# Supplementary material for: MALDI-TOF MS typing enables the classification of brewing yeasts of the genus Saccharomyces to major beer styles
Source: PLoS One. 2017 Aug 9;12(8):e0181694. doi: 10.1371/journal.pone.0181694 (PMC5549903; doi:10.1371/journal.pone.0181694)
Supplement: S1 File — The directory includes 90 raw files and was zipped to “.zip”; the folder has three strains with 30 spectra per strain; S1 Text explains the raw files with an example and Table 1 represents the yeast strains used within the experiment. (ZIP) [file pone.0181694.s004.zip › 1-3/30251-127-OG-WB-WB-YPG-18h-E-E_2015-07-24__0_A3_1.dat]

2000.14 1847
2000.56 1544
2000.98 1707
2001.40 1743
2001.83 1473
2002.25 1399
2002.67 1224
2003.09 1484
2003.51 1510
2003.93 1334
2004.36 1524
2004.78 1464
2005.20 1532
2005.62 1399
2006.05 1540
2006.47 1622
2006.89 1581
2007.31 1510
2007.73 1522
2008.16 1518
2008.58 1449
2009.00 1527
2009.42 1675
2009.85 1604
2010.27 1430
2010.69 1441
2011.12 1378
2011.54 1380
2011.96 1458
2012.38 1534
2012.81 1450
2013.23 1317
2013.65 1394
2014.08 1453
2014.50 1490
2014.92 1527
2015.35 1438
2015.77 1551
2016.19 1371
2016.62 1416
2017.04 1515
2017.46 1501
2017.89 1368
2018.31 1439
2018.73 1646
2019.16 1589
2019.58 1386
2020.00 1388
2020.43 1592
2020.85 1478
2021.27 1450
2021.70 1342
2022.12 1343
2022.55 1431
2022.97 1427
2023.39 1606
2023.82 1353
2024.24 1505
2024.67 1233
2025.09 1268
2025.52 1377
2025.94 1339
2026.36 1178
2026.79 1452
2027.21 1409
2027.64 1413
2028.06 1375
2028.49 1305
2028.91 1321
2029.34 1335
2029.76 1286
2030.19 1387
2030.61 1443
2031.03 1326
2031.46 1362
2031.88 1504
2032.31 1515
2032.73 1488
2033.16 1610
2033.58 1703
2034.01 1553
2034.44 1498
2034.86 1468
2035.29 1560
2035.71 1437
2036.14 1386
2036.56 1380
2036.99 1445
2037.41 1299
2037.84 1281
2038.26 1306
2038.69 1190
2039.12 1191
2039.54 1380
2039.97 1436
2040.39 1427
2040.82 1367
2041.24 1242
2041.67 1391
2042.10 1402
2042.52 1368
2042.95 1397
2043.37 1402
2043.80 1523
2044.23 1403
2044.65 1477
2045.08 1490
2045.51 1508
2045.93 1426
2046.36 1447
2046.79 1570
2047.21 1667
2047.64 1670
2048.07 1691
2048.49 1367
2048.92 1441
2049.35 1512
2049.77 1432
2050.20 1446
2050.63 1566
2051.05 1558
2051.48 1592
2051.91 1624
2052.33 1690
2052.76 1732
2053.19 1640
2053.62 1804
2054.04 1594
2054.47 1681
2054.90 1630
2055.32 1545
2055.75 1524
2056.18 1431
2056.61 1465
2057.03 1520
2057.46 1483
2057.89 1387
2058.32 1492
2058.75 1383
2059.17 1502
2059.60 1338
2060.03 1473
2060.46 1515
2060.88 1585
2061.31 1485
2061.74 1555
2062.17 1623
2062.60 1416
2063.02 1577
2063.45 1754
2063.88 2062
2064.31 2232
2064.74 2213
2065.17 2167
2065.59 1986
2066.02 2114
2066.45 2124
2066.88 2270
2067.31 2197
2067.74 1860
2068.17 1820
2068.60 1758
2069.02 1783
2069.45 1715
2069.88 1359
2070.31 1557
2070.74 1512
2071.17 1470
2071.60 1724
2072.03 1714
2072.46 1587
2072.89 1796
2073.31 2001
2073.74 1878
2074.17 1844
2074.60 1648
2075.03 1579
2075.46 1655
2075.89 1446
2076.32 1712
2076.75 1709
2077.18 1647
2077.61 1605
2078.04 1534
2078.47 1610
2078.90 1547
2079.33 1506
2079.76 1498
2080.19 1486
2080.62 1652
2081.05 1584
2081.48 1687
2081.91 1566
2082.34 1579
2082.77 1542
2083.20 1520
2083.63 1608
2084.06 1549
2084.49 1404
2084.92 1588
2085.35 1672
2085.78 1426
2086.21 1588
2086.64 1555
2087.07 1540
2087.50 1548
2087.94 1685
2088.37 1491
2088.80 1478
2089.23 1527
2089.66 1573
2090.09 1514
2090.52 1518
2090.95 1508
2091.38 1500
2091.81 1367
2092.25 1394
2092.68 1512
2093.11 1420
2093.54 1422
2093.97 1426
2094.40 1292
2094.83 1572
2095.27 1279
2095.70 1429
2096.13 1526
2096.56 1322
2096.99 1193
2097.42 1219
2097.86 1315
2098.29 1266
2098.72 1333
2099.15 1286
2099.58 1403
2100.01 1456
2100.45 1452
2100.88 1410
2101.31 1274
2101.74 1252
2102.18 1428
2102.61 1327
2103.04 1388
2103.47 1433
2103.90 1431
2104.34 1608
2104.77 1521
2105.20 1450
2105.63 1562
2106.07 1533
2106.50 1740
2106.93 1543
2107.37 1495
2107.80 1626
2108.23 1386
2108.66 1364
2109.10 1462
2109.53 1548
2109.96 1426
2110.40 1343
2110.83 1272
2111.26 1443
2111.70 1353
2112.13 1365
2112.56 1319
2113.00 1386
2113.43 1289
2113.86 1238
2114.30 1388
2114.73 1275
2115.16 1179
2115.60 1283
2116.03 1153
2116.46 1264
2116.90 1320
2117.33 1256
2117.77 1411
2118.20 1213
2118.63 1290
2119.07 1289
2119.50 1320
2119.94 1394
2120.37 1360
2120.80 1550
2121.24 1464
2121.67 1610
2122.11 1423
2122.54 1420
2122.97 1382
2123.41 1386
2123.84 1355
2124.28 1196
2124.71 1054
2125.15 1193
2125.58 1228
2126.02 1250
2126.45 1320
2126.89 1377
2127.32 1362
2127.76 1358
2128.19 1444
2128.63 1401
2129.06 1407
2129.50 1446
2129.93 1417
2130.37 1472
2130.80 1301
2131.24 1164
2131.67 1382
2132.11 1444
2132.54 1372
2132.98 1403
2133.41 1382
2133.85 1361
2134.28 1350
2134.72 1464
2135.16 1357
2135.59 1416
2136.03 1509
2136.46 1436
2136.90 1438
2137.33 1383
2137.77 1369
2138.21 1207
2138.64 1381
2139.08 1385
2139.51 1541
2139.95 1607
2140.39 1394
2140.82 1332
2141.26 1243
2141.69 1301
2142.13 1452
2142.57 1369
2143.00 1324
2143.44 1365
2143.88 1218
2144.31 1433
2144.75 1269
2145.19 1264
2145.62 1399
2146.06 1391
2146.50 1406
2146.93 1305
2147.37 1546
2147.81 1615
2148.24 1635
2148.68 1579
2149.12 1645
2149.56 1579
2149.99 1511
2150.43 1680
2150.87 1612
2151.30 1500
2151.74 1509
2152.18 1666
2152.62 1585
2153.05 1532
2153.49 1448
2153.93 1618
2154.37 1491
2154.80 1639
2155.24 1682
2155.68 1851
2156.12 1879
2156.55 1918
2156.99 1970
2157.43 1728
2157.87 1819
2158.31 1665
2158.74 1767
2159.18 1582
2159.62 1453
2160.06 1525
2160.50 1396
2160.93 1508
2161.37 1453
2161.81 1519
2162.25 1491
2162.69 1415
2163.13 1468
2163.57 1391
2164.00 1475
2164.44 1447
2164.88 1234
2165.32 1299
2165.76 1260
2166.20 1319
2166.64 1255
2167.07 1243
2167.51 1394
2167.95 1282
2168.39 1365
2168.83 1396
2169.27 1572
2169.71 1660
2170.15 1649
2170.59 1502
2171.03 1640
2171.47 1600
2171.91 1731
2172.34 1712
2172.78 1838
2173.22 1688
2173.66 1502
2174.10 1726
2174.54 1691
2174.98 1807
2175.42 1777
2175.86 1715
2176.30 1907
2176.74 1820
2177.18 1581
2177.62 1478
2178.06 1622
2178.50 1586
2178.94 1306
2179.38 1398
2179.82 1423
2180.26 1445
2180.70 1407
2181.14 1354
2181.58 1408
2182.02 1368
2182.46 1419
2182.90 1447
2183.34 1421
2183.78 1340
2184.22 1320
2184.67 1349
2185.11 1528
2185.55 1419
2185.99 1440
2186.43 1432
2186.87 1345
2187.31 1314
2187.75 1388
2188.19 1395
2188.63 1634
2189.07 1459
2189.52 1392
2189.96 1438
2190.40 1385
2190.84 1493
2191.28 1485
2191.72 1617
2192.16 1670
2192.60 1472
2193.05 1485
2193.49 1415
2193.93 1536
2194.37 1730
2194.81 1640
2195.25 1517
2195.70 1593
2196.14 1606
2196.58 1469
2197.02 1606
2197.46 1773
2197.91 1641
2198.35 1441
2198.79 1539
2199.23 1456
2199.67 1425
2200.12 1531
2200.56 1464
2201.00 1598
2201.44 1648
2201.89 1466
2202.33 1428
2202.77 1401
2203.21 1167
2203.66 1321
2204.10 1513
2204.54 1402
2204.98 1314
2205.43 1415
2205.87 1426
2206.31 1435
2206.75 1432
2207.20 1522
2207.64 1375
2208.08 1287
2208.53 1400
2208.97 1565
2209.41 1596
2209.86 1497
2210.30 1435
2210.74 1464
2211.19 1526
2211.63 1541
2212.07 1535
2212.52 1588
2212.96 1384
2213.40 1367
2213.85 1486
2214.29 1689
2214.73 1522
2215.18 1450
2215.62 1410
2216.06 1433
2216.51 1500
2216.95 1513
2217.40 1505
2217.84 1421
2218.28 1427
2218.73 1426
2219.17 1450
2219.62 1414
2220.06 1511
2220.51 1507
2220.95 1445
2221.39 1656
2221.84 1621
2222.28 1597
2222.73 1397
2223.17 1682
2223.62 1573
2224.06 1711
2224.51 1727
2224.95 1726
2225.39 1618
2225.84 1664
2226.28 1559
2226.73 1504
2227.17 1553
2227.62 1529
2228.06 1425
2228.51 1462
2228.95 1570
2229.40 1456
2229.84 1388
2230.29 1302
2230.73 1385
2231.18 1418
2231.63 1408
2232.07 1487
2232.52 1479
2232.96 1499
2233.41 1543
2233.85 1426
2234.30 1507
2234.74 1544
2235.19 1386
2235.64 1353
2236.08 1321
2236.53 1476
2236.97 1498
2237.42 1325
2237.87 1268
2238.31 1275
2238.76 1400
2239.20 1287
2239.65 1229
2240.10 1262
2240.54 1401
2240.99 1246
2241.43 1230
2241.88 1269
2242.33 1373
2242.77 1152
2243.22 1233
2243.67 1272
2244.11 1349
2244.56 1229
2245.01 1198
2245.45 1176
2245.90 1255
2246.35 1317
2246.79 1282
2247.24 1539
2247.69 1406
2248.13 1224
2248.58 1154
2249.03 1318
2249.48 1381
2249.92 1338
2250.37 1249
2250.82 1363
2251.27 1346
2251.71 1317
2252.16 1476
2252.61 1454
2253.05 1303
2253.50 1266
2253.95 1241
2254.40 1193
2254.85 1187
2255.29 1209
2255.74 1311
2256.19 1216
2256.64 1267
2257.08 1198
2257.53 1160
2257.98 1222
2258.43 1179
2258.88 1238
2259.32 1264
2259.77 1333
2260.22 1278
2260.67 1418
2261.12 1599
2261.57 1631
2262.01 1626
2262.46 1707
2262.91 1794
2263.36 1608
2263.81 1654
2264.26 1579
2264.71 1353
2265.15 1420
2265.60 1486
2266.05 1396
2266.50 1466
2266.95 1548
2267.40 1473
2267.85 1377
2268.30 1574
2268.75 1451
2269.19 1306
2269.64 1425
2270.09 1556
2270.54 1445
2270.99 1581
2271.44 1597
2271.89 1402
2272.34 1381
2272.79 1528
2273.24 1431
2273.69 1315
2274.14 1328
2274.59 1380
2275.04 1250
2275.49 1286
2275.94 1215
2276.39 1312
2276.84 1496
2277.29 1448
2277.74 1623
2278.19 1529
2278.64 1353
2279.09 1386
2279.54 1404
2279.99 1435
2280.44 1382
2280.89 1330
2281.34 1391
2281.79 1340
2282.24 1361
2282.69 1261
2283.14 1307
2283.59 1265
2284.04 1272
2284.49 1326
2284.94 1270
2285.39 1324
2285.84 1295
2286.29 1325
2286.74 1424
2287.19 1385
2287.65 1524
2288.10 1589
2288.55 1849
2289.00 2120
2289.45 2030
2289.90 1991
2290.35 2179
2290.80 1925
2291.25 2238
2291.71 2161
2292.16 1856
2292.61 1892
2293.06 1745
2293.51 1682
2293.96 1640
2294.41 1376
2294.87 1302
2295.32 1241
2295.77 1257
2296.22 1198
2296.67 1285
2297.12 1252
2297.58 1244
2298.03 1220
2298.48 1336
2298.93 1383
2299.38 1570
2299.84 1349
2300.29 1185
2300.74 1265
2301.19 1370
2301.65 1276
2302.10 1168
2302.55 1134
2303.00 1148
2303.46 1147
2303.91 1241
2304.36 1247
2304.81 1393
2305.27 1455
2305.72 1279
2306.17 1121
2306.62 1294
2307.08 1410
2307.53 1263
2307.98 1308
2308.44 1483
2308.89 1472
2309.34 1422
2309.79 1494
2310.25 1368
2310.70 1484
2311.15 1480
2311.61 1422
2312.06 1517
2312.51 1536
2312.97 1569
2313.42 1490
2313.87 1371
2314.33 1488
2314.78 1373
2315.24 1391
2315.69 1339
2316.14 1275
2316.60 1326
2317.05 1352
2317.50 1379
2317.96 1267
2318.41 1310
2318.87 1414
2319.32 1347
2319.77 1451
2320.23 1425
2320.68 1438
2321.14 1470
2321.59 1471
2322.05 1384
2322.50 1515
2322.95 1717
2323.41 1689
2323.86 1725
2324.32 1926
2324.77 2152
2325.23 1997
2325.68 2005
2326.14 1742
2326.59 1826
2327.05 1796
2327.50 1892
2327.96 1794
2328.41 1627
2328.86 1517
2329.32 1433
2329.78 1592
2330.23 1514
2330.69 1458
2331.14 1437
2331.60 1333
2332.05 1409
2332.51 1415
2332.96 1385
2333.42 1324
2333.87 1560
2334.33 1356
2334.78 1425
2335.24 1406
2335.69 1280
2336.15 1276
2336.61 1351
2337.06 1485
2337.52 1294
2337.97 1382
2338.43 1352
2338.89 1273
2339.34 1338
2339.80 1337
2340.25 1380
2340.71 1499
2341.17 1258
2341.62 1521
2342.08 1525
2342.53 1424
2342.99 1439
2343.45 1400
2343.90 1354
2344.36 1402
2344.82 1344
2345.27 1282
2345.73 1428
2346.19 1371
2346.64 1447
2347.10 1327
2347.56 1342
2348.01 1296
2348.47 1259
2348.93 1298
2349.38 1225
2349.84 1233
2350.30 1331
2350.76 1370
2351.21 1297
2351.67 1214
2352.13 1220
2352.58 1305
2353.04 1220
2353.50 1145
2353.96 1156
2354.41 1171
2354.87 1319
2355.33 1242
2355.79 1271
2356.24 1200
2356.70 1269
2357.16 1295
2357.62 1271
2358.08 1358
2358.53 1378
2358.99 1361
2359.45 1242
2359.91 1087
2360.37 1182
2360.82 1281
2361.28 1232
2361.74 1323
2362.20 1231
2362.66 1180
2363.11 1237
2363.57 1337
2364.03 1378
2364.49 1343
2364.95 1244
2365.41 1376
2365.86 1449
2366.32 1393
2366.78 1329
2367.24 1253
2367.70 1186
2368.16 1340
2368.62 1325
2369.08 1411
2369.54 1363
2369.99 1396
2370.45 1478
2370.91 1430
2371.37 1346
2371.83 1368
2372.29 1518
2372.75 1582
2373.21 1753
2373.67 1704
2374.13 1708
2374.59 1730
2375.05 1553
2375.51 1564
2375.96 1583
2376.42 1663
2376.88 1611
2377.34 1660
2377.80 1619
2378.26 1429
2378.72 1376
2379.18 1347
2379.64 1498
2380.10 1614
2380.56 1335
2381.02 1382
2381.48 1286
2381.94 1372
2382.40 1391
2382.86 1207
2383.32 1366
2383.78 1318
2384.24 1260
2384.70 1281
2385.17 986
2385.63 1149
2386.09 1253
2386.55 1331
2387.01 1315
2387.47 1181
2387.93 1253
2388.39 1343
2388.85 1210
2389.31 1322
2389.77 1427
2390.23 1537
2390.69 1278
2391.15 1408
2391.62 1503
2392.08 1398
2392.54 1372
2393.00 1477
2393.46 1365
2393.92 1479
2394.38 1471
2394.84 1345
2395.31 1273
2395.77 1256
2396.23 1172
2396.69 1214
2397.15 1167
2397.61 1197
2398.08 1194
2398.54 1235
2399.00 1314
2399.46 1255
2399.92 1278
2400.38 1545
2400.85 1269
2401.31 1231
2401.77 1233
2402.23 1171
2402.69 1291
2403.16 1231
2403.62 1060
2404.08 1150
2404.54 1140
2405.01 1194
2405.47 1210
2405.93 1194
2406.39 1414
2406.86 1261
2407.32 1199
2407.78 1149
2408.24 1193
2408.71 1162
2409.17 1306
2409.63 1294
2410.09 1233
2410.56 1282
2411.02 1071
2411.48 1006
2411.95 1108
2412.41 1078
2412.87 1256
2413.34 1372
2413.80 1293
2414.26 1211
2414.73 1207
2415.19 1312
2415.65 1322
2416.12 1258
2416.58 1324
2417.04 1426
2417.51 1444
2417.97 1406
2418.43 1266
2418.90 1275
2419.36 1322
2419.82 1516
2420.29 1460
2420.75 1391
2421.22 1449
2421.68 1296
2422.14 1330
2422.61 1442
2423.07 1265
2423.54 1210
2424.00 1310
2424.47 1217
2424.93 1271
2425.39 1267
2425.86 1373
2426.32 1355
2426.79 1297
2427.25 1290
2427.72 1198
2428.18 1332
2428.65 1202
2429.11 1190
2429.57 1199
2430.04 1211
2430.50 1209
2430.97 1291
2431.43 1252
2431.90 1075
2432.36 1221
2432.83 1219
2433.29 1254
2433.76 1330
2434.22 1285
2434.69 1248
2435.15 1305
2435.62 1234
2436.09 1249
2436.55 1220
2437.02 1265
2437.48 1206
2437.95 1215
2438.41 1306
2438.88 1263
2439.34 1355
2439.81 1393
2440.28 1170
2440.74 1445
2441.21 1394
2441.67 1480
2442.14 1542
2442.60 1323
2443.07 1346
2443.54 1380
2444.00 1358
2444.47 1310
2444.94 1201
2445.40 1199
2445.87 1145
2446.33 1248
2446.80 1240
2447.27 1306
2447.73 1248
2448.20 1297
2448.67 1172
2449.13 1196
2449.60 1086
2450.07 1142
2450.53 1206
2451.00 1185
2451.47 1123
2451.93 984
2452.40 1128
2452.87 1110
2453.33 1122
2453.80 1040
2454.27 1097
2454.74 1099
2455.20 1043
2455.67 1097
2456.14 1026
2456.60 1043
2457.07 1085
2457.54 1152
2458.01 1188
2458.47 1113
2458.94 1150
2459.41 1162
2459.88 1151
2460.34 1102
2460.81 1144
2461.28 1049
2461.75 1230
2462.21 1182
2462.68 1148
2463.15 1278
2463.62 1168
2464.09 1185
2464.55 1255
2465.02 1250
2465.49 1097
2465.96 1167
2466.43 1287
2466.90 1351
2467.36 1332
2467.83 1096
2468.30 1202
2468.77 1090
2469.24 1020
2469.71 1162
2470.17 1196
2470.64 1254
2471.11 1093
2471.58 1296
2472.05 1125
2472.52 1137
2472.99 1231
2473.46 1074
2473.93 1078
2474.39 1246
2474.86 1087
2475.33 1108
2475.80 1274
2476.27 1108
2476.74 1173
2477.21 1106
2477.68 1188
2478.15 1195
2478.62 1117
2479.09 1157
2479.56 1172
2480.03 1032
2480.49 1097
2480.96 1161
2481.43 1151
2481.90 1110
2482.37 1179
2482.84 1071
2483.31 1124
2483.78 1150
2484.25 1075
2484.72 1211
2485.19 1281
2485.66 1308
2486.13 1274
2486.60 1273
2487.07 1416
2487.54 1411
2488.01 1490
2488.48 1520
2488.95 1368
2489.43 1254
2489.90 1299
2490.37 1178
2490.84 1235
2491.31 1181
2491.78 1260
2492.25 1313
2492.72 1237
2493.19 1398
2493.66 1210
2494.13 1302
2494.60 1029
2495.07 1068
2495.54 1103
2496.02 1126
2496.49 1112
2496.96 1023
2497.43 1166
2497.90 1173
2498.37 1034
2498.84 1097
2499.31 1068
2499.79 1122
2500.26 1147
2500.73 1138
2501.20 1103
2501.67 1111
2502.14 1117
2502.61 1256
2503.09 1217
2503.56 1358
2504.03 1473
2504.50 1464
2504.97 1319
2505.45 1265
2505.92 1269
2506.39 1375
2506.86 1251
2507.33 1230
2507.81 1164
2508.28 1123
2508.75 1257
2509.22 1274
2509.69 1321
2510.17 1451
2510.64 1441
2511.11 1320
2511.58 1351
2512.06 1469
2512.53 1290
2513.00 1387
2513.47 1434
2513.95 1450
2514.42 1369
2514.89 1264
2515.37 1225
2515.84 1270
2516.31 1158
2516.78 1193
2517.26 1195
2517.73 1150
2518.20 1373
2518.68 1256
2519.15 1261
2519.62 1310
2520.10 1170
2520.57 1112
2521.04 1102
2521.52 978
2521.99 1032
2522.46 1107
2522.94 1053
2523.41 1176
2523.89 1034
2524.36 1263
2524.83 1308
2525.31 1142
2525.78 1234
2526.25 1317
2526.73 1389
2527.20 1389
2527.68 1269
2528.15 1227
2528.62 1236
2529.10 1201
2529.57 1453
2530.05 1397
2530.52 1347
2531.00 1318
2531.47 1127
2531.94 1245
2532.42 1184
2532.89 1236
2533.37 1260
2533.84 1348
2534.32 1269
2534.79 1154
2535.27 1147
2535.74 1139
2536.22 1323
2536.69 1314
2537.17 1262
2537.64 1215
2538.12 1252
2538.59 1319
2539.07 1400
2539.54 1352
2540.02 1327
2540.49 1249
2540.97 1214
2541.44 1310
2541.92 1170
2542.39 1140
2542.87 1167
2543.34 1242
2543.82 1211
2544.29 1166
2544.77 1137
2545.25 1032
2545.72 973
2546.20 1086
2546.67 1201
2547.15 1329
2547.62 1420
2548.10 1368
2548.58 1394
2549.05 1314
2549.53 1302
2550.00 1279
2550.48 1243
2550.96 1202
2551.43 1292
2551.91 1225
2552.39 1210
2552.86 1348
2553.34 1180
2553.82 1231
2554.29 1200
2554.77 1311
2555.24 1176
2555.72 1294
2556.20 1245
2556.67 1261
2557.15 1521
2557.63 1443
2558.11 1195
2558.58 1208
2559.06 1079
2559.54 1004
2560.01 1133
2560.49 1248
2560.97 1265
2561.44 1150
2561.92 1226
2562.40 1022
2562.88 1137
2563.35 1085
2563.83 1014
2564.31 1108
2564.79 1183
2565.26 961
2565.74 964
2566.22 1015
2566.70 1069
2567.17 1003
2567.65 1062
2568.13 1123
2568.61 1085
2569.09 1040
2569.56 1091
2570.04 984
2570.52 1106
2571.00 1213
2571.48 1054
2571.95 1154
2572.43 1105
2572.91 1007
2573.39 1128
2573.87 1075
2574.35 970
2574.82 958
2575.30 1077
2575.78 1258
2576.26 1198
2576.74 1092
2577.22 1057
2577.70 940
2578.17 1097
2578.65 1236
2579.13 1291
2579.61 1259
2580.09 1079
2580.57 1088
2581.05 1034
2581.53 1063
2582.01 1124
2582.48 1018
2582.96 1095
2583.44 1040
2583.92 1086
2584.40 1166
2584.88 1037
2585.36 1027
2585.84 1126
2586.32 1063
2586.80 1189
2587.28 1077
2587.76 1198
2588.24 1212
2588.72 1240
2589.20 1228
2589.68 1243
2590.16 1122
2590.64 1160
2591.12 1197
2591.60 1150
2592.08 960
2592.56 1108
2593.04 1127
2593.52 1308
2594.00 1272
2594.48 1209
2594.96 1313
2595.44 1067
2595.92 1156
2596.40 1194
2596.88 1164
2597.36 1098
2597.84 1145
2598.32 1139
2598.80 1109
2599.28 1165
2599.76 1233
2600.24 1113
2600.72 1098
2601.21 1205
2601.69 1260
2602.17 1159
2602.65 1254
2603.13 1078
2603.61 1198
2604.09 1269
2604.57 1211
2605.05 1226
2605.54 1388
2606.02 1256
2606.50 1333
2606.98 1312
2607.46 1078
2607.94 1142
2608.42 1087
2608.91 1123
2609.39 1206
2609.87 1152
2610.35 1100
2610.83 1152
2611.31 1042
2611.80 1159
2612.28 1086
2612.76 1055
2613.24 1233
2613.72 1086
2614.21 1111
2614.69 1049
2615.17 1149
2615.65 1167
2616.13 1212
2616.62 1187
2617.10 1055
2617.58 1016
2618.06 1182
2618.55 1208
2619.03 1279
2619.51 1262
2619.99 1214
2620.48 1260
2620.96 1347
2621.44 1272
2621.92 1288
2622.41 1150
2622.89 1182
2623.37 1175
2623.86 1047
2624.34 1181
2624.82 1191
2625.31 1275
2625.79 1273
2626.27 1086
2626.75 1102
2627.24 1306
2627.72 1302
2628.20 1242
2628.69 1113
2629.17 1119
2629.66 1142
2630.14 1234
2630.62 1405
2631.11 1419
2631.59 1402
2632.07 1445
2632.56 1369
2633.04 1495
2633.52 1296
2634.01 1340
2634.49 1407
2634.98 1396
2635.46 1232
2635.94 1172
2636.43 1266
2636.91 1228
2637.40 1113
2637.88 1113
2638.37 1058
2638.85 1044
2639.33 987
2639.82 1051
2640.30 1031
2640.79 1140
2641.27 1078
2641.76 1037
2642.24 1195
2642.73 1104
2643.21 1109
2643.70 1019
2644.18 965
2644.67 1011
2645.15 992
2645.64 1019
2646.12 1203
2646.61 1140
2647.09 1041
2647.58 1011
2648.06 952
2648.55 1005
2649.03 1046
2649.52 1073
2650.00 1096
2650.49 1131
2650.97 1070
2651.46 1137
2651.94 1143
2652.43 911
2652.92 1082
2653.40 1061
2653.89 997
2654.37 1079
2654.86 1059
2655.34 1103
2655.83 1080
2656.32 1080
2656.80 1127
2657.29 1022
2657.77 1031
2658.26 1085
2658.75 1088
2659.23 1137
2659.72 1002
2660.21 920
2660.69 929
2661.18 1092
2661.66 1126
2662.15 1009
2662.64 1148
2663.12 1090
2663.61 1056
2664.10 973
2664.58 957
2665.07 1053
2665.56 1126
2666.04 1091
2666.53 944
2667.02 1122
2667.50 1156
2667.99 1117
2668.48 1148
2668.97 1157
2669.45 1185
2669.94 1292
2670.43 1107
2670.91 1073
2671.40 1247
2671.89 1259
2672.38 1157
2672.86 1213
2673.35 1062
2673.84 1158
2674.33 1441
2674.81 1477
2675.30 1213
2675.79 1170
2676.28 1267
2676.77 1116
2677.25 1239
2677.74 1179
2678.23 1143
2678.72 1148
2679.21 1127
2679.69 1146
2680.18 1138
2680.67 1102
2681.16 1003
2681.65 1026
2682.13 1121
2682.62 1137
2683.11 1225
2683.60 1019
2684.09 1095
2684.58 1002
2685.07 1084
2685.55 1234
2686.04 1135
2686.53 1098
2687.02 1127
2687.51 966
2688.00 1050
2688.49 1191
2688.98 1214
2689.46 1183
2689.95 1152
2690.44 979
2690.93 1059
2691.42 1172
2691.91 1206
2692.40 1084
2692.89 1085
2693.38 997
2693.87 1039
2694.36 1031
2694.85 1117
2695.34 1045
2695.83 998
2696.31 1047
2696.80 1012
2697.29 983
2697.78 1055
2698.27 1010
2698.76 1069
2699.25 1266
2699.74 1153
2700.23 996
2700.72 1155
2701.21 1138
2701.70 1193
2702.19 1031
2702.68 1074
2703.17 1163
2703.66 1116
2704.15 1232
2704.64 1051
2705.13 1152
2705.63 1230
2706.12 1152
2706.61 1191
2707.10 1045
2707.59 1181
2708.08 1088
2708.57 1141
2709.06 959
2709.55 1059
2710.04 1237
2710.53 1122
2711.02 1038
2711.51 1073
2712.01 1062
2712.50 1154
2712.99 1116
2713.48 971
2713.97 1051
2714.46 1077
2714.95 1021
2715.44 1041
2715.93 955
2716.43 894
2716.92 981
2717.41 1001
2717.90 1050
2718.39 1016
2718.88 1036
2719.38 1129
2719.87 1198
2720.36 1065
2720.85 1093
2721.34 1083
2721.83 1196
2722.33 1130
2722.82 1158
2723.31 1118
2723.80 1225
2724.30 1482
2724.79 1287
2725.28 1059
2725.77 1023
2726.26 1004
2726.76 1046
2727.25 1144
2727.74 1075
2728.23 1084
2728.73 1115
2729.22 1158
2729.71 1095
2730.20 1077
2730.70 1073
2731.19 1132
2731.68 1076
2732.18 1092
2732.67 1074
2733.16 1049
2733.65 1053
2734.15 996
2734.64 1218
2735.13 1213
2735.63 1090
2736.12 1108
2736.61 1094
2737.11 1206
2737.60 1287
2738.09 1232
2738.59 1246
2739.08 1394
2739.57 1409
2740.07 1243
2740.56 1236
2741.05 1246
2741.55 1242
2742.04 1311
2742.54 1250
2743.03 1173
2743.52 1044
2744.02 1108
2744.51 1060
2745.00 1224
2745.50 1121
2745.99 1194
2746.49 1169
2746.98 1122
2747.48 1123
2747.97 1101
2748.46 1174
2748.96 1092
2749.45 1022
2749.95 1069
2750.44 1095
2750.94 1204
2751.43 1142
2751.93 1190
2752.42 1100
2752.91 992
2753.41 1101
2753.90 1115
2754.40 1086
2754.89 1060
2755.39 1034
2755.88 1002
2756.38 1009
2756.87 1024
2757.37 1102
2757.86 1079
2758.36 1165
2758.85 1132
2759.35 849
2759.85 972
2760.34 1100
2760.84 1173
2761.33 1011
2761.83 1145
2762.32 1236
2762.82 1058
2763.31 1104
2763.81 1110
2764.31 1249
2764.80 1226
2765.30 1031
2765.79 993
2766.29 1089
2766.78 1024
2767.28 1242
2767.78 1151
2768.27 1165
2768.77 1038
2769.27 1054
2769.76 1147
2770.26 1074
2770.75 1055
2771.25 1072
2771.75 1148
2772.24 1282
2772.74 1024
2773.24 1096
2773.73 1079
2774.23 1054
2774.73 1231
2775.22 1267
2775.72 1166
2776.22 1265
2776.71 1223
2777.21 1127
2777.71 1210
2778.20 1172
2778.70 1193
2779.20 1208
2779.70 1186
2780.19 1205
2780.69 1086
2781.19 1039
2781.68 1033
2782.18 1087
2782.68 1026
2783.18 1149
2783.67 1192
2784.17 1084
2784.67 1132
2785.17 1030
2785.66 1062
2786.16 1092
2786.66 1147
2787.16 1134
2787.66 1102
2788.15 1062
2788.65 1080
2789.15 1101
2789.65 1275
2790.14 1170
2790.64 1160
2791.14 1251
2791.64 1308
2792.14 1159
2792.64 1078
2793.13 1240
2793.63 1237
2794.13 1207
2794.63 1165
2795.13 1044
2795.63 1047
2796.12 1233
2796.62 1168
2797.12 1323
2797.62 1183
2798.12 1171
2798.62 1151
2799.12 1175
2799.62 1188
2800.12 1196
2800.61 1315
2801.11 1256
2801.61 1234
2802.11 1146
2802.61 1100
2803.11 1105
2803.61 1210
2804.11 1066
2804.61 1095
2805.11 1015
2805.61 995
2806.11 1175
2806.61 1092
2807.11 1094
2807.60 1092
2808.10 1048
2808.60 1087
2809.10 1111
2809.60 1073
2810.10 1141
2810.60 1167
2811.10 1204
2811.60 1122
2812.10 1042
2812.60 1054
2813.10 1116
2813.60 1098
2814.10 1011
2814.60 1016
2815.10 931
2815.60 1040
2816.10 1033
2816.61 1145
2817.11 1083
2817.61 1133
2818.11 1065
2818.61 1129
2819.11 1087
2819.61 1020
2820.11 1148
2820.61 1254
2821.11 1331
2821.61 1215
2822.11 1240
2822.61 1237
2823.11 1163
2823.62 1300
2824.12 982
2824.62 1051
2825.12 1221
2825.62 1200
2826.12 1144
2826.62 1131
2827.12 1096
2827.63 1038
2828.13 976
2828.63 1078
2829.13 1231
2829.63 1085
2830.13 1052
2830.63 1017
2831.14 1084
2831.64 1052
2832.14 1052
2832.64 988
2833.14 1008
2833.65 1043
2834.15 989
2834.65 1005
2835.15 1192
2835.65 1278
2836.16 1177
2836.66 1130
2837.16 1136
2837.66 1082
2838.16 1059
2838.67 1135
2839.17 1133
2839.67 1120
2840.17 1126
2840.68 1021
2841.18 1041
2841.68 1039
2842.19 870
2842.69 942
2843.19 991
2843.69 1015
2844.20 997
2844.70 904
2845.20 1105
2845.71 1154
2846.21 1051
2846.71 1059
2847.21 1124
2847.72 1140
2848.22 1224
2848.72 1088
2849.23 995
2849.73 1078
2850.23 1098
2850.74 1152
2851.24 1141
2851.74 1059
2852.25 1051
2852.75 1053
2853.26 1090
2853.76 1015
2854.26 1081
2854.77 990
2855.27 1079
2855.77 1092
2856.28 1044
2856.78 1132
2857.29 1113
2857.79 1070
2858.29 932
2858.80 1054
2859.30 978
2859.81 1038
2860.31 974
2860.82 989
2861.32 917
2861.82 952
2862.33 1066
2862.83 987
2863.34 973
2863.84 1106
2864.35 1145
2864.85 1108
2865.36 1054
2865.86 977
2866.37 902
2866.87 995
2867.38 1050
2867.88 1018
2868.39 969
2868.89 994
2869.40 994
2869.90 1128
2870.41 1049
2870.91 1133
2871.42 1034
2871.92 994
2872.43 1136
2872.93 1073
2873.44 1067
2873.94 1087
2874.45 1211
2874.95 1180
2875.46 1046
2875.97 1169
2876.47 1267
2876.98 1262
2877.48 1104
2877.99 1094
2878.49 1059
2879.00 1003
2879.51 1086
2880.01 1140
2880.52 1037
2881.03 1125
2881.53 1187
2882.04 1091
2882.54 1038
2883.05 1223
2883.56 1082
2884.06 1126
2884.57 968
2885.08 1077
2885.58 1181
2886.09 1243
2886.60 1247
2887.10 1160
2887.61 1213
2888.12 1330
2888.62 1297
2889.13 1271
2889.64 1235
2890.14 1184
2890.65 1352
2891.16 1135
2891.66 1214
2892.17 1340
2892.68 1339
2893.18 1234
2893.69 1325
2894.20 1355
2894.71 1612
2895.21 1618
2895.72 1533
2896.23 1423
2896.74 1549
2897.24 1486
2897.75 1214
2898.26 1180
2898.77 1278
2899.27 1216
2899.78 1250
2900.29 1156
2900.80 1093
2901.31 1293
2901.81 1349
2902.32 1247
2902.83 1281
2903.34 1414
2903.85 1165
2904.35 1246
2904.86 1341
2905.37 1079
2905.88 1145
2906.39 1129
2906.90 1252
2907.40 1277
2907.91 1204
2908.42 1231
2908.93 1163
2909.44 985
2909.95 1038
2910.46 1102
2910.96 1084
2911.47 1121
2911.98 1212
2912.49 1275
2913.00 1062
2913.51 1102
2914.02 1074
2914.53 1117
2915.04 1143
2915.54 1328
2916.05 1243
2916.56 1063
2917.07 1129
2917.58 1163
2918.09 1145
2918.60 1140
2919.11 1176
2919.62 1026
2920.13 963
2920.64 1109
2921.15 1088
2921.66 1214
2922.17 1090
2922.68 1163
2923.19 1212
2923.70 1185
2924.21 1326
2924.72 1262
2925.23 1286
2925.74 1112
2926.25 1176
2926.76 1328
2927.27 1208
2927.78 1232
2928.29 1118
2928.80 1100
2929.31 1258
2929.82 1230
2930.33 1089
2930.84 1050
2931.35 1165
2931.86 1115
2932.37 1100
2932.88 1031
2933.39 1045
2933.90 1065
2934.41 1052
2934.92 1022
2935.44 1146
2935.95 1170
2936.46 1138
2936.97 1237
2937.48 1262
2937.99 1397
2938.50 1300
2939.01 1322
2939.52 1241
2940.04 1334
2940.55 1349
2941.06 1331
2941.57 1483
2942.08 1548
2942.59 1247
2943.10 1263
2943.62 1232
2944.13 1206
2944.64 1332
2945.15 1192
2945.66 1103
2946.17 1097
2946.69 990
2947.20 1185
2947.71 1174
2948.22 1214
2948.73 1163
2949.25 1221
2949.76 1080
2950.27 1098
2950.78 1071
2951.29 1158
2951.81 880
2952.32 1024
2952.83 1061
2953.34 1055
2953.86 1022
2954.37 1100
2954.88 1012
2955.39 1161
2955.91 1065
2956.42 1108
2956.93 1176
2957.45 1190
2957.96 1096
2958.47 1173
2958.98 1159
2959.50 1199
2960.01 1123
2960.52 1171
2961.04 1192
2961.55 1118
2962.06 1136
2962.58 1182
2963.09 1228
2963.60 1169
2964.12 1206
2964.63 1218
2965.14 1110
2965.66 1029
2966.17 1284
2966.68 1227
2967.20 1255
2967.71 1236
2968.22 1132
2968.74 1061
2969.25 1201
2969.77 944
2970.28 1053
2970.79 1132
2971.31 1059
2971.82 1034
2972.34 1173
2972.85 1253
2973.36 1074
2973.88 1151
2974.39 1220
2974.91 1129
2975.42 1164
2975.94 1228
2976.45 1239
2976.96 1267
2977.48 1130
2977.99 1246
2978.51 1175
2979.02 1236
2979.54 1326
2980.05 1230
2980.57 1123
2981.08 1256
2981.60 1188
2982.11 1318
2982.63 1400
2983.14 1235
2983.66 1230
2984.17 1232
2984.69 1274
2985.20 1328
2985.72 1366
2986.23 1405
2986.75 1286
2987.26 1363
2987.78 1520
2988.29 1439
2988.81 1295
2989.32 1421
2989.84 1630
2990.36 1634
2990.87 1294
2991.39 1359
2991.90 1444
2992.42 1365
2992.94 1279
2993.45 1287
2993.97 1279
2994.48 1416
2995.00 1499
2995.51 1535
2996.03 1473
2996.55 1600
2997.06 1472
2997.58 1550
2998.10 1685
2998.61 1702
2999.13 1717
2999.65 1759
3000.16 1938
3000.68 2157
3001.19 2143
3001.71 2578
3002.23 2944
3002.74 3343
3003.26 3640
3003.78 4067
3004.30 4086
3004.81 4185
3005.33 4111
3005.85 4020
3006.36 3540
3006.88 3498
3007.40 3126
3007.91 2817
3008.43 2291
3008.95 2141
3009.47 1848
3009.98 1803
3010.50 1737
3011.02 1616
3011.54 1573
3012.05 1493
3012.57 1523
3013.09 1531
3013.61 1438
3014.12 1538
3014.64 1436
3015.16 1489
3015.68 1613
3016.19 1432
3016.71 1528
3017.23 1641
3017.75 1560
3018.27 1844
3018.78 1719
3019.30 1544
3019.82 1560
3020.34 1566
3020.86 1541
3021.38 1506
3021.89 1315
3022.41 1558
3022.93 1557
3023.45 1362
3023.97 1255
3024.49 1228
3025.01 1357
3025.52 1455
3026.04 1356
3026.56 1292
3027.08 1348
3027.60 1307
3028.12 1349
3028.64 1224
3029.16 1377
3029.67 1434
3030.19 1194
3030.71 1349
3031.23 1282
3031.75 1094
3032.27 1131
3032.79 1259
3033.31 1258
3033.83 1173
3034.35 1155
3034.87 1113
3035.39 1197
3035.91 1329
3036.43 1363
3036.95 1218
3037.47 1269
3037.99 1300
3038.50 1053
3039.02 1046
3039.54 1036
3040.06 1105
3040.58 1187
3041.10 1029
3041.62 1154
3042.14 1197
3042.66 1297
3043.18 1182
3043.70 1240
3044.23 1308
3044.75 1212
3045.27 1313
3045.79 1461
3046.31 1367
3046.83 1207
3047.35 1239
3047.87 1277
3048.39 1330
3048.91 1158
3049.43 1183
3049.95 1118
3050.47 1201
3050.99 1024
3051.51 1221
3052.03 1228
3052.56 1248
3053.08 1154
3053.60 1067
3054.12 1100
3054.64 1248
3055.16 1174
3055.68 1255
3056.20 1081
3056.72 1070
3057.25 1205
3057.77 1198
3058.29 1215
3058.81 1104
3059.33 1051
3059.85 1096
3060.38 1197
3060.90 1117
3061.42 1172
3061.94 1053
3062.46 1180
3062.98 1322
3063.51 1313
3064.03 1371
3064.55 1448
3065.07 1514
3065.59 1337
3066.12 1280
3066.64 1493
3067.16 1403
3067.68 1327
3068.21 1185
3068.73 1314
3069.25 1357
3069.77 1284
3070.30 1301
3070.82 1258
3071.34 1142
3071.86 1253
3072.39 1270
3072.91 1335
3073.43 1419
3073.95 1287
3074.48 1405
3075.00 1399
3075.52 1349
3076.05 1335
3076.57 1409
3077.09 1371
3077.61 1439
3078.14 1655
3078.66 1597
3079.18 1838
3079.71 1802
3080.23 1621
3080.75 1759
3081.28 1611
3081.80 1703
3082.32 1932
3082.85 1777
3083.37 1599
3083.90 1693
3084.42 1623
3084.94 1520
3085.47 1428
3085.99 1491
3086.51 1360
3087.04 1384
3087.56 1530
3088.09 1586
3088.61 1453
3089.13 1457
3089.66 1612
3090.18 1632
3090.71 1560
3091.23 1475
3091.76 1525
3092.28 1481
3092.80 1832
3093.33 1745
3093.85 1836
3094.38 1924
3094.90 1793
3095.43 1747
3095.95 1965
3096.48 1793
3097.00 1728
3097.53 1956
3098.05 1926
3098.58 2408
3099.10 2656
3099.63 3233
3100.15 4014
3100.68 4778
3101.20 5386
3101.73 6267
3102.25 7048
3102.78 7696
3103.30 8322
3103.83 8042
3104.35 7940
3104.88 7329
3105.40 6112
3105.93 5200
3106.45 4562
3106.98 3942
3107.51 3292
3108.03 3096
3108.56 3015
3109.08 2912
3109.61 2825
3110.13 2852
3110.66 2868
3111.19 2942
3111.71 2863
3112.24 2803
3112.76 2664
3113.29 2644
3113.82 2473
3114.34 2224
3114.87 2076
3115.40 1877
3115.92 1997
3116.45 1813
3116.98 1817
3117.50 1886
3118.03 1934
3118.55 1828
3119.08 1779
3119.61 1741
3120.13 1882
3120.66 1902
3121.19 1810
3121.72 1834
3122.24 1915
3122.77 2014
3123.30 1875
3123.82 1732
3124.35 1710
3124.88 1723
3125.40 1661
3125.93 1691
3126.46 1708
3126.99 1781
3127.51 1835
3128.04 1838
3128.57 1686
3129.10 1600
3129.62 1697
3130.15 1522
3130.68 1421
3131.21 1497
3131.73 1386
3132.26 1407
3132.79 1494
3133.32 1405
3133.85 1356
3134.37 1327
3134.90 1470
3135.43 1419
3135.96 1574
3136.49 1605
3137.01 1361
3137.54 1363
3138.07 1301
3138.60 1491
3139.13 1453
3139.65 1269
3140.18 1261
3140.71 1244
3141.24 1331
3141.77 1325
3142.30 1187
3142.83 1267
3143.35 1376
3143.88 1372
3144.41 1392
3144.94 1312
3145.47 1284
3146.00 1316
3146.53 1326
3147.06 1458
3147.59 1505
3148.11 1426
3148.64 1499
3149.17 1483
3149.70 1382
3150.23 1471
3150.76 1444
3151.29 1415
3151.82 1395
3152.35 1448
3152.88 1563
3153.41 1480
3153.94 1329
3154.47 1387
3155.00 1521
3155.53 1398
3156.06 1478
3156.59 1589
3157.12 1656
3157.65 1543
3158.18 1543
3158.71 1400
3159.24 1522
3159.77 1592
3160.30 1579
3160.83 1552
3161.36 1504
3161.89 1511
3162.42 1313
3162.95 1426
3163.48 1291
3164.01 1219
3164.54 1223
3165.07 1186
3165.60 1276
3166.13 1267
3166.66 1191
3167.19 1185
3167.72 1341
3168.25 1331
3168.78 1339
3169.31 1285
3169.85 1355
3170.38 1216
3170.91 1323
3171.44 1458
3171.97 1445
3172.50 1386
3173.03 1349
3173.56 1370
3174.09 1409
3174.63 1476
3175.16 1415
3175.69 1662
3176.22 1511
3176.75 1433
3177.28 1362
3177.81 1420
3178.35 1390
3178.88 1231
3179.41 1155
3179.94 1199
3180.47 1337
3181.00 1361
3181.54 1270
3182.07 1275
3182.60 1193
3183.13 1298
3183.66 1262
3184.20 1240
3184.73 1238
3185.26 1140
3185.79 1116
3186.33 1217
3186.86 1197
3187.39 1330
3187.92 1177
3188.46 1206
3188.99 1378
3189.52 1226
3190.05 1283
3190.59 1286
3191.12 1237
3191.65 1218
3192.18 1129
3192.72 1035
3193.25 1256
3193.78 1289
3194.32 1269
3194.85 1091
3195.38 1235
3195.91 1282
3196.45 1240
3196.98 1216
3197.51 1331
3198.05 1285
3198.58 1074
3199.11 1241
3199.65 1422
3200.18 1312
3200.71 1430
3201.25 1409
3201.78 1424
3202.32 1403
3202.85 1407
3203.38 1386
3203.92 1389
3204.45 1308
3204.98 1486
3205.52 1475
3206.05 1382
3206.59 1440
3207.12 1376
3207.65 1258
3208.19 1435
3208.72 1276
3209.26 1402
3209.79 1501
3210.32 1409
3210.86 1402
3211.39 1436
3211.93 1507
3212.46 1555
3213.00 1335
3213.53 1275
3214.07 1591
3214.60 1400
3215.14 1399
3215.67 1275
3216.20 1251
3216.74 1366
3217.27 1401
3217.81 1351
3218.34 1350
3218.88 1344
3219.41 1380
3219.95 1253
3220.48 1180
3221.02 1310
3221.56 1354
3222.09 1591
3222.63 1331
3223.16 1279
3223.70 1310
3224.23 1375
3224.77 1573
3225.30 1780
3225.84 1586
3226.37 1536
3226.91 1531
3227.45 1503
3227.98 1359
3228.52 1228
3229.05 1520
3229.59 1571
3230.12 1657
3230.66 1678
3231.20 1700
3231.73 1568
3232.27 1559
3232.81 1607
3233.34 1441
3233.88 1476
3234.41 1450
3234.95 1597
3235.49 1529
3236.02 1473
3236.56 1597
3237.10 1572
3237.63 1574
3238.17 1581
3238.71 1581
3239.24 1665
3239.78 1697
3240.32 1737
3240.85 1612
3241.39 1691
3241.93 1706
3242.46 1643
3243.00 1573
3243.54 1431
3244.07 1526
3244.61 1580
3245.15 1775
3245.69 1628
3246.22 1567
3246.76 1479
3247.30 1594
3247.84 1643
3248.37 1497
3248.91 1667
3249.45 1627
3249.99 1721
3250.52 1683
3251.06 1669
3251.60 1739
3252.14 1685
3252.67 1763
3253.21 1639
3253.75 1492
3254.29 1574
3254.83 1738
3255.36 1777
3255.90 1629
3256.44 1759
3256.98 1812
3257.52 2074
3258.05 2267
3258.59 2476
3259.13 2616
3259.67 2753
3260.21 3322
3260.75 3172
3261.29 3372
3261.82 3559
3262.36 3569
3262.90 4257
3263.44 4202
3263.98 4627
3264.52 4900
3265.06 4885
3265.60 5114
3266.13 5664
3266.67 5823
3267.21 6130
3267.75 5562
3268.29 5877
3268.83 5379
3269.37 4497
3269.91 4000
3270.45 3173
3270.99 2860
3271.53 2520
3272.07 2318
3272.60 2132
3273.14 2048
3273.68 2065
3274.22 1899
3274.76 2008
3275.30 1934
3275.84 1865
3276.38 1835
3276.92 1884
3277.46 2021
3278.00 2052
3278.54 2121
3279.08 1941
3279.62 1963
3280.16 1878
3280.70 1695
3281.24 1709
3281.78 1948
3282.32 1904
3282.86 1843
3283.40 1709
3283.94 1716
3284.48 1611
3285.02 1822
3285.56 1903
3286.11 1861
3286.65 2097
3287.19 1926
3287.73 2190
3288.27 1994
3288.81 1893
3289.35 1955
3289.89 1829
3290.43 2015
3290.97 2054
3291.51 2036
3292.05 1999
3292.60 2225
3293.14 2203
3293.68 2333
3294.22 2777
3294.76 2847
3295.30 2789
3295.84 2989
3296.38 2942
3296.93 2767
3297.47 2644
3298.01 2587
3298.55 2499
3299.09 2615
3299.63 2474
3300.18 2144
3300.72 1972
3301.26 2134
3301.80 1935
3302.34 1956
3302.89 2302
3303.43 2315
3303.97 2055
3304.51 1957
3305.05 1864
3305.60 1809
3306.14 1967
3306.68 2002
3307.22 1838
3307.76 1720
3308.31 1687
3308.85 1698
3309.39 1817
3309.93 1614
3310.48 1638
3311.02 1591
3311.56 1695
3312.11 1682
3312.65 1628
3313.19 1740
3313.73 1931
3314.28 2113
3314.82 1971
3315.36 2152
3315.91 1959
3316.45 2010
3316.99 1986
3317.53 2059
3318.08 2115
3318.62 1768
3319.16 1760
3319.71 2031
3320.25 1770
3320.79 1557
3321.34 1648
3321.88 1683
3322.43 1626
3322.97 1567
3323.51 1599
3324.06 1684
3324.60 1688
3325.14 1629
3325.69 1574
3326.23 1539
3326.78 1698
3327.32 1604
3327.86 1634
3328.41 1489
3328.95 1587
3329.50 1542
3330.04 1403
3330.58 1443
3331.13 1881
3331.67 2137
3332.22 2444
3332.76 2635
3333.31 3065
3333.85 3313
3334.39 3542
3334.94 3590
3335.48 3926
3336.03 4122
3336.57 3922
3337.12 3523
3337.66 3383
3338.21 3310
3338.75 2936
3339.30 2732
3339.84 2604
3340.39 2490
3340.93 2017
3341.48 1856
3342.02 1902
3342.57 1860
3343.11 1731
3343.66 1715
3344.20 1636
3344.75 1546
3345.29 1578
3345.84 1608
3346.39 1590
3346.93 1468
3347.48 1591
3348.02 1435
3348.57 1575
3349.11 1573
3349.66 1668
3350.21 1680
3350.75 1762
3351.30 1769
3351.84 1689
3352.39 1696
3352.94 1750
3353.48 1710
3354.03 1647
3354.57 1658
3355.12 1743
3355.67 1615
3356.21 1517
3356.76 1503
3357.31 1367
3357.85 1385
3358.40 1352
3358.94 1429
3359.49 1361
3360.04 1307
3360.58 1418
3361.13 1458
3361.68 1349
3362.22 1340
3362.77 1361
3363.32 1420
3363.87 1332
3364.41 1356
3364.96 1347
3365.51 1412
3366.05 1429
3366.60 1288
3367.15 1243
3367.70 1324
3368.24 1302
3368.79 1244
3369.34 1272
3369.88 1269
3370.43 1344
3370.98 1400
3371.53 1520
3372.07 1542
3372.62 1547
3373.17 1454
3373.72 1527
3374.27 1511
3374.81 1474
3375.36 1555
3375.91 1418
3376.46 1345
3377.01 1727
3377.55 1382
3378.10 1323
3378.65 1358
3379.20 1298
3379.75 1240
3380.29 1181
3380.84 1264
3381.39 1302
3381.94 1116
3382.49 1299
3383.04 1414
3383.58 1348
3384.13 1219
3384.68 1296
3385.23 1319
3385.78 1201
3386.33 1373
3386.88 1436
3387.43 1374
3387.97 1351
3388.52 1231
3389.07 1219
3389.62 1343
3390.17 1150
3390.72 1112
3391.27 1197
3391.82 1244
3392.37 1192
3392.92 1171
3393.47 1255
3394.02 1116
3394.56 1312
3395.11 1286
3395.66 1278
3396.21 1115
3396.76 1096
3397.31 1139
3397.86 1167
3398.41 1035
3398.96 1101
3399.51 1164
3400.06 1094
3400.61 1152
3401.16 1243
3401.71 1111
3402.26 1166
3402.81 1105
3403.36 1093
3403.91 1094
3404.46 1077
3405.01 1004
3405.56 1138
3406.11 1158
3406.66 1146
3407.21 1205
3407.76 1124
3408.32 1151
3408.87 1263
3409.42 1325
3409.97 1239
3410.52 1183
3411.07 1177
3411.62 1284
3412.17 1337
3412.72 1332
3413.27 1314
3413.82 1281
3414.37 1275
3414.93 1292
3415.48 1162
3416.03 1217
3416.58 1241
3417.13 1213
3417.68 1241
3418.23 1373
3418.78 1298
3419.34 1137
3419.89 1197
3420.44 1247
3420.99 1278
3421.54 1426
3422.09 1354
3422.65 1461
3423.20 1450
3423.75 1502
3424.30 1508
3424.85 1650
3425.40 1628
3425.96 1448
3426.51 1674
3427.06 1446
3427.61 1451
3428.16 1525
3428.72 1424
3429.27 1429
3429.82 1341
3430.37 1218
3430.93 1468
3431.48 1462
3432.03 1233
3432.58 1287
3433.14 1391
3433.69 1218
3434.24 1209
3434.79 1325
3435.35 1164
3435.90 1252
3436.45 1273
3437.00 1309
3437.56 1238
3438.11 1328
3438.66 1251
3439.22 1319
3439.77 1222
3440.32 1210
3440.88 1283
3441.43 1399
3441.98 1458
3442.54 1511
3443.09 1434
3443.64 1286
3444.20 1340
3444.75 1320
3445.30 1281
3445.86 1357
3446.41 1392
3446.96 1393
3447.52 1236
3448.07 1170
3448.63 1174
3449.18 1328
3449.73 1173
3450.29 1336
3450.84 1315
3451.39 1289
3451.95 1265
3452.50 1326
3453.06 1417
3453.61 1382
3454.17 1239
3454.72 1327
3455.27 1182
3455.83 1285
3456.38 1284
3456.94 1330
3457.49 1350
3458.05 1584
3458.60 1484
3459.16 1322
3459.71 1350
3460.27 1406
3460.82 1477
3461.37 1299
3461.93 1305
3462.48 1307
3463.04 1359
3463.59 1254
3464.15 1303
3464.70 1365
3465.26 1500
3465.82 1384
3466.37 1422
3466.93 1451
3467.48 1503
3468.04 1620
3468.59 1517
3469.15 1686
3469.70 1595
3470.26 1791
3470.81 1865
3471.37 1662
3471.92 1771
3472.48 1757
3473.04 1810
3473.59 1790
3474.15 1576
3474.70 1576
3475.26 1503
3475.82 1594
3476.37 1503
3476.93 1499
3477.48 1626
3478.04 1797
3478.60 1872
3479.15 1664
3479.71 1560
3480.27 1700
3480.82 1736
3481.38 1933
3481.93 1946
3482.49 1926
3483.05 1745
3483.60 1935
3484.16 2009
3484.72 2006
3485.27 2192
3485.83 2117
3486.39 2322
3486.94 2258
3487.50 2824
3488.06 3184
3488.62 3827
3489.17 4915
3489.73 5907
3490.29 6689
3490.84 7547
3491.40 8240
3491.96 9307
3492.52 9060
3493.07 8465
3493.63 7789
3494.19 7587
3494.75 6965
3495.30 5818
3495.86 5021
3496.42 4333
3496.98 3840
3497.53 3626
3498.09 3240
3498.65 3209
3499.21 3469
3499.76 3356
3500.32 3711
3500.88 3789
3501.44 3814
3502.00 4078
3502.56 4240
3503.11 4308
3503.67 4417
3504.23 4390
3504.79 4602
3505.35 4232
3505.90 4276
3506.46 4122
3507.02 3946
3507.58 3831
3508.14 3459
3508.70 3170
3509.26 2787
3509.81 2610
3510.37 2408
3510.93 2168
3511.49 2227
3512.05 2145
3512.61 2119
3513.17 1831
3513.73 1977
3514.29 1829
3514.84 1650
3515.40 1791
3515.96 1655
3516.52 1438
3517.08 1524
3517.64 1626
3518.20 1608
3518.76 1756
3519.32 1716
3519.88 1699
3520.44 1844
3521.00 1705
3521.56 1699
3522.12 1814
3522.68 1845
3523.24 1940
3523.80 1646
3524.36 1720
3524.92 1764
3525.48 1581
3526.04 1512
3526.60 1470
3527.16 1401
3527.72 1589
3528.28 1458
3528.84 1579
3529.40 1606
3529.96 1703
3530.52 1552
3531.08 1663
3531.64 1609
3532.20 1575
3532.76 1541
3533.32 1605
3533.88 1436
3534.44 1481
3535.00 1504
3535.56 1521
3536.12 1559
3536.68 1582
3537.25 1527
3537.81 1561
3538.37 1439
3538.93 1563
3539.49 1736
3540.05 1457
3540.61 1501
3541.17 1486
3541.73 1500
3542.30 1486
3542.86 1445
3543.42 1375
3543.98 1457
3544.54 1411
3545.10 1455
3545.66 1555
3546.23 1418
3546.79 1315
3547.35 1338
3547.91 1290
3548.47 1284
3549.03 1349
3549.60 1332
3550.16 1417
3550.72 1297
3551.28 1285
3551.84 1228
3552.41 1261
3552.97 1258
3553.53 1274
3554.09 1284
3554.65 1185
3555.22 1282
3555.78 1204
3556.34 1210
3556.90 1249
3557.47 1218
3558.03 1104
3558.59 1030
3559.15 1168
3559.72 1248
3560.28 1244
3560.84 1225
3561.41 1305
3561.97 1218
3562.53 1215
3563.09 1270
3563.66 1361
3564.22 1374
3564.78 1395
3565.35 1300
3565.91 1126
3566.47 1077
3567.04 1256
3567.60 1302
3568.16 1220
3568.73 1138
3569.29 1029
3569.85 1067
3570.42 1108
3570.98 1115
3571.54 1109
3572.11 1042
3572.67 1250
3573.23 1174
3573.80 1252
3574.36 1353
3574.93 1404
3575.49 1463
3576.05 1572
3576.62 1590
3577.18 1592
3577.75 1660
3578.31 1641
3578.87 1833
3579.44 1751
3580.00 1775
3580.57 1632
3581.13 1425
3581.70 1350
3582.26 1321
3582.82 1368
3583.39 1298
3583.95 1297
3584.52 1269
3585.08 1248
3585.65 1276
3586.21 1294
3586.78 1351
3587.34 1222
3587.91 1180
3588.47 1314
3589.04 1217
3589.60 1265
3590.17 1201
3590.73 1245
3591.30 1144
3591.86 1178
3592.43 1125
3592.99 1171
3593.56 1130
3594.12 1008
3594.69 1076
3595.25 1151
3595.82 1140
3596.39 1103
3596.95 1114
3597.52 1116
3598.08 1041
3598.65 1030
3599.21 1124
3599.78 1084
3600.35 1069
3600.91 1159
3601.48 1076
3602.04 1104
3602.61 1236
3603.18 1076
3603.74 1156
3604.31 1134
3604.87 1141
3605.44 1107
3606.01 1045
3606.57 1017
3607.14 986
3607.71 1007
3608.27 1097
3608.84 1021
3609.41 939
3609.97 1002
3610.54 1043
3611.11 1076
3611.67 1042
3612.24 1078
3612.81 1001
3613.37 924
3613.94 1054
3614.51 1236
3615.07 1129
3615.64 1129
3616.21 1121
3616.77 1161
3617.34 1284
3617.91 1277
3618.48 1269
3619.04 1469
3619.61 1366
3620.18 1305
3620.75 1229
3621.31 1248
3621.88 1163
3622.45 1114
3623.02 1109
3623.58 1056
3624.15 1044
3624.72 1038
3625.29 1038
3625.86 961
3626.42 943
3626.99 1153
3627.56 1071
3628.13 913
3628.70 995
3629.26 1047
3629.83 1006
3630.40 1000
3630.97 1204
3631.54 1059
3632.10 1085
3632.67 1127
3633.24 1271
3633.81 1150
3634.38 1161
3634.95 1026
3635.52 1124
3636.08 1344
3636.65 1344
3637.22 1242
3637.79 1175
3638.36 1193
3638.93 1295
3639.50 1626
3640.07 1475
3640.64 1483
3641.20 1693
3641.77 1652
3642.34 1473
3642.91 1656
3643.48 1404
3644.05 1454
3644.62 1522
3645.19 1283
3645.76 1223
3646.33 1263
3646.90 1210
3647.47 1296
3648.04 1214
3648.61 1241
3649.18 1304
3649.75 1354
3650.32 1343
3650.89 1209
3651.46 1493
3652.03 1462
3652.60 1432
3653.17 1332
3653.74 1383
3654.31 1318
3654.88 1394
3655.45 1335
3656.02 1432
3656.59 1312
3657.16 1275
3657.73 1127
3658.30 1254
3658.87 1367
3659.44 1518
3660.01 1473
3660.58 1252
3661.15 1451
3661.72 1445
3662.29 1452
3662.86 1490
3663.43 1634
3664.00 1575
3664.58 1796
3665.15 1686
3665.72 1795
3666.29 1667
3666.86 1800
3667.43 1562
3668.00 1602
3668.57 1538
3669.14 1595
3669.72 1528
3670.29 1428
3670.86 1547
3671.43 1417
3672.00 1142
3672.57 1363
3673.14 1297
3673.72 1365
3674.29 1251
3674.86 1294
3675.43 1171
3676.00 1106
3676.57 1320
3677.15 1216
3677.72 1082
3678.29 1063
3678.86 1114
3679.43 1042
3680.01 1249
3680.58 1255
3681.15 1153
3681.72 1156
3682.29 1039
3682.87 1048
3683.44 1110
3684.01 1118
3684.58 1105
3685.16 1148
3685.73 1110
3686.30 1002
3686.87 1021
3687.45 1091
3688.02 1214
3688.59 1237
3689.17 1193
3689.74 1223
3690.31 1199
3690.88 1187
3691.46 1150
3692.03 1180
3692.60 1200
3693.18 1109
3693.75 1056
3694.32 1060
3694.90 1000
3695.47 934
3696.04 879
3696.62 1138
3697.19 1125
3697.76 1136
3698.34 1144
3698.91 1073
3699.48 1027
3700.06 1012
3700.63 1189
3701.21 1032
3701.78 954
3702.35 1145
3702.93 1269
3703.50 1180
3704.07 1191
3704.65 1269
3705.22 1133
3705.80 1200
3706.37 1148
3706.95 1156
3707.52 1096
3708.09 1027
3708.67 1017
3709.24 1075
3709.82 1025
3710.39 1049
3710.97 1117
3711.54 1060
3712.11 1125
3712.69 1278
3713.26 1113
3713.84 1002
3714.41 988
3714.99 1030
3715.56 1026
3716.14 1122
3716.71 1162
3717.29 1114
3717.86 1053
3718.44 914
3719.01 1184
3719.59 1170
3720.16 1127
3720.74 1144
3721.31 1049
3721.89 922
3722.47 922
3723.04 1099
3723.62 1052
3724.19 1030
3724.77 1080
3725.34 1049
3725.92 1169
3726.49 1182
3727.07 1105
3727.65 1071
3728.22 1083
3728.80 1149
3729.37 1117
3729.95 1091
3730.53 1168
3731.10 1192
3731.68 1291
3732.25 1299
3732.83 1167
3733.41 1340
3733.98 1198
3734.56 1147
3735.14 1181
3735.71 1098
3736.29 1081
3736.86 1130
3737.44 1085
3738.02 1081
3738.59 949
3739.17 969
3739.75 1089
3740.32 1110
3740.90 997
3741.48 1036
3742.06 974
3742.63 1007
3743.21 948
3743.79 1010
3744.36 991
3744.94 1024
3745.52 1005
3746.09 1015
3746.67 1044
3747.25 1047
3747.83 975
3748.40 1037
3748.98 1013
3749.56 866
3750.14 848
3750.71 886
3751.29 1011
3751.87 1038
3752.45 960
3753.03 960
3753.60 965
3754.18 956
3754.76 1013
3755.34 1001
3755.91 1060
3756.49 1055
3757.07 1041
3757.65 1155
3758.23 1153
3758.81 975
3759.38 1062
3759.96 1069
3760.54 1177
3761.12 1170
3761.70 1241
3762.28 1114
3762.85 1070
3763.43 1187
3764.01 1223
3764.59 1143
3765.17 1195
3765.75 1042
3766.33 1033
3766.90 1016
3767.48 945
3768.06 989
3768.64 959
3769.22 1104
3769.80 1110
3770.38 1140
3770.96 1222
3771.54 1093
3772.12 1208
3772.70 1143
3773.27 1090
3773.85 1134
3774.43 995
3775.01 1045
3775.59 1046
3776.17 937
3776.75 990
3777.33 923
3777.91 896
3778.49 1040
3779.07 987
3779.65 881
3780.23 968
3780.81 910
3781.39 989
3781.97 1028
3782.55 979
3783.13 995
3783.71 1045
3784.29 1077
3784.87 988
3785.45 967
3786.03 956
3786.61 969
3787.19 936
3787.77 973
3788.35 1008
3788.93 956
3789.51 987
3790.09 1125
3790.67 1050
3791.26 1123
3791.84 1154
3792.42 1104
3793.00 1034
3793.58 958
3794.16 1090
3794.74 1150
3795.32 1104
3795.90 1079
3796.48 1135
3797.07 1063
3797.65 1082
3798.23 1071
3798.81 1115
3799.39 1200
3799.97 1328
3800.55 1352
3801.13 1319
3801.72 1373
3802.30 1206
3802.88 1073
3803.46 1056
3804.04 1147
3804.62 1184
3805.21 1177
3805.79 1302
3806.37 1202
3806.95 1175
3807.53 1185
3808.12 1353
3808.70 1344
3809.28 1426
3809.86 1235
3810.44 1219
3811.03 1274
3811.61 1324
3812.19 1266
3812.77 1195
3813.36 1198
3813.94 1275
3814.52 1385
3815.10 1258
3815.69 1322
3816.27 1257
3816.85 1313
3817.43 1153
3818.02 1204
3818.60 1154
3819.18 1171
3819.76 1102
3820.35 1051
3820.93 977
3821.51 1026
3822.10 1024
3822.68 1076
3823.26 1088
3823.85 902
3824.43 966
3825.01 981
3825.60 969
3826.18 962
3826.76 997
3827.35 970
3827.93 983
3828.51 950
3829.10 948
3829.68 918
3830.26 925
3830.85 923
3831.43 940
3832.02 1068
3832.60 1068
3833.18 1082
3833.77 982
3834.35 1052
3834.93 999
3835.52 941
3836.10 960
3836.69 899
3837.27 879
3837.86 917
3838.44 814
3839.02 791
3839.61 883
3840.19 945
3840.78 935
3841.36 863
3841.95 975
3842.53 973
3843.12 911
3843.70 944
3844.29 968
3844.87 912
3845.46 873
3846.04 958
3846.63 905
3847.21 788
3847.80 941
3848.38 954
3848.97 1003
3849.55 958
3850.14 876
3850.72 883
3851.31 857
3851.89 862
3852.48 903
3853.06 847
3853.65 844
3854.23 876
3854.82 929
3855.40 943
3855.99 914
3856.58 1054
3857.16 939
3857.75 883
3858.33 1128
3858.92 1159
3859.50 1246
3860.09 1178
3860.68 1239
3861.26 1161
3861.85 1166
3862.43 1267
3863.02 1165
3863.61 1157
3864.19 1190
3864.78 1188
3865.37 1319
3865.95 1258
3866.54 1434
3867.13 1196
3867.71 1302
3868.30 1182
3868.89 1159
3869.47 1142
3870.06 1140
3870.65 1176
3871.23 1224
3871.82 1100
3872.41 1135
3872.99 1294
3873.58 1288
3874.17 1266
3874.75 1152
3875.34 1293
3875.93 1158
3876.52 1153
3877.10 1033
3877.69 899
3878.28 928
3878.86 941
3879.45 978
3880.04 1001
3880.63 898
3881.21 1009
3881.80 1032
3882.39 982
3882.98 904
3883.57 991
3884.15 956
3884.74 1015
3885.33 1098
3885.92 958
3886.50 1027
3887.09 1003
3887.68 992
3888.27 1135
3888.86 1033
3889.45 1139
3890.03 1080
3890.62 1211
3891.21 1156
3891.80 1056
3892.39 1171
3892.98 1079
3893.56 1029
3894.15 1095
3894.74 1118
3895.33 1029
3895.92 935
3896.51 998
3897.10 970
3897.68 903
3898.27 1100
3898.86 956
3899.45 884
3900.04 963
3900.63 978
3901.22 987
3901.81 1038
3902.40 1002
3902.99 894
3903.57 1054
3904.16 1149
3904.75 1249
3905.34 1211
3905.93 1152
3906.52 1066
3907.11 1088
3907.70 1049
3908.29 1050
3908.88 1041
3909.47 1003
3910.06 1031
3910.65 1042
3911.24 1079
3911.83 953
3912.42 934
3913.01 987
3913.60 908
3914.19 953
3914.78 1007
3915.37 891
3915.96 1034
3916.55 1126
3917.14 1003
3917.73 997
3918.32 1119
3918.91 1166
3919.50 1152
3920.09 973
3920.68 868
3921.27 877
3921.86 886
3922.45 895
3923.05 870
3923.64 902
3924.23 1004
3924.82 1074
3925.41 992
3926.00 1035
3926.59 927
3927.18 963
3927.77 955
3928.36 942
3928.95 993
3929.55 966
3930.14 851
3930.73 843
3931.32 930
3931.91 853
3932.50 765
3933.09 776
3933.69 954
3934.28 1096
3934.87 987
3935.46 881
3936.05 928
3936.64 975
3937.24 958
3937.83 979
3938.42 947
3939.01 974
3939.60 880
3940.20 944
3940.79 1087
3941.38 1159
3941.97 994
3942.56 960
3943.16 971
3943.75 1042
3944.34 1042
3944.93 962
3945.53 1063
3946.12 981
3946.71 969
3947.30 982
3947.90 1014
3948.49 1090
3949.08 1079
3949.67 905
3950.27 959
3950.86 909
3951.45 960
3952.05 844
3952.64 940
3953.23 966
3953.82 1078
3954.42 975
3955.01 891
3955.60 943
3956.20 1141
3956.79 953
3957.38 927
3957.98 1017
3958.57 986
3959.16 904
3959.76 1080
3960.35 1009
3960.94 955
3961.54 1166
3962.13 1119
3962.73 1119
3963.32 1072
3963.91 1285
3964.51 1386
3965.10 1255
3965.69 1281
3966.29 1263
3966.88 1208
3967.48 1233
3968.07 1237
3968.66 1047
3969.26 1108
3969.85 1070
3970.45 1133
3971.04 1054
3971.64 1087
3972.23 1157
3972.82 1094
3973.42 1129
3974.01 1234
3974.61 1257
3975.20 1372
3975.80 1288
3976.39 1271
3976.99 1339
3977.58 1362
3978.18 1406
3978.77 1478
3979.37 1362
3979.96 1159
3980.56 1177
3981.15 1088
3981.75 1181
3982.34 1177
3982.94 1078
3983.53 1122
3984.13 1201
3984.72 1336
3985.32 1242
3985.91 1080
3986.51 1115
3987.11 1208
3987.70 1226
3988.30 1201
3988.89 1129
3989.49 1098
3990.08 1164
3990.68 1239
3991.28 1202
3991.87 1171
3992.47 1355
3993.06 1151
3993.66 1092
3994.26 1161
3994.85 1312
3995.45 1307
3996.04 1146
3996.64 1182
3997.24 1121
3997.83 1075
3998.43 1150
3999.03 1079
3999.62 1101
4000.22 1044
4000.81 1026
4001.41 941
4002.01 955
4002.60 963
4003.20 960
4003.80 928
4004.40 928
4004.99 952
4005.59 980
4006.19 934
4006.78 1036
4007.38 988
4007.98 1043
4008.57 1078
4009.17 980
4009.77 1046
4010.37 1074
4010.96 1117
4011.56 1094
4012.16 1009
4012.76 975
4013.35 1024
4013.95 955
4014.55 998
4015.15 1097
4015.74 1021
4016.34 1118
4016.94 1154
4017.54 1068
4018.13 1125
4018.73 1057
4019.33 1085
4019.93 1022
4020.53 1045
4021.12 1027
4021.72 963
4022.32 946
4022.92 1003
4023.52 1043
4024.12 1054
4024.71 1130
4025.31 995
4025.91 1031
4026.51 1070
4027.11 1086
4027.71 1093
4028.30 1153
4028.90 1195
4029.50 1214
4030.10 1279
4030.70 1155
4031.30 1179
4031.90 1134
4032.50 1351
4033.10 1256
4033.69 1207
4034.29 1311
4034.89 1272
4035.49 1134
4036.09 1166
4036.69 1183
4037.29 1192
4037.89 1172
4038.49 1114
4039.09 1044
4039.69 1121
4040.29 957
4040.89 1060
4041.49 997
4042.08 994
4042.68 920
4043.28 930
4043.88 787
4044.48 804
4045.08 845
4045.68 962
4046.28 971
4046.88 1087
4047.48 809
4048.08 835
4048.68 864
4049.28 951
4049.88 956
4050.48 996
4051.08 1075
4051.69 972
4052.29 851
4052.89 810
4053.49 978
4054.09 883
4054.69 932
4055.29 889
4055.89 889
4056.49 822
4057.09 867
4057.69 923
4058.29 820
4058.89 973
4059.49 874
4060.09 871
4060.70 867
4061.30 993
4061.90 936
4062.50 960
4063.10 846
4063.70 836
4064.30 898
4064.90 940
4065.51 815
4066.11 868
4066.71 951
4067.31 910
4067.91 1025
4068.51 960
4069.11 895
4069.72 832
4070.32 840
4070.92 824
4071.52 956
4072.12 1046
4072.73 898
4073.33 868
4073.93 995
4074.53 1066
4075.13 1057
4075.74 980
4076.34 987
4076.94 1034
4077.54 1006
4078.14 911
4078.75 1045
4079.35 910
4079.95 945
4080.55 880
4081.16 735
4081.76 874
4082.36 905
4082.96 826
4083.57 1023
4084.17 1008
4084.77 879
4085.38 956
4085.98 821
4086.58 865
4087.18 749
4087.79 925
4088.39 930
4088.99 869
4089.60 861
4090.20 814
4090.80 944
4091.41 820
4092.01 874
4092.61 976
4093.22 845
4093.82 833
4094.42 906
4095.03 935
4095.63 992
4096.23 1010
4096.84 954
4097.44 902
4098.05 790
4098.65 855
4099.25 897
4099.86 865
4100.46 1008
4101.06 963
4101.67 898
4102.27 977
4102.88 994
4103.48 834
4104.09 1012
4104.69 918
4105.29 979
4105.90 899
4106.50 964
4107.11 897
4107.71 868
4108.32 877
4108.92 927
4109.53 889
4110.13 857
4110.74 1021
4111.34 823
4111.94 873
4112.55 803
4113.15 926
4113.76 828
4114.36 751
4114.97 805
4115.57 856
4116.18 803
4116.78 803
4117.39 823
4118.00 903
4118.60 826
4119.21 854
4119.81 768
4120.42 769
4121.02 859
4121.63 882
4122.23 974
4122.84 978
4123.44 892
4124.05 842
4124.66 917
4125.26 890
4125.87 835
4126.47 741
4127.08 791
4127.68 826
4128.29 952
4128.90 852
4129.50 961
4130.11 886
4130.72 935
4131.32 846
4131.93 890
4132.53 897
4133.14 888
4133.75 907
4134.35 860
4134.96 1004
4135.57 1050
4136.17 924
4136.78 1090
4137.39 1031
4137.99 907
4138.60 945
4139.21 946
4139.81 997
4140.42 1088
4141.03 1124
4141.63 1215
4142.24 1115
4142.85 1064
4143.46 1153
4144.06 1134
4144.67 1262
4145.28 1132
4145.88 1034
4146.49 1107
4147.10 1117
4147.71 1071
4148.31 903
4148.92 1029
4149.53 981
4150.14 897
4150.74 863
4151.35 892
4151.96 827
4152.57 964
4153.18 902
4153.78 829
4154.39 828
4155.00 1061
4155.61 944
4156.22 995
4156.82 1091
4157.43 1059
4158.04 1111
4158.65 956
4159.26 973
4159.86 1028
4160.47 1017
4161.08 974
4161.69 1044
4162.30 979
4162.91 848
4163.52 851
4164.12 862
4164.73 1015
4165.34 1056
4165.95 893
4166.56 923
4167.17 940
4167.78 948
4168.39 1012
4168.99 898
4169.60 933
4170.21 975
4170.82 987
4171.43 998
4172.04 903
4172.65 896
4173.26 996
4173.87 963
4174.48 1004
4175.09 969
4175.70 946
4176.31 969
4176.92 918
4177.53 903
4178.13 863
4178.74 921
4179.35 905
4179.96 900
4180.57 861
4181.18 920
4181.79 930
4182.40 960
4183.01 866
4183.62 1054
4184.23 902
4184.84 949
4185.45 928
4186.06 869
4186.67 888
4187.29 881
4187.90 958
4188.51 843
4189.12 867
4189.73 952
4190.34 884
4190.95 948
4191.56 1040
4192.17 1047
4192.78 963
4193.39 1076
4194.00 977
4194.61 985
4195.22 978
4195.83 935
4196.45 1038
4197.06 979
4197.67 1006
4198.28 959
4198.89 995
4199.50 1027
4200.11 938
4200.72 995
4201.33 960
4201.95 929
4202.56 925
4203.17 978
4203.78 996
4204.39 817
4205.00 931
4205.62 844
4206.23 1026
4206.84 897
4207.45 1025
4208.06 1019
4208.67 903
4209.29 940
4209.90 937
4210.51 891
4211.12 933
4211.73 996
4212.35 955
4212.96 949
4213.57 982
4214.18 992
4214.80 976
4215.41 976
4216.02 1045
4216.63 1055
4217.25 1124
4217.86 1108
4218.47 1098
4219.08 1077
4219.70 1234
4220.31 1253
4220.92 996
4221.53 1076
4222.15 1100
4222.76 1202
4223.37 1232
4223.99 1141
4224.60 1177
4225.21 1126
4225.83 1148
4226.44 1180
4227.05 1177
4227.66 1139
4228.28 1096
4228.89 1102
4229.51 1323
4230.12 1299
4230.73 1493
4231.35 1505
4231.96 1498
4232.57 1695
4233.19 1866
4233.80 2023
4234.41 2106
4235.03 2077
4235.64 2051
4236.26 2056
4236.87 2141
4237.48 2032
4238.10 1982
4238.71 1845
4239.33 1520
4239.94 1392
4240.55 1276
4241.17 1069
4241.78 1102
4242.40 1142
4243.01 1019
4243.63 1145
4244.24 1109
4244.85 1010
4245.47 1137
4246.08 1090
4246.70 1139
4247.31 1137
4247.93 1169
4248.54 1056
4249.16 1065
4249.77 1158
4250.39 1123
4251.00 1114
4251.62 1059
4252.23 1094
4252.85 1047
4253.46 1080
4254.08 1002
4254.69 990
4255.31 981
4255.92 950
4256.54 956
4257.15 939
4257.77 972
4258.39 910
4259.00 967
4259.62 915
4260.23 984
4260.85 909
4261.46 1009
4262.08 1015
4262.69 1073
4263.31 920
4263.93 924
4264.54 1036
4265.16 1071
4265.77 966
4266.39 967
4267.01 987
4267.62 926
4268.24 949
4268.86 962
4269.47 948
4270.09 984
4270.70 996
4271.32 1035
4271.94 1048
4272.55 1118
4273.17 1031
4273.79 1105
4274.40 1076
4275.02 1072
4275.64 1046
4276.25 1048
4276.87 1000
4277.49 1038
4278.10 1055
4278.72 988
4279.34 1032
4279.96 967
4280.57 956
4281.19 884
4281.81 963
4282.42 1035
4283.04 1069
4283.66 972
4284.28 940
4284.89 967
4285.51 992
4286.13 987
4286.75 1007
4287.36 1033
4287.98 1077
4288.60 1058
4289.22 1008
4289.83 1087
4290.45 1021
4291.07 1002
4291.69 1027
4292.31 955
4292.92 1042
4293.54 1004
4294.16 938
4294.78 937
4295.40 996
4296.01 940
4296.63 1047
4297.25 935
4297.87 949
4298.49 839
4299.11 887
4299.72 901
4300.34 812
4300.96 899
4301.58 839
4302.20 843
4302.82 918
4303.44 951
4304.06 1017
4304.67 1013
4305.29 910
4305.91 970
4306.53 1048
4307.15 999
4307.77 941
4308.39 918
4309.01 934
4309.63 1021
4310.25 992
4310.86 1051
4311.48 988
4312.10 985
4312.72 871
4313.34 907
4313.96 838
4314.58 897
4315.20 977
4315.82 916
4316.44 961
4317.06 1010
4317.68 922
4318.30 980
4318.92 993
4319.54 975
4320.16 1016
4320.78 1062
4321.40 1102
4322.02 1042
4322.64 1062
4323.26 1011
4323.88 1057
4324.50 1064
4325.12 1063
4325.74 1142
4326.36 1144
4326.98 983
4327.60 955
4328.22 1110
4328.84 1151
4329.46 1225
4330.08 1139
4330.71 1152
4331.33 1287
4331.95 1173
4332.57 1183
4333.19 1192
4333.81 1205
4334.43 1342
4335.05 1361
4335.67 1406
4336.29 1463
4336.91 1698
4337.54 1683
4338.16 1526
4338.78 1532
4339.40 1623
4340.02 1556
4340.64 1619
4341.26 1600
4341.89 1558
4342.51 1882
4343.13 2285
4343.75 2389
4344.37 2810
4344.99 3268
4345.62 3256
4346.24 3387
4346.86 3798
4347.48 3661
4348.10 3629
4348.73 3408
4349.35 3044
4349.97 2545
4350.59 2068
4351.21 1865
4351.84 1551
4352.46 1464
4353.08 1249
4353.70 1341
4354.33 1357
4354.95 1379
4355.57 1266
4356.19 1348
4356.82 1268
4357.44 1220
4358.06 1230
4358.68 1384
4359.31 1324
4359.93 1169
4360.55 1214
4361.17 1254
4361.80 1321
4362.42 1171
4363.04 997
4363.67 1164
4364.29 1119
4364.91 1260
4365.54 1153
4366.16 1090
4366.78 1194
4367.41 1168
4368.03 1027
4368.65 1071
4369.28 1167
4369.90 1139
4370.52 969
4371.15 999
4371.77 980
4372.39 943
4373.02 910
4373.64 992
4374.27 1052
4374.89 1030
4375.51 1030
4376.14 1070
4376.76 1067
4377.39 1132
4378.01 1134
4378.63 1226
4379.26 1078
4379.88 1247
4380.51 1146
4381.13 1093
4381.75 1166
4382.38 1254
4383.00 1178
4383.63 1207
4384.25 1203
4384.88 1192
4385.50 1136
4386.13 1034
4386.75 1117
4387.38 1113
4388.00 996
4388.63 1096
4389.25 1075
4389.88 1129
4390.50 1149
4391.13 966
4391.75 1094
4392.38 1077
4393.00 1142
4393.63 1066
4394.25 1004
4394.88 912
4395.50 956
4396.13 1036
4396.75 1069
4397.38 1049
4398.00 1053
4398.63 1088
4399.26 1047
4399.88 967
4400.51 1061
4401.13 1302
4401.76 1079
4402.38 1093
4403.01 1044
4403.64 1020
4404.26 1039
4404.89 896
4405.51 1062
4406.14 1113
4406.77 901
4407.39 1075
4408.02 1163
4408.64 1082
4409.27 985
4409.90 971
4410.52 1130
4411.15 1000
4411.78 912
4412.40 889
4413.03 934
4413.66 1040
4414.28 1010
4414.91 964
4415.54 899
4416.16 965
4416.79 1012
4417.42 932
4418.04 900
4418.67 855
4419.30 1033
4419.93 1084
4420.55 994
4421.18 1058
4421.81 964
4422.43 910
4423.06 910
4423.69 827
4424.32 769
4424.94 845
4425.57 803
4426.20 804
4426.83 854
4427.45 894
4428.08 833
4428.71 934
4429.34 1136
4429.96 1010
4430.59 916
4431.22 982
4431.85 1042
4432.48 867
4433.10 975
4433.73 1058
4434.36 1005
4434.99 925
4435.62 992
4436.24 950
4436.87 863
4437.50 901
4438.13 967
4438.76 1005
4439.39 943
4440.02 920
4440.64 858
4441.27 907
4441.90 828
4442.53 963
4443.16 1155
4443.79 1093
4444.42 1000
4445.04 976
4445.67 887
4446.30 957
4446.93 1146
4447.56 1157
4448.19 1017
4448.82 982
4449.45 881
4450.08 964
4450.71 997
4451.34 1039
4451.97 1086
4452.59 964
4453.22 962
4453.85 1031
4454.48 1103
4455.11 1122
4455.74 1190
4456.37 1306
4457.00 1325
4457.63 1208
4458.26 1030
4458.89 985
4459.52 1000
4460.15 1001
4460.78 1017
4461.41 1038
4462.04 980
4462.67 972
4463.30 867
4463.93 912
4464.56 930
4465.19 930
4465.82 885
4466.45 998
4467.08 940
4467.71 841
4468.34 840
4468.97 876
4469.61 898
4470.24 838
4470.87 825
4471.50 945
4472.13 943
4472.76 904
4473.39 899
4474.02 813
4474.65 897
4475.28 929
4475.91 771
4476.54 932
4477.18 887
4477.81 902
4478.44 970
4479.07 1047
4479.70 1075
4480.33 988
4480.96 927
4481.59 982
4482.23 982
4482.86 856
4483.49 948
4484.12 1000
4484.75 885
4485.38 903
4486.02 874
4486.65 995
4487.28 911
4487.91 1010
4488.54 997
4489.18 949
4489.81 994
4490.44 972
4491.07 965
4491.70 900
4492.34 987
4492.97 907
4493.60 977
4494.23 970
4494.87 972
4495.50 924
4496.13 925
4496.76 939
4497.40 1007
4498.03 1119
4498.66 1373
4499.29 1330
4499.93 1392
4500.56 1490
4501.19 1437
4501.82 1375
4502.46 1522
4503.09 1454
4503.72 1195
4504.36 1164
4504.99 1057
4505.62 1146
4506.26 1111
4506.89 1071
4507.52 1042
4508.16 1133
4508.79 1013
4509.42 931
4510.06 934
4510.69 1019
4511.32 950
4511.96 1045
4512.59 965
4513.22 1014
4513.86 1038
4514.49 878
4515.13 895
4515.76 988
4516.39 988
4517.03 1018
4517.66 978
4518.30 915
4518.93 895
4519.56 888
4520.20 956
4520.83 938
4521.47 913
4522.10 996
4522.73 1037
4523.37 851
4524.00 893
4524.64 914
4525.27 875
4525.91 959
4526.54 787
4527.18 847
4527.81 1023
4528.45 1003
4529.08 1119
4529.72 1092
4530.35 1098
4530.99 1195
4531.62 1221
4532.26 1258
4532.89 1153
4533.53 1168
4534.16 1326
4534.80 1252
4535.43 1133
4536.07 1080
4536.70 1000
4537.34 1050
4537.97 1040
4538.61 1020
4539.24 991
4539.88 1109
4540.51 1027
4541.15 895
4541.79 922
4542.42 865
4543.06 937
4543.69 843
4544.33 901
4544.96 896
4545.60 893
4546.24 754
4546.87 747
4547.51 868
4548.14 785
4548.78 833
4549.42 808
4550.05 897
4550.69 889
4551.33 843
4551.96 889
4552.60 889
4553.24 859
4553.87 826
4554.51 890
4555.15 960
4555.78 923
4556.42 954
4557.06 929
4557.69 869
4558.33 842
4558.97 826
4559.60 894
4560.24 878
4560.88 820
4561.51 814
4562.15 807
4562.79 783
4563.43 758
4564.06 848
4564.70 872
4565.34 889
4565.97 887
4566.61 910
4567.25 913
4567.89 823
4568.52 902
4569.16 839
4569.80 871
4570.44 957
4571.07 871
4571.71 932
4572.35 785
4572.99 759
4573.63 786
4574.26 829
4574.90 819
4575.54 868
4576.18 852
4576.82 789
4577.45 795
4578.09 787
4578.73 949
4579.37 868
4580.01 871
4580.65 981
4581.28 1071
4581.92 870
4582.56 877
4583.20 994
4583.84 936
4584.48 1080
4585.12 993
4585.76 948
4586.39 997
4587.03 1083
4587.67 978
4588.31 1139
4588.95 1316
4589.59 1393
4590.23 1461
4590.87 1505
4591.51 1380
4592.15 1408
4592.78 1568
4593.42 1451
4594.06 1496
4594.70 1414
4595.34 1208
4595.98 1290
4596.62 1262
4597.26 1206
4597.90 1047
4598.54 1105
4599.18 1044
4599.82 1010
4600.46 1156
4601.10 1026
4601.74 1024
4602.38 1120
4603.02 1100
4603.66 1030
4604.30 897
4604.94 812
4605.58 906
4606.22 968
4606.86 985
4607.50 1040
4608.14 1029
4608.78 1097
4609.42 1007
4610.06 858
4610.70 887
4611.34 944
4611.98 992
4612.62 830
4613.26 764
4613.90 884
4614.55 856
4615.19 837
4615.83 855
4616.47 790
4617.11 906
4617.75 856
4618.39 825
4619.03 841
4619.67 816
4620.31 732
4620.96 770
4621.60 831
4622.24 840
4622.88 772
4623.52 747
4624.16 801
4624.80 800
4625.44 838
4626.09 960
4626.73 1029
4627.37 1017
4628.01 933
4628.65 844
4629.29 932
4629.94 978
4630.58 934
4631.22 983
4631.86 915
4632.50 1015
4633.15 1124
4633.79 1031
4634.43 1059
4635.07 1089
4635.72 1157
4636.36 1181
4637.00 1066
4637.64 1059
4638.28 998
4638.93 973
4639.57 975
4640.21 1066
4640.85 1078
4641.50 1096
4642.14 1030
4642.78 1023
4643.43 875
4644.07 987
4644.71 982
4645.35 943
4646.00 763
4646.64 848
4647.28 828
4647.93 961
4648.57 864
4649.21 926
4649.86 950
4650.50 840
4651.14 926
4651.79 871
4652.43 881
4653.07 965
4653.72 836
4654.36 871
4655.00 889
4655.65 985
4656.29 856
4656.93 723
4657.58 727
4658.22 786
4658.87 922
4659.51 891
4660.15 807
4660.80 907
4661.44 935
4662.09 880
4662.73 833
4663.37 806
4664.02 885
4664.66 854
4665.31 918
4665.95 933
4666.59 939
4667.24 816
4667.88 899
4668.53 854
4669.17 862
4669.82 875
4670.46 818
4671.11 846
4671.75 832
4672.40 828
4673.04 834
4673.69 897
4674.33 857
4674.98 823
4675.62 858
4676.27 882
4676.91 839
4677.56 899
4678.20 946
4678.85 943
4679.49 1012
4680.14 1037
4680.78 984
4681.43 1040
4682.07 1003
4682.72 1033
4683.36 1143
4684.01 932
4684.66 893
4685.30 889
4685.95 861
4686.59 860
4687.24 950
4687.88 864
4688.53 934
4689.18 938
4689.82 838
4690.47 804
4691.11 777
4691.76 862
4692.41 840
4693.05 897
4693.70 868
4694.34 1044
4694.99 1126
4695.64 1124
4696.28 1081
4696.93 1216
4697.58 1311
4698.22 1388
4698.87 1389
4699.52 1527
4700.16 1453
4700.81 1577
4701.46 1388
4702.10 1469
4702.75 1307
4703.40 1174
4704.04 1031
4704.69 1042
4705.34 1061
4705.99 972
4706.63 1020
4707.28 985
4707.93 1011
4708.57 1092
4709.22 1045
4709.87 1027
4710.52 980
4711.16 1124
4711.81 1128
4712.46 1034
4713.11 1091
4713.75 1040
4714.40 975
4715.05 915
4715.70 1000
4716.35 1044
4716.99 1028
4717.64 895
4718.29 923
4718.94 965
4719.58 918
4720.23 1000
4720.88 966
4721.53 1007
4722.18 975
4722.83 960
4723.47 996
4724.12 1005
4724.77 1023
4725.42 1047
4726.07 1019
4726.72 1154
4727.36 1045
4728.01 1178
4728.66 1089
4729.31 932
4729.96 1079
4730.61 1133
4731.26 969
4731.91 981
4732.55 1054
4733.20 913
4733.85 932
4734.50 1010
4735.15 1001
4735.80 943
4736.45 1028
4737.10 943
4737.75 938
4738.40 1042
4739.05 938
4739.70 900
4740.35 877
4740.99 1027
4741.64 988
4742.29 1033
4742.94 1049
4743.59 1025
4744.24 1064
4744.89 1131
4745.54 1055
4746.19 1032
4746.84 1130
4747.49 1105
4748.14 1147
4748.79 1298
4749.44 1457
4750.09 1404
4750.74 1534
4751.39 1617
4752.04 1661
4752.69 1761
4753.34 1649
4753.99 1596
4754.64 1441
4755.29 1401
4755.95 1421
4756.60 1284
4757.25 1176
4757.90 1078
4758.55 1164
4759.20 1024
4759.85 1005
4760.50 1050
4761.15 947
4761.80 894
4762.45 871
4763.10 910
4763.75 1019
4764.41 1068
4765.06 1137
4765.71 1208
4766.36 1183
4767.01 1301
4767.66 1344
4768.31 1174
4768.97 1004
4769.62 992
4770.27 962
4770.92 965
4771.57 926
4772.22 939
4772.87 945
4773.53 940
4774.18 975
4774.83 856
4775.48 879
4776.13 899
4776.79 939
4777.44 838
4778.09 777
4778.74 948
4779.39 924
4780.05 851
4780.70 930
4781.35 1085
4782.00 1010
4782.65 1029
4783.31 1099
4783.96 954
4784.61 914
4785.26 910
4785.92 982
4786.57 1020
4787.22 957
4787.88 1006
4788.53 1143
4789.18 1057
4789.83 1076
4790.49 1064
4791.14 945
4791.79 1159
4792.45 1173
4793.10 1085
4793.75 1102
4794.40 1103
4795.06 1113
4795.71 1050
4796.36 1015
4797.02 995
4797.67 968
4798.32 879
4798.98 870
4799.63 986
4800.29 847
4800.94 988
4801.59 930
4802.25 860
4802.90 916
4803.55 992
4804.21 1009
4804.86 943
4805.52 929
4806.17 910
4806.82 966
4807.48 995
4808.13 1133
4808.79 1150
4809.44 1022
4810.09 883
4810.75 916
4811.40 973
4812.06 945
4812.71 903
4813.37 968
4814.02 904
4814.67 975
4815.33 939
4815.98 880
4816.64 1038
4817.29 1086
4817.95 1052
4818.60 1090
4819.26 1107
4819.91 1051
4820.57 1186
4821.22 1185
4821.88 1124
4822.53 1189
4823.19 1307
4823.84 1079
4824.50 1129
4825.15 1143
4825.81 1145
4826.46 1161
4827.12 1206
4827.77 1176
4828.43 1064
4829.09 1106
4829.74 1154
4830.40 1168
4831.05 1102
4831.71 1086
4832.36 1137
4833.02 1277
4833.68 1369
4834.33 1236
4834.99 1306
4835.64 1220
4836.30 1339
4836.96 1409
4837.61 1270
4838.27 1394
4838.92 1436
4839.58 1406
4840.24 1344
4840.89 1377
4841.55 1451
4842.21 1299
4842.86 1318
4843.52 1476
4844.17 1326
4844.83 1379
4845.49 1518
4846.14 1711
4846.80 1924
4847.46 1887
4848.11 2132
4848.77 2277
4849.43 2598
4850.09 2619
4850.74 2651
4851.40 2883
4852.06 2676
4852.71 2512
4853.37 2595
4854.03 2346
4854.69 2098
4855.34 2261
4856.00 2207
4856.66 2134
4857.31 2274
4857.97 2364
4858.63 2200
4859.29 2279
4859.94 2377
4860.60 2157
4861.26 2018
4861.92 2031
4862.58 1981
4863.23 2016
4863.89 2015
4864.55 1996
4865.21 2253
4865.87 2066
4866.52 2058
4867.18 1965
4867.84 2068
4868.50 2084
4869.16 1926
4869.81 1944
4870.47 1758
4871.13 1592
4871.79 1617
4872.45 1778
4873.11 1582
4873.77 1628
4874.42 1690
4875.08 1605
4875.74 1543
4876.40 1587
4877.06 1719
4877.72 1835
4878.38 1841
4879.03 1912
4879.69 1611
4880.35 1733
4881.01 1587
4881.67 1571
4882.33 1549
4882.99 1470
4883.65 1479
4884.31 1439
4884.97 1522
4885.63 1479
4886.29 1407
4886.95 1427
4887.60 1459
4888.26 1540
4888.92 1658
4889.58 1754
4890.24 1587
4890.90 1581
4891.56 1728
4892.22 1506
4892.88 1510
4893.54 1737
4894.20 1430
4894.86 1532
4895.52 1298
4896.18 1339
4896.84 1320
4897.50 1279
4898.16 1412
4898.82 1443
4899.48 1417
4900.14 1399
4900.80 1371
4901.46 1322
4902.12 1180
4902.79 1220
4903.45 1303
4904.11 1309
4904.77 1169
4905.43 1210
4906.09 1066
4906.75 1115
4907.41 1132
4908.07 1081
4908.73 1117
4909.39 1128
4910.05 1159
4910.71 1148
4911.38 1173
4912.04 1102
4912.70 1123
4913.36 1053
4914.02 1050
4914.68 1042
4915.34 1101
4916.00 1266
4916.67 1083
4917.33 1115
4917.99 1110
4918.65 1008
4919.31 983
4919.97 1105
4920.64 1061
4921.30 934
4921.96 949
4922.62 1095
4923.28 1098
4923.94 1104
4924.61 1160
4925.27 1035
4925.93 1078
4926.59 1112
4927.26 1182
4927.92 1059
4928.58 1066
4929.24 1091
4929.90 1054
4930.57 1133
4931.23 1076
4931.89 1058
4932.55 1043
4933.22 1090
4933.88 1054
4934.54 1019
4935.20 1163
4935.87 1009
4936.53 968
4937.19 1158
4937.86 1067
4938.52 996
4939.18 980
4939.84 989
4940.51 1016
4941.17 948
4941.83 872
4942.50 935
4943.16 844
4943.82 861
4944.49 850
4945.15 807
4945.81 1017
4946.48 914
4947.14 898
4947.80 1015
4948.47 951
4949.13 965
4949.79 929
4950.46 864
4951.12 910
4951.79 894
4952.45 903
4953.11 895
4953.78 979
4954.44 888
4955.11 924
4955.77 914
4956.43 893
4957.10 992
4957.76 957
4958.43 893
4959.09 877
4959.76 984
4960.42 990
4961.08 1015
4961.75 1084
4962.41 1132
4963.08 1240
4963.74 1376
4964.41 1454
4965.07 1408
4965.74 1261
4966.40 1081
4967.07 1175
4967.73 1206
4968.40 1213
4969.06 1091
4969.73 986
4970.39 948
4971.06 896
4971.72 883
4972.39 916
4973.05 942
4973.72 942
4974.38 973
4975.05 962
4975.71 875
4976.38 980
4977.04 992
4977.71 1024
4978.37 956
4979.04 962
4979.71 1000
4980.37 1014
4981.04 922
4981.70 1011
4982.37 927
4983.04 867
4983.70 996
4984.37 957
4985.03 1031
4985.70 1059
4986.37 1022
4987.03 1099
4987.70 1130
4988.36 1157
4989.03 1099
4989.70 1294
4990.36 1162
4991.03 1245
4991.70 1159
4992.36 1085
4993.03 1102
4993.70 1109
4994.36 1085
4995.03 1020
4995.70 913
4996.36 940
4997.03 872
4997.70 892
4998.36 836
4999.03 736
4999.70 785
5000.36 762
5001.03 796
5001.70 895
5002.37 915
5003.03 790
5003.70 829
5004.37 770
5005.03 838
5005.70 746
5006.37 759
5007.04 793
5007.70 806
5008.37 785
5009.04 707
5009.71 718
5010.38 688
5011.04 647
5011.71 698
5012.38 762
5013.05 782
5013.71 802
5014.38 829
5015.05 790
5015.72 915
5016.39 912
5017.06 992
5017.72 861
5018.39 876
5019.06 799
5019.73 952
5020.40 874
5021.07 858
5021.73 913
5022.40 806
5023.07 953
5023.74 930
5024.41 969
5025.08 846
5025.75 857
5026.41 863
5027.08 831
5027.75 990
5028.42 980
5029.09 978
5029.76 921
5030.43 969
5031.10 1013
5031.77 900
5032.44 871
5033.10 906
5033.77 976
5034.44 798
5035.11 763
5035.78 753
5036.45 806
5037.12 896
5037.79 850
5038.46 931
5039.13 852
5039.80 910
5040.47 877
5041.14 867
5041.81 915
5042.48 951
5043.15 843
5043.82 810
5044.49 855
5045.16 866
5045.83 817
5046.50 741
5047.17 798
5047.84 800
5048.51 753
5049.18 798
5049.85 732
5050.52 774
5051.19 804
5051.86 765
5052.53 787
5053.20 768
5053.87 818
5054.54 793
5055.21 833
5055.89 817
5056.56 840
5057.23 799
5057.90 725
5058.57 848
5059.24 777
5059.91 878
5060.58 1025
5061.25 916
5061.92 897
5062.60 829
5063.27 909
5063.94 796
5064.61 879
5065.28 784
5065.95 800
5066.62 639
5067.30 770
5067.97 832
5068.64 789
5069.31 754
5069.98 752
5070.65 718
5071.33 821
5072.00 729
5072.67 776
5073.34 829
5074.01 775
5074.68 785
5075.36 818
5076.03 720
5076.70 853
5077.37 803
5078.05 919
5078.72 850
5079.39 866
5080.06 905
5080.73 856
5081.41 810
5082.08 806
5082.75 875
5083.42 838
5084.10 847
5084.77 872
5085.44 843
5086.12 885
5086.79 882
5087.46 918
5088.13 878
5088.81 858
5089.48 988
5090.15 1044
5090.83 980
5091.50 946
5092.17 882
5092.85 1098
5093.52 1111
5094.19 935
5094.87 831
5095.54 903
5096.21 854
5096.89 793
5097.56 843
5098.23 900
5098.91 862
5099.58 935
5100.25 940
5100.93 886
5101.60 958
5102.28 924
5102.95 922
5103.62 900
5104.30 950
5104.97 871
5105.65 836
5106.32 827
5106.99 914
5107.67 826
5108.34 815
5109.02 806
5109.69 849
5110.36 934
5111.04 888
5111.71 761
5112.39 805
5113.06 833
5113.74 843
5114.41 832
5115.09 821
5115.76 845
5116.44 819
5117.11 901
5117.79 911
5118.46 923
5119.14 774
5119.81 748
5120.49 1021
5121.16 884
5121.84 905
5122.51 827
5123.19 718
5123.86 760
5124.54 788
5125.21 807
5125.89 772
5126.56 827
5127.24 810
5127.91 807
5128.59 815
5129.27 842
5129.94 779
5130.62 831
5131.29 813
5131.97 775
5132.64 786
5133.32 858
5134.00 801
5134.67 843
5135.35 819
5136.02 748
5136.70 817
5137.38 843
5138.05 838
5138.73 801
5139.40 758
5140.08 748
5140.76 746
5141.43 879
5142.11 850
5142.79 728
5143.46 695
5144.14 751
5144.82 760
5145.49 723
5146.17 695
5146.85 700
5147.52 690
5148.20 680
5148.88 722
5149.55 652
5150.23 653
5150.91 747
5151.59 783
5152.26 693
5152.94 770
5153.62 706
5154.29 718
5154.97 817
5155.65 826
5156.33 702
5157.00 735
5157.68 766
5158.36 776
5159.04 705
5159.71 658
5160.39 711
5161.07 757
5161.75 752
5162.42 696
5163.10 775
5163.78 917
5164.46 884
5165.14 783
5165.81 801
5166.49 760
5167.17 632
5167.85 620
5168.53 730
5169.21 725
5169.88 753
5170.56 744
5171.24 776
5171.92 754
5172.60 699
5173.28 706
5173.95 753
5174.63 742
5175.31 709
5175.99 648
5176.67 682
5177.35 732
5178.03 739
5178.71 803
5179.38 900
5180.06 840
5180.74 835
5181.42 837
5182.10 758
5182.78 763
5183.46 794
5184.14 728
5184.82 782
5185.50 781
5186.18 812
5186.86 761
5187.53 792
5188.21 686
5188.89 669
5189.57 715
5190.25 780
5190.93 821
5191.61 644
5192.29 717
5192.97 679
5193.65 699
5194.33 810
5195.01 849
5195.69 771
5196.37 849
5197.05 803
5197.73 657
5198.41 675
5199.09 684
5199.77 735
5200.45 765
5201.13 755
5201.81 625
5202.49 743
5203.17 687
5203.86 762
5204.54 792
5205.22 709
5205.90 786
5206.58 848
5207.26 849
5207.94 798
5208.62 733
5209.30 882
5209.98 806
5210.66 789
5211.34 775
5212.02 804
5212.71 935
5213.39 879
5214.07 724
5214.75 744
5215.43 775
5216.11 857
5216.79 896
5217.47 794
5218.16 898
5218.84 881
5219.52 832
5220.20 765
5220.88 908
5221.56 870
5222.25 861
5222.93 799
5223.61 892
5224.29 927
5224.97 791
5225.66 811
5226.34 765
5227.02 707
5227.70 782
5228.38 692
5229.07 753
5229.75 685
5230.43 811
5231.11 842
5231.79 748
5232.48 740
5233.16 839
5233.84 819
5234.52 831
5235.21 848
5235.89 776
5236.57 789
5237.26 731
5237.94 759
5238.62 805
5239.30 839
5239.99 759
5240.67 728
5241.35 751
5242.04 818
5242.72 736
5243.40 733
5244.08 757
5244.77 762
5245.45 753
5246.13 798
5246.82 844
5247.50 841
5248.18 708
5248.87 763
5249.55 937
5250.24 901
5250.92 929
5251.60 929
5252.29 899
5252.97 898
5253.65 907
5254.34 853
5255.02 900
5255.71 935
5256.39 883
5257.07 738
5257.76 761
5258.44 794
5259.13 864
5259.81 876
5260.49 874
5261.18 955
5261.86 940
5262.55 935
5263.23 924
5263.92 729
5264.60 765
5265.28 822
5265.97 815
5266.65 786
5267.34 857
5268.02 875
5268.71 887
5269.39 826
5270.08 822
5270.76 792
5271.45 823
5272.13 795
5272.82 716
5273.50 785
5274.19 870
5274.87 734
5275.56 678
5276.24 696
5276.93 768
5277.61 768
5278.30 749
5278.98 828
5279.67 831
5280.36 759
5281.04 818
5281.73 840
5282.41 951
5283.10 1036
5283.78 890
5284.47 855
5285.16 711
5285.84 749
5286.53 743
5287.21 763
5287.90 719
5288.59 713
5289.27 773
5289.96 799
5290.64 765
5291.33 825
5292.02 808
5292.70 720
5293.39 645
5294.08 744
5294.76 853
5295.45 729
5296.13 699
5296.82 822
5297.51 913
5298.19 910
5298.88 893
5299.57 888
5300.25 864
5300.94 960
5301.63 886
5302.32 945
5303.00 882
5303.69 1001
5304.38 915
5305.06 936
5305.75 885
5306.44 860
5307.13 821
5307.81 776
5308.50 746
5309.19 873
5309.87 952
5310.56 1015
5311.25 947
5311.94 887
5312.62 847
5313.31 869
5314.00 845
5314.69 884
5315.38 896
5316.06 863
5316.75 864
5317.44 820
5318.13 909
5318.82 915
5319.50 877
5320.19 1030
5320.88 1029
5321.57 1015
5322.26 1041
5322.94 912
5323.63 924
5324.32 966
5325.01 892
5325.70 832
5326.39 768
5327.07 906
5327.76 917
5328.45 781
5329.14 793
5329.83 959
5330.52 904
5331.21 776
5331.90 791
5332.58 784
5333.27 812
5333.96 873
5334.65 860
5335.34 782
5336.03 895
5336.72 857
5337.41 796
5338.10 719
5338.79 756
5339.48 775
5340.17 725
5340.86 769
5341.54 827
5342.23 707
5342.92 768
5343.61 665
5344.30 830
5344.99 910
5345.68 833
5346.37 865
5347.06 943
5347.75 852
5348.44 874
5349.13 949
5349.82 973
5350.51 994
5351.20 923
5351.89 881
5352.58 871
5353.27 892
5353.96 877
5354.65 813
5355.34 812
5356.03 804
5356.72 770
5357.42 635
5358.11 663
5358.80 758
5359.49 730
5360.18 758
5360.87 873
5361.56 853
5362.25 713
5362.94 789
5363.63 815
5364.32 816
5365.01 757
5365.70 763
5366.40 797
5367.09 703
5367.78 637
5368.47 682
5369.16 696
5369.85 736
5370.54 708
5371.23 755
5371.93 795
5372.62 705
5373.31 666
5374.00 645
5374.69 678
5375.38 675
5376.08 721
5376.77 746
5377.46 720
5378.15 625
5378.84 592
5379.53 670
5380.23 614
5380.92 619
5381.61 698
5382.30 731
5383.00 675
5383.69 664
5384.38 729
5385.07 803
5385.76 729
5386.46 828
5387.15 773
5387.84 748
5388.53 701
5389.23 681
5389.92 737
5390.61 718
5391.30 785
5392.00 891
5392.69 732
5393.38 730
5394.08 705
5394.77 714
5395.46 761
5396.15 759
5396.85 666
5397.54 607
5398.23 700
5398.93 748
5399.62 704
5400.31 633
5401.01 624
5401.70 728
5402.39 680
5403.09 683
5403.78 728
5404.47 738
5405.17 717
5405.86 681
5406.56 619
5407.25 677
5407.94 765
5408.64 766
5409.33 719
5410.02 703
5410.72 702
5411.41 667
5412.11 649
5412.80 675
5413.49 610
5414.19 579
5414.88 679
5415.58 769
5416.27 729
5416.97 763
5417.66 737
5418.35 749
5419.05 706
5419.74 723
5420.44 741
5421.13 763
5421.83 799
5422.52 713
5423.22 716
5423.91 800
5424.61 808
5425.30 835
5426.00 765
5426.69 804
5427.39 789
5428.08 697
5428.78 822
5429.47 761
5430.17 699
5430.86 794
5431.56 798
5432.25 903
5432.95 848
5433.64 775
5434.34 788
5435.03 819
5435.73 923
5436.43 798
5437.12 840
5437.82 922
5438.51 893
5439.21 830
5439.90 896
5440.60 921
5441.30 909
5441.99 813
5442.69 880
5443.38 950
5444.08 893
5444.78 928
5445.47 891
5446.17 961
5446.86 1097
5447.56 997
5448.26 1026
5448.95 1026
5449.65 1021
5450.35 978
5451.04 902
5451.74 931
5452.44 1059
5453.13 1028
5453.83 943
5454.53 915
5455.22 899
5455.92 838
5456.62 881
5457.31 1091
5458.01 907
5458.71 864
5459.40 954
5460.10 978
5460.80 965
5461.50 967
5462.19 958
5462.89 970
5463.59 928
5464.29 994
5464.98 1004
5465.68 1011
5466.38 1052
5467.08 1018
5467.77 982
5468.47 999
5469.17 1093
5469.87 986
5470.56 1028
5471.26 1085
5471.96 1078
5472.66 1095
5473.36 1056
5474.05 1124
5474.75 1186
5475.45 1154
5476.15 1276
5476.85 1444
5477.54 1469
5478.24 1829
5478.94 1994
5479.64 2023
5480.34 2130
5481.04 2070
5481.73 2140
5482.43 2004
5483.13 1996
5483.83 1821
5484.53 1727
5485.23 1519
5485.93 1532
5486.62 1490
5487.32 1552
5488.02 1491
5488.72 1587
5489.42 1500
5490.12 1453
5490.82 1590
5491.52 1628
5492.22 1554
5492.92 1655
5493.62 1689
5494.31 1778
5495.01 1669
5495.71 1621
5496.41 1867
5497.11 2000
5497.81 2470
5498.51 2591
5499.21 2923
5499.91 3341
5500.61 3464
5501.31 3708
5502.01 3587
5502.71 3339
5503.41 3259
5504.11 2769
5504.81 2519
5505.51 2241
5506.21 1963
5506.91 1716
5507.61 1790
5508.31 1783
5509.01 1675
5509.71 1733
5510.41 1510
5511.11 1459
5511.81 1569
5512.51 1425
5513.21 1451
5513.91 1462
5514.61 1439
5515.31 1324
5516.01 1286
5516.72 1285
5517.42 1358
5518.12 1370
5518.82 1283
5519.52 1156
5520.22 1135
5520.92 1123
5521.62 1184
5522.32 1090
5523.02 1102
5523.73 1020
5524.43 902
5525.13 1066
5525.83 1030
5526.53 1028
5527.23 1067
5527.93 964
5528.63 950
5529.34 989
5530.04 1109
5530.74 1114
5531.44 1038
5532.14 1116
5532.84 1076
5533.55 993
5534.25 1046
5534.95 898
5535.65 919
5536.35 1042
5537.06 966
5537.76 977
5538.46 1055
5539.16 950
5539.86 964
5540.57 954
5541.27 843
5541.97 742
5542.67 890
5543.38 914
5544.08 941
5544.78 927
5545.48 1000
5546.19 846
5546.89 820
5547.59 797
5548.29 925
5549.00 776
5549.70 869
5550.40 823
5551.11 801
5551.81 818
5552.51 822
5553.21 853
5553.92 953
5554.62 813
5555.32 806
5556.03 817
5556.73 848
5557.43 920
5558.14 845
5558.84 752
5559.54 821
5560.25 813
5560.95 755
5561.65 845
5562.36 814
5563.06 837
5563.77 823
5564.47 896
5565.17 872
5565.88 897
5566.58 861
5567.28 976
5567.99 854
5568.69 853
5569.40 752
5570.10 761
5570.80 836
5571.51 807
5572.21 871
5572.92 776
5573.62 812
5574.33 809
5575.03 796
5575.73 816
5576.44 808
5577.14 756
5577.85 786
5578.55 777
5579.26 752
5579.96 725
5580.67 717
5581.37 799
5582.08 824
5582.78 766
5583.49 802
5584.19 716
5584.90 718
5585.60 823
5586.31 731
5587.01 788
5587.72 769
5588.42 821
5589.13 741
5589.83 768
5590.54 823
5591.24 851
5591.95 762
5592.66 722
5593.36 707
5594.07 716
5594.77 726
5595.48 879
5596.18 847
5596.89 743
5597.60 715
5598.30 752
5599.01 758
5599.71 715
5600.42 781
5601.13 707
5601.83 702
5602.54 783
5603.24 658
5603.95 770
5604.66 793
5605.36 760
5606.07 721
5606.78 702
5607.48 714
5608.19 797
5608.89 801
5609.60 834
5610.31 668
5611.01 680
5611.72 702
5612.43 780
5613.14 710
5613.84 697
5614.55 779
5615.26 747
5615.96 753
5616.67 687
5617.38 714
5618.08 791
5618.79 764
5619.50 708
5620.21 624
5620.91 680
5621.62 641
5622.33 553
5623.04 656
5623.74 743
5624.45 685
5625.16 764
5625.87 669
5626.57 769
5627.28 685
5627.99 760
5628.70 748
5629.40 743
5630.11 709
5630.82 861
5631.53 805
5632.24 795
5632.94 779
5633.65 756
5634.36 737
5635.07 755
5635.78 658
5636.49 635
5637.19 692
5637.90 874
5638.61 739
5639.32 690
5640.03 776
5640.74 877
5641.44 814
5642.15 800
5642.86 720
5643.57 828
5644.28 789
5644.99 732
5645.70 842
5646.41 775
5647.12 811
5647.82 737
5648.53 726
5649.24 810
5649.95 709
5650.66 821
5651.37 814
5652.08 786
5652.79 812
5653.50 768
5654.21 801
5654.92 892
5655.63 861
5656.34 947
5657.05 1017
5657.76 1067
5658.46 1062
5659.17 1011
5659.88 989
5660.59 934
5661.30 781
5662.01 736
5662.72 842
5663.43 819
5664.14 841
5664.85 808
5665.56 706
5666.27 801
5666.98 788
5667.69 800
5668.40 815
5669.12 850
5669.83 711
5670.54 769
5671.25 734
5671.96 724
5672.67 734
5673.38 769
5674.09 771
5674.80 752
5675.51 799
5676.22 774
5676.93 742
5677.64 751
5678.35 852
5679.06 688
5679.78 721
5680.49 699
5681.20 820
5681.91 814
5682.62 842
5683.33 850
5684.04 856
5684.75 897
5685.47 924
5686.18 914
5686.89 874
5687.60 803
5688.31 848
5689.02 782
5689.73 743
5690.45 680
5691.16 679
5691.87 822
5692.58 634
5693.29 645
5694.01 673
5694.72 665
5695.43 637
5696.14 636
5696.85 663
5697.57 683
5698.28 723
5698.99 716
5699.70 727
5700.41 724
5701.13 766
5701.84 666
5702.55 671
5703.26 647
5703.98 602
5704.69 659
5705.40 611
5706.11 600
5706.83 587
5707.54 649
5708.25 694
5708.97 659
5709.68 777
5710.39 660
5711.10 673
5711.82 639
5712.53 641
5713.24 659
5713.96 643
5714.67 644
5715.38 600
5716.10 694
5716.81 657
5717.52 598
5718.24 655
5718.95 610
5719.66 620
5720.38 609
5721.09 632
5721.80 638
5722.52 626
5723.23 631
5723.95 647
5724.66 733
5725.37 759
5726.09 665
5726.80 660
5727.52 738
5728.23 727
5728.94 740
5729.66 799
5730.37 831
5731.09 729
5731.80 740
5732.51 740
5733.23 789
5733.94 741
5734.66 653
5735.37 777
5736.09 757
5736.80 639
5737.52 691
5738.23 711
5738.95 637
5739.66 639
5740.38 616
5741.09 681
5741.81 635
5742.52 651
5743.24 631
5743.95 562
5744.67 511
5745.38 530
5746.10 601
5746.81 635
5747.53 589
5748.24 595
5748.96 602
5749.67 652
5750.39 655
5751.10 656
5751.82 671
5752.53 674
5753.25 716
5753.97 701
5754.68 712
5755.40 735
5756.11 847
5756.83 793
5757.54 722
5758.26 768
5758.98 730
5759.69 679
5760.41 657
5761.12 642
5761.84 664
5762.56 633
5763.27 607
5763.99 614
5764.71 668
5765.42 786
5766.14 755
5766.85 668
5767.57 649
5768.29 688
5769.00 788
5769.72 688
5770.44 590
5771.15 732
5771.87 622
5772.59 570
5773.30 704
5774.02 658
5774.74 677
5775.46 782
5776.17 681
5776.89 725
5777.61 732
5778.32 725
5779.04 760
5779.76 817
5780.48 766
5781.19 680
5781.91 676
5782.63 730
5783.35 817
5784.06 683
5784.78 721
5785.50 745
5786.22 799
5786.93 825
5787.65 773
5788.37 707
5789.09 747
5789.80 761
5790.52 714
5791.24 802
5791.96 794
5792.68 790
5793.39 714
5794.11 780
5794.83 859
5795.55 816
5796.27 799
5796.99 834
5797.70 885
5798.42 985
5799.14 1172
5799.86 1313
5800.58 1496
5801.30 1448
5802.02 1866
5802.73 2006
5803.45 1810
5804.17 1951
5804.89 1938
5805.61 1591
5806.33 1400
5807.05 1237
5807.77 1115
5808.49 1111
5809.20 983
5809.92 1012
5810.64 1054
5811.36 987
5812.08 982
5812.80 986
5813.52 1062
5814.24 973
5814.96 956
5815.68 894
5816.40 950
5817.12 944
5817.84 969
5818.56 1003
5819.28 1062
5820.00 995
5820.72 920
5821.44 937
5822.16 924
5822.88 927
5823.60 831
5824.32 960
5825.04 836
5825.76 846
5826.48 904
5827.20 782
5827.92 837
5828.64 784
5829.36 790
5830.08 740
5830.80 758
5831.52 822
5832.24 787
5832.96 812
5833.68 863
5834.40 788
5835.12 751
5835.84 707
5836.56 625
5837.28 746
5838.00 840
5838.73 763
5839.45 736
5840.17 771
5840.89 805
5841.61 795
5842.33 922
5843.05 875
5843.77 829
5844.49 809
5845.22 798
5845.94 877
5846.66 922
5847.38 830
5848.10 897
5848.82 830
5849.54 807
5850.27 838
5850.99 806
5851.71 883
5852.43 744
5853.15 749
5853.88 876
5854.60 839
5855.32 828
5856.04 833
5856.76 886
5857.49 817
5858.21 796
5858.93 898
5859.65 881
5860.37 915
5861.10 851
5861.82 929
5862.54 980
5863.26 1031
5863.99 1108
5864.71 922
5865.43 868
5866.15 829
5866.88 924
5867.60 849
5868.32 837
5869.04 769
5869.77 993
5870.49 976
5871.21 941
5871.94 945
5872.66 855
5873.38 865
5874.11 803
5874.83 746
5875.55 811
5876.27 837
5877.00 851
5877.72 894
5878.44 840
5879.17 914
5879.89 877
5880.62 950
5881.34 930
5882.06 1009
5882.79 1051
5883.51 963
5884.23 1089
5884.96 991
5885.68 1015
5886.40 940
5887.13 932
5887.85 886
5888.58 811
5889.30 892
5890.02 858
5890.75 745
5891.47 768
5892.20 863
5892.92 836
5893.65 769
5894.37 775
5895.09 746
5895.82 708
5896.54 726
5897.27 662
5897.99 786
5898.72 826
5899.44 821
5900.17 803
5900.89 761
5901.62 837
5902.34 833
5903.07 891
5903.79 873
5904.52 937
5905.24 901
5905.97 775
5906.69 868
5907.42 831
5908.14 950
5908.87 849
5909.59 823
5910.32 824
5911.04 785
5911.77 823
5912.49 896
5913.22 859
5913.94 835
5914.67 800
5915.40 867
5916.12 859
5916.85 861
5917.57 892
5918.30 878
5919.02 866
5919.75 797
5920.48 837
5921.20 840
5921.93 820
5922.65 857
5923.38 841
5924.11 872
5924.83 873
5925.56 910
5926.29 1014
5927.01 959
5927.74 976
5928.47 954
5929.19 871
5929.92 940
5930.64 986
5931.37 1030
5932.10 1094
5932.82 1010
5933.55 965
5934.28 1039
5935.01 1013
5935.73 1096
5936.46 1086
5937.19 1167
5937.91 1254
5938.64 1213
5939.37 1201
5940.09 1243
5940.82 1122
5941.55 1186
5942.28 1187
5943.00 1281
5943.73 1337
5944.46 1272
5945.19 1278
5945.91 1279
5946.64 1273
5947.37 1336
5948.10 1332
5948.82 1393
5949.55 1517
5950.28 1584
5951.01 1777
5951.73 1959
5952.46 2052
5953.19 1985
5953.92 1889
5954.65 2050
5955.38 1911
5956.10 1685
5956.83 1634
5957.56 1761
5958.29 1675
5959.02 1691
5959.74 1837
5960.47 1807
5961.20 1782
5961.93 1878
5962.66 1920
5963.39 2065
5964.12 2002
5964.84 2297
5965.57 2459
5966.30 2736
5967.03 2933
5967.76 2865
5968.49 2763
5969.22 2703
5969.95 2730
5970.68 2706
5971.40 2361
5972.13 2192
5972.86 2026
5973.59 1993
5974.32 2164
5975.05 2085
5975.78 1964
5976.51 2037
5977.24 2107
5977.97 2160
5978.70 2223
5979.43 2133
5980.16 2265
5980.89 2228
5981.62 2290
5982.35 2456
5983.08 2240
5983.81 2430
5984.54 2493
5985.27 2520
5986.00 2437
5986.73 2291
5987.46 2286
5988.19 2331
5988.92 2531
5989.65 2428
5990.38 2384
5991.11 2419
5991.84 2402
5992.57 2422
5993.30 2471
5994.03 2383
5994.76 2472
5995.49 2524
5996.22 2546
5996.95 2689
5997.68 2560
5998.41 2433
5999.14 2611
5999.87 2443
6000.60 2342
6001.34 2416
6002.07 2400
6002.80 2346
6003.53 2264
6004.26 2370
6004.99 2398
6005.72 2477
6006.45 2725
6007.18 2931
6007.92 3022
6008.65 3539
6009.38 4083
6010.11 5083
6010.84 5615
6011.57 6235
6012.30 6631
6013.04 6958
6013.77 6952
6014.50 7020
6015.23 7142
6015.96 6399
6016.69 5609
6017.43 5179
6018.16 4647
6018.89 4183
6019.62 3659
6020.35 2972
6021.09 2716
6021.82 2415
6022.55 2287
6023.28 2014
6024.02 2032
6024.75 1909
6025.48 1851
6026.21 1875
6026.94 1818
6027.68 1845
6028.41 1763
6029.14 1748
6029.88 1762
6030.61 1760
6031.34 1610
6032.07 1604
6032.81 1598
6033.54 1568
6034.27 1541
6035.01 1588
6035.74 1590
6036.47 1583
6037.20 1611
6037.94 1729
6038.67 1761
6039.40 1643
6040.14 1619
6040.87 1822
6041.60 1810
6042.34 1871
6043.07 1842
6043.80 1958
6044.54 1903
6045.27 1918
6046.00 2019
6046.74 2113
6047.47 2106
6048.21 2030
6048.94 2365
6049.67 2371
6050.41 2539
6051.14 2711
6051.88 2568
6052.61 2714
6053.34 2823
6054.08 2770
6054.81 2730
6055.55 2561
6056.28 2406
6057.01 2225
6057.75 2179
6058.48 2208
6059.22 2103
6059.95 2015
6060.69 2043
6061.42 1909
6062.16 1866
6062.89 1965
6063.63 1824
6064.36 1785
6065.09 1892
6065.83 1798
6066.56 1776
6067.30 1892
6068.03 1947
6068.77 1922
6069.50 1767
6070.24 1799
6070.97 1660
6071.71 1627
6072.45 1651
6073.18 1665
6073.92 1649
6074.65 1670
6075.39 1603
6076.12 1594
6076.86 1513
6077.59 1570
6078.33 1576
6079.06 1543
6079.80 1475
6080.54 1452
6081.27 1546
6082.01 1488
6082.74 1350
6083.48 1435
6084.21 1477
6084.95 1428
6085.69 1353
6086.42 1322
6087.16 1392
6087.90 1302
6088.63 1334
6089.37 1442
6090.10 1513
6090.84 1434
6091.58 1538
6092.31 1536
6093.05 1489
6093.79 1441
6094.52 1436
6095.26 1309
6096.00 1523
6096.73 1660
6097.47 1501
6098.21 1319
6098.94 1360
6099.68 1348
6100.42 1333
6101.15 1129
6101.89 1260
6102.63 1276
6103.37 1242
6104.10 1258
6104.84 1279
6105.58 1271
6106.31 1187
6107.05 1122
6107.79 1161
6108.53 1171
6109.26 1251
6110.00 1309
6110.74 1386
6111.48 1368
6112.21 1342
6112.95 1329
6113.69 1386
6114.43 1385
6115.17 1340
6115.90 1290
6116.64 1351
6117.38 1414
6118.12 1387
6118.85 1241
6119.59 1264
6120.33 1329
6121.07 1317
6121.81 1394
6122.55 1354
6123.28 1315
6124.02 1343
6124.76 1318
6125.50 1524
6126.24 1482
6126.98 1341
6127.71 1339
6128.45 1422
6129.19 1450
6129.93 1421
6130.67 1393
6131.41 1447
6132.15 1415
6132.89 1476
6133.63 1607
6134.36 1639
6135.10 1496
6135.84 1448
6136.58 1356
6137.32 1312
6138.06 1562
6138.80 1618
6139.54 1518
6140.28 1554
6141.02 1562
6141.76 1489
6142.50 1411
6143.24 1408
6143.97 1421
6144.71 1397
6145.45 1464
6146.19 1448
6146.93 1529
6147.67 1589
6148.41 1476
6149.15 1614
6149.89 1531
6150.63 1632
6151.37 1709
6152.11 1528
6152.85 1694
6153.59 1702
6154.33 1619
6155.07 1772
6155.81 1755
6156.55 1724
6157.29 1730
6158.03 1754
6158.78 1679
6159.52 1605
6160.26 1714
6161.00 1769
6161.74 1817
6162.48 1870
6163.22 2049
6163.96 2126
6164.70 2346
6165.44 2307
6166.18 2360
6166.92 2426
6167.66 2439
6168.41 2551
6169.15 2556
6169.89 2365
6170.63 2415
6171.37 2433
6172.11 2510
6172.85 2280
6173.59 2129
6174.34 2170
6175.08 2223
6175.82 2213
6176.56 2066
6177.30 2022
6178.04 2346
6178.78 2107
6179.53 2066
6180.27 2265
6181.01 2279
6181.75 2468
6182.49 2406
6183.24 2362
6183.98 2445
6184.72 2466
6185.46 2515
6186.20 2513
6186.95 2547
6187.69 2529
6188.43 2628
6189.17 2689
6189.91 2704
6190.66 2647
6191.40 2886
6192.14 3028
6192.88 3090
6193.63 3044
6194.37 3079
6195.11 3171
6195.85 3125
6196.60 3203
6197.34 3131
6198.08 3241
6198.83 3220
6199.57 3092
6200.31 3095
6201.05 3158
6201.80 3314
6202.54 3490
6203.28 3695
6204.03 4346
6204.77 5137
6205.51 6280
6206.26 8022
6207.00 10150
6207.74 12178
6208.49 13771
6209.23 14716
6209.97 15618
6210.72 15999
6211.46 15900
6212.21 14461
6212.95 12841
6213.69 10594
6214.44 9242
6215.18 7716
6215.92 6333
6216.67 5471
6217.41 4713
6218.16 4059
6218.90 3658
6219.64 3466
6220.39 3381
6221.13 3494
6221.88 3563
6222.62 3695
6223.37 3958
6224.11 3988
6224.85 4315
6225.60 4493
6226.34 4344
6227.09 4106
6227.83 3864
6228.58 3566
6229.32 3265
6230.07 3033
6230.81 2793
6231.56 2449
6232.30 2403
6233.05 2243
6233.79 2128
6234.54 2175
6235.28 2242
6236.03 2163
6236.77 2167
6237.52 2361
6238.26 2680
6239.01 2792
6239.75 2787
6240.50 2847
6241.24 2939
6241.99 2858
6242.73 2738
6243.48 2761
6244.22 2626
6244.97 2424
6245.72 2526
6246.46 2636
6247.21 2586
6247.95 2568
6248.70 2515
6249.45 2535
6250.19 2517
6250.94 2396
6251.68 2465
6252.43 2390
6253.18 2419
6253.92 2419
6254.67 2292
6255.41 2242
6256.16 2364
6256.91 2497
6257.65 2472
6258.40 2333
6259.15 2477
6259.89 2271
6260.64 2134
6261.39 2202
6262.13 2086
6262.88 2106
6263.63 2153
6264.37 2048
6265.12 2092
6265.87 2010
6266.61 1955
6267.36 2021
6268.11 2030
6268.85 2049
6269.60 1983
6270.35 1859
6271.10 1858
6271.84 1979
6272.59 1867
6273.34 1803
6274.08 1842
6274.83 1956
6275.58 1897
6276.33 2036
6277.07 2056
6277.82 1946
6278.57 2097
6279.32 2071
6280.07 2087
6280.81 2179
6281.56 1892
6282.31 1959
6283.06 1922
6283.80 1812
6284.55 1789
6285.30 1678
6286.05 1728
6286.80 1785
6287.54 1684
6288.29 1587
6289.04 1696
6289.79 1609
6290.54 1613
6291.29 1486
6292.03 1468
6292.78 1543
6293.53 1573
6294.28 1603
6295.03 1545
6295.78 1407
6296.53 1481
6297.28 1422
6298.02 1462
6298.77 1417
6299.52 1464
6300.27 1389
6301.02 1478
6301.77 1442
6302.52 1426
6303.27 1498
6304.02 1407
6304.77 1500
6305.51 1297
6306.26 1390
6307.01 1411
6307.76 1310
6308.51 1364
6309.26 1381
6310.01 1425
6310.76 1595
6311.51 1520
6312.26 1535
6313.01 1616
6313.76 1628
6314.51 1692
6315.26 1589
6316.01 1629
6316.76 1541
6317.51 1624
6318.26 1603
6319.01 1506
6319.76 1644
6320.51 1494
6321.26 1346
6322.01 1350
6322.76 1392
6323.51 1276
6324.26 1269
6325.01 1212
6325.76 1177
6326.51 1198
6327.26 1174
6328.01 1197
6328.76 1162
6329.51 1203
6330.26 1106
6331.02 1063
6331.77 1200
6332.52 1197
6333.27 1042
6334.02 1043
6334.77 972
6335.52 1160
6336.27 1190
6337.02 1188
6337.77 1131
6338.53 1103
6339.28 1127
6340.03 1077
6340.78 1007
6341.53 1047
6342.28 1077
6343.03 1096
6343.78 1105
6344.54 1006
6345.29 1055
6346.04 1077
6346.79 1183
6347.54 1210
6348.29 1145
6349.05 1214
6349.80 1192
6350.55 1249
6351.30 1309
6352.05 1281
6352.81 1386
6353.56 1345
6354.31 1457
6355.06 1482
6355.82 1389
6356.57 1331
6357.32 1282
6358.07 1264
6358.82 1259
6359.58 1186
6360.33 1138
6361.08 1201
6361.83 1194
6362.59 1242
6363.34 1185
6364.09 1160
6364.85 1148
6365.60 1257
6366.35 1267
6367.10 1155
6367.86 1219
6368.61 1364
6369.36 1183
6370.12 1186
6370.87 1157
6371.62 1183
6372.38 1124
6373.13 1125
6373.88 1216
6374.64 1104
6375.39 1054
6376.14 1066
6376.90 1131
6377.65 1076
6378.40 1080
6379.16 1081
6379.91 1052
6380.66 1070
6381.42 1117
6382.17 1114
6382.92 1191
6383.68 1125
6384.43 1169
6385.19 1261
6385.94 1146
6386.69 1058
6387.45 1044
6388.20 997
6388.96 1021
6389.71 1013
6390.47 952
6391.22 1059
6391.97 1069
6392.73 974
6393.48 1013
6394.24 1032
6394.99 1062
6395.75 933
6396.50 955
6397.26 970
6398.01 1002
6398.77 1023
6399.52 1065
6400.28 1060
6401.03 1087
6401.79 1111
6402.54 946
6403.30 944
6404.05 1021
6404.81 1049
6405.56 1132
6406.32 1153
6407.07 1245
6407.83 1325
6408.58 1394
6409.34 1298
6410.09 1266
6410.85 1302
6411.60 1332
6412.36 1131
6413.11 1224
6413.87 1220
6414.63 1009
6415.38 1040
6416.14 1152
6416.89 1068
6417.65 962
6418.41 1026
6419.16 1025
6419.92 1057
6420.67 993
6421.43 958
6422.19 1005
6422.94 1144
6423.70 1008
6424.45 1004
6425.21 1013
6425.97 993
6426.72 961
6427.48 869
6428.24 887
6428.99 1101
6429.75 1007
6430.51 1009
6431.26 1004
6432.02 1000
6432.78 951
6433.53 954
6434.29 1042
6435.05 1093
6435.80 938
6436.56 1045
6437.32 1057
6438.08 983
6438.83 950
6439.59 942
6440.35 1025
6441.10 944
6441.86 996
6442.62 1023
6443.38 977
6444.13 970
6444.89 1028
6445.65 981
6446.41 1043
6447.16 1006
6447.92 967
6448.68 994
6449.44 1050
6450.19 1004
6450.95 1003
6451.71 997
6452.47 1057
6453.23 1038
6453.98 959
6454.74 1116
6455.50 1143
6456.26 1103
6457.02 1120
6457.78 1108
6458.53 1125
6459.29 1098
6460.05 1054
6460.81 1131
6461.57 1067
6462.33 1153
6463.08 1137
6463.84 1208
6464.60 1209
6465.36 1131
6466.12 1159
6466.88 1100
6467.64 1161
6468.40 1265
6469.15 1240
6469.91 1165
6470.67 1320
6471.43 1287
6472.19 1195
6472.95 1291
6473.71 1246
6474.47 1294
6475.23 1300
6475.99 1252
6476.75 1291
6477.51 1319
6478.26 1252
6479.02 1225
6479.78 1354
6480.54 1407
6481.30 1312
6482.06 1412
6482.82 1395
6483.58 1416
6484.34 1415
6485.10 1309
6485.86 1407
6486.62 1501
6487.38 1523
6488.14 1502
6488.90 1514
6489.66 1355
6490.42 1503
6491.18 1660
6491.94 1674
6492.70 1820
6493.46 1755
6494.22 1783
6494.98 1897
6495.74 1859
6496.51 1993
6497.27 1912
6498.03 1955
6498.79 1968
6499.55 1991
6500.31 1935
6501.07 2017
6501.83 1970
6502.59 1861
6503.35 1988
6504.11 2024
6504.87 1992
6505.64 2004
6506.40 2086
6507.16 2101
6507.92 2173
6508.68 2326
6509.44 2366
6510.20 2362
6510.96 2227
6511.73 2147
6512.49 2379
6513.25 2324
6514.01 2217
6514.77 2241
6515.53 2394
6516.29 2243
6517.06 2385
6517.82 2396
6518.58 2499
6519.34 2440
6520.10 2778
6520.87 2894
6521.63 2992
6522.39 3112
6523.15 3292
6523.91 3709
6524.68 3939
6525.44 4232
6526.20 4596
6526.96 4863
6527.73 5058
6528.49 5104
6529.25 5067
6530.01 4877
6530.78 4960
6531.54 5002
6532.30 5277
6533.06 5602
6533.83 6519
6534.59 7765
6535.35 8726
6536.11 9730
6536.88 10084
6537.64 10700
6538.40 10421
6539.17 9500
6539.93 8537
6540.69 7341
6541.46 5976
6542.22 5084
6542.98 4241
6543.74 3781
6544.51 3304
6545.27 2783
6546.04 2511
6546.80 2491
6547.56 2288
6548.33 2209
6549.09 2047
6549.85 2158
6550.62 2076
6551.38 2124
6552.14 2136
6552.91 2044
6553.67 2034
6554.44 1994
6555.20 2019
6555.96 1889
6556.73 1850
6557.49 1758
6558.26 1843
6559.02 1914
6559.78 2036
6560.55 1931
6561.31 2142
6562.08 2168
6562.84 2296
6563.61 2273
6564.37 2190
6565.14 2238
6565.90 2293
6566.66 2315
6567.43 2320
6568.19 2212
6568.96 2276
6569.72 2044
6570.49 2119
6571.25 2114
6572.02 2136
6572.78 2184
6573.55 2467
6574.31 2522
6575.08 2432
6575.84 2387
6576.61 2542
6577.37 2573
6578.14 2498
6578.90 2505
6579.67 2356
6580.44 2378
6581.20 2288
6581.97 2350
6582.73 2313
6583.50 2359
6584.26 2230
6585.03 2196
6585.79 2381
6586.56 2372
6587.33 2201
6588.09 2321
6588.86 2465
6589.62 2703
6590.39 2810
6591.16 2854
6591.92 3045
6592.69 3638
6593.45 3684
6594.22 3711
6594.99 3883
6595.75 3978
6596.52 3877
6597.29 3627
6598.05 3463
6598.82 3337
6599.59 2960
6600.35 2804
6601.12 2644
6601.89 2518
6602.65 2351
6603.42 2300
6604.19 2260
6604.95 2282
6605.72 2396
6606.49 2397
6607.25 2432
6608.02 2659
6608.79 2538
6609.55 2522
6610.32 2663
6611.09 2516
6611.86 2577
6612.62 2541
6613.39 2439
6614.16 2369
6614.93 2058
6615.69 1941
6616.46 1955
6617.23 2057
6618.00 1954
6618.76 1987
6619.53 2116
6620.30 1854
6621.07 1833
6621.83 1843
6622.60 1785
6623.37 1750
6624.14 1756
6624.91 1856
6625.67 1794
6626.44 1780
6627.21 1726
6627.98 1733
6628.75 1797
6629.52 1883
6630.28 2003
6631.05 2120
6631.82 2202
6632.59 2353
6633.36 2573
6634.13 2726
6634.90 2868
6635.66 2847
6636.43 2770
6637.20 2596
6637.97 2474
6638.74 2364
6639.51 2253
6640.28 2149
6641.05 1843
6641.81 1785
6642.58 1899
6643.35 1948
6644.12 1780
6644.89 1669
6645.66 1691
6646.43 1772
6647.20 1812
6647.97 1799
6648.74 1689
6649.51 1761
6650.28 1661
6651.05 1774
6651.82 1865
6652.59 1802
6653.35 1734
6654.12 1734
6654.89 1749
6655.66 1707
6656.43 1723
6657.20 1681
6657.97 1730
6658.74 1764
6659.51 1698
6660.28 1619
6661.05 1807
6661.82 1781
6662.59 1615
6663.36 1677
6664.13 1734
6664.91 1820
6665.68 1729
6666.45 1733
6667.22 1894
6667.99 1956
6668.76 1759
6669.53 1866
6670.30 1914
6671.07 1966
6671.84 1893
6672.61 1810
6673.38 1810
6674.15 1915
6674.92 1800
6675.69 1680
6676.47 1641
6677.24 1673
6678.01 1650
6678.78 1816
6679.55 1821
6680.32 1854
6681.09 1824
6681.86 1916
6682.64 2028
6683.41 2074
6684.18 2129
6684.95 2094
6685.72 2149
6686.49 2198
6687.26 2048
6688.04 1915
6688.81 1942
6689.58 1869
6690.35 1694
6691.12 1779
6691.90 1802
6692.67 1657
6693.44 1781
6694.21 1711
6694.98 1604
6695.76 1617
6696.53 1613
6697.30 1650
6698.07 1501
6698.84 1445
6699.62 1655
6700.39 1568
6701.16 1534
6701.93 1492
6702.71 1636
6703.48 1660
6704.25 1580
6705.02 1503
6705.80 1480
6706.57 1526
6707.34 1430
6708.12 1477
6708.89 1444
6709.66 1502
6710.43 1534
6711.21 1477
6711.98 1407
6712.75 1396
6713.53 1301
6714.30 1363
6715.07 1482
6715.85 1341
6716.62 1455
6717.39 1349
6718.17 1333
6718.94 1360
6719.71 1399
6720.49 1352
6721.26 1417
6722.03 1383
6722.81 1340
6723.58 1461
6724.36 1455
6725.13 1512
6725.90 1412
6726.68 1350
6727.45 1504
6728.23 1532
6729.00 1477
6729.77 1408
6730.55 1504
6731.32 1537
6732.10 1459
6732.87 1435
6733.64 1398
6734.42 1458
6735.19 1467
6735.97 1357
6736.74 1477
6737.52 1518
6738.29 1457
6739.07 1446
6739.84 1363
6740.62 1417
6741.39 1497
6742.16 1599
6742.94 1431
6743.71 1446
6744.49 1520
6745.26 1705
6746.04 1568
6746.81 1646
6747.59 1780
6748.36 1810
6749.14 1865
6749.92 2024
6750.69 2094
6751.47 2162
6752.24 2424
6753.02 2273
6753.79 2305
6754.57 2233
6755.34 2057
6756.12 1971
6756.89 1817
6757.67 1687
6758.45 1699
6759.22 1598
6760.00 1495
6760.77 1532
6761.55 1571
6762.33 1559
6763.10 1508
6763.88 1470
6764.65 1485
6765.43 1544
6766.21 1492
6766.98 1425
6767.76 1443
6768.53 1398
6769.31 1511
6770.09 1392
6770.86 1281
6771.64 1356
6772.42 1273
6773.19 1243
6773.97 1189
6774.75 1336
6775.52 1292
6776.30 1326
6777.08 1199
6777.85 1394
6778.63 1366
6779.41 1257
6780.18 1219
6780.96 1351
6781.74 1362
6782.52 1245
6783.29 1243
6784.07 1208
6784.85 1254
6785.62 1189
6786.40 1151
6787.18 1218
6787.96 1310
6788.73 1280
6789.51 1247
6790.29 1254
6791.07 1257
6791.84 1238
6792.62 1209
6793.40 1301
6794.18 1152
6794.96 1167
6795.73 1193
6796.51 1139
6797.29 1170
6798.07 1146
6798.85 1182
6799.62 1271
6800.40 1205
6801.18 1179
6801.96 1241
6802.74 1213
6803.51 1309
6804.29 1418
6805.07 1356
6805.85 1424
6806.63 1370
6807.41 1217
6808.19 1379
6808.96 1300
6809.74 1205
6810.52 1156
6811.30 1222
6812.08 1296
6812.86 1280
6813.64 1278
6814.42 1219
6815.20 1219
6815.97 1248
6816.75 1322
6817.53 1305
6818.31 1279
6819.09 1314
6819.87 1270
6820.65 1357
6821.43 1241
6822.21 1267
6822.99 1324
6823.77 1208
6824.55 1169
6825.33 1240
6826.11 1221
6826.89 1228
6827.67 1213
6828.44 1296
6829.22 1239
6830.00 1175
6830.78 1242
6831.56 1240
6832.34 1303
6833.12 1283
6833.90 1114
6834.68 1198
6835.46 1284
6836.24 1231
6837.03 1230
6837.81 1288
6838.59 1092
6839.37 1227
6840.15 1224
6840.93 1237
6841.71 1352
6842.49 1246
6843.27 1133
6844.05 1132
6844.83 1216
6845.61 1218
6846.39 1310
6847.17 1405
6847.95 1547
6848.73 1835
6849.52 2147
6850.30 2161
6851.08 2382
6851.86 2646
6852.64 2607
6853.42 2544
6854.20 2234
6854.98 1973
6855.76 1844
6856.55 1797
6857.33 1755
6858.11 1580
6858.89 1562
6859.67 1498
6860.45 1397
6861.23 1397
6862.02 1490
6862.80 1423
6863.58 1355
6864.36 1464
6865.14 1523
6865.93 1674
6866.71 1837
6867.49 1803
6868.27 1819
6869.05 1653
6869.84 1546
6870.62 1523
6871.40 1624
6872.18 1395
6872.96 1364
6873.75 1386
6874.53 1393
6875.31 1460
6876.09 1460
6876.88 1451
6877.66 1500
6878.44 1674
6879.22 1518
6880.01 1589
6880.79 1596
6881.57 1696
6882.36 1648
6883.14 1733
6883.92 1861
6884.70 1880
6885.49 2123
6886.27 2390
6887.05 2675
6887.84 2950
6888.62 3230
6889.40 3156
6890.19 3098
6890.97 2824
6891.75 2532
6892.54 2405
6893.32 2118
6894.10 1865
6894.89 1859
6895.67 1751
6896.45 1829
6897.24 1761
6898.02 1715
6898.81 1676
6899.59 1760
6900.37 1677
6901.16 1667
6901.94 1740
6902.73 1718
6903.51 1583
6904.29 1684
6905.08 1785
6905.86 1654
6906.65 1629
6907.43 1594
6908.21 1580
6909.00 1619
6909.78 1606
6910.57 1488
6911.35 1572
6912.14 1577
6912.92 1419
6913.71 1474
6914.49 1428
6915.27 1390
6916.06 1517
6916.84 1412
6917.63 1477
6918.41 1438
6919.20 1487
6919.98 1487
6920.77 1367
6921.55 1442
6922.34 1486
6923.12 1397
6923.91 1443
6924.69 1529
6925.48 1422
6926.27 1430
6927.05 1519
6927.84 1502
6928.62 1591
6929.41 1514
6930.19 1647
6930.98 1531
6931.76 1432
6932.55 1552
6933.34 1623
6934.12 1557
6934.91 1723
6935.69 1649
6936.48 1633
6937.26 1628
6938.05 1778
6938.84 1730
6939.62 1798
6940.41 1771
6941.20 1928
6941.98 2056
6942.77 2203
6943.55 2333
6944.34 2461
6945.13 2445
6945.91 2578
6946.70 2336
6947.49 2492
6948.27 2616
6949.06 2637
6949.85 2670
6950.63 2476
6951.42 2280
6952.21 2264
6952.99 2241
6953.78 2177
6954.57 2199
6955.35 2114
6956.14 2014
6956.93 2098
6957.72 2131
6958.50 2020
6959.29 2102
6960.08 2212
6960.86 2207
6961.65 2091
6962.44 2108
6963.23 2042
6964.01 2286
6964.80 2242
6965.59 2374
6966.38 2494
6967.16 2664
6967.95 2734
6968.74 2721
6969.53 2971
6970.32 3037
6971.10 3038
6971.89 3044
6972.68 3050
6973.47 3030
6974.26 2952
6975.04 2972
6975.83 3094
6976.62 2973
6977.41 3018
6978.20 3212
6978.98 3309
6979.77 3569
6980.56 4078
6981.35 4960
6982.14 6124
6982.93 7746
6983.72 9773
6984.50 11789
6985.29 13749
6986.08 14766
6986.87 15674
6987.66 15501
6988.45 14629
6989.24 12989
6990.03 11018
6990.81 9476
6991.60 7813
6992.39 6306
6993.18 5265
6993.97 4432
6994.76 3726
6995.55 3345
6996.34 3168
6997.13 2908
6997.92 2947
6998.71 2956
6999.50 3018
7000.29 3108
7001.08 3196
7001.87 3209
7002.65 3250
7003.44 3022
7004.23 2913
7005.02 2638
7005.81 2527
7006.60 2390
7007.39 2037
7008.18 1873
7008.97 1843
7009.76 1693
7010.55 1847
7011.34 1814
7012.13 1832
7012.92 1786
7013.71 1745
7014.50 1915
7015.30 1896
7016.09 1923
7016.88 1924
7017.67 1889
7018.46 1792
7019.25 1941
7020.04 1808
7020.83 1853
7021.62 1912
7022.41 2048
7023.20 2052
7023.99 2125
7024.78 2127
7025.57 2135
7026.37 2109
7027.16 2110
7027.95 1946
7028.74 1962
7029.53 1764
7030.32 1758
7031.11 1769
7031.90 1804
7032.69 1668
7033.49 1641
7034.28 1617
7035.07 1715
7035.86 1667
7036.65 1773
7037.44 1714
7038.24 1766
7039.03 1953
7039.82 1987
7040.61 1905
7041.40 1944
7042.19 2017
7042.99 2056
7043.78 1990
7044.57 1970
7045.36 2065
7046.15 2183
7046.95 2169
7047.74 2337
7048.53 2595
7049.32 2712
7050.12 3029
7050.91 3245
7051.70 3083
7052.49 3028
7053.29 2652
7054.08 2526
7054.87 2254
7055.66 2099
7056.46 2047
7057.25 2058
7058.04 1883
7058.83 1856
7059.63 1898
7060.42 1918
7061.21 1848
7062.01 1796
7062.80 1839
7063.59 1845
7064.39 1744
7065.18 1748
7065.97 1694
7066.77 1736
7067.56 1685
7068.35 1659
7069.15 1598
7069.94 1604
7070.73 1637
7071.53 1413
7072.32 1382
7073.11 1387
7073.91 1382
7074.70 1367
7075.49 1382
7076.29 1405
7077.08 1366
7077.88 1404
7078.67 1402
7079.46 1368
7080.26 1371
7081.05 1273
7081.85 1231
7082.64 1314
7083.43 1275
7084.23 1275
7085.02 1192
7085.82 1221
7086.61 1165
7087.41 1171
7088.20 1208
7089.00 1240
7089.79 1185
7090.58 1152
7091.38 1219
7092.17 1164
7092.97 1130
7093.76 1205
7094.56 1081
7095.35 1110
7096.15 1165
7096.94 1113
7097.74 1134
7098.53 1062
7099.33 1028
7100.12 1134
7100.92 1092
7101.71 1050
7102.51 1143
7103.30 1143
7104.10 1054
7104.89 932
7105.69 994
7106.49 982
7107.28 1066
7108.08 994
7108.87 1055
7109.67 1055
7110.46 1008
7111.26 1071
7112.06 1030
7112.85 1073
7113.65 1079
7114.44 1063
7115.24 1033
7116.04 1159
7116.83 1132
7117.63 1016
7118.42 984
7119.22 1071
7120.02 1075
7120.81 1001
7121.61 1062
7122.41 1105
7123.20 977
7124.00 950
7124.79 1041
7125.59 1007
7126.39 1013
7127.18 993
7127.98 1024
7128.78 958
7129.57 980
7130.37 1038
7131.17 1070
7131.97 1082
7132.76 1072
7133.56 1048
7134.36 983
7135.15 959
7135.95 1014
7136.75 1082
7137.55 957
7138.34 934
7139.14 1014
7139.94 1039
7140.73 963
7141.53 962
7142.33 923
7143.13 957
7143.92 975
7144.72 911
7145.52 906
7146.32 854
7147.12 874
7147.91 914
7148.71 844
7149.51 879
7150.31 872
7151.11 788
7151.90 865
7152.70 956
7153.50 842
7154.30 860
7155.10 893
7155.89 988
7156.69 945
7157.49 955
7158.29 948
7159.09 942
7159.89 960
7160.68 961
7161.48 895
7162.28 843
7163.08 878
7163.88 842
7164.68 851
7165.48 807
7166.28 772
7167.07 714
7167.87 766
7168.67 719
7169.47 763
7170.27 843
7171.07 770
7171.87 859
7172.67 741
7173.47 776
7174.27 784
7175.07 747
7175.87 657
7176.67 752
7177.46 763
7178.26 725
7179.06 664
7179.86 768
7180.66 673
7181.46 659
7182.26 732
7183.06 710
7183.86 774
7184.66 768
7185.46 855
7186.26 755
7187.06 757
7187.86 725
7188.66 714
7189.46 687
7190.26 676
7191.06 667
7191.86 680
7192.66 600
7193.46 668
7194.26 693
7195.06 698
7195.86 701
7196.67 734
7197.47 658
7198.27 705
7199.07 678
7199.87 778
7200.67 805
7201.47 659
7202.27 689
7203.07 770
7203.87 658
7204.67 646
7205.47 660
7206.28 717
7207.08 746
7207.88 634
7208.68 714
7209.48 625
7210.28 723
7211.08 756
7211.88 711
7212.69 655
7213.49 619
7214.29 692
7215.09 695
7215.89 776
7216.69 758
7217.50 805
7218.30 690
7219.10 674
7219.90 735
7220.70 697
7221.50 721
7222.31 729
7223.11 671
7223.91 696
7224.71 726
7225.51 701
7226.32 746
7227.12 716
7227.92 685
7228.72 713
7229.53 686
7230.33 728
7231.13 665
7231.93 637
7232.74 761
7233.54 758
7234.34 698
7235.14 704
7235.95 708
7236.75 644
7237.55 703
7238.36 767
7239.16 729
7239.96 715
7240.76 708
7241.57 720
7242.37 754
7243.17 673
7243.98 772
7244.78 746
7245.58 733
7246.39 787
7247.19 731
7247.99 689
7248.80 748
7249.60 745
7250.40 742
7251.21 769
7252.01 768
7252.81 790
7253.62 802
7254.42 717
7255.23 772
7256.03 734
7256.83 666
7257.64 688
7258.44 813
7259.25 856
7260.05 751
7260.85 773
7261.66 845
7262.46 744
7263.27 745
7264.07 770
7264.87 771
7265.68 823
7266.48 923
7267.29 821
7268.09 816
7268.90 707
7269.70 785
7270.51 801
7271.31 807
7272.12 766
7272.92 837
7273.73 876
7274.53 886
7275.34 870
7276.14 770
7276.95 812
7277.75 928
7278.56 887
7279.36 976
7280.17 1041
7280.97 1075
7281.78 1217
7282.58 1423
7283.39 1638
7284.19 1600
7285.00 1786
7285.80 1891
7286.61 1699
7287.41 1712
7288.22 1568
7289.03 1419
7289.83 1359
7290.64 1212
7291.44 1029
7292.25 1047
7293.06 1028
7293.86 988
7294.67 874
7295.47 857
7296.28 911
7297.09 936
7297.89 927
7298.70 968
7299.50 892
7300.31 915
7301.12 929
7301.92 869
7302.73 889
7303.54 909
7304.34 870
7305.15 837
7305.96 853
7306.76 869
7307.57 938
7308.38 821
7309.18 884
7309.99 928
7310.80 921
7311.60 975
7312.41 987
7313.22 1126
7314.02 1067
7314.83 1091
7315.64 1223
7316.45 1295
7317.25 1459
7318.06 1604
7318.87 1807
7319.67 1941
7320.48 1805
7321.29 1740
7322.10 1587
7322.90 1475
7323.71 1359
7324.52 1261
7325.33 1222
7326.14 1261
7326.94 1177
7327.75 1196
7328.56 1143
7329.37 1147
7330.17 1116
7330.98 1102
7331.79 1014
7332.60 1004
7333.41 1005
7334.22 953
7335.02 1054
7335.83 1060
7336.64 1002
7337.45 957
7338.26 937
7339.07 973
7339.87 967
7340.68 977
7341.49 930
7342.30 871
7343.11 899
7343.92 910
7344.73 879
7345.53 823
7346.34 863
7347.15 869
7347.96 797
7348.77 732
7349.58 835
7350.39 838
7351.20 791
7352.01 829
7352.82 836
7353.62 819
7354.43 759
7355.24 715
7356.05 857
7356.86 913
7357.67 820
7358.48 824
7359.29 767
7360.10 793
7360.91 767
7361.72 761
7362.53 704
7363.34 740
7364.15 729
7364.96 726
7365.77 706
7366.58 750
7367.39 737
7368.20 742
7369.01 820
7369.82 691
7370.63 732
7371.44 741
7372.25 701
7373.06 795
7373.87 684
7374.68 663
7375.49 708
7376.30 738
7377.11 870
7377.92 810
7378.73 843
7379.54 858
7380.36 787
7381.17 867
7381.98 885
7382.79 877
7383.60 847
7384.41 787
7385.22 751
7386.03 765
7386.84 817
7387.65 716
7388.46 685
7389.28 718
7390.09 683
7390.90 639
7391.71 708
7392.52 742
7393.33 735
7394.14 718
7394.96 606
7395.77 693
7396.58 681
7397.39 748
7398.20 725
7399.01 774
7399.83 717
7400.64 714
7401.45 762
7402.26 762
7403.07 713
7403.89 690
7404.70 737
7405.51 712
7406.32 691
7407.13 752
7407.95 740
7408.76 663
7409.57 678
7410.38 609
7411.20 704
7412.01 665
7412.82 608
7413.63 643
7414.45 621
7415.26 658
7416.07 597
7416.88 645
7417.70 560
7418.51 650
7419.32 741
7420.14 725
7420.95 714
7421.76 761
7422.57 708
7423.39 765
7424.20 664
7425.01 659
7425.83 742
7426.64 703
7427.45 719
7428.27 739
7429.08 803
7429.89 790
7430.71 743
7431.52 775
7432.33 748
7433.15 838
7433.96 857
7434.78 800
7435.59 780
7436.40 742
7437.22 788
7438.03 707
7438.84 645
7439.66 717
7440.47 765
7441.29 746
7442.10 743
7442.91 681
7443.73 783
7444.54 726
7445.36 679
7446.17 664
7446.99 689
7447.80 601
7448.62 567
7449.43 660
7450.24 614
7451.06 668
7451.87 630
7452.69 665
7453.50 643
7454.32 659
7455.13 704
7455.95 636
7456.76 700
7457.58 600
7458.39 650
7459.21 651
7460.02 656
7460.84 623
7461.65 571
7462.47 635
7463.28 670
7464.10 654
7464.91 630
7465.73 644
7466.54 738
7467.36 695
7468.18 692
7468.99 697
7469.81 733
7470.62 642
7471.44 630
7472.25 682
7473.07 696
7473.89 630
7474.70 648
7475.52 611
7476.33 669
7477.15 711
7477.97 687
7478.78 707
7479.60 688
7480.41 631
7481.23 663
7482.05 758
7482.86 758
7483.68 700
7484.50 656
7485.31 663
7486.13 735
7486.95 645
7487.76 598
7488.58 668
7489.40 692
7490.21 667
7491.03 620
7491.85 691
7492.66 640
7493.48 650
7494.30 659
7495.11 631
7495.93 511
7496.75 555
7497.57 545
7498.38 603
7499.20 620
7500.02 544
7500.83 550
7501.65 633
7502.47 662
7503.29 613
7504.10 595
7504.92 696
7505.74 672
7506.56 569
7507.37 551
7508.19 636
7509.01 695
7509.83 613
7510.65 577
7511.46 601
7512.28 713
7513.10 651
7513.92 590
7514.74 584
7515.55 580
7516.37 579
7517.19 626
7518.01 617
7518.83 585
7519.64 574
7520.46 541
7521.28 611
7522.10 639
7522.92 631
7523.74 593
7524.56 598
7525.37 577
7526.19 584
7527.01 576
7527.83 643
7528.65 644
7529.47 650
7530.29 624
7531.11 584
7531.93 556
7532.74 568
7533.56 599
7534.38 576
7535.20 588
7536.02 575
7536.84 666
7537.66 606
7538.48 598
7539.30 562
7540.12 618
7540.94 609
7541.76 593
7542.58 622
7543.40 656
7544.22 677
7545.04 641
7545.86 629
7546.68 609
7547.50 554
7548.32 621
7549.14 597
7549.96 518
7550.78 613
7551.60 583
7552.42 647
7553.24 565
7554.06 614
7554.88 592
7555.70 577
7556.52 606
7557.34 556
7558.16 607
7558.98 640
7559.80 614
7560.62 597
7561.44 595
7562.26 610
7563.08 589
7563.90 527
7564.72 524
7565.54 546
7566.36 672
7567.19 568
7568.01 558
7568.83 633
7569.65 581
7570.47 598
7571.29 612
7572.11 599
7572.93 621
7573.76 636
7574.58 643
7575.40 672
7576.22 616
7577.04 516
7577.86 550
7578.68 585
7579.51 595
7580.33 574
7581.15 645
7581.97 603
7582.79 675
7583.61 643
7584.44 620
7585.26 614
7586.08 658
7586.90 699
7587.72 707
7588.55 661
7589.37 657
7590.19 653
7591.01 653
7591.83 689
7592.66 671
7593.48 663
7594.30 660
7595.12 734
7595.95 737
7596.77 698
7597.59 757
7598.41 822
7599.24 781
7600.06 771
7600.88 848
7601.71 845
7602.53 850
7603.35 747
7604.17 865
7605.00 1041
7605.82 970
7606.64 915
7607.47 925
7608.29 842
7609.11 795
7609.94 800
7610.76 739
7611.58 724
7612.41 745
7613.23 792
7614.05 823
7614.88 886
7615.70 902
7616.52 910
7617.35 908
7618.17 1036
7619.00 1011
7619.82 868
7620.64 878
7621.47 911
7622.29 866
7623.11 867
7623.94 768
7624.76 792
7625.59 804
7626.41 911
7627.24 834
7628.06 860
7628.88 833
7629.71 926
7630.53 1006
7631.36 1023
7632.18 974
7633.01 975
7633.83 1035
7634.66 1017
7635.48 948
7636.30 822
7637.13 796
7637.95 714
7638.78 733
7639.60 692
7640.43 618
7641.25 684
7642.08 625
7642.90 666
7643.73 724
7644.55 680
7645.38 686
7646.20 692
7647.03 690
7647.85 692
7648.68 691
7649.51 632
7650.33 733
7651.16 746
7651.98 540
7652.81 615
7653.63 670
7654.46 684
7655.28 690
7656.11 617
7656.94 601
7657.76 639
7658.59 600
7659.41 673
7660.24 564
7661.07 535
7661.89 603
7662.72 532
7663.54 578
7664.37 624
7665.20 611
7666.02 633
7666.85 577
7667.68 548
7668.50 650
7669.33 576
7670.16 574
7670.98 524
7671.81 583
7672.64 578
7673.46 671
7674.29 632
7675.12 607
7675.94 581
7676.77 555
7677.60 488
7678.42 560
7679.25 602
7680.08 587
7680.90 523
7681.73 562
7682.56 627
7683.39 624
7684.21 577
7685.04 623
7685.87 586
7686.69 552
7687.52 631
7688.35 594
7689.18 641
7690.01 553
7690.83 564
7691.66 590
7692.49 628
7693.32 603
7694.14 538
7694.97 585
7695.80 605
7696.63 610
7697.46 576
7698.28 585
7699.11 621
7699.94 626
7700.77 587
7701.60 645
7702.42 583
7703.25 524
7704.08 594
7704.91 554
7705.74 534
7706.57 561
7707.39 596
7708.22 573
7709.05 528
7709.88 558
7710.71 601
7711.54 580
7712.37 593
7713.20 582
7714.02 575
7714.85 552
7715.68 530
7716.51 499
7717.34 541
7718.17 588
7719.00 507
7719.83 521
7720.66 564
7721.49 533
7722.32 557
7723.15 600
7723.97 501
7724.80 509
7725.63 538
7726.46 515
7727.29 540
7728.12 564
7728.95 525
7729.78 539
7730.61 502
7731.44 515
7732.27 513
7733.10 493
7733.93 605
7734.76 618
7735.59 548
7736.42 490
7737.25 470
7738.08 543
7738.91 550
7739.74 531
7740.57 515
7741.40 498
7742.23 525
7743.06 528
7743.89 559
7744.72 600
7745.56 591
7746.39 700
7747.22 777
7748.05 804
7748.88 788
7749.71 713
7750.54 736
7751.37 694
7752.20 608
7753.03 608
7753.86 552
7754.69 624
7755.53 637
7756.36 527
7757.19 554
7758.02 542
7758.85 543
7759.68 541
7760.51 542
7761.35 617
7762.18 630
7763.01 559
7763.84 583
7764.67 598
7765.50 547
7766.33 468
7767.17 487
7768.00 529
7768.83 560
7769.66 529
7770.49 534
7771.33 550
7772.16 574
7772.99 574
7773.82 548
7774.65 575
7775.49 608
7776.32 528
7777.15 540
7777.98 543
7778.82 515
7779.65 506
7780.48 548
7781.31 565
7782.15 535
7782.98 501
7783.81 538
7784.64 538
7785.48 528
7786.31 553
7787.14 520
7787.97 559
7788.81 507
7789.64 533
7790.47 553
7791.31 565
7792.14 555
7792.97 551
7793.81 543
7794.64 527
7795.47 527
7796.31 641
7797.14 673
7797.97 603
7798.81 515
7799.64 525
7800.47 551
7801.31 591
7802.14 654
7802.97 614
7803.81 598
7804.64 551
7805.47 614
7806.31 590
7807.14 568
7807.98 634
7808.81 649
7809.64 636
7810.48 654
7811.31 638
7812.15 704
7812.98 713
7813.82 745
7814.65 740
7815.48 794
7816.32 750
7817.15 716
7817.99 797
7818.82 757
7819.66 768
7820.49 782
7821.33 749
7822.16 817
7822.99 746
7823.83 738
7824.66 809
7825.50 718
7826.33 804
7827.17 839
7828.00 775
7828.84 738
7829.67 843
7830.51 857
7831.34 842
7832.18 855
7833.02 874
7833.85 807
7834.69 898
7835.52 852
7836.36 860
7837.19 766
7838.03 733
7838.86 814
7839.70 927
7840.53 755
7841.37 713
7842.21 744
7843.04 800
7843.88 685
7844.71 612
7845.55 627
7846.39 635
7847.22 652
7848.06 754
7848.89 703
7849.73 687
7850.57 656
7851.40 694
7852.24 701
7853.08 617
7853.91 532
7854.75 650
7855.58 749
7856.42 684
7857.26 721
7858.09 814
7858.93 774
7859.77 815
7860.60 831
7861.44 787
7862.28 798
7863.11 658
7863.95 731
7864.79 702
7865.63 749
7866.46 731
7867.30 702
7868.14 731
7868.97 794
7869.81 712
7870.65 728
7871.49 730
7872.32 699
7873.16 744
7874.00 780
7874.84 842
7875.67 856
7876.51 966
7877.35 998
7878.19 1003
7879.02 1040
7879.86 1062
7880.70 994
7881.54 1013
7882.38 1012
7883.21 944
7884.05 916
7884.89 914
7885.73 755
7886.57 884
7887.40 874
7888.24 884
7889.08 844
7889.92 806
7890.76 844
7891.59 965
7892.43 877
7893.27 828
7894.11 825
7894.95 824
7895.79 743
7896.63 770
7897.47 727
7898.30 716
7899.14 671
7899.98 721
7900.82 704
7901.66 680
7902.50 582
7903.34 670
7904.18 677
7905.02 674
7905.85 651
7906.69 665
7907.53 622
7908.37 636
7909.21 599
7910.05 559
7910.89 598
7911.73 710
7912.57 624
7913.41 667
7914.25 655
7915.09 614
7915.93 668
7916.77 711
7917.61 707
7918.45 751
7919.29 835
7920.13 749
7920.97 783
7921.81 679
7922.65 619
7923.49 609
7924.33 671
7925.17 644
7926.01 649
7926.85 621
7927.69 544
7928.53 616
7929.37 637
7930.21 611
7931.05 710
7931.89 635
7932.73 610
7933.57 527
7934.41 550
7935.25 604
7936.09 642
7936.93 563
7937.78 548
7938.62 565
7939.46 590
7940.30 533
7941.14 582
7941.98 576
7942.82 656
7943.66 631
7944.50 602
7945.35 580
7946.19 573
7947.03 599
7947.87 634
7948.71 682
7949.55 599
7950.39 566
7951.24 619
7952.08 720
7952.92 715
7953.76 734
7954.60 705
7955.44 710
7956.29 750
7957.13 764
7957.97 666
7958.81 681
7959.65 697
7960.50 716
7961.34 749
7962.18 774
7963.02 696
7963.86 700
7964.71 672
7965.55 729
7966.39 765
7967.23 691
7968.08 818
7968.92 751
7969.76 792
7970.60 730
7971.45 724
7972.29 718
7973.13 694
7973.97 656
7974.82 615
7975.66 567
7976.50 627
7977.35 585
7978.19 600
7979.03 641
7979.87 675
7980.72 647
7981.56 601
7982.40 534
7983.25 552
7984.09 528
7984.93 601
7985.78 570
7986.62 593
7987.46 600
7988.31 539
7989.15 562
7990.00 555
7990.84 550
7991.68 606
7992.53 480
7993.37 620
7994.21 583
7995.06 559
7995.90 482
7996.75 512
7997.59 520
7998.43 460
7999.28 537
8000.12 538
8000.97 552
8001.81 526
8002.65 501
8003.50 521
8004.34 536
8005.19 570
8006.03 514
8006.88 561
8007.72 499
8008.57 452
8009.41 527
8010.26 505
8011.10 521
8011.95 511
8012.79 548
8013.63 511
8014.48 509
8015.32 501
8016.17 470
8017.01 485
8017.86 435
8018.70 465
8019.55 536
8020.40 505
8021.24 479
8022.09 431
8022.93 477
8023.78 484
8024.62 548
8025.47 478
8026.31 533
8027.16 509
8028.00 522
8028.85 441
8029.70 489
8030.54 480
8031.39 391
8032.23 466
8033.08 526
8033.92 523
8034.77 505
8035.62 461
8036.46 489
8037.31 480
8038.16 442
8039.00 486
8039.85 509
8040.69 580
8041.54 496
8042.39 474
8043.23 435
8044.08 465
8044.93 513
8045.77 485
8046.62 464
8047.47 467
8048.31 584
8049.16 567
8050.01 491
8050.85 451
8051.70 500
8052.55 471
8053.39 481
8054.24 541
8055.09 399
8055.94 416
8056.78 447
8057.63 444
8058.48 453
8059.32 428
8060.17 506
8061.02 497
8061.87 431
8062.71 436
8063.56 381
8064.41 502
8065.26 524
8066.10 509
8066.95 453
8067.80 465
8068.65 508
8069.49 439
8070.34 425
8071.19 487
8072.04 459
8072.89 442
8073.73 455
8074.58 474
8075.43 463
8076.28 508
8077.13 425
8077.98 367
8078.82 435
8079.67 456
8080.52 472
8081.37 498
8082.22 482
8083.07 430
8083.91 453
8084.76 502
8085.61 501
8086.46 512
8087.31 457
8088.16 467
8089.01 482
8089.86 439
8090.70 435
8091.55 428
8092.40 454
8093.25 479
8094.10 470
8094.95 524
8095.80 441
8096.65 473
8097.50 449
8098.35 421
8099.20 441
8100.05 461
8100.90 444
8101.74 477
8102.59 473
8103.44 462
8104.29 499
8105.14 400
8105.99 386
8106.84 425
8107.69 358
8108.54 454
8109.39 469
8110.24 452
8111.09 514
8111.94 422
8112.79 494
8113.64 471
8114.49 549
8115.34 500
8116.19 394
8117.04 454
8117.89 471
8118.74 490
8119.59 527
8120.45 458
8121.30 468
8122.15 488
8123.00 465
8123.85 518
8124.70 478
8125.55 535
8126.40 507
8127.25 539
8128.10 582
8128.95 485
8129.80 494
8130.65 588
8131.51 557
8132.36 526
8133.21 521
8134.06 536
8134.91 580
8135.76 571
8136.61 443
8137.46 493
8138.32 503
8139.17 496
8140.02 543
8140.87 548
8141.72 493
8142.57 531
8143.43 613
8144.28 588
8145.13 527
8145.98 603
8146.83 549
8147.68 614
8148.54 588
8149.39 550
8150.24 565
8151.09 568
8151.94 683
8152.80 671
8153.65 643
8154.50 735
8155.35 832
8156.21 895
8157.06 872
8157.91 764
8158.76 679
8159.62 681
8160.47 657
8161.32 679
8162.17 659
8163.03 599
8163.88 639
8164.73 560
8165.59 623
8166.44 576
8167.29 435
8168.14 500
8169.00 466
8169.85 518
8170.70 511
8171.56 667
8172.41 624
8173.26 538
8174.12 530
8174.97 564
8175.82 643
8176.68 474
8177.53 484
8178.38 484
8179.24 554
8180.09 513
8180.94 467
8181.80 428
8182.65 482
8183.51 492
8184.36 440
8185.21 473
8186.07 544
8186.92 470
8187.78 400
8188.63 449
8189.48 554
8190.34 437
8191.19 470
8192.05 467
8192.90 472
8193.75 457
8194.61 481
8195.46 436
8196.32 466
8197.17 477
8198.03 464
8198.88 431
8199.74 462
8200.59 407
8201.45 495
8202.30 458
8203.16 484
8204.01 416
8204.87 394
8205.72 423
8206.57 513
8207.43 517
8208.29 482
8209.14 435
8210.00 463
8210.85 422
8211.71 461
8212.56 493
8213.42 484
8214.27 397
8215.13 438
8215.98 381
8216.84 451
8217.69 470
8218.55 494
8219.41 485
8220.26 472
8221.12 429
8221.97 525
8222.83 468
8223.68 453
8224.54 508
8225.40 522
8226.25 542
8227.11 522
8227.96 553
8228.82 507
8229.68 441
8230.53 420
8231.39 482
8232.25 466
8233.10 477
8233.96 519
8234.82 488
8235.67 457
8236.53 497
8237.38 465
8238.24 398
8239.10 412
8239.95 428
8240.81 460
8241.67 476
8242.53 465
8243.38 439
8244.24 400
8245.10 463
8245.95 439
8246.81 436
8247.67 502
8248.52 502
8249.38 454
8250.24 457
8251.10 446
8251.95 422
8252.81 399
8253.67 444
8254.53 470
8255.38 465
8256.24 459
8257.10 393
8257.96 477
8258.81 418
8259.67 443
8260.53 456
8261.39 448
8262.25 457
8263.10 440
8263.96 490
8264.82 435
8265.68 419
8266.54 450
8267.39 422
8268.25 346
8269.11 375
8269.97 400
8270.83 424
8271.69 379
8272.54 455
8273.40 469
8274.26 379
8275.12 461
8275.98 477
8276.84 478
8277.70 441
8278.55 487
8279.41 464
8280.27 457
8281.13 436
8281.99 449
8282.85 421
8283.71 422
8284.57 427
8285.43 494
8286.29 484
8287.14 492
8288.00 470
8288.86 459
8289.72 509
8290.58 522
8291.44 485
8292.30 541
8293.16 622
8294.02 620
8294.88 523
8295.74 478
8296.60 547
8297.46 565
8298.32 608
8299.18 554
8300.04 534
8300.90 521
8301.76 477
8302.62 514
8303.48 502
8304.34 520
8305.20 465
8306.06 518
8306.92 506
8307.78 540
8308.64 472
8309.50 461
8310.36 538
8311.22 471
8312.08 501
8312.94 482
8313.80 502
8314.66 545
8315.52 589
8316.38 574
8317.24 586
8318.11 561
8318.97 549
8319.83 528
8320.69 542
8321.55 564
8322.41 501
8323.27 454
8324.13 447
8324.99 462
8325.85 444
8326.72 411
8327.58 438
8328.44 407
8329.30 427
8330.16 455
8331.02 460
8331.88 453
8332.75 477
8333.61 468
8334.47 496
8335.33 479
8336.19 475
8337.05 464
8337.92 442
8338.78 496
8339.64 443
8340.50 450
8341.36 478
8342.23 496
8343.09 525
8343.95 550
8344.81 554
8345.67 500
8346.54 505
8347.40 457
8348.26 492
8349.12 431
8349.99 424
8350.85 490
8351.71 475
8352.57 418
8353.44 491
8354.30 459
8355.16 459
8356.03 494
8356.89 493
8357.75 461
8358.61 460
8359.48 421
8360.34 409
8361.20 446
8362.07 503
8362.93 379
8363.79 396
8364.66 484
8365.52 491
8366.38 519
8367.25 478
8368.11 466
8368.97 470
8369.84 463
8370.70 447
8371.56 490
8372.43 464
8373.29 418
8374.15 416
8375.02 436
8375.88 477
8376.74 423
8377.61 379
8378.47 441
8379.34 477
8380.20 550
8381.06 549
8381.93 455
8382.79 462
8383.66 460
8384.52 468
8385.39 469
8386.25 463
8387.11 523
8387.98 510
8388.84 507
8389.71 488
8390.57 523
8391.44 476
8392.30 487
8393.17 541
8394.03 478
8394.90 429
8395.76 459
8396.63 497
8397.49 467
8398.36 508
8399.22 521
8400.09 516
8400.95 486
8401.82 476
8402.68 512
8403.55 540
8404.41 508
8405.28 519
8406.14 490
8407.01 505
8407.87 546
8408.74 463
8409.60 409
8410.47 458
8411.34 544
8412.20 598
8413.07 523
8413.93 530
8414.80 504
8415.66 571
8416.53 499
8417.40 489
8418.26 541
8419.13 537
8419.99 513
8420.86 615
8421.73 689
8422.59 601
8423.46 678
8424.32 685
8425.19 653
8426.06 669
8426.92 676
8427.79 697
8428.66 624
8429.52 573
8430.39 611
8431.26 628
8432.12 642
8432.99 654
8433.86 660
8434.72 689
8435.59 736
8436.46 712
8437.32 722
8438.19 753
8439.06 746
8439.93 748
8440.79 878
8441.66 949
8442.53 876
8443.39 835
8444.26 810
8445.13 903
8446.00 860
8446.86 877
8447.73 888
8448.60 886
8449.47 882
8450.33 894
8451.20 829
8452.07 834
8452.94 902
8453.81 952
8454.67 949
8455.54 885
8456.41 916
8457.28 1011
8458.15 964
8459.01 1011
8459.88 999
8460.75 962
8461.62 956
8462.49 925
8463.35 930
8464.22 971
8465.09 927
8465.96 1009
8466.83 1246
8467.70 1463
8468.57 1887
8469.43 2169
8470.30 2639
8471.17 2800
8472.04 2831
8472.91 2652
8473.78 2458
8474.65 2215
8475.52 1769
8476.38 1617
8477.25 1330
8478.12 1099
8478.99 1060
8479.86 936
8480.73 795
8481.60 814
8482.47 753
8483.34 737
8484.21 717
8485.08 608
8485.95 643
8486.82 674
8487.69 682
8488.55 601
8489.42 666
8490.29 680
8491.16 604
8492.03 669
8492.90 560
8493.77 610
8494.64 633
8495.51 636
8496.38 641
8497.25 563
8498.12 624
8498.99 585
8499.86 560
8500.73 598
8501.60 582
8502.47 608
8503.34 561
8504.22 667
8505.09 681
8505.96 673
8506.83 661
8507.70 755
8508.57 694
8509.44 718
8510.31 701
8511.18 752
8512.05 710
8512.92 637
8513.79 690
8514.66 648
8515.53 605
8516.41 595
8517.28 634
8518.15 669
8519.02 628
8519.89 568
8520.76 575
8521.63 581
8522.50 649
8523.38 614
8524.25 615
8525.12 604
8525.99 590
8526.86 642
8527.73 647
8528.60 614
8529.48 625
8530.35 726
8531.22 682
8532.09 693
8532.96 670
8533.84 636
8534.71 639
8535.58 668
8536.45 632
8537.32 630
8538.20 625
8539.07 703
8539.94 652
8540.81 654
8541.68 663
8542.56 725
8543.43 655
8544.30 666
8545.17 639
8546.05 674
8546.92 698
8547.79 721
8548.67 677
8549.54 671
8550.41 635
8551.28 672
8552.16 734
8553.03 729
8553.90 805
8554.78 748
8555.65 736
8556.52 743
8557.39 687
8558.27 699
8559.14 687
8560.01 634
8560.89 580
8561.76 527
8562.63 519
8563.51 534
8564.38 547
8565.25 509
8566.13 535
8567.00 528
8567.88 602
8568.75 560
8569.62 499
8570.50 511
8571.37 585
8572.24 598
8573.12 544
8573.99 544
8574.87 504
8575.74 542
8576.61 527
8577.49 525
8578.36 514
8579.24 552
8580.11 553
8580.99 576
8581.86 571
8582.73 544
8583.61 533
8584.48 557
8585.36 532
8586.23 524
8587.11 512
8587.98 505
8588.86 550
8589.73 536
8590.61 574
8591.48 560
8592.36 505
8593.23 547
8594.11 515
8594.98 548
8595.86 543
8596.73 576
8597.61 633
8598.48 633
8599.36 572
8600.23 592
8601.11 587
8601.98 592
8602.86 511
8603.73 499
8604.61 601
8605.49 651
8606.36 525
8607.24 486
8608.11 552
8608.99 559
8609.86 546
8610.74 581
8611.62 628
8612.49 493
8613.37 541
8614.24 566
8615.12 625
8616.00 659
8616.87 590
8617.75 594
8618.62 582
8619.50 586
8620.38 583
8621.25 658
8622.13 616
8623.01 577
8623.88 642
8624.76 728
8625.64 686
8626.51 655
8627.39 698
8628.27 726
8629.14 646
8630.02 591
8630.90 590
8631.77 625
8632.65 661
8633.53 627
8634.40 666
8635.28 624
8636.16 702
8637.04 665
8637.91 723
8638.79 704
8639.67 650
8640.55 693
8641.42 714
8642.30 696
8643.18 703
8644.06 781
8644.93 842
8645.81 787
8646.69 837
8647.57 814
8648.44 810
8649.32 847
8650.20 824
8651.08 818
8651.96 814
8652.83 781
8653.71 813
8654.59 860
8655.47 870
8656.35 898
8657.22 857
8658.10 900
8658.98 830
8659.86 801
8660.74 894
8661.62 846
8662.49 802
8663.37 756
8664.25 890
8665.13 850
8666.01 893
8666.89 913
8667.77 883
8668.64 902
8669.52 962
8670.40 1007
8671.28 1173
8672.16 1277
8673.04 1321
8673.92 1326
8674.80 1407
8675.68 1396
8676.56 1434
8677.44 1499
8678.31 1429
8679.19 1329
8680.07 1235
8680.95 1164
8681.83 1142
8682.71 1085
8683.59 1039
8684.47 1015
8685.35 1030
8686.23 1067
8687.11 1147
8687.99 1344
8688.87 1551
8689.75 1903
8690.63 2141
8691.51 2642
8692.39 3034
8693.27 3289
8694.15 3452
8695.03 3339
8695.91 2908
8696.79 2656
8697.67 2188
8698.55 1902
8699.43 1621
8700.31 1365
8701.19 1242
8702.07 1088
8702.95 1021
8703.83 930
8704.71 955
8705.59 859
8706.48 868
8707.36 885
8708.24 797
8709.12 736
8710.00 773
8710.88 796
8711.76 762
8712.64 722
8713.52 703
8714.40 624
8715.28 670
8716.17 691
8717.05 671
8717.93 670
8718.81 667
8719.69 717
8720.57 661
8721.45 714
8722.34 691
8723.22 664
8724.10 645
8724.98 722
8725.86 683
8726.74 675
8727.63 733
8728.51 684
8729.39 690
8730.27 735
8731.15 764
8732.04 775
8732.92 686
8733.80 706
8734.68 663
8735.56 679
8736.45 732
8737.33 706
8738.21 707
8739.09 703
8739.98 709
8740.86 654
8741.74 709
8742.62 596
8743.51 683
8744.39 687
8745.27 705
8746.15 695
8747.04 691
8747.92 638
8748.80 688
8749.69 652
8750.57 685
8751.45 707
8752.33 713
8753.22 728
8754.10 723
8754.98 765
8755.87 755
8756.75 771
8757.63 785
8758.52 801
8759.40 794
8760.28 768
8761.17 790
8762.05 814
8762.93 754
8763.82 729
8764.70 814
8765.59 776
8766.47 779
8767.35 874
8768.24 781
8769.12 817
8770.00 778
8770.89 879
8771.77 827
8772.66 765
8773.54 777
8774.42 792
8775.31 730
8776.19 719
8777.08 690
8777.96 640
8778.85 733
8779.73 741
8780.62 714
8781.50 786
8782.38 811
8783.27 837
8784.15 824
8785.04 839
8785.92 770
8786.81 746
8787.69 734
8788.58 731
8789.46 749
8790.35 701
8791.23 687
8792.12 619
8793.00 622
8793.89 663
8794.77 719
8795.66 669
8796.54 746
8797.43 778
8798.31 719
8799.20 771
8800.08 762
8800.97 728
8801.86 729
8802.74 657
8803.63 655
8804.51 693
8805.40 734
8806.28 733
8807.17 701
8808.06 694
8808.94 606
8809.83 645
8810.71 556
8811.60 590
8812.49 626
8813.37 650
8814.26 668
8815.14 615
8816.03 627
8816.92 686
8817.80 647
8818.69 627
8819.58 615
8820.46 574
8821.35 569
8822.24 601
8823.12 549
8824.01 562
8824.90 615
8825.78 586
8826.67 561
8827.56 510
8828.44 572
8829.33 560
8830.22 524
8831.10 526
8831.99 615
8832.88 571
8833.77 579
8834.65 575
8835.54 608
8836.43 567
8837.31 545
8838.20 475
8839.09 512
8839.98 508
8840.86 549
8841.75 534
8842.64 455
8843.53 533
8844.41 537
8845.30 489
8846.19 491
8847.08 522
8847.97 541
8848.85 523
8849.74 563
8850.63 567
8851.52 584
8852.41 482
8853.29 467
8854.18 574
8855.07 547
8855.96 556
8856.85 480
8857.74 516
8858.62 532
8859.51 458
8860.40 473
8861.29 462
8862.18 503
8863.07 547
8863.95 551
8864.84 547
8865.73 572
8866.62 517
8867.51 474
8868.40 527
8869.29 500
8870.18 432
8871.07 435
8871.95 495
8872.84 456
8873.73 470
8874.62 444
8875.51 419
8876.40 509
8877.29 483
8878.18 473
8879.07 440
8879.96 450
8880.85 491
8881.74 450
8882.63 457
8883.52 495
8884.41 517
8885.30 479
8886.19 463
8887.08 491
8887.97 449
8888.86 429
8889.75 413
8890.64 418
8891.53 429
8892.42 444
8893.31 409
8894.20 489
8895.09 413
8895.98 404
8896.87 446
8897.76 481
8898.65 407
8899.54 416
8900.43 421
8901.32 402
8902.21 397
8903.10 365
8903.99 426
8904.88 439
8905.77 446
8906.66 429
8907.55 419
8908.45 410
8909.34 416
8910.23 428
8911.12 469
8912.01 430
8912.90 399
8913.79 434
8914.68 397
8915.57 380
8916.47 443
8917.36 357
8918.25 375
8919.14 382
8920.03 477
8920.92 391
8921.81 413
8922.71 404
8923.60 450
8924.49 464
8925.38 436
8926.27 451
8927.16 415
8928.06 466
8928.95 399
8929.84 351
8930.73 432
8931.62 386
8932.52 420
8933.41 409
8934.30 384
8935.19 426
8936.09 375
8936.98 397
8937.87 419
8938.76 388
8939.65 384
8940.55 410
8941.44 410
8942.33 390
8943.23 429
8944.12 400
8945.01 367
8945.90 444
8946.80 471
8947.69 480
8948.58 409
8949.47 391
8950.37 370
8951.26 354
8952.15 398
8953.05 375
8953.94 386
8954.83 427
8955.73 432
8956.62 357
8957.51 348
8958.41 356
8959.30 411
8960.19 349
8961.09 364
8961.98 377
8962.87 406
8963.77 414
8964.66 361
8965.56 414
8966.45 451
8967.34 468
8968.24 445
8969.13 427
8970.03 419
8970.92 395
8971.81 418
8972.71 409
8973.60 372
8974.50 370
8975.39 358
8976.28 359
8977.18 391
8978.07 390
8978.97 411
8979.86 394
8980.76 418
8981.65 403
8982.55 351
8983.44 348
8984.33 392
8985.23 319
8986.12 338
8987.02 338
8987.91 368
8988.81 355
8989.70 384
8990.60 337
8991.49 342
8992.39 358
8993.28 376
8994.18 404
8995.07 361
8995.97 361
8996.87 404
8997.76 418
8998.66 369
8999.55 382
9000.45 395
9001.34 368
9002.24 343
9003.13 365
9004.03 307
9004.93 327
9005.82 312
9006.72 403
9007.61 353
9008.51 320
9009.40 346
9010.30 364
9011.20 361
9012.09 301
9012.99 356
9013.88 371
9014.78 410
9015.68 365
9016.57 375
9017.47 346
9018.37 319
9019.26 346
9020.16 349
9021.06 345
9021.95 381
9022.85 402
9023.75 349
9024.64 353
9025.54 296
9026.44 302
9027.33 327
9028.23 363
9029.13 369
9030.02 309
9030.92 325
9031.82 347
9032.71 334
9033.61 364
9034.51 355
9035.41 337
9036.30 345
9037.20 344
9038.10 338
9039.00 357
9039.89 348
9040.79 320
9041.69 326
9042.59 359
9043.48 390
9044.38 428
9045.28 435
9046.18 391
9047.07 367
9047.97 355
9048.87 355
9049.77 404
9050.67 385
9051.56 354
9052.46 381
9053.36 440
9054.26 380
9055.16 359
9056.06 370
9056.95 411
9057.85 392
9058.75 360
9059.65 348
9060.55 381
9061.45 396
9062.34 371
9063.24 370
9064.14 390
9065.04 378
9065.94 440
9066.84 411
9067.74 418
9068.64 347
9069.53 370
9070.43 334
9071.33 377
9072.23 365
9073.13 377
9074.03 335
9074.93 359
9075.83 397
9076.73 441
9077.63 395
9078.53 369
9079.43 342
9080.33 344
9081.23 379
9082.12 375
9083.02 402
9083.92 389
9084.82 329
9085.72 376
9086.62 415
9087.52 369
9088.42 393
9089.32 388
9090.22 383
9091.12 409
9092.02 385
9092.92 362
9093.82 401
9094.72 446
9095.62 471
9096.52 437
9097.42 395
9098.32 377
9099.22 331
9100.13 378
9101.03 339
9101.93 327
9102.83 380
9103.73 349
9104.63 374
9105.53 375
9106.43 380
9107.33 357
9108.23 343
9109.13 394
9110.03 370
9110.93 339
9111.84 328
9112.74 367
9113.64 299
9114.54 357
9115.44 404
9116.34 362
9117.24 371
9118.14 363
9119.05 308
9119.95 356
9120.85 330
9121.75 428
9122.65 359
9123.55 340
9124.45 393
9125.36 405
9126.26 399
9127.16 446
9128.06 372
9128.96 347
9129.87 345
9130.77 366
9131.67 372
9132.57 330
9133.47 324
9134.38 359
9135.28 316
9136.18 314
9137.08 337
9137.98 347
9138.89 359
9139.79 361
9140.69 370
9141.59 382
9142.50 375
9143.40 388
9144.30 328
9145.21 379
9146.11 355
9147.01 307
9147.91 328
9148.82 383
9149.72 356
9150.62 310
9151.53 318
9152.43 342
9153.33 368
9154.23 341
9155.14 348
9156.04 352
9156.94 357
9157.85 372
9158.75 391
9159.65 330
9160.56 383
9161.46 339
9162.36 354
9163.27 373
9164.17 402
9165.08 368
9165.98 328
9166.88 338
9167.79 311
9168.69 341
9169.59 335
9170.50 369
9171.40 308
9172.31 322
9173.21 368
9174.11 369
9175.02 342
9175.92 312
9176.83 354
9177.73 338
9178.64 341
9179.54 334
9180.44 323
9181.35 326
9182.25 346
9183.16 325
9184.06 340
9184.97 329
9185.87 294
9186.78 337
9187.68 374
9188.59 357
9189.49 338
9190.40 305
9191.30 373
9192.21 375
9193.11 358
9194.02 311
9194.92 295
9195.83 380
9196.73 372
9197.64 363
9198.54 403
9199.45 388
9200.35 368
9201.26 385
9202.16 433
9203.07 394
9203.98 377
9204.88 364
9205.79 390
9206.69 386
9207.60 352
9208.50 390
9209.41 400
9210.32 303
9211.22 311
9212.13 332
9213.03 375
9213.94 358
9214.85 359
9215.75 336
9216.66 340
9217.57 383
9218.47 356
9219.38 326
9220.28 395
9221.19 406
9222.10 369
9223.00 291
9223.91 364
9224.82 389
9225.72 338
9226.63 352
9227.54 378
9228.44 333
9229.35 339
9230.26 324
9231.16 329
9232.07 350
9232.98 342
9233.89 337
9234.79 330
9235.70 347
9236.61 347
9237.51 344
9238.42 375
9239.33 308
9240.24 332
9241.14 327
9242.05 376
9242.96 362
9243.87 337
9244.77 317
9245.68 291
9246.59 320
9247.50 298
9248.40 319
9249.31 356
9250.22 345
9251.13 325
9252.04 319
9252.94 305
9253.85 285
9254.76 303
9255.67 297
9256.58 337
9257.48 355
9258.39 313
9259.30 353
9260.21 304
9261.12 330
9262.03 292
9262.94 298
9263.84 367
9264.75 350
9265.66 361
9266.57 354
9267.48 348
9268.39 308
9269.30 321
9270.20 332
9271.11 363
9272.02 347
9272.93 332
9273.84 326
9274.75 349
9275.66 335
9276.57 314
9277.48 298
9278.39 313
9279.30 328
9280.21 360
9281.11 366
9282.02 306
9282.93 337
9283.84 367
9284.75 320
9285.66 360
9286.57 327
9287.48 321
9288.39 326
9289.30 343
9290.21 347
9291.12 370
9292.03 336
9292.94 336
9293.85 319
9294.76 370
9295.67 368
9296.58 359
9297.49 350
9298.40 327
9299.31 331
9300.22 356
9301.13 358
9302.04 387
9302.95 367
9303.86 381
9304.77 298
9305.69 345
9306.60 338
9307.51 380
9308.42 451
9309.33 414
9310.24 400
9311.15 426
9312.06 444
9312.97 403
9313.88 372
9314.79 403
9315.70 354
9316.62 359
9317.53 338
9318.44 344
9319.35 364
9320.26 332
9321.17 373
9322.08 350
9322.99 349
9323.91 370
9324.82 335
9325.73 324
9326.64 349
9327.55 391
9328.46 345
9329.38 369
9330.29 331
9331.20 374
9332.11 361
9333.02 305
9333.94 303
9334.85 333
9335.76 401
9336.67 403
9337.58 392
9338.50 362
9339.41 375
9340.32 373
9341.23 319
9342.15 356
9343.06 353
9343.97 334
9344.88 371
9345.80 337
9346.71 346
9347.62 276
9348.53 304
9349.45 320
9350.36 339
9351.27 356
9352.18 348
9353.10 336
9354.01 340
9354.92 304
9355.84 345
9356.75 362
9357.66 291
9358.58 344
9359.49 339
9360.40 336
9361.32 333
9362.23 366
9363.14 323
9364.06 357
9364.97 352
9365.88 333
9366.80 329
9367.71 355
9368.62 345
9369.54 372
9370.45 335
9371.37 346
9372.28 337
9373.19 318
9374.11 332
9375.02 374
9375.94 360
9376.85 355
9377.76 370
9378.68 373
9379.59 324
9380.51 311
9381.42 299
9382.33 322
9383.25 310
9384.16 356
9385.08 351
9385.99 350
9386.91 360
9387.82 390
9388.74 385
9389.65 384
9390.57 358
9391.48 381
9392.40 354
9393.31 343
9394.23 346
9395.14 377
9396.06 323
9396.97 356
9397.89 369
9398.80 383
9399.72 366
9400.63 339
9401.55 378
9402.46 364
9403.38 360
9404.29 324
9405.21 364
9406.12 398
9407.04 346
9407.95 341
9408.87 314
9409.79 339
9410.70 386
9411.62 376
9412.53 388
9413.45 389
9414.36 400
9415.28 406
9416.20 421
9417.11 362
9418.03 320
9418.95 339
9419.86 353
9420.78 355
9421.69 376
9422.61 408
9423.53 381
9424.44 441
9425.36 357
9426.28 318
9427.19 344
9428.11 393
9429.03 402
9429.94 391
9430.86 393
9431.78 414
9432.69 433
9433.61 426
9434.53 396
9435.44 387
9436.36 427
9437.28 398
9438.19 383
9439.11 370
9440.03 386
9440.95 468
9441.86 458
9442.78 424
9443.70 409
9444.62 418
9445.53 375
9446.45 335
9447.37 402
9448.29 390
9449.20 434
9450.12 480
9451.04 478
9451.96 543
9452.87 581
9453.79 612
9454.71 612
9455.63 627
9456.55 598
9457.46 582
9458.38 585
9459.30 512
9460.22 490
9461.14 429
9462.05 437
9462.97 486
9463.89 420
9464.81 395
9465.73 363
9466.65 357
9467.56 393
9468.48 344
9469.40 368
9470.32 362
9471.24 365
9472.16 385
9473.08 369
9473.99 402
9474.91 396
9475.83 395
9476.75 344
9477.67 349
9478.59 346
9479.51 385
9480.43 422
9481.35 403
9482.27 421
9483.19 324
9484.10 365
9485.02 364
9485.94 354
9486.86 396
9487.78 434
9488.70 424
9489.62 405
9490.54 341
9491.46 370
9492.38 373
9493.30 434
9494.22 377
9495.14 319
9496.06 311
9496.98 378
9497.90 389
9498.82 398
9499.74 414
9500.66 399
9501.58 455
9502.50 420
9503.42 408
9504.34 398
9505.26 473
9506.18 434
9507.10 381
9508.02 440
9508.94 434
9509.86 406
9510.78 356
9511.70 368
9512.63 425
9513.55 436
9514.47 409
9515.39 417
9516.31 438
9517.23 440
9518.15 435
9519.07 394
9519.99 431
9520.91 502
9521.83 488
9522.76 441
9523.68 444
9524.60 445
9525.52 431
9526.44 435
9527.36 438
9528.28 470
9529.21 535
9530.13 489
9531.05 544
9531.97 630
9532.89 696
9533.81 694
9534.74 634
9535.66 651
9536.58 582
9537.50 583
9538.42 536
9539.35 553
9540.27 518
9541.19 526
9542.11 448
9543.03 484
9543.96 422
9544.88 404
9545.80 391
9546.72 424
9547.64 362
9548.57 378
9549.49 443
9550.41 457
9551.33 391
9552.26 455
9553.18 450
9554.10 391
9555.03 421
9555.95 403
9556.87 395
9557.79 403
9558.72 376
9559.64 394
9560.56 426
9561.49 437
9562.41 425
9563.33 404
9564.26 474
9565.18 446
9566.10 430
9567.03 468
9567.95 431
9568.87 430
9569.80 465
9570.72 482
9571.64 428
9572.57 462
9573.49 441
9574.41 505
9575.34 425
9576.26 453
9577.18 468
9578.11 459
9579.03 412
9579.96 417
9580.88 408
9581.80 437
9582.73 407
9583.65 419
9584.58 426
9585.50 469
9586.43 442
9587.35 443
9588.27 422
9589.20 410
9590.12 446
9591.05 518
9591.97 461
9592.90 477
9593.82 532
9594.75 417
9595.67 496
9596.60 496
9597.52 518
9598.45 482
9599.37 535
9600.29 524
9601.22 440
9602.14 530
9603.07 494
9604.00 490
9604.92 566
9605.85 522
9606.77 540
9607.70 561
9608.62 492
9609.55 512
9610.47 513
9611.40 523
9612.32 553
9613.25 525
9614.17 522
9615.10 524
9616.03 517
9616.95 522
9617.88 568
9618.80 513
9619.73 520
9620.65 527
9621.58 472
9622.51 486
9623.43 501
9624.36 503
9625.29 554
9626.21 519
9627.14 512
9628.06 552
9628.99 597
9629.92 549
9630.84 578
9631.77 595
9632.70 548
9633.62 565
9634.55 570
9635.48 643
9636.40 572
9637.33 591
9638.26 597
9639.18 612
9640.11 610
9641.04 611
9641.96 721
9642.89 610
9643.82 647
9644.74 624
9645.67 680
9646.60 699
9647.53 722
9648.45 821
9649.38 810
9650.31 810
9651.24 776
9652.16 755
9653.09 740
9654.02 778
9654.95 795
9655.87 843
9656.80 835
9657.73 851
9658.66 795
9659.58 756
9660.51 757
9661.44 766
9662.37 815
9663.30 746
9664.22 835
9665.15 850
9666.08 862
9667.01 867
9667.94 893
9668.86 886
9669.79 950
9670.72 896
9671.65 892
9672.58 859
9673.51 861
9674.43 851
9675.36 829
9676.29 827
9677.22 845
9678.15 834
9679.08 924
9680.01 871
9680.94 991
9681.86 977
9682.79 1021
9683.72 984
9684.65 999
9685.58 1075
9686.51 1086
9687.44 1044
9688.37 1059
9689.30 992
9690.23 1064
9691.16 1066
9692.08 1022
9693.01 1024
9693.94 1095
9694.87 1139
9695.80 1297
9696.73 1416
9697.66 1555
9698.59 1722
9699.52 1954
9700.45 1953
9701.38 1881
9702.31 1735
9703.24 1683
9704.17 1539
9705.10 1535
9706.03 1440
9706.96 1264
9707.89 1186
9708.82 1117
9709.75 1118
9710.68 1073
9711.61 1115
9712.54 1188
9713.47 1289
9714.40 1302
9715.33 1207
9716.26 1198
9717.19 1235
9718.12 1234
9719.06 1175
9719.99 1103
9720.92 1105
9721.85 1014
9722.78 979
9723.71 961
9724.64 996
9725.57 941
9726.50 932
9727.43 952
9728.36 950
9729.30 926
9730.23 903
9731.16 921
9732.09 940
9733.02 944
9733.95 968
9734.88 1036
9735.81 931
9736.75 940
9737.68 891
9738.61 815
9739.54 773
9740.47 794
9741.40 800
9742.34 771
9743.27 780
9744.20 892
9745.13 832
9746.06 787
9747.00 796
9747.93 737
9748.86 750
9749.79 735
9750.72 701
9751.66 643
9752.59 711
9753.52 708
9754.45 685
9755.39 736
9756.32 714
9757.25 724
9758.18 738
9759.12 782
9760.05 764
9760.98 734
9761.91 729
9762.85 703
9763.78 705
9764.71 764
9765.64 707
9766.58 702
9767.51 729
9768.44 743
9769.38 692
9770.31 753
9771.24 742
9772.18 723
9773.11 765
9774.04 740
9774.98 696
9775.91 687
9776.84 786
9777.78 838
9778.71 890
9779.64 825
9780.58 764
9781.51 771
9782.44 865
9783.38 811
9784.31 877
9785.25 924
9786.18 885
9787.11 880
9788.05 805
9788.98 798
9789.92 788
9790.85 722
9791.78 766
9792.72 743
9793.65 688
9794.59 707
9795.52 680
9796.46 734
9797.39 783
9798.32 730
9799.26 735
9800.19 773
9801.13 723
9802.06 703
9803.00 680
9803.93 704
9804.87 700
9805.80 624
9806.74 583
9807.67 596
9808.61 590
9809.54 557
9810.48 592
9811.41 643
9812.35 564
9813.28 581
9814.22 570
9815.15 541
9816.09 521
9817.02 584
9817.96 563
9818.89 605
9819.83 594
9820.76 561
9821.70 500
9822.64 561
9823.57 589
9824.51 524
9825.44 522
9826.38 579
9827.31 598
9828.25 579
9829.19 581
9830.12 570
9831.06 564
9831.99 529
9832.93 531
9833.87 565
9834.80 580
9835.74 518
9836.68 537
9837.61 554
9838.55 567
9839.48 566
9840.42 505
9841.36 561
9842.29 523
9843.23 580
9844.17 581
9845.10 559
9846.04 542
9846.98 567
9847.91 534
9848.85 546
9849.79 611
9850.72 569
9851.66 533
9852.60 534
9853.54 553
9854.47 606
9855.41 606
9856.35 569
9857.28 582
9858.22 567
9859.16 560
9860.10 599
9861.03 540
9861.97 545
9862.91 565
9863.85 538
9864.78 530
9865.72 560
9866.66 530
9867.60 565
9868.54 496
9869.47 532
9870.41 533
9871.35 479
9872.29 475
9873.22 532
9874.16 550
9875.10 560
9876.04 534
9876.98 511
9877.92 541
9878.85 573
9879.79 517
9880.73 517
9881.67 507
9882.61 514
9883.55 453
9884.48 509
9885.42 575
9886.36 481
9887.30 490
9888.24 511
9889.18 474
9890.12 476
9891.06 518
9891.99 570
9892.93 521
9893.87 494
9894.81 434
9895.75 448
9896.69 528
9897.63 500
9898.57 509
9899.51 532
9900.45 528
9901.39 524
9902.33 453
9903.27 486
9904.20 558
9905.14 461
9906.08 530
9907.02 520
9907.96 527
9908.90 591
9909.84 563
9910.78 531
9911.72 586
9912.66 555
9913.60 558
9914.54 531
9915.48 503
9916.42 508
9917.36 466
9918.30 492
9919.24 512
9920.18 554
9921.12 532
9922.06 628
9923.00 729
9923.94 760
9924.88 791
9925.83 1005
9926.77 1080
9927.71 1085
9928.65 1098
9929.59 1088
9930.53 1057
9931.47 874
9932.41 843
9933.35 762
9934.29 699
9935.23 609
9936.17 586
9937.12 567
9938.06 549
9939.00 517
9939.94 553
9940.88 492
9941.82 479
9942.76 472
9943.70 510
9944.65 528
9945.59 527
9946.53 481
9947.47 589
9948.41 563
9949.35 493
9950.29 475
9951.24 502
9952.18 514
9953.12 480
9954.06 497
9955.00 496
9955.95 519
9956.89 479
9957.83 489
9958.77 478
9959.71 545
9960.66 527
9961.60 479
9962.54 490
9963.48 486
9964.43 531
9965.37 537
9966.31 534
9967.25 539
9968.20 469
9969.14 517
9970.08 598
9971.02 536
9971.97 506
9972.91 582
9973.85 523
9974.79 550
9975.74 556
9976.68 557
9977.62 572
9978.57 555
9979.51 538
9980.45 522
9981.40 501
9982.34 501
9983.28 484
9984.23 480
9985.17 470
9986.11 440
9987.06 469
9988.00 467
9988.94 428
9989.89 454
9990.83 474
9991.77 446
9992.72 477
9993.66 441
9994.60 408
9995.55 467
9996.49 474
9997.44 488
9998.38 480
9999.32 421
10000.27 477
10001.21 462
10002.16 462
10003.10 468
10004.04 481
10004.99 453
10005.93 445
10006.88 421
10007.82 436
10008.77 385
10009.71 418
10010.66 476
10011.60 491
10012.54 519
10013.49 482
10014.43 456
10015.38 449
10016.32 453
10017.27 470
10018.21 453
10019.16 501
10020.10 500
10021.05 454
10021.99 422
10022.94 452
10023.88 444
10024.83 470
10025.77 422
10026.72 404
10027.67 474
10028.61 450
10029.56 443
10030.50 442
10031.45 433
10032.39 478
10033.34 451
10034.28 400
10035.23 406
10036.18 402
10037.12 406
10038.07 407
10039.01 430
10039.96 467
10040.90 464
10041.85 391
10042.80 404
10043.74 424
10044.69 455
10045.64 459
10046.58 458
10047.53 404
10048.47 405
10049.42 402
10050.37 374
10051.31 390
10052.26 407
10053.21 413
10054.15 442
10055.10 397
10056.05 479
10056.99 433
10057.94 436
10058.89 499
10059.83 514
10060.78 484
10061.73 479
10062.67 463
10063.62 428
10064.57 442
10065.52 419
10066.46 381
10067.41 324
10068.36 383
10069.30 410
10070.25 378
10071.20 376
10072.15 379
10073.09 390
10074.04 428
10074.99 399
10075.94 398
10076.88 397
10077.83 438
10078.78 452
10079.73 388
10080.68 421
10081.62 385
10082.57 391
10083.52 401
10084.47 407
10085.42 392
10086.36 397
10087.31 377
10088.26 392
10089.21 376
10090.16 378
10091.11 405
10092.05 414
10093.00 416
10093.95 407
10094.90 408
10095.85 403
10096.80 386
10097.75 358
10098.69 397
10099.64 406
10100.59 355
10101.54 332
10102.49 365
10103.44 352
10104.39 336
10105.34 324
10106.28 366
10107.23 405
10108.18 390
10109.13 385
10110.08 364
10111.03 349
10111.98 405
10112.93 333
10113.88 347
10114.83 342
10115.78 336
10116.73 327
10117.68 350
10118.63 363
10119.58 361
10120.53 348
10121.48 377
10122.43 334
10123.38 336
10124.33 323
10125.28 350
10126.23 305
10127.18 325
10128.13 373
10129.08 355
10130.03 436
10130.98 366
10131.93 337
10132.88 341
10133.83 369
10134.78 356
10135.73 334
10136.68 337
10137.63 365
10138.58 387
10139.53 372
10140.48 374
10141.43 353
10142.38 335
10143.33 340
10144.28 366
10145.23 364
10146.19 423
10147.14 394
10148.09 400
10149.04 393
10149.99 351
10150.94 371
10151.89 359
10152.84 372
10153.79 324
10154.75 314
10155.70 347
10156.65 389
10157.60 353
10158.55 410
10159.50 405
10160.46 353
10161.41 382
10162.36 383
10163.31 340
10164.26 367
10165.21 381
10166.17 390
10167.12 393
10168.07 430
10169.02 384
10169.97 405
10170.93 376
10171.88 360
10172.83 445
10173.78 416
10174.73 445
10175.69 383
10176.64 454
10177.59 468
10178.54 472
10179.50 428
10180.45 429
10181.40 438
10182.35 465
10183.31 476
10184.26 492
10185.21 422
10186.17 427
10187.12 479
10188.07 398
10189.02 413
10189.98 476
10190.93 495
10191.88 483
10192.84 447
10193.79 442
10194.74 406
10195.70 446
10196.65 444
10197.60 452
10198.56 482
10199.51 423
10200.46 504
10201.42 507
10202.37 512
10203.32 529
10204.28 541
10205.23 568
10206.18 558
10207.14 611
10208.09 562
10209.05 634
10210.00 594
10210.95 569
10211.91 511
10212.86 489
10213.82 516
10214.77 531
10215.72 477
10216.68 457
10217.63 432
10218.59 471
10219.54 495
10220.50 449
10221.45 403
10222.41 389
10223.36 414
10224.31 391
10225.27 409
10226.22 404
10227.18 444
10228.13 426
10229.09 398
10230.04 427
10231.00 402
10231.95 394
10232.91 425
10233.86 435
10234.82 465
10235.77 472
10236.73 415
10237.68 523
10238.64 472
10239.59 424
10240.55 447
10241.50 422
10242.46 455
10243.42 406
10244.37 403
10245.33 372
10246.28 382
10247.24 361
10248.19 336
10249.15 346
10250.11 384
10251.06 400
10252.02 413
10252.97 407
10253.93 348
10254.89 334
10255.84 349
10256.80 370
10257.75 346
10258.71 337
10259.67 350
10260.62 381
10261.58 383
10262.54 291
10263.49 334
10264.45 345
10265.40 346
10266.36 379
10267.32 330
10268.27 349
10269.23 333
10270.19 351
10271.14 310
10272.10 344
10273.06 320
10274.02 358
10274.97 331
10275.93 359
10276.89 380
10277.84 335
10278.80 303
10279.76 321
10280.71 348
10281.67 350
10282.63 353
10283.59 321
10284.54 320
10285.50 291
10286.46 307
10287.42 315
10288.37 344
10289.33 342
10290.29 319
10291.25 321
10292.21 339
10293.16 326
10294.12 324
10295.08 383
10296.04 370
10296.99 330
10297.95 374
10298.91 290
10299.87 323
10300.83 389
10301.79 302
10302.74 327
10303.70 382
10304.66 304
10305.62 303
10306.58 318
10307.54 343
10308.49 315
10309.45 295
10310.41 307
10311.37 291
10312.33 287
10313.29 348
10314.25 324
10315.21 310
10316.16 288
10317.12 352
10318.08 418
10319.04 386
10320.00 334
10320.96 374
10321.92 291
10322.88 256
10323.84 280
10324.80 303
10325.76 338
10326.71 337
10327.67 347
10328.63 335
10329.59 343
10330.55 347
10331.51 352
10332.47 294
10333.43 322
10334.39 334
10335.35 313
10336.31 307
10337.27 254
10338.23 289
10339.19 315
10340.15 306
10341.11 277
10342.07 317
10343.03 313
10343.99 329
10344.95 340
10345.91 342
10346.87 338
10347.83 336
10348.79 317
10349.75 287
10350.71 334
10351.67 294
10352.63 325
10353.60 314
10354.56 313
10355.52 288
10356.48 271
10357.44 291
10358.40 322
10359.36 310
10360.32 277
10361.28 318
10362.24 359
10363.20 304
10364.17 301
10365.13 298
10366.09 336
10367.05 330
10368.01 289
10368.97 289
10369.93 276
10370.89 228
10371.86 306
10372.82 324
10373.78 318
10374.74 314
10375.70 334
10376.66 336
10377.63 337
10378.59 313
10379.55 309
10380.51 289
10381.47 346
10382.44 342
10383.40 313
10384.36 293
10385.32 300
10386.28 269
10387.25 260
10388.21 291
10389.17 278
10390.13 292
10391.10 312
10392.06 298
10393.02 315
10393.98 301
10394.94 301
10395.91 302
10396.87 273
10397.83 250
10398.80 297
10399.76 297
10400.72 302
10401.68 279
10402.65 309
10403.61 323
10404.57 326
10405.54 312
10406.50 285
10407.46 299
10408.43 289
10409.39 322
10410.35 307
10411.32 298
10412.28 325
10413.24 275
10414.21 233
10415.17 283
10416.13 326
10417.10 334
10418.06 304
10419.02 288
10419.99 308
10420.95 332
10421.91 366
10422.88 325
10423.84 291
10424.81 280
10425.77 303
10426.73 307
10427.70 289
10428.66 277
10429.63 292
10430.59 260
10431.56 249
10432.52 253
10433.48 290
10434.45 269
10435.41 291
10436.38 254
10437.34 272
10438.31 242
10439.27 291
10440.24 270
10441.20 237
10442.16 228
10443.13 220
10444.09 244
10445.06 274
10446.02 233
10446.99 235
10447.95 254
10448.92 234
10449.88 231
10450.85 235
10451.81 273
10452.78 293
10453.75 308
10454.71 250
10455.68 260
10456.64 265
10457.61 301
10458.57 270
10459.54 252
10460.50 251
10461.47 254
10462.43 265
10463.40 266
10464.37 307
10465.33 260
10466.30 248
10467.26 269
10468.23 263
10469.20 254
10470.16 245
10471.13 285
10472.09 269
10473.06 291
10474.03 297
10474.99 248
10475.96 271
10476.93 271
10477.89 274
10478.86 269
10479.82 231
10480.79 214
10481.76 254
10482.72 281
10483.69 259
10484.66 262
10485.62 241
10486.59 251
10487.56 273
10488.52 254
10489.49 234
10490.46 249
10491.43 279
10492.39 272
10493.36 298
10494.33 313
10495.29 259
10496.26 229
10497.23 231
10498.20 237
10499.16 243
10500.13 211
10501.10 255
10502.07 243
10503.03 249
10504.00 270
10504.97 236
10505.94 234
10506.90 258
10507.87 279
10508.84 291
10509.81 282
10510.78 257
10511.74 233
10512.71 273
10513.68 324
10514.65 267
10515.62 245
10516.58 234
10517.55 218
10518.52 241
10519.49 257
10520.46 236
10521.43 251
10522.39 213
10523.36 208
10524.33 175
10525.30 225
10526.27 257
10527.24 251
10528.21 241
10529.17 237
10530.14 233
10531.11 255
10532.08 255
10533.05 275
10534.02 224
10534.99 267
10535.96 319
10536.93 295
10537.90 266
10538.86 258
10539.83 250
10540.80 269
10541.77 236
10542.74 235
10543.71 237
10544.68 250
10545.65 245
10546.62 274
10547.59 282
10548.56 259
10549.53 269
10550.50 236
10551.47 207
10552.44 260
10553.41 253
10554.38 305
10555.35 292
10556.32 280
10557.29 263
10558.26 264
10559.23 317
10560.20 287
10561.17 247
10562.14 269
10563.11 320
10564.08 274
10565.05 274
10566.02 276
10566.99 261
10567.96 229
10568.93 224
10569.90 224
10570.87 271
10571.84 244
10572.82 247
10573.79 239
10574.76 218
10575.73 251
10576.70 263
10577.67 241
10578.64 251
10579.61 269
10580.58 236
10581.55 250
10582.53 248
10583.50 263
10584.47 283
10585.44 253
10586.41 233
10587.38 226
10588.35 265
10589.33 287
10590.30 279
10591.27 271
10592.24 267
10593.21 327
10594.18 278
10595.16 273
10596.13 251
10597.10 255
10598.07 288
10599.04 265
10600.01 296
10600.99 268
10601.96 300
10602.93 298
10603.90 266
10604.88 274
10605.85 270
10606.82 267
10607.79 231
10608.77 288
10609.74 262
10610.71 289
10611.68 257
10612.66 229
10613.63 246
10614.60 278
10615.57 313
10616.55 301
10617.52 270
10618.49 281
10619.46 293
10620.44 266
10621.41 296
10622.38 268
10623.36 275
10624.33 282
10625.30 309
10626.28 298
10627.25 264
10628.22 280
10629.20 279
10630.17 235
10631.14 314
10632.12 286
10633.09 285
10634.06 270
10635.04 323
10636.01 357
10636.99 376
10637.96 422
10638.93 438
10639.91 414
10640.88 420
10641.85 404
10642.83 370
10643.80 359
10644.78 379
10645.75 401
10646.72 290
10647.70 276
10648.67 277
10649.65 265
10650.62 265
10651.60 258
10652.57 314
10653.55 315
10654.52 276
10655.49 259
10656.47 284
10657.44 284
10658.42 288
10659.39 253
10660.37 263
10661.34 248
10662.32 235
10663.29 256
10664.27 268
10665.24 272
10666.22 285
10667.19 265
10668.17 238
10669.14 240
10670.12 222
10671.09 221
10672.07 289
10673.04 267
10674.02 251
10675.00 260
10675.97 270
10676.95 293
10677.92 220
10678.90 237
10679.87 290
10680.85 292
10681.82 273
10682.80 261
10683.78 269
10684.75 258
10685.73 268
10686.70 235
10687.68 255
10688.66 244
10689.63 304
10690.61 255
10691.58 287
10692.56 223
10693.54 215
10694.51 275
10695.49 265
10696.47 280
10697.44 223
10698.42 226
10699.40 263
10700.37 279
10701.35 258
10702.33 243
10703.30 232
10704.28 258
10705.26 242
10706.23 252
10707.21 211
10708.19 253
10709.16 283
10710.14 262
10711.12 211
10712.10 251
10713.07 254
10714.05 238
10715.03 237
10716.01 222
10716.98 251
10717.96 258
10718.94 286
10719.91 239
10720.89 281
10721.87 284
10722.85 268
10723.83 258
10724.80 277
10725.78 241
10726.76 269
10727.74 252
10728.71 265
10729.69 276
10730.67 274
10731.65 270
10732.63 231
10733.60 240
10734.58 224
10735.56 237
10736.54 234
10737.52 222
10738.50 276
10739.47 244
10740.45 221
10741.43 229
10742.41 244
10743.39 219
10744.37 231
10745.35 241
10746.32 248
10747.30 278
10748.28 298
10749.26 272
10750.24 240
10751.22 200
10752.20 210
10753.18 227
10754.16 260
10755.14 259
10756.11 254
10757.09 261
10758.07 248
10759.05 249
10760.03 257
10761.01 274
10761.99 231
10762.97 230
10763.95 234
10764.93 272
10765.91 230
10766.89 235
10767.87 261
10768.85 272
10769.83 266
10770.81 250
10771.79 229
10772.77 270
10773.75 239
10774.73 288
10775.71 275
10776.69 226
10777.67 263
10778.65 251
10779.63 246
10780.61 278
10781.59 266
10782.57 211
10783.55 228
10784.53 300
10785.51 309
10786.49 246
10787.47 224
10788.45 221
10789.43 228
10790.41 284
10791.39 261
10792.38 258
10793.36 246
10794.34 260
10795.32 273
10796.30 246
10797.28 262
10798.26 293
10799.24 275
10800.22 288
10801.21 236
10802.19 248
10803.17 295
10804.15 277
10805.13 277
10806.11 270
10807.09 220
10808.07 248
10809.06 261
10810.04 221
10811.02 256
10812.00 283
10812.98 229
10813.97 274
10814.95 280
10815.93 238
10816.91 240
10817.89 260
10818.87 267
10819.86 277
10820.84 245
10821.82 244
10822.80 258
10823.79 266
10824.77 260
10825.75 288
10826.73 246
10827.72 246
10828.70 291
10829.68 254
10830.66 316
10831.65 280
10832.63 276
10833.61 235
10834.59 292
10835.58 308
10836.56 256
10837.54 255
10838.52 269
10839.51 237
10840.49 276
10841.47 249
10842.46 253
10843.44 292
10844.42 271
10845.41 277
10846.39 313
10847.37 285
10848.36 226
10849.34 272
10850.32 275
10851.31 314
10852.29 297
10853.27 305
10854.26 265
10855.24 269
10856.23 255
10857.21 249
10858.19 308
10859.18 292
10860.16 302
10861.14 309
10862.13 326
10863.11 357
10864.10 308
10865.08 300
10866.07 303
10867.05 308
10868.03 307
10869.02 279
10870.00 271
10870.99 324
10871.97 306
10872.96 335
10873.94 321
10874.92 327
10875.91 324
10876.89 291
10877.88 314
10878.86 329
10879.85 273
10880.83 318
10881.82 326
10882.80 307
10883.79 297
10884.77 350
10885.76 332
10886.74 355
10887.73 299
10888.71 345
10889.70 379
10890.68 440
10891.67 378
10892.65 391
10893.64 360
10894.63 333
10895.61 331
10896.60 308
10897.58 400
10898.57 382
10899.55 376
10900.54 379
10901.53 387
10902.51 457
10903.50 368
10904.48 376
10905.47 403
10906.46 427
10907.44 407
10908.43 395
10909.41 405
10910.40 413
10911.39 413
10912.37 462
10913.36 446
10914.34 435
10915.33 457
10916.32 407
10917.30 412
10918.29 384
10919.28 406
10920.26 438
10921.25 475
10922.24 434
10923.22 436
10924.21 464
10925.20 455
10926.18 439
10927.17 441
10928.16 490
10929.15 462
10930.13 469
10931.12 498
10932.11 463
10933.09 465
10934.08 475
10935.07 513
10936.06 468
10937.04 459
10938.03 470
10939.02 535
10940.01 562
10940.99 468
10941.98 507
10942.97 511
10943.96 540
10944.94 561
10945.93 553
10946.92 553
10947.91 622
10948.90 564
10949.88 576
10950.87 595
10951.86 640
10952.85 661
10953.84 721
10954.82 793
10955.81 886
10956.80 876
10957.79 888
10958.78 1036
10959.77 986
10960.75 1039
10961.74 990
10962.73 898
10963.72 896
10964.71 828
10965.70 756
10966.69 748
10967.68 684
10968.66 726
10969.65 705
10970.64 680
10971.63 705
10972.62 670
10973.61 748
10974.60 708
10975.59 697
10976.58 718
10977.57 657
10978.55 742
10979.54 739
10980.53 701
10981.52 759
10982.51 724
10983.50 744
10984.49 696
10985.48 618
10986.47 699
10987.46 779
10988.45 737
10989.44 726
10990.43 754
10991.42 790
10992.41 788
10993.40 793
10994.39 968
10995.38 1022
10996.37 1080
10997.36 1179
10998.35 1300
10999.34 1408
11000.33 1602
11001.32 1606
11002.31 1478
11003.30 1392
11004.29 1323
11005.28 1201
11006.27 1172
11007.26 993
11008.25 875
11009.24 853
11010.24 844
11011.23 713
11012.22 691
11013.21 688
11014.20 740
11015.19 712
11016.18 714
11017.17 662
11018.16 614
11019.15 670
11020.14 648
11021.14 607
11022.13 570
11023.12 570
11024.11 534
11025.10 514
11026.09 505
11027.08 495
11028.08 541
11029.07 495
11030.06 437
11031.05 512
11032.04 471
11033.03 544
11034.03 504
11035.02 504
11036.01 489
11037.00 459
11037.99 538
11038.99 463
11039.98 464
11040.97 553
11041.96 478
11042.95 458
11043.95 447
11044.94 426
11045.93 463
11046.92 426
11047.92 462
11048.91 466
11049.90 379
11050.89 399
11051.89 451
11052.88 409
11053.87 398
11054.86 384
11055.86 385
11056.85 412
11057.84 417
11058.83 412
11059.83 427
11060.82 409
11061.81 390
11062.81 396
11063.80 414
11064.79 435
11065.79 376
11066.78 399
11067.77 361
11068.77 390
11069.76 377
11070.75 380
11071.75 378
11072.74 396
11073.73 396
11074.73 396
11075.72 367
11076.71 366
11077.71 420
11078.70 375
11079.70 439
11080.69 413
11081.68 420
11082.68 403
11083.67 365
11084.67 373
11085.66 374
11086.65 384
11087.65 362
11088.64 373
11089.64 383
11090.63 402
11091.63 395
11092.62 334
11093.61 352
11094.61 371
11095.60 383
11096.60 372
11097.59 386
11098.59 416
11099.58 417
11100.58 394
11101.57 385
11102.57 363
11103.56 353
11104.56 375
11105.55 394
11106.55 384
11107.54 386
11108.54 316
11109.53 312
11110.53 330
11111.52 339
11112.52 434
11113.51 383
11114.51 356
11115.50 377
11116.50 379
11117.49 362
11118.49 359
11119.49 361
11120.48 330
11121.48 318
11122.47 345
11123.47 402
11124.46 325
11125.46 337
11126.46 381
11127.45 397
11128.45 404
11129.44 382
11130.44 411
11131.44 360
11132.43 368
11133.43 311
11134.43 346
11135.42 322
11136.42 338
11137.41 355
11138.41 312
11139.41 309
11140.40 332
11141.40 333
11142.40 306
11143.39 347
11144.39 321
11145.39 367
11146.38 362
11147.38 360
11148.38 338
11149.38 354
11150.37 311
11151.37 336
11152.37 340
11153.36 346
11154.36 320
11155.36 318
11156.36 312
11157.35 329
11158.35 320
11159.35 354
11160.34 353
11161.34 353
11162.34 309
11163.34 341
11164.33 283
11165.33 308
11166.33 300
11167.33 314
11168.33 328
11169.32 317
11170.32 299
11171.32 326
11172.32 319
11173.32 333
11174.31 289
11175.31 291
11176.31 289
11177.31 338
11178.31 279
11179.30 339
11180.30 337
11181.30 333
11182.30 321
11183.30 292
11184.30 315
11185.30 328
11186.29 324
11187.29 269
11188.29 317
11189.29 315
11190.29 305
11191.29 281
11192.29 303
11193.29 377
11194.28 374
11195.28 298
11196.28 349
11197.28 357
11198.28 369
11199.28 338
11200.28 311
11201.28 326
11202.28 338
11203.28 309
11204.28 279
11205.28 303
11206.28 320
11207.28 339
11208.28 333
11209.27 284
11210.27 308
11211.27 346
11212.27 333
11213.27 348
11214.27 318
11215.27 308
11216.27 296
11217.27 292
11218.27 248
11219.27 274
11220.27 273
11221.27 297
11222.27 307
11223.27 284
11224.27 298
11225.28 261
11226.28 272
11227.28 288
11228.28 293
11229.28 264
11230.28 254
11231.28 266
11232.28 248
11233.28 287
11234.28 299
11235.28 274
11236.28 285
11237.28 286
11238.28 264
11239.28 285
11240.29 274
11241.29 266
11242.29 248
11243.29 285
11244.29 267
11245.29 239
11246.29 258
11247.29 256
11248.30 246
11249.30 253
11250.30 310
11251.30 311
11252.30 266
11253.30 259
11254.31 271
11255.31 268
11256.31 297
11257.31 300
11258.31 297
11259.31 250
11260.32 293
11261.32 303
11262.32 311
11263.32 271
11264.32 265
11265.33 284
11266.33 281
11267.33 265
11268.33 269
11269.34 274
11270.34 255
11271.34 278
11272.34 290
11273.35 271
11274.35 285
11275.35 314
11276.35 326
11277.36 354
11278.36 303
11279.36 311
11280.36 341
11281.37 330
11282.37 300
11283.37 311
11284.38 307
11285.38 304
11286.38 317
11287.38 256
11288.39 311
11289.39 315
11290.39 343
11291.40 266
11292.40 281
11293.40 228
11294.41 280
11295.41 323
11296.41 312
11297.42 334
11298.42 303
11299.43 320
11300.43 276
11301.43 218
11302.44 276
11303.44 270
11304.44 260
11305.45 317
11306.45 328
11307.46 329
11308.46 320
11309.47 327
11310.47 305
11311.47 331
11312.48 382
11313.48 359
11314.49 376
11315.49 381
11316.50 385
11317.50 379
11318.50 377
11319.51 335
11320.51 333
11321.52 273
11322.52 263
11323.53 326
11324.53 276
11325.54 264
11326.54 259
11327.55 295
11328.55 270
11329.56 285
11330.56 285
11331.57 290
11332.57 297
11333.58 292
11334.58 267
11335.59 268
11336.59 217
11337.60 217
11338.60 242
11339.61 233
11340.61 236
11341.62 253
11342.63 291
11343.63 241
11344.64 243
11345.64 224
11346.65 223
11347.65 251
11348.66 247
11349.67 244
11350.67 254
11351.68 278
11352.68 268
11353.69 277
11354.70 246
11355.70 252
11356.71 264
11357.72 281
11358.72 225
11359.73 252
11360.73 284
11361.74 256
11362.75 244
11363.75 268
11364.76 291
11365.77 216
11366.77 253
11367.78 221
11368.79 250
11369.79 282
11370.80 254
11371.81 263
11372.81 256
11373.82 196
11374.83 256
11375.84 288
11376.84 247
11377.85 256
11378.86 263
11379.86 278
11380.87 283
11381.88 254
11382.89 257
11383.89 272
11384.90 262
11385.91 258
11386.92 257
11387.92 229
11388.93 261
11389.94 251
11390.95 287
11391.95 231
11392.96 251
11393.97 228
11394.98 259
11395.99 257
11396.99 280
11398.00 274
11399.01 259
11400.02 258
11401.03 210
11402.03 245
11403.04 266
11404.05 258
11405.06 226
11406.07 200
11407.08 256
11408.09 243
11409.09 232
11410.10 264
11411.11 263
11412.12 261
11413.13 243
11414.14 215
11415.15 256
11416.15 283
11417.16 259
11418.17 274
11419.18 256
11420.19 218
11421.20 216
11422.21 255
11423.22 253
11424.23 235
11425.24 259
11426.25 250
11427.26 292
11428.26 272
11429.27 270
11430.28 217
11431.29 227
11432.30 205
11433.31 281
11434.32 215
11435.33 211
11436.34 246
11437.35 258
11438.36 249
11439.37 245
11440.38 240
11441.39 258
11442.40 301
11443.41 226
11444.42 267
11445.43 279
11446.44 241
11447.45 257
11448.46 313
11449.47 264
11450.48 259
11451.49 265
11452.50 289
11453.51 283
11454.52 258
11455.53 249
11456.55 249
11457.56 230
11458.57 226
11459.58 284
11460.59 289
11461.60 246
11462.61 257
11463.62 258
11464.63 239
11465.64 263
11466.65 256
11467.67 260
11468.68 233
11469.69 254
11470.70 276
11471.71 270
11472.72 263
11473.73 273
11474.74 281
11475.76 279
11476.77 238
11477.78 273
11478.79 281
11479.80 287
11480.81 263
11481.83 267
11482.84 265
11483.85 233
11484.86 221
11485.87 249
11486.89 233
11487.90 264
11488.91 254
11489.92 235
11490.93 199
11491.95 275
11492.96 239
11493.97 255
11494.98 238
11496.00 233
11497.01 234
11498.02 242
11499.03 218
11500.05 264
11501.06 254
11502.07 253
11503.08 233
11504.10 236
11505.11 237
11506.12 261
11507.13 230
11508.15 256
11509.16 247
11510.17 215
11511.19 224
11512.20 214
11513.21 234
11514.23 245
11515.24 234
11516.25 236
11517.27 228
11518.28 230
11519.29 286
11520.31 294
11521.32 291
11522.33 238
11523.35 215
11524.36 250
11525.37 258
11526.39 286
11527.40 218
11528.42 260
11529.43 260
11530.44 288
11531.46 254
11532.47 219
11533.48 258
11534.50 250
11535.51 225
11536.53 228
11537.54 236
11538.56 267
11539.57 212
11540.58 233
11541.60 270
11542.61 265
11543.63 224
11544.64 245
11545.66 260
11546.67 233
11547.69 257
11548.70 267
11549.72 257
11550.73 254
11551.75 276
11552.76 271
11553.78 229
11554.79 272
11555.81 280
11556.82 289
11557.84 235
11558.85 248
11559.87 268
11560.88 290
11561.90 288
11562.91 306
11563.93 272
11564.94 277
11565.96 300
11566.97 320
11567.99 305
11569.00 318
11570.02 329
11571.04 326
11572.05 322
11573.07 298
11574.08 275
11575.10 327
11576.11 310
11577.13 347
11578.15 305
11579.16 304
11580.18 311
11581.20 337
11582.21 332
11583.23 352
11584.24 387
11585.26 381
11586.28 427
11587.29 383
11588.31 362
11589.33 327
11590.34 400
11591.36 424
11592.38 388
11593.39 416
11594.41 476
11595.43 495
11596.44 509
11597.46 574
11598.48 621
11599.49 660
11600.51 714
11601.53 795
11602.54 818
11603.56 902
11604.58 918
11605.60 936
11606.61 921
11607.63 790
11608.65 704
11609.67 650
11610.68 640
11611.70 566
11612.72 499
11613.74 471
11614.75 454
11615.77 393
11616.79 353
11617.81 382
11618.82 380
11619.84 353
11620.86 350
11621.88 348
11622.90 379
11623.91 377
11624.93 334
11625.95 327
11626.97 356
11627.99 351
11629.00 298
11630.02 340
11631.04 305
11632.06 342
11633.08 344
11634.10 316
11635.11 293
11636.13 308
11637.15 304
11638.17 293
11639.19 359
11640.21 287
11641.23 308
11642.25 317
11643.26 342
11644.28 289
11645.30 303
11646.32 338
11647.34 295
11648.36 288
11649.38 264
11650.40 261
11651.42 316
11652.44 296
11653.46 264
11654.47 260
11655.49 287
11656.51 243
11657.53 225
11658.55 235
11659.57 233
11660.59 243
11661.61 276
11662.63 257
11663.65 246
11664.67 258
11665.69 237
11666.71 255
11667.73 282
11668.75 273
11669.77 256
11670.79 262
11671.81 262
11672.83 244
11673.85 263
11674.87 254
11675.89 281
11676.91 277
11677.93 289
11678.95 320
11679.97 270
11680.99 268
11682.01 286
11683.03 315
11684.06 309
11685.08 271
11686.10 307
11687.12 287
11688.14 280
11689.16 304
11690.18 279
11691.20 261
11692.22 259
11693.24 287
11694.26 306
11695.29 271
11696.31 280
11697.33 307
11698.35 272
11699.37 249
11700.39 279
11701.41 283
11702.43 280
11703.46 267
11704.48 282
11705.50 275
11706.52 239
11707.54 269
11708.56 281
11709.59 286
11710.61 291
11711.63 274
11712.65 289
11713.67 274
11714.70 280
11715.72 294
11716.74 256
11717.76 261
11718.78 225
11719.81 255
11720.83 262
11721.85 258
11722.87 277
11723.90 285
11724.92 280
11725.94 228
11726.96 248
11727.99 266
11729.01 228
11730.03 210
11731.05 279
11732.08 275
11733.10 246
11734.12 216
11735.15 252
11736.17 254
11737.19 250
11738.21 216
11739.24 223
11740.26 219
11741.28 248
11742.31 268
11743.33 278
11744.35 224
11745.38 254
11746.40 243
11747.42 273
11748.45 259
11749.47 250
11750.49 209
11751.52 220
11752.54 267
11753.56 229
11754.59 245
11755.61 242
11756.64 236
11757.66 246
11758.68 256
11759.71 250
11760.73 224
11761.76 248
11762.78 247
11763.80 233
11764.83 230
11765.85 246
11766.88 229
11767.90 195
11768.93 189
11769.95 211
11770.97 218
11772.00 227
11773.02 220
11774.05 232
11775.07 275
11776.10 267
11777.12 238
11778.15 236
11779.17 215
11780.20 255
11781.22 253
11782.25 222
11783.27 255
11784.30 242
11785.32 244
11786.35 244
11787.37 235
11788.40 224
11789.42 216
11790.45 227
11791.47 238
11792.50 251
11793.52 272
11794.55 269
11795.57 265
11796.60 228
11797.63 219
11798.65 256
11799.68 242
11800.70 237
11801.73 228
11802.75 278
11803.78 235
11804.81 223
11805.83 260
11806.86 247
11807.88 221
11808.91 255
11809.94 243
11810.96 246
11811.99 243
11813.02 267
11814.04 235
11815.07 242
11816.09 279
11817.12 243
11818.15 256
11819.17 271
11820.20 236
11821.23 263
11822.25 255
11823.28 264
11824.31 260
11825.33 236
11826.36 248
11827.39 291
11828.42 257
11829.44 256
11830.47 250
11831.50 286
11832.52 272
11833.55 234
11834.58 255
11835.61 278
11836.63 267
11837.66 261
11838.69 239
11839.71 252
11840.74 267
11841.77 262
11842.80 286
11843.83 250
11844.85 257
11845.88 280
11846.91 308
11847.94 297
11848.96 225
11849.99 244
11851.02 245
11852.05 242
11853.08 245
11854.10 288
11855.13 295
11856.16 264
11857.19 319
11858.22 306
11859.24 305
11860.27 300
11861.30 330
11862.33 324
11863.36 307
11864.39 298
11865.42 288
11866.44 285
11867.47 290
11868.50 314
11869.53 288
11870.56 322
11871.59 302
11872.62 314
11873.65 286
11874.67 311
11875.70 313
11876.73 349
11877.76 290
11878.79 314
11879.82 323
11880.85 316
11881.88 365
11882.91 374
11883.94 392
11884.97 394
11886.00 370
11887.03 344
11888.06 358
11889.09 365
11890.11 380
11891.14 377
11892.17 378
11893.20 418
11894.23 383
11895.26 386
11896.29 431
11897.32 423
11898.35 454
11899.38 473
11900.41 510
11901.44 565
11902.47 578
11903.50 579
11904.53 528
11905.56 515
11906.59 559
11907.63 500
11908.66 447
11909.69 453
11910.72 414
11911.75 387
11912.78 433
11913.81 455
11914.84 422
11915.87 411
11916.90 437
11917.93 482
11918.96 415
11919.99 424
11921.02 448
11922.06 504
11923.09 483
11924.12 510
11925.15 552
11926.18 553
11927.21 600
11928.24 676
11929.27 687
11930.31 767
11931.34 795
11932.37 841
11933.40 829
11934.43 805
11935.46 747
11936.49 677
11937.53 610
11938.56 613
11939.59 608
11940.62 498
11941.65 434
11942.69 450
11943.72 468
11944.75 434
11945.78 383
11946.81 418
11947.85 416
11948.88 425
11949.91 373
11950.94 371
11951.97 365
11953.01 391
11954.04 389
11955.07 335
11956.10 341
11957.14 370
11958.17 328
11959.20 333
11960.24 344
11961.27 344
11962.30 326
11963.33 369
11964.37 373
11965.40 317
11966.43 304
11967.47 321
11968.50 365
11969.53 356
11970.56 331
11971.60 324
11972.63 341
11973.66 363
11974.70 319
11975.73 315
11976.76 316
11977.80 357
11978.83 326
11979.86 318
11980.90 285
11981.93 323
11982.97 324
11984.00 309
11985.03 316
11986.07 311
11987.10 352
11988.13 293
11989.17 319
11990.20 256
11991.24 290
11992.27 308
11993.30 335
11994.34 320
11995.37 296
11996.41 330
11997.44 301
11998.48 329
11999.51 339
12000.54 298
12001.58 324
12002.61 330
12003.65 330
12004.68 332
12005.72 351
12006.75 330
12007.79 388
12008.82 373
12009.86 369
12010.89 293
12011.93 334
12012.96 395
12014.00 338
12015.03 348
12016.07 354
12017.10 380
12018.14 390
12019.17 378
12020.21 385
12021.24 406
12022.28 332
12023.31 328
12024.35 326
12025.38 368
12026.42 371
12027.46 389
12028.49 340
12029.53 378
12030.56 368
12031.60 371
12032.63 394
12033.67 351
12034.71 393
12035.74 342
12036.78 375
12037.81 390
12038.85 343
12039.89 327
12040.92 336
12041.96 369
12042.99 343
12044.03 342
12045.07 396
12046.10 367
12047.14 362
12048.18 354
12049.21 391
12050.25 342
12051.29 338
12052.32 371
12053.36 339
12054.40 340
12055.43 393
12056.47 389
12057.51 401
12058.54 382
12059.58 427
12060.62 380
12061.65 357
12062.69 380
12063.73 395
12064.77 401
12065.80 393
12066.84 359
12067.88 345
12068.92 346
12069.95 370
12070.99 375
12072.03 366
12073.07 374
12074.10 419
12075.14 412
12076.18 401
12077.22 377
12078.25 401
12079.29 373
12080.33 367
12081.37 403
12082.41 384
12083.44 371
12084.48 394
12085.52 416
12086.56 413
12087.60 424
12088.63 449
12089.67 406
12090.71 438
12091.75 419
12092.79 454
12093.83 411
12094.86 411
12095.90 419
12096.94 480
12097.98 471
12099.02 492
12100.06 488
12101.10 498
12102.13 534
12103.17 549
12104.21 550
12105.25 503
12106.29 550
12107.33 600
12108.37 511
12109.41 530
12110.45 438
12111.49 419
12112.53 431
12113.56 390
12114.60 380
12115.64 369
12116.68 405
12117.72 335
12118.76 318
12119.80 351
12120.84 334
12121.88 306
12122.92 288
12123.96 317
12125.00 306
12126.04 333
12127.08 338
12128.12 356
12129.16 324
12130.20 310
12131.24 306
12132.28 336
12133.32 317
12134.36 320
12135.40 327
12136.44 279
12137.48 270
12138.52 315
12139.56 317
12140.60 313
12141.64 307
12142.68 321
12143.72 313
12144.76 252
12145.81 289
12146.85 280
12147.89 298
12148.93 293
12149.97 289
12151.01 266
12152.05 271
12153.09 302
12154.13 266
12155.17 268
12156.21 244
12157.26 277
12158.30 274
12159.34 288
12160.38 278
12161.42 263
12162.46 280
12163.50 257
12164.55 275
12165.59 287
12166.63 281
12167.67 261
12168.71 249
12169.75 260
12170.80 250
12171.84 256
12172.88 276
12173.92 280
12174.96 264
12176.00 252
12177.05 279
12178.09 253
12179.13 278
12180.17 264
12181.22 261
12182.26 238
12183.30 252
12184.34 257
12185.38 288
12186.43 283
12187.47 284
12188.51 303
12189.55 262
12190.60 265
12191.64 263
12192.68 283
12193.72 250
12194.77 254
12195.81 266
12196.85 269
12197.90 251
12198.94 287
12199.98 303
12201.03 249
12202.07 271
12203.11 281
12204.15 286
12205.20 286
12206.24 255
12207.28 257
12208.33 270
12209.37 255
12210.41 250
12211.46 284
12212.50 292
12213.55 261
12214.59 238
12215.63 256
12216.68 296
12217.72 285
12218.76 285
12219.81 289
12220.85 254
12221.90 268
12222.94 298
12223.98 306
12225.03 288
12226.07 312
12227.12 261
12228.16 270
12229.20 254
12230.25 239
12231.29 257
12232.34 269
12233.38 252
12234.43 256
12235.47 250
12236.52 281
12237.56 245
12238.61 259
12239.65 306
12240.69 314
12241.74 287
12242.78 291
12243.83 279
12244.87 314
12245.92 236
12246.96 287
12248.01 310
12249.05 280
12250.10 298
12251.14 265
12252.19 269
12253.24 286
12254.28 281
12255.33 261
12256.37 260
12257.42 260
12258.46 259
12259.51 285
12260.55 251
12261.60 244
12262.64 292
12263.69 264
12264.74 221
12265.78 236
12266.83 213
12267.87 228
12268.92 261
12269.97 261
12271.01 216
12272.06 215
12273.10 245
12274.15 247
12275.20 246
12276.24 240
12277.29 242
12278.34 242
12279.38 276
12280.43 275
12281.47 242
12282.52 253
12283.57 228
12284.61 236
12285.66 256
12286.71 233
12287.75 207
12288.80 252
12289.85 263
12290.90 260
12291.94 239
12292.99 235
12294.04 215
12295.08 233
12296.13 223
12297.18 225
12298.22 212
12299.27 256
12300.32 224
12301.37 233
12302.41 254
12303.46 208
12304.51 218
12305.56 231
12306.60 244
12307.65 199
12308.70 265
12309.75 230
12310.79 241
12311.84 202
12312.89 200
12313.94 213
12314.99 210
12316.03 242
12317.08 261
12318.13 221
12319.18 213
12320.23 197
12321.27 255
12322.32 227
12323.37 204
12324.42 194
12325.47 223
12326.52 230
12327.56 214
12328.61 207
12329.66 197
12330.71 228
12331.76 206
12332.81 221
12333.86 228
12334.91 218
12335.95 216
12337.00 248
12338.05 240
12339.10 221
12340.15 251
12341.20 234
12342.25 265
12343.30 229
12344.35 250
12345.40 230
12346.44 192
12347.49 255
12348.54 254
12349.59 203
12350.64 237
12351.69 223
12352.74 258
12353.79 254
12354.84 212
12355.89 234
12356.94 205
12357.99 233
12359.04 214
12360.09 218
12361.14 226
12362.19 223
12363.24 214
12364.29 225
12365.34 211
12366.39 228
12367.44 266
12368.49 212
12369.54 224
12370.59 232
12371.64 217
12372.69 227
12373.74 227
12374.79 204
12375.84 216
12376.89 255
12377.94 260
12378.99 278
12380.05 232
12381.10 224
12382.15 216
12383.20 235
12384.25 254
12385.30 230
12386.35 215
12387.40 248
12388.45 277
12389.50 242
12390.55 216
12391.61 241
12392.66 245
12393.71 233
12394.76 260
12395.81 212
12396.86 215
12397.91 223
12398.97 222
12400.02 214
12401.07 246
12402.12 254
12403.17 298
12404.22 261
12405.28 267
12406.33 234
12407.38 232
12408.43 262
12409.48 236
12410.53 226
12411.59 316
12412.64 284
12413.69 292
12414.74 261
12415.80 241
12416.85 237
12417.90 272
12418.95 263
12420.00 254
12421.06 213
12422.11 214
12423.16 237
12424.21 246
12425.27 266
12426.32 217
12427.37 295
12428.43 313
12429.48 252
12430.53 234
12431.58 256
12432.64 252
12433.69 237
12434.74 278
12435.80 269
12436.85 252
12437.90 268
12438.96 300
12440.01 302
12441.06 243
12442.12 299
12443.17 286
12444.22 286
12445.28 275
12446.33 264
12447.38 278
12448.44 276
12449.49 268
12450.54 265
12451.60 270
12452.65 264
12453.71 290
12454.76 281
12455.81 267
12456.87 324
12457.92 314
12458.98 306
12460.03 350
12461.08 352
12462.14 349
12463.19 316
12464.25 298
12465.30 331
12466.35 324
12467.41 332
12468.46 379
12469.52 418
12470.57 471
12471.63 526
12472.68 565
12473.74 527
12474.79 667
12475.85 693
12476.90 698
12477.96 727
12479.01 718
12480.07 706
12481.12 629
12482.18 619
12483.23 525
12484.29 432
12485.34 451
12486.40 409
12487.45 378
12488.51 342
12489.56 359
12490.62 337
12491.67 333
12492.73 290
12493.78 344
12494.84 307
12495.90 314
12496.95 292
12498.01 306
12499.06 293
12500.12 295
12501.17 307
12502.23 273
12503.29 298
12504.34 323
12505.40 256
12506.45 275
12507.51 281
12508.57 271
12509.62 292
12510.68 307
12511.73 282
12512.79 283
12513.85 298
12514.90 276
12515.96 268
12517.02 278
12518.07 270
12519.13 252
12520.19 270
12521.24 297
12522.30 303
12523.36 255
12524.41 239
12525.47 252
12526.53 248
12527.58 238
12528.64 267
12529.70 281
12530.76 318
12531.81 255
12532.87 258
12533.93 254
12534.98 278
12536.04 269
12537.10 268
12538.16 246
12539.21 268
12540.27 275
12541.33 266
12542.39 276
12543.44 271
12544.50 268
12545.56 280
12546.62 303
12547.68 312
12548.73 282
12549.79 289
12550.85 350
12551.91 324
12552.96 353
12554.02 346
12555.08 386
12556.14 424
12557.20 402
12558.26 421
12559.31 409
12560.37 426
12561.43 384
12562.49 393
12563.55 326
12564.61 367
12565.66 346
12566.72 342
12567.78 332
12568.84 318
12569.90 346
12570.96 316
12572.02 357
12573.08 339
12574.13 270
12575.19 244
12576.25 288
12577.31 286
12578.37 276
12579.43 274
12580.49 278
12581.55 314
12582.61 240
12583.67 255
12584.73 240
12585.79 248
12586.85 233
12587.91 261
12588.96 253
12590.02 282
12591.08 258
12592.14 282
12593.20 274
12594.26 271
12595.32 284
12596.38 252
12597.44 259
12598.50 229
12599.56 255
12600.62 267
12601.68 234
12602.74 227
12603.80 253
12604.86 215
12605.92 226
12606.98 258
12608.04 250
12609.10 209
12610.17 222
12611.23 255
12612.29 245
12613.35 269
12614.41 258
12615.47 245
12616.53 258
12617.59 279
12618.65 296
12619.71 332
12620.77 275
12621.83 285
12622.89 234
12623.95 220
12625.02 250
12626.08 245
12627.14 255
12628.20 257
12629.26 293
12630.32 256
12631.38 197
12632.44 215
12633.51 229
12634.57 219
12635.63 203
12636.69 216
12637.75 238
12638.81 199
12639.88 209
12640.94 234
12642.00 255
12643.06 240
12644.12 220
12645.18 240
12646.25 220
12647.31 241
12648.37 209
12649.43 238
12650.50 234
12651.56 238
12652.62 206
12653.68 189
12654.74 224
12655.81 228
12656.87 214
12657.93 196
12658.99 254
12660.06 275
12661.12 250
12662.18 235
12663.24 236
12664.31 200
12665.37 227
12666.43 268
12667.50 259
12668.56 218
12669.62 223
12670.68 201
12671.75 225
12672.81 210
12673.87 213
12674.94 257
12676.00 266
12677.06 218
12678.13 181
12679.19 205
12680.25 199
12681.32 220
12682.38 227
12683.44 172
12684.51 163
12685.57 152
12686.63 182
12687.70 234
12688.76 220
12689.83 212
12690.89 203
12691.95 191
12693.02 212
12694.08 215
12695.15 186
12696.21 201
12697.27 205
12698.34 193
12699.40 206
12700.47 179
12701.53 209
12702.60 199
12703.66 212
12704.72 188
12705.79 237
12706.85 216
12707.92 217
12708.98 221
12710.05 186
12711.11 202
12712.18 203
12713.24 198
12714.31 215
12715.37 202
12716.44 201
12717.50 215
12718.57 211
12719.63 207
12720.70 168
12721.76 184
12722.83 203
12723.89 204
12724.96 244
12726.02 226
12727.09 207
12728.15 221
12729.22 220
12730.28 231
12731.35 258
12732.41 259
12733.48 224
12734.55 233
12735.61 220
12736.68 207
12737.74 212
12738.81 245
12739.88 250
12740.94 211
12742.01 209
12743.07 184
12744.14 219
12745.21 242
12746.27 170
12747.34 211
12748.40 251
12749.47 219
12750.54 230
12751.60 241
12752.67 242
12753.74 207
12754.80 233
12755.87 212
12756.94 211
12758.00 229
12759.07 209
12760.14 215
12761.20 217
12762.27 220
12763.34 202
12764.40 208
12765.47 188
12766.54 209
12767.60 219
12768.67 197
12769.74 187
12770.81 185
12771.87 204
12772.94 231
12774.01 183
12775.08 175
12776.14 186
12777.21 211
12778.28 208
12779.35 196
12780.41 177
12781.48 163
12782.55 204
12783.62 222
12784.68 199
12785.75 180
12786.82 185
12787.89 180
12788.96 190
12790.02 173
12791.09 193
12792.16 196
12793.23 204
12794.30 202
12795.36 164
12796.43 196
12797.50 211
12798.57 222
12799.64 223
12800.71 220
12801.77 202
12802.84 179
12803.91 205
12804.98 196
12806.05 179
12807.12 203
12808.19 214
12809.25 232
12810.32 201
12811.39 174
12812.46 185
12813.53 199
12814.60 168
12815.67 190
12816.74 215
12817.81 217
12818.88 216
12819.95 265
12821.01 221
12822.08 191
12823.15 194
12824.22 216
12825.29 216
12826.36 201
12827.43 198
12828.50 219
12829.57 179
12830.64 200
12831.71 202
12832.78 175
12833.85 194
12834.92 196
12835.99 204
12837.06 210
12838.13 199
12839.20 172
12840.27 192
12841.34 177
12842.41 222
12843.48 213
12844.55 205
12845.62 204
12846.69 160
12847.76 202
12848.83 181
12849.90 178
12850.97 160
12852.04 160
12853.11 161
12854.19 203
12855.26 188
12856.33 175
12857.40 179
12858.47 212
12859.54 216
12860.61 196
12861.68 204
12862.75 146
12863.82 174
12864.89 159
12865.97 148
12867.04 194
12868.11 199
12869.18 198
12870.25 145
12871.32 178
12872.39 186
12873.47 179
12874.54 204
12875.61 165
12876.68 184
12877.75 179
12878.82 159
12879.90 169
12880.97 164
12882.04 168
12883.11 182
12884.18 213
12885.25 183
12886.33 196
12887.40 177
12888.47 180
12889.54 191
12890.62 156
12891.69 160
12892.76 149
12893.83 181
12894.90 175
12895.98 163
12897.05 168
12898.12 164
12899.19 186
12900.27 206
12901.34 187
12902.41 194
12903.49 162
12904.56 159
12905.63 181
12906.70 183
12907.78 193
12908.85 161
12909.92 167
12911.00 165
12912.07 210
12913.14 194
12914.22 205
12915.29 184
12916.36 217
12917.44 170
12918.51 207
12919.58 154
12920.66 184
12921.73 184
12922.80 201
12923.88 189
12924.95 165
12926.02 175
12927.10 178
12928.17 162
12929.24 170
12930.32 185
12931.39 196
12932.47 179
12933.54 158
12934.61 166
12935.69 164
12936.76 166
12937.84 173
12938.91 190
12939.99 163
12941.06 159
12942.13 210
12943.21 212
12944.28 168
12945.36 179
12946.43 181
12947.51 158
12948.58 187
12949.66 169
12950.73 183
12951.81 167
12952.88 205
12953.95 213
12955.03 174
12956.10 187
12957.18 218
12958.25 180
12959.33 209
12960.40 176
12961.48 180
12962.56 161
12963.63 145
12964.71 178
12965.78 189
12966.86 173
12967.93 188
12969.01 169
12970.08 156
12971.16 189
12972.23 197
12973.31 163
12974.39 152
12975.46 176
12976.54 161
12977.61 184
12978.69 189
12979.76 158
12980.84 185
12981.92 185
12982.99 189
12984.07 153
12985.14 176
12986.22 137
12987.30 144
12988.37 163
12989.45 196
12990.53 166
12991.60 179
12992.68 184
12993.76 209
12994.83 181
12995.91 207
12996.99 184
12998.06 185
12999.14 208
13000.22 170
13001.29 175
13002.37 197
13003.45 182
13004.52 189
13005.60 192
13006.68 151
13007.75 168
13008.83 182
13009.91 175
13010.99 191
13012.06 176
13013.14 175
13014.22 168
13015.30 174
13016.37 146
13017.45 168
13018.53 135
13019.61 147
13020.68 179
13021.76 177
13022.84 193
13023.92 198
13024.99 161
13026.07 194
13027.15 159
13028.23 171
13029.31 171
13030.38 169
13031.46 194
13032.54 176
13033.62 197
13034.70 186
13035.77 148
13036.85 155
13037.93 219
13039.01 185
13040.09 176
13041.17 208
13042.24 227
13043.32 144
13044.40 175
13045.48 178
13046.56 158
13047.64 151
13048.72 162
13049.80 191
13050.87 176
13051.95 192
13053.03 161
13054.11 163
13055.19 182
13056.27 181
13057.35 203
13058.43 174
13059.51 181
13060.59 197
13061.67 185
13062.74 192
13063.82 187
13064.90 189
13065.98 173
13067.06 170
13068.14 179
13069.22 183
13070.30 166
13071.38 149
13072.46 189
13073.54 191
13074.62 151
13075.70 204
13076.78 190
13077.86 196
13078.94 179
13080.02 183
13081.10 181
13082.18 178
13083.26 195
13084.34 192
13085.42 168
13086.50 165
13087.58 137
13088.66 170
13089.74 185
13090.82 173
13091.90 154
13092.99 185
13094.07 203
13095.15 179
13096.23 160
13097.31 195
13098.39 165
13099.47 188
13100.55 167
13101.63 208
13102.71 178
13103.79 144
13104.88 168
13105.96 165
13107.04 177
13108.12 163
13109.20 170
13110.28 166
13111.36 174
13112.44 156
13113.53 151
13114.61 155
13115.69 175
13116.77 161
13117.85 164
13118.93 184
13120.02 211
13121.10 188
13122.18 193
13123.26 161
13124.34 161
13125.42 155
13126.51 165
13127.59 174
13128.67 187
13129.75 200
13130.84 187
13131.92 171
13133.00 167
13134.08 182
13135.16 147
13136.25 180
13137.33 172
13138.41 148
13139.49 173
13140.58 171
13141.66 189
13142.74 189
13143.82 176
13144.91 194
13145.99 200
13147.07 183
13148.16 201
13149.24 199
13150.32 232
13151.41 228
13152.49 191
13153.57 190
13154.65 181
13155.74 170
13156.82 165
13157.90 178
13158.99 164
13160.07 164
13161.15 182
13162.24 201
13163.32 196
13164.40 171
13165.49 174
13166.57 197
13167.66 211
13168.74 183
13169.82 191
13170.91 188
13171.99 200
13173.08 196
13174.16 187
13175.24 177
13176.33 189
13177.41 190
13178.50 187
13179.58 185
13180.66 180
13181.75 196
13182.83 200
13183.92 192
13185.00 199
13186.09 218
13187.17 215
13188.25 191
13189.34 210
13190.42 222
13191.51 216
13192.59 214
13193.68 219
13194.76 189
13195.85 192
13196.93 216
13198.02 202
13199.10 211
13200.19 199
13201.27 220
13202.36 179
13203.44 210
13204.53 203
13205.61 187
13206.70 203
13207.78 205
13208.87 214
13209.96 201
13211.04 172
13212.13 190
13213.21 207
13214.30 173
13215.38 211
13216.47 183
13217.55 213
13218.64 210
13219.73 201
13220.81 214
13221.90 229
13222.98 227
13224.07 206
13225.16 210
13226.24 217
13227.33 216
13228.41 207
13229.50 208
13230.59 179
13231.67 182
13232.76 215
13233.85 208
13234.93 211
13236.02 203
13237.11 181
13238.19 179
13239.28 198
13240.37 194
13241.45 177
13242.54 169
13243.63 197
13244.71 196
13245.80 173
13246.89 208
13247.97 177
13249.06 188
13250.15 230
13251.24 245
13252.32 219
13253.41 219
13254.50 198
13255.58 194
13256.67 221
13257.76 212
13258.85 231
13259.93 206
13261.02 219
13262.11 214
13263.20 220
13264.28 232
13265.37 208
13266.46 213
13267.55 212
13268.64 258
13269.72 267
13270.81 223
13271.90 220
13272.99 212
13274.08 262
13275.16 266
13276.25 256
13277.34 244
13278.43 235
13279.52 268
13280.61 238
13281.69 213
13282.78 227
13283.87 259
13284.96 234
13286.05 249
13287.14 249
13288.23 268
13289.31 269
13290.40 241
13291.49 255
13292.58 258
13293.67 294
13294.76 266
13295.85 232
13296.94 240
13298.03 242
13299.11 255
13300.20 273
13301.29 228
13302.38 258
13303.47 339
13304.56 270
13305.65 309
13306.74 288
13307.83 263
13308.92 267
13310.01 286
13311.10 310
13312.19 314
13313.28 306
13314.37 309
13315.46 331
13316.55 293
13317.64 290
13318.73 274
13319.82 354
13320.91 304
13322.00 298
13323.09 308
13324.18 300
13325.27 295
13326.36 277
13327.45 272
13328.54 251
13329.63 272
13330.72 281
13331.81 279
13332.90 276
13333.99 273
13335.08 287
13336.17 287
13337.26 279
13338.35 323
13339.44 297
13340.53 288
13341.62 305
13342.72 296
13343.81 264
13344.90 281
13345.99 285
13347.08 317
13348.17 352
13349.26 327
13350.35 324
13351.44 313
13352.54 298
13353.63 330
13354.72 335
13355.81 317
13356.90 347
13357.99 304
13359.08 388
13360.18 316
13361.27 366
13362.36 401
13363.45 405
13364.54 409
13365.63 414
13366.73 381
13367.82 362
13368.91 376
13370.00 372
13371.09 397
13372.19 370
13373.28 364
13374.37 384
13375.46 339
13376.56 359
13377.65 367
13378.74 374
13379.83 337
13380.93 284
13382.02 279
13383.11 294
13384.20 294
13385.30 331
13386.39 320
13387.48 337
13388.57 315
13389.67 287
13390.76 256
13391.85 256
13392.95 234
13394.04 259
13395.13 289
13396.22 273
13397.32 262
13398.41 241
13399.50 273
13400.60 259
13401.69 235
13402.78 280
13403.88 308
13404.97 283
13406.06 252
13407.16 255
13408.25 236
13409.35 238
13410.44 253
13411.53 290
13412.63 251
13413.72 270
13414.81 313
13415.91 263
13417.00 247
13418.10 260
13419.19 296
13420.28 282
13421.38 271
13422.47 274
13423.57 277
13424.66 283
13425.76 291
13426.85 255
13427.94 261
13429.04 273
13430.13 280
13431.23 257
13432.32 256
13433.42 268
13434.51 271
13435.61 299
13436.70 323
13437.80 315
13438.89 287
13439.99 272
13441.08 250
13442.18 268
13443.27 254
13444.37 297
13445.46 279
13446.56 307
13447.65 318
13448.75 314
13449.84 310
13450.94 332
13452.03 311
13453.13 322
13454.22 329
13455.32 328
13456.41 335
13457.51 333
13458.61 382
13459.70 330
13460.80 332
13461.89 333
13462.99 358
13464.08 327
13465.18 354
13466.28 357
13467.37 354
13468.47 363
13469.56 305
13470.66 342
13471.76 337
13472.85 354
13473.95 347
13475.05 302
13476.14 323
13477.24 319
13478.33 341
13479.43 318
13480.53 349
13481.62 327
13482.72 362
13483.82 353
13484.91 350
13486.01 383
13487.11 381
13488.20 326
13489.30 352
13490.40 418
13491.50 420
13492.59 428
13493.69 381
13494.79 422
13495.88 407
13496.98 434
13498.08 489
13499.18 467
13500.27 468
13501.37 472
13502.47 456
13503.57 437
13504.66 463
13505.76 469
13506.86 444
13507.96 408
13509.05 405
13510.15 414
13511.25 386
13512.35 391
13513.44 380
13514.54 390
13515.64 397
13516.74 395
13517.84 343
13518.93 349
13520.03 369
13521.13 324
13522.23 324
13523.33 298
13524.43 332
13525.52 269
13526.62 268
13527.72 264
13528.82 281
13529.92 285
13531.02 283
13532.12 319
13533.21 282
13534.31 261
13535.41 258
13536.51 264
13537.61 221
13538.71 251
13539.81 262
13540.91 252
13542.01 281
13543.10 276
13544.20 271
13545.30 266
13546.40 251
13547.50 280
13548.60 242
13549.70 231
13550.80 243
13551.90 229
13553.00 257
13554.10 262
13555.20 233
13556.30 246
13557.40 253
13558.50 219
13559.60 226
13560.70 211
13561.80 244
13562.90 237
13564.00 197
13565.10 221
13566.20 238
13567.30 240
13568.40 213
13569.50 252
13570.60 234
13571.70 219
13572.80 237
13573.90 242
13575.00 241
13576.10 273
13577.20 256
13578.30 255
13579.40 252
13580.50 289
13581.60 259
13582.70 266
13583.80 283
13584.90 274
13586.00 262
13587.10 258
13588.21 257
13589.31 270
13590.41 275
13591.51 251
13592.61 227
13593.71 233
13594.81 255
13595.91 260
13597.01 250
13598.12 279
13599.22 263
13600.32 237
13601.42 293
13602.52 293
13603.62 241
13604.72 222
13605.83 258
13606.93 247
13608.03 265
13609.13 262
13610.23 229
13611.34 228
13612.44 209
13613.54 214
13614.64 225
13615.74 263
13616.85 275
13617.95 251
13619.05 222
13620.15 229
13621.25 251
13622.36 230
13623.46 248
13624.56 229
13625.66 261
13626.77 280
13627.87 237
13628.97 224
13630.07 211
13631.18 227
13632.28 240
13633.38 228
13634.48 259
13635.59 264
13636.69 253
13637.79 232
13638.90 258
13640.00 248
13641.10 247
13642.21 255
13643.31 258
13644.41 264
13645.52 266
13646.62 241
13647.72 226
13648.83 204
13649.93 232
13651.03 212
13652.14 240
13653.24 245
13654.34 257
13655.45 264
13656.55 234
13657.65 221
13658.76 215
13659.86 215
13660.97 252
13662.07 247
13663.17 216
13664.28 213
13665.38 261
13666.49 248
13667.59 233
13668.69 230
13669.80 227
13670.90 226
13672.01 263
13673.11 270
13674.22 248
13675.32 264
13676.42 247
13677.53 240
13678.63 244
13679.74 225
13680.84 238
13681.95 231
13683.05 197
13684.16 240
13685.26 241
13686.37 247
13687.47 248
13688.58 261
13689.68 222
13690.79 281
13691.89 251
13693.00 247
13694.10 262
13695.21 254
13696.31 242
13697.42 275
13698.52 270
13699.63 277
13700.73 239
13701.84 271
13702.95 241
13704.05 238
13705.16 235
13706.26 282
13707.37 231
13708.47 255
13709.58 253
13710.69 264
13711.79 256
13712.90 273
13714.00 276
13715.11 251
13716.22 242
13717.32 257
13718.43 251
13719.53 288
13720.64 285
13721.75 276
13722.85 318
13723.96 327
13725.07 318
13726.17 309
13727.28 302
13728.39 296
13729.49 340
13730.60 325
13731.71 273
13732.81 316
13733.92 295
13735.03 296
13736.13 334
13737.24 339
13738.35 307
13739.46 295
13740.56 337
13741.67 338
13742.78 302
13743.88 305
13744.99 328
13746.10 303
13747.21 329
13748.31 329
13749.42 344
13750.53 343
13751.64 374
13752.74 321
13753.85 383
13754.96 357
13756.07 387
13757.17 388
13758.28 382
13759.39 400
13760.50 413
13761.61 458
13762.71 422
13763.82 461
13764.93 467
13766.04 516
13767.15 526
13768.25 551
13769.36 595
13770.47 654
13771.58 714
13772.69 677
13773.80 644
13774.90 666
13776.01 690
13777.12 619
13778.23 638
13779.34 598
13780.45 597
13781.56 570
13782.67 495
13783.77 486
13784.88 458
13785.99 432
13787.10 365
13788.21 393
13789.32 418
13790.43 355
13791.54 402
13792.65 350
13793.76 374
13794.86 343
13795.97 299
13797.08 368
13798.19 333
13799.30 341
13800.41 326
13801.52 335
13802.63 369
13803.74 361
13804.85 328
13805.96 299
13807.07 323
13808.18 243
13809.29 308
13810.40 315
13811.51 314
13812.62 319
13813.73 294
13814.84 315
13815.95 275
13817.06 299
13818.17 299
13819.28 306
13820.39 276
13821.50 275
13822.61 315
13823.72 280
13824.83 255
13825.94 284
13827.05 281
13828.16 296
13829.27 265
13830.39 292
13831.50 280
13832.61 255
13833.72 264
13834.83 237
13835.94 279
13837.05 277
13838.16 245
13839.27 249
13840.38 260
13841.50 325
13842.61 296
13843.72 266
13844.83 282
13845.94 301
13847.05 278
13848.16 254
13849.27 256
13850.39 270
13851.50 303
13852.61 273
13853.72 295
13854.83 303
13855.94 301
13857.06 301
13858.17 291
13859.28 272
13860.39 263
13861.50 289
13862.62 289
13863.73 280
13864.84 271
13865.95 329
13867.06 315
13868.18 312
13869.29 310
13870.40 262
13871.51 303
13872.63 328
13873.74 281
13874.85 304
13875.96 301
13877.08 294
13878.19 303
13879.30 282
13880.41 282
13881.53 260
13882.64 306
13883.75 302
13884.87 297
13885.98 367
13887.09 318
13888.20 340
13889.32 355
13890.43 363
13891.54 308
13892.66 349
13893.77 374
13894.88 350
13896.00 344
13897.11 338
13898.22 361
13899.34 354
13900.45 331
13901.56 278
13902.68 306
13903.79 323
13904.91 311
13906.02 326
13907.13 310
13908.25 304
13909.36 295
13910.48 306
13911.59 283
13912.70 273
13913.82 268
13914.93 279
13916.05 285
13917.16 269
13918.27 298
13919.39 269
13920.50 312
13921.62 313
13922.73 275
13923.85 265
13924.96 256
13926.08 273
13927.19 280
13928.30 296
13929.42 276
13930.53 259
13931.65 300
13932.76 289
13933.88 270
13934.99 279
13936.11 301
13937.22 317
13938.34 308
13939.45 280
13940.57 285
13941.68 284
13942.80 280
13943.91 277
13945.03 237
13946.15 242
13947.26 276
13948.38 247
13949.49 255
13950.61 283
13951.72 272
13952.84 265
13953.95 263
13955.07 233
13956.19 227
13957.30 287
13958.42 269
13959.53 229
13960.65 261
13961.77 256
13962.88 242
13964.00 261
13965.11 271
13966.23 262
13967.35 274
13968.46 279
13969.58 234
13970.69 265
13971.81 255
13972.93 289
13974.04 250
13975.16 260
13976.28 281
13977.39 210
13978.51 250
13979.63 292
13980.74 287
13981.86 273
13982.98 205
13984.09 305
13985.21 270
13986.33 285
13987.45 252
13988.56 264
13989.68 252
13990.80 257
13991.91 244
13993.03 278
13994.15 255
13995.27 216
13996.38 258
13997.50 228
13998.62 244
13999.74 218
14000.85 275
14001.97 231
14003.09 237
14004.21 236
14005.32 223
14006.44 239
14007.56 268
14008.68 241
14009.80 230
14010.91 244
14012.03 260
14013.15 233
14014.27 239
14015.39 255
14016.50 270
14017.62 248
14018.74 271
14019.86 273
14020.98 255
14022.10 283
14023.21 231
14024.33 225
14025.45 256
14026.57 239
14027.69 251
14028.81 226
14029.93 206
14031.04 223
14032.16 244
14033.28 262
14034.40 228
14035.52 239
14036.64 250
14037.76 249
14038.88 239
14040.00 273
14041.12 251
14042.23 246
14043.35 252
14044.47 285
14045.59 291
14046.71 274
14047.83 257
14048.95 248
14050.07 262
14051.19 255
14052.31 277
14053.43 307
14054.55 318
14055.67 277
14056.79 305
14057.91 292
14059.03 303
14060.15 320
14061.27 303
14062.39 350
14063.51 318
14064.63 354
14065.75 305
14066.87 287
14067.99 261
14069.11 296
14070.23 332
14071.35 305
14072.47 325
14073.59 331
14074.71 342
14075.83 337
14076.95 339
14078.07 359
14079.19 404
14080.31 401
14081.44 356
14082.56 391
14083.68 375
14084.80 391
14085.92 384
14087.04 375
14088.16 380
14089.28 416
14090.40 460
14091.52 445
14092.65 510
14093.77 478
14094.89 488
14096.01 520
14097.13 547
14098.25 473
14099.37 500
14100.50 518
14101.62 470
14102.74 465
14103.86 431
14104.98 441
14106.10 418
14107.23 374
14108.35 386
14109.47 394
14110.59 388
14111.71 358
14112.84 370
14113.96 320
14115.08 332
14116.20 313
14117.32 306
14118.45 309
14119.57 312
14120.69 281
14121.81 338
14122.94 305
14124.06 302
14125.18 262
14126.30 272
14127.43 277
14128.55 269
14129.67 285
14130.79 278
14131.92 289
14133.04 285
14134.16 286
14135.29 297
14136.41 277
14137.53 291
14138.66 324
14139.78 253
14140.90 255
14142.02 236
14143.15 283
14144.27 220
14145.39 235
14146.52 240
14147.64 283
14148.76 279
14149.89 255
14151.01 247
14152.14 241
14153.26 264
14154.38 230
14155.51 250
14156.63 228
14157.75 236
14158.88 261
14160.00 246
14161.13 243
14162.25 249
14163.37 230
14164.50 201
14165.62 233
14166.75 234
14167.87 224
14168.99 194
14170.12 212
14171.24 233
14172.37 278
14173.49 241
14174.62 249
14175.74 275
14176.87 218
14177.99 222
14179.12 225
14180.24 212
14181.36 208
14182.49 204
14183.61 246
14184.74 232
14185.86 225
14186.99 209
14188.11 254
14189.24 245
14190.36 223
14191.49 211
14192.62 191
14193.74 227
14194.87 234
14195.99 208
14197.12 225
14198.24 229
14199.37 235
14200.49 259
14201.62 222
14202.74 213
14203.87 228
14205.00 230
14206.12 216
14207.25 197
14208.37 212
14209.50 238
14210.62 244
14211.75 211
14212.88 224
14214.00 206
14215.13 227
14216.26 242
14217.38 204
14218.51 208
14219.63 201
14220.76 195
14221.89 223
14223.01 239
14224.14 236
14225.27 234
14226.39 229
14227.52 213
14228.65 187
14229.77 212
14230.90 203
14232.03 239
14233.15 237
14234.28 210
14235.41 194
14236.53 236
14237.66 203
14238.79 183
14239.91 225
14241.04 237
14242.17 235
14243.30 176
14244.42 197
14245.55 184
14246.68 197
14247.81 184
14248.93 169
14250.06 182
14251.19 207
14252.32 192
14253.44 201
14254.57 201
14255.70 218
14256.83 227
14257.95 224
14259.08 220
14260.21 201
14261.34 198
14262.47 153
14263.59 170
14264.72 184
14265.85 198
14266.98 212
14268.11 190
14269.23 168
14270.36 179
14271.49 207
14272.62 197
14273.75 180
14274.88 182
14276.01 176
14277.13 167
14278.26 179
14279.39 171
14280.52 180
14281.65 187
14282.78 205
14283.91 184
14285.04 168
14286.16 165
14287.29 195
14288.42 170
14289.55 169
14290.68 179
14291.81 203
14292.94 185
14294.07 171
14295.20 187
14296.33 180
14297.46 208
14298.59 180
14299.71 180
14300.84 165
14301.97 166
14303.10 183
14304.23 186
14305.36 172
14306.49 150
14307.62 155
14308.75 182
14309.88 182
14311.01 192
14312.14 182
14313.27 212
14314.40 169
14315.53 160
14316.66 167
14317.79 198
14318.92 211
14320.05 175
14321.18 171
14322.31 163
14323.44 180
14324.57 173
14325.70 182
14326.84 154
14327.97 153
14329.10 153
14330.23 158
14331.36 153
14332.49 184
14333.62 144
14334.75 142
14335.88 166
14337.01 163
14338.14 155
14339.27 172
14340.41 180
14341.54 186
14342.67 164
14343.80 127
14344.93 150
14346.06 181
14347.19 149
14348.32 163
14349.46 147
14350.59 174
14351.72 164
14352.85 172
14353.98 153
14355.11 159
14356.25 177
14357.38 192
14358.51 154
14359.64 145
14360.77 126
14361.90 170
14363.04 166
14364.17 142
14365.30 148
14366.43 152
14367.56 159
14368.70 162
14369.83 169
14370.96 172
14372.09 145
14373.23 144
14374.36 155
14375.49 166
14376.62 149
14377.76 125
14378.89 153
14380.02 157
14381.15 168
14382.29 138
14383.42 160
14384.55 171
14385.69 160
14386.82 155
14387.95 138
14389.08 171
14390.22 169
14391.35 148
14392.48 138
14393.62 155
14394.75 167
14395.88 156
14397.02 128
14398.15 147
14399.28 141
14400.42 155
14401.55 162
14402.68 139
14403.82 184
14404.95 167
14406.08 144
14407.22 132
14408.35 139
14409.49 156
14410.62 170
14411.75 169
14412.89 146
14414.02 149
14415.16 152
14416.29 153
14417.42 137
14418.56 124
14419.69 171
14420.83 169
14421.96 143
14423.10 177
14424.23 167
14425.36 158
14426.50 150
14427.63 167
14428.77 148
14429.90 171
14431.04 155
14432.17 167
14433.31 171
14434.44 191
14435.58 149
14436.71 141
14437.85 167
14438.98 133
14440.12 171
14441.25 166
14442.39 185
14443.52 143
14444.66 135
14445.79 151
14446.93 135
14448.06 157
14449.20 157
14450.33 140
14451.47 150
14452.60 179
14453.74 179
14454.87 170
14456.01 158
14457.15 139
14458.28 149
14459.42 139
14460.55 141
14461.69 163
14462.83 146
14463.96 142
14465.10 143
14466.23 146
14467.37 130
14468.51 160
14469.64 164
14470.78 158
14471.91 165
14473.05 134
14474.19 148
14475.32 138
14476.46 149
14477.60 161
14478.73 148
14479.87 148
14481.01 153
14482.14 152
14483.28 139
14484.42 179
14485.55 146
14486.69 152
14487.83 159
14488.96 153
14490.10 179
14491.24 167
14492.37 161
14493.51 177
14494.65 129
14495.79 155
14496.92 165
14498.06 174
14499.20 163
14500.34 153
14501.47 149
14502.61 174
14503.75 171
14504.89 147
14506.02 135
14507.16 146
14508.30 164
14509.44 146
14510.57 174
14511.71 174
14512.85 191
14513.99 140
14515.13 143
14516.26 165
14517.40 194
14518.54 210
14519.68 193
14520.82 186
14521.95 157
14523.09 174
14524.23 192
14525.37 178
14526.51 166
14527.65 154
14528.78 152
14529.92 156
14531.06 163
14532.20 165
14533.34 188
14534.48 182
14535.62 156
14536.76 159
14537.89 148
14539.03 170
14540.17 182
14541.31 147
14542.45 159
14543.59 167
14544.73 164
14545.87 178
14547.01 193
14548.15 165
14549.29 168
14550.42 196
14551.56 173
14552.70 172
14553.84 190
14554.98 171
14556.12 152
14557.26 152
14558.40 199
14559.54 191
14560.68 192
14561.82 153
14562.96 135
14564.10 142
14565.24 169
14566.38 171
14567.52 150
14568.66 180
14569.80 162
14570.94 172
14572.08 184
14573.22 183
14574.36 161
14575.50 195
14576.64 214
14577.78 202
14578.92 196
14580.06 208
14581.20 196
14582.35 170
14583.49 182
14584.63 199
14585.77 198
14586.91 177
14588.05 198
14589.19 187
14590.33 166
14591.47 174
14592.61 210
14593.75 220
14594.89 214
14596.04 209
14597.18 231
14598.32 176
14599.46 185
14600.60 195
14601.74 245
14602.88 203
14604.03 266
14605.17 229
14606.31 245
14607.45 241
14608.59 231
14609.73 210
14610.87 221
14612.02 228
14613.16 217
14614.30 233
14615.44 218
14616.58 240
14617.73 254
14618.87 216
14620.01 226
14621.15 271
14622.29 261
14623.44 262
14624.58 257
14625.72 245
14626.86 265
14628.01 306
14629.15 264
14630.29 281
14631.43 309
14632.58 286
14633.72 286
14634.86 328
14636.00 362
14637.15 378
14638.29 298
14639.43 297
14640.58 332
14641.72 305
14642.86 273
14644.00 251
14645.15 257
14646.29 246
14647.43 225
14648.58 241
14649.72 232
14650.86 232
14652.01 246
14653.15 229
14654.29 237
14655.44 226
14656.58 217
14657.72 229
14658.87 230
14660.01 181
14661.16 197
14662.30 213
14663.44 186
14664.59 207
14665.73 197
14666.87 208
14668.02 187
14669.16 183
14670.31 200
14671.45 166
14672.59 184
14673.74 174
14674.88 153
14676.03 163
14677.17 159
14678.32 178
14679.46 195
14680.60 179
14681.75 198
14682.89 175
14684.04 173
14685.18 178
14686.33 179
14687.47 162
14688.62 159
14689.76 146
14690.91 167
14692.05 167
14693.20 171
14694.34 165
14695.49 179
14696.63 160
14697.78 170
14698.92 149
14700.07 153
14701.21 142
14702.36 149
14703.50 149
14704.65 160
14705.79 156
14706.94 163
14708.09 159
14709.23 164
14710.38 154
14711.52 154
14712.67 162
14713.81 183
14714.96 177
14716.11 183
14717.25 142
14718.40 173
14719.54 177
14720.69 158
14721.84 145
14722.98 151
14724.13 176
14725.27 160
14726.42 156
14727.57 190
14728.71 168
14729.86 173
14731.01 159
14732.15 161
14733.30 141
14734.45 166
14735.59 136
14736.74 140
14737.88 132
14739.03 143
14740.18 151
14741.33 152
14742.47 150
14743.62 151
14744.77 144
14745.91 173
14747.06 146
14748.21 153
14749.35 146
14750.50 149
14751.65 158
14752.80 156
14753.94 175
14755.09 168
14756.24 134
14757.39 138
14758.53 169
14759.68 136
14760.83 157
14761.98 149
14763.12 139
14764.27 145
14765.42 123
14766.57 164
14767.71 151
14768.86 164
14770.01 114
14771.16 151
14772.31 152
14773.45 131
14774.60 117
14775.75 167
14776.90 174
14778.05 156
14779.20 149
14780.34 165
14781.49 161
14782.64 140
14783.79 170
14784.94 161
14786.09 124
14787.24 156
14788.38 146
14789.53 123
14790.68 120
14791.83 135
14792.98 162
14794.13 143
14795.28 169
14796.43 150
14797.57 121
14798.72 111
14799.87 132
14801.02 141
14802.17 140
14803.32 174
14804.47 133
14805.62 129
14806.77 135
14807.92 160
14809.07 137
14810.22 149
14811.37 102
14812.52 113
14813.67 118
14814.82 134
14815.97 134
14817.12 97
14818.26 117
14819.41 114
14820.56 129
14821.71 144
14822.86 149
14824.01 134
14825.16 107
14826.31 116
14827.47 132
14828.62 129
14829.77 129
14830.92 126
14832.07 139
14833.22 114
14834.37 128
14835.52 123
14836.67 142
14837.82 129
14838.97 113
14840.12 141
14841.27 127
14842.42 118
14843.57 136
14844.72 144
14845.87 123
14847.03 96
14848.18 98
14849.33 144
14850.48 120
14851.63 122
14852.78 131
14853.93 116
14855.08 139
14856.23 112
14857.39 138
14858.54 110
14859.69 160
14860.84 138
14861.99 100
14863.14 105
14864.29 146
14865.45 163
14866.60 125
14867.75 107
14868.90 125
14870.05 129
14871.21 131
14872.36 153
14873.51 137
14874.66 114
14875.81 114
14876.97 124
14878.12 105
14879.27 118
14880.42 126
14881.57 106
14882.73 112
14883.88 114
14885.03 122
14886.18 119
14887.34 135
14888.49 115
14889.64 138
14890.79 103
14891.95 103
14893.10 110
14894.25 116
14895.41 142
14896.56 116
14897.71 121
14898.86 131
14900.02 128
14901.17 146
14902.32 134
14903.48 120
14904.63 124
14905.78 123
14906.94 133
14908.09 136
14909.24 138
14910.40 146
14911.55 138
14912.70 132
14913.86 131
14915.01 137
14916.16 103
14917.32 141
14918.47 156
14919.63 171
14920.78 128
14921.93 140
14923.09 135
14924.24 117
14925.39 121
14926.55 124
14927.70 129
14928.86 135
14930.01 131
14931.17 125
14932.32 119
14933.47 143
14934.63 154
14935.78 139
14936.94 138
14938.09 146
14939.25 144
14940.40 131
14941.56 115
14942.71 129
14943.86 150
14945.02 155
14946.17 137
14947.33 192
14948.48 176
14949.64 173
14950.79 145
14951.95 128
14953.10 140
14954.26 172
14955.41 163
14956.57 148
14957.72 156
14958.88 150
14960.04 162
14961.19 143
14962.35 153
14963.50 145
14964.66 156
14965.81 170
14966.97 134
14968.12 182
14969.28 181
14970.44 160
14971.59 139
14972.75 151
14973.90 153
14975.06 174
14976.21 146
14977.37 115
14978.53 123
14979.68 162
14980.84 162
14981.99 121
14983.15 119
14984.31 128
14985.46 126
14986.62 150
14987.78 141
14988.93 128
14990.09 142
14991.25 130
14992.40 133
14993.56 133
14994.72 99
14995.87 108
14997.03 145
14998.19 140
14999.34 133
15000.50 113
15001.66 130
15002.81 134
15003.97 146
15005.13 136
15006.29 122
15007.44 148
15008.60 106
15009.76 124
15010.91 112
15012.07 135
15013.23 145
15014.39 133
15015.54 129
15016.70 131
15017.86 109
15019.02 108
15020.17 119
15021.33 103
15022.49 99
15023.65 110
15024.81 114
15025.96 131
15027.12 127
15028.28 125
15029.44 120
15030.59 94
15031.75 116
15032.91 140
15034.07 129
15035.23 110
15036.39 133
15037.54 116
15038.70 126
15039.86 140
15041.02 119
15042.18 135
15043.34 112
15044.50 117
15045.65 122
15046.81 143
15047.97 126
15049.13 112
15050.29 117
15051.45 128
15052.61 113
15053.77 114
15054.92 124
15056.08 119
15057.24 93
15058.40 107
15059.56 97
15060.72 104
15061.88 103
15063.04 99
15064.20 129
15065.36 105
15066.52 147
15067.68 132
15068.84 96
15070.00 101
15071.16 93
15072.32 99
15073.47 114
15074.63 114
15075.79 108
15076.95 128
15078.11 96
15079.27 125
15080.43 127
15081.59 107
15082.75 117
15083.91 103
15085.07 105
15086.23 127
15087.39 96
15088.56 104
15089.72 109
15090.88 108
15092.04 123
15093.20 123
15094.36 142
15095.52 114
15096.68 97
15097.84 99
15099.00 117
15100.16 106
15101.32 104
15102.48 101
15103.64 112
15104.80 115
15105.97 107
15107.13 99
15108.29 114
15109.45 82
15110.61 107
15111.77 95
15112.93 112
15114.09 97
15115.25 108
15116.42 98
15117.58 118
15118.74 118
15119.90 116
15121.06 91
15122.22 102
15123.39 136
15124.55 115
15125.71 120
15126.87 124
15128.03 119
15129.19 93
15130.36 119
15131.52 90
15132.68 92
15133.84 105
15135.00 101
15136.17 122
15137.33 143
15138.49 129
15139.65 113
15140.82 115
15141.98 106
15143.14 131
15144.30 129
15145.46 120
15146.63 109
15147.79 132
15148.95 135
15150.12 119
15151.28 132
15152.44 114
15153.60 107
15154.77 138
15155.93 104
15157.09 107
15158.26 120
15159.42 152
15160.58 145
15161.74 106
15162.91 111
15164.07 125
15165.23 107
15166.40 107
15167.56 103
15168.72 93
15169.89 114
15171.05 139
15172.21 130
15173.38 98
15174.54 108
15175.71 133
15176.87 111
15178.03 101
15179.20 93
15180.36 94
15181.52 100
15182.69 102
15183.85 124
15185.02 119
15186.18 115
15187.34 110
15188.51 120
15189.67 138
15190.84 111
15192.00 141
15193.17 119
15194.33 128
15195.49 95
15196.66 119
15197.82 137
15198.99 107
15200.15 122
15201.32 105
15202.48 126
15203.65 111
15204.81 107
15205.98 126
15207.14 120
15208.31 129
15209.47 126
15210.64 97
15211.80 95
15212.97 116
15214.13 128
15215.30 133
15216.46 98
15217.63 123
15218.79 149
15219.96 152
15221.12 115
15222.29 160
15223.45 155
15224.62 124
15225.78 126
15226.95 164
15228.12 130
15229.28 115
15230.45 138
15231.61 175
15232.78 181
15233.95 165
15235.11 142
15236.28 164
15237.44 148
15238.61 152
15239.78 140
15240.94 123
15242.11 128
15243.27 122
15244.44 141
15245.61 112
15246.77 155
15247.94 137
15249.11 112
15250.27 117
15251.44 113
15252.61 117
15253.77 126
15254.94 133
15256.11 97
15257.27 98
15258.44 85
15259.61 113
15260.77 114
15261.94 108
15263.11 108
15264.27 99
15265.44 106
15266.61 113
15267.78 147
15268.94 106
15270.11 104
15271.28 98
15272.44 119
15273.61 115
15274.78 109
15275.95 114
15277.11 112
15278.28 151
15279.45 136
15280.62 117
15281.79 135
15282.95 103
15284.12 110
15285.29 112
15286.46 131
15287.62 106
15288.79 106
15289.96 115
15291.13 124
15292.30 132
15293.47 103
15294.63 122
15295.80 107
15296.97 127
15298.14 103
15299.31 107
15300.48 114
15301.64 106
15302.81 110
15303.98 106
15305.15 120
15306.32 101
15307.49 101
15308.66 108
15309.82 102
15310.99 110
15312.16 93
15313.33 98
15314.50 112
15315.67 112
15316.84 86
15318.01 105
15319.18 110
15320.35 128
15321.51 108
15322.68 111
15323.85 112
15325.02 161
15326.19 113
15327.36 106
15328.53 99
15329.70 123
15330.87 99
15332.04 108
15333.21 91
15334.38 112
15335.55 106
15336.72 128
15337.89 114
15339.06 131
15340.23 122
15341.40 106
15342.57 137
15343.74 122
15344.91 123
15346.08 115
15347.25 111
15348.42 123
15349.59 151
15350.76 87
15351.93 92
15353.10 115
15354.27 120
15355.44 118
15356.61 96
15357.78 108
15358.95 135
15360.13 110
15361.30 81
15362.47 112
15363.64 102
15364.81 102
15365.98 106
15367.15 110
15368.32 87
15369.49 119
15370.66 111
15371.84 102
15373.01 129
15374.18 133
15375.35 132
15376.52 108
15377.69 125
15378.86 83
15380.03 115
15381.21 121
15382.38 95
15383.55 92
15384.72 104
15385.89 90
15387.06 106
15388.24 102
15389.41 112
15390.58 109
15391.75 111
15392.92 103
15394.10 96
15395.27 79
15396.44 100
15397.61 115
15398.78 114
15399.96 88
15401.13 89
15402.30 120
15403.47 98
15404.65 103
15405.82 96
15406.99 84
15408.16 85
15409.34 96
15410.51 85
15411.68 73
15412.85 111
15414.03 97
15415.20 102
15416.37 108
15417.55 102
15418.72 105
15419.89 105
15421.06 129
15422.24 115
15423.41 109
15424.58 112
15425.76 117
15426.93 105
15428.10 106
15429.28 113
15430.45 135
15431.62 101
15432.80 100
15433.97 87
15435.15 108
15436.32 112
15437.49 111
15438.67 107
15439.84 88
15441.01 110
15442.19 138
15443.36 99
15444.54 103
15445.71 99
15446.88 146
15448.06 109
15449.23 96
15450.41 88
15451.58 86
15452.75 103
15453.93 131
15455.10 127
15456.28 100
15457.45 104
15458.63 97
15459.80 108
15460.98 86
15462.15 85
15463.32 105
15464.50 128
15465.67 89
15466.85 89
15468.02 95
15469.20 70
15470.37 107
15471.55 105
15472.72 120
15473.90 93
15475.07 128
15476.25 105
15477.42 91
15478.60 76
15479.77 91
15480.95 112
15482.13 90
15483.30 105
15484.48 105
15485.65 94
15486.83 94
15488.00 103
15489.18 93
15490.35 88
15491.53 89
15492.71 99
15493.88 104
15495.06 109
15496.23 108
15497.41 91
15498.59 109
15499.76 124
15500.94 95
15502.11 112
15503.29 96
15504.47 111
15505.64 102
15506.82 82
15508.00 101
15509.17 127
15510.35 120
15511.52 123
15512.70 100
15513.88 117
15515.05 127
15516.23 122
15517.41 111
15518.58 104
15519.76 80
15520.94 88
15522.12 97
15523.29 106
15524.47 91
15525.65 104
15526.82 100
15528.00 119
15529.18 128
15530.35 123
15531.53 122
15532.71 109
15533.89 119
15535.06 109
15536.24 104
15537.42 103
15538.60 124
15539.77 136
15540.95 121
15542.13 106
15543.31 131
15544.48 126
15545.66 116
15546.84 123
15548.02 99
15549.20 116
15550.37 93
15551.55 92
15552.73 111
15553.91 114
15555.09 131
15556.26 99
15557.44 97
15558.62 115
15559.80 126
15560.98 136
15562.16 115
15563.34 102
15564.51 126
15565.69 126
15566.87 120
15568.05 127
15569.23 115
15570.41 106
15571.59 128
15572.76 134
15573.94 116
15575.12 115
15576.30 131
15577.48 100
15578.66 97
15579.84 93
15581.02 103
15582.20 102
15583.38 124
15584.56 125
15585.73 129
15586.91 129
15588.09 120
15589.27 121
15590.45 129
15591.63 134
15592.81 142
15593.99 147
15595.17 139
15596.35 124
15597.53 153
15598.71 148
15599.89 129
15601.07 108
15602.25 130
15603.43 169
15604.61 134
15605.79 146
15606.97 167
15608.15 158
15609.33 162
15610.51 126
15611.69 136
15612.87 154
15614.05 138
15615.23 136
15616.41 122
15617.59 132
15618.77 141
15619.95 147
15621.14 179
15622.32 166
15623.50 163
15624.68 154
15625.86 134
15627.04 134
15628.22 148
15629.40 148
15630.58 163
15631.76 181
15632.94 176
15634.13 191
15635.31 182
15636.49 150
15637.67 139
15638.85 187
15640.03 170
15641.21 174
15642.39 196
15643.58 182
15644.76 196
15645.94 181
15647.12 204
15648.30 184
15649.48 150
15650.67 199
15651.85 171
15653.03 162
15654.21 163
15655.39 203
15656.58 178
15657.76 175
15658.94 169
15660.12 164
15661.30 174
15662.49 182
15663.67 175
15664.85 191
15666.03 175
15667.22 192
15668.40 189
15669.58 170
15670.76 196
15671.95 181
15673.13 173
15674.31 182
15675.49 180
15676.68 191
15677.86 189
15679.04 181
15680.23 189
15681.41 159
15682.59 162
15683.77 211
15684.96 179
15686.14 152
15687.32 132
15688.51 149
15689.69 169
15690.87 177
15692.06 167
15693.24 160
15694.42 166
15695.61 158
15696.79 190
15697.97 208
15699.16 199
15700.34 184
15701.53 181
15702.71 213
15703.89 159
15705.08 178
15706.26 173
15707.44 178
15708.63 191
15709.81 206
15711.00 197
15712.18 193
15713.36 179
15714.55 201
15715.73 185
15716.92 227
15718.10 211
15719.29 185
15720.47 190
15721.66 206
15722.84 230
15724.02 195
15725.21 203
15726.39 197
15727.58 186
15728.76 186
15729.95 222
15731.13 183
15732.32 186
15733.50 206
15734.69 167
15735.87 184
15737.06 194
15738.24 233
15739.43 207
15740.61 184
15741.80 201
15742.98 194
15744.17 241
15745.35 209
15746.54 217
15747.72 208
15748.91 215
15750.10 238
15751.28 212
15752.47 197
15753.65 208
15754.84 191
15756.02 235
15757.21 230
15758.40 225
15759.58 188
15760.77 217
15761.95 196
15763.14 172
15764.33 205
15765.51 201
15766.70 186
15767.88 176
15769.07 183
15770.26 180
15771.44 200
15772.63 193
15773.82 195
15775.00 164
15776.19 191
15777.38 197
15778.56 186
15779.75 194
15780.94 202
15782.12 179
15783.31 166
15784.50 180
15785.68 195
15786.87 177
15788.06 164
15789.24 173
15790.43 188
15791.62 178
15792.81 158
15793.99 143
15795.18 164
15796.37 150
15797.55 151
15798.74 167
15799.93 153
15801.12 132
15802.30 146
15803.49 160
15804.68 151
15805.87 169
15807.05 157
15808.24 152
15809.43 163
15810.62 183
15811.81 152
15812.99 166
15814.18 170
15815.37 144
15816.56 154
15817.75 113
15818.93 123
15820.12 146
15821.31 156
15822.50 141
15823.69 129
15824.88 118
15826.06 149
15827.25 135
15828.44 171
15829.63 124
15830.82 153
15832.01 135
15833.20 118
15834.38 144
15835.57 138
15836.76 143
15837.95 130
15839.14 119
15840.33 125
15841.52 131
15842.71 144
15843.90 137
15845.08 154
15846.27 134
15847.46 152
15848.65 129
15849.84 134
15851.03 165
15852.22 143
15853.41 142
15854.60 145
15855.79 136
15856.98 147
15858.17 135
15859.36 134
15860.55 146
15861.74 152
15862.93 122
15864.12 161
15865.31 166
15866.50 124
15867.69 150
15868.88 143
15870.07 154
15871.26 152
15872.45 132
15873.64 132
15874.83 158
15876.02 138
15877.21 152
15878.40 166
15879.59 147
15880.78 153
15881.97 167
15883.16 132
15884.35 119
15885.54 115
15886.73 151
15887.92 153
15889.11 146
15890.30 173
15891.50 170
15892.69 144
15893.88 142
15895.07 126
15896.26 130
15897.45 149
15898.64 147
15899.83 143
15901.02 150
15902.22 135
15903.41 175
15904.60 172
15905.79 133
15906.98 169
15908.17 176
15909.36 202
15910.56 170
15911.75 157
15912.94 131
15914.13 146
15915.32 146
15916.51 147
15917.71 138
15918.90 160
15920.09 143
15921.28 158
15922.47 174
15923.67 156
15924.86 149
15926.05 184
15927.24 164
15928.43 153
15929.63 167
15930.82 162
15932.01 134
15933.20 159
15934.40 146
15935.59 158
15936.78 158
15937.97 138
15939.17 156
15940.36 149
15941.55 153
15942.75 147
15943.94 173
15945.13 125
15946.32 118
15947.52 106
15948.71 122
15949.90 130
15951.10 119
15952.29 113
15953.48 153
15954.68 124
15955.87 108
15957.06 129
15958.26 120
15959.45 129
15960.64 135
15961.84 138
15963.03 136
15964.22 136
15965.42 121
15966.61 134
15967.80 133
15969.00 122
15970.19 106
15971.39 110
15972.58 97
15973.77 109
15974.97 137
15976.16 138
15977.36 123
15978.55 144
15979.74 115
15980.94 116
15982.13 120
15983.33 120
15984.52 143
15985.72 137
15986.91 97
15988.10 116
15989.30 124
15990.49 108
15991.69 107
15992.88 126
15994.08 123
15995.27 151
15996.47 134
15997.66 133
15998.86 94
16000.05 119
16001.25 110
16002.44 118
16003.64 99
16004.83 103
16006.03 107
16007.22 102
16008.42 88
16009.61 114
16010.81 120
16012.00 106
16013.20 129
16014.40 107
16015.59 116
16016.79 121
16017.98 99
16019.18 111
16020.37 120
16021.57 115
16022.76 132
16023.96 92
16025.16 104
16026.35 105
16027.55 97
16028.74 105
16029.94 118
16031.14 107
16032.33 106
16033.53 111
16034.73 100
16035.92 83
16037.12 96
16038.31 122
16039.51 96
16040.71 116
16041.90 108
16043.10 126
16044.30 93
16045.49 103
16046.69 103
16047.89 101
16049.08 90
16050.28 114
16051.48 95
16052.67 103
16053.87 103
16055.07 119
16056.27 120
16057.46 91
16058.66 97
16059.86 108
16061.05 101
16062.25 96
16063.45 96
16064.65 103
16065.84 105
16067.04 99
16068.24 93
16069.44 118
16070.63 90
16071.83 104
16073.03 98
16074.23 95
16075.42 80
16076.62 129
16077.82 93
16079.02 103
16080.22 87
16081.41 112
16082.61 112
16083.81 103
16085.01 99
16086.21 114
16087.40 101
16088.60 90
16089.80 124
16091.00 108
16092.20 94
16093.40 83
16094.59 90
16095.79 98
16096.99 103
16098.19 105
16099.39 107
16100.59 93
16101.79 92
16102.99 92
16104.18 86
16105.38 117
16106.58 99
16107.78 89
16108.98 124
16110.18 86
16111.38 107
16112.58 104
16113.78 97
16114.98 101
16116.17 77
16117.37 68
16118.57 104
16119.77 118
16120.97 115
16122.17 90
16123.37 95
16124.57 116
16125.77 114
16126.97 93
16128.17 69
16129.37 100
16130.57 106
16131.77 111
16132.97 91
16134.17 94
16135.37 83
16136.57 88
16137.77 78
16138.97 99
16140.17 99
16141.37 100
16142.57 81
16143.77 72
16144.97 99
16146.17 84
16147.37 98
16148.57 113
16149.77 82
16150.97 96
16152.17 116
16153.37 103
16154.58 82
16155.78 73
16156.98 72
16158.18 113
16159.38 107
16160.58 104
16161.78 109
16162.98 100
16164.18 89
16165.38 110
16166.59 114
16167.79 107
16168.99 79
16170.19 98
16171.39 91
16172.59 85
16173.79 92
16174.99 103
16176.20 112
16177.40 106
16178.60 104
16179.80 129
16181.00 116
16182.20 100
16183.41 106
16184.61 89
16185.81 88
16187.01 101
16188.21 95
16189.42 109
16190.62 106
16191.82 106
16193.02 100
16194.22 109
16195.43 94
16196.63 95
16197.83 91
16199.03 100
16200.24 89
16201.44 98
16202.64 99
16203.84 92
16205.05 83
16206.25 119
16207.45 99
16208.65 119
16209.86 114
16211.06 126
16212.26 106
16213.47 89
16214.67 137
16215.87 114
16217.07 108
16218.28 107
16219.48 110
16220.68 112
16221.89 96
16223.09 111
16224.29 107
16225.50 122
16226.70 118
16227.90 95
16229.11 115
16230.31 101
16231.51 116
16232.72 121
16233.92 104
16235.13 96
16236.33 97
16237.53 116
16238.74 116
16239.94 88
16241.15 99
16242.35 129
16243.55 131
16244.76 102
16245.96 104
16247.17 97
16248.37 112
16249.57 95
16250.78 106
16251.98 111
16253.19 117
16254.39 142
16255.60 115
16256.80 123
16258.01 131
16259.21 136
16260.41 111
16261.62 121
16262.82 121
16264.03 144
16265.23 145
16266.44 150
16267.64 139
16268.85 123
16270.05 120
16271.26 119
16272.46 151
16273.67 120
16274.87 133
16276.08 119
16277.28 140
16278.49 128
16279.70 138
16280.90 158
16282.11 121
16283.31 118
16284.52 133
16285.72 108
16286.93 124
16288.13 145
16289.34 118
16290.55 151
16291.75 169
16292.96 126
16294.16 115
16295.37 132
16296.58 129
16297.78 144
16298.99 145
16300.19 117
16301.40 104
16302.61 133
16303.81 128
16305.02 163
16306.22 155
16307.43 166
16308.64 142
16309.84 161
16311.05 178
16312.26 150
16313.46 155
16314.67 121
16315.88 150
16317.08 133
16318.29 148
16319.50 130
16320.70 114
16321.91 140
16323.12 124
16324.33 117
16325.53 130
16326.74 130
16327.95 136
16329.15 127
16330.36 126
16331.57 110
16332.78 121
16333.98 125
16335.19 99
16336.40 124
16337.61 125
16338.81 108
16340.02 111
16341.23 140
16342.44 117
16343.64 153
16344.85 111
16346.06 97
16347.27 123
16348.48 94
16349.68 114
16350.89 96
16352.10 114
16353.31 112
16354.52 97
16355.72 94
16356.93 105
16358.14 119
16359.35 89
16360.56 96
16361.77 114
16362.97 99
16364.18 111
16365.39 110
16366.60 113
16367.81 91
16369.02 93
16370.23 120
16371.43 103
16372.64 92
16373.85 109
16375.06 110
16376.27 119
16377.48 103
16378.69 83
16379.90 102
16381.11 106
16382.32 94
16383.52 82
16384.73 86
16385.94 112
16387.15 106
16388.36 98
16389.57 74
16390.78 100
16391.99 114
16393.20 108
16394.41 118
16395.62 86
16396.83 95
16398.04 89
16399.25 105
16400.46 94
16401.67 85
16402.88 114
16404.09 98
16405.30 85
16406.51 90
16407.72 89
16408.93 119
16410.14 113
16411.35 101
16412.56 105
16413.77 100
16414.98 102
16416.19 85
16417.40 108
16418.61 106
16419.82 103
16421.03 125
16422.24 106
16423.45 118
16424.67 93
16425.88 109
16427.09 89
16428.30 86
16429.51 96
16430.72 91
16431.93 90
16433.14 90
16434.35 79
16435.56 84
16436.78 82
16437.99 92
16439.20 92
16440.41 112
16441.62 109
16442.83 95
16444.04 88
16445.25 102
16446.47 110
16447.68 110
16448.89 88
16450.10 90
16451.31 104
16452.52 97
16453.74 88
16454.95 89
16456.16 118
16457.37 95
16458.58 100
16459.80 96
16461.01 84
16462.22 95
16463.43 92
16464.65 79
16465.86 91
16467.07 98
16468.28 91
16469.49 79
16470.71 92
16471.92 84
16473.13 67
16474.34 85
16475.56 80
16476.77 87
16477.98 72
16479.20 86
16480.41 99
16481.62 84
16482.83 96
16484.05 79
16485.26 98
16486.47 102
16487.69 101
16488.90 93
16490.11 75
16491.33 100
16492.54 105
16493.75 88
16494.97 69
16496.18 86
16497.39 88
16498.61 94
16499.82 77
16501.03 91
16502.25 99
16503.46 75
16504.67 75
16505.89 86
16507.10 97
16508.32 91
16509.53 98
16510.74 65
16511.96 95
16513.17 90
16514.39 110
16515.60 92
16516.81 93
16518.03 84
16519.24 99
16520.46 93
16521.67 84
16522.88 83
16524.10 78
16525.31 93
16526.53 100
16527.74 83
16528.96 106
16530.17 111
16531.39 87
16532.60 82
16533.82 82
16535.03 90
16536.25 95
16537.46 92
16538.68 109
16539.89 77
16541.11 81
16542.32 95
16543.54 100
16544.75 70
16545.97 94
16547.18 96
16548.40 89
16549.61 113
16550.83 102
16552.04 78
16553.26 79
16554.47 92
16555.69 94
16556.91 107
16558.12 96
16559.34 85
16560.55 97
16561.77 98
16562.98 76
16564.20 73
16565.42 86
16566.63 97
16567.85 99
16569.06 88
16570.28 102
16571.50 102
16572.71 83
16573.93 85
16575.15 95
16576.36 87
16577.58 112
16578.79 124
16580.01 100
16581.23 100
16582.44 106
16583.66 99
16584.88 83
16586.09 95
16587.31 97
16588.53 92
16589.74 88
16590.96 83
16592.18 94
16593.40 95
16594.61 88
16595.83 113
16597.05 88
16598.26 93
16599.48 112
16600.70 93
16601.92 91
16603.13 94
16604.35 86
16605.57 97
16606.78 106
16608.00 82
16609.22 83
16610.44 91
16611.66 106
16612.87 80
16614.09 101
16615.31 107
16616.53 84
16617.74 78
16618.96 89
16620.18 101
16621.40 90
16622.62 104
16623.83 102
16625.05 90
16626.27 91
16627.49 96
16628.71 69
16629.93 84
16631.14 81
16632.36 99
16633.58 104
16634.80 83
16636.02 84
16637.24 88
16638.45 88
16639.67 81
16640.89 88
16642.11 71
16643.33 90
16644.55 83
16645.77 101
16646.99 94
16648.21 91
16649.42 98
16650.64 90
16651.86 68
16653.08 81
16654.30 90
16655.52 107
16656.74 94
16657.96 86
16659.18 96
16660.40 102
16661.62 70
16662.84 78
16664.06 82
16665.28 80
16666.50 88
16667.72 92
16668.93 82
16670.15 83
16671.37 80
16672.59 71
16673.81 72
16675.03 86
16676.25 86
16677.47 107
16678.69 82
16679.91 82
16681.13 84
16682.36 109
16683.58 87
16684.80 98
16686.02 78
16687.24 98
16688.46 78
16689.68 94
16690.90 87
16692.12 97
16693.34 87
16694.56 84
16695.78 75
16697.00 103
16698.22 95
16699.44 91
16700.66 82
16701.89 106
16703.11 95
16704.33 90
16705.55 87
16706.77 88
16707.99 79
16709.21 85
16710.43 113
16711.65 81
16712.88 86
16714.10 85
16715.32 91
16716.54 84
16717.76 98
16718.98 96
16720.20 88
16721.43 93
16722.65 93
16723.87 83
16725.09 62
16726.31 95
16727.54 83
16728.76 93
16729.98 75
16731.20 96
16732.42 85
16733.65 86
16734.87 92
16736.09 75
16737.31 78
16738.53 95
16739.76 87
16740.98 88
16742.20 66
16743.42 98
16744.65 94
16745.87 80
16747.09 69
16748.31 86
16749.54 90
16750.76 124
16751.98 83
16753.21 76
16754.43 104
16755.65 83
16756.87 95
16758.10 93
16759.32 71
16760.54 105
16761.77 75
16762.99 77
16764.21 105
16765.44 92
16766.66 89
16767.88 109
16769.11 91
16770.33 61
16771.55 87
16772.78 86
16774.00 93
16775.22 91
16776.45 78
16777.67 73
16778.90 100
16780.12 93
16781.34 81
16782.57 91
16783.79 80
16785.02 78
16786.24 108
16787.46 99
16788.69 87
16789.91 76
16791.14 112
16792.36 95
16793.58 60
16794.81 80
16796.03 106
16797.26 98
16798.48 66
16799.71 79
16800.93 92
16802.16 81
16803.38 100
16804.61 83
16805.83 85
16807.06 80
16808.28 78
16809.50 81
16810.73 96
16811.95 83
16813.18 89
16814.40 83
16815.63 70
16816.86 64
16818.08 72
16819.31 100
16820.53 94
16821.76 105
16822.98 101
16824.21 99
16825.43 75
16826.66 94
16827.88 84
16829.11 62
16830.33 85
16831.56 81
16832.79 92
16834.01 96
16835.24 82
16836.46 87
16837.69 81
16838.92 90
16840.14 109
16841.37 78
16842.59 85
16843.82 83
16845.05 75
16846.27 91
16847.50 85
16848.73 97
16849.95 95
16851.18 89
16852.40 108
16853.63 83
16854.86 75
16856.08 79
16857.31 121
16858.54 101
16859.76 97
16860.99 89
16862.22 107
16863.44 99
16864.67 110
16865.90 97
16867.13 120
16868.35 112
16869.58 105
16870.81 115
16872.03 102
16873.26 123
16874.49 117
16875.72 112
16876.94 108
16878.17 138
16879.40 93
16880.63 115
16881.85 141
16883.08 139
16884.31 119
16885.54 105
16886.76 113
16887.99 121
16889.22 130
16890.45 124
16891.68 128
16892.90 112
16894.13 129
16895.36 109
16896.59 120
16897.82 101
16899.04 121
16900.27 113
16901.50 102
16902.73 97
16903.96 98
16905.18 117
16906.41 102
16907.64 95
16908.87 124
16910.10 113
16911.33 103
16912.56 92
16913.78 71
16915.01 111
16916.24 91
16917.47 102
16918.70 82
16919.93 87
16921.16 104
16922.39 85
16923.62 124
16924.85 103
16926.07 119
16927.30 88
16928.53 89
16929.76 92
16930.99 101
16932.22 97
16933.45 80
16934.68 66
16935.91 78
16937.14 85
16938.37 98
16939.60 103
16940.83 99
16942.06 84
16943.29 80
16944.52 96
16945.75 93
16946.98 70
16948.21 85
16949.44 94
16950.67 81
16951.90 94
16953.13 98
16954.36 102
16955.59 99
16956.82 89
16958.05 91
16959.28 87
16960.51 94
16961.74 103
16962.97 122
16964.20 104
16965.43 102
16966.66 90
16967.89 73
16969.12 76
16970.35 87
16971.58 72
16972.82 106
16974.05 107
16975.28 87
16976.51 84
16977.74 103
16978.97 85
16980.20 89
16981.43 75
16982.66 79
16983.90 90
16985.13 79
16986.36 81
16987.59 90
16988.82 110
16990.05 83
16991.28 88
16992.52 81
16993.75 88
16994.98 71
16996.21 78
16997.44 70
16998.67 76
16999.91 76
17001.14 77
17002.37 81
17003.60 101
17004.83 88
17006.07 82
17007.30 91
17008.53 103
17009.76 75
17010.99 93
17012.23 91
17013.46 88
17014.69 75
17015.92 85
17017.16 83
17018.39 82
17019.62 75
17020.85 80
17022.09 85
17023.32 77
17024.55 81
17025.78 88
17027.02 86
17028.25 83
17029.48 58
17030.72 63
17031.95 75
17033.18 87
17034.42 70
17035.65 73
17036.88 87
17038.11 68
17039.35 74
17040.58 71
17041.81 86
17043.05 95
17044.28 91
17045.52 79
17046.75 72
17047.98 60
17049.22 80
17050.45 65
17051.68 64
17052.92 82
17054.15 92
17055.38 83
17056.62 64
17057.85 67
17059.09 81
17060.32 83
17061.55 65
17062.79 98
17064.02 72
17065.26 70
17066.49 66
17067.73 63
17068.96 74
17070.19 72
17071.43 84
17072.66 84
17073.90 61
17075.13 61
17076.37 78
17077.60 64
17078.84 60
17080.07 67
17081.31 73
17082.54 92
17083.78 87
17085.01 91
17086.25 74
17087.48 50
17088.72 76
17089.95 81
17091.19 79
17092.42 76
17093.66 67
17094.89 69
17096.13 70
17097.36 62
17098.60 96
17099.83 88
17101.07 85
17102.30 75
17103.54 60
17104.78 81
17106.01 73
17107.25 94
17108.48 86
17109.72 66
17110.95 99
17112.19 77
17113.43 69
17114.66 59
17115.90 66
17117.13 61
17118.37 88
17119.61 91
17120.84 83
17122.08 74
17123.32 80
17124.55 71
17125.79 71
17127.02 70
17128.26 73
17129.50 111
17130.73 82
17131.97 73
17133.21 77
17134.44 61
17135.68 61
17136.92 71
17138.15 65
17139.39 77
17140.63 69
17141.87 80
17143.10 71
17144.34 91
17145.58 71
17146.81 62
17148.05 68
17149.29 78
17150.53 75
17151.76 53
17153.00 72
17154.24 50
17155.48 66
17156.71 75
17157.95 79
17159.19 75
17160.43 79
17161.66 60
17162.90 58
17164.14 56
17165.38 75
17166.62 64
17167.85 74
17169.09 72
17170.33 73
17171.57 66
17172.81 72
17174.04 75
17175.28 85
17176.52 96
17177.76 82
17179.00 82
17180.23 76
17181.47 62
17182.71 63
17183.95 58
17185.19 71
17186.43 80
17187.67 79
17188.90 81
17190.14 72
17191.38 78
17192.62 64
17193.86 64
17195.10 66
17196.34 66
17197.58 74
17198.82 63
17200.05 92
17201.29 66
17202.53 68
17203.77 97
17205.01 86
17206.25 75
17207.49 75
17208.73 73
17209.97 84
17211.21 72
17212.45 60
17213.69 71
17214.93 76
17216.17 67
17217.41 87
17218.65 71
17219.89 74
17221.13 87
17222.37 103
17223.61 59
17224.85 71
17226.09 69
17227.33 82
17228.57 80
17229.81 102
17231.05 94
17232.29 72
17233.53 75
17234.77 65
17236.01 64
17237.25 88
17238.49 68
17239.73 73
17240.97 86
17242.21 79
17243.45 84
17244.69 70
17245.93 71
17247.17 74
17248.41 78
17249.66 67
17250.90 80
17252.14 86
17253.38 79
17254.62 59
17255.86 68
17257.10 61
17258.34 75
17259.58 67
17260.83 55
17262.07 79
17263.31 79
17264.55 65
17265.79 67
17267.03 77
17268.27 77
17269.52 98
17270.76 78
17272.00 72
17273.24 71
17274.48 63
17275.72 68
17276.97 59
17278.21 55
17279.45 75
17280.69 82
17281.93 83
17283.18 104
17284.42 76
17285.66 60
17286.90 81
17288.15 77
17289.39 74
17290.63 71
17291.87 58
17293.11 61
17294.36 69
17295.60 76
17296.84 52
17298.08 88
17299.33 98
17300.57 70
17301.81 80
17303.06 67
17304.30 78
17305.54 61
17306.78 82
17308.03 72
17309.27 47
17310.51 69
17311.76 66
17313.00 73
17314.24 51
17315.49 64
17316.73 64
17317.97 68
17319.22 84
17320.46 72
17321.70 68
17322.95 62
17324.19 69
17325.43 80
17326.68 54
17327.92 80
17329.17 68
17330.41 63
17331.65 77
17332.90 70
17334.14 67
17335.38 59
17336.63 75
17337.87 46
17339.12 52
17340.36 53
17341.61 80
17342.85 72
17344.09 87
17345.34 81
17346.58 54
17347.83 65
17349.07 70
17350.32 76
17351.56 72
17352.80 72
17354.05 84
17355.29 67
17356.54 97
17357.78 87
17359.03 79
17360.27 68
17361.52 96
17362.76 93
17364.01 65
17365.25 56
17366.50 64
17367.74 60
17368.99 60
17370.23 59
17371.48 62
17372.72 81
17373.97 75
17375.22 74
17376.46 83
17377.71 75
17378.95 72
17380.20 75
17381.44 57
17382.69 54
17383.93 69
17385.18 71
17386.43 84
17387.67 66
17388.92 86
17390.16 73
17391.41 67
17392.66 78
17393.90 52
17395.15 63
17396.39 63
17397.64 84
17398.89 51
17400.13 70
17401.38 60
17402.63 68
17403.87 59
17405.12 79
17406.37 87
17407.61 71
17408.86 61
17410.11 58
17411.35 76
17412.60 69
17413.85 74
17415.09 78
17416.34 51
17417.59 54
17418.83 70
17420.08 79
17421.33 78
17422.57 63
17423.82 62
17425.07 77
17426.32 68
17427.56 75
17428.81 79
17430.06 69
17431.31 55
17432.55 59
17433.80 56
17435.05 61
17436.30 61
17437.54 71
17438.79 74
17440.04 49
17441.29 58
17442.53 53
17443.78 74
17445.03 67
17446.28 58
17447.53 77
17448.77 87
17450.02 82
17451.27 78
17452.52 72
17453.77 80
17455.01 60
17456.26 67
17457.51 85
17458.76 95
17460.01 88
17461.26 80
17462.51 65
17463.75 69
17465.00 71
17466.25 93
17467.50 74
17468.75 55
17470.00 75
17471.25 69
17472.50 73
17473.74 65
17474.99 74
17476.24 62
17477.49 92
17478.74 75
17479.99 67
17481.24 73
17482.49 86
17483.74 63
17484.99 65
17486.24 69
17487.49 64
17488.74 72
17489.98 61
17491.23 67
17492.48 80
17493.73 100
17494.98 79
17496.23 67
17497.48 79
17498.73 72
17499.98 85
17501.23 93
17502.48 83
17503.73 75
17504.98 88
17506.23 75
17507.48 84
17508.73 92
17509.98 109
17511.23 82
17512.48 74
17513.73 72
17514.98 75
17516.24 87
17517.49 83
17518.74 93
17519.99 85
17521.24 77
17522.49 94
17523.74 76
17524.99 87
17526.24 102
17527.49 85
17528.74 82
17529.99 77
17531.24 77
17532.50 98
17533.75 75
17535.00 73
17536.25 98
17537.50 91
17538.75 97
17540.00 76
17541.25 99
17542.51 77
17543.76 82
17545.01 92
17546.26 93
17547.51 88
17548.76 81
17550.01 91
17551.27 69
17552.52 81
17553.77 71
17555.02 82
17556.27 80
17557.53 76
17558.78 82
17560.03 111
17561.28 94
17562.53 102
17563.79 78
17565.04 68
17566.29 77
17567.54 85
17568.80 83
17570.05 59
17571.30 80
17572.55 87
17573.81 85
17575.06 88
17576.31 76
17577.56 76
17578.82 93
17580.07 96
17581.32 68
17582.57 77
17583.83 70
17585.08 72
17586.33 80
17587.59 76
17588.84 83
17590.09 101
17591.35 78
17592.60 70
17593.85 90
17595.11 85
17596.36 66
17597.61 95
17598.87 82
17600.12 87
17601.37 81
17602.63 85
17603.88 81
17605.13 83
17606.39 94
17607.64 77
17608.89 68
17610.15 98
17611.40 86
17612.66 86
17613.91 72
17615.16 71
17616.42 67
17617.67 71
17618.93 64
17620.18 69
17621.43 75
17622.69 81
17623.94 74
17625.20 77
17626.45 67
17627.71 78
17628.96 92
17630.22 87
17631.47 88
17632.72 103
17633.98 88
17635.23 73
17636.49 89
17637.74 76
17639.00 77
17640.25 80
17641.51 66
17642.76 62
17644.02 76
17645.27 76
17646.53 85
17647.78 78
17649.04 102
17650.29 84
17651.55 88
17652.80 62
17654.06 72
17655.32 73
17656.57 90
17657.83 80
17659.08 61
17660.34 70
17661.59 72
17662.85 70
17664.11 79
17665.36 82
17666.62 66
17667.87 73
17669.13 74
17670.38 79
17671.64 52
17672.90 52
17674.15 40
17675.41 68
17676.67 75
17677.92 64
17679.18 48
17680.43 64
17681.69 71
17682.95 73
17684.20 61
17685.46 55
17686.72 68
17687.97 67
17689.23 69
17690.49 57
17691.74 65
17693.00 58
17694.26 54
17695.51 58
17696.77 65
17698.03 57
17699.28 54
17700.54 68
17701.80 70
17703.06 50
17704.31 61
17705.57 87
17706.83 66
17708.08 61
17709.34 42
17710.60 75
17711.86 85
17713.11 66
17714.37 66
17715.63 66
17716.89 73
17718.14 76
17719.40 93
17720.66 64
17721.92 72
17723.18 59
17724.43 65
17725.69 56
17726.95 77
17728.21 65
17729.47 76
17730.72 91
17731.98 63
17733.24 76
17734.50 68
17735.76 65
17737.02 49
17738.27 54
17739.53 75
17740.79 66
17742.05 82
17743.31 66
17744.57 63
17745.83 67
17747.08 62
17748.34 67
17749.60 52
17750.86 67
17752.12 58
17753.38 64
17754.64 90
17755.90 80
17757.16 65
17758.41 54
17759.67 71
17760.93 76
17762.19 67
17763.45 83
17764.71 79
17765.97 68
17767.23 86
17768.49 63
17769.75 82
17771.01 54
17772.27 72
17773.53 62
17774.79 66
17776.05 66
17777.31 59
17778.57 61
17779.83 58
17781.09 61
17782.35 63
17783.61 54
17784.87 73
17786.13 74
17787.39 61
17788.65 68
17789.91 58
17791.17 70
17792.43 53
17793.69 56
17794.95 60
17796.21 63
17797.47 60
17798.73 79
17799.99 70
17801.25 71
17802.51 64
17803.77 64
17805.03 69
17806.29 72
17807.55 82
17808.82 71
17810.08 71
17811.34 55
17812.60 54
17813.86 68
17815.12 78
17816.38 49
17817.64 47
17818.90 64
17820.17 56
17821.43 60
17822.69 51
17823.95 56
17825.21 60
17826.47 55
17827.73 51
17829.00 56
17830.26 54
17831.52 56
17832.78 72
17834.04 95
17835.31 54
17836.57 65
17837.83 77
17839.09 71
17840.35 74
17841.61 58
17842.88 59
17844.14 65
17845.40 75
17846.66 71
17847.93 77
17849.19 58
17850.45 54
17851.71 79
17852.98 71
17854.24 47
17855.50 67
17856.76 71
17858.03 61
17859.29 46
17860.55 52
17861.81 63
17863.08 59
17864.34 55
17865.60 57
17866.87 58
17868.13 59
17869.39 69
17870.65 64
17871.92 68
17873.18 56
17874.44 61
17875.71 63
17876.97 61
17878.23 60
17879.50 59
17880.76 70
17882.02 53
17883.29 62
17884.55 64
17885.82 68
17887.08 69
17888.34 75
17889.61 66
17890.87 66
17892.13 74
17893.40 74
17894.66 83
17895.93 63
17897.19 56
17898.45 45
17899.72 75
17900.98 50
17902.25 75
17903.51 78
17904.78 52
17906.04 65
17907.30 60
17908.57 56
17909.83 67
17911.10 66
17912.36 74
17913.63 59
17914.89 78
17916.16 86
17917.42 78
17918.69 95
17919.95 56
17921.22 67
17922.48 50
17923.75 57
17925.01 51
17926.28 57
17927.54 67
17928.81 60
17930.07 80
17931.34 57
17932.60 52
17933.87 49
17935.13 74
17936.40 84
17937.66 80
17938.93 42
17940.19 51
17941.46 65
17942.73 63
17943.99 52
17945.26 72
17946.52 73
17947.79 76
17949.05 65
17950.32 66
17951.59 66
17952.85 51
17954.12 82
17955.38 69
17956.65 66
17957.92 71
17959.18 80
17960.45 75
17961.72 64
17962.98 61
17964.25 71
17965.52 70
17966.78 66
17968.05 40
17969.31 78
17970.58 66
17971.85 78
17973.11 70
17974.38 58
17975.65 46
17976.92 65
17978.18 67
17979.45 77
17980.72 75
17981.98 47
17983.25 68
17984.52 60
17985.78 52
17987.05 52
17988.32 61
17989.59 59
17990.85 75
17992.12 69
17993.39 80
17994.66 67
17995.92 65
17997.19 107
17998.46 88
17999.73 58
18000.99 57
18002.26 77
18003.53 67
18004.80 63
18006.07 44
18007.33 57
18008.60 63
18009.87 74
18011.14 55
18012.41 69
18013.67 64
18014.94 61
18016.21 53
18017.48 55
18018.75 63
18020.02 78
18021.28 85
18022.55 61
18023.82 77
18025.09 83
18026.36 81
18027.63 70
18028.90 85
18030.16 56
18031.43 61
18032.70 71
18033.97 56
18035.24 61
18036.51 60
18037.78 62
18039.05 57
18040.32 65
18041.58 75
18042.85 88
18044.12 54
18045.39 88
18046.66 76
18047.93 88
18049.20 67
18050.47 63
18051.74 64
18053.01 81
18054.28 59
18055.55 40
18056.82 56
18058.09 65
18059.36 53
18060.63 64
18061.90 41
18063.17 47
18064.44 62
18065.71 51
18066.98 64
18068.25 65
18069.52 66
18070.79 64
18072.06 72
18073.33 82
18074.60 57
18075.87 67
18077.14 70
18078.41 76
18079.68 69
18080.95 69
18082.22 85
18083.49 57
18084.76 62
18086.03 60
18087.30 64
18088.57 67
18089.85 72
18091.12 70
18092.39 48
18093.66 63
18094.93 56
18096.20 67
18097.47 57
18098.74 88
18100.01 69
18101.29 61
18102.56 77
18103.83 53
18105.10 69
18106.37 77
18107.64 82
18108.91 57
18110.19 54
18111.46 55
18112.73 68
18114.00 68
18115.27 67
18116.54 54
18117.82 71
18119.09 62
18120.36 44
18121.63 56
18122.90 54
18124.18 64
18125.45 51
18126.72 48
18127.99 63
18129.26 64
18130.54 59
18131.81 69
18133.08 70
18134.35 49
18135.63 76
18136.90 72
18138.17 58
18139.44 53
18140.72 54
18141.99 51
18143.26 53
18144.53 50
18145.81 55
18147.08 66
18148.35 95
18149.63 94
18150.90 61
18152.17 71
18153.45 81
18154.72 54
18155.99 81
18157.26 82
18158.54 75
18159.81 68
18161.08 58
18162.36 68
18163.63 71
18164.91 70
18166.18 76
18167.45 65
18168.73 55
18170.00 70
18171.27 72
18172.55 77
18173.82 48
18175.09 64
18176.37 58
18177.64 75
18178.92 70
18180.19 74
18181.46 67
18182.74 71
18184.01 61
18185.29 52
18186.56 54
18187.84 84
18189.11 62
18190.38 53
18191.66 60
18192.93 51
18194.21 66
18195.48 58
18196.76 64
18198.03 66
18199.31 53
18200.58 63
18201.86 71
18203.13 58
18204.41 62
18205.68 80
18206.96 84
18208.23 51
18209.51 55
18210.78 69
18212.06 62
18213.33 65
18214.61 54
18215.88 59
18217.16 63
18218.43 54
18219.71 67
18220.98 47
18222.26 54
18223.53 64
18224.81 58
18226.09 46
18227.36 57
18228.64 83
18229.91 77
18231.19 67
18232.46 70
18233.74 59
18235.02 55
18236.29 51
18237.57 64
18238.84 76
18240.12 58
18241.40 55
18242.67 54
18243.95 50
18245.23 59
18246.50 69
18247.78 58
18249.05 64
18250.33 51
18251.61 66
18252.88 61
18254.16 71
18255.44 73
18256.71 58
18257.99 61
18259.27 65
18260.54 70
18261.82 57
18263.10 69
18264.38 62
18265.65 50
18266.93 71
18268.21 63
18269.48 72
18270.76 54
18272.04 57
18273.32 70
18274.59 65
18275.87 57
18277.15 51
18278.43 64
18279.70 59
18280.98 66
18282.26 65
18283.54 49
18284.81 61
18286.09 71
18287.37 54
18288.65 71
18289.92 58
18291.20 67
18292.48 66
18293.76 65
18295.04 77
18296.31 80
18297.59 69
18298.87 79
18300.15 64
18301.43 66
18302.71 81
18303.98 58
18305.26 60
18306.54 66
18307.82 61
18309.10 71
18310.38 72
18311.66 68
18312.93 74
18314.21 81
18315.49 59
18316.77 61
18318.05 51
18319.33 60
18320.61 75
18321.89 73
18323.17 74
18324.44 50
18325.72 51
18327.00 53
18328.28 76
18329.56 66
18330.84 63
18332.12 40
18333.40 63
18334.68 59
18335.96 49
18337.24 61
18338.52 58
18339.80 56
18341.08 59
18342.36 58
18343.64 62
18344.92 85
18346.20 83
18347.48 56
18348.76 54
18350.04 60
18351.32 87
18352.60 58
18353.88 59
18355.16 76
18356.44 64
18357.72 69
18359.00 78
18360.28 57
18361.56 64
18362.84 48
18364.12 60
18365.40 61
18366.68 73
18367.96 60
18369.24 57
18370.52 69
18371.80 57
18373.08 53
18374.36 68
18375.64 54
18376.93 64
18378.21 57
18379.49 70
18380.77 54
18382.05 69
18383.33 68
18384.61 68
18385.89 69
18387.17 70
18388.46 76
18389.74 80
18391.02 49
18392.30 64
18393.58 49
18394.86 68
18396.15 78
18397.43 51
18398.71 64
18399.99 64
18401.27 97
18402.55 75
18403.84 62
18405.12 62
18406.40 68
18407.68 60
18408.96 60
18410.25 68
18411.53 59
18412.81 67
18414.09 71
18415.37 57
18416.66 61
18417.94 65
18419.22 61
18420.50 64
18421.79 60
18423.07 58
18424.35 69
18425.63 58
18426.92 50
18428.20 60
18429.48 70
18430.77 70
18432.05 65
18433.33 54
18434.61 60
18435.90 79
18437.18 70
18438.46 52
18439.75 55
18441.03 54
18442.31 84
18443.60 68
18444.88 63
18446.16 57
18447.45 58
18448.73 69
18450.01 59
18451.30 50
18452.58 73
18453.86 62
18455.15 82
18456.43 49
18457.71 53
18459.00 59
18460.28 60
18461.57 56
18462.85 61
18464.13 48
18465.42 45
18466.70 81
18467.99 57
18469.27 60
18470.55 73
18471.84 49
18473.12 51
18474.41 66
18475.69 72
18476.98 61
18478.26 65
18479.55 60
18480.83 57
18482.11 62
18483.40 67
18484.68 48
18485.97 59
18487.25 61
18488.54 57
18489.82 68
18491.11 62
18492.39 68
18493.68 64
18494.96 54
18496.25 68
18497.53 66
18498.82 45
18500.10 60
18501.39 72
18502.67 64
18503.96 58
18505.24 62
18506.53 64
18507.82 52
18509.10 52
18510.39 71
18511.67 72
18512.96 82
18514.24 78
18515.53 45
18516.82 73
18518.10 64
18519.39 60
18520.67 48
18521.96 62
18523.25 59
18524.53 64
18525.82 69
18527.10 69
18528.39 60
18529.68 49
18530.96 52
18532.25 65
18533.54 70
18534.82 59
18536.11 59
18537.39 62
18538.68 78
18539.97 53
18541.25 53
18542.54 56
18543.83 71
18545.11 80
18546.40 71
18547.69 78
18548.98 86
18550.26 69
18551.55 74
18552.84 63
18554.12 59
18555.41 65
18556.70 60
18557.99 70
18559.27 55
18560.56 58
18561.85 58
18563.13 58
18564.42 72
18565.71 95
18567.00 75
18568.28 58
18569.57 50
18570.86 64
18572.15 63
18573.44 65
18574.72 62
18576.01 58
18577.30 64
18578.59 54
18579.88 58
18581.16 68
18582.45 71
18583.74 80
18585.03 77
18586.32 56
18587.60 59
18588.89 75
18590.18 69
18591.47 70
18592.76 61
18594.05 63
18595.33 67
18596.62 80
18597.91 58
18599.20 70
18600.49 62
18601.78 52
18603.07 56
18604.36 63
18605.64 58
18606.93 76
18608.22 70
18609.51 74
18610.80 64
18612.09 47
18613.38 68
18614.67 76
18615.96 68
18617.25 69
18618.54 77
18619.83 57
18621.12 67
18622.40 63
18623.69 68
18624.98 60
18626.27 56
18627.56 55
18628.85 76
18630.14 80
18631.43 50
18632.72 51
18634.01 70
18635.30 60
18636.59 70
18637.88 89
18639.17 68
18640.46 68
18641.75 83
18643.04 70
18644.33 55
18645.62 59
18646.91 66
18648.20 77
18649.49 75
18650.78 55
18652.08 45
18653.37 68
18654.66 71
18655.95 67
18657.24 84
18658.53 52
18659.82 70
18661.11 68
18662.40 57
18663.69 61
18664.98 48
18666.27 68
18667.56 68
18668.86 69
18670.15 55
18671.44 56
18672.73 66
18674.02 45
18675.31 43
18676.60 59
18677.90 51
18679.19 58
18680.48 56
18681.77 67
18683.06 70
18684.35 60
18685.64 58
18686.94 58
18688.23 56
18689.52 43
18690.81 54
18692.10 64
18693.40 64
18694.69 56
18695.98 46
18697.27 55
18698.56 70
18699.86 54
18701.15 48
18702.44 50
18703.73 64
18705.03 56
18706.32 52
18707.61 61
18708.90 45
18710.19 52
18711.49 59
18712.78 66
18714.07 54
18715.37 52
18716.66 43
18717.95 55
18719.24 44
18720.54 75
18721.83 54
18723.12 51
18724.42 67
18725.71 57
18727.00 54
18728.30 68
18729.59 81
18730.88 72
18732.17 64
18733.47 71
18734.76 56
18736.05 53
18737.35 75
18738.64 59
18739.94 62
18741.23 56
18742.52 54
18743.82 66
18745.11 69
18746.40 72
18747.70 55
18748.99 67
18750.29 55
18751.58 55
18752.87 66
18754.17 60
18755.46 69
18756.76 67
18758.05 54
18759.34 50
18760.64 58
18761.93 49
18763.23 58
18764.52 50
18765.82 52
18767.11 70
18768.41 64
18769.70 79
18770.99 58
18772.29 58
18773.58 64
18774.88 70
18776.17 73
18777.47 67
18778.76 58
18780.06 63
18781.35 56
18782.65 65
18783.94 47
18785.24 53
18786.53 58
18787.83 85
18789.12 84
18790.42 81
18791.71 64
18793.01 73
18794.31 62
18795.60 48
18796.90 53
18798.19 58
18799.49 57
18800.78 60
18802.08 72
18803.37 59
18804.67 59
18805.97 59
18807.26 53
18808.56 58
18809.85 66
18811.15 59
18812.45 58
18813.74 54
18815.04 66
18816.34 74
18817.63 66
18818.93 51
18820.22 75
18821.52 65
18822.82 59
18824.11 61
18825.41 55
18826.71 56
18828.00 72
18829.30 70
18830.60 52
18831.89 42
18833.19 63
18834.49 50
18835.78 47
18837.08 49
18838.38 41
18839.67 59
18840.97 75
18842.27 58
18843.57 60
18844.86 49
18846.16 67
18847.46 56
18848.75 57
18850.05 48
18851.35 59
18852.65 70
18853.94 64
18855.24 45
18856.54 53
18857.84 71
18859.13 61
18860.43 51
18861.73 46
18863.03 45
18864.33 67
18865.62 67
18866.92 51
18868.22 52
18869.52 48
18870.82 47
18872.11 57
18873.41 69
18874.71 55
18876.01 59
18877.31 65
18878.61 61
18879.90 60
18881.20 47
18882.50 47
18883.80 55
18885.10 53
18886.40 42
18887.70 61
18888.99 61
18890.29 65
18891.59 48
18892.89 53
18894.19 52
18895.49 61
18896.79 74
18898.09 61
18899.39 70
18900.68 59
18901.98 61
18903.28 71
18904.58 60
18905.88 74
18907.18 56
18908.48 51
18909.78 48
18911.08 57
18912.38 69
18913.68 50
18914.98 66
18916.28 51
18917.58 57
18918.88 57
18920.18 55
18921.48 49
18922.78 49
18924.08 49
18925.38 44
18926.68 49
18927.98 45
18929.28 53
18930.58 63
18931.88 65
18933.18 59
18934.48 47
18935.78 54
18937.08 63
18938.38 57
18939.68 42
18940.98 65
18942.28 57
18943.58 72
18944.88 72
18946.18 50
18947.48 48
18948.78 60
18950.08 70
18951.39 46
18952.69 44
18953.99 45
18955.29 62
18956.59 59
18957.89 62
18959.19 52
18960.49 51
18961.79 58
18963.09 56
18964.40 41
18965.70 56
18967.00 59
18968.30 77
18969.60 69
18970.90 58
18972.21 58
18973.51 68
18974.81 62
18976.11 55
18977.41 52
18978.71 50
18980.02 55
18981.32 49
18982.62 51
18983.92 67
18985.22 71
18986.53 59
18987.83 59
18989.13 52
18990.43 44
18991.73 34
18993.04 78
18994.34 57
18995.64 48
18996.94 54
18998.25 60
18999.55 73
19000.85 56
19002.15 42
19003.46 59
19004.76 59
19006.06 47
19007.36 47
19008.67 42
19009.97 39
19011.27 54
19012.58 54
19013.88 63
19015.18 54
19016.49 57
19017.79 79
19019.09 64
19020.40 61
19021.70 49
19023.00 60
19024.31 59
19025.61 54
19026.91 41
19028.22 61
19029.52 59
19030.82 60
19032.13 51
19033.43 55
19034.73 49
19036.04 57
19037.34 61
19038.65 53
19039.95 50
19041.25 54
19042.56 59
19043.86 52
19045.17 55
19046.47 36
19047.77 48
19049.08 49
19050.38 43
19051.69 50
19052.99 46
19054.30 56
19055.60 60
19056.90 48
19058.21 37
19059.51 45
19060.82 53
19062.12 41
19063.43 51
19064.73 47
19066.04 54
19067.34 52
19068.65 65
19069.95 64
19071.26 66
19072.56 61
19073.87 50
19075.17 40
19076.48 61
19077.78 43
19079.09 58
19080.39 67
19081.70 47
19083.00 46
19084.31 56
19085.61 63
19086.92 63
19088.23 71
19089.53 61
19090.84 62
19092.14 64
19093.45 48
19094.75 51
19096.06 45
19097.37 37
19098.67 48
19099.98 48
19101.28 57
19102.59 42
19103.90 42
19105.20 54
19106.51 58
19107.81 56
19109.12 59
19110.43 49
19111.73 52
19113.04 50
19114.35 51
19115.65 44
19116.96 51
19118.27 63
19119.57 63
19120.88 62
19122.19 64
19123.49 60
19124.80 41
19126.11 49
19127.41 49
19128.72 48
19130.03 69
19131.33 63
19132.64 62
19133.95 55
19135.26 63
19136.56 89
19137.87 65
19139.18 64
19140.49 56
19141.79 63
19143.10 49
19144.41 64
19145.71 54
19147.02 55
19148.33 48
19149.64 47
19150.95 51
19152.25 49
19153.56 57
19154.87 62
19156.18 49
19157.48 42
19158.79 53
19160.10 51
19161.41 66
19162.72 69
19164.03 70
19165.33 39
19166.64 60
19167.95 61
19169.26 80
19170.57 53
19171.88 64
19173.18 64
19174.49 65
19175.80 52
19177.11 45
19178.42 61
19179.73 79
19181.04 55
19182.34 66
19183.65 51
19184.96 53
19186.27 44
19187.58 53
19188.89 66
19190.20 34
19191.51 50
19192.82 58
19194.13 49
19195.43 64
19196.74 41
19198.05 59
19199.36 49
19200.67 53
19201.98 45
19203.29 65
19204.60 49
19205.91 80
19207.22 46
19208.53 67
19209.84 59
19211.15 68
19212.46 69
19213.77 49
19215.08 61
19216.39 72
19217.70 57
19219.01 42
19220.32 57
19221.63 61
19222.94 54
19224.25 37
19225.56 44
19226.87 47
19228.18 60
19229.49 44
19230.80 49
19232.11 64
19233.42 64
19234.73 83
19236.04 68
19237.35 66
19238.67 56
19239.98 56
19241.29 49
19242.60 56
19243.91 58
19245.22 68
19246.53 64
19247.84 64
19249.15 46
19250.46 56
19251.77 61
19253.09 48
19254.40 40
19255.71 46
19257.02 54
19258.33 66
19259.64 69
19260.95 69
19262.27 59
19263.58 66
19264.89 68
19266.20 51
19267.51 73
19268.82 62
19270.14 67
19271.45 56
19272.76 61
19274.07 50
19275.38 47
19276.70 55
19278.01 61
19279.32 41
19280.63 60
19281.94 50
19283.26 61
19284.57 51
19285.88 61
19287.19 59
19288.51 50
19289.82 63
19291.13 53
19292.44 53
19293.76 60
19295.07 74
19296.38 41
19297.69 55
19299.01 54
19300.32 66
19301.63 45
19302.95 61
19304.26 74
19305.57 64
19306.88 53
19308.20 44
19309.51 49
19310.82 61
19312.14 68
19313.45 66
19314.76 61
19316.08 54
19317.39 55
19318.70 67
19320.02 65
19321.33 44
19322.64 62
19323.96 66
19325.27 53
19326.59 56
19327.90 59
19329.21 55
19330.53 49
19331.84 54
19333.15 52
19334.47 51
19335.78 35
19337.10 41
19338.41 53
19339.73 40
19341.04 56
19342.35 54
19343.67 64
19344.98 62
19346.30 64
19347.61 48
19348.93 48
19350.24 53
19351.55 49
19352.87 62
19354.18 66
19355.50 50
19356.81 56
19358.13 55
19359.44 48
19360.76 47
19362.07 51
19363.39 55
19364.70 43
19366.02 65
19367.33 65
19368.65 65
19369.96 59
19371.28 52
19372.59 58
19373.91 62
19375.22 60
19376.54 67
19377.86 59
19379.17 53
19380.49 52
19381.80 68
19383.12 55
19384.43 51
19385.75 62
19387.07 56
19388.38 66
19389.70 46
19391.01 61
19392.33 51
19393.65 67
19394.96 45
19396.28 45
19397.59 53
19398.91 62
19400.23 62
19401.54 67
19402.86 48
19404.17 57
19405.49 50
19406.81 64
19408.12 54
19409.44 59
19410.76 56
19412.07 58
19413.39 86
19414.71 55
19416.02 60
19417.34 70
19418.66 50
19419.97 55
19421.29 47
19422.61 52
19423.93 46
19425.24 53
19426.56 57
19427.88 55
19429.19 49
19430.51 55
19431.83 59
19433.15 53
19434.46 42
19435.78 42
19437.10 40
19438.42 75
19439.73 59
19441.05 53
19442.37 60
19443.69 42
19445.00 65
19446.32 64
19447.64 58
19448.96 54
19450.28 52
19451.59 53
19452.91 53
19454.23 44
19455.55 44
19456.87 53
19458.18 52
19459.50 52
19460.82 63
19462.14 49
19463.46 52
19464.78 40
19466.09 51
19467.41 39
19468.73 44
19470.05 45
19471.37 45
19472.69 51
19474.01 37
19475.33 61
19476.64 54
19477.96 50
19479.28 44
19480.60 63
19481.92 49
19483.24 53
19484.56 49
19485.88 51
19487.20 65
19488.52 52
19489.83 49
19491.15 46
19492.47 56
19493.79 55
19495.11 48
19496.43 39
19497.75 48
19499.07 52
19500.39 46
19501.71 41
19503.03 49
19504.35 49
19505.67 73
19506.99 56
19508.31 51
19509.63 46
19510.95 74
19512.27 64
19513.59 45
19514.91 40
19516.23 56
19517.55 57
19518.87 65
19520.19 62
19521.51 49
19522.83 57
19524.15 51
19525.47 54
19526.79 51
19528.11 47
19529.43 62
19530.75 54
19532.08 64
19533.40 45
19534.72 43
19536.04 51
19537.36 43
19538.68 35
19540.00 39
19541.32 53
19542.64 46
19543.96 53
19545.29 63
19546.61 52
19547.93 52
19549.25 61
19550.57 59
19551.89 50
19553.21 52
19554.53 54
19555.86 66
19557.18 45
19558.50 41
19559.82 51
19561.14 57
19562.46 48
19563.79 44
19565.11 64
19566.43 67
19567.75 58
19569.07 55
19570.40 45
19571.72 57
19573.04 43
19574.36 48
19575.68 47
19577.01 48
19578.33 53
19579.65 69
19580.97 54
19582.30 52
19583.62 61
19584.94 66
19586.26 53
19587.59 56
19588.91 36
19590.23 56
19591.55 51
19592.88 40
19594.20 57
19595.52 50
19596.85 50
19598.17 43
19599.49 48
19600.81 48
19602.14 62
19603.46 72
19604.78 57
19606.11 47
19607.43 49
19608.75 66
19610.08 63
19611.40 69
19612.72 43
19614.05 46
19615.37 72
19616.69 49
19618.02 38
19619.34 38
19620.67 36
19621.99 60
19623.31 51
19624.64 43
19625.96 66
19627.29 60
19628.61 79
19629.93 54
19631.26 72
19632.58 59
19633.91 50
19635.23 50
19636.55 51
19637.88 44
19639.20 52
19640.53 54
19641.85 30
19643.18 42
19644.50 48
19645.82 64
19647.15 51
19648.47 59
19649.80 39
19651.12 78
19652.45 47
19653.77 56
19655.10 45
19656.42 57
19657.75 51
19659.07 57
19660.40 50
19661.72 35
19663.05 66
19664.37 50
19665.70 43
19667.02 50
19668.35 41
19669.67 58
19671.00 51
19672.33 71
19673.65 55
19674.98 49
19676.30 57
19677.63 67
19678.95 62
19680.28 53
19681.61 58
19682.93 50
19684.26 52
19685.58 44
19686.91 56
19688.23 48
19689.56 48
19690.89 69
19692.21 45
19693.54 53
19694.87 57
19696.19 46
19697.52 62
19698.84 63
19700.17 74
19701.50 54
19702.82 60
19704.15 50
19705.48 46
19706.80 63
19708.13 73
19709.46 58
19710.78 43
19712.11 40
19713.44 49
19714.76 43
19716.09 40
19717.42 35
19718.75 48
19720.07 53
19721.40 38
19722.73 53
19724.05 40
19725.38 49
19726.71 36
19728.04 51
19729.36 75
19730.69 48
19732.02 45
19733.35 65
19734.67 50
19736.00 49
19737.33 47
19738.66 45
19739.98 55
19741.31 64
19742.64 56
19743.97 52
19745.30 52
19746.62 63
19747.95 67
19749.28 48
19750.61 44
19751.94 56
19753.26 53
19754.59 65
19755.92 43
19757.25 49
19758.58 59
19759.91 66
19761.23 57
19762.56 67
19763.89 70
19765.22 41
19766.55 40
19767.88 54
19769.21 50
19770.53 56
19771.86 47
19773.19 63
19774.52 51
19775.85 63
19777.18 44
19778.51 48
19779.84 53
19781.17 62
19782.50 52
19783.83 50
19785.15 77
19786.48 49
19787.81 57
19789.14 44
19790.47 64
19791.80 66
19793.13 50
19794.46 48
19795.79 40
19797.12 51
19798.45 44
19799.78 55
19801.11 40
19802.44 54
19803.77 58
19805.10 68
19806.43 51
19807.76 58
19809.09 58
19810.42 54
19811.75 64
19813.08 50
19814.41 50
19815.74 32
19817.07 42
19818.40 66
19819.73 50
19821.06 49
19822.39 71
19823.72 66
19825.05 82
19826.38 48
19827.71 62
19829.05 51
19830.38 47
19831.71 42
19833.04 40
19834.37 47
19835.70 54
19837.03 58
19838.36 49
19839.69 49
19841.02 47
19842.36 54
19843.69 40
19845.02 44
19846.35 52
19847.68 41
19849.01 47
19850.34 55
19851.68 50
19853.01 54
19854.34 38
19855.67 42
19857.00 42
19858.33 36
19859.67 51
19861.00 38
19862.33 40
19863.66 57
19864.99 50
19866.32 50
19867.66 67
19868.99 45
19870.32 34
19871.65 46
19872.99 41
19874.32 50
19875.65 51
19876.98 47
19878.32 44
19879.65 49
19880.98 56
19882.31 30
19883.65 41
19884.98 43
19886.31 50
19887.64 37
19888.98 39
19890.31 49
19891.64 42
19892.97 45
19894.31 41
19895.64 57
19896.97 38
19898.31 40
19899.64 62
19900.97 38
19902.31 61
19903.64 64
19904.97 55
19906.31 52
19907.64 56
19908.97 55
19910.31 71
19911.64 44
19912.97 53
19914.31 36
19915.64 42
19916.97 33
19918.31 52
19919.64 44
19920.98 41
19922.31 61
19923.64 53
19924.98 55
19926.31 45
19927.65 52
19928.98 54
19930.31 53
19931.65 48
19932.98 34
19934.32 40
19935.65 46
19936.99 63
19938.32 49
19939.65 48
19940.99 47
19942.32 67
19943.66 53
19944.99 42
19946.33 46
19947.66 68
19949.00 63
19950.33 67
19951.67 52
19953.00 42
19954.34 48
19955.67 41
19957.01 57
19958.34 46
19959.68 57
19961.01 55
19962.35 68
19963.68 54
19965.02 62
19966.35 52
19967.69 79
19969.02 50
19970.36 51
19971.70 49
19973.03 64
19974.37 43
19975.70 57
19977.04 48
19978.37 61
19979.71 73
19981.05 59
19982.38 43
19983.72 48
19985.05 60
19986.39 61
19987.73 61
19989.06 52
19990.40 44
19991.73 70
19993.07 64
19994.41 64
19995.74 46
19997.08 59
19998.42 66
19999.75 60
20001.09 55
20002.43 39
20003.76 61
20005.10 49
20006.44 43
20007.77 52
20009.11 53
20010.45 63
20011.78 50
20013.12 46
20014.46 47
20015.79 59
20017.13 64
20018.47 50
20019.81 41
20021.14 65
20022.48 65
20023.82 52
20025.15 54
20026.49 54
20027.83 70
20029.17 70
20030.50 64
20031.84 51
20033.18 42
20034.52 53
20035.85 61
20037.19 58
20038.53 54
20039.87 63
20041.21 56
20042.54 62
20043.88 52
20045.22 41
20046.56 60
20047.90 63
20049.23 61
20050.57 62
20051.91 48
20053.25 64
20054.59 64
20055.93 60
20057.26 49
20058.60 54
20059.94 58
20061.28 46
20062.62 59
20063.96 41
20065.30 49
20066.63 63
20067.97 61
20069.31 59
20070.65 53
20071.99 52
20073.33 55
20074.67 53
20076.01 50
20077.35 38
20078.68 55
20080.02 51
20081.36 53
20082.70 36
20084.04 45
20085.38 54
20086.72 55
20088.06 53
20089.40 54
20090.74 57
20092.08 48
20093.42 57
20094.76 49
20096.10 60
20097.44 62
20098.78 50
20100.12 60
20101.46 57
20102.80 46
20104.14 42
20105.48 45
20106.82 47
20108.16 60
20109.50 47
20110.84 48
20112.18 61
20113.52 56
20114.86 66
20116.20 45
20117.54 34
20118.88 53
20120.22 38
20121.56 47
20122.90 66
20124.24 53
20125.58 48
20126.92 54
20128.26 55
20129.61 56
20130.95 57
20132.29 51
20133.63 40
20134.97 42
20136.31 51
20137.65 52
20138.99 55
20140.33 72
20141.67 45
20143.02 37
