# Supplementary material for: MALDI-TOF MS typing enables the classification of brewing yeasts of the genus Saccharomyces to major beer styles
Source: PLoS One. 2017 Aug 9;12(8):e0181694. doi: 10.1371/journal.pone.0181694 (PMC5549903; doi:10.1371/journal.pone.0181694)
Supplement: S1 File — The directory includes 90 raw files and was zipped to “.zip”; the folder has three strains with 30 spectra per strain; S1 Text explains the raw files with an example and Table 1 represents the yeast strains used within the experiment. (ZIP) [file pone.0181694.s004.zip › 1-3/30250-68-OG-WB-WB-YPG-18h-E-E_2015-07-07__0_A1_1.dat]

2000.10 3020
2000.52 3281
2000.94 3517
2001.36 3211
2001.78 2792
2002.21 2911
2002.63 2898
2003.05 3001
2003.47 2844
2003.89 3029
2004.32 2973
2004.74 2808
2005.16 2959
2005.58 3087
2006.00 3050
2006.43 3192
2006.85 2921
2007.27 2948
2007.69 3216
2008.12 3272
2008.54 3164
2008.96 3135
2009.38 3173
2009.81 3296
2010.23 2954
2010.65 2812
2011.08 2895
2011.50 2845
2011.92 2806
2012.34 2942
2012.77 2713
2013.19 2918
2013.61 3123
2014.04 2810
2014.46 2713
2014.88 2752
2015.31 2532
2015.73 2530
2016.15 2470
2016.58 2682
2017.00 2797
2017.42 2897
2017.85 3268
2018.27 3202
2018.69 3211
2019.12 3112
2019.54 2987
2019.96 3063
2020.39 2976
2020.81 3089
2021.23 3054
2021.66 2851
2022.08 2932
2022.51 2868
2022.93 2835
2023.35 2824
2023.78 2823
2024.20 2780
2024.63 2853
2025.05 3102
2025.48 3027
2025.90 2756
2026.32 2698
2026.75 3097
2027.17 3040
2027.60 2896
2028.02 2553
2028.45 2486
2028.87 2684
2029.30 2802
2029.72 2805
2030.15 2834
2030.57 2645
2031.00 2801
2031.42 2851
2031.85 2937
2032.27 3089
2032.70 2943
2033.12 2981
2033.55 2940
2033.97 2961
2034.40 2863
2034.82 2862
2035.25 2918
2035.67 2956
2036.10 2703
2036.52 2635
2036.95 2762
2037.37 3004
2037.80 2814
2038.22 2871
2038.65 2901
2039.08 2768
2039.50 2807
2039.93 2724
2040.35 2837
2040.78 2852
2041.21 2796
2041.63 3040
2042.06 2920
2042.48 2749
2042.91 2948
2043.34 2739
2043.76 2833
2044.19 2821
2044.61 2797
2045.04 2964
2045.47 2992
2045.89 3043
2046.32 3155
2046.75 3177
2047.17 2938
2047.60 2992
2048.03 2949
2048.45 3020
2048.88 2941
2049.31 2996
2049.73 2869
2050.16 2951
2050.59 2720
2051.01 2884
2051.44 2722
2051.87 2717
2052.29 2773
2052.72 2898
2053.15 2844
2053.58 2712
2054.00 2719
2054.43 2971
2054.86 2863
2055.29 2550
2055.71 2837
2056.14 2726
2056.57 2804
2057.00 2806
2057.42 2611
2057.85 2880
2058.28 3006
2058.71 2839
2059.13 2847
2059.56 2883
2059.99 2985
2060.42 3035
2060.85 2759
2061.27 3081
2061.70 3046
2062.13 2813
2062.56 2955
2062.99 2859
2063.41 3119
2063.84 3578
2064.27 3606
2064.70 4063
2065.13 3952
2065.56 3897
2065.98 4122
2066.41 4017
2066.84 4127
2067.27 3857
2067.70 3480
2068.13 3440
2068.56 3191
2068.99 2951
2069.41 2925
2069.84 2989
2070.27 2799
2070.70 2854
2071.13 3193
2071.56 2808
2071.99 3087
2072.42 3181
2072.85 3055
2073.28 2975
2073.71 2974
2074.13 2899
2074.56 3046
2074.99 2924
2075.42 2911
2075.85 3176
2076.28 3056
2076.71 3123
2077.14 3110
2077.57 3137
2078.00 3076
2078.43 3004
2078.86 3150
2079.29 3301
2079.72 3109
2080.15 3074
2080.58 3138
2081.01 2893
2081.44 2857
2081.87 3110
2082.30 3068
2082.73 3057
2083.16 3011
2083.59 2903
2084.02 2973
2084.45 2799
2084.88 3040
2085.31 2959
2085.74 2832
2086.17 2913
2086.61 2869
2087.04 2646
2087.47 2952
2087.90 2904
2088.33 2945
2088.76 3077
2089.19 2931
2089.62 2658
2090.05 2746
2090.48 2650
2090.91 2681
2091.35 2732
2091.78 2826
2092.21 2738
2092.64 2825
2093.07 2746
2093.50 2874
2093.93 2831
2094.36 2772
2094.80 2822
2095.23 2737
2095.66 2765
2096.09 2819
2096.52 2841
2096.95 2748
2097.39 2846
2097.82 2695
2098.25 2579
2098.68 2452
2099.11 2735
2099.55 2502
2099.98 2450
2100.41 2539
2100.84 2553
2101.27 2704
2101.71 2735
2102.14 2437
2102.57 2562
2103.00 2620
2103.43 2694
2103.87 2697
2104.30 2712
2104.73 2790
2105.16 3016
2105.60 3192
2106.03 2904
2106.46 2893
2106.90 2979
2107.33 3165
2107.76 3173
2108.19 2913
2108.63 2765
2109.06 2930
2109.49 2706
2109.93 2835
2110.36 2779
2110.79 2830
2111.23 2724
2111.66 2731
2112.09 2639
2112.52 2807
2112.96 2736
2113.39 2744
2113.83 2825
2114.26 2844
2114.69 2736
2115.13 2592
2115.56 2605
2115.99 2634
2116.43 2494
2116.86 2506
2117.29 2519
2117.73 2660
2118.16 2444
2118.60 2552
2119.03 2719
2119.46 2786
2119.90 2618
2120.33 2592
2120.77 2555
2121.20 2738
2121.63 2788
2122.07 2844
2122.50 2898
2122.94 2748
2123.37 2908
2123.81 2749
2124.24 2632
2124.68 2776
2125.11 2893
2125.54 3072
2125.98 2811
2126.41 2756
2126.85 2835
2127.28 2876
2127.72 2837
2128.15 2818
2128.59 2797
2129.02 3045
2129.46 2827
2129.89 3149
2130.33 3088
2130.76 3126
2131.20 3171
2131.63 3113
2132.07 2974
2132.51 2921
2132.94 2754
2133.38 2931
2133.81 2839
2134.25 2763
2134.68 2870
2135.12 2908
2135.55 2960
2135.99 3015
2136.43 2922
2136.86 2774
2137.30 2751
2137.73 2808
2138.17 2870
2138.60 2941
2139.04 2725
2139.48 2796
2139.91 2635
2140.35 2719
2140.79 2819
2141.22 2690
2141.66 2684
2142.09 2657
2142.53 2537
2142.97 2487
2143.40 2550
2143.84 2691
2144.28 2743
2144.71 2570
2145.15 2391
2145.59 2542
2146.02 2548
2146.46 2592
2146.90 2669
2147.33 3100
2147.77 3145
2148.21 3296
2148.64 3300
2149.08 3526
2149.52 3286
2149.96 3514
2150.39 3433
2150.83 3502
2151.27 3201
2151.70 3413
2152.14 3297
2152.58 3175
2153.02 3021
2153.45 2985
2153.89 2925
2154.33 2931
2154.77 2928
2155.20 3073
2155.64 2983
2156.08 2757
2156.52 3023
2156.96 3161
2157.39 3041
2157.83 3033
2158.27 2929
2158.71 2944
2159.15 2881
2159.58 2815
2160.02 2613
2160.46 2796
2160.90 2979
2161.34 2856
2161.78 2885
2162.21 3108
2162.65 2904
2163.09 2861
2163.53 2686
2163.97 2791
2164.41 2565
2164.84 2740
2165.28 2840
2165.72 2727
2166.16 2686
2166.60 2809
2167.04 2709
2167.48 2634
2167.92 2800
2168.36 2740
2168.79 3003
2169.23 3097
2169.67 3020
2170.11 3023
2170.55 3126
2170.99 3181
2171.43 3276
2171.87 3443
2172.31 3649
2172.75 3663
2173.19 3709
2173.63 3755
2174.07 3808
2174.51 4172
2174.95 4216
2175.39 4367
2175.83 4501
2176.27 4005
2176.70 3902
2177.14 3591
2177.58 3479
2178.02 3438
2178.46 3439
2178.90 3299
2179.34 3334
2179.79 3045
2180.23 3215
2180.67 2980
2181.11 2912
2181.55 2994
2181.99 3033
2182.43 2803
2182.87 2898
2183.31 2831
2183.75 2644
2184.19 2707
2184.63 2783
2185.07 2858
2185.51 2736
2185.95 2946
2186.39 3058
2186.83 2938
2187.27 3161
2187.72 3280
2188.16 2949
2188.60 2857
2189.04 3305
2189.48 3401
2189.92 3218
2190.36 3077
2190.80 3237
2191.24 3102
2191.69 3034
2192.13 3094
2192.57 3139
2193.01 3406
2193.45 3412
2193.89 3553
2194.34 3727
2194.78 3650
2195.22 3737
2195.66 3876
2196.10 3745
2196.54 3488
2196.99 3567
2197.43 3384
2197.87 3160
2198.31 3126
2198.75 3405
2199.20 3200
2199.64 3028
2200.08 2994
2200.52 3291
2200.96 3349
2201.41 2962
2201.85 2858
2202.29 2966
2202.73 2845
2203.18 3125
2203.62 3037
2204.06 2981
2204.50 2818
2204.95 2996
2205.39 3010
2205.83 3052
2206.28 3051
2206.72 3042
2207.16 3277
2207.60 3267
2208.05 3290
2208.49 3357
2208.93 3321
2209.38 3458
2209.82 3297
2210.26 3121
2210.71 2954
2211.15 3318
2211.59 2972
2212.04 2948
2212.48 3183
2212.92 3184
2213.37 3149
2213.81 3194
2214.25 3141
2214.70 2935
2215.14 2884
2215.59 2767
2216.03 3095
2216.47 2949
2216.92 3033
2217.36 2879
2217.80 3006
2218.25 2835
2218.69 2940
2219.14 2940
2219.58 3000
2220.03 3123
2220.47 2963
2220.91 2929
2221.36 2923
2221.80 3106
2222.25 3188
2222.69 3218
2223.14 3065
2223.58 3440
2224.03 3848
2224.47 3514
2224.91 3436
2225.36 3617
2225.80 3518
2226.25 3495
2226.69 3520
2227.14 3395
2227.58 3257
2228.03 3574
2228.47 3263
2228.92 3230
2229.36 3140
2229.81 3163
2230.25 3419
2230.70 3505
2231.15 3702
2231.59 3467
2232.04 3430
2232.48 3544
2232.93 3651
2233.37 3558
2233.82 3426
2234.26 3399
2234.71 3323
2235.15 3197
2235.60 3180
2236.05 3029
2236.49 2990
2236.94 3114
2237.38 2844
2237.83 3019
2238.28 3011
2238.72 2957
2239.17 2716
2239.61 2691
2240.06 2651
2240.51 2674
2240.95 2721
2241.40 2650
2241.85 2651
2242.29 2586
2242.74 2477
2243.19 2584
2243.63 2537
2244.08 2744
2244.53 2954
2244.97 2642
2245.42 2736
2245.87 2585
2246.31 2665
2246.76 2809
2247.21 2668
2247.65 2710
2248.10 2602
2248.55 2764
2248.99 2849
2249.44 2706
2249.89 2979
2250.34 2809
2250.78 2548
2251.23 2691
2251.68 2655
2252.13 2594
2252.57 2747
2253.02 2654
2253.47 2578
2253.92 2620
2254.36 2701
2254.81 2434
2255.26 2720
2255.71 2432
2256.15 2508
2256.60 2628
2257.05 2554
2257.50 2405
2257.95 2477
2258.39 2578
2258.84 2357
2259.29 2586
2259.74 2770
2260.19 2956
2260.63 2897
2261.08 2754
2261.53 2712
2261.98 2720
2262.43 2797
2262.88 2933
2263.32 3044
2263.77 2850
2264.22 2829
2264.67 2978
2265.12 2872
2265.57 2904
2266.02 3030
2266.47 2995
2266.91 2880
2267.36 2990
2267.81 3027
2268.26 3131
2268.71 3046
2269.16 3284
2269.61 3547
2270.06 3479
2270.51 3407
2270.96 3501
2271.41 3685
2271.86 3478
2272.30 3345
2272.75 3440
2273.20 3169
2273.65 3236
2274.10 3175
2274.55 3110
2275.00 3153
2275.45 3070
2275.90 2913
2276.35 2821
2276.80 2696
2277.25 2645
2277.70 2553
2278.15 2592
2278.60 2688
2279.05 2588
2279.50 2563
2279.95 2538
2280.40 2675
2280.85 2517
2281.30 2671
2281.75 2594
2282.20 2663
2282.65 2641
2283.10 2708
2283.55 2562
2284.00 2547
2284.46 2969
2284.91 2759
2285.36 2663
2285.81 2789
2286.26 3091
2286.71 2969
2287.16 3100
2287.61 3537
2288.06 3855
2288.51 4048
2288.96 4310
2289.42 4815
2289.87 4882
2290.32 5127
2290.77 5228
2291.22 5285
2291.67 5074
2292.12 5146
2292.57 5074
2293.03 4806
2293.48 4306
2293.93 4045
2294.38 3904
2294.83 3350
2295.28 3345
2295.74 3373
2296.19 3158
2296.64 2827
2297.09 3028
2297.54 3047
2297.99 2918
2298.45 2669
2298.90 2830
2299.35 2641
2299.80 2827
2300.25 3130
2300.71 2742
2301.16 2648
2301.61 2847
2302.06 2538
2302.52 2672
2302.97 2772
2303.42 2747
2303.87 2640
2304.33 2677
2304.78 2724
2305.23 2773
2305.68 2850
2306.14 2847
2306.59 2988
2307.04 2816
2307.50 3032
2307.95 3139
2308.40 3491
2308.85 3701
2309.31 3399
2309.76 3393
2310.21 3454
2310.67 3587
2311.12 3554
2311.57 3471
2312.03 3515
2312.48 3379
2312.93 3313
2313.39 3248
2313.84 3085
2314.29 3148
2314.75 2958
2315.20 2979
2315.66 2975
2316.11 2794
2316.56 2768
2317.02 3032
2317.47 3293
2317.92 2975
2318.38 3024
2318.83 3164
2319.29 3271
2319.74 3215
2320.19 3256
2320.65 3200
2321.10 3164
2321.56 2924
2322.01 3115
2322.47 3236
2322.92 3047
2323.37 3266
2323.83 3437
2324.28 3644
2324.74 3979
2325.19 4109
2325.65 4073
2326.10 4053
2326.56 3888
2327.01 3594
2327.47 3534
2327.92 3512
2328.38 3388
2328.83 3599
2329.29 3458
2329.74 3245
2330.20 3371
2330.65 3311
2331.11 2922
2331.56 2767
2332.02 2764
2332.47 3095
2332.93 2969
2333.38 2849
2333.84 2645
2334.29 2681
2334.75 2867
2335.21 2984
2335.66 2781
2336.12 2895
2336.57 2799
2337.03 2603
2337.48 2590
2337.94 2717
2338.40 2668
2338.85 2721
2339.31 2898
2339.76 3034
2340.22 2893
2340.68 2792
2341.13 2732
2341.59 2881
2342.04 2759
2342.50 2638
2342.96 2735
2343.41 2879
2343.87 2990
2344.33 2764
2344.78 2766
2345.24 2727
2345.70 2880
2346.15 3214
2346.61 3199
2347.07 3036
2347.52 2936
2347.98 3006
2348.44 3022
2348.89 3223
2349.35 2900
2349.81 2748
2350.26 2521
2350.72 2646
2351.18 2697
2351.64 2668
2352.09 2705
2352.55 2476
2353.01 2636
2353.47 2656
2353.92 2618
2354.38 2403
2354.84 2512
2355.30 2687
2355.75 2703
2356.21 2459
2356.67 2558
2357.13 2668
2357.58 2702
2358.04 2701
2358.50 2716
2358.96 2697
2359.42 2717
2359.87 2859
2360.33 2786
2360.79 2754
2361.25 2924
2361.71 3087
2362.16 2833
2362.62 2758
2363.08 2661
2363.54 2706
2364.00 2795
2364.46 2819
2364.91 2822
2365.37 2876
2365.83 2914
2366.29 2704
2366.75 2776
2367.21 2950
2367.67 2891
2368.13 2771
2368.58 3038
2369.04 3054
2369.50 2963
2369.96 2893
2370.42 2883
2370.88 3087
2371.34 3171
2371.80 3068
2372.26 3308
2372.72 3166
2373.17 3176
2373.63 3249
2374.09 3459
2374.55 3250
2375.01 3291
2375.47 3429
2375.93 3210
2376.39 3274
2376.85 3012
2377.31 3230
2377.77 3046
2378.23 2989
2378.69 3140
2379.15 3034
2379.61 2664
2380.07 2709
2380.53 2614
2380.99 2768
2381.45 2709
2381.91 2693
2382.37 2639
2382.83 2478
2383.29 2559
2383.75 2681
2384.21 2661
2384.67 2770
2385.13 2720
2385.59 2782
2386.05 2682
2386.51 2593
2386.97 2675
2387.43 2631
2387.90 2680
2388.36 2689
2388.82 2729
2389.28 2835
2389.74 2895
2390.20 2965
2390.66 3028
2391.12 2879
2391.58 3156
2392.04 3059
2392.51 3124
2392.97 3030
2393.43 3043
2393.89 3245
2394.35 2812
2394.81 2522
2395.27 2624
2395.73 2757
2396.20 2922
2396.66 2952
2397.12 2735
2397.58 2836
2398.04 2921
2398.50 2929
2398.97 3033
2399.43 2806
2399.89 2729
2400.35 3029
2400.81 2760
2401.28 2773
2401.74 2917
2402.20 2686
2402.66 2987
2403.12 3037
2403.59 2787
2404.05 2863
2404.51 2804
2404.97 3049
2405.44 3053
2405.90 2984
2406.36 2944
2406.82 3057
2407.29 2980
2407.75 2720
2408.21 2613
2408.67 2655
2409.14 2804
2409.60 2724
2410.06 2659
2410.52 2501
2410.99 2507
2411.45 2554
2411.91 2582
2412.38 2851
2412.84 2670
2413.30 2410
2413.77 2649
2414.23 2688
2414.69 2645
2415.16 2765
2415.62 2852
2416.08 2830
2416.55 2770
2417.01 2926
2417.47 2803
2417.94 2798
2418.40 2835
2418.86 2795
2419.33 2997
2419.79 3038
2420.26 3012
2420.72 2781
2421.18 2779
2421.65 2923
2422.11 3021
2422.58 3202
2423.04 3030
2423.50 3057
2423.97 3124
2424.43 2801
2424.90 2893
2425.36 2727
2425.83 2670
2426.29 2925
2426.75 3045
2427.22 2817
2427.68 2667
2428.15 2787
2428.61 2850
2429.08 2771
2429.54 2637
2430.01 2588
2430.47 2681
2430.94 2729
2431.40 2796
2431.87 2836
2432.33 2791
2432.80 2758
2433.26 2861
2433.73 2753
2434.19 2748
2434.66 2592
2435.12 2791
2435.59 2861
2436.05 2654
2436.52 2998
2436.98 2975
2437.45 2954
2437.91 2756
2438.38 2698
2438.85 2863
2439.31 2731
2439.78 3025
2440.24 3008
2440.71 3327
2441.17 3221
2441.64 3264
2442.11 3335
2442.57 3197
2443.04 3025
2443.50 2985
2443.97 2941
2444.44 2978
2444.90 2978
2445.37 2900
2445.83 2875
2446.30 2653
2446.77 2555
2447.23 2876
2447.70 2738
2448.17 2559
2448.63 2428
2449.10 2772
2449.57 2675
2450.03 2651
2450.50 2571
2450.97 2704
2451.43 2688
2451.90 2560
2452.37 2680
2452.83 2830
2453.30 2741
2453.77 2776
2454.24 2739
2454.70 2567
2455.17 2522
2455.64 2705
2456.10 2576
2456.57 2480
2457.04 2736
2457.51 2580
2457.97 2611
2458.44 2797
2458.91 2590
2459.38 2440
2459.84 2405
2460.31 2484
2460.78 2447
2461.25 2474
2461.71 2415
2462.18 2355
2462.65 2469
2463.12 2459
2463.59 2668
2464.05 2548
2464.52 2423
2464.99 2363
2465.46 2515
2465.93 2565
2466.39 2752
2466.86 2567
2467.33 2793
2467.80 2718
2468.27 2663
2468.74 2517
2469.20 2698
2469.67 2542
2470.14 2456
2470.61 2434
2471.08 2663
2471.55 2772
2472.02 2725
2472.49 2819
2472.95 2619
2473.42 2509
2473.89 2558
2474.36 2597
2474.83 2442
2475.30 2601
2475.77 2654
2476.24 2650
2476.71 2642
2477.18 2485
2477.65 2611
2478.11 2506
2478.58 2367
2479.05 2482
2479.52 2607
2479.99 2556
2480.46 2476
2480.93 2577
2481.40 2407
2481.87 2476
2482.34 2419
2482.81 2554
2483.28 2209
2483.75 2717
2484.22 2630
2484.69 2604
2485.16 2644
2485.63 2530
2486.10 2604
2486.57 2476
2487.04 2629
2487.51 2874
2487.98 2870
2488.45 2811
2488.92 2717
2489.39 2689
2489.86 2733
2490.33 2707
2490.80 2766
2491.27 2833
2491.74 2824
2492.22 2847
2492.69 2729
2493.16 2674
2493.63 2569
2494.10 2859
2494.57 2845
2495.04 2824
2495.51 2659
2495.98 2499
2496.45 2883
2496.92 2624
2497.40 2492
2497.87 2562
2498.34 2474
2498.81 2644
2499.28 2538
2499.75 2534
2500.22 2789
2500.70 2766
2501.17 2581
2501.64 2426
2502.11 2495
2502.58 2564
2503.05 2531
2503.53 2565
2504.00 2637
2504.47 2690
2504.94 2792
2505.41 2703
2505.88 2712
2506.36 2768
2506.83 2724
2507.30 2661
2507.77 2859
2508.25 3068
2508.72 3170
2509.19 3272
2509.66 3111
2510.13 3398
2510.61 3472
2511.08 3546
2511.55 3515
2512.02 3448
2512.50 3612
2512.97 3591
2513.44 3455
2513.91 3295
2514.39 3162
2514.86 3159
2515.33 3016
2515.81 2825
2516.28 2983
2516.75 2897
2517.23 2815
2517.70 2664
2518.17 2906
2518.64 2845
2519.12 2698
2519.59 2758
2520.06 2732
2520.54 2904
2521.01 3037
2521.48 2712
2521.96 2608
2522.43 2559
2522.91 2435
2523.38 2324
2523.85 2433
2524.33 2604
2524.80 2519
2525.27 2623
2525.75 2584
2526.22 2681
2526.70 2549
2527.17 2584
2527.64 2460
2528.12 2802
2528.59 2677
2529.07 2796
2529.54 2789
2530.01 2796
2530.49 2789
2530.96 2820
2531.44 2757
2531.91 2756
2532.39 2804
2532.86 2718
2533.33 2751
2533.81 2949
2534.28 2827
2534.76 2882
2535.23 2998
2535.71 2683
2536.18 2776
2536.66 2903
2537.13 2830
2537.61 2877
2538.08 2937
2538.56 3218
2539.03 3171
2539.51 2999
2539.98 3030
2540.46 2987
2540.93 3066
2541.41 2993
2541.88 2876
2542.36 2979
2542.84 2929
2543.31 2921
2543.79 2775
2544.26 2826
2544.74 3048
2545.21 2865
2545.69 3272
2546.16 3136
2546.64 3263
2547.12 3258
2547.59 3319
2548.07 3523
2548.54 3521
2549.02 3402
2549.50 3482
2549.97 3278
2550.45 3343
2550.92 3366
2551.40 3089
2551.88 2975
2552.35 2730
2552.83 3067
2553.31 3125
2553.78 2874
2554.26 2929
2554.74 2958
2555.21 2747
2555.69 2916
2556.17 2842
2556.64 2698
2557.12 2773
2557.60 2885
2558.07 2890
2558.55 2685
2559.03 2563
2559.50 2592
2559.98 2728
2560.46 3062
2560.93 2718
2561.41 2712
2561.89 2806
2562.37 2606
2562.84 2817
2563.32 2552
2563.80 2333
2564.28 2376
2564.75 2358
2565.23 2446
2565.71 2422
2566.19 2576
2566.66 2369
2567.14 2341
2567.62 2356
2568.10 2510
2568.57 2742
2569.05 2524
2569.53 2421
2570.01 2458
2570.49 2339
2570.96 2558
2571.44 2617
2571.92 2480
2572.40 2532
2572.88 2414
2573.36 2444
2573.83 2339
2574.31 2311
2574.79 2475
2575.27 2458
2575.75 2543
2576.23 2436
2576.70 2578
2577.18 2356
2577.66 2424
2578.14 2298
2578.62 2151
2579.10 2453
2579.58 2527
2580.06 2283
2580.54 2546
2581.01 2486
2581.49 2486
2581.97 2375
2582.45 2293
2582.93 2301
2583.41 2258
2583.89 2223
2584.37 2341
2584.85 2420
2585.33 2385
2585.81 2537
2586.29 2454
2586.77 2667
2587.25 2535
2587.72 2563
2588.20 2678
2588.68 2682
2589.16 2916
2589.64 2641
2590.12 2621
2590.60 2461
2591.08 2612
2591.56 2582
2592.04 2484
2592.52 2601
2593.00 2564
2593.48 2561
2593.96 2662
2594.44 2697
2594.92 2721
2595.40 2718
2595.89 2634
2596.37 2556
2596.85 2479
2597.33 2617
2597.81 2523
2598.29 2432
2598.77 2223
2599.25 2355
2599.73 2673
2600.21 2608
2600.69 2442
2601.17 2456
2601.65 2483
2602.13 2530
2602.62 2431
2603.10 2322
2603.58 2472
2604.06 2535
2604.54 2670
2605.02 2535
2605.50 2412
2605.98 2806
2606.46 2646
2606.95 2546
2607.43 2552
2607.91 2803
2608.39 2738
2608.87 2573
2609.35 2594
2609.84 2590
2610.32 2495
2610.80 2392
2611.28 2489
2611.76 2505
2612.24 2665
2612.73 2568
2613.21 2461
2613.69 2390
2614.17 2557
2614.65 2661
2615.14 2566
2615.62 2496
2616.10 2598
2616.58 2662
2617.07 2638
2617.55 2708
2618.03 2493
2618.51 2419
2619.00 2422
2619.48 2778
2619.96 2557
2620.44 2669
2620.93 2684
2621.41 2579
2621.89 2499
2622.37 2398
2622.86 2593
2623.34 2469
2623.82 2426
2624.31 2519
2624.79 2509
2625.27 2320
2625.76 2569
2626.24 2614
2626.72 2533
2627.20 2555
2627.69 2579
2628.17 2714
2628.66 2581
2629.14 2650
2629.62 2834
2630.11 2878
2630.59 2896
2631.07 3010
2631.56 3089
2632.04 2928
2632.52 3031
2633.01 3016
2633.49 3085
2633.98 2966
2634.46 2898
2634.94 2714
2635.43 2494
2635.91 2618
2636.40 2683
2636.88 2630
2637.36 2636
2637.85 2669
2638.33 2637
2638.82 2793
2639.30 2647
2639.79 2474
2640.27 2400
2640.75 2502
2641.24 2488
2641.72 2448
2642.21 2262
2642.69 2332
2643.18 2250
2643.66 2317
2644.15 2356
2644.63 2542
2645.12 2509
2645.60 2390
2646.09 2383
2646.57 2507
2647.06 2451
2647.54 2434
2648.03 2533
2648.51 2546
2649.00 2563
2649.48 2456
2649.97 2439
2650.45 2572
2650.94 2333
2651.43 2478
2651.91 2492
2652.40 2551
2652.88 2707
2653.37 2776
2653.85 2664
2654.34 2697
2654.82 2553
2655.31 2468
2655.80 2487
2656.28 2321
2656.77 2600
2657.25 2563
2657.74 2466
2658.23 2410
2658.71 2459
2659.20 2346
2659.69 2454
2660.17 2428
2660.66 2632
2661.14 2573
2661.63 2474
2662.12 2751
2662.60 2556
2663.09 2407
2663.58 2655
2664.06 2668
2664.55 2524
2665.04 2518
2665.52 2686
2666.01 2535
2666.50 2639
2666.98 2715
2667.47 2538
2667.96 2494
2668.45 2382
2668.93 2463
2669.42 2581
2669.91 2617
2670.39 2551
2670.88 2749
2671.37 2650
2671.86 2745
2672.34 3145
2672.83 3277
2673.32 3382
2673.81 3218
2674.29 3207
2674.78 3392
2675.27 3481
2675.76 3542
2676.24 3456
2676.73 3356
2677.22 3442
2677.71 3417
2678.20 2996
2678.68 2898
2679.17 2781
2679.66 2868
2680.15 2551
2680.64 2520
2681.12 2552
2681.61 2540
2682.10 2446
2682.59 2456
2683.08 2452
2683.57 2505
2684.05 2555
2684.54 2461
2685.03 2462
2685.52 2448
2686.01 2461
2686.50 2483
2686.99 2729
2687.47 2756
2687.96 2554
2688.45 2430
2688.94 2581
2689.43 2508
2689.92 2472
2690.41 2583
2690.90 2593
2691.39 2586
2691.88 2499
2692.37 2493
2692.85 2441
2693.34 2471
2693.83 2280
2694.32 2370
2694.81 2180
2695.30 2176
2695.79 2441
2696.28 2489
2696.77 2289
2697.26 2529
2697.75 2307
2698.24 2380
2698.73 2450
2699.22 2571
2699.71 2622
2700.20 2778
2700.69 2776
2701.18 2456
2701.67 2578
2702.16 2747
2702.65 2663
2703.14 2851
2703.63 2827
2704.12 2836
2704.61 2855
2705.10 2730
2705.59 2721
2706.08 2439
2706.57 2497
2707.06 2515
2707.55 2533
2708.04 2477
2708.53 2425
2709.03 2321
2709.52 2314
2710.01 2294
2710.50 2401
2710.99 2388
2711.48 2441
2711.97 2677
2712.46 2492
2712.95 2262
2713.44 2586
2713.94 2779
2714.43 2845
2714.92 2557
2715.41 2491
2715.90 2431
2716.39 2395
2716.88 2563
2717.38 2572
2717.87 2594
2718.36 2598
2718.85 2599
2719.34 2589
2719.83 2570
2720.32 2744
2720.82 2885
2721.31 2963
2721.80 2865
2722.29 2663
2722.78 2776
2723.28 2918
2723.77 2771
2724.26 2787
2724.75 2746
2725.25 2917
2725.74 2480
2726.23 2609
2726.72 2700
2727.21 2543
2727.71 2481
2728.20 2595
2728.69 2498
2729.18 2496
2729.68 2524
2730.17 2600
2730.66 2692
2731.16 2641
2731.65 2747
2732.14 2892
2732.63 2928
2733.13 2987
2733.62 2879
2734.11 2914
2734.61 2948
2735.10 2915
2735.59 3013
2736.08 2990
2736.58 2928
2737.07 3351
2737.56 3119
2738.06 2963
2738.55 2896
2739.05 2824
2739.54 2813
2740.03 2808
2740.53 2454
2741.02 2548
2741.51 2463
2742.01 2248
2742.50 2576
2742.99 2713
2743.49 2685
2743.98 2295
2744.48 2380
2744.97 2497
2745.46 2480
2745.96 2614
2746.45 2580
2746.95 2777
2747.44 2563
2747.93 2732
2748.43 2800
2748.92 2590
2749.42 2629
2749.91 2769
2750.41 2569
2750.90 2686
2751.40 2464
2751.89 2632
2752.39 2496
2752.88 2469
2753.37 2474
2753.87 2364
2754.36 2641
2754.86 2826
2755.35 2430
2755.85 2398
2756.34 2593
2756.84 2489
2757.33 2605
2757.83 2531
2758.32 2453
2758.82 2835
2759.32 2694
2759.81 2707
2760.31 2626
2760.80 2610
2761.30 2441
2761.79 2466
2762.29 2376
2762.78 2717
2763.28 2729
2763.77 2590
2764.27 2608
2764.77 2574
2765.26 2732
2765.76 2728
2766.25 2530
2766.75 2533
2767.25 2658
2767.74 2726
2768.24 2605
2768.73 2781
2769.23 2684
2769.73 2672
2770.22 2712
2770.72 2653
2771.22 2507
2771.71 2596
2772.21 2735
2772.70 2869
2773.20 3172
2773.70 3164
2774.19 3251
2774.69 3380
2775.19 3372
2775.68 3259
2776.18 3603
2776.68 3709
2777.17 3840
2777.67 3770
2778.17 3336
2778.67 3209
2779.16 3253
2779.66 3134
2780.16 2971
2780.65 2869
2781.15 2821
2781.65 2777
2782.15 2444
2782.64 2570
2783.14 2563
2783.64 2448
2784.14 2747
2784.63 2693
2785.13 2561
2785.63 2565
2786.13 2460
2786.62 2500
2787.12 2339
2787.62 2345
2788.12 2499
2788.62 2419
2789.11 2449
2789.61 2257
2790.11 2289
2790.61 2533
2791.11 2619
2791.60 2420
2792.10 2558
2792.60 2635
2793.10 2574
2793.60 2483
2794.10 2674
2794.59 2654
2795.09 2626
2795.59 2757
2796.09 2642
2796.59 2762
2797.09 2906
2797.59 2800
2798.08 2511
2798.58 2546
2799.08 2634
2799.58 2577
2800.08 2259
2800.58 2447
2801.08 2629
2801.58 2574
2802.08 2405
2802.58 2443
2803.07 2429
2803.57 2586
2804.07 2748
2804.57 2758
2805.07 2866
2805.57 2848
2806.07 2976
2806.57 3113
2807.07 3247
2807.57 3199
2808.07 3157
2808.57 2990
2809.07 3049
2809.57 2876
2810.07 2765
2810.57 2954
2811.07 2981
2811.57 2846
2812.07 2614
2812.57 2834
2813.07 2669
2813.57 2738
2814.07 2530
2814.57 2638
2815.07 2602
2815.57 2470
2816.07 2558
2816.57 2365
2817.07 2421
2817.57 2315
2818.07 2505
2818.57 2490
2819.07 2715
2819.57 2810
2820.07 2837
2820.57 2864
2821.07 2775
2821.58 2432
2822.08 2440
2822.58 2425
2823.08 2373
2823.58 2228
2824.08 2374
2824.58 2578
2825.08 2330
2825.58 2296
2826.09 2577
2826.59 2860
2827.09 2609
2827.59 2483
2828.09 2593
2828.59 2573
2829.09 2516
2829.60 2536
2830.10 2584
2830.60 2483
2831.10 2469
2831.60 2470
2832.10 2639
2832.61 2468
2833.11 2504
2833.61 2681
2834.11 2598
2834.61 2481
2835.12 2596
2835.62 2717
2836.12 2712
2836.62 2518
2837.12 2537
2837.63 2654
2838.13 2555
2838.63 2504
2839.13 2471
2839.64 2524
2840.14 2493
2840.64 2440
2841.14 2557
2841.65 2468
2842.15 2346
2842.65 2447
2843.15 2504
2843.66 2682
2844.16 2635
2844.66 2557
2845.17 2516
2845.67 2812
2846.17 2806
2846.67 2677
2847.18 2820
2847.68 2892
2848.18 2900
2848.69 2955
2849.19 3173
2849.69 2887
2850.20 2928
2850.70 2726
2851.20 2872
2851.71 2681
2852.21 2877
2852.72 2939
2853.22 2723
2853.72 2697
2854.23 2735
2854.73 2735
2855.23 2675
2855.74 2731
2856.24 2975
2856.75 2757
2857.25 2699
2857.75 2785
2858.26 2670
2858.76 2761
2859.27 2881
2859.77 2649
2860.27 2468
2860.78 2518
2861.28 2526
2861.79 2333
2862.29 2246
2862.80 2387
2863.30 2479
2863.81 2468
2864.31 2410
2864.81 2350
2865.32 2358
2865.82 2388
2866.33 2239
2866.83 2286
2867.34 2402
2867.84 2451
2868.35 2525
2868.85 2440
2869.36 2513
2869.86 2518
2870.37 2482
2870.87 2523
2871.38 2778
2871.89 3037
2872.39 3107
2872.90 3198
2873.40 2978
2873.91 2837
2874.41 2752
2874.92 2950
2875.42 2904
2875.93 2654
2876.43 2629
2876.94 2838
2877.45 2759
2877.95 2795
2878.46 2757
2878.96 2835
2879.47 2729
2879.98 2427
2880.48 2567
2880.99 2779
2881.49 2936
2882.00 2533
2882.51 2632
2883.01 2929
2883.52 2701
2884.03 2755
2884.53 2732
2885.04 2836
2885.54 2933
2886.05 2835
2886.56 2692
2887.06 2684
2887.57 2883
2888.08 3010
2888.58 2833
2889.09 2857
2889.60 3091
2890.11 2948
2890.61 3078
2891.12 2842
2891.63 2915
2892.13 2978
2892.64 3030
2893.15 3108
2893.65 3259
2894.16 3658
2894.67 3782
2895.18 3589
2895.68 3372
2896.19 3659
2896.70 3631
2897.21 3585
2897.71 3148
2898.22 3127
2898.73 3164
2899.24 3049
2899.74 3191
2900.25 2955
2900.76 3083
2901.27 2995
2901.78 3202
2902.28 3125
2902.79 3127
2903.30 3179
2903.81 3123
2904.32 3476
2904.82 3314
2905.33 3511
2905.84 3556
2906.35 3445
2906.86 3190
2907.37 3326
2907.87 3175
2908.38 3253
2908.89 3100
2909.40 2950
2909.91 2798
2910.42 2781
2910.93 2797
2911.44 2856
2911.94 2721
2912.45 2735
2912.96 2779
2913.47 2745
2913.98 2915
2914.49 2834
2915.00 2672
2915.51 3004
2916.02 2821
2916.53 2750
2917.03 2717
2917.54 2626
2918.05 2806
2918.56 2909
2919.07 2770
2919.58 2893
2920.09 2896
2920.60 2933
2921.11 2823
2921.62 2842
2922.13 2865
2922.64 2779
2923.15 2839
2923.66 3148
2924.17 2891
2924.68 2722
2925.19 2806
2925.70 2708
2926.21 2545
2926.72 2794
2927.23 2761
2927.74 2778
2928.25 2759
2928.76 2306
2929.27 2230
2929.78 2343
2930.29 2423
2930.80 2395
2931.31 2425
2931.82 2619
2932.33 2465
2932.84 2847
2933.35 2707
2933.86 2793
2934.38 2714
2934.89 2718
2935.40 2399
2935.91 2644
2936.42 2942
2936.93 2773
2937.44 2763
2937.95 2779
2938.46 2979
2938.97 2929
2939.49 2807
2940.00 2990
2940.51 2868
2941.02 2857
2941.53 2699
2942.04 2731
2942.55 2702
2943.07 2741
2943.58 2795
2944.09 2905
2944.60 2820
2945.11 2898
2945.62 2887
2946.14 2768
2946.65 2597
2947.16 2584
2947.67 2781
2948.18 2717
2948.70 2669
2949.21 2694
2949.72 2614
2950.23 2638
2950.74 2524
2951.26 2396
2951.77 2360
2952.28 2430
2952.79 2555
2953.31 2717
2953.82 2427
2954.33 2396
2954.84 2403
2955.36 2432
2955.87 2419
2956.38 2485
2956.89 2344
2957.41 2232
2957.92 2396
2958.43 2510
2958.94 2686
2959.46 2693
2959.97 2705
2960.48 2557
2961.00 2585
2961.51 2774
2962.02 2714
2962.54 2752
2963.05 2618
2963.56 2691
2964.08 2894
2964.59 2948
2965.10 2941
2965.62 2952
2966.13 2757
2966.64 2464
2967.16 2588
2967.67 2628
2968.18 2500
2968.70 2499
2969.21 2584
2969.73 2466
2970.24 2648
2970.75 2666
2971.27 2689
2971.78 2583
2972.30 2561
2972.81 2669
2973.32 2616
2973.84 2596
2974.35 2914
2974.87 2767
2975.38 2684
2975.90 2683
2976.41 2661
2976.92 2777
2977.44 2716
2977.95 2755
2978.47 2698
2978.98 2436
2979.50 2706
2980.01 2759
2980.53 2815
2981.04 2844
2981.56 2748
2982.07 2969
2982.59 3098
2983.10 2958
2983.62 2761
2984.13 2939
2984.65 2982
2985.16 3028
2985.68 3066
2986.19 2910
2986.71 3142
2987.22 3188
2987.74 3222
2988.25 3247
2988.77 3428
2989.29 3519
2989.80 3444
2990.32 3398
2990.83 3468
2991.35 3593
2991.86 3517
2992.38 3481
2992.89 3282
2993.41 3314
2993.93 3589
2994.44 3419
2994.96 3465
2995.47 3438
2995.99 3810
2996.51 3624
2997.02 3640
2997.54 3692
2998.06 3715
2998.57 4054
2999.09 3743
2999.60 3741
3000.12 4021
3000.64 4071
3001.15 4219
3001.67 4927
3002.19 5645
3002.70 6403
3003.22 6631
3003.74 7448
3004.25 7929
3004.77 8257
3005.29 8488
3005.81 8226
3006.32 8063
3006.84 7400
3007.36 6612
3007.87 6299
3008.39 5796
3008.91 5063
3009.43 4469
3009.94 3816
3010.46 3686
3010.98 3726
3011.49 3434
3012.01 3492
3012.53 3413
3013.05 3217
3013.57 3103
3014.08 3178
3014.60 3249
3015.12 3343
3015.64 3169
3016.15 3139
3016.67 3248
3017.19 3258
3017.71 3280
3018.23 3425
3018.74 3154
3019.26 3345
3019.78 3363
3020.30 3329
3020.82 3438
3021.33 3291
3021.85 3302
3022.37 3404
3022.89 3376
3023.41 3349
3023.93 3294
3024.45 3361
3024.96 3342
3025.48 3142
3026.00 2757
3026.52 2948
3027.04 3136
3027.56 2864
3028.08 2877
3028.60 2888
3029.11 2862
3029.63 3028
3030.15 2991
3030.67 3119
3031.19 2979
3031.71 2901
3032.23 2984
3032.75 2821
3033.27 2976
3033.79 2841
3034.31 3074
3034.83 2941
3035.35 2840
3035.86 3020
3036.38 3147
3036.90 3024
3037.42 3045
3037.94 2703
3038.46 2698
3038.98 2931
3039.50 2797
3040.02 2710
3040.54 2973
3041.06 2838
3041.58 2730
3042.10 2706
3042.62 2664
3043.14 2600
3043.66 2769
3044.18 2836
3044.70 2962
3045.22 2822
3045.74 2732
3046.27 2790
3046.79 2757
3047.31 2656
3047.83 2905
3048.35 2880
3048.87 2944
3049.39 2659
3049.91 2719
3050.43 2584
3050.95 2509
3051.47 2756
3051.99 2868
3052.51 2827
3053.03 2663
3053.56 2773
3054.08 2844
3054.60 2735
3055.12 2617
3055.64 2641
3056.16 2658
3056.68 2821
3057.20 2658
3057.73 2788
3058.25 2893
3058.77 2771
3059.29 2802
3059.81 2769
3060.33 2641
3060.86 2756
3061.38 2907
3061.90 2900
3062.42 2873
3062.94 3012
3063.46 2978
3063.99 2995
3064.51 3123
3065.03 2947
3065.55 2992
3066.07 2971
3066.60 2923
3067.12 2954
3067.64 2920
3068.16 3092
3068.69 3075
3069.21 2873
3069.73 2784
3070.25 2682
3070.78 2628
3071.30 2755
3071.82 2900
3072.34 2617
3072.87 2795
3073.39 2818
3073.91 3068
3074.43 2888
3074.96 2994
3075.48 3260
3076.00 3283
3076.53 3623
3077.05 3608
3077.57 3908
3078.10 3992
3078.62 3805
3079.14 4156
3079.66 4194
3080.19 4356
3080.71 4429
3081.23 4098
3081.76 4403
3082.28 4112
3082.81 4016
3083.33 4128
3083.85 4128
3084.38 3897
3084.90 3772
3085.42 3720
3085.95 3726
3086.47 3584
3087.00 3417
3087.52 3574
3088.04 3445
3088.57 3503
3089.09 3597
3089.62 3541
3090.14 3427
3090.66 3499
3091.19 3532
3091.71 3504
3092.24 3410
3092.76 3750
3093.29 3638
3093.81 3499
3094.33 3709
3094.86 3755
3095.38 3931
3095.91 4058
3096.43 4048
3096.96 4254
3097.48 4487
3098.01 4515
3098.53 4477
3099.06 5007
3099.58 5977
3100.11 6794
3100.63 8379
3101.16 10401
3101.68 12601
3102.21 13049
3102.73 14914
3103.26 16078
3103.78 15763
3104.31 15954
3104.83 14494
3105.36 12923
3105.89 11502
3106.41 10159
3106.94 8804
3107.46 6962
3107.99 6310
3108.51 6208
3109.04 5719
3109.57 5295
3110.09 5601
3110.62 5761
3111.14 5525
3111.67 5621
3112.19 5478
3112.72 5364
3113.25 5149
3113.77 5006
3114.30 4554
3114.83 4257
3115.35 4178
3115.88 3758
3116.40 3476
3116.93 3559
3117.46 3621
3117.98 3755
3118.51 3788
3119.04 3819
3119.56 3908
3120.09 3962
3120.62 3936
3121.14 3814
3121.67 4079
3122.20 3813
3122.72 3498
3123.25 3839
3123.78 3659
3124.31 3545
3124.83 3505
3125.36 3308
3125.89 3491
3126.41 3463
3126.94 3204
3127.47 3416
3128.00 3349
3128.52 3358
3129.05 3495
3129.58 3353
3130.11 3319
3130.63 3441
3131.16 3251
3131.69 3313
3132.22 3225
3132.74 3005
3133.27 2931
3133.80 2905
3134.33 2818
3134.86 2974
3135.38 3114
3135.91 3017
3136.44 2785
3136.97 2800
3137.50 3075
3138.03 2937
3138.55 2703
3139.08 2902
3139.61 2850
3140.14 2753
3140.67 2931
3141.20 2770
3141.72 2757
3142.25 2866
3142.78 2880
3143.31 2804
3143.84 3023
3144.37 3036
3144.90 3158
3145.42 3138
3145.95 3062
3146.48 2969
3147.01 3208
3147.54 3409
3148.07 3582
3148.60 3525
3149.13 3570
3149.66 3551
3150.19 3576
3150.72 3376
3151.24 3471
3151.77 3336
3152.30 3403
3152.83 3270
3153.36 3242
3153.89 3531
3154.42 3526
3154.95 3513
3155.48 3448
3156.01 3666
3156.54 3701
3157.07 3694
3157.60 3782
3158.13 3869
3158.66 3963
3159.19 3555
3159.72 3751
3160.25 3891
3160.78 3528
3161.31 3673
3161.84 3640
3162.37 3525
3162.90 3389
3163.43 3015
3163.96 2985
3164.49 2907
3165.02 2877
3165.55 2928
3166.08 2876
3166.61 2983
3167.15 3074
3167.68 2842
3168.21 2851
3168.74 2994
3169.27 3016
3169.80 2819
3170.33 2659
3170.86 2939
3171.39 3164
3171.92 3281
3172.45 3349
3172.99 3530
3173.52 3596
3174.05 3539
3174.58 3630
3175.11 3486
3175.64 3481
3176.17 3513
3176.70 3348
3177.24 3520
3177.77 3486
3178.30 3143
3178.83 2926
3179.36 2985
3179.89 2910
3180.43 2881
3180.96 2783
3181.49 2710
3182.02 2837
3182.55 2877
3183.09 2861
3183.62 2846
3184.15 2965
3184.68 2804
3185.21 2967
3185.75 3145
3186.28 3097
3186.81 3144
3187.34 2926
3187.88 2988
3188.41 3061
3188.94 2821
3189.47 3052
3190.01 3146
3190.54 3212
3191.07 3064
3191.60 2814
3192.14 2657
3192.67 2933
3193.20 2982
3193.74 2814
3194.27 2678
3194.80 2704
3195.33 2798
3195.87 2753
3196.40 2747
3196.93 2936
3197.47 3029
3198.00 3052
3198.53 2813
3199.07 3002
3199.60 3213
3200.13 3059
3200.67 3027
3201.20 3167
3201.73 3190
3202.27 3203
3202.80 3112
3203.33 3119
3203.87 3087
3204.40 3040
3204.94 3096
3205.47 2968
3206.00 3000
3206.54 3288
3207.07 3368
3207.61 3275
3208.14 3389
3208.67 3654
3209.21 3623
3209.74 3731
3210.28 3640
3210.81 3841
3211.35 3890
3211.88 3994
3212.41 3635
3212.95 3531
3213.48 3458
3214.02 3542
3214.55 3397
3215.09 3278
3215.62 3049
3216.16 3076
3216.69 3182
3217.23 3176
3217.76 3273
3218.30 3195
3218.83 3131
3219.37 3148
3219.90 3132
3220.44 3086
3220.97 3395
3221.51 3636
3222.04 3485
3222.58 3608
3223.11 3702
3223.65 4044
3224.18 4302
3224.72 4204
3225.25 4060
3225.79 4021
3226.33 3993
3226.86 3734
3227.40 3959
3227.93 3821
3228.47 3973
3229.00 3670
3229.54 3587
3230.08 3554
3230.61 3720
3231.15 3926
3231.68 3740
3232.22 3788
3232.76 3555
3233.29 3600
3233.83 3791
3234.36 3963
3234.90 3748
3235.44 3694
3235.97 3864
3236.51 3824
3237.05 3736
3237.58 3689
3238.12 3832
3238.66 4160
3239.19 3859
3239.73 3855
3240.27 3639
3240.80 3601
3241.34 3827
3241.88 3756
3242.41 3588
3242.95 3820
3243.49 4000
3244.03 3883
3244.56 4066
3245.10 3870
3245.64 3862
3246.17 3739
3246.71 3879
3247.25 4046
3247.79 4055
3248.32 4206
3248.86 4099
3249.40 4045
3249.94 4329
3250.47 4066
3251.01 4028
3251.55 4150
3252.09 4260
3252.62 4240
3253.16 4207
3253.70 4137
3254.24 4232
3254.78 4261
3255.31 4240
3255.85 4317
3256.39 4468
3256.93 4623
3257.47 4647
3258.00 5040
3258.54 5152
3259.08 5424
3259.62 5774
3260.16 6456
3260.70 7207
3261.24 7616
3261.77 7583
3262.31 8299
3262.85 8678
3263.39 8943
3263.93 9565
3264.47 10972
3265.01 12317
3265.54 13082
3266.08 13613
3266.62 14373
3267.16 13808
3267.70 13974
3268.24 13867
3268.78 12818
3269.32 12013
3269.86 10623
3270.40 9618
3270.94 8079
3271.48 7071
3272.01 6450
3272.55 5867
3273.09 5814
3273.63 5325
3274.17 4920
3274.71 4881
3275.25 5202
3275.79 5016
3276.33 5100
3276.87 4893
3277.41 4673
3277.95 4644
3278.49 5005
3279.03 4930
3279.57 4933
3280.11 4669
3280.65 4563
3281.19 4829
3281.73 4675
3282.27 4524
3282.81 4783
3283.35 4831
3283.89 4735
3284.43 4617
3284.97 4483
3285.51 4791
3286.05 5154
3286.59 4885
3287.14 4862
3287.68 4592
3288.22 4882
3288.76 5001
3289.30 4917
3289.84 5018
3290.38 4855
3290.92 4867
3291.46 4947
3292.00 5448
3292.54 5423
3293.09 5714
3293.63 5966
3294.17 6169
3294.71 6576
3295.25 6686
3295.79 6400
3296.33 6577
3296.87 6509
3297.42 6280
3297.96 6339
3298.50 6158
3299.04 5929
3299.58 5439
3300.12 5645
3300.67 5893
3301.21 5786
3301.75 5946
3302.29 6045
3302.83 5752
3303.38 5949
3303.92 6100
3304.46 5859
3305.00 5782
3305.54 5385
3306.09 5206
3306.63 5220
3307.17 4856
3307.71 4826
3308.25 4721
3308.80 4578
3309.34 4437
3309.88 4435
3310.42 4563
3310.97 4524
3311.51 4438
3312.05 4570
3312.60 4779
3313.14 4664
3313.68 4984
3314.22 5230
3314.77 5401
3315.31 5170
3315.85 5719
3316.40 6120
3316.94 5654
3317.48 5864
3318.03 6084
3318.57 5968
3319.11 6216
3319.65 5690
3320.20 5664
3320.74 5735
3321.29 6076
3321.83 5957
3322.37 5936
3322.92 5721
3323.46 5559
3324.00 5537
3324.55 5428
3325.09 5389
3325.63 5142
3326.18 4909
3326.72 5150
3327.27 5277
3327.81 5068
3328.35 5254
3328.90 5314
3329.44 5310
3329.99 5725
3330.53 7202
3331.07 8769
3331.62 11087
3332.16 13546
3332.71 17471
3333.25 21456
3333.80 25726
3334.34 29534
3334.89 32656
3335.43 34932
3335.97 35852
3336.52 36251
3337.06 35660
3337.61 34084
3338.15 31173
3338.70 27646
3339.24 24419
3339.79 20848
3340.33 17735
3340.88 14612
3341.42 11572
3341.97 9586
3342.51 8428
3343.06 7691
3343.60 6825
3344.15 6032
3344.69 5591
3345.24 5691
3345.79 5528
3346.33 5459
3346.88 5449
3347.42 5283
3347.97 5775
3348.51 5767
3349.06 6058
3349.61 6284
3350.15 6466
3350.70 6626
3351.24 6683
3351.79 6464
3352.33 6226
3352.88 6546
3353.43 6357
3353.97 5708
3354.52 5440
3355.07 5276
3355.61 5057
3356.16 4961
3356.70 5026
3357.25 4576
3357.80 4295
3358.34 4398
3358.89 4548
3359.44 4417
3359.98 4311
3360.53 4354
3361.08 4530
3361.62 4680
3362.17 4506
3362.72 4608
3363.26 4738
3363.81 4857
3364.36 4703
3364.90 4642
3365.45 4590
3366.00 4606
3366.55 4808
3367.09 4561
3367.64 4357
3368.19 4315
3368.73 4430
3369.28 4277
3369.83 4702
3370.38 5000
3370.92 4790
3371.47 4981
3372.02 4916
3372.57 4784
3373.11 5019
3373.66 5242
3374.21 5431
3374.76 5295
3375.31 5064
3375.85 4908
3376.40 5189
3376.95 4952
3377.50 4431
3378.05 4198
3378.59 4141
3379.14 4028
3379.69 4103
3380.24 3828
3380.79 3917
3381.33 4056
3381.88 3841
3382.43 3586
3382.98 3530
3383.53 3643
3384.08 3798
3384.63 3632
3385.17 3496
3385.72 3405
3386.27 3571
3386.82 3703
3387.37 3538
3387.92 3502
3388.47 3429
3389.02 3492
3389.57 3424
3390.11 3515
3390.66 3320
3391.21 3548
3391.76 3587
3392.31 3512
3392.86 3248
3393.41 3176
3393.96 3246
3394.51 3238
3395.06 3248
3395.61 3225
3396.16 3269
3396.71 3247
3397.26 3170
3397.81 3267
3398.36 3029
3398.91 3102
3399.45 3053
3400.00 3056
3400.55 3119
3401.10 3070
3401.65 3375
3402.20 3318
3402.75 3111
3403.30 3043
3403.85 2946
3404.41 2905
3404.96 3039
3405.51 3007
3406.06 2738
3406.61 2970
3407.16 3141
3407.71 3081
3408.26 3008
3408.81 3005
3409.36 3166
3409.91 3241
3410.46 3102
3411.01 3228
3411.56 3478
3412.11 3444
3412.66 3508
3413.21 3312
3413.77 3233
3414.32 3406
3414.87 3283
3415.42 3211
3415.97 2974
3416.52 3273
3417.07 3160
3417.62 3123
3418.17 2923
3418.73 3068
3419.28 3167
3419.83 3061
3420.38 3236
3420.93 3165
3421.48 3114
3422.04 3300
3422.59 3614
3423.14 3497
3423.69 3567
3424.24 3721
3424.79 3499
3425.35 3473
3425.90 3597
3426.45 3588
3427.00 3491
3427.55 3337
3428.11 3437
3428.66 3242
3429.21 3077
3429.76 3103
3430.31 3138
3430.87 3091
3431.42 3205
3431.97 3214
3432.52 3180
3433.08 3075
3433.63 3023
3434.18 3086
3434.73 3052
3435.29 2912
3435.84 3064
3436.39 2987
3436.95 2819
3437.50 2977
3438.05 3003
3438.60 3041
3439.16 3072
3439.71 3155
3440.26 3090
3440.82 3434
3441.37 3361
3441.92 3298
3442.48 3139
3443.03 3076
3443.58 3142
3444.14 3207
3444.69 3021
3445.24 2910
3445.80 2987
3446.35 2899
3446.90 2714
3447.46 2949
3448.01 3107
3448.57 2954
3449.12 3014
3449.67 3022
3450.23 3060
3450.78 2808
3451.34 2982
3451.89 2795
3452.44 2971
3453.00 3046
3453.55 2919
3454.11 2980
3454.66 3064
3455.21 2907
3455.77 3011
3456.32 3131
3456.88 3140
3457.43 3053
3457.99 2989
3458.54 3155
3459.10 3005
3459.65 2915
3460.20 3183
3460.76 3343
3461.31 3122
3461.87 2971
3462.42 3082
3462.98 3020
3463.53 3088
3464.09 3571
3464.64 3182
3465.20 3141
3465.75 3255
3466.31 3171
3466.86 3215
3467.42 3365
3467.98 3565
3468.53 3631
3469.09 3717
3469.64 3709
3470.20 3812
3470.75 3833
3471.31 4016
3471.86 4141
3472.42 4041
3472.98 3906
3473.53 3748
3474.09 3787
3474.64 3655
3475.20 3814
3475.75 3773
3476.31 3762
3476.87 3922
3477.42 4024
3477.98 4095
3478.53 3979
3479.09 4000
3479.65 4546
3480.20 4517
3480.76 4237
3481.32 4304
3481.87 4712
3482.43 4515
3482.99 4414
3483.54 4492
3484.10 4507
3484.66 4414
3485.21 4441
3485.77 4634
3486.33 4858
3486.88 5162
3487.44 5248
3488.00 5823
3488.55 7120
3489.11 8645
3489.67 10454
3490.22 11661
3490.78 13805
3491.34 15529
3491.90 16298
3492.45 16637
3493.01 16795
3493.57 16226
3494.13 14855
3494.68 13575
3495.24 11876
3495.80 10883
3496.36 8986
3496.91 7918
3497.47 7456
3498.03 7133
3498.59 6792
3499.14 6920
3499.70 6852
3500.26 7087
3500.82 7157
3501.38 7349
3501.93 7901
3502.49 8676
3503.05 8402
3503.61 9356
3504.17 9447
3504.73 9801
3505.28 10247
3505.84 9807
3506.40 9573
3506.96 8839
3507.52 8226
3508.08 7883
3508.63 7437
3509.19 6801
3509.75 6410
3510.31 5575
3510.87 5311
3511.43 4871
3511.99 4587
3512.55 4589
3513.10 4067
3513.66 3847
3514.22 3814
3514.78 3665
3515.34 3729
3515.90 3738
3516.46 3621
3517.02 3632
3517.58 3540
3518.14 3446
3518.70 3578
3519.26 3665
3519.81 3580
3520.37 3438
3520.93 3583
3521.49 3863
3522.05 4024
3522.61 4021
3523.17 4311
3523.73 3958
3524.29 3633
3524.85 3570
3525.41 3408
3525.97 3383
3526.53 3510
3527.09 3179
3527.65 3453
3528.21 3353
3528.77 3144
3529.33 3246
3529.89 3155
3530.45 3054
3531.01 3237
3531.57 3498
3532.13 3306
3532.69 3340
3533.26 3378
3533.82 3710
3534.38 3596
3534.94 3558
3535.50 3870
3536.06 3699
3536.62 3571
3537.18 3622
3537.74 3887
3538.30 3691
3538.86 3605
3539.42 3591
3539.99 3564
3540.55 3480
3541.11 3425
3541.67 3273
3542.23 3326
3542.79 3260
3543.35 3192
3543.91 3297
3544.48 3350
3545.04 3297
3545.60 3335
3546.16 3223
3546.72 3006
3547.28 3022
3547.84 3252
3548.41 3228
3548.97 2900
3549.53 2731
3550.09 2918
3550.65 2966
3551.22 2871
3551.78 3128
3552.34 2763
3552.90 2711
3553.46 2579
3554.03 2662
3554.59 2580
3555.15 2701
3555.71 2696
3556.28 2987
3556.84 2872
3557.40 2797
3557.96 2823
3558.53 2879
3559.09 2795
3559.65 2598
3560.21 2688
3560.78 2705
3561.34 2956
3561.90 2865
3562.46 2877
3563.03 3090
3563.59 3077
3564.15 2993
3564.72 3143
3565.28 3237
3565.84 3027
3566.41 2986
3566.97 2778
3567.53 2848
3568.10 3028
3568.66 2838
3569.22 2709
3569.79 2673
3570.35 2734
3570.91 2635
3571.48 2661
3572.04 2755
3572.60 2850
3573.17 2915
3573.73 3097
3574.29 3211
3574.86 3110
3575.42 3193
3575.99 3423
3576.55 3534
3577.11 3584
3577.68 3800
3578.24 3769
3578.81 3583
3579.37 3532
3579.93 3444
3580.50 3487
3581.06 3198
3581.63 3404
3582.19 3329
3582.76 3086
3583.32 2816
3583.89 2975
3584.45 2758
3585.01 2849
3585.58 3036
3586.14 2769
3586.71 2793
3587.27 2615
3587.84 2690
3588.40 2742
3588.97 2886
3589.53 2735
3590.10 2607
3590.66 2613
3591.23 2695
3591.79 2800
3592.36 2763
3592.92 2706
3593.49 2586
3594.05 2724
3594.62 2780
3595.19 2765
3595.75 2644
3596.32 2686
3596.88 2670
3597.45 2617
3598.01 2700
3598.58 2565
3599.14 2514
3599.71 2468
3600.28 2496
3600.84 2713
3601.41 2573
3601.97 2599
3602.54 2660
3603.11 2640
3603.67 2681
3604.24 2626
3604.80 2402
3605.37 2388
3605.94 2632
3606.50 2410
3607.07 2521
3607.64 2484
3608.20 2606
3608.77 2362
3609.34 2453
3609.90 2434
3610.47 2332
3611.04 2313
3611.60 2306
3612.17 2434
3612.74 2282
3613.30 2333
3613.87 2379
3614.44 2531
3615.00 2735
3615.57 2764
3616.14 2760
3616.70 2843
3617.27 3093
3617.84 3044
3618.41 3111
3618.97 3171
3619.54 3235
3620.11 3401
3620.68 3218
3621.24 2955
3621.81 2885
3622.38 2760
3622.95 2679
3623.51 2620
3624.08 2480
3624.65 2493
3625.22 2443
3625.78 2345
3626.35 2382
3626.92 2454
3627.49 2618
3628.06 2530
3628.62 2369
3629.19 2343
3629.76 2201
3630.33 2260
3630.90 2335
3631.47 2375
3632.03 2495
3632.60 2463
3633.17 2561
3633.74 2572
3634.31 2560
3634.88 2554
3635.44 2569
3636.01 2739
3636.58 2487
3637.15 2468
3637.72 2606
3638.29 2698
3638.86 2894
3639.43 2961
3639.99 3083
3640.56 3311
3641.13 3318
3641.70 3387
3642.27 3464
3642.84 3503
3643.41 3489
3643.98 3232
3644.55 3231
3645.12 2968
3645.69 2883
3646.26 2914
3646.83 2897
3647.40 3038
3647.96 2784
3648.53 2782
3649.10 2926
3649.67 3034
3650.24 3200
3650.81 3159
3651.38 3280
3651.95 3388
3652.52 3458
3653.09 3514
3653.66 3303
3654.23 3157
3654.80 3075
3655.37 3091
3655.94 2937
3656.51 2925
3657.08 3038
3657.65 2999
3658.22 2832
3658.80 2711
3659.37 2793
3659.94 2764
3660.51 2814
3661.08 2646
3661.65 2850
3662.22 2857
3662.79 2914
3663.36 2957
3663.93 3141
3664.50 3234
3665.07 3679
3665.64 3676
3666.21 3669
3666.79 3597
3667.36 3642
3667.93 3543
3668.50 3291
3669.07 3096
3669.64 2978
3670.21 2661
3670.78 2835
3671.36 2861
3671.93 2846
3672.50 2739
3673.07 2945
3673.64 2910
3674.21 2813
3674.78 2774
3675.36 2942
3675.93 3043
3676.50 2917
3677.07 2799
3677.64 2883
3678.22 2951
3678.79 2744
3679.36 2716
3679.93 2633
3680.50 2521
3681.08 2519
3681.65 2800
3682.22 2632
3682.79 2536
3683.37 2382
3683.94 2437
3684.51 2507
3685.08 2512
3685.65 2538
3686.23 2660
3686.80 2783
3687.37 2586
3687.95 2812
3688.52 2693
3689.09 2739
3689.66 2722
3690.24 2637
3690.81 2489
3691.38 2487
3691.96 2619
3692.53 2416
3693.10 2404
3693.67 2431
3694.25 2487
3694.82 2691
3695.39 2497
3695.97 2396
3696.54 2405
3697.11 2363
3697.69 2586
3698.26 2476
3698.83 2374
3699.41 2484
3699.98 2350
3700.56 2427
3701.13 2462
3701.70 2603
3702.28 2427
3702.85 2431
3703.42 2681
3704.00 2531
3704.57 2496
3705.15 2485
3705.72 2446
3706.29 2578
3706.87 2645
3707.44 2563
3708.02 2564
3708.59 2705
3709.17 2468
3709.74 2362
3710.31 2550
3710.89 2679
3711.46 2593
3712.04 2757
3712.61 2600
3713.19 2567
3713.76 2548
3714.34 2502
3714.91 2625
3715.49 2699
3716.06 2573
3716.64 2449
3717.21 2517
3717.79 2687
3718.36 2574
3718.94 2505
3719.51 2459
3720.09 2623
3720.66 2616
3721.24 2660
3721.81 2596
3722.39 2596
3722.96 2279
3723.54 2123
3724.11 2224
3724.69 2264
3725.27 2353
3725.84 2451
3726.42 2410
3726.99 2309
3727.57 2267
3728.14 2510
3728.72 2416
3729.30 2500
3729.87 2635
3730.45 2593
3731.02 2685
3731.60 2612
3732.18 2584
3732.75 2587
3733.33 2600
3733.90 2614
3734.48 2693
3735.06 2686
3735.63 2677
3736.21 2651
3736.79 2685
3737.36 2673
3737.94 2447
3738.52 2513
3739.09 2591
3739.67 2565
3740.25 2349
3740.82 2511
3741.40 2293
3741.98 2464
3742.55 2462
3743.13 2308
3743.71 2601
3744.28 2456
3744.86 2540
3745.44 2601
3746.02 2467
3746.59 2514
3747.17 2649
3747.75 2729
3748.32 2777
3748.90 2813
3749.48 2496
3750.06 2745
3750.63 2720
3751.21 2598
3751.79 2599
3752.37 2603
3752.95 2503
3753.52 2378
3754.10 2370
3754.68 2541
3755.26 2450
3755.83 2301
3756.41 2280
3756.99 2365
3757.57 2296
3758.15 2336
3758.72 2532
3759.30 2602
3759.88 2347
3760.46 2637
3761.04 2613
3761.62 2664
3762.19 2610
3762.77 2643
3763.35 2454
3763.93 2346
3764.51 2469
3765.09 2487
3765.67 2395
3766.25 2333
3766.82 2093
3767.40 2252
3767.98 2342
3768.56 2311
3769.14 2511
3769.72 2480
3770.30 2608
3770.88 2448
3771.46 2571
3772.03 2439
3772.61 2590
3773.19 2618
3773.77 2304
3774.35 2678
3774.93 2531
3775.51 2402
3776.09 2169
3776.67 2397
3777.25 2416
3777.83 2366
3778.41 2369
3778.99 2460
3779.57 2350
3780.15 2421
3780.73 2255
3781.31 2293
3781.89 2401
3782.47 2271
3783.05 2439
3783.63 2266
3784.21 2375
3784.79 2355
3785.37 2313
3785.95 2273
3786.53 2436
3787.11 2304
3787.69 2257
3788.27 2195
3788.85 2391
3789.43 2566
3790.01 2638
3790.59 2613
3791.17 2476
3791.75 2596
3792.33 2528
3792.92 2656
3793.50 2415
3794.08 2525
3794.66 2576
3795.24 2668
3795.82 2787
3796.40 2815
3796.98 2727
3797.56 2632
3798.14 2576
3798.73 2710
3799.31 2799
3799.89 3107
3800.47 3354
3801.05 3422
3801.63 3498
3802.21 3478
3802.80 3426
3803.38 3381
3803.96 3107
3804.54 3235
3805.12 3405
3805.70 3375
3806.29 3347
3806.87 3513
3807.45 3550
3808.03 3506
3808.61 3470
3809.20 3538
3809.78 3556
3810.36 3750
3810.94 3635
3811.52 3570
3812.11 3403
3812.69 3476
3813.27 3740
3813.85 3911
3814.44 3758
3815.02 3683
3815.60 3806
3816.18 3930
3816.77 3799
3817.35 3657
3817.93 3664
3818.51 3214
3819.10 2955
3819.68 2652
3820.26 2499
3820.85 2819
3821.43 2875
3822.01 2696
3822.59 2705
3823.18 2663
3823.76 2788
3824.34 2690
3824.93 2627
3825.51 2412
3826.09 2480
3826.68 2551
3827.26 2642
3827.84 2747
3828.43 2383
3829.01 2420
3829.59 2507
3830.18 2567
3830.76 2301
3831.35 2430
3831.93 2453
3832.51 2411
3833.10 2435
3833.68 2428
3834.26 2448
3834.85 2425
3835.43 2272
3836.02 2288
3836.60 2391
3837.19 2112
3837.77 2097
3838.35 2216
3838.94 2246
3839.52 2197
3840.11 2125
3840.69 2209
3841.28 2267
3841.86 2101
3842.44 2011
3843.03 2206
3843.61 2202
3844.20 2318
3844.78 2282
3845.37 2111
3845.95 2228
3846.54 2468
3847.12 2434
3847.71 2053
3848.29 2033
3848.88 2107
3849.46 2128
3850.05 2205
3850.63 2246
3851.22 2192
3851.80 2354
3852.39 2380
3852.97 2280
3853.56 2146
3854.15 2193
3854.73 2110
3855.32 2101
3855.90 2285
3856.49 2265
3857.07 2217
3857.66 2311
3858.25 2339
3858.83 2486
3859.42 2522
3860.00 2599
3860.59 2694
3861.17 2790
3861.76 2849
3862.35 2821
3862.93 2873
3863.52 2798
3864.11 2783
3864.69 2712
3865.28 2767
3865.86 2634
3866.45 2652
3867.04 2633
3867.62 2723
3868.21 2597
3868.80 2632
3869.38 2201
3869.97 2247
3870.56 2399
3871.14 2632
3871.73 2541
3872.32 2375
3872.90 2375
3873.49 2359
3874.08 2417
3874.66 2565
3875.25 2683
3875.84 2537
3876.43 2464
3877.01 2546
3877.60 2617
3878.19 2486
3878.78 2578
3879.36 2470
3879.95 2253
3880.54 2230
3881.13 2344
3881.71 2122
3882.30 2016
3882.89 2119
3883.48 2123
3884.06 2126
3884.65 2121
3885.24 2017
3885.83 1973
3886.41 2258
3887.00 2254
3887.59 2106
3888.18 2306
3888.77 2386
3889.35 2525
3889.94 2378
3890.53 2538
3891.12 2771
3891.71 2496
3892.30 2285
3892.88 2383
3893.47 2409
3894.06 2513
3894.65 2779
3895.24 2595
3895.83 2607
3896.42 2561
3897.00 2357
3897.59 2423
3898.18 2562
3898.77 2494
3899.36 2305
3899.95 2461
3900.54 2544
3901.13 2428
3901.72 2430
3902.31 2291
3902.89 2305
3903.48 2522
3904.07 2557
3904.66 2191
3905.25 2329
3905.84 2612
3906.43 2531
3907.02 2601
3907.61 2529
3908.20 2451
3908.79 2469
3909.38 2263
3909.97 2459
3910.56 2398
3911.15 2264
3911.74 2239
3912.33 2248
3912.92 2291
3913.51 2248
3914.10 2258
3914.69 2233
3915.28 2403
3915.87 2382
3916.46 2284
3917.05 2303
3917.64 2346
3918.23 2180
3918.82 2299
3919.41 2285
3920.00 2251
3920.59 2119
3921.18 2165
3921.77 2444
3922.36 2226
3922.95 2249
3923.54 2473
3924.13 2306
3924.72 2089
3925.32 2163
3925.91 2272
3926.50 2004
3927.09 1957
3927.68 2084
3928.27 2219
3928.86 2136
3929.45 1977
3930.04 2089
3930.63 2046
3931.23 2073
3931.82 1960
3932.41 1874
3933.00 2020
3933.59 1942
3934.18 2120
3934.77 2123
3935.37 2074
3935.96 2097
3936.55 2161
3937.14 2444
3937.73 2310
3938.33 2420
3938.92 2379
3939.51 2600
3940.10 2616
3940.69 2551
3941.28 2724
3941.88 2821
3942.47 2623
3943.06 2545
3943.65 2575
3944.25 2434
3944.84 2593
3945.43 2513
3946.02 2380
3946.62 2349
3947.21 2321
3947.80 2146
3948.39 2207
3948.99 2246
3949.58 2234
3950.17 2096
3950.76 2261
3951.36 2076
3951.95 2043
3952.54 2118
3953.14 2223
3953.73 2205
3954.32 2277
3954.91 2442
3955.51 2526
3956.10 2480
3956.69 2446
3957.29 2339
3957.88 2327
3958.47 2526
3959.07 2394
3959.66 2235
3960.25 2324
3960.85 2364
3961.44 2348
3962.03 2579
3962.63 2483
3963.22 2583
3963.82 2498
3964.41 2520
3965.00 2452
3965.60 2454
3966.19 2576
3966.79 2551
3967.38 2729
3967.97 2615
3968.57 2699
3969.16 2496
3969.76 2741
3970.35 2770
3970.94 2380
3971.54 2335
3972.13 2449
3972.73 2395
3973.32 2490
3973.92 2466
3974.51 2581
3975.11 2641
3975.70 3090
3976.29 3155
3976.89 3145
3977.48 3087
3978.08 2860
3978.67 2877
3979.27 2915
3979.86 2761
3980.46 2824
3981.05 2797
3981.65 2574
3982.24 2665
3982.84 2452
3983.43 2488
3984.03 2777
3984.62 2684
3985.22 2647
3985.82 2641
3986.41 2767
3987.01 2674
3987.60 2673
3988.20 2637
3988.79 2608
3989.39 2709
3989.98 2830
3990.58 2609
3991.18 2618
3991.77 2657
3992.37 2624
3992.96 2729
3993.56 2821
3994.16 2596
3994.75 2704
3995.35 2763
3995.94 2904
3996.54 2912
3997.14 2614
3997.73 2580
3998.33 2624
3998.93 2538
3999.52 2440
4000.12 2730
4000.71 2688
4001.31 2571
4001.91 2548
4002.50 2449
4003.10 2461
4003.70 2328
4004.29 2459
4004.89 2481
4005.49 2474
4006.09 2454
4006.68 2623
4007.28 2725
4007.88 2698
4008.47 2703
4009.07 2439
4009.67 2439
4010.27 2500
4010.86 2311
4011.46 2286
4012.06 2291
4012.65 2432
4013.25 2364
4013.85 2603
4014.45 2444
4015.04 2362
4015.64 2359
4016.24 2539
4016.84 2556
4017.44 2595
4018.03 2355
4018.63 2516
4019.23 2345
4019.83 2248
4020.42 2375
4021.02 2430
4021.62 2528
4022.22 2553
4022.82 2354
4023.42 2461
4024.01 2582
4024.61 2828
4025.21 2846
4025.81 2801
4026.41 3067
4027.01 3310
4027.60 3148
4028.20 3241
4028.80 3386
4029.40 3544
4030.00 3463
4030.60 3276
4031.20 3217
4031.79 2995
4032.39 2911
4032.99 3100
4033.59 3016
4034.19 2767
4034.79 2631
4035.39 2604
4035.99 2601
4036.59 2608
4037.19 2538
4037.79 2327
4038.38 2271
4038.98 2310
4039.58 2322
4040.18 2275
4040.78 2247
4041.38 2281
4041.98 2145
4042.58 2135
4043.18 2215
4043.78 2214
4044.38 2104
4044.98 2161
4045.58 2124
4046.18 2103
4046.78 2153
4047.38 2080
4047.98 2113
4048.58 2167
4049.18 2148
4049.78 2166
4050.38 2183
4050.98 2177
4051.58 2104
4052.18 2256
4052.78 2104
4053.38 2399
4053.98 2358
4054.58 2231
4055.18 2222
4055.78 2270
4056.38 2321
4056.99 2394
4057.59 2181
4058.19 2274
4058.79 2226
4059.39 2070
4059.99 2123
4060.59 2138
4061.19 2123
4061.79 2194
4062.39 2276
4062.99 2206
4063.60 2099
4064.20 2033
4064.80 2139
4065.40 2152
4066.00 2115
4066.60 1985
4067.20 2043
4067.81 2266
4068.41 2213
4069.01 2182
4069.61 2083
4070.21 2218
4070.81 2167
4071.42 2097
4072.02 2149
4072.62 2192
4073.22 2031
4073.82 2270
4074.42 2136
4075.03 2124
4075.63 2112
4076.23 2131
4076.83 1956
4077.44 2074
4078.04 2143
4078.64 2073
4079.24 1978
4079.84 1888
4080.45 2201
4081.05 2138
4081.65 2125
4082.25 2011
4082.86 2277
4083.46 1994
4084.06 2050
4084.67 2186
4085.27 2162
4085.87 2137
4086.47 1955
4087.08 1966
4087.68 2094
4088.28 2124
4088.89 2020
4089.49 2001
4090.09 1851
4090.69 2106
4091.30 2047
4091.90 1996
4092.50 2012
4093.11 2165
4093.71 2134
4094.31 2107
4094.92 2054
4095.52 2048
4096.13 2055
4096.73 2123
4097.33 2174
4097.94 2129
4098.54 2096
4099.14 2082
4099.75 2054
4100.35 2087
4100.96 2075
4101.56 2030
4102.16 2153
4102.77 2061
4103.37 2018
4103.98 1920
4104.58 2022
4105.18 2027
4105.79 2055
4106.39 2082
4107.00 1973
4107.60 1991
4108.21 2165
4108.81 2212
4109.42 2240
4110.02 2050
4110.62 2166
4111.23 2111
4111.83 2130
4112.44 1956
4113.04 2017
4113.65 2084
4114.25 2189
4114.86 2225
4115.46 2178
4116.07 2023
4116.67 2115
4117.28 2082
4117.88 2089
4118.49 1952
4119.09 1965
4119.70 1972
4120.31 2149
4120.91 2108
4121.52 2072
4122.12 1914
4122.73 2077
4123.33 2012
4123.94 2007
4124.54 1906
4125.15 1892
4125.76 2036
4126.36 2103
4126.97 1987
4127.57 1840
4128.18 2046
4128.79 2052
4129.39 2104
4130.00 2055
4130.60 2094
4131.21 1963
4131.82 2146
4132.42 2071
4133.03 1993
4133.63 2026
4134.24 2275
4134.85 2369
4135.45 2159
4136.06 2121
4136.67 2357
4137.27 2363
4137.88 2226
4138.49 2426
4139.09 2451
4139.70 2204
4140.31 2215
4140.91 2646
4141.52 2446
4142.13 2522
4142.74 2629
4143.34 2526
4143.95 2459
4144.56 2422
4145.16 2322
4145.77 2319
4146.38 2467
4146.99 2223
4147.59 2218
4148.20 2116
4148.81 2221
4149.42 2172
4150.02 2122
4150.63 2113
4151.24 2129
4151.85 2106
4152.45 2020
4153.06 1970
4153.67 2125
4154.28 1975
4154.88 2014
4155.49 2133
4156.10 2228
4156.71 2281
4157.32 2395
4157.93 2431
4158.53 2450
4159.14 2418
4159.75 2473
4160.36 2800
4160.97 2479
4161.57 2516
4162.18 2336
4162.79 2346
4163.40 2391
4164.01 2237
4164.62 2351
4165.23 2349
4165.83 2534
4166.44 2473
4167.05 2511
4167.66 2427
4168.27 2288
4168.88 2293
4169.49 2338
4170.10 2426
4170.71 2164
4171.32 2207
4171.92 2302
4172.53 2514
4173.14 2208
4173.75 2137
4174.36 2105
4174.97 2114
4175.58 2145
4176.19 2293
4176.80 2312
4177.41 2237
4178.02 2293
4178.63 2206
4179.24 2166
4179.85 2230
4180.46 2215
4181.07 2209
4181.68 2162
4182.29 2181
4182.90 2030
4183.51 2001
4184.12 2048
4184.73 2398
4185.34 2400
4185.95 2142
4186.56 2153
4187.17 2144
4187.78 2186
4188.39 2100
4189.00 2071
4189.61 2126
4190.22 2022
4190.83 1918
4191.44 2195
4192.05 2237
4192.66 2297
4193.27 2280
4193.88 2143
4194.49 2238
4195.10 2431
4195.72 2378
4196.33 2247
4196.94 2271
4197.55 2220
4198.16 2196
4198.77 2328
4199.38 2244
4199.99 2265
4200.60 2270
4201.22 2136
4201.83 2195
4202.44 2284
4203.05 2345
4203.66 2114
4204.27 2116
4204.88 2228
4205.50 2159
4206.11 2215
4206.72 2122
4207.33 2170
4207.94 2235
4208.55 2302
4209.17 2194
4209.78 2114
4210.39 1934
4211.00 2186
4211.61 2110
4212.23 2189
4212.84 2119
4213.45 2177
4214.06 2080
4214.68 2169
4215.29 2418
4215.90 2492
4216.51 2566
4217.12 2558
4217.74 2395
4218.35 2482
4218.96 2709
4219.58 2590
4220.19 2610
4220.80 2610
4221.41 2701
4222.03 2602
4222.64 2681
4223.25 2791
4223.86 2734
4224.48 2826
4225.09 2756
4225.70 2483
4226.32 2413
4226.93 2731
4227.54 2849
4228.16 2852
4228.77 2900
4229.38 2933
4230.00 2887
4230.61 3047
4231.22 3196
4231.84 3566
4232.45 3825
4233.06 4115
4233.68 4504
4234.29 4652
4234.91 4544
4235.52 4644
4236.13 4593
4236.75 4468
4237.36 4215
4237.97 3888
4238.59 3620
4239.20 3493
4239.82 3135
4240.43 2935
4241.05 2768
4241.66 2640
4242.27 2720
4242.89 2617
4243.50 2453
4244.12 2547
4244.73 2543
4245.35 2579
4245.96 2392
4246.57 2486
4247.19 2377
4247.80 2721
4248.42 2608
4249.03 2500
4249.65 2413
4250.26 2502
4250.88 2454
4251.49 2527
4252.11 2363
4252.72 2451
4253.34 2422
4253.95 2439
4254.57 2369
4255.18 2363
4255.80 2313
4256.41 2371
4257.03 2456
4257.64 2189
4258.26 2246
4258.88 2327
4259.49 2313
4260.11 2339
4260.72 2292
4261.34 2490
4261.95 2299
4262.57 2154
4263.19 2367
4263.80 2515
4264.42 2454
4265.03 2533
4265.65 2583
4266.26 2635
4266.88 2595
4267.50 2358
4268.11 2394
4268.73 2426
4269.35 2507
4269.96 2490
4270.58 2337
4271.19 2348
4271.81 2381
4272.43 2380
4273.04 2574
4273.66 2681
4274.28 2460
4274.89 2491
4275.51 2948
4276.13 2901
4276.74 2628
4277.36 2802
4277.98 2565
4278.59 2488
4279.21 2489
4279.83 2560
4280.45 2618
4281.06 2491
4281.68 2260
4282.30 2268
4282.91 2294
4283.53 2165
4284.15 2166
4284.77 2330
4285.38 2396
4286.00 2284
4286.62 2354
4287.24 2583
4287.85 2559
4288.47 2600
4289.09 2708
4289.71 2749
4290.32 2499
4290.94 2482
4291.56 2575
4292.18 2589
4292.80 2473
4293.41 2322
4294.03 2275
4294.65 2209
4295.27 2405
4295.89 2310
4296.50 2325
4297.12 2124
4297.74 2230
4298.36 2225
4298.98 2201
4299.60 2247
4300.21 2248
4300.83 2243
4301.45 2207
4302.07 2260
4302.69 2105
4303.31 2232
4303.93 2343
4304.54 2288
4305.16 2334
4305.78 2290
4306.40 2424
4307.02 2447
4307.64 2335
4308.26 2404
4308.88 2424
4309.50 2422
4310.12 2379
4310.73 2158
4311.35 2440
4311.97 2139
4312.59 2228
4313.21 2283
4313.83 2218
4314.45 2261
4315.07 2335
4315.69 2180
4316.31 2120
4316.93 2164
4317.55 2212
4318.17 2332
4318.79 2184
4319.41 2331
4320.03 2324
4320.65 2566
4321.27 2361
4321.89 2401
4322.51 2530
4323.13 2458
4323.75 2663
4324.37 2514
4324.99 2838
4325.61 2797
4326.23 2708
4326.85 2757
4327.47 2711
4328.09 3003
4328.71 2792
4329.33 2865
4329.95 2801
4330.57 2723
4331.19 3004
4331.81 2772
4332.44 2870
4333.06 3167
4333.68 3137
4334.30 3260
4334.92 3501
4335.54 3904
4336.16 4162
4336.78 4357
4337.40 4351
4338.02 4489
4338.65 4483
4339.27 4415
4339.89 4444
4340.51 4220
4341.13 4043
4341.75 4152
4342.37 4190
4342.99 4777
4343.62 5319
4344.24 6102
4344.86 7274
4345.48 8480
4346.10 9023
4346.73 9476
4347.35 9847
4347.97 9058
4348.59 8585
4349.21 7942
4349.83 6950
4350.46 6310
4351.08 5235
4351.70 4568
4352.32 4069
4352.95 3860
4353.57 3607
4354.19 3378
4354.81 3565
4355.43 3367
4356.06 3272
4356.68 3081
4357.30 3168
4357.93 3390
4358.55 3433
4359.17 3115
4359.79 3087
4360.42 3060
4361.04 3272
4361.66 3148
4362.28 3071
4362.91 3026
4363.53 2910
4364.15 2973
4364.78 2979
4365.40 2920
4366.02 2750
4366.65 2643
4367.27 2724
4367.89 2550
4368.52 2566
4369.14 2308
4369.76 2407
4370.39 2545
4371.01 2266
4371.63 2197
4372.26 2240
4372.88 2340
4373.50 2447
4374.13 2442
4374.75 2305
4375.38 2321
4376.00 2393
4376.62 2432
4377.25 2373
4377.87 2494
4378.50 2595
4379.12 2404
4379.74 2369
4380.37 2381
4380.99 2563
4381.62 2430
4382.24 2358
4382.87 2429
4383.49 2548
4384.11 2597
4384.74 2416
4385.36 2314
4385.99 2298
4386.61 2282
4387.24 2173
4387.86 2248
4388.49 2275
4389.11 2179
4389.74 2155
4390.36 2161
4390.99 2170
4391.61 2011
4392.24 2015
4392.86 2092
4393.49 2136
4394.11 2116
4394.74 2009
4395.36 2105
4395.99 2086
4396.61 2354
4397.24 2262
4397.86 2070
4398.49 2250
4399.12 2217
4399.74 2247
4400.37 2323
4400.99 2208
4401.62 2235
4402.24 2256
4402.87 2053
4403.50 1994
4404.12 2049
4404.75 2051
4405.37 2136
4406.00 2194
4406.62 2236
4407.25 2196
4407.88 2045
4408.50 1941
4409.13 2105
4409.76 2361
4410.38 2422
4411.01 2315
4411.64 2400
4412.26 2436
4412.89 2384
4413.51 2265
4414.14 2095
4414.77 2167
4415.39 2260
4416.02 2221
4416.65 2260
4417.28 2095
4417.90 2086
4418.53 2209
4419.16 2254
4419.78 2083
4420.41 2226
4421.04 2120
4421.66 2297
4422.29 2184
4422.92 2062
4423.55 2042
4424.17 2041
4424.80 1984
4425.43 2149
4426.06 1870
4426.68 1923
4427.31 1971
4427.94 2034
4428.57 2104
4429.19 2094
4429.82 2088
4430.45 2009
4431.08 2155
4431.70 1994
4432.33 2053
4432.96 2178
4433.59 2202
4434.22 2083
4434.84 2046
4435.47 2166
4436.10 2261
4436.73 2394
4437.36 2359
4437.99 2238
4438.61 2197
4439.24 2232
4439.87 2036
4440.50 2070
4441.13 2376
4441.76 1969
4442.38 2157
4443.01 2080
4443.64 2176
4444.27 2127
4444.90 1994
4445.53 2195
4446.16 2092
4446.79 2105
4447.42 2326
4448.04 2235
4448.67 2114
4449.30 2294
4449.93 2309
4450.56 2232
4451.19 2066
4451.82 2140
4452.45 2202
4453.08 2265
4453.71 2243
4454.34 2259
4454.97 2430
4455.60 2591
4456.23 2479
4456.86 2532
4457.48 2462
4458.11 2602
4458.74 2463
4459.37 2198
4460.00 2209
4460.63 2251
4461.26 1953
4461.89 2096
4462.52 2080
4463.15 2145
4463.78 2077
4464.41 1909
4465.04 2037
4465.67 2014
4466.30 1964
4466.94 2051
4467.57 1918
4468.20 2061
4468.83 2071
4469.46 1958
4470.09 2069
4470.72 2088
4471.35 1797
4471.98 2066
4472.61 1970
4473.24 2111
4473.87 2026
4474.50 2078
4475.13 2121
4475.76 2025
4476.40 1918
4477.03 1912
4477.66 2122
4478.29 2056
4478.92 2009
4479.55 2183
4480.18 2101
4480.81 1995
4481.45 1996
4482.08 1967
4482.71 2068
4483.34 2213
4483.97 2139
4484.60 2204
4485.23 2332
4485.87 2178
4486.50 2031
4487.13 2121
4487.76 2143
4488.39 2350
4489.03 2316
4489.66 2163
4490.29 2261
4490.92 2317
4491.55 2304
4492.19 2267
4492.82 2439
4493.45 2201
4494.08 2170
4494.71 2368
4495.35 2170
4495.98 2268
4496.61 2286
4497.24 2192
4497.88 2535
4498.51 2705
4499.14 2817
4499.77 2924
4500.41 3054
4501.04 3167
4501.67 3124
4502.31 3472
4502.94 3495
4503.57 3268
4504.20 3232
4504.84 3179
4505.47 3042
4506.10 2924
4506.74 2862
4507.37 2600
4508.00 2383
4508.64 2396
4509.27 2454
4509.90 2391
4510.54 2311
4511.17 2302
4511.80 2287
4512.44 2327
4513.07 2219
4513.70 2375
4514.34 2232
4514.97 2202
4515.61 2195
4516.24 2295
4516.87 2043
4517.51 1917
4518.14 1995
4518.78 2330
4519.41 2203
4520.04 1968
4520.68 2178
4521.31 2050
4521.95 2095
4522.58 2103
4523.21 2016
4523.85 1942
4524.48 1961
4525.12 2194
4525.75 2200
4526.39 1952
4527.02 1962
4527.66 2119
4528.29 2369
4528.93 2398
4529.56 2476
4530.20 2591
4530.83 2465
4531.46 2634
4532.10 2529
4532.73 2529
4533.37 2535
4534.00 2537
4534.64 2592
4535.28 2487
4535.91 2422
4536.55 2317
4537.18 2254
4537.82 2237
4538.45 2102
4539.09 1974
4539.72 2061
4540.36 1916
4540.99 1996
4541.63 1979
4542.26 2061
4542.90 2016
4543.54 2036
4544.17 1954
4544.81 2007
4545.44 1983
4546.08 1894
4546.72 1968
4547.35 1892
4547.99 2024
4548.62 1904
4549.26 2032
4549.90 2188
4550.53 1974
4551.17 2011
4551.80 1952
4552.44 1782
4553.08 1967
4553.71 2051
4554.35 2026
4554.99 1997
4555.62 1917
4556.26 2097
4556.90 2016
4557.53 2049
4558.17 1958
4558.81 1974
4559.44 1779
4560.08 1910
4560.72 1778
4561.35 1840
4561.99 1882
4562.63 1854
4563.27 1758
4563.90 1798
4564.54 1863
4565.18 1785
4565.81 1965
4566.45 2049
4567.09 2141
4567.73 1938
4568.36 1992
4569.00 2120
4569.64 2004
4570.28 1962
4570.91 1968
4571.55 2033
4572.19 1767
4572.83 1950
4573.47 2055
4574.10 1976
4574.74 1939
4575.38 1957
4576.02 2006
4576.66 2027
4577.29 2039
4577.93 2110
4578.57 2225
4579.21 2096
4579.85 2100
4580.49 2081
4581.12 2166
4581.76 2111
4582.40 2094
4583.04 2051
4583.68 2209
4584.32 2255
4584.95 2315
4585.59 2181
4586.23 2255
4586.87 2209
4587.51 2117
4588.15 2332
4588.79 2750
4589.43 2795
4590.07 3001
4590.70 3396
4591.34 3319
4591.98 3590
4592.62 3550
4593.26 3209
4593.90 3146
4594.54 2980
4595.18 2808
4595.82 2583
4596.46 2441
4597.10 2429
4597.74 2290
4598.38 2284
4599.02 2307
4599.66 2431
4600.30 2496
4600.93 2427
4601.57 2323
4602.21 2411
4602.85 2436
4603.49 2399
4604.13 2197
4604.77 2329
4605.41 2338
4606.05 2261
4606.69 2181
4607.33 2226
4607.97 2143
4608.62 2096
4609.26 2210
4609.90 1998
4610.54 1987
4611.18 2137
4611.82 2274
4612.46 2290
4613.10 2176
4613.74 2060
4614.38 2122
4615.02 1936
4615.66 2072
4616.30 2102
4616.94 2205
4617.58 2071
4618.22 2193
4618.87 1921
4619.51 1825
4620.15 1893
4620.79 1948
4621.43 1806
4622.07 1924
4622.71 1950
4623.35 2006
4624.00 1878
4624.64 1849
4625.28 2010
4625.92 1917
4626.56 1772
4627.20 1929
4627.84 1853
4628.49 1964
4629.13 1967
4629.77 2140
4630.41 2005
4631.05 2161
4631.69 2226
4632.34 2399
4632.98 2266
4633.62 2203
4634.26 2113
4634.91 2137
4635.55 2096
4636.19 2027
4636.83 2056
4637.47 2171
4638.12 2096
4638.76 2147
4639.40 2234
4640.04 2214
4640.69 2228
4641.33 2359
4641.97 2213
4642.61 2133
4643.26 2152
4643.90 1947
4644.54 2083
4645.18 2058
4645.83 2033
4646.47 1956
4647.11 1921
4647.76 1921
4648.40 2130
4649.04 2153
4649.69 2214
4650.33 2133
4650.97 1948
4651.62 1929
4652.26 2061
4652.90 1965
4653.55 2028
4654.19 1979
4654.83 2208
4655.48 2053
4656.12 2016
4656.76 2161
4657.41 2073
4658.05 2133
4658.69 1758
4659.34 1768
4659.98 1829
4660.63 1782
4661.27 1866
4661.91 1866
4662.56 1818
4663.20 1783
4663.85 1866
4664.49 1838
4665.13 1865
4665.78 1714
4666.42 1977
4667.07 1816
4667.71 1928
4668.36 1778
4669.00 1849
4669.64 1751
4670.29 1670
4670.93 1761
4671.58 1893
4672.22 1846
4672.87 1857
4673.51 1837
4674.16 1872
4674.80 1694
4675.45 1725
4676.09 1835
4676.74 1787
4677.38 1926
4678.03 1949
4678.67 1994
4679.32 1899
4679.96 2000
4680.61 2051
4681.25 2003
4681.90 1903
4682.54 2045
4683.19 2090
4683.84 2183
4684.48 2082
4685.13 2103
4685.77 1999
4686.42 1812
4687.06 1972
4687.71 2031
4688.36 2016
4689.00 1972
4689.65 1896
4690.29 1964
4690.94 1995
4691.58 1934
4692.23 1992
4692.88 2063
4693.52 2256
4694.17 2393
4694.82 2386
4695.46 2302
4696.11 2442
4696.75 2344
4697.40 2623
4698.05 3260
4698.69 3334
4699.34 3377
4699.99 3558
4700.63 3675
4701.28 3293
4701.93 3050
4702.57 2936
4703.22 2804
4703.87 2498
4704.51 2456
4705.16 2341
4705.81 2209
4706.46 2288
4707.10 2441
4707.75 2414
4708.40 2355
4709.04 2296
4709.69 2510
4710.34 2374
4710.99 2259
4711.63 2337
4712.28 2368
4712.93 2352
4713.58 2240
4714.22 2257
4714.87 2169
4715.52 2106
4716.17 2252
4716.81 2205
4717.46 2085
4718.11 2100
4718.76 2095
4719.41 2244
4720.05 2311
4720.70 2194
4721.35 2002
4722.00 2128
4722.65 2076
4723.29 2203
4723.94 2277
4724.59 2193
4725.24 2071
4725.89 2186
4726.54 2158
4727.18 2086
4727.83 2060
4728.48 2187
4729.13 2076
4729.78 1960
4730.43 2156
4731.08 2237
4731.73 2149
4732.37 2013
4733.02 1984
4733.67 2073
4734.32 1994
4734.97 1911
4735.62 2072
4736.27 1943
4736.92 1920
4737.57 1841
4738.22 2019
4738.86 2180
4739.51 2017
4740.16 1976
4740.81 1926
4741.46 2003
4742.11 2095
4742.76 2102
4743.41 1998
4744.06 2123
4744.71 2154
4745.36 2189
4746.01 2113
4746.66 2384
4747.31 2400
4747.96 2436
4748.61 2362
4749.26 2445
4749.91 2683
4750.56 2741
4751.21 2738
4751.86 3012
4752.51 2879
4753.16 2850
4753.81 2835
4754.46 2782
4755.11 2777
4755.76 2708
4756.41 2300
4757.06 2346
4757.71 2175
4758.36 2093
4759.01 2040
4759.67 2154
4760.32 2132
4760.97 2023
4761.62 1964
4762.27 2058
4762.92 1988
4763.57 2069
4764.22 2153
4764.87 2146
4765.52 2195
4766.17 2326
4766.83 2382
4767.48 2289
4768.13 2218
4768.78 2429
4769.43 2282
4770.08 2029
4770.73 1873
4771.39 1935
4772.04 1901
4772.69 2047
4773.34 2118
4773.99 1972
4774.64 2002
4775.30 1923
4775.95 1974
4776.60 2022
4777.25 2048
4777.90 2233
4778.56 2136
4779.21 2138
4779.86 2054
4780.51 1984
4781.16 2164
4781.82 2173
4782.47 1932
4783.12 2062
4783.77 2040
4784.43 2004
4785.08 2036
4785.73 1867
4786.38 1961
4787.04 2108
4787.69 2070
4788.34 2011
4788.99 1905
4789.65 1993
4790.30 2048
4790.95 1937
4791.60 2017
4792.26 2035
4792.91 2018
4793.56 2101
4794.22 2074
4794.87 1982
4795.52 1837
4796.18 1905
4796.83 1958
4797.48 1971
4798.14 1939
4798.79 1910
4799.44 1952
4800.10 1796
4800.75 1929
4801.40 2031
4802.06 1976
4802.71 2000
4803.36 2018
4804.02 2092
4804.67 2167
4805.33 2081
4805.98 2122
4806.63 1989
4807.29 1992
4807.94 2005
4808.59 2171
4809.25 2038
4809.90 2261
4810.56 2053
4811.21 1978
4811.87 2118
4812.52 2080
4813.17 2122
4813.83 2188
4814.48 2003
4815.14 2033
4815.79 2167
4816.45 2189
4817.10 2212
4817.76 2312
4818.41 2351
4819.07 2250
4819.72 2421
4820.38 2348
4821.03 2314
4821.69 2333
4822.34 2254
4823.00 2374
4823.65 2608
4824.31 2599
4824.96 2559
4825.62 2633
4826.27 2667
4826.93 2582
4827.58 2551
4828.24 2617
4828.89 2719
4829.55 2799
4830.20 2725
4830.86 2687
4831.51 2710
4832.17 2715
4832.83 2868
4833.48 2801
4834.14 2773
4834.79 2931
4835.45 2953
4836.10 3057
4836.76 3060
4837.42 3023
4838.07 3041
4838.73 3226
4839.39 3187
4840.04 3440
4840.70 3439
4841.35 3364
4842.01 3486
4842.67 3424
4843.32 3280
4843.98 3230
4844.64 3190
4845.29 3572
4845.95 3778
4846.61 4064
4847.26 4306
4847.92 4644
4848.58 5058
4849.23 5400
4849.89 5693
4850.55 5777
4851.20 5986
4851.86 5834
4852.52 5629
4853.17 5103
4853.83 4870
4854.49 4701
4855.15 4619
4855.80 4924
4856.46 5051
4857.12 5001
4857.78 5122
4858.43 5106
4859.09 5085
4859.75 5035
4860.41 4645
4861.06 4724
4861.72 4539
4862.38 4492
4863.04 4505
4863.69 4786
4864.35 4645
4865.01 4531
4865.67 4720
4866.33 4565
4866.98 4370
4867.64 4351
4868.30 4028
4868.96 4399
4869.62 4403
4870.27 3884
4870.93 3931
4871.59 4024
4872.25 3798
4872.91 3705
4873.57 3530
4874.22 3516
4874.88 3619
4875.54 3833
4876.20 3816
4876.86 3709
4877.52 3834
4878.18 3924
4878.83 3941
4879.49 3942
4880.15 3561
4880.81 3604
4881.47 3473
4882.13 3353
4882.79 3270
4883.45 3391
4884.11 3243
4884.77 3270
4885.43 3460
4886.08 3207
4886.74 3222
4887.40 3025
4888.06 3173
4888.72 3424
4889.38 3727
4890.04 3505
4890.70 3500
4891.36 3547
4892.02 3523
4892.68 3772
4893.34 3678
4894.00 3561
4894.66 3239
4895.32 3207
4895.98 3050
4896.64 3055
4897.30 3028
4897.96 3023
4898.62 3032
4899.28 2918
4899.94 3328
4900.60 3306
4901.26 3217
4901.92 3070
4902.58 2956
4903.24 2851
4903.90 2739
4904.56 2764
4905.22 2492
4905.88 2673
4906.55 2482
4907.21 2438
4907.87 2669
4908.53 2669
4909.19 2595
4909.85 2596
4910.51 2602
4911.17 2467
4911.83 2552
4912.49 2524
4913.15 2468
4913.82 2480
4914.48 2352
4915.14 2419
4915.80 2273
4916.46 2310
4917.12 2278
4917.78 2306
4918.44 2267
4919.11 2231
4919.77 2358
4920.43 2329
4921.09 2356
4921.75 2508
4922.41 2321
4923.08 2204
4923.74 2201
4924.40 1987
4925.06 2155
4925.72 2346
4926.39 2211
4927.05 2376
4927.71 2193
4928.37 2469
4929.03 2447
4929.70 2413
4930.36 2461
4931.02 2391
4931.68 2328
4932.35 2132
4933.01 2167
4933.67 2231
4934.33 2216
4935.00 2135
4935.66 2176
4936.32 2124
4936.98 2139
4937.65 2221
4938.31 2275
4938.97 2315
4939.64 2231
4940.30 2225
4940.96 2323
4941.62 2057
4942.29 2105
4942.95 2025
4943.61 1893
4944.28 1975
4944.94 2082
4945.60 2141
4946.27 2091
4946.93 1861
4947.59 1937
4948.26 1832
4948.92 1957
4949.58 2115
4950.25 2076
4950.91 2104
4951.58 2034
4952.24 1960
4952.90 2035
4953.57 2064
4954.23 1923
4954.90 2065
4955.56 2109
4956.22 2068
4956.89 2006
4957.55 1960
4958.22 2191
4958.88 2257
4959.54 2178
4960.21 2125
4960.87 2095
4961.54 2065
4962.20 2304
4962.87 2322
4963.53 2612
4964.19 2614
4964.86 2626
4965.52 2632
4966.19 2639
4966.85 2666
4967.52 2372
4968.18 2241
4968.85 2115
4969.51 2037
4970.18 1936
4970.84 2092
4971.51 2066
4972.17 1989
4972.84 1926
4973.50 1878
4974.17 1979
4974.83 2139
4975.50 2172
4976.16 2203
4976.83 2133
4977.50 1984
4978.16 2216
4978.83 2108
4979.49 2112
4980.16 2089
4980.82 2029
4981.49 2098
4982.15 2019
4982.82 1951
4983.49 2034
4984.15 1977
4984.82 1962
4985.48 1848
4986.15 2028
4986.82 2136
4987.48 2272
4988.15 2293
4988.81 2246
4989.48 2422
4990.15 2441
4990.81 2372
4991.48 2121
4992.15 2245
4992.81 1955
4993.48 2145
4994.15 1968
4994.81 1844
4995.48 1889
4996.15 1926
4996.81 1770
4997.48 1893
4998.15 1893
4998.81 1877
4999.48 1872
5000.15 1808
5000.81 1785
5001.48 1741
5002.15 1684
5002.82 1720
5003.48 1758
5004.15 1668
5004.82 1581
5005.48 1749
5006.15 1834
5006.82 1807
5007.49 1905
5008.15 2004
5008.82 1861
5009.49 1784
5010.16 1874
5010.82 1818
5011.49 1782
5012.16 1815
5012.83 1765
5013.50 1773
5014.16 1739
5014.83 1770
5015.50 1802
5016.17 1861
5016.84 1807
5017.50 1760
5018.17 1751
5018.84 1886
5019.51 1843
5020.18 1895
5020.84 2012
5021.51 1865
5022.18 1912
5022.85 1904
5023.52 1826
5024.19 1783
5024.86 1832
5025.52 1769
5026.19 1986
5026.86 2067
5027.53 1965
5028.20 2026
5028.87 1938
5029.54 1782
5030.21 1902
5030.88 1857
5031.54 1772
5032.21 1924
5032.88 1885
5033.55 1869
5034.22 1957
5034.89 1776
5035.56 1768
5036.23 1796
5036.90 1833
5037.57 1788
5038.24 1776
5038.91 1602
5039.58 1629
5040.25 1724
5040.92 1690
5041.59 1763
5042.26 1854
5042.92 1733
5043.59 1669
5044.26 1800
5044.93 1823
5045.60 1774
5046.27 1715
5046.94 1831
5047.61 1935
5048.29 1717
5048.96 1830
5049.63 1870
5050.30 1701
5050.97 1787
5051.64 1746
5052.31 1811
5052.98 1852
5053.65 1872
5054.32 1751
5054.99 1578
5055.66 1663
5056.33 1824
5057.00 1875
5057.67 1732
5058.34 1699
5059.01 1779
5059.68 1874
5060.36 1759
5061.03 1684
5061.70 1675
5062.37 1813
5063.04 1743
5063.71 1774
5064.38 1684
5065.05 1758
5065.73 1708
5066.40 1751
5067.07 1720
5067.74 1660
5068.41 1858
5069.08 1886
5069.75 1573
5070.43 1677
5071.10 1617
5071.77 1653
5072.44 1751
5073.11 1830
5073.78 1805
5074.46 1777
5075.13 1820
5075.80 1990
5076.47 1933
5077.14 2032
5077.82 2055
5078.49 2033
5079.16 2113
5079.83 2282
5080.51 2222
5081.18 2271
5081.85 2169
5082.52 2123
5083.20 2092
5083.87 2008
5084.54 1839
5085.21 1837
5085.89 1895
5086.56 2021
5087.23 2007
5087.90 1977
5088.58 2200
5089.25 2308
5089.92 2361
5090.60 2341
5091.27 2455
5091.94 2564
5092.61 2446
5093.29 2254
5093.96 2043
5094.63 2094
5095.31 1911
5095.98 1964
5096.65 1994
5097.33 1933
5098.00 1985
5098.67 1919
5099.35 1875
5100.02 1893
5100.70 1954
5101.37 1975
5102.04 1903
5102.72 2135
5103.39 2153
5104.06 1983
5104.74 2073
5105.41 2040
5106.09 2073
5106.76 2002
5107.43 2095
5108.11 1874
5108.78 1775
5109.46 1830
5110.13 2064
5110.81 2115
5111.48 2087
5112.15 1886
5112.83 1931
5113.50 1906
5114.18 1936
5114.85 1765
5115.53 1768
5116.20 1699
5116.88 1917
5117.55 2029
5118.23 1987
5118.90 2030
5119.58 2012
5120.25 2016
5120.93 1997
5121.60 2037
5122.28 2279
5122.95 1998
5123.63 1988
5124.30 2049
5124.98 2096
5125.65 1934
5126.33 1991
5127.00 2071
5127.68 1899
5128.35 1948
5129.03 1988
5129.70 2020
5130.38 1999
5131.06 1966
5131.73 1918
5132.41 1890
5133.08 1941
5133.76 2021
5134.43 2003
5135.11 1919
5135.79 2001
5136.46 1950
5137.14 1966
5137.81 1907
5138.49 1784
5139.17 2005
5139.84 1902
5140.52 1852
5141.20 1793
5141.87 1662
5142.55 1836
5143.22 1770
5143.90 1608
5144.58 1848
5145.25 1730
5145.93 1715
5146.61 1639
5147.28 1712
5147.96 1601
5148.64 1708
5149.31 1678
5149.99 1628
5150.67 1652
5151.35 1668
5152.02 1726
5152.70 1765
5153.38 1803
5154.05 1690
5154.73 1767
5155.41 1647
5156.09 1698
5156.76 1657
5157.44 1651
5158.12 1723
5158.80 1719
5159.47 1487
5160.15 1626
5160.83 1717
5161.51 1719
5162.18 1752
5162.86 1802
5163.54 1745
5164.22 1826
5164.89 1695
5165.57 1595
5166.25 1703
5166.93 1747
5167.61 1791
5168.28 1761
5168.96 1619
5169.64 1718
5170.32 1681
5171.00 1826
5171.68 1695
5172.35 1653
5173.03 1712
5173.71 1631
5174.39 1658
5175.07 1647
5175.75 1821
5176.43 1895
5177.10 1744
5177.78 1770
5178.46 1634
5179.14 1794
5179.82 1804
5180.50 1704
5181.18 1726
5181.86 1763
5182.53 1727
5183.21 1741
5183.89 1692
5184.57 1864
5185.25 1854
5185.93 1746
5186.61 1710
5187.29 1670
5187.97 1606
5188.65 1600
5189.33 1534
5190.01 1676
5190.69 1565
5191.37 1695
5192.05 1576
5192.73 1617
5193.41 1569
5194.09 1690
5194.77 1711
5195.45 1622
5196.12 1687
5196.80 1684
5197.48 1751
5198.17 1782
5198.85 1611
5199.53 1642
5200.21 1695
5200.89 1713
5201.57 1592
5202.25 1668
5202.93 1714
5203.61 1775
5204.29 1578
5204.97 1703
5205.65 1647
5206.33 1595
5207.01 1640
5207.69 1806
5208.37 1967
5209.05 1992
5209.73 1959
5210.41 1818
5211.09 2120
5211.78 2161
5212.46 1998
5213.14 2031
5213.82 1867
5214.50 2067
5215.18 2156
5215.86 2146
5216.54 2061
5217.22 2050
5217.91 2161
5218.59 2266
5219.27 2309
5219.95 2143
5220.63 2052
5221.31 2000
5222.00 2135
5222.68 2042
5223.36 2253
5224.04 2226
5224.72 2247
5225.40 2086
5226.09 2043
5226.77 2115
5227.45 2001
5228.13 2047
5228.81 1979
5229.50 1760
5230.18 1895
5230.86 1903
5231.54 2016
5232.22 2024
5232.91 1847
5233.59 1961
5234.27 2087
5234.95 1983
5235.64 1939
5236.32 1959
5237.00 2012
5237.68 2065
5238.37 1995
5239.05 1947
5239.73 2138
5240.42 2079
5241.10 2062
5241.78 2057
5242.46 2006
5243.15 2038
5243.83 2069
5244.51 2008
5245.20 1972
5245.88 1945
5246.56 1858
5247.25 1957
5247.93 1978
5248.61 1981
5249.30 2079
5249.98 2241
5250.66 2289
5251.35 2267
5252.03 2453
5252.71 2457
5253.40 2251
5254.08 2222
5254.77 1957
5255.45 1946
5256.13 1943
5256.82 1943
5257.50 1903
5258.18 1924
5258.87 2049
5259.55 2131
5260.24 2179
5260.92 2219
5261.61 2102
5262.29 2021
5262.97 1996
5263.66 2044
5264.34 2102
5265.03 2037
5265.71 2085
5266.40 2044
5267.08 1806
5267.76 1879
5268.45 1788
5269.13 2034
5269.82 1996
5270.50 1908
5271.19 1847
5271.87 1713
5272.56 1757
5273.24 1651
5273.93 1809
5274.61 1819
5275.30 1861
5275.98 1674
5276.67 1718
5277.35 1843
5278.04 2034
5278.72 1854
5279.41 1902
5280.10 2013
5280.78 2020
5281.47 1984
5282.15 2142
5282.84 2065
5283.52 2010
5284.21 1871
5284.89 1964
5285.58 1833
5286.27 1785
5286.95 1806
5287.64 1642
5288.32 1666
5289.01 1648
5289.70 1726
5290.38 1743
5291.07 1839
5291.75 1828
5292.44 1739
5293.13 1727
5293.81 1720
5294.50 1801
5295.19 1745
5295.87 1809
5296.56 1941
5297.24 1752
5297.93 1929
5298.62 1955
5299.30 1860
5299.99 1973
5300.68 2034
5301.36 2126
5302.05 2260
5302.74 2189
5303.43 2163
5304.11 2232
5304.80 2293
5305.49 2265
5306.17 2131
5306.86 2063
5307.55 2077
5308.24 2009
5308.92 2087
5309.61 2217
5310.30 2122
5310.98 2303
5311.67 2198
5312.36 2292
5313.05 2320
5313.73 2247
5314.42 2298
5315.11 2095
5315.80 2007
5316.49 2106
5317.17 2251
5317.86 2053
5318.55 2081
5319.24 2009
5319.92 2162
5320.61 2245
5321.30 2242
5321.99 2284
5322.68 2157
5323.37 2072
5324.05 1918
5324.74 2028
5325.43 1975
5326.12 1935
5326.81 1907
5327.50 1856
5328.18 1752
5328.87 1774
5329.56 1735
5330.25 1812
5330.94 1804
5331.63 1778
5332.32 1685
5333.01 1861
5333.69 1697
5334.38 1584
5335.07 1556
5335.76 1672
5336.45 1718
5337.14 1615
5337.83 1710
5338.52 1753
5339.21 1543
5339.90 1609
5340.59 1806
5341.27 1844
5341.96 1903
5342.65 1861
5343.34 1682
5344.03 1662
5344.72 1823
5345.41 1959
5346.10 1923
5346.79 2087
5347.48 2127
5348.17 2164
5348.86 2129
5349.55 2186
5350.24 2070
5350.93 1980
5351.62 1987
5352.31 2098
5353.00 2017
5353.69 1997
5354.38 1951
5355.07 1868
5355.76 1791
5356.45 1722
5357.14 1722
5357.83 1941
5358.52 1803
5359.21 1687
5359.90 1726
5360.60 1952
5361.29 1839
5361.98 1755
5362.67 1900
5363.36 1851
5364.05 1961
5364.74 1809
5365.43 1810
5366.12 1864
5366.81 1717
5367.50 1699
5368.19 1622
5368.89 1692
5369.58 1624
5370.27 1574
5370.96 1660
5371.65 1588
5372.34 1589
5373.03 1608
5373.73 1505
5374.42 1561
5375.11 1492
5375.80 1563
5376.49 1620
5377.18 1667
5377.87 1587
5378.57 1473
5379.26 1542
5379.95 1581
5380.64 1486
5381.33 1465
5382.03 1504
5382.72 1510
5383.41 1568
5384.10 1540
5384.79 1452
5385.49 1563
5386.18 1629
5386.87 1670
5387.56 1742
5388.26 1798
5388.95 1876
5389.64 1845
5390.33 1906
5391.03 1894
5391.72 1843
5392.41 1828
5393.10 1678
5393.80 1717
5394.49 1620
5395.18 1688
5395.88 1658
5396.57 1536
5397.26 1800
5397.95 1746
5398.65 1671
5399.34 1663
5400.03 1730
5400.73 1544
5401.42 1768
5402.11 1565
5402.81 1572
5403.50 1604
5404.19 1729
5404.89 1742
5405.58 1683
5406.27 1726
5406.97 1695
5407.66 1686
5408.36 1682
5409.05 1662
5409.74 1793
5410.44 1758
5411.13 1755
5411.82 1649
5412.52 1687
5413.21 1692
5413.91 1762
5414.60 1761
5415.29 1683
5415.99 1711
5416.68 1785
5417.38 1680
5418.07 1797
5418.77 1869
5419.46 1730
5420.15 1714
5420.85 1662
5421.54 1769
5422.24 1842
5422.93 1835
5423.63 1716
5424.32 1776
5425.02 1773
5425.71 1650
5426.41 1795
5427.10 1661
5427.80 1753
5428.49 1759
5429.19 1781
5429.88 1753
5430.58 1795
5431.27 1812
5431.97 1771
5432.66 1761
5433.36 1907
5434.05 1961
5434.75 2042
5435.44 1929
5436.14 2146
5436.83 2183
5437.53 2275
5438.23 2158
5438.92 2178
5439.62 1966
5440.31 1910
5441.01 1957
5441.70 2064
5442.40 2052
5443.10 2097
5443.79 2014
5444.49 2030
5445.18 2237
5445.88 2273
5446.58 2274
5447.27 2410
5447.97 2480
5448.67 2526
5449.36 2467
5450.06 2522
5450.75 2356
5451.45 2124
5452.15 2194
5452.84 2217
5453.54 2055
5454.24 2097
5454.93 2056
5455.63 2039
5456.33 2181
5457.02 2183
5457.72 2149
5458.42 2131
5459.11 2141
5459.81 2248
5460.51 2097
5461.21 2175
5461.90 2304
5462.60 2377
5463.30 2309
5463.99 2239
5464.69 2226
5465.39 2475
5466.09 2312
5466.78 2348
5467.48 2418
5468.18 2426
5468.88 2499
5469.57 2327
5470.27 2299
5470.97 2465
5471.67 2669
5472.37 2542
5473.06 2610
5473.76 2698
5474.46 2677
5475.16 2676
5475.85 2975
5476.55 3153
5477.25 3552
5477.95 3804
5478.65 3999
5479.35 4484
5480.04 4663
5480.74 4812
5481.44 4902
5482.14 4805
5482.84 4811
5483.54 4348
5484.23 4199
5484.93 4049
5485.63 3695
5486.33 3649
5487.03 3349
5487.73 3315
5488.43 3382
5489.13 3309
5489.82 3570
5490.52 3296
5491.22 3423
5491.92 3413
5492.62 3257
5493.32 3412
5494.02 3673
5494.72 3758
5495.42 3630
5496.12 3689
5496.82 4198
5497.52 4347
5498.21 5105
5498.91 5645
5499.61 6480
5500.31 7341
5501.01 8018
5501.71 7980
5502.41 7348
5503.11 6978
5503.81 6671
5504.51 5650
5505.21 5171
5505.91 4647
5506.61 4207
5507.31 3960
5508.01 3587
5508.71 3433
5509.41 3390
5510.11 3282
5510.81 3345
5511.51 3246
5512.21 3162
5512.91 3202
5513.61 3065
5514.31 3032
5515.01 2899
5515.72 2915
5516.42 2933
5517.12 3038
5517.82 2808
5518.52 2638
5519.22 2567
5519.92 2529
5520.62 2479
5521.32 2341
5522.02 2416
5522.72 2403
5523.42 2365
5524.13 2261
5524.83 2329
5525.53 2315
5526.23 2252
5526.93 2147
5527.63 2144
5528.33 2341
5529.03 2153
5529.74 2157
5530.44 2252
5531.14 2104
5531.84 2164
5532.54 2257
5533.24 2048
5533.95 2120
5534.65 2092
5535.35 2159
5536.05 2223
5536.75 1986
5537.45 1953
5538.16 2033
5538.86 2069
5539.56 2002
5540.26 2063
5540.96 2090
5541.67 1929
5542.37 1936
5543.07 1961
5543.77 1793
5544.48 1850
5545.18 1701
5545.88 1828
5546.58 1968
5547.29 1969
5547.99 1878
5548.69 1907
5549.39 2011
5550.10 1992
5550.80 1932
5551.50 1950
5552.21 1948
5552.91 1924
5553.61 1920
5554.31 1995
5555.02 1969
5555.72 1956
5556.42 2049
5557.13 1907
5557.83 1867
5558.53 1867
5559.24 1886
5559.94 1824
5560.64 1827
5561.35 2094
5562.05 2082
5562.75 2059
5563.46 2230
5564.16 2346
5564.86 2133
5565.57 2136
5566.27 2147
5566.98 1990
5567.68 1977
5568.38 1895
5569.09 1836
5569.79 1837
5570.50 1905
5571.20 2017
5571.90 2037
5572.61 1963
5573.31 2020
5574.02 2001
5574.72 1765
5575.42 1833
5576.13 1823
5576.83 1890
5577.54 1833
5578.24 2033
5578.95 1946
5579.65 1984
5580.36 1947
5581.06 1699
5581.77 1881
5582.47 1788
5583.18 1754
5583.88 1716
5584.59 1857
5585.29 1923
5586.00 1853
5586.70 1770
5587.41 1722
5588.11 1830
5588.82 1635
5589.52 1700
5590.23 1766
5590.93 1639
5591.64 1759
5592.34 1855
5593.05 1908
5593.75 1620
5594.46 1620
5595.16 1698
5595.87 1710
5596.58 1658
5597.28 1757
5597.99 1835
5598.69 1839
5599.40 1740
5600.10 1723
5600.81 1725
5601.52 1773
5602.22 1647
5602.93 1798
5603.64 1634
5604.34 1575
5605.05 1748
5605.75 1740
5606.46 1642
5607.17 1571
5607.87 1747
5608.58 1818
5609.29 1789
5609.99 1889
5610.70 1802
5611.41 1681
5612.11 1826
5612.82 1831
5613.53 1791
5614.23 1651
5614.94 1728
5615.65 1688
5616.35 1772
5617.06 1638
5617.77 1684
5618.47 1650
5619.18 1726
5619.89 1713
5620.60 1740
5621.30 1597
5622.01 1725
5622.72 1688
5623.42 1747
5624.13 1894
5624.84 1751
5625.55 1720
5626.25 1695
5626.96 1787
5627.67 1832
5628.38 2000
5629.09 2117
5629.79 2010
5630.50 1943
5631.21 1829
5631.92 1806
5632.62 1946
5633.33 2061
5634.04 1911
5634.75 1798
5635.46 1805
5636.16 1803
5636.87 1992
5637.58 1886
5638.29 1992
5639.00 2020
5639.71 1959
5640.41 1920
5641.12 1933
5641.83 2111
5642.54 2194
5643.25 2175
5643.96 1933
5644.67 1753
5645.38 1795
5646.08 1882
5646.79 1789
5647.50 1822
5648.21 1839
5648.92 1829
5649.63 1910
5650.34 1755
5651.05 1854
5651.76 1826
5652.47 1799
5653.17 1731
5653.88 1865
5654.59 1891
5655.30 1984
5656.01 2236
5656.72 2402
5657.43 2520
5658.14 2490
5658.85 2463
5659.56 2428
5660.27 2169
5660.98 2104
5661.69 2056
5662.40 1940
5663.11 1876
5663.82 1848
5664.53 1817
5665.24 1785
5665.95 1732
5666.66 1784
5667.37 1723
5668.08 1711
5668.79 1681
5669.50 1670
5670.21 1789
5670.92 1804
5671.63 1804
5672.34 1902
5673.05 1689
5673.76 1760
5674.47 1830
5675.18 1766
5675.89 1863
5676.60 1731
5677.31 1638
5678.03 1613
5678.74 1557
5679.45 1591
5680.16 1697
5680.87 1666
5681.58 1714
5682.29 1739
5683.00 1793
5683.71 1714
5684.42 1655
5685.14 1754
5685.85 1576
5686.56 1657
5687.27 1710
5687.98 1688
5688.69 1727
5689.40 1715
5690.12 1529
5690.83 1558
5691.54 1564
5692.25 1606
5692.96 1693
5693.67 1492
5694.39 1587
5695.10 1665
5695.81 1583
5696.52 1529
5697.23 1567
5697.95 1701
5698.66 1622
5699.37 1689
5700.08 1670
5700.79 1627
5701.51 1499
5702.22 1631
5702.93 1687
5703.64 1645
5704.36 1732
5705.07 1528
5705.78 1554
5706.49 1509
5707.21 1707
5707.92 1693
5708.63 1626
5709.35 1605
5710.06 1528
5710.77 1495
5711.48 1433
5712.20 1566
5712.91 1568
5713.62 1485
5714.34 1551
5715.05 1425
5715.76 1497
5716.48 1551
5717.19 1599
5717.90 1517
5718.61 1528
5719.33 1564
5720.04 1628
5720.76 1600
5721.47 1527
5722.18 1637
5722.90 1598
5723.61 1646
5724.32 1757
5725.04 1877
5725.75 1768
5726.46 1743
5727.18 1761
5727.89 1812
5728.61 1869
5729.32 1953
5730.03 1868
5730.75 1997
5731.46 1838
5732.18 1879
5732.89 1875
5733.61 1791
5734.32 1652
5735.03 1492
5735.75 1632
5736.46 1648
5737.18 1631
5737.89 1555
5738.61 1542
5739.32 1537
5740.04 1528
5740.75 1582
5741.47 1549
5742.18 1587
5742.89 1517
5743.61 1577
5744.32 1556
5745.04 1498
5745.75 1429
5746.47 1442
5747.19 1427
5747.90 1504
5748.62 1646
5749.33 1565
5750.05 1542
5750.76 1710
5751.48 1594
5752.19 1599
5752.91 1493
5753.62 1471
5754.34 1500
5755.05 1404
5755.77 1436
5756.49 1482
5757.20 1549
5757.92 1470
5758.63 1403
5759.35 1397
5760.06 1526
5760.78 1447
5761.50 1441
5762.21 1566
5762.93 1442
5763.65 1359
5764.36 1430
5765.08 1369
5765.79 1354
5766.51 1324
5767.23 1518
5767.94 1525
5768.66 1456
5769.38 1465
5770.09 1526
5770.81 1592
5771.53 1486
5772.24 1576
5772.96 1463
5773.68 1376
5774.39 1452
5775.11 1512
5775.83 1524
5776.54 1544
5777.26 1523
5777.98 1411
5778.69 1472
5779.41 1539
5780.13 1489
5780.85 1568
5781.56 1472
5782.28 1502
5783.00 1603
5783.72 1591
5784.43 1464
5785.15 1535
5785.87 1493
5786.59 1510
5787.30 1413
5788.02 1426
5788.74 1450
5789.46 1567
5790.17 1578
5790.89 1664
5791.61 1605
5792.33 1614
5793.05 1627
5793.76 1710
5794.48 1703
5795.20 1710
5795.92 1792
5796.64 1781
5797.35 1778
5798.07 1665
5798.79 1801
5799.51 1860
5800.23 2075
5800.95 2175
5801.66 2351
5802.38 2682
5803.10 2640
5803.82 2509
5804.54 2487
5805.26 2355
5805.98 2302
5806.70 2148
5807.41 2111
5808.13 1987
5808.85 1806
5809.57 1717
5810.29 1720
5811.01 1697
5811.73 1719
5812.45 1762
5813.17 1592
5813.89 1762
5814.61 1694
5815.32 1653
5816.04 1645
5816.76 1821
5817.48 1756
5818.20 1724
5818.92 1771
5819.64 1631
5820.36 1699
5821.08 1798
5821.80 1731
5822.52 1704
5823.24 1727
5823.96 1616
5824.68 1662
5825.40 1657
5826.12 1736
5826.84 1644
5827.56 1581
5828.28 1655
5829.00 1721
5829.72 1712
5830.44 1823
5831.16 1820
5831.88 1702
5832.60 1662
5833.32 1798
5834.04 1598
5834.76 1573
5835.48 1745
5836.21 1706
5836.93 1680
5837.65 1649
5838.37 1583
5839.09 1687
5839.81 1597
5840.53 1672
5841.25 1742
5841.97 1697
5842.69 1544
5843.41 1618
5844.14 1519
5844.86 1500
5845.58 1384
5846.30 1430
5847.02 1545
5847.74 1650
5848.46 1691
5849.18 1721
5849.91 1794
5850.63 1592
5851.35 1553
5852.07 1648
5852.79 1737
5853.51 1633
5854.24 1619
5854.96 1622
5855.68 1599
5856.40 1512
5857.12 1669
5857.85 1760
5858.57 1583
5859.29 1578
5860.01 1545
5860.73 1513
5861.46 1518
5862.18 1425
5862.90 1625
5863.62 1674
5864.35 1749
5865.07 1599
5865.79 1574
5866.51 1675
5867.24 1747
5867.96 1699
5868.68 1616
5869.40 1688
5870.13 1609
5870.85 1775
5871.57 1781
5872.29 1718
5873.02 1575
5873.74 1613
5874.46 1739
5875.19 1527
5875.91 1539
5876.63 1551
5877.36 1502
5878.08 1518
5878.80 1550
5879.53 1578
5880.25 1717
5880.97 1661
5881.70 1665
5882.42 1856
5883.14 1722
5883.87 1778
5884.59 1882
5885.31 1721
5886.04 1766
5886.76 1783
5887.49 1681
5888.21 1650
5888.93 1644
5889.66 1734
5890.38 1585
5891.11 1518
5891.83 1610
5892.55 1604
5893.28 1577
5894.00 1592
5894.73 1517
5895.45 1570
5896.17 1584
5896.90 1623
5897.62 1565
5898.35 1598
5899.07 1489
5899.80 1511
5900.52 1669
5901.25 1622
5901.97 1727
5902.70 1691
5903.42 1576
5904.15 1713
5904.87 1739
5905.60 1683
5906.32 1565
5907.05 1842
5907.77 1868
5908.50 1838
5909.22 1890
5909.95 1927
5910.67 1816
5911.40 1844
5912.12 1778
5912.85 1717
5913.57 1890
5914.30 1798
5915.02 1710
5915.75 1871
5916.47 1832
5917.20 1812
5917.93 1754
5918.65 1784
5919.38 1840
5920.10 1885
5920.83 2088
5921.55 1991
5922.28 2055
5923.01 2002
5923.73 1905
5924.46 2003
5925.18 2158
5925.91 2080
5926.64 2100
5927.36 2086
5928.09 2117
5928.82 2227
5929.54 2187
5930.27 2149
5931.00 2312
5931.72 2185
5932.45 2239
5933.18 2287
5933.90 2089
5934.63 2238
5935.36 2277
5936.08 2463
5936.81 2611
5937.54 2700
5938.26 2565
5938.99 2487
5939.72 2443
5940.44 2718
5941.17 2827
5941.90 2635
5942.63 2572
5943.35 2653
5944.08 2731
5944.81 2701
5945.53 2887
5946.26 2934
5946.99 3009
5947.72 2927
5948.44 3327
5949.17 3402
5949.90 3801
5950.63 4097
5951.36 4275
5952.08 4279
5952.81 4412
5953.54 4173
5954.27 4065
5954.99 3999
5955.72 3906
5956.45 3919
5957.18 3571
5957.91 3623
5958.63 3735
5959.36 3622
5960.09 3911
5960.82 3730
5961.55 3816
5962.28 4096
5963.00 4273
5963.73 4373
5964.46 4669
5965.19 5537
5965.92 5845
5966.65 6598
5967.38 6656
5968.11 6668
5968.83 6556
5969.56 6175
5970.29 5767
5971.02 5557
5971.75 5200
5972.48 4714
5973.21 4549
5973.94 4484
5974.67 4630
5975.40 4730
5976.12 4572
5976.85 4579
5977.58 4632
5978.31 4836
5979.04 4829
5979.77 4854
5980.50 5037
5981.23 5129
5981.96 4976
5982.69 4947
5983.42 5008
5984.15 5038
5984.88 4843
5985.61 4863
5986.34 5121
5987.07 5107
5987.80 5068
5988.53 5065
5989.26 5252
5989.99 5221
5990.72 5206
5991.45 5168
5992.18 5205
5992.91 5217
5993.64 5260
5994.37 5454
5995.10 5637
5995.83 5520
5996.56 5474
5997.29 5539
5998.02 5641
5998.75 5418
5999.48 5510
6000.21 5391
6000.95 5298
6001.68 5373
6002.41 5224
6003.14 5191
6003.87 4981
6004.60 5043
6005.33 5126
6006.06 5117
6006.79 5761
6007.52 6331
6008.26 6997
6008.99 7706
6009.72 8946
6010.45 10365
6011.18 11810
6011.91 12935
6012.64 14237
6013.38 15129
6014.11 15293
6014.84 15231
6015.57 14086
6016.30 13517
6017.03 12248
6017.77 10804
6018.50 9503
6019.23 8361
6019.96 7360
6020.69 6612
6021.42 5707
6022.16 5174
6022.89 4799
6023.62 4757
6024.35 4422
6025.09 4401
6025.82 4089
6026.55 3928
6027.28 3943
6028.02 3889
6028.75 3789
6029.48 3773
6030.21 3589
6030.95 3799
6031.68 3641
6032.41 3507
6033.14 3473
6033.88 3391
6034.61 3260
6035.34 3480
6036.07 3570
6036.81 3446
6037.54 3355
6038.27 3500
6039.01 3756
6039.74 3771
6040.47 3667
6041.21 3714
6041.94 3765
6042.67 3803
6043.41 3939
6044.14 4007
6044.87 4010
6045.61 4110
6046.34 4323
6047.07 4205
6047.81 4218
6048.54 4434
6049.27 4430
6050.01 4615
6050.74 4898
6051.48 5279
6052.21 5274
6052.94 5348
6053.68 5435
6054.41 5454
6055.15 5280
6055.88 4973
6056.61 4802
6057.35 4418
6058.08 4173
6058.82 4081
6059.55 4071
6060.29 4191
6061.02 3987
6061.75 3786
6062.49 3925
6063.22 3762
6063.96 3720
6064.69 3703
6065.43 3726
6066.16 3801
6066.90 3536
6067.63 3676
6068.37 3753
6069.10 3532
6069.84 3464
6070.57 3468
6071.31 3304
6072.04 3305
6072.78 3150
6073.51 3179
6074.25 3182
6074.98 3094
6075.72 3098
6076.45 3060
6077.19 3235
6077.92 3191
6078.66 3039
6079.39 3078
6080.13 2993
6080.87 2896
6081.60 3001
6082.34 3157
6083.07 2932
6083.81 2963
6084.54 2983
6085.28 2802
6086.02 2843
6086.75 2817
6087.49 2933
6088.22 3044
6088.96 2995
6089.70 3003
6090.43 3332
6091.17 3121
6091.91 3155
6092.64 3132
6093.38 3123
6094.11 3120
6094.85 3118
6095.59 3045
6096.32 2862
6097.06 2676
6097.80 2684
6098.53 2791
6099.27 2634
6100.01 2496
6100.74 2499
6101.48 2593
6102.22 2573
6102.96 2492
6103.69 2562
6104.43 2506
6105.17 2537
6105.90 2500
6106.64 2417
6107.38 2538
6108.12 2544
6108.85 2408
6109.59 2682
6110.33 2635
6111.06 2569
6111.80 2659
6112.54 2598
6113.28 2622
6114.01 2788
6114.75 2723
6115.49 2728
6116.23 2752
6116.97 2735
6117.70 2725
6118.44 2680
6119.18 2742
6119.92 2538
6120.66 2652
6121.39 2582
6122.13 2753
6122.87 2702
6123.61 2840
6124.35 2844
6125.08 2743
6125.82 2833
6126.56 2875
6127.30 2792
6128.04 2745
6128.78 2785
6129.52 2855
6130.25 2947
6130.99 2849
6131.73 2935
6132.47 2898
6133.21 3017
6133.95 2942
6134.69 2868
6135.43 2762
6136.16 2822
6136.90 2904
6137.64 3013
6138.38 2954
6139.12 2825
6139.86 2962
6140.60 2992
6141.34 2941
6142.08 2875
6142.82 3034
6143.56 2859
6144.30 2964
6145.04 2876
6145.77 2977
6146.51 2947
6147.25 3113
6147.99 3206
6148.73 3123
6149.47 3171
6150.21 3148
6150.95 3335
6151.69 3366
6152.43 3288
6153.17 3367
6153.91 3381
6154.65 3335
6155.39 3349
6156.13 3356
6156.87 3383
6157.61 3534
6158.35 3643
6159.09 3594
6159.83 3713
6160.58 3787
6161.32 3804
6162.06 4083
6162.80 4070
6163.54 4378
6164.28 4294
6165.02 4743
6165.76 4956
6166.50 5309
6167.24 5299
6167.98 5244
6168.72 5298
6169.46 5394
6170.20 5412
6170.95 5209
6171.69 5169
6172.43 5038
6173.17 4779
6173.91 4700
6174.65 4477
6175.39 4478
6176.13 4555
6176.88 4514
6177.62 4418
6178.36 4627
6179.10 4730
6179.84 4736
6180.58 4796
6181.33 4887
6182.07 4902
6182.81 4868
6183.55 5005
6184.29 5277
6185.03 5150
6185.78 5148
6186.52 5262
6187.26 5318
6188.00 5059
6188.74 5177
6189.49 5640
6190.23 5736
6190.97 5905
6191.71 6022
6192.46 6356
6193.20 6538
6193.94 6707
6194.68 6676
6195.43 6528
6196.17 6809
6196.91 6744
6197.65 6749
6198.40 6648
6199.14 6484
6199.88 6447
6200.62 6719
6201.37 6695
6202.11 6742
6202.85 7574
6203.60 8709
6204.34 10226
6205.08 12426
6205.83 15284
6206.57 19496
6207.31 23715
6208.06 27515
6208.80 31126
6209.54 33042
6210.29 33752
6211.03 32406
6211.77 30521
6212.52 27707
6213.26 23912
6214.00 20189
6214.75 16713
6215.49 14026
6216.23 11576
6216.98 9651
6217.72 8740
6218.47 7667
6219.21 7234
6219.95 6822
6220.70 6702
6221.44 6737
6222.19 6766
6222.93 6672
6223.67 7061
6224.42 7221
6225.16 7366
6225.91 7355
6226.65 6897
6227.40 6862
6228.14 6378
6228.89 5842
6229.63 5255
6230.37 4710
6231.12 4286
6231.86 4260
6232.61 4193
6233.35 4128
6234.10 4009
6234.84 4140
6235.59 4385
6236.33 4489
6237.08 4942
6237.82 5042
6238.57 5287
6239.31 5573
6240.06 5991
6240.80 6132
6241.55 5916
6242.29 5555
6243.04 5427
6243.79 5116
6244.53 4878
6245.28 4986
6246.02 5062
6246.77 4945
6247.51 4733
6248.26 4852
6249.00 4757
6249.75 4690
6250.50 4531
6251.24 4700
6251.99 4756
6252.73 4631
6253.48 4512
6254.23 4476
6254.97 4483
6255.72 4672
6256.46 4546
6257.21 4871
6257.96 4692
6258.70 4655
6259.45 4631
6260.20 4461
6260.94 4303
6261.69 4343
6262.44 4236
6263.18 4209
6263.93 4154
6264.68 4043
6265.42 3985
6266.17 3978
6266.92 3977
6267.66 3895
6268.41 3642
6269.16 3732
6269.90 3828
6270.65 3718
6271.40 3754
6272.14 3754
6272.89 4000
6273.64 3715
6274.39 3598
6275.13 3716
6275.88 3974
6276.63 4086
6277.38 4006
6278.12 4114
6278.87 3983
6279.62 4096
6280.37 4008
6281.11 4051
6281.86 4258
6282.61 3839
6283.36 3492
6284.10 3575
6284.85 3429
6285.60 3373
6286.35 3263
6287.10 3274
6287.84 3338
6288.59 3279
6289.34 3144
6290.09 3153
6290.84 2994
6291.59 3048
6292.33 3129
6293.08 2919
6293.83 3073
6294.58 3073
6295.33 3004
6296.08 3143
6296.82 3152
6297.57 3137
6298.32 3118
6299.07 3020
6299.82 2859
6300.57 2941
6301.32 2971
6302.07 2956
6302.81 2887
6303.56 2819
6304.31 2872
6305.06 2751
6305.81 2773
6306.56 2902
6307.31 2994
6308.06 2957
6308.81 3177
6309.56 3141
6310.31 3430
6311.06 3278
6311.81 3176
6312.56 3300
6313.30 3361
6314.05 3495
6314.80 3450
6315.55 3208
6316.30 3403
6317.05 3518
6317.80 3272
6318.55 3130
6319.30 3107
6320.05 3199
6320.80 3069
6321.55 3056
6322.30 2897
6323.05 2848
6323.80 2831
6324.55 2801
6325.30 2582
6326.05 2804
6326.80 2577
6327.56 2559
6328.31 2549
6329.06 2565
6329.81 2545
6330.56 2387
6331.31 2372
6332.06 2304
6332.81 2377
6333.56 2546
6334.31 2558
6335.06 2586
6335.81 2454
6336.56 2462
6337.31 2438
6338.07 2541
6338.82 2465
6339.57 2498
6340.32 2505
6341.07 2438
6341.82 2480
6342.57 2408
6343.32 2382
6344.08 2475
6344.83 2621
6345.58 2522
6346.33 2583
6347.08 2685
6347.83 2755
6348.58 2841
6349.34 2965
6350.09 2920
6350.84 3061
6351.59 3093
6352.34 3292
6353.10 3364
6353.85 3289
6354.60 3153
6355.35 3204
6356.10 3178
6356.86 3089
6357.61 3098
6358.36 2884
6359.11 3186
6359.87 2794
6360.62 2881
6361.37 2777
6362.12 2745
6362.87 2782
6363.63 2832
6364.38 2707
6365.13 2732
6365.89 2684
6366.64 2561
6367.39 2876
6368.14 2697
6368.90 2681
6369.65 2807
6370.40 2772
6371.16 2719
6371.91 2536
6372.66 2454
6373.41 2494
6374.17 2449
6374.92 2563
6375.67 2436
6376.43 2553
6377.18 2529
6377.93 2425
6378.69 2489
6379.44 2529
6380.19 2479
6380.95 2562
6381.70 2591
6382.46 2557
6383.21 2453
6383.96 2538
6384.72 2485
6385.47 2557
6386.22 2508
6386.98 2426
6387.73 2360
6388.49 2267
6389.24 2262
6389.99 2347
6390.75 2296
6391.50 2221
6392.26 2346
6393.01 2235
6393.77 2274
6394.52 2317
6395.28 2423
6396.03 2328
6396.78 2353
6397.54 2330
6398.29 2241
6399.05 2336
6399.80 2421
6400.56 2328
6401.31 2294
6402.07 2239
6402.82 2312
6403.58 2217
6404.33 2269
6405.09 2189
6405.84 2347
6406.60 2376
6407.35 2521
6408.11 2594
6408.86 2647
6409.62 2696
6410.37 2619
6411.13 2645
6411.88 2523
6412.64 2687
6413.39 2619
6414.15 2549
6414.91 2378
6415.66 2427
6416.42 2465
6417.17 2337
6417.93 2372
6418.68 2431
6419.44 2413
6420.20 2420
6420.95 2304
6421.71 2334
6422.46 2311
6423.22 2404
6423.98 2369
6424.73 2223
6425.49 2171
6426.24 2249
6427.00 2206
6427.76 2260
6428.51 2234
6429.27 2192
6430.03 2240
6430.78 2222
6431.54 2316
6432.30 2405
6433.05 2357
6433.81 2371
6434.57 2337
6435.32 2295
6436.08 2296
6436.84 2394
6437.59 2522
6438.35 2473
6439.11 2347
6439.87 2190
6440.62 2202
6441.38 2200
6442.14 2362
6442.89 2350
6443.65 2329
6444.41 2367
6445.17 2388
6445.92 2429
6446.68 2478
6447.44 2421
6448.20 2361
6448.95 2373
6449.71 2368
6450.47 2377
6451.23 2382
6451.98 2282
6452.74 2478
6453.50 2411
6454.26 2395
6455.02 2583
6455.77 2417
6456.53 2386
6457.29 2528
6458.05 2582
6458.81 2619
6459.56 2574
6460.32 2610
6461.08 2672
6461.84 2667
6462.60 2753
6463.36 2757
6464.11 2789
6464.87 2738
6465.63 2652
6466.39 2787
6467.15 2807
6467.91 2887
6468.67 2927
6469.43 2829
6470.18 3041
6470.94 2869
6471.70 2854
6472.46 2837
6473.22 2821
6473.98 2947
6474.74 3026
6475.50 3164
6476.26 3019
6477.02 3066
6477.77 3086
6478.53 3084
6479.29 3075
6480.05 3188
6480.81 3375
6481.57 3337
6482.33 3364
6483.09 3456
6483.85 3471
6484.61 3360
6485.37 3615
6486.13 3807
6486.89 3775
6487.65 3658
6488.41 3761
6489.17 3972
6489.93 4027
6490.69 4083
6491.45 4284
6492.21 4338
6492.97 4591
6493.73 4766
6494.49 4680
6495.25 4687
6496.01 4601
6496.77 4726
6497.53 4681
6498.29 4632
6499.05 4674
6499.81 4845
6500.57 4952
6501.33 4694
6502.10 4683
6502.86 4649
6503.62 4811
6504.38 4911
6505.14 4897
6505.90 5182
6506.66 5235
6507.42 5273
6508.18 5244
6508.94 5413
6509.71 5451
6510.47 5562
6511.23 5494
6511.99 5741
6512.75 5832
6513.51 5767
6514.27 5545
6515.03 5633
6515.80 5945
6516.56 6090
6517.32 5981
6518.08 5987
6518.84 6253
6519.60 6510
6520.37 6503
6521.13 6924
6521.89 7020
6522.65 7780
6523.41 8212
6524.18 8667
6524.94 9275
6525.70 10139
6526.46 10872
6527.22 11651
6527.99 11512
6528.75 11605
6529.51 11885
6530.27 11470
6531.04 11511
6531.80 11988
6532.56 13395
6533.32 15477
6534.09 18180
6534.85 21886
6535.61 24878
6536.37 27468
6537.14 27982
6537.90 27647
6538.66 26362
6539.42 23475
6540.19 20021
6540.95 17151
6541.71 14339
6542.48 12123
6543.24 10159
6544.00 8714
6544.77 7178
6545.53 6386
6546.29 5859
6547.06 5701
6547.82 5341
6548.58 5052
6549.35 5065
6550.11 4957
6550.87 4865
6551.64 5040
6552.40 4831
6553.16 4568
6553.93 4463
6554.69 4435
6555.46 4227
6556.22 4141
6556.98 4094
6557.75 4212
6558.51 4146
6559.28 3894
6560.04 4306
6560.80 4342
6561.57 4502
6562.33 4476
6563.10 4718
6563.86 4858
6564.63 4789
6565.39 4941
6566.15 4887
6566.92 5022
6567.68 4996
6568.45 4930
6569.21 4878
6569.98 4750
6570.74 4826
6571.51 4870
6572.27 5047
6573.04 5374
6573.80 5445
6574.57 5603
6575.33 5809
6576.10 5795
6576.86 5710
6577.63 5873
6578.39 5647
6579.16 5484
6579.92 5331
6580.69 5338
6581.45 5363
6582.22 5304
6582.98 5128
6583.75 5269
6584.51 5120
6585.28 5259
6586.05 5219
6586.81 5294
6587.58 5418
6588.34 5543
6589.11 5856
6589.87 5625
6590.64 5989
6591.41 6485
6592.17 6552
6592.94 6970
6593.70 7205
6594.47 7419
6595.24 7411
6596.00 7496
6596.77 7571
6597.54 7112
6598.30 6654
6599.07 6251
6599.83 6041
6600.60 5824
6601.37 5554
6602.13 5432
6602.90 5270
6603.67 5281
6604.43 5428
6605.20 5896
6605.97 6193
6606.73 6424
6607.50 6686
6608.27 7078
6609.04 7111
6609.80 7074
6610.57 7051
6611.34 6933
6612.10 6304
6612.87 6030
6613.64 5852
6614.40 5316
6615.17 4845
6615.94 4555
6616.71 4493
6617.47 4435
6618.24 4257
6619.01 4341
6619.78 4396
6620.54 4111
6621.31 4185
6622.08 4057
6622.85 4042
6623.62 3885
6624.38 3923
6625.15 3883
6625.92 3687
6626.69 3778
6627.46 3577
6628.22 3653
6628.99 3754
6629.76 3619
6630.53 3830
6631.30 4116
6632.06 4349
6632.83 4744
6633.60 4807
6634.37 5171
6635.14 5271
6635.91 5399
6636.67 5207
6637.44 5157
6638.21 4833
6638.98 4528
6639.75 4223
6640.52 3968
6641.29 4041
6642.06 3875
6642.83 3824
6643.59 3803
6644.36 3487
6645.13 3490
6645.90 3533
6646.67 3684
6647.44 3714
6648.21 3674
6648.98 3835
6649.75 3867
6650.52 3864
6651.29 3791
6652.06 3684
6652.82 3743
6653.59 3795
6654.36 3716
6655.13 3989
6655.90 4045
6656.67 4095
6657.44 3986
6658.21 3840
6658.98 3740
6659.75 3577
6660.52 3624
6661.29 3544
6662.06 3521
6662.83 3395
6663.60 3531
6664.37 3396
6665.14 3449
6665.91 3581
6666.68 3649
6667.45 3657
6668.22 3718
6668.99 3594
6669.77 3647
6670.54 3602
6671.31 3402
6672.08 3633
6672.85 3819
6673.62 3839
6674.39 3782
6675.16 3720
6675.93 3790
6676.70 3655
6677.47 3628
6678.24 3718
6679.01 3942
6679.79 3899
6680.56 4105
6681.33 4174
6682.10 4107
6682.87 4451
6683.64 4848
6684.41 5114
6685.18 5037
6685.96 5036
6686.73 4862
6687.50 4651
6688.27 4486
6689.04 4290
6689.81 4151
6690.58 3976
6691.36 3785
6692.13 3587
6692.90 3455
6693.67 3483
6694.44 3418
6695.22 3424
6695.99 3223
6696.76 3280
6697.53 3332
6698.30 3356
6699.08 3358
6699.85 3450
6700.62 3377
6701.39 3299
6702.17 3388
6702.94 3325
6703.71 3357
6704.48 3174
6705.26 3278
6706.03 3142
6706.80 3223
6707.57 3130
6708.35 3293
6709.12 3279
6709.89 3157
6710.66 3163
6711.44 3146
6712.21 3213
6712.98 3000
6713.76 2840
6714.53 2903
6715.30 3027
6716.08 2842
6716.85 2842
6717.62 2855
6718.39 2972
6719.17 2758
6719.94 2731
6720.71 2878
6721.49 2925
6722.26 2776
6723.04 2933
6723.81 2978
6724.58 2893
6725.36 2836
6726.13 2915
6726.90 2916
6727.68 2900
6728.45 2911
6729.23 2894
6730.00 3014
6730.77 2992
6731.55 2831
6732.32 2881
6733.10 3079
6733.87 3350
6734.64 3194
6735.42 3155
6736.19 3212
6736.97 3184
6737.74 3196
6738.52 3075
6739.29 3171
6740.06 3058
6740.84 3082
6741.61 3206
6742.39 3259
6743.16 3264
6743.94 3241
6744.71 3425
6745.49 3405
6746.26 3508
6747.04 3605
6747.81 3576
6748.59 3833
6749.36 4015
6750.14 4209
6750.91 4291
6751.69 4698
6752.46 4863
6753.24 5045
6754.01 5193
6754.79 4955
6755.56 4545
6756.34 4131
6757.12 3819
6757.89 3679
6758.67 3465
6759.44 3481
6760.22 3355
6760.99 3104
6761.77 3160
6762.55 3126
6763.32 3119
6764.10 3220
6764.87 3198
6765.65 3048
6766.43 3027
6767.20 3180
6767.98 3276
6768.75 2925
6769.53 2916
6770.31 2960
6771.08 2936
6771.86 2871
6772.64 2834
6773.41 2762
6774.19 2742
6774.96 2737
6775.74 2704
6776.52 2824
6777.29 2773
6778.07 2767
6778.85 2735
6779.62 2721
6780.40 2857
6781.18 2898
6781.96 2771
6782.73 2721
6783.51 2734
6784.29 2694
6785.06 2717
6785.84 2623
6786.62 2612
6787.40 2613
6788.17 2617
6788.95 2647
6789.73 2625
6790.50 2557
6791.28 2506
6792.06 2594
6792.84 2466
6793.61 2572
6794.39 2500
6795.17 2414
6795.95 2630
6796.73 2607
6797.50 2552
6798.28 2610
6799.06 2573
6799.84 2793
6800.62 2714
6801.39 2764
6802.17 2911
6802.95 2854
6803.73 3010
6804.51 3279
6805.28 3192
6806.06 3168
6806.84 3072
6807.62 3200
6808.40 3182
6809.18 3025
6809.95 2922
6810.73 2682
6811.51 2731
6812.29 2853
6813.07 2976
6813.85 2911
6814.63 2799
6815.41 2839
6816.18 2804
6816.96 2711
6817.74 2744
6818.52 2706
6819.30 2878
6820.08 3040
6820.86 2994
6821.64 2831
6822.42 2818
6823.20 2831
6823.98 2759
6824.76 2746
6825.54 2700
6826.31 2750
6827.09 2792
6827.87 2642
6828.65 2772
6829.43 2801
6830.21 2668
6830.99 2754
6831.77 2684
6832.55 2726
6833.33 2589
6834.11 2508
6834.89 2633
6835.67 2637
6836.45 2487
6837.23 2410
6838.01 2394
6838.79 2491
6839.57 2587
6840.35 2609
6841.13 2529
6841.91 2476
6842.69 2501
6843.47 2502
6844.25 2519
6845.04 2665
6845.82 2679
6846.60 2812
6847.38 3116
6848.16 3457
6848.94 3861
6849.72 4259
6850.50 4779
6851.28 4920
6852.06 4921
6852.84 5007
6853.62 4604
6854.41 4195
6855.19 3914
6855.97 3782
6856.75 3301
6857.53 2963
6858.31 2952
6859.09 2908
6859.87 2819
6860.66 2807
6861.44 2933
6862.22 2936
6863.00 2928
6863.78 2821
6864.56 3047
6865.35 3093
6866.13 3376
6866.91 3213
6867.69 3406
6868.47 3371
6869.25 3184
6870.04 3296
6870.82 3058
6871.60 2956
6872.38 2907
6873.16 3078
6873.95 3133
6874.73 3219
6875.51 3235
6876.29 3046
6877.08 3099
6877.86 3267
6878.64 3423
6879.42 3498
6880.21 3635
6880.99 3681
6881.77 3702
6882.55 3708
6883.34 3647
6884.12 3841
6884.90 4204
6885.69 5013
6886.47 5898
6887.25 6639
6888.03 6964
6888.82 7273
6889.60 7092
6890.38 6833
6891.17 6323
6891.95 5593
6892.73 4913
6893.52 4532
6894.30 4272
6895.08 4021
6895.87 3946
6896.65 3886
6897.43 3793
6898.22 3677
6899.00 3594
6899.78 3625
6900.57 3906
6901.35 3902
6902.14 3699
6902.92 3752
6903.70 3731
6904.49 3639
6905.27 3607
6906.06 3690
6906.84 3659
6907.62 3609
6908.41 3645
6909.19 3536
6909.98 3368
6910.76 3217
6911.54 3249
6912.33 3248
6913.11 3279
6913.90 3164
6914.68 3233
6915.47 3162
6916.25 3212
6917.04 3166
6917.82 3285
6918.61 3183
6919.39 3150
6920.18 3203
6920.96 3188
6921.75 3158
6922.53 3223
6923.32 3354
6924.10 3226
6924.89 3157
6925.67 3350
6926.46 3383
6927.24 3331
6928.03 3298
6928.81 3330
6929.60 3520
6930.38 3696
6931.17 3528
6931.95 3496
6932.74 3391
6933.52 3589
6934.31 3539
6935.10 3467
6935.88 3495
6936.67 3450
6937.45 3526
6938.24 3628
6939.02 3950
6939.81 4240
6940.60 4564
6941.38 4601
6942.17 4721
6942.95 4839
6943.74 5198
6944.53 5429
6945.31 5173
6946.10 5507
6946.89 5490
6947.67 5477
6948.46 5709
6949.25 5840
6950.03 5753
6950.82 5450
6951.61 5164
6952.39 5099
6953.18 4806
6953.97 4601
6954.75 4570
6955.54 4635
6956.33 4628
6957.11 4719
6957.90 4408
6958.69 4457
6959.47 4642
6960.26 4515
6961.05 4561
6961.84 4904
6962.62 4998
6963.41 5050
6964.20 5013
6964.98 5194
6965.77 5430
6966.56 5700
6967.35 5923
6968.13 6175
6968.92 6529
6969.71 6594
6970.50 6727
6971.28 6717
6972.07 6788
6972.86 6659
6973.65 6446
6974.44 6448
6975.22 6410
6976.01 6428
6976.80 6544
6977.59 6554
6978.38 6970
6979.16 7300
6979.95 7836
6980.74 9212
6981.53 10812
6982.32 13441
6983.11 16515
6983.89 20089
6984.68 24570
6985.47 27704
6986.26 29089
6987.05 29256
6987.84 27771
6988.63 25545
6989.41 22669
6990.20 19245
6990.99 15500
6991.78 12749
6992.57 10866
6993.36 9265
6994.15 7874
6994.94 6985
6995.73 6297
6996.52 5821
6997.30 5678
6998.09 5620
6998.88 5613
6999.67 5450
7000.46 5598
7001.25 5568
7002.04 5413
7002.83 5370
7003.62 5071
7004.41 4792
7005.20 4474
7005.99 4274
7006.78 3883
7007.57 3748
7008.36 3638
7009.15 3660
7009.94 3669
7010.73 3458
7011.52 3680
7012.31 3966
7013.10 4070
7013.89 4072
7014.68 4248
7015.47 4215
7016.26 4249
7017.05 4057
7017.84 3853
7018.63 3742
7019.42 3703
7020.21 3851
7021.00 3951
7021.79 4011
7022.58 3884
7023.37 3887
7024.16 4094
7024.95 4180
7025.75 4254
7026.54 4169
7027.33 3880
7028.12 3942
7028.91 3753
7029.70 3716
7030.49 3584
7031.28 3570
7032.07 3546
7032.86 3510
7033.66 3650
7034.45 3541
7035.24 3751
7036.03 3638
7036.82 3644
7037.61 3753
7038.40 3828
7039.20 3873
7039.99 4043
7040.78 4128
7041.57 4449
7042.36 4470
7043.15 4429
7043.95 4274
7044.74 4488
7045.53 4733
7046.32 4742
7047.11 5284
7047.91 5584
7048.70 5958
7049.49 6630
7050.28 7067
7051.07 6997
7051.87 6962
7052.66 6725
7053.45 6139
7054.24 5512
7055.04 5177
7055.83 4907
7056.62 4579
7057.41 4246
7058.21 3996
7059.00 3932
7059.79 4059
7060.58 3924
7061.38 4029
7062.17 4012
7062.96 3976
7063.76 4115
7064.55 3997
7065.34 3897
7066.14 3846
7066.93 3775
7067.72 3808
7068.51 3559
7069.31 3453
7070.10 3317
7070.89 3474
7071.69 3268
7072.48 3286
7073.28 3304
7074.07 3177
7074.86 3011
7075.66 3058
7076.45 2958
7077.24 3098
7078.04 2989
7078.83 2872
7079.62 3037
7080.42 2929
7081.21 2787
7082.01 2820
7082.80 3037
7083.59 2852
7084.39 2732
7085.18 2766
7085.98 2756
7086.77 2669
7087.57 2717
7088.36 2713
7089.15 2563
7089.95 2656
7090.74 2749
7091.54 2680
7092.33 2553
7093.13 2727
7093.92 2622
7094.72 2576
7095.51 2542
7096.31 2601
7097.10 2458
7097.89 2413
7098.69 2466
7099.48 2424
7100.28 2452
7101.07 2426
7101.87 2402
7102.66 2308
7103.46 2173
7104.26 2199
7105.05 2252
7105.85 2233
7106.64 2172
7107.44 2235
7108.23 2091
7109.03 2157
7109.82 2239
7110.62 2166
7111.41 2131
7112.21 2234
7113.01 2138
7113.80 2227
7114.60 2317
7115.39 2333
7116.19 2345
7116.98 2371
7117.78 2324
7118.58 2369
7119.37 2320
7120.17 2200
7120.97 2277
7121.76 2262
7122.56 2187
7123.35 2190
7124.15 2254
7124.95 2141
7125.74 2181
7126.54 2244
7127.34 2187
7128.13 2244
7128.93 2236
7129.73 2433
7130.52 2383
7131.32 2340
7132.12 2364
7132.91 2205
7133.71 2211
7134.51 2346
7135.30 2249
7136.10 2204
7136.90 2297
7137.69 2117
7138.49 2095
7139.29 2011
7140.09 2095
7140.88 2054
7141.68 2088
7142.48 2138
7143.28 2015
7144.07 1919
7144.87 1928
7145.67 1947
7146.47 1896
7147.26 1972
7148.06 1868
7148.86 1817
7149.66 1933
7150.45 1809
7151.25 1895
7152.05 1842
7152.85 1993
7153.65 1949
7154.44 1971
7155.24 1929
7156.04 2011
7156.84 2007
7157.64 2027
7158.43 2106
7159.23 2088
7160.03 2042
7160.83 1960
7161.63 1900
7162.43 1840
7163.22 1702
7164.02 1769
7164.82 1798
7165.62 1791
7166.42 1795
7167.22 1756
7168.02 1753
7168.82 1613
7169.61 1877
7170.41 1795
7171.21 1708
7172.01 1698
7172.81 1763
7173.61 1826
7174.41 1685
7175.21 1736
7176.01 1765
7176.81 1597
7177.61 1588
7178.41 1581
7179.20 1555
7180.00 1613
7180.80 1552
7181.60 1654
7182.40 1792
7183.20 1712
7184.00 1712
7184.80 1861
7185.60 1809
7186.40 1639
7187.20 1651
7188.00 1636
7188.80 1594
7189.60 1632
7190.40 1650
7191.20 1669
7192.00 1709
7192.80 1772
7193.60 1622
7194.40 1546
7195.20 1714
7196.00 1775
7196.80 1570
7197.60 1540
7198.40 1599
7199.20 1723
7200.00 1666
7200.81 1655
7201.61 1615
7202.41 1550
7203.21 1529
7204.01 1545
7204.81 1593
7205.61 1641
7206.41 1614
7207.21 1610
7208.01 1615
7208.81 1611
7209.61 1715
7210.42 1770
7211.22 1738
7212.02 1610
7212.82 1702
7213.62 1693
7214.42 1780
7215.22 1706
7216.03 1698
7216.83 1734
7217.63 1836
7218.43 1832
7219.23 1917
7220.03 1828
7220.83 1837
7221.64 1633
7222.44 1627
7223.24 1683
7224.04 1699
7224.84 1755
7225.65 1641
7226.45 1565
7227.25 1567
7228.05 1608
7228.85 1667
7229.66 1605
7230.46 1651
7231.26 1676
7232.06 1598
7232.87 1596
7233.67 1607
7234.47 1625
7235.27 1618
7236.08 1562
7236.88 1499
7237.68 1501
7238.48 1589
7239.29 1688
7240.09 1777
7240.89 1645
7241.70 1669
7242.50 1743
7243.30 1744
7244.10 1686
7244.91 1705
7245.71 1863
7246.51 1883
7247.32 1715
7248.12 1610
7248.92 1637
7249.73 1831
7250.53 1658
7251.33 1736
7252.14 1666
7252.94 1745
7253.74 1754
7254.55 1806
7255.35 1762
7256.15 1788
7256.96 1761
7257.76 1867
7258.57 1726
7259.37 1762
7260.17 1856
7260.98 2024
7261.78 1986
7262.59 2148
7263.39 2085
7264.19 2018
7265.00 2046
7265.80 1843
7266.61 1852
7267.41 1948
7268.22 1981
7269.02 1867
7269.82 1865
7270.63 1967
7271.43 1902
7272.24 1853
7273.04 1845
7273.85 1872
7274.65 1890
7275.46 2003
7276.26 1879
7277.07 1970
7277.87 1970
7278.68 1991
7279.48 2105
7280.29 2302
7281.09 2611
7281.90 2914
7282.70 3258
7283.51 3690
7284.31 4100
7285.12 4304
7285.92 4077
7286.73 4105
7287.53 3802
7288.34 3338
7289.14 3013
7289.95 2718
7290.76 2484
7291.56 2267
7292.37 2096
7293.17 2046
7293.98 2057
7294.78 1979
7295.59 2031
7296.40 1905
7297.20 2020
7298.01 1892
7298.81 1925
7299.62 1867
7300.43 2011
7301.23 1938
7302.04 1916
7302.84 1968
7303.65 1862
7304.46 1833
7305.26 1748
7306.07 1773
7306.88 1887
7307.68 1960
7308.49 2046
7309.30 2024
7310.10 2030
7310.91 2060
7311.72 2254
7312.52 2257
7313.33 2234
7314.14 2280
7314.94 2319
7315.75 2527
7316.56 2743
7317.37 2844
7318.17 3351
7318.98 3519
7319.79 3633
7320.59 3575
7321.40 3323
7322.21 3044
7323.02 2800
7323.82 2733
7324.63 2551
7325.44 2470
7326.25 2324
7327.05 2224
7327.86 2225
7328.67 2107
7329.48 2036
7330.28 2054
7331.09 2066
7331.90 1991
7332.71 1982
7333.52 2044
7334.32 2116
7335.13 2178
7335.94 1961
7336.75 1886
7337.56 1978
7338.36 1987
7339.17 1922
7339.98 1900
7340.79 1990
7341.60 1991
7342.41 1899
7343.22 1867
7344.02 1841
7344.83 1837
7345.64 1772
7346.45 1706
7347.26 1825
7348.07 1714
7348.88 1721
7349.68 1705
7350.49 1676
7351.30 1637
7352.11 1671
7352.92 1619
7353.73 1674
7354.54 1628
7355.35 1723
7356.16 1689
7356.97 1665
7357.78 1733
7358.59 1767
7359.39 1876
7360.20 1743
7361.01 1736
7361.82 1679
7362.63 1607
7363.44 1643
7364.25 1678
7365.06 1645
7365.87 1718
7366.68 1739
7367.49 1645
7368.30 1625
7369.11 1572
7369.92 1652
7370.73 1646
7371.54 1700
7372.35 1605
7373.16 1665
7373.97 1597
7374.78 1707
7375.59 1702
7376.40 1761
7377.21 1765
7378.02 1783
7378.83 1867
7379.64 1951
7380.45 1942
7381.26 1982
7382.08 2054
7382.89 2054
7383.70 2029
7384.51 1874
7385.32 1757
7386.13 1672
7386.94 1689
7387.75 1623
7388.56 1720
7389.37 1543
7390.18 1543
7391.00 1639
7391.81 1642
7392.62 1576
7393.43 1553
7394.24 1523
7395.05 1590
7395.86 1631
7396.67 1623
7397.49 1637
7398.30 1604
7399.11 1544
7399.92 1549
7400.73 1738
7401.54 1657
7402.36 1540
7403.17 1538
7403.98 1554
7404.79 1567
7405.60 1442
7406.42 1444
7407.23 1568
7408.04 1482
7408.85 1499
7409.66 1404
7410.48 1465
7411.29 1474
7412.10 1502
7412.91 1511
7413.73 1623
7414.54 1409
7415.35 1413
7416.16 1493
7416.98 1478
7417.79 1578
7418.60 1531
7419.41 1450
7420.23 1458
7421.04 1514
7421.85 1543
7422.66 1491
7423.48 1505
7424.29 1459
7425.10 1585
7425.92 1635
7426.73 1537
7427.54 1647
7428.36 1673
7429.17 1792
7429.98 1738
7430.80 1829
7431.61 1913
7432.42 1910
7433.24 1767
7434.05 1654
7434.86 1705
7435.68 1711
7436.49 1683
7437.30 1662
7438.12 1778
7438.93 1696
7439.74 1715
7440.56 1740
7441.37 1700
7442.19 1652
7443.00 1626
7443.81 1602
7444.63 1621
7445.44 1467
7446.26 1547
7447.07 1485
7447.89 1458
7448.70 1434
7449.51 1541
7450.33 1499
7451.14 1453
7451.96 1544
7452.77 1490
7453.59 1499
7454.40 1520
7455.22 1537
7456.03 1536
7456.85 1547
7457.66 1524
7458.47 1590
7459.29 1535
7460.10 1589
7460.92 1576
7461.73 1521
7462.55 1539
7463.36 1692
7464.18 1621
7464.99 1609
7465.81 1741
7466.63 1686
7467.44 1634
7468.26 1526
7469.07 1497
7469.89 1550
7470.70 1576
7471.52 1541
7472.33 1543
7473.15 1719
7473.96 1630
7474.78 1694
7475.60 1639
7476.41 1559
7477.23 1553
7478.04 1557
7478.86 1571
7479.68 1631
7480.49 1684
7481.31 1669
7482.12 1554
7482.94 1604
7483.76 1604
7484.57 1571
7485.39 1581
7486.21 1441
7487.02 1514
7487.84 1403
7488.65 1324
7489.47 1370
7490.29 1324
7491.10 1407
7491.92 1521
7492.74 1439
7493.55 1430
7494.37 1448
7495.19 1376
7496.01 1287
7496.82 1315
7497.64 1416
7498.46 1382
7499.27 1326
7500.09 1432
7500.91 1399
7501.72 1378
7502.54 1379
7503.36 1446
7504.18 1426
7504.99 1419
7505.81 1463
7506.63 1463
7507.45 1402
7508.26 1418
7509.08 1467
7509.90 1424
7510.72 1359
7511.53 1423
7512.35 1467
7513.17 1477
7513.99 1452
7514.81 1438
7515.62 1358
7516.44 1384
7517.26 1375
7518.08 1198
7518.90 1332
7519.71 1332
7520.53 1430
7521.35 1358
7522.17 1283
7522.99 1293
7523.81 1457
7524.62 1415
7525.44 1327
7526.26 1412
7527.08 1542
7527.90 1459
7528.72 1478
7529.54 1456
7530.35 1481
7531.17 1380
7531.99 1350
7532.81 1453
7533.63 1390
7534.45 1447
7535.27 1423
7536.09 1381
7536.91 1504
7537.73 1507
7538.54 1432
7539.36 1497
7540.18 1450
7541.00 1442
7541.82 1483
7542.64 1485
7543.46 1465
7544.28 1564
7545.10 1525
7545.92 1450
7546.74 1518
7547.56 1587
7548.38 1432
7549.20 1412
7550.02 1485
7550.84 1454
7551.66 1479
7552.48 1494
7553.30 1446
7554.12 1448
7554.94 1527
7555.76 1499
7556.58 1494
7557.40 1603
7558.22 1579
7559.04 1529
7559.86 1644
7560.68 1665
7561.50 1747
7562.32 1689
7563.14 1681
7563.96 1622
7564.78 1531
7565.60 1578
7566.42 1547
7567.24 1610
7568.07 1553
7568.89 1501
7569.71 1485
7570.53 1622
7571.35 1566
7572.17 1562
7572.99 1576
7573.81 1550
7574.63 1543
7575.45 1598
7576.28 1568
7577.10 1531
7577.92 1584
7578.74 1704
7579.56 1658
7580.38 1690
7581.20 1695
7582.03 1636
7582.85 1730
7583.67 1741
7584.49 1774
7585.31 1784
7586.13 1991
7586.96 2056
7587.78 1947
7588.60 1927
7589.42 2042
7590.24 2030
7591.07 2048
7591.89 2013
7592.71 1943
7593.53 1900
7594.35 1950
7595.18 2034
7596.00 1970
7596.82 1933
7597.64 1915
7598.47 2119
7599.29 2266
7600.11 2272
7600.93 2420
7601.76 2548
7602.58 2839
7603.40 2784
7604.22 3073
7605.05 3094
7605.87 3260
7606.69 3052
7607.52 2873
7608.34 2794
7609.16 2680
7609.99 2439
7610.81 2370
7611.63 2350
7612.45 2348
7613.28 2247
7614.10 2458
7614.92 2527
7615.75 2551
7616.57 2650
7617.40 2856
7618.22 2873
7619.04 2816
7619.87 2753
7620.69 2822
7621.51 2685
7622.34 2454
7623.16 2442
7623.98 2361
7624.81 2279
7625.63 2297
7626.46 2298
7627.28 2519
7628.10 2590
7628.93 2821
7629.75 3033
7630.58 3155
7631.40 3313
7632.23 3391
7633.05 3323
7633.87 3337
7634.70 3259
7635.52 3092
7636.35 2902
7637.17 2534
7638.00 2343
7638.82 2255
7639.65 1968
7640.47 1928
7641.30 1858
7642.12 1903
7642.95 1985
7643.77 1848
7644.59 1814
7645.42 1675
7646.24 1729
7647.07 1795
7647.90 1775
7648.72 1698
7649.55 1642
7650.37 1626
7651.20 1684
7652.02 1689
7652.85 1590
7653.67 1673
7654.50 1599
7655.32 1488
7656.15 1533
7656.97 1569
7657.80 1544
7658.63 1535
7659.45 1529
7660.28 1580
7661.10 1556
7661.93 1577
7662.76 1490
7663.58 1413
7664.41 1480
7665.23 1619
7666.06 1524
7666.89 1474
7667.71 1402
7668.54 1502
7669.36 1510
7670.19 1504
7671.02 1527
7671.84 1432
7672.67 1509
7673.50 1463
7674.32 1425
7675.15 1547
7675.98 1492
7676.80 1428
7677.63 1453
7678.46 1391
7679.28 1413
7680.11 1391
7680.94 1429
7681.76 1425
7682.59 1388
7683.42 1472
7684.25 1485
7685.07 1512
7685.90 1463
7686.73 1679
7687.55 1677
7688.38 1641
7689.21 1622
7690.04 1528
7690.86 1449
7691.69 1444
7692.52 1510
7693.35 1474
7694.17 1447
7695.00 1485
7695.83 1358
7696.66 1560
7697.48 1542
7698.31 1575
7699.14 1574
7699.97 1539
7700.80 1488
7701.62 1479
7702.45 1480
7703.28 1548
7704.11 1528
7704.94 1470
7705.77 1535
7706.59 1559
7707.42 1460
7708.25 1338
7709.08 1338
7709.91 1421
7710.74 1401
7711.56 1354
7712.39 1274
7713.22 1388
7714.05 1404
7714.88 1455
7715.71 1275
7716.54 1283
7717.37 1370
7718.19 1270
7719.02 1366
7719.85 1260
7720.68 1198
7721.51 1238
7722.34 1306
7723.17 1289
7724.00 1161
7724.83 1359
7725.66 1431
7726.49 1339
7727.32 1232
7728.14 1257
7728.97 1249
7729.80 1306
7730.63 1276
7731.46 1240
7732.29 1215
7733.12 1206
7733.95 1219
7734.78 1323
7735.61 1233
7736.44 1241
7737.27 1373
7738.10 1194
7738.93 1247
7739.76 1229
7740.59 1237
7741.42 1145
7742.25 1145
7743.08 1231
7743.91 1380
7744.74 1307
7745.57 1329
7746.40 1345
7747.23 1375
7748.06 1474
7748.90 1461
7749.73 1395
7750.56 1368
7751.39 1437
7752.22 1338
7753.05 1281
7753.88 1312
7754.71 1393
7755.54 1299
7756.37 1229
7757.20 1206
7758.03 1241
7758.87 1181
7759.70 1223
7760.53 1253
7761.36 1211
7762.19 1355
7763.02 1329
7763.85 1282
7764.68 1221
7765.52 1252
7766.35 1404
7767.18 1389
7768.01 1324
7768.84 1338
7769.67 1364
7770.51 1332
7771.34 1434
7772.17 1336
7773.00 1261
7773.83 1333
7774.67 1372
7775.50 1367
7776.33 1338
7777.16 1291
7777.99 1368
7778.83 1449
7779.66 1314
7780.49 1211
7781.32 1246
7782.15 1308
7782.99 1226
7783.82 1314
7784.65 1344
7785.48 1345
7786.32 1444
7787.15 1392
7787.98 1430
7788.82 1300
7789.65 1399
7790.48 1393
7791.31 1350
7792.15 1307
7792.98 1364
7793.81 1390
7794.65 1415
7795.48 1361
7796.31 1380
7797.14 1429
7797.98 1415
7798.81 1402
7799.64 1500
7800.48 1478
7801.31 1501
7802.14 1523
7802.98 1629
7803.81 1684
7804.65 1587
7805.48 1645
7806.31 1666
7807.15 1710
7807.98 1614
7808.81 1668
7809.65 1789
7810.48 1753
7811.32 1803
7812.15 1839
7812.98 1890
7813.82 1901
7814.65 1928
7815.49 2045
7816.32 2033
7817.15 2152
7817.99 2078
7818.82 2030
7819.66 2121
7820.49 2083
7821.33 1938
7822.16 2039
7822.99 2044
7823.83 2282
7824.66 2316
7825.50 2399
7826.33 2579
7827.17 2573
7828.00 2609
7828.84 2611
7829.67 2438
7830.51 2561
7831.34 2367
7832.18 2395
7833.01 2414
7833.85 2494
7834.68 2470
7835.52 2392
7836.35 2354
7837.19 2294
7838.02 2317
7838.86 2151
7839.69 2191
7840.53 2125
7841.37 2223
7842.20 2043
7843.04 2007
7843.87 2031
7844.71 1913
7845.54 1882
7846.38 1962
7847.22 1775
7848.05 1682
7848.89 1787
7849.72 1942
7850.56 1875
7851.40 1895
7852.23 1759
7853.07 1800
7853.90 1810
7854.74 1921
7855.58 1972
7856.41 1942
7857.25 2109
7858.09 2220
7858.92 2284
7859.76 2299
7860.60 2240
7861.43 2118
7862.27 2160
7863.11 2113
7863.94 2195
7864.78 2105
7865.62 2162
7866.45 2171
7867.29 2213
7868.13 2131
7868.96 2293
7869.80 2317
7870.64 2202
7871.47 2199
7872.31 2244
7873.15 2445
7873.99 2504
7874.82 2420
7875.66 2817
7876.50 3154
7877.34 3398
7878.17 3413
7879.01 3528
7879.85 3438
7880.69 3389
7881.52 3175
7882.36 3192
7883.20 3035
7884.04 2892
7884.87 2696
7885.71 2667
7886.55 2552
7887.39 2405
7888.23 2572
7889.06 2531
7889.90 2625
7890.74 2694
7891.58 2725
7892.42 2646
7893.26 2530
7894.09 2354
7894.93 2386
7895.77 2198
7896.61 2215
7897.45 2121
7898.29 2076
7899.12 2080
7899.96 2115
7900.80 2044
7901.64 1881
7902.48 1929
7903.32 1963
7904.16 1778
7905.00 1808
7905.83 1886
7906.67 1672
7907.51 1748
7908.35 1794
7909.19 1706
7910.03 1734
7910.87 1686
7911.71 1692
7912.55 1811
7913.39 1825
7914.23 1882
7915.07 1953
7915.91 1851
7916.75 1957
7917.58 1992
7918.42 2020
7919.26 1921
7920.10 1914
7920.94 1841
7921.78 1793
7922.62 1729
7923.46 1664
7924.30 1622
7925.14 1598
7925.98 1636
7926.82 1621
7927.66 1549
7928.50 1604
7929.34 1699
7930.18 1603
7931.02 1744
7931.86 1648
7932.70 1610
7933.55 1591
7934.39 1633
7935.23 1667
7936.07 1632
7936.91 1623
7937.75 1687
7938.59 1733
7939.43 1564
7940.27 1505
7941.11 1591
7941.95 1534
7942.79 1676
7943.63 1760
7944.47 1570
7945.32 1563
7946.16 1541
7947.00 1688
7947.84 1748
7948.68 1826
7949.52 1677
7950.36 1830
7951.20 1940
7952.05 1995
7952.89 2035
7953.73 2056
7954.57 2028
7955.41 2089
7956.25 2117
7957.10 2111
7957.94 2088
7958.78 2040
7959.62 1968
7960.46 2065
7961.30 1891
7962.15 1962
7962.99 1995
7963.83 2111
7964.67 2149
7965.51 2301
7966.36 2349
7967.20 2410
7968.04 2277
7968.88 2465
7969.73 2319
7970.57 2135
7971.41 2007
7972.25 1951
7973.10 1968
7973.94 1832
7974.78 1815
7975.62 1733
7976.47 1721
7977.31 1652
7978.15 1617
7978.99 1614
7979.84 1652
7980.68 1593
7981.52 1679
7982.37 1648
7983.21 1526
7984.05 1527
7984.90 1611
7985.74 1604
7986.58 1574
7987.43 1575
7988.27 1493
7989.11 1477
7989.96 1504
7990.80 1421
7991.64 1319
7992.49 1383
7993.33 1441
7994.17 1464
7995.02 1353
7995.86 1311
7996.70 1321
7997.55 1410
7998.39 1390
7999.24 1308
8000.08 1286
8000.92 1287
8001.77 1337
8002.61 1466
8003.46 1313
8004.30 1287
8005.14 1302
8005.99 1181
8006.83 1243
8007.68 1133
8008.52 1269
8009.37 1286
8010.21 1319
8011.06 1331
8011.90 1261
8012.74 1376
8013.59 1308
8014.43 1238
8015.28 1269
8016.12 1259
8016.97 1217
8017.81 1221
8018.66 1278
8019.50 1300
8020.35 1244
8021.19 1297
8022.04 1226
8022.88 1257
8023.73 1182
8024.57 1218
8025.42 1206
8026.26 1284
8027.11 1223
8027.96 1215
8028.80 1301
8029.65 1207
8030.49 1172
8031.34 1166
8032.18 1209
8033.03 1268
8033.87 1167
8034.72 1191
8035.57 1244
8036.41 1297
8037.26 1302
8038.10 1223
8038.95 1174
8039.80 1178
8040.64 1190
8041.49 1224
8042.33 1175
8043.18 1098
8044.03 1145
8044.87 1176
8045.72 1121
8046.57 1224
8047.41 1245
8048.26 1190
8049.11 1147
8049.95 1211
8050.80 1148
8051.64 1178
8052.49 1211
8053.34 1187
8054.19 1281
8055.03 1188
8055.88 1153
8056.73 1139
8057.57 1125
8058.42 1231
8059.27 1099
8060.11 1105
8060.96 1169
8061.81 1126
8062.66 1068
8063.50 1125
8064.35 1132
8065.20 1164
8066.05 1155
8066.89 1111
8067.74 1088
8068.59 1077
8069.44 1168
8070.28 1087
8071.13 1076
8071.98 1075
8072.83 1087
8073.67 1061
8074.52 1105
8075.37 1066
8076.22 1114
8077.07 1097
8077.91 1063
8078.76 1095
8079.61 1100
8080.46 1139
8081.31 1043
8082.15 1029
8083.00 1005
8083.85 1064
8084.70 1105
8085.55 1012
8086.40 1113
8087.25 1072
8088.09 1004
8088.94 1061
8089.79 1010
8090.64 1106
8091.49 1105
8092.34 965
8093.19 1091
8094.04 1053
8094.88 1024
8095.73 1062
8096.58 1013
8097.43 1097
8098.28 1078
8099.13 1101
8099.98 1083
8100.83 1123
8101.68 1124
8102.53 1115
8103.38 1083
8104.23 1135
8105.07 1108
8105.92 1151
8106.77 1144
8107.62 1065
8108.47 1057
8109.32 1118
8110.17 1082
8111.02 1080
8111.87 1102
8112.72 1123
8113.57 1138
8114.42 1172
8115.27 1131
8116.12 1138
8116.97 1167
8117.82 1155
8118.67 1173
8119.52 1249
8120.37 1172
8121.22 1181
8122.07 1159
8122.92 1264
8123.77 1180
8124.63 1147
8125.48 1179
8126.33 1270
8127.18 1209
8128.03 1208
8128.88 1307
8129.73 1201
8130.58 1260
8131.43 1233
8132.28 1311
8133.13 1245
8133.98 1191
8134.83 1213
8135.69 1307
8136.54 1151
8137.39 1240
8138.24 1145
8139.09 1251
8139.94 1267
8140.79 1286
8141.64 1294
8142.50 1364
8143.35 1362
8144.20 1364
8145.05 1422
8145.90 1430
8146.75 1408
8147.61 1407
8148.46 1321
8149.31 1370
8150.16 1331
8151.01 1535
8151.86 1491
8152.72 1480
8153.57 1708
8154.42 1855
8155.27 1899
8156.13 1999
8156.98 1955
8157.83 1816
8158.68 1648
8159.53 1699
8160.39 1551
8161.24 1443
8162.09 1368
8162.94 1324
8163.80 1294
8164.65 1246
8165.50 1378
8166.35 1324
8167.21 1333
8168.06 1345
8168.91 1246
8169.77 1272
8170.62 1294
8171.47 1231
8172.32 1204
8173.18 1113
8174.03 1116
8174.88 1174
8175.74 1226
8176.59 1164
8177.44 1147
8178.30 1288
8179.15 1284
8180.00 1141
8180.86 1111
8181.71 1138
8182.56 1096
8183.42 1069
8184.27 1101
8185.12 1085
8185.98 1157
8186.83 1078
8187.69 1101
8188.54 1132
8189.39 1107
8190.25 1083
8191.10 1091
8191.96 1104
8192.81 1072
8193.66 1022
8194.52 1105
8195.37 1014
8196.23 1027
8197.08 1073
8197.94 1081
8198.79 1101
8199.64 1065
8200.50 1009
8201.35 994
8202.21 1023
8203.06 1040
8203.92 1005
8204.77 1055
8205.63 1140
8206.48 1185
8207.34 1113
8208.19 1065
8209.05 1082
8209.90 1054
8210.76 1070
8211.61 1018
8212.47 1058
8213.32 1071
8214.18 1065
8215.03 1066
8215.89 1160
8216.74 1108
8217.60 1121
8218.45 1048
8219.31 1101
8220.16 1144
8221.02 1131
8221.87 1120
8222.73 1170
8223.59 1058
8224.44 1114
8225.30 1143
8226.15 1144
8227.01 1146
8227.87 1087
8228.72 1063
8229.58 1109
8230.43 1203
8231.29 1179
8232.15 1095
8233.00 1064
8233.86 1006
8234.71 1097
8235.57 981
8236.43 1034
8237.28 1034
8238.14 1024
8239.00 1082
8239.85 1126
8240.71 971
8241.57 1043
8242.42 1060
8243.28 1039
8244.14 1056
8244.99 1038
8245.85 996
8246.71 1012
8247.56 1018
8248.42 1073
8249.28 1101
8250.13 1073
8250.99 993
8251.85 1000
8252.71 1041
8253.56 1026
8254.42 1040
8255.28 1007
8256.13 986
8256.99 1062
8257.85 1020
8258.71 974
8259.56 1042
8260.42 1070
8261.28 1120
8262.14 1083
8263.00 1043
8263.85 1058
8264.71 985
8265.57 1064
8266.43 1100
8267.28 1065
8268.14 1098
8269.00 1021
8269.86 1028
8270.72 1029
8271.58 1139
8272.43 1139
8273.29 1129
8274.15 1061
8275.01 1084
8275.87 1115
8276.73 1060
8277.58 1129
8278.44 1104
8279.30 1092
8280.16 1126
8281.02 1082
8281.88 1132
8282.74 1127
8283.59 1047
8284.45 1094
8285.31 1188
8286.17 1150
8287.03 1158
8287.89 1057
8288.75 1114
8289.61 1174
8290.47 1108
8291.33 1184
8292.18 1311
8293.04 1325
8293.90 1372
8294.76 1364
8295.62 1324
8296.48 1256
8297.34 1178
8298.20 1232
8299.06 1224
8299.92 1288
8300.78 1227
8301.64 1290
8302.50 1278
8303.36 1172
8304.22 1266
8305.08 1113
8305.94 1123
8306.80 1168
8307.66 1149
8308.52 1171
8309.38 1255
8310.24 1183
8311.10 1139
8311.96 1143
8312.82 1257
8313.68 1331
8314.54 1337
8315.40 1235
8316.26 1282
8317.12 1355
8317.98 1366
8318.84 1367
8319.70 1308
8320.56 1173
8321.43 1170
8322.29 1211
8323.15 1128
8324.01 1237
8324.87 1095
8325.73 1111
8326.59 1148
8327.45 1093
8328.31 1036
8329.17 1026
8330.04 1111
8330.90 1102
8331.76 994
8332.62 957
8333.48 1025
8334.34 1077
8335.20 1023
8336.07 1079
8336.93 1060
8337.79 1029
8338.65 1082
8339.51 1078
8340.37 1157
8341.24 1113
8342.10 1089
8342.96 1200
8343.82 1217
8344.68 1208
8345.54 1250
8346.41 1234
8347.27 1173
8348.13 1160
8348.99 1084
8349.86 1186
8350.72 1164
8351.58 1183
8352.44 1133
8353.31 1092
8354.17 1133
8355.03 1176
8355.89 1180
8356.76 1158
8357.62 1193
8358.48 1094
8359.34 1194
8360.21 1044
8361.07 1055
8361.93 1157
8362.79 1135
8363.66 1185
8364.52 1143
8365.38 1122
8366.25 1121
8367.11 1140
8367.97 1066
8368.84 1163
8369.70 1173
8370.56 1182
8371.43 1148
8372.29 1153
8373.15 1203
8374.02 1149
8374.88 1197
8375.74 1154
8376.61 1111
8377.47 1086
8378.33 1122
8379.20 1112
8380.06 1118
8380.93 1113
8381.79 1198
8382.65 1236
8383.52 1209
8384.38 1249
8385.25 1358
8386.11 1310
8386.97 1220
8387.84 1312
8388.70 1295
8389.57 1284
8390.43 1219
8391.30 1136
8392.16 1141
8393.02 1268
8393.89 1296
8394.75 1202
8395.62 1246
8396.48 1233
8397.35 1219
8398.21 1141
8399.08 1187
8399.94 1176
8400.81 1243
8401.67 1237
8402.54 1133
8403.40 1140
8404.27 1151
8405.13 1245
8406.00 1218
8406.86 1182
8407.73 1276
8408.59 1199
8409.46 1133
8410.32 1251
8411.19 1340
8412.05 1367
8412.92 1349
8413.78 1344
8414.65 1281
8415.52 1331
8416.38 1278
8417.25 1213
8418.11 1310
8418.98 1359
8419.84 1368
8420.71 1368
8421.58 1347
8422.44 1418
8423.31 1423
8424.17 1478
8425.04 1644
8425.91 1549
8426.77 1531
8427.64 1527
8428.51 1438
8429.37 1513
8430.24 1514
8431.10 1584
8431.97 1683
8432.84 1518
8433.70 1526
8434.57 1563
8435.44 1688
8436.30 1640
8437.17 1682
8438.04 1702
8438.90 1798
8439.77 1955
8440.64 2114
8441.51 2277
8442.37 2417
8443.24 2509
8444.11 2464
8444.97 2414
8445.84 2287
8446.71 2362
8447.58 2426
8448.44 2257
8449.31 2219
8450.18 2292
8451.04 2223
8451.91 2418
8452.78 2260
8453.65 2310
8454.51 2366
8455.38 2444
8456.25 2623
8457.12 2703
8457.99 2702
8458.85 2642
8459.72 2586
8460.59 2493
8461.46 2440
8462.33 2500
8463.19 2442
8464.06 2381
8464.93 2578
8465.80 2561
8466.67 3065
8467.53 3947
8468.40 4479
8469.27 5070
8470.14 5200
8471.01 5370
8471.88 5316
8472.75 4932
8473.61 4396
8474.48 3878
8475.35 3354
8476.22 2945
8477.09 2705
8477.96 2379
8478.83 2100
8479.70 1905
8480.56 1834
8481.43 1833
8482.30 1697
8483.17 1730
8484.04 1671
8484.91 1563
8485.78 1583
8486.65 1502
8487.52 1562
8488.39 1635
8489.26 1587
8490.13 1574
8491.00 1594
8491.87 1472
8492.73 1427
8493.60 1499
8494.47 1448
8495.34 1513
8496.21 1583
8497.08 1568
8497.95 1507
8498.82 1529
8499.69 1493
8500.56 1484
8501.43 1532
8502.30 1442
8503.17 1486
8504.04 1499
8504.91 1531
8505.78 1552
8506.65 1518
8507.52 1536
8508.39 1647
8509.27 1574
8510.14 1632
8511.01 1614
8511.88 1610
8512.75 1563
8513.62 1491
8514.49 1460
8515.36 1558
8516.23 1577
8517.10 1477
8517.97 1465
8518.84 1351
8519.71 1392
8520.59 1413
8521.46 1421
8522.33 1534
8523.20 1517
8524.07 1502
8524.94 1516
8525.81 1516
8526.68 1560
8527.55 1637
8528.43 1536
8529.30 1528
8530.17 1584
8531.04 1736
8531.91 1710
8532.78 1718
8533.66 1700
8534.53 1610
8535.40 1604
8536.27 1681
8537.14 1729
8538.01 1833
8538.89 1614
8539.76 1581
8540.63 1717
8541.50 1619
8542.38 1595
8543.25 1615
8544.12 1641
8544.99 1652
8545.86 1822
8546.74 1776
8547.61 1731
8548.48 1781
8549.35 1898
8550.23 1984
8551.10 2139
8551.97 2293
8552.84 2290
8553.72 2294
8554.59 2331
8555.46 2316
8556.34 2245
8557.21 2178
8558.08 1940
8558.95 1790
8559.83 1733
8560.70 1559
8561.57 1572
8562.45 1559
8563.32 1526
8564.19 1468
8565.07 1386
8565.94 1333
8566.81 1476
8567.69 1370
8568.56 1375
8569.43 1357
8570.31 1373
8571.18 1301
8572.05 1346
8572.93 1379
8573.80 1371
8574.68 1269
8575.55 1324
8576.42 1361
8577.30 1340
8578.17 1292
8579.05 1298
8579.92 1313
8580.79 1333
8581.67 1284
8582.54 1324
8583.42 1362
8584.29 1401
8585.16 1404
8586.04 1367
8586.91 1322
8587.79 1316
8588.66 1319
8589.54 1352
8590.41 1368
8591.29 1247
8592.16 1327
8593.04 1329
8593.91 1369
8594.78 1405
8595.66 1376
8596.53 1455
8597.41 1430
8598.28 1359
8599.16 1380
8600.03 1421
8600.91 1322
8601.78 1331
8602.66 1216
8603.54 1312
8604.41 1410
8605.29 1491
8606.16 1450
8607.04 1467
8607.91 1450
8608.79 1444
8609.66 1409
8610.54 1381
8611.41 1405
8612.29 1483
8613.17 1416
8614.04 1519
8614.92 1497
8615.79 1450
8616.67 1464
8617.55 1526
8618.42 1410
8619.30 1520
8620.17 1563
8621.05 1678
8621.93 1690
8622.80 1702
8623.68 1639
8624.55 1817
8625.43 1633
8626.31 1807
8627.18 1755
8628.06 1797
8628.94 1835
8629.81 1918
8630.69 1813
8631.57 1760
8632.44 1779
8633.32 1894
8634.20 1832
8635.07 1834
8635.95 1796
8636.83 1726
8637.71 1750
8638.58 1790
8639.46 1833
8640.34 1880
8641.21 2006
8642.09 2031
8642.97 2064
8643.85 2106
8644.72 2213
8645.60 2230
8646.48 2196
8647.35 2234
8648.23 2302
8649.11 2308
8649.99 2328
8650.87 2357
8651.74 2250
8652.62 2279
8653.50 2283
8654.38 2262
8655.25 2395
8656.13 2359
8657.01 2348
8657.89 2441
8658.77 2378
8659.64 2274
8660.52 2290
8661.40 2387
8662.28 2501
8663.16 2440
8664.04 2320
8664.91 2304
8665.79 2505
8666.67 2536
8667.55 2617
8668.43 2754
8669.31 2846
8670.19 3263
8671.06 3428
8671.94 3738
8672.82 4197
8673.70 4449
8674.58 4631
8675.46 4744
8676.34 4477
8677.22 4349
8678.10 4119
8678.97 3702
8679.85 3511
8680.73 3389
8681.61 3138
8682.49 3004
8683.37 2879
8684.25 3016
8685.13 3041
8686.01 3256
8686.89 3680
8687.77 4151
8688.65 4881
8689.53 5970
8690.41 7260
8691.29 8363
8692.17 9042
8693.05 9339
8693.93 9478
8694.81 8957
8695.69 7827
8696.57 6926
8697.45 5710
8698.33 4993
8699.21 4219
8700.09 3658
8700.97 3189
8701.85 2927
8702.73 2743
8703.61 2585
8704.49 2342
8705.37 2241
8706.25 2110
8707.13 2140
8708.01 2091
8708.89 2109
8709.77 2097
8710.65 2106
8711.53 2091
8712.41 1881
8713.29 1843
8714.17 1687
8715.06 1788
8715.94 1664
8716.82 1649
8717.70 1713
8718.58 1715
8719.46 1700
8720.34 1856
8721.22 1789
8722.10 1784
8722.99 1750
8723.87 1604
8724.75 1732
8725.63 1796
8726.51 1734
8727.39 1699
8728.27 1701
8729.16 1716
8730.04 1741
8730.92 1853
8731.80 1787
8732.68 1711
8733.56 1685
8734.45 1654
8735.33 1673
8736.21 1507
8737.09 1567
8737.97 1522
8738.86 1583
8739.74 1552
8740.62 1563
8741.50 1567
8742.39 1471
8743.27 1576
8744.15 1554
8745.03 1590
8745.92 1629
8746.80 1630
8747.68 1524
8748.56 1564
8749.45 1664
8750.33 1678
8751.21 1738
8752.09 1747
8752.98 1724
8753.86 1684
8754.74 1721
8755.63 1728
8756.51 1864
8757.39 1882
8758.27 1948
8759.16 1989
8760.04 1805
8760.92 1899
8761.81 1942
8762.69 1904
8763.57 1876
8764.46 1813
8765.34 1952
8766.22 1864
8767.11 1886
8767.99 1793
8768.88 1788
8769.76 1781
8770.64 1828
8771.53 1889
8772.41 1859
8773.29 1708
8774.18 1713
8775.06 1639
8775.95 1553
8776.83 1511
8777.71 1602
8778.60 1568
8779.48 1516
8780.37 1465
8781.25 1430
8782.14 1510
8783.02 1504
8783.90 1415
8784.79 1470
8785.67 1345
8786.56 1488
8787.44 1490
8788.33 1447
8789.21 1364
8790.10 1363
8790.98 1419
8791.87 1393
8792.75 1356
8793.64 1365
8794.52 1414
8795.41 1407
8796.29 1374
8797.18 1378
8798.06 1412
8798.95 1467
8799.83 1327
8800.72 1264
8801.60 1304
8802.49 1342
8803.37 1304
8804.26 1334
8805.14 1345
8806.03 1390
8806.91 1296
8807.80 1354
8808.69 1359
8809.57 1232
8810.46 1211
8811.34 1238
8812.23 1248
8813.11 1191
8814.00 1267
8814.89 1218
8815.77 1301
8816.66 1264
8817.54 1326
8818.43 1317
8819.32 1253
8820.20 1256
8821.09 1244
8821.98 1224
8822.86 1209
8823.75 1195
8824.64 1325
8825.52 1267
8826.41 1257
8827.29 1292
8828.18 1281
8829.07 1216
8829.95 1249
8830.84 1231
8831.73 1163
8832.62 1140
8833.50 1178
8834.39 1181
8835.28 1146
8836.16 1152
8837.05 1140
8837.94 1122
8838.82 1186
8839.71 1226
8840.60 1229
8841.49 1205
8842.37 1237
8843.26 1187
8844.15 1138
8845.04 1122
8845.92 1179
8846.81 1220
8847.70 1204
8848.59 1212
8849.47 1222
8850.36 1167
8851.25 1145
8852.14 1073
8853.03 969
8853.91 1013
8854.80 1010
8855.69 1070
8856.58 1076
8857.47 1040
8858.35 1106
8859.24 1108
8860.13 1083
8861.02 1088
8861.91 1127
8862.79 1119
8863.68 1080
8864.57 1068
8865.46 1099
8866.35 1073
8867.24 1117
8868.13 1119
8869.01 1055
8869.90 1056
8870.79 976
8871.68 967
8872.57 935
8873.46 969
8874.35 1029
8875.24 953
8876.13 1018
8877.01 999
8877.90 930
8878.79 1057
8879.68 1057
8880.57 964
8881.46 934
8882.35 948
8883.24 991
8884.13 1049
8885.02 1092
8885.91 1074
8886.80 1043
8887.69 1020
8888.58 1016
8889.47 1026
8890.36 992
8891.25 916
8892.14 1051
8893.03 1046
8893.92 1019
8894.81 1059
8895.70 980
8896.59 916
8897.48 944
8898.37 1038
8899.26 954
8900.15 928
8901.04 918
8901.93 1011
8902.82 981
8903.71 915
8904.60 926
8905.49 943
8906.38 920
8907.27 942
8908.16 1018
8909.05 977
8909.94 937
8910.83 992
8911.72 905
8912.61 960
8913.51 994
8914.40 935
8915.29 975
8916.18 940
8917.07 913
8917.96 908
8918.85 865
8919.74 933
8920.63 922
8921.53 866
8922.42 871
8923.31 867
8924.20 914
8925.09 918
8925.98 884
8926.87 825
8927.77 784
8928.66 875
8929.55 878
8930.44 894
8931.33 858
8932.22 857
8933.12 975
8934.01 938
8934.90 925
8935.79 904
8936.68 968
8937.58 985
8938.47 832
8939.36 905
8940.25 874
8941.15 856
8942.04 845
8942.93 829
8943.82 922
8944.72 872
8945.61 841
8946.50 821
8947.39 906
8948.29 920
8949.18 876
8950.07 999
8950.96 937
8951.86 839
8952.75 886
8953.64 907
8954.54 869
8955.43 841
8956.32 807
8957.21 812
8958.11 950
8959.00 875
8959.89 881
8960.79 853
8961.68 899
8962.57 985
8963.47 961
8964.36 938
8965.25 901
8966.15 882
8967.04 899
8967.94 889
8968.83 826
8969.72 926
8970.62 996
8971.51 967
8972.40 1016
8973.30 937
8974.19 994
8975.09 974
8975.98 921
8976.87 914
8977.77 882
8978.66 889
8979.56 970
8980.45 951
8981.35 975
8982.24 943
8983.13 940
8984.03 861
8984.92 908
8985.82 908
8986.71 842
8987.61 824
8988.50 868
8989.40 891
8990.29 917
8991.19 914
8992.08 909
8992.98 795
8993.87 793
8994.77 847
8995.66 903
8996.56 907
8997.45 867
8998.35 816
8999.24 846
9000.14 892
9001.03 919
9001.93 805
9002.82 779
9003.72 839
9004.61 743
9005.51 765
9006.40 844
9007.30 837
9008.19 839
9009.09 872
9009.99 811
9010.88 802
9011.78 898
9012.67 973
9013.57 901
9014.47 824
9015.36 877
9016.26 827
9017.15 883
9018.05 796
9018.95 831
9019.84 847
9020.74 838
9021.63 778
9022.53 778
9023.43 791
9024.32 787
9025.22 835
9026.12 884
9027.01 883
9027.91 749
9028.81 805
9029.70 857
9030.60 868
9031.50 795
9032.39 852
9033.29 888
9034.19 802
9035.08 813
9035.98 830
9036.88 805
9037.78 863
9038.67 818
9039.57 929
9040.47 901
9041.37 859
9042.26 839
9043.16 805
9044.06 831
9044.95 865
9045.85 834
9046.75 842
9047.65 845
9048.54 916
9049.44 858
9050.34 849
9051.24 813
9052.14 850
9053.03 848
9053.93 912
9054.83 959
9055.73 985
9056.63 895
9057.52 832
9058.42 874
9059.32 877
9060.22 885
9061.12 926
9062.02 873
9062.91 944
9063.81 876
9064.71 846
9065.61 860
9066.51 873
9067.41 880
9068.30 919
9069.20 937
9070.10 878
9071.00 920
9071.90 907
9072.80 904
9073.70 841
9074.60 825
9075.50 885
9076.39 859
9077.29 922
9078.19 965
9079.09 932
9079.99 906
9080.89 850
9081.79 868
9082.69 779
9083.59 916
9084.49 928
9085.39 1019
9086.29 995
9087.19 991
9088.09 942
9088.99 950
9089.88 1116
9090.78 1074
9091.68 945
9092.58 1006
9093.48 1019
9094.38 1001
9095.28 993
9096.18 890
9097.08 939
9097.98 970
9098.88 1024
9099.78 972
9100.68 974
9101.59 936
9102.49 861
9103.39 819
9104.29 899
9105.19 954
9106.09 872
9106.99 853
9107.89 846
9108.79 872
9109.69 831
9110.59 859
9111.49 872
9112.39 896
9113.29 865
9114.19 926
9115.09 918
9116.00 822
9116.90 891
9117.80 922
9118.70 866
9119.60 752
9120.50 744
9121.40 821
9122.30 795
9123.21 777
9124.11 802
9125.01 837
9125.91 830
9126.81 814
9127.71 727
9128.61 790
9129.52 800
9130.42 810
9131.32 806
9132.22 834
9133.12 782
9134.02 767
9134.93 787
9135.83 791
9136.73 764
9137.63 750
9138.53 851
9139.44 832
9140.34 726
9141.24 810
9142.14 797
9143.05 745
9143.95 742
9144.85 736
9145.75 776
9146.66 811
9147.56 750
9148.46 795
9149.36 762
9150.27 767
9151.17 836
9152.07 819
9152.97 761
9153.88 738
9154.78 806
9155.68 885
9156.59 858
9157.49 853
9158.39 812
9159.30 893
9160.20 806
9161.10 797
9162.01 821
9162.91 766
9163.81 741
9164.72 724
9165.62 752
9166.52 779
9167.43 801
9168.33 789
9169.23 846
9170.14 786
9171.04 819
9171.94 804
9172.85 828
9173.75 794
9174.66 735
9175.56 763
9176.46 737
9177.37 775
9178.27 773
9179.18 717
9180.08 733
9180.98 761
9181.89 743
9182.79 758
9183.70 786
9184.60 788
9185.51 854
9186.41 771
9187.32 875
9188.22 806
9189.12 814
9190.03 819
9190.93 806
9191.84 876
9192.74 793
9193.65 753
9194.55 817
9195.46 770
9196.36 789
9197.27 815
9198.17 834
9199.08 830
9199.98 878
9200.89 856
9201.79 861
9202.70 883
9203.60 828
9204.51 834
9205.41 807
9206.32 771
9207.23 781
9208.13 780
9209.04 813
9209.94 781
9210.85 736
9211.75 716
9212.66 755
9213.57 730
9214.47 790
9215.38 868
9216.28 774
9217.19 776
9218.10 854
9219.00 794
9219.91 877
9220.81 864
9221.72 872
9222.63 797
9223.53 793
9224.44 751
9225.35 824
9226.25 774
9227.16 762
9228.06 815
9228.97 799
9229.88 805
9230.78 819
9231.69 822
9232.60 806
9233.50 800
9234.41 746
9235.32 714
9236.23 731
9237.13 801
9238.04 769
9238.95 750
9239.85 745
9240.76 779
9241.67 745
9242.57 724
9243.48 730
9244.39 759
9245.30 774
9246.20 750
9247.11 736
9248.02 748
9248.93 752
9249.83 715
9250.74 696
9251.65 729
9252.56 751
9253.47 728
9254.37 710
9255.28 786
9256.19 769
9257.10 803
9258.00 791
9258.91 780
9259.82 747
9260.73 721
9261.64 717
9262.55 690
9263.45 741
9264.36 773
9265.27 769
9266.18 762
9267.09 737
9268.00 707
9268.90 741
9269.81 805
9270.72 778
9271.63 754
9272.54 733
9273.45 752
9274.36 754
9275.27 802
9276.17 818
9277.08 748
9277.99 845
9278.90 790
9279.81 825
9280.72 809
9281.63 789
9282.54 748
9283.45 803
9284.36 768
9285.27 689
9286.17 719
9287.08 791
9287.99 851
9288.90 857
9289.81 857
9290.72 881
9291.63 910
9292.54 790
9293.45 821
9294.36 878
9295.27 881
9296.18 884
9297.09 850
9298.00 825
9298.91 802
9299.82 798
9300.73 838
9301.64 873
9302.55 899
9303.46 881
9304.37 911
9305.28 916
9306.19 907
9307.10 927
9308.01 962
9308.92 971
9309.83 1003
9310.74 991
9311.66 1055
9312.57 986
9313.48 952
9314.39 1008
9315.30 939
9316.21 891
9317.12 862
9318.03 875
9318.94 839
9319.85 859
9320.76 834
9321.68 839
9322.59 864
9323.50 825
9324.41 771
9325.32 785
9326.23 792
9327.14 811
9328.05 851
9328.97 843
9329.88 849
9330.79 822
9331.70 876
9332.61 804
9333.52 856
9334.44 810
9335.35 820
9336.26 807
9337.17 808
9338.08 800
9339.00 778
9339.91 864
9340.82 829
9341.73 769
9342.64 766
9343.56 779
9344.47 783
9345.38 814
9346.29 777
9347.20 781
9348.12 745
9349.03 799
9349.94 893
9350.85 792
9351.77 716
9352.68 729
9353.59 746
9354.51 784
9355.42 765
9356.33 751
9357.24 833
9358.16 780
9359.07 723
9359.98 746
9360.90 805
9361.81 724
9362.72 720
9363.64 721
9364.55 774
9365.46 739
9366.37 714
9367.29 785
9368.20 784
9369.12 737
9370.03 724
9370.94 702
9371.86 795
9372.77 773
9373.68 762
9374.60 809
9375.51 753
9376.42 781
9377.34 764
9378.25 769
9379.17 722
9380.08 666
9380.99 775
9381.91 768
9382.82 762
9383.74 793
9384.65 789
9385.56 794
9386.48 767
9387.39 706
9388.31 765
9389.22 798
9390.14 852
9391.05 843
9391.97 872
9392.88 884
9393.79 837
9394.71 909
9395.62 881
9396.54 880
9397.45 829
9398.37 826
9399.28 774
9400.20 826
9401.11 835
9402.03 750
9402.94 797
9403.86 829
9404.77 889
9405.69 826
9406.60 753
9407.52 792
9408.44 823
9409.35 755
9410.27 726
9411.18 790
9412.10 801
9413.01 800
9413.93 756
9414.84 815
9415.76 854
9416.68 808
9417.59 884
9418.51 813
9419.42 844
9420.34 854
9421.25 809
9422.17 787
9423.09 831
9424.00 834
9424.92 730
9425.84 829
9426.75 822
9427.67 810
9428.58 776
9429.50 808
9430.42 843
9431.33 791
9432.25 858
9433.17 871
9434.08 875
9435.00 834
9435.92 834
9436.83 858
9437.75 838
9438.67 803
9439.58 834
9440.50 855
9441.42 807
9442.33 899
9443.25 839
9444.17 873
9445.09 842
9446.00 869
9446.92 896
9447.84 897
9448.76 940
9449.67 1006
9450.59 979
9451.51 1077
9452.42 1068
9453.34 1038
9454.26 1026
9455.18 982
9456.10 981
9457.01 950
9457.93 920
9458.85 986
9459.77 903
9460.68 846
9461.60 892
9462.52 846
9463.44 796
9464.36 817
9465.27 858
9466.19 863
9467.11 888
9468.03 797
9468.95 828
9469.87 880
9470.78 861
9471.70 855
9472.62 856
9473.54 830
9474.46 876
9475.38 854
9476.30 856
9477.21 857
9478.13 955
9479.05 902
9479.97 884
9480.89 915
9481.81 939
9482.73 921
9483.65 905
9484.57 910
9485.48 952
9486.40 951
9487.32 877
9488.24 880
9489.16 939
9490.08 914
9491.00 836
9491.92 864
9492.84 812
9493.76 784
9494.68 733
9495.60 734
9496.52 790
9497.44 876
9498.36 870
9499.28 908
9500.20 851
9501.12 809
9502.04 845
9502.96 832
9503.88 907
9504.80 868
9505.72 844
9506.64 826
9507.56 824
9508.48 883
9509.40 869
9510.32 888
9511.24 919
9512.16 841
9513.08 881
9514.00 873
9514.92 961
9515.84 1026
9516.76 949
9517.68 1024
9518.60 1013
9519.52 1067
9520.44 990
9521.36 934
9522.29 895
9523.21 903
9524.13 873
9525.05 896
9525.97 973
9526.89 938
9527.81 1042
9528.73 1062
9529.65 1101
9530.58 1221
9531.50 1274
9532.42 1306
9533.34 1277
9534.26 1324
9535.18 1292
9536.10 1271
9537.03 1206
9537.95 1101
9538.87 1096
9539.79 1095
9540.71 1087
9541.63 1066
9542.56 1046
9543.48 997
9544.40 1048
9545.32 995
9546.24 984
9547.17 1006
9548.09 993
9549.01 959
9549.93 1014
9550.86 1014
9551.78 960
9552.70 924
9553.62 1021
9554.54 1032
9555.47 988
9556.39 967
9557.31 1063
9558.23 1071
9559.16 1048
9560.08 1051
9561.00 1057
9561.93 1091
9562.85 1210
9563.77 1107
9564.69 1064
9565.62 1054
9566.54 1076
9567.46 978
9568.39 927
9569.31 979
9570.23 946
9571.16 972
9572.08 1001
9573.00 981
9573.93 976
9574.85 985
9575.77 1031
9576.70 1108
9577.62 1067
9578.54 915
9579.47 997
9580.39 942
9581.32 993
9582.24 980
9583.16 946
9584.09 950
9585.01 992
9585.93 983
9586.86 993
9587.78 1045
9588.71 1113
9589.63 1036
9590.56 1058
9591.48 1066
9592.40 1077
9593.33 1084
9594.25 1109
9595.18 1075
9596.10 1110
9597.03 1121
9597.95 1158
9598.87 1114
9599.80 1110
9600.72 1100
9601.65 1146
9602.57 1160
9603.50 1083
9604.42 1177
9605.35 1215
9606.27 1243
9607.20 1257
9608.12 1241
9609.05 1186
9609.97 1244
9610.90 1203
9611.82 1191
9612.75 1163
9613.67 1151
9614.60 1194
9615.53 1253
9616.45 1189
9617.38 1223
9618.30 1180
9619.23 1188
9620.15 1305
9621.08 1279
9622.00 1335
9622.93 1270
9623.86 1328
9624.78 1284
9625.71 1282
9626.63 1387
9627.56 1373
9628.49 1359
9629.41 1255
9630.34 1354
9631.26 1464
9632.19 1441
9633.12 1393
9634.04 1434
9634.97 1461
9635.90 1506
9636.82 1498
9637.75 1547
9638.67 1538
9639.60 1545
9640.53 1548
9641.45 1522
9642.38 1667
9643.31 1634
9644.23 1609
9645.16 1661
9646.09 1710
9647.02 1657
9647.94 1735
9648.87 1861
9649.80 1832
9650.72 1865
9651.65 1892
9652.58 1915
9653.50 1984
9654.43 1975
9655.36 1955
9656.29 2038
9657.21 1866
9658.14 1856
9659.07 1903
9660.00 1833
9660.92 1827
9661.85 1894
9662.78 1950
9663.71 1999
9664.63 2017
9665.56 2059
9666.49 2046
9667.42 2110
9668.35 2012
9669.27 2004
9670.20 2025
9671.13 2151
9672.06 2288
9672.99 2164
9673.92 2210
9674.84 2172
9675.77 2243
9676.70 2238
9677.63 2429
9678.56 2301
9679.49 2198
9680.41 2474
9681.34 2569
9682.27 2528
9683.20 2641
9684.13 2566
9685.06 2489
9685.99 2499
9686.91 2527
9687.84 2610
9688.77 2611
9689.70 2598
9690.63 2666
9691.56 2613
9692.49 2772
9693.42 2821
9694.35 3097
9695.28 3438
9696.21 3723
9697.13 3989
9698.06 4365
9698.99 4638
9699.92 4529
9700.85 4407
9701.78 4307
9702.71 3993
9703.64 3663
9704.57 3260
9705.50 3172
9706.43 3075
9707.36 2932
9708.29 2943
9709.22 2646
9710.15 2771
9711.08 2849
9712.01 2976
9712.94 3031
9713.87 3030
9714.80 2870
9715.73 2978
9716.66 3023
9717.59 2881
9718.52 2783
9719.45 2456
9720.38 2422
9721.31 2267
9722.24 2263
9723.17 2215
9724.10 2218
9725.04 2185
9725.97 2099
9726.90 2205
9727.83 2229
9728.76 2313
9729.69 2306
9730.62 2278
9731.55 2210
9732.48 2386
9733.41 2357
9734.34 2273
9735.28 2173
9736.21 2235
9737.14 2130
9738.07 1995
9739.00 1969
9739.93 2013
9740.86 1906
9741.79 1824
9742.73 1838
9743.66 1774
9744.59 1859
9745.52 1914
9746.45 1843
9747.38 1818
9748.32 1743
9749.25 1850
9750.18 1881
9751.11 1790
9752.04 1743
9752.98 1800
9753.91 1726
9754.84 1786
9755.77 1794
9756.70 1789
9757.64 1812
9758.57 1816
9759.50 1781
9760.43 1729
9761.37 1743
9762.30 1813
9763.23 1801
9764.16 1884
9765.10 1824
9766.03 1854
9766.96 1877
9767.89 1835
9768.83 1866
9769.76 1890
9770.69 1963
9771.63 1954
9772.56 1922
9773.49 1946
9774.42 1996
9775.36 2097
9776.29 2024
9777.22 2065
9778.16 2115
9779.09 2221
9780.02 2350
9780.96 2397
9781.89 2224
9782.82 2363
9783.76 2322
9784.69 2212
9785.62 2067
9786.56 2050
9787.49 2044
9788.42 1937
9789.36 1945
9790.29 1820
9791.23 1818
9792.16 1783
9793.09 1765
9794.03 1812
9794.96 1926
9795.90 2045
9796.83 2080
9797.76 2049
9798.70 2093
9799.63 2042
9800.57 1950
9801.50 1974
9802.44 1850
9803.37 1704
9804.30 1714
9805.24 1636
9806.17 1584
9807.11 1585
9808.04 1472
9808.98 1541
9809.91 1528
9810.85 1500
9811.78 1473
9812.72 1489
9813.65 1510
9814.59 1452
9815.52 1494
9816.46 1469
9817.39 1431
9818.33 1447
9819.26 1461
9820.20 1358
9821.13 1359
9822.07 1401
9823.00 1390
9823.94 1351
9824.87 1414
9825.81 1315
9826.74 1242
9827.68 1281
9828.62 1369
9829.55 1293
9830.49 1350
9831.42 1389
9832.36 1367
9833.29 1341
9834.23 1320
9835.17 1321
9836.10 1309
9837.04 1316
9837.97 1315
9838.91 1316
9839.85 1342
9840.78 1383
9841.72 1417
9842.66 1371
9843.59 1427
9844.53 1381
9845.46 1320
9846.40 1365
9847.34 1404
9848.27 1421
9849.21 1295
9850.15 1309
9851.08 1366
9852.02 1342
9852.96 1327
9853.89 1386
9854.83 1454
9855.77 1470
9856.71 1415
9857.64 1366
9858.58 1425
9859.52 1381
9860.45 1402
9861.39 1412
9862.33 1475
9863.26 1408
9864.20 1262
9865.14 1299
9866.08 1338
9867.01 1305
9867.95 1266
9868.89 1263
9869.83 1306
9870.76 1229
9871.70 1232
9872.64 1312
9873.58 1284
9874.52 1228
9875.45 1266
9876.39 1328
9877.33 1319
9878.27 1262
9879.21 1314
9880.14 1231
9881.08 1300
9882.02 1227
9882.96 1256
9883.90 1276
9884.83 1277
9885.77 1212
9886.71 1210
9887.65 1242
9888.59 1256
9889.53 1222
9890.46 1136
9891.40 1180
9892.34 1147
9893.28 1066
9894.22 1095
9895.16 1202
9896.10 1184
9897.04 1147
9897.98 1035
9898.91 1090
9899.85 1137
9900.79 1108
9901.73 1076
9902.67 1197
9903.61 1225
9904.55 1268
9905.49 1238
9906.43 1150
9907.37 1161
9908.31 1191
9909.25 1173
9910.19 1147
9911.12 1279
9912.06 1314
9913.00 1203
9913.94 1196
9914.88 1185
9915.82 1220
9916.76 1181
9917.70 1309
9918.64 1303
9919.58 1272
9920.52 1257
9921.46 1414
9922.40 1566
9923.34 1662
9924.28 1820
9925.22 2001
9926.16 2091
9927.10 2235
9928.04 2101
9928.98 2034
9929.92 1870
9930.87 1783
9931.81 1747
9932.75 1556
9933.69 1553
9934.63 1461
9935.57 1451
9936.51 1327
9937.45 1279
9938.39 1279
9939.33 1272
9940.27 1220
9941.21 1199
9942.15 1238
9943.10 1171
9944.04 1235
9944.98 1151
9945.92 1175
9946.86 1149
9947.80 1135
9948.74 1067
9949.68 1158
9950.63 1152
9951.57 1200
9952.51 1132
9953.45 1137
9954.39 1153
9955.33 1167
9956.27 1170
9957.22 1103
9958.16 1131
9959.10 1147
9960.04 1116
9960.98 1164
9961.93 1147
9962.87 1161
9963.81 1136
9964.75 1106
9965.69 1165
9966.64 1096
9967.58 1122
9968.52 1170
9969.46 1134
9970.41 1121
9971.35 1100
9972.29 1111
9973.23 1200
9974.18 1178
9975.12 1197
9976.06 1140
9977.00 1059
9977.95 1199
9978.89 1130
9979.83 1138
9980.77 1010
9981.72 985
9982.66 983
9983.60 1133
9984.55 1140
9985.49 1045
9986.43 1022
9987.38 1071
9988.32 1069
9989.26 1068
9990.21 1088
9991.15 1096
9992.09 1048
9993.04 974
9993.98 985
9994.92 998
9995.87 1070
9996.81 1083
9997.75 960
9998.70 1105
9999.64 1066
10000.58 1065
10001.53 1009
10002.47 979
10003.42 952
10004.36 1045
10005.30 968
10006.25 1000
10007.19 940
10008.14 1014
10009.08 1048
10010.02 1008
10010.97 1066
10011.91 1024
10012.86 978
10013.80 957
10014.75 906
10015.69 1019
10016.64 1060
10017.58 1044
10018.52 1051
10019.47 961
10020.41 949
10021.36 948
10022.30 968
10023.25 990
10024.19 910
10025.14 947
10026.08 966
10027.03 1077
10027.97 1032
10028.92 995
10029.86 1004
10030.81 1026
10031.75 1030
10032.70 973
10033.64 956
10034.59 887
10035.54 988
10036.48 923
10037.43 889
10038.37 999
10039.32 933
10040.26 979
10041.21 1044
10042.15 991
10043.10 930
10044.05 960
10044.99 888
10045.94 894
10046.88 936
10047.83 940
10048.78 892
10049.72 949
10050.67 967
10051.61 929
10052.56 861
10053.51 992
10054.45 966
10055.40 946
10056.35 1025
10057.29 1033
10058.24 984
10059.19 1016
10060.13 1004
10061.08 966
10062.03 1021
10062.97 993
10063.92 941
10064.87 900
10065.81 873
10066.76 918
10067.71 849
10068.65 863
10069.60 907
10070.55 909
10071.49 867
10072.44 861
10073.39 877
10074.34 885
10075.28 957
10076.23 864
10077.18 848
10078.13 877
10079.07 878
10080.02 908
10080.97 870
10081.92 907
10082.86 910
10083.81 884
10084.76 871
10085.71 876
10086.66 955
10087.60 864
10088.55 838
10089.50 836
10090.45 874
10091.39 911
10092.34 856
10093.29 844
10094.24 853
10095.19 900
10096.14 860
10097.08 867
10098.03 907
10098.98 856
10099.93 833
10100.88 898
10101.83 886
10102.78 887
10103.72 879
10104.67 884
10105.62 855
10106.57 850
10107.52 844
10108.47 855
10109.42 811
10110.37 917
10111.31 945
10112.26 900
10113.21 820
10114.16 895
10115.11 883
10116.06 887
10117.01 846
10117.96 898
10118.91 861
10119.86 865
10120.81 834
10121.76 861
10122.71 938
10123.66 889
10124.61 871
10125.55 852
10126.50 856
10127.45 909
10128.40 926
10129.35 824
10130.30 928
10131.25 883
10132.20 865
10133.15 892
10134.10 874
10135.05 847
10136.00 936
10136.95 850
10137.90 869
10138.85 972
10139.81 956
10140.76 969
10141.71 939
10142.66 968
10143.61 950
10144.56 994
10145.51 970
10146.46 880
10147.41 914
10148.36 906
10149.31 883
10150.26 933
10151.21 881
10152.16 878
10153.11 952
10154.07 905
10155.02 933
10155.97 912
10156.92 985
10157.87 953
10158.82 965
10159.77 955
10160.72 995
10161.68 922
10162.63 943
10163.58 990
10164.53 958
10165.48 958
10166.43 945
10167.38 963
10168.34 1027
10169.29 993
10170.24 997
10171.19 1021
10172.14 977
10173.10 942
10174.05 1041
10175.00 1018
10175.95 1024
10176.90 1134
10177.86 1085
10178.81 1123
10179.76 1116
10180.71 1146
10181.66 1159
10182.62 1107
10183.57 1135
10184.52 1141
10185.47 1146
10186.43 1164
10187.38 1200
10188.33 1145
10189.28 1161
10190.24 1219
10191.19 1201
10192.14 1221
10193.10 1239
10194.05 1239
10195.00 1281
10195.95 1286
10196.91 1215
10197.86 1388
10198.81 1348
10199.77 1327
10200.72 1409
10201.67 1420
10202.63 1432
10203.58 1571
10204.53 1573
10205.49 1661
10206.44 1632
10207.39 1564
10208.35 1561
10209.30 1570
10210.25 1513
10211.21 1400
10212.16 1424
10213.12 1426
10214.07 1332
10215.02 1332
10215.98 1273
10216.93 1242
10217.88 1232
10218.84 1213
10219.79 1256
10220.75 1174
10221.70 1222
10222.66 1173
10223.61 1157
10224.56 1216
10225.52 1097
10226.47 1061
10227.43 1123
10228.38 1039
10229.34 1020
10230.29 1093
10231.25 1093
10232.20 1129
10233.15 1184
10234.11 1146
10235.06 1195
10236.02 1207
10236.97 1184
10237.93 1195
10238.88 1127
10239.84 1093
10240.79 1061
10241.75 1070
10242.70 1034
10243.66 1095
10244.61 1008
10245.57 959
10246.53 890
10247.48 934
10248.44 913
10249.39 937
10250.35 938
10251.30 903
10252.26 897
10253.21 942
10254.17 911
10255.13 958
10256.08 946
10257.04 814
10257.99 823
10258.95 842
10259.90 808
10260.86 834
10261.82 851
10262.77 817
10263.73 865
10264.69 847
10265.64 817
10266.60 776
10267.55 859
10268.51 852
10269.47 829
10270.42 819
10271.38 822
10272.34 868
10273.29 867
10274.25 850
10275.21 759
10276.16 837
10277.12 842
10278.08 820
10279.03 841
10279.99 908
10280.95 858
10281.90 876
10282.86 829
10283.82 813
10284.78 793
10285.73 799
10286.69 825
10287.65 799
10288.60 812
10289.56 832
10290.52 845
10291.48 858
10292.43 918
10293.39 847
10294.35 848
10295.31 884
10296.26 881
10297.22 836
10298.18 908
10299.14 837
10300.10 861
10301.05 791
10302.01 735
10302.97 786
10303.93 910
10304.89 754
10305.84 773
10306.80 802
10307.76 790
10308.72 791
10309.68 798
10310.63 783
10311.59 878
10312.55 834
10313.51 817
10314.47 750
10315.43 805
10316.39 801
10317.34 731
10318.30 778
10319.26 804
10320.22 769
10321.18 797
10322.14 831
10323.10 822
10324.06 760
10325.02 811
10325.97 736
10326.93 828
10327.89 830
10328.85 788
10329.81 830
10330.77 799
10331.73 809
10332.69 677
10333.65 790
10334.61 763
10335.57 706
10336.53 779
10337.49 714
10338.45 709
10339.41 658
10340.37 700
10341.32 725
10342.28 755
10343.24 680
10344.20 743
10345.16 786
10346.12 724
10347.08 709
10348.04 751
10349.00 763
10349.96 738
10350.92 775
10351.89 722
10352.85 772
10353.81 738
10354.77 711
10355.73 714
10356.69 766
10357.65 743
10358.61 797
10359.57 760
10360.53 761
10361.49 744
10362.45 794
10363.41 777
10364.37 750
10365.33 765
10366.29 705
10367.25 791
10368.22 695
10369.18 656
10370.14 725
10371.10 713
10372.06 691
10373.02 702
10373.98 756
10374.94 725
10375.91 713
10376.87 713
10377.83 751
10378.79 764
10379.75 733
10380.71 738
10381.67 755
10382.64 756
10383.60 711
10384.56 655
10385.52 612
10386.48 696
10387.45 611
10388.41 636
10389.37 758
10390.33 670
10391.29 655
10392.26 674
10393.22 682
10394.18 759
10395.14 704
10396.10 640
10397.07 651
10398.03 656
10398.99 660
10399.95 709
10400.92 701
10401.88 645
10402.84 633
10403.80 701
10404.77 682
10405.73 653
10406.69 675
10407.66 695
10408.62 677
10409.58 699
10410.54 675
10411.51 701
10412.47 682
10413.43 677
10414.40 721
10415.36 752
10416.32 831
10417.29 845
10418.25 796
10419.21 758
10420.18 691
10421.14 693
10422.10 709
10423.07 769
10424.03 674
10424.99 684
10425.96 656
10426.92 677
10427.89 660
10428.85 695
10429.81 698
10430.78 686
10431.74 663
10432.70 610
10433.67 645
10434.63 619
10435.60 692
10436.56 611
10437.53 621
10438.49 632
10439.45 628
10440.42 618
10441.38 579
10442.35 578
10443.31 609
10444.28 623
10445.24 677
10446.21 639
10447.17 657
10448.13 611
10449.10 617
10450.06 601
10451.03 542
10451.99 632
10452.96 586
10453.92 611
10454.89 678
10455.85 602
10456.82 644
10457.78 675
10458.75 568
10459.71 597
10460.68 593
10461.65 563
10462.61 565
10463.58 617
10464.54 624
10465.51 610
10466.47 611
10467.44 595
10468.40 593
10469.37 593
10470.34 615
10471.30 646
10472.27 659
10473.23 620
10474.20 643
10475.16 705
10476.13 564
10477.10 639
10478.06 611
10479.03 607
10480.00 619
10480.96 594
10481.93 599
10482.89 606
10483.86 605
10484.83 589
10485.79 599
10486.76 661
10487.73 596
10488.69 608
10489.66 652
10490.63 616
10491.59 602
10492.56 635
10493.53 572
10494.49 602
10495.46 628
10496.43 615
10497.39 607
10498.36 615
10499.33 629
10500.30 677
10501.26 634
10502.23 644
10503.20 618
10504.16 601
10505.13 626
10506.10 638
10507.07 640
10508.03 622
10509.00 617
10509.97 606
10510.94 615
10511.90 635
10512.87 618
10513.84 585
10514.81 555
10515.78 616
10516.74 615
10517.71 619
10518.68 606
10519.65 635
10520.62 672
10521.58 584
10522.55 525
10523.52 597
10524.49 572
10525.46 579
10526.42 680
10527.39 570
10528.36 536
10529.33 563
10530.30 577
10531.27 602
10532.24 619
10533.20 560
10534.17 581
10535.14 614
10536.11 562
10537.08 565
10538.05 547
10539.02 615
10539.99 629
10540.95 628
10541.92 634
10542.89 648
10543.86 636
10544.83 584
10545.80 578
10546.77 617
10547.74 672
10548.71 610
10549.68 621
10550.65 585
10551.62 603
10552.59 612
10553.56 628
10554.53 592
10555.49 647
10556.46 680
10557.43 613
10558.40 709
10559.37 707
10560.34 733
10561.31 674
10562.28 709
10563.25 714
10564.22 706
10565.19 638
10566.16 671
10567.13 643
10568.10 629
10569.07 661
10570.05 679
10571.02 644
10571.99 610
10572.96 585
10573.93 574
10574.90 605
10575.87 647
10576.84 677
10577.81 602
10578.78 578
10579.75 559
10580.72 621
10581.69 635
10582.66 660
10583.63 609
10584.61 633
10585.58 603
10586.55 604
10587.52 631
10588.49 637
10589.46 604
10590.43 658
10591.40 676
10592.38 620
10593.35 641
10594.32 671
10595.29 666
10596.26 658
10597.23 584
10598.20 618
10599.18 661
10600.15 617
10601.12 614
10602.09 602
10603.06 610
10604.03 628
10605.01 621
10605.98 609
10606.95 653
10607.92 609
10608.89 627
10609.87 613
10610.84 648
10611.81 628
10612.78 620
10613.76 592
10614.73 608
10615.70 644
10616.67 649
10617.65 660
10618.62 627
10619.59 652
10620.56 652
10621.54 647
10622.51 640
10623.48 653
10624.45 649
10625.43 639
10626.40 694
10627.37 713
10628.35 703
10629.32 663
10630.29 691
10631.27 696
10632.24 695
10633.21 700
10634.19 730
10635.16 761
10636.13 756
10637.11 828
10638.08 892
10639.05 750
10640.03 814
10641.00 805
10641.97 805
10642.95 832
10643.92 844
10644.89 672
10645.87 700
10646.84 770
10647.82 602
10648.79 625
10649.76 656
10650.74 669
10651.71 655
10652.69 647
10653.66 604
10654.63 559
10655.61 626
10656.58 605
10657.56 663
10658.53 657
10659.51 607
10660.48 611
10661.46 658
10662.43 620
10663.40 612
10664.38 607
10665.35 619
10666.33 675
10667.30 639
10668.28 596
10669.25 585
10670.23 613
10671.20 608
10672.18 553
10673.15 634
10674.13 610
10675.10 605
10676.08 629
10677.05 622
10678.03 642
10679.00 674
10679.98 664
10680.96 630
10681.93 644
10682.91 674
10683.88 606
10684.86 598
10685.83 633
10686.81 589
10687.78 600
10688.76 584
10689.74 625
10690.71 674
10691.69 633
10692.66 678
10693.64 636
10694.62 593
10695.59 609
10696.57 577
10697.54 604
10698.52 602
10699.50 587
10700.47 582
10701.45 562
10702.43 590
10703.40 584
10704.38 623
10705.36 633
10706.33 598
10707.31 609
10708.29 584
10709.26 611
10710.24 648
10711.22 619
10712.19 611
10713.17 585
10714.15 573
10715.12 589
10716.10 639
10717.08 573
10718.05 553
10719.03 476
10720.01 531
10720.99 569
10721.96 580
10722.94 616
10723.92 608
10724.90 566
10725.87 623
10726.85 605
10727.83 603
10728.81 609
10729.78 610
10730.76 625
10731.74 605
10732.72 624
10733.69 590
10734.67 588
10735.65 585
10736.63 600
10737.61 612
10738.58 580
10739.56 582
10740.54 622
10741.52 581
10742.50 562
10743.47 536
10744.45 647
10745.43 646
10746.41 589
10747.39 594
10748.37 586
10749.35 537
10750.32 541
10751.30 587
10752.28 639
10753.26 652
10754.24 635
10755.22 625
10756.20 617
10757.18 593
10758.15 642
10759.13 694
10760.11 664
10761.09 628
10762.07 673
10763.05 649
10764.03 694
10765.01 681
10765.99 643
10766.97 587
10767.95 573
10768.93 653
10769.91 651
10770.88 647
10771.86 659
10772.84 635
10773.82 633
10774.80 674
10775.78 697
10776.76 618
10777.74 596
10778.72 636
10779.70 669
10780.68 618
10781.66 641
10782.64 620
10783.62 611
10784.60 689
10785.58 662
10786.56 624
10787.54 595
10788.52 626
10789.50 586
10790.48 623
10791.47 632
10792.45 685
10793.43 604
10794.41 641
10795.39 658
10796.37 615
10797.35 629
10798.33 590
10799.31 594
10800.29 571
10801.27 661
10802.25 622
10803.23 589
10804.22 614
10805.20 623
10806.18 644
10807.16 644
10808.14 613
10809.12 635
10810.10 672
10811.08 650
10812.07 656
10813.05 714
10814.03 702
10815.01 695
10815.99 704
10816.97 605
10817.95 607
10818.94 684
10819.92 615
10820.90 652
10821.88 635
10822.86 605
10823.85 639
10824.83 705
10825.81 666
10826.79 681
10827.77 644
10828.76 706
10829.74 656
10830.72 611
10831.70 606
10832.68 609
10833.67 631
10834.65 640
10835.63 543
10836.61 588
10837.60 691
10838.58 631
10839.56 677
10840.55 637
10841.53 663
10842.51 720
10843.49 722
10844.48 696
10845.46 679
10846.44 672
10847.43 721
10848.41 720
10849.39 699
10850.37 756
10851.36 743
10852.34 731
10853.32 675
10854.31 733
10855.29 742
10856.27 757
10857.26 736
10858.24 727
10859.22 716
10860.21 740
10861.19 720
10862.18 716
10863.16 720
10864.14 714
10865.13 747
10866.11 732
10867.09 751
10868.08 753
10869.06 705
10870.05 705
10871.03 730
10872.01 698
10873.00 746
10873.98 792
10874.97 779
10875.95 848
10876.94 873
10877.92 807
10878.90 776
10879.89 835
10880.87 875
10881.86 847
10882.84 831
10883.83 871
10884.81 826
10885.80 847
10886.78 943
10887.77 952
10888.75 913
10889.74 871
10890.72 960
10891.71 944
10892.69 902
10893.68 868
10894.66 931
10895.65 888
10896.63 922
10897.62 886
10898.60 911
10899.59 990
10900.57 895
10901.56 958
10902.54 995
10903.53 983
10904.52 1012
10905.50 982
10906.49 986
10907.47 975
10908.46 1026
10909.44 963
10910.43 946
10911.42 1026
10912.40 1030
10913.39 1097
10914.37 1110
10915.36 1126
10916.35 1152
10917.33 1118
10918.32 1101
10919.31 1130
10920.29 1053
10921.28 1126
10922.26 1093
10923.25 1116
10924.24 1148
10925.22 1112
10926.21 1198
10927.20 1218
10928.18 1156
10929.17 1281
10930.16 1285
10931.14 1261
10932.13 1193
10933.12 1223
10934.10 1255
10935.09 1309
10936.08 1304
10937.07 1267
10938.05 1306
10939.04 1399
10940.03 1374
10941.01 1396
10942.00 1349
10942.99 1367
10943.98 1424
10944.96 1435
10945.95 1507
10946.94 1559
10947.93 1460
10948.91 1528
10949.90 1647
10950.89 1765
10951.88 1726
10952.86 1851
10953.85 1978
10954.84 2132
10955.83 2254
10956.82 2349
10957.80 2405
10958.79 2481
10959.78 2349
10960.77 2315
10961.76 2168
10962.75 2162
10963.73 2082
10964.72 2007
10965.71 1826
10966.70 1883
10967.69 1761
10968.68 1732
10969.66 1649
10970.65 1591
10971.64 1552
10972.63 1615
10973.62 1636
10974.61 1690
10975.60 1679
10976.58 1652
10977.57 1653
10978.56 1723
10979.55 1767
10980.54 1682
10981.53 1703
10982.52 1656
10983.51 1716
10984.50 1701
10985.49 1702
10986.48 1713
10987.47 1755
10988.45 1767
10989.44 1849
10990.43 1901
10991.42 1948
10992.41 2057
10993.40 2333
10994.39 2400
10995.38 2675
10996.37 2958
10997.36 3264
10998.35 3281
10999.34 3324
11000.33 3412
11001.32 3215
11002.31 3056
11003.30 2902
11004.29 2624
11005.28 2425
11006.27 2149
11007.26 2108
11008.25 1946
11009.24 1772
11010.23 1687
11011.22 1613
11012.21 1439
11013.20 1492
11014.19 1483
11015.18 1454
11016.18 1506
11017.17 1524
11018.16 1481
11019.15 1444
11020.14 1332
11021.13 1281
11022.12 1332
11023.11 1267
11024.10 1255
11025.09 1334
11026.08 1266
11027.08 1294
11028.07 1282
11029.06 1255
11030.05 1247
11031.04 1230
11032.03 1225
11033.02 1202
11034.01 1228
11035.01 1166
11036.00 1185
11036.99 1146
11037.98 1120
11038.97 1157
11039.96 1168
11040.96 1101
11041.95 1112
11042.94 1121
11043.93 1085
11044.92 1028
11045.92 1079
11046.91 1113
11047.90 1062
11048.89 1043
11049.88 1077
11050.88 1110
11051.87 1078
11052.86 1070
11053.85 1059
11054.85 1050
11055.84 1061
11056.83 946
11057.82 966
11058.82 1063
11059.81 1034
11060.80 1042
11061.79 1026
11062.79 1029
11063.78 1074
11064.77 1040
11065.76 1102
11066.76 1081
11067.75 1032
11068.74 1086
11069.74 1100
11070.73 1046
11071.72 1059
11072.72 1077
11073.71 1013
11074.70 993
11075.70 1077
11076.69 1061
11077.68 1049
11078.68 1012
11079.67 1082
11080.66 1094
11081.66 1033
11082.65 1002
11083.64 1018
11084.64 1060
11085.63 1052
11086.62 1063
11087.62 962
11088.61 990
11089.61 1030
11090.60 949
11091.59 1043
11092.59 1008
11093.58 1064
11094.58 1056
11095.57 1012
11096.57 973
11097.56 929
11098.55 1010
11099.55 945
11100.54 910
11101.54 940
11102.53 1010
11103.53 968
11104.52 917
11105.52 982
11106.51 979
11107.51 1058
11108.50 959
11109.49 1006
11110.49 1007
11111.48 905
11112.48 973
11113.47 1009
11114.47 924
11115.46 951
11116.46 1034
11117.46 933
11118.45 1020
11119.45 993
11120.44 997
11121.44 1009
11122.43 994
11123.43 1067
11124.42 1130
11125.42 1082
11126.41 1055
11127.41 1101
11128.41 1120
11129.40 1111
11130.40 1025
11131.39 963
11132.39 949
11133.38 997
11134.38 984
11135.38 961
11136.37 925
11137.37 881
11138.36 876
11139.36 909
11140.36 903
11141.35 840
11142.35 918
11143.35 966
11144.34 935
11145.34 974
11146.34 987
11147.33 910
11148.33 902
11149.32 897
11150.32 836
11151.32 849
11152.31 855
11153.31 825
11154.31 906
11155.31 893
11156.30 876
11157.30 833
11158.30 814
11159.29 866
11160.29 831
11161.29 859
11162.28 807
11163.28 800
11164.28 790
11165.28 791
11166.27 841
11167.27 860
11168.27 835
11169.27 797
11170.26 786
11171.26 814
11172.26 833
11173.26 912
11174.25 851
11175.25 738
11176.25 831
11177.25 858
11178.25 831
11179.24 778
11180.24 830
11181.24 831
11182.24 876
11183.24 804
11184.23 865
11185.23 902
11186.23 829
11187.23 856
11188.23 902
11189.23 847
11190.22 836
11191.22 932
11192.22 964
11193.22 926
11194.22 909
11195.22 880
11196.22 896
11197.21 911
11198.21 920
11199.21 915
11200.21 864
11201.21 874
11202.21 857
11203.21 894
11204.21 864
11205.21 929
11206.21 885
11207.21 863
11208.20 809
11209.20 875
11210.20 869
11211.20 854
11212.20 779
11213.20 857
11214.20 819
11215.20 846
11216.20 706
11217.20 696
11218.20 762
11219.20 772
11220.20 757
11221.20 807
11222.20 798
11223.20 769
11224.20 770
11225.20 724
11226.20 695
11227.20 681
11228.20 782
11229.20 687
11230.20 716
11231.20 746
11232.20 777
11233.20 690
11234.20 689
11235.20 809
11236.20 768
11237.20 670
11238.20 687
11239.20 695
11240.20 750
11241.20 747
11242.21 783
11243.21 749
11244.21 744
11245.21 713
11246.21 758
11247.21 701
11248.21 672
11249.21 706
11250.21 705
11251.21 723
11252.22 710
11253.22 742
11254.22 818
11255.22 762
11256.22 776
11257.22 722
11258.22 709
11259.23 731
11260.23 778
11261.23 739
11262.23 707
11263.23 751
11264.23 697
11265.24 765
11266.24 776
11267.24 768
11268.24 753
11269.24 783
11270.25 735
11271.25 759
11272.25 837
11273.25 845
11274.25 861
11275.26 837
11276.26 847
11277.26 908
11278.26 906
11279.27 880
11280.27 857
11281.27 802
11282.27 799
11283.28 804
11284.28 774
11285.28 774
11286.28 702
11287.29 737
11288.29 804
11289.29 727
11290.29 685
11291.30 747
11292.30 810
11293.30 782
11294.31 747
11295.31 744
11296.31 726
11297.32 739
11298.32 754
11299.32 785
11300.33 751
11301.33 761
11302.33 843
11303.34 749
11304.34 761
11305.34 767
11306.35 796
11307.35 828
11308.35 914
11309.36 916
11310.36 981
11311.37 973
11312.37 961
11313.37 915
11314.38 952
11315.38 954
11316.39 887
11317.39 845
11318.39 847
11319.40 837
11320.40 685
11321.41 722
11322.41 745
11323.42 752
11324.42 667
11325.42 727
11326.43 720
11327.43 671
11328.44 648
11329.44 641
11330.45 690
11331.45 646
11332.46 631
11333.46 654
11334.47 714
11335.47 632
11336.48 662
11337.48 648
11338.49 586
11339.49 638
11340.50 620
11341.50 586
11342.51 637
11343.51 623
11344.52 581
11345.52 642
11346.53 651
11347.53 642
11348.54 634
11349.55 590
11350.55 613
11351.56 673
11352.56 616
11353.57 622
11354.57 636
11355.58 727
11356.59 676
11357.59 590
11358.60 556
11359.60 617
11360.61 618
11361.62 589
11362.62 621
11363.63 613
11364.63 632
11365.64 666
11366.65 625
11367.65 587
11368.66 709
11369.67 591
11370.67 643
11371.68 646
11372.69 620
11373.69 662
11374.70 613
11375.71 564
11376.71 579
11377.72 607
11378.73 644
11379.73 648
11380.74 641
11381.75 637
11382.75 569
11383.76 667
11384.77 619
11385.78 623
11386.78 606
11387.79 658
11388.80 587
11389.80 661
11390.81 611
11391.82 642
11392.83 637
11393.83 641
11394.84 612
11395.85 586
11396.86 626
11397.86 601
11398.87 586
11399.88 599
11400.89 620
11401.90 637
11402.90 624
11403.91 630
11404.92 595
11405.93 555
11406.94 609
11407.94 630
11408.95 662
11409.96 551
11410.97 606
11411.98 599
11412.99 519
11413.99 587
11415.00 613
11416.01 593
11417.02 574
11418.03 561
11419.04 543
11420.04 598
11421.05 639
11422.06 632
11423.07 569
11424.08 548
11425.09 561
11426.10 600
11427.11 548
11428.12 592
11429.13 641
11430.13 566
11431.14 593
11432.15 590
11433.16 566
11434.17 565
11435.18 596
11436.19 527
11437.20 557
11438.21 566
11439.22 601
11440.23 578
11441.24 642
11442.25 559
11443.26 580
11444.27 585
11445.28 567
11446.29 578
11447.30 556
11448.31 604
11449.32 561
11450.33 567
11451.34 539
11452.35 575
11453.36 598
11454.37 567
11455.38 556
11456.39 567
11457.40 518
11458.41 538
11459.42 554
11460.43 570
11461.44 661
11462.45 576
11463.46 579
11464.47 602
11465.48 527
11466.49 495
11467.50 599
11468.51 580
11469.52 579
11470.54 526
11471.55 546
11472.56 516
11473.57 542
11474.58 566
11475.59 531
11476.60 596
11477.61 563
11478.62 609
11479.64 545
11480.65 574
11481.66 556
11482.67 565
11483.68 553
11484.69 558
11485.70 525
11486.72 581
11487.73 543
11488.74 528
11489.75 579
11490.76 568
11491.77 579
11492.79 517
11493.80 524
11494.81 549
11495.82 558
11496.83 548
11497.85 560
11498.86 555
11499.87 530
11500.88 544
11501.90 556
11502.91 525
11503.92 546
11504.93 551
11505.95 513
11506.96 526
11507.97 517
11508.98 503
11510.00 487
11511.01 540
11512.02 558
11513.03 548
11514.05 551
11515.06 526
11516.07 520
11517.09 555
11518.10 510
11519.11 543
11520.12 557
11521.14 536
11522.15 567
11523.16 544
11524.18 518
11525.19 581
11526.20 571
11527.22 592
11528.23 598
11529.24 540
11530.26 533
11531.27 582
11532.28 571
11533.30 571
11534.31 612
11535.33 562
11536.34 518
11537.35 556
11538.37 532
11539.38 559
11540.40 558
11541.41 578
11542.42 534
11543.44 542
11544.45 566
11545.47 507
11546.48 552
11547.49 593
11548.51 556
11549.52 547
11550.54 572
11551.55 605
11552.57 563
11553.58 545
11554.60 580
11555.61 560
11556.63 587
11557.64 611
11558.65 545
11559.67 532
11560.68 574
11561.70 592
11562.71 574
11563.73 581
11564.74 572
11565.76 585
11566.77 643
11567.79 548
11568.81 568
11569.82 571
11570.84 674
11571.85 602
11572.87 545
11573.88 564
11574.90 602
11575.91 613
11576.93 609
11577.94 619
11578.96 614
11579.98 624
11580.99 646
11582.01 691
11583.02 705
11584.04 764
11585.05 695
11586.07 654
11587.09 678
11588.10 773
11589.12 677
11590.14 671
11591.15 668
11592.17 733
11593.18 782
11594.20 700
11595.22 712
11596.23 785
11597.25 888
11598.27 931
11599.28 981
11600.30 1046
11601.32 1177
11602.33 1167
11603.35 1103
11604.37 1135
11605.38 1102
11606.40 1016
11607.42 961
11608.43 901
11609.45 868
11610.47 763
11611.49 765
11612.50 755
11613.52 729
11614.54 674
11615.55 634
11616.57 623
11617.59 636
11618.61 667
11619.62 621
11620.64 567
11621.66 631
11622.68 652
11623.69 602
11624.71 565
11625.73 571
11626.75 628
11627.77 617
11628.78 586
11629.80 587
11630.82 603
11631.84 596
11632.85 567
11633.87 582
11634.89 527
11635.91 602
11636.93 568
11637.95 586
11638.96 600
11639.98 576
11641.00 550
11642.02 546
11643.04 520
11644.06 526
11645.07 524
11646.09 503
11647.11 532
11648.13 522
11649.15 503
11650.17 499
11651.19 508
11652.21 557
11653.23 505
11654.24 547
11655.26 542
11656.28 588
11657.30 519
11658.32 487
11659.34 491
11660.36 441
11661.38 511
11662.40 574
11663.42 484
11664.44 504
11665.46 548
11666.48 545
11667.49 604
11668.51 526
11669.53 548
11670.55 548
11671.57 525
11672.59 513
11673.61 534
11674.63 539
11675.65 547
11676.67 514
11677.69 512
11678.71 505
11679.73 531
11680.75 562
11681.77 592
11682.79 555
11683.81 556
11684.83 497
11685.85 528
11686.88 560
11687.90 551
11688.92 512
11689.94 567
11690.96 547
11691.98 553
11693.00 560
11694.02 565
11695.04 535
11696.06 560
11697.08 597
11698.10 543
11699.12 553
11700.14 549
11701.17 545
11702.19 565
11703.21 535
11704.23 555
11705.25 570
11706.27 566
11707.29 565
11708.31 538
11709.34 533
11710.36 561
11711.38 495
11712.40 579
11713.42 562
11714.44 544
11715.46 529
11716.49 500
11717.51 540
11718.53 554
11719.55 600
11720.57 553
11721.60 538
11722.62 623
11723.64 587
11724.66 620
11725.68 551
11726.71 504
11727.73 505
11728.75 535
11729.77 541
11730.80 511
11731.82 552
11732.84 531
11733.86 577
11734.88 569
11735.91 624
11736.93 607
11737.95 491
11738.98 527
11740.00 518
11741.02 542
11742.04 528
11743.07 595
11744.09 499
11745.11 547
11746.14 554
11747.16 547
11748.18 501
11749.20 580
11750.23 560
11751.25 532
11752.27 544
11753.30 575
11754.32 541
11755.34 524
11756.37 558
11757.39 564
11758.41 564
11759.44 507
11760.46 532
11761.49 506
11762.51 509
11763.53 513
11764.56 547
11765.58 524
11766.60 541
11767.63 554
11768.65 574
11769.68 555
11770.70 551
11771.72 561
11772.75 545
11773.77 588
11774.80 600
11775.82 565
11776.85 561
11777.87 525
11778.90 551
11779.92 588
11780.94 577
11781.97 576
11782.99 497
11784.02 589
11785.04 552
11786.07 575
11787.09 534
11788.12 541
11789.14 529
11790.17 517
11791.19 569
11792.22 541
11793.24 548
11794.27 506
11795.29 601
11796.32 572
11797.34 650
11798.37 628
11799.39 573
11800.42 604
11801.44 582
11802.47 610
11803.49 596
11804.52 602
11805.55 621
11806.57 643
11807.60 618
11808.62 559
11809.65 580
11810.67 613
11811.70 577
11812.73 619
11813.75 658
11814.78 644
11815.80 614
11816.83 597
11817.86 659
11818.88 618
11819.91 614
11820.94 641
11821.96 638
11822.99 672
11824.01 696
11825.04 711
11826.07 613
11827.09 635
11828.12 682
11829.15 611
11830.17 669
11831.20 600
11832.23 659
11833.25 645
11834.28 739
11835.31 639
11836.33 609
11837.36 616
11838.39 665
11839.42 644
11840.44 610
11841.47 662
11842.50 703
11843.52 644
11844.55 655
11845.58 614
11846.61 643
11847.63 689
11848.66 646
11849.69 686
11850.72 625
11851.74 631
11852.77 694
11853.80 712
11854.83 703
11855.85 708
11856.88 674
11857.91 664
11858.94 679
11859.97 737
11860.99 720
11862.02 732
11863.05 777
11864.08 756
11865.11 777
11866.13 749
11867.16 779
11868.19 759
11869.22 716
11870.25 797
11871.28 817
11872.30 825
11873.33 760
11874.36 767
11875.39 829
11876.42 846
11877.45 830
11878.48 859
11879.51 881
11880.53 948
11881.56 930
11882.59 947
11883.62 872
11884.65 923
11885.68 953
11886.71 930
11887.74 868
11888.77 979
11889.80 951
11890.83 943
11891.85 1015
11892.88 989
11893.91 1058
11894.94 1140
11895.97 1234
11897.00 1206
11898.03 1185
11899.06 1319
11900.09 1342
11901.12 1344
11902.15 1398
11903.18 1349
11904.21 1210
11905.24 1233
11906.27 1224
11907.30 1257
11908.33 1219
11909.36 1267
11910.39 1163
11911.42 1190
11912.45 1127
11913.48 1146
11914.51 1108
11915.54 1178
11916.57 1104
11917.60 1203
11918.63 1212
11919.66 1221
11920.69 1152
11921.73 1209
11922.76 1260
11923.79 1317
11924.82 1447
11925.85 1597
11926.88 1612
11927.91 1600
11928.94 1863
11929.97 1903
11931.00 1903
11932.03 1870
11933.07 1833
11934.10 1844
11935.13 1761
11936.16 1585
11937.19 1515
11938.22 1370
11939.25 1231
11940.28 1228
11941.32 1146
11942.35 1071
11943.38 1075
11944.41 1028
11945.44 1022
11946.47 1085
11947.51 998
11948.54 1028
11949.57 1040
11950.60 993
11951.63 1025
11952.66 978
11953.70 955
11954.73 911
11955.76 923
11956.79 951
11957.83 920
11958.86 897
11959.89 919
11960.92 870
11961.95 866
11962.99 876
11964.02 942
11965.05 901
11966.08 855
11967.12 854
11968.15 808
11969.18 805
11970.22 838
11971.25 843
11972.28 840
11973.31 870
11974.35 844
11975.38 847
11976.41 854
11977.45 875
11978.48 846
11979.51 897
11980.55 844
11981.58 827
11982.61 841
11983.64 856
11984.68 838
11985.71 835
11986.75 852
11987.78 836
11988.81 822
11989.85 860
11990.88 861
11991.91 800
11992.95 859
11993.98 835
11995.01 923
11996.05 889
11997.08 894
11998.12 794
11999.15 821
12000.18 866
12001.22 905
12002.25 921
12003.29 909
12004.32 922
12005.35 902
12006.39 903
12007.42 886
12008.46 876
12009.49 931
12010.53 962
12011.56 943
12012.60 1001
12013.63 1097
12014.67 1064
12015.70 1071
12016.73 1047
12017.77 1079
12018.80 1021
12019.84 1027
12020.87 1086
12021.91 1080
12022.94 978
12023.98 1004
12025.01 930
12026.05 941
12027.08 983
12028.12 928
12029.15 982
12030.19 994
12031.23 918
12032.26 969
12033.30 927
12034.33 969
12035.37 948
12036.40 909
12037.44 934
12038.47 903
12039.51 942
12040.55 906
12041.58 863
12042.62 835
12043.65 830
12044.69 871
12045.73 918
12046.76 874
12047.80 969
12048.83 939
12049.87 955
12050.91 936
12051.94 936
12052.98 910
12054.01 913
12055.05 917
12056.09 987
12057.12 945
12058.16 851
12059.20 891
12060.23 959
12061.27 890
12062.31 908
12063.34 954
12064.38 946
12065.42 937
12066.45 964
12067.49 903
12068.53 976
12069.57 945
12070.60 922
12071.64 967
12072.68 1023
12073.71 1005
12074.75 1004
12075.79 937
12076.83 1033
12077.86 937
12078.90 939
12079.94 966
12080.98 903
12082.01 937
12083.05 975
12084.09 988
12085.13 987
12086.16 933
12087.20 965
12088.24 984
12089.28 938
12090.32 942
12091.35 942
12092.39 1001
12093.43 1058
12094.47 1041
12095.51 1053
12096.54 1040
12097.58 1060
12098.62 1195
12099.66 1243
12100.70 1276
12101.74 1226
12102.77 1217
12103.81 1355
12104.85 1286
12105.89 1217
12106.93 1135
12107.97 1082
12109.01 1083
12110.04 953
12111.08 941
12112.12 864
12113.16 853
12114.20 844
12115.24 849
12116.28 808
12117.32 874
12118.36 881
12119.39 803
12120.43 766
12121.47 790
12122.51 777
12123.55 765
12124.59 702
12125.63 706
12126.67 729
12127.71 719
12128.75 732
12129.79 742
12130.83 707
12131.87 769
12132.91 748
12133.95 727
12134.99 741
12136.03 660
12137.07 714
12138.11 653
12139.15 645
12140.19 675
12141.23 776
12142.27 702
12143.31 706
12144.35 682
12145.39 667
12146.43 656
12147.47 663
12148.51 715
12149.55 665
12150.59 685
12151.63 677
12152.67 643
12153.71 601
12154.75 632
12155.79 587
12156.83 582
12157.88 659
12158.92 662
12159.96 658
12161.00 653
12162.04 580
12163.08 628
12164.12 683
12165.16 638
12166.20 663
12167.24 622
12168.29 646
12169.33 597
12170.37 621
12171.41 602
12172.45 615
12173.49 654
12174.53 658
12175.58 624
12176.62 667
12177.66 643
12178.70 601
12179.74 603
12180.78 714
12181.83 642
12182.87 645
12183.91 624
12184.95 635
12185.99 624
12187.04 655
12188.08 656
12189.12 634
12190.16 684
12191.20 606
12192.25 620
12193.29 625
12194.33 636
12195.37 680
12196.42 669
12197.46 651
12198.50 604
12199.54 709
12200.59 624
12201.63 670
12202.67 649
12203.72 666
12204.76 709
12205.80 683
12206.84 664
12207.89 681
12208.93 665
12209.97 638
12211.02 556
12212.06 619
12213.10 663
12214.15 679
12215.19 658
12216.23 635
12217.28 613
12218.32 682
12219.36 747
12220.41 680
12221.45 618
12222.49 699
12223.54 699
12224.58 685
12225.62 686
12226.67 642
12227.71 669
12228.76 665
12229.80 661
12230.84 695
12231.89 630
12232.93 670
12233.98 634
12235.02 650
12236.06 625
12237.11 661
12238.15 624
12239.20 679
12240.24 665
12241.29 660
12242.33 626
12243.37 589
12244.42 608
12245.46 649
12246.51 632
12247.55 674
12248.60 611
12249.64 596
12250.69 621
12251.73 638
12252.78 600
12253.82 589
12254.87 626
12255.91 621
12256.96 605
12258.00 587
12259.05 624
12260.09 625
12261.14 569
12262.18 609
12263.23 593
12264.27 552
12265.32 580
12266.36 565
12267.41 548
12268.45 583
12269.50 583
12270.55 567
12271.59 564
12272.64 571
12273.68 585
12274.73 610
12275.77 591
12276.82 668
12277.87 628
12278.91 613
12279.96 632
12281.00 618
12282.05 573
12283.10 598
12284.14 580
12285.19 541
12286.24 561
12287.28 601
12288.33 559
12289.38 534
12290.42 557
12291.47 585
12292.51 570
12293.56 567
12294.61 604
12295.65 563
12296.70 608
12297.75 578
12298.80 518
12299.84 605
12300.89 620
12301.94 572
12302.98 562
12304.03 534
12305.08 513
12306.12 559
12307.17 572
12308.22 581
12309.27 578
12310.31 566
12311.36 578
12312.41 489
12313.46 538
12314.50 546
12315.55 517
12316.60 533
12317.65 570
12318.69 494
12319.74 552
12320.79 555
12321.84 563
12322.88 535
12323.93 556
12324.98 574
12326.03 558
12327.08 565
12328.12 503
12329.17 490
12330.22 540
12331.27 560
12332.32 560
12333.37 552
12334.41 512
12335.46 533
12336.51 549
12337.56 562
12338.61 542
12339.66 557
12340.71 570
12341.75 556
12342.80 573
12343.85 561
12344.90 560
12345.95 569
12347.00 521
12348.05 507
12349.10 551
12350.15 523
12351.19 576
12352.24 530
12353.29 549
12354.34 566
12355.39 560
12356.44 564
12357.49 555
12358.54 573
12359.59 577
12360.64 581
12361.69 625
12362.74 569
12363.79 587
12364.84 584
12365.89 686
12366.94 601
12367.99 591
12369.04 609
12370.09 618
12371.14 575
12372.18 579
12373.24 615
12374.29 576
12375.34 611
12376.39 587
12377.44 557
12378.49 613
12379.54 576
12380.59 565
12381.64 591
12382.69 607
12383.74 584
12384.79 601
12385.84 572
12386.89 555
12387.94 598
12388.99 580
12390.04 651
12391.09 625
12392.14 598
12393.19 628
12394.24 664
12395.30 625
12396.35 598
12397.40 635
12398.45 599
12399.50 599
12400.55 636
12401.60 671
12402.65 625
12403.70 568
12404.76 610
12405.81 620
12406.86 654
12407.91 673
12408.96 644
12410.01 619
12411.07 647
12412.12 637
12413.17 626
12414.22 663
12415.27 634
12416.32 695
12417.38 641
12418.43 633
12419.48 651
12420.53 612
12421.58 672
12422.64 633
12423.69 694
12424.74 693
12425.79 739
12426.84 675
12427.90 697
12428.95 733
12430.00 753
12431.05 724
12432.11 737
12433.16 751
12434.21 753
12435.26 700
12436.32 720
12437.37 693
12438.42 698
12439.48 671
12440.53 684
12441.58 660
12442.63 638
12443.69 744
12444.74 717
12445.79 678
12446.85 687
12447.90 702
12448.95 755
12450.01 729
12451.06 797
12452.11 785
12453.17 761
12454.22 757
12455.27 807
12456.33 847
12457.38 789
12458.43 822
12459.49 856
12460.54 817
12461.60 826
12462.65 876
12463.70 802
12464.76 866
12465.81 960
12466.86 1072
12467.92 1119
12468.97 1145
12470.03 1217
12471.08 1349
12472.14 1559
12473.19 1608
12474.24 1730
12475.30 1751
12476.35 1665
12477.41 1682
12478.46 1650
12479.52 1500
12480.57 1475
12481.63 1340
12482.68 1245
12483.73 1122
12484.79 1107
12485.84 1038
12486.90 1029
12487.95 977
12489.01 985
12490.06 913
12491.12 861
12492.17 853
12493.23 846
12494.28 781
12495.34 758
12496.39 759
12497.45 788
12498.51 763
12499.56 776
12500.62 726
12501.67 753
12502.73 764
12503.78 781
12504.84 701
12505.89 735
12506.95 757
12508.01 730
12509.06 709
12510.12 718
12511.17 780
12512.23 742
12513.28 671
12514.34 633
12515.40 719
12516.45 673
12517.51 677
12518.56 682
12519.62 684
12520.68 686
12521.73 700
12522.79 706
12523.85 686
12524.90 682
12525.96 633
12527.02 631
12528.07 668
12529.13 650
12530.19 670
12531.24 626
12532.30 646
12533.36 705
12534.41 695
12535.47 690
12536.53 694
12537.58 666
12538.64 680
12539.70 733
12540.75 672
12541.81 691
12542.87 724
12543.93 715
12544.98 762
12546.04 749
12547.10 729
12548.16 779
12549.21 849
12550.27 868
12551.33 879
12552.39 945
12553.44 950
12554.50 962
12555.56 997
12556.62 965
12557.67 942
12558.73 952
12559.79 899
12560.85 920
12561.91 907
12562.96 819
12564.02 800
12565.08 830
12566.14 814
12567.20 770
12568.26 764
12569.31 732
12570.37 775
12571.43 741
12572.49 703
12573.55 728
12574.61 726
12575.66 735
12576.72 694
12577.78 699
12578.84 742
12579.90 745
12580.96 741
12582.02 735
12583.08 675
12584.13 705
12585.19 741
12586.25 770
12587.31 677
12588.37 689
12589.43 650
12590.49 669
12591.55 650
12592.61 670
12593.67 649
12594.73 630
12595.79 635
12596.85 584
12597.91 647
12598.96 609
12600.02 566
12601.08 613
12602.14 669
12603.20 621
12604.26 611
12605.32 656
12606.38 612
12607.44 620
12608.50 658
12609.56 690
12610.62 758
12611.68 702
12612.74 727
12613.80 747
12614.86 682
12615.92 777
12616.98 775
12618.04 764
12619.10 701
12620.17 736
12621.23 679
12622.29 660
12623.35 679
12624.41 639
12625.47 650
12626.53 673
12627.59 691
12628.65 670
12629.71 624
12630.77 600
12631.83 666
12632.89 608
12633.96 631
12635.02 593
12636.08 593
12637.14 620
12638.20 712
12639.26 660
12640.32 613
12641.38 619
12642.45 612
12643.51 582
12644.57 639
12645.63 652
12646.69 636
12647.75 577
12648.81 607
12649.88 656
12650.94 594
12652.00 654
12653.06 609
12654.12 642
12655.19 563
12656.25 571
12657.31 625
12658.37 616
12659.43 571
12660.50 599
12661.56 636
12662.62 621
12663.68 616
12664.75 590
12665.81 653
12666.87 613
12667.93 601
12668.99 604
12670.06 650
12671.12 566
12672.18 603
12673.25 639
12674.31 604
12675.37 607
12676.43 613
12677.50 588
12678.56 609
12679.62 631
12680.69 665
12681.75 673
12682.81 713
12683.87 668
12684.94 663
12686.00 630
12687.06 655
12688.13 610
12689.19 629
12690.25 666
12691.32 701
12692.38 680
12693.45 697
12694.51 679
12695.57 663
12696.64 687
12697.70 693
12698.76 725
12699.83 728
12700.89 744
12701.95 735
12703.02 752
12704.08 709
12705.15 750
12706.21 748
12707.28 683
12708.34 697
12709.40 714
12710.47 666
12711.53 637
12712.60 665
12713.66 680
12714.73 682
12715.79 696
12716.85 685
12717.92 725
12718.98 736
12720.05 718
12721.11 690
12722.18 657
12723.24 662
12724.31 739
12725.37 726
12726.44 682
12727.50 745
12728.57 701
12729.63 710
12730.70 702
12731.76 804
12732.83 712
12733.89 650
12734.96 700
12736.02 728
12737.09 688
12738.15 694
12739.22 687
12740.29 678
12741.35 662
12742.42 684
12743.48 643
12744.55 654
12745.61 674
12746.68 703
12747.74 602
12748.81 590
12749.88 614
12750.94 591
12752.01 602
12753.07 576
12754.14 613
12755.21 644
12756.27 613
12757.34 526
12758.41 563
12759.47 607
12760.54 625
12761.60 552
12762.67 539
12763.74 602
12764.80 605
12765.87 629
12766.94 626
12768.00 596
12769.07 575
12770.14 549
12771.20 591
12772.27 566
12773.34 534
12774.40 579
12775.47 602
12776.54 544
12777.61 557
12778.67 529
12779.74 597
12780.81 625
12781.87 556
12782.94 576
12784.01 548
12785.08 557
12786.14 590
12787.21 582
12788.28 570
12789.35 581
12790.41 602
12791.48 579
12792.55 542
12793.62 587
12794.69 600
12795.75 623
12796.82 633
12797.89 558
12798.96 568
12800.02 574
12801.09 591
12802.16 563
12803.23 579
12804.30 562
12805.37 586
12806.43 626
12807.50 619
12808.57 583
12809.64 603
12810.71 638
12811.78 711
12812.84 663
12813.91 680
12814.98 665
12816.05 676
12817.12 645
12818.19 672
12819.26 727
12820.33 653
12821.39 692
12822.46 604
12823.53 626
12824.60 649
12825.67 638
12826.74 637
12827.81 625
12828.88 635
12829.95 609
12831.02 610
12832.09 618
12833.16 607
12834.22 576
12835.29 620
12836.36 602
12837.43 556
12838.50 568
12839.57 588
12840.64 536
12841.71 524
12842.78 574
12843.85 577
12844.92 544
12845.99 527
12847.06 546
12848.13 553
12849.20 532
12850.27 518
12851.34 582
12852.41 540
12853.48 508
12854.55 517
12855.62 562
12856.69 514
12857.76 548
12858.83 563
12859.90 557
12860.97 572
12862.05 537
12863.12 560
12864.19 580
12865.26 497
12866.33 506
12867.40 527
12868.47 516
12869.54 528
12870.61 545
12871.68 527
12872.75 527
12873.82 578
12874.90 533
12875.97 562
12877.04 511
12878.11 533
12879.18 510
12880.25 519
12881.32 550
12882.40 550
12883.47 526
12884.54 514
12885.61 453
12886.68 493
12887.75 496
12888.82 497
12889.90 543
12890.97 562
12892.04 494
12893.11 482
12894.18 498
12895.26 507
12896.33 490
12897.40 499
12898.47 498
12899.54 509
12900.62 466
12901.69 428
12902.76 473
12903.83 503
12904.91 487
12905.98 494
12907.05 525
12908.12 506
12909.20 504
12910.27 501
12911.34 497
12912.41 472
12913.49 501
12914.56 472
12915.63 477
12916.71 532
12917.78 555
12918.85 562
12919.92 511
12921.00 524
12922.07 528
12923.14 510
12924.22 487
12925.29 472
12926.36 467
12927.44 454
12928.51 515
12929.58 498
12930.66 489
12931.73 496
12932.80 494
12933.88 488
12934.95 480
12936.02 455
12937.10 481
12938.17 472
12939.25 449
12940.32 517
12941.39 496
12942.47 480
12943.54 478
12944.62 503
12945.69 478
12946.76 457
12947.84 484
12948.91 453
12949.99 432
12951.06 501
12952.14 454
12953.21 448
12954.28 482
12955.36 471
12956.43 418
12957.51 467
12958.58 435
12959.66 452
12960.73 482
12961.81 469
12962.88 491
12963.96 495
12965.03 468
12966.11 439
12967.18 456
12968.26 459
12969.33 429
12970.41 417
12971.48 464
12972.56 480
12973.63 486
12974.71 496
12975.78 502
12976.86 480
12977.93 532
12979.01 536
12980.08 554
12981.16 561
12982.23 514
12983.31 446
12984.39 523
12985.46 500
12986.54 492
12987.61 505
12988.69 452
12989.77 468
12990.84 476
12991.92 485
12992.99 552
12994.07 540
12995.15 516
12996.22 544
12997.30 521
12998.37 542
12999.45 500
13000.53 483
13001.60 486
13002.68 516
13003.76 496
13004.83 516
13005.91 500
13006.99 501
13008.06 468
13009.14 429
13010.22 460
13011.29 480
13012.37 525
13013.45 508
13014.52 435
13015.60 454
13016.68 496
13017.75 505
13018.83 543
13019.91 583
13020.99 510
13022.06 490
13023.14 515
13024.22 495
13025.30 472
13026.37 457
13027.45 512
13028.53 513
13029.61 486
13030.68 511
13031.76 510
13032.84 504
13033.92 555
13034.99 474
13036.07 488
13037.15 541
13038.23 473
13039.31 467
13040.38 503
13041.46 527
13042.54 497
13043.62 531
13044.70 532
13045.77 444
13046.85 491
13047.93 507
13049.01 442
13050.09 500
13051.17 502
13052.24 545
13053.32 509
13054.40 495
13055.48 487
13056.56 445
13057.64 489
13058.72 472
13059.80 525
13060.87 511
13061.95 473
13063.03 478
13064.11 458
13065.19 520
13066.27 503
13067.35 455
13068.43 517
13069.51 446
13070.59 487
13071.67 530
13072.74 476
13073.82 491
13074.90 469
13075.98 482
13077.06 495
13078.14 515
13079.22 501
13080.30 537
13081.38 436
13082.46 457
13083.54 478
13084.62 463
13085.70 433
13086.78 456
13087.86 470
13088.94 446
13090.02 493
13091.10 506
13092.18 472
13093.26 460
13094.34 512
13095.42 478
13096.50 489
13097.58 489
13098.66 527
13099.74 493
13100.82 508
13101.90 522
13102.98 427
13104.07 470
13105.15 502
13106.23 488
13107.31 469
13108.39 476
13109.47 535
13110.55 480
13111.63 459
13112.71 446
13113.79 440
13114.87 479
13115.96 507
13117.04 513
13118.12 504
13119.20 472
13120.28 524
13121.36 482
13122.44 487
13123.52 493
13124.61 529
13125.69 466
13126.77 445
13127.85 433
13128.93 446
13130.01 430
13131.10 455
13132.18 439
13133.26 478
13134.34 481
13135.42 469
13136.51 478
13137.59 459
13138.67 478
13139.75 541
13140.83 515
13141.92 495
13143.00 446
13144.08 489
13145.16 497
13146.25 502
13147.33 454
13148.41 476
13149.49 498
13150.58 459
13151.66 439
13152.74 469
13153.82 467
13154.91 482
13155.99 488
13157.07 495
13158.15 447
13159.24 472
13160.32 464
13161.40 518
13162.49 492
13163.57 492
13164.65 486
13165.74 483
13166.82 477
13167.90 474
13168.99 447
13170.07 494
13171.15 471
13172.24 499
13173.32 509
13174.40 529
13175.49 528
13176.57 466
13177.65 514
13178.74 538
13179.82 487
13180.91 486
13181.99 505
13183.07 536
13184.16 511
13185.24 528
13186.32 506
13187.41 517
13188.49 547
13189.58 581
13190.66 534
13191.75 523
13192.83 549
13193.91 493
13195.00 522
13196.08 528
13197.17 537
13198.25 498
13199.34 508
13200.42 521
13201.51 490
13202.59 510
13203.68 506
13204.76 476
13205.85 494
13206.93 496
13208.01 482
13209.10 490
13210.18 519
13211.27 467
13212.36 474
13213.44 548
13214.53 513
13215.61 522
13216.70 533
13217.78 537
13218.87 537
13219.95 583
13221.04 528
13222.12 548
13223.21 568
13224.29 535
13225.38 503
13226.47 492
13227.55 535
13228.64 510
13229.72 491
13230.81 558
13231.89 516
13232.98 553
13234.07 519
13235.15 529
13236.24 503
13237.33 538
13238.41 595
13239.50 571
13240.58 543
13241.67 514
13242.76 564
13243.84 592
13244.93 587
13246.02 545
13247.10 572
13248.19 534
13249.28 569
13250.36 575
13251.45 548
13252.54 580
13253.62 551
13254.71 588
13255.80 541
13256.88 580
13257.97 568
13259.06 637
13260.14 618
13261.23 587
13262.32 584
13263.41 596
13264.49 577
13265.58 619
13266.67 648
13267.76 635
13268.84 652
13269.93 599
13271.02 651
13272.11 626
13273.19 660
13274.28 693
13275.37 734
13276.46 673
13277.54 605
13278.63 637
13279.72 623
13280.81 674
13281.90 705
13282.98 693
13284.07 678
13285.16 686
13286.25 673
13287.34 772
13288.42 690
13289.51 670
13290.60 674
13291.69 747
13292.78 752
13293.87 747
13294.95 707
13296.04 727
13297.13 723
13298.22 730
13299.31 687
13300.40 703
13301.49 771
13302.58 785
13303.66 733
13304.75 833
13305.84 794
13306.93 779
13308.02 826
13309.11 857
13310.20 837
13311.29 853
13312.38 844
13313.47 809
13314.55 812
13315.64 811
13316.73 832
13317.82 791
13318.91 803
13320.00 798
13321.09 771
13322.18 800
13323.27 778
13324.36 804
13325.45 798
13326.54 735
13327.63 750
13328.72 748
13329.81 768
13330.90 762
13331.99 782
13333.08 805
13334.17 803
13335.26 835
13336.35 853
13337.44 762
13338.53 781
13339.62 786
13340.71 785
13341.80 785
13342.89 849
13343.98 829
13345.07 857
13346.16 868
13347.25 862
13348.35 777
13349.44 834
13350.53 891
13351.62 882
13352.71 856
13353.80 802
13354.89 919
13355.98 870
13357.07 915
13358.16 918
13359.26 957
13360.35 1024
13361.44 998
13362.53 1053
13363.62 1068
13364.71 1111
13365.80 1105
13366.89 1132
13367.99 1012
13369.08 1016
13370.17 1022
13371.26 1001
13372.35 932
13373.44 896
13374.54 891
13375.63 906
13376.72 870
13377.81 845
13378.90 812
13380.00 879
13381.09 840
13382.18 765
13383.27 768
13384.36 809
13385.46 733
13386.55 775
13387.64 729
13388.73 672
13389.83 744
13390.92 733
13392.01 710
13393.10 708
13394.20 692
13395.29 669
13396.38 696
13397.47 722
13398.57 714
13399.66 740
13400.75 710
13401.84 690
13402.94 741
13404.03 738
13405.12 719
13406.22 682
13407.31 692
13408.40 725
13409.50 739
13410.59 735
13411.68 659
13412.78 663
13413.87 720
13414.96 713
13416.06 705
13417.15 695
13418.24 768
13419.34 758
13420.43 735
13421.52 681
13422.62 731
13423.71 725
13424.81 763
13425.90 709
13426.99 717
13428.09 767
13429.18 734
13430.27 721
13431.37 705
13432.46 771
13433.56 736
13434.65 767
13435.75 802
13436.84 745
13437.93 790
13439.03 757
13440.12 754
13441.22 740
13442.31 811
13443.41 761
13444.50 847
13445.60 804
13446.69 762
13447.79 755
13448.88 780
13449.98 797
13451.07 817
13452.17 787
13453.26 822
13454.36 867
13455.45 945
13456.55 863
13457.64 890
13458.74 903
13459.83 905
13460.93 877
13462.02 842
13463.12 881
13464.21 869
13465.31 957
13466.40 963
13467.50 945
13468.59 965
13469.69 893
13470.79 928
13471.88 941
13472.98 914
13474.07 870
13475.17 967
13476.27 1011
13477.36 994
13478.46 979
13479.55 1034
13480.65 1011
13481.75 1010
13482.84 918
13483.94 876
13485.03 997
13486.13 1019
13487.23 937
13488.32 1024
13489.42 1051
13490.52 1080
13491.61 1090
13492.71 1108
13493.81 1067
13494.90 1093
13496.00 1161
13497.10 1121
13498.19 1136
13499.29 1173
13500.39 1187
13501.48 1179
13502.58 1192
13503.68 1122
13504.77 1104
13505.87 1087
13506.97 1045
13508.07 1042
13509.16 1027
13510.26 1018
13511.36 929
13512.46 1000
13513.55 931
13514.65 902
13515.75 890
13516.85 853
13517.94 863
13519.04 818
13520.14 834
13521.24 821
13522.33 797
13523.43 792
13524.53 783
13525.63 756
13526.73 759
13527.82 804
13528.92 779
13530.02 715
13531.12 756
13532.22 727
13533.31 742
13534.41 727
13535.51 722
13536.61 723
13537.71 702
13538.81 679
13539.90 724
13541.00 670
13542.10 597
13543.20 621
13544.30 648
13545.40 617
13546.50 594
13547.60 670
13548.69 654
13549.79 628
13550.89 632
13551.99 702
13553.09 709
13554.19 618
13555.29 645
13556.39 731
13557.49 661
13558.59 642
13559.69 648
13560.78 640
13561.88 643
13562.98 641
13564.08 709
13565.18 714
13566.28 646
13567.38 599
13568.48 660
13569.58 709
13570.68 715
13571.78 645
13572.88 642
13573.98 690
13575.08 693
13576.18 631
13577.28 694
13578.38 644
13579.48 637
13580.58 649
13581.68 688
13582.78 637
13583.88 635
13584.98 674
13586.08 641
13587.18 638
13588.28 690
13589.38 657
13590.48 658
13591.59 695
13592.69 648
13593.79 685
13594.89 679
13595.99 661
13597.09 674
13598.19 632
13599.29 639
13600.39 648
13601.49 691
13602.59 660
13603.69 737
13604.80 736
13605.90 696
13607.00 712
13608.10 715
13609.20 670
13610.30 757
13611.40 732
13612.51 731
13613.61 769
13614.71 761
13615.81 722
13616.91 665
13618.01 732
13619.11 692
13620.22 680
13621.32 715
13622.42 739
13623.52 734
13624.62 714
13625.73 824
13626.83 766
13627.93 729
13629.03 679
13630.13 707
13631.24 693
13632.34 657
13633.44 723
13634.54 702
13635.65 720
13636.75 752
13637.85 730
13638.95 694
13640.06 705
13641.16 684
13642.26 694
13643.36 691
13644.47 691
13645.57 633
13646.67 677
13647.78 671
13648.88 718
13649.98 644
13651.08 653
13652.19 639
13653.29 659
13654.39 645
13655.50 736
13656.60 676
13657.70 643
13658.81 632
13659.91 725
13661.01 678
13662.12 646
13663.22 636
13664.32 681
13665.43 657
13666.53 679
13667.63 614
13668.74 677
13669.84 693
13670.95 644
13672.05 633
13673.15 688
13674.26 720
13675.36 648
13676.47 623
13677.57 674
13678.67 685
13679.78 643
13680.88 650
13681.99 652
13683.09 669
13684.20 717
13685.30 677
13686.40 658
13687.51 669
13688.61 720
13689.72 616
13690.82 616
13691.93 685
13693.03 655
13694.14 653
13695.24 639
13696.35 691
13697.45 692
13698.56 668
13699.66 646
13700.77 699
13701.87 714
13702.98 709
13704.08 736
13705.19 709
13706.29 674
13707.40 664
13708.50 659
13709.61 739
13710.71 746
13711.82 764
13712.92 807
13714.03 732
13715.14 754
13716.24 794
13717.35 818
13718.45 823
13719.56 822
13720.66 756
13721.77 781
13722.88 820
13723.98 838
13725.09 814
13726.19 840
13727.30 893
13728.41 877
13729.51 880
13730.62 936
13731.73 903
13732.83 963
13733.94 888
13735.04 815
13736.15 870
13737.26 937
13738.36 960
13739.47 879
13740.58 964
13741.68 979
13742.79 944
13743.90 910
13745.00 969
13746.11 974
13747.22 999
13748.32 1050
13749.43 1075
13750.54 1029
13751.65 1054
13752.75 1091
13753.86 1068
13754.97 1102
13756.07 1132
13757.18 1156
13758.29 1146
13759.40 1249
13760.50 1250
13761.61 1361
13762.72 1506
13763.83 1513
13764.93 1485
13766.04 1583
13767.15 1590
13768.26 1680
13769.37 1652
13770.47 1795
13771.58 1784
13772.69 1693
13773.80 1720
13774.91 1656
13776.01 1648
13777.12 1508
13778.23 1464
13779.34 1429
13780.45 1436
13781.55 1363
13782.66 1280
13783.77 1226
13784.88 1212
13785.99 1085
13787.10 1054
13788.20 1098
13789.31 941
13790.42 1011
13791.53 935
13792.64 1020
13793.75 958
13794.86 996
13795.97 906
13797.07 984
13798.18 860
13799.29 912
13800.40 921
13801.51 959
13802.62 950
13803.73 982
13804.84 963
13805.95 867
13807.06 788
13808.17 828
13809.28 892
13810.39 872
13811.49 927
13812.60 842
13813.71 904
13814.82 811
13815.93 830
13817.04 797
13818.15 795
13819.26 724
13820.37 790
13821.48 750
13822.59 805
13823.70 767
13824.81 783
13825.92 784
13827.03 754
13828.14 804
13829.25 743
13830.36 778
13831.47 691
13832.58 797
13833.69 710
13834.80 767
13835.92 716
13837.03 789
13838.14 770
13839.25 748
13840.36 792
13841.47 763
13842.58 816
13843.69 771
13844.80 767
13845.91 811
13847.02 830
13848.13 756
13849.24 815
13850.36 811
13851.47 778
13852.58 770
13853.69 862
13854.80 837
13855.91 839
13857.02 834
13858.13 826
13859.25 841
13860.36 820
13861.47 816
13862.58 858
13863.69 865
13864.80 814
13865.91 842
13867.03 832
13868.14 869
13869.25 882
13870.36 921
13871.47 836
13872.59 857
13873.70 851
13874.81 816
13875.92 795
13877.03 880
13878.15 936
13879.26 877
13880.37 947
13881.48 876
13882.60 863
13883.71 876
13884.82 840
13885.93 879
13887.05 980
13888.16 1043
13889.27 1004
13890.38 1055
13891.50 1025
13892.61 1037
13893.72 1014
13894.83 1025
13895.95 1024
13897.06 953
13898.17 1004
13899.29 1052
13900.40 872
13901.51 893
13902.63 925
13903.74 915
13904.85 788
13905.97 805
13907.08 885
13908.19 848
13909.31 751
13910.42 767
13911.53 813
13912.65 829
13913.76 847
13914.87 816
13915.99 771
13917.10 786
13918.21 861
13919.33 795
13920.44 789
13921.56 763
13922.67 795
13923.78 757
13924.90 770
13926.01 784
13927.13 803
13928.24 732
13929.35 747
13930.47 766
13931.58 798
13932.70 783
13933.81 820
13934.93 795
13936.04 771
13937.16 835
13938.27 749
13939.38 859
13940.50 784
13941.61 749
13942.73 745
13943.84 770
13944.96 767
13946.07 734
13947.19 666
13948.30 653
13949.42 703
13950.53 701
13951.65 712
13952.76 692
13953.88 694
13954.99 736
13956.11 754
13957.23 671
13958.34 698
13959.46 744
13960.57 742
13961.69 769
13962.80 749
13963.92 750
13965.03 708
13966.15 697
13967.27 678
13968.38 692
13969.50 696
13970.61 763
13971.73 711
13972.84 716
13973.96 671
13975.08 727
13976.19 716
13977.31 743
13978.43 672
13979.54 672
13980.66 687
13981.77 695
13982.89 691
13984.01 688
13985.12 763
13986.24 636
13987.36 728
13988.47 695
13989.59 739
13990.71 773
13991.82 735
13992.94 653
13994.06 664
13995.17 672
13996.29 662
13997.41 711
13998.52 687
13999.64 688
14000.76 670
14001.88 703
14002.99 728
14004.11 680
14005.23 647
14006.34 672
14007.46 690
14008.58 723
14009.70 659
14010.81 755
14011.93 690
14013.05 722
14014.17 685
14015.28 691
14016.40 728
14017.52 690
14018.64 702
14019.76 704
14020.87 695
14021.99 691
14023.11 751
14024.23 731
14025.35 751
14026.46 730
14027.58 776
14028.70 723
14029.82 718
14030.94 721
14032.06 683
14033.17 689
14034.29 771
14035.41 777
14036.53 738
14037.65 760
14038.77 796
14039.88 760
14041.00 767
14042.12 805
14043.24 777
14044.36 823
14045.48 811
14046.60 756
14047.72 762
14048.84 819
14049.95 795
14051.07 839
14052.19 869
14053.31 873
14054.43 829
14055.55 845
14056.67 914
14057.79 931
14058.91 947
14060.03 902
14061.15 883
14062.27 910
14063.39 941
14064.51 965
14065.63 1006
14066.75 956
14067.87 1008
14068.99 1007
14070.11 969
14071.23 1019
14072.35 1078
14073.47 1016
14074.59 1057
14075.71 1136
14076.83 1106
14077.95 1105
14079.07 1120
14080.19 1141
14081.31 1127
14082.43 1119
14083.55 1141
14084.67 1202
14085.79 1207
14086.91 1242
14088.03 1264
14089.15 1284
14090.27 1346
14091.39 1343
14092.51 1398
14093.63 1466
14094.75 1519
14095.87 1467
14097.00 1452
14098.12 1475
14099.24 1429
14100.36 1375
14101.48 1339
14102.60 1331
14103.72 1235
14104.84 1210
14105.96 1242
14107.09 1135
14108.21 1049
14109.33 950
14110.45 1045
14111.57 982
14112.69 950
14113.81 939
14114.94 900
14116.06 832
14117.18 861
14118.30 859
14119.42 869
14120.55 849
14121.67 842
14122.79 823
14123.91 864
14125.03 834
14126.16 815
14127.28 764
14128.40 768
14129.52 785
14130.64 724
14131.77 773
14132.89 787
14134.01 782
14135.13 777
14136.26 795
14137.38 785
14138.50 789
14139.62 768
14140.75 802
14141.87 732
14142.99 703
14144.11 784
14145.24 675
14146.36 706
14147.48 752
14148.61 704
14149.73 669
14150.85 719
14151.98 686
14153.10 720
14154.22 732
14155.35 721
14156.47 681
14157.59 726
14158.72 716
14159.84 683
14160.96 704
14162.09 704
14163.21 690
14164.33 692
14165.46 720
14166.58 741
14167.70 680
14168.83 726
14169.95 699
14171.08 637
14172.20 692
14173.32 733
14174.45 671
14175.57 688
14176.70 650
14177.82 714
14178.94 742
14180.07 727
14181.19 665
14182.32 709
14183.44 697
14184.57 672
14185.69 660
14186.81 636
14187.94 689
14189.06 655
14190.19 648
14191.31 694
14192.44 664
14193.56 686
14194.69 694
14195.81 620
14196.94 631
14198.06 636
14199.19 605
14200.31 619
14201.44 652
14202.56 648
14203.69 620
14204.81 632
14205.94 601
14207.06 613
14208.19 646
14209.31 590
14210.44 590
14211.57 617
14212.69 622
14213.82 613
14214.94 581
14216.07 627
14217.19 616
14218.32 612
14219.44 587
14220.57 591
14221.70 602
14222.82 606
14223.95 582
14225.07 603
14226.20 575
14227.33 613
14228.45 589
14229.58 564
14230.71 541
14231.83 587
14232.96 602
14234.08 588
14235.21 554
14236.34 580
14237.46 533
14238.59 576
14239.72 601
14240.84 551
14241.97 562
14243.10 556
14244.22 551
14245.35 576
14246.48 564
14247.60 588
14248.73 520
14249.86 579
14250.99 539
14252.11 597
14253.24 497
14254.37 526
14255.49 545
14256.62 507
14257.75 540
14258.88 515
14260.00 573
14261.13 562
14262.26 554
14263.39 537
14264.51 546
14265.64 551
14266.77 524
14267.90 503
14269.02 502
14270.15 555
14271.28 535
14272.41 514
14273.54 518
14274.66 564
14275.79 500
14276.92 551
14278.05 544
14279.18 482
14280.30 475
14281.43 529
14282.56 527
14283.69 477
14284.82 474
14285.95 539
14287.07 544
14288.20 520
14289.33 513
14290.46 496
14291.59 502
14292.72 518
14293.85 542
14294.98 427
14296.10 490
14297.23 482
14298.36 501
14299.49 471
14300.62 478
14301.75 513
14302.88 512
14304.01 463
14305.14 451
14306.27 468
14307.39 464
14308.52 485
14309.65 442
14310.78 511
14311.91 538
14313.04 464
14314.17 463
14315.30 472
14316.43 434
14317.56 437
14318.69 435
14319.82 461
14320.95 437
14322.08 467
14323.21 412
14324.34 454
14325.47 479
14326.60 436
14327.73 419
14328.86 472
14329.99 482
14331.12 491
14332.25 459
14333.38 434
14334.51 440
14335.64 422
14336.77 469
14337.90 457
14339.03 467
14340.16 438
14341.29 451
14342.42 445
14343.56 414
14344.69 485
14345.82 461
14346.95 421
14348.08 398
14349.21 424
14350.34 415
14351.47 416
14352.60 413
14353.73 433
14354.87 469
14356.00 457
14357.13 427
14358.26 439
14359.39 467
14360.52 460
14361.65 440
14362.78 424
14363.92 478
14365.05 455
14366.18 441
14367.31 444
14368.44 421
14369.57 414
14370.71 489
14371.84 436
14372.97 422
14374.10 413
14375.23 469
14376.37 444
14377.50 435
14378.63 418
14379.76 413
14380.89 427
14382.03 493
14383.16 445
14384.29 461
14385.42 477
14386.56 488
14387.69 494
14388.82 455
14389.95 426
14391.09 463
14392.22 459
14393.35 459
14394.48 448
14395.62 461
14396.75 439
14397.88 448
14399.02 413
14400.15 469
14401.28 450
14402.41 469
14403.55 439
14404.68 429
14405.81 422
14406.95 459
14408.08 466
14409.21 448
14410.35 415
14411.48 472
14412.61 489
14413.75 484
14414.88 465
14416.01 426
14417.15 432
14418.28 461
14419.42 439
14420.55 491
14421.68 479
14422.82 514
14423.95 473
14425.08 486
14426.22 473
14427.35 435
14428.49 451
14429.62 470
14430.75 483
14431.89 449
14433.02 471
14434.16 477
14435.29 458
14436.43 477
14437.56 504
14438.69 510
14439.83 463
14440.96 454
14442.10 464
14443.23 487
14444.37 493
14445.50 451
14446.64 452
14447.77 453
14448.91 457
14450.04 451
14451.18 401
14452.31 433
14453.45 449
14454.58 454
14455.72 456
14456.85 450
14457.99 437
14459.12 445
14460.26 457
14461.39 478
14462.53 476
14463.66 466
14464.80 472
14465.94 491
14467.07 474
14468.21 432
14469.34 455
14470.48 462
14471.61 474
14472.75 511
14473.89 438
14475.02 435
14476.16 462
14477.29 456
14478.43 472
14479.57 440
14480.70 464
14481.84 447
14482.97 480
14484.11 501
14485.25 494
14486.38 445
14487.52 493
14488.66 506
14489.79 489
14490.93 460
14492.07 502
14493.20 530
14494.34 518
14495.48 479
14496.61 489
14497.75 501
14498.89 504
14500.02 510
14501.16 458
14502.30 509
14503.43 518
14504.57 522
14505.71 490
14506.84 473
14507.98 513
14509.12 576
14510.26 533
14511.39 563
14512.53 559
14513.67 542
14514.81 518
14515.94 519
14517.08 517
14518.22 553
14519.36 537
14520.49 522
14521.63 548
14522.77 502
14523.91 470
14525.05 494
14526.18 516
14527.32 528
14528.46 516
14529.60 512
14530.74 495
14531.87 509
14533.01 493
14534.15 527
14535.29 490
14536.43 419
14537.56 467
14538.70 498
14539.84 530
14540.98 491
14542.12 514
14543.26 458
14544.40 471
14545.53 506
14546.67 518
14547.81 469
14548.95 517
14550.09 476
14551.23 471
14552.37 512
14553.51 448
14554.65 510
14555.78 516
14556.92 478
14558.06 437
14559.20 470
14560.34 498
14561.48 515
14562.62 504
14563.76 514
14564.90 514
14566.04 512
14567.18 526
14568.32 469
14569.46 457
14570.60 518
14571.74 502
14572.88 476
14574.02 429
14575.16 508
14576.30 540
14577.44 520
14578.58 509
14579.72 508
14580.86 486
14582.00 521
14583.14 534
14584.28 530
14585.42 489
14586.56 516
14587.70 536
14588.84 543
14589.98 480
14591.12 520
14592.26 579
14593.40 587
14594.54 547
14595.68 567
14596.82 558
14597.96 539
14599.10 523
14600.24 574
14601.38 596
14602.52 554
14603.67 563
14604.81 586
14605.95 620
14607.09 588
14608.23 624
14609.37 619
14610.51 598
14611.65 559
14612.79 595
14613.94 612
14615.08 646
14616.22 632
14617.36 657
14618.50 650
14619.64 650
14620.79 697
14621.93 681
14623.07 668
14624.21 676
14625.35 691
14626.49 737
14627.64 782
14628.78 764
14629.92 774
14631.06 770
14632.20 817
14633.35 781
14634.49 770
14635.63 766
14636.77 791
14637.91 737
14639.06 711
14640.20 699
14641.34 689
14642.48 608
14643.63 601
14644.77 618
14645.91 620
14647.05 647
14648.20 578
14649.34 571
14650.48 571
14651.63 596
14652.77 555
14653.91 551
14655.05 491
14656.20 552
14657.34 547
14658.48 543
14659.63 518
14660.77 505
14661.91 491
14663.06 506
14664.20 514
14665.34 509
14666.49 477
14667.63 477
14668.77 493
14669.92 497
14671.06 487
14672.20 480
14673.35 422
14674.49 432
14675.64 457
14676.78 438
14677.92 472
14679.07 449
14680.21 459
14681.35 459
14682.50 381
14683.64 400
14684.79 436
14685.93 462
14687.08 452
14688.22 415
14689.36 422
14690.51 384
14691.65 375
14692.80 398
14693.94 404
14695.09 400
14696.23 422
14697.38 429
14698.52 422
14699.66 382
14700.81 390
14701.95 376
14703.10 401
14704.24 408
14705.39 428
14706.53 374
14707.68 416
14708.82 403
14709.97 417
14711.11 419
14712.26 389
14713.40 389
14714.55 404
14715.69 373
14716.84 410
14717.99 371
14719.13 390
14720.28 408
14721.42 394
14722.57 395
14723.71 393
14724.86 392
14726.00 365
14727.15 432
14728.30 392
14729.44 426
14730.59 444
14731.73 430
14732.88 383
14734.03 338
14735.17 397
14736.32 398
14737.46 352
14738.61 352
14739.76 440
14740.90 428
14742.05 392
14743.20 347
14744.34 393
14745.49 399
14746.64 367
14747.78 412
14748.93 396
14750.08 367
14751.22 324
14752.37 367
14753.52 368
14754.66 349
14755.81 368
14756.96 361
14758.10 375
14759.25 351
14760.40 331
14761.54 354
14762.69 344
14763.84 395
14764.99 416
14766.13 353
14767.28 376
14768.43 375
14769.58 352
14770.72 369
14771.87 341
14773.02 346
14774.17 405
14775.31 361
14776.46 320
14777.61 343
14778.76 361
14779.90 360
14781.05 374
14782.20 382
14783.35 394
14784.50 338
14785.64 338
14786.79 372
14787.94 358
14789.09 367
14790.24 359
14791.38 391
14792.53 322
14793.68 313
14794.83 364
14795.98 321
14797.13 310
14798.28 346
14799.42 345
14800.57 339
14801.72 348
14802.87 322
14804.02 336
14805.17 325
14806.32 297
14807.47 311
14808.61 326
14809.76 336
14810.91 299
14812.06 312
14813.21 338
14814.36 353
14815.51 341
14816.66 336
14817.81 356
14818.96 333
14820.11 305
14821.26 320
14822.41 344
14823.55 304
14824.70 278
14825.85 296
14827.00 317
14828.15 317
14829.30 312
14830.45 356
14831.60 352
14832.75 350
14833.90 370
14835.05 355
14836.20 306
14837.35 309
14838.50 359
14839.65 366
14840.80 304
14841.95 302
14843.10 297
14844.25 289
14845.40 311
14846.55 319
14847.70 315
14848.86 327
14850.01 343
14851.16 312
14852.31 298
14853.46 270
14854.61 276
14855.76 300
14856.91 327
14858.06 296
14859.21 300
14860.36 270
14861.51 310
14862.66 330
14863.82 311
14864.97 303
14866.12 315
14867.27 357
14868.42 351
14869.57 340
14870.72 306
14871.87 292
14873.03 284
14874.18 283
14875.33 303
14876.48 291
14877.63 337
14878.78 379
14879.94 324
14881.09 330
14882.24 334
14883.39 330
14884.54 295
14885.70 289
14886.85 291
14888.00 299
14889.15 319
14890.30 315
14891.46 284
14892.61 327
14893.76 344
14894.91 370
14896.06 330
14897.22 337
14898.37 355
14899.52 309
14900.67 286
14901.83 309
14902.98 289
14904.13 307
14905.28 303
14906.44 323
14907.59 332
14908.74 305
14909.90 304
14911.05 352
14912.20 342
14913.36 300
14914.51 302
14915.66 331
14916.81 324
14917.97 329
14919.12 327
14920.27 335
14921.43 365
14922.58 333
14923.73 316
14924.89 319
14926.04 333
14927.19 346
14928.35 360
14929.50 390
14930.66 345
14931.81 318
14932.96 311
14934.12 384
14935.27 389
14936.42 354
14937.58 307
14938.73 379
14939.89 355
14941.04 326
14942.19 327
14943.35 321
14944.50 369
14945.66 360
14946.81 370
14947.97 376
14949.12 392
14950.27 355
14951.43 308
14952.58 333
14953.74 398
14954.89 393
14956.05 354
14957.20 333
14958.36 391
14959.51 387
14960.67 400
14961.82 350
14962.98 355
14964.13 339
14965.29 343
14966.44 348
14967.60 403
14968.75 367
14969.91 383
14971.06 356
14972.22 377
14973.37 329
14974.53 350
14975.68 341
14976.84 356
14977.99 343
14979.15 321
14980.31 317
14981.46 329
14982.62 339
14983.77 344
14984.93 304
14986.08 344
14987.24 335
14988.40 361
14989.55 340
14990.71 386
14991.86 385
14993.02 355
14994.18 352
14995.33 347
14996.49 329
14997.65 326
14998.80 336
14999.96 305
15001.11 322
15002.27 300
15003.43 301
15004.58 298
15005.74 323
15006.90 340
15008.05 355
15009.21 326
15010.37 334
15011.52 276
15012.68 287
15013.84 298
15014.99 328
15016.15 317
15017.31 349
15018.47 338
15019.62 320
15020.78 320
15021.94 334
15023.09 318
15024.25 303
15025.41 313
15026.57 304
15027.72 321
15028.88 320
15030.04 298
15031.20 307
15032.35 271
15033.51 348
15034.67 342
15035.83 313
15036.98 284
15038.14 296
15039.30 269
15040.46 281
15041.62 280
15042.77 317
15043.93 323
15045.09 352
15046.25 292
15047.41 292
15048.57 283
15049.72 296
15050.88 301
15052.04 309
15053.20 299
15054.36 317
15055.52 246
15056.67 259
15057.83 274
15058.99 290
15060.15 282
15061.31 290
15062.47 300
15063.63 294
15064.79 311
15065.94 296
15067.10 345
15068.26 307
15069.42 285
15070.58 258
15071.74 269
15072.90 251
15074.06 260
15075.22 298
15076.38 335
15077.54 328
15078.70 290
15079.85 298
15081.01 316
15082.17 310
15083.33 259
15084.49 288
15085.65 311
15086.81 317
15087.97 287
15089.13 254
15090.29 269
15091.45 277
15092.61 303
15093.77 308
15094.93 266
15096.09 309
15097.25 307
15098.41 311
15099.57 306
15100.73 309
15101.89 336
15103.05 290
15104.21 289
15105.37 240
15106.53 254
15107.69 293
15108.86 334
15110.02 278
15111.18 271
15112.34 297
15113.50 319
15114.66 344
15115.82 287
15116.98 320
15118.14 305
15119.30 286
15120.46 327
15121.62 321
15122.79 312
15123.95 290
15125.11 287
15126.27 300
15127.43 289
15128.59 322
15129.75 293
15130.91 334
15132.08 296
15133.24 281
15134.40 291
15135.56 346
15136.72 297
15137.88 286
15139.05 293
15140.21 276
15141.37 318
15142.53 316
15143.69 310
15144.85 292
15146.02 330
15147.18 315
15148.34 295
15149.50 316
15150.66 313
15151.83 302
15152.99 305
15154.15 300
15155.31 308
15156.48 303
15157.64 302
15158.80 307
15159.96 297
15161.13 312
15162.29 320
15163.45 318
15164.61 314
15165.78 307
15166.94 295
15168.10 324
15169.27 333
15170.43 295
15171.59 320
15172.75 319
15173.92 308
15175.08 374
15176.24 349
15177.41 305
15178.57 313
15179.73 327
15180.90 331
15182.06 335
15183.22 355
15184.39 336
15185.55 304
15186.71 376
15187.88 368
15189.04 395
15190.21 361
15191.37 366
15192.53 355
15193.70 372
15194.86 375
15196.02 401
15197.19 392
15198.35 351
15199.52 344
15200.68 343
15201.84 352
15203.01 348
15204.17 378
15205.34 393
15206.50 368
15207.67 344
15208.83 374
15209.99 372
15211.16 393
15212.32 371
15213.49 396
15214.65 393
15215.82 425
15216.98 419
15218.15 442
15219.31 451
15220.48 392
15221.64 402
15222.81 436
15223.97 442
15225.14 405
15226.30 426
15227.47 437
15228.63 499
15229.80 467
15230.96 422
15232.13 457
15233.29 443
15234.46 464
15235.62 446
15236.79 463
15237.95 428
15239.12 415
15240.29 391
15241.45 388
15242.62 378
15243.78 408
15244.95 422
15246.11 422
15247.28 409
15248.45 410
15249.61 375
15250.78 362
15251.94 351
15253.11 355
15254.28 361
15255.44 348
15256.61 315
15257.78 317
15258.94 330
15260.11 358
15261.27 301
15262.44 342
15263.61 292
15264.77 329
15265.94 316
15267.11 336
15268.27 335
15269.44 319
15270.61 335
15271.77 323
15272.94 348
15274.11 297
15275.27 320
15276.44 363
15277.61 295
15278.78 318
15279.94 336
15281.11 345
15282.28 303
15283.44 246
15284.61 295
15285.78 302
15286.95 322
15288.11 287
15289.28 280
15290.45 301
15291.62 320
15292.78 323
15293.95 308
15295.12 306
15296.29 296
15297.46 271
15298.62 303
15299.79 308
15300.96 321
15302.13 300
15303.30 300
15304.46 303
15305.63 309
15306.80 294
15307.97 289
15309.14 335
15310.30 294
15311.47 292
15312.64 291
15313.81 325
15314.98 298
15316.15 311
15317.31 304
15318.48 300
15319.65 315
15320.82 308
15321.99 308
15323.16 307
15324.33 305
15325.50 318
15326.66 249
15327.83 293
15329.00 345
15330.17 294
15331.34 299
15332.51 337
15333.68 346
15334.85 301
15336.02 332
15337.19 301
15338.36 312
15339.53 322
15340.70 294
15341.86 304
15343.03 290
15344.20 338
15345.37 309
15346.54 298
15347.71 335
15348.88 342
15350.05 293
15351.22 298
15352.39 296
15353.56 280
15354.73 296
15355.90 336
15357.07 310
15358.24 273
15359.41 298
15360.58 309
15361.75 321
15362.92 277
15364.09 288
15365.26 290
15366.43 289
15367.60 312
15368.78 294
15369.95 282
15371.12 320
15372.29 324
15373.46 288
15374.63 325
15375.80 330
15376.97 315
15378.14 333
15379.31 347
15380.48 325
15381.65 315
15382.83 331
15384.00 360
15385.17 317
15386.34 313
15387.51 301
15388.68 286
15389.85 341
15391.02 304
15392.20 322
15393.37 305
15394.54 308
15395.71 342
15396.88 313
15398.05 295
15399.22 306
15400.40 304
15401.57 310
15402.74 294
15403.91 296
15405.08 332
15406.26 335
15407.43 334
15408.60 262
15409.77 307
15410.94 297
15412.12 311
15413.29 308
15414.46 318
15415.63 281
15416.81 284
15417.98 294
15419.15 304
15420.32 289
15421.50 302
15422.67 341
15423.84 336
15425.01 304
15426.19 317
15427.36 335
15428.53 299
15429.70 262
15430.88 265
15432.05 350
15433.22 335
15434.40 312
15435.57 271
15436.74 307
15437.92 314
15439.09 308
15440.26 310
15441.44 339
15442.61 285
15443.78 307
15444.96 290
15446.13 282
15447.30 285
15448.48 291
15449.65 292
15450.82 268
15452.00 289
15453.17 255
15454.34 276
15455.52 295
15456.69 307
15457.87 310
15459.04 352
15460.21 339
15461.39 298
15462.56 328
15463.74 332
15464.91 294
15466.08 275
15467.26 308
15468.43 281
15469.61 344
15470.78 326
15471.96 337
15473.13 314
15474.31 334
15475.48 254
15476.65 304
15477.83 340
15479.00 319
15480.18 305
15481.35 300
15482.53 298
15483.70 307
15484.88 338
15486.05 294
15487.23 303
15488.40 261
15489.58 305
15490.75 297
15491.93 312
15493.10 256
15494.28 303
15495.45 289
15496.63 272
15497.81 301
15498.98 289
15500.16 296
15501.33 299
15502.51 304
15503.68 289
15504.86 336
15506.03 303
15507.21 329
15508.39 296
15509.56 341
15510.74 313
15511.91 301
15513.09 336
15514.27 313
15515.44 310
15516.62 317
15517.79 342
15518.97 294
15520.15 336
15521.32 305
15522.50 336
15523.68 300
15524.85 339
15526.03 316
15527.21 318
15528.38 369
15529.56 325
15530.74 312
15531.91 349
15533.09 311
15534.27 311
15535.44 333
15536.62 343
15537.80 335
15538.97 327
15540.15 379
15541.33 360
15542.51 364
15543.68 339
15544.86 351
15546.04 368
15547.21 354
15548.39 324
15549.57 332
15550.75 338
15551.92 351
15553.10 375
15554.28 348
15555.46 390
15556.63 370
15557.81 420
15558.99 353
15560.17 429
15561.35 401
15562.52 350
15563.70 324
15564.88 365
15566.06 357
15567.24 386
15568.41 402
15569.59 393
15570.77 401
15571.95 403
15573.13 393
15574.30 394
15575.48 405
15576.66 383
15577.84 443
15579.02 440
15580.20 444
15581.38 373
15582.55 408
15583.73 396
15584.91 402
15586.09 397
15587.27 421
15588.45 432
15589.63 408
15590.81 458
15591.99 433
15593.16 456
15594.34 459
15595.52 479
15596.70 459
15597.88 483
15599.06 475
15600.24 462
15601.42 452
15602.60 486
15603.78 515
15604.96 537
15606.14 520
15607.32 470
15608.50 496
15609.68 512
15610.86 502
15612.04 463
15613.22 495
15614.40 507
15615.58 558
15616.76 530
15617.94 554
15619.12 546
15620.30 497
15621.48 476
15622.66 527
15623.84 500
15625.02 502
15626.20 570
15627.38 554
15628.56 540
15629.74 514
15630.92 533
15632.10 557
15633.28 594
15634.46 570
15635.64 644
15636.82 635
15638.00 640
15639.18 629
15640.36 709
15641.54 671
15642.73 684
15643.91 657
15645.09 655
15646.27 636
15647.45 648
15648.63 643
15649.81 663
15650.99 678
15652.17 683
15653.36 697
15654.54 720
15655.72 671
15656.90 631
15658.08 656
15659.26 614
15660.44 686
15661.63 657
15662.81 643
15663.99 655
15665.17 693
15666.35 697
15667.54 654
15668.72 655
15669.90 677
15671.08 650
15672.26 636
15673.45 605
15674.63 639
15675.81 691
15676.99 649
15678.17 632
15679.36 590
15680.54 614
15681.72 614
15682.90 628
15684.09 622
15685.27 629
15686.45 650
15687.63 628
15688.82 618
15690.00 641
15691.18 611
15692.36 603
15693.55 652
15694.73 596
15695.91 590
15697.10 675
15698.28 701
15699.46 673
15700.65 672
15701.83 675
15703.01 693
15704.20 705
15705.38 649
15706.56 655
15707.75 684
15708.93 687
15710.11 727
15711.30 771
15712.48 693
15713.66 771
15714.85 715
15716.03 740
15717.21 672
15718.40 739
15719.58 751
15720.77 767
15721.95 726
15723.13 721
15724.32 768
15725.50 806
15726.69 734
15727.87 711
15729.05 741
15730.24 744
15731.42 802
15732.61 784
15733.79 845
15734.98 798
15736.16 785
15737.34 822
15738.53 801
15739.71 833
15740.90 865
15742.08 837
15743.27 801
15744.45 870
15745.64 861
15746.82 882
15748.01 878
15749.19 901
15750.38 833
15751.56 909
15752.75 911
15753.93 880
15755.12 878
15756.30 862
15757.49 860
15758.67 817
15759.86 833
15761.04 775
15762.23 801
15763.42 742
15764.60 778
15765.79 762
15766.97 730
15768.16 767
15769.34 754
15770.53 710
15771.71 691
15772.90 698
15774.09 731
15775.27 729
15776.46 712
15777.64 688
15778.83 720
15780.02 696
15781.20 762
15782.39 692
15783.58 668
15784.76 625
15785.95 627
15787.13 622
15788.32 658
15789.51 625
15790.69 615
15791.88 617
15793.07 612
15794.25 621
15795.44 598
15796.63 615
15797.81 592
15799.00 576
15800.19 566
15801.37 534
15802.56 557
15803.75 547
15804.94 561
15806.12 477
15807.31 560
15808.50 518
15809.68 477
15810.87 472
15812.06 503
15813.25 499
15814.43 519
15815.62 513
15816.81 524
15818.00 586
15819.18 520
15820.37 558
15821.56 471
15822.75 528
15823.93 533
15825.12 503
15826.31 537
15827.50 542
15828.69 484
15829.87 501
15831.06 489
15832.25 435
15833.44 498
15834.63 511
15835.81 490
15837.00 470
15838.19 514
15839.38 538
15840.57 533
15841.76 461
15842.94 558
15844.13 554
15845.32 500
15846.51 523
15847.70 524
15848.89 539
15850.08 510
15851.27 526
15852.45 529
15853.64 559
15854.83 519
15856.02 564
15857.21 525
15858.40 545
15859.59 552
15860.78 532
15861.97 564
15863.16 490
15864.35 533
15865.53 554
15866.72 552
15867.91 520
15869.10 561
15870.29 520
15871.48 535
15872.67 519
15873.86 531
15875.05 488
15876.24 517
15877.43 518
15878.62 538
15879.81 489
15881.00 513
15882.19 591
15883.38 538
15884.57 531
15885.76 532
15886.95 518
15888.14 562
15889.33 562
15890.52 551
15891.71 526
15892.90 572
15894.09 595
15895.28 609
15896.47 632
15897.66 568
15898.85 580
15900.04 592
15901.24 579
15902.43 564
15903.62 579
15904.81 594
15906.00 587
15907.19 568
15908.38 582
15909.57 636
15910.76 595
15911.95 556
15913.14 626
15914.34 588
15915.53 597
15916.72 646
15917.91 642
15919.10 632
15920.29 588
15921.48 621
15922.68 614
15923.87 602
15925.06 590
15926.25 567
15927.44 633
15928.63 640
15929.83 534
15931.02 531
15932.21 577
15933.40 565
15934.59 567
15935.78 551
15936.98 549
15938.17 532
15939.36 508
15940.55 504
15941.74 526
15942.94 517
15944.13 504
15945.32 473
15946.51 433
15947.71 428
15948.90 427
15950.09 450
15951.28 449
15952.48 424
15953.67 421
15954.86 487
15956.05 428
15957.25 416
15958.44 426
15959.63 425
15960.83 414
15962.02 373
15963.21 430
15964.41 378
15965.60 405
15966.79 422
15967.98 429
15969.18 372
15970.37 357
15971.56 377
15972.76 379
15973.95 381
15975.14 376
15976.34 366
15977.53 381
15978.73 351
15979.92 368
15981.11 373
15982.31 373
15983.50 346
15984.69 344
15985.89 336
15987.08 357
15988.28 328
15989.47 359
15990.66 338
15991.86 303
15993.05 358
15994.25 345
15995.44 345
15996.63 327
15997.83 332
15999.02 359
16000.22 327
16001.41 324
16002.61 349
16003.80 307
16005.00 309
16006.19 361
16007.38 379
16008.58 348
16009.77 366
16010.97 344
16012.16 368
16013.36 351
16014.55 351
16015.75 333
16016.94 331
16018.14 325
16019.33 340
16020.53 349
16021.72 329
16022.92 302
16024.11 275
16025.31 319
16026.51 355
16027.70 362
16028.90 344
16030.09 347
16031.29 344
16032.48 324
16033.68 312
16034.87 329
16036.07 315
16037.27 267
16038.46 316
16039.66 288
16040.85 313
16042.05 324
16043.24 309
16044.44 344
16045.64 302
16046.83 329
16048.03 308
16049.23 324
16050.42 334
16051.62 352
16052.81 331
16054.01 315
16055.21 303
16056.40 295
16057.60 325
16058.80 281
16059.99 339
16061.19 356
16062.39 315
16063.58 331
16064.78 334
16065.98 331
16067.17 301
16068.37 282
16069.57 267
16070.77 301
16071.96 298
16073.16 281
16074.36 287
16075.55 343
16076.75 360
16077.95 318
16079.15 333
16080.34 338
16081.54 307
16082.74 296
16083.94 325
16085.13 296
16086.33 305
16087.53 306
16088.73 315
16089.92 295
16091.12 271
16092.32 265
16093.52 293
16094.71 296
16095.91 274
16097.11 267
16098.31 288
16099.51 298
16100.71 310
16101.90 302
16103.10 278
16104.30 306
16105.50 263
16106.70 298
16107.89 290
16109.09 287
16110.29 335
16111.49 306
16112.69 273
16113.89 284
16115.09 278
16116.28 273
16117.48 262
16118.68 305
16119.88 282
16121.08 298
16122.28 254
16123.48 286
16124.68 299
16125.88 288
16127.08 271
16128.27 303
16129.47 278
16130.67 270
16131.87 316
16133.07 307
16134.27 299
16135.47 290
16136.67 278
16137.87 307
16139.07 291
16140.27 272
16141.47 295
16142.67 280
16143.87 302
16145.07 284
16146.27 301
16147.47 271
16148.67 282
16149.87 300
16151.07 286
16152.27 278
16153.47 291
16154.67 306
16155.87 274
16157.07 266
16158.27 283
16159.47 289
16160.67 331
16161.87 322
16163.07 269
16164.27 294
16165.47 328
16166.67 314
16167.87 306
16169.07 264
16170.27 293
16171.47 304
16172.68 278
16173.88 274
16175.08 280
16176.28 281
16177.48 334
16178.68 313
16179.88 320
16181.08 343
16182.28 309
16183.48 316
16184.69 331
16185.89 310
16187.09 265
16188.29 296
16189.49 338
16190.69 287
16191.89 288
16193.10 293
16194.30 295
16195.50 276
16196.70 272
16197.90 269
16199.10 265
16200.31 298
16201.51 312
16202.71 300
16203.91 306
16205.11 352
16206.32 333
16207.52 298
16208.72 267
16209.92 326
16211.13 323
16212.33 318
16213.53 307
16214.73 300
16215.93 295
16217.14 323
16218.34 327
16219.54 292
16220.74 302
16221.95 324
16223.15 334
16224.35 316
16225.56 344
16226.76 320
16227.96 327
16229.16 315
16230.37 293
16231.57 311
16232.77 340
16233.98 337
16235.18 316
16236.38 347
16237.59 356
16238.79 351
16239.99 347
16241.20 313
16242.40 321
16243.60 319
16244.81 324
16246.01 351
16247.21 349
16248.42 330
16249.62 316
16250.82 341
16252.03 369
16253.23 314
16254.44 376
16255.64 358
16256.84 370
16258.05 358
16259.25 344
16260.46 379
16261.66 370
16262.86 367
16264.07 373
16265.27 369
16266.48 363
16267.68 353
16268.89 410
16270.09 367
16271.29 363
16272.50 387
16273.70 363
16274.91 366
16276.11 361
16277.32 408
16278.52 395
16279.73 372
16280.93 383
16282.14 385
16283.34 385
16284.55 392
16285.75 382
16286.96 379
16288.16 362
16289.37 353
16290.57 396
16291.78 341
16292.98 385
16294.19 400
16295.39 429
16296.60 384
16297.80 429
16299.01 389
16300.22 429
16301.42 424
16302.63 393
16303.83 394
16305.04 418
16306.24 393
16307.45 422
16308.66 430
16309.86 376
16311.07 406
16312.27 395
16313.48 394
16314.69 393
16315.89 385
16317.10 397
16318.30 358
16319.51 350
16320.72 347
16321.92 361
16323.13 381
16324.34 362
16325.54 363
16326.75 353
16327.96 365
16329.16 338
16330.37 348
16331.58 355
16332.78 347
16333.99 323
16335.20 320
16336.40 283
16337.61 290
16338.82 345
16340.02 347
16341.23 337
16342.44 307
16343.65 315
16344.85 299
16346.06 344
16347.27 309
16348.47 268
16349.68 307
16350.89 341
16352.10 287
16353.30 287
16354.51 310
16355.72 303
16356.93 314
16358.13 296
16359.34 290
16360.55 269
16361.76 268
16362.97 275
16364.17 259
16365.38 284
16366.59 244
16367.80 308
16369.01 288
16370.21 245
16371.42 268
16372.63 280
16373.84 279
16375.05 260
16376.26 274
16377.46 244
16378.67 252
16379.88 297
16381.09 298
16382.30 264
16383.51 283
16384.72 267
16385.92 272
16387.13 274
16388.34 303
16389.55 302
16390.76 296
16391.97 295
16393.18 218
16394.39 241
16395.60 290
16396.80 296
16398.01 295
16399.22 257
16400.43 272
16401.64 269
16402.85 257
16404.06 270
16405.27 249
16406.48 259
16407.69 252
16408.90 250
16410.11 257
16411.32 235
16412.53 262
16413.74 246
16414.95 273
16416.16 275
16417.37 274
16418.58 272
16419.79 292
16421.00 314
16422.21 255
16423.42 231
16424.63 265
16425.84 281
16427.05 271
16428.26 268
16429.47 260
16430.68 305
16431.89 268
16433.10 270
16434.31 273
16435.52 259
16436.73 268
16437.94 278
16439.15 275
16440.36 273
16441.57 300
16442.79 297
16444.00 253
16445.21 261
16446.42 275
16447.63 305
16448.84 280
16450.05 251
16451.26 251
16452.47 329
16453.68 278
16454.90 264
16456.11 224
16457.32 311
16458.53 259
16459.74 233
16460.95 253
16462.16 244
16463.38 266
16464.59 259
16465.80 242
16467.01 251
16468.22 249
16469.43 264
16470.65 258
16471.86 229
16473.07 229
16474.28 235
16475.49 249
16476.71 235
16477.92 221
16479.13 227
16480.34 263
16481.56 251
16482.77 243
16483.98 260
16485.19 262
16486.40 257
16487.62 227
16488.83 261
16490.04 257
16491.25 238
16492.47 250
16493.68 241
16494.89 239
16496.11 250
16497.32 247
16498.53 263
16499.74 278
16500.96 276
16502.17 271
16503.38 258
16504.60 245
16505.81 238
16507.02 280
16508.24 250
16509.45 232
16510.66 231
16511.88 219
16513.09 220
16514.30 258
16515.52 227
16516.73 250
16517.94 251
16519.16 241
16520.37 240
16521.58 200
16522.80 216
16524.01 300
16525.23 289
16526.44 256
16527.65 247
16528.87 256
16530.08 230
16531.30 237
16532.51 245
16533.72 270
16534.94 276
16536.15 251
16537.37 243
16538.58 239
16539.80 247
16541.01 255
16542.23 243
16543.44 243
16544.65 243
16545.87 243
16547.08 227
16548.30 266
16549.51 280
16550.73 269
16551.94 267
16553.16 269
16554.37 267
16555.59 226
16556.80 252
16558.02 293
16559.23 244
16560.45 238
16561.66 244
16562.88 273
16564.09 265
16565.31 273
16566.52 293
16567.74 262
16568.96 265
16570.17 254
16571.39 256
16572.60 259
16573.82 281
16575.03 234
16576.25 226
16577.47 273
16578.68 269
16579.90 266
16581.11 236
16582.33 242
16583.54 278
16584.76 274
16585.98 291
16587.19 284
16588.41 244
16589.63 248
16590.84 263
16592.06 255
16593.27 266
16594.49 222
16595.71 226
16596.92 256
16598.14 257
16599.36 235
16600.57 238
16601.79 247
16603.01 238
16604.22 261
16605.44 251
16606.66 214
16607.87 247
16609.09 255
16610.31 231
16611.53 203
16612.74 246
16613.96 238
16615.18 230
16616.39 242
16617.61 221
16618.83 221
16620.05 227
16621.26 223
16622.48 247
16623.70 220
16624.92 204
16626.13 204
16627.35 219
16628.57 233
16629.79 224
16631.00 234
16632.22 232
16633.44 291
16634.66 271
16635.88 215
16637.09 207
16638.31 269
16639.53 254
16640.75 238
16641.97 218
16643.18 232
16644.40 250
16645.62 260
16646.84 227
16648.06 215
16649.28 224
16650.49 239
16651.71 240
16652.93 253
16654.15 214
16655.37 234
16656.59 228
16657.81 225
16659.03 221
16660.24 224
16661.46 225
16662.68 230
16663.90 229
16665.12 201
16666.34 207
16667.56 224
16668.78 227
16670.00 227
16671.22 207
16672.43 209
16673.65 231
16674.87 224
16676.09 241
16677.31 216
16678.53 213
16679.75 224
16680.97 223
16682.19 214
16683.41 203
16684.63 227
16685.85 253
16687.07 198
16688.29 251
16689.51 214
16690.73 243
16691.95 232
16693.17 243
16694.39 244
16695.61 236
16696.83 223
16698.05 223
16699.27 216
16700.49 222
16701.71 202
16702.93 239
16704.15 226
16705.37 251
16706.59 221
16707.81 197
16709.03 211
16710.25 204
16711.48 235
16712.70 260
16713.92 238
16715.14 215
16716.36 212
16717.58 247
16718.80 260
16720.02 215
16721.24 246
16722.46 260
16723.68 181
16724.91 200
16726.13 231
16727.35 216
16728.57 232
16729.79 228
16731.01 199
16732.23 223
16733.46 241
16734.68 204
16735.90 235
16737.12 220
16738.34 200
16739.56 215
16740.79 229
16742.01 208
16743.23 196
16744.45 205
16745.67 242
16746.90 231
16748.12 242
16749.34 184
16750.56 214
16751.78 243
16753.01 250
16754.23 234
16755.45 241
16756.67 214
16757.90 212
16759.12 244
16760.34 227
16761.56 191
16762.79 218
16764.01 215
16765.23 217
16766.45 244
16767.68 228
16768.90 236
16770.12 218
16771.34 219
16772.57 209
16773.79 212
16775.01 229
16776.24 188
16777.46 211
16778.68 208
16779.91 254
16781.13 217
16782.35 243
16783.58 215
16784.80 197
16786.02 223
16787.25 205
16788.47 217
16789.69 233
16790.92 214
16792.14 236
16793.36 241
16794.59 235
16795.81 209
16797.04 206
16798.26 242
16799.48 268
16800.71 240
16801.93 230
16803.16 219
16804.38 240
16805.60 258
16806.83 221
16808.05 246
16809.28 229
16810.50 236
16811.73 254
16812.95 272
16814.17 216
16815.40 245
16816.62 243
16817.85 230
16819.07 315
16820.30 235
16821.52 252
16822.75 248
16823.97 250
16825.20 233
16826.42 266
16827.65 257
16828.87 250
16830.10 268
16831.32 288
16832.55 270
16833.77 284
16835.00 283
16836.22 249
16837.45 274
16838.67 282
16839.90 295
16841.12 289
16842.35 308
16843.57 279
16844.80 295
16846.03 314
16847.25 308
16848.48 283
16849.70 291
16850.93 291
16852.15 298
16853.38 315
16854.61 293
16855.83 333
16857.06 310
16858.28 347
16859.51 287
16860.74 309
16861.96 318
16863.19 323
16864.42 349
16865.64 349
16866.87 333
16868.09 328
16869.32 385
16870.55 388
16871.77 454
16873.00 437
16874.23 397
16875.45 394
16876.68 425
16877.91 415
16879.13 408
16880.36 365
16881.59 397
16882.82 431
16884.04 422
16885.27 385
16886.50 388
16887.72 371
16888.95 380
16890.18 450
16891.41 354
16892.63 387
16893.86 386
16895.09 444
16896.32 382
16897.54 354
16898.77 366
16900.00 381
16901.23 311
16902.45 316
16903.68 349
16904.91 357
16906.14 313
16907.36 319
16908.59 320
16909.82 313
16911.05 289
16912.28 297
16913.50 322
16914.73 302
16915.96 312
16917.19 312
16918.42 321
16919.65 266
16920.87 274
16922.10 295
16923.33 275
16924.56 265
16925.79 263
16927.02 263
16928.24 271
16929.47 313
16930.70 247
16931.93 265
16933.16 278
16934.39 302
16935.62 280
16936.85 262
16938.08 237
16939.30 254
16940.53 256
16941.76 243
16942.99 222
16944.22 236
16945.45 275
16946.68 245
16947.91 246
16949.14 225
16950.37 280
16951.60 212
16952.83 245
16954.06 233
16955.29 243
16956.52 243
16957.74 258
16958.97 224
16960.20 209
16961.43 226
16962.66 243
16963.89 241
16965.12 233
16966.35 193
16967.58 215
16968.81 215
16970.04 232
16971.27 259
16972.50 240
16973.74 257
16974.97 244
16976.20 267
16977.43 267
16978.66 193
16979.89 246
16981.12 278
16982.35 264
16983.58 221
16984.81 268
16986.04 274
16987.27 269
16988.50 230
16989.73 227
16990.96 215
16992.19 231
16993.43 227
16994.66 243
16995.89 213
16997.12 240
16998.35 238
16999.58 283
17000.81 234
17002.04 241
17003.28 218
17004.51 248
17005.74 190
17006.97 250
17008.20 262
17009.43 228
17010.66 216
17011.90 213
17013.13 250
17014.36 240
17015.59 253
17016.82 215
17018.05 229
17019.29 197
17020.52 207
17021.75 222
17022.98 192
17024.21 208
17025.45 218
17026.68 228
17027.91 247
17029.14 259
17030.38 216
17031.61 220
17032.84 197
17034.07 233
17035.31 243
17036.54 226
17037.77 247
17039.00 220
17040.24 220
17041.47 204
17042.70 210
17043.93 204
17045.17 232
17046.40 221
17047.63 207
17048.87 192
17050.10 258
17051.33 231
17052.57 217
17053.80 217
17055.03 222
17056.27 214
17057.50 202
17058.73 194
17059.97 201
17061.20 232
17062.43 199
17063.67 206
17064.90 203
17066.13 205
17067.37 213
17068.60 196
17069.83 228
17071.07 226
17072.30 216
17073.54 249
17074.77 196
17076.00 224
17077.24 213
17078.47 235
17079.71 203
17080.94 183
17082.17 208
17083.41 198
17084.64 216
17085.88 183
17087.11 192
17088.35 178
17089.58 210
17090.81 172
17092.05 207
17093.28 190
17094.52 228
17095.75 226
17096.99 211
17098.22 214
17099.46 215
17100.69 227
17101.93 169
17103.16 169
17104.40 175
17105.63 200
17106.87 192
17108.10 200
17109.34 170
17110.57 227
17111.81 204
17113.04 162
17114.28 157
17115.51 180
17116.75 220
17117.99 190
17119.22 214
17120.46 192
17121.69 221
17122.93 226
17124.16 197
17125.40 192
17126.64 207
17127.87 218
17129.11 245
17130.34 173
17131.58 165
17132.82 178
17134.05 192
17135.29 194
17136.52 214
17137.76 173
17139.00 161
17140.23 179
17141.47 182
17142.71 178
17143.94 160
17145.18 226
17146.41 221
17147.65 199
17148.89 187
17150.12 159
17151.36 186
17152.60 185
17153.83 182
17155.07 180
17156.31 175
17157.55 176
17158.78 162
17160.02 171
17161.26 207
17162.49 149
17163.73 171
17164.97 177
17166.21 189
17167.44 156
17168.68 208
17169.92 178
17171.15 164
17172.39 154
17173.63 190
17174.87 187
17176.10 171
17177.34 149
17178.58 187
17179.82 201
17181.06 191
17182.29 197
17183.53 184
17184.77 226
17186.01 177
17187.25 200
17188.48 172
17189.72 202
17190.96 194
17192.20 184
17193.44 178
17194.67 176
17195.91 197
17197.15 210
17198.39 205
17199.63 169
17200.87 171
17202.10 212
17203.34 200
17204.58 185
17205.82 179
17207.06 177
17208.30 178
17209.54 194
17210.78 158
17212.01 169
17213.25 190
17214.49 188
17215.73 167
17216.97 186
17218.21 204
17219.45 212
17220.69 194
17221.93 180
17223.17 183
17224.41 194
17225.65 193
17226.89 198
17228.12 211
17229.36 182
17230.60 215
17231.84 179
17233.08 179
17234.32 177
17235.56 166
17236.80 163
17238.04 178
17239.28 163
17240.52 173
17241.76 170
17243.00 199
17244.24 167
17245.48 193
17246.72 172
17247.96 161
17249.20 176
17250.44 196
17251.68 191
17252.92 208
17254.16 195
17255.40 181
17256.64 208
17257.89 184
17259.13 160
17260.37 159
17261.61 176
17262.85 157
17264.09 169
17265.33 162
17266.57 189
17267.81 190
17269.05 167
17270.29 150
17271.53 157
17272.78 180
17274.02 155
17275.26 166
17276.50 182
17277.74 203
17278.98 186
17280.22 171
17281.46 155
17282.71 166
17283.95 173
17285.19 178
17286.43 190
17287.67 180
17288.91 161
17290.16 170
17291.40 126
17292.64 172
17293.88 183
17295.12 161
17296.36 169
17297.61 185
17298.85 187
17300.09 149
17301.33 198
17302.58 173
17303.82 182
17305.06 151
17306.30 150
17307.54 172
17308.79 157
17310.03 175
17311.27 212
17312.51 183
17313.76 177
17315.00 165
17316.24 173
17317.48 177
17318.73 145
17319.97 190
17321.21 186
17322.46 177
17323.70 179
17324.94 184
17326.18 194
17327.43 159
17328.67 144
17329.91 168
17331.16 170
17332.40 199
17333.64 182
17334.89 177
17336.13 163
17337.37 172
17338.62 187
17339.86 142
17341.10 172
17342.35 180
17343.59 206
17344.84 199
17346.08 172
17347.32 164
17348.57 186
17349.81 179
17351.05 191
17352.30 200
17353.54 185
17354.79 157
17356.03 175
17357.27 186
17358.52 193
17359.76 201
17361.01 147
17362.25 186
17363.50 180
17364.74 174
17365.98 158
17367.23 158
17368.47 154
17369.72 178
17370.96 161
17372.21 169
17373.45 186
17374.70 194
17375.94 212
17377.19 183
17378.43 180
17379.68 175
17380.92 185
17382.17 148
17383.41 178
17384.66 181
17385.90 171
17387.15 196
17388.39 180
17389.64 149
17390.88 170
17392.13 190
17393.37 190
17394.62 183
17395.86 174
17397.11 203
17398.36 145
17399.60 165
17400.85 181
17402.09 165
17403.34 195
17404.58 172
17405.83 159
17407.08 186
17408.32 225
17409.57 189
17410.81 186
17412.06 201
17413.31 218
17414.55 226
17415.80 210
17417.05 174
17418.29 173
17419.54 175
17420.78 210
17422.03 184
17423.28 164
17424.52 187
17425.77 194
17427.02 185
17428.26 181
17429.51 181
17430.76 182
17432.00 209
17433.25 175
17434.50 193
17435.75 178
17436.99 149
17438.24 189
17439.49 170
17440.73 180
17441.98 180
17443.23 178
17444.48 195
17445.72 172
17446.97 161
17448.22 178
17449.46 202
17450.71 200
17451.96 199
17453.21 183
17454.45 187
17455.70 214
17456.95 161
17458.20 173
17459.45 183
17460.69 198
17461.94 154
17463.19 178
17464.44 148
17465.69 137
17466.93 179
17468.18 202
17469.43 192
17470.68 153
17471.93 174
17473.17 204
17474.42 206
17475.67 185
17476.92 203
17478.17 220
17479.42 194
17480.67 183
17481.91 196
17483.16 160
17484.41 174
17485.66 174
17486.91 191
17488.16 169
17489.41 198
17490.66 193
17491.90 190
17493.15 198
17494.40 163
17495.65 140
17496.90 154
17498.15 178
17499.40 159
17500.65 195
17501.90 172
17503.15 167
17504.40 189
17505.65 189
17506.90 197
17508.14 177
17509.39 201
17510.64 195
17511.89 197
17513.14 180
17514.39 181
17515.64 189
17516.89 208
17518.14 201
17519.39 199
17520.64 209
17521.89 189
17523.14 224
17524.39 194
17525.64 212
17526.89 170
17528.14 199
17529.39 179
17530.64 177
17531.89 191
17533.14 215
17534.40 211
17535.65 188
17536.90 179
17538.15 198
17539.40 159
17540.65 179
17541.90 166
17543.15 153
17544.40 195
17545.65 200
17546.90 216
17548.15 207
17549.40 179
17550.66 211
17551.91 205
17553.16 156
17554.41 178
17555.66 195
17556.91 194
17558.16 186
17559.41 187
17560.67 192
17561.92 192
17563.17 195
17564.42 187
17565.67 224
17566.92 200
17568.18 208
17569.43 207
17570.68 181
17571.93 186
17573.18 192
17574.43 181
17575.69 211
17576.94 196
17578.19 230
17579.44 202
17580.69 182
17581.95 167
17583.20 181
17584.45 221
17585.70 201
17586.96 244
17588.21 199
17589.46 206
17590.71 164
17591.97 166
17593.22 204
17594.47 200
17595.72 206
17596.98 178
17598.23 195
17599.48 190
17600.73 214
17601.99 204
17603.24 227
17604.49 188
17605.75 223
17607.00 204
17608.25 214
17609.51 181
17610.76 213
17612.01 194
17613.27 183
17614.52 169
17615.77 205
17617.03 192
17618.28 185
17619.53 162
17620.79 179
17622.04 228
17623.29 193
17624.55 166
17625.80 211
17627.05 207
17628.31 191
17629.56 198
17630.82 176
17632.07 180
17633.32 178
17634.58 209
17635.83 189
17637.09 188
17638.34 187
17639.60 180
17640.85 192
17642.10 196
17643.36 173
17644.61 162
17645.87 169
17647.12 187
17648.38 186
17649.63 182
17650.89 183
17652.14 156
17653.39 133
17654.65 174
17655.90 151
17657.16 176
17658.41 179
17659.67 168
17660.92 180
17662.18 184
17663.43 194
17664.69 179
17665.94 173
17667.20 169
17668.45 168
17669.71 195
17670.97 189
17672.22 167
17673.48 144
17674.73 161
17675.99 166
17677.24 168
17678.50 200
17679.75 162
17681.01 175
17682.27 177
17683.52 154
17684.78 169
17686.03 164
17687.29 179
17688.55 170
17689.80 207
17691.06 169
17692.31 174
17693.57 175
17694.83 169
17696.08 189
17697.34 199
17698.59 169
17699.85 162
17701.11 190
17702.36 168
17703.62 141
17704.88 180
17706.13 148
17707.39 171
17708.65 180
17709.90 179
17711.16 167
17712.42 151
17713.67 178
17714.93 197
17716.19 164
17717.44 152
17718.70 174
17719.96 179
17721.22 182
17722.47 165
17723.73 168
17724.99 198
17726.25 189
17727.50 158
17728.76 159
17730.02 179
17731.27 152
17732.53 161
17733.79 164
17735.05 169
17736.31 190
17737.56 190
17738.82 189
17740.08 159
17741.34 172
17742.59 198
17743.85 189
17745.11 190
17746.37 165
17747.63 164
17748.88 183
17750.14 173
17751.40 183
17752.66 173
17753.92 162
17755.18 181
17756.43 194
17757.69 165
17758.95 149
17760.21 212
17761.47 224
17762.73 182
17763.99 185
17765.24 183
17766.50 172
17767.76 187
17769.02 162
17770.28 207
17771.54 189
17772.80 170
17774.06 183
17775.32 165
17776.57 150
17777.83 166
17779.09 179
17780.35 168
17781.61 173
17782.87 141
17784.13 154
17785.39 180
17786.65 192
17787.91 164
17789.17 143
17790.43 160
17791.69 169
17792.95 190
17794.21 189
17795.47 170
17796.73 162
17797.99 160
17799.25 178
17800.51 133
17801.77 149
17803.03 181
17804.29 170
17805.55 170
17806.81 182
17808.07 160
17809.33 176
17810.59 212
17811.85 166
17813.11 154
17814.37 140
17815.63 175
17816.89 150
17818.15 139
17819.41 150
17820.67 138
17821.93 164
17823.19 153
17824.45 144
17825.71 141
17826.98 150
17828.24 161
17829.50 175
17830.76 149
17832.02 136
17833.28 150
17834.54 155
17835.80 166
17837.06 174
17838.33 146
17839.59 166
17840.85 157
17842.11 185
17843.37 179
17844.63 138
17845.89 171
17847.16 182
17848.42 185
17849.68 184
17850.94 192
17852.20 172
17853.46 170
17854.73 151
17855.99 176
17857.25 160
17858.51 146
17859.77 140
17861.04 161
17862.30 167
17863.56 141
17864.82 143
17866.09 122
17867.35 162
17868.61 169
17869.87 144
17871.14 163
17872.40 155
17873.66 151
17874.92 169
17876.19 159
17877.45 133
17878.71 141
17879.97 180
17881.24 179
17882.50 145
17883.76 151
17885.03 167
17886.29 175
17887.55 138
17888.81 142
17890.08 144
17891.34 162
17892.60 190
17893.87 169
17895.13 145
17896.39 164
17897.66 166
17898.92 152
17900.18 141
17901.45 147
17902.71 143
17903.97 126
17905.24 135
17906.50 140
17907.77 170
17909.03 157
17910.29 173
17911.56 159
17912.82 173
17914.09 171
17915.35 187
17916.61 141
17917.88 143
17919.14 136
17920.41 160
17921.67 126
17922.93 135
17924.20 134
17925.46 126
17926.73 106
17927.99 132
17929.26 132
17930.52 146
17931.79 166
17933.05 143
17934.32 154
17935.58 161
17936.84 137
17938.11 140
17939.37 134
17940.64 153
17941.90 164
17943.17 150
17944.43 145
17945.70 150
17946.96 169
17948.23 148
17949.50 164
17950.76 162
17952.03 175
17953.29 164
17954.56 137
17955.82 157
17957.09 153
17958.35 155
17959.62 151
17960.88 137
17962.15 145
17963.42 181
17964.68 160
17965.95 155
17967.21 167
17968.48 165
17969.74 145
17971.01 145
17972.28 140
17973.54 144
17974.81 164
17976.08 153
17977.34 163
17978.61 146
17979.87 159
17981.14 145
17982.41 164
17983.67 151
17984.94 153
17986.21 157
17987.47 156
17988.74 172
17990.01 150
17991.27 134
17992.54 197
17993.81 176
17995.07 152
17996.34 135
17997.61 142
17998.87 169
18000.14 168
18001.41 152
18002.68 158
18003.94 134
18005.21 140
18006.48 152
18007.74 141
18009.01 144
18010.28 169
18011.55 150
18012.81 141
18014.08 147
18015.35 173
18016.62 142
18017.88 180
18019.15 151
18020.42 140
18021.69 139
18022.96 148
18024.22 119
18025.49 141
18026.76 142
18028.03 153
18029.29 189
18030.56 130
18031.83 131
18033.10 138
18034.37 135
18035.64 147
18036.90 168
18038.17 141
18039.44 134
18040.71 157
18041.98 159
18043.25 150
18044.51 171
18045.78 150
18047.05 161
18048.32 130
18049.59 145
18050.86 162
18052.13 133
18053.40 138
18054.67 125
18055.93 151
18057.20 153
18058.47 152
18059.74 137
18061.01 150
18062.28 123
18063.55 141
18064.82 149
18066.09 131
18067.36 174
18068.63 135
18069.90 160
18071.17 175
18072.44 176
18073.70 148
18074.97 163
18076.24 183
18077.51 151
18078.78 153
18080.05 145
18081.32 168
18082.59 157
18083.86 165
18085.13 138
18086.40 152
18087.67 133
18088.94 120
18090.21 151
18091.48 126
18092.75 134
18094.02 140
18095.29 169
18096.57 155
18097.84 128
18099.11 148
18100.38 161
18101.65 179
18102.92 190
18104.19 141
18105.46 112
18106.73 119
18108.00 144
18109.27 152
18110.54 167
18111.81 155
18113.08 160
18114.36 145
18115.63 143
18116.90 158
18118.17 151
18119.44 186
18120.71 161
18121.98 135
18123.25 155
18124.53 148
18125.80 148
18127.07 144
18128.34 166
18129.61 164
18130.88 151
18132.16 148
18133.43 145
18134.70 167
18135.97 148
18137.24 138
18138.51 136
18139.79 163
18141.06 131
18142.33 128
18143.60 136
18144.87 145
18146.15 140
18147.42 121
18148.69 167
18149.96 132
18151.24 140
18152.51 126
18153.78 160
18155.05 154
18156.33 146
18157.60 138
18158.87 138
18160.14 158
18161.42 159
18162.69 146
18163.96 152
18165.23 149
18166.51 133
18167.78 163
18169.05 149
18170.33 157
18171.60 142
18172.87 154
18174.15 135
18175.42 144
18176.69 149
18177.97 177
18179.24 149
18180.51 149
18181.79 145
18183.06 132
18184.33 132
18185.61 126
18186.88 144
18188.15 165
18189.43 122
18190.70 119
18191.97 169
18193.25 158
18194.52 148
18195.80 160
18197.07 149
18198.34 149
18199.62 152
18200.89 164
18202.17 133
18203.44 147
18204.71 135
18205.99 147
18207.26 145
18208.54 136
18209.81 143
18211.09 155
18212.36 184
18213.64 156
18214.91 158
18216.18 134
18217.46 149
18218.73 136
18220.01 126
18221.28 125
18222.56 147
18223.83 126
18225.11 161
18226.38 139
18227.66 149
18228.93 164
18230.21 185
18231.48 118
18232.76 132
18234.03 147
18235.31 157
18236.58 165
18237.86 143
18239.14 143
18240.41 144
18241.69 166
18242.96 151
18244.24 150
18245.51 141
18246.79 176
18248.06 181
18249.34 197
18250.62 146
18251.89 142
18253.17 145
18254.44 155
18255.72 146
18257.00 146
18258.27 145
18259.55 154
18260.82 129
18262.10 128
18263.38 162
18264.65 172
18265.93 147
18267.21 138
18268.48 134
18269.76 131
18271.04 123
18272.31 136
18273.59 150
18274.87 140
18276.14 151
18277.42 147
18278.70 166
18279.97 123
18281.25 132
18282.53 156
18283.80 166
18285.08 135
18286.36 158
18287.63 150
18288.91 142
18290.19 142
18291.47 168
18292.74 174
18294.02 120
18295.30 150
18296.58 156
18297.85 135
18299.13 155
18300.41 134
18301.69 135
18302.96 111
18304.24 121
18305.52 147
18306.80 163
18308.07 144
18309.35 169
18310.63 153
18311.91 139
18313.19 123
18314.46 152
18315.74 169
18317.02 153
18318.30 158
18319.58 152
18320.86 169
18322.13 151
18323.41 126
18324.69 147
18325.97 139
18327.25 168
18328.53 175
18329.80 140
18331.08 130
18332.36 121
18333.64 158
18334.92 140
18336.20 139
18337.48 132
18338.76 141
18340.04 169
18341.31 141
18342.59 124
18343.87 131
18345.15 157
18346.43 128
18347.71 153
18348.99 129
18350.27 139
18351.55 144
18352.83 120
18354.11 132
18355.39 142
18356.67 149
18357.95 144
18359.22 171
18360.50 148
18361.78 146
18363.06 136
18364.34 159
18365.62 134
18366.90 154
18368.18 153
18369.46 140
18370.74 124
18372.02 143
18373.30 138
18374.58 136
18375.86 147
18377.14 143
18378.42 129
18379.71 132
18380.99 122
18382.27 160
18383.55 155
18384.83 147
18386.11 175
18387.39 157
18388.67 126
18389.95 143
18391.23 135
18392.51 121
18393.79 152
18395.07 162
18396.35 149
18397.63 134
18398.92 131
18400.20 140
18401.48 142
18402.76 159
18404.04 152
18405.32 160
18406.60 140
18407.88 132
18409.17 167
18410.45 182
18411.73 149
18413.01 114
18414.29 121
18415.57 149
18416.85 127
18418.14 141
18419.42 152
18420.70 154
18421.98 145
18423.26 131
18424.55 150
18425.83 125
18427.11 117
18428.39 135
18429.67 148
18430.96 163
18432.24 138
18433.52 168
18434.80 155
18436.08 154
18437.37 137
18438.65 154
18439.93 139
18441.21 172
18442.50 140
18443.78 148
18445.06 157
18446.34 153
18447.63 158
18448.91 165
18450.19 143
18451.48 151
18452.76 122
18454.04 134
18455.32 151
18456.61 171
18457.89 184
18459.17 172
18460.46 169
18461.74 162
18463.02 149
18464.31 158
18465.59 154
18466.87 149
18468.16 175
18469.44 150
18470.72 156
18472.01 129
18473.29 162
18474.57 141
18475.86 135
18477.14 142
18478.43 142
18479.71 144
18480.99 140
18482.28 145
18483.56 150
18484.85 148
18486.13 127
18487.41 141
18488.70 139
18489.98 111
18491.27 114
18492.55 150
18493.83 123
18495.12 120
18496.40 166
18497.69 175
18498.97 148
18500.26 123
18501.54 132
18502.83 136
18504.11 136
18505.40 126
18506.68 150
18507.97 150
18509.25 146
18510.54 122
18511.82 147
18513.11 149
18514.39 151
18515.68 171
18516.96 166
18518.25 152
18519.53 129
18520.82 131
18522.10 150
18523.39 159
18524.67 120
18525.96 157
18527.24 135
18528.53 139
18529.81 144
18531.10 154
18532.39 135
18533.67 131
18534.96 123
18536.24 159
18537.53 159
18538.81 143
18540.10 130
18541.39 146
18542.67 171
18543.96 174
18545.24 143
18546.53 127
18547.82 154
18549.10 170
18550.39 150
18551.68 120
18552.96 134
18554.25 145
18555.53 158
18556.82 131
18558.11 152
18559.39 152
18560.68 170
18561.97 148
18563.25 145
18564.54 164
18565.83 128
18567.12 153
18568.40 166
18569.69 173
18570.98 143
18572.26 188
18573.55 171
18574.84 163
18576.12 154
18577.41 155
18578.70 182
18579.99 144
18581.27 170
18582.56 192
18583.85 159
18585.14 157
18586.42 151
18587.71 156
18589.00 164
18590.29 166
18591.57 182
18592.86 180
18594.15 183
18595.44 165
18596.73 177
18598.01 192
18599.30 168
18600.59 164
18601.88 169
18603.17 215
18604.45 159
18605.74 147
18607.03 161
18608.32 159
18609.61 163
18610.90 174
18612.18 159
18613.47 180
18614.76 187
18616.05 162
18617.34 164
18618.63 134
18619.92 161
18621.20 146
18622.49 181
18623.78 173
18625.07 157
18626.36 149
18627.65 157
18628.94 168
18630.23 183
18631.52 160
18632.81 160
18634.09 169
18635.38 159
18636.67 180
18637.96 173
18639.25 143
18640.54 174
18641.83 172
18643.12 148
18644.41 165
18645.70 165
18646.99 165
18648.28 119
18649.57 138
18650.86 144
18652.15 145
18653.44 144
18654.73 157
18656.02 174
18657.31 127
18658.60 161
18659.89 161
18661.18 158
18662.47 149
18663.76 143
18665.05 138
18666.34 121
18667.63 145
18668.92 151
18670.21 148
18671.50 134
18672.79 144
18674.08 125
18675.37 139
18676.66 133
18677.95 158
18679.24 144
18680.54 138
18681.83 143
18683.12 142
18684.41 151
18685.70 167
18686.99 151
18688.28 137
18689.57 127
18690.86 139
18692.15 122
18693.45 125
18694.74 135
18696.03 123
18697.32 126
18698.61 132
18699.90 144
18701.19 125
18702.49 170
18703.78 160
18705.07 171
18706.36 121
18707.65 126
18708.94 138
18710.24 132
18711.53 135
18712.82 149
18714.11 141
18715.40 153
18716.70 128
18717.99 157
18719.28 145
18720.57 119
18721.86 142
18723.16 134
18724.45 146
18725.74 121
18727.03 124
18728.33 108
18729.62 136
18730.91 119
18732.20 163
18733.50 143
18734.79 133
18736.08 139
18737.37 138
18738.67 158
18739.96 167
18741.25 156
18742.55 154
18743.84 142
18745.13 129
18746.43 139
18747.72 124
18749.01 138
18750.31 118
18751.60 131
18752.89 157
18754.19 148
18755.48 134
18756.77 147
18758.07 141
18759.36 132
18760.65 125
18761.95 149
18763.24 135
18764.53 161
18765.83 135
18767.12 124
18768.42 140
18769.71 138
18771.00 121
18772.30 123
18773.59 133
18774.88 137
18776.18 136
18777.47 132
18778.77 125
18780.06 128
18781.36 115
18782.65 126
18783.94 132
18785.24 138
18786.53 145
18787.83 120
18789.12 116
18790.42 110
18791.71 153
18793.01 147
18794.30 117
18795.60 136
18796.89 123
18798.19 150
18799.48 139
18800.78 122
18802.07 138
18803.37 131
18804.66 142
18805.96 132
18807.25 113
18808.55 134
18809.84 117
18811.14 122
18812.43 142
18813.73 118
18815.02 124
18816.32 135
18817.61 145
18818.91 160
18820.21 153
18821.50 118
18822.80 140
18824.09 110
18825.39 126
18826.68 122
18827.98 133
18829.28 133
18830.57 136
18831.87 146
18833.16 115
18834.46 151
18835.76 130
18837.05 116
18838.35 146
18839.65 106
18840.94 151
18842.24 151
18843.53 131
18844.83 146
18846.13 133
18847.42 134
18848.72 130
18850.02 161
18851.31 168
18852.61 141
18853.91 136
18855.20 125
18856.50 141
18857.80 125
18859.10 117
18860.39 116
18861.69 139
18862.99 137
18864.28 134
18865.58 154
18866.88 148
18868.18 145
18869.47 147
18870.77 141
18872.07 101
18873.37 144
18874.66 150
18875.96 158
18877.26 128
18878.56 133
18879.85 130
18881.15 143
18882.45 133
18883.75 137
18885.04 123
18886.34 129
18887.64 152
18888.94 167
18890.24 139
18891.53 147
18892.83 161
18894.13 119
18895.43 128
18896.73 114
18898.03 149
18899.32 149
18900.62 122
18901.92 134
18903.22 138
18904.52 149
18905.82 136
18907.12 128
18908.41 108
18909.71 139
18911.01 120
18912.31 131
18913.61 122
18914.91 135
18916.21 131
18917.51 142
18918.80 130
18920.10 136
18921.40 130
18922.70 134
18924.00 132
18925.30 125
18926.60 147
18927.90 157
18929.20 152
18930.50 143
18931.80 142
18933.10 127
18934.40 136
18935.70 155
18937.00 145
18938.30 125
18939.60 140
18940.90 132
18942.20 137
18943.50 131
18944.79 135
18946.09 136
18947.39 160
18948.70 155
18950.00 131
18951.30 137
18952.60 155
18953.90 111
18955.20 128
18956.50 153
18957.80 152
18959.10 96
18960.40 105
18961.70 126
18963.00 121
18964.30 138
18965.60 136
18966.90 115
18968.20 133
18969.50 122
18970.80 126
18972.10 130
18973.40 115
18974.71 163
18976.01 152
18977.31 125
18978.61 144
18979.91 129
18981.21 118
18982.51 141
18983.81 148
18985.12 127
18986.42 134
18987.72 156
18989.02 132
18990.32 122
18991.62 125
18992.92 147
18994.23 127
18995.53 145
18996.83 130
18998.13 130
18999.43 132
19000.73 120
19002.04 124
19003.34 137
19004.64 117
19005.94 134
19007.24 139
19008.55 144
19009.85 122
19011.15 129
19012.45 158
19013.76 134
19015.06 149
19016.36 140
19017.66 135
19018.96 128
19020.27 126
19021.57 118
19022.87 139
19024.18 104
19025.48 137
19026.78 146
19028.08 132
19029.39 124
19030.69 127
19031.99 141
19033.30 122
19034.60 112
19035.90 129
19037.20 132
19038.51 117
19039.81 125
19041.11 120
19042.42 140
19043.72 99
19045.02 109
19046.33 140
19047.63 156
19048.93 110
19050.24 111
19051.54 155
19052.85 127
19054.15 131
19055.45 147
19056.76 121
19058.06 117
19059.36 125
19060.67 133
19061.97 153
19063.28 127
19064.58 106
19065.88 120
19067.19 115
19068.49 113
19069.80 114
19071.10 119
19072.41 125
19073.71 143
19075.01 144
19076.32 151
19077.62 99
19078.93 117
19080.23 115
19081.54 135
19082.84 133
19084.15 130
19085.45 126
19086.76 143
19088.06 133
19089.37 156
19090.67 131
19091.98 131
19093.28 135
19094.59 136
19095.89 159
19097.20 122
19098.50 125
19099.81 121
19101.11 135
19102.42 132
19103.72 159
19105.03 139
19106.33 123
19107.64 124
19108.94 118
19110.25 128
19111.56 140
19112.86 116
19114.17 125
19115.47 147
19116.78 124
19118.08 133
19119.39 146
19120.70 145
19122.00 131
19123.31 144
19124.61 116
19125.92 127
19127.23 128
19128.53 121
19129.84 138
19131.15 146
19132.45 124
19133.76 152
19135.06 131
19136.37 119
19137.68 135
19138.98 138
19140.29 142
19141.60 121
19142.90 108
19144.21 119
19145.52 124
19146.82 147
19148.13 155
19149.44 142
19150.75 139
19152.05 158
19153.36 120
19154.67 125
19155.97 136
19157.28 139
19158.59 113
19159.90 143
19161.20 105
19162.51 110
19163.82 92
19165.13 117
19166.43 156
19167.74 128
19169.05 170
19170.36 134
19171.66 146
19172.97 134
19174.28 146
19175.59 102
19176.89 155
19178.20 138
19179.51 130
19180.82 150
19182.13 141
19183.44 124
19184.74 126
19186.05 142
19187.36 138
19188.67 119
19189.98 107
19191.28 112
19192.59 131
19193.90 105
19195.21 125
19196.52 134
19197.83 180
19199.14 133
19200.44 131
19201.75 155
19203.06 113
19204.37 140
19205.68 141
19206.99 125
19208.30 133
19209.61 143
19210.92 133
19212.22 130
19213.53 138
19214.84 123
19216.15 133
19217.46 135
19218.77 129
19220.08 123
19221.39 142
19222.70 111
19224.01 134
19225.32 106
19226.63 114
19227.94 106
19229.25 157
19230.56 114
19231.87 126
19233.18 129
19234.49 125
19235.80 116
19237.11 124
19238.42 140
19239.73 147
19241.04 150
19242.35 135
19243.66 117
19244.97 123
19246.28 128
19247.59 143
19248.90 113
19250.21 127
19251.52 124
19252.83 143
19254.14 125
19255.45 134
19256.76 137
19258.07 130
19259.38 120
19260.69 120
19262.00 115
19263.31 141
19264.63 140
19265.94 148
19267.25 136
19268.56 135
19269.87 152
19271.18 128
19272.49 109
19273.80 101
19275.11 126
19276.43 135
19277.74 124
19279.05 121
19280.36 126
19281.67 115
19282.98 117
19284.29 138
19285.61 131
19286.92 129
19288.23 154
19289.54 135
19290.85 111
19292.16 112
19293.48 115
19294.79 137
19296.10 133
19297.41 113
19298.72 143
19300.04 138
19301.35 117
19302.66 115
19303.97 119
19305.29 146
19306.60 113
19307.91 125
19309.22 115
19310.53 115
19311.85 129
19313.16 126
19314.47 114
19315.78 144
19317.10 123
19318.41 115
19319.72 122
19321.04 128
19322.35 122
19323.66 125
19324.97 137
19326.29 132
19327.60 102
19328.91 115
19330.23 145
19331.54 132
19332.85 142
19334.17 134
19335.48 121
19336.79 119
19338.11 96
19339.42 107
19340.73 125
19342.05 135
19343.36 127
19344.67 147
19345.99 178
19347.30 109
19348.62 140
19349.93 146
19351.24 125
19352.56 113
19353.87 128
19355.18 139
19356.50 128
19357.81 139
19359.13 133
19360.44 137
19361.76 158
19363.07 135
19364.38 143
19365.70 100
19367.01 116
19368.33 108
19369.64 147
19370.96 119
19372.27 123
19373.58 117
19374.90 126
19376.21 143
19377.53 119
19378.84 115
19380.16 126
19381.47 122
19382.79 129
19384.10 119
19385.42 112
19386.73 121
19388.05 122
19389.36 132
19390.68 144
19391.99 109
19393.31 130
19394.62 149
19395.94 121
19397.26 134
19398.57 130
19399.89 149
19401.20 119
19402.52 131
19403.83 140
19405.15 143
19406.46 124
19407.78 149
19409.10 138
19410.41 137
19411.73 115
19413.04 151
19414.36 157
19415.68 141
19416.99 114
19418.31 138
19419.62 137
19420.94 148
19422.26 131
19423.57 132
19424.89 142
19426.21 142
19427.52 135
19428.84 127
19430.15 130
19431.47 125
19432.79 102
19434.10 115
19435.42 105
19436.74 117
19438.06 123
19439.37 129
19440.69 129
19442.01 142
19443.32 145
19444.64 131
19445.96 99
19447.27 114
19448.59 137
19449.91 129
19451.23 140
19452.54 119
19453.86 111
19455.18 137
19456.49 139
19457.81 104
19459.13 149
19460.45 116
19461.76 125
19463.08 138
19464.40 113
19465.72 125
19467.04 118
19468.35 122
19469.67 115
19470.99 136
19472.31 137
19473.63 137
19474.94 128
19476.26 122
19477.58 118
19478.90 123
19480.22 126
19481.53 112
19482.85 165
19484.17 130
19485.49 123
19486.81 148
19488.13 131
19489.44 145
19490.76 100
19492.08 133
19493.40 124
19494.72 122
19496.04 116
19497.36 122
19498.68 141
19499.99 93
19501.31 129
19502.63 113
19503.95 121
19505.27 104
19506.59 109
19507.91 151
19509.23 130
19510.55 124
19511.87 115
19513.19 108
19514.51 112
19515.82 119
19517.14 136
19518.46 129
19519.78 117
19521.10 138
19522.42 147
19523.74 138
19525.06 118
19526.38 139
19527.70 168
19529.02 130
19530.34 128
19531.66 132
19532.98 150
19534.30 112
19535.62 126
19536.94 109
19538.26 117
19539.58 127
19540.90 136
19542.22 162
19543.54 118
19544.86 114
19546.18 145
19547.50 138
19548.83 129
19550.15 131
19551.47 113
19552.79 131
19554.11 135
19555.43 140
19556.75 125
19558.07 129
19559.39 117
19560.71 127
19562.03 122
19563.35 106
19564.68 136
19566.00 117
19567.32 118
19568.64 138
19569.96 117
19571.28 119
19572.60 113
19573.92 109
19575.25 106
19576.57 137
19577.89 153
19579.21 167
19580.53 122
19581.85 113
19583.17 140
19584.50 118
19585.82 138
19587.14 119
19588.46 113
19589.78 128
19591.11 133
19592.43 125
19593.75 137
19595.07 136
19596.39 130
19597.72 129
19599.04 132
19600.36 124
19601.68 131
19603.01 116
19604.33 126
19605.65 119
19606.97 122
19608.30 115
19609.62 130
19610.94 143
19612.26 116
19613.59 122
19614.91 121
19616.23 109
19617.56 120
19618.88 158
19620.20 144
19621.52 132
19622.85 133
19624.17 135
19625.49 106
19626.82 119
19628.14 113
19629.46 124
19630.79 126
19632.11 118
19633.43 110
19634.76 133
19636.08 107
19637.40 114
19638.73 119
19640.05 128
19641.37 123
19642.70 97
19644.02 122
19645.35 132
19646.67 138
19647.99 141
19649.32 140
19650.64 132
19651.97 107
19653.29 115
19654.61 112
19655.94 144
19657.26 148
19658.59 143
19659.91 157
19661.23 155
19662.56 123
19663.88 126
19665.21 133
19666.53 155
19667.86 142
19669.18 112
19670.51 136
19671.83 112
19673.16 116
19674.48 105
19675.81 112
19677.13 114
19678.46 135
19679.78 111
19681.11 128
19682.43 116
19683.76 108
19685.08 122
19686.41 137
19687.73 96
19689.06 122
19690.38 121
19691.71 122
19693.03 127
19694.36 113
19695.68 123
19697.01 130
19698.33 126
19699.66 104
19700.99 122
19702.31 137
19703.64 139
19704.96 148
19706.29 136
19707.62 125
19708.94 103
19710.27 108
19711.59 111
19712.92 125
19714.25 133
19715.57 120
19716.90 125
19718.22 130
19719.55 119
19720.88 111
19722.20 103
19723.53 137
19724.86 113
19726.18 112
19727.51 128
19728.84 116
19730.16 113
19731.49 130
19732.82 128
19734.14 134
19735.47 119
19736.80 139
19738.12 129
19739.45 108
19740.78 146
19742.10 112
19743.43 122
19744.76 100
19746.09 126
19747.41 139
19748.74 138
19750.07 117
19751.40 112
19752.72 119
19754.05 128
19755.38 118
19756.71 111
19758.03 131
19759.36 137
19760.69 122
19762.02 111
19763.34 130
19764.67 123
19766.00 136
19767.33 127
19768.66 115
19769.98 137
19771.31 137
19772.64 97
19773.97 116
19775.30 138
19776.62 131
19777.95 128
19779.28 121
19780.61 156
19781.94 143
19783.27 123
19784.59 124
19785.92 125
19787.25 142
19788.58 117
19789.91 106
19791.24 122
19792.57 103
19793.90 102
19795.22 124
19796.55 141
19797.88 122
19799.21 124
19800.54 125
19801.87 112
19803.20 130
19804.53 138
19805.86 124
19807.19 131
19808.52 132
19809.84 146
19811.17 106
19812.50 124
19813.83 113
19815.16 108
19816.49 121
19817.82 122
19819.15 118
19820.48 141
19821.81 106
19823.14 110
19824.47 131
19825.80 121
19827.13 121
19828.46 130
19829.79 137
19831.12 133
19832.45 155
19833.78 144
19835.11 114
19836.44 126
19837.77 121
19839.10 111
19840.43 102
19841.76 129
19843.09 124
19844.42 133
19845.75 118
19847.09 108
19848.42 105
19849.75 103
19851.08 116
19852.41 119
19853.74 155
19855.07 122
19856.40 109
19857.73 123
19859.06 121
19860.39 138
19861.72 131
19863.06 122
19864.39 122
19865.72 143
19867.05 114
19868.38 110
19869.71 106
19871.04 132
19872.38 134
19873.71 126
19875.04 105
19876.37 110
19877.70 126
19879.03 123
19880.36 137
19881.70 116
19883.03 116
19884.36 116
19885.69 104
19887.02 116
19888.36 112
19889.69 112
19891.02 133
19892.35 107
19893.68 106
19895.02 115
19896.35 132
19897.68 120
19899.01 122
19900.35 118
19901.68 135
19903.01 136
19904.34 120
19905.68 136
19907.01 124
19908.34 126
19909.67 134
19911.01 122
19912.34 121
19913.67 119
19915.01 150
19916.34 119
19917.67 124
19919.00 107
19920.34 137
19921.67 120
19923.00 143
19924.34 135
19925.67 124
19927.00 114
19928.34 130
19929.67 109
19931.00 117
19932.34 105
19933.67 121
19935.00 137
19936.34 125
19937.67 103
19939.01 134
19940.34 114
19941.67 132
19943.01 103
19944.34 112
19945.67 118
19947.01 91
19948.34 120
19949.68 131
19951.01 146
19952.34 127
19953.68 139
19955.01 122
19956.35 125
19957.68 129
19959.02 121
19960.35 130
19961.68 138
19963.02 137
19964.35 123
19965.69 149
19967.02 130
19968.36 120
19969.69 116
19971.03 140
19972.36 127
19973.70 129
19975.03 134
19976.37 115
19977.70 129
19979.04 124
19980.37 128
19981.71 119
19983.04 130
19984.38 150
19985.71 127
19987.05 158
19988.38 150
19989.72 103
19991.05 111
19992.39 114
19993.73 127
19995.06 130
19996.40 116
19997.73 132
19999.07 126
20000.40 97
20001.74 100
20003.08 125
20004.41 125
20005.75 143
20007.08 125
20008.42 136
20009.76 120
20011.09 96
20012.43 115
20013.76 111
20015.10 128
20016.44 127
20017.77 111
20019.11 126
20020.45 129
20021.78 157
20023.12 105
20024.45 106
20025.79 141
20027.13 124
20028.46 145
20029.80 138
20031.14 125
20032.48 153
20033.81 115
20035.15 151
20036.49 139
20037.82 134
20039.16 144
20040.50 119
20041.83 147
20043.17 123
20044.51 116
20045.85 122
20047.18 137
20048.52 140
20049.86 139
20051.20 146
20052.53 119
20053.87 143
20055.21 107
20056.55 121
20057.88 141
20059.22 156
20060.56 157
20061.90 135
20063.23 132
20064.57 116
20065.91 143
20067.25 151
20068.59 118
20069.92 129
20071.26 143
20072.60 128
20073.94 143
20075.28 114
20076.62 138
20077.95 121
20079.29 115
20080.63 102
20081.97 105
20083.31 111
20084.65 161
20085.98 147
20087.32 122
20088.66 115
20090.00 137
20091.34 127
20092.68 134
20094.02 133
20095.36 113
20096.70 135
20098.03 119
20099.37 117
20100.71 120
20102.05 129
20103.39 135
20104.73 133
20106.07 102
20107.41 110
20108.75 122
20110.09 125
20111.43 162
20112.77 121
20114.11 111
20115.45 141
20116.79 123
20118.13 127
20119.46 120
20120.80 127
20122.14 142
20123.48 125
20124.82 104
20126.16 127
20127.50 147
20128.84 130
20130.18 131
20131.52 126
20132.86 121
20134.20 141
20135.55 132
