# Supplementary material for: MALDI-TOF MS typing enables the classification of brewing yeasts of the genus Saccharomyces to major beer styles
Source: PLoS One. 2017 Aug 9;12(8):e0181694. doi: 10.1371/journal.pone.0181694 (PMC5549903; doi:10.1371/journal.pone.0181694)
Supplement: S1 File — The directory includes 90 raw files and was zipped to “.zip”; the folder has three strains with 30 spectra per strain; S1 Text explains the raw files with an example and Table 1 represents the yeast strains used within the experiment. (ZIP) [file pone.0181694.s004.zip › 1-3/30250-68-OG-WB-WB-YPG-18h-E-E_2015-07-13_2_0_A2_1.dat]

2000.66 699
2001.08 806
2001.50 828
2001.92 628
2002.34 678
2002.77 770
2003.19 708
2003.61 773
2004.03 704
2004.45 683
2004.88 643
2005.30 697
2005.72 758
2006.14 749
2006.56 696
2006.99 739
2007.41 612
2007.83 657
2008.25 719
2008.67 719
2009.10 696
2009.52 692
2009.94 667
2010.36 632
2010.79 748
2011.21 793
2011.63 882
2012.06 853
2012.48 622
2012.90 645
2013.32 591
2013.75 622
2014.17 677
2014.59 625
2015.02 660
2015.44 549
2015.86 589
2016.28 726
2016.71 677
2017.13 637
2017.55 628
2017.98 600
2018.40 584
2018.82 799
2019.25 784
2019.67 741
2020.09 701
2020.52 707
2020.94 716
2021.37 720
2021.79 685
2022.21 680
2022.64 771
2023.06 682
2023.48 668
2023.91 718
2024.33 606
2024.76 731
2025.18 691
2025.60 688
2026.03 688
2026.45 686
2026.88 630
2027.30 606
2027.73 654
2028.15 682
2028.57 598
2029.00 686
2029.42 763
2029.85 635
2030.27 635
2030.70 712
2031.12 625
2031.55 648
2031.97 630
2032.40 664
2032.82 702
2033.25 729
2033.67 654
2034.10 720
2034.52 681
2034.95 639
2035.37 618
2035.80 667
2036.22 585
2036.65 694
2037.07 586
2037.50 562
2037.92 607
2038.35 634
2038.77 668
2039.20 639
2039.63 630
2040.05 590
2040.48 653
2040.90 712
2041.33 649
2041.75 612
2042.18 678
2042.61 689
2043.03 576
2043.46 671
2043.88 651
2044.31 624
2044.74 654
2045.16 588
2045.59 714
2046.01 730
2046.44 699
2046.87 700
2047.29 618
2047.72 572
2048.15 643
2048.57 668
2049.00 675
2049.43 679
2049.85 645
2050.28 689
2050.71 648
2051.13 631
2051.56 666
2051.99 669
2052.41 699
2052.84 834
2053.27 753
2053.69 806
2054.12 722
2054.55 756
2054.98 776
2055.40 821
2055.83 770
2056.26 740
2056.68 806
2057.11 683
2057.54 719
2057.97 723
2058.39 676
2058.82 736
2059.25 789
2059.68 732
2060.11 679
2060.53 769
2060.96 771
2061.39 782
2061.82 746
2062.24 765
2062.67 720
2063.10 704
2063.53 750
2063.96 742
2064.39 882
2064.81 968
2065.24 781
2065.67 891
2066.10 920
2066.53 835
2066.95 975
2067.38 899
2067.81 762
2068.24 760
2068.67 789
2069.10 804
2069.53 744
2069.96 644
2070.38 655
2070.81 645
2071.24 691
2071.67 653
2072.10 729
2072.53 623
2072.96 698
2073.39 692
2073.82 712
2074.24 705
2074.67 693
2075.10 741
2075.53 838
2075.96 808
2076.39 816
2076.82 800
2077.25 705
2077.68 653
2078.11 735
2078.54 704
2078.97 714
2079.40 665
2079.83 654
2080.26 699
2080.69 694
2081.12 641
2081.55 703
2081.98 701
2082.41 705
2082.84 690
2083.27 766
2083.70 706
2084.13 612
2084.56 654
2084.99 607
2085.42 787
2085.85 828
2086.28 641
2086.71 731
2087.14 693
2087.57 657
2088.00 637
2088.43 805
2088.86 700
2089.29 667
2089.73 651
2090.16 618
2090.59 710
2091.02 591
2091.45 646
2091.88 649
2092.31 657
2092.74 737
2093.17 809
2093.60 631
2094.04 593
2094.47 633
2094.90 631
2095.33 665
2095.76 735
2096.19 687
2096.62 672
2097.06 632
2097.49 614
2097.92 635
2098.35 579
2098.78 587
2099.21 598
2099.65 644
2100.08 576
2100.51 561
2100.94 730
2101.37 629
2101.81 696
2102.24 614
2102.67 630
2103.10 609
2103.53 664
2103.97 669
2104.40 643
2104.83 721
2105.26 795
2105.70 806
2106.13 874
2106.56 858
2106.99 808
2107.43 681
2107.86 693
2108.29 730
2108.72 716
2109.16 695
2109.59 640
2110.02 627
2110.46 619
2110.89 646
2111.32 616
2111.75 718
2112.19 644
2112.62 719
2113.05 612
2113.49 692
2113.92 607
2114.35 653
2114.79 626
2115.22 612
2115.65 602
2116.09 618
2116.52 735
2116.95 713
2117.39 589
2117.82 627
2118.26 599
2118.69 615
2119.12 627
2119.56 655
2119.99 587
2120.42 567
2120.86 639
2121.29 676
2121.73 656
2122.16 803
2122.59 714
2123.03 618
2123.46 663
2123.90 609
2124.33 614
2124.77 663
2125.20 723
2125.64 738
2126.07 689
2126.50 775
2126.94 657
2127.37 591
2127.81 628
2128.24 638
2128.68 646
2129.11 677
2129.55 725
2129.98 726
2130.42 627
2130.85 723
2131.29 660
2131.72 689
2132.16 746
2132.59 707
2133.03 685
2133.46 688
2133.90 724
2134.33 713
2134.77 660
2135.20 624
2135.64 789
2136.08 707
2136.51 679
2136.95 791
2137.38 677
2137.82 658
2138.25 677
2138.69 672
2139.13 610
2139.56 628
2140.00 740
2140.43 716
2140.87 641
2141.31 728
2141.74 781
2142.18 812
2142.61 781
2143.05 650
2143.49 762
2143.92 758
2144.36 686
2144.80 668
2145.23 682
2145.67 647
2146.11 688
2146.54 605
2146.98 696
2147.42 718
2147.85 662
2148.29 717
2148.73 741
2149.16 788
2149.60 776
2150.04 829
2150.47 964
2150.91 949
2151.35 752
2151.79 759
2152.22 772
2152.66 810
2153.10 813
2153.53 671
2153.97 723
2154.41 698
2154.85 750
2155.28 651
2155.72 645
2156.16 656
2156.60 674
2157.03 617
2157.47 611
2157.91 534
2158.35 653
2158.79 680
2159.22 729
2159.66 640
2160.10 609
2160.54 703
2160.98 722
2161.41 654
2161.85 673
2162.29 601
2162.73 589
2163.17 572
2163.60 650
2164.04 590
2164.48 632
2164.92 621
2165.36 610
2165.80 602
2166.24 664
2166.67 656
2167.11 744
2167.55 692
2167.99 639
2168.43 599
2168.87 659
2169.31 709
2169.75 703
2170.19 759
2170.62 800
2171.06 779
2171.50 992
2171.94 902
2172.38 814
2172.82 923
2173.26 702
2173.70 963
2174.14 973
2174.58 990
2175.02 1138
2175.46 1044
2175.90 937
2176.34 838
2176.78 788
2177.22 866
2177.66 820
2178.10 803
2178.54 722
2178.97 763
2179.41 746
2179.85 704
2180.29 782
2180.74 851
2181.18 786
2181.62 617
2182.06 698
2182.50 682
2182.94 612
2183.38 648
2183.82 609
2184.26 725
2184.70 809
2185.14 815
2185.58 771
2186.02 739
2186.46 795
2186.90 780
2187.34 769
2187.78 702
2188.22 703
2188.66 727
2189.11 740
2189.55 725
2189.99 786
2190.43 809
2190.87 824
2191.31 689
2191.75 771
2192.19 702
2192.63 705
2193.08 752
2193.52 799
2193.96 730
2194.40 759
2194.84 713
2195.28 753
2195.72 803
2196.17 689
2196.61 711
2197.05 855
2197.49 749
2197.93 819
2198.37 786
2198.82 806
2199.26 779
2199.70 800
2200.14 723
2200.58 673
2201.03 659
2201.47 670
2201.91 613
2202.35 725
2202.80 834
2203.24 657
2203.68 671
2204.12 593
2204.57 645
2205.01 735
2205.45 894
2205.89 866
2206.34 795
2206.78 759
2207.22 736
2207.66 722
2208.11 779
2208.55 790
2208.99 711
2209.44 794
2209.88 800
2210.32 652
2210.76 693
2211.21 741
2211.65 651
2212.09 693
2212.54 678
2212.98 702
2213.42 771
2213.87 722
2214.31 827
2214.75 766
2215.20 774
2215.64 774
2216.09 749
2216.53 799
2216.97 799
2217.42 807
2217.86 761
2218.30 769
2218.75 704
2219.19 817
2219.64 638
2220.08 635
2220.52 639
2220.97 800
2221.41 726
2221.86 806
2222.30 763
2222.75 666
2223.19 689
2223.63 733
2224.08 724
2224.52 728
2224.97 741
2225.41 858
2225.86 814
2226.30 773
2226.75 835
2227.19 830
2227.64 795
2228.08 737
2228.53 680
2228.97 709
2229.42 788
2229.86 925
2230.31 864
2230.75 936
2231.20 833
2231.64 798
2232.09 855
2232.53 765
2232.98 869
2233.42 913
2233.87 901
2234.31 870
2234.76 907
2235.20 863
2235.65 911
2236.10 844
2236.54 818
2236.99 712
2237.43 727
2237.88 762
2238.32 780
2238.77 693
2239.22 672
2239.66 675
2240.11 609
2240.55 633
2241.00 625
2241.45 701
2241.89 665
2242.34 676
2242.79 786
2243.23 777
2243.68 755
2244.12 725
2244.57 657
2245.02 620
2245.46 788
2245.91 773
2246.36 644
2246.80 651
2247.25 715
2247.70 739
2248.14 694
2248.59 768
2249.04 675
2249.49 788
2249.93 772
2250.38 688
2250.83 715
2251.27 638
2251.72 676
2252.17 699
2252.62 574
2253.06 593
2253.51 617
2253.96 663
2254.40 656
2254.85 673
2255.30 702
2255.75 569
2256.20 642
2256.64 644
2257.09 676
2257.54 697
2257.99 533
2258.43 568
2258.88 600
2259.33 715
2259.78 757
2260.23 736
2260.67 690
2261.12 660
2261.57 752
2262.02 810
2262.47 807
2262.92 735
2263.36 709
2263.81 671
2264.26 742
2264.71 775
2265.16 660
2265.61 688
2266.05 629
2266.50 669
2266.95 757
2267.40 687
2267.85 802
2268.30 889
2268.75 756
2269.20 792
2269.65 725
2270.09 763
2270.54 746
2270.99 797
2271.44 876
2271.89 898
2272.34 834
2272.79 771
2273.24 815
2273.69 719
2274.14 709
2274.59 694
2275.04 725
2275.49 811
2275.94 756
2276.38 647
2276.83 606
2277.28 540
2277.73 639
2278.18 697
2278.63 860
2279.08 690
2279.53 660
2279.98 714
2280.43 730
2280.88 648
2281.33 692
2281.78 662
2282.23 659
2282.68 676
2283.13 566
2283.59 655
2284.04 685
2284.49 679
2284.94 605
2285.39 544
2285.84 615
2286.29 730
2286.74 684
2287.19 770
2287.64 904
2288.09 850
2288.54 886
2288.99 1155
2289.44 1271
2289.89 1292
2290.35 1205
2290.80 1216
2291.25 1295
2291.70 1254
2292.15 1288
2292.60 1140
2293.05 1077
2293.50 1149
2293.96 1077
2294.41 1005
2294.86 988
2295.31 987
2295.76 777
2296.21 820
2296.66 739
2297.12 736
2297.57 636
2298.02 669
2298.47 781
2298.92 653
2299.38 664
2299.83 717
2300.28 655
2300.73 604
2301.18 613
2301.64 655
2302.09 690
2302.54 775
2302.99 684
2303.44 692
2303.90 748
2304.35 777
2304.80 725
2305.25 717
2305.71 663
2306.16 639
2306.61 775
2307.07 792
2307.52 829
2307.97 819
2308.42 766
2308.88 741
2309.33 849
2309.78 957
2310.23 843
2310.69 801
2311.14 777
2311.59 726
2312.05 741
2312.50 806
2312.95 809
2313.41 779
2313.86 809
2314.31 781
2314.77 756
2315.22 748
2315.67 774
2316.13 748
2316.58 814
2317.04 795
2317.49 733
2317.94 794
2318.40 788
2318.85 757
2319.30 812
2319.76 833
2320.21 881
2320.67 783
2321.12 839
2321.57 964
2322.03 807
2322.48 776
2322.94 758
2323.39 861
2323.85 905
2324.30 1039
2324.75 1091
2325.21 855
2325.66 954
2326.12 1083
2326.57 1147
2327.03 1078
2327.48 921
2327.94 846
2328.39 908
2328.85 997
2329.30 751
2329.76 789
2330.21 779
2330.67 791
2331.12 881
2331.58 876
2332.03 739
2332.49 726
2332.94 707
2333.40 790
2333.85 663
2334.31 715
2334.76 705
2335.22 724
2335.67 689
2336.13 660
2336.58 576
2337.04 715
2337.50 724
2337.95 730
2338.41 682
2338.86 791
2339.32 868
2339.77 740
2340.23 708
2340.69 713
2341.14 726
2341.60 730
2342.05 754
2342.51 717
2342.97 716
2343.42 650
2343.88 814
2344.34 709
2344.79 771
2345.25 837
2345.70 854
2346.16 860
2346.62 751
2347.07 723
2347.53 792
2347.99 783
2348.44 791
2348.90 727
2349.36 763
2349.81 705
2350.27 647
2350.73 680
2351.19 603
2351.64 660
2352.10 674
2352.56 633
2353.01 693
2353.47 684
2353.93 751
2354.39 632
2354.84 594
2355.30 598
2355.76 703
2356.22 627
2356.67 647
2357.13 677
2357.59 635
2358.05 699
2358.50 746
2358.96 734
2359.42 749
2359.88 661
2360.33 705
2360.79 764
2361.25 756
2361.71 844
2362.17 854
2362.62 836
2363.08 693
2363.54 714
2364.00 707
2364.46 764
2364.92 688
2365.37 729
2365.83 806
2366.29 730
2366.75 788
2367.21 788
2367.67 680
2368.12 582
2368.58 694
2369.04 734
2369.50 603
2369.96 710
2370.42 730
2370.88 723
2371.34 789
2371.80 726
2372.25 696
2372.71 750
2373.17 861
2373.63 742
2374.09 722
2374.55 833
2375.01 768
2375.47 756
2375.93 809
2376.39 685
2376.85 729
2377.31 767
2377.77 740
2378.23 666
2378.69 695
2379.15 697
2379.61 594
2380.06 674
2380.52 637
2380.98 589
2381.44 673
2381.90 730
2382.36 650
2382.82 667
2383.28 717
2383.74 746
2384.20 703
2384.67 682
2385.13 749
2385.59 705
2386.05 640
2386.51 749
2386.97 645
2387.43 827
2387.89 757
2388.35 676
2388.81 774
2389.27 748
2389.73 671
2390.19 775
2390.65 859
2391.11 742
2391.57 703
2392.03 780
2392.50 758
2392.96 847
2393.42 792
2393.88 617
2394.34 670
2394.80 667
2395.26 700
2395.72 627
2396.19 659
2396.65 616
2397.11 593
2397.57 673
2398.03 772
2398.49 755
2398.95 789
2399.42 754
2399.88 726
2400.34 850
2400.80 736
2401.26 827
2401.73 764
2402.19 636
2402.65 584
2403.11 672
2403.57 718
2404.04 756
2404.50 682
2404.96 738
2405.42 710
2405.88 732
2406.35 640
2406.81 683
2407.27 742
2407.73 654
2408.20 681
2408.66 654
2409.12 730
2409.58 567
2410.05 641
2410.51 766
2410.97 759
2411.43 721
2411.90 784
2412.36 697
2412.82 689
2413.29 709
2413.75 779
2414.21 738
2414.68 704
2415.14 766
2415.60 676
2416.07 654
2416.53 756
2416.99 687
2417.46 772
2417.92 884
2418.38 743
2418.85 658
2419.31 774
2419.77 632
2420.24 657
2420.70 747
2421.16 670
2421.63 685
2422.09 661
2422.56 615
2423.02 596
2423.48 669
2423.95 749
2424.41 647
2424.88 614
2425.34 648
2425.80 844
2426.27 747
2426.73 734
2427.20 842
2427.66 841
2428.13 847
2428.59 639
2429.05 671
2429.52 677
2429.98 806
2430.45 777
2430.91 681
2431.38 781
2431.84 786
2432.31 753
2432.77 741
2433.24 721
2433.70 732
2434.17 755
2434.63 783
2435.10 714
2435.56 721
2436.03 794
2436.49 700
2436.96 632
2437.42 689
2437.89 674
2438.35 534
2438.82 592
2439.28 745
2439.75 664
2440.22 772
2440.68 757
2441.15 853
2441.61 851
2442.08 830
2442.54 839
2443.01 812
2443.48 765
2443.94 566
2444.41 628
2444.87 700
2445.34 800
2445.81 749
2446.27 700
2446.74 657
2447.20 689
2447.67 697
2448.14 642
2448.60 611
2449.07 672
2449.54 852
2450.00 850
2450.47 623
2450.94 663
2451.40 685
2451.87 681
2452.34 634
2452.80 632
2453.27 527
2453.74 657
2454.20 727
2454.67 677
2455.14 679
2455.60 634
2456.07 846
2456.54 641
2457.01 629
2457.47 634
2457.94 594
2458.41 548
2458.88 613
2459.34 598
2459.81 588
2460.28 749
2460.74 744
2461.21 631
2461.68 631
2462.15 653
2462.62 625
2463.08 642
2463.55 689
2464.02 728
2464.49 690
2464.95 634
2465.42 694
2465.89 723
2466.36 752
2466.83 727
2467.30 637
2467.76 738
2468.23 661
2468.70 668
2469.17 728
2469.64 755
2470.10 663
2470.57 650
2471.04 659
2471.51 767
2471.98 809
2472.45 679
2472.92 641
2473.39 756
2473.85 719
2474.32 664
2474.79 628
2475.26 659
2475.73 675
2476.20 692
2476.67 648
2477.14 601
2477.61 652
2478.07 676
2478.54 608
2479.01 578
2479.48 606
2479.95 652
2480.42 650
2480.89 661
2481.36 686
2481.83 690
2482.30 616
2482.77 722
2483.24 720
2483.71 652
2484.18 668
2484.65 646
2485.12 566
2485.59 596
2486.06 661
2486.53 673
2487.00 661
2487.47 781
2487.94 723
2488.41 730
2488.88 741
2489.35 751
2489.82 738
2490.29 713
2490.76 656
2491.23 753
2491.70 792
2492.17 706
2492.64 689
2493.11 799
2493.58 706
2494.05 758
2494.52 775
2494.99 858
2495.47 625
2495.94 676
2496.41 698
2496.88 593
2497.35 622
2497.82 797
2498.29 640
2498.76 528
2499.23 630
2499.70 697
2500.18 699
2500.65 617
2501.12 621
2501.59 636
2502.06 704
2502.53 626
2503.00 602
2503.48 614
2503.95 628
2504.42 516
2504.89 577
2505.36 541
2505.83 600
2506.31 594
2506.78 684
2507.25 612
2507.72 716
2508.19 701
2508.67 765
2509.14 799
2509.61 757
2510.08 782
2510.56 805
2511.03 876
2511.50 774
2511.97 933
2512.44 915
2512.92 917
2513.39 794
2513.86 844
2514.33 939
2514.81 823
2515.28 696
2515.75 743
2516.23 744
2516.70 703
2517.17 729
2517.64 716
2518.12 671
2518.59 787
2519.06 767
2519.54 700
2520.01 699
2520.48 690
2520.96 701
2521.43 683
2521.90 632
2522.38 673
2522.85 697
2523.32 730
2523.80 725
2524.27 675
2524.74 677
2525.22 703
2525.69 795
2526.16 695
2526.64 748
2527.11 874
2527.59 785
2528.06 763
2528.53 762
2529.01 811
2529.48 803
2529.96 838
2530.43 817
2530.90 653
2531.38 772
2531.85 818
2532.33 794
2532.80 730
2533.28 632
2533.75 718
2534.22 737
2534.70 710
2535.17 673
2535.65 672
2536.12 721
2536.60 720
2537.07 691
2537.55 663
2538.02 834
2538.50 893
2538.97 685
2539.45 734
2539.92 905
2540.40 721
2540.87 626
2541.35 718
2541.82 799
2542.30 789
2542.77 830
2543.25 829
2543.72 778
2544.20 689
2544.67 681
2545.15 729
2545.62 847
2546.10 972
2546.58 847
2547.05 824
2547.53 903
2548.00 921
2548.48 866
2548.95 956
2549.43 934
2549.91 964
2550.38 962
2550.86 717
2551.33 838
2551.81 666
2552.29 792
2552.76 871
2553.24 723
2553.72 754
2554.19 753
2554.67 706
2555.14 627
2555.62 619
2556.10 720
2556.57 778
2557.05 794
2557.53 844
2558.00 785
2558.48 640
2558.96 741
2559.43 764
2559.91 840
2560.39 773
2560.87 785
2561.34 645
2561.82 586
2562.30 687
2562.77 667
2563.25 713
2563.73 660
2564.21 722
2564.68 648
2565.16 639
2565.64 655
2566.11 678
2566.59 653
2567.07 725
2567.55 624
2568.03 520
2568.50 653
2568.98 756
2569.46 711
2569.94 614
2570.41 655
2570.89 708
2571.37 509
2571.85 622
2572.33 602
2572.80 653
2573.28 671
2573.76 742
2574.24 622
2574.72 652
2575.19 679
2575.67 669
2576.15 698
2576.63 676
2577.11 746
2577.59 596
2578.07 530
2578.54 661
2579.02 702
2579.50 676
2579.98 735
2580.46 653
2580.94 582
2581.42 587
2581.90 702
2582.37 718
2582.85 635
2583.33 710
2583.81 726
2584.29 786
2584.77 642
2585.25 701
2585.73 740
2586.21 723
2586.69 805
2587.17 758
2587.65 759
2588.13 720
2588.61 809
2589.08 743
2589.56 723
2590.04 734
2590.52 618
2591.00 647
2591.48 770
2591.96 681
2592.44 710
2592.92 640
2593.40 687
2593.88 744
2594.36 615
2594.84 637
2595.32 673
2595.80 685
2596.28 724
2596.76 699
2597.24 595
2597.72 692
2598.21 729
2598.69 709
2599.17 711
2599.65 697
2600.13 665
2600.61 605
2601.09 699
2601.57 687
2602.05 609
2602.53 642
2603.01 723
2603.49 693
2603.97 656
2604.45 733
2604.94 728
2605.42 707
2605.90 755
2606.38 633
2606.86 690
2607.34 723
2607.82 774
2608.30 647
2608.79 706
2609.27 764
2609.75 687
2610.23 829
2610.71 706
2611.19 729
2611.68 606
2612.16 667
2612.64 747
2613.12 706
2613.60 778
2614.08 790
2614.57 636
2615.05 693
2615.53 700
2616.01 727
2616.49 738
2616.98 668
2617.46 619
2617.94 619
2618.42 696
2618.91 692
2619.39 661
2619.87 652
2620.35 658
2620.84 614
2621.32 626
2621.80 671
2622.28 685
2622.77 782
2623.25 694
2623.73 671
2624.21 680
2624.70 622
2625.18 745
2625.66 776
2626.15 726
2626.63 710
2627.11 787
2627.60 765
2628.08 795
2628.56 775
2629.05 683
2629.53 686
2630.01 735
2630.50 803
2630.98 825
2631.46 853
2631.95 862
2632.43 807
2632.91 735
2633.40 739
2633.88 715
2634.36 812
2634.85 844
2635.33 689
2635.82 666
2636.30 808
2636.78 725
2637.27 727
2637.75 709
2638.24 645
2638.72 698
2639.20 706
2639.69 661
2640.17 790
2640.66 716
2641.14 701
2641.63 690
2642.11 694
2642.60 726
2643.08 749
2643.56 618
2644.05 668
2644.53 674
2645.02 657
2645.50 669
2645.99 640
2646.47 735
2646.96 704
2647.44 635
2647.93 617
2648.41 663
2648.90 637
2649.38 641
2649.87 755
2650.35 607
2650.84 670
2651.32 670
2651.81 651
2652.30 703
2652.78 605
2653.27 654
2653.75 649
2654.24 677
2654.72 577
2655.21 682
2655.69 784
2656.18 753
2656.67 787
2657.15 764
2657.64 688
2658.12 707
2658.61 670
2659.10 735
2659.58 644
2660.07 620
2660.55 605
2661.04 693
2661.53 739
2662.01 793
2662.50 739
2662.99 708
2663.47 543
2663.96 687
2664.44 833
2664.93 873
2665.42 713
2665.90 686
2666.39 696
2666.88 745
2667.36 670
2667.85 640
2668.34 610
2668.83 644
2669.31 656
2669.80 657
2670.29 705
2670.77 747
2671.26 770
2671.75 787
2672.24 914
2672.72 957
2673.21 964
2673.70 968
2674.18 992
2674.67 1003
2675.16 938
2675.65 903
2676.13 951
2676.62 973
2677.11 802
2677.60 872
2678.09 827
2678.57 852
2679.06 819
2679.55 666
2680.04 750
2680.53 794
2681.01 746
2681.50 744
2681.99 734
2682.48 752
2682.97 630
2683.45 687
2683.94 708
2684.43 676
2684.92 728
2685.41 733
2685.90 685
2686.38 722
2686.87 627
2687.36 673
2687.85 711
2688.34 765
2688.83 784
2689.32 704
2689.81 737
2690.29 752
2690.78 569
2691.27 586
2691.76 607
2692.25 628
2692.74 788
2693.23 835
2693.72 760
2694.21 676
2694.70 544
2695.19 624
2695.68 684
2696.16 735
2696.65 635
2697.14 584
2697.63 594
2698.12 608
2698.61 694
2699.10 700
2699.59 726
2700.08 722
2700.57 756
2701.06 699
2701.55 840
2702.04 798
2702.53 837
2703.02 713
2703.51 672
2704.00 673
2704.49 752
2704.98 803
2705.47 749
2705.96 767
2706.45 588
2706.94 646
2707.43 690
2707.92 594
2708.41 682
2708.91 688
2709.40 642
2709.89 664
2710.38 639
2710.87 639
2711.36 710
2711.85 740
2712.34 750
2712.83 707
2713.32 739
2713.81 706
2714.30 669
2714.80 738
2715.29 732
2715.78 728
2716.27 797
2716.76 632
2717.25 683
2717.74 735
2718.23 736
2718.73 686
2719.22 734
2719.71 705
2720.20 858
2720.69 786
2721.18 729
2721.68 758
2722.17 792
2722.66 839
2723.15 807
2723.64 764
2724.14 732
2724.63 801
2725.12 842
2725.61 728
2726.10 651
2726.60 723
2727.09 682
2727.58 730
2728.07 762
2728.56 705
2729.06 842
2729.55 759
2730.04 658
2730.53 762
2731.03 825
2731.52 792
2732.01 715
2732.51 799
2733.00 791
2733.49 788
2733.98 757
2734.48 831
2734.97 772
2735.46 805
2735.96 756
2736.45 694
2736.94 716
2737.43 722
2737.93 693
2738.42 752
2738.91 791
2739.41 730
2739.90 748
2740.39 728
2740.89 713
2741.38 650
2741.88 770
2742.37 737
2742.86 688
2743.36 642
2743.85 663
2744.34 761
2744.84 647
2745.33 704
2745.83 724
2746.32 733
2746.81 795
2747.31 743
2747.80 767
2748.30 750
2748.79 741
2749.28 743
2749.78 662
2750.27 749
2750.77 709
2751.26 656
2751.76 562
2752.25 585
2752.74 714
2753.24 773
2753.73 804
2754.23 730
2754.72 673
2755.22 700
2755.71 842
2756.21 836
2756.70 600
2757.20 591
2757.69 641
2758.19 603
2758.68 631
2759.18 669
2759.67 697
2760.17 753
2760.66 771
2761.16 746
2761.65 710
2762.15 661
2762.64 729
2763.14 692
2763.64 608
2764.13 705
2764.63 687
2765.12 720
2765.62 676
2766.11 686
2766.61 802
2767.11 688
2767.60 635
2768.10 787
2768.59 779
2769.09 760
2769.59 828
2770.08 742
2770.58 641
2771.07 674
2771.57 840
2772.07 841
2772.56 734
2773.06 741
2773.56 789
2774.05 940
2774.55 907
2775.04 822
2775.54 890
2776.04 945
2776.53 912
2777.03 995
2777.53 901
2778.03 845
2778.52 931
2779.02 882
2779.52 799
2780.01 727
2780.51 768
2781.01 755
2781.50 702
2782.00 624
2782.50 668
2783.00 765
2783.49 750
2783.99 768
2784.49 774
2784.99 561
2785.48 633
2785.98 648
2786.48 661
2786.98 709
2787.47 721
2787.97 690
2788.47 639
2788.97 660
2789.46 682
2789.96 664
2790.46 674
2790.96 649
2791.46 652
2791.95 674
2792.45 714
2792.95 640
2793.45 691
2793.95 757
2794.44 743
2794.94 758
2795.44 803
2795.94 727
2796.44 747
2796.94 881
2797.44 822
2797.93 811
2798.43 757
2798.93 765
2799.43 772
2799.93 664
2800.43 763
2800.93 805
2801.43 765
2801.92 715
2802.42 624
2802.92 721
2803.42 731
2803.92 771
2804.42 717
2804.92 682
2805.42 759
2805.92 917
2806.42 810
2806.92 848
2807.42 880
2807.91 940
2808.41 755
2808.91 814
2809.41 833
2809.91 795
2810.41 791
2810.91 735
2811.41 748
2811.91 814
2812.41 781
2812.91 754
2813.41 745
2813.91 687
2814.41 753
2814.91 768
2815.41 712
2815.91 743
2816.41 718
2816.91 627
2817.41 627
2817.91 693
2818.41 852
2818.91 814
2819.42 848
2819.92 730
2820.42 685
2820.92 790
2821.42 749
2821.92 743
2822.42 766
2822.92 869
2823.42 785
2823.92 711
2824.42 804
2824.92 828
2825.42 849
2825.93 744
2826.43 790
2826.93 683
2827.43 769
2827.93 804
2828.43 704
2828.93 667
2829.43 725
2829.94 605
2830.44 546
2830.94 628
2831.44 644
2831.94 681
2832.44 663
2832.95 679
2833.45 733
2833.95 684
2834.45 701
2834.95 738
2835.45 594
2835.96 680
2836.46 638
2836.96 710
2837.46 745
2837.97 672
2838.47 735
2838.97 736
2839.47 694
2839.97 690
2840.48 630
2840.98 637
2841.48 734
2841.98 678
2842.49 643
2842.99 646
2843.49 651
2843.99 768
2844.50 769
2845.00 700
2845.50 819
2846.01 723
2846.51 692
2847.01 778
2847.51 855
2848.02 897
2848.52 788
2849.02 914
2849.53 841
2850.03 784
2850.53 865
2851.04 735
2851.54 721
2852.04 685
2852.55 723
2853.05 685
2853.55 642
2854.06 672
2854.56 756
2855.06 721
2855.57 707
2856.07 692
2856.58 734
2857.08 719
2857.58 704
2858.09 742
2858.59 680
2859.10 655
2859.60 717
2860.10 746
2860.61 590
2861.11 624
2861.62 768
2862.12 727
2862.62 680
2863.13 578
2863.63 626
2864.14 640
2864.64 691
2865.15 699
2865.65 666
2866.16 732
2866.66 737
2867.17 685
2867.67 753
2868.18 767
2868.68 654
2869.19 675
2869.69 754
2870.20 829
2870.70 681
2871.21 744
2871.71 781
2872.22 865
2872.72 806
2873.23 772
2873.73 839
2874.24 855
2874.74 739
2875.25 746
2875.75 830
2876.26 832
2876.76 750
2877.27 824
2877.78 833
2878.28 709
2878.79 668
2879.29 810
2879.80 757
2880.30 741
2880.81 802
2881.32 733
2881.82 737
2882.33 814
2882.83 773
2883.34 848
2883.85 786
2884.35 744
2884.86 685
2885.37 775
2885.87 850
2886.38 762
2886.88 791
2887.39 802
2887.90 807
2888.40 871
2888.91 812
2889.42 916
2889.92 981
2890.43 789
2890.94 858
2891.45 808
2891.95 756
2892.46 808
2892.97 836
2893.47 1032
2893.98 997
2894.49 924
2894.99 922
2895.50 996
2896.01 842
2896.52 958
2897.02 948
2897.53 999
2898.04 990
2898.55 969
2899.05 799
2899.56 743
2900.07 824
2900.58 837
2901.08 807
2901.59 815
2902.10 869
2902.61 860
2903.12 839
2903.62 934
2904.13 927
2904.64 832
2905.15 876
2905.66 1002
2906.16 1007
2906.67 807
2907.18 951
2907.69 729
2908.20 796
2908.71 781
2909.21 798
2909.72 863
2910.23 847
2910.74 739
2911.25 804
2911.76 808
2912.26 760
2912.77 852
2913.28 805
2913.79 778
2914.30 870
2914.81 820
2915.32 721
2915.83 763
2916.34 848
2916.85 791
2917.35 914
2917.86 808
2918.37 777
2918.88 756
2919.39 665
2919.90 705
2920.41 676
2920.92 768
2921.43 779
2921.94 776
2922.45 685
2922.96 769
2923.47 808
2923.98 778
2924.49 771
2925.00 750
2925.51 789
2926.02 820
2926.53 808
2927.04 747
2927.55 864
2928.06 834
2928.57 650
2929.08 656
2929.59 658
2930.10 641
2930.61 648
2931.12 709
2931.63 593
2932.14 691
2932.65 725
2933.16 655
2933.67 631
2934.18 676
2934.69 781
2935.20 780
2935.71 776
2936.22 792
2936.73 845
2937.25 779
2937.76 736
2938.27 751
2938.78 828
2939.29 732
2939.80 741
2940.31 743
2940.82 785
2941.33 679
2941.85 749
2942.36 708
2942.87 679
2943.38 684
2943.89 745
2944.40 656
2944.91 797
2945.43 853
2945.94 751
2946.45 743
2946.96 749
2947.47 701
2947.98 886
2948.50 842
2949.01 728
2949.52 756
2950.03 763
2950.54 675
2951.06 683
2951.57 748
2952.08 722
2952.59 676
2953.10 716
2953.62 757
2954.13 720
2954.64 759
2955.15 735
2955.67 745
2956.18 686
2956.69 647
2957.20 744
2957.72 784
2958.23 760
2958.74 781
2959.25 699
2959.77 776
2960.28 720
2960.79 778
2961.31 765
2961.82 705
2962.33 737
2962.85 789
2963.36 769
2963.87 764
2964.39 814
2964.90 738
2965.41 738
2965.93 835
2966.44 829
2966.95 710
2967.47 764
2967.98 671
2968.49 739
2969.01 684
2969.52 681
2970.03 762
2970.55 761
2971.06 724
2971.58 705
2972.09 694
2972.60 745
2973.12 729
2973.63 751
2974.15 734
2974.66 770
2975.17 685
2975.69 765
2976.20 744
2976.72 668
2977.23 770
2977.74 805
2978.26 765
2978.77 726
2979.29 775
2979.80 865
2980.32 905
2980.83 805
2981.35 835
2981.86 832
2982.38 867
2982.89 758
2983.41 782
2983.92 753
2984.44 792
2984.95 868
2985.47 766
2985.98 917
2986.50 902
2987.01 902
2987.53 852
2988.04 876
2988.56 882
2989.07 973
2989.59 1061
2990.10 1031
2990.62 1030
2991.13 1046
2991.65 1102
2992.17 1060
2992.68 1077
2993.20 985
2993.71 954
2994.23 1028
2994.74 924
2995.26 1091
2995.78 1005
2996.29 1029
2996.81 1058
2997.32 1030
2997.84 1138
2998.36 1143
2998.87 996
2999.39 981
2999.91 994
3000.42 1245
3000.94 1278
3001.45 1443
3001.97 1562
3002.49 1590
3003.00 1748
3003.52 1958
3004.04 1872
3004.55 2114
3005.07 2211
3005.59 2021
3006.10 1941
3006.62 2307
3007.14 1958
3007.66 1576
3008.17 1473
3008.69 1337
3009.21 1276
3009.72 1125
3010.24 984
3010.76 975
3011.28 1008
3011.79 1029
3012.31 995
3012.83 855
3013.35 912
3013.86 1059
3014.38 1088
3014.90 937
3015.42 952
3015.93 1042
3016.45 957
3016.97 997
3017.49 899
3018.00 874
3018.52 987
3019.04 1075
3019.56 909
3020.08 905
3020.59 1069
3021.11 983
3021.63 897
3022.15 1013
3022.67 1039
3023.19 934
3023.70 885
3024.22 944
3024.74 897
3025.26 909
3025.78 878
3026.30 909
3026.81 824
3027.33 749
3027.85 851
3028.37 942
3028.89 933
3029.41 954
3029.93 879
3030.45 858
3030.97 871
3031.48 824
3032.00 793
3032.52 756
3033.04 952
3033.56 935
3034.08 923
3034.60 907
3035.12 783
3035.64 827
3036.16 755
3036.68 883
3037.20 870
3037.72 862
3038.24 880
3038.76 816
3039.27 820
3039.79 857
3040.31 751
3040.83 938
3041.35 914
3041.87 874
3042.39 932
3042.91 922
3043.43 893
3043.95 903
3044.47 765
3044.99 729
3045.51 861
3046.03 802
3046.56 782
3047.08 993
3047.60 819
3048.12 771
3048.64 816
3049.16 896
3049.68 889
3050.20 839
3050.72 691
3051.24 678
3051.76 685
3052.28 721
3052.80 792
3053.32 813
3053.84 826
3054.37 851
3054.89 788
3055.41 738
3055.93 805
3056.45 812
3056.97 851
3057.49 804
3058.01 847
3058.53 799
3059.06 818
3059.58 922
3060.10 725
3060.62 835
3061.14 848
3061.66 829
3062.19 787
3062.71 878
3063.23 981
3063.75 939
3064.27 797
3064.79 866
3065.32 920
3065.84 854
3066.36 891
3066.88 892
3067.40 740
3067.93 765
3068.45 788
3068.97 834
3069.49 819
3070.02 825
3070.54 760
3071.06 821
3071.58 867
3072.10 974
3072.63 881
3073.15 937
3073.67 899
3074.20 930
3074.72 987
3075.24 1020
3075.76 923
3076.29 938
3076.81 1032
3077.33 987
3077.86 997
3078.38 987
3078.90 1083
3079.42 1199
3079.95 1226
3080.47 1222
3080.99 1195
3081.52 1215
3082.04 1000
3082.56 1051
3083.09 1103
3083.61 1107
3084.13 1118
3084.66 1085
3085.18 1026
3085.71 1134
3086.23 1063
3086.75 1053
3087.28 946
3087.80 980
3088.32 970
3088.85 1032
3089.37 928
3089.90 968
3090.42 1045
3090.94 976
3091.47 996
3091.99 1032
3092.52 1114
3093.04 1101
3093.57 1110
3094.09 1220
3094.61 1328
3095.14 1113
3095.66 1046
3096.19 1121
3096.71 1248
3097.24 1254
3097.76 1218
3098.29 1502
3098.81 1563
3099.34 1736
3099.86 1936
3100.39 2254
3100.91 2398
3101.44 2814
3101.96 3418
3102.49 3467
3103.01 3685
3103.54 3847
3104.06 4020
3104.59 3598
3105.11 3188
3105.64 2869
3106.16 2552
3106.69 2120
3107.21 2002
3107.74 1978
3108.26 1748
3108.79 1660
3109.32 1717
3109.84 1403
3110.37 1499
3110.89 1522
3111.42 1621
3111.94 1569
3112.47 1410
3113.00 1472
3113.52 1367
3114.05 1405
3114.57 1351
3115.10 1253
3115.63 1164
3116.15 1152
3116.68 1152
3117.21 1172
3117.73 1169
3118.26 1181
3118.78 1164
3119.31 1186
3119.84 1217
3120.36 1241
3120.89 1150
3121.42 1064
3121.94 1156
3122.47 1278
3123.00 1178
3123.52 1193
3124.05 1183
3124.58 1086
3125.11 907
3125.63 928
3126.16 935
3126.69 958
3127.21 970
3127.74 1019
3128.27 995
3128.80 1022
3129.32 984
3129.85 948
3130.38 905
3130.91 905
3131.43 780
3131.96 954
3132.49 981
3133.02 885
3133.54 816
3134.07 891
3134.60 959
3135.13 800
3135.65 812
3136.18 833
3136.71 878
3137.24 913
3137.77 1057
3138.29 967
3138.82 865
3139.35 919
3139.88 1019
3140.41 840
3140.94 824
3141.46 890
3141.99 857
3142.52 856
3143.05 919
3143.58 884
3144.11 871
3144.64 909
3145.16 910
3145.69 967
3146.22 867
3146.75 960
3147.28 996
3147.81 928
3148.34 1001
3148.87 1172
3149.40 996
3149.92 1030
3150.45 983
3150.98 891
3151.51 980
3152.04 916
3152.57 1010
3153.10 949
3153.63 973
3154.16 1068
3154.69 1042
3155.22 1001
3155.75 966
3156.28 1004
3156.81 1174
3157.34 1058
3157.87 968
3158.40 1138
3158.93 1099
3159.46 1091
3159.99 1045
3160.52 879
3161.05 971
3161.58 904
3162.11 874
3162.64 960
3163.17 896
3163.70 857
3164.23 885
3164.76 829
3165.29 869
3165.82 789
3166.35 761
3166.88 876
3167.41 860
3167.94 748
3168.47 742
3169.00 778
3169.53 837
3170.06 793
3170.59 791
3171.12 901
3171.65 1005
3172.19 879
3172.72 895
3173.25 878
3173.78 957
3174.31 965
3174.84 1029
3175.37 1004
3175.90 856
3176.44 875
3176.97 917
3177.50 860
3178.03 857
3178.56 851
3179.09 779
3179.62 781
3180.16 783
3180.69 794
3181.22 714
3181.75 814
3182.28 750
3182.81 798
3183.35 848
3183.88 863
3184.41 966
3184.94 945
3185.47 948
3186.01 932
3186.54 822
3187.07 891
3187.60 877
3188.14 788
3188.67 919
3189.20 969
3189.73 956
3190.26 975
3190.80 940
3191.33 865
3191.86 767
3192.39 810
3192.93 845
3193.46 881
3193.99 825
3194.53 809
3195.06 835
3195.59 881
3196.12 903
3196.66 832
3197.19 904
3197.72 815
3198.26 888
3198.79 812
3199.32 824
3199.86 844
3200.39 898
3200.92 937
3201.46 876
3201.99 902
3202.52 935
3203.06 974
3203.59 902
3204.12 966
3204.66 984
3205.19 986
3205.73 959
3206.26 953
3206.79 916
3207.33 832
3207.86 956
3208.39 1069
3208.93 1053
3209.46 1076
3210.00 1038
3210.53 1003
3211.07 1099
3211.60 1214
3212.13 1084
3212.67 1054
3213.20 1049
3213.74 995
3214.27 1048
3214.81 956
3215.34 960
3215.88 1015
3216.41 1021
3216.94 972
3217.48 936
3218.01 909
3218.55 928
3219.08 887
3219.62 964
3220.15 926
3220.69 1053
3221.22 1017
3221.76 1152
3222.29 1063
3222.83 998
3223.36 1002
3223.90 1080
3224.43 1059
3224.97 1208
3225.51 1206
3226.04 1233
3226.58 1207
3227.11 987
3227.65 975
3228.18 1033
3228.72 1131
3229.25 1054
3229.79 1059
3230.33 908
3230.86 973
3231.40 1056
3231.93 1064
3232.47 1056
3233.01 1027
3233.54 1084
3234.08 1003
3234.61 1088
3235.15 1037
3235.69 1035
3236.22 1045
3236.76 1051
3237.30 1153
3237.83 1073
3238.37 1108
3238.91 1110
3239.44 1134
3239.98 1129
3240.51 1150
3241.05 1183
3241.59 1089
3242.13 1202
3242.66 1188
3243.20 1306
3243.74 1232
3244.27 1125
3244.81 1072
3245.35 1342
3245.88 1284
3246.42 1252
3246.96 1338
3247.50 1234
3248.03 1198
3248.57 1220
3249.11 1188
3249.64 1192
3250.18 1317
3250.72 1188
3251.26 1219
3251.79 1279
3252.33 1104
3252.87 1168
3253.41 1263
3253.95 1326
3254.48 1363
3255.02 1411
3255.56 1234
3256.10 1262
3256.64 1324
3257.17 1380
3257.71 1409
3258.25 1489
3258.79 1747
3259.33 1739
3259.86 1880
3260.40 1941
3260.94 2143
3261.48 2319
3262.02 2547
3262.56 2474
3263.09 2712
3263.63 2887
3264.17 3179
3264.71 3507
3265.25 3547
3265.79 3471
3266.33 3710
3266.87 3698
3267.40 3764
3267.94 3339
3268.48 3004
3269.02 3086
3269.56 2565
3270.10 2371
3270.64 2176
3271.18 1805
3271.72 1654
3272.26 1594
3272.80 1455
3273.33 1396
3273.87 1458
3274.41 1503
3274.95 1526
3275.49 1506
3276.03 1382
3276.57 1392
3277.11 1391
3277.65 1408
3278.19 1405
3278.73 1405
3279.27 1399
3279.81 1340
3280.35 1467
3280.89 1344
3281.43 1350
3281.97 1293
3282.51 1277
3283.05 1351
3283.59 1293
3284.13 1316
3284.67 1508
3285.21 1662
3285.75 1609
3286.29 1635
3286.83 1493
3287.37 1450
3287.91 1582
3288.45 1524
3289.00 1489
3289.54 1500
3290.08 1369
3290.62 1461
3291.16 1449
3291.70 1522
3292.24 1576
3292.78 1585
3293.32 1486
3293.86 1622
3294.40 1604
3294.95 1819
3295.49 1956
3296.03 1757
3296.57 1689
3297.11 1764
3297.65 1655
3298.19 1609
3298.74 1635
3299.28 1546
3299.82 1594
3300.36 1499
3300.90 1431
3301.44 1576
3301.98 1714
3302.53 1664
3303.07 1794
3303.61 1700
3304.15 1519
3304.69 1665
3305.24 1668
3305.78 1415
3306.32 1387
3306.86 1413
3307.40 1361
3307.95 1373
3308.49 1401
3309.03 1257
3309.57 1253
3310.12 1379
3310.66 1234
3311.20 1286
3311.74 1413
3312.29 1426
3312.83 1301
3313.37 1429
3313.91 1461
3314.46 1437
3315.00 1509
3315.54 1465
3316.09 1627
3316.63 1615
3317.17 1564
3317.71 1626
3318.26 1735
3318.80 1559
3319.34 1529
3319.89 1628
3320.43 1726
3320.97 1718
3321.52 1646
3322.06 1563
3322.60 1479
3323.15 1435
3323.69 1463
3324.23 1656
3324.78 1541
3325.32 1565
3325.86 1538
3326.41 1395
3326.95 1510
3327.50 1379
3328.04 1334
3328.58 1348
3329.13 1306
3329.67 1459
3330.22 1576
3330.76 1884
3331.30 2336
3331.85 2640
3332.39 2838
3332.94 3492
3333.48 4075
3334.03 4462
3334.57 4737
3335.11 5238
3335.66 5606
3336.20 5769
3336.75 5658
3337.29 5449
3337.84 4895
3338.38 4355
3338.93 3934
3339.47 3242
3340.02 2856
3340.56 2475
3341.11 2298
3341.65 1868
3342.20 1689
3342.74 1414
3343.29 1360
3343.83 1406
3344.38 1381
3344.92 1317
3345.47 1267
3346.01 1383
3346.56 1433
3347.10 1270
3347.65 1232
3348.19 1397
3348.74 1427
3349.29 1420
3349.83 1564
3350.38 1690
3350.92 1819
3351.47 1724
3352.01 1576
3352.56 1622
3353.11 1614
3353.65 1677
3354.20 1567
3354.74 1492
3355.29 1328
3355.84 1265
3356.38 1259
3356.93 1258
3357.47 1129
3358.02 1153
3358.57 1061
3359.11 1042
3359.66 1269
3360.21 1176
3360.75 1172
3361.30 1100
3361.85 1132
3362.39 1289
3362.94 1271
3363.49 1048
3364.03 1273
3364.58 1147
3365.13 1140
3365.67 1273
3366.22 1156
3366.77 1219
3367.31 1283
3367.86 1269
3368.41 1195
3368.96 1121
3369.50 1087
3370.05 1027
3370.60 1145
3371.15 1105
3371.69 1181
3372.24 1432
3372.79 1306
3373.34 1406
3373.88 1444
3374.43 1384
3374.98 1272
3375.53 1283
3376.07 1248
3376.62 1160
3377.17 1114
3377.72 1217
3378.27 1064
3378.81 1104
3379.36 949
3379.91 1060
3380.46 1068
3381.01 934
3381.55 893
3382.10 1026
3382.65 1016
3383.20 1058
3383.75 1034
3384.30 1027
3384.84 1055
3385.39 1022
3385.94 1042
3386.49 950
3387.04 995
3387.59 952
3388.14 904
3388.69 918
3389.23 905
3389.78 940
3390.33 936
3390.88 862
3391.43 806
3391.98 842
3392.53 854
3393.08 884
3393.63 841
3394.18 874
3394.72 922
3395.27 911
3395.82 942
3396.37 856
3396.92 893
3397.47 963
3398.02 864
3398.57 831
3399.12 885
3399.67 748
3400.22 856
3400.77 863
3401.32 952
3401.87 891
3402.42 822
3402.97 782
3403.52 842
3404.07 754
3404.62 862
3405.17 796
3405.72 856
3406.27 893
3406.82 990
3407.37 820
3407.92 867
3408.47 947
3409.02 1004
3409.57 841
3410.12 896
3410.67 1005
3411.22 955
3411.78 907
3412.33 1036
3412.88 1065
3413.43 1006
3413.98 945
3414.53 941
3415.08 821
3415.63 858
3416.18 929
3416.73 921
3417.28 840
3417.84 926
3418.39 814
3418.94 722
3419.49 828
3420.04 914
3420.59 931
3421.14 923
3421.69 913
3422.25 948
3422.80 924
3423.35 963
3423.90 1018
3424.45 988
3425.00 881
3425.56 942
3426.11 988
3426.66 942
3427.21 794
3427.76 884
3428.32 825
3428.87 857
3429.42 947
3429.97 1030
3430.52 934
3431.08 849
3431.63 880
3432.18 941
3432.73 913
3433.29 883
3433.84 913
3434.39 970
3434.94 904
3435.50 750
3436.05 829
3436.60 758
3437.15 847
3437.71 880
3438.26 988
3438.81 850
3439.37 968
3439.92 958
3440.47 839
3441.02 1059
3441.58 989
3442.13 912
3442.68 855
3443.24 883
3443.79 1026
3444.34 923
3444.90 969
3445.45 970
3446.00 919
3446.56 864
3447.11 851
3447.66 875
3448.22 894
3448.77 975
3449.33 922
3449.88 824
3450.43 827
3450.99 820
3451.54 790
3452.09 738
3452.65 794
3453.20 755
3453.76 871
3454.31 780
3454.86 779
3455.42 909
3455.97 856
3456.53 714
3457.08 865
3457.64 867
3458.19 905
3458.75 948
3459.30 849
3459.85 869
3460.41 899
3460.96 964
3461.52 972
3462.07 818
3462.63 903
3463.18 888
3463.74 846
3464.29 933
3464.85 903
3465.40 967
3465.96 1017
3466.51 992
3467.07 993
3467.62 965
3468.18 1101
3468.73 1090
3469.29 1160
3469.84 1089
3470.40 883
3470.95 1085
3471.51 1071
3472.07 1099
3472.62 1184
3473.18 1233
3473.73 1234
3474.29 1202
3474.84 1035
3475.40 941
3475.96 964
3476.51 902
3477.07 1011
3477.62 987
3478.18 1019
3478.74 1085
3479.29 1079
3479.85 1041
3480.40 1177
3480.96 1179
3481.52 1170
3482.07 1237
3482.63 1258
3483.19 1162
3483.74 1117
3484.30 1348
3484.86 1509
3485.41 1304
3485.97 1438
3486.53 1426
3487.08 1572
3487.64 1686
3488.20 1767
3488.75 2217
3489.31 2398
3489.87 2806
3490.42 2997
3490.98 3305
3491.54 3514
3492.09 3906
3492.65 4005
3493.21 3634
3493.77 3678
3494.32 3360
3494.88 2708
3495.44 2375
3496.00 2089
3496.55 1913
3497.11 1840
3497.67 1836
3498.23 1731
3498.78 1833
3499.34 1815
3499.90 1735
3500.46 1791
3501.01 1779
3501.57 1797
3502.13 1979
3502.69 1911
3503.25 1881
3503.80 1881
3504.36 2022
3504.92 2091
3505.48 2056
3506.04 2104
3506.60 1840
3507.15 1760
3507.71 1600
3508.27 1748
3508.83 1691
3509.39 1481
3509.95 1340
3510.50 1351
3511.06 1381
3511.62 1276
3512.18 1386
3512.74 1178
3513.30 1173
3513.86 1168
3514.42 1048
3514.98 1063
3515.53 1124
3516.09 1130
3516.65 1090
3517.21 1005
3517.77 1025
3518.33 1054
3518.89 1050
3519.45 1146
3520.01 1116
3520.57 1060
3521.13 1217
3521.69 1156
3522.25 1156
3522.81 1096
3523.36 1113
3523.92 1072
3524.48 1164
3525.04 1017
3525.60 962
3526.16 1071
3526.72 1000
3527.28 929
3527.84 925
3528.40 903
3528.96 984
3529.52 1173
3530.08 1061
3530.64 948
3531.20 958
3531.76 1020
3532.32 956
3532.89 1014
3533.45 944
3534.01 1013
3534.57 1062
3535.13 943
3535.69 1029
3536.25 1017
3536.81 1039
3537.37 1196
3537.93 1104
3538.49 999
3539.05 1021
3539.61 1023
3540.17 974
3540.74 962
3541.30 933
3541.86 1026
3542.42 912
3542.98 902
3543.54 1029
3544.10 994
3544.66 841
3545.22 819
3545.79 863
3546.35 895
3546.91 858
3547.47 909
3548.03 862
3548.59 837
3549.16 749
3549.72 866
3550.28 811
3550.84 978
3551.40 980
3551.96 786
3552.53 878
3553.09 928
3553.65 915
3554.21 887
3554.77 837
3555.34 816
3555.90 806
3556.46 836
3557.02 772
3557.59 762
3558.15 829
3558.71 803
3559.27 818
3559.84 744
3560.40 801
3560.96 763
3561.52 727
3562.09 784
3562.65 878
3563.21 794
3563.77 807
3564.34 798
3564.90 812
3565.46 836
3566.03 818
3566.59 803
3567.15 815
3567.72 760
3568.28 782
3568.84 806
3569.41 770
3569.97 844
3570.53 784
3571.10 724
3571.66 711
3572.22 704
3572.79 907
3573.35 955
3573.91 878
3574.48 848
3575.04 834
3575.60 958
3576.17 882
3576.73 1002
3577.30 954
3577.86 887
3578.42 981
3578.99 888
3579.55 1006
3580.12 833
3580.68 891
3581.24 978
3581.81 834
3582.37 778
3582.94 783
3583.50 788
3584.07 830
3584.63 876
3585.20 902
3585.76 829
3586.32 772
3586.89 821
3587.45 765
3588.02 832
3588.58 867
3589.15 701
3589.71 803
3590.28 760
3590.84 826
3591.41 817
3591.97 775
3592.54 783
3593.10 731
3593.67 723
3594.23 852
3594.80 794
3595.36 805
3595.93 759
3596.50 758
3597.06 847
3597.63 734
3598.19 855
3598.76 821
3599.32 784
3599.89 745
3600.45 756
3601.02 865
3601.59 788
3602.15 720
3602.72 754
3603.28 799
3603.85 779
3604.42 753
3604.98 675
3605.55 714
3606.11 684
3606.68 751
3607.25 653
3607.81 713
3608.38 736
3608.95 812
3609.51 693
3610.08 663
3610.65 677
3611.21 761
3611.78 679
3612.35 665
3612.91 674
3613.48 720
3614.05 752
3614.61 696
3615.18 849
3615.75 842
3616.31 888
3616.88 956
3617.45 1142
3618.01 1091
3618.58 1062
3619.15 1022
3619.72 925
3620.28 963
3620.85 997
3621.42 854
3621.99 734
3622.55 818
3623.12 772
3623.69 761
3624.26 738
3624.82 708
3625.39 758
3625.96 749
3626.53 748
3627.09 721
3627.66 770
3628.23 715
3628.80 679
3629.37 695
3629.93 659
3630.50 704
3631.07 784
3631.64 692
3632.21 655
3632.77 713
3633.34 713
3633.91 794
3634.48 763
3635.05 730
3635.62 771
3636.19 853
3636.75 797
3637.32 811
3637.89 829
3638.46 903
3639.03 854
3639.60 860
3640.17 952
3640.73 952
3641.30 989
3641.87 977
3642.44 977
3643.01 934
3643.58 961
3644.15 932
3644.72 810
3645.29 796
3645.86 887
3646.43 941
3647.00 923
3647.57 792
3648.13 773
3648.70 843
3649.27 868
3649.84 850
3650.41 872
3650.98 1061
3651.55 1079
3652.12 1003
3652.69 941
3653.26 904
3653.83 923
3654.40 856
3654.97 823
3655.54 891
3656.11 893
3656.68 925
3657.25 920
3657.82 905
3658.39 852
3658.96 923
3659.53 852
3660.10 957
3660.67 892
3661.24 867
3661.82 863
3662.39 854
3662.96 913
3663.53 953
3664.10 984
3664.67 1023
3665.24 1016
3665.81 985
3666.38 1036
3666.95 909
3667.52 820
3668.09 915
3668.67 906
3669.24 796
3669.81 723
3670.38 737
3670.95 839
3671.52 794
3672.09 848
3672.66 835
3673.24 885
3673.81 864
3674.38 878
3674.95 873
3675.52 785
3676.09 854
3676.66 757
3677.24 829
3677.81 790
3678.38 848
3678.95 939
3679.52 895
3680.10 694
3680.67 757
3681.24 813
3681.81 818
3682.38 766
3682.96 750
3683.53 794
3684.10 784
3684.67 742
3685.25 785
3685.82 860
3686.39 800
3686.96 743
3687.54 740
3688.11 776
3688.68 818
3689.25 900
3689.83 894
3690.40 786
3690.97 854
3691.54 734
3692.12 820
3692.69 750
3693.26 651
3693.84 754
3694.41 737
3694.98 830
3695.56 856
3696.13 809
3696.70 706
3697.28 683
3697.85 729
3698.42 793
3699.00 633
3699.57 614
3700.14 720
3700.72 773
3701.29 752
3701.86 749
3702.44 713
3703.01 690
3703.58 695
3704.16 689
3704.73 781
3705.31 770
3705.88 750
3706.45 870
3707.03 863
3707.60 843
3708.18 692
3708.75 692
3709.33 796
3709.90 779
3710.47 648
3711.05 586
3711.62 767
3712.20 785
3712.77 736
3713.35 769
3713.92 742
3714.50 738
3715.07 778
3715.64 806
3716.22 816
3716.79 735
3717.37 739
3717.94 789
3718.52 725
3719.09 774
3719.67 685
3720.24 649
3720.82 634
3721.39 708
3721.97 770
3722.54 714
3723.12 717
3723.70 661
3724.27 621
3724.85 640
3725.42 678
3726.00 706
3726.57 775
3727.15 758
3727.72 713
3728.30 785
3728.88 741
3729.45 718
3730.03 765
3730.60 770
3731.18 847
3731.75 768
3732.33 749
3732.91 861
3733.48 832
3734.06 869
3734.64 788
3735.21 775
3735.79 834
3736.36 884
3736.94 804
3737.52 662
3738.09 801
3738.67 803
3739.25 765
3739.82 733
3740.40 724
3740.98 629
3741.55 668
3742.13 653
3742.71 643
3743.28 690
3743.86 705
3744.44 674
3745.01 639
3745.59 773
3746.17 703
3746.75 681
3747.32 747
3747.90 704
3748.48 738
3749.05 621
3749.63 730
3750.21 665
3750.79 714
3751.36 681
3751.94 706
3752.52 796
3753.10 754
3753.67 674
3754.25 705
3754.83 730
3755.41 661
3755.99 604
3756.56 773
3757.14 658
3757.72 738
3758.30 689
3758.88 696
3759.45 669
3760.03 715
3760.61 717
3761.19 687
3761.77 742
3762.35 702
3762.92 734
3763.50 686
3764.08 692
3764.66 718
3765.24 716
3765.82 755
3766.39 689
3766.97 680
3767.55 713
3768.13 839
3768.71 792
3769.29 761
3769.87 750
3770.45 685
3771.03 692
3771.60 707
3772.18 724
3772.76 664
3773.34 716
3773.92 699
3774.50 773
3775.08 696
3775.66 707
3776.24 762
3776.82 723
3777.40 724
3777.98 719
3778.56 708
3779.14 735
3779.72 611
3780.30 620
3780.88 703
3781.46 701
3782.04 677
3782.61 617
3783.19 605
3783.77 627
3784.35 737
3784.93 648
3785.52 575
3786.10 688
3786.68 648
3787.26 536
3787.84 738
3788.42 711
3789.00 631
3789.58 707
3790.16 712
3790.74 779
3791.32 746
3791.90 828
3792.48 759
3793.06 756
3793.64 620
3794.22 680
3794.80 682
3795.38 701
3795.96 735
3796.55 717
3797.13 783
3797.71 747
3798.29 775
3798.87 752
3799.45 785
3800.03 757
3800.61 838
3801.19 776
3801.78 808
3802.36 702
3802.94 712
3803.52 829
3804.10 805
3804.68 835
3805.27 889
3805.85 781
3806.43 776
3807.01 832
3807.59 837
3808.17 1012
3808.76 913
3809.34 876
3809.92 846
3810.50 773
3811.08 917
3811.67 905
3812.25 934
3812.83 879
3813.41 920
3814.00 911
3814.58 976
3815.16 971
3815.74 895
3816.32 931
3816.91 772
3817.49 726
3818.07 759
3818.66 665
3819.24 652
3819.82 733
3820.40 684
3820.99 789
3821.57 678
3822.15 716
3822.73 721
3823.32 742
3823.90 751
3824.48 782
3825.07 757
3825.65 661
3826.23 729
3826.82 632
3827.40 729
3827.98 581
3828.57 654
3829.15 684
3829.73 662
3830.32 692
3830.90 733
3831.48 721
3832.07 696
3832.65 764
3833.24 809
3833.82 675
3834.40 726
3834.99 711
3835.57 750
3836.16 690
3836.74 716
3837.32 799
3837.91 757
3838.49 759
3839.08 677
3839.66 684
3840.24 736
3840.83 694
3841.41 626
3842.00 661
3842.58 699
3843.17 692
3843.75 583
3844.34 607
3844.92 683
3845.51 729
3846.09 695
3846.67 624
3847.26 740
3847.84 744
3848.43 708
3849.01 669
3849.60 741
3850.18 706
3850.77 666
3851.35 700
3851.94 691
3852.53 720
3853.11 713
3853.70 711
3854.28 781
3854.87 675
3855.45 715
3856.04 709
3856.62 652
3857.21 763
3857.79 732
3858.38 854
3858.97 899
3859.55 900
3860.14 882
3860.72 796
3861.31 825
3861.90 878
3862.48 897
3863.07 859
3863.65 947
3864.24 948
3864.83 1154
3865.41 1022
3866.00 898
3866.58 984
3867.17 941
3867.76 977
3868.34 813
3868.93 826
3869.52 843
3870.10 827
3870.69 819
3871.28 848
3871.86 880
3872.45 803
3873.04 707
3873.62 741
3874.21 753
3874.80 838
3875.38 828
3875.97 726
3876.56 790
3877.15 820
3877.73 811
3878.32 742
3878.91 766
3879.49 706
3880.08 677
3880.67 675
3881.26 720
3881.84 667
3882.43 638
3883.02 644
3883.61 693
3884.19 723
3884.78 750
3885.37 729
3885.96 734
3886.55 709
3887.13 749
3887.72 782
3888.31 757
3888.90 876
3889.49 867
3890.07 759
3890.66 770
3891.25 833
3891.84 842
3892.43 751
3893.01 803
3893.60 806
3894.19 778
3894.78 796
3895.37 767
3895.96 740
3896.55 729
3897.13 799
3897.72 741
3898.31 797
3898.90 691
3899.49 742
3900.08 782
3900.67 772
3901.26 662
3901.84 587
3902.43 640
3903.02 624
3903.61 657
3904.20 688
3904.79 706
3905.38 672
3905.97 675
3906.56 629
3907.15 665
3907.74 626
3908.33 654
3908.92 632
3909.50 552
3910.09 674
3910.68 622
3911.27 675
3911.86 738
3912.45 707
3913.04 679
3913.63 695
3914.22 658
3914.81 577
3915.40 697
3915.99 604
3916.58 614
3917.17 584
3917.76 742
3918.35 672
3918.94 639
3919.53 741
3920.12 694
3920.72 681
3921.31 710
3921.90 855
3922.49 813
3923.08 715
3923.67 661
3924.26 639
3924.85 657
3925.44 686
3926.03 674
3926.62 700
3927.21 609
3927.80 498
3928.39 613
3928.99 660
3929.58 698
3930.17 609
3930.76 550
3931.35 586
3931.94 593
3932.53 662
3933.12 630
3933.72 666
3934.31 670
3934.90 675
3935.49 621
3936.08 658
3936.67 727
3937.26 795
3937.86 761
3938.45 733
3939.04 809
3939.63 839
3940.22 776
3940.82 792
3941.41 806
3942.00 780
3942.59 784
3943.18 763
3943.78 771
3944.37 785
3944.96 641
3945.55 660
3946.14 723
3946.74 637
3947.33 650
3947.92 682
3948.51 595
3949.11 588
3949.70 623
3950.29 707
3950.88 757
3951.48 682
3952.07 778
3952.66 728
3953.26 672
3953.85 729
3954.44 753
3955.03 711
3955.63 753
3956.22 841
3956.81 666
3957.41 763
3958.00 780
3958.59 716
3959.19 681
3959.78 695
3960.37 829
3960.97 920
3961.56 706
3962.15 775
3962.75 727
3963.34 669
3963.93 724
3964.53 736
3965.12 800
3965.72 806
3966.31 783
3966.90 911
3967.50 853
3968.09 823
3968.69 799
3969.28 754
3969.87 826
3970.47 858
3971.06 783
3971.66 673
3972.25 689
3972.85 745
3973.44 858
3974.03 870
3974.63 879
3975.22 986
3975.82 912
3976.41 932
3977.01 854
3977.60 877
3978.20 895
3978.79 943
3979.39 800
3979.98 763
3980.58 834
3981.17 740
3981.77 725
3982.36 784
3982.96 755
3983.55 707
3984.15 786
3984.74 836
3985.34 847
3985.93 829
3986.53 881
3987.12 848
3987.72 784
3988.31 806
3988.91 784
3989.50 805
3990.10 659
3990.70 719
3991.29 840
3991.89 779
3992.48 778
3993.08 834
3993.67 963
3994.27 899
3994.87 844
3995.46 807
3996.06 892
3996.65 964
3997.25 890
3997.85 811
3998.44 766
3999.04 774
3999.64 879
4000.23 738
4000.83 709
4001.43 809
4002.02 773
4002.62 776
4003.21 887
4003.81 801
4004.41 736
4005.00 800
4005.60 838
4006.20 786
4006.80 819
4007.39 868
4007.99 794
4008.59 835
4009.18 845
4009.78 840
4010.38 865
4010.97 742
4011.57 648
4012.17 698
4012.77 674
4013.36 725
4013.96 755
4014.56 804
4015.16 792
4015.75 785
4016.35 869
4016.95 897
4017.55 881
4018.14 860
4018.74 812
4019.34 866
4019.94 853
4020.54 809
4021.13 750
4021.73 808
4022.33 713
4022.93 841
4023.53 818
4024.12 863
4024.72 876
4025.32 822
4025.92 803
4026.52 932
4027.12 1009
4027.71 1004
4028.31 890
4028.91 930
4029.51 1021
4030.11 1058
4030.71 1124
4031.31 973
4031.90 1021
4032.50 986
4033.10 1015
4033.70 957
4034.30 934
4034.90 847
4035.50 785
4036.10 832
4036.70 806
4037.29 916
4037.89 891
4038.49 729
4039.09 753
4039.69 788
4040.29 712
4040.89 653
4041.49 770
4042.09 710
4042.69 749
4043.29 610
4043.89 637
4044.49 694
4045.09 658
4045.69 745
4046.29 693
4046.89 727
4047.49 734
4048.09 723
4048.69 750
4049.29 682
4049.89 733
4050.49 760
4051.09 661
4051.69 701
4052.29 772
4052.89 814
4053.49 801
4054.09 747
4054.69 690
4055.29 680
4055.89 766
4056.49 666
4057.09 767
4057.69 705
4058.29 759
4058.89 758
4059.49 730
4060.09 712
4060.70 762
4061.30 738
4061.90 681
4062.50 654
4063.10 625
4063.70 689
4064.30 637
4064.90 626
4065.50 639
4066.11 670
4066.71 724
4067.31 732
4067.91 691
4068.51 671
4069.11 807
4069.71 665
4070.32 726
4070.92 726
4071.52 731
4072.12 688
4072.72 700
4073.32 701
4073.93 724
4074.53 702
4075.13 749
4075.73 730
4076.33 780
4076.94 769
4077.54 647
4078.14 607
4078.74 605
4079.34 668
4079.95 644
4080.55 606
4081.15 682
4081.75 727
4082.36 700
4082.96 661
4083.56 675
4084.16 647
4084.77 637
4085.37 732
4085.97 677
4086.58 628
4087.18 691
4087.78 661
4088.38 636
4088.99 607
4089.59 545
4090.19 732
4090.80 648
4091.40 670
4092.00 693
4092.61 705
4093.21 765
4093.81 648
4094.42 682
4095.02 728
4095.62 732
4096.23 734
4096.83 670
4097.43 774
4098.04 729
4098.64 695
4099.24 662
4099.85 743
4100.45 601
4101.06 603
4101.66 660
4102.26 687
4102.87 654
4103.47 716
4104.08 717
4104.68 676
4105.28 688
4105.89 679
4106.49 614
4107.10 662
4107.70 667
4108.31 700
4108.91 614
4109.51 555
4110.12 599
4110.72 597
4111.33 587
4111.93 569
4112.54 704
4113.14 703
4113.75 669
4114.35 675
4114.96 640
4115.56 654
4116.17 589
4116.77 650
4117.38 711
4117.98 730
4118.59 617
4119.19 562
4119.80 587
4120.40 703
4121.01 726
4121.61 771
4122.22 791
4122.82 619
4123.43 631
4124.04 622
4124.64 683
4125.25 704
4125.85 695
4126.46 591
4127.06 656
4127.67 653
4128.28 621
4128.88 538
4129.49 603
4130.09 659
4130.70 685
4131.31 705
4131.91 581
4132.52 612
4133.12 618
4133.73 614
4134.34 651
4134.94 682
4135.55 668
4136.16 766
4136.76 713
4137.37 704
4137.98 661
4138.58 724
4139.19 696
4139.80 730
4140.40 712
4141.01 681
4141.62 743
4142.22 767
4142.83 866
4143.44 798
4144.04 730
4144.65 663
4145.26 691
4145.86 737
4146.47 756
4147.08 794
4147.69 694
4148.29 636
4148.90 767
4149.51 762
4150.12 655
4150.72 711
4151.33 696
4151.94 626
4152.55 646
4153.15 573
4153.76 657
4154.37 640
4154.98 736
4155.59 766
4156.19 809
4156.80 894
4157.41 900
4158.02 880
4158.63 828
4159.23 869
4159.84 856
4160.45 898
4161.06 773
4161.67 665
4162.28 711
4162.88 730
4163.49 798
4164.10 808
4164.71 794
4165.32 814
4165.93 820
4166.53 717
4167.14 794
4167.75 736
4168.36 648
4168.97 713
4169.58 707
4170.19 705
4170.80 692
4171.41 704
4172.01 671
4172.62 702
4173.23 641
4173.84 699
4174.45 783
4175.06 751
4175.67 701
4176.28 730
4176.89 723
4177.50 791
4178.11 716
4178.72 641
4179.33 702
4179.94 669
4180.55 712
4181.16 815
4181.77 741
4182.38 664
4182.99 672
4183.60 732
4184.21 727
4184.82 680
4185.43 726
4186.04 725
4186.65 712
4187.26 674
4187.87 695
4188.48 728
4189.09 703
4189.70 684
4190.31 675
4190.92 677
4191.53 637
4192.14 609
4192.75 814
4193.36 742
4193.97 780
4194.58 735
4195.19 827
4195.80 754
4196.41 740
4197.03 715
4197.64 650
4198.25 735
4198.86 740
4199.47 662
4200.08 684
4200.69 725
4201.30 643
4201.91 669
4202.53 670
4203.14 738
4203.75 689
4204.36 680
4204.97 727
4205.58 622
4206.19 735
4206.81 688
4207.42 638
4208.03 649
4208.64 680
4209.25 692
4209.86 622
4210.48 564
4211.09 627
4211.70 767
4212.31 772
4212.92 681
4213.54 700
4214.15 722
4214.76 732
4215.37 735
4215.99 697
4216.60 766
4217.21 772
4217.82 732
4218.43 791
4219.05 837
4219.66 817
4220.27 829
4220.89 779
4221.50 867
4222.11 831
4222.72 828
4223.34 786
4223.95 847
4224.56 824
4225.17 784
4225.79 818
4226.40 937
4227.01 825
4227.63 830
4228.24 765
4228.85 954
4229.47 965
4230.08 1010
4230.69 915
4231.31 855
4231.92 973
4232.53 1179
4233.15 1279
4233.76 1318
4234.37 1221
4234.99 1404
4235.60 1369
4236.22 1341
4236.83 1286
4237.44 1199
4238.06 1124
4238.67 999
4239.28 958
4239.90 844
4240.51 839
4241.13 780
4241.74 720
4242.36 838
4242.97 708
4243.58 887
4244.20 907
4244.81 840
4245.43 740
4246.04 807
4246.66 882
4247.27 879
4247.89 822
4248.50 863
4249.11 846
4249.73 712
4250.34 807
4250.96 895
4251.57 694
4252.19 757
4252.80 779
4253.42 838
4254.03 774
4254.65 792
4255.26 777
4255.88 728
4256.49 700
4257.11 665
4257.72 775
4258.34 716
4258.96 802
4259.57 746
4260.19 795
4260.80 775
4261.42 780
4262.03 851
4262.65 828
4263.26 865
4263.88 923
4264.50 712
4265.11 666
4265.73 680
4266.34 725
4266.96 790
4267.58 696
4268.19 751
4268.81 787
4269.42 738
4270.04 758
4270.66 945
4271.27 801
4271.89 851
4272.51 765
4273.12 786
4273.74 786
4274.36 749
4274.97 859
4275.59 848
4276.20 812
4276.82 892
4277.44 814
4278.06 854
4278.67 736
4279.29 730
4279.91 756
4280.52 667
4281.14 765
4281.76 722
4282.37 837
4282.99 720
4283.61 723
4284.23 697
4284.84 694
4285.46 818
4286.08 739
4286.69 706
4287.31 804
4287.93 843
4288.55 781
4289.16 753
4289.78 863
4290.40 878
4291.02 787
4291.64 736
4292.25 749
4292.87 745
4293.49 756
4294.11 731
4294.73 762
4295.34 806
4295.96 769
4296.58 758
4297.20 701
4297.82 744
4298.43 751
4299.05 758
4299.67 722
4300.29 747
4300.91 710
4301.53 749
4302.14 847
4302.76 773
4303.38 735
4304.00 616
4304.62 803
4305.24 800
4305.86 691
4306.48 775
4307.09 780
4307.71 793
4308.33 867
4308.95 752
4309.57 698
4310.19 725
4310.81 786
4311.43 824
4312.05 836
4312.67 814
4313.29 741
4313.90 717
4314.52 697
4315.14 786
4315.76 813
4316.38 783
4317.00 739
4317.62 828
4318.24 863
4318.86 853
4319.48 843
4320.10 769
4320.72 819
4321.34 863
4321.96 829
4322.58 874
4323.20 940
4323.82 1076
4324.44 983
4325.06 890
4325.68 964
4326.30 856
4326.92 912
4327.54 929
4328.16 1008
4328.78 975
4329.40 953
4330.02 1019
4330.64 1157
4331.27 981
4331.89 1091
4332.51 1144
4333.13 1180
4333.75 1198
4334.37 1284
4334.99 1326
4335.61 1543
4336.23 1556
4336.85 1524
4337.47 1564
4338.09 1509
4338.72 1628
4339.34 1540
4339.96 1446
4340.58 1495
4341.20 1391
4341.82 1528
4342.44 1825
4343.07 1901
4343.69 2067
4344.31 2232
4344.93 2467
4345.55 2738
4346.17 2607
4346.79 2646
4347.42 2689
4348.04 2581
4348.66 2062
4349.28 1959
4349.90 1969
4350.53 1754
4351.15 1500
4351.77 1342
4352.39 1222
4353.01 1243
4353.64 1154
4354.26 1219
4354.88 1089
4355.50 1131
4356.13 1193
4356.75 1155
4357.37 1113
4357.99 959
4358.62 1144
4359.24 1127
4359.86 1037
4360.48 990
4361.11 982
4361.73 1063
4362.35 1097
4362.98 1047
4363.60 870
4364.22 849
4364.84 1032
4365.47 963
4366.09 886
4366.71 979
4367.34 887
4367.96 870
4368.58 900
4369.21 830
4369.83 862
4370.45 729
4371.08 787
4371.70 750
4372.32 784
4372.95 835
4373.57 830
4374.20 807
4374.82 705
4375.44 796
4376.07 787
4376.69 829
4377.31 770
4377.94 840
4378.56 772
4379.19 745
4379.81 767
4380.43 809
4381.06 827
4381.68 776
4382.31 735
4382.93 758
4383.56 886
4384.18 854
4384.80 781
4385.43 834
4386.05 714
4386.68 742
4387.30 779
4387.93 789
4388.55 775
4389.18 714
4389.80 685
4390.43 717
4391.05 735
4391.68 815
4392.30 762
4392.93 753
4393.55 675
4394.18 759
4394.80 789
4395.43 821
4396.05 924
4396.68 730
4397.30 770
4397.93 776
4398.55 713
4399.18 740
4399.80 827
4400.43 821
4401.06 743
4401.68 776
4402.31 748
4402.93 736
4403.56 825
4404.18 897
4404.81 787
4405.44 759
4406.06 761
4406.69 782
4407.31 807
4407.94 783
4408.57 832
4409.19 789
4409.82 754
4410.45 758
4411.07 711
4411.70 714
4412.32 739
4412.95 729
4413.58 729
4414.20 657
4414.83 687
4415.46 606
4416.08 679
4416.71 638
4417.34 667
4417.96 752
4418.59 717
4419.22 648
4419.84 570
4420.47 712
4421.10 815
4421.73 785
4422.35 688
4422.98 682
4423.61 714
4424.23 661
4424.86 646
4425.49 674
4426.12 719
4426.74 673
4427.37 701
4428.00 765
4428.63 734
4429.25 682
4429.88 771
4430.51 704
4431.14 631
4431.77 724
4432.39 779
4433.02 741
4433.65 687
4434.28 707
4434.90 831
4435.53 738
4436.16 738
4436.79 723
4437.42 681
4438.05 697
4438.67 729
4439.30 729
4439.93 770
4440.56 828
4441.19 804
4441.82 729
4442.44 637
4443.07 660
4443.70 734
4444.33 691
4444.96 765
4445.59 678
4446.22 689
4446.85 756
4447.47 771
4448.10 756
4448.73 771
4449.36 737
4449.99 665
4450.62 761
4451.25 694
4451.88 779
4452.51 782
4453.14 738
4453.77 803
4454.40 821
4455.02 743
4455.65 814
4456.28 815
4456.91 806
4457.54 837
4458.17 715
4458.80 767
4459.43 770
4460.06 768
4460.69 652
4461.32 703
4461.95 719
4462.58 609
4463.21 619
4463.84 662
4464.47 591
4465.10 637
4465.73 717
4466.36 694
4466.99 658
4467.62 647
4468.25 673
4468.88 740
4469.51 650
4470.14 642
4470.78 688
4471.41 727
4472.04 602
4472.67 653
4473.30 716
4473.93 735
4474.56 732
4475.19 657
4475.82 698
4476.45 707
4477.08 715
4477.71 745
4478.35 698
4478.98 662
4479.61 701
4480.24 683
4480.87 624
4481.50 626
4482.13 693
4482.76 726
4483.40 730
4484.03 721
4484.66 701
4485.29 726
4485.92 702
4486.55 747
4487.19 744
4487.82 688
4488.45 607
4489.08 643
4489.71 719
4490.34 614
4490.98 591
4491.61 798
4492.24 767
4492.87 767
4493.50 739
4494.14 677
4494.77 678
4495.40 641
4496.03 679
4496.67 808
4497.30 862
4497.93 872
4498.56 920
4499.20 924
4499.83 976
4500.46 953
4501.09 945
4501.73 951
4502.36 994
4502.99 982
4503.63 1077
4504.26 934
4504.89 931
4505.52 818
4506.16 818
4506.79 785
4507.42 701
4508.06 819
4508.69 783
4509.32 690
4509.96 730
4510.59 720
4511.22 840
4511.86 794
4512.49 678
4513.12 795
4513.76 786
4514.39 746
4515.02 784
4515.66 773
4516.29 690
4516.93 688
4517.56 654
4518.19 693
4518.83 701
4519.46 737
4520.10 765
4520.73 723
4521.36 722
4522.00 730
4522.63 713
4523.27 712
4523.90 693
4524.54 649
4525.17 759
4525.80 791
4526.44 735
4527.07 806
4527.71 818
4528.34 775
4528.98 908
4529.61 947
4530.25 893
4530.88 956
4531.52 967
4532.15 946
4532.79 852
4533.42 844
4534.06 877
4534.69 834
4535.33 761
4535.96 786
4536.60 858
4537.23 804
4537.87 723
4538.50 709
4539.14 642
4539.77 681
4540.41 626
4541.04 635
4541.68 674
4542.31 684
4542.95 636
4543.59 609
4544.22 591
4544.86 624
4545.49 606
4546.13 618
4546.77 650
4547.40 608
4548.04 668
4548.67 620
4549.31 653
4549.95 589
4550.58 553
4551.22 738
4551.85 771
4552.49 698
4553.13 733
4553.76 712
4554.40 698
4555.04 673
4555.67 743
4556.31 763
4556.95 713
4557.58 637
4558.22 634
4558.86 661
4559.49 733
4560.13 675
4560.77 673
4561.40 667
4562.04 775
4562.68 732
4563.31 655
4563.95 664
4564.59 716
4565.23 703
4565.86 772
4566.50 677
4567.14 623
4567.77 735
4568.41 700
4569.05 724
4569.69 681
4570.32 732
4570.96 711
4571.60 622
4572.24 665
4572.88 739
4573.51 728
4574.15 712
4574.79 630
4575.43 630
4576.06 652
4576.70 787
4577.34 688
4577.98 630
4578.62 670
4579.26 764
4579.89 688
4580.53 806
4581.17 691
4581.81 663
4582.45 769
4583.09 781
4583.72 739
4584.36 724
4585.00 819
4585.64 840
4586.28 733
4586.92 799
4587.56 755
4588.19 914
4588.83 1051
4589.47 966
4590.11 933
4590.75 1007
4591.39 1103
4592.03 1071
4592.67 1051
4593.31 967
4593.95 866
4594.58 908
4595.22 875
4595.86 738
4596.50 700
4597.14 775
4597.78 802
4598.42 771
4599.06 871
4599.70 917
4600.34 912
4600.98 808
4601.62 682
4602.26 741
4602.90 698
4603.54 722
4604.18 745
4604.82 750
4605.46 789
4606.10 710
4606.74 773
4607.38 770
4608.02 674
4608.66 664
4609.30 676
4609.94 679
4610.58 771
4611.22 749
4611.86 713
4612.50 729
4613.14 747
4613.78 734
4614.42 684
4615.06 728
4615.70 709
4616.35 735
4616.99 703
4617.63 671
4618.27 729
4618.91 700
4619.55 682
4620.19 641
4620.83 718
4621.47 650
4622.11 681
4622.76 620
4623.40 682
4624.04 722
4624.68 756
4625.32 691
4625.96 800
4626.60 794
4627.25 678
4627.89 756
4628.53 728
4629.17 804
4629.81 771
4630.45 717
4631.10 729
4631.74 812
4632.38 695
4633.02 835
4633.66 854
4634.30 828
4634.95 833
4635.59 877
4636.23 692
4636.87 716
4637.52 758
4638.16 814
4638.80 799
4639.44 854
4640.08 823
4640.73 818
4641.37 744
4642.01 817
4642.66 753
4643.30 636
4643.94 683
4644.58 765
4645.23 703
4645.87 691
4646.51 582
4647.15 675
4647.80 617
4648.44 667
4649.08 682
4649.73 695
4650.37 697
4651.01 669
4651.66 662
4652.30 724
4652.94 748
4653.59 784
4654.23 714
4654.87 661
4655.52 720
4656.16 682
4656.80 650
4657.45 761
4658.09 691
4658.73 653
4659.38 654
4660.02 635
4660.67 668
4661.31 647
4661.95 647
4662.60 636
4663.24 586
4663.89 672
4664.53 633
4665.17 666
4665.82 694
4666.46 579
4667.11 662
4667.75 667
4668.40 621
4669.04 590
4669.68 675
4670.33 608
4670.97 620
4671.62 600
4672.26 562
4672.91 645
4673.55 613
4674.20 610
4674.84 636
4675.49 605
4676.13 657
4676.78 667
4677.42 629
4678.07 703
4678.71 682
4679.36 611
4680.00 653
4680.65 710
4681.29 673
4681.94 682
4682.58 747
4683.23 650
4683.87 680
4684.52 761
4685.16 813
4685.81 791
4686.46 731
4687.10 717
4687.75 645
4688.39 567
4689.04 691
4689.68 657
4690.33 680
4690.98 710
4691.62 693
4692.27 706
4692.91 726
4693.56 677
4694.21 699
4694.85 812
4695.50 838
4696.15 915
4696.79 867
4697.44 880
4698.08 881
4698.73 959
4699.38 1135
4700.02 1163
4700.67 1082
4701.32 990
4701.96 898
4702.61 832
4703.26 787
4703.90 700
4704.55 788
4705.20 773
4705.84 831
4706.49 816
4707.14 813
4707.79 759
4708.43 788
4709.08 795
4709.73 836
4710.37 828
4711.02 797
4711.67 693
4712.32 772
4712.96 802
4713.61 792
4714.26 683
4714.91 613
4715.55 718
4716.20 712
4716.85 719
4717.50 655
4718.15 695
4718.79 762
4719.44 781
4720.09 716
4720.74 739
4721.39 675
4722.03 662
4722.68 840
4723.33 765
4723.98 706
4724.63 768
4725.27 820
4725.92 729
4726.57 739
4727.22 754
4727.87 786
4728.52 748
4729.16 769
4729.81 746
4730.46 708
4731.11 719
4731.76 788
4732.41 715
4733.06 718
4733.71 644
4734.36 686
4735.00 678
4735.65 639
4736.30 652
4736.95 768
4737.60 689
4738.25 648
4738.90 614
4739.55 674
4740.20 649
4740.85 800
4741.50 798
4742.15 733
4742.80 700
4743.44 703
4744.09 656
4744.74 623
4745.39 766
4746.04 720
4746.69 732
4747.34 721
4747.99 770
4748.64 768
4749.29 738
4749.94 837
4750.59 811
4751.24 764
4751.89 846
4752.54 809
4753.19 774
4753.84 836
4754.49 858
4755.14 741
4755.79 740
4756.44 711
4757.10 628
4757.75 616
4758.40 672
4759.05 741
4759.70 777
4760.35 661
4761.00 668
4761.65 666
4762.30 736
4762.95 765
4763.60 804
4764.25 856
4764.90 772
4765.56 770
4766.21 766
4766.86 811
4767.51 787
4768.16 664
4768.81 769
4769.46 765
4770.11 737
4770.77 774
4771.42 636
4772.07 631
4772.72 698
4773.37 680
4774.02 706
4774.67 713
4775.33 670
4775.98 708
4776.63 755
4777.28 729
4777.93 797
4778.59 821
4779.24 736
4779.89 798
4780.54 757
4781.19 680
4781.85 694
4782.50 780
4783.15 633
4783.80 590
4784.46 708
4785.11 755
4785.76 770
4786.41 749
4787.07 681
4787.72 688
4788.37 684
4789.02 680
4789.68 660
4790.33 712
4790.98 764
4791.63 738
4792.29 779
4792.94 737
4793.59 732
4794.25 698
4794.90 712
4795.55 693
4796.21 698
4796.86 677
4797.51 702
4798.17 735
4798.82 706
4799.47 698
4800.13 698
4800.78 607
4801.43 629
4802.09 716
4802.74 625
4803.39 652
4804.05 695
4804.70 790
4805.35 755
4806.01 704
4806.66 660
4807.32 626
4807.97 793
4808.62 744
4809.28 681
4809.93 712
4810.59 713
4811.24 820
4811.89 710
4812.55 727
4813.20 795
4813.86 800
4814.51 686
4815.17 768
4815.82 805
4816.48 746
4817.13 772
4817.78 737
4818.44 683
4819.09 824
4819.75 816
4820.40 864
4821.06 763
4821.71 844
4822.37 800
4823.02 746
4823.68 764
4824.33 908
4824.99 961
4825.64 863
4826.30 851
4826.95 1006
4827.61 932
4828.26 856
4828.92 889
4829.58 948
4830.23 976
4830.89 895
4831.54 885
4832.20 1016
4832.85 1030
4833.51 1024
4834.16 1135
4834.82 1076
4835.48 1225
4836.13 1193
4836.79 1150
4837.44 1052
4838.10 955
4838.76 1128
4839.41 1191
4840.07 1227
4840.72 1215
4841.38 1216
4842.04 1257
4842.69 1175
4843.35 1122
4844.01 1121
4844.66 1176
4845.32 1368
4845.98 1255
4846.63 1308
4847.29 1464
4847.95 1552
4848.60 1611
4849.26 1575
4849.92 1680
4850.57 1767
4851.23 1727
4851.89 1620
4852.54 1431
4853.20 1440
4853.86 1413
4854.51 1574
4855.17 1655
4855.83 1571
4856.49 1636
4857.14 1651
4857.80 1672
4858.46 1702
4859.12 1725
4859.77 1468
4860.43 1542
4861.09 1516
4861.75 1513
4862.40 1351
4863.06 1288
4863.72 1363
4864.38 1446
4865.03 1420
4865.69 1389
4866.35 1412
4867.01 1471
4867.67 1423
4868.32 1359
4868.98 1240
4869.64 1284
4870.30 1284
4870.96 1284
4871.62 1153
4872.27 1222
4872.93 1283
4873.59 1298
4874.25 1158
4874.91 1203
4875.57 1216
4876.22 1271
4876.88 1399
4877.54 1379
4878.20 1227
4878.86 1344
4879.52 1243
4880.18 1143
4880.84 1185
4881.49 1179
4882.15 1072
4882.81 1102
4883.47 1108
4884.13 1090
4884.79 1075
4885.45 999
4886.11 1074
4886.77 1093
4887.43 1130
4888.09 1130
4888.75 1064
4889.41 1056
4890.07 1062
4890.72 1168
4891.38 1182
4892.04 975
4892.70 1083
4893.36 992
4894.02 1034
4894.68 925
4895.34 905
4896.00 871
4896.66 831
4897.32 1014
4897.98 888
4898.64 882
4899.30 875
4899.96 883
4900.62 878
4901.28 889
4901.94 775
4902.60 832
4903.27 839
4903.93 871
4904.59 809
4905.25 864
4905.91 888
4906.57 951
4907.23 847
4907.89 847
4908.55 854
4909.21 829
4909.87 733
4910.53 851
4911.19 906
4911.85 829
4912.52 818
4913.18 780
4913.84 697
4914.50 749
4915.16 800
4915.82 770
4916.48 755
4917.14 728
4917.81 730
4918.47 770
4919.13 808
4919.79 769
4920.45 759
4921.11 813
4921.77 779
4922.44 704
4923.10 826
4923.76 826
4924.42 710
4925.08 715
4925.75 660
4926.41 704
4927.07 763
4927.73 719
4928.39 727
4929.06 691
4929.72 708
4930.38 767
4931.04 748
4931.71 706
4932.37 782
4933.03 770
4933.69 702
4934.36 612
4935.02 692
4935.68 718
4936.34 788
4937.01 773
4937.67 668
4938.33 693
4938.99 700
4939.66 645
4940.32 640
4940.98 733
4941.65 725
4942.31 670
4942.97 758
4943.63 590
4944.30 601
4944.96 641
4945.62 673
4946.29 643
4946.95 564
4947.61 653
4948.28 692
4948.94 733
4949.61 631
4950.27 737
4950.93 676
4951.60 668
4952.26 651
4952.92 785
4953.59 763
4954.25 610
4954.92 670
4955.58 696
4956.24 651
4956.91 654
4957.57 718
4958.24 686
4958.90 709
4959.56 757
4960.23 766
4960.89 723
4961.56 682
4962.22 759
4962.89 763
4963.55 790
4964.21 823
4964.88 744
4965.54 641
4966.21 758
4966.87 675
4967.54 652
4968.20 725
4968.87 756
4969.53 789
4970.20 673
4970.86 616
4971.53 611
4972.19 692
4972.86 628
4973.52 701
4974.19 609
4974.85 681
4975.52 664
4976.18 751
4976.85 715
4977.51 830
4978.18 717
4978.85 692
4979.51 742
4980.18 660
4980.84 688
4981.51 775
4982.17 668
4982.84 614
4983.50 697
4984.17 683
4984.84 748
4985.50 835
4986.17 809
4986.83 814
4987.50 823
4988.17 856
4988.83 887
4989.50 943
4990.17 903
4990.83 807
4991.50 829
4992.16 711
4992.83 656
4993.50 752
4994.16 732
4994.83 732
4995.50 699
4996.16 631
4996.83 626
4997.50 740
4998.16 730
4998.83 572
4999.50 566
5000.16 596
5000.83 622
5001.50 563
5002.17 603
5002.83 600
5003.50 690
5004.17 696
5004.83 621
5005.50 650
5006.17 674
5006.84 659
5007.50 627
5008.17 594
5008.84 525
5009.51 563
5010.17 706
5010.84 653
5011.51 649
5012.18 630
5012.84 602
5013.51 641
5014.18 556
5014.85 555
5015.52 600
5016.18 625
5016.85 655
5017.52 609
5018.19 680
5018.86 669
5019.52 654
5020.19 617
5020.86 655
5021.53 653
5022.20 671
5022.87 686
5023.54 699
5024.20 704
5024.87 661
5025.54 678
5026.21 716
5026.88 703
5027.55 629
5028.22 636
5028.88 695
5029.55 653
5030.22 665
5030.89 635
5031.56 658
5032.23 644
5032.90 662
5033.57 592
5034.24 594
5034.91 672
5035.58 668
5036.25 693
5036.91 619
5037.58 638
5038.25 692
5038.92 587
5039.59 614
5040.26 585
5040.93 581
5041.60 606
5042.27 580
5042.94 613
5043.61 542
5044.28 489
5044.95 648
5045.62 570
5046.29 560
5046.96 576
5047.63 644
5048.30 625
5048.97 558
5049.64 527
5050.31 558
5050.98 550
5051.65 546
5052.32 602
5052.99 580
5053.66 598
5054.33 552
5055.00 583
5055.68 511
5056.35 557
5057.02 606
5057.69 605
5058.36 658
5059.03 540
5059.70 588
5060.37 643
5061.04 681
5061.71 646
5062.38 596
5063.06 583
5063.73 642
5064.40 574
5065.07 589
5065.74 595
5066.41 579
5067.08 559
5067.75 595
5068.43 705
5069.10 595
5069.77 520
5070.44 541
5071.11 561
5071.78 525
5072.46 552
5073.13 599
5073.80 613
5074.47 545
5075.14 571
5075.81 631
5076.49 676
5077.16 687
5077.83 665
5078.50 614
5079.18 694
5079.85 683
5080.52 633
5081.19 678
5081.86 651
5082.54 598
5083.21 593
5083.88 669
5084.55 768
5085.23 635
5085.90 561
5086.57 607
5087.25 679
5087.92 747
5088.59 763
5089.26 788
5089.94 717
5090.61 654
5091.28 714
5091.96 697
5092.63 676
5093.30 747
5093.97 668
5094.65 676
5095.32 733
5095.99 703
5096.67 714
5097.34 619
5098.01 656
5098.69 624
5099.36 620
5100.04 598
5100.71 682
5101.38 678
5102.06 643
5102.73 612
5103.40 695
5104.08 750
5104.75 616
5105.43 638
5106.10 691
5106.77 718
5107.45 701
5108.12 739
5108.80 633
5109.47 627
5110.14 692
5110.82 660
5111.49 703
5112.17 788
5112.84 763
5113.52 725
5114.19 682
5114.87 646
5115.54 681
5116.21 727
5116.89 711
5117.56 734
5118.24 666
5118.91 718
5119.59 740
5120.26 677
5120.94 757
5121.61 686
5122.29 586
5122.96 653
5123.64 665
5124.31 676
5124.99 705
5125.66 708
5126.34 599
5127.01 633
5127.69 611
5128.37 601
5129.04 590
5129.72 652
5130.39 689
5131.07 639
5131.74 620
5132.42 638
5133.09 627
5133.77 599
5134.45 659
5135.12 600
5135.80 609
5136.47 689
5137.15 686
5137.83 625
5138.50 550
5139.18 581
5139.85 561
5140.53 574
5141.21 564
5141.88 602
5142.56 631
5143.24 573
5143.91 581
5144.59 526
5145.27 521
5145.94 536
5146.62 579
5147.30 491
5147.97 475
5148.65 518
5149.33 584
5150.00 560
5150.68 561
5151.36 561
5152.03 599
5152.71 529
5153.39 605
5154.07 638
5154.74 575
5155.42 554
5156.10 604
5156.77 527
5157.45 540
5158.13 509
5158.81 567
5159.48 564
5160.16 475
5160.84 520
5161.52 543
5162.19 564
5162.87 640
5163.55 619
5164.23 571
5164.91 521
5165.58 552
5166.26 648
5166.94 538
5167.62 555
5168.30 503
5168.97 549
5169.65 545
5170.33 542
5171.01 554
5171.69 569
5172.37 587
5173.04 587
5173.72 579
5174.40 513
5175.08 564
5175.76 569
5176.44 469
5177.11 614
5177.79 646
5178.47 607
5179.15 616
5179.83 633
5180.51 656
5181.19 558
5181.87 599
5182.55 650
5183.22 603
5183.90 641
5184.58 611
5185.26 565
5185.94 550
5186.62 502
5187.30 585
5187.98 648
5188.66 587
5189.34 615
5190.02 592
5190.70 561
5191.38 541
5192.06 510
5192.74 556
5193.42 550
5194.10 547
5194.78 545
5195.46 613
5196.14 538
5196.82 609
5197.50 620
5198.18 503
5198.86 504
5199.54 497
5200.22 546
5200.90 545
5201.58 490
5202.26 478
5202.94 493
5203.62 562
5204.30 567
5204.98 553
5205.66 620
5206.34 593
5207.02 594
5207.70 607
5208.38 607
5209.06 638
5209.74 646
5210.42 568
5211.10 623
5211.79 675
5212.47 572
5213.15 574
5213.83 675
5214.51 683
5215.19 611
5215.87 667
5216.55 689
5217.23 662
5217.92 590
5218.60 654
5219.28 640
5219.96 692
5220.64 727
5221.32 668
5222.00 674
5222.69 652
5223.37 633
5224.05 604
5224.73 631
5225.41 594
5226.10 597
5226.78 611
5227.46 604
5228.14 591
5228.82 553
5229.51 591
5230.19 627
5230.87 587
5231.55 677
5232.23 651
5232.92 583
5233.60 588
5234.28 657
5234.96 592
5235.65 559
5236.33 571
5237.01 519
5237.69 618
5238.38 683
5239.06 705
5239.74 646
5240.42 640
5241.11 655
5241.79 589
5242.47 665
5243.16 588
5243.84 652
5244.52 658
5245.21 658
5245.89 634
5246.57 629
5247.26 603
5247.94 615
5248.62 667
5249.31 639
5249.99 673
5250.67 624
5251.36 688
5252.04 653
5252.72 652
5253.41 634
5254.09 638
5254.77 642
5255.46 562
5256.14 699
5256.83 699
5257.51 710
5258.19 696
5258.88 765
5259.56 607
5260.25 633
5260.93 620
5261.61 693
5262.30 655
5262.98 544
5263.67 541
5264.35 615
5265.04 668
5265.72 656
5266.40 667
5267.09 638
5267.77 596
5268.46 627
5269.14 562
5269.83 590
5270.51 551
5271.20 592
5271.88 527
5272.57 601
5273.25 541
5273.94 523
5274.62 611
5275.31 686
5275.99 602
5276.68 538
5277.36 608
5278.05 643
5278.73 619
5279.42 743
5280.10 623
5280.79 633
5281.47 673
5282.16 609
5282.85 664
5283.53 710
5284.22 627
5284.90 617
5285.59 597
5286.27 621
5286.96 629
5287.65 684
5288.33 642
5289.02 598
5289.70 602
5290.39 593
5291.08 566
5291.76 529
5292.45 593
5293.13 551
5293.82 653
5294.51 672
5295.19 608
5295.88 589
5296.57 643
5297.25 645
5297.94 643
5298.63 630
5299.31 752
5300.00 768
5300.69 789
5301.37 722
5302.06 701
5302.75 761
5303.43 750
5304.12 686
5304.81 685
5305.49 642
5306.18 667
5306.87 638
5307.56 695
5308.24 668
5308.93 684
5309.62 702
5310.30 730
5310.99 726
5311.68 735
5312.37 594
5313.05 584
5313.74 691
5314.43 617
5315.12 680
5315.81 629
5316.49 588
5317.18 737
5317.87 701
5318.56 768
5319.24 734
5319.93 722
5320.62 776
5321.31 771
5322.00 729
5322.68 686
5323.37 645
5324.06 649
5324.75 680
5325.44 721
5326.13 672
5326.81 614
5327.50 686
5328.19 644
5328.88 587
5329.57 547
5330.26 558
5330.95 655
5331.63 605
5332.32 658
5333.01 718
5333.70 667
5334.39 668
5335.08 593
5335.77 625
5336.46 595
5337.15 643
5337.84 591
5338.52 605
5339.21 656
5339.90 598
5340.59 639
5341.28 679
5341.97 648
5342.66 637
5343.35 617
5344.04 623
5344.73 611
5345.42 576
5346.11 697
5346.80 744
5347.49 736
5348.18 708
5348.87 797
5349.56 728
5350.25 789
5350.94 748
5351.63 722
5352.32 756
5353.01 775
5353.70 715
5354.39 738
5355.08 724
5355.77 691
5356.46 627
5357.15 593
5357.84 612
5358.53 592
5359.22 563
5359.91 579
5360.60 619
5361.29 602
5361.98 535
5362.67 642
5363.36 611
5364.06 588
5364.75 595
5365.44 620
5366.13 618
5366.82 570
5367.51 606
5368.20 558
5368.89 570
5369.58 612
5370.27 539
5370.97 536
5371.66 564
5372.35 561
5373.04 530
5373.73 567
5374.42 638
5375.11 666
5375.81 578
5376.50 622
5377.19 563
5377.88 560
5378.57 563
5379.26 554
5379.96 571
5380.65 549
5381.34 571
5382.03 586
5382.72 574
5383.42 581
5384.11 560
5384.80 566
5385.49 592
5386.19 606
5386.88 550
5387.57 534
5388.26 547
5388.96 558
5389.65 595
5390.34 617
5391.03 653
5391.73 633
5392.42 644
5393.11 624
5393.80 536
5394.50 590
5395.19 603
5395.88 592
5396.57 612
5397.27 535
5397.96 629
5398.65 619
5399.35 618
5400.04 563
5400.73 587
5401.43 605
5402.12 637
5402.81 704
5403.51 612
5404.20 647
5404.89 617
5405.59 648
5406.28 607
5406.97 556
5407.67 579
5408.36 645
5409.06 566
5409.75 542
5410.44 571
5411.14 593
5411.83 671
5412.52 661
5413.22 575
5413.91 580
5414.61 589
5415.30 605
5415.99 631
5416.69 587
5417.38 533
5418.08 568
5418.77 567
5419.47 573
5420.16 577
5420.86 601
5421.55 715
5422.24 706
5422.94 653
5423.63 595
5424.33 634
5425.02 627
5425.72 714
5426.41 669
5427.11 597
5427.80 684
5428.50 677
5429.19 606
5429.89 654
5430.58 716
5431.28 671
5431.97 682
5432.67 727
5433.36 740
5434.06 841
5434.75 805
5435.45 783
5436.15 768
5436.84 747
5437.54 679
5438.23 707
5438.93 793
5439.62 693
5440.32 690
5441.01 714
5441.71 779
5442.41 705
5443.10 775
5443.80 755
5444.49 711
5445.19 859
5445.89 884
5446.58 834
5447.28 881
5447.98 793
5448.67 823
5449.37 848
5450.06 790
5450.76 767
5451.46 751
5452.15 767
5452.85 750
5453.55 702
5454.24 691
5454.94 712
5455.64 749
5456.33 766
5457.03 744
5457.73 754
5458.42 728
5459.12 766
5459.82 730
5460.51 825
5461.21 885
5461.91 837
5462.61 727
5463.30 740
5464.00 869
5464.70 817
5465.40 850
5466.09 808
5466.79 799
5467.49 835
5468.18 816
5468.88 663
5469.58 775
5470.28 752
5470.98 812
5471.67 807
5472.37 838
5473.07 902
5473.77 902
5474.46 834
5475.16 957
5475.86 1008
5476.56 1179
5477.26 1135
5477.95 1311
5478.65 1451
5479.35 1378
5480.05 1404
5480.75 1453
5481.45 1361
5482.14 1330
5482.84 1206
5483.54 1227
5484.24 1286
5484.94 1177
5485.64 1156
5486.34 1206
5487.03 1189
5487.73 1102
5488.43 1175
5489.13 1227
5489.83 1278
5490.53 1224
5491.23 1074
5491.93 1175
5492.63 1166
5493.33 1342
5494.02 1286
5494.72 1128
5495.42 1301
5496.12 1381
5496.82 1490
5497.52 1602
5498.22 1652
5498.92 2037
5499.62 2084
5500.32 2150
5501.02 2279
5501.72 2091
5502.42 1895
5503.12 1766
5503.82 1726
5504.52 1483
5505.22 1248
5505.92 1211
5506.62 1217
5507.32 1138
5508.02 1132
5508.72 1174
5509.42 1153
5510.12 1156
5510.82 1106
5511.52 1022
5512.22 1046
5512.92 1017
5513.62 1189
5514.32 1105
5515.02 1008
5515.72 1000
5516.42 1009
5517.12 931
5517.82 952
5518.52 928
5519.22 897
5519.93 958
5520.63 899
5521.33 865
5522.03 904
5522.73 936
5523.43 840
5524.13 859
5524.83 820
5525.53 704
5526.23 800
5526.94 834
5527.64 856
5528.34 838
5529.04 829
5529.74 752
5530.44 778
5531.14 766
5531.85 720
5532.55 711
5533.25 795
5533.95 799
5534.65 710
5535.35 699
5536.06 773
5536.76 716
5537.46 651
5538.16 654
5538.86 726
5539.57 774
5540.27 804
5540.97 717
5541.67 646
5542.37 677
5543.08 726
5543.78 697
5544.48 644
5545.18 671
5545.89 728
5546.59 747
5547.29 665
5547.99 723
5548.70 733
5549.40 708
5550.10 663
5550.81 645
5551.51 664
5552.21 677
5552.91 704
5553.62 610
5554.32 620
5555.02 665
5555.73 723
5556.43 668
5557.13 680
5557.84 728
5558.54 732
5559.24 598
5559.95 680
5560.65 685
5561.35 792
5562.06 771
5562.76 674
5563.46 701
5564.17 696
5564.87 740
5565.57 708
5566.28 724
5566.98 697
5567.69 743
5568.39 761
5569.09 761
5569.80 670
5570.50 647
5571.21 668
5571.91 623
5572.61 693
5573.32 679
5574.02 733
5574.73 649
5575.43 647
5576.14 595
5576.84 650
5577.54 620
5578.25 638
5578.95 689
5579.66 602
5580.36 650
5581.07 611
5581.77 632
5582.48 644
5583.18 591
5583.89 639
5584.59 698
5585.30 643
5586.00 693
5586.71 695
5587.41 670
5588.12 635
5588.82 584
5589.53 623
5590.23 632
5590.94 656
5591.64 669
5592.35 610
5593.05 582
5593.76 662
5594.47 552
5595.17 560
5595.88 538
5596.58 587
5597.29 580
5597.99 600
5598.70 594
5599.41 678
5600.11 685
5600.82 607
5601.52 621
5602.23 668
5602.94 593
5603.64 580
5604.35 555
5605.05 537
5605.76 581
5606.47 629
5607.17 640
5607.88 553
5608.59 544
5609.29 544
5610.00 627
5610.70 637
5611.41 615
5612.12 657
5612.82 661
5613.53 630
5614.24 616
5614.95 593
5615.65 568
5616.36 593
5617.07 591
5617.77 629
5618.48 627
5619.19 630
5619.89 609
5620.60 633
5621.31 645
5622.02 683
5622.72 576
5623.43 604
5624.14 712
5624.85 651
5625.55 609
5626.26 629
5626.97 728
5627.68 726
5628.38 632
5629.09 598
5629.80 682
5630.51 648
5631.21 633
5631.92 748
5632.63 790
5633.34 680
5634.05 638
5634.75 659
5635.46 675
5636.17 596
5636.88 643
5637.59 585
5638.30 614
5639.00 620
5639.71 747
5640.42 708
5641.13 655
5641.84 633
5642.55 664
5643.26 688
5643.96 672
5644.67 708
5645.38 610
5646.09 656
5646.80 696
5647.51 726
5648.22 699
5648.93 613
5649.64 586
5650.34 691
5651.05 630
5651.76 598
5652.47 624
5653.18 602
5653.89 688
5654.60 712
5655.31 811
5656.02 795
5656.73 851
5657.44 856
5658.15 874
5658.86 843
5659.57 782
5660.28 718
5660.99 617
5661.70 653
5662.41 589
5663.12 567
5663.83 593
5664.54 589
5665.25 601
5665.96 679
5666.67 538
5667.38 550
5668.09 616
5668.80 618
5669.51 645
5670.22 595
5670.93 610
5671.64 630
5672.35 614
5673.06 616
5673.77 691
5674.48 631
5675.19 715
5675.90 618
5676.61 533
5677.32 610
5678.03 607
5678.74 605
5679.45 620
5680.17 657
5680.88 643
5681.59 615
5682.30 649
5683.01 633
5683.72 586
5684.43 612
5685.14 657
5685.85 634
5686.57 589
5687.28 583
5687.99 599
5688.70 601
5689.41 604
5690.12 630
5690.84 613
5691.55 606
5692.26 566
5692.97 647
5693.68 620
5694.39 604
5695.11 628
5695.82 597
5696.53 597
5697.24 586
5697.95 571
5698.67 624
5699.38 662
5700.09 609
5700.80 609
5701.51 595
5702.23 577
5702.94 598
5703.65 609
5704.36 486
5705.08 555
5705.79 536
5706.50 554
5707.21 611
5707.93 611
5708.64 563
5709.35 606
5710.07 557
5710.78 552
5711.49 582
5712.20 525
5712.92 571
5713.63 560
5714.34 486
5715.06 532
5715.77 517
5716.48 476
5717.20 564
5717.91 578
5718.62 555
5719.34 586
5720.05 596
5720.76 578
5721.48 604
5722.19 576
5722.90 641
5723.62 608
5724.33 599
5725.05 639
5725.76 651
5726.47 662
5727.19 586
5727.90 606
5728.61 611
5729.33 697
5730.04 643
5730.76 647
5731.47 645
5732.19 656
5732.90 672
5733.61 598
5734.33 630
5735.04 654
5735.76 597
5736.47 650
5737.19 640
5737.90 576
5738.61 560
5739.33 566
5740.04 597
5740.76 648
5741.47 625
5742.19 623
5742.90 634
5743.62 596
5744.33 598
5745.05 590
5745.76 570
5746.48 584
5747.19 606
5747.91 549
5748.62 552
5749.34 525
5750.05 610
5750.77 538
5751.49 629
5752.20 629
5752.92 585
5753.63 549
5754.35 543
5755.06 620
5755.78 576
5756.49 585
5757.21 570
5757.93 547
5758.64 561
5759.36 599
5760.07 565
5760.79 588
5761.51 622
5762.22 561
5762.94 562
5763.65 535
5764.37 620
5765.09 637
5765.80 514
5766.52 600
5767.24 664
5767.95 696
5768.67 682
5769.39 638
5770.10 565
5770.82 618
5771.53 586
5772.25 560
5772.97 589
5773.69 692
5774.40 679
5775.12 704
5775.84 597
5776.55 550
5777.27 596
5777.99 603
5778.70 627
5779.42 670
5780.14 771
5780.86 674
5781.57 592
5782.29 724
5783.01 660
5783.72 625
5784.44 632
5785.16 668
5785.88 633
5786.59 699
5787.31 772
5788.03 646
5788.75 618
5789.47 617
5790.18 645
5790.90 634
5791.62 691
5792.34 732
5793.06 788
5793.77 791
5794.49 697
5795.21 724
5795.93 813
5796.65 826
5797.36 785
5798.08 909
5798.80 1010
5799.52 1153
5800.24 1166
5800.96 1250
5801.67 1392
5802.39 1435
5803.11 1350
5803.83 1211
5804.55 1131
5805.27 1228
5805.99 1102
5806.71 1027
5807.42 853
5808.14 895
5808.86 841
5809.58 818
5810.30 800
5811.02 764
5811.74 789
5812.46 752
5813.18 772
5813.90 845
5814.62 799
5815.34 792
5816.05 874
5816.77 799
5817.49 766
5818.21 744
5818.93 800
5819.65 793
5820.37 784
5821.09 756
5821.81 792
5822.53 768
5823.25 827
5823.97 749
5824.69 765
5825.41 772
5826.13 683
5826.85 640
5827.57 658
5828.29 728
5829.01 684
5829.73 737
5830.45 756
5831.17 668
5831.89 652
5832.61 683
5833.33 628
5834.05 670
5834.78 701
5835.50 660
5836.22 652
5836.94 689
5837.66 653
5838.38 688
5839.10 680
5839.82 647
5840.54 749
5841.26 786
5841.98 720
5842.70 606
5843.43 612
5844.15 605
5844.87 665
5845.59 666
5846.31 594
5847.03 683
5847.75 703
5848.47 767
5849.20 767
5849.92 654
5850.64 696
5851.36 690
5852.08 746
5852.80 680
5853.53 695
5854.25 580
5854.97 674
5855.69 711
5856.41 730
5857.14 686
5857.86 744
5858.58 780
5859.30 641
5860.02 700
5860.75 740
5861.47 708
5862.19 753
5862.91 697
5863.64 677
5864.36 682
5865.08 814
5865.80 780
5866.52 719
5867.25 792
5867.97 740
5868.69 689
5869.42 661
5870.14 668
5870.86 643
5871.58 677
5872.31 591
5873.03 694
5873.75 654
5874.48 642
5875.20 704
5875.92 673
5876.65 686
5877.37 716
5878.09 645
5878.81 695
5879.54 673
5880.26 672
5880.99 639
5881.71 677
5882.43 695
5883.16 660
5883.88 670
5884.60 688
5885.33 686
5886.05 635
5886.77 732
5887.50 684
5888.22 737
5888.95 628
5889.67 730
5890.39 673
5891.12 674
5891.84 719
5892.57 683
5893.29 718
5894.01 786
5894.74 695
5895.46 740
5896.19 726
5896.91 748
5897.64 771
5898.36 751
5899.09 771
5899.81 697
5900.53 673
5901.26 734
5901.98 673
5902.71 692
5903.43 711
5904.16 752
5904.88 725
5905.61 674
5906.33 590
5907.06 753
5907.78 781
5908.51 734
5909.23 705
5909.96 759
5910.68 751
5911.41 794
5912.14 789
5912.86 825
5913.59 766
5914.31 822
5915.04 772
5915.76 842
5916.49 913
5917.21 758
5917.94 785
5918.67 767
5919.39 808
5920.12 853
5920.84 853
5921.57 748
5922.29 807
5923.02 854
5923.75 858
5924.47 861
5925.20 850
5925.93 824
5926.65 868
5927.38 850
5928.10 872
5928.83 879
5929.56 856
5930.28 854
5931.01 881
5931.74 907
5932.46 881
5933.19 884
5933.92 873
5934.64 990
5935.37 1096
5936.10 1042
5936.82 1066
5937.55 1036
5938.28 1023
5939.00 1066
5939.73 994
5940.46 905
5941.19 1060
5941.91 1174
5942.64 1122
5943.37 1054
5944.09 1124
5944.82 1148
5945.55 1248
5946.28 1154
5947.00 1181
5947.73 1169
5948.46 1350
5949.19 1358
5949.92 1343
5950.64 1363
5951.37 1403
5952.10 1424
5952.83 1471
5953.55 1491
5954.28 1355
5955.01 1393
5955.74 1318
5956.47 1411
5957.19 1394
5957.92 1406
5958.65 1458
5959.38 1444
5960.11 1541
5960.84 1491
5961.56 1447
5962.29 1482
5963.02 1577
5963.75 1673
5964.48 2034
5965.21 1951
5965.94 1900
5966.66 1981
5967.39 2056
5968.12 2097
5968.85 1946
5969.58 1769
5970.31 1741
5971.04 1582
5971.77 1734
5972.50 1577
5973.22 1572
5973.95 1648
5974.68 1639
5975.41 1683
5976.14 1552
5976.87 1660
5977.60 1723
5978.33 1762
5979.06 1726
5979.79 1752
5980.52 1772
5981.25 1792
5981.98 1891
5982.71 1954
5983.44 1799
5984.17 1842
5984.90 1911
5985.63 1867
5986.36 1927
5987.09 1886
5987.82 1907
5988.55 1837
5989.28 1929
5990.01 1921
5990.74 1814
5991.47 1779
5992.20 1852
5992.93 1874
5993.66 1948
5994.39 1923
5995.12 1996
5995.85 1878
5996.58 2049
5997.31 1989
5998.04 2006
5998.77 1939
5999.50 1807
6000.23 1974
6000.96 1999
6001.69 1877
6002.42 1779
6003.16 1777
6003.89 1980
6004.62 1839
6005.35 1902
6006.08 1907
6006.81 2223
6007.54 2332
6008.27 2434
6009.00 2819
6009.74 3253
6010.47 3557
6011.20 3748
6011.93 4311
6012.66 4620
6013.39 4581
6014.13 4417
6014.86 4204
6015.59 3880
6016.32 3699
6017.05 3317
6017.78 2962
6018.52 2582
6019.25 2255
6019.98 2164
6020.71 1955
6021.44 1765
6022.18 1712
6022.91 1719
6023.64 1655
6024.37 1631
6025.10 1560
6025.84 1546
6026.57 1515
6027.30 1565
6028.03 1560
6028.77 1523
6029.50 1397
6030.23 1482
6030.96 1465
6031.70 1513
6032.43 1415
6033.16 1344
6033.90 1469
6034.63 1542
6035.36 1472
6036.09 1442
6036.83 1511
6037.56 1456
6038.29 1502
6039.03 1401
6039.76 1428
6040.49 1496
6041.23 1560
6041.96 1511
6042.69 1539
6043.43 1583
6044.16 1683
6044.89 1640
6045.63 1554
6046.36 1528
6047.09 1644
6047.83 1721
6048.56 1807
6049.29 1967
6050.03 2108
6050.76 2042
6051.50 2245
6052.23 2426
6052.96 2368
6053.70 2359
6054.43 2392
6055.17 2078
6055.90 1949
6056.63 1857
6057.37 1771
6058.10 1808
6058.84 1704
6059.57 1663
6060.31 1714
6061.04 1608
6061.77 1563
6062.51 1546
6063.24 1521
6063.98 1609
6064.71 1481
6065.45 1495
6066.18 1603
6066.92 1501
6067.65 1481
6068.39 1441
6069.12 1406
6069.86 1338
6070.59 1300
6071.33 1275
6072.06 1327
6072.80 1402
6073.53 1345
6074.27 1362
6075.00 1320
6075.74 1372
6076.47 1423
6077.21 1205
6077.95 1272
6078.68 1345
6079.42 1277
6080.15 1301
6080.89 1273
6081.62 1276
6082.36 1224
6083.09 1209
6083.83 1261
6084.57 1237
6085.30 1262
6086.04 1254
6086.77 1257
6087.51 1217
6088.25 1272
6088.98 1414
6089.72 1374
6090.46 1453
6091.19 1332
6091.93 1274
6092.66 1340
6093.40 1333
6094.14 1277
6094.87 1151
6095.61 1216
6096.35 1169
6097.08 1162
6097.82 1132
6098.56 1187
6099.29 1182
6100.03 1091
6100.77 1126
6101.50 1162
6102.24 1155
6102.98 1120
6103.72 979
6104.45 1105
6105.19 1081
6105.93 1164
6106.66 1087
6107.40 1011
6108.14 976
6108.88 1181
6109.61 1179
6110.35 1196
6111.09 1124
6111.83 1069
6112.56 1145
6113.30 1060
6114.04 1123
6114.78 1177
6115.51 1183
6116.25 1102
6116.99 1223
6117.73 1123
6118.47 1073
6119.20 1127
6119.94 1149
6120.68 1068
6121.42 1076
6122.16 1265
6122.89 1242
6123.63 1170
6124.37 1168
6125.11 1152
6125.85 1174
6126.59 1217
6127.32 1272
6128.06 1201
6128.80 1264
6129.54 1294
6130.28 1328
6131.02 1351
6131.76 1221
6132.49 1321
6133.23 1244
6133.97 1196
6134.71 1245
6135.45 1148
6136.19 1182
6136.93 1223
6137.67 1355
6138.41 1259
6139.15 1342
6139.88 1288
6140.62 1272
6141.36 1335
6142.10 1328
6142.84 1197
6143.58 1186
6144.32 1249
6145.06 1220
6145.80 1227
6146.54 1363
6147.28 1325
6148.02 1321
6148.76 1355
6149.50 1363
6150.24 1327
6150.98 1316
6151.72 1416
6152.46 1449
6153.20 1457
6153.94 1498
6154.68 1387
6155.42 1422
6156.16 1443
6156.90 1487
6157.64 1481
6158.38 1353
6159.12 1481
6159.86 1472
6160.60 1562
6161.34 1707
6162.08 1781
6162.82 1852
6163.56 1827
6164.30 1887
6165.05 1932
6165.79 1982
6166.53 2019
6167.27 2064
6168.01 1879
6168.75 1877
6169.49 2010
6170.23 1879
6170.97 1854
6171.71 1916
6172.46 1879
6173.20 1793
6173.94 1637
6174.68 1661
6175.42 1702
6176.16 1813
6176.90 1868
6177.64 1842
6178.39 1828
6179.13 1888
6179.87 1831
6180.61 1856
6181.35 1939
6182.09 1953
6182.84 1870
6183.58 1849
6184.32 1984
6185.06 1996
6185.80 1985
6186.55 2034
6187.29 1980
6188.03 1995
6188.77 2033
6189.52 2073
6190.26 2066
6191.00 2123
6191.74 2282
6192.48 2285
6193.23 2241
6193.97 2313
6194.71 2312
6195.45 2438
6196.20 2576
6196.94 2414
6197.68 2348
6198.43 2314
6199.17 2300
6199.91 2439
6200.65 2587
6201.40 2582
6202.14 2707
6202.88 3006
6203.63 3366
6204.37 3982
6205.11 4932
6205.86 6012
6206.60 6869
6207.34 7664
6208.09 8138
6208.83 8643
6209.57 8882
6210.32 8681
6211.06 7808
6211.80 6899
6212.55 6184
6213.29 5453
6214.03 4581
6214.78 3894
6215.52 3423
6216.26 2962
6217.01 2851
6217.75 2513
6218.50 2461
6219.24 2419
6219.98 2294
6220.73 2327
6221.47 2313
6222.22 2475
6222.96 2508
6223.71 2612
6224.45 2717
6225.19 2498
6225.94 2419
6226.68 2315
6227.43 2209
6228.17 2133
6228.92 1935
6229.66 1770
6230.41 1784
6231.15 1768
6231.90 1743
6232.64 1772
6233.39 1703
6234.13 1612
6234.87 1694
6235.62 1752
6236.36 1895
6237.11 2088
6237.86 2077
6238.60 2345
6239.35 2472
6240.09 2386
6240.84 2301
6241.58 2207
6242.33 2263
6243.07 2323
6243.82 2162
6244.56 2059
6245.31 1980
6246.05 1903
6246.80 2044
6247.55 1994
6248.29 1932
6249.04 2013
6249.78 1899
6250.53 1881
6251.27 1758
6252.02 1816
6252.77 1754
6253.51 1648
6254.26 1715
6255.01 1701
6255.75 1635
6256.50 1764
6257.24 1751
6257.99 1759
6258.74 1629
6259.48 1708
6260.23 1709
6260.98 1671
6261.72 1662
6262.47 1618
6263.22 1608
6263.96 1641
6264.71 1612
6265.46 1605
6266.20 1553
6266.95 1638
6267.70 1609
6268.44 1553
6269.19 1466
6269.94 1626
6270.68 1494
6271.43 1552
6272.18 1553
6272.93 1514
6273.67 1496
6274.42 1478
6275.17 1562
6275.92 1587
6276.66 1612
6277.41 1680
6278.16 1575
6278.91 1636
6279.65 1568
6280.40 1598
6281.15 1561
6281.90 1487
6282.64 1456
6283.39 1432
6284.14 1426
6284.89 1421
6285.64 1330
6286.38 1262
6287.13 1188
6287.88 1233
6288.63 1246
6289.38 1306
6290.12 1218
6290.87 1348
6291.62 1206
6292.37 1282
6293.12 1295
6293.87 1258
6294.61 1208
6295.36 1199
6296.11 1124
6296.86 1239
6297.61 1286
6298.36 1245
6299.11 1229
6299.86 1168
6300.60 1197
6301.35 1161
6302.10 1099
6302.85 1146
6303.60 1088
6304.35 1090
6305.10 1074
6305.85 1089
6306.60 1089
6307.35 1194
6308.10 1120
6308.85 1180
6309.59 1138
6310.34 1171
6311.09 1301
6311.84 1247
6312.59 1245
6313.34 1256
6314.09 1276
6314.84 1266
6315.59 1215
6316.34 1188
6317.09 1208
6317.84 1238
6318.59 1249
6319.34 1187
6320.09 1148
6320.84 1126
6321.59 1062
6322.34 1130
6323.09 1039
6323.84 1011
6324.59 1050
6325.34 1077
6326.09 1055
6326.84 1033
6327.59 836
6328.34 948
6329.09 937
6329.85 970
6330.60 987
6331.35 997
6332.10 915
6332.85 895
6333.60 941
6334.35 1000
6335.10 986
6335.85 912
6336.60 914
6337.35 949
6338.10 946
6338.86 878
6339.61 911
6340.36 831
6341.11 907
6341.86 959
6342.61 878
6343.36 935
6344.12 987
6344.87 967
6345.62 978
6346.37 902
6347.12 968
6347.87 987
6348.62 975
6349.38 991
6350.13 1029
6350.88 1143
6351.63 1064
6352.38 1039
6353.14 1121
6353.89 1072
6354.64 1081
6355.39 1071
6356.14 1102
6356.90 1044
6357.65 1019
6358.40 1003
6359.15 995
6359.91 959
6360.66 1013
6361.41 1010
6362.16 910
6362.92 929
6363.67 904
6364.42 909
6365.17 933
6365.93 950
6366.68 956
6367.43 852
6368.19 909
6368.94 918
6369.69 1035
6370.44 931
6371.20 984
6371.95 938
6372.70 987
6373.46 857
6374.21 879
6374.96 867
6375.72 963
6376.47 954
6377.22 951
6377.98 932
6378.73 883
6379.48 915
6380.24 900
6380.99 809
6381.75 815
6382.50 857
6383.25 874
6384.01 850
6384.76 877
6385.51 891
6386.27 889
6387.02 925
6387.78 848
6388.53 906
6389.28 815
6390.04 856
6390.79 834
6391.55 742
6392.30 849
6393.06 910
6393.81 899
6394.56 813
6395.32 782
6396.07 832
6396.83 933
6397.58 798
6398.34 811
6399.09 804
6399.85 811
6400.60 827
6401.36 856
6402.11 757
6402.87 806
6403.62 900
6404.38 883
6405.13 829
6405.89 900
6406.64 867
6407.40 858
6408.15 862
6408.91 846
6409.66 819
6410.42 898
6411.17 899
6411.93 889
6412.68 919
6413.44 856
6414.20 893
6414.95 908
6415.71 976
6416.46 911
6417.22 838
6417.97 878
6418.73 862
6419.49 895
6420.24 926
6421.00 840
6421.75 889
6422.51 839
6423.27 901
6424.02 903
6424.78 811
6425.54 880
6426.29 909
6427.05 855
6427.80 901
6428.56 876
6429.32 912
6430.07 860
6430.83 924
6431.59 944
6432.34 918
6433.10 956
6433.86 929
6434.61 965
6435.37 893
6436.13 829
6436.88 859
6437.64 834
6438.40 990
6439.16 877
6439.91 869
6440.67 895
6441.43 876
6442.18 936
6442.94 847
6443.70 851
6444.46 999
6445.21 998
6445.97 947
6446.73 926
6447.49 959
6448.24 933
6449.00 944
6449.76 966
6450.52 973
6451.28 1011
6452.03 1047
6452.79 985
6453.55 989
6454.31 1094
6455.06 1022
6455.82 1066
6456.58 1085
6457.34 1015
6458.10 1027
6458.86 1008
6459.61 1099
6460.37 1103
6461.13 1116
6461.89 1086
6462.65 1122
6463.41 1169
6464.16 1179
6464.92 1156
6465.68 1158
6466.44 1180
6467.20 1103
6467.96 1156
6468.72 1213
6469.48 1204
6470.23 1225
6470.99 1141
6471.75 1233
6472.51 1279
6473.27 1298
6474.03 1268
6474.79 1282
6475.55 1194
6476.31 1358
6477.07 1282
6477.83 1333
6478.59 1355
6479.35 1196
6480.10 1277
6480.86 1371
6481.62 1264
6482.38 1315
6483.14 1440
6483.90 1566
6484.66 1372
6485.42 1360
6486.18 1462
6486.94 1391
6487.70 1561
6488.46 1603
6489.22 1505
6489.98 1617
6490.74 1698
6491.50 1767
6492.26 1816
6493.02 1730
6493.78 1871
6494.54 1796
6495.30 2026
6496.06 2013
6496.82 1853
6497.59 1919
6498.35 1960
6499.11 1923
6499.87 1763
6500.63 1814
6501.39 1895
6502.15 1822
6502.91 1835
6503.67 1868
6504.43 1873
6505.19 1999
6505.95 2002
6506.71 2049
6507.48 2066
6508.24 2035
6509.00 2109
6509.76 1955
6510.52 2105
6511.28 2288
6512.04 2155
6512.80 2239
6513.57 2262
6514.33 2230
6515.09 2118
6515.85 2249
6516.61 2283
6517.37 2370
6518.14 2193
6518.90 2346
6519.66 2596
6520.42 2570
6521.18 2533
6521.95 2906
6522.71 2967
6523.47 3027
6524.23 3250
6524.99 3435
6525.76 3746
6526.52 3922
6527.28 3909
6528.04 4055
6528.80 4023
6529.57 4099
6530.33 4233
6531.09 4223
6531.85 4412
6532.62 4982
6533.38 5776
6534.14 6459
6534.91 6944
6535.67 7476
6536.43 7833
6537.19 7586
6537.96 7251
6538.72 6424
6539.48 5502
6540.25 4984
6541.01 4191
6541.77 3433
6542.53 2970
6543.30 2693
6544.06 2499
6544.82 2248
6545.59 2006
6546.35 1963
6547.11 2051
6547.88 1892
6548.64 1774
6549.41 1811
6550.17 1746
6550.93 1862
6551.70 1819
6552.46 1740
6553.22 1633
6553.99 1703
6554.75 1666
6555.52 1692
6556.28 1642
6557.04 1582
6557.81 1586
6558.57 1573
6559.34 1680
6560.10 1759
6560.86 1811
6561.63 1774
6562.39 1812
6563.16 1797
6563.92 1936
6564.69 2083
6565.45 2015
6566.21 1918
6566.98 1802
6567.74 2017
6568.51 1839
6569.27 1836
6570.04 1969
6570.80 2116
6571.57 2171
6572.33 2198
6573.10 2094
6573.86 2122
6574.63 2327
6575.39 2227
6576.16 2336
6576.92 2193
6577.69 2262
6578.45 2159
6579.22 2173
6579.98 2160
6580.75 2097
6581.51 2055
6582.28 2002
6583.05 2071
6583.81 2050
6584.58 2036
6585.34 2062
6586.11 2085
6586.87 2078
6587.64 2157
6588.41 2161
6589.17 2143
6589.94 2212
6590.70 2222
6591.47 2337
6592.24 2483
6593.00 2484
6593.77 2601
6594.53 2555
6595.30 2564
6596.07 2462
6596.83 2432
6597.60 2396
6598.37 2339
6599.13 2238
6599.90 2105
6600.66 2081
6601.43 2077
6602.20 2038
6602.96 1968
6603.73 2027
6604.50 1989
6605.26 2084
6606.03 2221
6606.80 2427
6607.57 2323
6608.33 2341
6609.10 2422
6609.87 2473
6610.63 2334
6611.40 2209
6612.17 2110
6612.94 2156
6613.70 1993
6614.47 1939
6615.24 1797
6616.00 1744
6616.77 1714
6617.54 1730
6618.31 1599
6619.08 1611
6619.84 1622
6620.61 1625
6621.38 1588
6622.15 1614
6622.91 1519
6623.68 1589
6624.45 1438
6625.22 1402
6625.99 1421
6626.75 1511
6627.52 1676
6628.29 1668
6629.06 1595
6629.83 1538
6630.59 1615
6631.36 1756
6632.13 1854
6632.90 2106
6633.67 2130
6634.44 2157
6635.21 2139
6635.97 2018
6636.74 1819
6637.51 1811
6638.28 1820
6639.05 1692
6639.82 1598
6640.59 1439
6641.36 1518
6642.12 1458
6642.89 1563
6643.66 1442
6644.43 1509
6645.20 1486
6645.97 1454
6646.74 1519
6647.51 1515
6648.28 1391
6649.05 1361
6649.82 1402
6650.59 1359
6651.36 1436
6652.12 1371
6652.89 1372
6653.66 1510
6654.43 1371
6655.20 1453
6655.97 1522
6656.74 1450
6657.51 1314
6658.28 1370
6659.05 1335
6659.82 1282
6660.59 1268
6661.36 1368
6662.13 1256
6662.90 1267
6663.67 1333
6664.44 1296
6665.21 1347
6665.98 1390
6666.75 1399
6667.52 1366
6668.30 1370
6669.07 1359
6669.84 1402
6670.61 1421
6671.38 1401
6672.15 1507
6672.92 1452
6673.69 1333
6674.46 1377
6675.23 1316
6676.00 1414
6676.77 1383
6677.54 1367
6678.32 1318
6679.09 1450
6679.86 1370
6680.63 1374
6681.40 1506
6682.17 1553
6682.94 1477
6683.71 1695
6684.49 1586
6685.26 1544
6686.03 1696
6686.80 1486
6687.57 1476
6688.34 1376
6689.11 1338
6689.89 1388
6690.66 1250
6691.43 1272
6692.20 1215
6692.97 1218
6693.75 1275
6694.52 1218
6695.29 1138
6696.06 1254
6696.83 1235
6697.61 1218
6698.38 1153
6699.15 1157
6699.92 1150
6700.70 1153
6701.47 1209
6702.24 1182
6703.01 1226
6703.79 1217
6704.56 1116
6705.33 1194
6706.10 1154
6706.88 1215
6707.65 1262
6708.42 1182
6709.19 1156
6709.97 1170
6710.74 1119
6711.51 1204
6712.29 1161
6713.06 1156
6713.83 1106
6714.61 984
6715.38 1050
6716.15 1109
6716.92 1054
6717.70 1138
6718.47 1134
6719.24 1129
6720.02 1190
6720.79 1155
6721.57 1001
6722.34 1057
6723.11 1009
6723.89 1028
6724.66 1076
6725.43 1077
6726.21 1120
6726.98 1241
6727.76 1159
6728.53 1133
6729.30 1054
6730.08 1132
6730.85 1162
6731.63 1082
6732.40 1141
6733.17 1248
6733.95 1154
6734.72 1168
6735.50 1177
6736.27 1102
6737.05 1116
6737.82 1159
6738.59 1187
6739.37 1205
6740.14 1028
6740.92 1180
6741.69 1319
6742.47 1211
6743.24 1247
6744.02 1206
6744.79 1164
6745.57 1113
6746.34 1112
6747.12 1149
6747.89 1182
6748.67 1329
6749.44 1470
6750.22 1526
6750.99 1554
6751.77 1626
6752.54 1645
6753.32 1638
6754.09 1579
6754.87 1422
6755.65 1450
6756.42 1385
6757.20 1384
6757.97 1278
6758.75 1258
6759.52 1190
6760.30 1116
6761.08 1100
6761.85 1106
6762.63 1182
6763.40 1112
6764.18 1198
6764.96 1145
6765.73 1110
6766.51 1131
6767.28 1136
6768.06 1056
6768.84 1092
6769.61 1133
6770.39 1095
6771.17 1148
6771.94 1097
6772.72 1131
6773.50 1063
6774.27 1078
6775.05 980
6775.82 933
6776.60 1066
6777.38 1084
6778.16 1040
6778.93 1000
6779.71 1079
6780.49 1027
6781.26 1026
6782.04 1008
6782.82 981
6783.59 952
6784.37 954
6785.15 957
6785.93 930
6786.70 931
6787.48 958
6788.26 954
6789.04 991
6789.81 940
6790.59 1020
6791.37 1006
6792.15 1066
6792.92 1030
6793.70 893
6794.48 988
6795.26 1045
6796.03 1065
6796.81 924
6797.59 958
6798.37 990
6799.15 1050
6799.92 1030
6800.70 969
6801.48 1005
6802.26 1121
6803.04 1063
6803.81 1122
6804.59 1117
6805.37 1127
6806.15 1137
6806.93 1054
6807.71 1068
6808.49 1013
6809.26 1040
6810.04 1048
6810.82 953
6811.60 935
6812.38 970
6813.16 1003
6813.94 1057
6814.72 1042
6815.49 1026
6816.27 968
6817.05 986
6817.83 988
6818.61 1014
6819.39 983
6820.17 978
6820.95 1022
6821.73 946
6822.51 1009
6823.29 1019
6824.07 1123
6824.85 1054
6825.62 999
6826.40 979
6827.18 985
6827.96 896
6828.74 923
6829.52 932
6830.30 1021
6831.08 931
6831.86 1057
6832.64 1037
6833.42 988
6834.20 1041
6834.98 975
6835.76 959
6836.54 1008
6837.32 973
6838.10 1013
6838.88 909
6839.66 921
6840.44 996
6841.22 950
6842.01 940
6842.79 1020
6843.57 1047
6844.35 985
6845.13 911
6845.91 986
6846.69 1061
6847.47 1139
6848.25 1227
6849.03 1379
6849.81 1487
6850.59 1444
6851.37 1400
6852.16 1301
6852.94 1255
6853.72 1272
6854.50 1224
6855.28 1188
6856.06 1193
6856.84 1180
6857.62 1087
6858.41 1081
6859.19 1136
6859.97 1136
6860.75 1092
6861.53 1053
6862.31 1039
6863.09 1167
6863.88 1220
6864.66 1136
6865.44 1121
6866.22 1213
6867.00 1241
6867.79 1175
6868.57 1192
6869.35 1150
6870.13 1240
6870.91 1183
6871.70 1197
6872.48 1176
6873.26 1174
6874.04 1155
6874.83 1096
6875.61 1164
6876.39 1218
6877.17 1318
6877.96 1368
6878.74 1300
6879.52 1328
6880.30 1312
6881.09 1252
6881.87 1259
6882.65 1411
6883.43 1590
6884.22 1655
6885.00 1892
6885.78 2010
6886.57 2281
6887.35 2462
6888.13 2453
6888.92 2452
6889.70 2303
6890.48 1919
6891.26 1827
6892.05 1653
6892.83 1582
6893.62 1547
6894.40 1499
6895.18 1349
6895.97 1341
6896.75 1383
6897.53 1403
6898.32 1328
6899.10 1398
6899.88 1395
6900.67 1457
6901.45 1447
6902.24 1423
6903.02 1447
6903.80 1410
6904.59 1337
6905.37 1321
6906.16 1414
6906.94 1365
6907.72 1304
6908.51 1335
6909.29 1320
6910.08 1295
6910.86 1315
6911.65 1435
6912.43 1261
6913.21 1228
6914.00 1244
6914.78 1308
6915.57 1313
6916.35 1347
6917.14 1391
6917.92 1277
6918.71 1271
6919.49 1335
6920.28 1311
6921.06 1332
6921.85 1332
6922.63 1243
6923.42 1219
6924.20 1278
6924.99 1379
6925.77 1506
6926.56 1474
6927.34 1369
6928.13 1370
6928.91 1540
6929.70 1489
6930.49 1494
6931.27 1427
6932.06 1510
6932.84 1559
6933.63 1446
6934.41 1501
6935.20 1433
6935.99 1428
6936.77 1562
6937.56 1645
6938.34 1627
6939.13 1551
6939.92 1672
6940.70 1712
6941.49 1856
6942.27 1847
6943.06 1936
6943.85 1893
6944.63 1982
6945.42 2030
6946.21 2129
6946.99 2095
6947.78 1989
6948.57 2154
6949.35 2008
6950.14 2164
6950.92 1982
6951.71 1871
6952.50 1802
6953.29 1845
6954.07 1835
6954.86 1700
6955.65 1697
6956.43 1736
6957.22 1794
6958.01 1753
6958.79 1831
6959.58 1910
6960.37 1857
6961.16 1846
6961.94 1767
6962.73 1836
6963.52 1917
6964.31 2028
6965.09 2004
6965.88 2103
6966.67 2216
6967.46 2172
6968.24 2330
6969.03 2277
6969.82 2334
6970.61 2219
6971.39 2291
6972.18 2331
6972.97 2203
6973.76 2230
6974.55 2434
6975.33 2514
6976.12 2398
6976.91 2293
6977.70 2367
6978.49 2535
6979.27 2844
6980.06 3270
6980.85 3648
6981.64 4218
6982.43 5120
6983.22 5837
6984.01 6515
6984.79 7163
6985.58 7420
6986.37 7411
6987.16 7278
6987.95 6635
6988.74 5530
6989.53 4786
6990.32 4059
6991.10 3481
6991.89 3100
6992.68 2608
6993.47 2386
6994.26 2195
6995.05 2048
6995.84 1965
6996.63 1941
6997.42 1978
6998.21 1968
6999.00 1933
6999.79 2031
7000.58 1992
7001.36 2026
7002.15 1936
7002.94 1758
7003.73 1756
7004.52 1686
7005.31 1723
7006.10 1670
7006.89 1469
7007.68 1483
7008.47 1396
7009.26 1387
7010.05 1431
7010.84 1456
7011.63 1557
7012.42 1567
7013.21 1449
7014.00 1508
7014.79 1523
7015.58 1424
7016.37 1454
7017.16 1343
7017.96 1427
7018.75 1479
7019.54 1540
7020.33 1548
7021.12 1611
7021.91 1614
7022.70 1687
7023.49 1612
7024.28 1646
7025.07 1584
7025.86 1617
7026.65 1540
7027.44 1482
7028.24 1435
7029.03 1425
7029.82 1438
7030.61 1465
7031.40 1422
7032.19 1409
7032.98 1298
7033.77 1357
7034.57 1344
7035.36 1420
7036.15 1298
7036.94 1397
7037.73 1408
7038.52 1388
7039.32 1366
7040.11 1514
7040.90 1563
7041.69 1560
7042.48 1505
7043.27 1584
7044.07 1583
7044.86 1692
7045.65 1684
7046.44 1695
7047.23 1957
7048.03 2013
7048.82 2150
7049.61 2225
7050.40 2048
7051.20 1879
7051.99 1819
7052.78 1819
7053.57 1785
7054.37 1584
7055.16 1584
7055.95 1554
7056.74 1527
7057.54 1459
7058.33 1556
7059.12 1485
7059.91 1532
7060.71 1513
7061.50 1521
7062.29 1507
7063.09 1491
7063.88 1446
7064.67 1403
7065.47 1382
7066.26 1325
7067.05 1361
7067.85 1292
7068.64 1236
7069.43 1265
7070.23 1367
7071.02 1287
7071.81 1194
7072.61 1293
7073.40 1213
7074.19 1272
7074.99 1150
7075.78 1123
7076.57 1061
7077.37 1113
7078.16 1148
7078.96 1124
7079.75 1117
7080.54 1120
7081.34 1093
7082.13 1188
7082.93 1183
7083.72 1046
7084.51 1001
7085.31 981
7086.10 1040
7086.90 1013
7087.69 921
7088.49 961
7089.28 1046
7090.08 1038
7090.87 960
7091.66 966
7092.46 1047
7093.25 990
7094.05 1014
7094.84 910
7095.64 951
7096.43 949
7097.23 965
7098.02 927
7098.82 858
7099.61 902
7100.41 986
7101.20 885
7102.00 906
7102.79 946
7103.59 959
7104.38 877
7105.18 753
7105.98 802
7106.77 881
7107.57 869
7108.36 887
7109.16 916
7109.95 907
7110.75 793
7111.54 779
7112.34 812
7113.14 830
7113.93 841
7114.73 856
7115.52 853
7116.32 819
7117.12 890
7117.91 858
7118.71 795
7119.50 852
7120.30 853
7121.10 886
7121.89 876
7122.69 872
7123.49 828
7124.28 832
7125.08 837
7125.88 768
7126.67 805
7127.47 780
7128.27 818
7129.06 779
7129.86 847
7130.66 859
7131.45 858
7132.25 870
7133.05 820
7133.84 823
7134.64 780
7135.44 883
7136.23 800
7137.03 793
7137.83 768
7138.63 769
7139.42 873
7140.22 843
7141.02 764
7141.82 693
7142.61 726
7143.41 743
7144.21 746
7145.01 737
7145.80 692
7146.60 677
7147.40 695
7148.20 642
7148.99 629
7149.79 687
7150.59 670
7151.39 740
7152.19 708
7152.98 720
7153.78 760
7154.58 687
7155.38 656
7156.18 747
7156.98 757
7157.77 724
7158.57 617
7159.37 632
7160.17 634
7160.97 683
7161.77 725
7162.56 614
7163.36 584
7164.16 549
7164.96 662
7165.76 602
7166.56 578
7167.36 587
7168.16 572
7168.95 639
7169.75 600
7170.55 661
7171.35 684
7172.15 554
7172.95 663
7173.75 633
7174.55 573
7175.35 657
7176.15 605
7176.95 577
7177.75 598
7178.55 595
7179.35 545
7180.14 578
7180.94 611
7181.74 588
7182.54 663
7183.34 586
7184.14 617
7184.94 605
7185.74 598
7186.54 539
7187.34 634
7188.14 631
7188.94 609
7189.74 592
7190.54 586
7191.34 551
7192.14 578
7192.94 557
7193.74 594
7194.54 583
7195.35 579
7196.15 542
7196.95 559
7197.75 529
7198.55 578
7199.35 542
7200.15 519
7200.95 601
7201.75 622
7202.55 639
7203.35 624
7204.15 516
7204.95 523
7205.75 630
7206.56 492
7207.36 545
7208.16 510
7208.96 541
7209.76 582
7210.56 559
7211.36 583
7212.16 511
7212.97 593
7213.77 650
7214.57 606
7215.37 613
7216.17 600
7216.97 609
7217.78 602
7218.58 644
7219.38 656
7220.18 579
7220.98 583
7221.78 670
7222.59 637
7223.39 555
7224.19 589
7224.99 627
7225.79 563
7226.60 618
7227.40 539
7228.20 571
7229.00 557
7229.81 558
7230.61 624
7231.41 541
7232.21 516
7233.02 542
7233.82 597
7234.62 536
7235.42 575
7236.23 537
7237.03 628
7237.83 551
7238.63 542
7239.44 597
7240.24 645
7241.04 631
7241.85 648
7242.65 572
7243.45 614
7244.26 604
7245.06 589
7245.86 590
7246.67 577
7247.47 672
7248.27 584
7249.08 592
7249.88 652
7250.68 586
7251.49 619
7252.29 563
7253.09 591
7253.90 632
7254.70 616
7255.50 574
7256.31 641
7257.11 661
7257.92 618
7258.72 678
7259.52 723
7260.33 741
7261.13 652
7261.94 751
7262.74 722
7263.54 658
7264.35 753
7265.15 690
7265.96 680
7266.76 660
7267.57 642
7268.37 654
7269.18 624
7269.98 667
7270.78 754
7271.59 729
7272.39 656
7273.20 668
7274.00 634
7274.81 712
7275.61 646
7276.42 666
7277.22 691
7278.03 737
7278.83 731
7279.64 746
7280.44 835
7281.25 930
7282.05 1022
7282.86 1158
7283.66 1183
7284.47 1138
7285.28 1092
7286.08 1191
7286.89 1015
7287.69 1018
7288.50 899
7289.30 850
7290.11 861
7290.91 786
7291.72 766
7292.53 730
7293.33 680
7294.14 707
7294.94 681
7295.75 706
7296.56 731
7297.36 801
7298.17 787
7298.97 677
7299.78 754
7300.59 687
7301.39 672
7302.20 712
7303.01 610
7303.81 595
7304.62 689
7305.43 746
7306.23 717
7307.04 706
7307.85 705
7308.65 764
7309.46 833
7310.27 798
7311.07 803
7311.88 793
7312.69 724
7313.49 823
7314.30 883
7315.11 1003
7315.91 1038
7316.72 970
7317.53 1109
7318.34 1246
7319.14 1137
7319.95 1153
7320.76 1039
7321.57 1076
7322.37 987
7323.18 930
7323.99 841
7324.80 791
7325.60 829
7326.41 808
7327.22 795
7328.03 789
7328.83 807
7329.64 704
7330.45 703
7331.26 710
7332.07 773
7332.87 743
7333.68 734
7334.49 787
7335.30 822
7336.11 814
7336.92 735
7337.72 712
7338.53 699
7339.34 722
7340.15 692
7340.96 692
7341.77 731
7342.57 719
7343.38 652
7344.19 632
7345.00 675
7345.81 668
7346.62 659
7347.43 644
7348.24 664
7349.05 650
7349.85 653
7350.66 626
7351.47 601
7352.28 659
7353.09 651
7353.90 653
7354.71 661
7355.52 639
7356.33 649
7357.14 605
7357.95 633
7358.76 575
7359.57 550
7360.38 658
7361.18 633
7361.99 567
7362.80 597
7363.61 633
7364.42 698
7365.23 635
7366.04 650
7366.85 653
7367.66 616
7368.47 626
7369.28 579
7370.09 594
7370.90 532
7371.71 577
7372.52 550
7373.33 525
7374.14 526
7374.96 571
7375.77 591
7376.58 598
7377.39 592
7378.20 665
7379.01 648
7379.82 707
7380.63 745
7381.44 682
7382.25 607
7383.06 619
7383.87 667
7384.68 626
7385.49 589
7386.31 611
7387.12 592
7387.93 611
7388.74 590
7389.55 663
7390.36 605
7391.17 576
7391.98 626
7392.79 627
7393.61 583
7394.42 564
7395.23 588
7396.04 642
7396.85 533
7397.66 557
7398.48 574
7399.29 642
7400.10 625
7400.91 608
7401.72 575
7402.53 572
7403.35 585
7404.16 571
7404.97 596
7405.78 544
7406.59 531
7407.41 546
7408.22 545
7409.03 571
7409.84 547
7410.66 562
7411.47 557
7412.28 532
7413.09 522
7413.91 556
7414.72 566
7415.53 491
7416.34 510
7417.16 504
7417.97 552
7418.78 564
7419.60 560
7420.41 569
7421.22 495
7422.03 521
7422.85 526
7423.66 544
7424.47 514
7425.29 507
7426.10 516
7426.91 537
7427.73 580
7428.54 568
7429.35 533
7430.17 546
7430.98 550
7431.79 552
7432.61 583
7433.42 611
7434.23 577
7435.05 487
7435.86 515
7436.67 553
7437.49 548
7438.30 540
7439.12 506
7439.93 463
7440.74 579
7441.56 585
7442.37 548
7443.19 597
7444.00 556
7444.82 550
7445.63 544
7446.44 563
7447.26 495
7448.07 452
7448.89 528
7449.70 521
7450.52 456
7451.33 493
7452.15 524
7452.96 469
7453.77 489
7454.59 520
7455.40 512
7456.22 493
7457.03 578
7457.85 575
7458.66 533
7459.48 486
7460.29 506
7461.11 489
7461.92 514
7462.74 561
7463.55 581
7464.37 553
7465.19 495
7466.00 564
7466.82 597
7467.63 560
7468.45 555
7469.26 577
7470.08 586
7470.89 614
7471.71 540
7472.53 597
7473.34 574
7474.16 588
7474.97 587
7475.79 518
7476.60 545
7477.42 556
7478.24 547
7479.05 495
7479.87 501
7480.69 495
7481.50 482
7482.32 538
7483.13 494
7483.95 506
7484.77 569
7485.58 499
7486.40 484
7487.22 543
7488.03 506
7488.85 456
7489.67 525
7490.48 545
7491.30 511
7492.12 500
7492.93 530
7493.75 546
7494.57 504
7495.38 505
7496.20 480
7497.02 467
7497.84 472
7498.65 550
7499.47 525
7500.29 519
7501.10 502
7501.92 428
7502.74 463
7503.56 440
7504.37 506
7505.19 535
7506.01 494
7506.83 508
7507.64 462
7508.46 487
7509.28 454
7510.10 486
7510.92 456
7511.73 460
7512.55 503
7513.37 429
7514.19 470
7515.01 546
7515.82 589
7516.64 447
7517.46 475
7518.28 501
7519.10 542
7519.91 490
7520.73 504
7521.55 442
7522.37 442
7523.19 458
7524.01 440
7524.83 402
7525.64 448
7526.46 455
7527.28 429
7528.10 485
7528.92 468
7529.74 504
7530.56 499
7531.38 498
7532.20 424
7533.01 523
7533.83 512
7534.65 417
7535.47 390
7536.29 454
7537.11 520
7537.93 460
7538.75 427
7539.57 447
7540.39 496
7541.21 511
7542.03 482
7542.85 516
7543.67 471
7544.49 470
7545.31 519
7546.12 476
7546.94 450
7547.76 488
7548.58 494
7549.40 487
7550.22 471
7551.04 467
7551.86 430
7552.68 503
7553.50 425
7554.33 476
7555.15 440
7555.97 504
7556.79 518
7557.61 461
7558.43 491
7559.25 545
7560.07 536
7560.89 436
7561.71 493
7562.53 476
7563.35 463
7564.17 535
7564.99 494
7565.81 461
7566.63 461
7567.45 468
7568.28 563
7569.10 546
7569.92 507
7570.74 478
7571.56 535
7572.38 469
7573.20 509
7574.02 482
7574.84 490
7575.67 518
7576.49 550
7577.31 509
7578.13 472
7578.95 502
7579.77 495
7580.60 507
7581.42 496
7582.24 533
7583.06 526
7583.88 547
7584.70 531
7585.53 557
7586.35 605
7587.17 553
7587.99 550
7588.81 575
7589.64 584
7590.46 533
7591.28 520
7592.10 578
7592.93 567
7593.75 601
7594.57 593
7595.39 520
7596.21 536
7597.04 554
7597.86 625
7598.68 553
7599.51 543
7600.33 602
7601.15 632
7601.97 629
7602.80 588
7603.62 649
7604.44 647
7605.27 657
7606.09 647
7606.91 625
7607.73 660
7608.56 614
7609.38 668
7610.20 666
7611.03 673
7611.85 636
7612.67 625
7613.50 648
7614.32 654
7615.14 696
7615.97 703
7616.79 653
7617.62 615
7618.44 688
7619.26 728
7620.09 667
7620.91 654
7621.73 627
7622.56 702
7623.38 623
7624.21 620
7625.03 650
7625.85 640
7626.68 598
7627.50 652
7628.33 720
7629.15 718
7629.98 786
7630.80 686
7631.62 725
7632.45 629
7633.27 700
7634.10 614
7634.92 659
7635.75 670
7636.57 605
7637.40 579
7638.22 577
7639.05 528
7639.87 518
7640.70 565
7641.52 531
7642.35 501
7643.17 457
7644.00 528
7644.82 568
7645.65 535
7646.47 514
7647.30 504
7648.12 486
7648.95 553
7649.77 591
7650.60 510
7651.42 540
7652.25 506
7653.07 535
7653.90 491
7654.73 531
7655.55 508
7656.38 519
7657.20 532
7658.03 541
7658.85 449
7659.68 473
7660.51 522
7661.33 522
7662.16 469
7662.98 524
7663.81 463
7664.64 483
7665.46 498
7666.29 420
7667.12 475
7667.94 490
7668.77 502
7669.59 457
7670.42 438
7671.25 538
7672.07 554
7672.90 499
7673.73 497
7674.55 449
7675.38 483
7676.21 547
7677.03 537
7677.86 451
7678.69 492
7679.52 496
7680.34 527
7681.17 490
7682.00 533
7682.82 477
7683.65 454
7684.48 525
7685.31 506
7686.13 418
7686.96 493
7687.79 493
7688.62 472
7689.44 401
7690.27 460
7691.10 532
7691.93 443
7692.75 495
7693.58 476
7694.41 473
7695.24 440
7696.07 432
7696.89 478
7697.72 578
7698.55 513
7699.38 517
7700.21 478
7701.03 515
7701.86 443
7702.69 462
7703.52 522
7704.35 497
7705.17 485
7706.00 493
7706.83 486
7707.66 458
7708.49 511
7709.32 427
7710.15 443
7710.97 436
7711.80 476
7712.63 467
7713.46 555
7714.29 532
7715.12 423
7715.95 480
7716.78 449
7717.61 502
7718.44 450
7719.26 426
7720.09 463
7720.92 449
7721.75 448
7722.58 480
7723.41 494
7724.24 459
7725.07 447
7725.90 445
7726.73 446
7727.56 466
7728.39 415
7729.22 432
7730.05 475
7730.88 454
7731.71 468
7732.54 418
7733.37 400
7734.20 402
7735.03 430
7735.86 410
7736.69 435
7737.52 484
7738.35 402
7739.18 389
7740.01 447
7740.84 448
7741.67 441
7742.50 469
7743.33 480
7744.16 489
7744.99 510
7745.82 477
7746.65 509
7747.48 602
7748.31 553
7749.14 587
7749.97 553
7750.80 513
7751.64 530
7752.47 496
7753.30 503
7754.13 467
7754.96 478
7755.79 460
7756.62 433
7757.45 469
7758.28 516
7759.12 476
7759.95 482
7760.78 502
7761.61 489
7762.44 430
7763.27 402
7764.10 471
7764.94 454
7765.77 449
7766.60 382
7767.43 406
7768.26 435
7769.09 439
7769.93 474
7770.76 481
7771.59 390
7772.42 461
7773.25 483
7774.09 469
7774.92 422
7775.75 435
7776.58 448
7777.41 419
7778.25 408
7779.08 462
7779.91 403
7780.74 423
7781.58 475
7782.41 485
7783.24 522
7784.07 470
7784.91 457
7785.74 521
7786.57 516
7787.41 506
7788.24 484
7789.07 455
7789.90 479
7790.74 498
7791.57 473
7792.40 482
7793.24 509
7794.07 497
7794.90 552
7795.74 493
7796.57 477
7797.40 475
7798.24 462
7799.07 512
7799.90 514
7800.74 443
7801.57 475
7802.40 513
7803.24 483
7804.07 552
7804.90 555
7805.74 554
7806.57 601
7807.41 549
7808.24 495
7809.07 504
7809.91 507
7810.74 551
7811.58 589
7812.41 586
7813.24 643
7814.08 635
7814.91 600
7815.75 576
7816.58 539
7817.42 617
7818.25 667
7819.09 641
7819.92 563
7820.75 597
7821.59 575
7822.42 573
7823.26 618
7824.09 707
7824.93 676
7825.76 776
7826.60 697
7827.43 640
7828.27 622
7829.10 634
7829.94 745
7830.77 809
7831.61 644
7832.44 674
7833.28 795
7834.11 711
7834.95 685
7835.78 682
7836.62 625
7837.46 660
7838.29 659
7839.13 612
7839.96 626
7840.80 594
7841.63 533
7842.47 613
7843.31 592
7844.14 562
7844.98 569
7845.81 557
7846.65 595
7847.48 574
7848.32 520
7849.16 614
7849.99 603
7850.83 549
7851.67 549
7852.50 552
7853.34 597
7854.17 670
7855.01 639
7855.85 612
7856.68 626
7857.52 671
7858.36 696
7859.19 642
7860.03 701
7860.87 558
7861.70 683
7862.54 622
7863.38 656
7864.21 665
7865.05 657
7865.89 634
7866.73 653
7867.56 653
7868.40 639
7869.24 641
7870.07 636
7870.91 720
7871.75 706
7872.59 738
7873.42 694
7874.26 691
7875.10 751
7875.94 757
7876.77 927
7877.61 938
7878.45 855
7879.29 930
7880.12 879
7880.96 857
7881.80 835
7882.64 822
7883.48 742
7884.31 795
7885.15 772
7885.99 768
7886.83 836
7887.67 739
7888.50 727
7889.34 682
7890.18 728
7891.02 731
7891.86 699
7892.70 734
7893.53 639
7894.37 641
7895.21 656
7896.05 600
7896.89 678
7897.73 633
7898.57 640
7899.41 605
7900.24 547
7901.08 566
7901.92 597
7902.76 624
7903.60 584
7904.44 568
7905.28 566
7906.12 592
7906.96 582
7907.80 570
7908.63 604
7909.47 646
7910.31 572
7911.15 548
7911.99 522
7912.83 539
7913.67 589
7914.51 611
7915.35 658
7916.19 636
7917.03 663
7917.87 656
7918.71 603
7919.55 595
7920.39 626
7921.23 661
7922.07 616
7922.91 579
7923.75 586
7924.59 568
7925.43 537
7926.27 522
7927.11 473
7927.95 516
7928.79 510
7929.63 504
7930.47 499
7931.31 497
7932.15 585
7932.99 511
7933.83 511
7934.67 485
7935.52 578
7936.36 547
7937.20 560
7938.04 568
7938.88 513
7939.72 561
7940.56 484
7941.40 478
7942.24 504
7943.08 482
7943.92 532
7944.77 523
7945.61 496
7946.45 460
7947.29 489
7948.13 528
7948.97 499
7949.81 580
7950.66 585
7951.50 593
7952.34 558
7953.18 546
7954.02 569
7954.86 573
7955.71 576
7956.55 590
7957.39 503
7958.23 594
7959.07 554
7959.92 544
7960.76 553
7961.60 586
7962.44 649
7963.28 614
7964.13 556
7964.97 635
7965.81 584
7966.65 632
7967.50 641
7968.34 582
7969.18 547
7970.02 622
7970.87 610
7971.71 594
7972.55 610
7973.39 511
7974.24 543
7975.08 568
7975.92 562
7976.76 555
7977.61 566
7978.45 503
7979.29 489
7980.14 474
7980.98 465
7981.82 491
7982.67 480
7983.51 506
7984.35 553
7985.20 494
7986.04 517
7986.88 533
7987.73 517
7988.57 458
7989.41 480
7990.26 460
7991.10 469
7991.94 439
7992.79 422
7993.63 468
7994.48 472
7995.32 471
7996.16 492
7997.01 449
7997.85 468
7998.70 460
7999.54 470
8000.38 443
8001.23 405
8002.07 403
8002.92 455
8003.76 412
8004.61 468
8005.45 467
8006.29 418
8007.14 420
8007.98 424
8008.83 388
8009.67 427
8010.52 462
8011.36 416
8012.21 387
8013.05 373
8013.90 377
8014.74 412
8015.59 434
8016.43 400
8017.28 410
8018.12 435
8018.97 420
8019.81 375
8020.66 387
8021.50 419
8022.35 404
8023.19 430
8024.04 359
8024.88 410
8025.73 388
8026.57 381
8027.42 377
8028.27 395
8029.11 414
8029.96 378
8030.80 395
8031.65 443
8032.49 416
8033.34 454
8034.19 435
8035.03 412
8035.88 376
8036.72 424
8037.57 415
8038.42 433
8039.26 435
8040.11 367
8040.96 409
8041.80 391
8042.65 351
8043.49 342
8044.34 398
8045.19 375
8046.03 428
8046.88 455
8047.73 400
8048.57 406
8049.42 420
8050.27 412
8051.11 395
8051.96 458
8052.81 391
8053.66 405
8054.50 416
8055.35 401
8056.20 394
8057.04 422
8057.89 393
8058.74 386
8059.59 329
8060.43 366
8061.28 338
8062.13 390
8062.97 355
8063.82 364
8064.67 375
8065.52 407
8066.37 422
8067.21 411
8068.06 371
8068.91 395
8069.76 391
8070.60 338
8071.45 381
8072.30 346
8073.15 365
8074.00 339
8074.84 388
8075.69 415
8076.54 410
8077.39 354
8078.24 317
8079.08 385
8079.93 433
8080.78 365
8081.63 341
8082.48 358
8083.33 401
8084.18 379
8085.02 333
8085.87 388
8086.72 370
8087.57 386
8088.42 388
8089.27 355
8090.12 394
8090.97 381
8091.81 371
8092.66 418
8093.51 367
8094.36 382
8095.21 418
8096.06 369
8096.91 311
8097.76 310
8098.61 390
8099.46 429
8100.31 416
8101.16 413
8102.01 369
8102.86 374
8103.71 386
8104.55 364
8105.40 355
8106.25 383
8107.10 413
8107.95 350
8108.80 349
8109.65 363
8110.50 358
8111.35 353
8112.20 392
8113.05 395
8113.90 348
8114.75 397
8115.60 395
8116.45 307
8117.30 378
8118.16 386
8119.01 429
8119.86 417
8120.71 449
8121.56 471
8122.41 436
8123.26 441
8124.11 485
8124.96 418
8125.81 423
8126.66 429
8127.51 363
8128.36 383
8129.21 370
8130.06 374
8130.92 442
8131.77 465
8132.62 433
8133.47 437
8134.32 371
8135.17 441
8136.02 408
8136.87 465
8137.73 456
8138.58 473
8139.43 430
8140.28 471
8141.13 491
8141.98 507
8142.83 422
8143.69 462
8144.54 406
8145.39 386
8146.24 456
8147.09 472
8147.95 392
8148.80 426
8149.65 466
8150.50 427
8151.35 494
8152.21 480
8153.06 504
8153.91 539
8154.76 529
8155.61 546
8156.47 592
8157.32 487
8158.17 485
8159.02 447
8159.88 505
8160.73 485
8161.58 461
8162.44 447
8163.29 454
8164.14 429
8164.99 409
8165.85 451
8166.70 456
8167.55 432
8168.41 388
8169.26 401
8170.11 405
8170.96 433
8171.82 468
8172.67 405
8173.52 354
8174.38 448
8175.23 408
8176.08 398
8176.94 428
8177.79 431
8178.64 359
8179.50 384
8180.35 396
8181.21 361
8182.06 371
8182.91 287
8183.77 348
8184.62 392
8185.47 331
8186.33 342
8187.18 313
8188.04 297
8188.89 339
8189.74 390
8190.60 372
8191.45 402
8192.31 439
8193.16 406
8194.02 442
8194.87 405
8195.72 412
8196.58 414
8197.43 479
8198.29 388
8199.14 357
8200.00 332
8200.85 381
8201.71 397
8202.56 354
8203.42 413
8204.27 400
8205.13 438
8205.98 407
8206.84 384
8207.69 350
8208.55 370
8209.40 351
8210.26 354
8211.11 367
8211.97 358
8212.82 357
8213.68 360
8214.53 419
8215.39 424
8216.24 348
8217.10 326
8217.96 349
8218.81 377
8219.67 377
8220.52 387
8221.38 394
8222.23 373
8223.09 357
8223.95 379
8224.80 431
8225.66 392
8226.51 362
8227.37 378
8228.23 434
8229.08 405
8229.94 440
8230.79 455
8231.65 396
8232.51 339
8233.36 407
8234.22 401
8235.08 386
8235.93 391
8236.79 444
8237.65 386
8238.50 411
8239.36 380
8240.22 385
8241.07 414
8241.93 396
8242.79 356
8243.64 386
8244.50 396
8245.36 354
8246.21 361
8247.07 381
8247.93 437
8248.79 470
8249.64 388
8250.50 408
8251.36 358
8252.22 325
8253.07 370
8253.93 387
8254.79 345
8255.65 358
8256.50 416
8257.36 357
8258.22 393
8259.08 414
8259.93 401
8260.79 377
8261.65 386
8262.51 393
8263.37 347
8264.22 362
8265.08 397
8265.94 421
8266.80 456
8267.66 414
8268.51 409
8269.37 388
8270.23 344
8271.09 447
8271.95 384
8272.81 312
8273.66 353
8274.52 405
8275.38 381
8276.24 377
8277.10 410
8277.96 424
8278.82 387
8279.67 410
8280.53 442
8281.39 482
8282.25 436
8283.11 425
8283.97 422
8284.83 400
8285.69 415
8286.55 452
8287.41 410
8288.27 393
8289.12 465
8289.98 473
8290.84 439
8291.70 498
8292.56 437
8293.42 492
8294.28 477
8295.14 489
8296.00 453
8296.86 445
8297.72 466
8298.58 401
8299.44 417
8300.30 478
8301.16 480
8302.02 438
8302.88 405
8303.74 449
8304.60 429
8305.46 404
8306.32 388
8307.18 410
8308.04 433
8308.90 396
8309.76 413
8310.62 391
8311.48 411
8312.34 453
8313.20 400
8314.06 439
8314.92 470
8315.78 449
8316.65 443
8317.51 480
8318.37 404
8319.23 424
8320.09 452
8320.95 406
8321.81 458
8322.67 459
8323.53 406
8324.39 403
8325.26 426
8326.12 432
8326.98 409
8327.84 371
8328.70 414
8329.56 425
8330.42 395
8331.28 384
8332.15 442
8333.01 378
8333.87 388
8334.73 411
8335.59 370
8336.45 351
8337.32 402
8338.18 360
8339.04 341
8339.90 421
8340.76 423
8341.63 448
8342.49 434
8343.35 423
8344.21 431
8345.07 445
8345.94 410
8346.80 418
8347.66 381
8348.52 383
8349.39 373
8350.25 405
8351.11 474
8351.97 401
8352.84 437
8353.70 440
8354.56 382
8355.42 383
8356.29 374
8357.15 414
8358.01 396
8358.88 397
8359.74 447
8360.60 368
8361.46 346
8362.33 405
8363.19 470
8364.05 391
8364.92 459
8365.78 450
8366.64 412
8367.51 363
8368.37 406
8369.23 431
8370.10 434
8370.96 458
8371.82 462
8372.69 386
8373.55 398
8374.42 445
8375.28 411
8376.14 362
8377.01 399
8377.87 456
8378.73 417
8379.60 457
8380.46 385
8381.33 419
8382.19 434
8383.06 466
8383.92 425
8384.78 452
8385.65 405
8386.51 427
8387.38 458
8388.24 424
8389.11 405
8389.97 451
8390.83 427
8391.70 450
8392.56 399
8393.43 441
8394.29 384
8395.16 492
8396.02 421
8396.89 462
8397.75 502
8398.62 487
8399.48 453
8400.35 435
8401.21 478
8402.08 435
8402.94 470
8403.81 434
8404.67 439
8405.54 472
8406.40 454
8407.27 425
8408.14 450
8409.00 421
8409.87 441
8410.73 447
8411.60 437
8412.46 485
8413.33 484
8414.19 492
8415.06 451
8415.93 485
8416.79 414
8417.66 500
8418.52 472
8419.39 501
8420.26 549
8421.12 503
8421.99 476
8422.85 539
8423.72 529
8424.59 533
8425.45 502
8426.32 552
8427.19 566
8428.05 492
8428.92 498
8429.79 517
8430.65 542
8431.52 529
8432.39 579
8433.25 514
8434.12 542
8434.99 626
8435.85 567
8436.72 574
8437.59 673
8438.45 635
8439.32 635
8440.19 703
8441.06 767
8441.92 728
8442.79 686
8443.66 755
8444.52 812
8445.39 737
8446.26 671
8447.13 701
8447.99 705
8448.86 664
8449.73 728
8450.60 699
8451.47 682
8452.33 721
8453.20 771
8454.07 869
8454.94 880
8455.80 863
8456.67 850
8457.54 909
8458.41 774
8459.28 810
8460.14 815
8461.01 750
8461.88 748
8462.75 793
8463.62 791
8464.49 844
8465.35 927
8466.22 1074
8467.09 1230
8467.96 1298
8468.83 1566
8469.70 1698
8470.57 1632
8471.43 1520
8472.30 1473
8473.17 1418
8474.04 1147
8474.91 928
8475.78 837
8476.65 862
8477.52 780
8478.39 789
8479.25 704
8480.12 648
8480.99 570
8481.86 628
8482.73 610
8483.60 583
8484.47 612
8485.34 553
8486.21 533
8487.08 562
8487.95 584
8488.82 530
8489.69 544
8490.56 513
8491.43 481
8492.30 480
8493.17 507
8494.04 536
8494.91 588
8495.78 581
8496.65 632
8497.52 545
8498.39 557
8499.26 615
8500.13 560
8501.00 615
8501.87 568
8502.74 561
8503.61 606
8504.48 620
8505.35 605
8506.22 665
8507.09 615
8507.96 593
8508.83 571
8509.70 600
8510.57 626
8511.44 626
8512.31 616
8513.19 598
8514.06 579
8514.93 655
8515.80 643
8516.67 644
8517.54 571
8518.41 538
8519.28 568
8520.15 592
8521.03 595
8521.90 583
8522.77 534
8523.64 551
8524.51 570
8525.38 538
8526.25 532
8527.13 610
8528.00 593
8528.87 638
8529.74 622
8530.61 604
8531.48 568
8532.36 659
8533.23 649
8534.10 672
8534.97 698
8535.84 683
8536.72 566
8537.59 631
8538.46 684
8539.33 606
8540.20 596
8541.08 656
8541.95 668
8542.82 654
8543.69 676
8544.57 571
8545.44 634
8546.31 645
8547.18 724
8548.06 728
8548.93 723
8549.80 687
8550.67 745
8551.55 784
8552.42 750
8553.29 784
8554.17 808
8555.04 796
8555.91 751
8556.79 665
8557.66 653
8558.53 697
8559.41 652
8560.28 638
8561.15 707
8562.03 653
8562.90 623
8563.77 572
8564.65 611
8565.52 567
8566.39 575
8567.27 539
8568.14 545
8569.01 549
8569.89 563
8570.76 568
8571.64 582
8572.51 539
8573.38 531
8574.26 540
8575.13 530
8576.01 513
8576.88 543
8577.75 524
8578.63 533
8579.50 562
8580.38 507
8581.25 498
8582.12 543
8583.00 583
8583.87 522
8584.75 550
8585.62 510
8586.50 481
8587.37 524
8588.25 578
8589.12 548
8590.00 543
8590.87 572
8591.75 581
8592.62 520
8593.50 544
8594.37 507
8595.25 530
8596.12 596
8597.00 590
8597.87 593
8598.75 573
8599.62 577
8600.50 593
8601.37 582
8602.25 574
8603.12 544
8604.00 639
8604.87 591
8605.75 618
8606.63 634
8607.50 576
8608.38 560
8609.25 590
8610.13 589
8611.01 647
8611.88 636
8612.76 641
8613.63 622
8614.51 612
8615.39 637
8616.26 652
8617.14 661
8618.01 618
8618.89 623
8619.77 626
8620.64 716
8621.52 729
8622.40 670
8623.27 719
8624.15 706
8625.03 669
8625.90 681
8626.78 677
8627.66 705
8628.53 708
8629.41 724
8630.29 774
8631.16 770
8632.04 787
8632.92 780
8633.79 715
8634.67 750
8635.55 837
8636.42 759
8637.30 760
8638.18 778
8639.06 744
8639.93 821
8640.81 836
8641.69 802
8642.57 887
8643.44 794
8644.32 895
8645.20 1050
8646.08 1002
8646.95 925
8647.83 979
8648.71 1035
8649.59 988
8650.47 911
8651.34 889
8652.22 955
8653.10 1001
8653.98 1046
8654.86 992
8655.73 999
8656.61 1037
8657.49 1067
8658.37 1012
8659.25 1017
8660.13 1097
8661.00 995
8661.88 1007
8662.76 1040
8663.64 1059
8664.52 1087
8665.40 1070
8666.27 1100
8667.15 1092
8668.03 1143
8668.91 1149
8669.79 1327
8670.67 1472
8671.55 1660
8672.43 1605
8673.31 1795
8674.19 1828
8675.06 1865
8675.94 1826
8676.82 1774
8677.70 1518
8678.58 1398
8679.46 1349
8680.34 1341
8681.22 1208
8682.10 1255
8682.98 1306
8683.86 1206
8684.74 1180
8685.62 1280
8686.50 1405
8687.38 1591
8688.26 1801
8689.14 2182
8690.02 2449
8690.90 2778
8691.78 2925
8692.66 2976
8693.54 2880
8694.42 2704
8695.30 2376
8696.18 2095
8697.06 1889
8697.94 1605
8698.82 1353
8699.70 1256
8700.58 1179
8701.46 981
8702.34 968
8703.22 1040
8704.10 953
8704.98 871
8705.86 925
8706.74 917
8707.62 844
8708.50 818
8709.39 836
8710.27 815
8711.15 759
8712.03 734
8712.91 793
8713.79 830
8714.67 760
8715.55 641
8716.43 667
8717.32 742
8718.20 770
8719.08 730
8719.96 729
8720.84 728
8721.72 768
8722.60 691
8723.49 716
8724.37 702
8725.25 706
8726.13 756
8727.01 707
8727.89 699
8728.78 791
8729.66 773
8730.54 770
8731.42 792
8732.30 740
8733.19 725
8734.07 684
8734.95 762
8735.83 738
8736.71 677
8737.60 678
8738.48 645
8739.36 626
8740.24 590
8741.13 665
8742.01 761
8742.89 685
8743.77 759
8744.66 675
8745.54 594
8746.42 720
8747.31 679
8748.19 654
8749.07 745
8749.95 779
8750.84 711
8751.72 730
8752.60 726
8753.49 684
8754.37 763
8755.25 742
8756.14 755
8757.02 788
8757.90 769
8758.79 699
8759.67 705
8760.55 683
8761.44 690
8762.32 695
8763.20 758
8764.09 691
8764.97 723
8765.85 757
8766.74 758
8767.62 716
8768.51 719
8769.39 752
8770.27 765
8771.16 702
8772.04 764
8772.93 719
8773.81 693
8774.69 698
8775.58 677
8776.46 634
8777.35 565
8778.23 605
8779.12 613
8780.00 669
8780.88 732
8781.77 703
8782.65 647
8783.54 688
8784.42 618
8785.31 602
8786.19 666
8787.08 628
8787.96 606
8788.85 598
8789.73 552
8790.62 564
8791.50 531
8792.39 593
8793.27 537
8794.16 596
8795.04 580
8795.93 546
8796.81 528
8797.70 523
8798.58 528
8799.47 607
8800.35 546
8801.24 554
8802.13 632
8803.01 551
8803.90 507
8804.78 520
8805.67 523
8806.55 524
8807.44 510
8808.33 487
8809.21 518
8810.10 500
8810.98 489
8811.87 514
8812.76 402
8813.64 421
8814.53 472
8815.41 477
8816.30 506
8817.19 470
8818.07 528
8818.96 549
8819.85 480
8820.73 483
8821.62 524
8822.51 479
8823.39 473
8824.28 443
8825.17 411
8826.05 508
8826.94 482
8827.83 469
8828.71 512
8829.60 525
8830.49 486
8831.37 463
8832.26 509
8833.15 467
8834.04 426
8834.92 419
8835.81 464
8836.70 430
8837.58 448
8838.47 440
8839.36 437
8840.25 455
8841.13 426
8842.02 381
8842.91 372
8843.80 451
8844.69 441
8845.57 446
8846.46 457
8847.35 488
8848.24 465
8849.12 439
8850.01 425
8850.90 407
8851.79 411
8852.68 445
8853.56 441
8854.45 395
8855.34 382
8856.23 365
8857.12 406
8858.01 449
8858.89 372
8859.78 413
8860.67 431
8861.56 399
8862.45 439
8863.34 419
8864.23 426
8865.12 373
8866.00 411
8866.89 401
8867.78 396
8868.67 398
8869.56 374
8870.45 412
8871.34 429
8872.23 377
8873.12 388
8874.00 390
8874.89 384
8875.78 371
8876.67 325
8877.56 378
8878.45 437
8879.34 395
8880.23 398
8881.12 385
8882.01 462
8882.90 427
8883.79 415
8884.68 408
8885.57 377
8886.46 395
8887.35 374
8888.24 387
8889.13 375
8890.02 384
8890.91 362
8891.80 397
8892.69 373
8893.58 381
8894.47 341
8895.36 402
8896.25 414
8897.14 385
8898.03 368
8898.92 408
8899.81 386
8900.70 342
8901.59 381
8902.48 388
8903.37 410
8904.26 354
8905.15 338
8906.05 325
8906.94 367
8907.83 354
8908.72 343
8909.61 383
8910.50 391
8911.39 366
8912.28 365
8913.17 362
8914.06 382
8914.96 343
8915.85 359
8916.74 344
8917.63 334
8918.52 353
8919.41 376
8920.30 362
8921.20 354
8922.09 346
8922.98 314
8923.87 321
8924.76 337
8925.65 327
8926.55 394
8927.44 316
8928.33 351
8929.22 352
8930.11 353
8931.01 376
8931.90 356
8932.79 298
8933.68 304
8934.57 338
8935.47 296
8936.36 307
8937.25 329
8938.14 351
8939.04 343
8939.93 340
8940.82 320
8941.71 304
8942.61 349
8943.50 327
8944.39 280
8945.28 290
8946.18 324
8947.07 331
8947.96 318
8948.86 342
8949.75 314
8950.64 294
8951.54 350
8952.43 348
8953.32 397
8954.21 314
8955.11 269
8956.00 334
8956.89 355
8957.79 357
8958.68 346
8959.57 376
8960.47 365
8961.36 353
8962.26 335
8963.15 327
8964.04 322
8964.94 323
8965.83 340
8966.72 316
8967.62 366
8968.51 355
8969.41 371
8970.30 359
8971.19 341
8972.09 312
8972.98 298
8973.88 309
8974.77 312
8975.67 335
8976.56 305
8977.45 384
8978.35 355
8979.24 345
8980.14 351
8981.03 355
8981.93 346
8982.82 348
8983.72 318
8984.61 321
8985.51 320
8986.40 313
8987.29 327
8988.19 297
8989.08 318
8989.98 303
8990.87 304
8991.77 317
8992.66 301
8993.56 322
8994.46 340
8995.35 322
8996.25 313
8997.14 276
8998.04 321
8998.93 333
8999.83 379
9000.72 340
9001.62 299
9002.51 311
9003.41 337
9004.31 382
9005.20 303
9006.10 319
9006.99 270
9007.89 314
9008.78 314
9009.68 338
9010.58 314
9011.47 263
9012.37 311
9013.27 274
9014.16 290
9015.06 320
9015.95 321
9016.85 355
9017.75 348
9018.64 324
9019.54 288
9020.44 290
9021.33 293
9022.23 365
9023.13 327
9024.02 276
9024.92 311
9025.82 299
9026.71 303
9027.61 281
9028.51 282
9029.40 299
9030.30 307
9031.20 301
9032.09 297
9032.99 280
9033.89 291
9034.79 289
9035.68 305
9036.58 330
9037.48 280
9038.38 286
9039.27 295
9040.17 283
9041.07 295
9041.97 312
9042.86 293
9043.76 287
9044.66 324
9045.56 302
9046.45 286
9047.35 273
9048.25 297
9049.15 285
9050.05 292
9050.94 305
9051.84 312
9052.74 317
9053.64 277
9054.54 337
9055.44 342
9056.33 324
9057.23 344
9058.13 280
9059.03 302
9059.93 301
9060.83 322
9061.72 311
9062.62 328
9063.52 283
9064.42 332
9065.32 333
9066.22 315
9067.12 304
9068.02 347
9068.91 343
9069.81 286
9070.71 290
9071.61 280
9072.51 332
9073.41 336
9074.31 338
9075.21 298
9076.11 313
9077.01 308
9077.91 296
9078.81 236
9079.71 336
9080.60 315
9081.50 278
9082.40 332
9083.30 309
9084.20 269
9085.10 299
9086.00 332
9086.90 334
9087.80 301
9088.70 355
9089.60 314
9090.50 298
9091.40 304
9092.30 336
9093.20 318
9094.10 292
9095.00 327
9095.90 289
9096.80 340
9097.70 298
9098.60 307
9099.50 318
9100.41 321
9101.31 317
9102.21 302
9103.11 289
9104.01 315
9104.91 271
9105.81 331
9106.71 324
9107.61 300
9108.51 316
9109.41 338
9110.31 330
9111.21 319
9112.12 323
9113.02 320
9113.92 348
9114.82 280
9115.72 240
9116.62 279
9117.52 313
9118.42 311
9119.33 334
9120.23 313
9121.13 262
9122.03 287
9122.93 317
9123.83 291
9124.74 310
9125.64 358
9126.54 324
9127.44 275
9128.34 307
9129.24 313
9130.15 311
9131.05 294
9131.95 325
9132.85 321
9133.75 313
9134.66 273
9135.56 279
9136.46 318
9137.36 325
9138.27 303
9139.17 289
9140.07 292
9140.97 331
9141.88 296
9142.78 318
9143.68 356
9144.58 312
9145.49 299
9146.39 275
9147.29 300
9148.20 311
9149.10 296
9150.00 308
9150.90 320
9151.81 347
9152.71 294
9153.61 292
9154.52 339
9155.42 289
9156.32 280
9157.23 302
9158.13 300
9159.03 321
9159.94 289
9160.84 244
9161.74 334
9162.65 279
9163.55 290
9164.45 336
9165.36 310
9166.26 326
9167.17 323
9168.07 297
9168.97 255
9169.88 287
9170.78 345
9171.69 289
9172.59 294
9173.49 325
9174.40 330
9175.30 296
9176.21 304
9177.11 316
9178.01 323
9178.92 299
9179.82 318
9180.73 317
9181.63 289
9182.54 261
9183.44 288
9184.35 296
9185.25 290
9186.16 272
9187.06 266
9187.97 257
9188.87 295
9189.78 286
9190.68 301
9191.59 320
9192.49 297
9193.40 278
9194.30 284
9195.21 290
9196.11 318
9197.02 288
9197.92 325
9198.83 354
9199.73 293
9200.64 336
9201.54 320
9202.45 334
9203.35 390
9204.26 345
9205.17 322
9206.07 283
9206.98 290
9207.88 361
9208.79 327
9209.69 315
9210.60 342
9211.51 331
9212.41 316
9213.32 308
9214.22 303
9215.13 286
9216.04 321
9216.94 299
9217.85 292
9218.76 308
9219.66 333
9220.57 318
9221.48 327
9222.38 325
9223.29 292
9224.20 266
9225.10 299
9226.01 309
9226.92 321
9227.82 312
9228.73 327
9229.64 298
9230.54 283
9231.45 284
9232.36 317
9233.26 317
9234.17 325
9235.08 286
9235.99 297
9236.89 291
9237.80 311
9238.71 264
9239.61 281
9240.52 318
9241.43 292
9242.34 271
9243.24 318
9244.15 319
9245.06 299
9245.97 274
9246.88 278
9247.78 266
9248.69 280
9249.60 287
9250.51 287
9251.41 297
9252.32 334
9253.23 321
9254.14 341
9255.05 332
9255.96 294
9256.86 302
9257.77 314
9258.68 282
9259.59 315
9260.50 273
9261.41 305
9262.31 316
9263.22 277
9264.13 271
9265.04 321
9265.95 303
9266.86 337
9267.77 338
9268.67 297
9269.58 373
9270.49 324
9271.40 291
9272.31 310
9273.22 305
9274.13 316
9275.04 331
9275.95 304
9276.86 291
9277.76 325
9278.67 292
9279.58 304
9280.49 303
9281.40 307
9282.31 305
9283.22 297
9284.13 386
9285.04 383
9285.95 306
9286.86 322
9287.77 290
9288.68 297
9289.59 288
9290.50 295
9291.41 287
9292.32 316
9293.23 336
9294.14 332
9295.05 338
9295.96 324
9296.87 312
9297.78 347
9298.69 345
9299.60 322
9300.51 287
9301.42 325
9302.33 378
9303.24 353
9304.15 307
9305.06 373
9305.97 329
9306.88 360
9307.80 342
9308.71 375
9309.62 325
9310.53 365
9311.44 343
9312.35 345
9313.26 330
9314.17 333
9315.08 333
9315.99 326
9316.91 328
9317.82 335
9318.73 314
9319.64 335
9320.55 324
9321.46 345
9322.37 321
9323.28 285
9324.20 299
9325.11 319
9326.02 318
9326.93 311
9327.84 333
9328.75 283
9329.67 337
9330.58 293
9331.49 339
9332.40 302
9333.31 305
9334.23 300
9335.14 334
9336.05 279
9336.96 291
9337.87 273
9338.79 322
9339.70 327
9340.61 359
9341.52 348
9342.44 308
9343.35 367
9344.26 323
9345.17 324
9346.09 300
9347.00 290
9347.91 307
9348.82 260
9349.74 282
9350.65 323
9351.56 297
9352.48 331
9353.39 296
9354.30 310
9355.21 330
9356.13 267
9357.04 261
9357.95 340
9358.87 360
9359.78 328
9360.69 315
9361.61 308
9362.52 304
9363.43 286
9364.35 311
9365.26 299
9366.18 257
9367.09 317
9368.00 325
9368.92 319
9369.83 274
9370.74 300
9371.66 323
9372.57 335
9373.49 311
9374.40 336
9375.31 293
9376.23 324
9377.14 364
9378.06 333
9378.97 284
9379.88 293
9380.80 271
9381.71 267
9382.63 278
9383.54 323
9384.46 307
9385.37 280
9386.29 282
9387.20 339
9388.11 366
9389.03 330
9389.94 337
9390.86 353
9391.77 334
9392.69 349
9393.60 373
9394.52 367
9395.43 293
9396.35 311
9397.26 343
9398.18 329
9399.09 288
9400.01 308
9400.92 356
9401.84 311
9402.76 342
9403.67 347
9404.59 297
9405.50 323
9406.42 366
9407.33 330
9408.25 363
9409.16 341
9410.08 307
9411.00 315
9411.91 281
9412.83 341
9413.74 318
9414.66 339
9415.58 326
9416.49 331
9417.41 318
9418.32 310
9419.24 312
9420.16 368
9421.07 334
9421.99 326
9422.91 331
9423.82 352
9424.74 324
9425.65 359
9426.57 342
9427.49 353
9428.40 320
9429.32 353
9430.24 344
9431.15 376
9432.07 335
9432.99 331
9433.90 287
9434.82 317
9435.74 314
9436.66 353
9437.57 359
9438.49 363
9439.41 325
9440.32 336
9441.24 364
9442.16 338
9443.08 351
9443.99 340
9444.91 339
9445.83 392
9446.75 375
9447.66 371
9448.58 410
9449.50 363
9450.42 401
9451.33 382
9452.25 419
9453.17 410
9454.09 425
9455.01 438
9455.92 393
9456.84 327
9457.76 369
9458.68 346
9459.60 336
9460.51 352
9461.43 331
9462.35 380
9463.27 347
9464.19 354
9465.11 327
9466.02 355
9466.94 365
9467.86 352
9468.78 341
9469.70 324
9470.62 318
9471.54 313
9472.46 324
9473.37 383
9474.29 384
9475.21 320
9476.13 311
9477.05 341
9477.97 365
9478.89 353
9479.81 372
9480.73 414
9481.65 426
9482.56 348
9483.48 328
9484.40 323
9485.32 353
9486.24 377
9487.16 366
9488.08 332
9489.00 348
9489.92 325
9490.84 330
9491.76 372
9492.68 379
9493.60 361
9494.52 330
9495.44 336
9496.36 344
9497.28 391
9498.20 346
9499.12 372
9500.04 360
9500.96 343
9501.88 386
9502.80 393
9503.72 387
9504.64 362
9505.56 358
9506.48 380
9507.40 376
9508.32 371
9509.24 373
9510.16 368
9511.08 331
9512.00 366
9512.93 403
9513.85 370
9514.77 363
9515.69 396
9516.61 376
9517.53 340
9518.45 365
9519.37 396
9520.29 438
9521.21 447
9522.14 424
9523.06 406
9523.98 382
9524.90 372
9525.82 380
9526.74 425
9527.66 450
9528.59 426
9529.51 487
9530.43 486
9531.35 502
9532.27 486
9533.19 516
9534.11 460
9535.04 473
9535.96 480
9536.88 452
9537.80 480
9538.72 390
9539.65 378
9540.57 416
9541.49 406
9542.41 393
9543.34 402
9544.26 444
9545.18 369
9546.10 374
9547.02 400
9547.95 366
9548.87 418
9549.79 471
9550.71 474
9551.64 434
9552.56 410
9553.48 428
9554.41 465
9555.33 424
9556.25 442
9557.17 460
9558.10 410
9559.02 467
9559.94 476
9560.87 453
9561.79 494
9562.71 463
9563.64 402
9564.56 414
9565.48 440
9566.41 479
9567.33 519
9568.25 477
9569.18 416
9570.10 430
9571.02 426
9571.95 457
9572.87 424
9573.79 431
9574.72 401
9575.64 354
9576.56 437
9577.49 412
9578.41 441
9579.34 396
9580.26 400
9581.18 443
9582.11 432
9583.03 418
9583.96 390
9584.88 439
9585.81 454
9586.73 465
9587.65 487
9588.58 462
9589.50 455
9590.43 418
9591.35 457
9592.28 446
9593.20 439
9594.13 434
9595.05 407
9595.98 493
9596.90 486
9597.83 494
9598.75 468
9599.68 530
9600.60 490
9601.53 431
9602.45 480
9603.38 441
9604.30 442
9605.23 593
9606.15 487
9607.08 487
9608.00 473
9608.93 501
9609.85 561
9610.78 554
9611.70 530
9612.63 524
9613.55 486
9614.48 511
9615.41 482
9616.33 456
9617.26 465
9618.18 510
9619.11 410
9620.04 468
9620.96 546
9621.89 558
9622.81 539
9623.74 536
9624.67 581
9625.59 567
9626.52 594
9627.44 622
9628.37 643
9629.30 583
9630.22 601
9631.15 586
9632.08 610
9633.00 586
9633.93 672
9634.86 628
9635.78 651
9636.71 601
9637.64 573
9638.56 594
9639.49 608
9640.42 594
9641.34 607
9642.27 656
9643.20 621
9644.13 723
9645.05 628
9645.98 684
9646.91 756
9647.83 679
9648.76 709
9649.69 754
9650.62 717
9651.54 702
9652.47 738
9653.40 724
9654.33 755
9655.25 698
9656.18 711
9657.11 703
9658.04 671
9658.96 761
9659.89 755
9660.82 675
9661.75 747
9662.68 837
9663.60 835
9664.53 757
9665.46 775
9666.39 764
9667.32 793
9668.25 848
9669.17 779
9670.10 786
9671.03 735
9671.96 800
9672.89 797
9673.82 838
9674.74 817
9675.67 793
9676.60 827
9677.53 868
9678.46 851
9679.39 798
9680.32 850
9681.25 904
9682.17 881
9683.10 890
9684.03 883
9684.96 916
9685.89 911
9686.82 857
9687.75 907
9688.68 954
9689.61 1005
9690.54 902
9691.47 976
9692.40 1012
9693.33 967
9694.25 1084
9695.18 1202
9696.11 1180
9697.04 1250
9697.97 1367
9698.90 1328
9699.83 1406
9700.76 1326
9701.69 1265
9702.62 1151
9703.55 1015
9704.48 972
9705.41 978
9706.34 925
9707.27 884
9708.20 918
9709.13 987
9710.06 972
9710.99 1012
9711.92 1049
9712.85 977
9713.78 984
9714.71 915
9715.65 971
9716.58 1046
9717.51 984
9718.44 937
9719.37 922
9720.30 878
9721.23 828
9722.16 798
9723.09 766
9724.02 704
9724.95 739
9725.88 775
9726.82 782
9727.75 792
9728.68 784
9729.61 775
9730.54 842
9731.47 824
9732.40 834
9733.33 799
9734.27 822
9735.20 812
9736.13 815
9737.06 787
9737.99 749
9738.92 784
9739.86 714
9740.79 713
9741.72 705
9742.65 757
9743.58 693
9744.51 685
9745.45 701
9746.38 652
9747.31 612
9748.24 589
9749.17 622
9750.11 651
9751.04 607
9751.97 608
9752.90 611
9753.84 684
9754.77 620
9755.70 607
9756.63 620
9757.57 674
9758.50 641
9759.43 599
9760.36 625
9761.30 654
9762.23 678
9763.16 643
9764.09 628
9765.03 610
9765.96 633
9766.89 658
9767.83 613
9768.76 579
9769.69 677
9770.63 652
9771.56 675
9772.49 670
9773.43 662
9774.36 639
9775.29 659
9776.23 652
9777.16 679
9778.09 699
9779.03 741
9779.96 820
9780.89 691
9781.83 669
9782.76 688
9783.70 686
9784.63 650
9785.56 625
9786.50 677
9787.43 673
9788.37 627
9789.30 605
9790.23 578
9791.17 547
9792.10 576
9793.04 579
9793.97 602
9794.90 633
9795.84 643
9796.77 656
9797.71 573
9798.64 594
9799.58 613
9800.51 577
9801.45 548
9802.38 570
9803.32 591
9804.25 545
9805.19 594
9806.12 557
9807.05 548
9807.99 540
9808.92 544
9809.86 529
9810.80 531
9811.73 545
9812.67 490
9813.60 503
9814.54 493
9815.47 508
9816.41 497
9817.34 489
9818.28 482
9819.21 473
9820.15 476
9821.08 478
9822.02 431
9822.96 478
9823.89 503
9824.83 493
9825.76 483
9826.70 463
9827.63 508
9828.57 461
9829.51 438
9830.44 442
9831.38 457
9832.31 443
9833.25 388
9834.19 434
9835.12 417
9836.06 484
9837.00 472
9837.93 413
9838.87 440
9839.81 468
9840.74 457
9841.68 469
9842.61 492
9843.55 507
9844.49 499
9845.43 474
9846.36 453
9847.30 457
9848.24 519
9849.17 451
9850.11 464
9851.05 408
9851.98 432
9852.92 483
9853.86 471
9854.79 500
9855.73 446
9856.67 493
9857.61 494
9858.54 497
9859.48 494
9860.42 430
9861.36 421
9862.29 452
9863.23 480
9864.17 440
9865.11 446
9866.04 410
9866.98 408
9867.92 382
9868.86 433
9869.80 427
9870.73 419
9871.67 429
9872.61 438
9873.55 478
9874.49 431
9875.42 418
9876.36 413
9877.30 463
9878.24 459
9879.18 439
9880.12 415
9881.05 381
9881.99 387
9882.93 406
9883.87 454
9884.81 442
9885.75 454
9886.69 488
9887.63 456
9888.56 472
9889.50 432
9890.44 422
9891.38 438
9892.32 478
9893.26 416
9894.20 445
9895.14 412
9896.08 402
9897.02 445
9897.95 476
9898.89 408
9899.83 404
9900.77 411
9901.71 411
9902.65 400
9903.59 424
9904.53 373
9905.47 426
9906.41 432
9907.35 476
9908.29 449
9909.23 416
9910.17 438
9911.11 425
9912.05 416
9912.99 384
9913.93 409
9914.87 407
9915.81 410
9916.75 401
9917.69 442
9918.63 422
9919.57 428
9920.51 423
9921.45 395
9922.39 489
9923.33 524
9924.27 551
9925.21 665
9926.15 621
9927.09 690
9928.03 695
9928.97 629
9929.92 603
9930.86 540
9931.80 531
9932.74 527
9933.68 534
9934.62 459
9935.56 452
9936.50 386
9937.44 442
9938.38 441
9939.33 421
9940.27 425
9941.21 461
9942.15 409
9943.09 424
9944.03 433
9944.97 454
9945.92 425
9946.86 385
9947.80 450
9948.74 454
9949.68 405
9950.62 446
9951.57 385
9952.51 404
9953.45 405
9954.39 402
9955.33 411
9956.28 397
9957.22 374
9958.16 372
9959.10 382
9960.04 421
9960.99 443
9961.93 366
9962.87 390
9963.81 355
9964.76 422
9965.70 424
9966.64 404
9967.58 386
9968.53 416
9969.47 459
9970.41 430
9971.35 393
9972.30 388
9973.24 386
9974.18 411
9975.13 410
9976.07 376
9977.01 382
9977.95 418
9978.90 347
9979.84 412
9980.78 426
9981.73 419
9982.67 384
9983.61 398
9984.56 385
9985.50 360
9986.44 457
9987.39 402
9988.33 373
9989.27 386
9990.22 358
9991.16 393
9992.11 349
9993.05 375
9993.99 327
9994.94 315
9995.88 364
9996.82 382
9997.77 418
9998.71 399
9999.66 377
10000.60 434
10001.55 363
10002.49 396
10003.43 361
10004.38 366
10005.32 346
10006.27 375
10007.21 364
10008.16 370
10009.10 367
10010.04 355
10010.99 353
10011.93 367
10012.88 391
10013.82 382
10014.77 356
10015.71 365
10016.66 351
10017.60 378
10018.55 334
10019.49 352
10020.44 365
10021.38 331
10022.33 358
10023.27 369
10024.22 372
10025.16 355
10026.11 361
10027.05 335
10028.00 368
10028.95 349
10029.89 398
10030.84 358
10031.78 365
10032.73 350
10033.67 358
10034.62 402
10035.57 345
10036.51 344
10037.46 339
10038.40 349
10039.35 328
10040.30 360
10041.24 342
10042.19 328
10043.13 325
10044.08 364
10045.03 332
10045.97 337
10046.92 339
10047.86 336
10048.81 366
10049.76 333
10050.70 380
10051.65 379
10052.60 321
10053.54 335
10054.49 369
10055.44 352
10056.38 336
10057.33 338
10058.28 390
10059.22 338
10060.17 313
10061.12 338
10062.07 341
10063.01 350
10063.96 322
10064.91 288
10065.85 296
10066.80 328
10067.75 341
10068.70 340
10069.64 337
10070.59 337
10071.54 329
10072.49 353
10073.43 337
10074.38 317
10075.33 334
10076.28 360
10077.22 390
10078.17 341
10079.12 313
10080.07 330
10081.02 333
10081.96 294
10082.91 306
10083.86 287
10084.81 288
10085.76 313
10086.70 340
10087.65 322
10088.60 322
10089.55 314
10090.50 323
10091.45 327
10092.39 337
10093.34 369
10094.29 307
10095.24 297
10096.19 331
10097.14 384
10098.09 346
10099.03 329
10099.98 338
10100.93 314
10101.88 290
10102.83 302
10103.78 295
10104.73 347
10105.68 326
10106.63 299
10107.58 326
10108.53 392
10109.47 330
10110.42 337
10111.37 295
10112.32 320
10113.27 306
10114.22 247
10115.17 270
10116.12 310
10117.07 329
10118.02 327
10118.97 264
10119.92 288
10120.87 363
10121.82 301
10122.77 324
10123.72 306
10124.67 319
10125.62 310
10126.57 297
10127.52 302
10128.47 333
10129.42 315
10130.37 338
10131.32 328
10132.27 315
10133.22 381
10134.17 355
10135.12 332
10136.07 290
10137.02 322
10137.97 347
10138.92 335
10139.87 308
10140.83 344
10141.78 307
10142.73 323
10143.68 306
10144.63 340
10145.58 286
10146.53 309
10147.48 381
10148.43 336
10149.38 340
10150.34 373
10151.29 306
10152.24 299
10153.19 358
10154.14 349
10155.09 322
10156.04 349
10156.99 327
10157.95 315
10158.90 338
10159.85 316
10160.80 326
10161.75 401
10162.70 370
10163.66 353
10164.61 299
10165.56 315
10166.51 283
10167.46 354
10168.42 360
10169.37 345
10170.32 356
10171.27 359
10172.23 375
10173.18 337
10174.13 408
10175.08 363
10176.03 366
10176.99 347
10177.94 347
10178.89 397
10179.84 348
10180.80 415
10181.75 389
10182.70 358
10183.66 400
10184.61 397
10185.56 426
10186.51 401
10187.47 379
10188.42 396
10189.37 446
10190.33 415
10191.28 410
10192.23 425
10193.19 466
10194.14 439
10195.09 446
10196.05 454
10197.00 510
10197.95 406
10198.91 442
10199.86 405
10200.81 451
10201.77 471
10202.72 452
10203.67 483
10204.63 521
10205.58 557
10206.53 513
10207.49 553
10208.44 546
10209.40 551
10210.35 470
10211.30 500
10212.26 450
10213.21 458
10214.17 469
10215.12 452
10216.08 467
10217.03 374
10217.98 394
10218.94 411
10219.89 420
10220.85 421
10221.80 417
10222.76 388
10223.71 384
10224.67 393
10225.62 379
10226.58 357
10227.53 433
10228.49 371
10229.44 348
10230.40 384
10231.35 349
10232.31 386
10233.26 378
10234.22 373
10235.17 391
10236.13 368
10237.08 459
10238.04 412
10238.99 385
10239.95 364
10240.90 367
10241.86 366
10242.81 310
10243.77 345
10244.72 324
10245.68 363
10246.64 357
10247.59 311
10248.55 331
10249.50 358
10250.46 307
10251.42 349
10252.37 326
10253.33 312
10254.28 387
10255.24 332
10256.20 346
10257.15 368
10258.11 300
10259.06 314
10260.02 319
10260.98 314
10261.93 279
10262.89 277
10263.85 325
10264.80 292
10265.76 292
10266.72 246
10267.67 283
10268.63 321
10269.59 285
10270.54 330
10271.50 344
10272.46 349
10273.41 341
10274.37 313
10275.33 313
10276.29 325
10277.24 269
10278.20 333
10279.16 279
10280.11 278
10281.07 258
10282.03 327
10282.99 324
10283.94 334
10284.90 322
10285.86 282
10286.82 309
10287.77 318
10288.73 296
10289.69 322
10290.65 294
10291.61 312
10292.56 296
10293.52 257
10294.48 307
10295.44 309
10296.39 285
10297.35 270
10298.31 262
10299.27 274
10300.23 264
10301.19 282
10302.14 332
10303.10 338
10304.06 306
10305.02 319
10305.98 309
10306.94 274
10307.89 238
10308.85 240
10309.81 278
10310.77 260
10311.73 266
10312.69 248
10313.65 321
10314.61 302
10315.57 330
10316.52 288
10317.48 275
10318.44 315
10319.40 296
10320.36 308
10321.32 276
10322.28 244
10323.24 241
10324.20 311
10325.16 301
10326.12 251
10327.08 248
10328.04 290
10328.99 285
10329.95 316
10330.91 346
10331.87 307
10332.83 289
10333.79 273
10334.75 288
10335.71 221
10336.67 256
10337.63 276
10338.59 257
10339.55 239
10340.51 262
10341.47 273
10342.43 275
10343.39 309
10344.35 265
10345.31 275
10346.27 306
10347.23 296
10348.20 267
10349.16 291
10350.12 300
10351.08 310
10352.04 303
10353.00 236
10353.96 245
10354.92 251
10355.88 278
10356.84 237
10357.80 248
10358.76 262
10359.72 272
10360.69 260
10361.65 281
10362.61 249
10363.57 267
10364.53 266
10365.49 252
10366.45 268
10367.41 266
10368.38 243
10369.34 236
10370.30 315
10371.26 265
10372.22 270
10373.18 243
10374.14 241
10375.11 250
10376.07 259
10377.03 257
10377.99 270
10378.95 281
10379.92 232
10380.88 268
10381.84 292
10382.80 251
10383.76 242
10384.73 240
10385.69 254
10386.65 252
10387.61 256
10388.57 236
10389.54 265
10390.50 218
10391.46 220
10392.42 252
10393.39 262
10394.35 258
10395.31 268
10396.27 265
10397.24 222
10398.20 261
10399.16 226
10400.13 229
10401.09 249
10402.05 245
10403.02 281
10403.98 312
10404.94 271
10405.90 239
10406.87 284
10407.83 247
10408.79 254
10409.76 266
10410.72 246
10411.68 235
10412.65 223
10413.61 227
10414.57 254
10415.54 263
10416.50 262
10417.47 286
10418.43 243
10419.39 256
10420.36 277
10421.32 259
10422.28 244
10423.25 260
10424.21 269
10425.18 247
10426.14 256
10427.10 235
10428.07 230
10429.03 250
10430.00 263
10430.96 242
10431.93 244
10432.89 259
10433.85 209
10434.82 187
10435.78 243
10436.75 255
10437.71 232
10438.68 239
10439.64 262
10440.61 228
10441.57 241
10442.54 228
10443.50 275
10444.47 258
10445.43 226
10446.40 222
10447.36 226
10448.33 220
10449.29 220
10450.26 247
10451.22 249
10452.19 255
10453.15 266
10454.12 283
10455.08 248
10456.05 243
10457.01 256
10457.98 229
10458.95 226
10459.91 224
10460.88 213
10461.84 218
10462.81 211
10463.77 244
10464.74 228
10465.71 215
10466.67 224
10467.64 248
10468.60 252
10469.57 247
10470.54 226
10471.50 213
10472.47 183
10473.44 195
10474.40 196
10475.37 225
10476.33 241
10477.30 218
10478.27 260
10479.23 238
10480.20 238
10481.17 238
10482.13 240
10483.10 242
10484.07 242
10485.03 244
10486.00 254
10486.97 208
10487.93 226
10488.90 248
10489.87 218
10490.84 199
10491.80 243
10492.77 203
10493.74 229
10494.70 228
10495.67 234
10496.64 193
10497.61 266
10498.57 214
10499.54 221
10500.51 219
10501.48 257
10502.44 243
10503.41 217
10504.38 197
10505.35 200
10506.31 217
10507.28 207
10508.25 237
10509.22 227
10510.19 253
10511.15 226
10512.12 210
10513.09 186
10514.06 220
10515.03 223
10516.00 232
10516.96 226
10517.93 224
10518.90 202
10519.87 224
10520.84 248
10521.81 226
10522.77 272
10523.74 251
10524.71 249
10525.68 277
10526.65 254
10527.62 237
10528.59 223
10529.56 237
10530.52 252
10531.49 221
10532.46 211
10533.43 217
10534.40 230
10535.37 234
10536.34 259
10537.31 249
10538.28 215
10539.25 211
10540.22 226
10541.18 252
10542.15 232
10543.12 226
10544.09 219
10545.06 228
10546.03 250
10547.00 224
10547.97 223
10548.94 203
10549.91 210
10550.88 212
10551.85 240
10552.82 234
10553.79 224
10554.76 193
10555.73 240
10556.70 245
10557.67 274
10558.64 254
10559.61 245
10560.58 293
10561.55 265
10562.52 265
10563.49 246
10564.46 260
10565.43 234
10566.40 269
10567.38 224
10568.35 219
10569.32 229
10570.29 237
10571.26 244
10572.23 246
10573.20 287
10574.17 261
10575.14 251
10576.11 257
10577.08 247
10578.06 261
10579.03 223
10580.00 219
10580.97 203
10581.94 226
10582.91 249
10583.88 209
10584.85 248
10585.83 291
10586.80 271
10587.77 253
10588.74 263
10589.71 254
10590.68 208
10591.66 220
10592.63 228
10593.60 244
10594.57 311
10595.54 246
10596.51 232
10597.49 210
10598.46 242
10599.43 257
10600.40 202
10601.37 236
10602.35 269
10603.32 281
10604.29 247
10605.26 242
10606.24 238
10607.21 237
10608.18 259
10609.15 265
10610.13 256
10611.10 220
10612.07 204
10613.04 275
10614.02 254
10614.99 270
10615.96 224
10616.94 259
10617.91 290
10618.88 234
10619.85 265
10620.83 267
10621.80 257
10622.77 205
10623.75 231
10624.72 248
10625.69 285
10626.67 258
10627.64 253
10628.61 253
10629.59 274
10630.56 283
10631.53 260
10632.51 249
10633.48 231
10634.46 268
10635.43 298
10636.40 292
10637.38 269
10638.35 260
10639.32 268
10640.30 308
10641.27 310
10642.25 326
10643.22 337
10644.19 329
10645.17 303
10646.14 275
10647.12 244
10648.09 279
10649.07 244
10650.04 246
10651.01 269
10651.99 265
10652.96 272
10653.94 222
10654.91 259
10655.89 220
10656.86 258
10657.84 277
10658.81 257
10659.79 250
10660.76 247
10661.74 205
10662.71 199
10663.69 207
10664.66 227
10665.64 230
10666.61 276
10667.59 267
10668.56 250
10669.54 253
10670.51 265
10671.49 259
10672.46 244
10673.44 258
10674.42 246
10675.39 269
10676.37 253
10677.34 214
10678.32 244
10679.29 248
10680.27 239
10681.25 248
10682.22 251
10683.20 245
10684.17 253
10685.15 229
10686.12 194
10687.10 232
10688.08 227
10689.05 239
10690.03 217
10691.01 206
10691.98 244
10692.96 207
10693.94 218
10694.91 221
10695.89 242
10696.86 207
10697.84 258
10698.82 256
10699.79 219
10700.77 220
10701.75 243
10702.72 238
10703.70 246
10704.68 225
10705.66 209
10706.63 205
10707.61 191
10708.59 228
10709.56 247
10710.54 251
10711.52 239
10712.50 221
10713.47 224
10714.45 238
10715.43 281
10716.41 265
10717.38 217
10718.36 241
10719.34 233
10720.32 255
10721.29 251
10722.27 275
10723.25 217
10724.23 246
10725.20 279
10726.18 221
10727.16 250
10728.14 230
10729.12 239
10730.09 243
10731.07 225
10732.05 219
10733.03 246
10734.01 240
10734.99 243
10735.96 243
10736.94 273
10737.92 221
10738.90 184
10739.88 180
10740.86 249
10741.83 209
10742.81 200
10743.79 187
10744.77 236
10745.75 214
10746.73 217
10747.71 247
10748.69 234
10749.67 243
10750.64 223
10751.62 213
10752.60 247
10753.58 233
10754.56 212
10755.54 243
10756.52 246
10757.50 239
10758.48 246
10759.46 284
10760.44 267
10761.42 245
10762.40 253
10763.38 258
10764.35 271
10765.33 250
10766.31 243
10767.29 225
10768.27 251
10769.25 288
10770.23 271
10771.21 269
10772.19 249
10773.17 223
10774.15 236
10775.13 235
10776.11 281
10777.09 286
10778.07 259
10779.05 244
10780.04 277
10781.02 235
10782.00 246
10782.98 222
10783.96 282
10784.94 265
10785.92 247
10786.90 236
10787.88 261
10788.86 251
10789.84 261
10790.82 266
10791.80 204
10792.78 213
10793.77 261
10794.75 249
10795.73 256
10796.71 254
10797.69 249
10798.67 210
10799.65 215
10800.63 252
10801.61 253
10802.60 241
10803.58 249
10804.56 249
10805.54 255
10806.52 272
10807.50 260
10808.49 215
10809.47 236
10810.45 277
10811.43 272
10812.41 267
10813.39 243
10814.38 253
10815.36 266
10816.34 278
10817.32 299
10818.30 258
10819.29 196
10820.27 216
10821.25 265
10822.23 277
10823.22 243
10824.20 296
10825.18 282
10826.16 248
10827.15 254
10828.13 282
10829.11 255
10830.09 265
10831.08 247
10832.06 290
10833.04 269
10834.02 289
10835.01 249
10835.99 256
10836.97 299
10837.96 278
10838.94 263
10839.92 266
10840.90 279
10841.89 259
10842.87 271
10843.85 290
10844.84 271
10845.82 284
10846.80 287
10847.79 293
10848.77 303
10849.76 276
10850.74 289
10851.72 295
10852.71 283
10853.69 259
10854.67 274
10855.66 263
10856.64 276
10857.62 289
10858.61 293
10859.59 302
10860.58 294
10861.56 291
10862.55 305
10863.53 323
10864.51 304
10865.50 328
10866.48 363
10867.47 307
10868.45 328
10869.44 307
10870.42 349
10871.40 359
10872.39 342
10873.37 344
10874.36 328
10875.34 326
10876.33 307
10877.31 304
10878.30 292
10879.28 319
10880.27 310
10881.25 350
10882.24 384
10883.22 310
10884.21 342
10885.19 356
10886.18 319
10887.16 331
10888.15 300
10889.13 293
10890.12 320
10891.10 317
10892.09 349
10893.07 340
10894.06 323
10895.05 306
10896.03 308
10897.02 369
10898.00 372
10898.99 370
10899.97 429
10900.96 394
10901.95 392
10902.93 373
10903.92 369
10904.90 355
10905.89 372
10906.88 366
10907.86 381
10908.85 382
10909.84 434
10910.82 361
10911.81 389
10912.79 422
10913.78 389
10914.77 385
10915.75 406
10916.74 433
10917.73 437
10918.71 399
10919.70 413
10920.69 395
10921.67 421
10922.66 428
10923.65 430
10924.63 384
10925.62 424
10926.61 462
10927.60 452
10928.58 401
10929.57 392
10930.56 420
10931.54 439
10932.53 461
10933.52 494
10934.51 536
10935.49 413
10936.48 443
10937.47 497
10938.46 476
10939.44 475
10940.43 503
10941.42 486
10942.41 482
10943.39 470
10944.38 531
10945.37 511
10946.36 481
10947.35 523
10948.33 528
10949.32 571
10950.31 585
10951.30 592
10952.29 635
10953.28 549
10954.26 610
10955.25 649
10956.24 685
10957.23 732
10958.22 684
10959.21 722
10960.19 764
10961.18 702
10962.17 637
10963.16 634
10964.15 611
10965.14 592
10966.13 584
10967.11 593
10968.10 615
10969.09 608
10970.08 540
10971.07 565
10972.06 560
10973.05 589
10974.04 509
10975.03 523
10976.02 490
10977.01 521
10978.00 483
10978.98 555
10979.97 644
10980.96 558
10981.95 594
10982.94 551
10983.93 586
10984.92 608
10985.91 574
10986.90 542
10987.89 514
10988.88 557
10989.87 606
10990.86 671
10991.85 665
10992.84 610
10993.83 731
10994.82 760
10995.81 817
10996.80 921
10997.79 944
10998.78 963
10999.77 987
11000.76 1011
11001.75 926
11002.74 839
11003.73 843
11004.72 731
11005.72 746
11006.71 711
11007.70 602
11008.69 592
11009.68 561
11010.67 561
11011.66 550
11012.65 483
11013.64 514
11014.63 496
11015.62 503
11016.61 509
11017.61 464
11018.60 499
11019.59 438
11020.58 481
11021.57 463
11022.56 466
11023.55 428
11024.55 416
11025.54 439
11026.53 446
11027.52 397
11028.51 462
11029.50 429
11030.49 400
11031.49 408
11032.48 428
11033.47 438
11034.46 466
11035.45 445
11036.45 493
11037.44 449
11038.43 418
11039.42 441
11040.41 379
11041.41 394
11042.40 394
11043.39 364
11044.38 388
11045.38 409
11046.37 394
11047.36 396
11048.35 408
11049.35 427
11050.34 408
11051.33 383
11052.32 410
11053.32 390
11054.31 347
11055.30 346
11056.30 393
11057.29 402
11058.28 433
11059.27 337
11060.27 371
11061.26 435
11062.25 447
11063.25 343
11064.24 355
11065.23 358
11066.23 340
11067.22 387
11068.21 369
11069.21 493
11070.20 396
11071.19 386
11072.19 380
11073.18 397
11074.17 396
11075.17 436
11076.16 376
11077.16 375
11078.15 390
11079.14 419
11080.14 364
11081.13 361
11082.13 383
11083.12 383
11084.11 364
11085.11 358
11086.10 359
11087.10 351
11088.09 395
11089.09 411
11090.08 351
11091.07 338
11092.07 368
11093.06 378
11094.06 350
11095.05 352
11096.05 373
11097.04 355
11098.04 352
11099.03 380
11100.03 328
11101.02 310
11102.02 330
11103.01 346
11104.01 335
11105.00 331
11106.00 357
11106.99 342
11107.99 374
11108.98 312
11109.98 286
11110.97 330
11111.97 337
11112.96 346
11113.96 344
11114.95 302
11115.95 319
11116.95 332
11117.94 323
11118.94 296
11119.93 365
11120.93 397
11121.92 342
11122.92 344
11123.92 370
11124.91 355
11125.91 442
11126.90 371
11127.90 351
11128.90 361
11129.89 345
11130.89 385
11131.89 392
11132.88 356
11133.88 308
11134.87 301
11135.87 300
11136.87 314
11137.86 319
11138.86 339
11139.86 307
11140.85 313
11141.85 366
11142.85 339
11143.84 331
11144.84 319
11145.84 326
11146.84 323
11147.83 300
11148.83 319
11149.83 316
11150.82 298
11151.82 285
11152.82 284
11153.82 289
11154.81 306
11155.81 288
11156.81 314
11157.80 328
11158.80 274
11159.80 281
11160.80 302
11161.79 276
11162.79 284
11163.79 296
11164.79 288
11165.79 264
11166.78 280
11167.78 286
11168.78 292
11169.78 304
11170.78 290
11171.77 339
11172.77 284
11173.77 295
11174.77 354
11175.77 308
11176.76 306
11177.76 278
11178.76 300
11179.76 277
11180.76 277
11181.76 311
11182.76 279
11183.75 281
11184.75 318
11185.75 272
11186.75 239
11187.75 340
11188.75 325
11189.75 267
11190.75 312
11191.74 332
11192.74 311
11193.74 339
11194.74 352
11195.74 278
11196.74 297
11197.74 307
11198.74 309
11199.74 308
11200.74 278
11201.74 305
11202.74 323
11203.74 327
11204.74 299
11205.73 310
11206.73 328
11207.73 357
11208.73 317
11209.73 265
11210.73 295
11211.73 350
11212.73 315
11213.73 328
11214.73 310
11215.73 285
11216.73 300
11217.73 286
11218.73 316
11219.73 277
11220.73 253
11221.73 262
11222.73 260
11223.74 263
11224.74 296
11225.74 244
11226.74 308
11227.74 315
11228.74 281
11229.74 275
11230.74 263
11231.74 257
11232.74 308
11233.74 298
11234.74 300
11235.74 335
11236.74 318
11237.75 263
11238.75 308
11239.75 278
11240.75 276
11241.75 285
11242.75 263
11243.75 257
11244.75 290
11245.76 275
11246.76 314
11247.76 309
11248.76 287
11249.76 266
11250.76 261
11251.76 277
11252.77 279
11253.77 289
11254.77 255
11255.77 246
11256.77 264
11257.78 242
11258.78 262
11259.78 261
11260.78 269
11261.78 268
11262.79 278
11263.79 300
11264.79 285
11265.79 265
11266.79 260
11267.80 308
11268.80 311
11269.80 312
11270.80 258
11271.81 267
11272.81 298
11273.81 291
11274.81 281
11275.82 300
11276.82 317
11277.82 350
11278.83 270
11279.83 261
11280.83 264
11281.83 313
11282.84 286
11283.84 257
11284.84 266
11285.85 258
11286.85 288
11287.85 295
11288.86 259
11289.86 250
11290.86 307
11291.87 324
11292.87 278
11293.87 284
11294.88 280
11295.88 315
11296.89 258
11297.89 277
11298.89 288
11299.90 269
11300.90 285
11301.90 253
11302.91 299
11303.91 252
11304.92 288
11305.92 295
11306.92 301
11307.93 328
11308.93 371
11309.94 343
11310.94 303
11311.95 338
11312.95 347
11313.95 342
11314.96 357
11315.96 342
11316.97 366
11317.97 348
11318.98 336
11319.98 323
11320.99 304
11321.99 296
11323.00 308
11324.00 289
11325.01 299
11326.01 283
11327.02 258
11328.02 268
11329.03 279
11330.03 294
11331.04 287
11332.04 248
11333.05 269
11334.05 240
11335.06 222
11336.06 259
11337.07 265
11338.07 302
11339.08 245
11340.09 191
11341.09 256
11342.10 231
11343.10 251
11344.11 285
11345.11 250
11346.12 265
11347.13 239
11348.13 258
11349.14 222
11350.14 226
11351.15 226
11352.16 254
11353.16 236
11354.17 213
11355.17 291
11356.18 259
11357.19 264
11358.19 248
11359.20 249
11360.21 273
11361.21 264
11362.22 244
11363.23 249
11364.23 201
11365.24 268
11366.25 286
11367.25 232
11368.26 265
11369.27 279
11370.27 228
11371.28 219
11372.29 231
11373.29 235
11374.30 244
11375.31 236
11376.32 260
11377.32 223
11378.33 223
11379.34 225
11380.35 276
11381.35 252
11382.36 219
11383.37 236
11384.38 260
11385.38 250
11386.39 232
11387.40 239
11388.41 253
11389.41 259
11390.42 261
11391.43 239
11392.44 249
11393.45 242
11394.45 249
11395.46 259
11396.47 253
11397.48 242
11398.49 265
11399.49 226
11400.50 249
11401.51 259
11402.52 218
11403.53 242
11404.54 253
11405.54 238
11406.55 255
11407.56 239
11408.57 249
11409.58 242
11410.59 300
11411.60 240
11412.61 254
11413.61 237
11414.62 222
11415.63 260
11416.64 279
11417.65 255
11418.66 200
11419.67 253
11420.68 260
11421.69 226
11422.70 228
11423.71 261
11424.71 240
11425.72 236
11426.73 217
11427.74 218
11428.75 222
11429.76 226
11430.77 215
11431.78 235
11432.79 255
11433.80 261
11434.81 201
11435.82 278
11436.83 222
11437.84 222
11438.85 257
11439.86 234
11440.87 242
11441.88 233
11442.89 257
11443.90 259
11444.91 254
11445.92 254
11446.93 271
11447.94 266
11448.95 263
11449.96 239
11450.97 228
11451.98 255
11452.99 272
11454.01 234
11455.02 223
11456.03 250
11457.04 243
11458.05 247
11459.06 265
11460.07 295
11461.08 245
11462.09 227
11463.10 238
11464.11 245
11465.13 230
11466.14 224
11467.15 235
11468.16 245
11469.17 262
11470.18 243
11471.19 227
11472.20 225
11473.22 291
11474.23 276
11475.24 252
11476.25 256
11477.26 263
11478.27 273
11479.29 258
11480.30 245
11481.31 274
11482.32 207
11483.33 210
11484.35 247
11485.36 263
11486.37 269
11487.38 264
11488.39 240
11489.41 243
11490.42 250
11491.43 280
11492.44 259
11493.46 263
11494.47 260
11495.48 248
11496.49 245
11497.51 235
11498.52 227
11499.53 224
11500.54 235
11501.56 212
11502.57 259
11503.58 248
11504.59 275
11505.61 238
11506.62 236
11507.63 254
11508.65 265
11509.66 293
11510.67 259
11511.69 224
11512.70 254
11513.71 282
11514.73 270
11515.74 226
11516.75 259
11517.77 307
11518.78 285
11519.79 235
11520.81 252
11521.82 284
11522.83 280
11523.85 254
11524.86 204
11525.88 231
11526.89 215
11527.90 289
11528.92 261
11529.93 261
11530.95 249
11531.96 237
11532.97 238
11533.99 262
11535.00 236
11536.02 289
11537.03 277
11538.05 261
11539.06 279
11540.07 273
11541.09 284
11542.10 283
11543.12 322
11544.13 268
11545.15 265
11546.16 257
11547.18 292
11548.19 286
11549.21 260
11550.22 298
11551.24 337
11552.25 328
11553.27 301
11554.28 271
11555.30 274
11556.31 275
11557.33 299
11558.34 284
11559.36 275
11560.37 278
11561.39 305
11562.40 330
11563.42 309
11564.43 297
11565.45 271
11566.47 285
11567.48 316
11568.50 277
11569.51 285
11570.53 302
11571.54 350
11572.56 337
11573.58 282
11574.59 309
11575.61 276
11576.62 338
11577.64 334
11578.66 328
11579.67 308
11580.69 327
11581.70 347
11582.72 364
11583.74 343
11584.75 361
11585.77 343
11586.79 381
11587.80 380
11588.82 387
11589.84 422
11590.85 392
11591.87 382
11592.89 386
11593.90 411
11594.92 434
11595.94 416
11596.95 480
11597.97 539
11598.99 565
11600.01 616
11601.02 717
11602.04 774
11603.06 812
11604.07 768
11605.09 752
11606.11 652
11607.13 621
11608.14 563
11609.16 522
11610.18 511
11611.20 482
11612.21 409
11613.23 401
11614.25 363
11615.27 379
11616.29 354
11617.30 364
11618.32 358
11619.34 357
11620.36 347
11621.38 356
11622.39 325
11623.41 332
11624.43 369
11625.45 362
11626.47 285
11627.48 317
11628.50 318
11629.52 322
11630.54 318
11631.56 282
11632.58 334
11633.59 315
11634.61 348
11635.63 312
11636.65 280
11637.67 290
11638.69 296
11639.71 299
11640.73 354
11641.75 343
11642.76 295
11643.78 282
11644.80 305
11645.82 287
11646.84 266
11647.86 237
11648.88 251
11649.90 289
11650.92 257
11651.94 251
11652.96 254
11653.98 258
11655.00 289
11656.01 286
11657.03 264
11658.05 248
11659.07 280
11660.09 297
11661.11 277
11662.13 269
11663.15 267
11664.17 300
11665.19 257
11666.21 228
11667.23 270
11668.25 290
11669.27 272
11670.29 281
11671.31 281
11672.33 297
11673.35 287
11674.37 268
11675.39 273
11676.42 291
11677.44 307
11678.46 329
11679.48 349
11680.50 289
11681.52 299
11682.54 300
11683.56 313
11684.58 297
11685.60 285
11686.62 291
11687.64 313
11688.66 272
11689.69 309
11690.71 314
11691.73 315
11692.75 328
11693.77 309
11694.79 295
11695.81 273
11696.83 303
11697.85 313
11698.88 323
11699.90 315
11700.92 299
11701.94 276
11702.96 282
11703.98 288
11705.01 268
11706.03 266
11707.05 286
11708.07 272
11709.09 275
11710.12 270
11711.14 284
11712.16 281
11713.18 308
11714.20 282
11715.23 247
11716.25 266
11717.27 301
11718.29 296
11719.31 252
11720.34 262
11721.36 296
11722.38 235
11723.40 216
11724.43 221
11725.45 242
11726.47 287
11727.49 282
11728.52 272
11729.54 272
11730.56 245
11731.59 233
11732.61 215
11733.63 237
11734.65 292
11735.68 269
11736.70 247
11737.72 263
11738.75 281
11739.77 314
11740.79 288
11741.82 275
11742.84 278
11743.86 263
11744.89 267
11745.91 271
11746.93 252
11747.96 252
11748.98 268
11750.01 269
11751.03 253
11752.05 311
11753.08 275
11754.10 260
11755.12 247
11756.15 266
11757.17 273
11758.20 240
11759.22 279
11760.24 279
11761.27 265
11762.29 270
11763.32 245
11764.34 240
11765.37 242
11766.39 198
11767.41 220
11768.44 250
11769.46 272
11770.49 262
11771.51 250
11772.54 252
11773.56 279
11774.59 280
11775.61 254
11776.64 248
11777.66 261
11778.69 259
11779.71 273
11780.74 222
11781.76 221
11782.79 261
11783.81 257
11784.84 242
11785.86 269
11786.89 247
11787.91 240
11788.94 250
11789.96 257
11790.99 234
11792.01 250
11793.04 256
11794.07 252
11795.09 280
11796.12 230
11797.14 269
11798.17 275
11799.19 260
11800.22 304
11801.25 244
11802.27 253
11803.30 235
11804.32 252
11805.35 232
11806.38 295
11807.40 248
11808.43 274
11809.45 259
11810.48 242
11811.51 232
11812.53 279
11813.56 260
11814.59 261
11815.61 285
11816.64 266
11817.67 291
11818.69 254
11819.72 236
11820.75 241
11821.77 251
11822.80 269
11823.83 246
11824.85 260
11825.88 282
11826.91 239
11827.94 250
11828.96 230
11829.99 268
11831.02 276
11832.04 269
11833.07 315
11834.10 277
11835.13 270
11836.15 277
11837.18 255
11838.21 275
11839.24 295
11840.26 232
11841.29 266
11842.32 273
11843.35 241
11844.37 290
11845.40 282
11846.43 303
11847.46 307
11848.49 275
11849.51 247
11850.54 305
11851.57 314
11852.60 326
11853.63 301
11854.65 241
11855.68 307
11856.71 310
11857.74 292
11858.77 298
11859.80 295
11860.83 289
11861.85 277
11862.88 297
11863.91 330
11864.94 277
11865.97 290
11867.00 300
11868.03 313
11869.05 308
11870.08 288
11871.11 318
11872.14 304
11873.17 349
11874.20 307
11875.23 298
11876.26 291
11877.29 314
11878.32 356
11879.35 311
11880.38 332
11881.40 366
11882.43 302
11883.46 347
11884.49 357
11885.52 394
11886.55 374
11887.58 324
11888.61 329
11889.64 348
11890.67 362
11891.70 344
11892.73 326
11893.76 324
11894.79 355
11895.82 366
11896.85 374
11897.88 373
11898.91 386
11899.94 393
11900.97 419
11902.00 423
11903.03 400
11904.06 431
11905.09 417
11906.12 425
11907.15 391
11908.18 406
11909.22 438
11910.25 396
11911.28 398
11912.31 355
11913.34 381
11914.37 398
11915.40 345
11916.43 400
11917.46 373
11918.49 384
11919.52 390
11920.55 378
11921.59 414
11922.62 448
11923.65 408
11924.68 425
11925.71 474
11926.74 468
11927.77 537
11928.81 527
11929.84 535
11930.87 585
11931.90 622
11932.93 584
11933.96 508
11935.00 509
11936.03 452
11937.06 462
11938.09 455
11939.12 410
11940.15 417
11941.19 351
11942.22 377
11943.25 354
11944.28 394
11945.31 349
11946.35 362
11947.38 388
11948.41 365
11949.44 359
11950.48 319
11951.51 326
11952.54 330
11953.57 347
11954.61 341
11955.64 349
11956.67 364
11957.70 375
11958.74 341
11959.77 320
11960.80 362
11961.84 350
11962.87 357
11963.90 345
11964.93 281
11965.97 346
11967.00 315
11968.03 344
11969.07 345
11970.10 329
11971.13 351
11972.17 343
11973.20 353
11974.23 346
11975.27 312
11976.30 313
11977.33 328
11978.37 306
11979.40 304
11980.44 340
11981.47 334
11982.50 337
11983.54 324
11984.57 349
11985.60 358
11986.64 343
11987.67 326
11988.71 338
11989.74 336
11990.77 356
11991.81 342
11992.84 292
11993.88 329
11994.91 308
11995.95 308
11996.98 343
11998.02 292
11999.05 332
12000.08 370
12001.12 374
12002.15 360
12003.19 330
12004.22 371
12005.26 351
12006.29 315
12007.33 304
12008.36 363
12009.40 390
12010.43 335
12011.47 342
12012.50 351
12013.54 382
12014.57 426
12015.61 378
12016.64 360
12017.68 366
12018.71 357
12019.75 370
12020.78 349
12021.82 366
12022.86 345
12023.89 364
12024.93 382
12025.96 398
12027.00 351
12028.03 358
12029.07 351
12030.11 383
12031.14 385
12032.18 352
12033.21 408
12034.25 337
12035.29 323
12036.32 377
12037.36 375
12038.39 392
12039.43 362
12040.47 361
12041.50 342
12042.54 357
12043.58 351
12044.61 359
12045.65 361
12046.69 344
12047.72 354
12048.76 357
12049.80 351
12050.83 343
12051.87 361
12052.91 386
12053.94 385
12054.98 379
12056.02 387
12057.05 396
12058.09 386
12059.13 345
12060.16 380
12061.20 370
12062.24 346
12063.28 382
12064.31 408
12065.35 409
12066.39 411
12067.43 403
12068.46 393
12069.50 433
12070.54 383
12071.58 410
12072.61 375
12073.65 419
12074.69 386
12075.73 401
12076.76 399
12077.80 374
12078.84 348
12079.88 389
12080.92 365
12081.95 377
12082.99 399
12084.03 432
12085.07 423
12086.11 405
12087.15 431
12088.18 410
12089.22 378
12090.26 413
12091.30 434
12092.34 450
12093.38 470
12094.42 477
12095.45 474
12096.49 437
12097.53 458
12098.57 453
12099.61 553
12100.65 581
12101.69 587
12102.73 596
12103.76 592
12104.80 566
12105.84 516
12106.88 502
12107.92 479
12108.96 477
12110.00 460
12111.04 455
12112.08 407
12113.12 377
12114.16 408
12115.20 422
12116.24 400
12117.28 377
12118.32 330
12119.36 326
12120.40 290
12121.44 282
12122.47 314
12123.51 327
12124.55 312
12125.59 270
12126.63 299
12127.67 297
12128.71 307
12129.76 343
12130.80 327
12131.84 334
12132.88 289
12133.92 318
12134.96 298
12136.00 288
12137.04 356
12138.08 300
12139.12 310
12140.16 282
12141.20 281
12142.24 252
12143.28 293
12144.32 311
12145.36 308
12146.40 304
12147.44 293
12148.49 314
12149.53 309
12150.57 281
12151.61 273
12152.65 318
12153.69 276
12154.73 268
12155.77 263
12156.81 305
12157.86 319
12158.90 300
12159.94 284
12160.98 264
12162.02 267
12163.06 276
12164.10 289
12165.15 292
12166.19 253
12167.23 255
12168.27 299
12169.31 260
12170.36 294
12171.40 302
12172.44 292
12173.48 280
12174.52 254
12175.57 248
12176.61 303
12177.65 309
12178.69 264
12179.73 284
12180.78 292
12181.82 268
12182.86 273
12183.90 275
12184.95 254
12185.99 294
12187.03 307
12188.07 295
12189.12 313
12190.16 330
12191.20 305
12192.25 295
12193.29 269
12194.33 291
12195.37 291
12196.42 279
12197.46 294
12198.50 301
12199.55 265
12200.59 258
12201.63 293
12202.68 300
12203.72 303
12204.76 305
12205.81 316
12206.85 311
12207.89 294
12208.94 271
12209.98 291
12211.02 308
12212.07 301
12213.11 291
12214.16 297
12215.20 292
12216.24 286
12217.29 266
12218.33 305
12219.37 274
12220.42 278
12221.46 286
12222.51 278
12223.55 296
12224.60 299
12225.64 288
12226.68 271
12227.73 291
12228.77 292
12229.82 261
12230.86 245
12231.91 296
12232.95 253
12234.00 279
12235.04 267
12236.08 294
12237.13 264
12238.17 260
12239.22 260
12240.26 274
12241.31 267
12242.35 267
12243.40 246
12244.44 245
12245.49 268
12246.53 246
12247.58 256
12248.62 243
12249.67 227
12250.72 279
12251.76 282
12252.81 258
12253.85 249
12254.90 231
12255.94 274
12256.99 260
12258.03 253
12259.08 264
12260.13 226
12261.17 245
12262.22 228
12263.26 259
12264.31 292
12265.35 327
12266.40 260
12267.45 245
12268.49 246
12269.54 239
12270.59 273
12271.63 262
12272.68 274
12273.72 247
12274.77 229
12275.82 252
12276.86 264
12277.91 261
12278.96 258
12280.00 231
12281.05 229
12282.10 229
12283.14 247
12284.19 271
12285.24 253
12286.28 202
12287.33 247
12288.38 270
12289.42 279
12290.47 256
12291.52 231
12292.57 244
12293.61 279
12294.66 256
12295.71 211
12296.75 250
12297.80 231
12298.85 234
12299.90 235
12300.94 235
12301.99 231
12303.04 216
12304.09 216
12305.13 213
12306.18 226
12307.23 241
12308.28 220
12309.33 207
12310.37 197
12311.42 250
12312.47 230
12313.52 225
12314.57 221
12315.61 219
12316.66 218
12317.71 246
12318.76 206
12319.81 248
12320.85 252
12321.90 243
12322.95 193
12324.00 226
12325.05 273
12326.10 258
12327.15 244
12328.19 232
12329.24 220
12330.29 232
12331.34 245
12332.39 215
12333.44 223
12334.49 253
12335.54 258
12336.59 230
12337.63 238
12338.68 226
12339.73 262
12340.78 217
12341.83 232
12342.88 218
12343.93 224
12344.98 199
12346.03 251
12347.08 251
12348.13 224
12349.18 229
12350.23 252
12351.28 257
12352.33 235
12353.38 233
12354.43 246
12355.48 276
12356.52 247
12357.57 246
12358.62 254
12359.67 266
12360.72 256
12361.77 290
12362.82 252
12363.88 244
12364.93 245
12365.98 274
12367.03 212
12368.08 212
12369.13 227
12370.18 236
12371.23 228
12372.28 224
12373.33 265
12374.38 242
12375.43 249
12376.48 236
12377.53 247
12378.58 210
12379.63 227
12380.68 242
12381.73 247
12382.79 239
12383.84 241
12384.89 258
12385.94 253
12386.99 264
12388.04 288
12389.09 296
12390.14 285
12391.20 264
12392.25 287
12393.30 262
12394.35 249
12395.40 254
12396.45 276
12397.50 229
12398.56 233
12399.61 259
12400.66 265
12401.71 234
12402.76 234
12403.81 244
12404.87 285
12405.92 270
12406.97 293
12408.02 265
12409.07 251
12410.13 230
12411.18 279
12412.23 282
12413.28 247
12414.34 281
12415.39 265
12416.44 261
12417.49 281
12418.55 283
12419.60 258
12420.65 268
12421.70 313
12422.76 328
12423.81 320
12424.86 294
12425.91 276
12426.97 328
12428.02 290
12429.07 295
12430.13 259
12431.18 283
12432.23 339
12433.29 304
12434.34 292
12435.39 316
12436.44 319
12437.50 330
12438.55 290
12439.61 299
12440.66 270
12441.71 333
12442.77 349
12443.82 303
12444.87 312
12445.93 329
12446.98 354
12448.03 335
12449.09 302
12450.14 298
12451.20 315
12452.25 285
12453.30 308
12454.36 343
12455.41 367
12456.47 323
12457.52 346
12458.57 366
12459.63 378
12460.68 381
12461.74 378
12462.79 344
12463.85 384
12464.90 421
12465.95 366
12467.01 382
12468.06 419
12469.12 438
12470.17 442
12471.23 529
12472.28 628
12473.34 677
12474.39 748
12475.45 788
12476.50 770
12477.56 859
12478.61 796
12479.67 771
12480.72 709
12481.78 635
12482.83 517
12483.89 501
12484.94 499
12486.00 519
12487.05 486
12488.11 436
12489.17 425
12490.22 371
12491.28 359
12492.33 371
12493.39 402
12494.44 375
12495.50 369
12496.55 385
12497.61 348
12498.67 377
12499.72 363
12500.78 333
12501.83 339
12502.89 342
12503.95 329
12505.00 323
12506.06 327
12507.12 344
12508.17 325
12509.23 351
12510.28 308
12511.34 323
12512.40 330
12513.45 326
12514.51 371
12515.57 312
12516.62 326
12517.68 337
12518.74 357
12519.79 338
12520.85 342
12521.91 336
12522.96 305
12524.02 326
12525.08 282
12526.14 287
12527.19 278
12528.25 257
12529.31 283
12530.36 276
12531.42 284
12532.48 286
12533.54 306
12534.59 271
12535.65 315
12536.71 304
12537.77 342
12538.82 299
12539.88 326
12540.94 305
12542.00 309
12543.05 293
12544.11 293
12545.17 313
12546.23 298
12547.29 326
12548.34 340
12549.40 306
12550.46 354
12551.52 409
12552.58 366
12553.64 411
12554.69 428
12555.75 403
12556.81 415
12557.87 478
12558.93 484
12559.99 443
12561.04 449
12562.10 411
12563.16 408
12564.22 383
12565.28 382
12566.34 369
12567.40 357
12568.45 356
12569.51 329
12570.57 323
12571.63 335
12572.69 321
12573.75 343
12574.81 311
12575.87 320
12576.93 375
12577.99 350
12579.05 296
12580.11 307
12581.16 303
12582.22 367
12583.28 374
12584.34 310
12585.40 331
12586.46 297
12587.52 311
12588.58 308
12589.64 318
12590.70 298
12591.76 290
12592.82 285
12593.88 281
12594.94 301
12596.00 272
12597.06 317
12598.12 348
12599.18 298
12600.24 294
12601.30 262
12602.36 287
12603.42 293
12604.48 268
12605.54 261
12606.60 257
12607.66 295
12608.72 290
12609.79 228
12610.85 271
12611.91 317
12612.97 308
12614.03 314
12615.09 308
12616.15 284
12617.21 290
12618.27 315
12619.33 312
12620.39 312
12621.45 313
12622.52 277
12623.58 304
12624.64 277
12625.70 254
12626.76 287
12627.82 264
12628.88 233
12629.95 259
12631.01 273
12632.07 299
12633.13 277
12634.19 281
12635.25 249
12636.31 278
12637.38 303
12638.44 244
12639.50 254
12640.56 247
12641.62 285
12642.69 248
12643.75 274
12644.81 284
12645.87 279
12646.93 252
12648.00 269
12649.06 260
12650.12 225
12651.18 235
12652.25 223
12653.31 230
12654.37 232
12655.43 271
12656.50 255
12657.56 265
12658.62 254
12659.68 257
12660.75 222
12661.81 252
12662.87 228
12663.94 234
12665.00 236
12666.06 232
12667.12 210
12668.19 254
12669.25 281
12670.31 242
12671.38 226
12672.44 245
12673.50 228
12674.57 220
12675.63 246
12676.69 231
12677.76 229
12678.82 206
12679.88 223
12680.95 219
12682.01 268
12683.07 245
12684.14 267
12685.20 242
12686.27 234
12687.33 223
12688.39 264
12689.46 259
12690.52 244
12691.59 220
12692.65 245
12693.71 257
12694.78 191
12695.84 232
12696.91 243
12697.97 267
12699.04 256
12700.10 263
12701.16 243
12702.23 259
12703.29 284
12704.36 259
12705.42 229
12706.49 236
12707.55 228
12708.62 250
12709.68 226
12710.75 234
12711.81 254
12712.88 247
12713.94 265
12715.01 237
12716.07 245
12717.14 233
12718.20 233
12719.27 226
12720.33 210
12721.40 250
12722.46 227
12723.53 216
12724.59 273
12725.66 225
12726.72 227
12727.79 246
12728.86 226
12729.92 232
12730.99 260
12732.05 266
12733.12 234
12734.18 261
12735.25 245
12736.32 264
12737.38 236
12738.45 249
12739.51 227
12740.58 235
12741.65 251
12742.71 239
12743.78 230
12744.85 206
12745.91 205
12746.98 209
12748.04 239
12749.11 235
12750.18 225
12751.24 224
12752.31 212
12753.38 242
12754.44 193
12755.51 203
12756.58 218
12757.64 237
12758.71 245
12759.78 220
12760.85 224
12761.91 236
12762.98 198
12764.05 204
12765.11 221
12766.18 197
12767.25 190
12768.32 214
12769.38 225
12770.45 201
12771.52 221
12772.58 212
12773.65 235
12774.72 204
12775.79 224
12776.86 218
12777.92 224
12778.99 203
12780.06 201
12781.13 173
12782.19 188
12783.26 222
12784.33 212
12785.40 202
12786.47 188
12787.53 201
12788.60 168
12789.67 238
12790.74 197
12791.81 194
12792.87 198
12793.94 192
12795.01 188
12796.08 195
12797.15 202
12798.22 206
12799.29 188
12800.35 227
12801.42 230
12802.49 194
12803.56 227
12804.63 227
12805.70 229
12806.77 216
12807.84 206
12808.90 206
12809.97 209
12811.04 233
12812.11 230
12813.18 215
12814.25 214
12815.32 216
12816.39 237
12817.46 174
12818.53 224
12819.60 212
12820.67 207
12821.74 183
12822.81 205
12823.88 174
12824.94 192
12826.01 210
12827.08 186
12828.15 210
12829.22 212
12830.29 217
12831.36 183
12832.43 204
12833.50 158
12834.57 191
12835.64 158
12836.71 169
12837.78 180
12838.85 172
12839.92 229
12840.99 210
12842.07 218
12843.14 195
12844.21 187
12845.28 207
12846.35 202
12847.42 186
12848.49 173
12849.56 163
12850.63 168
12851.70 221
12852.77 232
12853.84 213
12854.91 215
12855.98 176
12857.06 194
12858.13 207
12859.20 209
12860.27 183
12861.34 152
12862.41 149
12863.48 182
12864.55 200
12865.62 240
12866.70 210
12867.77 207
12868.84 210
12869.91 212
12870.98 189
12872.05 177
12873.13 191
12874.20 161
12875.27 155
12876.34 178
12877.41 192
12878.48 192
12879.56 207
12880.63 199
12881.70 203
12882.77 191
12883.84 191
12884.92 192
12885.99 176
12887.06 184
12888.13 172
12889.21 191
12890.28 177
12891.35 169
12892.42 159
12893.50 168
12894.57 195
12895.64 167
12896.71 189
12897.79 186
12898.86 178
12899.93 215
12901.00 171
12902.08 159
12903.15 185
12904.22 183
12905.30 203
12906.37 187
12907.44 181
12908.52 194
12909.59 172
12910.66 173
12911.73 195
12912.81 183
12913.88 197
12914.96 183
12916.03 157
12917.10 185
12918.18 181
12919.25 187
12920.32 187
12921.40 212
12922.47 198
12923.54 177
12924.62 187
12925.69 189
12926.77 165
12927.84 180
12928.91 161
12929.99 208
12931.06 197
12932.14 212
12933.21 200
12934.28 190
12935.36 207
12936.43 212
12937.51 170
12938.58 169
12939.66 191
12940.73 186
12941.80 181
12942.88 200
12943.95 187
12945.03 208
12946.10 217
12947.18 162
12948.25 152
12949.33 175
12950.40 184
12951.48 192
12952.55 177
12953.63 181
12954.70 171
12955.78 197
12956.85 195
12957.93 174
12959.00 181
12960.08 205
12961.15 159
12962.23 170
12963.30 178
12964.38 201
12965.46 205
12966.53 160
12967.61 170
12968.68 169
12969.76 195
12970.83 227
12971.91 196
12972.99 146
12974.06 174
12975.14 211
12976.21 208
12977.29 165
12978.37 162
12979.44 193
12980.52 187
12981.59 179
12982.67 186
12983.75 146
12984.82 155
12985.90 168
12986.98 164
12988.05 149
12989.13 184
12990.20 198
12991.28 220
12992.36 187
12993.43 165
12994.51 184
12995.59 201
12996.67 158
12997.74 164
12998.82 157
12999.90 183
13000.97 201
13002.05 174
13003.13 206
13004.20 192
13005.28 136
13006.36 181
13007.44 226
13008.51 168
13009.59 185
13010.67 154
13011.75 148
13012.82 181
13013.90 187
13014.98 168
13016.06 205
13017.13 201
13018.21 191
13019.29 214
13020.37 200
13021.44 196
13022.52 213
13023.60 193
13024.68 173
13025.76 176
13026.83 160
13027.91 166
13028.99 234
13030.07 201
13031.15 213
13032.23 192
13033.30 226
13034.38 207
13035.46 201
13036.54 172
13037.62 201
13038.70 206
13039.77 202
13040.85 174
13041.93 188
13043.01 215
13044.09 218
13045.17 174
13046.25 180
13047.33 216
13048.40 194
13049.48 192
13050.56 227
13051.64 204
13052.72 200
13053.80 194
13054.88 187
13055.96 175
13057.04 160
13058.12 164
13059.20 187
13060.28 205
13061.36 183
13062.44 208
13063.51 211
13064.59 194
13065.67 165
13066.75 201
13067.83 200
13068.91 191
13069.99 158
13071.07 185
13072.15 200
13073.23 195
13074.31 203
13075.39 216
13076.47 190
13077.55 190
13078.63 189
13079.71 201
13080.79 191
13081.87 206
13082.96 197
13084.04 208
13085.12 182
13086.20 171
13087.28 198
13088.36 219
13089.44 181
13090.52 180
13091.60 193
13092.68 174
13093.76 196
13094.84 186
13095.92 187
13097.00 210
13098.09 181
13099.17 200
13100.25 168
13101.33 210
13102.41 192
13103.49 175
13104.57 158
13105.65 167
13106.74 157
13107.82 175
13108.90 204
13109.98 183
13111.06 184
13112.14 170
13113.22 180
13114.31 200
13115.39 151
13116.47 173
13117.55 204
13118.63 212
13119.72 214
13120.80 204
13121.88 198
13122.96 195
13124.04 220
13125.13 182
13126.21 186
13127.29 202
13128.37 227
13129.45 177
13130.54 194
13131.62 198
13132.70 183
13133.78 227
13134.87 189
13135.95 184
13137.03 202
13138.11 183
13139.20 212
13140.28 184
13141.36 209
13142.45 232
13143.53 195
13144.61 186
13145.69 211
13146.78 187
13147.86 189
13148.94 187
13150.03 191
13151.11 185
13152.19 182
13153.28 183
13154.36 208
13155.44 198
13156.53 169
13157.61 178
13158.69 197
13159.78 223
13160.86 197
13161.94 176
13163.03 179
13164.11 192
13165.20 163
13166.28 190
13167.36 214
13168.45 202
13169.53 230
13170.62 178
13171.70 205
13172.78 199
13173.87 212
13174.95 181
13176.04 217
13177.12 205
13178.21 210
13179.29 193
13180.37 231
13181.46 191
13182.54 193
13183.63 193
13184.71 164
13185.80 208
13186.88 186
13187.97 187
13189.05 216
13190.14 180
13191.22 186
13192.31 173
13193.39 206
13194.48 192
13195.56 215
13196.65 214
13197.73 199
13198.82 193
13199.90 210
13200.99 210
13202.07 236
13203.16 205
13204.24 193
13205.33 196
13206.41 215
13207.50 219
13208.58 220
13209.67 195
13210.76 202
13211.84 196
13212.93 208
13214.01 207
13215.10 208
13216.19 231
13217.27 180
13218.36 210
13219.44 209
13220.53 185
13221.62 206
13222.70 200
13223.79 216
13224.87 211
13225.96 204
13227.05 195
13228.13 227
13229.22 213
13230.31 180
13231.39 221
13232.48 220
13233.57 222
13234.65 212
13235.74 210
13236.83 243
13237.91 250
13239.00 225
13240.09 222
13241.17 214
13242.26 220
13243.35 193
13244.43 202
13245.52 228
13246.61 241
13247.70 245
13248.78 220
13249.87 222
13250.96 238
13252.05 249
13253.13 244
13254.22 220
13255.31 225
13256.39 243
13257.48 218
13258.57 208
13259.66 229
13260.75 246
13261.83 249
13262.92 209
13264.01 256
13265.10 228
13266.19 267
13267.27 267
13268.36 227
13269.45 225
13270.54 234
13271.63 218
13272.71 198
13273.80 227
13274.89 218
13275.98 188
13277.07 263
13278.16 268
13279.24 270
13280.33 225
13281.42 238
13282.51 261
13283.60 243
13284.69 217
13285.78 265
13286.86 304
13287.95 258
13289.04 271
13290.13 248
13291.22 253
13292.31 276
13293.40 281
13294.49 276
13295.58 283
13296.67 269
13297.76 265
13298.84 231
13299.93 225
13301.02 247
13302.11 266
13303.20 303
13304.29 248
13305.38 243
13306.47 254
13307.56 281
13308.65 248
13309.74 301
13310.83 337
13311.92 315
13313.01 308
13314.10 295
13315.19 267
13316.28 295
13317.37 286
13318.46 263
13319.55 268
13320.64 275
13321.73 281
13322.82 262
13323.91 271
13325.00 290
13326.09 285
13327.18 317
13328.27 285
13329.36 255
13330.45 256
13331.54 253
13332.64 247
13333.73 298
13334.82 307
13335.91 319
13337.00 281
13338.09 302
13339.18 300
13340.27 254
13341.36 257
13342.45 282
13343.54 269
13344.64 298
13345.73 268
13346.82 238
13347.91 289
13349.00 316
13350.09 324
13351.18 317
13352.28 319
13353.37 332
13354.46 297
13355.55 322
13356.64 325
13357.73 298
13358.83 348
13359.92 291
13361.01 313
13362.10 312
13363.19 303
13364.29 311
13365.38 322
13366.47 360
13367.56 364
13368.65 334
13369.75 308
13370.84 309
13371.93 301
13373.02 307
13374.12 294
13375.21 321
13376.30 308
13377.39 301
13378.49 342
13379.58 301
13380.67 288
13381.76 269
13382.86 257
13383.95 276
13385.04 330
13386.13 295
13387.23 327
13388.32 301
13389.41 290
13390.51 287
13391.60 273
13392.69 268
13393.79 274
13394.88 274
13395.97 282
13397.07 274
13398.16 245
13399.25 259
13400.35 272
13401.44 267
13402.53 278
13403.63 281
13404.72 290
13405.81 270
13406.91 262
13408.00 274
13409.10 261
13410.19 318
13411.28 299
13412.38 252
13413.47 251
13414.57 277
13415.66 246
13416.75 274
13417.85 289
13418.94 261
13420.04 267
13421.13 259
13422.22 244
13423.32 291
13424.41 333
13425.51 249
13426.60 278
13427.70 273
13428.79 291
13429.89 287
13430.98 298
13432.08 247
13433.17 282
13434.27 300
13435.36 261
13436.46 249
13437.55 266
13438.65 282
13439.74 261
13440.84 281
13441.93 268
13443.03 253
13444.12 277
13445.22 289
13446.31 318
13447.41 288
13448.50 273
13449.60 274
13450.69 303
13451.79 259
13452.89 259
13453.98 294
13455.08 293
13456.17 293
13457.27 271
13458.36 292
13459.46 269
13460.56 312
13461.65 326
13462.75 308
13463.84 296
13464.94 311
13466.04 294
13467.13 307
13468.23 340
13469.32 309
13470.42 297
13471.52 289
13472.61 312
13473.71 343
13474.81 317
13475.90 303
13477.00 302
13478.10 291
13479.19 302
13480.29 344
13481.39 337
13482.48 332
13483.58 322
13484.68 364
13485.77 324
13486.87 349
13487.97 304
13489.07 302
13490.16 345
13491.26 332
13492.36 321
13493.45 340
13494.55 368
13495.65 336
13496.75 327
13497.84 344
13498.94 395
13500.04 402
13501.14 399
13502.23 397
13503.33 382
13504.43 399
13505.53 426
13506.63 412
13507.72 371
13508.82 340
13509.92 346
13511.02 334
13512.12 371
13513.21 316
13514.31 293
13515.41 301
13516.51 312
13517.61 317
13518.70 294
13519.80 265
13520.90 321
13522.00 318
13523.10 317
13524.20 297
13525.30 269
13526.39 288
13527.49 335
13528.59 292
13529.69 273
13530.79 313
13531.89 331
13532.99 293
13534.09 318
13535.18 304
13536.28 266
13537.38 282
13538.48 323
13539.58 266
13540.68 282
13541.78 244
13542.88 214
13543.98 254
13545.08 314
13546.18 284
13547.28 260
13548.38 269
13549.48 257
13550.57 203
13551.67 274
13552.77 285
13553.87 260
13554.97 206
13556.07 214
13557.17 231
13558.27 226
13559.37 221
13560.47 252
13561.57 248
13562.67 262
13563.77 282
13564.87 295
13565.97 293
13567.07 258
13568.17 248
13569.28 295
13570.38 257
13571.48 242
13572.58 289
13573.68 244
13574.78 248
13575.88 225
13576.98 232
13578.08 260
13579.18 272
13580.28 267
13581.38 237
13582.48 241
13583.58 271
13584.69 269
13585.79 254
13586.89 237
13587.99 255
13589.09 271
13590.19 269
13591.29 295
13592.39 235
13593.49 224
13594.60 267
13595.70 272
13596.80 238
13597.90 220
13599.00 273
13600.10 267
13601.21 244
13602.31 296
13603.41 278
13604.51 273
13605.61 292
13606.71 276
13607.82 275
13608.92 251
13610.02 300
13611.12 314
13612.22 291
13613.33 287
13614.43 265
13615.53 275
13616.63 272
13617.74 263
13618.84 265
13619.94 248
13621.04 239
13622.15 293
13623.25 280
13624.35 262
13625.45 248
13626.56 267
13627.66 292
13628.76 276
13629.86 268
13630.97 259
13632.07 283
13633.17 271
13634.28 243
13635.38 242
13636.48 251
13637.59 267
13638.69 282
13639.79 268
13640.90 241
13642.00 268
13643.10 265
13644.21 316
13645.31 305
13646.41 268
13647.52 281
13648.62 302
13649.72 272
13650.83 292
13651.93 265
13653.03 254
13654.14 296
13655.24 248
13656.35 237
13657.45 245
13658.55 278
13659.66 275
13660.76 270
13661.87 245
13662.97 249
13664.07 269
13665.18 251
13666.28 242
13667.39 291
13668.49 304
13669.60 317
13670.70 265
13671.81 270
13672.91 250
13674.01 258
13675.12 238
13676.22 257
13677.33 279
13678.43 263
13679.54 278
13680.64 320
13681.75 273
13682.85 263
13683.96 304
13685.06 311
13686.17 255
13687.27 234
13688.38 260
13689.48 249
13690.59 318
13691.69 269
13692.80 247
13693.91 267
13695.01 251
13696.12 270
13697.22 280
13698.33 251
13699.43 286
13700.54 263
13701.64 269
13702.75 284
13703.86 313
13704.96 280
13706.07 312
13707.17 253
13708.28 286
13709.39 276
13710.49 268
13711.60 309
13712.70 299
13713.81 314
13714.92 280
13716.02 285
13717.13 340
13718.24 289
13719.34 314
13720.45 326
13721.56 290
13722.66 300
13723.77 314
13724.88 279
13725.98 302
13727.09 308
13728.20 321
13729.30 325
13730.41 284
13731.52 296
13732.62 310
13733.73 310
13734.84 294
13735.94 315
13737.05 291
13738.16 299
13739.27 320
13740.37 311
13741.48 317
13742.59 344
13743.70 339
13744.80 321
13745.91 279
13747.02 317
13748.13 345
13749.23 363
13750.34 375
13751.45 415
13752.56 399
13753.67 360
13754.77 370
13755.88 374
13756.99 383
13758.10 453
13759.21 390
13760.31 379
13761.42 467
13762.53 445
13763.64 452
13764.75 417
13765.85 428
13766.96 484
13768.07 491
13769.18 499
13770.29 558
13771.40 589
13772.51 592
13773.61 610
13774.72 639
13775.83 610
13776.94 530
13778.05 547
13779.16 439
13780.27 484
13781.38 466
13782.48 449
13783.59 404
13784.70 412
13785.81 355
13786.92 374
13788.03 364
13789.14 353
13790.25 331
13791.36 338
13792.47 391
13793.58 381
13794.69 347
13795.80 352
13796.91 380
13798.02 339
13799.13 390
13800.24 312
13801.35 338
13802.45 340
13803.56 339
13804.67 324
13805.78 313
13806.89 325
13808.00 343
13809.11 345
13810.22 305
13811.34 311
13812.45 339
13813.56 341
13814.67 347
13815.78 357
13816.89 299
13818.00 320
13819.11 293
13820.22 341
13821.33 334
13822.44 280
13823.55 314
13824.66 297
13825.77 331
13826.88 317
13827.99 303
13829.10 323
13830.22 322
13831.33 255
13832.44 261
13833.55 306
13834.66 326
13835.77 308
13836.88 298
13837.99 256
13839.10 273
13840.22 280
13841.33 281
13842.44 293
13843.55 283
13844.66 319
13845.77 306
13846.88 286
13848.00 295
13849.11 301
13850.22 303
13851.33 276
13852.44 297
13853.56 335
13854.67 323
13855.78 337
13856.89 315
13858.00 294
13859.12 309
13860.23 286
13861.34 310
13862.45 324
13863.56 314
13864.68 363
13865.79 325
13866.90 309
13868.01 332
13869.13 327
13870.24 329
13871.35 307
13872.46 332
13873.58 339
13874.69 381
13875.80 377
13876.91 377
13878.03 333
13879.14 321
13880.25 368
13881.37 345
13882.48 356
13883.59 351
13884.71 340
13885.82 363
13886.93 358
13888.05 341
13889.16 384
13890.27 363
13891.39 342
13892.50 375
13893.61 426
13894.73 410
13895.84 406
13896.95 375
13898.07 356
13899.18 385
13900.29 394
13901.41 357
13902.52 362
13903.64 350
13904.75 329
13905.86 307
13906.98 300
13908.09 291
13909.21 329
13910.32 313
13911.43 300
13912.55 345
13913.66 313
13914.78 315
13915.89 308
13917.01 319
13918.12 277
13919.24 323
13920.35 317
13921.46 279
13922.58 291
13923.69 268
13924.81 307
13925.92 260
13927.04 301
13928.15 305
13929.27 289
13930.38 303
13931.50 302
13932.61 314
13933.73 296
13934.84 284
13935.96 291
13937.07 305
13938.19 318
13939.30 304
13940.42 302
13941.54 271
13942.65 304
13943.77 297
13944.88 281
13946.00 271
13947.11 261
13948.23 298
13949.34 273
13950.46 278
13951.58 251
13952.69 303
13953.81 276
13954.92 278
13956.04 273
13957.16 279
13958.27 275
13959.39 257
13960.50 268
13961.62 269
13962.74 254
13963.85 244
13964.97 245
13966.09 242
13967.20 250
13968.32 299
13969.44 298
13970.55 310
13971.67 282
13972.79 249
13973.90 291
13975.02 260
13976.14 287
13977.25 298
13978.37 268
13979.49 243
13980.60 248
13981.72 280
13982.84 294
13983.95 272
13985.07 279
13986.19 249
13987.31 297
13988.42 310
13989.54 291
13990.66 293
13991.78 277
13992.89 262
13994.01 249
13995.13 250
13996.25 242
13997.36 249
13998.48 271
13999.60 298
14000.72 320
14001.83 281
14002.95 304
14004.07 296
14005.19 248
14006.31 255
14007.42 239
14008.54 279
14009.66 311
14010.78 276
14011.90 282
14013.02 281
14014.13 278
14015.25 281
14016.37 275
14017.49 292
14018.61 270
14019.73 256
14020.84 253
14021.96 259
14023.08 290
14024.20 230
14025.32 301
14026.44 294
14027.56 263
14028.68 278
14029.80 272
14030.91 244
14032.03 276
14033.15 260
14034.27 256
14035.39 308
14036.51 260
14037.63 285
14038.75 260
14039.87 267
14040.99 273
14042.11 304
14043.23 293
14044.35 289
14045.47 270
14046.58 243
14047.70 250
14048.82 250
14049.94 276
14051.06 290
14052.18 274
14053.30 273
14054.42 270
14055.54 274
14056.66 229
14057.78 279
14058.90 306
14060.02 292
14061.14 325
14062.26 315
14063.38 317
14064.51 329
14065.63 293
14066.75 292
14067.87 296
14068.99 297
14070.11 284
14071.23 305
14072.35 338
14073.47 354
14074.59 329
14075.71 404
14076.83 354
14077.95 330
14079.07 363
14080.19 365
14081.32 363
14082.44 350
14083.56 348
14084.68 334
14085.80 361
14086.92 385
14088.04 375
14089.16 373
14090.29 371
14091.41 357
14092.53 401
14093.65 394
14094.77 456
14095.89 459
14097.01 439
14098.14 442
14099.26 454
14100.38 439
14101.50 419
14102.62 445
14103.75 411
14104.87 365
14105.99 397
14107.11 392
14108.23 344
14109.36 340
14110.48 325
14111.60 334
14112.72 296
14113.84 301
14114.97 330
14116.09 309
14117.21 309
14118.33 328
14119.46 331
14120.58 304
14121.70 302
14122.82 309
14123.95 335
14125.07 347
14126.19 295
14127.32 280
14128.44 284
14129.56 271
14130.68 302
14131.81 300
14132.93 288
14134.05 293
14135.18 311
14136.30 305
14137.42 278
14138.55 280
14139.67 296
14140.79 302
14141.92 305
14143.04 322
14144.16 301
14145.29 273
14146.41 265
14147.54 275
14148.66 293
14149.78 271
14150.91 293
14152.03 272
14153.15 283
14154.28 233
14155.40 277
14156.53 297
14157.65 292
14158.77 280
14159.90 264
14161.02 264
14162.15 277
14163.27 242
14164.40 252
14165.52 234
14166.64 254
14167.77 283
14168.89 275
14170.02 242
14171.14 266
14172.27 259
14173.39 269
14174.52 259
14175.64 211
14176.77 246
14177.89 277
14179.02 241
14180.14 256
14181.27 270
14182.39 253
14183.52 231
14184.64 268
14185.77 264
14186.89 226
14188.02 266
14189.14 239
14190.27 250
14191.39 260
14192.52 266
14193.64 279
14194.77 248
14195.90 215
14197.02 200
14198.15 213
14199.27 256
14200.40 237
14201.52 243
14202.65 270
14203.78 243
14204.90 241
14206.03 231
14207.15 255
14208.28 241
14209.41 248
14210.53 231
14211.66 232
14212.78 249
14213.91 242
14215.04 253
14216.16 192
14217.29 221
14218.42 216
14219.54 242
14220.67 266
14221.80 226
14222.92 233
14224.05 246
14225.18 229
14226.30 199
14227.43 252
14228.56 222
14229.68 211
14230.81 206
14231.94 220
14233.06 217
14234.19 231
14235.32 270
14236.45 227
14237.57 215
14238.70 219
14239.83 231
14240.96 249
14242.08 245
14243.21 245
14244.34 245
14245.47 227
14246.59 218
14247.72 202
14248.85 199
14249.98 205
14251.10 190
14252.23 194
14253.36 197
14254.49 187
14255.62 204
14256.74 221
14257.87 207
14259.00 222
14260.13 247
14261.26 228
14262.38 208
14263.51 183
14264.64 231
14265.77 215
14266.90 176
14268.03 222
14269.15 225
14270.28 222
14271.41 212
14272.54 209
14273.67 214
14274.80 198
14275.93 199
14277.06 198
14278.18 215
14279.31 185
14280.44 175
14281.57 194
14282.70 187
14283.83 185
14284.96 177
14286.09 190
14287.22 189
14288.35 220
14289.48 237
14290.60 188
14291.73 194
14292.86 194
14293.99 192
14295.12 212
14296.25 173
14297.38 177
14298.51 199
14299.64 174
14300.77 206
14301.90 188
14303.03 205
14304.16 189
14305.29 199
14306.42 179
14307.55 186
14308.68 190
14309.81 148
14310.94 181
14312.07 188
14313.20 203
14314.33 165
14315.46 163
14316.59 182
14317.72 171
14318.85 149
14319.98 183
14321.11 165
14322.24 150
14323.38 153
14324.51 179
14325.64 163
14326.77 157
14327.90 158
14329.03 166
14330.16 179
14331.29 159
14332.42 180
14333.55 190
14334.68 182
14335.82 172
14336.95 196
14338.08 208
14339.21 158
14340.34 160
14341.47 159
14342.60 180
14343.73 189
14344.87 193
14346.00 179
14347.13 183
14348.26 182
14349.39 179
14350.52 169
14351.66 156
14352.79 142
14353.92 144
14355.05 155
14356.18 149
14357.32 144
14358.45 164
14359.58 190
14360.71 203
14361.84 165
14362.98 155
14364.11 160
14365.24 188
14366.37 187
14367.51 180
14368.64 145
14369.77 181
14370.90 155
14372.04 179
14373.17 161
14374.30 169
14375.43 145
14376.57 186
14377.70 167
14378.83 188
14379.97 159
14381.10 176
14382.23 175
14383.36 153
14384.50 150
14385.63 152
14386.76 169
14387.90 192
14389.03 154
14390.16 156
14391.30 160
14392.43 156
14393.56 156
14394.70 134
14395.83 147
14396.96 181
14398.10 158
14399.23 147
14400.37 165
14401.50 153
14402.63 181
14403.77 160
14404.90 146
14406.03 146
14407.17 160
14408.30 168
14409.44 188
14410.57 143
14411.70 157
14412.84 170
14413.97 160
14415.11 155
14416.24 157
14417.38 157
14418.51 184
14419.64 187
14420.78 149
14421.91 166
14423.05 167
14424.18 142
14425.32 153
14426.45 180
14427.59 148
14428.72 167
14429.86 160
14430.99 187
14432.13 144
14433.26 142
14434.40 173
14435.53 187
14436.67 190
14437.80 187
14438.94 202
14440.07 205
14441.21 197
14442.34 160
14443.48 166
14444.61 154
14445.75 160
14446.89 160
14448.02 158
14449.16 162
14450.29 166
14451.43 188
14452.56 162
14453.70 167
14454.84 157
14455.97 160
14457.11 191
14458.24 156
14459.38 137
14460.52 158
14461.65 182
14462.79 157
14463.92 148
14465.06 172
14466.20 196
14467.33 166
14468.47 176
14469.61 161
14470.74 147
14471.88 190
14473.02 183
14474.15 171
14475.29 171
14476.43 192
14477.56 189
14478.70 168
14479.84 172
14480.97 160
14482.11 171
14483.25 204
14484.38 190
14485.52 144
14486.66 162
14487.79 152
14488.93 157
14490.07 150
14491.21 148
14492.34 166
14493.48 179
14494.62 167
14495.76 170
14496.89 189
14498.03 181
14499.17 154
14500.31 178
14501.44 153
14502.58 171
14503.72 158
14504.86 182
14506.00 181
14507.13 170
14508.27 179
14509.41 194
14510.55 177
14511.69 182
14512.82 150
14513.96 177
14515.10 172
14516.24 210
14517.38 184
14518.51 198
14519.65 201
14520.79 204
14521.93 226
14523.07 211
14524.21 198
14525.35 196
14526.48 185
14527.62 179
14528.76 190
14529.90 174
14531.04 200
14532.18 186
14533.32 177
14534.46 167
14535.60 195
14536.73 149
14537.87 170
14539.01 197
14540.15 177
14541.29 143
14542.43 150
14543.57 150
14544.71 140
14545.85 169
14546.99 194
14548.13 168
14549.27 184
14550.41 190
14551.55 159
14552.69 179
14553.83 167
14554.97 173
14556.11 157
14557.25 167
14558.39 191
14559.53 195
14560.67 188
14561.81 197
14562.95 202
14564.09 141
14565.23 162
14566.37 164
14567.51 202
14568.65 190
14569.79 186
14570.93 185
14572.07 158
14573.21 176
14574.35 212
14575.49 152
14576.63 143
14577.77 180
14578.91 170
14580.05 173
14581.19 168
14582.33 221
14583.48 213
14584.62 213
14585.76 202
14586.90 201
14588.04 209
14589.18 210
14590.32 202
14591.46 185
14592.60 198
14593.75 207
14594.89 235
14596.03 239
14597.17 190
14598.31 191
14599.45 205
14600.59 204
14601.74 178
14602.88 187
14604.02 231
14605.16 214
14606.30 204
14607.44 207
14608.59 222
14609.73 197
14610.87 210
14612.01 224
14613.15 244
14614.30 215
14615.44 241
14616.58 235
14617.72 226
14618.87 210
14620.01 244
14621.15 245
14622.29 230
14623.44 262
14624.58 205
14625.72 218
14626.86 267
14628.01 266
14629.15 258
14630.29 261
14631.43 268
14632.58 275
14633.72 299
14634.86 306
14636.01 281
14637.15 279
14638.29 277
14639.44 260
14640.58 275
14641.72 255
14642.86 275
14644.01 223
14645.15 214
14646.29 204
14647.44 232
14648.58 225
14649.73 215
14650.87 222
14652.01 200
14653.16 202
14654.30 178
14655.44 192
14656.59 188
14657.73 198
14658.87 219
14660.02 194
14661.16 189
14662.31 220
14663.45 196
14664.59 227
14665.74 190
14666.88 180
14668.03 197
14669.17 182
14670.32 160
14671.46 187
14672.60 187
14673.75 194
14674.89 184
14676.04 196
14677.18 159
14678.33 201
14679.47 179
14680.62 140
14681.76 170
14682.91 168
14684.05 174
14685.20 140
14686.34 168
14687.49 140
14688.63 142
14689.78 170
14690.92 171
14692.07 152
14693.21 155
14694.36 134
14695.50 137
14696.65 156
14697.79 171
14698.94 161
14700.08 156
14701.23 150
14702.38 138
14703.52 134
14704.67 131
14705.81 139
14706.96 186
14708.10 162
14709.25 153
14710.40 176
14711.54 150
14712.69 145
14713.83 155
14714.98 155
14716.13 160
14717.27 126
14718.42 145
14719.56 142
14720.71 145
14721.86 165
14723.00 168
14724.15 152
14725.30 172
14726.44 178
14727.59 152
14728.74 157
14729.88 131
14731.03 160
14732.18 145
14733.32 151
14734.47 154
14735.62 162
14736.76 129
14737.91 162
14739.06 132
14740.20 132
14741.35 163
14742.50 120
14743.65 131
14744.79 162
14745.94 134
14747.09 137
14748.23 139
14749.38 147
14750.53 154
14751.68 169
14752.82 148
14753.97 139
14755.12 135
14756.27 126
14757.42 127
14758.56 152
14759.71 154
14760.86 145
14762.01 127
14763.15 139
14764.30 144
14765.45 147
14766.60 126
14767.75 150
14768.90 154
14770.04 128
14771.19 118
14772.34 140
14773.49 176
14774.64 133
14775.79 144
14776.93 154
14778.08 166
14779.23 136
14780.38 141
14781.53 147
14782.68 132
14783.83 131
14784.97 165
14786.12 148
14787.27 111
14788.42 127
14789.57 171
14790.72 173
14791.87 152
14793.02 149
14794.17 141
14795.32 143
14796.46 133
14797.61 129
14798.76 145
14799.91 158
14801.06 131
14802.21 164
14803.36 134
14804.51 124
14805.66 120
14806.81 123
14807.96 119
14809.11 103
14810.26 128
14811.41 127
14812.56 131
14813.71 152
14814.86 119
14816.01 140
14817.16 110
14818.31 116
14819.46 151
14820.61 136
14821.76 128
14822.91 126
14824.06 134
14825.21 134
14826.36 135
14827.51 117
14828.66 127
14829.81 123
14830.96 127
14832.11 126
14833.26 137
14834.42 118
14835.57 127
14836.72 120
14837.87 133
14839.02 109
14840.17 94
14841.32 112
14842.47 119
14843.62 108
14844.77 101
14845.92 101
14847.08 116
14848.23 115
14849.38 139
14850.53 121
14851.68 101
14852.83 119
14853.98 107
14855.14 123
14856.29 129
14857.44 85
14858.59 119
14859.74 135
14860.89 107
14862.05 142
14863.20 128
14864.35 121
14865.50 116
14866.65 104
14867.81 106
14868.96 116
14870.11 142
14871.26 121
14872.41 106
14873.57 108
14874.72 124
14875.87 120
14877.02 116
14878.18 116
14879.33 109
14880.48 101
14881.63 134
14882.79 136
14883.94 133
14885.09 99
14886.24 107
14887.40 115
14888.55 129
14889.70 125
14890.86 136
14892.01 118
14893.16 129
14894.31 143
14895.47 148
14896.62 135
14897.77 119
14898.93 104
14900.08 122
14901.23 158
14902.39 151
14903.54 121
14904.69 124
14905.85 111
14907.00 109
14908.16 110
14909.31 100
14910.46 137
14911.62 132
14912.77 130
14913.92 139
14915.08 122
14916.23 123
14917.39 123
14918.54 126
14919.69 105
14920.85 136
14922.00 131
14923.16 127
14924.31 139
14925.46 155
14926.62 125
14927.77 109
14928.93 111
14930.08 113
14931.24 127
14932.39 136
14933.55 109
14934.70 123
14935.85 139
14937.01 105
14938.16 118
14939.32 142
14940.47 134
14941.63 140
14942.78 164
14943.94 131
14945.09 138
14946.25 102
14947.40 142
14948.56 143
14949.71 122
14950.87 127
14952.03 142
14953.18 115
14954.34 126
14955.49 128
14956.65 136
14957.80 106
14958.96 113
14960.11 139
14961.27 130
14962.42 128
14963.58 155
14964.74 106
14965.89 114
14967.05 131
14968.20 138
14969.36 143
14970.52 139
14971.67 130
14972.83 118
14973.98 147
14975.14 134
14976.30 117
14977.45 140
14978.61 133
14979.77 127
14980.92 123
14982.08 127
14983.24 112
14984.39 132
14985.55 111
14986.70 113
14987.86 122
14989.02 122
14990.18 130
14991.33 95
14992.49 106
14993.65 131
14994.80 120
14995.96 134
14997.12 105
14998.27 105
14999.43 116
15000.59 99
15001.75 104
15002.90 86
15004.06 109
15005.22 124
15006.37 92
15007.53 105
15008.69 96
15009.85 96
15011.00 114
15012.16 138
15013.32 121
15014.48 104
15015.64 102
15016.79 87
15017.95 100
15019.11 96
15020.27 105
15021.43 113
15022.58 126
15023.74 97
15024.90 104
15026.06 126
15027.22 126
15028.37 123
15029.53 96
15030.69 91
15031.85 111
15033.01 97
15034.17 94
15035.32 110
15036.48 143
15037.64 121
15038.80 124
15039.96 104
15041.12 111
15042.28 127
15043.44 124
15044.59 89
15045.75 104
15046.91 115
15048.07 110
15049.23 117
15050.39 117
15051.55 107
15052.71 96
15053.87 121
15055.03 106
15056.19 132
15057.35 116
15058.50 129
15059.66 102
15060.82 119
15061.98 97
15063.14 94
15064.30 108
15065.46 112
15066.62 113
15067.78 97
15068.94 95
15070.10 128
15071.26 91
15072.42 90
15073.58 101
15074.74 101
15075.90 101
15077.06 97
15078.22 95
15079.38 124
15080.54 157
15081.70 110
15082.86 108
15084.02 95
15085.18 110
15086.34 132
15087.50 92
15088.67 98
15089.83 100
15090.99 116
15092.15 118
15093.31 109
15094.47 122
15095.63 117
15096.79 107
15097.95 106
15099.11 92
15100.27 97
15101.43 122
15102.60 113
15103.76 101
15104.92 91
15106.08 76
15107.24 122
15108.40 95
15109.56 101
15110.72 109
15111.89 95
15113.05 102
15114.21 118
15115.37 108
15116.53 98
15117.69 111
15118.86 122
15120.02 97
15121.18 94
15122.34 112
15123.50 114
15124.67 125
15125.83 156
15126.99 124
15128.15 110
15129.31 117
15130.48 104
15131.64 98
15132.80 90
15133.96 109
15135.13 89
15136.29 125
15137.45 140
15138.61 103
15139.78 106
15140.94 123
15142.10 119
15143.26 118
15144.43 117
15145.59 119
15146.75 112
15147.91 95
15149.08 105
15150.24 101
15151.40 108
15152.57 104
15153.73 107
15154.89 134
15156.06 141
15157.22 128
15158.38 119
15159.55 90
15160.71 106
15161.87 114
15163.04 139
15164.20 124
15165.36 105
15166.53 97
15167.69 106
15168.85 111
15170.02 118
15171.18 113
15172.35 116
15173.51 91
15174.67 82
15175.84 97
15177.00 104
15178.17 130
15179.33 142
15180.49 119
15181.66 95
15182.82 104
15183.99 149
15185.15 143
15186.31 112
15187.48 111
15188.64 146
15189.81 117
15190.97 96
15192.14 115
15193.30 140
15194.47 114
15195.63 127
15196.80 119
15197.96 109
15199.13 128
15200.29 129
15201.46 127
15202.62 129
15203.79 119
15204.95 116
15206.12 119
15207.28 140
15208.45 116
15209.61 114
15210.78 119
15211.94 130
15213.11 152
15214.27 117
15215.44 130
15216.60 133
15217.77 121
15218.93 154
15220.10 149
15221.27 88
15222.43 109
15223.60 143
15224.76 108
15225.93 111
15227.10 122
15228.26 130
15229.43 154
15230.59 127
15231.76 152
15232.93 112
15234.09 159
15235.26 144
15236.42 141
15237.59 108
15238.76 120
15239.92 149
15241.09 121
15242.26 103
15243.42 132
15244.59 113
15245.76 123
15246.92 113
15248.09 106
15249.26 125
15250.42 97
15251.59 102
15252.76 107
15253.92 100
15255.09 136
15256.26 136
15257.43 116
15258.59 112
15259.76 131
15260.93 137
15262.09 114
15263.26 117
15264.43 128
15265.60 128
15266.76 118
15267.93 106
15269.10 127
15270.27 116
15271.43 106
15272.60 120
15273.77 113
15274.94 104
15276.10 102
15277.27 89
15278.44 146
15279.61 110
15280.78 104
15281.94 106
15283.11 105
15284.28 102
15285.45 97
15286.62 115
15287.79 107
15288.95 128
15290.12 121
15291.29 125
15292.46 104
15293.63 114
15294.80 118
15295.96 109
15297.13 113
15298.30 109
15299.47 115
15300.64 119
15301.81 136
15302.98 129
15304.15 106
15305.31 102
15306.48 149
15307.65 135
15308.82 121
15309.99 117
15311.16 97
15312.33 116
15313.50 128
15314.67 91
15315.84 91
15317.01 117
15318.18 108
15319.34 103
15320.51 90
15321.68 119
15322.85 116
15324.02 95
15325.19 99
15326.36 116
15327.53 117
15328.70 110
15329.87 127
15331.04 106
15332.21 118
15333.38 99
15334.55 116
15335.72 95
15336.89 119
15338.06 91
15339.23 103
15340.40 128
15341.57 101
15342.74 116
15343.91 117
15345.08 103
15346.26 92
15347.43 74
15348.60 100
15349.77 113
15350.94 109
15352.11 131
15353.28 151
15354.45 113
15355.62 105
15356.79 100
15357.96 100
15359.13 114
15360.30 129
15361.48 129
15362.65 93
15363.82 77
15364.99 111
15366.16 110
15367.33 129
15368.50 109
15369.67 141
15370.85 123
15372.02 104
15373.19 118
15374.36 134
15375.53 131
15376.70 111
15377.88 103
15379.05 123
15380.22 115
15381.39 114
15382.56 116
15383.73 121
15384.91 134
15386.08 139
15387.25 147
15388.42 125
15389.59 126
15390.77 102
15391.94 113
15393.11 117
15394.28 102
15395.46 111
15396.63 113
15397.80 128
15398.97 110
15400.15 101
15401.32 112
15402.49 116
15403.66 117
15404.84 102
15406.01 104
15407.18 99
15408.36 106
15409.53 139
15410.70 122
15411.87 118
15413.05 101
15414.22 107
15415.39 119
15416.57 126
15417.74 134
15418.91 128
15420.09 106
15421.26 120
15422.43 91
15423.61 97
15424.78 102
15425.95 114
15427.13 107
15428.30 98
15429.47 100
15430.65 97
15431.82 111
15433.00 113
15434.17 108
15435.34 106
15436.52 105
15437.69 102
15438.87 105
15440.04 89
15441.21 86
15442.39 107
15443.56 122
15444.74 109
15445.91 106
15447.09 124
15448.26 91
15449.43 111
15450.61 89
15451.78 90
15452.96 116
15454.13 99
15455.31 100
15456.48 113
15457.66 94
15458.83 115
15460.01 109
15461.18 96
15462.36 86
15463.53 93
15464.71 98
15465.88 86
15467.06 121
15468.23 109
15469.41 91
15470.58 99
15471.76 103
15472.93 103
15474.11 110
15475.28 89
15476.46 105
15477.63 104
15478.81 107
15479.99 104
15481.16 102
15482.34 103
15483.51 103
15484.69 107
15485.86 90
15487.04 93
15488.22 119
15489.39 141
15490.57 113
15491.74 121
15492.92 145
15494.10 101
15495.27 118
15496.45 104
15497.62 96
15498.80 107
15499.98 114
15501.15 123
15502.33 106
15503.51 92
15504.68 100
15505.86 114
15507.04 128
15508.21 132
15509.39 124
15510.57 104
15511.74 101
15512.92 78
15514.10 103
15515.27 113
15516.45 121
15517.63 123
15518.81 131
15519.98 111
15521.16 132
15522.34 136
15523.51 96
15524.69 112
15525.87 127
15527.05 102
15528.22 86
15529.40 112
15530.58 110
15531.76 116
15532.93 127
15534.11 119
15535.29 101
15536.47 128
15537.64 137
15538.82 154
15540.00 138
15541.18 103
15542.36 119
15543.53 126
15544.71 100
15545.89 124
15547.07 110
15548.25 116
15549.43 101
15550.60 95
15551.78 124
15552.96 105
15554.14 109
15555.32 110
15556.50 111
15557.67 125
15558.85 136
15560.03 130
15561.21 118
15562.39 132
15563.57 148
15564.75 120
15565.93 140
15567.10 127
15568.28 101
15569.46 103
15570.64 141
15571.82 161
15573.00 123
15574.18 130
15575.36 110
15576.54 117
15577.72 112
15578.90 116
15580.08 132
15581.26 152
15582.43 142
15583.61 119
15584.79 133
15585.97 136
15587.15 134
15588.33 166
15589.51 165
15590.69 115
15591.87 108
15593.05 115
15594.23 126
15595.41 135
15596.59 119
15597.77 132
15598.95 134
15600.13 160
15601.31 137
15602.49 135
15603.67 137
15604.85 143
15606.03 173
15607.21 166
15608.40 158
15609.58 164
15610.76 140
15611.94 142
15613.12 132
15614.30 187
15615.48 163
15616.66 130
15617.84 139
15619.02 123
15620.20 158
15621.38 153
15622.56 158
15623.75 145
15624.93 136
15626.11 136
15627.29 118
15628.47 128
15629.65 121
15630.83 122
15632.01 188
15633.20 152
15634.38 161
15635.56 144
15636.74 151
15637.92 151
15639.10 164
15640.29 161
15641.47 135
15642.65 137
15643.83 145
15645.01 167
15646.19 131
15647.38 150
15648.56 177
15649.74 183
15650.92 172
15652.10 178
15653.29 180
15654.47 185
15655.65 196
15656.83 165
15658.02 174
15659.20 201
15660.38 175
15661.56 186
15662.75 174
15663.93 148
15665.11 202
15666.29 215
15667.48 161
15668.66 168
15669.84 154
15671.03 153
15672.21 172
15673.39 188
15674.57 229
15675.76 195
15676.94 170
15678.12 159
15679.31 157
15680.49 131
15681.67 166
15682.86 205
15684.04 201
15685.22 195
15686.41 185
15687.59 168
15688.77 147
15689.96 170
15691.14 188
15692.32 159
15693.51 172
15694.69 192
15695.88 168
15697.06 167
15698.24 155
15699.43 188
15700.61 190
15701.80 193
15702.98 168
15704.16 161
15705.35 187
15706.53 191
15707.72 172
15708.90 191
15710.09 174
15711.27 179
15712.45 175
15713.64 182
15714.82 246
15716.01 208
15717.19 172
15718.38 211
15719.56 213
15720.75 204
15721.93 199
15723.12 204
15724.30 200
15725.49 190
15726.67 199
15727.86 202
15729.04 200
15730.23 190
15731.41 168
15732.60 198
15733.78 200
15734.97 194
15736.15 192
15737.34 171
15738.52 180
15739.71 208
15740.89 195
15742.08 217
15743.27 191
15744.45 186
15745.64 202
15746.82 206
15748.01 198
15749.19 218
15750.38 239
15751.57 216
15752.75 215
15753.94 225
15755.12 212
15756.31 190
15757.50 208
15758.68 226
15759.87 218
15761.05 218
15762.24 209
15763.43 184
15764.61 204
15765.80 179
15766.99 191
15768.17 212
15769.36 188
15770.55 197
15771.73 212
15772.92 221
15774.11 247
15775.29 249
15776.48 177
15777.67 199
15778.85 192
15780.04 193
15781.23 199
15782.42 189
15783.60 184
15784.79 174
15785.98 215
15787.16 203
15788.35 186
15789.54 159
15790.73 170
15791.91 156
15793.10 179
15794.29 170
15795.48 184
15796.66 145
15797.85 167
15799.04 178
15800.23 167
15801.41 158
15802.60 154
15803.79 148
15804.98 143
15806.17 138
15807.35 158
15808.54 166
15809.73 161
15810.92 161
15812.11 177
15813.30 147
15814.48 144
15815.67 140
15816.86 153
15818.05 151
15819.24 135
15820.43 157
15821.61 145
15822.80 165
15823.99 170
15825.18 141
15826.37 135
15827.56 123
15828.75 150
15829.94 156
15831.12 141
15832.31 175
15833.50 153
15834.69 138
15835.88 152
15837.07 161
15838.26 154
15839.45 149
15840.64 159
15841.83 153
15843.02 127
15844.21 128
15845.39 153
15846.58 148
15847.77 143
15848.96 120
15850.15 128
15851.34 134
15852.53 154
15853.72 153
15854.91 156
15856.10 153
15857.29 151
15858.48 138
15859.67 140
15860.86 146
15862.05 134
15863.24 119
15864.43 125
15865.62 124
15866.81 140
15868.00 158
15869.19 156
15870.38 161
15871.57 150
15872.76 134
15873.96 148
15875.15 147
15876.34 129
15877.53 157
15878.72 145
15879.91 128
15881.10 149
15882.29 152
15883.48 124
15884.67 122
15885.86 149
15887.05 139
15888.25 169
15889.44 161
15890.63 169
15891.82 158
15893.01 160
15894.20 139
15895.39 151
15896.58 165
15897.78 158
15898.97 154
15900.16 143
15901.35 151
15902.54 165
15903.73 154
15904.92 144
15906.12 136
15907.31 142
15908.50 159
15909.69 155
15910.88 153
15912.08 153
15913.27 162
15914.46 158
15915.65 153
15916.84 145
15918.04 139
15919.23 124
15920.42 133
15921.61 143
15922.81 138
15924.00 124
15925.19 139
15926.38 166
15927.58 163
15928.77 162
15929.96 166
15931.15 143
15932.35 156
15933.54 119
15934.73 129
15935.92 147
15937.12 177
15938.31 160
15939.50 159
15940.70 180
15941.89 143
15943.08 129
15944.28 142
15945.47 146
15946.66 155
15947.86 150
15949.05 113
15950.24 123
15951.44 131
15952.63 138
15953.82 130
15955.02 123
15956.21 134
15957.40 156
15958.60 142
15959.79 118
15960.99 114
15962.18 122
15963.37 107
15964.57 130
15965.76 152
15966.96 131
15968.15 108
15969.34 121
15970.54 129
15971.73 110
15972.93 113
15974.12 129
15975.31 131
15976.51 122
15977.70 99
15978.90 108
15980.09 136
15981.29 97
15982.48 93
15983.68 104
15984.87 102
15986.07 112
15987.26 85
15988.46 103
15989.65 109
15990.85 94
15992.04 112
15993.24 111
15994.43 102
15995.63 93
15996.82 141
15998.02 125
15999.21 106
16000.41 116
16001.60 100
16002.80 117
16003.99 135
16005.19 106
16006.38 117
16007.58 123
16008.77 133
16009.97 117
16011.17 115
16012.36 97
16013.56 99
16014.75 104
16015.95 128
16017.14 111
16018.34 106
16019.54 117
16020.73 122
16021.93 95
16023.13 97
16024.32 112
16025.52 98
16026.71 115
16027.91 91
16029.11 110
16030.30 101
16031.50 83
16032.70 127
16033.89 97
16035.09 107
16036.29 98
16037.48 101
16038.68 106
16039.88 105
16041.07 113
16042.27 115
16043.47 102
16044.66 88
16045.86 91
16047.06 109
16048.25 106
16049.45 109
16050.65 89
16051.85 94
16053.04 98
16054.24 113
16055.44 127
16056.64 102
16057.83 115
16059.03 107
16060.23 110
16061.43 125
16062.62 117
16063.82 114
16065.02 134
16066.22 130
16067.41 98
16068.61 118
16069.81 89
16071.01 113
16072.21 113
16073.40 108
16074.60 112
16075.80 95
16077.00 111
16078.20 106
16079.39 105
16080.59 94
16081.79 89
16082.99 88
16084.19 114
16085.39 97
16086.58 121
16087.78 88
16088.98 86
16090.18 102
16091.38 82
16092.58 91
16093.78 116
16094.98 108
16096.17 125
16097.37 117
16098.57 93
16099.77 92
16100.97 100
16102.17 100
16103.37 95
16104.57 102
16105.77 102
16106.97 131
16108.17 94
16109.36 78
16110.56 87
16111.76 95
16112.96 86
16114.16 114
16115.36 118
16116.56 117
16117.76 123
16118.96 89
16120.16 100
16121.36 121
16122.56 84
16123.76 94
16124.96 99
16126.16 79
16127.36 74
16128.56 109
16129.76 93
16130.96 85
16132.16 104
16133.36 102
16134.56 101
16135.76 98
16136.96 97
16138.16 82
16139.36 81
16140.56 98
16141.76 98
16142.97 83
16144.17 101
16145.37 98
16146.57 128
16147.77 132
16148.97 96
16150.17 96
16151.37 91
16152.57 97
16153.77 85
16154.97 85
16156.18 106
16157.38 97
16158.58 106
16159.78 101
16160.98 105
16162.18 109
16163.38 97
16164.58 114
16165.79 99
16166.99 101
16168.19 104
16169.39 121
16170.59 106
16171.79 99
16173.00 101
16174.20 88
16175.40 107
16176.60 104
16177.80 105
16179.01 109
16180.21 96
16181.41 101
16182.61 102
16183.81 93
16185.02 91
16186.22 111
16187.42 91
16188.62 79
16189.82 99
16191.03 103
16192.23 115
16193.43 92
16194.63 106
16195.84 96
16197.04 98
16198.24 127
16199.45 101
16200.65 103
16201.85 91
16203.05 109
16204.26 88
16205.46 109
16206.66 93
16207.87 128
16209.07 110
16210.27 104
16211.48 110
16212.68 99
16213.88 100
16215.08 123
16216.29 119
16217.49 105
16218.70 89
16219.90 108
16221.10 105
16222.31 98
16223.51 91
16224.71 91
16225.92 119
16227.12 93
16228.32 111
16229.53 86
16230.73 108
16231.94 106
16233.14 102
16234.34 91
16235.55 106
16236.75 99
16237.96 88
16239.16 81
16240.36 80
16241.57 86
16242.77 93
16243.98 135
16245.18 123
16246.39 104
16247.59 96
16248.80 113
16250.00 154
16251.21 125
16252.41 118
16253.61 104
16254.82 126
16256.02 93
16257.23 96
16258.43 108
16259.64 103
16260.84 96
16262.05 109
16263.25 80
16264.46 93
16265.66 123
16266.87 125
16268.08 101
16269.28 118
16270.49 106
16271.69 116
16272.90 95
16274.10 112
16275.31 118
16276.51 150
16277.72 104
16278.92 105
16280.13 95
16281.34 111
16282.54 124
16283.75 103
16284.95 100
16286.16 91
16287.37 121
16288.57 140
16289.78 111
16290.98 111
16292.19 127
16293.40 128
16294.60 100
16295.81 102
16297.02 106
16298.22 139
16299.43 127
16300.63 120
16301.84 91
16303.05 119
16304.25 128
16305.46 127
16306.67 122
16307.87 112
16309.08 115
16310.29 106
16311.50 110
16312.70 143
16313.91 141
16315.12 125
16316.32 121
16317.53 126
16318.74 108
16319.94 114
16321.15 136
16322.36 123
16323.57 99
16324.77 126
16325.98 147
16327.19 138
16328.40 96
16329.60 104
16330.81 122
16332.02 114
16333.23 123
16334.43 105
16335.64 115
16336.85 115
16338.06 109
16339.27 102
16340.47 110
16341.68 98
16342.89 114
16344.10 119
16345.31 104
16346.51 120
16347.72 117
16348.93 103
16350.14 120
16351.35 115
16352.56 101
16353.77 76
16354.97 93
16356.18 101
16357.39 105
16358.60 87
16359.81 80
16361.02 108
16362.23 89
16363.43 112
16364.64 107
16365.85 85
16367.06 98
16368.27 83
16369.48 75
16370.69 87
16371.90 115
16373.11 96
16374.32 90
16375.53 109
16376.73 95
16377.94 91
16379.15 81
16380.36 90
16381.57 95
16382.78 87
16383.99 100
16385.20 82
16386.41 91
16387.62 101
16388.83 95
16390.04 91
16391.25 90
16392.46 79
16393.67 117
16394.88 107
16396.09 96
16397.30 75
16398.51 89
16399.72 83
16400.93 90
16402.14 80
16403.35 74
16404.56 86
16405.77 95
16406.98 92
16408.19 83
16409.40 82
16410.61 76
16411.82 92
16413.04 85
16414.25 85
16415.46 93
16416.67 76
16417.88 95
16419.09 88
16420.30 97
16421.51 82
16422.72 94
16423.93 108
16425.14 74
16426.36 87
16427.57 98
16428.78 109
16429.99 82
16431.20 113
16432.41 114
16433.62 121
16434.83 109
16436.05 105
16437.26 73
16438.47 77
16439.68 74
16440.89 70
16442.10 67
16443.32 67
16444.53 79
16445.74 93
16446.95 84
16448.16 92
16449.38 80
16450.59 113
16451.80 100
16453.01 109
16454.22 100
16455.44 100
16456.65 115
16457.86 77
16459.07 93
16460.29 111
16461.50 99
16462.71 93
16463.92 73
16465.14 105
16466.35 91
16467.56 72
16468.77 78
16469.99 76
16471.20 65
16472.41 84
16473.63 88
16474.84 88
16476.05 81
16477.26 90
16478.48 90
16479.69 84
16480.90 92
16482.12 78
16483.33 105
16484.54 80
16485.76 95
16486.97 80
16488.18 99
16489.40 89
16490.61 114
16491.82 85
16493.04 87
16494.25 88
16495.47 107
16496.68 113
16497.89 93
16499.11 88
16500.32 111
16501.53 88
16502.75 95
16503.96 99
16505.18 94
16506.39 95
16507.61 119
16508.82 83
16510.03 75
16511.25 79
16512.46 108
16513.68 74
16514.89 89
16516.11 101
16517.32 75
16518.53 86
16519.75 65
16520.96 79
16522.18 114
16523.39 89
16524.61 100
16525.82 97
16527.04 91
16528.25 88
16529.47 84
16530.68 103
16531.90 107
16533.11 107
16534.33 90
16535.54 83
16536.76 93
16537.97 87
16539.19 89
16540.40 97
16541.62 78
16542.84 78
16544.05 87
16545.27 86
16546.48 82
16547.70 95
16548.91 96
16550.13 79
16551.35 77
16552.56 100
16553.78 93
16554.99 96
16556.21 94
16557.42 85
16558.64 116
16559.86 110
16561.07 87
16562.29 94
16563.51 81
16564.72 101
16565.94 95
16567.15 88
16568.37 93
16569.59 83
16570.80 99
16572.02 98
16573.24 119
16574.45 116
16575.67 106
16576.89 109
16578.10 115
16579.32 98
16580.54 98
16581.75 118
16582.97 91
16584.19 105
16585.41 113
16586.62 123
16587.84 105
16589.06 113
16590.27 98
16591.49 112
16592.71 118
16593.93 112
16595.14 87
16596.36 95
16597.58 118
16598.80 116
16600.01 97
16601.23 92
16602.45 104
16603.67 100
16604.88 101
16606.10 86
16607.32 88
16608.54 81
16609.76 83
16610.97 105
16612.19 95
16613.41 91
16614.63 113
16615.85 113
16617.06 107
16618.28 86
16619.50 78
16620.72 76
16621.94 82
16623.16 68
16624.37 85
16625.59 77
16626.81 87
16628.03 98
16629.25 102
16630.47 94
16631.69 91
16632.90 93
16634.12 87
16635.34 108
16636.56 99
16637.78 72
16639.00 91
16640.22 79
16641.44 97
16642.66 78
16643.88 76
16645.09 84
16646.31 80
16647.53 83
16648.75 99
16649.97 86
16651.19 100
16652.41 95
16653.63 90
16654.85 90
16656.07 85
16657.29 77
16658.51 97
16659.73 79
16660.95 90
16662.17 99
16663.39 80
16664.61 74
16665.83 72
16667.05 82
16668.27 88
16669.49 96
16670.71 86
16671.93 108
16673.15 88
16674.37 79
16675.59 87
16676.81 91
16678.03 72
16679.25 89
16680.47 96
16681.69 108
16682.91 88
16684.13 62
16685.35 72
16686.58 86
16687.80 68
16689.02 81
16690.24 85
16691.46 75
16692.68 58
16693.90 71
16695.12 72
16696.34 63
16697.56 83
16698.79 102
16700.01 86
16701.23 48
16702.45 61
16703.67 64
16704.89 69
16706.11 77
16707.34 63
16708.56 82
16709.78 62
16711.00 100
16712.22 76
16713.44 87
16714.67 79
16715.89 90
16717.11 110
16718.33 85
16719.55 93
16720.78 75
16722.00 84
16723.22 92
16724.44 101
16725.66 107
16726.89 91
16728.11 78
16729.33 82
16730.55 73
16731.78 88
16733.00 66
16734.22 91
16735.44 79
16736.67 83
16737.89 88
16739.11 91
16740.33 75
16741.56 78
16742.78 85
16744.00 100
16745.22 110
16746.45 74
16747.67 79
16748.89 75
16750.12 87
16751.34 90
16752.56 99
16753.79 81
16755.01 79
16756.23 79
16757.46 62
16758.68 76
16759.90 80
16761.13 90
16762.35 67
16763.57 80
16764.80 97
16766.02 92
16767.24 97
16768.47 85
16769.69 73
16770.92 92
16772.14 88
16773.36 81
16774.59 95
16775.81 99
16777.04 97
16778.26 81
16779.48 85
16780.71 97
16781.93 74
16783.16 91
16784.38 78
16785.61 99
16786.83 100
16788.05 112
16789.28 80
16790.50 88
16791.73 104
16792.95 96
16794.18 102
16795.40 104
16796.63 109
16797.85 100
16799.08 72
16800.30 78
16801.53 89
16802.75 79
16803.98 78
16805.20 105
16806.43 65
16807.65 90
16808.88 81
16810.10 82
16811.33 84
16812.55 76
16813.78 65
16815.00 102
16816.23 105
16817.46 82
16818.68 70
16819.91 52
16821.13 79
16822.36 85
16823.58 89
16824.81 98
16826.04 75
16827.26 98
16828.49 88
16829.71 91
16830.94 84
16832.17 97
16833.39 96
16834.62 126
16835.84 83
16837.07 100
16838.30 107
16839.52 88
16840.75 89
16841.98 98
16843.20 96
16844.43 85
16845.66 87
16846.88 108
16848.11 120
16849.34 108
16850.56 80
16851.79 109
16853.02 86
16854.24 82
16855.47 66
16856.70 95
16857.92 101
16859.15 90
16860.38 89
16861.61 99
16862.83 109
16864.06 109
16865.29 88
16866.52 81
16867.74 63
16868.97 99
16870.20 106
16871.42 104
16872.65 115
16873.88 123
16875.11 114
16876.34 103
16877.56 115
16878.79 111
16880.02 113
16881.25 114
16882.47 117
16883.70 118
16884.93 91
16886.16 119
16887.39 105
16888.62 118
16889.84 120
16891.07 133
16892.30 119
16893.53 125
16894.76 92
16895.98 103
16897.21 112
16898.44 102
16899.67 108
16900.90 132
16902.13 96
16903.36 124
16904.59 102
16905.81 121
16907.04 99
16908.27 96
16909.50 103
16910.73 106
16911.96 79
16913.19 99
16914.42 119
16915.65 87
16916.88 99
16918.10 100
16919.33 112
16920.56 94
16921.79 96
16923.02 83
16924.25 90
16925.48 98
16926.71 81
16927.94 91
16929.17 74
16930.40 83
16931.63 91
16932.86 84
16934.09 83
16935.32 88
16936.55 85
16937.78 77
16939.01 96
16940.24 100
16941.47 89
16942.70 112
16943.93 96
16945.16 84
16946.39 102
16947.62 82
16948.85 95
16950.08 75
16951.31 62
16952.54 88
16953.77 94
16955.00 79
16956.23 115
16957.46 85
16958.69 86
16959.93 87
16961.16 88
16962.39 102
16963.62 113
16964.85 81
16966.08 88
16967.31 72
16968.54 90
16969.77 74
16971.00 82
16972.24 79
16973.47 83
16974.70 87
16975.93 73
16977.16 93
16978.39 82
16979.62 94
16980.85 81
16982.09 123
16983.32 91
16984.55 91
16985.78 82
16987.01 86
16988.24 94
16989.48 88
16990.71 83
16991.94 86
16993.17 86
16994.40 81
16995.64 82
16996.87 82
16998.10 80
16999.33 78
17000.57 115
17001.80 107
17003.03 100
17004.26 95
17005.49 91
17006.73 94
17007.96 95
17009.19 94
17010.42 94
17011.66 79
17012.89 81
17014.12 84
17015.36 93
17016.59 78
17017.82 99
17019.05 87
17020.29 81
17021.52 78
17022.75 87
17023.99 99
17025.22 61
17026.45 73
17027.69 76
17028.92 99
17030.15 108
17031.39 81
17032.62 97
17033.85 90
17035.09 90
17036.32 93
17037.55 85
17038.79 72
17040.02 99
17041.25 114
17042.49 82
17043.72 78
17044.96 61
17046.19 86
17047.42 107
17048.66 81
17049.89 68
17051.13 73
17052.36 81
17053.59 67
17054.83 73
17056.06 77
17057.30 90
17058.53 76
17059.77 77
17061.00 63
17062.23 77
17063.47 74
17064.70 95
17065.94 80
17067.17 89
17068.41 65
17069.64 93
17070.88 89
17072.11 61
17073.35 77
17074.58 69
17075.82 78
17077.05 68
17078.29 68
17079.52 86
17080.76 97
17081.99 89
17083.23 90
17084.46 64
17085.70 82
17086.93 70
17088.17 82
17089.40 90
17090.64 101
17091.88 77
17093.11 73
17094.35 85
17095.58 61
17096.82 90
17098.05 74
17099.29 69
17100.53 73
17101.76 48
17103.00 83
17104.23 66
17105.47 90
17106.71 76
17107.94 69
17109.18 78
17110.41 73
17111.65 77
17112.89 61
17114.12 60
17115.36 72
17116.60 72
17117.83 57
17119.07 68
17120.31 92
17121.54 80
17122.78 62
17124.02 65
17125.25 73
17126.49 73
17127.73 86
17128.96 80
17130.20 67
17131.44 91
17132.67 76
17133.91 55
17135.15 71
17136.39 72
17137.62 71
17138.86 64
17140.10 75
17141.33 77
17142.57 76
17143.81 58
17145.05 73
17146.28 79
17147.52 55
17148.76 74
17150.00 67
17151.24 77
17152.47 74
17153.71 78
17154.95 60
17156.19 62
17157.42 60
17158.66 92
17159.90 67
17161.14 72
17162.38 65
17163.61 87
17164.85 84
17166.09 75
17167.33 69
17168.57 73
17169.81 72
17171.04 104
17172.28 80
17173.52 75
17174.76 84
17176.00 71
17177.24 69
17178.48 69
17179.72 59
17180.95 82
17182.19 72
17183.43 67
17184.67 64
17185.91 85
17187.15 101
17188.39 82
17189.63 67
17190.87 84
17192.10 78
17193.34 105
17194.58 56
17195.82 76
17197.06 66
17198.30 99
17199.54 87
17200.78 62
17202.02 83
17203.26 81
17204.50 81
17205.74 84
17206.98 68
17208.22 82
17209.46 76
17210.70 64
17211.94 65
17213.18 81
17214.42 103
17215.66 76
17216.90 60
17218.14 58
17219.38 60
17220.62 58
17221.86 60
17223.10 61
17224.34 92
17225.58 107
17226.82 96
17228.06 65
17229.30 71
17230.54 60
17231.78 89
17233.02 87
17234.26 58
17235.50 54
17236.75 84
17237.99 84
17239.23 74
17240.47 76
17241.71 77
17242.95 69
17244.19 64
17245.43 65
17246.67 55
17247.92 55
17249.16 62
17250.40 62
17251.64 49
17252.88 68
17254.12 60
17255.36 59
17256.60 70
17257.85 51
17259.09 60
17260.33 69
17261.57 57
17262.81 67
17264.05 97
17265.30 65
17266.54 74
17267.78 72
17269.02 70
17270.26 63
17271.51 91
17272.75 76
17273.99 78
17275.23 71
17276.48 70
17277.72 85
17278.96 66
17280.20 86
17281.44 98
17282.69 76
17283.93 87
17285.17 80
17286.41 80
17287.66 67
17288.90 62
17290.14 55
17291.39 67
17292.63 59
17293.87 77
17295.11 82
17296.36 65
17297.60 60
17298.84 83
17300.09 63
17301.33 65
17302.57 61
17303.82 76
17305.06 84
17306.30 65
17307.55 69
17308.79 73
17310.03 80
17311.28 86
17312.52 71
17313.76 64
17315.01 69
17316.25 90
17317.49 84
17318.74 79
17319.98 76
17321.23 77
17322.47 73
17323.71 77
17324.96 70
17326.20 77
17327.45 87
17328.69 76
17329.93 56
17331.18 84
17332.42 87
17333.67 77
17334.91 80
17336.16 86
17337.40 50
17338.64 68
17339.89 89
17341.13 68
17342.38 70
17343.62 65
17344.87 69
17346.11 77
17347.36 65
17348.60 67
17349.85 74
17351.09 79
17352.34 88
17353.58 79
17354.83 69
17356.07 84
17357.32 80
17358.56 57
17359.81 64
17361.05 64
17362.30 68
17363.54 75
17364.79 67
17366.03 86
17367.28 81
17368.53 63
17369.77 75
17371.02 75
17372.26 77
17373.51 96
17374.75 96
17376.00 88
17377.25 70
17378.49 78
17379.74 78
17380.98 89
17382.23 89
17383.48 70
17384.72 73
17385.97 75
17387.21 83
17388.46 71
17389.71 64
17390.95 64
17392.20 80
17393.45 64
17394.69 88
17395.94 61
17397.19 62
17398.43 86
17399.68 80
17400.93 82
17402.17 61
17403.42 74
17404.67 76
17405.91 74
17407.16 65
17408.41 84
17409.65 74
17410.90 61
17412.15 67
17413.40 79
17414.64 92
17415.89 82
17417.14 80
17418.39 70
17419.63 86
17420.88 59
17422.13 66
17423.38 79
17424.62 72
17425.87 71
17427.12 67
17428.37 62
17429.61 71
17430.86 65
17432.11 78
17433.36 51
17434.60 60
17435.85 78
17437.10 80
17438.35 92
17439.60 70
17440.85 79
17442.09 74
17443.34 78
17444.59 86
17445.84 65
17447.09 65
17448.34 58
17449.58 79
17450.83 100
17452.08 79
17453.33 81
17454.58 83
17455.83 80
17457.08 77
17458.32 59
17459.57 43
17460.82 58
17462.07 66
17463.32 61
17464.57 75
17465.82 73
17467.07 77
17468.32 81
17469.57 61
17470.81 60
17472.06 89
17473.31 63
17474.56 70
17475.81 72
17477.06 86
17478.31 82
17479.56 85
17480.81 67
17482.06 70
17483.31 87
17484.56 76
17485.81 72
17487.06 60
17488.31 76
17489.56 57
17490.81 70
17492.06 85
17493.31 62
17494.56 66
17495.81 73
17497.06 87
17498.31 70
17499.56 58
17500.81 70
17502.06 74
17503.31 68
17504.56 69
17505.81 57
17507.06 82
17508.31 78
17509.56 58
17510.81 47
17512.06 69
17513.32 62
17514.57 86
17515.82 84
17517.07 69
17518.32 72
17519.57 76
17520.82 74
17522.07 73
17523.32 62
17524.57 71
17525.83 91
17527.08 80
17528.33 64
17529.58 68
17530.83 98
17532.08 107
17533.33 83
17534.59 59
17535.84 71
17537.09 78
17538.34 72
17539.59 80
17540.84 49
17542.10 69
17543.35 76
17544.60 103
17545.85 63
17547.10 84
17548.36 83
17549.61 92
17550.86 101
17552.11 84
17553.36 100
17554.62 82
17555.87 70
17557.12 78
17558.37 84
17559.63 81
17560.88 65
17562.13 64
17563.38 60
17564.64 89
17565.89 79
17567.14 79
17568.39 75
17569.65 69
17570.90 54
17572.15 89
17573.41 71
17574.66 80
17575.91 63
17577.16 75
17578.42 98
17579.67 92
17580.92 79
17582.18 57
17583.43 73
17584.68 86
17585.94 67
17587.19 73
17588.44 88
17589.70 81
17590.95 84
17592.20 86
17593.46 83
17594.71 74
17595.97 65
17597.22 91
17598.47 102
17599.73 81
17600.98 77
17602.23 47
17603.49 90
17604.74 70
17606.00 80
17607.25 75
17608.51 67
17609.76 81
17611.01 89
17612.27 81
17613.52 89
17614.78 93
17616.03 75
17617.29 72
17618.54 62
17619.79 72
17621.05 82
17622.30 68
17623.56 69
17624.81 102
17626.07 76
17627.32 76
17628.58 87
17629.83 72
17631.09 63
17632.34 52
17633.60 75
17634.85 62
17636.11 74
17637.36 69
17638.62 84
17639.87 77
17641.13 78
17642.39 79
17643.64 55
17644.90 68
17646.15 70
17647.41 62
17648.66 76
17649.92 68
17651.17 72
17652.43 75
17653.69 73
17654.94 80
17656.20 70
17657.45 59
17658.71 47
17659.97 56
17661.22 62
17662.48 71
17663.73 71
17664.99 68
17666.25 57
17667.50 74
17668.76 79
17670.02 69
17671.27 68
17672.53 74
17673.78 61
17675.04 61
17676.30 70
17677.55 60
17678.81 74
17680.07 78
17681.32 80
17682.58 85
17683.84 69
17685.10 77
17686.35 68
17687.61 60
17688.87 89
17690.12 74
17691.38 57
17692.64 72
17693.89 50
17695.15 75
17696.41 67
17697.67 72
17698.92 76
17700.18 46
17701.44 56
17702.70 50
17703.95 55
17705.21 70
17706.47 62
17707.73 56
17708.98 69
17710.24 55
17711.50 69
17712.76 71
17714.02 96
17715.27 73
17716.53 83
17717.79 70
17719.05 64
17720.31 76
17721.57 67
17722.82 63
17724.08 74
17725.34 69
17726.60 61
17727.86 55
17729.12 72
17730.37 67
17731.63 57
17732.89 76
17734.15 58
17735.41 62
17736.67 56
17737.93 79
17739.18 96
17740.44 88
17741.70 73
17742.96 71
17744.22 81
17745.48 76
17746.74 84
17748.00 63
17749.26 54
17750.52 71
17751.78 75
17753.04 59
17754.29 58
17755.55 66
17756.81 80
17758.07 63
17759.33 71
17760.59 76
17761.85 74
17763.11 58
17764.37 64
17765.63 58
17766.89 51
17768.15 80
17769.41 80
17770.67 57
17771.93 65
17773.19 67
17774.45 55
17775.71 75
17776.97 66
17778.23 58
17779.49 66
17780.75 66
17782.01 53
17783.27 60
17784.53 65
17785.79 63
17787.05 69
17788.31 74
17789.58 49
17790.84 67
17792.10 41
17793.36 63
17794.62 72
17795.88 57
17797.14 65
17798.40 62
17799.66 64
17800.92 79
17802.18 55
17803.45 60
17804.71 77
17805.97 50
17807.23 55
17808.49 58
17809.75 49
17811.01 52
17812.27 51
17813.54 75
17814.80 80
17816.06 71
17817.32 55
17818.58 74
17819.84 65
17821.11 57
17822.37 66
17823.63 68
17824.89 54
17826.15 76
17827.42 79
17828.68 50
17829.94 61
17831.20 62
17832.46 75
17833.73 66
17834.99 67
17836.25 50
17837.51 61
17838.78 57
17840.04 81
17841.30 60
17842.56 63
17843.83 62
17845.09 60
17846.35 57
17847.61 72
17848.88 61
17850.14 62
17851.40 60
17852.66 62
17853.93 64
17855.19 66
17856.45 54
17857.72 58
17858.98 66
17860.24 69
17861.51 55
17862.77 63
17864.03 59
17865.30 78
17866.56 54
17867.82 62
17869.09 67
17870.35 48
17871.61 51
17872.88 55
17874.14 44
17875.40 54
17876.67 58
17877.93 64
17879.20 59
17880.46 80
17881.72 62
17882.99 81
17884.25 60
17885.52 52
17886.78 68
17888.04 77
17889.31 69
17890.57 78
17891.84 88
17893.10 64
17894.36 59
17895.63 47
17896.89 61
17898.16 49
17899.42 70
17900.69 84
17901.95 74
17903.22 65
17904.48 58
17905.75 65
17907.01 67
17908.28 60
17909.54 64
17910.81 76
17912.07 65
17913.34 65
17914.60 58
17915.87 77
17917.13 66
17918.40 68
17919.66 74
17920.93 60
17922.19 64
17923.46 64
17924.72 70
17925.99 72
17927.25 59
17928.52 57
17929.79 61
17931.05 57
17932.32 51
17933.58 54
17934.85 64
17936.11 73
17937.38 61
17938.65 77
17939.91 79
17941.18 58
17942.44 46
17943.71 56
17944.98 68
17946.24 56
17947.51 56
17948.77 51
17950.04 51
17951.31 57
17952.57 55
17953.84 51
17955.11 65
17956.37 58
17957.64 67
17958.91 58
17960.17 75
17961.44 74
17962.71 78
17963.97 82
17965.24 67
17966.51 49
17967.77 65
17969.04 66
17970.31 47
17971.58 43
17972.84 56
17974.11 51
17975.38 70
17976.64 57
17977.91 58
17979.18 55
17980.45 72
17981.71 80
17982.98 67
17984.25 61
17985.52 71
17986.78 62
17988.05 68
17989.32 65
17990.59 84
17991.86 69
17993.12 50
17994.39 54
17995.66 50
17996.93 56
17998.20 64
17999.46 71
18000.73 72
18002.00 76
18003.27 63
18004.54 69
18005.80 50
18007.07 56
18008.34 61
18009.61 51
18010.88 50
18012.15 57
18013.42 61
18014.68 52
18015.95 48
18017.22 46
18018.49 55
18019.76 55
18021.03 47
18022.30 62
18023.57 55
18024.83 62
18026.10 70
18027.37 60
18028.64 59
18029.91 54
18031.18 60
18032.45 59
18033.72 81
18034.99 68
18036.26 61
18037.53 63
18038.80 64
18040.07 66
18041.34 57
18042.60 68
18043.87 68
18045.14 83
18046.41 72
18047.68 47
18048.95 59
18050.22 52
18051.49 52
18052.76 81
18054.03 70
18055.30 85
18056.57 63
18057.84 64
18059.11 59
18060.38 57
18061.65 51
18062.92 42
18064.20 50
18065.47 71
18066.74 63
18068.01 57
18069.28 66
18070.55 56
18071.82 88
18073.09 53
18074.36 60
18075.63 69
18076.90 47
18078.17 61
18079.44 55
18080.71 87
18081.99 73
18083.26 69
18084.53 73
18085.80 48
18087.07 58
18088.34 69
18089.61 77
18090.88 61
18092.15 77
18093.43 67
18094.70 60
18095.97 71
18097.24 60
18098.51 55
18099.78 72
18101.06 86
18102.33 76
18103.60 62
18104.87 65
18106.14 61
18107.41 56
18108.69 69
18109.96 69
18111.23 67
18112.50 58
18113.77 60
18115.05 61
18116.32 73
18117.59 55
18118.86 58
18120.14 56
18121.41 77
18122.68 79
18123.95 72
18125.23 54
18126.50 54
18127.77 61
18129.04 70
18130.32 66
18131.59 58
18132.86 62
18134.13 48
18135.41 73
18136.68 54
18137.95 45
18139.23 60
18140.50 59
18141.77 66
18143.05 73
18144.32 56
18145.59 53
18146.87 55
18148.14 54
18149.41 70
18150.69 76
18151.96 53
18153.23 56
18154.51 58
18155.78 67
18157.05 67
18158.33 83
18159.60 81
18160.88 87
18162.15 61
18163.42 51
18164.70 61
18165.97 76
18167.24 65
18168.52 53
18169.79 52
18171.07 61
18172.34 66
18173.62 60
18174.89 44
18176.16 68
18177.44 65
18178.71 41
18179.99 57
18181.26 53
18182.54 63
18183.81 76
18185.09 65
18186.36 73
18187.63 72
18188.91 80
18190.18 79
18191.46 63
18192.73 71
18194.01 80
18195.28 88
18196.56 55
18197.83 72
18199.11 57
18200.38 42
18201.66 76
18202.94 55
18204.21 63
18205.49 60
18206.76 75
18208.04 81
18209.31 53
18210.59 46
18211.86 59
18213.14 59
18214.41 42
18215.69 40
18216.97 58
18218.24 59
18219.52 68
18220.79 75
18222.07 58
18223.35 60
18224.62 57
18225.90 77
18227.17 83
18228.45 47
18229.73 64
18231.00 71
18232.28 71
18233.56 60
18234.83 61
18236.11 57
18237.38 72
18238.66 62
18239.94 58
18241.21 63
18242.49 45
18243.77 49
18245.04 58
18246.32 71
18247.60 68
18248.87 67
18250.15 59
18251.43 73
18252.71 64
18253.98 59
18255.26 80
18256.54 64
18257.81 85
18259.09 71
18260.37 70
18261.65 50
18262.92 84
18264.20 59
18265.48 72
18266.76 62
18268.03 64
18269.31 57
18270.59 73
18271.87 72
18273.14 80
18274.42 49
18275.70 76
18276.98 51
18278.26 53
18279.53 60
18280.81 48
18282.09 70
18283.37 63
18284.65 55
18285.92 61
18287.20 55
18288.48 56
18289.76 60
18291.04 63
18292.32 68
18293.59 58
18294.87 63
18296.15 64
18297.43 58
18298.71 69
18299.99 64
18301.27 75
18302.54 82
18303.82 77
18305.10 58
18306.38 49
18307.66 82
18308.94 63
18310.22 65
18311.50 68
18312.78 71
18314.06 78
18315.33 57
18316.61 62
18317.89 83
18319.17 85
18320.45 72
18321.73 74
18323.01 65
18324.29 64
18325.57 64
18326.85 65
18328.13 74
18329.41 48
18330.69 46
18331.97 63
18333.25 56
18334.53 63
18335.81 61
18337.09 67
18338.37 65
18339.65 57
18340.93 53
18342.21 51
18343.49 54
18344.77 57
18346.05 77
18347.33 56
18348.61 45
18349.89 59
18351.17 81
18352.45 59
18353.73 66
18355.01 63
18356.29 89
18357.57 62
18358.85 60
18360.14 67
18361.42 52
18362.70 66
18363.98 56
18365.26 65
18366.54 79
18367.82 57
18369.10 70
18370.38 51
18371.66 53
18372.95 63
18374.23 67
18375.51 65
18376.79 75
18378.07 70
18379.35 66
18380.63 56
18381.92 70
18383.20 65
18384.48 77
18385.76 75
18387.04 84
18388.32 62
18389.61 70
18390.89 63
18392.17 72
18393.45 73
18394.73 71
18396.02 74
18397.30 73
18398.58 54
18399.86 64
18401.14 60
18402.43 87
18403.71 74
18404.99 61
18406.27 70
18407.56 68
18408.84 70
18410.12 54
18411.40 61
18412.69 58
18413.97 53
18415.25 65
18416.53 53
18417.82 76
18419.10 66
18420.38 59
18421.67 88
18422.95 81
18424.23 55
18425.51 57
18426.80 50
18428.08 55
18429.36 59
18430.65 62
18431.93 64
18433.21 58
18434.50 66
18435.78 74
18437.06 61
18438.35 63
18439.63 62
18440.92 60
18442.20 64
18443.48 62
18444.77 75
18446.05 46
18447.33 56
18448.62 57
18449.90 67
18451.19 61
18452.47 67
18453.75 50
18455.04 54
18456.32 64
18457.61 69
18458.89 60
18460.17 54
18461.46 63
18462.74 73
18464.03 57
18465.31 57
18466.60 58
18467.88 77
18469.17 65
18470.45 47
18471.74 46
18473.02 61
18474.30 70
18475.59 68
18476.87 61
18478.16 67
18479.44 56
18480.73 75
18482.01 55
18483.30 63
18484.58 64
18485.87 61
18487.16 72
18488.44 76
18489.73 67
18491.01 51
18492.30 63
18493.58 66
18494.87 60
18496.15 61
18497.44 64
18498.72 74
18500.01 51
18501.30 59
18502.58 50
18503.87 69
18505.15 55
18506.44 48
18507.73 56
18509.01 65
18510.30 69
18511.58 71
18512.87 52
18514.16 49
18515.44 45
18516.73 66
18518.01 59
18519.30 72
18520.59 79
18521.87 70
18523.16 82
18524.45 65
18525.73 57
18527.02 65
18528.31 72
18529.59 82
18530.88 57
18532.17 60
18533.45 63
18534.74 81
18536.03 62
18537.31 51
18538.60 43
18539.89 62
18541.18 76
18542.46 78
18543.75 53
18545.04 44
18546.32 58
18547.61 88
18548.90 80
18550.19 47
18551.47 61
18552.76 77
18554.05 88
18555.34 75
18556.62 83
18557.91 77
18559.20 75
18560.49 61
18561.78 79
18563.06 58
18564.35 49
18565.64 66
18566.93 83
18568.22 64
18569.50 65
18570.79 78
18572.08 92
18573.37 53
18574.66 64
18575.94 54
18577.23 60
18578.52 67
18579.81 67
18581.10 55
18582.39 73
18583.68 57
18584.96 71
18586.25 65
18587.54 54
18588.83 73
18590.12 61
18591.41 79
18592.70 58
18593.99 62
18595.27 84
18596.56 61
18597.85 69
18599.14 68
18600.43 85
18601.72 83
18603.01 69
18604.30 74
18605.59 75
18606.88 73
18608.17 68
18609.46 94
18610.75 92
18612.04 84
18613.33 91
18614.62 75
18615.90 85
18617.19 65
18618.48 82
18619.77 68
18621.06 72
18622.35 75
18623.64 78
18624.93 76
18626.22 68
18627.51 85
18628.80 95
18630.09 76
18631.39 77
18632.68 65
18633.97 64
18635.26 60
18636.55 59
18637.84 78
18639.13 68
18640.42 66
18641.71 85
18643.00 71
18644.29 65
18645.58 73
18646.87 82
18648.16 57
18649.45 52
18650.74 55
18652.04 69
18653.33 67
18654.62 67
18655.91 79
18657.20 79
18658.49 87
18659.78 62
18661.07 48
18662.36 66
18663.66 59
18664.95 63
18666.24 79
18667.53 53
18668.82 64
18670.11 67
18671.41 71
18672.70 65
18673.99 66
18675.28 77
18676.57 74
18677.86 69
18679.16 69
18680.45 83
18681.74 89
18683.03 73
18684.32 75
18685.62 65
18686.91 84
18688.20 70
18689.49 59
18690.79 68
18692.08 64
18693.37 84
18694.66 67
18695.96 65
18697.25 52
18698.54 52
18699.83 70
18701.13 83
18702.42 60
18703.71 59
18705.00 80
18706.30 70
18707.59 65
18708.88 56
18710.18 50
18711.47 62
18712.76 72
18714.05 71
18715.35 72
18716.64 57
18717.93 67
18719.23 55
18720.52 52
18721.81 59
18723.11 68
18724.40 59
18725.69 80
18726.99 71
18728.28 79
18729.58 46
18730.87 55
18732.16 59
18733.46 69
18734.75 82
18736.04 67
18737.34 59
18738.63 59
18739.93 63
18741.22 55
18742.51 53
18743.81 61
18745.10 80
18746.40 60
18747.69 72
18748.99 77
18750.28 53
18751.58 64
18752.87 69
18754.16 55
18755.46 70
18756.75 68
18758.05 45
18759.34 48
18760.64 76
18761.93 84
18763.23 76
18764.52 65
18765.82 69
18767.11 69
18768.41 67
18769.70 65
18771.00 46
18772.29 63
18773.59 53
18774.88 71
18776.18 63
18777.47 86
18778.77 75
18780.06 56
18781.36 75
18782.65 98
18783.95 81
18785.25 80
18786.54 64
18787.84 64
18789.13 63
18790.43 52
18791.72 46
18793.02 61
18794.32 70
18795.61 80
18796.91 60
18798.20 57
18799.50 61
18800.80 50
18802.09 52
18803.39 67
18804.69 55
18805.98 72
18807.28 68
18808.57 52
18809.87 51
18811.17 57
18812.46 51
18813.76 59
18815.06 78
18816.35 57
18817.65 65
18818.95 72
18820.24 49
18821.54 55
18822.84 52
18824.13 57
18825.43 53
18826.73 55
18828.03 44
18829.32 57
18830.62 67
18831.92 58
18833.21 59
18834.51 47
18835.81 66
18837.11 50
18838.40 54
18839.70 66
18841.00 55
18842.30 58
18843.59 51
18844.89 51
18846.19 58
18847.49 65
18848.79 50
18850.08 64
18851.38 61
18852.68 63
18853.98 77
18855.27 58
18856.57 62
18857.87 61
18859.17 55
18860.47 48
18861.77 68
18863.06 84
18864.36 73
18865.66 58
18866.96 44
18868.26 46
18869.56 62
18870.85 61
18872.15 53
18873.45 70
18874.75 66
18876.05 59
18877.35 57
18878.65 35
18879.95 63
18881.24 84
18882.54 62
18883.84 70
18885.14 84
18886.44 51
18887.74 47
18889.04 59
18890.34 61
18891.64 62
18892.94 60
18894.24 84
18895.54 63
18896.84 60
18898.13 54
18899.43 60
18900.73 65
18902.03 68
18903.33 65
18904.63 67
18905.93 50
18907.23 50
18908.53 62
18909.83 76
18911.13 56
18912.43 75
18913.73 55
18915.03 61
18916.33 43
18917.63 51
18918.93 66
18920.23 57
18921.53 66
18922.83 60
18924.13 54
18925.43 61
18926.74 74
18928.04 63
18929.34 46
18930.64 64
18931.94 51
18933.24 39
18934.54 60
18935.84 55
18937.14 50
18938.44 45
18939.74 56
18941.04 42
18942.34 58
18943.65 45
18944.95 53
18946.25 69
18947.55 58
18948.85 64
18950.15 43
18951.45 67
18952.75 76
18954.06 63
18955.36 57
18956.66 49
18957.96 50
18959.26 58
18960.56 61
18961.87 63
18963.17 46
18964.47 50
18965.77 68
18967.07 53
18968.37 48
18969.68 50
18970.98 56
18972.28 55
18973.58 69
18974.88 46
18976.19 52
18977.49 66
18978.79 64
18980.09 57
18981.40 67
18982.70 41
18984.00 59
18985.30 43
18986.61 51
18987.91 72
18989.21 50
18990.51 64
18991.82 56
18993.12 60
18994.42 65
18995.73 65
18997.03 67
18998.33 60
18999.63 47
19000.94 72
19002.24 64
19003.54 67
19004.85 54
19006.15 54
19007.45 62
19008.76 73
19010.06 64
19011.36 62
19012.67 56
19013.97 69
19015.27 44
19016.58 45
19017.88 55
19019.18 67
19020.49 65
19021.79 68
19023.10 52
19024.40 65
19025.70 52
19027.01 60
19028.31 68
19029.62 56
19030.92 62
19032.22 57
19033.53 65
19034.83 40
19036.14 70
19037.44 71
19038.75 52
19040.05 41
19041.35 58
19042.66 70
19043.96 40
19045.27 51
19046.57 53
19047.88 51
19049.18 68
19050.49 67
19051.79 44
19053.10 42
19054.40 51
19055.71 46
19057.01 63
19058.32 43
19059.62 50
19060.93 64
19062.23 53
19063.54 37
19064.84 78
19066.15 74
19067.45 73
19068.76 61
19070.06 61
19071.37 56
19072.67 65
19073.98 47
19075.29 56
19076.59 73
19077.90 39
19079.20 56
19080.51 56
19081.81 61
19083.12 38
19084.43 51
19085.73 61
19087.04 61
19088.34 45
19089.65 55
19090.96 54
19092.26 59
19093.57 48
19094.87 54
19096.18 46
19097.49 50
19098.79 77
19100.10 81
19101.41 74
19102.71 79
19104.02 60
19105.33 46
19106.63 53
19107.94 61
19109.25 43
19110.55 62
19111.86 54
19113.17 64
19114.47 56
19115.78 64
19117.09 50
19118.40 45
19119.70 59
19121.01 57
19122.32 51
19123.62 59
19124.93 63
19126.24 73
19127.55 63
19128.85 77
19130.16 53
19131.47 54
19132.78 43
19134.08 55
19135.39 42
19136.70 40
19138.01 54
19139.32 60
19140.62 53
19141.93 55
19143.24 50
19144.55 44
19145.85 54
19147.16 77
19148.47 81
19149.78 44
19151.09 80
19152.40 57
19153.70 55
19155.01 60
19156.32 76
19157.63 72
19158.94 66
19160.25 61
19161.55 60
19162.86 51
19164.17 61
19165.48 72
19166.79 52
19168.10 69
19169.41 72
19170.72 50
19172.02 51
19173.33 69
19174.64 61
19175.95 73
19177.26 49
19178.57 62
19179.88 64
19181.19 59
19182.50 59
19183.81 61
19185.12 66
19186.43 76
19187.74 80
19189.05 93
19190.35 74
19191.66 61
19192.97 76
19194.28 65
19195.59 56
19196.90 51
19198.21 54
19199.52 60
19200.83 55
19202.14 53
19203.45 52
19204.76 71
19206.07 54
19207.38 42
19208.69 56
19210.00 55
19211.31 44
19212.62 52
19213.93 64
19215.24 47
19216.56 47
19217.87 62
19219.18 53
19220.49 82
19221.80 63
19223.11 58
19224.42 47
19225.73 60
19227.04 51
19228.35 57
19229.66 46
19230.97 58
19232.28 55
19233.60 50
19234.91 75
19236.22 53
19237.53 53
19238.84 61
19240.15 58
19241.46 61
19242.77 53
19244.09 55
19245.40 41
19246.71 41
19248.02 45
19249.33 60
19250.64 71
19251.95 77
19253.27 67
19254.58 66
19255.89 53
19257.20 69
19258.51 41
19259.83 46
19261.14 66
19262.45 57
19263.76 63
19265.07 50
19266.39 69
19267.70 54
19269.01 59
19270.32 59
19271.63 54
19272.95 51
19274.26 68
19275.57 76
19276.88 65
19278.20 52
19279.51 61
19280.82 66
19282.14 63
19283.45 58
19284.76 56
19286.07 55
19287.39 69
19288.70 77
19290.01 71
19291.33 46
19292.64 75
19293.95 70
19295.26 58
19296.58 51
19297.89 68
19299.20 53
19300.52 66
19301.83 48
19303.14 57
19304.46 45
19305.77 51
19307.09 55
19308.40 70
19309.71 60
19311.03 74
19312.34 73
19313.65 68
19314.97 58
19316.28 52
19317.60 43
19318.91 57
19320.22 63
19321.54 64
19322.85 46
19324.17 62
19325.48 58
19326.79 58
19328.11 32
19329.42 59
19330.74 73
19332.05 63
19333.37 50
19334.68 46
19335.99 55
19337.31 57
19338.62 55
19339.94 56
19341.25 47
19342.57 45
19343.88 53
19345.20 49
19346.51 48
19347.83 56
19349.14 52
19350.46 48
19351.77 55
19353.09 66
19354.40 68
19355.72 51
19357.03 49
19358.35 45
19359.66 68
19360.98 60
19362.29 58
19363.61 75
19364.93 76
19366.24 55
19367.56 51
19368.87 51
19370.19 61
19371.50 64
19372.82 50
19374.14 59
19375.45 68
19376.77 56
19378.08 51
19379.40 57
19380.72 48
19382.03 54
19383.35 78
19384.66 79
19385.98 55
19387.30 51
19388.61 59
19389.93 60
19391.25 53
19392.56 66
19393.88 62
19395.20 65
19396.51 61
19397.83 46
19399.15 68
19400.46 64
19401.78 55
19403.10 54
19404.41 51
19405.73 45
19407.05 54
19408.36 47
19409.68 52
19411.00 61
19412.31 49
19413.63 51
19414.95 41
19416.27 61
19417.58 40
19418.90 43
19420.22 54
19421.54 89
19422.85 47
19424.17 57
19425.49 59
19426.81 50
19428.12 50
19429.44 58
19430.76 59
19432.08 50
19433.40 41
19434.71 73
19436.03 47
19437.35 65
19438.67 45
19439.99 49
19441.30 61
19442.62 46
19443.94 48
19445.26 48
19446.58 51
19447.89 40
19449.21 53
19450.53 54
19451.85 52
19453.17 60
19454.49 48
19455.81 57
19457.12 51
19458.44 51
19459.76 57
19461.08 51
19462.40 49
19463.72 65
19465.04 72
19466.36 55
19467.68 59
19468.99 61
19470.31 75
19471.63 75
19472.95 50
19474.27 41
19475.59 47
19476.91 42
19478.23 71
19479.55 64
19480.87 51
19482.19 56
19483.51 67
19484.83 57
19486.15 48
19487.47 57
19488.79 53
19490.11 56
19491.43 48
19492.75 47
19494.07 51
19495.39 55
19496.71 42
19498.03 39
19499.35 44
19500.67 53
19501.99 50
19503.31 62
19504.63 59
19505.95 62
19507.27 72
19508.59 63
19509.91 60
19511.23 51
19512.55 68
19513.87 71
19515.19 75
19516.51 73
19517.83 57
19519.15 51
19520.47 64
19521.79 47
19523.12 63
19524.44 63
19525.76 50
19527.08 58
19528.40 61
19529.72 48
19531.04 51
19532.36 60
19533.68 54
19535.01 56
19536.33 51
19537.65 61
19538.97 52
19540.29 40
19541.61 50
19542.93 57
19544.26 71
19545.58 54
19546.90 52
19548.22 52
19549.54 60
19550.87 52
19552.19 37
19553.51 49
19554.83 77
19556.15 49
19557.47 54
19558.80 45
19560.12 56
19561.44 54
19562.76 46
19564.09 50
19565.41 75
19566.73 55
19568.05 51
19569.38 54
19570.70 68
19572.02 67
19573.34 58
19574.67 51
19575.99 59
19577.31 61
19578.63 50
19579.96 52
19581.28 55
19582.60 59
19583.93 43
19585.25 62
19586.57 65
19587.90 55
19589.22 56
19590.54 65
19591.86 59
19593.19 63
19594.51 62
19595.83 59
19597.16 38
19598.48 41
19599.81 54
19601.13 33
19602.45 54
19603.78 56
19605.10 59
19606.42 55
19607.75 49
19609.07 79
19610.40 59
19611.72 50
19613.04 47
19614.37 50
19615.69 67
19617.02 53
19618.34 36
19619.66 58
19620.99 57
19622.31 82
19623.64 62
19624.96 61
19626.29 43
19627.61 58
19628.93 52
19630.26 56
19631.58 55
19632.91 55
19634.23 73
19635.56 48
19636.88 55
19638.21 56
19639.53 41
19640.86 59
19642.18 60
19643.51 65
19644.83 44
19646.16 51
19647.48 60
19648.81 50
19650.13 48
19651.46 40
19652.78 48
19654.11 41
19655.43 67
19656.76 49
19658.08 58
19659.41 61
19660.74 69
19662.06 50
19663.39 51
19664.71 46
19666.04 52
19667.36 48
19668.69 52
19670.02 46
19671.34 48
19672.67 52
19673.99 51
19675.32 36
19676.65 49
19677.97 58
19679.30 80
19680.63 69
19681.95 68
19683.28 54
19684.60 69
19685.93 53
19687.26 57
19688.58 58
19689.91 56
19691.24 85
19692.56 48
19693.89 48
19695.22 42
19696.54 59
19697.87 68
19699.20 61
19700.52 37
19701.85 54
19703.18 58
19704.51 68
19705.83 63
19707.16 52
19708.49 61
19709.81 68
19711.14 56
19712.47 48
19713.80 59
19715.12 57
19716.45 58
19717.78 51
19719.11 58
19720.43 51
19721.76 69
19723.09 77
19724.42 62
19725.74 53
19727.07 64
19728.40 65
19729.73 62
19731.06 51
19732.38 44
19733.71 61
19735.04 65
19736.37 70
19737.70 62
19739.02 44
19740.35 61
19741.68 57
19743.01 47
19744.34 64
19745.67 46
19747.00 62
19748.32 40
19749.65 43
19750.98 35
19752.31 42
19753.64 47
19754.97 61
19756.30 41
19757.62 51
19758.95 45
19760.28 48
19761.61 44
19762.94 39
19764.27 66
19765.60 49
19766.93 53
19768.26 41
19769.59 57
19770.92 53
19772.25 39
19773.57 41
19774.90 55
19776.23 47
19777.56 55
19778.89 62
19780.22 47
19781.55 52
19782.88 55
19784.21 57
19785.54 54
19786.87 57
19788.20 56
19789.53 59
19790.86 59
19792.19 47
19793.52 42
19794.85 62
19796.18 53
19797.51 66
19798.84 49
19800.17 58
19801.50 70
19802.83 53
19804.16 55
19805.49 57
19806.82 55
19808.16 67
19809.49 55
19810.82 64
19812.15 49
19813.48 49
19814.81 47
19816.14 53
19817.47 42
19818.80 31
19820.13 56
19821.46 36
19822.79 37
19824.13 43
19825.46 83
19826.79 65
19828.12 39
19829.45 44
19830.78 60
19832.11 66
19833.44 65
19834.78 66
19836.11 53
19837.44 54
19838.77 69
19840.10 58
19841.43 42
19842.77 43
19844.10 53
19845.43 52
19846.76 56
19848.09 72
19849.42 46
19850.76 56
19852.09 44
19853.42 49
19854.75 61
19856.09 62
19857.42 68
19858.75 73
19860.08 50
19861.41 56
19862.75 52
19864.08 53
19865.41 49
19866.74 60
19868.08 65
19869.41 49
19870.74 52
19872.08 49
19873.41 41
19874.74 54
19876.07 52
19877.41 44
19878.74 52
19880.07 53
19881.41 57
19882.74 47
19884.07 50
19885.40 47
19886.74 51
19888.07 52
19889.40 47
19890.74 42
19892.07 64
19893.40 59
19894.74 66
19896.07 58
19897.41 51
19898.74 62
19900.07 69
19901.41 65
19902.74 71
19904.07 48
19905.41 61
19906.74 46
19908.08 52
19909.41 46
19910.74 48
19912.08 50
19913.41 42
19914.75 55
19916.08 60
19917.41 58
19918.75 61
19920.08 59
19921.42 53
19922.75 54
19924.09 56
19925.42 56
19926.76 66
19928.09 60
19929.42 54
19930.76 40
19932.09 62
19933.43 55
19934.76 76
19936.10 66
19937.43 62
19938.77 61
19940.10 55
19941.44 62
19942.77 48
19944.11 59
19945.44 73
19946.78 43
19948.11 58
19949.45 55
19950.79 69
19952.12 52
19953.46 54
19954.79 47
19956.13 58
19957.46 66
19958.80 68
19960.13 79
19961.47 68
19962.81 61
19964.14 63
19965.48 57
19966.81 67
19968.15 54
19969.49 56
19970.82 47
19972.16 61
19973.49 61
19974.83 71
19976.17 56
19977.50 63
19978.84 41
19980.18 46
19981.51 56
19982.85 69
19984.18 51
19985.52 59
19986.86 63
19988.19 47
19989.53 49
19990.87 61
19992.20 69
19993.54 66
19994.88 59
19996.21 66
19997.55 73
19998.89 54
20000.23 59
20001.56 58
20002.90 66
20004.24 52
20005.57 59
20006.91 61
20008.25 57
20009.59 45
20010.92 60
20012.26 45
20013.60 48
20014.94 60
20016.27 81
20017.61 68
20018.95 49
20020.29 49
20021.62 51
20022.96 73
20024.30 70
20025.64 50
20026.98 81
20028.31 74
20029.65 57
20030.99 65
20032.33 66
20033.67 53
20035.00 72
20036.34 58
20037.68 44
20039.02 56
20040.36 69
20041.70 67
20043.03 56
20044.37 65
20045.71 53
20047.05 76
20048.39 57
20049.73 49
20051.07 48
20052.41 61
20053.74 61
20055.08 57
20056.42 65
20057.76 65
20059.10 70
20060.44 70
20061.78 65
20063.12 60
20064.46 64
20065.80 67
20067.13 65
20068.47 51
20069.81 75
20071.15 71
20072.49 55
20073.83 55
20075.17 56
20076.51 74
20077.85 79
20079.19 50
20080.53 49
20081.87 61
20083.21 35
20084.55 55
20085.89 61
20087.23 79
20088.57 56
20089.91 65
20091.25 54
20092.59 43
20093.93 70
20095.27 60
20096.61 70
20097.95 67
20099.29 59
20100.63 59
20101.97 82
20103.31 53
20104.65 70
20105.99 59
20107.33 65
20108.67 49
20110.02 55
20111.36 53
20112.70 59
20114.04 61
20115.38 62
20116.72 78
20118.06 63
20119.40 60
20120.74 56
20122.08 41
20123.43 78
20124.77 79
20126.11 60
20127.45 80
20128.79 55
20130.13 54
20131.47 85
20132.81 61
20134.16 65
20135.50 56
20136.84 45
20138.18 57
20139.52 52
20140.86 48
20142.21 41
20143.55 75
20144.89 78
