# Supplementary material for: MALDI-TOF MS typing enables the classification of brewing yeasts of the genus Saccharomyces to major beer styles
Source: PLoS One. 2017 Aug 9;12(8):e0181694. doi: 10.1371/journal.pone.0181694 (PMC5549903; doi:10.1371/journal.pone.0181694)
Supplement: S1 File — The directory includes 90 raw files and was zipped to “.zip”; the folder has three strains with 30 spectra per strain; S1 Text explains the raw files with an example and Table 1 represents the yeast strains used within the experiment. (ZIP) [file pone.0181694.s004.zip › 1-3/30252-148-OG-Alt-Alt-YPG-18h-E-E_2015-08-07__0_G6_1.dat]

2000.64 1192
2001.06 1322
2001.49 1124
2001.91 1197
2002.33 1272
2002.75 1353
2003.17 1504
2003.60 1284
2004.02 1149
2004.44 1133
2004.86 1223
2005.28 1176
2005.70 1288
2006.13 1115
2006.55 1108
2006.97 1144
2007.39 1206
2007.82 1247
2008.24 1318
2008.66 1065
2009.08 1181
2009.51 1286
2009.93 1333
2010.35 1143
2010.77 1205
2011.20 1200
2011.62 1442
2012.04 1210
2012.46 1174
2012.89 1117
2013.31 1154
2013.73 1104
2014.15 1118
2014.58 1022
2015.00 1064
2015.42 1130
2015.85 1147
2016.27 1066
2016.69 1189
2017.12 1197
2017.54 1191
2017.96 1034
2018.39 1092
2018.81 1084
2019.23 1243
2019.66 1348
2020.08 1201
2020.50 1274
2020.93 1243
2021.35 1083
2021.78 1158
2022.20 1296
2022.62 1426
2023.05 1347
2023.47 1269
2023.89 1341
2024.32 1173
2024.74 1055
2025.17 1082
2025.59 1182
2026.01 1130
2026.44 1007
2026.86 1100
2027.29 999
2027.71 1165
2028.14 1166
2028.56 1118
2028.99 1132
2029.41 1088
2029.83 1101
2030.26 1139
2030.68 1119
2031.11 1068
2031.53 1167
2031.96 1158
2032.38 1134
2032.81 995
2033.23 1005
2033.66 1128
2034.08 1233
2034.51 1053
2034.93 1021
2035.36 1048
2035.78 1115
2036.21 1092
2036.63 1148
2037.06 1147
2037.48 1117
2037.91 1007
2038.33 1112
2038.76 1067
2039.19 1079
2039.61 1161
2040.04 1200
2040.46 1161
2040.89 1299
2041.31 1167
2041.74 1162
2042.17 1128
2042.59 1254
2043.02 1281
2043.44 1244
2043.87 1260
2044.30 1157
2044.72 1133
2045.15 1130
2045.57 1095
2046.00 1214
2046.43 1045
2046.85 1051
2047.28 1140
2047.71 1198
2048.13 1192
2048.56 1294
2048.99 1166
2049.41 1285
2049.84 1303
2050.27 1177
2050.69 1110
2051.12 1053
2051.55 1108
2051.97 1127
2052.40 1080
2052.83 1031
2053.25 1002
2053.68 1059
2054.11 1169
2054.54 1109
2054.96 1131
2055.39 1076
2055.82 1072
2056.24 1098
2056.67 1193
2057.10 1162
2057.53 1095
2057.95 1219
2058.38 1266
2058.81 1193
2059.24 1161
2059.66 1222
2060.09 1082
2060.52 1124
2060.95 1195
2061.38 1178
2061.80 1137
2062.23 1176
2062.66 1231
2063.09 1174
2063.52 1066
2063.94 1191
2064.37 1286
2064.80 1192
2065.23 1386
2065.66 1363
2066.09 1341
2066.51 1385
2066.94 1422
2067.37 1708
2067.80 1417
2068.23 1265
2068.66 1238
2069.08 1132
2069.51 1235
2069.94 1348
2070.37 1330
2070.80 1286
2071.23 1116
2071.66 1145
2072.09 1274
2072.52 1358
2072.94 1217
2073.37 1346
2073.80 1254
2074.23 1243
2074.66 1195
2075.09 1225
2075.52 1290
2075.95 1175
2076.38 1152
2076.81 1151
2077.24 1183
2077.67 1198
2078.10 1356
2078.53 1481
2078.96 1320
2079.39 1229
2079.82 1303
2080.25 1359
2080.68 1513
2081.11 1517
2081.54 1277
2081.97 1352
2082.40 1374
2082.83 1511
2083.26 1356
2083.69 1331
2084.12 1211
2084.55 1337
2084.98 1243
2085.41 1197
2085.84 1119
2086.27 1145
2086.70 1288
2087.13 1182
2087.56 1165
2087.99 1325
2088.42 1307
2088.85 1055
2089.28 1033
2089.71 1096
2090.14 1129
2090.57 971
2091.01 988
2091.44 1129
2091.87 1111
2092.30 1081
2092.73 1133
2093.16 1148
2093.59 1219
2094.02 1274
2094.45 1249
2094.89 1319
2095.32 1124
2095.75 1109
2096.18 1200
2096.61 1134
2097.04 1024
2097.47 1085
2097.91 1072
2098.34 1159
2098.77 1052
2099.20 990
2099.63 894
2100.07 985
2100.50 1000
2100.93 911
2101.36 988
2101.79 1123
2102.23 1025
2102.66 937
2103.09 895
2103.52 939
2103.95 1015
2104.39 1083
2104.82 1135
2105.25 1068
2105.68 1036
2106.12 1079
2106.55 1249
2106.98 1202
2107.41 1092
2107.85 1046
2108.28 1078
2108.71 1174
2109.14 1294
2109.58 1206
2110.01 1166
2110.44 1306
2110.88 1133
2111.31 1035
2111.74 1062
2112.18 1062
2112.61 1315
2113.04 1160
2113.48 881
2113.91 1015
2114.34 1086
2114.78 1096
2115.21 1039
2115.64 903
2116.08 980
2116.51 964
2116.94 965
2117.38 913
2117.81 969
2118.24 1000
2118.68 879
2119.11 901
2119.55 960
2119.98 978
2120.41 758
2120.85 839
2121.28 942
2121.72 946
2122.15 1011
2122.58 978
2123.02 973
2123.45 1021
2123.89 1029
2124.32 1013
2124.75 1042
2125.19 944
2125.62 972
2126.06 1031
2126.49 1041
2126.93 967
2127.36 1090
2127.80 1057
2128.23 1047
2128.67 1128
2129.10 1123
2129.54 1157
2129.97 1068
2130.41 1028
2130.84 1062
2131.28 1105
2131.71 1135
2132.15 1058
2132.58 1075
2133.02 979
2133.45 1114
2133.89 1258
2134.32 1191
2134.76 1307
2135.19 1218
2135.63 1155
2136.06 1223
2136.50 1215
2136.94 1271
2137.37 1335
2137.81 1243
2138.24 1372
2138.68 1268
2139.12 1308
2139.55 1326
2139.99 1243
2140.42 1300
2140.86 1087
2141.30 1149
2141.73 1212
2142.17 1096
2142.60 1070
2143.04 1117
2143.48 1130
2143.91 1162
2144.35 1151
2144.79 985
2145.22 1083
2145.66 1014
2146.09 1050
2146.53 1133
2146.97 961
2147.40 1119
2147.84 1133
2148.28 1167
2148.72 1292
2149.15 1012
2149.59 1062
2150.03 1134
2150.46 1309
2150.90 1527
2151.34 1367
2151.77 1377
2152.21 1371
2152.65 1333
2153.09 1173
2153.52 1351
2153.96 1470
2154.40 1309
2154.84 1178
2155.27 1210
2155.71 1244
2156.15 1300
2156.59 1241
2157.02 1303
2157.46 1299
2157.90 1126
2158.34 1157
2158.78 1283
2159.21 1275
2159.65 1223
2160.09 1213
2160.53 1169
2160.97 1046
2161.40 1179
2161.84 1134
2162.28 1124
2162.72 1225
2163.16 1098
2163.59 1145
2164.03 1098
2164.47 1056
2164.91 1049
2165.35 959
2165.79 949
2166.23 1115
2166.66 1113
2167.10 1117
2167.54 1237
2167.98 1194
2168.42 1288
2168.86 1214
2169.30 1123
2169.74 1215
2170.18 1255
2170.61 1172
2171.05 1313
2171.49 1156
2171.93 1165
2172.37 1137
2172.81 1360
2173.25 1382
2173.69 1473
2174.13 1478
2174.57 1503
2175.01 1514
2175.45 1478
2175.89 1573
2176.33 1539
2176.77 1468
2177.21 1560
2177.65 1654
2178.09 1614
2178.53 1451
2178.97 1389
2179.41 1407
2179.85 1536
2180.29 1406
2180.73 1282
2181.17 1325
2181.61 1172
2182.05 1264
2182.49 1257
2182.93 1184
2183.37 1117
2183.81 1115
2184.25 1060
2184.69 1259
2185.13 1250
2185.57 1215
2186.01 1054
2186.45 1149
2186.89 1130
2187.33 1198
2187.77 1177
2188.21 995
2188.65 1155
2189.10 1127
2189.54 1199
2189.98 1245
2190.42 1366
2190.86 1208
2191.30 1204
2191.74 1170
2192.18 1179
2192.62 1330
2193.07 1162
2193.51 1074
2193.95 1205
2194.39 1166
2194.83 1082
2195.27 1135
2195.71 1167
2196.16 1208
2196.60 1112
2197.04 1067
2197.48 1038
2197.92 1140
2198.37 1290
2198.81 1062
2199.25 1227
2199.69 1153
2200.13 1145
2200.58 1260
2201.02 1227
2201.46 1242
2201.90 1251
2202.34 1180
2202.79 1194
2203.23 1130
2203.67 1070
2204.11 1015
2204.56 1046
2205.00 1060
2205.44 1020
2205.88 1012
2206.33 1148
2206.77 1234
2207.21 1094
2207.65 1147
2208.10 1034
2208.54 1205
2208.98 1230
2209.43 1303
2209.87 1116
2210.31 1029
2210.76 1076
2211.20 1133
2211.64 1140
2212.09 1123
2212.53 1218
2212.97 1277
2213.42 1280
2213.86 1175
2214.30 1186
2214.75 1296
2215.19 1097
2215.63 1117
2216.08 1138
2216.52 1099
2216.96 1017
2217.41 1098
2217.85 1102
2218.30 1128
2218.74 1124
2219.18 1029
2219.63 959
2220.07 1041
2220.52 1022
2220.96 1082
2221.40 1169
2221.85 1095
2222.29 1015
2222.74 1197
2223.18 1292
2223.63 1160
2224.07 1089
2224.51 1166
2224.96 1253
2225.40 1130
2225.85 1277
2226.29 1159
2226.74 1176
2227.18 1178
2227.63 1093
2228.07 1195
2228.52 1092
2228.96 1282
2229.41 1270
2229.85 1254
2230.30 1206
2230.74 1195
2231.19 1290
2231.63 1268
2232.08 1353
2232.52 1309
2232.97 1305
2233.41 1311
2233.86 1416
2234.30 1437
2234.75 1339
2235.20 1273
2235.64 1195
2236.09 1279
2236.53 1311
2236.98 1242
2237.42 1112
2237.87 1162
2238.32 1127
2238.76 1353
2239.21 1160
2239.65 1149
2240.10 1139
2240.55 1240
2240.99 1201
2241.44 1201
2241.88 1310
2242.33 1082
2242.78 998
2243.22 1006
2243.67 1146
2244.12 1070
2244.56 1104
2245.01 1016
2245.46 1065
2245.90 1071
2246.35 872
2246.80 922
2247.24 1073
2247.69 941
2248.14 952
2248.58 1077
2249.03 1038
2249.48 901
2249.92 1009
2250.37 1076
2250.82 1019
2251.27 1064
2251.71 1054
2252.16 975
2252.61 1088
2253.05 988
2253.50 872
2253.95 990
2254.40 1086
2254.84 1148
2255.29 978
2255.74 1004
2256.19 969
2256.64 974
2257.08 954
2257.53 964
2257.98 982
2258.43 990
2258.87 916
2259.32 1081
2259.77 1072
2260.22 862
2260.67 1008
2261.11 851
2261.56 978
2262.01 1018
2262.46 1023
2262.91 1174
2263.36 1333
2263.80 1250
2264.25 1127
2264.70 1254
2265.15 1262
2265.60 1159
2266.05 1124
2266.50 1294
2266.94 1509
2267.39 1415
2267.84 1241
2268.29 1241
2268.74 1264
2269.19 1305
2269.64 1467
2270.09 1348
2270.54 1325
2270.99 1313
2271.43 1510
2271.88 1389
2272.33 1292
2272.78 1544
2273.23 1401
2273.68 1307
2274.13 1265
2274.58 1208
2275.03 1176
2275.48 1243
2275.93 1019
2276.38 1138
2276.83 1128
2277.28 1087
2277.73 1149
2278.18 1192
2278.63 1149
2279.08 1037
2279.53 1048
2279.98 1211
2280.43 1172
2280.88 1092
2281.33 1098
2281.78 1035
2282.23 1380
2282.68 1209
2283.13 1117
2283.58 1256
2284.03 1172
2284.48 1086
2284.93 1002
2285.38 984
2285.83 1061
2286.28 1075
2286.73 982
2287.18 1038
2287.63 1151
2288.08 1040
2288.54 1073
2288.99 1165
2289.44 1274
2289.89 1281
2290.34 1457
2290.79 1506
2291.24 1614
2291.69 1823
2292.14 1756
2292.60 1935
2293.05 1849
2293.50 1937
2293.95 1847
2294.40 1804
2294.85 1928
2295.30 1544
2295.76 1515
2296.21 1553
2296.66 1528
2297.11 1295
2297.56 1332
2298.01 1397
2298.47 1269
2298.92 1371
2299.37 1276
2299.82 1216
2300.27 1270
2300.73 1206
2301.18 1150
2301.63 1166
2302.08 1126
2302.53 1287
2302.99 1319
2303.44 1030
2303.89 1065
2304.34 1112
2304.80 1108
2305.25 1134
2305.70 1053
2306.15 1096
2306.61 1214
2307.06 1152
2307.51 1197
2307.96 1174
2308.42 1285
2308.87 1234
2309.32 1207
2309.78 1186
2310.23 1270
2310.68 1265
2311.14 1226
2311.59 1175
2312.04 1208
2312.49 1200
2312.95 1303
2313.40 1184
2313.85 1183
2314.31 1274
2314.76 1265
2315.22 1157
2315.67 1239
2316.12 1186
2316.58 1182
2317.03 1321
2317.48 1223
2317.94 1327
2318.39 1178
2318.84 1223
2319.30 1218
2319.75 1102
2320.21 1307
2320.66 1284
2321.11 1309
2321.57 1320
2322.02 1183
2322.48 1154
2322.93 1207
2323.39 1196
2323.84 1293
2324.29 1167
2324.75 1140
2325.20 1191
2325.66 1463
2326.11 1343
2326.57 1327
2327.02 1305
2327.48 1291
2327.93 1368
2328.39 1497
2328.84 1385
2329.30 1377
2329.75 1457
2330.21 1334
2330.66 1317
2331.12 1704
2331.57 1730
2332.03 1537
2332.48 1420
2332.94 1345
2333.39 1368
2333.85 1440
2334.30 1441
2334.76 1314
2335.21 1223
2335.67 1116
2336.12 1189
2336.58 1028
2337.03 1152
2337.49 1169
2337.95 1148
2338.40 1153
2338.86 1147
2339.31 1149
2339.77 1255
2340.23 1318
2340.68 1399
2341.14 1433
2341.59 1416
2342.05 1376
2342.51 1485
2342.96 1277
2343.42 1248
2343.87 1455
2344.33 1486
2344.79 1345
2345.24 1308
2345.70 1203
2346.16 1467
2346.61 1427
2347.07 1396
2347.53 1471
2347.98 1368
2348.44 1309
2348.90 1308
2349.35 1353
2349.81 1400
2350.27 1144
2350.72 1094
2351.18 1224
2351.64 1253
2352.10 1218
2352.55 1138
2353.01 1166
2353.47 1058
2353.92 1082
2354.38 1114
2354.84 1115
2355.30 1126
2355.75 1070
2356.21 1168
2356.67 1182
2357.13 1103
2357.58 1049
2358.04 1208
2358.50 1171
2358.96 1122
2359.41 1027
2359.87 1059
2360.33 1178
2360.79 1104
2361.25 1171
2361.70 1149
2362.16 1101
2362.62 1201
2363.08 1380
2363.54 1307
2363.99 1334
2364.45 1128
2364.91 1125
2365.37 1162
2365.83 1116
2366.29 1104
2366.75 1152
2367.20 1113
2367.66 1130
2368.12 1247
2368.58 1113
2369.04 1059
2369.50 1210
2369.96 1223
2370.42 1241
2370.87 1185
2371.33 1326
2371.79 1241
2372.25 1155
2372.71 1115
2373.17 1031
2373.63 1050
2374.09 1156
2374.55 1119
2375.01 1167
2375.47 1019
2375.92 1196
2376.38 1124
2376.84 1088
2377.30 1118
2377.76 1093
2378.22 1227
2378.68 1183
2379.14 1313
2379.60 1349
2380.06 1332
2380.52 1148
2380.98 1250
2381.44 1295
2381.90 1284
2382.36 1146
2382.82 1193
2383.28 1270
2383.74 1206
2384.20 1135
2384.66 1157
2385.12 1123
2385.58 1104
2386.04 1094
2386.50 1096
2386.96 1072
2387.42 1124
2387.88 1170
2388.35 1116
2388.81 1128
2389.27 1177
2389.73 1090
2390.19 1121
2390.65 1137
2391.11 1173
2391.57 1004
2392.03 1068
2392.49 1055
2392.95 1133
2393.42 1095
2393.88 1128
2394.34 1062
2394.80 1117
2395.26 1162
2395.72 1021
2396.18 1095
2396.64 1060
2397.11 1029
2397.57 1128
2398.03 1054
2398.49 1129
2398.95 1326
2399.41 1038
2399.88 956
2400.34 1092
2400.80 998
2401.26 1136
2401.72 1054
2402.18 1008
2402.65 1114
2403.11 1099
2403.57 1080
2404.03 1163
2404.49 1039
2404.96 1040
2405.42 1050
2405.88 1129
2406.34 1135
2406.81 1116
2407.27 1209
2407.73 1178
2408.19 1171
2408.66 1205
2409.12 1122
2409.58 1139
2410.04 1083
2410.51 1039
2410.97 995
2411.43 1114
2411.90 1261
2412.36 984
2412.82 968
2413.28 1027
2413.75 1057
2414.21 1080
2414.67 1055
2415.14 1135
2415.60 1141
2416.06 1094
2416.53 1132
2416.99 1124
2417.45 1279
2417.92 1295
2418.38 1409
2418.84 1507
2419.31 1463
2419.77 1639
2420.23 1814
2420.70 1818
2421.16 1942
2421.63 2049
2422.09 1790
2422.55 1667
2423.02 1784
2423.48 1575
2423.95 1546
2424.41 1422
2424.87 1320
2425.34 1352
2425.80 1400
2426.27 1247
2426.73 1204
2427.20 1264
2427.66 1200
2428.12 1174
2428.59 1072
2429.05 1112
2429.52 1179
2429.98 1069
2430.45 1066
2430.91 1230
2431.38 1301
2431.84 1167
2432.31 1121
2432.77 1188
2433.24 1153
2433.70 1093
2434.17 1284
2434.63 1324
2435.10 1379
2435.56 1328
2436.03 1318
2436.49 1247
2436.96 1151
2437.42 1216
2437.89 1336
2438.35 1246
2438.82 1174
2439.28 1219
2439.75 1422
2440.21 1319
2440.68 1319
2441.15 1371
2441.61 1334
2442.08 1426
2442.54 1616
2443.01 1403
2443.48 1409
2443.94 1288
2444.41 1399
2444.87 1423
2445.34 1233
2445.81 1196
2446.27 1095
2446.74 1245
2447.20 1111
2447.67 1069
2448.14 1062
2448.60 1043
2449.07 1033
2449.54 1035
2450.00 997
2450.47 959
2450.94 1079
2451.40 1065
2451.87 1015
2452.34 980
2452.80 1024
2453.27 1063
2453.74 1122
2454.20 1222
2454.67 1169
2455.14 1187
2455.60 1057
2456.07 1027
2456.54 1078
2457.01 1109
2457.47 1112
2457.94 1158
2458.41 1257
2458.87 1215
2459.34 999
2459.81 1041
2460.28 1003
2460.74 1159
2461.21 1303
2461.68 1118
2462.15 1159
2462.62 1202
2463.08 1060
2463.55 1067
2464.02 1050
2464.49 1112
2464.95 1137
2465.42 1049
2465.89 1096
2466.36 1226
2466.83 1252
2467.29 1020
2467.76 1080
2468.23 1184
2468.70 1203
2469.17 1116
2469.64 1119
2470.10 1292
2470.57 1048
2471.04 958
2471.51 1105
2471.98 1083
2472.45 962
2472.92 991
2473.39 1136
2473.85 1239
2474.32 934
2474.79 950
2475.26 1019
2475.73 984
2476.20 938
2476.67 1021
2477.14 862
2477.61 810
2478.08 883
2478.54 1083
2479.01 1100
2479.48 1238
2479.95 1097
2480.42 1087
2480.89 1027
2481.36 1115
2481.83 1083
2482.30 1155
2482.77 1193
2483.24 1146
2483.71 1062
2484.18 1093
2484.65 1161
2485.12 1084
2485.59 1091
2486.06 987
2486.53 1165
2487.00 1220
2487.47 1149
2487.94 1158
2488.41 1207
2488.88 1251
2489.35 1248
2489.82 1044
2490.29 1150
2490.76 1323
2491.23 1077
2491.70 1107
2492.17 1150
2492.64 1135
2493.11 1219
2493.58 1185
2494.05 1184
2494.52 1034
2495.00 1151
2495.47 1384
2495.94 1457
2496.41 1366
2496.88 1255
2497.35 1207
2497.82 1310
2498.29 1215
2498.76 1078
2499.23 981
2499.71 1084
2500.18 1125
2500.65 997
2501.12 880
2501.59 1123
2502.06 1021
2502.53 981
2503.01 957
2503.48 965
2503.95 1042
2504.42 897
2504.89 990
2505.36 1034
2505.84 998
2506.31 1031
2506.78 1085
2507.25 1111
2507.72 1149
2508.20 1087
2508.67 1207
2509.14 1270
2509.61 1136
2510.08 1261
2510.56 1327
2511.03 1384
2511.50 1315
2511.97 1121
2512.45 1120
2512.92 1120
2513.39 1187
2513.86 1167
2514.34 1152
2514.81 1149
2515.28 1058
2515.75 1169
2516.23 1059
2516.70 1217
2517.17 1154
2517.65 1202
2518.12 1274
2518.59 1199
2519.07 881
2519.54 1047
2520.01 1152
2520.48 1215
2520.96 974
2521.43 961
2521.90 1115
2522.38 1048
2522.85 1088
2523.32 1157
2523.80 1163
2524.27 1064
2524.75 1043
2525.22 1020
2525.69 978
2526.17 935
2526.64 991
2527.11 1004
2527.59 1003
2528.06 1169
2528.54 1148
2529.01 1017
2529.48 976
2529.96 998
2530.43 1034
2530.91 1058
2531.38 996
2531.85 1122
2532.33 1104
2532.80 1024
2533.28 1084
2533.75 1056
2534.23 974
2534.70 1085
2535.18 1144
2535.65 1207
2536.12 1096
2536.60 1219
2537.07 1177
2537.55 1129
2538.02 1031
2538.50 1000
2538.97 1183
2539.45 1065
2539.92 1090
2540.40 1198
2540.87 1077
2541.35 1066
2541.82 1151
2542.30 1039
2542.77 1194
2543.25 1119
2543.73 994
2544.20 992
2544.68 1058
2545.15 1129
2545.63 1295
2546.10 1189
2546.58 1169
2547.05 1155
2547.53 1281
2548.01 1467
2548.48 1403
2548.96 1386
2549.43 1516
2549.91 1541
2550.39 1561
2550.86 1457
2551.34 1408
2551.81 1434
2552.29 1423
2552.77 1510
2553.24 1338
2553.72 1348
2554.20 1420
2554.67 1471
2555.15 1455
2555.62 1704
2556.10 1530
2556.58 1337
2557.05 1261
2557.53 1499
2558.01 1438
2558.48 1419
2558.96 1387
2559.44 1305
2559.91 1246
2560.39 1309
2560.87 1172
2561.35 1236
2561.82 1196
2562.30 1155
2562.78 1078
2563.25 1143
2563.73 1085
2564.21 1050
2564.69 983
2565.16 1039
2565.64 1077
2566.12 964
2566.60 1051
2567.07 1035
2567.55 1063
2568.03 1127
2568.51 941
2568.98 928
2569.46 1105
2569.94 1079
2570.42 1209
2570.90 1166
2571.37 967
2571.85 1005
2572.33 898
2572.81 910
2573.29 1000
2573.76 1121
2574.24 984
2574.72 936
2575.20 868
2575.68 916
2576.16 1129
2576.63 1143
2577.11 1050
2577.59 883
2578.07 938
2578.55 1041
2579.03 1177
2579.51 1015
2579.98 1003
2580.46 984
2580.94 957
2581.42 1123
2581.90 1152
2582.38 1111
2582.86 958
2583.34 929
2583.82 1079
2584.30 1024
2584.77 904
2585.25 882
2585.73 905
2586.21 959
2586.69 1050
2587.17 963
2587.65 1043
2588.13 968
2588.61 973
2589.09 941
2589.57 1006
2590.05 980
2590.53 948
2591.01 1012
2591.49 1060
2591.97 1121
2592.45 1098
2592.93 1051
2593.41 1031
2593.89 1228
2594.37 1146
2594.85 1173
2595.33 1173
2595.81 1112
2596.29 1142
2596.77 1185
2597.25 1079
2597.73 1209
2598.21 1182
2598.69 980
2599.17 1039
2599.65 1097
2600.13 1105
2600.61 1217
2601.09 1003
2601.57 982
2602.06 931
2602.54 1053
2603.02 968
2603.50 950
2603.98 996
2604.46 1068
2604.94 1019
2605.42 1054
2605.90 918
2606.38 1065
2606.87 1107
2607.35 1090
2607.83 961
2608.31 1038
2608.79 1093
2609.27 1033
2609.75 1083
2610.24 1139
2610.72 1083
2611.20 1320
2611.68 1129
2612.16 1283
2612.64 1185
2613.13 1090
2613.61 1217
2614.09 1133
2614.57 1096
2615.05 1089
2615.54 1114
2616.02 991
2616.50 1035
2616.98 1146
2617.46 1213
2617.95 1023
2618.43 1146
2618.91 1250
2619.39 1152
2619.88 1204
2620.36 1224
2620.84 1232
2621.32 1299
2621.81 1162
2622.29 1189
2622.77 1162
2623.26 1155
2623.74 1167
2624.22 1078
2624.70 1220
2625.19 1186
2625.67 1277
2626.15 1248
2626.64 1131
2627.12 1077
2627.60 1032
2628.09 1044
2628.57 1082
2629.05 980
2629.54 1006
2630.02 1004
2630.50 1020
2630.99 1008
2631.47 990
2631.95 965
2632.44 978
2632.92 954
2633.40 896
2633.89 1110
2634.37 1108
2634.85 1088
2635.34 1123
2635.82 1085
2636.31 1132
2636.79 1175
2637.27 1044
2637.76 1107
2638.24 1189
2638.73 1193
2639.21 1069
2639.70 1128
2640.18 1115
2640.66 1119
2641.15 1211
2641.63 1161
2642.12 1168
2642.60 1179
2643.09 1147
2643.57 1088
2644.06 1015
2644.54 1084
2645.03 995
2645.51 972
2646.00 1077
2646.48 1145
2646.97 908
2647.45 961
2647.94 1042
2648.42 1053
2648.91 1128
2649.39 1100
2649.88 1009
2650.36 1047
2650.85 1073
2651.33 1044
2651.82 1053
2652.30 1057
2652.79 1043
2653.27 1000
2653.76 1041
2654.24 1047
2654.73 1067
2655.22 1049
2655.70 974
2656.19 1109
2656.67 1162
2657.16 1021
2657.65 1040
2658.13 972
2658.62 857
2659.10 1094
2659.59 1144
2660.08 868
2660.56 986
2661.05 1058
2661.53 990
2662.02 1082
2662.51 1082
2662.99 1011
2663.48 882
2663.97 1021
2664.45 1114
2664.94 1142
2665.43 1077
2665.91 1044
2666.40 924
2666.89 966
2667.37 989
2667.86 910
2668.35 895
2668.83 994
2669.32 1031
2669.81 1049
2670.29 948
2670.78 1097
2671.27 1114
2671.76 1084
2672.24 970
2672.73 1099
2673.22 1250
2673.71 1149
2674.19 1112
2674.68 1361
2675.17 1349
2675.66 1206
2676.14 1221
2676.63 1403
2677.12 1336
2677.61 1315
2678.09 1246
2678.58 1220
2679.07 1305
2679.56 1185
2680.05 1244
2680.53 1261
2681.02 1176
2681.51 1192
2682.00 1279
2682.49 1207
2682.97 1192
2683.46 1241
2683.95 1198
2684.44 1330
2684.93 1355
2685.42 1283
2685.91 1254
2686.39 1216
2686.88 1240
2687.37 1231
2687.86 1387
2688.35 1224
2688.84 1163
2689.33 1035
2689.81 1145
2690.30 1067
2690.79 979
2691.28 941
2691.77 978
2692.26 1060
2692.75 1027
2693.24 1180
2693.73 1049
2694.22 1058
2694.71 1111
2695.20 1149
2695.68 1114
2696.17 1036
2696.66 1064
2697.15 1162
2697.64 1090
2698.13 1131
2698.62 1038
2699.11 1038
2699.60 1200
2700.09 1055
2700.58 1060
2701.07 1120
2701.56 1112
2702.05 1145
2702.54 996
2703.03 973
2703.52 1078
2704.01 1265
2704.50 1129
2704.99 1009
2705.48 1153
2705.97 1017
2706.46 1108
2706.95 1177
2707.44 1060
2707.93 986
2708.42 1003
2708.92 1032
2709.41 969
2709.90 942
2710.39 925
2710.88 919
2711.37 978
2711.86 942
2712.35 891
2712.84 924
2713.33 944
2713.82 978
2714.31 993
2714.81 991
2715.30 1066
2715.79 1120
2716.28 975
2716.77 1026
2717.26 1078
2717.75 1067
2718.24 1065
2718.74 1168
2719.23 1089
2719.72 1053
2720.21 1150
2720.70 1116
2721.19 987
2721.69 1089
2722.18 1102
2722.67 981
2723.16 1190
2723.65 1200
2724.15 1215
2724.64 1121
2725.13 1053
2725.62 1228
2726.11 1098
2726.61 1051
2727.10 1129
2727.59 1080
2728.08 973
2728.58 874
2729.07 899
2729.56 922
2730.05 1086
2730.55 1057
2731.04 1018
2731.53 1142
2732.02 1158
2732.52 1111
2733.01 1091
2733.50 1033
2733.99 1063
2734.49 968
2734.98 912
2735.47 1104
2735.97 1111
2736.46 1096
2736.95 1026
2737.45 1010
2737.94 962
2738.43 985
2738.93 1017
2739.42 1098
2739.91 1188
2740.41 1063
2740.90 1025
2741.39 922
2741.89 905
2742.38 850
2742.87 920
2743.37 1049
2743.86 1071
2744.36 1109
2744.85 892
2745.34 981
2745.84 963
2746.33 926
2746.82 940
2747.32 953
2747.81 935
2748.31 1009
2748.80 1098
2749.30 1128
2749.79 1055
2750.28 933
2750.78 1167
2751.27 1054
2751.77 1044
2752.26 893
2752.76 986
2753.25 954
2753.75 909
2754.24 1014
2754.74 1044
2755.23 942
2755.72 1135
2756.22 985
2756.71 1116
2757.21 1099
2757.70 1049
2758.20 1054
2758.69 982
2759.19 1110
2759.69 1188
2760.18 1001
2760.68 959
2761.17 1098
2761.67 1044
2762.16 1114
2762.66 1034
2763.15 1100
2763.65 984
2764.14 1013
2764.64 912
2765.14 1008
2765.63 1110
2766.13 908
2766.62 931
2767.12 962
2767.61 1096
2768.11 1095
2768.61 1016
2769.10 1002
2769.60 936
2770.09 934
2770.59 1031
2771.09 973
2771.58 1088
2772.08 1054
2772.58 1117
2773.07 1100
2773.57 1169
2774.06 1156
2774.56 1265
2775.06 1167
2775.55 1067
2776.05 1074
2776.55 1092
2777.04 1197
2777.54 1090
2778.04 1133
2778.54 1178
2779.03 1237
2779.53 1236
2780.03 1160
2780.52 1185
2781.02 1189
2781.52 1059
2782.01 1062
2782.51 1121
2783.01 955
2783.51 1090
2784.00 1035
2784.50 1055
2785.00 1053
2785.50 1100
2785.99 1053
2786.49 1001
2786.99 914
2787.49 933
2787.98 1003
2788.48 1080
2788.98 1084
2789.48 1025
2789.98 1102
2790.47 1142
2790.97 1002
2791.47 927
2791.97 912
2792.47 874
2792.96 939
2793.46 1043
2793.96 1013
2794.46 933
2794.96 984
2795.46 1155
2795.95 1171
2796.45 1211
2796.95 1283
2797.45 1377
2797.95 1441
2798.45 1490
2798.95 1452
2799.44 1429
2799.94 1400
2800.44 1529
2800.94 1556
2801.44 1521
2801.94 1385
2802.44 1332
2802.94 1304
2803.44 1228
2803.93 1195
2804.43 1137
2804.93 1205
2805.43 1307
2805.93 1445
2806.43 1469
2806.93 1536
2807.43 1686
2807.93 1763
2808.43 1789
2808.93 1830
2809.43 1825
2809.93 1881
2810.43 2035
2810.93 2005
2811.43 1896
2811.93 1786
2812.43 1776
2812.93 1655
2813.43 1268
2813.93 1335
2814.43 1233
2814.93 1192
2815.43 1194
2815.93 1183
2816.43 1254
2816.93 1286
2817.43 1204
2817.93 1199
2818.43 1255
2818.93 1194
2819.43 1220
2819.93 1175
2820.43 1295
2820.93 1296
2821.43 1241
2821.93 1152
2822.43 1164
2822.94 1399
2823.44 1294
2823.94 1196
2824.44 1321
2824.94 1169
2825.44 1173
2825.94 1199
2826.44 1231
2826.94 1031
2827.44 1060
2827.95 1069
2828.45 1221
2828.95 1034
2829.45 1138
2829.95 908
2830.45 909
2830.95 997
2831.46 998
2831.96 992
2832.46 983
2832.96 1124
2833.46 1165
2833.97 944
2834.47 882
2834.97 1006
2835.47 1077
2835.97 918
2836.47 914
2836.98 1119
2837.48 1043
2837.98 1142
2838.48 1081
2838.99 1001
2839.49 994
2839.99 1143
2840.49 1146
2841.00 1029
2841.50 999
2842.00 1121
2842.50 1099
2843.01 1102
2843.51 969
2844.01 912
2844.51 923
2845.02 1083
2845.52 1185
2846.02 1035
2846.52 1021
2847.03 1056
2847.53 1220
2848.03 1257
2848.54 1141
2849.04 1339
2849.54 1444
2850.05 1254
2850.55 1145
2851.05 1272
2851.56 1195
2852.06 1216
2852.56 1151
2853.07 1186
2853.57 1064
2854.07 1158
2854.58 1044
2855.08 1079
2855.59 1093
2856.09 1038
2856.59 992
2857.10 1115
2857.60 1109
2858.10 1002
2858.61 1129
2859.11 1011
2859.62 863
2860.12 1005
2860.63 1014
2861.13 957
2861.63 961
2862.14 1069
2862.64 1068
2863.15 989
2863.65 943
2864.16 896
2864.66 931
2865.16 832
2865.67 857
2866.17 1017
2866.68 1031
2867.18 1009
2867.69 917
2868.19 1002
2868.70 909
2869.20 1043
2869.71 1106
2870.21 1085
2870.72 969
2871.22 987
2871.73 946
2872.23 1070
2872.74 1088
2873.24 1191
2873.75 1134
2874.25 1061
2874.76 1104
2875.27 1173
2875.77 1112
2876.28 989
2876.78 1034
2877.29 975
2877.79 1090
2878.30 1171
2878.81 1050
2879.31 1054
2879.82 1116
2880.32 1189
2880.83 1158
2881.33 1158
2881.84 1031
2882.35 1163
2882.85 1085
2883.36 1170
2883.87 1276
2884.37 1265
2884.88 1355
2885.38 1320
2885.89 1257
2886.40 1311
2886.90 1207
2887.41 1267
2887.92 1276
2888.42 1270
2888.93 1570
2889.44 1417
2889.94 1477
2890.45 1475
2890.96 1418
2891.46 1336
2891.97 1312
2892.48 1340
2892.98 1204
2893.49 1135
2894.00 1144
2894.51 1244
2895.01 1293
2895.52 1284
2896.03 1206
2896.54 1243
2897.04 1430
2897.55 1313
2898.06 1297
2898.57 1456
2899.07 1362
2899.58 1279
2900.09 1327
2900.60 1350
2901.10 1349
2901.61 1345
2902.12 1242
2902.63 1207
2903.13 1302
2903.64 1371
2904.15 1238
2904.66 1344
2905.17 1275
2905.68 1395
2906.18 1330
2906.69 1219
2907.20 1297
2907.71 1363
2908.22 1241
2908.72 1140
2909.23 1138
2909.74 1174
2910.25 1145
2910.76 1122
2911.27 1048
2911.78 1062
2912.28 1047
2912.79 1099
2913.30 1009
2913.81 958
2914.32 1132
2914.83 1179
2915.34 1041
2915.85 847
2916.36 1147
2916.87 1267
2917.37 986
2917.88 1016
2918.39 978
2918.90 1050
2919.41 1185
2919.92 1050
2920.43 1085
2920.94 1101
2921.45 995
2921.96 1064
2922.47 1049
2922.98 1143
2923.49 1218
2924.00 1254
2924.51 1264
2925.02 1225
2925.53 1243
2926.04 1217
2926.55 1268
2927.06 1252
2927.57 1291
2928.08 1450
2928.59 1446
2929.10 1490
2929.61 1429
2930.12 1313
2930.63 1205
2931.14 1125
2931.65 1183
2932.16 1059
2932.67 954
2933.18 1032
2933.69 959
2934.20 978
2934.71 1077
2935.22 1093
2935.73 1048
2936.24 999
2936.76 966
2937.27 990
2937.78 987
2938.29 1029
2938.80 1036
2939.31 1069
2939.82 1038
2940.33 1117
2940.84 1111
2941.36 1128
2941.87 1095
2942.38 1079
2942.89 951
2943.40 1026
2943.91 1127
2944.42 1096
2944.94 997
2945.45 1112
2945.96 1107
2946.47 1241
2946.98 1236
2947.49 1293
2948.01 1410
2948.52 1333
2949.03 1192
2949.54 1216
2950.05 1310
2950.57 1260
2951.08 1188
2951.59 1094
2952.10 1179
2952.61 980
2953.13 964
2953.64 1096
2954.15 924
2954.66 860
2955.18 885
2955.69 1025
2956.20 1027
2956.71 998
2957.23 1028
2957.74 1016
2958.25 1095
2958.76 993
2959.28 812
2959.79 1027
2960.30 1137
2960.82 1026
2961.33 1018
2961.84 1174
2962.36 1120
2962.87 1065
2963.38 1116
2963.89 1013
2964.41 1134
2964.92 1171
2965.43 1252
2965.95 1141
2966.46 1275
2966.97 1149
2967.49 1063
2968.00 1111
2968.52 1138
2969.03 930
2969.54 878
2970.06 929
2970.57 874
2971.08 940
2971.60 940
2972.11 1032
2972.63 978
2973.14 974
2973.65 992
2974.17 1055
2974.68 999
2975.20 937
2975.71 873
2976.23 957
2976.74 1026
2977.25 1123
2977.77 1094
2978.28 1009
2978.80 1052
2979.31 1027
2979.83 957
2980.34 1064
2980.86 1150
2981.37 1139
2981.89 1126
2982.40 1018
2982.91 1137
2983.43 1099
2983.94 1020
2984.46 1176
2984.97 1225
2985.49 1221
2986.00 1069
2986.52 1129
2987.04 1177
2987.55 1153
2988.07 1251
2988.58 1280
2989.10 1275
2989.61 1286
2990.13 1225
2990.64 1256
2991.16 1207
2991.67 1419
2992.19 1349
2992.71 1379
2993.22 1376
2993.74 1410
2994.25 1494
2994.77 1364
2995.28 1536
2995.80 1707
2996.32 1779
2996.83 1492
2997.35 1533
2997.87 1754
2998.38 1761
2998.90 1649
2999.41 1666
2999.93 1673
3000.45 1817
3000.96 1997
3001.48 1908
3002.00 1740
3002.51 1848
3003.03 1810
3003.55 2152
3004.06 2296
3004.58 2668
3005.10 2896
3005.61 2972
3006.13 3123
3006.65 3074
3007.16 3273
3007.68 2946
3008.20 2938
3008.71 2619
3009.23 2528
3009.75 2225
3010.27 2052
3010.78 1803
3011.30 1574
3011.82 1611
3012.34 1510
3012.85 1382
3013.37 1414
3013.89 1369
3014.41 1313
3014.92 1284
3015.44 1254
3015.96 1423
3016.48 1354
3016.99 1407
3017.51 1575
3018.03 1506
3018.55 1323
3019.07 1350
3019.58 1603
3020.10 1505
3020.62 1498
3021.14 1486
3021.66 1456
3022.17 1418
3022.69 1428
3023.21 1397
3023.73 1568
3024.25 1335
3024.77 1324
3025.28 1280
3025.80 1324
3026.32 1500
3026.84 1450
3027.36 1389
3027.88 1474
3028.40 1271
3028.92 1276
3029.43 1263
3029.95 1274
3030.47 1397
3030.99 1156
3031.51 1109
3032.03 1141
3032.55 1196
3033.07 1198
3033.59 1227
3034.11 1101
3034.63 1208
3035.15 1276
3035.66 1252
3036.18 1222
3036.70 1060
3037.22 1151
3037.74 1303
3038.26 1336
3038.78 1212
3039.30 1210
3039.82 1201
3040.34 1104
3040.86 1067
3041.38 1145
3041.90 1098
3042.42 1010
3042.94 994
3043.46 1044
3043.98 1000
3044.50 1189
3045.02 1108
3045.54 1062
3046.06 1103
3046.58 1161
3047.10 1124
3047.62 1088
3048.14 1067
3048.66 1007
3049.18 1129
3049.71 1233
3050.23 1215
3050.75 1091
3051.27 1092
3051.79 935
3052.31 1030
3052.83 1090
3053.35 925
3053.87 975
3054.39 957
3054.91 1028
3055.43 1006
3055.96 947
3056.48 935
3057.00 1015
3057.52 1020
3058.04 967
3058.56 1093
3059.08 1096
3059.61 1046
3060.13 1058
3060.65 1049
3061.17 1012
3061.69 1123
3062.21 976
3062.73 1103
3063.26 961
3063.78 1021
3064.30 1060
3064.82 1073
3065.34 1087
3065.87 1062
3066.39 1192
3066.91 1245
3067.43 1112
3067.95 1058
3068.48 1109
3069.00 1252
3069.52 1225
3070.04 1080
3070.57 1124
3071.09 1206
3071.61 1144
3072.13 1238
3072.66 1103
3073.18 1062
3073.70 1169
3074.22 1235
3074.75 1287
3075.27 1267
3075.79 1200
3076.32 1249
3076.84 1156
3077.36 1097
3077.88 1210
3078.41 1261
3078.93 1114
3079.45 1248
3079.98 1415
3080.50 1510
3081.02 1393
3081.55 1307
3082.07 1358
3082.59 1368
3083.12 1342
3083.64 1361
3084.16 1468
3084.69 1420
3085.21 1480
3085.73 1276
3086.26 1249
3086.78 1271
3087.31 1415
3087.83 1554
3088.35 1415
3088.88 1325
3089.40 1422
3089.93 1386
3090.45 1261
3090.97 1156
3091.50 1437
3092.02 1424
3092.55 1438
3093.07 1398
3093.60 1287
3094.12 1424
3094.64 1492
3095.17 1506
3095.69 1362
3096.22 1362
3096.74 1316
3097.27 1428
3097.79 1251
3098.32 1481
3098.84 1590
3099.37 1574
3099.89 1580
3100.42 1724
3100.94 1848
3101.47 2341
3101.99 2581
3102.52 3066
3103.04 3843
3103.57 4076
3104.09 4171
3104.62 4864
3105.14 5362
3105.67 5493
3106.19 5115
3106.72 5121
3107.24 4701
3107.77 3929
3108.29 3431
3108.82 2942
3109.35 2577
3109.87 2324
3110.40 2064
3110.92 1918
3111.45 2090
3111.98 1909
3112.50 1843
3113.03 1813
3113.55 1924
3114.08 2044
3114.61 1944
3115.13 1979
3115.66 1697
3116.18 1723
3116.71 1455
3117.24 1383
3117.76 1337
3118.29 1357
3118.82 1157
3119.34 1152
3119.87 1174
3120.40 1309
3120.92 1317
3121.45 1319
3121.98 1428
3122.50 1327
3123.03 1395
3123.56 1386
3124.08 1397
3124.61 1303
3125.14 1188
3125.66 1279
3126.19 1289
3126.72 1412
3127.25 1305
3127.77 1437
3128.30 1417
3128.83 1319
3129.36 1288
3129.88 1317
3130.41 1247
3130.94 1329
3131.46 1245
3131.99 1209
3132.52 1257
3133.05 1200
3133.58 1236
3134.10 1219
3134.63 1246
3135.16 1272
3135.69 1131
3136.21 1042
3136.74 1013
3137.27 1042
3137.80 1180
3138.33 1297
3138.86 1307
3139.38 1274
3139.91 1177
3140.44 1174
3140.97 1018
3141.50 1166
3142.03 1180
3142.55 1139
3143.08 1042
3143.61 1016
3144.14 1159
3144.67 1209
3145.20 1252
3145.73 1150
3146.25 1279
3146.78 1311
3147.31 1231
3147.84 1339
3148.37 1270
3148.90 1296
3149.43 1306
3149.96 1327
3150.49 1378
3151.02 1286
3151.54 1354
3152.07 1378
3152.60 1410
3153.13 1327
3153.66 1323
3154.19 1354
3154.72 1482
3155.25 1344
3155.78 1264
3156.31 1323
3156.84 1131
3157.37 1180
3157.90 1324
3158.43 1404
3158.96 1303
3159.49 1382
3160.02 1473
3160.55 1323
3161.08 1149
3161.61 1374
3162.14 1412
3162.67 1301
3163.20 1235
3163.73 1094
3164.26 1042
3164.79 1236
3165.32 1229
3165.85 1128
3166.38 1188
3166.91 1111
3167.44 1033
3167.97 1022
3168.50 1132
3169.03 1049
3169.57 1074
3170.10 1113
3170.63 1054
3171.16 1054
3171.69 1032
3172.22 1138
3172.75 1054
3173.28 1073
3173.81 1093
3174.34 1203
3174.88 1082
3175.41 1111
3175.94 1196
3176.47 1337
3177.00 1209
3177.53 1264
3178.06 1235
3178.60 1236
3179.13 1134
3179.66 1078
3180.19 1094
3180.72 1053
3181.25 1169
3181.79 1116
3182.32 1201
3182.85 1174
3183.38 1121
3183.91 1003
3184.44 980
3184.98 1079
3185.51 924
3186.04 978
3186.57 1037
3187.11 1111
3187.64 1082
3188.17 1112
3188.70 1137
3189.24 1155
3189.77 1131
3190.30 1235
3190.83 1069
3191.37 1045
3191.90 1042
3192.43 1066
3192.96 1192
3193.50 1076
3194.03 1104
3194.56 896
3195.09 1046
3195.63 1062
3196.16 1102
3196.69 1037
3197.23 950
3197.76 1028
3198.29 1185
3198.83 1111
3199.36 1047
3199.89 1126
3200.43 1071
3200.96 1005
3201.49 1081
3202.03 1122
3202.56 1048
3203.09 1080
3203.63 1281
3204.16 1336
3204.69 1237
3205.23 1177
3205.76 1255
3206.30 1335
3206.83 1324
3207.36 1490
3207.90 1294
3208.43 1212
3208.97 1107
3209.50 1330
3210.03 1315
3210.57 1389
3211.10 1346
3211.64 1551
3212.17 1552
3212.70 1440
3213.24 1356
3213.77 1372
3214.31 1539
3214.84 1379
3215.38 1271
3215.91 1351
3216.45 1359
3216.98 1394
3217.52 1176
3218.05 1173
3218.59 1160
3219.12 1257
3219.66 1181
3220.19 1198
3220.73 1269
3221.26 1288
3221.80 1290
3222.33 1051
3222.87 1250
3223.40 1258
3223.94 1252
3224.47 1322
3225.01 1334
3225.54 1345
3226.08 1337
3226.61 1201
3227.15 1309
3227.69 1415
3228.22 1298
3228.76 1420
3229.29 1424
3229.83 1201
3230.36 1142
3230.90 1257
3231.44 1176
3231.97 1113
3232.51 1196
3233.04 1218
3233.58 1198
3234.12 1332
3234.65 1472
3235.19 1385
3235.72 1351
3236.26 1311
3236.80 1212
3237.33 1273
3237.87 1284
3238.41 1344
3238.94 1360
3239.48 1358
3240.02 1363
3240.55 1468
3241.09 1541
3241.63 1319
3242.16 1286
3242.70 1355
3243.24 1368
3243.77 1300
3244.31 1196
3244.85 1324
3245.39 1295
3245.92 1465
3246.46 1283
3247.00 1429
3247.53 1383
3248.07 1394
3248.61 1362
3249.15 1467
3249.68 1447
3250.22 1236
3250.76 1414
3251.30 1272
3251.83 1409
3252.37 1377
3252.91 1265
3253.45 1346
3253.98 1461
3254.52 1485
3255.06 1612
3255.60 1588
3256.14 1422
3256.67 1432
3257.21 1524
3257.75 1651
3258.29 1519
3258.83 1779
3259.37 1850
3259.90 1906
3260.44 1806
3260.98 1899
3261.52 2211
3262.06 2382
3262.60 2400
3263.13 2552
3263.67 2741
3264.21 3004
3264.75 3264
3265.29 3310
3265.83 4162
3266.37 4746
3266.91 4905
3267.44 5147
3267.98 5453
3268.52 5710
3269.06 5717
3269.60 5558
3270.14 5827
3270.68 5680
3271.22 5129
3271.76 4624
3272.30 3981
3272.84 3358
3273.38 2889
3273.91 2475
3274.45 2409
3274.99 2059
3275.53 1925
3276.07 1838
3276.61 1792
3277.15 1860
3277.69 1691
3278.23 1806
3278.77 1984
3279.31 1767
3279.85 1872
3280.39 2005
3280.93 1966
3281.47 1873
3282.01 1795
3282.55 1783
3283.09 1568
3283.63 1747
3284.17 1817
3284.71 1673
3285.25 1839
3285.79 1849
3286.33 1905
3286.87 1760
3287.42 1837
3287.96 1951
3288.50 2016
3289.04 2039
3289.58 2012
3290.12 2167
3290.66 2064
3291.20 2063
3291.74 2119
3292.28 2162
3292.82 2201
3293.36 2277
3293.91 2213
3294.45 2457
3294.99 2786
3295.53 2794
3296.07 3097
3296.61 3143
3297.15 3298
3297.69 3358
3298.24 3110
3298.78 3539
3299.32 3456
3299.86 2898
3300.40 2818
3300.94 2804
3301.49 2552
3302.03 2432
3302.57 2203
3303.11 2188
3303.65 2267
3304.19 2173
3304.74 1966
3305.28 1881
3305.82 1851
3306.36 1957
3306.90 1911
3307.45 1882
3307.99 1829
3308.53 1844
3309.07 1856
3309.62 1876
3310.16 1996
3310.70 1887
3311.24 1582
3311.79 1679
3312.33 1661
3312.87 1754
3313.41 1818
3313.96 1827
3314.50 1927
3315.04 1805
3315.59 1807
3316.13 1736
3316.67 1773
3317.21 1995
3317.76 1939
3318.30 2157
3318.84 2200
3319.39 2304
3319.93 2373
3320.47 2411
3321.02 2519
3321.56 2386
3322.10 2501
3322.65 2717
3323.19 2862
3323.73 2739
3324.28 2776
3324.82 2612
3325.36 2505
3325.91 2726
3326.45 2504
3327.00 2579
3327.54 2512
3328.08 2460
3328.63 2378
3329.17 2398
3329.72 2304
3330.26 2410
3330.80 2495
3331.35 2702
3331.89 3088
3332.44 3565
3332.98 4654
3333.53 6123
3334.07 7830
3334.61 10050
3335.16 12196
3335.70 14807
3336.25 17237
3336.79 19668
3337.34 21721
3337.88 23343
3338.43 23414
3338.97 23602
3339.52 22997
3340.06 21053
3340.61 19104
3341.15 16119
3341.70 13651
3342.24 11275
3342.79 9212
3343.33 7447
3343.88 5904
3344.42 4751
3344.97 4063
3345.51 3590
3346.06 3132
3346.60 2817
3347.15 2662
3347.69 2469
3348.24 2534
3348.78 2601
3349.33 2552
3349.88 2537
3350.42 2486
3350.97 2598
3351.51 2533
3352.06 2450
3352.61 2720
3353.15 2730
3353.70 2568
3354.24 2728
3354.79 2792
3355.34 2742
3355.88 2540
3356.43 2535
3356.97 2348
3357.52 2113
3358.07 2085
3358.61 2040
3359.16 1940
3359.71 2019
3360.25 1871
3360.80 1891
3361.35 1704
3361.89 1571
3362.44 1652
3362.99 1646
3363.53 1743
3364.08 1980
3364.63 2136
3365.17 2004
3365.72 1990
3366.27 2176
3366.81 2108
3367.36 2031
3367.91 2171
3368.46 1905
3369.00 1810
3369.55 1717
3370.10 1939
3370.64 1921
3371.19 1886
3371.74 1966
3372.29 2025
3372.83 2111
3373.38 2200
3373.93 2273
3374.48 2502
3375.03 2655
3375.57 2599
3376.12 2356
3376.67 2668
3377.22 2442
3377.76 2431
3378.31 2310
3378.86 2362
3379.41 2040
3379.96 1906
3380.50 2067
3381.05 1903
3381.60 1838
3382.15 1845
3382.70 1842
3383.25 1781
3383.79 1759
3384.34 1902
3384.89 1989
3385.44 1874
3385.99 1794
3386.54 1893
3387.09 1798
3387.64 1771
3388.18 1785
3388.73 1713
3389.28 1496
3389.83 1468
3390.38 1614
3390.93 1598
3391.48 1525
3392.03 1624
3392.58 1463
3393.13 1294
3393.67 1228
3394.22 1344
3394.77 1410
3395.32 1445
3395.87 1471
3396.42 1312
3396.97 1247
3397.52 1395
3398.07 1307
3398.62 1311
3399.17 1108
3399.72 1212
3400.27 1334
3400.82 1150
3401.37 1234
3401.92 1306
3402.47 1152
3403.02 1197
3403.57 1091
3404.12 1322
3404.67 1348
3405.22 1303
3405.77 1125
3406.32 1118
3406.87 1165
3407.42 1256
3407.97 1208
3408.52 1138
3409.07 1305
3409.62 1274
3410.17 1282
3410.72 1220
3411.27 1243
3411.82 1306
3412.38 1343
3412.93 1452
3413.48 1413
3414.03 1495
3414.58 1524
3415.13 1549
3415.68 1392
3416.23 1426
3416.78 1343
3417.33 1462
3417.89 1440
3418.44 1278
3418.99 1334
3419.54 1257
3420.09 1385
3420.64 1445
3421.19 1198
3421.74 1164
3422.30 1188
3422.85 1295
3423.40 1278
3423.95 1356
3424.50 1528
3425.05 1526
3425.61 1474
3426.16 1448
3426.71 1525
3427.26 1536
3427.81 1354
3428.37 1511
3428.92 1409
3429.47 1502
3430.02 1396
3430.58 1220
3431.13 1223
3431.68 1258
3432.23 1308
3432.78 1440
3433.34 1234
3433.89 1230
3434.44 1434
3434.99 1212
3435.55 1228
3436.10 1268
3436.65 1075
3437.21 1095
3437.76 1049
3438.31 1092
3438.86 1247
3439.42 1087
3439.97 1193
3440.52 1373
3441.08 1465
3441.63 1248
3442.18 1288
3442.74 1231
3443.29 1275
3443.84 1280
3444.40 1068
3444.95 1161
3445.50 1085
3446.06 1042
3446.61 1190
3447.16 1294
3447.72 1237
3448.27 1193
3448.82 1189
3449.38 1100
3449.93 1069
3450.48 1060
3451.04 1099
3451.59 1144
3452.15 1156
3452.70 1119
3453.25 1090
3453.81 1085
3454.36 1100
3454.92 1036
3455.47 1042
3456.03 1080
3456.58 973
3457.13 976
3457.69 1075
3458.24 1106
3458.80 1117
3459.35 1198
3459.91 1047
3460.46 1063
3461.02 1060
3461.57 1144
3462.13 1137
3462.68 1275
3463.24 1102
3463.79 1172
3464.34 1161
3464.90 1043
3465.46 1205
3466.01 1155
3466.57 1033
3467.12 1143
3467.68 1162
3468.23 1241
3468.79 1259
3469.34 1132
3469.90 1086
3470.45 1200
3471.01 1273
3471.56 1124
3472.12 1147
3472.67 1184
3473.23 1189
3473.79 1125
3474.34 1084
3474.90 1222
3475.45 1338
3476.01 1277
3476.56 1347
3477.12 1238
3477.68 1319
3478.23 1238
3478.79 1275
3479.35 1303
3479.90 1352
3480.46 1386
3481.01 1386
3481.57 1245
3482.13 1331
3482.68 1583
3483.24 1512
3483.80 1641
3484.35 1686
3484.91 1634
3485.47 1513
3486.02 1418
3486.58 1556
3487.14 1591
3487.69 1601
3488.25 1579
3488.81 1586
3489.36 1579
3489.92 1944
3490.48 2236
3491.03 2500
3491.59 2639
3492.15 2899
3492.71 3340
3493.26 3554
3493.82 4027
3494.38 4157
3494.94 4104
3495.49 3660
3496.05 3664
3496.61 3769
3497.17 3633
3497.72 3735
3498.28 3651
3498.84 3509
3499.40 3767
3499.95 4049
3500.51 4449
3501.07 4657
3501.63 4402
3502.19 4394
3502.74 4312
3503.30 4262
3503.86 3953
3504.42 3698
3504.98 3615
3505.53 3195
3506.09 3064
3506.65 2908
3507.21 2909
3507.77 2839
3508.33 2814
3508.88 2664
3509.44 2348
3510.00 2248
3510.56 2286
3511.12 2357
3511.68 2081
3512.24 1994
3512.80 1968
3513.35 1754
3513.91 1810
3514.47 1767
3515.03 1554
3515.59 1518
3516.15 1435
3516.71 1484
3517.27 1361
3517.83 1310
3518.39 1236
3518.95 1434
3519.50 1473
3520.06 1472
3520.62 1433
3521.18 1392
3521.74 1410
3522.30 1439
3522.86 1510
3523.42 1335
3523.98 1299
3524.54 1443
3525.10 1338
3525.66 1344
3526.22 1264
3526.78 1170
3527.34 1238
3527.90 1333
3528.46 1209
3529.02 1225
3529.58 1161
3530.14 1158
3530.70 1152
3531.26 1105
3531.82 1098
3532.38 1107
3532.94 1154
3533.50 1109
3534.06 1185
3534.62 1090
3535.18 1058
3535.75 1204
3536.31 1072
3536.87 1282
3537.43 1257
3537.99 1121
3538.55 1121
3539.11 1127
3539.67 1205
3540.23 1179
3540.79 1205
3541.35 1241
3541.92 1308
3542.48 1308
3543.04 1273
3543.60 1321
3544.16 1271
3544.72 1140
3545.28 1303
3545.84 1403
3546.41 1173
3546.97 1271
3547.53 1171
3548.09 1200
3548.65 1321
3549.21 1279
3549.78 1185
3550.34 976
3550.90 1061
3551.46 1037
3552.02 1087
3552.59 1120
3553.15 1063
3553.71 1058
3554.27 1144
3554.83 1095
3555.40 948
3555.96 991
3556.52 883
3557.08 936
3557.65 937
3558.21 834
3558.77 926
3559.33 1088
3559.90 1071
3560.46 973
3561.02 1081
3561.58 905
3562.15 969
3562.71 1023
3563.27 987
3563.83 1147
3564.40 1145
3564.96 1098
3565.52 1051
3566.09 1035
3566.65 1077
3567.21 1103
3567.78 1103
3568.34 1093
3568.90 1097
3569.47 1082
3570.03 1053
3570.59 1035
3571.16 1077
3571.72 971
3572.28 1075
3572.85 957
3573.41 1098
3573.97 1028
3574.54 1005
3575.10 1065
3575.66 953
3576.23 1061
3576.79 1056
3577.36 1152
3577.92 1168
3578.48 1151
3579.05 1003
3579.61 1078
3580.18 1075
3580.74 1099
3581.31 1113
3581.87 1013
3582.43 986
3583.00 1042
3583.56 1072
3584.13 1032
3584.69 1064
3585.26 939
3585.82 897
3586.39 931
3586.95 889
3587.52 977
3588.08 934
3588.64 931
3589.21 1008
3589.77 1022
3590.34 1008
3590.90 1125
3591.47 1040
3592.03 1024
3592.60 1096
3593.17 1157
3593.73 1068
3594.30 1115
3594.86 1067
3595.43 969
3595.99 1018
3596.56 1015
3597.12 967
3597.69 932
3598.25 889
3598.82 1024
3599.39 1056
3599.95 950
3600.52 957
3601.08 993
3601.65 999
3602.21 971
3602.78 1008
3603.35 927
3603.91 998
3604.48 1035
3605.04 965
3605.61 980
3606.18 848
3606.74 888
3607.31 747
3607.88 924
3608.44 997
3609.01 994
3609.57 944
3610.14 813
3610.71 887
3611.27 854
3611.84 839
3612.41 888
3612.97 874
3613.54 873
3614.11 924
3614.68 796
3615.24 924
3615.81 1065
3616.38 1155
3616.94 1235
3617.51 1319
3618.08 1379
3618.64 1373
3619.21 1582
3619.78 1722
3620.35 1684
3620.91 1634
3621.48 1679
3622.05 1631
3622.62 1722
3623.18 1567
3623.75 1427
3624.32 1409
3624.89 1333
3625.45 1087
3626.02 991
3626.59 943
3627.16 942
3627.73 1025
3628.29 984
3628.86 940
3629.43 921
3630.00 982
3630.57 917
3631.13 897
3631.70 905
3632.27 976
3632.84 963
3633.41 958
3633.98 914
3634.54 867
3635.11 909
3635.68 868
3636.25 930
3636.82 913
3637.39 998
3637.96 955
3638.52 977
3639.09 1061
3639.66 1201
3640.23 1128
3640.80 1289
3641.37 1456
3641.94 1409
3642.51 1445
3643.08 1655
3643.65 1611
3644.21 1760
3644.78 2043
3645.35 1689
3645.92 1671
3646.49 1551
3647.06 1542
3647.63 1403
3648.20 1327
3648.77 1253
3649.34 1087
3649.91 1184
3650.48 1311
3651.05 1192
3651.62 1247
3652.19 1380
3652.76 1256
3653.33 1360
3653.90 1273
3654.47 1320
3655.04 1288
3655.61 1270
3656.18 1319
3656.75 1445
3657.32 1398
3657.89 1288
3658.46 1382
3659.03 1577
3659.60 1543
3660.17 1487
3660.74 1688
3661.31 1695
3661.88 1563
3662.45 1530
3663.02 1586
3663.59 1386
3664.16 1517
3664.74 1445
3665.31 1324
3665.88 1309
3666.45 1403
3667.02 1318
3667.59 1366
3668.16 1411
3668.73 1312
3669.30 1313
3669.87 1384
3670.45 1325
3671.02 1311
3671.59 1235
3672.16 1201
3672.73 1143
3673.30 1243
3673.87 1309
3674.45 1212
3675.02 1189
3675.59 1268
3676.16 1234
3676.73 1212
3677.30 1085
3677.88 1069
3678.45 1161
3679.02 1213
3679.59 1054
3680.16 1097
3680.74 1124
3681.31 1107
3681.88 1189
3682.45 1146
3683.02 994
3683.60 976
3684.17 1134
3684.74 1026
3685.31 985
3685.89 948
3686.46 1059
3687.03 1191
3687.60 1168
3688.18 1213
3688.75 1177
3689.32 1327
3689.89 1489
3690.47 1546
3691.04 1667
3691.61 1488
3692.19 1546
3692.76 1826
3693.33 1773
3693.91 1475
3694.48 1559
3695.05 1353
3695.62 1227
3696.20 1212
3696.77 1203
3697.34 1026
3697.92 988
3698.49 1078
3699.06 1146
3699.64 1161
3700.21 1182
3700.79 1138
3701.36 1213
3701.93 1278
3702.51 1206
3703.08 1143
3703.65 1216
3704.23 1195
3704.80 1161
3705.38 1279
3705.95 1180
3706.52 1180
3707.10 1208
3707.67 1121
3708.25 1030
3708.82 1226
3709.39 1151
3709.97 1155
3710.54 1107
3711.12 1062
3711.69 1117
3712.27 1032
3712.84 1058
3713.42 1058
3713.99 1071
3714.57 1159
3715.14 1031
3715.71 1046
3716.29 1153
3716.86 1032
3717.44 945
3718.01 1002
3718.59 986
3719.16 973
3719.74 982
3720.31 996
3720.89 1002
3721.47 934
3722.04 1026
3722.62 929
3723.19 907
3723.77 946
3724.34 883
3724.92 838
3725.49 820
3726.07 902
3726.64 880
3727.22 888
3727.80 920
3728.37 833
3728.95 925
3729.52 964
3730.10 1041
3730.67 1045
3731.25 1061
3731.83 1128
3732.40 1178
3732.98 1156
3733.55 1295
3734.13 1253
3734.71 1175
3735.28 1241
3735.86 1189
3736.44 1179
3737.01 1136
3737.59 1199
3738.17 1090
3738.74 979
3739.32 958
3739.90 930
3740.47 838
3741.05 882
3741.63 1029
3742.20 977
3742.78 884
3743.36 829
3743.93 905
3744.51 856
3745.09 720
3745.66 760
3746.24 932
3746.82 971
3747.40 868
3747.97 1033
3748.55 965
3749.13 890
3749.70 937
3750.28 1002
3750.86 884
3751.44 966
3752.02 983
3752.59 870
3753.17 919
3753.75 938
3754.33 847
3754.90 814
3755.48 795
3756.06 789
3756.64 775
3757.22 862
3757.79 897
3758.37 819
3758.95 744
3759.53 809
3760.11 908
3760.68 873
3761.26 907
3761.84 820
3762.42 793
3763.00 906
3763.58 923
3764.15 859
3764.73 889
3765.31 977
3765.89 958
3766.47 878
3767.05 821
3767.63 825
3768.21 886
3768.78 925
3769.36 931
3769.94 931
3770.52 918
3771.10 848
3771.68 857
3772.26 813
3772.84 800
3773.42 863
3774.00 985
3774.58 923
3775.15 881
3775.73 785
3776.31 859
3776.89 918
3777.47 845
3778.05 1045
3778.63 922
3779.21 873
3779.79 940
3780.37 824
3780.95 922
3781.53 783
3782.11 844
3782.69 972
3783.27 911
3783.85 792
3784.43 847
3785.01 812
3785.59 851
3786.17 837
3786.75 837
3787.33 875
3787.91 750
3788.49 916
3789.07 995
3789.65 888
3790.23 910
3790.81 899
3791.39 821
3791.98 842
3792.56 895
3793.14 900
3793.72 792
3794.30 785
3794.88 796
3795.46 822
3796.04 848
3796.62 864
3797.20 781
3797.78 791
3798.37 912
3798.95 877
3799.53 839
3800.11 816
3800.69 894
3801.27 775
3801.85 795
3802.43 816
3803.02 910
3803.60 911
3804.18 978
3804.76 884
3805.34 888
3805.92 858
3806.51 946
3807.09 805
3807.67 876
3808.25 894
3808.83 888
3809.42 991
3810.00 966
3810.58 1031
3811.16 1023
3811.74 1077
3812.33 954
3812.91 1017
3813.49 1038
3814.07 1018
3814.66 1020
3815.24 1055
3815.82 916
3816.40 971
3816.99 958
3817.57 1003
3818.15 913
3818.73 938
3819.32 967
3819.90 1061
3820.48 963
3821.06 861
3821.65 881
3822.23 815
3822.81 899
3823.40 855
3823.98 816
3824.56 864
3825.15 949
3825.73 893
3826.31 889
3826.90 935
3827.48 868
3828.06 979
3828.65 808
3829.23 832
3829.81 894
3830.40 872
3830.98 812
3831.56 906
3832.15 902
3832.73 938
3833.32 880
3833.90 815
3834.48 852
3835.07 811
3835.65 788
3836.23 891
3836.82 779
3837.40 850
3837.99 759
3838.57 822
3839.16 748
3839.74 820
3840.32 806
3840.91 826
3841.49 772
3842.08 835
3842.66 855
3843.25 790
3843.83 749
3844.42 820
3845.00 737
3845.59 768
3846.17 824
3846.76 854
3847.34 822
3847.92 801
3848.51 783
3849.09 813
3849.68 822
3850.27 770
3850.85 819
3851.44 812
3852.02 839
3852.61 812
3853.19 810
3853.78 805
3854.36 838
3854.95 944
3855.53 828
3856.12 880
3856.70 872
3857.29 824
3857.88 1020
3858.46 1034
3859.05 973
3859.63 1031
3860.22 1087
3860.80 1189
3861.39 1175
3861.98 1248
3862.56 1339
3863.15 1473
3863.73 1474
3864.32 1476
3864.91 1420
3865.49 1555
3866.08 1388
3866.67 1677
3867.25 1724
3867.84 1465
3868.43 1323
3869.01 1279
3869.60 1161
3870.19 1186
3870.77 968
3871.36 1128
3871.95 1012
3872.53 1136
3873.12 1049
3873.71 1084
3874.29 1120
3874.88 1048
3875.47 1078
3876.05 1154
3876.64 1119
3877.23 1131
3877.82 1150
3878.40 1025
3878.99 1119
3879.58 1054
3880.16 946
3880.75 1002
3881.34 855
3881.93 927
3882.51 1012
3883.10 869
3883.69 724
3884.28 815
3884.87 790
3885.45 850
3886.04 804
3886.63 793
3887.22 858
3887.80 788
3888.39 806
3888.98 941
3889.57 803
3890.16 900
3890.74 1039
3891.33 909
3891.92 1010
3892.51 971
3893.10 951
3893.69 1023
3894.27 1066
3894.86 1027
3895.45 1090
3896.04 1045
3896.63 985
3897.22 883
3897.81 899
3898.40 1021
3898.98 985
3899.57 956
3900.16 973
3900.75 971
3901.34 984
3901.93 920
3902.52 916
3903.11 1014
3903.70 990
3904.29 960
3904.87 988
3905.46 1028
3906.05 907
3906.64 901
3907.23 975
3907.82 1059
3908.41 1049
3909.00 1084
3909.59 1094
3910.18 1089
3910.77 1049
3911.36 966
3911.95 868
3912.54 1086
3913.13 891
3913.72 777
3914.31 781
3914.90 778
3915.49 833
3916.08 899
3916.67 877
3917.26 912
3917.85 933
3918.44 840
3919.03 948
3919.62 874
3920.21 912
3920.80 998
3921.39 942
3921.98 938
3922.57 990
3923.16 946
3923.75 1024
3924.34 988
3924.94 956
3925.53 917
3926.12 885
3926.71 832
3927.30 880
3927.89 762
3928.48 831
3929.07 909
3929.66 864
3930.25 702
3930.85 887
3931.44 843
3932.03 734
3932.62 742
3933.21 713
3933.80 729
3934.39 802
3934.99 809
3935.58 684
3936.17 715
3936.76 767
3937.35 863
3937.94 877
3938.54 706
3939.13 820
3939.72 795
3940.31 746
3940.90 750
3941.49 816
3942.09 804
3942.68 814
3943.27 878
3943.86 932
3944.46 971
3945.05 861
3945.64 791
3946.23 852
3946.82 919
3947.42 937
3948.01 818
3948.60 905
3949.20 834
3949.79 762
3950.38 770
3950.97 892
3951.57 834
3952.16 724
3952.75 862
3953.34 728
3953.94 860
3954.53 858
3955.12 842
3955.72 891
3956.31 935
3956.90 890
3957.50 812
3958.09 853
3958.68 892
3959.28 965
3959.87 1020
3960.46 975
3961.06 1027
3961.65 1029
3962.24 1043
3962.84 1079
3963.43 867
3964.02 974
3964.62 961
3965.21 963
3965.81 899
3966.40 869
3966.99 825
3967.59 860
3968.18 892
3968.78 783
3969.37 814
3969.96 856
3970.56 866
3971.15 990
3971.75 850
3972.34 920
3972.94 950
3973.53 967
3974.12 963
3974.72 868
3975.31 892
3975.91 922
3976.50 1072
3977.10 1140
3977.69 918
3978.29 929
3978.88 914
3979.48 1167
3980.07 1083
3980.67 1015
3981.26 873
3981.86 901
3982.45 890
3983.05 871
3983.64 840
3984.24 858
3984.83 1008
3985.43 903
3986.02 920
3986.62 946
3987.21 982
3987.81 946
3988.40 907
3989.00 921
3989.60 901
3990.19 912
3990.79 851
3991.38 903
3991.98 946
3992.57 933
3993.17 974
3993.77 929
3994.36 1077
3994.96 858
3995.55 829
3996.15 819
3996.75 882
3997.34 886
3997.94 894
3998.54 961
3999.13 999
3999.73 935
4000.32 909
4000.92 859
4001.52 782
4002.11 732
4002.71 826
4003.31 787
4003.90 931
4004.50 858
4005.10 822
4005.69 878
4006.29 986
4006.89 940
4007.49 948
4008.08 980
4008.68 994
4009.28 911
4009.87 891
4010.47 754
4011.07 857
4011.67 918
4012.26 932
4012.86 869
4013.46 918
4014.05 941
4014.65 869
4015.25 832
4015.85 852
4016.44 895
4017.04 885
4017.64 949
4018.24 897
4018.84 1000
4019.43 851
4020.03 892
4020.63 877
4021.23 851
4021.83 926
4022.42 910
4023.02 824
4023.62 838
4024.22 934
4024.82 837
4025.41 797
4026.01 862
4026.61 968
4027.21 1004
4027.81 1045
4028.41 1082
4029.01 1134
4029.60 1100
4030.20 1039
4030.80 1188
4031.40 1114
4032.00 1084
4032.60 1178
4033.20 1233
4033.80 1075
4034.39 1014
4034.99 1116
4035.59 1052
4036.19 1048
4036.79 981
4037.39 1094
4037.99 1117
4038.59 1098
4039.19 993
4039.79 822
4040.39 816
4040.99 883
4041.59 859
4042.18 933
4042.78 864
4043.38 858
4043.98 817
4044.58 763
4045.18 726
4045.78 765
4046.38 697
4046.98 778
4047.58 909
4048.18 812
4048.78 913
4049.38 811
4049.98 803
4050.58 826
4051.18 847
4051.78 874
4052.38 935
4052.98 972
4053.58 942
4054.19 927
4054.79 927
4055.39 1030
4055.99 991
4056.59 962
4057.19 961
4057.79 897
4058.39 946
4058.99 856
4059.59 887
4060.19 784
4060.79 842
4061.39 820
4061.99 784
4062.60 778
4063.20 762
4063.80 822
4064.40 812
4065.00 774
4065.60 717
4066.20 745
4066.80 762
4067.41 733
4068.01 698
4068.61 798
4069.21 824
4069.81 739
4070.41 726
4071.02 761
4071.62 744
4072.22 731
4072.82 712
4073.42 694
4074.02 679
4074.63 713
4075.23 720
4075.83 781
4076.43 715
4077.03 874
4077.64 788
4078.24 769
4078.84 907
4079.44 727
4080.05 808
4080.65 848
4081.25 852
4081.85 761
4082.46 791
4083.06 858
4083.66 688
4084.26 754
4084.87 826
4085.47 693
4086.07 832
4086.67 848
4087.28 762
4087.88 709
4088.48 790
4089.09 825
4089.69 708
4090.29 705
4090.90 677
4091.50 803
4092.10 814
4092.71 749
4093.31 747
4093.91 769
4094.52 796
4095.12 782
4095.72 776
4096.33 809
4096.93 708
4097.53 799
4098.14 818
4098.74 825
4099.34 652
4099.95 640
4100.55 668
4101.16 707
4101.76 685
4102.36 666
4102.97 720
4103.57 715
4104.18 624
4104.78 701
4105.38 702
4105.99 713
4106.59 703
4107.20 676
4107.80 597
4108.41 730
4109.01 756
4109.62 717
4110.22 690
4110.82 673
4111.43 646
4112.03 620
4112.64 626
4113.24 692
4113.85 711
4114.45 762
4115.06 749
4115.66 842
4116.27 717
4116.87 717
4117.48 770
4118.08 764
4118.69 739
4119.29 679
4119.90 810
4120.50 818
4121.11 819
4121.72 808
4122.32 747
4122.93 867
4123.53 878
4124.14 875
4124.74 850
4125.35 801
4125.95 834
4126.56 891
4127.17 801
4127.77 779
4128.38 754
4128.98 801
4129.59 815
4130.20 796
4130.80 779
4131.41 743
4132.01 837
4132.62 786
4133.23 669
4133.83 762
4134.44 735
4135.05 752
4135.65 752
4136.26 790
4136.87 832
4137.47 752
4138.08 743
4138.69 848
4139.29 918
4139.90 781
4140.51 932
4141.11 926
4141.72 919
4142.33 873
4142.93 928
4143.54 822
4144.15 854
4144.75 844
4145.36 822
4145.97 835
4146.58 731
4147.18 889
4147.79 889
4148.40 748
4149.01 671
4149.61 641
4150.22 761
4150.83 855
4151.44 704
4152.04 697
4152.65 718
4153.26 747
4153.87 715
4154.47 790
4155.08 783
4155.69 697
4156.30 700
4156.91 768
4157.51 740
4158.12 724
4158.73 825
4159.34 778
4159.95 719
4160.56 677
4161.16 796
4161.77 800
4162.38 847
4162.99 846
4163.60 878
4164.21 822
4164.81 793
4165.42 865
4166.03 931
4166.64 804
4167.25 860
4167.86 870
4168.47 1019
4169.08 793
4169.69 814
4170.29 915
4170.90 897
4171.51 894
4172.12 669
4172.73 808
4173.34 702
4173.95 782
4174.56 777
4175.17 818
4175.78 738
4176.39 819
4177.00 735
4177.61 811
4178.22 898
4178.82 824
4179.43 879
4180.04 915
4180.65 761
4181.26 901
4181.87 899
4182.48 912
4183.09 842
4183.70 794
4184.31 852
4184.92 822
4185.53 694
4186.14 736
4186.75 767
4187.36 769
4187.97 796
4188.58 853
4189.19 742
4189.81 708
4190.42 616
4191.03 798
4191.64 802
4192.25 649
4192.86 844
4193.47 858
4194.08 901
4194.69 1019
4195.30 1014
4195.91 954
4196.52 1004
4197.13 968
4197.74 979
4198.36 1026
4198.97 994
4199.58 1074
4200.19 1140
4200.80 988
4201.41 917
4202.02 791
4202.63 861
4203.25 913
4203.86 897
4204.47 851
4205.08 838
4205.69 800
4206.30 854
4206.92 887
4207.53 788
4208.14 819
4208.75 791
4209.36 806
4209.97 769
4210.59 846
4211.20 778
4211.81 872
4212.42 902
4213.03 897
4213.65 868
4214.26 864
4214.87 804
4215.48 886
4216.10 964
4216.71 856
4217.32 828
4217.93 893
4218.55 976
4219.16 960
4219.77 1065
4220.38 995
4221.00 1085
4221.61 1049
4222.22 1026
4222.83 1257
4223.45 1352
4224.06 1180
4224.67 1198
4225.29 1350
4225.90 1232
4226.51 1340
4227.13 1511
4227.74 1598
4228.35 1590
4228.96 1719
4229.58 1725
4230.19 1664
4230.80 1630
4231.42 1706
4232.03 1708
4232.65 1650
4233.26 1975
4233.87 2106
4234.49 1890
4235.10 1867
4235.71 2145
4236.33 2386
4236.94 2434
4237.56 2572
4238.17 2718
4238.78 2609
4239.40 2455
4240.01 2031
4240.63 1938
4241.24 1620
4241.85 1471
4242.47 1408
4243.08 1344
4243.70 1348
4244.31 1288
4244.93 1311
4245.54 1206
4246.15 1193
4246.77 1327
4247.38 1231
4248.00 1136
4248.61 1201
4249.23 1313
4249.84 1171
4250.46 1248
4251.07 1103
4251.69 1090
4252.30 1019
4252.92 1041
4253.53 1169
4254.15 989
4254.76 933
4255.38 959
4255.99 914
4256.61 922
4257.22 930
4257.84 1097
4258.45 961
4259.07 1004
4259.69 938
4260.30 879
4260.92 754
4261.53 946
4262.15 843
4262.76 829
4263.38 831
4263.99 820
4264.61 943
4265.23 920
4265.84 833
4266.46 725
4267.07 828
4267.69 804
4268.31 951
4268.92 973
4269.54 849
4270.16 816
4270.77 808
4271.39 875
4272.00 930
4272.62 953
4273.24 881
4273.85 933
4274.47 957
4275.09 825
4275.70 860
4276.32 960
4276.94 864
4277.55 937
4278.17 1048
4278.79 1033
4279.40 975
4280.02 965
4280.64 905
4281.26 873
4281.87 905
4282.49 902
4283.11 812
4283.72 798
4284.34 794
4284.96 868
4285.58 797
4286.19 860
4286.81 761
4287.43 750
4288.05 753
4288.66 681
4289.28 765
4289.90 800
4290.52 707
4291.13 655
4291.75 781
4292.37 897
4292.99 856
4293.61 710
4294.22 721
4294.84 788
4295.46 816
4296.08 734
4296.70 740
4297.31 794
4297.93 821
4298.55 895
4299.17 816
4299.79 911
4300.41 829
4301.03 808
4301.64 816
4302.26 735
4302.88 795
4303.50 762
4304.12 692
4304.74 711
4305.36 771
4305.97 816
4306.59 829
4307.21 825
4307.83 771
4308.45 779
4309.07 847
4309.69 744
4310.31 697
4310.93 778
4311.55 806
4312.17 860
4312.78 769
4313.40 840
4314.02 787
4314.64 700
4315.26 785
4315.88 812
4316.50 777
4317.12 953
4317.74 745
4318.36 867
4318.98 860
4319.60 976
4320.22 957
4320.84 902
4321.46 936
4322.08 945
4322.70 889
4323.32 979
4323.94 1031
4324.56 915
4325.18 887
4325.80 1057
4326.42 1051
4327.04 1008
4327.66 1025
4328.28 1027
4328.90 986
4329.52 1007
4330.14 1021
4330.76 1014
4331.39 1072
4332.01 1143
4332.63 1085
4333.25 986
4333.87 1010
4334.49 1019
4335.11 1211
4335.73 1294
4336.35 1649
4336.97 1618
4337.59 1595
4338.22 1737
4338.84 1945
4339.46 1991
4340.08 2070
4340.70 2160
4341.32 2048
4341.94 2020
4342.57 1804
4343.19 1753
4343.81 1849
4344.43 1869
4345.05 1695
4345.67 1938
4346.29 2029
4346.92 2147
4347.54 2478
4348.16 2830
4348.78 2862
4349.40 2996
4350.03 2917
4350.65 2716
4351.27 2507
4351.89 2513
4352.51 2156
4353.14 1986
4353.76 1725
4354.38 1478
4355.00 1251
4355.63 1241
4356.25 1144
4356.87 1142
4357.49 1152
4358.12 1094
4358.74 1095
4359.36 1039
4359.98 1160
4360.61 1113
4361.23 1017
4361.85 1138
4362.48 1287
4363.10 1147
4363.72 1125
4364.34 975
4364.97 1049
4365.59 1027
4366.21 1174
4366.84 1129
4367.46 1078
4368.08 1231
4368.71 1111
4369.33 1026
4369.95 906
4370.58 888
4371.20 853
4371.82 895
4372.45 808
4373.07 725
4373.70 770
4374.32 848
4374.94 848
4375.57 837
4376.19 781
4376.81 798
4377.44 852
4378.06 692
4378.69 748
4379.31 784
4379.94 866
4380.56 728
4381.18 736
4381.81 761
4382.43 769
4383.06 869
4383.68 837
4384.31 700
4384.93 800
4385.55 754
4386.18 717
4386.80 746
4387.43 674
4388.05 619
4388.68 710
4389.30 714
4389.93 639
4390.55 777
4391.18 653
4391.80 678
4392.43 672
4393.05 644
4393.68 668
4394.30 722
4394.93 719
4395.55 637
4396.18 773
4396.80 767
4397.43 796
4398.05 689
4398.68 653
4399.31 710
4399.93 738
4400.56 733
4401.18 698
4401.81 654
4402.43 660
4403.06 777
4403.69 757
4404.31 646
4404.94 692
4405.56 657
4406.19 710
4406.82 687
4407.44 651
4408.07 798
4408.69 796
4409.32 857
4409.95 760
4410.57 757
4411.20 712
4411.83 742
4412.45 744
4413.08 795
4413.71 783
4414.33 793
4414.96 772
4415.59 705
4416.21 794
4416.84 766
4417.47 686
4418.09 733
4418.72 812
4419.35 854
4419.97 695
4420.60 681
4421.23 694
4421.85 757
4422.48 731
4423.11 817
4423.74 724
4424.36 851
4424.99 816
4425.62 742
4426.25 705
4426.87 715
4427.50 721
4428.13 725
4428.76 669
4429.38 586
4430.01 695
4430.64 659
4431.27 707
4431.89 741
4432.52 725
4433.15 726
4433.78 637
4434.41 660
4435.03 759
4435.66 698
4436.29 814
4436.92 782
4437.55 812
4438.18 812
4438.80 922
4439.43 862
4440.06 837
4440.69 774
4441.32 754
4441.95 744
4442.57 749
4443.20 724
4443.83 672
4444.46 678
4445.09 740
4445.72 693
4446.35 695
4446.98 672
4447.61 682
4448.23 886
4448.86 786
4449.49 767
4450.12 807
4450.75 802
4451.38 818
4452.01 749
4452.64 826
4453.27 776
4453.90 774
4454.53 686
4455.16 666
4455.79 738
4456.42 771
4457.05 881
4457.67 881
4458.30 901
4458.93 1025
4459.56 1018
4460.19 819
4460.82 791
4461.45 784
4462.08 782
4462.71 698
4463.34 656
4463.97 606
4464.60 634
4465.23 742
4465.86 708
4466.49 721
4467.13 711
4467.76 707
4468.39 744
4469.02 651
4469.65 759
4470.28 853
4470.91 710
4471.54 652
4472.17 637
4472.80 744
4473.43 697
4474.06 716
4474.69 670
4475.32 593
4475.95 612
4476.59 690
4477.22 666
4477.85 644
4478.48 647
4479.11 698
4479.74 738
4480.37 703
4481.00 676
4481.64 630
4482.27 637
4482.90 636
4483.53 635
4484.16 648
4484.79 582
4485.42 667
4486.06 808
4486.69 690
4487.32 718
4487.95 630
4488.58 675
4489.22 876
4489.85 838
4490.48 855
4491.11 879
4491.74 751
4492.38 723
4493.01 763
4493.64 868
4494.27 729
4494.90 770
4495.54 684
4496.17 719
4496.80 694
4497.43 775
4498.07 753
4498.70 724
4499.33 753
4499.96 889
4500.60 854
4501.23 1026
4501.86 1020
4502.50 1132
4503.13 1179
4503.76 1116
4504.39 1028
4505.03 1044
4505.66 984
4506.29 1029
4506.93 913
4507.56 899
4508.19 885
4508.83 951
4509.46 876
4510.09 856
4510.73 889
4511.36 857
4511.99 763
4512.63 834
4513.26 881
4513.89 873
4514.53 862
4515.16 822
4515.80 761
4516.43 823
4517.06 834
4517.70 765
4518.33 824
4518.97 747
4519.60 684
4520.23 720
4520.87 633
4521.50 646
4522.14 776
4522.77 811
4523.40 798
4524.04 729
4524.67 744
4525.31 782
4525.94 783
4526.58 821
4527.21 848
4527.85 814
4528.48 855
4529.12 966
4529.75 991
4530.38 1148
4531.02 1241
4531.65 1176
4532.29 1427
4532.92 1396
4533.56 1480
4534.19 1581
4534.83 1529
4535.46 1484
4536.10 1447
4536.74 1381
4537.37 1427
4538.01 1215
4538.64 1109
4539.28 1021
4539.91 1008
4540.55 867
4541.18 742
4541.82 684
4542.45 708
4543.09 825
4543.73 765
4544.36 682
4545.00 758
4545.63 788
4546.27 681
4546.91 628
4547.54 683
4548.18 764
4548.81 710
4549.45 680
4550.09 772
4550.72 740
4551.36 731
4551.99 733
4552.63 685
4553.27 682
4553.90 742
4554.54 770
4555.18 714
4555.81 778
4556.45 641
4557.09 720
4557.72 740
4558.36 751
4559.00 733
4559.63 660
4560.27 707
4560.91 655
4561.54 611
4562.18 631
4562.82 642
4563.46 726
4564.09 683
4564.73 731
4565.37 662
4566.00 722
4566.64 776
4567.28 762
4567.92 779
4568.55 737
4569.19 730
4569.83 755
4570.47 755
4571.10 769
4571.74 821
4572.38 835
4573.02 711
4573.66 727
4574.29 779
4574.93 778
4575.57 751
4576.21 696
4576.85 729
4577.48 723
4578.12 710
4578.76 772
4579.40 751
4580.04 768
4580.67 703
4581.31 719
4581.95 758
4582.59 765
4583.23 767
4583.87 717
4584.51 836
4585.14 801
4585.78 740
4586.42 665
4587.06 708
4587.70 735
4588.34 752
4588.98 667
4589.62 824
4590.26 1021
4590.89 961
4591.53 953
4592.17 897
4592.81 1036
4593.45 993
4594.09 1039
4594.73 1023
4595.37 1223
4596.01 1128
4596.65 1051
4597.29 940
4597.93 899
4598.57 937
4599.21 800
4599.85 831
4600.49 745
4601.12 756
4601.76 904
4602.40 846
4603.04 943
4603.68 829
4604.32 979
4604.96 914
4605.60 829
4606.24 899
4606.88 872
4607.52 765
4608.17 829
4608.81 792
4609.45 898
4610.09 878
4610.73 941
4611.37 798
4612.01 832
4612.65 827
4613.29 932
4613.93 961
4614.57 826
4615.21 781
4615.85 808
4616.49 771
4617.13 742
4617.77 811
4618.41 854
4619.06 744
4619.70 721
4620.34 747
4620.98 693
4621.62 809
4622.26 768
4622.90 687
4623.54 678
4624.19 617
4624.83 719
4625.47 752
4626.11 664
4626.75 785
4627.39 713
4628.03 766
4628.68 870
4629.32 847
4629.96 798
4630.60 695
4631.24 633
4631.89 752
4632.53 694
4633.17 740
4633.81 792
4634.45 819
4635.10 911
4635.74 848
4636.38 844
4637.02 888
4637.66 956
4638.31 1066
4638.95 1048
4639.59 992
4640.23 1031
4640.88 1216
4641.52 1260
4642.16 1086
4642.80 1031
4643.45 1050
4644.09 1106
4644.73 1002
4645.38 914
4646.02 942
4646.66 999
4647.30 916
4647.95 956
4648.59 868
4649.23 867
4649.88 704
4650.52 742
4651.16 808
4651.81 764
4652.45 768
4653.09 781
4653.74 823
4654.38 785
4655.02 778
4655.67 792
4656.31 777
4656.95 854
4657.60 833
4658.24 780
4658.89 684
4659.53 702
4660.17 779
4660.82 767
4661.46 741
4662.10 797
4662.75 791
4663.39 792
4664.04 780
4664.68 648
4665.33 673
4665.97 709
4666.61 705
4667.26 694
4667.90 708
4668.55 757
4669.19 668
4669.84 601
4670.48 703
4671.12 596
4671.77 641
4672.41 695
4673.06 667
4673.70 758
4674.35 718
4674.99 783
4675.64 728
4676.28 679
4676.93 876
4677.57 810
4678.22 797
4678.86 787
4679.51 840
4680.15 692
4680.80 660
4681.44 687
4682.09 723
4682.74 666
4683.38 674
4684.03 753
4684.67 705
4685.32 742
4685.96 713
4686.61 678
4687.25 724
4687.90 774
4688.55 824
4689.19 714
4689.84 669
4690.48 679
4691.13 631
4691.78 725
4692.42 720
4693.07 722
4693.71 699
4694.36 721
4695.01 752
4695.65 833
4696.30 786
4696.95 732
4697.59 746
4698.24 717
4698.89 795
4699.53 779
4700.18 808
4700.83 919
4701.47 1059
4702.12 1029
4702.77 945
4703.41 962
4704.06 774
4704.71 908
4705.35 945
4706.00 866
4706.65 802
4707.29 734
4707.94 787
4708.59 796
4709.24 700
4709.88 696
4710.53 779
4711.18 825
4711.83 749
4712.47 674
4713.12 756
4713.77 733
4714.42 804
4715.06 868
4715.71 778
4716.36 814
4717.01 766
4717.65 751
4718.30 786
4718.95 772
4719.60 765
4720.25 701
4720.89 741
4721.54 759
4722.19 729
4722.84 849
4723.49 819
4724.13 892
4724.78 920
4725.43 879
4726.08 923
4726.73 842
4727.38 866
4728.03 996
4728.67 1100
4729.32 1191
4729.97 1019
4730.62 994
4731.27 987
4731.92 983
4732.57 958
4733.22 829
4733.86 885
4734.51 884
4735.16 842
4735.81 753
4736.46 762
4737.11 725
4737.76 811
4738.41 852
4739.06 766
4739.71 838
4740.36 899
4741.01 722
4741.65 784
4742.30 763
4742.95 767
4743.60 824
4744.25 827
4744.90 905
4745.55 896
4746.20 870
4746.85 784
4747.50 832
4748.15 798
4748.80 886
4749.45 702
4750.10 806
4750.75 856
4751.40 878
4752.05 948
4752.70 909
4753.35 910
4754.00 816
4754.65 833
4755.30 1026
4755.95 896
4756.61 840
4757.26 850
4757.91 799
4758.56 808
4759.21 844
4759.86 777
4760.51 807
4761.16 753
4761.81 705
4762.46 767
4763.11 745
4763.76 725
4764.41 758
4765.07 753
4765.72 767
4766.37 836
4767.02 809
4767.67 812
4768.32 800
4768.97 897
4769.62 967
4770.28 905
4770.93 797
4771.58 884
4772.23 807
4772.88 722
4773.53 750
4774.19 656
4774.84 668
4775.49 634
4776.14 629
4776.79 652
4777.44 683
4778.10 634
4778.75 640
4779.40 662
4780.05 711
4780.70 809
4781.36 773
4782.01 717
4782.66 851
4783.31 803
4783.97 812
4784.62 858
4785.27 729
4785.92 744
4786.58 734
4787.23 677
4787.88 759
4788.53 689
4789.19 706
4789.84 721
4790.49 715
4791.15 734
4791.80 725
4792.45 678
4793.10 749
4793.76 784
4794.41 639
4795.06 665
4795.72 649
4796.37 630
4797.02 620
4797.68 747
4798.33 799
4798.98 753
4799.64 737
4800.29 610
4800.94 714
4801.60 821
4802.25 823
4802.90 809
4803.56 681
4804.21 714
4804.87 809
4805.52 728
4806.17 666
4806.83 733
4807.48 784
4808.14 718
4808.79 661
4809.44 701
4810.10 775
4810.75 738
4811.41 675
4812.06 831
4812.71 739
4813.37 739
4814.02 846
4814.68 825
4815.33 732
4815.99 805
4816.64 943
4817.30 825
4817.95 762
4818.61 803
4819.26 824
4819.92 783
4820.57 826
4821.23 819
4821.88 961
4822.53 978
4823.19 888
4823.85 926
4824.50 932
4825.16 1084
4825.81 1077
4826.47 1066
4827.12 1127
4827.78 1225
4828.43 1103
4829.09 954
4829.74 1058
4830.40 982
4831.05 929
4831.71 982
4832.37 1015
4833.02 959
4833.68 966
4834.33 911
4834.99 935
4835.64 1043
4836.30 1025
4836.96 1101
4837.61 1157
4838.27 1099
4838.92 1181
4839.58 1332
4840.24 1289
4840.89 1140
4841.55 1175
4842.21 1235
4842.86 1229
4843.52 1121
4844.18 1167
4844.83 1227
4845.49 1169
4846.14 1188
4846.80 1181
4847.46 1131
4848.11 1117
4848.77 1369
4849.43 1405
4850.09 1479
4850.74 1586
4851.40 1629
4852.06 1773
4852.71 1651
4853.37 1734
4854.03 1695
4854.68 1597
4855.34 1675
4856.00 1781
4856.66 1713
4857.31 1618
4857.97 1583
4858.63 1618
4859.29 1736
4859.94 1752
4860.60 1939
4861.26 1895
4861.92 1711
4862.57 1757
4863.23 1833
4863.89 1717
4864.55 1693
4865.21 1621
4865.86 1755
4866.52 1639
4867.18 1698
4867.84 1603
4868.50 1607
4869.15 1680
4869.81 1795
4870.47 1856
4871.13 1559
4871.79 1572
4872.45 1560
4873.10 1482
4873.76 1509
4874.42 1250
4875.08 1386
4875.74 1391
4876.40 1476
4877.06 1388
4877.71 1267
4878.37 1368
4879.03 1459
4879.69 1386
4880.35 1445
4881.01 1398
4881.67 1359
4882.33 1344
4882.99 1335
4883.65 1424
4884.30 1175
4884.96 1187
4885.62 1087
4886.28 1123
4886.94 1111
4887.60 1034
4888.26 1119
4888.92 1189
4889.58 1101
4890.24 1262
4890.90 1263
4891.56 1161
4892.22 1210
4892.88 1179
4893.54 1272
4894.20 1231
4894.86 1107
4895.52 1241
4896.18 1099
4896.84 1116
4897.50 1076
4898.16 991
4898.82 976
4899.48 942
4900.14 1029
4900.80 977
4901.46 1064
4902.12 1017
4902.78 999
4903.44 1112
4904.10 967
4904.76 981
4905.42 1114
4906.08 1080
4906.74 924
4907.40 873
4908.06 919
4908.73 913
4909.39 803
4910.05 887
4910.71 807
4911.37 877
4912.03 835
4912.69 786
4913.35 763
4914.01 852
4914.68 719
4915.34 788
4916.00 785
4916.66 740
4917.32 796
4917.98 811
4918.64 717
4919.31 732
4919.97 731
4920.63 900
4921.29 727
4921.95 630
4922.61 712
4923.28 675
4923.94 716
4924.60 669
4925.26 688
4925.92 741
4926.59 725
4927.25 796
4927.91 812
4928.57 760
4929.23 779
4929.90 722
4930.56 717
4931.22 823
4931.88 744
4932.55 834
4933.21 800
4933.87 795
4934.53 800
4935.20 690
4935.86 738
4936.52 725
4937.18 749
4937.85 717
4938.51 706
4939.17 795
4939.84 762
4940.50 725
4941.16 713
4941.82 787
4942.49 713
4943.15 760
4943.81 736
4944.48 735
4945.14 701
4945.80 788
4946.47 756
4947.13 751
4947.79 754
4948.46 722
4949.12 679
4949.79 764
4950.45 640
4951.11 700
4951.78 736
4952.44 591
4953.10 589
4953.77 623
4954.43 626
4955.10 630
4955.76 656
4956.42 695
4957.09 708
4957.75 720
4958.42 723
4959.08 675
4959.74 653
4960.41 657
4961.07 612
4961.74 638
4962.40 702
4963.07 754
4963.73 765
4964.40 718
4965.06 815
4965.73 793
4966.39 893
4967.05 896
4967.72 875
4968.38 829
4969.05 848
4969.71 795
4970.38 728
4971.04 727
4971.71 715
4972.37 728
4973.04 757
4973.70 686
4974.37 694
4975.04 697
4975.70 758
4976.37 640
4977.03 618
4977.70 617
4978.36 658
4979.03 702
4979.69 777
4980.36 748
4981.03 648
4981.69 644
4982.36 674
4983.02 658
4983.69 599
4984.35 608
4985.02 604
4985.69 731
4986.35 708
4987.02 696
4987.68 758
4988.35 757
4989.02 701
4989.68 758
4990.35 677
4991.02 607
4991.68 628
4992.35 582
4993.02 672
4993.68 613
4994.35 655
4995.02 719
4995.68 683
4996.35 632
4997.02 611
4997.68 578
4998.35 628
4999.02 614
4999.68 709
5000.35 591
5001.02 645
5001.68 667
5002.35 687
5003.02 601
5003.69 614
5004.35 606
5005.02 640
5005.69 657
5006.35 613
5007.02 744
5007.69 655
5008.36 696
5009.02 697
5009.69 660
5010.36 680
5011.03 707
5011.70 688
5012.36 663
5013.03 630
5013.70 595
5014.37 619
5015.04 683
5015.70 684
5016.37 580
5017.04 633
5017.71 694
5018.38 677
5019.04 739
5019.71 813
5020.38 837
5021.05 835
5021.72 995
5022.39 1045
5023.05 971
5023.72 1044
5024.39 1217
5025.06 1164
5025.73 1127
5026.40 1122
5027.07 966
5027.74 965
5028.40 1041
5029.07 933
5029.74 891
5030.41 768
5031.08 772
5031.75 846
5032.42 831
5033.09 802
5033.76 721
5034.43 692
5035.10 684
5035.76 648
5036.43 662
5037.10 615
5037.77 623
5038.44 590
5039.11 645
5039.78 643
5040.45 629
5041.12 608
5041.79 589
5042.46 624
5043.13 618
5043.80 520
5044.47 623
5045.14 558
5045.81 682
5046.48 644
5047.15 609
5047.82 620
5048.49 619
5049.16 570
5049.83 622
5050.50 565
5051.17 610
5051.84 701
5052.51 699
5053.18 575
5053.85 545
5054.52 583
5055.20 628
5055.87 624
5056.54 569
5057.21 592
5057.88 605
5058.55 597
5059.22 716
5059.89 637
5060.56 583
5061.23 612
5061.90 643
5062.58 530
5063.25 591
5063.92 632
5064.59 657
5065.26 566
5065.93 538
5066.60 590
5067.27 534
5067.95 564
5068.62 642
5069.29 624
5069.96 597
5070.63 667
5071.30 673
5071.98 628
5072.65 612
5073.32 539
5073.99 628
5074.66 641
5075.34 546
5076.01 516
5076.68 608
5077.35 610
5078.02 624
5078.70 629
5079.37 566
5080.04 621
5080.71 738
5081.39 749
5082.06 708
5082.73 600
5083.40 598
5084.08 653
5084.75 694
5085.42 698
5086.09 626
5086.77 693
5087.44 694
5088.11 708
5088.79 760
5089.46 662
5090.13 616
5090.80 613
5091.48 644
5092.15 750
5092.82 703
5093.50 648
5094.17 758
5094.84 707
5095.52 663
5096.19 711
5096.86 686
5097.54 722
5098.21 591
5098.88 728
5099.56 727
5100.23 691
5100.90 635
5101.58 653
5102.25 604
5102.93 626
5103.60 595
5104.27 649
5104.95 757
5105.62 745
5106.30 719
5106.97 747
5107.64 691
5108.32 771
5108.99 617
5109.67 512
5110.34 500
5111.02 658
5111.69 653
5112.36 709
5113.04 641
5113.71 693
5114.39 666
5115.06 533
5115.74 631
5116.41 609
5117.09 594
5117.76 610
5118.44 593
5119.11 648
5119.79 720
5120.46 764
5121.14 731
5121.81 659
5122.49 804
5123.16 700
5123.84 727
5124.51 672
5125.19 669
5125.86 652
5126.54 631
5127.21 558
5127.89 705
5128.56 611
5129.24 642
5129.92 728
5130.59 655
5131.27 607
5131.94 578
5132.62 595
5133.29 627
5133.97 645
5134.65 575
5135.32 677
5136.00 656
5136.67 655
5137.35 670
5138.03 647
5138.70 593
5139.38 587
5140.05 664
5140.73 733
5141.41 686
5142.08 622
5142.76 671
5143.44 613
5144.11 599
5144.79 601
5145.47 610
5146.14 631
5146.82 629
5147.50 620
5148.17 598
5148.85 602
5149.53 544
5150.20 551
5150.88 559
5151.56 519
5152.24 585
5152.91 621
5153.59 569
5154.27 549
5154.94 490
5155.62 661
5156.30 633
5156.98 558
5157.65 582
5158.33 672
5159.01 582
5159.69 615
5160.36 678
5161.04 579
5161.72 634
5162.40 587
5163.07 502
5163.75 621
5164.43 626
5165.11 619
5165.79 802
5166.46 745
5167.14 710
5167.82 720
5168.50 654
5169.18 772
5169.86 801
5170.53 713
5171.21 721
5171.89 609
5172.57 655
5173.25 574
5173.93 562
5174.60 648
5175.28 728
5175.96 592
5176.64 683
5177.32 617
5178.00 683
5178.68 672
5179.36 624
5180.03 664
5180.71 624
5181.39 686
5182.07 728
5182.75 561
5183.43 560
5184.11 524
5184.79 485
5185.47 614
5186.15 646
5186.83 533
5187.51 493
5188.18 562
5188.86 618
5189.54 516
5190.22 512
5190.90 538
5191.58 567
5192.26 598
5192.94 538
5193.62 539
5194.30 620
5194.98 571
5195.66 554
5196.34 580
5197.02 494
5197.70 560
5198.38 571
5199.06 566
5199.74 585
5200.42 706
5201.10 538
5201.78 543
5202.46 607
5203.14 568
5203.82 500
5204.50 584
5205.19 656
5205.87 663
5206.55 599
5207.23 542
5207.91 653
5208.59 768
5209.27 745
5209.95 683
5210.63 801
5211.31 752
5211.99 697
5212.67 747
5213.36 790
5214.04 806
5214.72 803
5215.40 830
5216.08 753
5216.76 697
5217.44 709
5218.12 661
5218.81 692
5219.49 717
5220.17 775
5220.85 735
5221.53 717
5222.21 610
5222.90 608
5223.58 717
5224.26 637
5224.94 631
5225.62 628
5226.30 606
5226.99 606
5227.67 701
5228.35 607
5229.03 587
5229.71 676
5230.40 555
5231.08 606
5231.76 616
5232.44 637
5233.13 663
5233.81 665
5234.49 611
5235.17 589
5235.86 670
5236.54 587
5237.22 615
5237.90 595
5238.59 646
5239.27 630
5239.95 637
5240.64 627
5241.32 607
5242.00 624
5242.68 656
5243.37 680
5244.05 583
5244.73 621
5245.42 686
5246.10 648
5246.78 662
5247.47 753
5248.15 706
5248.83 662
5249.52 727
5250.20 782
5250.88 724
5251.57 783
5252.25 914
5252.93 844
5253.62 835
5254.30 862
5254.99 756
5255.67 728
5256.35 648
5257.04 682
5257.72 737
5258.41 703
5259.09 672
5259.77 586
5260.46 618
5261.14 653
5261.83 628
5262.51 659
5263.20 659
5263.88 693
5264.56 689
5265.25 710
5265.93 764
5266.62 699
5267.30 662
5267.99 756
5268.67 636
5269.36 699
5270.04 691
5270.73 683
5271.41 774
5272.10 676
5272.78 656
5273.47 683
5274.15 619
5274.84 637
5275.52 643
5276.21 669
5276.89 659
5277.58 590
5278.26 572
5278.95 723
5279.63 865
5280.32 688
5281.00 644
5281.69 744
5282.38 799
5283.06 831
5283.75 910
5284.43 892
5285.12 861
5285.80 875
5286.49 896
5287.18 825
5287.86 926
5288.55 720
5289.23 735
5289.92 678
5290.61 635
5291.29 639
5291.98 689
5292.66 672
5293.35 653
5294.04 719
5294.72 590
5295.41 645
5296.10 719
5296.78 673
5297.47 604
5298.16 635
5298.84 699
5299.53 596
5300.22 481
5300.90 725
5301.59 724
5302.28 631
5302.96 729
5303.65 688
5304.34 608
5305.03 674
5305.71 679
5306.40 627
5307.09 659
5307.77 705
5308.46 747
5309.15 746
5309.84 653
5310.52 697
5311.21 714
5311.90 705
5312.59 662
5313.27 696
5313.96 726
5314.65 741
5315.34 796
5316.02 693
5316.71 722
5317.40 596
5318.09 716
5318.78 705
5319.46 784
5320.15 787
5320.84 817
5321.53 788
5322.22 850
5322.90 916
5323.59 853
5324.28 858
5324.97 839
5325.66 805
5326.35 778
5327.04 749
5327.72 704
5328.41 608
5329.10 669
5329.79 720
5330.48 586
5331.17 605
5331.86 619
5332.54 587
5333.23 621
5333.92 700
5334.61 705
5335.30 713
5335.99 731
5336.68 699
5337.37 684
5338.06 611
5338.75 529
5339.44 613
5340.12 627
5340.81 691
5341.50 726
5342.19 703
5342.88 677
5343.57 778
5344.26 680
5344.95 674
5345.64 744
5346.33 768
5347.02 667
5347.71 794
5348.40 790
5349.09 770
5349.78 891
5350.47 798
5351.16 845
5351.85 780
5352.54 870
5353.23 892
5353.92 971
5354.61 978
5355.30 875
5355.99 913
5356.68 901
5357.37 814
5358.06 847
5358.75 785
5359.44 723
5360.14 788
5360.83 639
5361.52 667
5362.21 660
5362.90 665
5363.59 615
5364.28 687
5364.97 692
5365.66 646
5366.35 592
5367.04 615
5367.74 587
5368.43 593
5369.12 548
5369.81 611
5370.50 602
5371.19 626
5371.88 619
5372.57 681
5373.27 587
5373.96 590
5374.65 635
5375.34 683
5376.03 583
5376.72 576
5377.42 560
5378.11 568
5378.80 517
5379.49 678
5380.18 626
5380.88 559
5381.57 626
5382.26 552
5382.95 547
5383.64 552
5384.34 558
5385.03 603
5385.72 506
5386.41 561
5387.11 560
5387.80 512
5388.49 588
5389.18 590
5389.88 554
5390.57 615
5391.26 609
5391.95 575
5392.65 605
5393.34 677
5394.03 587
5394.72 627
5395.42 693
5396.11 714
5396.80 608
5397.50 545
5398.19 560
5398.88 530
5399.58 580
5400.27 639
5400.96 616
5401.66 610
5402.35 543
5403.04 498
5403.74 519
5404.43 558
5405.12 630
5405.82 656
5406.51 622
5407.20 583
5407.90 645
5408.59 643
5409.28 599
5409.98 553
5410.67 548
5411.37 573
5412.06 593
5412.75 612
5413.45 591
5414.14 586
5414.84 599
5415.53 578
5416.23 599
5416.92 594
5417.61 537
5418.31 521
5419.00 532
5419.70 592
5420.39 476
5421.09 508
5421.78 569
5422.48 584
5423.17 576
5423.87 697
5424.56 671
5425.25 725
5425.95 614
5426.64 627
5427.34 673
5428.03 540
5428.73 614
5429.42 617
5430.12 699
5430.82 626
5431.51 532
5432.21 592
5432.90 725
5433.60 713
5434.29 655
5434.99 697
5435.68 711
5436.38 727
5437.07 773
5437.77 741
5438.47 805
5439.16 861
5439.86 961
5440.55 848
5441.25 876
5441.94 858
5442.64 739
5443.34 770
5444.03 854
5444.73 799
5445.42 800
5446.12 875
5446.82 787
5447.51 1009
5448.21 1047
5448.91 1020
5449.60 1065
5450.30 1194
5450.99 1281
5451.69 1130
5452.39 1213
5453.08 1243
5453.78 1188
5454.48 988
5455.17 902
5455.87 918
5456.57 925
5457.27 921
5457.96 831
5458.66 844
5459.36 889
5460.05 781
5460.75 879
5461.45 969
5462.14 951
5462.84 777
5463.54 941
5464.24 991
5464.93 890
5465.63 976
5466.33 1080
5467.03 1031
5467.72 965
5468.42 1058
5469.12 988
5469.82 1080
5470.51 915
5471.21 864
5471.91 968
5472.61 883
5473.31 989
5474.00 939
5474.70 924
5475.40 853
5476.10 988
5476.80 903
5477.49 934
5478.19 948
5478.89 1044
5479.59 1134
5480.29 1138
5480.99 1141
5481.68 1326
5482.38 1362
5483.08 1574
5483.78 1670
5484.48 1291
5485.18 1506
5485.88 1405
5486.57 1256
5487.27 1187
5487.97 1199
5488.67 1167
5489.37 1100
5490.07 1116
5490.77 1335
5491.47 1289
5492.17 1124
5492.87 1023
5493.56 1061
5494.26 1273
5494.96 1160
5495.66 1192
5496.36 1209
5497.06 1123
5497.76 1202
5498.46 1218
5499.16 1425
5499.86 1539
5500.56 1717
5501.26 1944
5501.96 2169
5502.66 2493
5503.36 2407
5504.06 2598
5504.76 2573
5505.46 2323
5506.16 2332
5506.86 1983
5507.56 1739
5508.26 1650
5508.96 1420
5509.66 1308
5510.36 1279
5511.06 1203
5511.76 1190
5512.46 1151
5513.16 1071
5513.86 957
5514.56 1064
5515.26 1088
5515.96 1121
5516.66 1084
5517.36 1073
5518.07 1116
5518.77 1134
5519.47 1118
5520.17 955
5520.87 941
5521.57 1007
5522.27 954
5522.97 950
5523.67 1057
5524.37 1029
5525.08 905
5525.78 913
5526.48 898
5527.18 882
5527.88 817
5528.58 839
5529.28 839
5529.99 758
5530.69 747
5531.39 747
5532.09 777
5532.79 777
5533.49 831
5534.20 813
5534.90 679
5535.60 536
5536.30 707
5537.00 917
5537.70 693
5538.41 646
5539.11 714
5539.81 684
5540.51 668
5541.22 730
5541.92 631
5542.62 687
5543.32 708
5544.02 646
5544.73 589
5545.43 646
5546.13 594
5546.84 652
5547.54 632
5548.24 587
5548.94 633
5549.65 661
5550.35 700
5551.05 646
5551.75 788
5552.46 732
5553.16 760
5553.86 727
5554.57 690
5555.27 679
5555.97 557
5556.68 618
5557.38 670
5558.08 616
5558.79 592
5559.49 554
5560.19 611
5560.90 673
5561.60 650
5562.30 674
5563.01 664
5563.71 623
5564.41 719
5565.12 700
5565.82 667
5566.53 626
5567.23 702
5567.93 665
5568.64 621
5569.34 671
5570.05 627
5570.75 660
5571.45 717
5572.16 680
5572.86 699
5573.57 592
5574.27 637
5574.98 750
5575.68 730
5576.38 741
5577.09 734
5577.79 758
5578.50 656
5579.20 677
5579.91 628
5580.61 679
5581.32 694
5582.02 675
5582.73 604
5583.43 632
5584.14 651
5584.84 538
5585.55 599
5586.25 659
5586.96 669
5587.66 561
5588.37 615
5589.07 665
5589.78 620
5590.48 643
5591.19 547
5591.89 557
5592.60 583
5593.31 619
5594.01 587
5594.72 485
5595.42 555
5596.13 550
5596.83 643
5597.54 672
5598.25 541
5598.95 535
5599.66 504
5600.36 587
5601.07 534
5601.78 457
5602.48 539
5603.19 661
5603.89 600
5604.60 614
5605.31 582
5606.01 568
5606.72 588
5607.43 583
5608.13 571
5608.84 654
5609.54 560
5610.25 607
5610.96 567
5611.66 580
5612.37 548
5613.08 535
5613.79 539
5614.49 540
5615.20 589
5615.91 693
5616.61 691
5617.32 612
5618.03 635
5618.73 606
5619.44 672
5620.15 617
5620.86 625
5621.56 583
5622.27 523
5622.98 636
5623.69 695
5624.39 617
5625.10 637
5625.81 564
5626.52 568
5627.22 583
5627.93 629
5628.64 576
5629.35 495
5630.05 536
5630.76 599
5631.47 613
5632.18 642
5632.89 611
5633.59 633
5634.30 636
5635.01 660
5635.72 662
5636.43 588
5637.14 606
5637.84 531
5638.55 556
5639.26 643
5639.97 675
5640.68 629
5641.39 666
5642.10 690
5642.80 688
5643.51 690
5644.22 661
5644.93 654
5645.64 650
5646.35 626
5647.06 678
5647.77 682
5648.47 629
5649.18 539
5649.89 560
5650.60 638
5651.31 592
5652.02 648
5652.73 631
5653.44 605
5654.15 584
5654.86 674
5655.57 772
5656.28 705
5656.99 574
5657.70 600
5658.41 774
5659.12 801
5659.83 738
5660.54 755
5661.24 809
5661.95 658
5662.66 639
5663.37 715
5664.08 706
5664.79 719
5665.50 709
5666.21 619
5666.93 543
5667.64 645
5668.35 698
5669.06 632
5669.77 618
5670.48 661
5671.19 760
5671.90 828
5672.61 835
5673.32 816
5674.03 831
5674.74 820
5675.45 823
5676.16 763
5676.87 664
5677.58 652
5678.29 586
5679.01 564
5679.72 574
5680.43 635
5681.14 663
5681.85 568
5682.56 568
5683.27 625
5683.98 656
5684.69 611
5685.41 600
5686.12 603
5686.83 575
5687.54 617
5688.25 631
5688.96 666
5689.67 594
5690.39 610
5691.10 603
5691.81 609
5692.52 587
5693.23 553
5693.95 648
5694.66 626
5695.37 584
5696.08 579
5696.79 580
5697.51 594
5698.22 586
5698.93 611
5699.64 598
5700.35 608
5701.07 508
5701.78 495
5702.49 483
5703.20 533
5703.92 597
5704.63 529
5705.34 626
5706.05 561
5706.77 510
5707.48 599
5708.19 544
5708.90 514
5709.62 545
5710.33 486
5711.04 615
5711.76 531
5712.47 625
5713.18 607
5713.90 575
5714.61 541
5715.32 476
5716.04 590
5716.75 567
5717.46 586
5718.18 567
5718.89 517
5719.60 535
5720.32 496
5721.03 495
5721.74 557
5722.46 569
5723.17 633
5723.88 647
5724.60 534
5725.31 537
5726.03 593
5726.74 605
5727.45 628
5728.17 709
5728.88 686
5729.60 751
5730.31 761
5731.02 675
5731.74 642
5732.45 733
5733.17 662
5733.88 631
5734.60 777
5735.31 680
5736.02 648
5736.74 606
5737.45 663
5738.17 619
5738.88 490
5739.60 530
5740.31 651
5741.03 582
5741.74 538
5742.46 531
5743.17 509
5743.89 568
5744.60 537
5745.32 500
5746.03 563
5746.75 519
5747.46 545
5748.18 564
5748.89 560
5749.61 539
5750.32 620
5751.04 555
5751.76 510
5752.47 583
5753.19 568
5753.90 660
5754.62 593
5755.33 542
5756.05 603
5756.77 644
5757.48 721
5758.20 821
5758.91 711
5759.63 640
5760.34 592
5761.06 635
5761.78 684
5762.49 660
5763.21 618
5763.93 520
5764.64 600
5765.36 587
5766.07 563
5766.79 640
5767.51 612
5768.22 598
5768.94 559
5769.66 579
5770.37 592
5771.09 570
5771.81 541
5772.52 660
5773.24 611
5773.96 607
5774.67 557
5775.39 668
5776.11 629
5776.83 601
5777.54 503
5778.26 546
5778.98 573
5779.69 686
5780.41 642
5781.13 647
5781.85 670
5782.56 662
5783.28 672
5784.00 701
5784.72 642
5785.43 667
5786.15 603
5786.87 679
5787.59 618
5788.30 547
5789.02 622
5789.74 667
5790.46 662
5791.18 642
5791.89 620
5792.61 717
5793.33 816
5794.05 790
5794.77 800
5795.48 791
5796.20 789
5796.92 818
5797.64 939
5798.36 833
5799.08 945
5799.80 1043
5800.51 1463
5801.23 1621
5801.95 1740
5802.67 1959
5803.39 1831
5804.11 1917
5804.83 1873
5805.54 1687
5806.26 1516
5806.98 1256
5807.70 1160
5808.42 1115
5809.14 951
5809.86 936
5810.58 933
5811.30 846
5812.02 868
5812.74 850
5813.45 823
5814.17 895
5814.89 892
5815.61 868
5816.33 873
5817.05 893
5817.77 872
5818.49 850
5819.21 796
5819.93 825
5820.65 919
5821.37 855
5822.09 812
5822.81 821
5823.53 835
5824.25 794
5824.97 787
5825.69 684
5826.41 751
5827.13 725
5827.85 724
5828.57 770
5829.29 743
5830.01 756
5830.73 684
5831.45 679
5832.17 682
5832.89 689
5833.61 626
5834.33 627
5835.06 689
5835.78 661
5836.50 630
5837.22 661
5837.94 663
5838.66 585
5839.38 616
5840.10 659
5840.82 706
5841.54 676
5842.26 672
5842.99 702
5843.71 663
5844.43 634
5845.15 680
5845.87 581
5846.59 537
5847.31 627
5848.04 568
5848.76 562
5849.48 603
5850.20 580
5850.92 533
5851.64 608
5852.36 640
5853.09 621
5853.81 615
5854.53 578
5855.25 597
5855.97 622
5856.70 681
5857.42 670
5858.14 568
5858.86 672
5859.58 690
5860.31 623
5861.03 636
5861.75 703
5862.47 632
5863.20 657
5863.92 612
5864.64 625
5865.36 614
5866.09 608
5866.81 550
5867.53 504
5868.25 598
5868.98 570
5869.70 654
5870.42 560
5871.15 622
5871.87 622
5872.59 593
5873.31 583
5874.04 606
5874.76 649
5875.48 632
5876.21 618
5876.93 612
5877.65 602
5878.38 614
5879.10 668
5879.82 625
5880.55 635
5881.27 602
5881.99 570
5882.72 572
5883.44 609
5884.17 641
5884.89 607
5885.61 567
5886.34 588
5887.06 597
5887.78 626
5888.51 563
5889.23 598
5889.96 562
5890.68 563
5891.41 642
5892.13 673
5892.85 641
5893.58 553
5894.30 595
5895.03 542
5895.75 614
5896.48 500
5897.20 501
5897.92 597
5898.65 621
5899.37 540
5900.10 669
5900.82 647
5901.55 609
5902.27 612
5903.00 668
5903.72 657
5904.45 648
5905.17 715
5905.90 668
5906.62 691
5907.35 640
5908.07 641
5908.80 672
5909.52 611
5910.25 665
5910.97 657
5911.70 682
5912.43 675
5913.15 656
5913.88 702
5914.60 720
5915.33 633
5916.05 685
5916.78 628
5917.50 710
5918.23 737
5918.96 662
5919.68 682
5920.41 669
5921.13 664
5921.86 722
5922.59 751
5923.31 685
5924.04 681
5924.76 712
5925.49 753
5926.22 736
5926.94 831
5927.67 853
5928.40 796
5929.12 741
5929.85 748
5930.58 765
5931.30 716
5932.03 692
5932.76 753
5933.48 708
5934.21 731
5934.94 792
5935.66 755
5936.39 693
5937.12 717
5937.84 842
5938.57 858
5939.30 884
5940.02 880
5940.75 950
5941.48 950
5942.21 994
5942.93 935
5943.66 917
5944.39 1062
5945.12 1043
5945.84 1008
5946.57 943
5947.30 1007
5948.03 954
5948.75 998
5949.48 1023
5950.21 1158
5950.94 1117
5951.67 1086
5952.39 1163
5953.12 1191
5953.85 1294
5954.58 1332
5955.31 1401
5956.03 1477
5956.76 1477
5957.49 1404
5958.22 1340
5958.95 1222
5959.67 1177
5960.40 1287
5961.13 1268
5961.86 1312
5962.59 1449
5963.32 1467
5964.05 1350
5964.77 1429
5965.50 1500
5966.23 1599
5966.96 1761
5967.69 1977
5968.42 2100
5969.15 2139
5969.88 2360
5970.61 2395
5971.33 2483
5972.06 2404
5972.79 2101
5973.52 2066
5974.25 1815
5974.98 1811
5975.71 1776
5976.44 1774
5977.17 1812
5977.90 1761
5978.63 1700
5979.36 1649
5980.09 1690
5980.82 1756
5981.55 1859
5982.28 1881
5983.01 1922
5983.74 1779
5984.46 1886
5985.19 1955
5985.92 2019
5986.65 2019
5987.38 2050
5988.11 2131
5988.85 2123
5989.58 2101
5990.31 2060
5991.04 2005
5991.77 1988
5992.50 2020
5993.23 2078
5993.96 2020
5994.69 1992
5995.42 1942
5996.15 1927
5996.88 2096
5997.61 2134
5998.34 2087
5999.07 2103
5999.80 2145
6000.53 2208
6001.26 2401
6002.00 2286
6002.73 2162
6003.46 2131
6004.19 2091
6004.92 2031
6005.65 1901
6006.38 2027
6007.11 2233
6007.84 2027
6008.58 2026
6009.31 2276
6010.04 2333
6010.77 2708
6011.50 3136
6012.23 3692
6012.96 4281
6013.70 4834
6014.43 5553
6015.16 6162
6015.89 6561
6016.62 6659
6017.36 6720
6018.09 6551
6018.82 6352
6019.55 5458
6020.28 4836
6021.02 4312
6021.75 3699
6022.48 3167
6023.21 2740
6023.94 2355
6024.68 2119
6025.41 1882
6026.14 1586
6026.87 1590
6027.61 1564
6028.34 1625
6029.07 1644
6029.80 1467
6030.54 1362
6031.27 1337
6032.00 1407
6032.73 1443
6033.47 1357
6034.20 1217
6034.93 1300
6035.67 1285
6036.40 1288
6037.13 1343
6037.87 1381
6038.60 1356
6039.33 1418
6040.07 1405
6040.80 1409
6041.53 1428
6042.27 1546
6043.00 1670
6043.73 1676
6044.47 1709
6045.20 1571
6045.93 1668
6046.67 1697
6047.40 1653
6048.13 1609
6048.87 1598
6049.60 1691
6050.34 1748
6051.07 1907
6051.80 2006
6052.54 2025
6053.27 2031
6054.01 2206
6054.74 2463
6055.47 2476
6056.21 2723
6056.94 2485
6057.68 2350
6058.41 2295
6059.15 2161
6059.88 2074
6060.61 1956
6061.35 1909
6062.08 1618
6062.82 1633
6063.55 1645
6064.29 1558
6065.02 1546
6065.76 1571
6066.49 1502
6067.23 1536
6067.96 1559
6068.70 1538
6069.43 1582
6070.17 1553
6070.90 1536
6071.64 1383
6072.37 1376
6073.11 1329
6073.84 1340
6074.58 1213
6075.31 1200
6076.05 1159
6076.78 1133
6077.52 1239
6078.26 1276
6078.99 1165
6079.73 1165
6080.46 1250
6081.20 1264
6081.93 1107
6082.67 1094
6083.41 1200
6084.14 1197
6084.88 1107
6085.61 1182
6086.35 1141
6087.09 1176
6087.82 1119
6088.56 1101
6089.30 1142
6090.03 1101
6090.77 1087
6091.50 1123
6092.24 1088
6092.98 1209
6093.71 1186
6094.45 1089
6095.19 1135
6095.92 1131
6096.66 1106
6097.40 1103
6098.13 1104
6098.87 1205
6099.61 1113
6100.34 1022
6101.08 1055
6101.82 1027
6102.56 1059
6103.29 1029
6104.03 1026
6104.77 1055
6105.50 1065
6106.24 943
6106.98 991
6107.72 872
6108.45 790
6109.19 930
6109.93 927
6110.67 930
6111.40 850
6112.14 968
6112.88 1002
6113.62 956
6114.35 996
6115.09 1014
6115.83 984
6116.57 949
6117.31 1128
6118.04 1147
6118.78 1071
6119.52 1161
6120.26 1136
6121.00 1128
6121.73 1077
6122.47 1001
6123.21 1006
6123.95 1000
6124.69 990
6125.43 1050
6126.16 947
6126.90 1044
6127.64 1157
6128.38 1165
6129.12 1261
6129.86 1223
6130.60 1143
6131.33 1253
6132.07 1237
6132.81 1198
6133.55 1122
6134.29 1218
6135.03 1091
6135.77 1094
6136.51 1196
6137.25 1142
6137.99 1160
6138.73 1202
6139.46 1247
6140.20 1160
6140.94 1087
6141.68 1127
6142.42 1174
6143.16 1140
6143.90 1217
6144.64 1197
6145.38 1235
6146.12 1117
6146.86 998
6147.60 1022
6148.34 1127
6149.08 1026
6149.82 1061
6150.56 1031
6151.30 1175
6152.04 1178
6152.78 1212
6153.52 1231
6154.26 1223
6155.00 1296
6155.74 1230
6156.48 1148
6157.22 1253
6157.96 1112
6158.70 1246
6159.44 1295
6160.18 1304
6160.92 1349
6161.66 1317
6162.40 1307
6163.15 1261
6163.89 1345
6164.63 1544
6165.37 1555
6166.11 1616
6166.85 1640
6167.59 1667
6168.33 1782
6169.07 1797
6169.81 1953
6170.55 2072
6171.30 1986
6172.04 2072
6172.78 1976
6173.52 1963
6174.26 1931
6175.00 1872
6175.74 1756
6176.49 1809
6177.23 1742
6177.97 1807
6178.71 1645
6179.45 1685
6180.19 1674
6180.94 1642
6181.68 1565
6182.42 1668
6183.16 1897
6183.90 1776
6184.65 1780
6185.39 1776
6186.13 1919
6186.87 1919
6187.61 1844
6188.36 2038
6189.10 2093
6189.84 1862
6190.58 2033
6191.33 2063
6192.07 2042
6192.81 2048
6193.55 2236
6194.30 2265
6195.04 2308
6195.78 2493
6196.52 2450
6197.27 2513
6198.01 2502
6198.75 2555
6199.49 2667
6200.24 2550
6200.98 2391
6201.72 2418
6202.47 2351
6203.21 2586
6203.95 2562
6204.70 2586
6205.44 2966
6206.18 3305
6206.93 3952
6207.67 4802
6208.41 6063
6209.16 7169
6209.90 8590
6210.64 10095
6211.39 11435
6212.13 12503
6212.87 12723
6213.62 12939
6214.36 12583
6215.11 11180
6215.85 9845
6216.59 8440
6217.34 6774
6218.08 5367
6218.83 4507
6219.57 3707
6220.31 3207
6221.06 2799
6221.80 2551
6222.55 2326
6223.29 2276
6224.04 2239
6224.78 2531
6225.52 2529
6226.27 2393
6227.01 2646
6227.76 2705
6228.50 2762
6229.25 2676
6229.99 2571
6230.74 2378
6231.48 2103
6232.23 1919
6232.97 1844
6233.72 1669
6234.46 1496
6235.21 1424
6235.95 1395
6236.70 1464
6237.44 1546
6238.19 1497
6238.93 1491
6239.68 1625
6240.42 1641
6241.17 1650
6241.91 1633
6242.66 1577
6243.40 1609
6244.15 1716
6244.90 1686
6245.64 1606
6246.39 1842
6247.13 1803
6247.88 1874
6248.62 1959
6249.37 2194
6250.12 2542
6250.86 2657
6251.61 2908
6252.35 2671
6253.10 2547
6253.85 2423
6254.59 2327
6255.34 2195
6256.09 2106
6256.83 2027
6257.58 1863
6258.32 1914
6259.07 1896
6259.82 1909
6260.56 1768
6261.31 1777
6262.06 1830
6262.80 1844
6263.55 1919
6264.30 1771
6265.04 1712
6265.79 1724
6266.54 1696
6267.29 1652
6268.03 1556
6268.78 1604
6269.53 1642
6270.27 1581
6271.02 1595
6271.77 1564
6272.52 1602
6273.26 1553
6274.01 1454
6274.76 1515
6275.50 1502
6276.25 1556
6277.00 1596
6277.75 1634
6278.49 1654
6279.24 1867
6279.99 1684
6280.74 1741
6281.49 1682
6282.23 1663
6282.98 1717
6283.73 1568
6284.48 1590
6285.23 1417
6285.97 1362
6286.72 1394
6287.47 1387
6288.22 1440
6288.97 1336
6289.71 1340
6290.46 1422
6291.21 1560
6291.96 1469
6292.71 1334
6293.46 1355
6294.21 1355
6294.95 1293
6295.70 1236
6296.45 1276
6297.20 1231
6297.95 1154
6298.70 1207
6299.45 1195
6300.20 1059
6300.94 1302
6301.69 1242
6302.44 1170
6303.19 1231
6303.94 1160
6304.69 1225
6305.44 1175
6306.19 1258
6306.94 1195
6307.69 1207
6308.44 1211
6309.19 1277
6309.94 1264
6310.69 1151
6311.43 1197
6312.18 1152
6312.93 1106
6313.68 1218
6314.43 1286
6315.18 1222
6315.93 1267
6316.68 1241
6317.43 1193
6318.18 1208
6318.93 1247
6319.68 1237
6320.43 1361
6321.18 1421
6321.93 1310
6322.68 1237
6323.43 1178
6324.18 1193
6324.94 1209
6325.69 1172
6326.44 962
6327.19 993
6327.94 977
6328.69 992
6329.44 990
6330.19 1025
6330.94 1085
6331.69 1026
6332.44 1032
6333.19 1081
6333.94 1028
6334.69 965
6335.45 965
6336.20 906
6336.95 856
6337.70 909
6338.45 944
6339.20 912
6339.95 1008
6340.70 987
6341.46 907
6342.21 840
6342.96 845
6343.71 925
6344.46 893
6345.21 927
6345.96 878
6346.72 908
6347.47 1035
6348.22 863
6348.97 857
6349.72 990
6350.48 1042
6351.23 1014
6351.98 929
6352.73 1073
6353.48 1016
6354.24 910
6354.99 1036
6355.74 1093
6356.49 1123
6357.24 1171
6358.00 1174
6358.75 1186
6359.50 1007
6360.25 1154
6361.01 1125
6361.76 1015
6362.51 1003
6363.26 919
6364.02 920
6364.77 865
6365.52 975
6366.28 917
6367.03 898
6367.78 1021
6368.53 1106
6369.29 952
6370.04 876
6370.79 979
6371.55 900
6372.30 933
6373.05 905
6373.81 1034
6374.56 913
6375.31 970
6376.07 1003
6376.82 982
6377.57 986
6378.33 963
6379.08 886
6379.83 850
6380.59 825
6381.34 860
6382.10 955
6382.85 989
6383.60 871
6384.36 963
6385.11 941
6385.87 904
6386.62 893
6387.37 809
6388.13 820
6388.88 752
6389.64 748
6390.39 871
6391.14 849
6391.90 831
6392.65 852
6393.41 908
6394.16 941
6394.92 906
6395.67 910
6396.43 894
6397.18 927
6397.94 813
6398.69 863
6399.45 943
6400.20 794
6400.96 771
6401.71 858
6402.47 762
6403.22 881
6403.98 856
6404.73 733
6405.49 749
6406.24 838
6407.00 814
6407.75 782
6408.51 822
6409.26 876
6410.02 915
6410.77 900
6411.53 978
6412.28 908
6413.04 904
6413.80 878
6414.55 842
6415.31 896
6416.06 876
6416.82 860
6417.57 837
6418.33 784
6419.09 797
6419.84 853
6420.60 909
6421.35 890
6422.11 890
6422.87 772
6423.62 735
6424.38 875
6425.14 930
6425.89 940
6426.65 870
6427.40 918
6428.16 842
6428.92 844
6429.67 789
6430.43 757
6431.19 817
6431.94 728
6432.70 813
6433.46 826
6434.22 791
6434.97 818
6435.73 761
6436.49 821
6437.24 809
6438.00 920
6438.76 884
6439.51 904
6440.27 848
6441.03 898
6441.79 911
6442.54 875
6443.30 867
6444.06 955
6444.82 913
6445.57 818
6446.33 850
6447.09 858
6447.85 803
6448.60 839
6449.36 839
6450.12 874
6450.88 930
6451.64 869
6452.39 886
6453.15 862
6453.91 957
6454.67 982
6455.43 1002
6456.18 986
6456.94 905
6457.70 985
6458.46 1045
6459.22 1003
6459.98 988
6460.73 960
6461.49 990
6462.25 926
6463.01 1046
6463.77 1024
6464.53 954
6465.29 952
6466.04 1036
6466.80 934
6467.56 872
6468.32 987
6469.08 991
6469.84 1075
6470.60 1063
6471.36 1038
6472.12 1086
6472.87 1101
6473.63 1046
6474.39 1069
6475.15 1165
6475.91 1134
6476.67 1141
6477.43 1163
6478.19 1216
6478.95 1156
6479.71 1185
6480.47 1201
6481.23 1290
6481.99 1237
6482.75 1225
6483.51 1316
6484.27 1137
6485.03 1329
6485.79 1296
6486.55 1301
6487.31 1320
6488.07 1347
6488.83 1423
6489.59 1420
6490.35 1473
6491.11 1386
6491.87 1442
6492.63 1550
6493.39 1613
6494.15 1730
6494.91 1659
6495.67 1681
6496.43 1762
6497.19 1938
6497.95 1909
6498.71 1900
6499.47 1981
6500.23 2045
6500.99 2006
6501.76 1993
6502.52 2006
6503.28 2000
6504.04 1955
6504.80 1818
6505.56 1958
6506.32 2036
6507.08 1943
6507.84 2017
6508.61 2218
6509.37 2388
6510.13 2395
6510.89 2353
6511.65 2470
6512.41 2664
6513.17 2635
6513.94 2523
6514.70 2403
6515.46 2477
6516.22 2494
6516.98 2488
6517.74 2567
6518.51 2598
6519.27 2463
6520.03 2453
6520.79 2567
6521.55 2626
6522.32 2825
6523.08 2864
6523.84 2730
6524.60 2907
6525.36 3140
6526.13 3202
6526.89 3537
6527.65 3819
6528.41 3820
6529.18 4187
6529.94 4573
6530.70 4500
6531.46 4686
6532.23 4599
6532.99 4719
6533.75 4892
6534.51 5428
6535.28 6096
6536.04 6985
6536.80 8282
6537.57 10066
6538.33 11647
6539.09 13321
6539.85 14334
6540.62 14394
6541.38 13476
6542.14 12478
6542.91 11102
6543.67 9631
6544.43 7894
6545.20 6371
6545.96 5071
6546.72 4059
6547.49 3376
6548.25 2989
6549.02 2674
6549.78 2368
6550.54 2259
6551.31 2240
6552.07 2075
6552.83 2085
6553.60 1955
6554.36 1971
6555.13 2019
6555.89 1966
6556.65 1913
6557.42 1870
6558.18 1912
6558.95 1762
6559.71 1584
6560.47 1548
6561.24 1615
6562.00 1666
6562.77 1605
6563.53 1663
6564.30 1862
6565.06 1950
6565.83 2116
6566.59 2146
6567.36 2191
6568.12 2244
6568.88 2159
6569.65 2288
6570.41 2372
6571.18 2275
6571.94 2194
6572.71 2064
6573.47 2221
6574.24 2271
6575.00 2235
6575.77 2222
6576.53 2377
6577.30 2582
6578.07 2593
6578.83 2695
6579.60 2648
6580.36 2760
6581.13 2899
6581.89 2886
6582.66 2773
6583.42 3042
6584.19 2815
6584.96 2830
6585.72 2731
6586.49 2578
6587.25 2592
6588.02 2339
6588.78 2410
6589.55 2435
6590.32 2376
6591.08 2407
6591.85 2439
6592.61 2487
6593.38 2623
6594.15 2763
6594.91 2882
6595.68 3207
6596.45 3535
6597.21 3803
6597.98 3736
6598.75 3776
6599.51 3876
6600.28 3747
6601.05 3560
6601.81 3259
6602.58 2967
6603.35 2637
6604.11 2464
6604.88 2418
6605.65 2249
6606.41 1999
6607.18 2012
6607.95 2033
6608.71 1979
6609.48 1920
6610.25 1817
6611.02 1886
6611.78 1779
6612.55 1771
6613.32 1779
6614.09 1670
6614.85 1547
6615.62 1632
6616.39 1544
6617.16 1458
6617.92 1525
6618.69 1514
6619.46 1509
6620.23 1446
6620.99 1494
6621.76 1512
6622.53 1456
6623.30 1585
6624.07 1578
6624.83 1573
6625.60 1556
6626.37 1611
6627.14 1652
6627.91 1569
6628.67 1500
6629.44 1332
6630.21 1383
6630.98 1498
6631.75 1480
6632.52 1498
6633.29 1399
6634.05 1486
6634.82 1763
6635.59 1771
6636.36 1826
6637.13 1865
6637.90 1956
6638.67 1920
6639.43 1684
6640.20 1688
6640.97 1689
6641.74 1637
6642.51 1556
6643.28 1511
6644.05 1410
6644.82 1375
6645.59 1323
6646.36 1477
6647.13 1301
6647.90 1244
6648.66 1300
6649.43 1319
6650.20 1310
6650.97 1255
6651.74 1267
6652.51 1348
6653.28 1464
6654.05 1436
6654.82 1287
6655.59 1305
6656.36 1305
6657.13 1366
6657.90 1336
6658.67 1302
6659.44 1272
6660.21 1407
6660.98 1326
6661.75 1293
6662.52 1312
6663.29 1210
6664.06 1239
6664.83 1106
6665.60 1192
6666.37 1162
6667.14 1166
6667.91 1244
6668.69 1274
6669.46 1193
6670.23 1264
6671.00 1306
6671.77 1314
6672.54 1317
6673.31 1336
6674.08 1355
6674.85 1417
6675.62 1365
6676.39 1376
6677.16 1378
6677.94 1367
6678.71 1386
6679.48 1355
6680.25 1341
6681.02 1386
6681.79 1341
6682.56 1441
6683.33 1399
6684.11 1400
6684.88 1599
6685.65 1612
6686.42 1736
6687.19 1902
6687.96 1998
6688.74 2015
6689.51 1744
6690.28 1789
6691.05 1791
6691.82 1780
6692.60 1453
6693.37 1320
6694.14 1330
6694.91 1326
6695.68 1345
6696.46 1284
6697.23 1211
6698.00 1242
6698.77 1230
6699.55 1256
6700.32 1199
6701.09 1217
6701.86 1225
6702.64 1244
6703.41 1199
6704.18 1148
6704.95 1180
6705.73 1262
6706.50 1176
6707.27 1126
6708.04 1118
6708.82 1134
6709.59 1112
6710.36 1220
6711.14 1187
6711.91 1171
6712.68 1118
6713.46 1080
6714.23 1054
6715.00 1065
6715.78 1061
6716.55 1100
6717.32 1114
6718.10 1093
6718.87 1048
6719.64 1004
6720.42 900
6721.19 916
6721.96 1073
6722.74 941
6723.51 987
6724.28 1115
6725.06 1019
6725.83 999
6726.61 1009
6727.38 1079
6728.15 1094
6728.93 1041
6729.70 1062
6730.48 1015
6731.25 974
6732.02 1041
6732.80 1111
6733.57 1076
6734.35 999
6735.12 948
6735.90 930
6736.67 992
6737.45 1060
6738.22 1100
6738.99 1120
6739.77 1042
6740.54 1028
6741.32 1003
6742.09 1069
6742.87 1105
6743.64 1116
6744.42 1127
6745.19 1122
6745.97 1185
6746.74 1201
6747.52 1219
6748.29 1100
6749.07 1173
6749.84 1170
6750.62 1226
6751.40 1298
6752.17 1317
6752.95 1493
6753.72 1627
6754.50 1750
6755.27 1813
6756.05 1664
6756.82 1658
6757.60 1487
6758.38 1460
6759.15 1415
6759.93 1229
6760.70 1141
6761.48 1219
6762.25 1234
6763.03 1069
6763.81 1062
6764.58 1176
6765.36 1164
6766.14 1159
6766.91 1048
6767.69 1007
6768.46 963
6769.24 969
6770.02 991
6770.79 1048
6771.57 1040
6772.35 1000
6773.12 1107
6773.90 1117
6774.68 1006
6775.45 1089
6776.23 1107
6777.01 1044
6777.78 972
6778.56 1081
6779.34 998
6780.11 1018
6780.89 1092
6781.67 965
6782.45 933
6783.22 969
6784.00 1052
6784.78 1042
6785.56 1003
6786.33 956
6787.11 981
6787.89 954
6788.66 946
6789.44 867
6790.22 811
6791.00 880
6791.78 906
6792.55 820
6793.33 832
6794.11 903
6794.89 1060
6795.66 889
6796.44 909
6797.22 893
6798.00 880
6798.78 895
6799.55 865
6800.33 817
6801.11 875
6801.89 884
6802.67 868
6803.45 895
6804.22 941
6805.00 1016
6805.78 1018
6806.56 973
6807.34 967
6808.12 1026
6808.90 1052
6809.67 1054
6810.45 1021
6811.23 1021
6812.01 964
6812.79 929
6813.57 911
6814.35 914
6815.13 919
6815.91 920
6816.68 985
6817.46 940
6818.24 1010
6819.02 1038
6819.80 1013
6820.58 918
6821.36 993
6822.14 985
6822.92 941
6823.70 888
6824.48 934
6825.26 880
6826.04 813
6826.82 837
6827.60 934
6828.38 1068
6829.16 1057
6829.94 884
6830.72 1018
6831.50 902
6832.28 974
6833.06 859
6833.84 884
6834.62 819
6835.40 927
6836.18 960
6836.96 1043
6837.74 1002
6838.52 912
6839.30 944
6840.08 933
6840.86 983
6841.64 969
6842.42 892
6843.20 929
6843.98 909
6844.76 995
6845.54 977
6846.32 944
6847.10 913
6847.89 1012
6848.67 1148
6849.45 1129
6850.23 1280
6851.01 1553
6851.79 1759
6852.57 1812
6853.35 2061
6854.13 2571
6854.92 2524
6855.70 2420
6856.48 2501
6857.26 2094
6858.04 1935
6858.82 1657
6859.60 1519
6860.39 1397
6861.17 1420
6861.95 1304
6862.73 1175
6863.51 1115
6864.29 1077
6865.08 1079
6865.86 1045
6866.64 1082
6867.42 1179
6868.20 1179
6868.99 1200
6869.77 1225
6870.55 1317
6871.33 1273
6872.12 1338
6872.90 1268
6873.68 1240
6874.46 1196
6875.24 1220
6876.03 1166
6876.81 1125
6877.59 1016
6878.38 1018
6879.16 1144
6879.94 1207
6880.72 1086
6881.51 1101
6882.29 1336
6883.07 1294
6883.85 1352
6884.64 1431
6885.42 1458
6886.20 1564
6886.99 1609
6887.77 1741
6888.55 1977
6889.34 2168
6890.12 2604
6890.90 2828
6891.69 2837
6892.47 2700
6893.25 2483
6894.04 2185
6894.82 1960
6895.60 1879
6896.39 1733
6897.17 1537
6897.96 1408
6898.74 1399
6899.52 1433
6900.31 1475
6901.09 1427
6901.88 1396
6902.66 1389
6903.44 1471
6904.23 1380
6905.01 1365
6905.80 1447
6906.58 1620
6907.36 1454
6908.15 1380
6908.93 1280
6909.72 1361
6910.50 1418
6911.29 1348
6912.07 1278
6912.86 1185
6913.64 1200
6914.42 1185
6915.21 1184
6915.99 1231
6916.78 1171
6917.56 1261
6918.35 1240
6919.13 1234
6919.92 1269
6920.70 1207
6921.49 1169
6922.27 1211
6923.06 1209
6923.84 1168
6924.63 1067
6925.42 1151
6926.20 1166
6926.99 1112
6927.77 1257
6928.56 1182
6929.34 1242
6930.13 1281
6930.91 1209
6931.70 1231
6932.48 1198
6933.27 1339
6934.06 1404
6934.84 1363
6935.63 1543
6936.41 1564
6937.20 1685
6937.99 1589
6938.77 1474
6939.56 1471
6940.34 1477
6941.13 1405
6941.92 1505
6942.70 1434
6943.49 1463
6944.28 1551
6945.06 1566
6945.85 1601
6946.64 1694
6947.42 1742
6948.21 1722
6949.00 1728
6949.78 1753
6950.57 1838
6951.36 1812
6952.14 1850
6952.93 1801
6953.72 1656
6954.50 1678
6955.29 1726
6956.08 1813
6956.86 1735
6957.65 1756
6958.44 1797
6959.23 1835
6960.01 1904
6960.80 1968
6961.59 1968
6962.38 2143
6963.16 2028
6963.95 1896
6964.74 1918
6965.53 1878
6966.31 1840
6967.10 1941
6967.89 1965
6968.68 1992
6969.46 2124
6970.25 2109
6971.04 2046
6971.83 2199
6972.62 2230
6973.40 2301
6974.19 2232
6974.98 2365
6975.77 2368
6976.56 2283
6977.34 2265
6978.13 2183
6978.92 2397
6979.71 2568
6980.50 2667
6981.29 2641
6982.08 2716
6982.86 3066
6983.65 3321
6984.44 3761
6985.23 4291
6986.02 5023
6986.81 5744
6987.60 6700
6988.39 7495
6989.17 7943
6989.96 7974
6990.75 7819
6991.54 7521
6992.33 6800
6993.12 5929
6993.91 5068
6994.70 4320
6995.49 3784
6996.28 3498
6997.07 3395
6997.86 3615
6998.64 3871
6999.43 4205
7000.22 4959
7001.01 5842
7001.80 6785
7002.59 7553
7003.38 7832
7004.17 8017
7004.96 7958
7005.75 7308
7006.54 6536
7007.33 5493
7008.12 4628
7008.91 4131
7009.70 3323
7010.49 2757
7011.28 2466
7012.07 2360
7012.86 2142
7013.65 2122
7014.44 2249
7015.23 2250
7016.02 2408
7016.81 2360
7017.61 2309
7018.40 2428
7019.19 2270
7019.98 2057
7020.77 2080
7021.56 1886
7022.35 1754
7023.14 1657
7023.93 1614
7024.72 1484
7025.51 1617
7026.30 1708
7027.10 1709
7027.89 1648
7028.68 1695
7029.47 1701
7030.26 1691
7031.05 1784
7031.84 1871
7032.63 1738
7033.43 1668
7034.22 1602
7035.01 1536
7035.80 1457
7036.59 1356
7037.38 1520
7038.18 1619
7038.97 1432
7039.76 1466
7040.55 1571
7041.34 1621
7042.13 1538
7042.93 1572
7043.72 1671
7044.51 1662
7045.30 1681
7046.09 1537
7046.89 1568
7047.68 1644
7048.47 1475
7049.26 1517
7050.06 1642
7050.85 1697
7051.64 1869
7052.43 1899
7053.23 1934
7054.02 2122
7054.81 1949
7055.60 2010
7056.40 1793
7057.19 1668
7057.98 1573
7058.77 1617
7059.57 1533
7060.36 1505
7061.15 1511
7061.95 1444
7062.74 1544
7063.53 1433
7064.33 1488
7065.12 1312
7065.91 1348
7066.71 1472
7067.50 1521
7068.29 1418
7069.09 1362
7069.88 1417
7070.67 1420
7071.47 1383
7072.26 1497
7073.05 1411
7073.85 1429
7074.64 1310
7075.44 1306
7076.23 1322
7077.02 1184
7077.82 1193
7078.61 1349
7079.41 1268
7080.20 1237
7080.99 1149
7081.79 1201
7082.58 1154
7083.38 1230
7084.17 1281
7084.96 1273
7085.76 1224
7086.55 1224
7087.35 1206
7088.14 1342
7088.94 1382
7089.73 1356
7090.53 1395
7091.32 1510
7092.12 1559
7092.91 1532
7093.71 1497
7094.50 1522
7095.29 1328
7096.09 1229
7096.88 1190
7097.68 1309
7098.48 1092
7099.27 1073
7100.07 983
7100.86 913
7101.66 901
7102.45 986
7103.25 1050
7104.04 961
7104.84 929
7105.63 948
7106.43 940
7107.22 933
7108.02 881
7108.82 812
7109.61 785
7110.41 804
7111.20 814
7112.00 931
7112.79 853
7113.59 850
7114.39 863
7115.18 856
7115.98 852
7116.77 823
7117.57 914
7118.37 918
7119.16 904
7119.96 871
7120.76 892
7121.55 807
7122.35 766
7123.15 764
7123.94 856
7124.74 830
7125.53 770
7126.33 820
7127.13 879
7127.93 844
7128.72 859
7129.52 855
7130.32 839
7131.11 822
7131.91 933
7132.71 956
7133.50 893
7134.30 879
7135.10 841
7135.90 795
7136.69 741
7137.49 840
7138.29 808
7139.08 889
7139.88 819
7140.68 824
7141.48 821
7142.27 790
7143.07 820
7143.87 786
7144.67 796
7145.46 824
7146.26 832
7147.06 894
7147.86 915
7148.66 800
7149.45 775
7150.25 865
7151.05 858
7151.85 800
7152.65 839
7153.44 832
7154.24 790
7155.04 802
7155.84 745
7156.64 758
7157.44 867
7158.23 817
7159.03 753
7159.83 761
7160.63 769
7161.43 809
7162.23 757
7163.03 826
7163.83 802
7164.62 726
7165.42 785
7166.22 753
7167.02 741
7167.82 750
7168.62 687
7169.42 737
7170.22 746
7171.02 762
7171.82 762
7172.61 756
7173.41 737
7174.21 788
7175.01 754
7175.81 682
7176.61 715
7177.41 699
7178.21 667
7179.01 720
7179.81 720
7180.61 787
7181.41 707
7182.21 760
7183.01 878
7183.81 891
7184.61 890
7185.41 926
7186.21 843
7187.01 980
7187.81 919
7188.61 811
7189.41 896
7190.21 801
7191.01 804
7191.81 726
7192.61 692
7193.41 674
7194.21 670
7195.01 672
7195.81 597
7196.61 627
7197.41 678
7198.21 689
7199.01 695
7199.82 712
7200.62 631
7201.42 684
7202.22 697
7203.02 626
7203.82 625
7204.62 621
7205.42 696
7206.22 715
7207.02 746
7207.83 697
7208.63 761
7209.43 714
7210.23 654
7211.03 696
7211.83 699
7212.63 693
7213.44 649
7214.24 679
7215.04 709
7215.84 675
7216.64 631
7217.44 756
7218.25 698
7219.05 684
7219.85 707
7220.65 654
7221.45 771
7222.26 682
7223.06 650
7223.86 718
7224.66 668
7225.46 641
7226.27 652
7227.07 662
7227.87 658
7228.67 616
7229.48 768
7230.28 728
7231.08 736
7231.88 723
7232.69 696
7233.49 760
7234.29 744
7235.09 770
7235.90 756
7236.70 778
7237.50 791
7238.30 753
7239.11 905
7239.91 863
7240.71 977
7241.52 1028
7242.32 961
7243.12 1075
7243.93 1064
7244.73 941
7245.53 1057
7246.34 924
7247.14 879
7247.94 838
7248.75 791
7249.55 774
7250.35 758
7251.16 749
7251.96 781
7252.76 768
7253.57 868
7254.37 864
7255.18 738
7255.98 697
7256.78 826
7257.59 777
7258.39 792
7259.20 788
7260.00 810
7260.80 826
7261.61 808
7262.41 833
7263.22 879
7264.02 855
7264.83 913
7265.63 888
7266.43 816
7267.24 765
7268.04 796
7268.85 925
7269.65 906
7270.46 860
7271.26 931
7272.07 999
7272.87 1022
7273.68 1066
7274.48 1002
7275.29 987
7276.09 928
7276.90 1030
7277.70 1022
7278.51 1019
7279.31 1087
7280.12 1025
7280.92 1066
7281.73 1146
7282.53 1278
7283.34 1390
7284.14 1593
7284.95 1939
7285.76 2375
7286.56 2662
7287.37 2834
7288.17 3241
7288.98 3322
7289.78 3323
7290.59 2909
7291.40 2556
7292.20 2295
7293.01 1939
7293.81 1621
7294.62 1453
7295.43 1370
7296.23 1186
7297.04 1122
7297.84 1123
7298.65 1085
7299.46 1062
7300.26 1068
7301.07 1063
7301.88 1080
7302.68 1082
7303.49 1122
7304.30 1219
7305.10 1114
7305.91 1069
7306.72 1105
7307.52 1045
7308.33 1112
7309.14 1150
7309.94 1098
7310.75 1203
7311.56 1281
7312.36 1370
7313.17 1421
7313.98 1470
7314.79 1613
7315.59 1645
7316.40 1635
7317.21 1482
7318.01 1494
7318.82 1655
7319.63 1755
7320.44 1740
7321.24 1999
7322.05 2179
7322.86 2222
7323.67 2348
7324.47 2416
7325.28 2423
7326.09 2196
7326.90 1969
7327.71 1895
7328.51 1748
7329.32 1551
7330.13 1407
7330.94 1411
7331.75 1339
7332.55 1224
7333.36 1092
7334.17 1193
7334.98 1139
7335.79 1044
7336.60 1050
7337.40 1060
7338.21 1233
7339.02 1058
7339.83 1090
7340.64 1071
7341.45 1143
7342.26 1171
7343.06 1174
7343.87 1061
7344.68 1056
7345.49 1105
7346.30 1110
7347.11 1169
7347.92 1052
7348.73 1101
7349.54 1179
7350.34 1158
7351.15 1058
7351.96 1105
7352.77 1037
7353.58 1039
7354.39 1035
7355.20 1090
7356.01 1017
7356.82 1004
7357.63 1025
7358.44 967
7359.25 980
7360.06 1008
7360.87 1172
7361.68 1087
7362.49 1047
7363.30 1028
7364.11 1085
7364.92 1160
7365.73 1124
7366.54 1100
7367.35 1184
7368.16 1075
7368.97 1201
7369.78 1190
7370.59 1182
7371.40 1250
7372.21 1271
7373.02 1185
7373.83 1118
7374.64 1195
7375.45 1235
7376.26 1230
7377.07 1172
7377.88 1149
7378.69 1236
7379.50 1262
7380.31 1276
7381.12 1379
7381.94 1608
7382.75 1813
7383.56 1965
7384.37 2182
7385.18 2246
7385.99 2231
7386.80 2039
7387.61 1898
7388.42 1732
7389.23 1532
7390.05 1489
7390.86 1381
7391.67 1243
7392.48 1162
7393.29 1108
7394.10 1130
7394.92 1124
7395.73 1075
7396.54 1036
7397.35 1084
7398.16 1206
7398.97 1308
7399.79 1255
7400.60 1268
7401.41 1445
7402.22 1555
7403.03 1723
7403.85 1798
7404.66 1760
7405.47 1779
7406.28 1780
7407.09 1724
7407.91 1700
7408.72 1622
7409.53 1532
7410.34 1468
7411.16 1319
7411.97 1175
7412.78 1280
7413.59 1219
7414.41 1123
7415.22 1187
7416.03 1103
7416.84 987
7417.66 912
7418.47 887
7419.28 879
7420.10 894
7420.91 854
7421.72 813
7422.54 794
7423.35 865
7424.16 910
7424.97 809
7425.79 808
7426.60 846
7427.41 777
7428.23 767
7429.04 788
7429.86 718
7430.67 834
7431.48 875
7432.30 793
7433.11 791
7433.92 758
7434.74 727
7435.55 759
7436.36 852
7437.18 796
7437.99 813
7438.81 737
7439.62 773
7440.43 722
7441.25 758
7442.06 882
7442.88 834
7443.69 781
7444.51 833
7445.32 770
7446.13 779
7446.95 737
7447.76 727
7448.58 736
7449.39 690
7450.21 677
7451.02 722
7451.84 798
7452.65 687
7453.47 703
7454.28 677
7455.10 716
7455.91 656
7456.73 681
7457.54 768
7458.36 765
7459.17 670
7459.99 597
7460.80 664
7461.62 705
7462.43 695
7463.25 722
7464.06 771
7464.88 737
7465.69 755
7466.51 736
7467.32 716
7468.14 760
7468.96 802
7469.77 786
7470.59 620
7471.40 676
7472.22 803
7473.03 791
7473.85 621
7474.67 737
7475.48 759
7476.30 729
7477.11 759
7477.93 656
7478.75 645
7479.56 600
7480.38 678
7481.20 701
7482.01 567
7482.83 629
7483.65 628
7484.46 670
7485.28 689
7486.09 650
7486.91 666
7487.73 649
7488.54 599
7489.36 616
7490.18 543
7491.00 655
7491.81 645
7492.63 590
7493.45 663
7494.26 676
7495.08 643
7495.90 527
7496.71 525
7497.53 610
7498.35 617
7499.17 537
7499.98 545
7500.80 579
7501.62 536
7502.44 536
7503.25 564
7504.07 501
7504.89 573
7505.71 589
7506.52 541
7507.34 498
7508.16 679
7508.98 622
7509.80 483
7510.61 518
7511.43 524
7512.25 556
7513.07 523
7513.89 535
7514.70 477
7515.52 475
7516.34 504
7517.16 523
7517.98 533
7518.79 514
7519.61 539
7520.43 559
7521.25 483
7522.07 493
7522.89 479
7523.71 552
7524.52 533
7525.34 542
7526.16 509
7526.98 488
7527.80 569
7528.62 514
7529.44 510
7530.26 475
7531.08 457
7531.89 502
7532.71 528
7533.53 545
7534.35 535
7535.17 489
7535.99 535
7536.81 564
7537.63 535
7538.45 548
7539.27 523
7540.09 534
7540.91 529
7541.73 504
7542.55 524
7543.37 551
7544.19 470
7545.01 512
7545.83 489
7546.65 504
7547.47 547
7548.29 495
7549.11 504
7549.93 562
7550.75 558
7551.57 482
7552.39 554
7553.21 608
7554.03 547
7554.85 514
7555.67 511
7556.49 540
7557.31 578
7558.13 536
7558.95 500
7559.77 527
7560.59 529
7561.41 543
7562.23 509
7563.05 578
7563.87 511
7564.69 523
7565.52 552
7566.34 567
7567.16 519
7567.98 504
7568.80 487
7569.62 464
7570.44 511
7571.26 509
7572.08 511
7572.91 546
7573.73 528
7574.55 532
7575.37 501
7576.19 516
7577.01 508
7577.83 520
7578.66 518
7579.48 477
7580.30 479
7581.12 517
7581.94 533
7582.77 472
7583.59 543
7584.41 535
7585.23 515
7586.05 548
7586.88 516
7587.70 514
7588.52 469
7589.34 510
7590.16 530
7590.99 481
7591.81 512
7592.63 585
7593.45 594
7594.28 588
7595.10 577
7595.92 576
7596.74 555
7597.57 500
7598.39 561
7599.21 502
7600.03 529
7600.86 535
7601.68 536
7602.50 609
7603.33 602
7604.15 595
7604.97 514
7605.80 637
7606.62 709
7607.44 685
7608.26 638
7609.09 644
7609.91 574
7610.73 638
7611.56 709
7612.38 671
7613.21 658
7614.03 681
7614.85 553
7615.68 542
7616.50 626
7617.32 653
7618.15 714
7618.97 697
7619.80 667
7620.62 698
7621.44 716
7622.27 703
7623.09 834
7623.92 747
7624.74 724
7625.56 721
7626.39 681
7627.21 663
7628.04 647
7628.86 568
7629.68 610
7630.51 653
7631.33 656
7632.16 702
7632.98 711
7633.81 788
7634.63 860
7635.46 868
7636.28 826
7637.11 748
7637.93 738
7638.76 736
7639.58 683
7640.41 640
7641.23 583
7642.06 611
7642.88 599
7643.71 561
7644.53 515
7645.36 535
7646.18 600
7647.01 542
7647.83 568
7648.66 578
7649.48 576
7650.31 556
7651.14 510
7651.96 547
7652.79 530
7653.61 480
7654.44 493
7655.26 578
7656.09 549
7656.92 508
7657.74 555
7658.57 554
7659.39 489
7660.22 495
7661.05 543
7661.87 531
7662.70 482
7663.52 480
7664.35 570
7665.18 602
7666.00 528
7666.83 511
7667.66 479
7668.48 491
7669.31 494
7670.14 498
7670.96 518
7671.79 499
7672.62 535
7673.44 490
7674.27 524
7675.10 545
7675.92 514
7676.75 514
7677.58 492
7678.40 510
7679.23 508
7680.06 531
7680.89 529
7681.71 496
7682.54 495
7683.37 493
7684.19 531
7685.02 448
7685.85 476
7686.68 472
7687.50 516
7688.33 465
7689.16 509
7689.99 509
7690.81 480
7691.64 469
7692.47 454
7693.30 430
7694.13 517
7694.95 599
7695.78 554
7696.61 485
7697.44 489
7698.27 436
7699.09 467
7699.92 512
7700.75 582
7701.58 502
7702.41 581
7703.24 546
7704.06 548
7704.89 515
7705.72 452
7706.55 523
7707.38 512
7708.21 441
7709.04 428
7709.86 445
7710.69 499
7711.52 457
7712.35 497
7713.18 519
7714.01 523
7714.84 463
7715.67 479
7716.50 523
7717.32 570
7718.15 563
7718.98 538
7719.81 515
7720.64 563
7721.47 493
7722.30 448
7723.13 483
7723.96 472
7724.79 481
7725.62 441
7726.45 440
7727.28 453
7728.11 486
7728.94 553
7729.77 514
7730.60 454
7731.43 491
7732.26 488
7733.09 551
7733.92 476
7734.75 514
7735.58 491
7736.41 537
7737.24 536
7738.07 450
7738.90 476
7739.73 540
7740.56 542
7741.39 499
7742.22 498
7743.05 520
7743.88 482
7744.71 526
7745.54 542
7746.37 505
7747.20 553
7748.03 610
7748.87 722
7749.70 785
7750.53 729
7751.36 735
7752.19 867
7753.02 788
7753.85 705
7754.68 736
7755.51 677
7756.34 635
7757.18 586
7758.01 607
7758.84 546
7759.67 571
7760.50 530
7761.33 496
7762.16 537
7763.00 531
7763.83 553
7764.66 547
7765.49 554
7766.32 521
7767.16 506
7767.99 526
7768.82 511
7769.65 526
7770.48 581
7771.31 556
7772.15 512
7772.98 569
7773.81 530
7774.64 561
7775.48 550
7776.31 500
7777.14 553
7777.97 524
7778.81 498
7779.64 519
7780.47 501
7781.30 491
7782.14 568
7782.97 561
7783.80 570
7784.63 523
7785.47 553
7786.30 621
7787.13 519
7787.97 543
7788.80 544
7789.63 559
7790.46 543
7791.30 577
7792.13 559
7792.96 569
7793.80 509
7794.63 535
7795.46 475
7796.30 545
7797.13 579
7797.96 488
7798.80 500
7799.63 490
7800.46 556
7801.30 618
7802.13 570
7802.97 605
7803.80 712
7804.63 654
7805.47 692
7806.30 674
7807.13 631
7807.97 642
7808.80 665
7809.64 665
7810.47 580
7811.31 546
7812.14 586
7812.97 634
7813.81 712
7814.64 781
7815.48 757
7816.31 774
7817.15 865
7817.98 890
7818.82 998
7819.65 964
7820.48 1008
7821.32 988
7822.15 981
7822.99 911
7823.82 983
7824.66 817
7825.49 837
7826.33 750
7827.16 739
7828.00 766
7828.83 767
7829.67 833
7830.50 790
7831.34 888
7832.17 877
7833.01 755
7833.85 776
7834.68 835
7835.52 892
7836.35 823
7837.19 768
7838.02 832
7838.86 816
7839.69 812
7840.53 782
7841.37 768
7842.20 837
7843.04 783
7843.87 746
7844.71 765
7845.55 725
7846.38 715
7847.22 738
7848.05 748
7848.89 739
7849.73 709
7850.56 632
7851.40 642
7852.24 617
7853.07 690
7853.91 684
7854.74 645
7855.58 641
7856.42 587
7857.25 694
7858.09 697
7858.93 665
7859.76 585
7860.60 629
7861.44 677
7862.28 721
7863.11 656
7863.95 661
7864.79 728
7865.62 725
7866.46 704
7867.30 703
7868.14 616
7868.97 647
7869.81 664
7870.65 710
7871.48 642
7872.32 702
7873.16 784
7874.00 693
7874.83 744
7875.67 638
7876.51 684
7877.35 750
7878.19 739
7879.02 716
7879.86 741
7880.70 819
7881.54 840
7882.37 862
7883.21 924
7884.05 862
7884.89 721
7885.73 796
7886.57 747
7887.40 709
7888.24 679
7889.08 700
7889.92 708
7890.76 735
7891.60 753
7892.43 762
7893.27 832
7894.11 811
7894.95 804
7895.79 801
7896.63 825
7897.47 853
7898.30 868
7899.14 803
7899.98 694
7900.82 739
7901.66 684
7902.50 801
7903.34 783
7904.18 796
7905.02 859
7905.86 852
7906.70 853
7907.54 827
7908.37 704
7909.21 649
7910.05 639
7910.89 720
7911.73 748
7912.57 617
7913.41 627
7914.25 722
7915.09 725
7915.93 730
7916.77 792
7917.61 835
7918.45 893
7919.29 1082
7920.13 1141
7920.97 1141
7921.81 1219
7922.65 1173
7923.49 1208
7924.33 1105
7925.17 926
7926.01 851
7926.85 753
7927.69 686
7928.53 657
7929.37 649
7930.21 646
7931.05 666
7931.90 694
7932.74 582
7933.58 581
7934.42 587
7935.26 547
7936.10 567
7936.94 508
7937.78 484
7938.62 578
7939.46 540
7940.30 535
7941.14 520
7941.99 510
7942.83 581
7943.67 578
7944.51 566
7945.35 570
7946.19 590
7947.03 608
7947.88 580
7948.72 581
7949.56 639
7950.40 584
7951.24 581
7952.08 558
7952.93 509
7953.77 617
7954.61 625
7955.45 547
7956.29 581
7957.13 553
7957.98 591
7958.82 608
7959.66 594
7960.50 606
7961.35 604
7962.19 648
7963.03 582
7963.87 599
7964.71 614
7965.56 619
7966.40 589
7967.24 620
7968.08 623
7968.93 679
7969.77 681
7970.61 642
7971.45 606
7972.30 595
7973.14 677
7973.98 661
7974.83 659
7975.67 560
7976.51 617
7977.36 601
7978.20 591
7979.04 532
7979.88 555
7980.73 559
7981.57 582
7982.41 600
7983.26 533
7984.10 524
7984.94 522
7985.79 549
7986.63 543
7987.47 481
7988.32 486
7989.16 498
7990.01 496
7990.85 549
7991.69 537
7992.54 488
7993.38 535
7994.23 489
7995.07 491
7995.91 491
7996.76 465
7997.60 490
7998.45 475
7999.29 441
8000.13 446
8000.98 454
8001.82 417
8002.67 439
8003.51 479
8004.36 455
8005.20 436
8006.04 521
8006.89 481
8007.73 435
8008.58 456
8009.42 502
8010.27 469
8011.11 422
8011.96 504
8012.80 506
8013.65 506
8014.49 465
8015.34 470
8016.18 457
8017.03 452
8017.87 425
8018.72 436
8019.56 395
8020.41 448
8021.25 443
8022.10 452
8022.95 459
8023.79 469
8024.64 456
8025.48 433
8026.33 390
8027.17 378
8028.02 437
8028.86 382
8029.71 443
8030.56 450
8031.40 439
8032.25 425
8033.09 463
8033.94 414
8034.79 423
8035.63 422
8036.48 436
8037.32 448
8038.17 474
8039.02 438
8039.86 477
8040.71 466
8041.56 464
8042.40 522
8043.25 451
8044.10 502
8044.94 489
8045.79 484
8046.64 446
8047.48 469
8048.33 505
8049.18 505
8050.02 456
8050.87 508
8051.72 461
8052.56 420
8053.41 488
8054.26 466
8055.11 475
8055.95 428
8056.80 417
8057.65 449
8058.49 470
8059.34 429
8060.19 428
8061.04 426
8061.88 452
8062.73 442
8063.58 414
8064.43 466
8065.27 460
8066.12 502
8066.97 443
8067.82 457
8068.67 453
8069.51 460
8070.36 437
8071.21 434
8072.06 390
8072.91 374
8073.75 391
8074.60 395
8075.45 388
8076.30 418
8077.15 372
8078.00 372
8078.84 376
8079.69 390
8080.54 385
8081.39 433
8082.24 413
8083.09 384
8083.94 392
8084.78 431
8085.63 390
8086.48 387
8087.33 406
8088.18 446
8089.03 423
8089.88 413
8090.73 404
8091.58 411
8092.42 408
8093.27 449
8094.12 428
8094.97 451
8095.82 459
8096.67 446
8097.52 419
8098.37 363
8099.22 375
8100.07 441
8100.92 466
8101.77 370
8102.62 419
8103.47 447
8104.32 434
8105.17 438
8106.02 392
8106.87 427
8107.72 483
8108.57 452
8109.42 465
8110.27 382
8111.12 397
8111.97 429
8112.82 474
8113.67 420
8114.52 421
8115.37 455
8116.22 473
8117.07 496
8117.92 412
8118.77 428
8119.62 422
8120.47 465
8121.32 482
8122.17 475
8123.02 484
8123.87 554
8124.72 536
8125.57 447
8126.43 429
8127.28 418
8128.13 432
8128.98 498
8129.83 513
8130.68 442
8131.53 451
8132.38 464
8133.23 431
8134.09 443
8134.94 500
8135.79 460
8136.64 439
8137.49 425
8138.34 499
8139.19 470
8140.05 447
8140.90 452
8141.75 522
8142.60 474
8143.45 410
8144.30 457
8145.16 516
8146.01 546
8146.86 491
8147.71 566
8148.56 550
8149.42 553
8150.27 488
8151.12 526
8151.97 582
8152.83 569
8153.68 553
8154.53 518
8155.38 546
8156.24 556
8157.09 681
8157.94 689
8158.79 654
8159.65 603
8160.50 659
8161.35 640
8162.20 636
8163.06 615
8163.91 595
8164.76 598
8165.62 558
8166.47 533
8167.32 533
8168.17 590
8169.03 528
8169.88 494
8170.73 446
8171.59 520
8172.44 476
8173.29 506
8174.15 476
8175.00 470
8175.85 439
8176.71 432
8177.56 499
8178.42 472
8179.27 472
8180.12 452
8180.98 435
8181.83 441
8182.68 426
8183.54 421
8184.39 375
8185.25 371
8186.10 447
8186.95 433
8187.81 437
8188.66 442
8189.52 402
8190.37 432
8191.22 471
8192.08 366
8192.93 415
8193.79 369
8194.64 380
8195.50 405
8196.35 356
8197.21 417
8198.06 463
8198.92 461
8199.77 390
8200.63 429
8201.48 426
8202.33 384
8203.19 384
8204.04 414
8204.90 443
8205.75 401
8206.61 460
8207.47 440
8208.32 458
8209.18 424
8210.03 412
8210.89 453
8211.74 473
8212.60 451
8213.45 482
8214.31 393
8215.16 388
8216.02 437
8216.87 425
8217.73 410
8218.59 445
8219.44 447
8220.30 429
8221.15 457
8222.01 462
8222.87 537
8223.72 529
8224.58 500
8225.43 392
8226.29 501
8227.15 585
8228.00 549
8228.86 530
8229.71 548
8230.57 524
8231.43 519
8232.28 479
8233.14 441
8234.00 494
8234.85 462
8235.71 476
8236.57 511
8237.42 476
8238.28 430
8239.14 413
8239.99 475
8240.85 390
8241.71 368
8242.56 422
8243.42 436
8244.28 456
8245.14 428
8245.99 392
8246.85 447
8247.71 428
8248.56 420
8249.42 412
8250.28 436
8251.14 427
8251.99 429
8252.85 402
8253.71 452
8254.57 449
8255.42 493
8256.28 449
8257.14 392
8258.00 374
8258.86 455
8259.71 420
8260.57 432
8261.43 426
8262.29 410
8263.15 444
8264.00 464
8264.86 397
8265.72 421
8266.58 425
8267.44 382
8268.29 366
8269.15 396
8270.01 389
8270.87 455
8271.73 458
8272.59 418
8273.45 422
8274.30 439
8275.16 460
8276.02 389
8276.88 402
8277.74 394
8278.60 392
8279.46 402
8280.32 437
8281.18 441
8282.03 423
8282.89 471
8283.75 444
8284.61 525
8285.47 504
8286.33 451
8287.19 533
8288.05 510
8288.91 506
8289.77 515
8290.63 522
8291.49 533
8292.35 530
8293.21 542
8294.07 501
8294.93 486
8295.78 483
8296.64 570
8297.50 501
8298.36 515
8299.22 465
8300.08 521
8300.94 462
8301.80 457
8302.66 481
8303.52 465
8304.38 422
8305.25 521
8306.11 532
8306.97 534
8307.83 533
8308.69 470
8309.55 524
8310.41 503
8311.27 418
8312.13 429
8312.99 511
8313.85 501
8314.71 472
8315.57 477
8316.43 539
8317.29 500
8318.15 458
8319.02 464
8319.88 523
8320.74 485
8321.60 546
8322.46 474
8323.32 470
8324.18 446
8325.04 410
8325.90 439
8326.77 472
8327.63 487
8328.49 535
8329.35 443
8330.21 429
8331.07 436
8331.93 512
8332.80 486
8333.66 498
8334.52 445
8335.38 363
8336.24 413
8337.11 444
8337.97 416
8338.83 413
8339.69 398
8340.55 410
8341.42 430
8342.28 418
8343.14 433
8344.00 475
8344.86 396
8345.73 453
8346.59 438
8347.45 471
8348.31 455
8349.18 437
8350.04 505
8350.90 464
8351.76 442
8352.63 490
8353.49 476
8354.35 404
8355.22 464
8356.08 473
8356.94 430
8357.80 487
8358.67 491
8359.53 451
8360.39 453
8361.26 497
8362.12 478
8362.98 421
8363.85 460
8364.71 452
8365.57 492
8366.44 475
8367.30 465
8368.16 568
8369.03 457
8369.89 492
8370.75 484
8371.62 480
8372.48 478
8373.35 444
8374.21 463
8375.07 503
8375.94 541
8376.80 536
8377.67 543
8378.53 475
8379.39 517
8380.26 424
8381.12 449
8381.99 512
8382.85 506
8383.71 463
8384.58 536
8385.44 535
8386.31 543
8387.17 483
8388.04 486
8388.90 483
8389.77 520
8390.63 552
8391.50 575
8392.36 541
8393.22 539
8394.09 589
8394.95 529
8395.82 508
8396.68 518
8397.55 499
8398.41 509
8399.28 536
8400.14 601
8401.01 561
8401.88 535
8402.74 585
8403.61 608
8404.47 611
8405.34 586
8406.20 550
8407.07 620
8407.93 572
8408.80 573
8409.66 619
8410.53 584
8411.40 555
8412.26 565
8413.13 628
8413.99 625
8414.86 661
8415.73 631
8416.59 621
8417.46 645
8418.32 642
8419.19 688
8420.06 636
8420.92 707
8421.79 739
8422.65 691
8423.52 664
8424.39 721
8425.25 742
8426.12 834
8426.99 792
8427.85 777
8428.72 826
8429.59 769
8430.45 845
8431.32 806
8432.19 871
8433.05 922
8433.92 875
8434.79 883
8435.65 863
8436.52 941
8437.39 918
8438.26 991
8439.12 990
8439.99 896
8440.86 965
8441.73 991
8442.59 1069
8443.46 1017
8444.33 1072
8445.19 1123
8446.06 1282
8446.93 1330
8447.80 1155
8448.67 1107
8449.53 1134
8450.40 1228
8451.27 1134
8452.14 1183
8453.00 1260
8453.87 1317
8454.74 1365
8455.61 1400
8456.48 1594
8457.34 1821
8458.21 2114
8459.08 2336
8459.95 2410
8460.82 2579
8461.69 2638
8462.55 2642
8463.42 2339
8464.29 2074
8465.16 1943
8466.03 1887
8466.90 1747
8467.77 1543
8468.63 1615
8469.50 1740
8470.37 2068
8471.24 2591
8472.11 3287
8472.98 3936
8473.85 4396
8474.72 4470
8475.58 4427
8476.45 4254
8477.32 3867
8478.19 3162
8479.06 2541
8479.93 2167
8480.80 1813
8481.67 1480
8482.54 1333
8483.41 1139
8484.28 1036
8485.15 944
8486.02 859
8486.89 927
8487.76 916
8488.63 846
8489.50 868
8490.37 958
8491.24 869
8492.11 824
8492.98 892
8493.85 791
8494.72 816
8495.59 818
8496.46 751
8497.33 788
8498.20 814
8499.07 870
8499.94 915
8500.81 951
8501.68 951
8502.55 882
8503.42 835
8504.29 817
8505.16 820
8506.03 810
8506.90 800
8507.77 789
8508.64 796
8509.51 822
8510.38 888
8511.25 1009
8512.13 1045
8513.00 1094
8513.87 1012
8514.74 938
8515.61 919
8516.48 943
8517.35 839
8518.22 782
8519.09 827
8519.97 806
8520.84 780
8521.71 814
8522.58 768
8523.45 714
8524.32 756
8525.19 770
8526.07 718
8526.94 759
8527.81 836
8528.68 811
8529.55 820
8530.43 822
8531.30 824
8532.17 834
8533.04 839
8533.91 894
8534.79 878
8535.66 941
8536.53 925
8537.40 845
8538.27 867
8539.15 918
8540.02 923
8540.89 851
8541.76 946
8542.64 899
8543.51 878
8544.38 817
8545.25 830
8546.13 836
8547.00 802
8547.87 874
8548.74 982
8549.62 911
8550.49 883
8551.36 878
8552.24 910
8553.11 914
8553.98 867
8554.86 898
8555.73 896
8556.60 1003
8557.48 990
8558.35 939
8559.22 1022
8560.10 892
8560.97 877
8561.84 851
8562.72 795
8563.59 800
8564.46 689
8565.34 702
8566.21 682
8567.08 699
8567.96 735
8568.83 689
8569.71 655
8570.58 612
8571.45 692
8572.33 668
8573.20 619
8574.08 626
8574.95 580
8575.82 585
8576.70 593
8577.57 648
8578.45 668
8579.32 705
8580.20 621
8581.07 590
8581.94 588
8582.82 657
8583.69 661
8584.57 603
8585.44 577
8586.32 594
8587.19 614
8588.07 663
8588.94 617
8589.82 620
8590.69 634
8591.57 677
8592.44 664
8593.32 619
8594.19 557
8595.07 605
8595.94 670
8596.82 648
8597.69 639
8598.57 574
8599.44 581
8600.32 606
8601.19 599
8602.07 605
8602.95 604
8603.82 606
8604.70 681
8605.57 639
8606.45 555
8607.32 645
8608.20 705
8609.08 727
8609.95 662
8610.83 689
8611.70 652
8612.58 681
8613.46 593
8614.33 635
8615.21 664
8616.08 638
8616.96 647
8617.84 618
8618.71 638
8619.59 748
8620.47 676
8621.34 748
8622.22 697
8623.10 718
8623.97 732
8624.85 688
8625.73 731
8626.60 762
8627.48 692
8628.36 668
8629.23 696
8630.11 733
8630.99 780
8631.87 785
8632.74 811
8633.62 821
8634.50 775
8635.37 774
8636.25 781
8637.13 783
8638.01 813
8638.88 839
8639.76 869
8640.64 775
8641.52 790
8642.39 767
8643.27 901
8644.15 853
8645.03 912
8645.90 837
8646.78 890
8647.66 941
8648.54 810
8649.42 911
8650.29 928
8651.17 882
8652.05 1004
8652.93 958
8653.81 966
8654.68 995
8655.56 961
8656.44 984
8657.32 960
8658.20 969
8659.08 1114
8659.95 1141
8660.83 1161
8661.71 1180
8662.59 1138
8663.47 1036
8664.35 1148
8665.23 1162
8666.10 1135
8666.98 1135
8667.86 1077
8668.74 1127
8669.62 1140
8670.50 1136
8671.38 1196
8672.26 1316
8673.14 1406
8674.02 1597
8674.90 1750
8675.77 1994
8676.65 2336
8677.53 2595
8678.41 2805
8679.29 2801
8680.17 2653
8681.05 2539
8681.93 2307
8682.81 2173
8683.69 1898
8684.57 1639
8685.45 1571
8686.33 1507
8687.21 1358
8688.09 1238
8688.97 1131
8689.85 1277
8690.73 1493
8691.61 1492
8692.49 1899
8693.37 2112
8694.25 2624
8695.13 2895
8696.01 3182
8696.89 3480
8697.77 3660
8698.65 3425
8699.53 3082
8700.41 2572
8701.29 2308
8702.17 1960
8703.05 1717
8703.94 1361
8704.82 1225
8705.70 1123
8706.58 1055
8707.46 997
8708.34 959
8709.22 855
8710.10 914
8710.98 838
8711.86 837
8712.75 805
8713.63 795
8714.51 830
8715.39 875
8716.27 808
8717.15 741
8718.03 718
8718.91 677
8719.80 804
8720.68 735
8721.56 737
8722.44 746
8723.32 758
8724.20 820
8725.09 755
8725.97 748
8726.85 788
8727.73 735
8728.61 766
8729.50 729
8730.38 756
8731.26 762
8732.14 789
8733.02 864
8733.91 886
8734.79 811
8735.67 863
8736.55 798
8737.44 746
8738.32 757
8739.20 730
8740.08 727
8740.97 737
8741.85 697
8742.73 689
8743.61 670
8744.50 652
8745.38 668
8746.26 624
8747.15 693
8748.03 705
8748.91 714
8749.79 708
8750.68 659
8751.56 643
8752.44 670
8753.33 692
8754.21 779
8755.09 686
8755.98 640
8756.86 678
8757.74 741
8758.63 720
8759.51 700
8760.39 659
8761.28 666
8762.16 730
8763.05 760
8763.93 713
8764.81 713
8765.70 665
8766.58 711
8767.46 755
8768.35 664
8769.23 642
8770.12 681
8771.00 732
8771.89 618
8772.77 647
8773.65 723
8774.54 740
8775.42 731
8776.31 664
8777.19 660
8778.08 693
8778.96 605
8779.84 681
8780.73 625
8781.61 652
8782.50 622
8783.38 605
8784.27 598
8785.15 626
8786.04 566
8786.92 611
8787.81 597
8788.69 647
8789.58 574
8790.46 534
8791.35 547
8792.23 581
8793.12 599
8794.00 569
8794.89 538
8795.77 508
8796.66 565
8797.55 566
8798.43 577
8799.32 543
8800.20 478
8801.09 517
8801.97 500
8802.86 509
8803.74 497
8804.63 554
8805.52 548
8806.40 522
8807.29 506
8808.17 533
8809.06 552
8809.95 585
8810.83 566
8811.72 579
8812.60 528
8813.49 491
8814.38 512
8815.26 522
8816.15 504
8817.04 488
8817.92 538
8818.81 480
8819.70 506
8820.58 485
8821.47 529
8822.36 522
8823.24 540
8824.13 508
8825.02 461
8825.90 503
8826.79 497
8827.68 562
8828.56 505
8829.45 521
8830.34 476
8831.23 449
8832.11 464
8833.00 426
8833.89 394
8834.77 414
8835.66 419
8836.55 437
8837.44 462
8838.32 473
8839.21 417
8840.10 428
8840.99 478
8841.88 437
8842.76 472
8843.65 445
8844.54 450
8845.43 419
8846.31 438
8847.20 457
8848.09 526
8848.98 506
8849.87 500
8850.75 417
8851.64 461
8852.53 474
8853.42 475
8854.31 493
8855.20 496
8856.08 410
8856.97 399
8857.86 430
8858.75 447
8859.64 395
8860.53 409
8861.42 442
8862.30 395
8863.19 445
8864.08 454
8864.97 383
8865.86 407
8866.75 422
8867.64 400
8868.53 396
8869.42 390
8870.30 351
8871.19 396
8872.08 433
8872.97 413
8873.86 390
8874.75 392
8875.64 363
8876.53 412
8877.42 397
8878.31 348
8879.20 389
8880.09 348
8880.98 387
8881.87 333
8882.76 393
8883.65 353
8884.54 386
8885.43 382
8886.32 412
8887.21 351
8888.10 354
8888.99 326
8889.88 411
8890.77 405
8891.66 361
8892.55 421
8893.44 359
8894.33 388
8895.22 380
8896.11 366
8897.00 373
8897.89 379
8898.78 336
8899.67 384
8900.56 419
8901.45 384
8902.34 388
8903.23 404
8904.12 365
8905.02 352
8905.91 334
8906.80 347
8907.69 357
8908.58 440
8909.47 387
8910.36 329
8911.25 314
8912.14 316
8913.04 286
8913.93 334
8914.82 342
8915.71 395
8916.60 373
8917.49 352
8918.38 365
8919.28 303
8920.17 395
8921.06 391
8921.95 351
8922.84 379
8923.73 325
8924.63 338
8925.52 387
8926.41 305
8927.30 369
8928.19 350
8929.09 381
8929.98 327
8930.87 357
8931.76 372
8932.65 361
8933.55 361
8934.44 337
8935.33 356
8936.22 395
8937.12 363
8938.01 352
8938.90 291
8939.79 315
8940.69 328
8941.58 385
8942.47 337
8943.37 383
8944.26 391
8945.15 355
8946.04 320
8946.94 321
8947.83 341
8948.72 379
8949.62 383
8950.51 369
8951.40 356
8952.30 344
8953.19 354
8954.08 319
8954.98 319
8955.87 340
8956.76 338
8957.66 373
8958.55 356
8959.44 371
8960.34 369
8961.23 379
8962.12 325
8963.02 305
8963.91 303
8964.81 337
8965.70 335
8966.59 403
8967.49 388
8968.38 378
8969.28 370
8970.17 294
8971.06 382
8971.96 344
8972.85 355
8973.75 358
8974.64 369
8975.54 332
8976.43 343
8977.32 288
8978.22 340
8979.11 289
8980.01 419
8980.90 364
8981.80 400
8982.69 452
8983.59 353
8984.48 351
8985.38 384
8986.27 378
8987.17 356
8988.06 328
8988.96 346
8989.85 327
8990.75 342
8991.64 301
8992.54 364
8993.43 379
8994.33 344
8995.22 298
8996.12 285
8997.01 302
8997.91 273
8998.81 291
8999.70 303
9000.60 328
9001.49 352
9002.39 308
9003.28 289
9004.18 369
9005.08 373
9005.97 311
9006.87 328
9007.76 336
9008.66 313
9009.56 372
9010.45 349
9011.35 303
9012.24 270
9013.14 267
9014.04 328
9014.93 341
9015.83 378
9016.73 376
9017.62 321
9018.52 335
9019.42 349
9020.31 317
9021.21 332
9022.11 310
9023.00 329
9023.90 284
9024.80 302
9025.69 289
9026.59 329
9027.49 303
9028.38 308
9029.28 324
9030.18 306
9031.08 332
9031.97 372
9032.87 332
9033.77 359
9034.66 343
9035.56 369
9036.46 333
9037.36 315
9038.25 292
9039.15 311
9040.05 330
9040.95 339
9041.85 295
9042.74 296
9043.64 307
9044.54 322
9045.44 294
9046.33 340
9047.23 334
9048.13 327
9049.03 335
9049.93 349
9050.82 339
9051.72 333
9052.62 365
9053.52 391
9054.42 345
9055.32 350
9056.21 411
9057.11 349
9058.01 301
9058.91 308
9059.81 360
9060.71 374
9061.61 385
9062.50 303
9063.40 311
9064.30 342
9065.20 314
9066.10 309
9067.00 324
9067.90 315
9068.80 383
9069.70 335
9070.60 345
9071.49 338
9072.39 372
9073.29 382
9074.19 355
9075.09 332
9075.99 338
9076.89 332
9077.79 353
9078.69 341
9079.59 324
9080.49 302
9081.39 330
9082.29 302
9083.19 321
9084.09 318
9084.99 323
9085.89 305
9086.79 329
9087.69 353
9088.59 341
9089.49 388
9090.39 350
9091.29 392
9092.19 363
9093.09 401
9093.99 364
9094.89 366
9095.79 323
9096.69 328
9097.59 363
9098.49 338
9099.39 333
9100.29 344
9101.19 397
9102.09 391
9102.99 316
9103.90 312
9104.80 328
9105.70 332
9106.60 323
9107.50 350
9108.40 379
9109.30 343
9110.20 338
9111.10 312
9112.00 348
9112.91 343
9113.81 362
9114.71 330
9115.61 359
9116.51 294
9117.41 323
9118.31 341
9119.22 332
9120.12 357
9121.02 298
9121.92 331
9122.82 338
9123.72 299
9124.63 311
9125.53 362
9126.43 315
9127.33 278
9128.23 305
9129.14 353
9130.04 332
9130.94 299
9131.84 287
9132.74 312
9133.65 305
9134.55 291
9135.45 324
9136.35 328
9137.26 335
9138.16 337
9139.06 294
9139.96 338
9140.87 348
9141.77 311
9142.67 252
9143.57 318
9144.48 361
9145.38 340
9146.28 345
9147.19 348
9148.09 279
9148.99 345
9149.90 355
9150.80 301
9151.70 320
9152.60 276
9153.51 274
9154.41 313
9155.31 309
9156.22 318
9157.12 325
9158.02 282
9158.93 316
9159.83 327
9160.74 338
9161.64 331
9162.54 308
9163.45 267
9164.35 319
9165.25 320
9166.16 326
9167.06 309
9167.97 275
9168.87 305
9169.77 318
9170.68 340
9171.58 344
9172.49 329
9173.39 334
9174.30 343
9175.20 285
9176.10 318
9177.01 305
9177.91 338
9178.82 309
9179.72 306
9180.63 333
9181.53 346
9182.44 383
9183.34 339
9184.25 359
9185.15 362
9186.05 323
9186.96 315
9187.86 382
9188.77 324
9189.67 275
9190.58 344
9191.48 351
9192.39 290
9193.30 328
9194.20 367
9195.11 342
9196.01 347
9196.92 298
9197.82 328
9198.73 315
9199.63 337
9200.54 394
9201.44 447
9202.35 381
9203.26 404
9204.16 432
9205.07 472
9205.97 446
9206.88 392
9207.78 465
9208.69 395
9209.60 312
9210.50 391
9211.41 405
9212.32 381
9213.22 396
9214.13 343
9215.03 305
9215.94 303
9216.85 315
9217.75 288
9218.66 372
9219.57 380
9220.47 368
9221.38 357
9222.29 330
9223.19 397
9224.10 451
9225.01 383
9225.91 361
9226.82 372
9227.73 361
9228.63 304
9229.54 398
9230.45 338
9231.36 280
9232.26 340
9233.17 340
9234.08 317
9234.98 285
9235.89 292
9236.80 391
9237.71 305
9238.61 366
9239.52 349
9240.43 337
9241.34 301
9242.24 339
9243.15 289
9244.06 311
9244.97 316
9245.87 380
9246.78 381
9247.69 310
9248.60 263
9249.51 213
9250.41 251
9251.32 325
9252.23 279
9253.14 307
9254.05 328
9254.96 319
9255.86 325
9256.77 322
9257.68 336
9258.59 300
9259.50 325
9260.41 324
9261.31 299
9262.22 269
9263.13 299
9264.04 315
9264.95 370
9265.86 312
9266.77 380
9267.68 305
9268.58 288
9269.49 290
9270.40 316
9271.31 293
9272.22 327
9273.13 319
9274.04 319
9274.95 311
9275.86 329
9276.77 318
9277.68 351
9278.59 291
9279.50 359
9280.40 352
9281.31 341
9282.22 341
9283.13 347
9284.04 317
9284.95 320
9285.86 320
9286.77 312
9287.68 331
9288.59 340
9289.50 309
9290.41 358
9291.32 329
9292.23 314
9293.14 280
9294.05 319
9294.96 315
9295.87 325
9296.78 373
9297.69 332
9298.60 324
9299.52 336
9300.43 346
9301.34 336
9302.25 380
9303.16 356
9304.07 363
9304.98 367
9305.89 369
9306.80 374
9307.71 381
9308.62 337
9309.53 377
9310.44 402
9311.36 406
9312.27 418
9313.18 421
9314.09 455
9315.00 372
9315.91 383
9316.82 393
9317.73 405
9318.64 383
9319.56 362
9320.47 359
9321.38 305
9322.29 289
9323.20 322
9324.11 327
9325.03 339
9325.94 348
9326.85 332
9327.76 323
9328.67 366
9329.59 359
9330.50 360
9331.41 361
9332.32 333
9333.23 329
9334.15 325
9335.06 327
9335.97 381
9336.88 348
9337.79 366
9338.71 378
9339.62 328
9340.53 324
9341.44 360
9342.36 326
9343.27 352
9344.18 339
9345.09 348
9346.01 318
9346.92 309
9347.83 367
9348.75 342
9349.66 380
9350.57 398
9351.48 334
9352.40 345
9353.31 351
9354.22 350
9355.14 344
9356.05 366
9356.96 382
9357.88 273
9358.79 301
9359.70 360
9360.62 359
9361.53 260
9362.44 295
9363.36 347
9364.27 362
9365.19 342
9366.10 346
9367.01 323
9367.93 334
9368.84 293
9369.75 332
9370.67 332
9371.58 346
9372.50 318
9373.41 385
9374.32 348
9375.24 344
9376.15 317
9377.07 355
9377.98 355
9378.90 315
9379.81 299
9380.72 310
9381.64 337
9382.55 291
9383.47 331
9384.38 359
9385.30 301
9386.21 310
9387.13 296
9388.04 386
9388.96 334
9389.87 372
9390.79 381
9391.70 336
9392.62 401
9393.53 411
9394.45 422
9395.36 393
9396.28 364
9397.19 382
9398.11 426
9399.02 417
9399.94 425
9400.85 479
9401.77 408
9402.68 384
9403.60 384
9404.52 359
9405.43 350
9406.35 365
9407.26 408
9408.18 382
9409.09 378
9410.01 374
9410.93 370
9411.84 368
9412.76 431
9413.67 411
9414.59 391
9415.51 388
9416.42 390
9417.34 417
9418.26 374
9419.17 351
9420.09 359
9421.00 413
9421.92 349
9422.84 423
9423.75 383
9424.67 436
9425.59 360
9426.50 335
9427.42 353
9428.34 400
9429.25 403
9430.17 404
9431.09 368
9432.00 388
9432.92 374
9433.84 381
9434.76 394
9435.67 389
9436.59 375
9437.51 399
9438.42 392
9439.34 447
9440.26 448
9441.18 446
9442.09 463
9443.01 441
9443.93 456
9444.85 454
9445.76 457
9446.68 457
9447.60 446
9448.52 451
9449.43 419
9450.35 462
9451.27 441
9452.19 525
9453.11 582
9454.02 626
9454.94 659
9455.86 720
9456.78 773
9457.70 814
9458.62 850
9459.53 852
9460.45 746
9461.37 641
9462.29 690
9463.21 642
9464.13 516
9465.04 453
9465.96 473
9466.88 444
9467.80 486
9468.72 474
9469.64 441
9470.56 443
9471.48 432
9472.39 436
9473.31 406
9474.23 429
9475.15 408
9476.07 431
9476.99 426
9477.91 398
9478.83 387
9479.75 476
9480.67 462
9481.59 395
9482.51 442
9483.42 539
9484.34 625
9485.26 535
9486.18 508
9487.10 529
9488.02 452
9488.94 467
9489.86 442
9490.78 453
9491.70 381
9492.62 466
9493.54 465
9494.46 459
9495.38 429
9496.30 409
9497.22 441
9498.14 399
9499.06 435
9499.98 430
9500.90 384
9501.82 374
9502.74 403
9503.66 413
9504.58 434
9505.50 433
9506.43 438
9507.35 360
9508.27 342
9509.19 393
9510.11 372
9511.03 397
9511.95 408
9512.87 399
9513.79 449
9514.71 432
9515.63 407
9516.55 399
9517.48 398
9518.40 402
9519.32 378
9520.24 432
9521.16 440
9522.08 479
9523.00 471
9523.92 412
9524.85 361
9525.77 430
9526.69 486
9527.61 448
9528.53 429
9529.45 426
9530.38 410
9531.30 455
9532.22 461
9533.14 490
9534.06 573
9534.98 549
9535.91 617
9536.83 670
9537.75 655
9538.67 632
9539.60 618
9540.52 654
9541.44 632
9542.36 553
9543.28 519
9544.21 545
9545.13 561
9546.05 475
9546.97 462
9547.90 460
9548.82 477
9549.74 563
9550.66 488
9551.59 454
9552.51 438
9553.43 490
9554.36 413
9555.28 394
9556.20 436
9557.13 432
9558.05 410
9558.97 392
9559.89 458
9560.82 421
9561.74 376
9562.66 457
9563.59 524
9564.51 499
9565.43 499
9566.36 497
9567.28 465
9568.20 447
9569.13 459
9570.05 468
9570.98 456
9571.90 433
9572.82 470
9573.75 439
9574.67 446
9575.60 533
9576.52 425
9577.44 384
9578.37 433
9579.29 461
9580.22 479
9581.14 418
9582.06 372
9582.99 392
9583.91 423
9584.84 488
9585.76 365
9586.69 373
9587.61 450
9588.53 490
9589.46 449
9590.38 465
9591.31 416
9592.23 404
9593.16 457
9594.08 424
9595.01 426
9595.93 475
9596.86 518
9597.78 483
9598.71 497
9599.63 466
9600.56 510
9601.48 431
9602.41 418
9603.33 489
9604.26 444
9605.18 550
9606.11 547
9607.03 533
9607.96 456
9608.89 481
9609.81 511
9610.74 434
9611.66 490
9612.59 498
9613.51 516
9614.44 491
9615.37 504
9616.29 501
9617.22 570
9618.14 512
9619.07 534
9620.00 546
9620.92 541
9621.85 515
9622.77 530
9623.70 536
9624.63 566
9625.55 585
9626.48 567
9627.41 589
9628.33 668
9629.26 596
9630.19 602
9631.11 589
9632.04 632
9632.97 587
9633.89 587
9634.82 642
9635.75 671
9636.67 679
9637.60 696
9638.53 706
9639.45 736
9640.38 789
9641.31 734
9642.23 755
9643.16 689
9644.09 710
9645.02 745
9645.94 746
9646.87 837
9647.80 790
9648.73 796
9649.65 847
9650.58 875
9651.51 913
9652.44 1004
9653.36 1086
9654.29 1104
9655.22 1038
9656.15 1024
9657.08 1010
9658.00 954
9658.93 958
9659.86 898
9660.79 844
9661.72 810
9662.64 831
9663.57 822
9664.50 792
9665.43 817
9666.36 830
9667.28 836
9668.21 858
9669.14 809
9670.07 805
9671.00 873
9671.93 952
9672.86 814
9673.78 865
9674.71 869
9675.64 911
9676.57 933
9677.50 867
9678.43 871
9679.36 889
9680.29 902
9681.21 928
9682.14 997
9683.07 986
9684.00 958
9684.93 970
9685.86 1001
9686.79 955
9687.72 1004
9688.65 1026
9689.58 1003
9690.51 1085
9691.44 982
9692.37 950
9693.30 1025
9694.23 1077
9695.16 1043
9696.09 1089
9697.02 1183
9697.94 1146
9698.87 1233
9699.80 1288
9700.73 1293
9701.66 1398
9702.59 1626
9703.52 1583
9704.45 1501
9705.39 1477
9706.32 1452
9707.25 1406
9708.18 1388
9709.11 1281
9710.04 1093
9710.97 994
9711.90 1067
9712.83 1069
9713.76 1073
9714.69 1142
9715.62 1172
9716.55 1197
9717.48 1267
9718.41 1353
9719.34 1269
9720.27 1275
9721.21 1255
9722.14 1241
9723.07 1293
9724.00 1190
9724.93 1042
9725.86 1069
9726.79 984
9727.72 1004
9728.65 925
9729.59 934
9730.52 957
9731.45 943
9732.38 1010
9733.31 1006
9734.24 1003
9735.17 1035
9736.11 1060
9737.04 1019
9737.97 1064
9738.90 1150
9739.83 1152
9740.77 1016
9741.70 946
9742.63 965
9743.56 887
9744.49 848
9745.43 857
9746.36 830
9747.29 790
9748.22 836
9749.15 839
9750.09 817
9751.02 764
9751.95 808
9752.88 756
9753.82 758
9754.75 725
9755.68 734
9756.61 733
9757.55 702
9758.48 741
9759.41 757
9760.35 684
9761.28 684
9762.21 726
9763.14 711
9764.08 734
9765.01 693
9765.94 693
9766.88 680
9767.81 734
9768.74 728
9769.68 667
9770.61 718
9771.54 695
9772.48 697
9773.41 670
9774.34 707
9775.28 790
9776.21 667
9777.14 743
9778.08 718
9779.01 643
9779.94 713
9780.88 751
9781.81 750
9782.75 759
9783.68 752
9784.61 859
9785.55 820
9786.48 828
9787.42 884
9788.35 759
9789.28 800
9790.22 722
9791.15 702
9792.09 717
9793.02 735
9793.96 691
9794.89 657
9795.83 657
9796.76 681
9797.69 680
9798.63 677
9799.56 627
9800.50 715
9801.43 679
9802.37 622
9803.30 679
9804.24 677
9805.17 702
9806.11 714
9807.04 645
9807.98 608
9808.91 610
9809.85 542
9810.78 564
9811.72 574
9812.65 583
9813.59 541
9814.53 535
9815.46 530
9816.40 537
9817.33 467
9818.27 520
9819.20 560
9820.14 601
9821.07 476
9822.01 523
9822.95 528
9823.88 485
9824.82 465
9825.75 459
9826.69 489
9827.63 485
9828.56 503
9829.50 467
9830.43 479
9831.37 504
9832.31 551
9833.24 558
9834.18 545
9835.12 534
9836.05 476
9836.99 523
9837.93 466
9838.86 541
9839.80 485
9840.73 471
9841.67 447
9842.61 450
9843.55 508
9844.48 461
9845.42 505
9846.36 512
9847.29 434
9848.23 461
9849.17 520
9850.10 486
9851.04 538
9851.98 492
9852.92 486
9853.85 526
9854.79 543
9855.73 480
9856.67 505
9857.60 459
9858.54 475
9859.48 507
9860.42 539
9861.35 502
9862.29 528
9863.23 497
9864.17 532
9865.10 494
9866.04 507
9866.98 457
9867.92 463
9868.86 433
9869.79 492
9870.73 475
9871.67 425
9872.61 479
9873.55 533
9874.48 542
9875.42 494
9876.36 536
9877.30 483
9878.24 462
9879.18 482
9880.12 482
9881.05 452
9881.99 456
9882.93 470
9883.87 462
9884.81 460
9885.75 485
9886.69 475
9887.63 481
9888.56 516
9889.50 461
9890.44 473
9891.38 491
9892.32 471
9893.26 482
9894.20 444
9895.14 479
9896.08 466
9897.02 438
9897.96 406
9898.90 451
9899.84 428
9900.77 426
9901.71 416
9902.65 428
9903.59 404
9904.53 406
9905.47 441
9906.41 482
9907.35 410
9908.29 385
9909.23 417
9910.17 469
9911.11 383
9912.05 397
9912.99 406
9913.93 439
9914.87 423
9915.81 429
9916.75 483
9917.69 459
9918.63 467
9919.57 416
9920.52 404
9921.46 471
9922.40 434
9923.34 384
9924.28 473
9925.22 472
9926.16 486
9927.10 528
9928.04 623
9928.98 561
9929.92 625
9930.86 710
9931.80 838
9932.75 807
9933.69 825
9934.63 746
9935.57 756
9936.51 696
9937.45 616
9938.39 600
9939.33 550
9940.28 525
9941.22 523
9942.16 473
9943.10 447
9944.04 439
9944.98 486
9945.92 425
9946.87 370
9947.81 407
9948.75 381
9949.69 404
9950.63 396
9951.58 405
9952.52 436
9953.46 400
9954.40 398
9955.34 384
9956.29 364
9957.23 435
9958.17 399
9959.11 417
9960.06 377
9961.00 491
9961.94 412
9962.88 420
9963.83 434
9964.77 444
9965.71 445
9966.65 382
9967.60 381
9968.54 411
9969.48 454
9970.42 442
9971.37 403
9972.31 396
9973.25 392
9974.20 393
9975.14 416
9976.08 430
9977.03 368
9977.97 347
9978.91 402
9979.86 346
9980.80 373
9981.74 404
9982.69 431
9983.63 366
9984.57 409
9985.52 431
9986.46 375
9987.40 366
9988.35 355
9989.29 358
9990.23 349
9991.18 425
9992.12 407
9993.07 380
9994.01 346
9994.95 346
9995.90 331
9996.84 348
9997.79 377
9998.73 388
9999.67 379
10000.62 345
10001.56 305
10002.51 329
10003.45 356
10004.40 343
10005.34 307
10006.29 394
10007.23 402
10008.17 355
10009.12 312
10010.06 342
10011.01 428
10011.95 366
10012.90 340
10013.84 363
10014.79 400
10015.73 318
10016.68 344
10017.62 346
10018.57 357
10019.51 365
10020.46 302
10021.40 306
10022.35 305
10023.29 332
10024.24 370
10025.19 352
10026.13 336
10027.08 327
10028.02 339
10028.97 360
10029.91 372
10030.86 322
10031.80 316
10032.75 370
10033.70 306
10034.64 340
10035.59 252
10036.53 291
10037.48 317
10038.43 350
10039.37 344
10040.32 355
10041.26 346
10042.21 356
10043.16 350
10044.10 339
10045.05 305
10046.00 315
10046.94 355
10047.89 345
10048.84 367
10049.78 326
10050.73 319
10051.68 320
10052.62 319
10053.57 314
10054.52 319
10055.46 313
10056.41 316
10057.36 306
10058.30 324
10059.25 334
10060.20 305
10061.15 280
10062.09 280
10063.04 312
10063.99 330
10064.93 296
10065.88 333
10066.83 367
10067.78 314
10068.72 274
10069.67 308
10070.62 296
10071.57 280
10072.51 296
10073.46 306
10074.41 313
10075.36 299
10076.31 319
10077.25 304
10078.20 287
10079.15 253
10080.10 270
10081.05 308
10081.99 347
10082.94 344
10083.89 311
10084.84 288
10085.79 338
10086.74 357
10087.68 357
10088.63 377
10089.58 348
10090.53 375
10091.48 413
10092.43 343
10093.37 347
10094.32 348
10095.27 280
10096.22 302
10097.17 250
10098.12 302
10099.07 310
10100.02 296
10100.97 311
10101.91 303
10102.86 310
10103.81 370
10104.76 333
10105.71 336
10106.66 339
10107.61 312
10108.56 308
10109.51 300
10110.46 327
10111.41 287
10112.36 298
10113.31 291
10114.26 299
10115.21 330
10116.16 371
10117.11 300
10118.06 341
10119.01 311
10119.96 286
10120.91 358
10121.86 318
10122.81 314
10123.76 299
10124.71 274
10125.66 274
10126.61 320
10127.56 340
10128.51 311
10129.46 275
10130.41 264
10131.36 285
10132.31 286
10133.26 278
10134.21 276
10135.16 295
10136.11 304
10137.06 298
10138.01 278
10138.96 312
10139.91 328
10140.86 295
10141.82 288
10142.77 303
10143.72 337
10144.67 367
10145.62 343
10146.57 357
10147.52 328
10148.47 324
10149.42 340
10150.38 335
10151.33 343
10152.28 344
10153.23 329
10154.18 303
10155.13 272
10156.09 321
10157.04 312
10157.99 362
10158.94 393
10159.89 363
10160.84 346
10161.80 338
10162.75 325
10163.70 298
10164.65 264
10165.60 367
10166.56 362
10167.51 341
10168.46 305
10169.41 339
10170.36 347
10171.32 327
10172.27 358
10173.22 387
10174.17 398
10175.13 346
10176.08 315
10177.03 353
10177.98 341
10178.94 325
10179.89 390
10180.84 368
10181.80 391
10182.75 395
10183.70 391
10184.65 373
10185.61 340
10186.56 351
10187.51 385
10188.47 365
10189.42 357
10190.37 387
10191.33 375
10192.28 415
10193.23 399
10194.19 402
10195.14 439
10196.09 429
10197.05 396
10198.00 401
10198.95 426
10199.91 425
10200.86 468
10201.82 418
10202.77 401
10203.72 438
10204.68 410
10205.63 459
10206.58 438
10207.54 417
10208.49 477
10209.45 548
10210.40 569
10211.36 562
10212.31 543
10213.26 608
10214.22 488
10215.17 510
10216.13 543
10217.08 517
10218.04 431
10218.99 359
10219.94 401
10220.90 368
10221.85 377
10222.81 401
10223.76 436
10224.72 421
10225.67 405
10226.63 390
10227.58 435
10228.54 440
10229.49 422
10230.45 412
10231.40 352
10232.36 387
10233.31 385
10234.27 381
10235.22 371
10236.18 401
10237.14 363
10238.09 485
10239.05 505
10240.00 573
10240.96 493
10241.91 496
10242.87 566
10243.82 488
10244.78 484
10245.74 450
10246.69 439
10247.65 403
10248.60 420
10249.56 357
10250.52 333
10251.47 374
10252.43 340
10253.38 351
10254.34 337
10255.30 371
10256.25 388
10257.21 358
10258.17 330
10259.12 312
10260.08 366
10261.04 382
10261.99 338
10262.95 336
10263.91 329
10264.86 301
10265.82 358
10266.78 374
10267.73 348
10268.69 332
10269.65 328
10270.60 294
10271.56 324
10272.52 297
10273.47 352
10274.43 283
10275.39 244
10276.35 264
10277.30 335
10278.26 349
10279.22 341
10280.18 321
10281.13 318
10282.09 337
10283.05 356
10284.01 300
10284.96 334
10285.92 348
10286.88 314
10287.84 301
10288.79 310
10289.75 304
10290.71 289
10291.67 330
10292.63 308
10293.58 321
10294.54 307
10295.50 348
10296.46 325
10297.42 321
10298.38 320
10299.33 372
10300.29 306
10301.25 292
10302.21 305
10303.17 297
10304.13 290
10305.08 292
10306.04 331
10307.00 317
10307.96 331
10308.92 327
10309.88 297
10310.84 343
10311.80 323
10312.75 263
10313.71 272
10314.67 300
10315.63 333
10316.59 342
10317.55 330
10318.51 328
10319.47 349
10320.43 305
10321.39 301
10322.35 276
10323.31 335
10324.27 346
10325.23 264
10326.18 298
10327.14 304
10328.10 302
10329.06 345
10330.02 332
10330.98 333
10331.94 355
10332.90 411
10333.86 380
10334.82 401
10335.78 383
10336.74 432
10337.70 403
10338.66 365
10339.62 306
10340.58 313
10341.54 396
10342.50 354
10343.46 324
10344.43 299
10345.39 335
10346.35 312
10347.31 301
10348.27 324
10349.23 281
10350.19 332
10351.15 280
10352.11 298
10353.07 285
10354.03 312
10354.99 344
10355.95 300
10356.91 330
10357.88 355
10358.84 286
10359.80 285
10360.76 336
10361.72 293
10362.68 285
10363.64 284
10364.60 279
10365.57 269
10366.53 235
10367.49 250
10368.45 264
10369.41 290
10370.37 271
10371.34 237
10372.30 293
10373.26 287
10374.22 280
10375.18 281
10376.14 329
10377.11 332
10378.07 303
10379.03 324
10379.99 310
10380.95 268
10381.92 287
10382.88 349
10383.84 310
10384.80 328
10385.77 358
10386.73 293
10387.69 289
10388.65 296
10389.62 302
10390.58 323
10391.54 286
10392.50 305
10393.47 318
10394.43 305
10395.39 305
10396.35 326
10397.32 313
10398.28 299
10399.24 304
10400.21 299
10401.17 319
10402.13 316
10403.10 293
10404.06 303
10405.02 321
10405.99 319
10406.95 314
10407.91 293
10408.88 252
10409.84 264
10410.80 282
10411.77 317
10412.73 292
10413.69 319
10414.66 324
10415.62 356
10416.58 328
10417.55 336
10418.51 333
10419.48 348
10420.44 358
10421.40 372
10422.37 412
10423.33 425
10424.30 428
10425.26 432
10426.23 437
10427.19 416
10428.15 361
10429.12 426
10430.08 341
10431.05 286
10432.01 317
10432.98 347
10433.94 324
10434.91 283
10435.87 325
10436.83 275
10437.80 291
10438.76 298
10439.73 322
10440.69 301
10441.66 316
10442.62 307
10443.59 301
10444.55 291
10445.52 250
10446.48 272
10447.45 301
10448.41 284
10449.38 242
10450.35 287
10451.31 270
10452.28 244
10453.24 270
10454.21 253
10455.17 273
10456.14 280
10457.10 241
10458.07 317
10459.04 282
10460.00 258
10460.97 225
10461.93 236
10462.90 268
10463.87 262
10464.83 238
10465.80 239
10466.76 266
10467.73 270
10468.70 266
10469.66 258
10470.63 246
10471.59 223
10472.56 215
10473.53 224
10474.49 250
10475.46 257
10476.43 236
10477.39 249
10478.36 294
10479.33 262
10480.29 266
10481.26 262
10482.23 260
10483.19 278
10484.16 268
10485.13 264
10486.09 286
10487.06 258
10488.03 275
10489.00 264
10489.96 300
10490.93 263
10491.90 287
10492.87 257
10493.83 257
10494.80 310
10495.77 258
10496.73 275
10497.70 271
10498.67 291
10499.64 313
10500.61 279
10501.57 279
10502.54 305
10503.51 276
10504.48 283
10505.44 246
10506.41 267
10507.38 320
10508.35 326
10509.32 344
10510.28 325
10511.25 261
10512.22 233
10513.19 274
10514.16 266
10515.13 279
10516.09 273
10517.06 263
10518.03 279
10519.00 315
10519.97 298
10520.94 322
10521.91 276
10522.87 280
10523.84 283
10524.81 290
10525.78 293
10526.75 283
10527.72 263
10528.69 290
10529.66 319
10530.63 291
10531.59 297
10532.56 272
10533.53 256
10534.50 272
10535.47 290
10536.44 305
10537.41 227
10538.38 272
10539.35 298
10540.32 291
10541.29 292
10542.26 289
10543.23 289
10544.20 259
10545.17 291
10546.14 323
10547.11 252
10548.08 271
10549.05 279
10550.02 274
10550.99 283
10551.96 289
10552.93 299
10553.90 298
10554.87 265
10555.84 276
10556.81 325
10557.78 288
10558.75 296
10559.72 355
10560.69 305
10561.66 366
10562.63 386
10563.60 391
10564.57 379
10565.54 424
10566.51 424
10567.48 415
10568.45 429
10569.42 396
10570.40 406
10571.37 362
10572.34 335
10573.31 361
10574.28 368
10575.25 338
10576.22 372
10577.19 321
10578.16 295
10579.14 298
10580.11 298
10581.08 258
10582.05 311
10583.02 310
10583.99 289
10584.96 293
10585.94 317
10586.91 297
10587.88 292
10588.85 309
10589.82 297
10590.79 282
10591.77 379
10592.74 354
10593.71 337
10594.68 299
10595.65 358
10596.63 356
10597.60 377
10598.57 317
10599.54 344
10600.52 268
10601.49 273
10602.46 320
10603.43 320
10604.41 340
10605.38 298
10606.35 303
10607.32 301
10608.30 329
10609.27 285
10610.24 293
10611.21 281
10612.19 305
10613.16 261
10614.13 248
10615.11 313
10616.08 290
10617.05 367
10618.02 312
10619.00 272
10619.97 293
10620.94 298
10621.92 323
10622.89 313
10623.86 308
10624.84 284
10625.81 310
10626.78 310
10627.76 314
10628.73 330
10629.71 338
10630.68 325
10631.65 311
10632.63 349
10633.60 348
10634.57 310
10635.55 311
10636.52 298
10637.50 367
10638.47 346
10639.44 350
10640.42 380
10641.39 380
10642.37 433
10643.34 496
10644.31 505
10645.29 472
10646.26 476
10647.24 456
10648.21 403
10649.19 397
10650.16 407
10651.14 371
10652.11 402
10653.09 314
10654.06 341
10655.04 329
10656.01 320
10656.98 284
10657.96 254
10658.93 286
10659.91 309
10660.88 317
10661.86 286
10662.84 264
10663.81 308
10664.79 337
10665.76 265
10666.74 287
10667.71 255
10668.69 259
10669.66 284
10670.64 300
10671.61 297
10672.59 247
10673.56 297
10674.54 312
10675.52 334
10676.49 311
10677.47 304
10678.44 336
10679.42 322
10680.40 297
10681.37 296
10682.35 329
10683.32 324
10684.30 315
10685.28 342
10686.25 315
10687.23 301
10688.20 314
10689.18 309
10690.16 271
10691.13 300
10692.11 341
10693.09 259
10694.06 246
10695.04 240
10696.02 251
10696.99 290
10697.97 248
10698.95 255
10699.92 272
10700.90 259
10701.88 253
10702.85 271
10703.83 277
10704.81 250
10705.79 258
10706.76 270
10707.74 272
10708.72 272
10709.70 238
10710.67 275
10711.65 225
10712.63 235
10713.60 239
10714.58 212
10715.56 251
10716.54 214
10717.52 205
10718.49 234
10719.47 251
10720.45 260
10721.43 250
10722.40 236
10723.38 272
10724.36 257
10725.34 252
10726.32 276
10727.29 280
10728.27 264
10729.25 230
10730.23 222
10731.21 280
10732.19 249
10733.16 249
10734.14 234
10735.12 211
10736.10 280
10737.08 244
10738.06 257
10739.03 285
10740.01 288
10740.99 237
10741.97 279
10742.95 252
10743.93 292
10744.91 239
10745.89 263
10746.87 222
10747.84 251
10748.82 260
10749.80 227
10750.78 269
10751.76 242
10752.74 249
10753.72 227
10754.70 256
10755.68 247
10756.66 234
10757.64 229
10758.62 235
10759.60 267
10760.58 304
10761.56 272
10762.54 262
10763.52 235
10764.50 275
10765.48 259
10766.45 242
10767.43 243
10768.41 263
10769.39 262
10770.38 300
10771.36 269
10772.34 235
10773.32 257
10774.30 289
10775.28 260
10776.26 288
10777.24 271
10778.22 233
10779.20 247
10780.18 220
10781.16 209
10782.14 220
10783.12 294
10784.10 305
10785.08 244
10786.06 260
10787.04 253
10788.02 280
10789.00 289
10789.99 247
10790.97 248
10791.95 220
10792.93 258
10793.91 258
10794.89 232
10795.87 211
10796.85 226
10797.84 225
10798.82 207
10799.80 220
10800.78 247
10801.76 230
10802.74 267
10803.72 222
10804.71 201
10805.69 262
10806.67 267
10807.65 248
10808.63 257
10809.61 265
10810.60 257
10811.58 235
10812.56 269
10813.54 230
10814.52 243
10815.51 243
10816.49 263
10817.47 214
10818.45 235
10819.44 300
10820.42 249
10821.40 240
10822.38 282
10823.37 237
10824.35 251
10825.33 241
10826.31 248
10827.30 204
10828.28 226
10829.26 243
10830.24 276
10831.23 264
10832.21 306
10833.19 265
10834.18 279
10835.16 249
10836.14 228
10837.13 263
10838.11 283
10839.09 330
10840.07 271
10841.06 270
10842.04 290
10843.02 278
10844.01 331
10844.99 279
10845.98 256
10846.96 316
10847.94 285
10848.93 308
10849.91 308
10850.89 264
10851.88 295
10852.86 312
10853.84 270
10854.83 267
10855.81 243
10856.80 302
10857.78 324
10858.77 249
10859.75 267
10860.73 290
10861.72 270
10862.70 262
10863.69 249
10864.67 290
10865.66 291
10866.64 316
10867.62 295
10868.61 290
10869.59 309
10870.58 272
10871.56 275
10872.55 291
10873.53 281
10874.52 305
10875.50 308
10876.49 306
10877.47 329
10878.46 314
10879.44 324
10880.43 275
10881.41 270
10882.40 301
10883.38 344
10884.37 311
10885.35 338
10886.34 376
10887.32 395
10888.31 309
10889.29 343
10890.28 316
10891.27 309
10892.25 384
10893.24 423
10894.22 369
10895.21 333
10896.19 348
10897.18 357
10898.17 325
10899.15 284
10900.14 326
10901.12 362
10902.11 319
10903.10 275
10904.08 324
10905.07 366
10906.05 364
10907.04 359
10908.03 347
10909.01 358
10910.00 352
10910.99 367
10911.97 362
10912.96 386
10913.95 365
10914.93 382
10915.92 436
10916.91 439
10917.89 421
10918.88 428
10919.87 395
10920.85 396
10921.84 399
10922.83 442
10923.81 391
10924.80 411
10925.79 447
10926.78 435
10927.76 395
10928.75 423
10929.74 390
10930.73 450
10931.71 458
10932.70 426
10933.69 428
10934.68 478
10935.66 446
10936.65 423
10937.64 430
10938.63 466
10939.61 419
10940.60 450
10941.59 482
10942.58 467
10943.57 486
10944.55 481
10945.54 466
10946.53 493
10947.52 567
10948.51 609
10949.49 598
10950.48 546
10951.47 502
10952.46 463
10953.45 468
10954.44 551
10955.42 572
10956.41 541
10957.40 599
10958.39 644
10959.38 665
10960.37 708
10961.36 851
10962.34 718
10963.33 763
10964.32 809
10965.31 838
10966.30 833
10967.29 761
10968.28 716
10969.27 661
10970.26 631
10971.25 621
10972.24 560
10973.22 578
10974.21 588
10975.20 564
10976.19 582
10977.18 572
10978.17 547
10979.16 611
10980.15 619
10981.14 631
10982.13 590
10983.12 584
10984.11 636
10985.10 586
10986.09 569
10987.08 601
10988.07 559
10989.06 587
10990.05 634
10991.04 669
10992.03 604
10993.02 608
10994.01 670
10995.00 670
10995.99 665
10996.98 644
10997.97 750
10998.96 768
10999.95 866
11000.94 952
11001.93 1072
11002.92 1175
11003.92 1251
11004.91 1348
11005.90 1456
11006.89 1394
11007.88 1269
11008.87 1187
11009.86 1029
11010.85 829
11011.84 755
11012.83 739
11013.82 639
11014.82 587
11015.81 591
11016.80 575
11017.79 550
11018.78 577
11019.77 537
11020.76 543
11021.76 491
11022.75 560
11023.74 604
11024.73 571
11025.72 537
11026.71 493
11027.70 495
11028.70 538
11029.69 440
11030.68 497
11031.67 526
11032.66 505
11033.66 543
11034.65 480
11035.64 445
11036.63 468
11037.62 424
11038.62 420
11039.61 436
11040.60 477
11041.59 461
11042.59 443
11043.58 451
11044.57 444
11045.56 451
11046.56 421
11047.55 475
11048.54 411
11049.53 382
11050.53 428
11051.52 348
11052.51 351
11053.51 370
11054.50 360
11055.49 382
11056.49 379
11057.48 394
11058.47 373
11059.46 402
11060.46 362
11061.45 388
11062.44 324
11063.44 323
11064.43 381
11065.42 382
11066.42 375
11067.41 422
11068.41 392
11069.40 352
11070.39 350
11071.39 306
11072.38 298
11073.37 311
11074.37 319
11075.36 368
11076.36 389
11077.35 378
11078.34 394
11079.34 364
11080.33 368
11081.33 345
11082.32 352
11083.31 376
11084.31 366
11085.30 407
11086.30 332
11087.29 398
11088.29 372
11089.28 365
11090.28 380
11091.27 405
11092.27 365
11093.26 363
11094.25 340
11095.25 357
11096.24 401
11097.24 358
11098.23 335
11099.23 341
11100.22 350
11101.22 372
11102.21 324
11103.21 313
11104.20 365
11105.20 360
11106.20 355
11107.19 343
11108.19 342
11109.18 349
11110.18 351
11111.17 324
11112.17 345
11113.16 323
11114.16 320
11115.15 332
11116.15 309
11117.15 316
11118.14 315
11119.14 319
11120.13 335
11121.13 340
11122.13 389
11123.12 306
11124.12 341
11125.11 339
11126.11 354
11127.11 305
11128.10 316
11129.10 355
11130.10 351
11131.09 351
11132.09 329
11133.09 335
11134.08 328
11135.08 301
11136.07 317
11137.07 362
11138.07 337
11139.07 355
11140.06 377
11141.06 368
11142.06 281
11143.05 305
11144.05 304
11145.05 305
11146.04 299
11147.04 315
11148.04 316
11149.04 292
11150.03 283
11151.03 290
11152.03 336
11153.02 330
11154.02 323
11155.02 298
11156.02 294
11157.01 338
11158.01 279
11159.01 298
11160.01 303
11161.01 322
11162.00 295
11163.00 305
11164.00 266
11165.00 326
11165.99 319
11166.99 290
11167.99 246
11168.99 257
11169.99 272
11170.99 262
11171.98 289
11172.98 322
11173.98 292
11174.98 316
11175.98 312
11176.98 318
11177.97 313
11178.97 282
11179.97 303
11180.97 279
11181.97 277
11182.97 233
11183.97 281
11184.96 324
11185.96 315
11186.96 261
11187.96 283
11188.96 306
11189.96 314
11190.96 272
11191.96 279
11192.96 338
11193.96 334
11194.96 292
11195.96 304
11196.95 299
11197.95 331
11198.95 345
11199.95 356
11200.95 321
11201.95 323
11202.95 278
11203.95 298
11204.95 278
11205.95 284
11206.95 243
11207.95 263
11208.95 291
11209.95 308
11210.95 344
11211.95 298
11212.95 329
11213.95 302
11214.95 289
11215.95 295
11216.95 308
11217.95 289
11218.95 283
11219.95 295
11220.95 300
11221.95 303
11222.95 249
11223.95 283
11224.95 307
11225.96 250
11226.96 259
11227.96 295
11228.96 312
11229.96 304
11230.96 254
11231.96 295
11232.96 258
11233.96 278
11234.96 270
11235.96 304
11236.97 330
11237.97 363
11238.97 358
11239.97 285
11240.97 261
11241.97 260
11242.97 280
11243.98 242
11244.98 280
11245.98 288
11246.98 256
11247.98 292
11248.98 281
11249.98 279
11250.99 270
11251.99 277
11252.99 240
11253.99 276
11254.99 283
11256.00 286
11257.00 281
11258.00 239
11259.00 237
11260.00 278
11261.01 287
11262.01 307
11263.01 272
11264.01 233
11265.02 308
11266.02 309
11267.02 231
11268.02 228
11269.03 264
11270.03 294
11271.03 264
11272.03 278
11273.04 284
11274.04 282
11275.04 278
11276.05 312
11277.05 312
11278.05 264
11279.05 318
11280.06 321
11281.06 348
11282.06 322
11283.07 319
11284.07 298
11285.07 337
11286.08 318
11287.08 319
11288.08 350
11289.09 285
11290.09 312
11291.09 308
11292.10 260
11293.10 281
11294.11 247
11295.11 272
11296.11 230
11297.12 233
11298.12 256
11299.13 274
11300.13 250
11301.13 252
11302.14 289
11303.14 310
11304.15 269
11305.15 292
11306.15 326
11307.16 279
11308.16 257
11309.17 263
11310.17 274
11311.18 318
11312.18 313
11313.18 324
11314.19 307
11315.19 307
11316.20 326
11317.20 368
11318.21 383
11319.21 361
11320.22 349
11321.22 356
11322.23 393
11323.23 365
11324.24 336
11325.24 354
11326.25 375
11327.25 300
11328.26 296
11329.26 274
11330.27 308
11331.27 268
11332.28 262
11333.29 290
11334.29 299
11335.30 277
11336.30 284
11337.31 269
11338.31 303
11339.32 304
11340.33 302
11341.33 318
11342.34 287
11343.34 314
11344.35 334
11345.35 307
11346.36 315
11347.37 335
11348.37 384
11349.38 378
11350.39 338
11351.39 345
11352.40 304
11353.40 289
11354.41 270
11355.42 286
11356.42 258
11357.43 277
11358.44 281
11359.44 280
11360.45 323
11361.46 231
11362.46 214
11363.47 294
11364.48 318
11365.48 259
11366.49 259
11367.50 265
11368.50 286
11369.51 315
11370.52 275
11371.53 257
11372.53 275
11373.54 219
11374.55 220
11375.56 244
11376.56 247
11377.57 268
11378.58 257
11379.59 241
11380.59 244
11381.60 241
11382.61 231
11383.62 213
11384.62 257
11385.63 235
11386.64 241
11387.65 241
11388.65 260
11389.66 266
11390.67 183
11391.68 263
11392.69 263
11393.69 266
11394.70 287
11395.71 275
11396.72 288
11397.73 297
11398.74 241
11399.74 250
11400.75 245
11401.76 222
11402.77 236
11403.78 224
11404.79 223
11405.80 263
11406.80 254
11407.81 218
11408.82 262
11409.83 286
11410.84 277
11411.85 230
11412.86 242
11413.87 226
11414.88 287
11415.89 272
11416.89 260
11417.90 260
11418.91 219
11419.92 253
11420.93 215
11421.94 191
11422.95 266
11423.96 268
11424.97 256
11425.98 242
11426.99 273
11428.00 242
11429.01 232
11430.02 259
11431.03 242
11432.04 247
11433.05 246
11434.06 261
11435.07 300
11436.08 247
11437.09 263
11438.10 303
11439.11 284
11440.12 249
11441.13 210
11442.14 235
11443.15 248
11444.16 219
11445.17 253
11446.18 306
11447.19 242
11448.20 244
11449.21 267
11450.22 267
11451.23 266
11452.24 224
11453.25 217
11454.27 257
11455.28 223
11456.29 229
11457.30 262
11458.31 249
11459.32 258
11460.33 293
11461.34 247
11462.35 241
11463.36 259
11464.38 243
11465.39 240
11466.40 271
11467.41 257
11468.42 235
11469.43 218
11470.44 250
11471.46 275
11472.47 289
11473.48 278
11474.49 294
11475.50 267
11476.52 258
11477.53 241
11478.54 276
11479.55 263
11480.56 249
11481.57 229
11482.59 242
11483.60 235
11484.61 251
11485.62 244
11486.64 236
11487.65 210
11488.66 245
11489.67 262
11490.69 266
11491.70 242
11492.71 284
11493.72 257
11494.74 240
11495.75 249
11496.76 209
11497.77 250
11498.79 233
11499.80 271
11500.81 249
11501.83 245
11502.84 255
11503.85 259
11504.86 275
11505.88 242
11506.89 248
11507.90 218
11508.92 245
11509.93 246
11510.94 260
11511.96 235
11512.97 233
11513.98 260
11515.00 283
11516.01 226
11517.02 246
11518.04 243
11519.05 249
11520.07 269
11521.08 294
11522.09 311
11523.11 284
11524.12 247
11525.13 248
11526.15 270
11527.16 275
11528.18 211
11529.19 244
11530.21 286
11531.22 265
11532.23 256
11533.25 283
11534.26 263
11535.28 264
11536.29 255
11537.31 249
11538.32 240
11539.34 293
11540.35 279
11541.36 219
11542.38 240
11543.39 255
11544.41 283
11545.42 275
11546.44 284
11547.45 278
11548.47 293
11549.48 322
11550.50 316
11551.51 316
11552.53 269
11553.54 352
11554.56 306
11555.57 286
11556.59 247
11557.61 272
11558.62 310
11559.64 299
11560.65 321
11561.67 318
11562.68 357
11563.70 314
11564.71 328
11565.73 308
11566.75 315
11567.76 315
11568.78 312
11569.79 337
11570.81 348
11571.83 380
11572.84 331
11573.86 326
11574.87 301
11575.89 340
11576.91 372
11577.92 337
11578.94 323
11579.96 363
11580.97 331
11581.99 416
11583.00 413
11584.02 417
11585.04 431
11586.05 481
11587.07 500
11588.09 410
11589.10 427
11590.12 476
11591.14 501
11592.16 465
11593.17 461
11594.19 473
11595.21 506
11596.22 558
11597.24 547
11598.26 686
11599.28 798
11600.29 880
11601.31 1022
11602.33 1029
11603.34 1131
11604.36 1204
11605.38 1235
11606.40 1177
11607.41 1139
11608.43 1062
11609.45 955
11610.47 791
11611.49 647
11612.50 563
11613.52 570
11614.54 565
11615.56 487
11616.58 441
11617.59 436
11618.61 450
11619.63 426
11620.65 403
11621.67 403
11622.68 405
11623.70 375
11624.72 371
11625.74 412
11626.76 405
11627.78 353
11628.79 385
11629.81 367
11630.83 346
11631.85 352
11632.87 358
11633.89 344
11634.91 353
11635.93 329
11636.94 308
11637.96 336
11638.98 352
11640.00 366
11641.02 309
11642.04 324
11643.06 337
11644.08 354
11645.10 356
11646.12 305
11647.14 287
11648.16 249
11649.17 277
11650.19 281
11651.21 281
11652.23 293
11653.25 281
11654.27 275
11655.29 271
11656.31 302
11657.33 265
11658.35 326
11659.37 279
11660.39 238
11661.41 298
11662.43 260
11663.45 281
11664.47 285
11665.49 237
11666.51 286
11667.53 285
11668.55 272
11669.57 341
11670.59 276
11671.61 318
11672.63 292
11673.65 298
11674.67 285
11675.70 288
11676.72 277
11677.74 263
11678.76 334
11679.78 303
11680.80 327
11681.82 324
11682.84 314
11683.86 312
11684.88 304
11685.90 308
11686.92 369
11687.95 349
11688.97 309
11689.99 319
11691.01 344
11692.03 307
11693.05 280
11694.07 284
11695.10 291
11696.12 285
11697.14 308
11698.16 274
11699.18 316
11700.20 308
11701.22 290
11702.25 303
11703.27 284
11704.29 291
11705.31 260
11706.33 282
11707.36 260
11708.38 281
11709.40 300
11710.42 283
11711.44 281
11712.47 297
11713.49 280
11714.51 245
11715.53 275
11716.56 262
11717.58 236
11718.60 256
11719.62 290
11720.65 247
11721.67 256
11722.69 261
11723.71 282
11724.74 314
11725.76 292
11726.78 282
11727.80 261
11728.83 279
11729.85 258
11730.87 246
11731.90 256
11732.92 240
11733.94 245
11734.97 242
11735.99 255
11737.01 231
11738.04 239
11739.06 235
11740.08 246
11741.11 256
11742.13 308
11743.15 302
11744.18 276
11745.20 250
11746.22 228
11747.25 252
11748.27 244
11749.30 250
11750.32 248
11751.34 292
11752.37 225
11753.39 236
11754.42 254
11755.44 253
11756.46 237
11757.49 218
11758.51 247
11759.54 255
11760.56 311
11761.58 274
11762.61 243
11763.63 212
11764.66 234
11765.68 251
11766.71 249
11767.73 235
11768.76 238
11769.78 215
11770.81 242
11771.83 231
11772.86 227
11773.88 249
11774.91 250
11775.93 287
11776.96 280
11777.98 241
11779.01 250
11780.03 264
11781.06 258
11782.08 241
11783.11 238
11784.13 244
11785.16 270
11786.18 280
11787.21 233
11788.23 252
11789.26 285
11790.28 299
11791.31 236
11792.34 232
11793.36 235
11794.39 256
11795.41 262
11796.44 225
11797.47 222
11798.49 243
11799.52 259
11800.54 295
11801.57 247
11802.60 260
11803.62 275
11804.65 215
11805.67 219
11806.70 237
11807.73 275
11808.75 251
11809.78 222
11810.81 313
11811.83 252
11812.86 214
11813.89 238
11814.91 255
11815.94 251
11816.97 218
11817.99 204
11819.02 253
11820.05 233
11821.07 230
11822.10 248
11823.13 246
11824.16 251
11825.18 209
11826.21 253
11827.24 275
11828.26 210
11829.29 273
11830.32 266
11831.35 258
11832.37 270
11833.40 305
11834.43 306
11835.46 303
11836.48 319
11837.51 275
11838.54 271
11839.57 259
11840.59 312
11841.62 276
11842.65 239
11843.68 257
11844.71 275
11845.73 286
11846.76 307
11847.79 295
11848.82 260
11849.85 215
11850.88 220
11851.90 263
11852.93 273
11853.96 275
11854.99 279
11856.02 278
11857.05 289
11858.07 298
11859.10 308
11860.13 269
11861.16 285
11862.19 280
11863.22 255
11864.25 281
11865.28 292
11866.30 291
11867.33 259
11868.36 285
11869.39 321
11870.42 311
11871.45 300
11872.48 292
11873.51 350
11874.54 294
11875.57 311
11876.60 325
11877.63 339
11878.65 326
11879.68 311
11880.71 306
11881.74 296
11882.77 307
11883.80 274
11884.83 310
11885.86 316
11886.89 346
11887.92 302
11888.95 335
11889.98 330
11891.01 360
11892.04 387
11893.07 332
11894.10 355
11895.13 392
11896.16 346
11897.19 397
11898.22 368
11899.25 380
11900.28 392
11901.31 432
11902.34 417
11903.38 415
11904.41 465
11905.44 412
11906.47 395
11907.50 434
11908.53 484
11909.56 473
11910.59 479
11911.62 458
11912.65 441
11913.68 423
11914.71 406
11915.75 415
11916.78 414
11917.81 388
11918.84 397
11919.87 435
11920.90 408
11921.93 373
11922.96 399
11924.00 456
11925.03 421
11926.06 436
11927.09 376
11928.12 396
11929.15 451
11930.18 458
11931.22 486
11932.25 608
11933.28 614
11934.31 648
11935.34 648
11936.38 725
11937.41 816
11938.44 782
11939.47 745
11940.50 660
11941.54 655
11942.57 613
11943.60 523
11944.63 492
11945.67 455
11946.70 414
11947.73 424
11948.76 467
11949.80 414
11950.83 351
11951.86 396
11952.89 399
11953.93 358
11954.96 380
11955.99 398
11957.02 371
11958.06 317
11959.09 365
11960.12 343
11961.16 317
11962.19 299
11963.22 363
11964.26 313
11965.29 359
11966.32 344
11967.36 329
11968.39 316
11969.42 345
11970.46 330
11971.49 306
11972.52 352
11973.56 340
11974.59 303
11975.62 333
11976.66 320
11977.69 312
11978.73 313
11979.76 312
11980.79 306
11981.83 285
11982.86 297
11983.89 303
11984.93 283
11985.96 311
11987.00 333
11988.03 344
11989.07 304
11990.10 299
11991.13 358
11992.17 288
11993.20 286
11994.24 316
11995.27 332
11996.31 263
11997.34 264
11998.38 342
11999.41 351
12000.45 334
12001.48 320
12002.51 349
12003.55 285
12004.58 330
12005.62 310
12006.65 339
12007.69 337
12008.72 326
12009.76 341
12010.80 339
12011.83 312
12012.87 337
12013.90 322
12014.94 325
12015.97 359
12017.01 331
12018.04 328
12019.08 301
12020.11 333
12021.15 344
12022.19 368
12023.22 354
12024.26 326
12025.29 360
12026.33 352
12027.36 351
12028.40 366
12029.44 366
12030.47 370
12031.51 384
12032.54 331
12033.58 339
12034.62 353
12035.65 350
12036.69 334
12037.73 327
12038.76 334
12039.80 340
12040.84 370
12041.87 360
12042.91 386
12043.94 384
12044.98 308
12046.02 317
12047.06 340
12048.09 361
12049.13 406
12050.17 339
12051.20 348
12052.24 394
12053.28 376
12054.31 381
12055.35 352
12056.39 402
12057.43 333
12058.46 356
12059.50 357
12060.54 407
12061.57 396
12062.61 356
12063.65 402
12064.69 411
12065.72 438
12066.76 444
12067.80 444
12068.84 442
12069.88 410
12070.91 432
12071.95 446
12072.99 437
12074.03 379
12075.06 399
12076.10 418
12077.14 416
12078.18 396
12079.22 411
12080.26 418
12081.29 386
12082.33 386
12083.37 420
12084.41 401
12085.45 415
12086.49 390
12087.52 436
12088.56 433
12089.60 427
12090.64 451
12091.68 401
12092.72 426
12093.76 468
12094.79 512
12095.83 457
12096.87 442
12097.91 507
12098.95 491
12099.99 472
12101.03 483
12102.07 566
12103.11 507
12104.15 543
12105.19 581
12106.22 693
12107.26 703
12108.30 697
12109.34 623
12110.38 650
12111.42 628
12112.46 626
12113.50 652
12114.54 610
12115.58 533
12116.62 469
12117.66 439
12118.70 441
12119.74 386
12120.78 429
12121.82 372
12122.86 366
12123.90 325
12124.94 341
12125.98 339
12127.02 325
12128.06 343
12129.10 327
12130.14 322
12131.18 362
12132.22 326
12133.26 310
12134.30 327
12135.34 279
12136.38 283
12137.42 293
12138.47 321
12139.51 327
12140.55 326
12141.59 328
12142.63 313
12143.67 329
12144.71 306
12145.75 304
12146.79 312
12147.83 296
12148.87 308
12149.92 297
12150.96 284
12152.00 300
12153.04 285
12154.08 316
12155.12 283
12156.16 270
12157.21 294
12158.25 255
12159.29 308
12160.33 267
12161.37 266
12162.41 274
12163.46 279
12164.50 264
12165.54 314
12166.58 281
12167.62 299
12168.67 294
12169.71 274
12170.75 306
12171.79 299
12172.83 288
12173.88 261
12174.92 284
12175.96 255
12177.00 287
12178.05 278
12179.09 288
12180.13 226
12181.17 271
12182.22 292
12183.26 290
12184.30 282
12185.34 267
12186.39 326
12187.43 321
12188.47 287
12189.51 307
12190.56 285
12191.60 301
12192.64 319
12193.69 322
12194.73 309
12195.77 321
12196.82 288
12197.86 274
12198.90 284
12199.95 246
12200.99 263
12202.03 253
12203.08 283
12204.12 283
12205.16 285
12206.21 316
12207.25 295
12208.29 310
12209.34 303
12210.38 290
12211.43 298
12212.47 285
12213.51 278
12214.56 281
12215.60 284
12216.65 286
12217.69 296
12218.73 285
12219.78 308
12220.82 226
12221.87 281
12222.91 314
12223.96 278
12225.00 264
12226.04 288
12227.09 287
12228.13 281
12229.18 273
12230.22 245
12231.27 285
12232.31 310
12233.36 294
12234.40 317
12235.45 328
12236.49 310
12237.54 353
12238.58 272
12239.63 281
12240.67 308
12241.72 318
12242.76 262
12243.81 282
12244.85 267
12245.90 272
12246.94 292
12247.99 267
12249.03 250
12250.08 222
12251.12 251
12252.17 270
12253.22 298
12254.26 277
12255.31 269
12256.35 300
12257.40 255
12258.44 295
12259.49 301
12260.54 278
12261.58 271
12262.63 263
12263.67 310
12264.72 304
12265.77 267
12266.81 281
12267.86 249
12268.91 252
12269.95 223
12271.00 247
12272.04 264
12273.09 263
12274.14 244
12275.18 267
12276.23 279
12277.28 238
12278.32 223
12279.37 238
12280.42 262
12281.46 263
12282.51 278
12283.56 257
12284.61 246
12285.65 218
12286.70 220
12287.75 249
12288.79 273
12289.84 265
12290.89 217
12291.94 244
12292.98 220
12294.03 236
12295.08 244
12296.13 234
12297.17 244
12298.22 252
12299.27 227
12300.32 216
12301.36 231
12302.41 263
12303.46 232
12304.51 250
12305.55 232
12306.60 250
12307.65 241
12308.70 235
12309.75 265
12310.79 262
12311.84 253
12312.89 270
12313.94 245
12314.99 230
12316.04 214
12317.08 260
12318.13 264
12319.18 259
12320.23 248
12321.28 253
12322.33 241
12323.37 234
12324.42 247
12325.47 262
12326.52 238
12327.57 254
12328.62 235
12329.67 256
12330.72 239
12331.77 218
12332.81 270
12333.86 253
12334.91 230
12335.96 199
12337.01 235
12338.06 229
12339.11 230
12340.16 259
12341.21 259
12342.26 240
12343.31 253
12344.36 211
12345.41 213
12346.46 210
12347.51 209
12348.56 222
12349.61 238
12350.65 231
12351.70 248
12352.75 226
12353.80 236
12354.85 220
12355.90 257
12356.95 211
12358.00 221
12359.05 217
12360.11 220
12361.16 224
12362.21 210
12363.26 223
12364.31 208
12365.36 199
12366.41 249
12367.46 279
12368.51 225
12369.56 232
12370.61 256
12371.66 235
12372.71 217
12373.76 227
12374.81 255
12375.86 271
12376.91 258
12377.97 241
12379.02 242
12380.07 225
12381.12 227
12382.17 271
12383.22 262
12384.27 252
12385.32 259
12386.37 255
12387.43 297
12388.48 262
12389.53 246
12390.58 236
12391.63 252
12392.68 273
12393.74 231
12394.79 239
12395.84 242
12396.89 232
12397.94 262
12398.99 247
12400.05 210
12401.10 265
12402.15 278
12403.20 278
12404.25 270
12405.31 288
12406.36 264
12407.41 251
12408.46 235
12409.51 274
12410.57 266
12411.62 302
12412.67 271
12413.72 293
12414.78 283
12415.83 266
12416.88 299
12417.93 323
12418.99 300
12420.04 297
12421.09 291
12422.15 282
12423.20 267
12424.25 246
12425.30 247
12426.36 256
12427.41 229
12428.46 247
12429.52 238
12430.57 256
12431.62 265
12432.68 285
12433.73 268
12434.78 272
12435.84 287
12436.89 315
12437.94 279
12439.00 230
12440.05 276
12441.10 232
12442.16 225
12443.21 246
12444.27 244
12445.32 299
12446.37 305
12447.43 279
12448.48 237
12449.54 254
12450.59 265
12451.64 312
12452.70 301
12453.75 302
12454.81 276
12455.86 257
12456.91 288
12457.97 265
12459.02 262
12460.08 289
12461.13 297
12462.19 280
12463.24 264
12464.30 272
12465.35 254
12466.41 312
12467.46 255
12468.52 281
12469.57 326
12470.63 291
12471.68 265
12472.73 309
12473.79 290
12474.85 292
12475.90 294
12476.96 324
12478.01 306
12479.07 344
12480.12 318
12481.18 326
12482.23 352
12483.29 364
12484.34 373
12485.40 361
12486.45 398
12487.51 372
12488.57 399
12489.62 418
12490.68 398
12491.73 465
12492.79 519
12493.84 527
12494.90 593
12495.96 601
12497.01 690
12498.07 798
12499.12 841
12500.18 950
12501.24 981
12502.29 938
12503.35 920
12504.41 893
12505.46 823
12506.52 678
12507.57 641
12508.63 611
12509.69 498
12510.74 476
12511.80 415
12512.86 398
12513.91 415
12514.97 385
12516.03 394
12517.08 392
12518.14 351
12519.20 329
12520.26 340
12521.31 302
12522.37 364
12523.43 351
12524.48 328
12525.54 331
12526.60 329
12527.66 298
12528.71 342
12529.77 309
12530.83 317
12531.89 321
12532.94 329
12534.00 343
12535.06 329
12536.12 353
12537.17 319
12538.23 278
12539.29 285
12540.35 360
12541.41 294
12542.46 267
12543.52 292
12544.58 312
12545.64 301
12546.70 315
12547.75 280
12548.81 283
12549.87 280
12550.93 288
12551.99 307
12553.05 275
12554.10 294
12555.16 340
12556.22 282
12557.28 277
12558.34 265
12559.40 318
12560.46 286
12561.51 292
12562.57 247
12563.63 266
12564.69 320
12565.75 307
12566.81 324
12567.87 324
12568.93 384
12569.99 291
12571.04 292
12572.10 329
12573.16 379
12574.22 370
12575.28 370
12576.34 400
12577.40 392
12578.46 409
12579.52 474
12580.58 459
12581.64 477
12582.70 425
12583.76 476
12584.82 431
12585.88 423
12586.94 382
12588.00 395
12589.06 405
12590.12 417
12591.18 361
12592.24 376
12593.30 396
12594.36 343
12595.42 358
12596.48 372
12597.54 372
12598.60 407
12599.66 365
12600.72 368
12601.78 373
12602.84 370
12603.90 330
12604.96 335
12606.02 322
12607.08 292
12608.14 303
12609.20 331
12610.27 336
12611.33 330
12612.39 338
12613.45 283
12614.51 293
12615.57 282
12616.63 244
12617.69 280
12618.75 281
12619.81 273
12620.88 288
12621.94 279
12623.00 286
12624.06 293
12625.12 353
12626.18 334
12627.24 276
12628.31 256
12629.37 288
12630.43 242
12631.49 275
12632.55 299
12633.61 289
12634.68 286
12635.74 305
12636.80 274
12637.86 271
12638.92 278
12639.99 286
12641.05 291
12642.11 235
12643.17 270
12644.23 252
12645.30 284
12646.36 255
12647.42 257
12648.48 286
12649.55 267
12650.61 258
12651.67 282
12652.73 299
12653.80 277
12654.86 295
12655.92 268
12656.99 296
12658.05 328
12659.11 301
12660.17 289
12661.24 296
12662.30 303
12663.36 286
12664.43 253
12665.49 248
12666.55 307
12667.62 291
12668.68 288
12669.74 302
12670.81 326
12671.87 302
12672.93 291
12674.00 314
12675.06 267
12676.12 288
12677.19 256
12678.25 273
12679.31 256
12680.38 264
12681.44 281
12682.51 277
12683.57 266
12684.63 233
12685.70 289
12686.76 256
12687.83 259
12688.89 248
12689.95 271
12691.02 311
12692.08 250
12693.15 289
12694.21 295
12695.28 261
12696.34 253
12697.40 291
12698.47 246
12699.53 283
12700.60 290
12701.66 300
12702.73 271
12703.79 254
12704.86 283
12705.92 282
12706.99 269
12708.05 284
12709.12 245
12710.18 300
12711.25 323
12712.31 292
12713.38 311
12714.44 306
12715.51 277
12716.57 242
12717.64 274
12718.70 278
12719.77 269
12720.83 260
12721.90 346
12722.97 293
12724.03 265
12725.10 247
12726.16 262
12727.23 265
12728.29 261
12729.36 307
12730.43 297
12731.49 301
12732.56 308
12733.62 277
12734.69 276
12735.76 261
12736.82 295
12737.89 295
12738.95 323
12740.02 301
12741.09 252
12742.15 282
12743.22 305
12744.29 280
12745.35 255
12746.42 314
12747.49 311
12748.55 278
12749.62 250
12750.69 272
12751.75 274
12752.82 265
12753.89 262
12754.95 272
12756.02 272
12757.09 283
12758.15 237
12759.22 235
12760.29 249
12761.36 248
12762.42 310
12763.49 258
12764.56 229
12765.62 221
12766.69 247
12767.76 229
12768.83 219
12769.89 262
12770.96 247
12772.03 249
12773.10 262
12774.17 233
12775.23 239
12776.30 214
12777.37 245
12778.44 229
12779.50 215
12780.57 288
12781.64 253
12782.71 243
12783.78 247
12784.84 242
12785.91 228
12786.98 195
12788.05 222
12789.12 229
12790.19 243
12791.25 228
12792.32 252
12793.39 218
12794.46 208
12795.53 221
12796.60 207
12797.67 201
12798.73 232
12799.80 240
12800.87 244
12801.94 225
12803.01 232
12804.08 220
12805.15 198
12806.22 209
12807.29 209
12808.36 231
12809.42 242
12810.49 244
12811.56 212
12812.63 213
12813.70 221
12814.77 257
12815.84 211
12816.91 233
12817.98 237
12819.05 255
12820.12 249
12821.19 203
12822.26 235
12823.33 254
12824.40 237
12825.47 212
12826.54 243
12827.61 249
12828.68 227
12829.75 215
12830.82 231
12831.89 228
12832.96 206
12834.03 228
12835.10 236
12836.17 229
12837.24 204
12838.31 230
12839.38 237
12840.45 212
12841.52 218
12842.59 231
12843.66 227
12844.73 217
12845.80 224
12846.87 213
12847.95 203
12849.02 203
12850.09 221
12851.16 185
12852.23 184
12853.30 209
12854.37 207
12855.44 209
12856.51 217
12857.58 193
12858.66 187
12859.73 219
12860.80 193
12861.87 205
12862.94 248
12864.01 167
12865.08 183
12866.16 228
12867.23 198
12868.30 211
12869.37 210
12870.44 165
12871.51 187
12872.59 197
12873.66 221
12874.73 208
12875.80 185
12876.87 220
12877.95 219
12879.02 207
12880.09 224
12881.16 176
12882.23 206
12883.31 224
12884.38 211
12885.45 234
12886.52 206
12887.60 203
12888.67 185
12889.74 183
12890.81 185
12891.89 162
12892.96 210
12894.03 210
12895.11 205
12896.18 187
12897.25 180
12898.32 173
12899.40 192
12900.47 210
12901.54 208
12902.62 220
12903.69 201
12904.76 188
12905.84 181
12906.91 226
12907.98 241
12909.06 227
12910.13 223
12911.20 205
12912.28 197
12913.35 194
12914.42 193
12915.50 224
12916.57 140
12917.64 163
12918.72 195
12919.79 176
12920.87 184
12921.94 181
12923.01 175
12924.09 163
12925.16 166
12926.24 202
12927.31 198
12928.38 205
12929.46 170
12930.53 203
12931.61 217
12932.68 160
12933.76 172
12934.83 193
12935.90 187
12936.98 163
12938.05 168
12939.13 202
12940.20 194
12941.28 167
12942.35 151
12943.43 166
12944.50 166
12945.58 187
12946.65 203
12947.73 166
12948.80 182
12949.88 180
12950.95 188
12952.03 199
12953.10 189
12954.18 198
12955.25 190
12956.33 195
12957.40 161
12958.48 208
12959.55 191
12960.63 167
12961.70 216
12962.78 198
12963.86 192
12964.93 194
12966.01 211
12967.08 193
12968.16 197
12969.24 171
12970.31 189
12971.39 180
12972.46 205
12973.54 244
12974.62 222
12975.69 194
12976.77 170
12977.84 173
12978.92 194
12980.00 171
12981.07 153
12982.15 176
12983.23 226
12984.30 205
12985.38 180
12986.46 187
12987.53 206
12988.61 206
12989.69 195
12990.76 210
12991.84 217
12992.92 179
12993.99 179
12995.07 202
12996.15 199
12997.22 209
12998.30 178
12999.38 205
13000.45 247
13001.53 236
13002.61 215
13003.69 232
13004.76 220
13005.84 205
13006.92 215
13008.00 205
13009.07 224
13010.15 190
13011.23 197
13012.31 202
13013.38 216
13014.46 199
13015.54 217
13016.62 196
13017.70 192
13018.77 215
13019.85 193
13020.93 190
13022.01 194
13023.09 236
13024.16 203
13025.24 197
13026.32 204
13027.40 222
13028.48 200
13029.56 236
13030.63 209
13031.71 216
13032.79 206
13033.87 224
13034.95 188
13036.03 234
13037.11 209
13038.18 216
13039.26 234
13040.34 224
13041.42 216
13042.50 218
13043.58 213
13044.66 217
13045.74 211
13046.82 186
13047.89 219
13048.97 193
13050.05 230
13051.13 221
13052.21 231
13053.29 218
13054.37 225
13055.45 189
13056.53 193
13057.61 192
13058.69 218
13059.77 219
13060.85 221
13061.93 211
13063.01 204
13064.09 228
13065.17 215
13066.25 213
13067.33 222
13068.41 215
13069.49 233
13070.57 242
13071.65 203
13072.73 237
13073.81 199
13074.89 238
13075.97 236
13077.05 205
13078.13 191
13079.21 267
13080.29 198
13081.37 211
13082.45 218
13083.53 207
13084.61 191
13085.69 196
13086.77 219
13087.85 226
13088.94 220
13090.02 201
13091.10 226
13092.18 192
13093.26 198
13094.34 192
13095.42 185
13096.50 197
13097.58 213
13098.66 190
13099.75 182
13100.83 207
13101.91 217
13102.99 254
13104.07 224
13105.15 188
13106.23 161
13107.32 225
13108.40 208
13109.48 183
13110.56 178
13111.64 189
13112.72 193
13113.81 195
13114.89 226
13115.97 208
13117.05 198
13118.13 238
13119.22 210
13120.30 217
13121.38 207
13122.46 205
13123.55 216
13124.63 213
13125.71 203
13126.79 239
13127.88 201
13128.96 192
13130.04 245
13131.12 224
13132.21 193
13133.29 221
13134.37 205
13135.45 225
13136.54 205
13137.62 219
13138.70 190
13139.79 236
13140.87 187
13141.95 225
13143.03 214
13144.12 219
13145.20 191
13146.28 166
13147.37 191
13148.45 185
13149.53 183
13150.62 200
13151.70 203
13152.78 193
13153.87 164
13154.95 207
13156.03 189
13157.12 153
13158.20 204
13159.29 193
13160.37 161
13161.45 188
13162.54 165
13163.62 179
13164.71 185
13165.79 233
13166.87 221
13167.96 227
13169.04 187
13170.13 161
13171.21 164
13172.29 197
13173.38 205
13174.46 166
13175.55 190
13176.63 180
13177.72 172
13178.80 148
13179.89 184
13180.97 204
13182.06 198
13183.14 172
13184.22 183
13185.31 219
13186.39 230
13187.48 165
13188.56 180
13189.65 220
13190.73 208
13191.82 218
13192.90 211
13193.99 180
13195.07 201
13196.16 176
13197.25 194
13198.33 188
13199.42 180
13200.50 223
13201.59 191
13202.67 206
13203.76 192
13204.84 178
13205.93 187
13207.02 213
13208.10 181
13209.19 194
13210.27 229
13211.36 180
13212.44 183
13213.53 189
13214.62 171
13215.70 184
13216.79 197
13217.88 171
13218.96 200
13220.05 219
13221.13 227
13222.22 164
13223.31 203
13224.39 215
13225.48 192
13226.57 199
13227.65 210
13228.74 190
13229.83 190
13230.91 215
13232.00 204
13233.09 204
13234.17 192
13235.26 174
13236.35 204
13237.43 211
13238.52 198
13239.61 211
13240.70 243
13241.78 199
13242.87 207
13243.96 206
13245.04 217
13246.13 216
13247.22 226
13248.31 236
13249.39 215
13250.48 194
13251.57 190
13252.66 172
13253.74 199
13254.83 204
13255.92 210
13257.01 171
13258.10 192
13259.18 222
13260.27 214
13261.36 247
13262.45 201
13263.54 246
13264.62 214
13265.71 212
13266.80 196
13267.89 207
13268.98 186
13270.06 217
13271.15 186
13272.24 216
13273.33 209
13274.42 232
13275.51 204
13276.60 199
13277.68 240
13278.77 225
13279.86 239
13280.95 204
13282.04 220
13283.13 242
13284.22 232
13285.31 244
13286.39 229
13287.48 213
13288.57 208
13289.66 226
13290.75 265
13291.84 290
13292.93 288
13294.02 244
13295.11 242
13296.20 259
13297.29 238
13298.38 224
13299.47 248
13300.56 297
13301.65 256
13302.73 297
13303.82 285
13304.91 230
13306.00 279
13307.09 266
13308.18 252
13309.27 263
13310.36 247
13311.45 301
13312.54 259
13313.63 273
13314.72 279
13315.81 302
13316.90 296
13318.00 273
13319.09 294
13320.18 297
13321.27 258
13322.36 235
13323.45 269
13324.54 260
13325.63 231
13326.72 261
13327.81 237
13328.90 242
13329.99 243
13331.08 261
13332.17 289
13333.26 296
13334.35 248
13335.45 290
13336.54 289
13337.63 272
13338.72 300
13339.81 266
13340.90 274
13341.99 280
13343.08 305
13344.18 309
13345.27 292
13346.36 310
13347.45 321
13348.54 285
13349.63 289
13350.72 299
13351.82 325
13352.91 305
13354.00 306
13355.09 324
13356.18 315
13357.28 324
13358.37 289
13359.46 280
13360.55 296
13361.64 317
13362.74 273
13363.83 281
13364.92 303
13366.01 363
13367.10 311
13368.20 335
13369.29 363
13370.38 365
13371.47 357
13372.57 382
13373.66 382
13374.75 357
13375.84 387
13376.94 343
13378.03 313
13379.12 301
13380.22 360
13381.31 330
13382.40 296
13383.49 305
13384.59 285
13385.68 273
13386.77 268
13387.87 266
13388.96 268
13390.05 310
13391.15 298
13392.24 302
13393.33 287
13394.43 251
13395.52 272
13396.61 275
13397.71 312
13398.80 271
13399.90 267
13400.99 274
13402.08 258
13403.18 229
13404.27 258
13405.36 251
13406.46 244
13407.55 244
13408.65 269
13409.74 271
13410.83 284
13411.93 252
13413.02 285
13414.12 305
13415.21 269
13416.31 247
13417.40 266
13418.49 213
13419.59 268
13420.68 246
13421.78 248
13422.87 282
13423.97 288
13425.06 258
13426.16 237
13427.25 248
13428.35 234
13429.44 257
13430.54 284
13431.63 276
13432.73 289
13433.82 253
13434.92 260
13436.01 247
13437.11 292
13438.20 264
13439.30 279
13440.39 241
13441.49 251
13442.58 269
13443.68 278
13444.77 285
13445.87 278
13446.96 245
13448.06 244
13449.16 268
13450.25 271
13451.35 254
13452.44 287
13453.54 313
13454.64 302
13455.73 303
13456.83 254
13457.92 256
13459.02 265
13460.12 307
13461.21 307
13462.31 291
13463.40 296
13464.50 344
13465.60 277
13466.69 288
13467.79 330
13468.89 282
13469.98 252
13471.08 280
13472.18 301
13473.27 338
13474.37 305
13475.47 325
13476.56 358
13477.66 312
13478.76 295
13479.85 263
13480.95 320
13482.05 326
13483.14 335
13484.24 294
13485.34 313
13486.44 274
13487.53 368
13488.63 316
13489.73 351
13490.83 306
13491.92 320
13493.02 351
13494.12 370
13495.21 298
13496.31 330
13497.41 356
13498.51 320
13499.61 356
13500.70 325
13501.80 368
13502.90 417
13504.00 386
13505.10 398
13506.19 402
13507.29 428
13508.39 376
13509.49 436
13510.59 443
13511.68 464
13512.78 465
13513.88 390
13514.98 396
13516.08 392
13517.18 342
13518.27 320
13519.37 306
13520.47 280
13521.57 295
13522.67 333
13523.77 307
13524.87 259
13525.96 309
13527.06 286
13528.16 285
13529.26 270
13530.36 264
13531.46 255
13532.56 293
13533.66 294
13534.76 292
13535.86 275
13536.96 250
13538.05 279
13539.15 267
13540.25 273
13541.35 287
13542.45 304
13543.55 259
13544.65 203
13545.75 240
13546.85 227
13547.95 266
13549.05 254
13550.15 264
13551.25 248
13552.35 264
13553.45 260
13554.55 270
13555.65 215
13556.75 201
13557.85 260
13558.95 245
13560.05 242
13561.15 192
13562.25 244
13563.35 229
13564.45 237
13565.55 282
13566.65 237
13567.75 210
13568.85 225
13569.95 245
13571.05 242
13572.16 210
13573.26 219
13574.36 231
13575.46 268
13576.56 214
13577.66 224
13578.76 244
13579.86 272
13580.96 230
13582.06 221
13583.16 270
13584.27 245
13585.37 223
13586.47 232
13587.57 221
13588.67 241
13589.77 213
13590.87 290
13591.98 286
13593.08 233
13594.18 245
13595.28 232
13596.38 228
13597.48 246
13598.59 211
13599.69 244
13600.79 248
13601.89 227
13602.99 285
13604.10 247
13605.20 249
13606.30 242
13607.40 219
13608.50 227
13609.61 219
13610.71 266
13611.81 278
13612.91 233
13614.02 227
13615.12 264
13616.22 229
13617.32 240
13618.43 248
13619.53 240
13620.63 221
13621.73 223
13622.84 229
13623.94 242
13625.04 251
13626.14 233
13627.25 245
13628.35 204
13629.45 215
13630.56 241
13631.66 247
13632.76 246
13633.87 260
13634.97 226
13636.07 254
13637.18 215
13638.28 219
13639.38 245
13640.49 192
13641.59 210
13642.69 206
13643.80 204
13644.90 216
13646.00 222
13647.11 241
13648.21 230
13649.32 240
13650.42 223
13651.52 241
13652.63 238
13653.73 229
13654.84 231
13655.94 219
13657.04 209
13658.15 225
13659.25 246
13660.36 257
13661.46 233
13662.57 231
13663.67 222
13664.77 270
13665.88 197
13666.98 230
13668.09 213
13669.19 244
13670.30 220
13671.40 231
13672.51 219
13673.61 242
13674.72 213
13675.82 207
13676.93 224
13678.03 229
13679.14 214
13680.24 261
13681.35 230
13682.45 220
13683.56 226
13684.66 207
13685.77 206
13686.87 224
13687.98 235
13689.08 248
13690.19 210
13691.29 241
13692.40 200
13693.51 208
13694.61 227
13695.72 197
13696.82 282
13697.93 255
13699.03 205
13700.14 216
13701.25 208
13702.35 260
13703.46 256
13704.56 220
13705.67 288
13706.78 230
13707.88 213
13708.99 222
13710.10 246
13711.20 246
13712.31 282
13713.41 198
13714.52 240
13715.63 244
13716.73 222
13717.84 198
13718.95 209
13720.05 291
13721.16 269
13722.27 242
13723.37 253
13724.48 242
13725.59 259
13726.70 307
13727.80 250
13728.91 288
13730.02 293
13731.12 312
13732.23 290
13733.34 260
13734.45 305
13735.55 294
13736.66 301
13737.77 291
13738.87 306
13739.98 322
13741.09 333
13742.20 295
13743.31 305
13744.41 321
13745.52 319
13746.63 353
13747.74 328
13748.84 328
13749.95 332
13751.06 326
13752.17 349
13753.28 340
13754.38 346
13755.49 355
13756.60 348
13757.71 369
13758.82 311
13759.93 345
13761.03 398
13762.14 398
13763.25 409
13764.36 419
13765.47 378
13766.58 358
13767.68 408
13768.79 448
13769.90 462
13771.01 511
13772.12 542
13773.23 548
13774.34 580
13775.45 641
13776.56 610
13777.66 642
13778.77 676
13779.88 668
13780.99 640
13782.10 632
13783.21 716
13784.32 665
13785.43 635
13786.54 604
13787.65 480
13788.76 450
13789.87 408
13790.98 397
13792.09 360
13793.20 342
13794.31 394
13795.42 368
13796.52 353
13797.63 367
13798.74 301
13799.85 349
13800.96 341
13802.07 376
13803.18 304
13804.29 306
13805.40 326
13806.51 355
13807.63 309
13808.74 275
13809.85 283
13810.96 306
13812.07 337
13813.18 358
13814.29 303
13815.40 281
13816.51 290
13817.62 295
13818.73 308
13819.84 325
13820.95 281
13822.06 297
13823.17 291
13824.28 316
13825.40 293
13826.51 334
13827.62 292
13828.73 297
13829.84 282
13830.95 315
13832.06 284
13833.17 263
13834.28 246
13835.40 276
13836.51 242
13837.62 235
13838.73 278
13839.84 279
13840.95 281
13842.06 297
13843.18 278
13844.29 258
13845.40 278
13846.51 301
13847.62 299
13848.74 260
13849.85 251
13850.96 234
13852.07 253
13853.18 302
13854.30 326
13855.41 293
13856.52 282
13857.63 288
13858.74 291
13859.86 294
13860.97 311
13862.08 328
13863.19 311
13864.31 319
13865.42 301
13866.53 327
13867.64 336
13868.76 318
13869.87 334
13870.98 324
13872.10 355
13873.21 343
13874.32 371
13875.43 363
13876.55 315
13877.66 331
13878.77 328
13879.89 298
13881.00 305
13882.11 316
13883.23 320
13884.34 290
13885.45 278
13886.57 313
13887.68 338
13888.79 290
13889.91 275
13891.02 309
13892.13 315
13893.25 326
13894.36 329
13895.48 331
13896.59 287
13897.70 307
13898.82 272
13899.93 311
13901.05 290
13902.16 342
13903.27 315
13904.39 309
13905.50 335
13906.62 332
13907.73 332
13908.85 321
13909.96 316
13911.07 280
13912.19 265
13913.30 265
13914.42 332
13915.53 319
13916.65 347
13917.76 287
13918.88 292
13919.99 283
13921.11 279
13922.22 341
13923.34 267
13924.45 251
13925.57 239
13926.68 315
13927.80 265
13928.91 276
13930.03 251
13931.14 261
13932.26 240
13933.37 285
13934.49 260
13935.60 285
13936.72 258
13937.83 261
13938.95 249
13940.06 226
13941.18 267
13942.30 251
13943.41 263
13944.53 262
13945.64 232
13946.76 238
13947.87 237
13948.99 255
13950.11 241
13951.22 266
13952.34 252
13953.45 256
13954.57 249
13955.69 253
13956.80 258
13957.92 270
13959.04 261
13960.15 240
13961.27 240
13962.39 252
13963.50 202
13964.62 243
13965.73 223
13966.85 252
13967.97 260
13969.08 228
13970.20 257
13971.32 255
13972.44 214
13973.55 204
13974.67 236
13975.79 284
13976.90 270
13978.02 218
13979.14 223
13980.25 241
13981.37 243
13982.49 254
13983.61 230
13984.72 244
13985.84 260
13986.96 261
13988.08 242
13989.19 265
13990.31 252
13991.43 256
13992.55 224
13993.66 219
13994.78 198
13995.90 211
13997.02 226
13998.14 258
13999.25 239
14000.37 266
14001.49 268
14002.61 258
14003.73 273
14004.84 249
14005.96 248
14007.08 253
14008.20 293
14009.32 258
14010.44 253
14011.55 244
14012.67 287
14013.79 271
14014.91 245
14016.03 249
14017.15 266
14018.27 266
14019.38 273
14020.50 300
14021.62 269
14022.74 266
14023.86 251
14024.98 297
14026.10 321
14027.22 302
14028.34 295
14029.46 285
14030.57 305
14031.69 303
14032.81 320
14033.93 250
14035.05 270
14036.17 259
14037.29 289
14038.41 318
14039.53 280
14040.65 252
14041.77 228
14042.89 219
14044.01 229
14045.13 248
14046.25 262
14047.37 283
14048.49 262
14049.61 236
14050.73 276
14051.85 222
14052.97 224
14054.09 246
14055.21 250
14056.33 280
14057.45 254
14058.57 235
14059.69 245
14060.81 240
14061.93 228
14063.05 272
14064.17 245
14065.29 253
14066.41 263
14067.53 287
14068.65 236
14069.78 266
14070.90 280
14072.02 291
14073.14 248
14074.26 260
14075.38 311
14076.50 254
14077.62 292
14078.74 263
14079.86 250
14080.99 309
14082.11 336
14083.23 293
14084.35 314
14085.47 279
14086.59 290
14087.71 317
14088.84 323
14089.96 275
14091.08 287
14092.20 275
14093.32 338
14094.44 309
14095.57 299
14096.69 305
14097.81 332
14098.93 360
14100.05 364
14101.18 397
14102.30 359
14103.42 371
14104.54 390
14105.66 392
14106.79 355
14107.91 321
14109.03 345
14110.15 325
14111.28 306
14112.40 305
14113.52 283
14114.64 292
14115.77 290
14116.89 295
14118.01 296
14119.13 256
14120.26 260
14121.38 237
14122.50 252
14123.63 275
14124.75 272
14125.87 212
14126.99 258
14128.12 272
14129.24 222
14130.36 251
14131.49 227
14132.61 218
14133.73 251
14134.86 272
14135.98 236
14137.10 238
14138.23 254
14139.35 253
14140.47 220
14141.60 250
14142.72 235
14143.85 223
14144.97 241
14146.09 257
14147.22 234
14148.34 221
14149.47 255
14150.59 284
14151.71 282
14152.84 219
14153.96 251
14155.09 224
14156.21 236
14157.33 201
14158.46 223
14159.58 228
14160.71 242
14161.83 204
14162.96 217
14164.08 248
14165.21 266
14166.33 267
14167.45 256
14168.58 242
14169.70 214
14170.83 246
14171.95 248
14173.08 278
14174.20 232
14175.33 231
14176.45 211
14177.58 242
14178.70 266
14179.83 224
14180.95 188
14182.08 204
14183.20 216
14184.33 243
14185.46 244
14186.58 204
14187.71 216
14188.83 249
14189.96 231
14191.08 211
14192.21 242
14193.33 214
14194.46 231
14195.59 204
14196.71 230
14197.84 219
14198.96 206
14200.09 218
14201.22 196
14202.34 245
14203.47 258
14204.59 224
14205.72 206
14206.85 208
14207.97 199
14209.10 237
14210.23 255
14211.35 225
14212.48 194
14213.61 207
14214.73 207
14215.86 210
14216.99 196
14218.11 191
14219.24 217
14220.37 217
14221.49 231
14222.62 193
14223.75 210
14224.87 216
14226.00 198
14227.13 185
14228.25 166
14229.38 180
14230.51 202
14231.64 191
14232.76 183
14233.89 226
14235.02 215
14236.14 260
14237.27 208
14238.40 190
14239.53 217
14240.66 240
14241.78 164
14242.91 179
14244.04 165
14245.17 174
14246.29 175
14247.42 226
14248.55 194
14249.68 194
14250.81 198
14251.93 217
14253.06 209
14254.19 178
14255.32 177
14256.45 152
14257.57 164
14258.70 187
14259.83 162
14260.96 164
14262.09 164
14263.22 189
14264.34 219
14265.47 205
14266.60 193
14267.73 187
14268.86 181
14269.99 189
14271.12 198
14272.25 205
14273.37 173
14274.50 184
14275.63 188
14276.76 188
14277.89 154
14279.02 164
14280.15 170
14281.28 163
14282.41 176
14283.54 158
14284.67 184
14285.80 181
14286.92 154
14288.05 181
14289.18 188
14290.31 173
14291.44 185
14292.57 175
14293.70 175
14294.83 171
14295.96 213
14297.09 175
14298.22 169
14299.35 177
14300.48 173
14301.61 159
14302.74 169
14303.87 176
14305.00 177
14306.13 175
14307.26 150
14308.39 195
14309.52 170
14310.65 190
14311.78 164
14312.91 153
14314.04 187
14315.18 186
14316.31 157
14317.44 188
14318.57 163
14319.70 144
14320.83 161
14321.96 139
14323.09 186
14324.22 168
14325.35 187
14326.48 150
14327.61 162
14328.75 150
14329.88 198
14331.01 175
14332.14 144
14333.27 131
14334.40 151
14335.53 182
14336.66 185
14337.80 191
14338.93 171
14340.06 171
14341.19 152
14342.32 170
14343.45 145
14344.59 162
14345.72 166
14346.85 168
14347.98 151
14349.11 184
14350.24 184
14351.38 172
14352.51 190
14353.64 197
14354.77 167
14355.91 138
14357.04 173
14358.17 194
14359.30 172
14360.43 172
14361.57 167
14362.70 190
14363.83 157
14364.96 155
14366.10 195
14367.23 165
14368.36 179
14369.49 144
14370.63 147
14371.76 156
14372.89 164
14374.03 198
14375.16 186
14376.29 167
14377.42 182
14378.56 173
14379.69 174
14380.82 156
14381.96 146
14383.09 147
14384.22 156
14385.36 181
14386.49 164
14387.62 147
14388.76 148
14389.89 172
14391.02 165
14392.16 131
14393.29 169
14394.43 160
14395.56 173
14396.69 153
14397.83 174
14398.96 146
14400.09 163
14401.23 179
14402.36 173
14403.50 136
14404.63 160
14405.76 165
14406.90 164
14408.03 180
14409.17 171
14410.30 179
14411.44 199
14412.57 157
14413.70 193
14414.84 156
14415.97 144
14417.11 158
14418.24 154
14419.38 151
14420.51 146
14421.65 182
14422.78 194
14423.92 185
14425.05 164
14426.19 164
14427.32 188
14428.46 178
14429.59 225
14430.73 163
14431.86 175
14433.00 172
14434.13 155
14435.27 160
14436.40 176
14437.54 180
14438.67 180
14439.81 204
14440.95 212
14442.08 214
14443.22 166
14444.35 180
14445.49 217
14446.62 172
14447.76 168
14448.90 164
14450.03 187
14451.17 155
14452.30 182
14453.44 156
14454.58 170
14455.71 191
14456.85 193
14457.98 188
14459.12 203
14460.26 219
14461.39 208
14462.53 211
14463.67 182
14464.80 212
14465.94 240
14467.07 199
14468.21 217
14469.35 234
14470.48 241
14471.62 312
14472.76 266
14473.90 240
14475.03 239
14476.17 260
14477.31 255
14478.44 219
14479.58 236
14480.72 228
14481.85 269
14482.99 253
14484.13 294
14485.27 284
14486.40 263
14487.54 293
14488.68 262
14489.82 243
14490.95 214
14492.09 224
14493.23 242
14494.37 196
14495.50 196
14496.64 200
14497.78 191
14498.92 209
14500.05 194
14501.19 162
14502.33 189
14503.47 147
14504.61 163
14505.74 171
14506.88 176
14508.02 218
14509.16 214
14510.30 199
14511.44 207
14512.57 193
14513.71 186
14514.85 192
14515.99 187
14517.13 160
14518.27 160
14519.41 176
14520.54 190
14521.68 158
14522.82 195
14523.96 191
14525.10 159
14526.24 169
14527.38 183
14528.52 198
14529.65 175
14530.79 164
14531.93 141
14533.07 164
14534.21 167
14535.35 172
14536.49 170
14537.63 161
14538.77 152
14539.91 172
14541.05 161
14542.19 163
14543.33 168
14544.47 191
14545.61 179
14546.75 182
14547.89 164
14549.02 184
14550.16 193
14551.30 180
14552.44 176
14553.58 183
14554.72 168
14555.86 171
14557.00 187
14558.14 167
14559.29 205
14560.43 160
14561.57 181
14562.71 173
14563.85 215
14564.99 204
14566.13 199
14567.27 203
14568.41 186
14569.55 187
14570.69 219
14571.83 210
14572.97 175
14574.11 212
14575.25 184
14576.39 156
14577.53 205
14578.68 200
14579.82 161
14580.96 164
14582.10 175
14583.24 198
14584.38 195
14585.52 202
14586.66 170
14587.80 181
14588.95 189
14590.09 175
14591.23 181
14592.37 177
14593.51 218
14594.65 200
14595.79 238
14596.94 249
14598.08 204
14599.22 193
14600.36 208
14601.50 229
14602.65 205
14603.79 172
14604.93 246
14606.07 251
14607.21 195
14608.36 187
14609.50 191
14610.64 198
14611.78 210
14612.92 214
14614.07 209
14615.21 224
14616.35 220
14617.49 232
14618.64 237
14619.78 243
14620.92 220
14622.06 230
14623.21 211
14624.35 228
14625.49 240
14626.64 254
14627.78 230
14628.92 238
14630.06 215
14631.21 221
14632.35 246
14633.49 228
14634.64 268
14635.78 282
14636.92 281
14638.07 316
14639.21 317
14640.35 298
14641.50 322
14642.64 326
14643.78 318
14644.93 288
14646.07 304
14647.21 296
14648.36 269
14649.50 256
14650.65 255
14651.79 279
14652.93 229
14654.08 248
14655.22 234
14656.37 208
14657.51 241
14658.65 230
14659.80 235
14660.94 259
14662.09 202
14663.23 210
14664.37 217
14665.52 228
14666.66 173
14667.81 189
14668.95 226
14670.10 180
14671.24 175
14672.39 190
14673.53 232
14674.68 195
14675.82 206
14676.97 193
14678.11 191
14679.25 188
14680.40 180
14681.54 192
14682.69 183
14683.83 173
14684.98 170
14686.13 187
14687.27 154
14688.42 165
14689.56 160
14690.71 145
14691.85 161
14693.00 194
14694.14 195
14695.29 173
14696.43 191
14697.58 166
14698.72 174
14699.87 177
14701.02 186
14702.16 160
14703.31 196
14704.45 179
14705.60 188
14706.75 170
14707.89 160
14709.04 161
14710.18 168
14711.33 149
14712.48 162
14713.62 166
14714.77 182
14715.92 173
14717.06 166
14718.21 187
14719.35 175
14720.50 164
14721.65 127
14722.79 168
14723.94 162
14725.09 149
14726.23 158
14727.38 154
14728.53 155
14729.67 126
14730.82 168
14731.97 175
14733.12 182
14734.26 167
14735.41 165
14736.56 149
14737.70 178
14738.85 152
14740.00 162
14741.15 181
14742.29 182
14743.44 195
14744.59 183
14745.74 175
14746.88 181
14748.03 168
14749.18 189
14750.33 172
14751.47 143
14752.62 151
14753.77 202
14754.92 186
14756.07 172
14757.21 178
14758.36 169
14759.51 189
14760.66 197
14761.81 154
14762.95 176
14764.10 180
14765.25 188
14766.40 192
14767.55 188
14768.70 163
14769.84 203
14770.99 178
14772.14 157
14773.29 173
14774.44 193
14775.59 183
14776.74 201
14777.88 194
14779.03 178
14780.18 165
14781.33 178
14782.48 186
14783.63 213
14784.78 183
14785.93 202
14787.08 182
14788.22 227
14789.37 212
14790.52 198
14791.67 229
14792.82 210
14793.97 207
14795.12 189
14796.27 214
14797.42 205
14798.57 239
14799.72 192
14800.87 218
14802.02 238
14803.17 259
14804.32 262
14805.47 218
14806.62 248
14807.77 261
14808.92 237
14810.07 198
14811.22 237
14812.37 264
14813.52 262
14814.67 224
14815.82 203
14816.97 215
14818.12 229
14819.27 252
14820.42 216
14821.57 207
14822.72 195
14823.87 215
14825.02 196
14826.17 180
14827.32 195
14828.47 213
14829.62 205
14830.78 165
14831.93 137
14833.08 143
14834.23 164
14835.38 191
14836.53 153
14837.68 177
14838.83 184
14839.98 161
14841.13 167
14842.29 172
14843.44 184
14844.59 150
14845.74 146
14846.89 170
14848.04 166
14849.19 169
14850.35 139
14851.50 152
14852.65 159
14853.80 141
14854.95 132
14856.10 140
14857.26 141
14858.41 151
14859.56 124
14860.71 152
14861.86 135
14863.02 146
14864.17 138
14865.32 118
14866.47 114
14867.63 137
14868.78 135
14869.93 147
14871.08 142
14872.23 121
14873.39 138
14874.54 153
14875.69 130
14876.84 117
14878.00 133
14879.15 135
14880.30 155
14881.46 135
14882.61 123
14883.76 141
14884.91 144
14886.07 151
14887.22 139
14888.37 113
14889.53 115
14890.68 152
14891.83 155
14892.99 127
14894.14 129
14895.29 141
14896.45 158
14897.60 126
14898.75 154
14899.91 130
14901.06 114
14902.21 150
14903.37 120
14904.52 124
14905.67 154
14906.83 145
14907.98 148
14909.14 125
14910.29 128
14911.44 105
14912.60 137
14913.75 132
14914.91 141
14916.06 122
14917.21 131
14918.37 126
14919.52 153
14920.68 144
14921.83 116
14922.99 121
14924.14 140
14925.30 162
14926.45 135
14927.60 151
14928.76 158
14929.91 146
14931.07 103
14932.22 127
14933.38 114
14934.53 130
14935.69 155
14936.84 145
14938.00 131
14939.15 141
14940.31 132
14941.46 121
14942.62 146
14943.77 165
14944.93 144
14946.08 130
14947.24 151
14948.39 136
14949.55 132
14950.71 153
14951.86 182
14953.02 148
14954.17 168
14955.33 150
14956.48 178
14957.64 149
14958.80 147
14959.95 146
14961.11 137
14962.26 177
14963.42 148
14964.57 159
14965.73 139
14966.89 142
14968.04 138
14969.20 138
14970.36 143
14971.51 131
14972.67 123
14973.82 151
14974.98 138
14976.14 132
14977.29 139
14978.45 118
14979.61 139
14980.76 125
14981.92 150
14983.08 127
14984.23 138
14985.39 126
14986.55 147
14987.70 116
14988.86 123
14990.02 109
14991.18 130
14992.33 120
14993.49 148
14994.65 141
14995.80 123
14996.96 121
14998.12 136
14999.28 100
15000.43 126
15001.59 164
15002.75 133
15003.91 121
15005.06 121
15006.22 145
15007.38 158
15008.54 134
15009.69 130
15010.85 129
15012.01 135
15013.17 104
15014.33 131
15015.48 131
15016.64 133
15017.80 141
15018.96 137
15020.12 119
15021.27 145
15022.43 113
15023.59 120
15024.75 111
15025.91 101
15027.07 121
15028.23 113
15029.38 142
15030.54 133
15031.70 126
15032.86 123
15034.02 115
15035.18 146
15036.34 123
15037.49 132
15038.65 106
15039.81 114
15040.97 125
15042.13 136
15043.29 120
15044.45 121
15045.61 110
15046.77 140
15047.93 128
15049.09 110
15050.24 115
15051.40 103
15052.56 106
15053.72 122
15054.88 106
15056.04 96
15057.20 109
15058.36 111
15059.52 95
15060.68 127
15061.84 111
15063.00 97
15064.16 109
15065.32 122
15066.48 92
15067.64 97
15068.80 99
15069.96 128
15071.12 109
15072.28 101
15073.44 132
15074.60 117
15075.76 123
15076.92 103
15078.08 90
15079.24 97
15080.40 109
15081.56 85
15082.72 83
15083.89 104
15085.05 101
15086.21 122
15087.37 123
15088.53 117
15089.69 102
15090.85 105
15092.01 106
15093.17 93
15094.33 105
15095.49 137
15096.66 143
15097.82 113
15098.98 133
15100.14 126
15101.30 133
15102.46 126
15103.62 142
15104.78 157
15105.95 99
15107.11 108
15108.27 123
15109.43 117
15110.59 102
15111.75 129
15112.92 102
15114.08 104
15115.24 93
15116.40 74
15117.56 93
15118.73 81
15119.89 118
15121.05 100
15122.21 121
15123.37 120
15124.54 119
15125.70 132
15126.86 145
15128.02 122
15129.19 95
15130.35 121
15131.51 131
15132.67 120
15133.84 108
15135.00 155
15136.16 108
15137.32 112
15138.49 118
15139.65 110
15140.81 109
15141.97 110
15143.14 106
15144.30 116
15145.46 124
15146.63 115
15147.79 142
15148.95 118
15150.12 119
15151.28 120
15152.44 114
15153.61 121
15154.77 106
15155.93 103
15157.10 117
15158.26 129
15159.42 162
15160.59 125
15161.75 120
15162.91 126
15164.08 107
15165.24 110
15166.41 115
15167.57 120
15168.73 109
15169.90 108
15171.06 121
15172.23 122
15173.39 90
15174.55 100
15175.72 124
15176.88 96
15178.05 129
15179.21 103
15180.38 117
15181.54 128
15182.70 126
15183.87 105
15185.03 70
15186.20 127
15187.36 142
15188.53 136
15189.69 124
15190.86 112
15192.02 133
15193.19 155
15194.35 108
15195.52 101
15196.68 122
15197.85 141
15199.01 136
15200.18 108
15201.34 114
15202.51 122
15203.67 138
15204.84 136
15206.00 115
15207.17 140
15208.33 128
15209.50 114
15210.66 133
15211.83 136
15213.00 109
15214.16 112
15215.33 138
15216.49 142
15217.66 125
15218.82 139
15219.99 112
15221.16 129
15222.32 114
15223.49 140
15224.65 139
15225.82 157
15226.99 132
15228.15 129
15229.32 91
15230.49 122
15231.65 144
15232.82 148
15233.98 170
15235.15 155
15236.32 152
15237.48 129
15238.65 121
15239.82 128
15240.98 129
15242.15 154
15243.32 126
15244.48 153
15245.65 162
15246.82 168
15247.98 158
15249.15 159
15250.32 138
15251.49 114
15252.65 148
15253.82 141
15254.99 109
15256.16 105
15257.32 120
15258.49 118
15259.66 111
15260.82 113
15261.99 103
15263.16 120
15264.33 106
15265.49 107
15266.66 103
15267.83 122
15269.00 126
15270.17 107
15271.33 134
15272.50 152
15273.67 131
15274.84 112
15276.01 120
15277.17 111
15278.34 122
15279.51 126
15280.68 124
15281.85 115
15283.01 134
15284.18 133
15285.35 128
15286.52 107
15287.69 106
15288.86 98
15290.03 114
15291.19 122
15292.36 114
15293.53 131
15294.70 133
15295.87 115
15297.04 113
15298.21 117
15299.38 122
15300.54 118
15301.71 109
15302.88 82
15304.05 106
15305.22 108
15306.39 135
15307.56 110
15308.73 87
15309.90 127
15311.07 124
15312.24 112
15313.41 89
15314.58 85
15315.75 107
15316.92 111
15318.09 102
15319.25 99
15320.42 124
15321.59 126
15322.76 120
15323.93 112
15325.10 127
15326.27 138
15327.44 96
15328.61 113
15329.78 90
15330.95 122
15332.12 133
15333.29 126
15334.46 100
15335.64 133
15336.81 112
15337.98 118
15339.15 93
15340.32 129
15341.49 130
15342.66 114
15343.83 118
15345.00 124
15346.17 107
15347.34 97
15348.51 123
15349.68 129
15350.85 122
15352.02 105
15353.20 106
15354.37 137
15355.54 101
15356.71 115
15357.88 95
15359.05 125
15360.22 128
15361.39 111
15362.57 104
15363.74 109
15364.91 107
15366.08 102
15367.25 113
15368.42 101
15369.59 92
15370.77 116
15371.94 81
15373.11 119
15374.28 130
15375.45 98
15376.63 98
15377.80 100
15378.97 120
15380.14 122
15381.31 100
15382.49 109
15383.66 102
15384.83 87
15386.00 106
15387.17 125
15388.35 99
15389.52 80
15390.69 103
15391.86 104
15393.04 97
15394.21 122
15395.38 130
15396.55 88
15397.73 99
15398.90 120
15400.07 108
15401.25 115
15402.42 104
15403.59 98
15404.76 99
15405.94 122
15407.11 111
15408.28 122
15409.46 123
15410.63 120
15411.80 110
15412.98 125
15414.15 132
15415.32 113
15416.50 120
15417.67 111
15418.84 90
15420.02 80
15421.19 100
15422.36 102
15423.54 104
15424.71 119
15425.89 105
15427.06 89
15428.23 78
15429.41 93
15430.58 96
15431.76 102
15432.93 104
15434.10 109
15435.28 124
15436.45 110
15437.63 108
15438.80 88
15439.97 113
15441.15 109
15442.32 105
15443.50 141
15444.67 115
15445.85 118
15447.02 81
15448.20 107
15449.37 117
15450.55 108
15451.72 107
15452.89 98
15454.07 105
15455.24 87
15456.42 97
15457.59 119
15458.77 136
15459.94 94
15461.12 110
15462.30 108
15463.47 123
15464.65 113
15465.82 95
15467.00 117
15468.17 126
15469.35 126
15470.52 136
15471.70 103
15472.87 119
15474.05 101
15475.22 126
15476.40 114
15477.58 97
15478.75 100
15479.93 100
15481.10 106
15482.28 118
15483.46 118
15484.63 117
15485.81 128
15486.98 96
15488.16 76
15489.34 83
15490.51 126
15491.69 112
15492.87 69
15494.04 133
15495.22 103
15496.39 129
15497.57 110
15498.75 110
15499.92 107
15501.10 123
15502.28 124
15503.45 97
15504.63 99
15505.81 98
15506.98 113
15508.16 119
15509.34 109
15510.52 104
15511.69 90
15512.87 103
15514.05 111
15515.22 117
15516.40 108
15517.58 121
15518.76 121
15519.93 93
15521.11 89
15522.29 117
15523.47 154
15524.64 107
15525.82 121
15527.00 122
15528.18 88
15529.35 99
15530.53 121
15531.71 99
15532.89 76
15534.07 101
15535.24 100
15536.42 125
15537.60 112
15538.78 105
15539.96 111
15541.13 90
15542.31 111
15543.49 102
15544.67 120
15545.85 116
15547.03 103
15548.20 101
15549.38 122
15550.56 117
15551.74 101
15552.92 98
15554.10 105
15555.28 100
15556.45 121
15557.63 110
15558.81 116
15559.99 150
15561.17 119
15562.35 127
15563.53 138
15564.71 93
15565.89 89
15567.07 101
15568.24 96
15569.42 116
15570.60 109
15571.78 103
15572.96 142
15574.14 125
15575.32 110
15576.50 111
15577.68 112
15578.86 133
15580.04 136
15581.22 123
15582.40 122
15583.58 123
15584.76 138
15585.94 134
15587.12 135
15588.30 102
15589.48 117
15590.66 125
15591.84 126
15593.02 97
15594.20 133
15595.38 112
15596.56 125
15597.74 136
15598.92 146
15600.10 118
15601.28 122
15602.46 137
15603.64 146
15604.82 134
15606.00 133
15607.18 143
15608.36 131
15609.55 156
15610.73 129
15611.91 139
15613.09 128
15614.27 134
15615.45 130
15616.63 117
15617.81 134
15618.99 164
15620.17 141
15621.36 145
15622.54 173
15623.72 163
15624.90 132
15626.08 135
15627.26 147
15628.44 130
15629.63 153
15630.81 172
15631.99 152
15633.17 179
15634.35 167
15635.53 154
15636.72 132
15637.90 172
15639.08 177
15640.26 154
15641.44 156
15642.63 170
15643.81 165
15644.99 188
15646.17 160
15647.35 173
15648.54 167
15649.72 151
15650.90 154
15652.08 149
15653.27 173
15654.45 149
15655.63 188
15656.81 191
15658.00 163
15659.18 172
15660.36 172
15661.54 154
15662.73 167
15663.91 183
15665.09 187
15666.28 165
15667.46 213
15668.64 183
15669.82 167
15671.01 160
15672.19 147
15673.37 185
15674.56 186
15675.74 193
15676.92 180
15678.11 154
15679.29 195
15680.47 171
15681.66 194
15682.84 164
15684.03 147
15685.21 174
15686.39 200
15687.58 169
15688.76 164
15689.94 153
15691.13 135
15692.31 153
15693.50 143
15694.68 174
15695.86 146
15697.05 150
15698.23 148
15699.42 136
15700.60 178
15701.78 180
15702.97 166
15704.15 175
15705.34 167
15706.52 179
15707.71 184
15708.89 157
15710.08 128
15711.26 166
15712.45 159
15713.63 166
15714.81 179
15716.00 166
15717.18 178
15718.37 176
15719.55 162
15720.74 174
15721.92 204
15723.11 176
15724.29 175
15725.48 180
15726.66 187
15727.85 180
15729.04 207
15730.22 173
15731.41 166
15732.59 168
15733.78 193
15734.96 182
15736.15 180
15737.33 176
15738.52 178
15739.71 175
15740.89 171
15742.08 174
15743.26 156
15744.45 177
15745.63 161
15746.82 167
15748.01 218
15749.19 181
15750.38 166
15751.56 170
15752.75 181
15753.94 187
15755.12 184
15756.31 215
15757.50 198
15758.68 197
15759.87 191
15761.06 198
15762.24 186
15763.43 187
15764.62 193
15765.80 184
15766.99 184
15768.18 190
15769.36 211
15770.55 192
15771.74 207
15772.92 192
15774.11 199
15775.30 199
15776.48 170
15777.67 188
15778.86 165
15780.05 177
15781.23 173
15782.42 166
15783.61 196
15784.80 169
15785.98 184
15787.17 188
15788.36 187
15789.55 164
15790.73 187
15791.92 194
15793.11 206
15794.30 155
15795.48 133
15796.67 172
15797.86 165
15799.05 173
15800.24 152
15801.42 149
15802.61 149
15803.80 153
15804.99 161
15806.18 152
15807.37 172
15808.55 138
15809.74 169
15810.93 169
15812.12 149
15813.31 122
15814.50 156
15815.68 169
15816.87 147
15818.06 162
15819.25 140
15820.44 140
15821.63 137
15822.82 136
15824.01 131
15825.19 137
15826.38 152
15827.57 139
15828.76 127
15829.95 139
15831.14 137
15832.33 126
15833.52 141
15834.71 137
15835.90 161
15837.09 130
15838.28 144
15839.47 127
15840.66 147
15841.84 140
15843.03 156
15844.22 137
15845.41 138
15846.60 120
15847.79 122
15848.98 152
15850.17 146
15851.36 131
15852.55 111
15853.74 128
15854.93 138
15856.12 138
15857.31 145
15858.50 123
15859.69 130
15860.88 145
15862.07 154
15863.26 133
15864.46 122
15865.65 157
15866.84 136
15868.03 134
15869.22 125
15870.41 116
15871.60 146
15872.79 134
15873.98 141
15875.17 140
15876.36 122
15877.55 122
15878.74 145
15879.94 102
15881.13 115
15882.32 126
15883.51 150
15884.70 117
15885.89 121
15887.08 140
15888.27 138
15889.46 115
15890.66 115
15891.85 128
15893.04 129
15894.23 168
15895.42 118
15896.61 125
15897.81 128
15899.00 123
15900.19 140
15901.38 146
15902.57 142
15903.76 150
15904.96 138
15906.15 138
15907.34 111
15908.53 124
15909.72 152
15910.92 144
15912.11 142
15913.30 154
15914.49 151
15915.69 134
15916.88 156
15918.07 156
15919.26 160
15920.46 158
15921.65 141
15922.84 118
15924.03 146
15925.23 145
15926.42 168
15927.61 138
15928.81 116
15930.00 151
15931.19 152
15932.38 146
15933.58 145
15934.77 151
15935.96 159
15937.16 137
15938.35 153
15939.54 121
15940.74 137
15941.93 121
15943.12 131
15944.32 139
15945.51 145
15946.70 95
15947.90 134
15949.09 109
15950.28 155
15951.48 132
15952.67 129
15953.87 131
15955.06 122
15956.25 100
15957.45 122
15958.64 103
15959.84 102
15961.03 106
15962.22 112
15963.42 103
15964.61 121
15965.81 116
15967.00 103
15968.19 147
15969.39 122
15970.58 109
15971.78 109
15972.97 121
15974.17 101
15975.36 111
15976.56 111
15977.75 102
15978.95 104
15980.14 138
15981.34 135
15982.53 98
15983.72 123
15984.92 105
15986.11 99
15987.31 88
15988.50 112
15989.70 135
15990.90 115
15992.09 73
15993.29 108
15994.48 107
15995.68 137
15996.87 106
15998.07 104
15999.26 82
16000.46 110
16001.65 107
16002.85 105
16004.05 112
16005.24 100
16006.44 96
16007.63 106
16008.83 108
16010.02 107
16011.22 111
16012.42 129
16013.61 119
16014.81 111
16016.00 127
16017.20 93
16018.40 96
16019.59 103
16020.79 105
16021.99 113
16023.18 105
16024.38 102
16025.58 103
16026.77 92
16027.97 126
16029.16 107
16030.36 121
16031.56 111
16032.76 108
16033.95 103
16035.15 130
16036.35 103
16037.54 114
16038.74 105
16039.94 105
16041.13 105
16042.33 112
16043.53 108
16044.73 104
16045.92 102
16047.12 105
16048.32 92
16049.51 104
16050.71 107
16051.91 125
16053.11 90
16054.30 91
16055.50 89
16056.70 79
16057.90 81
16059.10 100
16060.29 89
16061.49 104
16062.69 127
16063.89 106
16065.08 70
16066.28 84
16067.48 113
16068.68 95
16069.88 93
16071.07 114
16072.27 118
16073.47 103
16074.67 87
16075.87 81
16077.07 89
16078.26 95
16079.46 100
16080.66 95
16081.86 97
16083.06 103
16084.26 113
16085.46 106
16086.66 98
16087.85 99
16089.05 104
16090.25 88
16091.45 104
16092.65 92
16093.85 97
16095.05 82
16096.25 84
16097.45 105
16098.65 84
16099.84 99
16101.04 100
16102.24 88
16103.44 104
16104.64 87
16105.84 119
16107.04 115
16108.24 87
16109.44 84
16110.64 83
16111.84 87
16113.04 112
16114.24 98
16115.44 90
16116.64 83
16117.84 89
16119.04 79
16120.24 98
16121.44 100
16122.64 101
16123.84 91
16125.04 84
16126.24 99
16127.44 77
16128.64 78
16129.84 88
16131.04 91
16132.24 86
16133.44 84
16134.64 87
16135.84 95
16137.04 101
16138.25 104
16139.45 105
16140.65 104
16141.85 74
16143.05 95
16144.25 104
16145.45 88
16146.65 111
16147.85 88
16149.05 76
16150.25 79
16151.46 79
16152.66 91
16153.86 96
16155.06 103
16156.26 87
16157.46 86
16158.66 92
16159.87 117
16161.07 110
16162.27 94
16163.47 99
16164.67 83
16165.87 121
16167.08 86
16168.28 85
16169.48 80
16170.68 95
16171.88 85
16173.09 92
16174.29 104
16175.49 96
16176.69 86
16177.89 92
16179.10 95
16180.30 81
16181.50 106
16182.70 103
16183.91 79
16185.11 74
16186.31 90
16187.51 80
16188.72 98
16189.92 128
16191.12 106
16192.32 98
16193.53 117
16194.73 85
16195.93 128
16197.13 126
16198.34 97
16199.54 98
16200.74 100
16201.95 107
16203.15 87
16204.35 108
16205.56 122
16206.76 120
16207.96 104
16209.17 83
16210.37 81
16211.57 77
16212.78 115
16213.98 114
16215.18 103
16216.39 90
16217.59 103
16218.79 96
16220.00 84
16221.20 109
16222.41 104
16223.61 84
16224.81 121
16226.02 114
16227.22 108
16228.43 103
16229.63 127
16230.83 118
16232.04 113
16233.24 93
16234.45 107
16235.65 106
16236.86 98
16238.06 101
16239.26 123
16240.47 109
16241.67 124
16242.88 111
16244.08 109
16245.29 99
16246.49 118
16247.70 123
16248.90 97
16250.11 125
16251.31 140
16252.52 129
16253.72 120
16254.93 127
16256.13 155
16257.34 113
16258.54 109
16259.75 110
16260.95 106
16262.16 98
16263.36 99
16264.57 111
16265.77 111
16266.98 128
16268.19 100
16269.39 122
16270.60 138
16271.80 113
16273.01 112
16274.21 125
16275.42 147
16276.63 97
16277.83 138
16279.04 122
16280.24 102
16281.45 120
16282.66 123
16283.86 115
16285.07 117
16286.27 127
16287.48 131
16288.69 118
16289.89 108
16291.10 114
16292.31 137
16293.51 144
16294.72 131
16295.93 105
16297.13 114
16298.34 127
16299.55 130
16300.75 146
16301.96 125
16303.17 109
16304.37 131
16305.58 140
16306.79 109
16307.99 111
16309.20 164
16310.41 146
16311.62 160
16312.82 151
16314.03 140
16315.24 109
16316.44 126
16317.65 120
16318.86 135
16320.07 116
16321.27 134
16322.48 112
16323.69 134
16324.90 99
16326.10 131
16327.31 137
16328.52 130
16329.73 141
16330.94 133
16332.14 139
16333.35 122
16334.56 107
16335.77 122
16336.98 122
16338.18 121
16339.39 114
16340.60 92
16341.81 116
16343.02 131
16344.23 96
16345.43 132
16346.64 122
16347.85 101
16349.06 97
16350.27 104
16351.48 94
16352.69 97
16353.89 114
16355.10 103
16356.31 71
16357.52 86
16358.73 103
16359.94 118
16361.15 95
16362.36 84
16363.57 93
16364.77 142
16365.98 134
16367.19 130
16368.40 105
16369.61 110
16370.82 76
16372.03 90
16373.24 121
16374.45 95
16375.66 107
16376.87 97
16378.08 106
16379.29 91
16380.50 116
16381.71 92
16382.92 126
16384.13 115
16385.34 95
16386.55 115
16387.76 74
16388.97 111
16390.18 83
16391.39 121
16392.60 98
16393.81 87
16395.02 137
16396.23 125
16397.44 90
16398.65 70
16399.86 101
16401.07 92
16402.28 118
16403.49 99
16404.70 97
16405.91 115
16407.12 106
16408.33 96
16409.54 136
16410.76 95
16411.97 92
16413.18 98
16414.39 99
16415.60 86
16416.81 104
16418.02 114
16419.23 98
16420.44 97
16421.66 116
16422.87 99
16424.08 107
16425.29 68
16426.50 88
16427.71 97
16428.92 84
16430.14 125
16431.35 82
16432.56 87
16433.77 79
16434.98 94
16436.19 108
16437.41 85
16438.62 101
16439.83 118
16441.04 110
16442.25 105
16443.47 96
16444.68 100
16445.89 85
16447.10 105
16448.31 102
16449.53 90
16450.74 91
16451.95 109
16453.16 128
16454.38 75
16455.59 78
16456.80 90
16458.01 112
16459.23 98
16460.44 103
16461.65 102
16462.86 86
16464.08 92
16465.29 82
16466.50 78
16467.72 93
16468.93 94
16470.14 79
16471.35 104
16472.57 99
16473.78 74
16474.99 74
16476.21 70
16477.42 85
16478.63 94
16479.85 88
16481.06 98
16482.27 88
16483.49 72
16484.70 69
16485.92 77
16487.13 90
16488.34 72
16489.56 77
16490.77 81
16491.98 74
16493.20 102
16494.41 95
16495.63 96
16496.84 81
16498.05 87
16499.27 91
16500.48 81
16501.70 88
16502.91 80
16504.13 84
16505.34 98
16506.55 78
16507.77 101
16508.98 99
16510.20 103
16511.41 85
16512.63 102
16513.84 91
16515.06 85
16516.27 89
16517.49 92
16518.70 85
16519.92 88
16521.13 83
16522.35 80
16523.56 104
16524.78 107
16525.99 86
16527.21 98
16528.42 88
16529.64 86
16530.85 105
16532.07 89
16533.28 85
16534.50 78
16535.71 108
16536.93 112
16538.14 115
16539.36 81
16540.58 88
16541.79 99
16543.01 96
16544.22 99
16545.44 76
16546.65 103
16547.87 100
16549.09 94
16550.30 75
16551.52 87
16552.73 97
16553.95 99
16555.17 112
16556.38 119
16557.60 97
16558.82 87
16560.03 89
16561.25 80
16562.46 65
16563.68 80
16564.90 97
16566.11 104
16567.33 91
16568.55 121
16569.76 101
16570.98 107
16572.20 84
16573.41 93
16574.63 102
16575.85 93
16577.07 94
16578.28 94
16579.50 69
16580.72 104
16581.93 107
16583.15 93
16584.37 121
16585.59 134
16586.80 96
16588.02 109
16589.24 114
16590.46 135
16591.67 102
16592.89 102
16594.11 93
16595.33 101
16596.54 110
16597.76 98
16598.98 107
16600.20 104
16601.41 111
16602.63 90
16603.85 105
16605.07 93
16606.29 95
16607.50 127
16608.72 106
16609.94 110
16611.16 122
16612.38 110
16613.60 81
16614.81 92
16616.03 97
16617.25 81
16618.47 89
16619.69 81
16620.91 95
16622.13 84
16623.34 91
16624.56 102
16625.78 113
16627.00 108
16628.22 98
16629.44 98
16630.66 108
16631.88 99
16633.10 105
16634.31 91
16635.53 88
16636.75 89
16637.97 95
16639.19 98
16640.41 89
16641.63 91
16642.85 83
16644.07 115
16645.29 97
16646.51 94
16647.73 88
16648.95 93
16650.17 95
16651.39 107
16652.61 80
16653.83 78
16655.05 94
16656.27 90
16657.49 78
16658.71 86
16659.93 71
16661.15 94
16662.37 89
16663.59 105
16664.81 126
16666.03 104
16667.25 109
16668.47 91
16669.69 95
16670.91 72
16672.13 74
16673.35 86
16674.57 89
16675.79 73
16677.01 74
16678.23 92
16679.45 82
16680.67 66
16681.89 70
16683.12 123
16684.34 95
16685.56 98
16686.78 116
16688.00 82
16689.22 99
16690.44 85
16691.66 61
16692.88 77
16694.11 107
16695.33 65
16696.55 85
16697.77 95
16698.99 82
16700.21 77
16701.43 64
16702.66 69
16703.88 75
16705.10 91
16706.32 86
16707.54 89
16708.77 100
16709.99 75
16711.21 84
16712.43 89
16713.65 103
16714.87 87
16716.10 80
16717.32 145
16718.54 92
16719.76 82
16720.99 66
16722.21 83
16723.43 79
16724.65 86
16725.88 78
16727.10 77
16728.32 97
16729.54 94
16730.77 105
16731.99 77
16733.21 79
16734.43 78
16735.66 77
16736.88 87
16738.10 71
16739.33 69
16740.55 87
16741.77 83
16742.99 105
16744.22 86
16745.44 125
16746.66 85
16747.89 101
16749.11 86
16750.33 70
16751.56 75
16752.78 83
16754.00 102
16755.23 71
16756.45 79
16757.68 110
16758.90 100
16760.12 89
16761.35 78
16762.57 92
16763.79 87
16765.02 89
16766.24 103
16767.47 86
16768.69 90
16769.91 90
16771.14 81
16772.36 92
16773.59 104
16774.81 77
16776.04 69
16777.26 78
16778.48 92
16779.71 79
16780.93 86
16782.16 94
16783.38 62
16784.61 76
16785.83 99
16787.06 78
16788.28 86
16789.51 96
16790.73 107
16791.96 99
16793.18 83
16794.41 93
16795.63 81
16796.86 79
16798.08 81
16799.31 62
16800.53 83
16801.76 77
16802.98 60
16804.21 67
16805.43 92
16806.66 74
16807.88 88
16809.11 78
16810.33 69
16811.56 78
16812.79 99
16814.01 103
16815.24 100
16816.46 94
16817.69 96
16818.91 90
16820.14 97
16821.37 87
16822.59 78
16823.82 92
16825.04 84
16826.27 88
16827.50 97
16828.72 108
16829.95 94
16831.18 86
16832.40 100
16833.63 99
16834.86 127
16836.08 106
16837.31 93
16838.53 102
16839.76 85
16840.99 83
16842.21 99
16843.44 83
16844.67 112
16845.90 91
16847.12 98
16848.35 77
16849.58 86
16850.80 79
16852.03 81
16853.26 114
16854.48 93
16855.71 69
16856.94 87
16858.17 102
16859.39 104
16860.62 99
16861.85 91
16863.08 102
16864.30 82
16865.53 93
16866.76 85
16867.99 107
16869.21 122
16870.44 129
16871.67 114
16872.90 121
16874.13 123
16875.35 109
16876.58 104
16877.81 108
16879.04 117
16880.27 95
16881.49 128
16882.72 126
16883.95 118
16885.18 125
16886.41 99
16887.64 104
16888.86 102
16890.09 121
16891.32 100
16892.55 92
16893.78 107
16895.01 117
16896.24 148
16897.46 117
16898.69 135
16899.92 125
16901.15 103
16902.38 123
16903.61 108
16904.84 112
16906.07 114
16907.30 127
16908.53 103
16909.75 107
16910.98 122
16912.21 109
16913.44 114
16914.67 94
16915.90 119
16917.13 94
16918.36 107
16919.59 89
16920.82 74
16922.05 86
16923.28 99
16924.51 92
16925.74 102
16926.97 84
16928.20 89
16929.43 113
16930.66 92
16931.89 104
16933.12 79
16934.35 102
16935.58 85
16936.81 94
16938.04 76
16939.27 77
16940.50 79
16941.73 88
16942.96 87
16944.19 76
16945.42 81
16946.65 81
16947.88 87
16949.11 98
16950.34 94
16951.57 86
16952.80 101
16954.04 87
16955.27 86
16956.50 73
16957.73 115
16958.96 73
16960.19 77
16961.42 96
16962.65 89
16963.88 96
16965.11 112
16966.35 97
16967.58 71
16968.81 91
16970.04 101
16971.27 92
16972.50 99
16973.73 96
16974.97 96
16976.20 90
16977.43 101
16978.66 87
16979.89 99
16981.12 74
16982.36 76
16983.59 79
16984.82 108
16986.05 79
16987.28 90
16988.52 80
16989.75 68
16990.98 83
16992.21 76
16993.45 61
16994.68 95
16995.91 90
16997.14 99
16998.37 92
16999.61 73
17000.84 89
17002.07 61
17003.31 77
17004.54 72
17005.77 87
17007.00 89
17008.24 98
17009.47 84
17010.70 80
17011.93 89
17013.17 79
17014.40 92
17015.63 61
17016.87 75
17018.10 74
17019.33 82
17020.57 93
17021.80 79
17023.03 85
17024.27 85
17025.50 103
17026.73 107
17027.97 99
17029.20 68
17030.43 69
17031.67 85
17032.90 89
17034.14 78
17035.37 73
17036.60 96
17037.84 66
17039.07 70
17040.30 73
17041.54 69
17042.77 101
17044.01 60
17045.24 107
17046.47 96
17047.71 72
17048.94 69
17050.18 97
17051.41 100
17052.65 122
17053.88 109
17055.12 76
17056.35 97
17057.58 91
17058.82 83
17060.05 88
17061.29 64
17062.52 91
17063.76 90
17064.99 78
17066.23 85
17067.46 88
17068.70 92
17069.93 75
17071.17 73
17072.40 71
17073.64 86
17074.87 89
17076.11 86
17077.34 62
17078.58 65
17079.81 81
17081.05 70
17082.29 84
17083.52 98
17084.76 78
17085.99 67
17087.23 69
17088.46 66
17089.70 69
17090.94 98
17092.17 77
17093.41 95
17094.64 91
17095.88 87
17097.12 90
17098.35 83
17099.59 69
17100.82 89
17102.06 88
17103.30 97
17104.53 74
17105.77 77
17107.00 100
17108.24 74
17109.48 80
17110.71 87
17111.95 77
17113.19 58
17114.42 65
17115.66 89
17116.90 75
17118.13 72
17119.37 65
17120.61 67
17121.85 79
17123.08 93
17124.32 85
17125.56 79
17126.79 68
17128.03 109
17129.27 100
17130.50 66
17131.74 60
17132.98 75
17134.22 70
17135.45 75
17136.69 81
17137.93 82
17139.17 53
17140.40 78
17141.64 80
17142.88 61
17144.12 78
17145.36 95
17146.59 89
17147.83 92
17149.07 85
17150.31 89
17151.54 95
17152.78 90
17154.02 72
17155.26 84
17156.50 81
17157.74 104
17158.97 93
17160.21 111
17161.45 82
17162.69 83
17163.93 82
17165.17 85
17166.40 62
17167.64 89
17168.88 71
17170.12 61
17171.36 64
17172.60 78
17173.84 59
17175.08 87
17176.31 67
17177.55 84
17178.79 63
17180.03 70
17181.27 75
17182.51 70
17183.75 76
17184.99 69
17186.23 91
17187.47 63
17188.71 91
17189.94 85
17191.18 65
17192.42 88
17193.66 60
17194.90 71
17196.14 72
17197.38 76
17198.62 78
17199.86 79
17201.10 68
17202.34 87
17203.58 100
17204.82 86
17206.06 78
17207.30 69
17208.54 64
17209.78 84
17211.02 99
17212.26 93
17213.50 84
17214.74 75
17215.98 59
17217.22 67
17218.46 71
17219.70 80
17220.94 74
17222.18 72
17223.43 86
17224.67 60
17225.91 88
17227.15 86
17228.39 75
17229.63 67
17230.87 75
17232.11 74
17233.35 81
17234.59 69
17235.83 58
17237.08 69
17238.32 95
17239.56 84
17240.80 80
17242.04 83
17243.28 101
17244.52 83
17245.76 67
17247.01 82
17248.25 83
17249.49 84
17250.73 87
17251.97 67
17253.21 89
17254.46 60
17255.70 58
17256.94 76
17258.18 90
17259.42 92
17260.66 87
17261.91 59
17263.15 74
17264.39 77
17265.63 67
17266.87 77
17268.12 93
17269.36 79
17270.60 71
17271.84 73
17273.09 71
17274.33 64
17275.57 62
17276.81 82
17278.06 78
17279.30 76
17280.54 77
17281.78 69
17283.03 47
17284.27 70
17285.51 80
17286.76 78
17288.00 71
17289.24 69
17290.48 73
17291.73 78
17292.97 62
17294.21 66
17295.46 66
17296.70 65
17297.94 80
17299.19 70
17300.43 56
17301.67 70
17302.92 89
17304.16 85
17305.40 80
17306.65 82
17307.89 87
17309.14 72
17310.38 57
17311.62 73
17312.87 77
17314.11 99
17315.35 84
17316.60 48
17317.84 71
17319.09 81
17320.33 85
17321.58 68
17322.82 73
17324.06 91
17325.31 97
17326.55 92
17327.80 57
17329.04 66
17330.29 69
17331.53 88
17332.77 76
17334.02 65
17335.26 63
17336.51 80
17337.75 77
17339.00 82
17340.24 68
17341.49 81
17342.73 65
17343.98 62
17345.22 64
17346.47 69
17347.71 63
17348.96 68
17350.20 74
17351.45 51
17352.69 90
17353.94 91
17355.18 76
17356.43 87
17357.68 59
17358.92 79
17360.17 61
17361.41 63
17362.66 73
17363.90 68
17365.15 66
17366.39 59
17367.64 74
17368.89 57
17370.13 79
17371.38 79
17372.62 77
17373.87 79
17375.12 73
17376.36 68
17377.61 76
17378.85 62
17380.10 73
17381.35 53
17382.59 67
17383.84 66
17385.09 78
17386.33 55
17387.58 74
17388.83 74
17390.07 70
17391.32 89
17392.57 62
17393.81 66
17395.06 73
17396.31 73
17397.55 56
17398.80 85
17400.05 73
17401.29 81
17402.54 71
17403.79 63
17405.04 67
17406.28 81
17407.53 75
17408.78 85
17410.02 74
17411.27 85
17412.52 59
17413.77 81
17415.01 87
17416.26 66
17417.51 58
17418.76 79
17420.00 88
17421.25 79
17422.50 62
17423.75 65
17425.00 74
17426.24 52
17427.49 69
17428.74 60
17429.99 67
17431.24 77
17432.48 76
17433.73 88
17434.98 73
17436.23 69
17437.48 82
17438.73 79
17439.97 73
17441.22 85
17442.47 64
17443.72 71
17444.97 83
17446.22 88
17447.47 80
17448.71 86
17449.96 79
17451.21 59
17452.46 72
17453.71 74
17454.96 71
17456.21 70
17457.46 67
17458.71 75
17459.95 67
17461.20 73
17462.45 63
17463.70 83
17464.95 78
17466.20 78
17467.45 97
17468.70 72
17469.95 69
17471.20 71
17472.45 62
17473.70 66
17474.95 68
17476.20 50
17477.45 51
17478.70 68
17479.95 67
17481.20 93
17482.45 75
17483.70 55
17484.95 60
17486.20 52
17487.45 73
17488.70 84
17489.95 92
17491.20 86
17492.45 75
17493.70 78
17494.95 66
17496.20 78
17497.45 93
17498.70 72
17499.95 80
17501.20 61
17502.45 86
17503.70 76
17504.95 82
17506.20 67
17507.46 86
17508.71 77
17509.96 82
17511.21 84
17512.46 73
17513.71 70
17514.96 57
17516.21 65
17517.46 72
17518.71 79
17519.97 77
17521.22 66
17522.47 66
17523.72 56
17524.97 90
17526.22 61
17527.47 83
17528.73 76
17529.98 64
17531.23 73
17532.48 76
17533.73 75
17534.99 71
17536.24 70
17537.49 62
17538.74 85
17539.99 62
17541.25 72
17542.50 86
17543.75 89
17545.00 63
17546.25 65
17547.51 70
17548.76 65
17550.01 64
17551.26 73
17552.52 69
17553.77 64
17555.02 74
17556.27 75
17557.53 76
17558.78 64
17560.03 70
17561.28 74
17562.54 75
17563.79 60
17565.04 72
17566.30 83
17567.55 66
17568.80 71
17570.05 70
17571.31 90
17572.56 97
17573.81 97
17575.07 71
17576.32 60
17577.57 93
17578.83 96
17580.08 102
17581.33 86
17582.59 69
17583.84 69
17585.10 71
17586.35 79
17587.60 68
17588.86 78
17590.11 78
17591.36 82
17592.62 87
17593.87 65
17595.13 64
17596.38 100
17597.63 97
17598.89 79
17600.14 64
17601.40 84
17602.65 78
17603.90 72
17605.16 62
17606.41 80
17607.67 72
17608.92 83
17610.18 68
17611.43 76
17612.69 87
17613.94 79
17615.20 74
17616.45 68
17617.71 63
17618.96 73
17620.21 70
17621.47 74
17622.72 84
17623.98 96
17625.23 78
17626.49 79
17627.75 95
17629.00 84
17630.26 83
17631.51 87
17632.77 78
17634.02 69
17635.28 78
17636.53 82
17637.79 68
17639.04 70
17640.30 57
17641.55 67
17642.81 65
17644.07 73
17645.32 80
17646.58 64
17647.83 78
17649.09 65
17650.35 75
17651.60 82
17652.86 81
17654.11 73
17655.37 73
17656.63 76
17657.88 72
17659.14 73
17660.39 67
17661.65 69
17662.91 106
17664.16 95
17665.42 69
17666.68 69
17667.93 66
17669.19 63
17670.45 72
17671.70 84
17672.96 63
17674.22 63
17675.47 54
17676.73 74
17677.99 84
17679.24 77
17680.50 85
17681.76 73
17683.02 72
17684.27 73
17685.53 53
17686.79 96
17688.05 102
17689.30 76
17690.56 71
17691.82 72
17693.07 73
17694.33 66
17695.59 81
17696.85 92
17698.11 65
17699.36 59
17700.62 61
17701.88 70
17703.14 51
17704.39 59
17705.65 74
17706.91 83
17708.17 78
17709.43 65
17710.68 69
17711.94 76
17713.20 75
17714.46 68
17715.72 68
17716.98 78
17718.23 62
17719.49 66
17720.75 73
17722.01 78
17723.27 62
17724.53 66
17725.79 51
17727.04 69
17728.30 68
17729.56 72
17730.82 61
17732.08 65
17733.34 80
17734.60 85
17735.86 63
17737.12 60
17738.37 80
17739.63 46
17740.89 68
17742.15 67
17743.41 69
17744.67 54
17745.93 66
17747.19 80
17748.45 52
17749.71 53
17750.97 63
17752.23 74
17753.49 63
17754.75 73
17756.01 76
17757.27 71
17758.53 68
17759.79 53
17761.05 62
17762.31 78
17763.57 67
17764.83 68
17766.09 85
17767.35 57
17768.61 60
17769.87 74
17771.13 65
17772.39 55
17773.65 86
17774.91 72
17776.17 60
17777.43 60
17778.69 58
17779.95 71
17781.21 84
17782.47 77
17783.73 56
17784.99 73
17786.25 54
17787.51 78
17788.78 75
17790.04 64
17791.30 77
17792.56 61
17793.82 48
17795.08 36
17796.34 65
17797.60 59
17798.86 76
17800.13 71
17801.39 50
17802.65 86
17803.91 117
17805.17 73
17806.43 80
17807.69 54
17808.96 47
17810.22 58
17811.48 54
17812.74 68
17814.00 79
17815.26 56
17816.53 78
17817.79 74
17819.05 72
17820.31 65
17821.57 58
17822.84 75
17824.10 71
17825.36 68
17826.62 63
17827.89 68
17829.15 72
17830.41 72
17831.67 63
17832.93 80
17834.20 54
17835.46 63
17836.72 76
17837.99 75
17839.25 47
17840.51 65
17841.77 69
17843.04 58
17844.30 66
17845.56 82
17846.82 61
17848.09 85
17849.35 50
17850.61 82
17851.88 49
17853.14 57
17854.40 60
17855.67 48
17856.93 63
17858.19 73
17859.46 80
17860.72 70
17861.98 70
17863.25 75
17864.51 80
17865.77 73
17867.04 65
17868.30 66
17869.57 67
17870.83 85
17872.09 83
17873.36 55
17874.62 59
17875.89 64
17877.15 77
17878.41 55
17879.68 61
17880.94 48
17882.21 55
17883.47 60
17884.73 56
17886.00 84
17887.26 76
17888.53 73
17889.79 67
17891.06 54
17892.32 62
17893.59 59
17894.85 67
17896.12 66
17897.38 63
17898.65 68
17899.91 59
17901.17 59
17902.44 61
17903.70 63
17904.97 63
17906.23 51
17907.50 57
17908.77 69
17910.03 59
17911.30 50
17912.56 65
17913.83 62
17915.09 71
17916.36 60
17917.62 44
17918.89 59
17920.15 70
17921.42 66
17922.68 53
17923.95 55
17925.22 55
17926.48 64
17927.75 63
17929.01 64
17930.28 68
17931.55 63
17932.81 48
17934.08 71
17935.34 76
17936.61 50
17937.88 70
17939.14 68
17940.41 55
17941.68 74
17942.94 85
17944.21 62
17945.47 64
17946.74 61
17948.01 75
17949.27 84
17950.54 65
17951.81 68
17953.07 76
17954.34 76
17955.61 52
17956.87 58
17958.14 43
17959.41 56
17960.68 65
17961.94 65
17963.21 64
17964.48 65
17965.74 80
17967.01 60
17968.28 74
17969.55 55
17970.81 59
17972.08 70
17973.35 62
17974.62 62
17975.88 57
17977.15 70
17978.42 57
17979.69 72
17980.95 85
17982.22 97
17983.49 89
17984.76 53
17986.03 69
17987.29 70
17988.56 65
17989.83 41
17991.10 88
17992.37 72
17993.63 97
17994.90 80
17996.17 83
17997.44 81
17998.71 70
17999.98 67
18001.24 40
18002.51 62
18003.78 63
18005.05 63
18006.32 82
18007.59 64
18008.86 70
18010.12 64
18011.39 62
18012.66 69
18013.93 76
18015.20 62
18016.47 85
18017.74 89
18019.01 77
18020.28 69
18021.54 70
18022.81 64
18024.08 67
18025.35 71
18026.62 53
18027.89 52
18029.16 54
18030.43 76
18031.70 80
18032.97 69
18034.24 68
18035.51 63
18036.78 71
18038.05 60
18039.32 66
18040.59 80
18041.86 82
18043.13 62
18044.40 78
18045.67 60
18046.94 81
18048.21 70
18049.48 54
18050.75 76
18052.02 78
18053.29 78
18054.56 72
18055.83 78
18057.10 60
18058.37 77
18059.64 69
18060.91 66
18062.18 72
18063.45 59
18064.72 64
18065.99 53
18067.26 54
18068.54 65
18069.81 53
18071.08 83
18072.35 73
18073.62 75
18074.89 70
18076.16 71
18077.43 64
18078.70 63
18079.97 69
18081.25 77
18082.52 65
18083.79 70
18085.06 114
18086.33 78
18087.60 73
18088.87 56
18090.15 49
18091.42 74
18092.69 79
18093.96 76
18095.23 76
18096.50 77
18097.78 70
18099.05 81
18100.32 69
18101.59 52
18102.86 57
18104.14 53
18105.41 64
18106.68 63
18107.95 60
18109.23 66
18110.50 52
18111.77 76
18113.04 62
18114.31 55
18115.59 61
18116.86 71
18118.13 67
18119.40 66
18120.68 67
18121.95 85
18123.22 86
18124.50 74
18125.77 65
18127.04 63
18128.31 76
18129.59 68
18130.86 74
18132.13 88
18133.41 67
18134.68 60
18135.95 60
18137.23 69
18138.50 81
18139.77 76
18141.05 93
18142.32 67
18143.59 67
18144.87 64
18146.14 63
18147.41 60
18148.69 72
18149.96 68
18151.23 61
18152.51 78
18153.78 75
18155.06 89
18156.33 69
18157.60 86
18158.88 70
18160.15 60
18161.43 50
18162.70 98
18163.97 71
18165.25 66
18166.52 71
18167.80 69
18169.07 72
18170.35 72
18171.62 74
18172.90 72
18174.17 85
18175.44 59
18176.72 68
18177.99 56
18179.27 74
18180.54 69
18181.82 86
18183.09 79
18184.37 72
18185.64 63
18186.92 52
18188.19 64
18189.47 76
18190.74 76
18192.02 77
18193.29 62
18194.57 59
18195.84 60
18197.12 65
18198.39 74
18199.67 62
18200.95 71
18202.22 76
18203.50 75
18204.77 77
18206.05 61
18207.32 57
18208.60 63
18209.88 48
18211.15 48
18212.43 46
18213.70 35
18214.98 72
18216.26 63
18217.53 62
18218.81 67
18220.08 68
18221.36 80
18222.64 58
18223.91 89
18225.19 97
18226.47 72
18227.74 91
18229.02 81
18230.29 94
18231.57 67
18232.85 70
18234.12 76
18235.40 74
18236.68 93
18237.95 76
18239.23 56
18240.51 56
18241.79 75
18243.06 64
18244.34 48
18245.62 50
18246.89 64
18248.17 95
18249.45 84
18250.73 57
18252.00 62
18253.28 68
18254.56 86
18255.83 61
18257.11 59
18258.39 49
18259.67 56
18260.94 57
18262.22 61
18263.50 74
18264.78 75
18266.06 61
18267.33 65
18268.61 66
18269.89 55
18271.17 62
18272.45 75
18273.72 79
18275.00 99
18276.28 67
18277.56 58
18278.84 60
18280.11 54
18281.39 56
18282.67 62
18283.95 58
18285.23 77
18286.51 67
18287.78 77
18289.06 73
18290.34 83
18291.62 71
18292.90 62
18294.18 73
18295.46 65
18296.74 85
18298.01 57
18299.29 69
18300.57 74
18301.85 73
18303.13 54
18304.41 81
18305.69 68
18306.97 66
18308.25 82
18309.53 62
18310.81 77
18312.09 120
18313.37 77
18314.64 81
18315.92 98
18317.20 98
18318.48 94
18319.76 79
18321.04 65
18322.32 68
18323.60 50
18324.88 69
18326.16 64
18327.44 70
18328.72 78
18330.00 62
18331.28 72
18332.56 91
18333.84 68
18335.12 69
18336.40 68
18337.68 79
18338.96 80
18340.24 91
18341.52 56
18342.80 73
18344.09 79
18345.37 80
18346.65 72
18347.93 47
18349.21 75
18350.49 73
18351.77 58
18353.05 50
18354.33 50
18355.61 74
18356.89 60
18358.17 49
18359.46 55
18360.74 55
18362.02 106
18363.30 73
18364.58 71
18365.86 48
18367.14 69
18368.42 83
18369.71 53
18370.99 52
18372.27 52
18373.55 76
18374.83 70
18376.11 62
18377.39 65
18378.68 55
18379.96 41
18381.24 65
18382.52 53
18383.80 59
18385.09 61
18386.37 73
18387.65 73
18388.93 64
18390.21 67
18391.50 44
18392.78 67
18394.06 79
18395.34 60
18396.63 70
18397.91 74
18399.19 65
18400.47 67
18401.76 65
18403.04 79
18404.32 72
18405.60 64
18406.89 59
18408.17 52
18409.45 45
18410.73 70
18412.02 51
18413.30 64
18414.58 78
18415.87 87
18417.15 78
18418.43 51
18419.72 52
18421.00 67
18422.28 75
18423.57 65
18424.85 72
18426.13 55
18427.42 80
18428.70 59
18429.98 62
18431.27 52
18432.55 65
18433.83 62
18435.12 66
18436.40 55
18437.68 66
18438.97 72
18440.25 55
18441.54 51
18442.82 71
18444.10 61
18445.39 66
18446.67 52
18447.96 49
18449.24 62
18450.53 81
18451.81 64
18453.09 58
18454.38 57
18455.66 69
18456.95 77
18458.23 92
18459.52 75
18460.80 75
18462.09 73
18463.37 74
18464.65 62
18465.94 50
18467.22 55
18468.51 76
18469.79 81
18471.08 70
18472.36 71
18473.65 47
18474.93 63
18476.22 80
18477.50 71
18478.79 71
18480.08 74
18481.36 74
18482.65 44
18483.93 60
18485.22 73
18486.50 66
18487.79 51
18489.07 55
18490.36 68
18491.64 63
18492.93 65
18494.22 62
18495.50 61
18496.79 73
18498.07 58
18499.36 67
18500.65 60
18501.93 47
18503.22 57
18504.50 54
18505.79 67
18507.08 69
18508.36 83
18509.65 63
18510.94 67
18512.22 63
18513.51 59
18514.80 59
18516.08 50
18517.37 52
18518.65 69
18519.94 80
18521.23 73
18522.51 65
18523.80 74
18525.09 67
18526.38 65
18527.66 77
18528.95 58
18530.24 64
18531.52 81
18532.81 82
18534.10 71
18535.39 60
18536.67 57
18537.96 76
18539.25 71
18540.53 62
18541.82 81
18543.11 89
18544.40 63
18545.68 63
18546.97 87
18548.26 77
18549.55 80
18550.84 77
18552.12 80
18553.41 62
18554.70 107
18555.99 95
18557.27 67
18558.56 60
18559.85 78
18561.14 76
18562.43 71
18563.72 81
18565.00 64
18566.29 66
18567.58 45
18568.87 74
18570.16 55
18571.45 68
18572.73 61
18574.02 82
18575.31 78
18576.60 86
18577.89 60
18579.18 73
18580.47 83
18581.75 73
18583.04 71
18584.33 66
18585.62 58
18586.91 67
18588.20 75
18589.49 69
18590.78 82
18592.07 62
18593.36 91
18594.65 77
18595.93 80
18597.22 58
18598.51 59
18599.80 72
18601.09 82
18602.38 61
18603.67 71
18604.96 73
18606.25 79
18607.54 73
18608.83 70
18610.12 82
18611.41 94
18612.70 89
18613.99 71
18615.28 80
18616.57 60
18617.86 104
18619.15 81
18620.44 72
18621.73 75
18623.02 73
18624.31 98
18625.60 68
18626.89 90
18628.18 77
18629.47 83
18630.76 84
18632.05 86
18633.34 66
18634.64 97
18635.93 86
18637.22 92
18638.51 71
18639.80 73
18641.09 86
18642.38 89
18643.67 85
18644.96 68
18646.25 55
18647.54 70
18648.84 88
18650.13 84
18651.42 59
18652.71 57
18654.00 65
18655.29 82
18656.58 64
18657.88 66
18659.17 68
18660.46 75
18661.75 69
18663.04 67
18664.33 62
18665.63 63
18666.92 61
18668.21 60
18669.50 71
18670.79 79
18672.08 53
18673.38 74
18674.67 61
18675.96 76
18677.25 70
18678.55 73
18679.84 77
18681.13 64
18682.42 65
18683.71 67
18685.01 61
18686.30 63
18687.59 72
18688.88 71
18690.18 66
18691.47 59
18692.76 54
18694.06 53
18695.35 75
18696.64 60
18697.93 64
18699.23 67
18700.52 59
18701.81 59
18703.11 65
18704.40 64
18705.69 50
18706.99 70
18708.28 58
18709.57 70
18710.86 52
18712.16 64
18713.45 58
18714.75 71
18716.04 59
18717.33 65
18718.63 67
18719.92 75
18721.21 61
18722.51 65
18723.80 67
18725.09 55
18726.39 67
18727.68 62
18728.98 59
18730.27 47
18731.56 56
18732.86 74
18734.15 70
18735.45 60
18736.74 60
18738.04 82
18739.33 70
18740.62 84
18741.92 81
18743.21 54
18744.51 71
18745.80 62
18747.10 71
18748.39 73
18749.69 61
18750.98 78
18752.27 39
18753.57 76
18754.86 61
18756.16 70
18757.45 46
18758.75 71
18760.04 58
18761.34 67
18762.63 69
18763.93 60
18765.23 68
18766.52 95
18767.82 75
18769.11 69
18770.41 61
18771.70 64
18773.00 76
18774.29 58
18775.59 73
18776.88 44
18778.18 41
18779.48 57
18780.77 65
18782.07 71
18783.36 66
18784.66 62
18785.95 92
18787.25 59
18788.55 53
18789.84 60
18791.14 68
18792.43 73
18793.73 59
18795.03 61
18796.32 52
18797.62 66
18798.92 74
18800.21 85
18801.51 62
18802.81 56
18804.10 45
18805.40 64
18806.70 50
18807.99 66
18809.29 69
18810.59 89
18811.88 69
18813.18 62
18814.48 60
18815.77 68
18817.07 61
18818.37 78
18819.66 71
18820.96 80
18822.26 91
18823.56 91
18824.85 88
18826.15 90
18827.45 63
18828.75 67
18830.04 67
18831.34 83
18832.64 65
18833.94 66
18835.23 87
18836.53 64
18837.83 54
18839.13 51
18840.42 59
18841.72 80
18843.02 70
18844.32 54
18845.62 53
18846.91 64
18848.21 67
18849.51 65
18850.81 54
18852.11 53
18853.40 55
18854.70 62
18856.00 45
18857.30 50
18858.60 72
18859.90 73
18861.20 69
18862.49 67
18863.79 60
18865.09 47
18866.39 46
18867.69 59
18868.99 64
18870.29 47
18871.59 62
18872.88 62
18874.18 65
18875.48 63
18876.78 53
18878.08 59
18879.38 67
18880.68 65
18881.98 48
18883.28 60
18884.58 59
18885.88 71
18887.18 53
18888.47 56
18889.77 60
18891.07 65
18892.37 40
18893.67 50
18894.97 62
18896.27 47
18897.57 51
18898.87 36
18900.17 48
18901.47 41
18902.77 51
18904.07 57
18905.37 47
18906.67 65
18907.97 56
18909.27 70
18910.57 77
18911.87 55
18913.17 71
18914.47 86
18915.77 70
18917.07 73
18918.38 49
18919.68 49
18920.98 51
18922.28 75
18923.58 45
18924.88 44
18926.18 49
18927.48 63
18928.78 57
18930.08 71
18931.38 59
18932.68 64
18933.98 66
18935.29 63
18936.59 65
18937.89 46
18939.19 69
18940.49 56
18941.79 68
18943.09 57
18944.39 69
18945.70 58
18947.00 43
18948.30 37
18949.60 66
18950.90 61
18952.20 83
18953.51 68
18954.81 69
18956.11 79
18957.41 84
18958.71 70
18960.02 61
18961.32 48
18962.62 69
18963.92 70
18965.22 60
18966.53 48
18967.83 48
18969.13 73
18970.43 69
18971.73 62
18973.04 76
18974.34 63
18975.64 65
18976.94 53
18978.25 55
18979.55 61
18980.85 71
18982.16 65
18983.46 55
18984.76 68
18986.06 55
18987.37 50
18988.67 66
18989.97 60
18991.28 59
18992.58 59
18993.88 79
18995.18 76
18996.49 64
18997.79 78
18999.09 49
19000.40 73
19001.70 82
19003.00 73
19004.31 65
19005.61 84
19006.92 57
19008.22 43
19009.52 57
19010.83 54
19012.13 64
19013.43 75
19014.74 71
19016.04 62
19017.35 68
19018.65 72
19019.95 58
19021.26 67
19022.56 74
19023.87 78
19025.17 54
19026.47 48
19027.78 51
19029.08 55
19030.39 81
19031.69 58
19033.00 50
19034.30 48
19035.61 64
19036.91 64
19038.21 58
19039.52 61
19040.82 74
19042.13 62
19043.43 77
19044.74 47
19046.04 63
19047.35 56
19048.65 75
19049.96 57
19051.26 53
19052.57 66
19053.87 69
19055.18 66
19056.48 50
19057.79 59
19059.09 65
19060.40 84
19061.71 53
19063.01 58
19064.32 74
19065.62 48
19066.93 53
19068.23 57
19069.54 53
19070.85 51
19072.15 62
19073.46 69
19074.76 51
19076.07 44
19077.37 54
19078.68 62
19079.99 53
19081.29 43
19082.60 63
19083.91 44
19085.21 69
19086.52 74
19087.82 67
19089.13 60
19090.44 81
19091.74 71
19093.05 50
19094.36 55
19095.66 47
19096.97 42
19098.28 65
19099.58 72
19100.89 69
19102.20 65
19103.50 45
19104.81 63
19106.12 49
19107.42 77
19108.73 67
19110.04 64
19111.35 67
19112.65 67
19113.96 59
19115.27 70
19116.58 72
19117.88 57
19119.19 61
19120.50 75
19121.81 63
19123.11 52
19124.42 51
19125.73 54
19127.04 63
19128.34 54
19129.65 75
19130.96 44
19132.27 50
19133.57 60
19134.88 55
19136.19 67
19137.50 43
19138.81 58
19140.12 63
19141.42 70
19142.73 51
19144.04 49
19145.35 53
19146.66 60
19147.97 52
19149.27 56
19150.58 50
19151.89 56
19153.20 49
19154.51 50
19155.82 55
19157.13 51
19158.43 64
19159.74 71
19161.05 60
19162.36 49
19163.67 55
19164.98 47
19166.29 42
19167.60 51
19168.91 66
19170.22 60
19171.52 42
19172.83 57
19174.14 33
19175.45 66
19176.76 71
19178.07 70
19179.38 64
19180.69 62
19182.00 66
19183.31 64
19184.62 48
19185.93 75
19187.24 47
19188.55 64
19189.86 65
19191.17 48
19192.48 62
19193.79 43
19195.10 56
19196.41 45
19197.72 56
19199.03 58
19200.34 64
19201.65 55
19202.96 69
19204.27 57
19205.58 68
19206.89 54
19208.20 51
19209.51 54
19210.82 51
19212.13 71
19213.44 59
19214.75 49
19216.06 45
19217.38 62
19218.69 55
19220.00 55
19221.31 81
19222.62 71
19223.93 75
19225.24 67
19226.55 46
19227.86 63
19229.17 56
19230.49 63
19231.80 45
19233.11 61
19234.42 54
19235.73 82
19237.04 72
19238.35 72
19239.67 67
19240.98 66
19242.29 65
19243.60 50
19244.91 64
19246.22 51
19247.54 72
19248.85 59
19250.16 58
19251.47 49
19252.78 63
19254.10 52
19255.41 49
19256.72 54
19258.03 61
19259.34 73
19260.66 72
19261.97 69
19263.28 51
19264.59 54
19265.91 53
19267.22 42
19268.53 53
19269.84 50
19271.16 65
19272.47 71
19273.78 60
19275.10 56
19276.41 64
19277.72 46
19279.03 62
19280.35 48
19281.66 57
19282.97 52
19284.29 66
19285.60 65
19286.91 71
19288.23 78
19289.54 77
19290.85 64
19292.17 73
19293.48 62
19294.79 65
19296.11 67
19297.42 76
19298.73 58
19300.05 44
19301.36 74
19302.67 66
19303.99 62
19305.30 76
19306.62 60
19307.93 59
19309.24 70
19310.56 72
19311.87 59
19313.19 59
19314.50 58
19315.81 68
19317.13 65
19318.44 53
19319.76 60
19321.07 43
19322.39 67
19323.70 56
19325.01 56
19326.33 63
19327.64 55
19328.96 65
19330.27 59
19331.59 45
19332.90 49
19334.22 54
19335.53 59
19336.85 57
19338.16 62
19339.48 48
19340.79 64
19342.11 64
19343.42 69
19344.74 52
19346.05 51
19347.37 56
19348.68 54
19350.00 72
19351.31 69
19352.63 60
19353.94 58
19355.26 77
19356.58 78
19357.89 58
19359.21 60
19360.52 74
19361.84 75
19363.15 70
19364.47 80
19365.79 76
19367.10 63
19368.42 69
19369.73 70
19371.05 48
19372.37 60
19373.68 57
19375.00 47
19376.31 48
19377.63 58
19378.95 61
19380.26 56
19381.58 58
19382.90 65
19384.21 66
19385.53 67
19386.85 68
19388.16 69
19389.48 57
19390.80 55
19392.11 65
19393.43 60
19394.75 58
19396.06 65
19397.38 64
19398.70 63
19400.01 52
19401.33 52
19402.65 55
19403.97 60
19405.28 41
19406.60 50
19407.92 40
19409.23 53
19410.55 70
19411.87 56
19413.19 68
19414.50 63
19415.82 62
19417.14 54
19418.46 55
19419.77 65
19421.09 66
19422.41 60
19423.73 69
19425.05 62
19426.36 73
19427.68 65
19429.00 60
19430.32 64
19431.64 73
19432.95 59
19434.27 50
19435.59 67
19436.91 67
19438.23 76
19439.55 58
19440.86 55
19442.18 57
19443.50 85
19444.82 81
19446.14 76
19447.46 57
19448.78 50
19450.09 71
19451.41 55
19452.73 68
19454.05 47
19455.37 53
19456.69 50
19458.01 54
19459.33 61
19460.65 54
19461.97 44
19463.28 65
19464.60 66
19465.92 54
19467.24 53
19468.56 54
19469.88 53
19471.20 58
19472.52 79
19473.84 59
19475.16 45
19476.48 49
19477.80 60
19479.12 58
19480.44 50
19481.76 66
19483.08 70
19484.40 75
19485.72 55
19487.04 55
19488.36 69
19489.68 70
19491.00 67
19492.32 51
19493.64 59
19494.96 71
19496.28 47
19497.60 74
19498.92 53
19500.24 74
19501.56 54
19502.88 46
19504.20 55
19505.52 45
19506.84 69
19508.16 56
19509.49 47
19510.81 59
19512.13 66
19513.45 58
19514.77 58
19516.09 51
19517.41 47
19518.73 71
19520.05 58
19521.37 39
19522.70 49
19524.02 50
19525.34 66
19526.66 64
19527.98 59
19529.30 56
19530.62 65
19531.95 56
19533.27 55
19534.59 56
19535.91 48
19537.23 64
19538.55 46
19539.88 65
19541.20 68
19542.52 58
19543.84 55
19545.16 56
19546.49 58
19547.81 47
19549.13 62
19550.45 44
19551.77 50
19553.10 53
19554.42 59
19555.74 50
19557.06 60
19558.39 47
19559.71 57
19561.03 56
19562.35 62
19563.68 70
19565.00 65
19566.32 53
19567.64 78
19568.97 62
19570.29 52
19571.61 56
19572.94 48
19574.26 58
19575.58 54
19576.90 63
19578.23 46
19579.55 51
19580.87 45
19582.20 42
19583.52 60
19584.84 46
19586.17 48
19587.49 37
19588.81 65
19590.14 53
19591.46 61
19592.78 55
19594.11 37
19595.43 78
19596.76 63
19598.08 50
19599.40 55
19600.73 65
19602.05 68
19603.37 80
19604.70 49
19606.02 58
19607.35 78
19608.67 71
19610.00 54
19611.32 61
19612.64 57
19613.97 55
19615.29 45
19616.62 50
19617.94 40
19619.27 43
19620.59 39
19621.92 55
19623.24 61
19624.56 65
19625.89 54
19627.21 55
19628.54 59
19629.86 83
19631.19 57
19632.51 61
19633.84 42
19635.16 51
19636.49 55
19637.81 47
19639.14 47
19640.46 57
19641.79 68
19643.11 77
19644.44 68
19645.77 72
19647.09 39
19648.42 38
19649.74 64
19651.07 45
19652.39 46
19653.72 55
19655.04 44
19656.37 65
19657.70 58
19659.02 45
19660.35 68
19661.67 63
19663.00 59
19664.33 56
19665.65 38
19666.98 50
19668.30 40
19669.63 50
19670.96 47
19672.28 65
19673.61 67
19674.94 87
19676.26 57
19677.59 55
19678.92 42
19680.24 55
19681.57 67
19682.90 62
19684.22 65
19685.55 60
19686.88 67
19688.20 61
19689.53 55
19690.86 53
19692.18 52
19693.51 54
19694.84 52
19696.16 46
19697.49 46
19698.82 37
19700.15 55
19701.47 56
19702.80 56
19704.13 48
19705.46 51
19706.78 58
19708.11 60
19709.44 62
19710.77 59
19712.09 66
19713.42 62
19714.75 88
19716.08 68
19717.40 47
19718.73 72
19720.06 55
19721.39 67
19722.72 53
19724.04 80
19725.37 52
19726.70 60
19728.03 53
19729.36 40
19730.68 39
19732.01 43
19733.34 62
19734.67 51
19736.00 66
19737.33 81
19738.66 71
19739.98 68
19741.31 50
19742.64 44
19743.97 52
19745.30 54
19746.63 51
19747.96 56
19749.29 62
19750.61 56
19751.94 54
19753.27 43
19754.60 63
19755.93 75
19757.26 51
19758.59 57
19759.92 54
19761.25 37
19762.58 60
19763.91 59
19765.24 54
19766.57 54
19767.89 57
19769.22 73
19770.55 62
19771.88 39
19773.21 59
19774.54 75
19775.87 67
19777.20 68
19778.53 52
19779.86 51
19781.19 62
19782.52 52
19783.85 46
19785.18 57
19786.51 36
19787.84 50
19789.17 50
19790.50 56
19791.83 47
19793.16 57
19794.49 63
19795.83 55
19797.16 52
19798.49 57
19799.82 57
19801.15 57
19802.48 57
19803.81 58
19805.14 36
19806.47 47
19807.80 28
19809.13 55
19810.46 61
19811.79 35
19813.13 59
19814.46 63
19815.79 57
19817.12 57
19818.45 62
19819.78 45
19821.11 34
19822.44 58
19823.78 59
19825.11 78
19826.44 50
19827.77 56
19829.10 71
19830.43 70
19831.77 70
19833.10 61
19834.43 52
19835.76 56
19837.09 45
19838.42 53
19839.76 42
19841.09 52
19842.42 48
19843.75 65
19845.08 58
19846.42 66
19847.75 61
19849.08 50
19850.41 59
19851.75 54
19853.08 46
19854.41 50
19855.74 56
19857.08 54
19858.41 36
19859.74 37
19861.07 40
19862.41 40
19863.74 56
19865.07 57
19866.41 76
19867.74 59
19869.07 54
19870.40 60
19871.74 66
19873.07 42
19874.40 41
19875.74 44
19877.07 49
19878.40 57
19879.74 50
19881.07 50
19882.40 50
19883.74 49
19885.07 36
19886.40 47
19887.74 43
19889.07 75
19890.40 64
19891.74 47
19893.07 61
19894.41 52
19895.74 43
19897.07 58
19898.41 70
19899.74 73
19901.08 78
19902.41 52
19903.74 50
19905.08 42
19906.41 67
19907.75 42
19909.08 63
19910.41 53
19911.75 57
19913.08 50
19914.42 58
19915.75 60
19917.09 65
19918.42 62
19919.76 55
19921.09 66
19922.43 57
19923.76 61
19925.10 54
19926.43 49
19927.77 58
19929.10 63
19930.44 58
19931.77 53
19933.11 52
19934.44 55
19935.78 60
19937.11 67
19938.45 52
19939.78 47
19941.12 40
19942.45 46
19943.79 78
19945.12 59
19946.46 67
19947.79 70
19949.13 52
19950.47 55
19951.80 64
19953.14 73
19954.47 58
19955.81 66
19957.15 71
19958.48 45
19959.82 49
19961.15 49
19962.49 56
19963.83 53
19965.16 74
19966.50 66
19967.83 53
19969.17 58
19970.51 48
19971.84 63
19973.18 72
19974.52 60
19975.85 61
19977.19 60
19978.53 50
19979.86 64
19981.20 50
19982.54 54
19983.87 60
19985.21 59
19986.55 63
19987.88 57
19989.22 56
19990.56 54
19991.89 64
19993.23 56
19994.57 54
19995.91 49
19997.24 64
19998.58 76
19999.92 39
20001.26 39
20002.59 67
20003.93 58
20005.27 57
20006.61 47
20007.94 45
20009.28 70
20010.62 51
20011.96 57
20013.29 34
20014.63 64
20015.97 55
20017.31 56
20018.65 52
20019.98 44
20021.32 46
20022.66 52
20024.00 55
20025.34 51
20026.67 46
20028.01 61
20029.35 48
20030.69 63
20032.03 66
20033.37 42
20034.71 46
20036.04 83
20037.38 64
20038.72 53
20040.06 49
20041.40 63
20042.74 80
20044.08 78
20045.42 56
20046.75 58
20048.09 44
20049.43 53
20050.77 53
20052.11 44
20053.45 55
20054.79 61
20056.13 57
20057.47 64
20058.81 45
20060.15 42
20061.49 68
20062.82 67
20064.16 51
20065.50 64
20066.84 57
20068.18 49
20069.52 67
20070.86 61
20072.20 39
20073.54 51
20074.88 92
20076.22 44
20077.56 66
20078.90 56
20080.24 53
20081.58 75
20082.92 54
20084.26 56
20085.60 59
20086.94 72
20088.28 83
20089.62 52
20090.96 41
20092.30 49
20093.64 60
20094.99 43
20096.33 40
20097.67 44
20099.01 43
20100.35 55
20101.69 70
20103.03 57
20104.37 56
20105.71 58
20107.05 57
20108.39 62
20109.73 58
20111.08 54
20112.42 53
20113.76 61
20115.10 65
20116.44 49
20117.78 56
20119.12 48
20120.46 47
20121.81 48
20123.15 63
20124.49 64
20125.83 58
20127.17 49
20128.51 58
20129.86 56
20131.20 53
20132.54 47
20133.88 60
20135.22 56
20136.56 47
20137.91 58
20139.25 55
