# Supplementary material for: MALDI-TOF MS typing enables the classification of brewing yeasts of the genus Saccharomyces to major beer styles
Source: PLoS One. 2017 Aug 9;12(8):e0181694. doi: 10.1371/journal.pone.0181694 (PMC5549903; doi:10.1371/journal.pone.0181694)
Supplement: S1 File — The directory includes 90 raw files and was zipped to “.zip”; the folder has three strains with 30 spectra per strain; S1 Text explains the raw files with an example and Table 1 represents the yeast strains used within the experiment. (ZIP) [file pone.0181694.s004.zip › 1-3/30252-148-OG-Alt-Alt-YPG-18h-E-E_2015-08-20__0_B7_1.dat]

1998.76 1460
1999.18 1462
1999.60 1462
2000.02 1489
2000.44 1412
2000.87 1467
2001.29 1550
2001.71 1590
2002.13 1599
2002.55 1503
2002.97 1424
2003.40 1481
2003.82 1490
2004.24 1468
2004.66 1438
2005.08 1336
2005.50 1211
2005.93 1286
2006.35 1318
2006.77 1276
2007.19 1242
2007.62 1204
2008.04 1308
2008.46 1351
2008.88 1450
2009.30 1456
2009.73 1489
2010.15 1370
2010.57 1409
2010.99 1297
2011.42 1303
2011.84 1293
2012.26 1250
2012.68 1161
2013.11 1338
2013.53 1269
2013.95 1375
2014.38 1274
2014.80 1287
2015.22 1314
2015.64 1193
2016.07 1310
2016.49 1284
2016.91 1339
2017.34 1265
2017.76 1272
2018.18 1193
2018.61 1212
2019.03 1284
2019.45 1250
2019.88 1467
2020.30 1358
2020.72 1261
2021.15 1245
2021.57 1372
2021.99 1233
2022.42 1302
2022.84 1379
2023.27 1303
2023.69 1152
2024.11 1192
2024.54 1264
2024.96 1216
2025.39 1126
2025.81 1118
2026.23 1084
2026.66 1219
2027.08 1206
2027.51 1202
2027.93 1192
2028.36 1171
2028.78 1208
2029.20 1212
2029.63 1315
2030.05 1263
2030.48 1263
2030.90 1123
2031.33 1110
2031.75 1028
2032.18 1080
2032.60 1129
2033.03 1084
2033.45 1429
2033.88 1286
2034.30 1393
2034.73 1334
2035.15 1371
2035.58 1197
2036.00 1280
2036.43 1203
2036.85 1198
2037.28 1302
2037.70 1242
2038.13 1243
2038.55 1095
2038.98 1147
2039.40 1377
2039.83 1405
2040.25 1392
2040.68 1207
2041.11 1253
2041.53 1304
2041.96 1399
2042.38 1404
2042.81 1340
2043.23 1327
2043.66 1109
2044.09 1170
2044.51 1299
2044.94 1243
2045.37 1209
2045.79 1297
2046.22 1198
2046.64 1240
2047.07 1200
2047.50 1350
2047.92 1367
2048.35 1324
2048.78 1298
2049.20 1221
2049.63 1171
2050.06 1211
2050.48 1289
2050.91 1272
2051.34 1078
2051.76 1022
2052.19 1111
2052.62 1131
2053.04 1308
2053.47 1246
2053.90 1168
2054.32 1316
2054.75 1159
2055.18 1256
2055.61 1188
2056.03 1263
2056.46 1408
2056.89 1295
2057.31 1308
2057.74 1244
2058.17 1239
2058.60 1068
2059.02 1289
2059.45 1215
2059.88 1037
2060.31 1210
2060.73 1284
2061.16 1208
2061.59 1410
2062.02 1277
2062.45 1345
2062.87 1341
2063.30 1355
2063.73 1352
2064.16 1562
2064.59 1409
2065.01 1436
2065.44 1406
2065.87 1517
2066.30 1699
2066.73 1878
2067.16 1661
2067.58 1716
2068.01 1655
2068.44 1445
2068.87 1212
2069.30 1336
2069.73 1457
2070.16 1355
2070.58 1359
2071.01 1398
2071.44 1402
2071.87 1279
2072.30 1389
2072.73 1417
2073.16 1295
2073.59 1280
2074.02 1194
2074.45 1298
2074.87 1400
2075.30 1485
2075.73 1422
2076.16 1410
2076.59 1331
2077.02 1264
2077.45 1266
2077.88 1301
2078.31 1411
2078.74 1421
2079.17 1366
2079.60 1464
2080.03 1557
2080.46 1655
2080.89 1835
2081.32 1797
2081.75 1671
2082.18 1717
2082.61 1707
2083.04 1603
2083.47 1610
2083.90 1502
2084.33 1565
2084.76 1432
2085.19 1333
2085.62 1283
2086.05 1278
2086.48 1255
2086.91 1227
2087.34 1223
2087.77 1210
2088.20 1295
2088.63 1253
2089.06 1275
2089.49 1268
2089.92 1154
2090.35 1064
2090.79 1304
2091.22 1123
2091.65 1162
2092.08 1300
2092.51 1165
2092.94 1244
2093.37 1183
2093.80 1152
2094.23 1283
2094.66 1420
2095.10 1303
2095.53 1265
2095.96 1152
2096.39 1212
2096.82 1275
2097.25 1290
2097.68 1178
2098.12 1238
2098.55 1438
2098.98 1335
2099.41 1251
2099.84 1337
2100.27 1248
2100.71 1152
2101.14 1293
2101.57 1163
2102.00 1210
2102.43 1225
2102.87 1130
2103.30 1098
2103.73 1289
2104.16 1291
2104.60 1181
2105.03 1168
2105.46 1105
2105.89 1260
2106.32 1232
2106.76 1189
2107.19 1312
2107.62 1351
2108.05 1461
2108.49 1409
2108.92 1389
2109.35 1271
2109.79 1390
2110.22 1453
2110.65 1379
2111.08 1212
2111.52 1223
2111.95 1209
2112.38 1342
2112.82 1215
2113.25 1206
2113.68 1191
2114.12 1162
2114.55 1107
2114.98 1242
2115.42 1231
2115.85 1116
2116.28 1061
2116.72 1163
2117.15 1174
2117.58 1206
2118.02 1196
2118.45 1198
2118.88 1221
2119.32 1204
2119.75 1182
2120.19 1135
2120.62 1199
2121.05 1334
2121.49 1141
2121.92 1196
2122.36 1236
2122.79 1322
2123.22 1343
2123.66 1279
2124.09 1219
2124.53 1159
2124.96 1227
2125.40 1119
2125.83 1267
2126.26 1284
2126.70 1259
2127.13 1254
2127.57 1101
2128.00 1383
2128.44 1205
2128.87 1123
2129.31 1105
2129.74 1163
2130.18 1180
2130.61 1083
2131.05 1098
2131.48 1164
2131.92 1244
2132.35 1344
2132.79 1278
2133.22 1249
2133.66 1201
2134.09 1218
2134.53 1190
2134.96 1345
2135.40 1303
2135.83 1365
2136.27 1446
2136.70 1326
2137.14 1398
2137.58 1373
2138.01 1321
2138.45 1374
2138.88 1289
2139.32 1248
2139.75 1281
2140.19 1247
2140.63 1244
2141.06 1211
2141.50 1307
2141.93 1329
2142.37 1238
2142.81 1193
2143.24 1074
2143.68 1071
2144.12 1179
2144.55 1236
2144.99 1178
2145.43 1080
2145.86 1107
2146.30 1042
2146.73 1249
2147.17 1260
2147.61 1262
2148.04 1466
2148.48 1412
2148.92 1331
2149.35 1295
2149.79 1151
2150.23 1332
2150.67 1297
2151.10 1273
2151.54 1243
2151.98 1173
2152.41 1342
2152.85 1261
2153.29 1311
2153.73 1240
2154.16 1229
2154.60 1310
2155.04 1434
2155.48 1352
2155.91 1256
2156.35 1373
2156.79 1263
2157.23 1199
2157.66 1081
2158.10 1168
2158.54 1295
2158.98 1240
2159.41 1228
2159.85 1380
2160.29 1385
2160.73 1267
2161.17 1273
2161.60 1231
2162.04 1184
2162.48 1263
2162.92 1184
2163.36 1241
2163.80 1341
2164.23 1149
2164.67 1261
2165.11 1378
2165.55 1374
2165.99 1219
2166.43 1204
2166.86 1277
2167.30 1140
2167.74 1231
2168.18 1344
2168.62 1414
2169.06 1333
2169.50 1293
2169.94 1365
2170.38 1344
2170.81 1241
2171.25 1340
2171.69 1346
2172.13 1352
2172.57 1322
2173.01 1305
2173.45 1375
2173.89 1425
2174.33 1406
2174.77 1452
2175.21 1465
2175.65 1442
2176.09 1544
2176.53 1517
2176.96 1589
2177.40 1740
2177.84 1639
2178.28 1721
2178.72 1653
2179.16 1440
2179.60 1275
2180.04 1471
2180.48 1379
2180.92 1372
2181.36 1417
2181.80 1487
2182.24 1484
2182.68 1359
2183.12 1319
2183.56 1232
2184.01 1232
2184.45 1265
2184.89 1212
2185.33 1163
2185.77 1352
2186.21 1198
2186.65 1265
2187.09 1333
2187.53 1102
2187.97 1233
2188.41 1277
2188.85 1268
2189.29 1266
2189.73 1287
2190.17 1189
2190.62 1237
2191.06 1177
2191.50 1212
2191.94 1192
2192.38 1178
2192.82 1228
2193.26 1335
2193.70 1340
2194.15 1313
2194.59 1277
2195.03 1326
2195.47 1373
2195.91 1265
2196.35 1367
2196.79 1342
2197.24 1342
2197.68 1431
2198.12 1393
2198.56 1399
2199.00 1328
2199.45 1309
2199.89 1375
2200.33 1225
2200.77 1248
2201.21 1318
2201.66 1112
2202.10 1214
2202.54 1335
2202.98 1323
2203.42 1241
2203.87 1233
2204.31 1267
2204.75 1267
2205.19 1205
2205.64 1177
2206.08 1340
2206.52 1158
2206.96 1356
2207.41 1364
2207.85 1250
2208.29 1223
2208.74 1272
2209.18 1379
2209.62 1294
2210.06 1329
2210.51 1381
2210.95 1441
2211.39 1411
2211.84 1374
2212.28 1252
2212.72 1184
2213.17 1180
2213.61 1296
2214.05 1303
2214.50 1183
2214.94 1162
2215.38 1303
2215.83 1245
2216.27 1187
2216.71 1168
2217.16 1248
2217.60 1140
2218.05 1114
2218.49 1028
2218.93 1125
2219.38 1197
2219.82 1196
2220.26 1043
2220.71 1059
2221.15 1283
2221.60 1152
2222.04 1166
2222.49 1265
2222.93 1216
2223.37 1237
2223.82 1400
2224.26 1433
2224.71 1308
2225.15 1280
2225.60 1233
2226.04 1354
2226.49 1348
2226.93 1200
2227.37 1277
2227.82 1390
2228.26 1272
2228.71 1377
2229.15 1358
2229.60 1333
2230.04 1326
2230.49 1375
2230.93 1286
2231.38 1209
2231.82 1318
2232.27 1346
2232.71 1242
2233.16 1344
2233.61 1594
2234.05 1351
2234.50 1286
2234.94 1351
2235.39 1378
2235.83 1324
2236.28 1260
2236.72 1165
2237.17 1355
2237.61 1482
2238.06 1463
2238.51 1357
2238.95 1285
2239.40 1325
2239.84 1311
2240.29 1336
2240.74 1321
2241.18 1244
2241.63 1133
2242.07 1318
2242.52 1434
2242.97 1182
2243.41 1185
2243.86 1189
2244.31 1267
2244.75 1170
2245.20 1173
2245.65 1258
2246.09 1137
2246.54 1071
2246.99 1191
2247.43 1209
2247.88 1291
2248.33 1134
2248.77 1234
2249.22 1216
2249.67 1220
2250.11 1059
2250.56 1205
2251.01 1208
2251.45 1233
2251.90 1316
2252.35 1325
2252.80 1237
2253.24 1232
2253.69 1303
2254.14 1267
2254.59 1314
2255.03 1232
2255.48 1168
2255.93 1149
2256.38 1059
2256.82 1020
2257.27 1175
2257.72 1060
2258.17 1117
2258.61 1140
2259.06 1196
2259.51 1103
2259.96 1277
2260.41 1168
2260.85 1153
2261.30 1305
2261.75 1383
2262.20 1376
2262.65 1486
2263.09 1632
2263.54 1609
2263.99 1856
2264.44 1606
2264.89 1618
2265.34 1616
2265.79 1774
2266.23 1728
2266.68 1529
2267.13 1552
2267.58 1621
2268.03 1699
2268.48 1506
2268.93 1700
2269.38 1574
2269.82 1432
2270.27 1444
2270.72 1564
2271.17 1472
2271.62 1417
2272.07 1383
2272.52 1403
2272.97 1240
2273.42 1248
2273.87 1256
2274.32 1350
2274.77 1211
2275.21 1167
2275.66 1214
2276.11 1214
2276.56 1283
2277.01 1224
2277.46 1250
2277.91 1345
2278.36 1267
2278.81 1311
2279.26 1301
2279.71 1463
2280.16 1332
2280.61 1233
2281.06 1475
2281.51 1402
2281.96 1399
2282.41 1397
2282.86 1598
2283.31 1469
2283.76 1381
2284.21 1421
2284.66 1398
2285.11 1421
2285.56 1232
2286.02 1218
2286.47 1267
2286.92 1320
2287.37 1333
2287.82 1386
2288.27 1293
2288.72 1465
2289.17 1541
2289.62 1556
2290.07 1391
2290.52 1585
2290.97 1638
2291.42 1440
2291.88 1750
2292.33 1955
2292.78 1753
2293.23 1823
2293.68 1676
2294.13 1684
2294.58 1626
2295.04 1709
2295.49 1827
2295.94 1889
2296.39 1524
2296.84 1514
2297.29 1353
2297.74 1455
2298.20 1275
2298.65 1475
2299.10 1403
2299.55 1343
2300.00 1389
2300.46 1427
2300.91 1244
2301.36 1286
2301.81 1356
2302.26 1219
2302.72 1114
2303.17 1333
2303.62 1200
2304.07 1261
2304.53 1223
2304.98 1299
2305.43 1267
2305.88 1320
2306.33 1309
2306.79 1375
2307.24 1291
2307.69 1198
2308.15 1336
2308.60 1452
2309.05 1387
2309.50 1382
2309.96 1350
2310.41 1528
2310.86 1518
2311.32 1340
2311.77 1410
2312.22 1411
2312.68 1342
2313.13 1386
2313.58 1409
2314.03 1371
2314.49 1351
2314.94 1314
2315.39 1378
2315.85 1342
2316.30 1270
2316.76 1224
2317.21 1259
2317.66 1284
2318.12 1234
2318.57 1247
2319.02 1213
2319.48 1475
2319.93 1368
2320.39 1272
2320.84 1269
2321.29 1330
2321.75 1467
2322.20 1427
2322.66 1341
2323.11 1446
2323.56 1400
2324.02 1263
2324.47 1397
2324.93 1375
2325.38 1297
2325.84 1520
2326.29 1354
2326.74 1558
2327.20 1398
2327.65 1580
2328.11 1565
2328.56 1530
2329.02 1575
2329.47 1527
2329.93 1638
2330.38 1757
2330.84 1557
2331.29 1544
2331.75 1584
2332.20 1397
2332.66 1330
2333.11 1443
2333.57 1386
2334.02 1220
2334.48 1301
2334.93 1179
2335.39 1149
2335.84 1265
2336.30 1197
2336.76 1245
2337.21 1268
2337.67 1568
2338.12 1487
2338.58 1569
2339.03 1544
2339.49 1562
2339.95 1573
2340.40 1579
2340.86 1655
2341.31 1834
2341.77 1812
2342.23 1876
2342.68 1728
2343.14 1665
2343.59 1633
2344.05 1696
2344.51 1559
2344.96 1542
2345.42 1623
2345.88 1498
2346.33 1522
2346.79 1561
2347.24 1606
2347.70 1587
2348.16 1690
2348.61 1632
2349.07 1441
2349.53 1491
2349.99 1472
2350.44 1518
2350.90 1374
2351.36 1467
2351.81 1412
2352.27 1365
2352.73 1264
2353.18 1268
2353.64 1255
2354.10 1303
2354.56 1377
2355.01 1205
2355.47 1122
2355.93 1119
2356.38 1216
2356.84 1158
2357.30 1267
2357.76 1391
2358.22 1268
2358.67 1289
2359.13 1373
2359.59 1365
2360.05 1433
2360.50 1398
2360.96 1393
2361.42 1361
2361.88 1188
2362.34 1286
2362.79 1426
2363.25 1335
2363.71 1346
2364.17 1295
2364.63 1317
2365.08 1417
2365.54 1355
2366.00 1299
2366.46 1376
2366.92 1467
2367.38 1456
2367.84 1251
2368.29 1341
2368.75 1394
2369.21 1532
2369.67 1629
2370.13 1508
2370.59 1445
2371.05 1513
2371.50 1424
2371.96 1411
2372.42 1392
2372.88 1307
2373.34 1284
2373.80 1279
2374.26 1189
2374.72 1232
2375.18 1213
2375.64 1214
2376.10 1294
2376.56 1314
2377.02 1388
2377.47 1283
2377.93 1226
2378.39 1412
2378.85 1280
2379.31 1280
2379.77 1386
2380.23 1538
2380.69 1457
2381.15 1434
2381.61 1410
2382.07 1439
2382.53 1418
2382.99 1379
2383.45 1385
2383.91 1254
2384.37 1406
2384.83 1342
2385.29 1257
2385.75 1189
2386.21 1322
2386.67 1403
2387.13 1410
2387.59 1283
2388.05 1317
2388.52 1327
2388.98 1387
2389.44 1198
2389.90 1114
2390.36 1167
2390.82 1249
2391.28 1125
2391.74 1281
2392.20 1201
2392.66 1291
2393.12 1303
2393.58 1154
2394.05 1118
2394.51 1125
2394.97 1179
2395.43 1141
2395.89 1274
2396.35 1195
2396.81 1188
2397.27 1323
2397.74 1298
2398.20 1189
2398.66 1196
2399.12 1211
2399.58 1319
2400.04 1305
2400.50 1288
2400.97 1243
2401.43 1014
2401.89 1211
2402.35 1224
2402.81 1035
2403.28 1059
2403.74 1203
2404.20 1232
2404.66 1203
2405.12 1120
2405.59 1238
2406.05 1243
2406.51 1154
2406.97 1193
2407.44 1213
2407.90 1136
2408.36 1223
2408.82 1144
2409.29 1205
2409.75 1114
2410.21 1180
2410.67 1090
2411.14 1248
2411.60 1250
2412.06 1181
2412.52 1318
2412.99 1250
2413.45 1346
2413.91 1297
2414.38 1225
2414.84 1248
2415.30 1259
2415.77 1431
2416.23 1366
2416.69 1372
2417.16 1400
2417.62 1603
2418.08 1590
2418.55 1527
2419.01 1616
2419.47 1793
2419.94 1696
2420.40 1653
2420.86 1586
2421.33 1514
2421.79 1412
2422.25 1498
2422.72 1470
2423.18 1543
2423.65 1569
2424.11 1567
2424.57 1423
2425.04 1422
2425.50 1607
2425.97 1414
2426.43 1343
2426.90 1462
2427.36 1297
2427.82 1270
2428.29 1487
2428.75 1565
2429.22 1479
2429.68 1423
2430.15 1395
2430.61 1349
2431.08 1335
2431.54 1378
2432.00 1315
2432.47 1321
2432.93 1218
2433.40 1194
2433.86 1264
2434.33 1304
2434.79 1311
2435.26 1325
2435.72 1296
2436.19 1394
2436.65 1316
2437.12 1295
2437.58 1257
2438.05 1397
2438.52 1563
2438.98 1461
2439.45 1598
2439.91 1663
2440.38 1753
2440.84 1663
2441.31 1650
2441.77 1595
2442.24 1664
2442.71 1737
2443.17 1689
2443.64 1823
2444.10 1640
2444.57 1556
2445.03 1408
2445.50 1509
2445.97 1306
2446.43 1239
2446.90 1262
2447.37 1345
2447.83 1156
2448.30 1138
2448.76 1187
2449.23 1228
2449.70 1223
2450.16 1031
2450.63 1187
2451.10 1276
2451.56 1294
2452.03 1180
2452.50 1280
2452.96 1173
2453.43 1197
2453.90 1205
2454.36 1251
2454.83 1267
2455.30 1290
2455.76 1226
2456.23 1152
2456.70 1205
2457.17 1133
2457.63 1114
2458.10 1157
2458.57 1418
2459.03 1295
2459.50 1433
2459.97 1201
2460.44 1197
2460.90 1141
2461.37 1172
2461.84 1210
2462.31 1183
2462.77 968
2463.24 1101
2463.71 1217
2464.18 1357
2464.65 1276
2465.11 1195
2465.58 1132
2466.05 1186
2466.52 1348
2466.99 1404
2467.45 1273
2467.92 1119
2468.39 1285
2468.86 1279
2469.33 1309
2469.79 1284
2470.26 1239
2470.73 1209
2471.20 1239
2471.67 1110
2472.14 1177
2472.61 1171
2473.07 1170
2473.54 1031
2474.01 904
2474.48 1155
2474.95 1100
2475.42 1098
2475.89 1106
2476.36 1101
2476.82 1097
2477.29 1210
2477.76 1369
2478.23 1265
2478.70 1233
2479.17 1411
2479.64 1449
2480.11 1399
2480.58 1404
2481.05 1490
2481.52 1318
2481.99 1383
2482.46 1407
2482.93 1347
2483.40 1303
2483.87 1299
2484.33 1425
2484.80 1239
2485.27 1329
2485.74 1305
2486.21 1231
2486.68 1261
2487.15 1156
2487.62 1293
2488.09 1305
2488.56 1298
2489.03 1225
2489.50 1142
2489.97 1059
2490.44 1122
2490.92 1218
2491.39 1337
2491.86 1180
2492.33 1189
2492.80 1357
2493.27 1292
2493.74 1373
2494.21 1335
2494.68 1197
2495.15 1209
2495.62 1302
2496.09 1249
2496.56 1257
2497.03 1366
2497.50 1258
2497.98 1218
2498.45 1325
2498.92 1361
2499.39 1233
2499.86 1174
2500.33 1170
2500.80 1055
2501.27 1110
2501.75 1195
2502.22 1173
2502.69 1241
2503.16 1152
2503.63 1102
2504.10 1137
2504.57 1261
2505.05 1294
2505.52 1330
2505.99 1291
2506.46 1294
2506.93 1217
2507.40 1350
2507.88 1307
2508.35 1301
2508.82 1375
2509.29 1434
2509.76 1513
2510.24 1440
2510.71 1424
2511.18 1619
2511.65 1477
2512.13 1318
2512.60 1452
2513.07 1337
2513.54 1287
2514.02 1393
2514.49 1419
2514.96 1307
2515.43 1184
2515.91 1261
2516.38 1188
2516.85 1327
2517.32 1261
2517.80 1042
2518.27 1106
2518.74 1245
2519.22 1100
2519.69 1185
2520.16 1285
2520.64 1276
2521.11 1298
2521.58 1251
2522.06 1206
2522.53 1203
2523.00 1201
2523.48 1217
2523.95 1014
2524.42 985
2524.90 1093
2525.37 1154
2525.84 1207
2526.32 1128
2526.79 1222
2527.26 1195
2527.74 1285
2528.21 1216
2528.69 1110
2529.16 1110
2529.63 1129
2530.11 1132
2530.58 1146
2531.06 1158
2531.53 1425
2532.00 1177
2532.48 1124
2532.95 1216
2533.43 1233
2533.90 1236
2534.38 1248
2534.85 1202
2535.32 1085
2535.80 1189
2536.27 1381
2536.75 1391
2537.22 1138
2537.70 1213
2538.17 1286
2538.65 1228
2539.12 1143
2539.60 1108
2540.07 1190
2540.55 1315
2541.02 1281
2541.50 1276
2541.97 1341
2542.45 1242
2542.92 1272
2543.40 1268
2543.87 1294
2544.35 1253
2544.82 1293
2545.30 1337
2545.78 1267
2546.25 1251
2546.73 1387
2547.20 1508
2547.68 1380
2548.15 1488
2548.63 1399
2549.10 1550
2549.58 1573
2550.06 1475
2550.53 1456
2551.01 1427
2551.48 1346
2551.96 1323
2552.44 1419
2552.91 1364
2553.39 1294
2553.87 1527
2554.34 1466
2554.82 1573
2555.29 1639
2555.77 1522
2556.25 1621
2556.72 1679
2557.20 1799
2557.68 1768
2558.15 1625
2558.63 1615
2559.11 1361
2559.58 1326
2560.06 1430
2560.54 1331
2561.01 1316
2561.49 1209
2561.97 1116
2562.45 1151
2562.92 1226
2563.40 1247
2563.88 1136
2564.35 1189
2564.83 1257
2565.31 1272
2565.79 1238
2566.26 1362
2566.74 1234
2567.22 1248
2567.70 1143
2568.17 1084
2568.65 1179
2569.13 1112
2569.61 1010
2570.08 1192
2570.56 1155
2571.04 1102
2571.52 1276
2572.00 1142
2572.47 1038
2572.95 1136
2573.43 1209
2573.91 1201
2574.39 1098
2574.86 1242
2575.34 1094
2575.82 1065
2576.30 1128
2576.78 1268
2577.26 1156
2577.73 1173
2578.21 1256
2578.69 1213
2579.17 1100
2579.65 1286
2580.13 1335
2580.61 1266
2581.08 1268
2581.56 1266
2582.04 1329
2582.52 1244
2583.00 1142
2583.48 1112
2583.96 1165
2584.44 1220
2584.92 1364
2585.40 1227
2585.87 1107
2586.35 1210
2586.83 1232
2587.31 1185
2587.79 1205
2588.27 1228
2588.75 1183
2589.23 1141
2589.71 1158
2590.19 1279
2590.67 1176
2591.15 1199
2591.63 1188
2592.11 1128
2592.59 1395
2593.07 1239
2593.55 1220
2594.03 1365
2594.51 1382
2594.99 1382
2595.47 1311
2595.95 1338
2596.43 1367
2596.91 1352
2597.39 1294
2597.87 1408
2598.35 1354
2598.83 1222
2599.31 1237
2599.79 1284
2600.27 1222
2600.75 1231
2601.23 1146
2601.71 1276
2602.20 1100
2602.68 1163
2603.16 1195
2603.64 1134
2604.12 1078
2604.60 1056
2605.08 1038
2605.56 1109
2606.04 1217
2606.52 1203
2607.00 1193
2607.49 1286
2607.97 1235
2608.45 1129
2608.93 1305
2609.41 1344
2609.89 1288
2610.37 1278
2610.86 1362
2611.34 1265
2611.82 1350
2612.30 1347
2612.78 1323
2613.26 1278
2613.75 1241
2614.23 1264
2614.71 1176
2615.19 1266
2615.67 1211
2616.16 1271
2616.64 1096
2617.12 1166
2617.60 1211
2618.08 1250
2618.57 1326
2619.05 1255
2619.53 1343
2620.01 1195
2620.50 1162
2620.98 1097
2621.46 1179
2621.94 1204
2622.43 1186
2622.91 1140
2623.39 1196
2623.87 1353
2624.36 1345
2624.84 1239
2625.32 1199
2625.81 1306
2626.29 1181
2626.77 1043
2627.25 1046
2627.74 1194
2628.22 1141
2628.70 1146
2629.19 1133
2629.67 1167
2630.15 1085
2630.64 1047
2631.12 1174
2631.60 1263
2632.09 1256
2632.57 1234
2633.05 1275
2633.54 1344
2634.02 1220
2634.51 1213
2634.99 1189
2635.47 1209
2635.96 1139
2636.44 1178
2636.93 1109
2637.41 1126
2637.89 1269
2638.38 1127
2638.86 1033
2639.35 1139
2639.83 1182
2640.31 1072
2640.80 1177
2641.28 1259
2641.77 1193
2642.25 1232
2642.74 1229
2643.22 1244
2643.71 1304
2644.19 1130
2644.67 1322
2645.16 1190
2645.64 1110
2646.13 1187
2646.61 1262
2647.10 1314
2647.58 1152
2648.07 1224
2648.55 1165
2649.04 1148
2649.52 1137
2650.01 1202
2650.49 1084
2650.98 1034
2651.46 1154
2651.95 1172
2652.43 1268
2652.92 1190
2653.41 1216
2653.89 1199
2654.38 1347
2654.86 1202
2655.35 1149
2655.83 1180
2656.32 1097
2656.81 1197
2657.29 1272
2657.78 1231
2658.26 1247
2658.75 1184
2659.23 1148
2659.72 1232
2660.21 1184
2660.69 1209
2661.18 1076
2661.67 1295
2662.15 1165
2662.64 1138
2663.12 1088
2663.61 956
2664.10 1213
2664.58 1270
2665.07 1177
2665.56 1221
2666.04 1198
2666.53 1330
2667.02 1245
2667.50 1119
2667.99 1095
2668.48 1204
2668.96 1208
2669.45 1270
2669.94 1260
2670.42 1342
2670.91 1204
2671.40 1249
2671.89 1377
2672.37 1314
2672.86 1339
2673.35 1322
2673.83 1325
2674.32 1431
2674.81 1429
2675.30 1496
2675.78 1419
2676.27 1488
2676.76 1477
2677.25 1320
2677.74 1380
2678.22 1458
2678.71 1492
2679.20 1472
2679.69 1443
2680.17 1448
2680.66 1390
2681.15 1493
2681.64 1505
2682.13 1511
2682.61 1439
2683.10 1483
2683.59 1444
2684.08 1541
2684.57 1661
2685.06 1548
2685.54 1574
2686.03 1608
2686.52 1608
2687.01 1590
2687.50 1574
2687.99 1440
2688.48 1339
2688.96 1261
2689.45 1281
2689.94 1268
2690.43 1191
2690.92 1108
2691.41 1253
2691.90 1342
2692.39 1275
2692.88 1272
2693.36 1190
2693.85 1272
2694.34 1292
2694.83 1281
2695.32 1331
2695.81 1263
2696.30 1265
2696.79 1408
2697.28 1302
2697.77 1370
2698.26 1415
2698.75 1510
2699.24 1377
2699.73 1191
2700.22 1259
2700.71 1472
2701.20 1536
2701.69 1366
2702.18 1360
2702.67 1374
2703.16 1510
2703.65 1416
2704.14 1384
2704.63 1330
2705.12 1448
2705.61 1345
2706.10 1230
2706.59 1153
2707.08 1110
2707.57 1094
2708.06 1185
2708.55 1188
2709.04 1253
2709.53 1152
2710.02 1214
2710.51 1183
2711.00 1223
2711.49 1181
2711.98 1173
2712.47 1229
2712.97 1134
2713.46 1143
2713.95 1186
2714.44 1211
2714.93 1113
2715.42 1145
2715.91 1035
2716.40 1099
2716.89 1064
2717.39 1062
2717.88 1154
2718.37 1290
2718.86 1164
2719.35 1167
2719.84 1237
2720.33 1115
2720.83 1302
2721.32 1205
2721.81 1160
2722.30 1278
2722.79 1488
2723.28 1361
2723.78 1291
2724.27 1363
2724.76 1179
2725.25 1150
2725.74 1247
2726.24 1179
2726.73 1128
2727.22 1230
2727.71 1190
2728.20 1060
2728.70 1056
2729.19 1151
2729.68 1205
2730.17 1161
2730.67 1144
2731.16 1043
2731.65 1087
2732.14 1284
2732.64 1220
2733.13 1086
2733.62 1131
2734.12 1212
2734.61 1088
2735.10 1068
2735.59 1151
2736.09 1111
2736.58 1079
2737.07 1217
2737.57 1259
2738.06 1209
2738.55 1294
2739.05 1358
2739.54 1373
2740.03 1044
2740.53 1006
2741.02 1121
2741.51 1190
2742.01 1125
2742.50 1109
2742.99 1058
2743.49 1160
2743.98 1067
2744.47 1039
2744.97 1017
2745.46 1106
2745.96 1195
2746.45 1279
2746.94 1038
2747.44 1033
2747.93 1137
2748.43 1016
2748.92 1008
2749.41 1140
2749.91 1027
2750.40 1085
2750.90 1092
2751.39 1063
2751.89 1011
2752.38 1290
2752.87 1251
2753.37 1261
2753.86 1117
2754.36 1143
2754.85 1201
2755.35 1136
2755.84 1188
2756.34 1123
2756.83 1085
2757.33 1256
2757.82 1088
2758.32 1142
2758.81 1070
2759.31 1136
2759.80 1159
2760.30 1230
2760.79 1177
2761.29 1146
2761.78 1089
2762.28 1147
2762.77 1104
2763.27 1173
2763.76 1081
2764.26 1044
2764.76 1186
2765.25 1306
2765.75 1244
2766.24 1135
2766.74 1093
2767.23 1090
2767.73 1092
2768.23 1172
2768.72 1191
2769.22 1036
2769.71 1187
2770.21 1113
2770.71 1140
2771.20 1151
2771.70 1159
2772.19 1233
2772.69 1184
2773.19 1108
2773.68 1160
2774.18 1251
2774.68 1185
2775.17 1204
2775.67 1301
2776.17 1184
2776.66 1169
2777.16 1248
2777.66 1218
2778.15 1371
2778.65 1299
2779.15 1228
2779.64 1333
2780.14 1225
2780.64 1126
2781.13 1189
2781.63 1356
2782.13 1307
2782.63 1328
2783.12 1145
2783.62 1137
2784.12 1202
2784.61 1172
2785.11 984
2785.61 957
2786.11 1178
2786.60 1050
2787.10 1085
2787.60 1125
2788.10 995
2788.59 1015
2789.09 1091
2789.59 1042
2790.09 1095
2790.59 1019
2791.08 889
2791.58 1046
2792.08 1131
2792.58 1154
2793.08 1069
2793.57 1157
2794.07 1356
2794.57 1283
2795.07 1372
2795.57 1508
2796.07 1600
2796.56 1695
2797.06 1886
2797.56 1945
2798.06 1887
2798.56 2036
2799.06 2199
2799.56 2200
2800.05 2058
2800.55 2041
2801.05 2019
2801.55 1906
2802.05 1602
2802.55 1586
2803.05 1513
2803.55 1487
2804.05 1477
2804.54 1376
2805.04 1411
2805.54 1421
2806.04 1597
2806.54 1718
2807.04 1799
2807.54 1899
2808.04 1868
2808.54 1946
2809.04 2086
2809.54 2075
2810.04 2065
2810.54 2090
2811.04 2000
2811.54 1881
2812.04 1791
2812.54 1590
2813.04 1656
2813.54 1610
2814.04 1487
2814.54 1398
2815.04 1417
2815.54 1304
2816.04 1238
2816.54 1398
2817.04 1337
2817.54 1267
2818.04 1399
2818.54 1415
2819.04 1272
2819.54 1184
2820.04 1178
2820.54 1190
2821.04 1377
2821.54 1366
2822.04 1291
2822.54 1318
2823.04 1165
2823.54 1173
2824.04 1186
2824.55 1251
2825.05 1264
2825.55 1183
2826.05 1142
2826.55 1111
2827.05 1203
2827.55 1114
2828.05 1141
2828.55 1221
2829.06 1221
2829.56 1263
2830.06 1236
2830.56 1211
2831.06 1215
2831.56 1154
2832.06 1195
2832.57 1247
2833.07 1429
2833.57 1308
2834.07 1327
2834.57 1160
2835.07 1269
2835.58 1160
2836.08 1178
2836.58 1212
2837.08 1271
2837.58 1319
2838.09 1248
2838.59 1336
2839.09 1217
2839.59 1152
2840.10 1279
2840.60 1307
2841.10 1179
2841.60 1305
2842.11 1283
2842.61 1217
2843.11 1205
2843.61 1138
2844.12 1198
2844.62 1245
2845.12 1263
2845.62 1202
2846.13 1340
2846.63 1303
2847.13 1413
2847.64 1269
2848.14 1171
2848.64 1319
2849.14 1357
2849.65 1295
2850.15 1236
2850.65 1309
2851.16 1205
2851.66 1368
2852.16 1283
2852.67 1209
2853.17 1249
2853.67 1097
2854.18 1116
2854.68 1024
2855.18 1117
2855.69 1158
2856.19 1218
2856.70 1013
2857.20 1005
2857.70 1065
2858.21 1177
2858.71 1225
2859.22 1094
2859.72 1082
2860.22 1179
2860.73 1130
2861.23 1144
2861.74 1233
2862.24 1183
2862.74 1149
2863.25 1077
2863.75 1131
2864.26 1074
2864.76 1045
2865.27 934
2865.77 906
2866.28 1004
2866.78 1117
2867.28 1138
2867.79 1017
2868.29 1010
2868.80 1011
2869.30 975
2869.81 1067
2870.31 1069
2870.82 1053
2871.32 1069
2871.83 1183
2872.33 1297
2872.84 1223
2873.34 1212
2873.85 1195
2874.36 1095
2874.86 1158
2875.37 1257
2875.87 1341
2876.38 1248
2876.88 1198
2877.39 1244
2877.89 1371
2878.40 1206
2878.90 1214
2879.41 1260
2879.92 1176
2880.42 1245
2880.93 1450
2881.43 1540
2881.94 1408
2882.45 1305
2882.95 1552
2883.46 1454
2883.96 1449
2884.47 1467
2884.98 1599
2885.48 1664
2885.99 1709
2886.50 1750
2887.00 1751
2887.51 1748
2888.02 1674
2888.52 1704
2889.03 1763
2889.53 1825
2890.04 1679
2890.55 1596
2891.06 1576
2891.56 1415
2892.07 1427
2892.58 1426
2893.08 1503
2893.59 1387
2894.10 1298
2894.60 1282
2895.11 1307
2895.62 1399
2896.13 1518
2896.63 1505
2897.14 1378
2897.65 1431
2898.15 1257
2898.66 1277
2899.17 1338
2899.68 1364
2900.18 1347
2900.69 1370
2901.20 1486
2901.71 1427
2902.22 1451
2902.72 1346
2903.23 1438
2903.74 1535
2904.25 1630
2904.75 1436
2905.26 1408
2905.77 1457
2906.28 1417
2906.79 1405
2907.30 1234
2907.80 1490
2908.31 1272
2908.82 1262
2909.33 1200
2909.84 1150
2910.35 1193
2910.85 1176
2911.36 1325
2911.87 1213
2912.38 1273
2912.89 1309
2913.40 1192
2913.91 1199
2914.41 1270
2914.92 1089
2915.43 1224
2915.94 1243
2916.45 1276
2916.96 1196
2917.47 1175
2917.98 1252
2918.49 1322
2919.00 1293
2919.51 1309
2920.01 1286
2920.52 1222
2921.03 1217
2921.54 1280
2922.05 1449
2922.56 1373
2923.07 1632
2923.58 1782
2924.09 1724
2924.60 2017
2925.11 2096
2925.62 2380
2926.13 2410
2926.64 2344
2927.15 2382
2927.66 2297
2928.17 2277
2928.68 2207
2929.19 2003
2929.70 1861
2930.21 1612
2930.72 1528
2931.23 1388
2931.74 1312
2932.25 1241
2932.76 1111
2933.27 1266
2933.78 1260
2934.29 1175
2934.80 1204
2935.31 1238
2935.83 1300
2936.34 1232
2936.85 1219
2937.36 1228
2937.87 1200
2938.38 1188
2938.89 1288
2939.40 1272
2939.91 1139
2940.42 1142
2940.94 1168
2941.45 1233
2941.96 1114
2942.47 1215
2942.98 1255
2943.49 1373
2944.00 1410
2944.51 1358
2945.03 1445
2945.54 1523
2946.05 1511
2946.56 1660
2947.07 1588
2947.58 1582
2948.10 1756
2948.61 1630
2949.12 1701
2949.63 1704
2950.14 1604
2950.66 1471
2951.17 1470
2951.68 1451
2952.19 1346
2952.70 1359
2953.22 1342
2953.73 1341
2954.24 1299
2954.75 1397
2955.26 1340
2955.78 1267
2956.29 1221
2956.80 1201
2957.31 1117
2957.83 1386
2958.34 1313
2958.85 1439
2959.37 1366
2959.88 1312
2960.39 1314
2960.90 1433
2961.42 1511
2961.93 1358
2962.44 1398
2962.96 1411
2963.47 1563
2963.98 1490
2964.50 1395
2965.01 1343
2965.52 1394
2966.04 1317
2966.55 1319
2967.06 1290
2967.58 1276
2968.09 1246
2968.60 1173
2969.12 1127
2969.63 1033
2970.14 1216
2970.66 1264
2971.17 1285
2971.68 1129
2972.20 1430
2972.71 1330
2973.23 1379
2973.74 1206
2974.25 1180
2974.77 1269
2975.28 1095
2975.80 1069
2976.31 1281
2976.83 1196
2977.34 1110
2977.85 1116
2978.37 1129
2978.88 1151
2979.40 1069
2979.91 1102
2980.43 1059
2980.94 1146
2981.46 1211
2981.97 1252
2982.48 1322
2983.00 1384
2983.51 1286
2984.03 1320
2984.54 1263
2985.06 1360
2985.57 1385
2986.09 1303
2986.60 1298
2987.12 1301
2987.63 1429
2988.15 1395
2988.67 1501
2989.18 1332
2989.70 1438
2990.21 1399
2990.73 1402
2991.24 1478
2991.76 1374
2992.27 1591
2992.79 1395
2993.30 1320
2993.82 1360
2994.34 1389
2994.85 1518
2995.37 1620
2995.88 1543
2996.40 1709
2996.92 1693
2997.43 1643
2997.95 1725
2998.46 1702
2998.98 1676
2999.50 1716
3000.01 1946
3000.53 1922
3001.05 1924
3001.56 2034
3002.08 2170
3002.59 2224
3003.11 2243
3003.63 2490
3004.14 2830
3004.66 2919
3005.18 3118
3005.69 3109
3006.21 2861
3006.73 2997
3007.24 3098
3007.76 2955
3008.28 2458
3008.80 2364
3009.31 2210
3009.83 2095
3010.35 1638
3010.86 1579
3011.38 1629
3011.90 1629
3012.42 1459
3012.93 1411
3013.45 1592
3013.97 1563
3014.49 1416
3015.00 1394
3015.52 1351
3016.04 1504
3016.56 1502
3017.07 1311
3017.59 1577
3018.11 1512
3018.63 1401
3019.15 1460
3019.66 1453
3020.18 1686
3020.70 1520
3021.22 1581
3021.74 1659
3022.25 1496
3022.77 1604
3023.29 1538
3023.81 1636
3024.33 1634
3024.85 1619
3025.36 1789
3025.88 1756
3026.40 1737
3026.92 1619
3027.44 1691
3027.96 1505
3028.48 1505
3028.99 1604
3029.51 1566
3030.03 1314
3030.55 1369
3031.07 1366
3031.59 1303
3032.11 1264
3032.63 1114
3033.15 1074
3033.66 1332
3034.18 1312
3034.70 1314
3035.22 1385
3035.74 1386
3036.26 1393
3036.78 1263
3037.30 1473
3037.82 1495
3038.34 1286
3038.86 1302
3039.38 1201
3039.90 1111
3040.42 1249
3040.94 1336
3041.46 1277
3041.98 1141
3042.50 1201
3043.02 1273
3043.54 1217
3044.06 1294
3044.58 1294
3045.10 1234
3045.62 1291
3046.14 1326
3046.66 1247
3047.18 1113
3047.70 1182
3048.22 1138
3048.74 1232
3049.26 1168
3049.78 1189
3050.30 1205
3050.82 1264
3051.34 1221
3051.86 1234
3052.38 1223
3052.90 1080
3053.43 1049
3053.95 1151
3054.47 1305
3054.99 1039
3055.51 1088
3056.03 1129
3056.55 1044
3057.07 1097
3057.59 1158
3058.12 1118
3058.64 1195
3059.16 1147
3059.68 1195
3060.20 1192
3060.72 1090
3061.24 1127
3061.77 1236
3062.29 1090
3062.81 1138
3063.33 1128
3063.85 1155
3064.37 1276
3064.90 1297
3065.42 1317
3065.94 1291
3066.46 1387
3066.98 1444
3067.51 1558
3068.03 1320
3068.55 1380
3069.07 1461
3069.59 1419
3070.12 1248
3070.64 1339
3071.16 1339
3071.68 1498
3072.21 1355
3072.73 1307
3073.25 1375
3073.77 1284
3074.30 1356
3074.82 1316
3075.34 1359
3075.86 1355
3076.39 1261
3076.91 1289
3077.43 1241
3077.96 1378
3078.48 1380
3079.00 1446
3079.52 1457
3080.05 1492
3080.57 1417
3081.09 1436
3081.62 1538
3082.14 1603
3082.66 1592
3083.19 1621
3083.71 1587
3084.23 1542
3084.76 1560
3085.28 1586
3085.80 1572
3086.33 1425
3086.85 1544
3087.38 1499
3087.90 1518
3088.42 1595
3088.95 1400
3089.47 1380
3090.00 1521
3090.52 1427
3091.04 1545
3091.57 1431
3092.09 1389
3092.62 1429
3093.14 1477
3093.66 1569
3094.19 1439
3094.71 1723
3095.24 1646
3095.76 1733
3096.29 1672
3096.81 1774
3097.34 1797
3097.86 1685
3098.38 1748
3098.91 1932
3099.43 2072
3099.96 2377
3100.48 2672
3101.01 3036
3101.53 3320
3102.06 3930
3102.58 4522
3103.11 5070
3103.63 5357
3104.16 5360
3104.68 5956
3105.21 5525
3105.73 5320
3106.26 4869
3106.79 3907
3107.31 3503
3107.84 3240
3108.36 2500
3108.89 2129
3109.41 2058
3109.94 1988
3110.46 1988
3110.99 1986
3111.52 2124
3112.04 2054
3112.57 1748
3113.09 2030
3113.62 1963
3114.15 1696
3114.67 1766
3115.20 1701
3115.72 1562
3116.25 1561
3116.78 1580
3117.30 1535
3117.83 1362
3118.35 1403
3118.88 1452
3119.41 1376
3119.93 1343
3120.46 1528
3120.99 1583
3121.51 1600
3122.04 1699
3122.57 1606
3123.09 1666
3123.62 1551
3124.15 1618
3124.67 1608
3125.20 1377
3125.73 1580
3126.26 1548
3126.78 1405
3127.31 1356
3127.84 1360
3128.36 1441
3128.89 1319
3129.42 1381
3129.95 1382
3130.47 1409
3131.00 1335
3131.53 1369
3132.06 1288
3132.58 1415
3133.11 1326
3133.64 1421
3134.17 1384
3134.69 1289
3135.22 1193
3135.75 1064
3136.28 1253
3136.81 1390
3137.33 1431
3137.86 1484
3138.39 1453
3138.92 1495
3139.45 1437
3139.97 1536
3140.50 1477
3141.03 1405
3141.56 1323
3142.09 1338
3142.62 1299
3143.14 1264
3143.67 1381
3144.20 1458
3144.73 1494
3145.26 1382
3145.79 1342
3146.32 1466
3146.84 1432
3147.37 1461
3147.90 1538
3148.43 1635
3148.96 1456
3149.49 1412
3150.02 1461
3150.55 1548
3151.08 1517
3151.61 1476
3152.13 1354
3152.66 1420
3153.19 1316
3153.72 1292
3154.25 1332
3154.78 1272
3155.31 1342
3155.84 1423
3156.37 1309
3156.90 1378
3157.43 1429
3157.96 1468
3158.49 1551
3159.02 1478
3159.55 1481
3160.08 1428
3160.61 1446
3161.14 1309
3161.67 1247
3162.20 1196
3162.73 1152
3163.26 1243
3163.79 1133
3164.32 1261
3164.85 1298
3165.38 1313
3165.91 1310
3166.44 1262
3166.97 1187
3167.50 1188
3168.03 1267
3168.56 1293
3169.09 1163
3169.62 1226
3170.15 1335
3170.69 1249
3171.22 1214
3171.75 1312
3172.28 1351
3172.81 1151
3173.34 1134
3173.87 1161
3174.40 1219
3174.93 1316
3175.46 1450
3176.00 1438
3176.53 1379
3177.06 1460
3177.59 1313
3178.12 1375
3178.65 1334
3179.18 1290
3179.72 1251
3180.25 1274
3180.78 1172
3181.31 1240
3181.84 1298
3182.37 1262
3182.91 1241
3183.44 1222
3183.97 1151
3184.50 1097
3185.03 1214
3185.56 1113
3186.10 1267
3186.63 1195
3187.16 1202
3187.69 1044
3188.23 1064
3188.76 1150
3189.29 1308
3189.82 1246
3190.36 1285
3190.89 1294
3191.42 1172
3191.95 1148
3192.49 1187
3193.02 1297
3193.55 1124
3194.08 1084
3194.62 1148
3195.15 1253
3195.68 1284
3196.21 1355
3196.75 1275
3197.28 1177
3197.81 1216
3198.35 1229
3198.88 1136
3199.41 1137
3199.95 1282
3200.48 1294
3201.01 1357
3201.55 1205
3202.08 1320
3202.61 1330
3203.15 1335
3203.68 1228
3204.21 1300
3204.75 1274
3205.28 1250
3205.81 1300
3206.35 1306
3206.88 1251
3207.42 1355
3207.95 1380
3208.48 1377
3209.02 1386
3209.55 1456
3210.09 1374
3210.62 1328
3211.15 1253
3211.69 1294
3212.22 1257
3212.76 1448
3213.29 1312
3213.83 1390
3214.36 1312
3214.89 1359
3215.43 1331
3215.96 1383
3216.50 1306
3217.03 1282
3217.57 1405
3218.10 1175
3218.64 1214
3219.17 1243
3219.71 1354
3220.24 1275
3220.78 1370
3221.31 1251
3221.85 1177
3222.38 1248
3222.92 1220
3223.45 1073
3223.99 1103
3224.52 1204
3225.06 1301
3225.59 1375
3226.13 1251
3226.66 1344
3227.20 1335
3227.73 1211
3228.27 1196
3228.81 1150
3229.34 1203
3229.88 1225
3230.41 1254
3230.95 1197
3231.48 1105
3232.02 1118
3232.56 1239
3233.09 1201
3233.63 1319
3234.16 1244
3234.70 1268
3235.24 1211
3235.77 1252
3236.31 1186
3236.85 1315
3237.38 1287
3237.92 1330
3238.45 1377
3238.99 1367
3239.53 1444
3240.06 1318
3240.60 1292
3241.14 1300
3241.67 1283
3242.21 1421
3242.75 1451
3243.28 1317
3243.82 1337
3244.36 1310
3244.90 1338
3245.43 1179
3245.97 1270
3246.51 1395
3247.04 1450
3247.58 1373
3248.12 1350
3248.66 1379
3249.19 1365
3249.73 1328
3250.27 1290
3250.81 1337
3251.34 1282
3251.88 1311
3252.42 1419
3252.96 1297
3253.49 1456
3254.03 1484
3254.57 1552
3255.11 1600
3255.64 1769
3256.18 1549
3256.72 1461
3257.26 1662
3257.80 1700
3258.33 1866
3258.87 1874
3259.41 1786
3259.95 1910
3260.49 2026
3261.03 2072
3261.56 2327
3262.10 2359
3262.64 2626
3263.18 2898
3263.72 2942
3264.26 2917
3264.79 3188
3265.33 3380
3265.87 3390
3266.41 3801
3266.95 4013
3267.49 4268
3268.03 4254
3268.57 3586
3269.10 3516
3269.64 3368
3270.18 3065
3270.72 2651
3271.26 2492
3271.80 2207
3272.34 2024
3272.88 1793
3273.42 1710
3273.96 1707
3274.50 1829
3275.04 1723
3275.58 1667
3276.12 1779
3276.66 1685
3277.19 1594
3277.73 1583
3278.27 1536
3278.81 1579
3279.35 1660
3279.89 1801
3280.43 1846
3280.97 1821
3281.51 1869
3282.05 1898
3282.59 2020
3283.13 1960
3283.67 1978
3284.21 1886
3284.75 1864
3285.29 2016
3285.83 2094
3286.38 2111
3286.92 1984
3287.46 1821
3288.00 2013
3288.54 2058
3289.08 2045
3289.62 1905
3290.16 2003
3290.70 1960
3291.24 1999
3291.78 2044
3292.32 2076
3292.86 2369
3293.40 2396
3293.95 2561
3294.49 2633
3295.03 2851
3295.57 2959
3296.11 3189
3296.65 2883
3297.19 3033
3297.73 2969
3298.28 2998
3298.82 2850
3299.36 2569
3299.90 2444
3300.44 2483
3300.98 2213
3301.52 2093
3302.07 2018
3302.61 1995
3303.15 1785
3303.69 1823
3304.23 1848
3304.77 1852
3305.32 1786
3305.86 1840
3306.40 1721
3306.94 1680
3307.49 1744
3308.03 1883
3308.57 1753
3309.11 1663
3309.65 1671
3310.20 1634
3310.74 1633
3311.28 1788
3311.82 1706
3312.37 1652
3312.91 1746
3313.45 1719
3313.99 1621
3314.54 1744
3315.08 1858
3315.62 1969
3316.17 2019
3316.71 2074
3317.25 2051
3317.79 2096
3318.34 2119
3318.88 2280
3319.42 2420
3319.97 2305
3320.51 2383
3321.05 2325
3321.60 2457
3322.14 2444
3322.68 2431
3323.23 2213
3323.77 2311
3324.31 2386
3324.86 2259
3325.40 2167
3325.94 2267
3326.49 2146
3327.03 2014
3327.58 2062
3328.12 2124
3328.66 1971
3329.21 1969
3329.75 2106
3330.29 2232
3330.84 2551
3331.38 3030
3331.93 3950
3332.47 4688
3333.02 5438
3333.56 6778
3334.10 8079
3334.65 9646
3335.19 11708
3335.74 12733
3336.28 13839
3336.83 14608
3337.37 14732
3337.92 14215
3338.46 13896
3339.00 12621
3339.55 10983
3340.09 9470
3340.64 8058
3341.18 6686
3341.73 5275
3342.27 4572
3342.82 4004
3343.36 3323
3343.91 2967
3344.45 2652
3345.00 2327
3345.54 2186
3346.09 1908
3346.64 1938
3347.18 1921
3347.73 1859
3348.27 1901
3348.82 1774
3349.36 1866
3349.91 1977
3350.45 1889
3351.00 1778
3351.55 1815
3352.09 1882
3352.64 1674
3353.18 1748
3353.73 1842
3354.27 1870
3354.82 1733
3355.37 1942
3355.91 1961
3356.46 1918
3357.00 1978
3357.55 1755
3358.10 1740
3358.64 1852
3359.19 1849
3359.74 1844
3360.28 1738
3360.83 1715
3361.38 1743
3361.92 1599
3362.47 1575
3363.02 1641
3363.56 1591
3364.11 1626
3364.66 1797
3365.20 1632
3365.75 1776
3366.30 1934
3366.84 1926
3367.39 1710
3367.94 1539
3368.48 1642
3369.03 1665
3369.58 1736
3370.13 1884
3370.67 1793
3371.22 1871
3371.77 1976
3372.32 2122
3372.86 2252
3373.41 2643
3373.96 2508
3374.51 2516
3375.05 2921
3375.60 2935
3376.15 2823
3376.70 2558
3377.24 2378
3377.79 2298
3378.34 2271
3378.89 2127
3379.44 1904
3379.98 1722
3380.53 1639
3381.08 1653
3381.63 1693
3382.18 1506
3382.73 1410
3383.27 1389
3383.82 1535
3384.37 1414
3384.92 1352
3385.47 1458
3386.02 1386
3386.56 1312
3387.11 1336
3387.66 1305
3388.21 1368
3388.76 1411
3389.31 1451
3389.86 1422
3390.41 1347
3390.95 1431
3391.50 1380
3392.05 1322
3392.60 1336
3393.15 1413
3393.70 1395
3394.25 1532
3394.80 1605
3395.35 1507
3395.90 1335
3396.45 1329
3397.00 1303
3397.55 1373
3398.10 1374
3398.64 1249
3399.19 1371
3399.74 1329
3400.29 1415
3400.84 1392
3401.39 1336
3401.94 1291
3402.49 1403
3403.04 1295
3403.59 1384
3404.14 1312
3404.69 1197
3405.24 1297
3405.79 1384
3406.34 1430
3406.89 1377
3407.44 1388
3407.99 1284
3408.54 1269
3409.09 1364
3409.65 1412
3410.20 1391
3410.75 1590
3411.30 1547
3411.85 1542
3412.40 1749
3412.95 1796
3413.50 1755
3414.05 1643
3414.60 1752
3415.15 1714
3415.70 1683
3416.25 1678
3416.81 1686
3417.36 1582
3417.91 1451
3418.46 1417
3419.01 1363
3419.56 1434
3420.11 1427
3420.66 1519
3421.22 1464
3421.77 1400
3422.32 1304
3422.87 1368
3423.42 1449
3423.97 1581
3424.52 1639
3425.08 1689
3425.63 1573
3426.18 1615
3426.73 1534
3427.28 1467
3427.84 1489
3428.39 1390
3428.94 1251
3429.49 1282
3430.04 1367
3430.60 1337
3431.15 1378
3431.70 1286
3432.25 1246
3432.80 1253
3433.36 1345
3433.91 1386
3434.46 1299
3435.01 1342
3435.57 1344
3436.12 1227
3436.67 1176
3437.22 1295
3437.78 1464
3438.33 1334
3438.88 1151
3439.44 1275
3439.99 1296
3440.54 1333
3441.09 1381
3441.65 1263
3442.20 1262
3442.75 1157
3443.31 1158
3443.86 1223
3444.41 1263
3444.97 1309
3445.52 1313
3446.07 1271
3446.63 1336
3447.18 1445
3447.73 1255
3448.29 1375
3448.84 1216
3449.40 1196
3449.95 1344
3450.50 1298
3451.06 1216
3451.61 1235
3452.16 1214
3452.72 1079
3453.27 1050
3453.83 1185
3454.38 1198
3454.93 1158
3455.49 1184
3456.04 1238
3456.60 1104
3457.15 1187
3457.71 1129
3458.26 1098
3458.81 1181
3459.37 1236
3459.92 1185
3460.48 1175
3461.03 1203
3461.59 1213
3462.14 1257
3462.70 1231
3463.25 1238
3463.81 1216
3464.36 1328
3464.92 1211
3465.47 1116
3466.03 1176
3466.58 1231
3467.14 1289
3467.69 1234
3468.25 1212
3468.80 1139
3469.36 1245
3469.91 1205
3470.47 1389
3471.02 1336
3471.58 1348
3472.13 1355
3472.69 1391
3473.24 1396
3473.80 1308
3474.36 1395
3474.91 1354
3475.47 1347
3476.02 1318
3476.58 1326
3477.13 1302
3477.69 1395
3478.25 1349
3478.80 1405
3479.36 1347
3479.91 1342
3480.47 1541
3481.03 1431
3481.58 1482
3482.14 1405
3482.70 1353
3483.25 1399
3483.81 1449
3484.37 1543
3484.92 1634
3485.48 1589
3486.04 1579
3486.59 1467
3487.15 1435
3487.71 1522
3488.26 1599
3488.82 1892
3489.38 1888
3489.93 2020
3490.49 2280
3491.05 2429
3491.60 2715
3492.16 2916
3492.72 3234
3493.27 3139
3493.83 3149
3494.39 3171
3494.95 3019
3495.50 2869
3496.06 2721
3496.62 2736
3497.18 2631
3497.73 2819
3498.29 3037
3498.85 3139
3499.41 3225
3499.96 3448
3500.52 3566
3501.08 3755
3501.64 3678
3502.20 3722
3502.75 3638
3503.31 3446
3503.87 3370
3504.43 3380
3504.99 3336
3505.54 3203
3506.10 3450
3506.66 3344
3507.22 3092
3507.78 2958
3508.34 2910
3508.89 2715
3509.45 2474
3510.01 2392
3510.57 2136
3511.13 2149
3511.69 1903
3512.25 1713
3512.80 1626
3513.36 1487
3513.92 1693
3514.48 1686
3515.04 1449
3515.60 1578
3516.16 1653
3516.72 1561
3517.28 1511
3517.83 1427
3518.39 1545
3518.95 1561
3519.51 1640
3520.07 1757
3520.63 1796
3521.19 1806
3521.75 1699
3522.31 1856
3522.87 1968
3523.43 2108
3523.99 2144
3524.55 2205
3525.11 2343
3525.67 2010
3526.23 1971
3526.79 1940
3527.35 1754
3527.91 1806
3528.47 1825
3529.03 1500
3529.59 1410
3530.15 1335
3530.71 1259
3531.27 1386
3531.83 1387
3532.39 1397
3532.95 1336
3533.51 1452
3534.07 1292
3534.63 1350
3535.19 1510
3535.75 1402
3536.31 1489
3536.87 1384
3537.43 1463
3537.99 1404
3538.55 1357
3539.12 1470
3539.68 1438
3540.24 1487
3540.80 1487
3541.36 1495
3541.92 1748
3542.48 1675
3543.04 1490
3543.60 1529
3544.16 1557
3544.73 1727
3545.29 1821
3545.85 1628
3546.41 1743
3546.97 1609
3547.53 1491
3548.09 1366
3548.66 1354
3549.22 1254
3549.78 1341
3550.34 1420
3550.90 1351
3551.46 1234
3552.03 1187
3552.59 1330
3553.15 1236
3553.71 1175
3554.27 1272
3554.84 1276
3555.40 1253
3555.96 1424
3556.52 1205
3557.09 1160
3557.65 1340
3558.21 1330
3558.77 1298
3559.33 1281
3559.90 1283
3560.46 1312
3561.02 1231
3561.58 1242
3562.15 1191
3562.71 1206
3563.27 1281
3563.84 1310
3564.40 1299
3564.96 1241
3565.52 1179
3566.09 1156
3566.65 1161
3567.21 1160
3567.78 1127
3568.34 1244
3568.90 1200
3569.47 1216
3570.03 1167
3570.59 1109
3571.16 1106
3571.72 1142
3572.28 1040
3572.85 1010
3573.41 1073
3573.97 1116
3574.54 1040
3575.10 1152
3575.66 1187
3576.23 1070
3576.79 1263
3577.36 1256
3577.92 1252
3578.48 1191
3579.05 1204
3579.61 1207
3580.18 1117
3580.74 1135
3581.30 1218
3581.87 1224
3582.43 1133
3583.00 1214
3583.56 1128
3584.13 1251
3584.69 1196
3585.25 1139
3585.82 1130
3586.38 1029
3586.95 1082
3587.51 1108
3588.08 1230
3588.64 1253
3589.21 1245
3589.77 1120
3590.34 1217
3590.90 1253
3591.47 1259
3592.03 1345
3592.60 1210
3593.16 1215
3593.73 1119
3594.29 1116
3594.86 1233
3595.42 1327
3595.99 1164
3596.55 1207
3597.12 1259
3597.68 1092
3598.25 1141
3598.82 1219
3599.38 1369
3599.95 1311
3600.51 1227
3601.08 1304
3601.64 1316
3602.21 1237
3602.78 1223
3603.34 1230
3603.91 1231
3604.47 1263
3605.04 1152
3605.61 1194
3606.17 1190
3606.74 1222
3607.30 1111
3607.87 1038
3608.44 1013
3609.00 1140
3609.57 1044
3610.14 1180
3610.70 1090
3611.27 1047
3611.84 1115
3612.40 1106
3612.97 1275
3613.54 1286
3614.10 1428
3614.67 1711
3615.24 1722
3615.80 2178
3616.37 2282
3616.94 2401
3617.50 2530
3618.07 3060
3618.64 3205
3619.21 3388
3619.77 3452
3620.34 3169
3620.91 3055
3621.47 2779
3622.04 2453
3622.61 2215
3623.18 1998
3623.74 1829
3624.31 1726
3624.88 1517
3625.45 1403
3626.01 1274
3626.58 1271
3627.15 1193
3627.72 1270
3628.29 1234
3628.85 1135
3629.42 1190
3629.99 1152
3630.56 1198
3631.13 1226
3631.69 1177
3632.26 1167
3632.83 1138
3633.40 1213
3633.97 1211
3634.54 1127
3635.10 1156
3635.67 1209
3636.24 1295
3636.81 1264
3637.38 1253
3637.95 1399
3638.52 1490
3639.08 1476
3639.65 1732
3640.22 1774
3640.79 1853
3641.36 1975
3641.93 2021
3642.50 1992
3643.07 2050
3643.64 2238
3644.20 2063
3644.77 2066
3645.34 1941
3645.91 1919
3646.48 1753
3647.05 1702
3647.62 1739
3648.19 1579
3648.76 1555
3649.33 1682
3649.90 1685
3650.47 1657
3651.04 1576
3651.61 1581
3652.18 1713
3652.75 1704
3653.32 1709
3653.89 1589
3654.46 1685
3655.03 1804
3655.60 1863
3656.17 1916
3656.74 1952
3657.31 2014
3657.88 2140
3658.45 2018
3659.02 2099
3659.59 2396
3660.16 2558
3660.73 2575
3661.30 2399
3661.87 2184
3662.44 2341
3663.01 2290
3663.58 1990
3664.15 1704
3664.72 1820
3665.29 1856
3665.86 1735
3666.43 1510
3667.01 1570
3667.58 1505
3668.15 1537
3668.72 1479
3669.29 1512
3669.86 1543
3670.43 1533
3671.00 1428
3671.57 1409
3672.15 1303
3672.72 1435
3673.29 1431
3673.86 1492
3674.43 1596
3675.00 1553
3675.57 1417
3676.15 1446
3676.72 1503
3677.29 1484
3677.86 1365
3678.43 1527
3679.00 1537
3679.58 1465
3680.15 1282
3680.72 1276
3681.29 1380
3681.86 1347
3682.44 1279
3683.01 1314
3683.58 1396
3684.15 1392
3684.73 1441
3685.30 1574
3685.87 1672
3686.44 1510
3687.02 1646
3687.59 1662
3688.16 1872
3688.73 1926
3689.31 1924
3689.88 2104
3690.45 2053
3691.02 2293
3691.60 2126
3692.17 1860
3692.74 1880
3693.32 1774
3693.89 1882
3694.46 1846
3695.03 1680
3695.61 1625
3696.18 1685
3696.75 1418
3697.33 1343
3697.90 1493
3698.47 1492
3699.05 1449
3699.62 1402
3700.19 1465
3700.77 1579
3701.34 1477
3701.91 1496
3702.49 1497
3703.06 1354
3703.64 1485
3704.21 1395
3704.78 1330
3705.36 1348
3705.93 1362
3706.51 1426
3707.08 1364
3707.65 1367
3708.23 1403
3708.80 1375
3709.38 1393
3709.95 1426
3710.52 1419
3711.10 1402
3711.67 1427
3712.25 1429
3712.82 1416
3713.40 1391
3713.97 1282
3714.55 1244
3715.12 1323
3715.69 1247
3716.27 1132
3716.84 1169
3717.42 1232
3717.99 1215
3718.57 1298
3719.14 1339
3719.72 1233
3720.29 1284
3720.87 1319
3721.44 1352
3722.02 1239
3722.59 1201
3723.17 1163
3723.75 1170
3724.32 1179
3724.90 1057
3725.47 1063
3726.05 1093
3726.62 1089
3727.20 1161
3727.77 1193
3728.35 1133
3728.92 1171
3729.50 1270
3730.08 1358
3730.65 1416
3731.23 1468
3731.80 1781
3732.38 1757
3732.96 1683
3733.53 1632
3734.11 1723
3734.68 1847
3735.26 1769
3735.84 1691
3736.41 1617
3736.99 1604
3737.57 1445
3738.14 1288
3738.72 1348
3739.30 1297
3739.87 1298
3740.45 1216
3741.03 1168
3741.60 1135
3742.18 1099
3742.76 1131
3743.33 1030
3743.91 973
3744.49 1028
3745.06 1103
3745.64 1117
3746.22 1183
3746.79 1188
3747.37 1232
3747.95 1135
3748.53 1147
3749.10 1160
3749.68 1091
3750.26 1119
3750.83 1127
3751.41 1081
3751.99 1039
3752.57 1103
3753.14 1034
3753.72 1027
3754.30 961
3754.88 1133
3755.46 981
3756.03 980
3756.61 967
3757.19 922
3757.77 1044
3758.35 1021
3758.92 1026
3759.50 1013
3760.08 1142
3760.66 1219
3761.24 1246
3761.81 1166
3762.39 1206
3762.97 1151
3763.55 1154
3764.13 1154
3764.71 1067
3765.28 1168
3765.86 1187
3766.44 1115
3767.02 1008
3767.60 1050
3768.18 1036
3768.76 1079
3769.34 1176
3769.91 1101
3770.49 1149
3771.07 1179
3771.65 1178
3772.23 1201
3772.81 1176
3773.39 1032
3773.97 1069
3774.55 1070
3775.13 1121
3775.71 1017
3776.28 1002
3776.86 1016
3777.44 1024
3778.02 961
3778.60 899
3779.18 1002
3779.76 982
3780.34 1037
3780.92 1045
3781.50 922
3782.08 920
3782.66 1063
3783.24 1114
3783.82 907
3784.40 1023
3784.98 1121
3785.56 963
3786.14 952
3786.72 983
3787.30 969
3787.88 1224
3788.46 1132
3789.04 1069
3789.62 1048
3790.20 978
3790.78 975
3791.36 880
3791.94 997
3792.53 1073
3793.11 1005
3793.69 946
3794.27 1012
3794.85 1029
3795.43 1062
3796.01 1119
3796.59 1090
3797.17 1027
3797.75 1009
3798.33 1049
3798.91 1024
3799.50 1072
3800.08 1049
3800.66 1025
3801.24 1043
3801.82 1240
3802.40 1300
3802.98 1245
3803.57 1232
3804.15 1188
3804.73 1159
3805.31 1109
3805.89 1169
3806.47 1159
3807.05 1174
3807.64 1200
3808.22 1211
3808.80 1240
3809.38 1120
3809.96 1282
3810.55 1278
3811.13 1245
3811.71 1295
3812.29 1317
3812.87 1217
3813.46 1205
3814.04 1185
3814.62 1269
3815.20 1306
3815.79 1271
3816.37 1268
3816.95 1100
3817.53 1188
3818.12 1247
3818.70 1191
3819.28 1084
3819.86 1050
3820.45 1037
3821.03 1086
3821.61 1126
3822.20 961
3822.78 1100
3823.36 1026
3823.94 1063
3824.53 977
3825.11 983
3825.69 984
3826.28 1060
3826.86 1076
3827.44 1011
3828.03 932
3828.61 993
3829.19 1026
3829.78 1101
3830.36 988
3830.94 1050
3831.53 1160
3832.11 1144
3832.69 1062
3833.28 1178
3833.86 1160
3834.45 1165
3835.03 1196
3835.61 1150
3836.20 1084
3836.78 1051
3837.37 1110
3837.95 980
3838.53 984
3839.12 1085
3839.70 1175
3840.29 1155
3840.87 1132
3841.46 984
3842.04 1077
3842.62 1053
3843.21 1197
3843.79 1059
3844.38 1053
3844.96 1099
3845.55 1081
3846.13 1032
3846.72 1043
3847.30 1066
3847.89 1064
3848.47 1061
3849.06 1179
3849.64 1204
3850.23 1115
3850.81 1066
3851.40 1117
3851.98 1117
3852.57 1274
3853.15 1254
3853.74 1212
3854.32 1081
3854.91 1037
3855.49 1162
3856.08 1232
3856.66 1350
3857.25 1267
3857.84 1520
3858.42 1698
3859.01 1747
3859.59 1986
3860.18 2274
3860.76 2476
3861.35 2590
3861.94 2576
3862.52 2647
3863.11 2918
3863.69 2926
3864.28 2957
3864.87 2911
3865.45 2798
3866.04 2716
3866.62 2710
3867.21 2560
3867.80 2421
3868.38 2161
3868.97 1951
3869.56 1762
3870.14 1633
3870.73 1806
3871.32 1551
3871.90 1494
3872.49 1468
3873.08 1539
3873.66 1572
3874.25 1563
3874.84 1562
3875.42 1637
3876.01 1636
3876.60 1508
3877.19 1478
3877.77 1518
3878.36 1437
3878.95 1345
3879.53 1377
3880.12 1439
3880.71 1366
3881.30 1283
3881.88 1221
3882.47 1093
3883.06 1014
3883.65 1026
3884.23 1043
3884.82 1188
3885.41 1117
3886.00 1080
3886.58 1184
3887.17 1330
3887.76 1363
3888.35 1289
3888.94 1404
3889.52 1422
3890.11 1299
3890.70 1427
3891.29 1461
3891.88 1559
3892.46 1297
3893.05 1300
3893.64 1387
3894.23 1323
3894.82 1289
3895.41 1262
3895.99 1195
3896.58 1218
3897.17 1243
3897.76 1298
3898.35 1290
3898.94 1271
3899.53 1297
3900.12 1303
3900.70 1184
3901.29 1190
3901.88 1223
3902.47 1246
3903.06 1382
3903.65 1265
3904.24 1172
3904.83 1220
3905.42 1242
3906.01 1254
3906.60 1243
3907.18 1261
3907.77 1225
3908.36 1115
3908.95 1188
3909.54 1314
3910.13 1280
3910.72 1154
3911.31 1015
3911.90 1053
3912.49 1042
3913.08 969
3913.67 1026
3914.26 1163
3914.85 1063
3915.44 1053
3916.03 1117
3916.62 1083
3917.21 972
3917.80 1059
3918.39 1023
3918.98 1140
3919.57 1141
3920.16 1090
3920.75 1178
3921.34 1079
3921.93 1107
3922.52 1096
3923.11 1054
3923.70 1054
3924.30 945
3924.89 956
3925.48 973
3926.07 971
3926.66 1077
3927.25 1048
3927.84 1159
3928.43 1077
3929.02 1001
3929.61 1066
3930.20 1008
3930.80 1025
3931.39 1141
3931.98 1061
3932.57 1083
3933.16 1031
3933.75 1036
3934.34 1035
3934.93 1036
3935.53 1054
3936.12 1065
3936.71 1066
3937.30 891
3937.89 970
3938.48 963
3939.08 1145
3939.67 955
3940.26 895
3940.85 996
3941.44 1043
3942.04 987
3942.63 1062
3943.22 1095
3943.81 958
3944.40 882
3945.00 990
3945.59 940
3946.18 1077
3946.77 982
3947.36 858
3947.96 895
3948.55 904
3949.14 1039
3949.73 940
3950.33 940
3950.92 979
3951.51 967
3952.11 993
3952.70 922
3953.29 1006
3953.88 1006
3954.48 1052
3955.07 957
3955.66 1014
3956.26 1017
3956.85 947
3957.44 1116
3958.04 1081
3958.63 1038
3959.22 1060
3959.81 1206
3960.41 1067
3961.00 983
3961.60 1052
3962.19 1001
3962.78 1078
3963.38 1018
3963.97 998
3964.56 944
3965.16 928
3965.75 1031
3966.34 963
3966.94 940
3967.53 867
3968.13 1004
3968.72 849
3969.31 1141
3969.91 979
3970.50 909
3971.10 1069
3971.69 978
3972.28 994
3972.88 929
3973.47 976
3974.07 918
3974.66 821
3975.26 835
3975.85 980
3976.45 1022
3977.04 1000
3977.63 1113
3978.23 1186
3978.82 1119
3979.42 1090
3980.01 1032
3980.61 881
3981.20 962
3981.80 959
3982.39 971
3982.99 928
3983.58 885
3984.18 912
3984.77 873
3985.37 1002
3985.96 1020
3986.56 915
3987.16 1015
3987.75 1004
3988.35 939
3988.94 937
3989.54 951
3990.13 954
3990.73 937
3991.32 825
3991.92 891
3992.52 923
3993.11 874
3993.71 1004
3994.30 936
3994.90 1054
3995.50 951
3996.09 966
3996.69 1079
3997.28 1016
3997.88 1061
3998.48 1068
3999.07 1040
3999.67 1055
4000.26 1047
4000.86 944
4001.46 959
4002.05 1119
4002.65 1043
4003.25 1034
4003.84 1084
4004.44 1009
4005.04 959
4005.63 946
4006.23 921
4006.83 950
4007.42 1077
4008.02 1112
4008.62 1131
4009.21 1052
4009.81 1079
4010.41 1105
4011.01 1103
4011.60 1097
4012.20 1104
4012.80 1016
4013.40 1077
4013.99 1080
4014.59 1171
4015.19 1276
4015.78 1203
4016.38 1289
4016.98 1331
4017.58 1412
4018.18 1300
4018.77 1354
4019.37 1260
4019.97 1145
4020.57 1140
4021.16 1200
4021.76 1078
4022.36 1108
4022.96 1209
4023.56 1110
4024.15 964
4024.75 1076
4025.35 1063
4025.95 1073
4026.55 1070
4027.15 1106
4027.74 1115
4028.34 1133
4028.94 1076
4029.54 1065
4030.14 1233
4030.74 1190
4031.34 1165
4031.93 1136
4032.53 1268
4033.13 1076
4033.73 981
4034.33 1124
4034.93 1136
4035.53 1040
4036.13 951
4036.73 951
4037.32 979
4037.92 980
4038.52 1075
4039.12 1071
4039.72 1014
4040.32 994
4040.92 938
4041.52 924
4042.12 886
4042.72 898
4043.32 1003
4043.92 906
4044.52 939
4045.12 935
4045.72 826
4046.32 915
4046.92 1017
4047.52 985
4048.12 860
4048.72 959
4049.32 969
4049.92 947
4050.52 1012
4051.12 1058
4051.72 1061
4052.32 1010
4052.92 1024
4053.52 1029
4054.12 1019
4054.72 1013
4055.32 963
4055.92 981
4056.52 988
4057.12 873
4057.72 885
4058.32 951
4058.92 964
4059.52 997
4060.12 866
4060.72 883
4061.33 844
4061.93 971
4062.53 864
4063.13 805
4063.73 947
4064.33 842
4064.93 856
4065.53 870
4066.13 827
4066.74 801
4067.34 838
4067.94 819
4068.54 840
4069.14 840
4069.74 850
4070.34 883
4070.95 898
4071.55 845
4072.15 836
4072.75 807
4073.35 836
4073.95 896
4074.56 926
4075.16 989
4075.76 859
4076.36 913
4076.96 971
4077.57 759
4078.17 746
4078.77 774
4079.37 983
4079.97 964
4080.58 885
4081.18 824
4081.78 915
4082.38 882
4082.99 898
4083.59 854
4084.19 849
4084.79 833
4085.40 807
4086.00 845
4086.60 864
4087.21 810
4087.81 753
4088.41 834
4089.01 867
4089.62 829
4090.22 895
4090.82 890
4091.43 856
4092.03 898
4092.63 929
4093.24 875
4093.84 940
4094.44 877
4095.05 860
4095.65 940
4096.25 1002
4096.86 971
4097.46 890
4098.06 888
4098.67 932
4099.27 814
4099.87 927
4100.48 853
4101.08 803
4101.69 806
4102.29 872
4102.89 756
4103.50 755
4104.10 789
4104.71 884
4105.31 799
4105.91 756
4106.52 765
4107.12 833
4107.73 772
4108.33 727
4108.94 828
4109.54 726
4110.14 773
4110.75 863
4111.35 862
4111.96 847
4112.56 902
4113.17 769
4113.77 880
4114.38 750
4114.98 722
4115.59 829
4116.19 853
4116.80 925
4117.40 831
4118.01 824
4118.61 820
4119.22 914
4119.82 868
4120.43 918
4121.03 950
4121.64 815
4122.24 906
4122.85 859
4123.46 963
4124.06 995
4124.67 1001
4125.27 969
4125.88 913
4126.48 790
4127.09 877
4127.69 939
4128.30 869
4128.91 885
4129.51 901
4130.12 892
4130.72 842
4131.33 833
4131.94 843
4132.54 930
4133.15 898
4133.76 913
4134.36 936
4134.97 869
4135.57 861
4136.18 1026
4136.79 1089
4137.39 984
4138.00 1032
4138.61 1114
4139.21 1117
4139.82 1170
4140.43 1013
4141.03 1054
4141.64 1151
4142.25 1043
4142.85 1004
4143.46 1091
4144.07 970
4144.67 856
4145.28 818
4145.89 841
4146.50 835
4147.10 937
4147.71 956
4148.32 942
4148.93 860
4149.53 893
4150.14 881
4150.75 921
4151.36 849
4151.96 795
4152.57 790
4153.18 876
4153.79 853
4154.39 801
4155.00 797
4155.61 860
4156.22 836
4156.82 858
4157.43 871
4158.04 929
4158.65 896
4159.26 793
4159.87 827
4160.47 794
4161.08 887
4161.69 875
4162.30 885
4162.91 881
4163.52 888
4164.12 991
4164.73 1004
4165.34 920
4165.95 1050
4166.56 1008
4167.17 1026
4167.78 944
4168.38 1069
4168.99 1010
4169.60 981
4170.21 994
4170.82 1027
4171.43 987
4172.04 920
4172.65 962
4173.26 962
4173.86 953
4174.47 1040
4175.08 1028
4175.69 962
4176.30 1071
4176.91 1084
4177.52 1062
4178.13 1091
4178.74 1098
4179.35 1079
4179.96 1018
4180.57 1032
4181.18 991
4181.79 1007
4182.40 1017
4183.01 931
4183.62 873
4184.23 910
4184.84 808
4185.45 855
4186.06 860
4186.67 925
4187.28 881
4187.89 906
4188.50 921
4189.11 959
4189.72 912
4190.33 844
4190.94 961
4191.55 1021
4192.16 996
4192.77 1012
4193.38 1238
4193.99 1315
4194.60 1202
4195.21 1210
4195.82 1285
4196.44 1308
4197.05 1310
4197.66 1329
4198.27 1140
4198.88 1121
4199.49 1087
4200.10 1017
4200.71 1100
4201.32 1034
4201.94 889
4202.55 965
4203.16 1068
4203.77 975
4204.38 1026
4204.99 1081
4205.60 1011
4206.21 1093
4206.83 1078
4207.44 1030
4208.05 1110
4208.66 1095
4209.27 1027
4209.89 1018
4210.50 1039
4211.11 987
4211.72 1068
4212.33 1027
4212.94 1026
4213.56 1088
4214.17 1108
4214.78 1118
4215.39 1139
4216.01 1133
4216.62 1174
4217.23 1251
4217.84 1274
4218.46 1467
4219.07 1547
4219.68 1475
4220.29 1702
4220.91 1886
4221.52 1945
4222.13 2040
4222.74 2137
4223.36 2153
4223.97 2302
4224.58 2441
4225.19 2355
4225.81 2357
4226.42 2211
4227.03 2298
4227.65 2315
4228.26 2315
4228.87 2213
4229.49 1984
4230.10 2089
4230.71 2046
4231.33 2112
4231.94 2120
4232.55 1978
4233.17 2097
4233.78 2042
4234.39 2252
4235.01 2345
4235.62 2661
4236.23 2472
4236.85 2316
4237.46 2381
4238.08 2325
4238.69 1960
4239.30 1785
4239.92 1494
4240.53 1365
4241.15 1345
4241.76 1375
4242.37 1274
4242.99 1194
4243.60 1300
4244.22 1233
4244.83 1288
4245.45 1320
4246.06 1204
4246.67 1249
4247.29 1445
4247.90 1439
4248.52 1233
4249.13 1230
4249.75 1353
4250.36 1320
4250.98 1222
4251.59 1230
4252.21 1300
4252.82 1206
4253.44 1169
4254.05 1205
4254.67 1170
4255.28 1121
4255.90 1190
4256.51 1180
4257.13 1128
4257.74 1155
4258.36 1113
4258.97 1148
4259.59 1051
4260.20 1150
4260.82 1121
4261.44 1092
4262.05 1018
4262.67 1079
4263.28 1049
4263.90 1132
4264.51 1182
4265.13 1221
4265.75 1073
4266.36 1134
4266.98 1102
4267.59 1049
4268.21 1009
4268.83 1014
4269.44 1093
4270.06 1079
4270.67 1167
4271.29 1119
4271.91 1099
4272.52 1186
4273.14 1180
4273.76 1176
4274.37 1281
4274.99 1356
4275.61 1450
4276.22 1380
4276.84 1323
4277.46 1350
4278.07 1261
4278.69 1165
4279.31 1315
4279.92 1236
4280.54 1161
4281.16 983
4281.77 884
4282.39 1002
4283.01 999
4283.63 968
4284.24 955
4284.86 948
4285.48 878
4286.09 971
4286.71 963
4287.33 932
4287.95 882
4288.56 969
4289.18 861
4289.80 934
4290.42 925
4291.03 849
4291.65 957
4292.27 883
4292.89 905
4293.51 919
4294.12 890
4294.74 891
4295.36 947
4295.98 898
4296.60 851
4297.21 998
4297.83 1010
4298.45 960
4299.07 881
4299.69 937
4300.31 921
4300.92 849
4301.54 865
4302.16 961
4302.78 976
4303.40 1001
4304.02 965
4304.63 883
4305.25 970
4305.87 968
4306.49 877
4307.11 1019
4307.73 985
4308.35 941
4308.97 1023
4309.59 939
4310.20 1021
4310.82 1080
4311.44 979
4312.06 1020
4312.68 929
4313.30 985
4313.92 1107
4314.54 1014
4315.16 1019
4315.78 1049
4316.40 1165
4317.02 1160
4317.64 1100
4318.26 1009
4318.88 1011
4319.50 1103
4320.12 1016
4320.74 1103
4321.36 978
4321.98 1124
4322.60 1125
4323.22 1126
4323.84 1197
4324.46 1187
4325.08 1270
4325.70 1215
4326.32 1213
4326.94 1221
4327.56 1140
4328.18 1231
4328.80 1167
4329.42 1052
4330.04 1099
4330.66 1084
4331.28 1026
4331.90 931
4332.52 943
4333.14 1121
4333.76 974
4334.38 1037
4335.00 1108
4335.63 1064
4336.25 1252
4336.87 1368
4337.49 1246
4338.11 1362
4338.73 1491
4339.35 1481
4339.97 1279
4340.59 1316
4341.22 1204
4341.84 1230
4342.46 1320
4343.08 1396
4343.70 1557
4344.32 1546
4344.94 1704
4345.57 1746
4346.19 1793
4346.81 2013
4347.43 2017
4348.05 2048
4348.67 2003
4349.30 1893
4349.92 1766
4350.54 1627
4351.16 1575
4351.78 1451
4352.41 1357
4353.03 1195
4353.65 1175
4354.27 1075
4354.90 1152
4355.52 1126
4356.14 1041
4356.76 1099
4357.38 1106
4358.01 1143
4358.63 1030
4359.25 1060
4359.87 1130
4360.50 1092
4361.12 969
4361.74 883
4362.37 935
4362.99 1009
4363.61 1029
4364.23 1032
4364.86 1010
4365.48 1120
4366.10 1095
4366.73 1130
4367.35 1041
4367.97 1069
4368.60 966
4369.22 950
4369.84 1080
4370.47 874
4371.09 825
4371.71 960
4372.34 977
4372.96 915
4373.58 916
4374.21 943
4374.83 954
4375.46 823
4376.08 883
4376.70 906
4377.33 911
4377.95 920
4378.57 1022
4379.20 1017
4379.82 1035
4380.45 1108
4381.07 1112
4381.70 1089
4382.32 1031
4382.94 1021
4383.57 1044
4384.19 1033
4384.82 1020
4385.44 1037
4386.07 1014
4386.69 988
4387.32 947
4387.94 1035
4388.56 1038
4389.19 1050
4389.81 1053
4390.44 1061
4391.06 1122
4391.69 1117
4392.31 1165
4392.94 1129
4393.56 1117
4394.19 1215
4394.81 1102
4395.44 985
4396.06 943
4396.69 988
4397.31 1048
4397.94 1097
4398.57 1023
4399.19 1061
4399.82 1038
4400.44 1048
4401.07 969
4401.69 940
4402.32 964
4402.94 1034
4403.57 975
4404.20 869
4404.82 851
4405.45 871
4406.07 1009
4406.70 1127
4407.33 1006
4407.95 1023
4408.58 1105
4409.20 993
4409.83 1037
4410.46 972
4411.08 979
4411.71 986
4412.34 1008
4412.96 956
4413.59 1024
4414.21 879
4414.84 856
4415.47 939
4416.09 856
4416.72 887
4417.35 846
4417.97 850
4418.60 843
4419.23 986
4419.86 1008
4420.48 973
4421.11 986
4421.74 1043
4422.36 902
4422.99 962
4423.62 885
4424.25 835
4424.87 894
4425.50 807
4426.13 838
4426.75 795
4427.38 827
4428.01 751
4428.64 711
4429.26 761
4429.89 833
4430.52 880
4431.15 887
4431.78 843
4432.40 830
4433.03 833
4433.66 886
4434.29 885
4434.91 866
4435.54 796
4436.17 783
4436.80 839
4437.43 789
4438.06 881
4438.68 909
4439.31 863
4439.94 772
4440.57 754
4441.20 834
4441.83 773
4442.45 779
4443.08 835
4443.71 848
4444.34 821
4444.97 949
4445.60 895
4446.23 860
4446.86 924
4447.48 901
4448.11 808
4448.74 987
4449.37 873
4450.00 807
4450.63 827
4451.26 831
4451.89 922
4452.52 864
4453.15 818
4453.78 920
4454.40 926
4455.03 876
4455.66 918
4456.29 919
4456.92 926
4457.55 778
4458.18 844
4458.81 901
4459.44 845
4460.07 843
4460.70 852
4461.33 797
4461.96 705
4462.59 762
4463.22 830
4463.85 767
4464.48 717
4465.11 831
4465.74 795
4466.37 744
4467.00 660
4467.63 730
4468.26 749
4468.89 661
4469.52 723
4470.15 788
4470.78 870
4471.41 826
4472.04 836
4472.68 780
4473.31 765
4473.94 741
4474.57 826
4475.20 799
4475.83 743
4476.46 754
4477.09 698
4477.72 702
4478.35 710
4478.98 820
4479.62 789
4480.25 884
4480.88 828
4481.51 801
4482.14 839
4482.77 814
4483.40 880
4484.04 825
4484.67 792
4485.30 790
4485.93 836
4486.56 856
4487.19 848
4487.82 804
4488.46 834
4489.09 879
4489.72 892
4490.35 833
4490.98 854
4491.62 799
4492.25 801
4492.88 753
4493.51 767
4494.14 707
4494.78 785
4495.41 742
4496.04 803
4496.67 878
4497.31 866
4497.94 901
4498.57 931
4499.20 830
4499.84 907
4500.47 970
4501.10 1041
4501.73 1034
4502.37 968
4503.00 914
4503.63 903
4504.27 817
4504.90 867
4505.53 939
4506.16 973
4506.80 973
4507.43 866
4508.06 884
4508.70 891
4509.33 850
4509.96 951
4510.60 970
4511.23 851
4511.86 916
4512.50 867
4513.13 918
4513.76 913
4514.40 946
4515.03 860
4515.66 971
4516.30 940
4516.93 858
4517.57 897
4518.20 831
4518.83 908
4519.47 838
4520.10 810
4520.74 838
4521.37 839
4522.00 947
4522.64 973
4523.27 935
4523.91 949
4524.54 1023
4525.18 1054
4525.81 1227
4526.44 1145
4527.08 1229
4527.71 1360
4528.35 1634
4528.98 1867
4529.62 2198
4530.25 2446
4530.89 2720
4531.52 3085
4532.16 3128
4532.79 3052
4533.43 3041
4534.06 2869
4534.70 2680
4535.33 2432
4535.97 2217
4536.60 1917
4537.24 1643
4537.87 1407
4538.51 1213
4539.14 1128
4539.78 1004
4540.41 961
4541.05 946
4541.68 973
4542.32 1041
4542.96 950
4543.59 1059
4544.23 964
4544.86 913
4545.50 975
4546.13 931
4546.77 899
4547.41 951
4548.04 913
4548.68 921
4549.31 948
4549.95 907
4550.59 917
4551.22 991
4551.86 786
4552.50 954
4553.13 826
4553.77 884
4554.40 907
4555.04 859
4555.68 847
4556.31 834
4556.95 841
4557.59 924
4558.22 909
4558.86 805
4559.50 829
4560.13 922
4560.77 933
4561.41 853
4562.04 924
4562.68 984
4563.32 911
4563.96 1065
4564.59 1012
4565.23 868
4565.87 885
4566.50 932
4567.14 1083
4567.78 1000
4568.42 1030
4569.05 1148
4569.69 1083
4570.33 1082
4570.97 1081
4571.60 1067
4572.24 1176
4572.88 1129
4573.52 1066
4574.16 962
4574.79 879
4575.43 961
4576.07 868
4576.71 851
4577.34 836
4577.98 951
4578.62 951
4579.26 880
4579.90 915
4580.54 866
4581.17 821
4581.81 878
4582.45 925
4583.09 868
4583.73 817
4584.37 849
4585.00 922
4585.64 964
4586.28 875
4586.92 839
4587.56 907
4588.20 990
4588.84 915
4589.48 954
4590.11 860
4590.75 883
4591.39 909
4592.03 818
4592.67 926
4593.31 1024
4593.95 1011
4594.59 972
4595.23 852
4595.87 853
4596.51 832
4597.15 871
4597.79 843
4598.42 834
4599.06 892
4599.70 925
4600.34 854
4600.98 878
4601.62 810
4602.26 943
4602.90 969
4603.54 887
4604.18 863
4604.82 877
4605.46 920
4606.10 944
4606.74 959
4607.38 925
4608.02 1016
4608.66 948
4609.30 1015
4609.94 922
4610.58 884
4611.22 834
4611.86 994
4612.50 925
4613.15 916
4613.79 887
4614.43 796
4615.07 907
4615.71 845
4616.35 894
4616.99 808
4617.63 899
4618.27 860
4618.91 778
4619.55 714
4620.19 766
4620.83 809
4621.48 826
4622.12 870
4622.76 846
4623.40 790
4624.04 848
4624.68 788
4625.32 863
4625.96 739
4626.61 867
4627.25 796
4627.89 703
4628.53 766
4629.17 768
4629.81 810
4630.46 841
4631.10 774
4631.74 913
4632.38 944
4633.02 724
4633.66 774
4634.31 757
4634.95 862
4635.59 896
4636.23 846
4636.88 926
4637.52 1005
4638.16 935
4638.80 965
4639.44 980
4640.09 963
4640.73 980
4641.37 867
4642.01 873
4642.66 899
4643.30 866
4643.94 979
4644.58 965
4645.23 963
4645.87 929
4646.51 949
4647.16 947
4647.80 991
4648.44 979
4649.08 930
4649.73 965
4650.37 1149
4651.01 1188
4651.66 1064
4652.30 1171
4652.94 1221
4653.59 1308
4654.23 1182
4654.87 1143
4655.52 1163
4656.16 1167
4656.80 979
4657.45 959
4658.09 838
4658.74 872
4659.38 887
4660.02 816
4660.67 775
4661.31 747
4661.95 755
4662.60 740
4663.24 831
4663.89 767
4664.53 739
4665.17 764
4665.82 775
4666.46 834
4667.11 810
4667.75 625
4668.40 741
4669.04 719
4669.68 726
4670.33 745
4670.97 823
4671.62 756
4672.26 736
4672.91 786
4673.55 855
4674.20 916
4674.84 833
4675.49 826
4676.13 875
4676.78 845
4677.42 943
4678.07 862
4678.71 838
4679.36 820
4680.00 786
4680.65 763
4681.29 760
4681.94 798
4682.58 843
4683.23 878
4683.87 901
4684.52 794
4685.16 812
4685.81 736
4686.46 854
4687.10 897
4687.75 837
4688.39 820
4689.04 901
4689.68 824
4690.33 807
4690.98 791
4691.62 816
4692.27 766
4692.91 793
4693.56 807
4694.21 866
4694.85 794
4695.50 870
4696.15 1003
4696.79 855
4697.44 816
4698.08 919
4698.73 1031
4699.38 959
4700.02 963
4700.67 855
4701.32 897
4701.96 933
4702.61 882
4703.26 912
4703.90 862
4704.55 860
4705.20 866
4705.84 875
4706.49 875
4707.14 859
4707.79 862
4708.43 834
4709.08 846
4709.73 787
4710.37 798
4711.02 920
4711.67 899
4712.32 831
4712.96 894
4713.61 887
4714.26 941
4714.91 888
4715.55 834
4716.20 852
4716.85 838
4717.50 927
4718.14 868
4718.79 826
4719.44 883
4720.09 851
4720.74 889
4721.38 994
4722.03 1006
4722.68 1088
4723.33 1085
4723.98 1080
4724.62 1117
4725.27 1226
4725.92 1115
4726.57 1050
4727.22 1077
4727.87 1024
4728.52 1038
4729.16 1051
4729.81 914
4730.46 893
4731.11 907
4731.76 869
4732.41 809
4733.06 831
4733.70 873
4734.35 824
4735.00 777
4735.65 792
4736.30 848
4736.95 835
4737.60 809
4738.25 754
4738.90 808
4739.55 808
4740.20 847
4740.84 829
4741.49 874
4742.14 931
4742.79 986
4743.44 963
4744.09 842
4744.74 839
4745.39 919
4746.04 889
4746.69 915
4747.34 939
4747.99 840
4748.64 965
4749.29 958
4749.94 847
4750.59 941
4751.24 875
4751.89 1005
4752.54 945
4753.19 1012
4753.84 975
4754.49 928
4755.14 922
4755.79 945
4756.44 922
4757.09 875
4757.74 824
4758.39 939
4759.04 823
4759.70 894
4760.35 900
4761.00 958
4761.65 1024
4762.30 965
4762.95 1072
4763.60 1091
4764.25 1198
4764.90 1247
4765.55 1267
4766.20 1207
4766.86 1241
4767.51 1313
4768.16 1444
4768.81 1368
4769.46 1213
4770.11 1141
4770.76 1087
4771.41 1071
4772.07 1006
4772.72 995
4773.37 873
4774.02 805
4774.67 881
4775.32 930
4775.98 856
4776.63 1004
4777.28 958
4777.93 932
4778.58 938
4779.24 940
4779.89 977
4780.54 1017
4781.19 952
4781.84 963
4782.50 970
4783.15 1044
4783.80 971
4784.45 909
4785.10 840
4785.76 852
4786.41 886
4787.06 818
4787.71 869
4788.37 852
4789.02 906
4789.67 857
4790.33 798
4790.98 818
4791.63 780
4792.28 752
4792.94 839
4793.59 835
4794.24 709
4794.90 816
4795.55 862
4796.20 841
4796.86 922
4797.51 872
4798.16 838
4798.81 777
4799.47 913
4800.12 840
4800.78 878
4801.43 851
4802.08 807
4802.74 789
4803.39 842
4804.04 735
4804.70 783
4805.35 817
4806.00 816
4806.66 792
4807.31 799
4807.97 889
4808.62 902
4809.27 850
4809.93 790
4810.58 884
4811.24 806
4811.89 763
4812.54 755
4813.20 805
4813.85 834
4814.51 849
4815.16 936
4815.82 810
4816.47 973
4817.13 921
4817.78 990
4818.44 857
4819.09 996
4819.74 950
4820.40 973
4821.05 1125
4821.71 1127
4822.36 1078
4823.02 1284
4823.67 1182
4824.33 1163
4824.98 1171
4825.64 1288
4826.29 1455
4826.95 1419
4827.60 1274
4828.26 1233
4828.92 1168
4829.57 966
4830.23 921
4830.88 1078
4831.54 1069
4832.19 1094
4832.85 1083
4833.50 1165
4834.16 1242
4834.82 1365
4835.47 1348
4836.13 1423
4836.78 1549
4837.44 1667
4838.10 1680
4838.75 1700
4839.41 1667
4840.06 1628
4840.72 1624
4841.38 1580
4842.03 1315
4842.69 1397
4843.34 1390
4844.00 1216
4844.66 1207
4845.31 1193
4845.97 1172
4846.63 1285
4847.28 1202
4847.94 1213
4848.60 1334
4849.25 1379
4849.91 1378
4850.57 1349
4851.22 1276
4851.88 1243
4852.54 1177
4853.20 1172
4853.85 1328
4854.51 1291
4855.17 1233
4855.82 1275
4856.48 1288
4857.14 1278
4857.80 1276
4858.45 1355
4859.11 1412
4859.77 1426
4860.43 1382
4861.08 1320
4861.74 1292
4862.40 1270
4863.06 1330
4863.71 1350
4864.37 1247
4865.03 1246
4865.69 1298
4866.34 1407
4867.00 1397
4867.66 1383
4868.32 1426
4868.98 1313
4869.63 1349
4870.29 1165
4870.95 1174
4871.61 1213
4872.27 1127
4872.93 1126
4873.58 1133
4874.24 1168
4874.90 1201
4875.56 1159
4876.22 1211
4876.88 1184
4877.54 1244
4878.19 1220
4878.85 1138
4879.51 1166
4880.17 1154
4880.83 1104
4881.49 1038
4882.15 1012
4882.81 980
4883.47 1059
4884.13 1016
4884.78 903
4885.44 952
4886.10 991
4886.76 994
4887.42 930
4888.08 1129
4888.74 1165
4889.40 1089
4890.06 1109
4890.72 1117
4891.38 1137
4892.04 1096
4892.70 1068
4893.36 1116
4894.02 1045
4894.68 1045
4895.34 1076
4896.00 1039
4896.66 988
4897.32 974
4897.98 1037
4898.64 1069
4899.30 1009
4899.96 962
4900.62 986
4901.28 955
4901.94 968
4902.60 1002
4903.26 999
4903.92 843
4904.58 940
4905.24 1025
4905.90 967
4906.56 950
4907.22 920
4907.88 910
4908.54 778
4909.20 893
4909.87 841
4910.53 872
4911.19 860
4911.85 772
4912.51 792
4913.17 875
4913.83 873
4914.49 857
4915.15 815
4915.81 850
4916.48 925
4917.14 855
4917.80 848
4918.46 866
4919.12 844
4919.78 806
4920.44 874
4921.11 841
4921.77 811
4922.43 722
4923.09 684
4923.75 759
4924.41 754
4925.08 778
4925.74 750
4926.40 797
4927.06 802
4927.72 836
4928.39 786
4929.05 805
4929.71 825
4930.37 777
4931.04 815
4931.70 913
4932.36 817
4933.02 841
4933.69 777
4934.35 726
4935.01 828
4935.67 876
4936.34 945
4937.00 832
4937.66 796
4938.32 784
4938.99 830
4939.65 865
4940.31 817
4940.98 811
4941.64 861
4942.30 844
4942.96 846
4943.63 847
4944.29 788
4944.95 761
4945.62 762
4946.28 853
4946.94 962
4947.61 818
4948.27 751
4948.93 763
4949.60 797
4950.26 813
4950.92 730
4951.59 736
4952.25 757
4952.92 733
4953.58 737
4954.24 707
4954.91 722
4955.57 727
4956.24 789
4956.90 794
4957.56 750
4958.23 744
4958.89 731
4959.56 691
4960.22 789
4960.88 886
4961.55 774
4962.21 805
4962.88 776
4963.54 914
4964.21 933
4964.87 810
4965.54 859
4966.20 840
4966.86 970
4967.53 851
4968.19 849
4968.86 817
4969.52 796
4970.19 842
4970.85 785
4971.52 818
4972.18 777
4972.85 785
4973.51 778
4974.18 796
4974.84 825
4975.51 779
4976.17 791
4976.84 756
4977.51 831
4978.17 784
4978.84 743
4979.50 736
4980.17 848
4980.83 741
4981.50 861
4982.16 890
4982.83 892
4983.50 986
4984.16 927
4984.83 910
4985.49 851
4986.16 1007
4986.83 1015
4987.49 950
4988.16 821
4988.82 804
4989.49 887
4990.16 828
4990.82 732
4991.49 749
4992.16 712
4992.82 808
4993.49 775
4994.16 792
4994.82 766
4995.49 810
4996.15 769
4996.82 755
4997.49 774
4998.16 787
4998.82 809
4999.49 761
5000.16 704
5000.82 715
5001.49 717
5002.16 664
5002.82 781
5003.49 793
5004.16 809
5004.83 818
5005.49 782
5006.16 764
5006.83 797
5007.49 953
5008.16 869
5008.83 858
5009.50 831
5010.16 797
5010.83 771
5011.50 745
5012.17 831
5012.84 884
5013.50 916
5014.17 893
5014.84 840
5015.51 819
5016.17 882
5016.84 829
5017.51 857
5018.18 969
5018.85 1144
5019.52 1391
5020.18 1391
5020.85 1526
5021.52 1531
5022.19 1684
5022.86 2041
5023.53 1978
5024.19 1988
5024.86 1959
5025.53 1828
5026.20 1737
5026.87 1565
5027.54 1278
5028.21 1126
5028.88 1090
5029.54 1008
5030.21 860
5030.88 860
5031.55 951
5032.22 836
5032.89 777
5033.56 836
5034.23 824
5034.90 818
5035.57 772
5036.24 741
5036.90 736
5037.57 714
5038.24 701
5038.91 702
5039.58 687
5040.25 766
5040.92 828
5041.59 865
5042.26 753
5042.93 715
5043.60 618
5044.27 669
5044.94 709
5045.61 698
5046.28 762
5046.95 774
5047.62 806
5048.29 811
5048.96 725
5049.63 739
5050.30 781
5050.97 792
5051.64 824
5052.31 751
5052.98 747
5053.65 667
5054.32 756
5054.99 682
5055.66 775
5056.34 793
5057.01 753
5057.68 778
5058.35 767
5059.02 815
5059.69 792
5060.36 784
5061.03 792
5061.70 772
5062.37 781
5063.04 807
5063.72 763
5064.39 780
5065.06 781
5065.73 769
5066.40 728
5067.07 684
5067.74 703
5068.42 718
5069.09 674
5069.76 736
5070.43 759
5071.10 701
5071.77 686
5072.44 676
5073.12 655
5073.79 693
5074.46 661
5075.13 659
5075.80 665
5076.48 685
5077.15 735
5077.82 791
5078.49 675
5079.16 708
5079.84 725
5080.51 734
5081.18 694
5081.85 771
5082.53 780
5083.20 740
5083.87 690
5084.54 701
5085.22 704
5085.89 810
5086.56 733
5087.23 726
5087.91 729
5088.58 718
5089.25 702
5089.93 757
5090.60 804
5091.27 840
5091.94 814
5092.62 826
5093.29 795
5093.96 761
5094.64 759
5095.31 860
5095.98 763
5096.66 785
5097.33 752
5098.00 839
5098.68 781
5099.35 741
5100.02 737
5100.70 645
5101.37 697
5102.04 765
5102.72 778
5103.39 779
5104.07 726
5104.74 729
5105.41 771
5106.09 839
5106.76 685
5107.44 613
5108.11 657
5108.78 748
5109.46 760
5110.13 640
5110.81 688
5111.48 663
5112.16 638
5112.83 672
5113.50 680
5114.18 703
5114.85 768
5115.53 753
5116.20 734
5116.88 701
5117.55 787
5118.23 838
5118.90 748
5119.58 859
5120.25 818
5120.93 876
5121.60 879
5122.28 747
5122.95 807
5123.63 840
5124.30 765
5124.98 672
5125.65 699
5126.33 701
5127.00 731
5127.68 775
5128.35 764
5129.03 746
5129.70 760
5130.38 717
5131.06 671
5131.73 767
5132.41 707
5133.08 693
5133.76 795
5134.43 736
5135.11 729
5135.79 730
5136.46 711
5137.14 726
5137.81 735
5138.49 691
5139.17 688
5139.84 671
5140.52 680
5141.20 746
5141.87 691
5142.55 685
5143.22 752
5143.90 744
5144.58 667
5145.25 645
5145.93 656
5146.61 650
5147.28 612
5147.96 649
5148.64 698
5149.31 638
5149.99 604
5150.67 619
5151.34 738
5152.02 654
5152.70 672
5153.38 653
5154.05 662
5154.73 662
5155.41 662
5156.08 637
5156.76 651
5157.44 601
5158.12 543
5158.79 640
5159.47 744
5160.15 715
5160.83 685
5161.50 587
5162.18 619
5162.86 666
5163.54 657
5164.22 741
5164.89 652
5165.57 706
5166.25 780
5166.93 699
5167.61 726
5168.28 814
5168.96 829
5169.64 795
5170.32 674
5171.00 640
5171.67 648
5172.35 608
5173.03 574
5173.71 579
5174.39 636
5175.07 681
5175.74 698
5176.42 749
5177.10 734
5177.78 639
5178.46 698
5179.14 639
5179.82 710
5180.50 697
5181.17 650
5181.85 659
5182.53 637
5183.21 714
5183.89 638
5184.57 605
5185.25 651
5185.93 624
5186.61 627
5187.29 616
5187.97 605
5188.65 526
5189.33 654
5190.00 678
5190.68 609
5191.36 599
5192.04 570
5192.72 565
5193.40 609
5194.08 611
5194.76 670
5195.44 688
5196.12 595
5196.80 661
5197.48 625
5198.16 556
5198.84 609
5199.52 615
5200.20 623
5200.88 601
5201.56 645
5202.24 654
5202.92 590
5203.60 623
5204.28 631
5204.96 547
5205.65 624
5206.33 716
5207.01 675
5207.69 659
5208.37 635
5209.05 773
5209.73 766
5210.41 670
5211.09 740
5211.77 722
5212.45 774
5213.13 719
5213.82 835
5214.50 806
5215.18 731
5215.86 757
5216.54 685
5217.22 675
5217.90 645
5218.58 680
5219.27 629
5219.95 689
5220.63 640
5221.31 592
5221.99 656
5222.67 727
5223.35 695
5224.04 646
5224.72 646
5225.40 584
5226.08 580
5226.76 664
5227.45 549
5228.13 621
5228.81 755
5229.49 659
5230.17 709
5230.86 680
5231.54 634
5232.22 678
5232.90 687
5233.58 641
5234.27 694
5234.95 637
5235.63 637
5236.31 657
5237.00 730
5237.68 723
5238.36 666
5239.05 720
5239.73 703
5240.41 630
5241.09 643
5241.78 605
5242.46 603
5243.14 668
5243.83 640
5244.51 603
5245.19 647
5245.87 656
5246.56 639
5247.24 677
5247.92 679
5248.61 621
5249.29 668
5249.97 660
5250.66 708
5251.34 634
5252.03 662
5252.71 667
5253.39 635
5254.08 690
5254.76 664
5255.44 647
5256.13 598
5256.81 606
5257.50 623
5258.18 666
5258.86 625
5259.55 688
5260.23 659
5260.92 644
5261.60 671
5262.28 668
5262.97 592
5263.65 616
5264.34 638
5265.02 641
5265.71 635
5266.39 571
5267.07 644
5267.76 725
5268.44 644
5269.13 702
5269.81 790
5270.50 769
5271.18 666
5271.87 768
5272.55 675
5273.24 604
5273.92 649
5274.61 751
5275.29 669
5275.98 668
5276.66 831
5277.35 750
5278.03 666
5278.72 667
5279.40 715
5280.09 805
5280.77 886
5281.46 750
5282.15 786
5282.83 775
5283.52 818
5284.20 833
5284.89 819
5285.57 775
5286.26 723
5286.95 677
5287.63 684
5288.32 603
5289.00 660
5289.69 616
5290.38 612
5291.06 720
5291.75 679
5292.43 663
5293.12 668
5293.81 716
5294.49 714
5295.18 702
5295.87 716
5296.55 762
5297.24 781
5297.92 804
5298.61 690
5299.30 697
5299.98 684
5300.67 680
5301.36 643
5302.04 807
5302.73 855
5303.42 806
5304.11 683
5304.79 741
5305.48 711
5306.17 713
5306.85 720
5307.54 648
5308.23 683
5308.92 747
5309.60 664
5310.29 693
5310.98 795
5311.66 721
5312.35 741
5313.04 742
5313.73 774
5314.41 722
5315.10 691
5315.79 692
5316.48 663
5317.17 673
5317.85 740
5318.54 821
5319.23 796
5319.92 934
5320.61 841
5321.29 798
5321.98 838
5322.67 885
5323.36 875
5324.05 838
5324.73 834
5325.42 663
5326.11 699
5326.80 672
5327.49 702
5328.18 786
5328.87 745
5329.55 853
5330.24 841
5330.93 873
5331.62 871
5332.31 870
5333.00 858
5333.69 836
5334.38 880
5335.06 846
5335.75 852
5336.44 847
5337.13 878
5337.82 835
5338.51 794
5339.20 884
5339.89 979
5340.58 930
5341.27 970
5341.96 1019
5342.65 1086
5343.33 1126
5344.02 1027
5344.71 1012
5345.40 1126
5346.09 1203
5346.78 1205
5347.47 1220
5348.16 1402
5348.85 1460
5349.54 1641
5350.23 1945
5350.92 1981
5351.61 1997
5352.30 2015
5352.99 1935
5353.68 1822
5354.37 1700
5355.06 1615
5355.75 1441
5356.44 1264
5357.13 1126
5357.82 1055
5358.51 986
5359.21 846
5359.90 788
5360.59 755
5361.28 686
5361.97 704
5362.66 737
5363.35 785
5364.04 726
5364.73 706
5365.42 711
5366.11 698
5366.80 704
5367.49 698
5368.19 733
5368.88 669
5369.57 671
5370.26 723
5370.95 709
5371.64 739
5372.33 685
5373.02 707
5373.72 686
5374.41 705
5375.10 644
5375.79 663
5376.48 655
5377.17 749
5377.87 729
5378.56 688
5379.25 728
5379.94 770
5380.63 729
5381.33 682
5382.02 722
5382.71 759
5383.40 796
5384.09 692
5384.79 775
5385.48 758
5386.17 711
5386.86 771
5387.55 790
5388.25 761
5388.94 779
5389.63 881
5390.32 862
5391.02 797
5391.71 747
5392.40 757
5393.09 784
5393.79 760
5394.48 688
5395.17 663
5395.87 594
5396.56 642
5397.25 645
5397.95 759
5398.64 733
5399.33 705
5400.02 679
5400.72 695
5401.41 682
5402.10 683
5402.80 730
5403.49 749
5404.18 691
5404.88 730
5405.57 711
5406.26 687
5406.96 700
5407.65 617
5408.35 710
5409.04 647
5409.73 679
5410.43 576
5411.12 666
5411.81 687
5412.51 603
5413.20 629
5413.90 697
5414.59 816
5415.28 720
5415.98 637
5416.67 638
5417.37 743
5418.06 693
5418.76 636
5419.45 652
5420.14 664
5420.84 667
5421.53 679
5422.23 718
5422.92 665
5423.62 756
5424.31 742
5425.01 727
5425.70 776
5426.40 768
5427.09 672
5427.79 689
5428.48 691
5429.18 657
5429.87 692
5430.57 724
5431.26 722
5431.96 677
5432.65 712
5433.35 734
5434.04 698
5434.74 690
5435.43 681
5436.13 845
5436.82 799
5437.52 791
5438.22 878
5438.91 933
5439.61 848
5440.30 850
5441.00 784
5441.69 788
5442.39 744
5443.09 808
5443.78 799
5444.48 891
5445.17 940
5445.87 945
5446.57 1083
5447.26 1037
5447.96 1095
5448.66 1134
5449.35 1167
5450.05 1092
5450.74 1091
5451.44 1087
5452.14 931
5452.83 927
5453.53 958
5454.23 798
5454.92 740
5455.62 754
5456.32 709
5457.01 712
5457.71 771
5458.41 803
5459.10 739
5459.80 741
5460.50 821
5461.20 807
5461.89 800
5462.59 856
5463.29 923
5463.98 872
5464.68 799
5465.38 829
5466.08 860
5466.77 877
5467.47 770
5468.17 758
5468.87 801
5469.56 747
5470.26 923
5470.96 896
5471.66 802
5472.35 935
5473.05 1035
5473.75 996
5474.45 896
5475.15 775
5475.84 857
5476.54 849
5477.24 855
5477.94 997
5478.64 972
5479.34 1056
5480.03 1031
5480.73 1014
5481.43 1155
5482.13 987
5482.83 1029
5483.53 1011
5484.22 1053
5484.92 993
5485.62 937
5486.32 918
5487.02 919
5487.72 867
5488.42 816
5489.11 845
5489.81 944
5490.51 940
5491.21 934
5491.91 1002
5492.61 964
5493.31 968
5494.01 991
5494.71 1005
5495.41 982
5496.11 1035
5496.81 1034
5497.50 1066
5498.20 1213
5498.90 1349
5499.60 1404
5500.30 1554
5501.00 1606
5501.70 1623
5502.40 1654
5503.10 1668
5503.80 1553
5504.50 1263
5505.20 1250
5505.90 1165
5506.60 1047
5507.30 1008
5508.00 995
5508.70 971
5509.40 1053
5510.10 820
5510.80 918
5511.50 947
5512.20 925
5512.90 880
5513.60 881
5514.30 890
5515.00 897
5515.70 989
5516.40 1128
5517.11 914
5517.81 915
5518.51 1010
5519.21 987
5519.91 880
5520.61 917
5521.31 935
5522.01 904
5522.71 979
5523.41 900
5524.11 950
5524.82 924
5525.52 773
5526.22 818
5526.92 709
5527.62 709
5528.32 692
5529.02 711
5529.72 715
5530.43 681
5531.13 707
5531.83 764
5532.53 789
5533.23 679
5533.93 817
5534.64 829
5535.34 731
5536.04 707
5536.74 689
5537.44 755
5538.15 801
5538.85 733
5539.55 795
5540.25 747
5540.95 750
5541.66 658
5542.36 617
5543.06 672
5543.76 725
5544.47 662
5545.17 688
5545.87 640
5546.57 796
5547.28 826
5547.98 779
5548.68 679
5549.38 721
5550.09 751
5550.79 753
5551.49 787
5552.19 721
5552.90 652
5553.60 680
5554.30 699
5555.01 680
5555.71 673
5556.41 665
5557.12 662
5557.82 642
5558.52 641
5559.23 620
5559.93 592
5560.63 629
5561.34 648
5562.04 703
5562.74 760
5563.45 722
5564.15 678
5564.85 672
5565.56 768
5566.26 646
5566.96 677
5567.67 675
5568.37 679
5569.08 692
5569.78 692
5570.48 695
5571.19 758
5571.89 661
5572.60 650
5573.30 726
5574.01 742
5574.71 776
5575.41 715
5576.12 731
5576.82 745
5577.53 716
5578.23 822
5578.94 738
5579.64 728
5580.35 648
5581.05 628
5581.76 724
5582.46 670
5583.16 785
5583.87 630
5584.57 689
5585.28 708
5585.98 603
5586.69 588
5587.39 624
5588.10 648
5588.81 584
5589.51 648
5590.22 648
5590.92 644
5591.63 682
5592.33 629
5593.04 516
5593.74 563
5594.45 630
5595.15 597
5595.86 656
5596.57 670
5597.27 623
5597.98 582
5598.68 655
5599.39 580
5600.09 650
5600.80 603
5601.51 616
5602.21 562
5602.92 631
5603.62 676
5604.33 628
5605.04 574
5605.74 553
5606.45 628
5607.16 672
5607.86 630
5608.57 569
5609.27 599
5609.98 578
5610.69 672
5611.39 686
5612.10 633
5612.81 647
5613.51 679
5614.22 666
5614.93 663
5615.64 686
5616.34 596
5617.05 607
5617.76 757
5618.46 621
5619.17 656
5619.88 579
5620.58 661
5621.29 737
5622.00 671
5622.71 590
5623.41 584
5624.12 665
5624.83 635
5625.54 625
5626.24 584
5626.95 670
5627.66 623
5628.37 631
5629.07 615
5629.78 690
5630.49 597
5631.20 608
5631.91 661
5632.61 614
5633.32 540
5634.03 602
5634.74 543
5635.45 588
5636.15 629
5636.86 647
5637.57 644
5638.28 664
5638.99 661
5639.70 678
5640.40 694
5641.11 673
5641.82 690
5642.53 699
5643.24 658
5643.95 654
5644.66 593
5645.36 590
5646.07 633
5646.78 651
5647.49 595
5648.20 549
5648.91 578
5649.62 572
5650.33 608
5651.04 679
5651.75 741
5652.45 727
5653.16 785
5653.87 737
5654.58 749
5655.29 737
5656.00 770
5656.71 839
5657.42 761
5658.13 700
5658.84 768
5659.55 801
5660.26 765
5660.97 734
5661.68 783
5662.39 690
5663.10 648
5663.81 669
5664.52 645
5665.23 659
5665.94 677
5666.65 706
5667.36 721
5668.07 644
5668.78 688
5669.49 707
5670.20 764
5670.91 770
5671.62 779
5672.33 742
5673.04 662
5673.75 672
5674.46 609
5675.17 721
5675.88 598
5676.59 693
5677.31 710
5678.02 761
5678.73 688
5679.44 630
5680.15 626
5680.86 648
5681.57 601
5682.28 626
5682.99 631
5683.70 625
5684.42 711
5685.13 644
5685.84 737
5686.55 826
5687.26 775
5687.97 724
5688.68 679
5689.39 699
5690.11 700
5690.82 644
5691.53 692
5692.24 647
5692.95 660
5693.67 625
5694.38 629
5695.09 661
5695.80 656
5696.51 670
5697.22 657
5697.94 627
5698.65 713
5699.36 669
5700.07 671
5700.79 642
5701.50 657
5702.21 609
5702.92 690
5703.63 641
5704.35 567
5705.06 503
5705.77 601
5706.48 566
5707.20 645
5707.91 604
5708.62 661
5709.34 684
5710.05 680
5710.76 739
5711.47 685
5712.19 668
5712.90 659
5713.61 640
5714.33 592
5715.04 679
5715.75 632
5716.47 601
5717.18 606
5717.89 589
5718.61 672
5719.32 628
5720.03 631
5720.75 676
5721.46 650
5722.17 711
5722.89 815
5723.60 762
5724.31 686
5725.03 672
5725.74 681
5726.46 747
5727.17 856
5727.88 928
5728.60 920
5729.31 831
5730.03 852
5730.74 808
5731.45 802
5732.17 833
5732.88 797
5733.60 768
5734.31 758
5735.03 685
5735.74 686
5736.45 661
5737.17 720
5737.88 691
5738.60 721
5739.31 786
5740.03 756
5740.74 728
5741.46 672
5742.17 610
5742.89 730
5743.60 701
5744.32 689
5745.03 715
5745.75 734
5746.46 686
5747.18 705
5747.89 801
5748.61 769
5749.32 817
5750.04 864
5750.75 839
5751.47 776
5752.18 830
5752.90 946
5753.62 1008
5754.33 911
5755.05 901
5755.76 1063
5756.48 1090
5757.19 1051
5757.91 1084
5758.63 1067
5759.34 895
5760.06 891
5760.77 924
5761.49 874
5762.21 835
5762.92 952
5763.64 865
5764.35 814
5765.07 882
5765.79 814
5766.50 832
5767.22 823
5767.94 806
5768.65 784
5769.37 878
5770.08 869
5770.80 844
5771.52 811
5772.23 889
5772.95 927
5773.67 937
5774.39 1030
5775.10 978
5775.82 1063
5776.54 1004
5777.25 1043
5777.97 943
5778.69 975
5779.40 1105
5780.12 1133
5780.84 1032
5781.56 1025
5782.27 1190
5782.99 1059
5783.71 1049
5784.43 1092
5785.14 1035
5785.86 1101
5786.58 1024
5787.30 1052
5788.01 1211
5788.73 1250
5789.45 1321
5790.17 1322
5790.88 1345
5791.60 1414
5792.32 1541
5793.04 1706
5793.76 1575
5794.47 1606
5795.19 1757
5795.91 1876
5796.63 2158
5797.35 2512
5798.07 3026
5798.78 4126
5799.50 4690
5800.22 5447
5800.94 5764
5801.66 5987
5802.38 5622
5803.10 5114
5803.81 4427
5804.53 3820
5805.25 3078
5805.97 2781
5806.69 2257
5807.41 2176
5808.13 2002
5808.85 1715
5809.56 1820
5810.28 1791
5811.00 1761
5811.72 1715
5812.44 1761
5813.16 1902
5813.88 1822
5814.60 1903
5815.32 1898
5816.04 1794
5816.76 1875
5817.48 1869
5818.20 1820
5818.92 1822
5819.64 1800
5820.36 1796
5821.08 1701
5821.80 1575
5822.51 1474
5823.23 1416
5823.95 1454
5824.67 1319
5825.39 1273
5826.11 1251
5826.83 1315
5827.55 1119
5828.28 1159
5829.00 1142
5829.72 1099
5830.44 1154
5831.16 1190
5831.88 1157
5832.60 1078
5833.32 1123
5834.04 1116
5834.76 1140
5835.48 1161
5836.20 1197
5836.92 1127
5837.64 1071
5838.36 1173
5839.08 1113
5839.80 1082
5840.53 1098
5841.25 1074
5841.97 1103
5842.69 1044
5843.41 1110
5844.13 982
5844.85 1011
5845.57 915
5846.29 927
5847.02 925
5847.74 884
5848.46 834
5849.18 978
5849.90 813
5850.62 873
5851.34 962
5852.07 978
5852.79 949
5853.51 918
5854.23 914
5854.95 841
5855.68 916
5856.40 954
5857.12 959
5857.84 909
5858.56 944
5859.29 931
5860.01 828
5860.73 953
5861.45 840
5862.17 843
5862.90 926
5863.62 989
5864.34 885
5865.06 879
5865.79 874
5866.51 865
5867.23 787
5867.95 778
5868.68 792
5869.40 830
5870.12 852
5870.84 898
5871.57 841
5872.29 827
5873.01 866
5873.74 918
5874.46 923
5875.18 895
5875.91 911
5876.63 941
5877.35 923
5878.08 894
5878.80 862
5879.52 816
5880.25 892
5880.97 934
5881.69 819
5882.42 821
5883.14 902
5883.86 835
5884.59 856
5885.31 805
5886.03 818
5886.76 859
5887.48 885
5888.21 815
5888.93 810
5889.65 860
5890.38 842
5891.10 903
5891.83 785
5892.55 802
5893.27 760
5894.00 782
5894.72 792
5895.45 875
5896.17 797
5896.90 755
5897.62 730
5898.35 799
5899.07 797
5899.79 793
5900.52 797
5901.24 820
5901.97 808
5902.69 747
5903.42 767
5904.14 811
5904.87 849
5905.59 695
5906.32 779
5907.04 778
5907.77 758
5908.49 797
5909.22 765
5909.94 676
5910.67 747
5911.39 747
5912.12 791
5912.84 723
5913.57 876
5914.30 773
5915.02 832
5915.75 826
5916.47 797
5917.20 845
5917.92 765
5918.65 763
5919.38 826
5920.10 825
5920.83 862
5921.55 706
5922.28 847
5923.01 819
5923.73 819
5924.46 728
5925.18 894
5925.91 823
5926.64 852
5927.36 771
5928.09 880
5928.81 875
5929.54 802
5930.27 786
5930.99 780
5931.72 844
5932.45 867
5933.17 912
5933.90 810
5934.63 840
5935.35 898
5936.08 940
5936.81 1021
5937.53 965
5938.26 1060
5938.99 1049
5939.72 1055
5940.44 1074
5941.17 971
5941.90 1070
5942.62 1098
5943.35 983
5944.08 966
5944.81 963
5945.53 1040
5946.26 1137
5946.99 1031
5947.72 983
5948.44 1071
5949.17 1103
5949.90 1206
5950.63 1192
5951.35 1185
5952.08 1158
5952.81 1239
5953.54 1270
5954.27 1313
5954.99 1273
5955.72 1277
5956.45 1255
5957.18 1286
5957.91 1305
5958.64 1313
5959.36 1265
5960.09 1302
5960.82 1305
5961.55 1351
5962.28 1284
5963.01 1411
5963.73 1450
5964.46 1367
5965.19 1460
5965.92 1468
5966.65 1613
5967.38 1779
5968.11 1679
5968.83 1796
5969.56 1933
5970.29 1906
5971.02 1655
5971.75 1656
5972.48 1597
5973.21 1606
5973.94 1664
5974.67 1532
5975.40 1578
5976.13 1605
5976.86 1747
5977.58 1667
5978.31 1655
5979.04 1602
5979.77 1706
5980.50 1887
5981.23 1768
5981.96 1855
5982.69 1846
5983.42 1959
5984.15 2084
5984.88 1911
5985.61 1900
5986.34 1973
5987.07 1996
5987.80 1920
5988.53 1951
5989.26 1901
5989.99 1943
5990.72 1998
5991.45 2015
5992.18 2015
5992.91 1827
5993.64 1963
5994.37 2021
5995.10 1963
5995.83 1989
5996.56 2092
5997.29 2019
5998.03 2275
5998.76 2217
5999.49 2212
6000.22 2316
6000.95 2323
6001.68 2252
6002.41 2256
6003.14 2216
6003.87 2187
6004.60 2106
6005.33 2131
6006.07 2149
6006.80 2153
6007.53 2241
6008.26 2611
6008.99 2890
6009.72 3417
6010.45 3917
6011.18 4429
6011.92 4943
6012.65 5519
6013.38 6023
6014.11 6526
6014.84 6730
6015.57 6642
6016.31 6070
6017.04 5733
6017.77 5364
6018.50 4463
6019.23 3799
6019.96 3513
6020.70 2944
6021.43 2427
6022.16 2132
6022.89 1971
6023.63 1834
6024.36 1680
6025.09 1698
6025.82 1653
6026.55 1675
6027.29 1624
6028.02 1548
6028.75 1553
6029.48 1494
6030.22 1444
6030.95 1379
6031.68 1349
6032.42 1470
6033.15 1406
6033.88 1396
6034.61 1456
6035.35 1336
6036.08 1259
6036.81 1315
6037.55 1327
6038.28 1322
6039.01 1409
6039.74 1413
6040.48 1393
6041.21 1419
6041.94 1539
6042.68 1549
6043.41 1577
6044.14 1594
6044.88 1596
6045.61 1546
6046.35 1640
6047.08 1627
6047.81 1712
6048.55 1761
6049.28 1730
6050.01 1869
6050.75 1971
6051.48 1926
6052.22 1890
6052.95 2099
6053.68 2125
6054.42 2105
6055.15 1961
6055.89 1981
6056.62 1885
6057.35 1816
6058.09 1704
6058.82 1725
6059.56 1644
6060.29 1588
6061.03 1498
6061.76 1515
6062.50 1518
6063.23 1523
6063.96 1452
6064.70 1520
6065.43 1456
6066.17 1496
6066.90 1533
6067.64 1437
6068.37 1487
6069.11 1430
6069.84 1373
6070.58 1359
6071.31 1338
6072.05 1366
6072.78 1332
6073.52 1303
6074.25 1299
6074.99 1239
6075.72 1192
6076.46 1272
6077.20 1366
6077.93 1299
6078.67 1300
6079.40 1239
6080.14 1143
6080.87 1226
6081.61 1235
6082.35 1215
6083.08 1207
6083.82 1249
6084.55 1268
6085.29 1231
6086.02 1194
6086.76 1187
6087.50 1193
6088.23 1196
6088.97 1277
6089.71 1141
6090.44 1086
6091.18 1136
6091.91 1267
6092.65 1202
6093.39 1212
6094.12 1255
6094.86 1378
6095.60 1336
6096.33 1280
6097.07 1097
6097.81 1108
6098.54 1138
6099.28 1017
6100.02 1114
6100.75 1210
6101.49 1131
6102.23 1179
6102.96 1171
6103.70 1033
6104.44 1099
6105.18 1134
6105.91 1112
6106.65 1088
6107.39 1115
6108.12 1069
6108.86 1021
6109.60 1066
6110.34 1137
6111.07 1130
6111.81 1098
6112.55 1029
6113.29 1121
6114.03 1181
6114.76 1261
6115.50 1195
6116.24 1233
6116.98 1235
6117.71 1208
6118.45 1235
6119.19 1221
6119.93 1232
6120.67 1194
6121.40 1095
6122.14 1267
6122.88 1333
6123.62 1299
6124.36 1232
6125.10 1229
6125.83 1238
6126.57 1199
6127.31 1288
6128.05 1243
6128.79 1168
6129.53 1174
6130.27 1174
6131.00 1219
6131.74 1190
6132.48 1289
6133.22 1294
6133.96 1233
6134.70 1309
6135.44 1325
6136.18 1393
6136.92 1431
6137.65 1327
6138.39 1426
6139.13 1526
6139.87 1458
6140.61 1428
6141.35 1410
6142.09 1342
6142.83 1395
6143.57 1388
6144.31 1253
6145.05 1206
6145.79 1200
6146.53 1344
6147.27 1232
6148.01 1253
6148.75 1345
6149.49 1452
6150.23 1407
6150.97 1245
6151.71 1333
6152.45 1388
6153.19 1455
6153.93 1381
6154.67 1358
6155.41 1397
6156.15 1345
6156.89 1437
6157.63 1429
6158.37 1498
6159.11 1433
6159.85 1506
6160.59 1520
6161.33 1491
6162.07 1456
6162.81 1662
6163.55 1806
6164.29 1876
6165.03 1908
6165.77 2007
6166.51 2125
6167.26 2140
6168.00 2171
6168.74 2222
6169.48 2211
6170.22 2235
6170.96 2180
6171.70 2155
6172.44 2003
6173.18 2006
6173.93 2095
6174.67 1991
6175.41 1916
6176.15 1968
6176.89 2021
6177.63 1985
6178.37 1960
6179.12 1913
6179.86 1957
6180.60 2035
6181.34 2017
6182.08 2011
6182.82 2068
6183.57 2078
6184.31 2104
6185.05 2110
6185.79 1952
6186.53 1988
6187.28 2003
6188.02 2084
6188.76 2232
6189.50 2188
6190.25 2252
6190.99 2379
6191.73 2531
6192.47 2545
6193.21 2665
6193.96 2733
6194.70 2646
6195.44 2789
6196.19 2808
6196.93 2768
6197.67 2839
6198.41 2800
6199.16 2775
6199.90 2791
6200.64 2674
6201.38 2739
6202.13 2829
6202.87 3156
6203.61 3443
6204.36 4108
6205.10 4720
6205.84 5844
6206.59 7206
6207.33 8551
6208.07 10264
6208.82 11930
6209.56 12685
6210.30 13165
6211.05 13597
6211.79 13200
6212.53 11613
6213.28 10455
6214.02 8857
6214.77 7213
6215.51 5733
6216.25 4960
6217.00 4029
6217.74 3313
6218.48 2783
6219.23 2544
6219.97 2463
6220.72 2335
6221.46 2219
6222.21 2178
6222.95 2039
6223.69 2105
6224.44 2143
6225.18 2066
6225.93 2011
6226.67 2013
6227.42 1922
6228.16 1819
6228.91 1758
6229.65 1740
6230.39 1590
6231.14 1524
6231.88 1455
6232.63 1448
6233.37 1525
6234.12 1476
6234.86 1520
6235.61 1597
6236.35 1615
6237.10 1506
6237.84 1627
6238.59 1562
6239.33 1607
6240.08 1702
6240.82 1646
6241.57 1652
6242.32 1708
6243.06 1772
6243.81 1828
6244.55 2040
6245.30 2115
6246.04 2308
6246.79 2570
6247.53 2683
6248.28 2773
6249.03 3014
6249.77 2880
6250.52 2910
6251.26 2801
6252.01 2532
6252.76 2400
6253.50 2112
6254.25 1997
6254.99 1910
6255.74 1911
6256.49 1861
6257.23 1757
6257.98 1842
6258.73 1809
6259.47 1727
6260.22 1767
6260.97 1659
6261.71 1753
6262.46 1706
6263.21 1842
6263.95 1788
6264.70 1726
6265.45 1774
6266.19 1822
6266.94 1831
6267.69 1870
6268.43 1871
6269.18 1946
6269.93 1995
6270.67 1953
6271.42 1800
6272.17 1835
6272.92 1802
6273.66 1833
6274.41 1832
6275.16 1893
6275.91 1896
6276.65 1858
6277.40 2027
6278.15 2077
6278.90 2039
6279.64 2059
6280.39 1968
6281.14 1671
6281.89 1716
6282.63 1605
6283.38 1762
6284.13 1678
6284.88 1586
6285.63 1679
6286.37 1617
6287.12 1574
6287.87 1516
6288.62 1518
6289.37 1573
6290.11 1595
6290.86 1635
6291.61 1546
6292.36 1429
6293.11 1337
6293.86 1426
6294.60 1325
6295.35 1194
6296.10 1235
6296.85 1284
6297.60 1195
6298.35 1327
6299.10 1266
6299.85 1300
6300.59 1318
6301.34 1340
6302.09 1276
6302.84 1334
6303.59 1334
6304.34 1297
6305.09 1244
6305.84 1279
6306.59 1380
6307.34 1323
6308.09 1271
6308.84 1313
6309.58 1197
6310.33 1270
6311.08 1376
6311.83 1379
6312.58 1342
6313.33 1292
6314.08 1332
6314.83 1420
6315.58 1386
6316.33 1322
6317.08 1284
6317.83 1342
6318.58 1354
6319.33 1344
6320.08 1355
6320.83 1228
6321.58 1232
6322.33 1200
6323.08 1280
6323.83 1204
6324.58 1165
6325.33 1196
6326.08 1260
6326.83 1184
6327.58 1138
6328.33 1097
6329.09 1144
6329.84 1098
6330.59 1091
6331.34 1102
6332.09 1063
6332.84 1071
6333.59 1030
6334.34 1044
6335.09 1060
6335.84 1150
6336.59 1147
6337.34 1067
6338.10 1012
6338.85 1057
6339.60 1049
6340.35 1044
6341.10 1144
6341.85 1100
6342.60 1085
6343.36 1126
6344.11 1003
6344.86 1047
6345.61 1062
6346.36 1159
6347.11 1169
6347.86 1093
6348.62 1206
6349.37 1240
6350.12 1240
6350.87 1260
6351.62 1224
6352.38 1317
6353.13 1496
6353.88 1467
6354.63 1472
6355.38 1410
6356.14 1453
6356.89 1353
6357.64 1297
6358.39 1251
6359.15 1265
6359.90 1189
6360.65 1131
6361.40 1138
6362.16 1131
6362.91 1140
6363.66 1129
6364.41 1096
6365.17 1096
6365.92 1074
6366.67 1066
6367.42 1123
6368.18 1172
6368.93 1101
6369.68 1151
6370.44 1115
6371.19 1093
6371.94 1116
6372.70 1108
6373.45 1100
6374.20 1068
6374.96 1086
6375.71 1053
6376.46 1052
6377.22 1128
6377.97 1139
6378.72 1073
6379.48 1127
6380.23 1076
6380.98 1021
6381.74 1029
6382.49 1071
6383.24 1107
6384.00 1126
6384.75 1017
6385.51 902
6386.26 938
6387.01 1004
6387.77 1017
6388.52 994
6389.28 952
6390.03 1042
6390.79 1087
6391.54 954
6392.29 1018
6393.05 1131
6393.80 993
6394.56 1021
6395.31 1050
6396.07 936
6396.82 926
6397.58 917
6398.33 1028
6399.08 964
6399.84 876
6400.59 944
6401.35 966
6402.10 968
6402.86 887
6403.61 824
6404.37 910
6405.12 923
6405.88 892
6406.63 858
6407.39 845
6408.15 983
6408.90 852
6409.66 889
6410.41 854
6411.17 866
6411.92 948
6412.68 921
6413.43 957
6414.19 841
6414.94 871
6415.70 912
6416.46 867
6417.21 859
6417.97 908
6418.72 908
6419.48 875
6420.24 820
6420.99 924
6421.75 947
6422.50 881
6423.26 913
6424.02 855
6424.77 881
6425.53 980
6426.28 957
6427.04 897
6427.80 887
6428.55 877
6429.31 937
6430.07 915
6430.82 853
6431.58 831
6432.34 867
6433.09 960
6433.85 990
6434.61 937
6435.36 927
6436.12 931
6436.88 895
6437.64 893
6438.39 940
6439.15 930
6439.91 939
6440.66 905
6441.42 971
6442.18 944
6442.94 861
6443.69 926
6444.45 875
6445.21 874
6445.97 937
6446.72 1009
6447.48 982
6448.24 933
6449.00 878
6449.75 859
6450.51 867
6451.27 944
6452.03 967
6452.79 854
6453.54 845
6454.30 898
6455.06 887
6455.82 894
6456.58 952
6457.33 962
6458.09 974
6458.85 961
6459.61 916
6460.37 1023
6461.12 1000
6461.88 1005
6462.64 1003
6463.40 982
6464.16 936
6464.92 1003
6465.68 947
6466.44 988
6467.19 994
6467.95 1020
6468.71 1087
6469.47 1184
6470.23 1112
6470.99 1108
6471.75 1058
6472.51 1103
6473.27 1161
6474.02 1007
6474.78 1089
6475.54 1140
6476.30 1122
6477.06 1076
6477.82 1057
6478.58 1117
6479.34 1110
6480.10 1088
6480.86 1152
6481.62 1130
6482.38 1170
6483.14 1163
6483.90 1299
6484.66 1247
6485.42 1287
6486.18 1259
6486.94 1188
6487.70 1267
6488.46 1294
6489.22 1339
6489.98 1414
6490.74 1385
6491.50 1518
6492.26 1498
6493.02 1423
6493.78 1623
6494.54 1600
6495.30 1658
6496.06 1770
6496.82 1598
6497.58 1721
6498.34 1713
6499.10 1741
6499.86 1729
6500.62 1702
6501.38 1698
6502.14 1757
6502.91 1681
6503.67 1662
6504.43 1750
6505.19 1690
6505.95 1693
6506.71 1802
6507.47 1804
6508.23 1950
6508.99 2036
6509.76 1998
6510.52 2022
6511.28 2102
6512.04 2213
6512.80 2088
6513.56 2048
6514.32 2068
6515.09 1993
6515.85 2095
6516.61 2132
6517.37 2081
6518.13 1986
6518.89 2089
6519.66 2264
6520.42 2363
6521.18 2450
6521.94 2521
6522.70 2529
6523.47 2756
6524.23 2804
6524.99 2947
6525.75 3216
6526.51 3435
6527.28 3854
6528.04 3989
6528.80 3952
6529.56 3960
6530.33 4179
6531.09 4157
6531.85 4042
6532.61 4382
6533.38 4883
6534.14 5569
6534.90 6405
6535.66 7246
6536.43 7802
6537.19 8596
6537.95 8955
6538.72 8594
6539.48 7863
6540.24 6918
6541.01 6243
6541.77 5310
6542.53 4510
6543.29 3519
6544.06 2904
6544.82 2632
6545.58 2538
6546.35 2107
6547.11 1987
6547.87 1858
6548.64 1795
6549.40 1785
6550.17 1816
6550.93 1782
6551.69 1876
6552.46 1838
6553.22 1943
6553.98 1733
6554.75 1789
6555.51 1874
6556.28 1704
6557.04 1606
6557.80 1598
6558.57 1542
6559.33 1596
6560.10 1545
6560.86 1737
6561.63 1748
6562.39 1657
6563.15 1752
6563.92 1743
6564.68 1859
6565.45 2008
6566.21 1971
6566.98 1922
6567.74 1898
6568.51 1922
6569.27 1848
6570.04 1900
6570.80 1936
6571.57 2023
6572.33 2205
6573.09 2092
6573.86 2244
6574.63 2341
6575.39 2429
6576.16 2469
6576.92 2651
6577.69 2562
6578.45 2474
6579.22 2453
6579.98 2531
6580.75 2414
6581.51 2495
6582.28 2351
6583.04 2228
6583.81 2266
6584.57 2190
6585.34 2120
6586.11 2004
6586.87 2065
6587.64 2070
6588.40 2016
6589.17 2162
6589.94 2321
6590.70 2278
6591.47 2476
6592.23 2657
6593.00 2949
6593.77 3175
6594.53 3256
6595.30 3631
6596.06 3758
6596.83 3657
6597.60 3598
6598.36 3260
6599.13 2998
6599.90 2871
6600.66 2598
6601.43 2482
6602.20 2280
6602.96 2118
6603.73 1969
6604.50 1756
6605.26 1844
6606.03 1682
6606.80 1668
6607.56 1604
6608.33 1702
6609.10 1559
6609.87 1738
6610.63 1707
6611.40 1731
6612.17 1697
6612.93 1594
6613.70 1649
6614.47 1590
6615.24 1460
6616.00 1433
6616.77 1492
6617.54 1487
6618.31 1443
6619.07 1523
6619.84 1468
6620.61 1517
6621.38 1428
6622.15 1459
6622.91 1489
6623.68 1423
6624.45 1450
6625.22 1446
6625.99 1501
6626.75 1494
6627.52 1471
6628.29 1411
6629.06 1463
6629.83 1428
6630.59 1564
6631.36 1604
6632.13 1702
6632.90 1774
6633.67 1994
6634.44 2017
6635.21 2068
6635.97 2060
6636.74 2056
6637.51 2032
6638.28 1911
6639.05 1806
6639.82 1668
6640.59 1558
6641.36 1556
6642.12 1492
6642.89 1479
6643.66 1414
6644.43 1365
6645.20 1392
6645.97 1414
6646.74 1354
6647.51 1385
6648.28 1535
6649.05 1395
6649.82 1311
6650.59 1393
6651.36 1420
6652.13 1415
6652.89 1279
6653.66 1358
6654.43 1373
6655.20 1329
6655.97 1288
6656.74 1254
6657.51 1245
6658.28 1183
6659.05 1305
6659.82 1326
6660.59 1320
6661.36 1103
6662.13 1159
6662.90 1193
6663.67 1245
6664.44 1060
6665.21 1151
6665.98 1179
6666.76 1163
6667.53 1226
6668.30 1119
6669.07 1150
6669.84 1166
6670.61 1194
6671.38 1341
6672.15 1357
6672.92 1311
6673.69 1343
6674.46 1249
6675.23 1197
6676.00 1169
6676.77 1270
6677.55 1257
6678.32 1223
6679.09 1211
6679.86 1167
6680.63 1299
6681.40 1273
6682.17 1279
6682.94 1241
6683.72 1371
6684.49 1489
6685.26 1501
6686.03 1464
6686.80 1495
6687.57 1393
6688.34 1292
6689.12 1300
6689.89 1276
6690.66 1260
6691.43 1172
6692.20 1265
6692.98 1192
6693.75 1139
6694.52 1097
6695.29 1069
6696.06 1080
6696.84 1084
6697.61 1043
6698.38 1005
6699.15 1056
6699.92 1016
6700.70 1037
6701.47 1061
6702.24 1144
6703.01 1108
6703.79 1027
6704.56 1036
6705.33 1020
6706.11 1014
6706.88 1040
6707.65 1080
6708.42 1095
6709.20 1069
6709.97 1036
6710.74 993
6711.52 1009
6712.29 1090
6713.06 1064
6713.83 1087
6714.61 939
6715.38 908
6716.15 923
6716.93 969
6717.70 969
6718.47 948
6719.25 1000
6720.02 1011
6720.79 995
6721.57 1000
6722.34 1005
6723.12 1013
6723.89 1010
6724.66 1001
6725.44 995
6726.21 950
6726.98 947
6727.76 919
6728.53 915
6729.31 976
6730.08 1004
6730.85 997
6731.63 976
6732.40 977
6733.18 955
6733.95 867
6734.73 937
6735.50 987
6736.27 1029
6737.05 994
6737.82 945
6738.60 1063
6739.37 1001
6740.15 1000
6740.92 1058
6741.70 1075
6742.47 1051
6743.25 990
6744.02 1032
6744.80 1020
6745.57 1037
6746.35 1086
6747.12 1086
6747.90 1104
6748.67 1087
6749.45 1108
6750.22 1271
6751.00 1287
6751.77 1344
6752.55 1342
6753.32 1405
6754.10 1241
6754.87 1237
6755.65 1234
6756.43 1142
6757.20 1105
6757.98 1109
6758.75 1023
6759.53 1021
6760.30 1053
6761.08 1070
6761.86 994
6762.63 930
6763.41 968
6764.18 1022
6764.96 1075
6765.74 978
6766.51 976
6767.29 934
6768.06 935
6768.84 915
6769.62 974
6770.39 1073
6771.17 941
6771.95 949
6772.72 992
6773.50 917
6774.28 922
6775.05 827
6775.83 932
6776.61 938
6777.38 1009
6778.16 937
6778.94 987
6779.71 1032
6780.49 958
6781.27 966
6782.05 972
6782.82 926
6783.60 1023
6784.38 1138
6785.15 1083
6785.93 911
6786.71 843
6787.49 904
6788.26 959
6789.04 903
6789.82 838
6790.60 868
6791.37 902
6792.15 801
6792.93 886
6793.71 941
6794.48 845
6795.26 871
6796.04 882
6796.82 931
6797.60 920
6798.37 898
6799.15 888
6799.93 875
6800.71 806
6801.49 861
6802.26 909
6803.04 891
6803.82 863
6804.60 886
6805.38 961
6806.16 955
6806.93 894
6807.71 830
6808.49 887
6809.27 913
6810.05 842
6810.83 862
6811.61 931
6812.39 910
6813.16 889
6813.94 832
6814.72 888
6815.50 896
6816.28 926
6817.06 845
6817.84 839
6818.62 873
6819.40 918
6820.18 962
6820.96 976
6821.73 857
6822.51 943
6823.29 913
6824.07 883
6824.85 925
6825.63 964
6826.41 964
6827.19 949
6827.97 980
6828.75 989
6829.53 952
6830.31 962
6831.09 1025
6831.87 896
6832.65 888
6833.43 964
6834.21 972
6834.99 954
6835.77 971
6836.55 924
6837.33 937
6838.11 908
6838.89 863
6839.67 917
6840.45 914
6841.23 868
6842.01 893
6842.79 799
6843.57 859
6844.35 888
6845.14 974
6845.92 982
6846.70 1080
6847.48 1268
6848.26 1478
6849.04 1631
6849.82 1872
6850.60 2202
6851.38 2443
6852.16 2562
6852.94 2486
6853.73 2417
6854.51 2257
6855.29 1964
6856.07 1705
6856.85 1432
6857.63 1320
6858.41 1149
6859.20 1116
6859.98 1135
6860.76 995
6861.54 971
6862.32 997
6863.10 1019
6863.89 1056
6864.67 956
6865.45 942
6866.23 972
6867.01 1003
6867.79 1075
6868.58 1059
6869.36 985
6870.14 1055
6870.92 1080
6871.71 1128
6872.49 964
6873.27 956
6874.05 968
6874.83 1028
6875.62 985
6876.40 972
6877.18 1084
6877.96 1026
6878.75 1069
6879.53 1056
6880.31 979
6881.10 993
6881.88 1060
6882.66 1127
6883.44 1214
6884.23 1243
6885.01 1200
6885.79 1274
6886.58 1457
6887.36 1555
6888.14 1639
6888.92 1692
6889.71 1721
6890.49 1618
6891.27 1586
6892.06 1493
6892.84 1370
6893.62 1233
6894.41 1196
6895.19 1156
6895.98 1191
6896.76 1260
6897.54 1222
6898.33 1218
6899.11 1176
6899.89 1143
6900.68 1159
6901.46 1165
6902.25 1225
6903.03 1187
6903.81 1169
6904.60 1146
6905.38 1184
6906.17 1149
6906.95 1167
6907.73 1252
6908.52 1166
6909.30 1118
6910.09 1079
6910.87 1047
6911.66 974
6912.44 1056
6913.23 1146
6914.01 1045
6914.79 973
6915.58 1055
6916.36 1108
6917.15 1075
6917.93 1082
6918.72 1045
6919.50 1049
6920.29 1021
6921.07 1013
6921.86 1063
6922.64 1061
6923.43 1123
6924.21 1075
6925.00 1039
6925.78 1107
6926.57 1148
6927.36 1147
6928.14 1103
6928.93 1174
6929.71 1153
6930.50 1061
6931.28 1107
6932.07 1102
6932.85 1159
6933.64 1207
6934.43 1196
6935.21 1223
6936.00 1194
6936.78 1120
6937.57 1103
6938.36 1182
6939.14 1259
6939.93 1236
6940.71 1249
6941.50 1273
6942.29 1200
6943.07 1303
6943.86 1291
6944.64 1402
6945.43 1314
6946.22 1373
6947.00 1393
6947.79 1356
6948.58 1413
6949.36 1364
6950.15 1437
6950.94 1332
6951.72 1361
6952.51 1484
6953.30 1513
6954.08 1473
6954.87 1428
6955.66 1551
6956.45 1624
6957.23 1592
6958.02 1519
6958.81 1575
6959.59 1646
6960.38 1581
6961.17 1524
6961.96 1523
6962.74 1603
6963.53 1664
6964.32 1617
6965.11 1503
6965.89 1559
6966.68 1577
6967.47 1617
6968.26 1733
6969.04 1599
6969.83 1626
6970.62 1684
6971.41 1781
6972.20 1890
6972.98 1915
6973.77 1844
6974.56 1736
6975.35 1757
6976.14 1833
6976.92 1838
6977.71 1857
6978.50 2000
6979.29 1997
6980.08 2217
6980.87 2458
6981.65 2645
6982.44 2955
6983.23 3301
6984.02 4003
6984.81 4465
6985.60 5038
6986.39 5467
6987.17 5680
6987.96 5358
6988.75 5066
6989.54 4506
6990.33 4105
6991.12 3804
6991.91 3125
6992.70 2708
6993.49 2645
6994.28 2535
6995.06 2493
6995.85 2648
6996.64 3086
6997.43 3638
6998.22 3929
6999.01 4296
6999.80 4826
7000.59 5272
7001.38 5209
7002.17 4839
7002.96 4792
7003.75 4268
7004.54 3776
7005.33 3242
7006.12 2624
7006.91 2353
7007.70 2151
7008.49 1901
7009.28 1781
7010.07 1607
7010.86 1640
7011.65 1727
7012.44 1728
7013.23 1611
7014.02 1686
7014.81 1682
7015.60 1627
7016.39 1584
7017.18 1545
7017.97 1458
7018.76 1421
7019.55 1379
7020.34 1399
7021.13 1419
7021.92 1374
7022.71 1426
7023.51 1387
7024.30 1425
7025.09 1553
7025.88 1518
7026.67 1509
7027.46 1536
7028.25 1474
7029.04 1411
7029.83 1364
7030.63 1504
7031.42 1325
7032.21 1310
7033.00 1265
7033.79 1303
7034.58 1294
7035.37 1370
7036.16 1357
7036.96 1361
7037.75 1429
7038.54 1312
7039.33 1522
7040.12 1586
7040.92 1494
7041.71 1462
7042.50 1404
7043.29 1360
7044.08 1310
7044.87 1346
7045.67 1346
7046.46 1427
7047.25 1321
7048.04 1493
7048.84 1555
7049.63 1492
7050.42 1466
7051.21 1549
7052.00 1507
7052.80 1534
7053.59 1531
7054.38 1421
7055.18 1363
7055.97 1387
7056.76 1263
7057.55 1210
7058.35 1210
7059.14 1325
7059.93 1250
7060.72 1215
7061.52 1277
7062.31 1232
7063.10 1237
7063.90 1287
7064.69 1340
7065.48 1366
7066.28 1266
7067.07 1307
7067.86 1250
7068.66 1281
7069.45 1409
7070.24 1266
7071.04 1274
7071.83 1441
7072.62 1369
7073.42 1291
7074.21 1261
7075.00 1202
7075.80 1177
7076.59 1207
7077.39 1179
7078.18 1205
7078.97 1260
7079.77 1185
7080.56 1306
7081.36 1322
7082.15 1311
7082.94 1256
7083.74 1401
7084.53 1495
7085.33 1627
7086.12 1661
7086.92 1820
7087.71 2059
7088.50 2087
7089.30 2146
7090.09 2085
7090.89 1851
7091.68 1823
7092.48 1647
7093.27 1413
7094.07 1280
7094.86 1227
7095.66 1213
7096.45 1077
7097.25 1013
7098.04 971
7098.84 1004
7099.63 951
7100.43 891
7101.22 988
7102.02 971
7102.81 913
7103.61 914
7104.40 913
7105.20 874
7105.99 889
7106.79 857
7107.59 849
7108.38 853
7109.18 791
7109.97 848
7110.77 882
7111.56 845
7112.36 853
7113.16 869
7113.95 775
7114.75 810
7115.54 895
7116.34 930
7117.14 893
7117.93 868
7118.73 890
7119.52 819
7120.32 859
7121.12 806
7121.91 885
7122.71 1011
7123.51 879
7124.30 916
7125.10 960
7125.90 929
7126.69 974
7127.49 936
7128.29 915
7129.08 926
7129.88 950
7130.68 865
7131.47 878
7132.27 818
7133.07 803
7133.86 889
7134.66 892
7135.46 900
7136.26 832
7137.05 830
7137.85 898
7138.65 936
7139.44 901
7140.24 851
7141.04 835
7141.84 884
7142.63 943
7143.43 919
7144.23 921
7145.03 859
7145.83 865
7146.62 881
7147.42 935
7148.22 890
7149.02 825
7149.81 834
7150.61 840
7151.41 866
7152.21 865
7153.01 846
7153.80 881
7154.60 914
7155.40 927
7156.20 878
7157.00 922
7157.80 875
7158.59 811
7159.39 760
7160.19 838
7160.99 816
7161.79 792
7162.59 798
7163.39 789
7164.18 810
7164.98 795
7165.78 809
7166.58 861
7167.38 778
7168.18 761
7168.98 827
7169.78 773
7170.58 811
7171.38 785
7172.17 797
7172.97 869
7173.77 809
7174.57 742
7175.37 735
7176.17 750
7176.97 765
7177.77 756
7178.57 823
7179.37 883
7180.17 898
7180.97 848
7181.77 910
7182.57 1014
7183.37 933
7184.17 852
7184.97 938
7185.77 897
7186.57 826
7187.37 840
7188.17 858
7188.97 799
7189.77 747
7190.57 792
7191.37 830
7192.17 838
7192.97 752
7193.77 721
7194.57 775
7195.37 816
7196.17 829
7196.97 790
7197.77 709
7198.57 706
7199.37 782
7200.17 791
7200.97 726
7201.77 761
7202.58 759
7203.38 735
7204.18 750
7204.98 813
7205.78 820
7206.58 705
7207.38 730
7208.18 742
7208.98 693
7209.79 754
7210.59 754
7211.39 648
7212.19 753
7212.99 740
7213.79 764
7214.59 748
7215.40 715
7216.20 714
7217.00 769
7217.80 727
7218.60 825
7219.40 699
7220.21 748
7221.01 784
7221.81 746
7222.61 766
7223.41 762
7224.22 799
7225.02 762
7225.82 740
7226.62 736
7227.43 772
7228.23 748
7229.03 794
7229.83 898
7230.63 803
7231.44 780
7232.24 792
7233.04 783
7233.84 821
7234.65 777
7235.45 822
7236.25 909
7237.06 880
7237.86 870
7238.66 979
7239.46 984
7240.27 997
7241.07 1019
7241.87 1067
7242.68 904
7243.48 791
7244.28 858
7245.09 925
7245.89 917
7246.69 944
7247.50 900
7248.30 921
7249.10 890
7249.91 850
7250.71 889
7251.51 981
7252.32 989
7253.12 890
7253.92 981
7254.73 983
7255.53 953
7256.34 942
7257.14 854
7257.94 916
7258.75 961
7259.55 1036
7260.36 1086
7261.16 959
7261.96 984
7262.77 985
7263.57 993
7264.38 1093
7265.18 1148
7265.99 1032
7266.79 1112
7267.59 1151
7268.40 1228
7269.20 1203
7270.01 1176
7270.81 1230
7271.62 1265
7272.42 1167
7273.23 1129
7274.03 1165
7274.84 1161
7275.64 1247
7276.45 1302
7277.25 1298
7278.06 1365
7278.86 1410
7279.67 1507
7280.47 1787
7281.28 1984
7282.08 2269
7282.89 2727
7283.69 3038
7284.50 3376
7285.30 3555
7286.11 3666
7286.92 3630
7287.72 3235
7288.53 3060
7289.33 2677
7290.14 2254
7290.94 2198
7291.75 1772
7292.56 1530
7293.36 1419
7294.17 1375
7294.97 1294
7295.78 1356
7296.59 1485
7297.39 1405
7298.20 1353
7299.00 1330
7299.81 1357
7300.62 1475
7301.42 1465
7302.23 1496
7303.04 1491
7303.84 1524
7304.65 1485
7305.46 1561
7306.26 1587
7307.07 1621
7307.88 1575
7308.68 1696
7309.49 1894
7310.30 1914
7311.10 2028
7311.91 2029
7312.72 2134
7313.52 2042
7314.33 1935
7315.14 2007
7315.95 1978
7316.75 2098
7317.56 2256
7318.37 2565
7319.18 2766
7319.98 3004
7320.79 3321
7321.60 3475
7322.40 3477
7323.21 3603
7324.02 3279
7324.83 3160
7325.64 2763
7326.44 2406
7327.25 2302
7328.06 1846
7328.87 1724
7329.67 1701
7330.48 1478
7331.29 1350
7332.10 1313
7332.91 1260
7333.71 1332
7334.52 1278
7335.33 1385
7336.14 1378
7336.95 1378
7337.76 1309
7338.56 1366
7339.37 1289
7340.18 1332
7340.99 1429
7341.80 1400
7342.61 1455
7343.42 1394
7344.22 1328
7345.03 1439
7345.84 1457
7346.65 1507
7347.46 1418
7348.27 1393
7349.08 1503
7349.89 1561
7350.70 1348
7351.51 1393
7352.31 1357
7353.12 1368
7353.93 1444
7354.74 1426
7355.55 1331
7356.36 1282
7357.17 1290
7357.98 1291
7358.79 1470
7359.60 1587
7360.41 1528
7361.22 1510
7362.03 1527
7362.84 1558
7363.65 1480
7364.46 1431
7365.27 1450
7366.08 1447
7366.89 1515
7367.70 1432
7368.51 1500
7369.32 1522
7370.13 1430
7370.94 1417
7371.75 1497
7372.56 1447
7373.37 1461
7374.18 1499
7374.99 1444
7375.80 1541
7376.61 1648
7377.42 1715
7378.23 1770
7379.04 2094
7379.85 2359
7380.66 2432
7381.48 2541
7382.29 2671
7383.10 2569
7383.91 2498
7384.72 2540
7385.53 2196
7386.34 2004
7387.15 1856
7387.96 1733
7388.77 1618
7389.59 1418
7390.40 1491
7391.21 1397
7392.02 1294
7392.83 1342
7393.64 1226
7394.45 1341
7395.27 1381
7396.08 1324
7396.89 1369
7397.70 1512
7398.51 1668
7399.32 1716
7400.14 1815
7400.95 1968
7401.76 1961
7402.57 2095
7403.38 2039
7404.20 1877
7405.01 1782
7405.82 1632
7406.63 1753
7407.44 1673
7408.26 1629
7409.07 1490
7409.88 1439
7410.69 1336
7411.51 1304
7412.32 1276
7413.13 1113
7413.94 1038
7414.76 1024
7415.57 1010
7416.38 1010
7417.19 1074
7418.01 1021
7418.82 1022
7419.63 1001
7420.45 1029
7421.26 1037
7422.07 993
7422.88 957
7423.70 1039
7424.51 984
7425.32 928
7426.14 977
7426.95 1052
7427.76 922
7428.58 893
7429.39 869
7430.20 919
7431.02 956
7431.83 908
7432.64 886
7433.46 946
7434.27 889
7435.09 890
7435.90 905
7436.71 955
7437.53 934
7438.34 945
7439.16 1011
7439.97 1000
7440.78 1052
7441.60 1005
7442.41 987
7443.23 1042
7444.04 993
7444.85 950
7445.67 952
7446.48 840
7447.30 911
7448.11 942
7448.93 823
7449.74 824
7450.56 863
7451.37 860
7452.18 848
7453.00 863
7453.81 902
7454.63 852
7455.44 898
7456.26 895
7457.07 900
7457.89 934
7458.70 903
7459.52 911
7460.33 891
7461.15 894
7461.96 912
7462.78 909
7463.59 908
7464.41 827
7465.23 854
7466.04 874
7466.86 917
7467.67 862
7468.49 803
7469.30 874
7470.12 826
7470.93 869
7471.75 827
7472.57 802
7473.38 838
7474.20 766
7475.01 794
7475.83 841
7476.65 793
7477.46 756
7478.28 793
7479.09 731
7479.91 752
7480.73 725
7481.54 658
7482.36 685
7483.18 701
7483.99 729
7484.81 742
7485.62 724
7486.44 719
7487.26 699
7488.07 747
7488.89 729
7489.71 686
7490.52 791
7491.34 671
7492.16 628
7492.98 670
7493.79 633
7494.61 742
7495.43 684
7496.24 655
7497.06 711
7497.88 691
7498.70 648
7499.51 624
7500.33 628
7501.15 638
7501.96 653
7502.78 665
7503.60 652
7504.42 704
7505.23 612
7506.05 566
7506.87 551
7507.69 605
7508.51 594
7509.32 594
7510.14 654
7510.96 665
7511.78 634
7512.59 656
7513.41 693
7514.23 686
7515.05 631
7515.87 630
7516.69 639
7517.50 707
7518.32 668
7519.14 706
7519.96 643
7520.78 658
7521.60 628
7522.41 586
7523.23 615
7524.05 578
7524.87 636
7525.69 619
7526.51 596
7527.33 642
7528.14 595
7528.96 576
7529.78 594
7530.60 676
7531.42 610
7532.24 664
7533.06 661
7533.88 669
7534.70 607
7535.52 612
7536.34 646
7537.16 595
7537.97 595
7538.79 546
7539.61 567
7540.43 585
7541.25 634
7542.07 657
7542.89 680
7543.71 630
7544.53 598
7545.35 663
7546.17 733
7546.99 663
7547.81 703
7548.63 598
7549.45 620
7550.27 633
7551.09 626
7551.91 667
7552.73 698
7553.55 616
7554.37 603
7555.19 580
7556.01 636
7556.83 637
7557.65 651
7558.47 650
7559.29 700
7560.11 608
7560.93 595
7561.76 601
7562.58 590
7563.40 588
7564.22 601
7565.04 614
7565.86 583
7566.68 589
7567.50 564
7568.32 591
7569.14 606
7569.96 650
7570.79 651
7571.61 562
7572.43 558
7573.25 591
7574.07 575
7574.89 588
7575.71 630
7576.54 568
7577.36 647
7578.18 574
7579.00 588
7579.82 556
7580.64 628
7581.46 621
7582.29 599
7583.11 609
7583.93 576
7584.75 693
7585.57 661
7586.40 686
7587.22 661
7588.04 688
7588.86 681
7589.68 665
7590.51 591
7591.33 597
7592.15 567
7592.97 648
7593.80 585
7594.62 616
7595.44 633
7596.26 622
7597.09 633
7597.91 649
7598.73 672
7599.55 663
7600.38 707
7601.20 689
7602.02 767
7602.85 744
7603.67 755
7604.49 724
7605.31 735
7606.14 730
7606.96 663
7607.78 666
7608.61 690
7609.43 658
7610.25 683
7611.08 644
7611.90 603
7612.72 639
7613.55 707
7614.37 656
7615.19 683
7616.02 690
7616.84 708
7617.67 727
7618.49 682
7619.31 696
7620.14 734
7620.96 709
7621.78 745
7622.61 727
7623.43 637
7624.26 591
7625.08 685
7625.91 714
7626.73 677
7627.55 687
7628.38 712
7629.20 797
7630.03 743
7630.85 803
7631.68 852
7632.50 847
7633.32 849
7634.15 797
7634.97 746
7635.80 785
7636.62 736
7637.45 701
7638.27 643
7639.10 676
7639.92 636
7640.75 626
7641.57 582
7642.40 536
7643.22 584
7644.05 569
7644.87 566
7645.70 517
7646.52 553
7647.35 535
7648.17 551
7649.00 575
7649.82 554
7650.65 561
7651.48 578
7652.30 580
7653.13 540
7653.95 549
7654.78 542
7655.60 517
7656.43 536
7657.26 546
7658.08 507
7658.91 580
7659.73 617
7660.56 619
7661.39 578
7662.21 548
7663.04 584
7663.86 593
7664.69 552
7665.52 552
7666.34 597
7667.17 600
7668.00 569
7668.82 610
7669.65 610
7670.48 589
7671.30 579
7672.13 484
7672.96 522
7673.78 600
7674.61 606
7675.44 528
7676.26 565
7677.09 565
7677.92 575
7678.74 574
7679.57 533
7680.40 546
7681.22 512
7682.05 531
7682.88 542
7683.71 571
7684.53 626
7685.36 653
7686.19 597
7687.02 552
7687.84 557
7688.67 551
7689.50 505
7690.33 489
7691.15 543
7691.98 589
7692.81 560
7693.64 542
7694.47 607
7695.29 609
7696.12 673
7696.95 595
7697.78 615
7698.61 570
7699.43 570
7700.26 582
7701.09 560
7701.92 550
7702.75 620
7703.57 647
7704.40 575
7705.23 542
7706.06 560
7706.89 601
7707.72 628
7708.55 544
7709.37 572
7710.20 565
7711.03 520
7711.86 591
7712.69 604
7713.52 602
7714.35 506
7715.18 557
7716.01 636
7716.83 600
7717.66 581
7718.49 613
7719.32 614
7720.15 641
7720.98 612
7721.81 599
7722.64 678
7723.47 604
7724.30 539
7725.13 617
7725.96 592
7726.79 592
7727.62 648
7728.45 600
7729.28 470
7730.11 581
7730.94 612
7731.77 577
7732.60 621
7733.42 690
7734.25 616
7735.09 656
7735.92 632
7736.75 581
7737.58 594
7738.41 619
7739.24 652
7740.07 615
7740.90 583
7741.73 630
7742.56 683
7743.39 646
7744.22 723
7745.05 820
7745.88 947
7746.71 984
7747.54 1101
7748.37 1213
7749.20 1140
7750.03 1081
7750.86 1080
7751.70 1038
7752.53 910
7753.36 831
7754.19 771
7755.02 732
7755.85 737
7756.68 695
7757.51 700
7758.34 737
7759.18 759
7760.01 782
7760.84 635
7761.67 603
7762.50 670
7763.33 622
7764.16 594
7765.00 585
7765.83 631
7766.66 615
7767.49 537
7768.32 585
7769.16 517
7769.99 551
7770.82 552
7771.65 542
7772.48 546
7773.32 496
7774.15 552
7774.98 567
7775.81 505
7776.64 574
7777.48 579
7778.31 582
7779.14 510
7779.97 525
7780.81 533
7781.64 616
7782.47 645
7783.30 657
7784.14 656
7784.97 691
7785.80 627
7786.64 594
7787.47 622
7788.30 620
7789.13 599
7789.97 605
7790.80 633
7791.63 603
7792.47 622
7793.30 581
7794.13 571
7794.97 580
7795.80 649
7796.63 577
7797.47 609
7798.30 620
7799.13 579
7799.97 575
7800.80 630
7801.63 633
7802.47 639
7803.30 589
7804.13 632
7804.97 579
7805.80 595
7806.64 647
7807.47 628
7808.30 642
7809.14 659
7809.97 602
7810.81 608
7811.64 625
7812.47 643
7813.31 661
7814.14 643
7814.98 741
7815.81 798
7816.65 738
7817.48 811
7818.32 789
7819.15 770
7819.98 687
7820.82 697
7821.65 675
7822.49 667
7823.32 625
7824.16 651
7824.99 677
7825.83 684
7826.66 667
7827.50 700
7828.33 636
7829.17 637
7830.00 632
7830.84 622
7831.67 662
7832.51 614
7833.34 622
7834.18 643
7835.02 655
7835.85 656
7836.69 602
7837.52 587
7838.36 641
7839.19 643
7840.03 653
7840.86 732
7841.70 696
7842.54 694
7843.37 636
7844.21 688
7845.04 612
7845.88 618
7846.72 572
7847.55 548
7848.39 557
7849.22 611
7850.06 563
7850.90 591
7851.73 568
7852.57 549
7853.41 597
7854.24 577
7855.08 565
7855.92 592
7856.75 591
7857.59 549
7858.43 562
7859.26 610
7860.10 591
7860.94 615
7861.77 650
7862.61 570
7863.45 607
7864.28 603
7865.12 663
7865.96 549
7866.79 567
7867.63 614
7868.47 551
7869.31 629
7870.14 650
7870.98 596
7871.82 620
7872.66 637
7873.49 581
7874.33 579
7875.17 534
7876.01 583
7876.84 554
7877.68 615
7878.52 615
7879.36 624
7880.19 564
7881.03 557
7881.87 629
7882.71 609
7883.55 518
7884.38 538
7885.22 589
7886.06 612
7886.90 609
7887.74 620
7888.57 626
7889.41 594
7890.25 624
7891.09 667
7891.93 668
7892.77 639
7893.61 628
7894.44 627
7895.28 562
7896.12 609
7896.96 665
7897.80 677
7898.64 624
7899.48 632
7900.32 611
7901.15 710
7901.99 713
7902.83 705
7903.67 632
7904.51 595
7905.35 559
7906.19 608
7907.03 601
7907.87 572
7908.71 566
7909.55 600
7910.39 664
7911.22 681
7912.06 639
7912.90 711
7913.74 709
7914.58 752
7915.42 861
7916.26 889
7917.10 931
7917.94 1009
7918.78 1043
7919.62 1077
7920.46 1025
7921.30 956
7922.14 964
7922.98 893
7923.82 767
7924.66 670
7925.50 674
7926.34 667
7927.18 652
7928.02 579
7928.86 546
7929.70 653
7930.55 638
7931.39 561
7932.23 545
7933.07 570
7933.91 578
7934.75 581
7935.59 560
7936.43 512
7937.27 560
7938.11 555
7938.95 529
7939.79 555
7940.63 513
7941.48 533
7942.32 700
7943.16 572
7944.00 626
7944.84 628
7945.68 630
7946.52 682
7947.36 668
7948.21 572
7949.05 537
7949.89 544
7950.73 529
7951.57 525
7952.41 583
7953.26 531
7954.10 588
7954.94 580
7955.78 568
7956.62 660
7957.47 645
7958.31 626
7959.15 535
7959.99 576
7960.83 584
7961.68 528
7962.52 554
7963.36 630
7964.20 577
7965.04 511
7965.89 540
7966.73 541
7967.57 593
7968.41 587
7969.26 531
7970.10 522
7970.94 553
7971.78 534
7972.63 520
7973.47 500
7974.31 457
7975.16 514
7976.00 534
7976.84 526
7977.68 538
7978.53 534
7979.37 526
7980.21 487
7981.06 451
7981.90 463
7982.74 521
7983.59 517
7984.43 510
7985.27 528
7986.12 538
7986.96 562
7987.80 518
7988.65 519
7989.49 510
7990.34 445
7991.18 500
7992.02 489
7992.87 482
7993.71 428
7994.55 465
7995.40 516
7996.24 489
7997.09 421
7997.93 518
7998.77 502
7999.62 487
8000.46 511
8001.31 552
8002.15 550
8003.00 505
8003.84 487
8004.68 496
8005.53 505
8006.37 425
8007.22 455
8008.06 488
8008.91 499
8009.75 436
8010.60 456
8011.44 512
8012.29 499
8013.13 419
8013.98 431
8014.82 446
8015.67 429
8016.51 478
8017.36 505
8018.20 489
8019.05 451
8019.89 437
8020.74 466
8021.58 405
8022.43 454
8023.27 498
8024.12 418
8024.96 491
8025.81 471
8026.66 432
8027.50 480
8028.35 471
8029.19 456
8030.04 437
8030.88 482
8031.73 458
8032.58 417
8033.42 472
8034.27 407
8035.11 448
8035.96 430
8036.81 481
8037.65 472
8038.50 463
8039.35 471
8040.19 453
8041.04 457
8041.88 447
8042.73 447
8043.58 483
8044.42 495
8045.27 437
8046.12 429
8046.96 453
8047.81 438
8048.66 408
8049.50 432
8050.35 430
8051.20 460
8052.04 494
8052.89 454
8053.74 428
8054.59 524
8055.43 489
8056.28 431
8057.13 452
8057.97 454
8058.82 466
8059.67 455
8060.52 479
8061.36 497
8062.21 484
8063.06 472
8063.91 490
8064.75 454
8065.60 385
8066.45 424
8067.30 481
8068.15 414
8068.99 422
8069.84 426
8070.69 462
8071.54 420
8072.38 414
8073.23 444
8074.08 456
8074.93 451
8075.78 493
8076.63 477
8077.47 412
8078.32 422
8079.17 400
8080.02 405
8080.87 452
8081.72 439
8082.56 479
8083.41 507
8084.26 476
8085.11 393
8085.96 491
8086.81 507
8087.66 468
8088.51 438
8089.35 428
8090.20 453
8091.05 449
8091.90 456
8092.75 448
8093.60 379
8094.45 370
8095.30 421
8096.15 497
8097.00 446
8097.85 399
8098.70 467
8099.55 491
8100.39 419
8101.24 451
8102.09 482
8102.94 473
8103.79 464
8104.64 446
8105.49 473
8106.34 494
8107.19 470
8108.04 502
8108.89 531
8109.74 436
8110.59 439
8111.44 474
8112.29 504
8113.14 436
8113.99 440
8114.84 454
8115.69 440
8116.54 441
8117.39 416
8118.24 437
8119.09 405
8119.95 429
8120.80 473
8121.65 424
8122.50 435
8123.35 481
8124.20 542
8125.05 464
8125.90 490
8126.75 484
8127.60 481
8128.45 492
8129.30 499
8130.15 468
8131.01 491
8131.86 490
8132.71 531
8133.56 558
8134.41 561
8135.26 488
8136.11 478
8136.96 500
8137.82 476
8138.67 502
8139.52 501
8140.37 470
8141.22 464
8142.07 532
8142.93 536
8143.78 551
8144.63 542
8145.48 532
8146.33 554
8147.19 549
8148.04 534
8148.89 491
8149.74 500
8150.59 461
8151.45 525
8152.30 473
8153.15 530
8154.00 575
8154.85 625
8155.71 541
8156.56 522
8157.41 542
8158.26 478
8159.12 500
8159.97 483
8160.82 577
8161.68 502
8162.53 461
8163.38 495
8164.23 445
8165.09 465
8165.94 534
8166.79 535
8167.65 544
8168.50 532
8169.35 467
8170.20 446
8171.06 466
8171.91 426
8172.76 449
8173.62 520
8174.47 470
8175.32 477
8176.18 446
8177.03 459
8177.89 442
8178.74 432
8179.59 441
8180.45 429
8181.30 426
8182.15 399
8183.01 480
8183.86 473
8184.72 472
8185.57 461
8186.42 441
8187.28 422
8188.13 406
8188.99 445
8189.84 376
8190.69 405
8191.55 453
8192.40 397
8193.26 400
8194.11 360
8194.97 406
8195.82 463
8196.68 430
8197.53 423
8198.38 399
8199.24 443
8200.09 391
8200.95 386
8201.80 452
8202.66 469
8203.51 456
8204.37 391
8205.22 421
8206.08 415
8206.93 425
8207.79 468
8208.64 469
8209.50 477
8210.35 467
8211.21 449
8212.06 495
8212.92 383
8213.78 434
8214.63 425
8215.49 383
8216.34 408
8217.20 421
8218.05 459
8218.91 448
8219.76 533
8220.62 519
8221.48 562
8222.33 551
8223.19 556
8224.04 560
8224.90 564
8225.76 544
8226.61 559
8227.47 543
8228.32 505
8229.18 492
8230.04 543
8230.89 500
8231.75 457
8232.61 442
8233.46 422
8234.32 436
8235.18 427
8236.03 435
8236.89 495
8237.75 473
8238.60 415
8239.46 429
8240.32 448
8241.17 405
8242.03 465
8242.89 472
8243.74 484
8244.60 449
8245.46 440
8246.31 404
8247.17 400
8248.03 419
8248.89 416
8249.74 484
8250.60 513
8251.46 419
8252.32 454
8253.17 441
8254.03 416
8254.89 419
8255.75 456
8256.60 462
8257.46 423
8258.32 474
8259.18 403
8260.04 439
8260.89 393
8261.75 407
8262.61 416
8263.47 383
8264.33 418
8265.18 382
8266.04 414
8266.90 388
8267.76 402
8268.62 426
8269.47 409
8270.33 446
8271.19 433
8272.05 455
8272.91 429
8273.77 455
8274.63 446
8275.48 440
8276.34 457
8277.20 455
8278.06 443
8278.92 404
8279.78 367
8280.64 449
8281.50 410
8282.36 405
8283.21 484
8284.07 470
8284.93 434
8285.79 462
8286.65 426
8287.51 477
8288.37 440
8289.23 503
8290.09 442
8290.95 504
8291.81 495
8292.67 469
8293.53 431
8294.39 413
8295.25 460
8296.11 488
8296.97 437
8297.82 464
8298.68 481
8299.54 444
8300.40 471
8301.26 448
8302.12 510
8302.98 487
8303.84 473
8304.71 462
8305.57 407
8306.43 433
8307.29 433
8308.15 446
8309.01 462
8309.87 414
8310.73 482
8311.59 452
8312.45 464
8313.31 430
8314.17 481
8315.03 454
8315.89 456
8316.75 477
8317.61 491
8318.47 497
8319.33 477
8320.20 448
8321.06 415
8321.92 485
8322.78 475
8323.64 482
8324.50 442
8325.36 539
8326.22 487
8327.09 467
8327.95 469
8328.81 455
8329.67 488
8330.53 513
8331.39 446
8332.25 453
8333.12 478
8333.98 438
8334.84 435
8335.70 403
8336.56 433
8337.42 447
8338.29 443
8339.15 447
8340.01 458
8340.87 490
8341.73 468
8342.60 473
8343.46 464
8344.32 492
8345.18 518
8346.05 490
8346.91 476
8347.77 478
8348.63 489
8349.50 524
8350.36 435
8351.22 421
8352.08 442
8352.95 443
8353.81 515
8354.67 462
8355.53 511
8356.40 499
8357.26 437
8358.12 462
8358.99 454
8359.85 466
8360.71 456
8361.58 458
8362.44 491
8363.30 509
8364.17 459
8365.03 507
8365.89 471
8366.76 440
8367.62 464
8368.48 476
8369.35 485
8370.21 492
8371.07 503
8371.94 483
8372.80 476
8373.66 498
8374.53 546
8375.39 526
8376.26 484
8377.12 520
8377.98 522
8378.85 503
8379.71 484
8380.58 481
8381.44 496
8382.30 453
8383.17 525
8384.03 550
8384.90 519
8385.76 548
8386.63 531
8387.49 583
8388.35 548
8389.22 554
8390.08 550
8390.95 524
8391.81 510
8392.68 513
8393.54 543
8394.41 556
8395.27 581
8396.14 560
8397.00 531
8397.87 550
8398.73 547
8399.60 552
8400.46 550
8401.33 534
8402.19 574
8403.06 578
8403.92 573
8404.79 590
8405.65 610
8406.52 618
8407.39 632
8408.25 576
8409.12 586
8409.98 620
8410.85 606
8411.71 621
8412.58 650
8413.44 675
8414.31 597
8415.18 687
8416.04 729
8416.91 671
8417.77 685
8418.64 651
8419.51 691
8420.37 710
8421.24 698
8422.11 696
8422.97 679
8423.84 710
8424.70 737
8425.57 713
8426.44 741
8427.30 777
8428.17 829
8429.04 823
8429.90 753
8430.77 751
8431.64 819
8432.50 800
8433.37 783
8434.24 808
8435.10 831
8435.97 813
8436.84 776
8437.71 918
8438.57 932
8439.44 929
8440.31 932
8441.17 957
8442.04 947
8442.91 971
8443.78 1005
8444.64 1025
8445.51 1084
8446.38 1084
8447.25 1103
8448.11 1066
8448.98 1021
8449.85 1137
8450.72 1118
8451.58 1154
8452.45 1261
8453.32 1304
8454.19 1608
8455.06 1804
8455.92 2111
8456.79 2296
8457.66 2264
8458.53 2288
8459.40 2312
8460.27 2050
8461.13 1787
8462.00 1660
8462.87 1585
8463.74 1480
8464.61 1392
8465.48 1389
8466.34 1572
8467.21 1872
8468.08 2112
8468.95 2495
8469.82 2959
8470.69 3273
8471.56 3552
8472.42 3376
8473.29 3278
8474.16 2849
8475.03 2471
8475.90 2036
8476.77 1828
8477.64 1526
8478.51 1199
8479.38 1016
8480.25 1108
8481.12 968
8481.99 861
8482.85 883
8483.72 938
8484.59 903
8485.46 948
8486.33 901
8487.20 908
8488.07 875
8488.94 769
8489.81 817
8490.68 792
8491.55 772
8492.42 754
8493.29 767
8494.16 802
8495.03 858
8495.90 845
8496.77 868
8497.64 821
8498.51 841
8499.38 838
8500.25 843
8501.12 758
8501.99 772
8502.86 736
8503.73 767
8504.60 789
8505.47 768
8506.34 876
8507.22 931
8508.09 987
8508.96 1002
8509.83 1065
8510.70 1141
8511.57 972
8512.44 923
8513.31 861
8514.18 882
8515.05 869
8515.92 774
8516.80 764
8517.67 739
8518.54 718
8519.41 764
8520.28 805
8521.15 831
8522.02 852
8522.89 780
8523.77 777
8524.64 753
8525.51 816
8526.38 787
8527.25 797
8528.12 806
8529.00 817
8529.87 835
8530.74 834
8531.61 834
8532.48 882
8533.36 842
8534.23 798
8535.10 836
8535.97 918
8536.84 885
8537.72 880
8538.59 838
8539.46 797
8540.33 783
8541.21 848
8542.08 782
8542.95 714
8543.82 844
8544.70 844
8545.57 870
8546.44 798
8547.31 906
8548.19 896
8549.06 856
8549.93 748
8550.80 790
8551.68 852
8552.55 852
8553.42 772
8554.30 834
8555.17 813
8556.04 768
8556.92 766
8557.79 734
8558.66 793
8559.54 705
8560.41 629
8561.28 645
8562.16 650
8563.03 700
8563.90 663
8564.78 657
8565.65 654
8566.52 633
8567.40 618
8568.27 642
8569.15 663
8570.02 688
8570.89 631
8571.77 583
8572.64 619
8573.51 579
8574.39 621
8575.26 604
8576.14 646
8577.01 613
8577.89 636
8578.76 575
8579.63 565
8580.51 632
8581.38 578
8582.26 523
8583.13 540
8584.01 595
8584.88 587
8585.76 568
8586.63 609
8587.51 612
8588.38 700
8589.26 649
8590.13 630
8591.00 626
8591.88 627
8592.75 570
8593.63 644
8594.51 552
8595.38 484
8596.26 581
8597.13 623
8598.01 619
8598.88 598
8599.76 573
8600.63 592
8601.51 595
8602.38 600
8603.26 568
8604.13 568
8605.01 614
8605.89 617
8606.76 616
8607.64 648
8608.51 604
8609.39 639
8610.26 610
8611.14 590
8612.02 576
8612.89 579
8613.77 632
8614.65 570
8615.52 570
8616.40 612
8617.27 603
8618.15 560
8619.03 580
8619.90 556
8620.78 592
8621.66 548
8622.53 568
8623.41 582
8624.29 683
8625.16 660
8626.04 700
8626.92 693
8627.79 661
8628.67 635
8629.55 645
8630.42 593
8631.30 634
8632.18 608
8633.05 701
8633.93 675
8634.81 598
8635.69 616
8636.56 661
8637.44 645
8638.32 655
8639.20 609
8640.07 689
8640.95 700
8641.83 682
8642.71 673
8643.58 767
8644.46 774
8645.34 744
8646.22 675
8647.09 712
8647.97 682
8648.85 666
8649.73 723
8650.61 773
8651.48 654
8652.36 739
8653.24 679
8654.12 657
8655.00 662
8655.87 694
8656.75 672
8657.63 692
8658.51 727
8659.39 744
8660.27 791
8661.14 766
8662.02 841
8662.90 768
8663.78 719
8664.66 725
8665.54 764
8666.42 708
8667.30 807
8668.17 817
8669.05 810
8669.93 798
8670.81 850
8671.69 948
8672.57 1010
8673.45 1069
8674.33 1173
8675.21 1269
8676.09 1305
8676.97 1262
8677.84 1251
8678.72 1187
8679.60 1098
8680.48 1069
8681.36 991
8682.24 975
8683.12 811
8684.00 870
8684.88 876
8685.76 856
8686.64 849
8687.52 878
8688.40 1012
8689.28 1050
8690.16 1117
8691.04 1411
8691.92 1577
8692.80 1638
8693.68 1665
8694.56 1689
8695.44 1594
8696.32 1410
8697.20 1318
8698.08 1167
8698.96 1010
8699.84 922
8700.72 854
8701.60 749
8702.48 713
8703.37 639
8704.25 667
8705.13 705
8706.01 626
8706.89 605
8707.77 644
8708.65 644
8709.53 613
8710.41 634
8711.29 641
8712.17 645
8713.06 606
8713.94 599
8714.82 612
8715.70 600
8716.58 617
8717.46 613
8718.34 616
8719.22 569
8720.11 603
8720.99 675
8721.87 623
8722.75 590
8723.63 645
8724.51 622
8725.40 634
8726.28 629
8727.16 632
8728.04 748
8728.92 740
8729.81 735
8730.69 718
8731.57 745
8732.45 763
8733.33 772
8734.22 709
8735.10 656
8735.98 704
8736.86 715
8737.75 642
8738.63 590
8739.51 641
8740.39 635
8741.28 640
8742.16 656
8743.04 686
8743.92 704
8744.81 667
8745.69 675
8746.57 658
8747.46 669
8748.34 645
8749.22 616
8750.10 602
8750.99 642
8751.87 644
8752.75 695
8753.64 688
8754.52 678
8755.40 678
8756.29 714
8757.17 769
8758.05 777
8758.94 788
8759.82 834
8760.70 812
8761.59 758
8762.47 732
8763.35 727
8764.24 711
8765.12 721
8766.01 716
8766.89 722
8767.77 696
8768.66 673
8769.54 670
8770.43 717
8771.31 672
8772.19 714
8773.08 733
8773.96 745
8774.85 708
8775.73 687
8776.62 703
8777.50 637
8778.38 723
8779.27 777
8780.15 809
8781.04 800
8781.92 801
8782.81 812
8783.69 823
8784.58 865
8785.46 913
8786.35 824
8787.23 835
8788.12 756
8789.00 715
8789.89 748
8790.77 807
8791.66 779
8792.54 769
8793.43 771
8794.31 739
8795.20 734
8796.08 676
8796.97 662
8797.85 717
8798.74 695
8799.62 693
8800.51 635
8801.40 591
8802.28 620
8803.17 636
8804.05 596
8804.94 560
8805.82 588
8806.71 610
8807.60 610
8808.48 543
8809.37 616
8810.25 578
8811.14 615
8812.03 574
8812.91 526
8813.80 539
8814.69 496
8815.57 540
8816.46 577
8817.34 503
8818.23 506
8819.12 591
8820.00 542
8820.89 507
8821.78 529
8822.66 530
8823.55 567
8824.44 499
8825.32 475
8826.21 483
8827.10 510
8827.99 533
8828.87 484
8829.76 548
8830.65 473
8831.53 538
8832.42 462
8833.31 491
8834.20 479
8835.08 529
8835.97 534
8836.86 439
8837.74 500
8838.63 469
8839.52 470
8840.41 453
8841.30 484
8842.18 517
8843.07 500
8843.96 476
8844.85 500
8845.73 478
8846.62 464
8847.51 451
8848.40 466
8849.29 471
8850.17 458
8851.06 505
8851.95 455
8852.84 440
8853.73 506
8854.61 445
8855.50 445
8856.39 452
8857.28 450
8858.17 426
8859.06 467
8859.95 461
8860.83 479
8861.72 461
8862.61 456
8863.50 475
8864.39 453
8865.28 489
8866.17 451
8867.06 460
8867.94 472
8868.83 488
8869.72 469
8870.61 439
8871.50 420
8872.39 438
8873.28 407
8874.17 431
8875.06 436
8875.95 471
8876.84 402
8877.73 455
8878.62 402
8879.51 406
8880.40 370
8881.28 425
8882.17 481
8883.06 426
8883.95 423
8884.84 422
8885.73 452
8886.62 432
8887.51 403
8888.40 453
8889.29 464
8890.18 464
8891.07 390
8891.96 415
8892.85 451
8893.74 424
8894.63 464
8895.53 400
8896.42 392
8897.31 406
8898.20 380
8899.09 419
8899.98 388
8900.87 365
8901.76 431
8902.65 416
8903.54 408
8904.43 416
8905.32 386
8906.21 411
8907.10 417
8907.99 418
8908.89 437
8909.78 373
8910.67 422
8911.56 395
8912.45 382
8913.34 403
8914.23 405
8915.12 391
8916.02 426
8916.91 428
8917.80 371
8918.69 396
8919.58 366
8920.47 376
8921.36 372
8922.26 347
8923.15 398
8924.04 408
8924.93 352
8925.82 384
8926.72 368
8927.61 381
8928.50 409
8929.39 429
8930.28 376
8931.18 406
8932.07 433
8932.96 412
8933.85 365
8934.75 373
8935.64 363
8936.53 385
8937.42 374
8938.31 328
8939.21 314
8940.10 399
8940.99 418
8941.89 322
8942.78 358
8943.67 319
8944.56 376
8945.46 382
8946.35 396
8947.24 376
8948.14 368
8949.03 336
8949.92 346
8950.81 348
8951.71 353
8952.60 340
8953.49 381
8954.39 355
8955.28 352
8956.17 377
8957.07 388
8957.96 348
8958.85 326
8959.75 327
8960.64 300
8961.54 399
8962.43 361
8963.32 377
8964.22 341
8965.11 364
8966.00 387
8966.90 372
8967.79 355
8968.69 393
8969.58 353
8970.47 369
8971.37 376
8972.26 339
8973.16 327
8974.05 311
8974.95 334
8975.84 361
8976.73 364
8977.63 335
8978.52 331
8979.42 314
8980.31 375
8981.21 390
8982.10 393
8983.00 309
8983.89 389
8984.79 363
8985.68 389
8986.58 331
8987.47 372
8988.37 357
8989.26 384
8990.16 342
8991.05 344
8991.95 356
8992.84 363
8993.74 314
8994.63 314
8995.53 358
8996.42 346
8997.32 353
8998.21 330
8999.11 322
9000.01 354
9000.90 362
9001.80 386
9002.69 336
9003.59 306
9004.48 317
9005.38 353
9006.28 326
9007.17 277
9008.07 326
9008.96 295
9009.86 315
9010.76 310
9011.65 311
9012.55 333
9013.45 308
9014.34 343
9015.24 310
9016.13 290
9017.03 348
9017.93 349
9018.82 378
9019.72 321
9020.62 347
9021.51 338
9022.41 299
9023.31 299
9024.20 302
9025.10 363
9026.00 304
9026.89 331
9027.79 303
9028.69 289
9029.59 301
9030.48 264
9031.38 297
9032.28 291
9033.17 260
9034.07 314
9034.97 278
9035.87 334
9036.76 290
9037.66 300
9038.56 303
9039.46 321
9040.35 321
9041.25 308
9042.15 295
9043.05 392
9043.94 382
9044.84 335
9045.74 311
9046.64 315
9047.54 342
9048.43 311
9049.33 366
9050.23 334
9051.13 345
9052.03 345
9052.92 358
9053.82 337
9054.72 355
9055.62 345
9056.52 343
9057.42 322
9058.32 338
9059.21 341
9060.11 300
9061.01 319
9061.91 332
9062.81 329
9063.71 348
9064.61 297
9065.50 297
9066.40 359
9067.30 381
9068.20 364
9069.10 330
9070.00 378
9070.90 353
9071.80 311
9072.70 372
9073.60 407
9074.50 358
9075.40 351
9076.29 357
9077.19 277
9078.09 331
9078.99 302
9079.89 311
9080.79 311
9081.69 330
9082.59 278
9083.49 334
9084.39 351
9085.29 371
9086.19 340
9087.09 313
9087.99 314
9088.89 332
9089.79 331
9090.69 362
9091.59 338
9092.49 298
9093.39 371
9094.29 331
9095.19 336
9096.09 329
9096.99 344
9097.89 308
9098.79 358
9099.69 330
9100.60 373
9101.50 327
9102.40 292
9103.30 315
9104.20 345
9105.10 331
9106.00 249
9106.90 259
9107.80 327
9108.70 344
9109.60 331
9110.50 328
9111.41 294
9112.31 288
9113.21 319
9114.11 315
9115.01 339
9115.91 307
9116.81 319
9117.72 311
9118.62 313
9119.52 321
9120.42 343
9121.32 265
9122.22 297
9123.12 288
9124.03 299
9124.93 310
9125.83 365
9126.73 381
9127.63 370
9128.54 284
9129.44 351
9130.34 356
9131.24 340
9132.14 299
9133.05 317
9133.95 301
9134.85 303
9135.75 296
9136.66 280
9137.56 314
9138.46 334
9139.36 330
9140.27 265
9141.17 312
9142.07 358
9142.97 335
9143.88 361
9144.78 351
9145.68 376
9146.59 333
9147.49 325
9148.39 289
9149.29 283
9150.20 318
9151.10 321
9152.00 291
9152.91 352
9153.81 354
9154.71 310
9155.62 289
9156.52 327
9157.42 284
9158.33 338
9159.23 326
9160.13 309
9161.04 306
9161.94 288
9162.84 301
9163.75 327
9164.65 287
9165.56 329
9166.46 283
9167.36 274
9168.27 295
9169.17 312
9170.08 336
9170.98 317
9171.88 364
9172.79 368
9173.69 323
9174.60 308
9175.50 340
9176.41 346
9177.31 342
9178.21 318
9179.12 309
9180.02 343
9180.93 348
9181.83 361
9182.74 318
9183.64 352
9184.55 341
9185.45 348
9186.36 370
9187.26 332
9188.17 337
9189.07 291
9189.98 350
9190.88 335
9191.79 322
9192.69 321
9193.60 352
9194.50 363
9195.41 314
9196.31 291
9197.22 299
9198.12 376
9199.03 363
9199.93 416
9200.84 438
9201.75 454
9202.65 433
9203.56 383
9204.46 314
9205.37 353
9206.27 368
9207.18 322
9208.09 308
9208.99 276
9209.90 264
9210.80 347
9211.71 349
9212.62 365
9213.52 288
9214.43 314
9215.34 341
9216.24 323
9217.15 371
9218.05 344
9218.96 397
9219.87 352
9220.77 377
9221.68 359
9222.59 306
9223.49 299
9224.40 335
9225.31 346
9226.21 348
9227.12 362
9228.03 372
9228.93 335
9229.84 273
9230.75 294
9231.66 346
9232.56 313
9233.47 320
9234.38 329
9235.28 286
9236.19 317
9237.10 323
9238.01 268
9238.91 325
9239.82 405
9240.73 363
9241.64 332
9242.54 308
9243.45 278
9244.36 336
9245.27 332
9246.18 322
9247.08 317
9247.99 285
9248.90 354
9249.81 317
9250.71 311
9251.62 325
9252.53 280
9253.44 314
9254.35 347
9255.26 344
9256.16 344
9257.07 337
9257.98 315
9258.89 253
9259.80 303
9260.71 314
9261.61 309
9262.52 303
9263.43 340
9264.34 298
9265.25 328
9266.16 386
9267.07 332
9267.98 349
9268.88 371
9269.79 375
9270.70 335
9271.61 320
9272.52 394
9273.43 363
9274.34 318
9275.25 358
9276.16 339
9277.07 323
9277.98 261
9278.89 320
9279.80 345
9280.70 329
9281.61 314
9282.52 352
9283.43 360
9284.34 320
9285.25 349
9286.16 332
9287.07 348
9287.98 335
9288.89 352
9289.80 312
9290.71 311
9291.62 320
9292.53 298
9293.44 346
9294.35 345
9295.26 291
9296.17 339
9297.08 366
9297.99 340
9298.90 279
9299.81 314
9300.73 385
9301.64 420
9302.55 382
9303.46 325
9304.37 321
9305.28 343
9306.19 354
9307.10 344
9308.01 349
9308.92 325
9309.83 359
9310.74 373
9311.65 332
9312.57 353
9313.48 367
9314.39 346
9315.30 325
9316.21 312
9317.12 306
9318.03 317
9318.94 329
9319.86 338
9320.77 304
9321.68 309
9322.59 318
9323.50 314
9324.41 346
9325.33 305
9326.24 303
9327.15 341
9328.06 352
9328.97 304
9329.88 269
9330.80 308
9331.71 327
9332.62 311
9333.53 309
9334.44 311
9335.36 334
9336.27 356
9337.18 349
9338.09 302
9339.01 331
9339.92 302
9340.83 332
9341.74 349
9342.66 285
9343.57 329
9344.48 300
9345.39 266
9346.31 284
9347.22 321
9348.13 324
9349.05 347
9349.96 359
9350.87 319
9351.78 364
9352.70 351
9353.61 392
9354.52 347
9355.44 348
9356.35 340
9357.26 335
9358.18 381
9359.09 317
9360.00 295
9360.92 317
9361.83 337
9362.74 323
9363.66 331
9364.57 333
9365.48 342
9366.40 328
9367.31 311
9368.23 324
9369.14 334
9370.05 340
9370.97 338
9371.88 374
9372.80 392
9373.71 371
9374.62 341
9375.54 347
9376.45 329
9377.37 374
9378.28 359
9379.19 367
9380.11 358
9381.02 336
9381.94 334
9382.85 339
9383.77 296
9384.68 343
9385.60 351
9386.51 324
9387.43 410
9388.34 438
9389.26 362
9390.17 401
9391.09 457
9392.00 443
9392.91 411
9393.83 359
9394.75 419
9395.66 469
9396.58 386
9397.49 407
9398.41 448
9399.32 401
9400.24 413
9401.15 415
9402.07 371
9402.98 414
9403.90 385
9404.81 407
9405.73 357
9406.65 375
9407.56 362
9408.48 375
9409.39 398
9410.31 352
9411.22 406
9412.14 379
9413.06 387
9413.97 365
9414.89 373
9415.80 364
9416.72 378
9417.64 411
9418.55 398
9419.47 364
9420.39 329
9421.30 388
9422.22 425
9423.14 365
9424.05 420
9424.97 415
9425.88 397
9426.80 387
9427.72 362
9428.64 393
9429.55 397
9430.47 409
9431.39 422
9432.30 426
9433.22 394
9434.14 401
9435.05 440
9435.97 439
9436.89 449
9437.81 428
9438.72 438
9439.64 425
9440.56 466
9441.47 433
9442.39 436
9443.31 439
9444.23 356
9445.14 412
9446.06 388
9446.98 427
9447.90 452
9448.81 444
9449.73 429
9450.65 441
9451.57 497
9452.49 540
9453.40 536
9454.32 508
9455.24 582
9456.16 591
9457.08 518
9457.99 513
9458.91 465
9459.83 432
9460.75 440
9461.67 427
9462.59 428
9463.50 450
9464.42 436
9465.34 394
9466.26 434
9467.18 393
9468.10 398
9469.02 396
9469.94 417
9470.85 425
9471.77 397
9472.69 374
9473.61 418
9474.53 426
9475.45 434
9476.37 430
9477.29 445
9478.21 486
9479.13 480
9480.04 433
9480.96 438
9481.88 506
9482.80 511
9483.72 412
9484.64 425
9485.56 450
9486.48 416
9487.40 419
9488.32 445
9489.24 455
9490.16 458
9491.08 474
9492.00 449
9492.92 467
9493.84 449
9494.76 414
9495.68 426
9496.60 466
9497.52 437
9498.44 448
9499.36 446
9500.28 472
9501.20 458
9502.12 447
9503.04 495
9503.96 476
9504.88 437
9505.80 456
9506.72 463
9507.64 485
9508.56 436
9509.48 469
9510.41 413
9511.33 423
9512.25 449
9513.17 488
9514.09 521
9515.01 476
9515.93 519
9516.85 485
9517.77 521
9518.69 527
9519.61 498
9520.54 536
9521.46 512
9522.38 539
9523.30 489
9524.22 515
9525.14 487
9526.06 562
9526.99 597
9527.91 593
9528.83 626
9529.75 680
9530.67 746
9531.59 867
9532.52 908
9533.44 979
9534.36 1052
9535.28 952
9536.20 864
9537.13 864
9538.05 777
9538.97 716
9539.89 658
9540.81 619
9541.74 602
9542.66 617
9543.58 546
9544.50 526
9545.43 532
9546.35 508
9547.27 472
9548.19 526
9549.12 447
9550.04 509
9550.96 484
9551.88 451
9552.81 455
9553.73 480
9554.65 485
9555.58 508
9556.50 511
9557.42 528
9558.34 536
9559.27 545
9560.19 546
9561.11 622
9562.04 553
9562.96 571
9563.88 607
9564.81 502
9565.73 507
9566.65 501
9567.58 524
9568.50 468
9569.43 478
9570.35 468
9571.27 491
9572.20 496
9573.12 500
9574.04 506
9574.97 402
9575.89 465
9576.82 472
9577.74 427
9578.66 422
9579.59 457
9580.51 467
9581.44 441
9582.36 474
9583.28 427
9584.21 489
9585.13 438
9586.06 430
9586.98 441
9587.91 405
9588.83 477
9589.76 441
9590.68 459
9591.60 495
9592.53 461
9593.45 483
9594.38 481
9595.30 494
9596.23 415
9597.15 434
9598.08 493
9599.00 524
9599.93 483
9600.85 462
9601.78 491
9602.70 507
9603.63 525
9604.55 498
9605.48 578
9606.41 593
9607.33 611
9608.26 576
9609.18 565
9610.11 563
9611.03 528
9611.96 539
9612.88 516
9613.81 580
9614.74 571
9615.66 577
9616.59 577
9617.51 557
9618.44 542
9619.37 516
9620.29 584
9621.22 539
9622.14 565
9623.07 629
9624.00 598
9624.92 530
9625.85 546
9626.78 582
9627.70 644
9628.63 668
9629.55 563
9630.48 601
9631.41 657
9632.33 687
9633.26 643
9634.19 693
9635.11 696
9636.04 752
9636.97 698
9637.90 696
9638.82 707
9639.75 703
9640.68 744
9641.60 784
9642.53 760
9643.46 843
9644.38 780
9645.31 833
9646.24 918
9647.17 990
9648.09 1077
9649.02 1127
9649.95 1257
9650.88 1180
9651.80 1129
9652.73 1149
9653.66 1035
9654.59 975
9655.51 930
9656.44 894
9657.37 791
9658.30 742
9659.23 724
9660.15 703
9661.08 696
9662.01 662
9662.94 645
9663.87 692
9664.80 690
9665.72 768
9666.65 747
9667.58 743
9668.51 760
9669.44 683
9670.37 698
9671.29 711
9672.22 705
9673.15 751
9674.08 693
9675.01 730
9675.94 783
9676.87 692
9677.79 708
9678.72 790
9679.65 763
9680.58 779
9681.51 761
9682.44 759
9683.37 755
9684.30 734
9685.23 797
9686.16 847
9687.09 807
9688.01 876
9688.94 821
9689.87 900
9690.80 929
9691.73 813
9692.66 798
9693.59 822
9694.52 837
9695.45 886
9696.38 903
9697.31 902
9698.24 915
9699.17 852
9700.10 870
9701.03 914
9701.96 921
9702.89 819
9703.82 777
9704.75 770
9705.68 817
9706.61 750
9707.54 774
9708.47 716
9709.40 708
9710.33 753
9711.26 746
9712.19 790
9713.12 773
9714.05 834
9714.98 841
9715.92 851
9716.85 840
9717.78 849
9718.71 831
9719.64 844
9720.57 800
9721.50 737
9722.43 733
9723.36 729
9724.29 645
9725.22 706
9726.16 701
9727.09 680
9728.02 675
9728.95 689
9729.88 737
9730.81 751
9731.74 708
9732.67 768
9733.61 744
9734.54 712
9735.47 667
9736.40 706
9737.33 685
9738.26 674
9739.20 697
9740.13 667
9741.06 609
9741.99 643
9742.92 644
9743.86 630
9744.79 618
9745.72 698
9746.65 601
9747.58 613
9748.52 638
9749.45 602
9750.38 599
9751.31 580
9752.25 641
9753.18 573
9754.11 510
9755.04 572
9755.98 618
9756.91 637
9757.84 613
9758.77 561
9759.71 559
9760.64 552
9761.57 587
9762.51 606
9763.44 577
9764.37 593
9765.30 593
9766.24 597
9767.17 574
9768.10 550
9769.04 635
9769.97 607
9770.90 569
9771.84 533
9772.77 550
9773.70 592
9774.64 577
9775.57 618
9776.50 626
9777.44 636
9778.37 658
9779.31 695
9780.24 714
9781.17 678
9782.11 692
9783.04 686
9783.97 695
9784.91 716
9785.84 685
9786.78 618
9787.71 603
9788.64 581
9789.58 569
9790.51 554
9791.45 512
9792.38 538
9793.32 541
9794.25 493
9795.19 583
9796.12 587
9797.05 554
9797.99 594
9798.92 555
9799.86 529
9800.79 523
9801.73 532
9802.66 527
9803.60 527
9804.53 521
9805.47 517
9806.40 434
9807.34 485
9808.27 485
9809.21 470
9810.14 470
9811.08 497
9812.01 496
9812.95 430
9813.88 466
9814.82 440
9815.75 470
9816.69 469
9817.63 468
9818.56 487
9819.50 492
9820.43 487
9821.37 468
9822.30 455
9823.24 497
9824.18 452
9825.11 491
9826.05 453
9826.98 421
9827.92 392
9828.86 415
9829.79 425
9830.73 440
9831.66 439
9832.60 427
9833.54 455
9834.47 478
9835.41 465
9836.35 455
9837.28 473
9838.22 493
9839.16 471
9840.09 478
9841.03 457
9841.97 416
9842.90 456
9843.84 451
9844.78 485
9845.71 452
9846.65 458
9847.59 447
9848.52 419
9849.46 479
9850.40 489
9851.34 465
9852.27 483
9853.21 448
9854.15 481
9855.08 500
9856.02 479
9856.96 479
9857.90 514
9858.83 488
9859.77 446
9860.71 492
9861.65 504
9862.58 533
9863.52 477
9864.46 471
9865.40 486
9866.34 446
9867.27 390
9868.21 379
9869.15 420
9870.09 413
9871.03 444
9871.96 463
9872.90 391
9873.84 376
9874.78 405
9875.72 416
9876.66 397
9877.59 409
9878.53 415
9879.47 413
9880.41 361
9881.35 395
9882.29 427
9883.23 411
9884.16 419
9885.10 400
9886.04 407
9886.98 395
9887.92 428
9888.86 444
9889.80 430
9890.74 413
9891.68 404
9892.61 417
9893.55 389
9894.49 383
9895.43 389
9896.37 401
9897.31 433
9898.25 373
9899.19 415
9900.13 432
9901.07 409
9902.01 389
9902.95 389
9903.89 372
9904.83 378
9905.77 365
9906.71 379
9907.65 404
9908.59 431
9909.53 453
9910.47 416
9911.41 410
9912.35 431
9913.29 437
9914.23 376
9915.17 406
9916.11 438
9917.05 397
9917.99 413
9918.93 403
9919.87 401
9920.81 437
9921.75 420
9922.69 445
9923.63 470
9924.57 507
9925.51 571
9926.45 562
9927.39 647
9928.33 732
9929.28 775
9930.22 777
9931.16 702
9932.10 712
9933.04 650
9933.98 585
9934.92 539
9935.86 464
9936.80 456
9937.74 464
9938.69 456
9939.63 406
9940.57 395
9941.51 414
9942.45 356
9943.39 390
9944.34 373
9945.28 357
9946.22 337
9947.16 349
9948.10 390
9949.04 387
9949.99 363
9950.93 320
9951.87 323
9952.81 326
9953.75 363
9954.70 353
9955.64 362
9956.58 312
9957.52 358
9958.46 352
9959.41 390
9960.35 391
9961.29 412
9962.23 368
9963.18 353
9964.12 368
9965.06 388
9966.00 404
9966.95 398
9967.89 357
9968.83 362
9969.77 363
9970.72 342
9971.66 358
9972.60 335
9973.55 368
9974.49 331
9975.43 315
9976.38 314
9977.32 333
9978.26 355
9979.21 326
9980.15 302
9981.09 316
9982.04 393
9982.98 374
9983.92 328
9984.87 290
9985.81 319
9986.75 345
9987.70 307
9988.64 277
9989.58 337
9990.53 355
9991.47 379
9992.42 397
9993.36 321
9994.30 333
9995.25 374
9996.19 357
9997.14 347
9998.08 311
9999.02 365
9999.97 393
10000.91 338
10001.86 311
10002.80 373
10003.75 336
10004.69 376
10005.63 367
10006.58 369
10007.52 378
10008.47 315
10009.41 314
10010.36 346
10011.30 342
10012.25 386
10013.19 361
10014.14 334
10015.08 328
10016.03 352
10016.97 362
10017.92 355
10018.86 343
10019.81 306
10020.75 357
10021.70 316
10022.64 304
10023.59 339
10024.53 341
10025.48 318
10026.42 318
10027.37 312
10028.32 346
10029.26 364
10030.21 351
10031.15 287
10032.10 330
10033.04 320
10033.99 314
10034.94 275
10035.88 325
10036.83 387
10037.77 324
10038.72 287
10039.67 319
10040.61 345
10041.56 348
10042.50 314
10043.45 305
10044.40 321
10045.34 312
10046.29 321
10047.24 356
10048.18 321
10049.13 306
10050.08 263
10051.02 341
10051.97 313
10052.92 348
10053.86 291
10054.81 307
10055.76 317
10056.70 291
10057.65 302
10058.60 268
10059.54 275
10060.49 310
10061.44 330
10062.39 283
10063.33 282
10064.28 256
10065.23 263
10066.17 323
10067.12 311
10068.07 296
10069.02 324
10069.96 322
10070.91 288
10071.86 266
10072.81 295
10073.76 322
10074.70 329
10075.65 332
10076.60 336
10077.55 294
10078.49 305
10079.44 328
10080.39 312
10081.34 268
10082.29 252
10083.23 252
10084.18 257
10085.13 270
10086.08 308
10087.03 335
10087.98 292
10088.92 282
10089.87 299
10090.82 277
10091.77 290
10092.72 316
10093.67 296
10094.62 303
10095.56 318
10096.51 344
10097.46 335
10098.41 281
10099.36 284
10100.31 314
10101.26 312
10102.21 272
10103.16 271
10104.11 254
10105.05 222
10106.00 302
10106.95 296
10107.90 296
10108.85 270
10109.80 249
10110.75 254
10111.70 286
10112.65 287
10113.60 283
10114.55 266
10115.50 272
10116.45 296
10117.40 315
10118.35 328
10119.30 308
10120.25 315
10121.20 281
10122.15 292
10123.10 297
10124.05 331
10125.00 289
10125.95 302
10126.90 293
10127.85 260
10128.80 276
10129.75 296
10130.70 297
10131.65 314
10132.60 266
10133.55 274
10134.50 291
10135.45 290
10136.40 289
10137.35 317
10138.30 277
10139.26 282
10140.21 276
10141.16 283
10142.11 266
10143.06 290
10144.01 279
10144.96 302
10145.91 289
10146.86 282
10147.81 290
10148.77 312
10149.72 270
10150.67 261
10151.62 325
10152.57 336
10153.52 298
10154.47 268
10155.43 290
10156.38 283
10157.33 295
10158.28 296
10159.23 300
10160.18 281
10161.14 273
10162.09 319
10163.04 291
10163.99 318
10164.94 356
10165.90 305
10166.85 340
10167.80 333
10168.75 306
10169.70 284
10170.66 302
10171.61 316
10172.56 330
10173.51 283
10174.47 287
10175.42 298
10176.37 298
10177.32 319
10178.28 302
10179.23 323
10180.18 305
10181.14 291
10182.09 293
10183.04 340
10183.99 281
10184.95 300
10185.90 288
10186.85 305
10187.81 337
10188.76 289
10189.71 314
10190.67 323
10191.62 333
10192.57 341
10193.53 278
10194.48 288
10195.43 336
10196.39 347
10197.34 322
10198.29 332
10199.25 299
10200.20 329
10201.15 397
10202.11 397
10203.06 381
10204.02 355
10204.97 387
10205.92 411
10206.88 380
10207.83 367
10208.79 340
10209.74 322
10210.69 350
10211.65 338
10212.60 337
10213.56 380
10214.51 320
10215.46 324
10216.42 320
10217.37 321
10218.33 327
10219.28 290
10220.24 289
10221.19 301
10222.15 322
10223.10 347
10224.06 348
10225.01 282
10225.97 301
10226.92 340
10227.88 315
10228.83 278
10229.79 316
10230.74 321
10231.70 348
10232.65 369
10233.61 430
10234.56 471
10235.52 427
10236.47 423
10237.43 448
10238.38 405
10239.34 407
10240.29 446
10241.25 453
10242.21 362
10243.16 349
10244.12 365
10245.07 377
10246.03 332
10246.98 321
10247.94 309
10248.90 333
10249.85 330
10250.81 315
10251.76 332
10252.72 283
10253.68 299
10254.63 323
10255.59 316
10256.55 301
10257.50 261
10258.46 293
10259.41 294
10260.37 317
10261.33 305
10262.28 318
10263.24 293
10264.20 286
10265.15 274
10266.11 321
10267.07 275
10268.02 295
10268.98 324
10269.94 332
10270.90 287
10271.85 301
10272.81 288
10273.77 285
10274.72 276
10275.68 282
10276.64 295
10277.60 294
10278.55 265
10279.51 277
10280.47 308
10281.43 293
10282.38 270
10283.34 287
10284.30 247
10285.26 255
10286.21 265
10287.17 303
10288.13 287
10289.09 295
10290.04 286
10291.00 266
10291.96 273
10292.92 288
10293.88 278
10294.83 293
10295.79 270
10296.75 276
10297.71 315
10298.67 286
10299.63 280
10300.58 280
10301.54 308
10302.50 281
10303.46 283
10304.42 318
10305.38 289
10306.34 258
10307.29 281
10308.25 300
10309.21 306
10310.17 316
10311.13 259
10312.09 246
10313.05 270
10314.01 263
10314.97 296
10315.92 300
10316.88 279
10317.84 273
10318.80 299
10319.76 293
10320.72 260
10321.68 266
10322.64 311
10323.60 292
10324.56 304
10325.52 284
10326.48 319
10327.44 330
10328.40 347
10329.36 332
10330.32 341
10331.28 323
10332.24 298
10333.20 309
10334.16 353
10335.12 367
10336.08 304
10337.04 275
10338.00 306
10338.96 336
10339.92 275
10340.88 286
10341.84 271
10342.80 250
10343.76 258
10344.72 262
10345.68 280
10346.64 276
10347.60 263
10348.56 293
10349.52 260
10350.48 258
10351.44 275
10352.40 256
10353.36 279
10354.32 252
10355.29 263
10356.25 282
10357.21 263
10358.17 254
10359.13 246
10360.09 269
10361.05 295
10362.01 279
10362.97 255
10363.94 254
10364.90 277
10365.86 250
10366.82 271
10367.78 286
10368.74 284
10369.70 272
10370.67 287
10371.63 273
10372.59 260
10373.55 244
10374.51 260
10375.47 311
10376.44 256
10377.40 287
10378.36 314
10379.32 335
10380.28 256
10381.25 292
10382.21 260
10383.17 295
10384.13 287
10385.10 285
10386.06 272
10387.02 274
10387.98 259
10388.95 279
10389.91 271
10390.87 271
10391.83 261
10392.80 272
10393.76 250
10394.72 284
10395.68 260
10396.65 283
10397.61 284
10398.57 261
10399.54 277
10400.50 303
10401.46 292
10402.43 260
10403.39 259
10404.35 275
10405.31 306
10406.28 303
10407.24 317
10408.20 311
10409.17 268
10410.13 276
10411.10 298
10412.06 293
10413.02 322
10413.99 281
10414.95 263
10415.91 280
10416.88 380
10417.84 380
10418.80 427
10419.77 433
10420.73 409
10421.70 389
10422.66 376
10423.63 417
10424.59 402
10425.55 383
10426.52 344
10427.48 309
10428.45 277
10429.41 284
10430.37 306
10431.34 293
10432.30 272
10433.27 243
10434.23 232
10435.20 251
10436.16 284
10437.13 255
10438.09 259
10439.06 224
10440.02 272
10440.99 247
10441.95 244
10442.92 224
10443.88 251
10444.85 247
10445.81 262
10446.78 262
10447.74 244
10448.71 273
10449.67 245
10450.64 238
10451.60 240
10452.57 290
10453.53 253
10454.50 267
10455.47 240
10456.43 264
10457.40 241
10458.36 228
10459.33 282
10460.29 250
10461.26 260
10462.23 254
10463.19 244
10464.16 302
10465.12 286
10466.09 219
10467.06 231
10468.02 266
10468.99 257
10469.95 209
10470.92 213
10471.89 235
10472.85 226
10473.82 204
10474.79 251
10475.75 229
10476.72 236
10477.69 293
10478.65 253
10479.62 231
10480.59 246
10481.55 256
10482.52 303
10483.49 272
10484.45 256
10485.42 241
10486.39 228
10487.35 240
10488.32 250
10489.29 230
10490.26 251
10491.22 240
10492.19 212
10493.16 260
10494.13 256
10495.09 242
10496.06 276
10497.03 290
10497.99 252
10498.96 262
10499.93 262
10500.90 276
10501.87 280
10502.83 266
10503.80 261
10504.77 257
10505.74 298
10506.70 289
10507.67 263
10508.64 238
10509.61 273
10510.58 301
10511.55 299
10512.51 240
10513.48 273
10514.45 293
10515.42 270
10516.39 266
10517.36 210
10518.32 256
10519.29 275
10520.26 244
10521.23 207
10522.20 226
10523.17 248
10524.14 268
10525.10 281
10526.07 300
10527.04 293
10528.01 288
10528.98 285
10529.95 253
10530.92 239
10531.89 236
10532.86 231
10533.83 225
10534.79 232
10535.76 240
10536.73 254
10537.70 265
10538.67 241
10539.64 277
10540.61 252
10541.58 233
10542.55 252
10543.52 274
10544.49 256
10545.46 261
10546.43 276
10547.40 219
10548.37 266
10549.34 252
10550.31 246
10551.28 245
10552.25 268
10553.22 257
10554.19 259
10555.16 288
10556.13 287
10557.10 307
10558.07 288
10559.04 304
10560.01 321
10560.98 336
10561.95 396
10562.92 363
10563.89 341
10564.86 325
10565.83 352
10566.81 354
10567.78 274
10568.75 296
10569.72 266
10570.69 263
10571.66 239
10572.63 234
10573.60 250
10574.57 259
10575.54 289
10576.51 254
10577.49 235
10578.46 255
10579.43 295
10580.40 227
10581.37 278
10582.34 287
10583.31 266
10584.29 221
10585.26 271
10586.23 303
10587.20 244
10588.17 295
10589.14 291
10590.12 296
10591.09 265
10592.06 302
10593.03 283
10594.00 280
10594.98 286
10595.95 295
10596.92 323
10597.89 288
10598.86 292
10599.84 262
10600.81 241
10601.78 253
10602.75 272
10603.73 267
10604.70 243
10605.67 259
10606.64 263
10607.62 278
10608.59 236
10609.56 240
10610.53 269
10611.51 248
10612.48 296
10613.45 275
10614.43 258
10615.40 271
10616.37 239
10617.34 211
10618.32 239
10619.29 269
10620.26 275
10621.24 265
10622.21 307
10623.18 281
10624.16 255
10625.13 298
10626.10 264
10627.08 264
10628.05 263
10629.02 273
10630.00 290
10630.97 297
10631.95 266
10632.92 244
10633.89 253
10634.87 266
10635.84 276
10636.81 312
10637.79 333
10638.76 355
10639.74 384
10640.71 355
10641.69 368
10642.66 398
10643.63 321
10644.61 292
10645.58 326
10646.56 343
10647.53 303
10648.51 282
10649.48 267
10650.45 275
10651.43 248
10652.40 264
10653.38 298
10654.35 254
10655.33 257
10656.30 234
10657.28 325
10658.25 270
10659.23 286
10660.20 293
10661.18 282
10662.15 273
10663.13 236
10664.10 257
10665.08 232
10666.05 261
10667.03 288
10668.00 295
10668.98 272
10669.96 252
10670.93 253
10671.91 261
10672.88 288
10673.86 285
10674.83 258
10675.81 283
10676.79 275
10677.76 299
10678.74 302
10679.71 278
10680.69 263
10681.66 274
10682.64 289
10683.62 300
10684.59 316
10685.57 319
10686.55 268
10687.52 221
10688.50 248
10689.47 243
10690.45 250
10691.43 234
10692.40 261
10693.38 244
10694.36 265
10695.33 228
10696.31 208
10697.29 239
10698.26 250
10699.24 215
10700.22 243
10701.19 252
10702.17 212
10703.15 240
10704.13 218
10705.10 234
10706.08 224
10707.06 233
10708.03 251
10709.01 233
10709.99 275
10710.97 262
10711.94 239
10712.92 243
10713.90 225
10714.88 281
10715.85 259
10716.83 264
10717.81 255
10718.79 247
10719.76 229
10720.74 256
10721.72 262
10722.70 226
10723.68 244
10724.65 286
10725.63 228
10726.61 241
10727.59 247
10728.57 244
10729.54 241
10730.52 249
10731.50 218
10732.48 208
10733.46 238
10734.44 231
10735.41 249
10736.39 232
10737.37 264
10738.35 216
10739.33 214
10740.31 253
10741.29 248
10742.26 253
10743.24 235
10744.22 258
10745.20 246
10746.18 234
10747.16 266
10748.14 284
10749.12 281
10750.10 252
10751.08 255
10752.05 244
10753.03 246
10754.01 243
10754.99 210
10755.97 272
10756.95 251
10757.93 249
10758.91 261
10759.89 275
10760.87 220
10761.85 218
10762.83 204
10763.81 200
10764.79 244
10765.77 247
10766.75 247
10767.73 218
10768.71 232
10769.69 211
10770.67 253
10771.65 268
10772.63 258
10773.61 247
10774.59 225
10775.57 246
10776.55 256
10777.53 257
10778.51 241
10779.49 236
10780.47 258
10781.45 272
10782.43 240
10783.41 242
10784.39 252
10785.38 221
10786.36 233
10787.34 201
10788.32 209
10789.30 258
10790.28 232
10791.26 231
10792.24 236
10793.22 222
10794.20 230
10795.19 229
10796.17 231
10797.15 217
10798.13 225
10799.11 243
10800.09 238
10801.07 236
10802.05 227
10803.04 201
10804.02 236
10805.00 219
10805.98 190
10806.96 222
10807.94 221
10808.93 253
10809.91 248
10810.89 217
10811.87 233
10812.85 229
10813.84 250
10814.82 258
10815.80 242
10816.78 218
10817.77 269
10818.75 257
10819.73 225
10820.71 213
10821.69 196
10822.68 220
10823.66 224
10824.64 210
10825.62 219
10826.61 223
10827.59 232
10828.57 219
10829.56 244
10830.54 225
10831.52 232
10832.50 269
10833.49 217
10834.47 222
10835.45 252
10836.44 230
10837.42 227
10838.40 257
10839.39 238
10840.37 259
10841.35 266
10842.34 253
10843.32 236
10844.30 222
10845.29 209
10846.27 214
10847.25 227
10848.24 243
10849.22 246
10850.20 254
10851.19 271
10852.17 272
10853.16 254
10854.14 310
10855.12 274
10856.11 243
10857.09 229
10858.08 284
10859.06 269
10860.04 241
10861.03 242
10862.01 235
10863.00 243
10863.98 240
10864.96 257
10865.95 257
10866.93 259
10867.92 271
10868.90 236
10869.89 275
10870.87 247
10871.86 251
10872.84 265
10873.83 307
10874.81 311
10875.80 297
10876.78 295
10877.77 305
10878.75 250
10879.74 273
10880.72 298
10881.71 290
10882.69 260
10883.68 284
10884.66 309
10885.65 324
10886.63 280
10887.62 306
10888.60 303
10889.59 316
10890.57 325
10891.56 315
10892.55 304
10893.53 335
10894.52 295
10895.50 339
10896.49 333
10897.47 308
10898.46 313
10899.45 313
10900.43 327
10901.42 317
10902.40 352
10903.39 319
10904.38 304
10905.36 274
10906.35 327
10907.34 317
10908.32 320
10909.31 289
10910.29 303
10911.28 351
10912.27 329
10913.25 299
10914.24 316
10915.23 343
10916.21 315
10917.20 315
10918.19 314
10919.17 337
10920.16 326
10921.15 351
10922.14 349
10923.12 317
10924.11 362
10925.10 352
10926.08 389
10927.07 356
10928.06 362
10929.05 349
10930.03 342
10931.02 376
10932.01 354
10933.00 350
10933.98 330
10934.97 325
10935.96 310
10936.95 309
10937.93 352
10938.92 385
10939.91 425
10940.90 406
10941.88 426
10942.87 462
10943.86 537
10944.85 478
10945.84 488
10946.82 469
10947.81 410
10948.80 436
10949.79 437
10950.78 434
10951.77 390
10952.75 385
10953.74 451
10954.73 466
10955.72 463
10956.71 510
10957.70 467
10958.69 542
10959.67 542
10960.66 525
10961.65 549
10962.64 517
10963.63 460
10964.62 482
10965.61 490
10966.60 435
10967.58 433
10968.57 443
10969.56 374
10970.55 392
10971.54 390
10972.53 430
10973.52 460
10974.51 414
10975.50 386
10976.49 399
10977.48 397
10978.47 401
10979.46 431
10980.45 408
10981.44 391
10982.43 430
10983.42 437
10984.41 434
10985.40 439
10986.38 456
10987.37 419
10988.36 446
10989.35 445
10990.34 429
10991.34 478
10992.33 424
10993.32 439
10994.31 482
10995.30 539
10996.29 615
10997.28 603
10998.27 673
10999.26 711
11000.25 768
11001.24 777
11002.23 778
11003.22 683
11004.21 657
11005.20 632
11006.19 603
11007.18 546
11008.17 486
11009.16 488
11010.16 458
11011.15 438
11012.14 426
11013.13 419
11014.12 395
11015.11 380
11016.10 351
11017.09 385
11018.08 386
11019.08 335
11020.07 374
11021.06 399
11022.05 386
11023.04 375
11024.03 372
11025.03 407
11026.02 356
11027.01 358
11028.00 386
11028.99 363
11029.98 317
11030.98 284
11031.97 315
11032.96 363
11033.95 354
11034.94 314
11035.94 378
11036.93 329
11037.92 385
11038.91 412
11039.91 379
11040.90 394
11041.89 372
11042.88 332
11043.87 338
11044.87 324
11045.86 345
11046.85 367
11047.85 332
11048.84 331
11049.83 271
11050.82 320
11051.82 289
11052.81 308
11053.80 287
11054.80 304
11055.79 301
11056.78 305
11057.77 319
11058.77 330
11059.76 338
11060.75 324
11061.75 369
11062.74 310
11063.73 306
11064.73 305
11065.72 318
11066.71 311
11067.71 301
11068.70 348
11069.70 348
11070.69 293
11071.68 310
11072.68 330
11073.67 339
11074.66 343
11075.66 307
11076.65 300
11077.65 275
11078.64 304
11079.63 321
11080.63 294
11081.62 331
11082.62 286
11083.61 297
11084.61 301
11085.60 334
11086.59 291
11087.59 298
11088.58 305
11089.58 322
11090.57 290
11091.57 309
11092.56 282
11093.56 299
11094.55 272
11095.55 282
11096.54 275
11097.54 325
11098.53 327
11099.53 331
11100.52 315
11101.52 310
11102.51 278
11103.51 299
11104.50 273
11105.50 277
11106.49 258
11107.49 304
11108.48 273
11109.48 294
11110.47 306
11111.47 326
11112.46 284
11113.46 287
11114.46 278
11115.45 300
11116.45 348
11117.44 299
11118.44 306
11119.43 287
11120.43 293
11121.43 315
11122.42 287
11123.42 304
11124.41 287
11125.41 321
11126.41 299
11127.40 327
11128.40 310
11129.40 299
11130.39 276
11131.39 293
11132.39 298
11133.38 269
11134.38 268
11135.37 301
11136.37 247
11137.37 271
11138.37 251
11139.36 323
11140.36 309
11141.36 272
11142.35 282
11143.35 304
11144.35 308
11145.34 309
11146.34 273
11147.34 256
11148.33 235
11149.33 303
11150.33 303
11151.33 312
11152.32 276
11153.32 294
11154.32 243
11155.32 244
11156.31 275
11157.31 257
11158.31 281
11159.31 243
11160.30 238
11161.30 247
11162.30 278
11163.30 288
11164.30 308
11165.29 235
11166.29 269
11167.29 261
11168.29 274
11169.29 275
11170.28 255
11171.28 277
11172.28 297
11173.28 292
11174.28 290
11175.28 268
11176.27 247
11177.27 250
11178.27 249
11179.27 250
11180.27 274
11181.27 285
11182.27 278
11183.26 260
11184.26 241
11185.26 281
11186.26 270
11187.26 260
11188.26 289
11189.26 299
11190.26 286
11191.26 281
11192.26 268
11193.25 251
11194.25 294
11195.25 285
11196.25 286
11197.25 304
11198.25 236
11199.25 265
11200.25 224
11201.25 214
11202.25 230
11203.25 260
11204.25 270
11205.25 265
11206.25 257
11207.25 240
11208.25 236
11209.25 274
11210.25 284
11211.25 266
11212.25 244
11213.25 271
11214.25 258
11215.25 247
11216.25 242
11217.25 245
11218.25 272
11219.25 317
11220.25 258
11221.25 237
11222.25 271
11223.25 268
11224.25 271
11225.25 250
11226.25 285
11227.25 296
11228.25 275
11229.26 253
11230.26 295
11231.26 271
11232.26 291
11233.26 310
11234.26 253
11235.26 279
11236.26 242
11237.26 246
11238.27 269
11239.27 303
11240.27 270
11241.27 261
11242.27 272
11243.27 282
11244.27 257
11245.27 260
11246.28 263
11247.28 254
11248.28 272
11249.28 282
11250.28 228
11251.28 244
11252.29 259
11253.29 248
11254.29 244
11255.29 270
11256.29 234
11257.30 276
11258.30 248
11259.30 274
11260.30 267
11261.31 267
11262.31 273
11263.31 304
11264.31 274
11265.31 287
11266.32 262
11267.32 258
11268.32 310
11269.32 329
11270.33 301
11271.33 338
11272.33 292
11273.34 326
11274.34 247
11275.34 287
11276.34 255
11277.35 273
11278.35 254
11279.35 256
11280.36 289
11281.36 331
11282.36 290
11283.37 296
11284.37 284
11285.37 337
11286.38 283
11287.38 261
11288.38 313
11289.39 272
11290.39 238
11291.39 309
11292.40 331
11293.40 269
11294.40 306
11295.41 301
11296.41 294
11297.42 258
11298.42 251
11299.42 299
11300.43 272
11301.43 278
11302.44 300
11303.44 278
11304.44 280
11305.45 345
11306.45 310
11307.46 274
11308.46 293
11309.47 338
11310.47 342
11311.47 335
11312.48 330
11313.48 348
11314.49 407
11315.49 378
11316.50 325
11317.50 297
11318.51 310
11319.51 320
11320.52 305
11321.52 323
11322.53 325
11323.53 296
11324.54 304
11325.54 303
11326.55 302
11327.55 271
11328.56 291
11329.56 266
11330.57 273
11331.57 325
11332.58 305
11333.58 307
11334.59 308
11335.60 290
11336.60 293
11337.61 328
11338.61 320
11339.62 309
11340.62 319
11341.63 317
11342.64 332
11343.64 323
11344.65 254
11345.65 300
11346.66 273
11347.67 299
11348.67 284
11349.68 252
11350.68 286
11351.69 309
11352.70 324
11353.70 247
11354.71 288
11355.72 266
11356.72 287
11357.73 272
11358.74 295
11359.74 257
11360.75 312
11361.76 319
11362.76 320
11363.77 296
11364.78 268
11365.78 265
11366.79 285
11367.80 266
11368.80 284
11369.81 266
11370.82 264
11371.83 279
11372.83 257
11373.84 266
11374.85 276
11375.85 287
11376.86 286
11377.87 276
11378.88 248
11379.88 280
11380.89 350
11381.90 272
11382.91 283
11383.92 273
11384.92 281
11385.93 314
11386.94 304
11387.95 243
11388.95 275
11389.96 301
11390.97 305
11391.98 274
11392.99 294
11393.99 262
11395.00 256
11396.01 282
11397.02 293
11398.03 288
11399.04 286
11400.04 329
11401.05 337
11402.06 301
11403.07 306
11404.08 293
11405.09 306
11406.10 313
11407.11 282
11408.11 293
11409.12 299
11410.13 281
11411.14 308
11412.15 322
11413.16 304
11414.17 282
11415.18 320
11416.19 281
11417.19 308
11418.20 296
11419.21 269
11420.22 275
11421.23 299
11422.24 295
11423.25 276
11424.26 297
11425.27 326
11426.28 322
11427.29 306
11428.30 319
11429.31 274
11430.32 356
11431.33 341
11432.34 322
11433.35 322
11434.36 332
11435.37 379
11436.38 314
11437.39 294
11438.40 291
11439.41 322
11440.42 373
11441.43 355
11442.44 318
11443.45 300
11444.46 338
11445.47 372
11446.48 376
11447.49 314
11448.50 319
11449.51 328
11450.52 320
11451.53 348
11452.54 368
11453.56 364
11454.57 338
11455.58 343
11456.59 336
11457.60 350
11458.61 351
11459.62 341
11460.63 409
11461.64 383
11462.65 351
11463.67 365
11464.68 368
11465.69 372
11466.70 359
11467.71 325
11468.72 384
11469.73 390
11470.75 389
11471.76 412
11472.77 388
11473.78 367
11474.79 385
11475.80 383
11476.82 371
11477.83 387
11478.84 397
11479.85 390
11480.86 370
11481.88 390
11482.89 337
11483.90 363
11484.91 362
11485.92 389
11486.94 367
11487.95 374
11488.96 400
11489.97 387
11490.99 402
11492.00 387
11493.01 388
11494.02 389
11495.04 397
11496.05 397
11497.06 407
11498.08 428
11499.09 440
11500.10 451
11501.11 399
11502.13 399
11503.14 416
11504.15 428
11505.17 421
11506.18 443
11507.19 434
11508.21 393
11509.22 407
11510.23 463
11511.25 427
11512.26 439
11513.27 436
11514.29 414
11515.30 425
11516.31 440
11517.33 443
11518.34 400
11519.35 399
11520.37 445
11521.38 466
11522.40 400
11523.41 454
11524.42 452
11525.44 471
11526.45 467
11527.47 475
11528.48 453
11529.49 442
11530.51 454
11531.52 493
11532.54 501
11533.55 505
11534.56 491
11535.58 512
11536.59 512
11537.61 505
11538.62 499
11539.64 472
11540.65 503
11541.67 563
11542.68 534
11543.70 496
11544.71 613
11545.73 622
11546.74 597
11547.76 611
11548.77 579
11549.79 578
11550.80 595
11551.82 684
11552.83 555
11553.85 623
11554.86 669
11555.88 666
11556.89 715
11557.91 710
11558.92 719
11559.94 737
11560.95 710
11561.97 736
11562.99 726
11564.00 731
11565.02 744
11566.03 776
11567.05 796
11568.06 720
11569.08 738
11570.10 821
11571.11 819
11572.13 817
11573.14 799
11574.16 826
11575.18 889
11576.19 883
11577.21 938
11578.23 1010
11579.24 1081
11580.26 1173
11581.27 1153
11582.29 1200
11583.31 1285
11584.32 1336
11585.34 1284
11586.36 1312
11587.37 1328
11588.39 1328
11589.41 1414
11590.42 1537
11591.44 1497
11592.46 1595
11593.48 1817
11594.49 2076
11595.51 2322
11596.53 2778
11597.54 3120
11598.56 3655
11599.58 3746
11600.60 3887
11601.61 3878
11602.63 3622
11603.65 3207
11604.67 2875
11605.68 2482
11606.70 2129
11607.72 1850
11608.74 1583
11609.75 1377
11610.77 1213
11611.79 1064
11612.81 1044
11613.82 1042
11614.84 943
11615.86 868
11616.88 868
11617.90 878
11618.91 876
11619.93 833
11620.95 833
11621.97 830
11622.99 849
11624.01 798
11625.02 748
11626.04 746
11627.06 697
11628.08 766
11629.10 742
11630.12 709
11631.14 717
11632.15 752
11633.17 728
11634.19 789
11635.21 790
11636.23 856
11637.25 891
11638.27 856
11639.29 833
11640.31 829
11641.32 800
11642.34 740
11643.36 621
11644.38 683
11645.40 637
11646.42 662
11647.44 602
11648.46 595
11649.48 539
11650.50 542
11651.52 557
11652.54 588
11653.56 562
11654.58 640
11655.60 647
11656.62 638
11657.64 573
11658.66 596
11659.68 639
11660.70 622
11661.72 629
11662.74 630
11663.76 650
11664.78 606
11665.80 634
11666.82 600
11667.84 711
11668.86 665
11669.88 597
11670.90 665
11671.92 642
11672.94 664
11673.96 659
11674.98 662
11676.00 713
11677.02 734
11678.04 747
11679.06 749
11680.08 776
11681.10 786
11682.12 769
11683.15 758
11684.17 723
11685.19 683
11686.21 713
11687.23 672
11688.25 656
11689.27 672
11690.29 701
11691.31 684
11692.34 654
11693.36 650
11694.38 620
11695.40 611
11696.42 647
11697.44 648
11698.46 668
11699.49 606
11700.51 670
11701.53 606
11702.55 547
11703.57 530
11704.60 591
11705.62 583
11706.64 539
11707.66 499
11708.68 522
11709.71 509
11710.73 500
11711.75 505
11712.77 477
11713.79 489
11714.82 529
11715.84 545
11716.86 558
11717.88 487
11718.91 453
11719.93 475
11720.95 453
11721.97 495
11723.00 490
11724.02 484
11725.04 465
11726.06 456
11727.09 468
11728.11 444
11729.13 452
11730.16 490
11731.18 501
11732.20 457
11733.23 447
11734.25 494
11735.27 433
11736.30 459
11737.32 437
11738.34 476
11739.37 455
11740.39 444
11741.41 454
11742.44 451
11743.46 435
11744.48 422
11745.51 458
11746.53 459
11747.55 448
11748.58 447
11749.60 381
11750.63 439
11751.65 449
11752.67 450
11753.70 443
11754.72 430
11755.75 425
11756.77 465
11757.79 425
11758.82 441
11759.84 447
11760.87 369
11761.89 364
11762.92 381
11763.94 389
11764.96 387
11765.99 420
11767.01 415
11768.04 422
11769.06 353
11770.09 378
11771.11 345
11772.14 353
11773.16 397
11774.19 333
11775.21 418
11776.24 368
11777.26 340
11778.29 335
11779.31 372
11780.34 395
11781.36 322
11782.39 333
11783.41 345
11784.44 359
11785.46 331
11786.49 335
11787.52 332
11788.54 345
11789.57 389
11790.59 335
11791.62 335
11792.64 347
11793.67 351
11794.69 311
11795.72 294
11796.75 348
11797.77 332
11798.80 296
11799.82 326
11800.85 336
11801.88 314
11802.90 321
11803.93 316
11804.96 299
11805.98 298
11807.01 301
11808.03 326
11809.06 283
11810.09 288
11811.11 325
11812.14 322
11813.17 278
11814.19 300
11815.22 285
11816.25 334
11817.27 303
11818.30 316
11819.33 306
11820.35 271
11821.38 302
11822.41 305
11823.44 271
11824.46 285
11825.49 273
11826.52 310
11827.54 298
11828.57 285
11829.60 307
11830.63 311
11831.65 330
11832.68 296
11833.71 286
11834.74 308
11835.76 284
11836.79 305
11837.82 307
11838.85 269
11839.87 292
11840.90 266
11841.93 268
11842.96 271
11843.99 265
11845.01 307
11846.04 287
11847.07 253
11848.10 248
11849.13 273
11850.15 272
11851.18 304
11852.21 296
11853.24 261
11854.27 288
11855.30 273
11856.33 276
11857.35 277
11858.38 287
11859.41 294
11860.44 287
11861.47 288
11862.50 282
11863.53 303
11864.55 303
11865.58 293
11866.61 301
11867.64 331
11868.67 304
11869.70 282
11870.73 309
11871.76 280
11872.79 321
11873.82 291
11874.85 269
11875.88 265
11876.90 241
11877.93 284
11878.96 301
11879.99 280
11881.02 238
11882.05 277
11883.08 291
11884.11 286
11885.14 286
11886.17 305
11887.20 287
11888.23 271
11889.26 270
11890.29 282
11891.32 317
11892.35 302
11893.38 263
11894.41 318
11895.44 300
11896.47 320
11897.50 265
11898.53 311
11899.56 341
11900.59 361
11901.62 321
11902.65 337
11903.68 339
11904.71 307
11905.75 290
11906.78 310
11907.81 276
11908.84 310
11909.87 314
11910.90 311
11911.93 276
11912.96 273
11913.99 300
11915.02 316
11916.05 282
11917.09 275
11918.12 288
11919.15 284
11920.18 320
11921.21 271
11922.24 309
11923.27 348
11924.30 299
11925.34 343
11926.37 355
11927.40 309
11928.43 345
11929.46 403
11930.49 419
11931.53 418
11932.56 377
11933.59 427
11934.62 435
11935.65 338
11936.69 391
11937.72 371
11938.75 346
11939.78 344
11940.81 326
11941.85 337
11942.88 354
11943.91 307
11944.94 261
11945.98 286
11947.01 263
11948.04 245
11949.07 270
11950.11 271
11951.14 272
11952.17 284
11953.20 255
11954.24 278
11955.27 287
11956.30 241
11957.34 274
11958.37 292
11959.40 284
11960.43 273
11961.47 240
11962.50 259
11963.53 283
11964.57 274
11965.60 263
11966.63 266
11967.67 304
11968.70 266
11969.73 277
11970.77 330
11971.80 309
11972.83 323
11973.87 280
11974.90 258
11975.93 291
11976.97 269
11978.00 244
11979.04 290
11980.07 286
11981.10 272
11982.14 263
11983.17 294
11984.21 275
11985.24 282
11986.27 241
11987.31 281
11988.34 303
11989.38 304
11990.41 284
11991.45 286
11992.48 278
11993.51 288
11994.55 281
11995.58 276
11996.62 284
11997.65 252
11998.69 298
11999.72 304
12000.76 298
12001.79 298
12002.83 302
12003.86 289
12004.90 309
12005.93 305
12006.97 300
12008.00 320
12009.04 313
12010.07 315
12011.11 303
12012.14 331
12013.18 311
12014.21 351
12015.25 342
12016.28 289
12017.32 325
12018.35 355
12019.39 296
12020.43 311
12021.46 294
12022.50 303
12023.53 320
12024.57 289
12025.60 299
12026.64 331
12027.68 317
12028.71 328
12029.75 304
12030.78 332
12031.82 355
12032.86 318
12033.89 328
12034.93 319
12035.97 350
12037.00 298
12038.04 296
12039.07 289
12040.11 256
12041.15 271
12042.18 310
12043.22 323
12044.26 305
12045.29 327
12046.33 313
12047.37 341
12048.40 320
12049.44 314
12050.48 294
12051.52 337
12052.55 323
12053.59 330
12054.63 293
12055.66 298
12056.70 328
12057.74 304
12058.78 343
12059.81 342
12060.85 369
12061.89 327
12062.92 338
12063.96 303
12065.00 304
12066.04 304
12067.07 281
12068.11 283
12069.15 304
12070.19 311
12071.23 323
12072.26 313
12073.30 294
12074.34 295
12075.38 289
12076.42 351
12077.45 313
12078.49 300
12079.53 304
12080.57 340
12081.61 284
12082.64 303
12083.68 338
12084.72 330
12085.76 329
12086.80 343
12087.84 324
12088.88 341
12089.91 330
12090.95 333
12091.99 383
12093.03 329
12094.07 329
12095.11 354
12096.15 326
12097.19 342
12098.22 383
12099.26 381
12100.30 377
12101.34 400
12102.38 436
12103.42 394
12104.46 390
12105.50 381
12106.54 389
12107.58 449
12108.62 383
12109.66 401
12110.70 321
12111.74 354
12112.78 321
12113.81 353
12114.85 339
12115.89 347
12116.93 325
12117.97 313
12119.01 297
12120.05 314
12121.09 270
12122.13 270
12123.17 285
12124.21 269
12125.25 286
12126.29 312
12127.33 336
12128.37 279
12129.42 254
12130.46 275
12131.50 284
12132.54 286
12133.58 296
12134.62 300
12135.66 275
12136.70 263
12137.74 274
12138.78 289
12139.82 260
12140.86 273
12141.90 287
12142.94 277
12143.98 285
12145.03 265
12146.07 267
12147.11 320
12148.15 256
12149.19 271
12150.23 289
12151.27 279
12152.31 272
12153.35 280
12154.40 283
12155.44 265
12156.48 203
12157.52 219
12158.56 266
12159.60 271
12160.65 271
12161.69 255
12162.73 255
12163.77 267
12164.81 299
12165.85 279
12166.90 313
12167.94 249
12168.98 282
12170.02 284
12171.06 258
12172.11 237
12173.15 233
12174.19 255
12175.23 246
12176.28 249
12177.32 289
12178.36 303
12179.40 283
12180.45 250
12181.49 259
12182.53 261
12183.57 238
12184.62 291
12185.66 302
12186.70 289
12187.74 264
12188.79 244
12189.83 273
12190.87 254
12191.92 252
12192.96 252
12194.00 258
12195.05 263
12196.09 295
12197.13 261
12198.18 245
12199.22 258
12200.26 268
12201.31 262
12202.35 275
12203.39 269
12204.44 275
12205.48 267
12206.52 269
12207.57 266
12208.61 245
12209.65 289
12210.70 258
12211.74 285
12212.79 261
12213.83 226
12214.87 263
12215.92 282
12216.96 277
12218.01 286
12219.05 270
12220.09 271
12221.14 263
12222.18 247
12223.23 297
12224.27 309
12225.32 273
12226.36 299
12227.41 286
12228.45 308
12229.49 276
12230.54 254
12231.58 263
12232.63 285
12233.67 281
12234.72 245
12235.76 243
12236.81 290
12237.85 268
12238.90 256
12239.94 236
12240.99 235
12242.03 226
12243.08 272
12244.12 253
12245.17 251
12246.21 250
12247.26 263
12248.31 265
12249.35 256
12250.40 248
12251.44 238
12252.49 256
12253.53 260
12254.58 229
12255.62 259
12256.67 263
12257.72 290
12258.76 266
12259.81 271
12260.85 239
12261.90 230
12262.95 217
12263.99 201
12265.04 258
12266.08 229
12267.13 222
12268.18 255
12269.22 247
12270.27 215
12271.32 231
12272.36 230
12273.41 213
12274.46 231
12275.50 234
12276.55 210
12277.60 240
12278.64 211
12279.69 202
12280.74 231
12281.78 246
12282.83 217
12283.88 194
12284.92 245
12285.97 252
12287.02 212
12288.07 207
12289.11 235
12290.16 279
12291.21 259
12292.25 217
12293.30 219
12294.35 234
12295.40 214
12296.44 222
12297.49 215
12298.54 214
12299.59 232
12300.63 230
12301.68 254
12302.73 214
12303.78 178
12304.83 211
12305.87 223
12306.92 287
12307.97 261
12309.02 273
12310.07 260
12311.11 209
12312.16 250
12313.21 265
12314.26 240
12315.31 221
12316.35 226
12317.40 268
12318.45 251
12319.50 288
12320.55 215
12321.60 188
12322.65 194
12323.69 184
12324.74 201
12325.79 220
12326.84 207
12327.89 205
12328.94 229
12329.99 234
12331.04 245
12332.09 244
12333.13 221
12334.18 215
12335.23 236
12336.28 225
12337.33 237
12338.38 226
12339.43 213
12340.48 241
12341.53 198
12342.58 215
12343.63 248
12344.68 237
12345.73 224
12346.78 238
12347.83 218
12348.88 246
12349.93 215
12350.98 195
12352.03 220
12353.07 230
12354.12 230
12355.17 200
12356.22 233
12357.28 224
12358.33 233
12359.38 214
12360.43 224
12361.48 254
12362.53 256
12363.58 251
12364.63 229
12365.68 176
12366.73 220
12367.78 242
12368.83 237
12369.88 192
12370.93 224
12371.98 243
12373.03 249
12374.08 206
12375.13 215
12376.18 225
12377.24 203
12378.29 197
12379.34 220
12380.39 214
12381.44 210
12382.49 201
12383.54 239
12384.59 237
12385.64 201
12386.70 240
12387.75 239
12388.80 219
12389.85 229
12390.90 210
12391.95 225
12393.00 210
12394.06 213
12395.11 219
12396.16 201
12397.21 203
12398.26 229
12399.32 257
12400.37 220
12401.42 230
12402.47 202
12403.52 209
12404.58 199
12405.63 235
12406.68 221
12407.73 230
12408.78 216
12409.84 237
12410.89 247
12411.94 222
12412.99 263
12414.05 256
12415.10 229
12416.15 253
12417.20 212
12418.26 211
12419.31 238
12420.36 216
12421.42 236
12422.47 246
12423.52 239
12424.57 213
12425.63 210
12426.68 245
12427.73 239
12428.79 237
12429.84 213
12430.89 240
12431.95 245
12433.00 213
12434.05 240
12435.11 258
12436.16 280
12437.21 252
12438.27 256
12439.32 244
12440.37 226
12441.43 239
12442.48 231
12443.54 224
12444.59 220
12445.64 242
12446.70 253
12447.75 240
12448.80 213
12449.86 281
12450.91 268
12451.97 254
12453.02 258
12454.08 244
12455.13 247
12456.18 297
12457.24 314
12458.29 270
12459.35 247
12460.40 213
12461.46 253
12462.51 261
12463.57 238
12464.62 236
12465.67 236
12466.73 240
12467.78 222
12468.84 258
12469.89 278
12470.95 301
12472.00 271
12473.06 316
12474.11 335
12475.17 317
12476.22 314
12477.28 321
12478.33 359
12479.39 298
12480.45 348
12481.50 342
12482.56 302
12483.61 333
12484.67 321
12485.72 365
12486.78 358
12487.83 297
12488.89 426
12489.95 444
12491.00 505
12492.06 567
12493.11 624
12494.17 681
12495.22 673
12496.28 767
12497.34 792
12498.39 735
12499.45 705
12500.50 637
12501.56 584
12502.62 525
12503.67 467
12504.73 427
12505.79 366
12506.84 354
12507.90 300
12508.96 312
12510.01 297
12511.07 285
12512.13 294
12513.18 310
12514.24 295
12515.30 251
12516.35 285
12517.41 293
12518.47 295
12519.52 279
12520.58 287
12521.64 286
12522.70 311
12523.75 297
12524.81 273
12525.87 292
12526.92 296
12527.98 274
12529.04 326
12530.10 290
12531.15 289
12532.21 309
12533.27 319
12534.33 301
12535.38 292
12536.44 329
12537.50 326
12538.56 259
12539.62 294
12540.67 262
12541.73 292
12542.79 299
12543.85 305
12544.91 253
12545.96 256
12547.02 253
12548.08 266
12549.14 271
12550.20 268
12551.25 274
12552.31 264
12553.37 290
12554.43 277
12555.49 277
12556.55 292
12557.61 286
12558.66 253
12559.72 271
12560.78 264
12561.84 279
12562.90 292
12563.96 320
12565.02 278
12566.08 285
12567.14 332
12568.19 372
12569.25 321
12570.31 312
12571.37 350
12572.43 409
12573.49 426
12574.55 416
12575.61 371
12576.67 379
12577.73 408
12578.79 399
12579.85 388
12580.91 381
12581.97 366
12583.03 354
12584.09 355
12585.15 335
12586.20 323
12587.26 336
12588.32 330
12589.38 271
12590.44 306
12591.50 305
12592.56 331
12593.62 318
12594.69 279
12595.75 335
12596.81 344
12597.87 336
12598.93 304
12599.99 307
12601.05 265
12602.11 293
12603.17 308
12604.23 339
12605.29 288
12606.35 286
12607.41 278
12608.47 266
12609.53 288
12610.59 249
12611.65 251
12612.71 260
12613.78 267
12614.84 272
12615.90 278
12616.96 297
12618.02 277
12619.08 279
12620.14 274
12621.20 231
12622.27 254
12623.33 272
12624.39 248
12625.45 235
12626.51 248
12627.57 248
12628.63 274
12629.70 285
12630.76 263
12631.82 271
12632.88 266
12633.94 229
12635.00 270
12636.07 258
12637.13 264
12638.19 289
12639.25 275
12640.31 284
12641.38 277
12642.44 274
12643.50 275
12644.56 233
12645.63 273
12646.69 294
12647.75 298
12648.81 283
12649.88 317
12650.94 308
12652.00 298
12653.06 275
12654.13 261
12655.19 334
12656.25 342
12657.31 342
12658.38 364
12659.44 329
12660.50 269
12661.57 297
12662.63 284
12663.69 299
12664.76 296
12665.82 317
12666.88 287
12667.95 278
12669.01 241
12670.07 277
12671.14 282
12672.20 279
12673.26 299
12674.33 259
12675.39 287
12676.45 295
12677.52 314
12678.58 301
12679.64 272
12680.71 284
12681.77 295
12682.84 292
12683.90 359
12684.96 343
12686.03 305
12687.09 290
12688.16 287
12689.22 288
12690.28 322
12691.35 361
12692.41 302
12693.48 262
12694.54 316
12695.61 319
12696.67 331
12697.74 312
12698.80 336
12699.86 312
12700.93 331
12701.99 383
12703.06 353
12704.12 360
12705.19 363
12706.25 361
12707.32 332
12708.38 347
12709.45 303
12710.51 335
12711.58 313
12712.64 278
12713.71 322
12714.77 291
12715.84 297
12716.90 294
12717.97 280
12719.03 285
12720.10 288
12721.17 310
12722.23 300
12723.30 283
12724.36 289
12725.43 301
12726.49 311
12727.56 301
12728.63 325
12729.69 316
12730.76 288
12731.82 266
12732.89 238
12733.96 288
12735.02 276
12736.09 246
12737.15 281
12738.22 308
12739.29 282
12740.35 279
12741.42 276
12742.49 290
12743.55 274
12744.62 251
12745.68 260
12746.75 254
12747.82 257
12748.88 248
12749.95 231
12751.02 242
12752.09 264
12753.15 277
12754.22 249
12755.29 266
12756.35 257
12757.42 253
12758.49 269
12759.55 279
12760.62 258
12761.69 259
12762.76 224
12763.82 221
12764.89 216
12765.96 249
12767.03 235
12768.09 237
12769.16 234
12770.23 250
12771.30 240
12772.36 269
12773.43 246
12774.50 251
12775.57 205
12776.63 231
12777.70 265
12778.77 229
12779.84 221
12780.91 218
12781.97 243
12783.04 242
12784.11 240
12785.18 238
12786.25 242
12787.31 250
12788.38 245
12789.45 237
12790.52 223
12791.59 247
12792.66 229
12793.73 248
12794.79 226
12795.86 243
12796.93 253
12798.00 237
12799.07 238
12800.14 237
12801.21 238
12802.28 208
12803.34 234
12804.41 222
12805.48 229
12806.55 249
12807.62 205
12808.69 205
12809.76 212
12810.83 241
12811.90 214
12812.97 258
12814.04 239
12815.11 203
12816.18 209
12817.25 207
12818.31 232
12819.38 211
12820.45 222
12821.52 192
12822.59 217
12823.66 210
12824.73 203
12825.80 237
12826.87 215
12827.94 213
12829.01 208
12830.08 199
12831.15 205
12832.22 194
12833.29 226
12834.36 211
12835.43 212
12836.50 216
12837.57 209
12838.65 218
12839.72 191
12840.79 195
12841.86 207
12842.93 215
12844.00 199
12845.07 212
12846.14 218
12847.21 233
12848.28 197
12849.35 209
12850.42 216
12851.49 193
12852.57 224
12853.64 202
12854.71 197
12855.78 197
12856.85 210
12857.92 223
12858.99 217
12860.06 206
12861.13 233
12862.21 212
12863.28 231
12864.35 169
12865.42 192
12866.49 183
12867.56 168
12868.64 183
12869.71 206
12870.78 216
12871.85 188
12872.92 201
12874.00 206
12875.07 165
12876.14 217
12877.21 211
12878.28 175
12879.36 201
12880.43 208
12881.50 187
12882.57 217
12883.64 196
12884.72 211
12885.79 204
12886.86 226
12887.93 220
12889.01 193
12890.08 180
12891.15 168
12892.22 185
12893.30 206
12894.37 210
12895.44 171
12896.52 190
12897.59 182
12898.66 187
12899.73 190
12900.81 181
12901.88 176
12902.95 205
12904.03 209
12905.10 199
12906.17 183
12907.25 168
12908.32 183
12909.39 171
12910.47 188
12911.54 183
12912.61 192
12913.69 233
12914.76 195
12915.83 211
12916.91 213
12917.98 174
12919.06 172
12920.13 169
12921.20 198
12922.28 187
12923.35 168
12924.43 157
12925.50 194
12926.57 203
12927.65 199
12928.72 191
12929.80 149
12930.87 174
12931.95 207
12933.02 218
12934.09 182
12935.17 199
12936.24 161
12937.32 192
12938.39 179
12939.47 174
12940.54 187
12941.62 186
12942.69 197
12943.77 155
12944.84 173
12945.92 171
12946.99 175
12948.07 211
12949.14 205
12950.22 168
12951.29 199
12952.37 195
12953.44 179
12954.52 183
12955.59 186
12956.67 171
12957.74 198
12958.82 181
12959.89 159
12960.97 199
12962.04 198
12963.12 197
12964.20 189
12965.27 232
12966.35 187
12967.42 181
12968.50 181
12969.58 194
12970.65 194
12971.73 185
12972.80 175
12973.88 168
12974.96 186
12976.03 168
12977.11 209
12978.18 205
12979.26 200
12980.34 173
12981.41 191
12982.49 186
12983.57 170
12984.64 182
12985.72 203
12986.80 214
12987.87 216
12988.95 207
12990.03 204
12991.10 170
12992.18 218
12993.26 208
12994.33 212
12995.41 200
12996.49 186
12997.56 206
12998.64 185
12999.72 201
13000.80 210
13001.87 197
13002.95 190
13004.03 209
13005.11 222
13006.18 228
13007.26 209
13008.34 217
13009.42 236
13010.49 204
13011.57 228
13012.65 206
13013.73 210
13014.80 191
13015.88 231
13016.96 188
13018.04 224
13019.12 186
13020.19 234
13021.27 216
13022.35 230
13023.43 208
13024.51 197
13025.58 247
13026.66 205
13027.74 200
13028.82 218
13029.90 218
13030.98 199
13032.05 220
13033.13 247
13034.21 224
13035.29 204
13036.37 239
13037.45 234
13038.53 242
13039.61 207
13040.68 261
13041.76 222
13042.84 224
13043.92 232
13045.00 223
13046.08 252
13047.16 204
13048.24 210
13049.32 248
13050.40 278
13051.48 261
13052.55 258
13053.63 230
13054.71 236
13055.79 241
13056.87 260
13057.95 287
13059.03 272
13060.11 257
13061.19 254
13062.27 276
13063.35 233
13064.43 249
13065.51 242
13066.59 216
13067.67 199
13068.75 216
13069.83 229
13070.91 211
13071.99 204
13073.07 214
13074.15 216
13075.23 216
13076.31 196
13077.39 205
13078.47 184
13079.55 184
13080.63 202
13081.71 200
13082.79 206
13083.88 186
13084.96 198
13086.04 190
13087.12 194
13088.20 217
13089.28 233
13090.36 191
13091.44 173
13092.52 200
13093.60 215
13094.68 206
13095.77 188
13096.85 197
13097.93 209
13099.01 223
13100.09 218
13101.17 179
13102.25 202
13103.34 202
13104.42 190
13105.50 190
13106.58 188
13107.66 207
13108.74 195
13109.82 171
13110.91 175
13111.99 178
13113.07 234
13114.15 206
13115.23 157
13116.32 183
13117.40 176
13118.48 183
13119.56 186
13120.64 180
13121.73 190
13122.81 175
13123.89 211
13124.97 179
13126.06 171
13127.14 190
13128.22 196
13129.30 200
13130.39 168
13131.47 170
13132.55 212
13133.63 188
13134.72 176
13135.80 195
13136.88 183
13137.97 207
13139.05 198
13140.13 161
13141.21 176
13142.30 194
13143.38 202
13144.46 187
13145.55 178
13146.63 195
13147.71 197
13148.80 194
13149.88 204
13150.96 188
13152.05 159
13153.13 188
13154.21 245
13155.30 189
13156.38 179
13157.47 189
13158.55 176
13159.63 186
13160.72 198
13161.80 149
13162.88 154
13163.97 177
13165.05 175
13166.14 183
13167.22 161
13168.31 183
13169.39 178
13170.47 219
13171.56 158
13172.64 191
13173.73 212
13174.81 185
13175.90 193
13176.98 196
13178.06 198
13179.15 199
13180.23 180
13181.32 191
13182.40 171
13183.49 184
13184.57 196
13185.66 179
13186.74 201
13187.83 164
13188.91 183
13190.00 188
13191.08 195
13192.17 161
13193.25 169
13194.34 173
13195.42 188
13196.51 186
13197.59 170
13198.68 208
13199.77 212
13200.85 192
13201.94 169
13203.02 186
13204.11 167
13205.19 176
13206.28 183
13207.36 211
13208.45 203
13209.54 193
13210.62 162
13211.71 194
13212.79 150
13213.88 167
13214.97 188
13216.05 160
13217.14 186
13218.22 183
13219.31 176
13220.40 172
13221.48 182
13222.57 188
13223.66 165
13224.74 177
13225.83 191
13226.92 175
13228.00 212
13229.09 177
13230.18 170
13231.26 157
13232.35 187
13233.44 174
13234.52 185
13235.61 185
13236.70 155
13237.78 166
13238.87 186
13239.96 199
13241.05 193
13242.13 182
13243.22 170
13244.31 189
13245.39 215
13246.48 176
13247.57 180
13248.66 178
13249.74 185
13250.83 170
13251.92 177
13253.01 198
13254.10 178
13255.18 174
13256.27 186
13257.36 197
13258.45 157
13259.53 185
13260.62 189
13261.71 200
13262.80 176
13263.89 155
13264.97 193
13266.06 168
13267.15 178
13268.24 177
13269.33 202
13270.42 196
13271.50 175
13272.59 185
13273.68 163
13274.77 196
13275.86 183
13276.95 185
13278.04 210
13279.12 216
13280.21 175
13281.30 209
13282.39 193
13283.48 175
13284.57 197
13285.66 192
13286.75 212
13287.84 183
13288.93 217
13290.01 198
13291.10 197
13292.19 208
13293.28 192
13294.37 215
13295.46 226
13296.55 200
13297.64 193
13298.73 178
13299.82 206
13300.91 218
13302.00 193
13303.09 225
13304.18 185
13305.27 200
13306.36 209
13307.45 210
13308.54 202
13309.63 203
13310.72 186
13311.81 228
13312.90 199
13313.99 242
13315.08 209
13316.17 203
13317.26 192
13318.35 206
13319.44 218
13320.53 239
13321.62 210
13322.71 215
13323.80 246
13324.89 212
13325.98 194
13327.07 224
13328.16 199
13329.25 227
13330.35 229
13331.44 187
13332.53 216
13333.62 186
13334.71 191
13335.80 202
13336.89 177
13337.98 189
13339.07 205
13340.16 250
13341.26 216
13342.35 203
13343.44 193
13344.53 208
13345.62 238
13346.71 236
13347.80 214
13348.90 214
13349.99 190
13351.08 199
13352.17 224
13353.26 212
13354.36 205
13355.45 198
13356.54 228
13357.63 163
13358.72 198
13359.81 212
13360.91 241
13362.00 242
13363.09 240
13364.18 224
13365.28 209
13366.37 227
13367.46 265
13368.55 247
13369.65 224
13370.74 248
13371.83 223
13372.92 240
13374.02 204
13375.11 215
13376.20 209
13377.29 243
13378.39 208
13379.48 216
13380.57 231
13381.67 211
13382.76 211
13383.85 183
13384.94 216
13386.04 211
13387.13 177
13388.22 183
13389.32 183
13390.41 169
13391.50 194
13392.60 172
13393.69 200
13394.78 195
13395.88 191
13396.97 181
13398.06 208
13399.16 200
13400.25 163
13401.35 194
13402.44 203
13403.53 201
13404.63 192
13405.72 180
13406.82 168
13407.91 195
13409.00 189
13410.10 168
13411.19 177
13412.29 181
13413.38 185
13414.47 208
13415.57 219
13416.66 200
13417.76 194
13418.85 204
13419.95 202
13421.04 176
13422.14 200
13423.23 211
13424.33 223
13425.42 223
13426.51 217
13427.61 181
13428.70 191
13429.80 184
13430.89 188
13431.99 212
13433.08 194
13434.18 202
13435.27 169
13436.37 179
13437.46 195
13438.56 182
13439.66 207
13440.75 238
13441.85 192
13442.94 188
13444.04 147
13445.13 192
13446.23 197
13447.32 207
13448.42 189
13449.52 197
13450.61 203
13451.71 237
13452.80 225
13453.90 188
13454.99 212
13456.09 219
13457.19 234
13458.28 186
13459.38 182
13460.48 188
13461.57 206
13462.67 199
13463.76 233
13464.86 222
13465.96 205
13467.05 238
13468.15 242
13469.25 230
13470.34 200
13471.44 210
13472.54 201
13473.63 230
13474.73 207
13475.83 195
13476.92 229
13478.02 231
13479.12 200
13480.21 204
13481.31 250
13482.41 224
13483.50 207
13484.60 207
13485.70 247
13486.80 245
13487.89 243
13488.99 197
13490.09 202
13491.19 235
13492.28 244
13493.38 267
13494.48 251
13495.58 249
13496.67 256
13497.77 289
13498.87 282
13499.97 247
13501.06 243
13502.16 300
13503.26 269
13504.36 232
13505.46 234
13506.55 252
13507.65 288
13508.75 288
13509.85 236
13510.95 219
13512.05 247
13513.14 246
13514.24 206
13515.34 214
13516.44 221
13517.54 209
13518.64 220
13519.73 210
13520.83 188
13521.93 216
13523.03 238
13524.13 217
13525.23 189
13526.33 161
13527.43 205
13528.53 206
13529.62 174
13530.72 183
13531.82 195
13532.92 215
13534.02 182
13535.12 216
13536.22 183
13537.32 210
13538.42 188
13539.52 187
13540.62 181
13541.72 187
13542.82 193
13543.92 208
13545.01 162
13546.11 184
13547.21 206
13548.31 195
13549.41 191
13550.51 173
13551.61 188
13552.71 215
13553.81 201
13554.91 184
13556.01 205
13557.11 208
13558.21 179
13559.31 172
13560.41 176
13561.51 170
13562.61 184
13563.72 202
13564.82 220
13565.92 168
13567.02 181
13568.12 159
13569.22 177
13570.32 172
13571.42 178
13572.52 184
13573.62 188
13574.72 202
13575.82 185
13576.92 192
13578.02 209
13579.13 187
13580.23 198
13581.33 172
13582.43 212
13583.53 199
13584.63 200
13585.73 166
13586.83 176
13587.94 167
13589.04 194
13590.14 163
13591.24 180
13592.34 198
13593.44 199
13594.54 188
13595.65 201
13596.75 181
13597.85 224
13598.95 210
13600.05 187
13601.16 161
13602.26 169
13603.36 168
13604.46 173
13605.56 183
13606.67 182
13607.77 198
13608.87 176
13609.97 188
13611.07 144
13612.18 201
13613.28 206
13614.38 177
13615.48 171
13616.59 145
13617.69 157
13618.79 177
13619.89 187
13621.00 185
13622.10 217
13623.20 180
13624.31 171
13625.41 203
13626.51 181
13627.61 160
13628.72 167
13629.82 186
13630.92 159
13632.03 171
13633.13 194
13634.23 169
13635.34 173
13636.44 185
13637.54 180
13638.65 169
13639.75 174
13640.85 155
13641.96 152
13643.06 179
13644.16 172
13645.27 170
13646.37 172
13647.48 190
13648.58 191
13649.68 171
13650.79 165
13651.89 169
13653.00 159
13654.10 190
13655.20 192
13656.31 157
13657.41 184
13658.52 153
13659.62 159
13660.72 180
13661.83 185
13662.93 137
13664.04 164
13665.14 155
13666.25 185
13667.35 149
13668.46 156
13669.56 135
13670.67 152
13671.77 185
13672.88 221
13673.98 208
13675.09 175
13676.19 167
13677.30 160
13678.40 215
13679.51 164
13680.61 162
13681.72 177
13682.82 191
13683.93 181
13685.03 173
13686.14 201
13687.24 205
13688.35 224
13689.45 148
13690.56 172
13691.66 154
13692.77 183
13693.88 168
13694.98 184
13696.09 170
13697.19 184
13698.30 199
13699.40 193
13700.51 180
13701.62 168
13702.72 173
13703.83 197
13704.93 163
13706.04 161
13707.15 184
13708.25 174
13709.36 162
13710.47 169
13711.57 170
13712.68 180
13713.79 164
13714.89 180
13716.00 192
13717.11 196
13718.21 196
13719.32 202
13720.43 170
13721.53 195
13722.64 188
13723.75 179
13724.85 215
13725.96 191
13727.07 176
13728.17 203
13729.28 199
13730.39 213
13731.50 188
13732.60 224
13733.71 245
13734.82 208
13735.92 202
13737.03 224
13738.14 230
13739.25 234
13740.35 207
13741.46 185
13742.57 194
13743.68 193
13744.79 240
13745.89 252
13747.00 218
13748.11 234
13749.22 219
13750.32 204
13751.43 231
13752.54 203
13753.65 247
13754.76 234
13755.87 207
13756.97 253
13758.08 237
13759.19 233
13760.30 248
13761.41 270
13762.52 250
13763.62 239
13764.73 300
13765.84 282
13766.95 248
13768.06 309
13769.17 320
13770.28 310
13771.38 334
13772.49 342
13773.60 347
13774.71 336
13775.82 343
13776.93 330
13778.04 330
13779.15 323
13780.26 288
13781.37 286
13782.48 291
13783.58 272
13784.69 231
13785.80 229
13786.91 240
13788.02 227
13789.13 270
13790.24 293
13791.35 247
13792.46 180
13793.57 200
13794.68 240
13795.79 198
13796.90 210
13798.01 198
13799.12 224
13800.23 199
13801.34 233
13802.45 240
13803.56 202
13804.67 195
13805.78 196
13806.89 166
13808.00 183
13809.11 163
13810.22 223
13811.33 224
13812.44 225
13813.55 195
13814.66 198
13815.77 204
13816.88 215
13818.00 217
13819.11 182
13820.22 188
13821.33 196
13822.44 209
13823.55 206
13824.66 197
13825.77 216
13826.88 186
13827.99 214
13829.10 185
13830.22 182
13831.33 210
13832.44 222
13833.55 186
13834.66 181
13835.77 206
13836.88 205
13838.00 205
13839.11 202
13840.22 201
13841.33 208
13842.44 187
13843.55 193
13844.67 182
13845.78 205
13846.89 193
13848.00 230
13849.11 187
13850.23 180
13851.34 194
13852.45 207
13853.56 186
13854.67 216
13855.79 217
13856.90 181
13858.01 194
13859.12 202
13860.24 185
13861.35 240
13862.46 217
13863.57 214
13864.69 227
13865.80 210
13866.91 230
13868.02 214
13869.14 228
13870.25 221
13871.36 202
13872.47 199
13873.59 184
13874.70 211
13875.81 198
13876.93 197
13878.04 202
13879.15 212
13880.27 207
13881.38 181
13882.49 179
13883.61 189
13884.72 194
13885.83 184
13886.95 185
13888.06 192
13889.17 196
13890.29 173
13891.40 203
13892.51 216
13893.63 208
13894.74 219
13895.86 201
13896.97 234
13898.08 231
13899.20 195
13900.31 183
13901.43 193
13902.54 210
13903.65 232
13904.77 207
13905.88 232
13907.00 216
13908.11 216
13909.23 203
13910.34 176
13911.45 185
13912.57 189
13913.68 178
13914.80 166
13915.91 211
13917.03 195
13918.14 167
13919.26 183
13920.37 176
13921.49 163
13922.60 159
13923.72 192
13924.83 166
13925.95 144
13927.06 153
13928.18 187
13929.29 218
13930.41 197
13931.52 182
13932.64 178
13933.75 175
13934.87 201
13935.98 159
13937.10 159
13938.21 164
13939.33 176
13940.45 154
13941.56 190
13942.68 185
13943.79 186
13944.91 175
13946.03 179
13947.14 184
13948.26 203
13949.37 170
13950.49 170
13951.60 163
13952.72 162
13953.84 172
13954.95 200
13956.07 182
13957.19 159
13958.30 179
13959.42 182
13960.54 161
13961.65 159
13962.77 177
13963.88 179
13965.00 198
13966.12 166
13967.23 164
13968.35 174
13969.47 159
13970.59 179
13971.70 172
13972.82 171
13973.94 177
13975.05 159
13976.17 214
13977.29 148
13978.40 165
13979.52 156
13980.64 178
13981.76 164
13982.87 141
13983.99 167
13985.11 168
13986.23 157
13987.34 195
13988.46 179
13989.58 191
13990.70 156
13991.81 187
13992.93 156
13994.05 170
13995.17 187
13996.29 199
13997.40 180
13998.52 179
13999.64 166
14000.76 182
14001.88 200
14002.99 167
14004.11 191
14005.23 183
14006.35 182
14007.47 192
14008.58 188
14009.70 197
14010.82 178
14011.94 194
14013.06 202
14014.18 162
14015.30 183
14016.41 204
14017.53 177
14018.65 189
14019.77 185
14020.89 179
14022.01 178
14023.13 187
14024.25 171
14025.37 208
14026.48 181
14027.60 190
14028.72 227
14029.84 186
14030.96 180
14032.08 189
14033.20 175
14034.32 192
14035.44 147
14036.56 158
14037.68 191
14038.80 176
14039.92 164
14041.04 141
14042.16 162
14043.28 163
14044.40 180
14045.52 172
14046.64 166
14047.76 170
14048.88 183
14050.00 147
14051.12 155
14052.24 192
14053.36 201
14054.48 185
14055.60 203
14056.72 152
14057.84 180
14058.96 193
14060.08 178
14061.20 184
14062.32 199
14063.44 195
14064.56 175
14065.68 217
14066.80 213
14067.92 192
14069.04 160
14070.16 194
14071.28 168
14072.41 184
14073.53 179
14074.65 190
14075.77 180
14076.89 167
14078.01 207
14079.13 189
14080.25 177
14081.37 181
14082.50 218
14083.62 192
14084.74 182
14085.86 200
14086.98 167
14088.10 193
14089.23 199
14090.35 207
14091.47 216
14092.59 203
14093.71 241
14094.83 213
14095.96 196
14097.08 235
14098.20 238
14099.32 240
14100.44 226
14101.57 224
14102.69 229
14103.81 221
14104.93 189
14106.05 230
14107.18 189
14108.30 181
14109.42 199
14110.54 195
14111.67 160
14112.79 163
14113.91 164
14115.03 165
14116.16 173
14117.28 161
14118.40 158
14119.53 140
14120.65 182
14121.77 201
14122.89 159
14124.02 159
14125.14 174
14126.26 180
14127.39 152
14128.51 138
14129.63 158
14130.76 178
14131.88 190
14133.00 148
14134.13 195
14135.25 203
14136.37 163
14137.50 156
14138.62 162
14139.74 174
14140.87 160
14141.99 188
14143.11 147
14144.24 159
14145.36 146
14146.49 182
14147.61 146
14148.73 116
14149.86 165
14150.98 147
14152.11 162
14153.23 153
14154.35 141
14155.48 153
14156.60 165
14157.73 184
14158.85 180
14159.98 167
14161.10 161
14162.23 174
14163.35 186
14164.47 168
14165.60 172
14166.72 188
14167.85 167
14168.97 140
14170.10 144
14171.22 168
14172.35 175
14173.47 163
14174.60 142
14175.72 146
14176.85 146
14177.97 145
14179.10 143
14180.22 143
14181.35 137
14182.47 164
14183.60 160
14184.72 145
14185.85 158
14186.98 152
14188.10 152
14189.23 130
14190.35 176
14191.48 174
14192.60 175
14193.73 157
14194.86 142
14195.98 139
14197.11 149
14198.23 172
14199.36 137
14200.49 159
14201.61 148
14202.74 171
14203.86 153
14204.99 163
14206.12 169
14207.24 153
14208.37 145
14209.50 135
14210.62 123
14211.75 158
14212.87 163
14214.00 158
14215.13 170
14216.25 171
14217.38 130
14218.51 123
14219.63 123
14220.76 137
14221.89 128
14223.02 152
14224.14 152
14225.27 131
14226.40 141
14227.52 152
14228.65 131
14229.78 122
14230.91 152
14232.03 159
14233.16 167
14234.29 119
14235.41 141
14236.54 124
14237.67 146
14238.80 163
14239.92 150
14241.05 145
14242.18 146
14243.31 161
14244.44 115
14245.56 119
14246.69 142
14247.82 136
14248.95 152
14250.08 147
14251.20 128
14252.33 123
14253.46 152
14254.59 158
14255.72 144
14256.84 134
14257.97 165
14259.10 159
14260.23 143
14261.36 111
14262.49 135
14263.62 133
14264.74 135
14265.87 128
14267.00 125
14268.13 136
14269.26 118
14270.39 139
14271.52 130
14272.65 159
14273.77 155
14274.90 143
14276.03 140
14277.16 149
14278.29 125
14279.42 155
14280.55 126
14281.68 128
14282.81 132
14283.94 128
14285.07 148
14286.20 136
14287.33 115
14288.45 119
14289.58 133
14290.71 139
14291.84 166
14292.97 153
14294.10 165
14295.23 139
14296.36 128
14297.49 134
14298.62 140
14299.75 123
14300.88 149
14302.01 140
14303.14 174
14304.27 134
14305.40 124
14306.53 121
14307.66 128
14308.79 144
14309.92 148
14311.05 154
14312.19 134
14313.32 146
14314.45 143
14315.58 119
14316.71 129
14317.84 120
14318.97 126
14320.10 135
14321.23 141
14322.36 143
14323.49 129
14324.62 144
14325.75 141
14326.89 119
14328.02 147
14329.15 130
14330.28 120
14331.41 139
14332.54 140
14333.67 148
14334.80 149
14335.94 123
14337.07 117
14338.20 166
14339.33 123
14340.46 114
14341.59 137
14342.73 115
14343.86 129
14344.99 132
14346.12 153
14347.25 151
14348.38 136
14349.52 129
14350.65 141
14351.78 119
14352.91 126
14354.04 130
14355.18 110
14356.31 128
14357.44 124
14358.57 130
14359.71 129
14360.84 128
14361.97 102
14363.10 122
14364.24 130
14365.37 112
14366.50 123
14367.63 130
14368.77 131
14369.90 155
14371.03 141
14372.16 143
14373.30 150
14374.43 131
14375.56 147
14376.70 187
14377.83 136
14378.96 130
14380.10 174
14381.23 151
14382.36 132
14383.50 118
14384.63 120
14385.76 142
14386.90 144
14388.03 142
14389.16 137
14390.30 141
14391.43 126
14392.56 133
14393.70 131
14394.83 145
14395.97 156
14397.10 191
14398.23 161
14399.37 130
14400.50 152
14401.63 120
14402.77 123
14403.90 121
14405.04 140
14406.17 148
14407.31 157
14408.44 155
14409.57 130
14410.71 133
14411.84 134
14412.98 150
14414.11 129
14415.25 126
14416.38 157
14417.52 179
14418.65 154
14419.79 126
14420.92 134
14422.05 165
14423.19 152
14424.32 139
14425.46 131
14426.59 131
14427.73 154
14428.86 160
14430.00 134
14431.14 125
14432.27 117
14433.41 157
14434.54 145
14435.68 133
14436.81 155
14437.95 160
14439.08 160
14440.22 147
14441.35 163
14442.49 136
14443.63 141
14444.76 151
14445.90 147
14447.03 132
14448.17 143
14449.30 168
14450.44 149
14451.58 122
14452.71 144
14453.85 161
14454.98 156
14456.12 159
14457.26 163
14458.39 144
14459.53 168
14460.67 172
14461.80 177
14462.94 167
14464.08 160
14465.21 214
14466.35 167
14467.48 147
14468.62 157
14469.76 179
14470.90 167
14472.03 162
14473.17 193
14474.31 169
14475.44 218
14476.58 216
14477.72 186
14478.85 203
14479.99 183
14481.13 173
14482.27 213
14483.40 203
14484.54 190
14485.68 191
14486.81 190
14487.95 163
14489.09 161
14490.23 187
14491.36 134
14492.50 165
14493.64 125
14494.78 144
14495.92 172
14497.05 139
14498.19 139
14499.33 149
14500.47 165
14501.60 139
14502.74 178
14503.88 162
14505.02 154
14506.16 140
14507.30 154
14508.43 161
14509.57 168
14510.71 149
14511.85 135
14512.99 151
14514.13 141
14515.26 141
14516.40 133
14517.54 157
14518.68 143
14519.82 144
14520.96 146
14522.10 129
14523.23 136
14524.37 137
14525.51 157
14526.65 151
14527.79 124
14528.93 142
14530.07 133
14531.21 136
14532.35 135
14533.49 159
14534.63 145
14535.76 118
14536.90 123
14538.04 154
14539.18 143
14540.32 161
14541.46 145
14542.60 126
14543.74 110
14544.88 121
14546.02 123
14547.16 122
14548.30 138
14549.44 137
14550.58 149
14551.72 135
14552.86 146
14554.00 109
14555.14 134
14556.28 128
14557.42 134
14558.56 138
14559.70 158
14560.84 148
14561.98 163
14563.12 143
14564.26 128
14565.40 162
14566.54 144
14567.68 129
14568.82 133
14569.96 147
14571.11 130
14572.25 125
14573.39 124
14574.53 144
14575.67 122
14576.81 149
14577.95 114
14579.09 150
14580.23 116
14581.37 125
14582.52 152
14583.66 151
14584.80 178
14585.94 139
14587.08 155
14588.22 124
14589.36 177
14590.50 148
14591.65 159
14592.79 164
14593.93 147
14595.07 158
14596.21 119
14597.35 138
14598.50 133
14599.64 158
14600.78 168
14601.92 143
14603.06 154
14604.21 131
14605.35 135
14606.49 146
14607.63 185
14608.77 139
14609.92 148
14611.06 153
14612.20 153
14613.34 152
14614.49 152
14615.63 169
14616.77 179
14617.91 144
14619.06 117
14620.20 138
14621.34 153
14622.48 169
14623.63 161
14624.77 145
14625.91 162
14627.06 177
14628.20 234
14629.34 163
14630.48 164
14631.63 149
14632.77 166
14633.91 170
14635.06 176
14636.20 189
14637.34 148
14638.49 152
14639.63 162
14640.77 143
14641.92 140
14643.06 156
14644.20 179
14645.35 143
14646.49 165
14647.64 161
14648.78 149
14649.92 171
14651.07 155
14652.21 145
14653.35 137
14654.50 161
14655.64 140
14656.79 132
14657.93 123
14659.07 148
14660.22 145
14661.36 154
14662.51 150
14663.65 133
14664.80 139
14665.94 140
14667.09 158
14668.23 140
14669.37 123
14670.52 126
14671.66 125
14672.81 153
14673.95 151
14675.10 131
14676.24 156
14677.39 122
14678.53 121
14679.68 115
14680.82 98
14681.97 115
14683.11 121
14684.26 119
14685.40 120
14686.55 151
14687.69 125
14688.84 144
14689.98 114
14691.13 139
14692.27 119
14693.42 145
14694.57 143
14695.71 134
14696.86 136
14698.00 146
14699.15 136
14700.29 140
14701.44 131
14702.59 129
14703.73 158
14704.88 125
14706.02 150
14707.17 154
14708.32 139
14709.46 163
14710.61 136
14711.75 122
14712.90 153
14714.05 148
14715.19 147
14716.34 126
14717.49 122
14718.63 151
14719.78 130
14720.93 129
14722.07 109
14723.22 106
14724.37 105
14725.51 154
14726.66 146
14727.81 129
14728.95 122
14730.10 141
14731.25 139
14732.39 139
14733.54 137
14734.69 127
14735.84 152
14736.98 124
14738.13 140
14739.28 110
14740.42 146
14741.57 132
14742.72 156
14743.87 144
14745.01 113
14746.16 127
14747.31 135
14748.46 135
14749.61 105
14750.75 143
14751.90 144
14753.05 136
14754.20 140
14755.34 143
14756.49 145
14757.64 138
14758.79 117
14759.94 131
14761.08 145
14762.23 131
14763.38 132
14764.53 145
14765.68 136
14766.83 114
14767.97 149
14769.12 133
14770.27 128
14771.42 169
14772.57 163
14773.72 133
14774.87 142
14776.01 121
14777.16 167
14778.31 164
14779.46 152
14780.61 144
14781.76 140
14782.91 139
14784.06 167
14785.21 175
14786.36 162
14787.50 144
14788.65 178
14789.80 183
14790.95 185
14792.10 162
14793.25 175
14794.40 187
14795.55 194
14796.70 192
14797.85 182
14799.00 175
14800.15 152
14801.30 161
14802.45 176
14803.60 164
14804.75 163
14805.90 169
14807.05 185
14808.20 162
14809.35 160
14810.50 172
14811.65 177
14812.80 145
14813.95 165
14815.10 161
14816.25 180
14817.40 164
14818.55 151
14819.70 151
14820.85 165
14822.00 157
14823.15 156
14824.30 165
14825.45 115
14826.60 137
14827.75 118
14828.91 127
14830.06 134
14831.21 161
14832.36 149
14833.51 130
14834.66 126
14835.81 128
14836.96 130
14838.11 126
14839.26 119
14840.42 129
14841.57 128
14842.72 127
14843.87 128
14845.02 132
14846.17 136
14847.32 106
14848.48 118
14849.63 112
14850.78 118
14851.93 131
14853.08 123
14854.23 137
14855.39 122
14856.54 138
14857.69 124
14858.84 131
14859.99 117
14861.15 108
14862.30 110
14863.45 115
14864.60 134
14865.75 120
14866.91 117
14868.06 128
14869.21 105
14870.36 113
14871.52 98
14872.67 125
14873.82 109
14874.97 118
14876.13 113
14877.28 135
14878.43 130
14879.59 111
14880.74 111
14881.89 97
14883.04 121
14884.20 119
14885.35 91
14886.50 90
14887.66 95
14888.81 89
14889.96 95
14891.12 130
14892.27 125
14893.42 122
14894.58 116
14895.73 121
14896.88 120
14898.04 128
14899.19 134
14900.34 110
14901.50 117
14902.65 120
14903.80 96
14904.96 132
14906.11 116
14907.27 128
14908.42 105
14909.57 104
14910.73 112
14911.88 106
14913.04 128
14914.19 124
14915.34 113
14916.50 114
14917.65 118
14918.81 121
14919.96 129
14921.11 121
14922.27 126
14923.42 133
14924.58 124
14925.73 152
14926.89 126
14928.04 113
14929.20 120
14930.35 123
14931.51 155
14932.66 99
14933.82 131
14934.97 127
14936.13 121
14937.28 115
14938.44 100
14939.59 123
14940.75 121
14941.90 105
14943.06 106
14944.21 128
14945.37 118
14946.52 112
14947.68 115
14948.83 119
14949.99 110
14951.14 107
14952.30 98
14953.46 87
14954.61 111
14955.77 117
14956.92 148
14958.08 96
14959.24 108
14960.39 114
14961.55 123
14962.70 114
14963.86 107
14965.02 114
14966.17 123
14967.33 95
14968.48 109
14969.64 113
14970.80 109
14971.95 106
14973.11 91
14974.27 136
14975.42 110
14976.58 107
14977.74 113
14978.89 102
14980.05 84
14981.21 111
14982.36 117
14983.52 106
14984.68 100
14985.83 94
14986.99 109
14988.15 102
14989.30 128
14990.46 116
14991.62 128
14992.77 99
14993.93 110
14995.09 105
14996.25 117
14997.40 114
14998.56 110
14999.72 119
15000.88 118
15002.03 106
15003.19 108
15004.35 104
15005.51 121
15006.66 121
15007.82 112
15008.98 113
15010.14 97
15011.30 131
15012.45 101
15013.61 102
15014.77 112
15015.93 100
15017.09 113
15018.24 108
15019.40 137
15020.56 105
15021.72 117
15022.88 121
15024.04 104
15025.19 122
15026.35 100
15027.51 95
15028.67 87
15029.83 99
15030.99 116
15032.15 108
15033.30 120
15034.46 90
15035.62 91
15036.78 103
15037.94 84
15039.10 87
15040.26 100
15041.42 95
15042.58 93
15043.73 104
15044.89 88
15046.05 108
15047.21 91
15048.37 94
15049.53 116
15050.69 122
15051.85 105
15053.01 94
15054.17 83
15055.33 123
15056.49 118
15057.65 98
15058.81 102
15059.97 107
15061.13 111
15062.29 100
15063.45 90
15064.61 95
15065.77 110
15066.93 126
15068.09 123
15069.25 111
15070.41 91
15071.57 110
15072.73 125
15073.89 111
15075.05 122
15076.21 123
15077.37 115
15078.53 97
15079.69 107
15080.85 101
15082.01 110
15083.17 103
15084.33 124
15085.49 105
15086.65 95
15087.82 105
15088.98 95
15090.14 94
15091.30 85
15092.46 106
15093.62 105
15094.78 117
15095.94 110
15097.10 98
15098.27 106
15099.43 92
15100.59 95
15101.75 106
15102.91 92
15104.07 90
15105.23 84
15106.40 106
15107.56 86
15108.72 93
15109.88 85
15111.04 99
15112.20 103
15113.37 109
15114.53 96
15115.69 95
15116.85 102
15118.01 115
15119.18 87
15120.34 97
15121.50 90
15122.66 94
15123.82 89
15124.99 97
15126.15 109
15127.31 98
15128.47 105
15129.64 96
15130.80 99
15131.96 97
15133.12 105
15134.29 93
15135.45 102
15136.61 104
15137.77 112
15138.94 115
15140.10 95
15141.26 83
15142.43 93
15143.59 83
15144.75 93
15145.92 96
15147.08 106
15148.24 105
15149.41 85
15150.57 92
15151.73 103
15152.90 112
15154.06 109
15155.22 102
15156.39 84
15157.55 87
15158.71 98
15159.88 107
15161.04 72
15162.20 70
15163.37 80
15164.53 115
15165.70 107
15166.86 91
15168.02 74
15169.19 85
15170.35 96
15171.52 86
15172.68 107
15173.84 78
15175.01 92
15176.17 96
15177.34 77
15178.50 97
15179.66 108
15180.83 82
15181.99 97
15183.16 103
15184.32 108
15185.49 80
15186.65 107
15187.82 117
15188.98 113
15190.15 94
15191.31 118
15192.48 77
15193.64 112
15194.81 105
15195.97 107
15197.14 99
15198.30 96
15199.47 123
15200.63 84
15201.80 97
15202.96 96
15204.13 96
15205.29 94
15206.46 90
15207.62 80
15208.79 81
15209.96 95
15211.12 87
15212.29 92
15213.45 105
15214.62 104
15215.78 93
15216.95 125
15218.12 96
15219.28 93
15220.45 109
15221.61 113
15222.78 112
15223.95 115
15225.11 104
15226.28 94
15227.44 100
15228.61 137
15229.78 96
15230.94 107
15232.11 95
15233.28 116
15234.44 118
15235.61 96
15236.78 116
15237.94 112
15239.11 109
15240.28 102
15241.44 133
15242.61 92
15243.78 97
15244.94 94
15246.11 93
15247.28 82
15248.44 67
15249.61 89
15250.78 121
15251.95 111
15253.11 86
15254.28 89
15255.45 106
15256.61 115
15257.78 94
15258.95 76
15260.12 111
15261.28 111
15262.45 137
15263.62 77
15264.79 91
15265.95 102
15267.12 81
15268.29 108
15269.46 104
15270.63 91
15271.79 88
15272.96 103
15274.13 105
15275.30 86
15276.47 82
15277.63 79
15278.80 90
15279.97 117
15281.14 127
15282.31 99
15283.48 92
15284.64 92
15285.81 107
15286.98 91
15288.15 87
15289.32 72
15290.49 101
15291.66 123
15292.82 93
15293.99 95
15295.16 96
15296.33 114
15297.50 93
15298.67 111
15299.84 100
15301.01 106
15302.18 81
15303.35 99
15304.51 105
15305.68 112
15306.85 87
15308.02 91
15309.19 113
15310.36 73
15311.53 99
15312.70 89
15313.87 104
15315.04 89
15316.21 95
15317.38 106
15318.55 106
15319.72 93
15320.89 78
15322.06 91
15323.23 100
15324.40 118
15325.57 92
15326.74 95
15327.91 101
15329.08 109
15330.25 94
15331.42 86
15332.59 109
15333.76 92
15334.93 105
15336.10 97
15337.27 87
15338.44 97
15339.61 85
15340.78 111
15341.95 87
15343.12 90
15344.29 103
15345.47 87
15346.64 78
15347.81 89
15348.98 71
15350.15 73
15351.32 93
15352.49 77
15353.66 108
15354.83 94
15356.00 109
15357.18 91
15358.35 83
15359.52 97
15360.69 126
15361.86 114
15363.03 104
15364.20 95
15365.38 105
15366.55 121
15367.72 88
15368.89 81
15370.06 75
15371.23 96
15372.41 81
15373.58 105
15374.75 94
15375.92 82
15377.09 87
15378.26 100
15379.44 75
15380.61 88
15381.78 107
15382.95 105
15384.13 87
15385.30 102
15386.47 91
15387.64 104
15388.82 100
15389.99 83
15391.16 98
15392.33 88
15393.51 104
15394.68 77
15395.85 82
15397.02 99
15398.20 96
15399.37 89
15400.54 93
15401.71 91
15402.89 88
15404.06 78
15405.23 101
15406.41 111
15407.58 81
15408.75 78
15409.93 107
15411.10 118
15412.27 88
15413.45 98
15414.62 88
15415.79 76
15416.97 112
15418.14 109
15419.31 96
15420.49 85
15421.66 74
15422.84 91
15424.01 90
15425.18 81
15426.36 89
15427.53 90
15428.70 96
15429.88 89
15431.05 106
15432.23 95
15433.40 114
15434.57 98
15435.75 106
15436.92 110
15438.10 97
15439.27 112
15440.45 97
15441.62 65
15442.80 75
15443.97 91
15445.14 88
15446.32 110
15447.49 70
15448.67 90
15449.84 77
15451.02 84
15452.19 89
15453.37 103
15454.54 94
15455.72 107
15456.89 86
15458.07 103
15459.24 137
15460.42 120
15461.59 95
15462.77 88
15463.94 103
15465.12 80
15466.29 108
15467.47 109
15468.65 98
15469.82 93
15471.00 95
15472.17 91
15473.35 100
15474.52 103
15475.70 105
15476.88 103
15478.05 108
15479.23 120
15480.40 77
15481.58 81
15482.76 94
15483.93 85
15485.11 99
15486.28 102
15487.46 94
15488.64 86
15489.81 88
15490.99 97
15492.16 83
15493.34 100
15494.52 80
15495.69 69
15496.87 73
15498.05 98
15499.22 71
15500.40 77
15501.58 88
15502.75 57
15503.93 77
15505.11 91
15506.28 120
15507.46 108
15508.64 78
15509.82 90
15510.99 105
15512.17 90
15513.35 60
15514.52 85
15515.70 67
15516.88 65
15518.06 79
15519.23 92
15520.41 110
15521.59 96
15522.77 90
15523.94 94
15525.12 98
15526.30 115
15527.48 101
15528.65 95
15529.83 106
15531.01 73
15532.19 85
15533.37 76
15534.54 96
15535.72 108
15536.90 94
15538.08 102
15539.26 109
15540.44 109
15541.61 103
15542.79 93
15543.97 85
15545.15 85
15546.33 101
15547.51 98
15548.68 82
15549.86 99
15551.04 93
15552.22 91
15553.40 81
15554.58 83
15555.76 87
15556.93 98
15558.11 71
15559.29 85
15560.47 97
15561.65 96
15562.83 101
15564.01 121
15565.19 124
15566.37 89
15567.55 96
15568.73 90
15569.91 93
15571.08 101
15572.26 80
15573.44 115
15574.62 96
15575.80 97
15576.98 88
15578.16 69
15579.34 88
15580.52 84
15581.70 116
15582.88 99
15584.06 75
15585.24 90
15586.42 80
15587.60 79
15588.78 97
15589.96 97
15591.14 85
15592.32 80
15593.50 86
15594.68 108
15595.86 93
15597.04 87
15598.22 92
15599.40 120
15600.58 104
15601.76 108
15602.95 97
15604.13 96
15605.31 98
15606.49 87
15607.67 85
15608.85 93
15610.03 98
15611.21 112
15612.39 93
15613.57 81
15614.75 101
15615.93 99
15617.12 104
15618.30 89
15619.48 102
15620.66 115
15621.84 118
15623.02 86
15624.20 94
15625.38 113
15626.57 122
15627.75 103
15628.93 107
15630.11 113
15631.29 89
15632.47 121
15633.66 129
15634.84 95
15636.02 108
15637.20 104
15638.38 110
15639.57 114
15640.75 91
15641.93 106
15643.11 114
15644.29 109
15645.48 126
15646.66 114
15647.84 113
15649.02 105
15650.21 117
15651.39 119
15652.57 103
15653.75 101
15654.94 109
15656.12 106
15657.30 124
15658.48 119
15659.67 116
15660.85 94
15662.03 112
15663.22 115
15664.40 116
15665.58 126
15666.76 131
15667.95 121
15669.13 120
15670.31 108
15671.50 114
15672.68 100
15673.86 113
15675.05 99
15676.23 93
15677.41 102
15678.60 108
15679.78 86
15680.96 92
15682.15 107
15683.33 95
15684.51 89
15685.70 99
15686.88 87
15688.07 89
15689.25 116
15690.43 107
15691.62 116
15692.80 97
15693.99 107
15695.17 119
15696.35 101
15697.54 107
15698.72 109
15699.91 104
15701.09 97
15702.28 114
15703.46 109
15704.64 101
15705.83 95
15707.01 102
15708.20 121
15709.38 101
15710.57 96
15711.75 117
15712.94 94
15714.12 112
15715.31 129
15716.49 124
15717.68 155
15718.86 125
15720.05 117
15721.23 94
15722.42 108
15723.60 101
15724.79 110
15725.97 114
15727.16 95
15728.34 125
15729.53 133
15730.71 127
15731.90 124
15733.08 114
15734.27 102
15735.46 105
15736.64 90
15737.83 105
15739.01 112
15740.20 105
15741.39 135
15742.57 100
15743.76 106
15744.94 140
15746.13 121
15747.31 115
15748.50 104
15749.69 130
15750.87 109
15752.06 90
15753.25 121
15754.43 107
15755.62 114
15756.81 104
15757.99 100
15759.18 102
15760.36 104
15761.55 117
15762.74 95
15763.92 93
15765.11 119
15766.30 120
15767.49 114
15768.67 113
15769.86 92
15771.05 107
15772.23 109
15773.42 108
15774.61 118
15775.79 130
15776.98 112
15778.17 119
15779.36 120
15780.54 111
15781.73 109
15782.92 108
15784.11 100
15785.29 106
15786.48 94
15787.67 86
15788.86 115
15790.04 119
15791.23 98
15792.42 110
15793.61 100
15794.79 84
15795.98 108
15797.17 100
15798.36 118
15799.55 106
15800.73 101
15801.92 99
15803.11 101
15804.30 99
15805.49 88
15806.68 101
15807.86 94
15809.05 101
15810.24 102
15811.43 97
15812.62 104
15813.81 100
15815.00 90
15816.18 119
15817.37 100
15818.56 120
15819.75 133
15820.94 91
15822.13 104
15823.32 88
15824.51 102
15825.70 131
15826.88 96
15828.07 96
15829.26 107
15830.45 117
15831.64 113
15832.83 75
15834.02 119
15835.21 110
15836.40 112
15837.59 118
15838.78 92
15839.97 95
15841.16 106
15842.35 106
15843.54 109
15844.73 108
15845.92 111
15847.11 119
15848.30 106
15849.49 120
15850.68 102
15851.87 121
15853.06 89
15854.25 125
15855.44 110
15856.63 103
15857.82 102
15859.01 96
15860.20 119
15861.39 147
15862.58 100
15863.77 97
15864.96 115
15866.15 130
15867.34 111
15868.53 121
15869.72 97
15870.91 105
15872.10 95
15873.29 97
15874.48 114
15875.68 83
15876.87 94
15878.06 102
15879.25 119
15880.44 137
15881.63 111
15882.82 105
15884.01 97
15885.20 94
15886.40 79
15887.59 117
15888.78 103
15889.97 110
15891.16 121
15892.35 92
15893.54 99
15894.74 92
15895.93 98
15897.12 87
15898.31 106
15899.50 115
15900.70 116
15901.89 97
15903.08 103
15904.27 153
15905.46 100
15906.66 111
15907.85 99
15909.04 121
15910.23 110
15911.42 104
15912.62 102
15913.81 108
15915.00 104
15916.19 93
15917.39 119
15918.58 107
15919.77 89
15920.96 94
15922.16 110
15923.35 110
15924.54 115
15925.73 122
15926.93 129
15928.12 111
15929.31 101
15930.51 116
15931.70 99
15932.89 120
15934.09 95
15935.28 97
15936.47 103
15937.67 92
15938.86 97
15940.05 130
15941.25 112
15942.44 110
15943.63 87
15944.83 85
15946.02 88
15947.21 90
15948.41 98
15949.60 76
15950.79 95
15951.99 95
15953.18 91
15954.38 109
15955.57 102
15956.76 82
15957.96 95
15959.15 99
15960.35 96
15961.54 87
15962.73 105
15963.93 105
15965.12 80
15966.32 117
15967.51 95
15968.71 94
15969.90 128
15971.09 108
15972.29 94
15973.48 88
15974.68 67
15975.87 106
15977.07 100
15978.26 89
15979.46 104
15980.65 116
15981.85 99
15983.04 83
15984.24 81
15985.43 103
15986.63 90
15987.82 90
15989.02 79
15990.21 86
15991.41 102
15992.60 103
15993.80 95
15994.99 82
15996.19 73
15997.39 88
15998.58 120
15999.78 65
16000.97 64
16002.17 83
16003.36 90
16004.56 91
16005.76 73
16006.95 77
16008.15 88
16009.34 115
16010.54 101
16011.73 126
16012.93 96
16014.13 90
16015.32 103
16016.52 106
16017.72 81
16018.91 86
16020.11 104
16021.30 106
16022.50 90
16023.70 77
16024.89 76
16026.09 71
16027.29 100
16028.48 84
16029.68 105
16030.88 95
16032.07 106
16033.27 101
16034.47 72
16035.67 113
16036.86 90
16038.06 100
16039.26 97
16040.45 118
16041.65 116
16042.85 120
16044.04 76
16045.24 88
16046.44 79
16047.64 112
16048.83 87
16050.03 89
16051.23 96
16052.43 107
16053.62 87
16054.82 85
16056.02 94
16057.22 70
16058.42 76
16059.61 82
16060.81 99
16062.01 93
16063.21 71
16064.41 81
16065.60 102
16066.80 117
16068.00 102
16069.20 107
16070.40 107
16071.59 93
16072.79 87
16073.99 91
16075.19 73
16076.39 104
16077.59 76
16078.78 83
16079.98 89
16081.18 85
16082.38 82
16083.58 80
16084.78 66
16085.98 98
16087.18 93
16088.37 76
16089.57 68
16090.77 77
16091.97 67
16093.17 90
16094.37 87
16095.57 55
16096.77 92
16097.97 74
16099.17 82
16100.37 65
16101.57 74
16102.77 100
16103.96 109
16105.16 88
16106.36 90
16107.56 79
16108.76 101
16109.96 87
16111.16 77
16112.36 88
16113.56 77
16114.76 74
16115.96 78
16117.16 91
16118.36 90
16119.56 102
16120.76 93
16121.96 89
16123.16 85
16124.36 89
16125.56 78
16126.76 99
16127.96 84
16129.16 75
16130.37 106
16131.57 77
16132.77 72
16133.97 69
16135.17 77
16136.37 65
16137.57 90
16138.77 71
16139.97 94
16141.17 82
16142.37 89
16143.57 86
16144.77 81
16145.98 96
16147.18 87
16148.38 87
16149.58 91
16150.78 83
16151.98 74
16153.18 83
16154.38 82
16155.59 74
16156.79 81
16157.99 77
16159.19 76
16160.39 79
16161.59 94
16162.80 93
16164.00 88
16165.20 89
16166.40 79
16167.60 96
16168.80 73
16170.01 57
16171.21 82
16172.41 88
16173.61 101
16174.81 85
16176.02 82
16177.22 63
16178.42 77
16179.62 74
16180.83 85
16182.03 97
16183.23 75
16184.43 80
16185.64 93
16186.84 87
16188.04 73
16189.24 86
16190.45 70
16191.65 80
16192.85 76
16194.06 77
16195.26 86
16196.46 99
16197.66 100
16198.87 104
16200.07 80
16201.27 75
16202.48 101
16203.68 95
16204.88 86
16206.09 82
16207.29 97
16208.49 90
16209.70 102
16210.90 97
16212.10 109
16213.31 77
16214.51 97
16215.71 97
16216.92 93
16218.12 75
16219.33 83
16220.53 76
16221.73 98
16222.94 82
16224.14 101
16225.35 103
16226.55 89
16227.75 106
16228.96 92
16230.16 82
16231.37 85
16232.57 80
16233.77 72
16234.98 93
16236.18 101
16237.39 94
16238.59 92
16239.80 85
16241.00 94
16242.21 106
16243.41 94
16244.62 104
16245.82 99
16247.03 91
16248.23 67
16249.44 72
16250.64 86
16251.85 88
16253.05 103
16254.26 72
16255.46 81
16256.67 118
16257.87 105
16259.08 88
16260.28 109
16261.49 111
16262.69 79
16263.90 86
16265.10 94
16266.31 116
16267.51 99
16268.72 99
16269.93 95
16271.13 85
16272.34 69
16273.54 114
16274.75 98
16275.96 89
16277.16 96
16278.37 111
16279.57 101
16280.78 89
16281.99 79
16283.19 107
16284.40 102
16285.60 103
16286.81 104
16288.02 87
16289.22 99
16290.43 95
16291.64 84
16292.84 93
16294.05 95
16295.26 107
16296.46 108
16297.67 110
16298.88 104
16300.08 99
16301.29 140
16302.50 111
16303.70 98
16304.91 102
16306.12 86
16307.32 105
16308.53 107
16309.74 103
16310.95 103
16312.15 127
16313.36 99
16314.57 98
16315.78 89
16316.98 100
16318.19 111
16319.40 124
16320.61 91
16321.81 106
16323.02 102
16324.23 105
16325.44 91
16326.64 98
16327.85 105
16329.06 118
16330.27 110
16331.48 86
16332.68 98
16333.89 96
16335.10 85
16336.31 81
16337.52 67
16338.72 71
16339.93 83
16341.14 96
16342.35 92
16343.56 83
16344.77 84
16345.98 103
16347.18 97
16348.39 79
16349.60 87
16350.81 80
16352.02 86
16353.23 89
16354.44 75
16355.65 82
16356.85 77
16358.06 79
16359.27 93
16360.48 89
16361.69 78
16362.90 77
16364.11 85
16365.32 93
16366.53 101
16367.74 90
16368.95 89
16370.16 94
16371.36 102
16372.57 89
16373.78 98
16374.99 100
16376.20 97
16377.41 82
16378.62 65
16379.83 76
16381.04 78
16382.25 77
16383.46 75
16384.67 69
16385.88 78
16387.09 93
16388.30 87
16389.51 75
16390.72 68
16391.93 77
16393.14 97
16394.35 102
16395.56 82
16396.77 77
16397.98 102
16399.19 94
16400.41 92
16401.62 70
16402.83 75
16404.04 91
16405.25 78
16406.46 72
16407.67 81
16408.88 75
16410.09 87
16411.30 68
16412.51 67
16413.72 77
16414.94 67
16416.15 78
16417.36 67
16418.57 87
16419.78 82
16420.99 77
16422.20 87
16423.41 81
16424.63 72
16425.84 76
16427.05 84
16428.26 112
16429.47 87
16430.68 80
16431.90 95
16433.11 87
16434.32 70
16435.53 61
16436.74 59
16437.95 61
16439.17 95
16440.38 97
16441.59 89
16442.80 100
16444.01 89
16445.23 103
16446.44 71
16447.65 67
16448.86 85
16450.08 73
16451.29 84
16452.50 70
16453.71 63
16454.93 76
16456.14 88
16457.35 68
16458.56 71
16459.78 66
16460.99 91
16462.20 73
16463.42 76
16464.63 74
16465.84 68
16467.05 94
16468.27 79
16469.48 97
16470.69 96
16471.91 95
16473.12 89
16474.33 81
16475.55 91
16476.76 81
16477.97 74
16479.19 90
16480.40 67
16481.61 64
16482.83 65
16484.04 84
16485.25 94
16486.47 81
16487.68 88
16488.90 70
16490.11 88
16491.32 88
16492.54 75
16493.75 66
16494.97 71
16496.18 67
16497.39 72
16498.61 76
16499.82 55
16501.04 67
16502.25 71
16503.47 76
16504.68 75
16505.89 59
16507.11 73
16508.32 67
16509.54 72
16510.75 59
16511.97 75
16513.18 96
16514.40 90
16515.61 75
16516.83 62
16518.04 87
16519.26 74
16520.47 77
16521.69 86
16522.90 62
16524.12 67
16525.33 74
16526.55 93
16527.76 91
16528.98 90
16530.19 89
16531.41 71
16532.62 83
16533.84 78
16535.05 78
16536.27 57
16537.49 75
16538.70 54
16539.92 70
16541.13 75
16542.35 71
16543.56 72
16544.78 70
16546.00 67
16547.21 77
16548.43 70
16549.64 63
16550.86 71
16552.08 83
16553.29 81
16554.51 87
16555.73 65
16556.94 98
16558.16 71
16559.37 69
16560.59 67
16561.81 63
16563.02 63
16564.24 61
16565.46 87
16566.67 92
16567.89 71
16569.11 68
16570.32 73
16571.54 74
16572.76 70
16573.98 53
16575.19 57
16576.41 73
16577.63 73
16578.84 74
16580.06 78
16581.28 80
16582.50 67
16583.71 69
16584.93 83
16586.15 85
16587.36 70
16588.58 69
16589.80 60
16591.02 68
16592.24 74
16593.45 64
16594.67 89
16595.89 86
16597.11 80
16598.32 59
16599.54 68
16600.76 63
16601.98 89
16603.20 94
16604.41 85
16605.63 71
16606.85 50
16608.07 57
16609.29 63
16610.51 85
16611.72 83
16612.94 52
16614.16 72
16615.38 73
16616.60 66
16617.82 65
16619.03 82
16620.25 77
16621.47 85
16622.69 98
16623.91 79
16625.13 80
16626.35 75
16627.57 73
16628.79 71
16630.00 76
16631.22 65
16632.44 76
16633.66 70
16634.88 62
16636.10 78
16637.32 75
16638.54 68
16639.76 67
16640.98 74
16642.20 63
16643.42 78
16644.64 72
16645.86 62
16647.08 81
16648.30 70
16649.51 70
16650.73 64
16651.95 76
16653.17 62
16654.39 75
16655.61 76
16656.83 75
16658.05 85
16659.27 92
16660.49 92
16661.71 70
16662.93 75
16664.16 75
16665.38 68
16666.60 80
16667.82 57
16669.04 88
16670.26 74
16671.48 55
16672.70 63
16673.92 82
16675.14 75
16676.36 81
16677.58 75
16678.80 65
16680.02 85
16681.24 87
16682.46 67
16683.69 69
16684.91 71
16686.13 60
16687.35 91
16688.57 71
16689.79 72
16691.01 77
16692.23 68
16693.46 80
16694.68 71
16695.90 76
16697.12 56
16698.34 71
16699.56 86
16700.78 87
16702.01 89
16703.23 72
16704.45 67
16705.67 77
16706.89 79
16708.12 73
16709.34 95
16710.56 83
16711.78 69
16713.00 76
16714.23 66
16715.45 82
16716.67 76
16717.89 73
16719.11 76
16720.34 61
16721.56 72
16722.78 69
16724.00 79
16725.23 96
16726.45 62
16727.67 79
16728.89 81
16730.12 77
16731.34 68
16732.56 93
16733.79 74
16735.01 64
16736.23 66
16737.45 62
16738.68 80
16739.90 64
16741.12 72
16742.35 64
16743.57 70
16744.79 82
16746.02 73
16747.24 69
16748.46 79
16749.69 78
16750.91 66
16752.13 82
16753.36 89
16754.58 67
16755.80 72
16757.03 85
16758.25 63
16759.48 69
16760.70 89
16761.92 100
16763.15 73
16764.37 57
16765.60 77
16766.82 75
16768.04 60
16769.27 78
16770.49 75
16771.72 83
16772.94 69
16774.16 88
16775.39 73
16776.61 74
16777.84 57
16779.06 64
16780.29 80
16781.51 92
16782.74 82
16783.96 78
16785.19 64
16786.41 63
16787.64 58
16788.86 63
16790.09 61
16791.31 78
16792.54 72
16793.76 65
16794.99 72
16796.21 69
16797.44 73
16798.66 84
16799.89 67
16801.11 86
16802.34 90
16803.56 74
16804.79 77
16806.01 71
16807.24 79
16808.46 81
16809.69 75
16810.92 76
16812.14 65
16813.37 88
16814.59 68
16815.82 77
16817.04 79
16818.27 58
16819.50 71
16820.72 80
16821.95 67
16823.17 66
16824.40 61
16825.63 76
16826.85 68
16828.08 77
16829.31 64
16830.53 78
16831.76 73
16832.99 74
16834.21 78
16835.44 77
16836.67 73
16837.89 74
16839.12 71
16840.35 76
16841.57 78
16842.80 62
16844.03 78
16845.25 70
16846.48 85
16847.71 88
16848.93 63
16850.16 81
16851.39 90
16852.62 92
16853.84 86
16855.07 75
16856.30 76
16857.52 76
16858.75 73
16859.98 61
16861.21 61
16862.43 89
16863.66 83
16864.89 66
16866.12 73
16867.35 82
16868.57 53
16869.80 97
16871.03 69
16872.26 104
16873.48 74
16874.71 76
16875.94 95
16877.17 93
16878.40 95
16879.63 75
16880.85 74
16882.08 74
16883.31 65
16884.54 98
16885.77 72
16887.00 87
16888.22 91
16889.45 71
16890.68 66
16891.91 101
16893.14 78
16894.37 66
16895.60 83
16896.82 65
16898.05 63
16899.28 57
16900.51 65
16901.74 71
16902.97 58
16904.20 68
16905.43 81
16906.66 71
16907.89 79
16909.12 94
16910.34 68
16911.57 79
16912.80 68
16914.03 82
16915.26 76
16916.49 76
16917.72 81
16918.95 78
16920.18 83
16921.41 68
16922.64 60
16923.87 84
16925.10 83
16926.33 79
16927.56 77
16928.79 73
16930.02 65
16931.25 60
16932.48 76
16933.71 73
16934.94 72
16936.17 62
16937.40 67
16938.63 79
16939.86 80
16941.09 75
16942.32 71
16943.55 71
16944.78 90
16946.01 90
16947.24 64
16948.48 75
16949.71 58
16950.94 78
16952.17 57
16953.40 59
16954.63 73
16955.86 70
16957.09 77
16958.32 59
16959.55 99
16960.79 88
16962.02 83
16963.25 64
16964.48 79
16965.71 86
16966.94 66
16968.17 85
16969.40 82
16970.64 78
16971.87 64
16973.10 70
16974.33 67
16975.56 77
16976.79 74
16978.03 84
16979.26 78
16980.49 57
16981.72 59
16982.95 68
16984.19 98
16985.42 73
16986.65 62
16987.88 106
16989.11 51
16990.35 74
16991.58 64
16992.81 66
16994.04 76
16995.28 71
16996.51 74
16997.74 79
16998.97 61
17000.21 72
17001.44 81
17002.67 79
17003.90 65
17005.14 77
17006.37 66
17007.60 79
17008.84 73
17010.07 57
17011.30 55
17012.53 71
17013.77 67
17015.00 64
17016.23 71
17017.47 73
17018.70 68
17019.93 88
17021.17 53
17022.40 57
17023.63 68
17024.87 79
17026.10 73
17027.33 80
17028.57 66
17029.80 68
17031.04 68
17032.27 82
17033.50 72
17034.74 66
17035.97 68
17037.20 67
17038.44 71
17039.67 55
17040.91 63
17042.14 59
17043.37 65
17044.61 62
17045.84 73
17047.08 70
17048.31 73
17049.55 63
17050.78 73
17052.02 66
17053.25 73
17054.48 82
17055.72 78
17056.95 80
17058.19 76
17059.42 91
17060.66 80
17061.89 64
17063.13 60
17064.36 66
17065.60 51
17066.83 69
17068.07 72
17069.30 68
17070.54 82
17071.77 70
17073.01 69
17074.24 68
17075.48 63
17076.71 90
17077.95 74
17079.19 72
17080.42 84
17081.66 71
17082.89 68
17084.13 75
17085.36 76
17086.60 66
17087.83 85
17089.07 65
17090.31 81
17091.54 76
17092.78 88
17094.01 78
17095.25 79
17096.49 93
17097.72 87
17098.96 69
17100.19 81
17101.43 64
17102.67 69
17103.90 80
17105.14 67
17106.38 74
17107.61 81
17108.85 71
17110.09 74
17111.32 51
17112.56 76
17113.80 63
17115.03 69
17116.27 58
17117.51 67
17118.74 72
17119.98 78
17121.22 59
17122.45 64
17123.69 68
17124.93 77
17126.17 72
17127.40 84
17128.64 73
17129.88 69
17131.12 79
17132.35 86
17133.59 57
17134.83 61
17136.07 80
17137.30 72
17138.54 64
17139.78 66
17141.02 77
17142.25 55
17143.49 66
17144.73 73
17145.97 83
17147.20 62
17148.44 56
17149.68 59
17150.92 64
17152.16 62
17153.40 50
17154.63 74
17155.87 85
17157.11 84
17158.35 81
17159.59 52
17160.83 52
17162.06 78
17163.30 77
17164.54 72
17165.78 70
17167.02 67
17168.26 93
17169.50 72
17170.73 90
17171.97 62
17173.21 64
17174.45 68
17175.69 88
17176.93 64
17178.17 63
17179.41 58
17180.65 79
17181.89 68
17183.12 71
17184.36 53
17185.60 69
17186.84 74
17188.08 75
17189.32 79
17190.56 64
17191.80 76
17193.04 68
17194.28 63
17195.52 62
17196.76 59
17198.00 65
17199.24 67
17200.48 51
17201.72 77
17202.96 66
17204.20 59
17205.44 69
17206.68 74
17207.92 61
17209.16 71
17210.40 63
17211.64 55
17212.88 73
17214.12 72
17215.36 68
17216.60 56
17217.84 67
17219.08 74
17220.32 67
17221.56 51
17222.80 51
17224.04 52
17225.29 63
17226.53 65
17227.77 55
17229.01 58
17230.25 69
17231.49 66
17232.73 57
17233.97 69
17235.21 43
17236.45 62
17237.70 49
17238.94 49
17240.18 77
17241.42 83
17242.66 86
17243.90 64
17245.14 62
17246.39 75
17247.63 64
17248.87 63
17250.11 54
17251.35 65
17252.59 67
17253.84 48
17255.08 68
17256.32 56
17257.56 60
17258.80 68
17260.05 80
17261.29 66
17262.53 65
17263.77 55
17265.01 67
17266.26 61
17267.50 59
17268.74 65
17269.98 61
17271.23 77
17272.47 69
17273.71 98
17274.95 79
17276.20 61
17277.44 79
17278.68 77
17279.92 56
17281.17 50
17282.41 68
17283.65 64
17284.90 61
17286.14 65
17287.38 77
17288.62 48
17289.87 78
17291.11 84
17292.35 59
17293.60 40
17294.84 62
17296.08 61
17297.33 81
17298.57 64
17299.81 46
17301.06 61
17302.30 67
17303.54 55
17304.79 68
17306.03 63
17307.28 74
17308.52 65
17309.76 50
17311.01 79
17312.25 76
17313.49 73
17314.74 71
17315.98 78
17317.23 46
17318.47 54
17319.72 67
17320.96 79
17322.20 67
17323.45 52
17324.69 80
17325.94 54
17327.18 65
17328.43 67
17329.67 63
17330.91 71
17332.16 44
17333.40 61
17334.65 59
17335.89 63
17337.14 68
17338.38 67
17339.63 71
17340.87 58
17342.12 48
17343.36 52
17344.61 64
17345.85 58
17347.10 57
17348.34 66
17349.59 39
17350.83 54
17352.08 68
17353.33 85
17354.57 59
17355.82 59
17357.06 56
17358.31 64
17359.55 75
17360.80 73
17362.04 63
17363.29 54
17364.54 72
17365.78 61
17367.03 46
17368.27 50
17369.52 48
17370.77 76
17372.01 78
17373.26 68
17374.50 52
17375.75 68
17377.00 74
17378.24 80
17379.49 70
17380.74 73
17381.98 55
17383.23 56
17384.47 59
17385.72 66
17386.97 53
17388.21 61
17389.46 58
17390.71 70
17391.95 43
17393.20 72
17394.45 63
17395.70 71
17396.94 51
17398.19 58
17399.44 65
17400.68 59
17401.93 54
17403.18 48
17404.42 55
17405.67 61
17406.92 59
17408.17 57
17409.41 60
17410.66 60
17411.91 71
17413.16 71
17414.40 62
17415.65 87
17416.90 63
17418.15 84
17419.40 83
17420.64 56
17421.89 64
17423.14 60
17424.39 60
17425.63 66
17426.88 65
17428.13 66
17429.38 48
17430.63 70
17431.88 99
17433.12 68
17434.37 71
17435.62 63
17436.87 82
17438.12 61
17439.37 51
17440.61 59
17441.86 59
17443.11 42
17444.36 80
17445.61 78
17446.86 63
17448.11 60
17449.36 62
17450.60 85
17451.85 79
17453.10 55
17454.35 73
17455.60 69
17456.85 76
17458.10 45
17459.35 80
17460.60 69
17461.85 63
17463.10 76
17464.34 66
17465.59 77
17466.84 71
17468.09 56
17469.34 51
17470.59 61
17471.84 68
17473.09 73
17474.34 79
17475.59 68
17476.84 57
17478.09 64
17479.34 54
17480.59 50
17481.84 51
17483.09 66
17484.34 81
17485.59 63
17486.84 59
17488.09 71
17489.34 72
17490.59 76
17491.84 66
17493.09 64
17494.34 73
17495.59 73
17496.84 60
17498.10 52
17499.35 58
17500.60 79
17501.85 74
17503.10 60
17504.35 47
17505.60 71
17506.85 56
17508.10 59
17509.35 59
17510.60 86
17511.86 60
17513.11 62
17514.36 70
17515.61 73
17516.86 70
17518.11 49
17519.36 56
17520.61 51
17521.87 74
17523.12 67
17524.37 64
17525.62 53
17526.87 70
17528.12 66
17529.38 64
17530.63 74
17531.88 70
17533.13 60
17534.38 55
17535.63 74
17536.89 55
17538.14 44
17539.39 54
17540.64 75
17541.89 52
17543.15 65
17544.40 55
17545.65 59
17546.90 77
17548.16 86
17549.41 90
17550.66 74
17551.91 78
17553.17 91
17554.42 60
17555.67 70
17556.92 53
17558.18 79
17559.43 69
17560.68 50
17561.94 83
17563.19 71
17564.44 66
17565.69 58
17566.95 89
17568.20 70
17569.45 53
17570.71 59
17571.96 75
17573.21 69
17574.47 70
17575.72 63
17576.97 65
17578.23 72
17579.48 75
17580.73 80
17581.99 80
17583.24 70
17584.50 66
17585.75 88
17587.00 65
17588.26 58
17589.51 71
17590.76 59
17592.02 70
17593.27 63
17594.53 64
17595.78 70
17597.04 94
17598.29 75
17599.54 81
17600.80 68
17602.05 74
17603.31 68
17604.56 83
17605.82 80
17607.07 65
17608.32 76
17609.58 83
17610.83 63
17612.09 64
17613.34 57
17614.60 62
17615.85 80
17617.11 63
17618.36 69
17619.62 62
17620.87 75
17622.13 64
17623.38 65
17624.64 73
17625.89 77
17627.15 77
17628.40 63
17629.66 55
17630.91 61
17632.17 84
17633.43 57
17634.68 66
17635.94 55
17637.19 74
17638.45 67
17639.70 62
17640.96 53
17642.21 77
17643.47 70
17644.73 73
17645.98 67
17647.24 65
17648.49 56
17649.75 84
17651.01 86
17652.26 74
17653.52 58
17654.77 63
17656.03 64
17657.29 68
17658.54 78
17659.80 82
17661.06 65
17662.31 79
17663.57 54
17664.83 68
17666.08 72
17667.34 55
17668.60 42
17669.85 62
17671.11 67
17672.37 58
17673.62 77
17674.88 65
17676.14 67
17677.39 68
17678.65 61
17679.91 63
17681.17 85
17682.42 70
17683.68 74
17684.94 62
17686.19 61
17687.45 60
17688.71 83
17689.97 73
17691.22 61
17692.48 62
17693.74 80
17695.00 73
17696.26 67
17697.51 57
17698.77 73
17700.03 79
17701.29 78
17702.54 63
17703.80 69
17705.06 77
17706.32 62
17707.58 72
17708.83 59
17710.09 51
17711.35 54
17712.61 81
17713.87 69
17715.13 52
17716.38 52
17717.64 55
17718.90 57
17720.16 54
17721.42 57
17722.68 58
17723.94 53
17725.19 55
17726.45 74
17727.71 79
17728.97 52
17730.23 52
17731.49 66
17732.75 41
17734.01 55
17735.27 66
17736.53 59
17737.78 48
17739.04 72
17740.30 60
17741.56 58
17742.82 86
17744.08 55
17745.34 64
17746.60 69
17747.86 62
17749.12 71
17750.38 65
17751.64 77
17752.90 73
17754.16 58
17755.42 46
17756.68 51
17757.94 73
17759.20 73
17760.46 63
17761.72 82
17762.98 82
17764.24 70
17765.50 71
17766.76 72
17768.02 64
17769.28 80
17770.54 64
17771.80 58
17773.06 65
17774.32 68
17775.58 69
17776.84 71
17778.10 55
17779.36 68
17780.62 73
17781.88 74
17783.15 76
17784.41 56
17785.67 58
17786.93 69
17788.19 100
17789.45 58
17790.71 78
17791.97 56
17793.23 62
17794.49 78
17795.76 48
17797.02 64
17798.28 51
17799.54 57
17800.80 48
17802.06 71
17803.32 59
17804.59 55
17805.85 81
17807.11 85
17808.37 55
17809.63 63
17810.89 67
17812.16 71
17813.42 77
17814.68 76
17815.94 58
17817.20 69
17818.47 96
17819.73 54
17820.99 62
17822.25 56
17823.51 78
17824.78 103
17826.04 67
17827.30 55
17828.56 68
17829.83 58
17831.09 77
17832.35 60
17833.61 50
17834.88 54
17836.14 71
17837.40 58
17838.67 59
17839.93 68
17841.19 71
17842.45 66
17843.72 60
17844.98 73
17846.24 70
17847.51 62
17848.77 91
17850.03 62
17851.30 61
17852.56 59
17853.82 76
17855.09 54
17856.35 53
17857.61 51
17858.88 61
17860.14 67
17861.40 50
17862.67 66
17863.93 58
17865.19 59
17866.46 65
17867.72 50
17868.99 50
17870.25 73
17871.51 59
17872.78 67
17874.04 69
17875.31 69
17876.57 68
17877.83 83
17879.10 58
17880.36 65
17881.63 63
17882.89 80
17884.15 47
17885.42 54
17886.68 66
17887.95 56
17889.21 53
17890.48 49
17891.74 61
17893.01 84
17894.27 77
17895.54 58
17896.80 64
17898.07 59
17899.33 58
17900.60 61
17901.86 64
17903.13 55
17904.39 52
17905.66 44
17906.92 83
17908.19 71
17909.45 57
17910.72 65
17911.98 61
17913.25 66
17914.51 69
17915.78 57
17917.05 77
17918.31 65
17919.58 61
17920.84 69
17922.11 71
17923.37 61
17924.64 71
17925.91 49
17927.17 64
17928.44 68
17929.70 62
17930.97 59
17932.24 66
17933.50 55
17934.77 63
17936.03 63
17937.30 78
17938.57 69
17939.83 65
17941.10 82
17942.37 70
17943.63 73
17944.90 50
17946.17 73
17947.43 66
17948.70 53
17949.97 50
17951.23 58
17952.50 69
17953.77 74
17955.03 49
17956.30 63
17957.57 49
17958.83 79
17960.10 50
17961.37 62
17962.64 72
17963.90 56
17965.17 63
17966.44 58
17967.70 80
17968.97 53
17970.24 82
17971.51 68
17972.77 58
17974.04 49
17975.31 65
17976.58 59
17977.85 58
17979.11 65
17980.38 71
17981.65 83
17982.92 65
17984.18 63
17985.45 67
17986.72 57
17987.99 66
17989.26 50
17990.52 49
17991.79 68
17993.06 76
17994.33 76
17995.60 60
17996.87 58
17998.13 59
17999.40 50
18000.67 54
18001.94 53
18003.21 58
18004.48 66
18005.75 51
18007.02 56
18008.28 48
18009.55 56
18010.82 82
18012.09 54
18013.36 70
18014.63 65
18015.90 69
18017.17 75
18018.44 60
18019.71 73
18020.97 60
18022.24 69
18023.51 44
18024.78 46
18026.05 56
18027.32 66
18028.59 67
18029.86 72
18031.13 68
18032.40 61
18033.67 58
18034.94 59
18036.21 47
18037.48 46
18038.75 54
18040.02 88
18041.29 59
18042.56 76
18043.83 76
18045.10 67
18046.37 59
18047.64 47
18048.91 66
18050.18 74
18051.45 56
18052.72 71
18053.99 48
18055.26 80
18056.53 83
18057.80 62
18059.07 73
18060.34 62
18061.61 61
18062.88 55
18064.16 56
18065.43 65
18066.70 48
18067.97 53
18069.24 72
18070.51 54
18071.78 72
18073.05 60
18074.32 52
18075.59 68
18076.87 69
18078.14 57
18079.41 40
18080.68 57
18081.95 57
18083.22 68
18084.49 73
18085.77 50
18087.04 65
18088.31 75
18089.58 65
18090.85 50
18092.12 70
18093.40 78
18094.67 110
18095.94 101
18097.21 67
18098.48 78
18099.76 67
18101.03 72
18102.30 76
18103.57 53
18104.84 55
18106.12 61
18107.39 73
18108.66 90
18109.93 59
18111.21 54
18112.48 56
18113.75 66
18115.02 70
18116.30 68
18117.57 71
18118.84 73
18120.11 61
18121.39 87
18122.66 72
18123.93 74
18125.21 53
18126.48 57
18127.75 70
18129.02 70
18130.30 85
18131.57 71
18132.84 64
18134.12 76
18135.39 71
18136.66 51
18137.94 57
18139.21 73
18140.48 76
18141.76 70
18143.03 70
18144.31 70
18145.58 67
18146.85 65
18148.13 63
18149.40 68
18150.67 60
18151.95 62
18153.22 76
18154.50 65
18155.77 72
18157.04 65
18158.32 64
18159.59 70
18160.87 62
18162.14 61
18163.41 55
18164.69 56
18165.96 70
18167.24 93
18168.51 60
18169.79 43
18171.06 57
18172.34 60
18173.61 87
18174.89 67
18176.16 67
18177.43 77
18178.71 60
18179.98 53
18181.26 45
18182.53 60
18183.81 55
18185.08 49
18186.36 53
18187.63 74
18188.91 58
18190.18 59
18191.46 59
18192.74 66
18194.01 77
18195.29 62
18196.56 52
18197.84 77
18199.11 72
18200.39 65
18201.66 65
18202.94 61
18204.22 81
18205.49 69
18206.77 73
18208.04 54
18209.32 80
18210.59 74
18211.87 67
18213.15 63
18214.42 58
18215.70 50
18216.97 64
18218.25 50
18219.53 65
18220.80 75
18222.08 70
18223.36 69
18224.63 51
18225.91 68
18227.19 55
18228.46 77
18229.74 62
18231.02 52
18232.29 46
18233.57 72
18234.85 60
18236.12 54
18237.40 59
18238.68 61
18239.95 56
18241.23 52
18242.51 60
18243.78 48
18245.06 68
18246.34 55
18247.62 64
18248.89 68
18250.17 62
18251.45 57
18252.73 66
18254.00 57
18255.28 52
18256.56 55
18257.84 53
18259.11 40
18260.39 53
18261.67 74
18262.95 63
18264.22 68
18265.50 67
18266.78 73
18268.06 74
18269.34 64
18270.61 69
18271.89 44
18273.17 54
18274.45 44
18275.73 53
18277.01 78
18278.28 65
18279.56 66
18280.84 53
18282.12 62
18283.40 74
18284.68 53
18285.95 53
18287.23 45
18288.51 69
18289.79 65
18291.07 52
18292.35 38
18293.63 38
18294.91 59
18296.19 55
18297.46 61
18298.74 55
18300.02 55
18301.30 53
18302.58 61
18303.86 49
18305.14 66
18306.42 53
18307.70 58
18308.98 67
18310.26 60
18311.54 63
18312.82 59
18314.10 63
18315.37 43
18316.65 63
18317.93 44
18319.21 73
18320.49 76
18321.77 57
18323.05 67
18324.33 76
18325.61 62
18326.89 58
18328.17 52
18329.45 52
18330.73 71
18332.01 77
18333.29 52
18334.57 63
18335.86 55
18337.14 73
18338.42 46
18339.70 74
18340.98 83
18342.26 60
18343.54 65
18344.82 56
18346.10 65
18347.38 65
18348.66 64
18349.94 59
18351.22 65
18352.50 62
18353.78 61
18355.07 76
18356.35 70
18357.63 62
18358.91 59
18360.19 49
18361.47 59
18362.75 51
18364.03 42
18365.32 43
18366.60 59
18367.88 69
18369.16 44
18370.44 45
18371.72 58
18373.00 65
18374.29 59
18375.57 59
18376.85 79
18378.13 57
18379.41 65
18380.70 52
18381.98 81
18383.26 42
18384.54 64
18385.82 73
18387.11 80
18388.39 52
18389.67 48
18390.95 76
18392.23 71
18393.52 73
18394.80 49
18396.08 69
18397.36 75
18398.65 55
18399.93 52
18401.21 41
18402.50 66
18403.78 77
18405.06 64
18406.34 52
18407.63 57
18408.91 65
18410.19 66
18411.48 56
18412.76 59
18414.04 63
18415.32 58
18416.61 61
18417.89 57
18419.17 55
18420.46 61
18421.74 59
18423.02 60
18424.31 64
18425.59 56
18426.87 62
18428.16 68
18429.44 59
18430.73 66
18432.01 43
18433.29 62
18434.58 67
18435.86 64
18437.14 81
18438.43 78
18439.71 76
18441.00 51
18442.28 47
18443.56 59
18444.85 64
18446.13 74
18447.42 61
18448.70 62
18449.99 57
18451.27 68
18452.56 72
18453.84 66
18455.12 65
18456.41 74
18457.69 69
18458.98 60
18460.26 55
18461.55 68
18462.83 68
18464.12 67
18465.40 62
18466.69 62
18467.97 69
18469.26 89
18470.54 57
18471.83 55
18473.11 59
18474.40 63
18475.68 74
18476.97 67
18478.25 62
18479.54 58
18480.82 48
18482.11 62
18483.40 57
18484.68 60
18485.97 58
18487.25 70
18488.54 63
18489.82 67
18491.11 60
18492.39 56
18493.68 70
18494.97 49
18496.25 73
18497.54 55
18498.82 52
18500.11 51
18501.40 68
18502.68 55
18503.97 71
18505.26 61
18506.54 54
18507.83 64
18509.11 61
18510.40 63
18511.69 53
18512.97 46
18514.26 58
18515.55 62
18516.83 60
18518.12 52
18519.41 60
18520.69 72
18521.98 65
18523.27 53
18524.56 67
18525.84 73
18527.13 61
18528.42 60
18529.70 56
18530.99 69
18532.28 83
18533.57 68
18534.85 60
18536.14 64
18537.43 59
18538.71 63
18540.00 71
18541.29 53
18542.58 65
18543.86 61
18545.15 61
18546.44 66
18547.73 59
18549.02 40
18550.30 50
18551.59 69
18552.88 51
18554.17 67
18555.46 49
18556.74 69
18558.03 66
18559.32 65
18560.61 77
18561.90 55
18563.18 69
18564.47 48
18565.76 66
18567.05 70
18568.34 52
18569.63 66
18570.92 68
18572.20 78
18573.49 60
18574.78 72
18576.07 72
18577.36 66
18578.65 68
18579.94 48
18581.23 51
18582.51 72
18583.80 60
18585.09 56
18586.38 83
18587.67 65
18588.96 69
18590.25 64
18591.54 62
18592.83 72
18594.12 71
18595.41 67
18596.70 74
18597.99 68
18599.28 76
18600.57 76
18601.85 75
18603.14 71
18604.43 69
18605.72 65
18607.01 64
18608.30 63
18609.59 89
18610.88 84
18612.17 69
18613.46 61
18614.75 48
18616.04 65
18617.33 64
18618.62 52
18619.91 52
18621.20 61
18622.50 60
18623.79 66
18625.08 72
18626.37 67
18627.66 65
18628.95 46
18630.24 50
18631.53 57
18632.82 55
18634.11 52
18635.40 62
18636.69 64
18637.98 62
18639.27 53
18640.57 52
18641.86 62
18643.15 63
18644.44 75
18645.73 49
18647.02 51
18648.31 52
18649.60 39
18650.89 55
18652.19 54
18653.48 55
18654.77 59
18656.06 41
18657.35 59
18658.64 59
18659.94 60
18661.23 67
18662.52 65
18663.81 66
18665.10 53
18666.39 58
18667.69 56
18668.98 50
18670.27 61
18671.56 64
18672.85 60
18674.15 74
18675.44 75
18676.73 58
18678.02 66
18679.32 65
18680.61 61
18681.90 67
18683.19 62
18684.49 56
18685.78 48
18687.07 57
18688.36 55
18689.66 54
18690.95 66
18692.24 50
18693.53 83
18694.83 58
18696.12 57
18697.41 49
18698.71 59
18700.00 68
18701.29 68
18702.59 55
18703.88 57
18705.17 70
18706.47 67
18707.76 63
18709.05 51
18710.35 54
18711.64 66
18712.93 71
18714.23 48
18715.52 38
18716.81 39
18718.11 50
18719.40 84
18720.70 57
18721.99 54
18723.28 58
18724.58 68
18725.87 93
18727.16 51
18728.46 38
18729.75 48
18731.05 67
18732.34 80
18733.64 66
18734.93 36
18736.22 52
18737.52 51
18738.81 53
18740.11 37
18741.40 42
18742.70 71
18743.99 91
18745.29 59
18746.58 46
18747.87 58
18749.17 82
18750.46 57
18751.76 72
18753.05 56
18754.35 60
18755.64 74
18756.94 74
18758.23 60
18759.53 62
18760.82 75
18762.12 70
18763.42 49
18764.71 46
18766.01 57
18767.30 56
18768.60 68
18769.89 38
18771.19 60
18772.48 57
18773.78 56
18775.07 56
18776.37 66
18777.67 68
18778.96 68
18780.26 61
18781.55 64
18782.85 69
18784.15 57
18785.44 67
18786.74 71
18788.03 56
18789.33 43
18790.63 70
18791.92 60
18793.22 70
18794.52 53
18795.81 39
18797.11 51
18798.40 57
18799.70 54
18801.00 42
18802.29 69
18803.59 54
18804.89 63
18806.18 68
18807.48 52
18808.78 55
18810.07 47
18811.37 71
18812.67 64
18813.97 52
18815.26 72
18816.56 68
18817.86 80
18819.15 40
18820.45 58
18821.75 71
18823.05 64
18824.34 67
18825.64 61
18826.94 62
18828.24 57
18829.53 59
18830.83 58
18832.13 65
18833.43 59
18834.72 38
18836.02 50
18837.32 53
18838.62 64
18839.92 72
18841.21 70
18842.51 75
18843.81 68
18845.11 59
18846.41 68
18847.70 43
18849.00 44
18850.30 51
18851.60 47
18852.90 91
18854.20 72
18855.49 70
18856.79 65
18858.09 51
18859.39 61
18860.69 45
18861.99 50
18863.29 67
18864.58 58
18865.88 68
18867.18 64
18868.48 60
18869.78 59
18871.08 74
18872.38 60
18873.68 65
18874.98 55
18876.28 65
18877.57 67
18878.87 57
18880.17 62
18881.47 58
18882.77 60
18884.07 51
18885.37 63
18886.67 54
18887.97 60
18889.27 46
18890.57 58
18891.87 48
18893.17 54
18894.47 54
18895.77 75
18897.07 49
18898.37 63
18899.67 58
18900.97 67
18902.27 60
18903.57 62
18904.87 49
18906.17 63
18907.47 74
18908.77 53
18910.07 57
18911.37 47
18912.67 43
18913.97 51
18915.27 64
18916.57 56
18917.87 57
18919.17 57
18920.47 58
18921.78 54
18923.08 47
18924.38 58
18925.68 63
18926.98 62
18928.28 66
18929.58 60
18930.88 59
18932.18 61
18933.48 69
18934.79 48
18936.09 74
18937.39 58
18938.69 52
18939.99 52
18941.29 74
18942.59 63
18943.90 79
18945.20 77
18946.50 71
18947.80 60
18949.10 48
18950.40 46
18951.71 52
18953.01 59
18954.31 67
18955.61 54
18956.91 57
18958.21 63
18959.52 61
18960.82 66
18962.12 61
18963.42 64
18964.73 66
18966.03 61
18967.33 61
18968.63 60
18969.93 53
18971.24 41
18972.54 53
18973.84 64
18975.14 49
18976.45 57
18977.75 48
18979.05 42
18980.36 49
18981.66 40
18982.96 45
18984.26 56
18985.57 56
18986.87 54
18988.17 79
18989.48 50
18990.78 64
18992.08 60
18993.39 66
18994.69 66
18995.99 66
18997.30 44
18998.60 42
18999.90 67
19001.21 58
19002.51 63
19003.81 54
19005.12 57
19006.42 51
19007.72 44
19009.03 54
19010.33 63
19011.64 63
19012.94 52
19014.24 57
19015.55 52
19016.85 66
19018.16 68
19019.46 67
19020.76 46
19022.07 56
19023.37 59
19024.68 56
19025.98 75
19027.29 77
19028.59 73
19029.89 57
19031.20 60
19032.50 57
19033.81 48
19035.11 53
19036.42 64
19037.72 59
19039.03 59
19040.33 65
19041.64 74
19042.94 48
19044.25 61
19045.55 53
19046.86 56
19048.16 61
19049.47 59
19050.77 63
19052.08 50
19053.38 75
19054.69 62
19055.99 47
19057.30 63
19058.60 61
19059.91 62
19061.22 50
19062.52 58
19063.83 60
19065.13 40
19066.44 48
19067.74 65
19069.05 42
19070.36 55
19071.66 52
19072.97 63
19074.27 61
19075.58 46
19076.89 50
19078.19 55
19079.50 48
19080.80 50
19082.11 59
19083.42 63
19084.72 64
19086.03 54
19087.34 47
19088.64 74
19089.95 58
19091.26 50
19092.56 45
19093.87 51
19095.18 62
19096.48 50
19097.79 59
19099.10 71
19100.40 65
19101.71 56
19103.02 65
19104.32 51
19105.63 65
19106.94 43
19108.25 54
19109.55 55
19110.86 50
19112.17 57
19113.48 52
19114.78 49
19116.09 58
19117.40 49
19118.71 56
19120.01 47
19121.32 68
19122.63 44
19123.94 49
19125.24 66
19126.55 51
19127.86 58
19129.17 39
19130.47 54
19131.78 52
19133.09 44
19134.40 58
19135.71 44
19137.02 43
19138.32 52
19139.63 58
19140.94 58
19142.25 68
19143.56 53
19144.87 41
19146.17 47
19147.48 48
19148.79 51
19150.10 49
19151.41 50
19152.72 42
19154.03 59
19155.33 59
19156.64 66
19157.95 34
19159.26 36
19160.57 48
19161.88 38
19163.19 34
19164.50 59
19165.81 53
19167.12 60
19168.42 46
19169.73 63
19171.04 82
19172.35 70
19173.66 64
19174.97 58
19176.28 63
19177.59 49
19178.90 54
19180.21 62
19181.52 42
19182.83 60
19184.14 43
19185.45 55
19186.76 46
19188.07 59
19189.38 56
19190.69 61
19192.00 70
19193.31 53
19194.62 58
19195.93 70
19197.24 53
19198.55 67
19199.86 50
19201.17 61
19202.48 57
19203.79 59
19205.10 51
19206.41 36
19207.72 53
19209.03 46
19210.34 51
19211.66 60
19212.97 42
19214.28 51
19215.59 68
19216.90 64
19218.21 59
19219.52 52
19220.83 60
19222.14 52
19223.45 62
19224.77 52
19226.08 54
19227.39 46
19228.70 45
19230.01 66
19231.32 52
19232.63 47
19233.94 51
19235.26 58
19236.57 61
19237.88 48
19239.19 52
19240.50 76
19241.81 60
19243.13 54
19244.44 47
19245.75 54
19247.06 73
19248.37 68
19249.69 58
19251.00 45
19252.31 51
19253.62 45
19254.93 57
19256.25 58
19257.56 46
19258.87 63
19260.18 58
19261.50 63
19262.81 60
19264.12 63
19265.43 49
19266.75 61
19268.06 49
19269.37 52
19270.68 49
19272.00 59
19273.31 80
19274.62 55
19275.94 55
19277.25 52
19278.56 52
19279.88 55
19281.19 50
19282.50 40
19283.81 44
19285.13 64
19286.44 48
19287.75 49
19289.07 66
19290.38 54
19291.70 66
19293.01 43
19294.32 43
19295.64 59
19296.95 59
19298.26 52
19299.58 65
19300.89 50
19302.20 56
19303.52 54
19304.83 58
19306.15 66
19307.46 46
19308.77 49
19310.09 45
19311.40 39
19312.72 49
19314.03 54
19315.35 44
19316.66 50
19317.97 58
19319.29 53
19320.60 57
19321.92 52
19323.23 48
19324.55 46
19325.86 71
19327.18 52
19328.49 61
19329.81 46
19331.12 48
19332.44 43
19333.75 42
19335.07 43
19336.38 51
19337.70 49
19339.01 53
19340.33 56
19341.64 50
19342.96 58
19344.27 62
19345.59 57
19346.90 51
19348.22 41
19349.53 72
19350.85 66
19352.16 58
19353.48 51
19354.79 33
19356.11 53
19357.43 56
19358.74 61
19360.06 45
19361.37 43
19362.69 50
19364.01 44
19365.32 44
19366.64 50
19367.95 54
19369.27 58
19370.59 54
19371.90 37
19373.22 56
19374.53 54
19375.85 58
19377.17 45
19378.48 47
19379.80 47
19381.12 53
19382.43 46
19383.75 46
19385.07 43
19386.38 43
19387.70 45
19389.02 64
19390.33 60
19391.65 57
19392.97 56
19394.28 73
19395.60 48
19396.92 41
19398.24 61
19399.55 54
19400.87 74
19402.19 61
19403.50 38
19404.82 60
19406.14 67
19407.46 56
19408.77 48
19410.09 57
19411.41 69
19412.73 76
19414.04 53
19415.36 56
19416.68 57
19418.00 59
19419.32 67
19420.63 49
19421.95 57
19423.27 49
19424.59 68
19425.91 52
19427.22 59
19428.54 68
19429.86 61
19431.18 94
19432.50 45
19433.82 44
19435.13 58
19436.45 81
19437.77 61
19439.09 60
19440.41 47
19441.73 53
19443.04 55
19444.36 54
19445.68 49
19447.00 45
19448.32 77
19449.64 67
19450.96 50
19452.28 49
19453.60 48
19454.91 61
19456.23 54
19457.55 59
19458.87 63
19460.19 80
19461.51 66
19462.83 48
19464.15 46
19465.47 58
19466.79 56
19468.11 84
19469.43 63
19470.75 52
19472.07 54
19473.39 48
19474.71 54
19476.03 64
19477.35 58
19478.67 54
19479.99 54
19481.30 60
19482.62 75
19483.94 64
19485.27 52
19486.59 40
19487.91 52
19489.23 43
19490.55 48
19491.87 47
19493.19 44
19494.51 64
19495.83 53
19497.15 59
19498.47 56
19499.79 53
19501.11 50
19502.43 41
19503.75 52
19505.07 65
19506.39 48
19507.71 37
19509.03 47
19510.36 47
19511.68 57
19513.00 35
19514.32 38
19515.64 59
19516.96 65
19518.28 55
19519.60 40
19520.92 43
19522.25 42
19523.57 61
19524.89 51
19526.21 40
19527.53 42
19528.85 50
19530.17 66
19531.50 48
19532.82 37
19534.14 57
19535.46 50
19536.78 68
19538.11 82
19539.43 60
19540.75 54
19542.07 74
19543.39 65
19544.72 57
19546.04 52
19547.36 50
19548.68 68
19550.00 47
19551.33 48
19552.65 54
19553.97 73
19555.29 65
19556.62 58
19557.94 63
19559.26 66
19560.58 58
19561.91 57
19563.23 47
19564.55 63
19565.88 48
19567.20 58
19568.52 53
19569.84 46
19571.17 59
19572.49 47
19573.81 48
19575.14 44
19576.46 70
19577.78 49
19579.11 54
19580.43 48
19581.75 36
19583.08 49
19584.40 60
19585.72 53
19587.05 44
19588.37 40
19589.69 42
19591.02 53
19592.34 57
19593.67 45
19594.99 49
19596.31 73
19597.64 56
19598.96 46
19600.28 43
19601.61 43
19602.93 64
19604.26 50
19605.58 44
19606.91 37
19608.23 52
19609.55 47
19610.88 41
19612.20 54
19613.53 47
19614.85 61
19616.18 44
19617.50 57
19618.83 53
19620.15 57
19621.47 53
19622.80 38
19624.12 45
19625.45 44
19626.77 49
19628.10 74
19629.42 61
19630.75 51
19632.07 53
19633.40 54
19634.72 53
19636.05 50
19637.37 47
19638.70 72
19640.03 61
19641.35 60
19642.68 47
19644.00 51
19645.33 54
19646.65 64
19647.98 57
19649.30 48
19650.63 63
19651.96 58
19653.28 45
19654.61 50
19655.93 69
19657.26 61
19658.58 54
19659.91 58
19661.24 59
19662.56 77
19663.89 62
19665.22 56
19666.54 55
19667.87 38
19669.19 57
19670.52 52
19671.85 60
19673.17 58
19674.50 46
19675.83 47
19677.15 68
19678.48 53
19679.81 63
19681.13 59
19682.46 66
19683.79 68
19685.11 46
19686.44 42
19687.77 60
19689.09 71
19690.42 49
19691.75 43
19693.08 50
19694.40 48
19695.73 71
19697.06 67
19698.39 44
19699.71 42
19701.04 48
19702.37 58
19703.69 42
19705.02 42
19706.35 53
19707.68 58
19709.01 46
19710.33 35
19711.66 45
19712.99 48
19714.32 59
19715.64 54
19716.97 62
19718.30 50
19719.63 58
19720.96 61
19722.28 67
19723.61 33
19724.94 49
19726.27 52
19727.60 62
19728.93 62
19730.25 41
19731.58 48
19732.91 56
19734.24 54
19735.57 42
19736.90 56
19738.23 64
19739.55 78
19740.88 69
19742.21 57
19743.54 57
19744.87 72
19746.20 55
19747.53 57
19748.86 66
19750.19 67
19751.51 44
19752.84 47
19754.17 60
19755.50 32
19756.83 60
19758.16 60
19759.49 60
19760.82 50
19762.15 66
19763.48 54
19764.81 43
19766.14 47
19767.47 52
19768.80 52
19770.13 68
19771.46 74
19772.79 50
19774.12 52
19775.45 51
19776.78 58
19778.11 51
19779.44 46
19780.77 69
19782.10 46
19783.43 44
19784.76 37
19786.09 60
19787.42 75
19788.75 63
19790.08 45
19791.41 50
19792.74 48
19794.07 53
19795.40 58
19796.73 55
19798.06 62
19799.39 66
19800.72 62
19802.05 51
19803.39 37
19804.72 39
19806.05 65
19807.38 49
19808.71 50
19810.04 44
19811.37 59
19812.70 60
19814.03 47
19815.37 56
19816.70 41
19818.03 60
19819.36 67
19820.69 59
19822.02 40
19823.35 55
19824.69 68
19826.02 56
19827.35 62
19828.68 57
19830.01 52
19831.34 42
19832.68 45
19834.01 45
19835.34 57
19836.67 66
19838.00 42
19839.34 50
19840.67 45
19842.00 60
19843.33 54
19844.67 47
19846.00 63
19847.33 35
19848.66 40
19849.99 42
19851.33 39
19852.66 46
19853.99 43
19855.32 55
19856.66 61
19857.99 56
19859.32 62
19860.66 63
19861.99 52
19863.32 51
19864.65 36
19865.99 57
19867.32 56
19868.65 49
19869.99 47
19871.32 52
19872.65 50
19873.99 40
19875.32 41
19876.65 70
19877.99 34
19879.32 47
19880.65 36
19881.99 49
19883.32 73
19884.65 49
19885.99 40
19887.32 52
19888.66 61
19889.99 49
19891.32 48
19892.66 58
19893.99 46
19895.32 42
19896.66 45
19897.99 40
19899.33 46
19900.66 51
19902.00 38
19903.33 59
19904.66 44
19906.00 38
19907.33 48
19908.67 66
19910.00 56
19911.34 57
19912.67 53
19914.01 43
19915.34 43
19916.67 52
19918.01 49
19919.34 47
19920.68 41
19922.01 49
19923.35 59
19924.68 54
19926.02 59
19927.35 77
19928.69 57
19930.02 49
19931.36 48
19932.69 43
19934.03 37
19935.37 54
19936.70 47
19938.04 43
19939.37 40
19940.71 37
19942.04 39
19943.38 49
19944.71 50
19946.05 60
19947.39 67
19948.72 64
19950.06 57
19951.39 48
19952.73 58
19954.06 59
19955.40 50
19956.74 68
19958.07 62
19959.41 31
19960.74 39
19962.08 46
19963.42 49
19964.75 44
19966.09 53
19967.43 64
19968.76 45
19970.10 50
19971.44 67
19972.77 59
19974.11 63
19975.45 63
19976.78 48
19978.12 55
19979.46 54
19980.79 34
19982.13 41
19983.47 50
19984.80 58
19986.14 52
19987.48 47
19988.82 41
19990.15 37
19991.49 52
19992.83 62
19994.16 52
19995.50 54
19996.84 45
19998.18 50
19999.51 51
20000.85 43
20002.19 53
20003.53 32
20004.86 50
20006.20 45
20007.54 49
20008.88 41
20010.22 54
20011.55 45
20012.89 35
20014.23 37
20015.57 58
20016.91 50
20018.24 65
20019.58 51
20020.92 46
20022.26 57
20023.60 52
20024.93 57
20026.27 53
20027.61 40
20028.95 45
20030.29 39
20031.63 52
20032.97 43
20034.30 58
20035.64 54
20036.98 43
20038.32 37
20039.66 36
20041.00 47
20042.34 64
20043.68 49
20045.01 55
20046.35 52
20047.69 66
20049.03 55
20050.37 62
20051.71 66
20053.05 67
20054.39 43
20055.73 52
20057.07 61
20058.41 48
20059.75 51
20061.09 35
20062.43 44
20063.77 54
20065.11 50
20066.45 54
20067.79 69
20069.12 49
20070.46 61
20071.80 55
20073.14 45
20074.48 52
20075.82 59
20077.16 56
20078.50 58
20079.85 36
20081.19 48
20082.53 57
20083.87 52
20085.21 51
20086.55 38
20087.89 56
20089.23 54
20090.57 50
20091.91 57
20093.25 54
20094.59 49
20095.93 48
20097.27 68
20098.61 49
20099.95 44
20101.29 51
20102.64 64
20103.98 56
20105.32 60
20106.66 50
20108.00 57
20109.34 59
20110.68 75
20112.02 45
20113.36 56
20114.71 46
20116.05 55
20117.39 43
20118.73 45
20120.07 48
20121.41 41
20122.75 50
20124.10 54
20125.44 47
20126.78 48
20128.12 32
20129.46 54
