# Supplementary material for: MALDI-TOF MS typing enables the classification of brewing yeasts of the genus Saccharomyces to major beer styles
Source: PLoS One. 2017 Aug 9;12(8):e0181694. doi: 10.1371/journal.pone.0181694 (PMC5549903; doi:10.1371/journal.pone.0181694)
Supplement: S1 File — The directory includes 90 raw files and was zipped to “.zip”; the folder has three strains with 30 spectra per strain; S1 Text explains the raw files with an example and Table 1 represents the yeast strains used within the experiment. (ZIP) [file pone.0181694.s004.zip › 1-3/30252-148-OG-Alt-Alt-YPG-18h-E-E_2015-08-12__0_H5_1.dat]

1999.93 2452
2000.35 2412
2000.77 2383
2001.19 2388
2001.61 2378
2002.03 2410
2002.46 2612
2002.88 2424
2003.30 2430
2003.72 2475
2004.14 2444
2004.57 2434
2004.99 2127
2005.41 2011
2005.83 2262
2006.25 2389
2006.68 2202
2007.10 2208
2007.52 2177
2007.94 2126
2008.37 2312
2008.79 2371
2009.21 2290
2009.63 2372
2010.06 2306
2010.48 2262
2010.90 2328
2011.32 2434
2011.75 2234
2012.17 2294
2012.59 2223
2013.02 2057
2013.44 2125
2013.86 2316
2014.29 2108
2014.71 2139
2015.13 2198
2015.55 2139
2015.98 2116
2016.40 2147
2016.82 2182
2017.25 2153
2017.67 2347
2018.10 2260
2018.52 2193
2018.94 2043
2019.37 2077
2019.79 2334
2020.21 2085
2020.64 2053
2021.06 2301
2021.48 2290
2021.91 2410
2022.33 2416
2022.76 2318
2023.18 2363
2023.60 2190
2024.03 2285
2024.45 2228
2024.88 2214
2025.30 2155
2025.73 2045
2026.15 2128
2026.57 2137
2027.00 1987
2027.42 2089
2027.85 2151
2028.27 1998
2028.70 2027
2029.12 2055
2029.55 2150
2029.97 2306
2030.40 2130
2030.82 2181
2031.24 2118
2031.67 1990
2032.09 1873
2032.52 1997
2032.94 2026
2033.37 2099
2033.79 2031
2034.22 2052
2034.65 2099
2035.07 1969
2035.50 2127
2035.92 2064
2036.35 2078
2036.77 2081
2037.20 2179
2037.62 2165
2038.05 2267
2038.47 2190
2038.90 2269
2039.33 2179
2039.75 2137
2040.18 2222
2040.60 2373
2041.03 2303
2041.45 2334
2041.88 2437
2042.31 2168
2042.73 2279
2043.16 2271
2043.58 2314
2044.01 2209
2044.44 2165
2044.86 2200
2045.29 2062
2045.72 2223
2046.14 2351
2046.57 1990
2047.00 2083
2047.42 2264
2047.85 2323
2048.28 2458
2048.70 2222
2049.13 2119
2049.56 2202
2049.98 2139
2050.41 2007
2050.84 2066
2051.26 2080
2051.69 2180
2052.12 2159
2052.54 2122
2052.97 2112
2053.40 2080
2053.83 2073
2054.25 2008
2054.68 1966
2055.11 1928
2055.53 1936
2055.96 2098
2056.39 2022
2056.82 2166
2057.24 2191
2057.67 2029
2058.10 2121
2058.53 2088
2058.96 2146
2059.38 2245
2059.81 2128
2060.24 2201
2060.67 2230
2061.10 2108
2061.52 1976
2061.95 2188
2062.38 2265
2062.81 2131
2063.24 2093
2063.66 2181
2064.09 2054
2064.52 2038
2064.95 2065
2065.38 2248
2065.81 2361
2066.23 2446
2066.66 2666
2067.09 2492
2067.52 2442
2067.95 2541
2068.38 2573
2068.81 2548
2069.23 2498
2069.66 2531
2070.09 2496
2070.52 2247
2070.95 2428
2071.38 2423
2071.81 2479
2072.24 2521
2072.67 2476
2073.10 2543
2073.53 2694
2073.95 2408
2074.38 2392
2074.81 2415
2075.24 2350
2075.67 2521
2076.10 2351
2076.53 2288
2076.96 2303
2077.39 2455
2077.82 2457
2078.25 2302
2078.68 2486
2079.11 2699
2079.54 2712
2079.97 2683
2080.40 2736
2080.83 3026
2081.26 3278
2081.69 3466
2082.12 3574
2082.55 3632
2082.98 3879
2083.41 3395
2083.84 3338
2084.27 3061
2084.70 2968
2085.13 3043
2085.56 2859
2085.99 2753
2086.42 2610
2086.85 2339
2087.29 2288
2087.72 2178
2088.15 2320
2088.58 2153
2089.01 2141
2089.44 2205
2089.87 2338
2090.30 2038
2090.73 2240
2091.16 2181
2091.59 2009
2092.03 2013
2092.46 2100
2092.89 2282
2093.32 2322
2093.75 2250
2094.18 2092
2094.61 2284
2095.05 2231
2095.48 2255
2095.91 2284
2096.34 2386
2096.77 2334
2097.20 2457
2097.63 2147
2098.07 2194
2098.50 2220
2098.93 2142
2099.36 2279
2099.79 2177
2100.23 2146
2100.66 2231
2101.09 2229
2101.52 2122
2101.95 2008
2102.39 2020
2102.82 2046
2103.25 2113
2103.68 2194
2104.12 2172
2104.55 2154
2104.98 2028
2105.41 1933
2105.85 2244
2106.28 2271
2106.71 2103
2107.14 2191
2107.58 2115
2108.01 2245
2108.44 2139
2108.88 2311
2109.31 2461
2109.74 2400
2110.18 2426
2110.61 2474
2111.04 2361
2111.47 2272
2111.91 2366
2112.34 2238
2112.77 2203
2113.21 2482
2113.64 2537
2114.07 2180
2114.51 2082
2114.94 2160
2115.37 2312
2115.81 2152
2116.24 2069
2116.68 2142
2117.11 2200
2117.54 2214
2117.98 2091
2118.41 2117
2118.85 2063
2119.28 2024
2119.71 2073
2120.15 2097
2120.58 2238
2121.02 2255
2121.45 2251
2121.88 2303
2122.32 2355
2122.75 2320
2123.19 2375
2123.62 2279
2124.06 2243
2124.49 2315
2124.92 2078
2125.36 2145
2125.79 2136
2126.23 2109
2126.66 2129
2127.10 2215
2127.53 2132
2127.97 2087
2128.40 2200
2128.84 2063
2129.27 2106
2129.71 2087
2130.14 2100
2130.58 2117
2131.01 2152
2131.45 1928
2131.88 1930
2132.32 2085
2132.75 2186
2133.19 2201
2133.63 2166
2134.06 2236
2134.50 2282
2134.93 2357
2135.37 2294
2135.80 2203
2136.24 2241
2136.67 2435
2137.11 2447
2137.55 2401
2137.98 2347
2138.42 2505
2138.85 2387
2139.29 2399
2139.73 2496
2140.16 2277
2140.60 2402
2141.03 2433
2141.47 2350
2141.91 2269
2142.34 2302
2142.78 2348
2143.22 2257
2143.65 2345
2144.09 2101
2144.53 2046
2144.96 2030
2145.40 2066
2145.84 2016
2146.27 2059
2146.71 1909
2147.15 1993
2147.58 1979
2148.02 2009
2148.46 1988
2148.89 2088
2149.33 2187
2149.77 2234
2150.21 2107
2150.64 2182
2151.08 2392
2151.52 2272
2151.95 2445
2152.39 2500
2152.83 2464
2153.27 2506
2153.70 2422
2154.14 2344
2154.58 2352
2155.02 2459
2155.45 2499
2155.89 2325
2156.33 2141
2156.77 2217
2157.21 2248
2157.64 2272
2158.08 2296
2158.52 2251
2158.96 2414
2159.40 2239
2159.83 2162
2160.27 2008
2160.71 2179
2161.15 2334
2161.59 2360
2162.02 2171
2162.46 2049
2162.90 2134
2163.34 2158
2163.78 2213
2164.22 2331
2164.66 2233
2165.09 2291
2165.53 2260
2165.97 2183
2166.41 2327
2166.85 2299
2167.29 2324
2167.73 2192
2168.17 2203
2168.60 2203
2169.04 2317
2169.48 2241
2169.92 2322
2170.36 2115
2170.80 2279
2171.24 2263
2171.68 2363
2172.12 2486
2172.56 2421
2173.00 2312
2173.44 2194
2173.88 2298
2174.32 2340
2174.76 2366
2175.20 2233
2175.64 2275
2176.07 2432
2176.51 2660
2176.95 2433
2177.39 2343
2177.83 2548
2178.27 2595
2178.71 2432
2179.15 2559
2179.59 2683
2180.03 2617
2180.47 2569
2180.92 2490
2181.36 2453
2181.80 2371
2182.24 2334
2182.68 2427
2183.12 2435
2183.56 2258
2184.00 2146
2184.44 2187
2184.88 2321
2185.32 2191
2185.76 2104
2186.20 2156
2186.64 2244
2187.08 2256
2187.52 2087
2187.97 2124
2188.41 2410
2188.85 2279
2189.29 2212
2189.73 2230
2190.17 2409
2190.61 2289
2191.05 2276
2191.49 2410
2191.94 2256
2192.38 2320
2192.82 2230
2193.26 2262
2193.70 2383
2194.14 2283
2194.58 2228
2195.03 2160
2195.47 2280
2195.91 2254
2196.35 2280
2196.79 2385
2197.24 2482
2197.68 2508
2198.12 2300
2198.56 2307
2199.00 2434
2199.45 2280
2199.89 2378
2200.33 2271
2200.77 2275
2201.21 2324
2201.66 2493
2202.10 2419
2202.54 2209
2202.98 2129
2203.43 2170
2203.87 2186
2204.31 2072
2204.75 1803
2205.20 1996
2205.64 2189
2206.08 2250
2206.53 2133
2206.97 2165
2207.41 2181
2207.85 1945
2208.30 2118
2208.74 2233
2209.18 2480
2209.63 2428
2210.07 2348
2210.51 2331
2210.96 2307
2211.40 2321
2211.84 2612
2212.29 2452
2212.73 2498
2213.17 2468
2213.62 2454
2214.06 2457
2214.50 2291
2214.95 2340
2215.39 2427
2215.84 2508
2216.28 2447
2216.72 2201
2217.17 2132
2217.61 2074
2218.05 2115
2218.50 2139
2218.94 2064
2219.39 2148
2219.83 2183
2220.28 2295
2220.72 2211
2221.16 2034
2221.61 2021
2222.05 2079
2222.50 2227
2222.94 2421
2223.39 2099
2223.83 2294
2224.28 2414
2224.72 2386
2225.16 2367
2225.61 2405
2226.05 2623
2226.50 2400
2226.94 2325
2227.39 2309
2227.83 2376
2228.28 2342
2228.72 2415
2229.17 2498
2229.61 2399
2230.06 2399
2230.50 2330
2230.95 2361
2231.40 2295
2231.84 2356
2232.29 2520
2232.73 2404
2233.18 2536
2233.62 2504
2234.07 2544
2234.51 2545
2234.96 2483
2235.41 2576
2235.85 2374
2236.30 2569
2236.74 2724
2237.19 2459
2237.63 2571
2238.08 2493
2238.53 2396
2238.97 2409
2239.42 2380
2239.86 2456
2240.31 2560
2240.76 2592
2241.20 2394
2241.65 2515
2242.10 2559
2242.54 2437
2242.99 2420
2243.44 2222
2243.88 2289
2244.33 2194
2244.78 2069
2245.22 2153
2245.67 2169
2246.12 2070
2246.56 1996
2247.01 2049
2247.46 2098
2247.90 2092
2248.35 1972
2248.80 2130
2249.24 1973
2249.69 2014
2250.14 2154
2250.59 2270
2251.03 2354
2251.48 2344
2251.93 2234
2252.38 2278
2252.82 2374
2253.27 2321
2253.72 2175
2254.17 2184
2254.61 2276
2255.06 2218
2255.51 2025
2255.96 2125
2256.40 2132
2256.85 2033
2257.30 2000
2257.75 2020
2258.20 2143
2258.64 2022
2259.09 2054
2259.54 2088
2259.99 1942
2260.44 1969
2260.88 2202
2261.33 2112
2261.78 2104
2262.23 2171
2262.68 2388
2263.13 2645
2263.58 2589
2264.02 2442
2264.47 2458
2264.92 2688
2265.37 2535
2265.82 2663
2266.27 2897
2266.72 2920
2267.17 2950
2267.61 2949
2268.06 3057
2268.51 2942
2268.96 2894
2269.41 3048
2269.86 3093
2270.31 2944
2270.76 2903
2271.21 2830
2271.66 2809
2272.11 2914
2272.56 2713
2273.00 2477
2273.45 2506
2273.90 2353
2274.35 2257
2274.80 2547
2275.25 2545
2275.70 2318
2276.15 2355
2276.60 2402
2277.05 2422
2277.50 2309
2277.95 2324
2278.40 2304
2278.85 2263
2279.30 2274
2279.75 2294
2280.20 2162
2280.65 2188
2281.10 2388
2281.55 2424
2282.00 2644
2282.45 2662
2282.90 2709
2283.35 2887
2283.81 2802
2284.26 2887
2284.71 3045
2285.16 2707
2285.61 2690
2286.06 2779
2286.51 2792
2286.96 2921
2287.41 2567
2287.86 2242
2288.31 2285
2288.76 2522
2289.22 2490
2289.67 2651
2290.12 2659
2290.57 2495
2291.02 2667
2291.47 2578
2291.92 2884
2292.37 3180
2292.83 3240
2293.28 3505
2293.73 3326
2294.18 3399
2294.63 3599
2295.08 3571
2295.53 3614
2295.99 3665
2296.44 3781
2296.89 3568
2297.34 3367
2297.79 3391
2298.25 3185
2298.70 3087
2299.15 2838
2299.60 3005
2300.05 3000
2300.51 2731
2300.96 2650
2301.41 2808
2301.86 2557
2302.32 2400
2302.77 2444
2303.22 2327
2303.67 2378
2304.13 2428
2304.58 2404
2305.03 2368
2305.48 2173
2305.94 2322
2306.39 2366
2306.84 2443
2307.29 2417
2307.75 2277
2308.20 2365
2308.65 2494
2309.11 2579
2309.56 2329
2310.01 2398
2310.47 2601
2310.92 2665
2311.37 2499
2311.83 2664
2312.28 2568
2312.73 2583
2313.19 2702
2313.64 2566
2314.09 2577
2314.55 2575
2315.00 2557
2315.45 2603
2315.91 2349
2316.36 2418
2316.81 2425
2317.27 2550
2317.72 2375
2318.18 2452
2318.63 2412
2319.08 2346
2319.54 2274
2319.99 2226
2320.45 2416
2320.90 2463
2321.35 2343
2321.81 2480
2322.26 2419
2322.72 2366
2323.17 2613
2323.63 2430
2324.08 2579
2324.54 2444
2324.99 2432
2325.44 2491
2325.90 2683
2326.35 2736
2326.81 2510
2327.26 2569
2327.72 2486
2328.17 2601
2328.63 2652
2329.08 2687
2329.54 2613
2329.99 2650
2330.45 2578
2330.90 2529
2331.36 2676
2331.81 2725
2332.27 2796
2332.72 2918
2333.18 2821
2333.64 2946
2334.09 2876
2334.55 2747
2335.00 2488
2335.46 2567
2335.91 2605
2336.37 2350
2336.82 2503
2337.28 2644
2337.74 2634
2338.19 2411
2338.65 2273
2339.10 2726
2339.56 2881
2340.02 2887
2340.47 3043
2340.93 3043
2341.38 3020
2341.84 3141
2342.30 3418
2342.75 3274
2343.21 3288
2343.67 3525
2344.12 3280
2344.58 3375
2345.04 3441
2345.49 3208
2345.95 3246
2346.41 3241
2346.86 3185
2347.32 3207
2347.78 3057
2348.23 2999
2348.69 2921
2349.15 2968
2349.60 2927
2350.06 2756
2350.52 2618
2350.97 2644
2351.43 2823
2351.89 2646
2352.35 2609
2352.80 2823
2353.26 2830
2353.72 2576
2354.18 2652
2354.63 2679
2355.09 2862
2355.55 2688
2356.01 2478
2356.46 2500
2356.92 2508
2357.38 2476
2357.84 2308
2358.29 2380
2358.75 2309
2359.21 2357
2359.67 2474
2360.13 2468
2360.58 2492
2361.04 2354
2361.50 2457
2361.96 2362
2362.42 2341
2362.88 2549
2363.33 2550
2363.79 2526
2364.25 2688
2364.71 2866
2365.17 2653
2365.63 2554
2366.08 2490
2366.54 2622
2367.00 2509
2367.46 2604
2367.92 2702
2368.38 2664
2368.84 2634
2369.30 2758
2369.75 2778
2370.21 2898
2370.67 2859
2371.13 3051
2371.59 3112
2372.05 2970
2372.51 2974
2372.97 2974
2373.43 2788
2373.89 2691
2374.35 2586
2374.81 2393
2375.27 2407
2375.72 2570
2376.18 2442
2376.64 2619
2377.10 2506
2377.56 2345
2378.02 2395
2378.48 2353
2378.94 2494
2379.40 2378
2379.86 2436
2380.32 2271
2380.78 2447
2381.24 2652
2381.70 2483
2382.16 2362
2382.62 2449
2383.08 2619
2383.54 2554
2384.00 2463
2384.46 2620
2384.92 2533
2385.39 2437
2385.85 2482
2386.31 2258
2386.77 2409
2387.23 2540
2387.69 2470
2388.15 2507
2388.61 2603
2389.07 2394
2389.53 2331
2389.99 2266
2390.45 2380
2390.91 2418
2391.38 2462
2391.84 2379
2392.30 2129
2392.76 2327
2393.22 2314
2393.68 2072
2394.14 2083
2394.60 2255
2395.06 2207
2395.53 2264
2395.99 2368
2396.45 2240
2396.91 2279
2397.37 2173
2397.83 2291
2398.30 2279
2398.76 2319
2399.22 2175
2399.68 2349
2400.14 2381
2400.61 2121
2401.07 2276
2401.53 2200
2401.99 2281
2402.45 2360
2402.92 2247
2403.38 2119
2403.84 2328
2404.30 2301
2404.76 2260
2405.23 2255
2405.69 2299
2406.15 2219
2406.61 2318
2407.08 2336
2407.54 2353
2408.00 2456
2408.46 2437
2408.93 2397
2409.39 2482
2409.85 2349
2410.32 2210
2410.78 2338
2411.24 2393
2411.70 2273
2412.17 2370
2412.63 2364
2413.09 2565
2413.56 2456
2414.02 2218
2414.48 2193
2414.95 2449
2415.41 2423
2415.87 2241
2416.34 2131
2416.80 2381
2417.26 2478
2417.73 2617
2418.19 2859
2418.65 2959
2419.12 3136
2419.58 3066
2420.05 3104
2420.51 3115
2420.97 3022
2421.44 3278
2421.90 3458
2422.37 3475
2422.83 3308
2423.29 3349
2423.76 3442
2424.22 3321
2424.69 3147
2425.15 2963
2425.62 2921
2426.08 2827
2426.54 2807
2427.01 2616
2427.47 2621
2427.94 2666
2428.40 2614
2428.87 2451
2429.33 2446
2429.80 2380
2430.26 2459
2430.73 2460
2431.19 2483
2431.66 2524
2432.12 2543
2432.59 2593
2433.05 2496
2433.52 2528
2433.98 2365
2434.45 2480
2434.91 2652
2435.38 2573
2435.84 2599
2436.31 2602
2436.77 2635
2437.24 2584
2437.70 2817
2438.17 2730
2438.63 2657
2439.10 2633
2439.57 2743
2440.03 2860
2440.50 2906
2440.96 3161
2441.43 3456
2441.89 3415
2442.36 3546
2442.83 3771
2443.29 3890
2443.76 3700
2444.22 3547
2444.69 3323
2445.16 3048
2445.62 3097
2446.09 2879
2446.56 2851
2447.02 2718
2447.49 2427
2447.96 2272
2448.42 2185
2448.89 2618
2449.35 2322
2449.82 2221
2450.29 2381
2450.75 2338
2451.22 2203
2451.69 2164
2452.16 2152
2452.62 2094
2453.09 2205
2453.56 2214
2454.02 2282
2454.49 2251
2454.96 2164
2455.42 1989
2455.89 2136
2456.36 2289
2456.83 2330
2457.29 2311
2457.76 2269
2458.23 2350
2458.70 2301
2459.16 2361
2459.63 2449
2460.10 2355
2460.57 2481
2461.03 2565
2461.50 2458
2461.97 2578
2462.44 2404
2462.91 2429
2463.37 2230
2463.84 2261
2464.31 2339
2464.78 2256
2465.25 2369
2465.71 2444
2466.18 2425
2466.65 2236
2467.12 2226
2467.59 2198
2468.06 2325
2468.52 2444
2468.99 2391
2469.46 2352
2469.93 2528
2470.40 2425
2470.87 2297
2471.34 2454
2471.80 2378
2472.27 2351
2472.74 2540
2473.21 2232
2473.68 2176
2474.15 2256
2474.62 2281
2475.09 2074
2475.56 2224
2476.02 2165
2476.49 2366
2476.96 2185
2477.43 2136
2477.90 2364
2478.37 2417
2478.84 2489
2479.31 2420
2479.78 2688
2480.25 2888
2480.72 2814
2481.19 2993
2481.66 2998
2482.13 3303
2482.60 3252
2483.07 3188
2483.54 3247
2484.01 3005
2484.48 3098
2484.95 3269
2485.42 2842
2485.89 2854
2486.36 2482
2486.83 2501
2487.30 2596
2487.77 2340
2488.24 2328
2488.71 2356
2489.18 2514
2489.65 2354
2490.12 2214
2490.59 2354
2491.06 2405
2491.53 2235
2492.00 2085
2492.47 2363
2492.94 2235
2493.41 2116
2493.88 2304
2494.36 2189
2494.83 2391
2495.30 2369
2495.77 2359
2496.24 2432
2496.71 2486
2497.18 2421
2497.65 2454
2498.12 2511
2498.60 2559
2499.07 2485
2499.54 2399
2500.01 2472
2500.48 2195
2500.95 2160
2501.42 2199
2501.90 2275
2502.37 2297
2502.84 2195
2503.31 2088
2503.78 2209
2504.25 2354
2504.73 2162
2505.20 2214
2505.67 2228
2506.14 2354
2506.61 2237
2507.09 2288
2507.56 2154
2508.03 2336
2508.50 2575
2508.97 2368
2509.45 2457
2509.92 2527
2510.39 2744
2510.86 2809
2511.34 2748
2511.81 2823
2512.28 2920
2512.75 3151
2513.23 2865
2513.70 2766
2514.17 2735
2514.65 2739
2515.12 2751
2515.59 2767
2516.06 2530
2516.54 2330
2517.01 2227
2517.48 2249
2517.96 2445
2518.43 2329
2518.90 2341
2519.38 2393
2519.85 2354
2520.32 2547
2520.80 2524
2521.27 2625
2521.74 2541
2522.22 2463
2522.69 2400
2523.16 2287
2523.64 2324
2524.11 2242
2524.58 2211
2525.06 2285
2525.53 2344
2526.01 2456
2526.48 2388
2526.95 2369
2527.43 2403
2527.90 2280
2528.38 2525
2528.85 2555
2529.32 2485
2529.80 2401
2530.27 2296
2530.75 2441
2531.22 2433
2531.70 2378
2532.17 2365
2532.64 2237
2533.12 2320
2533.59 2200
2534.07 2165
2534.54 2123
2535.02 2140
2535.49 2286
2535.97 2371
2536.44 2332
2536.92 2319
2537.39 2273
2537.87 2266
2538.34 2412
2538.82 2359
2539.29 2574
2539.77 2448
2540.24 2586
2540.72 2587
2541.19 2469
2541.67 2394
2542.14 2509
2542.62 2293
2543.09 2367
2543.57 2342
2544.04 2275
2544.52 2206
2545.00 2650
2545.47 2566
2545.95 2544
2546.42 2513
2546.90 2442
2547.37 2488
2547.85 2508
2548.33 2599
2548.80 2630
2549.28 2675
2549.75 3055
2550.23 2972
2550.71 3021
2551.18 3328
2551.66 3365
2552.14 3336
2552.61 3212
2553.09 3110
2553.57 3070
2554.04 2915
2554.52 2808
2554.99 2966
2555.47 3102
2555.95 3068
2556.42 2965
2556.90 3331
2557.38 3368
2557.86 3576
2558.33 3346
2558.81 3140
2559.29 3091
2559.76 3291
2560.24 3248
2560.72 3058
2561.19 2933
2561.67 2873
2562.15 2750
2562.63 2505
2563.10 2463
2563.58 2381
2564.06 2333
2564.54 2285
2565.01 2109
2565.49 2125
2565.97 2127
2566.45 2258
2566.92 2282
2567.40 2281
2567.88 2396
2568.36 2557
2568.83 2241
2569.31 2240
2569.79 2139
2570.27 2231
2570.75 2111
2571.22 2072
2571.70 2049
2572.18 1993
2572.66 2139
2573.14 2269
2573.62 2348
2574.09 2309
2574.57 2100
2575.05 2308
2575.53 2203
2576.01 2123
2576.49 2144
2576.97 2271
2577.44 2205
2577.92 2199
2578.40 2334
2578.88 2104
2579.36 2228
2579.84 2210
2580.32 2181
2580.80 2373
2581.27 2312
2581.75 2106
2582.23 2399
2582.71 2322
2583.19 2251
2583.67 2299
2584.15 2243
2584.63 2439
2585.11 2344
2585.59 2269
2586.07 2418
2586.55 2406
2587.03 2347
2587.51 2107
2587.99 2231
2588.47 2311
2588.94 2237
2589.42 2190
2589.90 2264
2590.38 2521
2590.86 2294
2591.34 2225
2591.82 2312
2592.30 2432
2592.78 2458
2593.26 2493
2593.74 2447
2594.22 2521
2594.71 2687
2595.19 2510
2595.67 2512
2596.15 2660
2596.63 2603
2597.11 2707
2597.59 2724
2598.07 2754
2598.55 2699
2599.03 2560
2599.51 2469
2599.99 2545
2600.47 2556
2600.95 2488
2601.43 2427
2601.91 2474
2602.40 2454
2602.88 2215
2603.36 2446
2603.84 2211
2604.32 2151
2604.80 2196
2605.28 2075
2605.76 2078
2606.24 2095
2606.73 2147
2607.21 2068
2607.69 2166
2608.17 2277
2608.65 2246
2609.13 2364
2609.62 2351
2610.10 2317
2610.58 2549
2611.06 2470
2611.54 2449
2612.02 2694
2612.51 2731
2612.99 2696
2613.47 2794
2613.95 2950
2614.43 2740
2614.92 2749
2615.40 2437
2615.88 2321
2616.36 2302
2616.85 2495
2617.33 2534
2617.81 2391
2618.29 2365
2618.78 2163
2619.26 2370
2619.74 2441
2620.22 2349
2620.71 2205
2621.19 2380
2621.67 2388
2622.15 2443
2622.64 2352
2623.12 2496
2623.60 2354
2624.09 2459
2624.57 2277
2625.05 2266
2625.53 2179
2626.02 2347
2626.50 2249
2626.98 2238
2627.47 2142
2627.95 2263
2628.43 2214
2628.92 2382
2629.40 2400
2629.88 2251
2630.37 2314
2630.85 2387
2631.34 2408
2631.82 2182
2632.30 2308
2632.79 2458
2633.27 2321
2633.75 2451
2634.24 2263
2634.72 2314
2635.21 2365
2635.69 2301
2636.17 2218
2636.66 2301
2637.14 2252
2637.63 2313
2638.11 2305
2638.60 2300
2639.08 2266
2639.56 2393
2640.05 2235
2640.53 2186
2641.02 2387
2641.50 2396
2641.99 2302
2642.47 2299
2642.96 2470
2643.44 2287
2643.93 2354
2644.41 2447
2644.90 2542
2645.38 2629
2645.87 2350
2646.35 2259
2646.84 2447
2647.32 2305
2647.81 2172
2648.29 2047
2648.78 2165
2649.26 2210
2649.75 2348
2650.23 2341
2650.72 2259
2651.20 2299
2651.69 2288
2652.17 2373
2652.66 2330
2653.15 2197
2653.63 2264
2654.12 2283
2654.60 2261
2655.09 2217
2655.57 2124
2656.06 2055
2656.55 2206
2657.03 2205
2657.52 2168
2658.00 2131
2658.49 2212
2658.98 2157
2659.46 2249
2659.95 2217
2660.44 2062
2660.92 2058
2661.41 2095
2661.90 2066
2662.38 2097
2662.87 2235
2663.35 2293
2663.84 2207
2664.33 2185
2664.81 2226
2665.30 2249
2665.79 2442
2666.28 2401
2666.76 2276
2667.25 2280
2667.74 2324
2668.22 2354
2668.71 2477
2669.20 2408
2669.68 2210
2670.17 2209
2670.66 2308
2671.15 2410
2671.63 2352
2672.12 2512
2672.61 2485
2673.10 2398
2673.58 2394
2674.07 2507
2674.56 2688
2675.05 2703
2675.53 2858
2676.02 3017
2676.51 2948
2677.00 2883
2677.49 2942
2677.97 3082
2678.46 2935
2678.95 2823
2679.44 2721
2679.93 2843
2680.41 2682
2680.90 2593
2681.39 2754
2681.88 2752
2682.37 3021
2682.85 2952
2683.34 2960
2683.83 3149
2684.32 3242
2684.81 3261
2685.30 3269
2685.79 3122
2686.27 3156
2686.76 3182
2687.25 3274
2687.74 2945
2688.23 2942
2688.72 2784
2689.21 2761
2689.70 2678
2690.19 2617
2690.67 2465
2691.16 2525
2691.65 2486
2692.14 2533
2692.63 2350
2693.12 2486
2693.61 2509
2694.10 2220
2694.59 2268
2695.08 2249
2695.57 2432
2696.06 2485
2696.55 2607
2697.04 2693
2697.53 2510
2698.02 2620
2698.51 2580
2699.00 2905
2699.49 2720
2699.98 2648
2700.47 2892
2700.96 2764
2701.45 2765
2701.94 2786
2702.43 2722
2702.92 2833
2703.41 2955
2703.90 2734
2704.39 2963
2704.88 2962
2705.37 2800
2705.86 2847
2706.35 2727
2706.84 2560
2707.33 2586
2707.82 2552
2708.31 2495
2708.80 2521
2709.29 2474
2709.78 2300
2710.27 2347
2710.77 2326
2711.26 2295
2711.75 2192
2712.24 2392
2712.73 2365
2713.22 2144
2713.71 2040
2714.20 2071
2714.69 2228
2715.19 2217
2715.68 2213
2716.17 2228
2716.66 2118
2717.15 2151
2717.64 2141
2718.13 2275
2718.63 2234
2719.12 2274
2719.61 2291
2720.10 1974
2720.59 2192
2721.08 2373
2721.58 2327
2722.07 2400
2722.56 2329
2723.05 2507
2723.54 2322
2724.04 2419
2724.53 2407
2725.02 2301
2725.51 2367
2726.01 2495
2726.50 2443
2726.99 2399
2727.48 2513
2727.98 2400
2728.47 2324
2728.96 2297
2729.45 2305
2729.95 2241
2730.44 2155
2730.93 2140
2731.42 2137
2731.92 2173
2732.41 2299
2732.90 2225
2733.40 2107
2733.89 2276
2734.38 2378
2734.87 2366
2735.37 2283
2735.86 2343
2736.35 2273
2736.85 2308
2737.34 2323
2737.83 2494
2738.33 2446
2738.82 2281
2739.31 2608
2739.81 2476
2740.30 2255
2740.79 2359
2741.29 2448
2741.78 2454
2742.28 2393
2742.77 2247
2743.26 2129
2743.76 2228
2744.25 2262
2744.75 2162
2745.24 2224
2745.73 2205
2746.23 2315
2746.72 2184
2747.22 2114
2747.71 1954
2748.20 2111
2748.70 2009
2749.19 1989
2749.69 1979
2750.18 2010
2750.68 1980
2751.17 2140
2751.67 2125
2752.16 2118
2752.66 2142
2753.15 2048
2753.64 2087
2754.14 2156
2754.63 2210
2755.13 2023
2755.62 2245
2756.12 2202
2756.61 2273
2757.11 2240
2757.60 2227
2758.10 2401
2758.59 2319
2759.09 2366
2759.59 2359
2760.08 2240
2760.58 2296
2761.07 2260
2761.57 2333
2762.06 2222
2762.56 2238
2763.05 2344
2763.55 2247
2764.05 2216
2764.54 2230
2765.04 2268
2765.53 2112
2766.03 2250
2766.52 2127
2767.02 2157
2767.52 2063
2768.01 2129
2768.51 2213
2769.00 2127
2769.50 2102
2770.00 2113
2770.49 2344
2770.99 2199
2771.49 2032
2771.98 2211
2772.48 2220
2772.98 2150
2773.47 2155
2773.97 2288
2774.47 2308
2774.96 2286
2775.46 2330
2775.96 2431
2776.45 2545
2776.95 2502
2777.45 2486
2777.94 2473
2778.44 2514
2778.94 2584
2779.43 2407
2779.93 2631
2780.43 2592
2780.93 2556
2781.42 2389
2781.92 2297
2782.42 2365
2782.92 2297
2783.41 2468
2783.91 2560
2784.41 2523
2784.91 2371
2785.40 2311
2785.90 2463
2786.40 2476
2786.90 2404
2787.39 2264
2787.89 2224
2788.39 2400
2788.89 2451
2789.39 2373
2789.88 2156
2790.38 2190
2790.88 2138
2791.38 2235
2791.88 2325
2792.37 2315
2792.87 2093
2793.37 2107
2793.87 2177
2794.37 2311
2794.87 2337
2795.37 2548
2795.86 2504
2796.36 2598
2796.86 2775
2797.36 2961
2797.86 2950
2798.36 3124
2798.86 3390
2799.35 3496
2799.85 3950
2800.35 4009
2800.85 3700
2801.35 3912
2801.85 3923
2802.35 3619
2802.85 3777
2803.35 3676
2803.85 3372
2804.35 3172
2804.85 3197
2805.34 2771
2805.84 2761
2806.34 2704
2806.84 2953
2807.34 3124
2807.84 3178
2808.34 3248
2808.84 3617
2809.34 3767
2809.84 3769
2810.34 4123
2810.84 4493
2811.34 4562
2811.84 4402
2812.34 4379
2812.84 4045
2813.34 3869
2813.84 3807
2814.34 3514
2814.84 3278
2815.34 3023
2815.84 2903
2816.34 2829
2816.84 2896
2817.34 2679
2817.84 2405
2818.35 2461
2818.85 2633
2819.35 2615
2819.85 2597
2820.35 2498
2820.85 2646
2821.35 2653
2821.85 2771
2822.35 2839
2822.85 2903
2823.35 3086
2823.85 2724
2824.36 2885
2824.86 2917
2825.36 2811
2825.86 2701
2826.36 2788
2826.86 2668
2827.36 2645
2827.86 2488
2828.37 2554
2828.87 2518
2829.37 2627
2829.87 2464
2830.37 2365
2830.87 2423
2831.38 2425
2831.88 2460
2832.38 2483
2832.88 2324
2833.38 2354
2833.88 2486
2834.39 2435
2834.89 2299
2835.39 2357
2835.89 2564
2836.40 2529
2836.90 2665
2837.40 2458
2837.90 2378
2838.40 2450
2838.91 2602
2839.41 2437
2839.91 2606
2840.41 2595
2840.92 2562
2841.42 2475
2841.92 2579
2842.42 2392
2842.93 2341
2843.43 2484
2843.93 2489
2844.44 2262
2844.94 2147
2845.44 2247
2845.94 2246
2846.45 2364
2846.95 2403
2847.45 2473
2847.96 2519
2848.46 2564
2848.96 2681
2849.47 2873
2849.97 2605
2850.47 2659
2850.98 2663
2851.48 2551
2851.98 2730
2852.49 2669
2852.99 2525
2853.50 2506
2854.00 2536
2854.50 2536
2855.01 2270
2855.51 2227
2856.01 2373
2856.52 2212
2857.02 2165
2857.53 2156
2858.03 2210
2858.53 2294
2859.04 2291
2859.54 2364
2860.05 2147
2860.55 2178
2861.06 2296
2861.56 2282
2862.06 2346
2862.57 2277
2863.07 2192
2863.58 2175
2864.08 2266
2864.59 2265
2865.09 2316
2865.60 2238
2866.10 2233
2866.61 2318
2867.11 2130
2867.62 2123
2868.12 2110
2868.63 2029
2869.13 2121
2869.64 2078
2870.14 1950
2870.65 2060
2871.15 2114
2871.66 2213
2872.16 2168
2872.67 2228
2873.17 2239
2873.68 2111
2874.18 2236
2874.69 2209
2875.20 2391
2875.70 2366
2876.21 2126
2876.71 2056
2877.22 2445
2877.72 2537
2878.23 2476
2878.74 2528
2879.24 2537
2879.75 2583
2880.25 2588
2880.76 2654
2881.27 2730
2881.77 2695
2882.28 2680
2882.79 2800
2883.29 2987
2883.80 2902
2884.30 2953
2884.81 2985
2885.32 3084
2885.82 3200
2886.33 3231
2886.84 3134
2887.34 3388
2887.85 3558
2888.36 3644
2888.86 3798
2889.37 3894
2889.88 3747
2890.38 3782
2890.89 3644
2891.40 3956
2891.91 3885
2892.41 3677
2892.92 3223
2893.43 3138
2893.93 3134
2894.44 2960
2894.95 2973
2895.46 2838
2895.96 2487
2896.47 2616
2896.98 2606
2897.49 2495
2897.99 2696
2898.50 2870
2899.01 2878
2899.52 2864
2900.03 3047
2900.53 2757
2901.04 2787
2901.55 2806
2902.06 3035
2902.56 2850
2903.07 2672
2903.58 2690
2904.09 2891
2904.60 2890
2905.11 2860
2905.61 3009
2906.12 3072
2906.63 2966
2907.14 2925
2907.65 3043
2908.16 2789
2908.66 2697
2909.17 2679
2909.68 2688
2910.19 2661
2910.70 2698
2911.21 2603
2911.72 2646
2912.23 2466
2912.73 2312
2913.24 2388
2913.75 2504
2914.26 2473
2914.77 2383
2915.28 2322
2915.79 2254
2916.30 2263
2916.81 2499
2917.32 2416
2917.83 2512
2918.33 2477
2918.84 2471
2919.35 2376
2919.86 2306
2920.37 2346
2920.88 2462
2921.39 2535
2921.90 2350
2922.41 2412
2922.92 2468
2923.43 2493
2923.94 2678
2924.45 2920
2924.96 3000
2925.47 3218
2925.98 3519
2926.49 3787
2927.00 4038
2927.51 4065
2928.02 4174
2928.53 4282
2929.04 4254
2929.55 4236
2930.06 4060
2930.57 3796
2931.08 3526
2931.59 3380
2932.11 3088
2932.62 3023
2933.13 2898
2933.64 2732
2934.15 2622
2934.66 2380
2935.17 2350
2935.68 2287
2936.19 2076
2936.70 2256
2937.21 2405
2937.72 2349
2938.24 2299
2938.75 2376
2939.26 2367
2939.77 2282
2940.28 2483
2940.79 2510
2941.30 2402
2941.81 2333
2942.33 2438
2942.84 2278
2943.35 2351
2943.86 2445
2944.37 2429
2944.88 2560
2945.40 2442
2945.91 2489
2946.42 2625
2946.93 2462
2947.44 2680
2947.96 2754
2948.47 2756
2948.98 2848
2949.49 2885
2950.00 3081
2950.52 2894
2951.03 2819
2951.54 2828
2952.05 2691
2952.57 2866
2953.08 2714
2953.59 2600
2954.10 2680
2954.62 2562
2955.13 2615
2955.64 2530
2956.15 2774
2956.67 2518
2957.18 2446
2957.69 2447
2958.20 2408
2958.72 2414
2959.23 2378
2959.74 2452
2960.26 2494
2960.77 2569
2961.28 2539
2961.80 2508
2962.31 2659
2962.82 2507
2963.34 2771
2963.85 3031
2964.36 2719
2964.88 2897
2965.39 2753
2965.90 2828
2966.42 2793
2966.93 2796
2967.44 2830
2967.96 2669
2968.47 2596
2968.98 2438
2969.50 2422
2970.01 2435
2970.53 2426
2971.04 2330
2971.55 2384
2972.07 2300
2972.58 2253
2973.10 2435
2973.61 2267
2974.12 2270
2974.64 2246
2975.15 2170
2975.67 2288
2976.18 2347
2976.70 2319
2977.21 2238
2977.73 2307
2978.24 2381
2978.75 2174
2979.27 2191
2979.78 2144
2980.30 2098
2980.81 2285
2981.33 2243
2981.84 2401
2982.36 2450
2982.87 2388
2983.39 2442
2983.90 2540
2984.42 2316
2984.93 2370
2985.45 2496
2985.96 2460
2986.48 2382
2987.00 2263
2987.51 2681
2988.03 2688
2988.54 2803
2989.06 2815
2989.57 2597
2990.09 2649
2990.60 2743
2991.12 2665
2991.64 2609
2992.15 2671
2992.67 2655
2993.18 2585
2993.70 2739
2994.21 2805
2994.73 2523
2995.25 2799
2995.76 2856
2996.28 2928
2996.80 2977
2997.31 2840
2997.83 2955
2998.34 3025
2998.86 3353
2999.38 3558
2999.89 3501
3000.41 3737
3000.93 3874
3001.44 3697
3001.96 3619
3002.48 3726
3002.99 3547
3003.51 3483
3004.03 3475
3004.54 3695
3005.06 3744
3005.58 3543
3006.09 3471
3006.61 3909
3007.13 3834
3007.65 4064
3008.16 4160
3008.68 4016
3009.20 3933
3009.71 3734
3010.23 3617
3010.75 3324
3011.27 3293
3011.78 3001
3012.30 2882
3012.82 2544
3013.34 2509
3013.85 2462
3014.37 2537
3014.89 2449
3015.41 2426
3015.93 2495
3016.44 2480
3016.96 2337
3017.48 2494
3018.00 2568
3018.52 2569
3019.03 2573
3019.55 2632
3020.07 2702
3020.59 3005
3021.11 2832
3021.63 2877
3022.14 2916
3022.66 2874
3023.18 2871
3023.70 2951
3024.22 2990
3024.74 3084
3025.25 2825
3025.77 2860
3026.29 2856
3026.81 2867
3027.33 3128
3027.85 3108
3028.37 2945
3028.89 3065
3029.41 3127
3029.92 3068
3030.44 2954
3030.96 2552
3031.48 2514
3032.00 2654
3032.52 2557
3033.04 2477
3033.56 2454
3034.08 2535
3034.60 2467
3035.12 2628
3035.64 2558
3036.16 2518
3036.68 2617
3037.20 2714
3037.72 2664
3038.24 2606
3038.76 2713
3039.28 2562
3039.80 2587
3040.32 2504
3040.84 2377
3041.36 2601
3041.88 2494
3042.40 2644
3042.92 2618
3043.44 2573
3043.96 2562
3044.48 2365
3045.00 2423
3045.52 2538
3046.04 2400
3046.56 2303
3047.08 2226
3047.60 2278
3048.12 2336
3048.64 2263
3049.16 2319
3049.68 2230
3050.20 2217
3050.72 2187
3051.24 2077
3051.77 2201
3052.29 2120
3052.81 2290
3053.33 2210
3053.85 2088
3054.37 2292
3054.89 2343
3055.41 2344
3055.93 2351
3056.46 2253
3056.98 2163
3057.50 2289
3058.02 2295
3058.54 2249
3059.06 2287
3059.58 2275
3060.11 2195
3060.63 2207
3061.15 2177
3061.67 2221
3062.19 2423
3062.71 2274
3063.24 2202
3063.76 2299
3064.28 2271
3064.80 2248
3065.32 2442
3065.85 2463
3066.37 2642
3066.89 2445
3067.41 2323
3067.94 2370
3068.46 2472
3068.98 2450
3069.50 2535
3070.03 2347
3070.55 2499
3071.07 2585
3071.59 2465
3072.12 2268
3072.64 2414
3073.16 2455
3073.68 2456
3074.21 2445
3074.73 2595
3075.25 2715
3075.78 2621
3076.30 2591
3076.82 2515
3077.34 2645
3077.87 2623
3078.39 2665
3078.91 2522
3079.44 2591
3079.96 2770
3080.48 2796
3081.01 2691
3081.53 2639
3082.05 2627
3082.58 2778
3083.10 2918
3083.63 2838
3084.15 2935
3084.67 2919
3085.20 2874
3085.72 2821
3086.24 2725
3086.77 2838
3087.29 2927
3087.82 2940
3088.34 2747
3088.86 2618
3089.39 2546
3089.91 2538
3090.44 2426
3090.96 2693
3091.49 2838
3092.01 2731
3092.53 2603
3093.06 2536
3093.58 2664
3094.11 2634
3094.63 2634
3095.16 2792
3095.68 2660
3096.21 2803
3096.73 2941
3097.26 2934
3097.78 2964
3098.31 3197
3098.83 3299
3099.36 3111
3099.88 3205
3100.41 3297
3100.93 3449
3101.46 3539
3101.98 3381
3102.51 3850
3103.03 4347
3103.56 4791
3104.08 5362
3104.61 6358
3105.13 6994
3105.66 7333
3106.18 7836
3106.71 8255
3107.24 7985
3107.76 7692
3108.29 7163
3108.81 6181
3109.34 5727
3109.86 4968
3110.39 4271
3110.92 4124
3111.44 3874
3111.97 3700
3112.49 3640
3113.02 3541
3113.55 3628
3114.07 3896
3114.60 3831
3115.12 3698
3115.65 3326
3116.18 3411
3116.70 3364
3117.23 2937
3117.76 3050
3118.28 3021
3118.81 2840
3119.34 2904
3119.86 2905
3120.39 2814
3120.92 2695
3121.44 2552
3121.97 2785
3122.50 2761
3123.02 2910
3123.55 2783
3124.08 2902
3124.61 2753
3125.13 2837
3125.66 2643
3126.19 2658
3126.72 2626
3127.24 2716
3127.77 2662
3128.30 2833
3128.82 2715
3129.35 2666
3129.88 2564
3130.41 2556
3130.93 2703
3131.46 2804
3131.99 2760
3132.52 2577
3133.05 2577
3133.57 2633
3134.10 2537
3134.63 2523
3135.16 2524
3135.69 2447
3136.21 2569
3136.74 2464
3137.27 2565
3137.80 2624
3138.33 2616
3138.85 2502
3139.38 2679
3139.91 2495
3140.44 2450
3140.97 2632
3141.50 2660
3142.03 2596
3142.55 2710
3143.08 2656
3143.61 2788
3144.14 2727
3144.67 2433
3145.20 2542
3145.73 2362
3146.26 2261
3146.79 2510
3147.31 2569
3147.84 2571
3148.37 2580
3148.90 2711
3149.43 2615
3149.96 2793
3150.49 2944
3151.02 2988
3151.55 2759
3152.08 3012
3152.61 2961
3153.14 2773
3153.67 2503
3154.20 2679
3154.73 2781
3155.25 2509
3155.78 2495
3156.31 2282
3156.84 2521
3157.37 2373
3157.90 2473
3158.43 2621
3158.96 2506
3159.49 2499
3160.02 2432
3160.55 2543
3161.08 2692
3161.61 2614
3162.14 2402
3162.68 2571
3163.21 2468
3163.74 2469
3164.27 2164
3164.80 2307
3165.33 2358
3165.86 2345
3166.39 2128
3166.92 2251
3167.45 2326
3167.98 2208
3168.51 2059
3169.04 2347
3169.57 2289
3170.10 2158
3170.64 2442
3171.17 2425
3171.70 2287
3172.23 2267
3172.76 2368
3173.29 2448
3173.82 2320
3174.35 2299
3174.88 2391
3175.42 2248
3175.95 2335
3176.48 2317
3177.01 2452
3177.54 2254
3178.07 2354
3178.61 2374
3179.14 2469
3179.67 2609
3180.20 2591
3180.73 2539
3181.26 2397
3181.80 2426
3182.33 2279
3182.86 2274
3183.39 2341
3183.92 2351
3184.46 2322
3184.99 2415
3185.52 2367
3186.05 2322
3186.59 2260
3187.12 2199
3187.65 2253
3188.18 2317
3188.72 2401
3189.25 2183
3189.78 2273
3190.31 2334
3190.85 2275
3191.38 2446
3191.91 2221
3192.44 2084
3192.98 2171
3193.51 2121
3194.04 2223
3194.58 2271
3195.11 2256
3195.64 2382
3196.17 2444
3196.71 2168
3197.24 2370
3197.77 2448
3198.31 2440
3198.84 2299
3199.37 2377
3199.91 2278
3200.44 2224
3200.98 2421
3201.51 2410
3202.04 2502
3202.58 2321
3203.11 2487
3203.64 2480
3204.18 2452
3204.71 2379
3205.24 2597
3205.78 2707
3206.31 2727
3206.85 2648
3207.38 2598
3207.91 2598
3208.45 2606
3208.98 2607
3209.52 2507
3210.05 2462
3210.59 2567
3211.12 2626
3211.65 2748
3212.19 2712
3212.72 2828
3213.26 2894
3213.79 2900
3214.33 2704
3214.86 2736
3215.40 2661
3215.93 2739
3216.47 2752
3217.00 2624
3217.54 2516
3218.07 2654
3218.61 2488
3219.14 2572
3219.68 2518
3220.21 2563
3220.75 2486
3221.28 2510
3221.82 2348
3222.35 2479
3222.89 2369
3223.42 2351
3223.96 2575
3224.49 2535
3225.03 2441
3225.57 2431
3226.10 2473
3226.64 2540
3227.17 2660
3227.71 2619
3228.24 2733
3228.78 2790
3229.32 2747
3229.85 2616
3230.39 2465
3230.92 2403
3231.46 2509
3232.00 2492
3232.53 2534
3233.07 2399
3233.60 2453
3234.14 2305
3234.68 2309
3235.21 2346
3235.75 2494
3236.29 2505
3236.82 2280
3237.36 2402
3237.90 2471
3238.43 2617
3238.97 2507
3239.51 2479
3240.04 2511
3240.58 2671
3241.12 2846
3241.65 2951
3242.19 2945
3242.73 2927
3243.26 2757
3243.80 2798
3244.34 2660
3244.88 2735
3245.41 2620
3245.95 2642
3246.49 2550
3247.02 2646
3247.56 2434
3248.10 2494
3248.64 2424
3249.17 2599
3249.71 2732
3250.25 2744
3250.79 2637
3251.33 2794
3251.86 2901
3252.40 2982
3252.94 2718
3253.48 2547
3254.01 2632
3254.55 2759
3255.09 2769
3255.63 2785
3256.17 2837
3256.70 3040
3257.24 2929
3257.78 2844
3258.32 2893
3258.86 2881
3259.40 2954
3259.93 2878
3260.47 3066
3261.01 3114
3261.55 2982
3262.09 3266
3262.63 3522
3263.17 3839
3263.70 3795
3264.24 3882
3264.78 4166
3265.32 4174
3265.86 4401
3266.40 4512
3266.94 4994
3267.48 5636
3268.02 5587
3268.56 5774
3269.09 6165
3269.63 6385
3270.17 6732
3270.71 6476
3271.25 6335
3271.79 6335
3272.33 5640
3272.87 5240
3273.41 4667
3273.95 4179
3274.49 4135
3275.03 3479
3275.57 3451
3276.11 3334
3276.65 3178
3277.19 3153
3277.73 3058
3278.27 3159
3278.81 3439
3279.35 3359
3279.89 3221
3280.43 3166
3280.97 3230
3281.51 3203
3282.05 3335
3282.59 3380
3283.13 3300
3283.67 3352
3284.21 3291
3284.75 3583
3285.29 3444
3285.83 3179
3286.37 3547
3286.91 3370
3287.45 3371
3287.99 3419
3288.53 3691
3289.08 3632
3289.62 3631
3290.16 3720
3290.70 3483
3291.24 3491
3291.78 3628
3292.32 3736
3292.86 3690
3293.40 3505
3293.95 3591
3294.49 3843
3295.03 3982
3295.57 4303
3296.11 4481
3296.65 4890
3297.19 5257
3297.73 5402
3298.28 5684
3298.82 5465
3299.36 5518
3299.90 5617
3300.44 5488
3300.99 5192
3301.53 4862
3302.07 4871
3302.61 4561
3303.15 4022
3303.69 3922
3304.24 3786
3304.78 3551
3305.32 3627
3305.86 3487
3306.41 3319
3306.95 3360
3307.49 3463
3308.03 3423
3308.58 3403
3309.12 3204
3309.66 3265
3310.20 3155
3310.75 3255
3311.29 3260
3311.83 3230
3312.37 3295
3312.92 3229
3313.46 3175
3314.00 3288
3314.54 3294
3315.09 3201
3315.63 3254
3316.17 3427
3316.72 3409
3317.26 3576
3317.80 3793
3318.35 3903
3318.89 3968
3319.43 3715
3319.98 3739
3320.52 4059
3321.06 4037
3321.61 4309
3322.15 4515
3322.69 4632
3323.24 4713
3323.78 4862
3324.33 4795
3324.87 4731
3325.41 4756
3325.96 4744
3326.50 4731
3327.04 4451
3327.59 4684
3328.13 4473
3328.68 4279
3329.22 4207
3329.76 4154
3330.31 3973
3330.85 4095
3331.40 3962
3331.94 4203
3332.49 4092
3333.03 4288
3333.58 4824
3334.12 5537
3334.66 6912
3335.21 8064
3335.75 9748
3336.30 12060
3336.84 14064
3337.39 15667
3337.93 17132
3338.48 18618
3339.02 19652
3339.57 20136
3340.11 19845
3340.66 18805
3341.20 18263
3341.75 16756
3342.29 15021
3342.84 13231
3343.38 11531
3343.93 9686
3344.47 8116
3345.02 6873
3345.57 6012
3346.11 5194
3346.66 4473
3347.20 4183
3347.75 4101
3348.29 3967
3348.84 3889
3349.38 3751
3349.93 3739
3350.48 3700
3351.02 3605
3351.57 3799
3352.11 3841
3352.66 3863
3353.21 4072
3353.75 3881
3354.30 4078
3354.84 3962
3355.39 4143
3355.94 3993
3356.48 4090
3357.03 3964
3357.58 4077
3358.12 3862
3358.67 3709
3359.22 3728
3359.76 3682
3360.31 3677
3360.86 3617
3361.40 3638
3361.95 3468
3362.50 3370
3363.04 3304
3363.59 3380
3364.14 3397
3364.68 3357
3365.23 3368
3365.78 3504
3366.33 3642
3366.87 3413
3367.42 3383
3367.97 3430
3368.51 3593
3369.06 3552
3369.61 3344
3370.16 3345
3370.70 3487
3371.25 3480
3371.80 3369
3372.35 3289
3372.90 3404
3373.44 3655
3373.99 3846
3374.54 3987
3375.09 4128
3375.63 4346
3376.18 4521
3376.73 4410
3377.28 4543
3377.83 4607
3378.37 4954
3378.92 4748
3379.47 4537
3380.02 4148
3380.57 3746
3381.12 3880
3381.66 3626
3382.21 3599
3382.76 3382
3383.31 3135
3383.86 3002
3384.41 3013
3384.96 3107
3385.50 3169
3386.05 2955
3386.60 2884
3387.15 2896
3387.70 2999
3388.25 3017
3388.80 2907
3389.35 2939
3389.90 2877
3390.44 2743
3390.99 2630
3391.54 2619
3392.09 2797
3392.64 2654
3393.19 2795
3393.74 2795
3394.29 2807
3394.84 2692
3395.39 2697
3395.94 2838
3396.49 2850
3397.04 2903
3397.59 2660
3398.14 2581
3398.69 2726
3399.24 2724
3399.79 2637
3400.34 2635
3400.89 2681
3401.44 2517
3401.99 2504
3402.54 2591
3403.09 2597
3403.64 2556
3404.19 2514
3404.74 2518
3405.29 2537
3405.84 2467
3406.39 2552
3406.94 2436
3407.49 2193
3408.04 2291
3408.59 2400
3409.14 2415
3409.69 2293
3410.24 2516
3410.79 2609
3411.34 2561
3411.89 2677
3412.45 2715
3413.00 2716
3413.55 2754
3414.10 2852
3414.65 2869
3415.20 2964
3415.75 2879
3416.30 2946
3416.85 2985
3417.41 3051
3417.96 2825
3418.51 2755
3419.06 2888
3419.61 2827
3420.16 2738
3420.71 2581
3421.27 2497
3421.82 2638
3422.37 2653
3422.92 2640
3423.47 2687
3424.02 2590
3424.58 2478
3425.13 2472
3425.68 2482
3426.23 2667
3426.78 2724
3427.34 2732
3427.89 2746
3428.44 2775
3428.99 2481
3429.55 2543
3430.10 2631
3430.65 2602
3431.20 2614
3431.76 2445
3432.31 2301
3432.86 2235
3433.41 2395
3433.97 2556
3434.52 2466
3435.07 2198
3435.62 2400
3436.18 2354
3436.73 2234
3437.28 2076
3437.84 2383
3438.39 2541
3438.94 2482
3439.49 2336
3440.05 2287
3440.60 2403
3441.15 2278
3441.71 2304
3442.26 2347
3442.81 2365
3443.37 2429
3443.92 2516
3444.47 2493
3445.03 2394
3445.58 2496
3446.13 2330
3446.69 2265
3447.24 2450
3447.80 2430
3448.35 2308
3448.90 2410
3449.46 2320
3450.01 2388
3450.57 2164
3451.12 2338
3451.67 2571
3452.23 2309
3452.78 2407
3453.34 2328
3453.89 2208
3454.44 2345
3455.00 2284
3455.55 2328
3456.11 2230
3456.66 2216
3457.22 2122
3457.77 2104
3458.33 2147
3458.88 2379
3459.43 2333
3459.99 2189
3460.54 2137
3461.10 2162
3461.65 2112
3462.21 2427
3462.76 2200
3463.32 2086
3463.87 2184
3464.43 2270
3464.98 2253
3465.54 2177
3466.09 2105
3466.65 2117
3467.21 2354
3467.76 2390
3468.32 2477
3468.87 2356
3469.43 2541
3469.98 2477
3470.54 2252
3471.09 2353
3471.65 2254
3472.20 2257
3472.76 2376
3473.32 2435
3473.87 2451
3474.43 2507
3474.98 2553
3475.54 2341
3476.10 2354
3476.65 2418
3477.21 2640
3477.76 2240
3478.32 2425
3478.88 2346
3479.43 2447
3479.99 2425
3480.55 2448
3481.10 2634
3481.66 2527
3482.22 2818
3482.77 2742
3483.33 2722
3483.89 2888
3484.44 2828
3485.00 2792
3485.56 2779
3486.11 3035
3486.67 2802
3487.23 2776
3487.78 2748
3488.34 2729
3488.90 2797
3489.45 2977
3490.01 2866
3490.57 2916
3491.13 3085
3491.68 3329
3492.24 3728
3492.80 3784
3493.35 4304
3493.91 4236
3494.47 4715
3495.03 5253
3495.58 5206
3496.14 5199
3496.70 5051
3497.26 4969
3497.82 4955
3498.37 4788
3498.93 4821
3499.49 4945
3500.05 4840
3500.61 4632
3501.16 4960
3501.72 5368
3502.28 5681
3502.84 5848
3503.40 6253
3503.95 5884
3504.51 5862
3505.07 5562
3505.63 5686
3506.19 5714
3506.75 5538
3507.30 5425
3507.86 5588
3508.42 5450
3508.98 5431
3509.54 5410
3510.10 4992
3510.66 4714
3511.22 4615
3511.77 4710
3512.33 4255
3512.89 3933
3513.45 3706
3514.01 3507
3514.57 3249
3515.13 3138
3515.69 3196
3516.25 3272
3516.81 3077
3517.37 2911
3517.92 2957
3518.48 2849
3519.04 2825
3519.60 2875
3520.16 3041
3520.72 2763
3521.28 2803
3521.84 3059
3522.40 3064
3522.96 3131
3523.52 3427
3524.08 3513
3524.64 3452
3525.20 3483
3525.76 3679
3526.32 3796
3526.88 3790
3527.44 3694
3528.00 3865
3528.56 3688
3529.12 3732
3529.68 3454
3530.24 3437
3530.80 3151
3531.36 3045
3531.92 2792
3532.48 2607
3533.04 2686
3533.60 2826
3534.17 2647
3534.73 2561
3535.29 2511
3535.85 2530
3536.41 2541
3536.97 2651
3537.53 2648
3538.09 2516
3538.65 2577
3539.21 2545
3539.77 2570
3540.34 2548
3540.90 2838
3541.46 2718
3542.02 2733
3542.58 2694
3543.14 2827
3543.70 2894
3544.26 3015
3544.83 3129
3545.39 2978
3545.95 3059
3546.51 3104
3547.07 3270
3547.63 3158
3548.20 3019
3548.76 2953
3549.32 2891
3549.88 2809
3550.44 2671
3551.01 2691
3551.57 2517
3552.13 2425
3552.69 2413
3553.25 2389
3553.82 2417
3554.38 2500
3554.94 2326
3555.50 2400
3556.07 2470
3556.63 2495
3557.19 2310
3557.75 2467
3558.32 2312
3558.88 2182
3559.44 2284
3560.00 2395
3560.57 2330
3561.13 2327
3561.69 2318
3562.26 2406
3562.82 2407
3563.38 2388
3563.94 2341
3564.51 2470
3565.07 2707
3565.63 2462
3566.20 2413
3566.76 2395
3567.32 2373
3567.89 2335
3568.45 2440
3569.01 2461
3569.58 2449
3570.14 2316
3570.70 2285
3571.27 2070
3571.83 2130
3572.39 2102
3572.96 2187
3573.52 2127
3574.09 2241
3574.65 2215
3575.21 2140
3575.78 2160
3576.34 2128
3576.91 2365
3577.47 2392
3578.03 2329
3578.60 2298
3579.16 2451
3579.73 2244
3580.29 2269
3580.86 2335
3581.42 2404
3581.98 2323
3582.55 2207
3583.11 1995
3583.68 2176
3584.24 2265
3584.81 2203
3585.37 2161
3585.94 2114
3586.50 2048
3587.07 2092
3587.63 2061
3588.20 2104
3588.76 2129
3589.33 2083
3589.89 2087
3590.46 2130
3591.02 2259
3591.59 2156
3592.15 2206
3592.72 2368
3593.28 2286
3593.85 2318
3594.41 2159
3594.98 2108
3595.54 2178
3596.11 2209
3596.68 2305
3597.24 2279
3597.81 2160
3598.37 2106
3598.94 2135
3599.50 2432
3600.07 2273
3600.64 2308
3601.20 2498
3601.77 2411
3602.33 2379
3602.90 2301
3603.47 2742
3604.03 2666
3604.60 2444
3605.16 2462
3605.73 2608
3606.30 2429
3606.86 2401
3607.43 2451
3608.00 2474
3608.56 2188
3609.13 2262
3609.70 2252
3610.26 2264
3610.83 2185
3611.40 2081
3611.96 2021
3612.53 2216
3613.10 2189
3613.66 2210
3614.23 2249
3614.80 2129
3615.36 2099
3615.93 2267
3616.50 2520
3617.07 2669
3617.63 3045
3618.20 3411
3618.77 3694
3619.34 4388
3619.90 5016
3620.47 5510
3621.04 6167
3621.61 6039
3622.17 5995
3622.74 6145
3623.31 6036
3623.88 5623
3624.44 5125
3625.01 4540
3625.58 3828
3626.15 3519
3626.72 3283
3627.28 2923
3627.85 2646
3628.42 2376
3628.99 2314
3629.56 2238
3630.12 2128
3630.69 2168
3631.26 2228
3631.83 2140
3632.40 2145
3632.97 2171
3633.53 2304
3634.10 2288
3634.67 2221
3635.24 2067
3635.81 2180
3636.38 2151
3636.95 2036
3637.52 2094
3638.08 2284
3638.65 2207
3639.22 2010
3639.79 2141
3640.36 2290
3640.93 2300
3641.50 2446
3642.07 2576
3642.64 2558
3643.21 2744
3643.78 2896
3644.34 3097
3644.91 3073
3645.48 2915
3646.05 3130
3646.62 3092
3647.19 3154
3647.76 3122
3648.33 2949
3648.90 2917
3649.47 3045
3650.04 2835
3650.61 2989
3651.18 3023
3651.75 2808
3652.32 2918
3652.89 2766
3653.46 2663
3654.03 2937
3654.60 2716
3655.17 2863
3655.74 2970
3656.31 2976
3656.88 3087
3657.45 2992
3658.02 3064
3658.59 3372
3659.16 3184
3659.73 3060
3660.30 3261
3660.87 3258
3661.45 3346
3662.02 2919
3662.59 2982
3663.16 3203
3663.73 3129
3664.30 3162
3664.87 2969
3665.44 2872
3666.01 2674
3666.58 2628
3667.15 2723
3667.73 2725
3668.30 2481
3668.87 2612
3669.44 2680
3670.01 2698
3670.58 2677
3671.15 2613
3671.73 2656
3672.30 2703
3672.87 2684
3673.44 2503
3674.01 2511
3674.58 2598
3675.16 2587
3675.73 2715
3676.30 2463
3676.87 2435
3677.44 2548
3678.01 2712
3678.59 2677
3679.16 2630
3679.73 2565
3680.30 2764
3680.88 2616
3681.45 2553
3682.02 2599
3682.59 2453
3683.16 2628
3683.74 2489
3684.31 2379
3684.88 2337
3685.45 2298
3686.03 2405
3686.60 2400
3687.17 2390
3687.74 2526
3688.32 2665
3688.89 2573
3689.46 2654
3690.04 2780
3690.61 3091
3691.18 3325
3691.76 3461
3692.33 3435
3692.90 3642
3693.47 3750
3694.05 3803
3694.62 3556
3695.19 3301
3695.77 3110
3696.34 3025
3696.91 3024
3697.49 2877
3698.06 2666
3698.64 2576
3699.21 2471
3699.78 2443
3700.36 2422
3700.93 2389
3701.50 2481
3702.08 2464
3702.65 2265
3703.23 2411
3703.80 2471
3704.37 2490
3704.95 2569
3705.52 2490
3706.10 2463
3706.67 2529
3707.24 2501
3707.82 2463
3708.39 2554
3708.97 2592
3709.54 2469
3710.12 2485
3710.69 2696
3711.27 2665
3711.84 2750
3712.41 2557
3712.99 2461
3713.56 2671
3714.14 2689
3714.71 2391
3715.29 2610
3715.86 2556
3716.44 2543
3717.01 2651
3717.59 2484
3718.16 2500
3718.74 2345
3719.31 2232
3719.89 2450
3720.46 2463
3721.04 2490
3721.61 2407
3722.19 2470
3722.77 2524
3723.34 2318
3723.92 2392
3724.49 2509
3725.07 2283
3725.64 2147
3726.22 2244
3726.79 2160
3727.37 2164
3727.95 2054
3728.52 1916
3729.10 1916
3729.67 2074
3730.25 2100
3730.83 2185
3731.40 2362
3731.98 2480
3732.56 2535
3733.13 2562
3733.71 2605
3734.28 2849
3734.86 2883
3735.44 2985
3736.01 3104
3736.59 3103
3737.17 3245
3737.74 3197
3738.32 3189
3738.90 3203
3739.47 2776
3740.05 2858
3740.63 2702
3741.20 2450
3741.78 2329
3742.36 2452
3742.93 2339
3743.51 2280
3744.09 2177
3744.67 2088
3745.24 2108
3745.82 2178
3746.40 2112
3746.97 2226
3747.55 2280
3748.13 2268
3748.71 2344
3749.28 2176
3749.86 2160
3750.44 2247
3751.02 2241
3751.59 2335
3752.17 2270
3752.75 2177
3753.33 2360
3753.91 2248
3754.48 2174
3755.06 2108
3755.64 2093
3756.22 2091
3756.80 2215
3757.37 2091
3757.95 2221
3758.53 2066
3759.11 1980
3759.69 1853
3760.27 1817
3760.84 2077
3761.42 2132
3762.00 2204
3762.58 2051
3763.16 2061
3763.74 2251
3764.31 2116
3764.89 2233
3765.47 2192
3766.05 2220
3766.63 2366
3767.21 2213
3767.79 2324
3768.37 2154
3768.95 2042
3769.52 1965
3770.10 2091
3770.68 2075
3771.26 2029
3771.84 2113
3772.42 2119
3773.00 2045
3773.58 2114
3774.16 2150
3774.74 2107
3775.32 1995
3775.90 2088
3776.48 1980
3777.06 1973
3777.64 2007
3778.22 2083
3778.80 2123
3779.38 2167
3779.96 2094
3780.54 2040
3781.12 1874
3781.70 1835
3782.28 1989
3782.86 1860
3783.44 1795
3784.02 1833
3784.60 1839
3785.18 1874
3785.76 1875
3786.34 1865
3786.92 1855
3787.50 1770
3788.08 1944
3788.66 2005
3789.24 1887
3789.82 1973
3790.40 1874
3790.98 1838
3791.56 2010
3792.14 1949
3792.72 1911
3793.30 2053
3793.89 1884
3794.47 1828
3795.05 2060
3795.63 1976
3796.21 1979
3796.79 1914
3797.37 1964
3797.95 1949
3798.53 1890
3799.12 1786
3799.70 1841
3800.28 1907
3800.86 1866
3801.44 1853
3802.02 1920
3802.60 1895
3803.19 1746
3803.77 1936
3804.35 2103
3804.93 1914
3805.51 1905
3806.10 1979
3806.68 1973
3807.26 1961
3807.84 2056
3808.42 2009
3809.01 2351
3809.59 2127
3810.17 2142
3810.75 2102
3811.33 2133
3811.92 2328
3812.50 2367
3813.08 2358
3813.66 2436
3814.25 2455
3814.83 2415
3815.41 2389
3815.99 2221
3816.58 2248
3817.16 2303
3817.74 2377
3818.32 2336
3818.91 2525
3819.49 2397
3820.07 2282
3820.66 2273
3821.24 2131
3821.82 2040
3822.41 1993
3822.99 1932
3823.57 2040
3824.16 2081
3824.74 1889
3825.32 1994
3825.91 2076
3826.49 2032
3827.07 1966
3827.66 1851
3828.24 1907
3828.82 1982
3829.41 2009
3829.99 1970
3830.57 1927
3831.16 1855
3831.74 1917
3832.33 1913
3832.91 1884
3833.49 2018
3834.08 2065
3834.66 2194
3835.25 2258
3835.83 2194
3836.41 2154
3837.00 2134
3837.58 2159
3838.17 1959
3838.75 1939
3839.34 2080
3839.92 2020
3840.50 2033
3841.09 1906
3841.67 2039
3842.26 1893
3842.84 1949
3843.43 1907
3844.01 1985
3844.60 2034
3845.18 1928
3845.77 1943
3846.35 2076
3846.94 2048
3847.52 2003
3848.11 1971
3848.69 1971
3849.28 2081
3849.86 1932
3850.45 1890
3851.03 2030
3851.62 2173
3852.20 1965
3852.79 2098
3853.37 2104
3853.96 2172
3854.55 2049
3855.13 1966
3855.72 2162
3856.30 2172
3856.89 2097
3857.47 2091
3858.06 2057
3858.65 2231
3859.23 2337
3859.82 2453
3860.40 2426
3860.99 2581
3861.58 2904
3862.16 3336
3862.75 3723
3863.33 4215
3863.92 4590
3864.51 4781
3865.09 4957
3865.68 5391
3866.27 5201
3866.85 4969
3867.44 5056
3868.03 4953
3868.61 4747
3869.20 4218
3869.79 3921
3870.37 3838
3870.96 3530
3871.55 3072
3872.13 2837
3872.72 2734
3873.31 2578
3873.89 2640
3874.48 2515
3875.07 2566
3875.66 2544
3876.24 2634
3876.83 2645
3877.42 2847
3878.00 2996
3878.59 2759
3879.18 2821
3879.77 2712
3880.35 2625
3880.94 2610
3881.53 2501
3882.12 2462
3882.70 2503
3883.29 2222
3883.88 2383
3884.47 2377
3885.06 2330
3885.64 2265
3886.23 1967
3886.82 1994
3887.41 2015
3888.00 2050
3888.58 2111
3889.17 2133
3889.76 2215
3890.35 2196
3890.94 2266
3891.53 2545
3892.11 2366
3892.70 2380
3893.29 2481
3893.88 2619
3894.47 2759
3895.06 2688
3895.65 2655
3896.23 2575
3896.82 2570
3897.41 2477
3898.00 2298
3898.59 2298
3899.18 2443
3899.77 2541
3900.36 2489
3900.95 2496
3901.53 2456
3902.12 2442
3902.71 2362
3903.30 2491
3903.89 2569
3904.48 2647
3905.07 2612
3905.66 2652
3906.25 2350
3906.84 2392
3907.43 2442
3908.02 2321
3908.61 2336
3909.20 2171
3909.79 2201
3910.38 2072
3910.97 2113
3911.56 2317
3912.15 2214
3912.74 1944
3913.33 2030
3913.92 2187
3914.51 2168
3915.10 1932
3915.69 1889
3916.28 2011
3916.87 2024
3917.46 1965
3918.05 2078
3918.64 2082
3919.23 1944
3919.82 2041
3920.41 2068
3921.00 1918
3921.59 2129
3922.18 2083
3922.77 2132
3923.36 2117
3923.95 1995
3924.55 1989
3925.14 2063
3925.73 2091
3926.32 2075
3926.91 1925
3927.50 1995
3928.09 2018
3928.68 2173
3929.27 2108
3929.87 2063
3930.46 2021
3931.05 2103
3931.64 2123
3932.23 1869
3932.82 2168
3933.41 2196
3934.01 2129
3934.60 1979
3935.19 2036
3935.78 2135
3936.37 2104
3936.96 1954
3937.56 2016
3938.15 1957
3938.74 2053
3939.33 1918
3939.92 1965
3940.52 1817
3941.11 2020
3941.70 2005
3942.29 2011
3942.88 2043
3943.48 1980
3944.07 1976
3944.66 1897
3945.25 1942
3945.85 1844
3946.44 1897
3947.03 1896
3947.62 1837
3948.22 2023
3948.81 1852
3949.40 1732
3949.99 1864
3950.59 1788
3951.18 1900
3951.77 2005
3952.37 2010
3952.96 1895
3953.55 1829
3954.15 1926
3954.74 1927
3955.33 1874
3955.93 1962
3956.52 1834
3957.11 1911
3957.71 1820
3958.30 1853
3958.89 1805
3959.49 1797
3960.08 1940
3960.67 2080
3961.27 1876
3961.86 1864
3962.45 1874
3963.05 2021
3963.64 1913
3964.23 1909
3964.83 1907
3965.42 1993
3966.02 1860
3966.61 2029
3967.20 1915
3967.80 1712
3968.39 1992
3968.99 2046
3969.58 1927
3970.18 1908
3970.77 1824
3971.36 1876
3971.96 1830
3972.55 1972
3973.15 1779
3973.74 1927
3974.34 1882
3974.93 1760
3975.53 1800
3976.12 1796
3976.72 1682
3977.31 1746
3977.91 1602
3978.50 1749
3979.10 1733
3979.69 1922
3980.29 1900
3980.88 1970
3981.48 2018
3982.07 1773
3982.67 1803
3983.26 1760
3983.86 1838
3984.45 1866
3985.05 1829
3985.64 1867
3986.24 1880
3986.83 1894
3987.43 1758
3988.03 1791
3988.62 1888
3989.22 1948
3989.81 1929
3990.41 1776
3991.00 1844
3991.60 1837
3992.20 1921
3992.79 1973
3993.39 1994
3993.98 1886
3994.58 1802
3995.18 1905
3995.77 1852
3996.37 1837
3996.97 1943
3997.56 1942
3998.16 1963
3998.75 1923
3999.35 1892
3999.95 1821
4000.54 1873
4001.14 1989
4001.74 1868
4002.33 1752
4002.93 1862
4003.53 2000
4004.12 1943
4004.72 1910
4005.32 1938
4005.92 1925
4006.51 1957
4007.11 2065
4007.71 1887
4008.30 1868
4008.90 1818
4009.50 1992
4010.10 1991
4010.69 1978
4011.29 1939
4011.89 2138
4012.49 2086
4013.08 2105
4013.68 2167
4014.28 2081
4014.88 1934
4015.47 2005
4016.07 2060
4016.67 2213
4017.27 2226
4017.86 2393
4018.46 2663
4019.06 2746
4019.66 2668
4020.26 2901
4020.85 3028
4021.45 2968
4022.05 2939
4022.65 2892
4023.25 2585
4023.85 2520
4024.44 2511
4025.04 2265
4025.64 2206
4026.24 2196
4026.84 2188
4027.44 2065
4028.03 2258
4028.63 2285
4029.23 2348
4029.83 2195
4030.43 2329
4031.03 2322
4031.63 2391
4032.23 2364
4032.83 2255
4033.42 2313
4034.02 2326
4034.62 2177
4035.22 2316
4035.82 2230
4036.42 2033
4037.02 2054
4037.62 2011
4038.22 1952
4038.82 2088
4039.42 2077
4040.02 1940
4040.62 1873
4041.22 1949
4041.82 2021
4042.41 1909
4043.01 1834
4043.61 1882
4044.21 1876
4044.81 1829
4045.41 1785
4046.01 1841
4046.61 1948
4047.21 1840
4047.81 1829
4048.41 1842
4049.01 1821
4049.61 1914
4050.21 1767
4050.82 1859
4051.42 1981
4052.02 1988
4052.62 1846
4053.22 1949
4053.82 1840
4054.42 1888
4055.02 2099
4055.62 1928
4056.22 2011
4056.82 2062
4057.42 1948
4058.02 2039
4058.62 1902
4059.22 1906
4059.83 1873
4060.43 1875
4061.03 1876
4061.63 1756
4062.23 1859
4062.83 1888
4063.43 1741
4064.03 1775
4064.63 1747
4065.24 1787
4065.84 1701
4066.44 1732
4067.04 1744
4067.64 1769
4068.24 1672
4068.85 1706
4069.45 1647
4070.05 1646
4070.65 1708
4071.25 1638
4071.85 1774
4072.46 1705
4073.06 1616
4073.66 1684
4074.26 1712
4074.86 1804
4075.47 1828
4076.07 1873
4076.67 1833
4077.27 1751
4077.88 1753
4078.48 1723
4079.08 1654
4079.68 1707
4080.29 1808
4080.89 1712
4081.49 1743
4082.09 1828
4082.70 1777
4083.30 1591
4083.90 1725
4084.50 1788
4085.11 1657
4085.71 1637
4086.31 1630
4086.92 1540
4087.52 1699
4088.12 1657
4088.72 1728
4089.33 1704
4089.93 1755
4090.53 1807
4091.14 1702
4091.74 1777
4092.34 1865
4092.95 1923
4093.55 1865
4094.16 1798
4094.76 1825
4095.36 1761
4095.97 1774
4096.57 1856
4097.17 1785
4097.78 1712
4098.38 1704
4098.98 1844
4099.59 1729
4100.19 1737
4100.80 1813
4101.40 1808
4102.00 1666
4102.61 1730
4103.21 1771
4103.82 1755
4104.42 1688
4105.03 1615
4105.63 1636
4106.23 1544
4106.84 1573
4107.44 1516
4108.05 1468
4108.65 1646
4109.26 1529
4109.86 1527
4110.47 1536
4111.07 1605
4111.68 1570
4112.28 1512
4112.89 1510
4113.49 1548
4114.10 1691
4114.70 1606
4115.31 1679
4115.91 1625
4116.52 1733
4117.12 1730
4117.73 1639
4118.33 1660
4118.94 1707
4119.54 1747
4120.15 1731
4120.75 1604
4121.36 1665
4121.97 1659
4122.57 1506
4123.18 1682
4123.78 1644
4124.39 1630
4124.99 1694
4125.60 1770
4126.21 1724
4126.81 1848
4127.42 1773
4128.02 1937
4128.63 1717
4129.24 1819
4129.84 1884
4130.45 1877
4131.05 1736
4131.66 1712
4132.27 1708
4132.87 1777
4133.48 1676
4134.09 1693
4134.69 1816
4135.30 1813
4135.91 1672
4136.51 1750
4137.12 1857
4137.73 1882
4138.33 1780
4138.94 1970
4139.55 2036
4140.15 1958
4140.76 2030
4141.37 2083
4141.97 2060
4142.58 2268
4143.19 2197
4143.80 2149
4144.40 2061
4145.01 2149
4145.62 2228
4146.22 2102
4146.83 2068
4147.44 2077
4148.05 2101
4148.65 1993
4149.26 1879
4149.87 1887
4150.48 1804
4151.09 1780
4151.69 1804
4152.30 1643
4152.91 1599
4153.52 1620
4154.12 1669
4154.73 1672
4155.34 1606
4155.95 1687
4156.56 1680
4157.16 1671
4157.77 1704
4158.38 1692
4158.99 1785
4159.60 1879
4160.21 1832
4160.81 1735
4161.42 1766
4162.03 1804
4162.64 1768
4163.25 1672
4163.86 1760
4164.47 1848
4165.08 1933
4165.68 1844
4166.29 1694
4166.90 1892
4167.51 1892
4168.12 1876
4168.73 1949
4169.34 2034
4169.95 1780
4170.56 1937
4171.16 2009
4171.77 1967
4172.38 1862
4172.99 1822
4173.60 1888
4174.21 1777
4174.82 1893
4175.43 1705
4176.04 1775
4176.65 1684
4177.26 1770
4177.87 1951
4178.48 1992
4179.09 1961
4179.70 1860
4180.31 2045
4180.92 2002
4181.53 2098
4182.14 2133
4182.75 2036
4183.36 1862
4183.97 2058
4184.58 1992
4185.19 1876
4185.80 1961
4186.41 1921
4187.02 1885
4187.63 1859
4188.24 1729
4188.85 1725
4189.46 1680
4190.07 1689
4190.68 1773
4191.29 1792
4191.90 1761
4192.51 1666
4193.13 1882
4193.74 1956
4194.35 1822
4194.96 1885
4195.57 2070
4196.18 2107
4196.79 2140
4197.40 2080
4198.01 2091
4198.62 2308
4199.24 2287
4199.85 2142
4200.46 2183
4201.07 2343
4201.68 2348
4202.29 2071
4202.90 2058
4203.52 1991
4204.13 1977
4204.74 2144
4205.35 1980
4205.96 1969
4206.57 1978
4207.19 1935
4207.80 1954
4208.41 1970
4209.02 1992
4209.63 1913
4210.25 1980
4210.86 1904
4211.47 1775
4212.08 1884
4212.69 1848
4213.31 1995
4213.92 2029
4214.53 1993
4215.14 1961
4215.76 1890
4216.37 2013
4216.98 2004
4217.59 2153
4218.21 2119
4218.82 2077
4219.43 2063
4220.04 2036
4220.66 2241
4221.27 2356
4221.88 2537
4222.50 2654
4223.11 2818
4223.72 3080
4224.33 3350
4224.95 3477
4225.56 3958
4226.17 3998
4226.79 4039
4227.40 4011
4228.01 4043
4228.63 4020
4229.24 3873
4229.85 3794
4230.47 3648
4231.08 3648
4231.69 3638
4232.31 3582
4232.92 3473
4233.54 3422
4234.15 3547
4234.76 3312
4235.38 3456
4235.99 3422
4236.61 3645
4237.22 3879
4237.83 4244
4238.45 4014
4239.06 4099
4239.68 3965
4240.29 3776
4240.90 3490
4241.52 3431
4242.13 3089
4242.75 2820
4243.36 2802
4243.98 2633
4244.59 2565
4245.21 2493
4245.82 2433
4246.43 2363
4247.05 2290
4247.66 2367
4248.28 2193
4248.89 2251
4249.51 2438
4250.12 2489
4250.74 2369
4251.35 2406
4251.97 2568
4252.58 2501
4253.20 2296
4253.81 2268
4254.43 2457
4255.04 2332
4255.66 2287
4256.28 2189
4256.89 2198
4257.51 2394
4258.12 2336
4258.74 2237
4259.35 2257
4259.97 2348
4260.58 2327
4261.20 2255
4261.82 2293
4262.43 2129
4263.05 2111
4263.66 2088
4264.28 1964
4264.90 1902
4265.51 1985
4266.13 2091
4266.74 2055
4267.36 2112
4267.98 2155
4268.59 1986
4269.21 2112
4269.82 2087
4270.44 1977
4271.06 1981
4271.67 2081
4272.29 2041
4272.91 1877
4273.52 2100
4274.14 2042
4274.76 2003
4275.37 2089
4275.99 2116
4276.61 2122
4277.22 2101
4277.84 2157
4278.46 2255
4279.08 2310
4279.69 2285
4280.31 2290
4280.93 2612
4281.54 2344
4282.16 2145
4282.78 2041
4283.40 2046
4284.01 2087
4284.63 1925
4285.25 1819
4285.87 1802
4286.48 1793
4287.10 1801
4287.72 1808
4288.34 1807
4288.95 1594
4289.57 1842
4290.19 1822
4290.81 1804
4291.43 1774
4292.04 1685
4292.66 1742
4293.28 1699
4293.90 1797
4294.52 1748
4295.13 1730
4295.75 1689
4296.37 1820
4296.99 1852
4297.61 1835
4298.23 1663
4298.84 1644
4299.46 1655
4300.08 1775
4300.70 1769
4301.32 1770
4301.94 1725
4302.56 1706
4303.17 1710
4303.79 1704
4304.41 1684
4305.03 1831
4305.65 1859
4306.27 1859
4306.89 1838
4307.51 1740
4308.13 1640
4308.75 1747
4309.36 1796
4309.98 1811
4310.60 1781
4311.22 1748
4311.84 1830
4312.46 1903
4313.08 1871
4313.70 1811
4314.32 1765
4314.94 1918
4315.56 1831
4316.18 1844
4316.80 1782
4317.42 1815
4318.04 1886
4318.66 1997
4319.28 1874
4319.90 1867
4320.52 1920
4321.14 2036
4321.76 2059
4322.38 1986
4323.00 2086
4323.62 2048
4324.24 2060
4324.86 2108
4325.48 2137
4326.10 2218
4326.72 2340
4327.34 2594
4327.96 2491
4328.58 2450
4329.20 2679
4329.82 2522
4330.44 2417
4331.07 2310
4331.69 2220
4332.31 2081
4332.93 2076
4333.55 1961
4334.17 1880
4334.79 1951
4335.41 2042
4336.03 2010
4336.65 1989
4337.28 2128
4337.90 2168
4338.52 2157
4339.14 2320
4339.76 2425
4340.38 2479
4341.00 2508
4341.63 2557
4342.25 2849
4342.87 2671
4343.49 2663
4344.11 2654
4344.73 2526
4345.36 2472
4345.98 2448
4346.60 2502
4347.22 2793
4347.84 3042
4348.47 3329
4349.09 3578
4349.71 3897
4350.33 4099
4350.95 4195
4351.58 4389
4352.20 3955
4352.82 4038
4353.44 3456
4354.07 3243
4354.69 2917
4355.31 2518
4355.93 2621
4356.56 2552
4357.18 2304
4357.80 2130
4358.42 2079
4359.05 2210
4359.67 2254
4360.29 2190
4360.92 2135
4361.54 2192
4362.16 2251
4362.78 2341
4363.41 2140
4364.03 2185
4364.65 2159
4365.28 2282
4365.90 2088
4366.52 2114
4367.15 2090
4367.77 2101
4368.39 2074
4369.02 2148
4369.64 2029
4370.26 2040
4370.89 2004
4371.51 1847
4372.14 1888
4372.76 1913
4373.38 1906
4374.01 1804
4374.63 1865
4375.25 1795
4375.88 1870
4376.50 1848
4377.13 1705
4377.75 1719
4378.37 1738
4379.00 1893
4379.62 1916
4380.25 1836
4380.87 1707
4381.50 1849
4382.12 1779
4382.75 1696
4383.37 1776
4383.99 1877
4384.62 1876
4385.24 1825
4385.87 1784
4386.49 1789
4387.12 1835
4387.74 1768
4388.37 1826
4388.99 1888
4389.62 1855
4390.24 1640
4390.87 1658
4391.49 1828
4392.12 1754
4392.74 1799
4393.37 1680
4393.99 1804
4394.62 1822
4395.24 1878
4395.87 1756
4396.49 1795
4397.12 1867
4397.75 1805
4398.37 1824
4399.00 1890
4399.62 1777
4400.25 1723
4400.87 1812
4401.50 1807
4402.13 1871
4402.75 1873
4403.38 1952
4404.00 1878
4404.63 1706
4405.26 1711
4405.88 1727
4406.51 1715
4407.13 1799
4407.76 1825
4408.39 1935
4409.01 1852
4409.64 1931
4410.27 2077
4410.89 2027
4411.52 1916
4412.15 1962
4412.77 1926
4413.40 1810
4414.03 2061
4414.65 1875
4415.28 1790
4415.91 1769
4416.53 1791
4417.16 1729
4417.79 1737
4418.41 1713
4419.04 1665
4419.67 1648
4420.30 1797
4420.92 1702
4421.55 1731
4422.18 1802
4422.80 1722
4423.43 1762
4424.06 1779
4424.69 1761
4425.31 1657
4425.94 1732
4426.57 1800
4427.20 1833
4427.82 1745
4428.45 1579
4429.08 1670
4429.71 1609
4430.34 1580
4430.96 1532
4431.59 1501
4432.22 1515
4432.85 1582
4433.48 1567
4434.10 1559
4434.73 1609
4435.36 1665
4435.99 1564
4436.62 1550
4437.25 1602
4437.87 1454
4438.50 1614
4439.13 1561
4439.76 1676
4440.39 1819
4441.02 1724
4441.64 1655
4442.27 1617
4442.90 1578
4443.53 1592
4444.16 1573
4444.79 1524
4445.42 1566
4446.05 1471
4446.68 1561
4447.30 1668
4447.93 1519
4448.56 1604
4449.19 1498
4449.82 1562
4450.45 1641
4451.08 1683
4451.71 1774
4452.34 1683
4452.97 1645
4453.60 1751
4454.23 1689
4454.86 1725
4455.49 1563
4456.12 1738
4456.75 1858
4457.38 1711
4458.01 1555
4458.64 1715
4459.27 1640
4459.90 1710
4460.53 1695
4461.16 1593
4461.79 1633
4462.42 1845
4463.05 1734
4463.68 1639
4464.31 1524
4464.94 1452
4465.57 1557
4466.20 1465
4466.83 1496
4467.46 1471
4468.09 1441
4468.72 1417
4469.35 1463
4469.98 1480
4470.61 1455
4471.24 1448
4471.87 1439
4472.50 1493
4473.13 1533
4473.77 1369
4474.40 1459
4475.03 1522
4475.66 1477
4476.29 1512
4476.92 1510
4477.55 1606
4478.18 1528
4478.82 1434
4479.45 1468
4480.08 1518
4480.71 1456
4481.34 1592
4481.97 1598
4482.60 1608
4483.24 1470
4483.87 1477
4484.50 1530
4485.13 1513
4485.76 1536
4486.39 1545
4487.03 1488
4487.66 1505
4488.29 1633
4488.92 1581
4489.55 1568
4490.19 1630
4490.82 1591
4491.45 1619
4492.08 1560
4492.71 1561
4493.35 1488
4493.98 1553
4494.61 1689
4495.24 1500
4495.88 1588
4496.51 1579
4497.14 1637
4497.77 1635
4498.41 1672
4499.04 1633
4499.67 1771
4500.31 1583
4500.94 1693
4501.57 1563
4502.20 1573
4502.84 1780
4503.47 1844
4504.10 1684
4504.74 1759
4505.37 1857
4506.00 1977
4506.64 1844
4507.27 1703
4507.90 1804
4508.54 1837
4509.17 1776
4509.80 1698
4510.44 1687
4511.07 1526
4511.70 1576
4512.34 1625
4512.97 1634
4513.60 1763
4514.24 1776
4514.87 1837
4515.51 1870
4516.14 1881
4516.77 1686
4517.41 1708
4518.04 1747
4518.68 1840
4519.31 1747
4519.94 1780
4520.58 1706
4521.21 1615
4521.85 1571
4522.48 1659
4523.12 1636
4523.75 1691
4524.39 1630
4525.02 1672
4525.65 1720
4526.29 1623
4526.92 1810
4527.56 1827
4528.19 1812
4528.83 1871
4529.46 2068
4530.10 2170
4530.73 2284
4531.37 2667
4532.00 2938
4532.64 3235
4533.27 3623
4533.91 4107
4534.54 4510
4535.18 4707
4535.81 5022
4536.45 5136
4537.09 4988
4537.72 4650
4538.36 4168
4538.99 3966
4539.63 3712
4540.26 3243
4540.90 2838
4541.53 2389
4542.17 2150
4542.81 2139
4543.44 1938
4544.08 1792
4544.71 1752
4545.35 1658
4545.99 1761
4546.62 1704
4547.26 1668
4547.89 1677
4548.53 1637
4549.17 1683
4549.80 1692
4550.44 1838
4551.08 1916
4551.71 1884
4552.35 1863
4552.98 1888
4553.62 2094
4554.26 1937
4554.89 1849
4555.53 1868
4556.17 1834
4556.80 1693
4557.44 1805
4558.08 1779
4558.72 1887
4559.35 1701
4559.99 1648
4560.63 1758
4561.26 1745
4561.90 1631
4562.54 1640
4563.17 1778
4563.81 1717
4564.45 1724
4565.09 1764
4565.72 1801
4566.36 1850
4567.00 1793
4567.64 1805
4568.27 1766
4568.91 1892
4569.55 1929
4570.19 1877
4570.82 1885
4571.46 1921
4572.10 1925
4572.74 1923
4573.38 1909
4574.01 1995
4574.65 2070
4575.29 2052
4575.93 1971
4576.57 1856
4577.20 1750
4577.84 1760
4578.48 1774
4579.12 1759
4579.76 1697
4580.40 1643
4581.04 1682
4581.67 1633
4582.31 1572
4582.95 1674
4583.59 1661
4584.23 1668
4584.87 1541
4585.51 1611
4586.14 1438
4586.78 1671
4587.42 1747
4588.06 1691
4588.70 1662
4589.34 1636
4589.98 1718
4590.62 1698
4591.26 1572
4591.90 1671
4592.54 1793
4593.17 1767
4593.81 1817
4594.45 1832
4595.09 1833
4595.73 1869
4596.37 1870
4597.01 1823
4597.65 1718
4598.29 1677
4598.93 1731
4599.57 1714
4600.21 1673
4600.85 1647
4601.49 1596
4602.13 1698
4602.77 1725
4603.41 1587
4604.05 1789
4604.69 1721
4605.33 1648
4605.97 1594
4606.61 1541
4607.25 1853
4607.89 1858
4608.53 1818
4609.17 1902
4609.81 1867
4610.45 1914
4611.09 1947
4611.73 1874
4612.38 2028
4613.02 2008
4613.66 1926
4614.30 1976
4614.94 1893
4615.58 2075
4616.22 1885
4616.86 1879
4617.50 1719
4618.14 1765
4618.78 1703
4619.43 1680
4620.07 1513
4620.71 1506
4621.35 1570
4621.99 1602
4622.63 1585
4623.27 1728
4623.91 1598
4624.56 1604
4625.20 1535
4625.84 1548
4626.48 1772
4627.12 1506
4627.76 1535
4628.41 1648
4629.05 1580
4629.69 1513
4630.33 1655
4630.97 1613
4631.62 1543
4632.26 1428
4632.90 1467
4633.54 1589
4634.18 1547
4634.83 1611
4635.47 1608
4636.11 1531
4636.75 1783
4637.40 1695
4638.04 1757
4638.68 1818
4639.32 1694
4639.97 1732
4640.61 1772
4641.25 1914
4641.89 2022
4642.54 2076
4643.18 2095
4643.82 2029
4644.46 2022
4645.11 1893
4645.75 1806
4646.39 1740
4647.04 1743
4647.68 1745
4648.32 1707
4648.97 1660
4649.61 1619
4650.25 1716
4650.90 1710
4651.54 1733
4652.18 1760
4652.83 1866
4653.47 1777
4654.11 1859
4654.76 2027
4655.40 2095
4656.04 2394
4656.69 2275
4657.33 2199
4657.98 2284
4658.62 2238
4659.26 2211
4659.91 2024
4660.55 1966
4661.20 1917
4661.84 1845
4662.48 1688
4663.13 1693
4663.77 1702
4664.42 1723
4665.06 1720
4665.71 1634
4666.35 1799
4666.99 1743
4667.64 1680
4668.28 1634
4668.93 1467
4669.57 1513
4670.22 1596
4670.86 1636
4671.51 1466
4672.15 1584
4672.80 1642
4673.44 1619
4674.09 1627
4674.73 1577
4675.38 1545
4676.02 1543
4676.67 1456
4677.31 1620
4677.96 1533
4678.60 1610
4679.25 1494
4679.89 1583
4680.54 1468
4681.18 1642
4681.83 1536
4682.47 1615
4683.12 1549
4683.77 1465
4684.41 1569
4685.06 1686
4685.70 1552
4686.35 1585
4686.99 1596
4687.64 1633
4688.29 1703
4688.93 1687
4689.58 1683
4690.22 1704
4690.87 1677
4691.52 1741
4692.16 1653
4692.81 1701
4693.45 1629
4694.10 1507
4694.75 1629
4695.39 1551
4696.04 1731
4696.69 1643
4697.33 1657
4697.98 1606
4698.63 1606
4699.27 1640
4699.92 1621
4700.57 1678
4701.21 1809
4701.86 1745
4702.51 1869
4703.15 1861
4703.80 1937
4704.45 1802
4705.10 1817
4705.74 1711
4706.39 1667
4707.04 1691
4707.68 1660
4708.33 1646
4708.98 1629
4709.63 1613
4710.27 1646
4710.92 1679
4711.57 1544
4712.22 1494
4712.86 1672
4713.51 1573
4714.16 1599
4714.81 1740
4715.45 1629
4716.10 1728
4716.75 1571
4717.40 1646
4718.05 1667
4718.69 1467
4719.34 1457
4719.99 1665
4720.64 1636
4721.29 1687
4721.94 1666
4722.58 1706
4723.23 1679
4723.88 1755
4724.53 1878
4725.18 1960
4725.83 1985
4726.47 1988
4727.12 1985
4727.77 2011
4728.42 2096
4729.07 2143
4729.72 2051
4730.37 1998
4731.02 2003
4731.66 1866
4732.31 1931
4732.96 1885
4733.61 1757
4734.26 1689
4734.91 1662
4735.56 1739
4736.21 1754
4736.86 1812
4737.51 1607
4738.16 1521
4738.81 1580
4739.45 1539
4740.10 1589
4740.75 1612
4741.40 1614
4742.05 1592
4742.70 1486
4743.35 1516
4744.00 1666
4744.65 1787
4745.30 1729
4745.95 1692
4746.60 1601
4747.25 1721
4747.90 1710
4748.55 1543
4749.20 1583
4749.85 1640
4750.50 1737
4751.15 1622
4751.80 1645
4752.45 1589
4753.10 1595
4753.75 1830
4754.40 1795
4755.05 1786
4755.71 1671
4756.36 1830
4757.01 1898
4757.66 1761
4758.31 1881
4758.96 1852
4759.61 1747
4760.26 1798
4760.91 1632
4761.56 1707
4762.21 1758
4762.86 1657
4763.52 1694
4764.17 1735
4764.82 1646
4765.47 1671
4766.12 1857
4766.77 1676
4767.42 1662
4768.07 1869
4768.73 1822
4769.38 1928
4770.03 1915
4770.68 1840
4771.33 1967
4771.98 1815
4772.64 1734
4773.29 1774
4773.94 1583
4774.59 1578
4775.24 1602
4775.89 1690
4776.55 1619
4777.20 1563
4777.85 1547
4778.50 1525
4779.15 1666
4779.81 1698
4780.46 1590
4781.11 1651
4781.76 1657
4782.42 1656
4783.07 1652
4783.72 1621
4784.37 1633
4785.03 1677
4785.68 1558
4786.33 1593
4786.98 1585
4787.64 1507
4788.29 1515
4788.94 1487
4789.60 1560
4790.25 1567
4790.90 1565
4791.55 1553
4792.21 1523
4792.86 1540
4793.51 1473
4794.17 1528
4794.82 1577
4795.47 1460
4796.13 1550
4796.78 1467
4797.43 1484
4798.09 1632
4798.74 1716
4799.39 1514
4800.05 1536
4800.70 1608
4801.36 1527
4802.01 1533
4802.66 1577
4803.32 1607
4803.97 1602
4804.62 1640
4805.28 1589
4805.93 1618
4806.59 1636
4807.24 1703
4807.89 1568
4808.55 1401
4809.20 1626
4809.86 1623
4810.51 1657
4811.17 1702
4811.82 1647
4812.47 1603
4813.13 1593
4813.78 1598
4814.44 1409
4815.09 1522
4815.75 1551
4816.40 1520
4817.06 1573
4817.71 1546
4818.37 1596
4819.02 1532
4819.68 1502
4820.33 1633
4820.99 1638
4821.64 1623
4822.30 1683
4822.95 1876
4823.61 1871
4824.26 1981
4824.92 1935
4825.57 2006
4826.23 1954
4826.88 1978
4827.54 1975
4828.19 2091
4828.85 2190
4829.51 2169
4830.16 2204
4830.82 2068
4831.47 1954
4832.13 2111
4832.78 1918
4833.44 1915
4834.10 1989
4834.75 2011
4835.41 1973
4836.06 2058
4836.72 2172
4837.38 2197
4838.03 2143
4838.69 2397
4839.34 2655
4840.00 2910
4840.66 2937
4841.31 3076
4841.97 3379
4842.63 3325
4843.28 3271
4843.94 3026
4844.60 2950
4845.25 2853
4845.91 2628
4846.57 2485
4847.22 2364
4847.88 2343
4848.54 2165
4849.19 2238
4849.85 2020
4850.51 1991
4851.17 1950
4851.82 2088
4852.48 1990
4853.14 1963
4853.79 2091
4854.45 2160
4855.11 2167
4855.77 2224
4856.42 2232
4857.08 2001
4857.74 2004
4858.40 2218
4859.05 2224
4859.71 2234
4860.37 2208
4861.03 2347
4861.68 2302
4862.34 2208
4863.00 2291
4863.66 2455
4864.32 2336
4864.97 2299
4865.63 2221
4866.29 2149
4866.95 2383
4867.61 2186
4868.26 2396
4868.92 2355
4869.58 2250
4870.24 2394
4870.90 2303
4871.56 2260
4872.21 2425
4872.87 2251
4873.53 2111
4874.19 2088
4874.85 2131
4875.51 2162
4876.17 2181
4876.83 1977
4877.48 2078
4878.14 2064
4878.80 2086
4879.46 2046
4880.12 2082
4880.78 2000
4881.44 1914
4882.10 2004
4882.76 1963
4883.42 1949
4884.08 1997
4884.73 1875
4885.39 1925
4886.05 1788
4886.71 1878
4887.37 1856
4888.03 1903
4888.69 1929
4889.35 1796
4890.01 1754
4890.67 1814
4891.33 1735
4891.99 1740
4892.65 1890
4893.31 1900
4893.97 1895
4894.63 1857
4895.29 1912
4895.95 1941
4896.61 1938
4897.27 1855
4897.93 1843
4898.59 1640
4899.25 1710
4899.91 1632
4900.57 1632
4901.23 1700
4901.89 1794
4902.55 1758
4903.21 1821
4903.88 1750
4904.54 1760
4905.20 1692
4905.86 1796
4906.52 1877
4907.18 1705
4907.84 1726
4908.50 1829
4909.16 1700
4909.82 1630
4910.48 1590
4911.15 1661
4911.81 1516
4912.47 1723
4913.13 1731
4913.79 1564
4914.45 1566
4915.11 1499
4915.77 1583
4916.44 1662
4917.10 1570
4917.76 1504
4918.42 1476
4919.08 1535
4919.74 1513
4920.41 1482
4921.07 1453
4921.73 1494
4922.39 1441
4923.05 1432
4923.72 1434
4924.38 1433
4925.04 1508
4925.70 1476
4926.36 1316
4927.03 1462
4927.69 1427
4928.35 1408
4929.01 1448
4929.67 1484
4930.34 1446
4931.00 1486
4931.66 1428
4932.32 1416
4932.99 1604
4933.65 1617
4934.31 1508
4934.98 1449
4935.64 1504
4936.30 1508
4936.96 1649
4937.63 1528
4938.29 1578
4938.95 1607
4939.62 1586
4940.28 1546
4940.94 1544
4941.61 1495
4942.27 1408
4942.93 1601
4943.60 1532
4944.26 1543
4944.92 1484
4945.59 1523
4946.25 1635
4946.91 1516
4947.58 1604
4948.24 1694
4948.90 1537
4949.57 1372
4950.23 1460
4950.89 1510
4951.56 1448
4952.22 1523
4952.89 1493
4953.55 1482
4954.21 1500
4954.88 1487
4955.54 1448
4956.21 1428
4956.87 1413
4957.53 1456
4958.20 1393
4958.86 1375
4959.53 1284
4960.19 1391
4960.86 1485
4961.52 1449
4962.19 1355
4962.85 1341
4963.52 1352
4964.18 1496
4964.84 1458
4965.51 1545
4966.17 1478
4966.84 1471
4967.50 1712
4968.17 1607
4968.83 1525
4969.50 1590
4970.16 1801
4970.83 1694
4971.49 1567
4972.16 1510
4972.82 1490
4973.49 1564
4974.16 1594
4974.82 1516
4975.49 1596
4976.15 1563
4976.82 1545
4977.48 1502
4978.15 1381
4978.81 1479
4979.48 1453
4980.15 1567
4980.81 1597
4981.48 1684
4982.14 1604
4982.81 1679
4983.48 1608
4984.14 1470
4984.81 1497
4985.47 1529
4986.14 1540
4986.81 1591
4987.47 1614
4988.14 1749
4988.80 1759
4989.47 1665
4990.14 1718
4990.80 1814
4991.47 1824
4992.14 1751
4992.80 1686
4993.47 1690
4994.14 1594
4994.80 1702
4995.47 1635
4996.14 1454
4996.80 1525
4997.47 1472
4998.14 1525
4998.81 1530
4999.47 1458
5000.14 1460
5000.81 1478
5001.47 1528
5002.14 1483
5002.81 1353
5003.48 1363
5004.14 1438
5004.81 1413
5005.48 1547
5006.15 1529
5006.81 1572
5007.48 1584
5008.15 1567
5008.82 1621
5009.48 1536
5010.15 1524
5010.82 1675
5011.49 1798
5012.16 1762
5012.82 1667
5013.49 1666
5014.16 1662
5014.83 1709
5015.50 1767
5016.16 1748
5016.83 1760
5017.50 1643
5018.17 1722
5018.84 1758
5019.50 1734
5020.17 1850
5020.84 1994
5021.51 2118
5022.18 2194
5022.85 2246
5023.52 2482
5024.19 2894
5024.85 3152
5025.52 3387
5026.19 4099
5026.86 3905
5027.53 4039
5028.20 4097
5028.87 4093
5029.54 3613
5030.21 3513
5030.87 3057
5031.54 2869
5032.21 2563
5032.88 2300
5033.55 2119
5034.22 1816
5034.89 1770
5035.56 1630
5036.23 1674
5036.90 1668
5037.57 1553
5038.24 1497
5038.91 1517
5039.58 1539
5040.25 1534
5040.92 1441
5041.59 1446
5042.26 1576
5042.93 1505
5043.60 1460
5044.27 1463
5044.94 1586
5045.61 1554
5046.28 1520
5046.95 1378
5047.62 1384
5048.29 1414
5048.96 1548
5049.63 1596
5050.30 1429
5050.97 1434
5051.64 1623
5052.31 1578
5052.98 1594
5053.65 1523
5054.32 1517
5054.99 1645
5055.66 1547
5056.34 1592
5057.01 1444
5057.68 1496
5058.35 1555
5059.02 1528
5059.69 1465
5060.36 1479
5061.03 1547
5061.70 1561
5062.38 1450
5063.05 1537
5063.72 1656
5064.39 1631
5065.06 1651
5065.73 1549
5066.40 1607
5067.08 1692
5067.75 1575
5068.42 1498
5069.09 1629
5069.76 1562
5070.43 1619
5071.11 1641
5071.78 1542
5072.45 1539
5073.12 1463
5073.79 1467
5074.47 1426
5075.14 1538
5075.81 1510
5076.48 1430
5077.15 1436
5077.83 1446
5078.50 1441
5079.17 1511
5079.84 1506
5080.52 1546
5081.19 1447
5081.86 1435
5082.53 1553
5083.21 1539
5083.88 1491
5084.55 1610
5085.22 1507
5085.90 1568
5086.57 1573
5087.24 1449
5087.92 1452
5088.59 1506
5089.26 1557
5089.93 1495
5090.61 1475
5091.28 1572
5091.95 1489
5092.63 1631
5093.30 1610
5093.97 1680
5094.65 1638
5095.32 1530
5095.99 1525
5096.67 1622
5097.34 1641
5098.02 1543
5098.69 1524
5099.36 1471
5100.04 1398
5100.71 1520
5101.38 1527
5102.06 1540
5102.73 1613
5103.41 1587
5104.08 1431
5104.75 1393
5105.43 1566
5106.10 1580
5106.78 1541
5107.45 1458
5108.12 1554
5108.80 1593
5109.47 1600
5110.15 1551
5110.82 1508
5111.50 1514
5112.17 1470
5112.85 1352
5113.52 1441
5114.20 1380
5114.87 1398
5115.54 1413
5116.22 1373
5116.89 1345
5117.57 1415
5118.24 1401
5118.92 1438
5119.59 1430
5120.27 1460
5120.94 1535
5121.62 1419
5122.30 1557
5122.97 1562
5123.65 1515
5124.32 1439
5125.00 1608
5125.67 1566
5126.35 1461
5127.02 1421
5127.70 1374
5128.37 1300
5129.05 1362
5129.73 1387
5130.40 1426
5131.08 1419
5131.75 1388
5132.43 1401
5133.10 1322
5133.78 1418
5134.46 1408
5135.13 1428
5135.81 1361
5136.49 1369
5137.16 1515
5137.84 1526
5138.51 1472
5139.19 1423
5139.87 1498
5140.54 1433
5141.22 1464
5141.90 1497
5142.57 1490
5143.25 1448
5143.93 1365
5144.60 1347
5145.28 1511
5145.96 1422
5146.63 1376
5147.31 1438
5147.99 1373
5148.66 1348
5149.34 1286
5150.02 1306
5150.69 1358
5151.37 1363
5152.05 1327
5152.73 1399
5153.40 1356
5154.08 1334
5154.76 1190
5155.44 1233
5156.11 1401
5156.79 1354
5157.47 1346
5158.15 1367
5158.82 1319
5159.50 1202
5160.18 1194
5160.86 1288
5161.53 1227
5162.21 1269
5162.89 1321
5163.57 1289
5164.25 1221
5164.92 1245
5165.60 1324
5166.28 1336
5166.96 1261
5167.64 1289
5168.31 1425
5168.99 1369
5169.67 1379
5170.35 1378
5171.03 1315
5171.71 1326
5172.39 1401
5173.06 1344
5173.74 1348
5174.42 1275
5175.10 1328
5175.78 1324
5176.46 1318
5177.14 1327
5177.82 1250
5178.49 1287
5179.17 1257
5179.85 1335
5180.53 1392
5181.21 1406
5181.89 1304
5182.57 1257
5183.25 1229
5183.93 1167
5184.61 1353
5185.29 1323
5185.97 1271
5186.64 1239
5187.32 1263
5188.00 1187
5188.68 1282
5189.36 1312
5190.04 1243
5190.72 1166
5191.40 1216
5192.08 1263
5192.76 1263
5193.44 1243
5194.12 1145
5194.80 1307
5195.48 1176
5196.16 1272
5196.84 1219
5197.52 1168
5198.20 1239
5198.88 1359
5199.56 1338
5200.24 1359
5200.92 1350
5201.60 1248
5202.28 1258
5202.96 1265
5203.65 1267
5204.33 1248
5205.01 1217
5205.69 1291
5206.37 1297
5207.05 1426
5207.73 1478
5208.41 1498
5209.09 1316
5209.77 1290
5210.45 1409
5211.13 1444
5211.82 1503
5212.50 1563
5213.18 1482
5213.86 1531
5214.54 1510
5215.22 1519
5215.90 1591
5216.58 1602
5217.27 1529
5217.95 1496
5218.63 1491
5219.31 1524
5219.99 1393
5220.67 1376
5221.36 1408
5222.04 1376
5222.72 1276
5223.40 1345
5224.08 1360
5224.77 1352
5225.45 1387
5226.13 1323
5226.81 1357
5227.49 1375
5228.18 1342
5228.86 1372
5229.54 1382
5230.22 1341
5230.91 1365
5231.59 1352
5232.27 1307
5232.95 1222
5233.63 1307
5234.32 1301
5235.00 1474
5235.68 1393
5236.37 1346
5237.05 1214
5237.73 1287
5238.41 1297
5239.10 1304
5239.78 1364
5240.46 1479
5241.15 1435
5241.83 1378
5242.51 1327
5243.20 1397
5243.88 1372
5244.56 1364
5245.24 1312
5245.93 1301
5246.61 1236
5247.29 1284
5247.98 1340
5248.66 1343
5249.35 1314
5250.03 1358
5250.71 1349
5251.40 1425
5252.08 1518
5252.76 1493
5253.45 1537
5254.13 1612
5254.82 1563
5255.50 1533
5256.18 1428
5256.87 1451
5257.55 1409
5258.24 1359
5258.92 1339
5259.60 1274
5260.29 1323
5260.97 1245
5261.66 1259
5262.34 1267
5263.03 1259
5263.71 1327
5264.40 1401
5265.08 1355
5265.76 1355
5266.45 1453
5267.13 1307
5267.82 1483
5268.50 1498
5269.19 1438
5269.87 1522
5270.56 1469
5271.24 1401
5271.93 1444
5272.61 1413
5273.30 1496
5273.98 1386
5274.67 1360
5275.35 1437
5276.04 1470
5276.72 1466
5277.41 1296
5278.10 1330
5278.78 1428
5279.47 1375
5280.15 1402
5280.84 1395
5281.52 1407
5282.21 1557
5282.89 1447
5283.58 1553
5284.27 1557
5284.95 1607
5285.64 1658
5286.32 1642
5287.01 1708
5287.70 1729
5288.38 1657
5289.07 1568
5289.75 1495
5290.44 1470
5291.13 1458
5291.81 1479
5292.50 1512
5293.19 1463
5293.87 1433
5294.56 1352
5295.25 1440
5295.93 1464
5296.62 1426
5297.31 1506
5297.99 1537
5298.68 1420
5299.37 1424
5300.05 1580
5300.74 1556
5301.43 1528
5302.11 1494
5302.80 1544
5303.49 1532
5304.18 1475
5304.86 1412
5305.55 1497
5306.24 1648
5306.92 1442
5307.61 1367
5308.30 1521
5308.99 1681
5309.67 1527
5310.36 1542
5311.05 1507
5311.74 1458
5312.42 1488
5313.11 1495
5313.80 1443
5314.49 1458
5315.18 1553
5315.86 1645
5316.55 1483
5317.24 1457
5317.93 1531
5318.62 1527
5319.30 1467
5319.99 1458
5320.68 1492
5321.37 1512
5322.06 1501
5322.74 1620
5323.43 1569
5324.12 1555
5324.81 1630
5325.50 1669
5326.19 1720
5326.88 1627
5327.56 1682
5328.25 1628
5328.94 1621
5329.63 1567
5330.32 1557
5331.01 1565
5331.70 1529
5332.39 1447
5333.07 1483
5333.76 1427
5334.45 1519
5335.14 1611
5335.83 1539
5336.52 1642
5337.21 1716
5337.90 1719
5338.59 1818
5339.28 1862
5339.97 1723
5340.66 1668
5341.35 1770
5342.04 1734
5342.73 1700
5343.42 1777
5344.10 1864
5344.79 1785
5345.48 1890
5346.17 2010
5346.86 2016
5347.55 2078
5348.24 2054
5348.93 2079
5349.62 2051
5350.31 2063
5351.00 2082
5351.69 2307
5352.39 2512
5353.08 2763
5353.77 3071
5354.46 3212
5355.15 3408
5355.84 3522
5356.53 3575
5357.22 3480
5357.91 3341
5358.60 2989
5359.29 2736
5359.98 2385
5360.67 2131
5361.36 2004
5362.05 1893
5362.74 1868
5363.44 1775
5364.13 1576
5364.82 1524
5365.51 1544
5366.20 1487
5366.89 1537
5367.58 1547
5368.27 1599
5368.96 1527
5369.66 1445
5370.35 1430
5371.04 1546
5371.73 1540
5372.42 1499
5373.11 1445
5373.81 1430
5374.50 1483
5375.19 1495
5375.88 1418
5376.57 1453
5377.26 1532
5377.96 1467
5378.65 1327
5379.34 1382
5380.03 1322
5380.72 1454
5381.42 1394
5382.11 1404
5382.80 1454
5383.49 1365
5384.18 1511
5384.88 1506
5385.57 1475
5386.26 1472
5386.95 1437
5387.65 1392
5388.34 1421
5389.03 1424
5389.72 1389
5390.42 1445
5391.11 1548
5391.80 1569
5392.50 1636
5393.19 1617
5393.88 1593
5394.57 1546
5395.27 1563
5395.96 1540
5396.65 1625
5397.35 1519
5398.04 1477
5398.73 1484
5399.43 1442
5400.12 1523
5400.81 1399
5401.51 1467
5402.20 1469
5402.89 1376
5403.59 1451
5404.28 1489
5404.97 1409
5405.67 1412
5406.36 1374
5407.06 1383
5407.75 1380
5408.44 1435
5409.14 1445
5409.83 1475
5410.53 1414
5411.22 1402
5411.91 1325
5412.61 1430
5413.30 1406
5414.00 1534
5414.69 1418
5415.38 1469
5416.08 1506
5416.77 1517
5417.47 1440
5418.16 1364
5418.86 1464
5419.55 1385
5420.25 1408
5420.94 1342
5421.64 1343
5422.33 1393
5423.03 1461
5423.72 1421
5424.41 1365
5425.11 1554
5425.80 1643
5426.50 1602
5427.19 1608
5427.89 1511
5428.59 1427
5429.28 1481
5429.98 1486
5430.67 1580
5431.37 1518
5432.06 1492
5432.76 1450
5433.45 1546
5434.15 1458
5434.84 1487
5435.54 1514
5436.23 1434
5436.93 1402
5437.63 1495
5438.32 1518
5439.02 1481
5439.71 1454
5440.41 1474
5441.11 1537
5441.80 1596
5442.50 1586
5443.19 1568
5443.89 1499
5444.59 1507
5445.28 1502
5445.98 1489
5446.68 1437
5447.37 1470
5448.07 1589
5448.76 1733
5449.46 1704
5450.16 1821
5450.85 1955
5451.55 1926
5452.25 1988
5452.94 1957
5453.64 1960
5454.34 2017
5455.03 2055
5455.73 1900
5456.43 1873
5457.13 1704
5457.82 1693
5458.52 1717
5459.22 1497
5459.91 1579
5460.61 1530
5461.31 1489
5462.01 1521
5462.70 1563
5463.40 1466
5464.10 1691
5464.80 1597
5465.49 1608
5466.19 1828
5466.89 1850
5467.59 1751
5468.28 1768
5468.98 1856
5469.68 1952
5470.38 1872
5471.07 1756
5471.77 1811
5472.47 1816
5473.17 1711
5473.87 1762
5474.56 1722
5475.26 1741
5475.96 1768
5476.66 1679
5477.36 1722
5478.06 1805
5478.75 1814
5479.45 1728
5480.15 1826
5480.85 1684
5481.55 1762
5482.25 1854
5482.95 1771
5483.64 1945
5484.34 2083
5485.04 2249
5485.74 2306
5486.44 2192
5487.14 2143
5487.84 2128
5488.54 1857
5489.23 1912
5489.93 1870
5490.63 1865
5491.33 1947
5492.03 1821
5492.73 1842
5493.43 1901
5494.13 1859
5494.83 1919
5495.53 1953
5496.23 1886
5496.93 1917
5497.63 1938
5498.33 2025
5499.03 1965
5499.73 1970
5500.43 2058
5501.13 2213
5501.83 2344
5502.53 2432
5503.23 2561
5503.93 2544
5504.63 2952
5505.33 3085
5506.03 2950
5506.73 3208
5507.43 3207
5508.13 2880
5508.83 2485
5509.53 2430
5510.23 2300
5510.93 2330
5511.63 2082
5512.33 1920
5513.03 1820
5513.73 1908
5514.43 1982
5515.13 2017
5515.83 1935
5516.53 1843
5517.23 1772
5517.93 1729
5518.64 1750
5519.34 1864
5520.04 1802
5520.74 1863
5521.44 1800
5522.14 1848
5522.84 1893
5523.54 1787
5524.24 1793
5524.95 1805
5525.65 1790
5526.35 1858
5527.05 1766
5527.75 1771
5528.45 1754
5529.15 1646
5529.86 1648
5530.56 1553
5531.26 1601
5531.96 1542
5532.66 1476
5533.36 1506
5534.07 1412
5534.77 1388
5535.47 1420
5536.17 1470
5536.87 1507
5537.58 1432
5538.28 1484
5538.98 1491
5539.68 1430
5540.39 1455
5541.09 1482
5541.79 1462
5542.49 1506
5543.20 1467
5543.90 1496
5544.60 1472
5545.30 1486
5546.01 1430
5546.71 1348
5547.41 1344
5548.11 1370
5548.82 1515
5549.52 1395
5550.22 1468
5550.93 1568
5551.63 1633
5552.33 1556
5553.03 1471
5553.74 1477
5554.44 1598
5555.14 1472
5555.85 1389
5556.55 1437
5557.25 1407
5557.96 1388
5558.66 1352
5559.36 1347
5560.07 1360
5560.77 1314
5561.48 1296
5562.18 1352
5562.88 1456
5563.59 1342
5564.29 1297
5564.99 1318
5565.70 1368
5566.40 1377
5567.11 1427
5567.81 1437
5568.51 1451
5569.22 1453
5569.92 1406
5570.63 1380
5571.33 1539
5572.04 1497
5572.74 1455
5573.44 1403
5574.15 1482
5574.85 1460
5575.56 1362
5576.26 1285
5576.97 1397
5577.67 1438
5578.38 1548
5579.08 1578
5579.79 1387
5580.49 1435
5581.20 1427
5581.90 1609
5582.61 1533
5583.31 1525
5584.02 1464
5584.72 1474
5585.43 1403
5586.13 1464
5586.84 1314
5587.54 1345
5588.25 1405
5588.95 1327
5589.66 1316
5590.36 1312
5591.07 1344
5591.77 1307
5592.48 1276
5593.19 1280
5593.89 1278
5594.60 1225
5595.30 1286
5596.01 1315
5596.71 1249
5597.42 1247
5598.13 1286
5598.83 1357
5599.54 1317
5600.24 1309
5600.95 1311
5601.66 1181
5602.36 1161
5603.07 1289
5603.78 1399
5604.48 1334
5605.19 1306
5605.89 1238
5606.60 1250
5607.31 1381
5608.01 1233
5608.72 1214
5609.43 1242
5610.13 1319
5610.84 1247
5611.55 1163
5612.25 1167
5612.96 1132
5613.67 1169
5614.38 1220
5615.08 1310
5615.79 1201
5616.50 1263
5617.20 1289
5617.91 1263
5618.62 1245
5619.33 1340
5620.03 1243
5620.74 1178
5621.45 1277
5622.15 1257
5622.86 1299
5623.57 1215
5624.28 1235
5624.99 1208
5625.69 1319
5626.40 1280
5627.11 1169
5627.82 1208
5628.52 1255
5629.23 1233
5629.94 1294
5630.65 1286
5631.36 1196
5632.06 1324
5632.77 1252
5633.48 1278
5634.19 1227
5634.90 1276
5635.61 1264
5636.31 1278
5637.02 1275
5637.73 1198
5638.44 1248
5639.15 1218
5639.86 1291
5640.56 1186
5641.27 1208
5641.98 1373
5642.69 1422
5643.40 1345
5644.11 1406
5644.82 1372
5645.53 1419
5646.24 1388
5646.94 1429
5647.65 1448
5648.36 1408
5649.07 1376
5649.78 1394
5650.49 1293
5651.20 1284
5651.91 1263
5652.62 1258
5653.33 1203
5654.04 1257
5654.75 1272
5655.46 1297
5656.17 1275
5656.88 1248
5657.59 1335
5658.30 1427
5659.01 1409
5659.71 1534
5660.42 1489
5661.13 1477
5661.84 1483
5662.55 1571
5663.26 1425
5663.97 1506
5664.69 1533
5665.40 1504
5666.11 1399
5666.82 1436
5667.53 1433
5668.24 1292
5668.95 1245
5669.66 1373
5670.37 1344
5671.08 1431
5671.79 1480
5672.50 1462
5673.21 1318
5673.92 1496
5674.63 1577
5675.34 1650
5676.05 1504
5676.76 1436
5677.48 1476
5678.19 1407
5678.90 1391
5679.61 1425
5680.32 1370
5681.03 1288
5681.74 1308
5682.45 1241
5683.16 1280
5683.88 1260
5684.59 1270
5685.30 1394
5686.01 1320
5686.72 1388
5687.43 1350
5688.15 1275
5688.86 1387
5689.57 1371
5690.28 1350
5690.99 1386
5691.70 1317
5692.42 1346
5693.13 1396
5693.84 1232
5694.55 1167
5695.26 1317
5695.98 1393
5696.69 1344
5697.40 1266
5698.11 1251
5698.82 1230
5699.54 1166
5700.25 1251
5700.96 1289
5701.67 1265
5702.39 1297
5703.10 1300
5703.81 1243
5704.52 1317
5705.24 1295
5705.95 1219
5706.66 1274
5707.38 1181
5708.09 1222
5708.80 1302
5709.51 1305
5710.23 1182
5710.94 1186
5711.65 1303
5712.37 1250
5713.08 1342
5713.79 1241
5714.51 1270
5715.22 1364
5715.93 1342
5716.65 1281
5717.36 1353
5718.07 1348
5718.79 1386
5719.50 1393
5720.21 1337
5720.93 1317
5721.64 1298
5722.36 1331
5723.07 1226
5723.78 1237
5724.50 1244
5725.21 1260
5725.92 1287
5726.64 1318
5727.35 1328
5728.07 1363
5728.78 1454
5729.50 1511
5730.21 1429
5730.92 1443
5731.64 1535
5732.35 1561
5733.07 1467
5733.78 1420
5734.50 1548
5735.21 1587
5735.93 1521
5736.64 1436
5737.35 1542
5738.07 1420
5738.78 1423
5739.50 1521
5740.21 1446
5740.93 1439
5741.64 1535
5742.36 1394
5743.07 1434
5743.79 1525
5744.50 1376
5745.22 1239
5745.93 1382
5746.65 1308
5747.37 1352
5748.08 1467
5748.80 1454
5749.51 1386
5750.23 1352
5750.94 1409
5751.66 1392
5752.37 1526
5753.09 1427
5753.81 1412
5754.52 1537
5755.24 1688
5755.95 1637
5756.67 1763
5757.38 1889
5758.10 1825
5758.82 1854
5759.53 1994
5760.25 1968
5760.96 1934
5761.68 1798
5762.40 1804
5763.11 1814
5763.83 1779
5764.55 1664
5765.26 1643
5765.98 1663
5766.70 1579
5767.41 1495
5768.13 1537
5768.85 1549
5769.56 1634
5770.28 1608
5771.00 1653
5771.71 1548
5772.43 1591
5773.15 1541
5773.86 1668
5774.58 1689
5775.30 1600
5776.01 1699
5776.73 1686
5777.45 1725
5778.17 1735
5778.88 1669
5779.60 1719
5780.32 1748
5781.04 1676
5781.75 1730
5782.47 1861
5783.19 1877
5783.91 1799
5784.62 1816
5785.34 1844
5786.06 1756
5786.78 1924
5787.49 2037
5788.21 1882
5788.93 1969
5789.65 2016
5790.37 2067
5791.08 1934
5791.80 2072
5792.52 2083
5793.24 2066
5793.96 2134
5794.68 2213
5795.39 2264
5796.11 2483
5796.83 2652
5797.55 2535
5798.27 2517
5798.99 2579
5799.70 2602
5800.42 2870
5801.14 3258
5801.86 3659
5802.58 4255
5803.30 5067
5804.02 6186
5804.74 7122
5805.45 7633
5806.17 7756
5806.89 7830
5807.61 6930
5808.33 6099
5809.05 5207
5809.77 4295
5810.49 3887
5811.21 3644
5811.93 3371
5812.65 3328
5813.37 3104
5814.09 2954
5814.81 3165
5815.52 3040
5816.24 3044
5816.96 3020
5817.68 3097
5818.40 3116
5819.12 3020
5819.84 3104
5820.56 3246
5821.28 3069
5822.00 3053
5822.72 2850
5823.44 2959
5824.16 2950
5824.88 3089
5825.60 2939
5826.32 2616
5827.04 2522
5827.76 2456
5828.48 2498
5829.21 2391
5829.93 2280
5830.65 2270
5831.37 2058
5832.09 2127
5832.81 2229
5833.53 2124
5834.25 2073
5834.97 2108
5835.69 2215
5836.41 2047
5837.13 1927
5837.85 2068
5838.57 2107
5839.30 1925
5840.02 1880
5840.74 1879
5841.46 1836
5842.18 1845
5842.90 2008
5843.62 2067
5844.34 2138
5845.07 1980
5845.79 2067
5846.51 2027
5847.23 1791
5847.95 1804
5848.67 1835
5849.39 1737
5850.12 1735
5850.84 1683
5851.56 1649
5852.28 1878
5853.00 1815
5853.73 1770
5854.45 1805
5855.17 1697
5855.89 1657
5856.61 1717
5857.34 1660
5858.06 1694
5858.78 1623
5859.50 1542
5860.23 1707
5860.95 1704
5861.67 1707
5862.39 1723
5863.11 1848
5863.84 1766
5864.56 1731
5865.28 1757
5866.01 1651
5866.73 1660
5867.45 1556
5868.17 1599
5868.90 1564
5869.62 1603
5870.34 1610
5871.07 1610
5871.79 1647
5872.51 1552
5873.23 1629
5873.96 1467
5874.68 1507
5875.40 1624
5876.13 1597
5876.85 1649
5877.57 1614
5878.30 1630
5879.02 1692
5879.74 1639
5880.47 1635
5881.19 1635
5881.92 1605
5882.64 1625
5883.36 1617
5884.09 1584
5884.81 1558
5885.53 1514
5886.26 1517
5886.98 1486
5887.71 1594
5888.43 1569
5889.15 1617
5889.88 1521
5890.60 1595
5891.33 1492
5892.05 1531
5892.78 1417
5893.50 1387
5894.23 1357
5894.95 1440
5895.67 1443
5896.40 1502
5897.12 1422
5897.85 1579
5898.57 1510
5899.30 1516
5900.02 1521
5900.75 1578
5901.47 1490
5902.20 1536
5902.92 1464
5903.65 1572
5904.37 1455
5905.10 1435
5905.82 1489
5906.55 1487
5907.27 1538
5908.00 1529
5908.72 1571
5909.45 1465
5910.17 1468
5910.90 1452
5911.62 1397
5912.35 1519
5913.08 1459
5913.80 1451
5914.53 1431
5915.25 1483
5915.98 1455
5916.70 1485
5917.43 1536
5918.16 1488
5918.88 1440
5919.61 1414
5920.33 1406
5921.06 1531
5921.79 1401
5922.51 1534
5923.24 1550
5923.97 1489
5924.69 1560
5925.42 1466
5926.14 1470
5926.87 1524
5927.60 1548
5928.32 1650
5929.05 1523
5929.78 1466
5930.50 1521
5931.23 1562
5931.96 1480
5932.68 1522
5933.41 1582
5934.14 1677
5934.86 1660
5935.59 1566
5936.32 1496
5937.05 1552
5937.77 1697
5938.50 1664
5939.23 1561
5939.95 1684
5940.68 1723
5941.41 1760
5942.14 1841
5942.86 1899
5943.59 2010
5944.32 2026
5945.05 1980
5945.77 1947
5946.50 1924
5947.23 1991
5947.96 1995
5948.68 2064
5949.41 1848
5950.14 1908
5950.87 1837
5951.60 1823
5952.32 1904
5953.05 1901
5953.78 2017
5954.51 2165
5955.24 2100
5955.96 2001
5956.69 2035
5957.42 2226
5958.15 2256
5958.88 2298
5959.61 2185
5960.33 2116
5961.06 2258
5961.79 2243
5962.52 2326
5963.25 2278
5963.98 2214
5964.71 2310
5965.44 2301
5966.16 2343
5966.89 2432
5967.62 2455
5968.35 2386
5969.08 2555
5969.81 2672
5970.54 2730
5971.27 2963
5972.00 3135
5972.73 3173
5973.46 3090
5974.18 3007
5974.91 3062
5975.64 2915
5976.37 2768
5977.10 2733
5977.83 2722
5978.56 2688
5979.29 2709
5980.02 2610
5980.75 2652
5981.48 2657
5982.21 2650
5982.94 2871
5983.67 2879
5984.40 2792
5985.13 2836
5985.86 2905
5986.59 2865
5987.32 2875
5988.05 3032
5988.78 2968
5989.51 3121
5990.24 3241
5990.97 2973
5991.70 3048
5992.43 3073
5993.16 2919
5993.89 2866
5994.62 2795
5995.35 3125
5996.09 3078
5996.82 3028
5997.55 2986
5998.28 2978
5999.01 3194
5999.74 3244
6000.47 3228
6001.20 3254
6001.93 3286
6002.66 3318
6003.39 3176
6004.13 3158
6004.86 3229
6005.59 3083
6006.32 3121
6007.05 3095
6007.78 3004
6008.51 2999
6009.25 3219
6009.98 3029
6010.71 3009
6011.44 3086
6012.17 3406
6012.90 3663
6013.64 3930
6014.37 4315
6015.10 4901
6015.83 5709
6016.56 6292
6017.29 6585
6018.03 6963
6018.76 7138
6019.49 7217
6020.22 6912
6020.96 6554
6021.69 5990
6022.42 5641
6023.15 5041
6023.88 4415
6024.62 4008
6025.35 3588
6026.08 3223
6026.81 3033
6027.55 2802
6028.28 2701
6029.01 2748
6029.75 2561
6030.48 2624
6031.21 2470
6031.94 2388
6032.68 2385
6033.41 2391
6034.14 2428
6034.88 2494
6035.61 2363
6036.34 2296
6037.07 2345
6037.81 2206
6038.54 2252
6039.27 2294
6040.01 2225
6040.74 2252
6041.47 2277
6042.21 2389
6042.94 2418
6043.68 2480
6044.41 2392
6045.14 2554
6045.88 2597
6046.61 2409
6047.34 2610
6048.08 2430
6048.81 2482
6049.55 2559
6050.28 2491
6051.01 2769
6051.75 2630
6052.48 2633
6053.22 2745
6053.95 2825
6054.68 2860
6055.42 2959
6056.15 2873
6056.89 2981
6057.62 3081
6058.36 3034
6059.09 3008
6059.83 3025
6060.56 2952
6061.29 2846
6062.03 2682
6062.76 2658
6063.50 2772
6064.23 2751
6064.97 2562
6065.70 2616
6066.44 2546
6067.17 2564
6067.91 2469
6068.64 2668
6069.38 2609
6070.11 2467
6070.85 2489
6071.58 2470
6072.32 2414
6073.06 2408
6073.79 2485
6074.53 2387
6075.26 2450
6076.00 2259
6076.73 2166
6077.47 2236
6078.20 2360
6078.94 2317
6079.68 2189
6080.41 2229
6081.15 2211
6081.88 2224
6082.62 2131
6083.35 2173
6084.09 2123
6084.83 2108
6085.56 2099
6086.30 2129
6087.04 2123
6087.77 2066
6088.51 2192
6089.24 2216
6089.98 2036
6090.72 2114
6091.45 2189
6092.19 2232
6092.93 2257
6093.66 2255
6094.40 2145
6095.14 2245
6095.87 2278
6096.61 2134
6097.35 2099
6098.08 2169
6098.82 2239
6099.56 2006
6100.29 2059
6101.03 2085
6101.77 2146
6102.51 2034
6103.24 1997
6103.98 1871
6104.72 1988
6105.46 1984
6106.19 1969
6106.93 1946
6107.67 1883
6108.41 1935
6109.14 1775
6109.88 1887
6110.62 1975
6111.36 1971
6112.09 1922
6112.83 1983
6113.57 1886
6114.31 1850
6115.04 1957
6115.78 1959
6116.52 1850
6117.26 1928
6118.00 1927
6118.73 1906
6119.47 1946
6120.21 1996
6120.95 2041
6121.69 2059
6122.43 2066
6123.16 2077
6123.90 2205
6124.64 2006
6125.38 1908
6126.12 1939
6126.86 1933
6127.60 1944
6128.33 2105
6129.07 2144
6129.81 2093
6130.55 2193
6131.29 2083
6132.03 2154
6132.77 2191
6133.51 2109
6134.25 2111
6134.98 2071
6135.72 2261
6136.46 2238
6137.20 2094
6137.94 2118
6138.68 2161
6139.42 2136
6140.16 2168
6140.90 2252
6141.64 2255
6142.38 2130
6143.12 2084
6143.86 2257
6144.60 2223
6145.34 2238
6146.08 2132
6146.82 2218
6147.56 2182
6148.30 2213
6149.04 2241
6149.78 2207
6150.52 2349
6151.26 2291
6152.00 2297
6152.74 2289
6153.48 2334
6154.22 2326
6154.96 2363
6155.70 2413
6156.44 2441
6157.18 2434
6157.92 2440
6158.66 2527
6159.40 2443
6160.14 2522
6160.88 2517
6161.62 2621
6162.36 2495
6163.10 2534
6163.85 2628
6164.59 2535
6165.33 2702
6166.07 2764
6166.81 2676
6167.55 2833
6168.29 2850
6169.03 3058
6169.77 3304
6170.51 3467
6171.26 3713
6172.00 3566
6172.74 3823
6173.48 3768
6174.22 3772
6174.96 3706
6175.70 3755
6176.45 3750
6177.19 3433
6177.93 3361
6178.67 3261
6179.41 3291
6180.16 3184
6180.90 3210
6181.64 3253
6182.38 3371
6183.12 3402
6183.87 3511
6184.61 3392
6185.35 3403
6186.09 3492
6186.83 3415
6187.58 3349
6188.32 3476
6189.06 3537
6189.80 3563
6190.55 3599
6191.29 3692
6192.03 3651
6192.77 3752
6193.52 3730
6194.26 3678
6195.00 3980
6195.74 4030
6196.49 4107
6197.23 4364
6197.97 4326
6198.72 4453
6199.46 4543
6200.20 4610
6200.94 4447
6201.69 4541
6202.43 4316
6203.17 4293
6203.92 4560
6204.66 4581
6205.40 4367
6206.15 4469
6206.89 4562
6207.63 4872
6208.38 5138
6209.12 5782
6209.87 6457
6210.61 7549
6211.35 9330
6212.10 11696
6212.84 13686
6213.58 15573
6214.33 16513
6215.07 17038
6215.82 17246
6216.56 16673
6217.30 15307
6218.05 13999
6218.79 11936
6219.54 10107
6220.28 8648
6221.02 7023
6221.77 6035
6222.51 5290
6223.26 4621
6224.00 4363
6224.75 4280
6225.49 3991
6226.24 3974
6226.98 4115
6227.73 3917
6228.47 3934
6229.21 3980
6229.96 4205
6230.70 4354
6231.45 4246
6232.19 3956
6232.94 3688
6233.68 3512
6234.43 3428
6235.17 3196
6235.92 3035
6236.67 2941
6237.41 2774
6238.16 2846
6238.90 2811
6239.65 2753
6240.39 2871
6241.14 2876
6241.88 2939
6242.63 2858
6243.37 2966
6244.12 3050
6244.87 3029
6245.61 3088
6246.36 3067
6247.10 3080
6247.85 3190
6248.59 3232
6249.34 3404
6250.09 3376
6250.83 3628
6251.58 3987
6252.33 4248
6253.07 4344
6253.82 4350
6254.56 4301
6255.31 4302
6256.06 4145
6256.80 3907
6257.55 3683
6258.30 3459
6259.04 3287
6259.79 3345
6260.54 3356
6261.28 3314
6262.03 3245
6262.78 3197
6263.52 3186
6264.27 3303
6265.02 3471
6265.76 3371
6266.51 3199
6267.26 2988
6268.01 3135
6268.75 3268
6269.50 3211
6270.25 3161
6270.99 3123
6271.74 3186
6272.49 3247
6273.24 3362
6273.98 3335
6274.73 3146
6275.48 3136
6276.23 3099
6276.97 3131
6277.72 3211
6278.47 3171
6279.22 3241
6279.96 3329
6280.71 3522
6281.46 3647
6282.21 3656
6282.96 3667
6283.70 3818
6284.45 3710
6285.20 3589
6285.95 3245
6286.70 3210
6287.45 3098
6288.19 2902
6288.94 2861
6289.69 2888
6290.44 2902
6291.19 2868
6291.94 2852
6292.68 2908
6293.43 2790
6294.18 2817
6294.93 2706
6295.68 2755
6296.43 2669
6297.18 2530
6297.93 2585
6298.67 2628
6299.42 2388
6300.17 2403
6300.92 2466
6301.67 2322
6302.42 2415
6303.17 2411
6303.92 2359
6304.67 2365
6305.42 2501
6306.17 2374
6306.92 2449
6307.67 2418
6308.41 2243
6309.16 2395
6309.91 2529
6310.66 2550
6311.41 2314
6312.16 2288
6312.91 2338
6313.66 2328
6314.41 2185
6315.16 2205
6315.91 2275
6316.66 2391
6317.41 2477
6318.16 2351
6318.91 2401
6319.66 2440
6320.41 2404
6321.16 2420
6321.91 2441
6322.66 2329
6323.41 2427
6324.16 2455
6324.92 2462
6325.67 2392
6326.42 2215
6327.17 2146
6327.92 2240
6328.67 2163
6329.42 2127
6330.17 2050
6330.92 2095
6331.67 2287
6332.42 2114
6333.17 2103
6333.92 2086
6334.68 2115
6335.43 2034
6336.18 1993
6336.93 1936
6337.68 2086
6338.43 2045
6339.18 2050
6339.93 2051
6340.69 1925
6341.44 1991
6342.19 1947
6342.94 2025
6343.69 1989
6344.44 1965
6345.20 2057
6345.95 1995
6346.70 1978
6347.45 1965
6348.20 1927
6348.95 1898
6349.71 1955
6350.46 1969
6351.21 1908
6351.96 1909
6352.71 1938
6353.47 2067
6354.22 2057
6354.97 2019
6355.72 2070
6356.48 2066
6357.23 2097
6357.98 2166
6358.73 2208
6359.49 2189
6360.24 2219
6360.99 2255
6361.74 2077
6362.50 2130
6363.25 2081
6364.00 2089
6364.76 1994
6365.51 1901
6366.26 1974
6367.01 1969
6367.77 1927
6368.52 1866
6369.27 1865
6370.03 1894
6370.78 1867
6371.53 1794
6372.29 1882
6373.04 1899
6373.79 1855
6374.55 1881
6375.30 2047
6376.05 2080
6376.81 1944
6377.56 1956
6378.31 1917
6379.07 1881
6379.82 1757
6380.58 1881
6381.33 1850
6382.08 1898
6382.84 1857
6383.59 1873
6384.35 1850
6385.10 1834
6385.85 1783
6386.61 1760
6387.36 1787
6388.12 1775
6388.87 1792
6389.62 1895
6390.38 1992
6391.13 1849
6391.89 1779
6392.64 1906
6393.40 1908
6394.15 2047
6394.91 1976
6395.66 2044
6396.42 1908
6397.17 1865
6397.93 1919
6398.68 1983
6399.44 1906
6400.19 1928
6400.95 1863
6401.70 1721
6402.46 1763
6403.21 1809
6403.97 1734
6404.72 1731
6405.48 1682
6406.23 1576
6406.99 1721
6407.74 1549
6408.50 1584
6409.25 1597
6410.01 1679
6410.76 1664
6411.52 1660
6412.28 1639
6413.03 1786
6413.79 1640
6414.54 1758
6415.30 1694
6416.05 1753
6416.81 1664
6417.57 1708
6418.32 1665
6419.08 1690
6419.83 1834
6420.59 1684
6421.35 1586
6422.10 1602
6422.86 1563
6423.62 1622
6424.37 1860
6425.13 1696
6425.89 1654
6426.64 1645
6427.40 1709
6428.15 1708
6428.91 1702
6429.67 1828
6430.42 1807
6431.18 1716
6431.94 1759
6432.70 1803
6433.45 1691
6434.21 1694
6434.97 1768
6435.72 1649
6436.48 1643
6437.24 1706
6437.99 1725
6438.75 1621
6439.51 1655
6440.27 1806
6441.02 1721
6441.78 1699
6442.54 1778
6443.30 1805
6444.05 1770
6444.81 1834
6445.57 1846
6446.33 1738
6447.08 1867
6447.84 1767
6448.60 1879
6449.36 1767
6450.12 1751
6450.87 1757
6451.63 1777
6452.39 1758
6453.15 1742
6453.91 1698
6454.66 1682
6455.42 1856
6456.18 1900
6456.94 1904
6457.70 1902
6458.46 1834
6459.21 1747
6459.97 1780
6460.73 1928
6461.49 1824
6462.25 1856
6463.01 1966
6463.77 1891
6464.52 1998
6465.28 1978
6466.04 1884
6466.80 1936
6467.56 2039
6468.32 1933
6469.08 1937
6469.84 2042
6470.60 2109
6471.36 2086
6472.11 2078
6472.87 2154
6473.63 2124
6474.39 2043
6475.15 2149
6475.91 2128
6476.67 2119
6477.43 2159
6478.19 2156
6478.95 2118
6479.71 2176
6480.47 2265
6481.23 2197
6481.99 2279
6482.75 2133
6483.51 2227
6484.27 2298
6485.03 2236
6485.79 2366
6486.55 2364
6487.31 2467
6488.07 2372
6488.83 2387
6489.59 2416
6490.35 2471
6491.11 2343
6491.87 2364
6492.63 2410
6493.39 2475
6494.15 2478
6494.91 2644
6495.67 2703
6496.43 2803
6497.19 2763
6497.95 2875
6498.71 3164
6499.48 3114
6500.24 3240
6501.00 3232
6501.76 3209
6502.52 3368
6503.28 3216
6504.04 3101
6504.80 3153
6505.56 3147
6506.32 2972
6507.09 3094
6507.85 3018
6508.61 3113
6509.37 3319
6510.13 3303
6510.89 3388
6511.65 3490
6512.42 3724
6513.18 3730
6513.94 3858
6514.70 3828
6515.46 4062
6516.22 4187
6516.99 4029
6517.75 3896
6518.51 3847
6519.27 3939
6520.03 3833
6520.80 3769
6521.56 3795
6522.32 3739
6523.08 3628
6523.84 3894
6524.61 4002
6525.37 4202
6526.13 4302
6526.89 4308
6527.66 4383
6528.42 4676
6529.18 4869
6529.94 5155
6530.71 5340
6531.47 5397
6532.23 5879
6533.00 5757
6533.76 5629
6534.52 5761
6535.28 5880
6536.05 5794
6536.81 6168
6537.57 6439
6538.34 7077
6539.10 8563
6539.86 10142
6540.63 11770
6541.39 13267
6542.15 14212
6542.92 14697
6543.68 14001
6544.44 13203
6545.21 11829
6545.97 9839
6546.73 8495
6547.50 7297
6548.26 6042
6549.02 5302
6549.79 4586
6550.55 4245
6551.31 3905
6552.08 3676
6552.84 3647
6553.61 3430
6554.37 3405
6555.13 3425
6555.90 3306
6556.66 3189
6557.43 3183
6558.19 3264
6558.96 3155
6559.72 3008
6560.48 2963
6561.25 2982
6562.01 3029
6562.78 2849
6563.54 2905
6564.31 2940
6565.07 2965
6565.84 3050
6566.60 3248
6567.37 3338
6568.13 3515
6568.90 3364
6569.66 3486
6570.43 3454
6571.19 3550
6571.96 3493
6572.72 3484
6573.49 3632
6574.25 3568
6575.02 3378
6575.78 3550
6576.55 3548
6577.31 3620
6578.08 3705
6578.84 3768
6579.61 3980
6580.37 4044
6581.14 4219
6581.91 4284
6582.67 4238
6583.44 4264
6584.20 4103
6584.97 4341
6585.73 4193
6586.50 4117
6587.27 4200
6588.03 4125
6588.80 4033
6589.56 3803
6590.33 3757
6591.10 3749
6591.86 3738
6592.63 3795
6593.39 3574
6594.16 3770
6594.93 3847
6595.69 4049
6596.46 3997
6597.23 4228
6597.99 4744
6598.76 4749
6599.53 4937
6600.29 5238
6601.06 5172
6601.83 5288
6602.59 5087
6603.36 5050
6604.13 4827
6604.89 4775
6605.66 4308
6606.43 3967
6607.20 3663
6607.96 3484
6608.73 3377
6609.50 3252
6610.26 3194
6611.03 3189
6611.80 3204
6612.57 3236
6613.33 3163
6614.10 3125
6614.87 3239
6615.64 3203
6616.40 3033
6617.17 3005
6617.94 3056
6618.71 3085
6619.48 2902
6620.24 2888
6621.01 2925
6621.78 2811
6622.55 2837
6623.32 2857
6624.08 2725
6624.85 2775
6625.62 2793
6626.39 2788
6627.16 2902
6627.92 2787
6628.69 2741
6629.46 2774
6630.23 2895
6631.00 2837
6631.77 2714
6632.54 2608
6633.30 2635
6634.07 2790
6634.84 2737
6635.61 2662
6636.38 2892
6637.15 2910
6637.92 3073
6638.69 3259
6639.45 3252
6640.22 3414
6640.99 3549
6641.76 3481
6642.53 3429
6643.30 3195
6644.07 3049
6644.84 2961
6645.61 2720
6646.38 2616
6647.15 2553
6647.92 2497
6648.69 2447
6649.46 2386
6650.22 2462
6650.99 2419
6651.76 2339
6652.53 2402
6653.30 2418
6654.07 2520
6654.84 2485
6655.61 2474
6656.38 2611
6657.15 2548
6657.92 2583
6658.69 2438
6659.46 2450
6660.23 2393
6661.00 2390
6661.77 2448
6662.54 2354
6663.31 2356
6664.09 2257
6664.86 2241
6665.63 2338
6666.40 2274
6667.17 2293
6667.94 2249
6668.71 2150
6669.48 2229
6670.25 2358
6671.02 2236
6671.79 2292
6672.56 2317
6673.33 2278
6674.10 2262
6674.88 2405
6675.65 2498
6676.42 2428
6677.19 2376
6677.96 2358
6678.73 2355
6679.50 2395
6680.27 2293
6681.05 2304
6681.82 2329
6682.59 2321
6683.36 2242
6684.13 2210
6684.90 2199
6685.67 2221
6686.45 2264
6687.22 2336
6687.99 2396
6688.76 2453
6689.53 2605
6690.31 2698
6691.08 2741
6691.85 2667
6692.62 2477
6693.39 2493
6694.17 2417
6694.94 2424
6695.71 2317
6696.48 2268
6697.25 2202
6698.03 2162
6698.80 2041
6699.57 2065
6700.34 2077
6701.12 1939
6701.89 1917
6702.66 1967
6703.43 2039
6704.21 1993
6704.98 1971
6705.75 1899
6706.53 1980
6707.30 2006
6708.07 2031
6708.84 2030
6709.62 2054
6710.39 2056
6711.16 2074
6711.94 2055
6712.71 2021
6713.48 2041
6714.26 1981
6715.03 1964
6715.80 1975
6716.58 2045
6717.35 1905
6718.12 1778
6718.90 1854
6719.67 1928
6720.45 1994
6721.22 1987
6721.99 1995
6722.77 1811
6723.54 1843
6724.31 1813
6725.09 1763
6725.86 1747
6726.64 1950
6727.41 1947
6728.18 1807
6728.96 1858
6729.73 1891
6730.51 1850
6731.28 1771
6732.06 1764
6732.83 1753
6733.60 1827
6734.38 1904
6735.15 1930
6735.93 1928
6736.70 1836
6737.48 1824
6738.25 1814
6739.03 1872
6739.80 1817
6740.58 1870
6741.35 1893
6742.13 1742
6742.90 1840
6743.68 1874
6744.45 1770
6745.23 1858
6746.00 1882
6746.78 1832
6747.55 1911
6748.33 1812
6749.10 1765
6749.88 1852
6750.65 1820
6751.43 1915
6752.20 1857
6752.98 1887
6753.75 1937
6754.53 1971
6755.31 2054
6756.08 2222
6756.86 2140
6757.63 2140
6758.41 2282
6759.19 2160
6759.96 2225
6760.74 2181
6761.51 2114
6762.29 1924
6763.07 1792
6763.84 1761
6764.62 1717
6765.39 1757
6766.17 1842
6766.95 1767
6767.72 1872
6768.50 1683
6769.28 1727
6770.05 1843
6770.83 1868
6771.61 1775
6772.38 1834
6773.16 1838
6773.94 1731
6774.71 1717
6775.49 1847
6776.27 1856
6777.04 1754
6777.82 1741
6778.60 1706
6779.37 1710
6780.15 1618
6780.93 1689
6781.71 1775
6782.48 1774
6783.26 1818
6784.04 1777
6784.81 1800
6785.59 1844
6786.37 1798
6787.15 1846
6787.92 1921
6788.70 1918
6789.48 1868
6790.26 1749
6791.04 1838
6791.81 1738
6792.59 1648
6793.37 1533
6794.15 1666
6794.92 1713
6795.70 1652
6796.48 1644
6797.26 1655
6798.04 1747
6798.81 1743
6799.59 1602
6800.37 1580
6801.15 1612
6801.93 1824
6802.71 1770
6803.48 1715
6804.26 1614
6805.04 1601
6805.82 1643
6806.60 1632
6807.38 1688
6808.16 1590
6808.94 1633
6809.71 1705
6810.49 1752
6811.27 1660
6812.05 1679
6812.83 1658
6813.61 1680
6814.39 1661
6815.17 1638
6815.95 1650
6816.73 1655
6817.50 1698
6818.28 1655
6819.06 1599
6819.84 1735
6820.62 1711
6821.40 1668
6822.18 1725
6822.96 1673
6823.74 1660
6824.52 1674
6825.30 1758
6826.08 1641
6826.86 1618
6827.64 1586
6828.42 1613
6829.20 1785
6829.98 1818
6830.76 1758
6831.54 1651
6832.32 1579
6833.10 1722
6833.88 1693
6834.66 1717
6835.44 1773
6836.22 1677
6837.00 1702
6837.78 1644
6838.56 1710
6839.34 1640
6840.12 1674
6840.90 1650
6841.68 1672
6842.46 1686
6843.24 1646
6844.03 1600
6844.81 1607
6845.59 1621
6846.37 1543
6847.15 1621
6847.93 1726
6848.71 1701
6849.49 1749
6850.27 1762
6851.05 1744
6851.84 1867
6852.62 1984
6853.40 2216
6854.18 2406
6854.96 2688
6855.74 2806
6856.52 3156
6857.30 3389
6858.09 3271
6858.87 3130
6859.65 2891
6860.43 2523
6861.21 2461
6861.99 2341
6862.78 2061
6863.56 1994
6864.34 1874
6865.12 1886
6865.90 1775
6866.69 1785
6867.47 1740
6868.25 1890
6869.03 1921
6869.82 1891
6870.60 1830
6871.38 1938
6872.16 1882
6872.94 1918
6873.73 1917
6874.51 1830
6875.29 1924
6876.07 1850
6876.86 1881
6877.64 1837
6878.42 1811
6879.21 1805
6879.99 1755
6880.77 1867
6881.55 1924
6882.34 1948
6883.12 1826
6883.90 1893
6884.69 2004
6885.47 2040
6886.25 2097
6887.04 2125
6887.82 2067
6888.60 2008
6889.39 2188
6890.17 2267
6890.95 2401
6891.74 2441
6892.52 2717
6893.30 2752
6894.09 2858
6894.87 2879
6895.65 2677
6896.44 2706
6897.22 2421
6898.01 2267
6898.79 2347
6899.57 2280
6900.36 2343
6901.14 2236
6901.93 2215
6902.71 2358
6903.49 2318
6904.28 2292
6905.06 2302
6905.85 2359
6906.63 2333
6907.42 2200
6908.20 2165
6908.98 2248
6909.77 2290
6910.55 2245
6911.34 2162
6912.12 2122
6912.91 2054
6913.69 2135
6914.48 2084
6915.26 2088
6916.05 2040
6916.83 1971
6917.62 2013
6918.40 2086
6919.19 2005
6919.97 1968
6920.76 2069
6921.54 2083
6922.33 1971
6923.11 1976
6923.90 2069
6924.68 2065
6925.47 2006
6926.25 2132
6927.04 1992
6927.82 2049
6928.61 1974
6929.40 2059
6930.18 2053
6930.97 2025
6931.75 2174
6932.54 2257
6933.32 2189
6934.11 2192
6934.90 2262
6935.68 2171
6936.47 2192
6937.25 2322
6938.04 2280
6938.83 2324
6939.61 2399
6940.40 2429
6941.19 2447
6941.97 2265
6942.76 2315
6943.54 2403
6944.33 2397
6945.12 2387
6945.90 2466
6946.69 2468
6947.48 2653
6948.26 2716
6949.05 2678
6949.84 2654
6950.62 2912
6951.41 2864
6952.20 2681
6952.99 2610
6953.77 2807
6954.56 2919
6955.35 2899
6956.13 2711
6956.92 2701
6957.71 2789
6958.50 2790
6959.28 2709
6960.07 2747
6960.86 3019
6961.64 3108
6962.43 3042
6963.22 3071
6964.01 3043
6964.80 3208
6965.58 3017
6966.37 3074
6967.16 3099
6967.95 3134
6968.73 3013
6969.52 2950
6970.31 3097
6971.10 3104
6971.89 3167
6972.67 3305
6973.46 3435
6974.25 3382
6975.04 3398
6975.83 3367
6976.62 3479
6977.40 3582
6978.19 3513
6978.98 3495
6979.77 3487
6980.56 3487
6981.35 3493
6982.13 3714
6982.92 3880
6983.71 3905
6984.50 4042
6985.29 4083
6986.08 4373
6986.87 4537
6987.66 5038
6988.45 5851
6989.23 6730
6990.02 7538
6990.81 8562
6991.60 9165
6992.39 9393
6993.18 9416
6993.97 8917
6994.76 8157
6995.55 7487
6996.34 6642
6997.13 5781
6997.92 5338
6998.71 4702
6999.50 4467
7000.29 4541
7001.07 4868
7001.86 5177
7002.65 5835
7003.44 6614
7004.23 7559
7005.02 8447
7005.81 9093
7006.60 9124
7007.39 8860
7008.18 8650
7008.97 7612
7009.76 6836
7010.55 6111
7011.34 5156
7012.14 4729
7012.93 4183
7013.72 3681
7014.51 3398
7015.30 3376
7016.09 3263
7016.88 3136
7017.67 3243
7018.46 3282
7019.25 3369
7020.04 3342
7020.83 3300
7021.62 3157
7022.41 3083
7023.20 3081
7024.00 2940
7024.79 2945
7025.58 2814
7026.37 2810
7027.16 2752
7027.95 2694
7028.74 2890
7029.53 2963
7030.32 2992
7031.12 3015
7031.91 2915
7032.70 2863
7033.49 2889
7034.28 2861
7035.07 2862
7035.87 2796
7036.66 2774
7037.45 2626
7038.24 2616
7039.03 2654
7039.82 2640
7040.62 2603
7041.41 2619
7042.20 2628
7042.99 2808
7043.78 2880
7044.58 2865
7045.37 3003
7046.16 2949
7046.95 2899
7047.75 2914
7048.54 2825
7049.33 2708
7050.12 2629
7050.92 2560
7051.71 2549
7052.50 2711
7053.29 2589
7054.09 2641
7054.88 2834
7055.67 2992
7056.46 2974
7057.26 2996
7058.05 2896
7058.84 2798
7059.64 2696
7060.43 2630
7061.22 2555
7062.02 2604
7062.81 2626
7063.60 2585
7064.39 2528
7065.19 2466
7065.98 2372
7066.77 2502
7067.57 2534
7068.36 2600
7069.16 2482
7069.95 2522
7070.74 2564
7071.54 2474
7072.33 2583
7073.12 2545
7073.92 2667
7074.71 2636
7075.51 2619
7076.30 2628
7077.09 2532
7077.89 2584
7078.68 2629
7079.48 2590
7080.27 2478
7081.06 2548
7081.86 2533
7082.65 2408
7083.45 2492
7084.24 2442
7085.04 2529
7085.83 2524
7086.62 2558
7087.42 2429
7088.21 2439
7089.01 2461
7089.80 2741
7090.60 2854
7091.39 3093
7092.19 3360
7092.98 3743
7093.78 3877
7094.57 3909
7095.37 3880
7096.16 3679
7096.96 3561
7097.75 3115
7098.55 2864
7099.34 2692
7100.14 2486
7100.93 2300
7101.73 2225
7102.52 2131
7103.32 2025
7104.11 2013
7104.91 1934
7105.71 1930
7106.50 1897
7107.30 1919
7108.09 1838
7108.89 1893
7109.68 1925
7110.48 1857
7111.28 1961
7112.07 1863
7112.87 1864
7113.66 1829
7114.46 1813
7115.26 1688
7116.05 1657
7116.85 1703
7117.65 1748
7118.44 1789
7119.24 1649
7120.03 1678
7120.83 1783
7121.63 1849
7122.42 1868
7123.22 1716
7124.02 1719
7124.81 1701
7125.61 1717
7126.41 1732
7127.20 1806
7128.00 1700
7128.80 1748
7129.59 1784
7130.39 1797
7131.19 1705
7131.99 1693
7132.78 1821
7133.58 1832
7134.38 1746
7135.17 1825
7135.97 1786
7136.77 1743
7137.57 1689
7138.36 1680
7139.16 1689
7139.96 1634
7140.76 1716
7141.55 1713
7142.35 1570
7143.15 1631
7143.95 1663
7144.74 1692
7145.54 1615
7146.34 1607
7147.14 1697
7147.94 1692
7148.73 1701
7149.53 1740
7150.33 1675
7151.13 1678
7151.93 1734
7152.72 1746
7153.52 1587
7154.32 1655
7155.12 1639
7155.92 1680
7156.72 1657
7157.51 1591
7158.31 1642
7159.11 1607
7159.91 1653
7160.71 1685
7161.51 1641
7162.31 1647
7163.11 1644
7163.90 1696
7164.70 1658
7165.50 1633
7166.30 1557
7167.10 1644
7167.90 1585
7168.70 1623
7169.50 1543
7170.30 1536
7171.10 1561
7171.90 1530
7172.69 1438
7173.49 1448
7174.29 1498
7175.09 1467
7175.89 1475
7176.69 1583
7177.49 1536
7178.29 1471
7179.09 1517
7179.89 1493
7180.69 1498
7181.49 1419
7182.29 1446
7183.09 1544
7183.89 1539
7184.69 1478
7185.49 1468
7186.29 1538
7187.09 1577
7187.89 1612
7188.69 1711
7189.49 1610
7190.29 1603
7191.09 1679
7191.89 1572
7192.69 1568
7193.49 1484
7194.29 1446
7195.09 1391
7195.89 1416
7196.70 1437
7197.50 1390
7198.30 1449
7199.10 1386
7199.90 1338
7200.70 1414
7201.50 1357
7202.30 1389
7203.10 1428
7203.90 1300
7204.70 1359
7205.51 1379
7206.31 1502
7207.11 1431
7207.91 1314
7208.71 1301
7209.51 1324
7210.31 1372
7211.12 1428
7211.92 1434
7212.72 1362
7213.52 1372
7214.32 1368
7215.12 1320
7215.92 1367
7216.73 1298
7217.53 1319
7218.33 1396
7219.13 1316
7219.93 1267
7220.74 1307
7221.54 1400
7222.34 1349
7223.14 1363
7223.94 1372
7224.75 1426
7225.55 1288
7226.35 1287
7227.15 1293
7227.96 1340
7228.76 1297
7229.56 1327
7230.36 1357
7231.17 1412
7231.97 1405
7232.77 1413
7233.57 1369
7234.38 1313
7235.18 1367
7235.98 1404
7236.79 1361
7237.59 1361
7238.39 1373
7239.19 1441
7240.00 1443
7240.80 1542
7241.60 1488
7242.41 1547
7243.21 1615
7244.01 1613
7244.82 1628
7245.62 1658
7246.42 1660
7247.23 1700
7248.03 1598
7248.83 1613
7249.64 1580
7250.44 1570
7251.25 1522
7252.05 1535
7252.85 1505
7253.66 1496
7254.46 1554
7255.27 1521
7256.07 1520
7256.87 1579
7257.68 1572
7258.48 1520
7259.29 1539
7260.09 1605
7260.89 1582
7261.70 1589
7262.50 1595
7263.31 1580
7264.11 1541
7264.92 1529
7265.72 1528
7266.53 1607
7267.33 1545
7268.13 1524
7268.94 1611
7269.74 1684
7270.55 1662
7271.35 1700
7272.16 1625
7272.96 1620
7273.77 1682
7274.57 1782
7275.38 1867
7276.18 1824
7276.99 1809
7277.79 1800
7278.60 1855
7279.40 1781
7280.21 1910
7281.01 1889
7281.82 1834
7282.63 1910
7283.43 1954
7284.24 2025
7285.04 2153
7285.85 2217
7286.65 2300
7287.46 2624
7288.27 2872
7289.07 3297
7289.88 3699
7290.68 3978
7291.49 4275
7292.29 4164
7293.10 3873
7293.91 3468
7294.71 3182
7295.52 2895
7296.33 2639
7297.13 2404
7297.94 2207
7298.74 2156
7299.55 2154
7300.36 2095
7301.16 1929
7301.97 1934
7302.78 1990
7303.58 1928
7304.39 1978
7305.20 1960
7306.00 2089
7306.81 1977
7307.62 2039
7308.42 1953
7309.23 1979
7310.04 1916
7310.84 2053
7311.65 2085
7312.46 2095
7313.27 2141
7314.07 2307
7314.88 2367
7315.69 2544
7316.50 2773
7317.30 2864
7318.11 2993
7318.92 2768
7319.72 2658
7320.53 2654
7321.34 2554
7322.15 2453
7322.96 2596
7323.76 2685
7324.57 2830
7325.38 3032
7326.19 3241
7326.99 3434
7327.80 3460
7328.61 3516
7329.42 3283
7330.23 3049
7331.03 2888
7331.84 2715
7332.65 2485
7333.46 2196
7334.27 2206
7335.08 2112
7335.88 1955
7336.69 1960
7337.50 1940
7338.31 2062
7339.12 2057
7339.93 1985
7340.74 1880
7341.54 1863
7342.35 1911
7343.16 1807
7343.97 1996
7344.78 2116
7345.59 2032
7346.40 2087
7347.21 2068
7348.02 2064
7348.82 2123
7349.63 2146
7350.44 2066
7351.25 2031
7352.06 2088
7352.87 2043
7353.68 2075
7354.49 2121
7355.30 2115
7356.11 2054
7356.92 1984
7357.73 1950
7358.54 1996
7359.35 1938
7360.16 1882
7360.97 1883
7361.78 1920
7362.59 2015
7363.40 2000
7364.21 1977
7365.02 1898
7365.83 1976
7366.64 2126
7367.45 1983
7368.26 2018
7369.07 2021
7369.88 2040
7370.69 1991
7371.50 2034
7372.31 2115
7373.12 2174
7373.93 2113
7374.74 1983
7375.55 2036
7376.36 2026
7377.17 2006
7377.98 2061
7378.79 2076
7379.60 2057
7380.42 1996
7381.23 2067
7382.04 2304
7382.85 2451
7383.66 2486
7384.47 2552
7385.28 2785
7386.09 3044
7386.90 3237
7387.71 3075
7388.53 3182
7389.34 3363
7390.15 2988
7390.96 2751
7391.77 2726
7392.58 2556
7393.39 2327
7394.21 2206
7395.02 2148
7395.83 2157
7396.64 1961
7397.45 1959
7398.27 2022
7399.08 2066
7399.89 2017
7400.70 1975
7401.51 2135
7402.33 2145
7403.14 2353
7403.95 2484
7404.76 2655
7405.57 2733
7406.39 2715
7407.20 2897
7408.01 2825
7408.82 2721
7409.64 2624
7410.45 2600
7411.26 2568
7412.07 2566
7412.89 2541
7413.70 2542
7414.51 2394
7415.32 2255
7416.14 2215
7416.95 2251
7417.76 2180
7418.58 2029
7419.39 1960
7420.20 1956
7421.02 1862
7421.83 1839
7422.64 1900
7423.45 1823
7424.27 1667
7425.08 1732
7425.89 1665
7426.71 1704
7427.52 1653
7428.33 1552
7429.15 1704
7429.96 1712
7430.78 1626
7431.59 1615
7432.40 1498
7433.22 1611
7434.03 1705
7434.84 1625
7435.66 1498
7436.47 1537
7437.29 1619
7438.10 1596
7438.91 1607
7439.73 1448
7440.54 1411
7441.36 1558
7442.17 1562
7442.99 1652
7443.80 1571
7444.61 1541
7445.43 1542
7446.24 1614
7447.06 1627
7447.87 1563
7448.69 1561
7449.50 1543
7450.32 1533
7451.13 1573
7451.95 1512
7452.76 1523
7453.58 1534
7454.39 1513
7455.21 1427
7456.02 1464
7456.84 1524
7457.65 1451
7458.47 1483
7459.28 1469
7460.10 1496
7460.91 1581
7461.73 1459
7462.54 1401
7463.36 1418
7464.17 1432
7464.99 1404
7465.80 1397
7466.62 1356
7467.44 1466
7468.25 1427
7469.07 1421
7469.88 1359
7470.70 1392
7471.51 1394
7472.33 1406
7473.15 1407
7473.96 1423
7474.78 1381
7475.59 1436
7476.41 1408
7477.23 1392
7478.04 1375
7478.86 1361
7479.67 1403
7480.49 1428
7481.31 1369
7482.12 1295
7482.94 1302
7483.76 1389
7484.57 1319
7485.39 1181
7486.21 1261
7487.02 1264
7487.84 1306
7488.66 1292
7489.47 1231
7490.29 1253
7491.11 1310
7491.92 1282
7492.74 1282
7493.56 1188
7494.38 1214
7495.19 1279
7496.01 1328
7496.83 1330
7497.64 1178
7498.46 1219
7499.28 1193
7500.10 1145
7500.91 1212
7501.73 1145
7502.55 1142
7503.37 1148
7504.18 1180
7505.00 1220
7505.82 1266
7506.64 1201
7507.46 1168
7508.27 1161
7509.09 1167
7509.91 1140
7510.73 1129
7511.55 1122
7512.36 1122
7513.18 1083
7514.00 1156
7514.82 1125
7515.64 1158
7516.45 1068
7517.27 983
7518.09 1120
7518.91 1116
7519.73 1103
7520.55 1217
7521.37 1178
7522.18 1145
7523.00 1174
7523.82 1055
7524.64 1045
7525.46 1144
7526.28 1157
7527.10 1129
7527.92 1162
7528.74 1078
7529.55 1106
7530.37 1103
7531.19 1042
7532.01 1053
7532.83 1073
7533.65 1155
7534.47 1120
7535.29 1116
7536.11 1112
7536.93 1131
7537.75 1106
7538.57 1089
7539.39 1175
7540.21 1080
7541.03 1095
7541.84 1151
7542.66 1117
7543.48 1097
7544.30 1120
7545.12 1116
7545.94 1080
7546.76 1036
7547.58 1058
7548.40 1045
7549.22 1048
7550.04 1051
7550.86 1093
7551.68 1030
7552.51 1123
7553.33 1184
7554.15 1085
7554.97 1061
7555.79 1117
7556.61 1123
7557.43 1105
7558.25 980
7559.07 994
7559.89 1049
7560.71 1023
7561.53 1025
7562.35 1018
7563.17 1108
7563.99 1094
7564.81 1100
7565.64 1131
7566.46 1123
7567.28 1006
7568.10 1001
7568.92 1058
7569.74 1129
7570.56 1089
7571.38 1094
7572.21 1073
7573.03 1030
7573.85 1001
7574.67 1073
7575.49 1000
7576.31 1021
7577.13 1073
7577.96 963
7578.78 1020
7579.60 1096
7580.42 1026
7581.24 1028
7582.07 1023
7582.89 1018
7583.71 1021
7584.53 977
7585.35 1013
7586.18 973
7587.00 1046
7587.82 1093
7588.64 1014
7589.46 1092
7590.29 1076
7591.11 1044
7591.93 1002
7592.75 1140
7593.58 1155
7594.40 1030
7595.22 1089
7596.04 1081
7596.87 1060
7597.69 1042
7598.51 1072
7599.34 1041
7600.16 1134
7600.98 1142
7601.80 1116
7602.63 998
7603.45 1036
7604.27 1100
7605.10 1068
7605.92 1142
7606.74 1125
7607.57 1173
7608.39 1230
7609.21 1199
7610.04 1098
7610.86 1191
7611.68 1188
7612.51 1290
7613.33 1267
7614.15 1252
7614.98 1191
7615.80 1177
7616.62 1151
7617.45 1082
7618.27 1119
7619.10 1158
7619.92 1142
7620.74 1155
7621.57 1139
7622.39 1178
7623.22 1243
7624.04 1249
7624.86 1241
7625.69 1286
7626.51 1267
7627.34 1257
7628.16 1226
7628.99 1208
7629.81 1104
7630.64 1128
7631.46 1067
7632.28 1102
7633.11 1177
7633.93 1148
7634.76 1230
7635.58 1258
7636.41 1303
7637.23 1294
7638.06 1407
7638.88 1368
7639.71 1356
7640.53 1297
7641.36 1242
7642.18 1195
7643.01 1194
7643.83 1165
7644.66 1114
7645.48 1108
7646.31 1097
7647.14 1030
7647.96 1010
7648.79 1042
7649.61 1075
7650.44 1000
7651.26 1044
7652.09 1074
7652.91 1027
7653.74 1034
7654.57 1016
7655.39 1014
7656.22 1031
7657.04 1032
7657.87 985
7658.70 923
7659.52 1022
7660.35 981
7661.17 995
7662.00 1001
7662.83 992
7663.65 1036
7664.48 1019
7665.31 1022
7666.13 1023
7666.96 1141
7667.79 1069
7668.61 1033
7669.44 945
7670.27 1000
7671.09 1043
7671.92 1031
7672.75 1001
7673.57 1084
7674.40 962
7675.23 1034
7676.05 969
7676.88 988
7677.71 987
7678.53 916
7679.36 1028
7680.19 1063
7681.02 1028
7681.84 1015
7682.67 1057
7683.50 1018
7684.33 919
7685.15 964
7685.98 956
7686.81 980
7687.64 1047
7688.46 992
7689.29 956
7690.12 1006
7690.95 1055
7691.77 1030
7692.60 994
7693.43 1035
7694.26 1034
7695.09 1118
7695.91 1064
7696.74 1053
7697.57 977
7698.40 971
7699.23 1007
7700.06 1005
7700.88 979
7701.71 929
7702.54 987
7703.37 999
7704.20 1041
7705.03 1026
7705.85 1050
7706.68 975
7707.51 934
7708.34 1042
7709.17 1137
7710.00 1031
7710.83 1020
7711.66 1032
7712.48 1072
7713.31 1060
7714.14 1045
7714.97 1015
7715.80 1057
7716.63 1149
7717.46 1049
7718.29 945
7719.12 976
7719.95 1044
7720.78 1011
7721.61 979
7722.44 970
7723.27 959
7724.09 1027
7724.92 1061
7725.75 984
7726.58 988
7727.41 983
7728.24 988
7729.07 1037
7729.90 1008
7730.73 979
7731.56 1018
7732.39 958
7733.22 981
7734.05 1075
7734.88 1105
7735.71 1019
7736.54 1128
7737.37 1046
7738.20 1049
7739.03 1074
7739.86 1101
7740.70 1163
7741.53 1058
7742.36 1088
7743.19 1025
7744.02 1037
7744.85 1087
7745.68 1090
7746.51 1112
7747.34 1130
7748.17 1162
7749.00 1159
7749.83 1230
7750.66 1272
7751.50 1365
7752.33 1371
7753.16 1507
7753.99 1592
7754.82 1669
7755.65 1660
7756.48 1458
7757.31 1452
7758.15 1381
7758.98 1311
7759.81 1259
7760.64 1222
7761.47 1226
7762.30 1169
7763.13 1172
7763.97 1222
7764.80 1302
7765.63 1260
7766.46 1133
7767.29 1179
7768.13 1121
7768.96 1134
7769.79 1123
7770.62 1154
7771.45 1061
7772.29 1150
7773.12 1092
7773.95 1080
7774.78 1118
7775.62 1067
7776.45 990
7777.28 1011
7778.11 1114
7778.95 1065
7779.78 1028
7780.61 1020
7781.44 990
7782.28 1050
7783.11 994
7783.94 1175
7784.77 1163
7785.61 1030
7786.44 965
7787.27 1110
7788.11 1058
7788.94 1029
7789.77 1100
7790.61 1078
7791.44 1126
7792.27 1161
7793.10 1122
7793.94 1107
7794.77 1039
7795.60 1053
7796.44 1108
7797.27 1074
7798.11 1024
7798.94 1000
7799.77 1076
7800.61 1170
7801.44 1104
7802.27 1011
7803.11 1086
7803.94 1073
7804.78 1170
7805.61 1161
7806.44 1184
7807.28 1215
7808.11 1173
7808.95 1144
7809.78 1166
7810.61 1144
7811.45 1201
7812.28 1155
7813.12 1134
7813.95 1193
7814.79 1146
7815.62 1203
7816.45 1204
7817.29 1198
7818.12 1183
7818.96 1235
7819.79 1185
7820.63 1300
7821.46 1377
7822.30 1368
7823.13 1331
7823.97 1255
7824.80 1270
7825.64 1217
7826.47 1244
7827.31 1299
7828.14 1326
7828.98 1293
7829.81 1278
7830.65 1246
7831.48 1251
7832.32 1205
7833.15 1255
7833.99 1253
7834.83 1271
7835.66 1125
7836.50 1188
7837.33 1181
7838.17 1272
7839.00 1238
7839.84 1172
7840.68 1230
7841.51 1242
7842.35 1229
7843.18 1261
7844.02 1225
7844.86 1253
7845.69 1338
7846.53 1180
7847.36 1194
7848.20 1248
7849.04 1268
7849.87 1135
7850.71 1116
7851.55 1136
7852.38 1141
7853.22 1153
7854.05 1102
7854.89 1146
7855.73 1023
7856.56 1078
7857.40 1125
7858.24 1116
7859.08 1098
7859.91 1145
7860.75 1289
7861.59 1222
7862.42 1117
7863.26 1187
7864.10 1203
7864.93 1174
7865.77 1186
7866.61 1138
7867.45 1179
7868.28 1157
7869.12 1149
7869.96 1127
7870.80 1137
7871.63 1007
7872.47 1022
7873.31 1041
7874.15 1069
7874.98 1165
7875.82 1157
7876.66 1155
7877.50 1134
7878.33 1144
7879.17 1145
7880.01 1151
7880.85 1104
7881.69 1105
7882.52 1162
7883.36 1232
7884.20 1187
7885.04 1157
7885.88 1180
7886.71 1218
7887.55 1144
7888.39 1082
7889.23 1216
7890.07 1246
7890.91 1227
7891.75 1171
7892.58 1240
7893.42 1220
7894.26 1147
7895.10 1258
7895.94 1242
7896.78 1181
7897.62 1263
7898.46 1282
7899.29 1263
7900.13 1191
7900.97 1165
7901.81 1218
7902.65 1233
7903.49 1232
7904.33 1294
7905.17 1243
7906.01 1212
7906.85 1198
7907.69 1279
7908.53 1288
7909.37 1246
7910.21 1188
7911.04 1279
7911.88 1223
7912.72 1132
7913.56 1091
7914.40 1108
7915.24 1098
7916.08 1020
7916.92 1092
7917.76 1115
7918.60 1161
7919.44 1137
7920.28 1162
7921.12 1284
7921.96 1363
7922.80 1477
7923.64 1390
7924.48 1410
7925.32 1422
7926.16 1286
7927.01 1275
7927.85 1313
7928.69 1350
7929.53 1256
7930.37 1119
7931.21 1069
7932.05 1079
7932.89 1063
7933.73 958
7934.57 1061
7935.41 1039
7936.25 1019
7937.09 990
7937.93 1024
7938.78 1017
7939.62 1001
7940.46 984
7941.30 991
7942.14 988
7942.98 972
7943.82 972
7944.66 1029
7945.51 993
7946.35 986
7947.19 1097
7948.03 1077
7948.87 1110
7949.71 1174
7950.56 1078
7951.40 1100
7952.24 1074
7953.08 1074
7953.92 1133
7954.76 1132
7955.61 1093
7956.45 1131
7957.29 1055
7958.13 1035
7958.97 1049
7959.82 1122
7960.66 1079
7961.50 1010
7962.34 1082
7963.19 1030
7964.03 1076
7964.87 964
7965.71 1034
7966.56 1028
7967.40 1030
7968.24 1055
7969.08 1063
7969.93 1037
7970.77 970
7971.61 988
7972.45 998
7973.30 954
7974.14 1025
7974.98 1178
7975.83 1105
7976.67 1055
7977.51 1000
7978.36 1043
7979.20 944
7980.04 1010
7980.89 1065
7981.73 1055
7982.57 1049
7983.42 1035
7984.26 962
7985.10 1050
7985.95 1018
7986.79 1015
7987.63 1024
7988.48 1045
7989.32 1069
7990.16 1029
7991.01 983
7991.85 1023
7992.70 924
7993.54 906
7994.38 1000
7995.23 1044
7996.07 1019
7996.92 951
7997.76 917
7998.60 1021
7999.45 990
8000.29 899
8001.14 888
8001.98 919
8002.83 938
8003.67 875
8004.52 834
8005.36 967
8006.20 929
8007.05 1002
8007.89 962
8008.74 954
8009.58 880
8010.43 884
8011.27 942
8012.12 935
8012.96 920
8013.81 840
8014.65 916
8015.50 892
8016.34 971
8017.19 958
8018.03 908
8018.88 850
8019.72 917
8020.57 913
8021.42 903
8022.26 824
8023.11 868
8023.95 884
8024.80 921
8025.64 887
8026.49 873
8027.33 875
8028.18 926
8029.03 901
8029.87 854
8030.72 831
8031.56 847
8032.41 814
8033.26 839
8034.10 849
8034.95 836
8035.79 851
8036.64 871
8037.49 921
8038.33 893
8039.18 833
8040.03 883
8040.87 900
8041.72 906
8042.57 842
8043.41 905
8044.26 826
8045.11 843
8045.95 858
8046.80 869
8047.65 756
8048.49 835
8049.34 884
8050.19 957
8051.03 848
8051.88 815
8052.73 889
8053.58 884
8054.42 880
8055.27 922
8056.12 866
8056.96 918
8057.81 857
8058.66 888
8059.51 854
8060.35 802
8061.20 818
8062.05 817
8062.90 848
8063.74 854
8064.59 871
8065.44 884
8066.29 878
8067.14 777
8067.98 811
8068.83 895
8069.68 903
8070.53 962
8071.38 894
8072.22 900
8073.07 818
8073.92 865
8074.77 896
8075.62 835
8076.46 803
8077.31 794
8078.16 778
8079.01 827
8079.86 848
8080.71 759
8081.56 748
8082.40 784
8083.25 827
8084.10 834
8084.95 832
8085.80 801
8086.65 832
8087.50 780
8088.35 819
8089.19 762
8090.04 803
8090.89 888
8091.74 853
8092.59 860
8093.44 827
8094.29 818
8095.14 787
8095.99 766
8096.84 803
8097.69 841
8098.54 804
8099.39 813
8100.24 841
8101.09 842
8101.94 888
8102.79 838
8103.63 870
8104.48 915
8105.33 836
8106.18 822
8107.03 861
8107.88 830
8108.73 849
8109.58 801
8110.43 818
8111.28 781
8112.14 805
8112.99 835
8113.84 781
8114.69 746
8115.54 782
8116.39 851
8117.24 834
8118.09 798
8118.94 794
8119.79 845
8120.64 842
8121.49 795
8122.34 821
8123.19 776
8124.04 816
8124.89 863
8125.74 867
8126.60 795
8127.45 896
8128.30 870
8129.15 854
8130.00 791
8130.85 745
8131.70 810
8132.55 893
8133.40 849
8134.26 899
8135.11 892
8135.96 889
8136.81 801
8137.66 814
8138.51 873
8139.37 903
8140.22 933
8141.07 872
8141.92 867
8142.77 888
8143.62 891
8144.48 977
8145.33 1001
8146.18 937
8147.03 897
8147.88 954
8148.74 934
8149.59 914
8150.44 949
8151.29 953
8152.15 952
8153.00 873
8153.85 917
8154.70 856
8155.56 906
8156.41 937
8157.26 853
8158.11 920
8158.97 946
8159.82 918
8160.67 901
8161.52 1097
8162.38 1013
8163.23 1031
8164.08 982
8164.94 942
8165.79 976
8166.64 883
8167.49 952
8168.35 912
8169.20 967
8170.05 884
8170.91 871
8171.76 918
8172.61 916
8173.47 882
8174.32 819
8175.17 851
8176.03 896
8176.88 888
8177.74 928
8178.59 930
8179.44 933
8180.30 882
8181.15 856
8182.00 909
8182.86 815
8183.71 902
8184.57 834
8185.42 887
8186.27 827
8187.13 869
8187.98 840
8188.84 791
8189.69 837
8190.55 791
8191.40 834
8192.25 874
8193.11 856
8193.96 862
8194.82 794
8195.67 775
8196.53 763
8197.38 743
8198.24 749
8199.09 823
8199.95 811
8200.80 791
8201.66 846
8202.51 825
8203.37 858
8204.22 837
8205.08 794
8205.93 837
8206.79 808
8207.64 866
8208.50 937
8209.35 902
8210.21 804
8211.06 770
8211.92 839
8212.77 809
8213.63 801
8214.48 851
8215.34 803
8216.20 855
8217.05 814
8217.91 847
8218.76 860
8219.62 770
8220.48 810
8221.33 883
8222.19 850
8223.04 782
8223.90 833
8224.76 922
8225.61 991
8226.47 907
8227.32 926
8228.18 932
8229.04 927
8229.89 1013
8230.75 992
8231.61 952
8232.46 997
8233.32 1010
8234.18 806
8235.03 814
8235.89 791
8236.75 774
8237.60 789
8238.46 833
8239.32 834
8240.17 834
8241.03 834
8241.89 917
8242.74 899
8243.60 874
8244.46 797
8245.32 802
8246.17 764
8247.03 761
8247.89 799
8248.74 869
8249.60 836
8250.46 785
8251.32 866
8252.17 834
8253.03 819
8253.89 856
8254.75 854
8255.60 838
8256.46 878
8257.32 806
8258.18 834
8259.04 870
8259.89 899
8260.75 793
8261.61 828
8262.47 907
8263.33 801
8264.18 717
8265.04 746
8265.90 837
8266.76 766
8267.62 704
8268.48 769
8269.33 730
8270.19 760
8271.05 751
8271.91 719
8272.77 827
8273.63 783
8274.49 776
8275.34 752
8276.20 767
8277.06 811
8277.92 811
8278.78 848
8279.64 847
8280.50 874
8281.36 890
8282.22 831
8283.08 834
8283.93 836
8284.79 848
8285.65 890
8286.51 927
8287.37 812
8288.23 788
8289.09 783
8289.95 827
8290.81 832
8291.67 832
8292.53 804
8293.39 930
8294.25 889
8295.11 793
8295.97 802
8296.83 875
8297.69 861
8298.55 871
8299.41 868
8300.27 895
8301.13 855
8301.99 874
8302.85 916
8303.71 831
8304.57 882
8305.43 817
8306.29 844
8307.15 837
8308.01 810
8308.87 814
8309.73 793
8310.59 826
8311.45 876
8312.31 838
8313.17 838
8314.03 900
8314.90 826
8315.76 783
8316.62 816
8317.48 884
8318.34 876
8319.20 881
8320.06 857
8320.92 873
8321.78 858
8322.64 888
8323.51 903
8324.37 910
8325.23 945
8326.09 919
8326.95 868
8327.81 848
8328.67 787
8329.54 909
8330.40 964
8331.26 919
8332.12 942
8332.98 881
8333.84 823
8334.71 858
8335.57 876
8336.43 874
8337.29 918
8338.15 813
8339.02 891
8339.88 830
8340.74 827
8341.60 927
8342.46 868
8343.33 780
8344.19 848
8345.05 926
8345.91 950
8346.78 886
8347.64 922
8348.50 849
8349.36 873
8350.23 823
8351.09 895
8351.95 877
8352.81 896
8353.68 825
8354.54 851
8355.40 860
8356.27 885
8357.13 919
8357.99 888
8358.86 884
8359.72 900
8360.58 932
8361.44 928
8362.31 910
8363.17 936
8364.03 922
8364.90 906
8365.76 896
8366.63 912
8367.49 919
8368.35 905
8369.22 882
8370.08 971
8370.94 969
8371.81 936
8372.67 1018
8373.53 979
8374.40 919
8375.26 983
8376.13 913
8376.99 953
8377.85 966
8378.72 897
8379.58 867
8380.45 924
8381.31 976
8382.18 1033
8383.04 957
8383.90 902
8384.77 1017
8385.63 1078
8386.50 974
8387.36 984
8388.23 964
8389.09 1016
8389.96 1103
8390.82 1050
8391.69 1085
8392.55 1059
8393.42 1039
8394.28 1005
8395.15 894
8396.01 992
8396.88 1111
8397.74 1134
8398.61 1099
8399.47 983
8400.34 1123
8401.20 1153
8402.07 1155
8402.93 1094
8403.80 1083
8404.66 1084
8405.53 1084
8406.39 1197
8407.26 1138
8408.12 1140
8408.99 1140
8409.86 1171
8410.72 1175
8411.59 1185
8412.45 1172
8413.32 1169
8414.19 1120
8415.05 1132
8415.92 1098
8416.78 1219
8417.65 1260
8418.52 1195
8419.38 1180
8420.25 1259
8421.11 1164
8421.98 1222
8422.85 1284
8423.71 1263
8424.58 1215
8425.45 1302
8426.31 1296
8427.18 1387
8428.05 1362
8428.91 1308
8429.78 1333
8430.65 1273
8431.51 1386
8432.38 1459
8433.25 1437
8434.11 1480
8434.98 1541
8435.85 1486
8436.72 1452
8437.58 1463
8438.45 1526
8439.32 1521
8440.18 1495
8441.05 1573
8441.92 1496
8442.79 1538
8443.65 1555
8444.52 1674
8445.39 1707
8446.26 1732
8447.12 1728
8447.99 1734
8448.86 1972
8449.73 1906
8450.60 1884
8451.46 1926
8452.33 1947
8453.20 1942
8454.07 1866
8454.94 1863
8455.80 1934
8456.67 1919
8457.54 2015
8458.41 2289
8459.28 2332
8460.14 2605
8461.01 2845
8461.88 3114
8462.75 3311
8463.62 3564
8464.49 3639
8465.36 3565
8466.22 3396
8467.09 3207
8467.96 2933
8468.83 2786
8469.70 2518
8470.57 2503
8471.44 2477
8472.31 2484
8473.17 2713
8474.04 3115
8474.91 3843
8475.78 4463
8476.65 5140
8477.52 5457
8478.39 5570
8479.26 5219
8480.13 4765
8481.00 4392
8481.87 3709
8482.74 3210
8483.61 2790
8484.48 2439
8485.34 2160
8486.21 1904
8487.08 1899
8487.95 1783
8488.82 1668
8489.69 1656
8490.56 1683
8491.43 1594
8492.30 1612
8493.17 1704
8494.04 1600
8494.91 1489
8495.78 1454
8496.65 1505
8497.52 1590
8498.39 1516
8499.26 1439
8500.13 1495
8501.01 1537
8501.88 1557
8502.75 1577
8503.62 1605
8504.49 1572
8505.36 1510
8506.23 1489
8507.10 1560
8507.97 1499
8508.84 1396
8509.71 1444
8510.58 1467
8511.45 1546
8512.32 1570
8513.20 1672
8514.07 1742
8514.94 1858
8515.81 1780
8516.68 1710
8517.55 1710
8518.42 1657
8519.29 1673
8520.17 1635
8521.04 1609
8521.91 1569
8522.78 1467
8523.65 1413
8524.52 1410
8525.39 1473
8526.27 1536
8527.14 1496
8528.01 1406
8528.88 1401
8529.75 1385
8530.63 1380
8531.50 1423
8532.37 1376
8533.24 1493
8534.11 1440
8534.99 1499
8535.86 1592
8536.73 1626
8537.60 1573
8538.47 1557
8539.35 1627
8540.22 1642
8541.09 1608
8541.96 1591
8542.84 1617
8543.71 1576
8544.58 1594
8545.46 1582
8546.33 1574
8547.20 1627
8548.07 1627
8548.95 1589
8549.82 1606
8550.69 1567
8551.57 1564
8552.44 1575
8553.31 1502
8554.18 1571
8555.06 1664
8555.93 1634
8556.80 1611
8557.68 1581
8558.55 1550
8559.42 1699
8560.30 1735
8561.17 1661
8562.04 1710
8562.92 1736
8563.79 1601
8564.67 1501
8565.54 1514
8566.41 1443
8567.29 1405
8568.16 1379
8569.03 1410
8569.91 1402
8570.78 1371
8571.66 1356
8572.53 1312
8573.40 1310
8574.28 1310
8575.15 1290
8576.03 1286
8576.90 1232
8577.78 1328
8578.65 1342
8579.52 1242
8580.40 1257
8581.27 1274
8582.15 1279
8583.02 1270
8583.90 1278
8584.77 1268
8585.65 1184
8586.52 1203
8587.40 1237
8588.27 1259
8589.15 1251
8590.02 1246
8590.90 1221
8591.77 1315
8592.65 1236
8593.52 1283
8594.40 1180
8595.27 1210
8596.15 1210
8597.02 1219
8597.90 1224
8598.77 1145
8599.65 1177
8600.52 1175
8601.40 1185
8602.28 1197
8603.15 1195
8604.03 1132
8604.90 1185
8605.78 1240
8606.65 1270
8607.53 1219
8608.41 1156
8609.28 1246
8610.16 1206
8611.03 1250
8611.91 1210
8612.79 1279
8613.66 1202
8614.54 1196
8615.41 1176
8616.29 1257
8617.17 1225
8618.04 1275
8618.92 1282
8619.80 1231
8620.67 1196
8621.55 1299
8622.43 1257
8623.30 1167
8624.18 1255
8625.06 1277
8625.93 1301
8626.81 1291
8627.69 1277
8628.56 1218
8629.44 1247
8630.32 1217
8631.20 1347
8632.07 1387
8632.95 1311
8633.83 1333
8634.70 1323
8635.58 1307
8636.46 1397
8637.34 1410
8638.21 1345
8639.09 1395
8639.97 1409
8640.85 1508
8641.72 1436
8642.60 1430
8643.48 1400
8644.36 1347
8645.23 1365
8646.11 1422
8646.99 1461
8647.87 1474
8648.75 1517
8649.62 1582
8650.50 1525
8651.38 1560
8652.26 1474
8653.14 1482
8654.01 1497
8654.89 1486
8655.77 1532
8656.65 1568
8657.53 1556
8658.41 1500
8659.29 1597
8660.16 1628
8661.04 1598
8661.92 1631
8662.80 1723
8663.68 1608
8664.56 1664
8665.44 1734
8666.31 1750
8667.19 1691
8668.07 1669
8668.95 1728
8669.83 1636
8670.71 1706
8671.59 1617
8672.47 1573
8673.35 1631
8674.23 1599
8675.11 1772
8675.99 1770
8676.86 1761
8677.74 2027
8678.62 2152
8679.50 2351
8680.38 2620
8681.26 2698
8682.14 2666
8683.02 2724
8683.90 2556
8684.78 2538
8685.66 2428
8686.54 2279
8687.42 2265
8688.30 2172
8689.18 2011
8690.06 1927
8690.94 1848
8691.82 1921
8692.70 1914
8693.58 1810
8694.46 2016
8695.34 2277
8696.22 2561
8697.10 2890
8697.98 3213
8698.86 3684
8699.74 3841
8700.62 3985
8701.51 4031
8702.39 3753
8703.27 3372
8704.15 2965
8705.03 2691
8705.91 2253
8706.79 2144
8707.67 2011
8708.55 1829
8709.43 1677
8710.31 1602
8711.20 1477
8712.08 1483
8712.96 1492
8713.84 1471
8714.72 1492
8715.60 1333
8716.48 1357
8717.36 1320
8718.25 1301
8719.13 1259
8720.01 1345
8720.89 1453
8721.77 1349
8722.65 1226
8723.54 1228
8724.42 1347
8725.30 1334
8726.18 1375
8727.06 1401
8727.95 1423
8728.83 1376
8729.71 1354
8730.59 1340
8731.47 1375
8732.36 1417
8733.24 1357
8734.12 1410
8735.00 1449
8735.89 1430
8736.77 1425
8737.65 1486
8738.53 1491
8739.42 1509
8740.30 1477
8741.18 1444
8742.06 1468
8742.95 1377
8743.83 1351
8744.71 1276
8745.59 1258
8746.48 1318
8747.36 1299
8748.24 1262
8749.13 1319
8750.01 1216
8750.89 1229
8751.78 1296
8752.66 1178
8753.54 1185
8754.43 1285
8755.31 1299
8756.19 1275
8757.08 1327
8757.96 1293
8758.84 1338
8759.73 1299
8760.61 1319
8761.49 1322
8762.38 1418
8763.26 1389
8764.15 1382
8765.03 1374
8765.91 1413
8766.80 1419
8767.68 1347
8768.57 1388
8769.45 1355
8770.33 1326
8771.22 1284
8772.10 1310
8772.99 1242
8773.87 1340
8774.75 1327
8775.64 1203
8776.52 1242
8777.41 1327
8778.29 1299
8779.18 1275
8780.06 1317
8780.95 1258
8781.83 1276
8782.72 1271
8783.60 1242
8784.49 1319
8785.37 1335
8786.26 1363
8787.14 1270
8788.03 1284
8788.91 1233
8789.80 1228
8790.68 1220
8791.57 1267
8792.45 1302
8793.34 1263
8794.22 1194
8795.11 1272
8795.99 1301
8796.88 1295
8797.76 1287
8798.65 1285
8799.53 1241
8800.42 1208
8801.31 1215
8802.19 1270
8803.08 1226
8803.96 1221
8804.85 1192
8805.74 1203
8806.62 1131
8807.51 1164
8808.39 1096
8809.28 1077
8810.17 1101
8811.05 1042
8811.94 1019
8812.82 1040
8813.71 1073
8814.60 1119
8815.48 1001
8816.37 1000
8817.26 986
8818.14 961
8819.03 986
8819.92 1057
8820.80 1000
8821.69 933
8822.58 1051
8823.46 1019
8824.35 1039
8825.24 1031
8826.12 989
8827.01 1015
8827.90 970
8828.78 984
8829.67 1044
8830.56 1009
8831.45 1033
8832.33 978
8833.22 961
8834.11 959
8835.00 877
8835.88 886
8836.77 968
8837.66 913
8838.55 1031
8839.43 991
8840.32 1019
8841.21 963
8842.10 931
8842.98 876
8843.87 924
8844.76 972
8845.65 961
8846.54 866
8847.42 929
8848.31 949
8849.20 834
8850.09 925
8850.98 934
8851.86 946
8852.75 928
8853.64 884
8854.53 907
8855.42 824
8856.31 873
8857.19 921
8858.08 895
8858.97 853
8859.86 919
8860.75 876
8861.64 843
8862.53 955
8863.42 951
8864.30 848
8865.19 879
8866.08 927
8866.97 867
8867.86 843
8868.75 866
8869.64 888
8870.53 874
8871.42 935
8872.31 887
8873.20 898
8874.08 857
8874.97 850
8875.86 839
8876.75 935
8877.64 939
8878.53 839
8879.42 727
8880.31 808
8881.20 781
8882.09 814
8882.98 885
8883.87 806
8884.76 788
8885.65 823
8886.54 854
8887.43 850
8888.32 819
8889.21 850
8890.10 829
8890.99 824
8891.88 866
8892.77 862
8893.66 801
8894.55 839
8895.44 917
8896.33 879
8897.22 783
8898.11 784
8899.00 838
8899.90 791
8900.79 828
8901.68 771
8902.57 820
8903.46 825
8904.35 768
8905.24 788
8906.13 820
8907.02 774
8907.91 757
8908.80 786
8909.70 763
8910.59 767
8911.48 768
8912.37 820
8913.26 812
8914.15 774
8915.04 781
8915.93 801
8916.83 773
8917.72 804
8918.61 765
8919.50 744
8920.39 738
8921.28 796
8922.18 743
8923.07 775
8923.96 740
8924.85 821
8925.74 791
8926.64 740
8927.53 796
8928.42 815
8929.31 707
8930.20 813
8931.10 785
8931.99 797
8932.88 771
8933.77 771
8934.67 738
8935.56 787
8936.45 787
8937.34 780
8938.24 758
8939.13 761
8940.02 710
8940.91 746
8941.81 724
8942.70 754
8943.59 760
8944.49 768
8945.38 718
8946.27 744
8947.16 731
8948.06 750
8948.95 776
8949.84 722
8950.74 727
8951.63 735
8952.52 701
8953.42 737
8954.31 772
8955.20 670
8956.10 746
8956.99 735
8957.88 741
8958.78 678
8959.67 658
8960.56 706
8961.46 700
8962.35 736
8963.25 733
8964.14 801
8965.03 699
8965.93 709
8966.82 734
8967.72 755
8968.61 732
8969.50 789
8970.40 772
8971.29 709
8972.19 718
8973.08 755
8973.98 820
8974.87 723
8975.76 710
8976.66 743
8977.55 695
8978.45 729
8979.34 712
8980.24 722
8981.13 733
8982.03 691
8982.92 693
8983.82 674
8984.71 727
8985.61 728
8986.50 766
8987.40 706
8988.29 708
8989.19 683
8990.08 669
8990.98 688
8991.87 675
8992.77 692
8993.66 693
8994.56 706
8995.45 680
8996.35 714
8997.24 641
8998.14 636
8999.04 721
8999.93 654
9000.83 708
9001.72 642
9002.62 693
9003.51 677
9004.41 648
9005.31 657
9006.20 690
9007.10 716
9007.99 707
9008.89 719
9009.79 694
9010.68 613
9011.58 634
9012.48 685
9013.37 737
9014.27 708
9015.16 684
9016.06 701
9016.96 701
9017.85 671
9018.75 654
9019.65 661
9020.54 746
9021.44 716
9022.34 617
9023.23 653
9024.13 607
9025.03 620
9025.93 628
9026.82 634
9027.72 671
9028.62 644
9029.51 630
9030.41 669
9031.31 656
9032.21 665
9033.10 620
9034.00 662
9034.90 624
9035.79 663
9036.69 661
9037.59 680
9038.49 670
9039.38 730
9040.28 677
9041.18 664
9042.08 641
9042.98 689
9043.87 569
9044.77 607
9045.67 710
9046.57 670
9047.47 650
9048.36 661
9049.26 669
9050.16 615
9051.06 632
9051.96 630
9052.85 655
9053.75 589
9054.65 616
9055.55 653
9056.45 734
9057.35 665
9058.25 679
9059.14 708
9060.04 688
9060.94 629
9061.84 641
9062.74 669
9063.64 679
9064.54 612
9065.44 606
9066.33 675
9067.23 698
9068.13 634
9069.03 687
9069.93 605
9070.83 638
9071.73 717
9072.63 697
9073.53 630
9074.43 643
9075.33 708
9076.23 703
9077.13 697
9078.03 690
9078.92 708
9079.82 700
9080.72 667
9081.62 721
9082.52 664
9083.42 649
9084.32 664
9085.22 662
9086.12 638
9087.02 636
9087.92 653
9088.82 696
9089.72 673
9090.62 644
9091.52 633
9092.42 652
9093.32 697
9094.22 623
9095.12 640
9096.03 710
9096.93 745
9097.83 642
9098.73 722
9099.63 683
9100.53 682
9101.43 647
9102.33 704
9103.23 670
9104.13 681
9105.03 589
9105.93 644
9106.83 667
9107.74 663
9108.64 600
9109.54 648
9110.44 683
9111.34 675
9112.24 695
9113.14 680
9114.04 655
9114.94 654
9115.85 621
9116.75 697
9117.65 675
9118.55 605
9119.45 628
9120.35 604
9121.26 647
9122.16 676
9123.06 648
9123.96 611
9124.86 612
9125.77 689
9126.67 645
9127.57 646
9128.47 671
9129.37 691
9130.28 718
9131.18 702
9132.08 654
9132.98 695
9133.88 693
9134.79 611
9135.69 656
9136.59 600
9137.49 686
9138.40 639
9139.30 617
9140.20 665
9141.10 673
9142.01 642
9142.91 685
9143.81 709
9144.72 659
9145.62 667
9146.52 675
9147.42 661
9148.33 678
9149.23 678
9150.13 647
9151.04 636
9151.94 652
9152.84 702
9153.75 684
9154.65 667
9155.55 637
9156.46 658
9157.36 649
9158.26 673
9159.17 670
9160.07 667
9160.97 623
9161.88 703
9162.78 668
9163.69 634
9164.59 616
9165.49 677
9166.40 621
9167.30 668
9168.21 671
9169.11 635
9170.01 712
9170.92 640
9171.82 671
9172.73 642
9173.63 633
9174.53 656
9175.44 624
9176.34 644
9177.25 651
9178.15 647
9179.06 639
9179.96 657
9180.87 664
9181.77 659
9182.68 706
9183.58 688
9184.49 630
9185.39 678
9186.30 680
9187.20 670
9188.11 675
9189.01 677
9189.92 619
9190.82 610
9191.73 659
9192.63 652
9193.54 648
9194.44 652
9195.35 675
9196.25 635
9197.16 615
9198.06 662
9198.97 609
9199.87 618
9200.78 645
9201.69 655
9202.59 681
9203.50 649
9204.40 679
9205.31 708
9206.21 658
9207.12 660
9208.03 696
9208.93 683
9209.84 663
9210.74 730
9211.65 725
9212.56 675
9213.46 686
9214.37 650
9215.28 770
9216.18 723
9217.09 632
9218.00 626
9218.90 681
9219.81 712
9220.72 729
9221.62 643
9222.53 646
9223.44 658
9224.34 688
9225.25 721
9226.16 743
9227.06 688
9227.97 669
9228.88 690
9229.78 652
9230.69 671
9231.60 695
9232.51 672
9233.41 719
9234.32 695
9235.23 655
9236.13 658
9237.04 669
9237.95 680
9238.86 656
9239.76 666
9240.67 677
9241.58 660
9242.49 628
9243.39 609
9244.30 650
9245.21 600
9246.12 666
9247.03 683
9247.93 664
9248.84 621
9249.75 637
9250.66 628
9251.57 701
9252.47 658
9253.38 626
9254.29 675
9255.20 641
9256.11 636
9257.02 596
9257.92 673
9258.83 652
9259.74 635
9260.65 647
9261.56 658
9262.47 677
9263.38 686
9264.28 661
9265.19 585
9266.10 659
9267.01 657
9267.92 649
9268.83 691
9269.74 664
9270.65 645
9271.56 664
9272.47 632
9273.37 598
9274.28 642
9275.19 658
9276.10 665
9277.01 611
9277.92 666
9278.83 650
9279.74 650
9280.65 684
9281.56 689
9282.47 701
9283.38 633
9284.29 673
9285.20 663
9286.11 657
9287.02 639
9287.93 651
9288.84 700
9289.75 695
9290.66 653
9291.57 653
9292.48 636
9293.39 644
9294.30 705
9295.21 666
9296.12 645
9297.03 660
9297.94 696
9298.85 710
9299.76 721
9300.67 692
9301.58 691
9302.49 670
9303.40 659
9304.31 675
9305.23 668
9306.14 699
9307.05 716
9307.96 693
9308.87 654
9309.78 739
9310.69 784
9311.60 746
9312.51 692
9313.42 747
9314.34 741
9315.25 656
9316.16 768
9317.07 717
9317.98 664
9318.89 745
9319.80 746
9320.72 655
9321.63 667
9322.54 683
9323.45 690
9324.36 686
9325.27 699
9326.19 744
9327.10 686
9328.01 671
9328.92 597
9329.83 651
9330.74 667
9331.66 660
9332.57 686
9333.48 696
9334.39 715
9335.31 688
9336.22 641
9337.13 636
9338.04 661
9338.96 628
9339.87 731
9340.78 656
9341.69 620
9342.61 706
9343.52 686
9344.43 660
9345.34 663
9346.26 749
9347.17 696
9348.08 642
9348.99 638
9349.91 666
9350.82 703
9351.73 672
9352.65 690
9353.56 707
9354.47 700
9355.39 706
9356.30 657
9357.21 670
9358.13 680
9359.04 752
9359.95 716
9360.87 722
9361.78 706
9362.69 685
9363.61 686
9364.52 664
9365.43 648
9366.35 678
9367.26 641
9368.18 639
9369.09 628
9370.00 634
9370.92 691
9371.83 621
9372.75 698
9373.66 673
9374.57 705
9375.49 732
9376.40 743
9377.32 720
9378.23 669
9379.15 723
9380.06 660
9380.97 747
9381.89 728
9382.80 734
9383.72 666
9384.63 666
9385.55 772
9386.46 717
9387.38 694
9388.29 780
9389.21 814
9390.12 722
9391.04 694
9391.95 657
9392.87 710
9393.78 780
9394.70 773
9395.61 787
9396.53 787
9397.44 814
9398.36 814
9399.27 808
9400.19 881
9401.10 782
9402.02 787
9402.94 748
9403.85 816
9404.77 835
9405.68 779
9406.60 792
9407.51 831
9408.43 789
9409.35 768
9410.26 704
9411.18 720
9412.09 685
9413.01 719
9413.93 676
9414.84 769
9415.76 796
9416.67 709
9417.59 785
9418.51 729
9419.42 740
9420.34 726
9421.26 698
9422.17 751
9423.09 705
9424.01 725
9424.92 632
9425.84 753
9426.76 764
9427.67 706
9428.59 731
9429.51 689
9430.42 743
9431.34 697
9432.26 715
9433.17 753
9434.09 801
9435.01 737
9435.93 748
9436.84 766
9437.76 813
9438.68 720
9439.59 741
9440.51 784
9441.43 776
9442.35 752
9443.26 736
9444.18 784
9445.10 773
9446.02 830
9446.93 832
9447.85 832
9448.77 815
9449.69 730
9450.61 753
9451.52 775
9452.44 787
9453.36 731
9454.28 792
9455.20 848
9456.11 823
9457.03 846
9457.95 833
9458.87 905
9459.79 990
9460.71 1031
9461.62 978
9462.54 1038
9463.46 992
9464.38 962
9465.30 886
9466.22 901
9467.14 835
9468.05 798
9468.97 806
9469.89 761
9470.81 776
9471.73 788
9472.65 776
9473.57 816
9474.49 842
9475.41 716
9476.32 762
9477.24 757
9478.16 811
9479.08 852
9480.00 835
9480.92 855
9481.84 796
9482.76 847
9483.68 807
9484.60 836
9485.52 826
9486.44 803
9487.36 817
9488.28 888
9489.20 879
9490.12 850
9491.04 801
9491.96 857
9492.88 785
9493.80 854
9494.72 809
9495.64 814
9496.56 821
9497.48 738
9498.40 759
9499.32 759
9500.24 729
9501.16 800
9502.08 782
9503.00 841
9503.92 771
9504.84 777
9505.76 777
9506.68 749
9507.60 787
9508.52 815
9509.44 770
9510.36 732
9511.28 773
9512.21 796
9513.13 783
9514.05 780
9514.97 789
9515.89 838
9516.81 814
9517.73 809
9518.65 851
9519.57 839
9520.50 855
9521.42 862
9522.34 916
9523.26 863
9524.18 857
9525.10 850
9526.02 867
9526.95 849
9527.87 899
9528.79 817
9529.71 854
9530.63 898
9531.55 895
9532.48 928
9533.40 952
9534.32 912
9535.24 968
9536.16 1009
9537.09 1017
9538.01 991
9538.93 1059
9539.85 1127
9540.77 1216
9541.70 1262
9542.62 1239
9543.54 1199
9544.46 1093
9545.39 1104
9546.31 1055
9547.23 1014
9548.15 975
9549.08 991
9550.00 915
9550.92 944
9551.85 944
9552.77 935
9553.69 919
9554.61 899
9555.54 827
9556.46 828
9557.38 845
9558.31 842
9559.23 850
9560.15 891
9561.08 835
9562.00 874
9562.92 908
9563.85 969
9564.77 958
9565.69 898
9566.62 904
9567.54 983
9568.46 930
9569.39 862
9570.31 897
9571.23 871
9572.16 838
9573.08 818
9574.01 828
9574.93 891
9575.85 883
9576.78 873
9577.70 825
9578.63 878
9579.55 855
9580.47 832
9581.40 837
9582.32 838
9583.25 849
9584.17 828
9585.10 838
9586.02 841
9586.94 851
9587.87 815
9588.79 823
9589.72 773
9590.64 864
9591.57 884
9592.49 895
9593.42 879
9594.34 878
9595.27 803
9596.19 850
9597.12 848
9598.04 809
9598.97 853
9599.89 882
9600.82 905
9601.74 876
9602.67 881
9603.59 909
9604.52 834
9605.44 898
9606.37 871
9607.29 866
9608.22 899
9609.15 952
9610.07 919
9611.00 926
9611.92 905
9612.85 948
9613.77 933
9614.70 897
9615.63 890
9616.55 895
9617.48 886
9618.40 889
9619.33 1010
9620.26 1042
9621.18 1015
9622.11 1045
9623.03 973
9623.96 960
9624.89 1052
9625.81 1074
9626.74 1027
9627.67 961
9628.59 891
9629.52 998
9630.45 1017
9631.37 932
9632.30 980
9633.23 1051
9634.15 1079
9635.08 985
9636.01 1015
9636.93 1106
9637.86 1053
9638.79 1033
9639.71 1067
9640.64 1124
9641.57 1201
9642.50 1121
9643.42 1163
9644.35 1154
9645.28 1119
9646.21 1204
9647.13 1165
9648.06 1275
9648.99 1243
9649.92 1215
9650.84 1298
9651.77 1271
9652.70 1306
9653.63 1324
9654.55 1441
9655.48 1486
9656.41 1531
9657.34 1469
9658.26 1504
9659.19 1527
9660.12 1455
9661.05 1539
9661.98 1421
9662.91 1319
9663.83 1366
9664.76 1263
9665.69 1232
9666.62 1273
9667.55 1229
9668.48 1203
9669.40 1197
9670.33 1174
9671.26 1220
9672.19 1294
9673.12 1188
9674.05 1229
9674.98 1211
9675.90 1147
9676.83 1236
9677.76 1236
9678.69 1204
9679.62 1295
9680.55 1272
9681.48 1282
9682.41 1310
9683.34 1266
9684.27 1283
9685.19 1328
9686.12 1345
9687.05 1364
9687.98 1373
9688.91 1358
9689.84 1220
9690.77 1347
9691.70 1307
9692.63 1364
9693.56 1352
9694.49 1319
9695.42 1417
9696.35 1390
9697.28 1313
9698.21 1363
9699.14 1384
9700.07 1379
9701.00 1295
9701.93 1346
9702.86 1400
9703.79 1421
9704.72 1362
9705.65 1390
9706.58 1356
9707.51 1388
9708.44 1335
9709.37 1439
9710.30 1426
9711.23 1325
9712.16 1383
9713.09 1308
9714.02 1234
9714.95 1263
9715.88 1237
9716.82 1284
9717.75 1280
9718.68 1417
9719.61 1385
9720.54 1362
9721.47 1389
9722.40 1400
9723.33 1392
9724.26 1435
9725.19 1374
9726.13 1362
9727.06 1266
9727.99 1246
9728.92 1289
9729.85 1238
9730.78 1246
9731.71 1272
9732.64 1230
9733.58 1221
9734.51 1295
9735.44 1238
9736.37 1225
9737.30 1190
9738.23 1218
9739.17 1279
9740.10 1346
9741.03 1234
9741.96 1246
9742.89 1280
9743.83 1246
9744.76 1220
9745.69 1172
9746.62 1131
9747.55 1162
9748.49 1149
9749.42 1083
9750.35 1108
9751.28 1072
9752.22 1111
9753.15 1144
9754.08 1099
9755.01 1118
9755.95 1155
9756.88 1080
9757.81 1058
9758.75 1085
9759.68 1098
9760.61 1067
9761.54 1043
9762.48 1041
9763.41 1052
9764.34 1047
9765.28 1013
9766.21 1020
9767.14 1029
9768.08 1014
9769.01 988
9769.94 945
9770.88 1013
9771.81 1018
9772.74 974
9773.68 1057
9774.61 1011
9775.54 1034
9776.48 1054
9777.41 1030
9778.34 1034
9779.28 1019
9780.21 1005
9781.14 1023
9782.08 1015
9783.01 1062
9783.95 1108
9784.88 1057
9785.81 1134
9786.75 1092
9787.68 1097
9788.62 1144
9789.55 1125
9790.49 1081
9791.42 1078
9792.35 1058
9793.29 1061
9794.22 1047
9795.16 988
9796.09 1050
9797.03 1054
9797.96 1035
9798.90 954
9799.83 994
9800.77 956
9801.70 975
9802.64 952
9803.57 984
9804.51 1043
9805.44 1026
9806.38 963
9807.31 1003
9808.25 1065
9809.18 963
9810.12 923
9811.05 918
9811.99 974
9812.92 941
9813.86 943
9814.79 946
9815.73 922
9816.66 903
9817.60 891
9818.54 917
9819.47 873
9820.41 884
9821.34 894
9822.28 972
9823.21 838
9824.15 845
9825.09 833
9826.02 885
9826.96 895
9827.89 897
9828.83 856
9829.77 860
9830.70 785
9831.64 807
9832.57 801
9833.51 801
9834.45 904
9835.38 759
9836.32 798
9837.26 841
9838.19 801
9839.13 875
9840.07 849
9841.00 874
9841.94 827
9842.88 851
9843.81 848
9844.75 860
9845.69 820
9846.62 822
9847.56 846
9848.50 835
9849.44 836
9850.37 805
9851.31 813
9852.25 850
9853.18 804
9854.12 794
9855.06 802
9856.00 797
9856.93 793
9857.87 821
9858.81 858
9859.75 839
9860.68 810
9861.62 808
9862.56 789
9863.50 764
9864.44 785
9865.37 850
9866.31 860
9867.25 773
9868.19 814
9869.13 774
9870.06 806
9871.00 822
9871.94 791
9872.88 817
9873.82 805
9874.75 823
9875.69 778
9876.63 732
9877.57 754
9878.51 746
9879.45 770
9880.39 761
9881.32 801
9882.26 717
9883.20 755
9884.14 763
9885.08 781
9886.02 763
9886.96 809
9887.90 743
9888.83 737
9889.77 759
9890.71 788
9891.65 777
9892.59 726
9893.53 717
9894.47 774
9895.41 734
9896.35 741
9897.29 743
9898.23 765
9899.17 706
9900.11 789
9901.05 736
9901.99 775
9902.92 780
9903.86 785
9904.80 765
9905.74 782
9906.68 746
9907.62 735
9908.56 726
9909.50 781
9910.44 747
9911.38 756
9912.32 813
9913.26 777
9914.20 736
9915.14 788
9916.08 807
9917.02 819
9917.97 841
9918.91 766
9919.85 794
9920.79 781
9921.73 793
9922.67 811
9923.61 771
9924.55 756
9925.49 761
9926.43 813
9927.37 757
9928.31 750
9929.25 880
9930.19 871
9931.13 904
9932.08 969
9933.02 945
9933.96 1045
9934.90 1092
9935.84 1094
9936.78 1161
9937.72 1125
9938.66 1064
9939.61 960
9940.55 921
9941.49 870
9942.43 794
9943.37 869
9944.31 866
9945.26 809
9946.20 827
9947.14 785
9948.08 771
9949.02 773
9949.96 772
9950.91 802
9951.85 782
9952.79 822
9953.73 833
9954.67 794
9955.62 725
9956.56 735
9957.50 685
9958.44 735
9959.39 709
9960.33 777
9961.27 750
9962.21 716
9963.16 750
9964.10 771
9965.04 811
9965.98 717
9966.93 780
9967.87 737
9968.81 720
9969.75 723
9970.70 714
9971.64 698
9972.58 669
9973.53 645
9974.47 683
9975.41 689
9976.36 665
9977.30 705
9978.24 692
9979.18 708
9980.13 690
9981.07 659
9982.01 672
9982.96 683
9983.90 638
9984.85 685
9985.79 679
9986.73 651
9987.68 642
9988.62 655
9989.56 675
9990.51 662
9991.45 678
9992.40 680
9993.34 641
9994.28 657
9995.23 665
9996.17 703
9997.12 665
9998.06 669
9999.00 645
9999.95 688
10000.89 659
10001.84 661
10002.78 690
10003.73 723
10004.67 697
10005.61 694
10006.56 664
10007.50 663
10008.45 684
10009.39 636
10010.34 688
10011.28 729
10012.23 618
10013.17 676
10014.12 656
10015.06 690
10016.01 701
10016.95 700
10017.90 668
10018.84 671
10019.79 587
10020.73 637
10021.68 649
10022.62 654
10023.57 712
10024.51 701
10025.46 631
10026.41 687
10027.35 653
10028.30 655
10029.24 656
10030.19 674
10031.13 642
10032.08 612
10033.03 692
10033.97 683
10034.92 706
10035.86 696
10036.81 646
10037.76 640
10038.70 659
10039.65 653
10040.59 650
10041.54 633
10042.49 653
10043.43 657
10044.38 724
10045.33 679
10046.27 695
10047.22 661
10048.16 646
10049.11 638
10050.06 635
10051.00 620
10051.95 593
10052.90 636
10053.84 650
10054.79 622
10055.74 659
10056.69 675
10057.63 661
10058.58 672
10059.53 679
10060.47 600
10061.42 598
10062.37 610
10063.32 660
10064.26 647
10065.21 627
10066.16 620
10067.10 680
10068.05 669
10069.00 631
10069.95 631
10070.89 642
10071.84 628
10072.79 643
10073.74 619
10074.69 602
10075.63 672
10076.58 663
10077.53 664
10078.48 609
10079.43 645
10080.37 644
10081.32 606
10082.27 635
10083.22 612
10084.17 601
10085.11 581
10086.06 591
10087.01 614
10087.96 667
10088.91 624
10089.86 638
10090.81 621
10091.75 611
10092.70 621
10093.65 643
10094.60 643
10095.55 625
10096.50 626
10097.45 635
10098.40 646
10099.34 619
10100.29 610
10101.24 600
10102.19 617
10103.14 634
10104.09 666
10105.04 613
10105.99 644
10106.94 614
10107.89 571
10108.84 556
10109.79 572
10110.73 619
10111.68 638
10112.63 645
10113.58 629
10114.53 606
10115.48 614
10116.43 617
10117.38 672
10118.33 620
10119.28 613
10120.23 613
10121.18 655
10122.13 639
10123.08 610
10124.03 668
10124.98 588
10125.93 634
10126.88 630
10127.83 648
10128.78 628
10129.73 614
10130.68 650
10131.64 628
10132.59 595
10133.54 587
10134.49 645
10135.44 601
10136.39 606
10137.34 573
10138.29 598
10139.24 615
10140.19 629
10141.14 616
10142.09 590
10143.04 582
10144.00 661
10144.95 656
10145.90 590
10146.85 632
10147.80 658
10148.75 613
10149.70 613
10150.65 638
10151.61 590
10152.56 621
10153.51 613
10154.46 621
10155.41 621
10156.36 625
10157.31 616
10158.27 630
10159.22 603
10160.17 596
10161.12 604
10162.07 611
10163.03 565
10163.98 551
10164.93 627
10165.88 625
10166.83 642
10167.79 620
10168.74 586
10169.69 604
10170.64 602
10171.60 638
10172.55 626
10173.50 590
10174.45 630
10175.41 673
10176.36 651
10177.31 697
10178.26 605
10179.22 663
10180.17 690
10181.12 652
10182.07 644
10183.03 683
10183.98 682
10184.93 641
10185.89 653
10186.84 687
10187.79 675
10188.75 712
10189.70 682
10190.65 682
10191.60 689
10192.56 674
10193.51 645
10194.47 679
10195.42 659
10196.37 685
10197.33 672
10198.28 672
10199.23 724
10200.19 688
10201.14 779
10202.09 722
10203.05 752
10204.00 683
10204.96 698
10205.91 724
10206.86 690
10207.82 711
10208.77 744
10209.73 769
10210.68 728
10211.63 735
10212.59 780
10213.54 799
10214.50 793
10215.45 764
10216.41 801
10217.36 854
10218.32 816
10219.27 777
10220.22 757
10221.18 781
10222.13 701
10223.09 726
10224.04 714
10225.00 705
10225.95 687
10226.91 757
10227.86 732
10228.82 690
10229.77 722
10230.73 720
10231.68 680
10232.64 661
10233.59 657
10234.55 696
10235.50 682
10236.46 691
10237.42 716
10238.37 749
10239.33 728
10240.28 732
10241.24 698
10242.19 757
10243.15 763
10244.10 824
10245.06 798
10246.02 867
10246.97 818
10247.93 807
10248.88 758
10249.84 709
10250.80 754
10251.75 702
10252.71 646
10253.66 700
10254.62 667
10255.58 683
10256.53 676
10257.49 694
10258.45 650
10259.40 632
10260.36 631
10261.32 621
10262.27 645
10263.23 641
10264.19 642
10265.14 645
10266.10 627
10267.06 589
10268.01 650
10268.97 648
10269.93 650
10270.88 610
10271.84 593
10272.80 655
10273.76 592
10274.71 601
10275.67 640
10276.63 639
10277.58 592
10278.54 576
10279.50 603
10280.46 630
10281.41 626
10282.37 640
10283.33 635
10284.29 617
10285.24 603
10286.20 598
10287.16 577
10288.12 620
10289.08 610
10290.03 607
10290.99 614
10291.95 664
10292.91 607
10293.87 649
10294.82 704
10295.78 652
10296.74 601
10297.70 602
10298.66 644
10299.61 588
10300.57 595
10301.53 580
10302.49 625
10303.45 690
10304.41 678
10305.37 651
10306.32 616
10307.28 636
10308.24 624
10309.20 632
10310.16 583
10311.12 554
10312.08 637
10313.04 665
10314.00 628
10314.95 607
10315.91 596
10316.87 622
10317.83 625
10318.79 624
10319.75 585
10320.71 651
10321.67 627
10322.63 572
10323.59 611
10324.55 586
10325.51 598
10326.47 661
10327.43 597
10328.39 539
10329.35 554
10330.31 596
10331.27 579
10332.23 583
10333.19 652
10334.15 658
10335.11 649
10336.07 626
10337.03 672
10337.99 632
10338.95 637
10339.91 662
10340.87 717
10341.83 676
10342.79 675
10343.75 633
10344.71 620
10345.67 614
10346.63 561
10347.59 597
10348.55 622
10349.51 643
10350.47 604
10351.43 580
10352.39 577
10353.35 586
10354.31 584
10355.28 598
10356.24 593
10357.20 615
10358.16 587
10359.12 551
10360.08 571
10361.04 614
10362.00 540
10362.96 539
10363.93 559
10364.89 556
10365.85 570
10366.81 603
10367.77 570
10368.73 544
10369.69 597
10370.66 588
10371.62 588
10372.58 603
10373.54 610
10374.50 600
10375.47 575
10376.43 624
10377.39 591
10378.35 573
10379.31 614
10380.28 593
10381.24 606
10382.20 588
10383.16 560
10384.12 580
10385.09 557
10386.05 542
10387.01 589
10387.97 579
10388.94 617
10389.90 541
10390.86 571
10391.82 513
10392.79 621
10393.75 558
10394.71 557
10395.68 518
10396.64 569
10397.60 596
10398.56 590
10399.53 591
10400.49 560
10401.45 585
10402.42 549
10403.38 590
10404.34 641
10405.31 631
10406.27 596
10407.23 571
10408.20 553
10409.16 592
10410.12 578
10411.09 589
10412.05 629
10413.01 635
10413.98 596
10414.94 618
10415.90 591
10416.87 603
10417.83 583
10418.80 627
10419.76 693
10420.72 660
10421.69 620
10422.65 628
10423.62 737
10424.58 744
10425.54 713
10426.51 756
10427.47 743
10428.44 787
10429.40 770
10430.37 760
10431.33 751
10432.30 752
10433.26 775
10434.22 762
10435.19 733
10436.15 678
10437.12 625
10438.08 650
10439.05 611
10440.01 590
10440.98 574
10441.94 587
10442.91 562
10443.87 615
10444.84 644
10445.80 578
10446.77 589
10447.73 643
10448.70 586
10449.66 569
10450.63 563
10451.59 505
10452.56 579
10453.53 575
10454.49 553
10455.46 569
10456.42 581
10457.39 588
10458.35 524
10459.32 561
10460.29 581
10461.25 613
10462.22 601
10463.18 593
10464.15 522
10465.12 536
10466.08 561
10467.05 580
10468.01 580
10468.98 542
10469.95 526
10470.91 532
10471.88 534
10472.85 513
10473.81 523
10474.78 482
10475.74 514
10476.71 604
10477.68 575
10478.64 529
10479.61 578
10480.58 547
10481.54 604
10482.51 557
10483.48 573
10484.45 587
10485.41 586
10486.38 538
10487.35 517
10488.31 599
10489.28 611
10490.25 564
10491.22 554
10492.18 589
10493.15 586
10494.12 633
10495.08 614
10496.05 548
10497.02 573
10497.99 557
10498.95 559
10499.92 588
10500.89 570
10501.86 593
10502.83 624
10503.79 584
10504.76 575
10505.73 583
10506.70 595
10507.67 560
10508.63 547
10509.60 582
10510.57 565
10511.54 587
10512.51 586
10513.47 582
10514.44 565
10515.41 550
10516.38 595
10517.35 620
10518.32 563
10519.28 522
10520.25 506
10521.22 540
10522.19 578
10523.16 582
10524.13 586
10525.10 597
10526.07 630
10527.03 583
10528.00 631
10528.97 617
10529.94 565
10530.91 559
10531.88 551
10532.85 573
10533.82 599
10534.79 615
10535.76 606
10536.73 571
10537.70 635
10538.67 667
10539.63 585
10540.60 581
10541.57 554
10542.54 599
10543.51 592
10544.48 564
10545.45 596
10546.42 549
10547.39 576
10548.36 621
10549.33 599
10550.30 645
10551.27 579
10552.24 579
10553.21 591
10554.18 554
10555.15 533
10556.12 603
10557.09 612
10558.06 549
10559.03 565
10560.00 595
10560.97 571
10561.95 630
10562.92 638
10563.89 637
10564.86 620
10565.83 619
10566.80 637
10567.77 678
10568.74 714
10569.71 762
10570.68 734
10571.65 710
10572.62 722
10573.59 755
10574.57 692
10575.54 677
10576.51 633
10577.48 615
10578.45 605
10579.42 602
10580.39 636
10581.36 647
10582.34 620
10583.31 597
10584.28 582
10585.25 604
10586.22 612
10587.19 564
10588.17 649
10589.14 672
10590.11 627
10591.08 534
10592.05 584
10593.02 618
10594.00 643
10594.97 631
10595.94 616
10596.91 657
10597.89 639
10598.86 649
10599.83 666
10600.80 648
10601.77 554
10602.75 575
10603.72 652
10604.69 618
10605.66 600
10606.64 606
10607.61 627
10608.58 608
10609.55 600
10610.53 645
10611.50 614
10612.47 577
10613.45 572
10614.42 555
10615.39 576
10616.36 587
10617.34 567
10618.31 567
10619.28 542
10620.26 574
10621.23 519
10622.20 579
10623.18 580
10624.15 618
10625.12 646
10626.10 572
10627.07 605
10628.04 619
10629.02 657
10629.99 624
10630.97 585
10631.94 602
10632.91 588
10633.89 620
10634.86 611
10635.83 590
10636.81 603
10637.78 653
10638.76 629
10639.73 609
10640.70 608
10641.68 616
10642.65 613
10643.63 630
10644.60 686
10645.58 651
10646.55 725
10647.53 760
10648.50 757
10649.47 749
10650.45 742
10651.42 713
10652.40 632
10653.37 698
10654.35 665
10655.32 661
10656.30 623
10657.27 653
10658.25 631
10659.22 604
10660.20 654
10661.17 604
10662.15 614
10663.12 573
10664.10 582
10665.07 591
10666.05 596
10667.02 577
10668.00 580
10668.97 583
10669.95 619
10670.93 577
10671.90 589
10672.88 596
10673.85 568
10674.83 639
10675.80 583
10676.78 591
10677.76 600
10678.73 616
10679.71 600
10680.68 654
10681.66 645
10682.63 599
10683.61 606
10684.59 584
10685.56 590
10686.54 608
10687.52 578
10688.49 655
10689.47 629
10690.44 700
10691.42 625
10692.40 581
10693.37 617
10694.35 589
10695.33 577
10696.30 589
10697.28 597
10698.26 605
10699.23 608
10700.21 592
10701.19 530
10702.17 522
10703.14 575
10704.12 592
10705.10 590
10706.07 552
10707.05 517
10708.03 550
10709.01 559
10709.98 608
10710.96 597
10711.94 621
10712.91 591
10713.89 539
10714.87 574
10715.85 608
10716.83 599
10717.80 527
10718.78 572
10719.76 537
10720.74 577
10721.71 554
10722.69 556
10723.67 582
10724.65 553
10725.63 561
10726.60 583
10727.58 565
10728.56 603
10729.54 524
10730.52 554
10731.49 522
10732.47 565
10733.45 542
10734.43 516
10735.41 572
10736.39 628
10737.37 553
10738.34 612
10739.32 573
10740.30 539
10741.28 568
10742.26 551
10743.24 557
10744.22 571
10745.20 561
10746.17 516
10747.15 525
10748.13 565
10749.11 560
10750.09 541
10751.07 536
10752.05 609
10753.03 609
10754.01 568
10754.99 577
10755.97 610
10756.95 584
10757.93 563
10758.91 556
10759.88 546
10760.86 533
10761.84 548
10762.82 577
10763.80 547
10764.78 516
10765.76 553
10766.74 585
10767.72 549
10768.70 572
10769.68 585
10770.66 593
10771.64 551
10772.62 604
10773.60 582
10774.58 585
10775.56 561
10776.54 546
10777.52 584
10778.51 552
10779.49 589
10780.47 572
10781.45 571
10782.43 574
10783.41 548
10784.39 551
10785.37 573
10786.35 603
10787.33 562
10788.31 607
10789.29 642
10790.27 533
10791.26 547
10792.24 566
10793.22 550
10794.20 540
10795.18 578
10796.16 590
10797.14 624
10798.12 514
10799.10 527
10800.09 583
10801.07 626
10802.05 545
10803.03 541
10804.01 596
10804.99 569
10805.98 496
10806.96 524
10807.94 518
10808.92 526
10809.90 543
10810.89 547
10811.87 539
10812.85 555
10813.83 570
10814.81 588
10815.80 556
10816.78 552
10817.76 552
10818.74 578
10819.72 564
10820.71 593
10821.69 631
10822.67 563
10823.65 536
10824.64 540
10825.62 555
10826.60 515
10827.58 539
10828.57 574
10829.55 549
10830.53 575
10831.52 580
10832.50 555
10833.48 553
10834.46 549
10835.45 622
10836.43 584
10837.41 580
10838.40 546
10839.38 539
10840.36 478
10841.35 573
10842.33 581
10843.31 588
10844.30 560
10845.28 507
10846.26 540
10847.25 513
10848.23 567
10849.21 543
10850.20 558
10851.18 584
10852.17 591
10853.15 563
10854.13 536
10855.12 614
10856.10 584
10857.09 561
10858.07 595
10859.05 632
10860.04 674
10861.02 577
10862.01 601
10862.99 646
10863.97 629
10864.96 597
10865.94 593
10866.93 626
10867.91 604
10868.90 602
10869.88 597
10870.87 591
10871.85 582
10872.84 675
10873.82 578
10874.81 610
10875.79 637
10876.78 625
10877.76 601
10878.75 589
10879.73 622
10880.72 635
10881.70 643
10882.69 625
10883.67 656
10884.66 611
10885.64 610
10886.63 629
10887.61 623
10888.60 675
10889.58 669
10890.57 657
10891.55 664
10892.54 635
10893.53 665
10894.51 647
10895.50 645
10896.48 680
10897.47 663
10898.45 696
10899.44 687
10900.43 696
10901.41 713
10902.40 686
10903.38 717
10904.37 718
10905.36 686
10906.34 718
10907.33 708
10908.32 658
10909.30 659
10910.29 696
10911.28 771
10912.26 702
10913.25 741
10914.24 702
10915.22 733
10916.21 726
10917.20 725
10918.18 753
10919.17 692
10920.16 704
10921.14 723
10922.13 764
10923.12 805
10924.10 784
10925.09 765
10926.08 803
10927.07 837
10928.05 849
10929.04 837
10930.03 791
10931.01 821
10932.00 817
10932.99 844
10933.98 798
10934.96 758
10935.95 778
10936.94 770
10937.93 801
10938.92 789
10939.90 802
10940.89 832
10941.88 796
10942.87 780
10943.85 802
10944.84 827
10945.83 793
10946.82 870
10947.81 883
10948.79 912
10949.78 979
10950.77 973
10951.76 1074
10952.75 991
10953.74 931
10954.72 1003
10955.71 944
10956.70 960
10957.69 1000
10958.68 955
10959.67 970
10960.66 927
10961.65 940
10962.63 953
10963.62 997
10964.61 1065
10965.60 1111
10966.59 1153
10967.58 1153
10968.57 1100
10969.56 1088
10970.55 1137
10971.54 1100
10972.52 1075
10973.51 1060
10974.50 996
10975.49 964
10976.48 962
10977.47 967
10978.46 963
10979.45 904
10980.44 985
10981.43 1008
10982.42 914
10983.41 873
10984.40 871
10985.39 900
10986.38 959
10987.37 937
10988.36 906
10989.35 962
10990.34 1015
10991.33 1005
10992.32 1016
10993.31 944
10994.30 1006
10995.29 1030
10996.28 985
10997.27 1035
10998.26 1037
10999.25 1049
11000.24 1069
11001.23 1074
11002.22 1185
11003.21 1200
11004.20 1257
11005.20 1238
11006.19 1341
11007.18 1406
11008.17 1487
11009.16 1461
11010.15 1477
11011.14 1428
11012.13 1394
11013.12 1279
11014.11 1255
11015.10 1171
11016.10 1107
11017.09 1057
11018.08 957
11019.07 964
11020.06 975
11021.05 885
11022.04 868
11023.04 884
11024.03 885
11025.02 878
11026.01 903
11027.00 876
11027.99 851
11028.99 829
11029.98 812
11030.97 857
11031.96 945
11032.95 897
11033.95 869
11034.94 859
11035.93 878
11036.92 890
11037.91 913
11038.91 863
11039.90 864
11040.89 846
11041.88 833
11042.88 839
11043.87 863
11044.86 790
11045.85 804
11046.85 818
11047.84 798
11048.83 843
11049.82 843
11050.82 813
11051.81 767
11052.80 814
11053.80 808
11054.79 746
11055.78 773
11056.77 771
11057.77 724
11058.76 775
11059.75 768
11060.75 702
11061.74 693
11062.73 739
11063.73 735
11064.72 726
11065.71 711
11066.71 736
11067.70 770
11068.69 716
11069.69 701
11070.68 708
11071.68 765
11072.67 741
11073.66 718
11074.66 730
11075.65 740
11076.65 739
11077.64 700
11078.63 708
11079.63 717
11080.62 709
11081.62 681
11082.61 674
11083.60 746
11084.60 767
11085.59 715
11086.59 744
11087.58 757
11088.58 748
11089.57 738
11090.57 739
11091.56 767
11092.55 709
11093.55 719
11094.54 675
11095.54 680
11096.53 692
11097.53 719
11098.52 712
11099.52 650
11100.51 668
11101.51 692
11102.50 728
11103.50 738
11104.49 733
11105.49 709
11106.48 748
11107.48 780
11108.48 757
11109.47 680
11110.47 732
11111.46 748
11112.46 764
11113.45 760
11114.45 675
11115.44 671
11116.44 724
11117.44 727
11118.43 687
11119.43 738
11120.42 712
11121.42 723
11122.42 699
11123.41 700
11124.41 701
11125.40 700
11126.40 693
11127.40 677
11128.39 712
11129.39 675
11130.38 669
11131.38 716
11132.38 705
11133.37 687
11134.37 682
11135.37 736
11136.36 737
11137.36 771
11138.36 720
11139.35 698
11140.35 709
11141.35 675
11142.34 700
11143.34 693
11144.34 670
11145.34 688
11146.33 710
11147.33 707
11148.33 679
11149.32 733
11150.32 664
11151.32 675
11152.32 705
11153.31 683
11154.31 655
11155.31 660
11156.31 682
11157.30 669
11158.30 666
11159.30 633
11160.30 634
11161.29 616
11162.29 626
11163.29 631
11164.29 672
11165.29 662
11166.28 686
11167.28 550
11168.28 554
11169.28 612
11170.28 594
11171.27 631
11172.27 651
11173.27 663
11174.27 683
11175.27 625
11176.27 614
11177.26 630
11178.26 591
11179.26 607
11180.26 655
11181.26 629
11182.26 594
11183.26 663
11184.26 656
11185.25 646
11186.25 686
11187.25 635
11188.25 586
11189.25 631
11190.25 598
11191.25 589
11192.25 610
11193.25 631
11194.25 614
11195.24 613
11196.24 591
11197.24 613
11198.24 599
11199.24 569
11200.24 566
11201.24 596
11202.24 623
11203.24 628
11204.24 646
11205.24 612
11206.24 595
11207.24 585
11208.24 636
11209.24 592
11210.24 610
11211.24 576
11212.24 568
11213.24 587
11214.24 624
11215.24 668
11216.24 624
11217.24 681
11218.24 626
11219.24 653
11220.24 600
11221.24 634
11222.24 649
11223.24 642
11224.24 629
11225.24 655
11226.24 656
11227.25 631
11228.25 627
11229.25 599
11230.25 550
11231.25 584
11232.25 601
11233.25 597
11234.25 632
11235.25 633
11236.25 586
11237.25 556
11238.26 646
11239.26 632
11240.26 622
11241.26 622
11242.26 632
11243.26 620
11244.26 589
11245.27 587
11246.27 636
11247.27 603
11248.27 659
11249.27 644
11250.27 588
11251.28 668
11252.28 594
11253.28 592
11254.28 596
11255.28 572
11256.29 623
11257.29 663
11258.29 610
11259.29 594
11260.29 595
11261.30 586
11262.30 587
11263.30 627
11264.30 583
11265.31 605
11266.31 610
11267.31 591
11268.31 578
11269.32 594
11270.32 619
11271.32 649
11272.32 626
11273.33 639
11274.33 619
11275.33 641
11276.33 650
11277.34 638
11278.34 640
11279.34 628
11280.35 650
11281.35 600
11282.35 549
11283.36 633
11284.36 655
11285.36 653
11286.37 749
11287.37 720
11288.37 717
11289.38 659
11290.38 633
11291.38 659
11292.39 680
11293.39 669
11294.39 675
11295.40 676
11296.40 690
11297.41 580
11298.41 590
11299.41 647
11300.42 644
11301.42 625
11302.43 625
11303.43 681
11304.43 661
11305.44 660
11306.44 645
11307.45 686
11308.45 683
11309.46 698
11310.46 639
11311.46 643
11312.47 664
11313.47 664
11314.48 690
11315.48 624
11316.49 749
11317.49 721
11318.50 739
11319.50 700
11320.51 742
11321.51 732
11322.52 799
11323.52 805
11324.53 734
11325.53 719
11326.54 715
11327.54 694
11328.55 675
11329.55 660
11330.56 686
11331.56 692
11332.57 699
11333.57 648
11334.58 623
11335.58 635
11336.59 669
11337.60 648
11338.60 589
11339.61 572
11340.61 636
11341.62 658
11342.62 672
11343.63 656
11344.64 662
11345.64 690
11346.65 677
11347.65 677
11348.66 657
11349.67 661
11350.67 709
11351.68 703
11352.69 662
11353.69 654
11354.70 618
11355.71 717
11356.71 663
11357.72 652
11358.72 650
11359.73 667
11360.74 668
11361.74 689
11362.75 644
11363.76 648
11364.76 666
11365.77 658
11366.78 655
11367.79 635
11368.79 683
11369.80 701
11370.81 615
11371.81 580
11372.82 575
11373.83 628
11374.84 610
11375.84 614
11376.85 631
11377.86 674
11378.87 611
11379.87 634
11380.88 625
11381.89 640
11382.90 643
11383.90 648
11384.91 615
11385.92 615
11386.93 633
11387.93 668
11388.94 677
11389.95 683
11390.96 635
11391.97 599
11392.97 622
11393.98 645
11394.99 627
11396.00 616
11397.01 642
11398.02 627
11399.02 631
11400.03 631
11401.04 638
11402.05 733
11403.06 702
11404.07 678
11405.08 619
11406.08 594
11407.09 679
11408.10 657
11409.11 659
11410.12 620
11411.13 659
11412.14 636
11413.15 656
11414.15 650
11415.16 703
11416.17 665
11417.18 660
11418.19 654
11419.20 623
11420.21 654
11421.22 705
11422.23 681
11423.24 629
11424.25 671
11425.26 666
11426.27 682
11427.28 703
11428.29 606
11429.30 637
11430.31 662
11431.32 685
11432.32 741
11433.33 729
11434.34 721
11435.35 773
11436.36 691
11437.37 698
11438.38 740
11439.39 751
11440.41 717
11441.42 738
11442.43 690
11443.44 704
11444.45 714
11445.46 723
11446.47 742
11447.48 761
11448.49 725
11449.50 762
11450.51 724
11451.52 739
11452.53 699
11453.54 750
11454.55 751
11455.56 708
11456.57 763
11457.59 765
11458.60 733
11459.61 684
11460.62 687
11461.63 737
11462.64 790
11463.65 756
11464.66 740
11465.67 719
11466.69 737
11467.70 754
11468.71 753
11469.72 751
11470.73 749
11471.74 752
11472.75 770
11473.77 718
11474.78 755
11475.79 741
11476.80 796
11477.81 807
11478.83 783
11479.84 827
11480.85 773
11481.86 800
11482.87 786
11483.89 824
11484.90 839
11485.91 784
11486.92 789
11487.93 778
11488.95 805
11489.96 746
11490.97 779
11491.98 785
11493.00 778
11494.01 758
11495.02 817
11496.03 759
11497.05 788
11498.06 777
11499.07 811
11500.09 862
11501.10 809
11502.11 839
11503.12 789
11504.14 895
11505.15 802
11506.16 837
11507.18 857
11508.19 844
11509.20 832
11510.22 852
11511.23 844
11512.24 803
11513.26 822
11514.27 873
11515.28 890
11516.30 852
11517.31 875
11518.32 865
11519.34 850
11520.35 839
11521.37 895
11522.38 886
11523.39 871
11524.41 904
11525.42 936
11526.44 928
11527.45 898
11528.46 895
11529.48 897
11530.49 939
11531.51 968
11532.52 983
11533.53 961
11534.55 945
11535.56 988
11536.58 981
11537.59 995
11538.61 1060
11539.62 1025
11540.64 1001
11541.65 974
11542.67 958
11543.68 1001
11544.69 1079
11545.71 1063
11546.72 1047
11547.74 1059
11548.75 1075
11549.77 1046
11550.78 1010
11551.80 1064
11552.81 1063
11553.83 1066
11554.85 1148
11555.86 1146
11556.88 1129
11557.89 1100
11558.91 1166
11559.92 1146
11560.94 1200
11561.95 1251
11562.97 1331
11563.98 1312
11565.00 1272
11566.02 1264
11567.03 1261
11568.05 1272
11569.06 1254
11570.08 1350
11571.10 1322
11572.11 1387
11573.13 1365
11574.14 1419
11575.16 1417
11576.18 1504
11577.19 1529
11578.21 1504
11579.22 1393
11580.24 1451
11581.26 1521
11582.27 1585
11583.29 1692
11584.31 1714
11585.32 1645
11586.34 1785
11587.36 1836
11588.37 1891
11589.39 1907
11590.41 1994
11591.42 2008
11592.44 2079
11593.46 2096
11594.47 2157
11595.49 2134
11596.51 2166
11597.53 2226
11598.54 2231
11599.56 2395
11600.58 2507
11601.59 2813
11602.61 3037
11603.63 3331
11604.65 3658
11605.66 4213
11606.68 4572
11607.70 4942
11608.72 4972
11609.74 4956
11610.75 4899
11611.77 4570
11612.79 4214
11613.81 3805
11614.82 3370
11615.84 3009
11616.86 2701
11617.88 2486
11618.90 2282
11619.91 2222
11620.93 2114
11621.95 2005
11622.97 1893
11623.99 1807
11625.01 1771
11626.02 1790
11627.04 1839
11628.06 1752
11629.08 1612
11630.10 1607
11631.12 1499
11632.14 1546
11633.15 1543
11634.17 1543
11635.19 1651
11636.21 1531
11637.23 1605
11638.25 1522
11639.27 1486
11640.29 1465
11641.30 1508
11642.32 1470
11643.34 1470
11644.36 1424
11645.38 1397
11646.40 1440
11647.42 1429
11648.44 1383
11649.46 1356
11650.48 1399
11651.50 1257
11652.52 1247
11653.54 1261
11654.56 1280
11655.58 1213
11656.60 1200
11657.62 1214
11658.64 1156
11659.66 1092
11660.68 1062
11661.70 1127
11662.72 1161
11663.74 1118
11664.76 1165
11665.78 1148
11666.80 1185
11667.82 1108
11668.84 1116
11669.86 1133
11670.88 1163
11671.90 1178
11672.92 1170
11673.94 1208
11674.96 1205
11675.98 1180
11677.00 1142
11678.02 1160
11679.04 1227
11680.06 1185
11681.08 1285
11682.10 1293
11683.12 1274
11684.15 1336
11685.17 1361
11686.19 1359
11687.21 1230
11688.23 1281
11689.25 1275
11690.27 1302
11691.29 1280
11692.31 1244
11693.34 1257
11694.36 1307
11695.38 1258
11696.40 1301
11697.42 1222
11698.44 1193
11699.46 1203
11700.49 1218
11701.51 1203
11702.53 1228
11703.55 1265
11704.57 1249
11705.60 1229
11706.62 1168
11707.64 1166
11708.66 1220
11709.68 1193
11710.71 1158
11711.73 1197
11712.75 1199
11713.77 1161
11714.79 1211
11715.82 1134
11716.84 1123
11717.86 1091
11718.88 1104
11719.91 1159
11720.93 1103
11721.95 1087
11722.97 1079
11724.00 1047
11725.02 1076
11726.04 1087
11727.07 1039
11728.09 1041
11729.11 1010
11730.13 998
11731.16 983
11732.18 946
11733.20 957
11734.23 954
11735.25 978
11736.27 971
11737.30 929
11738.32 943
11739.34 924
11740.37 942
11741.39 996
11742.41 991
11743.44 888
11744.46 889
11745.48 960
11746.51 929
11747.53 895
11748.55 859
11749.58 884
11750.60 935
11751.63 900
11752.65 926
11753.67 952
11754.70 916
11755.72 886
11756.75 855
11757.77 916
11758.79 852
11759.82 925
11760.84 910
11761.87 910
11762.89 890
11763.92 926
11764.94 883
11765.97 872
11766.99 858
11768.01 810
11769.04 846
11770.06 791
11771.09 761
11772.11 770
11773.14 789
11774.16 822
11775.19 754
11776.21 752
11777.24 790
11778.26 829
11779.29 788
11780.31 814
11781.34 764
11782.36 736
11783.39 777
11784.41 856
11785.44 756
11786.46 702
11787.49 716
11788.52 782
11789.54 778
11790.57 700
11791.59 739
11792.62 778
11793.64 771
11794.67 741
11795.70 691
11796.72 713
11797.75 725
11798.77 783
11799.80 672
11800.83 681
11801.85 725
11802.88 742
11803.90 737
11804.93 673
11805.96 685
11806.98 714
11808.01 759
11809.04 681
11810.06 721
11811.09 746
11812.11 681
11813.14 654
11814.17 683
11815.19 651
11816.22 663
11817.25 657
11818.27 682
11819.30 671
11820.33 645
11821.36 685
11822.38 699
11823.41 654
11824.44 703
11825.46 653
11826.49 630
11827.52 621
11828.54 704
11829.57 706
11830.60 667
11831.63 673
11832.65 612
11833.68 624
11834.71 708
11835.74 722
11836.76 650
11837.79 693
11838.82 713
11839.85 674
11840.88 658
11841.90 671
11842.93 667
11843.96 645
11844.99 701
11846.01 702
11847.04 646
11848.07 650
11849.10 658
11850.13 705
11851.16 688
11852.18 679
11853.21 626
11854.24 667
11855.27 685
11856.30 620
11857.33 617
11858.35 647
11859.38 683
11860.41 688
11861.44 676
11862.47 631
11863.50 646
11864.53 616
11865.56 644
11866.58 710
11867.61 648
11868.64 669
11869.67 667
11870.70 629
11871.73 652
11872.76 643
11873.79 662
11874.82 648
11875.85 701
11876.88 676
11877.91 632
11878.93 704
11879.96 703
11880.99 664
11882.02 669
11883.05 673
11884.08 674
11885.11 649
11886.14 637
11887.17 612
11888.20 638
11889.23 659
11890.26 674
11891.29 687
11892.32 709
11893.35 698
11894.38 712
11895.41 704
11896.44 727
11897.47 702
11898.50 649
11899.53 604
11900.56 610
11901.59 650
11902.62 647
11903.65 677
11904.69 712
11905.72 700
11906.75 685
11907.78 666
11908.81 672
11909.84 711
11910.87 713
11911.90 720
11912.93 753
11913.96 763
11914.99 718
11916.02 690
11917.06 679
11918.09 772
11919.12 750
11920.15 713
11921.18 696
11922.21 695
11923.24 733
11924.27 699
11925.31 685
11926.34 682
11927.37 750
11928.40 679
11929.43 709
11930.46 700
11931.50 761
11932.53 709
11933.56 783
11934.59 766
11935.62 747
11936.65 837
11937.69 831
11938.72 886
11939.75 878
11940.78 804
11941.81 881
11942.85 932
11943.88 858
11944.91 837
11945.94 853
11946.98 829
11948.01 768
11949.04 752
11950.07 730
11951.11 679
11952.14 692
11953.17 715
11954.20 640
11955.24 628
11956.27 635
11957.30 625
11958.34 647
11959.37 654
11960.40 694
11961.43 656
11962.47 609
11963.50 652
11964.53 666
11965.57 677
11966.60 710
11967.63 617
11968.67 614
11969.70 622
11970.73 607
11971.77 635
11972.80 621
11973.83 607
11974.87 631
11975.90 640
11976.94 621
11977.97 672
11979.00 690
11980.04 668
11981.07 635
11982.10 697
11983.14 626
11984.17 583
11985.21 640
11986.24 628
11987.27 620
11988.31 584
11989.34 604
11990.38 584
11991.41 651
11992.45 632
11993.48 657
11994.51 633
11995.55 583
11996.58 613
11997.62 630
11998.65 600
11999.69 601
12000.72 628
12001.76 618
12002.79 636
12003.83 607
12004.86 604
12005.90 638
12006.93 660
12007.97 615
12009.00 623
12010.04 616
12011.07 657
12012.11 652
12013.14 610
12014.18 609
12015.21 660
12016.25 699
12017.28 674
12018.32 636
12019.35 576
12020.39 687
12021.43 663
12022.46 702
12023.50 669
12024.53 653
12025.57 717
12026.60 666
12027.64 649
12028.68 666
12029.71 704
12030.75 704
12031.78 671
12032.82 671
12033.86 664
12034.89 706
12035.93 685
12036.97 662
12038.00 684
12039.04 709
12040.07 726
12041.11 654
12042.15 678
12043.18 727
12044.22 679
12045.26 702
12046.29 657
12047.33 701
12048.37 652
12049.40 683
12050.44 641
12051.48 641
12052.52 689
12053.55 687
12054.59 695
12055.63 668
12056.66 662
12057.70 676
12058.74 646
12059.78 691
12060.81 640
12061.85 676
12062.89 712
12063.92 682
12064.96 674
12066.00 678
12067.04 699
12068.07 682
12069.11 706
12070.15 708
12071.19 643
12072.23 687
12073.26 664
12074.30 688
12075.34 682
12076.38 752
12077.42 740
12078.45 719
12079.49 716
12080.53 677
12081.57 749
12082.61 767
12083.64 727
12084.68 674
12085.72 691
12086.76 663
12087.80 710
12088.84 699
12089.88 727
12090.91 749
12091.95 702
12092.99 690
12094.03 683
12095.07 722
12096.11 725
12097.15 713
12098.19 758
12099.22 704
12100.26 752
12101.30 745
12102.34 731
12103.38 731
12104.42 752
12105.46 768
12106.50 764
12107.54 724
12108.58 772
12109.62 790
12110.66 829
12111.70 833
12112.74 834
12113.77 783
12114.81 775
12115.85 819
12116.89 811
12117.93 764
12118.97 784
12120.01 740
12121.05 708
12122.09 715
12123.13 731
12124.17 732
12125.21 695
12126.25 675
12127.29 686
12128.33 704
12129.37 650
12130.41 637
12131.45 661
12132.50 643
12133.54 651
12134.58 614
12135.62 643
12136.66 601
12137.70 678
12138.74 704
12139.78 678
12140.82 652
12141.86 608
12142.90 622
12143.94 608
12144.98 602
12146.02 622
12147.07 601
12148.11 611
12149.15 628
12150.19 646
12151.23 640
12152.27 652
12153.31 632
12154.35 590
12155.40 612
12156.44 618
12157.48 627
12158.52 607
12159.56 600
12160.60 593
12161.64 617
12162.69 589
12163.73 618
12164.77 539
12165.81 535
12166.85 595
12167.90 598
12168.94 579
12169.98 609
12171.02 597
12172.06 652
12173.11 664
12174.15 608
12175.19 607
12176.23 595
12177.27 553
12178.32 550
12179.36 554
12180.40 546
12181.44 632
12182.49 576
12183.53 596
12184.57 612
12185.61 594
12186.66 601
12187.70 632
12188.74 632
12189.79 538
12190.83 539
12191.87 595
12192.91 576
12193.96 574
12195.00 574
12196.04 579
12197.09 680
12198.13 637
12199.17 613
12200.22 614
12201.26 594
12202.30 566
12203.35 609
12204.39 552
12205.43 551
12206.48 616
12207.52 586
12208.57 580
12209.61 594
12210.65 627
12211.70 607
12212.74 623
12213.78 601
12214.83 667
12215.87 646
12216.92 640
12217.96 615
12219.00 653
12220.05 640
12221.09 608
12222.14 591
12223.18 582
12224.23 588
12225.27 568
12226.31 543
12227.36 555
12228.40 587
12229.45 572
12230.49 625
12231.54 598
12232.58 611
12233.63 572
12234.67 596
12235.72 612
12236.76 600
12237.81 579
12238.85 620
12239.90 624
12240.94 602
12241.99 614
12243.03 581
12244.08 596
12245.12 545
12246.17 638
12247.21 581
12248.26 545
12249.30 583
12250.35 589
12251.39 577
12252.44 592
12253.49 586
12254.53 616
12255.58 615
12256.62 621
12257.67 570
12258.71 544
12259.76 561
12260.81 585
12261.85 556
12262.90 542
12263.94 558
12264.99 589
12266.04 571
12267.08 540
12268.13 529
12269.17 568
12270.22 514
12271.27 550
12272.31 542
12273.36 520
12274.41 506
12275.45 557
12276.50 558
12277.55 533
12278.59 534
12279.64 561
12280.69 541
12281.73 558
12282.78 525
12283.83 571
12284.87 517
12285.92 523
12286.97 488
12288.01 514
12289.06 500
12290.11 542
12291.16 512
12292.20 531
12293.25 564
12294.30 569
12295.35 573
12296.39 525
12297.44 507
12298.49 551
12299.54 550
12300.58 537
12301.63 532
12302.68 507
12303.73 567
12304.77 546
12305.82 556
12306.87 560
12307.92 555
12308.97 517
12310.01 544
12311.06 554
12312.11 564
12313.16 581
12314.21 521
12315.25 547
12316.30 594
12317.35 568
12318.40 549
12319.45 551
12320.50 530
12321.54 545
12322.59 534
12323.64 487
12324.69 476
12325.74 517
12326.79 508
12327.84 511
12328.89 519
12329.93 530
12330.98 567
12332.03 528
12333.08 532
12334.13 499
12335.18 486
12336.23 559
12337.28 548
12338.33 478
12339.38 501
12340.43 518
12341.47 520
12342.52 502
12343.57 455
12344.62 489
12345.67 527
12346.72 500
12347.77 500
12348.82 506
12349.87 536
12350.92 545
12351.97 538
12353.02 487
12354.07 515
12355.12 537
12356.17 505
12357.22 496
12358.27 494
12359.32 515
12360.37 525
12361.42 559
12362.47 563
12363.52 514
12364.57 547
12365.62 494
12366.67 550
12367.72 520
12368.77 518
12369.82 559
12370.87 517
12371.93 547
12372.98 532
12374.03 518
12375.08 490
12376.13 513
12377.18 484
12378.23 544
12379.28 522
12380.33 490
12381.38 494
12382.43 525
12383.49 551
12384.54 520
12385.59 538
12386.64 526
12387.69 507
12388.74 537
12389.79 539
12390.84 524
12391.90 554
12392.95 530
12394.00 518
12395.05 474
12396.10 514
12397.15 491
12398.21 513
12399.26 509
12400.31 487
12401.36 517
12402.41 502
12403.47 507
12404.52 532
12405.57 547
12406.62 579
12407.67 522
12408.73 530
12409.78 519
12410.83 550
12411.88 547
12412.94 541
12413.99 562
12415.04 505
12416.09 561
12417.15 576
12418.20 556
12419.25 576
12420.30 566
12421.36 556
12422.41 571
12423.46 523
12424.52 545
12425.57 539
12426.62 518
12427.67 608
12428.73 515
12429.78 533
12430.83 553
12431.89 514
12432.94 533
12433.99 560
12435.05 579
12436.10 556
12437.15 608
12438.21 579
12439.26 544
12440.31 543
12441.37 597
12442.42 542
12443.47 535
12444.53 498
12445.58 522
12446.64 566
12447.69 539
12448.74 573
12449.80 560
12450.85 610
12451.91 577
12452.96 528
12454.01 529
12455.07 594
12456.12 582
12457.18 612
12458.23 566
12459.29 562
12460.34 550
12461.39 620
12462.45 544
12463.50 580
12464.56 599
12465.61 583
12466.67 615
12467.72 628
12468.78 591
12469.83 560
12470.89 555
12471.94 614
12473.00 608
12474.05 626
12475.11 568
12476.16 594
12477.22 657
12478.27 625
12479.33 577
12480.38 567
12481.44 591
12482.49 612
12483.55 646
12484.60 687
12485.66 643
12486.71 656
12487.77 644
12488.83 606
12489.88 642
12490.94 645
12491.99 669
12493.05 692
12494.10 701
12495.16 685
12496.22 728
12497.27 761
12498.33 848
12499.38 846
12500.44 963
12501.50 1001
12502.55 980
12503.61 1075
12504.67 1078
12505.72 1081
12506.78 1130
12507.83 1068
12508.89 1003
12509.95 969
12511.00 947
12512.06 900
12513.12 877
12514.17 811
12515.23 775
12516.29 764
12517.34 723
12518.40 673
12519.46 655
12520.52 643
12521.57 628
12522.63 648
12523.69 646
12524.74 632
12525.80 596
12526.86 633
12527.92 683
12528.97 630
12530.03 623
12531.09 642
12532.15 587
12533.20 561
12534.26 610
12535.32 568
12536.38 602
12537.43 609
12538.49 571
12539.55 591
12540.61 647
12541.66 657
12542.72 654
12543.78 644
12544.84 598
12545.90 654
12546.95 611
12548.01 603
12549.07 630
12550.13 612
12551.19 576
12552.25 573
12553.30 509
12554.36 504
12555.42 547
12556.48 595
12557.54 578
12558.60 564
12559.65 589
12560.71 614
12561.77 609
12562.83 602
12563.89 602
12564.95 622
12566.01 649
12567.07 615
12568.13 618
12569.18 582
12570.24 608
12571.30 596
12572.36 574
12573.42 631
12574.48 643
12575.54 681
12576.60 682
12577.66 647
12578.72 681
12579.78 708
12580.84 722
12581.90 708
12582.96 753
12584.02 779
12585.07 759
12586.13 760
12587.19 713
12588.25 700
12589.31 753
12590.37 746
12591.43 726
12592.49 706
12593.55 742
12594.61 707
12595.67 665
12596.73 658
12597.79 696
12598.86 690
12599.92 675
12600.98 671
12602.04 667
12603.10 589
12604.16 684
12605.22 705
12606.28 724
12607.34 641
12608.40 622
12609.46 682
12610.52 672
12611.58 656
12612.64 610
12613.70 615
12614.76 613
12615.83 591
12616.89 616
12617.95 638
12619.01 595
12620.07 585
12621.13 632
12622.19 619
12623.25 596
12624.32 654
12625.38 611
12626.44 587
12627.50 559
12628.56 576
12629.62 549
12630.68 495
12631.75 552
12632.81 538
12633.87 559
12634.93 608
12635.99 610
12637.05 589
12638.12 592
12639.18 556
12640.24 556
12641.30 550
12642.36 571
12643.43 531
12644.49 598
12645.55 598
12646.61 548
12647.68 557
12648.74 564
12649.80 565
12650.86 605
12651.93 574
12652.99 574
12654.05 521
12655.11 535
12656.18 569
12657.24 578
12658.30 611
12659.36 541
12660.43 558
12661.49 623
12662.55 577
12663.62 606
12664.68 647
12665.74 648
12666.81 628
12667.87 631
12668.93 603
12670.00 636
12671.06 584
12672.12 582
12673.19 586
12674.25 612
12675.31 601
12676.38 609
12677.44 606
12678.50 605
12679.57 558
12680.63 584
12681.69 589
12682.76 577
12683.82 593
12684.89 621
12685.95 600
12687.01 537
12688.08 553
12689.14 565
12690.21 576
12691.27 570
12692.33 566
12693.40 564
12694.46 582
12695.53 603
12696.59 568
12697.66 575
12698.72 601
12699.79 576
12700.85 602
12701.91 592
12702.98 613
12704.04 636
12705.11 628
12706.17 625
12707.24 581
12708.30 646
12709.37 605
12710.43 601
12711.50 604
12712.56 557
12713.63 607
12714.69 629
12715.76 612
12716.82 572
12717.89 622
12718.95 607
12720.02 602
12721.09 607
12722.15 581
12723.22 602
12724.28 580
12725.35 575
12726.41 587
12727.48 538
12728.54 557
12729.61 572
12730.68 550
12731.74 535
12732.81 552
12733.87 549
12734.94 547
12736.01 581
12737.07 559
12738.14 529
12739.20 579
12740.27 574
12741.34 537
12742.40 568
12743.47 578
12744.54 575
12745.60 574
12746.67 580
12747.74 537
12748.80 523
12749.87 562
12750.94 574
12752.00 564
12753.07 589
12754.14 544
12755.20 517
12756.27 533
12757.34 539
12758.40 513
12759.47 531
12760.54 520
12761.60 528
12762.67 518
12763.74 503
12764.81 531
12765.87 503
12766.94 540
12768.01 535
12769.08 496
12770.14 476
12771.21 548
12772.28 499
12773.35 559
12774.41 496
12775.48 521
12776.55 508
12777.62 524
12778.68 501
12779.75 470
12780.82 478
12781.89 500
12782.96 493
12784.02 468
12785.09 508
12786.16 483
12787.23 444
12788.30 479
12789.37 522
12790.43 477
12791.50 476
12792.57 507
12793.64 476
12794.71 474
12795.78 456
12796.84 485
12797.91 488
12798.98 462
12800.05 490
12801.12 452
12802.19 470
12803.26 485
12804.33 494
12805.40 472
12806.46 499
12807.53 480
12808.60 464
12809.67 487
12810.74 490
12811.81 446
12812.88 504
12813.95 493
12815.02 427
12816.09 446
12817.16 469
12818.23 454
12819.30 444
12820.37 483
12821.44 447
12822.50 478
12823.57 494
12824.64 488
12825.71 509
12826.78 501
12827.85 467
12828.92 521
12829.99 542
12831.06 479
12832.13 490
12833.20 488
12834.27 487
12835.34 511
12836.41 455
12837.49 479
12838.56 483
12839.63 512
12840.70 456
12841.77 466
12842.84 463
12843.91 456
12844.98 456
12846.05 465
12847.12 462
12848.19 495
12849.26 444
12850.33 462
12851.40 433
12852.47 471
12853.55 489
12854.62 492
12855.69 492
12856.76 481
12857.83 465
12858.90 464
12859.97 452
12861.04 440
12862.11 487
12863.19 471
12864.26 480
12865.33 526
12866.40 495
12867.47 465
12868.54 428
12869.62 419
12870.69 451
12871.76 445
12872.83 473
12873.90 439
12874.97 432
12876.05 435
12877.12 442
12878.19 426
12879.26 427
12880.33 421
12881.41 419
12882.48 427
12883.55 431
12884.62 459
12885.70 456
12886.77 444
12887.84 485
12888.91 444
12889.98 407
12891.06 451
12892.13 414
12893.20 428
12894.28 421
12895.35 454
12896.42 449
12897.49 435
12898.57 472
12899.64 447
12900.71 442
12901.79 470
12902.86 416
12903.93 419
12905.00 418
12906.08 436
12907.15 445
12908.22 427
12909.30 422
12910.37 444
12911.44 421
12912.52 435
12913.59 440
12914.66 408
12915.74 433
12916.81 454
12917.89 428
12918.96 390
12920.03 402
12921.11 451
12922.18 397
12923.25 422
12924.33 436
12925.40 395
12926.48 437
12927.55 424
12928.62 445
12929.70 433
12930.77 400
12931.85 429
12932.92 432
12934.00 407
12935.07 402
12936.14 438
12937.22 439
12938.29 407
12939.37 426
12940.44 419
12941.52 419
12942.59 441
12943.67 433
12944.74 431
12945.82 441
12946.89 443
12947.97 415
12949.04 430
12950.12 457
12951.19 450
12952.27 436
12953.34 428
12954.42 399
12955.49 409
12956.57 383
12957.64 458
12958.72 408
12959.79 447
12960.87 435
12961.94 430
12963.02 421
12964.10 424
12965.17 443
12966.25 417
12967.32 412
12968.40 402
12969.47 446
12970.55 432
12971.63 463
12972.70 424
12973.78 387
12974.85 389
12975.93 430
12977.01 442
12978.08 431
12979.16 414
12980.23 463
12981.31 442
12982.39 479
12983.46 472
12984.54 502
12985.62 476
12986.69 440
12987.77 489
12988.85 442
12989.92 446
12991.00 445
12992.08 489
12993.15 457
12994.23 470
12995.31 451
12996.38 496
12997.46 460
12998.54 478
12999.61 432
13000.69 456
13001.77 428
13002.85 464
13003.92 465
13005.00 478
13006.08 481
13007.16 491
13008.23 458
13009.31 480
13010.39 437
13011.47 463
13012.54 454
13013.62 479
13014.70 435
13015.78 419
13016.85 440
13017.93 460
13019.01 446
13020.09 430
13021.17 425
13022.24 422
13023.32 429
13024.40 464
13025.48 508
13026.56 484
13027.63 471
13028.71 430
13029.79 421
13030.87 490
13031.95 509
13033.03 453
13034.10 423
13035.18 458
13036.26 476
13037.34 451
13038.42 465
13039.50 521
13040.58 464
13041.66 457
13042.73 471
13043.81 473
13044.89 532
13045.97 489
13047.05 501
13048.13 457
13049.21 464
13050.29 510
13051.37 483
13052.45 515
13053.53 515
13054.60 477
13055.68 453
13056.76 463
13057.84 486
13058.92 500
13060.00 470
13061.08 482
13062.16 469
13063.24 463
13064.32 459
13065.40 512
13066.48 495
13067.56 494
13068.64 445
13069.72 430
13070.80 403
13071.88 445
13072.96 483
13074.04 490
13075.12 470
13076.20 435
13077.28 481
13078.36 476
13079.44 454
13080.52 448
13081.60 456
13082.68 485
13083.76 453
13084.84 472
13085.93 424
13087.01 492
13088.09 446
13089.17 475
13090.25 442
13091.33 439
13092.41 426
13093.49 450
13094.57 473
13095.65 432
13096.73 476
13097.82 433
13098.90 396
13099.98 394
13101.06 409
13102.14 406
13103.22 395
13104.30 440
13105.38 408
13106.47 442
13107.55 409
13108.63 397
13109.71 418
13110.79 417
13111.87 446
13112.96 438
13114.04 435
13115.12 491
13116.20 453
13117.28 430
13118.37 435
13119.45 395
13120.53 412
13121.61 434
13122.69 432
13123.78 456
13124.86 507
13125.94 436
13127.02 443
13128.11 435
13129.19 439
13130.27 422
13131.35 476
13132.44 491
13133.52 410
13134.60 365
13135.68 425
13136.77 428
13137.85 429
13138.93 397
13140.01 461
13141.10 435
13142.18 465
13143.26 429
13144.35 407
13145.43 398
13146.51 397
13147.60 382
13148.68 413
13149.76 427
13150.85 398
13151.93 404
13153.01 380
13154.10 415
13155.18 421
13156.26 439
13157.35 439
13158.43 426
13159.51 373
13160.60 396
13161.68 422
13162.77 396
13163.85 388
13164.93 427
13166.02 443
13167.10 393
13168.19 360
13169.27 384
13170.35 404
13171.44 394
13172.52 452
13173.61 430
13174.69 441
13175.78 432
13176.86 404
13177.94 412
13179.03 396
13180.11 394
13181.20 402
13182.28 451
13183.37 435
13184.45 388
13185.54 429
13186.62 414
13187.71 399
13188.79 465
13189.88 392
13190.96 440
13192.05 430
13193.13 411
13194.22 423
13195.30 415
13196.39 422
13197.47 407
13198.56 402
13199.64 435
13200.73 427
13201.81 440
13202.90 461
13203.98 463
13205.07 475
13206.16 441
13207.24 409
13208.33 414
13209.41 416
13210.50 406
13211.58 442
13212.67 426
13213.76 421
13214.84 425
13215.93 392
13217.01 424
13218.10 388
13219.19 419
13220.27 461
13221.36 438
13222.45 410
13223.53 434
13224.62 407
13225.70 416
13226.79 429
13227.88 435
13228.96 397
13230.05 403
13231.14 493
13232.22 448
13233.31 432
13234.40 411
13235.48 451
13236.57 438
13237.66 426
13238.74 395
13239.83 427
13240.92 411
13242.01 433
13243.09 432
13244.18 392
13245.27 416
13246.35 418
13247.44 405
13248.53 435
13249.62 422
13250.70 378
13251.79 424
13252.88 411
13253.97 401
13255.05 461
13256.14 441
13257.23 460
13258.32 426
13259.41 416
13260.49 478
13261.58 432
13262.67 429
13263.76 426
13264.85 406
13265.93 403
13267.02 408
13268.11 442
13269.20 424
13270.29 438
13271.37 421
13272.46 452
13273.55 431
13274.64 446
13275.73 445
13276.82 397
13277.91 425
13278.99 446
13280.08 398
13281.17 415
13282.26 449
13283.35 445
13284.44 464
13285.53 412
13286.62 425
13287.70 419
13288.79 415
13289.88 422
13290.97 396
13292.06 403
13293.15 424
13294.24 470
13295.33 448
13296.42 433
13297.51 459
13298.60 447
13299.69 424
13300.78 431
13301.87 429
13302.95 468
13304.04 486
13305.13 439
13306.22 446
13307.31 467
13308.40 423
13309.49 482
13310.58 457
13311.67 445
13312.76 431
13313.85 433
13314.94 432
13316.03 430
13317.12 464
13318.21 472
13319.30 480
13320.39 452
13321.48 485
13322.58 409
13323.67 471
13324.76 502
13325.85 495
13326.94 461
13328.03 444
13329.12 441
13330.21 441
13331.30 478
13332.39 488
13333.48 443
13334.57 466
13335.66 463
13336.75 452
13337.85 402
13338.94 456
13340.03 496
13341.12 497
13342.21 449
13343.30 460
13344.39 471
13345.48 487
13346.58 522
13347.67 514
13348.76 482
13349.85 460
13350.94 436
13352.03 437
13353.12 449
13354.22 453
13355.31 440
13356.40 477
13357.49 475
13358.58 474
13359.68 448
13360.77 434
13361.86 470
13362.95 490
13364.04 485
13365.14 470
13366.23 506
13367.32 504
13368.41 463
13369.51 492
13370.60 502
13371.69 522
13372.78 540
13373.87 545
13374.97 506
13376.06 487
13377.15 540
13378.25 516
13379.34 502
13380.43 502
13381.52 499
13382.62 470
13383.71 474
13384.80 483
13385.90 463
13386.99 487
13388.08 494
13389.17 466
13390.27 496
13391.36 471
13392.45 462
13393.55 508
13394.64 497
13395.73 480
13396.83 460
13397.92 438
13399.02 477
13400.11 482
13401.20 451
13402.30 461
13403.39 457
13404.48 461
13405.58 479
13406.67 446
13407.77 469
13408.86 465
13409.95 462
13411.05 413
13412.14 434
13413.24 437
13414.33 449
13415.42 434
13416.52 479
13417.61 424
13418.71 421
13419.80 441
13420.90 494
13421.99 496
13423.08 435
13424.18 483
13425.27 463
13426.37 485
13427.46 482
13428.56 458
13429.65 442
13430.75 464
13431.84 474
13432.94 437
13434.03 469
13435.13 427
13436.22 433
13437.32 443
13438.41 452
13439.51 423
13440.60 459
13441.70 442
13442.79 438
13443.89 408
13444.98 447
13446.08 425
13447.18 510
13448.27 451
13449.37 515
13450.46 463
13451.56 451
13452.65 476
13453.75 468
13454.85 469
13455.94 424
13457.04 536
13458.13 490
13459.23 468
13460.33 448
13461.42 450
13462.52 495
13463.61 424
13464.71 465
13465.81 480
13466.90 499
13468.00 477
13469.10 466
13470.19 465
13471.29 486
13472.38 499
13473.48 526
13474.58 494
13475.67 538
13476.77 499
13477.87 506
13478.96 515
13480.06 505
13481.16 454
13482.26 459
13483.35 477
13484.45 486
13485.55 487
13486.64 489
13487.74 527
13488.84 503
13489.94 503
13491.03 462
13492.13 516
13493.23 524
13494.32 498
13495.42 485
13496.52 497
13497.62 450
13498.72 542
13499.81 522
13500.91 478
13502.01 496
13503.11 488
13504.20 555
13505.30 569
13506.40 559
13507.50 515
13508.60 521
13509.69 503
13510.79 558
13511.89 551
13512.99 536
13514.09 529
13515.18 533
13516.28 592
13517.38 599
13518.48 555
13519.58 563
13520.68 513
13521.78 500
13522.87 515
13523.97 493
13525.07 498
13526.17 539
13527.27 515
13528.37 465
13529.47 471
13530.57 490
13531.66 474
13532.76 453
13533.86 455
13534.96 486
13536.06 489
13537.16 439
13538.26 420
13539.36 447
13540.46 459
13541.56 448
13542.66 453
13543.76 431
13544.86 458
13545.96 483
13547.05 443
13548.15 421
13549.25 414
13550.35 411
13551.45 436
13552.55 427
13553.65 423
13554.75 438
13555.85 420
13556.95 404
13558.05 448
13559.15 430
13560.25 438
13561.35 465
13562.45 451
13563.55 430
13564.65 411
13565.75 442
13566.85 460
13567.96 441
13569.06 437
13570.16 443
13571.26 470
13572.36 461
13573.46 454
13574.56 427
13575.66 388
13576.76 413
13577.86 420
13578.96 430
13580.06 404
13581.16 431
13582.27 418
13583.37 412
13584.47 428
13585.57 382
13586.67 413
13587.77 431
13588.87 431
13589.97 392
13591.08 443
13592.18 444
13593.28 429
13594.38 421
13595.48 434
13596.58 407
13597.68 448
13598.79 414
13599.89 409
13600.99 417
13602.09 397
13603.19 401
13604.30 408
13605.40 398
13606.50 424
13607.60 427
13608.70 454
13609.81 418
13610.91 413
13612.01 445
13613.11 419
13614.21 444
13615.32 433
13616.42 419
13617.52 428
13618.62 434
13619.73 414
13620.83 420
13621.93 422
13623.03 386
13624.14 409
13625.24 443
13626.34 446
13627.45 449
13628.55 412
13629.65 446
13630.75 489
13631.86 459
13632.96 444
13634.06 456
13635.17 446
13636.27 442
13637.37 401
13638.48 408
13639.58 428
13640.68 407
13641.79 400
13642.89 403
13643.99 416
13645.10 413
13646.20 406
13647.30 420
13648.41 434
13649.51 403
13650.62 446
13651.72 418
13652.82 423
13653.93 413
13655.03 389
13656.14 384
13657.24 391
13658.34 449
13659.45 394
13660.55 404
13661.66 416
13662.76 363
13663.87 386
13664.97 388
13666.07 389
13667.18 394
13668.28 401
13669.39 444
13670.49 437
13671.60 403
13672.70 414
13673.81 422
13674.91 433
13676.02 485
13677.12 444
13678.23 468
13679.33 406
13680.44 444
13681.54 383
13682.65 402
13683.75 413
13684.86 397
13685.96 440
13687.07 440
13688.17 439
13689.28 410
13690.38 397
13691.49 468
13692.59 463
13693.70 404
13694.80 393
13695.91 452
13697.02 447
13698.12 406
13699.23 400
13700.33 409
13701.44 430
13702.55 452
13703.65 475
13704.76 488
13705.86 460
13706.97 432
13708.08 437
13709.18 444
13710.29 466
13711.39 465
13712.50 469
13713.61 448
13714.71 428
13715.82 456
13716.93 469
13718.03 482
13719.14 461
13720.25 430
13721.35 480
13722.46 453
13723.57 476
13724.67 463
13725.78 446
13726.89 479
13727.99 456
13729.10 522
13730.21 494
13731.31 445
13732.42 433
13733.53 508
13734.64 489
13735.74 462
13736.85 494
13737.96 484
13739.07 507
13740.17 464
13741.28 455
13742.39 465
13743.50 494
13744.60 522
13745.71 511
13746.82 490
13747.93 500
13749.03 476
13750.14 506
13751.25 462
13752.36 505
13753.47 524
13754.57 545
13755.68 489
13756.79 569
13757.90 522
13759.01 484
13760.11 558
13761.22 549
13762.33 555
13763.44 546
13764.55 550
13765.66 548
13766.76 560
13767.87 551
13768.98 587
13770.09 600
13771.20 597
13772.31 594
13773.42 642
13774.53 619
13775.63 660
13776.74 625
13777.85 660
13778.96 639
13780.07 646
13781.18 651
13782.29 705
13783.40 737
13784.51 686
13785.62 700
13786.73 721
13787.83 656
13788.94 672
13790.05 708
13791.16 627
13792.27 639
13793.38 620
13794.49 634
13795.60 591
13796.71 573
13797.82 556
13798.93 537
13800.04 510
13801.15 497
13802.26 484
13803.37 525
13804.48 517
13805.59 542
13806.70 511
13807.81 520
13808.92 495
13810.03 478
13811.14 525
13812.25 480
13813.36 502
13814.47 469
13815.58 480
13816.69 485
13817.80 510
13818.91 508
13820.03 489
13821.14 490
13822.25 466
13823.36 476
13824.47 479
13825.58 471
13826.69 499
13827.80 463
13828.91 485
13830.02 500
13831.13 501
13832.25 492
13833.36 467
13834.47 477
13835.58 475
13836.69 487
13837.80 499
13838.91 460
13840.02 459
13841.14 443
13842.25 483
13843.36 470
13844.47 453
13845.58 473
13846.69 467
13847.81 456
13848.92 466
13850.03 467
13851.14 451
13852.25 461
13853.37 501
13854.48 506
13855.59 504
13856.70 495
13857.81 512
13858.93 472
13860.04 465
13861.15 490
13862.26 477
13863.38 467
13864.49 516
13865.60 523
13866.71 512
13867.83 529
13868.94 514
13870.05 534
13871.16 534
13872.28 515
13873.39 512
13874.50 536
13875.61 527
13876.73 510
13877.84 533
13878.95 520
13880.07 528
13881.18 484
13882.29 487
13883.41 531
13884.52 513
13885.63 482
13886.75 503
13887.86 509
13888.97 528
13890.09 508
13891.20 519
13892.31 511
13893.43 464
13894.54 463
13895.65 441
13896.77 469
13897.88 467
13899.00 493
13900.11 465
13901.22 541
13902.34 538
13903.45 497
13904.57 506
13905.68 531
13906.79 490
13907.91 463
13909.02 465
13910.14 476
13911.25 482
13912.37 493
13913.48 446
13914.59 466
13915.71 495
13916.82 502
13917.94 522
13919.05 487
13920.17 513
13921.28 472
13922.40 476
13923.51 477
13924.63 449
13925.74 469
13926.86 457
13927.97 444
13929.09 453
13930.20 450
13931.32 437
13932.43 473
13933.55 465
13934.66 410
13935.78 403
13936.89 408
13938.01 409
13939.12 412
13940.24 452
13941.35 498
13942.47 462
13943.59 450
13944.70 489
13945.82 492
13946.93 519
13948.05 486
13949.16 448
13950.28 414
13951.40 455
13952.51 503
13953.63 472
13954.74 451
13955.86 443
13956.98 425
13958.09 456
13959.21 472
13960.33 457
13961.44 423
13962.56 441
13963.67 447
13964.79 463
13965.91 423
13967.02 420
13968.14 448
13969.26 498
13970.37 473
13971.49 457
13972.61 409
13973.72 446
13974.84 438
13975.96 429
13977.08 425
13978.19 411
13979.31 416
13980.43 442
13981.54 449
13982.66 443
13983.78 431
13984.90 420
13986.01 401
13987.13 429
13988.25 441
13989.37 469
13990.48 446
13991.60 472
13992.72 448
13993.84 464
13994.95 414
13996.07 459
13997.19 444
13998.31 465
13999.42 426
14000.54 433
14001.66 459
14002.78 437
14003.90 454
14005.01 477
14006.13 434
14007.25 430
14008.37 441
14009.49 415
14010.61 424
14011.72 482
14012.84 471
14013.96 430
14015.08 405
14016.20 438
14017.32 460
14018.43 459
14019.55 461
14020.67 441
14021.79 436
14022.91 453
14024.03 503
14025.15 449
14026.27 472
14027.39 510
14028.50 506
14029.62 506
14030.74 477
14031.86 494
14032.98 485
14034.10 479
14035.22 490
14036.34 488
14037.46 448
14038.58 447
14039.70 473
14040.82 454
14041.94 506
14043.06 465
14044.18 465
14045.30 478
14046.41 470
14047.53 424
14048.65 433
14049.77 422
14050.89 402
14052.01 472
14053.13 466
14054.25 481
14055.37 461
14056.49 398
14057.61 414
14058.74 426
14059.86 433
14060.98 450
14062.10 374
14063.22 418
14064.34 413
14065.46 459
14066.58 412
14067.70 447
14068.82 466
14069.94 437
14071.06 473
14072.18 494
14073.30 466
14074.42 427
14075.54 463
14076.66 438
14077.79 452
14078.91 462
14080.03 450
14081.15 471
14082.27 491
14083.39 456
14084.51 459
14085.63 473
14086.76 475
14087.88 481
14089.00 478
14090.12 476
14091.24 480
14092.36 468
14093.48 462
14094.61 471
14095.73 471
14096.85 483
14097.97 498
14099.09 500
14100.22 466
14101.34 531
14102.46 535
14103.58 500
14104.70 503
14105.83 519
14106.95 554
14108.07 507
14109.19 546
14110.31 539
14111.44 546
14112.56 507
14113.68 555
14114.80 555
14115.93 546
14117.05 530
14118.17 485
14119.29 471
14120.42 500
14121.54 489
14122.66 487
14123.79 485
14124.91 482
14126.03 455
14127.15 425
14128.28 446
14129.40 448
14130.52 461
14131.65 438
14132.77 407
14133.89 407
14135.02 379
14136.14 392
14137.26 416
14138.39 416
14139.51 439
14140.63 420
14141.76 405
14142.88 396
14144.00 385
14145.13 446
14146.25 438
14147.38 442
14148.50 460
14149.62 429
14150.75 422
14151.87 407
14152.99 399
14154.12 392
14155.24 450
14156.37 438
14157.49 434
14158.62 418
14159.74 416
14160.86 435
14161.99 403
14163.11 396
14164.24 421
14165.36 432
14166.49 433
14167.61 425
14168.74 424
14169.86 392
14170.99 349
14172.11 369
14173.23 394
14174.36 414
14175.48 413
14176.61 385
14177.73 420
14178.86 437
14179.98 413
14181.11 424
14182.23 403
14183.36 389
14184.49 421
14185.61 408
14186.74 401
14187.86 359
14188.99 353
14190.11 402
14191.24 383
14192.36 404
14193.49 359
14194.61 396
14195.74 400
14196.87 410
14197.99 414
14199.12 407
14200.24 395
14201.37 374
14202.50 371
14203.62 385
14204.75 418
14205.87 415
14207.00 363
14208.13 364
14209.25 381
14210.38 387
14211.50 395
14212.63 362
14213.76 391
14214.88 390
14216.01 372
14217.14 421
14218.26 400
14219.39 400
14220.52 361
14221.64 351
14222.77 361
14223.90 355
14225.02 414
14226.15 382
14227.28 341
14228.41 361
14229.53 387
14230.66 400
14231.79 395
14232.91 356
14234.04 369
14235.17 362
14236.30 329
14237.42 316
14238.55 377
14239.68 350
14240.81 382
14241.93 390
14243.06 372
14244.19 346
14245.32 396
14246.44 380
14247.57 358
14248.70 358
14249.83 340
14250.95 359
14252.08 374
14253.21 391
14254.34 367
14255.47 364
14256.59 346
14257.72 373
14258.85 335
14259.98 341
14261.11 362
14262.24 365
14263.36 364
14264.49 340
14265.62 385
14266.75 361
14267.88 331
14269.01 368
14270.14 349
14271.26 340
14272.39 337
14273.52 341
14274.65 350
14275.78 359
14276.91 359
14278.04 334
14279.17 368
14280.30 349
14281.42 359
14282.55 371
14283.68 386
14284.81 335
14285.94 369
14287.07 331
14288.20 312
14289.33 334
14290.46 369
14291.59 365
14292.72 310
14293.85 330
14294.98 332
14296.11 380
14297.24 323
14298.37 358
14299.50 362
14300.63 343
14301.76 343
14302.89 329
14304.02 317
14305.15 321
14306.28 346
14307.41 355
14308.54 343
14309.67 350
14310.80 304
14311.93 325
14313.06 337
14314.19 349
14315.32 345
14316.45 357
14317.58 347
14318.71 355
14319.84 380
14320.97 358
14322.10 346
14323.23 353
14324.36 310
14325.49 334
14326.63 375
14327.76 353
14328.89 353
14330.02 330
14331.15 345
14332.28 347
14333.41 334
14334.54 356
14335.67 344
14336.81 316
14337.94 327
14339.07 354
14340.20 390
14341.33 347
14342.46 312
14343.59 360
14344.73 377
14345.86 367
14346.99 351
14348.12 372
14349.25 342
14350.38 328
14351.52 349
14352.65 319
14353.78 348
14354.91 350
14356.04 324
14357.18 334
14358.31 326
14359.44 351
14360.57 323
14361.71 385
14362.84 329
14363.97 320
14365.10 288
14366.24 349
14367.37 336
14368.50 354
14369.63 318
14370.77 321
14371.90 360
14373.03 360
14374.16 329
14375.30 328
14376.43 341
14377.56 341
14378.70 371
14379.83 330
14380.96 342
14382.09 307
14383.23 356
14384.36 328
14385.49 318
14386.63 303
14387.76 377
14388.89 352
14390.03 358
14391.16 336
14392.29 318
14393.43 349
14394.56 344
14395.70 353
14396.83 335
14397.96 366
14399.10 319
14400.23 310
14401.36 324
14402.50 320
14403.63 314
14404.77 294
14405.90 314
14407.03 335
14408.17 326
14409.30 332
14410.44 337
14411.57 357
14412.71 301
14413.84 340
14414.97 335
14416.11 329
14417.24 327
14418.38 357
14419.51 343
14420.65 310
14421.78 335
14422.92 368
14424.05 325
14425.19 337
14426.32 353
14427.46 355
14428.59 379
14429.73 334
14430.86 348
14432.00 353
14433.13 337
14434.27 342
14435.40 346
14436.54 387
14437.67 349
14438.81 357
14439.94 343
14441.08 386
14442.21 384
14443.35 324
14444.48 350
14445.62 378
14446.76 373
14447.89 376
14449.03 384
14450.16 374
14451.30 367
14452.43 387
14453.57 420
14454.71 396
14455.84 390
14456.98 383
14458.11 335
14459.25 345
14460.39 362
14461.52 359
14462.66 370
14463.80 360
14464.93 362
14466.07 336
14467.20 320
14468.34 408
14469.48 383
14470.61 391
14471.75 413
14472.89 389
14474.02 373
14475.16 389
14476.30 390
14477.43 407
14478.57 446
14479.71 445
14480.85 393
14481.98 436
14483.12 430
14484.26 440
14485.39 430
14486.53 456
14487.67 425
14488.81 424
14489.94 446
14491.08 424
14492.22 455
14493.36 429
14494.49 439
14495.63 440
14496.77 426
14497.91 442
14499.04 411
14500.18 439
14501.32 422
14502.46 409
14503.59 419
14504.73 431
14505.87 369
14507.01 376
14508.15 394
14509.28 393
14510.42 419
14511.56 425
14512.70 374
14513.84 443
14514.98 393
14516.11 375
14517.25 338
14518.39 384
14519.53 375
14520.67 366
14521.81 397
14522.95 355
14524.08 357
14525.22 340
14526.36 323
14527.50 349
14528.64 336
14529.78 355
14530.92 353
14532.06 321
14533.20 324
14534.33 360
14535.47 344
14536.61 361
14537.75 357
14538.89 342
14540.03 336
14541.17 325
14542.31 356
14543.45 328
14544.59 327
14545.73 368
14546.87 339
14548.01 340
14549.15 361
14550.29 342
14551.43 349
14552.57 388
14553.71 354
14554.85 357
14555.99 318
14557.13 376
14558.27 354
14559.41 335
14560.55 368
14561.69 346
14562.83 344
14563.97 341
14565.11 333
14566.25 350
14567.39 349
14568.53 342
14569.67 354
14570.81 343
14571.95 352
14573.09 345
14574.23 382
14575.37 347
14576.51 319
14577.65 382
14578.79 361
14579.94 348
14581.08 319
14582.22 334
14583.36 347
14584.50 320
14585.64 359
14586.78 365
14587.92 335
14589.06 354
14590.21 384
14591.35 335
14592.49 343
14593.63 369
14594.77 346
14595.91 326
14597.05 346
14598.20 340
14599.34 360
14600.48 340
14601.62 346
14602.76 346
14603.90 340
14605.05 324
14606.19 379
14607.33 399
14608.47 346
14609.61 353
14610.76 382
14611.90 354
14613.04 355
14614.18 355
14615.32 314
14616.47 360
14617.61 353
14618.75 339
14619.89 356
14621.04 362
14622.18 395
14623.32 383
14624.46 347
14625.61 368
14626.75 383
14627.89 367
14629.04 381
14630.18 388
14631.32 400
14632.46 390
14633.61 355
14634.75 396
14635.89 374
14637.04 365
14638.18 372
14639.32 347
14640.47 417
14641.61 416
14642.75 447
14643.90 426
14645.04 433
14646.18 395
14647.33 402
14648.47 422
14649.61 426
14650.76 420
14651.90 391
14653.05 345
14654.19 392
14655.33 377
14656.48 399
14657.62 393
14658.76 351
14659.91 376
14661.05 385
14662.20 362
14663.34 389
14664.49 377
14665.63 335
14666.77 359
14667.92 375
14669.06 353
14670.21 357
14671.35 372
14672.50 394
14673.64 361
14674.79 379
14675.93 375
14677.07 407
14678.22 372
14679.36 356
14680.51 356
14681.65 360
14682.80 326
14683.94 360
14685.09 357
14686.23 358
14687.38 390
14688.52 370
14689.67 375
14690.81 351
14691.96 352
14693.10 355
14694.25 377
14695.40 331
14696.54 313
14697.69 346
14698.83 347
14699.98 357
14701.12 360
14702.27 331
14703.41 344
14704.56 344
14705.71 327
14706.85 325
14708.00 350
14709.14 343
14710.29 348
14711.44 355
14712.58 337
14713.73 333
14714.87 331
14716.02 357
14717.17 370
14718.31 353
14719.46 373
14720.61 347
14721.75 352
14722.90 343
14724.05 342
14725.19 347
14726.34 345
14727.49 360
14728.63 347
14729.78 370
14730.93 351
14732.07 371
14733.22 370
14734.37 317
14735.51 327
14736.66 391
14737.81 383
14738.95 350
14740.10 330
14741.25 346
14742.40 363
14743.54 330
14744.69 346
14745.84 342
14746.99 319
14748.13 334
14749.28 382
14750.43 374
14751.58 350
14752.72 382
14753.87 362
14755.02 370
14756.17 341
14757.31 334
14758.46 368
14759.61 349
14760.76 342
14761.91 332
14763.05 331
14764.20 387
14765.35 401
14766.50 386
14767.65 337
14768.80 353
14769.94 396
14771.09 381
14772.24 383
14773.39 337
14774.54 361
14775.69 426
14776.83 394
14777.98 357
14779.13 333
14780.28 396
14781.43 421
14782.58 389
14783.73 360
14784.88 388
14786.03 441
14787.17 417
14788.32 385
14789.47 415
14790.62 372
14791.77 401
14792.92 443
14794.07 425
14795.22 395
14796.37 391
14797.52 449
14798.67 415
14799.82 387
14800.97 415
14802.12 447
14803.26 429
14804.41 431
14805.56 389
14806.71 439
14807.86 468
14809.01 465
14810.16 461
14811.31 441
14812.46 476
14813.61 468
14814.76 419
14815.91 435
14817.06 414
14818.21 415
14819.36 429
14820.51 389
14821.66 400
14822.82 405
14823.97 444
14825.12 432
14826.27 385
14827.42 375
14828.57 391
14829.72 410
14830.87 409
14832.02 396
14833.17 368
14834.32 364
14835.47 403
14836.62 428
14837.77 376
14838.93 370
14840.08 343
14841.23 358
14842.38 322
14843.53 330
14844.68 351
14845.83 398
14846.98 352
14848.14 343
14849.29 362
14850.44 353
14851.59 384
14852.74 348
14853.89 359
14855.04 360
14856.20 352
14857.35 325
14858.50 334
14859.65 328
14860.80 335
14861.96 362
14863.11 292
14864.26 324
14865.41 360
14866.56 308
14867.72 312
14868.87 335
14870.02 351
14871.17 351
14872.32 325
14873.48 314
14874.63 302
14875.78 309
14876.93 295
14878.09 321
14879.24 325
14880.39 321
14881.54 328
14882.70 297
14883.85 299
14885.00 306
14886.16 317
14887.31 288
14888.46 305
14889.61 307
14890.77 323
14891.92 313
14893.07 313
14894.23 291
14895.38 327
14896.53 295
14897.69 336
14898.84 324
14899.99 358
14901.15 346
14902.30 308
14903.45 339
14904.61 334
14905.76 324
14906.91 310
14908.07 306
14909.22 302
14910.38 344
14911.53 349
14912.68 294
14913.84 306
14914.99 299
14916.15 305
14917.30 327
14918.45 307
14919.61 284
14920.76 269
14921.92 301
14923.07 282
14924.22 294
14925.38 325
14926.53 302
14927.69 302
14928.84 322
14930.00 309
14931.15 280
14932.31 315
14933.46 300
14934.62 260
14935.77 278
14936.93 316
14938.08 361
14939.24 357
14940.39 289
14941.55 303
14942.70 330
14943.86 320
14945.01 310
14946.17 293
14947.32 353
14948.48 306
14949.63 326
14950.79 284
14951.94 308
14953.10 298
14954.25 318
14955.41 291
14956.56 334
14957.72 308
14958.88 313
14960.03 281
14961.19 338
14962.34 297
14963.50 266
14964.65 307
14965.81 307
14966.97 308
14968.12 290
14969.28 306
14970.43 291
14971.59 267
14972.75 296
14973.90 264
14975.06 304
14976.22 299
14977.37 263
14978.53 283
14979.69 315
14980.84 302
14982.00 296
14983.16 272
14984.31 314
14985.47 318
14986.63 311
14987.78 259
14988.94 302
14990.10 311
14991.25 312
14992.41 316
14993.57 309
14994.72 300
14995.88 298
14997.04 339
14998.20 290
14999.35 276
15000.51 266
15001.67 274
15002.82 296
15003.98 278
15005.14 274
15006.30 282
15007.45 322
15008.61 289
15009.77 279
15010.93 294
15012.09 284
15013.24 285
15014.40 267
15015.56 268
15016.72 279
15017.87 296
15019.03 254
15020.19 279
15021.35 305
15022.51 325
15023.67 279
15024.82 269
15025.98 292
15027.14 295
15028.30 267
15029.46 267
15030.62 297
15031.77 299
15032.93 291
15034.09 318
15035.25 272
15036.41 259
15037.57 258
15038.73 273
15039.88 282
15041.04 243
15042.20 261
15043.36 278
15044.52 289
15045.68 279
15046.84 291
15048.00 323
15049.16 268
15050.32 275
15051.47 273
15052.63 297
15053.79 265
15054.95 271
15056.11 269
15057.27 258
15058.43 290
15059.59 262
15060.75 280
15061.91 240
15063.07 256
15064.23 267
15065.39 308
15066.55 280
15067.71 262
15068.87 255
15070.03 271
15071.19 252
15072.35 263
15073.51 281
15074.67 291
15075.83 274
15076.99 268
15078.15 258
15079.31 254
15080.47 250
15081.63 257
15082.79 308
15083.95 272
15085.11 252
15086.27 260
15087.43 269
15088.59 241
15089.76 248
15090.92 285
15092.08 232
15093.24 261
15094.40 264
15095.56 257
15096.72 253
15097.88 266
15099.04 279
15100.20 278
15101.37 252
15102.53 252
15103.69 257
15104.85 261
15106.01 227
15107.17 232
15108.33 226
15109.50 266
15110.66 281
15111.82 266
15112.98 288
15114.14 247
15115.30 290
15116.47 266
15117.63 262
15118.79 264
15119.95 248
15121.11 260
15122.27 269
15123.44 265
15124.60 271
15125.76 251
15126.92 237
15128.09 287
15129.25 282
15130.41 260
15131.57 282
15132.73 298
15133.90 250
15135.06 266
15136.22 261
15137.38 258
15138.55 270
15139.71 243
15140.87 240
15142.04 254
15143.20 229
15144.36 233
15145.52 271
15146.69 281
15147.85 287
15149.01 260
15150.18 259
15151.34 280
15152.50 273
15153.67 279
15154.83 284
15155.99 253
15157.16 252
15158.32 241
15159.48 252
15160.65 249
15161.81 248
15162.97 277
15164.14 233
15165.30 265
15166.46 225
15167.63 248
15168.79 278
15169.95 277
15171.12 260
15172.28 230
15173.45 285
15174.61 258
15175.77 255
15176.94 222
15178.10 227
15179.27 263
15180.43 261
15181.60 210
15182.76 250
15183.92 262
15185.09 257
15186.25 274
15187.42 256
15188.58 262
15189.75 290
15190.91 272
15192.08 267
15193.24 265
15194.41 301
15195.57 260
15196.74 273
15197.90 250
15199.07 236
15200.23 266
15201.40 269
15202.56 218
15203.73 256
15204.89 261
15206.06 262
15207.22 266
15208.39 262
15209.55 239
15210.72 228
15211.88 263
15213.05 260
15214.21 276
15215.38 268
15216.54 251
15217.71 270
15218.88 303
15220.04 277
15221.21 272
15222.37 272
15223.54 242
15224.71 231
15225.87 293
15227.04 281
15228.20 252
15229.37 244
15230.54 293
15231.70 278
15232.87 277
15234.03 247
15235.20 273
15236.37 273
15237.53 250
15238.70 254
15239.87 286
15241.03 280
15242.20 272
15243.37 262
15244.53 266
15245.70 285
15246.87 301
15248.03 303
15249.20 252
15250.37 266
15251.53 278
15252.70 305
15253.87 261
15255.04 249
15256.20 238
15257.37 283
15258.54 294
15259.70 260
15260.87 227
15262.04 236
15263.21 272
15264.37 277
15265.54 251
15266.71 243
15267.88 273
15269.04 280
15270.21 303
15271.38 276
15272.55 292
15273.72 263
15274.88 280
15276.05 252
15277.22 251
15278.39 276
15279.56 266
15280.72 266
15281.89 263
15283.06 274
15284.23 257
15285.40 275
15286.56 234
15287.73 267
15288.90 252
15290.07 297
15291.24 284
15292.41 262
15293.58 251
15294.74 258
15295.91 238
15297.08 270
15298.25 249
15299.42 269
15300.59 271
15301.76 233
15302.93 248
15304.09 251
15305.26 285
15306.43 288
15307.60 279
15308.77 260
15309.94 264
15311.11 277
15312.28 257
15313.45 236
15314.62 252
15315.79 247
15316.96 266
15318.13 282
15319.30 276
15320.46 262
15321.63 240
15322.80 273
15323.97 281
15325.14 283
15326.31 262
15327.48 241
15328.65 263
15329.82 254
15330.99 271
15332.16 243
15333.33 235
15334.50 265
15335.67 282
15336.84 259
15338.01 265
15339.18 240
15340.36 267
15341.53 229
15342.70 242
15343.87 263
15345.04 247
15346.21 297
15347.38 321
15348.55 303
15349.72 263
15350.89 246
15352.06 252
15353.23 265
15354.40 230
15355.57 237
15356.75 245
15357.92 243
15359.09 263
15360.26 248
15361.43 244
15362.60 244
15363.77 242
15364.94 300
15366.11 267
15367.29 270
15368.46 274
15369.63 257
15370.80 252
15371.97 257
15373.14 249
15374.32 277
15375.49 286
15376.66 298
15377.83 264
15379.00 276
15380.17 290
15381.35 265
15382.52 268
15383.69 252
15384.86 257
15386.03 219
15387.21 236
15388.38 258
15389.55 264
15390.72 282
15391.90 236
15393.07 247
15394.24 241
15395.41 242
15396.59 242
15397.76 287
15398.93 246
15400.10 247
15401.28 266
15402.45 251
15403.62 266
15404.79 225
15405.97 241
15407.14 283
15408.31 266
15409.49 246
15410.66 264
15411.83 233
15413.01 268
15414.18 257
15415.35 245
15416.53 263
15417.70 262
15418.87 267
15420.05 260
15421.22 254
15422.39 257
15423.57 260
15424.74 272
15425.91 291
15427.09 256
15428.26 247
15429.43 243
15430.61 220
15431.78 237
15432.96 250
15434.13 261
15435.30 287
15436.48 263
15437.65 273
15438.83 249
15440.00 256
15441.17 267
15442.35 248
15443.52 268
15444.70 260
15445.87 245
15447.05 229
15448.22 231
15449.40 229
15450.57 269
15451.75 252
15452.92 262
15454.09 256
15455.27 249
15456.44 241
15457.62 234
15458.79 240
15459.97 268
15461.14 260
15462.32 258
15463.49 273
15464.67 235
15465.84 242
15467.02 279
15468.19 275
15469.37 303
15470.55 247
15471.72 258
15472.90 240
15474.07 235
15475.25 246
15476.42 278
15477.60 269
15478.77 288
15479.95 295
15481.13 265
15482.30 225
15483.48 251
15484.65 262
15485.83 230
15487.00 240
15488.18 272
15489.36 242
15490.53 220
15491.71 231
15492.89 245
15494.06 247
15495.24 254
15496.41 260
15497.59 244
15498.77 232
15499.94 223
15501.12 220
15502.30 232
15503.47 242
15504.65 231
15505.83 281
15507.00 256
15508.18 239
15509.36 225
15510.53 244
15511.71 242
15512.89 247
15514.06 251
15515.24 240
15516.42 275
15517.60 253
15518.77 244
15519.95 274
15521.13 246
15522.30 249
15523.48 271
15524.66 269
15525.84 287
15527.01 270
15528.19 257
15529.37 264
15530.55 241
15531.73 244
15532.90 204
15534.08 229
15535.26 251
15536.44 279
15537.61 272
15538.79 228
15539.97 219
15541.15 234
15542.33 257
15543.50 262
15544.68 236
15545.86 259
15547.04 272
15548.22 280
15549.40 244
15550.57 244
15551.75 258
15552.93 275
15554.11 292
15555.29 250
15556.47 227
15557.65 265
15558.82 247
15560.00 264
15561.18 252
15562.36 249
15563.54 275
15564.72 270
15565.90 256
15567.08 234
15568.26 275
15569.43 289
15570.61 265
15571.79 258
15572.97 261
15574.15 267
15575.33 264
15576.51 255
15577.69 248
15578.87 256
15580.05 267
15581.23 285
15582.41 275
15583.59 266
15584.77 280
15585.95 310
15587.13 280
15588.31 274
15589.49 244
15590.67 246
15591.85 285
15593.03 292
15594.21 260
15595.39 265
15596.57 275
15597.75 276
15598.93 243
15600.11 247
15601.29 256
15602.47 250
15603.65 284
15604.83 252
15606.01 255
15607.19 274
15608.37 284
15609.55 265
15610.73 255
15611.91 273
15613.09 255
15614.27 323
15615.45 311
15616.64 294
15617.82 276
15619.00 314
15620.18 295
15621.36 282
15622.54 283
15623.72 269
15624.90 300
15626.08 282
15627.27 242
15628.45 278
15629.63 292
15630.81 293
15631.99 286
15633.17 289
15634.35 309
15635.54 269
15636.72 334
15637.90 298
15639.08 285
15640.26 311
15641.45 268
15642.63 285
15643.81 296
15644.99 296
15646.17 262
15647.36 281
15648.54 318
15649.72 305
15650.90 283
15652.08 311
15653.27 279
15654.45 290
15655.63 281
15656.81 304
15658.00 320
15659.18 301
15660.36 288
15661.54 294
15662.73 311
15663.91 296
15665.09 290
15666.27 284
15667.46 304
15668.64 282
15669.82 310
15671.01 300
15672.19 333
15673.37 315
15674.56 317
15675.74 325
15676.92 323
15678.10 321
15679.29 307
15680.47 347
15681.65 306
15682.84 310
15684.02 318
15685.21 280
15686.39 287
15687.57 290
15688.76 302
15689.94 296
15691.12 291
15692.31 300
15693.49 308
15694.67 323
15695.86 293
15697.04 298
15698.23 330
15699.41 315
15700.59 292
15701.78 311
15702.96 333
15704.15 290
15705.33 297
15706.52 354
15707.70 322
15708.88 313
15710.07 290
15711.25 277
15712.44 306
15713.62 296
15714.81 311
15715.99 309
15717.18 304
15718.36 298
15719.55 284
15720.73 320
15721.92 334
15723.10 303
15724.29 288
15725.47 338
15726.66 291
15727.84 320
15729.03 265
15730.21 299
15731.40 319
15732.58 329
15733.77 310
15734.95 337
15736.14 339
15737.32 286
15738.51 278
15739.69 312
15740.88 328
15742.07 311
15743.25 313
15744.44 312
15745.62 296
15746.81 326
15747.99 337
15749.18 367
15750.37 334
15751.55 368
15752.74 375
15753.93 350
15755.11 320
15756.30 308
15757.48 319
15758.67 328
15759.86 305
15761.04 334
15762.23 342
15763.42 346
15764.60 333
15765.79 335
15766.98 313
15768.16 337
15769.35 335
15770.54 330
15771.72 323
15772.91 327
15774.10 312
15775.28 294
15776.47 333
15777.66 343
15778.84 360
15780.03 336
15781.22 311
15782.41 310
15783.59 311
15784.78 296
15785.97 326
15787.15 323
15788.34 300
15789.53 324
15790.72 328
15791.90 311
15793.09 320
15794.28 280
15795.47 302
15796.65 347
15797.84 296
15799.03 341
15800.22 297
15801.41 309
15802.59 327
15803.78 308
15804.97 328
15806.16 298
15807.35 315
15808.53 287
15809.72 320
15810.91 302
15812.10 320
15813.29 283
15814.48 278
15815.66 302
15816.85 301
15818.04 320
15819.23 268
15820.42 312
15821.61 299
15822.80 295
15823.98 284
15825.17 268
15826.36 299
15827.55 289
15828.74 292
15829.93 300
15831.12 276
15832.31 285
15833.50 276
15834.69 260
15835.87 248
15837.06 286
15838.25 302
15839.44 304
15840.63 284
15841.82 306
15843.01 311
15844.20 284
15845.39 284
15846.58 264
15847.77 277
15848.96 274
15850.15 285
15851.34 238
15852.53 236
15853.72 264
15854.91 281
15856.10 282
15857.29 243
15858.48 261
15859.67 302
15860.86 273
15862.05 318
15863.24 279
15864.43 285
15865.62 285
15866.81 297
15868.00 261
15869.19 255
15870.38 283
15871.57 301
15872.76 288
15873.95 294
15875.14 283
15876.33 242
15877.52 268
15878.72 265
15879.91 270
15881.10 255
15882.29 247
15883.48 290
15884.67 277
15885.86 275
15887.05 263
15888.24 268
15889.43 268
15890.63 261
15891.82 294
15893.01 299
15894.20 262
15895.39 262
15896.58 296
15897.77 275
15898.97 278
15900.16 263
15901.35 305
15902.54 264
15903.73 224
15904.92 230
15906.12 280
15907.31 292
15908.50 293
15909.69 251
15910.88 273
15912.08 280
15913.27 287
15914.46 276
15915.65 265
15916.85 290
15918.04 291
15919.23 300
15920.42 293
15921.61 292
15922.81 273
15924.00 305
15925.19 300
15926.38 285
15927.58 263
15928.77 280
15929.96 274
15931.16 292
15932.35 256
15933.54 284
15934.73 278
15935.93 269
15937.12 276
15938.31 295
15939.51 278
15940.70 255
15941.89 290
15943.09 254
15944.28 266
15945.47 280
15946.67 309
15947.86 277
15949.05 253
15950.25 249
15951.44 268
15952.63 282
15953.83 279
15955.02 243
15956.21 282
15957.41 279
15958.60 270
15959.80 285
15960.99 266
15962.18 281
15963.38 306
15964.57 319
15965.77 262
15966.96 282
15968.15 268
15969.35 278
15970.54 207
15971.74 238
15972.93 242
15974.13 233
15975.32 257
15976.51 242
15977.71 247
15978.90 277
15980.10 302
15981.29 240
15982.49 225
15983.68 270
15984.88 285
15986.07 253
15987.27 236
15988.46 249
15989.66 240
15990.85 249
15992.05 271
15993.24 254
15994.44 240
15995.63 266
15996.83 243
15998.02 245
15999.22 210
16000.41 224
16001.61 227
16002.80 217
16004.00 226
16005.20 237
16006.39 250
16007.59 270
16008.78 288
16009.98 247
16011.17 238
16012.37 240
16013.57 223
16014.76 227
16015.96 245
16017.15 253
16018.35 245
16019.55 263
16020.74 269
16021.94 215
16023.13 223
16024.33 242
16025.53 230
16026.72 221
16027.92 261
16029.12 231
16030.31 229
16031.51 257
16032.71 264
16033.90 256
16035.10 243
16036.30 259
16037.49 242
16038.69 240
16039.89 219
16041.08 211
16042.28 207
16043.48 226
16044.67 207
16045.87 243
16047.07 244
16048.27 227
16049.46 219
16050.66 226
16051.86 247
16053.06 239
16054.25 223
16055.45 210
16056.65 217
16057.84 207
16059.04 224
16060.24 239
16061.44 243
16062.64 225
16063.83 228
16065.03 226
16066.23 254
16067.43 246
16068.62 230
16069.82 223
16071.02 222
16072.22 226
16073.42 251
16074.62 194
16075.81 218
16077.01 228
16078.21 256
16079.41 255
16080.61 261
16081.81 271
16083.00 220
16084.20 221
16085.40 248
16086.60 249
16087.80 221
16089.00 242
16090.20 240
16091.39 218
16092.59 241
16093.79 229
16094.99 220
16096.19 219
16097.39 234
16098.59 223
16099.79 217
16100.99 206
16102.19 242
16103.38 203
16104.58 192
16105.78 227
16106.98 210
16108.18 221
16109.38 240
16110.58 231
16111.78 213
16112.98 228
16114.18 222
16115.38 241
16116.58 232
16117.78 202
16118.98 213
16120.18 235
16121.38 219
16122.58 243
16123.78 219
16124.98 192
16126.18 208
16127.38 227
16128.58 219
16129.78 230
16130.98 270
16132.18 275
16133.38 240
16134.58 223
16135.78 215
16136.98 212
16138.18 232
16139.38 211
16140.58 232
16141.78 208
16142.98 219
16144.19 237
16145.39 216
16146.59 225
16147.79 240
16148.99 220
16150.19 233
16151.39 243
16152.59 250
16153.79 226
16154.99 268
16156.20 243
16157.40 220
16158.60 216
16159.80 208
16161.00 221
16162.20 200
16163.40 225
16164.61 220
16165.81 264
16167.01 229
16168.21 229
16169.41 199
16170.61 200
16171.82 238
16173.02 238
16174.22 221
16175.42 215
16176.62 224
16177.82 253
16179.03 235
16180.23 206
16181.43 211
16182.63 240
16183.84 245
16185.04 205
16186.24 234
16187.44 209
16188.65 217
16189.85 265
16191.05 223
16192.25 230
16193.46 226
16194.66 239
16195.86 229
16197.06 192
16198.27 208
16199.47 202
16200.67 242
16201.87 261
16203.08 231
16204.28 249
16205.48 239
16206.69 222
16207.89 239
16209.09 247
16210.30 211
16211.50 227
16212.70 237
16213.91 211
16215.11 229
16216.31 197
16217.52 258
16218.72 255
16219.92 224
16221.13 215
16222.33 229
16223.53 236
16224.74 205
16225.94 219
16227.15 223
16228.35 254
16229.55 255
16230.76 256
16231.96 224
16233.17 214
16234.37 215
16235.57 225
16236.78 214
16237.98 238
16239.19 242
16240.39 262
16241.60 214
16242.80 212
16244.00 233
16245.21 241
16246.41 248
16247.62 219
16248.82 234
16250.03 205
16251.23 239
16252.44 265
16253.64 242
16254.85 220
16256.05 245
16257.26 219
16258.46 232
16259.67 233
16260.87 250
16262.08 232
16263.28 256
16264.49 247
16265.69 240
16266.90 224
16268.10 258
16269.31 237
16270.51 260
16271.72 236
16272.93 235
16274.13 235
16275.34 279
16276.54 265
16277.75 256
16278.95 253
16280.16 242
16281.37 225
16282.57 254
16283.78 230
16284.98 225
16286.19 233
16287.40 212
16288.60 251
16289.81 257
16291.01 238
16292.22 263
16293.43 284
16294.63 220
16295.84 231
16297.05 219
16298.25 262
16299.46 241
16300.67 235
16301.87 234
16303.08 232
16304.29 254
16305.49 249
16306.70 268
16307.91 286
16309.11 244
16310.32 293
16311.53 291
16312.73 269
16313.94 270
16315.15 286
16316.36 265
16317.56 258
16318.77 260
16319.98 277
16321.19 270
16322.39 246
16323.60 257
16324.81 279
16326.02 259
16327.22 245
16328.43 255
16329.64 231
16330.85 286
16332.05 259
16333.26 249
16334.47 265
16335.68 244
16336.88 260
16338.09 260
16339.30 246
16340.51 247
16341.72 224
16342.93 249
16344.13 235
16345.34 242
16346.55 231
16347.76 201
16348.97 243
16350.18 275
16351.38 250
16352.59 235
16353.80 231
16355.01 249
16356.22 261
16357.43 230
16358.64 249
16359.84 244
16361.05 216
16362.26 250
16363.47 241
16364.68 215
16365.89 231
16367.10 253
16368.31 236
16369.52 219
16370.73 223
16371.93 241
16373.14 249
16374.35 218
16375.56 206
16376.77 212
16377.98 239
16379.19 221
16380.40 252
16381.61 220
16382.82 237
16384.03 216
16385.24 236
16386.45 229
16387.66 208
16388.87 227
16390.08 227
16391.29 217
16392.50 223
16393.71 218
16394.92 244
16396.13 271
16397.34 224
16398.55 223
16399.76 233
16400.97 246
16402.18 222
16403.39 240
16404.60 224
16405.81 220
16407.02 213
16408.23 231
16409.44 197
16410.65 247
16411.86 250
16413.08 255
16414.29 230
16415.50 236
16416.71 210
16417.92 229
16419.13 207
16420.34 211
16421.55 216
16422.76 236
16423.97 228
16425.19 221
16426.40 205
16427.61 229
16428.82 220
16430.03 191
16431.24 199
16432.45 207
16433.67 236
16434.88 254
16436.09 191
16437.30 194
16438.51 224
16439.72 220
16440.94 205
16442.15 186
16443.36 211
16444.57 225
16445.78 196
16446.99 242
16448.21 205
16449.42 189
16450.63 191
16451.84 218
16453.06 200
16454.27 218
16455.48 199
16456.69 230
16457.90 208
16459.12 215
16460.33 188
16461.54 203
16462.75 225
16463.97 230
16465.18 232
16466.39 197
16467.61 226
16468.82 234
16470.03 234
16471.24 223
16472.46 231
16473.67 229
16474.88 237
16476.10 192
16477.31 196
16478.52 208
16479.74 205
16480.95 224
16482.16 227
16483.38 220
16484.59 217
16485.80 220
16487.02 187
16488.23 217
16489.44 193
16490.66 217
16491.87 227
16493.08 226
16494.30 214
16495.51 236
16496.73 208
16497.94 218
16499.15 226
16500.37 213
16501.58 231
16502.80 199
16504.01 199
16505.22 175
16506.44 231
16507.65 201
16508.87 204
16510.08 206
16511.30 242
16512.51 242
16513.72 228
16514.94 217
16516.15 207
16517.37 222
16518.58 210
16519.80 211
16521.01 188
16522.23 206
16523.44 214
16524.66 210
16525.87 198
16527.09 212
16528.30 204
16529.52 205
16530.73 209
16531.95 219
16533.16 232
16534.38 220
16535.59 223
16536.81 234
16538.02 239
16539.24 211
16540.45 208
16541.67 198
16542.89 179
16544.10 200
16545.32 217
16546.53 230
16547.75 228
16548.96 159
16550.18 167
16551.40 207
16552.61 251
16553.83 188
16555.04 213
16556.26 207
16557.48 200
16558.69 225
16559.91 189
16561.12 184
16562.34 208
16563.56 212
16564.77 235
16565.99 226
16567.21 205
16568.42 184
16569.64 193
16570.86 222
16572.07 205
16573.29 218
16574.51 206
16575.72 205
16576.94 205
16578.16 206
16579.37 223
16580.59 227
16581.81 213
16583.02 184
16584.24 211
16585.46 233
16586.68 237
16587.89 196
16589.11 232
16590.33 223
16591.54 218
16592.76 243
16593.98 218
16595.20 211
16596.41 223
16597.63 232
16598.85 232
16600.07 217
16601.29 216
16602.50 218
16603.72 206
16604.94 213
16606.16 219
16607.37 236
16608.59 246
16609.81 241
16611.03 208
16612.25 213
16613.46 197
16614.68 190
16615.90 206
16617.12 197
16618.34 207
16619.56 221
16620.77 223
16621.99 215
16623.21 195
16624.43 188
16625.65 208
16626.87 204
16628.09 206
16629.30 200
16630.52 224
16631.74 223
16632.96 195
16634.18 228
16635.40 214
16636.62 236
16637.84 256
16639.06 236
16640.28 207
16641.49 232
16642.71 267
16643.93 252
16645.15 210
16646.37 210
16647.59 211
16648.81 219
16650.03 235
16651.25 221
16652.47 206
16653.69 207
16654.91 221
16656.13 205
16657.35 195
16658.57 207
16659.79 180
16661.01 211
16662.23 186
16663.45 197
16664.67 200
16665.89 202
16667.11 231
16668.33 213
16669.55 198
16670.77 182
16671.99 207
16673.21 218
16674.43 182
16675.65 177
16676.87 240
16678.09 195
16679.31 200
16680.53 210
16681.75 183
16682.97 226
16684.19 203
16685.42 209
16686.64 211
16687.86 193
16689.08 210
16690.30 196
16691.52 203
16692.74 210
16693.96 204
16695.18 183
16696.40 220
16697.63 194
16698.85 184
16700.07 173
16701.29 194
16702.51 198
16703.73 208
16704.95 237
16706.18 202
16707.40 178
16708.62 190
16709.84 231
16711.06 193
16712.28 196
16713.51 184
16714.73 226
16715.95 201
16717.17 178
16718.39 186
16719.62 196
16720.84 198
16722.06 191
16723.28 218
16724.50 195
16725.73 193
16726.95 221
16728.17 224
16729.39 195
16730.62 201
16731.84 214
16733.06 219
16734.28 197
16735.51 224
16736.73 218
16737.95 217
16739.18 200
16740.40 230
16741.62 235
16742.84 211
16744.07 197
16745.29 219
16746.51 197
16747.74 196
16748.96 186
16750.18 196
16751.41 223
16752.63 224
16753.85 189
16755.08 201
16756.30 230
16757.52 229
16758.75 195
16759.97 213
16761.19 204
16762.42 223
16763.64 206
16764.86 191
16766.09 203
16767.31 178
16768.54 208
16769.76 195
16770.98 203
16772.21 204
16773.43 186
16774.66 186
16775.88 212
16777.10 222
16778.33 189
16779.55 180
16780.78 201
16782.00 201
16783.22 188
16784.45 203
16785.67 184
16786.90 204
16788.12 209
16789.35 194
16790.57 189
16791.80 209
16793.02 213
16794.25 214
16795.47 190
16796.70 214
16797.92 225
16799.15 216
16800.37 226
16801.60 202
16802.82 217
16804.05 214
16805.27 210
16806.50 198
16807.72 189
16808.95 211
16810.17 205
16811.40 205
16812.62 209
16813.85 208
16815.07 215
16816.30 200
16817.53 179
16818.75 221
16819.98 218
16821.20 162
16822.43 189
16823.65 215
16824.88 200
16826.11 194
16827.33 212
16828.56 193
16829.78 190
16831.01 202
16832.24 199
16833.46 204
16834.69 184
16835.92 187
16837.14 214
16838.37 222
16839.60 245
16840.82 185
16842.05 218
16843.27 244
16844.50 217
16845.73 185
16846.96 188
16848.18 219
16849.41 192
16850.64 228
16851.86 217
16853.09 200
16854.32 216
16855.54 205
16856.77 221
16858.00 202
16859.22 157
16860.45 215
16861.68 188
16862.91 206
16864.13 227
16865.36 212
16866.59 200
16867.82 212
16869.04 209
16870.27 201
16871.50 197
16872.73 209
16873.95 203
16875.18 212
16876.41 200
16877.64 200
16878.87 228
16880.09 216
16881.32 195
16882.55 208
16883.78 223
16885.01 194
16886.23 200
16887.46 235
16888.69 221
16889.92 205
16891.15 198
16892.38 197
16893.60 211
16894.83 211
16896.06 222
16897.29 221
16898.52 229
16899.75 235
16900.98 227
16902.20 236
16903.43 237
16904.66 223
16905.89 220
16907.12 233
16908.35 221
16909.58 222
16910.81 220
16912.04 220
16913.26 214
16914.49 192
16915.72 217
16916.95 221
16918.18 226
16919.41 228
16920.64 232
16921.87 212
16923.10 230
16924.33 204
16925.56 208
16926.79 201
16928.02 189
16929.25 214
16930.48 187
16931.71 189
16932.94 198
16934.17 206
16935.40 194
16936.63 242
16937.86 215
16939.09 218
16940.32 211
16941.55 206
16942.78 215
16944.01 196
16945.24 189
16946.47 209
16947.70 197
16948.93 200
16950.16 214
16951.39 198
16952.62 203
16953.85 195
16955.08 186
16956.31 215
16957.54 211
16958.77 212
16960.01 198
16961.24 190
16962.47 223
16963.70 189
16964.93 201
16966.16 183
16967.39 195
16968.62 184
16969.85 190
16971.08 197
16972.32 206
16973.55 203
16974.78 199
16976.01 191
16977.24 190
16978.47 206
16979.70 186
16980.94 202
16982.17 196
16983.40 207
16984.63 221
16985.86 221
16987.10 204
16988.33 214
16989.56 206
16990.79 213
16992.02 211
16993.26 197
16994.49 188
16995.72 189
16996.95 195
16998.18 218
16999.42 167
17000.65 171
17001.88 159
17003.11 176
17004.35 183
17005.58 174
17006.81 185
17008.04 193
17009.28 181
17010.51 178
17011.74 199
17012.97 189
17014.21 209
17015.44 199
17016.67 196
17017.91 188
17019.14 206
17020.37 219
17021.60 220
17022.84 218
17024.07 174
17025.30 199
17026.54 215
17027.77 196
17029.00 198
17030.24 200
17031.47 177
17032.70 216
17033.94 218
17035.17 202
17036.41 189
17037.64 173
17038.87 200
17040.11 205
17041.34 179
17042.57 206
17043.81 223
17045.04 225
17046.28 232
17047.51 196
17048.74 172
17049.98 189
17051.21 194
17052.45 188
17053.68 211
17054.92 205
17056.15 183
17057.38 233
17058.62 192
17059.85 213
17061.09 207
17062.32 184
17063.56 193
17064.79 196
17066.03 218
17067.26 188
17068.50 193
17069.73 187
17070.97 191
17072.20 214
17073.44 185
17074.67 193
17075.91 169
17077.14 199
17078.38 192
17079.61 167
17080.85 152
17082.08 181
17083.32 179
17084.55 174
17085.79 169
17087.02 173
17088.26 181
17089.49 204
17090.73 190
17091.97 203
17093.20 199
17094.44 191
17095.67 193
17096.91 201
17098.14 175
17099.38 185
17100.62 208
17101.85 187
17103.09 183
17104.32 186
17105.56 200
17106.80 198
17108.03 218
17109.27 203
17110.51 215
17111.74 213
17112.98 202
17114.21 182
17115.45 194
17116.69 182
17117.92 184
17119.16 208
17120.40 199
17121.63 178
17122.87 187
17124.11 178
17125.34 218
17126.58 206
17127.82 190
17129.06 194
17130.29 191
17131.53 212
17132.77 162
17134.00 184
17135.24 168
17136.48 218
17137.72 189
17138.95 214
17140.19 187
17141.43 206
17142.67 220
17143.90 203
17145.14 207
17146.38 201
17147.62 225
17148.85 222
17150.09 229
17151.33 207
17152.57 190
17153.80 164
17155.04 182
17156.28 183
17157.52 167
17158.76 185
17159.99 193
17161.23 173
17162.47 207
17163.71 235
17164.95 204
17166.19 200
17167.42 194
17168.66 193
17169.90 203
17171.14 184
17172.38 184
17173.62 245
17174.86 196
17176.09 191
17177.33 184
17178.57 190
17179.81 176
17181.05 184
17182.29 161
17183.53 200
17184.77 201
17186.01 184
17187.24 192
17188.48 188
17189.72 201
17190.96 162
17192.20 201
17193.44 190
17194.68 204
17195.92 195
17197.16 170
17198.40 196
17199.64 204
17200.88 198
17202.12 192
17203.36 170
17204.60 177
17205.84 198
17207.08 197
17208.32 179
17209.56 161
17210.80 186
17212.04 176
17213.28 209
17214.52 180
17215.76 187
17217.00 189
17218.24 198
17219.48 196
17220.72 180
17221.96 196
17223.20 190
17224.44 212
17225.68 219
17226.92 206
17228.16 202
17229.40 233
17230.64 208
17231.88 221
17233.12 171
17234.36 189
17235.60 201
17236.85 226
17238.09 187
17239.33 182
17240.57 187
17241.81 178
17243.05 174
17244.29 191
17245.53 210
17246.77 180
17248.02 201
17249.26 201
17250.50 193
17251.74 211
17252.98 202
17254.22 179
17255.46 153
17256.71 170
17257.95 195
17259.19 178
17260.43 199
17261.67 194
17262.91 184
17264.16 181
17265.40 199
17266.64 204
17267.88 172
17269.12 170
17270.37 173
17271.61 195
17272.85 184
17274.09 188
17275.34 193
17276.58 185
17277.82 194
17279.06 158
17280.30 174
17281.55 199
17282.79 213
17284.03 183
17285.27 196
17286.52 193
17287.76 208
17289.00 197
17290.25 204
17291.49 169
17292.73 190
17293.97 183
17295.22 183
17296.46 189
17297.70 173
17298.95 177
17300.19 197
17301.43 189
17302.68 169
17303.92 185
17305.16 179
17306.41 193
17307.65 181
17308.89 193
17310.14 167
17311.38 163
17312.62 212
17313.87 168
17315.11 187
17316.36 179
17317.60 197
17318.84 192
17320.09 181
17321.33 157
17322.58 168
17323.82 190
17325.06 183
17326.31 171
17327.55 193
17328.80 184
17330.04 198
17331.28 192
17332.53 183
17333.77 195
17335.02 186
17336.26 194
17337.51 157
17338.75 174
17340.00 166
17341.24 187
17342.48 188
17343.73 140
17344.97 160
17346.22 191
17347.46 190
17348.71 186
17349.95 195
17351.20 211
17352.44 197
17353.69 218
17354.93 201
17356.18 150
17357.42 176
17358.67 164
17359.92 192
17361.16 177
17362.41 197
17363.65 209
17364.90 191
17366.14 167
17367.39 178
17368.63 165
17369.88 162
17371.13 179
17372.37 161
17373.62 167
17374.86 181
17376.11 188
17377.35 171
17378.60 169
17379.85 164
17381.09 186
17382.34 165
17383.59 160
17384.83 148
17386.08 200
17387.32 188
17388.57 170
17389.82 174
17391.06 170
17392.31 182
17393.56 172
17394.80 168
17396.05 161
17397.30 191
17398.54 183
17399.79 170
17401.04 181
17402.28 167
17403.53 180
17404.78 172
17406.02 184
17407.27 200
17408.52 184
17409.77 173
17411.01 183
17412.26 176
17413.51 165
17414.75 167
17416.00 173
17417.25 179
17418.50 153
17419.74 158
17420.99 191
17422.24 164
17423.49 163
17424.73 196
17425.98 162
17427.23 166
17428.48 190
17429.73 171
17430.97 167
17432.22 174
17433.47 180
17434.72 199
17435.97 183
17437.21 198
17438.46 204
17439.71 184
17440.96 153
17442.21 177
17443.45 153
17444.70 144
17445.95 154
17447.20 174
17448.45 184
17449.70 175
17450.95 160
17452.19 168
17453.44 157
17454.69 188
17455.94 176
17457.19 185
17458.44 180
17459.69 172
17460.94 196
17462.19 184
17463.43 169
17464.68 196
17465.93 203
17467.18 166
17468.43 144
17469.68 172
17470.93 186
17472.18 174
17473.43 198
17474.68 220
17475.93 185
17477.18 161
17478.43 170
17479.68 184
17480.93 192
17482.18 161
17483.43 181
17484.68 157
17485.93 159
17487.17 183
17488.42 162
17489.67 160
17490.92 175
17492.18 184
17493.43 193
17494.68 164
17495.93 162
17497.18 172
17498.43 177
17499.68 183
17500.93 157
17502.18 173
17503.43 194
17504.68 186
17505.93 174
17507.18 171
17508.43 190
17509.68 186
17510.93 189
17512.18 173
17513.43 169
17514.68 184
17515.94 198
17517.19 180
17518.44 172
17519.69 148
17520.94 175
17522.19 208
17523.44 177
17524.69 156
17525.94 163
17527.20 228
17528.45 191
17529.70 175
17530.95 165
17532.20 177
17533.45 191
17534.70 186
17535.96 159
17537.21 187
17538.46 168
17539.71 176
17540.96 184
17542.22 154
17543.47 166
17544.72 208
17545.97 190
17547.22 186
17548.48 195
17549.73 227
17550.98 172
17552.23 154
17553.48 184
17554.74 191
17555.99 193
17557.24 172
17558.49 184
17559.75 171
17561.00 178
17562.25 190
17563.50 190
17564.76 191
17566.01 168
17567.26 167
17568.52 190
17569.77 182
17571.02 157
17572.27 165
17573.53 209
17574.78 208
17576.03 171
17577.29 178
17578.54 166
17579.79 197
17581.05 192
17582.30 185
17583.55 177
17584.81 186
17586.06 202
17587.31 195
17588.57 179
17589.82 176
17591.07 220
17592.33 199
17593.58 175
17594.83 183
17596.09 193
17597.34 188
17598.60 217
17599.85 192
17601.10 168
17602.36 187
17603.61 196
17604.87 183
17606.12 197
17607.37 169
17608.63 186
17609.88 197
17611.14 202
17612.39 177
17613.65 197
17614.90 200
17616.16 199
17617.41 184
17618.66 203
17619.92 206
17621.17 183
17622.43 180
17623.68 157
17624.94 193
17626.19 184
17627.45 193
17628.70 194
17629.96 223
17631.21 191
17632.47 189
17633.72 176
17634.98 161
17636.23 176
17637.49 175
17638.74 186
17640.00 191
17641.26 207
17642.51 176
17643.77 167
17645.02 142
17646.28 167
17647.53 175
17648.79 178
17650.04 152
17651.30 174
17652.56 185
17653.81 162
17655.07 159
17656.32 157
17657.58 185
17658.84 149
17660.09 169
17661.35 208
17662.60 195
17663.86 173
17665.12 156
17666.37 187
17667.63 175
17668.89 152
17670.14 177
17671.40 207
17672.66 182
17673.91 182
17675.17 181
17676.43 172
17677.68 175
17678.94 183
17680.20 184
17681.45 197
17682.71 193
17683.97 179
17685.22 165
17686.48 176
17687.74 201
17688.99 193
17690.25 189
17691.51 181
17692.77 190
17694.02 178
17695.28 168
17696.54 194
17697.80 186
17699.05 161
17700.31 188
17701.57 195
17702.83 207
17704.08 192
17705.34 155
17706.60 163
17707.86 172
17709.11 210
17710.37 187
17711.63 194
17712.89 149
17714.15 148
17715.40 187
17716.66 209
17717.92 190
17719.18 202
17720.44 184
17721.70 189
17722.95 171
17724.21 153
17725.47 183
17726.73 189
17727.99 178
17729.25 183
17730.51 224
17731.76 188
17733.02 170
17734.28 159
17735.54 157
17736.80 189
17738.06 213
17739.32 172
17740.58 151
17741.83 184
17743.09 176
17744.35 149
17745.61 152
17746.87 180
17748.13 187
17749.39 187
17750.65 180
17751.91 175
17753.17 197
17754.43 181
17755.69 173
17756.95 177
17758.21 157
17759.47 164
17760.73 171
17761.98 170
17763.24 159
17764.50 176
17765.76 176
17767.02 174
17768.28 169
17769.54 174
17770.80 172
17772.06 165
17773.32 185
17774.58 164
17775.84 164
17777.11 176
17778.37 152
17779.63 146
17780.89 156
17782.15 167
17783.41 198
17784.67 188
17785.93 181
17787.19 168
17788.45 181
17789.71 184
17790.97 149
17792.23 190
17793.49 139
17794.75 169
17796.01 167
17797.28 155
17798.54 177
17799.80 185
17801.06 173
17802.32 167
17803.58 154
17804.84 164
17806.10 176
17807.37 183
17808.63 164
17809.89 174
17811.15 195
17812.41 205
17813.67 197
17814.93 172
17816.20 165
17817.46 165
17818.72 201
17819.98 166
17821.24 182
17822.50 206
17823.77 166
17825.03 198
17826.29 174
17827.55 179
17828.81 172
17830.08 216
17831.34 183
17832.60 206
17833.86 161
17835.13 201
17836.39 161
17837.65 185
17838.91 164
17840.18 178
17841.44 170
17842.70 184
17843.96 202
17845.23 184
17846.49 158
17847.75 148
17849.01 193
17850.28 181
17851.54 188
17852.80 181
17854.07 184
17855.33 155
17856.59 202
17857.86 163
17859.12 161
17860.38 174
17861.65 155
17862.91 173
17864.17 183
17865.44 169
17866.70 170
17867.96 198
17869.23 167
17870.49 186
17871.75 176
17873.02 171
17874.28 168
17875.54 202
17876.81 173
17878.07 153
17879.34 176
17880.60 171
17881.86 173
17883.13 175
17884.39 170
17885.66 187
17886.92 159
17888.18 170
17889.45 194
17890.71 186
17891.98 202
17893.24 161
17894.51 157
17895.77 186
17897.04 183
17898.30 181
17899.56 172
17900.83 187
17902.09 180
17903.36 154
17904.62 152
17905.89 171
17907.15 160
17908.42 192
17909.68 179
17910.95 154
17912.21 146
17913.48 174
17914.74 155
17916.01 166
17917.27 161
17918.54 173
17919.80 182
17921.07 174
17922.34 158
17923.60 166
17924.87 174
17926.13 187
17927.40 209
17928.66 179
17929.93 195
17931.19 193
17932.46 164
17933.73 127
17934.99 144
17936.26 165
17937.52 182
17938.79 178
17940.06 161
17941.32 152
17942.59 152
17943.85 186
17945.12 156
17946.39 174
17947.65 179
17948.92 159
17950.19 192
17951.45 162
17952.72 175
17953.99 161
17955.25 160
17956.52 157
17957.79 162
17959.05 164
17960.32 173
17961.59 210
17962.85 150
17964.12 185
17965.39 184
17966.65 170
17967.92 175
17969.19 176
17970.45 166
17971.72 181
17972.99 183
17974.26 154
17975.52 137
17976.79 165
17978.06 199
17979.33 185
17980.59 199
17981.86 165
17983.13 183
17984.40 190
17985.66 172
17986.93 146
17988.20 154
17989.47 155
17990.73 173
17992.00 195
17993.27 186
17994.54 175
17995.81 182
17997.07 166
17998.34 192
17999.61 163
18000.88 177
18002.15 191
18003.42 182
18004.68 151
18005.95 163
18007.22 197
18008.49 178
18009.76 151
18011.03 161
18012.30 170
18013.56 162
18014.83 155
18016.10 167
18017.37 163
18018.64 165
18019.91 188
18021.18 178
18022.45 187
18023.71 159
18024.98 185
18026.25 193
18027.52 160
18028.79 187
18030.06 158
18031.33 170
18032.60 195
18033.87 202
18035.14 184
18036.41 143
18037.68 172
18038.95 167
18040.22 190
18041.49 176
18042.76 152
18044.02 173
18045.29 186
18046.56 214
18047.83 164
18049.10 166
18050.37 191
18051.64 180
18052.91 174
18054.18 176
18055.45 186
18056.72 200
18057.99 177
18059.27 170
18060.54 182
18061.81 177
18063.08 175
18064.35 153
18065.62 165
18066.89 159
18068.16 171
18069.43 190
18070.70 181
18071.97 189
18073.24 152
18074.51 187
18075.78 194
18077.05 182
18078.32 194
18079.60 189
18080.87 170
18082.14 178
18083.41 164
18084.68 173
18085.95 170
18087.22 173
18088.49 189
18089.77 172
18091.04 151
18092.31 167
18093.58 151
18094.85 171
18096.12 187
18097.39 186
18098.67 189
18099.94 174
18101.21 187
18102.48 183
18103.75 143
18105.02 181
18106.30 191
18107.57 189
18108.84 180
18110.11 162
18111.38 187
18112.66 187
18113.93 186
18115.20 204
18116.47 217
18117.75 178
18119.02 182
18120.29 167
18121.56 172
18122.84 165
18124.11 155
18125.38 161
18126.65 183
18127.93 186
18129.20 185
18130.47 170
18131.74 177
18133.02 176
18134.29 168
18135.56 193
18136.84 203
18138.11 188
18139.38 194
18140.66 188
18141.93 180
18143.20 173
18144.48 153
18145.75 161
18147.02 144
18148.30 173
18149.57 173
18150.84 185
18152.12 169
18153.39 183
18154.66 168
18155.94 196
18157.21 183
18158.48 196
18159.76 186
18161.03 179
18162.31 165
18163.58 177
18164.85 215
18166.13 186
18167.40 173
18168.68 187
18169.95 184
18171.22 172
18172.50 182
18173.77 182
18175.05 166
18176.32 147
18177.60 181
18178.87 176
18180.15 179
18181.42 177
18182.69 173
18183.97 147
18185.24 170
18186.52 170
18187.79 172
18189.07 158
18190.34 160
18191.62 173
18192.89 189
18194.17 174
18195.44 183
18196.72 178
18197.99 184
18199.27 169
18200.54 168
18201.82 169
18203.09 191
18204.37 173
18205.65 160
18206.92 169
18208.20 182
18209.47 175
18210.75 171
18212.02 160
18213.30 187
18214.57 217
18215.85 177
18217.13 161
18218.40 159
18219.68 159
18220.95 175
18222.23 149
18223.51 158
18224.78 168
18226.06 175
18227.33 155
18228.61 145
18229.89 158
18231.16 174
18232.44 155
18233.72 158
18234.99 179
18236.27 180
18237.55 182
18238.82 171
18240.10 188
18241.38 179
18242.65 156
18243.93 169
18245.21 173
18246.48 171
18247.76 150
18249.04 163
18250.31 160
18251.59 171
18252.87 179
18254.15 158
18255.42 176
18256.70 190
18257.98 203
18259.25 158
18260.53 166
18261.81 175
18263.09 171
18264.36 171
18265.64 169
18266.92 147
18268.20 192
18269.47 194
18270.75 184
18272.03 158
18273.31 193
18274.59 171
18275.86 171
18277.14 146
18278.42 146
18279.70 172
18280.98 171
18282.25 171
18283.53 176
18284.81 181
18286.09 183
18287.37 181
18288.64 170
18289.92 173
18291.20 182
18292.48 176
18293.76 150
18295.04 152
18296.32 151
18297.59 178
18298.87 185
18300.15 168
18301.43 191
18302.71 200
18303.99 203
18305.27 168
18306.55 151
18307.83 171
18309.10 191
18310.38 163
18311.66 177
18312.94 178
18314.22 159
18315.50 184
18316.78 186
18318.06 173
18319.34 183
18320.62 179
18321.90 165
18323.18 186
18324.46 171
18325.74 174
18327.02 166
18328.30 159
18329.58 157
18330.86 194
18332.14 166
18333.41 170
18334.69 183
18335.97 190
18337.25 163
18338.54 157
18339.82 173
18341.10 197
18342.38 179
18343.66 136
18344.94 149
18346.22 181
18347.50 200
18348.78 197
18350.06 167
18351.34 173
18352.62 175
18353.90 194
18355.18 176
18356.46 199
18357.74 174
18359.02 171
18360.30 152
18361.58 152
18362.87 184
18364.15 171
18365.43 170
18366.71 177
18367.99 170
18369.27 166
18370.55 172
18371.83 180
18373.11 177
18374.40 141
18375.68 150
18376.96 163
18378.24 187
18379.52 179
18380.80 180
18382.08 167
18383.37 146
18384.65 159
18385.93 194
18387.21 180
18388.49 170
18389.78 160
18391.06 184
18392.34 188
18393.62 195
18394.90 178
18396.19 190
18397.47 158
18398.75 160
18400.03 181
18401.31 151
18402.60 175
18403.88 181
18405.16 169
18406.44 166
18407.73 152
18409.01 166
18410.29 184
18411.57 168
18412.86 151
18414.14 167
18415.42 169
18416.71 156
18417.99 150
18419.27 197
18420.55 176
18421.84 185
18423.12 164
18424.40 172
18425.69 172
18426.97 174
18428.25 154
18429.54 165
18430.82 164
18432.10 174
18433.39 153
18434.67 155
18435.95 183
18437.24 188
18438.52 173
18439.80 159
18441.09 158
18442.37 170
18443.66 169
18444.94 172
18446.22 171
18447.51 171
18448.79 159
18450.08 156
18451.36 169
18452.64 178
18453.93 175
18455.21 183
18456.50 184
18457.78 166
18459.06 150
18460.35 141
18461.63 187
18462.92 168
18464.20 165
18465.49 146
18466.77 166
18468.06 185
18469.34 171
18470.63 190
18471.91 170
18473.19 167
18474.48 148
18475.76 187
18477.05 186
18478.33 192
18479.62 153
18480.90 156
18482.19 148
18483.47 161
18484.76 174
18486.05 175
18487.33 169
18488.62 157
18489.90 166
18491.19 181
18492.47 197
18493.76 176
18495.04 157
18496.33 175
18497.61 140
18498.90 152
18500.19 170
18501.47 205
18502.76 204
18504.04 182
18505.33 171
18506.62 169
18507.90 149
18509.19 186
18510.47 165
18511.76 177
18513.05 179
18514.33 174
18515.62 153
18516.90 167
18518.19 193
18519.48 164
18520.76 154
18522.05 168
18523.34 186
18524.62 162
18525.91 170
18527.20 167
18528.48 144
18529.77 171
18531.06 163
18532.34 174
18533.63 156
18534.92 149
18536.21 182
18537.49 200
18538.78 188
18540.07 159
18541.35 160
18542.64 168
18543.93 180
18545.22 165
18546.50 165
18547.79 177
18549.08 150
18550.37 173
18551.65 169
18552.94 164
18554.23 168
18555.52 183
18556.80 161
18558.09 174
18559.38 178
18560.67 155
18561.95 171
18563.24 186
18564.53 166
18565.82 179
18567.11 209
18568.39 196
18569.68 182
18570.97 210
18572.26 185
18573.55 213
18574.84 171
18576.12 173
18577.41 171
18578.70 206
18579.99 186
18581.28 192
18582.57 199
18583.86 202
18585.14 191
18586.43 196
18587.72 170
18589.01 169
18590.30 176
18591.59 166
18592.88 189
18594.17 181
18595.46 204
18596.74 188
18598.03 172
18599.32 200
18600.61 185
18601.90 199
18603.19 181
18604.48 195
18605.77 184
18607.06 187
18608.35 177
18609.64 175
18610.93 193
18612.22 210
18613.51 180
18614.80 185
18616.09 193
18617.38 166
18618.67 194
18619.96 193
18621.25 194
18622.54 186
18623.83 176
18625.12 188
18626.41 206
18627.70 192
18628.99 202
18630.28 197
18631.57 177
18632.86 187
18634.15 207
18635.44 215
18636.73 190
18638.02 160
18639.31 181
18640.60 238
18641.89 189
18643.18 185
18644.47 179
18645.76 173
18647.06 169
18648.35 146
18649.64 176
18650.93 163
18652.22 176
18653.51 190
18654.80 187
18656.09 183
18657.38 207
18658.68 200
18659.97 214
18661.26 202
18662.55 190
18663.84 171
18665.13 187
18666.42 192
18667.72 190
18669.01 176
18670.30 174
18671.59 173
18672.88 191
18674.17 179
18675.47 192
18676.76 181
18678.05 183
18679.34 186
18680.63 191
18681.93 187
18683.22 210
18684.51 204
18685.80 170
18687.09 141
18688.39 195
18689.68 184
18690.97 189
18692.26 187
18693.56 171
18694.85 175
18696.14 181
18697.43 180
18698.73 182
18700.02 165
18701.31 169
18702.60 175
18703.90 183
18705.19 189
18706.48 172
18707.78 189
18709.07 183
18710.36 197
18711.66 187
18712.95 178
18714.24 163
18715.54 187
18716.83 209
18718.12 187
18719.42 198
18720.71 168
18722.00 163
18723.30 174
18724.59 170
18725.88 203
18727.18 191
18728.47 175
18729.76 204
18731.06 199
18732.35 184
18733.65 169
18734.94 165
18736.23 196
18737.53 199
18738.82 175
18740.12 182
18741.41 201
18742.70 183
18744.00 172
18745.29 184
18746.59 177
18747.88 205
18749.18 208
18750.47 188
18751.76 176
18753.06 200
18754.35 197
18755.65 168
18756.94 154
18758.24 164
18759.53 198
18760.83 164
18762.12 192
18763.42 168
18764.71 189
18766.01 181
18767.30 197
18768.60 187
18769.89 174
18771.19 178
18772.48 183
18773.78 192
18775.07 200
18776.37 170
18777.66 174
18778.96 177
18780.25 170
18781.55 165
18782.85 188
18784.14 213
18785.44 187
18786.73 190
18788.03 150
18789.32 193
18790.62 180
18791.92 170
18793.21 192
18794.51 215
18795.80 190
18797.10 177
18798.40 191
18799.69 158
18800.99 145
18802.28 176
18803.58 164
18804.88 187
18806.17 164
18807.47 160
18808.77 167
18810.06 163
18811.36 167
18812.66 157
18813.95 151
18815.25 166
18816.55 184
18817.84 180
18819.14 156
18820.44 176
18821.73 177
18823.03 185
18824.33 196
18825.62 180
18826.92 198
18828.22 178
18829.52 190
18830.81 145
18832.11 139
18833.41 159
18834.71 172
18836.00 207
18837.30 197
18838.60 168
18839.90 185
18841.19 195
18842.49 185
18843.79 148
18845.09 178
18846.38 177
18847.68 166
18848.98 163
18850.28 179
18851.58 181
18852.87 163
18854.17 158
18855.47 159
18856.77 170
18858.07 166
18859.36 160
18860.66 151
18861.96 157
18863.26 161
18864.56 191
18865.86 177
18867.15 168
18868.45 153
18869.75 173
18871.05 199
18872.35 168
18873.65 165
18874.95 180
18876.24 171
18877.54 167
18878.84 160
18880.14 161
18881.44 166
18882.74 174
18884.04 167
18885.34 162
18886.64 170
18887.94 164
18889.24 167
18890.53 158
18891.83 139
18893.13 170
18894.43 172
18895.73 182
18897.03 185
18898.33 181
18899.63 171
18900.93 167
18902.23 190
18903.53 170
18904.83 171
18906.13 169
18907.43 160
18908.73 171
18910.03 156
18911.33 151
18912.63 170
18913.93 185
18915.23 179
18916.53 162
18917.83 177
18919.13 168
18920.43 190
18921.73 167
18923.03 166
18924.33 156
18925.63 173
18926.93 161
18928.23 188
18929.53 161
18930.84 178
18932.14 163
18933.44 168
18934.74 194
18936.04 183
18937.34 161
18938.64 188
18939.94 200
18941.24 181
18942.54 160
18943.84 170
18945.15 179
18946.45 169
18947.75 168
18949.05 154
18950.35 169
18951.65 180
18952.95 201
18954.26 191
18955.56 196
18956.86 154
18958.16 181
18959.46 156
18960.76 162
18962.07 159
18963.37 165
18964.67 169
18965.97 178
18967.27 175
18968.57 157
18969.88 191
18971.18 172
18972.48 190
18973.78 143
18975.09 153
18976.39 161
18977.69 176
18978.99 180
18980.29 177
18981.60 157
18982.90 177
18984.20 170
18985.50 146
18986.81 162
18988.11 174
18989.41 172
18990.72 162
18992.02 181
18993.32 151
18994.62 177
18995.93 194
18997.23 156
18998.53 166
18999.84 159
19001.14 177
19002.44 191
19003.75 171
19005.05 168
19006.35 178
19007.66 163
19008.96 179
19010.26 190
19011.57 188
19012.87 174
19014.17 175
19015.48 185
19016.78 184
19018.08 144
19019.39 179
19020.69 159
19021.99 178
19023.30 167
19024.60 153
19025.91 138
19027.21 166
19028.51 166
19029.82 186
19031.12 179
19032.43 147
19033.73 169
19035.04 178
19036.34 181
19037.64 167
19038.95 164
19040.25 166
19041.56 158
19042.86 162
19044.17 176
19045.47 149
19046.78 159
19048.08 167
19049.39 188
19050.69 179
19052.00 148
19053.30 163
19054.61 156
19055.91 146
19057.22 144
19058.52 160
19059.83 159
19061.13 150
19062.44 160
19063.74 174
19065.05 141
19066.35 165
19067.66 190
19068.96 165
19070.27 174
19071.57 149
19072.88 147
19074.18 152
19075.49 163
19076.80 143
19078.10 199
19079.41 199
19080.71 147
19082.02 166
19083.33 181
19084.63 182
19085.94 175
19087.24 163
19088.55 187
19089.86 164
19091.16 175
19092.47 187
19093.77 176
19095.08 169
19096.39 161
19097.69 174
19099.00 148
19100.31 157
19101.61 179
19102.92 155
19104.23 185
19105.53 164
19106.84 141
19108.15 162
19109.45 167
19110.76 154
19112.07 142
19113.37 154
19114.68 163
19115.99 160
19117.30 141
19118.60 143
19119.91 151
19121.22 161
19122.52 154
19123.83 144
19125.14 141
19126.45 148
19127.75 146
19129.06 163
19130.37 162
19131.68 173
19132.98 165
19134.29 152
19135.60 166
19136.91 152
19138.22 149
19139.52 161
19140.83 185
19142.14 175
19143.45 160
19144.76 180
19146.06 158
19147.37 141
19148.68 144
19149.99 182
19151.30 157
19152.60 174
19153.91 172
19155.22 172
19156.53 161
19157.84 163
19159.15 170
19160.46 162
19161.76 161
19163.07 148
19164.38 148
19165.69 134
19167.00 150
19168.31 167
19169.62 148
19170.93 163
19172.23 161
19173.54 159
19174.85 147
19176.16 172
19177.47 185
19178.78 169
19180.09 160
19181.40 170
19182.71 147
19184.02 170
19185.33 163
19186.64 141
19187.95 145
19189.26 186
19190.57 153
19191.87 160
19193.18 147
19194.49 149
19195.80 170
19197.11 144
19198.42 159
19199.73 150
19201.04 153
19202.35 128
19203.66 160
19204.97 141
19206.28 144
19207.59 130
19208.90 135
19210.21 165
19211.53 150
19212.84 133
19214.15 147
19215.46 123
19216.77 135
19218.08 137
19219.39 150
19220.70 136
19222.01 151
19223.32 147
19224.63 155
19225.94 127
19227.25 116
19228.56 137
19229.87 163
19231.19 168
19232.50 153
19233.81 146
19235.12 155
19236.43 144
19237.74 168
19239.05 164
19240.36 159
19241.68 165
19242.99 159
19244.30 172
19245.61 139
19246.92 134
19248.23 152
19249.54 173
19250.86 165
19252.17 146
19253.48 158
19254.79 179
19256.10 144
19257.42 155
19258.73 145
19260.04 163
19261.35 155
19262.66 140
19263.98 148
19265.29 148
19266.60 136
19267.91 171
19269.22 166
19270.54 145
19271.85 152
19273.16 163
19274.47 159
19275.79 150
19277.10 149
19278.41 144
19279.72 156
19281.04 160
19282.35 175
19283.66 129
19284.98 147
19286.29 151
19287.60 156
19288.91 167
19290.23 159
19291.54 176
19292.85 195
19294.17 143
19295.48 146
19296.79 150
19298.11 163
19299.42 172
19300.73 154
19302.05 131
19303.36 146
19304.67 178
19305.99 164
19307.30 147
19308.61 163
19309.93 151
19311.24 149
19312.56 171
19313.87 152
19315.18 157
19316.50 156
19317.81 159
19319.13 164
19320.44 142
19321.75 171
19323.07 144
19324.38 162
19325.70 181
19327.01 159
19328.32 148
19329.64 148
19330.95 154
19332.27 154
19333.58 150
19334.90 154
19336.21 174
19337.53 146
19338.84 151
19340.16 148
19341.47 164
19342.79 169
19344.10 184
19345.42 172
19346.73 160
19348.05 185
19349.36 155
19350.68 142
19351.99 184
19353.31 138
19354.62 166
19355.94 168
19357.25 171
19358.57 164
19359.88 182
19361.20 167
19362.51 165
19363.83 143
19365.14 172
19366.46 183
19367.78 164
19369.09 166
19370.41 147
19371.72 142
19373.04 144
19374.35 139
19375.67 145
19376.99 153
19378.30 184
19379.62 149
19380.93 146
19382.25 199
19383.57 171
19384.88 161
19386.20 184
19387.52 170
19388.83 173
19390.15 165
19391.47 177
19392.78 164
19394.10 130
19395.42 133
19396.73 148
19398.05 155
19399.37 151
19400.68 146
19402.00 160
19403.32 173
19404.63 135
19405.95 141
19407.27 134
19408.58 162
19409.90 161
19411.22 183
19412.54 150
19413.85 158
19415.17 173
19416.49 166
19417.80 153
19419.12 135
19420.44 170
19421.76 170
19423.07 162
19424.39 155
19425.71 160
19427.03 160
19428.35 174
19429.66 165
19430.98 155
19432.30 165
19433.62 145
19434.93 156
19436.25 179
19437.57 172
19438.89 164
19440.21 148
19441.53 157
19442.84 145
19444.16 151
19445.48 139
19446.80 164
19448.12 151
19449.44 157
19450.75 158
19452.07 136
19453.39 147
19454.71 146
19456.03 159
19457.35 137
19458.67 160
19459.98 173
19461.30 155
19462.62 134
19463.94 133
19465.26 130
19466.58 155
19467.90 160
19469.22 152
19470.54 161
19471.86 151
19473.18 149
19474.49 183
19475.81 156
19477.13 159
19478.45 141
19479.77 163
19481.09 183
19482.41 162
19483.73 138
19485.05 180
19486.37 172
19487.69 145
19489.01 156
19490.33 158
19491.65 186
19492.97 168
19494.29 145
19495.61 142
19496.93 134
19498.25 158
19499.57 154
19500.89 153
19502.21 158
19503.53 170
19504.85 154
19506.17 161
19507.49 130
19508.81 149
19510.13 149
19511.45 137
19512.77 128
19514.09 156
19515.42 214
19516.74 161
19518.06 150
19519.38 147
19520.70 140
19522.02 151
19523.34 159
19524.66 131
19525.98 158
19527.30 157
19528.62 140
19529.95 142
19531.27 131
19532.59 150
19533.91 160
19535.23 138
19536.55 147
19537.87 146
19539.20 157
19540.52 153
19541.84 147
19543.16 153
19544.48 179
19545.80 167
19547.13 164
19548.45 145
19549.77 144
19551.09 158
19552.41 137
19553.74 141
19555.06 137
19556.38 170
19557.70 180
19559.02 151
19560.35 144
19561.67 114
19562.99 152
19564.31 141
19565.64 148
19566.96 128
19568.28 124
19569.60 139
19570.93 164
19572.25 152
19573.57 168
19574.89 154
19576.22 151
19577.54 159
19578.86 156
19580.18 152
19581.51 141
19582.83 185
19584.15 165
19585.48 157
19586.80 133
19588.12 144
19589.45 162
19590.77 176
19592.09 148
19593.42 164
19594.74 141
19596.06 175
19597.39 167
19598.71 133
19600.03 154
19601.36 131
19602.68 124
19604.00 120
19605.33 128
19606.65 143
19607.98 165
19609.30 166
19610.62 164
19611.95 174
19613.27 166
19614.60 156
19615.92 144
19617.24 147
19618.57 140
19619.89 142
19621.22 125
19622.54 154
19623.87 163
19625.19 156
19626.51 134
19627.84 150
19629.16 141
19630.49 139
19631.81 125
19633.14 129
19634.46 142
19635.79 133
19637.11 158
19638.44 178
19639.76 150
19641.09 167
19642.41 183
19643.74 174
19645.06 179
19646.39 164
19647.71 178
19649.04 176
19650.36 143
19651.69 147
19653.01 149
19654.34 136
19655.66 151
19656.99 150
19658.32 142
19659.64 149
19660.97 151
19662.29 175
19663.62 184
19664.94 166
19666.27 142
19667.60 164
19668.92 151
19670.25 162
19671.57 136
19672.90 146
19674.23 147
19675.55 131
19676.88 136
19678.20 152
19679.53 158
19680.86 150
19682.18 136
19683.51 139
19684.84 140
19686.16 137
19687.49 160
19688.82 156
19690.14 126
19691.47 149
19692.80 172
19694.12 174
19695.45 175
19696.78 153
19698.10 151
19699.43 134
19700.76 145
19702.08 164
19703.41 153
19704.74 137
19706.07 158
19707.39 145
19708.72 143
19710.05 139
19711.37 141
19712.70 152
19714.03 137
19715.36 145
19716.68 172
19718.01 159
19719.34 159
19720.67 188
19721.99 122
19723.32 134
19724.65 143
19725.98 140
19727.31 164
19728.63 172
19729.96 151
19731.29 140
19732.62 145
19733.95 129
19735.27 142
19736.60 147
19737.93 162
19739.26 135
19740.59 150
19741.92 158
19743.24 158
19744.57 148
19745.90 137
19747.23 159
19748.56 156
19749.89 141
19751.22 140
19752.54 125
19753.87 139
19755.20 135
19756.53 151
19757.86 161
19759.19 163
19760.52 147
19761.85 152
19763.18 149
19764.50 134
19765.83 136
19767.16 160
19768.49 171
19769.82 146
19771.15 141
19772.48 140
19773.81 133
19775.14 164
19776.47 152
19777.80 140
19779.13 160
19780.46 150
19781.79 143
19783.12 142
19784.45 152
19785.78 158
19787.11 139
19788.44 154
19789.77 140
19791.10 162
19792.43 160
19793.76 129
19795.09 155
19796.42 157
19797.75 151
19799.08 135
19800.41 134
19801.74 149
19803.07 144
19804.40 151
19805.73 141
19807.06 150
19808.39 168
19809.72 123
19811.05 150
19812.38 139
19813.71 157
19815.05 181
19816.38 165
19817.71 134
19819.04 159
19820.37 170
19821.70 142
19823.03 146
19824.36 140
19825.69 146
19827.03 145
19828.36 146
19829.69 158
19831.02 135
19832.35 152
19833.68 171
19835.01 156
19836.35 149
19837.68 159
19839.01 177
19840.34 164
19841.67 146
19843.00 135
19844.34 143
19845.67 145
19847.00 172
19848.33 144
19849.66 126
19851.00 140
19852.33 151
19853.66 169
19854.99 148
19856.32 150
19857.66 143
19858.99 142
19860.32 147
19861.65 143
19862.99 142
19864.32 139
19865.65 149
19866.98 144
19868.32 174
19869.65 151
19870.98 141
19872.31 138
19873.65 158
19874.98 157
19876.31 159
19877.65 161
19878.98 149
19880.31 146
19881.65 169
19882.98 136
19884.31 143
19885.64 162
19886.98 142
19888.31 127
19889.64 165
19890.98 146
19892.31 142
19893.64 156
19894.98 132
19896.31 157
19897.65 154
19898.98 152
19900.31 117
19901.65 141
19902.98 161
19904.31 176
19905.65 160
19906.98 144
19908.32 151
19909.65 148
19910.98 159
19912.32 148
19913.65 153
19914.99 154
19916.32 154
19917.66 159
19918.99 162
19920.32 135
19921.66 140
19922.99 140
19924.33 134
19925.66 121
19927.00 132
19928.33 171
19929.67 140
19931.00 145
19932.34 126
19933.67 145
19935.01 154
19936.34 126
19937.68 138
19939.01 136
19940.35 143
19941.68 145
19943.02 146
19944.35 157
19945.69 145
19947.02 148
19948.36 176
19949.69 151
19951.03 139
19952.36 132
19953.70 148
19955.03 132
19956.37 128
19957.71 135
19959.04 182
19960.38 158
19961.71 144
19963.05 150
19964.38 153
19965.72 148
19967.06 126
19968.39 144
19969.73 128
19971.06 141
19972.40 161
19973.74 150
19975.07 141
19976.41 143
19977.75 156
19979.08 161
19980.42 141
19981.75 133
19983.09 144
19984.43 179
19985.76 186
19987.10 163
19988.44 148
19989.77 184
19991.11 164
19992.45 144
19993.78 131
19995.12 147
19996.46 156
19997.80 132
19999.13 149
20000.47 122
20001.81 154
20003.14 165
20004.48 144
20005.82 132
20007.16 140
20008.49 140
20009.83 131
20011.17 158
20012.51 153
20013.84 151
20015.18 150
20016.52 154
20017.86 147
20019.19 146
20020.53 114
20021.87 159
20023.21 151
20024.55 163
20025.88 128
20027.22 140
20028.56 143
20029.90 145
20031.24 148
20032.57 160
20033.91 158
20035.25 143
20036.59 137
20037.93 139
20039.26 142
20040.60 139
20041.94 158
20043.28 120
20044.62 137
20045.96 155
20047.30 160
20048.63 141
20049.97 131
20051.31 146
20052.65 146
20053.99 145
20055.33 165
20056.67 138
20058.01 116
20059.35 154
20060.69 173
20062.02 136
20063.36 137
20064.70 151
20066.04 166
20067.38 148
20068.72 163
20070.06 148
20071.40 159
20072.74 194
20074.08 174
20075.42 168
20076.76 163
20078.10 159
20079.44 154
20080.78 154
20082.12 165
20083.46 141
20084.80 164
20086.14 149
20087.48 138
20088.82 137
20090.16 129
20091.50 169
20092.84 166
20094.18 150
20095.52 150
20096.86 191
20098.20 162
20099.54 146
20100.88 141
20102.22 133
20103.56 149
20104.90 178
20106.24 161
20107.58 151
20108.92 150
20110.26 152
20111.60 123
20112.95 156
20114.29 150
20115.63 145
20116.97 185
20118.31 170
20119.65 122
20120.99 131
20122.33 146
20123.67 154
20125.02 126
20126.36 139
20127.70 155
20129.04 149
20130.38 135
20131.72 141
20133.06 128
20134.41 159
20135.75 158
