# Supplementary material for: MALDI-TOF MS typing enables the classification of brewing yeasts of the genus Saccharomyces to major beer styles
Source: PLoS One. 2017 Aug 9;12(8):e0181694. doi: 10.1371/journal.pone.0181694 (PMC5549903; doi:10.1371/journal.pone.0181694)
Supplement: S1 File — The directory includes 90 raw files and was zipped to “.zip”; the folder has three strains with 30 spectra per strain; S1 Text explains the raw files with an example and Table 1 represents the yeast strains used within the experiment. (ZIP) [file pone.0181694.s004.zip › 1-3/30251-127-OG-WB-WB-YPG-18h-E-E_2015-07-17_3_0_A6_1.dat]

1999.70 999
2000.13 1017
2000.55 893
2000.97 904
2001.39 1007
2001.81 1093
2002.23 1048
2002.66 1122
2003.08 1081
2003.50 875
2003.92 944
2004.34 859
2004.77 916
2005.19 917
2005.61 792
2006.03 893
2006.46 897
2006.88 873
2007.30 859
2007.72 959
2008.15 963
2008.57 968
2008.99 1031
2009.41 1012
2009.84 1068
2010.26 954
2010.68 842
2011.10 869
2011.53 873
2011.95 938
2012.37 926
2012.80 982
2013.22 969
2013.64 851
2014.07 862
2014.49 903
2014.91 896
2015.33 901
2015.76 884
2016.18 896
2016.60 809
2017.03 837
2017.45 839
2017.88 731
2018.30 863
2018.72 944
2019.15 1013
2019.57 977
2019.99 922
2020.42 1064
2020.84 905
2021.26 993
2021.69 928
2022.11 952
2022.54 883
2022.96 758
2023.38 725
2023.81 936
2024.23 848
2024.66 840
2025.08 912
2025.51 1002
2025.93 919
2026.35 978
2026.78 870
2027.20 884
2027.63 855
2028.05 838
2028.48 877
2028.90 835
2029.33 883
2029.75 1006
2030.18 933
2030.60 878
2031.03 942
2031.45 969
2031.88 1042
2032.30 925
2032.73 877
2033.15 868
2033.58 842
2034.00 940
2034.43 1021
2034.85 912
2035.28 896
2035.70 863
2036.13 871
2036.55 915
2036.98 893
2037.40 941
2037.83 881
2038.26 917
2038.68 859
2039.11 934
2039.53 877
2039.96 902
2040.39 951
2040.81 962
2041.24 1041
2041.66 989
2042.09 959
2042.52 967
2042.94 870
2043.37 840
2043.79 948
2044.22 949
2044.65 856
2045.07 913
2045.50 935
2045.93 942
2046.35 964
2046.78 1142
2047.21 948
2047.63 928
2048.06 939
2048.49 874
2048.91 917
2049.34 851
2049.77 839
2050.19 1003
2050.62 1068
2051.05 1060
2051.47 1088
2051.90 942
2052.33 1103
2052.75 1066
2053.18 1083
2053.61 990
2054.04 1050
2054.46 1110
2054.89 1191
2055.32 994
2055.75 1045
2056.17 897
2056.60 799
2057.03 879
2057.46 1010
2057.88 899
2058.31 798
2058.74 871
2059.17 958
2059.60 957
2060.02 1024
2060.45 863
2060.88 987
2061.31 981
2061.74 933
2062.16 990
2062.59 832
2063.02 960
2063.45 911
2063.88 931
2064.31 1060
2064.73 1143
2065.16 1287
2065.59 1246
2066.02 1245
2066.45 1186
2066.88 1150
2067.30 1137
2067.73 1077
2068.16 952
2068.59 950
2069.02 956
2069.45 1071
2069.88 1022
2070.31 874
2070.74 962
2071.16 950
2071.59 961
2072.02 960
2072.45 1023
2072.88 1068
2073.31 1164
2073.74 1079
2074.17 1063
2074.60 1196
2075.03 1289
2075.46 1208
2075.89 1313
2076.32 1190
2076.75 1171
2077.18 1096
2077.61 1029
2078.04 1049
2078.47 943
2078.90 1128
2079.33 1013
2079.76 897
2080.19 795
2080.62 919
2081.05 944
2081.48 994
2081.91 968
2082.34 921
2082.77 946
2083.20 981
2083.63 899
2084.06 1006
2084.49 891
2084.92 926
2085.35 799
2085.78 868
2086.21 831
2086.64 859
2087.07 850
2087.50 888
2087.93 893
2088.36 915
2088.80 1105
2089.23 932
2089.66 797
2090.09 793
2090.52 880
2090.95 916
2091.38 1111
2091.81 973
2092.24 1001
2092.68 995
2093.11 835
2093.54 827
2093.97 831
2094.40 912
2094.83 769
2095.26 770
2095.70 780
2096.13 755
2096.56 781
2096.99 708
2097.42 716
2097.85 838
2098.29 953
2098.72 910
2099.15 930
2099.58 894
2100.01 803
2100.45 941
2100.88 904
2101.31 908
2101.74 843
2102.18 637
2102.61 720
2103.04 890
2103.47 965
2103.90 910
2104.34 919
2104.77 695
2105.20 830
2105.64 992
2106.07 918
2106.50 1101
2106.93 1004
2107.37 940
2107.80 1027
2108.23 917
2108.66 962
2109.10 998
2109.53 829
2109.96 728
2110.40 891
2110.83 821
2111.26 834
2111.70 1018
2112.13 946
2112.56 1031
2113.00 1006
2113.43 995
2113.86 812
2114.30 833
2114.73 818
2115.16 872
2115.60 819
2116.03 899
2116.47 787
2116.90 744
2117.33 814
2117.77 855
2118.20 905
2118.64 954
2119.07 866
2119.50 754
2119.94 769
2120.37 875
2120.81 838
2121.24 846
2121.67 745
2122.11 863
2122.54 939
2122.98 866
2123.41 753
2123.85 861
2124.28 742
2124.72 617
2125.15 850
2125.58 966
2126.02 944
2126.45 864
2126.89 839
2127.32 941
2127.76 963
2128.19 853
2128.63 1027
2129.06 1064
2129.50 1104
2129.93 1083
2130.37 1064
2130.80 983
2131.24 863
2131.67 1109
2132.11 1035
2132.55 921
2132.98 936
2133.42 1003
2133.85 929
2134.29 957
2134.72 855
2135.16 816
2135.59 830
2136.03 901
2136.47 1012
2136.90 921
2137.34 842
2137.77 902
2138.21 934
2138.65 840
2139.08 803
2139.52 788
2139.95 786
2140.39 731
2140.83 801
2141.26 831
2141.70 860
2142.14 981
2142.57 894
2143.01 760
2143.44 745
2143.88 827
2144.32 793
2144.75 788
2145.19 884
2145.63 865
2146.06 974
2146.50 1009
2146.94 1121
2147.38 1062
2147.81 973
2148.25 1034
2148.69 1122
2149.12 1027
2149.56 1079
2150.00 1002
2150.44 1047
2150.87 1162
2151.31 1181
2151.75 1121
2152.18 1022
2152.62 923
2153.06 935
2153.50 983
2153.93 910
2154.37 975
2154.81 911
2155.25 927
2155.69 960
2156.12 865
2156.56 923
2157.00 952
2157.44 1033
2157.87 946
2158.31 834
2158.75 935
2159.19 903
2159.63 983
2160.07 1068
2160.50 1038
2160.94 998
2161.38 1034
2161.82 1015
2162.26 1016
2162.70 1032
2163.13 970
2163.57 942
2164.01 922
2164.45 881
2164.89 849
2165.33 976
2165.77 986
2166.20 860
2166.64 750
2167.08 815
2167.52 912
2167.96 847
2168.40 839
2168.84 903
2169.28 949
2169.72 808
2170.16 973
2170.60 1040
2171.03 1006
2171.47 959
2171.91 901
2172.35 1012
2172.79 1166
2173.23 1038
2173.67 1031
2174.11 963
2174.55 1053
2174.99 899
2175.43 1017
2175.87 1062
2176.31 1121
2176.75 1079
2177.19 1004
2177.63 1007
2178.07 1050
2178.51 896
2178.95 1023
2179.39 1089
2179.83 1073
2180.27 1002
2180.71 887
2181.15 951
2181.59 1074
2182.03 954
2182.47 943
2182.91 1059
2183.35 1098
2183.79 893
2184.23 769
2184.68 835
2185.12 912
2185.56 887
2186.00 1000
2186.44 942
2186.88 999
2187.32 882
2187.76 927
2188.20 971
2188.64 1004
2189.08 1053
2189.53 999
2189.97 943
2190.41 903
2190.85 980
2191.29 1005
2191.73 998
2192.17 973
2192.62 1026
2193.06 1208
2193.50 1162
2193.94 1224
2194.38 1154
2194.82 1048
2195.27 952
2195.71 1054
2196.15 1053
2196.59 1019
2197.03 1188
2197.47 1130
2197.92 959
2198.36 892
2198.80 1051
2199.24 1041
2199.69 999
2200.13 1028
2200.57 1015
2201.01 893
2201.45 961
2201.90 1079
2202.34 981
2202.78 1088
2203.22 1012
2203.67 1106
2204.11 953
2204.55 1078
2205.00 1233
2205.44 1149
2205.88 965
2206.32 1238
2206.77 1038
2207.21 957
2207.65 1060
2208.10 985
2208.54 1188
2208.98 1034
2209.43 1027
2209.87 1013
2210.31 1003
2210.76 1080
2211.20 892
2211.64 854
2212.09 1002
2212.53 935
2212.97 894
2213.42 867
2213.86 942
2214.30 937
2214.75 966
2215.19 915
2215.63 924
2216.08 1021
2216.52 980
2216.97 988
2217.41 912
2217.85 972
2218.30 1031
2218.74 1147
2219.19 1211
2219.63 1133
2220.07 1047
2220.52 960
2220.96 983
2221.41 962
2221.85 1008
2222.30 971
2222.74 974
2223.19 1078
2223.63 1166
2224.08 1022
2224.52 1121
2224.96 1217
2225.41 1222
2225.85 1165
2226.30 1081
2226.74 1228
2227.19 1080
2227.63 1031
2228.08 1052
2228.52 1052
2228.97 1015
2229.41 1149
2229.86 1075
2230.31 1094
2230.75 1153
2231.20 980
2231.64 969
2232.09 957
2232.53 1001
2232.98 1119
2233.42 946
2233.87 967
2234.31 985
2234.76 1027
2235.21 981
2235.65 928
2236.10 992
2236.54 995
2236.99 918
2237.44 904
2237.88 884
2238.33 863
2238.77 777
2239.22 871
2239.67 940
2240.11 981
2240.56 820
2241.01 899
2241.45 857
2241.90 971
2242.34 979
2242.79 1009
2243.24 913
2243.68 829
2244.13 735
2244.58 961
2245.02 974
2245.47 739
2245.92 672
2246.36 788
2246.81 933
2247.26 938
2247.71 909
2248.15 929
2248.60 955
2249.05 907
2249.49 766
2249.94 1029
2250.39 1002
2250.84 782
2251.28 854
2251.73 823
2252.18 986
2252.63 1027
2253.07 761
2253.52 917
2253.97 920
2254.42 831
2254.86 865
2255.31 935
2255.76 830
2256.21 785
2256.66 890
2257.10 890
2257.55 932
2258.00 949
2258.45 1072
2258.90 999
2259.34 942
2259.79 965
2260.24 1254
2260.69 1082
2261.14 1021
2261.58 1189
2262.03 1235
2262.48 1241
2262.93 1213
2263.38 1202
2263.83 1159
2264.28 1201
2264.72 1113
2265.17 1062
2265.62 990
2266.07 963
2266.52 999
2266.97 971
2267.42 920
2267.87 1045
2268.32 1006
2268.77 1017
2269.21 965
2269.66 1093
2270.11 1136
2270.56 1064
2271.01 955
2271.46 1121
2271.91 1015
2272.36 973
2272.81 1029
2273.26 998
2273.71 973
2274.16 1138
2274.61 1072
2275.06 1019
2275.51 1090
2275.96 1116
2276.41 899
2276.86 999
2277.31 940
2277.76 1031
2278.21 1094
2278.66 1072
2279.11 1072
2279.56 965
2280.01 1064
2280.46 1001
2280.91 968
2281.36 1021
2281.81 1002
2282.26 1052
2282.71 1042
2283.16 1144
2283.61 1143
2284.06 993
2284.51 917
2284.96 890
2285.41 879
2285.86 909
2286.31 957
2286.77 1143
2287.22 1162
2287.67 1253
2288.12 1474
2288.57 1508
2289.02 1500
2289.47 1834
2289.92 1970
2290.37 1945
2290.83 1973
2291.28 1979
2291.73 1840
2292.18 1768
2292.63 1621
2293.08 1547
2293.53 1519
2293.99 1313
2294.44 1310
2294.89 1203
2295.34 1148
2295.79 1116
2296.24 906
2296.70 909
2297.15 952
2297.60 976
2298.05 923
2298.50 897
2298.96 959
2299.41 1046
2299.86 971
2300.31 857
2300.77 1045
2301.22 844
2301.67 1059
2302.12 946
2302.57 880
2303.03 929
2303.48 945
2303.93 971
2304.38 951
2304.84 1025
2305.29 969
2305.74 1000
2306.20 1062
2306.65 986
2307.10 958
2307.55 976
2308.01 1080
2308.46 1162
2308.91 1182
2309.37 1097
2309.82 1131
2310.27 1202
2310.73 1149
2311.18 1170
2311.63 1209
2312.09 1085
2312.54 1065
2312.99 1093
2313.45 1124
2313.90 1039
2314.35 1126
2314.81 1144
2315.26 1040
2315.71 1061
2316.17 847
2316.62 967
2317.08 1089
2317.53 938
2317.98 992
2318.44 1074
2318.89 1160
2319.35 1049
2319.80 1077
2320.25 1053
2320.71 1068
2321.16 1043
2321.62 1219
2322.07 1153
2322.53 1298
2322.98 1362
2323.44 1261
2323.89 1288
2324.34 1322
2324.80 1019
2325.25 1145
2325.71 1301
2326.16 1175
2326.62 1267
2327.07 1173
2327.53 1129
2327.98 1065
2328.44 1147
2328.89 908
2329.35 967
2329.80 896
2330.26 1001
2330.71 921
2331.17 943
2331.62 1124
2332.08 1095
2332.53 936
2332.99 918
2333.45 976
2333.90 1016
2334.36 1115
2334.81 1063
2335.27 1072
2335.72 1079
2336.18 951
2336.63 1055
2337.09 1030
2337.55 943
2338.00 909
2338.46 1034
2338.91 1131
2339.37 1123
2339.83 1156
2340.28 1067
2340.74 933
2341.19 1025
2341.65 1096
2342.11 970
2342.56 899
2343.02 1034
2343.48 1004
2343.93 993
2344.39 959
2344.85 1040
2345.30 1014
2345.76 1043
2346.22 954
2346.67 1052
2347.13 986
2347.59 1048
2348.04 1043
2348.50 987
2348.96 978
2349.41 997
2349.87 954
2350.33 893
2350.79 991
2351.24 863
2351.70 813
2352.16 853
2352.61 905
2353.07 922
2353.53 894
2353.99 916
2354.44 849
2354.90 913
2355.36 945
2355.82 923
2356.28 863
2356.73 815
2357.19 791
2357.65 925
2358.11 937
2358.56 1025
2359.02 1047
2359.48 913
2359.94 929
2360.40 958
2360.85 901
2361.31 842
2361.77 867
2362.23 922
2362.69 975
2363.15 1066
2363.60 958
2364.06 863
2364.52 897
2364.98 844
2365.44 871
2365.90 952
2366.36 1046
2366.81 997
2367.27 961
2367.73 912
2368.19 975
2368.65 958
2369.11 1037
2369.57 1082
2370.03 1008
2370.49 1046
2370.94 1079
2371.40 1016
2371.86 1117
2372.32 1102
2372.78 1146
2373.24 1321
2373.70 1392
2374.16 1299
2374.62 1367
2375.08 1393
2375.54 1370
2376.00 1506
2376.46 1444
2376.92 1429
2377.38 1390
2377.84 1260
2378.30 1114
2378.76 995
2379.22 1153
2379.68 1067
2380.14 1115
2380.60 995
2381.06 1022
2381.52 1042
2381.98 974
2382.44 873
2382.90 834
2383.36 876
2383.82 1021
2384.28 941
2384.74 835
2385.20 898
2385.66 912
2386.12 928
2386.58 949
2387.04 937
2387.50 970
2387.96 1015
2388.42 906
2388.89 1015
2389.35 1047
2389.81 1060
2390.27 1004
2390.73 981
2391.19 910
2391.65 1116
2392.11 1183
2392.57 1082
2393.03 1017
2393.50 995
2393.96 1120
2394.42 1096
2394.88 1163
2395.34 1076
2395.80 1049
2396.26 1220
2396.73 1145
2397.19 1008
2397.65 977
2398.11 919
2398.57 940
2399.04 1082
2399.50 1011
2399.96 1015
2400.42 1022
2400.88 900
2401.35 858
2401.81 968
2402.27 981
2402.73 1046
2403.19 874
2403.66 951
2404.12 1024
2404.58 888
2405.04 913
2405.51 990
2405.97 841
2406.43 873
2406.89 939
2407.36 911
2407.82 875
2408.28 836
2408.74 885
2409.21 906
2409.67 843
2410.13 831
2410.60 786
2411.06 892
2411.52 1008
2411.98 1096
2412.45 1064
2412.91 935
2413.37 972
2413.84 881
2414.30 1108
2414.76 1138
2415.23 999
2415.69 1069
2416.15 1141
2416.62 1190
2417.08 1040
2417.54 1066
2418.01 1054
2418.47 1009
2418.94 992
2419.40 1023
2419.86 1116
2420.33 1080
2420.79 1126
2421.26 1007
2421.72 1066
2422.18 1009
2422.65 920
2423.11 896
2423.58 862
2424.04 985
2424.50 918
2424.97 987
2425.43 1023
2425.90 1013
2426.36 1048
2426.83 1093
2427.29 1022
2427.76 1107
2428.22 1036
2428.69 1041
2429.15 947
2429.61 939
2430.08 1002
2430.54 1061
2431.01 1037
2431.47 970
2431.94 922
2432.40 896
2432.87 911
2433.33 891
2433.80 1046
2434.26 1019
2434.73 872
2435.20 903
2435.66 984
2436.13 884
2436.59 939
2437.06 1069
2437.52 1018
2437.99 1160
2438.45 1056
2438.92 1022
2439.38 1092
2439.85 1061
2440.32 1064
2440.78 959
2441.25 1137
2441.71 1140
2442.18 971
2442.65 984
2443.11 998
2443.58 1109
2444.04 988
2444.51 987
2444.98 970
2445.44 954
2445.91 1073
2446.38 1012
2446.84 910
2447.31 913
2447.78 989
2448.24 922
2448.71 829
2449.18 838
2449.64 1024
2450.11 872
2450.58 900
2451.04 1000
2451.51 946
2451.98 986
2452.44 1060
2452.91 933
2453.38 888
2453.84 840
2454.31 841
2454.78 891
2455.25 858
2455.71 984
2456.18 1071
2456.65 1032
2457.11 1032
2457.58 896
2458.05 887
2458.52 800
2458.98 775
2459.45 903
2459.92 941
2460.39 934
2460.86 887
2461.32 963
2461.79 873
2462.26 900
2462.73 880
2463.19 796
2463.66 766
2464.13 944
2464.60 851
2465.07 982
2465.54 935
2466.00 793
2466.47 936
2466.94 979
2467.41 881
2467.88 828
2468.35 847
2468.81 996
2469.28 868
2469.75 924
2470.22 977
2470.69 981
2471.16 1009
2471.63 1006
2472.09 911
2472.56 845
2473.03 898
2473.50 948
2473.97 898
2474.44 840
2474.91 835
2475.38 831
2475.85 1017
2476.32 1037
2476.79 823
2477.25 1008
2477.72 992
2478.19 878
2478.66 822
2479.13 861
2479.60 831
2480.07 848
2480.54 844
2481.01 935
2481.48 925
2481.95 829
2482.42 858
2482.89 826
2483.36 888
2483.83 824
2484.30 923
2484.77 915
2485.24 948
2485.71 968
2486.18 895
2486.65 921
2487.12 1002
2487.59 1048
2488.06 978
2488.53 986
2489.00 1126
2489.47 1209
2489.94 1120
2490.41 1115
2490.88 1140
2491.35 1199
2491.83 1154
2492.30 1196
2492.77 1207
2493.24 1107
2493.71 1082
2494.18 989
2494.65 1008
2495.12 1052
2495.59 1033
2496.06 1034
2496.53 935
2497.01 929
2497.48 997
2497.95 912
2498.42 868
2498.89 971
2499.36 814
2499.83 850
2500.31 892
2500.78 1024
2501.25 967
2501.72 1003
2502.19 912
2502.66 1062
2503.14 1055
2503.61 1157
2504.08 1105
2504.55 1034
2505.02 1117
2505.49 1114
2505.97 1265
2506.44 1106
2506.91 1236
2507.38 1231
2507.86 1048
2508.33 1077
2508.80 1101
2509.27 1051
2509.74 1278
2510.22 1268
2510.69 1126
2511.16 1183
2511.63 1146
2512.11 1242
2512.58 1262
2513.05 1185
2513.53 1137
2514.00 1036
2514.47 1106
2514.94 1108
2515.42 1064
2515.89 1154
2516.36 935
2516.84 919
2517.31 987
2517.78 961
2518.26 987
2518.73 995
2519.20 1007
2519.68 1010
2520.15 893
2520.62 934
2521.10 959
2521.57 899
2522.04 914
2522.52 1109
2522.99 997
2523.46 1061
2523.94 1002
2524.41 1006
2524.88 881
2525.36 889
2525.83 809
2526.31 867
2526.78 984
2527.25 1001
2527.73 1000
2528.20 953
2528.68 961
2529.15 1001
2529.62 974
2530.10 1036
2530.57 1041
2531.05 944
2531.52 988
2532.00 1064
2532.47 1036
2532.95 977
2533.42 816
2533.90 951
2534.37 1010
2534.84 932
2535.32 996
2535.79 925
2536.27 1095
2536.74 1189
2537.22 1010
2537.69 1081
2538.17 1044
2538.64 1008
2539.12 962
2539.59 964
2540.07 1061
2540.54 992
2541.02 1131
2541.50 1073
2541.97 1030
2542.45 992
2542.92 1051
2543.40 1055
2543.87 989
2544.35 1021
2544.82 1005
2545.30 989
2545.78 1183
2546.25 1059
2546.73 1127
2547.20 1184
2547.68 1228
2548.16 1346
2548.63 1241
2549.11 1403
2549.58 1285
2550.06 1100
2550.54 1071
2551.01 1216
2551.49 1200
2551.96 1172
2552.44 1229
2552.92 1225
2553.39 1064
2553.87 1208
2554.35 1150
2554.82 1160
2555.30 1220
2555.78 1191
2556.25 1117
2556.73 1153
2557.21 1115
2557.68 1048
2558.16 1086
2558.64 1149
2559.12 1125
2559.59 1012
2560.07 946
2560.55 1038
2561.02 961
2561.50 1011
2561.98 993
2562.46 960
2562.93 930
2563.41 899
2563.89 934
2564.37 918
2564.84 917
2565.32 941
2565.80 961
2566.28 907
2566.75 980
2567.23 861
2567.71 901
2568.19 934
2568.66 910
2569.14 864
2569.62 905
2570.10 1020
2570.58 985
2571.06 964
2571.53 887
2572.01 1012
2572.49 1020
2572.97 929
2573.45 871
2573.92 902
2574.40 906
2574.88 860
2575.36 761
2575.84 818
2576.32 957
2576.80 1002
2577.27 923
2577.75 957
2578.23 902
2578.71 880
2579.19 1069
2579.67 921
2580.15 910
2580.63 891
2581.11 974
2581.59 918
2582.06 936
2582.54 931
2583.02 965
2583.50 972
2583.98 890
2584.46 877
2584.94 909
2585.42 985
2585.90 908
2586.38 893
2586.86 865
2587.34 912
2587.82 1009
2588.30 1176
2588.78 1104
2589.26 995
2589.74 1069
2590.22 932
2590.70 952
2591.18 942
2591.66 833
2592.14 837
2592.62 1040
2593.10 1000
2593.58 993
2594.06 893
2594.54 894
2595.02 950
2595.50 940
2595.98 983
2596.46 1056
2596.94 905
2597.42 868
2597.90 929
2598.38 915
2598.86 1007
2599.34 977
2599.82 875
2600.30 861
2600.79 923
2601.27 1107
2601.75 860
2602.23 908
2602.71 1006
2603.19 1001
2603.67 878
2604.15 896
2604.63 885
2605.12 910
2605.60 1066
2606.08 1105
2606.56 973
2607.04 917
2607.52 825
2608.00 831
2608.49 835
2608.97 850
2609.45 829
2609.93 880
2610.41 1006
2610.89 955
2611.38 861
2611.86 808
2612.34 845
2612.82 926
2613.30 847
2613.79 890
2614.27 908
2614.75 892
2615.23 875
2615.72 959
2616.20 1042
2616.68 1041
2617.16 1147
2617.64 962
2618.13 884
2618.61 921
2619.09 967
2619.57 991
2620.06 1047
2620.54 1126
2621.02 1087
2621.51 1098
2621.99 1000
2622.47 1051
2622.95 1010
2623.44 1083
2623.92 1038
2624.40 927
2624.89 1094
2625.37 1016
2625.85 972
2626.34 918
2626.82 873
2627.30 875
2627.79 966
2628.27 973
2628.75 1047
2629.24 892
2629.72 986
2630.20 1073
2630.69 1257
2631.17 1126
2631.65 1188
2632.14 1291
2632.62 1282
2633.11 1316
2633.59 1287
2634.07 1220
2634.56 1233
2635.04 1225
2635.53 1196
2636.01 1123
2636.49 1010
2636.98 1157
2637.46 1049
2637.95 1032
2638.43 990
2638.92 1048
2639.40 942
2639.89 838
2640.37 816
2640.85 911
2641.34 950
2641.82 1005
2642.31 961
2642.79 945
2643.28 833
2643.76 919
2644.25 851
2644.73 853
2645.22 909
2645.70 968
2646.19 1050
2646.67 1056
2647.16 1085
2647.64 945
2648.13 936
2648.61 971
2649.10 872
2649.58 933
2650.07 922
2650.56 1049
2651.04 1005
2651.53 909
2652.01 773
2652.50 879
2652.98 900
2653.47 998
2653.95 881
2654.44 980
2654.93 883
2655.41 909
2655.90 915
2656.38 824
2656.87 877
2657.36 976
2657.84 1005
2658.33 881
2658.81 916
2659.30 997
2659.79 847
2660.27 832
2660.76 879
2661.25 1071
2661.73 1032
2662.22 994
2662.71 948
2663.19 852
2663.68 912
2664.17 846
2664.65 1006
2665.14 921
2665.63 870
2666.11 926
2666.60 1134
2667.09 885
2667.57 863
2668.06 951
2668.55 953
2669.04 1033
2669.52 1065
2670.01 1210
2670.50 1198
2670.99 1063
2671.47 1083
2671.96 985
2672.45 1150
2672.93 1197
2673.42 1316
2673.91 1302
2674.40 1129
2674.89 1267
2675.37 1454
2675.86 1196
2676.35 1123
2676.84 1111
2677.32 1091
2677.81 1144
2678.30 1090
2678.79 996
2679.28 1053
2679.76 1036
2680.25 929
2680.74 892
2681.23 907
2681.72 885
2682.21 992
2682.69 1027
2683.18 1022
2683.67 1106
2684.16 1040
2684.65 939
2685.14 924
2685.63 1059
2686.11 1007
2686.60 1076
2687.09 1169
2687.58 1038
2688.07 994
2688.56 1019
2689.05 1000
2689.54 1087
2690.03 1117
2690.52 1170
2691.00 1020
2691.49 1030
2691.98 968
2692.47 934
2692.96 999
2693.45 943
2693.94 973
2694.43 947
2694.92 925
2695.41 900
2695.90 823
2696.39 1042
2696.88 966
2697.37 866
2697.86 977
2698.35 981
2698.84 900
2699.33 1135
2699.82 961
2700.31 1025
2700.80 1069
2701.29 978
2701.78 1109
2702.27 1053
2702.76 1150
2703.25 1039
2703.74 1016
2704.23 1116
2704.72 1100
2705.21 915
2705.70 940
2706.19 1008
2706.68 1035
2707.17 903
2707.66 923
2708.15 949
2708.64 922
2709.13 1115
2709.63 950
2710.12 880
2710.61 850
2711.10 811
2711.59 999
2712.08 915
2712.57 959
2713.06 1177
2713.55 1081
2714.05 870
2714.54 977
2715.03 1034
2715.52 1002
2716.01 961
2716.50 950
2716.99 854
2717.49 836
2717.98 959
2718.47 1048
2718.96 1016
2719.45 1180
2719.94 1060
2720.44 913
2720.93 1092
2721.42 1107
2721.91 1070
2722.40 1068
2722.90 1175
2723.39 1202
2723.88 1281
2724.37 1248
2724.86 1122
2725.36 1095
2725.85 1032
2726.34 1149
2726.83 1233
2727.33 1045
2727.82 1146
2728.31 1128
2728.80 1048
2729.30 977
2729.79 1063
2730.28 954
2730.77 920
2731.27 1020
2731.76 1060
2732.25 1077
2732.75 1076
2733.24 1136
2733.73 1161
2734.23 1045
2734.72 1052
2735.21 1173
2735.70 1035
2736.20 1135
2736.69 1090
2737.18 1182
2737.68 1157
2738.17 1221
2738.66 1114
2739.16 1230
2739.65 1289
2740.15 1244
2740.64 1239
2741.13 1216
2741.63 1183
2742.12 1182
2742.61 1211
2743.11 1215
2743.60 1089
2744.10 1126
2744.59 1077
2745.08 1039
2745.58 1109
2746.07 1036
2746.57 1003
2747.06 1020
2747.56 1038
2748.05 1041
2748.54 985
2749.04 1037
2749.53 945
2750.03 898
2750.52 1019
2751.02 1143
2751.51 1128
2752.01 1094
2752.50 859
2753.00 1003
2753.49 1091
2753.98 986
2754.48 939
2754.97 982
2755.47 901
2755.96 1041
2756.46 1124
2756.95 1134
2757.45 1062
2757.95 988
2758.44 1019
2758.94 1019
2759.43 977
2759.93 1015
2760.42 1004
2760.92 1023
2761.41 1119
2761.91 1122
2762.40 1029
2762.90 1007
2763.40 938
2763.89 1039
2764.39 1062
2764.88 1010
2765.38 1020
2765.87 1030
2766.37 982
2766.87 1052
2767.36 1094
2767.86 1101
2768.36 1065
2768.85 1108
2769.35 968
2769.84 942
2770.34 1001
2770.84 887
2771.33 1068
2771.83 876
2772.33 986
2772.82 1011
2773.32 1295
2773.82 1279
2774.31 1213
2774.81 1092
2775.31 1187
2775.80 1312
2776.30 1283
2776.80 1357
2777.29 1318
2777.79 1296
2778.29 1299
2778.78 1262
2779.28 1094
2779.78 1058
2780.28 1104
2780.77 1002
2781.27 1010
2781.77 1010
2782.27 1028
2782.76 962
2783.26 1007
2783.76 924
2784.26 1002
2784.75 993
2785.25 887
2785.75 855
2786.25 861
2786.74 934
2787.24 924
2787.74 1072
2788.24 1040
2788.74 968
2789.23 956
2789.73 1028
2790.23 977
2790.73 1004
2791.23 940
2791.72 933
2792.22 985
2792.72 999
2793.22 1153
2793.72 995
2794.22 1024
2794.72 1045
2795.21 1038
2795.71 1126
2796.21 1082
2796.71 1149
2797.21 1245
2797.71 1212
2798.21 1293
2798.70 1275
2799.20 1237
2799.70 1169
2800.20 1060
2800.70 1128
2801.20 1091
2801.70 1137
2802.20 1078
2802.70 1052
2803.20 1003
2803.70 1136
2804.20 1151
2804.69 1227
2805.19 1220
2805.69 1080
2806.19 1156
2806.69 1208
2807.19 1255
2807.69 1098
2808.19 1127
2808.69 1080
2809.19 1229
2809.69 1255
2810.19 1202
2810.69 1156
2811.19 1068
2811.69 1081
2812.19 947
2812.69 1038
2813.19 1004
2813.69 921
2814.19 869
2814.69 840
2815.19 949
2815.69 953
2816.19 884
2816.69 929
2817.19 848
2817.69 847
2818.20 988
2818.70 1000
2819.20 989
2819.70 980
2820.20 868
2820.70 948
2821.20 1016
2821.70 1052
2822.20 1116
2822.70 983
2823.20 1080
2823.70 1144
2824.21 1038
2824.71 1044
2825.21 1104
2825.71 945
2826.21 788
2826.71 971
2827.21 969
2827.72 928
2828.22 844
2828.72 880
2829.22 935
2829.72 929
2830.22 823
2830.72 952
2831.23 1040
2831.73 1017
2832.23 1022
2832.73 901
2833.23 882
2833.74 900
2834.24 1010
2834.74 1024
2835.24 917
2835.74 940
2836.25 909
2836.75 1075
2837.25 1085
2837.75 1096
2838.26 1050
2838.76 1128
2839.26 1093
2839.76 1021
2840.27 1116
2840.77 983
2841.27 1025
2841.77 1069
2842.28 887
2842.78 1007
2843.28 930
2843.79 877
2844.29 930
2844.79 836
2845.29 912
2845.80 1041
2846.30 904
2846.80 924
2847.31 964
2847.81 929
2848.31 874
2848.82 935
2849.32 1041
2849.82 1069
2850.33 938
2850.83 858
2851.33 935
2851.84 1014
2852.34 966
2852.84 1115
2853.35 945
2853.85 959
2854.36 1018
2854.86 1033
2855.36 974
2855.87 877
2856.37 870
2856.88 873
2857.38 1037
2857.88 1133
2858.39 1002
2858.89 966
2859.40 938
2859.90 802
2860.41 911
2860.91 871
2861.41 913
2861.92 985
2862.42 839
2862.93 882
2863.43 925
2863.94 912
2864.44 921
2864.95 858
2865.45 782
2865.96 792
2866.46 939
2866.97 933
2867.47 974
2867.98 908
2868.48 947
2868.99 891
2869.49 869
2870.00 864
2870.50 1075
2871.01 949
2871.51 991
2872.02 1056
2872.52 954
2873.03 1052
2873.53 1060
2874.04 1168
2874.54 1098
2875.05 998
2875.56 1042
2876.06 1093
2876.57 1114
2877.07 1108
2877.58 1111
2878.09 1246
2878.59 1112
2879.10 1038
2879.60 951
2880.11 981
2880.62 979
2881.12 1129
2881.63 1137
2882.13 1147
2882.64 1118
2883.15 1070
2883.65 1120
2884.16 1034
2884.67 1122
2885.17 1038
2885.68 1118
2886.19 1066
2886.69 1066
2887.20 1033
2887.71 1175
2888.21 1166
2888.72 1247
2889.23 1145
2889.73 1023
2890.24 1132
2890.75 1113
2891.25 1073
2891.76 1055
2892.27 1085
2892.78 1134
2893.28 1214
2893.79 1034
2894.30 1120
2894.81 1180
2895.31 1172
2895.82 1156
2896.33 1000
2896.84 1057
2897.34 1038
2897.85 1050
2898.36 1167
2898.87 1088
2899.37 973
2899.88 1099
2900.39 1068
2900.90 1154
2901.41 1079
2901.91 1049
2902.42 1021
2902.93 1145
2903.44 1057
2903.95 1076
2904.45 1091
2904.96 917
2905.47 886
2905.98 841
2906.49 1061
2907.00 1049
2907.50 967
2908.01 970
2908.52 946
2909.03 1029
2909.54 961
2910.05 1115
2910.56 1151
2911.06 935
2911.57 1026
2912.08 1003
2912.59 1170
2913.10 1109
2913.61 1125
2914.12 1225
2914.63 1117
2915.14 1045
2915.65 1037
2916.16 1088
2916.66 1066
2917.17 1024
2917.68 900
2918.19 925
2918.70 969
2919.21 1072
2919.72 913
2920.23 1029
2920.74 973
2921.25 1042
2921.76 1160
2922.27 1137
2922.78 1185
2923.29 1218
2923.80 1134
2924.31 1085
2924.82 1265
2925.33 1296
2925.84 1345
2926.35 1286
2926.86 1157
2927.37 1273
2927.88 1273
2928.39 1068
2928.90 1060
2929.41 1045
2929.92 1082
2930.43 1081
2930.94 1041
2931.45 1095
2931.96 1038
2932.47 903
2932.99 1015
2933.50 1082
2934.01 1090
2934.52 1082
2935.03 1080
2935.54 1117
2936.05 1133
2936.56 1062
2937.07 1088
2937.58 1142
2938.09 1152
2938.61 1269
2939.12 1345
2939.63 1408
2940.14 1407
2940.65 1191
2941.16 1233
2941.67 1194
2942.19 1316
2942.70 1499
2943.21 1307
2943.72 1234
2944.23 1160
2944.74 1099
2945.26 1163
2945.77 1111
2946.28 857
2946.79 1011
2947.30 1012
2947.82 1002
2948.33 974
2948.84 1024
2949.35 924
2949.86 993
2950.38 931
2950.89 895
2951.40 962
2951.91 1037
2952.43 1000
2952.94 879
2953.45 859
2953.96 894
2954.48 969
2954.99 943
2955.50 954
2956.01 951
2956.53 977
2957.04 1053
2957.55 1047
2958.06 994
2958.58 1144
2959.09 1013
2959.60 1025
2960.12 1026
2960.63 1126
2961.14 1182
2961.66 1165
2962.17 1133
2962.68 1131
2963.20 1032
2963.71 947
2964.22 1010
2964.74 1000
2965.25 934
2965.76 1001
2966.28 1030
2966.79 1044
2967.30 1119
2967.82 1094
2968.33 975
2968.85 1137
2969.36 984
2969.87 919
2970.39 960
2970.90 963
2971.42 989
2971.93 1113
2972.44 1087
2972.96 893
2973.47 924
2973.99 1021
2974.50 1094
2975.02 1078
2975.53 1001
2976.04 1105
2976.56 1018
2977.07 1137
2977.59 1126
2978.10 1173
2978.62 1107
2979.13 1027
2979.65 1138
2980.16 1077
2980.68 1011
2981.19 1116
2981.71 1156
2982.22 1220
2982.74 1080
2983.25 1017
2983.77 1048
2984.28 1050
2984.80 1278
2985.31 1361
2985.83 1354
2986.34 1175
2986.86 1124
2987.37 1264
2987.89 1376
2988.40 1181
2988.92 1229
2989.44 1332
2989.95 1376
2990.47 1353
2990.98 1398
2991.50 1409
2992.01 1356
2992.53 1305
2993.05 1283
2993.56 1211
2994.08 1273
2994.59 1520
2995.11 1392
2995.63 1307
2996.14 1416
2996.66 1265
2997.17 1390
2997.69 1348
2998.21 1420
2998.72 1413
2999.24 1437
2999.76 1439
3000.27 1657
3000.79 1726
3001.31 1864
3001.82 1947
3002.34 2091
3002.86 2291
3003.37 2541
3003.89 2650
3004.41 2534
3004.92 2539
3005.44 2781
3005.96 2576
3006.48 2614
3006.99 2404
3007.51 2327
3008.03 2075
3008.54 1712
3009.06 1665
3009.58 1558
3010.10 1497
3010.61 1320
3011.13 1365
3011.65 1219
3012.17 1228
3012.68 1300
3013.20 1424
3013.72 1228
3014.24 1295
3014.75 1421
3015.27 1143
3015.79 1289
3016.31 1379
3016.83 1378
3017.34 1361
3017.86 1293
3018.38 1390
3018.90 1505
3019.42 1507
3019.94 1309
3020.45 1444
3020.97 1365
3021.49 1356
3022.01 1270
3022.53 1338
3023.05 1347
3023.56 1384
3024.08 1259
3024.60 1209
3025.12 1250
3025.64 1209
3026.16 1242
3026.68 1122
3027.20 1147
3027.71 1095
3028.23 1087
3028.75 1027
3029.27 1168
3029.79 1276
3030.31 1184
3030.83 1213
3031.35 1178
3031.87 1128
3032.39 1234
3032.91 1152
3033.43 1219
3033.94 1124
3034.46 1145
3034.98 1110
3035.50 1290
3036.02 1227
3036.54 1168
3037.06 1094
3037.58 1069
3038.10 1140
3038.62 1095
3039.14 1149
3039.66 1035
3040.18 1049
3040.70 994
3041.22 1103
3041.74 1219
3042.26 1173
3042.78 1087
3043.30 956
3043.82 952
3044.34 989
3044.86 1026
3045.38 1033
3045.90 987
3046.42 1105
3046.94 1069
3047.47 1098
3047.99 1108
3048.51 1065
3049.03 1016
3049.55 1082
3050.07 1143
3050.59 1083
3051.11 1123
3051.63 1122
3052.15 1029
3052.67 942
3053.20 1001
3053.72 1122
3054.24 1107
3054.76 1115
3055.28 1187
3055.80 1006
3056.32 1053
3056.84 884
3057.37 1020
3057.89 1116
3058.41 1055
3058.93 1198
3059.45 1079
3059.97 1046
3060.49 1124
3061.02 959
3061.54 962
3062.06 1048
3062.58 1116
3063.10 1235
3063.63 1119
3064.15 1123
3064.67 1072
3065.19 1330
3065.71 1236
3066.24 1183
3066.76 1176
3067.28 1109
3067.80 1121
3068.33 1106
3068.85 1123
3069.37 1228
3069.89 1193
3070.42 1190
3070.94 958
3071.46 999
3071.98 1170
3072.51 1212
3073.03 1201
3073.55 1148
3074.08 1214
3074.60 1211
3075.12 1292
3075.64 1231
3076.17 1170
3076.69 1120
3077.21 1185
3077.74 1231
3078.26 1441
3078.78 1380
3079.31 1525
3079.83 1366
3080.35 1459
3080.88 1400
3081.40 1563
3081.92 1448
3082.45 1436
3082.97 1550
3083.49 1479
3084.02 1560
3084.54 1471
3085.07 1426
3085.59 1339
3086.11 1235
3086.64 1290
3087.16 1443
3087.69 1301
3088.21 1343
3088.73 1069
3089.26 1254
3089.78 1339
3090.31 1220
3090.83 1416
3091.35 1353
3091.88 1213
3092.40 1358
3092.93 1433
3093.45 1495
3093.98 1519
3094.50 1670
3095.03 1716
3095.55 1554
3096.08 1398
3096.60 1532
3097.13 1542
3097.65 1707
3098.18 1868
3098.70 2028
3099.23 2363
3099.75 2816
3100.28 3538
3100.80 3783
3101.33 4227
3101.85 4332
3102.38 4795
3102.90 4818
3103.43 5037
3103.95 5038
3104.48 4561
3105.00 4307
3105.53 4005
3106.05 3583
3106.58 3197
3107.11 2926
3107.63 2585
3108.16 2433
3108.68 2278
3109.21 2147
3109.73 1933
3110.26 1896
3110.79 1910
3111.31 2114
3111.84 1897
3112.36 1728
3112.89 1747
3113.42 1649
3113.94 1667
3114.47 1611
3115.00 1423
3115.52 1541
3116.05 1540
3116.58 1499
3117.10 1324
3117.63 1267
3118.16 1382
3118.68 1570
3119.21 1460
3119.74 1578
3120.26 1583
3120.79 1427
3121.32 1482
3121.84 1478
3122.37 1537
3122.90 1438
3123.42 1484
3123.95 1531
3124.48 1422
3125.01 1364
3125.53 1365
3126.06 1355
3126.59 1262
3127.11 1176
3127.64 1123
3128.17 1079
3128.70 1221
3129.22 1164
3129.75 1044
3130.28 1170
3130.81 1149
3131.33 1093
3131.86 1166
3132.39 1210
3132.92 1117
3133.45 1179
3133.97 1193
3134.50 1242
3135.03 1164
3135.56 1270
3136.09 1258
3136.61 1136
3137.14 1242
3137.67 1367
3138.20 1212
3138.73 1206
3139.26 1398
3139.78 1118
3140.31 1026
3140.84 1166
3141.37 1212
3141.90 1056
3142.43 1116
3142.96 1163
3143.48 1090
3144.01 1143
3144.54 1055
3145.07 1115
3145.60 1150
3146.13 1141
3146.66 1058
3147.19 1078
3147.72 1150
3148.25 1176
3148.77 1266
3149.30 1257
3149.83 1294
3150.36 1178
3150.89 1163
3151.42 1224
3151.95 1185
3152.48 1158
3153.01 1201
3153.54 1254
3154.07 1179
3154.60 1209
3155.13 1202
3155.66 1065
3156.19 1111
3156.72 1150
3157.25 1160
3157.78 1236
3158.31 1343
3158.84 1268
3159.37 1148
3159.90 1190
3160.43 1187
3160.96 1370
3161.49 1275
3162.02 1191
3162.55 1219
3163.08 1202
3163.61 1152
3164.14 1063
3164.67 1032
3165.20 1189
3165.73 1152
3166.26 1180
3166.79 1294
3167.32 1152
3167.86 1055
3168.39 1154
3168.92 1126
3169.45 1082
3169.98 1079
3170.51 1146
3171.04 1257
3171.57 1234
3172.10 1112
3172.63 1196
3173.17 1178
3173.70 1281
3174.23 1308
3174.76 1379
3175.29 1322
3175.82 1230
3176.35 1204
3176.89 1224
3177.42 1296
3177.95 1043
3178.48 1117
3179.01 1175
3179.54 1180
3180.08 1199
3180.61 1049
3181.14 1168
3181.67 1030
3182.20 896
3182.74 1071
3183.27 1163
3183.80 1141
3184.33 1064
3184.86 937
3185.40 1121
3185.93 1032
3186.46 1141
3186.99 1102
3187.53 1057
3188.06 1111
3188.59 1057
3189.12 1175
3189.66 1248
3190.19 1051
3190.72 995
3191.25 997
3191.79 1104
3192.32 1118
3192.85 979
3193.39 1201
3193.92 1222
3194.45 1091
3194.98 1062
3195.52 1094
3196.05 1242
3196.58 1200
3197.12 1224
3197.65 1232
3198.18 1262
3198.72 1340
3199.25 1317
3199.78 1281
3200.32 1287
3200.85 1290
3201.39 1226
3201.92 1249
3202.45 1312
3202.99 1300
3203.52 1229
3204.05 1416
3204.59 1352
3205.12 1328
3205.66 1209
3206.19 1169
3206.72 1208
3207.26 1298
3207.79 1289
3208.33 1338
3208.86 1284
3209.39 1247
3209.93 1300
3210.46 1377
3211.00 1387
3211.53 1451
3212.07 1285
3212.60 1400
3213.14 1241
3213.67 1227
3214.20 1300
3214.74 1192
3215.27 1170
3215.81 1108
3216.34 1082
3216.88 1168
3217.41 1027
3217.95 1109
3218.48 1146
3219.02 1117
3219.55 1151
3220.09 1126
3220.62 1153
3221.16 1220
3221.70 1112
3222.23 1120
3222.77 1381
3223.30 1387
3223.84 1592
3224.37 1563
3224.91 1426
3225.44 1299
3225.98 1293
3226.51 1491
3227.05 1462
3227.59 1385
3228.12 1444
3228.66 1390
3229.19 1445
3229.73 1601
3230.27 1527
3230.80 1438
3231.34 1531
3231.87 1480
3232.41 1388
3232.95 1402
3233.48 1310
3234.02 1337
3234.56 1267
3235.09 1334
3235.63 1534
3236.16 1578
3236.70 1394
3237.24 1477
3237.77 1451
3238.31 1521
3238.85 1479
3239.38 1597
3239.92 1747
3240.46 1632
3241.00 1477
3241.53 1537
3242.07 1555
3242.61 1629
3243.14 1478
3243.68 1446
3244.22 1574
3244.75 1436
3245.29 1341
3245.83 1477
3246.37 1531
3246.90 1642
3247.44 1569
3247.98 1621
3248.52 1613
3249.05 1582
3249.59 1412
3250.13 1426
3250.67 1533
3251.20 1607
3251.74 1653
3252.28 1565
3252.82 1589
3253.36 1731
3253.89 1605
3254.43 1584
3254.97 1756
3255.51 1817
3256.05 1687
3256.58 1549
3257.12 1533
3257.66 1765
3258.20 1826
3258.74 2037
3259.28 2238
3259.81 2524
3260.35 2450
3260.89 2707
3261.43 2724
3261.97 2924
3262.51 3406
3263.05 3706
3263.59 3790
3264.12 3958
3264.66 4502
3265.20 4706
3265.74 4736
3266.28 4978
3266.82 4925
3267.36 4956
3267.90 4516
3268.44 4413
3268.98 4343
3269.51 4207
3270.05 3453
3270.59 3134
3271.13 2968
3271.67 2595
3272.21 2234
3272.75 1987
3273.29 1878
3273.83 1961
3274.37 1960
3274.91 1782
3275.45 1870
3275.99 2014
3276.53 1883
3277.07 1956
3277.61 1986
3278.15 1915
3278.69 1923
3279.23 1897
3279.77 1620
3280.31 1567
3280.85 1779
3281.39 1846
3281.93 1811
3282.47 1778
3283.01 1889
3283.55 1945
3284.09 1896
3284.63 1900
3285.17 1692
3285.71 1692
3286.25 1726
3286.79 2036
3287.34 1895
3287.88 1819
3288.42 1851
3288.96 1928
3289.50 1743
3290.04 1887
3290.58 1896
3291.12 1845
3291.66 1877
3292.20 2031
3292.74 2145
3293.29 2255
3293.83 2400
3294.37 2453
3294.91 2841
3295.45 2522
3295.99 2393
3296.53 2533
3297.08 2459
3297.62 2306
3298.16 2246
3298.70 2149
3299.24 2008
3299.78 1883
3300.33 2058
3300.87 2136
3301.41 2067
3301.95 1990
3302.49 1924
3303.04 1722
3303.58 1695
3304.12 1843
3304.66 1791
3305.20 1647
3305.75 1696
3306.29 1718
3306.83 1831
3307.37 1611
3307.92 1664
3308.46 1663
3309.00 1532
3309.54 1612
3310.09 1575
3310.63 1602
3311.17 1626
3311.71 1496
3312.26 1716
3312.80 1699
3313.34 1891
3313.89 1961
3314.43 1916
3314.97 2215
3315.51 2389
3316.06 2299
3316.60 2218
3317.14 2286
3317.69 2242
3318.23 2267
3318.77 2264
3319.32 2043
3319.86 2009
3320.40 1935
3320.95 1962
3321.49 1709
3322.03 1864
3322.58 1788
3323.12 1723
3323.67 1747
3324.21 1789
3324.75 1659
3325.30 1753
3325.84 1689
3326.38 1825
3326.93 1553
3327.47 1580
3328.02 1498
3328.56 1643
3329.10 1821
3329.65 1825
3330.19 1998
3330.74 2270
3331.28 2675
3331.83 3119
3332.37 3521
3332.92 4002
3333.46 4642
3334.00 5087
3334.55 5258
3335.09 5925
3335.64 6429
3336.18 6588
3336.73 6435
3337.27 6615
3337.82 6405
3338.36 5907
3338.91 4990
3339.45 4417
3340.00 4059
3340.54 3563
3341.09 3040
3341.63 2671
3342.18 2587
3342.72 2145
3343.27 1918
3343.81 1960
3344.36 1805
3344.90 1829
3345.45 1585
3346.00 1479
3346.54 1641
3347.09 1703
3347.63 1632
3348.18 1559
3348.72 1607
3349.27 1768
3349.82 1738
3350.36 1738
3350.91 1774
3351.45 1662
3352.00 1608
3352.55 1583
3353.09 1661
3353.64 1653
3354.18 1807
3354.73 1628
3355.28 1496
3355.82 1556
3356.37 1702
3356.92 1543
3357.46 1577
3358.01 1563
3358.56 1496
3359.10 1494
3359.65 1321
3360.20 1355
3360.74 1634
3361.29 1461
3361.84 1411
3362.38 1600
3362.93 1541
3363.48 1450
3364.02 1502
3364.57 1463
3365.12 1361
3365.66 1543
3366.21 1366
3366.76 1400
3367.31 1351
3367.85 1299
3368.40 1435
3368.95 1403
3369.50 1337
3370.04 1405
3370.59 1434
3371.14 1479
3371.69 1459
3372.23 1451
3372.78 1499
3373.33 1466
3373.88 1517
3374.42 1478
3374.97 1454
3375.52 1396
3376.07 1297
3376.62 1384
3377.16 1353
3377.71 1416
3378.26 1354
3378.81 1256
3379.36 1420
3379.91 1258
3380.45 1155
3381.00 1339
3381.55 1209
3382.10 1247
3382.65 1220
3383.20 1158
3383.75 1253
3384.29 1176
3384.84 1062
3385.39 1142
3385.94 1101
3386.49 1135
3387.04 1275
3387.59 1198
3388.14 1033
3388.68 1294
3389.23 1162
3389.78 1108
3390.33 1087
3390.88 1102
3391.43 1014
3391.98 974
3392.53 1204
3393.08 1314
3393.63 1149
3394.18 1019
3394.73 1046
3395.28 1084
3395.83 1165
3396.38 1050
3396.93 1145
3397.48 1197
3398.02 1075
3398.57 1037
3399.12 1049
3399.67 983
3400.22 1081
3400.77 1106
3401.32 1028
3401.87 1157
3402.42 1023
3402.97 956
3403.52 1039
3404.08 1127
3404.63 1044
3405.18 994
3405.73 1092
3406.28 1009
3406.83 1069
3407.38 1257
3407.93 1087
3408.48 1216
3409.03 1195
3409.58 1026
3410.13 1026
3410.68 1030
3411.23 1124
3411.78 1220
3412.33 1166
3412.89 1142
3413.44 1076
3413.99 1119
3414.54 1074
3415.09 1216
3415.64 1167
3416.19 1124
3416.74 1131
3417.29 1141
3417.85 1044
3418.40 1169
3418.95 1140
3419.50 1065
3420.05 1065
3420.60 1270
3421.16 1200
3421.71 1172
3422.26 1163
3422.81 1359
3423.36 1177
3423.91 1180
3424.47 1376
3425.02 1353
3425.57 1282
3426.12 1184
3426.67 1156
3427.23 1362
3427.78 1205
3428.33 1177
3428.88 1141
3429.44 1130
3429.99 1188
3430.54 1169
3431.09 1111
3431.64 1196
3432.20 1076
3432.75 985
3433.30 1072
3433.86 1057
3434.41 1046
3434.96 1183
3435.51 1072
3436.07 1049
3436.62 1033
3437.17 1061
3437.73 1254
3438.28 1270
3438.83 1166
3439.38 1101
3439.94 1120
3440.49 1083
3441.04 1046
3441.60 1109
3442.15 1130
3442.70 1022
3443.26 1085
3443.81 982
3444.36 995
3444.92 1142
3445.47 1146
3446.03 1167
3446.58 1057
3447.13 957
3447.69 1040
3448.24 1024
3448.79 981
3449.35 1034
3449.90 1128
3450.46 1084
3451.01 1097
3451.56 1060
3452.12 1016
3452.67 1149
3453.23 1148
3453.78 1114
3454.34 1121
3454.89 1117
3455.44 1111
3456.00 1145
3456.55 1147
3457.11 1099
3457.66 1111
3458.22 1212
3458.77 1156
3459.33 1143
3459.88 1330
3460.44 1268
3460.99 1144
3461.55 1146
3462.10 1168
3462.66 1207
3463.21 1215
3463.77 1194
3464.32 1149
3464.88 1237
3465.43 1198
3465.99 1189
3466.54 1187
3467.10 1347
3467.65 1137
3468.21 1289
3468.76 1418
3469.32 1504
3469.87 1378
3470.43 1457
3470.99 1468
3471.54 1425
3472.10 1509
3472.65 1584
3473.21 1470
3473.76 1521
3474.32 1468
3474.88 1494
3475.43 1528
3475.99 1535
3476.54 1543
3477.10 1583
3477.66 1502
3478.21 1543
3478.77 1624
3479.33 1552
3479.88 1518
3480.44 1447
3480.99 1576
3481.55 1751
3482.11 1696
3482.66 1728
3483.22 1714
3483.78 1698
3484.33 1636
3484.89 1948
3485.45 1833
3486.00 1991
3486.56 2013
3487.12 2228
3487.68 2402
3488.23 2823
3488.79 3508
3489.35 4008
3489.90 4497
3490.46 5136
3491.02 5433
3491.58 5806
3492.13 5584
3492.69 5861
3493.25 5899
3493.81 5633
3494.36 5091
3494.92 4489
3495.48 3782
3496.04 3593
3496.59 3490
3497.15 2984
3497.71 2687
3498.27 2766
3498.82 2587
3499.38 2655
3499.94 2484
3500.50 2582
3501.06 2811
3501.61 2971
3502.17 2953
3502.73 3302
3503.29 3361
3503.85 2967
3504.41 3285
3504.96 3315
3505.52 3491
3506.08 3426
3506.64 3106
3507.20 2997
3507.76 2863
3508.32 2598
3508.87 2286
3509.43 2211
3509.99 1997
3510.55 2059
3511.11 2009
3511.67 1864
3512.23 1594
3512.79 1599
3513.34 1535
3513.90 1673
3514.46 1542
3515.02 1496
3515.58 1465
3516.14 1438
3516.70 1423
3517.26 1347
3517.82 1350
3518.38 1429
3518.94 1493
3519.50 1478
3520.06 1441
3520.62 1348
3521.18 1437
3521.74 1371
3522.30 1379
3522.86 1447
3523.42 1559
3523.97 1425
3524.53 1357
3525.09 1441
3525.65 1403
3526.21 1459
3526.77 1425
3527.34 1347
3527.90 1241
3528.46 1340
3529.02 1278
3529.58 1342
3530.14 1247
3530.70 1335
3531.26 1248
3531.82 1257
3532.38 1073
3532.94 1075
3533.50 1270
3534.06 1340
3534.62 1454
3535.18 1476
3535.74 1420
3536.30 1319
3536.86 1333
3537.43 1370
3537.99 1447
3538.55 1274
3539.11 1215
3539.67 1355
3540.23 1404
3540.79 1224
3541.35 1239
3541.91 1201
3542.48 1348
3543.04 1297
3543.60 1401
3544.16 1348
3544.72 1179
3545.28 1270
3545.84 1311
3546.41 1253
3546.97 1318
3547.53 1291
3548.09 1345
3548.65 1274
3549.22 1177
3549.78 1164
3550.34 1151
3550.90 1123
3551.46 1137
3552.03 1183
3552.59 1016
3553.15 931
3553.71 1059
3554.27 1004
3554.84 1132
3555.40 1106
3555.96 1042
3556.52 983
3557.09 1032
3557.65 1108
3558.21 1146
3558.77 1153
3559.34 1205
3559.90 1182
3560.46 1123
3561.03 1150
3561.59 1082
3562.15 1129
3562.71 972
3563.28 1108
3563.84 1115
3564.40 1044
3564.97 1188
3565.53 1175
3566.09 1153
3566.66 1107
3567.22 1196
3567.78 1264
3568.35 1034
3568.91 971
3569.47 1065
3570.04 974
3570.60 1059
3571.16 1184
3571.73 1028
3572.29 1001
3572.85 1049
3573.42 1089
3573.98 1122
3574.55 1149
3575.11 1192
3575.67 1340
3576.24 1274
3576.80 1136
3577.37 1268
3577.93 1183
3578.49 1313
3579.06 1138
3579.62 1143
3580.19 1237
3580.75 1272
3581.32 1054
3581.88 1037
3582.45 1105
3583.01 1076
3583.57 1067
3584.14 1134
3584.70 1100
3585.27 1070
3585.83 1151
3586.40 1098
3586.96 1145
3587.53 986
3588.09 985
3588.66 1065
3589.22 1046
3589.79 988
3590.35 922
3590.92 1059
3591.48 1019
3592.05 1030
3592.61 1082
3593.18 1138
3593.75 1097
3594.31 1025
3594.88 1053
3595.44 1006
3596.01 1166
3596.57 1281
3597.14 1222
3597.70 1106
3598.27 1104
3598.84 1153
3599.40 1033
3599.97 1087
3600.53 1114
3601.10 1075
3601.67 1227
3602.23 1198
3602.80 1106
3603.36 1156
3603.93 1038
3604.50 951
3605.06 1154
3605.63 1086
3606.20 1089
3606.76 1166
3607.33 1000
3607.89 1039
3608.46 1045
3609.03 1058
3609.59 1002
3610.16 987
3610.73 973
3611.29 978
3611.86 990
3612.43 939
3613.00 1276
3613.56 1346
3614.13 1308
3614.70 1485
3615.26 1770
3615.83 1896
3616.40 1919
3616.97 2148
3617.53 2167
3618.10 2120
3618.67 2230
3619.23 2291
3619.80 2256
3620.37 2080
3620.94 2099
3621.50 1766
3622.07 1694
3622.64 1691
3623.21 1575
3623.78 1263
3624.34 1137
3624.91 1197
3625.48 1079
3626.05 1075
3626.61 1057
3627.18 1022
3627.75 1093
3628.32 1146
3628.89 1086
3629.46 1099
3630.02 1057
3630.59 1027
3631.16 1054
3631.73 1086
3632.30 1074
3632.87 1073
3633.43 1123
3634.00 1090
3634.57 1007
3635.14 1105
3635.71 1155
3636.28 950
3636.85 959
3637.41 1084
3637.98 1080
3638.55 1069
3639.12 1284
3639.69 1320
3640.26 1152
3640.83 1057
3641.40 1103
3641.97 1209
3642.54 1296
3643.11 1180
3643.68 1301
3644.24 1145
3644.81 1287
3645.38 1248
3645.95 1314
3646.52 1349
3647.09 1240
3647.66 1147
3648.23 1186
3648.80 1328
3649.37 1454
3649.94 1215
3650.51 1185
3651.08 1277
3651.65 1272
3652.22 1305
3652.79 1329
3653.36 1194
3653.93 1148
3654.50 1250
3655.07 1131
3655.64 1124
3656.21 1225
3656.78 1173
3657.35 1148
3657.92 1191
3658.49 1169
3659.06 1107
3659.63 1119
3660.20 1066
3660.78 1130
3661.35 1085
3661.92 1125
3662.49 1178
3663.06 1269
3663.63 1210
3664.20 1318
3664.77 1206
3665.34 1247
3665.91 1230
3666.48 1307
3667.06 1294
3667.63 1239
3668.20 1219
3668.77 1298
3669.34 1242
3669.91 1131
3670.48 1203
3671.05 1098
3671.63 1086
3672.20 1160
3672.77 1041
3673.34 965
3673.91 1130
3674.48 1228
3675.06 1170
3675.63 1162
3676.20 1088
3676.77 1058
3677.34 1080
3677.92 1216
3678.49 1164
3679.06 1025
3679.63 1029
3680.20 995
3680.78 1011
3681.35 1104
3681.92 994
3682.49 987
3683.07 1031
3683.64 1104
3684.21 1118
3684.78 1089
3685.36 1130
3685.93 1106
3686.50 1159
3687.07 1125
3687.65 1008
3688.22 1140
3688.79 1109
3689.37 1037
3689.94 1140
3690.51 1081
3691.08 1119
3691.66 1082
3692.23 1108
3692.80 931
3693.38 949
3693.95 971
3694.52 1150
3695.10 1027
3695.67 1020
3696.24 1071
3696.82 983
3697.39 1023
3697.96 997
3698.54 1047
3699.11 1030
3699.68 1000
3700.26 1058
3700.83 1155
3701.41 1098
3701.98 1219
3702.55 1201
3703.13 1101
3703.70 1039
3704.28 1055
3704.85 1115
3705.42 999
3706.00 1117
3706.57 1050
3707.15 952
3707.72 1156
3708.30 1314
3708.87 1126
3709.44 1007
3710.02 1063
3710.59 1243
3711.17 1191
3711.74 1053
3712.32 1153
3712.89 1268
3713.47 1191
3714.04 1094
3714.62 1093
3715.19 1090
3715.77 1204
3716.34 1281
3716.92 1060
3717.49 999
3718.07 934
3718.64 1059
3719.22 1093
3719.79 1193
3720.37 1051
3720.94 1137
3721.52 1028
3722.09 946
3722.67 871
3723.24 952
3723.82 962
3724.40 1069
3724.97 1026
3725.55 1041
3726.12 991
3726.70 985
3727.27 1112
3727.85 1060
3728.43 1104
3729.00 1142
3729.58 1228
3730.15 1276
3730.73 1200
3731.31 1262
3731.88 1327
3732.46 1429
3733.03 1302
3733.61 1261
3734.19 1399
3734.76 1309
3735.34 1318
3735.92 1250
3736.49 1397
3737.07 1258
3737.65 1185
3738.22 1135
3738.80 1072
3739.38 1096
3739.95 971
3740.53 1018
3741.11 1192
3741.68 1043
3742.26 983
3742.84 1008
3743.42 1011
3743.99 1011
3744.57 909
3745.15 878
3745.72 972
3746.30 911
3746.88 940
3747.46 971
3748.03 1027
3748.61 924
3749.19 999
3749.77 1093
3750.34 1076
3750.92 1122
3751.50 1010
3752.08 1002
3752.65 1084
3753.23 1025
3753.81 985
3754.39 971
3754.97 938
3755.54 1037
3756.12 1016
3756.70 1081
3757.28 1019
3757.86 991
3758.44 1050
3759.01 993
3759.59 914
3760.17 1084
3760.75 1130
3761.33 1177
3761.91 1131
3762.48 1004
3763.06 1046
3763.64 1152
3764.22 1232
3764.80 1004
3765.38 1095
3765.96 1087
3766.53 1092
3767.11 1001
3767.69 1089
3768.27 1082
3768.85 1008
3769.43 1059
3770.01 1121
3770.59 1114
3771.17 1103
3771.75 1141
3772.33 1025
3772.91 985
3773.48 1055
3774.06 1118
3774.64 1134
3775.22 1119
3775.80 1026
3776.38 989
3776.96 992
3777.54 975
3778.12 933
3778.70 878
3779.28 978
3779.86 990
3780.44 870
3781.02 902
3781.60 929
3782.18 889
3782.76 916
3783.34 892
3783.92 880
3784.50 885
3785.08 897
3785.66 877
3786.24 916
3786.82 924
3787.40 941
3787.98 1059
3788.56 883
3789.15 927
3789.73 1009
3790.31 965
3790.89 910
3791.47 948
3792.05 947
3792.63 1025
3793.21 1061
3793.79 974
3794.37 887
3794.95 999
3795.53 1006
3796.12 989
3796.70 998
3797.28 1046
3797.86 1057
3798.44 982
3799.02 1044
3799.60 966
3800.18 1001
3800.77 967
3801.35 973
3801.93 952
3802.51 963
3803.09 1043
3803.67 1064
3804.26 1155
3804.84 1106
3805.42 1044
3806.00 1062
3806.58 1096
3807.17 1164
3807.75 1212
3808.33 1086
3808.91 1155
3809.49 1348
3810.08 1214
3810.66 1197
3811.24 1089
3811.82 1148
3812.41 1264
3812.99 1265
3813.57 1279
3814.15 1235
3814.74 1111
3815.32 1237
3815.90 1210
3816.48 1103
3817.07 1110
3817.65 1111
3818.23 1134
3818.81 1124
3819.40 1134
3819.98 1187
3820.56 1072
3821.15 1110
3821.73 1065
3822.31 923
3822.90 906
3823.48 940
3824.06 921
3824.65 986
3825.23 1033
3825.81 966
3826.40 943
3826.98 841
3827.56 994
3828.15 1089
3828.73 1022
3829.31 1028
3829.90 1066
3830.48 851
3831.06 909
3831.65 963
3832.23 978
3832.82 996
3833.40 997
3833.98 1054
3834.57 1001
3835.15 1079
3835.74 1005
3836.32 1077
3836.91 1008
3837.49 987
3838.07 1084
3838.66 1046
3839.24 1000
3839.83 971
3840.41 947
3841.00 977
3841.58 1052
3842.17 1010
3842.75 906
3843.34 918
3843.92 1010
3844.50 982
3845.09 1021
3845.67 923
3846.26 951
3846.84 984
3847.43 871
3848.01 898
3848.60 1060
3849.18 992
3849.77 969
3850.36 948
3850.94 956
3851.53 1002
3852.11 982
3852.70 1039
3853.28 1017
3853.87 986
3854.45 955
3855.04 1083
3855.62 1073
3856.21 1249
3856.80 1179
3857.38 1309
3857.97 1415
3858.55 1481
3859.14 1553
3859.73 1785
3860.31 1931
3860.90 1890
3861.48 1963
3862.07 1992
3862.66 2065
3863.24 2251
3863.83 2067
3864.42 1964
3865.00 2118
3865.59 1648
3866.17 1644
3866.76 1658
3867.35 1636
3867.93 1669
3868.52 1508
3869.11 1463
3869.69 1197
3870.28 1242
3870.87 1231
3871.45 1272
3872.04 1156
3872.63 1173
3873.22 1236
3873.80 1292
3874.39 1275
3874.98 1266
3875.56 1232
3876.15 1072
3876.74 1123
3877.33 1146
3877.91 1003
3878.50 1042
3879.09 976
3879.68 1030
3880.26 973
3880.85 996
3881.44 1037
3882.03 1091
3882.61 1071
3883.20 1022
3883.79 1026
3884.38 1056
3884.97 865
3885.55 1093
3886.14 1138
3886.73 1089
3887.32 1173
3887.91 1273
3888.49 1301
3889.08 1190
3889.67 1145
3890.26 1283
3890.85 1284
3891.44 1082
3892.02 1224
3892.61 1218
3893.20 1194
3893.79 1201
3894.38 1200
3894.97 1128
3895.56 1169
3896.14 1075
3896.73 1171
3897.32 1171
3897.91 1181
3898.50 1152
3899.09 1108
3899.68 1117
3900.27 1175
3900.86 1027
3901.44 1132
3902.03 1147
3902.62 1269
3903.21 1158
3903.80 1141
3904.39 1223
3904.98 1254
3905.57 1311
3906.16 1203
3906.75 1216
3907.34 1216
3907.93 1035
3908.52 950
3909.11 1037
3909.70 1039
3910.29 1009
3910.88 991
3911.47 868
3912.06 871
3912.65 932
3913.24 1120
3913.83 966
3914.42 886
3915.01 902
3915.60 812
3916.19 1034
3916.78 1047
3917.37 918
3917.96 904
3918.55 1068
3919.14 936
3919.73 926
3920.32 930
3920.91 935
3921.50 1038
3922.09 979
3922.68 1032
3923.27 849
3923.87 956
3924.46 810
3925.05 924
3925.64 917
3926.23 886
3926.82 857
3927.41 831
3928.00 916
3928.59 846
3929.18 853
3929.78 896
3930.37 968
3930.96 982
3931.55 823
3932.14 889
3932.73 918
3933.32 1004
3933.92 873
3934.51 873
3935.10 943
3935.69 942
3936.28 1040
3936.87 931
3937.47 1019
3938.06 955
3938.65 1012
3939.24 1066
3939.83 1084
3940.43 1112
3941.02 1152
3941.61 1073
3942.20 1031
3942.80 1152
3943.39 1111
3943.98 1206
3944.57 1237
3945.17 1134
3945.76 1034
3946.35 996
3946.94 1006
3947.54 963
3948.13 919
3948.72 1052
3949.31 1014
3949.91 924
3950.50 1035
3951.09 1081
3951.68 1100
3952.28 1000
3952.87 1028
3953.46 1040
3954.06 1019
3954.65 872
3955.24 956
3955.84 1018
3956.43 856
3957.02 903
3957.62 1008
3958.21 1050
3958.80 1036
3959.40 1015
3959.99 1029
3960.58 1147
3961.18 1073
3961.77 1070
3962.37 885
3962.96 1045
3963.55 930
3964.15 1055
3964.74 968
3965.33 880
3965.93 1127
3966.52 1211
3967.12 1141
3967.71 1086
3968.31 1118
3968.90 1153
3969.49 1234
3970.09 1088
3970.68 893
3971.28 1042
3971.87 1119
3972.47 1062
3973.06 1006
3973.65 976
3974.25 1081
3974.84 1200
3975.44 1142
3976.03 1114
3976.63 1086
3977.22 1081
3977.82 985
3978.41 1148
3979.01 1276
3979.60 1214
3980.20 1201
3980.79 1196
3981.39 1158
3981.98 1089
3982.58 1024
3983.17 1079
3983.77 1129
3984.36 1147
3984.96 1074
3985.56 1194
3986.15 1173
3986.75 1128
3987.34 1154
3987.94 1090
3988.53 1169
3989.13 1186
3989.73 1243
3990.32 1198
3990.92 1005
3991.51 1094
3992.11 1067
3992.71 1097
3993.30 1215
3993.90 1170
3994.49 1115
3995.09 1136
3995.69 1174
3996.28 1163
3996.88 1227
3997.47 1134
3998.07 1158
3998.67 1145
3999.26 1249
3999.86 1219
4000.46 1209
4001.05 1055
4001.65 1078
4002.25 1053
4002.84 1170
4003.44 1086
4004.04 1106
4004.63 1170
4005.23 1154
4005.83 1191
4006.43 1144
4007.02 1116
4007.62 1284
4008.22 1150
4008.81 1156
4009.41 1080
4010.01 1099
4010.61 1128
4011.20 1157
4011.80 1241
4012.40 1080
4013.00 1208
4013.59 1259
4014.19 1228
4014.79 1196
4015.39 1200
4015.98 1313
4016.58 1281
4017.18 1226
4017.78 1306
4018.38 1313
4018.97 1343
4019.57 1419
4020.17 1196
4020.77 1115
4021.37 1099
4021.96 1136
4022.56 1228
4023.16 1099
4023.76 1154
4024.36 1090
4024.96 1176
4025.55 1315
4026.15 1352
4026.75 1445
4027.35 1536
4027.95 1463
4028.55 1429
4029.15 1511
4029.74 1582
4030.34 1607
4030.94 1577
4031.54 1692
4032.14 1566
4032.74 1399
4033.34 1320
4033.94 1486
4034.54 1514
4035.14 1434
4035.73 1319
4036.33 1346
4036.93 1308
4037.53 1406
4038.13 1197
4038.73 1077
4039.33 1084
4039.93 1113
4040.53 958
4041.13 970
4041.73 978
4042.33 1010
4042.93 1005
4043.53 991
4044.13 989
4044.73 993
4045.33 994
4045.93 1069
4046.53 1010
4047.13 989
4047.73 924
4048.33 1006
4048.93 952
4049.53 981
4050.13 1037
4050.73 972
4051.33 976
4051.93 1006
4052.53 963
4053.13 949
4053.73 1015
4054.33 927
4054.93 880
4055.53 924
4056.13 1002
4056.74 996
4057.34 1003
4057.94 900
4058.54 1023
4059.14 938
4059.74 1004
4060.34 1019
4060.94 959
4061.54 977
4062.14 1026
4062.75 1010
4063.35 1040
4063.95 924
4064.55 901
4065.15 917
4065.75 984
4066.35 1077
4066.96 1010
4067.56 931
4068.16 1037
4068.76 932
4069.36 911
4069.96 958
4070.57 952
4071.17 980
4071.77 962
4072.37 842
4072.97 762
4073.58 900
4074.18 957
4074.78 946
4075.38 870
4075.98 942
4076.59 971
4077.19 1022
4077.79 996
4078.39 998
4079.00 914
4079.60 820
4080.20 862
4080.80 985
4081.41 916
4082.01 826
4082.61 863
4083.21 935
4083.82 874
4084.42 841
4085.02 946
4085.63 830
4086.23 867
4086.83 865
4087.43 886
4088.04 943
4088.64 877
4089.24 932
4089.85 958
4090.45 970
4091.05 978
4091.66 930
4092.26 1055
4092.86 1077
4093.47 1072
4094.07 1094
4094.67 1133
4095.28 1073
4095.88 997
4096.49 1032
4097.09 983
4097.69 1083
4098.30 1123
4098.90 1031
4099.50 1027
4100.11 903
4100.71 903
4101.32 1014
4101.92 960
4102.52 945
4103.13 1061
4103.73 994
4104.34 906
4104.94 1036
4105.55 1024
4106.15 985
4106.76 1024
4107.36 1018
4107.96 915
4108.57 978
4109.17 975
4109.78 994
4110.38 980
4110.99 995
4111.59 1029
4112.20 957
4112.80 911
4113.41 869
4114.01 903
4114.62 922
4115.22 887
4115.83 972
4116.43 974
4117.04 838
4117.64 832
4118.25 887
4118.85 843
4119.46 905
4120.06 897
4120.67 846
4121.28 927
4121.88 900
4122.49 909
4123.09 973
4123.70 858
4124.30 927
4124.91 862
4125.52 898
4126.12 926
4126.73 870
4127.33 771
4127.94 867
4128.55 909
4129.15 1002
4129.76 926
4130.36 911
4130.97 889
4131.58 884
4132.18 872
4132.79 882
4133.40 855
4134.00 916
4134.61 1059
4135.22 1153
4135.82 1106
4136.43 1112
4137.04 1148
4137.64 1113
4138.25 1076
4138.86 1048
4139.46 986
4140.07 1056
4140.68 982
4141.28 1079
4141.89 1104
4142.50 1142
4143.11 1151
4143.71 1026
4144.32 1097
4144.93 1117
4145.53 1051
4146.14 1080
4146.75 1100
4147.36 982
4147.96 995
4148.57 1041
4149.18 843
4149.79 956
4150.39 993
4151.00 935
4151.61 932
4152.22 1087
4152.83 934
4153.43 785
4154.04 843
4154.65 850
4155.26 931
4155.87 877
4156.47 869
4157.08 913
4157.69 887
4158.30 925
4158.91 881
4159.52 870
4160.12 756
4160.73 796
4161.34 950
4161.95 969
4162.56 909
4163.17 846
4163.77 931
4164.38 876
4164.99 892
4165.60 852
4166.21 919
4166.82 865
4167.43 898
4168.04 903
4168.65 922
4169.25 967
4169.86 971
4170.47 991
4171.08 847
4171.69 781
4172.30 851
4172.91 891
4173.52 866
4174.13 886
4174.74 1020
4175.35 976
4175.96 918
4176.57 899
4177.18 877
4177.79 1050
4178.40 1086
4179.01 870
4179.62 945
4180.23 868
4180.84 878
4181.45 907
4182.06 870
4182.67 873
4183.28 844
4183.89 900
4184.50 927
4185.11 880
4185.72 930
4186.33 1000
4186.94 916
4187.55 903
4188.16 899
4188.77 867
4189.38 972
4189.99 916
4190.60 960
4191.21 1023
4191.82 1040
4192.43 1015
4193.04 1059
4193.65 1005
4194.26 1162
4194.88 1142
4195.49 1133
4196.10 1055
4196.71 1071
4197.32 987
4197.93 1021
4198.54 993
4199.15 885
4199.76 984
4200.38 1091
4200.99 1052
4201.60 850
4202.21 904
4202.82 917
4203.43 1025
4204.05 893
4204.66 842
4205.27 915
4205.88 868
4206.49 923
4207.10 950
4207.72 821
4208.33 911
4208.94 925
4209.55 933
4210.16 988
4210.78 966
4211.39 1027
4212.00 962
4212.61 980
4213.22 1090
4213.84 1015
4214.45 1014
4215.06 1143
4215.67 1004
4216.29 1067
4216.90 1036
4217.51 1023
4218.12 1005
4218.74 1053
4219.35 1069
4219.96 1158
4220.58 1093
4221.19 1252
4221.80 1297
4222.41 1249
4223.03 1307
4223.64 1207
4224.25 1140
4224.87 1221
4225.48 1217
4226.09 1365
4226.71 1289
4227.32 1263
4227.93 1267
4228.55 1291
4229.16 1206
4229.77 1150
4230.39 1281
4231.00 1224
4231.61 1341
4232.23 1370
4232.84 1545
4233.45 1660
4234.07 1568
4234.68 1507
4235.30 1452
4235.91 1546
4236.52 1633
4237.14 1314
4237.75 1260
4238.37 1185
4238.98 1269
4239.59 1323
4240.21 1233
4240.82 1024
4241.44 1009
4242.05 985
4242.67 999
4243.28 915
4243.90 845
4244.51 867
4245.12 866
4245.74 952
4246.35 982
4246.97 1038
4247.58 1043
4248.20 1113
4248.81 1014
4249.43 1090
4250.04 1187
4250.66 1066
4251.27 1106
4251.89 1049
4252.50 941
4253.12 953
4253.73 1035
4254.35 964
4254.96 1033
4255.58 1049
4256.19 999
4256.81 910
4257.43 876
4258.04 952
4258.66 918
4259.27 970
4259.89 1014
4260.50 988
4261.12 1058
4261.73 970
4262.35 980
4262.97 1135
4263.58 1050
4264.20 953
4264.81 893
4265.43 935
4266.05 987
4266.66 1116
4267.28 1169
4267.90 1141
4268.51 1034
4269.13 1013
4269.74 983
4270.36 994
4270.98 1130
4271.59 1086
4272.21 981
4272.83 969
4273.44 1124
4274.06 999
4274.68 960
4275.29 1061
4275.91 1069
4276.53 1124
4277.14 1113
4277.76 1092
4278.38 1086
4279.00 992
4279.61 1086
4280.23 1125
4280.85 1013
4281.46 947
4282.08 1072
4282.70 950
4283.32 953
4283.93 998
4284.55 946
4285.17 1002
4285.79 992
4286.40 951
4287.02 984
4287.64 1007
4288.26 1032
4288.87 1015
4289.49 1051
4290.11 1023
4290.73 1005
4291.35 1031
4291.96 1097
4292.58 988
4293.20 975
4293.82 1027
4294.44 940
4295.05 865
4295.67 952
4296.29 928
4296.91 907
4297.53 1117
4298.15 972
4298.76 931
4299.38 918
4300.00 937
4300.62 957
4301.24 954
4301.86 932
4302.48 984
4303.09 1041
4303.71 936
4304.33 1009
4304.95 1060
4305.57 1047
4306.19 1056
4306.81 1113
4307.43 1094
4308.05 949
4308.67 962
4309.28 1107
4309.90 1009
4310.52 1027
4311.14 1041
4311.76 967
4312.38 1056
4313.00 947
4313.62 1033
4314.24 1055
4314.86 998
4315.48 875
4316.10 890
4316.72 1010
4317.34 1054
4317.96 1003
4318.58 974
4319.20 996
4319.82 1040
4320.44 986
4321.06 985
4321.68 959
4322.30 1051
4322.92 1011
4323.54 910
4324.16 929
4324.78 1081
4325.40 1062
4326.02 1098
4326.64 1081
4327.26 1075
4327.88 1103
4328.50 1158
4329.12 1199
4329.74 1187
4330.36 1076
4330.99 1062
4331.61 1121
4332.23 1123
4332.85 1236
4333.47 1172
4334.09 1452
4334.71 1339
4335.33 1455
4335.95 1415
4336.57 1641
4337.20 1472
4337.82 1443
4338.44 1434
4339.06 1477
4339.68 1435
4340.30 1579
4340.92 1467
4341.55 1467
4342.17 1397
4342.79 1684
4343.41 1685
4344.03 1928
4344.65 2046
4345.28 2233
4345.90 2473
4346.52 2477
4347.14 2519
4347.76 2599
4348.39 2510
4349.01 2136
4349.63 2042
4350.25 1921
4350.87 1620
4351.50 1636
4352.12 1441
4352.74 1306
4353.36 1264
4353.99 1159
4354.61 998
4355.23 1210
4355.85 1313
4356.48 1206
4357.10 1029
4357.72 1089
4358.34 1121
4358.97 1142
4359.59 1200
4360.21 1053
4360.84 1159
4361.46 1208
4362.08 1053
4362.70 1006
4363.33 1034
4363.95 969
4364.57 1125
4365.20 1213
4365.82 1133
4366.44 994
4367.07 916
4367.69 1043
4368.31 1000
4368.94 962
4369.56 1049
4370.19 1134
4370.81 967
4371.43 952
4372.06 1065
4372.68 1048
4373.30 1028
4373.93 1023
4374.55 1020
4375.18 1103
4375.80 1157
4376.42 1168
4377.05 1134
4377.67 1277
4378.30 1265
4378.92 1213
4379.54 1264
4380.17 1291
4380.79 1380
4381.42 1260
4382.04 1146
4382.67 1148
4383.29 1200
4383.92 1186
4384.54 1123
4385.16 1145
4385.79 1204
4386.41 1128
4387.04 997
4387.66 1091
4388.29 1003
4388.91 990
4389.54 1018
4390.16 962
4390.79 900
4391.41 917
4392.04 909
4392.66 933
4393.29 1000
4393.91 1037
4394.54 994
4395.17 961
4395.79 947
4396.42 1114
4397.04 1078
4397.67 1038
4398.29 939
4398.92 995
4399.54 1078
4400.17 1075
4400.80 955
4401.42 869
4402.05 1037
4402.67 931
4403.30 895
4403.93 919
4404.55 955
4405.18 941
4405.80 974
4406.43 1095
4407.06 1120
4407.68 1059
4408.31 1032
4408.93 1122
4409.56 1088
4410.19 1042
4410.81 1097
4411.44 1115
4412.07 1067
4412.69 1099
4413.32 1043
4413.95 1046
4414.57 1106
4415.20 1107
4415.83 1037
4416.45 953
4417.08 999
4417.71 998
4418.34 951
4418.96 959
4419.59 944
4420.22 851
4420.84 958
4421.47 927
4422.10 918
4422.73 965
4423.35 887
4423.98 866
4424.61 815
4425.24 926
4425.86 855
4426.49 873
4427.12 851
4427.75 857
4428.37 804
4429.00 902
4429.63 889
4430.26 942
4430.89 875
4431.51 914
4432.14 1006
4432.77 885
4433.40 941
4434.03 988
4434.65 1026
4435.28 914
4435.91 960
4436.54 933
4437.17 964
4437.80 952
4438.42 975
4439.05 903
4439.68 866
4440.31 768
4440.94 882
4441.57 925
4442.20 908
4442.82 883
4443.45 986
4444.08 859
4444.71 819
4445.34 917
4445.97 1043
4446.60 1028
4447.23 1007
4447.86 989
4448.48 995
4449.11 963
4449.74 981
4450.37 1017
4451.00 913
4451.63 917
4452.26 959
4452.89 1041
4453.52 955
4454.15 969
4454.78 1104
4455.41 1138
4456.04 1047
4456.67 1056
4457.30 1168
4457.93 1098
4458.56 1011
4459.19 1034
4459.82 955
4460.45 934
4461.08 906
4461.71 916
4462.34 931
4462.97 749
4463.60 790
4464.23 873
4464.86 932
4465.49 924
4466.12 926
4466.75 939
4467.38 873
4468.01 831
4468.64 768
4469.27 865
4469.90 935
4470.53 891
4471.16 802
4471.80 866
4472.43 781
4473.06 850
4473.69 857
4474.32 898
4474.95 862
4475.58 978
4476.21 907
4476.84 924
4477.47 975
4478.11 945
4478.74 875
4479.37 970
4480.00 965
4480.63 924
4481.26 1113
4481.89 998
4482.53 1149
4483.16 1128
4483.79 1004
4484.42 1039
4485.05 1037
4485.68 916
4486.32 976
4486.95 1002
4487.58 1079
4488.21 959
4488.84 922
4489.48 982
4490.11 996
4490.74 904
4491.37 929
4492.00 954
4492.64 893
4493.27 820
4493.90 941
4494.53 1003
4495.17 1088
4495.80 944
4496.43 1008
4497.06 995
4497.70 1090
4498.33 1127
4498.96 1110
4499.60 1120
4500.23 1293
4500.86 1439
4501.49 1294
4502.13 1402
4502.76 1334
4503.39 1271
4504.03 1233
4504.66 1323
4505.29 1153
4505.93 1197
4506.56 1137
4507.19 1099
4507.83 1111
4508.46 1051
4509.09 1130
4509.73 1148
4510.36 1111
4510.99 1102
4511.63 1022
4512.26 913
4512.89 983
4513.53 976
4514.16 957
4514.80 1064
4515.43 1107
4516.06 955
4516.70 977
4517.33 944
4517.96 957
4518.60 1002
4519.23 974
4519.87 1037
4520.50 886
4521.14 973
4521.77 1001
4522.40 1137
4523.04 1065
4523.67 1126
4524.31 1204
4524.94 1143
4525.58 1060
4526.21 1304
4526.85 1507
4527.48 1624
4528.12 1717
4528.75 1853
4529.39 2169
4530.02 2381
4530.66 2722
4531.29 2836
4531.93 2787
4532.56 2804
4533.20 2766
4533.83 2638
4534.47 2643
4535.10 2553
4535.74 2266
4536.37 2070
4537.01 2119
4537.64 1734
4538.28 1688
4538.91 1502
4539.55 1387
4540.19 1229
4540.82 1175
4541.46 1319
4542.09 1182
4542.73 1124
4543.36 1153
4544.00 1114
4544.64 960
4545.27 985
4545.91 989
4546.54 986
4547.18 887
4547.82 813
4548.45 909
4549.09 895
4549.73 829
4550.36 838
4551.00 927
4551.63 937
4552.27 926
4552.91 873
4553.54 886
4554.18 900
4554.82 885
4555.45 865
4556.09 955
4556.73 1023
4557.36 1142
4558.00 1126
4558.64 996
4559.27 1008
4559.91 928
4560.55 899
4561.19 1084
4561.82 1073
4562.46 1026
4563.10 884
4563.73 1049
4564.37 1101
4565.01 1005
4565.65 1102
4566.28 1101
4566.92 1019
4567.56 1090
4568.20 1111
4568.83 1040
4569.47 1039
4570.11 1021
4570.75 1048
4571.39 1078
4572.02 1123
4572.66 1106
4573.30 1086
4573.94 1158
4574.58 1062
4575.21 1046
4575.85 1074
4576.49 1022
4577.13 1017
4577.77 965
4578.40 947
4579.04 1022
4579.68 836
4580.32 842
4580.96 974
4581.60 1108
4582.24 1000
4582.87 988
4583.51 920
4584.15 1056
4584.79 984
4585.43 925
4586.07 1021
4586.71 1070
4587.35 1106
4587.98 1141
4588.62 1210
4589.26 1203
4589.90 1201
4590.54 1180
4591.18 1166
4591.82 1234
4592.46 1218
4593.10 1215
4593.74 1317
4594.38 1316
4595.02 1307
4595.66 1198
4596.29 1063
4596.93 1063
4597.57 1084
4598.21 1039
4598.85 1062
4599.49 1112
4600.13 1143
4600.77 1036
4601.41 1113
4602.05 1049
4602.69 923
4603.33 1024
4603.97 1058
4604.61 1079
4605.25 962
4605.89 1020
4606.53 960
4607.17 926
4607.81 968
4608.45 997
4609.10 1018
4609.74 1068
4610.38 1004
4611.02 963
4611.66 843
4612.30 1040
4612.94 999
4613.58 1038
4614.22 943
4614.86 918
4615.50 1077
4616.14 1045
4616.78 1038
4617.42 958
4618.07 945
4618.71 1032
4619.35 1041
4619.99 932
4620.63 900
4621.27 901
4621.91 857
4622.55 924
4623.20 942
4623.84 937
4624.48 853
4625.12 815
4625.76 763
4626.40 788
4627.05 895
4627.69 955
4628.33 801
4628.97 788
4629.61 817
4630.25 895
4630.90 897
4631.54 963
4632.18 912
4632.82 1149
4633.46 1131
4634.11 1134
4634.75 1077
4635.39 1221
4636.03 1085
4636.68 1098
4637.32 1163
4637.96 1089
4638.60 982
4639.25 1079
4639.89 1088
4640.53 1088
4641.17 1050
4641.82 1047
4642.46 1000
4643.10 986
4643.75 915
4644.39 908
4645.03 928
4645.67 883
4646.32 934
4646.96 984
4647.60 1008
4648.25 946
4648.89 888
4649.53 924
4650.18 899
4650.82 990
4651.46 1064
4652.11 1167
4652.75 1086
4653.39 987
4654.04 1033
4654.68 985
4655.32 974
4655.97 995
4656.61 976
4657.26 891
4657.90 977
4658.54 1061
4659.19 1010
4659.83 1019
4660.47 1028
4661.12 967
4661.76 873
4662.41 876
4663.05 888
4663.70 912
4664.34 948
4664.98 924
4665.63 865
4666.27 882
4666.92 951
4667.56 937
4668.21 967
4668.85 1025
4669.50 895
4670.14 793
4670.78 887
4671.43 819
4672.07 952
4672.72 981
4673.36 858
4674.01 911
4674.65 908
4675.30 973
4675.94 951
4676.59 900
4677.23 1010
4677.88 969
4678.52 961
4679.17 998
4679.82 971
4680.46 1075
4681.11 1035
4681.75 1070
4682.40 1002
4683.04 1027
4683.69 1036
4684.33 944
4684.98 988
4685.63 1008
4686.27 951
4686.92 1021
4687.56 1026
4688.21 936
4688.85 918
4689.50 1044
4690.15 923
4690.79 887
4691.44 941
4692.09 936
4692.73 1019
4693.38 987
4694.02 973
4694.67 1037
4695.32 948
4695.96 980
4696.61 1043
4697.26 1045
4697.90 1074
4698.55 1234
4699.20 1173
4699.84 1214
4700.49 1219
4701.14 1211
4701.78 1054
4702.43 999
4703.08 1017
4703.72 924
4704.37 1104
4705.02 1096
4705.67 1087
4706.31 960
4706.96 974
4707.61 1006
4708.25 982
4708.90 980
4709.55 1066
4710.20 1046
4710.84 998
4711.49 998
4712.14 996
4712.79 987
4713.43 1010
4714.08 890
4714.73 865
4715.38 878
4716.03 918
4716.67 1006
4717.32 852
4717.97 843
4718.62 894
4719.27 911
4719.91 939
4720.56 1014
4721.21 998
4721.86 1008
4722.51 946
4723.15 949
4723.80 948
4724.45 999
4725.10 942
4725.75 947
4726.40 968
4727.05 992
4727.69 982
4728.34 993
4728.99 902
4729.64 979
4730.29 953
4730.94 1030
4731.59 1038
4732.24 1066
4732.89 866
4733.53 844
4734.18 886
4734.83 887
4735.48 821
4736.13 824
4736.78 933
4737.43 987
4738.08 873
4738.73 874
4739.38 952
4740.03 1036
4740.68 987
4741.33 965
4741.98 1127
4742.63 1200
4743.28 1115
4743.92 1060
4744.57 992
4745.22 1046
4745.87 1021
4746.52 1022
4747.17 1068
4747.82 1174
4748.47 1158
4749.12 1248
4749.77 1392
4750.42 1391
4751.08 1521
4751.73 1497
4752.38 1449
4753.03 1482
4753.68 1539
4754.33 1551
4754.98 1341
4755.63 1337
4756.28 1333
4756.93 1351
4757.58 1150
4758.23 1155
4758.88 1157
4759.53 1098
4760.18 914
4760.83 906
4761.49 1126
4762.14 1134
4762.79 1005
4763.44 892
4764.09 915
4764.74 965
4765.39 1006
4766.04 1007
4766.69 939
4767.35 1064
4768.00 979
4768.65 805
4769.30 907
4769.95 927
4770.60 995
4771.25 975
4771.91 929
4772.56 881
4773.21 908
4773.86 895
4774.51 848
4775.17 868
4775.82 937
4776.47 857
4777.12 995
4777.77 1045
4778.43 1069
4779.08 1088
4779.73 1090
4780.38 1017
4781.03 936
4781.69 968
4782.34 960
4782.99 927
4783.64 904
4784.30 875
4784.95 982
4785.60 1002
4786.25 977
4786.91 1098
4787.56 1108
4788.21 1128
4788.87 1033
4789.52 979
4790.17 1086
4790.82 1138
4791.48 1138
4792.13 1067
4792.78 1144
4793.44 1191
4794.09 1026
4794.74 1098
4795.40 964
4796.05 1045
4796.70 1107
4797.36 1055
4798.01 986
4798.66 1082
4799.32 1079
4799.97 972
4800.62 1164
4801.28 1214
4801.93 1020
4802.59 1042
4803.24 1009
4803.89 954
4804.55 981
4805.20 996
4805.85 1015
4806.51 1025
4807.16 941
4807.82 961
4808.47 894
4809.13 963
4809.78 945
4810.43 949
4811.09 1024
4811.74 988
4812.40 1057
4813.05 1114
4813.71 994
4814.36 976
4815.02 1113
4815.67 1040
4816.32 1052
4816.98 1061
4817.63 1217
4818.29 1167
4818.94 1110
4819.60 1120
4820.25 1144
4820.91 1115
4821.56 1123
4822.22 1034
4822.87 1044
4823.53 1117
4824.18 1142
4824.84 1219
4825.50 1233
4826.15 1247
4826.81 1200
4827.46 1287
4828.12 1400
4828.77 1245
4829.43 1218
4830.08 1290
4830.74 1306
4831.40 1150
4832.05 1312
4832.71 1260
4833.36 1223
4834.02 1219
4834.67 1238
4835.33 1490
4835.99 1519
4836.64 1634
4837.30 1704
4837.95 1566
4838.61 1500
4839.27 1474
4839.92 1374
4840.58 1496
4841.24 1527
4841.89 1520
4842.55 1551
4843.21 1506
4843.86 1535
4844.52 1397
4845.18 1597
4845.83 1600
4846.49 1708
4847.15 1840
4847.80 1865
4848.46 1832
4849.12 1868
4849.77 2091
4850.43 2175
4851.09 2174
4851.74 2361
4852.40 2325
4853.06 2212
4853.72 2036
4854.37 2059
4855.03 2152
4855.69 2058
4856.35 2024
4857.00 2192
4857.66 2048
4858.32 2107
4858.98 2255
4859.63 2142
4860.29 1893
4860.95 1809
4861.61 1922
4862.26 2151
4862.92 1862
4863.58 1963
4864.24 1978
4864.90 1938
4865.55 1765
4866.21 1918
4866.87 2001
4867.53 1875
4868.19 1924
4868.85 1756
4869.50 1850
4870.16 1685
4870.82 1575
4871.48 1571
4872.14 1618
4872.80 1562
4873.45 1569
4874.11 1614
4874.77 1438
4875.43 1400
4876.09 1504
4876.75 1559
4877.41 1557
4878.07 1548
4878.72 1719
4879.38 1625
4880.04 1529
4880.70 1482
4881.36 1639
4882.02 1466
4882.68 1347
4883.34 1307
4884.00 1367
4884.66 1500
4885.32 1362
4885.98 1280
4886.64 1306
4887.29 1313
4887.95 1477
4888.61 1430
4889.27 1514
4889.93 1549
4890.59 1450
4891.25 1593
4891.91 1571
4892.57 1580
4893.23 1539
4893.89 1410
4894.55 1464
4895.21 1358
4895.87 1293
4896.53 1358
4897.19 1408
4897.85 1465
4898.51 1251
4899.17 1209
4899.83 1216
4900.49 1161
4901.16 1214
4901.82 1189
4902.48 1022
4903.14 1179
4903.80 1173
4904.46 1269
4905.12 1088
4905.78 1121
4906.44 1048
4907.10 1046
4907.76 1071
4908.42 1132
4909.08 1066
4909.74 1086
4910.41 1187
4911.07 1040
4911.73 1039
4912.39 1105
4913.05 1150
4913.71 1094
4914.37 1103
4915.03 1100
4915.70 1043
4916.36 1115
4917.02 1031
4917.68 1105
4918.34 1113
4919.00 1110
4919.67 1136
4920.33 1031
4920.99 1022
4921.65 956
4922.31 1184
4922.97 1027
4923.64 974
4924.30 973
4924.96 1027
4925.62 980
4926.29 990
4926.95 1073
4927.61 1099
4928.27 1111
4928.93 1069
4929.60 1067
4930.26 946
4930.92 1017
4931.58 954
4932.25 927
4932.91 940
4933.57 874
4934.23 961
4934.90 1071
4935.56 1015
4936.22 904
4936.89 971
4937.55 1111
4938.21 1074
4938.87 951
4939.54 969
4940.20 944
4940.86 1029
4941.53 1006
4942.19 935
4942.85 908
4943.52 1049
4944.18 877
4944.84 909
4945.51 976
4946.17 908
4946.83 985
4947.50 977
4948.16 953
4948.82 883
4949.49 978
4950.15 1070
4950.82 947
4951.48 1024
4952.14 1036
4952.81 987
4953.47 888
4954.14 1011
4954.80 1069
4955.46 1017
4956.13 943
4956.79 938
4957.46 927
4958.12 983
4958.79 951
4959.45 947
4960.11 921
4960.78 1013
4961.44 1059
4962.11 1120
4962.77 1088
4963.44 1156
4964.10 1284
4964.77 1227
4965.43 1004
4966.10 1040
4966.76 1092
4967.43 1051
4968.09 1076
4968.76 1061
4969.42 1058
4970.09 1025
4970.75 1106
4971.42 1137
4972.08 1066
4972.75 1009
4973.41 1108
4974.08 1127
4974.74 1166
4975.41 1227
4976.07 1168
4976.74 1004
4977.40 1074
4978.07 1023
4978.74 1059
4979.40 1160
4980.07 1190
4980.73 1142
4981.40 1135
4982.06 1185
4982.73 1170
4983.40 1430
4984.06 1503
4984.73 1665
4985.39 1841
4986.06 2036
4986.73 2079
4987.39 2439
4988.06 2760
4988.73 2853
4989.39 2952
4990.06 2964
4990.73 3029
4991.39 2917
4992.06 2743
4992.73 2508
4993.39 2259
4994.06 1937
4994.73 1634
4995.39 1571
4996.06 1463
4996.73 1404
4997.39 1277
4998.06 1227
4998.73 1029
4999.39 951
5000.06 1016
5000.73 1018
5001.39 936
5002.06 892
5002.73 952
5003.40 915
5004.06 960
5004.73 930
5005.40 825
5006.07 940
5006.73 784
5007.40 847
5008.07 947
5008.74 847
5009.40 892
5010.07 810
5010.74 826
5011.41 946
5012.08 1006
5012.74 997
5013.41 1068
5014.08 1000
5014.75 1065
5015.42 971
5016.08 1030
5016.75 1108
5017.42 987
5018.09 1013
5018.76 1106
5019.43 1125
5020.09 1277
5020.76 1207
5021.43 1218
5022.10 1143
5022.77 1132
5023.44 1238
5024.11 1323
5024.77 1375
5025.44 1317
5026.11 1265
5026.78 1382
5027.45 1347
5028.12 1246
5028.79 1336
5029.46 1242
5030.13 1238
5030.80 1257
5031.46 1125
5032.13 1075
5032.80 1111
5033.47 1133
5034.14 1029
5034.81 1000
5035.48 1048
5036.15 1059
5036.82 947
5037.49 1006
5038.16 982
5038.83 885
5039.50 1047
5040.17 1013
5040.84 932
5041.51 1094
5042.18 1016
5042.85 811
5043.52 938
5044.19 890
5044.86 996
5045.53 1070
5046.20 991
5046.87 988
5047.54 972
5048.21 911
5048.88 877
5049.55 913
5050.22 921
5050.89 954
5051.56 898
5052.23 966
5052.90 927
5053.57 862
5054.24 861
5054.91 930
5055.58 959
5056.26 927
5056.93 939
5057.60 937
5058.27 989
5058.94 837
5059.61 821
5060.28 801
5060.95 913
5061.62 955
5062.30 910
5062.97 869
5063.64 979
5064.31 876
5064.98 842
5065.65 923
5066.32 1038
5067.00 960
5067.67 941
5068.34 996
5069.01 1054
5069.68 872
5070.35 884
5071.03 938
5071.70 796
5072.37 885
5073.04 818
5073.71 810
5074.39 889
5075.06 946
5075.73 902
5076.40 977
5077.07 1045
5077.75 1065
5078.42 1052
5079.09 1073
5079.76 1020
5080.44 1080
5081.11 1043
5081.78 985
5082.45 1106
5083.13 1035
5083.80 1005
5084.47 975
5085.14 1001
5085.82 986
5086.49 1019
5087.16 984
5087.84 1087
5088.51 1083
5089.18 1048
5089.85 952
5090.53 1005
5091.20 1093
5091.87 1276
5092.55 1296
5093.22 1109
5093.89 1073
5094.57 1175
5095.24 1234
5095.91 1092
5096.59 1049
5097.26 908
5097.93 1006
5098.61 963
5099.28 997
5099.96 858
5100.63 960
5101.30 987
5101.98 1003
5102.65 994
5103.33 1018
5104.00 988
5104.67 905
5105.35 1063
5106.02 1117
5106.70 1019
5107.37 958
5108.04 868
5108.72 994
5109.39 929
5110.07 951
5110.74 937
5111.42 916
5112.09 863
5112.77 836
5113.44 842
5114.11 867
5114.79 849
5115.46 845
5116.14 906
5116.81 961
5117.49 988
5118.16 957
5118.84 891
5119.51 863
5120.19 984
5120.86 895
5121.54 930
5122.21 939
5122.89 926
5123.56 959
5124.24 854
5124.92 822
5125.59 855
5126.27 906
5126.94 888
5127.62 951
5128.29 896
5128.97 867
5129.64 881
5130.32 983
5131.00 1081
5131.67 984
5132.35 921
5133.02 881
5133.70 928
5134.38 1015
5135.05 880
5135.73 886
5136.40 831
5137.08 788
5137.76 852
5138.43 899
5139.11 871
5139.79 903
5140.46 891
5141.14 823
5141.81 875
5142.49 888
5143.17 971
5143.84 800
5144.52 875
5145.20 862
5145.87 821
5146.55 855
5147.23 861
5147.91 861
5148.58 817
5149.26 831
5149.94 863
5150.61 905
5151.29 774
5151.97 856
5152.64 897
5153.32 870
5154.00 890
5154.68 841
5155.35 749
5156.03 855
5156.71 838
5157.39 794
5158.06 803
5158.74 914
5159.42 958
5160.10 848
5160.77 843
5161.45 883
5162.13 864
5162.81 805
5163.49 870
5164.16 847
5164.84 937
5165.52 888
5166.20 748
5166.88 800
5167.55 823
5168.23 844
5168.91 896
5169.59 852
5170.27 931
5170.95 874
5171.62 783
5172.30 785
5172.98 730
5173.66 728
5174.34 850
5175.02 888
5175.70 908
5176.38 870
5177.05 842
5177.73 906
5178.41 907
5179.09 914
5179.77 934
5180.45 1086
5181.13 1051
5181.81 1018
5182.49 1051
5183.17 959
5183.84 953
5184.52 891
5185.20 869
5185.88 949
5186.56 881
5187.24 852
5187.92 855
5188.60 892
5189.28 781
5189.96 790
5190.64 808
5191.32 677
5192.00 737
5192.68 665
5193.36 790
5194.04 804
5194.72 806
5195.40 678
5196.08 716
5196.76 799
5197.44 720
5198.12 794
5198.80 753
5199.48 709
5200.16 809
5200.84 778
5201.52 745
5202.20 795
5202.88 860
5203.56 704
5204.24 780
5204.92 750
5205.60 777
5206.29 888
5206.97 774
5207.65 775
5208.33 853
5209.01 836
5209.69 738
5210.37 748
5211.05 822
5211.73 847
5212.41 830
5213.10 851
5213.78 890
5214.46 824
5215.14 867
5215.82 882
5216.50 813
5217.18 912
5217.86 875
5218.55 883
5219.23 989
5219.91 1011
5220.59 917
5221.27 939
5221.95 927
5222.64 788
5223.32 807
5224.00 747
5224.68 774
5225.36 832
5226.05 786
5226.73 787
5227.41 838
5228.09 787
5228.77 765
5229.46 790
5230.14 778
5230.82 882
5231.50 804
5232.19 834
5232.87 860
5233.55 908
5234.23 763
5234.92 816
5235.60 854
5236.28 770
5236.96 760
5237.65 762
5238.33 861
5239.01 857
5239.70 891
5240.38 902
5241.06 818
5241.75 824
5242.43 825
5243.11 823
5243.79 724
5244.48 775
5245.16 856
5245.84 805
5246.53 793
5247.21 822
5247.89 813
5248.58 877
5249.26 848
5249.95 808
5250.63 855
5251.31 800
5252.00 829
5252.68 852
5253.36 866
5254.05 811
5254.73 912
5255.42 731
5256.10 794
5256.78 736
5257.47 850
5258.15 838
5258.84 797
5259.52 835
5260.20 866
5260.89 839
5261.57 844
5262.26 880
5262.94 834
5263.63 829
5264.31 845
5265.00 948
5265.68 853
5266.37 873
5267.05 911
5267.73 798
5268.42 908
5269.10 921
5269.79 889
5270.47 863
5271.16 903
5271.84 900
5272.53 774
5273.21 739
5273.90 845
5274.58 782
5275.27 866
5275.95 851
5276.64 977
5277.33 863
5278.01 933
5278.70 912
5279.38 947
5280.07 876
5280.75 925
5281.44 989
5282.12 985
5282.81 911
5283.50 913
5284.18 845
5284.87 904
5285.55 867
5286.24 829
5286.93 868
5287.61 783
5288.30 846
5288.98 929
5289.67 865
5290.36 795
5291.04 851
5291.73 765
5292.42 793
5293.10 879
5293.79 889
5294.47 849
5295.16 974
5295.85 946
5296.53 1018
5297.22 1037
5297.91 999
5298.59 1099
5299.28 1209
5299.97 1170
5300.65 1221
5301.34 1260
5302.03 1200
5302.72 1261
5303.40 1230
5304.09 1252
5304.78 1211
5305.46 1127
5306.15 1038
5306.84 1017
5307.53 916
5308.21 916
5308.90 962
5309.59 1050
5310.28 1001
5310.96 894
5311.65 947
5312.34 1029
5313.03 1001
5313.71 861
5314.40 774
5315.09 766
5315.78 959
5316.47 1000
5317.15 1021
5317.84 998
5318.53 966
5319.22 1048
5319.91 992
5320.59 1055
5321.28 933
5321.97 996
5322.66 1016
5323.35 948
5324.04 951
5324.72 1015
5325.41 941
5326.10 944
5326.79 915
5327.48 1003
5328.17 975
5328.86 949
5329.54 947
5330.23 900
5330.92 900
5331.61 947
5332.30 925
5332.99 997
5333.68 945
5334.37 901
5335.06 999
5335.75 1010
5336.43 1002
5337.12 1018
5337.81 957
5338.50 945
5339.19 910
5339.88 855
5340.57 952
5341.26 1008
5341.95 949
5342.64 932
5343.33 949
5344.02 1074
5344.71 963
5345.40 1027
5346.09 1157
5346.78 1315
5347.47 1310
5348.16 1350
5348.85 1410
5349.54 1565
5350.23 1543
5350.92 1533
5351.61 1516
5352.30 1671
5352.99 1668
5353.68 1703
5354.37 1630
5355.06 1445
5355.75 1383
5356.44 1226
5357.13 1139
5357.82 1037
5358.51 1071
5359.20 1000
5359.89 967
5360.58 893
5361.28 910
5361.97 841
5362.66 861
5363.35 876
5364.04 820
5364.73 910
5365.42 831
5366.11 741
5366.80 834
5367.50 823
5368.19 853
5368.88 857
5369.57 847
5370.26 905
5370.95 823
5371.64 806
5372.33 801
5373.03 878
5373.72 817
5374.41 868
5375.10 805
5375.79 789
5376.48 834
5377.18 864
5377.87 865
5378.56 921
5379.25 836
5379.94 852
5380.64 787
5381.33 733
5382.02 740
5382.71 806
5383.41 804
5384.10 887
5384.79 931
5385.48 916
5386.17 962
5386.87 922
5387.56 979
5388.25 928
5388.94 898
5389.64 919
5390.33 1002
5391.02 922
5391.72 1042
5392.41 979
5393.10 991
5393.79 994
5394.49 938
5395.18 979
5395.87 862
5396.57 848
5397.26 850
5397.95 945
5398.65 858
5399.34 822
5400.03 822
5400.73 781
5401.42 824
5402.11 764
5402.81 798
5403.50 871
5404.19 931
5404.89 937
5405.58 792
5406.27 896
5406.97 961
5407.66 912
5408.36 898
5409.05 891
5409.74 885
5410.44 913
5411.13 875
5411.83 941
5412.52 907
5413.21 908
5413.91 922
5414.60 861
5415.30 893
5415.99 869
5416.69 824
5417.38 826
5418.07 847
5418.77 885
5419.46 788
5420.16 803
5420.85 822
5421.55 805
5422.24 941
5422.94 765
5423.63 812
5424.33 780
5425.02 926
5425.72 877
5426.41 828
5427.11 885
5427.80 944
5428.50 994
5429.19 814
5429.89 805
5430.58 771
5431.28 820
5431.97 833
5432.67 838
5433.36 898
5434.06 906
5434.75 927
5435.45 914
5436.15 851
5436.84 833
5437.54 868
5438.23 972
5438.93 1089
5439.62 984
5440.32 1049
5441.02 941
5441.71 906
5442.41 972
5443.10 996
5443.80 1095
5444.50 1084
5445.19 1051
5445.89 1065
5446.59 1138
5447.28 1200
5447.98 1144
5448.68 1178
5449.37 1202
5450.07 1170
5450.76 1094
5451.46 1133
5452.16 1044
5452.85 1023
5453.55 1073
5454.25 1060
5454.94 1033
5455.64 957
5456.34 913
5457.04 1059
5457.73 959
5458.43 988
5459.13 1019
5459.82 909
5460.52 952
5461.22 1038
5461.92 1048
5462.61 983
5463.31 1103
5464.01 1010
5464.71 985
5465.40 1127
5466.10 1042
5466.80 1127
5467.50 990
5468.19 1088
5468.89 1099
5469.59 1065
5470.29 1071
5470.98 1189
5471.68 1151
5472.38 1156
5473.08 1091
5473.78 1151
5474.47 1268
5475.17 1179
5475.87 1374
5476.57 1360
5477.27 1541
5477.97 1554
5478.66 1646
5479.36 1612
5480.06 2032
5480.76 1892
5481.46 1808
5482.16 1913
5482.85 1816
5483.55 1641
5484.25 1531
5484.95 1744
5485.65 1672
5486.35 1618
5487.05 1563
5487.75 1365
5488.45 1365
5489.14 1377
5489.84 1459
5490.54 1499
5491.24 1485
5491.94 1421
5492.64 1435
5493.34 1424
5494.04 1625
5494.74 1483
5495.44 1496
5496.14 1601
5496.84 1595
5497.54 1744
5498.24 2046
5498.94 2178
5499.63 2583
5500.33 2925
5501.03 2971
5501.73 2826
5502.43 2725
5503.13 2668
5503.83 2496
5504.53 2063
5505.23 1963
5505.93 1732
5506.63 1702
5507.33 1660
5508.03 1761
5508.73 1536
5509.44 1518
5510.14 1380
5510.84 1493
5511.54 1415
5512.24 1382
5512.94 1311
5513.64 1375
5514.34 1361
5515.04 1399
5515.74 1376
5516.44 1326
5517.14 1272
5517.84 1210
5518.54 1321
5519.24 1099
5519.95 1136
5520.65 1106
5521.35 1091
5522.05 1114
5522.75 959
5523.45 1034
5524.15 1113
5524.85 957
5525.55 1092
5526.26 1010
5526.96 940
5527.66 861
5528.36 980
5529.06 949
5529.76 975
5530.47 1000
5531.17 911
5531.87 886
5532.57 931
5533.27 961
5533.97 873
5534.68 938
5535.38 1002
5536.08 979
5536.78 974
5537.48 927
5538.19 950
5538.89 1033
5539.59 1036
5540.29 1055
5541.00 1043
5541.70 1007
5542.40 957
5543.10 1009
5543.81 1007
5544.51 960
5545.21 900
5545.91 923
5546.62 917
5547.32 899
5548.02 925
5548.72 900
5549.43 956
5550.13 878
5550.83 853
5551.54 814
5552.24 835
5552.94 863
5553.64 921
5554.35 932
5555.05 875
5555.75 842
5556.46 876
5557.16 837
5557.86 816
5558.57 777
5559.27 818
5559.97 951
5560.68 969
5561.38 963
5562.09 928
5562.79 936
5563.49 888
5564.20 980
5564.90 965
5565.60 986
5566.31 907
5567.01 899
5567.72 965
5568.42 804
5569.12 852
5569.83 1024
5570.53 891
5571.24 885
5571.94 843
5572.65 885
5573.35 958
5574.05 923
5574.76 950
5575.46 879
5576.17 841
5576.87 898
5577.58 920
5578.28 886
5578.99 889
5579.69 753
5580.40 871
5581.10 841
5581.81 880
5582.51 844
5583.22 777
5583.92 713
5584.63 732
5585.33 790
5586.04 841
5586.74 847
5587.45 782
5588.15 778
5588.86 825
5589.56 818
5590.27 810
5590.97 796
5591.68 869
5592.39 797
5593.09 828
5593.80 846
5594.50 710
5595.21 753
5595.91 734
5596.62 822
5597.33 707
5598.03 774
5598.74 752
5599.44 803
5600.15 731
5600.86 832
5601.56 870
5602.27 806
5602.97 743
5603.68 704
5604.39 734
5605.09 780
5605.80 724
5606.51 726
5607.21 713
5607.92 777
5608.63 768
5609.33 789
5610.04 720
5610.75 738
5611.45 784
5612.16 717
5612.87 732
5613.57 810
5614.28 747
5614.99 792
5615.69 762
5616.40 773
5617.11 850
5617.82 719
5618.52 759
5619.23 748
5619.94 663
5620.64 761
5621.35 867
5622.06 839
5622.77 717
5623.47 754
5624.18 740
5624.89 781
5625.60 763
5626.30 660
5627.01 689
5627.72 752
5628.43 776
5629.14 741
5629.84 825
5630.55 810
5631.26 770
5631.97 777
5632.68 862
5633.38 877
5634.09 812
5634.80 823
5635.51 748
5636.22 700
5636.93 762
5637.63 848
5638.34 825
5639.05 856
5639.76 828
5640.47 782
5641.18 825
5641.89 730
5642.59 726
5643.30 786
5644.01 852
5644.72 828
5645.43 835
5646.14 778
5646.85 720
5647.56 706
5648.27 802
5648.98 777
5649.68 796
5650.39 759
5651.10 899
5651.81 861
5652.52 838
5653.23 817
5653.94 816
5654.65 886
5655.36 936
5656.07 939
5656.78 1005
5657.49 1119
5658.20 918
5658.91 914
5659.62 991
5660.33 880
5661.04 804
5661.75 804
5662.46 802
5663.17 705
5663.88 821
5664.59 834
5665.30 858
5666.01 872
5666.72 797
5667.43 813
5668.14 812
5668.85 732
5669.56 871
5670.27 817
5670.98 821
5671.69 805
5672.40 785
5673.11 804
5673.82 761
5674.53 752
5675.24 794
5675.96 834
5676.67 862
5677.38 812
5678.09 712
5678.80 734
5679.51 871
5680.22 909
5680.93 846
5681.64 827
5682.36 910
5683.07 1014
5683.78 905
5684.49 921
5685.20 914
5685.91 959
5686.62 930
5687.34 875
5688.05 894
5688.76 818
5689.47 884
5690.18 831
5690.89 820
5691.61 779
5692.32 789
5693.03 790
5693.74 762
5694.45 760
5695.17 830
5695.88 814
5696.59 690
5697.30 791
5698.01 832
5698.73 772
5699.44 674
5700.15 732
5700.86 759
5701.58 779
5702.29 699
5703.00 741
5703.71 764
5704.43 726
5705.14 797
5705.85 774
5706.56 779
5707.28 725
5707.99 744
5708.70 742
5709.42 709
5710.13 747
5710.84 765
5711.55 728
5712.27 733
5712.98 740
5713.69 727
5714.41 705
5715.12 719
5715.83 708
5716.55 724
5717.26 706
5717.97 796
5718.69 831
5719.40 831
5720.11 783
5720.83 749
5721.54 753
5722.26 765
5722.97 821
5723.68 792
5724.40 864
5725.11 850
5725.82 834
5726.54 798
5727.25 772
5727.97 888
5728.68 805
5729.40 789
5730.11 870
5730.82 821
5731.54 803
5732.25 878
5732.97 899
5733.68 850
5734.40 857
5735.11 855
5735.83 815
5736.54 754
5737.25 665
5737.97 742
5738.68 803
5739.40 818
5740.11 794
5740.83 741
5741.54 747
5742.26 725
5742.97 760
5743.69 758
5744.40 702
5745.12 774
5745.83 805
5746.55 799
5747.26 709
5747.98 747
5748.70 797
5749.41 730
5750.13 722
5750.84 774
5751.56 810
5752.27 839
5752.99 775
5753.70 765
5754.42 773
5755.14 841
5755.85 739
5756.57 808
5757.28 937
5758.00 910
5758.72 854
5759.43 879
5760.15 834
5760.86 879
5761.58 859
5762.30 891
5763.01 877
5763.73 829
5764.44 765
5765.16 821
5765.88 856
5766.59 831
5767.31 893
5768.03 910
5768.74 811
5769.46 838
5770.18 905
5770.89 945
5771.61 858
5772.33 810
5773.04 936
5773.76 783
5774.48 881
5775.20 858
5775.91 843
5776.63 924
5777.35 989
5778.06 892
5778.78 1025
5779.50 989
5780.22 961
5780.93 932
5781.65 1067
5782.37 1091
5783.09 1014
5783.80 940
5784.52 965
5785.24 914
5785.96 975
5786.67 952
5787.39 1014
5788.11 1121
5788.83 1137
5789.55 1048
5790.26 1020
5790.98 1156
5791.70 1060
5792.42 1119
5793.14 1149
5793.85 1072
5794.57 1131
5795.29 1095
5796.01 1110
5796.73 1168
5797.45 1319
5798.16 1412
5798.88 1647
5799.60 1945
5800.32 2080
5801.04 2434
5801.76 2631
5802.48 3013
5803.19 3160
5803.91 3032
5804.63 2860
5805.35 2867
5806.07 2416
5806.79 2116
5807.51 1919
5808.23 1595
5808.95 1536
5809.67 1447
5810.38 1409
5811.10 1311
5811.82 1319
5812.54 1343
5813.26 1297
5813.98 1381
5814.70 1364
5815.42 1432
5816.14 1419
5816.86 1386
5817.58 1221
5818.30 1253
5819.02 1438
5819.74 1423
5820.46 1363
5821.18 1290
5821.90 1193
5822.62 1276
5823.34 1231
5824.06 1187
5824.78 1138
5825.50 1100
5826.22 1174
5826.94 1210
5827.66 1065
5828.38 1072
5829.10 975
5829.82 1020
5830.54 1028
5831.26 999
5831.98 985
5832.70 941
5833.42 1068
5834.14 1042
5834.86 987
5835.59 961
5836.31 1033
5837.03 1094
5837.75 1095
5838.47 974
5839.19 1059
5839.91 989
5840.63 1069
5841.35 1031
5842.07 1138
5842.80 1100
5843.52 1055
5844.24 1071
5844.96 1078
5845.68 1018
5846.40 1046
5847.12 1061
5847.85 989
5848.57 1040
5849.29 1070
5850.01 988
5850.73 1068
5851.45 1154
5852.18 1062
5852.90 974
5853.62 1079
5854.34 1136
5855.06 1050
5855.79 1002
5856.51 1004
5857.23 999
5857.95 963
5858.67 977
5859.40 970
5860.12 969
5860.84 970
5861.56 1034
5862.29 1026
5863.01 1043
5863.73 1127
5864.45 1050
5865.18 1081
5865.90 894
5866.62 1026
5867.34 1099
5868.07 1200
5868.79 1104
5869.51 1116
5870.24 1155
5870.96 1013
5871.68 938
5872.40 1050
5873.13 951
5873.85 978
5874.57 961
5875.30 967
5876.02 979
5876.74 1036
5877.47 1030
5878.19 958
5878.91 1037
5879.64 1068
5880.36 1011
5881.08 1025
5881.81 1098
5882.53 1270
5883.26 1138
5883.98 1142
5884.70 1156
5885.43 1134
5886.15 1256
5886.88 1201
5887.60 1115
5888.32 1055
5889.05 1008
5889.77 1080
5890.50 930
5891.22 1060
5891.94 957
5892.67 1024
5893.39 949
5894.12 893
5894.84 963
5895.57 974
5896.29 938
5897.01 1007
5897.74 1006
5898.46 878
5899.19 999
5899.91 1000
5900.64 965
5901.36 1060
5902.09 1019
5902.81 1075
5903.54 1088
5904.26 1003
5904.99 1056
5905.71 998
5906.44 967
5907.16 1015
5907.89 994
5908.61 898
5909.34 1059
5910.06 1011
5910.79 1036
5911.52 1053
5912.24 1032
5912.97 1066
5913.69 1084
5914.42 1206
5915.14 1125
5915.87 1050
5916.60 1043
5917.32 993
5918.05 1103
5918.77 1170
5919.50 1107
5920.22 1122
5920.95 1199
5921.68 1166
5922.40 1175
5923.13 1221
5923.86 1154
5924.58 1164
5925.31 1175
5926.03 1116
5926.76 1088
5927.49 1187
5928.21 1279
5928.94 1254
5929.67 1282
5930.39 1273
5931.12 1269
5931.85 1289
5932.57 1248
5933.30 1291
5934.03 1438
5934.75 1408
5935.48 1487
5936.21 1518
5936.94 1521
5937.66 1611
5938.39 1707
5939.12 1688
5939.84 1678
5940.57 1565
5941.30 1592
5942.03 1539
5942.75 1616
5943.48 1576
5944.21 1476
5944.94 1477
5945.66 1520
5946.39 1563
5947.12 1756
5947.85 1714
5948.57 1630
5949.30 1810
5950.03 1819
5950.76 1962
5951.48 2024
5952.21 2028
5952.94 2008
5953.67 2078
5954.40 2268
5955.13 2060
5955.85 1998
5956.58 2009
5957.31 1926
5958.04 1960
5958.77 2111
5959.49 2094
5960.22 1992
5960.95 1997
5961.68 2126
5962.41 2014
5963.14 2137
5963.87 2282
5964.60 2338
5965.32 2470
5966.05 2614
5966.78 2864
5967.51 2654
5968.24 2778
5968.97 2950
5969.70 2755
5970.43 2772
5971.16 2664
5971.88 2489
5972.61 2371
5973.34 2450
5974.07 2423
5974.80 2416
5975.53 2408
5976.26 2425
5976.99 2434
5977.72 2488
5978.45 2413
5979.18 2532
5979.91 2574
5980.64 2789
5981.37 2744
5982.10 2829
5982.83 2808
5983.56 2745
5984.29 2606
5985.02 2607
5985.75 2769
5986.48 2774
5987.21 2727
5987.94 2722
5988.67 2861
5989.40 2757
5990.13 2843
5990.86 2725
5991.59 2755
5992.32 2797
5993.05 2894
5993.78 2829
5994.51 2859
5995.24 2806
5995.97 2975
5996.70 2936
5997.43 2917
5998.16 2918
5998.90 3012
5999.63 2926
6000.36 2869
6001.09 2829
6001.82 2906
6002.55 2749
6003.28 2716
6004.01 2857
6004.74 2780
6005.47 3016
6006.21 2969
6006.94 3179
6007.67 3358
6008.40 3720
6009.13 4130
6009.86 4414
6010.59 5081
6011.33 5918
6012.06 6046
6012.79 6567
6013.52 7047
6014.25 7293
6014.98 7264
6015.72 6957
6016.45 6404
6017.18 5968
6017.91 5422
6018.64 4993
6019.38 4473
6020.11 3847
6020.84 3511
6021.57 3271
6022.30 2830
6023.04 2582
6023.77 2358
6024.50 2310
6025.23 2105
6025.97 2178
6026.70 2144
6027.43 2137
6028.16 1975
6028.90 1965
6029.63 2043
6030.36 2094
6031.10 2050
6031.83 1989
6032.56 1915
6033.29 1907
6034.03 1953
6034.76 1812
6035.49 1874
6036.23 1973
6036.96 1998
6037.69 1864
6038.43 1848
6039.16 2079
6039.89 2174
6040.63 2124
6041.36 2122
6042.09 2148
6042.83 2095
6043.56 2167
6044.29 2179
6045.03 2147
6045.76 2106
6046.49 2327
6047.23 2389
6047.96 2350
6048.70 2445
6049.43 2393
6050.16 2406
6050.90 2655
6051.63 2733
6052.37 2904
6053.10 2965
6053.83 3008
6054.57 3152
6055.30 2958
6056.04 2779
6056.77 2746
6057.50 2638
6058.24 2459
6058.97 2403
6059.71 2328
6060.44 2208
6061.18 2200
6061.91 2277
6062.65 2248
6063.38 2047
6064.12 2046
6064.85 2086
6065.59 2129
6066.32 2212
6067.06 2188
6067.79 2258
6068.53 2297
6069.26 2113
6070.00 2110
6070.73 2057
6071.47 2013
6072.20 1965
6072.94 1820
6073.67 1833
6074.41 1911
6075.14 1943
6075.88 1798
6076.61 1685
6077.35 1738
6078.09 1854
6078.82 1639
6079.56 1560
6080.29 1682
6081.03 1646
6081.76 1591
6082.50 1655
6083.24 1661
6083.97 1534
6084.71 1570
6085.44 1624
6086.18 1565
6086.92 1476
6087.65 1624
6088.39 1524
6089.13 1615
6089.86 1600
6090.60 1779
6091.33 1765
6092.07 1640
6092.81 1706
6093.54 1646
6094.28 1714
6095.02 1741
6095.75 1793
6096.49 1818
6097.23 1616
6097.96 1644
6098.70 1586
6099.44 1555
6100.18 1519
6100.91 1472
6101.65 1497
6102.39 1486
6103.12 1443
6103.86 1451
6104.60 1480
6105.34 1528
6106.07 1467
6106.81 1457
6107.55 1417
6108.28 1582
6109.02 1592
6109.76 1587
6110.50 1647
6111.24 1528
6111.97 1506
6112.71 1512
6113.45 1519
6114.19 1518
6114.92 1426
6115.66 1496
6116.40 1591
6117.14 1543
6117.88 1468
6118.61 1575
6119.35 1616
6120.09 1587
6120.83 1448
6121.57 1562
6122.31 1634
6123.04 1575
6123.78 1510
6124.52 1726
6125.26 1554
6126.00 1686
6126.74 1569
6127.47 1564
6128.21 1600
6128.95 1630
6129.69 1584
6130.43 1624
6131.17 1766
6131.91 1661
6132.65 1709
6133.39 1739
6134.12 1699
6134.86 1728
6135.60 1727
6136.34 1697
6137.08 1819
6137.82 1884
6138.56 1800
6139.30 1841
6140.04 1937
6140.78 1914
6141.52 1765
6142.26 1801
6143.00 1854
6143.74 1701
6144.48 1634
6145.21 1771
6145.95 1762
6146.69 1722
6147.43 1758
6148.17 1705
6148.91 1795
6149.65 1855
6150.39 1884
6151.13 1791
6151.87 1777
6152.61 1912
6153.35 1874
6154.09 1848
6154.83 1870
6155.58 1856
6156.32 1841
6157.06 1939
6157.80 1869
6158.54 1920
6159.28 2047
6160.02 2019
6160.76 2122
6161.50 2086
6162.24 2147
6162.98 2163
6163.72 2326
6164.46 2607
6165.20 2731
6165.94 2708
6166.69 2722
6167.43 3026
6168.17 3104
6168.91 3115
6169.65 3117
6170.39 2998
6171.13 2868
6171.87 2906
6172.61 2774
6173.36 2727
6174.10 2858
6174.84 2879
6175.58 2845
6176.32 2489
6177.06 2618
6177.81 2598
6178.55 2632
6179.29 2736
6180.03 2658
6180.77 2693
6181.51 2823
6182.26 2983
6183.00 2876
6183.74 2786
6184.48 2818
6185.22 2762
6185.97 2774
6186.71 2977
6187.45 2957
6188.19 2851
6188.94 3103
6189.68 3282
6190.42 3190
6191.16 3355
6191.91 3318
6192.65 3423
6193.39 3651
6194.13 3520
6194.88 3828
6195.62 3820
6196.36 3744
6197.10 3776
6197.85 3594
6198.59 3598
6199.33 3734
6200.08 3759
6200.82 3611
6201.56 3594
6202.31 3871
6203.05 4350
6203.79 4637
6204.53 5154
6205.28 6223
6206.02 7508
6206.76 9076
6207.51 10415
6208.25 12401
6209.00 13887
6209.74 15321
6210.48 15483
6211.23 15663
6211.97 15172
6212.71 13978
6213.46 12422
6214.20 10698
6214.94 9277
6215.69 7635
6216.43 6537
6217.18 5494
6217.92 4661
6218.67 4065
6219.41 3655
6220.15 3426
6220.90 3228
6221.64 3085
6222.39 3172
6223.13 3236
6223.88 3189
6224.62 3206
6225.36 3186
6226.11 3153
6226.85 3182
6227.60 3089
6228.34 3024
6229.09 2637
6229.83 2496
6230.58 2437
6231.32 2410
6232.07 2079
6232.81 2057
6233.56 1961
6234.30 1973
6235.05 1988
6235.79 1945
6236.54 1957
6237.28 2047
6238.03 2094
6238.77 2147
6239.52 2203
6240.26 2329
6241.01 2436
6241.75 2287
6242.50 2391
6243.25 2487
6243.99 2496
6244.74 2294
6245.48 2154
6246.23 2246
6246.97 2366
6247.72 2394
6248.47 2368
6249.21 2393
6249.96 2329
6250.70 2388
6251.45 2288
6252.20 2271
6252.94 2186
6253.69 2270
6254.43 2131
6255.18 2102
6255.93 2178
6256.67 2253
6257.42 2221
6258.17 2129
6258.91 2128
6259.66 2152
6260.41 2162
6261.15 2243
6261.90 2113
6262.65 2051
6263.39 1997
6264.14 1974
6264.89 1939
6265.63 1908
6266.38 1891
6267.13 2071
6267.87 1974
6268.62 1904
6269.37 1852
6270.12 1935
6270.86 1943
6271.61 1928
6272.36 1876
6273.11 1972
6273.85 1902
6274.60 2061
6275.35 2077
6276.10 1959
6276.84 1917
6277.59 1914
6278.34 2035
6279.09 2011
6279.83 2040
6280.58 2023
6281.33 2004
6282.08 1968
6282.83 1800
6283.57 1678
6284.32 1661
6285.07 1743
6285.82 1569
6286.57 1590
6287.31 1478
6288.06 1515
6288.81 1522
6289.56 1424
6290.31 1416
6291.06 1455
6291.80 1408
6292.55 1401
6293.30 1433
6294.05 1398
6294.80 1359
6295.55 1342
6296.30 1242
6297.04 1284
6297.79 1343
6298.54 1283
6299.29 1307
6300.04 1351
6300.79 1356
6301.54 1166
6302.29 1242
6303.04 1357
6303.79 1382
6304.53 1284
6305.28 1289
6306.03 1367
6306.78 1358
6307.53 1358
6308.28 1373
6309.03 1296
6309.78 1293
6310.53 1248
6311.28 1409
6312.03 1451
6312.78 1451
6313.53 1429
6314.28 1377
6315.03 1394
6315.78 1500
6316.53 1348
6317.28 1422
6318.03 1424
6318.78 1373
6319.53 1244
6320.28 1324
6321.03 1354
6321.78 1178
6322.53 1241
6323.28 1230
6324.03 1239
6324.78 1196
6325.53 1153
6326.28 1135
6327.03 1130
6327.78 1063
6328.53 1105
6329.28 1163
6330.04 1249
6330.79 1235
6331.54 1153
6332.29 1181
6333.04 1135
6333.79 1180
6334.54 1186
6335.29 1134
6336.04 1191
6336.79 1127
6337.55 1166
6338.30 1149
6339.05 1068
6339.80 1056
6340.55 1167
6341.30 1190
6342.05 1122
6342.81 1155
6343.56 1212
6344.31 1172
6345.06 1132
6345.81 1164
6346.56 1166
6347.32 1244
6348.07 1228
6348.82 1166
6349.57 1338
6350.32 1300
6351.07 1232
6351.83 1177
6352.58 1279
6353.33 1367
6354.08 1382
6354.84 1454
6355.59 1411
6356.34 1451
6357.09 1430
6357.84 1376
6358.60 1231
6359.35 1289
6360.10 1236
6360.85 1159
6361.61 1215
6362.36 1316
6363.11 1234
6363.87 1175
6364.62 1120
6365.37 1186
6366.12 1244
6366.88 1228
6367.63 1243
6368.38 1196
6369.14 1118
6369.89 1086
6370.64 1095
6371.40 1182
6372.15 1193
6372.90 1196
6373.66 1166
6374.41 1059
6375.16 1133
6375.92 1148
6376.67 1080
6377.42 1092
6378.18 1234
6378.93 1101
6379.68 1100
6380.44 1125
6381.19 1101
6381.95 1089
6382.70 1239
6383.45 1226
6384.21 1128
6384.96 1138
6385.71 1101
6386.47 1059
6387.22 1132
6387.98 1128
6388.73 1111
6389.49 1037
6390.24 1084
6390.99 1033
6391.75 1139
6392.50 1089
6393.26 1074
6394.01 1060
6394.77 1001
6395.52 1153
6396.28 1160
6397.03 1163
6397.79 1164
6398.54 1053
6399.30 1151
6400.05 1242
6400.81 1188
6401.56 1101
6402.32 1129
6403.07 1124
6403.83 1117
6404.58 1210
6405.34 1284
6406.09 1372
6406.85 1380
6407.60 1395
6408.36 1425
6409.11 1383
6409.87 1534
6410.62 1491
6411.38 1399
6412.13 1434
6412.89 1388
6413.65 1345
6414.40 1313
6415.16 1274
6415.91 1206
6416.67 1067
6417.43 1168
6418.18 1220
6418.94 1225
6419.69 1251
6420.45 1181
6421.21 1114
6421.96 1147
6422.72 1101
6423.47 1156
6424.23 1066
6424.99 1147
6425.74 1103
6426.50 1175
6427.26 1056
6428.01 1122
6428.77 1145
6429.53 1103
6430.28 1085
6431.04 1067
6431.80 1104
6432.55 1167
6433.31 1158
6434.07 1162
6434.82 1122
6435.58 1195
6436.34 1193
6437.10 1247
6437.85 1240
6438.61 1091
6439.37 1138
6440.12 1314
6440.88 1232
6441.64 1225
6442.40 1220
6443.15 1257
6443.91 1240
6444.67 1165
6445.43 1176
6446.18 1281
6446.94 1266
6447.70 1173
6448.46 1156
6449.21 1081
6449.97 1194
6450.73 1267
6451.49 1218
6452.25 1288
6453.00 1403
6453.76 1417
6454.52 1314
6455.28 1209
6456.04 1260
6456.80 1297
6457.55 1379
6458.31 1464
6459.07 1397
6459.83 1354
6460.59 1411
6461.35 1495
6462.10 1443
6462.86 1444
6463.62 1408
6464.38 1483
6465.14 1568
6465.90 1526
6466.66 1538
6467.42 1593
6468.17 1617
6468.93 1534
6469.69 1579
6470.45 1609
6471.21 1604
6471.97 1629
6472.73 1624
6473.49 1617
6474.25 1605
6475.01 1689
6475.77 1695
6476.53 1697
6477.28 1813
6478.04 1632
6478.80 1615
6479.56 1770
6480.32 1782
6481.08 1738
6481.84 1764
6482.60 1835
6483.36 1805
6484.12 1969
6484.88 2000
6485.64 1845
6486.40 1874
6487.16 2048
6487.92 2103
6488.68 2056
6489.44 2001
6490.20 2007
6490.96 2196
6491.72 2345
6492.48 2443
6493.24 2480
6494.00 2633
6494.76 2675
6495.53 2525
6496.29 2583
6497.05 2582
6497.81 2719
6498.57 2634
6499.33 2679
6500.09 2658
6500.85 2744
6501.61 2659
6502.37 2584
6503.13 2679
6503.89 2696
6504.65 2760
6505.42 2668
6506.18 2883
6506.94 2865
6507.70 2898
6508.46 3003
6509.22 3019
6509.98 3084
6510.74 3004
6511.51 3155
6512.27 3222
6513.03 3257
6513.79 3252
6514.55 3254
6515.31 3268
6516.08 3176
6516.84 3277
6517.60 3375
6518.36 3257
6519.12 3515
6519.89 3583
6520.65 3611
6521.41 3676
6522.17 3972
6522.93 4333
6523.70 4573
6524.46 4673
6525.22 4868
6525.98 5078
6526.74 5171
6527.51 5462
6528.27 5626
6529.03 5929
6529.79 6029
6530.56 6259
6531.32 6184
6532.08 6524
6532.85 7169
6533.61 8074
6534.37 9257
6535.13 10606
6535.90 11689
6536.66 12929
6537.42 14032
6538.19 14540
6538.95 13954
6539.71 13011
6540.47 11539
6541.24 10045
6542.00 8340
6542.76 7155
6543.53 6269
6544.29 5150
6545.05 4434
6545.82 3802
6546.58 3324
6547.35 3068
6548.11 2933
6548.87 2794
6549.64 2705
6550.40 2665
6551.16 2691
6551.93 2612
6552.69 2527
6553.46 2469
6554.22 2430
6554.98 2548
6555.75 2383
6556.51 2327
6557.28 2234
6558.04 2421
6558.80 2374
6559.57 2317
6560.33 2346
6561.10 2330
6561.86 2348
6562.63 2480
6563.39 2538
6564.15 2662
6564.92 2628
6565.68 2744
6566.45 2750
6567.21 2912
6567.98 2884
6568.74 2722
6569.51 2725
6570.27 2813
6571.04 2846
6571.80 2816
6572.57 2916
6573.33 2882
6574.10 2970
6574.86 3097
6575.63 3152
6576.39 3156
6577.16 3197
6577.92 3187
6578.69 3226
6579.45 3157
6580.22 3237
6580.99 3070
6581.75 3086
6582.52 3086
6583.28 3019
6584.05 2879
6584.81 2999
6585.58 3128
6586.35 3100
6587.11 3013
6587.88 3154
6588.64 3221
6589.41 3159
6590.18 3405
6590.94 3405
6591.71 3648
6592.47 3712
6593.24 4091
6594.01 4356
6594.77 4546
6595.54 4378
6596.31 4350
6597.07 4263
6597.84 4257
6598.61 4117
6599.37 3791
6600.14 3482
6600.91 3321
6601.67 3268
6602.44 3129
6603.21 2808
6603.97 2881
6604.74 2995
6605.51 2931
6606.27 2935
6607.04 2836
6607.81 2980
6608.57 3052
6609.34 2948
6610.11 2993
6610.88 2918
6611.64 2880
6612.41 2856
6613.18 2928
6613.95 2874
6614.71 2792
6615.48 2656
6616.25 2654
6617.02 2624
6617.78 2545
6618.55 2507
6619.32 2623
6620.09 2375
6620.85 2319
6621.62 2226
6622.39 2418
6623.16 2413
6623.93 2292
6624.69 2236
6625.46 2390
6626.23 2303
6627.00 2328
6627.77 2222
6628.54 2290
6629.30 2502
6630.07 2622
6630.84 2832
6631.61 3063
6632.38 3338
6633.15 3777
6633.91 4128
6634.68 4395
6635.45 4433
6636.22 4510
6636.99 4575
6637.76 4635
6638.53 4163
6639.30 3931
6640.06 3573
6640.83 3324
6641.60 2977
6642.37 2504
6643.14 2501
6643.91 2344
6644.68 2070
6645.45 2078
6646.22 2003
6646.99 1997
6647.76 2028
6648.53 1917
6649.30 2041
6650.07 2065
6650.83 2001
6651.60 2074
6652.37 2003
6653.14 2179
6653.91 2216
6654.68 2034
6655.45 1991
6656.22 1950
6656.99 1952
6657.76 1897
6658.53 1933
6659.30 1858
6660.07 1915
6660.84 1932
6661.61 2005
6662.38 1837
6663.15 1837
6663.92 1891
6664.70 1870
6665.47 1838
6666.24 1895
6667.01 1852
6667.78 1747
6668.55 1875
6669.32 1880
6670.09 1779
6670.86 1944
6671.63 1914
6672.40 1907
6673.17 1770
6673.94 1928
6674.71 1926
6675.49 1926
6676.26 2088
6677.03 2013
6677.80 1955
6678.57 1944
6679.34 1979
6680.11 2100
6680.88 2134
6681.65 2090
6682.43 2211
6683.20 2220
6683.97 2143
6684.74 2304
6685.51 2482
6686.28 2480
6687.06 2425
6687.83 2216
6688.60 2067
6689.37 2035
6690.14 1886
6690.91 1835
6691.69 1807
6692.46 1862
6693.23 1852
6694.00 1816
6694.77 1750
6695.55 1676
6696.32 1640
6697.09 1662
6697.86 1665
6698.64 1724
6699.41 1729
6700.18 1655
6700.95 1562
6701.73 1643
6702.50 1622
6703.27 1560
6704.04 1580
6704.82 1583
6705.59 1570
6706.36 1592
6707.13 1581
6707.91 1581
6708.68 1565
6709.45 1532
6710.23 1575
6711.00 1573
6711.77 1560
6712.55 1596
6713.32 1496
6714.09 1526
6714.87 1456
6715.64 1511
6716.41 1487
6717.19 1435
6717.96 1417
6718.73 1458
6719.51 1393
6720.28 1470
6721.05 1470
6721.83 1446
6722.60 1507
6723.37 1487
6724.15 1298
6724.92 1379
6725.70 1482
6726.47 1385
6727.24 1443
6728.02 1412
6728.79 1381
6729.57 1334
6730.34 1416
6731.11 1364
6731.89 1447
6732.66 1402
6733.44 1341
6734.21 1349
6734.99 1516
6735.76 1492
6736.54 1495
6737.31 1516
6738.08 1482
6738.86 1483
6739.63 1428
6740.41 1491
6741.18 1419
6741.96 1396
6742.73 1371
6743.51 1571
6744.28 1518
6745.06 1467
6745.83 1571
6746.61 1552
6747.38 1542
6748.16 1621
6748.93 1639
6749.71 1715
6750.48 1838
6751.26 1984
6752.04 1988
6752.81 1864
6753.59 1749
6754.36 1808
6755.14 1935
6755.91 1783
6756.69 1745
6757.46 1745
6758.24 1620
6759.02 1525
6759.79 1588
6760.57 1473
6761.34 1396
6762.12 1541
6762.90 1464
6763.67 1272
6764.45 1397
6765.22 1443
6766.00 1528
6766.78 1367
6767.55 1363
6768.33 1480
6769.11 1418
6769.88 1245
6770.66 1270
6771.44 1302
6772.21 1320
6772.99 1273
6773.77 1300
6774.54 1232
6775.32 1154
6776.10 1272
6776.87 1285
6777.65 1257
6778.43 1291
6779.20 1273
6779.98 1386
6780.76 1233
6781.53 1190
6782.31 1225
6783.09 1232
6783.87 1221
6784.64 1308
6785.42 1360
6786.20 1260
6786.98 1202
6787.75 1154
6788.53 1241
6789.31 1153
6790.09 1208
6790.86 1176
6791.64 1190
6792.42 1140
6793.20 1136
6793.97 1100
6794.75 1169
6795.53 1124
6796.31 1237
6797.09 1230
6797.86 1068
6798.64 1055
6799.42 1086
6800.20 1145
6800.98 1122
6801.76 1155
6802.53 1190
6803.31 1236
6804.09 1255
6804.87 1296
6805.65 1233
6806.43 1327
6807.20 1347
6807.98 1299
6808.76 1217
6809.54 1148
6810.32 1288
6811.10 1201
6811.88 1074
6812.66 1063
6813.44 1245
6814.21 1282
6814.99 1176
6815.77 1324
6816.55 1223
6817.33 1187
6818.11 1266
6818.89 1186
6819.67 1066
6820.45 1114
6821.23 1098
6822.01 1190
6822.79 1245
6823.57 1217
6824.35 1202
6825.12 1195
6825.90 1188
6826.68 1280
6827.46 1308
6828.24 1209
6829.02 1200
6829.80 1242
6830.58 1176
6831.36 1145
6832.14 1199
6832.92 1222
6833.70 1178
6834.48 1210
6835.26 1148
6836.04 1210
6836.82 1185
6837.60 1168
6838.39 1122
6839.17 1200
6839.95 1184
6840.73 1134
6841.51 1138
6842.29 1194
6843.07 1153
6843.85 1082
6844.63 1232
6845.41 1309
6846.19 1307
6846.97 1390
6847.75 1362
6848.53 1577
6849.32 1773
6850.10 1996
6850.88 2247
6851.66 2219
6852.44 2261
6853.22 2241
6854.00 2224
6854.78 2144
6855.56 1864
6856.35 1765
6857.13 1666
6857.91 1596
6858.69 1351
6859.47 1255
6860.25 1374
6861.04 1405
6861.82 1291
6862.60 1328
6863.38 1395
6864.16 1375
6864.94 1424
6865.73 1415
6866.51 1483
6867.29 1518
6868.07 1471
6868.85 1462
6869.64 1488
6870.42 1478
6871.20 1549
6871.98 1467
6872.77 1334
6873.55 1428
6874.33 1400
6875.11 1438
6875.90 1440
6876.68 1418
6877.46 1338
6878.24 1378
6879.03 1461
6879.81 1637
6880.59 1578
6881.37 1610
6882.16 1654
6882.94 1672
6883.72 1789
6884.51 1837
6885.29 2043
6886.07 2118
6886.86 2456
6887.64 2596
6888.42 2629
6889.21 2965
6889.99 3127
6890.77 2833
6891.56 2729
6892.34 2561
6893.12 2411
6893.91 2199
6894.69 1982
6895.47 1864
6896.26 1728
6897.04 1728
6897.82 1744
6898.61 1661
6899.39 1647
6900.18 1683
6900.96 1749
6901.74 1708
6902.53 1748
6903.31 1842
6904.10 1835
6904.88 1769
6905.66 1905
6906.45 1749
6907.23 1691
6908.02 1665
6908.80 1688
6909.59 1605
6910.37 1557
6911.16 1499
6911.94 1507
6912.72 1637
6913.51 1710
6914.29 1510
6915.08 1562
6915.86 1659
6916.65 1623
6917.43 1554
6918.22 1601
6919.00 1525
6919.79 1503
6920.57 1621
6921.36 1575
6922.14 1513
6922.93 1649
6923.71 1732
6924.50 1650
6925.28 1703
6926.07 1614
6926.86 1724
6927.64 1867
6928.43 1950
6929.21 1838
6930.00 1722
6930.78 1886
6931.57 1897
6932.35 1756
6933.14 1851
6933.93 1711
6934.71 1801
6935.50 1855
6936.28 1807
6937.07 1846
6937.86 1887
6938.64 2145
6939.43 2076
6940.21 2218
6941.00 2349
6941.79 2488
6942.57 2477
6943.36 2661
6944.15 2678
6944.93 2832
6945.72 2978
6946.51 2884
6947.29 2992
6948.08 2823
6948.86 2799
6949.65 2566
6950.44 2638
6951.23 2657
6952.01 2603
6952.80 2663
6953.59 2526
6954.37 2472
6955.16 2421
6955.95 2438
6956.73 2505
6957.52 2421
6958.31 2401
6959.10 2524
6959.88 2458
6960.67 2472
6961.46 2470
6962.25 2589
6963.03 2493
6963.82 2629
6964.61 2754
6965.40 2692
6966.18 2866
6966.97 2995
6967.76 3089
6968.55 3194
6969.33 3288
6970.12 3573
6970.91 3620
6971.70 3966
6972.49 3873
6973.27 3774
6974.06 3797
6974.85 3677
6975.64 3651
6976.43 3572
6977.21 3866
6978.00 3820
6978.79 3876
6979.58 4049
6980.37 4563
6981.16 5210
6981.95 6194
6982.73 7392
6983.52 8822
6984.31 10668
6985.10 12421
6985.89 14134
6986.68 14920
6987.47 15687
6988.26 15382
6989.04 14343
6989.83 12933
6990.62 11510
6991.41 9765
6992.20 8029
6992.99 6557
6993.78 5657
6994.57 4540
6995.36 3926
6996.15 3526
6996.94 3195
6997.73 2995
6998.51 2902
6999.30 2827
7000.09 2839
7000.88 2767
7001.67 2704
7002.46 2802
7003.25 2753
7004.04 2608
7004.83 2405
7005.62 2301
7006.41 2161
7007.20 2113
7007.99 1994
7008.78 1862
7009.57 1906
7010.36 1900
7011.15 1830
7011.94 1844
7012.73 1899
7013.52 2048
7014.31 2072
7015.10 2141
7015.89 2056
7016.69 2100
7017.48 2072
7018.27 2148
7019.06 2014
7019.85 1938
7020.64 1918
7021.43 1870
7022.22 2014
7023.01 2080
7023.80 2054
7024.59 2130
7025.38 2117
7026.17 2269
7026.97 2080
7027.76 1984
7028.55 1916
7029.34 1953
7030.13 1898
7030.92 1786
7031.71 1771
7032.50 1862
7033.30 1805
7034.09 1781
7034.88 1677
7035.67 1669
7036.46 1827
7037.25 1780
7038.05 1787
7038.84 1928
7039.63 1877
7040.42 1853
7041.21 1917
7042.01 2024
7042.80 1931
7043.59 2027
7044.38 2036
7045.17 2239
7045.97 2131
7046.76 2178
7047.55 2328
7048.34 2387
7049.13 2591
7049.93 2706
7050.72 2850
7051.51 2789
7052.30 2722
7053.10 2647
7053.89 2447
7054.68 2322
7055.47 2195
7056.27 2128
7057.06 2071
7057.85 1828
7058.65 1754
7059.44 1789
7060.23 1811
7061.02 1807
7061.82 1777
7062.61 1731
7063.40 1844
7064.20 1748
7064.99 1653
7065.78 1641
7066.58 1686
7067.37 1590
7068.16 1544
7068.96 1495
7069.75 1550
7070.54 1412
7071.34 1362
7072.13 1412
7072.93 1510
7073.72 1380
7074.51 1354
7075.31 1414
7076.10 1257
7076.89 1172
7077.69 1203
7078.48 1298
7079.28 1272
7080.07 1307
7080.86 1212
7081.66 1241
7082.45 1279
7083.25 1234
7084.04 1209
7084.84 1259
7085.63 1227
7086.42 1200
7087.22 1264
7088.01 1320
7088.81 1239
7089.60 1196
7090.40 1176
7091.19 1291
7091.99 1299
7092.78 1394
7093.58 1418
7094.37 1426
7095.17 1302
7095.96 1301
7096.76 1149
7097.55 1030
7098.35 1152
7099.14 1152
7099.94 1137
7100.73 1069
7101.53 1018
7102.32 1167
7103.12 1129
7103.91 1050
7104.71 972
7105.50 965
7106.30 1076
7107.10 1136
7107.89 1057
7108.69 985
7109.48 930
7110.28 938
7111.07 1040
7111.87 1007
7112.67 992
7113.46 1065
7114.26 1088
7115.05 1105
7115.85 1156
7116.65 1102
7117.44 1067
7118.24 1021
7119.03 1039
7119.83 1088
7120.63 941
7121.42 957
7122.22 1045
7123.02 965
7123.81 963
7124.61 990
7125.41 1011
7126.20 998
7127.00 1004
7127.80 1031
7128.59 1063
7129.39 1026
7130.19 1114
7130.98 1024
7131.78 1069
7132.58 1085
7133.37 1119
7134.17 1083
7134.97 952
7135.77 1009
7136.56 994
7137.36 961
7138.16 924
7138.96 812
7139.75 864
7140.55 813
7141.35 918
7142.15 953
7142.94 901
7143.74 907
7144.54 940
7145.34 886
7146.13 891
7146.93 856
7147.73 818
7148.53 770
7149.33 805
7150.12 872
7150.92 891
7151.72 944
7152.52 901
7153.32 832
7154.11 805
7154.91 903
7155.71 859
7156.51 961
7157.31 966
7158.11 849
7158.90 980
7159.70 934
7160.50 994
7161.30 863
7162.10 938
7162.90 918
7163.70 831
7164.50 830
7165.29 854
7166.09 833
7166.89 840
7167.69 905
7168.49 871
7169.29 858
7170.09 761
7170.89 833
7171.69 764
7172.49 743
7173.29 769
7174.08 837
7174.88 740
7175.68 790
7176.48 834
7177.28 822
7178.08 839
7178.88 815
7179.68 824
7180.48 798
7181.28 778
7182.08 830
7182.88 828
7183.68 825
7184.48 800
7185.28 700
7186.08 811
7186.88 803
7187.68 826
7188.48 776
7189.28 706
7190.08 786
7190.88 807
7191.68 765
7192.48 726
7193.28 722
7194.08 727
7194.88 681
7195.68 758
7196.48 740
7197.28 708
7198.09 707
7198.89 637
7199.69 699
7200.49 744
7201.29 750
7202.09 725
7202.89 794
7203.69 678
7204.49 710
7205.29 740
7206.09 773
7206.90 711
7207.70 662
7208.50 723
7209.30 711
7210.10 746
7210.90 762
7211.70 774
7212.51 729
7213.31 671
7214.11 775
7214.91 704
7215.71 652
7216.51 716
7217.32 800
7218.12 806
7218.92 694
7219.72 778
7220.52 767
7221.32 698
7222.13 755
7222.93 687
7223.73 638
7224.53 723
7225.34 740
7226.14 866
7226.94 759
7227.74 712
7228.54 747
7229.35 653
7230.15 741
7230.95 691
7231.75 691
7232.56 680
7233.36 721
7234.16 745
7234.96 686
7235.77 704
7236.57 748
7237.37 737
7238.18 774
7238.98 721
7239.78 713
7240.59 750
7241.39 776
7242.19 763
7242.99 738
7243.80 731
7244.60 725
7245.40 794
7246.21 770
7247.01 847
7247.81 806
7248.62 757
7249.42 707
7250.23 807
7251.03 769
7251.83 839
7252.64 746
7253.44 766
7254.24 764
7255.05 754
7255.85 719
7256.66 812
7257.46 884
7258.26 901
7259.07 848
7259.87 783
7260.68 852
7261.48 888
7262.28 840
7263.09 913
7263.89 909
7264.70 925
7265.50 928
7266.31 880
7267.11 883
7267.92 846
7268.72 833
7269.52 757
7270.33 740
7271.13 793
7271.94 683
7272.74 797
7273.55 880
7274.35 799
7275.16 795
7275.96 835
7276.77 813
7277.57 889
7278.38 826
7279.18 941
7279.99 959
7280.79 933
7281.60 1070
7282.41 1161
7283.21 1208
7284.02 1387
7284.82 1468
7285.63 1535
7286.43 1480
7287.24 1510
7288.04 1439
7288.85 1340
7289.66 1256
7290.46 1195
7291.27 1153
7292.07 1054
7292.88 961
7293.68 924
7294.49 905
7295.30 842
7296.10 903
7296.91 910
7297.72 926
7298.52 1018
7299.33 933
7300.13 901
7300.94 868
7301.75 908
7302.55 950
7303.36 961
7304.17 851
7304.97 809
7305.78 838
7306.59 897
7307.39 876
7308.20 783
7309.01 837
7309.81 976
7310.62 957
7311.43 962
7312.24 1006
7313.04 1030
7313.85 966
7314.66 1067
7315.46 1044
7316.27 1053
7317.08 1233
7317.89 1421
7318.69 1567
7319.50 1582
7320.31 1703
7321.12 1534
7321.92 1450
7322.73 1408
7323.54 1279
7324.35 1298
7325.15 1208
7325.96 1127
7326.77 1106
7327.58 1103
7328.38 1074
7329.19 941
7330.00 941
7330.81 997
7331.62 1006
7332.43 963
7333.23 964
7334.04 977
7334.85 940
7335.66 977
7336.47 924
7337.27 926
7338.08 896
7338.89 901
7339.70 913
7340.51 817
7341.32 864
7342.13 882
7342.93 763
7343.74 799
7344.55 759
7345.36 819
7346.17 901
7346.98 866
7347.79 780
7348.60 791
7349.41 770
7350.22 798
7351.02 805
7351.83 828
7352.64 786
7353.45 810
7354.26 784
7355.07 757
7355.88 742
7356.69 728
7357.50 821
7358.31 765
7359.12 731
7359.93 826
7360.74 816
7361.55 778
7362.36 778
7363.17 752
7363.98 775
7364.79 726
7365.60 807
7366.41 791
7367.22 783
7368.03 767
7368.84 682
7369.65 735
7370.46 736
7371.27 748
7372.08 743
7372.89 740
7373.70 738
7374.51 728
7375.32 786
7376.13 671
7376.94 775
7377.75 810
7378.56 750
7379.37 817
7380.18 846
7380.99 790
7381.81 787
7382.62 826
7383.43 841
7384.24 810
7385.05 800
7385.86 775
7386.67 696
7387.48 778
7388.29 663
7389.11 740
7389.92 726
7390.73 706
7391.54 677
7392.35 697
7393.16 713
7393.97 698
7394.79 655
7395.60 684
7396.41 711
7397.22 670
7398.03 750
7398.84 727
7399.66 682
7400.47 754
7401.28 740
7402.09 699
7402.90 745
7403.72 798
7404.53 742
7405.34 807
7406.15 698
7406.96 659
7407.78 642
7408.59 675
7409.40 689
7410.21 715
7411.03 697
7411.84 652
7412.65 620
7413.46 630
7414.28 668
7415.09 673
7415.90 672
7416.71 637
7417.53 669
7418.34 688
7419.15 687
7419.97 611
7420.78 668
7421.59 631
7422.41 680
7423.22 763
7424.03 686
7424.84 714
7425.66 702
7426.47 679
7427.28 703
7428.10 747
7428.91 724
7429.72 806
7430.54 726
7431.35 772
7432.17 777
7432.98 759
7433.79 909
7434.61 907
7435.42 744
7436.23 741
7437.05 799
7437.86 803
7438.68 865
7439.49 877
7440.30 741
7441.12 729
7441.93 736
7442.75 737
7443.56 675
7444.38 620
7445.19 680
7446.00 652
7446.82 654
7447.63 718
7448.45 694
7449.26 738
7450.08 678
7450.89 715
7451.71 610
7452.52 676
7453.34 635
7454.15 595
7454.97 559
7455.78 620
7456.60 605
7457.41 599
7458.23 660
7459.04 734
7459.86 620
7460.67 576
7461.49 578
7462.30 621
7463.12 637
7463.93 715
7464.75 711
7465.56 667
7466.38 716
7467.19 615
7468.01 608
7468.82 616
7469.64 701
7470.46 661
7471.27 670
7472.09 784
7472.90 725
7473.72 697
7474.54 716
7475.35 694
7476.17 675
7476.98 715
7477.80 689
7478.62 696
7479.43 643
7480.25 635
7481.06 634
7481.88 759
7482.70 656
7483.51 608
7484.33 603
7485.15 627
7485.96 654
7486.78 662
7487.60 624
7488.41 600
7489.23 599
7490.05 647
7490.86 644
7491.68 630
7492.50 554
7493.31 615
7494.13 575
7494.95 564
7495.77 626
7496.58 567
7497.40 586
7498.22 567
7499.03 628
7499.85 624
7500.67 689
7501.49 622
7502.30 628
7503.12 614
7503.94 653
7504.76 596
7505.57 653
7506.39 714
7507.21 687
7508.03 598
7508.85 587
7509.66 592
7510.48 610
7511.30 579
7512.12 618
7512.94 682
7513.75 710
7514.57 708
7515.39 578
7516.21 583
7517.03 642
7517.84 590
7518.66 582
7519.48 596
7520.30 593
7521.12 605
7521.94 606
7522.76 619
7523.57 617
7524.39 567
7525.21 580
7526.03 569
7526.85 538
7527.67 552
7528.49 544
7529.31 652
7530.12 625
7530.94 538
7531.76 611
7532.58 622
7533.40 611
7534.22 614
7535.04 617
7535.86 665
7536.68 727
7537.50 702
7538.32 652
7539.14 652
7539.96 621
7540.78 620
7541.59 617
7542.41 625
7543.23 633
7544.05 657
7544.87 594
7545.69 686
7546.51 690
7547.33 634
7548.15 522
7548.97 588
7549.79 642
7550.61 554
7551.43 558
7552.25 586
7553.07 546
7553.89 575
7554.71 616
7555.53 617
7556.36 618
7557.18 583
7558.00 594
7558.82 655
7559.64 655
7560.46 703
7561.28 654
7562.10 633
7562.92 612
7563.74 683
7564.56 625
7565.38 650
7566.20 651
7567.02 607
7567.85 622
7568.67 630
7569.49 627
7570.31 588
7571.13 609
7571.95 590
7572.77 610
7573.59 643
7574.42 596
7575.24 554
7576.06 620
7576.88 574
7577.70 630
7578.52 629
7579.34 594
7580.17 621
7580.99 585
7581.81 600
7582.63 675
7583.45 714
7584.28 671
7585.10 638
7585.92 614
7586.74 579
7587.56 602
7588.39 626
7589.21 701
7590.03 672
7590.85 680
7591.67 665
7592.50 622
7593.32 647
7594.14 532
7594.96 633
7595.79 611
7596.61 683
7597.43 666
7598.26 724
7599.08 725
7599.90 703
7600.72 653
7601.55 698
7602.37 740
7603.19 742
7604.02 809
7604.84 812
7605.66 816
7606.48 748
7607.31 810
7608.13 775
7608.95 749
7609.78 806
7610.60 747
7611.42 684
7612.25 702
7613.07 760
7613.89 780
7614.72 698
7615.54 672
7616.37 766
7617.19 722
7618.01 763
7618.84 823
7619.66 777
7620.48 787
7621.31 864
7622.13 827
7622.96 796
7623.78 799
7624.60 742
7625.43 740
7626.25 730
7627.08 750
7627.90 689
7628.73 654
7629.55 722
7630.37 763
7631.20 845
7632.02 836
7632.85 849
7633.67 891
7634.50 836
7635.32 881
7636.15 835
7636.97 846
7637.80 782
7638.62 785
7639.45 730
7640.27 677
7641.10 778
7641.92 755
7642.75 600
7643.57 613
7644.40 634
7645.22 567
7646.05 641
7646.87 744
7647.70 643
7648.52 612
7649.35 633
7650.17 648
7651.00 691
7651.83 551
7652.65 550
7653.48 576
7654.30 627
7655.13 584
7655.95 568
7656.78 613
7657.61 653
7658.43 606
7659.26 648
7660.08 639
7660.91 581
7661.74 643
7662.56 633
7663.39 673
7664.21 620
7665.04 601
7665.87 522
7666.69 557
7667.52 568
7668.35 606
7669.17 639
7670.00 592
7670.83 598
7671.65 580
7672.48 575
7673.31 563
7674.13 539
7674.96 538
7675.79 541
7676.61 568
7677.44 566
7678.27 541
7679.09 597
7679.92 559
7680.75 591
7681.58 628
7682.40 583
7683.23 509
7684.06 592
7684.89 594
7685.71 585
7686.54 587
7687.37 560
7688.19 627
7689.02 606
7689.85 646
7690.68 634
7691.51 678
7692.33 544
7693.16 586
7693.99 583
7694.82 609
7695.64 657
7696.47 560
7697.30 586
7698.13 605
7698.96 647
7699.79 602
7700.61 731
7701.44 767
7702.27 592
7703.10 605
7703.93 652
7704.76 650
7705.58 605
7706.41 570
7707.24 621
7708.07 599
7708.90 584
7709.73 584
7710.56 571
7711.38 602
7712.21 609
7713.04 559
7713.87 624
7714.70 667
7715.53 577
7716.36 547
7717.19 573
7718.02 584
7718.85 592
7719.67 543
7720.50 533
7721.33 577
7722.16 623
7722.99 614
7723.82 571
7724.65 490
7725.48 506
7726.31 561
7727.14 610
7727.97 624
7728.80 614
7729.63 624
7730.46 572
7731.29 662
7732.12 613
7732.95 600
7733.78 517
7734.61 618
7735.44 582
7736.27 611
7737.10 579
7737.93 584
7738.76 625
7739.59 684
7740.42 582
7741.25 552
7742.08 598
7742.91 592
7743.74 650
7744.57 640
7745.40 638
7746.23 712
7747.06 798
7747.90 773
7748.73 820
7749.56 783
7750.39 826
7751.22 836
7752.05 827
7752.88 736
7753.71 646
7754.54 698
7755.37 690
7756.21 593
7757.04 680
7757.87 583
7758.70 601
7759.53 623
7760.36 542
7761.19 579
7762.03 614
7762.86 618
7763.69 636
7764.52 658
7765.35 665
7766.18 644
7767.02 603
7767.85 574
7768.68 572
7769.51 615
7770.34 546
7771.18 599
7772.01 578
7772.84 578
7773.67 527
7774.50 591
7775.34 651
7776.17 575
7777.00 693
7777.83 530
7778.67 589
7779.50 559
7780.33 575
7781.16 604
7782.00 573
7782.83 558
7783.66 585
7784.49 585
7785.33 587
7786.16 607
7786.99 640
7787.82 608
7788.66 595
7789.49 645
7790.32 658
7791.16 640
7791.99 562
7792.82 551
7793.66 538
7794.49 575
7795.32 657
7796.16 589
7796.99 561
7797.82 653
7798.66 648
7799.49 592
7800.32 659
7801.16 635
7801.99 590
7802.82 648
7803.66 634
7804.49 638
7805.33 634
7806.16 607
7806.99 652
7807.83 619
7808.66 639
7809.50 712
7810.33 708
7811.16 659
7812.00 680
7812.83 752
7813.67 781
7814.50 733
7815.34 738
7816.17 789
7817.00 819
7817.84 860
7818.67 806
7819.51 797
7820.34 712
7821.18 759
7822.01 828
7822.85 756
7823.68 803
7824.52 793
7825.35 819
7826.19 807
7827.02 871
7827.86 904
7828.69 916
7829.53 846
7830.36 797
7831.20 793
7832.03 828
7832.87 831
7833.70 783
7834.54 776
7835.37 820
7836.21 765
7837.04 752
7837.88 881
7838.72 753
7839.55 740
7840.39 845
7841.22 862
7842.06 690
7842.89 716
7843.73 793
7844.57 809
7845.40 679
7846.24 746
7847.07 779
7847.91 754
7848.75 647
7849.58 601
7850.42 663
7851.26 658
7852.09 639
7852.93 702
7853.77 717
7854.60 641
7855.44 685
7856.27 662
7857.11 688
7857.95 819
7858.78 859
7859.62 787
7860.46 877
7861.29 820
7862.13 763
7862.97 741
7863.81 788
7864.64 843
7865.48 719
7866.32 713
7867.15 771
7867.99 776
7868.83 668
7869.67 640
7870.50 707
7871.34 721
7872.18 708
7873.02 672
7873.85 796
7874.69 798
7875.53 810
7876.37 795
7877.20 767
7878.04 919
7878.88 878
7879.72 966
7880.55 882
7881.39 976
7882.23 982
7883.07 928
7883.91 979
7884.74 983
7885.58 940
7886.42 887
7887.26 927
7888.10 842
7888.94 857
7889.77 900
7890.61 814
7891.45 849
7892.29 876
7893.13 790
7893.97 813
7894.80 855
7895.64 797
7896.48 727
7897.32 745
7898.16 815
7899.00 741
7899.84 764
7900.68 706
7901.52 686
7902.35 711
7903.19 671
7904.03 640
7904.87 699
7905.71 754
7906.55 748
7907.39 647
7908.23 604
7909.07 633
7909.91 686
7910.75 684
7911.59 674
7912.43 767
7913.27 795
7914.11 751
7914.94 789
7915.78 815
7916.62 777
7917.46 833
7918.30 874
7919.14 784
7919.98 838
7920.82 846
7921.66 871
7922.50 750
7923.34 753
7924.18 799
7925.02 665
7925.87 652
7926.71 611
7927.55 611
7928.39 669
7929.23 626
7930.07 605
7930.91 582
7931.75 628
7932.59 630
7933.43 614
7934.27 659
7935.11 539
7935.95 604
7936.79 696
7937.63 659
7938.47 698
7939.32 639
7940.16 612
7941.00 607
7941.84 625
7942.68 654
7943.52 582
7944.36 560
7945.20 600
7946.04 640
7946.89 655
7947.73 632
7948.57 676
7949.41 653
7950.25 666
7951.09 669
7951.94 675
7952.78 662
7953.62 708
7954.46 653
7955.30 710
7956.14 724
7956.99 688
7957.83 750
7958.67 703
7959.51 677
7960.35 689
7961.20 754
7962.04 714
7962.88 728
7963.72 720
7964.57 722
7965.41 797
7966.25 774
7967.09 823
7967.94 823
7968.78 833
7969.62 957
7970.46 874
7971.31 775
7972.15 756
7972.99 848
7973.83 774
7974.68 700
7975.52 641
7976.36 689
7977.21 677
7978.05 669
7978.89 608
7979.74 647
7980.58 599
7981.42 618
7982.26 565
7983.11 601
7983.95 662
7984.79 652
7985.64 644
7986.48 652
7987.33 610
7988.17 576
7989.01 587
7989.86 624
7990.70 620
7991.54 510
7992.39 600
7993.23 618
7994.08 552
7994.92 626
7995.76 624
7996.61 646
7997.45 558
7998.30 508
7999.14 555
7999.98 569
8000.83 593
8001.67 595
8002.52 570
8003.36 550
8004.21 562
8005.05 569
8005.89 572
8006.74 555
8007.58 579
8008.43 532
8009.27 595
8010.12 581
8010.96 555
8011.81 610
8012.65 492
8013.50 480
8014.34 554
8015.19 561
8016.03 535
8016.88 525
8017.72 512
8018.57 512
8019.41 581
8020.26 490
8021.10 503
8021.95 565
8022.79 557
8023.64 538
8024.48 578
8025.33 550
8026.18 544
8027.02 496
8027.87 543
8028.71 544
8029.56 502
8030.40 514
8031.25 543
8032.10 577
8032.94 488
8033.79 552
8034.63 566
8035.48 526
8036.33 484
8037.17 520
8038.02 544
8038.86 502
8039.71 501
8040.56 575
8041.40 547
8042.25 514
8043.10 544
8043.94 570
8044.79 552
8045.64 573
8046.48 547
8047.33 571
8048.18 544
8049.02 520
8049.87 540
8050.72 547
8051.56 581
8052.41 533
8053.26 611
8054.10 540
8054.95 538
8055.80 498
8056.65 450
8057.49 487
8058.34 507
8059.19 528
8060.04 478
8060.88 530
8061.73 555
8062.58 558
8063.43 497
8064.27 506
8065.12 517
8065.97 554
8066.82 511
8067.66 451
8068.51 470
8069.36 476
8070.21 475
8071.06 469
8071.90 529
8072.75 514
8073.60 461
8074.45 519
8075.30 580
8076.14 479
8076.99 480
8077.84 503
8078.69 512
8079.54 495
8080.39 508
8081.23 546
8082.08 509
8082.93 457
8083.78 465
8084.63 462
8085.48 500
8086.33 519
8087.17 466
8088.02 473
8088.87 493
8089.72 440
8090.57 483
8091.42 494
8092.27 553
8093.12 471
8093.97 497
8094.82 507
8095.67 495
8096.51 500
8097.36 501
8098.21 506
8099.06 479
8099.91 478
8100.76 507
8101.61 461
8102.46 487
8103.31 510
8104.16 526
8105.01 514
8105.86 507
8106.71 461
8107.56 484
8108.41 528
8109.26 468
8110.11 519
8110.96 499
8111.81 542
8112.66 506
8113.51 523
8114.36 465
8115.21 477
8116.06 499
8116.91 508
8117.76 533
8118.61 547
8119.46 582
8120.31 542
8121.16 549
8122.01 518
8122.86 515
8123.72 536
8124.57 572
8125.42 461
8126.27 530
8127.12 527
8127.97 539
8128.82 573
8129.67 486
8130.52 497
8131.37 477
8132.22 494
8133.08 516
8133.93 521
8134.78 582
8135.63 487
8136.48 527
8137.33 550
8138.18 557
8139.04 611
8139.89 605
8140.74 566
8141.59 527
8142.44 470
8143.29 549
8144.15 575
8145.00 596
8145.85 559
8146.70 584
8147.55 623
8148.41 600
8149.26 608
8150.11 637
8150.96 613
8151.81 648
8152.67 649
8153.52 672
8154.37 766
8155.22 841
8156.08 803
8156.93 773
8157.78 773
8158.63 769
8159.49 790
8160.34 738
8161.19 711
8162.04 619
8162.90 697
8163.75 564
8164.60 574
8165.45 545
8166.31 546
8167.16 642
8168.01 595
8168.87 559
8169.72 545
8170.57 552
8171.43 579
8172.28 571
8173.13 575
8173.99 572
8174.84 568
8175.69 514
8176.55 485
8177.40 602
8178.25 548
8179.11 536
8179.96 479
8180.81 457
8181.67 535
8182.52 511
8183.38 523
8184.23 472
8185.08 487
8185.94 497
8186.79 516
8187.65 495
8188.50 501
8189.35 462
8190.21 492
8191.06 464
8191.92 485
8192.77 557
8193.63 502
8194.48 511
8195.33 520
8196.19 470
8197.04 508
8197.90 496
8198.75 480
8199.61 502
8200.46 477
8201.32 421
8202.17 532
8203.03 478
8203.88 501
8204.74 427
8205.59 441
8206.45 483
8207.30 493
8208.16 505
8209.01 474
8209.87 481
8210.72 517
8211.58 527
8212.43 549
8213.29 475
8214.14 463
8215.00 493
8215.86 505
8216.71 483
8217.57 486
8218.42 496
8219.28 445
8220.13 524
8220.99 541
8221.85 471
8222.70 463
8223.56 517
8224.41 535
8225.27 556
8226.13 528
8226.98 548
8227.84 508
8228.69 458
8229.55 494
8230.41 536
8231.26 465
8232.12 478
8232.98 439
8233.83 495
8234.69 463
8235.54 453
8236.40 517
8237.26 500
8238.11 456
8238.97 442
8239.83 481
8240.69 520
8241.54 554
8242.40 478
8243.26 499
8244.11 499
8244.97 445
8245.83 484
8246.68 469
8247.54 430
8248.40 452
8249.26 436
8250.11 469
8250.97 470
8251.83 490
8252.69 490
8253.54 480
8254.40 498
8255.26 491
8256.12 491
8256.97 438
8257.83 519
8258.69 504
8259.55 525
8260.40 529
8261.26 513
8262.12 536
8262.98 514
8263.84 537
8264.69 511
8265.55 488
8266.41 495
8267.27 523
8268.13 480
8268.99 513
8269.84 535
8270.70 521
8271.56 557
8272.42 530
8273.28 540
8274.14 530
8275.00 511
8275.85 467
8276.71 449
8277.57 492
8278.43 474
8279.29 488
8280.15 479
8281.01 495
8281.87 490
8282.72 521
8283.58 519
8284.44 467
8285.30 508
8286.16 515
8287.02 544
8287.88 549
8288.74 569
8289.60 500
8290.46 517
8291.32 483
8292.18 481
8293.04 516
8293.90 632
8294.76 635
8295.62 585
8296.47 625
8297.33 660
8298.19 603
8299.05 569
8299.91 554
8300.77 519
8301.63 550
8302.49 527
8303.35 564
8304.21 541
8305.07 510
8305.93 509
8306.80 543
8307.66 547
8308.52 529
8309.38 551
8310.24 481
8311.10 518
8311.96 504
8312.82 481
8313.68 509
8314.54 565
8315.40 493
8316.26 497
8317.12 519
8317.98 537
8318.84 572
8319.70 554
8320.57 561
8321.43 464
8322.29 492
8323.15 500
8324.01 470
8324.87 462
8325.73 457
8326.59 510
8327.46 547
8328.32 501
8329.18 554
8330.04 525
8330.90 468
8331.76 543
8332.62 421
8333.49 464
8334.35 477
8335.21 565
8336.07 509
8336.93 433
8337.79 487
8338.66 439
8339.52 488
8340.38 535
8341.24 483
8342.10 486
8342.97 512
8343.83 487
8344.69 494
8345.55 503
8346.42 502
8347.28 554
8348.14 546
8349.00 559
8349.87 529
8350.73 450
8351.59 462
8352.45 493
8353.32 454
8354.18 439
8355.04 466
8355.90 491
8356.77 525
8357.63 509
8358.49 452
8359.36 470
8360.22 482
8361.08 504
8361.95 516
8362.81 531
8363.67 455
8364.53 478
8365.40 444
8366.26 438
8367.12 524
8367.99 478
8368.85 501
8369.72 515
8370.58 467
8371.44 474
8372.31 487
8373.17 524
8374.03 517
8374.90 491
8375.76 502
8376.63 546
8377.49 580
8378.35 537
8379.22 546
8380.08 467
8380.95 542
8381.81 540
8382.67 500
8383.54 575
8384.40 575
8385.27 557
8386.13 480
8387.00 557
8387.86 506
8388.72 611
8389.59 573
8390.45 588
8391.32 596
8392.18 537
8393.05 533
8393.91 540
8394.78 551
8395.64 563
8396.51 529
8397.37 483
8398.24 520
8399.10 502
8399.97 519
8400.83 579
8401.70 600
8402.56 597
8403.43 535
8404.29 504
8405.16 516
8406.02 536
8406.89 602
8407.75 605
8408.62 624
8409.49 581
8410.35 522
8411.22 509
8412.08 524
8412.95 507
8413.81 573
8414.68 557
8415.55 557
8416.41 611
8417.28 624
8418.14 661
8419.01 573
8419.88 576
8420.74 569
8421.61 658
8422.48 617
8423.34 647
8424.21 659
8425.07 596
8425.94 641
8426.81 731
8427.67 668
8428.54 647
8429.41 640
8430.27 674
8431.14 760
8432.01 632
8432.87 639
8433.74 642
8434.61 634
8435.47 655
8436.34 683
8437.21 664
8438.08 697
8438.94 752
8439.81 715
8440.68 694
8441.54 724
8442.41 710
8443.28 746
8444.15 720
8445.01 691
8445.88 806
8446.75 885
8447.62 816
8448.48 802
8449.35 866
8450.22 854
8451.09 899
8451.95 872
8452.82 901
8453.69 929
8454.56 822
8455.43 828
8456.29 832
8457.16 897
8458.03 936
8458.90 1004
8459.77 957
8460.63 861
8461.50 862
8462.37 920
8463.24 928
8464.11 849
8464.98 1004
8465.84 1060
8466.71 1025
8467.58 1069
8468.45 1348
8469.32 1599
8470.19 1753
8471.06 1750
8471.93 1930
8472.79 1932
8473.66 1746
8474.53 1715
8475.40 1502
8476.27 1357
8477.14 1165
8478.01 1060
8478.88 954
8479.75 822
8480.62 797
8481.48 778
8482.35 775
8483.22 729
8484.09 698
8484.96 738
8485.83 680
8486.70 663
8487.57 688
8488.44 660
8489.31 658
8490.18 632
8491.05 619
8491.92 703
8492.79 704
8493.66 620
8494.53 551
8495.40 572
8496.27 622
8497.14 567
8498.01 589
8498.88 626
8499.75 630
8500.62 646
8501.49 608
8502.36 603
8503.23 619
8504.10 611
8504.97 576
8505.84 607
8506.71 644
8507.58 657
8508.45 666
8509.33 694
8510.20 663
8511.07 645
8511.94 680
8512.81 684
8513.68 702
8514.55 638
8515.42 620
8516.29 682
8517.16 604
8518.04 579
8518.91 601
8519.78 696
8520.65 689
8521.52 619
8522.39 596
8523.26 605
8524.13 661
8525.01 649
8525.88 643
8526.75 673
8527.62 602
8528.49 663
8529.36 671
8530.24 732
8531.11 760
8531.98 704
8532.85 646
8533.72 730
8534.60 680
8535.47 610
8536.34 652
8537.21 641
8538.08 742
8538.96 710
8539.83 683
8540.70 710
8541.57 681
8542.45 706
8543.32 768
8544.19 644
8545.06 697
8545.94 699
8546.81 684
8547.68 797
8548.55 801
8549.43 766
8550.30 793
8551.17 737
8552.05 784
8552.92 770
8553.79 765
8554.66 792
8555.54 903
8556.41 943
8557.28 918
8558.16 900
8559.03 792
8559.90 751
8560.78 782
8561.65 760
8562.52 787
8563.40 632
8564.27 648
8565.14 638
8566.02 668
8566.89 649
8567.77 689
8568.64 594
8569.51 661
8570.39 645
8571.26 684
8572.13 664
8573.01 601
8573.88 582
8574.76 557
8575.63 531
8576.50 611
8577.38 616
8578.25 601
8579.13 585
8580.00 613
8580.88 597
8581.75 555
8582.63 612
8583.50 569
8584.37 563
8585.25 538
8586.12 608
8587.00 653
8587.87 640
8588.75 575
8589.62 609
8590.50 614
8591.37 579
8592.25 695
8593.12 655
8594.00 562
8594.87 582
8595.75 566
8596.62 605
8597.50 661
8598.37 673
8599.25 626
8600.12 658
8601.00 708
8601.87 683
8602.75 689
8603.63 657
8604.50 662
8605.38 637
8606.25 650
8607.13 661
8608.00 669
8608.88 630
8609.76 674
8610.63 682
8611.51 718
8612.38 692
8613.26 654
8614.14 716
8615.01 692
8615.89 708
8616.76 734
8617.64 686
8618.52 681
8619.39 749
8620.27 723
8621.15 730
8622.02 729
8622.90 737
8623.78 783
8624.65 773
8625.53 717
8626.41 677
8627.28 707
8628.16 843
8629.04 764
8629.91 820
8630.79 790
8631.67 841
8632.54 808
8633.42 816
8634.30 834
8635.17 816
8636.05 853
8636.93 814
8637.81 872
8638.68 853
8639.56 823
8640.44 817
8641.32 882
8642.19 893
8643.07 925
8643.95 918
8644.83 870
8645.70 920
8646.58 882
8647.46 934
8648.34 901
8649.22 937
8650.09 1095
8650.97 971
8651.85 1020
8652.73 1036
8653.61 1135
8654.48 1041
8655.36 996
8656.24 1043
8657.12 1013
8658.00 1042
8658.87 1037
8659.75 1053
8660.63 1056
8661.51 1104
8662.39 1008
8663.27 1046
8664.15 1144
8665.02 1054
8665.90 1018
8666.78 1087
8667.66 1143
8668.54 1229
8669.42 1200
8670.30 1197
8671.18 1364
8672.06 1462
8672.93 1577
8673.81 1684
8674.69 1809
8675.57 1941
8676.45 1863
8677.33 1856
8678.21 1848
8679.09 1802
8679.97 1668
8680.85 1572
8681.73 1493
8682.61 1415
8683.49 1323
8684.37 1357
8685.25 1255
8686.13 1343
8687.01 1350
8687.89 1390
8688.77 1642
8689.65 1768
8690.53 2083
8691.41 2245
8692.29 2677
8693.17 3027
8694.05 3097
8694.93 3240
8695.81 3050
8696.69 2896
8697.57 2530
8698.45 2246
8699.33 1989
8700.21 1758
8701.09 1511
8701.97 1313
8702.85 1236
8703.73 1147
8704.61 1064
8705.49 1019
8706.37 1011
8707.25 1012
8708.13 879
8709.01 863
8709.90 849
8710.78 850
8711.66 884
8712.54 872
8713.42 779
8714.30 804
8715.18 742
8716.06 752
8716.94 750
8717.83 775
8718.71 790
8719.59 783
8720.47 740
8721.35 813
8722.23 860
8723.11 804
8724.00 794
8724.88 786
8725.76 844
8726.64 716
8727.52 792
8728.41 820
8729.29 785
8730.17 836
8731.05 782
8731.93 830
8732.82 807
8733.70 872
8734.58 823
8735.46 802
8736.34 834
8737.23 798
8738.11 819
8738.99 757
8739.87 727
8740.76 756
8741.64 772
8742.52 789
8743.40 775
8744.29 780
8745.17 771
8746.05 774
8746.94 747
8747.82 839
8748.70 817
8749.58 793
8750.47 806
8751.35 804
8752.23 858
8753.12 749
8754.00 854
8754.88 891
8755.77 851
8756.65 869
8757.53 936
8758.42 1013
8759.30 973
8760.18 1008
8761.07 1009
8761.95 975
8762.83 936
8763.72 979
8764.60 963
8765.48 895
8766.37 915
8767.25 883
8768.14 931
8769.02 945
8769.90 958
8770.79 933
8771.67 970
8772.56 973
8773.44 940
8774.32 897
8775.21 829
8776.09 897
8776.98 890
8777.86 859
8778.75 903
8779.63 926
8780.52 965
8781.40 857
8782.28 851
8783.17 825
8784.05 821
8784.94 806
8785.82 899
8786.71 796
8787.59 783
8788.48 777
8789.36 774
8790.25 775
8791.13 773
8792.02 746
8792.90 762
8793.79 716
8794.67 808
8795.56 809
8796.44 818
8797.33 870
8798.22 801
8799.10 765
8799.99 752
8800.87 784
8801.76 776
8802.64 773
8803.53 827
8804.41 840
8805.30 819
8806.19 863
8807.07 817
8807.96 744
8808.84 672
8809.73 682
8810.62 758
8811.50 721
8812.39 712
8813.27 790
8814.16 697
8815.05 586
8815.93 635
8816.82 616
8817.71 650
8818.59 707
8819.48 725
8820.36 732
8821.25 672
8822.14 707
8823.02 680
8823.91 714
8824.80 653
8825.68 626
8826.57 683
8827.46 639
8828.35 611
8829.23 610
8830.12 589
8831.01 585
8831.89 550
8832.78 560
8833.67 593
8834.56 575
8835.44 573
8836.33 620
8837.22 662
8838.10 591
8838.99 624
8839.88 621
8840.77 637
8841.65 563
8842.54 597
8843.43 544
8844.32 476
8845.21 582
8846.09 553
8846.98 522
8847.87 577
8848.76 557
8849.65 577
8850.53 517
8851.42 627
8852.31 596
8853.20 548
8854.09 556
8854.97 585
8855.86 570
8856.75 544
8857.64 552
8858.53 541
8859.42 529
8860.30 532
8861.19 541
8862.08 572
8862.97 547
8863.86 484
8864.75 535
8865.64 545
8866.53 537
8867.41 484
8868.30 507
8869.19 517
8870.08 559
8870.97 547
8871.86 487
8872.75 449
8873.64 448
8874.53 486
8875.42 516
8876.31 537
8877.20 539
8878.08 538
8878.97 524
8879.86 493
8880.75 462
8881.64 493
8882.53 529
8883.42 530
8884.31 518
8885.20 536
8886.09 502
8886.98 444
8887.87 448
8888.76 492
8889.65 447
8890.54 493
8891.43 464
8892.32 509
8893.21 503
8894.10 515
8894.99 503
8895.88 514
8896.77 490
8897.66 469
8898.55 409
8899.44 450
8900.33 500
8901.23 503
8902.12 499
8903.01 470
8903.90 462
8904.79 486
8905.68 467
8906.57 505
8907.46 479
8908.35 507
8909.24 487
8910.13 483
8911.02 412
8911.92 501
8912.81 532
8913.70 457
8914.59 434
8915.48 440
8916.37 429
8917.26 434
8918.15 489
8919.05 488
8919.94 473
8920.83 455
8921.72 464
8922.61 490
8923.50 457
8924.40 435
8925.29 408
8926.18 449
8927.07 416
8927.96 432
8928.86 453
8929.75 413
8930.64 445
8931.53 465
8932.42 479
8933.32 508
8934.21 476
8935.10 487
8935.99 444
8936.89 410
8937.78 483
8938.67 424
8939.56 495
8940.46 420
8941.35 385
8942.24 394
8943.13 400
8944.03 453
8944.92 461
8945.81 471
8946.70 454
8947.60 452
8948.49 476
8949.38 460
8950.28 476
8951.17 409
8952.06 467
8952.96 468
8953.85 431
8954.74 414
8955.64 393
8956.53 448
8957.42 473
8958.32 445
8959.21 456
8960.10 460
8961.00 433
8961.89 498
8962.78 450
8963.68 424
8964.57 478
8965.46 461
8966.36 477
8967.25 512
8968.15 469
8969.04 411
8969.93 472
8970.83 486
8971.72 429
8972.62 424
8973.51 467
8974.41 429
8975.30 446
8976.19 430
8977.09 473
8977.98 446
8978.88 398
8979.77 442
8980.67 470
8981.56 467
8982.46 475
8983.35 440
8984.25 380
8985.14 448
8986.03 402
8986.93 445
8987.82 443
8988.72 431
8989.61 373
8990.51 337
8991.40 429
8992.30 385
8993.19 370
8994.09 441
8994.99 450
8995.88 453
8996.78 465
8997.67 379
8998.57 474
8999.46 446
9000.36 419
9001.25 364
9002.15 402
9003.04 475
9003.94 446
9004.84 462
9005.73 412
9006.63 403
9007.52 428
9008.42 402
9009.32 466
9010.21 438
9011.11 373
9012.00 409
9012.90 410
9013.80 419
9014.69 412
9015.59 368
9016.49 387
9017.38 413
9018.28 425
9019.17 428
9020.07 408
9020.97 414
9021.86 406
9022.76 402
9023.66 391
9024.55 407
9025.45 416
9026.35 376
9027.25 415
9028.14 440
9029.04 469
9029.94 420
9030.83 362
9031.73 363
9032.63 369
9033.52 422
9034.42 407
9035.32 388
9036.22 394
9037.11 436
9038.01 435
9038.91 426
9039.81 395
9040.70 440
9041.60 368
9042.50 445
9043.40 492
9044.29 415
9045.19 379
9046.09 415
9046.99 396
9047.89 439
9048.78 486
9049.68 531
9050.58 435
9051.48 425
9052.38 434
9053.27 447
9054.17 451
9055.07 451
9055.97 452
9056.87 371
9057.77 498
9058.66 523
9059.56 505
9060.46 395
9061.36 475
9062.26 418
9063.16 414
9064.06 434
9064.95 470
9065.85 474
9066.75 446
9067.65 473
9068.55 453
9069.45 399
9070.35 468
9071.25 430
9072.15 405
9073.05 390
9073.94 425
9074.84 446
9075.74 466
9076.64 400
9077.54 436
9078.44 449
9079.34 410
9080.24 463
9081.14 423
9082.04 480
9082.94 449
9083.84 361
9084.74 460
9085.64 435
9086.54 438
9087.44 398
9088.34 424
9089.24 434
9090.14 440
9091.04 443
9091.94 409
9092.84 447
9093.74 446
9094.64 451
9095.54 465
9096.44 447
9097.34 445
9098.24 497
9099.14 470
9100.04 433
9100.94 441
9101.84 513
9102.74 488
9103.64 442
9104.54 418
9105.44 410
9106.35 419
9107.25 464
9108.15 469
9109.05 425
9109.95 403
9110.85 394
9111.75 413
9112.65 407
9113.55 401
9114.46 406
9115.36 353
9116.26 424
9117.16 482
9118.06 374
9118.96 349
9119.86 414
9120.76 400
9121.67 458
9122.57 408
9123.47 388
9124.37 444
9125.27 405
9126.17 395
9127.08 386
9127.98 372
9128.88 339
9129.78 382
9130.68 362
9131.59 419
9132.49 399
9133.39 447
9134.29 460
9135.20 383
9136.10 405
9137.00 373
9137.90 399
9138.80 428
9139.71 425
9140.61 469
9141.51 408
9142.41 369
9143.32 369
9144.22 404
9145.12 430
9146.03 378
9146.93 369
9147.83 385
9148.73 405
9149.64 424
9150.54 402
9151.44 438
9152.35 438
9153.25 374
9154.15 368
9155.06 375
9155.96 384
9156.86 386
9157.77 393
9158.67 403
9159.57 432
9160.48 412
9161.38 393
9162.28 393
9163.19 359
9164.09 364
9164.99 405
9165.90 424
9166.80 425
9167.71 428
9168.61 367
9169.51 435
9170.42 406
9171.32 386
9172.23 381
9173.13 361
9174.03 356
9174.94 304
9175.84 417
9176.75 361
9177.65 342
9178.56 329
9179.46 396
9180.36 369
9181.27 392
9182.17 379
9183.08 408
9183.98 430
9184.89 408
9185.79 402
9186.70 415
9187.60 363
9188.51 393
9189.41 378
9190.32 332
9191.22 396
9192.13 395
9193.03 373
9193.94 407
9194.84 369
9195.75 385
9196.65 454
9197.56 464
9198.46 411
9199.37 472
9200.27 465
9201.18 450
9202.09 412
9202.99 466
9203.90 417
9204.80 418
9205.71 393
9206.61 423
9207.52 390
9208.43 371
9209.33 393
9210.24 394
9211.14 384
9212.05 364
9212.96 425
9213.86 402
9214.77 422
9215.67 338
9216.58 357
9217.49 392
9218.39 401
9219.30 391
9220.21 407
9221.11 357
9222.02 366
9222.93 376
9223.83 391
9224.74 389
9225.65 374
9226.55 415
9227.46 423
9228.37 354
9229.27 373
9230.18 362
9231.09 384
9231.99 407
9232.90 411
9233.81 385
9234.71 399
9235.62 396
9236.53 403
9237.44 452
9238.34 441
9239.25 453
9240.16 416
9241.07 421
9241.97 408
9242.88 374
9243.79 415
9244.70 373
9245.60 390
9246.51 387
9247.42 410
9248.33 418
9249.24 350
9250.14 375
9251.05 404
9251.96 366
9252.87 403
9253.78 400
9254.68 369
9255.59 382
9256.50 387
9257.41 402
9258.32 438
9259.22 394
9260.13 362
9261.04 354
9261.95 395
9262.86 354
9263.77 376
9264.68 398
9265.58 386
9266.49 368
9267.40 359
9268.31 345
9269.22 357
9270.13 395
9271.04 425
9271.95 448
9272.86 412
9273.76 358
9274.67 413
9275.58 408
9276.49 418
9277.40 447
9278.31 390
9279.22 390
9280.13 432
9281.04 337
9281.95 395
9282.86 416
9283.77 361
9284.68 428
9285.59 407
9286.50 408
9287.41 393
9288.32 460
9289.23 424
9290.14 374
9291.05 422
9291.96 381
9292.87 412
9293.78 419
9294.69 399
9295.60 424
9296.51 426
9297.42 424
9298.33 422
9299.24 435
9300.15 461
9301.06 395
9301.97 401
9302.88 390
9303.79 394
9304.70 417
9305.61 461
9306.52 395
9307.43 423
9308.34 433
9309.25 475
9310.16 439
9311.08 432
9311.99 428
9312.90 465
9313.81 419
9314.72 443
9315.63 440
9316.54 423
9317.45 436
9318.36 372
9319.28 466
9320.19 467
9321.10 484
9322.01 436
9322.92 430
9323.83 400
9324.74 401
9325.66 393
9326.57 416
9327.48 415
9328.39 470
9329.30 460
9330.21 443
9331.13 380
9332.04 298
9332.95 331
9333.86 403
9334.77 401
9335.69 464
9336.60 416
9337.51 367
9338.42 402
9339.34 385
9340.25 405
9341.16 443
9342.07 413
9342.98 420
9343.90 374
9344.81 385
9345.72 377
9346.64 388
9347.55 382
9348.46 370
9349.37 370
9350.29 402
9351.20 372
9352.11 435
9353.03 372
9353.94 397
9354.85 441
9355.76 399
9356.68 427
9357.59 427
9358.50 437
9359.42 432
9360.33 416
9361.24 454
9362.16 422
9363.07 373
9363.98 382
9364.90 377
9365.81 372
9366.72 362
9367.64 432
9368.55 414
9369.47 422
9370.38 418
9371.29 440
9372.21 358
9373.12 403
9374.04 375
9374.95 342
9375.86 360
9376.78 383
9377.69 407
9378.61 439
9379.52 432
9380.43 436
9381.35 373
9382.26 384
9383.18 470
9384.09 463
9385.01 414
9385.92 362
9386.84 385
9387.75 459
9388.67 437
9389.58 424
9390.49 445
9391.41 441
9392.32 427
9393.24 440
9394.15 424
9395.07 395
9395.98 476
9396.90 452
9397.81 454
9398.73 459
9399.65 489
9400.56 477
9401.48 429
9402.39 431
9403.31 482
9404.22 411
9405.14 417
9406.05 426
9406.97 417
9407.88 427
9408.80 422
9409.72 401
9410.63 466
9411.55 449
9412.46 429
9413.38 466
9414.30 470
9415.21 407
9416.13 447
9417.04 464
9417.96 433
9418.88 403
9419.79 440
9420.71 490
9421.62 434
9422.54 434
9423.46 559
9424.37 489
9425.29 462
9426.21 495
9427.12 446
9428.04 475
9428.96 411
9429.87 417
9430.79 455
9431.71 441
9432.62 463
9433.54 386
9434.46 423
9435.37 488
9436.29 499
9437.21 488
9438.13 511
9439.04 439
9439.96 431
9440.88 490
9441.79 510
9442.71 482
9443.63 452
9444.55 494
9445.46 457
9446.38 524
9447.30 506
9448.22 458
9449.13 451
9450.05 535
9450.97 492
9451.89 504
9452.81 561
9453.72 537
9454.64 542
9455.56 574
9456.48 545
9457.40 527
9458.31 540
9459.23 500
9460.15 533
9461.07 504
9461.99 513
9462.90 492
9463.82 503
9464.74 443
9465.66 433
9466.58 477
9467.50 495
9468.42 416
9469.33 417
9470.25 453
9471.17 441
9472.09 459
9473.01 403
9473.93 413
9474.85 410
9475.77 464
9476.68 510
9477.60 487
9478.52 445
9479.44 443
9480.36 438
9481.28 465
9482.20 471
9483.12 516
9484.04 517
9484.96 500
9485.88 500
9486.80 512
9487.72 503
9488.64 507
9489.56 505
9490.48 494
9491.39 529
9492.31 513
9493.23 523
9494.15 471
9495.07 480
9495.99 474
9496.91 498
9497.83 461
9498.75 473
9499.67 480
9500.59 486
9501.51 496
9502.43 419
9503.36 456
9504.28 525
9505.20 482
9506.12 465
9507.04 442
9507.96 445
9508.88 471
9509.80 486
9510.72 469
9511.64 517
9512.56 509
9513.48 545
9514.40 579
9515.32 494
9516.24 556
9517.16 579
9518.09 542
9519.01 559
9519.93 494
9520.85 459
9521.77 518
9522.69 511
9523.61 516
9524.53 504
9525.46 582
9526.38 575
9527.30 498
9528.22 542
9529.14 558
9530.06 558
9530.98 632
9531.91 684
9532.83 668
9533.75 641
9534.67 641
9535.59 657
9536.52 708
9537.44 703
9538.36 628
9539.28 640
9540.20 650
9541.13 638
9542.05 591
9542.97 569
9543.89 573
9544.81 559
9545.74 519
9546.66 594
9547.58 593
9548.50 592
9549.43 596
9550.35 526
9551.27 520
9552.19 537
9553.12 549
9554.04 533
9554.96 541
9555.89 506
9556.81 598
9557.73 585
9558.65 596
9559.58 579
9560.50 637
9561.42 619
9562.35 603
9563.27 611
9564.19 602
9565.12 616
9566.04 592
9566.96 596
9567.89 624
9568.81 666
9569.73 607
9570.66 616
9571.58 614
9572.50 599
9573.43 567
9574.35 549
9575.28 572
9576.20 697
9577.12 594
9578.05 558
9578.97 575
9579.89 540
9580.82 608
9581.74 593
9582.67 648
9583.59 612
9584.52 584
9585.44 664
9586.36 623
9587.29 648
9588.21 559
9589.14 619
9590.06 568
9590.99 598
9591.91 654
9592.84 603
9593.76 618
9594.68 563
9595.61 563
9596.53 615
9597.46 616
9598.38 694
9599.31 635
9600.23 689
9601.16 677
9602.08 708
9603.01 674
9603.93 653
9604.86 675
9605.78 647
9606.71 695
9607.64 712
9608.56 718
9609.49 702
9610.41 758
9611.34 762
9612.26 843
9613.19 752
9614.11 744
9615.04 765
9615.97 785
9616.89 751
9617.82 751
9618.74 724
9619.67 701
9620.59 662
9621.52 734
9622.45 751
9623.37 742
9624.30 719
9625.22 746
9626.15 817
9627.08 853
9628.00 784
9628.93 841
9629.86 820
9630.78 811
9631.71 862
9632.64 806
9633.56 842
9634.49 885
9635.42 929
9636.34 876
9637.27 824
9638.20 804
9639.12 908
9640.05 914
9640.98 927
9641.90 913
9642.83 941
9643.76 884
9644.69 946
9645.61 1012
9646.54 1031
9647.47 1040
9648.39 1028
9649.32 1095
9650.25 1051
9651.18 1100
9652.10 1142
9653.03 1144
9653.96 1135
9654.89 1151
9655.81 1090
9656.74 1085
9657.67 1093
9658.60 1140
9659.53 1171
9660.45 1082
9661.38 1074
9662.31 1024
9663.24 1022
9664.16 1094
9665.09 1082
9666.02 1062
9666.95 1094
9667.88 1147
9668.81 1165
9669.73 1203
9670.66 1174
9671.59 1259
9672.52 1324
9673.45 1267
9674.38 1229
9675.31 1171
9676.23 1182
9677.16 1313
9678.09 1232
9679.02 1209
9679.95 1214
9680.88 1348
9681.81 1313
9682.74 1275
9683.66 1306
9684.59 1337
9685.52 1427
9686.45 1410
9687.38 1412
9688.31 1390
9689.24 1440
9690.17 1465
9691.10 1471
9692.03 1507
9692.96 1386
9693.89 1308
9694.82 1494
9695.75 1592
9696.68 1678
9697.60 1809
9698.53 1929
9699.46 2065
9700.39 2161
9701.32 2269
9702.25 2228
9703.18 2202
9704.11 1940
9705.04 1866
9705.97 1816
9706.90 1688
9707.83 1644
9708.76 1561
9709.69 1628
9710.62 1452
9711.56 1522
9712.49 1504
9713.42 1513
9714.35 1578
9715.28 1591
9716.21 1572
9717.14 1586
9718.07 1494
9719.00 1564
9719.93 1478
9720.86 1428
9721.79 1372
9722.72 1301
9723.65 1282
9724.58 1181
9725.52 1210
9726.45 1201
9727.38 1183
9728.31 1156
9729.24 1226
9730.17 1224
9731.10 1153
9732.03 1132
9732.97 1206
9733.90 1305
9734.83 1262
9735.76 1221
9736.69 1202
9737.62 1208
9738.55 1163
9739.49 1107
9740.42 1051
9741.35 1066
9742.28 1081
9743.21 1148
9744.15 1051
9745.08 988
9746.01 976
9746.94 980
9747.87 891
9748.81 886
9749.74 977
9750.67 977
9751.60 958
9752.53 906
9753.47 971
9754.40 953
9755.33 1008
9756.26 869
9757.20 856
9758.13 926
9759.06 905
9759.99 963
9760.93 915
9761.86 855
9762.79 945
9763.73 885
9764.66 906
9765.59 852
9766.52 913
9767.46 905
9768.39 905
9769.32 912
9770.26 996
9771.19 936
9772.12 859
9773.06 916
9773.99 909
9774.92 946
9775.86 1010
9776.79 978
9777.72 1051
9778.66 947
9779.59 987
9780.52 1026
9781.46 1060
9782.39 1053
9783.33 1042
9784.26 1001
9785.19 980
9786.13 960
9787.06 996
9787.99 961
9788.93 934
9789.86 980
9790.80 947
9791.73 875
9792.67 923
9793.60 943
9794.53 896
9795.47 795
9796.40 852
9797.34 943
9798.27 928
9799.21 861
9800.14 885
9801.08 899
9802.01 838
9802.94 837
9803.88 866
9804.81 780
9805.75 794
9806.68 826
9807.62 881
9808.55 805
9809.49 824
9810.42 769
9811.36 700
9812.29 756
9813.23 773
9814.16 677
9815.10 721
9816.04 701
9816.97 737
9817.91 714
9818.84 710
9819.78 693
9820.71 688
9821.65 707
9822.58 680
9823.52 680
9824.46 715
9825.39 750
9826.33 758
9827.26 674
9828.20 750
9829.14 719
9830.07 690
9831.01 711
9831.94 659
9832.88 628
9833.82 633
9834.75 593
9835.69 628
9836.62 643
9837.56 660
9838.50 663
9839.43 604
9840.37 650
9841.31 684
9842.24 629
9843.18 659
9844.12 669
9845.05 675
9845.99 653
9846.93 649
9847.86 607
9848.80 608
9849.74 670
9850.67 694
9851.61 628
9852.55 634
9853.49 637
9854.42 645
9855.36 646
9856.30 623
9857.23 617
9858.17 612
9859.11 648
9860.05 635
9860.98 655
9861.92 585
9862.86 647
9863.80 677
9864.73 668
9865.67 621
9866.61 671
9867.55 625
9868.49 627
9869.42 585
9870.36 574
9871.30 569
9872.24 579
9873.18 559
9874.11 547
9875.05 586
9875.99 585
9876.93 542
9877.87 545
9878.81 570
9879.74 560
9880.68 535
9881.62 562
9882.56 597
9883.50 634
9884.44 599
9885.37 602
9886.31 601
9887.25 566
9888.19 518
9889.13 620
9890.07 559
9891.01 560
9891.95 531
9892.89 598
9893.82 574
9894.76 532
9895.70 557
9896.64 542
9897.58 599
9898.52 515
9899.46 532
9900.40 498
9901.34 541
9902.28 579
9903.22 534
9904.16 575
9905.10 590
9906.04 573
9906.98 548
9907.92 581
9908.86 612
9909.80 580
9910.73 575
9911.67 555
9912.61 612
9913.55 642
9914.49 557
9915.43 590
9916.38 574
9917.32 530
9918.26 580
9919.20 559
9920.14 545
9921.08 590
9922.02 560
9922.96 579
9923.90 672
9924.84 685
9925.78 790
9926.72 920
9927.66 985
9928.60 1049
9929.54 1022
9930.48 1046
9931.42 931
9932.36 887
9933.30 785
9934.25 789
9935.19 703
9936.13 693
9937.07 644
9938.01 680
9938.95 616
9939.89 647
9940.83 575
9941.78 570
9942.72 566
9943.66 531
9944.60 543
9945.54 508
9946.48 573
9947.42 603
9948.37 489
9949.31 575
9950.25 541
9951.19 508
9952.13 539
9953.07 551
9954.02 546
9954.96 541
9955.90 597
9956.84 503
9957.78 559
9958.73 535
9959.67 560
9960.61 503
9961.55 529
9962.50 437
9963.44 540
9964.38 539
9965.32 513
9966.27 458
9967.21 462
9968.15 504
9969.09 508
9970.04 482
9970.98 507
9971.92 510
9972.86 506
9973.81 535
9974.75 581
9975.69 530
9976.64 590
9977.58 552
9978.52 519
9979.46 550
9980.41 506
9981.35 507
9982.29 509
9983.24 531
9984.18 517
9985.12 472
9986.07 543
9987.01 509
9987.95 526
9988.90 477
9989.84 535
9990.79 525
9991.73 524
9992.67 474
9993.62 495
9994.56 503
9995.50 515
9996.45 526
9997.39 547
9998.34 534
9999.28 545
10000.22 536
10001.17 465
10002.11 491
10003.06 543
10004.00 515
10004.95 467
10005.89 442
10006.83 496
10007.78 549
10008.72 429
10009.67 452
10010.61 444
10011.56 463
10012.50 515
10013.45 466
10014.39 451
10015.34 503
10016.28 500
10017.23 511
10018.17 490
10019.12 485
10020.06 442
10021.01 465
10021.95 516
10022.90 485
10023.84 501
10024.79 483
10025.73 547
10026.68 476
10027.62 441
10028.57 436
10029.51 472
10030.46 489
10031.40 464
10032.35 443
10033.30 491
10034.24 528
10035.19 513
10036.13 427
10037.08 475
10038.03 473
10038.97 461
10039.92 494
10040.86 452
10041.81 408
10042.76 460
10043.70 448
10044.65 477
10045.59 498
10046.54 404
10047.49 461
10048.43 435
10049.38 378
10050.33 436
10051.27 400
10052.22 409
10053.17 476
10054.11 437
10055.06 384
10056.01 408
10056.95 471
10057.90 452
10058.85 483
10059.79 506
10060.74 535
10061.69 499
10062.63 468
10063.58 455
10064.53 454
10065.48 465
10066.42 497
10067.37 473
10068.32 461
10069.26 440
10070.21 385
10071.16 447
10072.11 441
10073.05 469
10074.00 425
10074.95 384
10075.90 394
10076.84 476
10077.79 464
10078.74 436
10079.69 439
10080.64 451
10081.58 422
10082.53 428
10083.48 420
10084.43 390
10085.38 415
10086.32 377
10087.27 413
10088.22 413
10089.17 418
10090.12 387
10091.07 363
10092.01 418
10092.96 429
10093.91 456
10094.86 413
10095.81 466
10096.76 457
10097.71 480
10098.65 477
10099.60 456
10100.55 474
10101.50 412
10102.45 435
10103.40 423
10104.35 442
10105.30 440
10106.25 437
10107.20 377
10108.14 388
10109.09 410
10110.04 390
10110.99 424
10111.94 417
10112.89 401
10113.84 399
10114.79 393
10115.74 437
10116.69 444
10117.64 420
10118.59 464
10119.54 501
10120.49 484
10121.44 413
10122.39 446
10123.34 440
10124.29 399
10125.24 395
10126.19 474
10127.14 381
10128.09 397
10129.04 409
10129.99 429
10130.94 374
10131.89 407
10132.84 401
10133.79 363
10134.74 400
10135.69 402
10136.64 399
10137.59 409
10138.54 454
10139.49 424
10140.44 404
10141.39 372
10142.34 428
10143.30 454
10144.25 458
10145.20 475
10146.15 465
10147.10 475
10148.05 432
10149.00 395
10149.95 403
10150.90 452
10151.86 482
10152.81 475
10153.76 424
10154.71 421
10155.66 417
10156.61 468
10157.56 485
10158.52 441
10159.47 433
10160.42 409
10161.37 408
10162.32 416
10163.27 437
10164.23 442
10165.18 460
10166.13 426
10167.08 431
10168.03 468
10168.99 431
10169.94 444
10170.89 453
10171.84 519
10172.79 460
10173.75 395
10174.70 418
10175.65 442
10176.60 392
10177.56 381
10178.51 467
10179.46 498
10180.41 472
10181.37 502
10182.32 474
10183.27 494
10184.22 479
10185.18 431
10186.13 435
10187.08 473
10188.04 491
10188.99 503
10189.94 502
10190.89 478
10191.85 470
10192.80 459
10193.75 438
10194.71 453
10195.66 489
10196.61 474
10197.57 531
10198.52 463
10199.47 433
10200.43 513
10201.38 540
10202.34 474
10203.29 529
10204.24 554
10205.20 572
10206.15 534
10207.10 591
10208.06 586
10209.01 634
10209.97 572
10210.92 540
10211.87 589
10212.83 495
10213.78 461
10214.74 494
10215.69 479
10216.64 478
10217.60 531
10218.55 487
10219.51 439
10220.46 434
10221.42 454
10222.37 470
10223.33 499
10224.28 479
10225.24 452
10226.19 479
10227.14 436
10228.10 434
10229.05 428
10230.01 449
10230.96 465
10231.92 462
10232.87 484
10233.83 469
10234.78 468
10235.74 545
10236.70 516
10237.65 453
10238.61 497
10239.56 569
10240.52 487
10241.47 500
10242.43 555
10243.38 502
10244.34 474
10245.29 452
10246.25 520
10247.21 459
10248.16 426
10249.12 471
10250.07 457
10251.03 384
10251.98 415
10252.94 389
10253.90 399
10254.85 366
10255.81 423
10256.76 401
10257.72 404
10258.68 407
10259.63 446
10260.59 438
10261.55 426
10262.50 461
10263.46 439
10264.42 420
10265.37 397
10266.33 373
10267.29 395
10268.24 428
10269.20 351
10270.16 342
10271.11 416
10272.07 409
10273.03 387
10273.98 368
10274.94 358
10275.90 419
10276.85 406
10277.81 395
10278.77 380
10279.73 415
10280.68 393
10281.64 363
10282.60 391
10283.56 406
10284.51 430
10285.47 405
10286.43 432
10287.39 450
10288.34 431
10289.30 389
10290.26 415
10291.22 416
10292.17 353
10293.13 355
10294.09 337
10295.05 381
10296.01 376
10296.96 395
10297.92 381
10298.88 379
10299.84 362
10300.80 365
10301.75 403
10302.71 387
10303.67 361
10304.63 369
10305.59 368
10306.55 374
10307.51 402
10308.46 412
10309.42 427
10310.38 332
10311.34 339
10312.30 348
10313.26 382
10314.22 344
10315.18 359
10316.13 399
10317.09 408
10318.05 418
10319.01 398
10319.97 359
10320.93 378
10321.89 397
10322.85 394
10323.81 356
10324.77 358
10325.73 397
10326.69 347
10327.64 404
10328.60 414
10329.56 380
10330.52 399
10331.48 368
10332.44 426
10333.40 426
10334.36 368
10335.32 464
10336.28 368
10337.24 399
10338.20 372
10339.16 369
10340.12 395
10341.08 380
10342.04 373
10343.00 391
10343.96 382
10344.92 365
10345.88 346
10346.84 362
10347.80 342
10348.76 424
10349.72 414
10350.69 400
10351.65 377
10352.61 386
10353.57 335
10354.53 344
10355.49 392
10356.45 394
10357.41 360
10358.37 431
10359.33 425
10360.29 364
10361.25 409
10362.22 390
10363.18 357
10364.14 392
10365.10 404
10366.06 392
10367.02 360
10367.98 315
10368.94 371
10369.91 376
10370.87 359
10371.83 356
10372.79 326
10373.75 331
10374.71 387
10375.67 348
10376.64 398
10377.60 401
10378.56 362
10379.52 372
10380.48 350
10381.45 407
10382.41 400
10383.37 353
10384.33 351
10385.29 344
10386.26 357
10387.22 364
10388.18 348
10389.14 350
10390.11 378
10391.07 364
10392.03 378
10392.99 384
10393.96 383
10394.92 379
10395.88 343
10396.84 296
10397.81 346
10398.77 379
10399.73 380
10400.69 413
10401.66 392
10402.62 378
10403.58 336
10404.55 345
10405.51 377
10406.47 325
10407.44 348
10408.40 351
10409.36 325
10410.33 377
10411.29 347
10412.25 328
10413.22 360
10414.18 360
10415.14 376
10416.11 329
10417.07 391
10418.03 361
10419.00 389
10419.96 366
10420.93 368
10421.89 394
10422.85 386
10423.82 406
10424.78 410
10425.74 330
10426.71 348
10427.67 356
10428.64 361
10429.60 309
10430.57 360
10431.53 395
10432.49 352
10433.46 325
10434.42 306
10435.39 325
10436.35 364
10437.32 327
10438.28 281
10439.25 323
10440.21 361
10441.18 364
10442.14 419
10443.10 372
10444.07 296
10445.03 344
10446.00 281
10446.96 342
10447.93 347
10448.89 306
10449.86 324
10450.83 317
10451.79 354
10452.76 367
10453.72 313
10454.69 344
10455.65 338
10456.62 300
10457.58 311
10458.55 309
10459.51 294
10460.48 323
10461.45 362
10462.41 316
10463.38 312
10464.34 327
10465.31 304
10466.27 315
10467.24 310
10468.21 297
10469.17 328
10470.14 271
10471.10 261
10472.07 314
10473.04 348
10474.00 329
10474.97 326
10475.94 301
10476.90 265
10477.87 295
10478.83 325
10479.80 340
10480.77 264
10481.73 299
10482.70 315
10483.67 296
10484.63 296
10485.60 370
10486.57 363
10487.54 328
10488.50 338
10489.47 362
10490.44 338
10491.40 289
10492.37 300
10493.34 328
10494.30 329
10495.27 273
10496.24 330
10497.21 355
10498.17 295
10499.14 332
10500.11 338
10501.08 312
10502.04 298
10503.01 317
10503.98 323
10504.95 392
10505.91 306
10506.88 295
10507.85 324
10508.82 371
10509.79 341
10510.75 284
10511.72 293
10512.69 344
10513.66 329
10514.63 280
10515.59 318
10516.56 338
10517.53 356
10518.50 330
10519.47 322
10520.44 360
10521.40 309
10522.37 374
10523.34 329
10524.31 312
10525.28 328
10526.25 321
10527.22 329
10528.18 298
10529.15 352
10530.12 334
10531.09 310
10532.06 318
10533.03 330
10534.00 333
10534.97 346
10535.94 354
10536.91 359
10537.87 347
10538.84 305
10539.81 323
10540.78 397
10541.75 382
10542.72 309
10543.69 323
10544.66 335
10545.63 364
10546.60 329
10547.57 332
10548.54 391
10549.51 353
10550.48 337
10551.45 276
10552.42 314
10553.39 327
10554.36 317
10555.33 339
10556.30 341
10557.27 318
10558.24 302
10559.21 322
10560.18 394
10561.15 339
10562.12 343
10563.09 359
10564.06 332
10565.03 369
10566.00 343
10566.97 354
10567.94 352
10568.91 286
10569.88 336
10570.85 346
10571.82 315
10572.80 351
10573.77 375
10574.74 348
10575.71 339
10576.68 349
10577.65 383
10578.62 325
10579.59 382
10580.56 411
10581.54 311
10582.51 283
10583.48 320
10584.45 299
10585.42 328
10586.39 329
10587.36 372
10588.33 324
10589.31 356
10590.28 366
10591.25 421
10592.22 362
10593.19 338
10594.16 298
10595.14 348
10596.11 374
10597.08 370
10598.05 333
10599.02 319
10600.00 345
10600.97 368
10601.94 359
10602.91 373
10603.89 351
10604.86 342
10605.83 320
10606.80 295
10607.77 335
10608.75 368
10609.72 338
10610.69 339
10611.66 352
10612.64 338
10613.61 312
10614.58 345
10615.56 367
10616.53 282
10617.50 389
10618.47 330
10619.45 381
10620.42 360
10621.39 363
10622.37 387
10623.34 332
10624.31 340
10625.29 319
10626.26 315
10627.23 335
10628.21 372
10629.18 364
10630.15 397
10631.13 372
10632.10 389
10633.07 310
10634.05 387
10635.02 387
10635.99 381
10636.97 385
10637.94 431
10638.92 460
10639.89 495
10640.86 450
10641.84 461
10642.81 432
10643.79 472
10644.76 480
10645.73 435
10646.71 414
10647.68 380
10648.66 399
10649.63 334
10650.61 352
10651.58 393
10652.55 335
10653.53 367
10654.50 322
10655.48 332
10656.45 368
10657.43 359
10658.40 365
10659.38 358
10660.35 348
10661.33 348
10662.30 360
10663.28 301
10664.25 312
10665.23 326
10666.20 314
10667.18 399
10668.15 424
10669.13 315
10670.10 341
10671.08 325
10672.05 315
10673.03 322
10674.00 343
10674.98 361
10675.96 378
10676.93 350
10677.91 399
10678.88 417
10679.86 333
10680.83 355
10681.81 337
10682.79 353
10683.76 356
10684.74 357
10685.71 347
10686.69 336
10687.67 343
10688.64 344
10689.62 327
10690.59 370
10691.57 364
10692.55 345
10693.52 322
10694.50 333
10695.48 328
10696.45 390
10697.43 341
10698.41 323
10699.38 353
10700.36 369
10701.34 330
10702.31 335
10703.29 344
10704.27 320
10705.24 328
10706.22 359
10707.20 337
10708.17 374
10709.15 389
10710.13 358
10711.10 344
10712.08 360
10713.06 342
10714.04 346
10715.01 396
10715.99 348
10716.97 323
10717.95 323
10718.92 354
10719.90 335
10720.88 307
10721.86 345
10722.83 352
10723.81 310
10724.79 325
10725.77 322
10726.75 317
10727.72 301
10728.70 332
10729.68 315
10730.66 361
10731.64 388
10732.61 387
10733.59 360
10734.57 335
10735.55 324
10736.53 322
10737.51 322
10738.48 364
10739.46 339
10740.44 335
10741.42 281
10742.40 365
10743.38 383
10744.35 415
10745.33 368
10746.31 314
10747.29 310
10748.27 399
10749.25 405
10750.23 365
10751.21 352
10752.19 342
10753.17 354
10754.14 316
10755.12 327
10756.10 315
10757.08 354
10758.06 366
10759.04 369
10760.02 343
10761.00 337
10761.98 349
10762.96 345
10763.94 358
10764.92 402
10765.90 354
10766.88 358
10767.86 342
10768.84 339
10769.82 334
10770.80 333
10771.78 373
10772.76 327
10773.74 392
10774.72 394
10775.70 392
10776.68 349
10777.66 388
10778.64 421
10779.62 393
10780.60 397
10781.58 369
10782.56 405
10783.54 376
10784.52 402
10785.50 422
10786.48 423
10787.46 405
10788.44 333
10789.42 414
10790.40 345
10791.38 380
10792.36 381
10793.35 398
10794.33 382
10795.31 330
10796.29 381
10797.27 410
10798.25 374
10799.23 441
10800.21 400
10801.19 351
10802.18 394
10803.16 433
10804.14 408
10805.12 429
10806.10 396
10807.08 387
10808.06 352
10809.05 369
10810.03 376
10811.01 445
10811.99 405
10812.97 418
10813.96 404
10814.94 363
10815.92 364
10816.90 375
10817.88 409
10818.87 432
10819.85 385
10820.83 359
10821.81 395
10822.79 450
10823.78 353
10824.76 355
10825.74 387
10826.72 386
10827.71 395
10828.69 381
10829.67 382
10830.65 373
10831.64 399
10832.62 427
10833.60 369
10834.58 397
10835.57 383
10836.55 465
10837.53 342
10838.52 379
10839.50 424
10840.48 398
10841.47 432
10842.45 428
10843.43 389
10844.41 470
10845.40 381
10846.38 384
10847.36 411
10848.35 386
10849.33 421
10850.32 427
10851.30 426
10852.28 444
10853.27 468
10854.25 518
10855.23 495
10856.22 468
10857.20 447
10858.18 448
10859.17 500
10860.15 479
10861.14 439
10862.12 434
10863.10 479
10864.09 491
10865.07 495
10866.06 405
10867.04 423
10868.03 426
10869.01 497
10869.99 514
10870.98 473
10871.96 459
10872.95 451
10873.93 454
10874.92 451
10875.90 455
10876.89 537
10877.87 489
10878.86 508
10879.84 502
10880.83 461
10881.81 485
10882.80 522
10883.78 523
10884.77 517
10885.75 508
10886.74 489
10887.72 523
10888.71 637
10889.69 609
10890.68 534
10891.66 501
10892.65 525
10893.63 527
10894.62 498
10895.60 529
10896.59 530
10897.58 534
10898.56 523
10899.55 528
10900.53 584
10901.52 585
10902.50 562
10903.49 544
10904.48 532
10905.46 527
10906.45 587
10907.44 572
10908.42 598
10909.41 599
10910.39 665
10911.38 597
10912.37 653
10913.35 615
10914.34 668
10915.33 702
10916.31 622
10917.30 653
10918.29 667
10919.27 675
10920.26 637
10921.25 663
10922.23 637
10923.22 705
10924.21 675
10925.19 661
10926.18 650
10927.17 702
10928.15 672
10929.14 619
10930.13 627
10931.11 669
10932.10 678
10933.09 721
10934.08 699
10935.06 670
10936.05 731
10937.04 687
10938.03 755
10939.01 806
10940.00 763
10940.99 705
10941.98 741
10942.96 753
10943.95 753
10944.94 731
10945.93 704
10946.92 710
10947.90 795
10948.89 846
10949.88 764
10950.87 812
10951.86 899
10952.84 855
10953.83 874
10954.82 945
10955.81 981
10956.80 1061
10957.79 1120
10958.77 1185
10959.76 1138
10960.75 1249
10961.74 1213
10962.73 1187
10963.72 1215
10964.71 1216
10965.69 1183
10966.68 1103
10967.67 1057
10968.66 957
10969.65 861
10970.64 887
10971.63 924
10972.62 820
10973.61 872
10974.59 832
10975.58 834
10976.57 864
10977.56 898
10978.55 880
10979.54 789
10980.53 835
10981.52 891
10982.51 866
10983.50 863
10984.49 921
10985.48 862
10986.47 884
10987.46 863
10988.45 833
10989.44 944
10990.43 848
10991.42 925
10992.41 900
10993.40 961
10994.39 944
10995.38 1042
10996.37 1161
10997.36 1243
10998.35 1316
10999.34 1418
11000.33 1579
11001.32 1653
11002.31 1729
11003.30 1731
11004.29 1576
11005.28 1441
11006.27 1340
11007.26 1215
11008.25 1034
11009.24 1031
11010.23 954
11011.22 838
11012.21 794
11013.21 840
11014.20 897
11015.19 814
11016.18 785
11017.17 692
11018.16 758
11019.15 749
11020.14 706
11021.13 687
11022.13 685
11023.12 740
11024.11 736
11025.10 645
11026.09 620
11027.08 674
11028.07 633
11029.07 662
11030.06 675
11031.05 635
11032.04 684
11033.03 720
11034.02 629
11035.02 615
11036.01 656
11037.00 625
11037.99 640
11038.98 627
11039.98 609
11040.97 608
11041.96 589
11042.95 582
11043.94 583
11044.94 579
11045.93 599
11046.92 624
11047.91 547
11048.91 612
11049.90 570
11050.89 548
11051.88 563
11052.88 569
11053.87 557
11054.86 540
11055.86 509
11056.85 570
11057.84 599
11058.83 555
11059.83 542
11060.82 593
11061.81 555
11062.81 454
11063.80 477
11064.79 550
11065.79 524
11066.78 529
11067.77 521
11068.77 522
11069.76 616
11070.75 543
11071.75 507
11072.74 605
11073.73 533
11074.73 541
11075.72 574
11076.71 534
11077.71 534
11078.70 512
11079.70 537
11080.69 488
11081.68 518
11082.68 542
11083.67 550
11084.67 538
11085.66 550
11086.65 599
11087.65 565
11088.64 570
11089.64 535
11090.63 491
11091.63 524
11092.62 482
11093.62 512
11094.61 505
11095.60 456
11096.60 485
11097.59 456
11098.59 443
11099.58 507
11100.58 477
11101.57 532
11102.57 479
11103.56 474
11104.56 489
11105.55 468
11106.55 439
11107.54 508
11108.54 473
11109.53 476
11110.53 444
11111.52 477
11112.52 472
11113.51 435
11114.51 463
11115.51 468
11116.50 425
11117.50 445
11118.49 440
11119.49 438
11120.48 469
11121.48 421
11122.48 442
11123.47 469
11124.47 422
11125.46 442
11126.46 473
11127.45 442
11128.45 452
11129.45 419
11130.44 424
11131.44 451
11132.44 483
11133.43 415
11134.43 422
11135.42 393
11136.42 424
11137.42 465
11138.41 441
11139.41 434
11140.41 401
11141.40 391
11142.40 442
11143.40 504
11144.39 465
11145.39 407
11146.39 453
11147.38 424
11148.38 425
11149.38 383
11150.38 406
11151.37 419
11152.37 412
11153.37 405
11154.36 399
11155.36 416
11156.36 401
11157.36 453
11158.35 371
11159.35 391
11160.35 408
11161.35 408
11162.34 411
11163.34 410
11164.34 411
11165.34 352
11166.33 332
11167.33 374
11168.33 393
11169.33 390
11170.33 417
11171.32 464
11172.32 408
11173.32 376
11174.32 406
11175.32 447
11176.31 472
11177.31 436
11178.31 448
11179.31 419
11180.31 374
11181.31 410
11182.30 458
11183.30 473
11184.30 402
11185.30 361
11186.30 366
11187.30 418
11188.30 433
11189.30 452
11190.29 478
11191.29 431
11192.29 452
11193.29 416
11194.29 493
11195.29 411
11196.29 452
11197.29 447
11198.29 464
11199.29 451
11200.28 426
11201.28 419
11202.28 446
11203.28 455
11204.28 416
11205.28 423
11206.28 461
11207.28 443
11208.28 403
11209.28 421
11210.28 355
11211.28 407
11212.28 429
11213.28 453
11214.28 423
11215.28 384
11216.28 400
11217.28 365
11218.28 356
11219.28 402
11220.28 350
11221.28 324
11222.28 383
11223.28 386
11224.28 328
11225.28 360
11226.28 407
11227.28 389
11228.28 408
11229.28 390
11230.28 379
11231.28 359
11232.29 354
11233.29 413
11234.29 377
11235.29 347
11236.29 347
11237.29 403
11238.29 410
11239.29 352
11240.29 360
11241.29 447
11242.29 402
11243.30 394
11244.30 363
11245.30 351
11246.30 398
11247.30 389
11248.30 441
11249.30 382
11250.31 388
11251.31 386
11252.31 337
11253.31 392
11254.31 414
11255.31 358
11256.32 372
11257.32 369
11258.32 343
11259.32 377
11260.32 355
11261.33 381
11262.33 390
11263.33 384
11264.33 400
11265.33 391
11266.34 368
11267.34 380
11268.34 366
11269.34 347
11270.35 351
11271.35 408
11272.35 427
11273.35 409
11274.36 392
11275.36 431
11276.36 375
11277.36 357
11278.37 400
11279.37 460
11280.37 376
11281.37 425
11282.38 373
11283.38 423
11284.38 394
11285.39 363
11286.39 382
11287.39 416
11288.40 401
11289.40 396
11290.40 410
11291.41 463
11292.41 444
11293.41 454
11294.42 379
11295.42 392
11296.42 390
11297.43 386
11298.43 384
11299.43 419
11300.44 395
11301.44 367
11302.45 398
11303.45 437
11304.45 387
11305.46 412
11306.46 429
11307.47 450
11308.47 424
11309.47 404
11310.48 468
11311.48 469
11312.49 520
11313.49 471
11314.50 488
11315.50 506
11316.50 522
11317.51 495
11318.51 491
11319.52 417
11320.52 407
11321.53 427
11322.53 469
11323.54 410
11324.54 385
11325.55 360
11326.55 393
11327.56 383
11328.56 373
11329.57 382
11330.57 379
11331.58 418
11332.58 348
11333.59 332
11334.59 391
11335.60 409
11336.60 368
11337.61 346
11338.61 331
11339.62 320
11340.63 379
11341.63 333
11342.64 328
11343.64 353
11344.65 334
11345.65 359
11346.66 350
11347.67 337
11348.67 331
11349.68 364
11350.68 374
11351.69 357
11352.70 396
11353.70 399
11354.71 375
11355.71 360
11356.72 349
11357.73 372
11358.73 335
11359.74 389
11360.75 364
11361.75 375
11362.76 378
11363.76 344
11364.77 361
11365.78 375
11366.78 356
11367.79 370
11368.80 341
11369.81 365
11370.81 357
11371.82 346
11372.83 378
11373.83 353
11374.84 379
11375.85 366
11376.85 357
11377.86 361
11378.87 359
11379.88 351
11380.88 356
11381.89 367
11382.90 375
11383.91 392
11384.91 377
11385.92 406
11386.93 397
11387.94 378
11388.94 357
11389.95 363
11390.96 384
11391.97 397
11392.97 367
11393.98 382
11394.99 340
11396.00 331
11397.01 351
11398.01 407
11399.02 383
11400.03 370
11401.04 379
11402.05 425
11403.06 374
11404.06 353
11405.07 296
11406.08 307
11407.09 388
11408.10 370
11409.11 380
11410.12 358
11411.12 369
11412.13 350
11413.14 369
11414.15 364
11415.16 398
11416.17 351
11417.18 361
11418.19 355
11419.19 351
11420.20 353
11421.21 406
11422.22 349
11423.23 330
11424.24 406
11425.25 369
11426.26 407
11427.27 434
11428.28 387
11429.29 352
11430.30 345
11431.31 386
11432.32 420
11433.33 410
11434.34 371
11435.35 411
11436.36 401
11437.36 391
11438.37 378
11439.38 362
11440.39 359
11441.40 414
11442.41 434
11443.42 380
11444.43 373
11445.45 377
11446.46 437
11447.47 354
11448.48 389
11449.49 411
11450.50 452
11451.51 417
11452.52 411
11453.53 388
11454.54 371
11455.55 419
11456.56 389
11457.57 369
11458.58 414
11459.59 372
11460.60 408
11461.61 464
11462.63 408
11463.64 405
11464.65 405
11465.66 390
11466.67 389
11467.68 366
11468.69 384
11469.70 419
11470.71 406
11471.73 438
11472.74 417
11473.75 429
11474.76 441
11475.77 424
11476.78 448
11477.79 436
11478.81 424
11479.82 436
11480.83 455
11481.84 484
11482.85 436
11483.87 421
11484.88 441
11485.89 392
11486.90 385
11487.91 395
11488.93 396
11489.94 451
11490.95 424
11491.96 443
11492.97 429
11493.99 379
11495.00 410
11496.01 431
11497.02 438
11498.04 469
11499.05 480
11500.06 427
11501.07 389
11502.09 427
11503.10 419
11504.11 420
11505.13 474
11506.14 418
11507.15 414
11508.16 435
11509.18 494
11510.19 417
11511.20 392
11512.22 444
11513.23 463
11514.24 522
11515.26 468
11516.27 479
11517.28 465
11518.30 432
11519.31 495
11520.32 444
11521.34 450
11522.35 454
11523.36 483
11524.38 519
11525.39 466
11526.40 458
11527.42 440
11528.43 483
11529.45 454
11530.46 447
11531.47 468
11532.49 468
11533.50 543
11534.52 501
11535.53 483
11536.54 498
11537.56 518
11538.57 458
11539.59 531
11540.60 565
11541.62 493
11542.63 512
11543.65 493
11544.66 516
11545.67 489
11546.69 506
11547.70 586
11548.72 528
11549.73 513
11550.75 492
11551.76 567
11552.78 579
11553.79 551
11554.81 531
11555.82 572
11556.84 570
11557.85 600
11558.87 599
11559.88 599
11560.90 628
11561.91 641
11562.93 664
11563.95 602
11564.96 608
11565.98 614
11566.99 628
11568.01 641
11569.02 641
11570.04 697
11571.05 699
11572.07 677
11573.09 688
11574.10 714
11575.12 687
11576.13 767
11577.15 683
11578.17 692
11579.18 699
11580.20 713
11581.21 738
11582.23 794
11583.25 821
11584.26 874
11585.28 939
11586.30 921
11587.31 912
11588.33 959
11589.35 920
11590.36 1008
11591.38 1043
11592.40 963
11593.41 1035
11594.43 1076
11595.45 1156
11596.46 1059
11597.48 1235
11598.50 1287
11599.51 1457
11600.53 1659
11601.55 1910
11602.56 2027
11603.58 2348
11604.60 2462
11605.62 2412
11606.63 2452
11607.65 2311
11608.67 2124
11609.69 1965
11610.70 1799
11611.72 1604
11612.74 1400
11613.76 1181
11614.77 1154
11615.79 1110
11616.81 988
11617.83 858
11618.84 824
11619.86 838
11620.88 821
11621.90 792
11622.92 777
11623.93 792
11624.95 732
11625.97 702
11626.99 696
11628.01 676
11629.03 678
11630.04 657
11631.06 673
11632.08 694
11633.10 691
11634.12 700
11635.14 685
11636.15 612
11637.17 562
11638.19 621
11639.21 645
11640.23 547
11641.25 591
11642.27 584
11643.29 642
11644.30 554
11645.32 574
11646.34 571
11647.36 557
11648.38 582
11649.40 558
11650.42 472
11651.44 507
11652.46 519
11653.48 500
11654.50 535
11655.52 476
11656.54 476
11657.55 467
11658.57 523
11659.59 475
11660.61 443
11661.63 434
11662.65 515
11663.67 495
11664.69 511
11665.71 508
11666.73 509
11667.75 528
11668.77 549
11669.79 561
11670.81 559
11671.83 502
11672.85 544
11673.87 510
11674.89 506
11675.91 526
11676.93 563
11677.95 570
11678.98 534
11680.00 595
11681.02 584
11682.04 585
11683.06 604
11684.08 605
11685.10 642
11686.12 677
11687.14 610
11688.16 595
11689.18 650
11690.20 545
11691.22 628
11692.25 660
11693.27 642
11694.29 568
11695.31 581
11696.33 662
11697.35 561
11698.37 575
11699.39 649
11700.42 560
11701.44 575
11702.46 588
11703.48 553
11704.50 566
11705.52 580
11706.54 572
11707.57 506
11708.59 538
11709.61 531
11710.63 521
11711.65 503
11712.68 477
11713.70 449
11714.72 530
11715.74 509
11716.76 496
11717.79 523
11718.81 527
11719.83 478
11720.85 479
11721.88 514
11722.90 455
11723.92 471
11724.94 437
11725.97 466
11726.99 453
11728.01 529
11729.03 461
11730.06 479
11731.08 457
11732.10 431
11733.12 459
11734.15 519
11735.17 469
11736.19 407
11737.22 470
11738.24 430
11739.26 448
11740.29 467
11741.31 442
11742.33 409
11743.35 451
11744.38 477
11745.40 485
11746.43 480
11747.45 413
11748.47 451
11749.50 444
11750.52 417
11751.54 413
11752.57 471
11753.59 456
11754.61 454
11755.64 453
11756.66 438
11757.69 433
11758.71 447
11759.73 472
11760.76 425
11761.78 432
11762.81 442
11763.83 398
11764.85 393
11765.88 404
11766.90 434
11767.93 416
11768.95 414
11769.98 428
11771.00 411
11772.02 464
11773.05 477
11774.07 454
11775.10 390
11776.12 477
11777.15 450
11778.17 450
11779.20 434
11780.22 394
11781.25 421
11782.27 444
11783.30 430
11784.32 430
11785.35 406
11786.37 424
11787.40 407
11788.42 446
11789.45 377
11790.47 347
11791.50 400
11792.53 460
11793.55 366
11794.58 321
11795.60 400
11796.63 406
11797.65 382
11798.68 396
11799.70 388
11800.73 429
11801.76 427
11802.78 376
11803.81 453
11804.83 412
11805.86 432
11806.89 439
11807.91 406
11808.94 393
11809.96 389
11810.99 392
11812.02 362
11813.04 417
11814.07 416
11815.10 393
11816.12 399
11817.15 409
11818.18 387
11819.20 366
11820.23 430
11821.26 415
11822.28 373
11823.31 431
11824.34 408
11825.36 446
11826.39 411
11827.42 388
11828.44 381
11829.47 383
11830.50 372
11831.52 412
11832.55 444
11833.58 394
11834.61 389
11835.63 416
11836.66 417
11837.69 422
11838.72 441
11839.74 435
11840.77 396
11841.80 389
11842.83 412
11843.85 396
11844.88 424
11845.91 414
11846.94 407
11847.96 396
11848.99 469
11850.02 423
11851.05 403
11852.08 455
11853.10 469
11854.13 454
11855.16 463
11856.19 464
11857.22 458
11858.25 489
11859.27 459
11860.30 459
11861.33 469
11862.36 422
11863.39 431
11864.42 479
11865.44 554
11866.47 523
11867.50 532
11868.53 515
11869.56 466
11870.59 502
11871.62 477
11872.65 475
11873.68 521
11874.70 454
11875.73 505
11876.76 453
11877.79 509
11878.82 508
11879.85 445
11880.88 539
11881.91 520
11882.94 470
11883.97 533
11885.00 537
11886.03 547
11887.06 566
11888.09 550
11889.11 553
11890.14 562
11891.17 534
11892.20 573
11893.23 578
11894.26 534
11895.29 608
11896.32 608
11897.35 593
11898.38 625
11899.41 612
11900.44 665
11901.47 645
11902.50 681
11903.53 743
11904.56 777
11905.60 736
11906.63 684
11907.66 674
11908.69 666
11909.72 689
11910.75 681
11911.78 652
11912.81 656
11913.84 620
11914.87 617
11915.90 663
11916.93 624
11917.96 669
11918.99 639
11920.02 647
11921.06 652
11922.09 604
11923.12 670
11924.15 637
11925.18 617
11926.21 685
11927.24 733
11928.27 708
11929.31 757
11930.34 839
11931.37 922
11932.40 961
11933.43 985
11934.46 998
11935.49 931
11936.53 963
11937.56 817
11938.59 838
11939.62 773
11940.65 782
11941.69 737
11942.72 701
11943.75 615
11944.78 562
11945.81 555
11946.85 532
11947.88 591
11948.91 564
11949.94 520
11950.97 561
11952.01 550
11953.04 591
11954.07 526
11955.10 511
11956.14 534
11957.17 528
11958.20 515
11959.23 467
11960.27 501
11961.30 530
11962.33 485
11963.37 495
11964.40 528
11965.43 524
11966.46 489
11967.50 477
11968.53 473
11969.56 524
11970.60 564
11971.63 472
11972.66 502
11973.70 486
11974.73 522
11975.76 507
11976.80 526
11977.83 467
11978.86 497
11979.90 466
11980.93 487
11981.96 535
11983.00 512
11984.03 497
11985.07 515
11986.10 545
11987.13 547
11988.17 473
11989.20 479
11990.24 493
11991.27 519
11992.30 573
11993.34 526
11994.37 458
11995.41 502
11996.44 524
11997.48 506
11998.51 510
11999.54 495
12000.58 484
12001.61 506
12002.65 534
12003.68 518
12004.72 502
12005.75 491
12006.79 526
12007.82 526
12008.86 558
12009.89 566
12010.93 494
12011.96 525
12013.00 542
12014.03 492
12015.07 565
12016.10 559
12017.14 593
12018.17 583
12019.21 629
12020.24 639
12021.28 594
12022.31 528
12023.35 597
12024.38 585
12025.42 546
12026.45 538
12027.49 524
12028.53 588
12029.56 617
12030.60 598
12031.63 574
12032.67 624
12033.70 598
12034.74 582
12035.78 537
12036.81 578
12037.85 572
12038.88 549
12039.92 560
12040.96 526
12041.99 574
12043.03 600
12044.07 544
12045.10 522
12046.14 545
12047.18 540
12048.21 585
12049.25 542
12050.28 544
12051.32 585
12052.36 542
12053.39 516
12054.43 496
12055.47 567
12056.51 605
12057.54 608
12058.58 600
12059.62 592
12060.65 596
12061.69 577
12062.73 588
12063.76 580
12064.80 602
12065.84 621
12066.88 563
12067.91 612
12068.95 589
12069.99 598
12071.03 630
12072.06 588
12073.10 607
12074.14 591
12075.18 542
12076.21 617
12077.25 567
12078.29 549
12079.33 590
12080.37 599
12081.40 650
12082.44 626
12083.48 599
12084.52 623
12085.56 653
12086.59 634
12087.63 611
12088.67 593
12089.71 610
12090.75 647
12091.79 634
12092.82 655
12093.86 665
12094.90 671
12095.94 650
12096.98 700
12098.02 629
12099.06 673
12100.09 775
12101.13 799
12102.17 882
12103.21 881
12104.25 848
12105.29 787
12106.33 894
12107.37 837
12108.41 825
12109.45 813
12110.48 744
12111.52 740
12112.56 732
12113.60 638
12114.64 638
12115.68 639
12116.72 566
12117.76 537
12118.80 539
12119.84 537
12120.88 464
12121.92 528
12122.96 515
12124.00 504
12125.04 522
12126.08 480
12127.12 484
12128.16 488
12129.20 497
12130.24 476
12131.28 489
12132.32 500
12133.36 445
12134.40 473
12135.44 475
12136.48 506
12137.52 442
12138.56 434
12139.60 440
12140.64 443
12141.68 494
12142.72 448
12143.76 440
12144.80 464
12145.84 447
12146.88 441
12147.93 421
12148.97 427
12150.01 431
12151.05 460
12152.09 488
12153.13 428
12154.17 421
12155.21 397
12156.25 462
12157.29 435
12158.34 461
12159.38 375
12160.42 395
12161.46 439
12162.50 439
12163.54 406
12164.58 402
12165.63 450
12166.67 413
12167.71 411
12168.75 440
12169.79 440
12170.83 448
12171.88 407
12172.92 416
12173.96 453
12175.00 512
12176.04 459
12177.09 455
12178.13 464
12179.17 408
12180.21 435
12181.25 446
12182.30 424
12183.34 439
12184.38 480
12185.42 447
12186.47 415
12187.51 417
12188.55 449
12189.59 453
12190.64 454
12191.68 430
12192.72 441
12193.77 504
12194.81 469
12195.85 434
12196.89 427
12197.94 423
12198.98 414
12200.02 427
12201.07 374
12202.11 385
12203.15 412
12204.20 436
12205.24 433
12206.28 409
12207.33 425
12208.37 374
12209.41 414
12210.46 414
12211.50 429
12212.54 411
12213.59 406
12214.63 439
12215.67 414
12216.72 370
12217.76 400
12218.81 356
12219.85 456
12220.89 350
12221.94 441
12222.98 476
12224.03 378
12225.07 416
12226.11 432
12227.16 415
12228.20 379
12229.25 377
12230.29 388
12231.33 393
12232.38 430
12233.42 352
12234.47 404
12235.51 426
12236.56 379
12237.60 393
12238.65 359
12239.69 414
12240.74 415
12241.78 413
12242.83 435
12243.87 453
12244.92 419
12245.96 349
12247.01 414
12248.05 385
12249.10 393
12250.14 406
12251.19 369
12252.23 385
12253.28 367
12254.32 358
12255.37 338
12256.41 382
12257.46 385
12258.50 325
12259.55 333
12260.60 337
12261.64 346
12262.69 348
12263.73 335
12264.78 363
12265.82 395
12266.87 356
12267.92 322
12268.96 356
12270.01 400
12271.05 414
12272.10 333
12273.15 297
12274.19 408
12275.24 351
12276.29 335
12277.33 346
12278.38 366
12279.42 343
12280.47 384
12281.52 390
12282.56 359
12283.61 392
12284.66 360
12285.70 386
12286.75 360
12287.80 376
12288.84 369
12289.89 391
12290.94 371
12291.99 355
12293.03 330
12294.08 311
12295.13 327
12296.17 328
12297.22 318
12298.27 343
12299.32 287
12300.36 348
12301.41 363
12302.46 345
12303.51 337
12304.55 321
12305.60 340
12306.65 333
12307.70 300
12308.74 303
12309.79 308
12310.84 336
12311.89 310
12312.93 337
12313.98 301
12315.03 305
12316.08 310
12317.13 346
12318.17 308
12319.22 359
12320.27 340
12321.32 319
12322.37 335
12323.42 348
12324.46 338
12325.51 294
12326.56 307
12327.61 311
12328.66 302
12329.71 320
12330.76 300
12331.80 316
12332.85 315
12333.90 318
12334.95 330
12336.00 311
12337.05 302
12338.10 298
12339.15 300
12340.19 310
12341.24 303
12342.29 350
12343.34 353
12344.39 355
12345.44 353
12346.49 297
12347.54 293
12348.59 346
12349.64 347
12350.69 314
12351.74 278
12352.79 327
12353.84 336
12354.89 377
12355.94 341
12356.99 281
12358.04 327
12359.09 363
12360.14 323
12361.18 290
12362.23 285
12363.28 319
12364.33 334
12365.39 317
12366.44 319
12367.49 317
12368.54 353
12369.59 370
12370.64 377
12371.69 314
12372.74 347
12373.79 361
12374.84 312
12375.89 346
12376.94 327
12377.99 292
12379.04 348
12380.09 364
12381.14 371
12382.19 338
12383.24 363
12384.29 355
12385.35 334
12386.40 336
12387.45 321
12388.50 331
12389.55 318
12390.60 294
12391.65 322
12392.70 310
12393.75 315
12394.81 318
12395.86 341
12396.91 345
12397.96 359
12399.01 331
12400.06 335
12401.12 338
12402.17 328
12403.22 316
12404.27 361
12405.32 374
12406.37 352
12407.43 297
12408.48 355
12409.53 291
12410.58 313
12411.63 384
12412.69 341
12413.74 313
12414.79 333
12415.84 350
12416.90 294
12417.95 313
12419.00 333
12420.05 373
12421.10 376
12422.16 327
12423.21 358
12424.26 370
12425.32 356
12426.37 330
12427.42 360
12428.47 329
12429.53 357
12430.58 353
12431.63 345
12432.68 413
12433.74 413
12434.79 381
12435.84 352
12436.90 330
12437.95 371
12439.00 348
12440.06 323
12441.11 375
12442.16 336
12443.22 339
12444.27 292
12445.32 300
12446.38 329
12447.43 332
12448.48 331
12449.54 355
12450.59 315
12451.65 290
12452.70 307
12453.75 344
12454.81 345
12455.86 395
12456.92 356
12457.97 380
12459.02 386
12460.08 362
12461.13 386
12462.19 426
12463.24 405
12464.29 436
12465.35 393
12466.40 408
12467.46 404
12468.51 382
12469.57 396
12470.62 394
12471.68 455
12472.73 502
12473.79 527
12474.84 520
12475.90 546
12476.95 569
12478.00 651
12479.06 631
12480.11 646
12481.17 613
12482.22 636
12483.28 622
12484.34 553
12485.39 497
12486.45 490
12487.50 497
12488.56 405
12489.61 436
12490.67 437
12491.72 404
12492.78 366
12493.83 385
12494.89 367
12495.94 318
12497.00 341
12498.06 380
12499.11 358
12500.17 381
12501.22 359
12502.28 391
12503.34 366
12504.39 384
12505.45 409
12506.50 357
12507.56 416
12508.62 385
12509.67 370
12510.73 342
12511.79 327
12512.84 346
12513.90 356
12514.95 338
12516.01 357
12517.07 386
12518.12 377
12519.18 343
12520.24 341
12521.29 321
12522.35 361
12523.41 324
12524.46 315
12525.52 320
12526.58 304
12527.64 351
12528.69 340
12529.75 304
12530.81 287
12531.86 396
12532.92 368
12533.98 285
12535.04 312
12536.09 337
12537.15 333
12538.21 292
12539.27 334
12540.32 327
12541.38 317
12542.44 328
12543.50 340
12544.55 358
12545.61 344
12546.67 335
12547.73 365
12548.78 392
12549.84 357
12550.90 305
12551.96 350
12553.02 389
12554.07 353
12555.13 394
12556.19 386
12557.25 423
12558.31 466
12559.37 464
12560.42 372
12561.48 433
12562.54 430
12563.60 420
12564.66 411
12565.72 404
12566.78 387
12567.83 403
12568.89 357
12569.95 353
12571.01 364
12572.07 322
12573.13 349
12574.19 354
12575.25 364
12576.31 346
12577.36 327
12578.42 347
12579.48 344
12580.54 347
12581.60 365
12582.66 296
12583.72 376
12584.78 368
12585.84 378
12586.90 318
12587.96 318
12589.02 343
12590.08 285
12591.14 308
12592.20 366
12593.26 348
12594.32 334
12595.38 316
12596.44 340
12597.50 363
12598.56 347
12599.62 296
12600.68 292
12601.74 311
12602.80 383
12603.86 346
12604.92 348
12605.98 302
12607.04 318
12608.10 323
12609.16 369
12610.22 325
12611.28 296
12612.34 357
12613.40 338
12614.46 300
12615.52 333
12616.58 332
12617.64 365
12618.70 376
12619.76 372
12620.83 341
12621.89 312
12622.95 347
12624.01 304
12625.07 319
12626.13 348
12627.19 353
12628.25 359
12629.31 331
12630.38 292
12631.44 264
12632.50 287
12633.56 280
12634.62 282
12635.68 314
12636.74 301
12637.81 283
12638.87 305
12639.93 291
12640.99 287
12642.05 330
12643.12 314
12644.18 285
12645.24 273
12646.30 302
12647.36 340
12648.43 288
12649.49 327
12650.55 301
12651.61 315
12652.67 346
12653.74 343
12654.80 322
12655.86 309
12656.92 299
12657.99 264
12659.05 315
12660.11 324
12661.17 310
12662.24 276
12663.30 313
12664.36 328
12665.42 299
12666.49 291
12667.55 298
12668.61 277
12669.68 252
12670.74 330
12671.80 295
12672.87 275
12673.93 311
12674.99 330
12676.06 344
12677.12 342
12678.18 348
12679.25 305
12680.31 278
12681.37 308
12682.44 327
12683.50 362
12684.56 328
12685.63 350
12686.69 328
12687.75 311
12688.82 310
12689.88 318
12690.95 316
12692.01 337
12693.07 324
12694.14 338
12695.20 314
12696.27 332
12697.33 355
12698.39 352
12699.46 347
12700.52 355
12701.59 345
12702.65 358
12703.72 315
12704.78 299
12705.84 298
12706.91 333
12707.97 310
12709.04 305
12710.10 314
12711.17 336
12712.23 351
12713.30 334
12714.36 345
12715.43 271
12716.49 316
12717.56 372
12718.62 358
12719.69 333
12720.75 273
12721.82 291
12722.88 310
12723.95 295
12725.01 311
12726.08 280
12727.14 300
12728.21 292
12729.28 344
12730.34 323
12731.41 335
12732.47 321
12733.54 264
12734.60 348
12735.67 320
12736.73 260
12737.80 262
12738.87 300
12739.93 295
12741.00 297
12742.06 318
12743.13 270
12744.20 319
12745.26 364
12746.33 371
12747.40 302
12748.46 328
12749.53 249
12750.59 265
12751.66 316
12752.73 287
12753.79 297
12754.86 311
12755.93 300
12756.99 270
12758.06 300
12759.13 287
12760.19 283
12761.26 286
12762.33 291
12763.39 250
12764.46 270
12765.53 272
12766.60 307
12767.66 290
12768.73 275
12769.80 340
12770.86 335
12771.93 309
12773.00 281
12774.07 300
12775.13 305
12776.20 292
12777.27 290
12778.34 281
12779.40 292
12780.47 263
12781.54 273
12782.61 261
12783.67 277
12784.74 275
12785.81 288
12786.88 291
12787.95 251
12789.01 296
12790.08 268
12791.15 298
12792.22 268
12793.29 313
12794.35 281
12795.42 330
12796.49 298
12797.56 320
12798.63 281
12799.70 272
12800.76 251
12801.83 310
12802.90 314
12803.97 329
12805.04 304
12806.11 251
12807.18 247
12808.25 314
12809.31 341
12810.38 272
12811.45 311
12812.52 277
12813.59 298
12814.66 294
12815.73 250
12816.80 319
12817.87 313
12818.94 308
12820.01 279
12821.07 265
12822.14 282
12823.21 287
12824.28 259
12825.35 252
12826.42 266
12827.49 305
12828.56 302
12829.63 294
12830.70 261
12831.77 245
12832.84 272
12833.91 271
12834.98 287
12836.05 287
12837.12 269
12838.19 288
12839.26 293
12840.33 277
12841.40 266
12842.47 264
12843.54 295
12844.61 331
12845.68 290
12846.75 297
12847.82 315
12848.89 275
12849.96 326
12851.03 295
12852.10 294
12853.18 305
12854.25 307
12855.32 285
12856.39 296
12857.46 268
12858.53 273
12859.60 284
12860.67 253
12861.74 307
12862.81 254
12863.88 293
12864.96 304
12866.03 282
12867.10 244
12868.17 244
12869.24 271
12870.31 251
12871.38 272
12872.46 242
12873.53 261
12874.60 247
12875.67 251
12876.74 313
12877.81 282
12878.88 278
12879.96 295
12881.03 309
12882.10 258
12883.17 221
12884.24 294
12885.32 276
12886.39 279
12887.46 260
12888.53 245
12889.60 241
12890.68 267
12891.75 281
12892.82 260
12893.89 236
12894.97 286
12896.04 240
12897.11 233
12898.18 271
12899.26 283
12900.33 229
12901.40 244
12902.47 270
12903.55 247
12904.62 278
12905.69 270
12906.77 252
12907.84 243
12908.91 272
12909.99 250
12911.06 271
12912.13 258
12913.20 248
12914.28 318
12915.35 282
12916.42 242
12917.50 263
12918.57 237
12919.64 245
12920.72 212
12921.79 244
12922.87 261
12923.94 254
12925.01 270
12926.09 253
12927.16 229
12928.23 248
12929.31 239
12930.38 261
12931.46 252
12932.53 251
12933.60 297
12934.68 309
12935.75 252
12936.83 311
12937.90 274
12938.97 284
12940.05 217
12941.12 239
12942.20 277
12943.27 299
12944.35 305
12945.42 259
12946.50 290
12947.57 243
12948.64 279
12949.72 278
12950.79 262
12951.87 272
12952.94 236
12954.02 258
12955.09 256
12956.17 228
12957.24 256
12958.32 245
12959.39 245
12960.47 252
12961.54 216
12962.62 247
12963.69 289
12964.77 283
12965.85 285
12966.92 221
12968.00 232
12969.07 294
12970.15 256
12971.22 240
12972.30 226
12973.37 240
12974.45 280
12975.53 223
12976.60 248
12977.68 224
12978.75 252
12979.83 217
12980.90 258
12981.98 263
12983.06 248
12984.13 237
12985.21 276
12986.29 269
12987.36 254
12988.44 256
12989.51 233
12990.59 217
12991.67 247
12992.74 273
12993.82 263
12994.90 230
12995.97 251
12997.05 242
12998.13 263
12999.20 269
13000.28 260
13001.36 256
13002.43 218
13003.51 261
13004.59 244
13005.67 248
13006.74 252
13007.82 297
13008.90 296
13009.97 245
13011.05 274
13012.13 256
13013.21 254
13014.28 232
13015.36 268
13016.44 277
13017.52 269
13018.59 271
13019.67 248
13020.75 243
13021.83 249
13022.90 212
13023.98 232
13025.06 242
13026.14 237
13027.22 253
13028.29 278
13029.37 253
13030.45 282
13031.53 274
13032.61 277
13033.68 244
13034.76 298
13035.84 287
13036.92 288
13038.00 263
13039.08 285
13040.15 265
13041.23 292
13042.31 248
13043.39 274
13044.47 286
13045.55 298
13046.63 297
13047.70 275
13048.78 271
13049.86 246
13050.94 289
13052.02 305
13053.10 265
13054.18 261
13055.26 244
13056.34 305
13057.42 264
13058.49 242
13059.57 270
13060.65 291
13061.73 288
13062.81 275
13063.89 290
13064.97 266
13066.05 247
13067.13 233
13068.21 275
13069.29 260
13070.37 315
13071.45 296
13072.53 278
13073.61 270
13074.69 241
13075.77 243
13076.85 258
13077.93 233
13079.01 275
13080.09 303
13081.17 313
13082.25 274
13083.33 259
13084.41 261
13085.49 267
13086.57 310
13087.65 282
13088.73 249
13089.81 238
13090.89 283
13091.97 283
13093.05 272
13094.13 257
13095.21 236
13096.30 254
13097.38 265
13098.46 254
13099.54 240
13100.62 298
13101.70 277
13102.78 269
13103.86 285
13104.94 288
13106.02 314
13107.11 276
13108.19 255
13109.27 248
13110.35 244
13111.43 299
13112.51 285
13113.59 267
13114.68 277
13115.76 255
13116.84 297
13117.92 305
13119.00 281
13120.08 289
13121.17 295
13122.25 282
13123.33 292
13124.41 271
13125.49 280
13126.58 276
13127.66 264
13128.74 277
13129.82 304
13130.90 283
13131.99 276
13133.07 260
13134.15 243
13135.23 281
13136.32 267
13137.40 304
13138.48 285
13139.56 290
13140.65 259
13141.73 236
13142.81 232
13143.89 267
13144.98 272
13146.06 268
13147.14 264
13148.23 236
13149.31 286
13150.39 284
13151.47 264
13152.56 295
13153.64 287
13154.72 263
13155.81 274
13156.89 270
13157.97 256
13159.06 266
13160.14 283
13161.22 277
13162.31 274
13163.39 257
13164.47 311
13165.56 311
13166.64 271
13167.73 307
13168.81 277
13169.89 289
13170.98 296
13172.06 287
13173.14 283
13174.23 288
13175.31 285
13176.40 283
13177.48 301
13178.57 272
13179.65 312
13180.73 297
13181.82 294
13182.90 305
13183.99 242
13185.07 256
13186.16 292
13187.24 275
13188.32 290
13189.41 274
13190.49 355
13191.58 321
13192.66 260
13193.75 285
13194.83 303
13195.92 330
13197.00 336
13198.09 311
13199.17 324
13200.26 347
13201.34 350
13202.43 338
13203.51 324
13204.60 335
13205.68 304
13206.77 307
13207.86 275
13208.94 299
13210.03 316
13211.11 299
13212.20 315
13213.28 301
13214.37 303
13215.45 292
13216.54 361
13217.63 310
13218.71 302
13219.80 315
13220.88 289
13221.97 306
13223.06 330
13224.14 266
13225.23 268
13226.31 304
13227.40 327
13228.49 263
13229.57 296
13230.66 320
13231.74 312
13232.83 316
13233.92 345
13235.00 326
13236.09 320
13237.18 302
13238.26 282
13239.35 327
13240.44 268
13241.52 299
13242.61 298
13243.70 341
13244.78 331
13245.87 342
13246.96 346
13248.05 304
13249.13 323
13250.22 336
13251.31 349
13252.39 328
13253.48 322
13254.57 341
13255.66 364
13256.74 307
13257.83 296
13258.92 296
13260.01 318
13261.09 333
13262.18 374
13263.27 358
13264.36 363
13265.44 377
13266.53 353
13267.62 363
13268.71 358
13269.80 397
13270.88 385
13271.97 408
13273.06 393
13274.15 337
13275.24 345
13276.32 338
13277.41 380
13278.50 352
13279.59 370
13280.68 311
13281.77 317
13282.85 370
13283.94 427
13285.03 392
13286.12 333
13287.21 383
13288.30 397
13289.39 387
13290.48 370
13291.56 381
13292.65 396
13293.74 445
13294.83 431
13295.92 384
13297.01 392
13298.10 390
13299.19 400
13300.28 430
13301.37 382
13302.46 400
13303.54 416
13304.63 388
13305.72 384
13306.81 390
13307.90 436
13308.99 430
13310.08 476
13311.17 455
13312.26 450
13313.35 437
13314.44 420
13315.53 441
13316.62 419
13317.71 454
13318.80 415
13319.89 394
13320.98 391
13322.07 425
13323.16 412
13324.25 410
13325.34 400
13326.43 484
13327.52 446
13328.61 515
13329.70 478
13330.79 438
13331.88 446
13332.97 436
13334.06 458
13335.15 399
13336.24 441
13337.34 432
13338.43 463
13339.52 438
13340.61 448
13341.70 499
13342.79 522
13343.88 464
13344.97 431
13346.06 449
13347.15 490
13348.25 471
13349.34 418
13350.43 412
13351.52 419
13352.61 444
13353.70 448
13354.79 478
13355.88 479
13356.98 495
13358.07 477
13359.16 469
13360.25 535
13361.34 507
13362.43 538
13363.53 499
13364.62 536
13365.71 504
13366.80 515
13367.89 544
13368.99 535
13370.08 573
13371.17 582
13372.26 584
13373.35 548
13374.45 552
13375.54 552
13376.63 511
13377.72 484
13378.82 518
13379.91 478
13381.00 484
13382.09 453
13383.19 426
13384.28 451
13385.37 442
13386.46 462
13387.56 442
13388.65 448
13389.74 417
13390.84 431
13391.93 419
13393.02 406
13394.11 427
13395.21 431
13396.30 400
13397.39 428
13398.49 386
13399.58 399
13400.67 468
13401.77 416
13402.86 414
13403.95 380
13405.05 346
13406.14 412
13407.23 427
13408.33 426
13409.42 434
13410.52 419
13411.61 394
13412.70 407
13413.80 445
13414.89 393
13415.98 421
13417.08 416
13418.17 369
13419.27 395
13420.36 401
13421.45 402
13422.55 395
13423.64 395
13424.74 418
13425.83 368
13426.93 425
13428.02 420
13429.12 441
13430.21 413
13431.30 452
13432.40 420
13433.49 416
13434.59 467
13435.68 466
13436.78 415
13437.87 411
13438.97 399
13440.06 418
13441.16 437
13442.25 411
13443.35 418
13444.44 442
13445.54 458
13446.63 445
13447.73 406
13448.82 442
13449.92 455
13451.01 454
13452.11 430
13453.20 421
13454.30 457
13455.40 451
13456.49 459
13457.59 439
13458.68 444
13459.78 457
13460.87 457
13461.97 463
13463.07 493
13464.16 513
13465.26 529
13466.35 487
13467.45 480
13468.55 542
13469.64 464
13470.74 480
13471.83 453
13472.93 487
13474.03 516
13475.12 525
13476.22 488
13477.32 474
13478.41 527
13479.51 563
13480.61 516
13481.70 456
13482.80 474
13483.90 534
13484.99 527
13486.09 524
13487.19 486
13488.28 474
13489.38 486
13490.48 526
13491.57 536
13492.67 525
13493.77 572
13494.86 579
13495.96 529
13497.06 575
13498.16 577
13499.25 631
13500.35 591
13501.45 626
13502.55 632
13503.64 596
13504.74 613
13505.84 601
13506.94 576
13508.03 591
13509.13 609
13510.23 547
13511.33 589
13512.43 579
13513.52 526
13514.62 517
13515.72 478
13516.82 467
13517.92 454
13519.01 457
13520.11 427
13521.21 415
13522.31 436
13523.41 424
13524.50 437
13525.60 439
13526.70 425
13527.80 421
13528.90 418
13530.00 416
13531.10 420
13532.19 440
13533.29 371
13534.39 376
13535.49 409
13536.59 397
13537.69 418
13538.79 361
13539.89 390
13540.99 375
13542.08 368
13543.18 368
13544.28 379
13545.38 419
13546.48 386
13547.58 391
13548.68 419
13549.78 442
13550.88 382
13551.98 385
13553.08 372
13554.18 400
13555.28 397
13556.38 398
13557.48 385
13558.58 370
13559.68 360
13560.78 354
13561.88 379
13562.98 371
13564.08 392
13565.18 396
13566.28 391
13567.38 361
13568.48 383
13569.58 353
13570.68 401
13571.78 386
13572.88 382
13573.98 357
13575.08 360
13576.18 387
13577.28 399
13578.38 361
13579.48 332
13580.58 349
13581.68 388
13582.78 365
13583.88 354
13584.98 398
13586.08 379
13587.19 407
13588.29 399
13589.39 363
13590.49 407
13591.59 432
13592.69 411
13593.79 384
13594.89 344
13595.99 393
13597.10 421
13598.20 386
13599.30 362
13600.40 404
13601.50 396
13602.60 369
13603.70 333
13604.81 414
13605.91 415
13607.01 391
13608.11 374
13609.21 337
13610.31 341
13611.42 368
13612.52 435
13613.62 455
13614.72 382
13615.82 362
13616.93 349
13618.03 378
13619.13 396
13620.23 380
13621.34 362
13622.44 397
13623.54 411
13624.64 366
13625.75 381
13626.85 382
13627.95 423
13629.05 409
13630.16 410
13631.26 445
13632.36 415
13633.46 415
13634.57 399
13635.67 412
13636.77 403
13637.88 412
13638.98 361
13640.08 355
13641.18 397
13642.29 386
13643.39 370
13644.49 432
13645.60 377
13646.70 375
13647.80 354
13648.91 391
13650.01 397
13651.11 392
13652.22 407
13653.32 412
13654.43 413
13655.53 384
13656.63 391
13657.74 382
13658.84 372
13659.94 360
13661.05 391
13662.15 382
13663.26 384
13664.36 385
13665.46 389
13666.57 389
13667.67 373
13668.78 401
13669.88 371
13670.99 419
13672.09 408
13673.19 400
13674.30 378
13675.40 350
13676.51 399
13677.61 348
13678.72 361
13679.82 360
13680.93 382
13682.03 394
13683.14 413
13684.24 407
13685.35 409
13686.45 404
13687.56 381
13688.66 395
13689.77 404
13690.87 359
13691.98 332
13693.08 360
13694.19 386
13695.29 372
13696.40 436
13697.50 399
13698.61 419
13699.71 427
13700.82 368
13701.92 367
13703.03 383
13704.14 431
13705.24 428
13706.35 425
13707.45 407
13708.56 379
13709.66 394
13710.77 421
13711.88 398
13712.98 415
13714.09 448
13715.19 455
13716.30 410
13717.41 455
13718.51 433
13719.62 457
13720.73 463
13721.83 470
13722.94 500
13724.04 503
13725.15 417
13726.26 484
13727.36 533
13728.47 532
13729.58 494
13730.68 516
13731.79 530
13732.90 508
13734.00 475
13735.11 477
13736.22 492
13737.33 465
13738.43 480
13739.54 516
13740.65 522
13741.75 464
13742.86 495
13743.97 507
13745.08 569
13746.18 524
13747.29 526
13748.40 538
13749.51 533
13750.61 486
13751.72 490
13752.83 553
13753.94 564
13755.04 598
13756.15 545
13757.26 506
13758.37 580
13759.47 600
13760.58 616
13761.69 629
13762.80 640
13763.91 612
13765.01 685
13766.12 682
13767.23 752
13768.34 712
13769.45 739
13770.56 848
13771.66 870
13772.77 854
13773.88 921
13774.99 958
13776.10 1005
13777.21 924
13778.32 979
13779.42 920
13780.53 872
13781.64 841
13782.75 802
13783.86 786
13784.97 705
13786.08 705
13787.19 651
13788.30 641
13789.40 593
13790.51 604
13791.62 539
13792.73 540
13793.84 519
13794.95 525
13796.06 506
13797.17 488
13798.28 506
13799.39 506
13800.50 506
13801.61 442
13802.72 466
13803.83 453
13804.94 482
13806.05 503
13807.16 463
13808.27 456
13809.38 456
13810.49 439
13811.60 469
13812.71 480
13813.82 449
13814.93 432
13816.04 402
13817.15 405
13818.26 448
13819.37 412
13820.48 373
13821.59 374
13822.70 434
13823.81 399
13824.92 430
13826.03 398
13827.14 412
13828.25 444
13829.36 387
13830.47 381
13831.58 389
13832.69 389
13833.81 420
13834.92 417
13836.03 431
13837.14 421
13838.25 421
13839.36 413
13840.47 395
13841.58 420
13842.69 401
13843.81 387
13844.92 380
13846.03 386
13847.14 392
13848.25 347
13849.36 369
13850.47 380
13851.59 370
13852.70 377
13853.81 374
13854.92 416
13856.03 374
13857.14 388
13858.26 405
13859.37 438
13860.48 429
13861.59 445
13862.70 463
13863.82 405
13864.93 394
13866.04 417
13867.15 427
13868.26 409
13869.38 408
13870.49 410
13871.60 405
13872.71 441
13873.83 419
13874.94 400
13876.05 414
13877.16 441
13878.28 448
13879.39 404
13880.50 407
13881.62 382
13882.73 390
13883.84 400
13884.95 439
13886.07 439
13887.18 435
13888.29 425
13889.41 432
13890.52 457
13891.63 471
13892.75 448
13893.86 426
13894.97 453
13896.09 449
13897.20 476
13898.31 436
13899.43 437
13900.54 444
13901.65 389
13902.77 477
13903.88 490
13904.99 433
13906.11 428
13907.22 388
13908.34 382
13909.45 452
13910.56 424
13911.68 383
13912.79 390
13913.91 371
13915.02 415
13916.13 394
13917.25 407
13918.36 374
13919.48 353
13920.59 412
13921.71 388
13922.82 385
13923.94 369
13925.05 344
13926.16 311
13927.28 341
13928.39 378
13929.51 379
13930.62 411
13931.74 420
13932.85 352
13933.97 392
13935.08 386
13936.20 377
13937.31 399
13938.43 346
13939.54 357
13940.66 397
13941.77 403
13942.89 370
13944.00 360
13945.12 417
13946.23 408
13947.35 357
13948.47 358
13949.58 346
13950.70 351
13951.81 351
13952.93 331
13954.04 389
13955.16 358
13956.28 372
13957.39 376
13958.51 342
13959.62 327
13960.74 380
13961.85 377
13962.97 335
13964.09 361
13965.20 356
13966.32 351
13967.44 369
13968.55 347
13969.67 348
13970.78 373
13971.90 385
13973.02 357
13974.13 335
13975.25 359
13976.37 302
13977.48 311
13978.60 356
13979.72 330
13980.83 318
13981.95 346
13983.07 333
13984.18 333
13985.30 335
13986.42 315
13987.54 366
13988.65 368
13989.77 351
13990.89 328
13992.00 299
13993.12 319
13994.24 335
13995.36 378
13996.47 358
13997.59 365
13998.71 363
13999.83 344
14000.94 343
14002.06 324
14003.18 338
14004.30 402
14005.41 348
14006.53 312
14007.65 367
14008.77 332
14009.89 317
14011.00 350
14012.12 322
14013.24 362
14014.36 324
14015.48 338
14016.60 343
14017.71 397
14018.83 373
14019.95 354
14021.07 370
14022.19 345
14023.31 358
14024.42 347
14025.54 333
14026.66 299
14027.78 346
14028.90 374
14030.02 337
14031.14 337
14032.25 346
14033.37 356
14034.49 311
14035.61 320
14036.73 289
14037.85 345
14038.97 337
14040.09 324
14041.21 346
14042.33 341
14043.45 379
14044.57 353
14045.68 356
14046.80 352
14047.92 407
14049.04 378
14050.16 336
14051.28 351
14052.40 355
14053.52 375
14054.64 382
14055.76 389
14056.88 369
14058.00 365
14059.12 435
14060.24 384
14061.36 367
14062.48 378
14063.60 430
14064.72 436
14065.84 401
14066.96 378
14068.08 373
14069.20 384
14070.32 367
14071.44 358
14072.56 367
14073.68 401
14074.80 450
14075.92 448
14077.05 410
14078.17 460
14079.29 481
14080.41 492
14081.53 477
14082.65 522
14083.77 509
14084.89 489
14086.01 514
14087.13 501
14088.25 506
14089.38 470
14090.50 535
14091.62 549
14092.74 535
14093.86 545
14094.98 578
14096.10 531
14097.22 535
14098.35 549
14099.47 567
14100.59 635
14101.71 653
14102.83 599
14103.95 582
14105.08 540
14106.20 592
14107.32 592
14108.44 518
14109.56 488
14110.69 427
14111.81 438
14112.93 464
14114.05 442
14115.17 455
14116.30 452
14117.42 440
14118.54 381
14119.66 393
14120.79 375
14121.91 430
14123.03 415
14124.15 357
14125.28 391
14126.40 348
14127.52 371
14128.64 356
14129.77 329
14130.89 377
14132.01 380
14133.13 331
14134.26 312
14135.38 333
14136.50 375
14137.63 372
14138.75 379
14139.87 372
14141.00 363
14142.12 382
14143.24 357
14144.37 346
14145.49 319
14146.61 347
14147.74 300
14148.86 306
14149.98 342
14151.11 362
14152.23 331
14153.35 305
14154.48 331
14155.60 380
14156.72 310
14157.85 301
14158.97 318
14160.10 368
14161.22 354
14162.34 369
14163.47 321
14164.59 327
14165.72 341
14166.84 319
14167.97 335
14169.09 317
14170.21 324
14171.34 343
14172.46 332
14173.59 335
14174.71 348
14175.84 334
14176.96 313
14178.09 322
14179.21 322
14180.34 329
14181.46 340
14182.58 314
14183.71 277
14184.83 290
14185.96 311
14187.08 287
14188.21 314
14189.33 347
14190.46 311
14191.59 309
14192.71 344
14193.84 272
14194.96 317
14196.09 318
14197.21 319
14198.34 330
14199.46 320
14200.59 372
14201.71 321
14202.84 330
14203.97 327
14205.09 265
14206.22 262
14207.34 310
14208.47 327
14209.59 283
14210.72 329
14211.85 310
14212.97 329
14214.10 276
14215.22 282
14216.35 312
14217.48 335
14218.60 337
14219.73 315
14220.86 305
14221.98 314
14223.11 329
14224.24 314
14225.36 314
14226.49 323
14227.62 312
14228.74 287
14229.87 253
14231.00 267
14232.12 326
14233.25 300
14234.38 300
14235.50 329
14236.63 311
14237.76 333
14238.88 301
14240.01 284
14241.14 254
14242.27 296
14243.39 321
14244.52 300
14245.65 273
14246.77 268
14247.90 236
14249.03 252
14250.16 257
14251.28 278
14252.41 263
14253.54 246
14254.67 235
14255.80 278
14256.92 319
14258.05 332
14259.18 225
14260.31 272
14261.43 289
14262.56 263
14263.69 274
14264.82 255
14265.95 282
14267.08 275
14268.20 254
14269.33 249
14270.46 268
14271.59 267
14272.72 287
14273.85 288
14274.97 281
14276.10 259
14277.23 246
14278.36 262
14279.49 274
14280.62 252
14281.75 229
14282.87 265
14284.00 264
14285.13 293
14286.26 289
14287.39 305
14288.52 309
14289.65 250
14290.78 294
14291.91 284
14293.04 260
14294.17 258
14295.29 238
14296.42 260
14297.55 280
14298.68 254
14299.81 262
14300.94 281
14302.07 264
14303.20 289
14304.33 242
14305.46 253
14306.59 231
14307.72 244
14308.85 231
14309.98 246
14311.11 260
14312.24 252
14313.37 248
14314.50 231
14315.63 247
14316.76 231
14317.89 242
14319.02 294
14320.15 235
14321.28 236
14322.41 269
14323.54 289
14324.67 223
14325.80 209
14326.93 256
14328.06 254
14329.20 248
14330.33 226
14331.46 220
14332.59 235
14333.72 246
14334.85 232
14335.98 236
14337.11 241
14338.24 231
14339.37 242
14340.50 258
14341.64 230
14342.77 245
14343.90 249
14345.03 237
14346.16 233
14347.29 213
14348.42 238
14349.55 229
14350.69 235
14351.82 217
14352.95 198
14354.08 205
14355.21 204
14356.34 212
14357.48 199
14358.61 202
14359.74 232
14360.87 224
14362.00 232
14363.14 258
14364.27 226
14365.40 254
14366.53 212
14367.66 219
14368.80 225
14369.93 217
14371.06 248
14372.19 230
14373.33 220
14374.46 248
14375.59 238
14376.72 224
14377.86 236
14378.99 238
14380.12 217
14381.25 255
14382.39 223
14383.52 247
14384.65 250
14385.78 220
14386.92 269
14388.05 246
14389.18 243
14390.32 261
14391.45 251
14392.58 259
14393.72 225
14394.85 236
14395.98 213
14397.12 221
14398.25 238
14399.38 249
14400.52 253
14401.65 240
14402.78 237
14403.92 253
14405.05 215
14406.18 213
14407.32 249
14408.45 228
14409.59 206
14410.72 211
14411.85 237
14412.99 263
14414.12 204
14415.26 225
14416.39 214
14417.52 249
14418.66 259
14419.79 247
14420.93 245
14422.06 257
14423.20 248
14424.33 242
14425.46 224
14426.60 235
14427.73 269
14428.87 270
14430.00 235
14431.14 223
14432.27 223
14433.41 245
14434.54 243
14435.68 247
14436.81 254
14437.95 262
14439.08 255
14440.22 240
14441.35 248
14442.49 267
14443.62 250
14444.76 239
14445.89 220
14447.03 213
14448.16 266
14449.30 224
14450.43 233
14451.57 265
14452.70 241
14453.84 269
14454.98 242
14456.11 214
14457.25 205
14458.38 244
14459.52 246
14460.65 253
14461.79 248
14462.93 223
14464.06 260
14465.20 220
14466.33 222
14467.47 267
14468.61 234
14469.74 280
14470.88 226
14472.02 212
14473.15 274
14474.29 266
14475.42 251
14476.56 232
14477.70 261
14478.83 264
14479.97 263
14481.11 233
14482.24 239
14483.38 271
14484.52 251
14485.65 243
14486.79 270
14487.93 263
14489.07 279
14490.20 224
14491.34 246
14492.48 248
14493.61 229
14494.75 266
14495.89 279
14497.03 264
14498.16 273
14499.30 267
14500.44 278
14501.57 295
14502.71 270
14503.85 246
14504.99 263
14506.13 273
14507.26 279
14508.40 249
14509.54 276
14510.68 256
14511.81 305
14512.95 276
14514.09 338
14515.23 332
14516.37 280
14517.50 303
14518.64 322
14519.78 306
14520.92 295
14522.06 330
14523.20 320
14524.33 307
14525.47 299
14526.61 333
14527.75 320
14528.89 363
14530.03 299
14531.16 331
14532.30 288
14533.44 301
14534.58 287
14535.72 323
14536.86 323
14538.00 294
14539.14 295
14540.28 286
14541.41 272
14542.55 274
14543.69 235
14544.83 269
14545.97 307
14547.11 283
14548.25 289
14549.39 258
14550.53 279
14551.67 279
14552.81 279
14553.95 239
14555.09 257
14556.23 248
14557.37 241
14558.50 270
14559.64 274
14560.78 303
14561.92 276
14563.06 263
14564.20 276
14565.34 285
14566.48 292
14567.62 286
14568.76 308
14569.90 275
14571.04 260
14572.18 285
14573.32 301
14574.47 293
14575.61 345
14576.75 294
14577.89 270
14579.03 273
14580.17 271
14581.31 298
14582.45 302
14583.59 292
14584.73 278
14585.87 283
14587.01 291
14588.15 283
14589.29 284
14590.43 290
14591.58 308
14592.72 314
14593.86 305
14595.00 331
14596.14 364
14597.28 321
14598.42 364
14599.56 361
14600.70 325
14601.85 303
14602.99 306
14604.13 370
14605.27 292
14606.41 314
14607.55 311
14608.70 359
14609.84 354
14610.98 345
14612.12 332
14613.26 364
14614.40 331
14615.55 349
14616.69 368
14617.83 353
14618.97 358
14620.11 345
14621.26 340
14622.40 330
14623.54 341
14624.68 341
14625.83 367
14626.97 381
14628.11 354
14629.25 415
14630.40 411
14631.54 439
14632.68 460
14633.82 442
14634.97 425
14636.11 438
14637.25 504
14638.39 482
14639.54 434
14640.68 460
14641.82 476
14642.97 463
14644.11 443
14645.25 391
14646.40 380
14647.54 372
14648.68 373
14649.83 342
14650.97 324
14652.11 320
14653.26 347
14654.40 289
14655.54 299
14656.69 314
14657.83 312
14658.97 314
14660.12 286
14661.26 284
14662.40 281
14663.55 295
14664.69 306
14665.84 294
14666.98 286
14668.12 276
14669.27 287
14670.41 257
14671.56 234
14672.70 277
14673.84 279
14674.99 287
14676.13 245
14677.28 279
14678.42 269
14679.57 247
14680.71 289
14681.86 269
14683.00 269
14684.14 257
14685.29 232
14686.43 245
14687.58 270
14688.72 272
14689.87 292
14691.01 269
14692.16 275
14693.30 233
14694.45 271
14695.59 250
14696.74 227
14697.88 211
14699.03 234
14700.17 234
14701.32 238
14702.46 281
14703.61 245
14704.75 271
14705.90 288
14707.05 283
14708.19 282
14709.34 279
14710.48 246
14711.63 228
14712.77 230
14713.92 213
14715.07 231
14716.21 271
14717.36 252
14718.50 262
14719.65 256
14720.80 232
14721.94 237
14723.09 238
14724.23 243
14725.38 219
14726.53 195
14727.67 218
14728.82 246
14729.97 243
14731.11 248
14732.26 230
14733.41 246
14734.55 258
14735.70 229
14736.84 238
14737.99 237
14739.14 219
14740.29 240
14741.43 230
14742.58 247
14743.73 246
14744.87 219
14746.02 252
14747.17 219
14748.31 224
14749.46 236
14750.61 214
14751.76 211
14752.90 247
14754.05 223
14755.20 258
14756.35 223
14757.49 256
14758.64 239
14759.79 186
14760.94 256
14762.08 245
14763.23 248
14764.38 256
14765.53 185
14766.67 194
14767.82 196
14768.97 209
14770.12 206
14771.27 197
14772.41 214
14773.56 198
14774.71 206
14775.86 222
14777.01 228
14778.15 214
14779.30 220
14780.45 181
14781.60 216
14782.75 214
14783.90 227
14785.05 215
14786.19 210
14787.34 224
14788.49 215
14789.64 219
14790.79 193
14791.94 174
14793.09 201
14794.24 226
14795.38 178
14796.53 196
14797.68 252
14798.83 204
14799.98 222
14801.13 206
14802.28 188
14803.43 187
14804.58 201
14805.73 232
14806.88 188
14808.03 209
14809.18 218
14810.33 212
14811.47 196
14812.62 205
14813.77 205
14814.92 198
14816.07 178
14817.22 185
14818.37 185
14819.52 185
14820.67 202
14821.82 212
14822.97 188
14824.12 178
14825.27 208
14826.42 227
14827.57 179
14828.72 157
14829.87 174
14831.02 181
14832.17 151
14833.33 183
14834.48 223
14835.63 213
14836.78 192
14837.93 181
14839.08 191
14840.23 210
14841.38 234
14842.53 207
14843.68 195
14844.83 231
14845.98 202
14847.13 178
14848.28 190
14849.44 179
14850.59 194
14851.74 212
14852.89 223
14854.04 172
14855.19 177
14856.34 165
14857.49 172
14858.65 167
14859.80 141
14860.95 171
14862.10 195
14863.25 197
14864.40 187
14865.56 172
14866.71 193
14867.86 192
14869.01 181
14870.16 223
14871.31 197
14872.47 187
14873.62 207
14874.77 199
14875.92 177
14877.07 185
14878.23 189
14879.38 188
14880.53 177
14881.68 206
14882.84 176
14883.99 157
14885.14 157
14886.29 172
14887.45 194
14888.60 197
14889.75 185
14890.90 198
14892.06 180
14893.21 167
14894.36 180
14895.52 183
14896.67 194
14897.82 217
14898.97 181
14900.13 190
14901.28 210
14902.43 176
14903.59 232
14904.74 228
14905.89 203
14907.05 215
14908.20 178
14909.35 181
14910.51 168
14911.66 204
14912.81 190
14913.97 204
14915.12 226
14916.27 195
14917.43 182
14918.58 189
14919.74 181
14920.89 164
14922.04 186
14923.20 147
14924.35 169
14925.50 175
14926.66 162
14927.81 180
14928.97 177
14930.12 166
14931.28 150
14932.43 159
14933.58 202
14934.74 211
14935.89 203
14937.05 199
14938.20 187
14939.36 169
14940.51 174
14941.67 202
14942.82 202
14943.98 195
14945.13 207
14946.28 214
14947.44 185
14948.59 175
14949.75 184
14950.90 205
14952.06 163
14953.21 153
14954.37 186
14955.52 194
14956.68 187
14957.84 177
14958.99 205
14960.15 228
14961.30 209
14962.46 209
14963.61 221
14964.77 226
14965.92 232
14967.08 206
14968.23 174
14969.39 182
14970.55 214
14971.70 196
14972.86 235
14974.01 228
14975.17 245
14976.33 248
14977.48 252
14978.64 215
14979.79 182
14980.95 212
14982.11 177
14983.26 190
14984.42 208
14985.58 202
14986.73 194
14987.89 171
14989.04 189
14990.20 187
14991.36 162
14992.51 194
14993.67 197
14994.83 220
14995.98 225
14997.14 188
14998.30 192
14999.45 189
15000.61 184
15001.77 204
15002.93 178
15004.08 192
15005.24 202
15006.40 201
15007.55 200
15008.71 191
15009.87 193
15011.03 183
15012.18 190
15013.34 212
15014.50 201
15015.66 228
15016.81 200
15017.97 170
15019.13 166
15020.29 183
15021.44 187
15022.60 167
15023.76 160
15024.92 170
15026.08 169
15027.23 195
15028.39 200
15029.55 190
15030.71 181
15031.87 178
15033.02 195
15034.18 214
15035.34 177
15036.50 165
15037.66 152
15038.81 169
15039.97 193
15041.13 193
15042.29 156
15043.45 195
15044.61 197
15045.77 185
15046.93 169
15048.08 165
15049.24 174
15050.40 157
15051.56 183
15052.72 191
15053.88 183
15055.04 157
15056.20 186
15057.36 208
15058.51 189
15059.67 166
15060.83 170
15061.99 159
15063.15 147
15064.31 144
15065.47 177
15066.63 187
15067.79 175
15068.95 198
15070.11 172
15071.27 177
15072.43 182
15073.59 174
15074.75 169
15075.91 197
15077.07 164
15078.23 189
15079.39 205
15080.55 191
15081.71 184
15082.87 192
15084.03 166
15085.19 174
15086.35 177
15087.51 189
15088.67 169
15089.83 182
15090.99 156
15092.15 197
15093.31 186
15094.47 179
15095.63 161
15096.79 195
15097.95 193
15099.11 197
15100.27 166
15101.43 173
15102.60 168
15103.76 196
15104.92 190
15106.08 138
15107.24 171
15108.40 162
15109.56 179
15110.72 201
15111.88 190
15113.05 187
15114.21 173
15115.37 192
15116.53 187
15117.69 154
15118.85 176
15120.01 176
15121.18 175
15122.34 184
15123.50 181
15124.66 183
15125.82 190
15126.98 155
15128.15 166
15129.31 223
15130.47 213
15131.63 205
15132.79 171
15133.96 154
15135.12 160
15136.28 147
15137.44 161
15138.60 180
15139.77 157
15140.93 154
15142.09 156
15143.25 169
15144.42 168
15145.58 189
15146.74 156
15147.90 165
15149.07 170
15150.23 150
15151.39 155
15152.55 173
15153.72 195
15154.88 167
15156.04 169
15157.21 164
15158.37 193
15159.53 191
15160.70 171
15161.86 169
15163.02 184
15164.19 165
15165.35 243
15166.51 253
15167.68 212
15168.84 178
15170.00 190
15171.17 200
15172.33 216
15173.49 226
15174.66 195
15175.82 183
15176.98 180
15178.15 202
15179.31 179
15180.48 186
15181.64 161
15182.80 162
15183.97 166
15185.13 187
15186.30 219
15187.46 162
15188.62 180
15189.79 188
15190.95 224
15192.12 207
15193.28 207
15194.44 234
15195.61 234
15196.77 190
15197.94 198
15199.10 201
15200.27 213
15201.43 202
15202.60 208
15203.76 176
15204.93 201
15206.09 221
15207.26 190
15208.42 214
15209.59 213
15210.75 186
15211.92 179
15213.08 199
15214.25 189
15215.41 201
15216.58 223
15217.74 216
15218.91 196
15220.07 207
15221.24 183
15222.40 188
15223.57 230
15224.73 195
15225.90 225
15227.07 236
15228.23 266
15229.40 248
15230.56 216
15231.73 179
15232.89 233
15234.06 220
15235.23 214
15236.39 231
15237.56 231
15238.73 228
15239.89 204
15241.06 219
15242.22 181
15243.39 202
15244.56 224
15245.72 224
15246.89 197
15248.06 214
15249.22 224
15250.39 219
15251.55 188
15252.72 164
15253.89 164
15255.06 201
15256.22 233
15257.39 227
15258.56 184
15259.72 165
15260.89 163
15262.06 164
15263.22 180
15264.39 199
15265.56 167
15266.72 180
15267.89 200
15269.06 191
15270.23 181
15271.39 198
15272.56 218
15273.73 194
15274.90 188
15276.06 204
15277.23 167
15278.40 173
15279.57 158
15280.73 179
15281.90 176
15283.07 162
15284.24 171
15285.41 160
15286.57 180
15287.74 167
15288.91 175
15290.08 171
15291.25 191
15292.41 191
15293.58 192
15294.75 182
15295.92 200
15297.09 187
15298.26 176
15299.42 194
15300.59 178
15301.76 151
15302.93 166
15304.10 183
15305.27 185
15306.44 165
15307.60 179
15308.77 170
15309.94 173
15311.11 176
15312.28 189
15313.45 182
15314.62 175
15315.79 184
15316.96 215
15318.12 212
15319.29 172
15320.46 173
15321.63 185
15322.80 160
15323.97 170
15325.14 194
15326.31 169
15327.48 165
15328.65 166
15329.82 148
15330.99 179
15332.16 182
15333.33 169
15334.50 172
15335.67 163
15336.84 178
15338.01 152
15339.18 174
15340.35 213
15341.52 203
15342.69 173
15343.86 165
15345.03 164
15346.20 164
15347.37 183
15348.54 210
15349.71 176
15350.88 212
15352.05 184
15353.22 152
15354.39 189
15355.56 215
15356.73 169
15357.90 153
15359.07 191
15360.24 198
15361.41 183
15362.58 169
15363.76 188
15364.93 156
15366.10 192
15367.27 172
15368.44 197
15369.61 185
15370.78 175
15371.95 207
15373.12 184
15374.30 181
15375.47 160
15376.64 205
15377.81 222
15378.98 177
15380.15 191
15381.32 165
15382.50 154
15383.67 195
15384.84 196
15386.01 173
15387.18 171
15388.35 193
15389.53 181
15390.70 202
15391.87 200
15393.04 196
15394.21 204
15395.39 200
15396.56 228
15397.73 185
15398.90 197
15400.08 208
15401.25 225
15402.42 222
15403.59 217
15404.76 208
15405.94 215
15407.11 218
15408.28 173
15409.45 147
15410.63 186
15411.80 218
15412.97 176
15414.15 201
15415.32 177
15416.49 198
15417.66 196
15418.84 175
15420.01 173
15421.18 179
15422.36 206
15423.53 189
15424.70 177
15425.88 193
15427.05 160
15428.22 167
15429.40 145
15430.57 160
15431.74 157
15432.92 179
15434.09 212
15435.26 207
15436.44 189
15437.61 189
15438.79 193
15439.96 179
15441.13 188
15442.31 165
15443.48 167
15444.65 176
15445.83 170
15447.00 168
15448.18 158
15449.35 175
15450.53 140
15451.70 166
15452.87 139
15454.05 172
15455.22 224
15456.40 175
15457.57 187
15458.75 174
15459.92 189
15461.09 193
15462.27 186
15463.44 161
15464.62 154
15465.79 185
15466.97 191
15468.14 168
15469.32 167
15470.49 192
15471.67 187
15472.84 152
15474.02 163
15475.19 190
15476.37 219
15477.54 205
15478.72 159
15479.89 177
15481.07 169
15482.25 187
15483.42 204
15484.60 201
15485.77 210
15486.95 179
15488.12 212
15489.30 226
15490.47 180
15491.65 202
15492.83 166
15494.00 199
15495.18 170
15496.35 167
15497.53 189
15498.71 182
15499.88 198
15501.06 203
15502.23 201
15503.41 180
15504.59 178
15505.76 172
15506.94 173
15508.12 182
15509.29 207
15510.47 176
15511.64 163
15512.82 177
15514.00 154
15515.17 175
15516.35 181
15517.53 186
15518.70 174
15519.88 192
15521.06 179
15522.24 194
15523.41 181
15524.59 177
15525.77 168
15526.94 150
15528.12 176
15529.30 183
15530.48 172
15531.65 182
15532.83 206
15534.01 186
15535.18 176
15536.36 170
15537.54 183
15538.72 183
15539.89 180
15541.07 213
15542.25 208
15543.43 182
15544.61 176
15545.78 198
15546.96 203
15548.14 190
15549.32 209
15550.50 198
15551.67 178
15552.85 162
15554.03 161
15555.21 152
15556.39 199
15557.56 168
15558.74 179
15559.92 179
15561.10 183
15562.28 203
15563.46 172
15564.63 206
15565.81 204
15566.99 212
15568.17 188
15569.35 194
15570.53 178
15571.71 193
15572.89 174
15574.06 180
15575.24 197
15576.42 187
15577.60 207
15578.78 189
15579.96 164
15581.14 191
15582.32 208
15583.50 194
15584.68 194
15585.86 216
15587.04 228
15588.21 203
15589.39 228
15590.57 213
15591.75 185
15592.93 211
15594.11 228
15595.29 191
15596.47 200
15597.65 188
15598.83 194
15600.01 202
15601.19 221
15602.37 225
15603.55 193
15604.73 221
15605.91 219
15607.09 248
15608.27 225
15609.45 253
15610.63 262
15611.81 237
15612.99 228
15614.17 188
15615.35 264
15616.53 251
15617.71 235
15618.90 262
15620.08 236
15621.26 271
15622.44 255
15623.62 236
15624.80 224
15625.98 214
15627.16 236
15628.34 238
15629.52 228
15630.70 236
15631.89 260
15633.07 233
15634.25 244
15635.43 279
15636.61 249
15637.79 265
15638.97 250
15640.15 251
15641.34 228
15642.52 247
15643.70 266
15644.88 272
15646.06 246
15647.24 234
15648.42 251
15649.61 251
15650.79 252
15651.97 259
15653.15 289
15654.33 292
15655.52 295
15656.70 294
15657.88 274
15659.06 275
15660.24 260
15661.43 274
15662.61 254
15663.79 286
15664.97 320
15666.16 290
15667.34 276
15668.52 289
15669.70 263
15670.89 271
15672.07 276
15673.25 261
15674.43 278
15675.62 277
15676.80 277
15677.98 285
15679.17 255
15680.35 293
15681.53 268
15682.71 243
15683.90 259
15685.08 255
15686.26 282
15687.45 293
15688.63 281
15689.81 221
15691.00 252
15692.18 239
15693.36 264
15694.55 252
15695.73 257
15696.91 247
15698.10 251
15699.28 283
15700.46 291
15701.65 292
15702.83 293
15704.02 286
15705.20 276
15706.38 275
15707.57 278
15708.75 288
15709.94 286
15711.12 288
15712.30 288
15713.49 300
15714.67 324
15715.86 332
15717.04 314
15718.23 368
15719.41 307
15720.59 296
15721.78 282
15722.96 279
15724.15 295
15725.33 253
15726.52 251
15727.70 282
15728.89 270
15730.07 263
15731.26 253
15732.44 248
15733.63 250
15734.81 265
15736.00 282
15737.18 290
15738.37 287
15739.55 265
15740.74 246
15741.92 281
15743.11 297
15744.29 309
15745.48 315
15746.66 283
15747.85 282
15749.03 262
15750.22 278
15751.41 276
15752.59 303
15753.78 297
15754.96 274
15756.15 301
15757.33 319
15758.52 338
15759.71 356
15760.89 334
15762.08 320
15763.26 329
15764.45 306
15765.64 262
15766.82 288
15768.01 264
15769.19 259
15770.38 275
15771.57 264
15772.75 290
15773.94 254
15775.13 284
15776.31 316
15777.50 294
15778.69 284
15779.87 279
15781.06 286
15782.25 272
15783.43 243
15784.62 252
15785.81 269
15786.99 276
15788.18 284
15789.37 292
15790.56 279
15791.74 248
15792.93 218
15794.12 241
15795.30 257
15796.49 214
15797.68 257
15798.87 281
15800.05 276
15801.24 231
15802.43 213
15803.62 229
15804.80 224
15805.99 212
15807.18 269
15808.37 242
15809.55 262
15810.74 208
15811.93 209
15813.12 209
15814.31 190
15815.49 218
15816.68 236
15817.87 235
15819.06 226
15820.25 225
15821.44 221
15822.62 215
15823.81 232
15825.00 256
15826.19 205
15827.38 229
15828.57 232
15829.75 244
15830.94 228
15832.13 199
15833.32 210
15834.51 204
15835.70 241
15836.89 207
15838.08 212
15839.26 222
15840.45 235
15841.64 224
15842.83 229
15844.02 219
15845.21 251
15846.40 237
15847.59 207
15848.78 215
15849.97 242
15851.16 241
15852.35 242
15853.53 227
15854.72 220
15855.91 230
15857.10 205
15858.29 236
15859.48 247
15860.67 241
15861.86 223
15863.05 228
15864.24 219
15865.43 214
15866.62 220
15867.81 248
15869.00 244
15870.19 236
15871.38 225
15872.57 232
15873.76 224
15874.95 245
15876.14 206
15877.33 252
15878.52 217
15879.71 209
15880.90 223
15882.10 245
15883.29 243
15884.48 243
15885.67 222
15886.86 240
15888.05 226
15889.24 244
15890.43 217
15891.62 231
15892.81 256
15894.00 239
15895.19 248
15896.39 273
15897.58 228
15898.77 201
15899.96 214
15901.15 227
15902.34 248
15903.53 265
15904.72 271
15905.92 227
15907.11 253
15908.30 245
15909.49 234
15910.68 225
15911.87 225
15913.06 214
15914.26 220
15915.45 197
15916.64 229
15917.83 259
15919.02 256
15920.22 238
15921.41 231
15922.60 250
15923.79 240
15924.98 275
15926.18 268
15927.37 254
15928.56 257
15929.75 273
15930.95 254
15932.14 242
15933.33 261
15934.52 234
15935.72 238
15936.91 259
15938.10 265
15939.29 263
15940.49 265
15941.68 257
15942.87 283
15944.06 257
15945.26 226
15946.45 227
15947.64 231
15948.84 254
15950.03 240
15951.22 250
15952.42 232
15953.61 202
15954.80 197
15956.00 190
15957.19 201
15958.38 220
15959.58 239
15960.77 209
15961.96 232
15963.16 190
15964.35 208
15965.54 215
15966.74 210
15967.93 224
15969.12 196
15970.32 201
15971.51 190
15972.71 190
15973.90 193
15975.09 175
15976.29 200
15977.48 221
15978.68 215
15979.87 204
15981.07 181
15982.26 178
15983.45 196
15984.65 204
15985.84 166
15987.04 192
15988.23 224
15989.43 220
15990.62 198
15991.82 181
15993.01 207
15994.20 194
15995.40 197
15996.59 186
15997.79 190
15998.98 171
16000.18 209
16001.37 204
16002.57 153
16003.76 159
16004.96 169
16006.15 193
16007.35 162
16008.55 173
16009.74 187
16010.94 153
16012.13 201
16013.33 188
16014.52 150
16015.72 171
16016.91 162
16018.11 203
16019.30 166
16020.50 180
16021.70 202
16022.89 193
16024.09 176
16025.28 170
16026.48 173
16027.68 179
16028.87 201
16030.07 174
16031.26 146
16032.46 169
16033.66 184
16034.85 194
16036.05 163
16037.25 185
16038.44 159
16039.64 173
16040.83 168
16042.03 170
16043.23 173
16044.42 170
16045.62 179
16046.82 155
16048.01 163
16049.21 192
16050.41 199
16051.60 174
16052.80 155
16054.00 168
16055.20 166
16056.39 179
16057.59 176
16058.79 182
16059.98 175
16061.18 175
16062.38 195
16063.58 189
16064.77 159
16065.97 175
16067.17 173
16068.37 179
16069.56 155
16070.76 161
16071.96 173
16073.16 176
16074.35 173
16075.55 183
16076.75 177
16077.95 178
16079.15 185
16080.34 145
16081.54 198
16082.74 201
16083.94 166
16085.14 222
16086.33 182
16087.53 172
16088.73 143
16089.93 148
16091.13 141
16092.33 170
16093.52 194
16094.72 163
16095.92 152
16097.12 155
16098.32 179
16099.52 176
16100.72 206
16101.91 159
16103.11 181
16104.31 186
16105.51 186
16106.71 207
16107.91 172
16109.11 156
16110.31 192
16111.51 170
16112.71 177
16113.90 183
16115.10 164
16116.30 194
16117.50 165
16118.70 182
16119.90 146
16121.10 185
16122.30 175
16123.50 169
16124.70 148
16125.90 169
16127.10 187
16128.30 176
16129.50 156
16130.70 165
16131.90 163
16133.10 183
16134.30 179
16135.50 156
16136.70 164
16137.90 146
16139.10 161
16140.30 174
16141.50 178
16142.70 164
16143.90 174
16145.10 193
16146.30 184
16147.50 147
16148.70 148
16149.90 160
16151.10 196
16152.30 160
16153.50 165
16154.70 142
16155.91 160
16157.11 182
16158.31 167
16159.51 140
16160.71 165
16161.91 188
16163.11 161
16164.31 185
16165.51 141
16166.71 157
16167.92 174
16169.12 171
16170.32 195
16171.52 181
16172.72 173
16173.92 124
16175.12 165
16176.33 184
16177.53 150
16178.73 152
16179.93 163
16181.13 199
16182.33 187
16183.54 142
16184.74 173
16185.94 169
16187.14 190
16188.34 192
16189.55 200
16190.75 208
16191.95 185
16193.15 203
16194.35 145
16195.56 151
16196.76 153
16197.96 162
16199.16 185
16200.37 199
16201.57 167
16202.77 178
16203.97 164
16205.18 185
16206.38 178
16207.58 155
16208.78 205
16209.99 197
16211.19 142
16212.39 187
16213.60 175
16214.80 202
16216.00 194
16217.20 160
16218.41 181
16219.61 188
16220.81 208
16222.02 183
16223.22 172
16224.42 178
16225.63 191
16226.83 192
16228.03 157
16229.24 186
16230.44 192
16231.64 173
16232.85 189
16234.05 199
16235.26 210
16236.46 171
16237.66 207
16238.87 190
16240.07 179
16241.28 180
16242.48 185
16243.68 195
16244.89 169
16246.09 219
16247.30 193
16248.50 191
16249.70 198
16250.91 179
16252.11 182
16253.32 176
16254.52 240
16255.73 203
16256.93 195
16258.14 197
16259.34 173
16260.54 199
16261.75 183
16262.95 203
16264.16 218
16265.36 184
16266.57 209
16267.77 207
16268.98 217
16270.18 207
16271.39 212
16272.59 264
16273.80 219
16275.00 213
16276.21 204
16277.41 198
16278.62 209
16279.83 200
16281.03 207
16282.24 210
16283.44 222
16284.65 208
16285.85 213
16287.06 190
16288.26 197
16289.47 215
16290.68 179
16291.88 197
16293.09 200
16294.29 221
16295.50 216
16296.71 203
16297.91 243
16299.12 200
16300.32 214
16301.53 213
16302.74 217
16303.94 219
16305.15 213
16306.36 201
16307.56 232
16308.77 232
16309.97 204
16311.18 251
16312.39 250
16313.59 195
16314.80 222
16316.01 210
16317.21 221
16318.42 198
16319.63 192
16320.84 221
16322.04 241
16323.25 203
16324.46 222
16325.66 173
16326.87 211
16328.08 188
16329.28 184
16330.49 202
16331.70 204
16332.91 171
16334.11 179
16335.32 196
16336.53 174
16337.74 169
16338.94 188
16340.15 187
16341.36 178
16342.57 191
16343.78 174
16344.98 191
16346.19 161
16347.40 150
16348.61 180
16349.81 166
16351.02 163
16352.23 175
16353.44 191
16354.65 177
16355.86 169
16357.06 170
16358.27 174
16359.48 147
16360.69 163
16361.90 173
16363.11 158
16364.31 178
16365.52 177
16366.73 181
16367.94 154
16369.15 168
16370.36 146
16371.57 147
16372.77 157
16373.98 136
16375.19 165
16376.40 152
16377.61 151
16378.82 143
16380.03 152
16381.24 150
16382.45 161
16383.66 146
16384.87 154
16386.08 153
16387.28 161
16388.49 151
16389.70 173
16390.91 166
16392.12 175
16393.33 177
16394.54 160
16395.75 160
16396.96 168
16398.17 162
16399.38 171
16400.59 179
16401.80 156
16403.01 147
16404.22 160
16405.43 156
16406.64 152
16407.85 183
16409.06 155
16410.27 169
16411.48 138
16412.69 126
16413.90 158
16415.11 202
16416.32 171
16417.53 183
16418.74 162
16419.95 169
16421.17 164
16422.38 155
16423.59 163
16424.80 155
16426.01 154
16427.22 183
16428.43 178
16429.64 159
16430.85 167
16432.06 165
16433.27 161
16434.48 155
16435.70 177
16436.91 144
16438.12 147
16439.33 155
16440.54 142
16441.75 169
16442.96 146
16444.18 138
16445.39 155
16446.60 133
16447.81 145
16449.02 150
16450.23 145
16451.45 146
16452.66 153
16453.87 157
16455.08 134
16456.29 147
16457.50 156
16458.72 148
16459.93 160
16461.14 143
16462.35 167
16463.57 125
16464.78 160
16465.99 167
16467.20 136
16468.41 142
16469.63 160
16470.84 162
16472.05 150
16473.26 142
16474.48 166
16475.69 175
16476.90 162
16478.12 157
16479.33 165
16480.54 142
16481.75 167
16482.97 153
16484.18 138
16485.39 135
16486.61 136
16487.82 132
16489.03 151
16490.24 163
16491.46 170
16492.67 171
16493.88 142
16495.10 147
16496.31 136
16497.52 134
16498.74 148
16499.95 163
16501.17 165
16502.38 175
16503.59 171
16504.81 147
16506.02 175
16507.23 177
16508.45 171
16509.66 169
16510.88 144
16512.09 123
16513.30 142
16514.52 147
16515.73 149
16516.95 127
16518.16 151
16519.37 122
16520.59 122
16521.80 130
16523.02 137
16524.23 151
16525.45 153
16526.66 172
16527.88 166
16529.09 163
16530.30 153
16531.52 152
16532.73 185
16533.95 138
16535.16 162
16536.38 176
16537.59 172
16538.81 162
16540.02 149
16541.24 183
16542.45 184
16543.67 154
16544.88 164
16546.10 174
16547.31 149
16548.53 131
16549.75 155
16550.96 152
16552.18 174
16553.39 203
16554.61 198
16555.82 132
16557.04 138
16558.25 127
16559.47 155
16560.69 148
16561.90 153
16563.12 157
16564.33 162
16565.55 161
16566.77 158
16567.98 183
16569.20 169
16570.41 168
16571.63 212
16572.85 165
16574.06 177
16575.28 188
16576.50 192
16577.71 177
16578.93 200
16580.14 203
16581.36 205
16582.58 208
16583.79 186
16585.01 174
16586.23 179
16587.44 190
16588.66 190
16589.88 181
16591.09 175
16592.31 150
16593.53 176
16594.75 190
16595.96 177
16597.18 184
16598.40 165
16599.61 170
16600.83 198
16602.05 181
16603.27 158
16604.48 163
16605.70 170
16606.92 165
16608.14 147
16609.35 163
16610.57 144
16611.79 154
16613.01 168
16614.22 120
16615.44 137
16616.66 168
16617.88 171
16619.10 168
16620.31 171
16621.53 168
16622.75 203
16623.97 162
16625.19 115
16626.40 154
16627.62 147
16628.84 155
16630.06 138
16631.28 132
16632.50 132
16633.71 127
16634.93 153
16636.15 161
16637.37 151
16638.59 163
16639.81 149
16641.03 161
16642.24 170
16643.46 116
16644.68 131
16645.90 171
16647.12 149
16648.34 136
16649.56 134
16650.78 124
16652.00 159
16653.22 162
16654.44 163
16655.65 142
16656.87 135
16658.09 151
16659.31 150
16660.53 133
16661.75 142
16662.97 150
16664.19 162
16665.41 143
16666.63 148
16667.85 141
16669.07 147
16670.29 167
16671.51 146
16672.73 156
16673.95 174
16675.17 148
16676.39 135
16677.61 139
16678.83 153
16680.05 148
16681.27 132
16682.49 148
16683.71 125
16684.93 159
16686.15 137
16687.37 147
16688.59 161
16689.81 134
16691.03 144
16692.25 141
16693.47 142
16694.69 151
16695.92 176
16697.14 143
16698.36 133
16699.58 124
16700.80 116
16702.02 127
16703.24 153
16704.46 170
16705.68 119
16706.90 134
16708.13 148
16709.35 145
16710.57 158
16711.79 146
16713.01 153
16714.23 128
16715.45 132
16716.67 146
16717.90 159
16719.12 146
16720.34 129
16721.56 148
16722.78 129
16724.00 198
16725.23 144
16726.45 133
16727.67 119
16728.89 122
16730.11 137
16731.34 146
16732.56 148
16733.78 113
16735.00 177
16736.23 162
16737.45 140
16738.67 124
16739.89 133
16741.11 108
16742.34 148
16743.56 125
16744.78 115
16746.00 148
16747.23 150
16748.45 151
16749.67 148
16750.90 162
16752.12 138
16753.34 154
16754.56 134
16755.79 128
16757.01 136
16758.23 182
16759.46 199
16760.68 156
16761.90 124
16763.13 121
16764.35 149
16765.57 138
16766.80 146
16768.02 142
16769.24 147
16770.47 137
16771.69 156
16772.91 162
16774.14 143
16775.36 162
16776.58 174
16777.81 131
16779.03 156
16780.25 152
16781.48 134
16782.70 139
16783.93 147
16785.15 113
16786.37 146
16787.60 177
16788.82 159
16790.05 135
16791.27 150
16792.50 147
16793.72 127
16794.94 148
16796.17 145
16797.39 160
16798.62 139
16799.84 157
16801.07 164
16802.29 143
16803.52 135
16804.74 105
16805.97 110
16807.19 145
16808.42 126
16809.64 140
16810.87 141
16812.09 152
16813.32 156
16814.54 146
16815.77 154
16816.99 151
16818.22 179
16819.44 153
16820.67 119
16821.89 140
16823.12 176
16824.34 149
16825.57 122
16826.79 156
16828.02 159
16829.25 151
16830.47 148
16831.70 148
16832.92 146
16834.15 163
16835.37 136
16836.60 148
16837.83 135
16839.05 151
16840.28 132
16841.50 134
16842.73 135
16843.96 153
16845.18 164
16846.41 180
16847.63 139
16848.86 143
16850.09 155
16851.31 137
16852.54 137
16853.77 177
16854.99 177
16856.22 146
16857.45 138
16858.67 156
16859.90 177
16861.13 192
16862.35 169
16863.58 183
16864.81 155
16866.03 175
16867.26 164
16868.49 145
16869.72 191
16870.94 178
16872.17 157
16873.40 186
16874.62 222
16875.85 220
16877.08 221
16878.31 178
16879.53 198
16880.76 170
16881.99 185
16883.22 205
16884.44 191
16885.67 170
16886.90 186
16888.13 178
16889.36 158
16890.58 169
16891.81 170
16893.04 184
16894.27 171
16895.50 159
16896.72 173
16897.95 174
16899.18 179
16900.41 197
16901.64 200
16902.86 169
16904.09 166
16905.32 157
16906.55 179
16907.78 147
16909.01 142
16910.24 129
16911.46 142
16912.69 173
16913.92 159
16915.15 144
16916.38 146
16917.61 151
16918.84 162
16920.07 168
16921.29 138
16922.52 134
16923.75 139
16924.98 169
16926.21 170
16927.44 168
16928.67 164
16929.90 146
16931.13 160
16932.36 146
16933.59 147
16934.82 154
16936.05 150
16937.28 146
16938.51 135
16939.73 177
16940.96 152
16942.19 137
16943.42 162
16944.65 159
16945.88 182
16947.11 173
16948.34 151
16949.57 131
16950.80 162
16952.03 133
16953.26 140
16954.49 175
16955.72 132
16956.95 142
16958.18 165
16959.42 155
16960.65 156
16961.88 157
16963.11 163
16964.34 139
16965.57 138
16966.80 141
16968.03 150
16969.26 160
16970.49 148
16971.72 145
16972.95 150
16974.18 156
16975.41 140
16976.65 174
16977.88 158
16979.11 147
16980.34 153
16981.57 156
16982.80 137
16984.03 150
16985.26 152
16986.49 180
16987.73 169
16988.96 162
16990.19 160
16991.42 144
16992.65 154
16993.88 168
16995.12 193
16996.35 171
16997.58 133
16998.81 139
17000.04 151
17001.27 184
17002.51 167
17003.74 154
17004.97 156
17006.20 120
17007.43 120
17008.67 129
17009.90 135
17011.13 131
17012.36 160
17013.60 161
17014.83 140
17016.06 150
17017.29 145
17018.53 152
17019.76 135
17020.99 130
17022.22 150
17023.46 167
17024.69 149
17025.92 120
17027.15 115
17028.39 155
17029.62 156
17030.85 147
17032.09 155
17033.32 162
17034.55 150
17035.79 137
17037.02 151
17038.25 115
17039.49 133
17040.72 160
17041.95 172
17043.19 200
17044.42 155
17045.65 159
17046.89 125
17048.12 140
17049.35 146
17050.59 134
17051.82 140
17053.05 143
17054.29 134
17055.52 121
17056.76 132
17057.99 142
17059.22 142
17060.46 161
17061.69 135
17062.93 150
17064.16 153
17065.39 160
17066.63 138
17067.86 145
17069.10 140
17070.33 115
17071.57 138
17072.80 143
17074.04 150
17075.27 107
17076.50 132
17077.74 132
17078.97 105
17080.21 142
17081.44 149
17082.68 174
17083.91 122
17085.15 116
17086.38 150
17087.62 124
17088.85 145
17090.09 138
17091.32 118
17092.56 141
17093.79 171
17095.03 140
17096.26 127
17097.50 137
17098.74 133
17099.97 148
17101.21 133
17102.44 121
17103.68 122
17104.91 123
17106.15 146
17107.38 124
17108.62 141
17109.86 128
17111.09 121
17112.33 136
17113.56 106
17114.80 104
17116.04 108
17117.27 128
17118.51 128
17119.74 129
17120.98 123
17122.22 106
17123.45 129
17124.69 132
17125.93 113
17127.16 127
17128.40 145
17129.64 145
17130.87 140
17132.11 127
17133.35 139
17134.58 159
17135.82 147
17137.06 140
17138.29 141
17139.53 133
17140.77 112
17142.00 137
17143.24 134
17144.48 119
17145.72 150
17146.95 135
17148.19 130
17149.43 94
17150.66 100
17151.90 141
17153.14 116
17154.38 125
17155.61 146
17156.85 145
17158.09 158
17159.33 135
17160.56 129
17161.80 144
17163.04 155
17164.28 150
17165.52 122
17166.75 108
17167.99 152
17169.23 116
17170.47 118
17171.71 121
17172.94 124
17174.18 130
17175.42 141
17176.66 131
17177.90 136
17179.13 129
17180.37 126
17181.61 132
17182.85 146
17184.09 149
17185.33 129
17186.57 111
17187.80 124
17189.04 148
17190.28 127
17191.52 167
17192.76 135
17194.00 119
17195.24 134
17196.48 149
17197.72 151
17198.95 169
17200.19 176
17201.43 131
17202.67 139
17203.91 151
17205.15 120
17206.39 145
17207.63 152
17208.87 124
17210.11 128
17211.35 131
17212.59 119
17213.83 133
17215.07 116
17216.31 123
17217.55 151
17218.79 161
17220.03 128
17221.26 118
17222.50 116
17223.74 144
17224.98 145
17226.22 139
17227.46 119
17228.71 112
17229.95 143
17231.19 133
17232.43 103
17233.67 98
17234.91 109
17236.15 141
17237.39 137
17238.63 138
17239.87 111
17241.11 102
17242.35 118
17243.59 137
17244.83 114
17246.07 122
17247.31 128
17248.55 117
17249.79 116
17251.04 109
17252.28 114
17253.52 113
17254.76 125
17256.00 109
17257.24 123
17258.48 104
17259.72 115
17260.96 154
17262.21 136
17263.45 120
17264.69 135
17265.93 133
17267.17 134
17268.41 97
17269.65 112
17270.90 133
17272.14 121
17273.38 123
17274.62 125
17275.86 142
17277.11 125
17278.35 102
17279.59 120
17280.83 122
17282.07 138
17283.32 127
17284.56 140
17285.80 112
17287.04 114
17288.28 116
17289.53 122
17290.77 113
17292.01 119
17293.25 149
17294.50 132
17295.74 120
17296.98 123
17298.22 135
17299.47 128
17300.71 112
17301.95 117
17303.19 131
17304.44 118
17305.68 120
17306.92 104
17308.17 89
17309.41 129
17310.65 112
17311.90 145
17313.14 145
17314.38 118
17315.63 124
17316.87 139
17318.11 120
17319.36 134
17320.60 144
17321.84 135
17323.09 109
17324.33 157
17325.57 168
17326.82 106
17328.06 133
17329.30 125
17330.55 117
17331.79 137
17333.04 128
17334.28 141
17335.52 124
17336.77 148
17338.01 123
17339.26 77
17340.50 119
17341.74 111
17342.99 136
17344.23 125
17345.48 113
17346.72 142
17347.97 139
17349.21 146
17350.46 149
17351.70 127
17352.94 108
17354.19 140
17355.43 146
17356.68 141
17357.92 134
17359.17 126
17360.41 152
17361.66 133
17362.90 129
17364.15 132
17365.39 135
17366.64 116
17367.88 168
17369.13 115
17370.37 133
17371.62 144
17372.86 127
17374.11 113
17375.35 126
17376.60 137
17377.85 143
17379.09 119
17380.34 141
17381.58 152
17382.83 118
17384.07 132
17385.32 141
17386.57 143
17387.81 140
17389.06 106
17390.30 102
17391.55 113
17392.80 147
17394.04 141
17395.29 154
17396.53 129
17397.78 106
17399.03 119
17400.27 142
17401.52 125
17402.77 128
17404.01 124
17405.26 120
17406.50 135
17407.75 123
17409.00 123
17410.24 124
17411.49 118
17412.74 113
17413.99 110
17415.23 142
17416.48 129
17417.73 143
17418.97 142
17420.22 116
17421.47 156
17422.71 134
17423.96 131
17425.21 150
17426.46 135
17427.70 128
17428.95 130
17430.20 108
17431.45 112
17432.69 140
17433.94 135
17435.19 138
17436.44 165
17437.68 117
17438.93 127
17440.18 148
17441.43 162
17442.67 168
17443.92 137
17445.17 141
17446.42 169
17447.67 136
17448.91 125
17450.16 131
17451.41 139
17452.66 170
17453.91 152
17455.15 159
17456.40 146
17457.65 127
17458.90 140
17460.15 154
17461.40 146
17462.65 141
17463.89 123
17465.14 140
17466.39 141
17467.64 145
17468.89 172
17470.14 145
17471.39 155
17472.64 176
17473.88 149
17475.13 155
17476.38 134
17477.63 172
17478.88 156
17480.13 151
17481.38 145
17482.63 203
17483.88 200
17485.13 164
17486.38 156
17487.63 183
17488.88 178
17490.12 178
17491.37 134
17492.62 166
17493.87 164
17495.12 169
17496.37 166
17497.62 161
17498.87 149
17500.12 141
17501.37 155
17502.62 136
17503.87 137
17505.12 146
17506.37 153
17507.62 174
17508.87 141
17510.12 175
17511.37 164
17512.62 165
17513.87 148
17515.12 165
17516.38 144
17517.63 177
17518.88 142
17520.13 166
17521.38 178
17522.63 145
17523.88 148
17525.13 202
17526.38 145
17527.63 185
17528.88 184
17530.13 169
17531.38 151
17532.64 168
17533.89 193
17535.14 189
17536.39 184
17537.64 187
17538.89 206
17540.14 167
17541.39 173
17542.65 147
17543.90 176
17545.15 181
17546.40 196
17547.65 168
17548.90 162
17550.16 171
17551.41 179
17552.66 179
17553.91 208
17555.16 190
17556.41 164
17557.67 164
17558.92 162
17560.17 180
17561.42 168
17562.67 187
17563.93 182
17565.18 160
17566.43 136
17567.68 166
17568.94 192
17570.19 175
17571.44 205
17572.69 172
17573.95 166
17575.20 163
17576.45 182
17577.70 155
17578.96 154
17580.21 184
17581.46 199
17582.71 156
17583.97 158
17585.22 159
17586.47 197
17587.73 186
17588.98 133
17590.23 163
17591.49 149
17592.74 165
17593.99 184
17595.25 161
17596.50 154
17597.75 168
17599.01 158
17600.26 190
17601.51 172
17602.77 182
17604.02 234
17605.27 174
17606.53 161
17607.78 145
17609.03 167
17610.29 209
17611.54 174
17612.80 176
17614.05 191
17615.30 184
17616.56 215
17617.81 167
17619.07 148
17620.32 180
17621.58 185
17622.83 143
17624.08 154
17625.34 148
17626.59 171
17627.85 177
17629.10 167
17630.36 127
17631.61 165
17632.87 174
17634.12 161
17635.37 140
17636.63 132
17637.88 162
17639.14 159
17640.39 148
17641.65 153
17642.90 152
17644.16 120
17645.41 141
17646.67 175
17647.92 142
17649.18 133
17650.44 130
17651.69 168
17652.95 168
17654.20 133
17655.46 150
17656.71 112
17657.97 118
17659.22 167
17660.48 178
17661.73 142
17662.99 159
17664.25 145
17665.50 143
17666.76 165
17668.01 155
17669.27 149
17670.53 145
17671.78 159
17673.04 150
17674.29 155
17675.55 128
17676.81 118
17678.06 132
17679.32 128
17680.57 132
17681.83 125
17683.09 107
17684.34 147
17685.60 155
17686.86 139
17688.11 147
17689.37 133
17690.63 134
17691.88 144
17693.14 136
17694.40 128
17695.65 100
17696.91 134
17698.17 135
17699.43 128
17700.68 136
17701.94 150
17703.20 129
17704.45 161
17705.71 147
17706.97 108
17708.23 114
17709.48 127
17710.74 131
17712.00 143
17713.26 128
17714.51 147
17715.77 147
17717.03 146
17718.29 117
17719.54 105
17720.80 129
17722.06 141
17723.32 136
17724.58 142
17725.83 138
17727.09 131
17728.35 147
17729.61 147
17730.87 142
17732.12 162
17733.38 121
17734.64 133
17735.90 122
17737.16 132
17738.42 115
17739.67 136
17740.93 139
17742.19 157
17743.45 146
17744.71 144
17745.97 139
17747.23 114
17748.48 118
17749.74 136
17751.00 144
17752.26 148
17753.52 119
17754.78 140
17756.04 119
17757.30 153
17758.56 119
17759.81 103
17761.07 118
17762.33 129
17763.59 112
17764.85 124
17766.11 113
17767.37 130
17768.63 143
17769.89 137
17771.15 123
17772.41 117
17773.67 141
17774.93 149
17776.19 134
17777.45 159
17778.71 128
17779.97 133
17781.23 130
17782.49 154
17783.75 150
17785.01 142
17786.27 128
17787.53 142
17788.79 154
17790.05 130
17791.31 123
17792.57 137
17793.83 133
17795.09 130
17796.35 137
17797.61 136
17798.87 149
17800.13 158
17801.39 152
17802.65 127
17803.91 106
17805.17 151
17806.44 140
17807.70 165
17808.96 113
17810.22 120
17811.48 133
17812.74 139
17814.00 123
17815.26 107
17816.52 140
17817.78 129
17819.05 117
17820.31 131
17821.57 115
17822.83 134
17824.09 151
17825.35 116
17826.61 137
17827.88 145
17829.14 137
17830.40 129
17831.66 136
17832.92 107
17834.18 132
17835.45 122
17836.71 95
17837.97 118
17839.23 133
17840.49 139
17841.76 130
17843.02 115
17844.28 127
17845.54 123
17846.81 129
17848.07 139
17849.33 131
17850.59 120
17851.85 144
17853.12 114
17854.38 102
17855.64 119
17856.90 136
17858.17 160
17859.43 130
17860.69 141
17861.96 118
17863.22 125
17864.48 142
17865.74 129
17867.01 132
17868.27 124
17869.53 140
17870.80 112
17872.06 108
17873.32 112
17874.59 125
17875.85 130
17877.11 166
17878.38 138
17879.64 124
17880.90 112
17882.17 118
17883.43 131
17884.69 133
17885.96 118
17887.22 114
17888.48 128
17889.75 120
17891.01 93
17892.28 114
17893.54 127
17894.80 105
17896.07 107
17897.33 115
17898.60 112
17899.86 103
17901.12 108
17902.39 108
17903.65 135
17904.92 144
17906.18 112
17907.45 109
17908.71 127
17909.97 87
17911.24 114
17912.50 109
17913.77 131
17915.03 111
17916.30 138
17917.56 134
17918.83 116
17920.09 135
17921.36 121
17922.62 112
17923.89 117
17925.15 124
17926.42 129
17927.68 138
17928.95 146
17930.21 151
17931.48 105
17932.74 119
17934.01 128
17935.27 119
17936.54 127
17937.81 158
17939.07 127
17940.34 126
17941.60 158
17942.87 124
17944.13 112
17945.40 132
17946.66 119
17947.93 106
17949.20 150
17950.46 110
17951.73 117
17952.99 115
17954.26 140
17955.53 132
17956.79 105
17958.06 117
17959.33 106
17960.59 102
17961.86 108
17963.12 130
17964.39 97
17965.66 129
17966.92 111
17968.19 108
17969.46 118
17970.72 123
17971.99 133
17973.26 128
17974.52 93
17975.79 84
17977.06 134
17978.32 103
17979.59 109
17980.86 114
17982.12 133
17983.39 155
17984.66 124
17985.93 110
17987.19 106
17988.46 89
17989.73 121
17991.00 113
17992.26 121
17993.53 115
17994.80 115
17996.07 113
17997.33 122
17998.60 125
17999.87 125
18001.14 167
18002.40 127
18003.67 111
18004.94 122
18006.21 133
18007.48 142
18008.74 134
18010.01 128
18011.28 152
18012.55 119
18013.82 139
18015.08 115
18016.35 112
18017.62 145
18018.89 136
18020.16 122
18021.43 148
18022.69 112
18023.96 106
18025.23 144
18026.50 119
18027.77 138
18029.04 129
18030.31 115
18031.57 136
18032.84 139
18034.11 128
18035.38 126
18036.65 113
18037.92 110
18039.19 118
18040.46 113
18041.73 129
18043.00 134
18044.27 134
18045.53 140
18046.80 108
18048.07 125
18049.34 148
18050.61 122
18051.88 107
18053.15 129
18054.42 100
18055.69 110
18056.96 139
18058.23 118
18059.50 80
18060.77 111
18062.04 116
18063.31 145
18064.58 108
18065.85 122
18067.12 119
18068.39 131
18069.66 136
18070.93 126
18072.20 154
18073.47 137
18074.74 130
18076.01 125
18077.28 90
18078.55 102
18079.82 122
18081.09 112
18082.36 129
18083.63 126
18084.90 104
18086.18 115
18087.45 126
18088.72 117
18089.99 122
18091.26 118
18092.53 136
18093.80 121
18095.07 125
18096.34 119
18097.61 133
18098.88 116
18100.16 129
18101.43 139
18102.70 131
18103.97 143
18105.24 131
18106.51 113
18107.78 107
18109.06 129
18110.33 133
18111.60 131
18112.87 118
18114.14 108
18115.41 96
18116.69 117
18117.96 124
18119.23 96
18120.50 109
18121.77 125
18123.05 127
18124.32 134
18125.59 104
18126.86 126
18128.13 119
18129.41 116
18130.68 121
18131.95 119
18133.22 127
18134.50 116
18135.77 111
18137.04 131
18138.31 143
18139.59 111
18140.86 119
18142.13 117
18143.40 124
18144.68 142
18145.95 116
18147.22 145
18148.50 145
18149.77 138
18151.04 126
18152.31 125
18153.59 101
18154.86 121
18156.13 113
18157.41 140
18158.68 115
18159.95 114
18161.23 123
18162.50 115
18163.77 100
18165.05 110
18166.32 130
18167.59 103
18168.87 115
18170.14 113
18171.42 132
18172.69 123
18173.96 113
18175.24 115
18176.51 139
18177.78 129
18179.06 130
18180.33 120
18181.61 118
18182.88 137
18184.15 108
18185.43 130
18186.70 98
18187.98 133
18189.25 104
18190.53 108
18191.80 98
18193.08 88
18194.35 103
18195.62 104
18196.90 130
18198.17 120
18199.45 117
18200.72 127
18202.00 127
18203.27 124
18204.55 153
18205.82 130
18207.10 110
18208.37 107
18209.65 108
18210.92 92
18212.20 115
18213.47 169
18214.75 136
18216.02 120
18217.30 122
18218.57 121
18219.85 114
18221.13 127
18222.40 100
18223.68 124
18224.95 127
18226.23 139
18227.50 108
18228.78 100
18230.05 112
18231.33 128
18232.61 122
18233.88 106
18235.16 120
18236.43 137
18237.71 110
18238.99 112
18240.26 114
18241.54 121
18242.81 131
18244.09 116
18245.37 123
18246.64 98
18247.92 121
18249.20 90
18250.47 97
18251.75 131
18253.03 150
18254.30 139
18255.58 148
18256.86 145
18258.13 131
18259.41 112
18260.69 112
18261.96 120
18263.24 141
18264.52 138
18265.79 130
18267.07 114
18268.35 121
18269.63 118
18270.90 107
18272.18 119
18273.46 170
18274.74 144
18276.01 119
18277.29 102
18278.57 103
18279.84 113
18281.12 124
18282.40 125
18283.68 99
18284.96 100
18286.23 118
18287.51 114
18288.79 114
18290.07 105
18291.34 76
18292.62 103
18293.90 126
18295.18 101
18296.46 109
18297.74 112
18299.01 125
18300.29 127
18301.57 119
18302.85 136
18304.13 129
18305.40 117
18306.68 146
18307.96 101
18309.24 132
18310.52 127
18311.80 103
18313.08 125
18314.36 100
18315.63 100
18316.91 128
18318.19 124
18319.47 106
18320.75 101
18322.03 118
18323.31 136
18324.59 154
18325.87 123
18327.14 101
18328.42 109
18329.70 118
18330.98 109
18332.26 121
18333.54 95
18334.82 118
18336.10 119
18337.38 100
18338.66 116
18339.94 119
18341.22 118
18342.50 128
18343.78 100
18345.06 136
18346.34 128
18347.62 103
18348.90 101
18350.18 106
18351.46 126
18352.74 123
18354.02 117
18355.30 108
18356.58 121
18357.86 117
18359.14 110
18360.42 121
18361.70 132
18362.98 111
18364.26 124
18365.54 107
18366.82 104
18368.10 115
18369.38 115
18370.66 107
18371.94 118
18373.23 136
18374.51 108
18375.79 105
18377.07 124
18378.35 119
18379.63 124
18380.91 150
18382.19 138
18383.47 118
18384.75 105
18386.04 94
18387.32 120
18388.60 110
18389.88 132
18391.16 113
18392.44 129
18393.72 92
18395.01 110
18396.29 99
18397.57 108
18398.85 152
18400.13 128
18401.41 115
18402.70 103
18403.98 125
18405.26 132
18406.54 96
18407.82 121
18409.11 109
18410.39 103
18411.67 100
18412.95 130
18414.23 134
18415.52 130
18416.80 138
18418.08 110
18419.36 140
18420.65 120
18421.93 127
18423.21 110
18424.49 113
18425.78 111
18427.06 109
18428.34 109
18429.62 105
18430.91 113
18432.19 107
18433.47 138
18434.76 106
18436.04 112
18437.32 123
18438.61 100
18439.89 113
18441.17 109
18442.45 114
18443.74 123
18445.02 121
18446.30 111
18447.59 98
18448.87 113
18450.15 104
18451.44 106
18452.72 83
18454.01 97
18455.29 137
18456.57 128
18457.86 109
18459.14 89
18460.42 123
18461.71 158
18462.99 123
18464.28 116
18465.56 143
18466.84 108
18468.13 97
18469.41 108
18470.70 118
18471.98 157
18473.27 117
18474.55 114
18475.83 99
18477.12 110
18478.40 98
18479.69 104
18480.97 104
18482.26 130
18483.54 119
18484.83 154
18486.11 140
18487.40 108
18488.68 116
18489.97 119
18491.25 125
18492.54 125
18493.82 121
18495.11 109
18496.39 108
18497.68 136
18498.96 120
18500.25 133
18501.53 124
18502.82 97
18504.10 132
18505.39 120
18506.67 110
18507.96 134
18509.24 110
18510.53 121
18511.81 129
18513.10 119
18514.39 110
18515.67 112
18516.96 96
18518.24 115
18519.53 126
18520.82 127
18522.10 104
18523.39 106
18524.67 120
18525.96 123
18527.25 128
18528.53 99
18529.82 114
18531.10 128
18532.39 156
18533.68 142
18534.96 128
18536.25 154
18537.54 140
18538.82 150
18540.11 157
18541.40 137
18542.68 106
18543.97 114
18545.26 108
18546.54 106
18547.83 126
18549.12 97
18550.40 106
18551.69 118
18552.98 141
18554.27 111
18555.55 113
18556.84 151
18558.13 128
18559.41 111
18560.70 121
18561.99 135
18563.28 117
18564.56 138
18565.85 164
18567.14 113
18568.43 130
18569.71 109
18571.00 123
18572.29 140
18573.58 125
18574.87 131
18576.15 115
18577.44 136
18578.73 117
18580.02 109
18581.31 128
18582.59 102
18583.88 124
18585.17 109
18586.46 112
18587.75 128
18589.03 147
18590.32 137
18591.61 139
18592.90 125
18594.19 116
18595.48 156
18596.77 126
18598.05 129
18599.34 136
18600.63 110
18601.92 117
18603.21 140
18604.50 120
18605.79 113
18607.08 115
18608.36 118
18609.65 111
18610.94 129
18612.23 112
18613.52 121
18614.81 124
18616.10 132
18617.39 141
18618.68 109
18619.97 114
18621.26 101
18622.55 127
18623.84 112
18625.13 155
18626.42 128
18627.71 121
18628.99 115
18630.28 111
18631.57 118
18632.86 107
18634.15 121
18635.44 124
18636.73 117
18638.02 135
18639.31 91
18640.60 94
18641.89 98
18643.18 117
18644.47 129
18645.77 123
18647.06 132
18648.35 127
18649.64 115
18650.93 121
18652.22 122
18653.51 131
18654.80 128
18656.09 122
18657.38 100
18658.67 116
18659.96 118
18661.25 133
18662.54 131
18663.83 112
18665.12 83
18666.42 98
18667.71 111
18669.00 133
18670.29 126
18671.58 111
18672.87 126
18674.16 161
18675.45 154
18676.75 148
18678.04 107
18679.33 100
18680.62 92
18681.91 100
18683.20 104
18684.49 86
18685.79 111
18687.08 121
18688.37 112
18689.66 116
18690.95 118
18692.25 122
18693.54 131
18694.83 110
18696.12 115
18697.41 96
18698.71 94
18700.00 144
18701.29 147
18702.58 136
18703.87 130
18705.17 126
18706.46 101
18707.75 94
18709.04 144
18710.34 116
18711.63 119
18712.92 122
18714.21 113
18715.51 115
18716.80 118
18718.09 117
18719.39 109
18720.68 111
18721.97 110
18723.26 107
18724.56 114
18725.85 89
18727.14 110
18728.44 122
18729.73 118
18731.02 123
18732.32 130
18733.61 129
18734.90 123
18736.20 126
18737.49 100
18738.78 106
18740.08 104
18741.37 123
18742.66 134
18743.96 134
18745.25 133
18746.55 100
18747.84 84
18749.13 107
18750.43 92
18751.72 90
18753.02 111
18754.31 119
18755.60 108
18756.90 120
18758.19 114
18759.49 124
18760.78 108
18762.07 106
18763.37 100
18764.66 107
18765.96 91
18767.25 98
18768.55 121
18769.84 136
18771.14 94
18772.43 117
18773.73 92
18775.02 108
18776.32 90
18777.61 95
18778.91 101
18780.20 116
18781.49 90
18782.79 100
18784.09 114
18785.38 104
18786.68 87
18787.97 104
18789.27 114
18790.56 84
18791.86 88
18793.15 110
18794.45 129
18795.74 119
18797.04 107
18798.33 134
18799.63 125
18800.93 104
18802.22 119
18803.52 117
18804.81 112
18806.11 116
18807.40 135
18808.70 129
18810.00 142
18811.29 123
18812.59 105
18813.88 103
18815.18 102
18816.48 104
18817.77 130
18819.07 112
18820.37 108
18821.66 93
18822.96 119
18824.25 124
18825.55 130
18826.85 104
18828.14 113
18829.44 126
18830.74 113
18832.03 140
18833.33 125
18834.63 108
18835.93 98
18837.22 117
18838.52 129
18839.82 136
18841.11 106
18842.41 105
18843.71 113
18845.00 126
18846.30 125
18847.60 102
18848.90 115
18850.19 113
18851.49 124
18852.79 122
18854.09 100
18855.38 95
18856.68 119
18857.98 113
18859.28 116
18860.57 98
18861.87 123
18863.17 112
18864.47 111
18865.77 114
18867.06 132
18868.36 105
18869.66 109
18870.96 104
18872.26 97
18873.55 107
18874.85 97
18876.15 109
18877.45 98
18878.75 134
18880.05 112
18881.34 107
18882.64 100
18883.94 101
18885.24 88
18886.54 110
18887.84 98
18889.14 96
18890.43 110
18891.73 81
18893.03 94
18894.33 99
18895.63 117
18896.93 88
18898.23 108
18899.53 96
18900.83 106
18902.13 92
18903.42 102
18904.72 114
18906.02 99
18907.32 91
18908.62 109
18909.92 102
18911.22 116
18912.52 113
18913.82 97
18915.12 108
18916.42 113
18917.72 109
18919.02 113
18920.32 100
18921.62 88
18922.92 120
18924.22 134
18925.52 107
18926.82 82
18928.12 95
18929.42 85
18930.72 91
18932.02 124
18933.32 81
18934.62 128
18935.92 105
18937.22 113
18938.52 121
18939.82 124
18941.12 128
18942.42 118
18943.72 112
18945.02 88
18946.32 86
18947.62 103
18948.92 114
18950.23 96
18951.53 85
18952.83 84
18954.13 102
18955.43 114
18956.73 109
18958.03 105
18959.33 119
18960.63 135
18961.94 113
18963.24 78
18964.54 74
18965.84 97
18967.14 139
18968.44 116
18969.74 106
18971.04 96
18972.35 96
18973.65 104
18974.95 92
18976.25 85
18977.55 111
18978.85 126
18980.16 108
18981.46 99
18982.76 95
18984.06 90
18985.36 111
18986.67 93
18987.97 78
18989.27 100
18990.57 117
18991.88 96
18993.18 87
18994.48 104
18995.78 101
18997.08 100
18998.39 107
18999.69 102
19000.99 111
19002.30 109
19003.60 118
19004.90 104
19006.20 109
19007.51 113
19008.81 109
19010.11 117
19011.41 122
19012.72 93
19014.02 83
19015.32 105
19016.63 119
19017.93 118
19019.23 119
19020.54 107
19021.84 113
19023.14 101
19024.45 118
19025.75 120
19027.05 97
19028.36 114
19029.66 126
19030.96 105
19032.27 119
19033.57 84
19034.87 101
19036.18 110
19037.48 92
19038.79 94
19040.09 109
19041.39 100
19042.70 132
19044.00 115
19045.31 152
19046.61 147
19047.91 121
19049.22 106
19050.52 79
19051.83 100
19053.13 93
19054.44 85
19055.74 86
19057.05 97
19058.35 107
19059.65 113
19060.96 92
19062.26 100
19063.57 89
19064.87 102
19066.18 113
19067.48 101
19068.79 89
19070.09 105
19071.40 130
19072.70 147
19074.01 127
19075.31 91
19076.62 92
19077.92 109
19079.23 130
19080.53 119
19081.84 106
19083.14 115
19084.45 105
19085.76 98
19087.06 96
19088.37 105
19089.67 121
19090.98 120
19092.28 99
19093.59 82
19094.89 112
19096.20 113
19097.51 92
19098.81 89
19100.12 105
19101.42 125
19102.73 126
19104.04 105
19105.34 93
19106.65 83
19107.96 97
19109.26 104
19110.57 83
19111.87 103
19113.18 132
19114.49 140
19115.79 117
19117.10 88
19118.41 99
19119.71 100
19121.02 119
19122.33 104
19123.63 111
19124.94 112
19126.25 116
19127.55 92
19128.86 82
19130.17 90
19131.48 98
19132.78 108
19134.09 104
19135.40 110
19136.70 108
19138.01 113
19139.32 110
19140.63 92
19141.93 106
19143.24 96
19144.55 103
19145.86 95
19147.16 128
19148.47 89
19149.78 88
19151.09 111
19152.39 146
19153.70 90
19155.01 122
19156.32 100
19157.63 83
19158.93 108
19160.24 94
19161.55 87
19162.86 75
19164.17 110
19165.47 99
19166.78 112
19168.09 105
19169.40 113
19170.71 104
19172.02 113
19173.32 89
19174.63 82
19175.94 104
19177.25 99
19178.56 98
19179.87 98
19181.18 100
19182.48 100
19183.79 99
19185.10 109
19186.41 104
19187.72 83
19189.03 104
19190.34 94
19191.65 110
19192.96 101
19194.27 113
19195.58 107
19196.88 117
19198.19 122
19199.50 97
19200.81 125
19202.12 157
19203.43 117
19204.74 114
19206.05 78
19207.36 127
19208.67 105
19209.98 96
19211.29 77
19212.60 104
19213.91 107
19215.22 117
19216.53 84
19217.84 89
19219.15 111
19220.46 120
19221.77 116
19223.08 74
19224.39 90
19225.70 111
19227.01 110
19228.32 100
19229.63 116
19230.94 108
19232.25 86
19233.56 114
19234.87 126
19236.18 110
19237.49 88
19238.81 91
19240.12 86
19241.43 101
19242.74 123
19244.05 124
19245.36 96
19246.67 78
19247.98 104
19249.29 101
19250.60 82
19251.91 91
19253.23 101
19254.54 103
19255.85 100
19257.16 83
19258.47 76
19259.78 88
19261.09 108
19262.41 110
19263.72 93
19265.03 91
19266.34 96
19267.65 100
19268.96 112
19270.28 81
19271.59 90
19272.90 119
19274.21 113
19275.52 93
19276.84 102
19278.15 132
19279.46 122
19280.77 105
19282.08 87
19283.40 112
19284.71 125
19286.02 100
19287.33 74
19288.65 91
19289.96 94
19291.27 93
19292.58 103
19293.90 104
19295.21 98
19296.52 90
19297.83 77
19299.15 98
19300.46 94
19301.77 102
19303.09 115
19304.40 110
19305.71 93
19307.02 111
19308.34 90
19309.65 99
19310.96 85
19312.28 82
19313.59 77
19314.90 91
19316.22 108
19317.53 113
19318.84 110
19320.16 111
19321.47 119
19322.78 98
19324.10 109
19325.41 113
19326.73 86
19328.04 88
19329.35 81
19330.67 101
19331.98 98
19333.29 97
19334.61 107
19335.92 114
19337.24 91
19338.55 90
19339.87 79
19341.18 106
19342.49 132
19343.81 125
19345.12 97
19346.44 89
19347.75 79
19349.07 87
19350.38 93
19351.69 107
19353.01 88
19354.32 96
19355.64 126
19356.95 89
19358.27 103
19359.58 102
19360.90 95
19362.21 113
19363.53 122
19364.84 110
19366.16 113
19367.47 109
19368.79 90
19370.10 85
19371.42 77
19372.73 86
19374.05 94
19375.36 113
19376.68 98
19378.00 89
19379.31 102
19380.63 105
19381.94 116
19383.26 82
19384.57 103
19385.89 96
19387.20 81
19388.52 94
19389.84 107
19391.15 121
19392.47 106
19393.78 88
19395.10 128
19396.42 101
19397.73 114
19399.05 125
19400.37 106
19401.68 87
19403.00 79
19404.31 90
19405.63 86
19406.95 119
19408.26 123
19409.58 103
19410.90 96
19412.21 89
19413.53 100
19414.85 114
19416.16 128
19417.48 101
19418.80 112
19420.11 113
19421.43 108
19422.75 102
19424.07 91
19425.38 107
19426.70 97
19428.02 99
19429.33 114
19430.65 107
19431.97 90
19433.29 89
19434.60 97
19435.92 119
19437.24 101
19438.56 83
19439.87 89
19441.19 98
19442.51 152
19443.83 105
19445.14 94
19446.46 115
19447.78 111
19449.10 91
19450.42 79
19451.73 102
19453.05 107
19454.37 101
19455.69 99
19457.01 85
19458.32 100
19459.64 107
19460.96 103
19462.28 89
19463.60 108
19464.92 131
19466.23 114
19467.55 91
19468.87 85
19470.19 103
19471.51 92
19472.83 85
19474.15 102
19475.46 96
19476.78 116
19478.10 123
19479.42 113
19480.74 93
19482.06 91
19483.38 95
19484.70 83
19486.02 90
19487.34 80
19488.65 89
19489.97 96
19491.29 96
19492.61 101
19493.93 98
19495.25 97
19496.57 93
19497.89 122
19499.21 117
19500.53 109
19501.85 104
19503.17 90
19504.49 98
19505.81 80
19507.13 98
19508.45 122
19509.77 101
19511.09 123
19512.41 117
19513.73 104
19515.05 101
19516.37 82
19517.69 109
19519.01 92
19520.33 112
19521.65 88
19522.97 110
19524.29 114
19525.61 92
19526.93 77
19528.25 84
19529.57 102
19530.89 109
19532.21 99
19533.54 113
19534.86 99
19536.18 84
19537.50 113
19538.82 101
19540.14 76
19541.46 97
19542.78 73
19544.10 83
19545.42 82
19546.75 88
19548.07 98
19549.39 93
19550.71 97
19552.03 115
19553.35 91
19554.67 94
19555.99 81
19557.32 100
19558.64 119
19559.96 115
19561.28 98
19562.60 93
19563.92 84
19565.25 80
19566.57 105
19567.89 112
19569.21 115
19570.53 89
19571.86 97
19573.18 117
19574.50 88
19575.82 113
19577.15 104
19578.47 123
19579.79 118
19581.11 98
19582.43 96
19583.76 116
19585.08 98
19586.40 85
19587.72 83
19589.05 90
19590.37 86
19591.69 127
19593.02 131
19594.34 121
19595.66 96
19596.98 116
19598.31 107
19599.63 121
19600.95 105
19602.28 74
19603.60 79
19604.92 85
19606.25 98
19607.57 104
19608.89 97
19610.22 118
19611.54 100
19612.86 99
19614.19 93
19615.51 99
19616.83 100
19618.16 104
19619.48 114
19620.80 112
19622.13 125
19623.45 122
19624.78 94
19626.10 90
19627.42 98
19628.75 103
19630.07 106
19631.40 109
19632.72 105
19634.04 92
19635.37 107
19636.69 98
19638.02 106
19639.34 113
19640.66 121
19641.99 110
19643.31 115
19644.64 115
19645.96 92
19647.29 98
19648.61 118
19649.94 102
19651.26 83
19652.59 100
19653.91 129
19655.24 117
19656.56 106
19657.89 114
19659.21 95
19660.54 101
19661.86 126
19663.19 100
19664.51 117
19665.84 121
19667.16 96
19668.49 67
19669.81 94
19671.14 103
19672.46 132
19673.79 92
19675.11 106
19676.44 111
19677.77 124
19679.09 97
19680.42 72
19681.74 117
19683.07 120
19684.39 109
19685.72 105
19687.05 98
19688.37 101
19689.70 128
19691.02 118
19692.35 107
19693.68 102
19695.00 91
19696.33 108
19697.66 84
19698.98 90
19700.31 96
19701.63 109
19702.96 101
19704.29 95
19705.61 105
19706.94 121
19708.27 93
19709.59 109
19710.92 75
19712.25 100
19713.57 91
19714.90 93
19716.23 117
19717.56 118
19718.88 127
19720.21 120
19721.54 79
19722.86 119
19724.19 98
19725.52 93
19726.85 90
19728.17 98
19729.50 100
19730.83 93
19732.16 116
19733.48 97
19734.81 92
19736.14 80
19737.47 101
19738.79 99
19740.12 107
19741.45 101
19742.78 102
19744.10 123
19745.43 114
19746.76 99
19748.09 99
19749.42 108
19750.74 109
19752.07 106
19753.40 96
19754.73 155
19756.06 105
19757.39 112
19758.71 108
19760.04 86
19761.37 100
19762.70 98
19764.03 75
19765.36 120
19766.69 117
19768.01 119
19769.34 94
19770.67 121
19772.00 93
19773.33 87
19774.66 99
19775.99 92
19777.32 101
19778.65 121
19779.97 109
19781.30 87
19782.63 105
19783.96 102
19785.29 95
19786.62 84
19787.95 82
19789.28 86
19790.61 108
19791.94 88
19793.27 81
19794.60 93
19795.93 78
19797.26 112
19798.59 109
19799.92 103
19801.25 102
19802.58 115
19803.91 99
19805.24 89
19806.57 107
19807.90 104
19809.23 101
19810.56 104
19811.89 127
19813.22 109
19814.55 101
19815.88 98
19817.21 115
19818.54 107
19819.87 96
19821.20 89
19822.53 79
19823.86 97
19825.19 121
19826.52 102
19827.85 97
19829.18 128
19830.51 109
19831.84 97
19833.17 116
19834.51 101
19835.84 104
19837.17 107
19838.50 93
19839.83 93
19841.16 97
19842.49 119
19843.82 94
19845.15 91
19846.49 95
19847.82 96
19849.15 106
19850.48 78
19851.81 99
19853.14 114
19854.47 120
19855.81 104
19857.14 101
19858.47 120
19859.80 109
19861.13 94
19862.47 119
19863.80 104
19865.13 103
19866.46 87
19867.79 100
19869.13 101
19870.46 102
19871.79 110
19873.12 109
19874.45 98
19875.79 98
19877.12 106
19878.45 96
19879.78 95
19881.12 106
19882.45 125
19883.78 105
19885.11 121
19886.45 110
19887.78 116
19889.11 115
19890.44 102
19891.78 124
19893.11 126
19894.44 121
19895.78 124
19897.11 104
19898.44 105
19899.78 115
19901.11 112
19902.44 109
19903.78 104
19905.11 96
19906.44 113
19907.78 93
19909.11 94
19910.44 107
19911.78 94
19913.11 99
19914.44 97
19915.78 101
19917.11 105
19918.44 98
19919.78 134
19921.11 102
19922.45 98
19923.78 104
19925.11 92
19926.45 101
19927.78 121
19929.12 110
19930.45 148
19931.78 94
19933.12 99
19934.45 101
19935.79 105
19937.12 125
19938.46 95
19939.79 99
19941.12 126
19942.46 135
19943.79 118
19945.13 94
19946.46 112
19947.80 96
19949.13 110
19950.47 125
19951.80 92
19953.14 89
19954.47 109
19955.81 97
19957.14 120
19958.48 88
19959.81 106
19961.15 93
19962.48 81
19963.82 112
19965.15 112
19966.49 113
19967.82 120
19969.16 146
19970.50 122
19971.83 111
19973.17 85
19974.50 93
19975.84 101
19977.17 95
19978.51 103
19979.85 93
19981.18 80
19982.52 95
19983.85 82
19985.19 114
19986.52 102
19987.86 101
19989.20 104
19990.53 110
19991.87 116
19993.21 108
19994.54 114
19995.88 112
19997.21 97
19998.55 109
19999.89 103
20001.22 118
20002.56 123
20003.90 80
20005.23 96
20006.57 81
20007.91 88
20009.24 84
20010.58 108
20011.92 121
20013.25 112
20014.59 112
20015.93 109
20017.27 104
20018.60 117
20019.94 126
20021.28 93
20022.61 89
20023.95 100
20025.29 115
20026.63 101
20027.96 94
20029.30 88
20030.64 76
20031.98 103
20033.31 94
20034.65 87
20035.99 110
20037.33 93
20038.66 109
20040.00 133
20041.34 110
20042.68 85
20044.02 91
20045.35 91
20046.69 94
20048.03 97
20049.37 127
20050.71 114
20052.05 104
20053.38 100
20054.72 93
20056.06 97
20057.40 105
20058.74 104
20060.08 98
20061.41 92
20062.75 74
20064.09 104
20065.43 129
20066.77 107
20068.11 98
20069.45 104
20070.79 138
20072.12 104
20073.46 72
20074.80 105
20076.14 121
20077.48 119
20078.82 101
20080.16 80
20081.50 108
20082.84 99
20084.18 128
20085.52 106
20086.85 97
20088.19 94
20089.53 89
20090.87 114
20092.21 108
20093.55 106
20094.89 100
20096.23 100
20097.57 123
20098.91 119
20100.25 106
20101.59 108
20102.93 97
20104.27 99
20105.61 103
20106.95 104
20108.29 98
20109.63 102
20110.97 102
20112.31 112
20113.65 115
20114.99 103
20116.33 110
20117.67 114
20119.01 144
20120.35 129
20121.69 102
20123.04 87
20124.38 102
20125.72 104
20127.06 102
20128.40 122
20129.74 97
20131.08 112
20132.42 82
20133.76 96
20135.10 94
20136.44 111
20137.79 106
20139.13 90
20140.47 97
20141.81 95
20143.15 97
