# Supplementary material for: MALDI-TOF MS typing enables the classification of brewing yeasts of the genus Saccharomyces to major beer styles
Source: PLoS One. 2017 Aug 9;12(8):e0181694. doi: 10.1371/journal.pone.0181694 (PMC5549903; doi:10.1371/journal.pone.0181694)
Supplement: S1 File — The directory includes 90 raw files and was zipped to “.zip”; the folder has three strains with 30 spectra per strain; S1 Text explains the raw files with an example and Table 1 represents the yeast strains used within the experiment. (ZIP) [file pone.0181694.s004.zip › 1-3/30252-148-OG-Alt-Alt-YPG-18h-E-E_2015-08-06__0_G4_1.dat]

2000.64 3523
2001.06 3881
2001.49 3566
2001.91 3447
2002.33 3499
2002.75 3445
2003.17 3668
2003.60 3491
2004.02 3563
2004.44 3404
2004.86 3297
2005.28 3321
2005.70 3352
2006.13 3293
2006.55 3323
2006.97 3328
2007.39 3251
2007.82 3005
2008.24 3386
2008.66 3635
2009.08 3232
2009.51 3445
2009.93 3444
2010.35 3440
2010.77 3428
2011.20 3378
2011.62 3492
2012.04 3357
2012.46 3475
2012.89 3181
2013.31 3264
2013.73 3070
2014.15 3019
2014.58 3170
2015.00 3264
2015.42 3292
2015.85 3198
2016.27 3359
2016.69 3317
2017.12 3119
2017.54 3228
2017.96 3555
2018.39 3279
2018.81 3269
2019.23 3224
2019.66 3535
2020.08 3420
2020.50 3217
2020.93 3234
2021.35 3328
2021.78 3420
2022.20 3225
2022.62 3325
2023.05 3354
2023.47 3291
2023.89 3603
2024.32 3352
2024.74 3061
2025.17 3185
2025.59 2970
2026.01 2787
2026.44 3183
2026.86 3097
2027.29 3224
2027.71 3220
2028.14 3289
2028.56 3096
2028.99 3056
2029.41 3035
2029.83 3049
2030.26 3180
2030.68 3173
2031.11 3131
2031.53 3174
2031.96 2986
2032.38 3065
2032.81 3341
2033.23 3262
2033.66 3271
2034.08 3137
2034.51 3141
2034.93 3308
2035.36 3228
2035.78 3182
2036.21 2959
2036.63 3195
2037.06 3336
2037.48 3288
2037.91 3156
2038.33 3472
2038.76 3095
2039.19 3062
2039.61 3154
2040.04 3072
2040.46 3266
2040.89 3303
2041.31 3498
2041.74 3472
2042.17 3521
2042.59 3358
2043.02 3329
2043.44 3558
2043.87 3446
2044.30 3186
2044.72 3275
2045.15 3442
2045.57 3369
2046.00 3060
2046.43 3210
2046.85 3241
2047.28 3276
2047.71 3386
2048.13 3518
2048.56 3401
2048.99 3311
2049.41 3096
2049.84 3291
2050.27 3391
2050.69 3155
2051.12 3203
2051.55 3223
2051.97 3185
2052.40 3011
2052.83 3065
2053.25 3261
2053.68 3327
2054.11 3414
2054.54 3463
2054.96 3100
2055.39 3204
2055.82 3441
2056.24 3326
2056.67 3143
2057.10 3272
2057.53 3349
2057.95 3205
2058.38 3297
2058.81 3315
2059.24 3414
2059.66 3296
2060.09 3314
2060.52 3175
2060.95 3149
2061.38 3245
2061.80 3229
2062.23 3168
2062.66 3291
2063.09 3265
2063.52 3218
2063.94 3306
2064.37 3206
2064.80 3225
2065.23 3456
2065.66 3501
2066.09 3369
2066.51 3553
2066.94 3538
2067.37 3519
2067.80 3628
2068.23 3629
2068.66 3677
2069.08 3511
2069.51 3573
2069.94 3393
2070.37 3593
2070.80 3271
2071.23 3287
2071.66 3640
2072.09 3487
2072.52 3294
2072.94 3267
2073.37 3490
2073.80 3220
2074.23 3255
2074.66 3186
2075.09 3343
2075.52 3390
2075.95 3476
2076.38 3396
2076.81 3366
2077.24 3539
2077.67 3745
2078.10 3865
2078.53 3629
2078.96 3616
2079.39 3793
2079.82 3766
2080.25 3650
2080.68 3508
2081.11 3479
2081.54 3761
2081.97 3911
2082.40 3518
2082.83 3532
2083.26 3572
2083.69 3710
2084.12 3666
2084.55 3497
2084.98 3547
2085.41 3400
2085.84 3483
2086.27 3597
2086.70 3467
2087.13 3526
2087.56 3359
2087.99 3319
2088.42 3293
2088.85 3243
2089.28 3064
2089.71 3216
2090.14 3422
2090.57 3018
2091.01 3085
2091.44 3489
2091.87 3342
2092.30 3027
2092.73 3214
2093.16 3220
2093.59 3168
2094.02 3229
2094.45 3388
2094.89 3494
2095.32 3419
2095.75 3335
2096.18 3339
2096.61 3066
2097.04 3182
2097.47 3235
2097.91 3481
2098.34 3266
2098.77 3081
2099.20 3101
2099.63 3236
2100.07 3249
2100.50 3030
2100.93 3141
2101.36 3300
2101.79 3164
2102.23 3190
2102.66 3092
2103.09 3008
2103.52 3305
2103.95 3249
2104.39 3046
2104.82 3328
2105.25 3067
2105.68 3202
2106.12 3303
2106.55 3156
2106.98 3104
2107.41 3143
2107.85 3239
2108.28 3229
2108.71 2927
2109.14 3202
2109.58 3181
2110.01 3091
2110.44 3059
2110.88 3288
2111.31 2964
2111.74 3222
2112.18 3238
2112.61 3289
2113.04 3455
2113.48 3265
2113.91 3219
2114.34 3109
2114.78 2945
2115.21 3020
2115.64 3075
2116.08 2942
2116.51 3100
2116.94 3193
2117.38 3332
2117.81 3098
2118.24 3201
2118.68 3192
2119.11 3350
2119.55 3292
2119.98 3278
2120.41 3320
2120.85 3460
2121.28 3481
2121.72 3417
2122.15 3157
2122.58 3380
2123.02 3359
2123.45 3175
2123.89 3211
2124.32 3223
2124.75 3039
2125.19 3144
2125.62 3156
2126.06 3293
2126.49 3308
2126.93 2990
2127.36 2908
2127.80 3098
2128.23 3097
2128.67 3244
2129.10 3263
2129.54 3195
2129.97 2988
2130.41 3096
2130.84 3191
2131.28 3284
2131.71 3234
2132.15 3126
2132.58 3151
2133.02 3080
2133.45 3116
2133.89 3220
2134.32 3228
2134.76 3157
2135.19 3260
2135.63 3194
2136.06 3329
2136.50 3259
2136.94 3313
2137.37 3566
2137.81 3287
2138.24 3438
2138.68 3380
2139.12 3583
2139.55 3431
2139.99 3302
2140.42 3348
2140.86 3141
2141.30 3297
2141.73 3169
2142.17 3181
2142.60 3323
2143.04 3311
2143.48 3331
2143.91 3065
2144.35 2784
2144.79 3121
2145.22 3034
2145.66 2876
2146.09 2942
2146.53 3162
2146.97 3272
2147.40 3191
2147.84 3130
2148.28 3152
2148.72 3313
2149.15 3144
2149.59 3066
2150.03 3382
2150.46 3446
2150.90 3549
2151.34 3674
2151.77 3626
2152.21 3544
2152.65 3723
2153.09 3551
2153.52 3379
2153.96 3483
2154.40 3496
2154.84 3604
2155.27 3354
2155.71 3411
2156.15 3339
2156.59 3388
2157.02 3287
2157.46 3379
2157.90 3347
2158.34 3148
2158.78 3246
2159.21 3080
2159.65 3195
2160.09 3156
2160.53 3137
2160.97 3395
2161.40 3296
2161.84 3070
2162.28 3165
2162.72 3311
2163.16 3093
2163.59 3219
2164.03 2927
2164.47 3047
2164.91 2913
2165.35 2805
2165.79 3074
2166.23 2976
2166.66 2924
2167.10 3125
2167.54 3021
2167.98 2715
2168.42 3170
2168.86 3133
2169.30 3175
2169.74 3476
2170.18 3324
2170.61 3231
2171.05 3316
2171.49 3526
2171.93 3473
2172.37 3530
2172.81 3684
2173.25 3500
2173.69 3536
2174.13 3592
2174.57 3770
2175.01 3746
2175.45 3696
2175.89 3787
2176.33 3843
2176.77 3829
2177.21 3868
2177.65 3955
2178.09 4225
2178.53 3995
2178.97 3801
2179.41 3688
2179.85 3595
2180.29 3575
2180.73 3552
2181.17 3468
2181.61 3432
2182.05 3427
2182.49 3554
2182.93 3343
2183.37 3088
2183.81 3191
2184.25 3158
2184.69 3309
2185.13 3281
2185.57 3223
2186.01 3202
2186.45 3234
2186.89 3185
2187.33 3257
2187.77 3105
2188.21 2927
2188.65 3222
2189.10 3252
2189.54 3395
2189.98 3267
2190.42 3257
2190.86 3209
2191.30 3359
2191.74 3203
2192.18 3412
2192.62 3598
2193.07 3498
2193.51 3267
2193.95 3454
2194.39 3599
2194.83 3571
2195.27 3659
2195.71 3489
2196.16 3450
2196.60 3652
2197.04 3554
2197.48 3526
2197.92 3222
2198.37 3511
2198.81 3520
2199.25 3336
2199.69 3347
2200.13 3194
2200.58 3085
2201.02 3044
2201.46 3165
2201.90 3191
2202.34 3119
2202.79 3399
2203.23 3204
2203.67 3078
2204.11 3067
2204.56 3145
2205.00 3354
2205.44 3120
2205.88 2962
2206.33 3072
2206.77 3279
2207.21 2906
2207.65 2948
2208.10 3010
2208.54 3264
2208.98 3535
2209.43 3224
2209.87 3298
2210.31 3326
2210.76 3248
2211.20 3348
2211.64 3256
2212.09 3530
2212.53 3278
2212.97 3346
2213.42 3278
2213.86 3434
2214.30 3352
2214.75 3311
2215.19 3255
2215.63 3243
2216.08 3201
2216.52 3216
2216.96 2904
2217.41 2982
2217.85 3139
2218.30 3019
2218.74 3012
2219.18 3098
2219.63 3253
2220.07 3080
2220.52 3135
2220.96 3104
2221.40 3145
2221.85 3096
2222.29 3088
2222.74 3323
2223.18 3294
2223.63 3117
2224.07 2882
2224.51 3086
2224.96 3265
2225.40 3280
2225.85 3306
2226.29 3261
2226.74 3282
2227.18 3286
2227.63 3477
2228.07 3330
2228.52 3360
2228.96 3200
2229.41 3267
2229.85 3040
2230.30 3053
2230.74 3288
2231.19 3308
2231.63 3383
2232.08 3357
2232.52 3241
2232.97 3468
2233.41 3337
2233.86 3341
2234.30 3430
2234.75 3629
2235.20 3383
2235.64 3276
2236.09 3484
2236.53 3491
2236.98 3463
2237.42 3315
2237.87 3476
2238.32 3234
2238.76 3388
2239.21 3519
2239.65 3236
2240.10 3365
2240.55 3283
2240.99 3236
2241.44 3113
2241.88 2991
2242.33 3089
2242.78 3129
2243.22 3129
2243.67 2993
2244.12 2900
2244.56 2792
2245.01 3034
2245.46 3195
2245.90 3150
2246.35 3042
2246.80 3064
2247.24 2913
2247.69 3126
2248.14 3010
2248.58 2927
2249.03 3142
2249.48 3317
2249.92 2971
2250.37 2934
2250.82 3215
2251.27 3299
2251.71 3216
2252.16 3248
2252.61 3346
2253.05 3396
2253.50 3292
2253.95 3331
2254.40 3332
2254.84 2950
2255.29 2959
2255.74 2907
2256.19 3127
2256.64 3216
2257.08 3186
2257.53 2991
2257.98 2944
2258.43 2837
2258.87 2981
2259.32 3025
2259.77 3023
2260.22 2945
2260.67 2957
2261.11 3044
2261.56 3069
2262.01 3243
2262.46 2985
2262.91 3326
2263.36 3576
2263.80 3545
2264.25 3298
2264.70 3290
2265.15 3150
2265.60 3312
2266.05 3361
2266.50 3381
2266.94 3283
2267.39 3429
2267.84 3431
2268.29 3416
2268.74 3244
2269.19 3513
2269.64 3272
2270.09 3137
2270.54 3270
2270.99 3163
2271.43 3105
2271.88 3425
2272.33 3106
2272.78 3229
2273.23 3302
2273.68 3284
2274.13 3281
2274.58 3474
2275.03 3257
2275.48 2949
2275.93 2923
2276.38 3111
2276.83 3253
2277.28 2917
2277.73 3267
2278.18 3214
2278.63 2937
2279.08 2989
2279.53 3291
2279.98 3108
2280.43 3138
2280.88 2947
2281.33 3078
2281.78 3219
2282.23 3374
2282.68 3296
2283.13 3288
2283.58 3069
2284.03 3248
2284.48 3330
2284.93 3406
2285.38 3148
2285.83 2933
2286.28 2982
2286.73 3080
2287.18 3099
2287.63 3065
2288.08 3066
2288.54 3149
2288.99 3049
2289.44 3172
2289.89 3293
2290.34 3569
2290.79 3833
2291.24 3699
2291.69 3730
2292.14 3945
2292.60 4025
2293.05 3911
2293.50 4200
2293.95 4037
2294.40 4280
2294.85 4170
2295.30 3930
2295.76 3816
2296.21 3621
2296.66 3687
2297.11 3599
2297.56 3768
2298.01 3394
2298.47 3544
2298.92 3298
2299.37 3487
2299.82 3522
2300.27 3529
2300.73 3506
2301.18 3187
2301.63 3035
2302.08 3162
2302.53 3237
2302.99 3337
2303.44 3236
2303.89 2950
2304.34 3061
2304.80 3134
2305.25 3291
2305.70 3261
2306.15 3255
2306.61 3277
2307.06 3305
2307.51 3365
2307.96 3315
2308.42 3317
2308.87 3535
2309.32 3389
2309.78 3537
2310.23 3596
2310.68 3512
2311.14 3481
2311.59 3549
2312.04 3489
2312.49 3456
2312.95 3292
2313.40 3500
2313.85 3367
2314.31 3323
2314.76 3364
2315.22 3336
2315.67 3339
2316.12 3298
2316.58 3196
2317.03 3063
2317.48 3298
2317.94 3146
2318.39 3165
2318.84 3316
2319.30 3439
2319.75 3443
2320.21 3191
2320.66 3274
2321.11 3258
2321.57 3197
2322.02 3069
2322.48 3313
2322.93 3225
2323.39 3112
2323.84 3109
2324.29 3409
2324.75 3413
2325.20 3455
2325.66 3520
2326.11 3557
2326.57 3724
2327.02 3505
2327.48 3780
2327.93 3985
2328.39 3767
2328.84 3540
2329.30 3822
2329.75 3763
2330.21 3843
2330.66 3671
2331.12 3667
2331.57 3630
2332.03 3981
2332.48 4065
2332.94 3930
2333.39 3943
2333.85 3797
2334.30 3365
2334.76 3437
2335.21 3413
2335.67 3337
2336.12 3305
2336.58 3278
2337.03 3111
2337.49 3273
2337.95 3314
2338.40 3397
2338.86 3417
2339.31 3404
2339.77 3171
2340.23 3378
2340.68 3607
2341.14 3637
2341.59 3822
2342.05 3935
2342.51 3677
2342.96 3541
2343.42 3723
2343.87 3286
2344.33 3439
2344.79 3597
2345.24 3605
2345.70 3320
2346.16 3445
2346.61 3613
2347.07 3490
2347.53 3623
2347.98 3561
2348.44 3461
2348.90 3360
2349.35 3279
2349.81 3606
2350.27 3396
2350.72 3423
2351.18 3405
2351.64 3398
2352.10 3456
2352.55 3257
2353.01 3090
2353.47 3182
2353.92 3236
2354.38 3209
2354.84 3331
2355.30 3081
2355.75 3076
2356.21 3193
2356.67 3347
2357.13 3292
2357.58 3265
2358.04 3154
2358.50 3216
2358.96 3104
2359.41 3168
2359.87 3309
2360.33 3243
2360.79 3108
2361.25 3165
2361.70 3226
2362.16 2978
2362.62 3221
2363.08 3154
2363.54 3199
2363.99 3142
2364.45 3231
2364.91 3224
2365.37 3302
2365.83 3527
2366.29 3194
2366.75 3133
2367.20 3336
2367.66 3349
2368.12 3456
2368.58 3194
2369.04 3232
2369.50 3480
2369.96 3680
2370.42 3323
2370.87 3399
2371.33 3213
2371.79 3298
2372.25 3560
2372.71 3519
2373.17 3171
2373.63 3174
2374.09 3300
2374.55 3243
2375.01 3101
2375.47 3306
2375.92 3400
2376.38 3273
2376.84 3220
2377.30 3362
2377.76 3171
2378.22 3118
2378.68 3278
2379.14 3105
2379.60 2930
2380.06 3104
2380.52 3251
2380.98 3485
2381.44 3389
2381.90 3351
2382.36 3454
2382.82 3331
2383.28 3428
2383.74 3416
2384.20 3444
2384.66 3439
2385.12 3498
2385.58 3473
2386.04 3265
2386.50 2998
2386.96 3156
2387.42 3081
2387.88 2993
2388.35 2964
2388.81 2983
2389.27 3122
2389.73 3103
2390.19 3191
2390.65 2974
2391.11 3165
2391.57 3218
2392.03 3303
2392.49 3275
2392.95 3424
2393.42 3337
2393.88 3294
2394.34 3252
2394.80 3183
2395.26 2945
2395.72 3003
2396.18 3153
2396.64 2792
2397.11 3047
2397.57 3192
2398.03 3031
2398.49 3140
2398.95 3248
2399.41 3048
2399.88 3067
2400.34 3118
2400.80 3224
2401.26 3049
2401.72 3070
2402.18 3149
2402.65 3131
2403.11 2792
2403.57 2905
2404.03 2999
2404.49 2957
2404.96 2877
2405.42 3234
2405.88 3292
2406.34 3174
2406.81 3098
2407.27 3296
2407.73 3239
2408.19 3071
2408.66 3363
2409.12 3301
2409.58 3190
2410.04 3133
2410.51 3188
2410.97 2997
2411.43 3048
2411.90 2923
2412.36 3147
2412.82 2916
2413.28 2929
2413.75 2756
2414.21 3108
2414.67 3034
2415.14 3244
2415.60 3429
2416.06 3149
2416.53 3356
2416.99 3391
2417.45 3313
2417.92 3596
2418.38 3587
2418.84 3705
2419.31 3740
2419.77 3751
2420.23 3660
2420.70 3767
2421.16 4098
2421.63 4270
2422.09 4082
2422.55 4193
2423.02 3940
2423.48 3716
2423.95 3567
2424.41 3556
2424.87 3620
2425.34 3453
2425.80 3468
2426.27 3566
2426.73 3302
2427.20 3473
2427.66 3394
2428.12 3266
2428.59 3312
2429.05 3393
2429.52 3243
2429.98 3397
2430.45 3236
2430.91 3205
2431.38 3228
2431.84 3228
2432.31 3243
2432.77 3157
2433.24 3297
2433.70 3326
2434.17 3049
2434.63 3135
2435.10 3262
2435.56 3183
2436.03 3421
2436.49 3487
2436.96 3411
2437.42 3350
2437.89 3092
2438.35 3454
2438.82 3408
2439.28 3337
2439.75 3250
2440.21 3318
2440.68 3440
2441.15 3798
2441.61 3489
2442.08 3487
2442.54 3536
2443.01 3636
2443.48 3768
2443.94 3608
2444.41 3432
2444.87 3402
2445.34 3422
2445.81 3336
2446.27 3141
2446.74 3219
2447.20 3162
2447.67 3370
2448.14 3170
2448.60 2945
2449.07 2995
2449.54 3099
2450.00 2977
2450.47 2967
2450.94 3072
2451.40 3191
2451.87 2996
2452.34 2986
2452.80 2894
2453.27 3118
2453.74 3032
2454.20 3058
2454.67 3009
2455.14 2840
2455.60 2825
2456.07 2975
2456.54 2975
2457.01 3181
2457.47 3144
2457.94 3093
2458.41 3079
2458.87 3178
2459.34 3253
2459.81 3217
2460.28 3450
2460.74 3279
2461.21 3144
2461.68 3268
2462.15 3190
2462.62 2992
2463.08 2966
2463.55 2943
2464.02 3243
2464.49 3417
2464.95 3110
2465.42 3210
2465.89 3309
2466.36 3058
2466.83 2995
2467.29 3038
2467.76 3216
2468.23 3204
2468.70 3124
2469.17 3108
2469.64 3087
2470.10 3383
2470.57 3263
2471.04 3219
2471.51 3008
2471.98 2946
2472.45 3121
2472.92 2824
2473.39 3076
2473.85 3254
2474.32 3113
2474.79 2883
2475.26 2590
2475.73 2766
2476.20 2816
2476.67 3025
2477.14 3072
2477.61 2978
2478.08 3147
2478.54 2976
2479.01 3047
2479.48 3178
2479.95 2977
2480.42 3172
2480.89 3363
2481.36 3497
2481.83 3424
2482.30 3313
2482.77 3343
2483.24 3421
2483.71 3429
2484.18 3125
2484.65 2966
2485.12 3141
2485.59 3116
2486.06 2869
2486.53 2929
2487.00 3096
2487.47 3000
2487.94 3095
2488.41 3264
2488.88 3079
2489.35 2906
2489.82 2945
2490.29 2976
2490.76 2912
2491.23 3186
2491.70 3027
2492.17 3183
2492.64 3143
2493.11 3099
2493.58 3190
2494.05 3043
2494.52 2933
2495.00 3228
2495.47 3414
2495.94 3015
2496.41 3031
2496.88 2889
2497.35 3106
2497.82 3214
2498.29 3248
2498.76 3433
2499.23 3280
2499.71 3079
2500.18 3398
2500.65 3124
2501.12 3119
2501.59 3026
2502.06 2883
2502.53 2866
2503.01 2798
2503.48 2720
2503.95 2839
2504.42 3034
2504.89 2966
2505.36 3151
2505.84 3130
2506.31 2982
2506.78 2868
2507.25 3048
2507.72 3285
2508.20 3373
2508.67 3282
2509.14 3282
2509.61 3110
2510.08 3244
2510.56 3475
2511.03 3352
2511.50 3096
2511.97 2955
2512.45 3006
2512.92 3302
2513.39 3341
2513.86 3380
2514.34 3318
2514.81 2969
2515.28 2844
2515.75 3033
2516.23 2957
2516.70 3081
2517.17 3266
2517.65 3239
2518.12 3015
2518.59 2892
2519.07 2857
2519.54 3091
2520.01 3073
2520.48 3043
2520.96 2856
2521.43 2992
2521.90 3168
2522.38 3211
2522.85 3155
2523.32 2989
2523.80 2636
2524.27 2886
2524.75 3045
2525.22 3132
2525.69 3053
2526.17 2971
2526.64 2826
2527.11 2851
2527.59 2783
2528.06 2853
2528.54 2991
2529.01 3015
2529.48 2929
2529.96 2848
2530.43 2785
2530.91 2903
2531.38 3093
2531.85 3043
2532.33 3071
2532.80 3022
2533.28 3100
2533.75 3232
2534.23 3220
2534.70 3060
2535.18 2946
2535.65 3038
2536.12 2937
2536.60 3013
2537.07 2878
2537.55 2926
2538.02 2823
2538.50 2831
2538.97 3023
2539.45 2847
2539.92 2953
2540.40 2947
2540.87 3227
2541.35 3158
2541.82 2998
2542.30 3227
2542.77 3166
2543.25 3085
2543.73 2942
2544.20 2891
2544.68 3237
2545.15 3325
2545.63 3249
2546.10 3211
2546.58 3102
2547.05 3051
2547.53 3273
2548.01 3417
2548.48 3518
2548.96 3581
2549.43 3446
2549.91 3560
2550.39 3641
2550.86 3747
2551.34 3624
2551.81 3762
2552.29 3805
2552.77 3573
2553.24 3486
2553.72 3690
2554.20 3567
2554.67 3480
2555.15 3481
2555.62 3288
2556.10 3412
2556.58 3356
2557.05 3478
2557.53 3794
2558.01 3659
2558.48 3517
2558.96 3446
2559.44 3529
2559.91 3392
2560.39 3315
2560.87 3260
2561.35 2942
2561.82 3018
2562.30 3085
2562.78 3176
2563.25 3107
2563.73 2831
2564.21 2998
2564.69 3104
2565.16 2993
2565.64 3043
2566.12 3053
2566.60 2937
2567.07 3042
2567.55 2848
2568.03 2896
2568.51 2914
2568.98 2851
2569.46 2929
2569.94 3010
2570.42 2822
2570.90 2861
2571.37 2966
2571.85 2823
2572.33 2900
2572.81 2881
2573.29 3039
2573.76 2901
2574.24 2874
2574.72 3123
2575.20 3098
2575.68 3089
2576.16 3103
2576.63 3140
2577.11 3041
2577.59 2940
2578.07 3024
2578.55 2821
2579.03 3121
2579.51 3085
2579.98 3021
2580.46 3196
2580.94 3156
2581.42 3074
2581.90 2905
2582.38 2962
2582.86 2828
2583.34 3083
2583.82 3049
2584.30 2917
2584.77 2983
2585.25 3104
2585.73 3315
2586.21 2989
2586.69 2940
2587.17 2953
2587.65 3024
2588.13 3053
2588.61 3142
2589.09 2964
2589.57 2994
2590.05 2960
2590.53 2973
2591.01 2932
2591.49 3053
2591.97 3134
2592.45 3219
2592.93 3123
2593.41 3138
2593.89 3033
2594.37 3106
2594.85 3250
2595.33 3122
2595.81 3150
2596.29 3146
2596.77 3090
2597.25 2834
2597.73 2777
2598.21 2925
2598.69 3197
2599.17 3197
2599.65 3187
2600.13 2992
2600.61 2987
2601.09 2930
2601.57 2906
2602.06 2854
2602.54 2913
2603.02 2803
2603.50 2835
2603.98 2916
2604.46 3010
2604.94 2994
2605.42 2792
2605.90 2756
2606.38 2900
2606.87 2924
2607.35 2846
2607.83 2978
2608.31 3029
2608.79 3066
2609.27 3161
2609.75 2920
2610.24 3173
2610.72 3134
2611.20 3048
2611.68 2944
2612.16 3076
2612.64 3236
2613.13 2939
2613.61 3003
2614.09 2912
2614.57 3035
2615.05 2947
2615.54 3189
2616.02 3213
2616.50 3067
2616.98 3174
2617.46 3067
2617.95 2868
2618.43 2834
2618.91 3124
2619.39 3080
2619.88 2981
2620.36 2830
2620.84 3029
2621.32 3183
2621.81 3110
2622.29 3039
2622.77 3118
2623.26 2916
2623.74 2787
2624.22 2785
2624.70 2947
2625.19 3084
2625.67 3112
2626.15 3060
2626.64 3122
2627.12 2930
2627.60 2752
2628.09 2925
2628.57 3074
2629.05 2915
2629.54 2990
2630.02 3008
2630.50 2817
2630.99 3012
2631.47 2728
2631.95 2941
2632.44 3489
2632.92 3172
2633.40 2935
2633.89 3046
2634.37 3057
2634.85 3142
2635.34 2914
2635.82 2867
2636.31 2878
2636.79 2869
2637.27 2818
2637.76 2899
2638.24 2749
2638.73 2897
2639.21 2785
2639.70 2879
2640.18 2994
2640.66 3015
2641.15 3118
2641.63 3094
2642.12 3049
2642.60 3192
2643.09 3072
2643.57 2903
2644.06 3087
2644.54 3164
2645.03 3161
2645.51 3089
2646.00 2786
2646.48 3034
2646.97 2793
2647.45 2918
2647.94 2961
2648.42 2791
2648.91 2879
2649.39 2967
2649.88 3000
2650.36 3074
2650.85 2942
2651.33 2958
2651.82 2777
2652.30 2880
2652.79 2970
2653.27 2889
2653.76 2901
2654.24 2955
2654.73 2746
2655.22 2704
2655.70 2879
2656.19 2808
2656.67 2781
2657.16 2932
2657.65 2942
2658.13 2810
2658.62 2849
2659.10 2808
2659.59 2839
2660.08 2845
2660.56 2858
2661.05 2891
2661.53 2829
2662.02 2688
2662.51 2818
2662.99 2828
2663.48 2887
2663.97 2893
2664.45 2943
2664.94 2979
2665.43 3060
2665.91 3050
2666.40 3053
2666.89 3178
2667.37 3285
2667.86 3370
2668.35 3256
2668.83 3072
2669.32 2949
2669.81 3125
2670.29 3009
2670.78 3133
2671.27 2836
2671.76 2947
2672.24 3247
2672.73 3018
2673.22 3043
2673.71 2994
2674.19 3047
2674.68 3332
2675.17 3450
2675.66 3551
2676.14 3575
2676.63 3194
2677.12 3434
2677.61 3452
2678.09 3291
2678.58 3359
2679.07 3197
2679.56 3445
2680.05 3121
2680.53 2982
2681.02 3235
2681.51 3028
2682.00 3004
2682.49 3202
2682.97 3242
2683.46 3457
2683.95 3531
2684.44 3065
2684.93 3150
2685.42 3011
2685.91 3118
2686.39 3231
2686.88 3399
2687.37 3348
2687.86 3259
2688.35 3196
2688.84 3226
2689.33 3130
2689.81 2939
2690.30 3062
2690.79 3153
2691.28 3121
2691.77 3171
2692.26 3080
2692.75 2817
2693.24 3025
2693.73 2982
2694.22 3062
2694.71 3048
2695.20 2829
2695.68 3007
2696.17 2882
2696.66 3010
2697.15 3014
2697.64 3189
2698.13 3141
2698.62 3234
2699.11 3218
2699.60 2929
2700.09 3097
2700.58 2895
2701.07 3252
2701.56 3212
2702.05 3049
2702.54 3251
2703.03 3217
2703.52 3255
2704.01 3204
2704.50 3263
2704.99 3218
2705.48 2891
2705.97 3018
2706.46 2975
2706.95 2980
2707.44 3035
2707.93 3129
2708.42 3065
2708.92 2960
2709.41 2858
2709.90 2842
2710.39 2588
2710.88 2705
2711.37 2896
2711.86 3037
2712.35 2978
2712.84 2969
2713.33 2986
2713.82 2890
2714.31 2642
2714.81 2743
2715.30 3029
2715.79 3056
2716.28 2817
2716.77 2899
2717.26 2773
2717.75 2750
2718.24 3010
2718.74 3171
2719.23 3118
2719.72 3263
2720.21 3442
2720.70 3338
2721.19 3306
2721.69 3484
2722.18 3584
2722.67 3409
2723.16 3540
2723.65 3461
2724.15 3349
2724.64 3128
2725.13 2874
2725.62 2977
2726.11 3019
2726.61 3119
2727.10 3038
2727.59 3019
2728.08 2909
2728.58 2781
2729.07 2937
2729.56 2850
2730.05 2958
2730.55 2940
2731.04 2858
2731.53 2953
2732.02 2812
2732.52 2879
2733.01 3018
2733.50 3034
2733.99 2731
2734.49 2927
2734.98 2791
2735.47 2991
2735.97 3092
2736.46 3048
2736.95 2900
2737.45 2824
2737.94 2890
2738.43 2844
2738.93 3020
2739.42 3069
2739.91 2973
2740.41 3014
2740.90 2869
2741.39 2803
2741.89 2828
2742.38 2883
2742.87 2756
2743.37 2859
2743.86 2723
2744.36 2651
2744.85 2694
2745.34 2756
2745.84 2881
2746.33 2900
2746.82 2985
2747.32 2978
2747.81 2802
2748.31 2571
2748.80 2777
2749.30 2716
2749.79 2901
2750.28 2914
2750.78 2752
2751.27 2762
2751.77 2849
2752.26 3050
2752.76 3028
2753.25 2929
2753.75 2769
2754.24 3067
2754.74 2657
2755.23 2688
2755.72 2723
2756.22 2870
2756.71 2776
2757.21 2879
2757.70 2989
2758.20 3022
2758.69 2941
2759.19 2930
2759.69 3025
2760.18 3052
2760.68 3147
2761.17 3217
2761.67 3108
2762.16 2896
2762.66 2948
2763.15 2810
2763.65 2809
2764.14 2898
2764.64 3089
2765.14 2837
2765.63 2831
2766.13 2716
2766.62 2786
2767.12 2855
2767.61 2772
2768.11 2860
2768.61 2726
2769.10 2568
2769.60 2543
2770.09 2924
2770.59 3020
2771.09 2792
2771.58 2777
2772.08 2778
2772.58 2810
2773.07 2732
2773.57 2921
2774.06 2896
2774.56 2923
2775.06 2947
2775.55 2933
2776.05 2848
2776.55 3069
2777.04 3056
2777.54 2932
2778.04 2948
2778.54 2962
2779.03 2977
2779.53 2901
2780.03 2924
2780.52 3102
2781.02 2842
2781.52 3025
2782.01 2895
2782.51 3005
2783.01 3064
2783.51 2684
2784.00 3023
2784.50 2863
2785.00 2913
2785.50 2973
2785.99 2780
2786.49 2599
2786.99 2793
2787.49 2737
2787.98 3050
2788.48 2797
2788.98 2879
2789.48 2812
2789.98 2649
2790.47 2851
2790.97 2868
2791.47 2973
2791.97 3062
2792.47 2868
2792.96 2627
2793.46 2898
2793.96 2914
2794.46 2683
2794.96 2904
2795.46 3011
2795.95 2885
2796.45 3024
2796.95 3189
2797.45 3215
2797.95 3395
2798.45 3558
2798.95 3507
2799.44 3669
2799.94 3642
2800.44 3558
2800.94 3494
2801.44 3396
2801.94 3432
2802.44 3253
2802.94 3117
2803.44 3195
2803.93 3265
2804.43 3054
2804.93 3061
2805.43 3093
2805.93 3193
2806.43 3260
2806.93 3379
2807.43 3409
2807.93 3432
2808.43 3929
2808.93 3880
2809.43 4004
2809.93 4298
2810.43 4023
2810.93 3978
2811.43 3850
2811.93 3760
2812.43 3340
2812.93 3516
2813.43 3388
2813.93 3401
2814.43 3257
2814.93 3239
2815.43 3031
2815.93 3141
2816.43 2959
2816.93 3086
2817.43 3057
2817.93 2935
2818.43 3011
2818.93 2986
2819.43 2986
2819.93 3068
2820.43 3207
2820.93 3337
2821.43 3491
2821.93 3407
2822.43 3471
2822.94 3321
2823.44 3219
2823.94 3362
2824.44 3353
2824.94 3190
2825.44 2935
2825.94 3147
2826.44 3024
2826.94 2893
2827.44 2784
2827.95 2932
2828.45 3023
2828.95 3104
2829.45 3076
2829.95 3003
2830.45 2811
2830.95 2717
2831.46 2786
2831.96 2905
2832.46 2990
2832.96 2889
2833.46 2979
2833.97 2762
2834.47 2743
2834.97 2939
2835.47 3097
2835.97 3064
2836.47 3047
2836.98 3147
2837.48 3107
2837.98 2996
2838.48 3036
2838.99 3133
2839.49 2996
2839.99 2985
2840.49 3134
2841.00 3082
2841.50 2901
2842.00 3015
2842.50 2876
2843.01 2874
2843.51 2975
2844.01 2727
2844.51 2698
2845.02 2823
2845.52 3115
2846.02 3189
2846.52 2966
2847.03 2905
2847.53 3091
2848.03 3094
2848.54 3514
2849.04 3449
2849.54 3496
2850.05 3477
2850.55 3307
2851.05 3254
2851.56 3425
2852.06 3230
2852.56 3211
2853.07 3307
2853.57 3080
2854.07 3000
2854.58 2932
2855.08 2936
2855.59 3018
2856.09 2933
2856.59 2880
2857.10 2867
2857.60 3009
2858.10 2932
2858.61 2950
2859.11 2940
2859.62 2702
2860.12 2900
2860.63 2722
2861.13 2849
2861.63 2921
2862.14 2943
2862.64 2919
2863.15 2793
2863.65 2721
2864.16 2679
2864.66 2845
2865.16 2705
2865.67 2598
2866.17 2697
2866.68 2787
2867.18 2866
2867.69 2918
2868.19 2833
2868.70 2902
2869.20 2719
2869.71 2630
2870.21 2541
2870.72 2798
2871.22 2843
2871.73 2912
2872.23 2826
2872.74 2876
2873.24 2788
2873.75 3002
2874.25 2933
2874.76 2805
2875.27 2932
2875.77 3046
2876.28 3016
2876.78 3066
2877.29 2933
2877.79 3012
2878.30 3010
2878.81 2995
2879.31 2927
2879.82 2967
2880.32 2981
2880.83 3079
2881.33 2994
2881.84 2946
2882.35 3064
2882.85 3026
2883.36 3191
2883.87 3154
2884.37 3286
2884.88 3418
2885.38 3331
2885.89 3114
2886.40 3309
2886.90 3398
2887.41 3423
2887.92 3471
2888.42 3640
2888.93 3568
2889.44 3541
2889.94 3693
2890.45 3572
2890.96 3465
2891.46 3631
2891.97 3511
2892.48 3611
2892.98 3475
2893.49 3267
2894.00 3056
2894.51 3092
2895.01 3371
2895.52 3424
2896.03 3157
2896.54 3238
2897.04 3383
2897.55 3465
2898.06 3382
2898.57 3484
2899.07 3362
2899.58 3421
2900.09 3570
2900.60 3535
2901.10 3453
2901.61 3556
2902.12 3244
2902.63 3244
2903.13 3312
2903.64 3340
2904.15 3521
2904.66 3749
2905.17 3627
2905.68 3447
2906.18 3313
2906.69 3299
2907.20 3207
2907.71 3097
2908.22 3072
2908.72 3148
2909.23 3175
2909.74 3089
2910.25 3227
2910.76 3087
2911.27 2932
2911.78 2881
2912.28 2963
2912.79 2922
2913.30 2965
2913.81 2680
2914.32 2810
2914.83 2820
2915.34 2864
2915.85 2999
2916.36 2928
2916.87 2907
2917.37 2954
2917.88 3031
2918.39 3051
2918.90 2949
2919.41 2737
2919.92 2665
2920.43 2709
2920.94 2768
2921.45 2883
2921.96 3005
2922.47 2965
2922.98 3056
2923.49 3165
2924.00 3176
2924.51 3168
2925.02 3358
2925.53 3496
2926.04 3558
2926.55 3622
2927.06 3472
2927.57 3561
2928.08 3527
2928.59 3470
2929.10 3342
2929.61 3294
2930.12 3305
2930.63 3431
2931.14 3242
2931.65 3217
2932.16 3110
2932.67 3065
2933.18 3029
2933.69 2933
2934.20 2909
2934.71 2971
2935.22 2787
2935.73 2889
2936.24 2898
2936.76 2869
2937.27 2846
2937.78 3196
2938.29 2869
2938.80 3019
2939.31 3124
2939.82 2998
2940.33 3003
2940.84 2996
2941.36 2910
2941.87 3154
2942.38 3209
2942.89 3035
2943.40 2856
2943.91 2802
2944.42 2755
2944.94 2919
2945.45 3033
2945.96 3132
2946.47 3061
2946.98 3209
2947.49 3294
2948.01 3279
2948.52 3399
2949.03 3312
2949.54 3055
2950.05 3118
2950.57 3081
2951.08 3412
2951.59 3012
2952.10 2877
2952.61 3013
2953.13 2981
2953.64 2834
2954.15 2789
2954.66 2856
2955.18 2971
2955.69 2977
2956.20 2843
2956.71 2905
2957.23 2941
2957.74 2759
2958.25 2887
2958.76 2852
2959.28 2904
2959.79 2820
2960.30 2842
2960.82 2755
2961.33 2750
2961.84 3029
2962.36 3091
2962.87 2919
2963.38 2963
2963.89 2808
2964.41 3117
2964.92 3226
2965.43 3129
2965.95 3223
2966.46 2965
2966.97 3035
2967.49 3006
2968.00 2904
2968.52 2846
2969.03 3033
2969.54 2965
2970.06 2867
2970.57 2905
2971.08 2869
2971.60 2960
2972.11 2740
2972.63 2644
2973.14 2856
2973.65 2904
2974.17 2861
2974.68 2970
2975.20 2791
2975.71 2884
2976.23 2945
2976.74 2992
2977.25 2969
2977.77 2960
2978.28 2741
2978.80 2854
2979.31 3039
2979.83 3077
2980.34 3091
2980.86 2942
2981.37 3085
2981.89 3064
2982.40 3059
2982.91 3155
2983.43 3146
2983.94 3057
2984.46 3179
2984.97 2983
2985.49 3088
2986.00 3082
2986.52 3187
2987.04 3331
2987.55 3157
2988.07 3076
2988.58 3511
2989.10 3390
2989.61 3253
2990.13 3427
2990.64 3045
2991.16 3125
2991.67 3200
2992.19 3202
2992.71 3288
2993.22 3559
2993.74 3269
2994.25 3293
2994.77 3176
2995.28 3290
2995.80 3551
2996.32 3252
2996.83 3360
2997.35 3658
2997.87 3590
2998.38 3545
2998.90 3633
2999.41 3921
2999.93 3965
3000.45 3957
3000.96 4011
3001.48 3745
3002.00 3771
3002.51 4051
3003.03 4140
3003.55 4480
3004.06 4722
3004.58 4799
3005.10 4980
3005.61 5585
3006.13 5381
3006.65 5869
3007.16 5761
3007.68 5395
3008.20 5110
3008.71 5362
3009.23 4741
3009.75 4447
3010.27 3965
3010.78 3476
3011.30 3656
3011.82 3473
3012.34 3175
3012.85 3168
3013.37 3328
3013.89 3233
3014.41 3231
3014.92 3390
3015.44 3345
3015.96 3438
3016.48 3536
3016.99 3496
3017.51 3359
3018.03 3344
3018.55 3390
3019.07 3500
3019.58 3222
3020.10 3609
3020.62 3600
3021.14 3556
3021.66 3673
3022.17 3417
3022.69 3519
3023.21 3682
3023.73 3681
3024.25 3434
3024.77 3379
3025.28 3614
3025.80 3675
3026.32 3722
3026.84 3554
3027.36 3365
3027.88 3521
3028.40 3286
3028.92 3459
3029.43 3355
3029.95 3376
3030.47 3192
3030.99 3181
3031.51 2999
3032.03 3229
3032.55 3000
3033.07 3049
3033.59 3121
3034.11 3142
3034.63 3288
3035.15 3372
3035.66 3364
3036.18 3301
3036.70 3255
3037.22 3308
3037.74 3395
3038.26 3291
3038.78 3022
3039.30 3331
3039.82 3322
3040.34 3122
3040.86 3177
3041.38 3173
3041.90 3212
3042.42 3159
3042.94 3093
3043.46 3240
3043.98 3200
3044.50 3102
3045.02 3312
3045.54 3355
3046.06 3220
3046.58 2946
3047.10 3006
3047.62 3008
3048.14 3016
3048.66 2987
3049.18 2978
3049.71 3082
3050.23 3169
3050.75 2900
3051.27 2838
3051.79 2850
3052.31 2854
3052.83 2924
3053.35 2883
3053.87 3018
3054.39 2903
3054.91 3067
3055.43 3055
3055.96 2878
3056.48 2907
3057.00 2935
3057.52 2974
3058.04 3167
3058.56 3013
3059.08 2695
3059.61 2917
3060.13 3141
3060.65 2964
3061.17 2810
3061.69 2803
3062.21 2921
3062.73 2788
3063.26 2846
3063.78 3092
3064.30 3238
3064.82 3300
3065.34 3093
3065.87 2890
3066.39 3160
3066.91 3092
3067.43 2919
3067.95 3026
3068.48 3163
3069.00 3152
3069.52 3156
3070.04 3070
3070.57 3087
3071.09 3037
3071.61 3279
3072.13 3278
3072.66 2985
3073.18 3213
3073.70 3024
3074.22 3040
3074.75 3124
3075.27 3180
3075.79 3161
3076.32 3141
3076.84 3311
3077.36 3477
3077.88 3343
3078.41 3331
3078.93 3207
3079.45 3369
3079.98 3381
3080.50 3275
3081.02 3312
3081.55 3357
3082.07 3433
3082.59 3578
3083.12 3518
3083.64 3554
3084.16 3555
3084.69 3638
3085.21 3652
3085.73 3593
3086.26 3342
3086.78 3359
3087.31 3304
3087.83 3370
3088.35 3534
3088.88 3525
3089.40 3464
3089.93 3428
3090.45 3731
3090.97 3469
3091.50 3240
3092.02 3243
3092.55 3143
3093.07 3301
3093.60 3412
3094.12 3439
3094.64 3490
3095.17 3385
3095.69 3329
3096.22 3456
3096.74 3531
3097.27 3480
3097.79 3678
3098.32 3590
3098.84 3764
3099.37 3844
3099.89 3957
3100.42 3989
3100.94 4221
3101.47 4756
3101.99 5632
3102.52 5989
3103.04 6899
3103.57 8167
3104.09 8696
3104.62 9002
3105.14 9735
3105.67 10130
3106.19 9306
3106.72 8844
3107.24 8402
3107.77 7464
3108.29 6333
3108.82 5776
3109.35 5160
3109.87 4891
3110.40 4409
3110.92 4338
3111.45 4510
3111.98 4687
3112.50 4635
3113.03 4590
3113.55 5111
3114.08 5157
3114.61 4642
3115.13 4428
3115.66 4347
3116.18 4440
3116.71 4232
3117.24 3864
3117.76 3530
3118.29 3542
3118.82 3636
3119.34 3575
3119.87 3765
3120.40 3836
3120.92 3664
3121.45 3715
3121.98 3943
3122.50 4266
3123.03 4227
3123.56 4333
3124.08 4261
3124.61 4418
3125.14 4076
3125.66 4225
3126.19 4123
3126.72 3822
3127.25 3687
3127.77 3999
3128.30 3834
3128.83 3970
3129.36 3811
3129.88 3634
3130.41 3589
3130.94 3517
3131.46 3406
3131.99 3338
3132.52 3563
3133.05 3474
3133.58 3538
3134.10 3460
3134.63 3256
3135.16 3395
3135.69 3366
3136.21 3343
3136.74 3226
3137.27 3302
3137.80 3173
3138.33 3227
3138.86 3464
3139.38 3674
3139.91 3693
3140.44 3592
3140.97 3358
3141.50 3752
3142.03 3621
3142.55 3313
3143.08 3338
3143.61 3317
3144.14 3400
3144.67 3481
3145.20 3227
3145.73 3308
3146.25 3510
3146.78 3508
3147.31 3544
3147.84 3652
3148.37 3617
3148.90 3515
3149.43 3794
3149.96 3822
3150.49 3823
3151.02 3531
3151.54 3645
3152.07 3693
3152.60 3488
3153.13 3285
3153.66 3392
3154.19 3295
3154.72 3370
3155.25 3413
3155.78 3592
3156.31 3447
3156.84 3183
3157.37 3212
3157.90 3123
3158.43 3204
3158.96 3401
3159.49 3476
3160.02 3353
3160.55 3388
3161.08 3510
3161.61 3357
3162.14 3340
3162.67 3259
3163.20 3086
3163.73 3200
3164.26 3197
3164.79 3029
3165.32 2996
3165.85 2914
3166.38 2951
3166.91 3055
3167.44 2963
3167.97 2943
3168.50 2876
3169.03 2837
3169.57 3023
3170.10 3019
3170.63 2861
3171.16 2790
3171.69 2865
3172.22 2759
3172.75 2786
3173.28 2885
3173.81 3144
3174.34 3003
3174.88 2900
3175.41 3123
3175.94 3113
3176.47 3183
3177.00 3095
3177.53 3441
3178.06 3265
3178.60 3289
3179.13 3209
3179.66 3252
3180.19 3113
3180.72 3099
3181.25 2886
3181.79 3184
3182.32 3150
3182.85 3143
3183.38 2846
3183.91 2837
3184.44 2919
3184.98 3242
3185.51 3099
3186.04 3053
3186.57 2892
3187.11 3071
3187.64 2932
3188.17 2772
3188.70 3185
3189.24 2988
3189.77 3240
3190.30 3164
3190.83 3133
3191.37 2860
3191.90 3047
3192.43 3095
3192.96 3081
3193.50 3067
3194.03 3124
3194.56 3355
3195.09 3074
3195.63 3011
3196.16 3050
3196.69 3223
3197.23 3092
3197.76 3108
3198.29 2957
3198.83 3039
3199.36 3041
3199.89 3206
3200.43 3088
3200.96 3218
3201.49 3300
3202.03 3211
3202.56 3098
3203.09 3162
3203.63 3261
3204.16 3250
3204.69 3308
3205.23 3145
3205.76 3087
3206.30 3352
3206.83 3193
3207.36 3363
3207.90 3386
3208.43 3557
3208.97 3355
3209.50 3385
3210.03 3544
3210.57 3322
3211.10 3521
3211.64 3402
3212.17 3568
3212.70 3466
3213.24 3548
3213.77 3695
3214.31 3504
3214.84 3436
3215.38 3354
3215.91 3217
3216.45 3425
3216.98 3615
3217.52 3462
3218.05 3228
3218.59 3480
3219.12 3564
3219.66 3415
3220.19 3320
3220.73 3570
3221.26 3553
3221.80 3312
3222.33 3285
3222.87 3309
3223.40 3173
3223.94 3290
3224.47 3030
3225.01 3480
3225.54 3417
3226.08 3373
3226.61 3370
3227.15 3378
3227.69 3376
3228.22 3197
3228.76 3468
3229.29 3761
3229.83 3544
3230.36 3383
3230.90 3430
3231.44 3406
3231.97 3593
3232.51 3592
3233.04 3601
3233.58 3452
3234.12 3506
3234.65 3511
3235.19 3677
3235.72 3563
3236.26 3550
3236.80 3438
3237.33 3748
3237.87 3767
3238.41 4105
3238.94 3851
3239.48 3728
3240.02 3628
3240.55 3565
3241.09 3702
3241.63 3796
3242.16 3767
3242.70 3976
3243.24 3983
3243.77 3896
3244.31 3805
3244.85 3815
3245.39 3926
3245.92 3874
3246.46 3888
3247.00 4127
3247.53 4009
3248.07 3668
3248.61 3678
3249.15 3827
3249.68 3801
3250.22 4000
3250.76 3958
3251.30 4130
3251.83 3892
3252.37 4076
3252.91 4050
3253.45 4218
3253.98 4338
3254.52 4256
3255.06 4088
3255.60 4297
3256.14 4270
3256.67 4008
3257.21 4270
3257.75 4368
3258.29 4246
3258.83 4250
3259.37 4487
3259.90 4600
3260.44 4645
3260.98 4851
3261.52 5028
3262.06 5329
3262.60 5761
3263.13 5919
3263.67 6388
3264.21 6413
3264.75 6623
3265.29 6917
3265.83 7620
3266.37 7749
3266.91 8473
3267.44 9051
3267.98 10126
3268.52 10912
3269.06 10995
3269.60 10673
3270.14 10652
3270.68 9833
3271.22 9080
3271.76 8259
3272.30 7361
3272.84 6176
3273.38 5738
3273.91 5596
3274.45 5024
3274.99 4580
3275.53 4615
3276.07 4255
3276.61 4542
3277.15 4603
3277.69 4595
3278.23 4457
3278.77 4263
3279.31 4705
3279.85 5186
3280.39 4783
3280.93 4728
3281.47 4441
3282.01 4454
3282.55 4834
3283.09 4707
3283.63 4650
3284.17 4750
3284.71 4881
3285.25 4967
3285.79 4998
3286.33 4743
3286.87 5057
3287.42 5125
3287.96 5327
3288.50 5543
3289.04 5598
3289.58 5555
3290.12 5408
3290.66 5509
3291.20 5464
3291.74 5286
3292.28 5326
3292.82 5494
3293.36 5613
3293.91 5817
3294.45 5879
3294.99 6217
3295.53 6679
3296.07 6773
3296.61 7112
3297.15 7136
3297.69 7281
3298.24 7284
3298.78 7310
3299.32 6794
3299.86 6689
3300.40 6631
3300.94 6123
3301.49 5854
3302.03 5500
3302.57 5081
3303.11 5230
3303.65 4855
3304.19 5085
3304.74 5007
3305.28 4986
3305.82 4773
3306.36 4928
3306.90 4859
3307.45 4941
3307.99 4853
3308.53 4850
3309.07 4683
3309.62 4608
3310.16 4767
3310.70 4651
3311.24 4415
3311.79 4646
3312.33 4570
3312.87 4567
3313.41 4776
3313.96 4635
3314.50 4636
3315.04 4978
3315.59 4591
3316.13 4868
3316.67 5130
3317.21 5319
3317.76 5380
3318.30 5337
3318.84 5575
3319.39 5704
3319.93 5854
3320.47 6225
3321.02 6225
3321.56 6256
3322.10 6585
3322.65 6884
3323.19 6488
3323.73 6817
3324.28 6795
3324.82 6595
3325.36 6687
3325.91 6601
3326.45 6257
3327.00 6183
3327.54 5965
3328.08 5906
3328.63 5830
3329.17 5539
3329.72 5911
3330.26 5824
3330.80 5754
3331.35 6236
3331.89 6991
3332.44 7913
3332.98 9181
3333.53 10914
3334.07 13744
3334.61 17297
3335.16 21254
3335.70 25468
3336.25 29260
3336.79 31711
3337.34 33389
3337.88 34532
3338.43 34795
3338.97 34781
3339.52 33637
3340.06 31888
3340.61 30019
3341.15 26364
3341.70 23068
3342.24 19150
3342.79 15424
3343.33 13317
3343.88 11395
3344.42 9782
3344.97 8248
3345.51 7422
3346.06 7177
3346.60 6644
3347.15 6527
3347.69 6577
3348.24 5939
3348.78 6204
3349.33 6622
3349.88 6736
3350.42 7183
3350.97 7502
3351.51 7852
3352.06 8363
3352.61 8597
3353.15 8790
3353.70 9516
3354.24 9138
3354.79 8981
3355.34 8942
3355.88 8387
3356.43 8226
3356.97 7850
3357.52 7066
3358.07 6555
3358.61 6146
3359.16 5867
3359.71 5986
3360.25 5457
3360.80 5393
3361.35 5376
3361.89 5174
3362.44 5205
3362.99 5471
3363.53 5634
3364.08 5803
3364.63 6053
3365.17 5891
3365.72 5969
3366.27 6045
3366.81 6134
3367.36 6044
3367.91 6130
3368.46 6134
3369.00 6127
3369.55 6235
3370.10 6455
3370.64 6676
3371.19 6783
3371.74 6486
3372.29 6790
3372.83 7507
3373.38 8421
3373.93 9227
3374.48 9979
3375.03 10771
3375.57 10851
3376.12 11313
3376.67 11509
3377.22 11566
3377.76 11416
3378.31 10389
3378.86 9164
3379.41 8481
3379.96 7882
3380.50 6985
3381.05 6569
3381.60 6054
3382.15 5672
3382.70 5505
3383.25 5595
3383.79 5476
3384.34 5651
3384.89 5703
3385.44 5664
3385.99 5504
3386.54 5660
3387.09 5816
3387.64 5698
3388.18 5283
3388.73 5273
3389.28 5250
3389.83 5307
3390.38 5169
3390.93 5259
3391.48 5255
3392.03 5360
3392.58 5222
3393.13 5128
3393.67 4934
3394.22 4767
3394.77 4808
3395.32 4515
3395.87 4568
3396.42 4547
3396.97 4408
3397.52 4561
3398.07 4456
3398.62 4479
3399.17 4361
3399.72 4234
3400.27 4348
3400.82 4487
3401.37 4208
3401.92 4090
3402.47 4091
3403.02 4210
3403.57 3966
3404.12 3899
3404.67 3907
3405.22 4027
3405.77 3945
3406.32 3847
3406.87 4038
3407.42 4291
3407.97 4261
3408.52 4366
3409.07 4211
3409.62 4637
3410.17 4687
3410.72 4752
3411.27 5069
3411.82 5428
3412.38 5348
3412.93 6131
3413.48 6452
3414.03 6555
3414.58 6591
3415.13 6480
3415.68 6486
3416.23 6178
3416.78 5851
3417.33 5646
3417.89 5220
3418.44 4878
3418.99 4609
3419.54 4230
3420.09 4431
3420.64 4335
3421.19 4179
3421.74 4137
3422.30 3932
3422.85 4025
3423.40 4073
3423.95 3912
3424.50 4075
3425.05 4206
3425.61 4370
3426.16 4636
3426.71 4700
3427.26 4279
3427.81 4029
3428.37 3939
3428.92 4260
3429.47 4055
3430.02 4020
3430.58 4126
3431.13 4036
3431.68 3785
3432.23 3822
3432.78 4027
3433.34 3937
3433.89 3842
3434.44 3512
3434.99 3770
3435.55 3728
3436.10 3546
3436.65 3703
3437.21 3680
3437.76 3502
3438.31 3487
3438.86 3427
3439.42 3644
3439.97 3567
3440.52 3517
3441.08 3591
3441.63 3592
3442.18 3779
3442.74 3690
3443.29 3878
3443.84 3677
3444.40 3704
3444.95 3807
3445.50 3695
3446.06 3693
3446.61 3664
3447.16 3921
3447.72 3688
3448.27 3410
3448.82 3700
3449.38 3606
3449.93 3352
3450.48 3383
3451.04 3547
3451.59 3472
3452.15 3427
3452.70 3393
3453.25 3369
3453.81 3472
3454.36 3273
3454.92 3597
3455.47 3294
3456.03 3347
3456.58 3237
3457.13 3267
3457.69 3284
3458.24 3360
3458.80 3275
3459.35 3396
3459.91 3268
3460.46 3177
3461.02 3190
3461.57 3163
3462.13 3205
3462.68 3345
3463.24 3416
3463.79 3287
3464.34 3462
3464.90 3276
3465.46 3157
3466.01 3315
3466.57 3245
3467.12 3365
3467.68 3415
3468.23 3446
3468.79 3306
3469.34 3345
3469.90 3330
3470.45 3258
3471.01 3653
3471.56 3327
3472.12 3341
3472.67 3614
3473.23 3480
3473.79 3407
3474.34 3226
3474.90 3297
3475.45 3493
3476.01 3474
3476.56 3230
3477.12 3482
3477.68 3495
3478.23 3350
3478.79 3357
3479.35 3466
3479.90 3584
3480.46 4106
3481.01 4238
3481.57 4169
3482.13 4360
3482.68 4321
3483.24 4218
3483.80 4253
3484.35 4307
3484.91 4064
3485.47 4058
3486.02 3950
3486.58 4118
3487.14 4159
3487.69 3893
3488.25 3892
3488.81 4218
3489.36 4252
3489.92 4398
3490.48 5009
3491.03 5424
3491.59 5451
3492.15 5920
3492.71 6669
3493.26 7456
3493.82 7994
3494.38 7959
3494.94 7682
3495.49 8047
3496.05 7646
3496.61 7241
3497.17 7124
3497.72 6889
3498.28 6764
3498.84 7087
3499.40 6961
3499.95 7372
3500.51 8273
3501.07 9073
3501.63 8846
3502.19 8735
3502.74 8985
3503.30 8609
3503.86 8334
3504.42 7739
3504.98 7308
3505.53 6784
3506.09 6590
3506.65 6472
3507.21 6813
3507.77 6692
3508.33 6907
3508.88 6554
3509.44 6529
3510.00 6383
3510.56 6239
3511.12 6131
3511.68 5471
3512.24 5041
3512.80 5159
3513.35 4977
3513.91 4778
3514.47 4681
3515.03 4438
3515.59 4363
3516.15 3847
3516.71 3751
3517.27 3940
3517.83 3977
3518.39 3826
3518.95 4019
3519.50 4028
3520.06 4185
3520.62 4393
3521.18 4421
3521.74 4600
3522.30 4348
3522.86 4162
3523.42 4088
3523.98 4068
3524.54 3970
3525.10 4059
3525.66 3971
3526.22 3968
3526.78 3870
3527.34 3906
3527.90 3995
3528.46 3838
3529.02 3658
3529.58 3360
3530.14 3329
3530.70 3436
3531.26 3649
3531.82 3731
3532.38 3673
3532.94 3470
3533.50 3554
3534.06 3588
3534.62 3581
3535.18 3534
3535.75 3400
3536.31 3585
3536.87 3150
3537.43 3288
3537.99 3631
3538.55 3565
3539.11 3509
3539.67 3579
3540.23 3462
3540.79 3671
3541.35 3821
3541.92 3504
3542.48 3512
3543.04 3909
3543.60 3770
3544.16 3710
3544.72 3850
3545.28 3688
3545.84 3647
3546.41 3837
3546.97 3809
3547.53 3838
3548.09 3596
3548.65 3472
3549.21 3103
3549.78 3138
3550.34 3344
3550.90 3138
3551.46 3289
3552.02 3178
3552.59 3042
3553.15 3259
3553.71 3065
3554.27 3065
3554.83 3040
3555.40 3176
3555.96 2973
3556.52 3024
3557.08 3031
3557.65 2797
3558.21 2803
3558.77 2870
3559.33 3250
3559.90 3056
3560.46 2987
3561.02 3026
3561.58 2988
3562.15 2958
3562.71 3296
3563.27 3118
3563.83 3188
3564.40 3218
3564.96 3286
3565.52 3044
3566.09 3046
3566.65 3239
3567.21 3263
3567.78 3224
3568.34 3354
3568.90 2990
3569.47 2920
3570.03 2904
3570.59 2967
3571.16 2951
3571.72 2723
3572.28 2866
3572.85 2916
3573.41 2994
3573.97 3086
3574.54 3038
3575.10 2955
3575.66 2975
3576.23 2920
3576.79 2927
3577.36 2918
3577.92 3056
3578.48 3122
3579.05 3240
3579.61 3101
3580.18 3197
3580.74 3239
3581.31 3268
3581.87 3156
3582.43 3004
3583.00 3005
3583.56 3027
3584.13 3045
3584.69 2942
3585.26 2836
3585.82 2913
3586.39 3168
3586.95 2925
3587.52 2885
3588.08 2841
3588.64 2905
3589.21 3072
3589.77 3039
3590.34 2713
3590.90 3040
3591.47 3152
3592.03 2994
3592.60 2938
3593.17 2720
3593.73 3042
3594.30 3051
3594.86 2840
3595.43 2821
3595.99 3008
3596.56 2753
3597.12 2800
3597.69 2953
3598.25 2817
3598.82 2884
3599.39 2970
3599.95 2927
3600.52 2679
3601.08 2721
3601.65 2880
3602.21 2999
3602.78 2729
3603.35 2769
3603.91 2895
3604.48 2816
3605.04 2808
3605.61 2745
3606.18 2873
3606.74 2756
3607.31 2923
3607.88 2777
3608.44 2563
3609.01 2653
3609.57 2757
3610.14 2562
3610.71 2592
3611.27 2595
3611.84 2644
3612.41 2754
3612.97 2437
3613.54 2595
3614.11 2566
3614.68 2646
3615.24 2796
3615.81 2667
3616.38 2860
3616.94 3182
3617.51 3333
3618.08 3400
3618.64 3822
3619.21 3914
3619.78 4152
3620.35 4246
3620.91 4410
3621.48 4418
3622.05 4249
3622.62 4025
3623.18 3934
3623.75 3706
3624.32 3225
3624.89 3144
3625.45 3212
3626.02 3012
3626.59 2900
3627.16 2769
3627.73 2640
3628.29 2889
3628.86 2887
3629.43 2583
3630.00 2692
3630.57 2622
3631.13 2620
3631.70 2559
3632.27 2630
3632.84 2634
3633.41 2859
3633.98 2767
3634.54 2743
3635.11 2776
3635.68 2908
3636.25 2939
3636.82 2974
3637.39 2933
3637.96 2915
3638.52 2821
3639.09 3022
3639.66 3206
3640.23 3354
3640.80 3509
3641.37 3585
3641.94 4078
3642.51 4224
3643.08 4383
3643.65 4183
3644.21 4219
3644.78 4371
3645.35 4392
3645.92 4191
3646.49 4080
3647.06 4009
3647.63 3745
3648.20 3449
3648.77 3460
3649.34 3575
3649.91 3505
3650.48 3156
3651.05 3283
3651.62 3373
3652.19 3259
3652.76 3334
3653.33 3555
3653.90 3423
3654.47 3527
3655.04 3488
3655.61 3514
3656.18 3653
3656.75 3659
3657.32 3833
3657.89 3825
3658.46 3732
3659.03 4014
3659.60 4555
3660.17 4637
3660.74 4357
3661.31 4417
3661.88 4180
3662.45 4599
3663.02 4552
3663.59 4046
3664.16 4095
3664.74 4228
3665.31 4134
3665.88 3722
3666.45 3605
3667.02 3733
3667.59 3970
3668.16 3742
3668.73 3822
3669.30 3798
3669.87 3560
3670.45 3612
3671.02 3649
3671.59 3372
3672.16 3282
3672.73 3293
3673.30 3448
3673.87 3352
3674.45 3222
3675.02 3219
3675.59 3387
3676.16 3500
3676.73 3800
3677.30 3480
3677.88 3303
3678.45 3186
3679.02 3356
3679.59 3569
3680.16 3555
3680.74 3379
3681.31 3166
3681.88 3324
3682.45 3233
3683.02 3164
3683.60 3242
3684.17 3196
3684.74 3229
3685.31 2813
3685.89 2932
3686.46 3056
3687.03 3120
3687.60 3187
3688.18 3119
3688.75 3367
3689.32 3632
3689.89 3751
3690.47 3953
3691.04 4277
3691.61 4237
3692.19 4471
3692.76 4307
3693.33 4264
3693.91 4002
3694.48 3839
3695.05 3758
3695.62 3750
3696.20 3449
3696.77 3345
3697.34 3046
3697.92 3272
3698.49 3283
3699.06 3295
3699.64 3374
3700.21 3551
3700.79 3535
3701.36 3651
3701.93 3528
3702.51 3594
3703.08 3432
3703.65 3289
3704.23 3550
3704.80 3632
3705.38 3334
3705.95 3158
3706.52 3386
3707.10 3444
3707.67 3208
3708.25 3146
3708.82 3347
3709.39 3381
3709.97 3237
3710.54 3358
3711.12 3266
3711.69 3383
3712.27 3502
3712.84 3271
3713.42 3305
3713.99 3191
3714.57 3055
3715.14 3187
3715.71 3110
3716.29 3039
3716.86 3019
3717.44 2930
3718.01 2908
3718.59 3007
3719.16 2910
3719.74 2996
3720.31 2952
3720.89 2895
3721.47 2919
3722.04 2839
3722.62 3171
3723.19 2873
3723.77 2835
3724.34 2792
3724.92 2750
3725.49 2747
3726.07 2862
3726.64 2670
3727.22 2753
3727.80 2937
3728.37 2629
3728.95 2744
3729.52 2743
3730.10 3045
3730.67 2983
3731.25 2859
3731.83 2796
3732.40 3074
3732.98 3013
3733.55 2951
3734.13 2996
3734.71 3059
3735.28 3133
3735.86 3292
3736.44 3299
3737.01 3099
3737.59 2833
3738.17 2818
3738.74 2778
3739.32 2947
3739.90 2981
3740.47 2977
3741.05 2778
3741.63 2726
3742.20 2554
3742.78 2509
3743.36 2660
3743.93 2648
3744.51 2542
3745.09 2801
3745.66 2716
3746.24 2452
3746.82 2717
3747.40 2802
3747.97 2809
3748.55 2732
3749.13 2898
3749.70 2717
3750.28 2624
3750.86 2710
3751.44 2557
3752.02 2679
3752.59 2505
3753.17 2600
3753.75 2807
3754.33 2625
3754.90 2594
3755.48 2703
3756.06 2607
3756.64 2557
3757.22 2584
3757.79 2570
3758.37 2452
3758.95 2594
3759.53 2689
3760.11 2452
3760.68 2467
3761.26 2559
3761.84 2436
3762.42 2639
3763.00 2758
3763.58 2585
3764.15 2526
3764.73 2664
3765.31 2462
3765.89 2743
3766.47 2643
3767.05 2524
3767.63 2560
3768.21 2432
3768.78 2472
3769.36 2397
3769.94 2428
3770.52 2586
3771.10 2721
3771.68 2718
3772.26 2590
3772.84 2710
3773.42 2780
3774.00 2659
3774.58 2659
3775.15 2678
3775.73 2510
3776.31 2553
3776.89 2665
3777.47 2608
3778.05 2535
3778.63 2812
3779.21 2535
3779.79 2456
3780.37 2558
3780.95 2580
3781.53 2431
3782.11 2516
3782.69 2539
3783.27 2549
3783.85 2475
3784.43 2601
3785.01 2537
3785.59 2396
3786.17 2564
3786.75 2709
3787.33 2371
3787.91 2439
3788.49 2403
3789.07 2632
3789.65 2661
3790.23 2592
3790.81 2507
3791.39 2400
3791.98 2592
3792.56 2521
3793.14 2520
3793.72 2522
3794.30 2537
3794.88 2612
3795.46 2698
3796.04 2631
3796.62 2610
3797.20 2426
3797.78 2462
3798.37 2520
3798.95 2456
3799.53 2472
3800.11 2431
3800.69 2597
3801.27 2475
3801.85 2635
3802.43 2614
3803.02 2806
3803.60 2810
3804.18 2815
3804.76 2737
3805.34 2782
3805.92 2665
3806.51 2819
3807.09 2888
3807.67 2768
3808.25 2985
3808.83 2946
3809.42 3025
3810.00 3148
3810.58 2917
3811.16 3012
3811.74 2879
3812.33 2860
3812.91 2930
3813.49 2884
3814.07 2789
3814.66 2827
3815.24 3065
3815.82 2869
3816.40 2876
3816.99 2878
3817.57 2997
3818.15 2886
3818.73 2733
3819.32 2855
3819.90 2928
3820.48 2846
3821.06 2774
3821.65 2611
3822.23 2730
3822.81 2637
3823.40 2607
3823.98 2680
3824.56 2652
3825.15 2501
3825.73 2449
3826.31 2502
3826.90 2565
3827.48 2554
3828.06 2486
3828.65 2596
3829.23 2785
3829.81 2698
3830.40 2783
3830.98 2672
3831.56 2679
3832.15 2608
3832.73 2398
3833.32 2254
3833.90 2569
3834.48 2638
3835.07 2626
3835.65 2604
3836.23 2634
3836.82 2641
3837.40 2469
3837.99 2454
3838.57 2742
3839.16 2555
3839.74 2301
3840.32 2356
3840.91 2499
3841.49 2549
3842.08 2406
3842.66 2325
3843.25 2410
3843.83 2553
3844.42 2570
3845.00 2549
3845.59 2448
3846.17 2432
3846.76 2434
3847.34 2314
3847.92 2507
3848.51 2849
3849.09 2567
3849.68 2626
3850.27 2449
3850.85 2494
3851.44 2436
3852.02 2478
3852.61 2468
3853.19 2499
3853.78 2524
3854.36 2627
3854.95 2648
3855.53 2634
3856.12 2479
3856.70 2678
3857.29 2544
3857.88 2572
3858.46 2697
3859.05 2579
3859.63 2823
3860.22 3032
3860.80 3181
3861.39 3275
3861.98 3312
3862.56 3447
3863.15 3698
3863.73 3892
3864.32 4121
3864.91 4127
3865.49 3933
3866.08 3751
3866.67 3867
3867.25 3877
3867.84 4021
3868.43 3783
3869.01 3583
3869.60 3541
3870.19 3597
3870.77 3652
3871.36 3153
3871.95 3056
3872.53 3043
3873.12 3077
3873.71 2871
3874.29 2888
3874.88 2892
3875.47 3012
3876.05 3140
3876.64 3275
3877.23 3329
3877.82 3277
3878.40 3198
3878.99 3108
3879.58 3112
3880.16 3058
3880.75 2989
3881.34 3001
3881.93 3124
3882.51 3074
3883.10 2871
3883.69 2707
3884.28 2693
3884.87 2569
3885.45 2621
3886.04 2585
3886.63 2680
3887.22 2546
3887.80 2539
3888.39 2799
3888.98 2930
3889.57 2867
3890.16 2873
3890.74 3078
3891.33 2899
3891.92 2982
3892.51 3226
3893.10 3020
3893.69 2982
3894.27 3015
3894.86 2969
3895.45 3016
3896.04 2940
3896.63 2955
3897.22 2715
3897.81 2824
3898.40 2681
3898.98 2870
3899.57 2740
3900.16 2682
3900.75 2615
3901.34 2943
3901.93 2827
3902.52 2751
3903.11 2875
3903.70 2763
3904.29 2888
3904.87 2797
3905.46 2949
3906.05 2743
3906.64 2664
3907.23 2727
3907.82 2756
3908.41 2826
3909.00 2789
3909.59 2830
3910.18 2895
3910.77 3034
3911.36 3065
3911.95 2804
3912.54 2704
3913.13 2724
3913.72 2806
3914.31 2676
3914.90 2767
3915.49 2601
3916.08 2498
3916.67 2616
3917.26 2619
3917.85 2595
3918.44 2581
3919.03 2549
3919.62 2640
3920.21 2946
3920.80 2788
3921.39 2727
3921.98 2620
3922.57 2568
3923.16 2529
3923.75 2541
3924.34 2605
3924.94 2556
3925.53 2408
3926.12 2543
3926.71 2528
3927.30 2554
3927.89 2425
3928.48 2458
3929.07 2500
3929.66 2599
3930.25 2658
3930.85 2479
3931.44 2436
3932.03 2682
3932.62 2598
3933.21 2364
3933.80 2394
3934.39 2453
3934.99 2503
3935.58 2388
3936.17 2403
3936.76 2426
3937.35 2464
3937.94 2522
3938.54 2418
3939.13 2401
3939.72 2223
3940.31 2407
3940.90 2558
3941.49 2541
3942.09 2543
3942.68 2527
3943.27 2464
3943.86 2456
3944.46 2546
3945.05 2667
3945.64 2484
3946.23 2400
3946.82 2477
3947.42 2510
3948.01 2505
3948.60 2279
3949.20 2235
3949.79 2377
3950.38 2524
3950.97 2385
3951.57 2482
3952.16 2414
3952.75 2435
3953.34 2309
3953.94 2320
3954.53 2378
3955.12 2422
3955.72 2412
3956.31 2522
3956.90 2502
3957.50 2574
3958.09 2557
3958.68 2285
3959.28 2470
3959.87 2539
3960.46 2629
3961.06 2730
3961.65 2668
3962.24 2456
3962.84 2568
3963.43 2465
3964.02 2541
3964.62 2495
3965.21 2413
3965.81 2439
3966.40 2538
3966.99 2585
3967.59 2549
3968.18 2421
3968.78 2385
3969.37 2600
3969.96 2735
3970.56 2613
3971.15 2587
3971.75 2595
3972.34 2547
3972.94 2600
3973.53 2610
3974.12 2695
3974.72 2602
3975.31 2567
3975.91 2379
3976.50 2643
3977.10 2730
3977.69 2737
3978.29 2606
3978.88 2885
3979.48 2835
3980.07 2596
3980.67 2579
3981.26 2691
3981.86 2773
3982.45 2798
3983.05 2647
3983.64 2658
3984.24 2522
3984.83 2527
3985.43 2685
3986.02 2466
3986.62 2701
3987.21 2597
3987.81 2678
3988.40 2529
3989.00 2360
3989.60 2549
3990.19 2625
3990.79 2457
3991.38 2584
3991.98 2672
3992.57 2537
3993.17 2720
3993.77 2562
3994.36 2368
3994.96 2602
3995.55 2446
3996.15 2565
3996.75 2664
3997.34 2553
3997.94 2440
3998.54 2434
3999.13 2419
3999.73 2550
4000.32 2423
4000.92 2595
4001.52 2696
4002.11 2398
4002.71 2480
4003.31 2619
4003.90 2603
4004.50 2619
4005.10 2599
4005.69 2421
4006.29 2723
4006.89 2508
4007.49 2569
4008.08 2552
4008.68 2534
4009.28 2575
4009.87 2752
4010.47 2581
4011.07 2567
4011.67 2431
4012.26 2453
4012.86 2568
4013.46 2541
4014.05 2710
4014.65 2461
4015.25 2564
4015.85 2594
4016.44 2530
4017.04 2616
4017.64 2682
4018.24 2684
4018.84 2599
4019.43 2692
4020.03 2700
4020.63 2514
4021.23 2593
4021.83 2743
4022.42 2646
4023.02 2664
4023.62 2609
4024.22 2651
4024.82 2641
4025.41 2576
4026.01 2678
4026.61 2613
4027.21 2715
4027.81 2832
4028.41 2894
4029.01 2863
4029.60 2741
4030.20 2660
4030.80 2784
4031.40 2894
4032.00 2704
4032.60 2815
4033.20 2684
4033.80 2786
4034.39 2894
4034.99 2735
4035.59 2925
4036.19 2869
4036.79 2818
4037.39 2803
4037.99 2835
4038.59 2592
4039.19 2557
4039.79 2491
4040.39 2427
4040.99 2289
4041.59 2347
4042.18 2426
4042.78 2249
4043.38 2316
4043.98 2399
4044.58 2289
4045.18 2397
4045.78 2351
4046.38 2492
4046.98 2422
4047.58 2354
4048.18 2502
4048.78 2488
4049.38 2398
4049.98 2352
4050.58 2473
4051.18 2271
4051.78 2296
4052.38 2504
4052.98 2572
4053.58 2555
4054.19 2507
4054.79 2528
4055.39 2402
4055.99 2461
4056.59 2499
4057.19 2455
4057.79 2496
4058.39 2483
4058.99 2392
4059.59 2362
4060.19 2387
4060.79 2245
4061.39 2455
4061.99 2384
4062.60 2173
4063.20 2323
4063.80 2136
4064.40 2015
4065.00 1995
4065.60 2189
4066.20 2209
4066.80 2100
4067.41 2062
4068.01 2362
4068.61 2164
4069.21 2224
4069.81 2204
4070.41 2331
4071.02 2229
4071.62 2259
4072.22 2282
4072.82 2260
4073.42 2217
4074.02 2142
4074.63 2238
4075.23 2310
4075.83 2234
4076.43 2071
4077.03 2153
4077.64 2149
4078.24 2193
4078.84 2165
4079.44 2466
4080.05 2519
4080.65 2228
4081.25 2353
4081.85 2292
4082.46 2241
4083.06 2144
4083.66 2191
4084.26 2360
4084.87 2234
4085.47 2343
4086.07 2314
4086.67 2196
4087.28 2251
4087.88 2219
4088.48 2172
4089.09 2163
4089.69 2064
4090.29 2332
4090.90 2237
4091.50 2247
4092.10 2272
4092.71 2210
4093.31 2259
4093.91 2097
4094.52 2221
4095.12 2122
4095.72 2226
4096.33 2274
4096.93 2246
4097.53 2340
4098.14 2277
4098.74 2138
4099.34 2092
4099.95 2113
4100.55 2329
4101.16 2169
4101.76 1915
4102.36 2083
4102.97 2090
4103.57 2151
4104.18 2184
4104.78 2231
4105.38 2108
4105.99 2105
4106.59 2079
4107.20 2058
4107.80 2112
4108.41 2235
4109.01 2225
4109.62 2065
4110.22 1908
4110.82 2137
4111.43 2059
4112.03 2067
4112.64 2211
4113.24 2099
4113.85 2199
4114.45 2385
4115.06 2324
4115.66 2116
4116.27 2070
4116.87 2031
4117.48 2103
4118.08 2244
4118.69 2162
4119.29 2202
4119.90 2311
4120.50 2286
4121.11 2123
4121.72 2250
4122.32 2089
4122.93 2072
4123.53 2143
4124.14 2196
4124.74 2301
4125.35 2399
4125.95 2170
4126.56 2366
4127.17 2354
4127.77 2294
4128.38 2243
4128.98 2206
4129.59 2160
4130.20 2296
4130.80 2256
4131.41 2188
4132.01 2243
4132.62 2476
4133.23 2379
4133.83 2220
4134.44 2020
4135.05 2055
4135.65 2213
4136.26 2259
4136.87 2374
4137.47 2252
4138.08 2194
4138.69 2291
4139.29 2178
4139.90 2293
4140.51 2443
4141.11 2213
4141.72 2327
4142.33 2285
4142.93 2254
4143.54 2158
4144.15 2345
4144.75 2239
4145.36 2344
4145.97 2346
4146.58 2238
4147.18 2255
4147.79 2184
4148.40 2107
4149.01 2101
4149.61 2269
4150.22 2206
4150.83 2169
4151.44 2116
4152.04 2166
4152.65 2248
4153.26 2218
4153.87 2146
4154.47 2182
4155.08 2191
4155.69 2164
4156.30 2250
4156.91 1921
4157.51 2090
4158.12 2070
4158.73 2105
4159.34 2194
4159.95 2127
4160.56 2185
4161.16 2253
4161.77 2159
4162.38 2088
4162.99 2119
4163.60 2241
4164.21 2283
4164.81 2589
4165.42 2523
4166.03 2365
4166.64 2520
4167.25 2600
4167.86 2810
4168.47 2576
4169.08 2499
4169.69 2545
4170.29 2462
4170.90 2211
4171.51 2275
4172.12 2183
4172.73 2223
4173.34 2384
4173.95 2176
4174.56 2270
4175.17 2480
4175.78 2371
4176.39 2391
4177.00 2474
4177.61 2438
4178.22 2503
4178.82 2576
4179.43 2804
4180.04 2448
4180.65 2452
4181.26 2473
4181.87 2206
4182.48 2363
4183.09 2383
4183.70 2251
4184.31 2129
4184.92 2192
4185.53 2290
4186.14 2307
4186.75 2431
4187.36 2442
4187.97 2291
4188.58 2199
4189.19 2231
4189.81 2402
4190.42 2419
4191.03 2481
4191.64 2500
4192.25 2470
4192.86 2429
4193.47 2348
4194.08 2592
4194.69 2584
4195.30 2560
4195.91 2652
4196.52 2621
4197.13 2822
4197.74 2905
4198.36 2918
4198.97 2970
4199.58 2872
4200.19 2677
4200.80 2428
4201.41 2479
4202.02 2490
4202.63 2369
4203.25 2504
4203.86 2534
4204.47 2424
4205.08 2305
4205.69 2423
4206.30 2415
4206.92 2397
4207.53 2209
4208.14 2370
4208.75 2557
4209.36 2656
4209.97 2612
4210.59 2653
4211.20 2426
4211.81 2334
4212.42 2598
4213.03 2424
4213.65 2523
4214.26 2484
4214.87 2338
4215.48 2346
4216.10 2426
4216.71 2431
4217.32 2367
4217.93 2626
4218.55 2524
4219.16 2615
4219.77 2717
4220.38 2735
4221.00 3016
4221.61 2879
4222.22 3059
4222.83 3158
4223.45 3269
4224.06 3080
4224.67 3398
4225.29 3452
4225.90 3498
4226.51 3497
4227.13 3673
4227.74 3750
4228.35 4051
4228.96 4064
4229.58 4004
4230.19 3771
4230.80 4343
4231.42 4300
4232.03 4240
4232.65 4317
4233.26 4185
4233.87 4199
4234.49 4523
4235.10 4851
4235.71 5089
4236.33 5488
4236.94 6033
4237.56 6153
4238.17 6030
4238.78 5983
4239.40 5364
4240.01 4701
4240.63 4406
4241.24 4079
4241.85 3595
4242.47 3643
4243.08 3545
4243.70 3189
4244.31 3225
4244.93 3059
4245.54 3059
4246.15 3165
4246.77 3032
4247.38 3172
4248.00 3169
4248.61 3098
4249.23 3143
4249.84 3390
4250.46 3459
4251.07 3342
4251.69 3161
4252.30 3092
4252.92 3228
4253.53 3400
4254.15 3124
4254.76 3112
4255.38 3132
4255.99 3260
4256.61 3179
4257.22 2995
4257.84 3080
4258.45 2958
4259.07 2912
4259.69 2870
4260.30 2956
4260.92 2891
4261.53 2611
4262.15 2630
4262.76 2777
4263.38 2649
4263.99 2620
4264.61 2725
4265.23 2673
4265.84 2771
4266.46 2885
4267.07 2915
4267.69 2571
4268.31 2556
4268.92 2641
4269.54 2726
4270.16 2824
4270.77 2679
4271.39 2709
4272.00 2641
4272.62 2735
4273.24 2835
4273.85 2897
4274.47 2792
4275.09 2874
4275.70 3160
4276.32 3024
4276.94 3153
4277.55 3050
4278.17 3197
4278.79 3195
4279.40 3289
4280.02 3357
4280.64 3243
4281.26 3063
4281.87 2756
4282.49 2672
4283.11 2566
4283.72 2543
4284.34 2533
4284.96 2398
4285.58 2395
4286.19 2412
4286.81 2548
4287.43 2522
4288.05 2467
4288.66 2499
4289.28 2384
4289.90 2361
4290.52 2409
4291.13 2446
4291.75 2574
4292.37 2691
4292.99 2475
4293.61 2315
4294.22 2278
4294.84 2304
4295.46 2597
4296.08 2577
4296.70 2579
4297.31 2421
4297.93 2376
4298.55 2447
4299.17 2304
4299.79 2259
4300.41 2399
4301.03 2379
4301.64 2410
4302.26 2262
4302.88 2186
4303.50 2256
4304.12 2226
4304.74 2428
4305.36 2524
4305.97 2462
4306.59 2318
4307.21 2464
4307.83 2518
4308.45 2516
4309.07 2377
4309.69 2397
4310.31 2424
4310.93 2529
4311.55 2375
4312.17 2544
4312.78 2429
4313.40 2354
4314.02 2322
4314.64 2504
4315.26 2345
4315.88 2353
4316.50 2519
4317.12 2532
4317.74 2597
4318.36 2555
4318.98 2455
4319.60 2703
4320.22 2680
4320.84 2656
4321.46 2837
4322.08 2575
4322.70 2561
4323.32 2665
4323.94 2754
4324.56 2717
4325.18 2743
4325.80 2755
4326.42 2771
4327.04 2770
4327.66 2734
4328.28 2929
4328.90 2955
4329.52 2725
4330.14 2606
4330.76 2743
4331.39 2724
4332.01 2652
4332.63 2709
4333.25 2856
4333.87 2854
4334.49 2950
4335.11 2971
4335.73 3065
4336.35 3299
4336.97 3288
4337.59 3443
4338.22 3819
4338.84 4299
4339.46 4178
4340.08 4429
4340.70 4713
4341.32 4411
4341.94 4281
4342.57 3929
4343.19 3867
4343.81 3963
4344.43 3709
4345.05 4126
4345.67 4592
4346.29 5192
4346.92 5616
4347.54 5872
4348.16 6555
4348.78 7364
4349.40 6871
4350.03 6791
4350.65 6398
4351.27 5908
4351.89 5568
4352.51 4791
4353.14 4185
4353.76 4016
4354.38 3940
4355.00 3535
4355.63 3320
4356.25 3199
4356.87 3223
4357.49 3413
4358.12 3357
4358.74 3351
4359.36 3380
4359.98 3530
4360.61 3399
4361.23 3397
4361.85 3335
4362.48 3252
4363.10 3384
4363.72 3516
4364.34 3147
4364.97 3124
4365.59 3167
4366.21 3261
4366.84 3422
4367.46 3139
4368.08 3143
4368.71 3185
4369.33 3033
4369.95 2937
4370.58 2862
4371.20 2803
4371.82 2910
4372.45 2625
4373.07 2506
4373.70 2409
4374.32 2454
4374.94 2491
4375.57 2446
4376.19 2586
4376.81 2446
4377.44 2425
4378.06 2543
4378.69 2817
4379.31 2708
4379.94 2528
4380.56 2429
4381.18 2628
4381.81 2544
4382.43 2609
4383.06 2553
4383.68 2367
4384.31 2748
4384.93 2630
4385.55 2563
4386.18 2502
4386.80 2584
4387.43 2760
4388.05 2595
4388.68 2529
4389.30 2588
4389.93 2427
4390.55 2352
4391.18 2443
4391.80 2387
4392.43 2389
4393.05 2368
4393.68 2395
4394.30 2309
4394.93 2278
4395.55 2324
4396.18 2549
4396.80 2538
4397.43 2600
4398.05 2377
4398.68 2329
4399.31 2439
4399.93 2488
4400.56 2437
4401.18 2323
4401.81 2372
4402.43 2286
4403.06 2252
4403.69 2265
4404.31 2163
4404.94 2428
4405.56 2362
4406.19 2468
4406.82 2426
4407.44 2341
4408.07 2303
4408.69 2214
4409.32 2277
4409.95 2127
4410.57 2385
4411.20 2423
4411.83 2317
4412.45 2375
4413.08 2394
4413.71 2395
4414.33 2475
4414.96 2260
4415.59 2347
4416.21 2376
4416.84 2257
4417.47 2263
4418.09 2159
4418.72 2398
4419.35 2217
4419.97 2053
4420.60 2155
4421.23 2199
4421.85 2094
4422.48 2198
4423.11 2212
4423.74 2128
4424.36 2316
4424.99 2326
4425.62 2163
4426.25 2217
4426.87 2278
4427.50 2327
4428.13 2264
4428.76 2152
4429.38 2188
4430.01 2117
4430.64 2123
4431.27 2227
4431.89 2320
4432.52 2111
4433.15 2202
4433.78 2183
4434.41 2237
4435.03 2138
4435.66 2321
4436.29 2267
4436.92 2190
4437.55 2127
4438.18 2132
4438.80 2223
4439.43 2276
4440.06 2217
4440.69 2172
4441.32 2150
4441.95 2176
4442.57 2205
4443.20 2153
4443.83 2048
4444.46 2272
4445.09 2259
4445.72 2215
4446.35 2154
4446.98 2055
4447.61 2259
4448.23 2253
4448.86 2274
4449.49 2302
4450.12 2239
4450.75 2170
4451.38 2281
4452.01 2276
4452.64 2221
4453.27 2216
4453.90 2115
4454.53 2047
4455.16 2028
4455.79 2403
4456.42 2510
4457.05 2325
4457.67 2339
4458.30 2459
4458.93 2369
4459.56 2363
4460.19 2387
4460.82 2327
4461.45 2188
4462.08 2447
4462.71 2203
4463.34 2190
4463.97 2157
4464.60 2399
4465.23 2258
4465.86 2196
4466.49 2157
4467.13 2096
4467.76 2298
4468.39 2211
4469.02 2123
4469.65 2184
4470.28 2190
4470.91 2097
4471.54 2075
4472.17 2161
4472.80 2148
4473.43 2046
4474.06 2077
4474.69 2145
4475.32 2111
4475.95 2114
4476.59 2146
4477.22 2139
4477.85 2069
4478.48 2143
4479.11 2238
4479.74 2228
4480.37 2090
4481.00 2084
4481.64 1939
4482.27 2151
4482.90 2112
4483.53 2217
4484.16 2105
4484.79 2075
4485.42 2134
4486.06 2092
4486.69 2015
4487.32 2079
4487.95 2120
4488.58 2198
4489.22 2363
4489.85 2462
4490.48 2261
4491.11 2298
4491.74 2192
4492.38 2155
4493.01 2106
4493.64 2244
4494.27 2413
4494.90 2298
4495.54 2114
4496.17 2247
4496.80 2123
4497.43 2190
4498.07 2115
4498.70 2124
4499.33 2219
4499.96 2324
4500.60 2246
4501.23 2395
4501.86 2427
4502.50 2425
4503.13 2291
4503.76 2271
4504.39 2425
4505.03 2375
4505.66 2550
4506.29 2522
4506.93 2359
4507.56 2372
4508.19 2181
4508.83 2118
4509.46 2401
4510.09 2225
4510.73 2046
4511.36 2164
4511.99 2312
4512.63 2176
4513.26 2301
4513.89 2140
4514.53 2180
4515.16 2164
4515.80 2033
4516.43 2186
4517.06 2170
4517.70 2140
4518.33 2064
4518.97 2144
4519.60 2178
4520.23 2119
4520.87 2167
4521.50 2250
4522.14 2120
4522.77 2085
4523.40 2134
4524.04 2310
4524.67 2244
4525.31 2279
4525.94 2085
4526.58 2166
4527.21 2294
4527.85 2329
4528.48 2185
4529.12 2354
4529.75 2546
4530.38 2744
4531.02 2999
4531.65 3261
4532.29 3396
4532.92 3658
4533.56 3854
4534.19 3986
4534.83 4128
4535.46 3898
4536.10 3583
4536.74 3438
4537.37 3187
4538.01 3037
4538.64 2801
4539.28 2535
4539.91 2496
4540.55 2332
4541.18 2366
4541.82 2285
4542.45 2119
4543.09 2175
4543.73 2134
4544.36 2168
4545.00 2112
4545.63 2104
4546.27 2163
4546.91 2266
4547.54 2135
4548.18 2145
4548.81 2233
4549.45 2216
4550.09 2094
4550.72 2144
4551.36 2116
4551.99 2118
4552.63 2291
4553.27 2355
4553.90 2170
4554.54 2020
4555.18 1914
4555.81 1822
4556.45 1837
4557.09 2027
4557.72 2184
4558.36 1951
4559.00 2180
4559.63 2225
4560.27 2145
4560.91 2242
4561.54 2147
4562.18 2321
4562.82 2332
4563.46 2205
4564.09 2227
4564.73 2115
4565.37 2184
4566.00 2123
4566.64 2230
4567.28 2247
4567.92 2088
4568.55 2015
4569.19 2081
4569.83 2287
4570.47 2156
4571.10 2224
4571.74 2455
4572.38 2233
4573.02 2240
4573.66 2305
4574.29 2216
4574.93 2292
4575.57 2196
4576.21 2247
4576.85 2253
4577.48 2138
4578.12 2095
4578.76 1966
4579.40 2000
4580.04 2121
4580.67 2229
4581.31 2166
4581.95 2187
4582.59 2135
4583.23 2083
4583.87 2148
4584.51 2180
4585.14 2198
4585.78 2265
4586.42 2291
4587.06 2150
4587.70 2254
4588.34 2228
4588.98 2347
4589.62 2324
4590.26 2250
4590.89 2584
4591.53 2698
4592.17 2669
4592.81 2985
4593.45 2783
4594.09 2786
4594.73 3038
4595.37 2822
4596.01 2836
4596.65 2759
4597.29 2495
4597.93 2317
4598.57 2288
4599.21 2176
4599.85 2234
4600.49 2353
4601.12 2328
4601.76 2281
4602.40 2288
4603.04 2407
4603.68 2412
4604.32 2442
4604.96 2509
4605.60 2629
4606.24 2490
4606.88 2579
4607.52 2659
4608.17 2649
4608.81 2637
4609.45 2477
4610.09 2460
4610.73 2420
4611.37 2381
4612.01 2592
4612.65 2329
4613.29 2431
4613.93 2543
4614.57 2357
4615.21 2397
4615.85 2339
4616.49 2376
4617.13 2410
4617.77 2245
4618.41 2163
4619.06 2313
4619.70 2303
4620.34 2281
4620.98 2302
4621.62 2254
4622.26 2247
4622.90 2298
4623.54 2185
4624.19 2067
4624.83 2157
4625.47 2149
4626.11 2296
4626.75 2303
4627.39 2041
4628.03 2112
4628.68 2354
4629.32 2386
4629.96 2253
4630.60 2323
4631.24 2170
4631.89 2168
4632.53 2131
4633.17 2110
4633.81 2057
4634.45 2161
4635.10 2382
4635.74 2246
4636.38 2363
4637.02 2429
4637.66 2280
4638.31 2445
4638.95 2508
4639.59 2611
4640.23 2461
4640.88 2679
4641.52 2783
4642.16 2737
4642.80 2675
4643.45 2627
4644.09 2568
4644.73 2629
4645.38 2664
4646.02 2452
4646.66 2301
4647.30 2225
4647.95 2327
4648.59 2317
4649.23 2294
4649.88 2139
4650.52 2233
4651.16 2316
4651.81 2154
4652.45 2397
4653.09 2298
4653.74 2182
4654.38 2250
4655.02 2591
4655.67 2243
4656.31 2193
4656.95 2283
4657.60 2124
4658.24 2413
4658.89 2262
4659.53 2145
4660.17 2148
4660.82 2151
4661.46 2100
4662.10 2196
4662.75 2080
4663.39 2149
4664.04 2210
4664.68 2164
4665.33 2163
4665.97 2206
4666.61 2098
4667.26 1977
4667.90 2119
4668.55 2099
4669.19 2070
4669.84 2136
4670.48 2024
4671.12 2051
4671.77 2105
4672.41 2207
4673.06 2335
4673.70 2251
4674.35 2182
4674.99 2206
4675.64 2221
4676.28 2392
4676.93 2434
4677.57 2297
4678.22 2255
4678.86 2244
4679.51 2454
4680.15 2337
4680.80 2208
4681.44 2162
4682.09 2131
4682.74 2196
4683.38 2299
4684.03 2237
4684.67 2332
4685.32 2288
4685.96 2348
4686.61 2233
4687.25 2212
4687.90 2170
4688.55 2275
4689.19 2292
4689.84 2127
4690.48 2227
4691.13 2295
4691.78 2194
4692.42 2126
4693.07 2243
4693.71 2194
4694.36 2329
4695.01 2086
4695.65 2279
4696.30 2191
4696.95 2086
4697.59 2173
4698.24 2269
4698.89 2190
4699.53 2381
4700.18 2710
4700.83 2682
4701.47 2669
4702.12 2718
4702.77 2545
4703.41 2761
4704.06 2556
4704.71 2254
4705.35 2373
4706.00 2367
4706.65 2475
4707.29 2158
4707.94 2217
4708.59 2451
4709.24 2321
4709.88 2162
4710.53 2221
4711.18 2284
4711.83 2475
4712.47 2238
4713.12 2235
4713.77 2306
4714.42 2367
4715.06 2183
4715.71 2273
4716.36 2584
4717.01 2401
4717.65 2312
4718.30 2306
4718.95 2154
4719.60 2246
4720.25 2390
4720.89 2313
4721.54 2309
4722.19 2279
4722.84 2384
4723.49 2340
4724.13 2323
4724.78 2260
4725.43 2436
4726.08 2511
4726.73 2645
4727.38 2617
4728.03 2728
4728.67 2496
4729.32 2759
4729.97 2692
4730.62 2689
4731.27 2738
4731.92 2596
4732.57 2355
4733.22 2402
4733.86 2331
4734.51 2304
4735.16 2150
4735.81 2308
4736.46 2252
4737.11 2295
4737.76 2191
4738.41 2104
4739.06 2132
4739.71 2248
4740.36 2268
4741.01 2212
4741.65 2416
4742.30 2378
4742.95 2257
4743.60 2362
4744.25 2408
4744.90 2308
4745.55 2360
4746.20 2342
4746.85 2466
4747.50 2524
4748.15 2253
4748.80 2345
4749.45 2479
4750.10 2336
4750.75 2399
4751.40 2525
4752.05 2454
4752.70 2209
4753.35 2258
4754.00 2469
4754.65 2436
4755.30 2416
4755.95 2383
4756.61 2341
4757.26 2226
4757.91 2196
4758.56 2346
4759.21 2255
4759.86 2181
4760.51 2284
4761.16 2403
4761.81 2380
4762.46 2349
4763.11 2329
4763.76 2312
4764.41 2368
4765.07 2392
4765.72 2366
4766.37 2571
4767.02 2600
4767.67 2605
4768.32 2544
4768.97 2709
4769.62 2886
4770.28 2670
4770.93 2630
4771.58 2718
4772.23 2717
4772.88 2538
4773.53 2440
4774.19 2435
4774.84 2343
4775.49 2247
4776.14 2201
4776.79 2240
4777.44 2319
4778.10 2239
4778.75 2174
4779.40 2326
4780.05 2370
4780.70 2444
4781.36 2381
4782.01 2446
4782.66 2512
4783.31 2381
4783.97 2492
4784.62 2339
4785.27 2342
4785.92 2359
4786.58 2364
4787.23 2347
4787.88 2415
4788.53 2400
4789.19 2302
4789.84 2302
4790.49 2260
4791.15 2389
4791.80 2338
4792.45 2279
4793.10 2364
4793.76 2411
4794.41 2284
4795.06 2305
4795.72 2403
4796.37 2239
4797.02 2289
4797.68 2201
4798.33 2125
4798.98 2020
4799.64 2067
4800.29 2128
4800.94 2246
4801.60 2093
4802.25 2036
4802.90 2241
4803.56 2210
4804.21 2235
4804.87 2267
4805.52 2411
4806.17 2213
4806.83 2169
4807.48 2347
4808.14 2198
4808.79 2230
4809.44 2226
4810.10 2069
4810.75 2066
4811.41 2176
4812.06 2135
4812.71 2056
4813.37 2111
4814.02 2204
4814.68 2192
4815.33 2098
4815.99 2193
4816.64 2201
4817.30 2226
4817.95 2177
4818.61 2167
4819.26 2188
4819.92 2259
4820.57 2222
4821.23 2322
4821.88 2434
4822.53 2443
4823.19 2639
4823.85 2471
4824.50 2554
4825.16 2559
4825.81 2710
4826.47 2973
4827.12 2895
4827.78 2967
4828.43 2912
4829.09 2993
4829.74 3148
4830.40 2829
4831.05 2817
4831.71 2738
4832.37 2575
4833.02 2497
4833.68 2647
4834.33 2622
4834.99 2684
4835.64 2710
4836.30 2871
4836.96 2905
4837.61 2877
4838.27 2995
4838.92 3221
4839.58 3286
4840.24 3303
4840.89 3444
4841.55 3248
4842.21 3178
4842.86 3123
4843.52 3157
4844.18 3136
4844.83 3124
4845.49 2989
4846.14 2848
4846.80 2930
4847.46 3085
4848.11 2933
4848.77 3036
4849.43 3151
4850.09 3286
4850.74 3309
4851.40 3184
4852.06 3181
4852.71 3028
4853.37 3105
4854.03 2979
4854.68 3019
4855.34 3144
4856.00 3292
4856.66 3508
4857.31 3535
4857.97 3417
4858.63 3456
4859.29 3533
4859.94 3570
4860.60 3616
4861.26 3621
4861.92 3614
4862.57 3524
4863.23 3519
4863.89 3452
4864.55 3430
4865.21 3460
4865.86 3475
4866.52 3433
4867.18 3469
4867.84 3774
4868.50 3500
4869.15 3451
4869.81 3723
4870.47 3591
4871.13 3713
4871.79 3329
4872.45 3414
4873.10 3195
4873.76 3182
4874.42 3122
4875.08 3194
4875.74 3153
4876.40 3205
4877.06 3128
4877.71 3375
4878.37 3183
4879.03 3190
4879.69 3298
4880.35 3387
4881.01 3093
4881.67 3240
4882.33 3274
4882.99 3182
4883.65 3110
4884.30 2976
4884.96 2932
4885.62 2881
4886.28 2947
4886.94 2749
4887.60 2899
4888.26 2888
4888.92 2813
4889.58 3127
4890.24 2968
4890.90 3004
4891.56 3096
4892.22 3155
4892.88 3012
4893.54 2927
4894.20 3097
4894.86 2943
4895.52 3041
4896.18 2890
4896.84 2935
4897.50 2835
4898.16 2725
4898.82 2711
4899.48 2776
4900.14 2628
4900.80 2506
4901.46 2608
4902.12 2743
4902.78 2815
4903.44 2852
4904.10 2821
4904.76 2706
4905.42 2524
4906.08 2650
4906.74 2698
4907.40 2532
4908.06 2504
4908.73 2411
4909.39 2621
4910.05 2493
4910.71 2354
4911.37 2421
4912.03 2415
4912.69 2462
4913.35 2387
4914.01 2474
4914.68 2442
4915.34 2374
4916.00 2267
4916.66 2243
4917.32 2304
4917.98 2236
4918.64 2282
4919.31 2281
4919.97 2242
4920.63 2218
4921.29 2117
4921.95 2204
4922.61 2268
4923.28 2306
4923.94 2165
4924.60 2125
4925.26 2137
4925.92 2247
4926.59 2326
4927.25 2242
4927.91 2263
4928.57 2207
4929.23 2189
4929.90 2257
4930.56 2205
4931.22 2495
4931.88 2389
4932.55 2450
4933.21 2307
4933.87 2523
4934.53 2274
4935.20 2249
4935.86 2320
4936.52 2436
4937.18 2170
4937.85 2277
4938.51 2319
4939.17 2256
4939.84 2231
4940.50 2249
4941.16 2214
4941.82 2258
4942.49 2253
4943.15 2139
4943.81 2184
4944.48 2285
4945.14 2140
4945.80 2053
4946.47 2165
4947.13 2067
4947.79 1982
4948.46 2138
4949.12 2048
4949.79 1907
4950.45 1912
4951.11 2007
4951.78 2158
4952.44 2143
4953.10 2004
4953.77 2014
4954.43 1925
4955.10 2060
4955.76 2132
4956.42 2118
4957.09 2055
4957.75 2009
4958.42 1955
4959.08 2087
4959.74 2010
4960.41 2019
4961.07 1979
4961.74 1992
4962.40 2002
4963.07 2136
4963.73 2037
4964.40 2021
4965.06 2220
4965.73 2091
4966.39 2308
4967.05 2415
4967.72 2374
4968.38 2256
4969.05 2026
4969.71 2185
4970.38 2161
4971.04 2051
4971.71 2219
4972.37 2139
4973.04 2092
4973.70 2092
4974.37 2298
4975.04 2220
4975.70 2072
4976.37 2062
4977.03 2043
4977.70 1929
4978.36 2118
4979.03 2242
4979.69 2249
4980.36 2081
4981.03 2054
4981.69 2043
4982.36 2018
4983.02 2052
4983.69 2174
4984.35 2193
4985.02 2121
4985.69 2074
4986.35 2158
4987.02 2129
4987.68 2038
4988.35 2199
4989.02 2162
4989.68 2271
4990.35 2134
4991.02 1992
4991.68 2009
4992.35 2002
4993.02 1957
4993.68 1907
4994.35 1930
4995.02 1976
4995.68 2039
4996.35 1976
4997.02 1983
4997.68 1916
4998.35 2135
4999.02 2076
4999.68 2127
5000.35 1966
5001.02 1953
5001.68 2095
5002.35 2043
5003.02 1954
5003.69 2130
5004.35 1917
5005.02 1990
5005.69 1996
5006.35 2041
5007.02 1910
5007.69 2040
5008.36 1928
5009.02 1989
5009.69 2045
5010.36 2058
5011.03 2168
5011.70 2053
5012.36 2044
5013.03 2063
5013.70 1951
5014.37 1946
5015.04 2055
5015.70 2110
5016.37 2008
5017.04 2110
5017.71 2100
5018.38 2124
5019.04 2096
5019.71 2203
5020.38 2197
5021.05 2223
5021.72 2385
5022.39 2320
5023.05 2476
5023.72 2786
5024.39 3084
5025.06 3002
5025.73 2939
5026.40 3037
5027.07 2953
5027.74 2870
5028.40 2580
5029.07 2675
5029.74 2335
5030.41 2154
5031.08 2126
5031.75 2089
5032.42 2243
5033.09 2066
5033.76 2038
5034.43 2041
5035.10 1951
5035.76 2008
5036.43 2009
5037.10 1883
5037.77 1956
5038.44 1929
5039.11 1934
5039.78 1941
5040.45 2032
5041.12 1889
5041.79 1853
5042.46 2020
5043.13 1919
5043.80 1901
5044.47 1941
5045.14 1920
5045.81 1784
5046.48 1944
5047.15 2012
5047.82 1788
5048.49 1855
5049.16 1915
5049.83 1876
5050.50 1983
5051.17 2078
5051.84 1852
5052.51 1799
5053.18 1848
5053.85 1922
5054.52 2149
5055.20 1941
5055.87 1850
5056.54 1888
5057.21 1866
5057.88 1806
5058.55 1840
5059.22 1995
5059.89 1943
5060.56 1966
5061.23 2026
5061.90 2203
5062.58 2279
5063.25 2055
5063.92 2018
5064.59 2027
5065.26 2091
5065.93 2027
5066.60 1883
5067.27 2027
5067.95 1928
5068.62 1933
5069.29 2096
5069.96 2000
5070.63 1813
5071.30 1958
5071.98 1989
5072.65 1890
5073.32 1937
5073.99 1828
5074.66 1869
5075.34 1940
5076.01 1877
5076.68 1837
5077.35 1818
5078.02 1959
5078.70 1980
5079.37 1878
5080.04 2041
5080.71 2116
5081.39 1925
5082.06 2024
5082.73 2158
5083.40 2035
5084.08 1917
5084.75 1929
5085.42 1913
5086.09 1897
5086.77 1856
5087.44 2021
5088.11 1991
5088.79 1890
5089.46 1919
5090.13 2053
5090.80 1991
5091.48 2189
5092.15 2160
5092.82 2187
5093.50 2170
5094.17 2358
5094.84 2170
5095.52 2114
5096.19 2020
5096.86 2105
5097.54 2088
5098.21 2119
5098.88 2213
5099.56 2100
5100.23 1955
5100.90 1951
5101.58 1943
5102.25 1824
5102.93 1907
5103.60 1978
5104.27 1977
5104.95 2034
5105.62 2130
5106.30 2241
5106.97 2110
5107.64 2146
5108.32 2249
5108.99 1959
5109.67 1923
5110.34 1974
5111.02 2038
5111.69 2117
5112.36 1925
5113.04 1882
5113.71 1964
5114.39 1898
5115.06 1978
5115.74 1982
5116.41 1932
5117.09 1819
5117.76 1902
5118.44 2062
5119.11 2083
5119.79 2052
5120.46 2059
5121.14 2351
5121.81 2339
5122.49 2087
5123.16 2191
5123.84 2227
5124.51 2318
5125.19 2095
5125.86 2140
5126.54 2106
5127.21 2068
5127.89 2202
5128.56 2132
5129.24 1997
5129.92 2106
5130.59 2133
5131.27 2001
5131.94 1999
5132.62 2040
5133.29 1904
5133.97 1943
5134.65 1913
5135.32 1962
5136.00 2034
5136.67 1934
5137.35 1945
5138.03 2096
5138.70 1913
5139.38 2078
5140.05 2007
5140.73 1987
5141.41 1947
5142.08 2053
5142.76 1924
5143.44 1874
5144.11 1840
5144.79 1964
5145.47 1964
5146.14 1771
5146.82 1832
5147.50 1860
5148.17 1880
5148.85 1804
5149.53 1621
5150.20 1669
5150.88 1660
5151.56 1756
5152.24 1860
5152.91 1838
5153.59 1815
5154.27 1758
5154.94 1698
5155.62 1967
5156.30 1809
5156.98 1869
5157.65 1969
5158.33 1837
5159.01 1940
5159.69 1896
5160.36 1849
5161.04 1941
5161.72 1894
5162.40 1819
5163.07 1861
5163.75 1935
5164.43 1975
5165.11 1942
5165.79 1862
5166.46 1972
5167.14 2003
5167.82 2086
5168.50 2067
5169.18 2149
5169.86 1992
5170.53 1856
5171.21 1915
5171.89 1866
5172.57 1753
5173.25 1823
5173.93 1922
5174.60 1771
5175.28 1856
5175.96 1915
5176.64 1752
5177.32 1782
5178.00 1950
5178.68 1845
5179.36 1735
5180.03 1835
5180.71 1816
5181.39 1693
5182.07 1699
5182.75 1872
5183.43 1851
5184.11 1743
5184.79 1796
5185.47 1756
5186.15 1778
5186.83 1740
5187.51 1670
5188.18 1865
5188.86 1804
5189.54 1966
5190.22 1881
5190.90 1717
5191.58 1714
5192.26 1704
5192.94 1694
5193.62 1697
5194.30 1700
5194.98 1753
5195.66 1778
5196.34 1793
5197.02 1713
5197.70 1694
5198.38 1805
5199.06 1814
5199.74 1843
5200.42 1843
5201.10 1912
5201.78 1820
5202.46 1835
5203.14 1867
5203.82 1823
5204.50 1839
5205.19 1876
5205.87 1868
5206.55 1824
5207.23 1642
5207.91 1805
5208.59 1929
5209.27 1976
5209.95 2097
5210.63 1947
5211.31 2045
5211.99 2160
5212.67 2191
5213.36 2268
5214.04 2164
5214.72 2155
5215.40 2065
5216.08 2010
5216.76 2047
5217.44 2152
5218.12 2046
5218.81 2054
5219.49 2047
5220.17 1889
5220.85 1971
5221.53 2112
5222.21 2027
5222.90 2087
5223.58 2086
5224.26 1964
5224.94 2037
5225.62 2057
5226.30 2039
5226.99 2010
5227.67 2133
5228.35 2091
5229.03 2030
5229.71 1980
5230.40 2139
5231.08 2063
5231.76 1978
5232.44 2089
5233.13 1907
5233.81 1864
5234.49 1983
5235.17 2022
5235.86 1850
5236.54 1928
5237.22 1906
5237.90 1970
5238.59 1983
5239.27 1918
5239.95 2210
5240.64 2072
5241.32 2066
5242.00 1971
5242.68 1887
5243.37 1847
5244.05 2024
5244.73 1935
5245.42 1894
5246.10 2023
5246.78 2006
5247.47 2041
5248.15 1931
5248.83 2036
5249.52 2120
5250.20 2200
5250.88 2218
5251.57 2255
5252.25 2002
5252.93 2078
5253.62 2122
5254.30 2210
5254.99 2179
5255.67 2154
5256.35 1958
5257.04 1883
5257.72 1850
5258.41 1817
5259.09 1951
5259.77 1904
5260.46 1941
5261.14 2007
5261.83 2019
5262.51 2025
5263.20 2147
5263.88 1997
5264.56 2032
5265.25 1939
5265.93 1915
5266.62 2224
5267.30 2160
5267.99 1981
5268.67 1918
5269.36 2001
5270.04 1868
5270.73 1878
5271.41 1895
5272.10 1943
5272.78 1987
5273.47 2130
5274.15 1855
5274.84 1964
5275.52 2052
5276.21 1977
5276.89 1963
5277.58 1900
5278.26 1855
5278.95 1925
5279.63 2036
5280.32 2130
5281.00 2156
5281.69 2154
5282.38 2321
5283.06 2495
5283.75 2512
5284.43 2506
5285.12 2477
5285.80 2370
5286.49 2268
5287.18 2041
5287.86 2028
5288.55 2056
5289.23 2042
5289.92 2017
5290.61 1906
5291.29 1941
5291.98 2028
5292.66 2034
5293.35 1933
5294.04 1901
5294.72 1937
5295.41 2034
5296.10 1932
5296.78 1966
5297.47 2083
5298.16 2067
5298.84 2138
5299.53 2040
5300.22 2084
5300.90 2079
5301.59 2102
5302.28 2056
5302.96 2041
5303.65 2143
5304.34 2065
5305.03 1957
5305.71 2206
5306.40 2102
5307.09 2034
5307.77 2035
5308.46 2093
5309.15 2037
5309.84 2037
5310.52 2115
5311.21 2126
5311.90 2184
5312.59 2274
5313.27 2115
5313.96 2224
5314.65 2152
5315.34 2078
5316.02 2085
5316.71 1941
5317.40 1993
5318.09 2052
5318.78 2045
5319.46 2216
5320.15 2109
5320.84 2139
5321.53 2201
5322.22 2309
5322.90 2422
5323.59 2373
5324.28 2364
5324.97 2368
5325.66 2313
5326.35 2139
5327.04 2132
5327.72 1945
5328.41 1978
5329.10 1849
5329.79 1761
5330.48 1942
5331.17 1989
5331.86 1990
5332.54 2055
5333.23 2056
5333.92 1892
5334.61 2040
5335.30 2020
5335.99 2012
5336.68 2014
5337.37 1873
5338.06 1914
5338.75 2204
5339.44 2101
5340.12 2079
5340.81 2049
5341.50 2105
5342.19 2142
5342.88 2119
5343.57 2264
5344.26 2315
5344.95 2193
5345.64 2161
5346.33 2192
5347.02 2221
5347.71 2338
5348.40 2204
5349.09 2196
5349.78 2167
5350.47 2202
5351.16 2445
5351.85 2502
5352.54 2553
5353.23 2686
5353.92 2749
5354.61 2652
5355.30 2504
5355.99 2302
5356.68 2372
5357.37 2237
5358.06 2170
5358.75 2030
5359.44 1979
5360.14 1958
5360.83 1956
5361.52 1897
5362.21 1906
5362.90 2080
5363.59 2066
5364.28 1888
5364.97 1828
5365.66 1905
5366.35 1825
5367.04 1803
5367.74 1815
5368.43 1863
5369.12 1903
5369.81 1835
5370.50 1727
5371.19 1804
5371.88 1950
5372.57 1775
5373.27 1860
5373.96 1861
5374.65 1869
5375.34 1908
5376.03 1908
5376.72 1677
5377.42 1639
5378.11 1720
5378.80 1761
5379.49 1718
5380.18 1727
5380.88 1746
5381.57 1637
5382.26 1761
5382.95 1778
5383.64 1648
5384.34 1787
5385.03 1836
5385.72 1697
5386.41 1714
5387.11 1762
5387.80 1821
5388.49 1832
5389.18 1737
5389.88 1762
5390.57 1838
5391.26 1805
5391.95 1894
5392.65 1667
5393.34 1843
5394.03 1970
5394.72 1920
5395.42 1768
5396.11 1792
5396.80 1822
5397.50 1939
5398.19 1862
5398.88 1722
5399.58 1720
5400.27 1742
5400.96 1765
5401.66 1575
5402.35 1659
5403.04 1708
5403.74 1651
5404.43 1657
5405.12 1765
5405.82 1834
5406.51 1681
5407.20 1812
5407.90 1890
5408.59 1602
5409.28 1801
5409.98 1821
5410.67 1756
5411.37 1855
5412.06 1870
5412.75 1724
5413.45 1701
5414.14 1860
5414.84 1837
5415.53 1707
5416.23 1744
5416.92 1641
5417.61 1801
5418.31 1688
5419.00 1853
5419.70 1720
5420.39 1610
5421.09 1710
5421.78 1679
5422.48 1842
5423.17 1731
5423.87 1787
5424.56 1696
5425.25 1793
5425.95 1916
5426.64 1825
5427.34 1855
5428.03 2059
5428.73 2090
5429.42 1851
5430.12 1752
5430.82 1783
5431.51 1801
5432.21 1924
5432.90 1986
5433.60 1946
5434.29 1806
5434.99 1818
5435.68 1923
5436.38 2028
5437.07 1961
5437.77 1877
5438.47 1986
5439.16 2071
5439.86 2177
5440.55 2009
5441.25 1967
5441.94 1904
5442.64 1919
5443.34 1985
5444.03 1989
5444.73 2016
5445.42 2095
5446.12 2115
5446.82 2136
5447.51 2275
5448.21 2309
5448.91 2494
5449.60 2539
5450.30 2586
5450.99 2636
5451.69 2672
5452.39 2587
5453.08 2501
5453.78 2316
5454.48 2409
5455.17 2294
5455.87 2253
5456.57 2199
5457.27 2143
5457.96 1917
5458.66 1993
5459.36 2127
5460.05 2063
5460.75 1988
5461.45 2125
5462.14 2117
5462.84 2142
5463.54 2154
5464.24 2167
5464.93 2401
5465.63 2240
5466.33 2322
5467.03 2372
5467.72 2375
5468.42 2229
5469.12 2242
5469.82 2189
5470.51 2269
5471.21 2182
5471.91 2243
5472.61 2325
5473.31 2348
5474.00 2294
5474.70 2401
5475.40 2551
5476.10 2547
5476.80 2347
5477.49 2384
5478.19 2469
5478.89 2531
5479.59 2718
5480.29 2927
5480.99 2932
5481.68 3045
5482.38 3281
5483.08 3376
5483.78 3272
5484.48 3057
5485.18 2941
5485.88 2935
5486.57 2835
5487.27 2809
5487.97 2779
5488.67 2725
5489.37 2613
5490.07 2739
5490.77 2784
5491.47 2889
5492.17 2800
5492.87 2834
5493.56 2693
5494.26 2709
5494.96 2809
5495.66 2807
5496.36 2812
5497.06 2943
5497.76 3076
5498.46 3023
5499.16 2997
5499.86 3185
5500.56 3577
5501.26 4292
5501.96 4599
5502.66 4881
5503.36 5307
5504.06 5201
5504.76 5110
5505.46 4858
5506.16 4121
5506.86 3853
5507.56 3494
5508.26 3415
5508.96 3186
5509.66 2982
5510.36 3002
5511.06 3036
5511.76 2865
5512.46 2806
5513.16 2943
5513.86 2964
5514.56 2799
5515.26 2844
5515.96 2865
5516.66 2696
5517.36 2663
5518.07 2567
5518.77 2801
5519.47 2741
5520.17 2842
5520.87 2799
5521.57 2804
5522.27 2642
5522.97 2666
5523.67 2554
5524.37 2782
5525.08 2874
5525.78 2617
5526.48 2497
5527.18 2450
5527.88 2511
5528.58 2451
5529.28 2222
5529.99 2178
5530.69 2091
5531.39 2266
5532.09 2291
5532.79 2222
5533.49 2202
5534.20 2207
5534.90 2169
5535.60 2163
5536.30 2154
5537.00 1965
5537.70 2079
5538.41 1990
5539.11 2187
5539.81 2242
5540.51 2214
5541.22 2187
5541.92 2268
5542.62 2080
5543.32 2038
5544.02 2017
5544.73 2185
5545.43 2174
5546.13 2026
5546.84 1966
5547.54 1988
5548.24 2006
5548.94 2069
5549.65 2157
5550.35 2068
5551.05 2210
5551.75 2059
5552.46 1988
5553.16 1986
5553.86 2081
5554.57 2162
5555.27 2041
5555.97 2046
5556.68 1999
5557.38 1877
5558.08 1857
5558.79 1950
5559.49 1864
5560.19 1752
5560.90 1922
5561.60 1924
5562.30 2151
5563.01 2123
5563.71 2001
5564.41 1951
5565.12 2063
5565.82 2013
5566.53 1997
5567.23 2009
5567.93 1948
5568.64 1885
5569.34 1987
5570.05 1908
5570.75 1819
5571.45 1986
5572.16 1991
5572.86 1836
5573.57 1928
5574.27 2005
5574.98 2052
5575.68 1950
5576.38 1909
5577.09 1925
5577.79 1910
5578.50 1925
5579.20 2026
5579.91 2017
5580.61 2002
5581.32 1978
5582.02 2020
5582.73 1922
5583.43 1934
5584.14 1797
5584.84 1809
5585.55 1882
5586.25 1896
5586.96 1855
5587.66 1773
5588.37 1727
5589.07 1973
5589.78 1836
5590.48 1953
5591.19 1833
5591.89 1869
5592.60 1751
5593.31 1663
5594.01 1696
5594.72 1709
5595.42 1832
5596.13 1842
5596.83 1743
5597.54 1748
5598.25 1791
5598.95 1850
5599.66 1802
5600.36 1806
5601.07 1862
5601.78 1847
5602.48 1787
5603.19 1837
5603.89 1727
5604.60 1671
5605.31 1777
5606.01 1812
5606.72 1841
5607.43 1851
5608.13 1809
5608.84 1654
5609.54 1700
5610.25 1690
5610.96 1636
5611.66 1742
5612.37 1820
5613.08 1756
5613.79 1701
5614.49 1854
5615.20 1823
5615.91 1714
5616.61 1656
5617.32 1756
5618.03 1889
5618.73 1890
5619.44 1838
5620.15 1812
5620.86 1734
5621.56 1670
5622.27 1674
5622.98 1686
5623.69 1717
5624.39 1803
5625.10 1709
5625.81 1786
5626.52 1738
5627.22 1545
5627.93 1657
5628.64 1866
5629.35 1725
5630.05 1652
5630.76 1778
5631.47 1929
5632.18 2001
5632.89 1782
5633.59 1888
5634.30 1858
5635.01 1740
5635.72 1671
5636.43 1771
5637.14 1804
5637.84 1629
5638.55 1644
5639.26 1780
5639.97 1754
5640.68 2033
5641.39 1933
5642.10 1853
5642.80 1943
5643.51 1852
5644.22 1970
5644.93 2054
5645.64 1867
5646.35 1733
5647.06 1808
5647.77 1828
5648.47 1789
5649.18 1811
5649.89 1796
5650.60 1749
5651.31 1834
5652.02 1802
5652.73 1947
5653.44 1820
5654.15 1913
5654.86 1831
5655.57 1906
5656.28 1850
5656.99 1942
5657.70 2000
5658.41 1934
5659.12 1982
5659.83 2034
5660.54 2110
5661.24 2001
5661.95 2096
5662.66 1953
5663.37 1863
5664.08 2031
5664.79 2101
5665.50 1809
5666.21 1669
5666.93 1821
5667.64 1699
5668.35 1712
5669.06 1690
5669.77 1767
5670.48 1861
5671.19 1886
5671.90 1927
5672.61 2020
5673.32 2058
5674.03 2167
5674.74 2162
5675.45 2081
5676.16 2113
5676.87 1958
5677.58 1773
5678.29 1797
5679.01 1906
5679.72 1923
5680.43 1917
5681.14 1793
5681.85 1819
5682.56 1845
5683.27 1880
5683.98 1909
5684.69 2027
5685.41 1800
5686.12 1787
5686.83 1833
5687.54 1919
5688.25 1924
5688.96 1788
5689.67 1927
5690.39 1857
5691.10 1674
5691.81 1787
5692.52 1734
5693.23 1721
5693.95 1729
5694.66 1836
5695.37 1659
5696.08 1700
5696.79 1701
5697.51 1606
5698.22 1598
5698.93 1524
5699.64 1682
5700.35 1679
5701.07 1672
5701.78 1797
5702.49 1651
5703.20 1690
5703.92 1659
5704.63 1635
5705.34 1611
5706.05 1745
5706.77 1630
5707.48 1706
5708.19 1676
5708.90 1670
5709.62 1750
5710.33 1679
5711.04 1821
5711.76 1658
5712.47 1539
5713.18 1698
5713.90 1755
5714.61 1601
5715.32 1700
5716.04 1734
5716.75 1666
5717.46 1559
5718.18 1617
5718.89 1711
5719.60 1739
5720.32 1736
5721.03 1827
5721.74 1708
5722.46 1695
5723.17 1672
5723.88 1752
5724.60 1690
5725.31 1706
5726.03 1742
5726.74 1824
5727.45 1791
5728.17 1904
5728.88 1985
5729.60 1985
5730.31 2015
5731.02 2127
5731.74 2170
5732.45 2125
5733.17 1951
5733.88 1849
5734.60 1812
5735.31 1855
5736.02 1854
5736.74 1798
5737.45 1737
5738.17 1742
5738.88 1682
5739.60 1671
5740.31 1737
5741.03 1770
5741.74 1822
5742.46 1863
5743.17 1631
5743.89 1616
5744.60 1708
5745.32 1739
5746.03 1808
5746.75 1792
5747.46 1832
5748.18 1697
5748.89 1694
5749.61 1815
5750.32 1804
5751.04 1705
5751.76 1657
5752.47 1685
5753.19 1668
5753.90 1834
5754.62 1729
5755.33 1979
5756.05 2044
5756.77 1966
5757.48 1940
5758.20 2004
5758.91 1952
5759.63 1829
5760.34 1830
5761.06 1838
5761.78 1788
5762.49 1642
5763.21 1806
5763.93 1743
5764.64 1662
5765.36 1693
5766.07 1783
5766.79 1773
5767.51 1758
5768.22 1774
5768.94 1853
5769.66 1961
5770.37 1955
5771.09 1966
5771.81 1852
5772.52 1891
5773.24 1884
5773.96 1810
5774.67 1798
5775.39 1708
5776.11 1859
5776.83 1954
5777.54 1968
5778.26 1866
5778.98 1729
5779.69 1977
5780.41 1997
5781.13 2018
5781.85 1947
5782.56 1964
5783.28 1856
5784.00 1901
5784.72 2048
5785.43 2024
5786.15 2083
5786.87 1942
5787.59 2042
5788.30 1991
5789.02 2104
5789.74 2225
5790.46 2154
5791.18 2220
5791.89 2033
5792.61 2199
5793.33 2342
5794.05 2438
5794.77 2513
5795.48 2439
5796.20 2426
5796.92 2497
5797.64 2634
5798.36 2833
5799.08 2964
5799.80 3405
5800.51 3808
5801.23 4485
5801.95 5356
5802.67 5981
5803.39 6360
5804.11 6344
5804.83 6235
5805.54 5121
5806.26 4687
5806.98 3954
5807.70 3641
5808.42 3464
5809.14 3184
5809.86 3176
5810.58 2830
5811.30 2876
5812.02 2752
5812.74 2918
5813.45 3163
5814.17 3036
5814.89 2907
5815.61 2961
5816.33 3066
5817.05 3019
5817.77 2960
5818.49 3103
5819.21 3300
5819.93 3059
5820.65 2874
5821.37 2992
5822.09 3260
5822.81 3027
5823.53 3170
5824.25 2861
5824.97 2809
5825.69 2619
5826.41 2644
5827.13 2467
5827.85 2305
5828.57 2281
5829.29 2428
5830.01 2245
5830.73 2244
5831.45 2340
5832.17 2322
5832.89 2271
5833.61 2245
5834.33 2222
5835.06 2199
5835.78 2273
5836.50 2320
5837.22 2241
5837.94 2260
5838.66 2205
5839.38 2168
5840.10 2178
5840.82 2329
5841.54 2379
5842.26 2188
5842.99 2338
5843.71 2224
5844.43 2127
5845.15 2066
5845.87 1878
5846.59 2008
5847.31 2062
5848.04 2153
5848.76 2086
5849.48 1947
5850.20 2102
5850.92 2232
5851.64 2050
5852.36 2028
5853.09 2212
5853.81 1955
5854.53 1885
5855.25 2070
5855.97 2096
5856.70 2141
5857.42 2061
5858.14 1855
5858.86 1894
5859.58 2024
5860.31 2009
5861.03 2012
5861.75 1911
5862.47 1888
5863.20 1879
5863.92 1951
5864.64 1989
5865.36 1924
5866.09 1751
5866.81 1772
5867.53 1781
5868.25 1735
5868.98 1756
5869.70 1794
5870.42 1880
5871.15 1902
5871.87 1840
5872.59 1859
5873.31 1923
5874.04 2080
5874.76 2073
5875.48 2015
5876.21 2038
5876.93 1960
5877.65 1953
5878.38 2044
5879.10 2013
5879.82 2037
5880.55 2082
5881.27 1964
5881.99 1931
5882.72 1955
5883.44 1806
5884.17 1828
5884.89 1918
5885.61 1896
5886.34 1953
5887.06 1853
5887.78 1867
5888.51 2079
5889.23 2001
5889.96 1999
5890.68 1960
5891.41 1941
5892.13 1917
5892.85 1726
5893.58 1780
5894.30 1857
5895.03 1986
5895.75 1947
5896.48 1845
5897.20 1859
5897.92 1784
5898.65 1817
5899.37 1811
5900.10 1893
5900.82 1857
5901.55 1932
5902.27 1844
5903.00 1812
5903.72 1852
5904.45 1942
5905.17 1903
5905.90 1908
5906.62 1820
5907.35 1748
5908.07 1923
5908.80 1871
5909.52 1938
5910.25 1992
5910.97 1872
5911.70 1979
5912.43 2004
5913.15 1853
5913.88 1736
5914.60 1854
5915.33 1898
5916.05 1956
5916.78 1944
5917.50 1862
5918.23 1818
5918.96 1781
5919.68 1925
5920.41 1934
5921.13 2006
5921.86 2029
5922.59 2062
5923.31 1992
5924.04 1943
5924.76 2096
5925.49 1912
5926.22 2015
5926.94 1943
5927.67 2025
5928.40 1972
5929.12 2055
5929.85 1985
5930.58 2125
5931.30 2135
5932.03 2074
5932.76 1995
5933.48 2161
5934.21 2154
5934.94 2216
5935.66 2318
5936.39 2278
5937.12 2304
5937.84 2327
5938.57 2135
5939.30 2313
5940.02 2301
5940.75 2371
5941.48 2416
5942.21 2321
5942.93 2435
5943.66 2304
5944.39 2396
5945.12 2581
5945.84 2553
5946.57 2584
5947.30 2603
5948.03 2459
5948.75 2532
5949.48 2694
5950.21 2619
5950.94 2688
5951.67 2742
5952.39 2751
5953.12 2987
5953.85 3047
5954.58 3143
5955.31 3273
5956.03 3248
5956.76 3303
5957.49 3186
5958.22 3101
5958.95 3094
5959.67 2884
5960.40 3147
5961.13 3166
5961.86 3161
5962.59 3071
5963.32 3216
5964.05 3291
5964.77 3246
5965.50 3375
5966.23 3395
5966.96 3719
5967.69 4328
5968.42 4435
5969.15 4632
5969.88 4788
5970.61 5138
5971.33 4958
5972.06 4815
5972.79 4590
5973.52 4201
5974.25 3920
5974.98 3818
5975.71 3561
5976.44 3662
5977.17 3724
5977.90 3755
5978.63 3603
5979.36 3726
5980.09 3853
5980.82 3861
5981.55 3805
5982.28 3792
5983.01 3983
5983.74 4139
5984.46 4236
5985.19 4279
5985.92 4270
5986.65 4171
5987.38 4413
5988.11 4278
5988.85 3974
5989.58 4248
5990.31 3896
5991.04 3933
5991.77 3911
5992.50 3974
5993.23 3984
5993.96 4022
5994.69 4218
5995.42 4023
5996.15 3990
5996.88 4029
5997.61 4064
5998.34 4101
5999.07 4223
5999.80 4182
6000.53 4254
6001.26 4050
6002.00 4064
6002.73 4210
6003.46 3980
6004.19 4103
6004.92 3868
6005.65 3866
6006.38 3869
6007.11 3889
6007.84 4054
6008.58 4246
6009.31 4205
6010.04 4530
6010.77 5008
6011.50 5381
6012.23 6085
6012.96 6784
6013.70 7410
6014.43 8153
6015.16 8483
6015.89 8426
6016.62 8784
6017.36 8742
6018.09 8242
6018.82 7391
6019.55 7098
6020.28 6518
6021.02 5531
6021.75 4978
6022.48 4556
6023.21 4223
6023.94 4031
6024.68 3768
6025.41 3725
6026.14 3634
6026.87 3555
6027.61 3501
6028.34 3547
6029.07 3278
6029.80 3463
6030.54 3422
6031.27 3323
6032.00 3327
6032.73 3235
6033.47 3429
6034.20 3358
6034.93 3450
6035.67 3473
6036.40 3234
6037.13 3399
6037.87 3427
6038.60 3496
6039.33 3401
6040.07 3371
6040.80 3512
6041.53 3688
6042.27 3407
6043.00 3642
6043.73 3531
6044.47 3573
6045.20 3658
6045.93 3801
6046.67 3813
6047.40 3743
6048.13 3867
6048.87 3932
6049.60 3973
6050.34 4049
6051.07 4103
6051.80 4073
6052.54 4254
6053.27 4716
6054.01 4971
6054.74 4917
6055.47 5268
6056.21 5092
6056.94 4809
6057.68 4556
6058.41 4403
6059.15 4180
6059.88 3955
6060.61 3860
6061.35 3824
6062.08 3612
6062.82 3588
6063.55 3697
6064.29 3529
6065.02 3510
6065.76 3412
6066.49 3515
6067.23 3507
6067.96 3334
6068.70 3386
6069.43 3393
6070.17 3431
6070.90 3406
6071.64 3297
6072.37 3440
6073.11 3520
6073.84 3107
6074.58 3328
6075.31 3211
6076.05 3283
6076.78 3168
6077.52 3073
6078.26 2975
6078.99 3102
6079.73 2912
6080.46 2993
6081.20 2936
6081.93 3028
6082.67 2932
6083.41 3067
6084.14 3151
6084.88 2939
6085.61 2896
6086.35 2799
6087.09 2919
6087.82 2946
6088.56 3080
6089.30 3050
6090.03 2904
6090.77 3082
6091.50 2970
6092.24 3098
6092.98 3053
6093.71 3153
6094.45 2966
6095.19 3098
6095.92 3033
6096.66 3037
6097.40 2871
6098.13 2795
6098.87 2783
6099.61 2780
6100.34 2795
6101.08 2654
6101.82 2711
6102.56 2856
6103.29 2822
6104.03 2889
6104.77 2714
6105.50 2753
6106.24 2696
6106.98 2783
6107.72 2708
6108.45 2671
6109.19 2717
6109.93 2794
6110.67 2770
6111.40 2731
6112.14 2881
6112.88 2811
6113.62 2844
6114.35 2723
6115.09 2822
6115.83 2731
6116.57 2766
6117.31 2835
6118.04 2820
6118.78 2920
6119.52 2954
6120.26 2760
6121.00 2781
6121.73 2744
6122.47 2703
6123.21 2787
6123.95 2937
6124.69 3137
6125.43 2928
6126.16 2901
6126.90 2911
6127.64 3038
6128.38 2984
6129.12 2925
6129.86 2753
6130.60 2901
6131.33 2910
6132.07 2775
6132.81 2948
6133.55 3139
6134.29 2983
6135.03 2950
6135.77 3088
6136.51 3035
6137.25 2930
6137.99 2897
6138.73 2922
6139.46 2984
6140.20 3137
6140.94 2893
6141.68 2889
6142.42 3029
6143.16 2903
6143.90 2927
6144.64 2917
6145.38 3046
6146.12 2996
6146.86 2864
6147.60 3029
6148.34 3092
6149.08 2999
6149.82 3034
6150.56 3035
6151.30 2990
6152.04 3098
6152.78 3039
6153.52 3025
6154.26 3075
6155.00 3041
6155.74 3150
6156.48 3043
6157.22 3174
6157.96 3366
6158.70 3295
6159.44 3194
6160.18 3294
6160.92 3282
6161.66 3322
6162.40 3346
6163.15 3223
6163.89 3422
6164.63 3495
6165.37 3473
6166.11 3584
6166.85 3749
6167.59 3762
6168.33 4124
6169.07 4205
6169.81 4178
6170.55 4402
6171.30 4341
6172.04 4368
6172.78 4224
6173.52 4170
6174.26 4089
6175.00 4062
6175.74 3912
6176.49 3895
6177.23 4133
6177.97 3894
6178.71 3758
6179.45 3689
6180.19 3885
6180.94 3970
6181.68 3987
6182.42 3868
6183.16 3914
6183.90 4100
6184.65 4174
6185.39 4060
6186.13 4300
6186.87 4282
6187.61 4121
6188.36 4223
6189.10 4276
6189.84 4407
6190.58 4481
6191.33 4509
6192.07 4329
6192.81 4458
6193.55 4726
6194.30 4787
6195.04 4930
6195.78 4965
6196.52 5257
6197.27 5264
6198.01 5097
6198.75 5229
6199.49 5252
6200.24 5149
6200.98 5085
6201.72 5023
6202.47 5105
6203.21 4810
6203.95 5140
6204.70 5493
6205.44 5682
6206.18 6256
6206.93 6814
6207.67 7971
6208.41 9357
6209.16 11404
6209.90 13580
6210.64 16064
6211.39 18273
6212.13 19301
6212.87 19828
6213.62 19262
6214.36 18012
6215.11 15912
6215.85 14104
6216.59 12003
6217.34 10414
6218.08 8680
6218.83 7411
6219.57 6695
6220.31 5901
6221.06 5419
6221.80 5134
6222.55 5025
6223.29 5110
6224.04 5314
6224.78 5480
6225.52 5645
6226.27 5980
6227.01 6238
6227.76 6477
6228.50 6247
6229.25 6241
6229.99 5731
6230.74 5610
6231.48 5333
6232.23 4907
6232.97 4395
6233.72 4189
6234.46 4212
6235.21 3960
6235.95 3873
6236.70 3872
6237.44 3881
6238.19 3971
6238.93 4099
6239.68 4166
6240.42 4075
6241.17 4122
6241.91 4292
6242.66 4265
6243.40 4404
6244.15 4542
6244.90 4775
6245.64 4945
6246.39 5144
6247.13 4939
6247.88 5365
6248.62 6088
6249.37 6539
6250.12 6802
6250.86 6925
6251.61 6961
6252.35 6986
6253.10 6919
6253.85 6688
6254.59 5961
6255.34 5371
6256.09 5060
6256.83 4912
6257.58 4671
6258.32 4601
6259.07 4509
6259.82 4323
6260.56 4405
6261.31 4315
6262.06 4302
6262.80 4544
6263.55 4326
6264.30 4361
6265.04 4543
6265.79 4468
6266.54 4303
6267.29 4294
6268.03 4176
6268.78 4089
6269.53 4116
6270.27 4195
6271.02 4173
6271.77 4209
6272.52 4125
6273.26 4132
6274.01 4073
6274.76 4031
6275.50 3937
6276.25 3961
6277.00 3857
6277.75 3891
6278.49 4125
6279.24 4131
6279.99 4220
6280.74 4268
6281.49 4222
6282.23 4000
6282.98 3926
6283.73 4019
6284.48 3881
6285.23 3937
6285.97 3814
6286.72 3877
6287.47 3842
6288.22 3829
6288.97 4119
6289.71 4187
6290.46 3960
6291.21 4136
6291.96 4155
6292.71 4125
6293.46 3980
6294.21 3751
6294.95 3512
6295.70 3250
6296.45 3297
6297.20 3343
6297.95 3273
6298.70 3472
6299.45 3439
6300.20 3455
6300.94 3510
6301.69 3307
6302.44 3330
6303.19 3457
6303.94 3322
6304.69 3343
6305.44 3122
6306.19 3311
6306.94 3264
6307.69 3228
6308.44 3197
6309.19 3254
6309.94 3307
6310.69 3342
6311.43 3325
6312.18 3194
6312.93 3181
6313.68 3213
6314.43 3172
6315.18 3259
6315.93 3263
6316.68 3140
6317.43 3189
6318.18 3249
6318.93 3183
6319.68 3267
6320.43 3272
6321.18 3230
6321.93 3302
6322.68 3175
6323.43 2883
6324.18 2999
6324.94 3047
6325.69 2899
6326.44 2913
6327.19 2978
6327.94 2836
6328.69 2753
6329.44 2802
6330.19 2926
6330.94 2751
6331.69 2825
6332.44 2829
6333.19 2644
6333.94 2833
6334.69 2659
6335.45 2702
6336.20 2542
6336.95 2742
6337.70 2733
6338.45 2766
6339.20 2715
6339.95 2710
6340.70 2656
6341.46 2683
6342.21 2595
6342.96 2727
6343.71 2675
6344.46 2785
6345.21 2633
6345.96 2577
6346.72 2603
6347.47 2611
6348.22 2589
6348.97 2632
6349.72 2685
6350.48 2824
6351.23 2953
6351.98 2781
6352.73 2896
6353.48 2941
6354.24 3158
6354.99 3277
6355.74 3086
6356.49 3070
6357.24 3207
6358.00 3125
6358.75 2975
6359.50 2997
6360.25 2964
6361.01 3019
6361.76 2942
6362.51 2815
6363.26 2778
6364.02 2862
6364.77 2723
6365.52 2672
6366.28 2587
6367.03 2691
6367.78 2623
6368.53 2741
6369.29 2730
6370.04 2536
6370.79 2538
6371.55 2687
6372.30 2697
6373.05 2667
6373.81 2549
6374.56 2620
6375.31 2490
6376.07 2556
6376.82 2568
6377.57 2556
6378.33 2573
6379.08 2543
6379.83 2531
6380.59 2641
6381.34 2593
6382.10 2622
6382.85 2615
6383.60 2374
6384.36 2624
6385.11 2586
6385.87 2518
6386.62 2506
6387.37 2485
6388.13 2428
6388.88 2466
6389.64 2640
6390.39 2477
6391.14 2354
6391.90 2481
6392.65 2407
6393.41 2539
6394.16 2540
6394.92 2572
6395.67 2502
6396.43 2408
6397.18 2583
6397.94 2328
6398.69 2335
6399.45 2404
6400.20 2348
6400.96 2245
6401.71 2337
6402.47 2354
6403.22 2336
6403.98 2307
6404.73 2228
6405.49 2362
6406.24 2270
6407.00 2324
6407.75 2488
6408.51 2421
6409.26 2244
6410.02 2332
6410.77 2467
6411.53 2458
6412.28 2520
6413.04 2420
6413.80 2576
6414.55 2369
6415.31 2263
6416.06 2394
6416.82 2494
6417.57 2395
6418.33 2360
6419.09 2384
6419.84 2436
6420.60 2271
6421.35 2351
6422.11 2454
6422.87 2417
6423.62 2371
6424.38 2242
6425.14 2283
6425.89 2325
6426.65 2345
6427.40 2266
6428.16 2379
6428.92 2444
6429.67 2245
6430.43 2476
6431.19 2374
6431.94 2086
6432.70 2229
6433.46 2278
6434.22 2305
6434.97 2303
6435.73 2324
6436.49 2262
6437.24 2278
6438.00 2277
6438.76 2287
6439.51 2341
6440.27 2256
6441.03 2510
6441.79 2497
6442.54 2404
6443.30 2366
6444.06 2258
6444.82 2290
6445.57 2365
6446.33 2302
6447.09 2326
6447.85 2390
6448.60 2478
6449.36 2451
6450.12 2386
6450.88 2436
6451.64 2450
6452.39 2336
6453.15 2547
6453.91 2466
6454.67 2416
6455.43 2440
6456.18 2439
6456.94 2343
6457.70 2399
6458.46 2432
6459.22 2377
6459.98 2502
6460.73 2498
6461.49 2484
6462.25 2341
6463.01 2387
6463.77 2551
6464.53 2557
6465.29 2670
6466.04 2480
6466.80 2549
6467.56 2604
6468.32 2667
6469.08 2627
6469.84 2677
6470.60 2653
6471.36 2676
6472.12 2667
6472.87 2743
6473.63 2702
6474.39 2655
6475.15 2814
6475.91 2753
6476.67 2805
6477.43 2696
6478.19 2837
6478.95 2795
6479.71 2803
6480.47 2836
6481.23 2878
6481.99 2866
6482.75 2846
6483.51 2892
6484.27 2965
6485.03 2892
6485.79 2803
6486.55 3011
6487.31 2979
6488.07 3082
6488.83 3230
6489.59 3107
6490.35 3109
6491.11 3152
6491.87 3212
6492.63 3317
6493.39 3460
6494.15 3471
6494.91 3589
6495.67 3515
6496.43 3799
6497.19 3932
6497.95 3992
6498.71 3883
6499.47 4003
6500.23 3941
6500.99 3941
6501.76 3965
6502.52 3925
6503.28 3990
6504.04 3830
6504.80 3834
6505.56 4019
6506.32 3985
6507.08 4220
6507.84 4273
6508.61 4185
6509.37 4369
6510.13 4544
6510.89 4451
6511.65 4635
6512.41 4697
6513.17 4856
6513.94 4836
6514.70 4792
6515.46 4881
6516.22 4775
6516.98 4850
6517.74 4866
6518.51 4856
6519.27 4928
6520.03 4983
6520.79 5038
6521.55 4938
6522.32 5256
6523.08 5496
6523.84 5658
6524.60 5722
6525.36 5803
6526.13 5942
6526.89 6320
6527.65 6362
6528.41 6796
6529.18 7269
6529.94 7506
6530.70 7493
6531.46 7491
6532.23 7334
6532.99 7468
6533.75 7510
6534.51 8082
6535.28 8758
6536.04 10105
6536.80 12007
6537.57 14922
6538.33 17857
6539.09 19969
6539.85 20843
6540.62 20981
6541.38 20015
6542.14 18284
6542.91 15555
6543.67 13237
6544.43 11019
6545.20 9150
6545.96 7818
6546.72 6991
6547.49 6306
6548.25 5663
6549.02 5228
6549.78 4887
6550.54 4729
6551.31 4619
6552.07 4639
6552.83 4547
6553.60 4571
6554.36 4518
6555.13 4489
6555.89 4363
6556.65 4305
6557.42 4210
6558.18 4224
6558.95 4265
6559.71 4073
6560.47 4067
6561.24 4213
6562.00 4143
6562.77 4160
6563.53 4352
6564.30 4305
6565.06 4650
6565.83 4775
6566.59 4902
6567.36 5205
6568.12 5279
6568.88 5048
6569.65 4793
6570.41 5070
6571.18 4937
6571.94 4871
6572.71 5138
6573.47 5169
6574.24 5350
6575.00 5859
6575.77 6420
6576.53 6542
6577.30 6966
6578.07 7044
6578.83 7222
6579.60 6902
6580.36 6867
6581.13 6613
6581.89 6404
6582.66 6513
6583.42 6353
6584.19 6024
6584.96 5801
6585.72 5550
6586.49 5211
6587.25 5032
6588.02 5073
6588.78 5003
6589.55 4784
6590.32 4752
6591.08 4893
6591.85 5011
6592.61 5290
6593.38 5310
6594.15 5407
6594.91 5956
6595.68 6265
6596.45 6630
6597.21 6639
6597.98 6737
6598.75 6587
6599.51 6773
6600.28 6623
6601.05 6140
6601.81 5788
6602.58 5453
6603.35 5227
6604.11 5054
6604.88 4848
6605.65 4626
6606.41 4548
6607.18 4481
6607.95 4439
6608.71 4584
6609.48 4712
6610.25 4639
6611.02 4446
6611.78 4514
6612.55 4440
6613.32 4485
6614.09 4618
6614.85 4767
6615.62 4641
6616.39 4659
6617.16 4540
6617.92 4394
6618.69 4188
6619.46 4201
6620.23 4094
6620.99 4103
6621.76 4265
6622.53 4255
6623.30 4002
6624.07 4095
6624.83 4086
6625.60 3938
6626.37 3784
6627.14 4025
6627.91 3883
6628.67 3881
6629.44 3987
6630.21 3873
6630.98 3727
6631.75 3733
6632.52 3817
6633.29 3949
6634.05 3949
6634.82 4176
6635.59 4351
6636.36 4541
6637.13 4624
6637.90 4621
6638.67 4581
6639.43 4439
6640.20 4302
6640.97 4346
6641.74 4120
6642.51 3882
6643.28 3751
6644.05 3632
6644.82 3637
6645.59 3536
6646.36 3593
6647.13 3641
6647.90 3538
6648.66 3605
6649.43 3626
6650.20 3606
6650.97 3511
6651.74 3696
6652.51 3569
6653.28 3589
6654.05 3583
6654.82 3792
6655.59 3751
6656.36 3655
6657.13 3607
6657.90 3604
6658.67 3591
6659.44 3684
6660.21 3379
6660.98 3228
6661.75 3379
6662.52 3394
6663.29 3235
6664.06 3384
6664.83 3324
6665.60 3275
6666.37 3152
6667.14 3341
6667.91 3252
6668.69 3208
6669.46 3276
6670.23 3416
6671.00 3409
6671.77 3630
6672.54 3590
6673.31 3485
6674.08 3385
6674.85 3596
6675.62 3516
6676.39 3507
6677.16 3492
6677.94 3319
6678.71 3329
6679.48 3433
6680.25 3360
6681.02 3354
6681.79 3346
6682.56 3528
6683.33 3542
6684.11 3527
6684.88 3647
6685.65 4030
6686.42 3948
6687.19 4043
6687.96 4232
6688.74 4280
6689.51 4063
6690.28 4139
6691.05 4092
6691.82 3795
6692.60 3685
6693.37 3445
6694.14 3368
6694.91 3287
6695.68 3168
6696.46 3337
6697.23 3302
6698.00 3198
6698.77 3072
6699.55 3146
6700.32 3082
6701.09 3167
6701.86 3090
6702.64 3207
6703.41 3154
6704.18 3270
6704.95 3221
6705.73 3153
6706.50 3073
6707.27 3208
6708.04 3229
6708.82 3238
6709.59 3183
6710.36 3204
6711.14 3043
6711.91 3052
6712.68 3092
6713.46 2954
6714.23 3012
6715.00 2883
6715.78 2775
6716.55 2962
6717.32 2855
6718.10 2888
6718.87 3011
6719.64 2994
6720.42 2928
6721.19 2955
6721.96 2753
6722.74 2894
6723.51 2823
6724.28 2777
6725.06 2748
6725.83 2787
6726.61 2960
6727.38 2921
6728.15 2755
6728.93 2821
6729.70 2830
6730.48 2667
6731.25 2708
6732.02 2896
6732.80 2910
6733.57 2878
6734.35 2985
6735.12 3026
6735.90 2970
6736.67 2995
6737.45 2971
6738.22 2788
6738.99 2802
6739.77 2817
6740.54 2884
6741.32 2944
6742.09 3070
6742.87 3110
6743.64 2885
6744.42 2856
6745.19 2871
6745.97 2946
6746.74 2914
6747.52 2967
6748.29 2911
6749.07 3072
6749.84 3086
6750.62 3189
6751.40 3261
6752.17 3309
6752.95 3481
6753.72 3488
6754.50 3415
6755.27 3578
6756.05 3719
6756.82 3640
6757.60 3591
6758.38 3350
6759.15 3201
6759.93 3096
6760.70 2968
6761.48 3061
6762.25 2921
6763.03 2916
6763.81 2873
6764.58 2876
6765.36 2838
6766.14 2825
6766.91 2823
6767.69 2661
6768.46 2646
6769.24 2830
6770.02 2909
6770.79 2799
6771.57 2873
6772.35 2762
6773.12 2727
6773.90 2779
6774.68 2745
6775.45 2716
6776.23 2700
6777.01 2695
6777.78 2672
6778.56 2545
6779.34 2639
6780.11 2772
6780.89 2743
6781.67 2691
6782.45 2776
6783.22 2781
6784.00 2758
6784.78 2880
6785.56 2794
6786.33 2810
6787.11 2683
6787.89 2758
6788.66 2782
6789.44 2584
6790.22 2787
6791.00 2678
6791.78 2459
6792.55 2560
6793.33 2572
6794.11 2564
6794.89 2618
6795.66 2641
6796.44 2413
6797.22 2385
6798.00 2430
6798.78 2691
6799.55 2576
6800.33 2614
6801.11 2681
6801.89 2490
6802.67 2610
6803.45 2648
6804.22 2641
6805.00 2576
6805.78 2696
6806.56 2623
6807.34 2693
6808.12 2722
6808.90 2735
6809.67 2717
6810.45 2582
6811.23 2678
6812.01 2753
6812.79 2618
6813.57 2622
6814.35 2752
6815.13 2640
6815.91 2552
6816.68 2650
6817.46 2707
6818.24 2612
6819.02 2484
6819.80 2566
6820.58 2548
6821.36 2690
6822.14 2686
6822.92 2590
6823.70 2657
6824.48 2630
6825.26 2676
6826.04 2600
6826.82 2590
6827.60 2486
6828.38 2643
6829.16 2629
6829.94 2496
6830.72 2505
6831.50 2551
6832.28 2483
6833.06 2480
6833.84 2733
6834.62 2632
6835.40 2500
6836.18 2557
6836.96 2429
6837.74 2688
6838.52 2617
6839.30 2671
6840.08 2706
6840.86 2631
6841.64 2582
6842.42 2554
6843.20 2619
6843.98 2668
6844.76 2626
6845.54 2602
6846.32 2353
6847.10 2403
6847.89 2515
6848.67 2604
6849.45 2688
6850.23 2900
6851.01 3373
6851.79 3763
6852.57 4103
6853.35 4308
6854.13 4625
6854.92 4690
6855.70 4402
6856.48 4316
6857.26 3944
6858.04 3716
6858.82 3547
6859.60 3357
6860.39 3131
6861.17 2873
6861.95 2778
6862.73 2817
6863.51 2651
6864.29 2576
6865.08 2672
6865.86 2744
6866.64 2818
6867.42 2994
6868.20 3100
6868.99 3251
6869.77 3146
6870.55 3181
6871.33 3257
6872.12 3240
6872.90 3145
6873.68 2935
6874.46 2933
6875.24 2877
6876.03 2784
6876.81 2859
6877.59 2876
6878.38 2966
6879.16 2917
6879.94 2885
6880.72 3138
6881.51 3057
6882.29 3145
6883.07 3415
6883.85 3263
6884.64 3163
6885.42 3206
6886.20 3370
6886.99 3676
6887.77 3754
6888.55 4023
6889.34 4577
6890.12 5055
6890.90 5606
6891.69 5777
6892.47 5476
6893.25 4978
6894.04 4679
6894.82 4380
6895.60 4106
6896.39 3772
6897.17 3564
6897.96 3465
6898.74 3447
6899.52 3307
6900.31 3363
6901.09 3384
6901.88 3349
6902.66 3507
6903.44 3520
6904.23 3312
6905.01 3445
6905.80 3654
6906.58 3571
6907.36 3520
6908.15 3572
6908.93 3453
6909.72 3644
6910.50 3486
6911.29 3460
6912.07 3445
6912.86 3332
6913.64 3233
6914.42 3298
6915.21 3251
6915.99 3183
6916.78 3119
6917.56 3128
6918.35 2994
6919.13 3064
6919.92 3150
6920.70 3221
6921.49 3081
6922.27 3058
6923.06 3025
6923.84 3084
6924.63 3225
6925.42 3273
6926.20 3152
6926.99 3111
6927.77 3272
6928.56 3419
6929.34 3451
6930.13 3586
6930.91 3458
6931.70 3262
6932.48 3368
6933.27 3246
6934.06 3457
6934.84 3472
6935.63 3315
6936.41 3459
6937.20 3501
6937.99 3572
6938.77 3519
6939.56 3394
6940.34 3529
6941.13 3433
6941.92 3357
6942.70 3571
6943.49 3605
6944.28 3732
6945.06 3705
6945.85 3966
6946.64 3932
6947.42 3987
6948.21 3913
6949.00 3925
6949.78 4072
6950.57 4101
6951.36 4190
6952.14 4101
6952.93 3992
6953.72 4014
6954.50 4025
6955.29 4063
6956.08 4273
6956.86 4278
6957.65 4263
6958.44 4177
6959.23 4257
6960.01 4350
6960.80 4096
6961.59 4423
6962.38 4497
6963.16 4458
6963.95 4447
6964.74 4329
6965.53 4241
6966.31 4176
6967.10 4256
6967.89 4396
6968.68 4291
6969.46 4431
6970.25 4580
6971.04 4619
6971.83 4621
6972.62 4925
6973.40 4877
6974.19 5065
6974.98 5083
6975.77 4843
6976.56 4735
6977.34 4860
6978.13 5065
6978.92 5231
6979.71 5090
6980.50 5202
6981.29 5459
6982.08 5598
6982.86 6030
6983.65 6362
6984.44 6739
6985.23 7702
6986.02 8830
6986.81 10312
6987.60 11751
6988.39 12919
6989.17 13299
6989.96 13663
6990.75 12592
6991.54 11780
6992.33 10694
6993.12 9557
6993.91 8563
6994.70 7531
6995.49 6800
6996.28 6503
6997.07 6437
6997.86 6346
6998.64 6932
6999.43 7632
7000.22 8777
7001.01 10745
7001.80 12195
7002.59 13089
7003.38 13613
7004.17 13894
7004.96 12919
7005.75 12011
7006.54 10784
7007.33 9660
7008.12 8078
7008.91 7290
7009.70 6546
7010.49 5922
7011.28 5683
7012.07 5083
7012.86 5033
7013.65 5138
7014.44 5165
7015.23 5335
7016.02 5549
7016.81 5573
7017.61 5674
7018.40 5604
7019.19 5503
7019.98 5295
7020.77 5098
7021.56 4907
7022.35 4729
7023.14 4797
7023.93 4742
7024.72 4687
7025.51 4905
7026.30 4997
7027.10 5099
7027.89 5254
7028.68 5090
7029.47 5220
7030.26 5134
7031.05 4922
7031.84 4822
7032.63 4553
7033.43 4320
7034.22 4361
7035.01 4183
7035.80 4033
7036.59 4207
7037.38 4161
7038.18 4368
7038.97 4376
7039.76 4622
7040.55 4938
7041.34 5104
7042.13 5121
7042.93 5055
7043.72 4943
7044.51 4772
7045.30 4558
7046.09 4396
7046.89 4661
7047.68 4188
7048.47 4274
7049.26 4409
7050.06 4288
7050.85 4350
7051.64 4379
7052.43 4697
7053.23 5108
7054.02 5090
7054.81 5089
7055.60 4919
7056.40 4645
7057.19 4472
7057.98 4225
7058.77 4237
7059.57 4153
7060.36 4052
7061.15 4091
7061.95 3995
7062.74 4022
7063.53 3962
7064.33 3870
7065.12 3959
7065.91 3973
7066.71 3847
7067.50 3775
7068.29 4026
7069.09 3867
7069.88 3891
7070.67 3926
7071.47 3843
7072.26 3899
7073.05 3858
7073.85 3826
7074.64 3734
7075.44 3740
7076.23 3873
7077.02 3702
7077.82 3810
7078.61 3884
7079.41 3795
7080.20 3828
7080.99 3696
7081.79 3437
7082.58 3473
7083.38 3646
7084.17 3674
7084.96 3558
7085.76 3580
7086.55 3539
7087.35 3561
7088.14 3373
7088.94 3614
7089.73 3764
7090.53 3903
7091.32 3880
7092.12 3908
7092.91 3885
7093.71 3776
7094.50 3632
7095.29 3463
7096.09 3292
7096.88 3267
7097.68 3141
7098.48 2954
7099.27 2966
7100.07 2949
7100.86 2833
7101.66 2826
7102.45 2862
7103.25 3140
7104.04 2993
7104.84 2879
7105.63 2987
7106.43 2935
7107.22 2726
7108.02 2801
7108.82 2933
7109.61 2810
7110.41 2853
7111.20 2604
7112.00 2601
7112.79 2583
7113.59 2540
7114.39 2516
7115.18 2709
7115.98 2688
7116.77 2606
7117.57 2652
7118.37 2722
7119.16 2661
7119.96 2702
7120.76 2617
7121.55 2707
7122.35 2603
7123.15 2533
7123.94 2461
7124.74 2530
7125.53 2667
7126.33 2518
7127.13 2581
7127.93 2475
7128.72 2437
7129.52 2479
7130.32 2591
7131.11 2420
7131.91 2507
7132.71 2559
7133.50 2669
7134.30 2601
7135.10 2553
7135.90 2486
7136.69 2444
7137.49 2622
7138.29 2454
7139.08 2413
7139.88 2437
7140.68 2458
7141.48 2472
7142.27 2601
7143.07 2437
7143.87 2397
7144.67 2376
7145.46 2466
7146.26 2324
7147.06 2433
7147.86 2424
7148.66 2437
7149.45 2387
7150.25 2393
7151.05 2424
7151.85 2415
7152.65 2410
7153.44 2317
7154.24 2428
7155.04 2387
7155.84 2324
7156.64 2319
7157.44 2295
7158.23 2256
7159.03 2281
7159.83 2166
7160.63 2290
7161.43 2291
7162.23 2334
7163.03 2341
7163.83 2254
7164.62 2241
7165.42 2257
7166.22 2147
7167.02 2199
7167.82 2206
7168.62 2129
7169.42 2198
7170.22 2323
7171.02 2236
7171.82 2092
7172.61 2209
7173.41 2242
7174.21 2235
7175.01 2255
7175.81 2200
7176.61 2193
7177.41 2120
7178.21 2124
7179.01 2212
7179.81 2225
7180.61 2083
7181.41 2060
7182.21 2098
7183.01 2155
7183.81 2358
7184.61 2289
7185.41 2341
7186.21 2355
7187.01 2468
7187.81 2350
7188.61 2338
7189.41 2326
7190.21 2309
7191.01 2040
7191.81 2152
7192.61 2137
7193.41 2161
7194.21 1977
7195.01 1945
7195.81 2038
7196.61 1957
7197.41 1987
7198.21 1969
7199.01 2135
7199.82 2056
7200.62 1966
7201.42 1953
7202.22 2072
7203.02 2040
7203.82 2091
7204.62 2055
7205.42 1902
7206.22 2062
7207.02 1987
7207.83 1931
7208.63 1932
7209.43 2053
7210.23 1913
7211.03 1929
7211.83 1977
7212.63 1991
7213.44 1964
7214.24 1881
7215.04 1905
7215.84 1976
7216.64 1973
7217.44 2051
7218.25 2139
7219.05 1988
7219.85 2040
7220.65 2047
7221.45 1976
7222.26 1976
7223.06 2016
7223.86 2153
7224.66 2079
7225.46 2090
7226.27 2061
7227.07 2115
7227.87 1965
7228.67 1983
7229.48 2046
7230.28 2020
7231.08 1990
7231.88 2097
7232.69 2046
7233.49 2161
7234.29 2124
7235.09 2059
7235.90 2150
7236.70 2117
7237.50 2194
7238.30 2247
7239.11 2263
7239.91 2234
7240.71 2320
7241.52 2525
7242.32 2778
7243.12 2730
7243.93 2543
7244.73 2623
7245.53 2535
7246.34 2462
7247.14 2262
7247.94 2297
7248.75 2430
7249.55 2315
7250.35 2306
7251.16 2378
7251.96 2361
7252.76 2212
7253.57 2217
7254.37 2186
7255.18 2249
7255.98 2443
7256.78 2419
7257.59 2261
7258.39 2201
7259.20 2301
7260.00 2282
7260.80 2283
7261.61 2343
7262.41 2374
7263.22 2354
7264.02 2441
7264.83 2315
7265.63 2358
7266.43 2221
7267.24 2235
7268.04 2339
7268.85 2321
7269.65 2367
7270.46 2389
7271.26 2422
7272.07 2538
7272.87 2414
7273.68 2511
7274.48 2488
7275.29 2559
7276.09 2714
7276.90 2575
7277.70 2632
7278.51 2663
7279.31 2716
7280.12 2691
7280.92 2700
7281.73 2843
7282.53 2959
7283.34 3198
7284.14 3606
7284.95 4090
7285.76 4723
7286.56 5292
7287.37 5763
7288.17 6018
7288.98 5921
7289.78 5951
7290.59 5500
7291.40 4835
7292.20 4521
7293.01 3987
7293.81 3652
7294.62 3254
7295.43 3046
7296.23 3004
7297.04 3070
7297.84 2856
7298.65 2808
7299.46 2701
7300.26 2838
7301.07 2687
7301.88 2760
7302.68 2809
7303.49 2856
7304.30 2772
7305.10 2999
7305.91 3055
7306.72 2998
7307.52 3030
7308.33 2998
7309.14 3108
7309.94 3322
7310.75 3336
7311.56 3517
7312.36 3624
7313.17 3865
7313.98 3905
7314.79 4017
7315.59 4031
7316.40 3829
7317.21 3762
7318.01 3723
7318.82 3800
7319.63 3980
7320.44 4272
7321.24 4807
7322.05 5163
7322.86 5544
7323.67 5763
7324.47 6031
7325.28 5995
7326.09 5653
7326.90 5511
7327.71 5221
7328.51 4615
7329.32 4241
7330.13 3714
7330.94 3687
7331.75 3445
7332.55 3106
7333.36 3025
7334.17 3084
7334.98 3015
7335.79 2920
7336.60 2985
7337.40 2880
7338.21 3069
7339.02 3174
7339.83 3235
7340.64 3252
7341.45 3343
7342.26 3362
7343.06 3233
7343.87 3097
7344.68 3135
7345.49 2988
7346.30 2936
7347.11 3025
7347.92 3127
7348.73 3055
7349.54 2985
7350.34 3036
7351.15 3014
7351.96 2996
7352.77 2971
7353.58 2943
7354.39 3061
7355.20 3015
7356.01 3067
7356.82 2892
7357.63 2980
7358.44 3093
7359.25 2934
7360.06 3093
7360.87 3131
7361.68 3115
7362.49 3162
7363.30 3286
7364.11 3520
7364.92 3441
7365.73 3277
7366.54 3363
7367.35 3336
7368.16 3002
7368.97 2953
7369.78 3026
7370.59 3084
7371.40 3063
7372.21 3140
7373.02 3033
7373.83 2913
7374.64 2968
7375.45 2939
7376.26 3006
7377.07 2978
7377.88 2981
7378.69 3095
7379.50 3151
7380.31 3375
7381.12 3569
7381.94 3900
7382.75 4125
7383.56 4345
7384.37 4512
7385.18 4878
7385.99 4924
7386.80 4614
7387.61 4280
7388.42 3902
7389.23 3765
7390.05 3548
7390.86 3424
7391.67 3423
7392.48 3144
7393.29 3090
7394.10 2913
7394.92 2977
7395.73 2982
7396.54 3032
7397.35 3018
7398.16 2933
7398.97 3189
7399.79 3268
7400.60 3765
7401.41 3887
7402.22 3889
7403.03 4110
7403.85 4327
7404.66 4410
7405.47 4276
7406.28 4032
7407.09 4066
7407.91 3655
7408.72 3627
7409.53 3693
7410.34 3720
7411.16 3621
7411.97 3547
7412.78 3301
7413.59 3265
7414.41 3128
7415.22 2965
7416.03 2775
7416.84 2643
7417.66 2527
7418.47 2617
7419.28 2623
7420.10 2653
7420.91 2814
7421.72 2847
7422.54 2771
7423.35 2756
7424.16 2648
7424.97 2599
7425.79 2649
7426.60 2510
7427.41 2552
7428.23 2469
7429.04 2461
7429.86 2321
7430.67 2360
7431.48 2367
7432.30 2244
7433.11 2214
7433.92 2362
7434.74 2371
7435.55 2221
7436.36 2312
7437.18 2381
7437.99 2337
7438.81 2458
7439.62 2408
7440.43 2334
7441.25 2467
7442.06 2535
7442.88 2602
7443.69 2578
7444.51 2510
7445.32 2450
7446.13 2452
7446.95 2339
7447.76 2503
7448.58 2397
7449.39 2398
7450.21 2206
7451.02 2253
7451.84 2116
7452.65 2090
7453.47 2151
7454.28 2100
7455.10 2214
7455.91 2143
7456.73 2202
7457.54 2282
7458.36 2281
7459.17 2229
7459.99 2259
7460.80 2172
7461.62 2200
7462.43 2237
7463.25 2203
7464.06 2165
7464.88 2189
7465.69 2295
7466.51 2220
7467.32 2198
7468.14 2129
7468.96 2294
7469.77 2378
7470.59 2247
7471.40 2159
7472.22 2097
7473.03 2102
7473.85 2177
7474.67 2269
7475.48 2186
7476.30 2158
7477.11 2119
7477.93 2067
7478.75 2202
7479.56 2166
7480.38 2205
7481.20 2085
7482.01 2014
7482.83 2036
7483.65 2092
7484.46 1969
7485.28 1882
7486.09 1895
7486.91 1821
7487.73 1748
7488.54 1831
7489.36 1870
7490.18 1866
7491.00 1799
7491.81 1844
7492.63 1930
7493.45 1847
7494.26 1861
7495.08 1992
7495.90 2078
7496.71 2020
7497.53 1874
7498.35 1891
7499.17 1963
7499.98 2011
7500.80 1949
7501.62 1873
7502.44 1886
7503.25 1753
7504.07 1838
7504.89 1849
7505.71 1723
7506.52 1711
7507.34 1729
7508.16 1655
7508.98 1719
7509.80 1725
7510.61 1688
7511.43 1738
7512.25 1681
7513.07 1796
7513.89 1801
7514.70 1709
7515.52 1794
7516.34 1756
7517.16 1700
7517.98 1742
7518.79 1746
7519.61 1756
7520.43 1699
7521.25 1715
7522.07 1660
7522.89 1650
7523.71 1661
7524.52 1689
7525.34 1629
7526.16 1713
7526.98 1725
7527.80 1652
7528.62 1628
7529.44 1765
7530.26 1651
7531.08 1707
7531.89 1659
7532.71 1737
7533.53 1684
7534.35 1716
7535.17 1586
7535.99 1607
7536.81 1792
7537.63 1697
7538.45 1682
7539.27 1685
7540.09 1739
7540.91 1728
7541.73 1633
7542.55 1630
7543.37 1473
7544.19 1544
7545.01 1572
7545.83 1679
7546.65 1701
7547.47 1761
7548.29 1821
7549.11 1719
7549.93 1655
7550.75 1668
7551.57 1652
7552.39 1561
7553.21 1674
7554.03 1641
7554.85 1749
7555.67 1705
7556.49 1595
7557.31 1638
7558.13 1661
7558.95 1622
7559.77 1626
7560.59 1612
7561.41 1653
7562.23 1614
7563.05 1619
7563.87 1737
7564.69 1711
7565.52 1675
7566.34 1626
7567.16 1556
7567.98 1694
7568.80 1754
7569.62 1666
7570.44 1616
7571.26 1557
7572.08 1604
7572.91 1674
7573.73 1703
7574.55 1692
7575.37 1760
7576.19 1691
7577.01 1657
7577.83 1612
7578.66 1604
7579.48 1788
7580.30 1706
7581.12 1685
7581.94 1646
7582.77 1536
7583.59 1640
7584.41 1694
7585.23 1754
7586.05 1827
7586.88 1737
7587.70 1865
7588.52 1835
7589.34 1791
7590.16 1710
7590.99 1824
7591.81 1750
7592.63 1767
7593.45 1750
7594.28 1886
7595.10 1838
7595.92 1843
7596.74 1776
7597.57 1730
7598.39 1685
7599.21 1722
7600.03 1690
7600.86 1667
7601.68 1859
7602.50 1838
7603.33 1737
7604.15 1802
7604.97 1916
7605.80 1823
7606.62 1867
7607.44 2014
7608.26 2008
7609.09 1971
7609.91 2044
7610.73 2056
7611.56 1948
7612.38 1951
7613.21 1980
7614.03 2008
7614.85 2000
7615.68 1953
7616.50 1979
7617.32 2036
7618.15 1982
7618.97 2003
7619.80 2245
7620.62 2355
7621.44 2419
7622.27 2288
7623.09 2311
7623.92 2240
7624.74 2140
7625.56 2096
7626.39 2167
7627.21 2111
7628.04 2207
7628.86 2019
7629.68 1901
7630.51 2096
7631.33 2188
7632.16 2228
7632.98 2267
7633.81 2289
7634.63 2383
7635.46 2425
7636.28 2528
7637.11 2350
7637.93 2181
7638.76 2272
7639.58 2176
7640.41 2127
7641.23 2045
7642.06 1945
7642.88 1864
7643.71 1801
7644.53 1798
7645.36 1876
7646.18 1774
7647.01 1669
7647.83 1813
7648.66 1725
7649.48 1779
7650.31 1718
7651.14 1752
7651.96 1767
7652.79 1693
7653.61 1722
7654.44 1670
7655.26 1748
7656.09 1717
7656.92 1628
7657.74 1724
7658.57 1737
7659.39 1664
7660.22 1687
7661.05 1657
7661.87 1677
7662.70 1670
7663.52 1659
7664.35 1557
7665.18 1682
7666.00 1680
7666.83 1610
7667.66 1562
7668.48 1694
7669.31 1675
7670.14 1736
7670.96 1746
7671.79 1748
7672.62 1663
7673.44 1735
7674.27 1688
7675.10 1616
7675.92 1598
7676.75 1611
7677.58 1610
7678.40 1661
7679.23 1703
7680.06 1678
7680.89 1604
7681.71 1576
7682.54 1513
7683.37 1578
7684.19 1492
7685.02 1554
7685.85 1660
7686.68 1609
7687.50 1650
7688.33 1599
7689.16 1526
7689.99 1537
7690.81 1525
7691.64 1648
7692.47 1599
7693.30 1625
7694.13 1703
7694.95 1593
7695.78 1629
7696.61 1597
7697.44 1609
7698.27 1686
7699.09 1761
7699.92 1548
7700.75 1630
7701.58 1641
7702.41 1646
7703.24 1685
7704.06 1700
7704.89 1729
7705.72 1623
7706.55 1644
7707.38 1622
7708.21 1618
7709.04 1571
7709.86 1564
7710.69 1708
7711.52 1648
7712.35 1583
7713.18 1573
7714.01 1618
7714.84 1542
7715.67 1560
7716.50 1598
7717.32 1620
7718.15 1587
7718.98 1573
7719.81 1548
7720.64 1436
7721.47 1574
7722.30 1604
7723.13 1616
7723.96 1519
7724.79 1566
7725.62 1624
7726.45 1522
7727.28 1521
7728.11 1554
7728.94 1635
7729.77 1551
7730.60 1565
7731.43 1555
7732.26 1562
7733.09 1577
7733.92 1493
7734.75 1546
7735.58 1529
7736.41 1614
7737.24 1479
7738.07 1553
7738.90 1590
7739.73 1576
7740.56 1534
7741.39 1463
7742.22 1521
7743.05 1531
7743.88 1572
7744.71 1735
7745.54 1610
7746.37 1705
7747.20 1830
7748.03 1817
7748.87 1784
7749.70 1965
7750.53 2069
7751.36 2137
7752.19 2083
7753.02 1976
7753.85 1952
7754.68 1949
7755.51 1811
7756.34 1728
7757.18 1676
7758.01 1656
7758.84 1650
7759.67 1676
7760.50 1615
7761.33 1714
7762.16 1706
7763.00 1583
7763.83 1517
7764.66 1670
7765.49 1597
7766.32 1572
7767.16 1763
7767.99 1695
7768.82 1642
7769.65 1608
7770.48 1626
7771.31 1575
7772.15 1519
7772.98 1574
7773.81 1610
7774.64 1582
7775.48 1505
7776.31 1466
7777.14 1542
7777.97 1474
7778.81 1536
7779.64 1645
7780.47 1555
7781.30 1471
7782.14 1553
7782.97 1600
7783.80 1486
7784.63 1502
7785.47 1602
7786.30 1559
7787.13 1621
7787.97 1843
7788.80 1733
7789.63 1721
7790.46 1809
7791.30 1586
7792.13 1617
7792.96 1658
7793.80 1620
7794.63 1580
7795.46 1699
7796.30 1561
7797.13 1626
7797.96 1687
7798.80 1740
7799.63 1573
7800.46 1595
7801.30 1702
7802.13 1783
7802.97 1628
7803.80 1659
7804.63 1766
7805.47 1717
7806.30 1745
7807.13 1837
7807.97 1701
7808.80 1667
7809.64 1843
7810.47 1794
7811.31 1757
7812.14 1870
7812.97 1904
7813.81 1852
7814.64 1821
7815.48 1853
7816.31 1945
7817.15 1994
7817.98 2158
7818.82 2241
7819.65 2290
7820.48 2292
7821.32 2191
7822.15 2192
7822.99 2137
7823.82 2077
7824.66 2014
7825.49 1929
7826.33 1916
7827.16 1941
7828.00 2025
7828.83 2033
7829.67 2098
7830.50 2123
7831.34 2151
7832.17 2087
7833.01 2098
7833.85 2052
7834.68 2196
7835.52 2155
7836.35 2096
7837.19 2183
7838.02 2225
7838.86 2163
7839.69 2173
7840.53 2153
7841.37 2003
7842.20 2034
7843.04 2038
7843.87 2010
7844.71 2027
7845.55 2012
7846.38 2024
7847.22 1911
7848.05 1856
7848.89 1869
7849.73 1861
7850.56 1804
7851.40 1829
7852.24 1876
7853.07 1901
7853.91 1864
7854.74 1822
7855.58 1929
7856.42 1931
7857.25 1852
7858.09 1928
7858.93 1960
7859.76 1954
7860.60 1923
7861.44 1908
7862.28 2015
7863.11 2043
7863.95 2021
7864.79 2088
7865.62 2025
7866.46 1913
7867.30 1856
7868.14 1785
7868.97 1783
7869.81 1868
7870.65 1920
7871.48 1911
7872.32 2025
7873.16 1896
7874.00 1877
7874.83 1769
7875.67 1887
7876.51 1909
7877.35 2060
7878.19 2141
7879.02 2028
7879.86 2129
7880.70 2276
7881.54 2374
7882.37 2267
7883.21 2281
7884.05 2117
7884.89 2021
7885.73 2027
7886.57 2169
7887.40 1958
7888.24 1921
7889.08 1935
7889.92 1825
7890.76 1896
7891.60 1968
7892.43 2024
7893.27 2078
7894.11 2190
7894.95 2161
7895.79 2181
7896.63 2126
7897.47 2106
7898.30 2150
7899.14 2129
7899.98 2016
7900.82 2071
7901.66 2221
7902.50 2138
7903.34 2101
7904.18 2056
7905.02 1922
7905.86 1838
7906.70 1877
7907.54 1904
7908.37 1907
7909.21 1764
7910.05 1731
7910.89 1790
7911.73 1862
7912.57 1905
7913.41 1887
7914.25 1836
7915.09 1750
7915.93 1757
7916.77 1997
7917.61 1967
7918.45 2070
7919.29 2195
7920.13 2160
7920.97 2152
7921.81 2194
7922.65 2187
7923.49 2131
7924.33 2177
7925.17 2024
7926.01 2064
7926.85 1958
7927.69 1822
7928.53 1844
7929.37 1668
7930.21 1747
7931.05 1744
7931.90 1614
7932.74 1648
7933.58 1706
7934.42 1617
7935.26 1540
7936.10 1536
7936.94 1604
7937.78 1775
7938.62 1729
7939.46 1590
7940.30 1579
7941.14 1590
7941.99 1721
7942.83 1715
7943.67 1627
7944.51 1693
7945.35 1638
7946.19 1721
7947.03 1801
7947.88 1689
7948.72 1626
7949.56 1661
7950.40 1722
7951.24 1760
7952.08 1762
7952.93 1696
7953.77 1653
7954.61 1676
7955.45 1729
7956.29 1788
7957.13 1859
7957.98 1908
7958.82 1816
7959.66 1830
7960.50 1822
7961.35 1776
7962.19 1742
7963.03 1780
7963.87 1818
7964.71 1814
7965.56 1818
7966.40 1829
7967.24 1873
7968.08 1784
7968.93 1922
7969.77 2008
7970.61 1919
7971.45 1949
7972.30 2042
7973.14 1935
7973.98 1919
7974.83 1824
7975.67 1787
7976.51 1759
7977.36 1715
7978.20 1682
7979.04 1640
7979.88 1641
7980.73 1685
7981.57 1640
7982.41 1596
7983.26 1518
7984.10 1503
7984.94 1515
7985.79 1548
7986.63 1652
7987.47 1734
7988.32 1582
7989.16 1621
7990.01 1628
7990.85 1572
7991.69 1518
7992.54 1557
7993.38 1551
7994.23 1556
7995.07 1528
7995.91 1486
7996.76 1467
7997.60 1598
7998.45 1550
7999.29 1486
8000.13 1458
8000.98 1489
8001.82 1519
8002.67 1437
8003.51 1461
8004.36 1492
8005.20 1472
8006.04 1499
8006.89 1414
8007.73 1549
8008.58 1534
8009.42 1473
8010.27 1441
8011.11 1397
8011.96 1313
8012.80 1382
8013.65 1368
8014.49 1393
8015.34 1429
8016.18 1433
8017.03 1413
8017.87 1469
8018.72 1477
8019.56 1527
8020.41 1345
8021.25 1341
8022.10 1376
8022.95 1343
8023.79 1471
8024.64 1461
8025.48 1409
8026.33 1365
8027.17 1366
8028.02 1384
8028.86 1336
8029.71 1330
8030.56 1320
8031.40 1373
8032.25 1285
8033.09 1314
8033.94 1379
8034.79 1439
8035.63 1352
8036.48 1373
8037.32 1359
8038.17 1328
8039.02 1412
8039.86 1356
8040.71 1367
8041.56 1304
8042.40 1277
8043.25 1272
8044.10 1285
8044.94 1311
8045.79 1244
8046.64 1321
8047.48 1350
8048.33 1339
8049.18 1362
8050.02 1316
8050.87 1307
8051.72 1360
8052.56 1280
8053.41 1268
8054.26 1337
8055.11 1153
8055.95 1193
8056.80 1218
8057.65 1233
8058.49 1277
8059.34 1304
8060.19 1263
8061.04 1188
8061.88 1322
8062.73 1262
8063.58 1324
8064.43 1336
8065.27 1182
8066.12 1288
8066.97 1293
8067.82 1373
8068.67 1275
8069.51 1154
8070.36 1255
8071.21 1236
8072.06 1193
8072.91 1145
8073.75 1194
8074.60 1204
8075.45 1249
8076.30 1222
8077.15 1256
8078.00 1315
8078.84 1260
8079.69 1254
8080.54 1183
8081.39 1236
8082.24 1277
8083.09 1175
8083.94 1312
8084.78 1146
8085.63 1199
8086.48 1230
8087.33 1296
8088.18 1293
8089.03 1327
8089.88 1317
8090.73 1238
8091.58 1254
8092.42 1314
8093.27 1238
8094.12 1147
8094.97 1148
8095.82 1301
8096.67 1339
8097.52 1217
8098.37 1247
8099.22 1109
8100.07 1124
8100.92 1110
8101.77 1167
8102.62 1144
8103.47 1231
8104.32 1255
8105.17 1318
8106.02 1315
8106.87 1221
8107.72 1239
8108.57 1269
8109.42 1294
8110.27 1201
8111.12 1196
8111.97 1241
8112.82 1252
8113.67 1249
8114.52 1266
8115.37 1300
8116.22 1219
8117.07 1222
8117.92 1239
8118.77 1251
8119.62 1179
8120.47 1201
8121.32 1280
8122.17 1320
8123.02 1305
8123.87 1365
8124.72 1221
8125.57 1267
8126.43 1373
8127.28 1349
8128.13 1288
8128.98 1267
8129.83 1365
8130.68 1284
8131.53 1217
8132.38 1273
8133.23 1323
8134.09 1208
8134.94 1281
8135.79 1325
8136.64 1335
8137.49 1387
8138.34 1354
8139.19 1386
8140.05 1401
8140.90 1306
8141.75 1258
8142.60 1384
8143.45 1293
8144.30 1317
8145.16 1390
8146.01 1363
8146.86 1403
8147.71 1457
8148.56 1375
8149.42 1344
8150.27 1460
8151.12 1534
8151.97 1407
8152.83 1525
8153.68 1438
8154.53 1398
8155.38 1520
8156.24 1467
8157.09 1600
8157.94 1625
8158.79 1683
8159.65 1691
8160.50 1719
8161.35 1575
8162.20 1477
8163.06 1487
8163.91 1430
8164.76 1447
8165.62 1364
8166.47 1275
8167.32 1357
8168.17 1395
8169.03 1430
8169.88 1331
8170.73 1321
8171.59 1418
8172.44 1442
8173.29 1449
8174.15 1443
8175.00 1356
8175.85 1335
8176.71 1365
8177.56 1392
8178.42 1442
8179.27 1279
8180.12 1276
8180.98 1313
8181.83 1257
8182.68 1238
8183.54 1348
8184.39 1366
8185.25 1292
8186.10 1239
8186.95 1212
8187.81 1253
8188.66 1241
8189.52 1237
8190.37 1247
8191.22 1257
8192.08 1203
8192.93 1205
8193.79 1172
8194.64 1252
8195.50 1202
8196.35 1354
8197.21 1298
8198.06 1264
8198.92 1233
8199.77 1217
8200.63 1143
8201.48 1149
8202.33 1162
8203.19 1212
8204.04 1255
8204.90 1228
8205.75 1329
8206.61 1168
8207.47 1193
8208.32 1282
8209.18 1325
8210.03 1354
8210.89 1340
8211.74 1204
8212.60 1268
8213.45 1298
8214.31 1300
8215.16 1243
8216.02 1332
8216.87 1293
8217.73 1277
8218.59 1251
8219.44 1207
8220.30 1239
8221.15 1320
8222.01 1345
8222.87 1365
8223.72 1348
8224.58 1322
8225.43 1342
8226.29 1340
8227.15 1461
8228.00 1422
8228.86 1538
8229.71 1440
8230.57 1397
8231.43 1300
8232.28 1238
8233.14 1303
8234.00 1336
8234.85 1349
8235.71 1295
8236.57 1234
8237.42 1295
8238.28 1230
8239.14 1266
8239.99 1264
8240.85 1200
8241.71 1188
8242.56 1231
8243.42 1246
8244.28 1246
8245.14 1168
8245.99 1297
8246.85 1243
8247.71 1302
8248.56 1213
8249.42 1252
8250.28 1270
8251.14 1200
8251.99 1231
8252.85 1292
8253.71 1265
8254.57 1241
8255.42 1302
8256.28 1250
8257.14 1159
8258.00 1192
8258.86 1295
8259.71 1209
8260.57 1261
8261.43 1212
8262.29 1198
8263.15 1244
8264.00 1209
8264.86 1176
8265.72 1300
8266.58 1297
8267.44 1214
8268.29 1166
8269.15 1221
8270.01 1224
8270.87 1251
8271.73 1198
8272.59 1182
8273.45 1209
8274.30 1193
8275.16 1230
8276.02 1314
8276.88 1251
8277.74 1201
8278.60 1262
8279.46 1238
8280.32 1156
8281.18 1233
8282.03 1198
8282.89 1280
8283.75 1286
8284.61 1233
8285.47 1214
8286.33 1230
8287.19 1285
8288.05 1287
8288.91 1222
8289.77 1274
8290.63 1274
8291.49 1370
8292.35 1292
8293.21 1279
8294.07 1354
8294.93 1460
8295.78 1395
8296.64 1415
8297.50 1396
8298.36 1371
8299.22 1385
8300.08 1288
8300.94 1362
8301.80 1388
8302.66 1363
8303.52 1412
8304.38 1347
8305.25 1345
8306.11 1421
8306.97 1307
8307.83 1289
8308.69 1331
8309.55 1365
8310.41 1368
8311.27 1296
8312.13 1331
8312.99 1313
8313.85 1279
8314.71 1287
8315.57 1356
8316.43 1204
8317.29 1327
8318.15 1328
8319.02 1275
8319.88 1428
8320.74 1379
8321.60 1257
8322.46 1229
8323.32 1308
8324.18 1348
8325.04 1285
8325.90 1231
8326.77 1307
8327.63 1339
8328.49 1257
8329.35 1244
8330.21 1270
8331.07 1262
8331.93 1231
8332.80 1252
8333.66 1282
8334.52 1263
8335.38 1244
8336.24 1225
8337.11 1236
8337.97 1230
8338.83 1198
8339.69 1214
8340.55 1126
8341.42 1110
8342.28 1185
8343.14 1354
8344.00 1302
8344.86 1216
8345.73 1278
8346.59 1372
8347.45 1378
8348.31 1296
8349.18 1282
8350.04 1322
8350.90 1315
8351.76 1256
8352.63 1297
8353.49 1314
8354.35 1354
8355.22 1239
8356.08 1217
8356.94 1309
8357.80 1375
8358.67 1351
8359.53 1282
8360.39 1277
8361.26 1399
8362.12 1372
8362.98 1380
8363.85 1362
8364.71 1295
8365.57 1314
8366.44 1261
8367.30 1344
8368.16 1435
8369.03 1449
8369.89 1377
8370.75 1340
8371.62 1409
8372.48 1325
8373.35 1347
8374.21 1349
8375.07 1487
8375.94 1482
8376.80 1444
8377.67 1399
8378.53 1364
8379.39 1365
8380.26 1505
8381.12 1351
8381.99 1292
8382.85 1435
8383.71 1516
8384.58 1465
8385.44 1483
8386.31 1482
8387.17 1506
8388.04 1522
8388.90 1484
8389.77 1341
8390.63 1416
8391.50 1488
8392.36 1552
8393.22 1424
8394.09 1354
8394.95 1427
8395.82 1430
8396.68 1481
8397.55 1308
8398.41 1465
8399.28 1431
8400.14 1415
8401.01 1521
8401.88 1564
8402.74 1485
8403.61 1523
8404.47 1576
8405.34 1525
8406.20 1473
8407.07 1564
8407.93 1614
8408.80 1659
8409.66 1676
8410.53 1553
8411.40 1567
8412.26 1659
8413.13 1741
8413.99 1760
8414.86 1684
8415.73 1735
8416.59 1747
8417.46 1894
8418.32 1879
8419.19 1754
8420.06 1810
8420.92 1927
8421.79 1728
8422.65 1717
8423.52 1771
8424.39 1776
8425.25 1857
8426.12 1719
8426.99 1761
8427.85 1885
8428.72 1982
8429.59 1971
8430.45 1983
8431.32 1995
8432.19 1989
8433.05 2018
8433.92 2075
8434.79 2096
8435.65 2079
8436.52 2096
8437.39 2120
8438.26 2216
8439.12 2278
8439.99 2321
8440.86 2349
8441.73 2297
8442.59 2310
8443.46 2409
8444.33 2533
8445.19 2627
8446.06 2828
8446.93 2780
8447.80 2797
8448.67 2946
8449.53 2827
8450.40 2873
8451.27 2816
8452.14 2695
8453.00 2755
8453.87 2714
8454.74 2981
8455.61 3155
8456.48 3260
8457.34 3655
8458.21 4022
8459.08 4572
8459.95 4792
8460.82 4840
8461.69 4907
8462.55 4788
8463.42 4386
8464.29 4231
8465.16 4046
8466.03 3699
8466.90 3489
8467.77 3461
8468.63 3508
8469.50 3642
8470.37 4041
8471.24 5170
8472.11 6131
8472.98 7379
8473.85 8293
8474.72 8543
8475.58 8137
8476.45 7642
8477.32 6738
8478.19 5865
8479.06 4993
8479.93 4510
8480.80 3748
8481.67 3234
8482.54 2989
8483.41 2810
8484.28 2601
8485.15 2429
8486.02 2407
8486.89 2328
8487.76 2380
8488.63 2490
8489.50 2373
8490.37 2223
8491.24 2341
8492.11 2250
8492.98 2278
8493.85 2188
8494.72 2235
8495.59 2459
8496.46 2401
8497.33 2529
8498.20 2550
8499.07 2447
8499.94 2607
8500.81 2554
8501.68 2482
8502.55 2514
8503.42 2503
8504.29 2503
8505.16 2267
8506.03 2269
8506.90 2283
8507.77 2402
8508.64 2476
8509.51 2675
8510.38 2902
8511.25 3166
8512.13 3315
8513.00 3273
8513.87 3171
8514.74 3042
8515.61 3066
8516.48 2780
8517.35 2525
8518.22 2356
8519.09 2260
8519.97 2305
8520.84 2236
8521.71 2176
8522.58 2235
8523.45 2197
8524.32 2150
8525.19 2111
8526.07 2174
8526.94 2261
8527.81 2279
8528.68 2267
8529.55 2302
8530.43 2313
8531.30 2259
8532.17 2220
8533.04 2431
8533.91 2481
8534.79 2537
8535.66 2539
8536.53 2630
8537.40 2615
8538.27 2476
8539.15 2402
8540.02 2424
8540.89 2551
8541.76 2433
8542.64 2374
8543.51 2388
8544.38 2402
8545.25 2338
8546.13 2374
8547.00 2456
8547.87 2555
8548.74 2562
8549.62 2519
8550.49 2580
8551.36 2537
8552.24 2569
8553.11 2576
8553.98 2574
8554.86 2576
8555.73 2588
8556.60 2673
8557.48 2930
8558.35 2920
8559.22 2846
8560.10 2707
8560.97 2757
8561.84 2579
8562.72 2429
8563.59 2387
8564.46 2276
8565.34 2120
8566.21 2016
8567.08 2125
8567.96 2137
8568.83 2043
8569.71 1995
8570.58 2000
8571.45 1989
8572.33 1943
8573.20 2062
8574.08 2159
8574.95 2002
8575.82 1959
8576.70 2094
8577.57 2080
8578.45 1870
8579.32 1851
8580.20 1915
8581.07 1893
8581.94 1747
8582.82 1780
8583.69 1749
8584.57 1884
8585.44 1950
8586.32 1873
8587.19 1861
8588.07 1997
8588.94 1945
8589.82 1985
8590.69 1894
8591.57 1961
8592.44 2004
8593.32 1922
8594.19 1829
8595.07 1914
8595.94 1950
8596.82 1864
8597.69 1843
8598.57 1938
8599.44 1900
8600.32 1802
8601.19 1856
8602.07 1871
8602.95 1797
8603.82 1809
8604.70 1883
8605.57 1796
8606.45 1779
8607.32 1822
8608.20 1914
8609.08 1857
8609.95 1777
8610.83 1832
8611.70 1847
8612.58 1869
8613.46 1881
8614.33 1836
8615.21 1932
8616.08 1884
8616.96 1857
8617.84 1851
8618.71 1967
8619.59 1926
8620.47 1883
8621.34 1837
8622.22 1852
8623.10 2015
8623.97 1935
8624.85 1997
8625.73 2072
8626.60 1985
8627.48 2044
8628.36 2044
8629.23 2021
8630.11 1999
8630.99 2016
8631.87 2125
8632.74 2045
8633.62 2014
8634.50 2141
8635.37 2201
8636.25 2169
8637.13 2095
8638.01 2227
8638.88 2160
8639.76 2170
8640.64 2169
8641.52 2135
8642.39 2186
8643.27 2164
8644.15 2298
8645.03 2304
8645.90 2267
8646.78 2257
8647.66 2207
8648.54 2250
8649.42 2285
8650.29 2310
8651.17 2352
8652.05 2486
8652.93 2415
8653.81 2429
8654.68 2444
8655.56 2430
8656.44 2536
8657.32 2493
8658.20 2520
8659.08 2549
8659.95 2607
8660.83 2437
8661.71 2493
8662.59 2552
8663.47 2477
8664.35 2478
8665.23 2554
8666.10 2639
8666.98 2512
8667.86 2696
8668.74 2595
8669.62 2589
8670.50 2699
8671.38 2763
8672.26 2756
8673.14 2972
8674.02 3244
8674.90 3556
8675.77 3826
8676.65 4254
8677.53 4299
8678.41 4491
8679.29 4470
8680.17 4604
8681.05 4346
8681.93 4184
8682.81 3843
8683.69 3575
8684.57 3320
8685.45 3091
8686.33 3175
8687.21 3171
8688.09 2829
8688.97 2758
8689.85 2984
8690.73 3081
8691.61 3448
8692.49 3946
8693.37 4513
8694.25 5140
8695.13 5758
8696.01 6624
8696.89 6861
8697.77 6844
8698.65 6509
8699.53 6009
8700.41 5359
8701.29 4524
8702.17 4032
8703.05 3592
8703.94 3208
8704.82 3093
8705.70 2720
8706.58 2590
8707.46 2487
8708.34 2382
8709.22 2389
8710.10 2366
8710.98 2215
8711.86 2224
8712.75 2220
8713.63 2330
8714.51 2289
8715.39 2218
8716.27 2334
8717.15 2297
8718.03 2189
8718.91 2192
8719.80 2112
8720.68 2094
8721.56 2139
8722.44 2075
8723.32 2107
8724.20 2205
8725.09 2114
8725.97 2113
8726.85 2107
8727.73 2131
8728.61 2146
8729.50 2153
8730.38 2239
8731.26 2321
8732.14 2437
8733.02 2475
8733.91 2426
8734.79 2550
8735.67 2471
8736.55 2514
8737.44 2434
8738.32 2338
8739.20 2332
8740.08 2189
8740.97 2159
8741.85 2009
8742.73 1962
8743.61 2052
8744.50 1934
8745.38 1983
8746.26 1928
8747.15 1989
8748.03 1849
8748.91 1891
8749.79 1921
8750.68 1999
8751.56 2003
8752.44 2082
8753.33 2001
8754.21 2036
8755.09 1999
8755.98 1920
8756.86 1982
8757.74 2002
8758.63 1867
8759.51 1925
8760.39 1969
8761.28 1919
8762.16 2025
8763.05 1972
8763.93 1951
8764.81 1914
8765.70 1904
8766.58 1925
8767.46 1936
8768.35 1998
8769.23 2067
8770.12 1978
8771.00 1999
8771.89 2098
8772.77 2162
8773.65 2129
8774.54 1988
8775.42 2171
8776.31 2083
8777.19 1919
8778.08 1822
8778.96 1834
8779.84 1867
8780.73 1824
8781.61 1808
8782.50 1738
8783.38 1737
8784.27 1770
8785.15 1727
8786.04 1698
8786.92 1675
8787.81 1679
8788.69 1615
8789.58 1698
8790.46 1633
8791.35 1765
8792.23 1596
8793.12 1597
8794.00 1748
8794.89 1694
8795.77 1741
8796.66 1669
8797.55 1648
8798.43 1654
8799.32 1704
8800.20 1603
8801.09 1586
8801.97 1697
8802.86 1677
8803.74 1703
8804.63 1629
8805.52 1618
8806.40 1547
8807.29 1612
8808.17 1638
8809.06 1679
8809.95 1751
8810.83 1836
8811.72 1790
8812.60 1698
8813.49 1714
8814.38 1727
8815.26 1656
8816.15 1566
8817.04 1575
8817.92 1560
8818.81 1634
8819.70 1512
8820.58 1562
8821.47 1682
8822.36 1581
8823.24 1535
8824.13 1651
8825.02 1589
8825.90 1473
8826.79 1594
8827.68 1585
8828.56 1511
8829.45 1470
8830.34 1484
8831.23 1504
8832.11 1504
8833.00 1450
8833.89 1565
8834.77 1570
8835.66 1547
8836.55 1449
8837.44 1391
8838.32 1494
8839.21 1435
8840.10 1487
8840.99 1368
8841.88 1380
8842.76 1450
8843.65 1514
8844.54 1348
8845.43 1378
8846.31 1472
8847.20 1449
8848.09 1414
8848.98 1491
8849.87 1472
8850.75 1421
8851.64 1411
8852.53 1466
8853.42 1449
8854.31 1403
8855.20 1307
8856.08 1373
8856.97 1361
8857.86 1359
8858.75 1421
8859.64 1372
8860.53 1317
8861.42 1367
8862.30 1320
8863.19 1303
8864.08 1400
8864.97 1293
8865.86 1214
8866.75 1342
8867.64 1353
8868.53 1324
8869.42 1248
8870.30 1264
8871.19 1297
8872.08 1366
8872.97 1302
8873.86 1283
8874.75 1376
8875.64 1292
8876.53 1269
8877.42 1233
8878.31 1271
8879.20 1211
8880.09 1292
8880.98 1294
8881.87 1227
8882.76 1253
8883.65 1257
8884.54 1246
8885.43 1318
8886.32 1288
8887.21 1146
8888.10 1248
8888.99 1246
8889.88 1224
8890.77 1277
8891.66 1275
8892.55 1209
8893.44 1185
8894.33 1225
8895.22 1260
8896.11 1294
8897.00 1216
8897.89 1171
8898.78 1239
8899.67 1257
8900.56 1183
8901.45 1157
8902.34 1183
8903.23 1126
8904.12 1123
8905.02 1098
8905.91 1150
8906.80 1189
8907.69 1145
8908.58 1134
8909.47 1165
8910.36 1224
8911.25 1142
8912.14 1172
8913.04 1138
8913.93 1132
8914.82 1160
8915.71 1125
8916.60 1237
8917.49 1218
8918.38 1111
8919.28 1126
8920.17 1160
8921.06 1182
8921.95 1167
8922.84 1108
8923.73 1113
8924.63 1114
8925.52 1124
8926.41 1166
8927.30 1206
8928.19 1113
8929.09 1052
8929.98 1044
8930.87 1140
8931.76 1064
8932.65 1043
8933.55 1113
8934.44 1100
8935.33 1133
8936.22 1179
8937.12 1162
8938.01 1090
8938.90 1084
8939.79 1052
8940.69 1122
8941.58 1107
8942.47 1084
8943.37 1061
8944.26 1125
8945.15 1135
8946.04 1133
8946.94 1123
8947.83 1049
8948.72 1095
8949.62 1066
8950.51 1143
8951.40 1084
8952.30 1017
8953.19 1066
8954.08 1058
8954.98 1101
8955.87 1164
8956.76 1088
8957.66 1066
8958.55 1119
8959.44 1108
8960.34 1077
8961.23 1061
8962.12 1006
8963.02 1113
8963.91 1139
8964.81 1129
8965.70 1143
8966.59 1137
8967.49 1147
8968.38 1127
8969.28 1062
8970.17 1105
8971.06 1154
8971.96 1071
8972.85 1072
8973.75 1092
8974.64 1070
8975.54 1182
8976.43 1129
8977.32 1022
8978.22 1029
8979.11 1100
8980.01 1066
8980.90 1049
8981.80 1128
8982.69 1119
8983.59 1126
8984.48 1175
8985.38 1079
8986.27 1068
8987.17 1061
8988.06 1077
8988.96 1038
8989.85 1061
8990.75 1076
8991.64 1028
8992.54 1028
8993.43 970
8994.33 1047
8995.22 1042
8996.12 1032
8997.01 991
8997.91 1071
8998.81 1014
8999.70 982
9000.60 970
9001.49 1029
9002.39 930
9003.28 971
9004.18 978
9005.08 1046
9005.97 1093
9006.87 1020
9007.76 1032
9008.66 979
9009.56 952
9010.45 968
9011.35 993
9012.24 1031
9013.14 1039
9014.04 985
9014.93 961
9015.83 939
9016.73 917
9017.62 999
9018.52 942
9019.42 901
9020.31 926
9021.21 1008
9022.11 938
9023.00 921
9023.90 990
9024.80 959
9025.69 904
9026.59 932
9027.49 992
9028.38 948
9029.28 934
9030.18 949
9031.08 894
9031.97 904
9032.87 960
9033.77 1008
9034.66 915
9035.56 901
9036.46 966
9037.36 896
9038.25 884
9039.15 947
9040.05 915
9040.95 954
9041.85 958
9042.74 1007
9043.64 1056
9044.54 971
9045.44 950
9046.33 977
9047.23 1033
9048.13 1063
9049.03 1016
9049.93 994
9050.82 963
9051.72 988
9052.62 948
9053.52 1057
9054.42 1006
9055.32 917
9056.21 943
9057.11 902
9058.01 1002
9058.91 941
9059.81 891
9060.71 945
9061.61 1008
9062.50 1005
9063.40 1067
9064.30 1077
9065.20 1015
9066.10 989
9067.00 967
9067.90 940
9068.80 948
9069.70 899
9070.60 935
9071.49 984
9072.39 954
9073.29 1042
9074.19 1056
9075.09 1004
9075.99 946
9076.89 900
9077.79 935
9078.69 971
9079.59 980
9080.49 1027
9081.39 1013
9082.29 986
9083.19 1002
9084.09 988
9084.99 997
9085.89 980
9086.79 946
9087.69 1003
9088.59 1022
9089.49 981
9090.39 992
9091.29 1035
9092.19 1028
9093.09 1047
9093.99 1052
9094.89 988
9095.79 973
9096.69 1050
9097.59 1085
9098.49 1005
9099.39 1034
9100.29 1001
9101.19 1013
9102.09 1030
9102.99 1153
9103.90 1034
9104.80 1038
9105.70 969
9106.60 934
9107.50 1005
9108.40 938
9109.30 962
9110.20 1009
9111.10 1010
9112.00 956
9112.91 960
9113.81 908
9114.71 902
9115.61 979
9116.51 1113
9117.41 968
9118.31 996
9119.22 974
9120.12 932
9121.02 936
9121.92 937
9122.82 930
9123.72 940
9124.63 1028
9125.53 940
9126.43 967
9127.33 906
9128.23 922
9129.14 931
9130.04 956
9130.94 894
9131.84 926
9132.74 969
9133.65 1041
9134.55 977
9135.45 943
9136.35 996
9137.26 1010
9138.16 984
9139.06 944
9139.96 939
9140.87 947
9141.77 943
9142.67 1019
9143.57 1058
9144.48 971
9145.38 941
9146.28 1001
9147.19 997
9148.09 899
9148.99 955
9149.90 1014
9150.80 1003
9151.70 959
9152.60 908
9153.51 901
9154.41 1022
9155.31 941
9156.22 871
9157.12 876
9158.02 913
9158.93 928
9159.83 921
9160.74 999
9161.64 978
9162.54 971
9163.45 982
9164.35 911
9165.25 960
9166.16 929
9167.06 939
9167.97 917
9168.87 926
9169.77 944
9170.68 894
9171.58 947
9172.49 938
9173.39 872
9174.30 826
9175.20 929
9176.10 964
9177.01 951
9177.91 935
9178.82 944
9179.72 961
9180.63 880
9181.53 908
9182.44 884
9183.34 925
9184.25 898
9185.15 935
9186.05 988
9186.96 939
9187.86 962
9188.77 924
9189.67 995
9190.58 927
9191.48 900
9192.39 926
9193.30 914
9194.20 1030
9195.11 953
9196.01 983
9196.92 935
9197.82 928
9198.73 1001
9199.63 1057
9200.54 919
9201.44 969
9202.35 1027
9203.26 1089
9204.16 1123
9205.07 1133
9205.97 1103
9206.88 1062
9207.78 1081
9208.69 1042
9209.60 973
9210.50 943
9211.41 961
9212.32 860
9213.22 929
9214.13 978
9215.03 982
9215.94 935
9216.85 947
9217.75 902
9218.66 948
9219.57 983
9220.47 995
9221.38 1062
9222.29 1002
9223.19 1017
9224.10 1087
9225.01 1048
9225.91 1111
9226.82 1022
9227.73 943
9228.63 945
9229.54 952
9230.45 869
9231.36 970
9232.26 893
9233.17 970
9234.08 962
9234.98 910
9235.89 944
9236.80 940
9237.71 845
9238.61 849
9239.52 865
9240.43 992
9241.34 932
9242.24 973
9243.15 967
9244.06 1004
9244.97 951
9245.87 956
9246.78 902
9247.69 952
9248.60 1012
9249.51 975
9250.41 923
9251.32 864
9252.23 929
9253.14 937
9254.05 918
9254.96 904
9255.86 850
9256.77 922
9257.68 955
9258.59 950
9259.50 959
9260.41 983
9261.31 915
9262.22 984
9263.13 881
9264.04 854
9264.95 864
9265.86 873
9266.77 844
9267.68 886
9268.58 864
9269.49 868
9270.40 912
9271.31 929
9272.22 896
9273.13 889
9274.04 899
9274.95 939
9275.86 939
9276.77 1012
9277.68 1005
9278.59 910
9279.50 955
9280.40 980
9281.31 932
9282.22 1041
9283.13 1003
9284.04 952
9284.95 979
9285.86 925
9286.77 910
9287.68 908
9288.59 870
9289.50 913
9290.41 923
9291.32 890
9292.23 874
9293.14 976
9294.05 904
9294.96 961
9295.87 996
9296.78 926
9297.69 974
9298.60 948
9299.52 882
9300.43 917
9301.34 911
9302.25 950
9303.16 980
9304.07 923
9304.98 999
9305.89 978
9306.80 978
9307.71 1006
9308.62 892
9309.53 906
9310.44 1024
9311.36 1054
9312.27 1125
9313.18 1123
9314.09 1101
9315.00 1152
9315.91 1128
9316.82 1094
9317.73 1004
9318.64 1090
9319.56 1070
9320.47 1079
9321.38 1036
9322.29 990
9323.20 959
9324.11 973
9325.03 973
9325.94 958
9326.85 1015
9327.76 1011
9328.67 961
9329.59 1073
9330.50 988
9331.41 1005
9332.32 900
9333.23 911
9334.15 925
9335.06 924
9335.97 906
9336.88 896
9337.79 950
9338.71 920
9339.62 947
9340.53 942
9341.44 956
9342.36 941
9343.27 977
9344.18 973
9345.09 968
9346.01 972
9346.92 933
9347.83 954
9348.75 1051
9349.66 912
9350.57 929
9351.48 946
9352.40 936
9353.31 1091
9354.22 1039
9355.14 949
9356.05 868
9356.96 967
9357.88 991
9358.79 954
9359.70 932
9360.62 938
9361.53 933
9362.44 962
9363.36 985
9364.27 972
9365.19 937
9366.10 898
9367.01 960
9367.93 911
9368.84 988
9369.75 979
9370.67 995
9371.58 991
9372.50 931
9373.41 951
9374.32 992
9375.24 1016
9376.15 995
9377.07 1028
9377.98 932
9378.90 967
9379.81 980
9380.72 973
9381.64 922
9382.55 889
9383.47 947
9384.38 988
9385.30 1000
9386.21 908
9387.13 933
9388.04 967
9388.96 998
9389.87 1059
9390.79 1062
9391.70 1045
9392.62 956
9393.53 1124
9394.45 1048
9395.36 1062
9396.28 1044
9397.19 1058
9398.11 1093
9399.02 1110
9399.94 1067
9400.85 1101
9401.77 1060
9402.68 1087
9403.60 1068
9404.52 1087
9405.43 1171
9406.35 1153
9407.26 1067
9408.18 1018
9409.09 1017
9410.01 1001
9410.93 1038
9411.84 979
9412.76 942
9413.67 1062
9414.59 1082
9415.51 1042
9416.42 1053
9417.34 947
9418.26 1019
9419.17 1000
9420.09 993
9421.00 1032
9421.92 1003
9422.84 1008
9423.75 1066
9424.67 1082
9425.59 1079
9426.50 1028
9427.42 1058
9428.34 1079
9429.25 1090
9430.17 1113
9431.09 1048
9432.00 1097
9432.92 1070
9433.84 1028
9434.76 1076
9435.67 1157
9436.59 1115
9437.51 1186
9438.42 1133
9439.34 1141
9440.26 1219
9441.18 1142
9442.09 1239
9443.01 1216
9443.93 1105
9444.85 1103
9445.76 1119
9446.68 1016
9447.60 1044
9448.52 1084
9449.43 1139
9450.35 1056
9451.27 1140
9452.19 1131
9453.11 1241
9454.02 1300
9454.94 1421
9455.86 1389
9456.78 1491
9457.70 1558
9458.62 1567
9459.53 1473
9460.45 1344
9461.37 1267
9462.29 1273
9463.21 1250
9464.13 1192
9465.04 1159
9465.96 1177
9466.88 1163
9467.80 1120
9468.72 1138
9469.64 1129
9470.56 1100
9471.48 1123
9472.39 1117
9473.31 1139
9474.23 1276
9475.15 1136
9476.07 1171
9476.99 1181
9477.91 1097
9478.83 1067
9479.75 1175
9480.67 1138
9481.59 1080
9482.51 1116
9483.42 1222
9484.34 1233
9485.26 1270
9486.18 1238
9487.10 1157
9488.02 1156
9488.94 1255
9489.86 1255
9490.78 1164
9491.70 1278
9492.62 1266
9493.54 1204
9494.46 1256
9495.38 1225
9496.30 1150
9497.22 1152
9498.14 1186
9499.06 1233
9499.98 1189
9500.90 1153
9501.82 1176
9502.74 1104
9503.66 1073
9504.58 1162
9505.50 1166
9506.43 1184
9507.35 1135
9508.27 1053
9509.19 1116
9510.11 1135
9511.03 1165
9511.95 1138
9512.87 1137
9513.79 1178
9514.71 1127
9515.63 1157
9516.55 1130
9517.48 1180
9518.40 1292
9519.32 1278
9520.24 1280
9521.16 1231
9522.08 1239
9523.00 1211
9523.92 1168
9524.85 1283
9525.77 1174
9526.69 1223
9527.61 1355
9528.53 1319
9529.45 1288
9530.38 1363
9531.30 1400
9532.22 1338
9533.14 1557
9534.06 1514
9534.98 1611
9535.91 1710
9536.83 1808
9537.75 1717
9538.67 1857
9539.60 1830
9540.52 1717
9541.44 1610
9542.36 1473
9543.28 1402
9544.21 1413
9545.13 1539
9546.05 1418
9546.97 1278
9547.90 1283
9548.82 1267
9549.74 1225
9550.66 1187
9551.59 1244
9552.51 1303
9553.43 1305
9554.36 1206
9555.28 1245
9556.20 1246
9557.13 1228
9558.05 1161
9558.97 1300
9559.89 1363
9560.82 1268
9561.74 1287
9562.66 1231
9563.59 1321
9564.51 1327
9565.43 1290
9566.36 1272
9567.28 1314
9568.20 1368
9569.13 1293
9570.05 1294
9570.98 1283
9571.90 1272
9572.82 1300
9573.75 1282
9574.67 1252
9575.60 1252
9576.52 1368
9577.44 1377
9578.37 1222
9579.29 1313
9580.22 1242
9581.14 1240
9582.06 1227
9582.99 1256
9583.91 1202
9584.84 1269
9585.76 1228
9586.69 1266
9587.61 1310
9588.53 1175
9589.46 1241
9590.38 1280
9591.31 1200
9592.23 1168
9593.16 1271
9594.08 1342
9595.01 1269
9595.93 1276
9596.86 1277
9597.78 1216
9598.71 1300
9599.63 1276
9600.56 1314
9601.48 1332
9602.41 1347
9603.33 1393
9604.26 1325
9605.18 1272
9606.11 1348
9607.03 1299
9607.96 1285
9608.89 1324
9609.81 1286
9610.74 1299
9611.66 1348
9612.59 1402
9613.51 1368
9614.44 1280
9615.37 1411
9616.29 1372
9617.22 1345
9618.14 1390
9619.07 1358
9620.00 1438
9620.92 1361
9621.85 1369
9622.77 1351
9623.70 1287
9624.63 1464
9625.55 1460
9626.48 1478
9627.41 1453
9628.33 1452
9629.26 1520
9630.19 1508
9631.11 1481
9632.04 1514
9632.97 1567
9633.89 1542
9634.82 1562
9635.75 1485
9636.67 1532
9637.60 1547
9638.53 1643
9639.45 1718
9640.38 1731
9641.31 1752
9642.23 1717
9643.16 1757
9644.09 1727
9645.02 1619
9645.94 1541
9646.87 1650
9647.80 1807
9648.73 1844
9649.65 1837
9650.58 1786
9651.51 2032
9652.44 2284
9653.36 2183
9654.29 2183
9655.22 2212
9656.15 2217
9657.08 2144
9658.00 2063
9658.93 1964
9659.86 1850
9660.79 1823
9661.72 1757
9662.64 1792
9663.57 1695
9664.50 1705
9665.43 1751
9666.36 1748
9667.28 1786
9668.21 1763
9669.14 1854
9670.07 1814
9671.00 1815
9671.93 1840
9672.86 1718
9673.78 1801
9674.71 1890
9675.64 1847
9676.57 1830
9677.50 1850
9678.43 1787
9679.36 1767
9680.29 1954
9681.21 1936
9682.14 2024
9683.07 1929
9684.00 1982
9684.93 1948
9685.86 1958
9686.79 2024
9687.72 2078
9688.65 1982
9689.58 1973
9690.51 2024
9691.44 1967
9692.37 2165
9693.30 2052
9694.23 2049
9695.16 2164
9696.09 2201
9697.02 2250
9697.94 2318
9698.87 2067
9699.80 2104
9700.73 2085
9701.66 2142
9702.59 2148
9703.52 2203
9704.45 2254
9705.39 2158
9706.32 2126
9707.25 2189
9708.18 2083
9709.11 2120
9710.04 2084
9710.97 2059
9711.90 2070
9712.83 2101
9713.76 2014
9714.69 2066
9715.62 2010
9716.55 2084
9717.48 2152
9718.41 2181
9719.34 2321
9720.27 2232
9721.21 2088
9722.14 2099
9723.07 2168
9724.00 2156
9724.93 2084
9725.86 2008
9726.79 1867
9727.72 1955
9728.65 1881
9729.59 1889
9730.52 1891
9731.45 1885
9732.38 1929
9733.31 1936
9734.24 2018
9735.17 1992
9736.11 2024
9737.04 2064
9737.97 1949
9738.90 1848
9739.83 1897
9740.77 1874
9741.70 1794
9742.63 1913
9743.56 1805
9744.49 1716
9745.43 1759
9746.36 1724
9747.29 1679
9748.22 1729
9749.15 1726
9750.09 1637
9751.02 1614
9751.95 1680
9752.88 1651
9753.82 1619
9754.75 1611
9755.68 1666
9756.61 1683
9757.55 1696
9758.48 1650
9759.41 1639
9760.35 1650
9761.28 1644
9762.21 1583
9763.14 1688
9764.08 1722
9765.01 1614
9765.94 1562
9766.88 1642
9767.81 1656
9768.74 1620
9769.68 1581
9770.61 1553
9771.54 1540
9772.48 1614
9773.41 1635
9774.34 1706
9775.28 1665
9776.21 1519
9777.14 1558
9778.08 1586
9779.01 1663
9779.94 1601
9780.88 1633
9781.81 1675
9782.75 1699
9783.68 1761
9784.61 1789
9785.55 1745
9786.48 1778
9787.42 1766
9788.35 1742
9789.28 1694
9790.22 1627
9791.15 1650
9792.09 1696
9793.02 1632
9793.96 1557
9794.89 1528
9795.83 1533
9796.76 1628
9797.69 1595
9798.63 1493
9799.56 1532
9800.50 1558
9801.43 1606
9802.37 1619
9803.30 1605
9804.24 1651
9805.17 1510
9806.11 1583
9807.04 1493
9807.98 1456
9808.91 1472
9809.85 1447
9810.78 1379
9811.72 1326
9812.65 1364
9813.59 1357
9814.53 1346
9815.46 1321
9816.40 1382
9817.33 1408
9818.27 1364
9819.20 1302
9820.14 1351
9821.07 1339
9822.01 1375
9822.95 1528
9823.88 1387
9824.82 1344
9825.75 1368
9826.69 1367
9827.63 1324
9828.56 1276
9829.50 1288
9830.43 1213
9831.37 1237
9832.31 1215
9833.24 1297
9834.18 1365
9835.12 1328
9836.05 1282
9836.99 1305
9837.93 1203
9838.86 1222
9839.80 1285
9840.73 1187
9841.67 1230
9842.61 1341
9843.55 1344
9844.48 1283
9845.42 1256
9846.36 1305
9847.29 1239
9848.23 1279
9849.17 1211
9850.10 1243
9851.04 1255
9851.98 1199
9852.92 1198
9853.85 1322
9854.79 1284
9855.73 1275
9856.67 1269
9857.60 1241
9858.54 1318
9859.48 1415
9860.42 1344
9861.35 1238
9862.29 1227
9863.23 1231
9864.17 1243
9865.10 1170
9866.04 1240
9866.98 1287
9867.92 1302
9868.86 1229
9869.79 1135
9870.73 1157
9871.67 1199
9872.61 1174
9873.55 1151
9874.48 1199
9875.42 1238
9876.36 1277
9877.30 1244
9878.24 1168
9879.18 1220
9880.12 1185
9881.05 1149
9881.99 1215
9882.93 1253
9883.87 1187
9884.81 1131
9885.75 1158
9886.69 1159
9887.63 1198
9888.56 1134
9889.50 1164
9890.44 1179
9891.38 1162
9892.32 1118
9893.26 1141
9894.20 1168
9895.14 1112
9896.08 1132
9897.02 1061
9897.96 1145
9898.90 1136
9899.84 1147
9900.77 1171
9901.71 1106
9902.65 1121
9903.59 1075
9904.53 1166
9905.47 1208
9906.41 1133
9907.35 1153
9908.29 1117
9909.23 1144
9910.17 1163
9911.11 1202
9912.05 1180
9912.99 1152
9913.93 1181
9914.87 1145
9915.81 1164
9916.75 1187
9917.69 1136
9918.63 1196
9919.57 1122
9920.52 1162
9921.46 1186
9922.40 1130
9923.34 1095
9924.28 1095
9925.22 1097
9926.16 1162
9927.10 1234
9928.04 1330
9928.98 1331
9929.92 1462
9930.86 1456
9931.80 1608
9932.75 1622
9933.69 1639
9934.63 1743
9935.57 1514
9936.51 1417
9937.45 1352
9938.39 1381
9939.33 1389
9940.28 1239
9941.22 1209
9942.16 1266
9943.10 1176
9944.04 1156
9944.98 1124
9945.92 1184
9946.87 1147
9947.81 1150
9948.75 1116
9949.69 1109
9950.63 1107
9951.58 1121
9952.52 1269
9953.46 1131
9954.40 1118
9955.34 1116
9956.29 1140
9957.23 1098
9958.17 1172
9959.11 1065
9960.06 1151
9961.00 1114
9961.94 1107
9962.88 1144
9963.83 1119
9964.77 1122
9965.71 1182
9966.65 1141
9967.60 1126
9968.54 1110
9969.48 1262
9970.42 1199
9971.37 1165
9972.31 1208
9973.25 1197
9974.20 1137
9975.14 1056
9976.08 1079
9977.03 1144
9977.97 1094
9978.91 1006
9979.86 1094
9980.80 1047
9981.74 1037
9982.69 1124
9983.63 1008
9984.57 981
9985.52 998
9986.46 1075
9987.40 1036
9988.35 1023
9989.29 1043
9990.23 1073
9991.18 992
9992.12 991
9993.07 1031
9994.01 993
9994.95 1013
9995.90 1025
9996.84 997
9997.79 1045
9998.73 1086
9999.67 1036
10000.62 1017
10001.56 968
10002.51 987
10003.45 1025
10004.40 1067
10005.34 1031
10006.29 1019
10007.23 1043
10008.17 1051
10009.12 1008
10010.06 944
10011.01 1025
10011.95 1058
10012.90 1077
10013.84 1022
10014.79 998
10015.73 1056
10016.68 968
10017.62 1058
10018.57 1027
10019.51 973
10020.46 927
10021.40 952
10022.35 1013
10023.29 946
10024.24 953
10025.19 1003
10026.13 950
10027.08 885
10028.02 946
10028.97 989
10029.91 959
10030.86 923
10031.80 1026
10032.75 977
10033.70 964
10034.64 953
10035.59 958
10036.53 1010
10037.48 952
10038.43 1023
10039.37 999
10040.32 952
10041.26 896
10042.21 903
10043.16 907
10044.10 1013
10045.05 988
10046.00 955
10046.94 950
10047.89 945
10048.84 945
10049.78 967
10050.73 907
10051.68 925
10052.62 895
10053.57 980
10054.52 911
10055.46 890
10056.41 915
10057.36 933
10058.30 938
10059.25 869
10060.20 890
10061.15 856
10062.09 851
10063.04 973
10063.99 969
10064.93 977
10065.88 1027
10066.83 959
10067.78 930
10068.72 874
10069.67 908
10070.62 952
10071.57 906
10072.51 866
10073.46 851
10074.41 876
10075.36 827
10076.31 903
10077.25 916
10078.20 833
10079.15 870
10080.10 897
10081.05 938
10081.99 875
10082.94 850
10083.89 852
10084.84 924
10085.79 837
10086.74 887
10087.68 912
10088.63 865
10089.58 896
10090.53 874
10091.48 879
10092.43 889
10093.37 915
10094.32 829
10095.27 790
10096.22 879
10097.17 912
10098.12 868
10099.07 938
10100.02 911
10100.97 1023
10101.91 947
10102.86 861
10103.81 904
10104.76 842
10105.71 874
10106.66 893
10107.61 881
10108.56 886
10109.51 878
10110.46 894
10111.41 959
10112.36 912
10113.31 884
10114.26 944
10115.21 930
10116.16 899
10117.11 870
10118.06 932
10119.01 871
10119.96 878
10120.91 902
10121.86 873
10122.81 866
10123.76 889
10124.71 869
10125.66 951
10126.61 928
10127.56 931
10128.51 911
10129.46 958
10130.41 902
10131.36 882
10132.31 879
10133.26 903
10134.21 866
10135.16 912
10136.11 861
10137.06 900
10138.01 835
10138.96 798
10139.91 934
10140.86 910
10141.82 920
10142.77 880
10143.72 894
10144.67 891
10145.62 921
10146.57 932
10147.52 906
10148.47 989
10149.42 995
10150.38 938
10151.33 966
10152.28 930
10153.23 936
10154.18 861
10155.13 894
10156.09 944
10157.04 1022
10157.99 965
10158.94 992
10159.89 940
10160.84 910
10161.80 911
10162.75 888
10163.70 901
10164.65 884
10165.60 856
10166.56 924
10167.51 959
10168.46 954
10169.41 946
10170.36 994
10171.32 927
10172.27 936
10173.22 976
10174.17 925
10175.13 991
10176.08 1009
10177.03 973
10177.98 1038
10178.94 1059
10179.89 1001
10180.84 1038
10181.80 1099
10182.75 1048
10183.70 982
10184.65 999
10185.61 995
10186.56 1064
10187.51 1142
10188.47 1149
10189.42 1009
10190.37 1096
10191.33 1151
10192.28 1144
10193.23 1159
10194.19 1065
10195.14 1097
10196.09 1065
10197.05 1077
10198.00 1188
10198.95 1149
10199.91 1090
10200.86 1116
10201.82 1154
10202.77 1153
10203.72 1104
10204.68 1166
10205.63 1252
10206.58 1222
10207.54 1173
10208.49 1229
10209.45 1317
10210.40 1391
10211.36 1335
10212.31 1423
10213.26 1389
10214.22 1315
10215.17 1320
10216.13 1321
10217.08 1244
10218.04 1227
10218.99 1174
10219.94 1118
10220.90 1159
10221.85 1120
10222.81 1142
10223.76 1146
10224.72 1132
10225.67 1148
10226.63 1126
10227.58 1192
10228.54 1122
10229.49 1033
10230.45 1066
10231.40 1107
10232.36 1089
10233.31 1143
10234.27 1232
10235.22 1228
10236.18 1159
10237.14 1169
10238.09 1239
10239.05 1263
10240.00 1188
10240.96 1233
10241.91 1199
10242.87 1188
10243.82 1271
10244.78 1214
10245.74 1090
10246.69 1069
10247.65 1051
10248.60 1052
10249.56 1053
10250.52 981
10251.47 1035
10252.43 1019
10253.38 1023
10254.34 1019
10255.30 1000
10256.25 1035
10257.21 953
10258.17 962
10259.12 995
10260.08 994
10261.04 897
10261.99 936
10262.95 959
10263.91 946
10264.86 925
10265.82 935
10266.78 924
10267.73 949
10268.69 937
10269.65 921
10270.60 1033
10271.56 958
10272.52 962
10273.47 980
10274.43 937
10275.39 977
10276.35 966
10277.30 914
10278.26 914
10279.22 990
10280.18 965
10281.13 918
10282.09 989
10283.05 932
10284.01 929
10284.96 971
10285.92 906
10286.88 906
10287.84 911
10288.79 906
10289.75 885
10290.71 897
10291.67 808
10292.63 897
10293.58 964
10294.54 883
10295.50 948
10296.46 873
10297.42 964
10298.38 849
10299.33 888
10300.29 902
10301.25 880
10302.21 916
10303.17 919
10304.13 939
10305.08 859
10306.04 929
10307.00 956
10307.96 909
10308.92 835
10309.88 873
10310.84 911
10311.80 951
10312.75 861
10313.71 857
10314.67 851
10315.63 889
10316.59 862
10317.55 882
10318.51 881
10319.47 925
10320.43 839
10321.39 827
10322.35 892
10323.31 889
10324.27 865
10325.23 872
10326.18 843
10327.14 838
10328.10 881
10329.06 870
10330.02 927
10330.98 979
10331.94 917
10332.90 941
10333.86 951
10334.82 981
10335.78 979
10336.74 932
10337.70 993
10338.66 906
10339.62 896
10340.58 920
10341.54 937
10342.50 837
10343.46 853
10344.43 934
10345.39 894
10346.35 866
10347.31 850
10348.27 811
10349.23 830
10350.19 886
10351.15 859
10352.11 903
10353.07 881
10354.03 847
10354.99 886
10355.95 835
10356.91 872
10357.88 866
10358.84 893
10359.80 839
10360.76 818
10361.72 838
10362.68 778
10363.64 824
10364.60 786
10365.57 812
10366.53 856
10367.49 830
10368.45 777
10369.41 815
10370.37 806
10371.34 864
10372.30 849
10373.26 829
10374.22 853
10375.18 787
10376.14 844
10377.11 847
10378.07 827
10379.03 826
10379.99 797
10380.95 896
10381.92 845
10382.88 831
10383.84 880
10384.80 882
10385.77 812
10386.73 830
10387.69 800
10388.65 708
10389.62 767
10390.58 795
10391.54 810
10392.50 790
10393.47 847
10394.43 883
10395.39 821
10396.35 804
10397.32 825
10398.28 838
10399.24 869
10400.21 874
10401.17 769
10402.13 802
10403.10 785
10404.06 777
10405.02 855
10405.99 825
10406.95 839
10407.91 860
10408.88 875
10409.84 866
10410.80 812
10411.77 857
10412.73 847
10413.69 857
10414.66 800
10415.62 837
10416.58 856
10417.55 931
10418.51 977
10419.48 946
10420.44 1000
10421.40 997
10422.37 1021
10423.33 1081
10424.30 1076
10425.26 1123
10426.23 1145
10427.19 1052
10428.15 1018
10429.12 955
10430.08 962
10431.05 944
10432.01 896
10432.98 815
10433.94 904
10434.91 833
10435.87 828
10436.83 831
10437.80 800
10438.76 782
10439.73 813
10440.69 769
10441.66 904
10442.62 823
10443.59 832
10444.55 817
10445.52 780
10446.48 781
10447.45 812
10448.41 827
10449.38 801
10450.35 762
10451.31 817
10452.28 784
10453.24 818
10454.21 861
10455.17 744
10456.14 827
10457.10 786
10458.07 832
10459.04 742
10460.00 778
10460.97 865
10461.93 857
10462.90 801
10463.87 737
10464.83 777
10465.80 797
10466.76 749
10467.73 807
10468.70 738
10469.66 721
10470.63 781
10471.59 795
10472.56 759
10473.53 773
10474.49 746
10475.46 722
10476.43 716
10477.39 705
10478.36 692
10479.33 784
10480.29 784
10481.26 712
10482.23 714
10483.19 724
10484.16 740
10485.13 785
10486.09 780
10487.06 788
10488.03 835
10489.00 764
10489.96 808
10490.93 760
10491.90 797
10492.87 793
10493.83 808
10494.80 815
10495.77 862
10496.73 866
10497.70 821
10498.67 758
10499.64 799
10500.61 755
10501.57 778
10502.54 805
10503.51 766
10504.48 808
10505.44 784
10506.41 742
10507.38 759
10508.35 873
10509.32 821
10510.28 810
10511.25 749
10512.22 748
10513.19 785
10514.16 735
10515.13 744
10516.09 786
10517.06 711
10518.03 735
10519.00 764
10519.97 806
10520.94 773
10521.91 777
10522.87 805
10523.84 755
10524.81 803
10525.78 797
10526.75 791
10527.72 783
10528.69 826
10529.66 754
10530.63 827
10531.59 747
10532.56 789
10533.53 805
10534.50 767
10535.47 824
10536.44 809
10537.41 812
10538.38 826
10539.35 766
10540.32 840
10541.29 791
10542.26 726
10543.23 700
10544.20 732
10545.17 765
10546.14 752
10547.11 708
10548.08 815
10549.05 815
10550.02 817
10550.99 804
10551.96 815
10552.93 842
10553.90 785
10554.87 801
10555.84 842
10556.81 786
10557.78 806
10558.75 823
10559.72 830
10560.69 903
10561.66 951
10562.63 861
10563.60 914
10564.57 984
10565.54 1044
10566.51 1100
10567.48 1054
10568.45 1051
10569.42 1034
10570.40 1003
10571.37 993
10572.34 923
10573.31 884
10574.28 874
10575.25 826
10576.22 831
10577.19 832
10578.16 828
10579.14 879
10580.11 832
10581.08 808
10582.05 791
10583.02 799
10583.99 842
10584.96 812
10585.94 842
10586.91 815
10587.88 785
10588.85 872
10589.82 900
10590.79 791
10591.77 824
10592.74 872
10593.71 875
10594.68 915
10595.65 861
10596.63 902
10597.60 922
10598.57 893
10599.54 861
10600.52 839
10601.49 859
10602.46 860
10603.43 894
10604.41 893
10605.38 861
10606.35 893
10607.32 884
10608.30 800
10609.27 853
10610.24 833
10611.21 854
10612.19 827
10613.16 819
10614.13 815
10615.11 838
10616.08 872
10617.05 898
10618.02 893
10619.00 831
10619.97 798
10620.94 897
10621.92 782
10622.89 775
10623.86 760
10624.84 858
10625.81 830
10626.78 874
10627.76 833
10628.73 862
10629.71 864
10630.68 899
10631.65 817
10632.63 801
10633.60 834
10634.57 820
10635.55 854
10636.52 849
10637.50 806
10638.47 797
10639.44 855
10640.42 906
10641.39 959
10642.37 941
10643.34 1025
10644.31 1012
10645.29 988
10646.26 1029
10647.24 964
10648.21 921
10649.19 978
10650.16 941
10651.14 824
10652.11 880
10653.09 862
10654.06 798
10655.04 785
10656.01 801
10656.98 843
10657.96 868
10658.93 907
10659.91 813
10660.88 811
10661.86 808
10662.84 831
10663.81 873
10664.79 878
10665.76 845
10666.74 889
10667.71 810
10668.69 835
10669.66 757
10670.64 828
10671.61 840
10672.59 799
10673.56 782
10674.54 824
10675.52 845
10676.49 844
10677.47 803
10678.44 900
10679.42 867
10680.40 881
10681.37 902
10682.35 847
10683.32 951
10684.30 904
10685.28 861
10686.25 799
10687.23 767
10688.20 855
10689.18 888
10690.16 805
10691.13 790
10692.11 839
10693.09 832
10694.06 799
10695.04 738
10696.02 768
10696.99 716
10697.97 733
10698.95 752
10699.92 738
10700.90 715
10701.88 744
10702.85 751
10703.83 766
10704.81 781
10705.79 749
10706.76 809
10707.74 760
10708.72 710
10709.70 809
10710.67 764
10711.65 771
10712.63 760
10713.60 697
10714.58 804
10715.56 780
10716.54 712
10717.52 761
10718.49 682
10719.47 743
10720.45 786
10721.43 769
10722.40 793
10723.38 716
10724.36 704
10725.34 738
10726.32 758
10727.29 756
10728.27 720
10729.25 776
10730.23 753
10731.21 747
10732.19 812
10733.16 828
10734.14 846
10735.12 739
10736.10 763
10737.08 699
10738.06 677
10739.03 737
10740.01 717
10740.99 727
10741.97 749
10742.95 748
10743.93 733
10744.91 725
10745.89 693
10746.87 773
10747.84 717
10748.82 718
10749.80 722
10750.78 721
10751.76 662
10752.74 716
10753.72 756
10754.70 704
10755.68 729
10756.66 768
10757.64 787
10758.62 700
10759.60 683
10760.58 660
10761.56 656
10762.54 760
10763.52 768
10764.50 731
10765.48 732
10766.45 767
10767.43 726
10768.41 682
10769.39 680
10770.38 709
10771.36 749
10772.34 705
10773.32 769
10774.30 749
10775.28 763
10776.26 739
10777.24 671
10778.22 735
10779.20 691
10780.18 680
10781.16 728
10782.14 669
10783.12 717
10784.10 693
10785.08 826
10786.06 791
10787.04 699
10788.02 695
10789.00 745
10789.99 752
10790.97 719
10791.95 752
10792.93 738
10793.91 728
10794.89 667
10795.87 734
10796.85 732
10797.84 794
10798.82 726
10799.80 692
10800.78 712
10801.76 676
10802.74 786
10803.72 743
10804.71 775
10805.69 707
10806.67 688
10807.65 670
10808.63 659
10809.61 660
10810.60 653
10811.58 681
10812.56 752
10813.54 750
10814.52 729
10815.51 809
10816.49 796
10817.47 755
10818.45 754
10819.44 748
10820.42 772
10821.40 756
10822.38 673
10823.37 676
10824.35 764
10825.33 812
10826.31 834
10827.30 727
10828.28 733
10829.26 853
10830.24 785
10831.23 769
10832.21 722
10833.19 694
10834.18 770
10835.16 736
10836.14 805
10837.13 739
10838.11 751
10839.09 759
10840.07 801
10841.06 702
10842.04 733
10843.02 771
10844.01 784
10844.99 724
10845.98 811
10846.96 680
10847.94 727
10848.93 754
10849.91 689
10850.89 771
10851.88 789
10852.86 764
10853.84 777
10854.83 781
10855.81 705
10856.80 747
10857.78 768
10858.77 749
10859.75 809
10860.73 901
10861.72 749
10862.70 787
10863.69 779
10864.67 819
10865.66 779
10866.64 856
10867.62 772
10868.61 769
10869.59 825
10870.58 843
10871.56 846
10872.55 858
10873.53 813
10874.52 848
10875.50 901
10876.49 881
10877.47 837
10878.46 824
10879.44 852
10880.43 832
10881.41 835
10882.40 783
10883.38 913
10884.37 876
10885.35 858
10886.34 837
10887.32 860
10888.31 880
10889.29 943
10890.28 950
10891.27 882
10892.25 926
10893.24 925
10894.22 910
10895.21 933
10896.19 897
10897.18 862
10898.17 880
10899.15 816
10900.14 868
10901.12 923
10902.11 976
10903.10 972
10904.08 980
10905.07 929
10906.05 906
10907.04 872
10908.03 915
10909.01 936
10910.00 878
10910.99 935
10911.97 896
10912.96 912
10913.95 882
10914.93 923
10915.92 844
10916.91 882
10917.89 902
10918.88 976
10919.87 1010
10920.85 940
10921.84 1015
10922.83 974
10923.81 1078
10924.80 1060
10925.79 1074
10926.78 975
10927.76 1023
10928.75 1113
10929.74 1077
10930.73 1022
10931.71 1076
10932.70 1002
10933.69 1051
10934.68 1118
10935.66 1033
10936.65 1081
10937.64 1148
10938.63 1169
10939.61 1097
10940.60 1036
10941.59 1040
10942.58 1076
10943.57 1121
10944.55 1084
10945.54 1098
10946.53 1155
10947.52 1159
10948.51 1195
10949.49 1213
10950.48 1177
10951.47 1199
10952.46 1209
10953.45 1228
10954.44 1325
10955.42 1297
10956.41 1320
10957.40 1349
10958.39 1364
10959.38 1420
10960.37 1454
10961.36 1421
10962.34 1489
10963.33 1588
10964.32 1639
10965.31 1609
10966.30 1560
10967.29 1484
10968.28 1556
10969.27 1433
10970.26 1411
10971.25 1410
10972.24 1372
10973.22 1373
10974.21 1297
10975.20 1323
10976.19 1263
10977.18 1348
10978.17 1333
10979.16 1235
10980.15 1298
10981.14 1361
10982.13 1336
10983.12 1297
10984.11 1323
10985.10 1335
10986.09 1319
10987.08 1402
10988.07 1360
10989.06 1380
10990.05 1489
10991.04 1416
10992.03 1451
10993.02 1392
10994.01 1406
10995.00 1474
10995.99 1470
10996.98 1483
10997.97 1549
10998.96 1700
10999.95 1841
11000.94 1853
11001.93 2050
11002.92 2263
11003.92 2233
11004.91 2252
11005.90 2327
11006.89 2192
11007.88 2108
11008.87 1997
11009.86 1923
11010.85 1838
11011.84 1747
11012.83 1648
11013.82 1521
11014.82 1501
11015.81 1409
11016.80 1315
11017.79 1331
11018.78 1344
11019.77 1405
11020.76 1387
11021.76 1397
11022.75 1359
11023.74 1360
11024.73 1260
11025.72 1260
11026.71 1223
11027.70 1334
11028.70 1228
11029.69 1266
11030.68 1235
11031.67 1229
11032.66 1219
11033.66 1252
11034.65 1113
11035.64 1222
11036.63 1185
11037.62 1261
11038.62 1245
11039.61 1202
11040.60 1288
11041.59 1210
11042.59 1207
11043.58 1225
11044.57 1256
11045.56 1164
11046.56 1175
11047.55 1289
11048.54 1153
11049.53 1120
11050.53 1122
11051.52 1119
11052.51 1065
11053.51 1133
11054.50 1119
11055.49 1144
11056.49 1075
11057.48 1086
11058.47 1081
11059.46 1074
11060.46 1152
11061.45 1046
11062.44 1006
11063.44 1027
11064.43 1013
11065.42 1027
11066.42 1081
11067.41 1073
11068.41 1048
11069.40 997
11070.39 1020
11071.39 1042
11072.38 1013
11073.37 1014
11074.37 1016
11075.36 1070
11076.36 1143
11077.35 1089
11078.34 1006
11079.34 1076
11080.33 1089
11081.33 1154
11082.32 1004
11083.31 1037
11084.31 999
11085.30 1004
11086.30 1079
11087.29 985
11088.29 1016
11089.28 1067
11090.28 1070
11091.27 1000
11092.27 1034
11093.26 1041
11094.25 1021
11095.25 995
11096.24 1007
11097.24 994
11098.23 958
11099.23 955
11100.22 950
11101.22 956
11102.21 949
11103.21 998
11104.20 979
11105.20 1004
11106.20 981
11107.19 931
11108.19 1008
11109.18 976
11110.18 999
11111.17 974
11112.17 957
11113.16 941
11114.16 931
11115.15 978
11116.15 967
11117.15 1003
11118.14 1012
11119.14 974
11120.13 947
11121.13 912
11122.13 974
11123.12 1013
11124.12 1011
11125.11 993
11126.11 1006
11127.11 897
11128.10 966
11129.10 961
11130.10 949
11131.09 1030
11132.09 996
11133.09 997
11134.08 967
11135.08 967
11136.07 1054
11137.07 966
11138.07 875
11139.07 907
11140.06 922
11141.06 954
11142.06 923
11143.05 933
11144.05 999
11145.05 917
11146.04 1035
11147.04 1003
11148.04 934
11149.04 909
11150.03 963
11151.03 953
11152.03 929
11153.02 971
11154.02 951
11155.02 955
11156.02 987
11157.01 962
11158.01 912
11159.01 913
11160.01 941
11161.01 1011
11162.00 939
11163.00 914
11164.00 928
11165.00 950
11165.99 963
11166.99 971
11167.99 910
11168.99 890
11169.99 907
11170.99 913
11171.98 869
11172.98 907
11173.98 862
11174.98 927
11175.98 900
11176.98 886
11177.97 915
11178.97 825
11179.97 849
11180.97 863
11181.97 892
11182.97 842
11183.97 904
11184.96 870
11185.96 906
11186.96 894
11187.96 837
11188.96 836
11189.96 886
11190.96 938
11191.96 982
11192.96 861
11193.96 877
11194.96 897
11195.96 925
11196.95 887
11197.95 961
11198.95 990
11199.95 957
11200.95 979
11201.95 912
11202.95 953
11203.95 921
11204.95 902
11205.95 963
11206.95 920
11207.95 975
11208.95 896
11209.95 881
11210.95 867
11211.95 880
11212.95 893
11213.95 856
11214.95 857
11215.95 830
11216.95 850
11217.95 817
11218.95 823
11219.95 816
11220.95 831
11221.95 874
11222.95 857
11223.95 840
11224.95 820
11225.96 878
11226.96 901
11227.96 925
11228.96 927
11229.96 859
11230.96 842
11231.96 877
11232.96 843
11233.96 877
11234.96 832
11235.96 827
11236.97 825
11237.97 899
11238.97 826
11239.97 846
11240.97 887
11241.97 888
11242.97 894
11243.98 878
11244.98 898
11245.98 898
11246.98 897
11247.98 877
11248.98 813
11249.98 834
11250.99 774
11251.99 839
11252.99 831
11253.99 826
11254.99 824
11256.00 857
11257.00 923
11258.00 834
11259.00 790
11260.00 822
11261.01 811
11262.01 836
11263.01 788
11264.01 793
11265.02 821
11266.02 825
11267.02 792
11268.02 794
11269.03 882
11270.03 862
11271.03 806
11272.03 882
11273.04 879
11274.04 847
11275.04 842
11276.05 821
11277.05 876
11278.05 844
11279.05 875
11280.06 844
11281.06 907
11282.06 916
11283.07 974
11284.07 947
11285.07 962
11286.08 927
11287.08 873
11288.08 878
11289.09 949
11290.09 902
11291.09 853
11292.10 846
11293.10 888
11294.11 859
11295.11 831
11296.11 830
11297.12 878
11298.12 884
11299.13 816
11300.13 820
11301.13 805
11302.14 755
11303.14 800
11304.15 806
11305.15 839
11306.15 806
11307.16 764
11308.16 807
11309.17 836
11310.17 852
11311.18 887
11312.18 888
11313.18 834
11314.19 895
11315.19 894
11316.20 895
11317.20 942
11318.21 914
11319.21 916
11320.22 886
11321.22 962
11322.23 984
11323.23 955
11324.24 889
11325.24 845
11326.25 846
11327.25 866
11328.26 850
11329.26 867
11330.27 827
11331.27 743
11332.28 769
11333.29 884
11334.29 846
11335.30 825
11336.30 830
11337.31 827
11338.31 820
11339.32 878
11340.33 804
11341.33 773
11342.34 851
11343.34 869
11344.35 863
11345.35 934
11346.36 845
11347.37 820
11348.37 807
11349.38 755
11350.39 790
11351.39 808
11352.40 840
11353.40 847
11354.41 852
11355.42 856
11356.42 802
11357.43 852
11358.44 767
11359.44 794
11360.45 815
11361.46 849
11362.46 836
11363.47 824
11364.48 870
11365.48 885
11366.49 810
11367.50 819
11368.50 760
11369.51 789
11370.52 797
11371.53 826
11372.53 797
11373.54 805
11374.55 792
11375.56 756
11376.56 757
11377.57 697
11378.58 719
11379.59 755
11380.59 738
11381.60 699
11382.61 749
11383.62 807
11384.62 814
11385.63 828
11386.64 778
11387.65 733
11388.65 820
11389.66 784
11390.67 798
11391.68 748
11392.69 771
11393.69 765
11394.70 772
11395.71 752
11396.72 809
11397.73 755
11398.74 745
11399.74 736
11400.75 770
11401.76 842
11402.77 746
11403.78 769
11404.79 797
11405.80 793
11406.80 759
11407.81 841
11408.82 785
11409.83 742
11410.84 736
11411.85 740
11412.86 786
11413.87 771
11414.88 740
11415.89 773
11416.89 782
11417.90 728
11418.91 750
11419.92 726
11420.93 776
11421.94 779
11422.95 768
11423.96 742
11424.97 771
11425.98 793
11426.99 767
11428.00 811
11429.01 800
11430.02 829
11431.03 806
11432.04 756
11433.05 726
11434.06 717
11435.07 760
11436.08 837
11437.09 816
11438.10 803
11439.11 790
11440.12 777
11441.13 757
11442.14 750
11443.15 733
11444.16 702
11445.17 764
11446.18 810
11447.19 786
11448.20 734
11449.21 807
11450.22 813
11451.23 763
11452.24 680
11453.25 740
11454.27 717
11455.28 806
11456.29 728
11457.30 775
11458.31 809
11459.32 753
11460.33 762
11461.34 859
11462.35 887
11463.36 861
11464.38 796
11465.39 814
11466.40 851
11467.41 833
11468.42 836
11469.43 812
11470.44 840
11471.46 808
11472.47 841
11473.48 874
11474.49 849
11475.50 779
11476.52 751
11477.53 736
11478.54 817
11479.55 777
11480.56 819
11481.57 812
11482.59 793
11483.60 778
11484.61 825
11485.62 807
11486.64 813
11487.65 766
11488.66 801
11489.67 901
11490.69 835
11491.70 817
11492.71 786
11493.72 810
11494.74 788
11495.75 794
11496.76 811
11497.77 837
11498.79 792
11499.80 837
11500.81 795
11501.83 804
11502.84 829
11503.85 792
11504.86 810
11505.88 795
11506.89 851
11507.90 879
11508.92 875
11509.93 770
11510.94 788
11511.96 832
11512.97 814
11513.98 857
11515.00 852
11516.01 844
11517.02 813
11518.04 822
11519.05 836
11520.07 816
11521.08 884
11522.09 860
11523.11 847
11524.12 894
11525.13 878
11526.15 874
11527.16 866
11528.18 891
11529.19 849
11530.21 896
11531.22 891
11532.23 916
11533.25 904
11534.26 835
11535.28 854
11536.29 940
11537.31 904
11538.32 859
11539.34 929
11540.35 898
11541.36 939
11542.38 946
11543.39 899
11544.41 923
11545.42 901
11546.44 921
11547.45 913
11548.47 955
11549.48 1022
11550.50 962
11551.51 892
11552.53 925
11553.54 944
11554.56 978
11555.57 1038
11556.59 994
11557.61 1022
11558.62 994
11559.64 1040
11560.65 1120
11561.67 1028
11562.68 1062
11563.70 1014
11564.71 1025
11565.73 1155
11566.75 1099
11567.76 1024
11568.78 1054
11569.79 1053
11570.81 1114
11571.83 1129
11572.84 1130
11573.86 1154
11574.87 1194
11575.89 1166
11576.91 1166
11577.92 1267
11578.94 1314
11579.96 1221
11580.97 1246
11581.99 1381
11583.00 1444
11584.02 1360
11585.04 1347
11586.05 1509
11587.07 1523
11588.09 1599
11589.10 1592
11590.12 1595
11591.14 1593
11592.16 1608
11593.17 1757
11594.19 1735
11595.21 1740
11596.22 1765
11597.24 1933
11598.26 2095
11599.28 2174
11600.29 2402
11601.31 2693
11602.33 2971
11603.34 3233
11604.36 3425
11605.38 3494
11606.40 3307
11607.41 3302
11608.43 3161
11609.45 2864
11610.47 2678
11611.49 2400
11612.50 2175
11613.52 2015
11614.54 1840
11615.56 1725
11616.58 1612
11617.59 1500
11618.61 1497
11619.63 1486
11620.65 1482
11621.67 1475
11622.68 1445
11623.70 1465
11624.72 1344
11625.74 1362
11626.76 1370
11627.78 1333
11628.79 1293
11629.81 1302
11630.83 1367
11631.85 1353
11632.87 1298
11633.89 1329
11634.91 1270
11635.93 1427
11636.94 1347
11637.96 1283
11638.98 1353
11640.00 1401
11641.02 1397
11642.04 1422
11643.06 1342
11644.08 1313
11645.10 1256
11646.12 1312
11647.14 1265
11648.16 1178
11649.17 1161
11650.19 1178
11651.21 1139
11652.23 1146
11653.25 1026
11654.27 1061
11655.29 1039
11656.31 1025
11657.33 1023
11658.35 1028
11659.37 1091
11660.39 1020
11661.41 1085
11662.43 1086
11663.45 1136
11664.47 1064
11665.49 1060
11666.51 1058
11667.53 1077
11668.55 1033
11669.57 1105
11670.59 1057
11671.61 1012
11672.63 1169
11673.65 1176
11674.67 1032
11675.70 1092
11676.72 1157
11677.74 1118
11678.76 1173
11679.78 1179
11680.80 1217
11681.82 1190
11682.84 1225
11683.86 1184
11684.88 1156
11685.90 1153
11686.92 1192
11687.95 1175
11688.97 1161
11689.99 1169
11691.01 1114
11692.03 1071
11693.05 1066
11694.07 1070
11695.10 1111
11696.12 1106
11697.14 1129
11698.16 1048
11699.18 1037
11700.20 1052
11701.22 1073
11702.25 1044
11703.27 1001
11704.29 1011
11705.31 1040
11706.33 1047
11707.36 1055
11708.38 1054
11709.40 1079
11710.42 1023
11711.44 987
11712.47 928
11713.49 969
11714.51 942
11715.53 999
11716.56 1032
11717.58 1024
11718.60 996
11719.62 973
11720.65 1046
11721.67 1008
11722.69 995
11723.71 991
11724.74 1038
11725.76 1010
11726.78 1017
11727.80 957
11728.83 960
11729.85 945
11730.87 917
11731.90 898
11732.92 922
11733.94 867
11734.97 934
11735.99 915
11737.01 929
11738.04 925
11739.06 941
11740.08 965
11741.11 909
11742.13 992
11743.15 913
11744.18 912
11745.20 919
11746.22 920
11747.25 928
11748.27 918
11749.30 888
11750.32 902
11751.34 899
11752.37 899
11753.39 890
11754.42 821
11755.44 857
11756.46 933
11757.49 927
11758.51 906
11759.54 941
11760.56 964
11761.58 961
11762.61 964
11763.63 911
11764.66 891
11765.68 873
11766.71 926
11767.73 926
11768.76 864
11769.78 859
11770.81 847
11771.83 890
11772.86 855
11773.88 842
11774.91 814
11775.93 845
11776.96 797
11777.98 811
11779.01 869
11780.03 904
11781.06 849
11782.08 843
11783.11 870
11784.13 853
11785.16 889
11786.18 871
11787.21 790
11788.23 775
11789.26 769
11790.28 820
11791.31 880
11792.34 869
11793.36 862
11794.39 777
11795.41 784
11796.44 830
11797.47 791
11798.49 788
11799.52 841
11800.54 832
11801.57 895
11802.60 785
11803.62 854
11804.65 875
11805.67 830
11806.70 826
11807.73 736
11808.75 771
11809.78 805
11810.81 815
11811.83 809
11812.86 788
11813.89 792
11814.91 850
11815.94 837
11816.97 826
11817.99 869
11819.02 844
11820.05 778
11821.07 847
11822.10 824
11823.13 835
11824.16 845
11825.18 800
11826.21 771
11827.24 805
11828.26 865
11829.29 842
11830.32 894
11831.35 899
11832.37 910
11833.40 876
11834.43 899
11835.46 845
11836.48 866
11837.51 818
11838.54 785
11839.57 824
11840.59 839
11841.62 794
11842.65 807
11843.68 809
11844.71 777
11845.73 743
11846.76 826
11847.79 853
11848.82 852
11849.85 833
11850.88 794
11851.90 793
11852.93 834
11853.96 851
11854.99 836
11856.02 791
11857.05 799
11858.07 843
11859.10 933
11860.13 895
11861.16 813
11862.19 830
11863.22 884
11864.25 876
11865.28 908
11866.30 907
11867.33 925
11868.36 883
11869.39 851
11870.42 863
11871.45 864
11872.48 906
11873.51 925
11874.54 865
11875.57 891
11876.60 934
11877.63 915
11878.65 962
11879.68 929
11880.71 968
11881.74 991
11882.77 905
11883.80 829
11884.83 888
11885.86 927
11886.89 918
11887.92 890
11888.95 946
11889.98 1026
11891.01 1011
11892.04 1016
11893.07 942
11894.10 970
11895.13 1007
11896.16 991
11897.19 990
11898.22 1011
11899.25 1059
11900.28 1022
11901.31 1035
11902.34 1060
11903.38 1045
11904.41 1134
11905.44 1148
11906.47 1213
11907.50 1199
11908.53 1189
11909.56 1231
11910.59 1170
11911.62 1154
11912.65 1111
11913.68 1093
11914.71 1180
11915.75 1112
11916.78 1157
11917.81 1141
11918.84 1098
11919.87 1071
11920.90 1087
11921.93 1088
11922.96 1078
11924.00 1136
11925.03 1045
11926.06 1089
11927.09 1131
11928.12 1197
11929.15 1147
11930.18 1172
11931.22 1186
11932.25 1319
11933.28 1377
11934.31 1375
11935.34 1419
11936.38 1417
11937.41 1437
11938.44 1526
11939.47 1560
11940.50 1515
11941.54 1461
11942.57 1406
11943.60 1385
11944.63 1310
11945.67 1195
11946.70 1187
11947.73 1104
11948.76 1118
11949.80 1101
11950.83 1080
11951.86 1067
11952.89 1069
11953.93 1026
11954.96 1048
11955.99 1028
11957.02 1000
11958.06 997
11959.09 1052
11960.12 1013
11961.16 1011
11962.19 1019
11963.22 1001
11964.26 943
11965.29 985
11966.32 937
11967.36 973
11968.39 1025
11969.42 1042
11970.46 995
11971.49 1024
11972.52 1024
11973.56 997
11974.59 995
11975.62 1035
11976.66 961
11977.69 1004
11978.73 1020
11979.76 1005
11980.79 970
11981.83 951
11982.86 984
11983.89 1010
11984.93 974
11985.96 948
11987.00 957
11988.03 1025
11989.07 1041
11990.10 983
11991.13 890
11992.17 911
11993.20 985
11994.24 946
11995.27 968
11996.31 960
11997.34 1017
11998.38 975
11999.41 913
12000.45 905
12001.48 968
12002.51 984
12003.55 994
12004.58 964
12005.62 940
12006.65 964
12007.69 938
12008.72 969
12009.76 1020
12010.80 1054
12011.83 1059
12012.87 1030
12013.90 1007
12014.94 999
12015.97 972
12017.01 1077
12018.04 1049
12019.08 1067
12020.11 1076
12021.15 1067
12022.19 1099
12023.22 1126
12024.26 1036
12025.29 1023
12026.33 1121
12027.36 1124
12028.40 1068
12029.44 1148
12030.47 1124
12031.51 1118
12032.54 1088
12033.58 1046
12034.62 1068
12035.65 1061
12036.69 1021
12037.73 1029
12038.76 1016
12039.80 975
12040.84 1082
12041.87 1063
12042.91 1001
12043.94 993
12044.98 1055
12046.02 1098
12047.06 1061
12048.09 988
12049.13 1082
12050.17 999
12051.20 1060
12052.24 1049
12053.28 1018
12054.31 1028
12055.35 1001
12056.39 1062
12057.43 1082
12058.46 1017
12059.50 995
12060.54 968
12061.57 975
12062.61 1054
12063.65 993
12064.69 1024
12065.72 1043
12066.76 1095
12067.80 1111
12068.84 1078
12069.88 1071
12070.91 1023
12071.95 1055
12072.99 1032
12074.03 1060
12075.06 1009
12076.10 1009
12077.14 1106
12078.18 1044
12079.22 995
12080.26 1083
12081.29 1098
12082.33 1077
12083.37 1114
12084.41 1134
12085.45 1156
12086.49 1096
12087.52 1075
12088.56 1158
12089.60 1151
12090.64 1099
12091.68 1098
12092.72 1156
12093.76 1132
12094.79 1113
12095.83 1071
12096.87 1093
12097.91 1077
12098.95 1117
12099.99 1227
12101.03 1126
12102.07 1206
12103.11 1184
12104.15 1191
12105.19 1197
12106.22 1295
12107.26 1285
12108.30 1343
12109.34 1374
12110.38 1302
12111.42 1285
12112.46 1232
12113.50 1271
12114.54 1223
12115.58 1212
12116.62 1156
12117.66 1130
12118.70 1083
12119.74 1025
12120.78 1005
12121.82 1027
12122.86 1000
12123.90 1031
12124.94 922
12125.98 933
12127.02 1023
12128.06 1060
12129.10 943
12130.14 947
12131.18 962
12132.22 956
12133.26 934
12134.30 902
12135.34 907
12136.38 980
12137.42 961
12138.47 949
12139.51 910
12140.55 921
12141.59 972
12142.63 901
12143.67 945
12144.71 885
12145.75 907
12146.79 886
12147.83 905
12148.87 906
12149.92 902
12150.96 882
12152.00 900
12153.04 929
12154.08 890
12155.12 841
12156.16 877
12157.21 874
12158.25 830
12159.29 894
12160.33 832
12161.37 866
12162.41 828
12163.46 833
12164.50 859
12165.54 851
12166.58 786
12167.62 806
12168.67 894
12169.71 927
12170.75 830
12171.79 878
12172.83 882
12173.88 810
12174.92 824
12175.96 910
12177.00 903
12178.05 859
12179.09 912
12180.13 895
12181.17 950
12182.22 883
12183.26 852
12184.30 811
12185.34 890
12186.39 835
12187.43 882
12188.47 844
12189.51 926
12190.56 818
12191.60 796
12192.64 879
12193.69 911
12194.73 894
12195.77 863
12196.82 806
12197.86 873
12198.90 860
12199.95 797
12200.99 814
12202.03 810
12203.08 832
12204.12 801
12205.16 836
12206.21 789
12207.25 789
12208.29 854
12209.34 824
12210.38 851
12211.43 842
12212.47 866
12213.51 823
12214.56 882
12215.60 890
12216.65 827
12217.69 846
12218.73 810
12219.78 824
12220.82 828
12221.87 850
12222.91 777
12223.96 853
12225.00 904
12226.04 839
12227.09 817
12228.13 812
12229.18 841
12230.22 837
12231.27 840
12232.31 839
12233.36 862
12234.40 851
12235.45 896
12236.49 904
12237.54 754
12238.58 827
12239.63 841
12240.67 820
12241.72 805
12242.76 823
12243.81 792
12244.85 834
12245.90 823
12246.94 801
12247.99 799
12249.03 842
12250.08 840
12251.12 832
12252.17 838
12253.22 835
12254.26 847
12255.31 837
12256.35 866
12257.40 873
12258.44 846
12259.49 790
12260.54 820
12261.58 805
12262.63 747
12263.67 800
12264.72 749
12265.77 695
12266.81 702
12267.86 770
12268.91 784
12269.95 809
12271.00 762
12272.04 758
12273.09 797
12274.14 752
12275.18 766
12276.23 773
12277.28 730
12278.32 741
12279.37 718
12280.42 795
12281.46 816
12282.51 720
12283.56 724
12284.61 761
12285.65 783
12286.70 718
12287.75 730
12288.79 810
12289.84 762
12290.89 766
12291.94 792
12292.98 790
12294.03 731
12295.08 738
12296.13 778
12297.17 720
12298.22 764
12299.27 793
12300.32 727
12301.36 695
12302.41 737
12303.46 715
12304.51 744
12305.55 700
12306.60 684
12307.65 671
12308.70 760
12309.75 726
12310.79 743
12311.84 722
12312.89 734
12313.94 759
12314.99 681
12316.04 706
12317.08 744
12318.13 730
12319.18 730
12320.23 755
12321.28 699
12322.33 744
12323.37 722
12324.42 710
12325.47 659
12326.52 721
12327.57 695
12328.62 779
12329.67 799
12330.72 700
12331.77 691
12332.81 684
12333.86 696
12334.91 670
12335.96 712
12337.01 718
12338.06 700
12339.11 666
12340.16 729
12341.21 728
12342.26 748
12343.31 776
12344.36 732
12345.41 679
12346.46 701
12347.51 812
12348.56 743
12349.61 691
12350.65 710
12351.70 730
12352.75 727
12353.80 771
12354.85 677
12355.90 683
12356.95 655
12358.00 701
12359.05 765
12360.11 672
12361.16 702
12362.21 718
12363.26 703
12364.31 687
12365.36 720
12366.41 687
12367.46 715
12368.51 752
12369.56 769
12370.61 736
12371.66 762
12372.71 760
12373.76 746
12374.81 753
12375.86 754
12376.91 718
12377.97 740
12379.02 748
12380.07 775
12381.12 676
12382.17 706
12383.22 685
12384.27 738
12385.32 689
12386.37 703
12387.43 733
12388.48 729
12389.53 736
12390.58 777
12391.63 782
12392.68 818
12393.74 738
12394.79 783
12395.84 759
12396.89 717
12397.94 784
12398.99 751
12400.05 745
12401.10 782
12402.15 806
12403.20 739
12404.25 765
12405.31 775
12406.36 809
12407.41 775
12408.46 819
12409.51 749
12410.57 791
12411.62 783
12412.67 701
12413.72 763
12414.78 729
12415.83 759
12416.88 773
12417.93 847
12418.99 722
12420.04 785
12421.09 823
12422.15 875
12423.20 801
12424.25 754
12425.30 737
12426.36 763
12427.41 751
12428.46 763
12429.52 773
12430.57 751
12431.62 755
12432.68 738
12433.73 770
12434.78 742
12435.84 776
12436.89 799
12437.94 771
12439.00 739
12440.05 775
12441.10 871
12442.16 819
12443.21 778
12444.27 795
12445.32 837
12446.37 712
12447.43 782
12448.48 833
12449.54 752
12450.59 706
12451.64 814
12452.70 801
12453.75 761
12454.81 880
12455.86 800
12456.91 854
12457.97 795
12459.02 809
12460.08 854
12461.13 792
12462.19 788
12463.24 796
12464.30 762
12465.35 805
12466.41 885
12467.46 830
12468.52 826
12469.57 820
12470.63 789
12471.68 815
12472.73 815
12473.79 825
12474.85 840
12475.90 888
12476.96 866
12478.01 854
12479.07 863
12480.12 885
12481.18 903
12482.23 903
12483.29 931
12484.34 1034
12485.40 959
12486.45 972
12487.51 1049
12488.57 1019
12489.62 1062
12490.68 1109
12491.73 1140
12492.79 1160
12493.84 1243
12494.90 1312
12495.96 1553
12497.01 1594
12498.07 1633
12499.12 1657
12500.18 1817
12501.24 1850
12502.29 1875
12503.35 1811
12504.41 1741
12505.46 1664
12506.52 1601
12507.57 1556
12508.63 1316
12509.69 1252
12510.74 1151
12511.80 1052
12512.86 1008
12513.91 1019
12514.97 1013
12516.03 985
12517.08 947
12518.14 887
12519.20 939
12520.26 947
12521.31 936
12522.37 931
12523.43 931
12524.48 949
12525.54 906
12526.60 884
12527.66 989
12528.71 922
12529.77 921
12530.83 927
12531.89 885
12532.94 955
12534.00 863
12535.06 979
12536.12 999
12537.17 1008
12538.23 993
12539.29 1034
12540.35 977
12541.41 998
12542.46 1009
12543.52 883
12544.58 911
12545.64 929
12546.70 949
12547.75 884
12548.81 788
12549.87 856
12550.93 888
12551.99 917
12553.05 851
12554.10 865
12555.16 834
12556.22 892
12557.28 906
12558.34 886
12559.40 906
12560.46 879
12561.51 929
12562.57 882
12563.63 904
12564.69 919
12565.75 846
12566.81 841
12567.87 921
12568.93 955
12569.99 956
12571.04 969
12572.10 976
12573.16 949
12574.22 1004
12575.28 988
12576.34 1109
12577.40 1158
12578.46 1051
12579.52 1120
12580.58 1162
12581.64 1165
12582.70 1240
12583.76 1243
12584.82 1062
12585.88 1108
12586.94 1042
12588.00 1118
12589.06 1027
12590.12 981
12591.18 1069
12592.24 1056
12593.30 962
12594.36 1039
12595.42 1044
12596.48 1066
12597.54 1016
12598.60 977
12599.66 1059
12600.72 1040
12601.78 1044
12602.84 1007
12603.90 980
12604.96 928
12606.02 940
12607.08 917
12608.14 906
12609.20 923
12610.27 879
12611.33 882
12612.39 875
12613.45 835
12614.51 924
12615.57 909
12616.63 831
12617.69 866
12618.75 901
12619.81 930
12620.88 919
12621.94 861
12623.00 921
12624.06 850
12625.12 849
12626.18 854
12627.24 806
12628.31 823
12629.37 849
12630.43 767
12631.49 808
12632.55 760
12633.61 802
12634.68 801
12635.74 810
12636.80 814
12637.86 828
12638.92 838
12639.99 796
12641.05 779
12642.11 843
12643.17 803
12644.23 805
12645.30 855
12646.36 849
12647.42 872
12648.48 856
12649.55 823
12650.61 808
12651.67 877
12652.73 882
12653.80 887
12654.86 893
12655.92 850
12656.99 812
12658.05 876
12659.11 917
12660.17 866
12661.24 916
12662.30 845
12663.36 876
12664.43 908
12665.49 877
12666.55 823
12667.62 826
12668.68 818
12669.74 850
12670.81 777
12671.87 828
12672.93 787
12674.00 833
12675.06 826
12676.12 772
12677.19 761
12678.25 870
12679.31 853
12680.38 841
12681.44 787
12682.51 839
12683.57 822
12684.63 817
12685.70 898
12686.76 863
12687.83 826
12688.89 859
12689.95 836
12691.02 870
12692.08 877
12693.15 887
12694.21 814
12695.28 858
12696.34 865
12697.40 885
12698.47 849
12699.53 878
12700.60 833
12701.66 877
12702.73 828
12703.79 827
12704.86 844
12705.92 914
12706.99 858
12708.05 829
12709.12 874
12710.18 866
12711.25 906
12712.31 808
12713.38 863
12714.44 846
12715.51 789
12716.57 794
12717.64 789
12718.70 796
12719.77 901
12720.83 857
12721.90 826
12722.97 809
12724.03 812
12725.10 846
12726.16 798
12727.23 819
12728.29 845
12729.36 809
12730.43 845
12731.49 846
12732.56 877
12733.62 894
12734.69 877
12735.76 794
12736.82 827
12737.89 901
12738.95 846
12740.02 838
12741.09 822
12742.15 820
12743.22 772
12744.29 799
12745.35 753
12746.42 748
12747.49 736
12748.55 692
12749.62 790
12750.69 773
12751.75 787
12752.82 817
12753.89 732
12754.95 736
12756.02 693
12757.09 684
12758.15 752
12759.22 747
12760.29 736
12761.36 734
12762.42 725
12763.49 704
12764.56 699
12765.62 725
12766.69 765
12767.76 727
12768.83 692
12769.89 685
12770.96 677
12772.03 639
12773.10 667
12774.17 711
12775.23 747
12776.30 669
12777.37 696
12778.44 686
12779.50 659
12780.57 626
12781.64 679
12782.71 676
12783.78 664
12784.84 637
12785.91 666
12786.98 696
12788.05 704
12789.12 683
12790.19 678
12791.25 669
12792.32 714
12793.39 653
12794.46 661
12795.53 671
12796.60 736
12797.67 718
12798.73 716
12799.80 673
12800.87 749
12801.94 760
12803.01 685
12804.08 695
12805.15 643
12806.22 738
12807.29 654
12808.36 654
12809.42 679
12810.49 682
12811.56 668
12812.63 643
12813.70 689
12814.77 686
12815.84 636
12816.91 662
12817.98 697
12819.05 663
12820.12 687
12821.19 696
12822.26 699
12823.33 687
12824.40 719
12825.47 753
12826.54 702
12827.61 700
12828.68 702
12829.75 638
12830.82 705
12831.89 698
12832.96 640
12834.03 647
12835.10 683
12836.17 689
12837.24 670
12838.31 649
12839.38 694
12840.45 650
12841.52 659
12842.59 680
12843.66 676
12844.73 597
12845.80 660
12846.87 665
12847.95 603
12849.02 586
12850.09 630
12851.16 648
12852.23 625
12853.30 693
12854.37 635
12855.44 618
12856.51 659
12857.58 705
12858.66 653
12859.73 616
12860.80 700
12861.87 623
12862.94 634
12864.01 575
12865.08 597
12866.16 616
12867.23 662
12868.30 613
12869.37 617
12870.44 555
12871.51 575
12872.59 657
12873.66 684
12874.73 677
12875.80 584
12876.87 604
12877.95 645
12879.02 588
12880.09 547
12881.16 622
12882.23 646
12883.31 597
12884.38 599
12885.45 608
12886.52 536
12887.60 604
12888.67 580
12889.74 630
12890.81 549
12891.89 576
12892.96 598
12894.03 567
12895.11 539
12896.18 629
12897.25 615
12898.32 570
12899.40 589
12900.47 604
12901.54 611
12902.62 537
12903.69 578
12904.76 564
12905.84 589
12906.91 619
12907.98 604
12909.06 607
12910.13 552
12911.20 540
12912.28 567
12913.35 562
12914.42 566
12915.50 529
12916.57 559
12917.64 539
12918.72 556
12919.79 585
12920.87 595
12921.94 530
12923.01 553
12924.09 577
12925.16 588
12926.24 537
12927.31 558
12928.38 525
12929.46 537
12930.53 527
12931.61 533
12932.68 531
12933.76 539
12934.83 521
12935.90 554
12936.98 559
12938.05 518
12939.13 566
12940.20 548
12941.28 609
12942.35 598
12943.43 575
12944.50 581
12945.58 555
12946.65 597
12947.73 587
12948.80 568
12949.88 604
12950.95 552
12952.03 528
12953.10 570
12954.18 592
12955.25 557
12956.33 553
12957.40 562
12958.48 581
12959.55 563
12960.63 512
12961.70 554
12962.78 567
12963.86 582
12964.93 558
12966.01 610
12967.08 571
12968.16 576
12969.24 573
12970.31 607
12971.39 595
12972.46 591
12973.54 601
12974.62 633
12975.69 602
12976.77 571
12977.84 575
12978.92 544
12980.00 613
12981.07 627
12982.15 583
12983.23 580
12984.30 574
12985.38 579
12986.46 606
12987.53 613
12988.61 597
12989.69 610
12990.76 599
12991.84 590
12992.92 618
12993.99 586
12995.07 579
12996.15 574
12997.22 597
12998.30 642
12999.38 641
13000.45 544
13001.53 573
13002.61 578
13003.69 596
13004.76 577
13005.84 616
13006.92 560
13008.00 586
13009.07 561
13010.15 544
13011.23 591
13012.31 547
13013.38 541
13014.46 615
13015.54 623
13016.62 596
13017.70 641
13018.77 629
13019.85 550
13020.93 576
13022.01 579
13023.09 600
13024.16 601
13025.24 608
13026.32 549
13027.40 589
13028.48 598
13029.56 600
13030.63 612
13031.71 599
13032.79 595
13033.87 592
13034.95 596
13036.03 605
13037.11 593
13038.18 623
13039.26 638
13040.34 646
13041.42 614
13042.50 650
13043.58 673
13044.66 652
13045.74 683
13046.82 665
13047.89 682
13048.97 630
13050.05 655
13051.13 622
13052.21 666
13053.29 634
13054.37 619
13055.45 590
13056.53 677
13057.61 637
13058.69 660
13059.77 660
13060.85 696
13061.93 645
13063.01 605
13064.09 663
13065.17 642
13066.25 605
13067.33 573
13068.41 591
13069.49 652
13070.57 688
13071.65 618
13072.73 671
13073.81 631
13074.89 607
13075.97 620
13077.05 599
13078.13 663
13079.21 666
13080.29 598
13081.37 641
13082.45 617
13083.53 613
13084.61 623
13085.69 627
13086.77 588
13087.85 597
13088.94 618
13090.02 622
13091.10 618
13092.18 629
13093.26 613
13094.34 611
13095.42 612
13096.50 600
13097.58 670
13098.66 623
13099.75 567
13100.83 577
13101.91 613
13102.99 605
13104.07 579
13105.15 583
13106.23 581
13107.32 587
13108.40 602
13109.48 619
13110.56 540
13111.64 575
13112.72 587
13113.81 627
13114.89 578
13115.97 580
13117.05 584
13118.13 596
13119.22 578
13120.30 600
13121.38 551
13122.46 629
13123.55 655
13124.63 631
13125.71 619
13126.79 597
13127.88 623
13128.96 597
13130.04 617
13131.12 524
13132.21 578
13133.29 567
13134.37 560
13135.45 652
13136.54 609
13137.62 566
13138.70 534
13139.79 573
13140.87 570
13141.95 595
13143.03 543
13144.12 577
13145.20 570
13146.28 620
13147.37 540
13148.45 594
13149.53 592
13150.62 563
13151.70 578
13152.78 577
13153.87 586
13154.95 505
13156.03 512
13157.12 490
13158.20 542
13159.29 507
13160.37 548
13161.45 607
13162.54 623
13163.62 561
13164.71 546
13165.79 578
13166.87 576
13167.96 547
13169.04 574
13170.13 595
13171.21 548
13172.29 568
13173.38 547
13174.46 572
13175.55 542
13176.63 544
13177.72 559
13178.80 513
13179.89 521
13180.97 564
13182.06 586
13183.14 525
13184.22 538
13185.31 572
13186.39 507
13187.48 552
13188.56 567
13189.65 554
13190.73 577
13191.82 544
13192.90 549
13193.99 604
13195.07 558
13196.16 539
13197.25 570
13198.33 571
13199.42 535
13200.50 579
13201.59 557
13202.67 552
13203.76 512
13204.84 518
13205.93 535
13207.02 559
13208.10 553
13209.19 510
13210.27 544
13211.36 587
13212.44 588
13213.53 589
13214.62 557
13215.70 572
13216.79 562
13217.88 564
13218.96 560
13220.05 560
13221.13 544
13222.22 540
13223.31 627
13224.39 589
13225.48 547
13226.57 607
13227.65 558
13228.74 532
13229.83 525
13230.91 507
13232.00 553
13233.09 543
13234.17 513
13235.26 508
13236.35 560
13237.43 532
13238.52 500
13239.61 576
13240.70 618
13241.78 531
13242.87 522
13243.96 540
13245.04 537
13246.13 529
13247.22 527
13248.31 612
13249.39 589
13250.48 593
13251.57 583
13252.66 584
13253.74 603
13254.83 512
13255.92 542
13257.01 558
13258.10 595
13259.18 562
13260.27 601
13261.36 587
13262.45 602
13263.54 621
13264.62 583
13265.71 590
13266.80 606
13267.89 557
13268.98 607
13270.06 593
13271.15 613
13272.24 621
13273.33 588
13274.42 564
13275.51 545
13276.60 565
13277.68 598
13278.77 645
13279.86 595
13280.95 564
13282.04 570
13283.13 583
13284.22 598
13285.31 615
13286.39 555
13287.48 637
13288.57 613
13289.66 677
13290.75 610
13291.84 559
13292.93 630
13294.02 648
13295.11 621
13296.20 632
13297.29 620
13298.38 643
13299.47 632
13300.56 628
13301.65 621
13302.73 595
13303.82 627
13304.91 707
13306.00 680
13307.09 683
13308.18 687
13309.27 667
13310.36 634
13311.45 627
13312.54 651
13313.63 685
13314.72 703
13315.81 646
13316.90 672
13318.00 669
13319.09 639
13320.18 689
13321.27 688
13322.36 634
13323.45 703
13324.54 637
13325.63 658
13326.72 644
13327.81 676
13328.90 643
13329.99 660
13331.08 623
13332.17 647
13333.26 682
13334.35 649
13335.45 644
13336.54 676
13337.63 689
13338.72 661
13339.81 684
13340.90 659
13341.99 673
13343.08 682
13344.18 713
13345.27 659
13346.36 700
13347.45 699
13348.54 681
13349.63 669
13350.72 666
13351.82 707
13352.91 707
13354.00 720
13355.09 709
13356.18 699
13357.28 725
13358.37 795
13359.46 755
13360.55 716
13361.64 716
13362.74 707
13363.83 764
13364.92 767
13366.01 756
13367.10 757
13368.20 805
13369.29 808
13370.38 752
13371.47 748
13372.57 828
13373.66 834
13374.75 863
13375.84 814
13376.94 786
13378.03 820
13379.12 792
13380.22 753
13381.31 714
13382.40 740
13383.49 804
13384.59 804
13385.68 679
13386.77 680
13387.87 692
13388.96 666
13390.05 678
13391.15 702
13392.24 668
13393.33 669
13394.43 686
13395.52 738
13396.61 724
13397.71 680
13398.80 682
13399.90 668
13400.99 653
13402.08 666
13403.18 619
13404.27 649
13405.36 677
13406.46 709
13407.55 706
13408.65 708
13409.74 653
13410.83 637
13411.93 708
13413.02 652
13414.12 712
13415.21 670
13416.31 705
13417.40 718
13418.49 690
13419.59 680
13420.68 613
13421.78 661
13422.87 668
13423.97 650
13425.06 654
13426.16 663
13427.25 620
13428.35 651
13429.44 684
13430.54 663
13431.63 640
13432.73 641
13433.82 639
13434.92 656
13436.01 673
13437.11 658
13438.20 663
13439.30 628
13440.39 675
13441.49 667
13442.58 664
13443.68 719
13444.77 729
13445.87 746
13446.96 684
13448.06 687
13449.16 718
13450.25 747
13451.35 639
13452.44 743
13453.54 747
13454.64 693
13455.73 715
13456.83 746
13457.92 714
13459.02 708
13460.12 735
13461.21 724
13462.31 729
13463.40 724
13464.50 746
13465.60 757
13466.69 668
13467.79 732
13468.89 774
13469.98 767
13471.08 757
13472.18 776
13473.27 779
13474.37 761
13475.47 684
13476.56 727
13477.66 784
13478.76 685
13479.85 724
13480.95 722
13482.05 728
13483.14 714
13484.24 731
13485.34 753
13486.44 721
13487.53 785
13488.63 799
13489.73 758
13490.83 735
13491.92 796
13493.02 781
13494.12 791
13495.21 798
13496.31 762
13497.41 744
13498.51 791
13499.61 817
13500.70 768
13501.80 825
13502.90 881
13504.00 833
13505.10 824
13506.19 851
13507.29 859
13508.39 873
13509.49 872
13510.59 831
13511.68 869
13512.78 848
13513.88 867
13514.98 797
13516.08 790
13517.18 855
13518.27 807
13519.37 684
13520.47 698
13521.57 703
13522.67 736
13523.77 749
13524.87 716
13525.96 717
13527.06 718
13528.16 728
13529.26 673
13530.36 767
13531.46 769
13532.56 753
13533.66 778
13534.76 635
13535.86 648
13536.96 714
13538.05 651
13539.15 664
13540.25 632
13541.35 691
13542.45 705
13543.55 722
13544.65 680
13545.75 741
13546.85 716
13547.95 742
13549.05 712
13550.15 708
13551.25 707
13552.35 680
13553.45 627
13554.55 649
13555.65 651
13556.75 731
13557.85 707
13558.95 690
13560.05 668
13561.15 663
13562.25 667
13563.35 679
13564.45 641
13565.55 631
13566.65 629
13567.75 583
13568.85 632
13569.95 665
13571.05 650
13572.16 665
13573.26 632
13574.36 648
13575.46 673
13576.56 650
13577.66 649
13578.76 664
13579.86 659
13580.96 639
13582.06 622
13583.16 671
13584.27 640
13585.37 610
13586.47 662
13587.57 677
13588.67 633
13589.77 568
13590.87 613
13591.98 598
13593.08 661
13594.18 686
13595.28 691
13596.38 651
13597.48 670
13598.59 623
13599.69 681
13600.79 639
13601.89 654
13602.99 670
13604.10 702
13605.20 671
13606.30 664
13607.40 714
13608.50 683
13609.61 623
13610.71 630
13611.81 681
13612.91 685
13614.02 704
13615.12 708
13616.22 634
13617.32 662
13618.43 693
13619.53 646
13620.63 637
13621.73 685
13622.84 662
13623.94 691
13625.04 655
13626.14 653
13627.25 616
13628.35 676
13629.45 690
13630.56 680
13631.66 602
13632.76 642
13633.87 711
13634.97 667
13636.07 672
13637.18 649
13638.28 663
13639.38 657
13640.49 677
13641.59 699
13642.69 657
13643.80 697
13644.90 668
13646.00 656
13647.11 733
13648.21 665
13649.32 689
13650.42 633
13651.52 628
13652.63 656
13653.73 653
13654.84 670
13655.94 695
13657.04 646
13658.15 634
13659.25 656
13660.36 696
13661.46 680
13662.57 686
13663.67 638
13664.77 636
13665.88 645
13666.98 670
13668.09 616
13669.19 656
13670.30 682
13671.40 593
13672.51 629
13673.61 645
13674.72 647
13675.82 614
13676.93 648
13678.03 654
13679.14 646
13680.24 607
13681.35 632
13682.45 687
13683.56 632
13684.66 649
13685.77 622
13686.87 634
13687.98 631
13689.08 626
13690.19 650
13691.29 642
13692.40 669
13693.51 650
13694.61 638
13695.72 650
13696.82 626
13697.93 614
13699.03 611
13700.14 646
13701.25 663
13702.35 644
13703.46 703
13704.56 631
13705.67 620
13706.78 621
13707.88 631
13708.99 663
13710.10 678
13711.20 654
13712.31 623
13713.41 698
13714.52 719
13715.63 661
13716.73 656
13717.84 653
13718.95 690
13720.05 715
13721.16 682
13722.27 689
13723.37 653
13724.48 702
13725.59 687
13726.70 686
13727.80 704
13728.91 721
13730.02 760
13731.12 758
13732.23 760
13733.34 687
13734.45 755
13735.55 848
13736.66 836
13737.77 730
13738.87 780
13739.98 758
13741.09 790
13742.20 757
13743.31 716
13744.41 744
13745.52 815
13746.63 737
13747.74 703
13748.84 741
13749.95 839
13751.06 822
13752.17 800
13753.28 804
13754.38 784
13755.49 790
13756.60 830
13757.71 822
13758.82 816
13759.93 829
13761.03 951
13762.14 950
13763.25 942
13764.36 870
13765.47 849
13766.58 990
13767.68 997
13768.79 990
13769.90 1029
13771.01 1075
13772.12 1114
13773.23 1138
13774.34 1123
13775.45 1157
13776.56 1234
13777.66 1202
13778.77 1184
13779.88 1290
13780.99 1291
13782.10 1243
13783.21 1231
13784.32 1212
13785.43 1128
13786.54 1179
13787.65 1046
13788.76 1011
13789.87 1002
13790.98 973
13792.09 932
13793.20 910
13794.31 918
13795.42 870
13796.52 857
13797.63 901
13798.74 823
13799.85 804
13800.96 817
13802.07 789
13803.18 825
13804.29 818
13805.40 798
13806.51 760
13807.63 835
13808.74 861
13809.85 789
13810.96 855
13812.07 839
13813.18 785
13814.29 826
13815.40 739
13816.51 793
13817.62 864
13818.73 832
13819.84 760
13820.95 788
13822.06 800
13823.17 810
13824.28 842
13825.40 829
13826.51 816
13827.62 743
13828.73 754
13829.84 706
13830.95 726
13832.06 752
13833.17 738
13834.28 768
13835.40 820
13836.51 727
13837.62 745
13838.73 716
13839.84 679
13840.95 678
13842.06 755
13843.18 721
13844.29 793
13845.40 787
13846.51 678
13847.62 731
13848.74 761
13849.85 778
13850.96 750
13852.07 722
13853.18 770
13854.30 762
13855.41 792
13856.52 754
13857.63 722
13858.74 822
13859.86 800
13860.97 826
13862.08 794
13863.19 766
13864.31 778
13865.42 783
13866.53 777
13867.64 793
13868.76 851
13869.87 806
13870.98 849
13872.10 790
13873.21 841
13874.32 783
13875.43 818
13876.55 829
13877.66 820
13878.77 862
13879.89 841
13881.00 834
13882.11 826
13883.23 777
13884.34 714
13885.45 779
13886.57 791
13887.68 779
13888.79 815
13889.91 839
13891.02 821
13892.13 815
13893.25 836
13894.36 810
13895.48 781
13896.59 790
13897.70 782
13898.82 791
13899.93 818
13901.05 784
13902.16 816
13903.27 831
13904.39 867
13905.50 858
13906.62 854
13907.73 807
13908.85 814
13909.96 832
13911.07 810
13912.19 764
13913.30 776
13914.42 782
13915.53 750
13916.65 804
13917.76 764
13918.88 743
13919.99 700
13921.11 762
13922.22 709
13923.34 717
13924.45 734
13925.57 771
13926.68 730
13927.80 746
13928.91 700
13930.03 693
13931.14 706
13932.26 657
13933.37 708
13934.49 723
13935.60 736
13936.72 714
13937.83 715
13938.95 720
13940.06 701
13941.18 716
13942.30 689
13943.41 703
13944.53 711
13945.64 682
13946.76 683
13947.87 692
13948.99 733
13950.11 669
13951.22 724
13952.34 736
13953.45 763
13954.57 708
13955.69 709
13956.80 694
13957.92 672
13959.04 694
13960.15 677
13961.27 689
13962.39 676
13963.50 699
13964.62 731
13965.73 711
13966.85 708
13967.97 701
13969.08 721
13970.20 717
13971.32 739
13972.44 678
13973.55 671
13974.67 631
13975.79 633
13976.90 669
13978.02 678
13979.14 675
13980.25 695
13981.37 708
13982.49 683
13983.61 721
13984.72 729
13985.84 722
13986.96 672
13988.08 705
13989.19 738
13990.31 650
13991.43 715
13992.55 745
13993.66 733
13994.78 697
13995.90 665
13997.02 676
13998.14 716
13999.25 690
14000.37 727
14001.49 729
14002.61 721
14003.73 680
14004.84 693
14005.96 739
14007.08 735
14008.20 722
14009.32 733
14010.44 690
14011.55 765
14012.67 782
14013.79 750
14014.91 785
14016.03 774
14017.15 757
14018.27 760
14019.38 749
14020.50 704
14021.62 816
14022.74 771
14023.86 764
14024.98 762
14026.10 867
14027.22 843
14028.34 822
14029.46 833
14030.57 813
14031.69 810
14032.81 817
14033.93 771
14035.05 810
14036.17 773
14037.29 746
14038.41 762
14039.53 747
14040.65 763
14041.77 731
14042.89 712
14044.01 752
14045.13 724
14046.25 739
14047.37 743
14048.49 704
14049.61 652
14050.73 709
14051.85 695
14052.97 655
14054.09 699
14055.21 708
14056.33 707
14057.45 669
14058.57 706
14059.69 705
14060.81 704
14061.93 758
14063.05 706
14064.17 695
14065.29 742
14066.41 776
14067.53 747
14068.65 685
14069.78 716
14070.90 716
14072.02 754
14073.14 701
14074.26 743
14075.38 750
14076.50 746
14077.62 724
14078.74 781
14079.86 730
14080.99 722
14082.11 737
14083.23 774
14084.35 736
14085.47 730
14086.59 748
14087.71 726
14088.84 724
14089.96 785
14091.08 839
14092.20 787
14093.32 853
14094.44 807
14095.57 852
14096.69 827
14097.81 820
14098.93 899
14100.05 867
14101.18 868
14102.30 864
14103.42 912
14104.54 877
14105.66 907
14106.79 908
14107.91 894
14109.03 940
14110.15 869
14111.28 867
14112.40 814
14113.52 800
14114.64 870
14115.77 835
14116.89 791
14118.01 789
14119.13 816
14120.26 749
14121.38 787
14122.50 771
14123.63 733
14124.75 784
14125.87 766
14126.99 779
14128.12 743
14129.24 735
14130.36 760
14131.49 743
14132.61 723
14133.73 682
14134.86 694
14135.98 783
14137.10 747
14138.23 704
14139.35 686
14140.47 708
14141.60 686
14142.72 652
14143.85 719
14144.97 736
14146.09 732
14147.22 707
14148.34 676
14149.47 746
14150.59 733
14151.71 709
14152.84 698
14153.96 664
14155.09 726
14156.21 657
14157.33 660
14158.46 652
14159.58 715
14160.71 768
14161.83 672
14162.96 743
14164.08 686
14165.21 646
14166.33 682
14167.45 648
14168.58 718
14169.70 736
14170.83 685
14171.95 661
14173.08 673
14174.20 728
14175.33 720
14176.45 668
14177.58 720
14178.70 697
14179.83 688
14180.95 659
14182.08 665
14183.20 663
14184.33 595
14185.46 689
14186.58 623
14187.71 666
14188.83 608
14189.96 607
14191.08 605
14192.21 639
14193.33 635
14194.46 632
14195.59 617
14196.71 642
14197.84 663
14198.96 629
14200.09 596
14201.22 597
14202.34 588
14203.47 568
14204.59 575
14205.72 612
14206.85 582
14207.97 584
14209.10 654
14210.23 623
14211.35 616
14212.48 569
14213.61 603
14214.73 565
14215.86 611
14216.99 609
14218.11 548
14219.24 578
14220.37 580
14221.49 547
14222.62 641
14223.75 607
14224.87 632
14226.00 553
14227.13 591
14228.25 552
14229.38 610
14230.51 585
14231.64 583
14232.76 612
14233.89 551
14235.02 556
14236.14 600
14237.27 606
14238.40 578
14239.53 584
14240.66 565
14241.78 526
14242.91 567
14244.04 551
14245.17 583
14246.29 619
14247.42 627
14248.55 565
14249.68 532
14250.81 559
14251.93 570
14253.06 538
14254.19 533
14255.32 560
14256.45 546
14257.57 498
14258.70 572
14259.83 539
14260.96 529
14262.09 516
14263.22 559
14264.34 506
14265.47 506
14266.60 508
14267.73 555
14268.86 525
14269.99 561
14271.12 523
14272.25 549
14273.37 564
14274.50 541
14275.63 532
14276.76 546
14277.89 546
14279.02 523
14280.15 502
14281.28 553
14282.41 565
14283.54 536
14284.67 573
14285.80 538
14286.92 571
14288.05 514
14289.18 509
14290.31 555
14291.44 523
14292.57 550
14293.70 530
14294.83 499
14295.96 506
14297.09 546
14298.22 548
14299.35 504
14300.48 539
14301.61 545
14302.74 521
14303.87 551
14305.00 526
14306.13 491
14307.26 520
14308.39 455
14309.52 517
14310.65 552
14311.78 476
14312.91 449
14314.04 536
14315.18 498
14316.31 482
14317.44 506
14318.57 510
14319.70 491
14320.83 524
14321.96 498
14323.09 566
14324.22 516
14325.35 511
14326.48 499
14327.61 469
14328.75 497
14329.88 473
14331.01 510
14332.14 476
14333.27 501
14334.40 478
14335.53 505
14336.66 496
14337.80 489
14338.93 525
14340.06 540
14341.19 478
14342.32 539
14343.45 507
14344.59 451
14345.72 470
14346.85 515
14347.98 445
14349.11 471
14350.24 448
14351.38 492
14352.51 473
14353.64 434
14354.77 469
14355.91 498
14357.04 483
14358.17 480
14359.30 495
14360.43 473
14361.57 449
14362.70 492
14363.83 522
14364.96 503
14366.10 462
14367.23 460
14368.36 469
14369.49 487
14370.63 466
14371.76 468
14372.89 482
14374.03 477
14375.16 462
14376.29 487
14377.42 468
14378.56 459
14379.69 528
14380.82 509
14381.96 434
14383.09 459
14384.22 478
14385.36 432
14386.49 491
14387.62 516
14388.76 509
14389.89 481
14391.02 472
14392.16 429
14393.29 481
14394.43 557
14395.56 482
14396.69 504
14397.83 481
14398.96 496
14400.09 509
14401.23 463
14402.36 499
14403.50 507
14404.63 464
14405.76 518
14406.90 487
14408.03 473
14409.17 523
14410.30 518
14411.44 482
14412.57 479
14413.70 504
14414.84 498
14415.97 496
14417.11 493
14418.24 504
14419.38 480
14420.51 467
14421.65 488
14422.78 496
14423.92 476
14425.05 500
14426.19 523
14427.32 490
14428.46 450
14429.59 493
14430.73 502
14431.86 505
14433.00 508
14434.13 518
14435.27 515
14436.40 522
14437.54 501
14438.67 487
14439.81 488
14440.95 505
14442.08 490
14443.22 483
14444.35 558
14445.49 504
14446.62 535
14447.76 517
14448.90 545
14450.03 530
14451.17 537
14452.30 571
14453.44 548
14454.58 565
14455.71 564
14456.85 592
14457.98 556
14459.12 538
14460.26 575
14461.39 601
14462.53 624
14463.67 545
14464.80 510
14465.94 543
14467.07 564
14468.21 604
14469.35 607
14470.48 561
14471.62 574
14472.76 609
14473.90 619
14475.03 598
14476.17 586
14477.31 629
14478.44 642
14479.58 610
14480.72 645
14481.85 681
14482.99 700
14484.13 661
14485.27 671
14486.40 673
14487.54 642
14488.68 733
14489.82 671
14490.95 610
14492.09 570
14493.23 619
14494.37 604
14495.50 601
14496.64 558
14497.78 540
14498.92 557
14500.05 562
14501.19 523
14502.33 516
14503.47 542
14504.61 541
14505.74 569
14506.88 535
14508.02 495
14509.16 570
14510.30 542
14511.44 551
14512.57 564
14513.71 560
14514.85 547
14515.99 532
14517.13 552
14518.27 514
14519.41 549
14520.54 535
14521.68 583
14522.82 538
14523.96 539
14525.10 553
14526.24 508
14527.38 523
14528.52 537
14529.65 507
14530.79 501
14531.93 493
14533.07 526
14534.21 464
14535.35 478
14536.49 504
14537.63 499
14538.77 494
14539.91 565
14541.05 532
14542.19 463
14543.33 505
14544.47 462
14545.61 474
14546.75 509
14547.89 494
14549.02 503
14550.16 490
14551.30 490
14552.44 574
14553.58 510
14554.72 511
14555.86 519
14557.00 471
14558.14 496
14559.29 493
14560.43 565
14561.57 505
14562.71 512
14563.85 524
14564.99 517
14566.13 486
14567.27 508
14568.41 540
14569.55 514
14570.69 456
14571.83 522
14572.97 497
14574.11 531
14575.25 546
14576.39 476
14577.53 486
14578.68 491
14579.82 534
14580.96 576
14582.10 539
14583.24 514
14584.38 525
14585.52 534
14586.66 518
14587.80 533
14588.95 520
14590.09 535
14591.23 522
14592.37 476
14593.51 503
14594.65 481
14595.79 518
14596.94 561
14598.08 530
14599.22 547
14600.36 535
14601.50 533
14602.65 542
14603.79 558
14604.93 641
14606.07 599
14607.21 575
14608.36 559
14609.50 549
14610.64 615
14611.78 562
14612.92 578
14614.07 612
14615.21 557
14616.35 611
14617.49 606
14618.64 601
14619.78 571
14620.92 594
14622.06 601
14623.21 569
14624.35 624
14625.49 655
14626.64 627
14627.78 607
14628.92 620
14630.06 681
14631.21 647
14632.35 675
14633.49 657
14634.64 667
14635.78 635
14636.92 662
14638.07 683
14639.21 652
14640.35 705
14641.50 721
14642.64 686
14643.78 679
14644.93 711
14646.07 673
14647.21 747
14648.36 686
14649.50 699
14650.65 612
14651.79 658
14652.93 616
14654.08 603
14655.22 587
14656.37 650
14657.51 608
14658.65 574
14659.80 547
14660.94 524
14662.09 515
14663.23 527
14664.37 542
14665.52 543
14666.66 546
14667.81 589
14668.95 552
14670.10 531
14671.24 510
14672.39 512
14673.53 559
14674.68 546
14675.82 508
14676.97 550
14678.11 542
14679.25 535
14680.40 570
14681.54 569
14682.69 588
14683.83 610
14684.98 560
14686.13 499
14687.27 521
14688.42 537
14689.56 558
14690.71 539
14691.85 553
14693.00 529
14694.14 499
14695.29 526
14696.43 476
14697.58 501
14698.72 517
14699.87 529
14701.02 558
14702.16 534
14703.31 467
14704.45 501
14705.60 523
14706.75 500
14707.89 505
14709.04 430
14710.18 448
14711.33 448
14712.48 411
14713.62 495
14714.77 475
14715.92 475
14717.06 482
14718.21 487
14719.35 502
14720.50 443
14721.65 471
14722.79 466
14723.94 497
14725.09 500
14726.23 511
14727.38 441
14728.53 430
14729.67 483
14730.82 488
14731.97 482
14733.12 519
14734.26 508
14735.41 439
14736.56 468
14737.70 529
14738.85 561
14740.00 508
14741.15 548
14742.29 473
14743.44 480
14744.59 501
14745.74 496
14746.88 473
14748.03 477
14749.18 511
14750.33 501
14751.47 453
14752.62 500
14753.77 494
14754.92 509
14756.07 516
14757.21 485
14758.36 510
14759.51 494
14760.66 484
14761.81 543
14762.95 504
14764.10 465
14765.25 494
14766.40 497
14767.55 528
14768.70 548
14769.84 508
14770.99 500
14772.14 511
14773.29 549
14774.44 511
14775.59 477
14776.74 542
14777.88 512
14779.03 530
14780.18 552
14781.33 513
14782.48 536
14783.63 500
14784.78 504
14785.93 511
14787.08 531
14788.22 531
14789.37 474
14790.52 535
14791.67 528
14792.82 556
14793.97 579
14795.12 584
14796.27 567
14797.42 557
14798.57 588
14799.72 574
14800.87 586
14802.02 573
14803.17 619
14804.32 575
14805.47 544
14806.62 533
14807.77 572
14808.92 583
14810.07 643
14811.22 580
14812.37 553
14813.52 568
14814.67 566
14815.82 578
14816.97 538
14818.12 528
14819.27 592
14820.42 596
14821.57 572
14822.72 561
14823.87 558
14825.02 577
14826.17 559
14827.32 561
14828.47 618
14829.62 570
14830.78 476
14831.93 550
14833.08 529
14834.23 526
14835.38 510
14836.53 522
14837.68 511
14838.83 472
14839.98 493
14841.13 501
14842.29 483
14843.44 454
14844.59 406
14845.74 458
14846.89 470
14848.04 433
14849.19 494
14850.35 489
14851.50 443
14852.65 439
14853.80 472
14854.95 429
14856.10 490
14857.26 426
14858.41 416
14859.56 432
14860.71 463
14861.86 501
14863.02 471
14864.17 473
14865.32 404
14866.47 440
14867.63 413
14868.78 435
14869.93 442
14871.08 408
14872.23 445
14873.39 391
14874.54 413
14875.69 369
14876.84 379
14878.00 401
14879.15 416
14880.30 417
14881.46 445
14882.61 401
14883.76 436
14884.91 416
14886.07 444
14887.22 480
14888.37 447
14889.53 429
14890.68 382
14891.83 416
14892.99 374
14894.14 413
14895.29 426
14896.45 423
14897.60 410
14898.75 393
14899.91 432
14901.06 403
14902.21 431
14903.37 440
14904.52 402
14905.67 392
14906.83 442
14907.98 429
14909.14 410
14910.29 395
14911.44 381
14912.60 391
14913.75 392
14914.91 408
14916.06 449
14917.21 421
14918.37 459
14919.52 408
14920.68 405
14921.83 430
14922.99 412
14924.14 400
14925.30 390
14926.45 442
14927.60 406
14928.76 424
14929.91 414
14931.07 376
14932.22 409
14933.38 447
14934.53 380
14935.69 428
14936.84 432
14938.00 427
14939.15 451
14940.31 458
14941.46 411
14942.62 413
14943.77 474
14944.93 411
14946.08 408
14947.24 400
14948.39 413
14949.55 432
14950.71 392
14951.86 416
14953.02 433
14954.17 415
14955.33 432
14956.48 397
14957.64 423
14958.80 427
14959.95 448
14961.11 438
14962.26 430
14963.42 403
14964.57 401
14965.73 403
14966.89 427
14968.04 407
14969.20 424
14970.36 424
14971.51 410
14972.67 440
14973.82 433
14974.98 378
14976.14 396
14977.29 442
14978.45 421
14979.61 412
14980.76 426
14981.92 439
14983.08 386
14984.23 422
14985.39 395
14986.55 374
14987.70 469
14988.86 440
14990.02 409
14991.18 315
14992.33 362
14993.49 375
14994.65 408
14995.80 403
14996.96 370
14998.12 382
14999.28 354
15000.43 378
15001.59 373
15002.75 355
15003.91 363
15005.06 407
15006.22 355
15007.38 354
15008.54 380
15009.69 374
15010.85 352
15012.01 346
15013.17 331
15014.33 355
15015.48 342
15016.64 392
15017.80 353
15018.96 347
15020.12 345
15021.27 353
15022.43 349
15023.59 385
15024.75 373
15025.91 334
15027.07 342
15028.23 352
15029.38 345
15030.54 312
15031.70 349
15032.86 329
15034.02 366
15035.18 356
15036.34 432
15037.49 361
15038.65 316
15039.81 331
15040.97 316
15042.13 364
15043.29 397
15044.45 358
15045.61 328
15046.77 302
15047.93 387
15049.09 339
15050.24 328
15051.40 347
15052.56 318
15053.72 345
15054.88 336
15056.04 346
15057.20 345
15058.36 293
15059.52 335
15060.68 332
15061.84 368
15063.00 397
15064.16 364
15065.32 346
15066.48 380
15067.64 327
15068.80 340
15069.96 334
15071.12 311
15072.28 306
15073.44 307
15074.60 350
15075.76 330
15076.92 321
15078.08 335
15079.24 353
15080.40 332
15081.56 344
15082.72 349
15083.89 357
15085.05 315
15086.21 337
15087.37 313
15088.53 294
15089.69 319
15090.85 332
15092.01 350
15093.17 326
15094.33 302
15095.49 340
15096.66 371
15097.82 350
15098.98 355
15100.14 351
15101.30 361
15102.46 346
15103.62 360
15104.78 306
15105.95 321
15107.11 347
15108.27 342
15109.43 316
15110.59 300
15111.75 363
15112.92 347
15114.08 339
15115.24 330
15116.40 358
15117.56 341
15118.73 348
15119.89 313
15121.05 306
15122.21 317
15123.37 330
15124.54 330
15125.70 287
15126.86 314
15128.02 311
15129.19 358
15130.35 327
15131.51 278
15132.67 310
15133.84 344
15135.00 348
15136.16 328
15137.32 316
15138.49 341
15139.65 325
15140.81 348
15141.97 325
15143.14 351
15144.30 323
15145.46 340
15146.63 305
15147.79 327
15148.95 337
15150.12 346
15151.28 338
15152.44 357
15153.61 347
15154.77 338
15155.93 341
15157.10 345
15158.26 350
15159.42 314
15160.59 311
15161.75 339
15162.91 342
15164.08 345
15165.24 331
15166.41 349
15167.57 355
15168.73 327
15169.90 345
15171.06 292
15172.23 357
15173.39 394
15174.55 387
15175.72 356
15176.88 367
15178.05 376
15179.21 375
15180.38 339
15181.54 356
15182.70 334
15183.87 362
15185.03 366
15186.20 378
15187.36 296
15188.53 373
15189.69 349
15190.86 384
15192.02 335
15193.19 353
15194.35 349
15195.52 312
15196.68 353
15197.85 338
15199.01 341
15200.18 383
15201.34 362
15202.51 349
15203.67 329
15204.84 348
15206.00 371
15207.17 346
15208.33 362
15209.50 349
15210.66 361
15211.83 349
15213.00 376
15214.16 341
15215.33 343
15216.49 418
15217.66 383
15218.82 379
15219.99 422
15221.16 379
15222.32 412
15223.49 401
15224.65 335
15225.82 344
15226.99 380
15228.15 399
15229.32 383
15230.49 353
15231.65 387
15232.82 403
15233.98 402
15235.15 416
15236.32 413
15237.48 390
15238.65 428
15239.82 393
15240.98 403
15242.15 436
15243.32 446
15244.48 432
15245.65 409
15246.82 381
15247.98 388
15249.15 451
15250.32 389
15251.49 373
15252.65 356
15253.82 350
15254.99 368
15256.16 357
15257.32 370
15258.49 370
15259.66 361
15260.82 341
15261.99 333
15263.16 352
15264.33 388
15265.49 361
15266.66 358
15267.83 341
15269.00 305
15270.17 359
15271.33 376
15272.50 368
15273.67 344
15274.84 330
15276.01 339
15277.17 374
15278.34 375
15279.51 327
15280.68 325
15281.85 309
15283.01 331
15284.18 350
15285.35 399
15286.52 371
15287.69 319
15288.86 333
15290.03 355
15291.19 352
15292.36 386
15293.53 339
15294.70 305
15295.87 315
15297.04 324
15298.21 318
15299.38 333
15300.54 313
15301.71 326
15302.88 319
15304.05 365
15305.22 335
15306.39 284
15307.56 301
15308.73 329
15309.90 309
15311.07 331
15312.24 316
15313.41 356
15314.58 392
15315.75 335
15316.92 346
15318.09 360
15319.25 362
15320.42 301
15321.59 322
15322.76 348
15323.93 345
15325.10 331
15326.27 328
15327.44 293
15328.61 324
15329.78 328
15330.95 360
15332.12 333
15333.29 332
15334.46 332
15335.64 334
15336.81 322
15337.98 363
15339.15 334
15340.32 320
15341.49 332
15342.66 359
15343.83 350
15345.00 311
15346.17 323
15347.34 340
15348.51 328
15349.68 376
15350.85 334
15352.02 330
15353.20 290
15354.37 291
15355.54 361
15356.71 348
15357.88 358
15359.05 345
15360.22 365
15361.39 308
15362.57 299
15363.74 326
15364.91 330
15366.08 347
15367.25 337
15368.42 335
15369.59 347
15370.77 357
15371.94 321
15373.11 328
15374.28 338
15375.45 308
15376.63 358
15377.80 379
15378.97 360
15380.14 339
15381.31 322
15382.49 340
15383.66 305
15384.83 303
15386.00 353
15387.17 368
15388.35 329
15389.52 327
15390.69 317
15391.86 327
15393.04 350
15394.21 317
15395.38 289
15396.55 380
15397.73 369
15398.90 380
15400.07 307
15401.25 336
15402.42 406
15403.59 349
15404.76 364
15405.94 341
15407.11 342
15408.28 373
15409.46 363
15410.63 340
15411.80 325
15412.98 363
15414.15 314
15415.32 331
15416.50 310
15417.67 335
15418.84 326
15420.02 303
15421.19 270
15422.36 275
15423.54 309
15424.71 264
15425.89 297
15427.06 341
15428.23 310
15429.41 310
15430.58 282
15431.76 307
15432.93 297
15434.10 287
15435.28 314
15436.45 356
15437.63 341
15438.80 327
15439.97 293
15441.15 338
15442.32 343
15443.50 290
15444.67 337
15445.85 333
15447.02 347
15448.20 320
15449.37 316
15450.55 302
15451.72 288
15452.89 308
15454.07 326
15455.24 335
15456.42 338
15457.59 328
15458.77 331
15459.94 356
15461.12 339
15462.30 329
15463.47 322
15464.65 339
15465.82 335
15467.00 316
15468.17 343
15469.35 298
15470.52 311
15471.70 285
15472.87 296
15474.05 308
15475.22 370
15476.40 342
15477.58 307
15478.75 318
15479.93 326
15481.10 315
15482.28 308
15483.46 268
15484.63 281
15485.81 333
15486.98 276
15488.16 293
15489.34 265
15490.51 305
15491.69 316
15492.87 352
15494.04 301
15495.22 305
15496.39 335
15497.57 326
15498.75 314
15499.92 325
15501.10 324
15502.28 320
15503.45 301
15504.63 318
15505.81 297
15506.98 289
15508.16 306
15509.34 335
15510.52 313
15511.69 315
15512.87 375
15514.05 380
15515.22 307
15516.40 289
15517.58 294
15518.76 297
15519.93 336
15521.11 307
15522.29 327
15523.47 373
15524.64 363
15525.82 332
15527.00 356
15528.18 352
15529.35 372
15530.53 369
15531.71 349
15532.89 320
15534.07 311
15535.24 334
15536.42 308
15537.60 310
15538.78 319
15539.96 279
15541.13 277
15542.31 323
15543.49 348
15544.67 317
15545.85 305
15547.03 298
15548.20 307
15549.38 318
15550.56 275
15551.74 351
15552.92 353
15554.10 339
15555.28 338
15556.45 364
15557.63 342
15558.81 286
15559.99 333
15561.17 325
15562.35 333
15563.53 346
15564.71 328
15565.89 346
15567.07 349
15568.24 331
15569.42 353
15570.60 292
15571.78 351
15572.96 346
15574.14 330
15575.32 331
15576.50 292
15577.68 347
15578.86 338
15580.04 366
15581.22 326
15582.40 388
15583.58 368
15584.76 346
15585.94 363
15587.12 365
15588.30 317
15589.48 378
15590.66 375
15591.84 331
15593.02 314
15594.20 349
15595.38 342
15596.56 362
15597.74 370
15598.92 375
15600.10 370
15601.28 358
15602.46 377
15603.64 372
15604.82 365
15606.00 403
15607.18 397
15608.36 395
15609.55 353
15610.73 356
15611.91 370
15613.09 359
15614.27 356
15615.45 400
15616.63 434
15617.81 372
15618.99 393
15620.17 427
15621.36 429
15622.54 396
15623.72 409
15624.90 420
15626.08 438
15627.26 392
15628.44 369
15629.63 384
15630.81 394
15631.99 451
15633.17 460
15634.35 431
15635.53 438
15636.72 409
15637.90 432
15639.08 441
15640.26 450
15641.44 407
15642.63 408
15643.81 458
15644.99 459
15646.17 455
15647.35 454
15648.54 462
15649.72 430
15650.90 405
15652.08 413
15653.27 435
15654.45 425
15655.63 420
15656.81 414
15658.00 434
15659.18 475
15660.36 458
15661.54 479
15662.73 466
15663.91 472
15665.09 418
15666.28 435
15667.46 516
15668.64 473
15669.82 476
15671.01 454
15672.19 451
15673.37 496
15674.56 455
15675.74 490
15676.92 529
15678.11 463
15679.29 448
15680.47 453
15681.66 474
15682.84 491
15684.03 465
15685.21 471
15686.39 434
15687.58 464
15688.76 442
15689.94 449
15691.13 472
15692.31 486
15693.50 461
15694.68 454
15695.86 435
15697.05 450
15698.23 470
15699.42 427
15700.60 429
15701.78 455
15702.97 453
15704.15 484
15705.34 509
15706.52 499
15707.71 434
15708.89 487
15710.08 503
15711.26 488
15712.45 482
15713.63 482
15714.81 495
15716.00 511
15717.18 496
15718.37 492
15719.55 514
15720.74 487
15721.92 475
15723.11 521
15724.29 552
15725.48 509
15726.66 547
15727.85 534
15729.04 539
15730.22 483
15731.41 530
15732.59 534
15733.78 586
15734.96 544
15736.15 528
15737.33 510
15738.52 515
15739.71 538
15740.89 515
15742.08 504
15743.26 551
15744.45 530
15745.63 524
15746.82 580
15748.01 522
15749.19 501
15750.38 551
15751.56 520
15752.75 525
15753.94 533
15755.12 561
15756.31 524
15757.50 514
15758.68 496
15759.87 541
15761.06 577
15762.24 514
15763.43 505
15764.62 528
15765.80 573
15766.99 565
15768.18 571
15769.36 551
15770.55 563
15771.74 516
15772.92 502
15774.11 540
15775.30 522
15776.48 477
15777.67 554
15778.86 560
15780.05 518
15781.23 496
15782.42 509
15783.61 522
15784.80 494
15785.98 528
15787.17 541
15788.36 549
15789.55 546
15790.73 541
15791.92 524
15793.11 556
15794.30 571
15795.48 525
15796.67 512
15797.86 497
15799.05 500
15800.24 511
15801.42 492
15802.61 501
15803.80 485
15804.99 434
15806.18 443
15807.37 459
15808.55 444
15809.74 450
15810.93 469
15812.12 461
15813.31 427
15814.50 450
15815.68 471
15816.87 432
15818.06 412
15819.25 472
15820.44 457
15821.63 431
15822.82 383
15824.01 419
15825.19 446
15826.38 436
15827.57 467
15828.76 481
15829.95 440
15831.14 364
15832.33 427
15833.52 449
15834.71 458
15835.90 406
15837.09 421
15838.28 400
15839.47 436
15840.66 437
15841.84 438
15843.03 392
15844.22 390
15845.41 396
15846.60 429
15847.79 414
15848.98 398
15850.17 448
15851.36 446
15852.55 401
15853.74 437
15854.93 398
15856.12 418
15857.31 442
15858.50 397
15859.69 396
15860.88 450
15862.07 436
15863.26 436
15864.46 383
15865.65 388
15866.84 419
15868.03 411
15869.22 460
15870.41 435
15871.60 355
15872.79 432
15873.98 416
15875.17 432
15876.36 415
15877.55 365
15878.74 366
15879.94 428
15881.13 457
15882.32 447
15883.51 471
15884.70 386
15885.89 431
15887.08 439
15888.27 437
15889.46 439
15890.66 402
15891.85 428
15893.04 369
15894.23 405
15895.42 414
15896.61 405
15897.81 413
15899.00 438
15900.19 404
15901.38 404
15902.57 503
15903.76 448
15904.96 438
15906.15 417
15907.34 397
15908.53 444
15909.72 432
15910.92 364
15912.11 419
15913.30 421
15914.49 431
15915.69 458
15916.88 391
15918.07 397
15919.26 407
15920.46 453
15921.65 479
15922.84 439
15924.03 447
15925.23 455
15926.42 427
15927.61 436
15928.81 451
15930.00 447
15931.19 426
15932.38 469
15933.58 464
15934.77 444
15935.96 460
15937.16 455
15938.35 456
15939.54 458
15940.74 431
15941.93 431
15943.12 464
15944.32 474
15945.51 465
15946.70 410
15947.90 418
15949.09 417
15950.28 395
15951.48 407
15952.67 420
15953.87 400
15955.06 394
15956.25 396
15957.45 377
15958.64 406
15959.84 446
15961.03 440
15962.22 392
15963.42 401
15964.61 392
15965.81 336
15967.00 374
15968.19 358
15969.39 367
15970.58 348
15971.78 367
15972.97 422
15974.17 408
15975.36 400
15976.56 374
15977.75 366
15978.95 370
15980.14 385
15981.34 316
15982.53 346
15983.72 315
15984.92 346
15986.11 370
15987.31 361
15988.50 371
15989.70 385
15990.90 345
15992.09 394
15993.29 369
15994.48 371
15995.68 363
15996.87 388
15998.07 387
15999.26 317
16000.46 350
16001.65 358
16002.85 357
16004.05 373
16005.24 340
16006.44 350
16007.63 358
16008.83 372
16010.02 346
16011.22 304
16012.42 340
16013.61 337
16014.81 352
16016.00 372
16017.20 362
16018.40 311
16019.59 318
16020.79 299
16021.99 335
16023.18 336
16024.38 327
16025.58 291
16026.77 298
16027.97 348
16029.16 316
16030.36 310
16031.56 296
16032.76 326
16033.95 307
16035.15 323
16036.35 351
16037.54 330
16038.74 335
16039.94 310
16041.13 297
16042.33 310
16043.53 330
16044.73 359
16045.92 318
16047.12 305
16048.32 344
16049.51 324
16050.71 296
16051.91 306
16053.11 318
16054.30 322
16055.50 316
16056.70 330
16057.90 308
16059.10 323
16060.29 286
16061.49 297
16062.69 293
16063.89 303
16065.08 290
16066.28 247
16067.48 316
16068.68 331
16069.88 316
16071.07 311
16072.27 306
16073.47 311
16074.67 316
16075.87 299
16077.07 283
16078.26 285
16079.46 305
16080.66 318
16081.86 292
16083.06 288
16084.26 302
16085.46 329
16086.66 335
16087.85 281
16089.05 271
16090.25 294
16091.45 306
16092.65 314
16093.85 279
16095.05 296
16096.25 295
16097.45 306
16098.65 324
16099.84 301
16101.04 302
16102.24 302
16103.44 318
16104.64 311
16105.84 292
16107.04 330
16108.24 321
16109.44 256
16110.64 287
16111.84 273
16113.04 285
16114.24 254
16115.44 238
16116.64 283
16117.84 282
16119.04 285
16120.24 307
16121.44 286
16122.64 292
16123.84 311
16125.04 333
16126.24 298
16127.44 307
16128.64 287
16129.84 271
16131.04 300
16132.24 280
16133.44 282
16134.64 310
16135.84 277
16137.04 295
16138.25 298
16139.45 286
16140.65 286
16141.85 275
16143.05 286
16144.25 288
16145.45 271
16146.65 286
16147.85 267
16149.05 253
16150.25 260
16151.46 310
16152.66 280
16153.86 273
16155.06 263
16156.26 265
16157.46 304
16158.66 265
16159.87 281
16161.07 249
16162.27 287
16163.47 296
16164.67 275
16165.87 254
16167.08 277
16168.28 280
16169.48 300
16170.68 286
16171.88 281
16173.09 286
16174.29 272
16175.49 286
16176.69 276
16177.89 286
16179.10 293
16180.30 288
16181.50 306
16182.70 273
16183.91 256
16185.11 245
16186.31 299
16187.51 308
16188.72 279
16189.92 290
16191.12 246
16192.32 237
16193.53 246
16194.73 280
16195.93 311
16197.13 304
16198.34 307
16199.54 284
16200.74 298
16201.95 291
16203.15 283
16204.35 298
16205.56 341
16206.76 280
16207.96 307
16209.17 304
16210.37 271
16211.57 259
16212.78 287
16213.98 293
16215.18 287
16216.39 268
16217.59 285
16218.79 279
16220.00 291
16221.20 263
16222.41 258
16223.61 290
16224.81 299
16226.02 305
16227.22 278
16228.43 328
16229.63 301
16230.83 258
16232.04 311
16233.24 328
16234.45 279
16235.65 291
16236.86 256
16238.06 306
16239.26 267
16240.47 263
16241.67 257
16242.88 244
16244.08 302
16245.29 342
16246.49 354
16247.70 291
16248.90 284
16250.11 267
16251.31 283
16252.52 280
16253.72 303
16254.93 298
16256.13 334
16257.34 300
16258.54 292
16259.75 332
16260.95 305
16262.16 258
16263.36 268
16264.57 284
16265.77 278
16266.98 290
16268.19 284
16269.39 335
16270.60 351
16271.80 339
16273.01 326
16274.21 292
16275.42 307
16276.63 310
16277.83 330
16279.04 297
16280.24 339
16281.45 317
16282.66 277
16283.86 307
16285.07 356
16286.27 346
16287.48 332
16288.69 295
16289.89 308
16291.10 314
16292.31 308
16293.51 319
16294.72 333
16295.93 382
16297.13 342
16298.34 304
16299.55 299
16300.75 352
16301.96 331
16303.17 303
16304.37 364
16305.58 388
16306.79 326
16307.99 320
16309.20 301
16310.41 360
16311.62 374
16312.82 323
16314.03 337
16315.24 354
16316.44 290
16317.65 341
16318.86 369
16320.07 336
16321.27 361
16322.48 353
16323.69 371
16324.90 355
16326.10 354
16327.31 348
16328.52 357
16329.73 360
16330.94 319
16332.14 375
16333.35 381
16334.56 297
16335.77 317
16336.98 299
16338.18 345
16339.39 307
16340.60 360
16341.81 347
16343.02 346
16344.23 321
16345.43 334
16346.64 298
16347.85 293
16349.06 297
16350.27 295
16351.48 298
16352.69 302
16353.89 301
16355.10 308
16356.31 325
16357.52 276
16358.73 302
16359.94 349
16361.15 348
16362.36 283
16363.57 303
16364.77 297
16365.98 308
16367.19 322
16368.40 311
16369.61 311
16370.82 300
16372.03 288
16373.24 302
16374.45 281
16375.66 296
16376.87 305
16378.08 321
16379.29 322
16380.50 306
16381.71 281
16382.92 288
16384.13 308
16385.34 323
16386.55 320
16387.76 302
16388.97 279
16390.18 254
16391.39 290
16392.60 298
16393.81 298
16395.02 263
16396.23 276
16397.44 272
16398.65 279
16399.86 228
16401.07 288
16402.28 281
16403.49 273
16404.70 254
16405.91 265
16407.12 313
16408.33 265
16409.54 250
16410.76 281
16411.97 270
16413.18 267
16414.39 315
16415.60 295
16416.81 323
16418.02 256
16419.23 262
16420.44 281
16421.66 295
16422.87 270
16424.08 275
16425.29 258
16426.50 270
16427.71 270
16428.92 261
16430.14 277
16431.35 286
16432.56 290
16433.77 238
16434.98 279
16436.19 248
16437.41 261
16438.62 268
16439.83 245
16441.04 276
16442.25 281
16443.47 286
16444.68 276
16445.89 255
16447.10 298
16448.31 273
16449.53 279
16450.74 268
16451.95 238
16453.16 247
16454.38 258
16455.59 261
16456.80 277
16458.01 284
16459.23 220
16460.44 263
16461.65 273
16462.86 268
16464.08 264
16465.29 283
16466.50 250
16467.72 280
16468.93 286
16470.14 269
16471.35 275
16472.57 238
16473.78 251
16474.99 269
16476.21 270
16477.42 255
16478.63 295
16479.85 284
16481.06 251
16482.27 260
16483.49 274
16484.70 267
16485.92 266
16487.13 263
16488.34 256
16489.56 287
16490.77 285
16491.98 277
16493.20 257
16494.41 231
16495.63 243
16496.84 216
16498.05 253
16499.27 244
16500.48 248
16501.70 252
16502.91 229
16504.13 275
16505.34 267
16506.55 274
16507.77 295
16508.98 272
16510.20 283
16511.41 276
16512.63 277
16513.84 260
16515.06 219
16516.27 222
16517.49 249
16518.70 244
16519.92 260
16521.13 250
16522.35 250
16523.56 252
16524.78 256
16525.99 233
16527.21 244
16528.42 247
16529.64 323
16530.85 260
16532.07 246
16533.28 246
16534.50 224
16535.71 242
16536.93 261
16538.14 280
16539.36 232
16540.58 274
16541.79 255
16543.01 282
16544.22 238
16545.44 222
16546.65 230
16547.87 239
16549.09 249
16550.30 256
16551.52 240
16552.73 228
16553.95 242
16555.17 233
16556.38 269
16557.60 245
16558.82 262
16560.03 261
16561.25 230
16562.46 245
16563.68 237
16564.90 230
16566.11 254
16567.33 228
16568.55 248
16569.76 250
16570.98 222
16572.20 244
16573.41 276
16574.63 273
16575.85 281
16577.07 283
16578.28 250
16579.50 243
16580.72 220
16581.93 275
16583.15 243
16584.37 231
16585.59 249
16586.80 255
16588.02 231
16589.24 235
16590.46 242
16591.67 250
16592.89 262
16594.11 251
16595.33 282
16596.54 275
16597.76 271
16598.98 266
16600.20 269
16601.41 286
16602.63 292
16603.85 270
16605.07 249
16606.29 267
16607.50 287
16608.72 233
16609.94 243
16611.16 225
16612.38 241
16613.60 281
16614.81 259
16616.03 265
16617.25 237
16618.47 283
16619.69 277
16620.91 288
16622.13 294
16623.34 288
16624.56 280
16625.78 256
16627.00 269
16628.22 244
16629.44 251
16630.66 270
16631.88 261
16633.10 226
16634.31 265
16635.53 253
16636.75 245
16637.97 258
16639.19 234
16640.41 252
16641.63 250
16642.85 247
16644.07 256
16645.29 255
16646.51 268
16647.73 220
16648.95 263
16650.17 233
16651.39 251
16652.61 257
16653.83 267
16655.05 253
16656.27 246
16657.49 228
16658.71 241
16659.93 236
16661.15 246
16662.37 252
16663.59 270
16664.81 246
16666.03 239
16667.25 239
16668.47 262
16669.69 257
16670.91 244
16672.13 224
16673.35 215
16674.57 225
16675.79 229
16677.01 246
16678.23 253
16679.45 237
16680.67 216
16681.89 230
16683.12 225
16684.34 227
16685.56 231
16686.78 227
16688.00 242
16689.22 245
16690.44 220
16691.66 206
16692.88 221
16694.11 217
16695.33 236
16696.55 249
16697.77 231
16698.99 245
16700.21 253
16701.43 242
16702.66 270
16703.88 229
16705.10 226
16706.32 223
16707.54 248
16708.77 249
16709.99 222
16711.21 227
16712.43 245
16713.65 258
16714.87 240
16716.10 237
16717.32 231
16718.54 232
16719.76 263
16720.99 207
16722.21 200
16723.43 205
16724.65 223
16725.88 257
16727.10 238
16728.32 240
16729.54 232
16730.77 229
16731.99 191
16733.21 219
16734.43 247
16735.66 226
16736.88 233
16738.10 222
16739.33 236
16740.55 215
16741.77 239
16742.99 288
16744.22 278
16745.44 251
16746.66 230
16747.89 229
16749.11 232
16750.33 246
16751.56 234
16752.78 250
16754.00 250
16755.23 234
16756.45 243
16757.68 209
16758.90 231
16760.12 235
16761.35 238
16762.57 233
16763.79 225
16765.02 247
16766.24 239
16767.47 238
16768.69 267
16769.91 251
16771.14 263
16772.36 247
16773.59 218
16774.81 189
16776.04 208
16777.26 218
16778.48 210
16779.71 223
16780.93 232
16782.16 215
16783.38 228
16784.61 230
16785.83 223
16787.06 243
16788.28 235
16789.51 225
16790.73 255
16791.96 264
16793.18 245
16794.41 234
16795.63 209
16796.86 221
16798.08 208
16799.31 242
16800.53 265
16801.76 251
16802.98 220
16804.21 235
16805.43 226
16806.66 234
16807.88 248
16809.11 228
16810.33 229
16811.56 230
16812.79 218
16814.01 242
16815.24 220
16816.46 216
16817.69 236
16818.91 244
16820.14 216
16821.37 195
16822.59 232
16823.82 289
16825.04 272
16826.27 222
16827.50 215
16828.72 235
16829.95 249
16831.18 228
16832.40 247
16833.63 244
16834.86 246
16836.08 245
16837.31 203
16838.53 230
16839.76 262
16840.99 266
16842.21 253
16843.44 259
16844.67 243
16845.90 238
16847.12 235
16848.35 268
16849.58 266
16850.80 281
16852.03 256
16853.26 274
16854.48 244
16855.71 237
16856.94 242
16858.17 220
16859.39 246
16860.62 229
16861.85 240
16863.08 250
16864.30 264
16865.53 261
16866.76 282
16867.99 258
16869.21 297
16870.44 245
16871.67 278
16872.90 261
16874.13 202
16875.35 269
16876.58 260
16877.81 266
16879.04 285
16880.27 312
16881.49 266
16882.72 260
16883.95 313
16885.18 313
16886.41 313
16887.64 300
16888.86 348
16890.09 306
16891.32 315
16892.55 309
16893.78 321
16895.01 289
16896.24 308
16897.46 326
16898.69 314
16899.92 350
16901.15 312
16902.38 308
16903.61 289
16904.84 329
16906.07 330
16907.30 304
16908.53 301
16909.75 312
16910.98 289
16912.21 292
16913.44 282
16914.67 273
16915.90 304
16917.13 292
16918.36 282
16919.59 259
16920.82 293
16922.05 258
16923.28 280
16924.51 266
16925.74 273
16926.97 263
16928.20 248
16929.43 247
16930.66 271
16931.89 292
16933.12 264
16934.35 278
16935.58 237
16936.81 251
16938.04 229
16939.27 238
16940.50 239
16941.73 232
16942.96 234
16944.19 283
16945.42 260
16946.65 238
16947.88 243
16949.11 264
16950.34 235
16951.57 226
16952.80 241
16954.04 243
16955.27 214
16956.50 210
16957.73 213
16958.96 252
16960.19 230
16961.42 243
16962.65 269
16963.88 214
16965.11 263
16966.35 238
16967.58 232
16968.81 231
16970.04 200
16971.27 214
16972.50 224
16973.73 178
16974.97 190
16976.20 226
16977.43 247
16978.66 202
16979.89 214
16981.12 244
16982.36 248
16983.59 227
16984.82 252
16986.05 257
16987.28 217
16988.52 217
16989.75 250
16990.98 237
16992.21 231
16993.45 259
16994.68 236
16995.91 251
16997.14 240
16998.37 228
16999.61 247
17000.84 231
17002.07 231
17003.31 222
17004.54 233
17005.77 232
17007.00 269
17008.24 258
17009.47 234
17010.70 224
17011.93 254
17013.17 250
17014.40 247
17015.63 230
17016.87 239
17018.10 202
17019.33 222
17020.57 234
17021.80 239
17023.03 231
17024.27 226
17025.50 218
17026.73 221
17027.97 229
17029.20 235
17030.43 207
17031.67 218
17032.90 232
17034.14 223
17035.37 225
17036.60 239
17037.84 235
17039.07 219
17040.30 226
17041.54 230
17042.77 232
17044.01 243
17045.24 212
17046.47 205
17047.71 255
17048.94 223
17050.18 240
17051.41 199
17052.65 200
17053.88 214
17055.12 236
17056.35 220
17057.58 191
17058.82 216
17060.05 189
17061.29 185
17062.52 208
17063.76 230
17064.99 199
17066.23 184
17067.46 211
17068.70 259
17069.93 241
17071.17 172
17072.40 218
17073.64 209
17074.87 193
17076.11 178
17077.34 175
17078.58 202
17079.81 202
17081.05 215
17082.29 195
17083.52 207
17084.76 208
17085.99 233
17087.23 237
17088.46 174
17089.70 210
17090.94 215
17092.17 205
17093.41 207
17094.64 189
17095.88 193
17097.12 215
17098.35 199
17099.59 207
17100.82 184
17102.06 192
17103.30 193
17104.53 233
17105.77 208
17107.00 220
17108.24 202
17109.48 205
17110.71 223
17111.95 246
17113.19 211
17114.42 192
17115.66 171
17116.90 237
17118.13 251
17119.37 204
17120.61 218
17121.85 205
17123.08 167
17124.32 230
17125.56 223
17126.79 214
17128.03 203
17129.27 181
17130.50 189
17131.74 202
17132.98 262
17134.22 223
17135.45 177
17136.69 218
17137.93 258
17139.17 221
17140.40 227
17141.64 224
17142.88 205
17144.12 202
17145.36 206
17146.59 211
17147.83 237
17149.07 226
17150.31 225
17151.54 209
17152.78 218
17154.02 220
17155.26 203
17156.50 193
17157.74 230
17158.97 218
17160.21 197
17161.45 225
17162.69 184
17163.93 198
17165.17 191
17166.40 183
17167.64 238
17168.88 217
17170.12 202
17171.36 225
17172.60 225
17173.84 212
17175.08 186
17176.31 198
17177.55 190
17178.79 203
17180.03 172
17181.27 182
17182.51 215
17183.75 196
17184.99 196
17186.23 209
17187.47 216
17188.71 224
17189.94 178
17191.18 172
17192.42 168
17193.66 186
17194.90 183
17196.14 218
17197.38 232
17198.62 199
17199.86 194
17201.10 215
17202.34 199
17203.58 193
17204.82 212
17206.06 201
17207.30 203
17208.54 212
17209.78 198
17211.02 206
17212.26 220
17213.50 207
17214.74 202
17215.98 211
17217.22 163
17218.46 199
17219.70 181
17220.94 189
17222.18 179
17223.43 198
17224.67 183
17225.91 198
17227.15 219
17228.39 189
17229.63 209
17230.87 215
17232.11 216
17233.35 211
17234.59 178
17235.83 186
17237.08 214
17238.32 178
17239.56 147
17240.80 161
17242.04 169
17243.28 157
17244.52 190
17245.76 161
17247.01 168
17248.25 196
17249.49 185
17250.73 210
17251.97 182
17253.21 169
17254.46 199
17255.70 164
17256.94 174
17258.18 179
17259.42 181
17260.66 187
17261.91 195
17263.15 169
17264.39 181
17265.63 212
17266.87 200
17268.12 163
17269.36 196
17270.60 190
17271.84 204
17273.09 188
17274.33 177
17275.57 169
17276.81 208
17278.06 236
17279.30 188
17280.54 191
17281.78 179
17283.03 187
17284.27 177
17285.51 174
17286.76 206
17288.00 207
17289.24 164
17290.48 177
17291.73 181
17292.97 202
17294.21 197
17295.46 173
17296.70 192
17297.94 192
17299.19 224
17300.43 164
17301.67 165
17302.92 188
17304.16 193
17305.40 187
17306.65 180
17307.89 203
17309.14 186
17310.38 214
17311.62 186
17312.87 188
17314.11 205
17315.35 193
17316.60 175
17317.84 197
17319.09 175
17320.33 198
17321.58 170
17322.82 180
17324.06 170
17325.31 189
17326.55 174
17327.80 194
17329.04 203
17330.29 229
17331.53 227
17332.77 182
17334.02 161
17335.26 191
17336.51 199
17337.75 197
17339.00 161
17340.24 180
17341.49 172
17342.73 161
17343.98 160
17345.22 162
17346.47 175
17347.71 199
17348.96 184
17350.20 154
17351.45 180
17352.69 178
17353.94 191
17355.18 166
17356.43 193
17357.68 179
17358.92 204
17360.17 188
17361.41 165
17362.66 205
17363.90 195
17365.15 173
17366.39 182
17367.64 162
17368.89 168
17370.13 184
17371.38 214
17372.62 165
17373.87 166
17375.12 180
17376.36 212
17377.61 224
17378.85 193
17380.10 169
17381.35 172
17382.59 196
17383.84 165
17385.09 160
17386.33 157
17387.58 153
17388.83 150
17390.07 168
17391.32 189
17392.57 174
17393.81 171
17395.06 185
17396.31 202
17397.55 185
17398.80 189
17400.05 199
17401.29 184
17402.54 200
17403.79 205
17405.04 229
17406.28 204
17407.53 215
17408.78 211
17410.02 158
17411.27 163
17412.52 152
17413.77 189
17415.01 226
17416.26 167
17417.51 166
17418.76 192
17420.00 172
17421.25 176
17422.50 209
17423.75 205
17425.00 228
17426.24 195
17427.49 175
17428.74 187
17429.99 187
17431.24 142
17432.48 158
17433.73 139
17434.98 167
17436.23 168
17437.48 173
17438.73 184
17439.97 153
17441.22 168
17442.47 194
17443.72 189
17444.97 180
17446.22 169
17447.47 190
17448.71 190
17449.96 172
17451.21 162
17452.46 176
17453.71 209
17454.96 197
17456.21 184
17457.46 190
17458.71 162
17459.95 195
17461.20 219
17462.45 174
17463.70 171
17464.95 191
17466.20 170
17467.45 169
17468.70 174
17469.95 183
17471.20 170
17472.45 197
17473.70 174
17474.95 175
17476.20 176
17477.45 183
17478.70 164
17479.95 148
17481.20 183
17482.45 169
17483.70 150
17484.95 180
17486.20 178
17487.45 188
17488.70 169
17489.95 156
17491.20 158
17492.45 179
17493.70 162
17494.95 156
17496.20 146
17497.45 188
17498.70 181
17499.95 195
17501.20 167
17502.45 172
17503.70 171
17504.95 198
17506.20 187
17507.46 173
17508.71 175
17509.96 200
17511.21 168
17512.46 170
17513.71 160
17514.96 178
17516.21 207
17517.46 178
17518.71 176
17519.97 218
17521.22 189
17522.47 198
17523.72 195
17524.97 167
17526.22 182
17527.47 191
17528.73 221
17529.98 222
17531.23 211
17532.48 188
17533.73 222
17534.99 173
17536.24 185
17537.49 189
17538.74 170
17539.99 197
17541.25 187
17542.50 241
17543.75 188
17545.00 208
17546.25 222
17547.51 200
17548.76 208
17550.01 188
17551.26 208
17552.52 163
17553.77 207
17555.02 194
17556.27 205
17557.53 175
17558.78 198
17560.03 195
17561.28 213
17562.54 226
17563.79 181
17565.04 211
17566.30 236
17567.55 219
17568.80 190
17570.05 187
17571.31 169
17572.56 191
17573.81 214
17575.07 181
17576.32 177
17577.57 205
17578.83 181
17580.08 203
17581.33 186
17582.59 163
17583.84 187
17585.10 202
17586.35 203
17587.60 218
17588.86 217
17590.11 168
17591.36 180
17592.62 195
17593.87 179
17595.13 173
17596.38 191
17597.63 188
17598.89 188
17600.14 183
17601.40 187
17602.65 192
17603.90 185
17605.16 196
17606.41 195
17607.67 192
17608.92 217
17610.18 218
17611.43 195
17612.69 175
17613.94 202
17615.20 194
17616.45 187
17617.71 197
17618.96 181
17620.21 168
17621.47 211
17622.72 198
17623.98 153
17625.23 183
17626.49 199
17627.75 213
17629.00 215
17630.26 197
17631.51 210
17632.77 187
17634.02 202
17635.28 201
17636.53 183
17637.79 192
17639.04 209
17640.30 191
17641.55 208
17642.81 176
17644.07 189
17645.32 163
17646.58 172
17647.83 168
17649.09 186
17650.35 211
17651.60 173
17652.86 174
17654.11 203
17655.37 212
17656.63 176
17657.88 196
17659.14 165
17660.39 205
17661.65 222
17662.91 238
17664.16 209
17665.42 193
17666.68 217
17667.93 230
17669.19 197
17670.45 203
17671.70 195
17672.96 184
17674.22 194
17675.47 179
17676.73 155
17677.99 173
17679.24 183
17680.50 193
17681.76 170
17683.02 145
17684.27 184
17685.53 197
17686.79 187
17688.05 177
17689.30 178
17690.56 214
17691.82 177
17693.07 169
17694.33 187
17695.59 168
17696.85 179
17698.11 178
17699.36 167
17700.62 195
17701.88 184
17703.14 177
17704.39 184
17705.65 162
17706.91 164
17708.17 200
17709.43 175
17710.68 174
17711.94 203
17713.20 161
17714.46 166
17715.72 189
17716.98 165
17718.23 180
17719.49 209
17720.75 182
17722.01 170
17723.27 144
17724.53 175
17725.79 180
17727.04 165
17728.30 196
17729.56 192
17730.82 150
17732.08 143
17733.34 181
17734.60 176
17735.86 167
17737.12 176
17738.37 179
17739.63 175
17740.89 159
17742.15 160
17743.41 143
17744.67 186
17745.93 169
17747.19 218
17748.45 188
17749.71 146
17750.97 191
17752.23 183
17753.49 198
17754.75 195
17756.01 165
17757.27 175
17758.53 170
17759.79 179
17761.05 164
17762.31 170
17763.57 179
17764.83 180
17766.09 172
17767.35 170
17768.61 180
17769.87 182
17771.13 193
17772.39 177
17773.65 157
17774.91 176
17776.17 178
17777.43 166
17778.69 190
17779.95 163
17781.21 181
17782.47 186
17783.73 204
17784.99 199
17786.25 173
17787.51 180
17788.78 177
17790.04 172
17791.30 184
17792.56 178
17793.82 169
17795.08 184
17796.34 211
17797.60 197
17798.86 169
17800.13 206
17801.39 180
17802.65 156
17803.91 183
17805.17 179
17806.43 168
17807.69 172
17808.96 159
17810.22 194
17811.48 175
17812.74 202
17814.00 199
17815.26 191
17816.53 191
17817.79 196
17819.05 170
17820.31 160
17821.57 181
17822.84 192
17824.10 181
17825.36 158
17826.62 202
17827.89 162
17829.15 190
17830.41 166
17831.67 166
17832.93 178
17834.20 178
17835.46 169
17836.72 185
17837.99 181
17839.25 181
17840.51 158
17841.77 159
17843.04 158
17844.30 174
17845.56 160
17846.82 158
17848.09 161
17849.35 178
17850.61 191
17851.88 189
17853.14 160
17854.40 188
17855.67 171
17856.93 156
17858.19 161
17859.46 172
17860.72 167
17861.98 176
17863.25 159
17864.51 156
17865.77 136
17867.04 168
17868.30 158
17869.57 145
17870.83 180
17872.09 143
17873.36 127
17874.62 135
17875.89 131
17877.15 152
17878.41 164
17879.68 143
17880.94 171
17882.21 183
17883.47 192
17884.73 173
17886.00 170
17887.26 149
17888.53 157
17889.79 178
17891.06 219
17892.32 207
17893.59 155
17894.85 142
17896.12 129
17897.38 166
17898.65 156
17899.91 157
17901.17 153
17902.44 172
17903.70 168
17904.97 166
17906.23 134
17907.50 154
17908.77 175
17910.03 162
17911.30 167
17912.56 208
17913.83 151
17915.09 158
17916.36 130
17917.62 152
17918.89 154
17920.15 169
17921.42 205
17922.68 157
17923.95 175
17925.22 165
17926.48 200
17927.75 184
17929.01 156
17930.28 163
17931.55 160
17932.81 156
17934.08 165
17935.34 151
17936.61 167
17937.88 171
17939.14 177
17940.41 164
17941.68 141
17942.94 152
17944.21 174
17945.47 147
17946.74 176
17948.01 201
17949.27 184
17950.54 173
17951.81 167
17953.07 171
17954.34 166
17955.61 145
17956.87 161
17958.14 157
17959.41 172
17960.68 172
17961.94 177
17963.21 141
17964.48 171
17965.74 179
17967.01 155
17968.28 190
17969.55 174
17970.81 136
17972.08 148
17973.35 148
17974.62 148
17975.88 143
17977.15 183
17978.42 164
17979.69 147
17980.95 179
17982.22 158
17983.49 167
17984.76 145
17986.03 155
17987.29 166
17988.56 165
17989.83 185
17991.10 172
17992.37 190
17993.63 179
17994.90 188
17996.17 178
17997.44 195
17998.71 170
17999.98 186
18001.24 186
18002.51 180
18003.78 182
18005.05 168
18006.32 170
18007.59 161
18008.86 166
18010.12 195
18011.39 183
18012.66 165
18013.93 192
18015.20 175
18016.47 170
18017.74 150
18019.01 163
18020.28 160
18021.54 157
18022.81 151
18024.08 163
18025.35 179
18026.62 180
18027.89 188
18029.16 164
18030.43 166
18031.70 155
18032.97 193
18034.24 163
18035.51 163
18036.78 188
18038.05 194
18039.32 187
18040.59 148
18041.86 177
18043.13 164
18044.40 163
18045.67 164
18046.94 146
18048.21 161
18049.48 170
18050.75 154
18052.02 185
18053.29 159
18054.56 183
18055.83 167
18057.10 161
18058.37 144
18059.64 167
18060.91 176
18062.18 156
18063.45 152
18064.72 150
18065.99 150
18067.26 190
18068.54 150
18069.81 187
18071.08 182
18072.35 177
18073.62 168
18074.89 160
18076.16 149
18077.43 119
18078.70 173
18079.97 164
18081.25 179
18082.52 161
18083.79 152
18085.06 132
18086.33 144
18087.60 163
18088.87 149
18090.15 184
18091.42 210
18092.69 207
18093.96 150
18095.23 142
18096.50 144
18097.78 161
18099.05 159
18100.32 176
18101.59 170
18102.86 180
18104.14 182
18105.41 148
18106.68 158
18107.95 147
18109.23 162
18110.50 164
18111.77 187
18113.04 167
18114.31 146
18115.59 161
18116.86 160
18118.13 154
18119.40 175
18120.68 189
18121.95 176
18123.22 158
18124.50 176
18125.77 157
18127.04 150
18128.31 148
18129.59 146
18130.86 150
18132.13 168
18133.41 176
18134.68 171
18135.95 152
18137.23 165
18138.50 155
18139.77 158
18141.05 161
18142.32 172
18143.59 166
18144.87 164
18146.14 173
18147.41 157
18148.69 128
18149.96 178
18151.23 161
18152.51 180
18153.78 155
18155.06 163
18156.33 168
18157.60 168
18158.88 180
18160.15 183
18161.43 191
18162.70 181
18163.97 143
18165.25 150
18166.52 155
18167.80 179
18169.07 182
18170.35 162
18171.62 151
18172.90 152
18174.17 151
18175.44 155
18176.72 142
18177.99 182
18179.27 153
18180.54 130
18181.82 151
18183.09 169
18184.37 179
18185.64 166
18186.92 180
18188.19 171
18189.47 178
18190.74 174
18192.02 165
18193.29 154
18194.57 167
18195.84 177
18197.12 156
18198.39 164
18199.67 162
18200.95 143
18202.22 152
18203.50 167
18204.77 166
18206.05 170
18207.32 183
18208.60 175
18209.88 166
18211.15 178
18212.43 177
18213.70 143
18214.98 150
18216.26 164
18217.53 167
18218.81 156
18220.08 148
18221.36 136
18222.64 153
18223.91 208
18225.19 186
18226.47 147
18227.74 166
18229.02 163
18230.29 150
18231.57 144
18232.85 149
18234.12 168
18235.40 160
18236.68 165
18237.95 176
18239.23 159
18240.51 162
18241.79 166
18243.06 186
18244.34 191
18245.62 143
18246.89 154
18248.17 166
18249.45 141
18250.73 164
18252.00 146
18253.28 170
18254.56 161
18255.83 147
18257.11 157
18258.39 158
18259.67 163
18260.94 182
18262.22 130
18263.50 143
18264.78 177
18266.06 200
18267.33 160
18268.61 147
18269.89 164
18271.17 151
18272.45 153
18273.72 157
18275.00 145
18276.28 157
18277.56 163
18278.84 151
18280.11 138
18281.39 166
18282.67 146
18283.95 164
18285.23 161
18286.51 189
18287.78 185
18289.06 148
18290.34 140
18291.62 142
18292.90 158
18294.18 144
18295.46 161
18296.74 180
18298.01 166
18299.29 182
18300.57 164
18301.85 161
18303.13 142
18304.41 168
18305.69 163
18306.97 152
18308.25 150
18309.53 159
18310.81 159
18312.09 158
18313.37 169
18314.64 140
18315.92 183
18317.20 183
18318.48 151
18319.76 144
18321.04 186
18322.32 151
18323.60 169
18324.88 161
18326.16 167
18327.44 141
18328.72 153
18330.00 122
18331.28 151
18332.56 133
18333.84 155
18335.12 201
18336.40 153
18337.68 158
18338.96 136
18340.24 170
18341.52 173
18342.80 173
18344.09 178
18345.37 163
18346.65 169
18347.93 151
18349.21 164
18350.49 186
18351.77 170
18353.05 143
18354.33 146
18355.61 161
18356.89 145
18358.17 164
18359.46 150
18360.74 152
18362.02 165
18363.30 161
18364.58 151
18365.86 145
18367.14 187
18368.42 179
18369.71 165
18370.99 178
18372.27 155
18373.55 181
18374.83 165
18376.11 148
18377.39 136
18378.68 147
18379.96 124
18381.24 141
18382.52 126
18383.80 140
18385.09 159
18386.37 161
18387.65 147
18388.93 142
18390.21 143
18391.50 177
18392.78 132
18394.06 162
18395.34 145
18396.63 183
18397.91 162
18399.19 158
18400.47 151
18401.76 127
18403.04 159
18404.32 162
18405.60 161
18406.89 191
18408.17 178
18409.45 167
18410.73 163
18412.02 204
18413.30 164
18414.58 148
18415.87 165
18417.15 190
18418.43 163
18419.72 159
18421.00 145
18422.28 170
18423.57 155
18424.85 189
18426.13 137
18427.42 183
18428.70 187
18429.98 168
18431.27 175
18432.55 171
18433.83 141
18435.12 161
18436.40 170
18437.68 155
18438.97 132
18440.25 145
18441.54 163
18442.82 202
18444.10 149
18445.39 154
18446.67 138
18447.96 171
18449.24 131
18450.53 129
18451.81 139
18453.09 173
18454.38 161
18455.66 153
18456.95 142
18458.23 142
18459.52 142
18460.80 149
18462.09 135
18463.37 170
18464.65 147
18465.94 149
18467.22 153
18468.51 146
18469.79 170
18471.08 206
18472.36 174
18473.65 150
18474.93 174
18476.22 185
18477.50 171
18478.79 161
18480.08 149
18481.36 168
18482.65 186
18483.93 174
18485.22 166
18486.50 136
18487.79 173
18489.07 180
18490.36 155
18491.64 161
18492.93 181
18494.22 173
18495.50 168
18496.79 177
18498.07 183
18499.36 158
18500.65 172
18501.93 166
18503.22 141
18504.50 132
18505.79 139
18507.08 134
18508.36 159
18509.65 151
18510.94 153
18512.22 171
18513.51 156
18514.80 163
18516.08 187
18517.37 203
18518.65 189
18519.94 175
18521.23 163
18522.51 141
18523.80 155
18525.09 193
18526.38 159
18527.66 156
18528.95 149
18530.24 165
18531.52 191
18532.81 183
18534.10 150
18535.39 180
18536.67 154
18537.96 153
18539.25 188
18540.53 192
18541.82 164
18543.11 146
18544.40 162
18545.68 175
18546.97 169
18548.26 165
18549.55 179
18550.84 182
18552.12 182
18553.41 190
18554.70 185
18555.99 167
18557.27 133
18558.56 168
18559.85 161
18561.14 162
18562.43 158
18563.72 186
18565.00 172
18566.29 180
18567.58 192
18568.87 168
18570.16 162
18571.45 173
18572.73 162
18574.02 155
18575.31 182
18576.60 183
18577.89 203
18579.18 156
18580.47 138
18581.75 147
18583.04 158
18584.33 161
18585.62 176
18586.91 169
18588.20 172
18589.49 163
18590.78 150
18592.07 160
18593.36 181
18594.65 149
18595.93 159
18597.22 194
18598.51 163
18599.80 173
18601.09 199
18602.38 182
18603.67 182
18604.96 210
18606.25 211
18607.54 199
18608.83 178
18610.12 220
18611.41 207
18612.70 189
18613.99 204
18615.28 223
18616.57 202
18617.86 228
18619.15 180
18620.44 181
18621.73 187
18623.02 149
18624.31 161
18625.60 181
18626.89 171
18628.18 182
18629.47 184
18630.76 194
18632.05 163
18633.34 188
18634.64 185
18635.93 181
18637.22 215
18638.51 186
18639.80 191
18641.09 169
18642.38 155
18643.67 180
18644.96 170
18646.25 198
18647.54 164
18648.84 156
18650.13 184
18651.42 184
18652.71 189
18654.00 150
18655.29 172
18656.58 170
18657.88 148
18659.17 159
18660.46 160
18661.75 146
18663.04 148
18664.33 173
18665.63 142
18666.92 196
18668.21 187
18669.50 171
18670.79 152
18672.08 180
18673.38 147
18674.67 165
18675.96 154
18677.25 166
18678.55 175
18679.84 160
18681.13 149
18682.42 147
18683.71 135
18685.01 139
18686.30 162
18687.59 169
18688.88 148
18690.18 132
18691.47 126
18692.76 174
18694.06 151
18695.35 165
18696.64 157
18697.93 139
18699.23 160
18700.52 181
18701.81 186
18703.11 173
18704.40 155
18705.69 161
18706.99 180
18708.28 181
18709.57 153
18710.86 130
18712.16 153
18713.45 135
18714.75 143
18716.04 153
18717.33 164
18718.63 184
18719.92 188
18721.21 140
18722.51 149
18723.80 157
18725.09 155
18726.39 140
18727.68 143
18728.98 142
18730.27 185
18731.56 186
18732.86 140
18734.15 166
18735.45 169
18736.74 181
18738.04 168
18739.33 143
18740.62 134
18741.92 159
18743.21 164
18744.51 144
18745.80 160
18747.10 145
18748.39 147
18749.69 133
18750.98 133
18752.27 156
18753.57 164
18754.86 173
18756.16 183
18757.45 159
18758.75 191
18760.04 145
18761.34 165
18762.63 139
18763.93 129
18765.23 147
18766.52 164
18767.82 130
18769.11 125
18770.41 138
18771.70 170
18773.00 185
18774.29 137
18775.59 145
18776.88 156
18778.18 159
18779.48 148
18780.77 124
18782.07 157
18783.36 170
18784.66 168
18785.95 170
18787.25 137
18788.55 130
18789.84 167
18791.14 169
18792.43 165
18793.73 153
18795.03 166
18796.32 175
18797.62 156
18798.92 141
18800.21 163
18801.51 167
18802.81 192
18804.10 209
18805.40 132
18806.70 134
18807.99 147
18809.29 161
18810.59 144
18811.88 122
18813.18 143
18814.48 157
18815.77 142
18817.07 125
18818.37 135
18819.66 152
18820.96 190
18822.26 176
18823.56 179
18824.85 179
18826.15 162
18827.45 166
18828.75 136
18830.04 151
18831.34 161
18832.64 191
18833.94 146
18835.23 149
18836.53 137
18837.83 168
18839.13 156
18840.42 157
18841.72 161
18843.02 158
18844.32 161
18845.62 164
18846.91 151
18848.21 139
18849.51 160
18850.81 145
18852.11 138
18853.40 141
18854.70 133
18856.00 146
18857.30 193
18858.60 158
18859.90 154
18861.20 161
18862.49 150
18863.79 150
18865.09 146
18866.39 162
18867.69 165
18868.99 135
18870.29 154
18871.59 159
18872.88 135
18874.18 150
18875.48 156
18876.78 164
18878.08 178
18879.38 146
18880.68 145
18881.98 174
18883.28 148
18884.58 142
18885.88 146
18887.18 145
18888.47 159
18889.77 145
18891.07 163
18892.37 163
18893.67 136
18894.97 143
18896.27 131
18897.57 166
18898.87 126
18900.17 150
18901.47 156
18902.77 156
18904.07 148
18905.37 134
18906.67 144
18907.97 165
18909.27 143
18910.57 129
18911.87 121
18913.17 130
18914.47 170
18915.77 176
18917.07 148
18918.38 159
18919.68 165
18920.98 149
18922.28 137
18923.58 133
18924.88 142
18926.18 207
18927.48 184
18928.78 165
18930.08 162
18931.38 151
18932.68 163
18933.98 150
18935.29 127
18936.59 120
18937.89 146
18939.19 138
18940.49 151
18941.79 148
18943.09 131
18944.39 117
18945.70 149
18947.00 141
18948.30 141
18949.60 136
18950.90 155
18952.20 133
18953.51 146
18954.81 160
18956.11 167
18957.41 141
18958.71 136
18960.02 138
18961.32 154
18962.62 146
18963.92 153
18965.22 121
18966.53 129
18967.83 150
18969.13 146
18970.43 152
18971.73 134
18973.04 132
18974.34 137
18975.64 145
18976.94 129
18978.25 135
18979.55 138
18980.85 165
18982.16 148
18983.46 143
18984.76 142
18986.06 147
18987.37 154
18988.67 138
18989.97 157
18991.28 144
18992.58 156
18993.88 130
18995.18 135
18996.49 142
18997.79 137
18999.09 119
19000.40 146
19001.70 141
19003.00 125
19004.31 149
19005.61 166
19006.92 149
19008.22 140
19009.52 150
19010.83 161
19012.13 135
19013.43 167
19014.74 159
19016.04 164
19017.35 138
19018.65 156
19019.95 134
19021.26 139
19022.56 130
19023.87 122
19025.17 117
19026.47 141
19027.78 138
19029.08 129
19030.39 137
19031.69 148
19033.00 125
19034.30 136
19035.61 138
19036.91 147
19038.21 142
19039.52 120
19040.82 110
19042.13 143
19043.43 133
19044.74 135
19046.04 149
19047.35 150
19048.65 126
19049.96 151
19051.26 123
19052.57 134
19053.87 134
19055.18 149
19056.48 125
19057.79 138
19059.09 135
19060.40 138
19061.71 131
19063.01 114
19064.32 167
19065.62 152
19066.93 149
19068.23 148
19069.54 135
19070.85 137
19072.15 139
19073.46 157
19074.76 134
19076.07 120
19077.37 147
19078.68 179
19079.99 149
19081.29 133
19082.60 109
19083.91 138
19085.21 134
19086.52 150
19087.82 155
19089.13 138
19090.44 133
19091.74 118
19093.05 142
19094.36 117
19095.66 131
19096.97 143
19098.28 168
19099.58 147
19100.89 146
19102.20 160
19103.50 137
19104.81 120
19106.12 113
19107.42 130
19108.73 134
19110.04 139
19111.35 169
19112.65 170
19113.96 145
19115.27 140
19116.58 177
19117.88 174
19119.19 154
19120.50 110
19121.81 107
19123.11 135
19124.42 141
19125.73 188
19127.04 158
19128.34 138
19129.65 153
19130.96 125
19132.27 129
19133.57 123
19134.88 146
19136.19 159
19137.50 184
19138.81 177
19140.12 155
19141.42 134
19142.73 131
19144.04 149
19145.35 113
19146.66 127
19147.97 127
19149.27 130
19150.58 152
19151.89 149
19153.20 125
19154.51 135
19155.82 118
19157.13 137
19158.43 150
19159.74 130
19161.05 121
19162.36 162
19163.67 126
19164.98 111
19166.29 127
19167.60 139
19168.91 137
19170.22 156
19171.52 155
19172.83 121
19174.14 103
19175.45 115
19176.76 150
19178.07 143
19179.38 128
19180.69 125
19182.00 115
19183.31 141
19184.62 122
19185.93 153
19187.24 119
19188.55 119
19189.86 140
19191.17 124
19192.48 142
19193.79 151
19195.10 144
19196.41 122
19197.72 137
19199.03 145
19200.34 135
19201.65 164
19202.96 154
19204.27 146
19205.58 139
19206.89 137
19208.20 134
19209.51 127
19210.82 128
19212.13 137
19213.44 141
19214.75 136
19216.06 143
19217.38 139
19218.69 144
19220.00 133
19221.31 149
19222.62 140
19223.93 136
19225.24 157
19226.55 140
19227.86 134
19229.17 136
19230.49 162
19231.80 145
19233.11 139
19234.42 132
19235.73 141
19237.04 149
19238.35 154
19239.67 105
19240.98 104
19242.29 126
19243.60 136
19244.91 134
19246.22 108
19247.54 140
19248.85 128
19250.16 129
19251.47 123
19252.78 124
19254.10 143
19255.41 166
19256.72 145
19258.03 103
19259.34 120
19260.66 143
19261.97 179
19263.28 161
19264.59 180
19265.91 144
19267.22 144
19268.53 140
19269.84 133
19271.16 127
19272.47 128
19273.78 141
19275.10 154
19276.41 150
19277.72 116
19279.03 142
19280.35 134
19281.66 129
19282.97 114
19284.29 113
19285.60 149
19286.91 165
19288.23 121
19289.54 145
19290.85 135
19292.17 134
19293.48 143
19294.79 138
19296.11 134
19297.42 134
19298.73 124
19300.05 134
19301.36 130
19302.67 141
19303.99 144
19305.30 156
19306.62 149
19307.93 123
19309.24 119
19310.56 112
19311.87 137
19313.19 138
19314.50 140
19315.81 143
19317.13 142
19318.44 174
19319.76 153
19321.07 114
19322.39 133
19323.70 128
19325.01 135
19326.33 124
19327.64 125
19328.96 116
19330.27 120
19331.59 110
19332.90 117
19334.22 182
19335.53 130
19336.85 132
19338.16 124
19339.48 123
19340.79 150
19342.11 141
19343.42 147
19344.74 130
19346.05 124
19347.37 129
19348.68 166
19350.00 150
19351.31 112
19352.63 123
19353.94 122
19355.26 115
19356.58 102
19357.89 154
19359.21 128
19360.52 129
19361.84 134
19363.15 146
19364.47 176
19365.79 181
19367.10 153
19368.42 154
19369.73 131
19371.05 137
19372.37 145
19373.68 149
19375.00 122
19376.31 142
19377.63 125
19378.95 143
19380.26 165
19381.58 116
19382.90 156
19384.21 155
19385.53 168
19386.85 134
19388.16 140
19389.48 149
19390.80 156
19392.11 164
19393.43 137
19394.75 133
19396.06 125
19397.38 137
19398.70 174
19400.01 142
19401.33 132
19402.65 118
19403.97 129
19405.28 146
19406.60 131
19407.92 137
19409.23 153
19410.55 141
19411.87 132
19413.19 137
19414.50 115
19415.82 133
19417.14 148
19418.46 129
19419.77 125
19421.09 141
19422.41 148
19423.73 138
19425.05 130
19426.36 146
19427.68 136
19429.00 123
19430.32 124
19431.64 150
19432.95 167
19434.27 122
19435.59 118
19436.91 110
19438.23 142
19439.55 151
19440.86 141
19442.18 139
19443.50 138
19444.82 116
19446.14 134
19447.46 140
19448.78 154
19450.09 145
19451.41 135
19452.73 151
19454.05 136
19455.37 117
19456.69 115
19458.01 151
19459.33 138
19460.65 162
19461.97 151
19463.28 159
19464.60 145
19465.92 139
19467.24 129
19468.56 108
19469.88 162
19471.20 133
19472.52 155
19473.84 143
19475.16 171
19476.48 139
19477.80 133
19479.12 136
19480.44 131
19481.76 144
19483.08 158
19484.40 107
19485.72 138
19487.04 127
19488.36 157
19489.68 150
19491.00 127
19492.32 164
19493.64 142
19494.96 149
19496.28 140
19497.60 102
19498.92 121
19500.24 152
19501.56 146
19502.88 155
19504.20 128
19505.52 138
19506.84 136
19508.16 139
19509.49 127
19510.81 138
19512.13 130
19513.45 142
19514.77 138
19516.09 133
19517.41 142
19518.73 152
19520.05 155
19521.37 137
19522.70 125
19524.02 144
19525.34 126
19526.66 154
19527.98 156
19529.30 120
19530.62 145
19531.95 133
19533.27 128
19534.59 128
19535.91 157
19537.23 140
19538.55 122
19539.88 142
19541.20 137
19542.52 154
19543.84 169
19545.16 146
19546.49 127
19547.81 119
19549.13 106
19550.45 151
19551.77 156
19553.10 151
19554.42 150
19555.74 112
19557.06 111
19558.39 131
19559.71 151
19561.03 130
19562.35 133
19563.68 148
19565.00 99
19566.32 145
19567.64 130
19568.97 133
19570.29 117
19571.61 140
19572.94 143
19574.26 137
19575.58 157
19576.90 133
19578.23 133
19579.55 153
19580.87 107
19582.20 129
19583.52 131
19584.84 142
19586.17 133
19587.49 129
19588.81 129
19590.14 148
19591.46 149
19592.78 159
19594.11 141
19595.43 120
19596.76 169
19598.08 140
19599.40 157
19600.73 137
19602.05 134
19603.37 114
19604.70 116
19606.02 127
19607.35 134
19608.67 120
19610.00 139
19611.32 141
19612.64 137
19613.97 155
19615.29 132
19616.62 126
19617.94 121
19619.27 128
19620.59 149
19621.92 127
19623.24 113
19624.56 150
19625.89 149
19627.21 118
19628.54 115
19629.86 94
19631.19 94
19632.51 146
19633.84 152
19635.16 149
19636.49 144
19637.81 126
19639.14 174
19640.46 119
19641.79 138
19643.11 153
19644.44 126
19645.77 127
19647.09 128
19648.42 123
19649.74 123
19651.07 130
19652.39 140
19653.72 136
19655.04 127
19656.37 134
19657.70 159
19659.02 155
19660.35 148
19661.67 148
19663.00 132
19664.33 124
19665.65 123
19666.98 141
19668.30 181
19669.63 134
19670.96 146
19672.28 139
19673.61 127
19674.94 132
19676.26 115
19677.59 116
19678.92 129
19680.24 120
19681.57 126
19682.90 138
19684.22 135
19685.55 127
19686.88 127
19688.20 112
19689.53 137
19690.86 142
19692.18 123
19693.51 143
19694.84 115
19696.16 141
19697.49 135
19698.82 135
19700.15 151
19701.47 163
19702.80 138
19704.13 140
19705.46 154
19706.78 109
19708.11 133
19709.44 155
19710.77 144
19712.09 119
19713.42 135
19714.75 112
19716.08 95
19717.40 126
19718.73 127
19720.06 136
19721.39 125
19722.72 126
19724.04 135
19725.37 127
19726.70 128
19728.03 158
19729.36 150
19730.68 142
19732.01 132
19733.34 138
19734.67 112
19736.00 98
19737.33 120
19738.66 107
19739.98 128
19741.31 118
19742.64 154
19743.97 115
19745.30 106
19746.63 109
19747.96 105
19749.29 147
19750.61 134
19751.94 121
19753.27 133
19754.60 124
19755.93 128
19757.26 147
19758.59 138
19759.92 128
19761.25 154
19762.58 147
19763.91 153
19765.24 151
19766.57 133
19767.89 153
19769.22 139
19770.55 132
19771.88 151
19773.21 123
19774.54 115
19775.87 153
19777.20 141
19778.53 128
19779.86 148
19781.19 148
19782.52 143
19783.85 139
19785.18 115
19786.51 113
19787.84 122
19789.17 131
19790.50 150
19791.83 148
19793.16 154
19794.49 130
19795.83 124
19797.16 124
19798.49 126
19799.82 138
19801.15 142
19802.48 114
19803.81 126
19805.14 138
19806.47 122
19807.80 131
19809.13 95
19810.46 129
19811.79 158
19813.13 142
19814.46 130
19815.79 127
19817.12 110
19818.45 150
19819.78 143
19821.11 118
19822.44 136
19823.78 168
19825.11 147
19826.44 115
19827.77 131
19829.10 154
19830.43 134
19831.77 132
19833.10 130
19834.43 136
19835.76 106
19837.09 140
19838.42 143
19839.76 132
19841.09 133
19842.42 129
19843.75 128
19845.08 141
19846.42 98
19847.75 106
19849.08 130
19850.41 115
19851.75 105
19853.08 113
19854.41 113
19855.74 141
19857.08 130
19858.41 140
19859.74 103
19861.07 138
19862.41 143
19863.74 135
19865.07 135
19866.41 136
19867.74 117
19869.07 129
19870.40 109
19871.74 118
19873.07 126
19874.40 140
19875.74 168
19877.07 147
19878.40 121
19879.74 125
19881.07 146
19882.40 170
19883.74 146
19885.07 136
19886.40 104
19887.74 114
19889.07 128
19890.40 129
19891.74 124
19893.07 111
19894.41 119
19895.74 133
19897.07 114
19898.41 129
19899.74 144
19901.08 130
19902.41 118
19903.74 121
19905.08 124
19906.41 119
19907.75 127
19909.08 121
19910.41 121
19911.75 113
19913.08 133
19914.42 106
19915.75 149
19917.09 142
19918.42 129
19919.76 134
19921.09 120
19922.43 108
19923.76 111
19925.10 137
19926.43 139
19927.77 116
19929.10 171
19930.44 140
19931.77 146
19933.11 133
19934.44 104
19935.78 109
19937.11 121
19938.45 114
19939.78 145
19941.12 137
19942.45 139
19943.79 116
19945.12 107
19946.46 124
19947.79 131
19949.13 113
19950.47 119
19951.80 149
19953.14 103
19954.47 109
19955.81 136
19957.15 120
19958.48 130
19959.82 142
19961.15 145
19962.49 130
19963.83 109
19965.16 129
19966.50 131
19967.83 108
19969.17 111
19970.51 146
19971.84 111
19973.18 109
19974.52 132
19975.85 113
19977.19 120
19978.53 126
19979.86 146
19981.20 137
19982.54 121
19983.87 135
19985.21 110
19986.55 135
19987.88 117
19989.22 119
19990.56 133
19991.89 135
19993.23 149
19994.57 129
19995.91 128
19997.24 122
19998.58 113
19999.92 140
20001.26 118
20002.59 121
20003.93 119
20005.27 134
20006.61 118
20007.94 127
20009.28 137
20010.62 147
20011.96 141
20013.29 142
20014.63 117
20015.97 116
20017.31 116
20018.65 120
20019.98 117
20021.32 123
20022.66 114
20024.00 136
20025.34 141
20026.67 119
20028.01 127
20029.35 101
20030.69 128
20032.03 135
20033.37 144
20034.71 131
20036.04 104
20037.38 140
20038.72 112
20040.06 132
20041.40 108
20042.74 121
20044.08 114
20045.42 147
20046.75 140
20048.09 120
20049.43 129
20050.77 135
20052.11 159
20053.45 113
20054.79 110
20056.13 125
20057.47 149
20058.81 119
20060.15 129
20061.49 130
20062.82 134
20064.16 129
20065.50 130
20066.84 123
20068.18 121
20069.52 137
20070.86 118
20072.20 130
20073.54 116
20074.88 144
20076.22 164
20077.56 129
20078.90 127
20080.24 135
20081.58 137
20082.92 133
20084.26 132
20085.60 134
20086.94 134
20088.28 139
20089.62 146
20090.96 97
20092.30 134
20093.64 135
20094.99 126
20096.33 129
20097.67 143
20099.01 146
20100.35 145
20101.69 130
20103.03 128
20104.37 137
20105.71 145
20107.05 143
20108.39 151
20109.73 118
20111.08 151
20112.42 142
20113.76 121
20115.10 119
20116.44 143
20117.78 134
20119.12 135
20120.46 121
20121.81 118
20123.15 136
20124.49 138
20125.83 150
20127.17 138
20128.51 125
20129.86 144
20131.20 119
20132.54 142
20133.88 147
20135.22 143
20136.56 122
20137.91 174
20139.25 151
