# Supplementary material for: MALDI-TOF MS typing enables the classification of brewing yeasts of the genus Saccharomyces to major beer styles
Source: PLoS One. 2017 Aug 9;12(8):e0181694. doi: 10.1371/journal.pone.0181694 (PMC5549903; doi:10.1371/journal.pone.0181694)
Supplement: S1 File — The directory includes 90 raw files and was zipped to “.zip”; the folder has three strains with 30 spectra per strain; S1 Text explains the raw files with an example and Table 1 represents the yeast strains used within the experiment. (ZIP) [file pone.0181694.s004.zip › 1-3/30252-148-OG-Alt-Alt-YPG-18h-E-E_2015-08-12__0_H6_1.dat]

1999.93 2905
2000.35 2785
2000.77 2986
2001.19 2683
2001.61 2395
2002.03 2650
2002.46 2708
2002.88 2797
2003.30 2775
2003.72 2587
2004.14 2622
2004.57 2728
2004.99 2474
2005.41 2481
2005.83 2533
2006.25 2410
2006.68 2477
2007.10 2631
2007.52 2392
2007.94 2660
2008.37 2758
2008.79 2759
2009.21 2566
2009.63 2637
2010.06 2683
2010.48 2745
2010.90 2609
2011.32 2547
2011.75 2624
2012.17 2498
2012.59 2414
2013.02 2383
2013.44 2497
2013.86 2575
2014.29 2572
2014.71 2350
2015.13 2014
2015.55 2367
2015.98 2311
2016.40 2266
2016.82 2172
2017.25 2451
2017.67 2330
2018.10 2351
2018.52 2345
2018.94 2183
2019.37 2170
2019.79 2347
2020.21 2407
2020.64 2730
2021.06 2635
2021.48 2460
2021.91 2508
2022.33 2510
2022.76 2564
2023.18 2450
2023.60 2425
2024.03 2423
2024.45 2249
2024.88 2428
2025.30 2367
2025.73 2443
2026.15 2186
2026.57 2294
2027.00 2520
2027.42 2392
2027.85 2262
2028.27 2312
2028.70 2361
2029.12 2207
2029.55 2180
2029.97 2311
2030.40 2301
2030.82 2281
2031.24 2216
2031.67 2409
2032.09 2112
2032.52 2306
2032.94 2301
2033.37 2190
2033.79 2257
2034.22 2327
2034.65 2369
2035.07 2353
2035.50 2338
2035.92 2478
2036.35 2421
2036.77 2347
2037.20 2326
2037.62 2401
2038.05 2347
2038.47 2234
2038.90 2397
2039.33 2405
2039.75 2350
2040.18 2354
2040.60 2476
2041.03 2582
2041.45 2493
2041.88 2659
2042.31 2762
2042.73 2689
2043.16 2420
2043.58 2473
2044.01 2518
2044.44 2547
2044.86 2403
2045.29 2334
2045.72 2288
2046.14 2226
2046.57 2420
2047.00 2302
2047.42 2396
2047.85 2456
2048.28 2482
2048.70 2309
2049.13 2371
2049.56 2577
2049.98 2539
2050.41 2413
2050.84 2330
2051.26 2382
2051.69 2270
2052.12 2379
2052.54 2324
2052.97 2297
2053.40 2226
2053.83 2287
2054.25 2345
2054.68 2445
2055.11 2399
2055.53 2557
2055.96 2523
2056.39 2562
2056.82 2303
2057.24 2337
2057.67 2428
2058.10 2345
2058.53 2376
2058.96 2208
2059.38 2279
2059.81 2504
2060.24 2515
2060.67 2490
2061.10 2451
2061.52 2499
2061.95 2396
2062.38 2410
2062.81 2289
2063.24 2240
2063.66 2539
2064.09 2466
2064.52 2290
2064.95 2551
2065.38 2669
2065.81 2569
2066.23 2353
2066.66 2596
2067.09 2933
2067.52 2900
2067.95 2708
2068.38 2716
2068.81 2746
2069.23 2549
2069.66 2670
2070.09 2490
2070.52 2640
2070.95 2422
2071.38 2561
2071.81 2691
2072.24 2585
2072.67 2538
2073.10 2408
2073.53 2513
2073.95 2437
2074.38 2568
2074.81 2518
2075.24 2417
2075.67 2527
2076.10 2685
2076.53 2465
2076.96 2501
2077.39 2665
2077.82 2509
2078.25 2453
2078.68 2641
2079.11 2681
2079.54 2742
2079.97 2740
2080.40 2730
2080.83 3177
2081.26 3252
2081.69 3271
2082.12 3567
2082.55 3521
2082.98 3295
2083.41 3194
2083.84 3380
2084.27 3160
2084.70 3243
2085.13 2977
2085.56 2623
2085.99 2635
2086.42 2744
2086.85 2566
2087.29 2430
2087.72 2439
2088.15 2413
2088.58 2272
2089.01 2412
2089.44 2547
2089.87 2303
2090.30 2430
2090.73 2471
2091.16 2427
2091.59 2492
2092.03 2412
2092.46 2494
2092.89 2390
2093.32 2349
2093.75 2347
2094.18 2491
2094.61 2292
2095.05 2454
2095.48 2595
2095.91 2484
2096.34 2517
2096.77 2437
2097.20 2473
2097.63 2443
2098.07 2392
2098.50 2540
2098.93 2318
2099.36 2434
2099.79 2502
2100.23 2265
2100.66 2540
2101.09 2581
2101.52 2508
2101.95 2351
2102.39 2275
2102.82 2311
2103.25 2247
2103.68 2229
2104.12 2379
2104.55 2411
2104.98 2313
2105.41 2270
2105.85 2302
2106.28 2246
2106.71 2319
2107.14 2402
2107.58 2582
2108.01 2479
2108.44 2440
2108.88 2681
2109.31 2750
2109.74 2597
2110.18 2680
2110.61 2715
2111.04 2612
2111.47 2626
2111.91 2538
2112.34 2510
2112.77 2494
2113.21 2372
2113.64 2624
2114.07 2664
2114.51 2601
2114.94 2419
2115.37 2371
2115.81 2479
2116.24 2473
2116.68 2517
2117.11 2485
2117.54 2425
2117.98 2233
2118.41 2318
2118.85 2309
2119.28 2511
2119.71 2302
2120.15 2485
2120.58 2485
2121.02 2496
2121.45 2618
2121.88 2596
2122.32 2539
2122.75 2447
2123.19 2466
2123.62 2448
2124.06 2490
2124.49 2427
2124.92 2515
2125.36 2393
2125.79 2229
2126.23 2313
2126.66 2290
2127.10 2364
2127.53 2352
2127.97 2176
2128.40 2310
2128.84 2308
2129.27 2501
2129.71 2273
2130.14 2257
2130.58 2269
2131.01 2203
2131.45 2444
2131.88 2299
2132.32 2521
2132.75 2506
2133.19 2348
2133.63 2295
2134.06 2247
2134.50 2473
2134.93 2477
2135.37 2663
2135.80 2627
2136.24 2382
2136.67 2518
2137.11 2438
2137.55 2729
2137.98 2748
2138.42 2535
2138.85 2543
2139.29 2757
2139.73 2572
2140.16 2487
2140.60 2636
2141.03 2732
2141.47 2696
2141.91 2483
2142.34 2401
2142.78 2518
2143.22 2219
2143.65 2381
2144.09 2425
2144.53 2434
2144.96 2259
2145.40 2221
2145.84 2286
2146.27 2232
2146.71 2222
2147.15 2382
2147.58 2537
2148.02 2353
2148.46 2313
2148.89 2292
2149.33 2375
2149.77 2426
2150.21 2366
2150.64 2418
2151.08 2407
2151.52 2476
2151.95 2690
2152.39 2593
2152.83 2586
2153.27 2796
2153.70 2885
2154.14 2790
2154.58 2713
2155.02 2679
2155.45 2690
2155.89 2522
2156.33 2513
2156.77 2387
2157.21 2578
2157.64 2586
2158.08 2789
2158.52 2718
2158.96 2574
2159.40 2592
2159.83 2633
2160.27 2487
2160.71 2485
2161.15 2333
2161.59 2495
2162.02 2344
2162.46 2482
2162.90 2691
2163.34 2743
2163.78 2810
2164.22 2604
2164.66 2491
2165.09 2419
2165.53 2516
2165.97 2507
2166.41 2294
2166.85 2447
2167.29 2722
2167.73 2441
2168.17 2363
2168.60 2494
2169.04 2409
2169.48 2435
2169.92 2614
2170.36 2643
2170.80 2520
2171.24 2491
2171.68 2373
2172.12 2641
2172.56 2583
2173.00 2653
2173.44 2747
2173.88 2837
2174.32 2896
2174.76 2661
2175.20 2808
2175.64 2790
2176.07 2839
2176.51 2695
2176.95 2635
2177.39 2860
2177.83 2909
2178.27 2813
2178.71 2811
2179.15 2787
2179.59 2703
2180.03 2646
2180.47 2823
2180.92 2883
2181.36 2752
2181.80 2729
2182.24 2764
2182.68 2618
2183.12 2769
2183.56 2792
2184.00 2660
2184.44 2568
2184.88 2667
2185.32 2762
2185.76 2488
2186.20 2489
2186.64 2386
2187.08 2471
2187.52 2414
2187.97 2280
2188.41 2510
2188.85 2282
2189.29 2269
2189.73 2597
2190.17 2544
2190.61 2382
2191.05 2561
2191.49 2493
2191.94 2604
2192.38 2566
2192.82 2428
2193.26 2432
2193.70 2501
2194.14 2361
2194.58 2587
2195.03 2599
2195.47 2437
2195.91 2657
2196.35 2694
2196.79 2487
2197.24 2748
2197.68 2732
2198.12 2432
2198.56 2525
2199.00 2580
2199.45 2667
2199.89 2681
2200.33 2549
2200.77 2534
2201.21 2636
2201.66 2471
2202.10 2410
2202.54 2399
2202.98 2463
2203.43 2368
2203.87 2391
2204.31 2568
2204.75 2543
2205.20 2540
2205.64 2357
2206.08 2418
2206.53 2431
2206.97 2415
2207.41 2455
2207.85 2380
2208.30 2380
2208.74 2433
2209.18 2513
2209.63 2503
2210.07 2720
2210.51 2523
2210.96 2744
2211.40 2661
2211.84 2859
2212.29 2920
2212.73 2887
2213.17 2834
2213.62 2491
2214.06 2405
2214.50 2684
2214.95 2619
2215.39 2604
2215.84 2653
2216.28 2673
2216.72 2530
2217.17 2570
2217.61 2355
2218.05 2488
2218.50 2407
2218.94 2438
2219.39 2550
2219.83 2481
2220.28 2577
2220.72 2544
2221.16 2272
2221.61 2442
2222.05 2770
2222.50 2706
2222.94 2702
2223.39 2631
2223.83 2666
2224.28 2586
2224.72 2613
2225.16 2452
2225.61 2552
2226.05 2609
2226.50 2457
2226.94 2654
2227.39 2551
2227.83 2579
2228.28 2565
2228.72 2508
2229.17 2531
2229.61 2731
2230.06 2731
2230.50 2671
2230.95 2657
2231.40 2421
2231.84 2696
2232.29 2606
2232.73 2582
2233.18 2586
2233.62 2601
2234.07 2610
2234.51 2714
2234.96 2961
2235.41 2640
2235.85 2804
2236.30 2600
2236.74 2756
2237.19 2601
2237.63 2458
2238.08 2555
2238.53 2452
2238.97 2653
2239.42 2635
2239.86 2676
2240.31 2366
2240.76 2414
2241.20 2606
2241.65 2633
2242.10 2632
2242.54 2641
2242.99 2446
2243.44 2410
2243.88 2391
2244.33 2460
2244.78 2450
2245.22 2455
2245.67 2600
2246.12 2518
2246.56 2306
2247.01 2349
2247.46 2300
2247.90 2393
2248.35 2540
2248.80 2390
2249.24 2452
2249.69 2641
2250.14 2573
2250.59 2467
2251.03 2539
2251.48 2713
2251.93 2448
2252.38 2453
2252.82 2524
2253.27 2363
2253.72 2416
2254.17 2426
2254.61 2437
2255.06 2493
2255.51 2410
2255.96 2446
2256.40 2604
2256.85 2448
2257.30 2240
2257.75 2403
2258.20 2448
2258.64 2473
2259.09 2581
2259.54 2282
2259.99 2271
2260.44 2405
2260.88 2589
2261.33 2375
2261.78 2420
2262.23 2522
2262.68 2696
2263.13 2734
2263.58 2532
2264.02 2489
2264.47 2653
2264.92 2925
2265.37 2835
2265.82 3019
2266.27 3044
2266.72 3021
2267.17 3050
2267.61 3163
2268.06 3088
2268.51 3023
2268.96 3201
2269.41 3108
2269.86 3088
2270.31 3126
2270.76 3120
2271.21 2964
2271.66 2903
2272.11 2920
2272.56 2709
2273.00 2813
2273.45 2651
2273.90 2773
2274.35 2716
2274.80 2525
2275.25 2862
2275.70 2649
2276.15 2499
2276.60 2577
2277.05 2627
2277.50 2513
2277.95 2549
2278.40 2436
2278.85 2502
2279.30 2542
2279.75 2634
2280.20 2723
2280.65 2772
2281.10 2819
2281.55 2971
2282.00 2916
2282.45 2961
2282.90 3108
2283.35 3097
2283.81 2991
2284.26 2868
2284.71 3034
2285.16 2989
2285.61 3003
2286.06 2884
2286.51 2710
2286.96 2710
2287.41 2658
2287.86 2705
2288.31 2657
2288.76 2635
2289.22 2827
2289.67 2988
2290.12 2813
2290.57 2807
2291.02 2854
2291.47 3230
2291.92 3403
2292.37 3349
2292.83 3557
2293.28 3672
2293.73 3793
2294.18 4018
2294.63 3817
2295.08 3846
2295.53 3980
2295.99 3808
2296.44 3652
2296.89 3650
2297.34 3568
2297.79 3893
2298.25 3378
2298.70 3076
2299.15 3147
2299.60 2970
2300.05 3066
2300.51 2988
2300.96 2888
2301.41 2986
2301.86 2796
2302.32 2801
2302.77 2811
2303.22 2620
2303.67 2782
2304.13 2707
2304.58 2572
2305.03 2638
2305.48 2648
2305.94 2769
2306.39 2583
2306.84 2619
2307.29 2761
2307.75 2504
2308.20 2589
2308.65 2488
2309.11 2848
2309.56 2804
2310.01 2754
2310.47 2743
2310.92 2903
2311.37 3020
2311.83 2884
2312.28 2898
2312.73 2955
2313.19 2859
2313.64 2872
2314.09 3019
2314.55 2859
2315.00 2811
2315.45 2813
2315.91 2757
2316.36 2725
2316.81 2610
2317.27 2632
2317.72 2787
2318.18 2723
2318.63 2871
2319.08 2875
2319.54 2829
2319.99 2873
2320.45 2806
2320.90 2777
2321.35 2475
2321.81 2779
2322.26 2760
2322.72 2665
2323.17 2785
2323.63 2540
2324.08 2726
2324.54 2713
2324.99 2628
2325.44 2809
2325.90 2944
2326.35 2874
2326.81 2949
2327.26 2856
2327.72 3078
2328.17 2757
2328.63 2760
2329.08 3133
2329.54 3014
2329.99 2785
2330.45 2735
2330.90 2815
2331.36 2836
2331.81 2868
2332.27 2932
2332.72 2849
2333.18 2967
2333.64 3216
2334.09 3149
2334.55 3017
2335.00 2907
2335.46 2933
2335.91 2799
2336.37 2727
2336.82 2723
2337.28 2897
2337.74 2804
2338.19 2634
2338.65 2689
2339.10 2799
2339.56 2886
2340.02 3024
2340.47 3012
2340.93 3172
2341.38 3380
2341.84 3344
2342.30 3488
2342.75 3555
2343.21 3433
2343.67 3477
2344.12 3675
2344.58 3329
2345.04 3413
2345.49 3466
2345.95 3265
2346.41 3089
2346.86 3283
2347.32 3395
2347.78 3294
2348.23 3236
2348.69 3178
2349.15 3054
2349.60 3234
2350.06 3023
2350.52 2925
2350.97 3043
2351.43 3094
2351.89 3241
2352.35 3129
2352.80 3259
2353.26 3022
2353.72 3080
2354.18 2957
2354.63 2960
2355.09 2988
2355.55 2763
2356.01 2763
2356.46 2622
2356.92 2704
2357.38 2870
2357.84 2640
2358.29 2661
2358.75 2768
2359.21 2710
2359.67 2752
2360.13 2761
2360.58 2839
2361.04 2866
2361.50 2867
2361.96 2893
2362.42 2763
2362.88 2707
2363.33 2739
2363.79 2841
2364.25 2823
2364.71 2763
2365.17 2901
2365.63 2833
2366.08 2848
2366.54 2646
2367.00 2733
2367.46 2920
2367.92 2783
2368.38 2941
2368.84 3012
2369.30 3153
2369.75 3112
2370.21 2964
2370.67 3128
2371.13 3181
2371.59 3251
2372.05 3214
2372.51 3196
2372.97 3149
2373.43 2998
2373.89 3017
2374.35 3032
2374.81 2844
2375.27 2750
2375.72 2827
2376.18 2966
2376.64 2865
2377.10 2765
2377.56 2790
2378.02 2873
2378.48 2864
2378.94 2805
2379.40 2908
2379.86 2852
2380.32 2816
2380.78 2777
2381.24 2636
2381.70 2827
2382.16 2918
2382.62 2803
2383.08 2920
2383.54 3025
2384.00 2862
2384.46 2822
2384.92 2779
2385.39 2723
2385.85 2801
2386.31 2880
2386.77 2747
2387.23 2750
2387.69 2916
2388.15 2517
2388.61 2540
2389.07 2594
2389.53 2601
2389.99 2634
2390.45 2583
2390.91 2768
2391.38 2698
2391.84 2643
2392.30 2679
2392.76 2631
2393.22 2777
2393.68 2687
2394.14 2775
2394.60 2579
2395.06 2517
2395.53 2594
2395.99 2444
2396.45 2405
2396.91 2525
2397.37 2601
2397.83 2631
2398.30 2589
2398.76 2621
2399.22 2749
2399.68 2567
2400.14 2549
2400.61 2624
2401.07 2653
2401.53 2716
2401.99 2568
2402.45 2371
2402.92 2465
2403.38 2404
2403.84 2652
2404.30 2862
2404.76 2584
2405.23 2495
2405.69 2650
2406.15 2586
2406.61 2635
2407.08 2678
2407.54 2613
2408.00 2707
2408.46 2632
2408.93 2547
2409.39 2827
2409.85 2835
2410.32 2680
2410.78 2567
2411.24 2479
2411.70 2533
2412.17 2626
2412.63 2554
2413.09 2610
2413.56 2563
2414.02 2507
2414.48 2556
2414.95 2439
2415.41 2516
2415.87 2806
2416.34 2600
2416.80 2797
2417.26 3038
2417.73 2826
2418.19 2973
2418.65 3227
2419.12 3454
2419.58 3353
2420.05 3369
2420.51 3818
2420.97 3962
2421.44 3584
2421.90 3615
2422.37 3798
2422.83 4080
2423.29 3914
2423.76 3528
2424.22 3229
2424.69 3226
2425.15 3310
2425.62 3232
2426.08 3156
2426.54 2928
2427.01 3097
2427.47 3082
2427.94 3146
2428.40 3027
2428.87 2850
2429.33 2886
2429.80 2804
2430.26 2773
2430.73 2788
2431.19 2763
2431.66 2743
2432.12 2798
2432.59 2715
2433.05 2707
2433.52 2764
2433.98 2732
2434.45 2644
2434.91 2697
2435.38 2892
2435.84 2886
2436.31 3005
2436.77 2841
2437.24 2766
2437.70 2732
2438.17 2923
2438.63 2995
2439.10 2945
2439.57 3007
2440.03 3017
2440.50 2856
2440.96 3129
2441.43 3355
2441.89 3523
2442.36 3661
2442.83 3688
2443.29 3872
2443.76 3614
2444.22 3646
2444.69 3408
2445.16 3335
2445.62 3197
2446.09 3147
2446.56 3178
2447.02 2826
2447.49 2774
2447.96 2843
2448.42 2825
2448.89 2579
2449.35 2612
2449.82 2673
2450.29 2649
2450.75 2605
2451.22 2461
2451.69 2505
2452.16 2466
2452.62 2397
2453.09 2513
2453.56 2583
2454.02 2531
2454.49 2503
2454.96 2673
2455.42 2546
2455.89 2584
2456.36 2660
2456.83 2636
2457.29 2767
2457.76 2802
2458.23 2872
2458.70 2681
2459.16 2787
2459.63 2835
2460.10 2662
2460.57 2790
2461.03 2711
2461.50 2782
2461.97 2788
2462.44 2506
2462.91 2530
2463.37 2442
2463.84 2649
2464.31 2759
2464.78 2604
2465.25 2447
2465.71 2511
2466.18 2655
2466.65 2551
2467.12 2467
2467.59 2665
2468.06 2739
2468.52 2616
2468.99 2710
2469.46 2808
2469.93 2717
2470.40 2872
2470.87 2825
2471.34 2675
2471.80 2621
2472.27 2763
2472.74 2670
2473.21 2800
2473.68 2732
2474.15 2580
2474.62 2519
2475.09 2636
2475.56 2600
2476.02 2416
2476.49 2468
2476.96 2412
2477.43 2422
2477.90 2443
2478.37 2486
2478.84 2520
2479.31 2549
2479.78 2793
2480.25 3070
2480.72 3124
2481.19 3289
2481.66 3412
2482.13 3608
2482.60 3507
2483.07 3301
2483.54 3488
2484.01 3375
2484.48 3309
2484.95 3160
2485.42 2837
2485.89 2719
2486.36 2572
2486.83 2835
2487.30 2891
2487.77 2551
2488.24 2689
2488.71 2639
2489.18 2727
2489.65 2672
2490.12 2720
2490.59 2631
2491.06 2647
2491.53 2572
2492.00 2564
2492.47 2664
2492.94 2681
2493.41 2581
2493.88 2566
2494.36 2759
2494.83 2707
2495.30 2494
2495.77 2448
2496.24 2533
2496.71 2679
2497.18 2628
2497.65 2673
2498.12 2823
2498.60 2971
2499.07 2879
2499.54 2657
2500.01 2678
2500.48 2840
2500.95 2529
2501.42 2573
2501.90 2673
2502.37 2652
2502.84 2604
2503.31 2501
2503.78 2368
2504.25 2483
2504.73 2402
2505.20 2402
2505.67 2540
2506.14 2648
2506.61 2651
2507.09 2468
2507.56 2527
2508.03 2695
2508.50 3053
2508.97 2815
2509.45 3014
2509.92 2968
2510.39 3196
2510.86 3072
2511.34 3129
2511.81 3187
2512.28 3334
2512.75 3080
2513.23 3089
2513.70 3175
2514.17 3219
2514.65 3095
2515.12 2981
2515.59 3038
2516.06 2972
2516.54 2866
2517.01 2666
2517.48 2764
2517.96 2803
2518.43 2691
2518.90 2843
2519.38 2916
2519.85 2683
2520.32 2795
2520.80 2819
2521.27 2814
2521.74 2739
2522.22 2675
2522.69 2622
2523.16 2611
2523.64 2637
2524.11 2888
2524.58 2556
2525.06 2417
2525.53 2502
2526.01 2557
2526.48 2623
2526.95 2670
2527.43 2553
2527.90 2221
2528.38 2507
2528.85 2507
2529.32 2509
2529.80 2557
2530.27 2832
2530.75 2700
2531.22 2445
2531.70 2505
2532.17 2577
2532.64 2733
2533.12 2706
2533.59 2733
2534.07 2707
2534.54 2451
2535.02 2513
2535.49 2657
2535.97 2711
2536.44 2654
2536.92 2765
2537.39 2641
2537.87 2655
2538.34 2690
2538.82 2795
2539.29 2828
2539.77 2750
2540.24 2709
2540.72 2510
2541.19 2723
2541.67 2890
2542.14 2714
2542.62 2611
2543.09 2630
2543.57 2681
2544.04 2876
2544.52 2764
2545.00 2639
2545.47 2619
2545.95 2652
2546.42 2712
2546.90 2743
2547.37 2846
2547.85 3156
2548.33 3061
2548.80 3030
2549.28 3075
2549.75 3340
2550.23 3263
2550.71 3444
2551.18 3423
2551.66 3507
2552.14 3253
2552.61 3259
2553.09 3182
2553.57 3187
2554.04 3224
2554.52 3079
2554.99 3184
2555.47 3233
2555.95 3235
2556.42 3461
2556.90 3345
2557.38 3410
2557.86 3526
2558.33 3638
2558.81 3495
2559.29 3432
2559.76 3219
2560.24 3310
2560.72 2991
2561.19 3176
2561.67 2943
2562.15 2700
2562.63 2871
2563.10 2751
2563.58 2601
2564.06 2752
2564.54 2563
2565.01 2475
2565.49 2516
2565.97 2501
2566.45 2525
2566.92 2513
2567.40 2624
2567.88 2546
2568.36 2564
2568.83 2450
2569.31 2553
2569.79 2584
2570.27 2496
2570.75 2279
2571.22 2340
2571.70 2525
2572.18 2456
2572.66 2498
2573.14 2614
2573.62 2639
2574.09 2590
2574.57 2586
2575.05 2552
2575.53 2633
2576.01 2678
2576.49 2647
2576.97 2596
2577.44 2450
2577.92 2549
2578.40 2504
2578.88 2504
2579.36 2627
2579.84 2672
2580.32 2457
2580.80 2578
2581.27 2631
2581.75 2803
2582.23 2599
2582.71 2631
2583.19 2493
2583.67 2550
2584.15 2630
2584.63 2709
2585.11 2656
2585.59 2522
2586.07 2350
2586.55 2601
2587.03 2629
2587.51 2499
2587.99 2554
2588.47 2520
2588.94 2789
2589.42 2613
2589.90 2694
2590.38 2595
2590.86 2462
2591.34 2776
2591.82 2581
2592.30 2649
2592.78 2833
2593.26 2648
2593.74 2619
2594.22 2639
2594.71 2622
2595.19 2933
2595.67 3044
2596.15 2850
2596.63 2788
2597.11 2874
2597.59 2980
2598.07 3086
2598.55 2923
2599.03 2829
2599.51 3020
2599.99 3010
2600.47 2851
2600.95 2833
2601.43 2670
2601.91 2529
2602.40 2412
2602.88 2415
2603.36 2561
2603.84 2561
2604.32 2614
2604.80 2586
2605.28 2336
2605.76 2353
2606.24 2573
2606.73 2453
2607.21 2591
2607.69 2561
2608.17 2593
2608.65 2657
2609.13 2756
2609.62 2695
2610.10 2707
2610.58 2944
2611.06 2966
2611.54 2953
2612.02 3110
2612.51 2958
2612.99 3058
2613.47 3185
2613.95 3111
2614.43 3099
2614.92 2950
2615.40 2839
2615.88 2901
2616.36 2822
2616.85 2802
2617.33 2730
2617.81 2707
2618.29 2789
2618.78 2733
2619.26 2642
2619.74 2748
2620.22 2733
2620.71 2766
2621.19 2456
2621.67 2384
2622.15 2684
2622.64 2769
2623.12 2512
2623.60 2557
2624.09 2642
2624.57 2562
2625.05 2626
2625.53 2729
2626.02 2593
2626.50 2553
2626.98 2894
2627.47 2601
2627.95 2496
2628.43 2594
2628.92 2636
2629.40 2639
2629.88 2710
2630.37 2804
2630.85 2674
2631.34 2532
2631.82 2560
2632.30 2602
2632.79 2559
2633.27 2639
2633.75 2599
2634.24 2604
2634.72 2600
2635.21 2716
2635.69 2662
2636.17 2803
2636.66 2641
2637.14 2514
2637.63 2647
2638.11 2797
2638.60 2549
2639.08 2406
2639.56 2579
2640.05 2535
2640.53 2599
2641.02 2551
2641.50 2527
2641.99 2630
2642.47 2741
2642.96 2739
2643.44 2696
2643.93 2710
2644.41 2764
2644.90 2892
2645.38 2575
2645.87 2705
2646.35 2411
2646.84 2557
2647.32 2501
2647.81 2629
2648.29 2576
2648.78 2519
2649.26 2724
2649.75 2680
2650.23 2777
2650.72 2817
2651.20 2637
2651.69 2658
2652.17 2661
2652.66 2696
2653.15 2654
2653.63 2693
2654.12 2499
2654.60 2569
2655.09 2691
2655.57 2615
2656.06 2552
2656.55 2598
2657.03 2673
2657.52 2609
2658.00 2732
2658.49 2591
2658.98 2452
2659.46 2693
2659.95 2552
2660.44 2574
2660.92 2628
2661.41 2444
2661.90 2284
2662.38 2471
2662.87 2443
2663.35 2577
2663.84 2343
2664.33 2518
2664.81 2519
2665.30 2532
2665.79 2557
2666.28 2760
2666.76 2723
2667.25 2701
2667.74 2420
2668.22 2450
2668.71 2598
2669.20 2744
2669.68 2588
2670.17 2484
2670.66 2483
2671.15 2773
2671.63 2559
2672.12 2635
2672.61 2703
2673.10 2589
2673.58 2625
2674.07 2804
2674.56 2852
2675.05 2779
2675.53 2972
2676.02 3131
2676.51 3151
2677.00 3183
2677.49 3017
2677.97 3212
2678.46 3109
2678.95 3136
2679.44 3027
2679.93 2955
2680.41 3121
2680.90 3042
2681.39 2996
2681.88 2961
2682.37 3047
2682.85 3108
2683.34 3306
2683.83 3372
2684.32 3354
2684.81 3315
2685.30 3528
2685.79 3441
2686.27 3479
2686.76 3426
2687.25 3397
2687.74 3084
2688.23 3304
2688.72 3198
2689.21 3171
2689.70 3200
2690.19 3142
2690.67 2741
2691.16 2811
2691.65 3021
2692.14 2968
2692.63 2830
2693.12 2604
2693.61 2655
2694.10 2669
2694.59 2664
2695.08 2703
2695.57 2815
2696.06 2722
2696.55 2864
2697.04 3084
2697.53 3064
2698.02 3016
2698.51 2961
2699.00 3047
2699.49 2913
2699.98 3052
2700.47 2882
2700.96 3039
2701.45 3191
2701.94 3156
2702.43 3122
2702.92 3068
2703.41 3235
2703.90 3108
2704.39 3241
2704.88 3110
2705.37 3031
2705.86 3201
2706.35 3020
2706.84 2720
2707.33 2670
2707.82 2676
2708.31 2829
2708.80 2708
2709.29 2636
2709.78 2628
2710.27 2683
2710.77 2780
2711.26 2564
2711.75 2512
2712.24 2357
2712.73 2719
2713.22 2621
2713.71 2614
2714.20 2527
2714.69 2503
2715.19 2482
2715.68 2591
2716.17 2380
2716.66 2508
2717.15 2835
2717.64 2652
2718.13 2472
2718.63 2466
2719.12 2487
2719.61 2521
2720.10 2584
2720.59 2774
2721.08 2636
2721.58 2559
2722.07 2620
2722.56 2768
2723.05 2682
2723.54 2554
2724.04 2488
2724.53 2741
2725.02 2940
2725.51 2984
2726.01 2788
2726.50 2631
2726.99 2578
2727.48 2637
2727.98 2628
2728.47 2546
2728.96 2434
2729.45 2524
2729.95 2567
2730.44 2482
2730.93 2573
2731.42 2542
2731.92 2470
2732.41 2419
2732.90 2493
2733.40 2660
2733.89 2737
2734.38 2531
2734.87 2580
2735.37 2688
2735.86 2580
2736.35 2642
2736.85 2702
2737.34 2761
2737.83 2739
2738.33 2764
2738.82 2728
2739.31 2796
2739.81 2946
2740.30 2885
2740.79 2987
2741.29 2741
2741.78 2613
2742.28 2702
2742.77 2839
2743.26 2786
2743.76 2570
2744.25 2597
2744.75 2505
2745.24 2507
2745.73 2561
2746.23 2706
2746.72 2608
2747.22 2424
2747.71 2600
2748.20 2441
2748.70 2431
2749.19 2415
2749.69 2463
2750.18 2521
2750.68 2506
2751.17 2431
2751.67 2437
2752.16 2593
2752.66 2604
2753.15 2522
2753.64 2413
2754.14 2297
2754.63 2410
2755.13 2646
2755.62 2502
2756.12 2498
2756.61 2672
2757.11 2729
2757.60 2572
2758.10 2560
2758.59 2516
2759.09 2716
2759.59 2608
2760.08 2723
2760.58 2799
2761.07 2571
2761.57 2557
2762.06 2696
2762.56 2652
2763.05 2585
2763.55 2702
2764.05 2596
2764.54 2533
2765.04 2633
2765.53 2557
2766.03 2507
2766.52 2534
2767.02 2564
2767.52 2410
2768.01 2505
2768.51 2513
2769.00 2415
2769.50 2426
2770.00 2499
2770.49 2615
2770.99 2564
2771.49 2515
2771.98 2422
2772.48 2452
2772.98 2405
2773.47 2516
2773.97 2515
2774.47 2439
2774.96 2532
2775.46 2551
2775.96 2394
2776.45 2504
2776.95 2638
2777.45 2747
2777.94 2728
2778.44 2816
2778.94 2765
2779.43 2882
2779.93 2816
2780.43 2964
2780.93 2617
2781.42 2500
2781.92 2588
2782.42 2751
2782.92 2809
2783.41 2604
2783.91 2614
2784.41 2666
2784.91 2784
2785.40 2739
2785.90 2700
2786.40 2805
2786.90 2763
2787.39 2591
2787.89 2657
2788.39 2593
2788.89 2544
2789.39 2633
2789.88 2625
2790.38 2424
2790.88 2590
2791.38 2707
2791.88 2736
2792.37 2616
2792.87 2595
2793.37 2784
2793.87 2650
2794.37 2724
2794.87 2743
2795.37 2700
2795.86 2742
2796.36 3048
2796.86 3196
2797.36 3079
2797.86 3238
2798.36 3531
2798.86 3685
2799.35 3973
2799.85 3957
2800.35 4188
2800.85 4145
2801.35 4197
2801.85 4006
2802.35 3999
2802.85 3916
2803.35 3481
2803.85 3524
2804.35 3583
2804.85 3325
2805.34 3348
2805.84 3320
2806.34 3253
2806.84 3273
2807.34 3318
2807.84 3335
2808.34 3359
2808.84 3564
2809.34 3718
2809.84 4175
2810.34 4370
2810.84 4351
2811.34 4261
2811.84 4273
2812.34 4222
2812.84 4138
2813.34 4008
2813.84 3898
2814.34 3732
2814.84 3560
2815.34 3276
2815.84 3248
2816.34 3194
2816.84 2862
2817.34 2822
2817.84 2898
2818.35 2941
2818.85 2626
2819.35 2762
2819.85 2814
2820.35 3097
2820.85 3081
2821.35 3093
2821.85 3148
2822.35 2984
2822.85 3042
2823.35 3085
2823.85 3290
2824.36 3270
2824.86 3142
2825.36 3056
2825.86 2981
2826.36 2792
2826.86 2840
2827.36 2857
2827.86 2992
2828.37 2807
2828.87 2756
2829.37 2888
2829.87 3014
2830.37 2817
2830.87 2666
2831.38 2809
2831.88 2799
2832.38 2734
2832.88 2768
2833.38 2789
2833.88 2877
2834.39 2885
2834.89 2726
2835.39 2769
2835.89 3047
2836.40 2801
2836.90 2713
2837.40 2948
2837.90 3179
2838.40 2970
2838.91 2964
2839.41 2864
2839.91 3076
2840.41 2942
2840.92 2957
2841.42 2844
2841.92 2778
2842.42 2755
2842.93 2755
2843.43 2824
2843.93 2734
2844.44 2640
2844.94 2743
2845.44 2820
2845.94 2679
2846.45 2842
2846.95 2844
2847.45 2828
2847.96 2894
2848.46 3013
2848.96 2898
2849.47 2969
2849.97 3060
2850.47 3152
2850.98 3046
2851.48 3073
2851.98 3035
2852.49 3136
2852.99 3116
2853.50 2944
2854.00 2897
2854.50 2771
2855.01 2689
2855.51 2643
2856.01 2714
2856.52 2730
2857.02 2656
2857.53 2563
2858.03 2524
2858.53 2696
2859.04 2770
2859.54 2646
2860.05 2850
2860.55 2998
2861.06 2819
2861.56 2858
2862.06 2894
2862.57 2744
2863.07 2655
2863.58 2473
2864.08 2603
2864.59 2621
2865.09 2514
2865.60 2616
2866.10 2579
2866.61 2718
2867.11 2466
2867.62 2470
2868.12 2624
2868.63 2608
2869.13 2653
2869.64 2606
2870.14 2770
2870.65 2811
2871.15 2862
2871.66 2580
2872.16 2474
2872.67 2744
2873.17 2724
2873.68 2819
2874.18 2679
2874.69 2696
2875.20 2856
2875.70 2832
2876.21 2846
2876.71 2779
2877.22 2817
2877.72 2728
2878.23 2827
2878.74 2730
2879.24 2828
2879.75 2970
2880.25 2940
2880.76 2963
2881.27 2866
2881.77 2983
2882.28 3175
2882.79 3200
2883.29 3194
2883.80 3247
2884.30 3610
2884.81 3555
2885.32 3329
2885.82 3624
2886.33 3824
2886.84 3991
2887.34 3936
2887.85 3887
2888.36 3818
2888.86 3869
2889.37 4203
2889.88 4205
2890.38 3989
2890.89 4030
2891.40 4158
2891.91 4086
2892.41 3738
2892.92 3515
2893.43 3532
2893.93 3399
2894.44 3222
2894.95 3078
2895.46 2893
2895.96 2983
2896.47 2957
2896.98 3006
2897.49 3220
2897.99 3220
2898.50 3034
2899.01 2976
2899.52 2974
2900.03 3085
2900.53 3154
2901.04 3018
2901.55 3032
2902.06 2992
2902.56 3129
2903.07 3086
2903.58 3288
2904.09 3374
2904.60 3266
2905.11 3538
2905.61 3268
2906.12 3429
2906.63 3209
2907.14 3063
2907.65 3182
2908.16 3284
2908.66 3086
2909.17 3056
2909.68 3042
2910.19 2964
2910.70 2933
2911.21 2919
2911.72 2800
2912.23 2853
2912.73 3048
2913.24 3061
2913.75 2890
2914.26 2784
2914.77 2825
2915.28 2761
2915.79 2717
2916.30 2772
2916.81 2879
2917.32 2882
2917.83 2846
2918.33 2857
2918.84 2950
2919.35 3085
2919.86 3134
2920.37 3040
2920.88 3067
2921.39 3047
2921.90 3096
2922.41 2976
2922.92 3217
2923.43 2999
2923.94 3140
2924.45 3518
2924.96 3615
2925.47 3680
2925.98 3755
2926.49 3932
2927.00 4096
2927.51 4388
2928.02 4687
2928.53 4576
2929.04 4487
2929.55 4575
2930.06 4340
2930.57 4164
2931.08 3936
2931.59 3884
2932.11 3522
2932.62 3292
2933.13 3029
2933.64 2900
2934.15 2846
2934.66 2845
2935.17 2932
2935.68 2585
2936.19 2630
2936.70 2661
2937.21 2662
2937.72 2809
2938.24 2709
2938.75 2961
2939.26 2768
2939.77 2683
2940.28 2876
2940.79 2739
2941.30 2729
2941.81 2717
2942.33 2785
2942.84 2822
2943.35 2932
2943.86 2958
2944.37 2671
2944.88 2514
2945.40 2998
2945.91 3074
2946.42 3079
2946.93 3260
2947.44 3362
2947.96 3121
2948.47 3298
2948.98 3231
2949.49 3360
2950.00 3548
2950.52 3444
2951.03 2985
2951.54 3087
2952.05 3106
2952.57 3023
2953.08 3062
2953.59 3046
2954.10 3170
2954.62 3146
2955.13 2845
2955.64 2985
2956.15 2895
2956.67 2860
2957.18 2678
2957.69 2908
2958.20 2944
2958.72 2926
2959.23 3045
2959.74 2905
2960.26 2739
2960.77 2949
2961.28 3033
2961.80 2940
2962.31 2950
2962.82 3147
2963.34 3281
2963.85 3289
2964.36 3186
2964.88 3115
2965.39 3228
2965.90 3206
2966.42 3019
2966.93 3315
2967.44 3152
2967.96 3202
2968.47 3145
2968.98 3104
2969.50 2923
2970.01 2727
2970.53 2782
2971.04 2840
2971.55 2991
2972.07 2824
2972.58 2751
2973.10 2616
2973.61 2819
2974.12 2871
2974.64 2892
2975.15 2769
2975.67 2909
2976.18 2754
2976.70 2715
2977.21 2654
2977.73 2792
2978.24 2615
2978.75 2789
2979.27 2857
2979.78 2724
2980.30 2787
2980.81 3024
2981.33 2994
2981.84 2713
2982.36 2661
2982.87 2886
2983.39 2819
2983.90 2682
2984.42 2780
2984.93 2947
2985.45 2897
2985.96 2853
2986.48 2947
2987.00 3208
2987.51 3178
2988.03 2784
2988.54 2825
2989.06 3107
2989.57 3316
2990.09 3248
2990.60 3128
2991.12 3166
2991.64 2972
2992.15 3197
2992.67 2930
2993.18 2983
2993.70 3139
2994.21 3237
2994.73 3358
2995.25 3268
2995.76 3134
2996.28 3182
2996.80 3454
2997.31 3622
2997.83 3467
2998.34 3562
2998.86 3728
2999.38 3740
2999.89 4002
3000.41 4071
3000.93 3986
3001.44 4183
3001.96 4062
3002.48 3604
3002.99 3629
3003.51 3756
3004.03 4068
3004.54 3930
3005.06 4057
3005.58 4070
3006.09 4346
3006.61 4495
3007.13 4591
3007.65 4616
3008.16 4609
3008.68 4602
3009.20 4411
3009.71 4151
3010.23 4046
3010.75 3831
3011.27 3388
3011.78 3572
3012.30 3417
3012.82 3319
3013.34 3299
3013.85 3216
3014.37 3030
3014.89 2913
3015.41 3198
3015.93 3007
3016.44 2958
3016.96 2844
3017.48 2826
3018.00 2897
3018.52 3287
3019.03 3078
3019.55 3069
3020.07 3175
3020.59 3263
3021.11 3230
3021.63 3028
3022.14 3014
3022.66 3195
3023.18 3081
3023.70 3047
3024.22 3299
3024.74 3468
3025.25 3635
3025.77 3519
3026.29 3423
3026.81 3249
3027.33 3435
3027.85 3198
3028.37 3235
3028.89 3400
3029.41 3353
3029.92 3257
3030.44 3237
3030.96 3010
3031.48 2944
3032.00 2786
3032.52 2965
3033.04 3049
3033.56 2789
3034.08 2923
3034.60 2943
3035.12 2927
3035.64 2974
3036.16 2777
3036.68 2996
3037.20 2969
3037.72 3108
3038.24 3274
3038.76 3195
3039.28 3089
3039.80 3076
3040.32 3137
3040.84 3086
3041.36 2959
3041.88 2971
3042.40 2841
3042.92 2862
3043.44 2644
3043.96 2946
3044.48 2903
3045.00 2821
3045.52 2760
3046.04 2700
3046.56 2720
3047.08 2946
3047.60 2900
3048.12 2965
3048.64 2818
3049.16 2563
3049.68 2634
3050.20 2843
3050.72 2626
3051.24 2668
3051.77 2754
3052.29 2750
3052.81 2696
3053.33 2727
3053.85 2805
3054.37 2718
3054.89 2860
3055.41 2577
3055.93 2518
3056.46 2742
3056.98 2845
3057.50 2632
3058.02 2852
3058.54 2718
3059.06 2674
3059.58 2691
3060.11 2682
3060.63 2737
3061.15 2866
3061.67 2714
3062.19 2787
3062.71 2935
3063.24 2766
3063.76 2793
3064.28 2708
3064.80 2801
3065.32 2881
3065.85 2733
3066.37 2724
3066.89 2735
3067.41 2723
3067.94 2821
3068.46 2750
3068.98 2894
3069.50 2787
3070.03 2803
3070.55 2925
3071.07 2777
3071.59 2955
3072.12 2808
3072.64 2886
3073.16 3000
3073.68 2947
3074.21 2943
3074.73 2959
3075.25 3019
3075.78 3182
3076.30 3077
3076.82 3205
3077.34 3069
3077.87 3015
3078.39 3083
3078.91 3245
3079.44 3224
3079.96 3416
3080.48 3297
3081.01 3247
3081.53 3151
3082.05 3239
3082.58 3345
3083.10 3553
3083.63 3501
3084.15 3284
3084.67 3385
3085.20 3451
3085.72 3291
3086.24 3320
3086.77 3401
3087.29 3379
3087.82 3228
3088.34 3129
3088.86 3155
3089.39 3032
3089.91 3216
3090.44 3188
3090.96 3147
3091.49 3428
3092.01 3177
3092.53 3046
3093.06 3117
3093.58 3165
3094.11 3339
3094.63 3254
3095.16 3237
3095.68 3252
3096.21 3560
3096.73 3543
3097.26 3501
3097.78 3387
3098.31 3317
3098.83 3587
3099.36 3481
3099.88 3611
3100.41 3891
3100.93 3605
3101.46 4066
3101.98 4460
3102.51 4597
3103.03 4933
3103.56 5291
3104.08 6263
3104.61 7008
3105.13 7766
3105.66 7879
3106.18 8148
3106.71 8196
3107.24 8232
3107.76 7757
3108.29 6939
3108.81 6411
3109.34 5786
3109.86 4937
3110.39 4517
3110.92 4127
3111.44 4124
3111.97 4004
3112.49 4058
3113.02 3890
3113.55 3976
3114.07 4154
3114.60 4178
3115.12 4084
3115.65 4072
3116.18 3998
3116.70 3715
3117.23 3743
3117.76 3447
3118.28 3559
3118.81 3250
3119.34 3194
3119.86 3096
3120.39 3123
3120.92 3080
3121.44 3082
3121.97 3054
3122.50 3194
3123.02 3131
3123.55 3167
3124.08 3412
3124.61 3360
3125.13 3219
3125.66 3213
3126.19 3378
3126.72 3292
3127.24 3300
3127.77 3406
3128.30 3363
3128.82 3228
3129.35 3260
3129.88 3121
3130.41 3070
3130.93 3175
3131.46 3207
3131.99 3018
3132.52 2957
3133.05 3090
3133.57 3045
3134.10 3249
3134.63 3263
3135.16 3069
3135.69 2933
3136.21 3072
3136.74 3077
3137.27 2959
3137.80 2940
3138.33 3172
3138.85 3189
3139.38 3004
3139.91 3131
3140.44 3043
3140.97 3217
3141.50 3149
3142.03 3166
3142.55 3020
3143.08 2928
3143.61 2874
3144.14 2911
3144.67 3027
3145.20 2861
3145.73 3100
3146.26 2931
3146.79 2963
3147.31 2957
3147.84 2921
3148.37 3130
3148.90 3216
3149.43 3264
3149.96 3269
3150.49 3201
3151.02 3411
3151.55 3554
3152.08 3153
3152.61 3224
3153.14 3253
3153.67 3164
3154.20 3106
3154.73 2924
3155.25 3088
3155.78 3179
3156.31 3146
3156.84 2960
3157.37 2928
3157.90 3010
3158.43 2986
3158.96 2953
3159.49 3075
3160.02 3063
3160.55 2831
3161.08 2890
3161.61 2901
3162.14 3011
3162.68 2766
3163.21 2882
3163.74 2881
3164.27 2801
3164.80 2726
3165.33 2731
3165.86 3003
3166.39 2900
3166.92 2808
3167.45 2754
3167.98 2660
3168.51 2766
3169.04 2779
3169.57 2909
3170.10 2773
3170.64 2648
3171.17 2570
3171.70 2729
3172.23 2618
3172.76 2598
3173.29 2844
3173.82 2766
3174.35 2696
3174.88 2791
3175.42 2790
3175.95 2708
3176.48 2830
3177.01 2795
3177.54 2792
3178.07 2744
3178.61 2848
3179.14 3012
3179.67 2835
3180.20 3170
3180.73 3125
3181.26 2904
3181.80 2838
3182.33 2846
3182.86 2702
3183.39 2830
3183.92 2890
3184.46 2926
3184.99 2731
3185.52 2701
3186.05 2784
3186.59 2687
3187.12 2540
3187.65 2577
3188.18 2723
3188.72 2889
3189.25 2818
3189.78 2870
3190.31 2763
3190.85 2796
3191.38 2692
3191.91 2798
3192.44 2799
3192.98 2836
3193.51 2662
3194.04 2896
3194.58 2820
3195.11 2983
3195.64 2747
3196.17 2855
3196.71 2927
3197.24 2752
3197.77 2730
3198.31 2904
3198.84 2796
3199.37 2632
3199.91 2928
3200.44 2943
3200.98 2819
3201.51 3002
3202.04 2877
3202.58 3078
3203.11 3131
3203.64 2950
3204.18 3161
3204.71 2876
3205.24 2987
3205.78 3123
3206.31 3159
3206.85 3106
3207.38 3183
3207.91 3107
3208.45 3133
3208.98 2980
3209.52 2978
3210.05 3108
3210.59 3094
3211.12 3119
3211.65 3237
3212.19 3339
3212.72 3180
3213.26 3323
3213.79 3386
3214.33 3321
3214.86 3421
3215.40 3385
3215.93 3347
3216.47 3342
3217.00 3259
3217.54 3119
3218.07 2934
3218.61 3009
3219.14 3118
3219.68 3070
3220.21 3112
3220.75 3202
3221.28 3020
3221.82 3090
3222.35 3132
3222.89 3140
3223.42 2942
3223.96 3062
3224.49 3133
3225.03 3000
3225.57 3080
3226.10 3086
3226.64 3081
3227.17 3244
3227.71 3194
3228.24 3014
3228.78 3035
3229.32 3014
3229.85 2932
3230.39 2861
3230.92 2950
3231.46 3073
3232.00 2978
3232.53 2903
3233.07 2881
3233.60 2823
3234.14 2776
3234.68 2708
3235.21 2872
3235.75 3084
3236.29 3040
3236.82 2806
3237.36 2990
3237.90 3288
3238.43 3166
3238.97 3378
3239.51 3258
3240.04 3429
3240.58 3166
3241.12 3120
3241.65 3191
3242.19 3202
3242.73 3318
3243.26 3431
3243.80 3311
3244.34 3102
3244.88 3154
3245.41 3107
3245.95 3069
3246.49 3102
3247.02 3070
3247.56 3073
3248.10 2885
3248.64 3200
3249.17 3386
3249.71 3200
3250.25 3259
3250.79 3252
3251.33 3315
3251.86 3277
3252.40 3019
3252.94 3312
3253.48 3381
3254.01 3334
3254.55 3212
3255.09 3167
3255.63 3417
3256.17 3637
3256.70 3603
3257.24 3438
3257.78 3556
3258.32 3530
3258.86 3472
3259.40 3658
3259.93 3639
3260.47 3664
3261.01 3635
3261.55 4027
3262.09 4096
3262.63 4147
3263.17 4273
3263.70 4519
3264.24 4320
3264.78 4543
3265.32 4838
3265.86 4926
3266.40 5056
3266.94 5308
3267.48 5797
3268.02 5969
3268.56 6131
3269.09 6516
3269.63 6599
3270.17 7217
3270.71 7291
3271.25 7020
3271.79 6372
3272.33 6234
3272.87 5495
3273.41 5213
3273.95 4640
3274.49 4380
3275.03 4238
3275.57 4140
3276.11 4001
3276.65 3741
3277.19 3660
3277.73 3925
3278.27 3788
3278.81 3893
3279.35 4106
3279.89 4161
3280.43 4123
3280.97 3916
3281.51 3895
3282.05 4003
3282.59 4060
3283.13 3946
3283.67 4062
3284.21 4233
3284.75 3909
3285.29 3763
3285.83 3953
3286.37 4178
3286.91 4070
3287.45 4133
3287.99 4082
3288.53 4391
3289.08 4247
3289.62 4053
3290.16 4294
3290.70 4188
3291.24 4112
3291.78 4483
3292.32 4280
3292.86 4365
3293.40 4408
3293.95 4444
3294.49 4662
3295.03 4716
3295.57 5208
3296.11 5452
3296.65 5362
3297.19 5792
3297.73 6128
3298.28 6321
3298.82 6374
3299.36 6149
3299.90 6233
3300.44 5814
3300.99 5637
3301.53 5473
3302.07 5323
3302.61 4993
3303.15 4717
3303.69 4430
3304.24 4433
3304.78 4149
3305.32 3997
3305.86 4107
3306.41 4021
3306.95 3843
3307.49 3946
3308.03 4019
3308.58 3682
3309.12 3939
3309.66 3854
3310.20 3766
3310.75 4001
3311.29 3942
3311.83 3795
3312.37 3777
3312.92 3643
3313.46 3885
3314.00 3808
3314.54 3849
3315.09 4024
3315.63 3989
3316.17 4043
3316.72 3836
3317.26 4058
3317.80 4244
3318.35 4242
3318.89 4396
3319.43 4489
3319.98 4669
3320.52 4986
3321.06 4837
3321.61 5038
3322.15 5168
3322.69 5409
3323.24 5451
3323.78 5443
3324.33 5416
3324.87 5412
3325.41 5229
3325.96 5047
3326.50 5297
3327.04 5193
3327.59 5046
3328.13 5037
3328.68 4927
3329.22 4732
3329.76 4696
3330.31 4742
3330.85 4521
3331.40 4615
3331.94 4947
3332.49 5000
3333.03 5320
3333.58 5629
3334.12 6684
3334.66 7446
3335.21 9162
3335.75 10862
3336.30 12783
3336.84 15351
3337.39 17139
3337.93 18731
3338.48 20002
3339.02 21009
3339.57 21083
3340.11 20805
3340.66 19757
3341.20 18309
3341.75 16481
3342.29 14086
3342.84 12007
3343.38 10598
3343.93 9078
3344.47 7692
3345.02 6698
3345.57 5669
3346.11 5192
3346.66 4886
3347.20 4584
3347.75 4360
3348.29 4575
3348.84 4523
3349.38 4214
3349.93 4057
3350.48 4090
3351.02 4187
3351.57 4251
3352.11 4275
3352.66 4406
3353.21 4307
3353.75 4469
3354.30 4540
3354.84 4451
3355.39 4400
3355.94 4284
3356.48 4345
3357.03 4331
3357.58 4287
3358.12 4468
3358.67 4451
3359.22 4050
3359.76 4028
3360.31 3984
3360.86 3931
3361.40 4057
3361.95 3916
3362.50 4132
3363.04 3841
3363.59 3807
3364.14 3985
3364.68 3984
3365.23 4159
3365.78 3841
3366.33 4021
3366.87 4094
3367.42 4004
3367.97 4013
3368.51 3993
3369.06 4000
3369.61 3935
3370.16 4059
3370.70 3864
3371.25 4219
3371.80 4162
3372.35 4047
3372.90 4214
3373.44 4436
3373.99 4556
3374.54 4629
3375.09 5110
3375.63 5224
3376.18 5336
3376.73 5462
3377.28 5526
3377.83 5431
3378.37 5388
3378.92 5476
3379.47 5227
3380.02 4821
3380.57 4524
3381.12 4421
3381.66 4121
3382.21 4046
3382.76 3904
3383.31 3757
3383.86 3596
3384.41 3532
3384.96 3548
3385.50 3379
3386.05 3298
3386.60 3526
3387.15 3366
3387.70 3353
3388.25 3501
3388.80 3396
3389.35 3486
3389.90 3349
3390.44 3348
3390.99 3259
3391.54 3205
3392.09 3294
3392.64 3369
3393.19 3385
3393.74 3223
3394.29 3328
3394.84 3352
3395.39 3347
3395.94 3280
3396.49 3144
3397.04 3135
3397.59 3011
3398.14 3025
3398.69 3025
3399.24 3104
3399.79 3191
3400.34 3174
3400.89 3187
3401.44 3137
3401.99 3216
3402.54 3113
3403.09 3204
3403.64 3171
3404.19 3010
3404.74 3022
3405.29 2948
3405.84 3027
3406.39 3178
3406.94 3000
3407.49 2899
3408.04 2939
3408.59 2919
3409.14 2862
3409.69 3019
3410.24 2908
3410.79 2917
3411.34 3244
3411.89 3168
3412.45 3052
3413.00 3125
3413.55 3237
3414.10 3410
3414.65 3660
3415.20 3616
3415.75 3588
3416.30 3462
3416.85 3766
3417.41 3654
3417.96 3586
3418.51 3831
3419.06 3551
3419.61 3477
3420.16 3187
3420.71 3103
3421.27 3067
3421.82 2994
3422.37 2949
3422.92 2920
3423.47 2973
3424.02 2901
3424.58 3007
3425.13 2877
3425.68 3010
3426.23 3141
3426.78 3057
3427.34 3087
3427.89 3173
3428.44 3153
3428.99 2994
3429.55 3110
3430.10 3020
3430.65 2902
3431.20 2792
3431.76 2949
3432.31 2773
3432.86 2804
3433.41 2688
3433.97 2667
3434.52 2842
3435.07 2901
3435.62 2875
3436.18 2841
3436.73 2794
3437.28 2633
3437.84 2815
3438.39 2952
3438.94 2918
3439.49 2757
3440.05 2889
3440.60 2902
3441.15 2845
3441.71 2975
3442.26 2913
3442.81 2836
3443.37 2923
3443.92 2953
3444.47 3082
3445.03 2964
3445.58 2973
3446.13 2913
3446.69 2823
3447.24 2998
3447.80 2856
3448.35 2836
3448.90 2822
3449.46 2838
3450.01 2729
3450.57 2916
3451.12 2762
3451.67 2823
3452.23 2889
3452.78 2674
3453.34 2809
3453.89 2742
3454.44 2741
3455.00 2976
3455.55 2738
3456.11 2687
3456.66 2829
3457.22 2724
3457.77 2570
3458.33 2583
3458.88 2744
3459.43 2747
3459.99 2731
3460.54 2836
3461.10 2792
3461.65 2808
3462.21 2707
3462.76 2671
3463.32 2764
3463.87 2829
3464.43 2810
3464.98 2667
3465.54 2949
3466.09 2937
3466.65 2922
3467.21 2952
3467.76 2889
3468.32 2858
3468.87 2915
3469.43 2812
3469.98 2755
3470.54 2879
3471.09 2982
3471.65 2927
3472.20 2930
3472.76 2986
3473.32 2987
3473.87 3127
3474.43 3212
3474.98 3193
3475.54 3057
3476.10 3054
3476.65 2941
3477.21 3052
3477.76 2989
3478.32 3140
3478.88 3330
3479.43 3284
3479.99 3320
3480.55 3221
3481.10 3271
3481.66 3354
3482.22 3223
3482.77 3535
3483.33 3602
3483.89 3371
3484.44 3246
3485.00 3334
3485.56 3299
3486.11 3328
3486.67 3350
3487.23 3391
3487.78 3347
3488.34 3383
3488.90 3569
3489.45 3637
3490.01 3439
3490.57 3448
3491.13 3870
3491.68 4108
3492.24 4464
3492.80 4947
3493.35 5290
3493.91 5574
3494.47 5932
3495.03 6157
3495.58 6058
3496.14 6356
3496.70 6387
3497.26 5659
3497.82 5565
3498.37 5655
3498.93 5410
3499.49 5571
3500.05 5423
3500.61 5939
3501.16 6331
3501.72 6670
3502.28 6945
3502.84 6920
3503.40 7070
3503.95 6677
3504.51 6622
3505.07 6623
3505.63 6662
3506.19 6696
3506.75 6438
3507.30 6260
3507.86 6149
3508.42 6280
3508.98 6232
3509.54 6012
3510.10 5921
3510.66 5511
3511.22 5215
3511.77 4898
3512.33 5021
3512.89 4596
3513.45 4195
3514.01 4127
3514.57 4176
3515.13 4125
3515.69 3824
3516.25 3704
3516.81 3583
3517.37 3577
3517.92 3847
3518.48 3628
3519.04 3441
3519.60 3410
3520.16 3421
3520.72 3562
3521.28 3670
3521.84 3554
3522.40 3670
3522.96 3869
3523.52 4060
3524.08 3882
3524.64 3961
3525.20 3908
3525.76 4209
3526.32 4482
3526.88 4427
3527.44 4312
3528.00 4317
3528.56 4214
3529.12 4170
3529.68 3930
3530.24 3879
3530.80 3745
3531.36 3543
3531.92 3268
3532.48 3146
3533.04 3346
3533.60 3142
3534.17 3433
3534.73 3240
3535.29 3261
3535.85 3174
3536.41 3154
3536.97 3366
3537.53 3194
3538.09 3112
3538.65 2984
3539.21 3123
3539.77 3242
3540.34 3101
3540.90 3101
3541.46 3091
3542.02 3383
3542.58 3223
3543.14 3494
3543.70 3634
3544.26 3507
3544.83 3579
3545.39 3698
3545.95 3841
3546.51 3975
3547.07 3891
3547.63 3572
3548.20 3588
3548.76 3446
3549.32 3398
3549.88 3297
3550.44 3344
3551.01 3180
3551.57 3048
3552.13 3014
3552.69 3008
3553.25 2918
3553.82 3005
3554.38 2997
3554.94 2810
3555.50 2948
3556.07 2992
3556.63 2964
3557.19 2841
3557.75 2922
3558.32 2863
3558.88 2946
3559.44 2852
3560.00 2852
3560.57 3007
3561.13 3022
3561.69 2780
3562.26 2761
3562.82 2905
3563.38 2967
3563.94 3039
3564.51 3116
3565.07 3006
3565.63 2897
3566.20 2888
3566.76 2788
3567.32 2910
3567.89 2896
3568.45 2975
3569.01 2830
3569.58 2760
3570.14 2613
3570.70 2456
3571.27 2635
3571.83 2615
3572.39 2574
3572.96 2575
3573.52 2514
3574.09 2542
3574.65 2673
3575.21 2622
3575.78 2762
3576.34 2612
3576.91 2798
3577.47 2819
3578.03 2809
3578.60 2708
3579.16 2866
3579.73 2778
3580.29 2719
3580.86 2935
3581.42 2848
3581.98 2847
3582.55 2856
3583.11 2845
3583.68 2880
3584.24 2758
3584.81 2575
3585.37 2741
3585.94 2686
3586.50 2700
3587.07 2706
3587.63 2661
3588.20 2730
3588.76 2710
3589.33 2726
3589.89 2778
3590.46 2652
3591.02 2586
3591.59 2555
3592.15 2766
3592.72 2725
3593.28 2779
3593.85 2973
3594.41 2770
3594.98 2758
3595.54 2658
3596.11 2686
3596.68 2822
3597.24 2851
3597.81 2827
3598.37 2773
3598.94 2699
3599.50 2934
3600.07 3015
3600.64 2948
3601.20 3040
3601.77 2910
3602.33 2915
3602.90 2899
3603.47 2950
3604.03 2988
3604.60 2953
3605.16 2826
3605.73 3104
3606.30 3225
3606.86 3084
3607.43 3112
3608.00 2991
3608.56 2723
3609.13 2754
3609.70 2808
3610.26 2765
3610.83 2641
3611.40 2592
3611.96 2631
3612.53 2758
3613.10 2673
3613.66 2572
3614.23 2514
3614.80 2544
3615.36 2589
3615.93 2659
3616.50 3127
3617.07 3366
3617.63 3718
3618.20 4070
3618.77 4649
3619.34 5130
3619.90 5225
3620.47 5934
3621.04 6166
3621.61 6460
3622.17 6370
3622.74 6133
3623.31 5977
3623.88 5470
3624.44 5096
3625.01 4576
3625.58 4144
3626.15 3875
3626.72 3482
3627.28 3318
3627.85 3107
3628.42 2870
3628.99 2833
3629.56 2694
3630.12 2899
3630.69 2712
3631.26 2569
3631.83 2755
3632.40 2580
3632.97 2765
3633.53 2964
3634.10 2757
3634.67 2664
3635.24 2650
3635.81 2674
3636.38 2607
3636.95 2616
3637.52 2729
3638.08 2929
3638.65 2866
3639.22 2610
3639.79 2723
3640.36 2785
3640.93 2805
3641.50 2927
3642.07 2792
3642.64 3001
3643.21 3230
3643.78 3289
3644.34 3337
3644.91 3503
3645.48 3621
3646.05 3739
3646.62 3609
3647.19 3509
3647.76 3639
3648.33 3586
3648.90 3414
3649.47 3438
3650.04 3632
3650.61 3449
3651.18 3407
3651.75 3367
3652.32 3345
3652.89 3522
3653.46 3339
3654.03 3217
3654.60 3171
3655.17 3269
3655.74 3283
3656.31 3304
3656.88 3443
3657.45 3457
3658.02 3636
3658.59 3569
3659.16 3767
3659.73 3747
3660.30 3636
3660.87 3849
3661.45 3913
3662.02 3870
3662.59 3718
3663.16 3651
3663.73 3689
3664.30 3538
3664.87 3266
3665.44 3196
3666.01 3174
3666.58 3177
3667.15 3329
3667.73 3246
3668.30 3178
3668.87 3174
3669.44 3133
3670.01 3354
3670.58 3401
3671.15 3347
3671.73 3007
3672.30 2855
3672.87 3062
3673.44 3115
3674.01 3238
3674.58 2946
3675.16 3211
3675.73 3086
3676.30 3145
3676.87 3129
3677.44 3106
3678.01 2942
3678.59 3229
3679.16 3103
3679.73 3088
3680.30 3037
3680.88 3156
3681.45 3174
3682.02 2906
3682.59 2969
3683.16 2888
3683.74 2863
3684.31 2890
3684.88 2810
3685.45 2951
3686.03 3041
3686.60 2994
3687.17 2864
3687.74 3087
3688.32 3113
3688.89 3237
3689.46 3565
3690.04 3776
3690.61 3764
3691.18 3921
3691.76 3863
3692.33 3944
3692.90 4035
3693.47 3931
3694.05 3762
3694.62 3795
3695.19 3485
3695.77 3665
3696.34 3542
3696.91 3400
3697.49 3425
3698.06 3223
3698.64 2916
3699.21 3188
3699.78 3108
3700.36 3083
3700.93 2872
3701.50 3022
3702.08 3126
3702.65 2952
3703.23 2887
3703.80 3075
3704.37 3216
3704.95 2971
3705.52 2696
3706.10 2839
3706.67 3026
3707.24 2717
3707.82 2848
3708.39 3020
3708.97 3064
3709.54 2928
3710.12 2868
3710.69 3003
3711.27 3239
3711.84 3077
3712.41 3192
3712.99 3251
3713.56 3213
3714.14 3005
3714.71 2893
3715.29 2954
3715.86 3056
3716.44 2879
3717.01 2814
3717.59 2750
3718.16 3070
3718.74 3193
3719.31 3020
3719.89 3162
3720.46 2974
3721.04 2964
3721.61 2924
3722.19 2953
3722.77 2905
3723.34 2731
3723.92 2773
3724.49 2862
3725.07 2872
3725.64 2652
3726.22 2669
3726.79 2658
3727.37 2653
3727.95 2787
3728.52 2815
3729.10 2717
3729.67 2831
3730.25 2868
3730.83 2982
3731.40 2964
3731.98 2943
3732.56 3086
3733.13 3069
3733.71 3257
3734.28 3318
3734.86 3541
3735.44 3714
3736.01 3597
3736.59 3618
3737.17 3632
3737.74 3721
3738.32 3408
3738.90 3414
3739.47 3410
3740.05 3228
3740.63 3179
3741.20 3005
3741.78 2930
3742.36 2831
3742.93 2829
3743.51 2726
3744.09 2541
3744.67 2469
3745.24 2472
3745.82 2526
3746.40 2401
3746.97 2643
3747.55 2568
3748.13 2766
3748.71 2787
3749.28 2787
3749.86 2730
3750.44 2922
3751.02 2897
3751.59 2767
3752.17 2852
3752.75 2918
3753.33 2819
3753.91 2649
3754.48 2661
3755.06 2691
3755.64 2542
3756.22 2593
3756.80 2492
3757.37 2529
3757.95 2560
3758.53 2451
3759.11 2450
3759.69 2650
3760.27 2704
3760.84 2621
3761.42 2650
3762.00 2642
3762.58 2777
3763.16 2695
3763.74 2698
3764.31 2679
3764.89 2775
3765.47 2825
3766.05 2712
3766.63 2649
3767.21 2811
3767.79 2840
3768.37 2711
3768.95 2551
3769.52 2456
3770.10 2594
3770.68 2826
3771.26 2736
3771.84 2713
3772.42 2698
3773.00 2472
3773.58 2754
3774.16 2705
3774.74 2769
3775.32 2522
3775.90 2445
3776.48 2561
3777.06 2500
3777.64 2638
3778.22 2673
3778.80 2677
3779.38 2732
3779.96 2733
3780.54 2529
3781.12 2673
3781.70 2544
3782.28 2469
3782.86 2418
3783.44 2413
3784.02 2504
3784.60 2459
3785.18 2457
3785.76 2500
3786.34 2582
3786.92 2378
3787.50 2400
3788.08 2358
3788.66 2375
3789.24 2380
3789.82 2424
3790.40 2319
3790.98 2394
3791.56 2589
3792.14 2487
3792.72 2523
3793.30 2744
3793.89 2587
3794.47 2453
3795.05 2519
3795.63 2652
3796.21 2538
3796.79 2577
3797.37 2576
3797.95 2534
3798.53 2540
3799.12 2481
3799.70 2509
3800.28 2498
3800.86 2307
3801.44 2459
3802.02 2402
3802.60 2335
3803.19 2360
3803.77 2503
3804.35 2476
3804.93 2397
3805.51 2417
3806.10 2573
3806.68 2608
3807.26 2448
3807.84 2537
3808.42 2512
3809.01 2677
3809.59 2767
3810.17 2960
3810.75 2705
3811.33 2669
3811.92 2866
3812.50 2955
3813.08 2974
3813.66 2876
3814.25 2998
3814.83 3008
3815.41 2858
3815.99 2947
3816.58 2962
3817.16 2831
3817.74 2855
3818.32 2848
3818.91 2850
3819.49 2939
3820.07 2742
3820.66 2713
3821.24 2680
3821.82 2587
3822.41 2388
3822.99 2446
3823.57 2560
3824.16 2738
3824.74 2525
3825.32 2492
3825.91 2541
3826.49 2292
3827.07 2292
3827.66 2384
3828.24 2351
3828.82 2331
3829.41 2405
3829.99 2462
3830.57 2551
3831.16 2593
3831.74 2522
3832.33 2583
3832.91 2671
3833.49 2768
3834.08 2679
3834.66 2544
3835.25 2474
3835.83 2511
3836.41 2642
3837.00 2546
3837.58 2630
3838.17 2733
3838.75 2671
3839.34 2574
3839.92 2505
3840.50 2489
3841.09 2561
3841.67 2555
3842.26 2588
3842.84 2431
3843.43 2639
3844.01 2600
3844.60 2646
3845.18 2513
3845.77 2441
3846.35 2545
3846.94 2609
3847.52 2504
3848.11 2504
3848.69 2406
3849.28 2253
3849.86 2381
3850.45 2468
3851.03 2510
3851.62 2393
3852.20 2583
3852.79 2573
3853.37 2631
3853.96 2600
3854.55 2554
3855.13 2532
3855.72 2596
3856.30 2634
3856.89 2631
3857.47 2776
3858.06 2697
3858.65 2663
3859.23 2671
3859.82 2761
3860.40 3012
3860.99 3345
3861.58 3755
3862.16 3972
3862.75 4435
3863.33 4632
3863.92 5080
3864.51 5436
3865.09 5213
3865.68 5346
3866.27 5649
3866.85 5411
3867.44 5102
3868.03 5040
3868.61 5027
3869.20 4624
3869.79 4089
3870.37 3831
3870.96 3831
3871.55 3718
3872.13 3684
3872.72 3422
3873.31 3224
3873.89 3043
3874.48 2956
3875.07 3191
3875.66 3259
3876.24 3172
3876.83 3306
3877.42 3169
3878.00 3267
3878.59 3203
3879.18 3125
3879.77 3240
3880.35 3226
3880.94 3262
3881.53 3110
3882.12 3013
3882.70 2735
3883.29 2657
3883.88 2732
3884.47 2720
3885.06 2723
3885.64 2731
3886.23 2723
3886.82 2631
3887.41 2573
3888.00 2571
3888.58 2619
3889.17 2843
3889.76 2959
3890.35 2952
3890.94 3034
3891.53 3233
3892.11 3264
3892.70 3173
3893.29 3173
3893.88 3158
3894.47 3167
3895.06 3085
3895.65 3067
3896.23 3103
3896.82 3032
3897.41 3040
3898.00 3008
3898.59 2722
3899.18 2855
3899.77 2849
3900.36 2895
3900.95 3038
3901.53 2866
3902.12 2846
3902.71 3094
3903.30 3023
3903.89 3061
3904.48 2918
3905.07 2991
3905.66 3135
3906.25 3141
3906.84 3080
3907.43 2920
3908.02 2936
3908.61 2971
3909.20 2852
3909.79 2735
3910.38 2842
3910.97 2798
3911.56 2841
3912.15 2706
3912.74 2667
3913.33 2479
3913.92 2513
3914.51 2622
3915.10 2596
3915.69 2422
3916.28 2523
3916.87 2525
3917.46 2610
3918.05 2549
3918.64 2432
3919.23 2399
3919.82 2547
3920.41 2455
3921.00 2411
3921.59 2438
3922.18 2498
3922.77 2639
3923.36 2669
3923.95 2444
3924.55 2487
3925.14 2560
3925.73 2471
3926.32 2392
3926.91 2503
3927.50 2681
3928.09 2437
3928.68 2249
3929.27 2342
3929.87 2434
3930.46 2576
3931.05 2589
3931.64 2614
3932.23 2576
3932.82 2560
3933.41 2515
3934.01 2745
3934.60 2742
3935.19 2657
3935.78 2577
3936.37 2707
3936.96 2539
3937.56 2609
3938.15 2513
3938.74 2557
3939.33 2472
3939.92 2364
3940.52 2241
3941.11 2341
3941.70 2554
3942.29 2524
3942.88 2555
3943.48 2482
3944.07 2401
3944.66 2526
3945.25 2522
3945.85 2440
3946.44 2455
3947.03 2583
3947.62 2470
3948.22 2612
3948.81 2465
3949.40 2422
3949.99 2422
3950.59 2309
3951.18 2261
3951.77 2230
3952.37 2363
3952.96 2247
3953.55 2267
3954.15 2255
3954.74 2313
3955.33 2296
3955.93 2360
3956.52 2463
3957.11 2340
3957.71 2326
3958.30 2402
3958.89 2458
3959.49 2422
3960.08 2464
3960.67 2359
3961.27 2553
3961.86 2409
3962.45 2392
3963.05 2580
3963.64 2373
3964.23 2370
3964.83 2412
3965.42 2294
3966.02 2317
3966.61 2460
3967.20 2454
3967.80 2465
3968.39 2291
3968.99 2300
3969.58 2393
3970.18 2184
3970.77 2248
3971.36 2272
3971.96 2368
3972.55 2472
3973.15 2369
3973.74 2456
3974.34 2372
3974.93 2154
3975.53 2199
3976.12 2289
3976.72 2328
3977.31 2597
3977.91 2451
3978.50 2475
3979.10 2423
3979.69 2440
3980.29 2346
3980.88 2390
3981.48 2295
3982.07 2276
3982.67 2281
3983.26 2331
3983.86 2473
3984.45 2548
3985.05 2337
3985.64 2416
3986.24 2440
3986.83 2501
3987.43 2388
3988.03 2276
3988.62 2380
3989.22 2349
3989.81 2384
3990.41 2428
3991.00 2397
3991.60 2450
3992.20 2488
3992.79 2572
3993.39 2462
3993.98 2397
3994.58 2367
3995.18 2409
3995.77 2411
3996.37 2467
3996.97 2529
3997.56 2499
3998.16 2540
3998.75 2485
3999.35 2418
3999.95 2505
4000.54 2431
4001.14 2499
4001.74 2572
4002.33 2546
4002.93 2636
4003.53 2389
4004.12 2513
4004.72 2465
4005.32 2582
4005.92 2502
4006.51 2527
4007.11 2488
4007.71 2430
4008.30 2533
4008.90 2685
4009.50 2511
4010.10 2415
4010.69 2497
4011.29 2603
4011.89 2460
4012.49 2519
4013.08 2410
4013.68 2570
4014.28 2657
4014.88 2598
4015.47 2515
4016.07 2779
4016.67 2852
4017.27 2797
4017.86 2965
4018.46 2958
4019.06 3060
4019.66 3073
4020.26 3325
4020.85 3328
4021.45 3316
4022.05 3134
4022.65 3166
4023.25 3036
4023.85 3235
4024.44 2905
4025.04 2788
4025.64 2892
4026.24 2865
4026.84 2636
4027.44 2689
4028.03 2739
4028.63 2740
4029.23 2712
4029.83 2696
4030.43 2817
4031.03 2655
4031.63 2676
4032.23 2733
4032.83 2669
4033.42 2687
4034.02 2658
4034.62 2566
4035.22 2521
4035.82 2616
4036.42 2606
4037.02 2415
4037.62 2677
4038.22 2725
4038.82 2425
4039.42 2467
4040.02 2474
4040.62 2500
4041.22 2337
4041.82 2336
4042.41 2279
4043.01 2202
4043.61 2274
4044.21 2324
4044.81 2327
4045.41 2256
4046.01 2377
4046.61 2381
4047.21 2314
4047.81 2367
4048.41 2405
4049.01 2363
4049.61 2313
4050.21 2420
4050.82 2458
4051.42 2489
4052.02 2539
4052.62 2539
4053.22 2578
4053.82 2575
4054.42 2631
4055.02 2490
4055.62 2529
4056.22 2624
4056.82 2627
4057.42 2538
4058.02 2615
4058.62 2492
4059.22 2403
4059.83 2461
4060.43 2338
4061.03 2450
4061.63 2493
4062.23 2414
4062.83 2214
4063.43 2138
4064.03 2116
4064.63 2101
4065.24 2063
4065.84 2050
4066.44 2169
4067.04 2102
4067.64 2132
4068.24 2300
4068.85 2192
4069.45 2138
4070.05 2305
4070.65 2229
4071.25 2196
4071.85 2217
4072.46 2088
4073.06 2167
4073.66 2307
4074.26 2350
4074.86 2205
4075.47 2307
4076.07 2072
4076.67 2088
4077.27 2140
4077.88 2133
4078.48 2189
4079.08 2165
4079.68 2268
4080.29 2236
4080.89 2282
4081.49 2316
4082.09 2187
4082.70 2241
4083.30 2024
4083.90 2079
4084.50 2210
4085.11 2246
4085.71 2241
4086.31 2118
4086.92 2239
4087.52 2262
4088.12 2326
4088.72 2233
4089.33 2212
4089.93 2175
4090.53 2079
4091.14 2078
4091.74 2187
4092.34 2164
4092.95 2320
4093.55 2318
4094.16 2274
4094.76 2300
4095.36 2252
4095.97 2182
4096.57 2118
4097.17 2295
4097.78 2275
4098.38 2223
4098.98 2219
4099.59 2267
4100.19 2215
4100.80 2143
4101.40 2190
4102.00 2198
4102.61 2296
4103.21 2180
4103.82 2179
4104.42 2113
4105.03 2111
4105.63 2223
4106.23 2265
4106.84 2125
4107.44 1947
4108.05 2036
4108.65 1999
4109.26 2099
4109.86 2180
4110.47 2172
4111.07 2088
4111.68 1942
4112.28 2146
4112.89 2078
4113.49 2074
4114.10 2143
4114.70 2226
4115.31 2230
4115.91 2187
4116.52 2326
4117.12 2206
4117.73 2243
4118.33 2178
4118.94 2225
4119.54 2197
4120.15 2263
4120.75 2098
4121.36 2172
4121.97 2177
4122.57 2236
4123.18 2207
4123.78 2158
4124.39 2254
4124.99 2174
4125.60 2269
4126.21 2246
4126.81 2327
4127.42 2231
4128.02 2244
4128.63 2255
4129.24 2362
4129.84 2302
4130.45 2203
4131.05 2302
4131.66 2549
4132.27 2282
4132.87 2246
4133.48 2278
4134.09 2239
4134.69 2345
4135.30 2269
4135.91 2242
4136.51 2176
4137.12 2239
4137.73 2223
4138.33 2242
4138.94 2103
4139.55 2455
4140.15 2551
4140.76 2546
4141.37 2633
4141.97 2672
4142.58 2593
4143.19 2637
4143.80 2705
4144.40 2743
4145.01 2740
4145.62 2776
4146.22 2738
4146.83 2446
4147.44 2516
4148.05 2515
4148.65 2479
4149.26 2349
4149.87 2315
4150.48 2280
4151.09 2203
4151.69 2173
4152.30 2174
4152.91 2145
4153.52 2065
4154.12 2145
4154.73 2272
4155.34 2341
4155.95 2124
4156.56 2213
4157.16 2117
4157.77 2145
4158.38 2307
4158.99 2268
4159.60 2148
4160.21 2351
4160.81 2310
4161.42 2309
4162.03 2317
4162.64 2312
4163.25 2278
4163.86 2373
4164.47 2288
4165.08 2296
4165.68 2221
4166.29 2399
4166.90 2318
4167.51 2385
4168.12 2414
4168.73 2237
4169.34 2400
4169.95 2450
4170.56 2380
4171.16 2372
4171.77 2358
4172.38 2328
4172.99 2376
4173.60 2364
4174.21 2398
4174.82 2286
4175.43 2227
4176.04 2356
4176.65 2414
4177.26 2448
4177.87 2315
4178.48 2345
4179.09 2416
4179.70 2434
4180.31 2502
4180.92 2514
4181.53 2554
4182.14 2641
4182.75 2492
4183.36 2298
4183.97 2282
4184.58 2434
4185.19 2298
4185.80 2305
4186.41 2389
4187.02 2309
4187.63 2212
4188.24 2191
4188.85 2157
4189.46 2194
4190.07 2208
4190.68 2114
4191.29 2261
4191.90 2142
4192.51 2187
4193.13 2293
4193.74 2344
4194.35 2293
4194.96 2400
4195.57 2629
4196.18 2636
4196.79 2712
4197.40 2716
4198.01 2865
4198.62 2880
4199.24 2950
4199.85 2814
4200.46 2736
4201.07 2732
4201.68 2630
4202.29 2565
4202.90 2675
4203.52 2502
4204.13 2441
4204.74 2369
4205.35 2532
4205.96 2489
4206.57 2465
4207.19 2480
4207.80 2396
4208.41 2318
4209.02 2407
4209.63 2260
4210.25 2391
4210.86 2294
4211.47 2490
4212.08 2529
4212.69 2477
4213.31 2487
4213.92 2486
4214.53 2411
4215.14 2442
4215.76 2450
4216.37 2601
4216.98 2488
4217.59 2651
4218.21 2553
4218.82 2543
4219.43 2687
4220.04 2752
4220.66 2682
4221.27 2668
4221.88 3004
4222.50 3348
4223.11 3442
4223.72 3785
4224.33 3975
4224.95 4084
4225.56 4348
4226.17 4477
4226.79 4635
4227.40 4700
4228.01 4651
4228.63 4302
4229.24 4186
4229.85 3945
4230.47 4082
4231.08 4219
4231.69 4181
4232.31 3991
4232.92 4028
4233.54 3966
4234.15 4086
4234.76 3831
4235.38 3763
4235.99 3998
4236.61 4236
4237.22 4359
4237.83 4584
4238.45 4265
4239.06 4314
4239.68 4440
4240.29 4374
4240.90 4279
4241.52 4097
4242.13 3631
4242.75 3515
4243.36 3254
4243.98 2958
4244.59 3058
4245.21 3088
4245.82 2820
4246.43 2810
4247.05 2809
4247.66 2854
4248.28 2903
4248.89 2911
4249.51 2857
4250.12 3014
4250.74 2984
4251.35 2954
4251.97 3073
4252.58 2938
4253.20 3060
4253.81 2873
4254.43 2894
4255.04 2910
4255.66 2837
4256.28 3007
4256.89 3032
4257.51 2877
4258.12 2663
4258.74 2743
4259.35 2719
4259.97 2844
4260.58 2942
4261.20 2776
4261.82 2762
4262.43 2886
4263.05 2822
4263.66 2840
4264.28 2798
4264.90 2654
4265.51 2685
4266.13 2924
4266.74 2856
4267.36 2584
4267.98 2482
4268.59 2603
4269.21 2813
4269.82 2797
4270.44 2543
4271.06 2591
4271.67 2694
4272.29 2721
4272.91 2772
4273.52 2621
4274.14 2619
4274.76 2646
4275.37 2722
4275.99 2725
4276.61 2661
4277.22 2640
4277.84 2791
4278.46 3009
4279.08 2982
4279.69 3112
4280.31 2877
4280.93 2804
4281.54 2738
4282.16 2595
4282.78 2584
4283.40 2548
4284.01 2455
4284.63 2381
4285.25 2296
4285.87 2400
4286.48 2373
4287.10 2424
4287.72 2461
4288.34 2366
4288.95 2363
4289.57 2375
4290.19 2331
4290.81 2333
4291.43 2374
4292.04 2309
4292.66 2352
4293.28 2434
4293.90 2464
4294.52 2268
4295.13 2197
4295.75 2214
4296.37 2440
4296.99 2401
4297.61 2245
4298.23 2260
4298.84 2264
4299.46 2285
4300.08 2287
4300.70 2371
4301.32 2353
4301.94 2466
4302.56 2343
4303.17 2430
4303.79 2267
4304.41 2209
4305.03 2330
4305.65 2460
4306.27 2295
4306.89 2215
4307.51 2199
4308.13 2451
4308.75 2507
4309.36 2436
4309.98 2319
4310.60 2387
4311.22 2506
4311.84 2290
4312.46 2215
4313.08 2246
4313.70 2466
4314.32 2443
4314.94 2454
4315.56 2460
4316.18 2465
4316.80 2369
4317.42 2418
4318.04 2581
4318.66 2487
4319.28 2463
4319.90 2455
4320.52 2475
4321.14 2560
4321.76 2471
4322.38 2485
4323.00 2681
4323.62 2710
4324.24 2621
4324.86 2612
4325.48 2641
4326.10 2890
4326.72 3171
4327.34 3102
4327.96 3024
4328.58 3002
4329.20 3021
4329.82 2958
4330.44 3038
4331.07 2848
4331.69 2783
4332.31 2593
4332.93 2910
4333.55 2792
4334.17 2647
4334.79 2680
4335.41 2708
4336.03 2653
4336.65 2708
4337.28 2905
4337.90 2789
4338.52 2873
4339.14 2872
4339.76 3075
4340.38 3115
4341.00 3432
4341.63 3406
4342.25 3274
4342.87 3190
4343.49 3240
4344.11 3333
4344.73 3178
4345.36 3229
4345.98 3069
4346.60 3178
4347.22 3358
4347.84 3753
4348.47 4130
4349.09 4545
4349.71 4730
4350.33 5010
4350.95 5048
4351.58 4892
4352.20 4852
4352.82 4469
4353.44 4054
4354.07 3808
4354.69 3687
4355.31 3270
4355.93 3166
4356.56 3179
4357.18 3150
4357.80 2737
4358.42 2760
4359.05 2873
4359.67 2939
4360.29 2867
4360.92 2837
4361.54 2849
4362.16 2837
4362.78 2868
4363.41 2879
4364.03 2729
4364.65 2834
4365.28 2850
4365.90 2692
4366.52 2652
4367.15 2823
4367.77 2772
4368.39 2723
4369.02 2830
4369.64 2742
4370.26 2750
4370.89 2602
4371.51 2476
4372.14 2364
4372.76 2336
4373.38 2528
4374.01 2385
4374.63 2596
4375.25 2379
4375.88 2391
4376.50 2324
4377.13 2352
4377.75 2443
4378.37 2334
4379.00 2324
4379.62 2306
4380.25 2398
4380.87 2472
4381.50 2370
4382.12 2310
4382.75 2419
4383.37 2502
4383.99 2429
4384.62 2478
4385.24 2357
4385.87 2415
4386.49 2486
4387.12 2489
4387.74 2366
4388.37 2374
4388.99 2308
4389.62 2440
4390.24 2384
4390.87 2285
4391.49 2436
4392.12 2397
4392.74 2469
4393.37 2449
4393.99 2389
4394.62 2348
4395.24 2297
4395.87 2370
4396.49 2273
4397.12 2518
4397.75 2345
4398.37 2290
4399.00 2401
4399.62 2354
4400.25 2378
4400.87 2380
4401.50 2460
4402.13 2324
4402.75 2321
4403.38 2302
4404.00 2281
4404.63 2361
4405.26 2289
4405.88 2276
4406.51 2396
4407.13 2538
4407.76 2461
4408.39 2585
4409.01 2524
4409.64 2525
4410.27 2510
4410.89 2462
4411.52 2504
4412.15 2347
4412.77 2383
4413.40 2477
4414.03 2589
4414.65 2443
4415.28 2335
4415.91 2423
4416.53 2376
4417.16 2318
4417.79 2293
4418.41 2324
4419.04 2344
4419.67 2122
4420.30 2142
4420.92 2356
4421.55 2333
4422.18 2214
4422.80 2295
4423.43 2276
4424.06 2298
4424.69 2423
4425.31 2340
4425.94 2295
4426.57 2276
4427.20 2164
4427.82 2235
4428.45 2138
4429.08 2177
4429.71 2127
4430.34 2056
4430.96 1963
4431.59 2104
4432.22 2078
4432.85 2006
4433.48 2027
4434.10 2064
4434.73 2105
4435.36 2189
4435.99 2159
4436.62 2116
4437.25 2119
4437.87 2095
4438.50 2173
4439.13 2085
4439.76 2082
4440.39 2128
4441.02 2119
4441.64 2063
4442.27 2134
4442.90 2141
4443.53 2156
4444.16 2140
4444.79 2053
4445.42 2019
4446.05 1976
4446.68 2021
4447.30 2059
4447.93 2094
4448.56 2017
4449.19 2197
4449.82 2252
4450.45 2395
4451.08 2287
4451.71 2293
4452.34 2196
4452.97 2096
4453.60 1996
4454.23 2158
4454.86 2154
4455.49 2095
4456.12 2197
4456.75 2161
4457.38 2147
4458.01 2205
4458.64 2182
4459.27 2228
4459.90 2095
4460.53 2138
4461.16 2319
4461.79 2209
4462.42 2215
4463.05 2079
4463.68 2004
4464.31 1930
4464.94 2008
4465.57 1996
4466.20 1919
4466.83 2091
4467.46 1921
4468.09 1745
4468.72 1964
4469.35 2169
4469.98 2006
4470.61 1964
4471.24 2075
4471.87 2008
4472.50 2043
4473.13 2010
4473.77 2104
4474.40 2112
4475.03 1993
4475.66 1967
4476.29 1976
4476.92 1863
4477.55 1927
4478.18 2011
4478.82 1928
4479.45 1960
4480.08 2138
4480.71 2077
4481.34 1895
4481.97 2022
4482.60 2078
4483.24 2023
4483.87 2050
4484.50 2023
4485.13 2100
4485.76 2025
4486.39 1931
4487.03 2255
4487.66 2218
4488.29 2266
4488.92 2150
4489.55 2099
4490.19 2126
4490.82 2193
4491.45 2078
4492.08 2053
4492.71 2150
4493.35 2264
4493.98 2079
4494.61 2099
4495.24 2115
4495.88 2120
4496.51 2087
4497.14 2208
4497.77 2274
4498.41 2155
4499.04 2118
4499.67 2088
4500.31 2149
4500.94 2301
4501.57 2321
4502.20 2255
4502.84 2135
4503.47 2294
4504.10 2274
4504.74 2188
4505.37 2244
4506.00 2458
4506.64 2435
4507.27 2301
4507.90 2344
4508.54 2370
4509.17 2371
4509.80 2378
4510.44 2274
4511.07 2240
4511.70 2273
4512.34 2276
4512.97 2361
4513.60 2178
4514.24 2177
4514.87 2024
4515.51 2157
4516.14 2118
4516.77 2086
4517.41 2351
4518.04 2282
4518.68 2152
4519.31 2198
4519.94 2169
4520.58 2250
4521.21 2211
4521.85 2176
4522.48 2166
4523.12 2216
4523.75 2210
4524.39 2196
4525.02 2197
4525.65 2172
4526.29 2260
4526.92 2353
4527.56 2369
4528.19 2312
4528.83 2296
4529.46 2472
4530.10 2663
4530.73 2901
4531.37 3300
4532.00 3789
4532.64 3853
4533.27 4157
4533.91 4609
4534.54 5124
4535.18 5326
4535.81 5437
4536.45 5199
4537.09 5089
4537.72 4905
4538.36 4288
4538.99 4075
4539.63 3514
4540.26 3110
4540.90 2773
4541.53 2717
4542.17 2704
4542.81 2474
4543.44 2375
4544.08 2258
4544.71 2295
4545.35 2283
4545.99 2225
4546.62 2301
4547.26 2164
4547.89 2236
4548.53 2387
4549.17 2262
4549.80 2353
4550.44 2248
4551.08 2233
4551.71 2557
4552.35 2492
4552.98 2470
4553.62 2531
4554.26 2454
4554.89 2328
4555.53 2432
4556.17 2300
4556.80 2331
4557.44 2343
4558.08 2380
4558.72 2334
4559.35 2263
4559.99 2259
4560.63 2279
4561.26 2065
4561.90 2111
4562.54 2179
4563.17 2446
4563.81 2396
4564.45 2282
4565.09 2512
4565.72 2476
4566.36 2283
4567.00 2386
4567.64 2223
4568.27 2386
4568.91 2414
4569.55 2195
4570.19 2291
4570.82 2421
4571.46 2334
4572.10 2592
4572.74 2599
4573.38 2745
4574.01 2611
4574.65 2555
4575.29 2662
4575.93 2411
4576.57 2419
4577.20 2546
4577.84 2436
4578.48 2191
4579.12 2209
4579.76 2234
4580.40 2270
4581.04 2234
4581.67 2248
4582.31 2257
4582.95 2203
4583.59 2294
4584.23 2322
4584.87 2285
4585.51 2242
4586.14 2274
4586.78 2437
4587.42 2386
4588.06 2370
4588.70 2447
4589.34 2376
4589.98 2233
4590.62 2161
4591.26 2312
4591.90 2309
4592.54 2288
4593.17 2242
4593.81 2272
4594.45 2421
4595.09 2327
4595.73 2440
4596.37 2639
4597.01 2320
4597.65 2167
4598.29 2163
4598.93 2136
4599.57 2153
4600.21 2129
4600.85 2264
4601.49 2299
4602.13 2213
4602.77 2157
4603.41 2167
4604.05 2242
4604.69 2277
4605.33 2225
4605.97 2348
4606.61 2219
4607.25 2261
4607.89 2465
4608.53 2388
4609.17 2424
4609.81 2600
4610.45 2680
4611.09 2485
4611.73 2364
4612.38 2416
4613.02 2445
4613.66 2430
4614.30 2445
4614.94 2370
4615.58 2394
4616.22 2329
4616.86 2117
4617.50 2219
4618.14 2204
4618.78 2005
4619.43 2150
4620.07 2264
4620.71 2179
4621.35 2165
4621.99 2132
4622.63 2093
4623.27 2157
4623.91 2195
4624.56 2170
4625.20 2171
4625.84 2146
4626.48 2021
4627.12 2029
4627.76 2115
4628.41 2191
4629.05 2152
4629.69 2172
4630.33 2041
4630.97 2134
4631.62 2188
4632.26 2164
4632.90 2011
4633.54 2071
4634.18 2135
4634.83 2118
4635.47 2265
4636.11 2191
4636.75 2231
4637.40 2332
4638.04 2285
4638.68 2362
4639.32 2352
4639.97 2380
4640.61 2485
4641.25 2415
4641.89 2601
4642.54 2460
4643.18 2464
4643.82 2557
4644.46 2603
4645.11 2578
4645.75 2476
4646.39 2433
4647.04 2557
4647.68 2449
4648.32 2291
4648.97 2293
4649.61 2268
4650.25 2216
4650.90 2429
4651.54 2537
4652.18 2380
4652.83 2483
4653.47 2457
4654.11 2465
4654.76 2778
4655.40 2777
4656.04 2757
4656.69 2796
4657.33 2635
4657.98 2743
4658.62 2681
4659.26 2503
4659.91 2413
4660.55 2450
4661.20 2374
4661.84 2210
4662.48 2211
4663.13 2211
4663.77 2245
4664.42 2214
4665.06 2119
4665.71 2081
4666.35 2035
4666.99 1914
4667.64 2041
4668.28 2041
4668.93 1985
4669.57 2112
4670.22 2159
4670.86 2100
4671.51 2045
4672.15 1977
4672.80 2056
4673.44 2101
4674.09 2174
4674.73 2099
4675.38 2026
4676.02 2006
4676.67 2106
4677.31 2020
4677.96 2228
4678.60 2092
4679.25 2020
4679.89 2102
4680.54 2028
4681.18 2215
4681.83 2252
4682.47 2304
4683.12 2194
4683.77 2122
4684.41 2035
4685.06 2092
4685.70 2208
4686.35 2209
4686.99 2124
4687.64 2093
4688.29 2186
4688.93 2282
4689.58 2082
4690.22 2103
4690.87 2190
4691.52 2240
4692.16 2140
4692.81 2317
4693.45 2330
4694.10 2207
4694.75 2093
4695.39 2107
4696.04 2214
4696.69 2204
4697.33 2259
4697.98 2322
4698.63 2274
4699.27 2140
4699.92 2194
4700.57 2182
4701.21 2158
4701.86 2344
4702.51 2396
4703.15 2393
4703.80 2358
4704.45 2322
4705.10 2234
4705.74 2273
4706.39 2236
4707.04 2197
4707.68 2147
4708.33 2164
4708.98 2177
4709.63 2012
4710.27 2237
4710.92 2279
4711.57 2145
4712.22 2117
4712.86 2029
4713.51 2022
4714.16 2128
4714.81 2210
4715.45 2237
4716.10 2111
4716.75 2061
4717.40 2153
4718.05 2145
4718.69 2038
4719.34 2187
4719.99 2150
4720.64 2142
4721.29 2170
4721.94 2150
4722.58 2213
4723.23 2398
4723.88 2707
4724.53 2555
4725.18 2417
4725.83 2387
4726.47 2483
4727.12 2535
4727.77 2445
4728.42 2335
4729.07 2480
4729.72 2560
4730.37 2504
4731.02 2525
4731.66 2431
4732.31 2488
4732.96 2339
4733.61 2271
4734.26 2356
4734.91 2310
4735.56 2186
4736.21 2064
4736.86 2168
4737.51 2109
4738.16 1989
4738.81 1964
4739.45 2041
4740.10 2129
4740.75 2125
4741.40 2154
4742.05 2246
4742.70 2241
4743.35 2233
4744.00 2141
4744.65 2158
4745.30 2214
4745.95 2191
4746.60 2196
4747.25 2169
4747.90 2229
4748.55 2252
4749.20 2157
4749.85 2080
4750.50 2167
4751.15 2162
4751.80 2192
4752.45 2212
4753.10 2162
4753.75 2393
4754.40 2311
4755.05 2427
4755.71 2355
4756.36 2231
4757.01 2365
4757.66 2325
4758.31 2281
4758.96 2277
4759.61 2234
4760.26 2117
4760.91 2323
4761.56 2124
4762.21 2201
4762.86 2213
4763.52 2170
4764.17 2336
4764.82 2276
4765.47 2187
4766.12 2196
4766.77 2235
4767.42 2176
4768.07 2432
4768.73 2420
4769.38 2521
4770.03 2587
4770.68 2636
4771.33 2620
4771.98 2467
4772.64 2397
4773.29 2346
4773.94 2308
4774.59 2301
4775.24 2195
4775.89 2164
4776.55 2196
4777.20 2010
4777.85 2055
4778.50 2098
4779.15 2004
4779.81 2048
4780.46 2054
4781.11 2139
4781.76 2198
4782.42 2204
4783.07 2211
4783.72 2168
4784.37 2161
4785.03 2270
4785.68 2261
4786.33 2192
4786.98 2037
4787.64 2189
4788.29 2176
4788.94 2129
4789.60 2075
4790.25 2037
4790.90 2118
4791.55 2246
4792.21 2134
4792.86 2069
4793.51 2122
4794.17 2224
4794.82 2246
4795.47 2282
4796.13 2247
4796.78 2279
4797.43 2153
4798.09 2074
4798.74 2195
4799.39 2180
4800.05 2159
4800.70 2266
4801.36 2269
4802.01 2171
4802.66 2145
4803.32 2223
4803.97 2193
4804.62 2054
4805.28 1933
4805.93 2124
4806.59 2163
4807.24 2159
4807.89 2043
4808.55 1990
4809.20 2029
4809.86 2097
4810.51 2117
4811.17 2145
4811.82 2157
4812.47 2165
4813.13 2253
4813.78 2134
4814.44 2185
4815.09 2207
4815.75 2151
4816.40 2148
4817.06 2132
4817.71 2128
4818.37 2228
4819.02 2229
4819.68 2082
4820.33 2278
4820.99 2311
4821.64 2366
4822.30 2333
4822.95 2456
4823.61 2381
4824.26 2385
4824.92 2368
4825.57 2629
4826.23 2700
4826.88 2551
4827.54 2568
4828.19 2457
4828.85 2675
4829.51 2801
4830.16 2648
4830.82 2626
4831.47 2639
4832.13 2658
4832.78 2632
4833.44 2544
4834.10 2542
4834.75 2453
4835.41 2533
4836.06 2566
4836.72 2786
4837.38 3001
4838.03 2987
4838.69 2977
4839.34 3217
4840.00 3537
4840.66 3657
4841.31 3901
4841.97 3722
4842.63 3641
4843.28 3625
4843.94 3634
4844.60 3639
4845.25 3321
4845.91 3232
4846.57 3207
4847.22 3009
4847.88 2765
4848.54 2618
4849.19 2676
4849.85 2701
4850.51 2707
4851.17 2746
4851.82 2833
4852.48 2729
4853.14 2487
4853.79 2707
4854.45 2741
4855.11 2616
4855.77 2696
4856.42 2823
4857.08 2641
4857.74 2697
4858.40 2691
4859.05 2630
4859.71 2771
4860.37 2913
4861.03 2970
4861.68 2971
4862.34 3052
4863.00 3145
4863.66 2934
4864.32 2909
4864.97 2953
4865.63 3037
4866.29 3008
4866.95 2875
4867.61 2846
4868.26 2917
4868.92 2961
4869.58 3010
4870.24 3000
4870.90 3000
4871.56 2874
4872.21 2883
4872.87 2999
4873.53 2898
4874.19 2683
4874.85 2817
4875.51 2688
4876.17 2746
4876.83 2836
4877.48 2810
4878.14 2779
4878.80 2765
4879.46 2713
4880.12 2743
4880.78 2664
4881.44 2566
4882.10 2617
4882.76 2755
4883.42 2702
4884.08 2548
4884.73 2520
4885.39 2559
4886.05 2531
4886.71 2587
4887.37 2461
4888.03 2457
4888.69 2302
4889.35 2307
4890.01 2426
4890.67 2566
4891.33 2430
4891.99 2445
4892.65 2425
4893.31 2420
4893.97 2474
4894.63 2375
4895.29 2475
4895.95 2525
4896.61 2369
4897.27 2360
4897.93 2405
4898.59 2344
4899.25 2356
4899.91 2294
4900.57 2266
4901.23 2303
4901.89 2198
4902.55 2293
4903.21 2408
4903.88 2407
4904.54 2308
4905.20 2330
4905.86 2468
4906.52 2382
4907.18 2280
4907.84 2255
4908.50 2240
4909.16 2174
4909.82 2257
4910.48 2190
4911.15 2189
4911.81 2178
4912.47 2175
4913.13 2200
4913.79 2158
4914.45 2292
4915.11 2230
4915.77 2083
4916.44 2176
4917.10 2235
4917.76 2223
4918.42 2012
4919.08 2176
4919.74 2131
4920.41 2067
4921.07 2065
4921.73 1979
4922.39 1864
4923.05 1891
4923.72 2022
4924.38 1954
4925.04 2012
4925.70 1978
4926.36 2011
4927.03 1956
4927.69 2080
4928.35 2073
4929.01 2152
4929.67 2136
4930.34 1950
4931.00 2054
4931.66 1990
4932.32 1957
4932.99 1900
4933.65 2133
4934.31 2066
4934.98 2130
4935.64 1938
4936.30 2112
4936.96 2036
4937.63 2034
4938.29 2098
4938.95 2083
4939.62 2170
4940.28 2050
4940.94 2009
4941.61 1948
4942.27 1997
4942.93 2053
4943.60 2013
4944.26 1888
4944.92 1957
4945.59 2069
4946.25 2041
4946.91 2060
4947.58 2142
4948.24 2141
4948.90 1982
4949.57 2056
4950.23 2056
4950.89 2021
4951.56 1966
4952.22 2047
4952.89 2068
4953.55 2089
4954.21 1995
4954.88 1934
4955.54 1964
4956.21 1895
4956.87 1911
4957.53 2033
4958.20 2041
4958.86 1914
4959.53 1955
4960.19 2058
4960.86 2054
4961.52 2072
4962.19 2045
4962.85 1902
4963.52 2038
4964.18 2039
4964.84 1973
4965.51 1894
4966.17 1966
4966.84 2088
4967.50 2198
4968.17 2022
4968.83 2079
4969.50 2213
4970.16 2173
4970.83 2192
4971.49 2240
4972.16 2194
4972.82 2104
4973.49 2116
4974.16 2018
4974.82 2062
4975.49 2126
4976.15 2171
4976.82 1985
4977.48 2059
4978.15 2037
4978.81 2059
4979.48 1982
4980.15 2010
4980.81 2020
4981.48 2052
4982.14 2058
4982.81 2113
4983.48 2127
4984.14 2019
4984.81 2164
4985.47 2151
4986.14 2121
4986.81 2045
4987.47 2281
4988.14 2168
4988.80 2275
4989.47 2123
4990.14 2111
4990.80 2134
4991.47 2221
4992.14 2186
4992.80 1976
4993.47 2102
4994.14 2177
4994.80 2095
4995.47 2059
4996.14 2224
4996.80 2086
4997.47 1907
4998.14 1988
4998.81 2020
4999.47 2002
5000.14 1895
5000.81 2014
5001.47 2164
5002.14 2159
5002.81 1987
5003.48 1981
5004.14 2050
5004.81 2184
5005.48 2132
5006.15 2094
5006.81 2181
5007.48 2150
5008.15 2120
5008.82 2120
5009.48 2213
5010.15 2256
5010.82 2133
5011.49 2268
5012.16 2284
5012.82 2390
5013.49 2237
5014.16 2325
5014.83 2387
5015.50 2015
5016.16 2114
5016.83 2154
5017.50 2205
5018.17 2316
5018.84 2297
5019.50 2296
5020.17 2402
5020.84 2333
5021.51 2534
5022.18 2792
5022.85 3001
5023.52 3326
5024.19 3691
5024.85 3714
5025.52 4218
5026.19 4658
5026.86 4762
5027.53 4796
5028.20 4850
5028.87 4634
5029.54 4242
5030.21 3803
5030.87 3447
5031.54 3355
5032.21 3148
5032.88 2752
5033.55 2437
5034.22 2346
5034.89 2342
5035.56 2153
5036.23 2233
5036.90 2121
5037.57 2058
5038.24 2019
5038.91 2037
5039.58 2044
5040.25 2148
5040.92 2069
5041.59 1992
5042.26 2044
5042.93 1993
5043.60 2116
5044.27 2071
5044.94 1969
5045.61 1985
5046.28 1987
5046.95 1943
5047.62 2066
5048.29 2111
5048.96 2246
5049.63 2161
5050.30 2222
5050.97 2223
5051.64 2177
5052.31 2090
5052.98 2195
5053.65 2197
5054.32 2085
5054.99 2071
5055.66 2256
5056.34 2221
5057.01 2082
5057.68 2031
5058.35 2226
5059.02 2142
5059.69 2159
5060.36 2167
5061.03 2133
5061.70 2142
5062.38 2217
5063.05 2127
5063.72 2220
5064.39 2351
5065.06 2445
5065.73 2405
5066.40 2323
5067.08 2143
5067.75 2274
5068.42 2393
5069.09 2267
5069.76 2148
5070.43 2069
5071.11 2040
5071.78 2002
5072.45 2147
5073.12 1958
5073.79 1936
5074.47 1911
5075.14 2152
5075.81 2089
5076.48 1869
5077.15 1952
5077.83 1973
5078.50 2022
5079.17 1964
5079.84 2067
5080.52 2006
5081.19 1967
5081.86 2028
5082.53 1989
5083.21 2011
5083.88 2033
5084.55 2124
5085.22 1865
5085.90 1879
5086.57 2005
5087.24 2048
5087.92 2116
5088.59 2014
5089.26 1959
5089.93 1937
5090.61 1968
5091.28 1979
5091.95 2143
5092.63 2188
5093.30 2110
5093.97 2147
5094.65 2237
5095.32 2341
5095.99 2194
5096.67 2264
5097.34 2150
5098.02 2029
5098.69 1977
5099.36 2102
5100.04 1988
5100.71 2010
5101.38 2130
5102.06 1990
5102.73 1871
5103.41 2023
5104.08 2128
5104.75 2085
5105.43 1959
5106.10 2016
5106.78 2015
5107.45 2068
5108.12 2019
5108.80 1996
5109.47 1989
5110.15 2071
5110.82 2043
5111.50 1987
5112.17 2059
5112.85 1959
5113.52 1913
5114.20 1909
5114.87 1890
5115.54 1887
5116.22 1826
5116.89 1891
5117.57 1844
5118.24 1821
5118.92 1926
5119.59 1892
5120.27 2007
5120.94 1965
5121.62 1926
5122.30 1969
5122.97 2068
5123.65 2038
5124.32 2057
5125.00 2129
5125.67 2146
5126.35 2093
5127.02 1996
5127.70 2078
5128.37 2079
5129.05 1997
5129.73 1963
5130.40 2055
5131.08 2021
5131.75 1998
5132.43 1912
5133.10 1800
5133.78 1743
5134.46 1964
5135.13 1997
5135.81 1954
5136.49 1979
5137.16 2031
5137.84 1907
5138.51 1829
5139.19 1888
5139.87 2117
5140.54 2060
5141.22 2076
5141.90 2103
5142.57 1973
5143.25 2046
5143.93 2080
5144.60 1978
5145.28 1885
5145.96 1841
5146.63 1929
5147.31 1993
5147.99 1936
5148.66 1872
5149.34 1911
5150.02 1829
5150.69 1818
5151.37 1777
5152.05 1717
5152.73 1734
5153.40 1658
5154.08 1657
5154.76 1808
5155.44 1826
5156.11 1905
5156.79 1948
5157.47 1883
5158.15 1902
5158.82 1753
5159.50 1719
5160.18 1805
5160.86 1712
5161.53 1729
5162.21 1728
5162.89 1794
5163.57 1805
5164.25 1914
5164.92 1828
5165.60 1831
5166.28 1829
5166.96 1805
5167.64 1768
5168.31 1808
5168.99 1804
5169.67 1871
5170.35 1997
5171.03 1713
5171.71 1813
5172.39 1878
5173.06 1776
5173.74 1784
5174.42 1804
5175.10 1804
5175.78 1750
5176.46 1707
5177.14 1892
5177.82 1806
5178.49 1797
5179.17 1726
5179.85 1753
5180.53 1837
5181.21 1819
5181.89 1796
5182.57 1902
5183.25 1756
5183.93 1763
5184.61 1761
5185.29 1751
5185.97 1741
5186.64 1632
5187.32 1718
5188.00 1754
5188.68 1755
5189.36 1798
5190.04 1641
5190.72 1582
5191.40 1661
5192.08 1725
5192.76 1761
5193.44 1719
5194.12 1763
5194.80 1890
5195.48 1767
5196.16 1751
5196.84 1843
5197.52 1887
5198.20 1760
5198.88 1723
5199.56 1754
5200.24 1795
5200.92 1782
5201.60 1853
5202.28 1770
5202.96 1884
5203.65 1805
5204.33 1715
5205.01 1712
5205.69 1838
5206.37 1934
5207.05 1909
5207.73 1879
5208.41 1712
5209.09 1820
5209.77 1885
5210.45 1833
5211.13 1880
5211.82 2013
5212.50 1806
5213.18 1899
5213.86 1968
5214.54 2108
5215.22 2132
5215.90 2150
5216.58 2009
5217.27 1991
5217.95 1986
5218.63 2113
5219.31 2059
5219.99 2015
5220.67 1911
5221.36 2020
5222.04 1952
5222.72 1859
5223.40 1927
5224.08 1882
5224.77 1826
5225.45 1734
5226.13 1826
5226.81 1915
5227.49 1902
5228.18 1884
5228.86 1878
5229.54 1861
5230.22 1778
5230.91 1896
5231.59 1875
5232.27 1805
5232.95 1711
5233.63 1769
5234.32 1804
5235.00 1859
5235.68 1885
5236.37 1856
5237.05 1857
5237.73 1876
5238.41 1964
5239.10 1866
5239.78 1854
5240.46 1857
5241.15 1937
5241.83 1945
5242.51 1903
5243.20 1861
5243.88 1789
5244.56 1806
5245.24 1908
5245.93 1837
5246.61 1803
5247.29 1847
5247.98 1850
5248.66 1875
5249.35 1964
5250.03 1999
5250.71 1958
5251.40 1926
5252.08 1936
5252.76 2013
5253.45 2077
5254.13 1943
5254.82 2019
5255.50 2059
5256.18 1834
5256.87 1954
5257.55 1953
5258.24 1900
5258.92 2036
5259.60 1884
5260.29 1874
5260.97 1768
5261.66 1822
5262.34 1857
5263.03 1984
5263.71 1905
5264.40 1944
5265.08 1892
5265.76 1930
5266.45 1930
5267.13 1948
5267.82 1923
5268.50 1938
5269.19 1881
5269.87 1992
5270.56 1944
5271.24 1832
5271.93 1935
5272.61 1990
5273.30 1979
5273.98 1992
5274.67 1898
5275.35 1867
5276.04 1975
5276.72 1980
5277.41 1789
5278.10 1820
5278.78 1978
5279.47 1908
5280.15 1974
5280.84 1895
5281.52 1853
5282.21 1891
5282.89 1840
5283.58 1975
5284.27 2042
5284.95 2241
5285.64 2354
5286.32 2285
5287.01 2365
5287.70 2294
5288.38 2026
5289.07 2164
5289.75 2095
5290.44 1944
5291.13 2069
5291.81 2018
5292.50 1923
5293.19 1923
5293.87 1834
5294.56 1926
5295.25 1828
5295.93 1939
5296.62 1989
5297.31 1826
5297.99 1865
5298.68 2108
5299.37 2121
5300.05 2078
5300.74 2067
5301.43 1867
5302.11 1990
5302.80 2060
5303.49 1948
5304.18 1963
5304.86 2158
5305.55 2056
5306.24 2052
5306.92 1966
5307.61 2053
5308.30 2118
5308.99 2117
5309.67 1919
5310.36 1974
5311.05 1901
5311.74 1883
5312.42 1899
5313.11 1933
5313.80 1933
5314.49 1903
5315.18 1981
5315.86 1941
5316.55 2087
5317.24 2117
5317.93 1954
5318.62 1855
5319.30 1870
5319.99 2039
5320.68 2096
5321.37 2053
5322.06 2106
5322.74 2079
5323.43 2067
5324.12 2028
5324.81 2199
5325.50 2206
5326.19 2146
5326.88 2021
5327.56 2105
5328.25 2076
5328.94 2068
5329.63 1990
5330.32 1931
5331.01 2079
5331.70 2028
5332.39 2186
5333.07 2167
5333.76 2217
5334.45 2138
5335.14 2098
5335.83 2123
5336.52 2087
5337.21 2124
5337.90 2193
5338.59 2095
5339.28 2063
5339.97 2141
5340.66 2216
5341.35 2227
5342.04 1944
5342.73 2127
5343.42 2393
5344.10 2386
5344.79 2354
5345.48 2384
5346.17 2501
5346.86 2529
5347.55 2541
5348.24 2490
5348.93 2521
5349.62 2579
5350.31 2683
5351.00 2715
5351.69 2919
5352.39 3242
5353.08 3435
5353.77 3632
5354.46 3835
5355.15 3861
5355.84 3922
5356.53 3863
5357.22 3801
5357.91 3586
5358.60 3426
5359.29 3107
5359.98 2799
5360.67 2654
5361.36 2559
5362.05 2377
5362.74 2234
5363.44 2040
5364.13 2110
5364.82 2079
5365.51 2154
5366.20 2156
5366.89 2098
5367.58 2098
5368.27 2104
5368.96 2134
5369.66 2054
5370.35 2085
5371.04 2077
5371.73 1954
5372.42 1938
5373.11 1939
5373.81 1900
5374.50 1926
5375.19 1933
5375.88 2000
5376.57 1970
5377.26 2069
5377.96 2018
5378.65 1930
5379.34 1873
5380.03 1928
5380.72 1822
5381.42 1904
5382.11 1833
5382.80 1806
5383.49 2023
5384.18 2019
5384.88 1983
5385.57 1896
5386.26 2045
5386.95 1932
5387.65 1934
5388.34 2052
5389.03 2022
5389.72 1953
5390.42 2102
5391.11 1984
5391.80 2076
5392.50 2139
5393.19 2160
5393.88 2220
5394.57 2262
5395.27 2125
5395.96 2092
5396.65 2099
5397.35 2155
5398.04 2101
5398.73 1968
5399.43 2000
5400.12 2093
5400.81 2078
5401.51 2104
5402.20 1915
5402.89 1857
5403.59 1839
5404.28 2083
5404.97 2031
5405.67 2072
5406.36 2034
5407.06 2052
5407.75 2036
5408.44 2054
5409.14 2002
5409.83 1996
5410.53 2041
5411.22 2001
5411.91 1949
5412.61 2031
5413.30 2049
5414.00 2026
5414.69 1892
5415.38 1908
5416.08 1874
5416.77 2041
5417.47 2026
5418.16 1898
5418.86 1806
5419.55 1902
5420.25 2080
5420.94 2000
5421.64 2101
5422.33 1999
5423.03 2013
5423.72 2059
5424.41 1833
5425.11 1988
5425.80 1957
5426.50 2054
5427.19 2045
5427.89 1960
5428.59 1981
5429.28 2029
5429.98 1999
5430.67 2045
5431.37 1991
5432.06 1968
5432.76 2110
5433.45 1885
5434.15 1875
5434.84 1875
5435.54 1934
5436.23 2066
5436.93 1991
5437.63 2012
5438.32 2023
5439.02 2066
5439.71 2103
5440.41 2119
5441.11 2104
5441.80 2191
5442.50 2233
5443.19 2099
5443.89 2098
5444.59 2138
5445.28 2195
5445.98 2148
5446.68 2183
5447.37 2187
5448.07 2254
5448.76 2477
5449.46 2543
5450.16 2423
5450.85 2663
5451.55 2675
5452.25 2672
5452.94 2588
5453.64 2774
5454.34 2597
5455.03 2516
5455.73 2417
5456.43 2286
5457.13 2290
5457.82 2295
5458.52 2265
5459.22 2191
5459.91 2197
5460.61 2171
5461.31 2094
5462.01 2140
5462.70 2077
5463.40 2176
5464.10 2150
5464.80 2204
5465.49 2253
5466.19 2514
5466.89 2426
5467.59 2575
5468.28 2380
5468.98 2436
5469.68 2295
5470.38 2391
5471.07 2427
5471.77 2417
5472.47 2461
5473.17 2384
5473.87 2325
5474.56 2257
5475.26 2295
5475.96 2379
5476.66 2343
5477.36 2353
5478.06 2414
5478.75 2406
5479.45 2452
5480.15 2483
5480.85 2431
5481.55 2524
5482.25 2432
5482.95 2603
5483.64 2697
5484.34 2718
5485.04 2806
5485.74 2847
5486.44 2835
5487.14 2893
5487.84 2656
5488.54 2613
5489.23 2655
5489.93 2542
5490.63 2485
5491.33 2485
5492.03 2494
5492.73 2369
5493.43 2518
5494.13 2366
5494.83 2507
5495.53 2594
5496.23 2507
5496.93 2580
5497.63 2835
5498.33 2575
5499.03 2661
5499.73 2726
5500.43 2722
5501.13 2759
5501.83 2816
5502.53 3058
5503.23 3264
5503.93 3595
5504.63 3642
5505.33 3570
5506.03 3922
5506.73 3822
5507.43 3593
5508.13 3581
5508.83 3039
5509.53 3021
5510.23 2804
5510.93 2685
5511.63 2589
5512.33 2601
5513.03 2689
5513.73 2667
5514.43 2668
5515.13 2557
5515.83 2322
5516.53 2350
5517.23 2525
5517.93 2419
5518.64 2397
5519.34 2387
5520.04 2388
5520.74 2394
5521.44 2323
5522.14 2374
5522.84 2301
5523.54 2231
5524.24 2468
5524.95 2457
5525.65 2356
5526.35 2356
5527.05 2335
5527.75 2381
5528.45 2155
5529.15 2188
5529.86 2150
5530.56 2019
5531.26 2000
5531.96 2097
5532.66 2163
5533.36 2209
5534.07 2226
5534.77 2062
5535.47 2058
5536.17 2233
5536.87 2135
5537.58 2075
5538.28 2091
5538.98 2055
5539.68 2011
5540.39 2007
5541.09 2002
5541.79 2099
5542.49 2054
5543.20 2036
5543.90 1954
5544.60 1975
5545.30 1976
5546.01 1961
5546.71 1930
5547.41 1971
5548.11 2037
5548.82 2039
5549.52 2003
5550.22 1974
5550.93 1994
5551.63 2029
5552.33 2117
5553.03 2042
5553.74 1998
5554.44 1950
5555.14 1947
5555.85 1773
5556.55 1790
5557.25 1844
5557.96 1872
5558.66 1897
5559.36 1792
5560.07 1844
5560.77 1927
5561.48 1948
5562.18 1981
5562.88 1869
5563.59 1935
5564.29 1821
5564.99 1750
5565.70 1855
5566.40 1954
5567.11 1880
5567.81 1869
5568.51 1929
5569.22 1941
5569.92 2006
5570.63 1989
5571.33 1979
5572.04 1926
5572.74 1970
5573.44 2008
5574.15 1866
5574.85 2049
5575.56 1978
5576.26 1909
5576.97 1970
5577.67 1920
5578.38 2010
5579.08 1982
5579.79 1897
5580.49 1913
5581.20 1888
5581.90 1975
5582.61 1866
5583.31 1886
5584.02 1843
5584.72 1839
5585.43 1855
5586.13 1841
5586.84 1897
5587.54 1919
5588.25 1885
5588.95 1970
5589.66 1862
5590.36 1704
5591.07 1855
5591.77 1878
5592.48 1734
5593.19 1835
5593.89 1755
5594.60 1735
5595.30 1921
5596.01 1883
5596.71 1781
5597.42 1653
5598.13 1772
5598.83 1774
5599.54 1648
5600.24 1668
5600.95 1718
5601.66 1815
5602.36 1731
5603.07 1647
5603.78 1724
5604.48 1774
5605.19 1682
5605.89 1835
5606.60 1738
5607.31 1833
5608.01 1751
5608.72 1698
5609.43 1711
5610.13 1742
5610.84 1823
5611.55 1672
5612.25 1704
5612.96 1668
5613.67 1846
5614.38 1775
5615.08 1675
5615.79 1824
5616.50 1846
5617.20 1835
5617.91 1872
5618.62 1798
5619.33 1769
5620.03 1754
5620.74 1871
5621.45 1750
5622.15 1924
5622.86 1859
5623.57 1757
5624.28 1826
5624.99 1701
5625.69 1678
5626.40 1702
5627.11 1676
5627.82 1680
5628.52 1735
5629.23 1790
5629.94 1808
5630.65 1750
5631.36 1747
5632.06 1787
5632.77 1707
5633.48 1724
5634.19 1647
5634.90 1648
5635.61 1654
5636.31 1701
5637.02 1655
5637.73 1671
5638.44 1846
5639.15 1825
5639.86 1854
5640.56 1822
5641.27 1784
5641.98 1843
5642.69 1741
5643.40 1692
5644.11 1822
5644.82 1853
5645.53 1848
5646.24 1882
5646.94 1872
5647.65 1845
5648.36 1685
5649.07 1758
5649.78 1805
5650.49 1830
5651.20 1850
5651.91 1784
5652.62 1769
5653.33 1861
5654.04 1899
5654.75 1761
5655.46 1751
5656.17 1799
5656.88 1969
5657.59 2000
5658.30 2043
5659.01 1954
5659.71 2003
5660.42 2145
5661.13 2130
5661.84 2025
5662.55 1928
5663.26 2012
5663.97 2090
5664.69 1949
5665.40 1879
5666.11 1942
5666.82 1831
5667.53 1789
5668.24 1834
5668.95 1870
5669.66 1870
5670.37 1836
5671.08 1826
5671.79 1970
5672.50 1942
5673.21 1906
5673.92 1943
5674.63 1913
5675.34 1955
5676.05 1958
5676.76 1991
5677.48 2014
5678.19 1852
5678.90 1734
5679.61 1729
5680.32 1859
5681.03 1932
5681.74 1972
5682.45 1750
5683.16 1863
5683.88 1833
5684.59 1728
5685.30 1721
5686.01 1661
5686.72 1757
5687.43 1696
5688.15 1717
5688.86 1973
5689.57 1764
5690.28 1711
5690.99 1761
5691.70 1733
5692.42 1843
5693.13 1817
5693.84 1669
5694.55 1705
5695.26 1724
5695.98 1736
5696.69 1852
5697.40 1758
5698.11 1794
5698.82 1766
5699.54 1719
5700.25 1835
5700.96 1733
5701.67 1854
5702.39 1853
5703.10 1850
5703.81 1716
5704.52 1683
5705.24 1713
5705.95 1743
5706.66 1724
5707.38 1845
5708.09 1749
5708.80 1781
5709.51 1637
5710.23 1741
5710.94 1841
5711.65 1853
5712.37 1773
5713.08 1817
5713.79 1724
5714.51 1773
5715.22 1776
5715.93 1832
5716.65 1725
5717.36 1696
5718.07 1835
5718.79 1976
5719.50 1792
5720.21 1858
5720.93 1719
5721.64 1707
5722.36 1701
5723.07 1706
5723.78 1666
5724.50 1720
5725.21 1749
5725.92 1815
5726.64 1805
5727.35 1702
5728.07 1841
5728.78 1867
5729.50 2002
5730.21 1865
5730.92 1960
5731.64 2028
5732.35 1979
5733.07 2051
5733.78 2077
5734.50 1988
5735.21 2231
5735.93 2090
5736.64 2027
5737.35 2081
5738.07 2088
5738.78 1938
5739.50 1915
5740.21 1844
5740.93 1805
5741.64 1925
5742.36 1936
5743.07 2001
5743.79 1967
5744.50 1860
5745.22 1840
5745.93 1851
5746.65 1772
5747.37 1909
5748.08 1889
5748.80 1878
5749.51 1938
5750.23 1901
5750.94 1919
5751.66 1954
5752.37 1808
5753.09 1838
5753.81 1841
5754.52 1920
5755.24 2159
5755.95 2170
5756.67 2363
5757.38 2363
5758.10 2355
5758.82 2607
5759.53 2625
5760.25 2724
5760.96 2623
5761.68 2433
5762.40 2406
5763.11 2387
5763.83 2279
5764.55 2075
5765.26 2128
5765.98 2143
5766.70 2142
5767.41 2170
5768.13 2158
5768.85 2239
5769.56 2121
5770.28 2189
5771.00 2228
5771.71 2187
5772.43 2262
5773.15 2256
5773.86 2264
5774.58 2251
5775.30 2267
5776.01 2291
5776.73 2251
5777.45 2189
5778.17 2191
5778.88 2356
5779.60 2323
5780.32 2252
5781.04 2215
5781.75 2266
5782.47 2387
5783.19 2428
5783.91 2464
5784.62 2363
5785.34 2469
5786.06 2519
5786.78 2615
5787.49 2540
5788.21 2567
5788.93 2735
5789.65 2738
5790.37 2630
5791.08 2672
5791.80 2599
5792.52 2662
5793.24 2744
5793.96 2881
5794.68 3048
5795.39 2922
5796.11 2955
5796.83 3119
5797.55 2985
5798.27 3253
5798.99 3231
5799.70 3464
5800.42 3806
5801.14 4092
5801.86 4562
5802.58 5469
5803.30 6300
5804.02 6876
5804.74 7644
5805.45 8307
5806.17 8330
5806.89 8023
5807.61 7257
5808.33 6551
5809.05 5585
5809.77 5021
5810.49 4398
5811.21 4160
5811.93 3995
5812.65 3823
5813.37 3529
5814.09 3723
5814.81 3755
5815.52 3569
5816.24 3668
5816.96 3601
5817.68 3777
5818.40 3872
5819.12 3926
5819.84 4089
5820.56 3844
5821.28 3831
5822.00 3890
5822.72 3741
5823.44 3573
5824.16 3644
5824.88 3536
5825.60 3454
5826.32 3256
5827.04 3179
5827.76 3153
5828.48 3070
5829.21 2930
5829.93 2820
5830.65 2669
5831.37 2675
5832.09 2627
5832.81 2793
5833.53 2742
5834.25 2642
5834.97 2666
5835.69 2631
5836.41 2720
5837.13 2639
5837.85 2611
5838.57 2612
5839.30 2603
5840.02 2524
5840.74 2553
5841.46 2447
5842.18 2503
5842.90 2664
5843.62 2697
5844.34 2731
5845.07 2539
5845.79 2665
5846.51 2484
5847.23 2371
5847.95 2351
5848.67 2283
5849.39 2347
5850.12 2367
5850.84 2434
5851.56 2312
5852.28 2299
5853.00 2294
5853.73 2285
5854.45 2262
5855.17 2297
5855.89 2323
5856.61 2300
5857.34 2297
5858.06 2379
5858.78 2377
5859.50 2383
5860.23 2435
5860.95 2410
5861.67 2341
5862.39 2293
5863.11 2257
5863.84 2307
5864.56 2299
5865.28 2329
5866.01 2306
5866.73 2266
5867.45 2231
5868.17 2198
5868.90 2127
5869.62 2236
5870.34 2190
5871.07 2137
5871.79 2142
5872.51 2110
5873.23 2146
5873.96 2210
5874.68 2133
5875.40 2111
5876.13 2133
5876.85 2154
5877.57 2131
5878.30 2185
5879.02 2226
5879.74 2287
5880.47 2198
5881.19 2167
5881.92 2263
5882.64 2242
5883.36 2175
5884.09 2090
5884.81 2153
5885.53 2194
5886.26 2170
5886.98 2076
5887.71 2140
5888.43 2104
5889.15 2147
5889.88 2128
5890.60 2036
5891.33 2075
5892.05 2149
5892.78 2178
5893.50 2054
5894.23 2028
5894.95 2067
5895.67 2224
5896.40 2214
5897.12 2001
5897.85 2080
5898.57 1971
5899.30 1977
5900.02 2050
5900.75 2022
5901.47 2050
5902.20 1998
5902.92 2027
5903.65 2121
5904.37 2054
5905.10 2020
5905.82 2094
5906.55 2042
5907.27 2113
5908.00 2063
5908.72 2164
5909.45 2124
5910.17 1966
5910.90 2055
5911.62 2048
5912.35 1967
5913.08 2048
5913.80 2075
5914.53 2070
5915.25 2044
5915.98 2000
5916.70 1985
5917.43 2151
5918.16 2137
5918.88 2068
5919.61 2100
5920.33 2207
5921.06 2138
5921.79 2145
5922.51 2191
5923.24 2243
5923.97 2162
5924.69 2126
5925.42 2101
5926.14 2160
5926.87 2335
5927.60 2192
5928.32 2190
5929.05 2329
5929.78 2221
5930.50 2243
5931.23 2132
5931.96 2084
5932.68 2208
5933.41 2194
5934.14 2149
5934.86 2133
5935.59 2198
5936.32 2341
5937.05 2325
5937.77 2313
5938.50 2333
5939.23 2441
5939.95 2379
5940.68 2367
5941.41 2257
5942.14 2340
5942.86 2738
5943.59 2640
5944.32 2603
5945.05 2687
5945.77 2641
5946.50 2625
5947.23 2731
5947.96 2761
5948.68 2672
5949.41 2558
5950.14 2662
5950.87 2608
5951.60 2574
5952.32 2772
5953.05 2729
5953.78 2876
5954.51 2913
5955.24 2984
5955.96 2915
5956.69 3088
5957.42 3097
5958.15 3071
5958.88 3019
5959.61 3207
5960.33 3333
5961.06 3012
5961.79 2988
5962.52 3004
5963.25 3015
5963.98 3144
5964.71 3234
5965.44 3235
5966.16 3108
5966.89 3025
5967.62 3047
5968.35 3313
5969.08 3398
5969.81 3634
5970.54 3726
5971.27 3867
5972.00 3974
5972.73 4095
5973.46 4336
5974.18 4131
5974.91 3893
5975.64 4007
5976.37 3971
5977.10 3727
5977.83 3725
5978.56 3612
5979.29 3461
5980.02 3513
5980.75 3659
5981.48 3750
5982.21 3659
5982.94 3562
5983.67 3636
5984.40 3799
5985.13 3957
5985.86 3838
5986.59 3847
5987.32 3912
5988.05 3974
5988.78 3885
5989.51 4053
5990.24 4038
5990.97 3784
5991.70 3774
5992.43 3756
5993.16 3949
5993.89 3929
5994.62 4016
5995.35 4063
5996.09 3920
5996.82 3902
5997.55 4141
5998.28 4133
5999.01 4262
5999.74 4185
6000.47 4141
6001.20 4161
6001.93 4163
6002.66 4038
6003.39 4041
6004.13 4164
6004.86 4123
6005.59 4112
6006.32 3848
6007.05 3955
6007.78 4054
6008.51 3891
6009.25 3934
6009.98 3826
6010.71 3966
6011.44 4156
6012.17 4362
6012.90 4597
6013.64 5021
6014.37 5695
6015.10 6117
6015.83 6752
6016.56 7454
6017.29 7855
6018.03 8006
6018.76 8241
6019.49 8055
6020.22 7712
6020.96 7207
6021.69 6750
6022.42 6217
6023.15 5706
6023.88 5296
6024.62 4685
6025.35 4263
6026.08 4074
6026.81 3957
6027.55 3779
6028.28 3513
6029.01 3543
6029.75 3359
6030.48 3260
6031.21 3208
6031.94 3112
6032.68 3305
6033.41 3378
6034.14 3279
6034.88 3066
6035.61 3003
6036.34 3016
6037.07 3091
6037.81 3045
6038.54 2945
6039.27 3086
6040.01 3182
6040.74 3090
6041.47 3158
6042.21 3061
6042.94 3048
6043.68 3176
6044.41 3394
6045.14 3179
6045.88 3454
6046.61 3417
6047.34 3312
6048.08 3425
6048.81 3329
6049.55 3456
6050.28 3506
6051.01 3437
6051.75 3459
6052.48 3592
6053.22 3610
6053.95 3427
6054.68 3602
6055.42 3833
6056.15 4244
6056.89 4103
6057.62 4141
6058.36 4076
6059.09 3989
6059.83 3974
6060.56 4018
6061.29 3968
6062.03 3737
6062.76 3465
6063.50 3503
6064.23 3337
6064.97 3373
6065.70 3347
6066.44 3275
6067.17 3310
6067.91 3427
6068.64 3364
6069.38 3336
6070.11 3307
6070.85 3451
6071.58 3210
6072.32 3250
6073.06 3158
6073.79 2997
6074.53 3187
6075.26 3278
6076.00 3269
6076.73 3178
6077.47 3139
6078.20 3189
6078.94 3134
6079.68 2983
6080.41 2890
6081.15 2817
6081.88 2875
6082.62 2914
6083.35 2914
6084.09 2896
6084.83 2856
6085.56 2853
6086.30 2836
6087.04 2728
6087.77 2976
6088.51 2921
6089.24 2803
6089.98 2885
6090.72 2795
6091.45 2674
6092.19 2780
6092.93 2820
6093.66 2804
6094.40 2882
6095.14 2901
6095.87 2867
6096.61 2891
6097.35 2685
6098.08 2714
6098.82 2748
6099.56 2798
6100.29 2892
6101.03 2749
6101.77 2794
6102.51 2747
6103.24 2687
6103.98 2653
6104.72 2712
6105.46 2660
6106.19 2613
6106.93 2603
6107.67 2727
6108.41 2701
6109.14 2682
6109.88 2721
6110.62 2688
6111.36 2568
6112.09 2646
6112.83 2829
6113.57 2818
6114.31 2775
6115.04 2762
6115.78 2591
6116.52 2706
6117.26 2680
6118.00 2669
6118.73 2674
6119.47 2655
6120.21 2953
6120.95 2753
6121.69 2661
6122.43 2601
6123.16 2675
6123.90 2762
6124.64 2889
6125.38 2939
6126.12 2750
6126.86 3013
6127.60 3129
6128.33 2922
6129.07 2953
6129.81 2921
6130.55 3021
6131.29 2966
6132.03 3117
6132.77 2937
6133.51 2954
6134.25 2872
6134.98 2897
6135.72 2891
6136.46 2964
6137.20 3140
6137.94 3111
6138.68 3045
6139.42 3021
6140.16 2920
6140.90 2997
6141.64 2935
6142.38 3069
6143.12 3182
6143.86 3056
6144.60 2958
6145.34 3067
6146.08 3120
6146.82 3099
6147.56 3128
6148.30 3048
6149.04 3186
6149.78 3167
6150.52 3150
6151.26 3215
6152.00 3194
6152.74 3316
6153.48 3300
6154.22 3117
6154.96 3335
6155.70 3413
6156.44 3373
6157.18 3400
6157.92 3337
6158.66 3547
6159.40 3556
6160.14 3501
6160.88 3554
6161.62 3519
6162.36 3453
6163.10 3744
6163.85 3620
6164.59 3482
6165.33 3468
6166.07 3742
6166.81 3750
6167.55 3857
6168.29 4061
6169.03 4295
6169.77 4313
6170.51 4476
6171.26 4702
6172.00 4785
6172.74 5147
6173.48 4920
6174.22 4890
6174.96 4688
6175.70 4535
6176.45 4457
6177.19 4317
6177.93 4418
6178.67 4496
6179.41 4290
6180.16 4363
6180.90 4296
6181.64 4259
6182.38 4355
6183.12 4386
6183.87 4333
6184.61 4212
6185.35 4362
6186.09 4473
6186.83 4772
6187.58 4807
6188.32 4651
6189.06 4765
6189.80 4641
6190.55 4677
6191.29 4741
6192.03 4886
6192.77 4837
6193.52 4865
6194.26 4993
6195.00 5201
6195.74 5225
6196.49 5194
6197.23 5589
6197.97 5457
6198.72 5619
6199.46 5607
6200.20 5638
6200.94 5727
6201.69 5816
6202.43 5770
6203.17 5553
6203.92 5541
6204.66 5658
6205.40 5556
6206.15 5426
6206.89 5581
6207.63 5964
6208.38 6292
6209.12 7050
6209.87 7814
6210.61 9353
6211.35 10979
6212.10 13307
6212.84 15273
6213.58 17270
6214.33 18734
6215.07 19413
6215.82 19052
6216.56 17983
6217.30 16397
6218.05 14535
6218.79 12449
6219.54 10757
6220.28 9040
6221.02 7627
6221.77 6962
6222.51 6298
6223.26 5622
6224.00 5089
6224.75 5085
6225.49 4866
6226.24 4794
6226.98 4815
6227.73 4836
6228.47 4981
6229.21 5100
6229.96 5211
6230.70 5060
6231.45 4764
6232.19 4931
6232.94 4640
6233.68 4367
6234.43 4236
6235.17 3931
6235.92 3759
6236.67 3684
6237.41 3542
6238.16 3552
6238.90 3591
6239.65 3716
6240.39 3751
6241.14 3944
6241.88 3931
6242.63 3878
6243.37 3764
6244.12 3615
6244.87 3722
6245.61 3851
6246.36 3910
6247.10 3942
6247.85 4096
6248.59 4252
6249.34 4315
6250.09 4452
6250.83 4487
6251.58 4791
6252.33 5227
6253.07 5348
6253.82 5467
6254.56 5404
6255.31 5262
6256.06 5107
6256.80 4923
6257.55 4579
6258.30 4489
6259.04 4333
6259.79 4161
6260.54 4119
6261.28 4154
6262.03 4256
6262.78 4331
6263.52 4120
6264.27 4104
6265.02 3929
6265.76 3996
6266.51 3980
6267.26 4041
6268.01 3977
6268.75 4047
6269.50 3931
6270.25 3954
6270.99 4058
6271.74 4055
6272.49 4060
6273.24 4115
6273.98 4046
6274.73 4011
6275.48 4057
6276.23 3997
6276.97 3923
6277.72 4035
6278.47 3892
6279.22 4073
6279.96 4156
6280.71 4341
6281.46 4212
6282.21 4389
6282.96 4531
6283.70 4527
6284.45 4398
6285.20 4204
6285.95 4183
6286.70 3848
6287.45 3683
6288.19 3727
6288.94 3547
6289.69 3380
6290.44 3448
6291.19 3419
6291.94 3416
6292.68 3497
6293.43 3419
6294.18 3429
6294.93 3450
6295.68 3409
6296.43 3360
6297.18 3238
6297.93 3168
6298.67 3036
6299.42 2972
6300.17 3022
6300.92 3008
6301.67 2974
6302.42 2953
6303.17 2983
6303.92 3120
6304.67 3089
6305.42 3042
6306.17 3079
6306.92 3095
6307.67 2969
6308.41 2999
6309.16 3090
6309.91 3082
6310.66 2880
6311.41 2875
6312.16 2855
6312.91 2967
6313.66 3059
6314.41 2979
6315.16 2990
6315.91 2965
6316.66 3017
6317.41 2939
6318.16 2929
6318.91 2998
6319.66 2995
6320.41 3081
6321.16 3038
6321.91 3030
6322.66 2937
6323.41 2845
6324.16 2999
6324.92 2933
6325.67 2955
6326.42 2953
6327.17 2746
6327.92 2702
6328.67 2777
6329.42 2631
6330.17 2622
6330.92 2609
6331.67 2614
6332.42 2650
6333.17 2598
6333.92 2628
6334.68 2604
6335.43 2696
6336.18 2582
6336.93 2547
6337.68 2572
6338.43 2613
6339.18 2593
6339.93 2600
6340.69 2568
6341.44 2461
6342.19 2598
6342.94 2631
6343.69 2624
6344.44 2603
6345.20 2586
6345.95 2594
6346.70 2540
6347.45 2612
6348.20 2534
6348.95 2646
6349.71 2574
6350.46 2578
6351.21 2616
6351.96 2710
6352.71 2515
6353.47 2593
6354.22 2734
6354.97 2664
6355.72 2685
6356.48 2610
6357.23 2680
6357.98 2725
6358.73 2816
6359.49 2800
6360.24 2731
6360.99 2763
6361.74 2717
6362.50 2608
6363.25 2757
6364.00 2621
6364.76 2477
6365.51 2720
6366.26 2548
6367.01 2484
6367.77 2603
6368.52 2612
6369.27 2445
6370.03 2492
6370.78 2520
6371.53 2498
6372.29 2568
6373.04 2588
6373.79 2554
6374.55 2393
6375.30 2563
6376.05 2527
6376.81 2524
6377.56 2478
6378.31 2561
6379.07 2574
6379.82 2484
6380.58 2378
6381.33 2450
6382.08 2434
6382.84 2388
6383.59 2429
6384.35 2407
6385.10 2380
6385.85 2412
6386.61 2350
6387.36 2381
6388.12 2449
6388.87 2562
6389.62 2385
6390.38 2401
6391.13 2530
6391.89 2496
6392.64 2405
6393.40 2410
6394.15 2535
6394.91 2536
6395.66 2657
6396.42 2469
6397.17 2572
6397.93 2560
6398.68 2533
6399.44 2548
6400.19 2514
6400.95 2407
6401.70 2369
6402.46 2328
6403.21 2258
6403.97 2290
6404.72 2304
6405.48 2213
6406.23 2173
6406.99 2208
6407.74 2205
6408.50 2218
6409.25 2367
6410.01 2375
6410.76 2312
6411.52 2332
6412.28 2384
6413.03 2384
6413.79 2315
6414.54 2432
6415.30 2350
6416.05 2225
6416.81 2359
6417.57 2509
6418.32 2378
6419.08 2255
6419.83 2309
6420.59 2330
6421.35 2405
6422.10 2377
6422.86 2340
6423.62 2296
6424.37 2221
6425.13 2270
6425.89 2356
6426.64 2336
6427.40 2316
6428.15 2248
6428.91 2294
6429.67 2333
6430.42 2397
6431.18 2394
6431.94 2341
6432.70 2486
6433.45 2402
6434.21 2370
6434.97 2282
6435.72 2314
6436.48 2253
6437.24 2379
6437.99 2334
6438.75 2339
6439.51 2431
6440.27 2438
6441.02 2447
6441.78 2435
6442.54 2498
6443.30 2508
6444.05 2508
6444.81 2615
6445.57 2530
6446.33 2593
6447.08 2497
6447.84 2373
6448.60 2431
6449.36 2467
6450.12 2459
6450.87 2468
6451.63 2480
6452.39 2499
6453.15 2380
6453.91 2478
6454.66 2534
6455.42 2517
6456.18 2511
6456.94 2476
6457.70 2734
6458.46 2652
6459.21 2544
6459.97 2648
6460.73 2581
6461.49 2553
6462.25 2568
6463.01 2689
6463.77 2726
6464.52 2656
6465.28 2688
6466.04 2805
6466.80 2696
6467.56 2774
6468.32 2842
6469.08 3001
6469.84 2815
6470.60 2884
6471.36 2969
6472.11 2960
6472.87 3081
6473.63 2990
6474.39 2916
6475.15 3000
6475.91 2969
6476.67 2992
6477.43 3145
6478.19 3138
6478.95 3162
6479.71 3055
6480.47 3002
6481.23 3023
6481.99 3099
6482.75 3166
6483.51 3090
6484.27 3167
6485.03 3338
6485.79 3446
6486.55 3096
6487.31 3208
6488.07 3340
6488.83 3348
6489.59 3424
6490.35 3211
6491.11 3226
6491.87 3462
6492.63 3463
6493.39 3334
6494.15 3439
6494.91 3565
6495.67 3532
6496.43 3662
6497.19 3783
6497.95 4049
6498.71 4054
6499.48 4102
6500.24 4166
6501.00 4032
6501.76 4096
6502.52 4116
6503.28 4086
6504.04 4220
6504.80 4221
6505.56 4265
6506.32 4356
6507.09 4151
6507.85 4183
6508.61 4256
6509.37 4237
6510.13 4364
6510.89 4352
6511.65 4621
6512.42 4856
6513.18 4979
6513.94 4857
6514.70 5013
6515.46 5102
6516.22 5056
6516.99 5102
6517.75 4888
6518.51 4880
6519.27 4906
6520.03 4779
6520.80 4816
6521.56 4789
6522.32 4994
6523.08 5023
6523.84 5107
6524.61 5066
6525.37 5167
6526.13 5388
6526.89 5651
6527.66 5813
6528.42 5685
6529.18 6132
6529.94 6351
6530.71 6484
6531.47 6702
6532.23 6832
6533.00 7084
6533.76 7121
6534.52 7076
6535.28 6914
6536.05 7003
6536.81 7384
6537.57 7695
6538.34 8415
6539.10 9735
6539.86 11097
6540.63 12875
6541.39 14254
6542.15 15314
6542.92 15300
6543.68 14972
6544.44 13648
6545.21 12143
6545.97 10651
6546.73 9106
6547.50 7721
6548.26 6846
6549.02 6022
6549.79 5496
6550.55 5120
6551.31 4733
6552.08 4527
6552.84 4345
6553.61 4231
6554.37 4325
6555.13 4286
6555.90 4453
6556.66 4441
6557.43 4238
6558.19 4232
6558.96 4277
6559.72 4163
6560.48 4061
6561.25 3930
6562.01 3968
6562.78 3820
6563.54 3977
6564.31 4152
6565.07 4127
6565.84 4205
6566.60 4328
6567.37 4342
6568.13 4389
6568.90 4528
6569.66 4780
6570.43 4652
6571.19 4707
6571.96 4703
6572.72 4669
6573.49 4611
6574.25 4658
6575.02 4634
6575.78 4344
6576.55 4571
6577.31 4866
6578.08 5004
6578.84 4883
6579.61 5211
6580.37 5174
6581.14 5460
6581.91 5493
6582.67 5507
6583.44 5575
6584.20 5470
6584.97 5334
6585.73 5383
6586.50 5431
6587.27 5293
6588.03 5147
6588.80 4987
6589.56 4842
6590.33 4856
6591.10 4807
6591.86 4662
6592.63 4750
6593.39 4944
6594.16 4923
6594.93 4838
6595.69 5135
6596.46 5417
6597.23 5494
6597.99 5700
6598.76 6026
6599.53 6166
6600.29 6262
6601.06 6384
6601.83 6401
6602.59 6389
6603.36 6164
6604.13 5910
6604.89 5592
6605.66 5071
6606.43 4870
6607.20 4627
6607.96 4475
6608.73 4358
6609.50 4411
6610.26 4266
6611.03 4359
6611.80 4155
6612.57 3923
6613.33 3879
6614.10 4051
6614.87 4142
6615.64 3955
6616.40 4097
6617.17 3925
6617.94 3848
6618.71 3802
6619.48 3788
6620.24 3713
6621.01 3736
6621.78 3709
6622.55 3811
6623.32 3620
6624.08 3529
6624.85 3482
6625.62 3561
6626.39 3708
6627.16 3666
6627.92 3684
6628.69 3691
6629.46 3693
6630.23 3636
6631.00 3494
6631.77 3496
6632.54 3469
6633.30 3441
6634.07 3557
6634.84 3639
6635.61 3632
6636.38 3682
6637.15 3856
6637.92 3919
6638.69 4235
6639.45 4367
6640.22 4262
6640.99 4471
6641.76 4462
6642.53 4155
6643.30 4095
6644.07 3975
6644.84 3763
6645.61 3548
6646.38 3388
6647.15 3448
6647.92 3264
6648.69 3312
6649.46 3335
6650.22 3203
6650.99 3195
6651.76 3172
6652.53 3211
6653.30 3292
6654.07 3430
6654.84 3437
6655.61 3222
6656.38 3302
6657.15 3433
6657.92 3357
6658.69 3206
6659.46 3215
6660.23 3076
6661.00 3283
6661.77 3347
6662.54 3033
6663.31 3186
6664.09 3076
6664.86 3029
6665.63 3148
6666.40 2970
6667.17 3005
6667.94 3009
6668.71 2938
6669.48 3024
6670.25 2947
6671.02 3063
6671.79 2973
6672.56 2931
6673.33 3035
6674.10 2989
6674.88 2990
6675.65 3099
6676.42 3103
6677.19 3150
6677.96 3103
6678.73 3065
6679.50 3165
6680.27 3070
6681.05 3040
6681.82 3096
6682.59 2978
6683.36 2858
6684.13 2912
6684.90 3093
6685.67 3021
6686.45 2946
6687.22 3133
6687.99 3294
6688.76 3296
6689.53 3306
6690.31 3444
6691.08 3505
6691.85 3306
6692.62 3381
6693.39 3321
6694.17 3225
6694.94 3133
6695.71 2991
6696.48 2884
6697.25 2922
6698.03 2910
6698.80 2833
6699.57 2714
6700.34 2573
6701.12 2699
6701.89 2658
6702.66 2654
6703.43 2591
6704.21 2664
6704.98 2643
6705.75 2788
6706.53 2806
6707.30 2753
6708.07 2780
6708.84 2653
6709.62 2652
6710.39 2706
6711.16 2759
6711.94 2632
6712.71 2635
6713.48 2725
6714.26 2693
6715.03 2660
6715.80 2613
6716.58 2658
6717.35 2709
6718.12 2675
6718.90 2614
6719.67 2526
6720.45 2582
6721.22 2549
6721.99 2594
6722.77 2472
6723.54 2490
6724.31 2435
6725.09 2395
6725.86 2372
6726.64 2448
6727.41 2408
6728.18 2483
6728.96 2540
6729.73 2477
6730.51 2472
6731.28 2610
6732.06 2455
6732.83 2371
6733.60 2470
6734.38 2611
6735.15 2581
6735.93 2542
6736.70 2517
6737.48 2497
6738.25 2595
6739.03 2442
6739.80 2391
6740.58 2531
6741.35 2616
6742.13 2527
6742.90 2476
6743.68 2420
6744.45 2390
6745.23 2463
6746.00 2525
6746.78 2404
6747.55 2573
6748.33 2519
6749.10 2523
6749.88 2554
6750.65 2376
6751.43 2528
6752.20 2541
6752.98 2652
6753.75 2694
6754.53 2564
6755.31 2705
6756.08 2859
6756.86 2942
6757.63 2974
6758.41 2959
6759.19 3015
6759.96 2941
6760.74 2798
6761.51 2852
6762.29 2591
6763.07 2483
6763.84 2634
6764.62 2472
6765.39 2473
6766.17 2426
6766.95 2451
6767.72 2491
6768.50 2359
6769.28 2367
6770.05 2367
6770.83 2358
6771.61 2518
6772.38 2397
6773.16 2439
6773.94 2357
6774.71 2352
6775.49 2416
6776.27 2433
6777.04 2364
6777.82 2389
6778.60 2375
6779.37 2383
6780.15 2349
6780.93 2309
6781.71 2220
6782.48 2331
6783.26 2367
6784.04 2378
6784.81 2514
6785.59 2501
6786.37 2351
6787.15 2536
6787.92 2554
6788.70 2564
6789.48 2354
6790.26 2449
6791.04 2519
6791.81 2343
6792.59 2422
6793.37 2245
6794.15 2249
6794.92 2301
6795.70 2206
6796.48 2196
6797.26 2270
6798.04 2138
6798.81 2143
6799.59 2204
6800.37 2222
6801.15 2220
6801.93 2201
6802.71 2146
6803.48 2179
6804.26 2168
6805.04 2166
6805.82 2118
6806.60 2145
6807.38 2301
6808.16 2169
6808.94 2295
6809.71 2358
6810.49 2430
6811.27 2385
6812.05 2294
6812.83 2300
6813.61 2286
6814.39 2324
6815.17 2347
6815.95 2266
6816.73 2150
6817.50 2195
6818.28 2233
6819.06 2247
6819.84 2329
6820.62 2272
6821.40 2266
6822.18 2195
6822.96 2260
6823.74 2182
6824.52 2156
6825.30 2368
6826.08 2204
6826.86 2261
6827.64 2295
6828.42 2324
6829.20 2204
6829.98 2232
6830.76 2331
6831.54 2364
6832.32 2199
6833.10 2206
6833.88 2225
6834.66 2233
6835.44 2313
6836.22 2178
6837.00 2203
6837.78 2226
6838.56 2361
6839.34 2336
6840.12 2361
6840.90 2340
6841.68 2441
6842.46 2283
6843.24 2276
6844.03 2268
6844.81 2112
6845.59 2227
6846.37 2346
6847.15 2256
6847.93 2290
6848.71 2379
6849.49 2317
6850.27 2375
6851.05 2416
6851.84 2423
6852.62 2640
6853.40 2675
6854.18 3046
6854.96 3444
6855.74 3599
6856.52 3782
6857.30 3728
6858.09 3582
6858.87 3592
6859.65 3585
6860.43 3314
6861.21 3218
6861.99 2925
6862.78 2765
6863.56 2757
6864.34 2706
6865.12 2580
6865.90 2443
6866.69 2433
6867.47 2410
6868.25 2389
6869.03 2438
6869.82 2303
6870.60 2366
6871.38 2498
6872.16 2512
6872.94 2504
6873.73 2626
6874.51 2642
6875.29 2629
6876.07 2523
6876.86 2509
6877.64 2487
6878.42 2458
6879.21 2417
6879.99 2383
6880.77 2383
6881.55 2315
6882.34 2475
6883.12 2601
6883.90 2694
6884.69 2597
6885.47 2694
6886.25 2768
6887.04 2771
6887.82 2753
6888.60 2855
6889.39 2763
6890.17 3002
6890.95 3155
6891.74 3038
6892.52 3243
6893.30 3625
6894.09 3613
6894.87 3455
6895.65 3619
6896.44 3487
6897.22 3124
6898.01 3092
6898.79 3157
6899.57 3044
6900.36 3071
6901.14 3019
6901.93 3203
6902.71 3009
6903.49 3030
6904.28 3011
6905.06 2918
6905.85 3150
6906.63 3248
6907.42 3141
6908.20 3080
6908.98 3007
6909.77 3086
6910.55 2986
6911.34 2984
6912.12 3134
6912.91 3063
6913.69 2978
6914.48 2959
6915.26 3075
6916.05 3034
6916.83 2861
6917.62 2823
6918.40 2738
6919.19 2825
6919.97 2887
6920.76 2779
6921.54 2703
6922.33 2741
6923.11 2910
6923.90 2827
6924.68 2913
6925.47 2932
6926.25 2973
6927.04 2976
6927.82 3013
6928.61 2941
6929.40 2896
6930.18 2950
6930.97 3000
6931.75 3036
6932.54 3030
6933.32 3125
6934.11 3100
6934.90 3107
6935.68 3135
6936.47 3193
6937.25 3223
6938.04 3204
6938.83 3298
6939.61 3294
6940.40 3323
6941.19 3356
6941.97 3408
6942.76 3450
6943.54 3524
6944.33 3440
6945.12 3468
6945.90 3573
6946.69 3704
6947.48 3893
6948.26 3843
6949.05 3987
6949.84 3899
6950.62 3911
6951.41 3943
6952.20 3868
6952.99 3910
6953.77 3775
6954.56 3987
6955.35 3998
6956.13 3893
6956.92 4081
6957.71 3889
6958.50 3987
6959.28 3935
6960.07 4125
6960.86 4241
6961.64 4206
6962.43 4393
6963.22 4383
6964.01 4348
6964.80 4441
6965.58 4432
6966.37 4373
6967.16 4394
6967.95 4430
6968.73 4469
6969.52 4238
6970.31 4336
6971.10 4615
6971.89 4628
6972.67 4518
6973.46 4715
6974.25 4702
6975.04 4903
6975.83 4994
6976.62 5038
6977.40 4876
6978.19 4938
6978.98 4885
6979.77 4995
6980.56 5095
6981.35 5105
6982.13 5245
6982.92 5210
6983.71 5397
6984.50 5469
6985.29 5701
6986.08 6171
6986.87 6641
6987.66 7339
6988.45 8251
6989.23 9328
6990.02 10146
6990.81 11237
6991.60 11646
6992.39 12200
6993.18 11785
6993.97 10939
6994.76 10203
6995.55 9088
6996.34 8068
6997.13 7411
6997.92 6882
6998.71 6481
6999.50 6304
7000.29 6189
7001.07 6323
7001.86 6838
7002.65 7895
7003.44 9125
7004.23 10136
7005.02 10888
7005.81 11429
7006.60 11753
7007.39 11367
7008.18 10461
7008.97 9497
7009.76 8474
7010.55 7235
7011.34 6458
7012.14 5858
7012.93 5339
7013.72 4863
7014.51 4583
7015.30 4449
7016.09 4396
7016.88 4424
7017.67 4477
7018.46 4579
7019.25 4633
7020.04 4542
7020.83 4503
7021.62 4325
7022.41 4356
7023.20 4245
7024.00 3957
7024.79 3799
7025.58 3838
7026.37 3967
7027.16 3884
7027.95 3890
7028.74 3912
7029.53 4013
7030.32 4102
7031.12 4109
7031.91 4243
7032.70 4312
7033.49 4127
7034.28 3966
7035.07 3962
7035.87 4040
7036.66 3771
7037.45 3681
7038.24 3570
7039.03 3835
7039.82 3657
7040.62 3753
7041.41 3765
7042.20 3809
7042.99 3972
7043.78 4064
7044.58 4031
7045.37 3999
7046.16 4104
7046.95 3872
7047.75 3849
7048.54 3898
7049.33 3801
7050.12 3771
7050.92 3537
7051.71 3611
7052.50 3752
7053.29 3732
7054.09 3957
7054.88 3888
7055.67 4016
7056.46 4109
7057.26 4044
7058.05 3889
7058.84 3928
7059.64 3765
7060.43 3795
7061.22 3670
7062.02 3553
7062.81 3531
7063.60 3546
7064.39 3497
7065.19 3547
7065.98 3580
7066.77 3497
7067.57 3607
7068.36 3589
7069.16 3678
7069.95 3504
7070.74 3491
7071.54 3474
7072.33 3307
7073.12 3284
7073.92 3325
7074.71 3510
7075.51 3445
7076.30 3397
7077.09 3482
7077.89 3404
7078.68 3431
7079.48 3424
7080.27 3401
7081.06 3380
7081.86 3364
7082.65 3326
7083.45 3338
7084.24 3267
7085.04 3260
7085.83 3149
7086.62 3084
7087.42 3228
7088.21 3260
7089.01 3387
7089.80 3516
7090.60 3791
7091.39 3888
7092.19 4157
7092.98 4503
7093.78 4669
7094.57 4706
7095.37 4678
7096.16 4525
7096.96 4159
7097.75 3938
7098.55 3651
7099.34 3416
7100.14 3155
7100.93 3078
7101.73 2865
7102.52 2733
7103.32 2649
7104.11 2653
7104.91 2534
7105.71 2523
7106.50 2605
7107.30 2735
7108.09 2628
7108.89 2629
7109.68 2565
7110.48 2651
7111.28 2487
7112.07 2383
7112.87 2362
7113.66 2388
7114.46 2428
7115.26 2263
7116.05 2167
7116.85 2312
7117.65 2375
7118.44 2424
7119.24 2287
7120.03 2376
7120.83 2486
7121.63 2394
7122.42 2378
7123.22 2516
7124.02 2336
7124.81 2299
7125.61 2306
7126.41 2259
7127.20 2423
7128.00 2335
7128.80 2272
7129.59 2386
7130.39 2297
7131.19 2337
7131.99 2359
7132.78 2429
7133.58 2478
7134.38 2476
7135.17 2370
7135.97 2430
7136.77 2396
7137.57 2346
7138.36 2345
7139.16 2366
7139.96 2286
7140.76 2283
7141.55 2208
7142.35 2179
7143.15 2162
7143.95 2183
7144.74 2174
7145.54 2249
7146.34 2174
7147.14 2251
7147.94 2328
7148.73 2309
7149.53 2343
7150.33 2348
7151.13 2344
7151.93 2394
7152.72 2412
7153.52 2347
7154.32 2226
7155.12 2337
7155.92 2200
7156.72 2177
7157.51 2136
7158.31 2118
7159.11 2237
7159.91 2281
7160.71 2286
7161.51 2186
7162.31 2166
7163.11 2270
7163.90 2186
7164.70 2245
7165.50 2170
7166.30 2027
7167.10 2017
7167.90 1997
7168.70 1934
7169.50 1935
7170.30 2012
7171.10 2073
7171.90 2029
7172.69 1976
7173.49 2044
7174.29 1975
7175.09 2023
7175.89 2102
7176.69 2084
7177.49 1981
7178.29 1934
7179.09 1962
7179.89 2075
7180.69 1991
7181.49 1953
7182.29 1958
7183.09 1884
7183.89 2039
7184.69 1956
7185.49 1977
7186.29 1995
7187.09 2075
7187.89 2033
7188.69 2112
7189.49 2167
7190.29 2105
7191.09 2143
7191.89 2083
7192.69 1973
7193.49 1896
7194.29 1973
7195.09 1910
7195.89 1874
7196.70 1792
7197.50 1813
7198.30 1836
7199.10 1889
7199.90 1887
7200.70 1840
7201.50 1852
7202.30 1851
7203.10 1762
7203.90 1777
7204.70 1820
7205.51 1889
7206.31 1784
7207.11 1815
7207.91 1777
7208.71 1820
7209.51 1718
7210.31 1730
7211.12 1781
7211.92 1738
7212.72 1804
7213.52 1788
7214.32 1849
7215.12 1797
7215.92 1776
7216.73 1824
7217.53 1871
7218.33 1903
7219.13 1882
7219.93 1982
7220.74 1909
7221.54 1819
7222.34 1853
7223.14 1749
7223.94 1727
7224.75 1777
7225.55 1807
7226.35 1916
7227.15 1874
7227.96 1898
7228.76 1920
7229.56 1873
7230.36 1808
7231.17 1925
7231.97 1941
7232.77 1877
7233.57 1824
7234.38 1981
7235.18 1914
7235.98 1830
7236.79 1843
7237.59 1919
7238.39 1910
7239.19 1990
7240.00 2039
7240.80 1962
7241.60 1954
7242.41 2086
7243.21 1995
7244.01 2243
7244.82 2167
7245.62 2185
7246.42 2196
7247.23 2241
7248.03 2131
7248.83 2028
7249.64 1997
7250.44 2121
7251.25 2002
7252.05 1939
7252.85 1984
7253.66 1967
7254.46 2066
7255.27 2213
7256.07 2037
7256.87 2042
7257.68 2068
7258.48 2167
7259.29 2172
7260.09 2026
7260.89 2071
7261.70 2147
7262.50 2119
7263.31 2048
7264.11 2101
7264.92 2177
7265.72 2083
7266.53 2055
7267.33 2143
7268.13 2082
7268.94 2121
7269.74 2251
7270.55 2253
7271.35 2240
7272.16 2257
7272.96 2299
7273.77 2182
7274.57 2247
7275.38 2348
7276.18 2297
7276.99 2308
7277.79 2441
7278.60 2353
7279.40 2285
7280.21 2371
7281.01 2429
7281.82 2409
7282.63 2445
7283.43 2333
7284.24 2289
7285.04 2489
7285.85 2521
7286.65 2801
7287.46 3218
7288.27 3557
7289.07 3733
7289.88 4195
7290.68 4437
7291.49 4501
7292.29 4464
7293.10 4194
7293.91 3980
7294.71 3668
7295.52 3197
7296.33 2973
7297.13 2969
7297.94 2706
7298.74 2587
7299.55 2530
7300.36 2524
7301.16 2477
7301.97 2397
7302.78 2530
7303.58 2528
7304.39 2528
7305.20 2467
7306.00 2526
7306.81 2554
7307.62 2589
7308.42 2615
7309.23 2526
7310.04 2472
7310.84 2530
7311.65 2662
7312.46 2644
7313.27 2699
7314.07 2762
7314.88 2981
7315.69 3130
7316.50 3303
7317.30 3336
7318.11 3338
7318.92 3387
7319.72 3206
7320.53 3178
7321.34 3277
7322.15 3248
7322.96 3063
7323.76 3327
7324.57 3646
7325.38 3849
7326.19 3754
7326.99 4115
7327.80 4104
7328.61 4108
7329.42 3921
7330.23 3669
7331.03 3560
7331.84 3190
7332.65 3072
7333.46 2973
7334.27 2590
7335.08 2576
7335.88 2581
7336.69 2545
7337.50 2537
7338.31 2439
7339.12 2324
7339.93 2407
7340.74 2529
7341.54 2441
7342.35 2439
7343.16 2501
7343.97 2524
7344.78 2644
7345.59 2514
7346.40 2482
7347.21 2563
7348.02 2686
7348.82 2630
7349.63 2569
7350.44 2551
7351.25 2566
7352.06 2425
7352.87 2638
7353.68 2678
7354.49 2613
7355.30 2597
7356.11 2511
7356.92 2507
7357.73 2463
7358.54 2439
7359.35 2456
7360.16 2597
7360.97 2551
7361.78 2443
7362.59 2506
7363.40 2553
7364.21 2429
7365.02 2503
7365.83 2510
7366.64 2598
7367.45 2693
7368.26 2716
7369.07 2690
7369.88 2588
7370.69 2629
7371.50 2723
7372.31 2773
7373.12 2682
7373.93 2677
7374.74 2717
7375.55 2625
7376.36 2746
7377.17 2659
7377.98 2707
7378.79 2650
7379.60 2626
7380.42 2641
7381.23 2756
7382.04 2742
7382.85 2919
7383.66 2921
7384.47 3095
7385.28 3302
7386.09 3562
7386.90 3627
7387.71 3775
7388.53 3930
7389.34 3538
7390.15 3541
7390.96 3474
7391.77 3232
7392.58 2987
7393.39 2865
7394.21 2902
7395.02 2654
7395.83 2671
7396.64 2565
7397.45 2620
7398.27 2454
7399.08 2375
7399.89 2439
7400.70 2449
7401.51 2635
7402.33 2819
7403.14 2902
7403.95 3014
7404.76 3134
7405.57 3124
7406.39 3238
7407.20 3288
7408.01 3183
7408.82 3336
7409.64 3188
7410.45 3076
7411.26 3045
7412.07 2909
7412.89 2845
7413.70 2943
7414.51 2758
7415.32 2643
7416.14 2655
7416.95 2640
7417.76 2570
7418.58 2513
7419.39 2367
7420.20 2231
7421.02 2365
7421.83 2375
7422.64 2273
7423.45 2190
7424.27 2230
7425.08 2202
7425.89 2105
7426.71 2204
7427.52 2104
7428.33 2233
7429.15 2161
7429.96 1987
7430.78 1940
7431.59 2148
7432.40 2075
7433.22 2101
7434.03 1936
7434.84 1977
7435.66 2006
7436.47 2015
7437.29 1964
7438.10 2003
7438.91 1967
7439.73 1941
7440.54 1978
7441.36 1936
7442.17 2032
7442.99 2058
7443.80 2002
7444.61 2106
7445.43 2099
7446.24 2070
7447.06 2052
7447.87 1993
7448.69 2037
7449.50 2051
7450.32 2001
7451.13 1990
7451.95 1919
7452.76 1897
7453.58 1827
7454.39 1870
7455.21 1975
7456.02 1884
7456.84 1867
7457.65 1906
7458.47 1791
7459.28 1835
7460.10 1894
7460.91 1879
7461.73 1784
7462.54 1888
7463.36 1774
7464.17 1870
7464.99 1862
7465.80 1868
7466.62 1789
7467.44 1818
7468.25 1851
7469.07 1834
7469.88 1927
7470.70 1928
7471.51 1828
7472.33 1755
7473.15 1837
7473.96 1901
7474.78 1853
7475.59 1910
7476.41 1866
7477.23 1822
7478.04 1773
7478.86 1823
7479.67 1726
7480.49 1789
7481.31 1849
7482.12 1747
7482.94 1732
7483.76 1641
7484.57 1759
7485.39 1702
7486.21 1658
7487.02 1646
7487.84 1671
7488.66 1663
7489.47 1759
7490.29 1671
7491.11 1697
7491.92 1588
7492.74 1535
7493.56 1622
7494.38 1730
7495.19 1589
7496.01 1637
7496.83 1549
7497.64 1590
7498.46 1559
7499.28 1585
7500.10 1720
7500.91 1661
7501.73 1638
7502.55 1584
7503.37 1530
7504.18 1461
7505.00 1515
7505.82 1542
7506.64 1486
7507.46 1525
7508.27 1484
7509.09 1450
7509.91 1599
7510.73 1484
7511.55 1438
7512.36 1447
7513.18 1539
7514.00 1496
7514.82 1568
7515.64 1556
7516.45 1506
7517.27 1517
7518.09 1459
7518.91 1537
7519.73 1519
7520.55 1557
7521.37 1542
7522.18 1508
7523.00 1498
7523.82 1499
7524.64 1517
7525.46 1464
7526.28 1517
7527.10 1453
7527.92 1491
7528.74 1492
7529.55 1557
7530.37 1464
7531.19 1430
7532.01 1495
7532.83 1456
7533.65 1487
7534.47 1371
7535.29 1466
7536.11 1480
7536.93 1441
7537.75 1541
7538.57 1501
7539.39 1509
7540.21 1423
7541.03 1472
7541.84 1520
7542.66 1576
7543.48 1579
7544.30 1476
7545.12 1440
7545.94 1445
7546.76 1385
7547.58 1382
7548.40 1408
7549.22 1436
7550.04 1548
7550.86 1535
7551.68 1523
7552.51 1528
7553.33 1581
7554.15 1525
7554.97 1535
7555.79 1447
7556.61 1391
7557.43 1454
7558.25 1408
7559.07 1422
7559.89 1496
7560.71 1435
7561.53 1474
7562.35 1544
7563.17 1528
7563.99 1594
7564.81 1541
7565.64 1500
7566.46 1485
7567.28 1419
7568.10 1507
7568.92 1474
7569.74 1511
7570.56 1485
7571.38 1438
7572.21 1577
7573.03 1565
7573.85 1524
7574.67 1457
7575.49 1415
7576.31 1366
7577.13 1376
7577.96 1481
7578.78 1411
7579.60 1419
7580.42 1494
7581.24 1471
7582.07 1567
7582.89 1590
7583.71 1444
7584.53 1425
7585.35 1464
7586.18 1449
7587.00 1439
7587.82 1434
7588.64 1512
7589.46 1460
7590.29 1475
7591.11 1543
7591.93 1530
7592.75 1498
7593.58 1484
7594.40 1581
7595.22 1648
7596.04 1553
7596.87 1444
7597.69 1467
7598.51 1502
7599.34 1581
7600.16 1559
7600.98 1461
7601.80 1442
7602.63 1444
7603.45 1573
7604.27 1514
7605.10 1522
7605.92 1510
7606.74 1485
7607.57 1505
7608.39 1529
7609.21 1700
7610.04 1639
7610.86 1610
7611.68 1610
7612.51 1621
7613.33 1622
7614.15 1612
7614.98 1509
7615.80 1505
7616.62 1513
7617.45 1462
7618.27 1477
7619.10 1578
7619.92 1487
7620.74 1591
7621.57 1585
7622.39 1645
7623.22 1727
7624.04 1715
7624.86 1702
7625.69 1673
7626.51 1685
7627.34 1647
7628.16 1542
7628.99 1608
7629.81 1572
7630.64 1605
7631.46 1612
7632.28 1554
7633.11 1543
7633.93 1625
7634.76 1680
7635.58 1675
7636.41 1834
7637.23 1792
7638.06 1800
7638.88 1759
7639.71 1790
7640.53 1761
7641.36 1802
7642.18 1569
7643.01 1587
7643.83 1481
7644.66 1541
7645.48 1518
7646.31 1478
7647.14 1423
7647.96 1398
7648.79 1380
7649.61 1410
7650.44 1436
7651.26 1381
7652.09 1392
7652.91 1439
7653.74 1520
7654.57 1450
7655.39 1411
7656.22 1289
7657.04 1345
7657.87 1372
7658.70 1365
7659.52 1296
7660.35 1322
7661.17 1412
7662.00 1305
7662.83 1359
7663.65 1336
7664.48 1379
7665.31 1367
7666.13 1400
7666.96 1367
7667.79 1403
7668.61 1426
7669.44 1439
7670.27 1414
7671.09 1333
7671.92 1316
7672.75 1299
7673.57 1414
7674.40 1333
7675.23 1345
7676.05 1394
7676.88 1340
7677.71 1378
7678.53 1363
7679.36 1363
7680.19 1311
7681.02 1321
7681.84 1342
7682.67 1410
7683.50 1395
7684.33 1195
7685.15 1368
7685.98 1364
7686.81 1337
7687.64 1281
7688.46 1338
7689.29 1368
7690.12 1498
7690.95 1400
7691.77 1425
7692.60 1394
7693.43 1364
7694.26 1388
7695.09 1396
7695.91 1375
7696.74 1320
7697.57 1344
7698.40 1301
7699.23 1384
7700.06 1376
7700.88 1364
7701.71 1440
7702.54 1396
7703.37 1397
7704.20 1494
7705.03 1495
7705.85 1380
7706.68 1382
7707.51 1406
7708.34 1382
7709.17 1371
7710.00 1401
7710.83 1343
7711.66 1317
7712.48 1299
7713.31 1407
7714.14 1415
7714.97 1433
7715.80 1399
7716.63 1369
7717.46 1336
7718.29 1343
7719.12 1413
7719.95 1383
7720.78 1405
7721.61 1382
7722.44 1411
7723.27 1360
7724.09 1389
7724.92 1371
7725.75 1390
7726.58 1390
7727.41 1328
7728.24 1351
7729.07 1429
7729.90 1484
7730.73 1420
7731.56 1464
7732.39 1458
7733.22 1353
7734.05 1520
7734.88 1496
7735.71 1494
7736.54 1367
7737.37 1378
7738.20 1409
7739.03 1360
7739.86 1437
7740.70 1394
7741.53 1365
7742.36 1423
7743.19 1448
7744.02 1360
7744.85 1348
7745.68 1368
7746.51 1385
7747.34 1363
7748.17 1464
7749.00 1504
7749.83 1521
7750.66 1610
7751.50 1746
7752.33 1771
7753.16 1897
7753.99 1936
7754.82 2115
7755.65 2026
7756.48 1959
7757.31 1895
7758.15 1886
7758.98 1703
7759.81 1646
7760.64 1579
7761.47 1714
7762.30 1617
7763.13 1651
7763.97 1622
7764.80 1619
7765.63 1580
7766.46 1534
7767.29 1580
7768.13 1555
7768.96 1611
7769.79 1612
7770.62 1558
7771.45 1434
7772.29 1454
7773.12 1461
7773.95 1382
7774.78 1373
7775.62 1462
7776.45 1338
7777.28 1391
7778.11 1489
7778.95 1398
7779.78 1353
7780.61 1342
7781.44 1395
7782.28 1332
7783.11 1498
7783.94 1415
7784.77 1462
7785.61 1482
7786.44 1512
7787.27 1430
7788.11 1437
7788.94 1396
7789.77 1413
7790.61 1466
7791.44 1513
7792.27 1456
7793.10 1542
7793.94 1487
7794.77 1389
7795.60 1505
7796.44 1509
7797.27 1507
7798.11 1518
7798.94 1449
7799.77 1480
7800.61 1471
7801.44 1364
7802.27 1471
7803.11 1455
7803.94 1533
7804.78 1522
7805.61 1440
7806.44 1397
7807.28 1461
7808.11 1491
7808.95 1489
7809.78 1456
7810.61 1439
7811.45 1473
7812.28 1522
7813.12 1559
7813.95 1524
7814.79 1552
7815.62 1509
7816.45 1523
7817.29 1567
7818.12 1605
7818.96 1651
7819.79 1645
7820.63 1654
7821.46 1704
7822.30 1720
7823.13 1665
7823.97 1826
7824.80 1768
7825.64 1659
7826.47 1664
7827.31 1612
7828.14 1596
7828.98 1625
7829.81 1653
7830.65 1609
7831.48 1581
7832.32 1629
7833.15 1608
7833.99 1651
7834.83 1693
7835.66 1658
7836.50 1636
7837.33 1651
7838.17 1687
7839.00 1621
7839.84 1647
7840.68 1695
7841.51 1687
7842.35 1578
7843.18 1559
7844.02 1769
7844.86 1728
7845.69 1670
7846.53 1731
7847.36 1632
7848.20 1571
7849.04 1661
7849.87 1617
7850.71 1537
7851.55 1628
7852.38 1657
7853.22 1497
7854.05 1589
7854.89 1416
7855.73 1453
7856.56 1601
7857.40 1503
7858.24 1456
7859.08 1464
7859.91 1551
7860.75 1504
7861.59 1534
7862.42 1546
7863.26 1605
7864.10 1516
7864.93 1541
7865.77 1510
7866.61 1450
7867.45 1557
7868.28 1566
7869.12 1514
7869.96 1479
7870.80 1599
7871.63 1644
7872.47 1526
7873.31 1498
7874.15 1537
7874.98 1483
7875.82 1520
7876.66 1479
7877.50 1514
7878.33 1440
7879.17 1515
7880.01 1544
7880.85 1600
7881.69 1584
7882.52 1627
7883.36 1737
7884.20 1581
7885.04 1638
7885.88 1565
7886.71 1596
7887.55 1668
7888.39 1517
7889.23 1544
7890.07 1518
7890.91 1476
7891.75 1527
7892.58 1546
7893.42 1512
7894.26 1672
7895.10 1635
7895.94 1668
7896.78 1696
7897.62 1649
7898.46 1640
7899.29 1612
7900.13 1561
7900.97 1618
7901.81 1547
7902.65 1443
7903.49 1564
7904.33 1623
7905.17 1587
7906.01 1536
7906.85 1630
7907.69 1630
7908.53 1585
7909.37 1653
7910.21 1643
7911.04 1520
7911.88 1503
7912.72 1510
7913.56 1469
7914.40 1480
7915.24 1466
7916.08 1534
7916.92 1495
7917.76 1484
7918.60 1496
7919.44 1580
7920.28 1574
7921.12 1657
7921.96 1708
7922.80 1767
7923.64 1683
7924.48 1819
7925.32 1836
7926.16 1781
7927.01 1754
7927.85 1640
7928.69 1630
7929.53 1560
7930.37 1407
7931.21 1406
7932.05 1412
7932.89 1367
7933.73 1477
7934.57 1411
7935.41 1411
7936.25 1443
7937.09 1389
7937.93 1365
7938.78 1348
7939.62 1319
7940.46 1385
7941.30 1332
7942.14 1336
7942.98 1286
7943.82 1341
7944.66 1375
7945.51 1404
7946.35 1381
7947.19 1356
7948.03 1390
7948.87 1432
7949.71 1477
7950.56 1458
7951.40 1432
7952.24 1469
7953.08 1454
7953.92 1377
7954.76 1367
7955.61 1461
7956.45 1402
7957.29 1381
7958.13 1366
7958.97 1349
7959.82 1348
7960.66 1340
7961.50 1380
7962.34 1406
7963.19 1435
7964.03 1393
7964.87 1397
7965.71 1445
7966.56 1462
7967.40 1350
7968.24 1345
7969.08 1339
7969.93 1444
7970.77 1426
7971.61 1329
7972.45 1426
7973.30 1403
7974.14 1379
7974.98 1403
7975.83 1404
7976.67 1339
7977.51 1459
7978.36 1342
7979.20 1370
7980.04 1309
7980.89 1393
7981.73 1410
7982.57 1359
7983.42 1367
7984.26 1303
7985.10 1349
7985.95 1343
7986.79 1348
7987.63 1329
7988.48 1291
7989.32 1279
7990.16 1251
7991.01 1241
7991.85 1347
7992.70 1360
7993.54 1337
7994.38 1294
7995.23 1333
7996.07 1241
7996.92 1346
7997.76 1344
7998.60 1229
7999.45 1226
8000.29 1258
8001.14 1314
8001.98 1262
8002.83 1193
8003.67 1273
8004.52 1288
8005.36 1208
8006.20 1196
8007.05 1306
8007.89 1298
8008.74 1342
8009.58 1305
8010.43 1288
8011.27 1226
8012.12 1169
8012.96 1237
8013.81 1251
8014.65 1281
8015.50 1243
8016.34 1154
8017.19 1244
8018.03 1222
8018.88 1181
8019.72 1223
8020.57 1165
8021.42 1135
8022.26 1081
8023.11 1240
8023.95 1182
8024.80 1083
8025.64 1158
8026.49 1209
8027.33 1131
8028.18 1129
8029.03 1103
8029.87 1168
8030.72 1222
8031.56 1159
8032.41 1279
8033.26 1172
8034.10 1250
8034.95 1196
8035.79 1069
8036.64 1131
8037.49 1191
8038.33 1126
8039.18 1151
8040.03 1173
8040.87 1125
8041.72 1131
8042.57 1207
8043.41 1139
8044.26 1187
8045.11 1201
8045.95 1156
8046.80 1184
8047.65 1277
8048.49 1198
8049.34 1142
8050.19 1172
8051.03 1135
8051.88 1137
8052.73 1161
8053.58 1176
8054.42 1124
8055.27 1169
8056.12 1149
8056.96 1134
8057.81 1107
8058.66 1117
8059.51 1139
8060.35 1102
8061.20 1037
8062.05 1125
8062.90 1119
8063.74 1184
8064.59 1242
8065.44 1141
8066.29 1146
8067.14 1074
8067.98 1153
8068.83 1192
8069.68 1225
8070.53 1192
8071.38 1206
8072.22 1183
8073.07 1155
8073.92 1152
8074.77 1140
8075.62 1093
8076.46 1084
8077.31 1124
8078.16 1167
8079.01 1187
8079.86 1188
8080.71 1084
8081.56 1125
8082.40 1120
8083.25 1136
8084.10 1174
8084.95 1126
8085.80 1105
8086.65 1151
8087.50 1178
8088.35 1196
8089.19 1187
8090.04 1098
8090.89 1085
8091.74 1067
8092.59 1158
8093.44 1117
8094.29 1162
8095.14 1047
8095.99 1128
8096.84 1069
8097.69 1113
8098.54 1159
8099.39 1137
8100.24 1114
8101.09 1066
8101.94 1142
8102.79 1162
8103.63 1129
8104.48 1133
8105.33 1084
8106.18 1127
8107.03 1135
8107.88 1148
8108.73 1191
8109.58 1180
8110.43 1164
8111.28 1125
8112.14 1180
8112.99 1163
8113.84 1085
8114.69 1141
8115.54 1177
8116.39 1209
8117.24 1105
8118.09 1165
8118.94 1063
8119.79 1077
8120.64 1155
8121.49 1133
8122.34 1101
8123.19 1120
8124.04 1223
8124.89 1220
8125.74 1165
8126.60 1108
8127.45 1079
8128.30 1223
8129.15 1178
8130.00 1095
8130.85 1115
8131.70 1219
8132.55 1175
8133.40 1154
8134.26 1139
8135.11 1134
8135.96 1106
8136.81 1188
8137.66 1169
8138.51 1116
8139.37 1124
8140.22 1215
8141.07 1180
8141.92 1206
8142.77 1191
8143.62 1172
8144.48 1138
8145.33 1202
8146.18 1112
8147.03 1249
8147.88 1225
8148.74 1249
8149.59 1289
8150.44 1200
8151.29 1356
8152.15 1287
8153.00 1227
8153.85 1232
8154.70 1267
8155.56 1307
8156.41 1193
8157.26 1099
8158.11 1209
8158.97 1279
8159.82 1210
8160.67 1327
8161.52 1366
8162.38 1495
8163.23 1443
8164.08 1387
8164.94 1293
8165.79 1380
8166.64 1325
8167.49 1180
8168.35 1145
8169.20 1165
8170.05 1117
8170.91 1148
8171.76 1199
8172.61 1165
8173.47 1189
8174.32 1162
8175.17 1213
8176.03 1224
8176.88 1253
8177.74 1246
8178.59 1253
8179.44 1228
8180.30 1199
8181.15 1225
8182.00 1211
8182.86 1167
8183.71 1226
8184.57 1161
8185.42 1057
8186.27 1144
8187.13 1142
8187.98 1175
8188.84 1183
8189.69 1131
8190.55 1124
8191.40 1100
8192.25 1098
8193.11 1154
8193.96 1222
8194.82 1127
8195.67 1096
8196.53 1096
8197.38 1123
8198.24 1134
8199.09 1180
8199.95 1167
8200.80 1140
8201.66 1099
8202.51 1068
8203.37 1029
8204.22 1019
8205.08 1149
8205.93 1067
8206.79 1145
8207.64 1188
8208.50 1128
8209.35 1134
8210.21 1127
8211.06 1107
8211.92 1151
8212.77 1085
8213.63 1140
8214.48 1181
8215.34 1177
8216.20 1161
8217.05 1087
8217.91 1102
8218.76 1210
8219.62 1120
8220.48 1162
8221.33 1080
8222.19 1097
8223.04 1154
8223.90 1168
8224.76 1132
8225.61 1218
8226.47 1197
8227.32 1268
8228.18 1307
8229.04 1230
8229.89 1264
8230.75 1230
8231.61 1263
8232.46 1196
8233.32 1168
8234.18 1181
8235.03 1155
8235.89 1153
8236.75 1113
8237.60 1096
8238.46 1099
8239.32 1151
8240.17 1157
8241.03 1124
8241.89 1119
8242.74 1149
8243.60 1161
8244.46 1136
8245.32 1044
8246.17 1107
8247.03 1122
8247.89 1107
8248.74 1083
8249.60 1044
8250.46 1020
8251.32 1189
8252.17 1159
8253.03 1076
8253.89 1054
8254.75 1150
8255.60 1144
8256.46 1076
8257.32 1118
8258.18 1131
8259.04 1097
8259.89 1120
8260.75 1157
8261.61 1233
8262.47 1105
8263.33 1176
8264.18 1111
8265.04 1115
8265.90 1182
8266.76 1226
8267.62 1176
8268.48 1203
8269.33 1134
8270.19 1076
8271.05 1134
8271.91 1069
8272.77 1164
8273.63 1165
8274.49 1110
8275.34 1096
8276.20 1042
8277.06 1091
8277.92 1157
8278.78 1138
8279.64 1125
8280.50 1203
8281.36 1233
8282.22 1126
8283.08 1038
8283.93 1145
8284.79 1148
8285.65 1159
8286.51 1191
8287.37 1139
8288.23 1094
8289.09 1141
8289.95 1170
8290.81 1229
8291.67 1252
8292.53 1193
8293.39 1117
8294.25 1117
8295.11 1180
8295.97 1153
8296.83 1159
8297.69 1148
8298.55 1111
8299.41 1168
8300.27 1238
8301.13 1131
8301.99 1240
8302.85 1242
8303.71 1254
8304.57 1101
8305.43 1075
8306.29 1152
8307.15 1101
8308.01 1148
8308.87 1241
8309.73 1214
8310.59 1172
8311.45 1151
8312.31 1222
8313.17 1148
8314.03 1110
8314.90 1139
8315.76 1161
8316.62 1142
8317.48 1235
8318.34 1195
8319.20 1166
8320.06 1174
8320.92 1268
8321.78 1164
8322.64 1190
8323.51 1243
8324.37 1160
8325.23 1238
8326.09 1241
8326.95 1155
8327.81 1209
8328.67 1160
8329.54 1189
8330.40 1234
8331.26 1218
8332.12 1239
8332.98 1136
8333.84 1169
8334.71 1105
8335.57 1151
8336.43 1203
8337.29 1187
8338.15 1162
8339.02 1151
8339.88 1146
8340.74 1272
8341.60 1190
8342.46 1137
8343.33 1201
8344.19 1222
8345.05 1141
8345.91 1247
8346.78 1243
8347.64 1315
8348.50 1268
8349.36 1228
8350.23 1293
8351.09 1285
8351.95 1222
8352.81 1261
8353.68 1194
8354.54 1175
8355.40 1256
8356.27 1242
8357.13 1229
8357.99 1189
8358.86 1227
8359.72 1222
8360.58 1282
8361.44 1283
8362.31 1264
8363.17 1220
8364.03 1245
8364.90 1310
8365.76 1333
8366.63 1231
8367.49 1289
8368.35 1338
8369.22 1226
8370.08 1270
8370.94 1263
8371.81 1223
8372.67 1274
8373.53 1272
8374.40 1344
8375.26 1262
8376.13 1325
8376.99 1296
8377.85 1376
8378.72 1367
8379.58 1246
8380.45 1281
8381.31 1316
8382.18 1304
8383.04 1249
8383.90 1280
8384.77 1357
8385.63 1360
8386.50 1342
8387.36 1360
8388.23 1413
8389.09 1454
8389.96 1385
8390.82 1473
8391.69 1408
8392.55 1387
8393.42 1392
8394.28 1520
8395.15 1496
8396.01 1476
8396.88 1463
8397.74 1486
8398.61 1518
8399.47 1409
8400.34 1431
8401.20 1482
8402.07 1504
8402.93 1409
8403.80 1402
8404.66 1436
8405.53 1530
8406.39 1469
8407.26 1501
8408.12 1555
8408.99 1573
8409.86 1493
8410.72 1541
8411.59 1600
8412.45 1580
8413.32 1664
8414.19 1609
8415.05 1554
8415.92 1563
8416.78 1620
8417.65 1681
8418.52 1703
8419.38 1644
8420.25 1720
8421.11 1700
8421.98 1758
8422.85 1779
8423.71 1672
8424.58 1625
8425.45 1730
8426.31 1720
8427.18 1791
8428.05 1802
8428.91 1850
8429.78 1922
8430.65 1862
8431.51 1848
8432.38 1967
8433.25 1823
8434.11 1869
8434.98 1944
8435.85 1968
8436.72 1938
8437.58 1922
8438.45 1932
8439.32 1906
8440.18 1940
8441.05 2076
8441.92 2179
8442.79 2141
8443.65 2173
8444.52 2150
8445.39 2193
8446.26 2378
8447.12 2377
8447.99 2358
8448.86 2334
8449.73 2364
8450.60 2410
8451.46 2485
8452.33 2435
8453.20 2336
8454.07 2325
8454.94 2452
8455.80 2526
8456.67 2478
8457.54 2648
8458.41 2715
8459.28 2898
8460.14 3195
8461.01 3659
8461.88 3796
8462.75 4080
8463.62 4469
8464.49 4322
8465.36 4300
8466.22 4031
8467.09 3856
8467.96 3647
8468.83 3396
8469.70 3246
8470.57 3017
8471.44 2933
8472.31 3004
8473.17 3331
8474.04 3800
8474.91 4490
8475.78 5180
8476.65 5803
8477.52 6349
8478.39 6370
8479.26 6177
8480.13 5532
8481.00 5024
8481.87 4357
8482.74 3832
8483.61 3262
8484.48 2900
8485.34 2680
8486.21 2527
8487.08 2331
8487.95 2300
8488.82 2336
8489.69 2170
8490.56 2162
8491.43 2234
8492.30 2037
8493.17 2051
8494.04 2064
8494.91 2135
8495.78 2034
8496.65 1961
8497.52 2075
8498.39 2064
8499.26 2041
8500.13 2002
8501.01 2115
8501.88 2078
8502.75 2185
8503.62 2129
8504.49 2144
8505.36 2214
8506.23 2132
8507.10 2100
8507.97 2055
8508.84 2030
8509.71 2100
8510.58 2014
8511.45 2030
8512.32 2083
8513.20 2252
8514.07 2408
8514.94 2397
8515.81 2357
8516.68 2507
8517.55 2400
8518.42 2399
8519.29 2185
8520.17 2135
8521.04 2123
8521.91 1984
8522.78 2002
8523.65 1965
8524.52 2001
8525.39 1996
8526.27 2025
8527.14 1991
8528.01 1906
8528.88 1910
8529.75 2062
8530.63 2025
8531.50 2047
8532.37 2018
8533.24 1991
8534.11 1994
8534.99 2091
8535.86 2149
8536.73 2070
8537.60 2145
8538.47 2319
8539.35 2248
8540.22 2138
8541.09 2191
8541.96 2261
8542.84 2234
8543.71 2235
8544.58 2179
8545.46 2133
8546.33 2134
8547.20 2062
8548.07 2217
8548.95 2105
8549.82 2182
8550.69 2115
8551.57 2064
8552.44 2100
8553.31 2136
8554.18 2193
8555.06 2049
8555.93 2150
8556.80 2096
8557.68 2227
8558.55 2152
8559.42 2160
8560.30 2249
8561.17 2255
8562.04 2217
8562.92 2183
8563.79 2069
8564.67 1995
8565.54 2076
8566.41 1960
8567.29 1922
8568.16 1884
8569.03 1898
8569.91 1780
8570.78 1881
8571.66 1856
8572.53 1764
8573.40 1791
8574.28 1816
8575.15 1790
8576.03 1768
8576.90 1707
8577.78 1807
8578.65 1785
8579.52 1896
8580.40 1834
8581.27 1809
8582.15 1749
8583.02 1787
8583.90 1816
8584.77 1733
8585.65 1701
8586.52 1664
8587.40 1787
8588.27 1707
8589.15 1690
8590.02 1742
8590.90 1700
8591.77 1587
8592.65 1571
8593.52 1641
8594.40 1717
8595.27 1725
8596.15 1682
8597.02 1668
8597.90 1638
8598.77 1633
8599.65 1703
8600.52 1589
8601.40 1564
8602.28 1663
8603.15 1631
8604.03 1684
8604.90 1687
8605.78 1823
8606.65 1645
8607.53 1665
8608.41 1682
8609.28 1667
8610.16 1702
8611.03 1695
8611.91 1668
8612.79 1639
8613.66 1752
8614.54 1726
8615.41 1796
8616.29 1737
8617.17 1732
8618.04 1721
8618.92 1784
8619.80 1777
8620.67 1710
8621.55 1808
8622.43 1807
8623.30 1802
8624.18 1862
8625.06 1735
8625.93 1713
8626.81 1799
8627.69 1803
8628.56 1844
8629.44 1935
8630.32 1962
8631.20 1858
8632.07 1753
8632.95 1748
8633.83 1883
8634.70 1925
8635.58 1827
8636.46 1901
8637.34 1853
8638.21 1851
8639.09 1909
8639.97 1939
8640.85 1992
8641.72 1995
8642.60 1951
8643.48 1902
8644.36 1845
8645.23 1921
8646.11 1949
8646.99 1978
8647.87 2040
8648.75 1964
8649.62 2103
8650.50 2106
8651.38 2006
8652.26 2035
8653.14 2153
8654.01 2114
8654.89 2106
8655.77 2221
8656.65 2176
8657.53 2179
8658.41 2163
8659.29 2132
8660.16 2273
8661.04 2207
8661.92 2178
8662.80 2287
8663.68 2278
8664.56 2299
8665.44 2271
8666.31 2286
8667.19 2266
8668.07 2299
8668.95 2293
8669.83 2325
8670.71 2330
8671.59 2414
8672.47 2295
8673.35 2257
8674.23 2373
8675.11 2459
8675.99 2450
8676.86 2495
8677.74 2751
8678.62 3020
8679.50 3342
8680.38 3477
8681.26 3733
8682.14 3651
8683.02 3690
8683.90 3564
8684.78 3326
8685.66 3251
8686.54 3073
8687.42 2928
8688.30 2818
8689.18 2826
8690.06 2516
8690.94 2581
8691.82 2500
8692.70 2539
8693.58 2668
8694.46 2794
8695.34 2916
8696.22 3394
8697.10 3943
8697.98 4407
8698.86 4820
8699.74 5097
8700.62 5228
8701.51 5225
8702.39 4767
8703.27 4264
8704.15 4029
8705.03 3525
8705.91 3078
8706.79 2760
8707.67 2619
8708.55 2431
8709.43 2266
8710.31 2222
8711.20 2087
8712.08 2025
8712.96 1945
8713.84 2022
8714.72 1986
8715.60 2027
8716.48 1983
8717.36 1993
8718.25 2015
8719.13 1984
8720.01 1887
8720.89 1877
8721.77 1880
8722.65 1840
8723.54 1895
8724.42 1777
8725.30 1810
8726.18 1885
8727.06 1907
8727.95 1874
8728.83 1888
8729.71 1805
8730.59 1699
8731.47 1763
8732.36 1837
8733.24 1913
8734.12 1953
8735.00 1918
8735.89 2010
8736.77 2098
8737.65 1996
8738.53 2051
8739.42 2018
8740.30 2013
8741.18 1973
8742.06 1883
8742.95 1889
8743.83 1889
8744.71 1807
8745.59 1722
8746.48 1693
8747.36 1797
8748.24 1738
8749.13 1684
8750.01 1700
8750.89 1793
8751.78 1834
8752.66 1779
8753.54 1732
8754.43 1711
8755.31 1712
8756.19 1697
8757.08 1734
8757.96 1762
8758.84 1785
8759.73 1761
8760.61 1785
8761.49 1651
8762.38 1793
8763.26 1827
8764.15 1822
8765.03 1921
8765.91 1842
8766.80 1915
8767.68 1846
8768.57 1814
8769.45 1868
8770.33 1881
8771.22 1854
8772.10 1823
8772.99 1841
8773.87 1821
8774.75 1843
8775.64 1770
8776.52 1730
8777.41 1744
8778.29 1762
8779.18 1747
8780.06 1768
8780.95 1778
8781.83 1747
8782.72 1686
8783.60 1756
8784.49 1730
8785.37 1770
8786.26 1739
8787.14 1708
8788.03 1782
8788.91 1810
8789.80 1779
8790.68 1806
8791.57 1710
8792.45 1642
8793.34 1648
8794.22 1623
8795.11 1580
8795.99 1586
8796.88 1624
8797.76 1630
8798.65 1601
8799.53 1576
8800.42 1601
8801.31 1710
8802.19 1708
8803.08 1603
8803.96 1585
8804.85 1569
8805.74 1613
8806.62 1613
8807.51 1589
8808.39 1542
8809.28 1505
8810.17 1435
8811.05 1465
8811.94 1498
8812.82 1513
8813.71 1472
8814.60 1438
8815.48 1548
8816.37 1426
8817.26 1390
8818.14 1495
8819.03 1444
8819.92 1366
8820.80 1328
8821.69 1342
8822.58 1366
8823.46 1331
8824.35 1370
8825.24 1413
8826.12 1385
8827.01 1450
8827.90 1379
8828.78 1316
8829.67 1372
8830.56 1357
8831.45 1320
8832.33 1301
8833.22 1291
8834.11 1255
8835.00 1274
8835.88 1261
8836.77 1299
8837.66 1306
8838.55 1256
8839.43 1266
8840.32 1185
8841.21 1305
8842.10 1230
8842.98 1183
8843.87 1228
8844.76 1348
8845.65 1218
8846.54 1239
8847.42 1273
8848.31 1260
8849.20 1264
8850.09 1293
8850.98 1232
8851.86 1257
8852.75 1298
8853.64 1237
8854.53 1241
8855.42 1302
8856.31 1187
8857.19 1315
8858.08 1405
8858.97 1263
8859.86 1254
8860.75 1186
8861.64 1227
8862.53 1152
8863.42 1148
8864.30 1190
8865.19 1140
8866.08 1258
8866.97 1215
8867.86 1152
8868.75 1150
8869.64 1257
8870.53 1168
8871.42 1167
8872.31 1175
8873.20 1186
8874.08 1183
8874.97 1103
8875.86 1170
8876.75 1142
8877.64 1104
8878.53 1245
8879.42 1193
8880.31 1117
8881.20 1098
8882.09 1104
8882.98 1121
8883.87 1155
8884.76 1188
8885.65 1131
8886.54 1117
8887.43 1156
8888.32 1072
8889.21 1128
8890.10 1122
8890.99 1115
8891.88 1145
8892.77 1101
8893.66 1063
8894.55 1100
8895.44 1064
8896.33 1149
8897.22 1032
8898.11 1111
8899.00 1076
8899.90 1132
8900.79 1138
8901.68 1091
8902.57 1063
8903.46 1188
8904.35 1109
8905.24 1136
8906.13 1110
8907.02 1023
8907.91 1103
8908.80 1130
8909.70 1131
8910.59 1146
8911.48 1069
8912.37 1155
8913.26 1114
8914.15 1063
8915.04 1040
8915.93 1036
8916.83 1083
8917.72 1032
8918.61 1082
8919.50 1034
8920.39 990
8921.28 1040
8922.18 1051
8923.07 1029
8923.96 1082
8924.85 1098
8925.74 1093
8926.64 1054
8927.53 1034
8928.42 1010
8929.31 994
8930.20 1069
8931.10 1013
8931.99 984
8932.88 1012
8933.77 1023
8934.67 987
8935.56 1084
8936.45 989
8937.34 981
8938.24 1007
8939.13 937
8940.02 1012
8940.91 1008
8941.81 1005
8942.70 1035
8943.59 1010
8944.49 1027
8945.38 971
8946.27 1005
8947.16 1000
8948.06 1007
8948.95 1030
8949.84 999
8950.74 945
8951.63 934
8952.52 995
8953.42 1058
8954.31 986
8955.20 986
8956.10 909
8956.99 981
8957.88 974
8958.78 913
8959.67 889
8960.56 912
8961.46 914
8962.35 924
8963.25 926
8964.14 928
8965.03 983
8965.93 908
8966.82 953
8967.72 988
8968.61 923
8969.50 994
8970.40 982
8971.29 936
8972.19 878
8973.08 941
8973.98 955
8974.87 1024
8975.76 1015
8976.66 936
8977.55 976
8978.45 901
8979.34 892
8980.24 911
8981.13 957
8982.03 997
8982.92 969
8983.82 959
8984.71 1040
8985.61 1013
8986.50 944
8987.40 937
8988.29 970
8989.19 963
8990.08 959
8990.98 949
8991.87 926
8992.77 926
8993.66 938
8994.56 916
8995.45 977
8996.35 955
8997.24 1031
8998.14 947
8999.04 951
8999.93 850
9000.83 910
9001.72 892
9002.62 939
9003.51 946
9004.41 864
9005.31 932
9006.20 987
9007.10 946
9007.99 893
9008.89 903
9009.79 927
9010.68 867
9011.58 875
9012.48 891
9013.37 912
9014.27 937
9015.16 963
9016.06 926
9016.96 932
9017.85 946
9018.75 946
9019.65 922
9020.54 911
9021.44 905
9022.34 913
9023.23 877
9024.13 909
9025.03 861
9025.93 921
9026.82 926
9027.72 914
9028.62 934
9029.51 868
9030.41 897
9031.31 997
9032.21 947
9033.10 938
9034.00 903
9034.90 914
9035.79 906
9036.69 888
9037.59 938
9038.49 964
9039.38 937
9040.28 911
9041.18 1000
9042.08 899
9042.98 942
9043.87 868
9044.77 822
9045.67 894
9046.57 918
9047.47 932
9048.36 916
9049.26 852
9050.16 912
9051.06 935
9051.96 941
9052.85 976
9053.75 961
9054.65 887
9055.55 879
9056.45 951
9057.35 958
9058.25 927
9059.14 853
9060.04 897
9060.94 966
9061.84 878
9062.74 879
9063.64 920
9064.54 960
9065.44 949
9066.33 907
9067.23 911
9068.13 967
9069.03 923
9069.93 911
9070.83 930
9071.73 983
9072.63 1022
9073.53 1030
9074.43 921
9075.33 879
9076.23 1026
9077.13 1016
9078.03 933
9078.92 912
9079.82 855
9080.72 891
9081.62 978
9082.52 924
9083.42 876
9084.32 894
9085.22 901
9086.12 937
9087.02 916
9087.92 888
9088.82 902
9089.72 977
9090.62 923
9091.52 896
9092.42 874
9093.32 870
9094.22 951
9095.12 912
9096.03 869
9096.93 899
9097.83 890
9098.73 920
9099.63 940
9100.53 940
9101.43 940
9102.33 899
9103.23 894
9104.13 875
9105.03 915
9105.93 932
9106.83 928
9107.74 862
9108.64 846
9109.54 846
9110.44 838
9111.34 874
9112.24 944
9113.14 899
9114.04 917
9114.94 794
9115.85 808
9116.75 896
9117.65 885
9118.55 920
9119.45 943
9120.35 891
9121.26 868
9122.16 886
9123.06 892
9123.96 913
9124.86 864
9125.77 813
9126.67 873
9127.57 953
9128.47 886
9129.37 886
9130.28 918
9131.18 939
9132.08 914
9132.98 901
9133.88 922
9134.79 948
9135.69 891
9136.59 916
9137.49 857
9138.40 874
9139.30 912
9140.20 936
9141.10 906
9142.01 885
9142.91 865
9143.81 812
9144.72 846
9145.62 935
9146.52 927
9147.42 860
9148.33 940
9149.23 920
9150.13 948
9151.04 888
9151.94 914
9152.84 910
9153.75 865
9154.65 849
9155.55 885
9156.46 921
9157.36 868
9158.26 873
9159.17 967
9160.07 911
9160.97 855
9161.88 852
9162.78 925
9163.69 827
9164.59 917
9165.49 893
9166.40 933
9167.30 880
9168.21 957
9169.11 977
9170.01 869
9170.92 833
9171.82 869
9172.73 844
9173.63 876
9174.53 878
9175.44 882
9176.34 811
9177.25 875
9178.15 837
9179.06 822
9179.96 868
9180.87 906
9181.77 896
9182.68 853
9183.58 856
9184.49 948
9185.39 894
9186.30 861
9187.20 883
9188.11 855
9189.01 892
9189.92 931
9190.82 928
9191.73 935
9192.63 897
9193.54 867
9194.44 906
9195.35 963
9196.25 902
9197.16 905
9198.06 916
9198.97 874
9199.87 889
9200.78 854
9201.69 852
9202.59 913
9203.50 871
9204.40 882
9205.31 855
9206.21 912
9207.12 981
9208.03 1037
9208.93 958
9209.84 1018
9210.74 1028
9211.65 1043
9212.56 955
9213.46 943
9214.37 970
9215.28 971
9216.18 900
9217.09 925
9218.00 893
9218.90 963
9219.81 976
9220.72 936
9221.62 894
9222.53 934
9223.44 995
9224.34 960
9225.25 932
9226.16 1010
9227.06 1023
9227.97 924
9228.88 955
9229.78 877
9230.69 852
9231.60 859
9232.51 861
9233.41 898
9234.32 945
9235.23 936
9236.13 931
9237.04 905
9237.95 829
9238.86 855
9239.76 855
9240.67 921
9241.58 886
9242.49 847
9243.39 882
9244.30 932
9245.21 920
9246.12 878
9247.03 863
9247.93 911
9248.84 867
9249.75 863
9250.66 823
9251.57 886
9252.47 876
9253.38 925
9254.29 912
9255.20 967
9256.11 920
9257.02 889
9257.92 882
9258.83 896
9259.74 913
9260.65 897
9261.56 882
9262.47 862
9263.38 891
9264.28 963
9265.19 861
9266.10 900
9267.01 820
9267.92 833
9268.83 890
9269.74 868
9270.65 896
9271.56 852
9272.47 851
9273.37 865
9274.28 856
9275.19 881
9276.10 934
9277.01 904
9277.92 951
9278.83 923
9279.74 926
9280.65 857
9281.56 926
9282.47 931
9283.38 873
9284.29 913
9285.20 950
9286.11 974
9287.02 914
9287.93 891
9288.84 887
9289.75 885
9290.66 906
9291.57 924
9292.48 924
9293.39 937
9294.30 888
9295.21 952
9296.12 963
9297.03 946
9297.94 931
9298.85 935
9299.76 886
9300.67 847
9301.58 876
9302.49 939
9303.40 907
9304.31 973
9305.23 961
9306.14 944
9307.05 920
9307.96 976
9308.87 963
9309.78 1031
9310.69 1039
9311.60 862
9312.51 915
9313.42 901
9314.34 935
9315.25 973
9316.16 1009
9317.07 1028
9317.98 1009
9318.89 960
9319.80 952
9320.72 979
9321.63 1008
9322.54 1036
9323.45 924
9324.36 971
9325.27 949
9326.19 924
9327.10 965
9328.01 971
9328.92 891
9329.83 878
9330.74 945
9331.66 935
9332.57 848
9333.48 906
9334.39 880
9335.31 966
9336.22 992
9337.13 883
9338.04 891
9338.96 910
9339.87 920
9340.78 927
9341.69 936
9342.61 940
9343.52 940
9344.43 875
9345.34 895
9346.26 953
9347.17 909
9348.08 877
9348.99 884
9349.91 916
9350.82 887
9351.73 933
9352.65 872
9353.56 884
9354.47 964
9355.39 1012
9356.30 916
9357.21 853
9358.13 849
9359.04 878
9359.95 963
9360.87 934
9361.78 847
9362.69 885
9363.61 887
9364.52 1003
9365.43 926
9366.35 915
9367.26 908
9368.18 871
9369.09 954
9370.00 997
9370.92 945
9371.83 962
9372.75 990
9373.66 912
9374.57 924
9375.49 963
9376.40 1019
9377.32 1004
9378.23 953
9379.15 898
9380.06 924
9380.97 943
9381.89 939
9382.80 884
9383.72 895
9384.63 904
9385.55 956
9386.46 1004
9387.38 935
9388.29 958
9389.21 1037
9390.12 1005
9391.04 949
9391.95 996
9392.87 966
9393.78 980
9394.70 953
9395.61 968
9396.53 1002
9397.44 1033
9398.36 1068
9399.27 1069
9400.19 1042
9401.10 1039
9402.02 1031
9402.94 1044
9403.85 1049
9404.77 1102
9405.68 1070
9406.60 1130
9407.51 1030
9408.43 925
9409.35 1012
9410.26 1040
9411.18 1034
9412.09 955
9413.01 973
9413.93 1061
9414.84 1037
9415.76 1022
9416.67 1003
9417.59 1011
9418.51 1048
9419.42 1090
9420.34 1080
9421.26 1025
9422.17 994
9423.09 989
9424.01 952
9424.92 990
9425.84 986
9426.76 1029
9427.67 1053
9428.59 988
9429.51 1036
9430.42 977
9431.34 1027
9432.26 1083
9433.17 1023
9434.09 1063
9435.01 1000
9435.93 1010
9436.84 1020
9437.76 988
9438.68 960
9439.59 1046
9440.51 1020
9441.43 1039
9442.35 1011
9443.26 1068
9444.18 1102
9445.10 1135
9446.02 1063
9446.93 1085
9447.85 1073
9448.77 1049
9449.69 1121
9450.61 1093
9451.52 1071
9452.44 1100
9453.36 1073
9454.28 1132
9455.20 1146
9456.11 1042
9457.03 1104
9457.95 1114
9458.87 1151
9459.79 1224
9460.71 1271
9461.62 1255
9462.54 1231
9463.46 1173
9464.38 1205
9465.30 1148
9466.22 1151
9467.14 1147
9468.05 1105
9468.97 1149
9469.89 1079
9470.81 1047
9471.73 1114
9472.65 1168
9473.57 1148
9474.49 1044
9475.41 1015
9476.32 1018
9477.24 1066
9478.16 1137
9479.08 1161
9480.00 1099
9480.92 1050
9481.84 1048
9482.76 1032
9483.68 1016
9484.60 1063
9485.52 1077
9486.44 1146
9487.36 1110
9488.28 1099
9489.20 1142
9490.12 1155
9491.04 1102
9491.96 1110
9492.88 1073
9493.80 1075
9494.72 1130
9495.64 1129
9496.56 998
9497.48 1145
9498.40 1135
9499.32 1017
9500.24 1055
9501.16 1099
9502.08 1091
9503.00 1071
9503.92 1066
9504.84 1029
9505.76 1053
9506.68 1051
9507.60 1035
9508.52 1084
9509.44 1105
9510.36 1150
9511.28 1149
9512.21 1107
9513.13 1071
9514.05 1143
9514.97 1138
9515.89 1114
9516.81 1061
9517.73 1113
9518.65 1143
9519.57 1113
9520.50 1114
9521.42 1218
9522.34 1232
9523.26 1123
9524.18 1075
9525.10 1171
9526.02 1251
9526.95 1143
9527.87 1125
9528.79 1180
9529.71 1135
9530.63 1147
9531.55 1099
9532.48 1127
9533.40 1111
9534.32 1124
9535.24 1216
9536.16 1224
9537.09 1193
9538.01 1357
9538.93 1395
9539.85 1412
9540.77 1503
9541.70 1553
9542.62 1581
9543.54 1438
9544.46 1393
9545.39 1404
9546.31 1322
9547.23 1317
9548.15 1344
9549.08 1279
9550.00 1219
9550.92 1257
9551.85 1281
9552.77 1224
9553.69 1202
9554.61 1202
9555.54 1171
9556.46 1166
9557.38 1178
9558.31 1150
9559.23 1167
9560.15 1104
9561.08 1095
9562.00 1097
9562.92 1171
9563.85 1153
9564.77 1259
9565.69 1163
9566.62 1127
9567.54 1300
9568.46 1237
9569.39 1191
9570.31 1243
9571.23 1188
9572.16 1123
9573.08 1185
9574.01 1057
9574.93 1130
9575.85 1168
9576.78 1231
9577.70 1135
9578.63 1147
9579.55 1280
9580.47 1186
9581.40 1106
9582.32 1170
9583.25 1198
9584.17 1228
9585.10 1103
9586.02 1132
9586.94 1118
9587.87 1179
9588.79 1188
9589.72 1093
9590.64 1128
9591.57 1189
9592.49 1113
9593.42 1068
9594.34 1135
9595.27 1158
9596.19 1121
9597.12 1137
9598.04 1197
9598.97 1239
9599.89 1198
9600.82 1232
9601.74 1196
9602.67 1226
9603.59 1213
9604.52 1170
9605.44 1171
9606.37 1195
9607.29 1178
9608.22 1216
9609.15 1228
9610.07 1251
9611.00 1225
9611.92 1198
9612.85 1293
9613.77 1265
9614.70 1226
9615.63 1262
9616.55 1265
9617.48 1308
9618.40 1311
9619.33 1296
9620.26 1328
9621.18 1305
9622.11 1349
9623.03 1342
9623.96 1301
9624.89 1311
9625.81 1318
9626.74 1341
9627.67 1415
9628.59 1409
9629.52 1349
9630.45 1368
9631.37 1337
9632.30 1341
9633.23 1338
9634.15 1335
9635.08 1296
9636.01 1350
9636.93 1384
9637.86 1421
9638.79 1433
9639.71 1364
9640.64 1432
9641.57 1503
9642.50 1442
9643.42 1524
9644.35 1572
9645.28 1509
9646.21 1506
9647.13 1541
9648.06 1534
9648.99 1506
9649.92 1501
9650.84 1550
9651.77 1586
9652.70 1597
9653.63 1662
9654.55 1746
9655.48 1859
9656.41 1912
9657.34 1969
9658.26 1973
9659.19 1870
9660.12 1801
9661.05 1789
9661.98 1725
9662.91 1698
9663.83 1638
9664.76 1525
9665.69 1557
9666.62 1532
9667.55 1499
9668.48 1572
9669.40 1571
9670.33 1579
9671.26 1549
9672.19 1589
9673.12 1563
9674.05 1665
9674.98 1547
9675.90 1524
9676.83 1542
9677.76 1597
9678.69 1492
9679.62 1510
9680.55 1595
9681.48 1670
9682.41 1545
9683.34 1637
9684.27 1654
9685.19 1745
9686.12 1641
9687.05 1539
9687.98 1574
9688.91 1638
9689.84 1614
9690.77 1625
9691.70 1602
9692.63 1690
9693.56 1658
9694.49 1739
9695.42 1777
9696.35 1690
9697.28 1650
9698.21 1728
9699.14 1762
9700.07 1745
9701.00 1861
9701.93 1788
9702.86 1871
9703.79 1858
9704.72 1814
9705.65 1780
9706.58 1789
9707.51 1861
9708.44 1847
9709.37 1739
9710.30 1696
9711.23 1778
9712.16 1755
9713.09 1652
9714.02 1727
9714.95 1760
9715.88 1625
9716.82 1673
9717.75 1700
9718.68 1639
9719.61 1726
9720.54 1733
9721.47 1739
9722.40 1745
9723.33 1816
9724.26 1814
9725.19 1749
9726.13 1772
9727.06 1784
9727.99 1631
9728.92 1641
9729.85 1551
9730.78 1649
9731.71 1633
9732.64 1568
9733.58 1559
9734.51 1593
9735.44 1608
9736.37 1590
9737.30 1658
9738.23 1614
9739.17 1606
9740.10 1604
9741.03 1647
9741.96 1607
9742.89 1595
9743.83 1564
9744.76 1598
9745.69 1480
9746.62 1528
9747.55 1539
9748.49 1492
9749.42 1401
9750.35 1403
9751.28 1337
9752.22 1440
9753.15 1390
9754.08 1396
9755.01 1441
9755.95 1340
9756.88 1471
9757.81 1477
9758.75 1444
9759.68 1352
9760.61 1372
9761.54 1475
9762.48 1351
9763.41 1346
9764.34 1423
9765.28 1420
9766.21 1376
9767.14 1413
9768.08 1384
9769.01 1330
9769.94 1392
9770.88 1410
9771.81 1386
9772.74 1302
9773.68 1362
9774.61 1362
9775.54 1374
9776.48 1377
9777.41 1343
9778.34 1328
9779.28 1328
9780.21 1315
9781.14 1300
9782.08 1353
9783.01 1326
9783.95 1329
9784.88 1474
9785.81 1544
9786.75 1496
9787.68 1409
9788.62 1461
9789.55 1509
9790.49 1467
9791.42 1402
9792.35 1471
9793.29 1410
9794.22 1354
9795.16 1331
9796.09 1309
9797.03 1276
9797.96 1258
9798.90 1342
9799.83 1289
9800.77 1332
9801.70 1319
9802.64 1360
9803.57 1301
9804.51 1315
9805.44 1351
9806.38 1319
9807.31 1297
9808.25 1346
9809.18 1299
9810.12 1274
9811.05 1186
9811.99 1262
9812.92 1295
9813.86 1206
9814.79 1132
9815.73 1170
9816.66 1200
9817.60 1257
9818.54 1193
9819.47 1101
9820.41 1196
9821.34 1231
9822.28 1210
9823.21 1139
9824.15 1139
9825.09 1156
9826.02 1145
9826.96 1149
9827.89 1072
9828.83 1163
9829.77 1059
9830.70 1108
9831.64 1176
9832.57 1201
9833.51 1156
9834.45 1122
9835.38 1146
9836.32 1077
9837.26 1113
9838.19 1134
9839.13 1144
9840.07 1165
9841.00 1072
9841.94 1031
9842.88 1056
9843.81 1069
9844.75 1105
9845.69 1105
9846.62 1118
9847.56 1076
9848.50 1067
9849.44 1123
9850.37 1084
9851.31 1086
9852.25 1131
9853.18 1098
9854.12 1053
9855.06 1143
9856.00 1150
9856.93 1092
9857.87 1040
9858.81 1049
9859.75 1196
9860.68 1153
9861.62 1165
9862.56 1121
9863.50 1058
9864.44 1050
9865.37 1151
9866.31 1075
9867.25 1092
9868.19 1132
9869.13 1111
9870.06 1142
9871.00 1159
9871.94 1088
9872.88 1096
9873.82 1072
9874.75 1081
9875.69 1063
9876.63 1062
9877.57 996
9878.51 1030
9879.45 1001
9880.39 1038
9881.32 985
9882.26 1012
9883.20 1050
9884.14 1065
9885.08 1064
9886.02 991
9886.96 978
9887.90 1037
9888.83 1065
9889.77 1089
9890.71 1058
9891.65 1076
9892.59 1078
9893.53 996
9894.47 1003
9895.41 1025
9896.35 1018
9897.29 966
9898.23 989
9899.17 958
9900.11 1038
9901.05 1028
9901.99 962
9902.92 959
9903.86 999
9904.80 1065
9905.74 990
9906.68 966
9907.62 956
9908.56 963
9909.50 1026
9910.44 1030
9911.38 1002
9912.32 1010
9913.26 970
9914.20 983
9915.14 1022
9916.08 959
9917.02 997
9917.97 1077
9918.91 1091
9919.85 1023
9920.79 1013
9921.73 1024
9922.67 980
9923.61 1029
9924.55 985
9925.49 1027
9926.43 1050
9927.37 992
9928.31 987
9929.25 1106
9930.19 1101
9931.13 1011
9932.08 1164
9933.02 1170
9933.96 1337
9934.90 1306
9935.84 1281
9936.78 1227
9937.72 1281
9938.66 1366
9939.61 1342
9940.55 1291
9941.49 1210
9942.43 1144
9943.37 1081
9944.31 1030
9945.26 1067
9946.20 1017
9947.14 1049
9948.08 1011
9949.02 981
9949.96 1041
9950.91 986
9951.85 940
9952.79 849
9953.73 920
9954.67 993
9955.62 999
9956.56 988
9957.50 980
9958.44 937
9959.39 940
9960.33 1032
9961.27 1027
9962.21 1034
9963.16 966
9964.10 993
9965.04 1008
9965.98 957
9966.93 953
9967.87 1006
9968.81 1023
9969.75 983
9970.70 960
9971.64 961
9972.58 1052
9973.53 994
9974.47 921
9975.41 890
9976.36 928
9977.30 972
9978.24 1020
9979.18 947
9980.13 962
9981.07 911
9982.01 879
9982.96 1001
9983.90 889
9984.85 941
9985.79 934
9986.73 952
9987.68 887
9988.62 873
9989.56 913
9990.51 918
9991.45 907
9992.40 864
9993.34 910
9994.28 953
9995.23 947
9996.17 958
9997.12 933
9998.06 854
9999.00 896
9999.95 852
10000.89 834
10001.84 867
10002.78 932
10003.73 923
10004.67 863
10005.61 938
10006.56 932
10007.50 896
10008.45 922
10009.39 883
10010.34 915
10011.28 919
10012.23 869
10013.17 917
10014.12 928
10015.06 905
10016.01 949
10016.95 928
10017.90 916
10018.84 907
10019.79 830
10020.73 846
10021.68 935
10022.62 900
10023.57 847
10024.51 875
10025.46 890
10026.41 875
10027.35 901
10028.30 883
10029.24 877
10030.19 833
10031.13 837
10032.08 901
10033.03 926
10033.97 917
10034.92 925
10035.86 890
10036.81 897
10037.76 903
10038.70 936
10039.65 943
10040.59 881
10041.54 893
10042.49 912
10043.43 822
10044.38 866
10045.33 854
10046.27 892
10047.22 945
10048.16 829
10049.11 839
10050.06 888
10051.00 898
10051.95 866
10052.90 874
10053.84 841
10054.79 844
10055.74 820
10056.69 883
10057.63 927
10058.58 869
10059.53 862
10060.47 866
10061.42 883
10062.37 861
10063.32 905
10064.26 856
10065.21 808
10066.16 848
10067.10 881
10068.05 886
10069.00 887
10069.95 931
10070.89 848
10071.84 850
10072.79 808
10073.74 842
10074.69 856
10075.63 843
10076.58 876
10077.53 813
10078.48 850
10079.43 854
10080.37 826
10081.32 829
10082.27 820
10083.22 846
10084.17 831
10085.11 849
10086.06 835
10087.01 861
10087.96 828
10088.91 846
10089.86 814
10090.81 819
10091.75 829
10092.70 832
10093.65 815
10094.60 815
10095.55 792
10096.50 773
10097.45 770
10098.40 820
10099.34 887
10100.29 884
10101.24 871
10102.19 777
10103.14 846
10104.09 835
10105.04 834
10105.99 823
10106.94 832
10107.89 817
10108.84 812
10109.79 887
10110.73 803
10111.68 800
10112.63 813
10113.58 797
10114.53 810
10115.48 803
10116.43 839
10117.38 790
10118.33 792
10119.28 901
10120.23 789
10121.18 819
10122.13 830
10123.08 860
10124.03 782
10124.98 768
10125.93 839
10126.88 861
10127.83 839
10128.78 851
10129.73 804
10130.68 795
10131.64 838
10132.59 826
10133.54 832
10134.49 796
10135.44 840
10136.39 827
10137.34 875
10138.29 847
10139.24 820
10140.19 784
10141.14 772
10142.09 783
10143.04 837
10144.00 805
10144.95 829
10145.90 822
10146.85 863
10147.80 823
10148.75 803
10149.70 840
10150.65 883
10151.61 834
10152.56 845
10153.51 846
10154.46 791
10155.41 778
10156.36 817
10157.31 923
10158.27 899
10159.22 798
10160.17 831
10161.12 790
10162.07 831
10163.03 846
10163.98 862
10164.93 844
10165.88 837
10166.83 811
10167.79 840
10168.74 834
10169.69 849
10170.64 829
10171.60 838
10172.55 801
10173.50 837
10174.45 909
10175.41 851
10176.36 905
10177.31 909
10178.26 872
10179.22 868
10180.17 863
10181.12 864
10182.07 867
10183.03 904
10183.98 864
10184.93 893
10185.89 888
10186.84 901
10187.79 979
10188.75 886
10189.70 939
10190.65 983
10191.60 1004
10192.56 949
10193.51 874
10194.47 903
10195.42 935
10196.37 967
10197.33 991
10198.28 944
10199.23 907
10200.19 940
10201.14 969
10202.09 919
10203.05 922
10204.00 928
10204.96 996
10205.91 879
10206.86 925
10207.82 978
10208.77 982
10209.73 992
10210.68 1038
10211.63 986
10212.59 1003
10213.54 1000
10214.50 1112
10215.45 1068
10216.41 1076
10217.36 1120
10218.32 1056
10219.27 1050
10220.22 1026
10221.18 979
10222.13 1021
10223.09 914
10224.04 923
10225.00 951
10225.95 948
10226.91 1012
10227.86 961
10228.82 936
10229.77 892
10230.73 911
10231.68 915
10232.64 977
10233.59 927
10234.55 930
10235.50 905
10236.46 958
10237.42 939
10238.37 932
10239.33 959
10240.28 1000
10241.24 1029
10242.19 1005
10243.15 1084
10244.10 1116
10245.06 1005
10246.02 1013
10246.97 1035
10247.93 961
10248.88 996
10249.84 962
10250.80 935
10251.75 909
10252.71 946
10253.66 948
10254.62 893
10255.58 829
10256.53 889
10257.49 927
10258.45 860
10259.40 872
10260.36 888
10261.32 799
10262.27 769
10263.23 812
10264.19 852
10265.14 833
10266.10 840
10267.06 839
10268.01 872
10268.97 906
10269.93 866
10270.88 846
10271.84 870
10272.80 905
10273.76 925
10274.71 899
10275.67 877
10276.63 888
10277.58 894
10278.54 827
10279.50 851
10280.46 864
10281.41 853
10282.37 955
10283.33 895
10284.29 815
10285.24 865
10286.20 909
10287.16 844
10288.12 852
10289.08 864
10290.03 838
10290.99 853
10291.95 892
10292.91 830
10293.87 855
10294.82 883
10295.78 842
10296.74 859
10297.70 853
10298.66 834
10299.61 829
10300.57 825
10301.53 869
10302.49 817
10303.45 822
10304.41 863
10305.37 832
10306.32 847
10307.28 802
10308.24 855
10309.20 792
10310.16 784
10311.12 821
10312.08 802
10313.04 794
10314.00 730
10314.95 776
10315.91 796
10316.87 821
10317.83 834
10318.79 822
10319.75 848
10320.71 843
10321.67 876
10322.63 848
10323.59 855
10324.55 918
10325.51 832
10326.47 782
10327.43 765
10328.39 806
10329.35 857
10330.31 822
10331.27 814
10332.23 802
10333.19 815
10334.15 823
10335.11 793
10336.07 812
10337.03 888
10337.99 876
10338.95 812
10339.91 905
10340.87 908
10341.83 863
10342.79 849
10343.75 860
10344.71 840
10345.67 845
10346.63 829
10347.59 813
10348.55 757
10349.51 768
10350.47 867
10351.43 872
10352.39 767
10353.35 835
10354.31 877
10355.28 847
10356.24 854
10357.20 791
10358.16 758
10359.12 796
10360.08 751
10361.04 818
10362.00 829
10362.96 762
10363.93 774
10364.89 703
10365.85 793
10366.81 813
10367.77 836
10368.73 856
10369.69 870
10370.66 806
10371.62 764
10372.58 784
10373.54 836
10374.50 785
10375.47 727
10376.43 767
10377.39 742
10378.35 762
10379.31 809
10380.28 826
10381.24 774
10382.20 836
10383.16 781
10384.12 748
10385.09 783
10386.05 808
10387.01 758
10387.97 760
10388.94 843
10389.90 794
10390.86 812
10391.82 829
10392.79 792
10393.75 843
10394.71 784
10395.68 783
10396.64 811
10397.60 797
10398.56 788
10399.53 738
10400.49 784
10401.45 801
10402.42 748
10403.38 734
10404.34 767
10405.31 767
10406.27 763
10407.23 816
10408.20 824
10409.16 800
10410.12 778
10411.09 817
10412.05 808
10413.01 804
10413.98 754
10414.94 787
10415.90 854
10416.87 806
10417.83 792
10418.80 809
10419.76 804
10420.72 854
10421.69 861
10422.65 860
10423.62 871
10424.58 944
10425.54 1012
10426.51 973
10427.47 1030
10428.44 1011
10429.40 1018
10430.37 942
10431.33 934
10432.30 954
10433.26 905
10434.22 946
10435.19 880
10436.15 874
10437.12 895
10438.08 862
10439.05 882
10440.01 859
10440.98 810
10441.94 846
10442.91 824
10443.87 806
10444.84 810
10445.80 756
10446.77 806
10447.73 834
10448.70 821
10449.66 747
10450.63 804
10451.59 802
10452.56 771
10453.53 807
10454.49 805
10455.46 782
10456.42 856
10457.39 811
10458.35 785
10459.32 749
10460.29 751
10461.25 802
10462.22 801
10463.18 863
10464.15 779
10465.12 790
10466.08 869
10467.05 841
10468.01 761
10468.98 745
10469.95 774
10470.91 748
10471.88 787
10472.85 851
10473.81 824
10474.78 822
10475.74 755
10476.71 714
10477.68 724
10478.64 746
10479.61 783
10480.58 761
10481.54 717
10482.51 743
10483.48 851
10484.45 782
10485.41 789
10486.38 750
10487.35 731
10488.31 857
10489.28 782
10490.25 824
10491.22 833
10492.18 800
10493.15 739
10494.12 756
10495.08 790
10496.05 815
10497.02 868
10497.99 804
10498.95 800
10499.92 750
10500.89 748
10501.86 778
10502.83 818
10503.79 789
10504.76 851
10505.73 823
10506.70 860
10507.67 818
10508.63 822
10509.60 802
10510.57 792
10511.54 797
10512.51 771
10513.47 776
10514.44 813
10515.41 882
10516.38 777
10517.35 791
10518.32 799
10519.28 781
10520.25 768
10521.22 780
10522.19 786
10523.16 796
10524.13 790
10525.10 773
10526.07 781
10527.03 825
10528.00 766
10528.97 811
10529.94 839
10530.91 802
10531.88 805
10532.85 773
10533.82 777
10534.79 808
10535.76 800
10536.73 785
10537.70 742
10538.67 847
10539.63 857
10540.60 857
10541.57 832
10542.54 795
10543.51 783
10544.48 800
10545.45 851
10546.42 820
10547.39 809
10548.36 778
10549.33 807
10550.30 878
10551.27 841
10552.24 854
10553.21 849
10554.18 739
10555.15 782
10556.12 811
10557.09 870
10558.06 823
10559.03 840
10560.00 845
10560.97 854
10561.95 790
10562.92 832
10563.89 914
10564.86 872
10565.83 847
10566.80 888
10567.77 971
10568.74 893
10569.71 1010
10570.68 974
10571.65 976
10572.62 1001
10573.59 985
10574.57 948
10575.54 933
10576.51 848
10577.48 889
10578.45 858
10579.42 819
10580.39 808
10581.36 853
10582.34 813
10583.31 823
10584.28 833
10585.25 820
10586.22 844
10587.19 834
10588.17 850
10589.14 852
10590.11 796
10591.08 813
10592.05 804
10593.02 797
10594.00 828
10594.97 875
10595.94 858
10596.91 869
10597.89 868
10598.86 828
10599.83 891
10600.80 883
10601.77 795
10602.75 844
10603.72 907
10604.69 863
10605.66 811
10606.64 874
10607.61 799
10608.58 793
10609.55 809
10610.53 859
10611.50 750
10612.47 761
10613.45 768
10614.42 786
10615.39 782
10616.36 772
10617.34 812
10618.31 803
10619.28 800
10620.26 793
10621.23 825
10622.20 819
10623.18 791
10624.15 728
10625.12 802
10626.10 839
10627.07 801
10628.04 813
10629.02 799
10629.99 792
10630.97 799
10631.94 816
10632.91 830
10633.89 863
10634.86 761
10635.83 876
10636.81 827
10637.78 817
10638.76 846
10639.73 867
10640.70 860
10641.68 884
10642.65 866
10643.63 888
10644.60 910
10645.58 907
10646.55 972
10647.53 1006
10648.50 1003
10649.47 976
10650.45 950
10651.42 904
10652.40 925
10653.37 913
10654.35 911
10655.32 878
10656.30 873
10657.27 819
10658.25 826
10659.22 844
10660.20 853
10661.17 875
10662.15 829
10663.12 877
10664.10 871
10665.07 870
10666.05 818
10667.02 827
10668.00 784
10668.97 816
10669.95 802
10670.93 804
10671.90 873
10672.88 829
10673.85 865
10674.83 826
10675.80 808
10676.78 853
10677.76 822
10678.73 860
10679.71 778
10680.68 753
10681.66 811
10682.63 831
10683.61 854
10684.59 768
10685.56 782
10686.54 805
10687.52 837
10688.49 795
10689.47 797
10690.44 847
10691.42 794
10692.40 763
10693.37 794
10694.35 865
10695.33 809
10696.30 798
10697.28 779
10698.26 739
10699.23 746
10700.21 790
10701.19 721
10702.17 791
10703.14 796
10704.12 748
10705.10 741
10706.07 748
10707.05 811
10708.03 793
10709.01 693
10709.98 745
10710.96 745
10711.94 756
10712.91 739
10713.89 732
10714.87 694
10715.85 740
10716.83 754
10717.80 730
10718.78 806
10719.76 689
10720.74 693
10721.71 721
10722.69 712
10723.67 793
10724.65 790
10725.63 815
10726.60 815
10727.58 773
10728.56 760
10729.54 790
10730.52 751
10731.49 796
10732.47 728
10733.45 699
10734.43 719
10735.41 738
10736.39 714
10737.37 788
10738.34 818
10739.32 763
10740.30 731
10741.28 728
10742.26 827
10743.24 805
10744.22 774
10745.20 795
10746.17 859
10747.15 817
10748.13 848
10749.11 800
10750.09 753
10751.07 734
10752.05 717
10753.03 704
10754.01 761
10754.99 781
10755.97 744
10756.95 690
10757.93 746
10758.91 759
10759.88 761
10760.86 779
10761.84 775
10762.82 781
10763.80 788
10764.78 764
10765.76 785
10766.74 779
10767.72 784
10768.70 741
10769.68 704
10770.66 748
10771.64 808
10772.62 846
10773.60 757
10774.58 698
10775.56 775
10776.54 835
10777.52 803
10778.51 723
10779.49 752
10780.47 780
10781.45 829
10782.43 807
10783.41 793
10784.39 797
10785.37 817
10786.35 820
10787.33 801
10788.31 757
10789.29 797
10790.27 770
10791.26 730
10792.24 764
10793.22 746
10794.20 757
10795.18 732
10796.16 780
10797.14 791
10798.12 793
10799.10 796
10800.09 783
10801.07 739
10802.05 809
10803.03 842
10804.01 780
10804.99 786
10805.98 757
10806.96 750
10807.94 766
10808.92 743
10809.90 749
10810.89 785
10811.87 831
10812.85 787
10813.83 756
10814.81 795
10815.80 747
10816.78 769
10817.76 801
10818.74 795
10819.72 819
10820.71 769
10821.69 808
10822.67 832
10823.65 872
10824.64 805
10825.62 772
10826.60 835
10827.58 805
10828.57 817
10829.55 801
10830.53 817
10831.52 794
10832.50 813
10833.48 813
10834.46 847
10835.45 892
10836.43 847
10837.41 807
10838.40 821
10839.38 777
10840.36 727
10841.35 831
10842.33 789
10843.31 841
10844.30 845
10845.28 849
10846.26 849
10847.25 882
10848.23 776
10849.21 781
10850.20 814
10851.18 818
10852.17 864
10853.15 821
10854.13 779
10855.12 853
10856.10 840
10857.09 827
10858.07 827
10859.05 828
10860.04 809
10861.02 857
10862.01 869
10862.99 799
10863.97 807
10864.96 870
10865.94 853
10866.93 912
10867.91 817
10868.90 838
10869.88 857
10870.87 861
10871.85 853
10872.84 931
10873.82 876
10874.81 876
10875.79 836
10876.78 890
10877.76 909
10878.75 952
10879.73 883
10880.72 879
10881.70 927
10882.69 878
10883.67 907
10884.66 894
10885.64 877
10886.63 928
10887.61 952
10888.60 960
10889.58 970
10890.57 952
10891.55 1002
10892.54 983
10893.53 959
10894.51 995
10895.50 979
10896.48 1001
10897.47 1038
10898.45 1000
10899.44 953
10900.43 972
10901.41 980
10902.40 995
10903.38 983
10904.37 1005
10905.36 963
10906.34 989
10907.33 1018
10908.32 1003
10909.30 972
10910.29 1040
10911.28 1034
10912.26 989
10913.25 923
10914.24 1015
10915.22 1037
10916.21 987
10917.20 1039
10918.18 1055
10919.17 1032
10920.16 1046
10921.14 1072
10922.13 1064
10923.12 1080
10924.10 1074
10925.09 991
10926.08 1042
10927.07 1111
10928.05 1113
10929.04 1127
10930.03 1059
10931.01 1055
10932.00 1103
10932.99 1119
10933.98 1121
10934.96 1157
10935.95 1127
10936.94 1140
10937.93 1155
10938.92 1104
10939.90 1110
10940.89 1145
10941.88 1177
10942.87 1152
10943.85 1083
10944.84 1158
10945.83 1180
10946.82 1169
10947.81 1221
10948.79 1264
10949.78 1214
10950.77 1302
10951.76 1297
10952.75 1280
10953.74 1247
10954.72 1293
10955.71 1414
10956.70 1356
10957.69 1310
10958.68 1261
10959.67 1251
10960.66 1221
10961.65 1222
10962.63 1254
10963.62 1305
10964.61 1394
10965.60 1481
10966.59 1490
10967.58 1471
10968.57 1445
10969.56 1496
10970.55 1396
10971.54 1365
10972.52 1402
10973.51 1325
10974.50 1278
10975.49 1302
10976.48 1326
10977.47 1309
10978.46 1210
10979.45 1290
10980.44 1220
10981.43 1215
10982.42 1216
10983.41 1236
10984.40 1229
10985.39 1263
10986.38 1243
10987.37 1273
10988.36 1309
10989.35 1317
10990.34 1357
10991.33 1272
10992.32 1350
10993.31 1322
10994.30 1244
10995.29 1278
10996.28 1232
10997.27 1278
10998.26 1352
10999.25 1333
11000.24 1250
11001.23 1329
11002.22 1297
11003.21 1383
11004.20 1530
11005.20 1519
11006.19 1611
11007.18 1770
11008.17 1797
11009.16 1779
11010.15 1837
11011.14 1801
11012.13 1639
11013.12 1612
11014.11 1592
11015.10 1556
11016.10 1400
11017.09 1321
11018.08 1291
11019.07 1247
11020.06 1223
11021.05 1285
11022.04 1209
11023.04 1195
11024.03 1245
11025.02 1244
11026.01 1162
11027.00 1150
11027.99 1204
11028.99 1163
11029.98 1181
11030.97 1203
11031.96 1129
11032.95 1163
11033.95 1170
11034.94 1196
11035.93 1292
11036.92 1154
11037.91 1097
11038.91 1163
11039.90 1197
11040.89 1172
11041.88 1156
11042.88 1084
11043.87 1177
11044.86 1090
11045.85 1096
11046.85 1090
11047.84 1143
11048.83 1115
11049.82 1147
11050.82 1156
11051.81 1120
11052.80 1012
11053.80 1032
11054.79 1075
11055.78 1087
11056.77 1120
11057.77 1027
11058.76 1031
11059.75 1006
11060.75 981
11061.74 997
11062.73 990
11063.73 1006
11064.72 1044
11065.71 1005
11066.71 995
11067.70 1029
11068.69 940
11069.69 1028
11070.68 1037
11071.68 1057
11072.67 1063
11073.66 1000
11074.66 950
11075.65 1001
11076.65 1053
11077.64 984
11078.63 1016
11079.63 1081
11080.62 1082
11081.62 1090
11082.61 1019
11083.60 1075
11084.60 1079
11085.59 1059
11086.59 1036
11087.58 971
11088.58 1035
11089.57 1059
11090.57 997
11091.56 1028
11092.55 1067
11093.55 969
11094.54 993
11095.54 929
11096.53 906
11097.53 981
11098.52 983
11099.52 951
11100.51 932
11101.51 1015
11102.50 977
11103.50 955
11104.49 955
11105.49 942
11106.48 937
11107.48 983
11108.48 918
11109.47 936
11110.47 921
11111.46 1049
11112.46 974
11113.45 984
11114.45 954
11115.44 873
11116.44 977
11117.44 945
11118.43 910
11119.43 962
11120.42 978
11121.42 1018
11122.42 1009
11123.41 977
11124.41 925
11125.40 942
11126.40 1009
11127.40 920
11128.39 907
11129.39 902
11130.38 911
11131.38 912
11132.38 994
11133.37 998
11134.37 947
11135.37 985
11136.36 956
11137.36 898
11138.36 925
11139.35 905
11140.35 958
11141.35 945
11142.34 948
11143.34 904
11144.34 873
11145.34 923
11146.33 918
11147.33 901
11148.33 940
11149.32 913
11150.32 896
11151.32 1022
11152.32 914
11153.31 875
11154.31 915
11155.31 931
11156.31 941
11157.30 933
11158.30 920
11159.30 955
11160.30 952
11161.29 923
11162.29 904
11163.29 869
11164.29 869
11165.29 897
11166.28 925
11167.28 863
11168.28 840
11169.28 856
11170.28 876
11171.27 810
11172.27 811
11173.27 812
11174.27 856
11175.27 835
11176.27 834
11177.26 853
11178.26 870
11179.26 887
11180.26 881
11181.26 920
11182.26 803
11183.26 854
11184.26 856
11185.25 888
11186.25 889
11187.25 886
11188.25 888
11189.25 883
11190.25 852
11191.25 814
11192.25 833
11193.25 826
11194.25 826
11195.24 891
11196.24 854
11197.24 828
11198.24 858
11199.24 914
11200.24 815
11201.24 889
11202.24 871
11203.24 890
11204.24 897
11205.24 870
11206.24 818
11207.24 810
11208.24 838
11209.24 848
11210.24 819
11211.24 825
11212.24 824
11213.24 848
11214.24 829
11215.24 844
11216.24 798
11217.24 821
11218.24 813
11219.24 864
11220.24 807
11221.24 837
11222.24 845
11223.24 829
11224.24 870
11225.24 897
11226.24 916
11227.25 866
11228.25 863
11229.25 876
11230.25 820
11231.25 869
11232.25 829
11233.25 797
11234.25 824
11235.25 861
11236.25 870
11237.25 802
11238.26 886
11239.26 910
11240.26 890
11241.26 896
11242.26 859
11243.26 869
11244.26 854
11245.27 845
11246.27 858
11247.27 755
11248.27 768
11249.27 858
11250.27 796
11251.28 881
11252.28 892
11253.28 838
11254.28 836
11255.28 901
11256.29 826
11257.29 842
11258.29 901
11259.29 869
11260.29 872
11261.30 879
11262.30 855
11263.30 870
11264.30 900
11265.31 876
11266.31 807
11267.31 840
11268.31 845
11269.32 854
11270.32 868
11271.32 860
11272.32 804
11273.33 879
11274.33 917
11275.33 914
11276.33 831
11277.34 898
11278.34 856
11279.34 866
11280.35 853
11281.35 830
11282.35 896
11283.36 901
11284.36 846
11285.36 868
11286.37 925
11287.37 976
11288.37 918
11289.38 863
11290.38 889
11291.38 886
11292.39 940
11293.39 963
11294.39 949
11295.40 913
11296.40 883
11297.41 864
11298.41 859
11299.41 796
11300.42 847
11301.42 867
11302.43 826
11303.43 897
11304.43 861
11305.44 895
11306.44 884
11307.45 887
11308.45 959
11309.46 901
11310.46 904
11311.46 835
11312.47 885
11313.47 847
11314.48 840
11315.48 910
11316.49 994
11317.49 905
11318.50 941
11319.50 971
11320.51 982
11321.51 1006
11322.52 1008
11323.52 1052
11324.53 916
11325.53 950
11326.54 978
11327.54 925
11328.55 926
11329.55 868
11330.56 883
11331.56 894
11332.57 832
11333.57 859
11334.58 923
11335.58 909
11336.59 880
11337.60 819
11338.60 850
11339.61 806
11340.61 819
11341.62 858
11342.62 829
11343.63 873
11344.64 868
11345.64 902
11346.65 964
11347.65 905
11348.66 836
11349.67 927
11350.67 939
11351.68 931
11352.69 869
11353.69 913
11354.70 907
11355.71 851
11356.71 914
11357.72 883
11358.72 909
11359.73 913
11360.74 905
11361.74 826
11362.75 857
11363.76 925
11364.76 878
11365.77 890
11366.78 868
11367.79 884
11368.79 876
11369.80 857
11370.81 864
11371.81 904
11372.82 928
11373.83 912
11374.84 918
11375.84 894
11376.85 893
11377.86 859
11378.87 842
11379.87 857
11380.88 853
11381.89 871
11382.90 916
11383.90 914
11384.91 916
11385.92 896
11386.93 805
11387.93 915
11388.94 912
11389.95 912
11390.96 913
11391.97 923
11392.97 930
11393.98 942
11394.99 943
11396.00 901
11397.01 904
11398.02 949
11399.02 909
11400.03 921
11401.04 896
11402.05 878
11403.06 899
11404.07 912
11405.08 899
11406.08 876
11407.09 862
11408.10 902
11409.11 923
11410.12 919
11411.13 877
11412.14 834
11413.15 938
11414.15 970
11415.16 898
11416.17 973
11417.18 1030
11418.19 983
11419.20 949
11420.21 931
11421.22 894
11422.23 929
11423.24 901
11424.25 914
11425.26 939
11426.27 913
11427.28 895
11428.29 975
11429.30 992
11430.31 899
11431.32 845
11432.32 881
11433.33 940
11434.34 946
11435.35 932
11436.36 966
11437.37 957
11438.38 947
11439.39 965
11440.41 1024
11441.42 991
11442.43 985
11443.44 955
11444.45 1021
11445.46 961
11446.47 974
11447.48 1011
11448.49 1017
11449.50 1007
11450.51 1005
11451.52 945
11452.53 940
11453.54 971
11454.55 979
11455.56 971
11456.57 1002
11457.59 1012
11458.60 974
11459.61 976
11460.62 1007
11461.63 1012
11462.64 1015
11463.65 1062
11464.66 967
11465.67 1004
11466.69 1026
11467.70 1017
11468.71 1054
11469.72 1025
11470.73 1050
11471.74 1004
11472.75 1035
11473.77 992
11474.78 1056
11475.79 1174
11476.80 1090
11477.81 1080
11478.83 1090
11479.84 1080
11480.85 1059
11481.86 1078
11482.87 1112
11483.89 1098
11484.90 1039
11485.91 1129
11486.92 1078
11487.93 1095
11488.95 1092
11489.96 1059
11490.97 1108
11491.98 1058
11493.00 1105
11494.01 1103
11495.02 1119
11496.03 1187
11497.05 1171
11498.06 1158
11499.07 1122
11500.09 1096
11501.10 1081
11502.11 1124
11503.12 1155
11504.14 1119
11505.15 1100
11506.16 1163
11507.18 1168
11508.19 1116
11509.20 1091
11510.22 1131
11511.23 1159
11512.24 1130
11513.26 1147
11514.27 1179
11515.28 1188
11516.30 1165
11517.31 1242
11518.32 1193
11519.34 1191
11520.35 1206
11521.37 1249
11522.38 1290
11523.39 1286
11524.41 1276
11525.42 1213
11526.44 1228
11527.45 1261
11528.46 1212
11529.48 1284
11530.49 1243
11531.51 1316
11532.52 1283
11533.53 1264
11534.55 1290
11535.56 1311
11536.58 1373
11537.59 1304
11538.61 1294
11539.62 1441
11540.64 1336
11541.65 1347
11542.67 1402
11543.68 1416
11544.69 1393
11545.71 1430
11546.72 1375
11547.74 1410
11548.75 1522
11549.77 1519
11550.78 1471
11551.80 1435
11552.81 1481
11553.83 1481
11554.85 1429
11555.86 1543
11556.88 1518
11557.89 1513
11558.91 1611
11559.92 1632
11560.94 1561
11561.95 1583
11562.97 1568
11563.98 1582
11565.00 1645
11566.02 1651
11567.03 1659
11568.05 1659
11569.06 1672
11570.08 1661
11571.10 1721
11572.11 1736
11573.13 1800
11574.14 1750
11575.16 1774
11576.18 1876
11577.19 1833
11578.21 1900
11579.22 1876
11580.24 1877
11581.26 1878
11582.27 1962
11583.29 2018
11584.31 1968
11585.32 2007
11586.34 2156
11587.36 2309
11588.37 2313
11589.39 2403
11590.41 2438
11591.42 2509
11592.44 2560
11593.46 2693
11594.47 2741
11595.49 2687
11596.51 2769
11597.53 2713
11598.54 2693
11599.56 2767
11600.58 2989
11601.59 3197
11602.61 3400
11603.63 3805
11604.65 4206
11605.66 4501
11606.68 5002
11607.70 5529
11608.72 5760
11609.74 5785
11610.75 5579
11611.77 5510
11612.79 5080
11613.81 4570
11614.82 4094
11615.84 3804
11616.86 3355
11617.88 3138
11618.90 2899
11619.91 2570
11620.93 2490
11621.95 2386
11622.97 2292
11623.99 2213
11625.01 2165
11626.02 2183
11627.04 2092
11628.06 2094
11629.08 2066
11630.10 2016
11631.12 1968
11632.14 1975
11633.15 1865
11634.17 1857
11635.19 1868
11636.21 1910
11637.23 1874
11638.25 1949
11639.27 1873
11640.29 1821
11641.30 1817
11642.32 1862
11643.34 1794
11644.36 1743
11645.38 1877
11646.40 1879
11647.42 1913
11648.44 1968
11649.46 1847
11650.48 1744
11651.50 1690
11652.52 1680
11653.54 1590
11654.56 1536
11655.58 1547
11656.60 1565
11657.62 1592
11658.64 1581
11659.66 1457
11660.68 1433
11661.70 1384
11662.72 1460
11663.74 1553
11664.76 1632
11665.78 1571
11666.80 1562
11667.82 1535
11668.84 1511
11669.86 1456
11670.88 1569
11671.90 1580
11672.92 1601
11673.94 1563
11674.96 1495
11675.98 1561
11677.00 1611
11678.02 1597
11679.04 1599
11680.06 1662
11681.08 1607
11682.10 1600
11683.12 1654
11684.15 1678
11685.17 1670
11686.19 1662
11687.21 1801
11688.23 1765
11689.25 1814
11690.27 1765
11691.29 1753
11692.31 1767
11693.34 1736
11694.36 1696
11695.38 1745
11696.40 1686
11697.42 1717
11698.44 1632
11699.46 1578
11700.49 1604
11701.51 1649
11702.53 1635
11703.55 1601
11704.57 1559
11705.60 1611
11706.62 1652
11707.64 1645
11708.66 1628
11709.68 1635
11710.71 1607
11711.73 1570
11712.75 1534
11713.77 1544
11714.79 1525
11715.82 1473
11716.84 1466
11717.86 1546
11718.88 1462
11719.91 1516
11720.93 1448
11721.95 1469
11722.97 1421
11724.00 1429
11725.02 1533
11726.04 1485
11727.07 1470
11728.09 1407
11729.11 1342
11730.13 1283
11731.16 1357
11732.18 1287
11733.20 1309
11734.23 1353
11735.25 1339
11736.27 1285
11737.30 1281
11738.32 1261
11739.34 1231
11740.37 1227
11741.39 1274
11742.41 1224
11743.44 1230
11744.46 1268
11745.48 1289
11746.51 1261
11747.53 1131
11748.55 1207
11749.58 1242
11750.60 1210
11751.63 1231
11752.65 1247
11753.67 1218
11754.70 1240
11755.72 1157
11756.75 1217
11757.77 1178
11758.79 1193
11759.82 1150
11760.84 1185
11761.87 1133
11762.89 1151
11763.92 1111
11764.94 1117
11765.97 1113
11766.99 1134
11768.01 1080
11769.04 1065
11770.06 1025
11771.09 1038
11772.11 1076
11773.14 1062
11774.16 1006
11775.19 1014
11776.21 1004
11777.24 1048
11778.26 1083
11779.29 1135
11780.31 1125
11781.34 1075
11782.36 1061
11783.39 1097
11784.41 1129
11785.44 1049
11786.46 1020
11787.49 1089
11788.52 1063
11789.54 969
11790.57 1010
11791.59 958
11792.62 981
11793.64 1019
11794.67 937
11795.70 960
11796.72 989
11797.75 994
11798.77 1011
11799.80 966
11800.83 994
11801.85 1027
11802.88 994
11803.90 978
11804.93 930
11805.96 979
11806.98 953
11808.01 971
11809.04 919
11810.06 909
11811.09 986
11812.11 930
11813.14 950
11814.17 970
11815.19 887
11816.22 900
11817.25 975
11818.27 963
11819.30 918
11820.33 942
11821.36 956
11822.38 935
11823.41 930
11824.44 926
11825.46 857
11826.49 852
11827.52 887
11828.54 906
11829.57 898
11830.60 890
11831.63 938
11832.65 945
11833.68 888
11834.71 889
11835.74 908
11836.76 885
11837.79 962
11838.82 937
11839.85 963
11840.88 907
11841.90 949
11842.93 965
11843.96 882
11844.99 908
11846.01 953
11847.04 943
11848.07 941
11849.10 920
11850.13 888
11851.16 920
11852.18 966
11853.21 959
11854.24 979
11855.27 874
11856.30 938
11857.33 937
11858.35 924
11859.38 908
11860.41 872
11861.44 908
11862.47 952
11863.50 950
11864.53 898
11865.56 915
11866.58 941
11867.61 889
11868.64 874
11869.67 970
11870.70 962
11871.73 920
11872.76 903
11873.79 900
11874.82 911
11875.85 914
11876.88 835
11877.91 917
11878.93 964
11879.96 973
11880.99 930
11882.02 928
11883.05 897
11884.08 911
11885.11 940
11886.14 913
11887.17 932
11888.20 923
11889.23 926
11890.26 940
11891.29 906
11892.32 948
11893.35 890
11894.38 911
11895.41 934
11896.44 983
11897.47 953
11898.50 885
11899.53 941
11900.56 942
11901.59 958
11902.62 981
11903.65 945
11904.69 977
11905.72 953
11906.75 905
11907.78 984
11908.81 1009
11909.84 1020
11910.87 1045
11911.90 1028
11912.93 1063
11913.96 1059
11914.99 1074
11916.02 1024
11917.06 967
11918.09 972
11919.12 1007
11920.15 1008
11921.18 1020
11922.21 985
11923.24 1003
11924.27 978
11925.31 1034
11926.34 1011
11927.37 975
11928.40 945
11929.43 965
11930.46 966
11931.50 923
11932.53 954
11933.56 1014
11934.59 1067
11935.62 1058
11936.65 1017
11937.69 1094
11938.72 1109
11939.75 1237
11940.78 1189
11941.81 1270
11942.85 1226
11943.88 1160
11944.91 1180
11945.94 1167
11946.98 1126
11948.01 1092
11949.04 1039
11950.07 1015
11951.11 965
11952.14 921
11953.17 989
11954.20 993
11955.24 1005
11956.27 935
11957.30 880
11958.34 946
11959.37 982
11960.40 873
11961.43 888
11962.47 872
11963.50 964
11964.53 934
11965.57 929
11966.60 906
11967.63 885
11968.67 941
11969.70 910
11970.73 904
11971.77 882
11972.80 944
11973.83 934
11974.87 893
11975.90 882
11976.94 899
11977.97 907
11979.00 897
11980.04 866
11981.07 906
11982.10 906
11983.14 929
11984.17 924
11985.21 877
11986.24 906
11987.27 870
11988.31 905
11989.34 893
11990.38 906
11991.41 857
11992.45 851
11993.48 901
11994.51 904
11995.55 880
11996.58 848
11997.62 910
11998.65 895
11999.69 905
12000.72 907
12001.76 880
12002.79 910
12003.83 962
12004.86 910
12005.90 864
12006.93 914
12007.97 949
12009.00 977
12010.04 942
12011.07 936
12012.11 935
12013.14 948
12014.18 885
12015.21 872
12016.25 864
12017.28 897
12018.32 931
12019.35 952
12020.39 883
12021.43 918
12022.46 911
12023.50 983
12024.53 987
12025.57 959
12026.60 956
12027.64 959
12028.68 993
12029.71 978
12030.75 969
12031.78 991
12032.82 954
12033.86 912
12034.89 892
12035.93 918
12036.97 906
12038.00 1016
12039.04 957
12040.07 928
12041.11 896
12042.15 920
12043.18 923
12044.22 1008
12045.26 987
12046.29 918
12047.33 949
12048.37 980
12049.40 929
12050.44 938
12051.48 949
12052.52 997
12053.55 1042
12054.59 972
12055.63 984
12056.66 919
12057.70 981
12058.74 980
12059.78 982
12060.81 1000
12061.85 939
12062.89 959
12063.92 950
12064.96 1008
12066.00 987
12067.04 984
12068.07 965
12069.11 923
12070.15 1016
12071.19 1034
12072.23 981
12073.26 1004
12074.30 914
12075.34 1017
12076.38 975
12077.42 969
12078.45 968
12079.49 966
12080.53 958
12081.57 959
12082.61 944
12083.64 985
12084.68 982
12085.72 1028
12086.76 979
12087.80 960
12088.84 1020
12089.88 959
12090.91 984
12091.95 990
12092.99 979
12094.03 934
12095.07 1006
12096.11 994
12097.15 987
12098.19 1007
12099.22 1042
12100.26 973
12101.30 974
12102.34 943
12103.38 982
12104.42 995
12105.46 1084
12106.50 1150
12107.54 1077
12108.58 1082
12109.62 1103
12110.66 1064
12111.70 1067
12112.74 1146
12113.77 1092
12114.81 1177
12115.85 1128
12116.89 1088
12117.93 1042
12118.97 1081
12120.01 1054
12121.05 987
12122.09 998
12123.13 986
12124.17 910
12125.21 919
12126.25 958
12127.29 926
12128.33 946
12129.37 910
12130.41 955
12131.45 904
12132.50 835
12133.54 899
12134.58 865
12135.62 840
12136.66 842
12137.70 871
12138.74 905
12139.78 940
12140.82 932
12141.86 942
12142.90 884
12143.94 929
12144.98 932
12146.02 875
12147.07 902
12148.11 900
12149.15 878
12150.19 877
12151.23 856
12152.27 907
12153.31 869
12154.35 847
12155.40 845
12156.44 821
12157.48 876
12158.52 880
12159.56 855
12160.60 800
12161.64 863
12162.69 873
12163.73 876
12164.77 835
12165.81 855
12166.85 854
12167.90 911
12168.94 813
12169.98 852
12171.02 859
12172.06 902
12173.11 822
12174.15 768
12175.19 837
12176.23 806
12177.27 798
12178.32 855
12179.36 814
12180.40 858
12181.44 811
12182.49 814
12183.53 832
12184.57 808
12185.61 851
12186.66 834
12187.70 849
12188.74 867
12189.79 807
12190.83 856
12191.87 816
12192.91 805
12193.96 811
12195.00 811
12196.04 841
12197.09 815
12198.13 781
12199.17 855
12200.22 793
12201.26 820
12202.30 818
12203.35 841
12204.39 791
12205.43 813
12206.48 874
12207.52 800
12208.57 804
12209.61 815
12210.65 803
12211.70 780
12212.74 836
12213.78 862
12214.83 796
12215.87 781
12216.92 813
12217.96 875
12219.00 838
12220.05 844
12221.09 840
12222.14 812
12223.18 841
12224.23 847
12225.27 799
12226.31 767
12227.36 780
12228.40 796
12229.45 804
12230.49 793
12231.54 853
12232.58 840
12233.63 869
12234.67 831
12235.72 820
12236.76 799
12237.81 809
12238.85 812
12239.90 822
12240.94 788
12241.99 844
12243.03 815
12244.08 810
12245.12 772
12246.17 792
12247.21 800
12248.26 782
12249.30 785
12250.35 764
12251.39 803
12252.44 818
12253.49 801
12254.53 806
12255.58 793
12256.62 814
12257.67 833
12258.71 790
12259.76 766
12260.81 792
12261.85 789
12262.90 730
12263.94 762
12264.99 788
12266.04 772
12267.08 766
12268.13 760
12269.17 780
12270.22 768
12271.27 780
12272.31 752
12273.36 778
12274.41 753
12275.45 772
12276.50 771
12277.55 701
12278.59 799
12279.64 711
12280.69 738
12281.73 723
12282.78 728
12283.83 739
12284.87 763
12285.92 787
12286.97 759
12288.01 745
12289.06 814
12290.11 713
12291.16 715
12292.20 672
12293.25 723
12294.30 784
12295.35 745
12296.39 709
12297.44 731
12298.49 751
12299.54 814
12300.58 736
12301.63 696
12302.68 707
12303.73 752
12304.77 728
12305.82 721
12306.87 722
12307.92 725
12308.97 740
12310.01 736
12311.06 736
12312.11 716
12313.16 738
12314.21 710
12315.25 759
12316.30 727
12317.35 738
12318.40 707
12319.45 740
12320.50 727
12321.54 716
12322.59 737
12323.64 702
12324.69 747
12325.74 723
12326.79 681
12327.84 731
12328.89 701
12329.93 708
12330.98 769
12332.03 652
12333.08 700
12334.13 714
12335.18 720
12336.23 734
12337.28 737
12338.33 766
12339.38 747
12340.43 661
12341.47 628
12342.52 756
12343.57 760
12344.62 728
12345.67 689
12346.72 677
12347.77 735
12348.82 735
12349.87 740
12350.92 709
12351.97 707
12353.02 746
12354.07 727
12355.12 740
12356.17 717
12357.22 744
12358.27 727
12359.32 706
12360.37 671
12361.42 699
12362.47 712
12363.52 739
12364.57 747
12365.62 744
12366.67 733
12367.72 699
12368.77 701
12369.82 697
12370.87 727
12371.93 736
12372.98 723
12374.03 758
12375.08 743
12376.13 703
12377.18 735
12378.23 812
12379.28 769
12380.33 721
12381.38 729
12382.43 741
12383.49 712
12384.54 729
12385.59 770
12386.64 774
12387.69 770
12388.74 688
12389.79 729
12390.84 725
12391.90 749
12392.95 717
12394.00 719
12395.05 767
12396.10 734
12397.15 733
12398.21 707
12399.26 713
12400.31 693
12401.36 696
12402.41 768
12403.47 775
12404.52 718
12405.57 726
12406.62 777
12407.67 765
12408.73 733
12409.78 744
12410.83 774
12411.88 756
12412.94 820
12413.99 752
12415.04 728
12416.09 778
12417.15 782
12418.20 771
12419.25 726
12420.30 784
12421.36 777
12422.41 729
12423.46 740
12424.52 732
12425.57 768
12426.62 757
12427.67 738
12428.73 788
12429.78 761
12430.83 701
12431.89 732
12432.94 720
12433.99 754
12435.05 768
12436.10 702
12437.15 810
12438.21 776
12439.26 758
12440.31 778
12441.37 772
12442.42 789
12443.47 767
12444.53 739
12445.58 753
12446.64 751
12447.69 749
12448.74 758
12449.80 751
12450.85 749
12451.91 783
12452.96 751
12454.01 770
12455.07 748
12456.12 774
12457.18 798
12458.23 824
12459.29 783
12460.34 786
12461.39 778
12462.45 710
12463.50 744
12464.56 781
12465.61 810
12466.67 805
12467.72 792
12468.78 763
12469.83 759
12470.89 719
12471.94 730
12473.00 789
12474.05 774
12475.11 744
12476.16 823
12477.22 841
12478.27 833
12479.33 782
12480.38 783
12481.44 827
12482.49 863
12483.55 809
12484.60 772
12485.66 861
12486.71 849
12487.77 826
12488.83 834
12489.88 828
12490.94 845
12491.99 922
12493.05 919
12494.10 924
12495.16 921
12496.22 928
12497.27 930
12498.33 972
12499.38 1036
12500.44 1083
12501.50 1115
12502.55 1187
12503.61 1291
12504.67 1356
12505.72 1327
12506.78 1421
12507.83 1390
12508.89 1322
12509.95 1234
12511.00 1204
12512.06 1127
12513.12 1088
12514.17 971
12515.23 962
12516.29 984
12517.34 928
12518.40 882
12519.46 832
12520.52 858
12521.57 867
12522.63 846
12523.69 844
12524.74 818
12525.80 802
12526.86 808
12527.92 840
12528.97 787
12530.03 769
12531.09 887
12532.15 847
12533.20 882
12534.26 807
12535.32 764
12536.38 855
12537.43 842
12538.49 809
12539.55 835
12540.61 770
12541.66 852
12542.72 809
12543.78 788
12544.84 822
12545.90 794
12546.95 807
12548.01 834
12549.07 841
12550.13 802
12551.19 782
12552.25 829
12553.30 806
12554.36 817
12555.42 780
12556.48 787
12557.54 760
12558.60 793
12559.65 760
12560.71 798
12561.77 862
12562.83 801
12563.89 764
12564.95 813
12566.01 842
12567.07 852
12568.13 859
12569.18 865
12570.24 840
12571.30 753
12572.36 839
12573.42 840
12574.48 832
12575.54 877
12576.60 823
12577.66 815
12578.72 827
12579.78 859
12580.84 890
12581.90 882
12582.96 918
12584.02 993
12585.07 1002
12586.13 1007
12587.19 1037
12588.25 979
12589.31 945
12590.37 933
12591.43 922
12592.49 886
12593.55 931
12594.61 911
12595.67 916
12596.73 881
12597.79 853
12598.86 858
12599.92 896
12600.98 904
12602.04 867
12603.10 887
12604.16 950
12605.22 921
12606.28 873
12607.34 892
12608.40 833
12609.46 841
12610.52 819
12611.58 847
12612.64 868
12613.70 821
12614.76 770
12615.83 770
12616.89 788
12617.95 798
12619.01 805
12620.07 799
12621.13 831
12622.19 803
12623.25 836
12624.32 787
12625.38 728
12626.44 737
12627.50 785
12628.56 769
12629.62 755
12630.68 746
12631.75 748
12632.81 794
12633.87 783
12634.93 770
12635.99 770
12637.05 765
12638.12 813
12639.18 796
12640.24 757
12641.30 734
12642.36 746
12643.43 753
12644.49 780
12645.55 750
12646.61 778
12647.68 776
12648.74 717
12649.80 710
12650.86 718
12651.93 748
12652.99 806
12654.05 786
12655.11 740
12656.18 721
12657.24 813
12658.30 840
12659.36 797
12660.43 755
12661.49 769
12662.55 775
12663.62 798
12664.68 760
12665.74 770
12666.81 845
12667.87 779
12668.93 742
12670.00 813
12671.06 793
12672.12 806
12673.19 766
12674.25 730
12675.31 772
12676.38 743
12677.44 788
12678.50 781
12679.57 753
12680.63 756
12681.69 769
12682.76 802
12683.82 784
12684.89 784
12685.95 743
12687.01 790
12688.08 831
12689.14 789
12690.21 747
12691.27 789
12692.33 780
12693.40 753
12694.46 771
12695.53 781
12696.59 840
12697.66 811
12698.72 781
12699.79 753
12700.85 807
12701.91 760
12702.98 841
12704.04 819
12705.11 795
12706.17 796
12707.24 803
12708.30 769
12709.37 803
12710.43 777
12711.50 781
12712.56 814
12713.63 856
12714.69 761
12715.76 816
12716.82 757
12717.89 786
12718.95 785
12720.02 751
12721.09 770
12722.15 746
12723.22 708
12724.28 782
12725.35 753
12726.41 730
12727.48 779
12728.54 781
12729.61 774
12730.68 752
12731.74 799
12732.81 814
12733.87 733
12734.94 708
12736.01 746
12737.07 760
12738.14 775
12739.20 766
12740.27 778
12741.34 707
12742.40 730
12743.47 733
12744.54 684
12745.60 781
12746.67 749
12747.74 751
12748.80 792
12749.87 717
12750.94 716
12752.00 754
12753.07 786
12754.14 735
12755.20 704
12756.27 711
12757.34 708
12758.40 715
12759.47 645
12760.54 656
12761.60 670
12762.67 743
12763.74 746
12764.81 696
12765.87 668
12766.94 693
12768.01 704
12769.08 701
12770.14 664
12771.21 656
12772.28 703
12773.35 694
12774.41 714
12775.48 677
12776.55 684
12777.62 670
12778.68 684
12779.75 708
12780.82 672
12781.89 682
12782.96 631
12784.02 674
12785.09 635
12786.16 687
12787.23 706
12788.30 680
12789.37 657
12790.43 655
12791.50 686
12792.57 659
12793.64 674
12794.71 668
12795.78 665
12796.84 701
12797.91 698
12798.98 658
12800.05 639
12801.12 647
12802.19 665
12803.26 690
12804.33 706
12805.40 624
12806.46 658
12807.53 685
12808.60 668
12809.67 636
12810.74 648
12811.81 658
12812.88 662
12813.95 681
12815.02 636
12816.09 635
12817.16 662
12818.23 635
12819.30 676
12820.37 633
12821.44 672
12822.50 673
12823.57 640
12824.64 725
12825.71 668
12826.78 638
12827.85 660
12828.92 629
12829.99 634
12831.06 633
12832.13 620
12833.20 641
12834.27 628
12835.34 609
12836.41 673
12837.49 633
12838.56 629
12839.63 615
12840.70 652
12841.77 625
12842.84 581
12843.91 623
12844.98 610
12846.05 618
12847.12 636
12848.19 580
12849.26 651
12850.33 640
12851.40 607
12852.47 567
12853.55 641
12854.62 605
12855.69 619
12856.76 554
12857.83 629
12858.90 653
12859.97 656
12861.04 587
12862.11 596
12863.19 527
12864.26 588
12865.33 593
12866.40 605
12867.47 637
12868.54 655
12869.62 622
12870.69 607
12871.76 599
12872.83 576
12873.90 614
12874.97 640
12876.05 599
12877.12 574
12878.19 623
12879.26 579
12880.33 585
12881.41 593
12882.48 614
12883.55 590
12884.62 611
12885.70 598
12886.77 630
12887.84 682
12888.91 617
12889.98 556
12891.06 625
12892.13 592
12893.20 606
12894.28 559
12895.35 602
12896.42 571
12897.49 563
12898.57 607
12899.64 614
12900.71 634
12901.79 610
12902.86 580
12903.93 574
12905.00 555
12906.08 593
12907.15 648
12908.22 568
12909.30 549
12910.37 571
12911.44 570
12912.52 561
12913.59 580
12914.66 584
12915.74 629
12916.81 681
12917.89 634
12918.96 544
12920.03 607
12921.11 621
12922.18 634
12923.25 598
12924.33 607
12925.40 626
12926.48 617
12927.55 562
12928.62 565
12929.70 551
12930.77 599
12931.85 583
12932.92 523
12934.00 529
12935.07 555
12936.14 578
12937.22 577
12938.29 597
12939.37 569
12940.44 609
12941.52 617
12942.59 625
12943.67 576
12944.74 559
12945.82 560
12946.89 559
12947.97 546
12949.04 558
12950.12 572
12951.19 601
12952.27 569
12953.34 599
12954.42 571
12955.49 617
12956.57 581
12957.64 546
12958.72 607
12959.79 589
12960.87 582
12961.94 544
12963.02 567
12964.10 651
12965.17 610
12966.25 594
12967.32 571
12968.40 532
12969.47 564
12970.55 630
12971.63 628
12972.70 582
12973.78 541
12974.85 603
12975.93 591
12977.01 561
12978.08 522
12979.16 595
12980.23 614
12981.31 591
12982.39 585
12983.46 578
12984.54 606
12985.62 584
12986.69 582
12987.77 578
12988.85 613
12989.92 644
12991.00 665
12992.08 615
12993.15 596
12994.23 586
12995.31 562
12996.38 574
12997.46 607
12998.54 628
12999.61 617
13000.69 639
13001.77 650
13002.85 651
13003.92 601
13005.00 633
13006.08 636
13007.16 668
13008.23 620
13009.31 667
13010.39 610
13011.47 676
13012.54 687
13013.62 641
13014.70 577
13015.78 611
13016.85 558
13017.93 601
13019.01 634
13020.09 586
13021.17 570
13022.24 633
13023.32 671
13024.40 655
13025.48 622
13026.56 618
13027.63 650
13028.71 594
13029.79 639
13030.87 599
13031.95 580
13033.03 606
13034.10 636
13035.18 618
13036.26 585
13037.34 620
13038.42 626
13039.50 657
13040.58 681
13041.66 637
13042.73 631
13043.81 616
13044.89 638
13045.97 582
13047.05 541
13048.13 613
13049.21 623
13050.29 642
13051.37 549
13052.45 632
13053.53 592
13054.60 668
13055.68 625
13056.76 633
13057.84 629
13058.92 603
13060.00 664
13061.08 635
13062.16 612
13063.24 635
13064.32 657
13065.40 604
13066.48 547
13067.56 570
13068.64 649
13069.72 616
13070.80 603
13071.88 608
13072.96 596
13074.04 611
13075.12 630
13076.20 645
13077.28 637
13078.36 632
13079.44 611
13080.52 618
13081.60 605
13082.68 649
13083.76 600
13084.84 606
13085.93 623
13087.01 617
13088.09 606
13089.17 586
13090.25 573
13091.33 603
13092.41 571
13093.49 588
13094.57 592
13095.65 602
13096.73 600
13097.82 651
13098.90 590
13099.98 584
13101.06 647
13102.14 615
13103.22 569
13104.30 570
13105.38 588
13106.47 634
13107.55 618
13108.63 583
13109.71 601
13110.79 632
13111.87 580
13112.96 552
13114.04 560
13115.12 567
13116.20 564
13117.28 572
13118.37 576
13119.45 537
13120.53 541
13121.61 578
13122.69 579
13123.78 553
13124.86 575
13125.94 580
13127.02 564
13128.11 572
13129.19 589
13130.27 588
13131.35 582
13132.44 561
13133.52 579
13134.60 611
13135.68 598
13136.77 584
13137.85 584
13138.93 575
13140.01 529
13141.10 556
13142.18 624
13143.26 635
13144.35 527
13145.43 541
13146.51 569
13147.60 647
13148.68 629
13149.76 607
13150.85 621
13151.93 584
13153.01 582
13154.10 546
13155.18 524
13156.26 562
13157.35 604
13158.43 566
13159.51 556
13160.60 561
13161.68 565
13162.77 580
13163.85 584
13164.93 594
13166.02 529
13167.10 554
13168.19 582
13169.27 555
13170.35 603
13171.44 580
13172.52 534
13173.61 544
13174.69 557
13175.78 523
13176.86 578
13177.94 544
13179.03 534
13180.11 578
13181.20 588
13182.28 579
13183.37 540
13184.45 552
13185.54 594
13186.62 582
13187.71 546
13188.79 595
13189.88 592
13190.96 553
13192.05 520
13193.13 533
13194.22 516
13195.30 544
13196.39 553
13197.47 561
13198.56 583
13199.64 557
13200.73 589
13201.81 553
13202.90 581
13203.98 525
13205.07 537
13206.16 587
13207.24 606
13208.33 538
13209.41 584
13210.50 586
13211.58 561
13212.67 522
13213.76 575
13214.84 601
13215.93 588
13217.01 559
13218.10 591
13219.19 572
13220.27 564
13221.36 591
13222.45 582
13223.53 572
13224.62 585
13225.70 644
13226.79 614
13227.88 611
13228.96 643
13230.05 539
13231.14 555
13232.22 588
13233.31 593
13234.40 596
13235.48 562
13236.57 572
13237.66 650
13238.74 588
13239.83 560
13240.92 596
13242.01 596
13243.09 563
13244.18 584
13245.27 560
13246.35 540
13247.44 573
13248.53 571
13249.62 605
13250.70 597
13251.79 537
13252.88 572
13253.97 628
13255.05 545
13256.14 539
13257.23 549
13258.32 587
13259.41 604
13260.49 618
13261.58 601
13262.67 601
13263.76 590
13264.85 565
13265.93 584
13267.02 582
13268.11 612
13269.20 585
13270.29 608
13271.37 601
13272.46 622
13273.55 645
13274.64 583
13275.73 567
13276.82 578
13277.91 588
13278.99 565
13280.08 614
13281.17 579
13282.26 589
13283.35 586
13284.44 629
13285.53 571
13286.62 625
13287.70 611
13288.79 594
13289.88 660
13290.97 609
13292.06 599
13293.15 614
13294.24 622
13295.33 642
13296.42 607
13297.51 592
13298.60 671
13299.69 657
13300.78 600
13301.87 588
13302.95 636
13304.04 625
13305.13 671
13306.22 621
13307.31 591
13308.40 624
13309.49 645
13310.58 673
13311.67 661
13312.76 655
13313.85 639
13314.94 665
13316.03 678
13317.12 679
13318.21 644
13319.30 696
13320.39 658
13321.48 696
13322.58 646
13323.67 673
13324.76 679
13325.85 614
13326.94 645
13328.03 629
13329.12 629
13330.21 648
13331.30 629
13332.39 565
13333.48 587
13334.57 643
13335.66 648
13336.75 655
13337.85 607
13338.94 624
13340.03 660
13341.12 663
13342.21 679
13343.30 679
13344.39 692
13345.48 665
13346.58 673
13347.67 676
13348.76 596
13349.85 666
13350.94 686
13352.03 710
13353.12 680
13354.22 681
13355.31 648
13356.40 680
13357.49 618
13358.58 589
13359.68 668
13360.77 659
13361.86 632
13362.95 670
13364.04 679
13365.14 681
13366.23 720
13367.32 736
13368.41 660
13369.51 695
13370.60 672
13371.69 692
13372.78 683
13373.87 693
13374.97 746
13376.06 725
13377.15 719
13378.25 711
13379.34 704
13380.43 699
13381.52 705
13382.62 707
13383.71 682
13384.80 713
13385.90 710
13386.99 718
13388.08 648
13389.17 604
13390.27 651
13391.36 650
13392.45 602
13393.55 636
13394.64 661
13395.73 704
13396.83 722
13397.92 659
13399.02 668
13400.11 636
13401.20 638
13402.30 646
13403.39 661
13404.48 615
13405.58 672
13406.67 665
13407.77 635
13408.86 638
13409.95 602
13411.05 654
13412.14 604
13413.24 596
13414.33 619
13415.42 616
13416.52 640
13417.61 640
13418.71 639
13419.80 639
13420.90 616
13421.99 680
13423.08 652
13424.18 632
13425.27 599
13426.37 608
13427.46 619
13428.56 635
13429.65 636
13430.75 618
13431.84 667
13432.94 613
13434.03 601
13435.13 591
13436.22 586
13437.32 611
13438.41 611
13439.51 549
13440.60 600
13441.70 619
13442.79 598
13443.89 597
13444.98 595
13446.08 652
13447.18 717
13448.27 644
13449.37 616
13450.46 639
13451.56 622
13452.65 659
13453.75 635
13454.85 658
13455.94 672
13457.04 706
13458.13 692
13459.23 667
13460.33 665
13461.42 645
13462.52 658
13463.61 645
13464.71 656
13465.81 699
13466.90 705
13468.00 696
13469.10 658
13470.19 611
13471.29 644
13472.38 642
13473.48 681
13474.58 682
13475.67 667
13476.77 654
13477.87 653
13478.96 691
13480.06 697
13481.16 733
13482.26 702
13483.35 679
13484.45 675
13485.55 635
13486.64 663
13487.74 673
13488.84 675
13489.94 688
13491.03 689
13492.13 644
13493.23 673
13494.32 651
13495.42 644
13496.52 665
13497.62 733
13498.72 719
13499.81 666
13500.91 719
13502.01 780
13503.11 725
13504.20 681
13505.30 686
13506.40 675
13507.50 725
13508.60 722
13509.69 754
13510.79 742
13511.89 758
13512.99 707
13514.09 749
13515.18 779
13516.28 774
13517.38 776
13518.48 759
13519.58 730
13520.68 712
13521.78 689
13522.87 707
13523.97 687
13525.07 667
13526.17 706
13527.27 700
13528.37 649
13529.47 683
13530.57 652
13531.66 646
13532.76 604
13533.86 692
13534.96 665
13536.06 725
13537.16 665
13538.26 666
13539.36 642
13540.46 656
13541.56 649
13542.66 648
13543.76 618
13544.86 620
13545.96 582
13547.05 630
13548.15 640
13549.25 622
13550.35 607
13551.45 621
13552.55 640
13553.65 615
13554.75 614
13555.85 603
13556.95 614
13558.05 636
13559.15 599
13560.25 646
13561.35 610
13562.45 582
13563.55 573
13564.65 594
13565.75 627
13566.85 600
13567.96 618
13569.06 576
13570.16 620
13571.26 605
13572.36 569
13573.46 580
13574.56 656
13575.66 635
13576.76 614
13577.86 653
13578.96 631
13580.06 611
13581.16 654
13582.27 624
13583.37 553
13584.47 595
13585.57 639
13586.67 639
13587.77 589
13588.87 640
13589.97 604
13591.08 591
13592.18 626
13593.28 624
13594.38 623
13595.48 612
13596.58 588
13597.68 579
13598.79 642
13599.89 594
13600.99 588
13602.09 564
13603.19 593
13604.30 585
13605.40 592
13606.50 604
13607.60 589
13608.70 595
13609.81 570
13610.91 606
13612.01 589
13613.11 647
13614.21 589
13615.32 623
13616.42 586
13617.52 637
13618.62 654
13619.73 612
13620.83 600
13621.93 609
13623.03 593
13624.14 598
13625.24 597
13626.34 576
13627.45 625
13628.55 591
13629.65 621
13630.75 571
13631.86 586
13632.96 635
13634.06 585
13635.17 604
13636.27 558
13637.37 603
13638.48 643
13639.58 629
13640.68 622
13641.79 591
13642.89 606
13643.99 619
13645.10 609
13646.20 599
13647.30 623
13648.41 611
13649.51 625
13650.62 654
13651.72 577
13652.82 584
13653.93 603
13655.03 591
13656.14 565
13657.24 537
13658.34 582
13659.45 592
13660.55 601
13661.66 607
13662.76 597
13663.87 564
13664.97 600
13666.07 579
13667.18 640
13668.28 589
13669.39 579
13670.49 622
13671.60 583
13672.70 566
13673.81 552
13674.91 549
13676.02 571
13677.12 585
13678.23 565
13679.33 576
13680.44 626
13681.54 668
13682.65 632
13683.75 680
13684.86 663
13685.96 631
13687.07 630
13688.17 573
13689.28 598
13690.38 554
13691.49 586
13692.59 602
13693.70 623
13694.80 621
13695.91 591
13697.02 639
13698.12 619
13699.23 605
13700.33 630
13701.44 598
13702.55 601
13703.65 611
13704.76 629
13705.86 621
13706.97 587
13708.08 618
13709.18 666
13710.29 634
13711.39 609
13712.50 601
13713.61 617
13714.71 590
13715.82 579
13716.93 584
13718.03 627
13719.14 626
13720.25 644
13721.35 600
13722.46 671
13723.57 642
13724.67 655
13725.78 664
13726.89 662
13727.99 598
13729.10 658
13730.21 611
13731.31 658
13732.42 662
13733.53 653
13734.64 650
13735.74 624
13736.85 681
13737.96 611
13739.07 716
13740.17 715
13741.28 740
13742.39 656
13743.50 701
13744.60 714
13745.71 693
13746.82 694
13747.93 728
13749.03 709
13750.14 752
13751.25 794
13752.36 690
13753.47 725
13754.57 685
13755.68 744
13756.79 679
13757.90 698
13759.01 699
13760.11 735
13761.22 679
13762.33 695
13763.44 735
13764.55 744
13765.66 762
13766.76 808
13767.87 810
13768.98 807
13770.09 813
13771.20 732
13772.31 762
13773.42 776
13774.53 809
13775.63 777
13776.74 847
13777.85 856
13778.96 872
13780.07 874
13781.18 891
13782.29 902
13783.40 914
13784.51 952
13785.62 975
13786.73 861
13787.83 886
13788.94 916
13790.05 901
13791.16 861
13792.27 788
13793.38 856
13794.49 778
13795.60 730
13796.71 777
13797.82 758
13798.93 749
13800.04 746
13801.15 728
13802.26 724
13803.37 715
13804.48 696
13805.59 714
13806.70 707
13807.81 725
13808.92 727
13810.03 730
13811.14 674
13812.25 688
13813.36 705
13814.47 724
13815.58 716
13816.69 707
13817.80 722
13818.91 679
13820.03 682
13821.14 688
13822.25 703
13823.36 675
13824.47 624
13825.58 607
13826.69 656
13827.80 686
13828.91 673
13830.02 607
13831.13 685
13832.25 693
13833.36 651
13834.47 626
13835.58 669
13836.69 683
13837.80 638
13838.91 679
13840.02 650
13841.14 679
13842.25 690
13843.36 672
13844.47 626
13845.58 653
13846.69 646
13847.81 650
13848.92 596
13850.03 606
13851.14 638
13852.25 665
13853.37 660
13854.48 669
13855.59 659
13856.70 641
13857.81 654
13858.93 654
13860.04 669
13861.15 697
13862.26 720
13863.38 713
13864.49 663
13865.60 668
13866.71 673
13867.83 684
13868.94 668
13870.05 687
13871.16 726
13872.28 699
13873.39 696
13874.50 716
13875.61 713
13876.73 700
13877.84 689
13878.95 752
13880.07 715
13881.18 690
13882.29 687
13883.41 688
13884.52 662
13885.63 635
13886.75 735
13887.86 722
13888.97 723
13890.09 658
13891.20 695
13892.31 728
13893.43 711
13894.54 675
13895.65 645
13896.77 654
13897.88 725
13899.00 671
13900.11 687
13901.22 731
13902.34 687
13903.45 700
13904.57 691
13905.68 716
13906.79 733
13907.91 723
13909.02 696
13910.14 710
13911.25 740
13912.37 718
13913.48 657
13914.59 698
13915.71 664
13916.82 656
13917.94 661
13919.05 661
13920.17 648
13921.28 682
13922.40 640
13923.51 631
13924.63 641
13925.74 668
13926.86 632
13927.97 646
13929.09 678
13930.20 642
13931.32 624
13932.43 646
13933.55 633
13934.66 690
13935.78 650
13936.89 655
13938.01 640
13939.12 618
13940.24 653
13941.35 691
13942.47 681
13943.59 630
13944.70 578
13945.82 618
13946.93 675
13948.05 645
13949.16 645
13950.28 651
13951.40 646
13952.51 624
13953.63 662
13954.74 610
13955.86 600
13956.98 637
13958.09 613
13959.21 657
13960.33 646
13961.44 610
13962.56 603
13963.67 655
13964.79 617
13965.91 600
13967.02 623
13968.14 666
13969.26 635
13970.37 630
13971.49 633
13972.61 637
13973.72 605
13974.84 608
13975.96 617
13977.08 617
13978.19 575
13979.31 627
13980.43 612
13981.54 631
13982.66 613
13983.78 599
13984.90 612
13986.01 621
13987.13 634
13988.25 627
13989.37 596
13990.48 545
13991.60 611
13992.72 661
13993.84 579
13994.95 643
13996.07 626
13997.19 651
13998.31 662
13999.42 653
14000.54 641
14001.66 669
14002.78 676
14003.90 562
14005.01 581
14006.13 584
14007.25 594
14008.37 634
14009.49 620
14010.61 596
14011.72 585
14012.84 583
14013.96 588
14015.08 586
14016.20 626
14017.32 645
14018.43 619
14019.55 643
14020.67 606
14021.79 662
14022.91 649
14024.03 706
14025.15 651
14026.27 653
14027.39 644
14028.50 633
14029.62 639
14030.74 626
14031.86 630
14032.98 649
14034.10 654
14035.22 665
14036.34 633
14037.46 629
14038.58 674
14039.70 671
14040.82 635
14041.94 625
14043.06 615
14044.18 620
14045.30 608
14046.41 617
14047.53 616
14048.65 701
14049.77 630
14050.89 605
14052.01 605
14053.13 599
14054.25 667
14055.37 680
14056.49 700
14057.61 654
14058.74 619
14059.86 589
14060.98 625
14062.10 648
14063.22 626
14064.34 617
14065.46 625
14066.58 634
14067.70 675
14068.82 676
14069.94 649
14071.06 593
14072.18 606
14073.30 640
14074.42 647
14075.54 604
14076.66 640
14077.79 577
14078.91 642
14080.03 639
14081.15 606
14082.27 613
14083.39 657
14084.51 642
14085.63 621
14086.76 619
14087.88 664
14089.00 664
14090.12 712
14091.24 632
14092.36 695
14093.48 656
14094.61 607
14095.73 631
14096.85 671
14097.97 742
14099.09 688
14100.22 682
14101.34 707
14102.46 681
14103.58 715
14104.70 716
14105.83 747
14106.95 719
14108.07 664
14109.19 731
14110.31 753
14111.44 731
14112.56 666
14113.68 693
14114.80 694
14115.93 642
14117.05 661
14118.17 658
14119.29 693
14120.42 679
14121.54 677
14122.66 656
14123.79 654
14124.91 609
14126.03 616
14127.15 620
14128.28 638
14129.40 637
14130.52 624
14131.65 600
14132.77 634
14133.89 640
14135.02 643
14136.14 651
14137.26 634
14138.39 583
14139.51 619
14140.63 600
14141.76 595
14142.88 623
14144.00 584
14145.13 559
14146.25 556
14147.38 531
14148.50 569
14149.62 580
14150.75 609
14151.87 604
14152.99 586
14154.12 603
14155.24 618
14156.37 601
14157.49 588
14158.62 544
14159.74 574
14160.86 594
14161.99 622
14163.11 572
14164.24 566
14165.36 591
14166.49 611
14167.61 548
14168.74 504
14169.86 563
14170.99 565
14172.11 541
14173.23 592
14174.36 581
14175.48 622
14176.61 568
14177.73 540
14178.86 575
14179.98 580
14181.11 564
14182.23 550
14183.36 525
14184.49 556
14185.61 543
14186.74 555
14187.86 575
14188.99 548
14190.11 542
14191.24 566
14192.36 527
14193.49 535
14194.61 529
14195.74 539
14196.87 544
14197.99 552
14199.12 565
14200.24 521
14201.37 547
14202.50 526
14203.62 546
14204.75 547
14205.87 556
14207.00 514
14208.13 493
14209.25 491
14210.38 598
14211.50 570
14212.63 535
14213.76 573
14214.88 511
14216.01 500
14217.14 462
14218.26 496
14219.39 530
14220.52 518
14221.64 543
14222.77 555
14223.90 509
14225.02 508
14226.15 500
14227.28 533
14228.41 545
14229.53 532
14230.66 499
14231.79 494
14232.91 523
14234.04 515
14235.17 526
14236.30 546
14237.42 523
14238.55 488
14239.68 542
14240.81 504
14241.93 514
14243.06 501
14244.19 546
14245.32 544
14246.44 504
14247.57 478
14248.70 501
14249.83 519
14250.95 522
14252.08 506
14253.21 518
14254.34 496
14255.47 525
14256.59 539
14257.72 496
14258.85 505
14259.98 468
14261.11 500
14262.24 498
14263.36 497
14264.49 495
14265.62 440
14266.75 483
14267.88 541
14269.01 520
14270.14 493
14271.26 531
14272.39 507
14273.52 480
14274.65 501
14275.78 493
14276.91 482
14278.04 521
14279.17 514
14280.30 462
14281.42 467
14282.55 527
14283.68 537
14284.81 468
14285.94 460
14287.07 510
14288.20 524
14289.33 480
14290.46 479
14291.59 473
14292.72 465
14293.85 499
14294.98 527
14296.11 472
14297.24 471
14298.37 497
14299.50 490
14300.63 475
14301.76 478
14302.89 512
14304.02 491
14305.15 430
14306.28 426
14307.41 486
14308.54 446
14309.67 503
14310.80 485
14311.93 421
14313.06 462
14314.19 495
14315.32 489
14316.45 481
14317.58 480
14318.71 456
14319.84 464
14320.97 461
14322.10 465
14323.23 480
14324.36 453
14325.49 421
14326.63 445
14327.76 461
14328.89 474
14330.02 472
14331.15 473
14332.28 472
14333.41 488
14334.54 467
14335.67 459
14336.81 444
14337.94 451
14339.07 466
14340.20 458
14341.33 483
14342.46 479
14343.59 471
14344.73 488
14345.86 483
14346.99 497
14348.12 495
14349.25 474
14350.38 454
14351.52 440
14352.65 452
14353.78 456
14354.91 466
14356.04 459
14357.18 466
14358.31 418
14359.44 433
14360.57 464
14361.71 435
14362.84 423
14363.97 455
14365.10 458
14366.24 496
14367.37 470
14368.50 473
14369.63 470
14370.77 444
14371.90 454
14373.03 475
14374.16 465
14375.30 447
14376.43 476
14377.56 495
14378.70 451
14379.83 481
14380.96 446
14382.09 452
14383.23 479
14384.36 465
14385.49 467
14386.63 458
14387.76 436
14388.89 435
14390.03 446
14391.16 490
14392.29 477
14393.43 443
14394.56 415
14395.70 421
14396.83 445
14397.96 456
14399.10 476
14400.23 445
14401.36 448
14402.50 459
14403.63 474
14404.77 433
14405.90 437
14407.03 443
14408.17 468
14409.30 525
14410.44 509
14411.57 447
14412.71 453
14413.84 452
14414.97 495
14416.11 488
14417.24 468
14418.38 476
14419.51 468
14420.65 491
14421.78 474
14422.92 427
14424.05 488
14425.19 421
14426.32 451
14427.46 447
14428.59 451
14429.73 432
14430.86 461
14432.00 427
14433.13 477
14434.27 468
14435.40 475
14436.54 463
14437.67 468
14438.81 512
14439.94 468
14441.08 469
14442.21 502
14443.35 485
14444.48 520
14445.62 508
14446.76 520
14447.89 493
14449.03 477
14450.16 527
14451.30 486
14452.43 458
14453.57 488
14454.71 529
14455.84 486
14456.98 494
14458.11 532
14459.25 526
14460.39 490
14461.52 501
14462.66 547
14463.80 548
14464.93 562
14466.07 505
14467.20 502
14468.34 515
14469.48 512
14470.61 511
14471.75 537
14472.89 523
14474.02 537
14475.16 517
14476.30 550
14477.43 507
14478.57 513
14479.71 570
14480.85 568
14481.98 549
14483.12 533
14484.26 563
14485.39 571
14486.53 597
14487.67 606
14488.81 605
14489.94 585
14491.08 594
14492.22 561
14493.36 629
14494.49 594
14495.63 529
14496.77 522
14497.91 528
14499.04 489
14500.18 516
14501.32 503
14502.46 538
14503.59 489
14504.73 505
14505.87 484
14507.01 479
14508.15 479
14509.28 509
14510.42 494
14511.56 497
14512.70 466
14513.84 506
14514.98 475
14516.11 501
14517.25 501
14518.39 513
14519.53 482
14520.67 491
14521.81 500
14522.95 516
14524.08 511
14525.22 484
14526.36 501
14527.50 491
14528.64 517
14529.78 506
14530.92 494
14532.06 463
14533.20 508
14534.33 505
14535.47 526
14536.61 473
14537.75 453
14538.89 523
14540.03 493
14541.17 440
14542.31 416
14543.45 427
14544.59 450
14545.73 493
14546.87 475
14548.01 471
14549.15 478
14550.29 502
14551.43 457
14552.57 504
14553.71 476
14554.85 480
14555.99 477
14557.13 470
14558.27 503
14559.41 447
14560.55 439
14561.69 424
14562.83 449
14563.97 449
14565.11 447
14566.25 469
14567.39 483
14568.53 479
14569.67 494
14570.81 494
14571.95 507
14573.09 480
14574.23 466
14575.37 462
14576.51 458
14577.65 452
14578.79 503
14579.94 484
14581.08 461
14582.22 447
14583.36 474
14584.50 471
14585.64 465
14586.78 505
14587.92 476
14589.06 436
14590.21 477
14591.35 523
14592.49 492
14593.63 466
14594.77 542
14595.91 507
14597.05 494
14598.20 503
14599.34 494
14600.48 520
14601.62 451
14602.76 487
14603.90 481
14605.05 497
14606.19 532
14607.33 527
14608.47 543
14609.61 532
14610.76 506
14611.90 520
14613.04 498
14614.18 497
14615.32 515
14616.47 511
14617.61 525
14618.75 482
14619.89 474
14621.04 534
14622.18 517
14623.32 502
14624.46 464
14625.61 503
14626.75 512
14627.89 517
14629.04 525
14630.18 497
14631.32 529
14632.46 528
14633.61 546
14634.75 497
14635.89 511
14637.04 520
14638.18 554
14639.32 529
14640.47 525
14641.61 487
14642.75 548
14643.90 548
14645.04 559
14646.18 618
14647.33 600
14648.47 570
14649.61 567
14650.76 552
14651.90 508
14653.05 573
14654.19 506
14655.33 564
14656.48 548
14657.62 502
14658.76 512
14659.91 527
14661.05 468
14662.20 487
14663.34 498
14664.49 508
14665.63 496
14666.77 489
14667.92 504
14669.06 448
14670.21 524
14671.35 487
14672.50 493
14673.64 476
14674.79 433
14675.93 450
14677.07 473
14678.22 491
14679.36 482
14680.51 519
14681.65 490
14682.80 475
14683.94 498
14685.09 460
14686.23 470
14687.38 477
14688.52 482
14689.67 442
14690.81 461
14691.96 451
14693.10 438
14694.25 495
14695.40 499
14696.54 469
14697.69 507
14698.83 488
14699.98 455
14701.12 462
14702.27 464
14703.41 480
14704.56 461
14705.71 447
14706.85 456
14708.00 476
14709.14 457
14710.29 414
14711.44 416
14712.58 441
14713.73 432
14714.87 467
14716.02 512
14717.17 463
14718.31 414
14719.46 460
14720.61 466
14721.75 430
14722.90 450
14724.05 486
14725.19 462
14726.34 416
14727.49 419
14728.63 500
14729.78 466
14730.93 453
14732.07 468
14733.22 452
14734.37 486
14735.51 512
14736.66 482
14737.81 457
14738.95 481
14740.10 461
14741.25 468
14742.40 488
14743.54 485
14744.69 443
14745.84 428
14746.99 451
14748.13 493
14749.28 468
14750.43 475
14751.58 477
14752.72 494
14753.87 438
14755.02 478
14756.17 522
14757.31 445
14758.46 497
14759.61 515
14760.76 530
14761.91 517
14763.05 483
14764.20 470
14765.35 538
14766.50 530
14767.65 476
14768.80 465
14769.94 523
14771.09 500
14772.24 495
14773.39 565
14774.54 494
14775.69 500
14776.83 524
14777.98 507
14779.13 506
14780.28 468
14781.43 475
14782.58 485
14783.73 546
14784.88 563
14786.03 528
14787.17 512
14788.32 540
14789.47 523
14790.62 505
14791.77 476
14792.92 580
14794.07 592
14795.22 547
14796.37 531
14797.52 517
14798.67 573
14799.82 545
14800.97 601
14802.12 524
14803.26 568
14804.41 538
14805.56 529
14806.71 574
14807.86 565
14809.01 589
14810.16 578
14811.31 582
14812.46 566
14813.61 490
14814.76 543
14815.91 547
14817.06 583
14818.21 592
14819.36 488
14820.51 529
14821.66 558
14822.82 539
14823.97 525
14825.12 496
14826.27 520
14827.42 557
14828.57 544
14829.72 550
14830.87 524
14832.02 533
14833.17 544
14834.32 522
14835.47 460
14836.62 476
14837.77 483
14838.93 506
14840.08 462
14841.23 461
14842.38 474
14843.53 467
14844.68 506
14845.83 422
14846.98 439
14848.14 420
14849.29 422
14850.44 462
14851.59 412
14852.74 416
14853.89 437
14855.04 448
14856.20 427
14857.35 456
14858.50 425
14859.65 466
14860.80 483
14861.96 469
14863.11 425
14864.26 417
14865.41 477
14866.56 467
14867.72 430
14868.87 438
14870.02 450
14871.17 441
14872.32 446
14873.48 473
14874.63 441
14875.78 400
14876.93 481
14878.09 436
14879.24 409
14880.39 429
14881.54 401
14882.70 397
14883.85 451
14885.00 419
14886.16 411
14887.31 418
14888.46 386
14889.61 395
14890.77 406
14891.92 444
14893.07 419
14894.23 448
14895.38 365
14896.53 418
14897.69 410
14898.84 462
14899.99 426
14901.15 391
14902.30 393
14903.45 411
14904.61 432
14905.76 440
14906.91 401
14908.07 407
14909.22 410
14910.38 417
14911.53 431
14912.68 426
14913.84 461
14914.99 440
14916.15 490
14917.30 497
14918.45 512
14919.61 409
14920.76 453
14921.92 408
14923.07 421
14924.22 448
14925.38 392
14926.53 451
14927.69 444
14928.84 436
14930.00 408
14931.15 414
14932.31 406
14933.46 404
14934.62 409
14935.77 416
14936.93 418
14938.08 408
14939.24 424
14940.39 408
14941.55 405
14942.70 411
14943.86 422
14945.01 435
14946.17 446
14947.32 398
14948.48 418
14949.63 412
14950.79 447
14951.94 375
14953.10 396
14954.25 403
14955.41 444
14956.56 429
14957.72 379
14958.88 402
14960.03 390
14961.19 417
14962.34 416
14963.50 377
14964.65 420
14965.81 419
14966.97 392
14968.12 411
14969.28 401
14970.43 413
14971.59 417
14972.75 368
14973.90 371
14975.06 390
14976.22 384
14977.37 397
14978.53 406
14979.69 466
14980.84 417
14982.00 360
14983.16 358
14984.31 408
14985.47 415
14986.63 422
14987.78 405
14988.94 388
14990.10 372
14991.25 351
14992.41 374
14993.57 365
14994.72 401
14995.88 353
14997.04 388
14998.20 408
14999.35 373
15000.51 391
15001.67 373
15002.82 340
15003.98 372
15005.14 372
15006.30 415
15007.45 421
15008.61 362
15009.77 403
15010.93 357
15012.09 396
15013.24 349
15014.40 372
15015.56 402
15016.72 375
15017.87 349
15019.03 355
15020.19 391
15021.35 347
15022.51 360
15023.67 343
15024.82 347
15025.98 392
15027.14 369
15028.30 388
15029.46 363
15030.62 363
15031.77 385
15032.93 404
15034.09 351
15035.25 372
15036.41 372
15037.57 372
15038.73 347
15039.88 332
15041.04 325
15042.20 347
15043.36 357
15044.52 355
15045.68 350
15046.84 343
15048.00 352
15049.16 351
15050.32 416
15051.47 391
15052.63 373
15053.79 362
15054.95 371
15056.11 347
15057.27 346
15058.43 342
15059.59 357
15060.75 377
15061.91 360
15063.07 332
15064.23 346
15065.39 377
15066.55 363
15067.71 371
15068.87 348
15070.03 329
15071.19 363
15072.35 389
15073.51 355
15074.67 376
15075.83 339
15076.99 364
15078.15 386
15079.31 362
15080.47 340
15081.63 343
15082.79 415
15083.95 359
15085.11 359
15086.27 335
15087.43 360
15088.59 316
15089.76 353
15090.92 372
15092.08 395
15093.24 304
15094.40 352
15095.56 380
15096.72 359
15097.88 354
15099.04 353
15100.20 350
15101.37 404
15102.53 361
15103.69 355
15104.85 358
15106.01 333
15107.17 340
15108.33 318
15109.50 341
15110.66 324
15111.82 352
15112.98 331
15114.14 327
15115.30 359
15116.47 329
15117.63 365
15118.79 361
15119.95 382
15121.11 352
15122.27 374
15123.44 340
15124.60 336
15125.76 345
15126.92 344
15128.09 329
15129.25 360
15130.41 355
15131.57 310
15132.73 338
15133.90 359
15135.06 345
15136.22 372
15137.38 359
15138.55 351
15139.71 355
15140.87 348
15142.04 365
15143.20 369
15144.36 331
15145.52 349
15146.69 351
15147.85 365
15149.01 330
15150.18 337
15151.34 340
15152.50 361
15153.67 382
15154.83 309
15155.99 387
15157.16 366
15158.32 353
15159.48 376
15160.65 343
15161.81 362
15162.97 319
15164.14 345
15165.30 344
15166.46 322
15167.63 330
15168.79 341
15169.95 343
15171.12 343
15172.28 345
15173.45 351
15174.61 359
15175.77 331
15176.94 326
15178.10 312
15179.27 367
15180.43 396
15181.60 382
15182.76 362
15183.92 335
15185.09 329
15186.25 358
15187.42 366
15188.58 384
15189.75 378
15190.91 359
15192.08 331
15193.24 329
15194.41 352
15195.57 357
15196.74 328
15197.90 326
15199.07 382
15200.23 352
15201.40 389
15202.56 339
15203.73 379
15204.89 330
15206.06 349
15207.22 375
15208.39 328
15209.55 337
15210.72 358
15211.88 367
15213.05 390
15214.21 397
15215.38 387
15216.54 370
15217.71 364
15218.88 370
15220.04 340
15221.21 393
15222.37 404
15223.54 351
15224.71 374
15225.87 368
15227.04 405
15228.20 380
15229.37 346
15230.54 334
15231.70 364
15232.87 355
15234.03 345
15235.20 365
15236.37 372
15237.53 369
15238.70 406
15239.87 380
15241.03 395
15242.20 395
15243.37 395
15244.53 403
15245.70 356
15246.87 375
15248.03 361
15249.20 393
15250.37 398
15251.53 398
15252.70 355
15253.87 341
15255.04 389
15256.20 346
15257.37 352
15258.54 378
15259.70 366
15260.87 354
15262.04 374
15263.21 365
15264.37 362
15265.54 331
15266.71 331
15267.88 350
15269.04 381
15270.21 372
15271.38 348
15272.55 354
15273.72 357
15274.88 394
15276.05 385
15277.22 367
15278.39 328
15279.56 340
15280.72 353
15281.89 365
15283.06 334
15284.23 340
15285.40 360
15286.56 337
15287.73 351
15288.90 347
15290.07 352
15291.24 372
15292.41 357
15293.58 351
15294.74 359
15295.91 354
15297.08 349
15298.25 341
15299.42 361
15300.59 329
15301.76 398
15302.93 355
15304.09 339
15305.26 362
15306.43 381
15307.60 360
15308.77 378
15309.94 361
15311.11 368
15312.28 379
15313.45 370
15314.62 350
15315.79 352
15316.96 372
15318.13 345
15319.30 351
15320.46 346
15321.63 352
15322.80 388
15323.97 357
15325.14 380
15326.31 303
15327.48 349
15328.65 378
15329.82 340
15330.99 348
15332.16 339
15333.33 370
15334.50 347
15335.67 353
15336.84 354
15338.01 356
15339.18 345
15340.36 355
15341.53 378
15342.70 348
15343.87 351
15345.04 351
15346.21 342
15347.38 351
15348.55 385
15349.72 334
15350.89 351
15352.06 346
15353.23 345
15354.40 346
15355.57 346
15356.75 357
15357.92 337
15359.09 357
15360.26 319
15361.43 330
15362.60 370
15363.77 384
15364.94 351
15366.11 348
15367.29 360
15368.46 298
15369.63 365
15370.80 333
15371.97 324
15373.14 315
15374.32 317
15375.49 355
15376.66 379
15377.83 377
15379.00 365
15380.17 371
15381.35 359
15382.52 349
15383.69 347
15384.86 368
15386.03 408
15387.21 372
15388.38 354
15389.55 341
15390.72 362
15391.90 336
15393.07 344
15394.24 337
15395.41 350
15396.59 343
15397.76 343
15398.93 337
15400.10 394
15401.28 360
15402.45 306
15403.62 325
15404.79 358
15405.97 361
15407.14 362
15408.31 368
15409.49 354
15410.66 382
15411.83 379
15413.01 345
15414.18 358
15415.35 373
15416.53 360
15417.70 328
15418.87 326
15420.05 329
15421.22 344
15422.39 384
15423.57 378
15424.74 364
15425.91 361
15427.09 365
15428.26 340
15429.43 337
15430.61 335
15431.78 304
15432.96 320
15434.13 322
15435.30 332
15436.48 287
15437.65 347
15438.83 349
15440.00 349
15441.17 354
15442.35 352
15443.52 370
15444.70 397
15445.87 346
15447.05 329
15448.22 346
15449.40 358
15450.57 337
15451.75 306
15452.92 354
15454.09 369
15455.27 362
15456.44 336
15457.62 336
15458.79 357
15459.97 319
15461.14 359
15462.32 326
15463.49 383
15464.67 372
15465.84 347
15467.02 349
15468.19 340
15469.37 347
15470.55 395
15471.72 355
15472.90 373
15474.07 349
15475.25 328
15476.42 373
15477.60 337
15478.77 350
15479.95 344
15481.13 329
15482.30 354
15483.48 358
15484.65 348
15485.83 326
15487.00 346
15488.18 379
15489.36 358
15490.53 369
15491.71 307
15492.89 332
15494.06 364
15495.24 367
15496.41 353
15497.59 369
15498.77 365
15499.94 313
15501.12 353
15502.30 354
15503.47 329
15504.65 327
15505.83 337
15507.00 370
15508.18 351
15509.36 359
15510.53 352
15511.71 362
15512.89 357
15514.06 370
15515.24 355
15516.42 360
15517.60 333
15518.77 334
15519.95 346
15521.13 338
15522.30 353
15523.48 404
15524.66 387
15525.84 359
15527.01 355
15528.19 360
15529.37 322
15530.55 360
15531.73 347
15532.90 331
15534.08 317
15535.26 353
15536.44 342
15537.61 361
15538.79 357
15539.97 340
15541.15 332
15542.33 324
15543.50 357
15544.68 346
15545.86 399
15547.04 352
15548.22 356
15549.40 367
15550.57 385
15551.75 359
15552.93 323
15554.11 335
15555.29 354
15556.47 350
15557.65 353
15558.82 356
15560.00 387
15561.18 376
15562.36 363
15563.54 404
15564.72 360
15565.90 372
15567.08 368
15568.26 354
15569.43 321
15570.61 367
15571.79 406
15572.97 395
15574.15 342
15575.33 377
15576.51 368
15577.69 374
15578.87 356
15580.05 319
15581.23 359
15582.41 358
15583.59 396
15584.77 391
15585.95 354
15587.13 377
15588.31 377
15589.49 371
15590.67 367
15591.85 376
15593.03 369
15594.21 411
15595.39 406
15596.57 364
15597.75 362
15598.93 356
15600.11 374
15601.29 405
15602.47 420
15603.65 356
15604.83 393
15606.01 403
15607.19 399
15608.37 363
15609.55 388
15610.73 394
15611.91 388
15613.09 390
15614.27 433
15615.45 387
15616.64 388
15617.82 395
15619.00 398
15620.18 370
15621.36 338
15622.54 373
15623.72 401
15624.90 382
15626.08 362
15627.27 359
15628.45 415
15629.63 415
15630.81 356
15631.99 366
15633.17 405
15634.35 427
15635.54 391
15636.72 390
15637.90 377
15639.08 404
15640.26 433
15641.45 424
15642.63 430
15643.81 405
15644.99 437
15646.17 440
15647.36 422
15648.54 403
15649.72 396
15650.90 420
15652.08 389
15653.27 364
15654.45 375
15655.63 439
15656.81 432
15658.00 413
15659.18 413
15660.36 412
15661.54 399
15662.73 470
15663.91 423
15665.09 386
15666.27 430
15667.46 456
15668.64 410
15669.82 413
15671.01 439
15672.19 461
15673.37 459
15674.56 482
15675.74 426
15676.92 420
15678.10 401
15679.29 420
15680.47 399
15681.65 449
15682.84 433
15684.02 434
15685.21 419
15686.39 448
15687.57 437
15688.76 402
15689.94 415
15691.12 392
15692.31 419
15693.49 391
15694.67 440
15695.86 423
15697.04 448
15698.23 419
15699.41 453
15700.59 448
15701.78 395
15702.96 396
15704.15 428
15705.33 399
15706.52 382
15707.70 408
15708.88 420
15710.07 419
15711.25 439
15712.44 439
15713.62 464
15714.81 435
15715.99 436
15717.18 443
15718.36 428
15719.55 423
15720.73 441
15721.92 437
15723.10 447
15724.29 417
15725.47 503
15726.66 424
15727.84 445
15729.03 451
15730.21 441
15731.40 473
15732.58 504
15733.77 445
15734.95 453
15736.14 437
15737.32 434
15738.51 480
15739.69 455
15740.88 415
15742.07 446
15743.25 473
15744.44 459
15745.62 446
15746.81 439
15747.99 443
15749.18 473
15750.37 447
15751.55 400
15752.74 445
15753.93 456
15755.11 429
15756.30 454
15757.48 462
15758.67 451
15759.86 443
15761.04 477
15762.23 435
15763.42 443
15764.60 474
15765.79 451
15766.98 463
15768.16 444
15769.35 426
15770.54 423
15771.72 422
15772.91 399
15774.10 448
15775.28 454
15776.47 444
15777.66 443
15778.84 445
15780.03 463
15781.22 477
15782.41 443
15783.59 428
15784.78 432
15785.97 436
15787.15 476
15788.34 454
15789.53 428
15790.72 434
15791.90 428
15793.09 436
15794.28 442
15795.47 464
15796.65 451
15797.84 470
15799.03 458
15800.22 415
15801.41 413
15802.59 396
15803.78 414
15804.97 456
15806.16 483
15807.35 427
15808.53 384
15809.72 392
15810.91 393
15812.10 399
15813.29 389
15814.48 402
15815.66 377
15816.85 371
15818.04 426
15819.23 415
15820.42 442
15821.61 402
15822.80 387
15823.98 372
15825.17 398
15826.36 376
15827.55 371
15828.74 384
15829.93 380
15831.12 398
15832.31 382
15833.50 396
15834.69 358
15835.87 358
15837.06 359
15838.25 422
15839.44 407
15840.63 381
15841.82 388
15843.01 403
15844.20 375
15845.39 437
15846.58 437
15847.77 391
15848.96 404
15850.15 427
15851.34 411
15852.53 348
15853.72 355
15854.91 412
15856.10 411
15857.29 379
15858.48 398
15859.67 384
15860.86 395
15862.05 379
15863.24 380
15864.43 387
15865.62 383
15866.81 411
15868.00 387
15869.19 381
15870.38 386
15871.57 397
15872.76 398
15873.95 398
15875.14 389
15876.33 375
15877.52 404
15878.72 412
15879.91 379
15881.10 382
15882.29 368
15883.48 384
15884.67 376
15885.86 365
15887.05 344
15888.24 355
15889.43 358
15890.63 414
15891.82 399
15893.01 388
15894.20 401
15895.39 349
15896.58 400
15897.77 390
15898.97 386
15900.16 412
15901.35 421
15902.54 387
15903.73 412
15904.92 426
15906.12 373
15907.31 365
15908.50 401
15909.69 387
15910.88 387
15912.08 394
15913.27 392
15914.46 376
15915.65 357
15916.85 395
15918.04 392
15919.23 405
15920.42 342
15921.61 392
15922.81 374
15924.00 368
15925.19 375
15926.38 403
15927.58 397
15928.77 423
15929.96 429
15931.16 437
15932.35 389
15933.54 372
15934.73 367
15935.93 380
15937.12 420
15938.31 390
15939.51 387
15940.70 369
15941.89 410
15943.09 394
15944.28 396
15945.47 389
15946.67 403
15947.86 384
15949.05 362
15950.25 360
15951.44 415
15952.63 412
15953.83 357
15955.02 382
15956.21 367
15957.41 362
15958.60 369
15959.80 371
15960.99 356
15962.18 382
15963.38 363
15964.57 383
15965.77 334
15966.96 342
15968.15 339
15969.35 330
15970.54 334
15971.74 345
15972.93 342
15974.13 339
15975.32 320
15976.51 369
15977.71 298
15978.90 334
15980.10 353
15981.29 318
15982.49 338
15983.68 346
15984.88 329
15986.07 319
15987.27 333
15988.46 324
15989.66 349
15990.85 374
15992.05 359
15993.24 339
15994.44 315
15995.63 334
15996.83 340
15998.02 375
15999.22 305
16000.41 314
16001.61 327
16002.80 315
16004.00 333
16005.20 353
16006.39 323
16007.59 327
16008.78 350
16009.98 341
16011.17 397
16012.37 354
16013.57 373
16014.76 338
16015.96 338
16017.15 332
16018.35 356
16019.55 345
16020.74 345
16021.94 374
16023.13 361
16024.33 320
16025.53 334
16026.72 337
16027.92 358
16029.12 343
16030.31 321
16031.51 383
16032.71 355
16033.90 316
16035.10 319
16036.30 331
16037.49 360
16038.69 333
16039.89 326
16041.08 342
16042.28 337
16043.48 336
16044.67 364
16045.87 389
16047.07 337
16048.27 330
16049.46 325
16050.66 320
16051.86 330
16053.06 329
16054.25 287
16055.45 326
16056.65 319
16057.84 292
16059.04 301
16060.24 346
16061.44 322
16062.64 338
16063.83 329
16065.03 358
16066.23 320
16067.43 316
16068.62 332
16069.82 362
16071.02 340
16072.22 336
16073.42 333
16074.62 318
16075.81 319
16077.01 328
16078.21 342
16079.41 332
16080.61 344
16081.81 341
16083.00 300
16084.20 282
16085.40 320
16086.60 322
16087.80 301
16089.00 282
16090.20 304
16091.39 311
16092.59 299
16093.79 328
16094.99 314
16096.19 331
16097.39 364
16098.59 344
16099.79 334
16100.99 315
16102.19 298
16103.38 341
16104.58 327
16105.78 289
16106.98 338
16108.18 313
16109.38 319
16110.58 300
16111.78 295
16112.98 297
16114.18 353
16115.38 332
16116.58 321
16117.78 329
16118.98 316
16120.18 347
16121.38 324
16122.58 291
16123.78 336
16124.98 328
16126.18 305
16127.38 277
16128.58 313
16129.78 335
16130.98 284
16132.18 304
16133.38 274
16134.58 301
16135.78 348
16136.98 355
16138.18 287
16139.38 284
16140.58 291
16141.78 296
16142.98 332
16144.19 316
16145.39 314
16146.59 310
16147.79 334
16148.99 308
16150.19 338
16151.39 315
16152.59 298
16153.79 304
16154.99 292
16156.20 299
16157.40 315
16158.60 287
16159.80 315
16161.00 331
16162.20 334
16163.40 310
16164.61 316
16165.81 314
16167.01 288
16168.21 258
16169.41 300
16170.61 272
16171.82 293
16173.02 339
16174.22 347
16175.42 365
16176.62 328
16177.82 321
16179.03 283
16180.23 309
16181.43 266
16182.63 294
16183.84 312
16185.04 336
16186.24 293
16187.44 317
16188.65 312
16189.85 312
16191.05 327
16192.25 336
16193.46 314
16194.66 312
16195.86 308
16197.06 300
16198.27 318
16199.47 346
16200.67 309
16201.87 292
16203.08 290
16204.28 332
16205.48 323
16206.69 328
16207.89 323
16209.09 292
16210.30 319
16211.50 305
16212.70 321
16213.91 294
16215.11 265
16216.31 292
16217.52 316
16218.72 333
16219.92 341
16221.13 326
16222.33 328
16223.53 313
16224.74 344
16225.94 332
16227.15 319
16228.35 335
16229.55 321
16230.76 319
16231.96 302
16233.17 310
16234.37 325
16235.57 319
16236.78 343
16237.98 290
16239.19 306
16240.39 322
16241.60 344
16242.80 319
16244.00 300
16245.21 316
16246.41 344
16247.62 306
16248.82 308
16250.03 348
16251.23 335
16252.44 353
16253.64 311
16254.85 330
16256.05 306
16257.26 321
16258.46 310
16259.67 312
16260.87 298
16262.08 324
16263.28 331
16264.49 331
16265.69 333
16266.90 317
16268.10 304
16269.31 360
16270.51 330
16271.72 322
16272.93 326
16274.13 320
16275.34 345
16276.54 349
16277.75 365
16278.95 322
16280.16 337
16281.37 362
16282.57 358
16283.78 348
16284.98 333
16286.19 335
16287.40 351
16288.60 319
16289.81 346
16291.01 329
16292.22 317
16293.43 327
16294.63 366
16295.84 335
16297.05 363
16298.25 345
16299.46 318
16300.67 313
16301.87 366
16303.08 401
16304.29 368
16305.49 373
16306.70 321
16307.91 315
16309.11 313
16310.32 355
16311.53 360
16312.73 362
16313.94 352
16315.15 345
16316.36 377
16317.56 398
16318.77 335
16319.98 332
16321.19 392
16322.39 382
16323.60 364
16324.81 329
16326.02 349
16327.22 391
16328.43 377
16329.64 357
16330.85 358
16332.05 348
16333.26 393
16334.47 342
16335.68 315
16336.88 372
16338.09 369
16339.30 323
16340.51 323
16341.72 332
16342.93 383
16344.13 384
16345.34 365
16346.55 340
16347.76 328
16348.97 327
16350.18 344
16351.38 349
16352.59 322
16353.80 337
16355.01 338
16356.22 327
16357.43 297
16358.64 306
16359.84 316
16361.05 322
16362.26 340
16363.47 328
16364.68 305
16365.89 301
16367.10 297
16368.31 342
16369.52 311
16370.73 313
16371.93 332
16373.14 286
16374.35 334
16375.56 336
16376.77 278
16377.98 327
16379.19 331
16380.40 306
16381.61 281
16382.82 302
16384.03 342
16385.24 294
16386.45 321
16387.66 305
16388.87 330
16390.08 338
16391.29 308
16392.50 314
16393.71 301
16394.92 278
16396.13 313
16397.34 320
16398.55 318
16399.76 256
16400.97 294
16402.18 318
16403.39 296
16404.60 322
16405.81 299
16407.02 287
16408.23 291
16409.44 276
16410.65 311
16411.86 299
16413.08 333
16414.29 320
16415.50 296
16416.71 302
16417.92 296
16419.13 362
16420.34 272
16421.55 283
16422.76 273
16423.97 298
16425.19 279
16426.40 253
16427.61 274
16428.82 319
16430.03 272
16431.24 278
16432.45 282
16433.67 312
16434.88 323
16436.09 341
16437.30 305
16438.51 288
16439.72 297
16440.94 289
16442.15 288
16443.36 319
16444.57 287
16445.78 284
16446.99 292
16448.21 310
16449.42 285
16450.63 300
16451.84 309
16453.06 305
16454.27 319
16455.48 292
16456.69 304
16457.90 269
16459.12 297
16460.33 312
16461.54 304
16462.75 280
16463.97 277
16465.18 291
16466.39 276
16467.61 343
16468.82 292
16470.03 309
16471.24 274
16472.46 256
16473.67 280
16474.88 285
16476.10 304
16477.31 286
16478.52 287
16479.74 298
16480.95 288
16482.16 268
16483.38 306
16484.59 314
16485.80 326
16487.02 264
16488.23 297
16489.44 278
16490.66 286
16491.87 325
16493.08 288
16494.30 303
16495.51 301
16496.73 313
16497.94 300
16499.15 283
16500.37 287
16501.58 326
16502.80 294
16504.01 280
16505.22 283
16506.44 284
16507.65 318
16508.87 333
16510.08 261
16511.30 258
16512.51 309
16513.72 300
16514.94 257
16516.15 261
16517.37 266
16518.58 268
16519.80 290
16521.01 293
16522.23 286
16523.44 275
16524.66 285
16525.87 335
16527.09 287
16528.30 293
16529.52 318
16530.73 300
16531.95 266
16533.16 269
16534.38 287
16535.59 296
16536.81 294
16538.02 294
16539.24 302
16540.45 281
16541.67 282
16542.89 294
16544.10 272
16545.32 270
16546.53 274
16547.75 262
16548.96 269
16550.18 253
16551.40 326
16552.61 310
16553.83 306
16555.04 271
16556.26 274
16557.48 284
16558.69 270
16559.91 281
16561.12 297
16562.34 303
16563.56 307
16564.77 281
16565.99 294
16567.21 312
16568.42 319
16569.64 301
16570.86 234
16572.07 278
16573.29 282
16574.51 273
16575.72 271
16576.94 285
16578.16 270
16579.37 280
16580.59 268
16581.81 239
16583.02 287
16584.24 278
16585.46 322
16586.68 307
16587.89 300
16589.11 288
16590.33 284
16591.54 279
16592.76 298
16593.98 334
16595.20 303
16596.41 295
16597.63 290
16598.85 297
16600.07 290
16601.29 311
16602.50 306
16603.72 291
16604.94 284
16606.16 269
16607.37 285
16608.59 288
16609.81 289
16611.03 305
16612.25 292
16613.46 302
16614.68 304
16615.90 282
16617.12 302
16618.34 294
16619.56 319
16620.77 268
16621.99 316
16623.21 294
16624.43 257
16625.65 280
16626.87 289
16628.09 289
16629.30 260
16630.52 247
16631.74 271
16632.96 302
16634.18 275
16635.40 272
16636.62 279
16637.84 316
16639.06 276
16640.28 276
16641.49 262
16642.71 291
16643.93 312
16645.15 292
16646.37 286
16647.59 252
16648.81 241
16650.03 265
16651.25 307
16652.47 307
16653.69 299
16654.91 270
16656.13 276
16657.35 290
16658.57 288
16659.79 285
16661.01 256
16662.23 271
16663.45 301
16664.67 287
16665.89 275
16667.11 274
16668.33 297
16669.55 246
16670.77 290
16671.99 280
16673.21 250
16674.43 287
16675.65 248
16676.87 269
16678.09 285
16679.31 263
16680.53 274
16681.75 271
16682.97 279
16684.19 293
16685.42 280
16686.64 302
16687.86 293
16689.08 292
16690.30 278
16691.52 279
16692.74 266
16693.96 282
16695.18 239
16696.40 275
16697.63 291
16698.85 275
16700.07 243
16701.29 257
16702.51 264
16703.73 268
16704.95 299
16706.18 287
16707.40 308
16708.62 294
16709.84 298
16711.06 280
16712.28 267
16713.51 282
16714.73 258
16715.95 278
16717.17 285
16718.39 256
16719.62 289
16720.84 297
16722.06 271
16723.28 308
16724.50 247
16725.73 273
16726.95 286
16728.17 270
16729.39 246
16730.62 258
16731.84 268
16733.06 280
16734.28 271
16735.51 255
16736.73 236
16737.95 257
16739.18 293
16740.40 280
16741.62 288
16742.84 277
16744.07 299
16745.29 263
16746.51 289
16747.74 281
16748.96 290
16750.18 307
16751.41 292
16752.63 279
16753.85 287
16755.08 307
16756.30 288
16757.52 275
16758.75 246
16759.97 262
16761.19 269
16762.42 258
16763.64 259
16764.86 284
16766.09 271
16767.31 265
16768.54 295
16769.76 267
16770.98 255
16772.21 274
16773.43 296
16774.66 312
16775.88 259
16777.10 258
16778.33 263
16779.55 287
16780.78 245
16782.00 263
16783.22 254
16784.45 271
16785.67 230
16786.90 287
16788.12 282
16789.35 273
16790.57 266
16791.80 282
16793.02 249
16794.25 267
16795.47 280
16796.70 285
16797.92 278
16799.15 286
16800.37 326
16801.60 240
16802.82 255
16804.05 302
16805.27 275
16806.50 295
16807.72 284
16808.95 270
16810.17 289
16811.40 287
16812.62 287
16813.85 295
16815.07 264
16816.30 252
16817.53 248
16818.75 259
16819.98 265
16821.20 227
16822.43 309
16823.65 281
16824.88 267
16826.11 239
16827.33 275
16828.56 287
16829.78 281
16831.01 289
16832.24 265
16833.46 291
16834.69 269
16835.92 239
16837.14 247
16838.37 279
16839.60 266
16840.82 245
16842.05 249
16843.27 248
16844.50 250
16845.73 271
16846.96 285
16848.18 266
16849.41 266
16850.64 286
16851.86 265
16853.09 281
16854.32 270
16855.54 278
16856.77 294
16858.00 284
16859.22 269
16860.45 251
16861.68 268
16862.91 256
16864.13 277
16865.36 272
16866.59 279
16867.82 298
16869.04 302
16870.27 321
16871.50 290
16872.73 252
16873.95 298
16875.18 276
16876.41 312
16877.64 314
16878.87 307
16880.09 300
16881.32 306
16882.55 345
16883.78 320
16885.01 284
16886.23 290
16887.46 306
16888.69 293
16889.92 281
16891.15 299
16892.38 308
16893.60 280
16894.83 305
16896.06 297
16897.29 301
16898.52 316
16899.75 321
16900.98 301
16902.20 287
16903.43 293
16904.66 293
16905.89 308
16907.12 313
16908.35 298
16909.58 287
16910.81 318
16912.04 315
16913.26 281
16914.49 315
16915.72 320
16916.95 300
16918.18 301
16919.41 314
16920.64 306
16921.87 300
16923.10 299
16924.33 315
16925.56 290
16926.79 310
16928.02 295
16929.25 332
16930.48 278
16931.71 292
16932.94 263
16934.17 286
16935.40 284
16936.63 297
16937.86 268
16939.09 280
16940.32 247
16941.55 285
16942.78 271
16944.01 283
16945.24 255
16946.47 295
16947.70 271
16948.93 285
16950.16 265
16951.39 279
16952.62 307
16953.85 289
16955.08 243
16956.31 275
16957.54 247
16958.77 282
16960.01 260
16961.24 279
16962.47 284
16963.70 286
16964.93 265
16966.16 265
16967.39 254
16968.62 249
16969.85 269
16971.08 275
16972.32 253
16973.55 272
16974.78 279
16976.01 287
16977.24 291
16978.47 258
16979.70 273
16980.94 278
16982.17 274
16983.40 239
16984.63 262
16985.86 263
16987.10 257
16988.33 270
16989.56 274
16990.79 252
16992.02 250
16993.26 269
16994.49 250
16995.72 233
16996.95 259
16998.18 250
16999.42 290
17000.65 259
17001.88 257
17003.11 271
17004.35 275
17005.58 286
17006.81 275
17008.04 271
17009.28 298
17010.51 291
17011.74 267
17012.97 278
17014.21 273
17015.44 273
17016.67 272
17017.91 279
17019.14 249
17020.37 292
17021.60 300
17022.84 281
17024.07 277
17025.30 330
17026.54 295
17027.77 284
17029.00 293
17030.24 253
17031.47 247
17032.70 270
17033.94 252
17035.17 254
17036.41 278
17037.64 233
17038.87 263
17040.11 276
17041.34 251
17042.57 261
17043.81 274
17045.04 286
17046.28 249
17047.51 230
17048.74 265
17049.98 299
17051.21 269
17052.45 254
17053.68 241
17054.92 247
17056.15 274
17057.38 276
17058.62 266
17059.85 267
17061.09 273
17062.32 278
17063.56 278
17064.79 276
17066.03 252
17067.26 242
17068.50 277
17069.73 301
17070.97 252
17072.20 250
17073.44 281
17074.67 265
17075.91 266
17077.14 239
17078.38 240
17079.61 270
17080.85 273
17082.08 262
17083.32 274
17084.55 275
17085.79 275
17087.02 269
17088.26 252
17089.49 229
17090.73 240
17091.97 271
17093.20 254
17094.44 249
17095.67 252
17096.91 262
17098.14 264
17099.38 265
17100.62 228
17101.85 243
17103.09 269
17104.32 255
17105.56 290
17106.80 259
17108.03 292
17109.27 298
17110.51 271
17111.74 258
17112.98 239
17114.21 245
17115.45 255
17116.69 275
17117.92 267
17119.16 243
17120.40 266
17121.63 270
17122.87 272
17124.11 260
17125.34 251
17126.58 261
17127.82 266
17129.06 231
17130.29 247
17131.53 272
17132.77 244
17134.00 280
17135.24 284
17136.48 263
17137.72 298
17138.95 309
17140.19 289
17141.43 240
17142.67 251
17143.90 263
17145.14 274
17146.38 254
17147.62 264
17148.85 264
17150.09 247
17151.33 254
17152.57 234
17153.80 242
17155.04 237
17156.28 238
17157.52 269
17158.76 253
17159.99 254
17161.23 271
17162.47 256
17163.71 261
17164.95 279
17166.19 243
17167.42 257
17168.66 295
17169.90 252
17171.14 241
17172.38 285
17173.62 267
17174.86 270
17176.09 279
17177.33 277
17178.57 262
17179.81 250
17181.05 261
17182.29 243
17183.53 285
17184.77 267
17186.01 248
17187.24 256
17188.48 270
17189.72 234
17190.96 272
17192.20 276
17193.44 247
17194.68 232
17195.92 259
17197.16 277
17198.40 262
17199.64 219
17200.88 233
17202.12 230
17203.36 248
17204.60 255
17205.84 251
17207.08 233
17208.32 272
17209.56 253
17210.80 274
17212.04 251
17213.28 233
17214.52 268
17215.76 256
17217.00 255
17218.24 249
17219.48 242
17220.72 252
17221.96 260
17223.20 248
17224.44 259
17225.68 248
17226.92 257
17228.16 257
17229.40 260
17230.64 229
17231.88 234
17233.12 230
17234.36 280
17235.60 246
17236.85 237
17238.09 238
17239.33 264
17240.57 247
17241.81 245
17243.05 255
17244.29 245
17245.53 258
17246.77 209
17248.02 254
17249.26 255
17250.50 245
17251.74 254
17252.98 262
17254.22 248
17255.46 253
17256.71 251
17257.95 266
17259.19 291
17260.43 272
17261.67 251
17262.91 206
17264.16 256
17265.40 283
17266.64 266
17267.88 243
17269.12 213
17270.37 245
17271.61 263
17272.85 284
17274.09 233
17275.34 240
17276.58 226
17277.82 223
17279.06 238
17280.30 231
17281.55 267
17282.79 264
17284.03 276
17285.27 245
17286.52 257
17287.76 250
17289.00 240
17290.25 225
17291.49 223
17292.73 263
17293.97 232
17295.22 264
17296.46 260
17297.70 257
17298.95 241
17300.19 255
17301.43 237
17302.68 238
17303.92 244
17305.16 241
17306.41 262
17307.65 232
17308.89 235
17310.14 276
17311.38 247
17312.62 234
17313.87 263
17315.11 213
17316.36 262
17317.60 250
17318.84 276
17320.09 271
17321.33 235
17322.58 272
17323.82 285
17325.06 295
17326.31 251
17327.55 249
17328.80 219
17330.04 257
17331.28 247
17332.53 198
17333.77 252
17335.02 258
17336.26 249
17337.51 239
17338.75 246
17340.00 239
17341.24 260
17342.48 240
17343.73 274
17344.97 252
17346.22 252
17347.46 243
17348.71 267
17349.95 266
17351.20 245
17352.44 255
17353.69 246
17354.93 256
17356.18 248
17357.42 202
17358.67 207
17359.92 223
17361.16 262
17362.41 273
17363.65 244
17364.90 255
17366.14 252
17367.39 259
17368.63 230
17369.88 231
17371.13 260
17372.37 261
17373.62 255
17374.86 272
17376.11 249
17377.35 248
17378.60 246
17379.85 239
17381.09 247
17382.34 235
17383.59 227
17384.83 248
17386.08 242
17387.32 259
17388.57 220
17389.82 221
17391.06 248
17392.31 223
17393.56 233
17394.80 229
17396.05 257
17397.30 219
17398.54 249
17399.79 258
17401.04 238
17402.28 240
17403.53 232
17404.78 231
17406.02 215
17407.27 231
17408.52 267
17409.77 264
17411.01 245
17412.26 228
17413.51 263
17414.75 244
17416.00 227
17417.25 231
17418.50 249
17419.74 245
17420.99 241
17422.24 231
17423.49 226
17424.73 260
17425.98 246
17427.23 248
17428.48 252
17429.73 267
17430.97 262
17432.22 202
17433.47 241
17434.72 244
17435.97 235
17437.21 258
17438.46 232
17439.71 241
17440.96 177
17442.21 241
17443.45 245
17444.70 226
17445.95 243
17447.20 231
17448.45 254
17449.70 248
17450.95 237
17452.19 222
17453.44 245
17454.69 221
17455.94 212
17457.19 229
17458.44 230
17459.69 242
17460.94 264
17462.19 241
17463.43 251
17464.68 247
17465.93 240
17467.18 242
17468.43 236
17469.68 253
17470.93 255
17472.18 241
17473.43 237
17474.68 247
17475.93 233
17477.18 240
17478.43 233
17479.68 239
17480.93 220
17482.18 240
17483.43 200
17484.68 239
17485.93 244
17487.17 260
17488.42 233
17489.67 242
17490.92 263
17492.18 252
17493.43 245
17494.68 268
17495.93 249
17497.18 255
17498.43 239
17499.68 260
17500.93 246
17502.18 266
17503.43 244
17504.68 260
17505.93 259
17507.18 259
17508.43 252
17509.68 234
17510.93 248
17512.18 267
17513.43 240
17514.68 257
17515.94 274
17517.19 237
17518.44 228
17519.69 230
17520.94 223
17522.19 256
17523.44 229
17524.69 220
17525.94 226
17527.20 239
17528.45 236
17529.70 254
17530.95 274
17532.20 249
17533.45 260
17534.70 270
17535.96 266
17537.21 249
17538.46 248
17539.71 268
17540.96 233
17542.22 252
17543.47 235
17544.72 236
17545.97 256
17547.22 244
17548.48 249
17549.73 260
17550.98 251
17552.23 286
17553.48 267
17554.74 243
17555.99 245
17557.24 221
17558.49 238
17559.75 269
17561.00 255
17562.25 253
17563.50 235
17564.76 209
17566.01 230
17567.26 218
17568.52 238
17569.77 252
17571.02 232
17572.27 256
17573.53 287
17574.78 225
17576.03 224
17577.29 234
17578.54 263
17579.79 265
17581.05 231
17582.30 206
17583.55 264
17584.81 272
17586.06 233
17587.31 245
17588.57 263
17589.82 283
17591.07 245
17592.33 237
17593.58 255
17594.83 256
17596.09 263
17597.34 258
17598.60 268
17599.85 249
17601.10 235
17602.36 248
17603.61 233
17604.87 233
17606.12 244
17607.37 262
17608.63 241
17609.88 263
17611.14 259
17612.39 264
17613.65 237
17614.90 202
17616.16 230
17617.41 263
17618.66 277
17619.92 261
17621.17 235
17622.43 264
17623.68 252
17624.94 259
17626.19 258
17627.45 239
17628.70 262
17629.96 253
17631.21 255
17632.47 240
17633.72 239
17634.98 249
17636.23 245
17637.49 270
17638.74 266
17640.00 237
17641.26 279
17642.51 272
17643.77 260
17645.02 250
17646.28 234
17647.53 246
17648.79 261
17650.04 269
17651.30 240
17652.56 249
17653.81 239
17655.07 245
17656.32 244
17657.58 246
17658.84 252
17660.09 236
17661.35 257
17662.60 247
17663.86 225
17665.12 215
17666.37 264
17667.63 251
17668.89 227
17670.14 224
17671.40 230
17672.66 232
17673.91 217
17675.17 215
17676.43 216
17677.68 226
17678.94 242
17680.20 218
17681.45 210
17682.71 219
17683.97 242
17685.22 224
17686.48 232
17687.74 252
17688.99 227
17690.25 194
17691.51 228
17692.77 264
17694.02 238
17695.28 243
17696.54 256
17697.80 271
17699.05 262
17700.31 235
17701.57 228
17702.83 249
17704.08 237
17705.34 244
17706.60 248
17707.86 206
17709.11 232
17710.37 226
17711.63 249
17712.89 258
17714.15 295
17715.40 247
17716.66 234
17717.92 246
17719.18 228
17720.44 238
17721.70 296
17722.95 248
17724.21 260
17725.47 259
17726.73 271
17727.99 271
17729.25 230
17730.51 252
17731.76 225
17733.02 251
17734.28 284
17735.54 251
17736.80 260
17738.06 272
17739.32 284
17740.58 275
17741.83 252
17743.09 258
17744.35 230
17745.61 273
17746.87 212
17748.13 217
17749.39 229
17750.65 239
17751.91 243
17753.17 245
17754.43 241
17755.69 243
17756.95 251
17758.21 233
17759.47 256
17760.73 229
17761.98 236
17763.24 206
17764.50 215
17765.76 244
17767.02 244
17768.28 263
17769.54 241
17770.80 242
17772.06 240
17773.32 272
17774.58 248
17775.84 254
17777.11 246
17778.37 257
17779.63 214
17780.89 209
17782.15 229
17783.41 262
17784.67 250
17785.93 226
17787.19 238
17788.45 239
17789.71 221
17790.97 228
17792.23 252
17793.49 231
17794.75 264
17796.01 287
17797.28 230
17798.54 246
17799.80 267
17801.06 250
17802.32 250
17803.58 250
17804.84 254
17806.10 243
17807.37 236
17808.63 235
17809.89 216
17811.15 257
17812.41 242
17813.67 278
17814.93 252
17816.20 312
17817.46 260
17818.72 229
17819.98 246
17821.24 264
17822.50 275
17823.77 265
17825.03 287
17826.29 252
17827.55 261
17828.81 272
17830.08 248
17831.34 246
17832.60 230
17833.86 238
17835.13 256
17836.39 211
17837.65 235
17838.91 223
17840.18 272
17841.44 230
17842.70 247
17843.96 277
17845.23 273
17846.49 222
17847.75 238
17849.01 242
17850.28 223
17851.54 200
17852.80 198
17854.07 233
17855.33 219
17856.59 279
17857.86 265
17859.12 247
17860.38 226
17861.65 225
17862.91 232
17864.17 263
17865.44 226
17866.70 252
17867.96 266
17869.23 258
17870.49 215
17871.75 244
17873.02 258
17874.28 223
17875.54 266
17876.81 265
17878.07 238
17879.34 243
17880.60 255
17881.86 239
17883.13 258
17884.39 245
17885.66 262
17886.92 255
17888.18 250
17889.45 254
17890.71 230
17891.98 231
17893.24 239
17894.51 275
17895.77 257
17897.04 257
17898.30 219
17899.56 250
17900.83 283
17902.09 250
17903.36 214
17904.62 218
17905.89 229
17907.15 253
17908.42 241
17909.68 204
17910.95 243
17912.21 202
17913.48 201
17914.74 249
17916.01 217
17917.27 238
17918.54 236
17919.80 221
17921.07 212
17922.34 230
17923.60 226
17924.87 254
17926.13 277
17927.40 223
17928.66 212
17929.93 212
17931.19 228
17932.46 239
17933.73 210
17934.99 208
17936.26 234
17937.52 253
17938.79 225
17940.06 218
17941.32 226
17942.59 250
17943.85 222
17945.12 258
17946.39 216
17947.65 224
17948.92 259
17950.19 240
17951.45 244
17952.72 249
17953.99 229
17955.25 243
17956.52 259
17957.79 223
17959.05 221
17960.32 220
17961.59 210
17962.85 228
17964.12 229
17965.39 240
17966.65 217
17967.92 238
17969.19 234
17970.45 259
17971.72 269
17972.99 217
17974.26 251
17975.52 219
17976.79 234
17978.06 224
17979.33 243
17980.59 243
17981.86 256
17983.13 254
17984.40 203
17985.66 233
17986.93 245
17988.20 222
17989.47 260
17990.73 267
17992.00 218
17993.27 229
17994.54 234
17995.81 227
17997.07 219
17998.34 224
17999.61 226
18000.88 239
18002.15 229
18003.42 224
18004.68 232
18005.95 218
18007.22 221
18008.49 246
18009.76 239
18011.03 219
18012.30 246
18013.56 242
18014.83 247
18016.10 252
18017.37 243
18018.64 252
18019.91 227
18021.18 233
18022.45 219
18023.71 227
18024.98 221
18026.25 230
18027.52 227
18028.79 231
18030.06 284
18031.33 244
18032.60 232
18033.87 248
18035.14 215
18036.41 214
18037.68 227
18038.95 270
18040.22 233
18041.49 240
18042.76 222
18044.02 211
18045.29 219
18046.56 221
18047.83 248
18049.10 249
18050.37 244
18051.64 225
18052.91 198
18054.18 233
18055.45 239
18056.72 237
18057.99 216
18059.27 222
18060.54 284
18061.81 261
18063.08 243
18064.35 225
18065.62 219
18066.89 247
18068.16 234
18069.43 223
18070.70 240
18071.97 273
18073.24 238
18074.51 233
18075.78 222
18077.05 202
18078.32 243
18079.60 255
18080.87 229
18082.14 253
18083.41 223
18084.68 236
18085.95 232
18087.22 246
18088.49 254
18089.77 236
18091.04 220
18092.31 226
18093.58 208
18094.85 228
18096.12 228
18097.39 237
18098.67 229
18099.94 222
18101.21 217
18102.48 211
18103.75 247
18105.02 238
18106.30 224
18107.57 262
18108.84 231
18110.11 246
18111.38 234
18112.66 224
18113.93 295
18115.20 227
18116.47 222
18117.75 219
18119.02 245
18120.29 238
18121.56 197
18122.84 220
18124.11 206
18125.38 254
18126.65 268
18127.93 231
18129.20 192
18130.47 247
18131.74 268
18133.02 267
18134.29 219
18135.56 213
18136.84 279
18138.11 244
18139.38 216
18140.66 223
18141.93 255
18143.20 250
18144.48 242
18145.75 270
18147.02 236
18148.30 251
18149.57 242
18150.84 236
18152.12 239
18153.39 230
18154.66 244
18155.94 256
18157.21 222
18158.48 226
18159.76 225
18161.03 237
18162.31 241
18163.58 217
18164.85 212
18166.13 251
18167.40 262
18168.68 265
18169.95 240
18171.22 223
18172.50 226
18173.77 251
18175.05 254
18176.32 252
18177.60 240
18178.87 291
18180.15 230
18181.42 238
18182.69 229
18183.97 218
18185.24 269
18186.52 273
18187.79 246
18189.07 239
18190.34 252
18191.62 235
18192.89 245
18194.17 234
18195.44 238
18196.72 302
18197.99 249
18199.27 237
18200.54 247
18201.82 254
18203.09 264
18204.37 254
18205.65 252
18206.92 214
18208.20 238
18209.47 268
18210.75 240
18212.02 252
18213.30 252
18214.57 210
18215.85 254
18217.13 235
18218.40 273
18219.68 240
18220.95 262
18222.23 233
18223.51 251
18224.78 218
18226.06 232
18227.33 252
18228.61 216
18229.89 232
18231.16 239
18232.44 231
18233.72 244
18234.99 243
18236.27 222
18237.55 236
18238.82 241
18240.10 246
18241.38 233
18242.65 249
18243.93 240
18245.21 235
18246.48 255
18247.76 226
18249.04 200
18250.31 231
18251.59 269
18252.87 251
18254.15 245
18255.42 218
18256.70 251
18257.98 245
18259.25 228
18260.53 218
18261.81 200
18263.09 220
18264.36 249
18265.64 252
18266.92 226
18268.20 218
18269.47 229
18270.75 241
18272.03 212
18273.31 259
18274.59 227
18275.86 227
18277.14 261
18278.42 246
18279.70 246
18280.98 270
18282.25 232
18283.53 242
18284.81 229
18286.09 217
18287.37 235
18288.64 278
18289.92 263
18291.20 224
18292.48 234
18293.76 249
18295.04 235
18296.32 235
18297.59 229
18298.87 222
18300.15 215
18301.43 224
18302.71 226
18303.99 218
18305.27 233
18306.55 249
18307.83 238
18309.10 198
18310.38 204
18311.66 215
18312.94 261
18314.22 227
18315.50 227
18316.78 230
18318.06 237
18319.34 232
18320.62 220
18321.90 252
18323.18 238
18324.46 232
18325.74 230
18327.02 221
18328.30 216
18329.58 217
18330.86 230
18332.14 219
18333.41 212
18334.69 251
18335.97 262
18337.25 243
18338.54 220
18339.82 238
18341.10 241
18342.38 216
18343.66 210
18344.94 231
18346.22 225
18347.50 259
18348.78 245
18350.06 258
18351.34 211
18352.62 246
18353.90 238
18355.18 236
18356.46 247
18357.74 237
18359.02 229
18360.30 236
18361.58 254
18362.87 277
18364.15 265
18365.43 237
18366.71 213
18367.99 204
18369.27 232
18370.55 213
18371.83 200
18373.11 229
18374.40 273
18375.68 242
18376.96 229
18378.24 201
18379.52 248
18380.80 240
18382.08 229
18383.37 229
18384.65 235
18385.93 205
18387.21 225
18388.49 245
18389.78 217
18391.06 228
18392.34 230
18393.62 226
18394.90 221
18396.19 238
18397.47 229
18398.75 225
18400.03 237
18401.31 216
18402.60 265
18403.88 235
18405.16 235
18406.44 237
18407.73 257
18409.01 250
18410.29 223
18411.57 224
18412.86 215
18414.14 218
18415.42 253
18416.71 234
18417.99 236
18419.27 226
18420.55 236
18421.84 254
18423.12 244
18424.40 233
18425.69 239
18426.97 242
18428.25 249
18429.54 241
18430.82 205
18432.10 217
18433.39 240
18434.67 275
18435.95 218
18437.24 217
18438.52 219
18439.80 201
18441.09 233
18442.37 233
18443.66 220
18444.94 267
18446.22 243
18447.51 223
18448.79 214
18450.08 227
18451.36 233
18452.64 220
18453.93 255
18455.21 265
18456.50 266
18457.78 230
18459.06 246
18460.35 245
18461.63 248
18462.92 261
18464.20 263
18465.49 258
18466.77 238
18468.06 238
18469.34 223
18470.63 246
18471.91 239
18473.19 234
18474.48 194
18475.76 223
18477.05 217
18478.33 227
18479.62 206
18480.90 251
18482.19 245
18483.47 250
18484.76 216
18486.05 243
18487.33 276
18488.62 244
18489.90 237
18491.19 210
18492.47 265
18493.76 237
18495.04 208
18496.33 253
18497.61 233
18498.90 219
18500.19 244
18501.47 267
18502.76 230
18504.04 281
18505.33 228
18506.62 234
18507.90 259
18509.19 224
18510.47 206
18511.76 218
18513.05 212
18514.33 237
18515.62 215
18516.90 234
18518.19 239
18519.48 254
18520.76 227
18522.05 215
18523.34 225
18524.62 211
18525.91 229
18527.20 252
18528.48 244
18529.77 248
18531.06 255
18532.34 235
18533.63 246
18534.92 228
18536.21 237
18537.49 234
18538.78 243
18540.07 272
18541.35 235
18542.64 245
18543.93 249
18545.22 217
18546.50 207
18547.79 239
18549.08 232
18550.37 249
18551.65 234
18552.94 250
18554.23 244
18555.52 248
18556.80 260
18558.09 234
18559.38 230
18560.67 227
18561.95 238
18563.24 255
18564.53 231
18565.82 253
18567.11 252
18568.39 228
18569.68 251
18570.97 248
18572.26 213
18573.55 255
18574.84 280
18576.12 256
18577.41 236
18578.70 217
18579.99 268
18581.28 237
18582.57 231
18583.86 287
18585.14 244
18586.43 254
18587.72 228
18589.01 231
18590.30 215
18591.59 263
18592.88 255
18594.17 259
18595.46 265
18596.74 261
18598.03 230
18599.32 274
18600.61 260
18601.90 248
18603.19 259
18604.48 270
18605.77 264
18607.06 262
18608.35 272
18609.64 241
18610.93 250
18612.22 261
18613.51 273
18614.80 261
18616.09 269
18617.38 273
18618.67 260
18619.96 244
18621.25 240
18622.54 256
18623.83 277
18625.12 249
18626.41 238
18627.70 242
18628.99 267
18630.28 278
18631.57 260
18632.86 258
18634.15 260
18635.44 251
18636.73 249
18638.02 263
18639.31 239
18640.60 237
18641.89 265
18643.18 269
18644.47 267
18645.76 251
18647.06 244
18648.35 278
18649.64 262
18650.93 274
18652.22 230
18653.51 252
18654.80 260
18656.09 245
18657.38 247
18658.68 232
18659.97 233
18661.26 255
18662.55 229
18663.84 240
18665.13 245
18666.42 268
18667.72 231
18669.01 266
18670.30 261
18671.59 223
18672.88 244
18674.17 239
18675.47 238
18676.76 237
18678.05 230
18679.34 235
18680.63 231
18681.93 238
18683.22 255
18684.51 221
18685.80 226
18687.09 223
18688.39 231
18689.68 246
18690.97 251
18692.26 240
18693.56 247
18694.85 218
18696.14 241
18697.43 241
18698.73 217
18700.02 255
18701.31 251
18702.60 245
18703.90 235
18705.19 229
18706.48 232
18707.78 250
18709.07 263
18710.36 274
18711.66 239
18712.95 241
18714.24 226
18715.54 226
18716.83 259
18718.12 251
18719.42 232
18720.71 211
18722.00 230
18723.30 227
18724.59 209
18725.88 213
18727.18 220
18728.47 249
18729.76 248
18731.06 234
18732.35 260
18733.65 255
18734.94 247
18736.23 261
18737.53 218
18738.82 233
18740.12 236
18741.41 262
18742.70 220
18744.00 244
18745.29 260
18746.59 261
18747.88 219
18749.18 226
18750.47 239
18751.76 222
18753.06 259
18754.35 272
18755.65 232
18756.94 227
18758.24 236
18759.53 268
18760.83 230
18762.12 245
18763.42 239
18764.71 244
18766.01 230
18767.30 219
18768.60 219
18769.89 216
18771.19 243
18772.48 265
18773.78 255
18775.07 239
18776.37 208
18777.66 234
18778.96 252
18780.25 250
18781.55 237
18782.85 203
18784.14 236
18785.44 236
18786.73 231
18788.03 218
18789.32 214
18790.62 252
18791.92 252
18793.21 274
18794.51 224
18795.80 237
18797.10 233
18798.40 216
18799.69 231
18800.99 239
18802.28 255
18803.58 236
18804.88 233
18806.17 251
18807.47 236
18808.77 220
18810.06 246
18811.36 251
18812.66 229
18813.95 216
18815.25 264
18816.55 269
18817.84 250
18819.14 202
18820.44 239
18821.73 245
18823.03 249
18824.33 250
18825.62 238
18826.92 252
18828.22 246
18829.52 265
18830.81 254
18832.11 229
18833.41 234
18834.71 203
18836.00 261
18837.30 242
18838.60 229
18839.90 290
18841.19 277
18842.49 270
18843.79 227
18845.09 229
18846.38 265
18847.68 271
18848.98 222
18850.28 176
18851.58 222
18852.87 228
18854.17 221
18855.47 217
18856.77 218
18858.07 212
18859.36 253
18860.66 231
18861.96 218
18863.26 235
18864.56 247
18865.86 241
18867.15 210
18868.45 207
18869.75 225
18871.05 232
18872.35 272
18873.65 218
18874.95 198
18876.24 249
18877.54 251
18878.84 236
18880.14 220
18881.44 231
18882.74 212
18884.04 228
18885.34 225
18886.64 228
18887.94 267
18889.24 247
18890.53 255
18891.83 257
18893.13 208
18894.43 220
18895.73 240
18897.03 231
18898.33 221
18899.63 250
18900.93 237
18902.23 243
18903.53 219
18904.83 217
18906.13 225
18907.43 215
18908.73 227
18910.03 216
18911.33 203
18912.63 215
18913.93 227
18915.23 216
18916.53 227
18917.83 191
18919.13 243
18920.43 230
18921.73 221
18923.03 210
18924.33 230
18925.63 217
18926.93 201
18928.23 231
18929.53 243
18930.84 213
18932.14 184
18933.44 227
18934.74 236
18936.04 255
18937.34 249
18938.64 244
18939.94 241
18941.24 246
18942.54 212
18943.84 217
18945.15 239
18946.45 236
18947.75 229
18949.05 223
18950.35 223
18951.65 222
18952.95 237
18954.26 213
18955.56 214
18956.86 223
18958.16 249
18959.46 206
18960.76 250
18962.07 252
18963.37 259
18964.67 232
18965.97 223
18967.27 252
18968.57 221
18969.88 259
18971.18 236
18972.48 227
18973.78 252
18975.09 226
18976.39 232
18977.69 224
18978.99 199
18980.29 227
18981.60 233
18982.90 229
18984.20 205
18985.50 211
18986.81 219
18988.11 216
18989.41 236
18990.72 240
18992.02 219
18993.32 226
18994.62 246
18995.93 230
18997.23 246
18998.53 219
18999.84 225
19001.14 227
19002.44 227
19003.75 217
19005.05 184
19006.35 204
19007.66 238
19008.96 221
19010.26 219
19011.57 220
19012.87 210
19014.17 237
19015.48 217
19016.78 239
19018.08 207
19019.39 235
19020.69 250
19021.99 250
19023.30 219
19024.60 218
19025.91 200
19027.21 238
19028.51 241
19029.82 224
19031.12 235
19032.43 225
19033.73 230
19035.04 235
19036.34 247
19037.64 232
19038.95 220
19040.25 225
19041.56 224
19042.86 219
19044.17 209
19045.47 230
19046.78 227
19048.08 207
19049.39 204
19050.69 232
19052.00 214
19053.30 190
19054.61 197
19055.91 208
19057.22 224
19058.52 223
19059.83 225
19061.13 213
19062.44 232
19063.74 247
19065.05 255
19066.35 249
19067.66 217
19068.96 243
19070.27 215
19071.57 221
19072.88 246
19074.18 217
19075.49 196
19076.80 233
19078.10 231
19079.41 208
19080.71 228
19082.02 201
19083.33 243
19084.63 214
19085.94 202
19087.24 208
19088.55 225
19089.86 200
19091.16 206
19092.47 222
19093.77 232
19095.08 210
19096.39 223
19097.69 205
19099.00 229
19100.31 258
19101.61 244
19102.92 218
19104.23 224
19105.53 213
19106.84 253
19108.15 230
19109.45 207
19110.76 236
19112.07 210
19113.37 229
19114.68 212
19115.99 237
19117.30 228
19118.60 197
19119.91 247
19121.22 212
19122.52 234
19123.83 226
19125.14 238
19126.45 222
19127.75 233
19129.06 205
19130.37 209
19131.68 238
19132.98 209
19134.29 259
19135.60 246
19136.91 238
19138.22 206
19139.52 209
19140.83 202
19142.14 214
19143.45 216
19144.76 256
19146.06 215
19147.37 221
19148.68 199
19149.99 196
19151.30 221
19152.60 214
19153.91 222
19155.22 212
19156.53 219
19157.84 186
19159.15 195
19160.46 228
19161.76 241
19163.07 224
19164.38 216
19165.69 211
19167.00 208
19168.31 219
19169.62 215
19170.93 216
19172.23 219
19173.54 202
19174.85 207
19176.16 226
19177.47 227
19178.78 199
19180.09 208
19181.40 204
19182.71 228
19184.02 235
19185.33 211
19186.64 197
19187.95 212
19189.26 233
19190.57 205
19191.87 208
19193.18 205
19194.49 204
19195.80 238
19197.11 235
19198.42 227
19199.73 207
19201.04 204
19202.35 200
19203.66 208
19204.97 226
19206.28 228
19207.59 194
19208.90 198
19210.21 209
19211.53 226
19212.84 218
19214.15 191
19215.46 232
19216.77 223
19218.08 207
19219.39 210
19220.70 223
19222.01 196
19223.32 175
19224.63 207
19225.94 223
19227.25 177
19228.56 202
19229.87 214
19231.19 209
19232.50 196
19233.81 233
19235.12 220
19236.43 219
19237.74 213
19239.05 225
19240.36 229
19241.68 211
19242.99 222
19244.30 212
19245.61 210
19246.92 198
19248.23 229
19249.54 194
19250.86 210
19252.17 204
19253.48 234
19254.79 219
19256.10 234
19257.42 231
19258.73 192
19260.04 218
19261.35 213
19262.66 244
19263.98 211
19265.29 235
19266.60 223
19267.91 207
19269.22 209
19270.54 213
19271.85 225
19273.16 234
19274.47 245
19275.79 201
19277.10 231
19278.41 212
19279.72 198
19281.04 225
19282.35 217
19283.66 206
19284.98 219
19286.29 197
19287.60 238
19288.91 191
19290.23 227
19291.54 229
19292.85 205
19294.17 216
19295.48 211
19296.79 209
19298.11 171
19299.42 227
19300.73 202
19302.05 214
19303.36 216
19304.67 212
19305.99 202
19307.30 203
19308.61 211
19309.93 230
19311.24 211
19312.56 211
19313.87 171
19315.18 199
19316.50 199
19317.81 196
19319.13 190
19320.44 183
19321.75 224
19323.07 208
19324.38 193
19325.70 186
19327.01 219
19328.32 214
19329.64 223
19330.95 229
19332.27 240
19333.58 184
19334.90 187
19336.21 213
19337.53 213
19338.84 240
19340.16 221
19341.47 222
19342.79 195
19344.10 194
19345.42 222
19346.73 202
19348.05 234
19349.36 239
19350.68 203
19351.99 205
19353.31 205
19354.62 232
19355.94 229
19357.25 202
19358.57 206
19359.88 195
19361.20 224
19362.51 221
19363.83 193
19365.14 200
19366.46 206
19367.78 196
19369.09 194
19370.41 212
19371.72 211
19373.04 193
19374.35 197
19375.67 185
19376.99 190
19378.30 210
19379.62 232
19380.93 235
19382.25 194
19383.57 218
19384.88 185
19386.20 211
19387.52 183
19388.83 194
19390.15 218
19391.47 192
19392.78 198
19394.10 193
19395.42 199
19396.73 201
19398.05 203
19399.37 202
19400.68 187
19402.00 222
19403.32 195
19404.63 208
19405.95 207
19407.27 239
19408.58 206
19409.90 200
19411.22 214
19412.54 198
19413.85 193
19415.17 240
19416.49 215
19417.80 221
19419.12 193
19420.44 192
19421.76 210
19423.07 251
19424.39 234
19425.71 249
19427.03 250
19428.35 239
19429.66 218
19430.98 192
19432.30 202
19433.62 217
19434.93 238
19436.25 203
19437.57 205
19438.89 220
19440.21 247
19441.53 237
19442.84 205
19444.16 207
19445.48 218
19446.80 214
19448.12 190
19449.44 188
19450.75 212
19452.07 188
19453.39 204
19454.71 252
19456.03 245
19457.35 201
19458.67 197
19459.98 189
19461.30 204
19462.62 169
19463.94 189
19465.26 195
19466.58 197
19467.90 198
19469.22 222
19470.54 203
19471.86 226
19473.18 218
19474.49 213
19475.81 187
19477.13 180
19478.45 202
19479.77 227
19481.09 208
19482.41 196
19483.73 219
19485.05 197
19486.37 229
19487.69 204
19489.01 208
19490.33 222
19491.65 208
19492.97 198
19494.29 192
19495.61 195
19496.93 192
19498.25 236
19499.57 218
19500.89 210
19502.21 240
19503.53 233
19504.85 243
19506.17 195
19507.49 205
19508.81 190
19510.13 228
19511.45 224
19512.77 207
19514.09 223
19515.42 189
19516.74 208
19518.06 192
19519.38 202
19520.70 203
19522.02 189
19523.34 217
19524.66 205
19525.98 223
19527.30 194
19528.62 215
19529.95 210
19531.27 226
19532.59 226
19533.91 221
19535.23 198
19536.55 200
19537.87 232
19539.20 210
19540.52 215
19541.84 184
19543.16 196
19544.48 193
19545.80 197
19547.13 216
19548.45 191
19549.77 209
19551.09 217
19552.41 201
19553.74 193
19555.06 196
19556.38 208
19557.70 211
19559.02 191
19560.35 172
19561.67 206
19562.99 207
19564.31 217
19565.64 189
19566.96 203
19568.28 174
19569.60 219
19570.93 216
19572.25 202
19573.57 183
19574.89 214
19576.22 180
19577.54 184
19578.86 203
19580.18 233
19581.51 214
19582.83 196
19584.15 166
19585.48 184
19586.80 223
19588.12 197
19589.45 195
19590.77 208
19592.09 202
19593.42 201
19594.74 179
19596.06 193
19597.39 171
19598.71 206
19600.03 208
19601.36 191
19602.68 209
19604.00 192
19605.33 198
19606.65 186
19607.98 206
19609.30 198
19610.62 206
19611.95 233
19613.27 236
19614.60 212
19615.92 184
19617.24 219
19618.57 224
19619.89 195
19621.22 204
19622.54 211
19623.87 222
19625.19 210
19626.51 203
19627.84 208
19629.16 190
19630.49 202
19631.81 224
19633.14 232
19634.46 202
19635.79 209
19637.11 218
19638.44 176
19639.76 208
19641.09 197
19642.41 212
19643.74 204
19645.06 200
19646.39 192
19647.71 188
19649.04 204
19650.36 204
19651.69 200
19653.01 194
19654.34 175
19655.66 193
19656.99 196
19658.32 223
19659.64 178
19660.97 207
19662.29 222
19663.62 206
19664.94 191
19666.27 208
19667.60 188
19668.92 206
19670.25 212
19671.57 202
19672.90 211
19674.23 192
19675.55 186
19676.88 192
19678.20 217
19679.53 202
19680.86 232
19682.18 206
19683.51 207
19684.84 213
19686.16 217
19687.49 190
19688.82 212
19690.14 194
19691.47 198
19692.80 217
19694.12 176
19695.45 175
19696.78 185
19698.10 233
19699.43 218
19700.76 219
19702.08 201
19703.41 229
19704.74 219
19706.07 218
19707.39 216
19708.72 213
19710.05 216
19711.37 219
19712.70 197
19714.03 186
19715.36 206
19716.68 189
19718.01 189
19719.34 221
19720.67 200
19721.99 205
19723.32 205
19724.65 204
19725.98 201
19727.31 218
19728.63 209
19729.96 208
19731.29 189
19732.62 211
19733.95 188
19735.27 177
19736.60 220
19737.93 219
19739.26 191
19740.59 210
19741.92 207
19743.24 207
19744.57 203
19745.90 195
19747.23 180
19748.56 199
19749.89 241
19751.22 215
19752.54 229
19753.87 232
19755.20 217
19756.53 216
19757.86 206
19759.19 194
19760.52 204
19761.85 210
19763.18 200
19764.50 191
19765.83 194
19767.16 206
19768.49 221
19769.82 186
19771.15 197
19772.48 212
19773.81 187
19775.14 181
19776.47 172
19777.80 174
19779.13 215
19780.46 223
19781.79 228
19783.12 200
19784.45 211
19785.78 209
19787.11 182
19788.44 188
19789.77 194
19791.10 183
19792.43 225
19793.76 215
19795.09 226
19796.42 188
19797.75 214
19799.08 190
19800.41 204
19801.74 206
19803.07 190
19804.40 208
19805.73 209
19807.06 198
19808.39 204
19809.72 199
19811.05 217
19812.38 201
19813.71 187
19815.05 186
19816.38 199
19817.71 217
19819.04 192
19820.37 209
19821.70 180
19823.03 175
19824.36 179
19825.69 222
19827.03 217
19828.36 203
19829.69 180
19831.02 177
19832.35 203
19833.68 192
19835.01 194
19836.35 189
19837.68 249
19839.01 196
19840.34 181
19841.67 186
19843.00 204
19844.34 212
19845.67 210
19847.00 204
19848.33 190
19849.66 187
19851.00 195
19852.33 184
19853.66 180
19854.99 178
19856.32 187
19857.66 222
19858.99 218
19860.32 204
19861.65 157
19862.99 218
19864.32 210
19865.65 193
19866.98 197
19868.32 221
19869.65 244
19870.98 190
19872.31 190
19873.65 184
19874.98 227
19876.31 222
19877.65 191
19878.98 193
19880.31 170
19881.65 209
19882.98 196
19884.31 197
19885.64 223
19886.98 196
19888.31 204
19889.64 199
19890.98 184
19892.31 210
19893.64 198
19894.98 178
19896.31 210
19897.65 209
19898.98 201
19900.31 222
19901.65 191
19902.98 200
19904.31 197
19905.65 170
19906.98 193
19908.32 204
19909.65 201
19910.98 165
19912.32 200
19913.65 221
19914.99 204
19916.32 189
19917.66 194
19918.99 187
19920.32 226
19921.66 172
19922.99 201
19924.33 195
19925.66 174
19927.00 182
19928.33 203
19929.67 205
19931.00 220
19932.34 198
19933.67 198
19935.01 209
19936.34 187
19937.68 220
19939.01 191
19940.35 190
19941.68 216
19943.02 204
19944.35 221
19945.69 221
19947.02 211
19948.36 222
19949.69 200
19951.03 210
19952.36 179
19953.70 202
19955.03 221
19956.37 208
19957.71 210
19959.04 214
19960.38 194
19961.71 190
19963.05 231
19964.38 211
19965.72 205
19967.06 177
19968.39 211
19969.73 207
19971.06 211
19972.40 201
19973.74 193
19975.07 207
19976.41 206
19977.75 192
19979.08 197
19980.42 210
19981.75 208
19983.09 198
19984.43 216
19985.76 208
19987.10 208
19988.44 213
19989.77 215
19991.11 194
19992.45 223
19993.78 243
19995.12 236
19996.46 198
19997.80 213
19999.13 202
20000.47 200
20001.81 191
20003.14 183
20004.48 226
20005.82 206
20007.16 206
20008.49 229
20009.83 229
20011.17 241
20012.51 210
20013.84 201
20015.18 191
20016.52 205
20017.86 203
20019.19 206
20020.53 189
20021.87 185
20023.21 208
20024.55 216
20025.88 194
20027.22 189
20028.56 209
20029.90 233
20031.24 214
20032.57 202
20033.91 199
20035.25 219
20036.59 203
20037.93 206
20039.26 202
20040.60 220
20041.94 224
20043.28 236
20044.62 228
20045.96 231
20047.30 202
20048.63 237
20049.97 272
20051.31 231
20052.65 197
20053.99 216
20055.33 266
20056.67 246
20058.01 210
20059.35 256
20060.69 236
20062.02 219
20063.36 222
20064.70 190
20066.04 236
20067.38 221
20068.72 256
20070.06 244
20071.40 204
20072.74 209
20074.08 219
20075.42 219
20076.76 227
20078.10 201
20079.44 221
20080.78 224
20082.12 218
20083.46 207
20084.80 221
20086.14 241
20087.48 217
20088.82 203
20090.16 188
20091.50 211
20092.84 235
20094.18 260
20095.52 192
20096.86 204
20098.20 236
20099.54 224
20100.88 247
20102.22 220
20103.56 200
20104.90 216
20106.24 222
20107.58 199
20108.92 216
20110.26 237
20111.60 248
20112.95 223
20114.29 177
20115.63 211
20116.97 239
20118.31 214
20119.65 193
20120.99 176
20122.33 197
20123.67 218
20125.02 210
20126.36 231
20127.70 206
20129.04 228
20130.38 209
20131.72 211
20133.06 201
20134.41 182
20135.75 229
