# Supplementary material for: MALDI-TOF MS typing enables the classification of brewing yeasts of the genus Saccharomyces to major beer styles
Source: PLoS One. 2017 Aug 9;12(8):e0181694. doi: 10.1371/journal.pone.0181694 (PMC5549903; doi:10.1371/journal.pone.0181694)
Supplement: S1 File — The directory includes 90 raw files and was zipped to “.zip”; the folder has three strains with 30 spectra per strain; S1 Text explains the raw files with an example and Table 1 represents the yeast strains used within the experiment. (ZIP) [file pone.0181694.s004.zip › 1-3/30252-148-OG-Alt-Alt-YPG-18h-E-E_2015-08-07__0_G4_1.dat]

2000.64 2072
2001.06 2466
2001.49 2103
2001.91 1963
2002.33 1904
2002.75 1964
2003.17 2068
2003.60 2040
2004.02 2100
2004.44 1912
2004.86 1786
2005.28 1718
2005.70 1891
2006.13 1749
2006.55 1852
2006.97 1985
2007.39 2027
2007.82 1937
2008.24 1822
2008.66 1940
2009.08 2065
2009.51 1996
2009.93 1887
2010.35 1856
2010.77 1930
2011.20 2051
2011.62 2047
2012.04 2010
2012.46 1930
2012.89 2016
2013.31 1900
2013.73 2108
2014.15 2119
2014.58 1929
2015.00 1827
2015.42 1653
2015.85 1752
2016.27 1755
2016.69 1670
2017.12 1798
2017.54 1799
2017.96 1754
2018.39 1801
2018.81 1924
2019.23 1998
2019.66 1894
2020.08 1844
2020.50 1907
2020.93 1943
2021.35 1994
2021.78 2113
2022.20 2122
2022.62 2023
2023.05 2027
2023.47 1988
2023.89 1841
2024.32 1796
2024.74 1882
2025.17 1776
2025.59 1825
2026.01 1817
2026.44 1534
2026.86 1736
2027.29 1872
2027.71 1703
2028.14 1712
2028.56 1689
2028.99 1711
2029.41 1681
2029.83 1859
2030.26 1658
2030.68 1613
2031.11 1551
2031.53 1604
2031.96 1679
2032.38 1744
2032.81 1792
2033.23 1792
2033.66 1695
2034.08 1760
2034.51 1750
2034.93 1705
2035.36 1680
2035.78 1685
2036.21 1801
2036.63 1885
2037.06 1901
2037.48 1742
2037.91 1700
2038.33 1852
2038.76 1833
2039.19 1971
2039.61 1991
2040.04 1845
2040.46 2062
2040.89 2127
2041.31 1898
2041.74 1901
2042.17 1946
2042.59 2028
2043.02 1979
2043.44 1850
2043.87 2048
2044.30 1853
2044.72 1729
2045.15 1793
2045.57 1894
2046.00 1948
2046.43 2140
2046.85 1967
2047.28 1927
2047.71 1737
2048.13 1785
2048.56 1880
2048.99 1882
2049.41 1663
2049.84 1911
2050.27 1867
2050.69 1842
2051.12 1996
2051.55 1959
2051.97 1875
2052.40 2085
2052.83 1930
2053.25 1709
2053.68 1710
2054.11 1592
2054.54 1928
2054.96 2000
2055.39 1873
2055.82 1811
2056.24 1860
2056.67 2020
2057.10 1881
2057.53 1755
2057.95 1789
2058.38 1881
2058.81 1818
2059.24 1825
2059.66 1638
2060.09 1763
2060.52 1860
2060.95 2093
2061.38 1994
2061.80 1744
2062.23 2060
2062.66 2024
2063.09 1947
2063.52 1857
2063.94 1657
2064.37 1705
2064.80 1656
2065.23 2032
2065.66 2105
2066.09 2137
2066.51 2257
2066.94 2228
2067.37 2104
2067.80 2066
2068.23 2130
2068.66 2319
2069.08 2295
2069.51 1984
2069.94 2050
2070.37 1954
2070.80 2008
2071.23 1986
2071.66 2068
2072.09 1878
2072.52 1767
2072.94 1986
2073.37 1981
2073.80 1767
2074.23 1822
2074.66 1912
2075.09 1767
2075.52 1752
2075.95 1931
2076.38 1911
2076.81 1986
2077.24 1802
2077.67 1850
2078.10 2108
2078.53 2038
2078.96 2076
2079.39 1828
2079.82 2015
2080.25 2246
2080.68 2318
2081.11 2027
2081.54 1993
2081.97 2049
2082.40 2069
2082.83 2039
2083.26 2176
2083.69 2285
2084.12 2098
2084.55 1957
2084.98 2002
2085.41 1941
2085.84 1915
2086.27 2120
2086.70 2039
2087.13 2011
2087.56 1744
2087.99 1832
2088.42 1782
2088.85 1868
2089.28 1701
2089.71 1762
2090.14 1723
2090.57 1653
2091.01 1786
2091.44 1870
2091.87 1798
2092.30 1980
2092.73 2040
2093.16 1919
2093.59 1769
2094.02 1816
2094.45 1814
2094.89 1784
2095.32 1688
2095.75 1698
2096.18 1643
2096.61 1819
2097.04 1728
2097.47 1779
2097.91 1744
2098.34 1706
2098.77 1634
2099.20 1705
2099.63 1948
2100.07 1751
2100.50 1595
2100.93 1694
2101.36 1756
2101.79 1749
2102.23 1556
2102.66 1639
2103.09 1672
2103.52 1763
2103.95 1850
2104.39 1722
2104.82 1751
2105.25 1807
2105.68 1876
2106.12 1658
2106.55 1771
2106.98 1767
2107.41 2046
2107.85 1947
2108.28 1917
2108.71 1759
2109.14 1764
2109.58 2019
2110.01 1958
2110.44 1912
2110.88 1799
2111.31 1916
2111.74 1935
2112.18 1829
2112.61 1822
2113.04 1752
2113.48 1572
2113.91 1719
2114.34 1584
2114.78 1719
2115.21 1806
2115.64 1736
2116.08 1851
2116.51 1669
2116.94 1714
2117.38 1733
2117.81 1690
2118.24 1484
2118.68 1544
2119.11 1649
2119.55 1675
2119.98 1598
2120.41 1764
2120.85 1635
2121.28 1681
2121.72 1619
2122.15 1758
2122.58 1742
2123.02 1742
2123.45 1610
2123.89 1752
2124.32 1659
2124.75 1582
2125.19 1558
2125.62 1657
2126.06 1691
2126.49 1673
2126.93 1805
2127.36 2110
2127.80 1927
2128.23 1616
2128.67 1685
2129.10 1741
2129.54 1865
2129.97 1754
2130.41 1635
2130.84 1847
2131.28 1819
2131.71 1873
2132.15 1849
2132.58 1836
2133.02 1829
2133.45 1910
2133.89 1999
2134.32 1957
2134.76 1986
2135.19 2161
2135.63 1984
2136.06 1991
2136.50 1881
2136.94 2025
2137.37 2261
2137.81 2086
2138.24 2085
2138.68 2032
2139.12 2032
2139.55 2120
2139.99 2106
2140.42 1999
2140.86 1902
2141.30 1880
2141.73 1832
2142.17 1937
2142.60 1983
2143.04 1878
2143.48 1841
2143.91 1964
2144.35 1714
2144.79 1860
2145.22 1636
2145.66 1588
2146.09 1636
2146.53 1793
2146.97 1875
2147.40 1647
2147.84 1814
2148.28 1828
2148.72 1818
2149.15 1732
2149.59 1906
2150.03 1948
2150.46 1990
2150.90 2140
2151.34 2308
2151.77 2158
2152.21 2309
2152.65 2473
2153.09 2353
2153.52 2384
2153.96 2232
2154.40 2088
2154.84 1989
2155.27 1810
2155.71 2062
2156.15 1901
2156.59 2221
2157.02 1983
2157.46 1915
2157.90 2074
2158.34 2031
2158.78 1989
2159.21 1759
2159.65 1823
2160.09 1871
2160.53 2030
2160.97 2003
2161.40 1951
2161.84 1937
2162.28 2017
2162.72 2036
2163.16 2122
2163.59 1867
2164.03 1859
2164.47 1908
2164.91 1797
2165.35 1887
2165.79 1826
2166.23 1702
2166.66 1724
2167.10 1957
2167.54 1903
2167.98 2054
2168.42 1682
2168.86 1842
2169.30 1928
2169.74 1976
2170.18 1976
2170.61 2042
2171.05 2016
2171.49 2072
2171.93 2048
2172.37 2152
2172.81 2220
2173.25 1878
2173.69 2012
2174.13 2093
2174.57 2070
2175.01 2415
2175.45 2324
2175.89 2353
2176.33 2324
2176.77 2427
2177.21 2389
2177.65 2234
2178.09 2225
2178.53 2409
2178.97 2373
2179.41 2290
2179.85 2243
2180.29 2053
2180.73 2210
2181.17 2357
2181.61 2255
2182.05 2079
2182.49 1959
2182.93 1978
2183.37 2091
2183.81 1879
2184.25 1950
2184.69 2075
2185.13 1828
2185.57 1823
2186.01 1776
2186.45 2035
2186.89 1928
2187.33 1716
2187.77 1952
2188.21 1943
2188.65 2008
2189.10 1811
2189.54 1822
2189.98 1997
2190.42 2100
2190.86 2052
2191.30 2086
2191.74 2100
2192.18 1941
2192.62 2118
2193.07 2061
2193.51 1981
2193.95 2108
2194.39 1858
2194.83 1856
2195.27 2028
2195.71 2112
2196.16 2115
2196.60 1822
2197.04 2117
2197.48 2055
2197.92 1976
2198.37 1789
2198.81 1916
2199.25 1950
2199.69 1643
2200.13 1902
2200.58 1945
2201.02 1906
2201.46 2002
2201.90 1707
2202.34 1743
2202.79 1838
2203.23 1814
2203.67 1792
2204.11 1930
2204.56 1885
2205.00 1745
2205.44 1855
2205.88 1748
2206.33 1819
2206.77 1834
2207.21 1660
2207.65 1702
2208.10 1876
2208.54 1992
2208.98 1837
2209.43 1906
2209.87 1868
2210.31 1958
2210.76 2134
2211.20 2044
2211.64 2107
2212.09 2026
2212.53 1942
2212.97 2024
2213.42 2111
2213.86 1931
2214.30 1821
2214.75 1921
2215.19 2029
2215.63 1909
2216.08 1849
2216.52 1849
2216.96 1897
2217.41 1703
2217.85 1911
2218.30 1702
2218.74 1842
2219.18 1778
2219.63 1815
2220.07 1835
2220.52 1783
2220.96 1819
2221.40 1780
2221.85 1976
2222.29 1995
2222.74 1941
2223.18 1819
2223.63 1831
2224.07 1977
2224.51 2065
2224.96 2018
2225.40 1806
2225.85 1991
2226.29 1973
2226.74 1914
2227.18 1928
2227.63 2068
2228.07 2042
2228.52 1980
2228.96 1904
2229.41 2181
2229.85 2243
2230.30 2102
2230.74 2285
2231.19 2072
2231.63 1982
2232.08 1996
2232.52 2162
2232.97 2234
2233.41 2126
2233.86 2109
2234.30 2143
2234.75 2000
2235.20 2039
2235.64 2199
2236.09 2290
2236.53 2081
2236.98 2183
2237.42 2258
2237.87 2096
2238.32 2033
2238.76 2092
2239.21 2102
2239.65 2165
2240.10 1948
2240.55 1924
2240.99 1971
2241.44 2148
2241.88 1955
2242.33 1741
2242.78 1690
2243.22 1745
2243.67 1766
2244.12 1757
2244.56 1772
2245.01 1698
2245.46 1665
2245.90 1627
2246.35 1696
2246.80 1743
2247.24 1630
2247.69 1671
2248.14 1865
2248.58 1721
2249.03 1690
2249.48 1763
2249.92 1837
2250.37 1841
2250.82 1808
2251.27 1711
2251.71 1795
2252.16 1962
2252.61 1945
2253.05 1847
2253.50 1920
2253.95 1799
2254.40 1773
2254.84 1777
2255.29 1822
2255.74 1817
2256.19 1840
2256.64 1858
2257.08 1755
2257.53 1613
2257.98 1651
2258.43 1670
2258.87 1750
2259.32 1618
2259.77 1694
2260.22 1673
2260.67 1804
2261.11 1692
2261.56 1896
2262.01 2000
2262.46 1878
2262.91 1860
2263.36 1947
2263.80 1869
2264.25 2093
2264.70 2207
2265.15 2258
2265.60 2254
2266.05 2238
2266.50 2101
2266.94 2277
2267.39 2107
2267.84 2192
2268.29 2093
2268.74 2070
2269.19 2209
2269.64 1983
2270.09 2208
2270.54 2059
2270.99 2107
2271.43 2235
2271.88 2144
2272.33 2092
2272.78 2019
2273.23 1942
2273.68 2091
2274.13 2046
2274.58 1989
2275.03 1902
2275.48 1875
2275.93 1872
2276.38 1771
2276.83 1763
2277.28 1756
2277.73 1805
2278.18 1962
2278.63 1938
2279.08 2009
2279.53 1977
2279.98 1865
2280.43 2029
2280.88 1874
2281.33 1838
2281.78 1957
2282.23 1960
2282.68 1959
2283.13 1880
2283.58 1963
2284.03 1949
2284.48 1909
2284.93 1814
2285.38 1805
2285.83 1974
2286.28 1948
2286.73 1864
2287.18 1825
2287.63 1776
2288.08 2006
2288.54 2139
2288.99 2005
2289.44 1886
2289.89 2218
2290.34 2408
2290.79 2393
2291.24 2656
2291.69 3042
2292.14 2939
2292.60 2981
2293.05 2911
2293.50 2781
2293.95 3110
2294.40 2926
2294.85 2751
2295.30 2599
2295.76 2636
2296.21 2770
2296.66 2518
2297.11 2377
2297.56 2262
2298.01 2079
2298.47 2039
2298.92 2033
2299.37 1944
2299.82 1957
2300.27 2103
2300.73 2105
2301.18 2050
2301.63 1837
2302.08 1951
2302.53 1921
2302.99 1883
2303.44 1851
2303.89 1812
2304.34 1471
2304.80 1544
2305.25 1631
2305.70 1778
2306.15 1761
2306.61 1666
2307.06 1748
2307.51 2032
2307.96 2075
2308.42 1942
2308.87 1973
2309.32 2101
2309.78 2191
2310.23 2270
2310.68 2186
2311.14 2118
2311.59 2146
2312.04 2194
2312.49 2143
2312.95 2047
2313.40 2141
2313.85 2298
2314.31 2150
2314.76 2102
2315.22 1938
2315.67 2053
2316.12 1938
2316.58 1923
2317.03 1905
2317.48 2067
2317.94 2089
2318.39 1974
2318.84 1942
2319.30 1985
2319.75 2075
2320.21 1871
2320.66 1822
2321.11 2043
2321.57 2147
2322.02 2247
2322.48 2040
2322.93 2081
2323.39 1937
2323.84 1851
2324.29 2021
2324.75 2078
2325.20 1995
2325.66 2085
2326.11 2122
2326.57 2147
2327.02 2106
2327.48 2105
2327.93 2053
2328.39 2094
2328.84 2342
2329.30 2199
2329.75 2297
2330.21 2305
2330.66 2227
2331.12 2347
2331.57 2615
2332.03 2720
2332.48 2438
2332.94 2544
2333.39 2215
2333.85 2166
2334.30 2201
2334.76 2243
2335.21 2096
2335.67 2087
2336.12 2104
2336.58 2204
2337.03 2059
2337.49 1914
2337.95 1989
2338.40 1910
2338.86 1792
2339.31 2028
2339.77 2036
2340.23 2240
2340.68 2005
2341.14 2082
2341.59 2261
2342.05 2413
2342.51 2436
2342.96 2376
2343.42 2186
2343.87 2353
2344.33 2288
2344.79 2197
2345.24 2338
2345.70 2072
2346.16 2105
2346.61 1996
2347.07 2060
2347.53 2195
2347.98 2111
2348.44 2163
2348.90 1964
2349.35 2028
2349.81 2184
2350.27 2076
2350.72 2084
2351.18 1850
2351.64 2001
2352.10 1988
2352.55 2009
2353.01 2089
2353.47 2036
2353.92 2068
2354.38 2233
2354.84 2165
2355.30 1900
2355.75 1828
2356.21 1936
2356.67 1949
2357.13 1886
2357.58 1934
2358.04 1891
2358.50 1868
2358.96 1697
2359.41 1712
2359.87 1699
2360.33 1832
2360.79 1932
2361.25 1895
2361.70 1874
2362.16 1936
2362.62 1857
2363.08 1840
2363.54 1936
2363.99 2019
2364.45 1894
2364.91 1982
2365.37 1983
2365.83 2106
2366.29 1954
2366.75 2041
2367.20 1985
2367.66 1927
2368.12 1938
2368.58 1895
2369.04 1731
2369.50 1777
2369.96 1873
2370.42 1889
2370.87 1785
2371.33 1761
2371.79 1900
2372.25 1808
2372.71 1800
2373.17 1850
2373.63 1816
2374.09 1852
2374.55 1821
2375.01 1789
2375.47 2032
2375.92 1871
2376.38 1754
2376.84 1885
2377.30 2032
2377.76 2163
2378.22 2078
2378.68 1864
2379.14 1946
2379.60 1865
2380.06 2032
2380.52 1950
2380.98 2032
2381.44 2078
2381.90 2159
2382.36 2015
2382.82 1996
2383.28 2058
2383.74 2090
2384.20 2012
2384.66 2030
2385.12 2060
2385.58 1931
2386.04 1944
2386.50 1930
2386.96 1903
2387.42 1849
2387.88 1910
2388.35 1859
2388.81 1727
2389.27 1756
2389.73 1869
2390.19 2000
2390.65 1696
2391.11 1702
2391.57 1783
2392.03 1803
2392.49 1779
2392.95 1875
2393.42 1867
2393.88 2000
2394.34 1874
2394.80 1815
2395.26 1778
2395.72 1814
2396.18 1660
2396.64 1744
2397.11 1770
2397.57 1881
2398.03 1997
2398.49 1756
2398.95 1698
2399.41 1724
2399.88 1697
2400.34 1761
2400.80 1765
2401.26 1686
2401.72 1717
2402.18 1753
2402.65 1661
2403.11 1703
2403.57 1711
2404.03 1607
2404.49 1704
2404.96 1736
2405.42 1752
2405.88 1857
2406.34 1928
2406.81 1985
2407.27 1817
2407.73 1934
2408.19 1927
2408.66 1850
2409.12 1801
2409.58 1820
2410.04 1852
2410.51 1684
2410.97 1689
2411.43 1637
2411.90 1868
2412.36 1685
2412.82 1830
2413.28 1741
2413.75 1766
2414.21 1967
2414.67 1603
2415.14 1810
2415.60 1978
2416.06 1948
2416.53 1928
2416.99 1963
2417.45 2068
2417.92 2207
2418.38 2462
2418.84 2589
2419.31 2648
2419.77 2682
2420.23 2922
2420.70 2990
2421.16 2956
2421.63 2959
2422.09 2994
2422.55 2912
2423.02 2793
2423.48 2819
2423.95 2461
2424.41 2374
2424.87 2255
2425.34 2155
2425.80 2119
2426.27 2068
2426.73 2077
2427.20 1998
2427.66 1986
2428.12 1992
2428.59 1979
2429.05 1887
2429.52 2015
2429.98 1960
2430.45 1967
2430.91 1852
2431.38 1968
2431.84 2114
2432.31 1965
2432.77 1998
2433.24 2052
2433.70 1987
2434.17 2048
2434.63 2023
2435.10 2092
2435.56 2030
2436.03 1991
2436.49 2063
2436.96 2122
2437.42 2030
2437.89 2037
2438.35 1928
2438.82 1952
2439.28 2155
2439.75 2236
2440.21 2134
2440.68 1959
2441.15 2270
2441.61 2465
2442.08 2495
2442.54 2303
2443.01 2248
2443.48 2194
2443.94 2029
2444.41 1947
2444.87 1891
2445.34 1895
2445.81 2062
2446.27 1993
2446.74 1840
2447.20 1801
2447.67 1918
2448.14 1927
2448.60 1905
2449.07 1782
2449.54 1844
2450.00 1795
2450.47 1715
2450.94 1762
2451.40 1665
2451.87 1661
2452.34 1423
2452.80 1642
2453.27 1532
2453.74 1505
2454.20 1600
2454.67 1918
2455.14 1865
2455.60 1916
2456.07 1712
2456.54 1843
2457.01 1762
2457.47 1777
2457.94 1787
2458.41 1807
2458.87 1896
2459.34 1888
2459.81 1923
2460.28 1877
2460.74 1862
2461.21 1854
2461.68 1979
2462.15 1926
2462.62 1937
2463.08 1884
2463.55 1729
2464.02 1892
2464.49 1875
2464.95 1762
2465.42 1912
2465.89 1935
2466.36 1818
2466.83 1778
2467.29 1895
2467.76 1926
2468.23 1845
2468.70 1722
2469.17 1878
2469.64 2125
2470.10 1975
2470.57 1961
2471.04 1806
2471.51 1773
2471.98 1748
2472.45 1884
2472.92 1937
2473.39 2006
2473.85 1775
2474.32 1716
2474.79 1671
2475.26 1660
2475.73 1618
2476.20 1641
2476.67 1571
2477.14 1623
2477.61 1727
2478.08 1822
2478.54 1754
2479.01 1750
2479.48 1745
2479.95 1619
2480.42 1556
2480.89 1895
2481.36 1797
2481.83 1704
2482.30 1658
2482.77 1672
2483.24 1794
2483.71 1694
2484.18 1823
2484.65 1750
2485.12 1763
2485.59 1707
2486.06 1607
2486.53 1698
2487.00 1775
2487.47 1879
2487.94 1995
2488.41 1936
2488.88 1928
2489.35 1878
2489.82 1969
2490.29 2006
2490.76 1750
2491.23 1703
2491.70 1786
2492.17 1879
2492.64 1823
2493.11 1925
2493.58 2071
2494.05 1995
2494.52 2048
2495.00 2035
2495.47 2111
2495.94 2152
2496.41 1983
2496.88 2092
2497.35 2229
2497.82 2141
2498.29 2182
2498.76 2128
2499.23 1976
2499.71 1913
2500.18 1797
2500.65 1679
2501.12 1730
2501.59 1566
2502.06 1482
2502.53 1612
2503.01 1821
2503.48 1593
2503.95 1607
2504.42 1649
2504.89 1750
2505.36 1643
2505.84 1627
2506.31 1840
2506.78 1758
2507.25 1771
2507.72 1656
2508.20 1810
2508.67 1950
2509.14 1997
2509.61 2082
2510.08 2150
2510.56 1922
2511.03 2123
2511.50 2292
2511.97 2116
2512.45 2171
2512.92 2112
2513.39 1937
2513.86 2012
2514.34 1941
2514.81 2143
2515.28 2274
2515.75 1922
2516.23 1920
2516.70 1918
2517.17 1908
2517.65 2051
2518.12 1977
2518.59 1981
2519.07 1741
2519.54 1728
2520.01 1878
2520.48 1707
2520.96 1752
2521.43 1941
2521.90 1952
2522.38 1906
2522.85 1851
2523.32 1929
2523.80 1848
2524.27 1750
2524.75 1749
2525.22 1904
2525.69 1610
2526.17 1648
2526.64 1875
2527.11 1662
2527.59 1528
2528.06 1764
2528.54 1664
2529.01 1676
2529.48 1635
2529.96 1694
2530.43 1788
2530.91 1785
2531.38 1710
2531.85 1799
2532.33 1938
2532.80 1961
2533.28 2035
2533.75 1939
2534.23 1880
2534.70 1823
2535.18 1705
2535.65 1715
2536.12 1794
2536.60 1871
2537.07 1916
2537.55 1802
2538.02 1806
2538.50 1672
2538.97 1623
2539.45 1604
2539.92 1688
2540.40 1688
2540.87 1806
2541.35 1858
2541.82 1678
2542.30 1828
2542.77 2031
2543.25 1750
2543.73 1738
2544.20 1890
2544.68 1882
2545.15 1947
2545.63 1832
2546.10 1894
2546.58 1990
2547.05 1859
2547.53 2078
2548.01 2203
2548.48 2386
2548.96 2409
2549.43 2392
2549.91 2562
2550.39 2475
2550.86 2564
2551.34 2495
2551.81 2522
2552.29 2573
2552.77 2522
2553.24 2734
2553.72 2314
2554.20 2334
2554.67 2424
2555.15 2360
2555.62 2326
2556.10 2201
2556.58 2129
2557.05 2396
2557.53 2374
2558.01 2490
2558.48 2296
2558.96 2182
2559.44 2152
2559.91 2116
2560.39 2021
2560.87 1952
2561.35 1965
2561.82 1744
2562.30 1824
2562.78 1836
2563.25 1879
2563.73 1991
2564.21 1881
2564.69 1791
2565.16 1864
2565.64 1711
2566.12 1727
2566.60 1684
2567.07 1811
2567.55 1588
2568.03 1700
2568.51 1834
2568.98 1909
2569.46 1886
2569.94 1903
2570.42 1715
2570.90 1834
2571.37 1842
2571.85 1640
2572.33 1714
2572.81 1688
2573.29 1561
2573.76 1611
2574.24 1569
2574.72 1544
2575.20 1787
2575.68 1648
2576.16 1708
2576.63 1769
2577.11 1821
2577.59 1737
2578.07 1746
2578.55 1850
2579.03 1875
2579.51 1824
2579.98 1812
2580.46 1750
2580.94 1837
2581.42 1773
2581.90 1699
2582.38 1867
2582.86 1816
2583.34 1719
2583.82 1968
2584.30 1819
2584.77 1553
2585.25 1652
2585.73 1727
2586.21 1688
2586.69 1693
2587.17 1774
2587.65 1778
2588.13 1684
2588.61 1910
2589.09 1805
2589.57 1796
2590.05 1681
2590.53 1718
2591.01 1802
2591.49 1762
2591.97 1932
2592.45 1880
2592.93 1857
2593.41 1734
2593.89 1790
2594.37 1839
2594.85 1742
2595.33 1863
2595.81 1948
2596.29 1924
2596.77 1946
2597.25 1910
2597.73 1822
2598.21 1889
2598.69 1836
2599.17 1774
2599.65 1868
2600.13 1782
2600.61 1662
2601.09 1789
2601.57 1799
2602.06 1942
2602.54 1733
2603.02 1631
2603.50 1806
2603.98 1749
2604.46 1733
2604.94 1563
2605.42 1724
2605.90 1633
2606.38 1570
2606.87 1489
2607.35 1514
2607.83 1581
2608.31 1599
2608.79 1687
2609.27 1767
2609.75 1706
2610.24 1739
2610.72 2031
2611.20 1936
2611.68 2031
2612.16 1981
2612.64 2053
2613.13 2063
2613.61 1924
2614.09 1806
2614.57 1770
2615.05 1753
2615.54 1702
2616.02 1578
2616.50 1723
2616.98 1743
2617.46 1670
2617.95 1635
2618.43 1774
2618.91 1848
2619.39 1915
2619.88 1825
2620.36 1990
2620.84 2038
2621.32 1840
2621.81 1893
2622.29 1937
2622.77 1909
2623.26 1995
2623.74 2096
2624.22 1845
2624.70 1864
2625.19 1875
2625.67 1852
2626.15 1919
2626.64 1940
2627.12 1759
2627.60 1627
2628.09 1628
2628.57 1765
2629.05 1580
2629.54 1537
2630.02 1881
2630.50 1808
2630.99 1573
2631.47 1744
2631.95 1853
2632.44 1775
2632.92 1738
2633.40 1744
2633.89 1771
2634.37 1773
2634.85 1788
2635.34 1698
2635.82 1739
2636.31 1714
2636.79 1635
2637.27 1681
2637.76 1691
2638.24 1706
2638.73 1839
2639.21 1831
2639.70 1812
2640.18 1724
2640.66 1750
2641.15 1855
2641.63 1805
2642.12 1841
2642.60 1897
2643.09 1880
2643.57 1949
2644.06 1796
2644.54 1821
2645.03 1798
2645.51 1903
2646.00 1853
2646.48 1838
2646.97 1615
2647.45 1722
2647.94 1750
2648.42 1763
2648.91 1647
2649.39 1592
2649.88 1590
2650.36 1611
2650.85 1654
2651.33 1862
2651.82 1705
2652.30 1730
2652.79 1773
2653.27 1562
2653.76 1535
2654.24 1583
2654.73 1629
2655.22 1717
2655.70 1637
2656.19 1490
2656.67 1637
2657.16 1583
2657.65 1829
2658.13 1850
2658.62 1656
2659.10 1610
2659.59 1739
2660.08 1720
2660.56 1759
2661.05 1676
2661.53 1783
2662.02 1762
2662.51 1671
2662.99 1686
2663.48 1664
2663.97 1767
2664.45 1771
2664.94 1762
2665.43 1619
2665.91 1783
2666.40 1726
2666.89 1722
2667.37 1961
2667.86 1778
2668.35 1712
2668.83 1698
2669.32 1773
2669.81 1727
2670.29 1632
2670.78 1816
2671.27 1855
2671.76 1774
2672.24 1770
2672.73 1721
2673.22 1893
2673.71 2026
2674.19 2137
2674.68 1915
2675.17 1944
2675.66 2120
2676.14 2247
2676.63 2216
2677.12 2115
2677.61 2083
2678.09 2106
2678.58 2089
2679.07 2082
2679.56 2187
2680.05 2233
2680.53 2131
2681.02 2064
2681.51 2069
2682.00 2134
2682.49 2056
2682.97 1969
2683.46 1956
2683.95 2098
2684.44 2119
2684.93 2148
2685.42 1945
2685.91 1969
2686.39 2065
2686.88 2131
2687.37 2069
2687.86 2047
2688.35 1810
2688.84 1999
2689.33 2029
2689.81 1869
2690.30 1982
2690.79 1742
2691.28 1844
2691.77 1915
2692.26 2004
2692.75 1942
2693.24 1922
2693.73 1764
2694.22 1877
2694.71 2014
2695.20 1874
2695.68 1814
2696.17 1789
2696.66 1871
2697.15 1784
2697.64 1792
2698.13 1813
2698.62 1772
2699.11 1807
2699.60 1864
2700.09 1778
2700.58 1843
2701.07 1834
2701.56 1705
2702.05 1731
2702.54 1801
2703.03 1897
2703.52 1982
2704.01 2000
2704.50 1883
2704.99 1909
2705.48 1955
2705.97 1924
2706.46 1905
2706.95 1899
2707.44 1761
2707.93 1655
2708.42 1826
2708.92 1906
2709.41 1688
2709.90 1591
2710.39 1691
2710.88 1854
2711.37 1831
2711.86 1830
2712.35 1774
2712.84 1769
2713.33 1725
2713.82 1927
2714.31 1758
2714.81 1949
2715.30 1811
2715.79 1725
2716.28 1587
2716.77 1696
2717.26 1859
2717.75 1707
2718.24 1668
2718.74 1724
2719.23 1564
2719.72 1689
2720.21 1688
2720.70 1742
2721.19 1845
2721.69 1815
2722.18 2015
2722.67 2095
2723.16 1866
2723.65 1900
2724.15 2002
2724.64 1847
2725.13 1998
2725.62 1776
2726.11 1871
2726.61 1787
2727.10 1787
2727.59 1710
2728.08 1658
2728.58 1756
2729.07 1623
2729.56 1609
2730.05 1775
2730.55 1707
2731.04 1698
2731.53 1894
2732.02 1774
2732.52 1750
2733.01 1815
2733.50 1693
2733.99 1659
2734.49 1535
2734.98 1699
2735.47 1804
2735.97 1782
2736.46 1826
2736.95 1798
2737.45 1912
2737.94 1996
2738.43 1986
2738.93 1823
2739.42 1815
2739.91 1836
2740.41 1927
2740.90 1819
2741.39 1647
2741.89 1760
2742.38 1737
2742.87 1811
2743.37 1544
2743.86 1571
2744.36 1647
2744.85 1790
2745.34 1634
2745.84 1808
2746.33 1679
2746.82 1592
2747.32 1523
2747.81 1626
2748.31 1652
2748.80 1768
2749.30 1681
2749.79 1624
2750.28 1595
2750.78 1668
2751.27 1755
2751.77 1908
2752.26 1780
2752.76 1720
2753.25 1761
2753.75 1702
2754.24 1717
2754.74 1692
2755.23 1763
2755.72 1727
2756.22 1847
2756.71 1716
2757.21 1754
2757.70 1642
2758.20 1775
2758.69 1649
2759.19 1664
2759.69 1873
2760.18 1785
2760.68 1673
2761.17 1638
2761.67 1693
2762.16 1660
2762.66 1742
2763.15 1622
2763.65 1683
2764.14 1846
2764.64 1835
2765.14 1939
2765.63 1724
2766.13 1807
2766.62 1737
2767.12 1495
2767.61 1437
2768.11 1690
2768.61 1675
2769.10 1807
2769.60 1647
2770.09 1575
2770.59 1580
2771.09 1596
2771.58 1753
2772.08 1588
2772.58 1627
2773.07 1815
2773.57 1817
2774.06 1736
2774.56 1751
2775.06 1727
2775.55 1848
2776.05 1787
2776.55 1616
2777.04 1832
2777.54 1934
2778.04 2054
2778.54 1906
2779.03 1816
2779.53 2006
2780.03 2139
2780.52 1900
2781.02 1891
2781.52 1827
2782.01 1735
2782.51 1661
2783.01 1674
2783.51 1712
2784.00 1736
2784.50 1714
2785.00 1583
2785.50 1621
2785.99 1636
2786.49 1683
2786.99 1782
2787.49 1734
2787.98 1715
2788.48 1683
2788.98 1687
2789.48 1860
2789.98 1776
2790.47 1726
2790.97 1684
2791.47 1786
2791.97 1800
2792.47 1749
2792.96 1596
2793.46 1496
2793.96 1683
2794.46 1681
2794.96 1720
2795.46 1860
2795.95 1845
2796.45 2058
2796.95 2085
2797.45 1993
2797.95 2226
2798.45 2254
2798.95 2278
2799.44 2351
2799.94 2499
2800.44 2247
2800.94 2389
2801.44 2275
2801.94 2043
2802.44 2164
2802.94 2121
2803.44 2018
2803.93 2118
2804.43 2177
2804.93 2036
2805.43 2022
2805.93 2213
2806.43 2381
2806.93 2623
2807.43 2524
2807.93 2621
2808.43 2820
2808.93 2857
2809.43 2924
2809.93 2990
2810.43 3102
2810.93 3098
2811.43 3094
2811.93 2818
2812.43 2838
2812.93 2827
2813.43 2498
2813.93 2315
2814.43 2164
2814.93 2196
2815.43 1951
2815.93 1775
2816.43 1779
2816.93 1868
2817.43 2013
2817.93 1847
2818.43 1799
2818.93 1915
2819.43 1958
2819.93 2055
2820.43 2106
2820.93 1972
2821.43 2012
2821.93 2066
2822.43 2175
2822.94 2049
2823.44 2047
2823.94 1953
2824.44 2017
2824.94 1865
2825.44 1778
2825.94 1894
2826.44 1871
2826.94 1670
2827.44 1822
2827.95 1725
2828.45 1768
2828.95 1782
2829.45 1689
2829.95 1604
2830.45 1715
2830.95 1836
2831.46 1782
2831.96 1857
2832.46 1861
2832.96 1722
2833.46 1741
2833.97 1826
2834.47 1626
2834.97 1670
2835.47 1866
2835.97 1715
2836.47 1539
2836.98 1775
2837.48 1932
2837.98 1893
2838.48 1815
2838.99 1883
2839.49 1842
2839.99 1854
2840.49 1770
2841.00 1763
2841.50 1901
2842.00 1828
2842.50 1746
2843.01 1844
2843.51 1820
2844.01 1748
2844.51 1899
2845.02 1923
2845.52 2014
2846.02 1939
2846.52 2036
2847.03 1879
2847.53 1912
2848.03 1964
2848.54 2100
2849.04 2065
2849.54 2115
2850.05 2246
2850.55 2163
2851.05 1997
2851.56 1811
2852.06 2033
2852.56 1922
2853.07 1787
2853.57 1782
2854.07 1668
2854.58 1748
2855.08 1692
2855.59 1687
2856.09 1704
2856.59 1670
2857.10 1780
2857.60 1833
2858.10 1661
2858.61 1685
2859.11 1631
2859.62 1658
2860.12 1715
2860.63 1795
2861.13 1828
2861.63 1662
2862.14 1734
2862.64 1776
2863.15 1721
2863.65 1448
2864.16 1547
2864.66 1536
2865.16 1593
2865.67 1616
2866.17 1665
2866.68 1628
2867.18 1726
2867.69 1606
2868.19 1647
2868.70 1524
2869.20 1630
2869.71 1752
2870.21 1520
2870.72 1600
2871.22 1645
2871.73 1681
2872.23 1637
2872.74 1732
2873.24 1760
2873.75 1754
2874.25 1693
2874.76 1637
2875.27 1726
2875.77 1638
2876.28 1868
2876.78 1867
2877.29 1708
2877.79 1691
2878.30 1702
2878.81 1710
2879.31 1727
2879.82 1650
2880.32 1939
2880.83 2153
2881.33 1991
2881.84 1911
2882.35 1902
2882.85 1884
2883.36 1959
2883.87 1868
2884.37 1918
2884.88 1941
2885.38 1869
2885.89 1875
2886.40 2117
2886.90 2033
2887.41 1903
2887.92 2001
2888.42 2034
2888.93 2300
2889.44 2186
2889.94 2256
2890.45 2252
2890.96 2252
2891.46 2151
2891.97 2084
2892.48 2139
2892.98 2031
2893.49 1826
2894.00 1725
2894.51 1803
2895.01 2028
2895.52 2106
2896.03 2294
2896.54 2197
2897.04 2244
2897.55 2256
2898.06 2040
2898.57 2010
2899.07 1911
2899.58 2169
2900.09 2206
2900.60 2207
2901.10 2116
2901.61 2082
2902.12 2124
2902.63 2083
2903.13 1854
2903.64 2038
2904.15 2213
2904.66 2178
2905.17 2277
2905.68 2264
2906.18 2307
2906.69 2005
2907.20 2172
2907.71 2048
2908.22 2010
2908.72 2074
2909.23 1975
2909.74 2115
2910.25 2292
2910.76 1878
2911.27 1809
2911.78 1806
2912.28 1941
2912.79 1802
2913.30 1632
2913.81 1622
2914.32 1787
2914.83 1771
2915.34 1702
2915.85 1711
2916.36 1618
2916.87 1591
2917.37 1645
2917.88 1637
2918.39 1845
2918.90 1709
2919.41 1804
2919.92 1754
2920.43 1840
2920.94 1763
2921.45 1793
2921.96 1660
2922.47 1807
2922.98 1866
2923.49 1851
2924.00 2182
2924.51 2186
2925.02 2092
2925.53 2186
2926.04 2239
2926.55 2357
2927.06 2407
2927.57 2640
2928.08 2497
2928.59 2455
2929.10 2344
2929.61 2288
2930.12 2226
2930.63 2082
2931.14 1951
2931.65 1861
2932.16 1862
2932.67 1864
2933.18 1900
2933.69 1782
2934.20 1683
2934.71 1725
2935.22 1706
2935.73 1655
2936.24 1918
2936.76 1995
2937.27 1822
2937.78 1838
2938.29 1879
2938.80 1850
2939.31 1870
2939.82 1858
2940.33 1900
2940.84 1816
2941.36 1737
2941.87 1691
2942.38 1889
2942.89 1981
2943.40 1947
2943.91 1997
2944.42 1859
2944.94 1918
2945.45 1979
2945.96 1977
2946.47 1915
2946.98 2061
2947.49 2258
2948.01 2126
2948.52 2270
2949.03 2119
2949.54 2131
2950.05 2294
2950.57 1937
2951.08 1980
2951.59 1963
2952.10 2020
2952.61 1926
2953.13 1629
2953.64 1761
2954.15 1708
2954.66 1685
2955.18 1769
2955.69 1655
2956.20 1737
2956.71 1794
2957.23 1725
2957.74 1610
2958.25 1677
2958.76 1824
2959.28 1626
2959.79 1779
2960.30 1706
2960.82 1736
2961.33 1764
2961.84 1789
2962.36 1868
2962.87 1919
2963.38 1874
2963.89 1833
2964.41 1862
2964.92 1908
2965.43 1774
2965.95 1864
2966.46 1935
2966.97 1899
2967.49 1942
2968.00 1949
2968.52 1805
2969.03 1710
2969.54 1588
2970.06 1709
2970.57 1658
2971.08 1634
2971.60 1770
2972.11 1731
2972.63 1697
2973.14 1684
2973.65 1651
2974.17 1707
2974.68 1724
2975.20 1849
2975.71 1892
2976.23 1892
2976.74 1832
2977.25 1726
2977.77 1809
2978.28 1935
2978.80 1766
2979.31 1710
2979.83 1746
2980.34 1755
2980.86 1754
2981.37 1841
2981.89 1883
2982.40 1846
2982.91 1766
2983.43 1569
2983.94 1784
2984.46 2037
2984.97 1865
2985.49 1909
2986.00 1986
2986.52 1877
2987.04 1823
2987.55 2024
2988.07 2123
2988.58 2107
2989.10 2106
2989.61 2150
2990.13 2194
2990.64 2086
2991.16 2132
2991.67 2108
2992.19 2034
2992.71 2252
2993.22 2170
2993.74 2308
2994.25 2537
2994.77 2446
2995.28 2264
2995.80 2445
2996.32 2408
2996.83 2553
2997.35 2690
2997.87 2910
2998.38 2962
2998.90 2823
2999.41 2968
2999.93 2910
3000.45 3076
3000.96 2946
3001.48 2895
3002.00 3049
3002.51 2838
3003.03 3124
3003.55 3133
3004.06 3370
3004.58 3615
3005.10 3740
3005.61 4194
3006.13 4630
3006.65 4632
3007.16 4494
3007.68 4925
3008.20 4481
3008.71 4339
3009.23 3973
3009.75 3639
3010.27 3204
3010.78 2776
3011.30 2559
3011.82 2534
3012.34 2343
3012.85 2175
3013.37 2137
3013.89 2099
3014.41 2039
3014.92 2169
3015.44 2196
3015.96 2074
3016.48 2195
3016.99 2421
3017.51 2317
3018.03 2341
3018.55 2233
3019.07 2514
3019.58 2345
3020.10 2278
3020.62 2406
3021.14 2230
3021.66 2444
3022.17 2520
3022.69 2518
3023.21 2413
3023.73 2383
3024.25 2226
3024.77 2278
3025.28 2291
3025.80 2266
3026.32 2195
3026.84 2119
3027.36 2253
3027.88 2391
3028.40 2394
3028.92 2253
3029.43 2166
3029.95 2084
3030.47 2095
3030.99 2065
3031.51 2082
3032.03 2004
3032.55 2100
3033.07 1945
3033.59 1955
3034.11 2118
3034.63 1971
3035.15 1896
3035.66 2138
3036.18 1982
3036.70 1915
3037.22 2273
3037.74 2098
3038.26 1926
3038.78 1916
3039.30 1945
3039.82 1952
3040.34 1929
3040.86 1983
3041.38 1852
3041.90 1771
3042.42 1779
3042.94 1571
3043.46 1680
3043.98 1811
3044.50 1992
3045.02 1692
3045.54 1703
3046.06 1864
3046.58 1815
3047.10 2032
3047.62 1934
3048.14 1879
3048.66 1833
3049.18 1922
3049.71 1910
3050.23 1795
3050.75 1757
3051.27 1862
3051.79 1845
3052.31 1947
3052.83 1793
3053.35 1629
3053.87 1698
3054.39 1784
3054.91 1696
3055.43 1728
3055.96 1772
3056.48 1808
3057.00 1882
3057.52 1868
3058.04 1715
3058.56 1776
3059.08 1990
3059.61 1819
3060.13 1836
3060.65 1696
3061.17 1823
3061.69 1777
3062.21 1707
3062.73 1739
3063.26 1915
3063.78 1813
3064.30 1785
3064.82 1749
3065.34 1746
3065.87 1925
3066.39 1893
3066.91 2051
3067.43 2088
3067.95 2098
3068.48 1825
3069.00 1898
3069.52 1827
3070.04 1742
3070.57 1959
3071.09 1761
3071.61 1796
3072.13 1682
3072.66 1796
3073.18 1987
3073.70 1883
3074.22 1770
3074.75 1877
3075.27 1924
3075.79 1739
3076.32 1774
3076.84 1980
3077.36 1858
3077.88 2026
3078.41 1946
3078.93 1943
3079.45 2235
3079.98 2282
3080.50 2142
3081.02 1995
3081.55 2134
3082.07 2154
3082.59 2530
3083.12 2198
3083.64 2317
3084.16 2304
3084.69 2210
3085.21 2242
3085.73 2209
3086.26 2478
3086.78 2437
3087.31 2583
3087.83 2486
3088.35 2419
3088.88 2396
3089.40 2446
3089.93 2225
3090.45 2267
3090.97 2269
3091.50 2236
3092.02 2081
3092.55 2132
3093.07 2028
3093.60 2107
3094.12 2217
3094.64 2380
3095.17 2357
3095.69 2179
3096.22 2328
3096.74 2488
3097.27 2447
3097.79 2467
3098.32 2436
3098.84 2516
3099.37 2631
3099.89 2810
3100.42 2944
3100.94 3011
3101.47 3311
3101.99 3788
3102.52 4215
3103.04 5043
3103.57 5829
3104.09 6196
3104.62 7100
3105.14 7811
3105.67 8419
3106.19 8036
3106.72 7726
3107.24 6918
3107.77 5905
3108.29 5584
3108.82 4507
3109.35 3727
3109.87 3418
3110.40 3249
3110.92 3231
3111.45 3066
3111.98 3058
3112.50 3191
3113.03 3267
3113.55 3210
3114.08 2802
3114.61 2723
3115.13 2756
3115.66 2675
3116.18 2785
3116.71 2520
3117.24 2428
3117.76 2231
3118.29 2200
3118.82 2240
3119.34 2222
3119.87 2174
3120.40 2142
3120.92 2288
3121.45 2433
3121.98 2204
3122.50 2267
3123.03 2245
3123.56 2243
3124.08 2320
3124.61 2257
3125.14 2401
3125.66 2349
3126.19 2142
3126.72 2071
3127.25 2080
3127.77 1970
3128.30 1980
3128.83 2168
3129.36 2140
3129.88 2022
3130.41 2120
3130.94 1913
3131.46 1952
3131.99 2029
3132.52 1805
3133.05 1811
3133.58 1762
3134.10 1937
3134.63 2118
3135.16 2104
3135.69 2002
3136.21 2001
3136.74 1928
3137.27 1841
3137.80 2022
3138.33 1885
3138.86 2004
3139.38 1911
3139.91 1975
3140.44 1903
3140.97 1797
3141.50 1957
3142.03 1943
3142.55 1884
3143.08 2006
3143.61 1848
3144.14 1769
3144.67 1953
3145.20 1850
3145.73 1846
3146.25 1901
3146.78 1987
3147.31 2081
3147.84 2344
3148.37 2133
3148.90 1972
3149.43 2059
3149.96 2335
3150.49 2278
3151.02 2397
3151.54 2184
3152.07 2362
3152.60 2246
3153.13 2369
3153.66 2174
3154.19 1978
3154.72 2044
3155.25 1964
3155.78 2066
3156.31 2037
3156.84 1948
3157.37 2012
3157.90 2084
3158.43 2008
3158.96 1913
3159.49 2024
3160.02 2179
3160.55 2251
3161.08 2165
3161.61 2181
3162.14 1993
3162.67 1775
3163.20 1809
3163.73 1848
3164.26 1861
3164.79 1915
3165.32 1946
3165.85 1850
3166.38 1955
3166.91 1896
3167.44 1880
3167.97 1843
3168.50 1891
3169.03 1744
3169.57 1791
3170.10 1831
3170.63 1809
3171.16 1815
3171.69 1813
3172.22 1810
3172.75 1753
3173.28 1851
3173.81 1802
3174.34 1673
3174.88 1629
3175.41 1722
3175.94 1878
3176.47 1956
3177.00 1936
3177.53 1859
3178.06 2021
3178.60 2053
3179.13 1836
3179.66 1899
3180.19 1843
3180.72 1812
3181.25 1876
3181.79 1885
3182.32 1963
3182.85 1908
3183.38 1807
3183.91 1871
3184.44 1825
3184.98 1853
3185.51 1807
3186.04 1871
3186.57 1750
3187.11 1841
3187.64 1823
3188.17 1828
3188.70 1829
3189.24 1682
3189.77 1751
3190.30 1907
3190.83 1818
3191.37 1754
3191.90 1814
3192.43 1821
3192.96 1831
3193.50 1894
3194.03 1691
3194.56 1774
3195.09 1714
3195.63 1798
3196.16 1858
3196.69 1773
3197.23 1630
3197.76 1822
3198.29 1889
3198.83 1810
3199.36 1804
3199.89 1736
3200.43 1765
3200.96 1945
3201.49 2021
3202.03 1923
3202.56 1900
3203.09 2121
3203.63 2235
3204.16 2122
3204.69 2210
3205.23 2215
3205.76 2190
3206.30 2270
3206.83 2010
3207.36 2055
3207.90 2067
3208.43 2286
3208.97 2197
3209.50 2187
3210.03 2101
3210.57 2103
3211.10 2084
3211.64 2216
3212.17 2302
3212.70 2329
3213.24 2364
3213.77 2296
3214.31 2117
3214.84 2265
3215.38 2334
3215.91 2196
3216.45 2075
3216.98 2116
3217.52 1948
3218.05 2073
3218.59 2024
3219.12 2056
3219.66 2057
3220.19 2029
3220.73 2078
3221.26 2057
3221.80 2146
3222.33 2110
3222.87 1901
3223.40 1985
3223.94 1984
3224.47 2067
3225.01 2130
3225.54 2186
3226.08 2434
3226.61 2413
3227.15 2153
3227.69 2156
3228.22 2096
3228.76 2034
3229.29 2138
3229.83 2058
3230.36 2331
3230.90 2223
3231.44 2198
3231.97 2013
3232.51 2231
3233.04 2229
3233.58 2104
3234.12 2197
3234.65 2152
3235.19 2023
3235.72 2124
3236.26 2157
3236.80 2284
3237.33 2411
3237.87 2298
3238.41 2418
3238.94 2484
3239.48 2254
3240.02 2273
3240.55 2479
3241.09 2214
3241.63 2384
3242.16 2423
3242.70 2394
3243.24 2308
3243.77 2296
3244.31 2346
3244.85 2141
3245.39 2397
3245.92 2487
3246.46 2448
3247.00 2381
3247.53 2104
3248.07 2199
3248.61 2195
3249.15 2368
3249.68 2256
3250.22 2141
3250.76 2462
3251.30 2407
3251.83 2505
3252.37 2236
3252.91 2400
3253.45 2571
3253.98 2448
3254.52 2496
3255.06 2363
3255.60 2411
3256.14 2611
3256.67 2882
3257.21 2747
3257.75 2624
3258.29 2806
3258.83 2678
3259.37 2694
3259.90 3007
3260.44 3214
3260.98 3458
3261.52 3717
3262.06 3553
3262.60 3730
3263.13 3919
3263.67 4009
3264.21 4129
3264.75 4756
3265.29 5015
3265.83 5535
3266.37 6128
3266.91 6667
3267.44 7671
3267.98 8717
3268.52 9135
3269.06 8868
3269.60 9294
3270.14 9211
3270.68 8500
3271.22 7914
3271.76 6874
3272.30 5839
3272.84 5012
3273.38 4729
3273.91 3989
3274.45 3667
3274.99 3476
3275.53 3100
3276.07 2948
3276.61 3054
3277.15 3139
3277.69 3149
3278.23 3177
3278.77 3195
3279.31 2945
3279.85 3282
3280.39 3485
3280.93 3258
3281.47 3079
3282.01 3254
3282.55 3203
3283.09 3120
3283.63 3317
3284.17 3175
3284.71 2935
3285.25 3275
3285.79 3316
3286.33 3352
3286.87 3514
3287.42 3223
3287.96 3446
3288.50 3776
3289.04 3834
3289.58 3678
3290.12 3635
3290.66 3662
3291.20 3672
3291.74 3900
3292.28 3925
3292.82 3898
3293.36 4038
3293.91 4453
3294.45 4441
3294.99 4661
3295.53 5006
3296.07 5313
3296.61 5430
3297.15 5825
3297.69 5871
3298.24 5547
3298.78 5840
3299.32 5768
3299.86 5737
3300.40 5418
3300.94 4745
3301.49 4395
3302.03 4249
3302.57 4189
3303.11 3932
3303.65 3743
3304.19 3660
3304.74 3584
3305.28 3712
3305.82 3576
3306.36 3311
3306.90 3218
3307.45 3337
3307.99 3367
3308.53 3553
3309.07 3404
3309.62 3260
3310.16 3231
3310.70 3121
3311.24 3186
3311.79 3323
3312.33 3024
3312.87 3072
3313.41 3117
3313.96 3019
3314.50 3136
3315.04 3110
3315.59 3496
3316.13 3501
3316.67 3576
3317.21 3749
3317.76 3691
3318.30 3662
3318.84 3883
3319.39 4546
3319.93 4780
3320.47 4907
3321.02 5052
3321.56 5226
3322.10 5509
3322.65 5674
3323.19 6027
3323.73 5849
3324.28 5887
3324.82 5774
3325.36 5819
3325.91 5885
3326.45 5441
3327.00 5214
3327.54 5157
3328.08 5067
3328.63 4909
3329.17 4719
3329.72 4852
3330.26 4947
3330.80 4798
3331.35 4988
3331.89 5586
3332.44 6450
3332.98 8120
3333.53 10296
3334.07 13078
3334.61 15664
3335.16 18144
3335.70 20425
3336.25 22555
3336.79 25275
3337.34 27114
3337.88 28973
3338.43 29555
3338.97 29123
3339.52 29201
3340.06 27820
3340.61 25968
3341.15 24056
3341.70 21692
3342.24 19524
3342.79 17035
3343.33 13896
3343.88 11261
3344.42 9483
3344.97 7614
3345.51 6417
3346.06 5727
3346.60 5371
3347.15 4918
3347.69 4698
3348.24 4623
3348.78 4664
3349.33 4879
3349.88 4660
3350.42 4485
3350.97 4553
3351.51 4883
3352.06 4693
3352.61 4654
3353.15 4901
3353.70 4707
3354.24 4566
3354.79 4890
3355.34 4690
3355.88 4426
3356.43 4624
3356.97 4385
3357.52 4140
3358.07 3982
3358.61 3866
3359.16 3613
3359.71 3561
3360.25 3465
3360.80 3328
3361.35 3209
3361.89 3179
3362.44 3455
3362.99 3589
3363.53 3515
3364.08 3517
3364.63 3638
3365.17 3899
3365.72 4204
3366.27 4085
3366.81 4192
3367.36 3961
3367.91 4024
3368.46 3990
3369.00 3895
3369.55 3793
3370.10 3750
3370.64 3849
3371.19 3814
3371.74 3803
3372.29 3737
3372.83 3949
3373.38 4092
3373.93 4463
3374.48 4479
3375.03 4559
3375.57 4855
3376.12 5318
3376.67 5427
3377.22 5462
3377.76 5348
3378.31 4918
3378.86 4697
3379.41 4345
3379.96 4121
3380.50 4027
3381.05 3866
3381.60 3636
3382.15 3408
3382.70 3500
3383.25 3462
3383.79 3503
3384.34 3432
3384.89 3529
3385.44 3591
3385.99 3486
3386.54 3468
3387.09 3541
3387.64 3169
3388.18 3264
3388.73 3233
3389.28 2865
3389.83 2834
3390.38 2811
3390.93 2816
3391.48 2612
3392.03 2703
3392.58 2590
3393.13 2815
3393.67 2696
3394.22 2480
3394.77 2446
3395.32 2409
3395.87 2462
3396.42 2351
3396.97 2501
3397.52 2289
3398.07 2545
3398.62 2420
3399.17 2279
3399.72 2472
3400.27 2470
3400.82 2210
3401.37 2250
3401.92 2117
3402.47 2091
3403.02 2162
3403.57 2276
3404.12 2400
3404.67 2410
3405.22 2385
3405.77 2262
3406.32 2401
3406.87 2292
3407.42 2206
3407.97 2144
3408.52 2036
3409.07 2153
3409.62 2219
3410.17 2413
3410.72 2494
3411.27 2353
3411.82 2511
3412.38 2774
3412.93 2707
3413.48 2882
3414.03 2908
3414.58 2979
3415.13 2803
3415.68 2786
3416.23 2786
3416.78 2500
3417.33 2465
3417.89 2519
3418.44 2412
3418.99 2407
3419.54 2525
3420.09 2238
3420.64 2275
3421.19 2345
3421.74 2181
3422.30 2243
3422.85 2285
3423.40 2555
3423.95 2641
3424.50 2579
3425.05 2559
3425.61 2421
3426.16 2475
3426.71 2691
3427.26 2572
3427.81 2485
3428.37 2358
3428.92 2271
3429.47 2244
3430.02 2172
3430.58 2069
3431.13 2072
3431.68 1997
3432.23 2244
3432.78 2010
3433.34 2086
3433.89 2126
3434.44 2156
3434.99 2178
3435.55 2075
3436.10 1932
3436.65 2079
3437.21 2024
3437.76 1932
3438.31 2044
3438.86 2080
3439.42 2131
3439.97 1978
3440.52 2087
3441.08 2331
3441.63 2198
3442.18 2303
3442.74 2209
3443.29 2166
3443.84 2311
3444.40 2376
3444.95 2287
3445.50 2134
3446.06 2099
3446.61 1960
3447.16 1933
3447.72 2072
3448.27 1927
3448.82 2095
3449.38 2223
3449.93 2135
3450.48 1986
3451.04 1908
3451.59 2091
3452.15 2099
3452.70 1833
3453.25 1981
3453.81 1981
3454.36 1904
3454.92 1968
3455.47 1764
3456.03 1683
3456.58 1789
3457.13 1834
3457.69 2027
3458.24 1779
3458.80 1777
3459.35 1957
3459.91 1769
3460.46 1849
3461.02 1879
3461.57 1887
3462.13 1866
3462.68 1871
3463.24 1922
3463.79 1776
3464.34 1812
3464.90 1809
3465.46 1988
3466.01 2130
3466.57 1924
3467.12 1827
3467.68 2003
3468.23 2007
3468.79 1890
3469.34 1915
3469.90 1930
3470.45 1892
3471.01 1844
3471.56 1962
3472.12 1977
3472.67 1961
3473.23 2003
3473.79 2206
3474.34 2176
3474.90 2032
3475.45 2066
3476.01 2090
3476.56 2120
3477.12 2064
3477.68 2045
3478.23 2157
3478.79 2252
3479.35 2167
3479.90 2170
3480.46 2353
3481.01 2448
3481.57 2706
3482.13 2398
3482.68 2496
3483.24 2450
3483.80 2505
3484.35 2416
3484.91 2544
3485.47 2576
3486.02 2398
3486.58 2321
3487.14 2343
3487.69 2216
3488.25 2538
3488.81 2768
3489.36 2596
3489.92 3063
3490.48 3198
3491.03 3614
3491.59 3853
3492.15 3977
3492.71 4380
3493.26 5123
3493.82 5445
3494.38 5258
3494.94 5738
3495.49 6070
3496.05 5467
3496.61 4952
3497.17 4729
3497.72 4679
3498.28 4677
3498.84 4783
3499.40 5146
3499.95 5152
3500.51 5728
3501.07 6240
3501.63 6156
3502.19 6117
3502.74 6464
3503.30 6044
3503.86 5462
3504.42 5304
3504.98 5018
3505.53 4756
3506.09 4452
3506.65 4389
3507.21 4387
3507.77 4221
3508.33 4077
3508.88 3950
3509.44 3780
3510.00 3775
3510.56 3603
3511.12 3171
3511.68 3191
3512.24 3070
3512.80 2932
3513.35 2840
3513.91 2746
3514.47 2582
3515.03 2511
3515.59 2353
3516.15 2176
3516.71 2434
3517.27 2431
3517.83 2405
3518.39 2335
3518.95 2287
3519.50 2158
3520.06 2078
3520.62 2190
3521.18 2374
3521.74 2338
3522.30 2199
3522.86 2285
3523.42 2185
3523.98 2307
3524.54 2365
3525.10 2244
3525.66 2361
3526.22 2170
3526.78 2048
3527.34 2183
3527.90 2109
3528.46 2043
3529.02 1943
3529.58 1882
3530.14 1814
3530.70 1927
3531.26 1881
3531.82 1951
3532.38 1995
3532.94 2078
3533.50 2073
3534.06 1896
3534.62 1893
3535.18 1754
3535.75 1729
3536.31 1967
3536.87 2078
3537.43 2139
3537.99 2024
3538.55 1982
3539.11 2017
3539.67 2025
3540.23 1963
3540.79 1823
3541.35 1832
3541.92 2001
3542.48 1993
3543.04 2070
3543.60 1853
3544.16 2128
3544.72 2100
3545.28 2091
3545.84 2039
3546.41 2136
3546.97 1986
3547.53 2030
3548.09 1918
3548.65 1838
3549.21 1825
3549.78 1782
3550.34 1568
3550.90 1711
3551.46 1618
3552.02 1723
3552.59 1801
3553.15 1730
3553.71 1532
3554.27 1759
3554.83 1811
3555.40 1672
3555.96 1621
3556.52 1645
3557.08 1688
3557.65 1571
3558.21 1650
3558.77 1698
3559.33 1697
3559.90 1645
3560.46 1805
3561.02 1820
3561.58 1894
3562.15 1739
3562.71 1727
3563.27 1716
3563.83 1605
3564.40 1513
3564.96 1749
3565.52 1968
3566.09 1941
3566.65 1787
3567.21 1683
3567.78 1617
3568.34 1791
3568.90 1741
3569.47 1760
3570.03 1634
3570.59 1677
3571.16 1733
3571.72 1760
3572.28 1553
3572.85 1679
3573.41 1821
3573.97 1621
3574.54 1686
3575.10 1594
3575.66 1855
3576.23 2175
3576.79 1986
3577.36 1841
3577.92 1954
3578.48 1886
3579.05 1903
3579.61 1773
3580.18 1784
3580.74 1749
3581.31 1797
3581.87 1948
3582.43 1913
3583.00 1703
3583.56 1632
3584.13 1707
3584.69 1715
3585.26 1610
3585.82 1660
3586.39 1774
3586.95 1607
3587.52 1603
3588.08 1626
3588.64 1554
3589.21 1757
3589.77 1796
3590.34 1572
3590.90 1658
3591.47 1833
3592.03 1657
3592.60 1692
3593.17 1997
3593.73 1803
3594.30 1758
3594.86 1680
3595.43 1677
3595.99 1533
3596.56 1613
3597.12 1671
3597.69 1617
3598.25 1633
3598.82 1725
3599.39 1819
3599.95 1683
3600.52 1619
3601.08 1714
3601.65 1678
3602.21 1653
3602.78 1710
3603.35 1611
3603.91 1439
3604.48 1570
3605.04 1684
3605.61 1683
3606.18 1699
3606.74 1609
3607.31 1574
3607.88 1588
3608.44 1557
3609.01 1473
3609.57 1604
3610.14 1545
3610.71 1515
3611.27 1479
3611.84 1421
3612.41 1453
3612.97 1542
3613.54 1619
3614.11 1548
3614.68 1517
3615.24 1544
3615.81 1544
3616.38 1824
3616.94 1930
3617.51 2066
3618.08 2282
3618.64 2262
3619.21 2495
3619.78 2772
3620.35 2768
3620.91 2826
3621.48 2906
3622.05 2727
3622.62 2670
3623.18 2418
3623.75 2292
3624.32 2125
3624.89 2183
3625.45 1893
3626.02 1723
3626.59 1756
3627.16 1590
3627.73 1558
3628.29 1645
3628.86 1502
3629.43 1515
3630.00 1524
3630.57 1530
3631.13 1678
3631.70 1575
3632.27 1609
3632.84 1612
3633.41 1652
3633.98 1535
3634.54 1533
3635.11 1659
3635.68 1756
3636.25 1689
3636.82 1763
3637.39 1799
3637.96 1548
3638.52 1617
3639.09 1601
3639.66 1726
3640.23 1852
3640.80 1997
3641.37 2031
3641.94 2176
3642.51 2209
3643.08 2349
3643.65 2663
3644.21 2841
3644.78 2640
3645.35 2677
3645.92 2479
3646.49 2218
3647.06 2188
3647.63 2022
3648.20 2101
3648.77 2033
3649.34 1969
3649.91 1923
3650.48 1994
3651.05 1999
3651.62 2006
3652.19 1851
3652.76 1988
3653.33 2086
3653.90 2018
3654.47 2198
3655.04 2110
3655.61 2265
3656.18 2086
3656.75 2074
3657.32 1992
3657.89 2171
3658.46 2168
3659.03 2330
3659.60 2190
3660.17 2271
3660.74 2241
3661.31 2266
3661.88 2258
3662.45 2435
3663.02 2283
3663.59 2162
3664.16 2159
3664.74 2232
3665.31 2157
3665.88 2240
3666.45 2224
3667.02 2062
3667.59 2246
3668.16 2143
3668.73 2177
3669.30 2256
3669.87 2104
3670.45 2041
3671.02 2081
3671.59 2093
3672.16 1852
3672.73 1757
3673.30 1799
3673.87 1924
3674.45 1786
3675.02 1725
3675.59 1897
3676.16 1903
3676.73 1818
3677.30 2064
3677.88 1934
3678.45 1686
3679.02 2018
3679.59 1897
3680.16 1799
3680.74 1863
3681.31 1778
3681.88 1901
3682.45 1848
3683.02 1725
3683.60 1793
3684.17 1738
3684.74 1822
3685.31 1615
3685.89 1646
3686.46 1727
3687.03 1728
3687.60 1885
3688.18 2055
3688.75 2039
3689.32 2288
3689.89 2311
3690.47 2493
3691.04 2458
3691.61 2651
3692.19 2572
3692.76 2762
3693.33 2604
3693.91 2504
3694.48 2297
3695.05 2206
3695.62 2031
3696.20 1931
3696.77 1914
3697.34 1783
3697.92 1928
3698.49 1814
3699.06 1964
3699.64 1846
3700.21 1935
3700.79 1961
3701.36 1811
3701.93 1890
3702.51 1933
3703.08 1835
3703.65 1934
3704.23 1845
3704.80 2010
3705.38 1818
3705.95 1794
3706.52 1814
3707.10 1763
3707.67 1856
3708.25 1916
3708.82 1945
3709.39 1814
3709.97 1970
3710.54 1832
3711.12 1813
3711.69 1950
3712.27 1950
3712.84 1907
3713.42 1784
3713.99 1816
3714.57 1760
3715.14 1675
3715.71 1697
3716.29 1835
3716.86 1920
3717.44 1739
3718.01 1796
3718.59 1719
3719.16 1623
3719.74 1709
3720.31 1582
3720.89 1659
3721.47 1527
3722.04 1607
3722.62 1669
3723.19 1825
3723.77 1552
3724.34 1391
3724.92 1564
3725.49 1456
3726.07 1492
3726.64 1506
3727.22 1554
3727.80 1537
3728.37 1401
3728.95 1437
3729.52 1501
3730.10 1633
3730.67 1691
3731.25 1842
3731.83 1792
3732.40 1713
3732.98 1744
3733.55 1839
3734.13 1780
3734.71 1893
3735.28 1958
3735.86 1946
3736.44 1800
3737.01 1775
3737.59 1737
3738.17 1729
3738.74 1836
3739.32 1738
3739.90 1524
3740.47 1613
3741.05 1561
3741.63 1466
3742.20 1441
3742.78 1414
3743.36 1471
3743.93 1484
3744.51 1330
3745.09 1569
3745.66 1509
3746.24 1438
3746.82 1701
3747.40 1772
3747.97 1698
3748.55 1600
3749.13 1647
3749.70 1688
3750.28 1585
3750.86 1603
3751.44 1521
3752.02 1508
3752.59 1504
3753.17 1394
3753.75 1461
3754.33 1605
3754.90 1635
3755.48 1519
3756.06 1386
3756.64 1373
3757.22 1352
3757.79 1473
3758.37 1494
3758.95 1439
3759.53 1319
3760.11 1520
3760.68 1504
3761.26 1432
3761.84 1554
3762.42 1694
3763.00 1691
3763.58 1621
3764.15 1767
3764.73 1691
3765.31 1523
3765.89 1570
3766.47 1561
3767.05 1654
3767.63 1580
3768.21 1413
3768.78 1500
3769.36 1423
3769.94 1418
3770.52 1492
3771.10 1491
3771.68 1485
3772.26 1580
3772.84 1702
3773.42 1604
3774.00 1648
3774.58 1611
3775.15 1497
3775.73 1622
3776.31 1470
3776.89 1484
3777.47 1530
3778.05 1576
3778.63 1553
3779.21 1477
3779.79 1518
3780.37 1497
3780.95 1425
3781.53 1302
3782.11 1465
3782.69 1444
3783.27 1470
3783.85 1443
3784.43 1430
3785.01 1385
3785.59 1419
3786.17 1395
3786.75 1451
3787.33 1441
3787.91 1441
3788.49 1561
3789.07 1468
3789.65 1399
3790.23 1429
3790.81 1354
3791.39 1425
3791.98 1352
3792.56 1481
3793.14 1438
3793.72 1395
3794.30 1421
3794.88 1240
3795.46 1383
3796.04 1356
3796.62 1412
3797.20 1436
3797.78 1454
3798.37 1407
3798.95 1322
3799.53 1377
3800.11 1473
3800.69 1489
3801.27 1590
3801.85 1531
3802.43 1496
3803.02 1573
3803.60 1418
3804.18 1465
3804.76 1467
3805.34 1412
3805.92 1593
3806.51 1623
3807.09 1516
3807.67 1526
3808.25 1724
3808.83 1540
3809.42 1687
3810.00 1764
3810.58 1600
3811.16 1543
3811.74 1655
3812.33 1701
3812.91 1705
3813.49 1620
3814.07 1673
3814.66 1699
3815.24 1636
3815.82 1584
3816.40 1645
3816.99 1589
3817.57 1601
3818.15 1614
3818.73 1695
3819.32 1648
3819.90 1605
3820.48 1559
3821.06 1475
3821.65 1399
3822.23 1485
3822.81 1287
3823.40 1424
3823.98 1475
3824.56 1447
3825.15 1286
3825.73 1349
3826.31 1431
3826.90 1469
3827.48 1415
3828.06 1307
3828.65 1326
3829.23 1328
3829.81 1318
3830.40 1463
3830.98 1320
3831.56 1499
3832.15 1657
3832.73 1435
3833.32 1288
3833.90 1350
3834.48 1374
3835.07 1342
3835.65 1405
3836.23 1359
3836.82 1380
3837.40 1489
3837.99 1422
3838.57 1384
3839.16 1309
3839.74 1289
3840.32 1405
3840.91 1470
3841.49 1498
3842.08 1475
3842.66 1464
3843.25 1336
3843.83 1284
3844.42 1292
3845.00 1385
3845.59 1360
3846.17 1306
3846.76 1352
3847.34 1346
3847.92 1352
3848.51 1320
3849.09 1294
3849.68 1380
3850.27 1339
3850.85 1329
3851.44 1400
3852.02 1601
3852.61 1536
3853.19 1541
3853.78 1506
3854.36 1549
3854.95 1628
3855.53 1502
3856.12 1547
3856.70 1547
3857.29 1565
3857.88 1630
3858.46 1698
3859.05 1705
3859.63 1714
3860.22 1834
3860.80 1847
3861.39 1951
3861.98 2263
3862.56 2241
3863.15 2365
3863.73 2508
3864.32 2509
3864.91 2662
3865.49 2688
3866.08 2631
3866.67 2488
3867.25 2364
3867.84 2386
3868.43 2152
3869.01 2139
3869.60 2034
3870.19 1813
3870.77 1858
3871.36 1764
3871.95 1602
3872.53 1610
3873.12 1572
3873.71 1540
3874.29 1538
3874.88 1683
3875.47 1794
3876.05 1843
3876.64 1789
3877.23 1769
3877.82 1767
3878.40 1728
3878.99 1565
3879.58 1679
3880.16 1586
3880.75 1686
3881.34 1632
3881.93 1505
3882.51 1442
3883.10 1457
3883.69 1478
3884.28 1447
3884.87 1482
3885.45 1633
3886.04 1517
3886.63 1505
3887.22 1600
3887.80 1528
3888.39 1344
3888.98 1435
3889.57 1708
3890.16 1819
3890.74 1663
3891.33 1754
3891.92 1741
3892.51 1746
3893.10 1762
3893.69 1844
3894.27 1879
3894.86 1794
3895.45 1729
3896.04 1778
3896.63 1671
3897.22 1687
3897.81 1594
3898.40 1632
3898.98 1513
3899.57 1669
3900.16 1582
3900.75 1599
3901.34 1569
3901.93 1693
3902.52 1682
3903.11 1654
3903.70 1543
3904.29 1609
3904.87 1597
3905.46 1536
3906.05 1610
3906.64 1736
3907.23 1907
3907.82 1833
3908.41 1684
3909.00 1827
3909.59 1877
3910.18 1836
3910.77 1944
3911.36 1878
3911.95 1737
3912.54 1731
3913.13 1650
3913.72 1611
3914.31 1530
3914.90 1604
3915.49 1558
3916.08 1514
3916.67 1374
3917.26 1630
3917.85 1595
3918.44 1565
3919.03 1505
3919.62 1605
3920.21 1578
3920.80 1628
3921.39 1595
3921.98 1522
3922.57 1385
3923.16 1398
3923.75 1497
3924.34 1403
3924.94 1361
3925.53 1481
3926.12 1483
3926.71 1460
3927.30 1520
3927.89 1510
3928.48 1411
3929.07 1379
3929.66 1425
3930.25 1379
3930.85 1311
3931.44 1168
3932.03 1216
3932.62 1364
3933.21 1274
3933.80 1290
3934.39 1425
3934.99 1502
3935.58 1326
3936.17 1227
3936.76 1245
3937.35 1494
3937.94 1415
3938.54 1347
3939.13 1338
3939.72 1422
3940.31 1437
3940.90 1378
3941.49 1437
3942.09 1369
3942.68 1394
3943.27 1457
3943.86 1454
3944.46 1436
3945.05 1398
3945.64 1470
3946.23 1390
3946.82 1435
3947.42 1444
3948.01 1542
3948.60 1393
3949.20 1284
3949.79 1392
3950.38 1335
3950.97 1368
3951.57 1344
3952.16 1231
3952.75 1420
3953.34 1412
3953.94 1408
3954.53 1322
3955.12 1385
3955.72 1410
3956.31 1382
3956.90 1432
3957.50 1541
3958.09 1570
3958.68 1465
3959.28 1579
3959.87 1648
3960.46 1637
3961.06 1515
3961.65 1558
3962.24 1495
3962.84 1520
3963.43 1490
3964.02 1513
3964.62 1463
3965.21 1404
3965.81 1444
3966.40 1510
3966.99 1444
3967.59 1441
3968.18 1426
3968.78 1321
3969.37 1460
3969.96 1575
3970.56 1449
3971.15 1443
3971.75 1435
3972.34 1374
3972.94 1469
3973.53 1538
3974.12 1344
3974.72 1243
3975.31 1269
3975.91 1438
3976.50 1613
3977.10 1602
3977.69 1637
3978.29 1555
3978.88 1530
3979.48 1538
3980.07 1591
3980.67 1661
3981.26 1568
3981.86 1570
3982.45 1465
3983.05 1546
3983.64 1405
3984.24 1394
3984.83 1464
3985.43 1486
3986.02 1346
3986.62 1380
3987.21 1583
3987.81 1624
3988.40 1561
3989.00 1461
3989.60 1501
3990.19 1614
3990.79 1501
3991.38 1469
3991.98 1442
3992.57 1464
3993.17 1452
3993.77 1540
3994.36 1480
3994.96 1494
3995.55 1441
3996.15 1412
3996.75 1461
3997.34 1531
3997.94 1460
3998.54 1479
3999.13 1441
3999.73 1499
4000.32 1453
4000.92 1482
4001.52 1533
4002.11 1547
4002.71 1465
4003.31 1523
4003.90 1509
4004.50 1588
4005.10 1494
4005.69 1565
4006.29 1591
4006.89 1512
4007.49 1524
4008.08 1438
4008.68 1650
4009.28 1492
4009.87 1495
4010.47 1646
4011.07 1682
4011.67 1638
4012.26 1590
4012.86 1600
4013.46 1547
4014.05 1590
4014.65 1571
4015.25 1607
4015.85 1495
4016.44 1525
4017.04 1662
4017.64 1591
4018.24 1578
4018.84 1612
4019.43 1608
4020.03 1577
4020.63 1604
4021.23 1613
4021.83 1643
4022.42 1499
4023.02 1472
4023.62 1497
4024.22 1642
4024.82 1612
4025.41 1690
4026.01 1678
4026.61 1830
4027.21 1724
4027.81 1746
4028.41 1721
4029.01 1823
4029.60 1887
4030.20 2021
4030.80 2154
4031.40 1999
4032.00 1742
4032.60 1824
4033.20 2047
4033.80 1915
4034.39 1921
4034.99 1830
4035.59 1569
4036.19 1773
4036.79 1862
4037.39 1815
4037.99 1726
4038.59 1573
4039.19 1489
4039.79 1389
4040.39 1467
4040.99 1542
4041.59 1493
4042.18 1533
4042.78 1536
4043.38 1488
4043.98 1387
4044.58 1368
4045.18 1343
4045.78 1360
4046.38 1412
4046.98 1427
4047.58 1511
4048.18 1363
4048.78 1498
4049.38 1324
4049.98 1400
4050.58 1447
4051.18 1454
4051.78 1529
4052.38 1613
4052.98 1432
4053.58 1493
4054.19 1525
4054.79 1678
4055.39 1502
4055.99 1449
4056.59 1499
4057.19 1434
4057.79 1520
4058.39 1507
4058.99 1465
4059.59 1300
4060.19 1400
4060.79 1390
4061.39 1334
4061.99 1216
4062.60 1272
4063.20 1270
4063.80 1359
4064.40 1285
4065.00 1205
4065.60 1205
4066.20 1346
4066.80 1330
4067.41 1329
4068.01 1303
4068.61 1313
4069.21 1353
4069.81 1302
4070.41 1232
4071.02 1161
4071.62 1281
4072.22 1328
4072.82 1318
4073.42 1429
4074.02 1286
4074.63 1271
4075.23 1279
4075.83 1321
4076.43 1291
4077.03 1273
4077.64 1303
4078.24 1284
4078.84 1270
4079.44 1281
4080.05 1436
4080.65 1342
4081.25 1283
4081.85 1320
4082.46 1383
4083.06 1529
4083.66 1352
4084.26 1239
4084.87 1126
4085.47 1243
4086.07 1236
4086.67 1278
4087.28 1293
4087.88 1115
4088.48 1174
4089.09 1212
4089.69 1388
4090.29 1298
4090.90 1220
4091.50 1188
4092.10 1445
4092.71 1240
4093.31 1184
4093.91 1292
4094.52 1306
4095.12 1343
4095.72 1231
4096.33 1253
4096.93 1274
4097.53 1206
4098.14 1324
4098.74 1329
4099.34 1301
4099.95 1351
4100.55 1434
4101.16 1262
4101.76 1353
4102.36 1409
4102.97 1442
4103.57 1333
4104.18 1286
4104.78 1408
4105.38 1149
4105.99 1256
4106.59 1272
4107.20 1171
4107.80 1188
4108.41 1189
4109.01 1263
4109.62 1177
4110.22 1208
4110.82 1193
4111.43 1232
4112.03 1163
4112.64 1321
4113.24 1404
4113.85 1233
4114.45 1223
4115.06 1279
4115.66 1325
4116.27 1208
4116.87 1209
4117.48 1361
4118.08 1253
4118.69 1204
4119.29 1255
4119.90 1400
4120.50 1350
4121.11 1505
4121.72 1274
4122.32 1297
4122.93 1328
4123.53 1269
4124.14 1389
4124.74 1457
4125.35 1492
4125.95 1483
4126.56 1402
4127.17 1379
4127.77 1364
4128.38 1208
4128.98 1325
4129.59 1323
4130.20 1392
4130.80 1287
4131.41 1235
4132.01 1348
4132.62 1389
4133.23 1291
4133.83 1236
4134.44 1264
4135.05 1272
4135.65 1306
4136.26 1264
4136.87 1159
4137.47 1208
4138.08 1270
4138.69 1263
4139.29 1298
4139.90 1359
4140.51 1515
4141.11 1431
4141.72 1361
4142.33 1328
4142.93 1524
4143.54 1588
4144.15 1411
4144.75 1482
4145.36 1522
4145.97 1515
4146.58 1433
4147.18 1358
4147.79 1514
4148.40 1373
4149.01 1237
4149.61 1094
4150.22 1150
4150.83 1130
4151.44 1253
4152.04 1247
4152.65 1218
4153.26 1088
4153.87 1157
4154.47 1266
4155.08 1175
4155.69 1168
4156.30 1300
4156.91 1311
4157.51 1335
4158.12 1315
4158.73 1378
4159.34 1403
4159.95 1258
4160.56 1177
4161.16 1335
4161.77 1233
4162.38 1255
4162.99 1280
4163.60 1143
4164.21 1281
4164.81 1412
4165.42 1313
4166.03 1400
4166.64 1434
4167.25 1483
4167.86 1447
4168.47 1467
4169.08 1459
4169.69 1456
4170.29 1337
4170.90 1393
4171.51 1336
4172.12 1380
4172.73 1325
4173.34 1326
4173.95 1438
4174.56 1430
4175.17 1350
4175.78 1390
4176.39 1375
4177.00 1501
4177.61 1444
4178.22 1492
4178.82 1609
4179.43 1421
4180.04 1375
4180.65 1366
4181.26 1278
4181.87 1274
4182.48 1177
4183.09 1292
4183.70 1276
4184.31 1233
4184.92 1315
4185.53 1330
4186.14 1313
4186.75 1351
4187.36 1271
4187.97 1264
4188.58 1310
4189.19 1280
4189.81 1197
4190.42 1291
4191.03 1242
4191.64 1273
4192.25 1333
4192.86 1266
4193.47 1284
4194.08 1391
4194.69 1661
4195.30 1632
4195.91 1575
4196.52 1563
4197.13 1618
4197.74 1743
4198.36 1697
4198.97 1627
4199.58 1633
4200.19 1599
4200.80 1540
4201.41 1567
4202.02 1472
4202.63 1418
4203.25 1357
4203.86 1260
4204.47 1265
4205.08 1240
4205.69 1362
4206.30 1235
4206.92 1303
4207.53 1387
4208.14 1409
4208.75 1333
4209.36 1375
4209.97 1355
4210.59 1328
4211.20 1207
4211.81 1322
4212.42 1301
4213.03 1346
4213.65 1475
4214.26 1364
4214.87 1351
4215.48 1296
4216.10 1406
4216.71 1549
4217.32 1394
4217.93 1414
4218.55 1478
4219.16 1542
4219.77 1532
4220.38 1617
4221.00 1717
4221.61 1578
4222.22 1663
4222.83 1832
4223.45 2001
4224.06 1826
4224.67 1850
4225.29 1943
4225.90 2215
4226.51 2107
4227.13 2127
4227.74 2097
4228.35 2345
4228.96 2465
4229.58 2297
4230.19 2420
4230.80 2573
4231.42 2576
4232.03 2526
4232.65 2472
4233.26 2568
4233.87 2837
4234.49 2811
4235.10 3186
4235.71 3356
4236.33 3372
4236.94 3339
4237.56 3409
4238.17 3658
4238.78 3512
4239.40 3185
4240.01 2965
4240.63 2668
4241.24 2465
4241.85 2433
4242.47 1937
4243.08 1916
4243.70 1954
4244.31 1886
4244.93 1776
4245.54 1686
4246.15 1873
4246.77 1776
4247.38 1708
4248.00 1842
4248.61 1780
4249.23 1862
4249.84 1782
4250.46 1809
4251.07 1862
4251.69 1856
4252.30 2135
4252.92 1720
4253.53 1528
4254.15 1496
4254.76 1722
4255.38 1693
4255.99 1710
4256.61 1631
4257.22 1670
4257.84 1628
4258.45 1381
4259.07 1549
4259.69 1434
4260.30 1453
4260.92 1444
4261.53 1369
4262.15 1511
4262.76 1529
4263.38 1486
4263.99 1441
4264.61 1424
4265.23 1449
4265.84 1486
4266.46 1416
4267.07 1381
4267.69 1531
4268.31 1485
4268.92 1503
4269.54 1578
4270.16 1552
4270.77 1502
4271.39 1367
4272.00 1350
4272.62 1308
4273.24 1415
4273.85 1460
4274.47 1360
4275.09 1480
4275.70 1515
4276.32 1419
4276.94 1458
4277.55 1534
4278.17 1545
4278.79 1583
4279.40 1426
4280.02 1581
4280.64 1438
4281.26 1449
4281.87 1596
4282.49 1447
4283.11 1294
4283.72 1239
4284.34 1187
4284.96 1272
4285.58 1285
4286.19 1342
4286.81 1263
4287.43 1262
4288.05 1334
4288.66 1309
4289.28 1336
4289.90 1360
4290.52 1255
4291.13 1312
4291.75 1288
4292.37 1206
4292.99 1271
4293.61 1278
4294.22 1301
4294.84 1267
4295.46 1227
4296.08 1170
4296.70 1138
4297.31 1187
4297.93 1287
4298.55 1238
4299.17 1148
4299.79 1344
4300.41 1317
4301.03 1267
4301.64 1255
4302.26 1351
4302.88 1291
4303.50 1246
4304.12 1406
4304.74 1405
4305.36 1302
4305.97 1308
4306.59 1444
4307.21 1272
4307.83 1304
4308.45 1398
4309.07 1392
4309.69 1284
4310.31 1309
4310.93 1304
4311.55 1340
4312.17 1269
4312.78 1405
4313.40 1298
4314.02 1112
4314.64 1270
4315.26 1459
4315.88 1389
4316.50 1407
4317.12 1425
4317.74 1456
4318.36 1466
4318.98 1475
4319.60 1494
4320.22 1360
4320.84 1294
4321.46 1373
4322.08 1549
4322.70 1453
4323.32 1357
4323.94 1410
4324.56 1430
4325.18 1415
4325.80 1470
4326.42 1505
4327.04 1605
4327.66 1614
4328.28 1479
4328.90 1659
4329.52 1725
4330.14 1672
4330.76 1585
4331.39 1557
4332.01 1585
4332.63 1532
4333.25 1599
4333.87 1692
4334.49 1597
4335.11 1849
4335.73 2033
4336.35 2068
4336.97 2220
4337.59 2289
4338.22 2474
4338.84 2495
4339.46 2908
4340.08 2982
4340.70 2862
4341.32 2756
4341.94 2822
4342.57 2923
4343.19 2608
4343.81 2404
4344.43 2543
4345.05 2332
4345.67 2497
4346.29 3000
4346.92 3321
4347.54 3227
4348.16 3475
4348.78 3793
4349.40 4298
4350.03 4266
4350.65 4204
4351.27 3633
4351.89 3291
4352.51 3028
4353.14 2524
4353.76 2220
4354.38 2233
4355.00 1973
4355.63 1880
4356.25 1843
4356.87 1835
4357.49 1884
4358.12 1678
4358.74 1576
4359.36 1652
4359.98 1537
4360.61 1623
4361.23 1675
4361.85 1741
4362.48 1730
4363.10 1713
4363.72 1875
4364.34 1818
4364.97 1793
4365.59 1739
4366.21 1593
4366.84 1547
4367.46 1640
4368.08 1897
4368.71 1584
4369.33 1533
4369.95 1512
4370.58 1382
4371.20 1346
4371.82 1467
4372.45 1370
4373.07 1246
4373.70 1231
4374.32 1282
4374.94 1423
4375.57 1317
4376.19 1225
4376.81 1272
4377.44 1305
4378.06 1338
4378.69 1415
4379.31 1175
4379.94 1148
4380.56 1304
4381.18 1395
4381.81 1343
4382.43 1312
4383.06 1334
4383.68 1368
4384.31 1272
4384.93 1306
4385.55 1261
4386.18 1304
4386.80 1239
4387.43 1181
4388.05 1124
4388.68 1197
4389.30 1339
4389.93 1225
4390.55 1265
4391.18 1274
4391.80 1254
4392.43 1291
4393.05 1271
4393.68 1305
4394.30 1188
4394.93 1154
4395.55 1209
4396.18 1136
4396.80 1169
4397.43 1190
4398.05 1163
4398.68 1189
4399.31 1273
4399.93 1135
4400.56 1223
4401.18 1377
4401.81 1500
4402.43 1474
4403.06 1301
4403.69 1288
4404.31 1190
4404.94 1250
4405.56 1290
4406.19 1327
4406.82 1250
4407.44 1185
4408.07 1234
4408.69 1288
4409.32 1366
4409.95 1231
4410.57 1237
4411.20 1103
4411.83 1125
4412.45 1176
4413.08 1288
4413.71 1337
4414.33 1314
4414.96 1264
4415.59 1396
4416.21 1364
4416.84 1294
4417.47 1185
4418.09 1168
4418.72 1232
4419.35 1245
4419.97 1259
4420.60 1204
4421.23 1127
4421.85 1232
4422.48 1263
4423.11 1146
4423.74 1174
4424.36 1192
4424.99 1244
4425.62 1214
4426.25 1147
4426.87 1221
4427.50 1133
4428.13 1153
4428.76 1203
4429.38 1151
4430.01 1168
4430.64 1019
4431.27 1147
4431.89 1127
4432.52 1225
4433.15 1178
4433.78 1289
4434.41 1202
4435.03 1146
4435.66 1251
4436.29 1231
4436.92 1114
4437.55 1050
4438.18 1143
4438.80 1208
4439.43 1305
4440.06 1217
4440.69 1280
4441.32 1246
4441.95 1078
4442.57 1148
4443.20 1174
4443.83 1171
4444.46 1143
4445.09 1092
4445.72 1075
4446.35 1089
4446.98 1163
4447.61 1080
4448.23 1195
4448.86 1295
4449.49 1273
4450.12 1184
4450.75 1120
4451.38 1313
4452.01 1446
4452.64 1380
4453.27 1196
4453.90 1126
4454.53 1273
4455.16 1309
4455.79 1400
4456.42 1347
4457.05 1471
4457.67 1321
4458.30 1437
4458.93 1396
4459.56 1268
4460.19 1253
4460.82 1245
4461.45 1230
4462.08 1061
4462.71 1103
4463.34 1050
4463.97 1150
4464.60 1238
4465.23 1118
4465.86 1072
4466.49 1201
4467.13 1087
4467.76 1137
4468.39 1158
4469.02 1082
4469.65 1145
4470.28 1088
4470.91 1058
4471.54 1172
4472.17 1118
4472.80 1102
4473.43 1264
4474.06 1257
4474.69 1193
4475.32 1175
4475.95 1171
4476.59 1206
4477.22 1182
4477.85 1198
4478.48 1149
4479.11 1152
4479.74 1252
4480.37 1243
4481.00 1152
4481.64 1136
4482.27 1229
4482.90 1375
4483.53 1284
4484.16 1316
4484.79 1209
4485.42 1294
4486.06 1231
4486.69 1308
4487.32 1150
4487.95 1285
4488.58 1268
4489.22 1287
4489.85 1305
4490.48 1222
4491.11 1203
4491.74 1317
4492.38 1330
4493.01 1382
4493.64 1352
4494.27 1283
4494.90 1248
4495.54 1219
4496.17 1181
4496.80 1291
4497.43 1255
4498.07 1198
4498.70 1273
4499.33 1266
4499.96 1333
4500.60 1346
4501.23 1379
4501.86 1409
4502.50 1592
4503.13 1532
4503.76 1558
4504.39 1665
4505.03 1630
4505.66 1677
4506.29 1493
4506.93 1532
4507.56 1441
4508.19 1449
4508.83 1427
4509.46 1531
4510.09 1486
4510.73 1399
4511.36 1367
4511.99 1263
4512.63 1301
4513.26 1427
4513.89 1485
4514.53 1262
4515.16 1381
4515.80 1437
4516.43 1448
4517.06 1419
4517.70 1247
4518.33 1163
4518.97 1211
4519.60 1127
4520.23 1244
4520.87 1306
4521.50 1251
4522.14 1150
4522.77 1144
4523.40 1044
4524.04 1201
4524.67 1317
4525.31 1078
4525.94 1090
4526.58 1250
4527.21 1251
4527.85 1236
4528.48 1311
4529.12 1349
4529.75 1551
4530.38 1695
4531.02 1896
4531.65 1999
4532.29 2181
4532.92 2329
4533.56 2625
4534.19 2850
4534.83 2520
4535.46 2465
4536.10 2511
4536.74 2394
4537.37 2069
4538.01 1899
4538.64 1888
4539.28 1667
4539.91 1632
4540.55 1550
4541.18 1520
4541.82 1330
4542.45 1202
4543.09 1287
4543.73 1086
4544.36 1226
4545.00 1242
4545.63 1199
4546.27 1339
4546.91 1346
4547.54 1208
4548.18 1174
4548.81 1346
4549.45 1268
4550.09 1176
4550.72 1340
4551.36 1278
4551.99 1168
4552.63 1282
4553.27 1350
4553.90 1133
4554.54 1205
4555.18 1256
4555.81 1276
4556.45 1312
4557.09 1290
4557.72 1230
4558.36 1223
4559.00 1184
4559.63 1240
4560.27 1270
4560.91 1201
4561.54 1216
4562.18 1187
4562.82 1248
4563.46 1250
4564.09 1304
4564.73 1340
4565.37 1236
4566.00 1062
4566.64 1219
4567.28 1279
4567.92 1315
4568.55 1208
4569.19 1201
4569.83 1275
4570.47 1190
4571.10 1319
4571.74 1306
4572.38 1294
4573.02 1377
4573.66 1240
4574.29 1235
4574.93 1222
4575.57 1360
4576.21 1265
4576.85 1200
4577.48 1339
4578.12 1196
4578.76 1146
4579.40 1265
4580.04 1300
4580.67 1399
4581.31 1390
4581.95 1316
4582.59 1304
4583.23 1332
4583.87 1400
4584.51 1353
4585.14 1273
4585.78 1290
4586.42 1249
4587.06 1377
4587.70 1443
4588.34 1294
4588.98 1306
4589.62 1403
4590.26 1301
4590.89 1493
4591.53 1404
4592.17 1619
4592.81 1613
4593.45 1713
4594.09 1920
4594.73 1727
4595.37 1796
4596.01 1628
4596.65 1557
4597.29 1577
4597.93 1268
4598.57 1297
4599.21 1407
4599.85 1332
4600.49 1197
4601.12 1299
4601.76 1390
4602.40 1378
4603.04 1434
4603.68 1533
4604.32 1382
4604.96 1371
4605.60 1502
4606.24 1507
4606.88 1512
4607.52 1461
4608.17 1466
4608.81 1285
4609.45 1241
4610.09 1511
4610.73 1598
4611.37 1395
4612.01 1266
4612.65 1452
4613.29 1368
4613.93 1281
4614.57 1318
4615.21 1367
4615.85 1350
4616.49 1273
4617.13 1308
4617.77 1278
4618.41 1302
4619.06 1133
4619.70 1164
4620.34 1167
4620.98 1270
4621.62 1220
4622.26 1248
4622.90 1216
4623.54 1211
4624.19 1266
4624.83 1231
4625.47 1204
4626.11 1288
4626.75 1291
4627.39 1291
4628.03 1360
4628.68 1336
4629.32 1266
4629.96 1250
4630.60 1341
4631.24 1272
4631.89 1395
4632.53 1176
4633.17 1205
4633.81 1280
4634.45 1224
4635.10 1326
4635.74 1285
4636.38 1195
4637.02 1290
4637.66 1422
4638.31 1515
4638.95 1614
4639.59 1519
4640.23 1688
4640.88 1573
4641.52 1644
4642.16 1936
4642.80 1941
4643.45 1645
4644.09 1751
4644.73 1602
4645.38 1451
4646.02 1375
4646.66 1297
4647.30 1252
4647.95 1087
4648.59 1301
4649.23 1303
4649.88 1255
4650.52 1304
4651.16 1131
4651.81 1241
4652.45 1238
4653.09 1195
4653.74 1350
4654.38 1437
4655.02 1315
4655.67 1347
4656.31 1307
4656.95 1262
4657.60 1275
4658.24 1304
4658.89 1177
4659.53 1155
4660.17 1115
4660.82 1100
4661.46 1249
4662.10 1201
4662.75 1207
4663.39 1189
4664.04 1215
4664.68 1078
4665.33 1186
4665.97 1225
4666.61 1249
4667.26 1222
4667.90 1105
4668.55 1107
4669.19 1187
4669.84 1160
4670.48 1246
4671.12 1150
4671.77 1188
4672.41 1292
4673.06 1166
4673.70 1170
4674.35 1162
4674.99 1232
4675.64 1330
4676.28 1259
4676.93 1137
4677.57 1214
4678.22 1283
4678.86 1272
4679.51 1227
4680.15 1220
4680.80 1137
4681.44 1106
4682.09 1084
4682.74 1165
4683.38 1115
4684.03 1240
4684.67 1244
4685.32 1274
4685.96 1297
4686.61 1380
4687.25 1197
4687.90 1301
4688.55 1216
4689.19 1298
4689.84 1331
4690.48 1243
4691.13 1329
4691.78 1198
4692.42 1249
4693.07 1196
4693.71 1091
4694.36 1082
4695.01 1169
4695.65 1284
4696.30 1422
4696.95 1386
4697.59 1410
4698.24 1291
4698.89 1413
4699.53 1553
4700.18 1464
4700.83 1476
4701.47 1582
4702.12 1407
4702.77 1387
4703.41 1410
4704.06 1466
4704.71 1442
4705.35 1336
4706.00 1352
4706.65 1356
4707.29 1276
4707.94 1231
4708.59 1403
4709.24 1362
4709.88 1151
4710.53 1169
4711.18 1284
4711.83 1304
4712.47 1285
4713.12 1284
4713.77 1190
4714.42 1179
4715.06 1194
4715.71 1221
4716.36 1257
4717.01 1340
4717.65 1207
4718.30 1273
4718.95 1347
4719.60 1207
4720.25 1296
4720.89 1245
4721.54 1377
4722.19 1224
4722.84 1408
4723.49 1364
4724.13 1450
4724.78 1308
4725.43 1439
4726.08 1609
4726.73 1523
4727.38 1503
4728.03 1569
4728.67 1714
4729.32 1726
4729.97 1605
4730.62 1785
4731.27 1713
4731.92 1595
4732.57 1524
4733.22 1391
4733.86 1435
4734.51 1402
4735.16 1261
4735.81 1238
4736.46 1351
4737.11 1222
4737.76 1153
4738.41 1187
4739.06 1274
4739.71 1349
4740.36 1241
4741.01 1376
4741.65 1397
4742.30 1272
4742.95 1382
4743.60 1523
4744.25 1433
4744.90 1402
4745.55 1432
4746.20 1346
4746.85 1305
4747.50 1371
4748.15 1360
4748.80 1367
4749.45 1334
4750.10 1294
4750.75 1292
4751.40 1515
4752.05 1467
4752.70 1438
4753.35 1384
4754.00 1413
4754.65 1323
4755.30 1356
4755.95 1436
4756.61 1444
4757.26 1429
4757.91 1376
4758.56 1385
4759.21 1275
4759.86 1229
4760.51 1121
4761.16 1202
4761.81 1250
4762.46 1187
4763.11 1211
4763.76 1266
4764.41 1259
4765.07 1209
4765.72 1341
4766.37 1414
4767.02 1392
4767.67 1330
4768.32 1506
4768.97 1438
4769.62 1423
4770.28 1472
4770.93 1489
4771.58 1378
4772.23 1291
4772.88 1317
4773.53 1267
4774.19 1269
4774.84 1211
4775.49 1258
4776.14 1286
4776.79 1297
4777.44 1228
4778.10 1147
4778.75 1079
4779.40 1237
4780.05 1284
4780.70 1347
4781.36 1164
4782.01 1284
4782.66 1240
4783.31 1309
4783.97 1181
4784.62 1201
4785.27 1297
4785.92 1317
4786.58 1305
4787.23 1156
4787.88 1230
4788.53 1289
4789.19 1249
4789.84 1239
4790.49 1220
4791.15 1160
4791.80 1258
4792.45 1174
4793.10 1243
4793.76 1256
4794.41 1082
4795.06 1227
4795.72 1374
4796.37 1289
4797.02 1177
4797.68 1190
4798.33 1214
4798.98 1205
4799.64 1249
4800.29 1147
4800.94 1286
4801.60 1292
4802.25 1241
4802.90 1345
4803.56 1148
4804.21 1142
4804.87 1145
4805.52 1207
4806.17 1210
4806.83 1261
4807.48 1407
4808.14 1225
4808.79 1279
4809.44 1284
4810.10 1296
4810.75 1386
4811.41 1428
4812.06 1328
4812.71 1149
4813.37 1237
4814.02 1224
4814.68 1214
4815.33 1224
4815.99 1444
4816.64 1374
4817.30 1142
4817.95 1131
4818.61 1213
4819.26 1285
4819.92 1296
4820.57 1360
4821.23 1386
4821.88 1379
4822.53 1504
4823.19 1529
4823.85 1604
4824.50 1554
4825.16 1452
4825.81 1508
4826.47 1554
4827.12 1727
4827.78 1735
4828.43 1679
4829.09 1748
4829.74 1741
4830.40 1815
4831.05 1650
4831.71 1625
4832.37 1579
4833.02 1577
4833.68 1619
4834.33 1493
4834.99 1653
4835.64 1706
4836.30 1769
4836.96 1703
4837.61 1754
4838.27 1837
4838.92 1863
4839.58 1826
4840.24 1803
4840.89 2007
4841.55 2056
4842.21 2091
4842.86 2070
4843.52 1904
4844.18 1698
4844.83 2009
4845.49 1923
4846.14 1841
4846.80 1847
4847.46 1907
4848.11 1984
4848.77 2123
4849.43 2158
4850.09 1962
4850.74 2202
4851.40 2299
4852.06 2445
4852.71 2506
4853.37 2830
4854.03 2629
4854.68 2318
4855.34 2414
4856.00 2270
4856.66 2209
4857.31 2327
4857.97 2263
4858.63 2518
4859.29 2420
4859.94 2537
4860.60 2622
4861.26 2859
4861.92 2666
4862.57 2566
4863.23 2675
4863.89 2583
4864.55 2456
4865.21 2417
4865.86 2311
4866.52 2374
4867.18 2492
4867.84 2573
4868.50 2464
4869.15 2508
4869.81 2752
4870.47 2606
4871.13 2345
4871.79 2243
4872.45 2285
4873.10 2181
4873.76 2247
4874.42 2210
4875.08 1963
4875.74 1905
4876.40 2048
4877.06 2042
4877.71 1956
4878.37 1924
4879.03 1922
4879.69 1941
4880.35 2085
4881.01 2082
4881.67 1894
4882.33 1881
4882.99 1928
4883.65 1885
4884.30 1839
4884.96 1713
4885.62 1815
4886.28 1660
4886.94 1717
4887.60 1704
4888.26 1809
4888.92 1848
4889.58 1747
4890.24 1767
4890.90 1839
4891.56 1853
4892.22 1878
4892.88 1723
4893.54 1777
4894.20 1899
4894.86 1697
4895.52 1655
4896.18 1628
4896.84 1662
4897.50 1615
4898.16 1544
4898.82 1550
4899.48 1446
4900.14 1415
4900.80 1426
4901.46 1490
4902.12 1550
4902.78 1621
4903.44 1412
4904.10 1496
4904.76 1556
4905.42 1465
4906.08 1390
4906.74 1428
4907.40 1478
4908.06 1411
4908.73 1207
4909.39 1251
4910.05 1416
4910.71 1478
4911.37 1234
4912.03 1247
4912.69 1258
4913.35 1229
4914.01 1228
4914.68 1228
4915.34 1386
4916.00 1335
4916.66 1268
4917.32 1305
4917.98 1252
4918.64 1282
4919.31 1156
4919.97 1162
4920.63 1181
4921.29 1094
4921.95 1172
4922.61 1206
4923.28 1156
4923.94 1100
4924.60 1151
4925.26 1254
4925.92 1281
4926.59 1192
4927.25 1150
4927.91 1151
4928.57 1253
4929.23 1176
4929.90 1312
4930.56 1276
4931.22 1241
4931.88 1360
4932.55 1219
4933.21 1292
4933.87 1229
4934.53 1275
4935.20 1195
4935.86 1302
4936.52 1328
4937.18 1175
4937.85 1106
4938.51 1341
4939.17 1233
4939.84 1346
4940.50 1314
4941.16 1188
4941.82 1349
4942.49 1384
4943.15 1207
4943.81 1240
4944.48 1134
4945.14 1229
4945.80 1189
4946.47 1211
4947.13 1230
4947.79 1316
4948.46 1118
4949.12 1182
4949.79 1100
4950.45 1111
4951.11 1099
4951.78 1081
4952.44 1126
4953.10 1135
4953.77 1183
4954.43 1145
4955.10 1105
4955.76 1056
4956.42 1208
4957.09 1109
4957.75 1083
4958.42 1158
4959.08 1125
4959.74 1087
4960.41 1232
4961.07 1237
4961.74 1244
4962.40 1157
4963.07 1113
4963.73 1275
4964.40 1321
4965.06 1328
4965.73 1284
4966.39 1340
4967.05 1436
4967.72 1443
4968.38 1347
4969.05 1196
4969.71 1226
4970.38 1219
4971.04 1140
4971.71 1153
4972.37 1059
4973.04 1117
4973.70 1200
4974.37 1183
4975.04 1162
4975.70 1222
4976.37 1145
4977.03 1016
4977.70 1205
4978.36 1223
4979.03 1237
4979.69 1151
4980.36 1167
4981.03 1233
4981.69 1232
4982.36 1133
4983.02 1203
4983.69 1165
4984.35 1175
4985.02 1132
4985.69 1190
4986.35 1073
4987.02 1207
4987.68 1262
4988.35 1231
4989.02 1207
4989.68 1236
4990.35 1141
4991.02 1201
4991.68 1143
4992.35 1183
4993.02 1115
4993.68 1051
4994.35 1219
4995.02 1106
4995.68 998
4996.35 1024
4997.02 907
4997.68 970
4998.35 1111
4999.02 1149
4999.68 1068
5000.35 1032
5001.02 1068
5001.68 1048
5002.35 1153
5003.02 1176
5003.69 1111
5004.35 1028
5005.02 1118
5005.69 1224
5006.35 1109
5007.02 1036
5007.69 1210
5008.36 1151
5009.02 1116
5009.69 1143
5010.36 1223
5011.03 1213
5011.70 1081
5012.36 1101
5013.03 1120
5013.70 1107
5014.37 1206
5015.04 1240
5015.70 1138
5016.37 1123
5017.04 1178
5017.71 1126
5018.38 1199
5019.04 1167
5019.71 1278
5020.38 1348
5021.05 1390
5021.72 1597
5022.39 1578
5023.05 1724
5023.72 1782
5024.39 1733
5025.06 1841
5025.73 1927
5026.40 1953
5027.07 1654
5027.74 1638
5028.40 1495
5029.07 1498
5029.74 1406
5030.41 1246
5031.08 1326
5031.75 1133
5032.42 1226
5033.09 1184
5033.76 1209
5034.43 1114
5035.10 971
5035.76 971
5036.43 1041
5037.10 1161
5037.77 1128
5038.44 1090
5039.11 1201
5039.78 1043
5040.45 1062
5041.12 1049
5041.79 1020
5042.46 1047
5043.13 1127
5043.80 1262
5044.47 1087
5045.14 1000
5045.81 1078
5046.48 1022
5047.15 1033
5047.82 1095
5048.49 1059
5049.16 996
5049.83 1051
5050.50 1127
5051.17 1153
5051.84 1254
5052.51 1159
5053.18 1192
5053.85 1112
5054.52 1110
5055.20 1037
5055.87 1022
5056.54 986
5057.21 1023
5057.88 1051
5058.55 964
5059.22 943
5059.89 1019
5060.56 1007
5061.23 1064
5061.90 969
5062.58 1063
5063.25 1120
5063.92 1066
5064.59 1183
5065.26 1197
5065.93 1097
5066.60 1081
5067.27 1020
5067.95 981
5068.62 986
5069.29 1076
5069.96 1121
5070.63 1053
5071.30 1014
5071.98 1046
5072.65 1109
5073.32 1111
5073.99 1036
5074.66 966
5075.34 1139
5076.01 1027
5076.68 1032
5077.35 1142
5078.02 1142
5078.70 1214
5079.37 1165
5080.04 1220
5080.71 1182
5081.39 1242
5082.06 1273
5082.73 1280
5083.40 1040
5084.08 1072
5084.75 1117
5085.42 1151
5086.09 1192
5086.77 1059
5087.44 1116
5088.11 1123
5088.79 1157
5089.46 1130
5090.13 1161
5090.80 1129
5091.48 1142
5092.15 1167
5092.82 1222
5093.50 1349
5094.17 1253
5094.84 1064
5095.52 1148
5096.19 1163
5096.86 1085
5097.54 1083
5098.21 1108
5098.88 1096
5099.56 1010
5100.23 1062
5100.90 1128
5101.58 1037
5102.25 966
5102.93 982
5103.60 1004
5104.27 1156
5104.95 1191
5105.62 1159
5106.30 1199
5106.97 1054
5107.64 1079
5108.32 1089
5108.99 1190
5109.67 1063
5110.34 1036
5111.02 1174
5111.69 1141
5112.36 1138
5113.04 1017
5113.71 963
5114.39 1088
5115.06 1185
5115.74 1137
5116.41 1100
5117.09 1117
5117.76 1087
5118.44 1069
5119.11 991
5119.79 994
5120.46 1113
5121.14 1178
5121.81 1154
5122.49 1248
5123.16 1340
5123.84 1284
5124.51 1180
5125.19 1191
5125.86 1094
5126.54 1152
5127.21 1227
5127.89 1097
5128.56 1099
5129.24 1156
5129.92 1193
5130.59 1067
5131.27 1151
5131.94 1158
5132.62 1103
5133.29 1056
5133.97 1056
5134.65 1148
5135.32 1098
5136.00 1050
5136.67 1036
5137.35 1060
5138.03 1039
5138.70 1220
5139.38 1045
5140.05 1035
5140.73 1142
5141.41 1051
5142.08 1022
5142.76 1162
5143.44 1023
5144.11 1071
5144.79 998
5145.47 1139
5146.14 1070
5146.82 1080
5147.50 940
5148.17 962
5148.85 926
5149.53 963
5150.20 1062
5150.88 1044
5151.56 1045
5152.24 991
5152.91 1036
5153.59 992
5154.27 1026
5154.94 1192
5155.62 1010
5156.30 892
5156.98 872
5157.65 958
5158.33 1042
5159.01 993
5159.69 1026
5160.36 1040
5161.04 970
5161.72 1043
5162.40 1090
5163.07 1176
5163.75 1010
5164.43 971
5165.11 1004
5165.79 1101
5166.46 1180
5167.14 1019
5167.82 1119
5168.50 1267
5169.18 1334
5169.86 1243
5170.53 1211
5171.21 1108
5171.89 1102
5172.57 1097
5173.25 1045
5173.93 1058
5174.60 1127
5175.28 1139
5175.96 935
5176.64 970
5177.32 933
5178.00 1016
5178.68 1037
5179.36 962
5180.03 977
5180.71 988
5181.39 1115
5182.07 1001
5182.75 1037
5183.43 1067
5184.11 970
5184.79 1084
5185.47 933
5186.15 1017
5186.83 881
5187.51 916
5188.18 906
5188.86 882
5189.54 837
5190.22 1012
5190.90 895
5191.58 955
5192.26 984
5192.94 868
5193.62 911
5194.30 973
5194.98 923
5195.66 941
5196.34 1024
5197.02 1049
5197.70 1028
5198.38 964
5199.06 974
5199.74 1012
5200.42 972
5201.10 998
5201.78 1079
5202.46 1049
5203.14 1001
5203.82 982
5204.50 1003
5205.19 1003
5205.87 1051
5206.55 1085
5207.23 1066
5207.91 1079
5208.59 1113
5209.27 1199
5209.95 1207
5210.63 1368
5211.31 1286
5211.99 1213
5212.67 1328
5213.36 1184
5214.04 1240
5214.72 1280
5215.40 1205
5216.08 1278
5216.76 1178
5217.44 1132
5218.12 1225
5218.81 1173
5219.49 1070
5220.17 1211
5220.85 1295
5221.53 1048
5222.21 1150
5222.90 1277
5223.58 1191
5224.26 1110
5224.94 1057
5225.62 1183
5226.30 1138
5226.99 984
5227.67 1054
5228.35 1200
5229.03 1031
5229.71 1009
5230.40 935
5231.08 1076
5231.76 983
5232.44 980
5233.13 946
5233.81 990
5234.49 1090
5235.17 1100
5235.86 1109
5236.54 1102
5237.22 1032
5237.90 921
5238.59 1057
5239.27 1104
5239.95 1053
5240.64 1025
5241.32 1057
5242.00 932
5242.68 987
5243.37 1052
5244.05 1004
5244.73 1126
5245.42 914
5246.10 1015
5246.78 1069
5247.47 962
5248.15 1088
5248.83 1180
5249.52 1158
5250.20 1118
5250.88 1197
5251.57 1345
5252.25 1255
5252.93 1249
5253.62 1200
5254.30 1322
5254.99 1332
5255.67 1236
5256.35 1171
5257.04 1149
5257.72 1189
5258.41 1088
5259.09 1087
5259.77 1154
5260.46 1158
5261.14 1083
5261.83 1114
5262.51 1181
5263.20 1252
5263.88 1245
5264.56 1222
5265.25 1193
5265.93 1122
5266.62 1051
5267.30 1163
5267.99 1259
5268.67 996
5269.36 1050
5270.04 1136
5270.73 1098
5271.41 1081
5272.10 1026
5272.78 1006
5273.47 1056
5274.15 1004
5274.84 987
5275.52 1084
5276.21 1126
5276.89 1091
5277.58 1156
5278.26 999
5278.95 1090
5279.63 1021
5280.32 1129
5281.00 1138
5281.69 1155
5282.38 1270
5283.06 1220
5283.75 1340
5284.43 1406
5285.12 1427
5285.80 1320
5286.49 1296
5287.18 1230
5287.86 1228
5288.55 1199
5289.23 1141
5289.92 1283
5290.61 1130
5291.29 1109
5291.98 1232
5292.66 1173
5293.35 1033
5294.04 921
5294.72 1084
5295.41 1052
5296.10 1032
5296.78 1020
5297.47 1113
5298.16 1107
5298.84 967
5299.53 1056
5300.22 1098
5300.90 1153
5301.59 1199
5302.28 965
5302.96 1091
5303.65 1158
5304.34 1102
5305.03 1041
5305.71 1082
5306.40 1057
5307.09 1099
5307.77 1109
5308.46 1242
5309.15 1085
5309.84 1133
5310.52 1146
5311.21 1143
5311.90 1186
5312.59 1199
5313.27 1134
5313.96 1153
5314.65 1284
5315.34 1267
5316.02 1150
5316.71 1082
5317.40 999
5318.09 1155
5318.78 1171
5319.46 1107
5320.15 1099
5320.84 1053
5321.53 1104
5322.22 1343
5322.90 1353
5323.59 1368
5324.28 1503
5324.97 1402
5325.66 1348
5326.35 1375
5327.04 1239
5327.72 1108
5328.41 1106
5329.10 1106
5329.79 989
5330.48 1021
5331.17 1096
5331.86 1024
5332.54 1146
5333.23 1070
5333.92 1037
5334.61 1176
5335.30 1156
5335.99 1030
5336.68 1119
5337.37 1155
5338.06 1198
5338.75 1190
5339.44 1155
5340.12 1129
5340.81 1173
5341.50 1117
5342.19 1097
5342.88 1245
5343.57 1288
5344.26 1276
5344.95 1392
5345.64 1299
5346.33 1216
5347.02 1212
5347.71 1323
5348.40 1241
5349.09 1137
5349.78 1249
5350.47 1321
5351.16 1407
5351.85 1489
5352.54 1621
5353.23 1662
5353.92 1668
5354.61 1619
5355.30 1661
5355.99 1509
5356.68 1518
5357.37 1331
5358.06 1198
5358.75 1204
5359.44 1149
5360.14 1145
5360.83 1098
5361.52 1081
5362.21 1055
5362.90 997
5363.59 1011
5364.28 996
5364.97 1009
5365.66 1141
5366.35 1179
5367.04 1029
5367.74 1081
5368.43 1090
5369.12 1094
5369.81 1052
5370.50 1128
5371.19 965
5371.88 1032
5372.57 1106
5373.27 952
5373.96 944
5374.65 983
5375.34 1091
5376.03 1041
5376.72 984
5377.42 997
5378.11 876
5378.80 966
5379.49 970
5380.18 958
5380.88 995
5381.57 1069
5382.26 926
5382.95 1047
5383.64 1006
5384.34 996
5385.03 1018
5385.72 941
5386.41 922
5387.11 1019
5387.80 942
5388.49 1087
5389.18 1043
5389.88 944
5390.57 1062
5391.26 978
5391.95 929
5392.65 1076
5393.34 1120
5394.03 1044
5394.72 1075
5395.42 1090
5396.11 1078
5396.80 1054
5397.50 1110
5398.19 1026
5398.88 949
5399.58 962
5400.27 1044
5400.96 976
5401.66 1051
5402.35 1129
5403.04 983
5403.74 984
5404.43 889
5405.12 967
5405.82 910
5406.51 992
5407.20 949
5407.90 990
5408.59 980
5409.28 1006
5409.98 1049
5410.67 1018
5411.37 972
5412.06 1137
5412.75 1021
5413.45 1034
5414.14 1068
5414.84 990
5415.53 982
5416.23 991
5416.92 1007
5417.61 939
5418.31 959
5419.00 1021
5419.70 1051
5420.39 1078
5421.09 983
5421.78 1096
5422.48 1001
5423.17 1055
5423.87 1109
5424.56 1203
5425.25 1258
5425.95 1155
5426.64 1109
5427.34 1140
5428.03 1166
5428.73 1059
5429.42 1126
5430.12 1178
5430.82 1097
5431.51 1124
5432.21 1178
5432.90 1111
5433.60 1161
5434.29 1145
5434.99 1145
5435.68 1288
5436.38 1252
5437.07 1188
5437.77 1264
5438.47 1256
5439.16 1329
5439.86 1345
5440.55 1303
5441.25 1330
5441.94 1434
5442.64 1326
5443.34 1268
5444.03 1285
5444.73 1355
5445.42 1309
5446.12 1450
5446.82 1483
5447.51 1602
5448.21 1663
5448.91 1824
5449.60 1978
5450.30 1975
5450.99 2180
5451.69 2076
5452.39 1953
5453.08 2035
5453.78 1957
5454.48 1834
5455.17 1639
5455.87 1429
5456.57 1393
5457.27 1302
5457.96 1301
5458.66 1373
5459.36 1409
5460.05 1308
5460.75 1139
5461.45 1379
5462.14 1375
5462.84 1368
5463.54 1416
5464.24 1467
5464.93 1427
5465.63 1647
5466.33 1699
5467.03 1598
5467.72 1690
5468.42 1610
5469.12 1641
5469.82 1518
5470.51 1423
5471.21 1381
5471.91 1396
5472.61 1253
5473.31 1383
5474.00 1355
5474.70 1454
5475.40 1368
5476.10 1442
5476.80 1579
5477.49 1509
5478.19 1450
5478.89 1522
5479.59 1708
5480.29 1705
5480.99 1758
5481.68 1895
5482.38 2219
5483.08 2143
5483.78 2057
5484.48 2115
5485.18 2111
5485.88 1939
5486.57 1704
5487.27 1745
5487.97 1725
5488.67 1636
5489.37 1608
5490.07 1687
5490.77 1678
5491.47 1636
5492.17 1555
5492.87 1696
5493.56 1607
5494.26 1651
5494.96 1793
5495.66 1766
5496.36 1907
5497.06 1723
5497.76 1685
5498.46 1767
5499.16 1789
5499.86 2030
5500.56 2356
5501.26 2433
5501.96 2755
5502.66 3081
5503.36 3484
5504.06 3618
5504.76 3585
5505.46 3501
5506.16 3052
5506.86 2936
5507.56 2560
5508.26 2207
5508.96 2018
5509.66 1790
5510.36 1759
5511.06 1562
5511.76 1647
5512.46 1630
5513.16 1542
5513.86 1653
5514.56 1453
5515.26 1697
5515.96 1727
5516.66 1757
5517.36 1553
5518.07 1518
5518.77 1580
5519.47 1624
5520.17 1516
5520.87 1574
5521.57 1549
5522.27 1465
5522.97 1525
5523.67 1576
5524.37 1414
5525.08 1425
5525.78 1356
5526.48 1304
5527.18 1264
5527.88 1203
5528.58 1396
5529.28 1455
5529.99 1308
5530.69 1198
5531.39 1238
5532.09 1312
5532.79 1223
5533.49 1295
5534.20 1190
5534.90 1294
5535.60 1273
5536.30 1184
5537.00 1147
5537.70 1157
5538.41 1092
5539.11 1088
5539.81 1137
5540.51 1068
5541.22 1159
5541.92 1146
5542.62 1153
5543.32 1168
5544.02 1073
5544.73 995
5545.43 1161
5546.13 1145
5546.84 1102
5547.54 1102
5548.24 1130
5548.94 1292
5549.65 1141
5550.35 1160
5551.05 1154
5551.75 1234
5552.46 1162
5553.16 1115
5553.86 1158
5554.57 1204
5555.27 1214
5555.97 1107
5556.68 1132
5557.38 1117
5558.08 1057
5558.79 1102
5559.49 1012
5560.19 1066
5560.90 1134
5561.60 1185
5562.30 1145
5563.01 1030
5563.71 1109
5564.41 1097
5565.12 1001
5565.82 1134
5566.53 1168
5567.23 1143
5567.93 1143
5568.64 1250
5569.34 1081
5570.05 1062
5570.75 1181
5571.45 1142
5572.16 1066
5572.86 1078
5573.57 1085
5574.27 1211
5574.98 1084
5575.68 1185
5576.38 1027
5577.09 1079
5577.79 1001
5578.50 978
5579.20 987
5579.91 1081
5580.61 1064
5581.32 1019
5582.02 1043
5582.73 1091
5583.43 1115
5584.14 1077
5584.84 1119
5585.55 1099
5586.25 1017
5586.96 1032
5587.66 1009
5588.37 1012
5589.07 1015
5589.78 974
5590.48 998
5591.19 1008
5591.89 1070
5592.60 974
5593.31 949
5594.01 1012
5594.72 1029
5595.42 897
5596.13 968
5596.83 1053
5597.54 1185
5598.25 989
5598.95 1103
5599.66 1082
5600.36 1033
5601.07 998
5601.78 1034
5602.48 894
5603.19 873
5603.89 1031
5604.60 1151
5605.31 966
5606.01 1045
5606.72 1013
5607.43 1032
5608.13 1069
5608.84 964
5609.54 1016
5610.25 1022
5610.96 973
5611.66 941
5612.37 967
5613.08 962
5613.79 957
5614.49 1011
5615.20 1021
5615.91 981
5616.61 1073
5617.32 1053
5618.03 981
5618.73 1127
5619.44 1061
5620.15 970
5620.86 1033
5621.56 1022
5622.27 969
5622.98 945
5623.69 983
5624.39 936
5625.10 908
5625.81 989
5626.52 1081
5627.22 1058
5627.93 941
5628.64 1068
5629.35 1002
5630.05 993
5630.76 1041
5631.47 969
5632.18 1024
5632.89 1088
5633.59 1040
5634.30 1018
5635.01 1040
5635.72 1093
5636.43 1039
5637.14 976
5637.84 999
5638.55 978
5639.26 935
5639.97 915
5640.68 899
5641.39 982
5642.10 1169
5642.80 1207
5643.51 1080
5644.22 1079
5644.93 1018
5645.64 1018
5646.35 981
5647.06 1012
5647.77 994
5648.47 956
5649.18 903
5649.89 992
5650.60 1023
5651.31 964
5652.02 1087
5652.73 1016
5653.44 1084
5654.15 1050
5654.86 1020
5655.57 1111
5656.28 1053
5656.99 1068
5657.70 1111
5658.41 1196
5659.12 1287
5659.83 1235
5660.54 1188
5661.24 1186
5661.95 1276
5662.66 1108
5663.37 1049
5664.08 1180
5664.79 1147
5665.50 1132
5666.21 1108
5666.93 1092
5667.64 905
5668.35 946
5669.06 1041
5669.77 1058
5670.48 971
5671.19 1067
5671.90 1160
5672.61 1136
5673.32 1254
5674.03 1280
5674.74 1298
5675.45 1264
5676.16 1220
5676.87 1185
5677.58 1180
5678.29 1078
5679.01 1086
5679.72 943
5680.43 972
5681.14 1005
5681.85 979
5682.56 1097
5683.27 1091
5683.98 1052
5684.69 1088
5685.41 1028
5686.12 987
5686.83 1060
5687.54 1074
5688.25 1087
5688.96 999
5689.67 1093
5690.39 1053
5691.10 1106
5691.81 1122
5692.52 1018
5693.23 985
5693.95 1036
5694.66 1071
5695.37 1098
5696.08 1041
5696.79 1017
5697.51 1047
5698.22 942
5698.93 1017
5699.64 963
5700.35 916
5701.07 850
5701.78 881
5702.49 911
5703.20 997
5703.92 889
5704.63 878
5705.34 955
5706.05 1011
5706.77 842
5707.48 850
5708.19 851
5708.90 881
5709.62 949
5710.33 978
5711.04 843
5711.76 965
5712.47 934
5713.18 934
5713.90 929
5714.61 953
5715.32 880
5716.04 951
5716.75 901
5717.46 839
5718.18 868
5718.89 965
5719.60 986
5720.32 896
5721.03 928
5721.74 864
5722.46 897
5723.17 947
5723.88 956
5724.60 993
5725.31 959
5726.03 939
5726.74 983
5727.45 1095
5728.17 1108
5728.88 1031
5729.60 1172
5730.31 1242
5731.02 1112
5731.74 1168
5732.45 1152
5733.17 1141
5733.88 1081
5734.60 1030
5735.31 1104
5736.02 992
5736.74 983
5737.45 1010
5738.17 1018
5738.88 942
5739.60 941
5740.31 937
5741.03 993
5741.74 925
5742.46 827
5743.17 939
5743.89 1060
5744.60 950
5745.32 855
5746.03 834
5746.75 883
5747.46 944
5748.18 923
5748.89 1003
5749.61 1082
5750.32 1054
5751.04 969
5751.76 1031
5752.47 923
5753.19 972
5753.90 1013
5754.62 1098
5755.33 1180
5756.05 1105
5756.77 1061
5757.48 1119
5758.20 1153
5758.91 1083
5759.63 1057
5760.34 1054
5761.06 1034
5761.78 954
5762.49 1004
5763.21 968
5763.93 949
5764.64 991
5765.36 915
5766.07 924
5766.79 901
5767.51 1026
5768.22 1004
5768.94 1047
5769.66 1034
5770.37 984
5771.09 1096
5771.81 1051
5772.52 1034
5773.24 1043
5773.96 979
5774.67 1017
5775.39 969
5776.11 1025
5776.83 1076
5777.54 963
5778.26 987
5778.98 1082
5779.69 1018
5780.41 993
5781.13 1101
5781.85 1239
5782.56 1122
5783.28 1060
5784.00 1089
5784.72 1046
5785.43 1068
5786.15 995
5786.87 1028
5787.59 959
5788.30 993
5789.02 1047
5789.74 1088
5790.46 1044
5791.18 1116
5791.89 1158
5792.61 1140
5793.33 1104
5794.05 1217
5794.77 1222
5795.48 1257
5796.20 1276
5796.92 1249
5797.64 1373
5798.36 1307
5799.08 1384
5799.80 1650
5800.51 1832
5801.23 2143
5801.95 2322
5802.67 2496
5803.39 2888
5804.11 2848
5804.83 2714
5805.54 2542
5806.26 2483
5806.98 2203
5807.70 1888
5808.42 1803
5809.14 1582
5809.86 1561
5810.58 1518
5811.30 1361
5812.02 1314
5812.74 1355
5813.45 1339
5814.17 1279
5814.89 1412
5815.61 1386
5816.33 1319
5817.05 1247
5817.77 1346
5818.49 1480
5819.21 1517
5819.93 1498
5820.65 1363
5821.37 1387
5822.09 1334
5822.81 1338
5823.53 1348
5824.25 1303
5824.97 1244
5825.69 1245
5826.41 1192
5827.13 1307
5827.85 1264
5828.57 1138
5829.29 1057
5830.01 1025
5830.73 1058
5831.45 1132
5832.17 1149
5832.89 1102
5833.61 1070
5834.33 1005
5835.06 1011
5835.78 1056
5836.50 1107
5837.22 1077
5837.94 1187
5838.66 1195
5839.38 1129
5840.10 1168
5840.82 1124
5841.54 1086
5842.26 1121
5842.99 984
5843.71 1047
5844.43 996
5845.15 1078
5845.87 1045
5846.59 1103
5847.31 1063
5848.04 1074
5848.76 1074
5849.48 1108
5850.20 1036
5850.92 1094
5851.64 1026
5852.36 1099
5853.09 1079
5853.81 1015
5854.53 973
5855.25 1053
5855.97 1107
5856.70 1098
5857.42 1065
5858.14 1002
5858.86 981
5859.58 1080
5860.31 1089
5861.03 999
5861.75 945
5862.47 987
5863.20 1072
5863.92 1012
5864.64 1101
5865.36 1059
5866.09 982
5866.81 965
5867.53 1164
5868.25 1106
5868.98 1009
5869.70 1046
5870.42 1018
5871.15 1117
5871.87 1029
5872.59 997
5873.31 1047
5874.04 1022
5874.76 991
5875.48 1095
5876.21 1076
5876.93 1011
5877.65 1122
5878.38 1073
5879.10 1033
5879.82 1132
5880.55 1159
5881.27 1096
5881.99 1064
5882.72 1098
5883.44 1072
5884.17 1130
5884.89 1100
5885.61 1082
5886.34 1147
5887.06 1045
5887.78 1067
5888.51 1081
5889.23 1153
5889.96 1144
5890.68 1138
5891.41 1118
5892.13 1189
5892.85 1128
5893.58 1105
5894.30 1113
5895.03 1052
5895.75 1042
5896.48 993
5897.20 1056
5897.92 1058
5898.65 897
5899.37 1086
5900.10 1146
5900.82 954
5901.55 1052
5902.27 1049
5903.00 1082
5903.72 1161
5904.45 1236
5905.17 1161
5905.90 1053
5906.62 1151
5907.35 1116
5908.07 1066
5908.80 1022
5909.52 1074
5910.25 1171
5910.97 1196
5911.70 1095
5912.43 1032
5913.15 1164
5913.88 1232
5914.60 1159
5915.33 1141
5916.05 1036
5916.78 1123
5917.50 1196
5918.23 1250
5918.96 1162
5919.68 1203
5920.41 1281
5921.13 1200
5921.86 1214
5922.59 1310
5923.31 1300
5924.04 1320
5924.76 1180
5925.49 1244
5926.22 1254
5926.94 1252
5927.67 1270
5928.40 1297
5929.12 1385
5929.85 1334
5930.58 1431
5931.30 1414
5932.03 1402
5932.76 1295
5933.48 1458
5934.21 1485
5934.94 1481
5935.66 1502
5936.39 1413
5937.12 1497
5937.84 1461
5938.57 1622
5939.30 1629
5940.02 1712
5940.75 1676
5941.48 1623
5942.21 1581
5942.93 1686
5943.66 1730
5944.39 1831
5945.12 1848
5945.84 1753
5946.57 1814
5947.30 1849
5948.03 1759
5948.75 1787
5949.48 1832
5950.21 1896
5950.94 1850
5951.67 1999
5952.39 1879
5953.12 2181
5953.85 2158
5954.58 2193
5955.31 2385
5956.03 2467
5956.76 2236
5957.49 2279
5958.22 2459
5958.95 2404
5959.67 2194
5960.40 2187
5961.13 2303
5961.86 2437
5962.59 2321
5963.32 2363
5964.05 2359
5964.77 2354
5965.50 2618
5966.23 2557
5966.96 2633
5967.69 3315
5968.42 3562
5969.15 3280
5969.88 3507
5970.61 3844
5971.33 3848
5972.06 3647
5972.79 3500
5973.52 3219
5974.25 3117
5974.98 3090
5975.71 3037
5976.44 2833
5977.17 2837
5977.90 2794
5978.63 2821
5979.36 2818
5980.09 2912
5980.82 2955
5981.55 3026
5982.28 3223
5983.01 3466
5983.74 3412
5984.46 3346
5985.19 3611
5985.92 3556
5986.65 3464
5987.38 3399
5988.11 3515
5988.85 3513
5989.58 3463
5990.31 3425
5991.04 3262
5991.77 3175
5992.50 3420
5993.23 3387
5993.96 3302
5994.69 3418
5995.42 3540
5996.15 3393
5996.88 3629
5997.61 3619
5998.34 3720
5999.07 3712
5999.80 3810
6000.53 3972
6001.26 3917
6002.00 3835
6002.73 3835
6003.46 3671
6004.19 3676
6004.92 3589
6005.65 3603
6006.38 3484
6007.11 3553
6007.84 3493
6008.58 3519
6009.31 3839
6010.04 3985
6010.77 4343
6011.50 4950
6012.23 5465
6012.96 6540
6013.70 7514
6014.43 8656
6015.16 9784
6015.89 10519
6016.62 10902
6017.36 11083
6018.09 10766
6018.82 9960
6019.55 9028
6020.28 7934
6021.02 7024
6021.75 6007
6022.48 5226
6023.21 4638
6023.94 3889
6024.68 3403
6025.41 3166
6026.14 2992
6026.87 2750
6027.61 2586
6028.34 2568
6029.07 2586
6029.80 2531
6030.54 2498
6031.27 2568
6032.00 2439
6032.73 2431
6033.47 2352
6034.20 2364
6034.93 2286
6035.67 2205
6036.40 2334
6037.13 2482
6037.87 2280
6038.60 2420
6039.33 2512
6040.07 2403
6040.80 2567
6041.53 2572
6042.27 2555
6043.00 2603
6043.73 2567
6044.47 2548
6045.20 2634
6045.93 2693
6046.67 2709
6047.40 2771
6048.13 2771
6048.87 2798
6049.60 2797
6050.34 2927
6051.07 2988
6051.80 3075
6052.54 3197
6053.27 3266
6054.01 3482
6054.74 3677
6055.47 3971
6056.21 3962
6056.94 4090
6057.68 3830
6058.41 3577
6059.15 3445
6059.88 3085
6060.61 2944
6061.35 2991
6062.08 2907
6062.82 2919
6063.55 2709
6064.29 2695
6065.02 2684
6065.76 2595
6066.49 2644
6067.23 2615
6067.96 2764
6068.70 2491
6069.43 2607
6070.17 2550
6070.90 2517
6071.64 2510
6072.37 2337
6073.11 2280
6073.84 2352
6074.58 2286
6075.31 2105
6076.05 2191
6076.78 2141
6077.52 2126
6078.26 2214
6078.99 2062
6079.73 2037
6080.46 2033
6081.20 2112
6081.93 2081
6082.67 2069
6083.41 2086
6084.14 2137
6084.88 2146
6085.61 2011
6086.35 1944
6087.09 1823
6087.82 1925
6088.56 1936
6089.30 2012
6090.03 2002
6090.77 1931
6091.50 1967
6092.24 1968
6092.98 2087
6093.71 2141
6094.45 2079
6095.19 2267
6095.92 2027
6096.66 2022
6097.40 2004
6098.13 1900
6098.87 2016
6099.61 1933
6100.34 1930
6101.08 1935
6101.82 1843
6102.56 1792
6103.29 1711
6104.03 1766
6104.77 1832
6105.50 1877
6106.24 1794
6106.98 1911
6107.72 1770
6108.45 1819
6109.19 1810
6109.93 1726
6110.67 1730
6111.40 1831
6112.14 1729
6112.88 1785
6113.62 1883
6114.35 1855
6115.09 1874
6115.83 1814
6116.57 1848
6117.31 1814
6118.04 1802
6118.78 1865
6119.52 1831
6120.26 2068
6121.00 1916
6121.73 1802
6122.47 1744
6123.21 1796
6123.95 1802
6124.69 1847
6125.43 1776
6126.16 1921
6126.90 1966
6127.64 2047
6128.38 2084
6129.12 1999
6129.86 2100
6130.60 2024
6131.33 2092
6132.07 2095
6132.81 2056
6133.55 2117
6134.29 1987
6135.03 2001
6135.77 2119
6136.51 1985
6137.25 2019
6137.99 2032
6138.73 2040
6139.46 2020
6140.20 1966
6140.94 2095
6141.68 2198
6142.42 2217
6143.16 2110
6143.90 2121
6144.64 2027
6145.38 2059
6146.12 2186
6146.86 2093
6147.60 2112
6148.34 2072
6149.08 2061
6149.82 2179
6150.56 2207
6151.30 2171
6152.04 2290
6152.78 2309
6153.52 2180
6154.26 2127
6155.00 2195
6155.74 2335
6156.48 2517
6157.22 2372
6157.96 2304
6158.70 2505
6159.44 2508
6160.18 2338
6160.92 2407
6161.66 2440
6162.40 2448
6163.15 2469
6163.89 2462
6164.63 2624
6165.37 2876
6166.11 3022
6166.85 2954
6167.59 3045
6168.33 3445
6169.07 3606
6169.81 3649
6170.55 3762
6171.30 3717
6172.04 3705
6172.78 3786
6173.52 3730
6174.26 3583
6175.00 3413
6175.74 3348
6176.49 3160
6177.23 3205
6177.97 3233
6178.71 3038
6179.45 3031
6180.19 3154
6180.94 3122
6181.68 3187
6182.42 3226
6183.16 3130
6183.90 3152
6184.65 3291
6185.39 3336
6186.13 3449
6186.87 3355
6187.61 3482
6188.36 3680
6189.10 3719
6189.84 3750
6190.58 3663
6191.33 3912
6192.07 3968
6192.81 3855
6193.55 3982
6194.30 4025
6195.04 4134
6195.78 4320
6196.52 4576
6197.27 4677
6198.01 4628
6198.75 4435
6199.49 4583
6200.24 4809
6200.98 4471
6201.72 4541
6202.47 4295
6203.21 4290
6203.95 4455
6204.70 4396
6205.44 4690
6206.18 5057
6206.93 5782
6207.67 6836
6208.41 8313
6209.16 10507
6209.90 13093
6210.64 15572
6211.39 17588
6212.13 18853
6212.87 19208
6213.62 19473
6214.36 19075
6215.11 17720
6215.85 15691
6216.59 13542
6217.34 11030
6218.08 9390
6218.83 7801
6219.57 6463
6220.31 5454
6221.06 4833
6221.80 4267
6222.55 4090
6223.29 3876
6224.04 3949
6224.78 4079
6225.52 4144
6226.27 4370
6227.01 4336
6227.76 4699
6228.50 4563
6229.25 4573
6229.99 4409
6230.74 3951
6231.48 3729
6232.23 3470
6232.97 3228
6233.72 2925
6234.46 2790
6235.21 2648
6235.95 2554
6236.70 2432
6237.44 2589
6238.19 2562
6238.93 2693
6239.68 2608
6240.42 2620
6241.17 2679
6241.91 2885
6242.66 2988
6243.40 2946
6244.15 2951
6244.90 2872
6245.64 2928
6246.39 3024
6247.13 3073
6247.88 3241
6248.62 3437
6249.37 3660
6250.12 3870
6250.86 4144
6251.61 4377
6252.35 4369
6253.10 4489
6253.85 4365
6254.59 4130
6255.34 3959
6256.09 3717
6256.83 3382
6257.58 3348
6258.32 3213
6259.07 3192
6259.82 3163
6260.56 3301
6261.31 3138
6262.06 3114
6262.80 3016
6263.55 3072
6264.30 2888
6265.04 3061
6265.79 2936
6266.54 2825
6267.29 2800
6268.03 3002
6268.78 2759
6269.53 2639
6270.27 2728
6271.02 2809
6271.77 2780
6272.52 2580
6273.26 2680
6274.01 2726
6274.76 2656
6275.50 2703
6276.25 2731
6277.00 2717
6277.75 2714
6278.49 2884
6279.24 2951
6279.99 3009
6280.74 2937
6281.49 2943
6282.23 2858
6282.98 2717
6283.73 2640
6284.48 2695
6285.23 2553
6285.97 2332
6286.72 2240
6287.47 2377
6288.22 2356
6288.97 2302
6289.71 2381
6290.46 2494
6291.21 2494
6291.96 2582
6292.71 2375
6293.46 2265
6294.21 2290
6294.95 2305
6295.70 2152
6296.45 2105
6297.20 2068
6297.95 2120
6298.70 2092
6299.45 2202
6300.20 2163
6300.94 2176
6301.69 2109
6302.44 2107
6303.19 2059
6303.94 1994
6304.69 2062
6305.44 1905
6306.19 1854
6306.94 1941
6307.69 2075
6308.44 1996
6309.19 2005
6309.94 1958
6310.69 1916
6311.43 1934
6312.18 2010
6312.93 1945
6313.68 1983
6314.43 2058
6315.18 2029
6315.93 2082
6316.68 2197
6317.43 2086
6318.18 2166
6318.93 2216
6319.68 2193
6320.43 2181
6321.18 2173
6321.93 2119
6322.68 2134
6323.43 2068
6324.18 1972
6324.94 1930
6325.69 1852
6326.44 1824
6327.19 1840
6327.94 1797
6328.69 1775
6329.44 1671
6330.19 1619
6330.94 1619
6331.69 1538
6332.44 1607
6333.19 1569
6333.94 1523
6334.69 1538
6335.45 1634
6336.20 1629
6336.95 1562
6337.70 1579
6338.45 1592
6339.20 1647
6339.95 1629
6340.70 1565
6341.46 1653
6342.21 1589
6342.96 1642
6343.71 1644
6344.46 1607
6345.21 1619
6345.96 1640
6346.72 1631
6347.47 1654
6348.22 1581
6348.97 1622
6349.72 1649
6350.48 1612
6351.23 1642
6351.98 1678
6352.73 1727
6353.48 1698
6354.24 1689
6354.99 1821
6355.74 1890
6356.49 1881
6357.24 1763
6358.00 1881
6358.75 1901
6359.50 1896
6360.25 1728
6361.01 1817
6361.76 1876
6362.51 1904
6363.26 1705
6364.02 1628
6364.77 1728
6365.52 1650
6366.28 1560
6367.03 1586
6367.78 1652
6368.53 1668
6369.29 1636
6370.04 1755
6370.79 1615
6371.55 1725
6372.30 1696
6373.05 1622
6373.81 1624
6374.56 1650
6375.31 1706
6376.07 1688
6376.82 1568
6377.57 1611
6378.33 1654
6379.08 1623
6379.83 1604
6380.59 1629
6381.34 1561
6382.10 1548
6382.85 1637
6383.60 1627
6384.36 1626
6385.11 1620
6385.87 1571
6386.62 1619
6387.37 1525
6388.13 1454
6388.88 1544
6389.64 1358
6390.39 1368
6391.14 1473
6391.90 1424
6392.65 1510
6393.41 1556
6394.16 1558
6394.92 1469
6395.67 1542
6396.43 1571
6397.18 1609
6397.94 1559
6398.69 1568
6399.45 1585
6400.20 1413
6400.96 1476
6401.71 1497
6402.47 1564
6403.22 1524
6403.98 1513
6404.73 1518
6405.49 1539
6406.24 1526
6407.00 1515
6407.75 1437
6408.51 1502
6409.26 1473
6410.02 1512
6410.77 1554
6411.53 1523
6412.28 1610
6413.04 1573
6413.80 1541
6414.55 1509
6415.31 1479
6416.06 1564
6416.82 1542
6417.57 1410
6418.33 1447
6419.09 1432
6419.84 1368
6420.60 1419
6421.35 1371
6422.11 1387
6422.87 1408
6423.62 1383
6424.38 1463
6425.14 1417
6425.89 1437
6426.65 1538
6427.40 1477
6428.16 1368
6428.92 1398
6429.67 1515
6430.43 1553
6431.19 1460
6431.94 1519
6432.70 1462
6433.46 1509
6434.22 1599
6434.97 1413
6435.73 1503
6436.49 1559
6437.24 1517
6438.00 1552
6438.76 1527
6439.51 1622
6440.27 1608
6441.03 1596
6441.79 1511
6442.54 1623
6443.30 1573
6444.06 1586
6444.82 1635
6445.57 1635
6446.33 1696
6447.09 1659
6447.85 1481
6448.60 1530
6449.36 1517
6450.12 1569
6450.88 1606
6451.64 1504
6452.39 1516
6453.15 1588
6453.91 1484
6454.67 1597
6455.43 1742
6456.18 1688
6456.94 1660
6457.70 1733
6458.46 1792
6459.22 1751
6459.98 1778
6460.73 1794
6461.49 1907
6462.25 1863
6463.01 1919
6463.77 1793
6464.53 1809
6465.29 1807
6466.04 1765
6466.80 1753
6467.56 1910
6468.32 2020
6469.08 2044
6469.84 2024
6470.60 2105
6471.36 2120
6472.12 2070
6472.87 2031
6473.63 2106
6474.39 1997
6475.15 2085
6475.91 2082
6476.67 2059
6477.43 2198
6478.19 2249
6478.95 2249
6479.71 2232
6480.47 2400
6481.23 2379
6481.99 2345
6482.75 2246
6483.51 2298
6484.27 2213
6485.03 2333
6485.79 2332
6486.55 2449
6487.31 2532
6488.07 2384
6488.83 2376
6489.59 2448
6490.35 2612
6491.11 2588
6491.87 2598
6492.63 2607
6493.39 2935
6494.15 2987
6494.91 3127
6495.67 3378
6496.43 3267
6497.19 3466
6497.95 3469
6498.71 3422
6499.47 3657
6500.23 3574
6500.99 3308
6501.76 3429
6502.52 3390
6503.28 3378
6504.04 3441
6504.80 3554
6505.56 3542
6506.32 3529
6507.08 3564
6507.84 3552
6508.61 3636
6509.37 3902
6510.13 4065
6510.89 4048
6511.65 4141
6512.41 4450
6513.17 4664
6513.94 4724
6514.70 4666
6515.46 4502
6516.22 4466
6516.98 4465
6517.74 4416
6518.51 4554
6519.27 4481
6520.03 4315
6520.79 4489
6521.55 4720
6522.32 4852
6523.08 5059
6523.84 5060
6524.60 5277
6525.36 5282
6526.13 5546
6526.89 5894
6527.65 6058
6528.41 6170
6529.18 6479
6529.94 6894
6530.70 7097
6531.46 7160
6532.23 7026
6532.99 6911
6533.75 7048
6534.51 7588
6535.28 8535
6536.04 10466
6536.80 12881
6537.57 15658
6538.33 18463
6539.09 20327
6539.85 21448
6540.62 21924
6541.38 21354
6542.14 20293
6542.91 18980
6543.67 16850
6544.43 13601
6545.20 10915
6545.96 8893
6546.72 7241
6547.49 5985
6548.25 5176
6549.02 4688
6549.78 4182
6550.54 4070
6551.31 3937
6552.07 3906
6552.83 3807
6553.60 3713
6554.36 3572
6555.13 3517
6555.89 3516
6556.65 3286
6557.42 3372
6558.18 3227
6558.95 3018
6559.71 2994
6560.47 2871
6561.24 2853
6562.00 2861
6562.77 2915
6563.53 3060
6564.30 3126
6565.06 3118
6565.83 3295
6566.59 3900
6567.36 3847
6568.12 3825
6568.88 4024
6569.65 3863
6570.41 3763
6571.18 3781
6571.94 3701
6572.71 3625
6573.47 3604
6574.24 3645
6575.00 3909
6575.77 3940
6576.53 4056
6577.30 4358
6578.07 4471
6578.83 4760
6579.60 4775
6580.36 4623
6581.13 4869
6581.89 4983
6582.66 4778
6583.42 4703
6584.19 4793
6584.96 4694
6585.72 4520
6586.49 4473
6587.25 4417
6588.02 4176
6588.78 4005
6589.55 3813
6590.32 3789
6591.08 3845
6591.85 4037
6592.61 4282
6593.38 4422
6594.15 4552
6594.91 4726
6595.68 4952
6596.45 5320
6597.21 5636
6597.98 5793
6598.75 5690
6599.51 5765
6600.28 5660
6601.05 5440
6601.81 5117
6602.58 4620
6603.35 4263
6604.11 4036
6604.88 3777
6605.65 3603
6606.41 3466
6607.18 3376
6607.95 3235
6608.71 3186
6609.48 3073
6610.25 3189
6611.02 3148
6611.78 3189
6612.55 3049
6613.32 2966
6614.09 2969
6614.85 2998
6615.62 2863
6616.39 2769
6617.16 2883
6617.92 2827
6618.69 2797
6619.46 2722
6620.23 2779
6620.99 2628
6621.76 2621
6622.53 2559
6623.30 2593
6624.07 2687
6624.83 2625
6625.60 2539
6626.37 2784
6627.14 2629
6627.91 2357
6628.67 2436
6629.44 2318
6630.21 2376
6630.98 2340
6631.75 2378
6632.52 2420
6633.29 2416
6634.05 2551
6634.82 2540
6635.59 2691
6636.36 2812
6637.13 3068
6637.90 2953
6638.67 3063
6639.43 3022
6640.20 2961
6640.97 2928
6641.74 2849
6642.51 2642
6643.28 2511
6644.05 2507
6644.82 2233
6645.59 2132
6646.36 2169
6647.13 2236
6647.90 2209
6648.66 2172
6649.43 2131
6650.20 2186
6650.97 2180
6651.74 2125
6652.51 2185
6653.28 2216
6654.05 2138
6654.82 2283
6655.59 2225
6656.36 2242
6657.13 2164
6657.90 2178
6658.67 2218
6659.44 2434
6660.21 2336
6660.98 2223
6661.75 2123
6662.52 2137
6663.29 2117
6664.06 2046
6664.83 2161
6665.60 2046
6666.37 2017
6667.14 1945
6667.91 2020
6668.69 1997
6669.46 1978
6670.23 2038
6671.00 2083
6671.77 2083
6672.54 2123
6673.31 2153
6674.08 2239
6674.85 2163
6675.62 2175
6676.39 2128
6677.16 2162
6677.94 2036
6678.71 2200
6679.48 2245
6680.25 2068
6681.02 2205
6681.79 2201
6682.56 2214
6683.33 2139
6684.11 2372
6684.88 2430
6685.65 2413
6686.42 2639
6687.19 2667
6687.96 2659
6688.74 2701
6689.51 2899
6690.28 2857
6691.05 2511
6691.82 2322
6692.60 2236
6693.37 2177
6694.14 2148
6694.91 2127
6695.68 1957
6696.46 1845
6697.23 1906
6698.00 1852
6698.77 1791
6699.55 1949
6700.32 1915
6701.09 1834
6701.86 1868
6702.64 1793
6703.41 1942
6704.18 1955
6704.95 1880
6705.73 1872
6706.50 1913
6707.27 1814
6708.04 1778
6708.82 1896
6709.59 1846
6710.36 1927
6711.14 1867
6711.91 1992
6712.68 1919
6713.46 1963
6714.23 1962
6715.00 1860
6715.78 1742
6716.55 1735
6717.32 1820
6718.10 1810
6718.87 1759
6719.64 1729
6720.42 1707
6721.19 1564
6721.96 1611
6722.74 1694
6723.51 1700
6724.28 1573
6725.06 1616
6725.83 1717
6726.61 1684
6727.38 1599
6728.15 1646
6728.93 1751
6729.70 1626
6730.48 1614
6731.25 1739
6732.02 1768
6732.80 1642
6733.57 1653
6734.35 1595
6735.12 1675
6735.90 1580
6736.67 1759
6737.45 1791
6738.22 1769
6738.99 1741
6739.77 1720
6740.54 1701
6741.32 1558
6742.09 1705
6742.87 1819
6743.64 1697
6744.42 1691
6745.19 1770
6745.97 1707
6746.74 1729
6747.52 1834
6748.29 1768
6749.07 1740
6749.84 1777
6750.62 1805
6751.40 2007
6752.17 1988
6752.95 2087
6753.72 2150
6754.50 2221
6755.27 2477
6756.05 2539
6756.82 2532
6757.60 2411
6758.38 2241
6759.15 2177
6759.93 2200
6760.70 1859
6761.48 1840
6762.25 1820
6763.03 1742
6763.81 1833
6764.58 1768
6765.36 1777
6766.14 1804
6766.91 1725
6767.69 1659
6768.46 1718
6769.24 1710
6770.02 1753
6770.79 1748
6771.57 1629
6772.35 1651
6773.12 1607
6773.90 1597
6774.68 1642
6775.45 1551
6776.23 1603
6777.01 1578
6777.78 1581
6778.56 1596
6779.34 1617
6780.11 1609
6780.89 1616
6781.67 1611
6782.45 1666
6783.22 1660
6784.00 1642
6784.78 1711
6785.56 1628
6786.33 1548
6787.11 1589
6787.89 1565
6788.66 1534
6789.44 1546
6790.22 1512
6791.00 1540
6791.78 1498
6792.55 1544
6793.33 1450
6794.11 1497
6794.89 1634
6795.66 1643
6796.44 1647
6797.22 1561
6798.00 1548
6798.78 1484
6799.55 1429
6800.33 1481
6801.11 1552
6801.89 1520
6802.67 1543
6803.45 1463
6804.22 1592
6805.00 1595
6805.78 1681
6806.56 1656
6807.34 1566
6808.12 1695
6808.90 1659
6809.67 1693
6810.45 1608
6811.23 1537
6812.01 1503
6812.79 1513
6813.57 1476
6814.35 1457
6815.13 1401
6815.91 1470
6816.68 1558
6817.46 1520
6818.24 1558
6819.02 1543
6819.80 1503
6820.58 1517
6821.36 1432
6822.14 1481
6822.92 1509
6823.70 1571
6824.48 1553
6825.26 1535
6826.04 1564
6826.82 1617
6827.60 1621
6828.38 1565
6829.16 1638
6829.94 1593
6830.72 1640
6831.50 1661
6832.28 1490
6833.06 1585
6833.84 1506
6834.62 1537
6835.40 1531
6836.18 1386
6836.96 1448
6837.74 1470
6838.52 1487
6839.30 1511
6840.08 1547
6840.86 1562
6841.64 1575
6842.42 1626
6843.20 1508
6843.98 1574
6844.76 1492
6845.54 1531
6846.32 1524
6847.10 1543
6847.89 1570
6848.67 1635
6849.45 1632
6850.23 1919
6851.01 2287
6851.79 2576
6852.57 3038
6853.35 3686
6854.13 3917
6854.92 4115
6855.70 4036
6856.48 3878
6857.26 3663
6858.04 3215
6858.82 2660
6859.60 2504
6860.39 2348
6861.17 2172
6861.95 2061
6862.73 2015
6863.51 1857
6864.29 1792
6865.08 1734
6865.86 1837
6866.64 1807
6867.42 1836
6868.20 1922
6868.99 1990
6869.77 2057
6870.55 2088
6871.33 1985
6872.12 1992
6872.90 2015
6873.68 1977
6874.46 1859
6875.24 1789
6876.03 1746
6876.81 1707
6877.59 1759
6878.38 1845
6879.16 1833
6879.94 1856
6880.72 1941
6881.51 2039
6882.29 1955
6883.07 2127
6883.85 2132
6884.64 2346
6885.42 2203
6886.20 2273
6886.99 2314
6887.77 2553
6888.55 2724
6889.34 3106
6890.12 3341
6890.90 3611
6891.69 3952
6892.47 3845
6893.25 3518
6894.04 3267
6894.82 2802
6895.60 2536
6896.39 2401
6897.17 2387
6897.96 2323
6898.74 2373
6899.52 2254
6900.31 2281
6901.09 2263
6901.88 2046
6902.66 2199
6903.44 2310
6904.23 2361
6905.01 2297
6905.80 2440
6906.58 2385
6907.36 2335
6908.15 2245
6908.93 2298
6909.72 2186
6910.50 2106
6911.29 2228
6912.07 2142
6912.86 2168
6913.64 2070
6914.42 2050
6915.21 2080
6915.99 2098
6916.78 1898
6917.56 1921
6918.35 2023
6919.13 1976
6919.92 2001
6920.70 1951
6921.49 1973
6922.27 2029
6923.06 1939
6923.84 1972
6924.63 1991
6925.42 1973
6926.20 1978
6926.99 2026
6927.77 1996
6928.56 1968
6929.34 2041
6930.13 2079
6930.91 2169
6931.70 1976
6932.48 2052
6933.27 2165
6934.06 2130
6934.84 2203
6935.63 2318
6936.41 2343
6937.20 2579
6937.99 2530
6938.77 2547
6939.56 2428
6940.34 2363
6941.13 2258
6941.92 2155
6942.70 2328
6943.49 2306
6944.28 2448
6945.06 2495
6945.85 2565
6946.64 2692
6947.42 2616
6948.21 2849
6949.00 2928
6949.78 2687
6950.57 2857
6951.36 2681
6952.14 2821
6952.93 2890
6953.72 3025
6954.50 2842
6955.29 2876
6956.08 2791
6956.86 2796
6957.65 2938
6958.44 3139
6959.23 3178
6960.01 3163
6960.80 3131
6961.59 3081
6962.38 3222
6963.16 3184
6963.95 3168
6964.74 3017
6965.53 3123
6966.31 3196
6967.10 3141
6967.89 3007
6968.68 3045
6969.46 3259
6970.25 3363
6971.04 3257
6971.83 3297
6972.62 3496
6973.40 3486
6974.19 3585
6974.98 3735
6975.77 3790
6976.56 3688
6977.34 3567
6978.13 3820
6978.92 3968
6979.71 3730
6980.50 3847
6981.29 3947
6982.08 4079
6982.86 4391
6983.65 4699
6984.44 5128
6985.23 5786
6986.02 6820
6986.81 8175
6987.60 9523
6988.39 10657
6989.17 11624
6989.96 11984
6990.75 11900
6991.54 11113
6992.33 9860
6993.12 8958
6993.91 7857
6994.70 6904
6995.49 5815
6996.28 5291
6997.07 4868
6997.86 4833
6998.64 5138
6999.43 5838
7000.22 6659
7001.01 7742
7001.80 9248
7002.59 10287
7003.38 11212
7004.17 11741
7004.96 11524
7005.75 10546
7006.54 9776
7007.33 8504
7008.12 7012
7008.91 5865
7009.70 5027
7010.49 4292
7011.28 3738
7012.07 3478
7012.86 3168
7013.65 3179
7014.44 3375
7015.23 3339
7016.02 3413
7016.81 3556
7017.61 3638
7018.40 3615
7019.19 3436
7019.98 3359
7020.77 3200
7021.56 3037
7022.35 2860
7023.14 2709
7023.93 2609
7024.72 2508
7025.51 2476
7026.30 2564
7027.10 2691
7027.89 2921
7028.68 2808
7029.47 2837
7030.26 2842
7031.05 2664
7031.84 2702
7032.63 2578
7033.43 2557
7034.22 2637
7035.01 2534
7035.80 2483
7036.59 2407
7037.38 2408
7038.18 2466
7038.97 2402
7039.76 2537
7040.55 2481
7041.34 2571
7042.13 2641
7042.93 2539
7043.72 2611
7044.51 2593
7045.30 2622
7046.09 2549
7046.89 2533
7047.68 2484
7048.47 2487
7049.26 2484
7050.06 2466
7050.85 2507
7051.64 2666
7052.43 2685
7053.23 2988
7054.02 3070
7054.81 2951
7055.60 2829
7056.40 2682
7057.19 2565
7057.98 2376
7058.77 2388
7059.57 2362
7060.36 2325
7061.15 2313
7061.95 2340
7062.74 2398
7063.53 2322
7064.33 2128
7065.12 2150
7065.91 2184
7066.71 2318
7067.50 2362
7068.29 2327
7069.09 2225
7069.88 2173
7070.67 2242
7071.47 2159
7072.26 2152
7073.05 2169
7073.85 2201
7074.64 2098
7075.44 2125
7076.23 2172
7077.02 2184
7077.82 2132
7078.61 2054
7079.41 2074
7080.20 2013
7080.99 1997
7081.79 2055
7082.58 1917
7083.38 1938
7084.17 1741
7084.96 1856
7085.76 1958
7086.55 1978
7087.35 1987
7088.14 1991
7088.94 2170
7089.73 2190
7090.53 2228
7091.32 2315
7092.12 2350
7092.91 2363
7093.71 2199
7094.50 2058
7095.29 2050
7096.09 1975
7096.88 1763
7097.68 1785
7098.48 1770
7099.27 1682
7100.07 1610
7100.86 1685
7101.66 1612
7102.45 1562
7103.25 1544
7104.04 1597
7104.84 1655
7105.63 1572
7106.43 1650
7107.22 1609
7108.02 1542
7108.82 1611
7109.61 1493
7110.41 1403
7111.20 1414
7112.00 1382
7112.79 1313
7113.59 1431
7114.39 1428
7115.18 1372
7115.98 1454
7116.77 1430
7117.57 1478
7118.37 1457
7119.16 1447
7119.96 1465
7120.76 1411
7121.55 1433
7122.35 1433
7123.15 1473
7123.94 1401
7124.74 1416
7125.53 1449
7126.33 1417
7127.13 1394
7127.93 1317
7128.72 1300
7129.52 1356
7130.32 1283
7131.11 1410
7131.91 1397
7132.71 1340
7133.50 1398
7134.30 1406
7135.10 1410
7135.90 1509
7136.69 1393
7137.49 1424
7138.29 1446
7139.08 1347
7139.88 1454
7140.68 1354
7141.48 1387
7142.27 1330
7143.07 1345
7143.87 1288
7144.67 1341
7145.46 1304
7146.26 1302
7147.06 1439
7147.86 1491
7148.66 1411
7149.45 1429
7150.25 1474
7151.05 1420
7151.85 1358
7152.65 1359
7153.44 1333
7154.24 1373
7155.04 1376
7155.84 1367
7156.64 1347
7157.44 1284
7158.23 1361
7159.03 1355
7159.83 1296
7160.63 1279
7161.43 1394
7162.23 1513
7163.03 1254
7163.83 1342
7164.62 1343
7165.42 1333
7166.22 1311
7167.02 1305
7167.82 1226
7168.62 1273
7169.42 1231
7170.22 1280
7171.02 1181
7171.82 1248
7172.61 1217
7173.41 1259
7174.21 1176
7175.01 1261
7175.81 1229
7176.61 1242
7177.41 1264
7178.21 1224
7179.01 1268
7179.81 1201
7180.61 1184
7181.41 1231
7182.21 1324
7183.01 1400
7183.81 1345
7184.61 1384
7185.41 1339
7186.21 1347
7187.01 1478
7187.81 1477
7188.61 1459
7189.41 1342
7190.21 1248
7191.01 1318
7191.81 1271
7192.61 1181
7193.41 1169
7194.21 1150
7195.01 1165
7195.81 1117
7196.61 1158
7197.41 1082
7198.21 1130
7199.01 1156
7199.82 1128
7200.62 1164
7201.42 1119
7202.22 1159
7203.02 1119
7203.82 1177
7204.62 1141
7205.42 1069
7206.22 1174
7207.02 1182
7207.83 1214
7208.63 1204
7209.43 1127
7210.23 1124
7211.03 1163
7211.83 1145
7212.63 1131
7213.44 1081
7214.24 1060
7215.04 1184
7215.84 1128
7216.64 1192
7217.44 1199
7218.25 1173
7219.05 1264
7219.85 1249
7220.65 1175
7221.45 1126
7222.26 1115
7223.06 1197
7223.86 1159
7224.66 1323
7225.46 1133
7226.27 1115
7227.07 1178
7227.87 1080
7228.67 1075
7229.48 1174
7230.28 1162
7231.08 1198
7231.88 1270
7232.69 1297
7233.49 1236
7234.29 1167
7235.09 1274
7235.90 1266
7236.70 1306
7237.50 1201
7238.30 1279
7239.11 1318
7239.91 1259
7240.71 1365
7241.52 1527
7242.32 1690
7243.12 1614
7243.93 1669
7244.73 1648
7245.53 1553
7246.34 1495
7247.14 1382
7247.94 1420
7248.75 1470
7249.55 1417
7250.35 1339
7251.16 1416
7251.96 1396
7252.76 1346
7253.57 1317
7254.37 1412
7255.18 1403
7255.98 1284
7256.78 1411
7257.59 1380
7258.39 1388
7259.20 1358
7260.00 1472
7260.80 1498
7261.61 1399
7262.41 1394
7263.22 1410
7264.02 1433
7264.83 1433
7265.63 1437
7266.43 1465
7267.24 1505
7268.04 1576
7268.85 1575
7269.65 1525
7270.46 1456
7271.26 1609
7272.07 1583
7272.87 1550
7273.68 1655
7274.48 1711
7275.29 1665
7276.09 1587
7276.90 1716
7277.70 1694
7278.51 1703
7279.31 1698
7280.12 1624
7280.92 1690
7281.73 1819
7282.53 1817
7283.34 1977
7284.14 2395
7284.95 2760
7285.76 3149
7286.56 3698
7287.37 4382
7288.17 4715
7288.98 4928
7289.78 4794
7290.59 4437
7291.40 3828
7292.20 3316
7293.01 2987
7293.81 2540
7294.62 2421
7295.43 2197
7296.23 2105
7297.04 1912
7297.84 1782
7298.65 1718
7299.46 1766
7300.26 1696
7301.07 1702
7301.88 1768
7302.68 1814
7303.49 1792
7304.30 1739
7305.10 1800
7305.91 1763
7306.72 1875
7307.52 1851
7308.33 1951
7309.14 1894
7309.94 1937
7310.75 1977
7311.56 2070
7312.36 2239
7313.17 2249
7313.98 2340
7314.79 2490
7315.59 2577
7316.40 2519
7317.21 2373
7318.01 2553
7318.82 2333
7319.63 2553
7320.44 2683
7321.24 2836
7322.05 3102
7322.86 3404
7323.67 3560
7324.47 3712
7325.28 3596
7326.09 3533
7326.90 3289
7327.71 2882
7328.51 2748
7329.32 2614
7330.13 2389
7330.94 2172
7331.75 1951
7332.55 1918
7333.36 1747
7334.17 1739
7334.98 1814
7335.79 1763
7336.60 1736
7337.40 1698
7338.21 1864
7339.02 2030
7339.83 1966
7340.64 1995
7341.45 1869
7342.26 1894
7343.06 1956
7343.87 1756
7344.68 1738
7345.49 1879
7346.30 1772
7347.11 1799
7347.92 1869
7348.73 1842
7349.54 1733
7350.34 1710
7351.15 1764
7351.96 1678
7352.77 1908
7353.58 1732
7354.39 1784
7355.20 1778
7356.01 1751
7356.82 1773
7357.63 1619
7358.44 1637
7359.25 1749
7360.06 1717
7360.87 1837
7361.68 1803
7362.49 1739
7363.30 1843
7364.11 1810
7364.92 1742
7365.73 1718
7366.54 1819
7367.35 1734
7368.16 1767
7368.97 1897
7369.78 1882
7370.59 1813
7371.40 1857
7372.21 1827
7373.02 1816
7373.83 1836
7374.64 1914
7375.45 1912
7376.26 1906
7377.07 1895
7377.88 1955
7378.69 1925
7379.50 1899
7380.31 2153
7381.12 2282
7381.94 2419
7382.75 2793
7383.56 2978
7384.37 3375
7385.18 3264
7385.99 3464
7386.80 3380
7387.61 3181
7388.42 2930
7389.23 2583
7390.05 2402
7390.86 2266
7391.67 2029
7392.48 1823
7393.29 1795
7394.10 1770
7394.92 1709
7395.73 1654
7396.54 1742
7397.35 1763
7398.16 1675
7398.97 1749
7399.79 1760
7400.60 1862
7401.41 2146
7402.22 2257
7403.03 2410
7403.85 2610
7404.66 2705
7405.47 2692
7406.28 2507
7407.09 2339
7407.91 2439
7408.72 2295
7409.53 2221
7410.34 2079
7411.16 2025
7411.97 2095
7412.78 2211
7413.59 1942
7414.41 1865
7415.22 1714
7416.03 1622
7416.84 1534
7417.66 1560
7418.47 1357
7419.28 1438
7420.10 1483
7420.91 1370
7421.72 1324
7422.54 1345
7423.35 1392
7424.16 1348
7424.97 1318
7425.79 1278
7426.60 1241
7427.41 1262
7428.23 1322
7429.04 1245
7429.86 1265
7430.67 1318
7431.48 1184
7432.30 1265
7433.11 1214
7433.92 1195
7434.74 1208
7435.55 1216
7436.36 1178
7437.18 1180
7437.99 1154
7438.81 1215
7439.62 1277
7440.43 1282
7441.25 1250
7442.06 1281
7442.88 1248
7443.69 1300
7444.51 1305
7445.32 1233
7446.13 1327
7446.95 1253
7447.76 1285
7448.58 1164
7449.39 1226
7450.21 1180
7451.02 1138
7451.84 1205
7452.65 1138
7453.47 1178
7454.28 1106
7455.10 1210
7455.91 1141
7456.73 1191
7457.54 1177
7458.36 1217
7459.17 1210
7459.99 1263
7460.80 1274
7461.62 1195
7462.43 1177
7463.25 1257
7464.06 1110
7464.88 1128
7465.69 1114
7466.51 1260
7467.32 1254
7468.14 1109
7468.96 1140
7469.77 1200
7470.59 1138
7471.40 1147
7472.22 1116
7473.03 1077
7473.85 1257
7474.67 1214
7475.48 1181
7476.30 1294
7477.11 1342
7477.93 1199
7478.75 1119
7479.56 1151
7480.38 1103
7481.20 1141
7482.01 1129
7482.83 1071
7483.65 974
7484.46 1032
7485.28 1071
7486.09 1090
7486.91 973
7487.73 1019
7488.54 1089
7489.36 1089
7490.18 975
7491.00 1009
7491.81 1064
7492.63 1059
7493.45 946
7494.26 939
7495.08 939
7495.90 956
7496.71 984
7497.53 927
7498.35 978
7499.17 987
7499.98 918
7500.80 952
7501.62 984
7502.44 1020
7503.25 1056
7504.07 1034
7504.89 1004
7505.71 942
7506.52 1063
7507.34 1063
7508.16 947
7508.98 893
7509.80 915
7510.61 912
7511.43 815
7512.25 858
7513.07 956
7513.89 836
7514.70 905
7515.52 942
7516.34 971
7517.16 927
7517.98 927
7518.79 969
7519.61 912
7520.43 911
7521.25 973
7522.07 888
7522.89 902
7523.71 918
7524.52 862
7525.34 810
7526.16 876
7526.98 925
7527.80 917
7528.62 910
7529.44 891
7530.26 816
7531.08 874
7531.89 994
7532.71 977
7533.53 917
7534.35 984
7535.17 906
7535.99 909
7536.81 921
7537.63 963
7538.45 903
7539.27 873
7540.09 812
7540.91 874
7541.73 829
7542.55 883
7543.37 906
7544.19 918
7545.01 919
7545.83 984
7546.65 1004
7547.47 945
7548.29 961
7549.11 933
7549.93 941
7550.75 982
7551.57 914
7552.39 888
7553.21 908
7554.03 974
7554.85 913
7555.67 870
7556.49 853
7557.31 956
7558.13 999
7558.95 914
7559.77 891
7560.59 958
7561.41 907
7562.23 864
7563.05 881
7563.87 911
7564.69 872
7565.52 868
7566.34 857
7567.16 835
7567.98 855
7568.80 864
7569.62 849
7570.44 794
7571.26 822
7572.08 789
7572.91 908
7573.73 916
7574.55 919
7575.37 864
7576.19 891
7577.01 857
7577.83 906
7578.66 894
7579.48 849
7580.30 769
7581.12 820
7581.94 900
7582.77 831
7583.59 882
7584.41 830
7585.23 840
7586.05 849
7586.88 803
7587.70 918
7588.52 881
7589.34 881
7590.16 994
7590.99 992
7591.81 1016
7592.63 1027
7593.45 1004
7594.28 976
7595.10 995
7595.92 976
7596.74 908
7597.57 949
7598.39 864
7599.21 924
7600.03 926
7600.86 948
7601.68 894
7602.50 889
7603.33 993
7604.15 1011
7604.97 1049
7605.80 940
7606.62 1022
7607.44 994
7608.26 1085
7609.09 1011
7609.91 1019
7610.73 1002
7611.56 1048
7612.38 1121
7613.21 1005
7614.03 1009
7614.85 944
7615.68 941
7616.50 976
7617.32 1033
7618.15 979
7618.97 1007
7619.80 1122
7620.62 1179
7621.44 1158
7622.27 1206
7623.09 1256
7623.92 1269
7624.74 1294
7625.56 1170
7626.39 1147
7627.21 1134
7628.04 1087
7628.86 965
7629.68 979
7630.51 1006
7631.33 995
7632.16 1016
7632.98 1138
7633.81 1074
7634.63 1187
7635.46 1192
7636.28 1176
7637.11 1226
7637.93 1151
7638.76 1150
7639.58 1052
7640.41 1079
7641.23 1050
7642.06 996
7642.88 860
7643.71 967
7644.53 967
7645.36 921
7646.18 904
7647.01 866
7647.83 867
7648.66 834
7649.48 867
7650.31 915
7651.14 933
7651.96 830
7652.79 828
7653.61 892
7654.44 866
7655.26 894
7656.09 827
7656.92 898
7657.74 897
7658.57 846
7659.39 812
7660.22 853
7661.05 958
7661.87 867
7662.70 854
7663.52 867
7664.35 924
7665.18 880
7666.00 848
7666.83 888
7667.66 844
7668.48 774
7669.31 843
7670.14 873
7670.96 903
7671.79 824
7672.62 825
7673.44 799
7674.27 784
7675.10 765
7675.92 852
7676.75 873
7677.58 800
7678.40 815
7679.23 833
7680.06 842
7680.89 852
7681.71 874
7682.54 775
7683.37 756
7684.19 862
7685.02 860
7685.85 770
7686.68 804
7687.50 802
7688.33 810
7689.16 777
7689.99 782
7690.81 859
7691.64 854
7692.47 858
7693.30 817
7694.13 824
7694.95 825
7695.78 794
7696.61 779
7697.44 819
7698.27 852
7699.09 796
7699.92 834
7700.75 823
7701.58 849
7702.41 869
7703.24 825
7704.06 882
7704.89 889
7705.72 813
7706.55 834
7707.38 818
7708.21 819
7709.04 851
7709.86 808
7710.69 783
7711.52 818
7712.35 836
7713.18 824
7714.01 818
7714.84 844
7715.67 842
7716.50 870
7717.32 914
7718.15 874
7718.98 898
7719.81 941
7720.64 802
7721.47 860
7722.30 760
7723.13 839
7723.96 860
7724.79 848
7725.62 880
7726.45 830
7727.28 878
7728.11 848
7728.94 787
7729.77 749
7730.60 808
7731.43 922
7732.26 774
7733.09 769
7733.92 810
7734.75 881
7735.58 878
7736.41 986
7737.24 886
7738.07 849
7738.90 904
7739.73 888
7740.56 875
7741.39 838
7742.22 933
7743.05 890
7743.88 936
7744.71 840
7745.54 862
7746.37 910
7747.20 924
7748.03 895
7748.87 987
7749.70 1101
7750.53 1160
7751.36 1251
7752.19 1353
7753.02 1262
7753.85 1180
7754.68 1120
7755.51 1045
7756.34 1011
7757.18 994
7758.01 968
7758.84 908
7759.67 933
7760.50 862
7761.33 832
7762.16 906
7763.00 954
7763.83 968
7764.66 923
7765.49 929
7766.32 905
7767.16 977
7767.99 1000
7768.82 967
7769.65 866
7770.48 847
7771.31 909
7772.15 835
7772.98 858
7773.81 933
7774.64 891
7775.48 852
7776.31 856
7777.14 845
7777.97 871
7778.81 857
7779.64 877
7780.47 891
7781.30 870
7782.14 899
7782.97 918
7783.80 959
7784.63 957
7785.47 972
7786.30 989
7787.13 971
7787.97 1010
7788.80 998
7789.63 978
7790.46 931
7791.30 941
7792.13 1000
7792.96 1061
7793.80 936
7794.63 854
7795.46 949
7796.30 1007
7797.13 861
7797.96 917
7798.80 977
7799.63 949
7800.46 972
7801.30 957
7802.13 896
7802.97 1016
7803.80 970
7804.63 1028
7805.47 1056
7806.30 970
7807.13 1051
7807.97 1112
7808.80 1111
7809.64 1041
7810.47 1048
7811.31 1133
7812.14 1110
7812.97 1114
7813.81 1030
7814.64 1206
7815.48 1265
7816.31 1215
7817.15 1289
7817.98 1472
7818.82 1541
7819.65 1554
7820.48 1722
7821.32 1645
7822.15 1561
7822.99 1516
7823.82 1361
7824.66 1368
7825.49 1229
7826.33 1187
7827.16 1221
7828.00 1271
7828.83 1208
7829.67 1310
7830.50 1245
7831.34 1190
7832.17 1202
7833.01 1242
7833.85 1206
7834.68 1325
7835.52 1180
7836.35 1262
7837.19 1326
7838.02 1399
7838.86 1321
7839.69 1307
7840.53 1227
7841.37 1266
7842.20 1236
7843.04 1196
7843.87 1207
7844.71 1179
7845.55 1205
7846.38 1199
7847.22 1198
7848.05 1118
7848.89 1198
7849.73 1117
7850.56 1143
7851.40 1130
7852.24 1110
7853.07 1154
7853.91 1065
7854.74 1041
7855.58 1089
7856.42 1052
7857.25 1039
7858.09 1074
7858.93 1069
7859.76 1133
7860.60 1169
7861.44 1118
7862.28 1156
7863.11 1158
7863.95 1099
7864.79 1086
7865.62 1130
7866.46 1164
7867.30 1099
7868.14 1063
7868.97 1064
7869.81 1052
7870.65 1237
7871.48 1095
7872.32 1127
7873.16 1064
7874.00 1038
7874.83 1151
7875.67 1242
7876.51 1157
7877.35 1124
7878.19 1217
7879.02 1235
7879.86 1369
7880.70 1358
7881.54 1374
7882.37 1319
7883.21 1261
7884.05 1346
7884.89 1278
7885.73 1267
7886.57 1154
7887.40 1139
7888.24 1219
7889.08 1233
7889.92 1206
7890.76 1276
7891.60 1254
7892.43 1315
7893.27 1323
7894.11 1335
7894.95 1466
7895.79 1417
7896.63 1347
7897.47 1303
7898.30 1270
7899.14 1262
7899.98 1271
7900.82 1213
7901.66 1251
7902.50 1248
7903.34 1342
7904.18 1262
7905.02 1290
7905.86 1372
7906.70 1213
7907.54 1121
7908.37 1150
7909.21 1222
7910.05 1234
7910.89 1176
7911.73 1094
7912.57 1162
7913.41 1126
7914.25 1129
7915.09 1160
7915.93 1266
7916.77 1268
7917.61 1426
7918.45 1463
7919.29 1649
7920.13 1733
7920.97 1675
7921.81 1848
7922.65 1974
7923.49 1817
7924.33 1714
7925.17 1688
7926.01 1551
7926.85 1369
7927.69 1242
7928.53 1151
7929.37 1014
7930.21 975
7931.05 1059
7931.90 1032
7932.74 1001
7933.58 952
7934.42 909
7935.26 890
7936.10 952
7936.94 949
7937.78 947
7938.62 952
7939.46 968
7940.30 928
7941.14 963
7941.99 922
7942.83 945
7943.67 988
7944.51 959
7945.35 982
7946.19 935
7947.03 1028
7947.88 1044
7948.72 1033
7949.56 1067
7950.40 1056
7951.24 1071
7952.08 973
7952.93 1045
7953.77 1000
7954.61 1046
7955.45 1007
7956.29 1043
7957.13 1047
7957.98 1055
7958.82 1077
7959.66 955
7960.50 1005
7961.35 997
7962.19 989
7963.03 994
7963.87 1056
7964.71 1123
7965.56 1030
7966.40 1097
7967.24 1146
7968.08 1050
7968.93 1051
7969.77 1084
7970.61 1174
7971.45 1160
7972.30 1174
7973.14 1154
7973.98 1151
7974.83 1142
7975.67 993
7976.51 972
7977.36 957
7978.20 888
7979.04 930
7979.88 935
7980.73 922
7981.57 892
7982.41 900
7983.26 831
7984.10 885
7984.94 870
7985.79 953
7986.63 797
7987.47 853
7988.32 843
7989.16 969
7990.01 935
7990.85 854
7991.69 882
7992.54 891
7993.38 855
7994.23 783
7995.07 819
7995.91 893
7996.76 806
7997.60 841
7998.45 866
7999.29 830
8000.13 843
8000.98 798
8001.82 813
8002.67 828
8003.51 836
8004.36 869
8005.20 716
8006.04 736
8006.89 797
8007.73 919
8008.58 787
8009.42 771
8010.27 729
8011.11 723
8011.96 695
8012.80 697
8013.65 726
8014.49 744
8015.34 806
8016.18 759
8017.03 827
8017.87 721
8018.72 702
8019.56 743
8020.41 770
8021.25 801
8022.10 811
8022.95 760
8023.79 752
8024.64 800
8025.48 869
8026.33 798
8027.17 685
8028.02 732
8028.86 719
8029.71 741
8030.56 742
8031.40 764
8032.25 788
8033.09 744
8033.94 814
8034.79 754
8035.63 707
8036.48 703
8037.32 818
8038.17 771
8039.02 790
8039.86 814
8040.71 814
8041.56 744
8042.40 775
8043.25 766
8044.10 751
8044.94 781
8045.79 730
8046.64 741
8047.48 713
8048.33 773
8049.18 778
8050.02 788
8050.87 761
8051.72 743
8052.56 799
8053.41 784
8054.26 787
8055.11 852
8055.95 870
8056.80 824
8057.65 809
8058.49 803
8059.34 808
8060.19 812
8061.04 755
8061.88 743
8062.73 747
8063.58 772
8064.43 835
8065.27 825
8066.12 774
8066.97 781
8067.82 726
8068.67 790
8069.51 756
8070.36 797
8071.21 792
8072.06 660
8072.91 636
8073.75 631
8074.60 716
8075.45 724
8076.30 736
8077.15 728
8078.00 675
8078.84 642
8079.69 637
8080.54 676
8081.39 742
8082.24 764
8083.09 700
8083.94 702
8084.78 727
8085.63 739
8086.48 705
8087.33 692
8088.18 751
8089.03 760
8089.88 746
8090.73 720
8091.58 719
8092.42 757
8093.27 726
8094.12 715
8094.97 633
8095.82 705
8096.67 700
8097.52 705
8098.37 701
8099.22 655
8100.07 718
8100.92 693
8101.77 680
8102.62 679
8103.47 726
8104.32 739
8105.17 721
8106.02 737
8106.87 692
8107.72 751
8108.57 695
8109.42 780
8110.27 797
8111.12 811
8111.97 798
8112.82 689
8113.67 677
8114.52 740
8115.37 779
8116.22 799
8117.07 763
8117.92 726
8118.77 764
8119.62 711
8120.47 748
8121.32 810
8122.17 797
8123.02 772
8123.87 851
8124.72 847
8125.57 803
8126.43 849
8127.28 816
8128.13 816
8128.98 704
8129.83 737
8130.68 751
8131.53 765
8132.38 838
8133.23 842
8134.09 709
8134.94 769
8135.79 800
8136.64 747
8137.49 752
8138.34 852
8139.19 808
8140.05 791
8140.90 769
8141.75 826
8142.60 898
8143.45 798
8144.30 833
8145.16 864
8146.01 809
8146.86 790
8147.71 794
8148.56 824
8149.42 828
8150.27 898
8151.12 935
8151.97 824
8152.83 787
8153.68 854
8154.53 859
8155.38 880
8156.24 923
8157.09 911
8157.94 928
8158.79 1021
8159.65 1044
8160.50 990
8161.35 1021
8162.20 1018
8163.06 837
8163.91 795
8164.76 827
8165.62 823
8166.47 866
8167.32 882
8168.17 783
8169.03 790
8169.88 775
8170.73 781
8171.59 807
8172.44 806
8173.29 862
8174.15 861
8175.00 892
8175.85 880
8176.71 833
8177.56 838
8178.42 791
8179.27 736
8180.12 786
8180.98 804
8181.83 728
8182.68 775
8183.54 747
8184.39 732
8185.25 733
8186.10 741
8186.95 723
8187.81 770
8188.66 748
8189.52 781
8190.37 782
8191.22 729
8192.08 689
8192.93 748
8193.79 761
8194.64 793
8195.50 697
8196.35 760
8197.21 772
8198.06 769
8198.92 684
8199.77 731
8200.63 803
8201.48 761
8202.33 786
8203.19 747
8204.04 714
8204.90 773
8205.75 720
8206.61 746
8207.47 662
8208.32 741
8209.18 699
8210.03 711
8210.89 733
8211.74 715
8212.60 720
8213.45 755
8214.31 797
8215.16 695
8216.02 760
8216.87 732
8217.73 768
8218.59 823
8219.44 717
8220.30 723
8221.15 739
8222.01 745
8222.87 830
8223.72 786
8224.58 777
8225.43 831
8226.29 855
8227.15 921
8228.00 959
8228.86 892
8229.71 873
8230.57 832
8231.43 822
8232.28 764
8233.14 803
8234.00 803
8234.85 790
8235.71 818
8236.57 687
8237.42 706
8238.28 733
8239.14 710
8239.99 783
8240.85 750
8241.71 696
8242.56 775
8243.42 753
8244.28 746
8245.14 727
8245.99 681
8246.85 638
8247.71 656
8248.56 743
8249.42 659
8250.28 702
8251.14 641
8251.99 753
8252.85 760
8253.71 762
8254.57 683
8255.42 715
8256.28 750
8257.14 738
8258.00 721
8258.86 682
8259.71 699
8260.57 726
8261.43 715
8262.29 727
8263.15 661
8264.00 689
8264.86 728
8265.72 679
8266.58 683
8267.44 680
8268.29 758
8269.15 684
8270.01 663
8270.87 676
8271.73 704
8272.59 653
8273.45 694
8274.30 695
8275.16 698
8276.02 715
8276.88 725
8277.74 752
8278.60 678
8279.46 685
8280.32 725
8281.18 785
8282.03 718
8282.89 693
8283.75 819
8284.61 717
8285.47 755
8286.33 822
8287.19 799
8288.05 731
8288.91 767
8289.77 734
8290.63 756
8291.49 893
8292.35 892
8293.21 753
8294.07 818
8294.93 798
8295.78 786
8296.64 851
8297.50 810
8298.36 900
8299.22 836
8300.08 957
8300.94 821
8301.80 748
8302.66 791
8303.52 854
8304.38 789
8305.25 823
8306.11 859
8306.97 913
8307.83 757
8308.69 749
8309.55 799
8310.41 789
8311.27 817
8312.13 911
8312.99 875
8313.85 775
8314.71 768
8315.57 822
8316.43 775
8317.29 726
8318.15 800
8319.02 773
8319.88 772
8320.74 825
8321.60 838
8322.46 741
8323.32 751
8324.18 767
8325.04 759
8325.90 761
8326.77 762
8327.63 722
8328.49 829
8329.35 768
8330.21 833
8331.07 771
8331.93 704
8332.80 728
8333.66 765
8334.52 762
8335.38 783
8336.24 881
8337.11 810
8337.97 751
8338.83 783
8339.69 791
8340.55 783
8341.42 752
8342.28 684
8343.14 705
8344.00 698
8344.86 638
8345.73 762
8346.59 790
8347.45 828
8348.31 772
8349.18 781
8350.04 842
8350.90 770
8351.76 816
8352.63 776
8353.49 851
8354.35 783
8355.22 793
8356.08 831
8356.94 791
8357.80 812
8358.67 796
8359.53 717
8360.39 769
8361.26 834
8362.12 727
8362.98 701
8363.85 698
8364.71 727
8365.57 778
8366.44 772
8367.30 806
8368.16 804
8369.03 780
8369.89 828
8370.75 785
8371.62 790
8372.48 750
8373.35 806
8374.21 820
8375.07 824
8375.94 798
8376.80 759
8377.67 739
8378.53 774
8379.39 847
8380.26 815
8381.12 834
8381.99 870
8382.85 810
8383.71 925
8384.58 844
8385.44 778
8386.31 835
8387.17 861
8388.04 894
8388.90 849
8389.77 911
8390.63 876
8391.50 870
8392.36 852
8393.22 898
8394.09 902
8394.95 888
8395.82 912
8396.68 881
8397.55 939
8398.41 899
8399.28 920
8400.14 887
8401.01 866
8401.88 965
8402.74 963
8403.61 999
8404.47 919
8405.34 967
8406.20 936
8407.07 961
8407.93 942
8408.80 951
8409.66 908
8410.53 947
8411.40 948
8412.26 987
8413.13 1039
8413.99 1046
8414.86 968
8415.73 1044
8416.59 1003
8417.46 1047
8418.32 1077
8419.19 1044
8420.06 1097
8420.92 1069
8421.79 1091
8422.65 1022
8423.52 1088
8424.39 996
8425.25 1102
8426.12 1093
8426.99 1108
8427.85 1149
8428.72 1251
8429.59 1179
8430.45 1273
8431.32 1341
8432.19 1390
8433.05 1386
8433.92 1293
8434.79 1360
8435.65 1359
8436.52 1283
8437.39 1326
8438.26 1259
8439.12 1265
8439.99 1372
8440.86 1399
8441.73 1479
8442.59 1631
8443.46 1538
8444.33 1705
8445.19 1712
8446.06 1769
8446.93 1747
8447.80 1844
8448.67 1731
8449.53 1820
8450.40 1868
8451.27 1721
8452.14 1771
8453.00 1843
8453.87 1899
8454.74 1936
8455.61 1952
8456.48 2068
8457.34 2256
8458.21 2623
8459.08 2913
8459.95 3253
8460.82 3613
8461.69 3521
8462.55 3341
8463.42 3220
8464.29 2953
8465.16 2683
8466.03 2445
8466.90 2257
8467.77 2157
8468.63 2272
8469.50 2304
8470.37 2613
8471.24 3086
8472.11 3830
8472.98 4654
8473.85 5377
8474.72 5721
8475.58 5935
8476.45 5587
8477.32 5200
8478.19 4507
8479.06 3956
8479.93 3166
8480.80 2604
8481.67 2237
8482.54 1891
8483.41 1790
8484.28 1614
8485.15 1585
8486.02 1487
8486.89 1376
8487.76 1460
8488.63 1381
8489.50 1407
8490.37 1349
8491.24 1294
8492.11 1281
8492.98 1348
8493.85 1303
8494.72 1295
8495.59 1307
8496.46 1282
8497.33 1264
8498.20 1294
8499.07 1315
8499.94 1229
8500.81 1287
8501.68 1339
8502.55 1439
8503.42 1449
8504.29 1338
8505.16 1296
8506.03 1235
8506.90 1131
8507.77 1090
8508.64 1218
8509.51 1277
8510.38 1289
8511.25 1293
8512.13 1347
8513.00 1324
8513.87 1366
8514.74 1394
8515.61 1399
8516.48 1395
8517.35 1344
8518.22 1284
8519.09 1253
8519.97 1303
8520.84 1180
8521.71 1238
8522.58 1187
8523.45 1249
8524.32 1263
8525.19 1243
8526.07 1238
8526.94 1292
8527.81 1281
8528.68 1260
8529.55 1314
8530.43 1287
8531.30 1327
8532.17 1338
8533.04 1349
8533.91 1412
8534.79 1416
8535.66 1365
8536.53 1388
8537.40 1329
8538.27 1308
8539.15 1414
8540.02 1409
8540.89 1391
8541.76 1326
8542.64 1371
8543.51 1348
8544.38 1337
8545.25 1323
8546.13 1353
8547.00 1252
8547.87 1230
8548.74 1286
8549.62 1301
8550.49 1225
8551.36 1225
8552.24 1285
8553.11 1400
8553.98 1356
8554.86 1346
8555.73 1439
8556.60 1427
8557.48 1307
8558.35 1356
8559.22 1379
8560.10 1350
8560.97 1302
8561.84 1270
8562.72 1257
8563.59 1196
8564.46 1206
8565.34 1181
8566.21 1121
8567.08 1035
8567.96 1041
8568.83 971
8569.71 1071
8570.58 994
8571.45 998
8572.33 1098
8573.20 1021
8574.08 1015
8574.95 996
8575.82 1028
8576.70 977
8577.57 1031
8578.45 1091
8579.32 1024
8580.20 990
8581.07 1056
8581.94 1031
8582.82 961
8583.69 998
8584.57 1015
8585.44 1096
8586.32 946
8587.19 1042
8588.07 1016
8588.94 936
8589.82 935
8590.69 1011
8591.57 980
8592.44 967
8593.32 1021
8594.19 1013
8595.07 928
8595.94 927
8596.82 1002
8597.69 971
8598.57 913
8599.44 965
8600.32 996
8601.19 1012
8602.07 986
8602.95 1037
8603.82 1052
8604.70 1075
8605.57 985
8606.45 955
8607.32 986
8608.20 1053
8609.08 1019
8609.95 985
8610.83 967
8611.70 989
8612.58 1023
8613.46 1008
8614.33 1108
8615.21 1152
8616.08 1048
8616.96 1044
8617.84 1049
8618.71 1020
8619.59 1034
8620.47 1045
8621.34 1142
8622.22 1162
8623.10 1136
8623.97 1140
8624.85 1157
8625.73 1160
8626.60 1190
8627.48 1087
8628.36 1109
8629.23 1111
8630.11 1110
8630.99 1136
8631.87 1220
8632.74 1325
8633.62 1335
8634.50 1296
8635.37 1225
8636.25 1230
8637.13 1338
8638.01 1420
8638.88 1345
8639.76 1395
8640.64 1347
8641.52 1333
8642.39 1339
8643.27 1255
8644.15 1298
8645.03 1394
8645.90 1382
8646.78 1410
8647.66 1428
8648.54 1405
8649.42 1503
8650.29 1453
8651.17 1529
8652.05 1391
8652.93 1465
8653.81 1582
8654.68 1586
8655.56 1570
8656.44 1637
8657.32 1553
8658.20 1541
8659.08 1549
8659.95 1547
8660.83 1625
8661.71 1641
8662.59 1705
8663.47 1700
8664.35 1745
8665.23 1685
8666.10 1635
8666.98 1637
8667.86 1602
8668.74 1664
8669.62 1639
8670.50 1653
8671.38 1698
8672.26 1660
8673.14 1828
8674.02 1925
8674.90 2337
8675.77 2769
8676.65 3094
8677.53 3394
8678.41 3647
8679.29 3744
8680.17 3936
8681.05 3762
8681.93 3386
8682.81 3125
8683.69 2754
8684.57 2531
8685.45 2333
8686.33 2092
8687.21 1945
8688.09 1737
8688.97 1729
8689.85 1712
8690.73 1879
8691.61 1977
8692.49 2180
8693.37 2557
8694.25 3116
8695.13 3733
8696.01 4398
8696.89 4639
8697.77 4795
8698.65 4491
8699.53 3966
8700.41 3754
8701.29 3227
8702.17 2690
8703.05 2260
8703.94 2009
8704.82 1810
8705.70 1644
8706.58 1621
8707.46 1509
8708.34 1456
8709.22 1400
8710.10 1422
8710.98 1362
8711.86 1316
8712.75 1291
8713.63 1280
8714.51 1309
8715.39 1202
8716.27 1211
8717.15 1215
8718.03 1229
8718.91 1144
8719.80 1060
8720.68 1106
8721.56 1114
8722.44 1258
8723.32 1130
8724.20 1123
8725.09 1153
8725.97 1256
8726.85 1264
8727.73 1166
8728.61 1292
8729.50 1156
8730.38 1289
8731.26 1229
8732.14 1202
8733.02 1350
8733.91 1360
8734.79 1297
8735.67 1273
8736.55 1173
8737.44 1136
8738.32 1153
8739.20 1177
8740.08 1133
8740.97 1086
8741.85 1063
8742.73 1205
8743.61 1182
8744.50 1136
8745.38 1121
8746.26 1108
8747.15 1068
8748.03 1019
8748.91 1108
8749.79 1149
8750.68 1007
8751.56 1023
8752.44 1155
8753.33 1123
8754.21 1085
8755.09 1112
8755.98 1123
8756.86 1113
8757.74 1104
8758.63 1057
8759.51 1041
8760.39 1101
8761.28 1140
8762.16 1111
8763.05 1092
8763.93 1148
8764.81 1104
8765.70 1103
8766.58 1080
8767.46 1080
8768.35 1123
8769.23 1100
8770.12 1080
8771.00 1069
8771.89 1055
8772.77 1110
8773.65 1132
8774.54 1145
8775.42 1147
8776.31 1095
8777.19 1049
8778.08 1070
8778.96 1169
8779.84 1032
8780.73 957
8781.61 1050
8782.50 942
8783.38 968
8784.27 906
8785.15 863
8786.04 908
8786.92 844
8787.81 823
8788.69 867
8789.58 937
8790.46 922
8791.35 872
8792.23 907
8793.12 969
8794.00 925
8794.89 970
8795.77 912
8796.66 929
8797.55 981
8798.43 966
8799.32 910
8800.20 962
8801.09 826
8801.97 822
8802.86 949
8803.74 885
8804.63 844
8805.52 899
8806.40 852
8807.29 877
8808.17 849
8809.06 827
8809.95 835
8810.83 827
8811.72 837
8812.60 766
8813.49 812
8814.38 828
8815.26 818
8816.15 805
8817.04 809
8817.92 854
8818.81 807
8819.70 793
8820.58 821
8821.47 804
8822.36 814
8823.24 892
8824.13 823
8825.02 792
8825.90 848
8826.79 843
8827.68 804
8828.56 786
8829.45 775
8830.34 762
8831.23 662
8832.11 673
8833.00 799
8833.89 726
8834.77 773
8835.66 790
8836.55 750
8837.44 763
8838.32 756
8839.21 711
8840.10 792
8840.99 790
8841.88 713
8842.76 713
8843.65 700
8844.54 683
8845.43 681
8846.31 719
8847.20 765
8848.09 747
8848.98 716
8849.87 751
8850.75 781
8851.64 742
8852.53 774
8853.42 760
8854.31 670
8855.20 706
8856.08 661
8856.97 701
8857.86 677
8858.75 685
8859.64 682
8860.53 688
8861.42 683
8862.30 697
8863.19 686
8864.08 648
8864.97 692
8865.86 672
8866.75 661
8867.64 702
8868.53 722
8869.42 761
8870.30 691
8871.19 602
8872.08 602
8872.97 597
8873.86 628
8874.75 666
8875.64 650
8876.53 672
8877.42 686
8878.31 671
8879.20 645
8880.09 622
8880.98 701
8881.87 622
8882.76 646
8883.65 666
8884.54 694
8885.43 699
8886.32 703
8887.21 653
8888.10 638
8888.99 646
8889.88 693
8890.77 719
8891.66 688
8892.55 680
8893.44 616
8894.33 654
8895.22 603
8896.11 632
8897.00 614
8897.89 597
8898.78 602
8899.67 559
8900.56 656
8901.45 747
8902.34 723
8903.23 692
8904.12 613
8905.02 600
8905.91 712
8906.80 681
8907.69 656
8908.58 665
8909.47 643
8910.36 612
8911.25 602
8912.14 640
8913.04 609
8913.93 638
8914.82 595
8915.71 591
8916.60 656
8917.49 663
8918.38 658
8919.28 587
8920.17 606
8921.06 612
8921.95 649
8922.84 634
8923.73 626
8924.63 627
8925.52 571
8926.41 564
8927.30 612
8928.19 738
8929.09 639
8929.98 653
8930.87 539
8931.76 574
8932.65 613
8933.55 575
8934.44 580
8935.33 589
8936.22 595
8937.12 612
8938.01 640
8938.90 666
8939.79 626
8940.69 645
8941.58 615
8942.47 585
8943.37 565
8944.26 620
8945.15 689
8946.04 590
8946.94 632
8947.83 616
8948.72 557
8949.62 571
8950.51 554
8951.40 581
8952.30 608
8953.19 575
8954.08 607
8954.98 515
8955.87 537
8956.76 574
8957.66 562
8958.55 585
8959.44 561
8960.34 628
8961.23 577
8962.12 641
8963.02 628
8963.91 642
8964.81 622
8965.70 583
8966.59 614
8967.49 567
8968.38 569
8969.28 620
8970.17 662
8971.06 634
8971.96 601
8972.85 603
8973.75 536
8974.64 675
8975.54 631
8976.43 679
8977.32 579
8978.22 616
8979.11 598
8980.01 622
8980.90 616
8981.80 689
8982.69 688
8983.59 686
8984.48 680
8985.38 642
8986.27 658
8987.17 674
8988.06 641
8988.96 616
8989.85 534
8990.75 545
8991.64 571
8992.54 608
8993.43 609
8994.33 615
8995.22 573
8996.12 620
8997.01 587
8997.91 574
8998.81 536
8999.70 590
9000.60 535
9001.49 567
9002.39 634
9003.28 637
9004.18 508
9005.08 519
9005.97 559
9006.87 555
9007.76 597
9008.66 509
9009.56 532
9010.45 559
9011.35 556
9012.24 516
9013.14 549
9014.04 573
9014.93 520
9015.83 552
9016.73 503
9017.62 472
9018.52 479
9019.42 520
9020.31 529
9021.21 546
9022.11 546
9023.00 558
9023.90 565
9024.80 598
9025.69 583
9026.59 574
9027.49 513
9028.38 519
9029.28 606
9030.18 581
9031.08 581
9031.97 533
9032.87 551
9033.77 509
9034.66 527
9035.56 514
9036.46 568
9037.36 543
9038.25 482
9039.15 523
9040.05 489
9040.95 479
9041.85 521
9042.74 590
9043.64 545
9044.54 533
9045.44 572
9046.33 569
9047.23 529
9048.13 575
9049.03 602
9049.93 518
9050.82 547
9051.72 578
9052.62 555
9053.52 545
9054.42 563
9055.32 566
9056.21 552
9057.11 539
9058.01 520
9058.91 579
9059.81 505
9060.71 560
9061.61 538
9062.50 513
9063.40 540
9064.30 622
9065.20 569
9066.10 524
9067.00 542
9067.90 526
9068.80 531
9069.70 558
9070.60 525
9071.49 576
9072.39 590
9073.29 638
9074.19 605
9075.09 544
9075.99 559
9076.89 592
9077.79 611
9078.69 623
9079.59 605
9080.49 544
9081.39 629
9082.29 561
9083.19 574
9084.09 565
9084.99 601
9085.89 618
9086.79 558
9087.69 556
9088.59 535
9089.49 544
9090.39 552
9091.29 489
9092.19 520
9093.09 553
9093.99 574
9094.89 564
9095.79 657
9096.69 628
9097.59 643
9098.49 641
9099.39 613
9100.29 553
9101.19 561
9102.09 531
9102.99 594
9103.90 560
9104.80 513
9105.70 586
9106.60 612
9107.50 625
9108.40 543
9109.30 569
9110.20 588
9111.10 504
9112.00 564
9112.91 581
9113.81 631
9114.71 576
9115.61 555
9116.51 578
9117.41 556
9118.31 540
9119.22 525
9120.12 536
9121.02 602
9121.92 580
9122.82 576
9123.72 552
9124.63 568
9125.53 513
9126.43 527
9127.33 506
9128.23 568
9129.14 550
9130.04 583
9130.94 548
9131.84 576
9132.74 582
9133.65 569
9134.55 550
9135.45 543
9136.35 536
9137.26 534
9138.16 574
9139.06 548
9139.96 587
9140.87 583
9141.77 537
9142.67 522
9143.57 532
9144.48 489
9145.38 530
9146.28 523
9147.19 538
9148.09 495
9148.99 567
9149.90 541
9150.80 526
9151.70 592
9152.60 574
9153.51 624
9154.41 579
9155.31 635
9156.22 574
9157.12 598
9158.02 525
9158.93 526
9159.83 481
9160.74 530
9161.64 596
9162.54 588
9163.45 547
9164.35 553
9165.25 553
9166.16 584
9167.06 546
9167.97 584
9168.87 565
9169.77 539
9170.68 590
9171.58 567
9172.49 551
9173.39 539
9174.30 543
9175.20 516
9176.10 508
9177.01 466
9177.91 566
9178.82 585
9179.72 590
9180.63 625
9181.53 576
9182.44 569
9183.34 579
9184.25 551
9185.15 594
9186.05 568
9186.96 575
9187.86 562
9188.77 592
9189.67 555
9190.58 555
9191.48 628
9192.39 532
9193.30 500
9194.20 519
9195.11 558
9196.01 529
9196.92 526
9197.82 558
9198.73 527
9199.63 554
9200.54 573
9201.44 577
9202.35 646
9203.26 660
9204.16 699
9205.07 764
9205.97 673
9206.88 663
9207.78 702
9208.69 605
9209.60 632
9210.50 613
9211.41 602
9212.32 589
9213.22 573
9214.13 609
9215.03 546
9215.94 566
9216.85 594
9217.75 567
9218.66 568
9219.57 581
9220.47 632
9221.38 650
9222.29 642
9223.19 638
9224.10 638
9225.01 638
9225.91 690
9226.82 663
9227.73 680
9228.63 621
9229.54 601
9230.45 609
9231.36 622
9232.26 598
9233.17 578
9234.08 620
9234.98 602
9235.89 589
9236.80 527
9237.71 494
9238.61 474
9239.52 518
9240.43 517
9241.34 504
9242.24 524
9243.15 570
9244.06 562
9244.97 524
9245.87 512
9246.78 524
9247.69 569
9248.60 633
9249.51 574
9250.41 572
9251.32 614
9252.23 556
9253.14 590
9254.05 545
9254.96 540
9255.86 611
9256.77 520
9257.68 449
9258.59 520
9259.50 611
9260.41 530
9261.31 552
9262.22 583
9263.13 568
9264.04 551
9264.95 577
9265.86 639
9266.77 549
9267.68 486
9268.58 490
9269.49 489
9270.40 479
9271.31 551
9272.22 577
9273.13 553
9274.04 563
9274.95 548
9275.86 509
9276.77 546
9277.68 561
9278.59 571
9279.50 586
9280.40 635
9281.31 570
9282.22 513
9283.13 477
9284.04 565
9284.95 593
9285.86 522
9286.77 479
9287.68 514
9288.59 618
9289.50 622
9290.41 572
9291.32 572
9292.23 569
9293.14 610
9294.05 622
9294.96 529
9295.87 565
9296.78 593
9297.69 534
9298.60 531
9299.52 579
9300.43 563
9301.34 575
9302.25 572
9303.16 555
9304.07 596
9304.98 612
9305.89 649
9306.80 652
9307.71 631
9308.62 617
9309.53 698
9310.44 630
9311.36 622
9312.27 703
9313.18 692
9314.09 720
9315.00 684
9315.91 677
9316.82 689
9317.73 660
9318.64 666
9319.56 633
9320.47 595
9321.38 569
9322.29 651
9323.20 660
9324.11 628
9325.03 630
9325.94 650
9326.85 612
9327.76 543
9328.67 533
9329.59 577
9330.50 600
9331.41 580
9332.32 611
9333.23 636
9334.15 592
9335.06 535
9335.97 525
9336.88 535
9337.79 532
9338.71 544
9339.62 530
9340.53 577
9341.44 611
9342.36 592
9343.27 561
9344.18 619
9345.09 561
9346.01 605
9346.92 557
9347.83 504
9348.75 547
9349.66 494
9350.57 564
9351.48 619
9352.40 612
9353.31 614
9354.22 606
9355.14 597
9356.05 590
9356.96 635
9357.88 574
9358.79 627
9359.70 648
9360.62 583
9361.53 558
9362.44 555
9363.36 557
9364.27 614
9365.19 511
9366.10 580
9367.01 584
9367.93 569
9368.84 563
9369.75 554
9370.67 589
9371.58 537
9372.50 569
9373.41 613
9374.32 577
9375.24 614
9376.15 569
9377.07 587
9377.98 659
9378.90 624
9379.81 609
9380.72 576
9381.64 592
9382.55 628
9383.47 579
9384.38 597
9385.30 625
9386.21 692
9387.13 643
9388.04 627
9388.96 617
9389.87 564
9390.79 590
9391.70 600
9392.62 675
9393.53 661
9394.45 662
9395.36 701
9396.28 682
9397.19 654
9398.11 625
9399.02 678
9399.94 618
9400.85 614
9401.77 653
9402.68 702
9403.60 638
9404.52 623
9405.43 676
9406.35 737
9407.26 658
9408.18 589
9409.09 606
9410.01 640
9410.93 619
9411.84 714
9412.76 718
9413.67 678
9414.59 699
9415.51 690
9416.42 624
9417.34 723
9418.26 728
9419.17 758
9420.09 704
9421.00 688
9421.92 711
9422.84 716
9423.75 697
9424.67 630
9425.59 653
9426.50 667
9427.42 703
9428.34 709
9429.25 723
9430.17 716
9431.09 696
9432.00 711
9432.92 665
9433.84 735
9434.76 701
9435.67 801
9436.59 752
9437.51 750
9438.42 723
9439.34 698
9440.26 717
9441.18 745
9442.09 830
9443.01 826
9443.93 783
9444.85 791
9445.76 775
9446.68 765
9447.60 780
9448.52 737
9449.43 813
9450.35 780
9451.27 771
9452.19 762
9453.11 790
9454.02 813
9454.94 1073
9455.86 1148
9456.78 1238
9457.70 1281
9458.62 1251
9459.53 1279
9460.45 1190
9461.37 1306
9462.29 1130
9463.21 953
9464.13 848
9465.04 824
9465.96 781
9466.88 791
9467.80 796
9468.72 769
9469.64 750
9470.56 746
9471.48 780
9472.39 713
9473.31 779
9474.23 766
9475.15 730
9476.07 735
9476.99 759
9477.91 770
9478.83 701
9479.75 749
9480.67 800
9481.59 764
9482.51 835
9483.42 770
9484.34 837
9485.26 787
9486.18 775
9487.10 855
9488.02 852
9488.94 802
9489.86 861
9490.78 864
9491.70 766
9492.62 710
9493.54 780
9494.46 676
9495.38 681
9496.30 790
9497.22 708
9498.14 703
9499.06 733
9499.98 749
9500.90 723
9501.82 693
9502.74 798
9503.66 751
9504.58 770
9505.50 716
9506.43 698
9507.35 704
9508.27 753
9509.19 691
9510.11 651
9511.03 720
9511.95 788
9512.87 809
9513.79 758
9514.71 721
9515.63 733
9516.55 777
9517.48 807
9518.40 811
9519.32 815
9520.24 784
9521.16 816
9522.08 801
9523.00 726
9523.92 750
9524.85 761
9525.77 805
9526.69 807
9527.61 764
9528.53 766
9529.45 731
9530.38 771
9531.30 790
9532.22 797
9533.14 850
9534.06 880
9534.98 911
9535.91 952
9536.83 1048
9537.75 1155
9538.67 1164
9539.60 1126
9540.52 1037
9541.44 1055
9542.36 921
9543.28 1005
9544.21 860
9545.13 841
9546.05 917
9546.97 824
9547.90 781
9548.82 845
9549.74 879
9550.66 903
9551.59 783
9552.51 774
9553.43 755
9554.36 775
9555.28 752
9556.20 702
9557.13 692
9558.05 783
9558.97 808
9559.89 854
9560.82 777
9561.74 717
9562.66 795
9563.59 853
9564.51 830
9565.43 827
9566.36 831
9567.28 795
9568.20 791
9569.13 768
9570.05 732
9570.98 711
9571.90 790
9572.82 802
9573.75 800
9574.67 792
9575.60 776
9576.52 749
9577.44 837
9578.37 850
9579.29 864
9580.22 787
9581.14 798
9582.06 771
9582.99 759
9583.91 844
9584.84 786
9585.76 722
9586.69 733
9587.61 841
9588.53 804
9589.46 804
9590.38 734
9591.31 796
9592.23 734
9593.16 739
9594.08 822
9595.01 885
9595.93 767
9596.86 861
9597.78 873
9598.71 904
9599.63 869
9600.56 814
9601.48 835
9602.41 820
9603.33 847
9604.26 828
9605.18 898
9606.11 915
9607.03 828
9607.96 795
9608.89 914
9609.81 907
9610.74 892
9611.66 878
9612.59 836
9613.51 886
9614.44 928
9615.37 969
9616.29 941
9617.22 917
9618.14 933
9619.07 982
9620.00 900
9620.92 951
9621.85 939
9622.77 921
9623.70 969
9624.63 951
9625.55 985
9626.48 1026
9627.41 1022
9628.33 957
9629.26 999
9630.19 952
9631.11 970
9632.04 1020
9632.97 1025
9633.89 1006
9634.82 988
9635.75 1091
9636.67 1096
9637.60 1164
9638.53 1202
9639.45 1199
9640.38 1210
9641.31 1249
9642.23 1189
9643.16 1252
9644.09 1258
9645.02 1187
9645.94 1302
9646.87 1233
9647.80 1234
9648.73 1226
9649.65 1231
9650.58 1353
9651.51 1410
9652.44 1481
9653.36 1526
9654.29 1654
9655.22 1776
9656.15 1749
9657.08 1651
9658.00 1584
9658.93 1589
9659.86 1444
9660.79 1410
9661.72 1345
9662.64 1369
9663.57 1286
9664.50 1334
9665.43 1335
9666.36 1273
9667.28 1349
9668.21 1344
9669.14 1366
9670.07 1318
9671.00 1452
9671.93 1514
9672.86 1389
9673.78 1368
9674.71 1478
9675.64 1436
9676.57 1504
9677.50 1505
9678.43 1534
9679.36 1525
9680.29 1540
9681.21 1516
9682.14 1454
9683.07 1461
9684.00 1521
9684.93 1600
9685.86 1635
9686.79 1525
9687.72 1601
9688.65 1589
9689.58 1697
9690.51 1680
9691.44 1643
9692.37 1603
9693.30 1701
9694.23 1766
9695.16 1719
9696.09 1804
9697.02 1856
9697.94 1890
9698.87 1904
9699.80 1910
9700.73 1911
9701.66 2030
9702.59 2036
9703.52 2255
9704.45 2293
9705.39 2183
9706.32 2253
9707.25 2123
9708.18 2138
9709.11 1937
9710.04 1763
9710.97 1834
9711.90 1838
9712.83 1694
9713.76 1708
9714.69 1646
9715.62 1650
9716.55 1750
9717.48 1854
9718.41 1903
9719.34 1863
9720.27 2027
9721.21 2031
9722.14 1998
9723.07 1855
9724.00 1788
9724.93 1796
9725.86 1714
9726.79 1646
9727.72 1607
9728.65 1515
9729.59 1498
9730.52 1483
9731.45 1506
9732.38 1544
9733.31 1529
9734.24 1525
9735.17 1502
9736.11 1659
9737.04 1649
9737.97 1657
9738.90 1585
9739.83 1592
9740.77 1511
9741.70 1544
9742.63 1481
9743.56 1321
9744.49 1324
9745.43 1292
9746.36 1303
9747.29 1242
9748.22 1244
9749.15 1278
9750.09 1279
9751.02 1256
9751.95 1204
9752.88 1256
9753.82 1231
9754.75 1282
9755.68 1308
9756.61 1143
9757.55 1167
9758.48 1128
9759.41 1027
9760.35 1149
9761.28 1165
9762.21 1135
9763.14 1192
9764.08 1203
9765.01 1129
9765.94 1147
9766.88 1196
9767.81 1213
9768.74 1167
9769.68 1116
9770.61 1129
9771.54 1089
9772.48 1130
9773.41 1060
9774.34 1049
9775.28 1128
9776.21 1102
9777.14 1092
9778.08 1076
9779.01 1165
9779.94 1175
9780.88 1136
9781.81 1171
9782.75 1164
9783.68 1321
9784.61 1299
9785.55 1218
9786.48 1268
9787.42 1316
9788.35 1263
9789.28 1201
9790.22 1157
9791.15 1155
9792.09 1161
9793.02 1114
9793.96 1113
9794.89 1055
9795.83 1054
9796.76 1043
9797.69 1028
9798.63 986
9799.56 1019
9800.50 994
9801.43 1021
9802.37 1022
9803.30 1018
9804.24 1002
9805.17 1028
9806.11 1049
9807.04 1049
9807.98 1007
9808.91 975
9809.85 981
9810.78 941
9811.72 893
9812.65 913
9813.59 922
9814.53 907
9815.46 875
9816.40 877
9817.33 926
9818.27 902
9819.20 895
9820.14 907
9821.07 904
9822.01 902
9822.95 815
9823.88 832
9824.82 866
9825.75 867
9826.69 829
9827.63 912
9828.56 869
9829.50 817
9830.43 793
9831.37 785
9832.31 867
9833.24 846
9834.18 758
9835.12 760
9836.05 827
9836.99 828
9837.93 795
9838.86 792
9839.80 800
9840.73 787
9841.67 849
9842.61 863
9843.55 843
9844.48 873
9845.42 885
9846.36 873
9847.29 826
9848.23 832
9849.17 820
9850.10 789
9851.04 863
9851.98 792
9852.92 767
9853.85 805
9854.79 774
9855.73 798
9856.67 800
9857.60 846
9858.54 773
9859.48 756
9860.42 793
9861.35 812
9862.29 796
9863.23 824
9864.17 794
9865.10 776
9866.04 811
9866.98 812
9867.92 814
9868.86 806
9869.79 752
9870.73 788
9871.67 770
9872.61 807
9873.55 788
9874.48 801
9875.42 772
9876.36 802
9877.30 775
9878.24 794
9879.18 778
9880.12 774
9881.05 759
9881.99 733
9882.93 782
9883.87 715
9884.81 744
9885.75 750
9886.69 819
9887.63 831
9888.56 743
9889.50 782
9890.44 839
9891.38 815
9892.32 754
9893.26 740
9894.20 754
9895.14 721
9896.08 673
9897.02 736
9897.96 711
9898.90 742
9899.84 736
9900.77 705
9901.71 695
9902.65 696
9903.59 711
9904.53 707
9905.47 739
9906.41 680
9907.35 718
9908.29 715
9909.23 739
9910.17 736
9911.11 711
9912.05 705
9912.99 709
9913.93 757
9914.87 729
9915.81 702
9916.75 653
9917.69 749
9918.63 726
9919.57 710
9920.52 764
9921.46 799
9922.40 762
9923.34 715
9924.28 702
9925.22 671
9926.16 713
9927.10 752
9928.04 790
9928.98 903
9929.92 921
9930.86 960
9931.80 1125
9932.75 1176
9933.69 1124
9934.63 1180
9935.57 1119
9936.51 989
9937.45 953
9938.39 890
9939.33 913
9940.28 861
9941.22 803
9942.16 762
9943.10 776
9944.04 767
9944.98 648
9945.92 683
9946.87 675
9947.81 636
9948.75 642
9949.69 630
9950.63 630
9951.58 689
9952.52 720
9953.46 689
9954.40 682
9955.34 662
9956.29 662
9957.23 664
9958.17 665
9959.11 669
9960.06 626
9961.00 696
9961.94 734
9962.88 684
9963.83 730
9964.77 735
9965.71 658
9966.65 695
9967.60 709
9968.54 697
9969.48 696
9970.42 697
9971.37 665
9972.31 699
9973.25 719
9974.20 668
9975.14 652
9976.08 669
9977.03 667
9977.97 663
9978.91 660
9979.86 662
9980.80 631
9981.74 655
9982.69 607
9983.63 573
9984.57 682
9985.52 713
9986.46 677
9987.40 639
9988.35 593
9989.29 631
9990.23 627
9991.18 656
9992.12 704
9993.07 560
9994.01 593
9994.95 628
9995.90 571
9996.84 608
9997.79 641
9998.73 570
9999.67 617
10000.62 679
10001.56 588
10002.51 623
10003.45 575
10004.40 608
10005.34 613
10006.29 599
10007.23 700
10008.17 655
10009.12 622
10010.06 591
10011.01 594
10011.95 594
10012.90 648
10013.84 667
10014.79 629
10015.73 623
10016.68 613
10017.62 630
10018.57 628
10019.51 583
10020.46 587
10021.40 592
10022.35 649
10023.29 707
10024.24 646
10025.19 634
10026.13 589
10027.08 569
10028.02 599
10028.97 566
10029.91 565
10030.86 565
10031.80 636
10032.75 581
10033.70 624
10034.64 617
10035.59 644
10036.53 589
10037.48 570
10038.43 635
10039.37 544
10040.32 551
10041.26 619
10042.21 638
10043.16 606
10044.10 610
10045.05 614
10046.00 636
10046.94 569
10047.89 570
10048.84 580
10049.78 567
10050.73 601
10051.68 585
10052.62 589
10053.57 570
10054.52 582
10055.46 582
10056.41 523
10057.36 542
10058.30 545
10059.25 551
10060.20 625
10061.15 557
10062.09 548
10063.04 565
10063.99 508
10064.93 521
10065.88 567
10066.83 529
10067.78 559
10068.72 532
10069.67 578
10070.62 554
10071.57 571
10072.51 574
10073.46 537
10074.41 562
10075.36 523
10076.31 542
10077.25 543
10078.20 586
10079.15 534
10080.10 499
10081.05 497
10081.99 602
10082.94 573
10083.89 557
10084.84 511
10085.79 519
10086.74 517
10087.68 553
10088.63 491
10089.58 509
10090.53 562
10091.48 521
10092.43 518
10093.37 531
10094.32 520
10095.27 586
10096.22 636
10097.17 624
10098.12 572
10099.07 574
10100.02 603
10100.97 530
10101.91 536
10102.86 561
10103.81 567
10104.76 582
10105.71 514
10106.66 542
10107.61 526
10108.56 525
10109.51 505
10110.46 473
10111.41 512
10112.36 520
10113.31 518
10114.26 510
10115.21 532
10116.16 555
10117.11 524
10118.06 540
10119.01 554
10119.96 567
10120.91 500
10121.86 493
10122.81 484
10123.76 489
10124.71 506
10125.66 529
10126.61 516
10127.56 454
10128.51 563
10129.46 554
10130.41 539
10131.36 534
10132.31 504
10133.26 573
10134.21 558
10135.16 525
10136.11 523
10137.06 554
10138.01 523
10138.96 519
10139.91 546
10140.86 588
10141.82 492
10142.77 600
10143.72 527
10144.67 561
10145.62 548
10146.57 509
10147.52 547
10148.47 545
10149.42 531
10150.38 487
10151.33 480
10152.28 540
10153.23 522
10154.18 582
10155.13 560
10156.09 535
10157.04 592
10157.99 593
10158.94 577
10159.89 556
10160.84 577
10161.80 597
10162.75 560
10163.70 531
10164.65 552
10165.60 627
10166.56 583
10167.51 575
10168.46 551
10169.41 563
10170.36 563
10171.32 599
10172.27 532
10173.22 601
10174.17 611
10175.13 611
10176.08 622
10177.03 639
10177.98 648
10178.94 631
10179.89 556
10180.84 614
10181.80 623
10182.75 554
10183.70 624
10184.65 667
10185.61 656
10186.56 627
10187.51 634
10188.47 643
10189.42 616
10190.37 651
10191.33 751
10192.28 718
10193.23 677
10194.19 638
10195.14 662
10196.09 588
10197.05 635
10198.00 743
10198.95 698
10199.91 649
10200.86 646
10201.82 678
10202.77 625
10203.72 644
10204.68 636
10205.63 663
10206.58 745
10207.54 764
10208.49 686
10209.45 800
10210.40 736
10211.36 789
10212.31 816
10213.26 806
10214.22 819
10215.17 841
10216.13 766
10217.08 742
10218.04 742
10218.99 641
10219.94 669
10220.90 641
10221.85 641
10222.81 644
10223.76 596
10224.72 626
10225.67 672
10226.63 692
10227.58 603
10228.54 632
10229.49 572
10230.45 617
10231.40 603
10232.36 659
10233.31 683
10234.27 646
10235.22 669
10236.18 659
10237.14 650
10238.09 674
10239.05 696
10240.00 706
10240.96 793
10241.91 832
10242.87 845
10243.82 804
10244.78 829
10245.74 769
10246.69 719
10247.65 671
10248.60 631
10249.56 614
10250.52 579
10251.47 609
10252.43 629
10253.38 602
10254.34 576
10255.30 617
10256.25 677
10257.21 583
10258.17 573
10259.12 606
10260.08 613
10261.04 608
10261.99 628
10262.95 625
10263.91 609
10264.86 510
10265.82 537
10266.78 551
10267.73 562
10268.69 565
10269.65 508
10270.60 597
10271.56 615
10272.52 560
10273.47 613
10274.43 588
10275.39 540
10276.35 517
10277.30 586
10278.26 574
10279.22 556
10280.18 551
10281.13 522
10282.09 543
10283.05 520
10284.01 528
10284.96 525
10285.92 531
10286.88 565
10287.84 518
10288.79 522
10289.75 524
10290.71 506
10291.67 563
10292.63 563
10293.58 566
10294.54 532
10295.50 590
10296.46 650
10297.42 565
10298.38 579
10299.33 579
10300.29 527
10301.25 519
10302.21 544
10303.17 518
10304.13 530
10305.08 502
10306.04 538
10307.00 494
10307.96 561
10308.92 534
10309.88 530
10310.84 530
10311.80 492
10312.75 517
10313.71 531
10314.67 558
10315.63 613
10316.59 606
10317.55 645
10318.51 601
10319.47 559
10320.43 556
10321.39 504
10322.35 560
10323.31 552
10324.27 554
10325.23 549
10326.18 516
10327.14 567
10328.10 555
10329.06 569
10330.02 556
10330.98 572
10331.94 552
10332.90 595
10333.86 614
10334.82 635
10335.78 656
10336.74 729
10337.70 743
10338.66 631
10339.62 581
10340.58 559
10341.54 558
10342.50 526
10343.46 550
10344.43 533
10345.39 567
10346.35 508
10347.31 478
10348.27 513
10349.23 541
10350.19 522
10351.15 562
10352.11 576
10353.07 506
10354.03 481
10354.99 522
10355.95 540
10356.91 496
10357.88 486
10358.84 507
10359.80 527
10360.76 484
10361.72 560
10362.68 464
10363.64 531
10364.60 572
10365.57 521
10366.53 531
10367.49 526
10368.45 481
10369.41 466
10370.37 508
10371.34 482
10372.30 555
10373.26 526
10374.22 501
10375.18 490
10376.14 511
10377.11 535
10378.07 521
10379.03 486
10379.99 507
10380.95 494
10381.92 511
10382.88 517
10383.84 511
10384.80 473
10385.77 500
10386.73 510
10387.69 499
10388.65 454
10389.62 455
10390.58 519
10391.54 479
10392.50 470
10393.47 500
10394.43 458
10395.39 468
10396.35 465
10397.32 486
10398.28 518
10399.24 497
10400.21 511
10401.17 453
10402.13 486
10403.10 498
10404.06 467
10405.02 484
10405.99 516
10406.95 526
10407.91 467
10408.88 478
10409.84 563
10410.80 499
10411.77 450
10412.73 496
10413.69 478
10414.66 502
10415.62 505
10416.58 504
10417.55 583
10418.51 608
10419.48 542
10420.44 582
10421.40 600
10422.37 643
10423.33 707
10424.30 752
10425.26 749
10426.23 670
10427.19 628
10428.15 658
10429.12 707
10430.08 588
10431.05 551
10432.01 527
10432.98 532
10433.94 570
10434.91 511
10435.87 532
10436.83 488
10437.80 473
10438.76 520
10439.73 478
10440.69 493
10441.66 469
10442.62 481
10443.59 526
10444.55 466
10445.52 443
10446.48 511
10447.45 503
10448.41 437
10449.38 512
10450.35 501
10451.31 507
10452.28 512
10453.24 452
10454.21 483
10455.17 551
10456.14 514
10457.10 447
10458.07 489
10459.04 506
10460.00 526
10460.97 477
10461.93 469
10462.90 481
10463.87 523
10464.83 486
10465.80 427
10466.76 473
10467.73 489
10468.70 541
10469.66 483
10470.63 466
10471.59 416
10472.56 407
10473.53 437
10474.49 437
10475.46 443
10476.43 440
10477.39 452
10478.36 443
10479.33 453
10480.29 467
10481.26 441
10482.23 451
10483.19 451
10484.16 462
10485.13 486
10486.09 464
10487.06 471
10488.03 464
10489.00 443
10489.96 460
10490.93 496
10491.90 480
10492.87 447
10493.83 461
10494.80 464
10495.77 439
10496.73 408
10497.70 446
10498.67 471
10499.64 461
10500.61 482
10501.57 518
10502.54 517
10503.51 488
10504.48 480
10505.44 498
10506.41 461
10507.38 518
10508.35 548
10509.32 511
10510.28 489
10511.25 482
10512.22 446
10513.19 460
10514.16 471
10515.13 501
10516.09 480
10517.06 442
10518.03 461
10519.00 452
10519.97 486
10520.94 516
10521.91 511
10522.87 473
10523.84 497
10524.81 473
10525.78 472
10526.75 529
10527.72 518
10528.69 473
10529.66 443
10530.63 456
10531.59 475
10532.56 500
10533.53 480
10534.50 451
10535.47 460
10536.44 449
10537.41 468
10538.38 436
10539.35 427
10540.32 476
10541.29 469
10542.26 484
10543.23 466
10544.20 462
10545.17 473
10546.14 435
10547.11 481
10548.08 468
10549.05 502
10550.02 452
10550.99 489
10551.96 477
10552.93 485
10553.90 522
10554.87 494
10555.84 561
10556.81 514
10557.78 480
10558.75 450
10559.72 492
10560.69 528
10561.66 522
10562.63 597
10563.60 588
10564.57 612
10565.54 704
10566.51 702
10567.48 654
10568.45 719
10569.42 688
10570.40 643
10571.37 620
10572.34 574
10573.31 562
10574.28 592
10575.25 517
10576.22 568
10577.19 513
10578.16 485
10579.14 485
10580.11 509
10581.08 479
10582.05 474
10583.02 522
10583.99 515
10584.96 534
10585.94 569
10586.91 525
10587.88 494
10588.85 509
10589.82 505
10590.79 548
10591.77 510
10592.74 511
10593.71 538
10594.68 588
10595.65 600
10596.63 517
10597.60 521
10598.57 514
10599.54 611
10600.52 550
10601.49 540
10602.46 513
10603.43 486
10604.41 548
10605.38 554
10606.35 519
10607.32 524
10608.30 496
10609.27 520
10610.24 542
10611.21 522
10612.19 556
10613.16 474
10614.13 461
10615.11 459
10616.08 474
10617.05 432
10618.02 491
10619.00 425
10619.97 476
10620.94 502
10621.92 483
10622.89 506
10623.86 530
10624.84 485
10625.81 526
10626.78 525
10627.76 562
10628.73 509
10629.71 511
10630.68 514
10631.65 523
10632.63 527
10633.60 576
10634.57 566
10635.55 571
10636.52 505
10637.50 504
10638.47 514
10639.44 569
10640.42 579
10641.39 658
10642.37 715
10643.34 704
10644.31 731
10645.29 728
10646.26 721
10647.24 656
10648.21 705
10649.19 725
10650.16 663
10651.14 648
10652.11 616
10653.09 574
10654.06 489
10655.04 524
10656.01 560
10656.98 562
10657.96 495
10658.93 477
10659.91 508
10660.88 525
10661.86 521
10662.84 525
10663.81 531
10664.79 481
10665.76 496
10666.74 498
10667.71 528
10668.69 479
10669.66 538
10670.64 568
10671.61 532
10672.59 553
10673.56 543
10674.54 531
10675.52 510
10676.49 501
10677.47 466
10678.44 532
10679.42 499
10680.40 520
10681.37 503
10682.35 547
10683.32 537
10684.30 501
10685.28 538
10686.25 556
10687.23 561
10688.20 539
10689.18 602
10690.16 576
10691.13 532
10692.11 516
10693.09 499
10694.06 530
10695.04 471
10696.02 451
10696.99 487
10697.97 503
10698.95 461
10699.92 451
10700.90 466
10701.88 505
10702.85 498
10703.83 507
10704.81 453
10705.79 437
10706.76 419
10707.74 466
10708.72 470
10709.70 466
10710.67 431
10711.65 438
10712.63 465
10713.60 444
10714.58 463
10715.56 446
10716.54 443
10717.52 452
10718.49 407
10719.47 459
10720.45 463
10721.43 486
10722.40 497
10723.38 499
10724.36 462
10725.34 457
10726.32 447
10727.29 446
10728.27 496
10729.25 484
10730.23 459
10731.21 439
10732.19 450
10733.16 487
10734.14 453
10735.12 396
10736.10 438
10737.08 463
10738.06 430
10739.03 442
10740.01 454
10740.99 461
10741.97 447
10742.95 415
10743.93 399
10744.91 440
10745.89 432
10746.87 453
10747.84 448
10748.82 428
10749.80 451
10750.78 441
10751.76 439
10752.74 467
10753.72 471
10754.70 448
10755.68 452
10756.66 442
10757.64 415
10758.62 476
10759.60 465
10760.58 442
10761.56 438
10762.54 463
10763.52 437
10764.50 457
10765.48 455
10766.45 402
10767.43 443
10768.41 471
10769.39 416
10770.38 428
10771.36 471
10772.34 452
10773.32 411
10774.30 459
10775.28 426
10776.26 455
10777.24 453
10778.22 458
10779.20 419
10780.18 438
10781.16 472
10782.14 477
10783.12 459
10784.10 466
10785.08 496
10786.06 488
10787.04 516
10788.02 462
10789.00 421
10789.99 471
10790.97 486
10791.95 491
10792.93 489
10793.91 487
10794.89 465
10795.87 460
10796.85 493
10797.84 447
10798.82 468
10799.80 396
10800.78 430
10801.76 533
10802.74 502
10803.72 454
10804.71 429
10805.69 461
10806.67 458
10807.65 396
10808.63 404
10809.61 449
10810.60 467
10811.58 489
10812.56 464
10813.54 458
10814.52 452
10815.51 501
10816.49 450
10817.47 425
10818.45 492
10819.44 444
10820.42 439
10821.40 466
10822.38 522
10823.37 455
10824.35 438
10825.33 485
10826.31 441
10827.30 454
10828.28 447
10829.26 460
10830.24 465
10831.23 461
10832.21 458
10833.19 477
10834.18 467
10835.16 496
10836.14 480
10837.13 524
10838.11 456
10839.09 483
10840.07 459
10841.06 490
10842.04 508
10843.02 499
10844.01 440
10844.99 508
10845.98 517
10846.96 494
10847.94 426
10848.93 467
10849.91 477
10850.89 479
10851.88 474
10852.86 463
10853.84 452
10854.83 513
10855.81 504
10856.80 503
10857.78 526
10858.77 508
10859.75 508
10860.73 555
10861.72 563
10862.70 551
10863.69 496
10864.67 532
10865.66 541
10866.64 526
10867.62 470
10868.61 563
10869.59 571
10870.58 593
10871.56 550
10872.55 497
10873.53 505
10874.52 562
10875.50 602
10876.49 567
10877.47 565
10878.46 535
10879.44 554
10880.43 519
10881.41 544
10882.40 560
10883.38 566
10884.37 545
10885.35 624
10886.34 582
10887.32 560
10888.31 535
10889.29 594
10890.28 529
10891.27 616
10892.25 579
10893.24 565
10894.22 592
10895.21 609
10896.19 649
10897.18 621
10898.17 601
10899.15 583
10900.14 628
10901.12 640
10902.11 621
10903.10 632
10904.08 676
10905.07 603
10906.05 634
10907.04 609
10908.03 607
10909.01 613
10910.00 626
10910.99 608
10911.97 656
10912.96 597
10913.95 597
10914.93 656
10915.92 688
10916.91 675
10917.89 660
10918.88 657
10919.87 676
10920.85 653
10921.84 639
10922.83 696
10923.81 672
10924.80 699
10925.79 716
10926.78 667
10927.76 670
10928.75 687
10929.74 710
10930.73 718
10931.71 762
10932.70 644
10933.69 707
10934.68 688
10935.66 696
10936.65 678
10937.64 693
10938.63 708
10939.61 683
10940.60 731
10941.59 763
10942.58 779
10943.57 770
10944.55 751
10945.54 755
10946.53 836
10947.52 841
10948.51 795
10949.49 843
10950.48 847
10951.47 839
10952.46 823
10953.45 809
10954.44 815
10955.42 868
10956.41 929
10957.40 980
10958.39 940
10959.38 945
10960.37 1138
10961.36 1134
10962.34 1164
10963.33 1274
10964.32 1201
10965.31 1195
10966.30 1178
10967.29 1196
10968.28 1210
10969.27 1061
10970.26 1079
10971.25 1042
10972.24 874
10973.22 876
10974.21 883
10975.20 899
10976.19 917
10977.18 890
10978.17 857
10979.16 891
10980.15 955
10981.14 850
10982.13 944
10983.12 865
10984.11 838
10985.10 963
10986.09 931
10987.08 910
10988.07 1033
10989.06 1004
10990.05 897
10991.04 979
10992.03 984
10993.02 1070
10994.01 1065
10995.00 1001
10995.99 970
10996.98 1075
10997.97 1121
10998.96 1183
10999.95 1293
11000.94 1375
11001.93 1548
11002.92 1566
11003.92 1666
11004.91 1826
11005.90 1826
11006.89 1771
11007.88 1791
11008.87 1660
11009.86 1528
11010.85 1373
11011.84 1200
11012.83 1117
11013.82 1002
11014.82 1012
11015.81 930
11016.80 944
11017.79 944
11018.78 902
11019.77 952
11020.76 872
11021.76 858
11022.75 793
11023.74 810
11024.73 829
11025.72 804
11026.71 770
11027.70 817
11028.70 827
11029.69 711
11030.68 736
11031.67 745
11032.66 758
11033.66 783
11034.65 705
11035.64 764
11036.63 740
11037.62 701
11038.62 682
11039.61 713
11040.60 774
11041.59 753
11042.59 749
11043.58 731
11044.57 701
11045.56 649
11046.56 701
11047.55 722
11048.54 718
11049.53 621
11050.53 639
11051.52 654
11052.51 646
11053.51 651
11054.50 657
11055.49 645
11056.49 647
11057.48 676
11058.47 636
11059.46 664
11060.46 623
11061.45 651
11062.44 684
11063.44 632
11064.43 645
11065.42 625
11066.42 633
11067.41 653
11068.41 647
11069.40 638
11070.39 546
11071.39 554
11072.38 620
11073.37 602
11074.37 575
11075.36 601
11076.36 619
11077.35 592
11078.34 624
11079.34 606
11080.33 592
11081.33 599
11082.32 590
11083.31 672
11084.31 628
11085.30 629
11086.30 577
11087.29 599
11088.29 584
11089.28 599
11090.28 616
11091.27 670
11092.27 611
11093.26 603
11094.25 606
11095.25 603
11096.24 613
11097.24 589
11098.23 601
11099.23 671
11100.22 603
11101.22 582
11102.21 548
11103.21 592
11104.20 624
11105.20 531
11106.20 571
11107.19 548
11108.19 510
11109.18 577
11110.18 561
11111.17 566
11112.17 607
11113.16 573
11114.16 612
11115.15 556
11116.15 535
11117.15 565
11118.14 598
11119.14 582
11120.13 592
11121.13 552
11122.13 560
11123.12 567
11124.12 573
11125.11 580
11126.11 507
11127.11 538
11128.10 539
11129.10 528
11130.10 516
11131.09 587
11132.09 586
11133.09 513
11134.08 539
11135.08 554
11136.07 578
11137.07 598
11138.07 566
11139.07 525
11140.06 508
11141.06 488
11142.06 513
11143.05 505
11144.05 487
11145.05 548
11146.04 541
11147.04 505
11148.04 567
11149.04 549
11150.03 558
11151.03 502
11152.03 491
11153.02 502
11154.02 562
11155.02 523
11156.02 535
11157.01 500
11158.01 493
11159.01 524
11160.01 549
11161.01 572
11162.00 541
11163.00 564
11164.00 497
11165.00 537
11165.99 519
11166.99 478
11167.99 539
11168.99 517
11169.99 528
11170.99 535
11171.98 544
11172.98 471
11173.98 473
11174.98 517
11175.98 491
11176.98 485
11177.97 464
11178.97 531
11179.97 522
11180.97 556
11181.97 496
11182.97 529
11183.97 550
11184.96 534
11185.96 481
11186.96 498
11187.96 529
11188.96 520
11189.96 539
11190.96 485
11191.96 489
11192.96 521
11193.96 522
11194.96 517
11195.96 548
11196.95 524
11197.95 536
11198.95 537
11199.95 532
11200.95 472
11201.95 519
11202.95 536
11203.95 463
11204.95 463
11205.95 506
11206.95 497
11207.95 488
11208.95 532
11209.95 509
11210.95 535
11211.95 595
11212.95 522
11213.95 538
11214.95 551
11215.95 552
11216.95 511
11217.95 500
11218.95 499
11219.95 456
11220.95 529
11221.95 525
11222.95 521
11223.95 541
11224.95 479
11225.96 464
11226.96 505
11227.96 496
11228.96 444
11229.96 490
11230.96 505
11231.96 516
11232.96 486
11233.96 515
11234.96 534
11235.96 514
11236.97 512
11237.97 530
11238.97 542
11239.97 534
11240.97 514
11241.97 438
11242.97 512
11243.98 511
11244.98 458
11245.98 471
11246.98 478
11247.98 436
11248.98 470
11249.98 452
11250.99 449
11251.99 431
11252.99 519
11253.99 464
11254.99 483
11256.00 450
11257.00 510
11258.00 475
11259.00 459
11260.00 457
11261.01 484
11262.01 508
11263.01 503
11264.01 474
11265.02 462
11266.02 482
11267.02 474
11268.02 500
11269.03 516
11270.03 498
11271.03 498
11272.03 492
11273.04 490
11274.04 493
11275.04 551
11276.05 494
11277.05 466
11278.05 487
11279.05 468
11280.06 508
11281.06 494
11282.06 525
11283.07 536
11284.07 553
11285.07 535
11286.08 556
11287.08 541
11288.08 497
11289.09 536
11290.09 497
11291.09 505
11292.10 552
11293.10 497
11294.11 478
11295.11 509
11296.11 462
11297.12 487
11298.12 566
11299.13 473
11300.13 482
11301.13 582
11302.14 556
11303.14 518
11304.15 529
11305.15 532
11306.15 489
11307.16 535
11308.16 469
11309.17 473
11310.17 478
11311.18 488
11312.18 529
11313.18 559
11314.19 567
11315.19 530
11316.20 534
11317.20 590
11318.21 604
11319.21 570
11320.22 612
11321.22 539
11322.23 579
11323.23 583
11324.24 632
11325.24 586
11326.25 585
11327.25 589
11328.26 551
11329.26 488
11330.27 468
11331.27 495
11332.28 465
11333.29 416
11334.29 506
11335.30 569
11336.30 498
11337.31 470
11338.31 475
11339.32 488
11340.33 478
11341.33 522
11342.34 501
11343.34 561
11344.35 580
11345.35 570
11346.36 537
11347.37 599
11348.37 610
11349.38 480
11350.39 571
11351.39 487
11352.40 496
11353.40 502
11354.41 531
11355.42 490
11356.42 521
11357.43 466
11358.44 480
11359.44 444
11360.45 463
11361.46 447
11362.46 460
11363.47 456
11364.48 503
11365.48 497
11366.49 462
11367.50 452
11368.50 466
11369.51 500
11370.52 472
11371.53 472
11372.53 424
11373.54 463
11374.55 483
11375.56 448
11376.56 449
11377.57 468
11378.58 488
11379.59 444
11380.59 444
11381.60 424
11382.61 444
11383.62 477
11384.62 460
11385.63 433
11386.64 475
11387.65 439
11388.65 466
11389.66 398
11390.67 443
11391.68 418
11392.69 441
11393.69 416
11394.70 385
11395.71 384
11396.72 406
11397.73 437
11398.74 406
11399.74 460
11400.75 393
11401.76 442
11402.77 452
11403.78 452
11404.79 454
11405.80 443
11406.80 410
11407.81 440
11408.82 400
11409.83 414
11410.84 411
11411.85 451
11412.86 428
11413.87 467
11414.88 500
11415.89 453
11416.89 416
11417.90 460
11418.91 460
11419.92 365
11420.93 404
11421.94 442
11422.95 440
11423.96 417
11424.97 462
11425.98 470
11426.99 470
11428.00 408
11429.01 452
11430.02 416
11431.03 428
11432.04 482
11433.05 445
11434.06 424
11435.07 409
11436.08 441
11437.09 425
11438.10 433
11439.11 449
11440.12 482
11441.13 474
11442.14 468
11443.15 428
11444.16 432
11445.17 441
11446.18 484
11447.19 475
11448.20 507
11449.21 452
11450.22 428
11451.23 445
11452.24 444
11453.25 459
11454.27 483
11455.28 501
11456.29 446
11457.30 440
11458.31 464
11459.32 457
11460.33 497
11461.34 478
11462.35 475
11463.36 493
11464.38 463
11465.39 438
11466.40 469
11467.41 481
11468.42 460
11469.43 438
11470.44 438
11471.46 451
11472.47 482
11473.48 439
11474.49 421
11475.50 437
11476.52 418
11477.53 441
11478.54 472
11479.55 495
11480.56 415
11481.57 496
11482.59 469
11483.60 460
11484.61 429
11485.62 445
11486.64 421
11487.65 450
11488.66 461
11489.67 476
11490.69 521
11491.70 471
11492.71 436
11493.72 462
11494.74 462
11495.75 484
11496.76 460
11497.77 463
11498.79 470
11499.80 416
11500.81 438
11501.83 469
11502.84 416
11503.85 440
11504.86 444
11505.88 464
11506.89 455
11507.90 511
11508.92 447
11509.93 422
11510.94 436
11511.96 461
11512.97 428
11513.98 403
11515.00 428
11516.01 412
11517.02 515
11518.04 496
11519.05 478
11520.07 448
11521.08 497
11522.09 485
11523.11 507
11524.12 471
11525.13 479
11526.15 465
11527.16 486
11528.18 455
11529.19 439
11530.21 486
11531.22 462
11532.23 461
11533.25 505
11534.26 469
11535.28 478
11536.29 522
11537.31 508
11538.32 528
11539.34 462
11540.35 481
11541.36 462
11542.38 557
11543.39 556
11544.41 546
11545.42 455
11546.44 514
11547.45 506
11548.47 488
11549.48 548
11550.50 522
11551.51 529
11552.53 549
11553.54 489
11554.56 513
11555.57 540
11556.59 518
11557.61 502
11558.62 490
11559.64 560
11560.65 562
11561.67 566
11562.68 541
11563.70 553
11564.71 521
11565.73 578
11566.75 605
11567.76 612
11568.78 554
11569.79 609
11570.81 553
11571.83 597
11572.84 557
11573.86 510
11574.87 527
11575.89 573
11576.91 585
11577.92 552
11578.94 649
11579.96 621
11580.97 661
11581.99 661
11583.00 724
11584.02 719
11585.04 715
11586.05 715
11587.07 735
11588.09 744
11589.10 697
11590.12 742
11591.14 751
11592.16 699
11593.17 745
11594.19 802
11595.21 813
11596.22 830
11597.24 837
11598.26 954
11599.28 966
11600.29 1120
11601.31 1226
11602.33 1360
11603.34 1590
11604.36 1622
11605.38 1709
11606.40 1755
11607.41 1607
11608.43 1531
11609.45 1455
11610.47 1281
11611.49 1226
11612.50 1155
11613.52 1002
11614.54 853
11615.56 838
11616.58 769
11617.59 736
11618.61 740
11619.63 736
11620.65 656
11621.67 653
11622.68 602
11623.70 605
11624.72 625
11625.74 628
11626.76 638
11627.78 596
11628.79 632
11629.81 619
11630.83 555
11631.85 570
11632.87 584
11633.89 558
11634.91 604
11635.93 631
11636.94 580
11637.96 532
11638.98 555
11640.00 532
11641.02 559
11642.04 519
11643.06 502
11644.08 543
11645.10 550
11646.12 525
11647.14 536
11648.16 527
11649.17 502
11650.19 526
11651.21 450
11652.23 457
11653.25 483
11654.27 531
11655.29 481
11656.31 487
11657.33 508
11658.35 503
11659.37 516
11660.39 499
11661.41 467
11662.43 502
11663.45 496
11664.47 490
11665.49 501
11666.51 450
11667.53 468
11668.55 485
11669.57 485
11670.59 501
11671.61 518
11672.63 501
11673.65 542
11674.67 526
11675.70 518
11676.72 559
11677.74 527
11678.76 487
11679.78 488
11680.80 495
11681.82 553
11682.84 545
11683.86 528
11684.88 548
11685.90 527
11686.92 539
11687.95 516
11688.97 512
11689.99 537
11691.01 540
11692.03 523
11693.05 504
11694.07 505
11695.10 504
11696.12 563
11697.14 543
11698.16 484
11699.18 458
11700.20 492
11701.22 540
11702.25 466
11703.27 478
11704.29 508
11705.31 518
11706.33 501
11707.36 475
11708.38 524
11709.40 505
11710.42 472
11711.44 458
11712.47 486
11713.49 477
11714.51 517
11715.53 492
11716.56 445
11717.58 452
11718.60 475
11719.62 462
11720.65 451
11721.67 449
11722.69 508
11723.71 480
11724.74 443
11725.76 450
11726.78 454
11727.80 449
11728.83 441
11729.85 455
11730.87 439
11731.90 423
11732.92 441
11733.94 454
11734.97 434
11735.99 459
11737.01 459
11738.04 458
11739.06 448
11740.08 450
11741.11 452
11742.13 470
11743.15 439
11744.18 432
11745.20 445
11746.22 458
11747.25 450
11748.27 435
11749.30 476
11750.32 427
11751.34 432
11752.37 425
11753.39 432
11754.42 445
11755.44 408
11756.46 431
11757.49 443
11758.51 449
11759.54 468
11760.56 473
11761.58 462
11762.61 460
11763.63 478
11764.66 478
11765.68 466
11766.71 424
11767.73 376
11768.76 442
11769.78 525
11770.81 485
11771.83 428
11772.86 435
11773.88 434
11774.91 487
11775.93 438
11776.96 432
11777.98 438
11779.01 452
11780.03 485
11781.06 433
11782.08 435
11783.11 419
11784.13 505
11785.16 446
11786.18 362
11787.21 434
11788.23 452
11789.26 451
11790.28 465
11791.31 447
11792.34 437
11793.36 475
11794.39 444
11795.41 436
11796.44 401
11797.47 472
11798.49 469
11799.52 419
11800.54 429
11801.57 431
11802.60 441
11803.62 463
11804.65 496
11805.67 454
11806.70 447
11807.73 483
11808.75 461
11809.78 436
11810.81 456
11811.83 492
11812.86 452
11813.89 429
11814.91 468
11815.94 424
11816.97 395
11817.99 391
11819.02 409
11820.05 442
11821.07 454
11822.10 438
11823.13 506
11824.16 478
11825.18 455
11826.21 422
11827.24 444
11828.26 431
11829.29 436
11830.32 435
11831.35 432
11832.37 489
11833.40 512
11834.43 493
11835.46 512
11836.48 474
11837.51 473
11838.54 488
11839.57 478
11840.59 459
11841.62 475
11842.65 481
11843.68 482
11844.71 472
11845.73 475
11846.76 485
11847.79 515
11848.82 494
11849.85 499
11850.88 467
11851.90 481
11852.93 483
11853.96 485
11854.99 467
11856.02 424
11857.05 485
11858.07 530
11859.10 535
11860.13 516
11861.16 472
11862.19 472
11863.22 515
11864.25 535
11865.28 460
11866.30 479
11867.33 490
11868.36 497
11869.39 502
11870.42 503
11871.45 532
11872.48 499
11873.51 494
11874.54 512
11875.57 531
11876.60 524
11877.63 523
11878.65 561
11879.68 509
11880.71 529
11881.74 534
11882.77 593
11883.80 535
11884.83 552
11885.86 595
11886.89 562
11887.92 534
11888.95 530
11889.98 617
11891.01 605
11892.04 567
11893.07 559
11894.10 588
11895.13 578
11896.16 566
11897.19 587
11898.22 563
11899.25 604
11900.28 667
11901.31 601
11902.34 619
11903.38 651
11904.41 706
11905.44 723
11906.47 723
11907.50 708
11908.53 704
11909.56 774
11910.59 708
11911.62 689
11912.65 750
11913.68 651
11914.71 655
11915.75 643
11916.78 565
11917.81 642
11918.84 672
11919.87 665
11920.90 656
11921.93 670
11922.96 697
11924.00 667
11925.03 706
11926.06 647
11927.09 596
11928.12 630
11929.15 777
11930.18 744
11931.22 763
11932.25 827
11933.28 869
11934.31 913
11935.34 907
11936.38 979
11937.41 986
11938.44 989
11939.47 999
11940.50 1038
11941.54 994
11942.57 905
11943.60 837
11944.63 786
11945.67 783
11946.70 720
11947.73 651
11948.76 629
11949.80 609
11950.83 595
11951.86 582
11952.89 543
11953.93 578
11954.96 570
11955.99 594
11957.02 539
11958.06 504
11959.09 563
11960.12 563
11961.16 556
11962.19 550
11963.22 539
11964.26 572
11965.29 555
11966.32 545
11967.36 576
11968.39 560
11969.42 559
11970.46 554
11971.49 549
11972.52 524
11973.56 567
11974.59 561
11975.62 529
11976.66 585
11977.69 549
11978.73 519
11979.76 537
11980.79 552
11981.83 541
11982.86 532
11983.89 537
11984.93 576
11985.96 548
11987.00 566
11988.03 518
11989.07 524
11990.10 532
11991.13 527
11992.17 537
11993.20 556
11994.24 550
11995.27 543
11996.31 493
11997.34 556
11998.38 555
11999.41 539
12000.45 512
12001.48 550
12002.51 566
12003.55 580
12004.58 581
12005.62 537
12006.65 576
12007.69 585
12008.72 570
12009.76 568
12010.80 532
12011.83 548
12012.87 515
12013.90 586
12014.94 574
12015.97 619
12017.01 583
12018.04 599
12019.08 573
12020.11 567
12021.15 582
12022.19 594
12023.22 585
12024.26 616
12025.29 616
12026.33 614
12027.36 570
12028.40 593
12029.44 623
12030.47 614
12031.51 596
12032.54 602
12033.58 586
12034.62 603
12035.65 623
12036.69 614
12037.73 610
12038.76 604
12039.80 608
12040.84 524
12041.87 571
12042.91 605
12043.94 588
12044.98 600
12046.02 609
12047.06 606
12048.09 578
12049.13 620
12050.17 594
12051.20 553
12052.24 541
12053.28 566
12054.31 594
12055.35 630
12056.39 609
12057.43 614
12058.46 588
12059.50 607
12060.54 605
12061.57 537
12062.61 588
12063.65 606
12064.69 605
12065.72 629
12066.76 668
12067.80 643
12068.84 635
12069.88 576
12070.91 599
12071.95 629
12072.99 692
12074.03 648
12075.06 643
12076.10 660
12077.14 608
12078.18 680
12079.22 681
12080.26 637
12081.29 649
12082.33 658
12083.37 595
12084.41 659
12085.45 638
12086.49 704
12087.52 671
12088.56 697
12089.60 711
12090.64 679
12091.68 709
12092.72 635
12093.76 637
12094.79 712
12095.83 714
12096.87 725
12097.91 704
12098.95 671
12099.99 743
12101.03 766
12102.07 758
12103.11 760
12104.15 916
12105.19 842
12106.22 881
12107.26 989
12108.30 974
12109.34 1040
12110.38 990
12111.42 986
12112.46 922
12113.50 910
12114.54 961
12115.58 852
12116.62 769
12117.66 726
12118.70 746
12119.74 617
12120.78 605
12121.82 661
12122.86 636
12123.90 603
12124.94 579
12125.98 547
12127.02 557
12128.06 537
12129.10 531
12130.14 571
12131.18 530
12132.22 550
12133.26 556
12134.30 593
12135.34 544
12136.38 521
12137.42 529
12138.47 542
12139.51 576
12140.55 519
12141.59 541
12142.63 545
12143.67 493
12144.71 502
12145.75 555
12146.79 537
12147.83 507
12148.87 485
12149.92 541
12150.96 501
12152.00 515
12153.04 512
12154.08 489
12155.12 489
12156.16 517
12157.21 475
12158.25 479
12159.29 494
12160.33 502
12161.37 551
12162.41 529
12163.46 495
12164.50 464
12165.54 501
12166.58 509
12167.62 481
12168.67 454
12169.71 486
12170.75 486
12171.79 490
12172.83 489
12173.88 477
12174.92 510
12175.96 499
12177.00 462
12178.05 472
12179.09 445
12180.13 458
12181.17 501
12182.22 480
12183.26 452
12184.30 474
12185.34 470
12186.39 469
12187.43 490
12188.47 520
12189.51 521
12190.56 518
12191.60 514
12192.64 488
12193.69 456
12194.73 501
12195.77 539
12196.82 487
12197.86 509
12198.90 495
12199.95 563
12200.99 522
12202.03 467
12203.08 471
12204.12 548
12205.16 528
12206.21 531
12207.25 522
12208.29 513
12209.34 454
12210.38 489
12211.43 500
12212.47 462
12213.51 552
12214.56 491
12215.60 576
12216.65 525
12217.69 467
12218.73 484
12219.78 540
12220.82 506
12221.87 450
12222.91 438
12223.96 457
12225.00 522
12226.04 498
12227.09 504
12228.13 503
12229.18 454
12230.22 504
12231.27 493
12232.31 489
12233.36 504
12234.40 537
12235.45 503
12236.49 529
12237.54 509
12238.58 503
12239.63 463
12240.67 510
12241.72 517
12242.76 465
12243.81 440
12244.85 445
12245.90 439
12246.94 429
12247.99 505
12249.03 483
12250.08 475
12251.12 495
12252.17 484
12253.22 475
12254.26 463
12255.31 456
12256.35 454
12257.40 472
12258.44 469
12259.49 528
12260.54 478
12261.58 487
12262.63 485
12263.67 448
12264.72 470
12265.77 399
12266.81 431
12267.86 460
12268.91 396
12269.95 422
12271.00 443
12272.04 471
12273.09 474
12274.14 471
12275.18 449
12276.23 482
12277.28 428
12278.32 386
12279.37 412
12280.42 437
12281.46 455
12282.51 446
12283.56 447
12284.61 483
12285.65 448
12286.70 448
12287.75 432
12288.79 468
12289.84 451
12290.89 439
12291.94 435
12292.98 407
12294.03 430
12295.08 480
12296.13 393
12297.17 436
12298.22 429
12299.27 454
12300.32 451
12301.36 450
12302.41 447
12303.46 446
12304.51 450
12305.55 406
12306.60 392
12307.65 423
12308.70 460
12309.75 440
12310.79 468
12311.84 426
12312.89 413
12313.94 426
12314.99 445
12316.04 447
12317.08 445
12318.13 469
12319.18 457
12320.23 424
12321.28 383
12322.33 391
12323.37 424
12324.42 392
12325.47 413
12326.52 380
12327.57 425
12328.62 469
12329.67 457
12330.72 439
12331.77 435
12332.81 429
12333.86 420
12334.91 406
12335.96 400
12337.01 404
12338.06 437
12339.11 400
12340.16 416
12341.21 364
12342.26 355
12343.31 419
12344.36 388
12345.41 407
12346.46 416
12347.51 396
12348.56 414
12349.61 432
12350.65 447
12351.70 417
12352.75 402
12353.80 434
12354.85 419
12355.90 434
12356.95 452
12358.00 454
12359.05 394
12360.11 383
12361.16 396
12362.21 435
12363.26 429
12364.31 387
12365.36 420
12366.41 385
12367.46 431
12368.51 467
12369.56 447
12370.61 429
12371.66 430
12372.71 411
12373.76 437
12374.81 437
12375.86 441
12376.91 425
12377.97 480
12379.02 462
12380.07 422
12381.12 414
12382.17 406
12383.22 448
12384.27 445
12385.32 430
12386.37 424
12387.43 450
12388.48 446
12389.53 438
12390.58 417
12391.63 434
12392.68 468
12393.74 488
12394.79 439
12395.84 454
12396.89 439
12397.94 477
12398.99 476
12400.05 421
12401.10 482
12402.15 447
12403.20 444
12404.25 422
12405.31 483
12406.36 427
12407.41 477
12408.46 459
12409.51 430
12410.57 428
12411.62 461
12412.67 514
12413.72 441
12414.78 501
12415.83 453
12416.88 469
12417.93 486
12418.99 523
12420.04 518
12421.09 458
12422.15 494
12423.20 479
12424.25 496
12425.30 476
12426.36 491
12427.41 486
12428.46 488
12429.52 457
12430.57 492
12431.62 419
12432.68 454
12433.73 460
12434.78 456
12435.84 512
12436.89 469
12437.94 464
12439.00 514
12440.05 467
12441.10 476
12442.16 472
12443.21 510
12444.27 488
12445.32 467
12446.37 470
12447.43 456
12448.48 476
12449.54 468
12450.59 493
12451.64 459
12452.70 429
12453.75 428
12454.81 484
12455.86 455
12456.91 503
12457.97 520
12459.02 468
12460.08 455
12461.13 481
12462.19 445
12463.24 476
12464.30 507
12465.35 461
12466.41 507
12467.46 485
12468.52 504
12469.57 532
12470.63 497
12471.68 504
12472.73 564
12473.79 455
12474.85 487
12475.90 515
12476.96 497
12478.01 522
12479.07 527
12480.12 490
12481.18 496
12482.23 571
12483.29 563
12484.34 561
12485.40 601
12486.45 569
12487.51 636
12488.57 651
12489.62 641
12490.68 628
12491.73 665
12492.79 689
12493.84 723
12494.90 860
12495.96 922
12497.01 1004
12498.07 1049
12499.12 1178
12500.18 1194
12501.24 1196
12502.29 1221
12503.35 1252
12504.41 1202
12505.46 1094
12506.52 980
12507.57 986
12508.63 890
12509.69 808
12510.74 728
12511.80 702
12512.86 678
12513.91 608
12514.97 638
12516.03 614
12517.08 601
12518.14 598
12519.20 556
12520.26 556
12521.31 543
12522.37 552
12523.43 582
12524.48 509
12525.54 535
12526.60 605
12527.66 586
12528.71 593
12529.77 525
12530.83 539
12531.89 488
12532.94 536
12534.00 567
12535.06 548
12536.12 564
12537.17 576
12538.23 481
12539.29 531
12540.35 531
12541.41 537
12542.46 483
12543.52 427
12544.58 459
12545.64 488
12546.70 480
12547.75 507
12548.81 502
12549.87 463
12550.93 495
12551.99 480
12553.05 456
12554.10 491
12555.16 507
12556.22 458
12557.28 476
12558.34 491
12559.40 500
12560.46 479
12561.51 528
12562.57 535
12563.63 493
12564.69 502
12565.75 499
12566.81 513
12567.87 521
12568.93 550
12569.99 451
12571.04 501
12572.10 502
12573.16 566
12574.22 583
12575.28 623
12576.34 631
12577.40 632
12578.46 635
12579.52 696
12580.58 683
12581.64 734
12582.70 705
12583.76 657
12584.82 667
12585.88 658
12586.94 591
12588.00 628
12589.06 641
12590.12 617
12591.18 609
12592.24 605
12593.30 622
12594.36 604
12595.42 614
12596.48 604
12597.54 603
12598.60 593
12599.66 609
12600.72 611
12601.78 568
12602.84 532
12603.90 576
12604.96 592
12606.02 554
12607.08 516
12608.14 544
12609.20 564
12610.27 552
12611.33 509
12612.39 499
12613.45 521
12614.51 516
12615.57 515
12616.63 500
12617.69 500
12618.75 495
12619.81 525
12620.88 479
12621.94 476
12623.00 485
12624.06 477
12625.12 465
12626.18 438
12627.24 437
12628.31 452
12629.37 464
12630.43 432
12631.49 427
12632.55 464
12633.61 403
12634.68 450
12635.74 477
12636.80 473
12637.86 455
12638.92 459
12639.99 459
12641.05 474
12642.11 432
12643.17 481
12644.23 474
12645.30 413
12646.36 443
12647.42 444
12648.48 496
12649.55 446
12650.61 437
12651.67 452
12652.73 483
12653.80 481
12654.86 454
12655.92 460
12656.99 466
12658.05 491
12659.11 508
12660.17 539
12661.24 541
12662.30 523
12663.36 536
12664.43 451
12665.49 489
12666.55 529
12667.62 519
12668.68 504
12669.74 477
12670.81 486
12671.87 497
12672.93 456
12674.00 449
12675.06 464
12676.12 484
12677.19 431
12678.25 469
12679.31 502
12680.38 475
12681.44 446
12682.51 410
12683.57 456
12684.63 461
12685.70 473
12686.76 443
12687.83 480
12688.89 474
12689.95 477
12691.02 506
12692.08 476
12693.15 432
12694.21 440
12695.28 490
12696.34 500
12697.40 481
12698.47 458
12699.53 458
12700.60 443
12701.66 456
12702.73 498
12703.79 519
12704.86 523
12705.92 478
12706.99 539
12708.05 575
12709.12 480
12710.18 514
12711.25 507
12712.31 486
12713.38 430
12714.44 494
12715.51 488
12716.57 525
12717.64 464
12718.70 434
12719.77 478
12720.83 523
12721.90 476
12722.97 511
12724.03 490
12725.10 480
12726.16 519
12727.23 533
12728.29 464
12729.36 478
12730.43 501
12731.49 459
12732.56 482
12733.62 444
12734.69 421
12735.76 460
12736.82 470
12737.89 512
12738.95 502
12740.02 485
12741.09 447
12742.15 484
12743.22 493
12744.29 516
12745.35 465
12746.42 473
12747.49 481
12748.55 506
12749.62 483
12750.69 463
12751.75 465
12752.82 451
12753.89 461
12754.95 461
12756.02 460
12757.09 445
12758.15 464
12759.22 433
12760.29 393
12761.36 389
12762.42 401
12763.49 418
12764.56 407
12765.62 436
12766.69 433
12767.76 444
12768.83 455
12769.89 397
12770.96 408
12772.03 409
12773.10 421
12774.17 432
12775.23 437
12776.30 394
12777.37 421
12778.44 435
12779.50 428
12780.57 411
12781.64 386
12782.71 390
12783.78 392
12784.84 405
12785.91 427
12786.98 428
12788.05 395
12789.12 385
12790.19 408
12791.25 444
12792.32 393
12793.39 399
12794.46 407
12795.53 455
12796.60 457
12797.67 422
12798.73 376
12799.80 399
12800.87 370
12801.94 401
12803.01 417
12804.08 431
12805.15 396
12806.22 400
12807.29 396
12808.36 442
12809.42 380
12810.49 419
12811.56 372
12812.63 395
12813.70 439
12814.77 419
12815.84 419
12816.91 443
12817.98 411
12819.05 405
12820.12 419
12821.19 417
12822.26 398
12823.33 426
12824.40 472
12825.47 416
12826.54 396
12827.61 403
12828.68 417
12829.75 358
12830.82 404
12831.89 457
12832.96 428
12834.03 396
12835.10 386
12836.17 376
12837.24 362
12838.31 371
12839.38 418
12840.45 426
12841.52 365
12842.59 365
12843.66 409
12844.73 415
12845.80 336
12846.87 388
12847.95 383
12849.02 395
12850.09 379
12851.16 379
12852.23 341
12853.30 404
12854.37 386
12855.44 354
12856.51 309
12857.58 324
12858.66 358
12859.73 362
12860.80 369
12861.87 388
12862.94 364
12864.01 325
12865.08 315
12866.16 378
12867.23 396
12868.30 358
12869.37 387
12870.44 400
12871.51 350
12872.59 328
12873.66 369
12874.73 373
12875.80 324
12876.87 355
12877.95 356
12879.02 417
12880.09 379
12881.16 335
12882.23 369
12883.31 350
12884.38 379
12885.45 388
12886.52 395
12887.60 364
12888.67 347
12889.74 354
12890.81 348
12891.89 342
12892.96 339
12894.03 380
12895.11 328
12896.18 346
12897.25 389
12898.32 402
12899.40 365
12900.47 310
12901.54 365
12902.62 390
12903.69 394
12904.76 346
12905.84 332
12906.91 346
12907.98 346
12909.06 378
12910.13 371
12911.20 335
12912.28 322
12913.35 346
12914.42 347
12915.50 385
12916.57 361
12917.64 357
12918.72 393
12919.79 377
12920.87 342
12921.94 354
12923.01 351
12924.09 317
12925.16 347
12926.24 350
12927.31 349
12928.38 345
12929.46 344
12930.53 336
12931.61 353
12932.68 352
12933.76 346
12934.83 345
12935.90 376
12936.98 371
12938.05 318
12939.13 321
12940.20 329
12941.28 356
12942.35 356
12943.43 419
12944.50 370
12945.58 343
12946.65 353
12947.73 327
12948.80 327
12949.88 340
12950.95 358
12952.03 351
12953.10 427
12954.18 375
12955.25 311
12956.33 319
12957.40 326
12958.48 363
12959.55 372
12960.63 306
12961.70 303
12962.78 357
12963.86 371
12964.93 340
12966.01 358
12967.08 392
12968.16 364
12969.24 359
12970.31 388
12971.39 376
12972.46 351
12973.54 392
12974.62 395
12975.69 385
12976.77 362
12977.84 357
12978.92 372
12980.00 358
12981.07 328
12982.15 297
12983.23 308
12984.30 321
12985.38 350
12986.46 358
12987.53 372
12988.61 379
12989.69 374
12990.76 363
12991.84 392
12992.92 387
12993.99 375
12995.07 346
12996.15 362
12997.22 368
12998.30 416
12999.38 408
13000.45 347
13001.53 359
13002.61 357
13003.69 381
13004.76 404
13005.84 416
13006.92 394
13008.00 381
13009.07 379
13010.15 420
13011.23 374
13012.31 337
13013.38 329
13014.46 339
13015.54 340
13016.62 381
13017.70 359
13018.77 362
13019.85 374
13020.93 370
13022.01 355
13023.09 374
13024.16 394
13025.24 419
13026.32 413
13027.40 339
13028.48 389
13029.56 380
13030.63 373
13031.71 360
13032.79 388
13033.87 351
13034.95 366
13036.03 415
13037.11 393
13038.18 385
13039.26 383
13040.34 408
13041.42 426
13042.50 391
13043.58 407
13044.66 434
13045.74 401
13046.82 414
13047.89 415
13048.97 419
13050.05 396
13051.13 390
13052.21 395
13053.29 401
13054.37 405
13055.45 357
13056.53 378
13057.61 408
13058.69 423
13059.77 393
13060.85 442
13061.93 443
13063.01 427
13064.09 394
13065.17 441
13066.25 388
13067.33 409
13068.41 406
13069.49 405
13070.57 422
13071.65 392
13072.73 379
13073.81 404
13074.89 412
13075.97 402
13077.05 404
13078.13 400
13079.21 425
13080.29 412
13081.37 401
13082.45 456
13083.53 364
13084.61 383
13085.69 395
13086.77 336
13087.85 420
13088.94 421
13090.02 425
13091.10 382
13092.18 365
13093.26 395
13094.34 437
13095.42 414
13096.50 390
13097.58 377
13098.66 395
13099.75 386
13100.83 389
13101.91 375
13102.99 378
13104.07 378
13105.15 340
13106.23 356
13107.32 346
13108.40 361
13109.48 344
13110.56 347
13111.64 388
13112.72 355
13113.81 376
13114.89 400
13115.97 356
13117.05 351
13118.13 374
13119.22 357
13120.30 325
13121.38 376
13122.46 355
13123.55 338
13124.63 288
13125.71 308
13126.79 319
13127.88 398
13128.96 408
13130.04 387
13131.12 393
13132.21 373
13133.29 388
13134.37 325
13135.45 349
13136.54 355
13137.62 333
13138.70 338
13139.79 359
13140.87 337
13141.95 405
13143.03 366
13144.12 354
13145.20 339
13146.28 338
13147.37 349
13148.45 338
13149.53 338
13150.62 377
13151.70 360
13152.78 387
13153.87 375
13154.95 362
13156.03 357
13157.12 333
13158.20 344
13159.29 333
13160.37 349
13161.45 321
13162.54 359
13163.62 367
13164.71 342
13165.79 363
13166.87 334
13167.96 365
13169.04 338
13170.13 348
13171.21 334
13172.29 352
13173.38 354
13174.46 408
13175.55 333
13176.63 342
13177.72 358
13178.80 354
13179.89 361
13180.97 395
13182.06 373
13183.14 330
13184.22 352
13185.31 374
13186.39 330
13187.48 357
13188.56 368
13189.65 363
13190.73 344
13191.82 315
13192.90 297
13193.99 326
13195.07 366
13196.16 371
13197.25 325
13198.33 341
13199.42 361
13200.50 409
13201.59 354
13202.67 321
13203.76 352
13204.84 339
13205.93 386
13207.02 357
13208.10 359
13209.19 356
13210.27 377
13211.36 358
13212.44 343
13213.53 366
13214.62 364
13215.70 366
13216.79 362
13217.88 406
13218.96 375
13220.05 371
13221.13 355
13222.22 338
13223.31 392
13224.39 344
13225.48 334
13226.57 367
13227.65 327
13228.74 362
13229.83 344
13230.91 332
13232.00 336
13233.09 353
13234.17 409
13235.26 389
13236.35 356
13237.43 342
13238.52 358
13239.61 355
13240.70 333
13241.78 332
13242.87 329
13243.96 357
13245.04 370
13246.13 398
13247.22 378
13248.31 328
13249.39 349
13250.48 363
13251.57 353
13252.66 334
13253.74 371
13254.83 389
13255.92 393
13257.01 417
13258.10 405
13259.18 404
13260.27 395
13261.36 376
13262.45 388
13263.54 363
13264.62 367
13265.71 402
13266.80 420
13267.89 455
13268.98 460
13270.06 389
13271.15 412
13272.24 384
13273.33 402
13274.42 419
13275.51 396
13276.60 357
13277.68 415
13278.77 401
13279.86 416
13280.95 401
13282.04 407
13283.13 386
13284.22 354
13285.31 366
13286.39 344
13287.48 405
13288.57 433
13289.66 418
13290.75 418
13291.84 426
13292.93 444
13294.02 428
13295.11 436
13296.20 418
13297.29 383
13298.38 403
13299.47 471
13300.56 406
13301.65 424
13302.73 447
13303.82 430
13304.91 446
13306.00 420
13307.09 455
13308.18 434
13309.27 511
13310.36 457
13311.45 466
13312.54 463
13313.63 499
13314.72 474
13315.81 489
13316.90 484
13318.00 508
13319.09 498
13320.18 489
13321.27 484
13322.36 501
13323.45 489
13324.54 478
13325.63 452
13326.72 457
13327.81 480
13328.90 460
13329.99 414
13331.08 419
13332.17 460
13333.26 478
13334.35 474
13335.45 428
13336.54 452
13337.63 483
13338.72 498
13339.81 514
13340.90 478
13341.99 462
13343.08 482
13344.18 515
13345.27 504
13346.36 483
13347.45 467
13348.54 481
13349.63 487
13350.72 472
13351.82 467
13352.91 491
13354.00 511
13355.09 488
13356.18 473
13357.28 521
13358.37 488
13359.46 519
13360.55 527
13361.64 478
13362.74 491
13363.83 449
13364.92 493
13366.01 521
13367.10 477
13368.20 547
13369.29 555
13370.38 560
13371.47 575
13372.57 599
13373.66 622
13374.75 605
13375.84 617
13376.94 537
13378.03 588
13379.12 576
13380.22 547
13381.31 590
13382.40 516
13383.49 495
13384.59 490
13385.68 515
13386.77 540
13387.87 508
13388.96 513
13390.05 445
13391.15 452
13392.24 461
13393.33 513
13394.43 450
13395.52 477
13396.61 463
13397.71 470
13398.80 482
13399.90 450
13400.99 435
13402.08 434
13403.18 449
13404.27 442
13405.36 449
13406.46 429
13407.55 430
13408.65 435
13409.74 448
13410.83 428
13411.93 433
13413.02 437
13414.12 442
13415.21 399
13416.31 422
13417.40 486
13418.49 469
13419.59 439
13420.68 434
13421.78 426
13422.87 414
13423.97 417
13425.06 428
13426.16 436
13427.25 416
13428.35 402
13429.44 410
13430.54 427
13431.63 422
13432.73 414
13433.82 431
13434.92 473
13436.01 475
13437.11 453
13438.20 461
13439.30 450
13440.39 443
13441.49 422
13442.58 457
13443.68 442
13444.77 476
13445.87 462
13446.96 474
13448.06 459
13449.16 482
13450.25 474
13451.35 459
13452.44 474
13453.54 536
13454.64 466
13455.73 486
13456.83 479
13457.92 507
13459.02 494
13460.12 468
13461.21 475
13462.31 470
13463.40 457
13464.50 516
13465.60 471
13466.69 508
13467.79 500
13468.89 473
13469.98 509
13471.08 536
13472.18 484
13473.27 515
13474.37 488
13475.47 488
13476.56 494
13477.66 464
13478.76 484
13479.85 495
13480.95 533
13482.05 566
13483.14 454
13484.24 486
13485.34 498
13486.44 477
13487.53 480
13488.63 527
13489.73 516
13490.83 507
13491.92 454
13493.02 494
13494.12 500
13495.21 528
13496.31 543
13497.41 537
13498.51 600
13499.61 554
13500.70 621
13501.80 580
13502.90 601
13504.00 624
13505.10 579
13506.19 587
13507.29 672
13508.39 665
13509.49 662
13510.59 696
13511.68 669
13512.78 702
13513.88 674
13514.98 621
13516.08 610
13517.18 611
13518.27 579
13519.37 579
13520.47 545
13521.57 521
13522.67 503
13523.77 508
13524.87 492
13525.96 499
13527.06 567
13528.16 514
13529.26 509
13530.36 498
13531.46 468
13532.56 506
13533.66 437
13534.76 446
13535.86 510
13536.96 529
13538.05 499
13539.15 429
13540.25 508
13541.35 450
13542.45 457
13543.55 417
13544.65 438
13545.75 479
13546.85 448
13547.95 471
13549.05 428
13550.15 422
13551.25 448
13552.35 447
13553.45 393
13554.55 391
13555.65 446
13556.75 442
13557.85 473
13558.95 454
13560.05 492
13561.15 432
13562.25 411
13563.35 411
13564.45 400
13565.55 412
13566.65 419
13567.75 417
13568.85 401
13569.95 422
13571.05 423
13572.16 405
13573.26 382
13574.36 452
13575.46 446
13576.56 442
13577.66 377
13578.76 369
13579.86 428
13580.96 397
13582.06 419
13583.16 427
13584.27 387
13585.37 398
13586.47 420
13587.57 392
13588.67 410
13589.77 423
13590.87 474
13591.98 453
13593.08 438
13594.18 372
13595.28 432
13596.38 403
13597.48 413
13598.59 429
13599.69 391
13600.79 393
13601.89 457
13602.99 402
13604.10 437
13605.20 455
13606.30 453
13607.40 488
13608.50 420
13609.61 433
13610.71 394
13611.81 421
13612.91 394
13614.02 401
13615.12 427
13616.22 406
13617.32 393
13618.43 449
13619.53 396
13620.63 401
13621.73 436
13622.84 462
13623.94 434
13625.04 411
13626.14 418
13627.25 429
13628.35 397
13629.45 384
13630.56 419
13631.66 390
13632.76 390
13633.87 389
13634.97 349
13636.07 356
13637.18 380
13638.28 403
13639.38 425
13640.49 444
13641.59 435
13642.69 398
13643.80 420
13644.90 423
13646.00 391
13647.11 381
13648.21 416
13649.32 453
13650.42 405
13651.52 378
13652.63 374
13653.73 376
13654.84 412
13655.94 366
13657.04 409
13658.15 412
13659.25 452
13660.36 417
13661.46 395
13662.57 354
13663.67 377
13664.77 328
13665.88 405
13666.98 401
13668.09 399
13669.19 402
13670.30 449
13671.40 433
13672.51 403
13673.61 375
13674.72 388
13675.82 381
13676.93 394
13678.03 415
13679.14 398
13680.24 415
13681.35 422
13682.45 419
13683.56 388
13684.66 440
13685.77 394
13686.87 377
13687.98 386
13689.08 418
13690.19 416
13691.29 471
13692.40 437
13693.51 441
13694.61 424
13695.72 396
13696.82 420
13697.93 402
13699.03 401
13700.14 410
13701.25 456
13702.35 416
13703.46 413
13704.56 416
13705.67 411
13706.78 407
13707.88 438
13708.99 417
13710.10 411
13711.20 406
13712.31 435
13713.41 466
13714.52 461
13715.63 399
13716.73 397
13717.84 425
13718.95 426
13720.05 405
13721.16 462
13722.27 501
13723.37 466
13724.48 436
13725.59 427
13726.70 473
13727.80 484
13728.91 475
13730.02 468
13731.12 504
13732.23 491
13733.34 492
13734.45 500
13735.55 543
13736.66 508
13737.77 543
13738.87 497
13739.98 532
13741.09 500
13742.20 486
13743.31 459
13744.41 522
13745.52 511
13746.63 481
13747.74 518
13748.84 561
13749.95 525
13751.06 472
13752.17 497
13753.28 596
13754.38 547
13755.49 539
13756.60 553
13757.71 531
13758.82 574
13759.93 641
13761.03 588
13762.14 580
13763.25 530
13764.36 574
13765.47 622
13766.58 663
13767.68 707
13768.79 740
13769.90 692
13771.01 756
13772.12 746
13773.23 755
13774.34 853
13775.45 888
13776.56 940
13777.66 931
13778.77 950
13779.88 932
13780.99 906
13782.10 936
13783.21 888
13784.32 908
13785.43 908
13786.54 900
13787.65 782
13788.76 777
13789.87 728
13790.98 664
13792.09 602
13793.20 582
13794.31 574
13795.42 560
13796.52 576
13797.63 555
13798.74 525
13799.85 508
13800.96 542
13802.07 514
13803.18 594
13804.29 553
13805.40 527
13806.51 552
13807.63 496
13808.74 463
13809.85 492
13810.96 532
13812.07 478
13813.18 499
13814.29 473
13815.40 512
13816.51 451
13817.62 507
13818.73 468
13819.84 474
13820.95 443
13822.06 488
13823.17 491
13824.28 502
13825.40 454
13826.51 445
13827.62 432
13828.73 517
13829.84 476
13830.95 435
13832.06 476
13833.17 440
13834.28 443
13835.40 441
13836.51 418
13837.62 406
13838.73 439
13839.84 427
13840.95 468
13842.06 441
13843.18 469
13844.29 485
13845.40 471
13846.51 452
13847.62 453
13848.74 466
13849.85 453
13850.96 487
13852.07 499
13853.18 466
13854.30 487
13855.41 468
13856.52 504
13857.63 483
13858.74 497
13859.86 517
13860.97 523
13862.08 504
13863.19 532
13864.31 492
13865.42 453
13866.53 469
13867.64 554
13868.76 511
13869.87 589
13870.98 595
13872.10 582
13873.21 559
13874.32 541
13875.43 522
13876.55 526
13877.66 530
13878.77 501
13879.89 513
13881.00 511
13882.11 549
13883.23 513
13884.34 458
13885.45 525
13886.57 561
13887.68 546
13888.79 515
13889.91 512
13891.02 432
13892.13 436
13893.25 522
13894.36 541
13895.48 476
13896.59 510
13897.70 508
13898.82 572
13899.93 559
13901.05 494
13902.16 521
13903.27 493
13904.39 492
13905.50 465
13906.62 512
13907.73 526
13908.85 475
13909.96 481
13911.07 483
13912.19 494
13913.30 493
13914.42 493
13915.53 524
13916.65 464
13917.76 459
13918.88 424
13919.99 416
13921.11 461
13922.22 454
13923.34 433
13924.45 431
13925.57 474
13926.68 445
13927.80 464
13928.91 478
13930.03 446
13931.14 398
13932.26 457
13933.37 405
13934.49 433
13935.60 425
13936.72 411
13937.83 442
13938.95 456
13940.06 477
13941.18 429
13942.30 453
13943.41 429
13944.53 402
13945.64 408
13946.76 424
13947.87 394
13948.99 436
13950.11 417
13951.22 427
13952.34 389
13953.45 452
13954.57 430
13955.69 400
13956.80 398
13957.92 449
13959.04 474
13960.15 438
13961.27 412
13962.39 361
13963.50 401
13964.62 403
13965.73 406
13966.85 397
13967.97 423
13969.08 417
13970.20 453
13971.32 435
13972.44 399
13973.55 461
13974.67 465
13975.79 432
13976.90 380
13978.02 412
13979.14 405
13980.25 379
13981.37 434
13982.49 413
13983.61 438
13984.72 478
13985.84 470
13986.96 410
13988.08 417
13989.19 420
13990.31 434
13991.43 440
13992.55 402
13993.66 429
13994.78 429
13995.90 407
13997.02 428
13998.14 401
13999.25 455
14000.37 432
14001.49 463
14002.61 423
14003.73 418
14004.84 400
14005.96 415
14007.08 435
14008.20 405
14009.32 434
14010.44 418
14011.55 415
14012.67 467
14013.79 449
14014.91 445
14016.03 463
14017.15 461
14018.27 468
14019.38 440
14020.50 459
14021.62 468
14022.74 527
14023.86 510
14024.98 449
14026.10 476
14027.22 463
14028.34 469
14029.46 471
14030.57 490
14031.69 476
14032.81 450
14033.93 468
14035.05 513
14036.17 489
14037.29 450
14038.41 447
14039.53 416
14040.65 423
14041.77 431
14042.89 395
14044.01 425
14045.13 434
14046.25 418
14047.37 408
14048.49 414
14049.61 427
14050.73 455
14051.85 459
14052.97 430
14054.09 425
14055.21 426
14056.33 414
14057.45 403
14058.57 398
14059.69 411
14060.81 447
14061.93 413
14063.05 406
14064.17 452
14065.29 438
14066.41 454
14067.53 441
14068.65 402
14069.78 482
14070.90 407
14072.02 408
14073.14 386
14074.26 403
14075.38 446
14076.50 406
14077.62 459
14078.74 413
14079.86 443
14080.99 501
14082.11 420
14083.23 430
14084.35 435
14085.47 432
14086.59 425
14087.71 466
14088.84 466
14089.96 469
14091.08 459
14092.20 464
14093.32 521
14094.44 494
14095.57 477
14096.69 486
14097.81 563
14098.93 543
14100.05 514
14101.18 498
14102.30 529
14103.42 568
14104.54 553
14105.66 541
14106.79 593
14107.91 595
14109.03 544
14110.15 532
14111.28 533
14112.40 488
14113.52 493
14114.64 496
14115.77 467
14116.89 471
14118.01 504
14119.13 480
14120.26 435
14121.38 456
14122.50 435
14123.63 426
14124.75 381
14125.87 385
14126.99 437
14128.12 456
14129.24 377
14130.36 413
14131.49 427
14132.61 448
14133.73 433
14134.86 446
14135.98 431
14137.10 381
14138.23 423
14139.35 380
14140.47 387
14141.60 386
14142.72 405
14143.85 427
14144.97 396
14146.09 387
14147.22 401
14148.34 411
14149.47 405
14150.59 426
14151.71 439
14152.84 463
14153.96 455
14155.09 387
14156.21 398
14157.33 391
14158.46 422
14159.58 453
14160.71 390
14161.83 366
14162.96 417
14164.08 397
14165.21 429
14166.33 455
14167.45 429
14168.58 398
14169.70 399
14170.83 403
14171.95 416
14173.08 368
14174.20 409
14175.33 397
14176.45 381
14177.58 368
14178.70 377
14179.83 394
14180.95 352
14182.08 346
14183.20 352
14184.33 404
14185.46 415
14186.58 379
14187.71 370
14188.83 390
14189.96 392
14191.08 400
14192.21 403
14193.33 370
14194.46 372
14195.59 376
14196.71 391
14197.84 370
14198.96 371
14200.09 332
14201.22 354
14202.34 364
14203.47 370
14204.59 387
14205.72 385
14206.85 332
14207.97 353
14209.10 337
14210.23 337
14211.35 339
14212.48 318
14213.61 345
14214.73 316
14215.86 347
14216.99 378
14218.11 333
14219.24 312
14220.37 328
14221.49 368
14222.62 336
14223.75 334
14224.87 324
14226.00 296
14227.13 348
14228.25 389
14229.38 317
14230.51 307
14231.64 350
14232.76 339
14233.89 335
14235.02 342
14236.14 322
14237.27 332
14238.40 340
14239.53 359
14240.66 398
14241.78 372
14242.91 362
14244.04 362
14245.17 330
14246.29 327
14247.42 331
14248.55 324
14249.68 314
14250.81 324
14251.93 335
14253.06 316
14254.19 317
14255.32 355
14256.45 349
14257.57 325
14258.70 352
14259.83 364
14260.96 341
14262.09 382
14263.22 328
14264.34 326
14265.47 314
14266.60 332
14267.73 350
14268.86 348
14269.99 293
14271.12 274
14272.25 335
14273.37 339
14274.50 315
14275.63 327
14276.76 389
14277.89 333
14279.02 330
14280.15 329
14281.28 345
14282.41 336
14283.54 306
14284.67 306
14285.80 303
14286.92 344
14288.05 339
14289.18 308
14290.31 295
14291.44 305
14292.57 321
14293.70 321
14294.83 342
14295.96 336
14297.09 320
14298.22 330
14299.35 294
14300.48 308
14301.61 285
14302.74 293
14303.87 289
14305.00 312
14306.13 301
14307.26 336
14308.39 325
14309.52 301
14310.65 296
14311.78 310
14312.91 324
14314.04 332
14315.18 310
14316.31 271
14317.44 299
14318.57 302
14319.70 309
14320.83 300
14321.96 330
14323.09 339
14324.22 309
14325.35 335
14326.48 348
14327.61 318
14328.75 321
14329.88 315
14331.01 336
14332.14 288
14333.27 307
14334.40 320
14335.53 296
14336.66 277
14337.80 261
14338.93 287
14340.06 287
14341.19 273
14342.32 304
14343.45 317
14344.59 313
14345.72 314
14346.85 280
14347.98 295
14349.11 337
14350.24 300
14351.38 296
14352.51 269
14353.64 306
14354.77 307
14355.91 301
14357.04 303
14358.17 277
14359.30 309
14360.43 273
14361.57 285
14362.70 259
14363.83 258
14364.96 264
14366.10 277
14367.23 280
14368.36 278
14369.49 298
14370.63 285
14371.76 282
14372.89 282
14374.03 251
14375.16 256
14376.29 268
14377.42 276
14378.56 293
14379.69 260
14380.82 298
14381.96 320
14383.09 299
14384.22 295
14385.36 275
14386.49 303
14387.62 297
14388.76 278
14389.89 260
14391.02 298
14392.16 237
14393.29 269
14394.43 297
14395.56 282
14396.69 309
14397.83 266
14398.96 288
14400.09 339
14401.23 273
14402.36 254
14403.50 307
14404.63 316
14405.76 309
14406.90 292
14408.03 311
14409.17 333
14410.30 298
14411.44 302
14412.57 296
14413.70 287
14414.84 285
14415.97 274
14417.11 309
14418.24 298
14419.38 338
14420.51 283
14421.65 328
14422.78 340
14423.92 280
14425.05 267
14426.19 330
14427.32 319
14428.46 333
14429.59 316
14430.73 292
14431.86 279
14433.00 329
14434.13 308
14435.27 340
14436.40 342
14437.54 323
14438.67 300
14439.81 329
14440.95 313
14442.08 300
14443.22 316
14444.35 353
14445.49 318
14446.62 326
14447.76 292
14448.90 343
14450.03 365
14451.17 345
14452.30 341
14453.44 318
14454.58 356
14455.71 411
14456.85 368
14457.98 344
14459.12 356
14460.26 383
14461.39 342
14462.53 372
14463.67 311
14464.80 380
14465.94 360
14467.07 373
14468.21 413
14469.35 408
14470.48 422
14471.62 394
14472.76 390
14473.90 392
14475.03 445
14476.17 421
14477.31 379
14478.44 420
14479.58 407
14480.72 473
14481.85 459
14482.99 431
14484.13 453
14485.27 412
14486.40 413
14487.54 430
14488.68 429
14489.82 382
14490.95 405
14492.09 425
14493.23 442
14494.37 379
14495.50 379
14496.64 344
14497.78 345
14498.92 341
14500.05 347
14501.19 347
14502.33 383
14503.47 349
14504.61 349
14505.74 303
14506.88 312
14508.02 309
14509.16 307
14510.30 323
14511.44 374
14512.57 395
14513.71 377
14514.85 310
14515.99 334
14517.13 292
14518.27 332
14519.41 331
14520.54 307
14521.68 318
14522.82 324
14523.96 341
14525.10 298
14526.24 307
14527.38 276
14528.52 301
14529.65 296
14530.79 290
14531.93 328
14533.07 332
14534.21 299
14535.35 247
14536.49 277
14537.63 338
14538.77 306
14539.91 338
14541.05 281
14542.19 284
14543.33 305
14544.47 314
14545.61 329
14546.75 347
14547.89 338
14549.02 304
14550.16 311
14551.30 301
14552.44 343
14553.58 308
14554.72 307
14555.86 298
14557.00 345
14558.14 274
14559.29 304
14560.43 317
14561.57 312
14562.71 291
14563.85 312
14564.99 311
14566.13 302
14567.27 332
14568.41 309
14569.55 331
14570.69 353
14571.83 356
14572.97 322
14574.11 329
14575.25 317
14576.39 322
14577.53 309
14578.68 325
14579.82 333
14580.96 329
14582.10 338
14583.24 327
14584.38 362
14585.52 369
14586.66 372
14587.80 336
14588.95 333
14590.09 318
14591.23 321
14592.37 331
14593.51 374
14594.65 369
14595.79 361
14596.94 346
14598.08 335
14599.22 377
14600.36 360
14601.50 372
14602.65 356
14603.79 365
14604.93 363
14606.07 329
14607.21 375
14608.36 326
14609.50 327
14610.64 387
14611.78 393
14612.92 422
14614.07 381
14615.21 387
14616.35 373
14617.49 394
14618.64 378
14619.78 415
14620.92 385
14622.06 392
14623.21 383
14624.35 381
14625.49 423
14626.64 395
14627.78 376
14628.92 384
14630.06 455
14631.21 454
14632.35 454
14633.49 440
14634.64 452
14635.78 437
14636.92 421
14638.07 428
14639.21 395
14640.35 437
14641.50 461
14642.64 512
14643.78 500
14644.93 502
14646.07 461
14647.21 475
14648.36 433
14649.50 397
14650.65 411
14651.79 465
14652.93 454
14654.08 419
14655.22 445
14656.37 396
14657.51 370
14658.65 387
14659.80 371
14660.94 363
14662.09 367
14663.23 332
14664.37 381
14665.52 390
14666.66 368
14667.81 362
14668.95 340
14670.10 338
14671.24 363
14672.39 375
14673.53 343
14674.68 324
14675.82 319
14676.97 361
14678.11 329
14679.25 341
14680.40 371
14681.54 351
14682.69 320
14683.83 315
14684.98 341
14686.13 319
14687.27 348
14688.42 325
14689.56 349
14690.71 323
14691.85 323
14693.00 316
14694.14 317
14695.29 273
14696.43 305
14697.58 319
14698.72 328
14699.87 311
14701.02 292
14702.16 300
14703.31 297
14704.45 305
14705.60 272
14706.75 303
14707.89 340
14709.04 276
14710.18 328
14711.33 337
14712.48 274
14713.62 281
14714.77 268
14715.92 305
14717.06 290
14718.21 282
14719.35 300
14720.50 297
14721.65 330
14722.79 314
14723.94 302
14725.09 341
14726.23 295
14727.38 274
14728.53 250
14729.67 278
14730.82 289
14731.97 306
14733.12 329
14734.26 332
14735.41 329
14736.56 265
14737.70 293
14738.85 285
14740.00 292
14741.15 335
14742.29 319
14743.44 300
14744.59 292
14745.74 349
14746.88 295
14748.03 322
14749.18 320
14750.33 284
14751.47 308
14752.62 303
14753.77 308
14754.92 313
14756.07 272
14757.21 303
14758.36 291
14759.51 328
14760.66 317
14761.81 329
14762.95 317
14764.10 286
14765.25 292
14766.40 309
14767.55 319
14768.70 306
14769.84 322
14770.99 314
14772.14 309
14773.29 313
14774.44 294
14775.59 349
14776.74 368
14777.88 388
14779.03 338
14780.18 315
14781.33 302
14782.48 348
14783.63 328
14784.78 316
14785.93 339
14787.08 354
14788.22 330
14789.37 400
14790.52 347
14791.67 307
14792.82 363
14793.97 334
14795.12 354
14796.27 346
14797.42 381
14798.57 371
14799.72 330
14800.87 339
14802.02 359
14803.17 400
14804.32 406
14805.47 355
14806.62 333
14807.77 363
14808.92 389
14810.07 387
14811.22 396
14812.37 370
14813.52 384
14814.67 385
14815.82 370
14816.97 333
14818.12 343
14819.27 345
14820.42 297
14821.57 329
14822.72 318
14823.87 299
14825.02 323
14826.17 361
14827.32 332
14828.47 319
14829.62 336
14830.78 314
14831.93 344
14833.08 341
14834.23 300
14835.38 300
14836.53 279
14837.68 266
14838.83 280
14839.98 316
14841.13 276
14842.29 300
14843.44 267
14844.59 305
14845.74 270
14846.89 290
14848.04 269
14849.19 261
14850.35 266
14851.50 261
14852.65 265
14853.80 316
14854.95 298
14856.10 273
14857.26 318
14858.41 275
14859.56 273
14860.71 279
14861.86 247
14863.02 240
14864.17 299
14865.32 292
14866.47 298
14867.63 294
14868.78 282
14869.93 282
14871.08 272
14872.23 289
14873.39 284
14874.54 255
14875.69 262
14876.84 275
14878.00 268
14879.15 283
14880.30 261
14881.46 270
14882.61 249
14883.76 224
14884.91 223
14886.07 233
14887.22 266
14888.37 275
14889.53 256
14890.68 234
14891.83 240
14892.99 288
14894.14 258
14895.29 269
14896.45 304
14897.60 288
14898.75 253
14899.91 283
14901.06 249
14902.21 270
14903.37 274
14904.52 250
14905.67 229
14906.83 238
14907.98 238
14909.14 260
14910.29 292
14911.44 241
14912.60 228
14913.75 230
14914.91 225
14916.06 253
14917.21 285
14918.37 238
14919.52 249
14920.68 268
14921.83 255
14922.99 245
14924.14 240
14925.30 276
14926.45 264
14927.60 258
14928.76 225
14929.91 225
14931.07 238
14932.22 259
14933.38 237
14934.53 236
14935.69 241
14936.84 241
14938.00 251
14939.15 270
14940.31 278
14941.46 266
14942.62 276
14943.77 257
14944.93 284
14946.08 239
14947.24 259
14948.39 274
14949.55 266
14950.71 240
14951.86 261
14953.02 267
14954.17 272
14955.33 253
14956.48 263
14957.64 285
14958.80 279
14959.95 252
14961.11 247
14962.26 290
14963.42 269
14964.57 269
14965.73 275
14966.89 238
14968.04 247
14969.20 260
14970.36 280
14971.51 252
14972.67 240
14973.82 271
14974.98 241
14976.14 243
14977.29 228
14978.45 218
14979.61 242
14980.76 239
14981.92 258
14983.08 208
14984.23 204
14985.39 246
14986.55 234
14987.70 211
14988.86 209
14990.02 241
14991.18 222
14992.33 229
14993.49 239
14994.65 214
14995.80 225
14996.96 219
14998.12 231
14999.28 225
15000.43 202
15001.59 191
15002.75 200
15003.91 235
15005.06 224
15006.22 222
15007.38 218
15008.54 210
15009.69 248
15010.85 276
15012.01 275
15013.17 259
15014.33 261
15015.48 251
15016.64 244
15017.80 228
15018.96 245
15020.12 240
15021.27 216
15022.43 270
15023.59 217
15024.75 217
15025.91 222
15027.07 203
15028.23 217
15029.38 199
15030.54 216
15031.70 207
15032.86 188
15034.02 248
15035.18 225
15036.34 219
15037.49 250
15038.65 232
15039.81 231
15040.97 240
15042.13 263
15043.29 207
15044.45 179
15045.61 212
15046.77 238
15047.93 205
15049.09 232
15050.24 203
15051.40 223
15052.56 255
15053.72 210
15054.88 187
15056.04 235
15057.20 236
15058.36 232
15059.52 240
15060.68 225
15061.84 229
15063.00 226
15064.16 209
15065.32 182
15066.48 211
15067.64 210
15068.80 194
15069.96 212
15071.12 205
15072.28 175
15073.44 189
15074.60 214
15075.76 236
15076.92 207
15078.08 216
15079.24 249
15080.40 217
15081.56 251
15082.72 274
15083.89 220
15085.05 233
15086.21 221
15087.37 237
15088.53 204
15089.69 208
15090.85 201
15092.01 210
15093.17 194
15094.33 219
15095.49 225
15096.66 219
15097.82 213
15098.98 214
15100.14 204
15101.30 224
15102.46 242
15103.62 215
15104.78 198
15105.95 201
15107.11 204
15108.27 198
15109.43 214
15110.59 206
15111.75 265
15112.92 227
15114.08 219
15115.24 235
15116.40 234
15117.56 212
15118.73 216
15119.89 180
15121.05 235
15122.21 216
15123.37 208
15124.54 181
15125.70 240
15126.86 226
15128.02 243
15129.19 224
15130.35 219
15131.51 211
15132.67 205
15133.84 194
15135.00 222
15136.16 242
15137.32 254
15138.49 233
15139.65 207
15140.81 183
15141.97 195
15143.14 210
15144.30 216
15145.46 185
15146.63 199
15147.79 221
15148.95 188
15150.12 222
15151.28 215
15152.44 211
15153.61 231
15154.77 223
15155.93 218
15157.10 193
15158.26 218
15159.42 231
15160.59 218
15161.75 217
15162.91 214
15164.08 199
15165.24 201
15166.41 204
15167.57 222
15168.73 191
15169.90 224
15171.06 238
15172.23 213
15173.39 194
15174.55 196
15175.72 186
15176.88 189
15178.05 204
15179.21 210
15180.38 239
15181.54 224
15182.70 235
15183.87 233
15185.03 219
15186.20 271
15187.36 222
15188.53 226
15189.69 240
15190.86 226
15192.02 224
15193.19 211
15194.35 230
15195.52 218
15196.68 259
15197.85 244
15199.01 253
15200.18 247
15201.34 224
15202.51 258
15203.67 253
15204.84 238
15206.00 205
15207.17 217
15208.33 242
15209.50 230
15210.66 223
15211.83 229
15213.00 243
15214.16 250
15215.33 269
15216.49 273
15217.66 242
15218.82 229
15219.99 232
15221.16 254
15222.32 238
15223.49 259
15224.65 265
15225.82 246
15226.99 251
15228.15 252
15229.32 244
15230.49 255
15231.65 253
15232.82 253
15233.98 260
15235.15 270
15236.32 240
15237.48 257
15238.65 254
15239.82 264
15240.98 280
15242.15 267
15243.32 298
15244.48 264
15245.65 268
15246.82 251
15247.98 256
15249.15 236
15250.32 281
15251.49 263
15252.65 259
15253.82 221
15254.99 197
15256.16 253
15257.32 258
15258.49 251
15259.66 218
15260.82 230
15261.99 256
15263.16 279
15264.33 229
15265.49 231
15266.66 232
15267.83 219
15269.00 235
15270.17 191
15271.33 240
15272.50 204
15273.67 206
15274.84 213
15276.01 231
15277.17 221
15278.34 214
15279.51 205
15280.68 236
15281.85 207
15283.01 224
15284.18 220
15285.35 231
15286.52 188
15287.69 242
15288.86 216
15290.03 264
15291.19 254
15292.36 183
15293.53 200
15294.70 222
15295.87 259
15297.04 231
15298.21 213
15299.38 218
15300.54 222
15301.71 248
15302.88 226
15304.05 226
15305.22 203
15306.39 216
15307.56 235
15308.73 244
15309.90 229
15311.07 230
15312.24 197
15313.41 192
15314.58 213
15315.75 194
15316.92 210
15318.09 194
15319.25 178
15320.42 214
15321.59 221
15322.76 183
15323.93 190
15325.10 207
15326.27 207
15327.44 226
15328.61 254
15329.78 245
15330.95 201
15332.12 200
15333.29 223
15334.46 223
15335.64 226
15336.81 234
15337.98 209
15339.15 188
15340.32 191
15341.49 208
15342.66 208
15343.83 216
15345.00 202
15346.17 201
15347.34 187
15348.51 203
15349.68 222
15350.85 213
15352.02 220
15353.20 202
15354.37 208
15355.54 240
15356.71 197
15357.88 228
15359.05 210
15360.22 224
15361.39 211
15362.57 239
15363.74 236
15364.91 227
15366.08 194
15367.25 223
15368.42 196
15369.59 212
15370.77 214
15371.94 221
15373.11 210
15374.28 202
15375.45 185
15376.63 195
15377.80 196
15378.97 252
15380.14 256
15381.31 210
15382.49 215
15383.66 208
15384.83 225
15386.00 198
15387.17 218
15388.35 199
15389.52 199
15390.69 180
15391.86 205
15393.04 227
15394.21 214
15395.38 222
15396.55 211
15397.73 205
15398.90 190
15400.07 181
15401.25 202
15402.42 207
15403.59 193
15404.76 208
15405.94 220
15407.11 193
15408.28 199
15409.46 221
15410.63 228
15411.80 242
15412.98 215
15414.15 225
15415.32 209
15416.50 200
15417.67 195
15418.84 185
15420.02 191
15421.19 189
15422.36 213
15423.54 199
15424.71 191
15425.89 205
15427.06 189
15428.23 227
15429.41 239
15430.58 205
15431.76 218
15432.93 206
15434.10 210
15435.28 204
15436.45 181
15437.63 222
15438.80 195
15439.97 187
15441.15 197
15442.32 221
15443.50 231
15444.67 219
15445.85 233
15447.02 220
15448.20 221
15449.37 213
15450.55 215
15451.72 198
15452.89 213
15454.07 236
15455.24 201
15456.42 228
15457.59 219
15458.77 220
15459.94 228
15461.12 198
15462.30 181
15463.47 237
15464.65 249
15465.82 222
15467.00 248
15468.17 210
15469.35 206
15470.52 204
15471.70 208
15472.87 211
15474.05 211
15475.22 221
15476.40 242
15477.58 206
15478.75 180
15479.93 186
15481.10 225
15482.28 181
15483.46 200
15484.63 218
15485.81 223
15486.98 206
15488.16 210
15489.34 223
15490.51 220
15491.69 204
15492.87 207
15494.04 208
15495.22 212
15496.39 221
15497.57 211
15498.75 201
15499.92 185
15501.10 194
15502.28 251
15503.45 207
15504.63 180
15505.81 205
15506.98 197
15508.16 197
15509.34 208
15510.52 202
15511.69 204
15512.87 200
15514.05 189
15515.22 193
15516.40 292
15517.58 219
15518.76 179
15519.93 213
15521.11 243
15522.29 208
15523.47 195
15524.64 219
15525.82 175
15527.00 194
15528.18 214
15529.35 219
15530.53 216
15531.71 247
15532.89 210
15534.07 200
15535.24 225
15536.42 241
15537.60 255
15538.78 211
15539.96 204
15541.13 214
15542.31 223
15543.49 216
15544.67 225
15545.85 253
15547.03 230
15548.20 202
15549.38 234
15550.56 199
15551.74 191
15552.92 192
15554.10 223
15555.28 203
15556.45 228
15557.63 244
15558.81 226
15559.99 213
15561.17 217
15562.35 194
15563.53 218
15564.71 204
15565.89 209
15567.07 212
15568.24 218
15569.42 222
15570.60 232
15571.78 226
15572.96 234
15574.14 235
15575.32 207
15576.50 234
15577.68 235
15578.86 235
15580.04 233
15581.22 234
15582.40 266
15583.58 239
15584.76 245
15585.94 251
15587.12 242
15588.30 230
15589.48 219
15590.66 235
15591.84 239
15593.02 235
15594.20 222
15595.38 227
15596.56 237
15597.74 253
15598.92 250
15600.10 253
15601.28 266
15602.46 264
15603.64 239
15604.82 253
15606.00 234
15607.18 263
15608.36 236
15609.55 240
15610.73 253
15611.91 241
15613.09 283
15614.27 252
15615.45 271
15616.63 263
15617.81 271
15618.99 243
15620.17 298
15621.36 263
15622.54 239
15623.72 238
15624.90 277
15626.08 289
15627.26 267
15628.44 236
15629.63 237
15630.81 224
15631.99 248
15633.17 264
15634.35 269
15635.53 327
15636.72 268
15637.90 268
15639.08 275
15640.26 277
15641.44 291
15642.63 267
15643.81 269
15644.99 270
15646.17 293
15647.35 245
15648.54 311
15649.72 246
15650.90 263
15652.08 282
15653.27 313
15654.45 269
15655.63 291
15656.81 303
15658.00 327
15659.18 335
15660.36 306
15661.54 332
15662.73 302
15663.91 347
15665.09 309
15666.28 291
15667.46 296
15668.64 302
15669.82 307
15671.01 286
15672.19 304
15673.37 301
15674.56 277
15675.74 310
15676.92 320
15678.11 261
15679.29 295
15680.47 314
15681.66 281
15682.84 290
15684.03 296
15685.21 292
15686.39 274
15687.58 268
15688.76 308
15689.94 318
15691.13 343
15692.31 285
15693.50 307
15694.68 274
15695.86 292
15697.05 250
15698.23 286
15699.42 287
15700.60 285
15701.78 306
15702.97 279
15704.15 279
15705.34 303
15706.52 244
15707.71 283
15708.89 290
15710.08 307
15711.26 314
15712.45 283
15713.63 231
15714.81 305
15716.00 322
15717.18 300
15718.37 342
15719.55 327
15720.74 295
15721.92 286
15723.11 277
15724.29 307
15725.48 282
15726.66 256
15727.85 279
15729.04 293
15730.22 276
15731.41 287
15732.59 312
15733.78 321
15734.96 318
15736.15 329
15737.33 368
15738.52 331
15739.71 305
15740.89 290
15742.08 333
15743.26 318
15744.45 329
15745.63 346
15746.82 343
15748.01 304
15749.19 286
15750.38 306
15751.56 315
15752.75 352
15753.94 369
15755.12 365
15756.31 350
15757.50 314
15758.68 316
15759.87 331
15761.06 345
15762.24 369
15763.43 343
15764.62 335
15765.80 344
15766.99 338
15768.18 364
15769.36 357
15770.55 296
15771.74 302
15772.92 306
15774.11 303
15775.30 306
15776.48 327
15777.67 305
15778.86 291
15780.05 320
15781.23 315
15782.42 328
15783.61 294
15784.80 317
15785.98 278
15787.17 302
15788.36 315
15789.55 308
15790.73 362
15791.92 309
15793.11 292
15794.30 307
15795.48 291
15796.67 268
15797.86 322
15799.05 326
15800.24 281
15801.42 259
15802.61 280
15803.80 241
15804.99 264
15806.18 250
15807.37 253
15808.55 267
15809.74 295
15810.93 303
15812.12 268
15813.31 269
15814.50 242
15815.68 245
15816.87 261
15818.06 246
15819.25 243
15820.44 244
15821.63 244
15822.82 278
15824.01 258
15825.19 230
15826.38 239
15827.57 233
15828.76 265
15829.95 257
15831.14 219
15832.33 239
15833.52 250
15834.71 236
15835.90 264
15837.09 243
15838.28 248
15839.47 244
15840.66 239
15841.84 220
15843.03 234
15844.22 257
15845.41 235
15846.60 234
15847.79 215
15848.98 236
15850.17 253
15851.36 266
15852.55 209
15853.74 251
15854.93 254
15856.12 254
15857.31 226
15858.50 269
15859.69 258
15860.88 230
15862.07 219
15863.26 252
15864.46 260
15865.65 257
15866.84 235
15868.03 238
15869.22 266
15870.41 237
15871.60 274
15872.79 240
15873.98 245
15875.17 222
15876.36 224
15877.55 251
15878.74 257
15879.94 212
15881.13 209
15882.32 253
15883.51 240
15884.70 248
15885.89 256
15887.08 256
15888.27 295
15889.46 278
15890.66 249
15891.85 300
15893.04 256
15894.23 262
15895.42 299
15896.61 231
15897.81 228
15899.00 261
15900.19 230
15901.38 220
15902.57 231
15903.76 226
15904.96 231
15906.15 266
15907.34 241
15908.53 264
15909.72 277
15910.92 251
15912.11 241
15913.30 271
15914.49 276
15915.69 257
15916.88 290
15918.07 251
15919.26 272
15920.46 231
15921.65 207
15922.84 241
15924.03 248
15925.23 237
15926.42 230
15927.61 279
15928.81 300
15930.00 282
15931.19 278
15932.38 259
15933.58 231
15934.77 283
15935.96 296
15937.16 250
15938.35 266
15939.54 268
15940.74 243
15941.93 279
15943.12 263
15944.32 240
15945.51 268
15946.70 242
15947.90 248
15949.09 210
15950.28 230
15951.48 233
15952.67 289
15953.87 258
15955.06 259
15956.25 223
15957.45 244
15958.64 234
15959.84 229
15961.03 222
15962.22 233
15963.42 234
15964.61 198
15965.81 200
15967.00 209
15968.19 245
15969.39 228
15970.58 211
15971.78 217
15972.97 192
15974.17 216
15975.36 199
15976.56 221
15977.75 220
15978.95 219
15980.14 202
15981.34 215
15982.53 210
15983.72 195
15984.92 194
15986.11 200
15987.31 204
15988.50 181
15989.70 203
15990.90 195
15992.09 209
15993.29 191
15994.48 193
15995.68 215
15996.87 205
15998.07 198
15999.26 176
16000.46 204
16001.65 195
16002.85 214
16004.05 224
16005.24 211
16006.44 204
16007.63 192
16008.83 200
16010.02 221
16011.22 182
16012.42 193
16013.61 183
16014.81 203
16016.00 240
16017.20 224
16018.40 203
16019.59 186
16020.79 215
16021.99 224
16023.18 198
16024.38 194
16025.58 241
16026.77 231
16027.97 195
16029.16 205
16030.36 198
16031.56 217
16032.76 224
16033.95 224
16035.15 200
16036.35 178
16037.54 202
16038.74 193
16039.94 177
16041.13 181
16042.33 196
16043.53 205
16044.73 203
16045.92 184
16047.12 177
16048.32 207
16049.51 186
16050.71 171
16051.91 160
16053.11 190
16054.30 202
16055.50 199
16056.70 197
16057.90 182
16059.10 191
16060.29 185
16061.49 195
16062.69 222
16063.89 202
16065.08 202
16066.28 200
16067.48 209
16068.68 211
16069.88 237
16071.07 178
16072.27 185
16073.47 187
16074.67 153
16075.87 179
16077.07 205
16078.26 195
16079.46 195
16080.66 207
16081.86 183
16083.06 195
16084.26 189
16085.46 187
16086.66 205
16087.85 188
16089.05 170
16090.25 175
16091.45 178
16092.65 197
16093.85 181
16095.05 196
16096.25 160
16097.45 185
16098.65 201
16099.84 180
16101.04 160
16102.24 180
16103.44 238
16104.64 188
16105.84 163
16107.04 173
16108.24 183
16109.44 194
16110.64 208
16111.84 187
16113.04 177
16114.24 200
16115.44 211
16116.64 186
16117.84 181
16119.04 166
16120.24 207
16121.44 184
16122.64 200
16123.84 180
16125.04 168
16126.24 179
16127.44 169
16128.64 155
16129.84 206
16131.04 204
16132.24 176
16133.44 182
16134.64 185
16135.84 182
16137.04 205
16138.25 223
16139.45 197
16140.65 223
16141.85 219
16143.05 203
16144.25 199
16145.45 206
16146.65 176
16147.85 206
16149.05 219
16150.25 193
16151.46 191
16152.66 210
16153.86 188
16155.06 196
16156.26 186
16157.46 182
16158.66 204
16159.87 191
16161.07 181
16162.27 209
16163.47 174
16164.67 191
16165.87 218
16167.08 179
16168.28 182
16169.48 217
16170.68 179
16171.88 179
16173.09 146
16174.29 169
16175.49 187
16176.69 187
16177.89 180
16179.10 149
16180.30 177
16181.50 205
16182.70 187
16183.91 231
16185.11 212
16186.31 182
16187.51 210
16188.72 180
16189.92 203
16191.12 200
16192.32 224
16193.53 229
16194.73 203
16195.93 201
16197.13 191
16198.34 157
16199.54 204
16200.74 195
16201.95 187
16203.15 214
16204.35 209
16205.56 206
16206.76 199
16207.96 193
16209.17 183
16210.37 167
16211.57 170
16212.78 193
16213.98 208
16215.18 195
16216.39 215
16217.59 211
16218.79 190
16220.00 153
16221.20 204
16222.41 226
16223.61 228
16224.81 171
16226.02 189
16227.22 173
16228.43 204
16229.63 189
16230.83 188
16232.04 188
16233.24 206
16234.45 200
16235.65 180
16236.86 205
16238.06 203
16239.26 208
16240.47 204
16241.67 209
16242.88 216
16244.08 193
16245.29 209
16246.49 201
16247.70 205
16248.90 194
16250.11 207
16251.31 205
16252.52 202
16253.72 179
16254.93 180
16256.13 193
16257.34 191
16258.54 202
16259.75 187
16260.95 215
16262.16 255
16263.36 209
16264.57 229
16265.77 186
16266.98 211
16268.19 208
16269.39 229
16270.60 234
16271.80 222
16273.01 207
16274.21 215
16275.42 219
16276.63 208
16277.83 209
16279.04 193
16280.24 235
16281.45 248
16282.66 239
16283.86 211
16285.07 217
16286.27 219
16287.48 208
16288.69 199
16289.89 218
16291.10 214
16292.31 190
16293.51 197
16294.72 223
16295.93 232
16297.13 232
16298.34 244
16299.55 238
16300.75 296
16301.96 270
16303.17 203
16304.37 235
16305.58 251
16306.79 236
16307.99 203
16309.20 223
16310.41 260
16311.62 257
16312.82 228
16314.03 225
16315.24 219
16316.44 228
16317.65 225
16318.86 239
16320.07 272
16321.27 270
16322.48 266
16323.69 246
16324.90 228
16326.10 239
16327.31 226
16328.52 206
16329.73 220
16330.94 201
16332.14 211
16333.35 207
16334.56 215
16335.77 214
16336.98 184
16338.18 209
16339.39 216
16340.60 226
16341.81 198
16343.02 208
16344.23 201
16345.43 215
16346.64 215
16347.85 223
16349.06 202
16350.27 209
16351.48 210
16352.69 191
16353.89 202
16355.10 196
16356.31 214
16357.52 231
16358.73 193
16359.94 184
16361.15 215
16362.36 225
16363.57 241
16364.77 228
16365.98 210
16367.19 217
16368.40 222
16369.61 196
16370.82 200
16372.03 231
16373.24 195
16374.45 212
16375.66 183
16376.87 192
16378.08 182
16379.29 189
16380.50 177
16381.71 205
16382.92 186
16384.13 178
16385.34 186
16386.55 180
16387.76 184
16388.97 184
16390.18 178
16391.39 198
16392.60 197
16393.81 182
16395.02 221
16396.23 208
16397.44 253
16398.65 229
16399.86 201
16401.07 200
16402.28 206
16403.49 198
16404.70 173
16405.91 166
16407.12 161
16408.33 188
16409.54 194
16410.76 167
16411.97 165
16413.18 194
16414.39 197
16415.60 187
16416.81 161
16418.02 221
16419.23 193
16420.44 188
16421.66 202
16422.87 229
16424.08 174
16425.29 172
16426.50 199
16427.71 171
16428.92 166
16430.14 178
16431.35 190
16432.56 188
16433.77 190
16434.98 179
16436.19 179
16437.41 158
16438.62 170
16439.83 169
16441.04 183
16442.25 181
16443.47 164
16444.68 157
16445.89 163
16447.10 184
16448.31 186
16449.53 188
16450.74 158
16451.95 207
16453.16 185
16454.38 191
16455.59 172
16456.80 155
16458.01 175
16459.23 195
16460.44 190
16461.65 155
16462.86 200
16464.08 196
16465.29 196
16466.50 197
16467.72 164
16468.93 160
16470.14 160
16471.35 179
16472.57 160
16473.78 185
16474.99 184
16476.21 189
16477.42 163
16478.63 171
16479.85 194
16481.06 219
16482.27 219
16483.49 172
16484.70 157
16485.92 158
16487.13 173
16488.34 163
16489.56 180
16490.77 195
16491.98 158
16493.20 158
16494.41 194
16495.63 167
16496.84 173
16498.05 166
16499.27 178
16500.48 149
16501.70 167
16502.91 175
16504.13 182
16505.34 168
16506.55 190
16507.77 177
16508.98 173
16510.20 183
16511.41 167
16512.63 181
16513.84 177
16515.06 187
16516.27 153
16517.49 163
16518.70 169
16519.92 153
16521.13 178
16522.35 200
16523.56 172
16524.78 172
16525.99 168
16527.21 174
16528.42 175
16529.64 193
16530.85 205
16532.07 167
16533.28 155
16534.50 164
16535.71 190
16536.93 144
16538.14 154
16539.36 163
16540.58 177
16541.79 158
16543.01 190
16544.22 150
16545.44 139
16546.65 168
16547.87 188
16549.09 172
16550.30 175
16551.52 185
16552.73 176
16553.95 179
16555.17 177
16556.38 188
16557.60 164
16558.82 149
16560.03 194
16561.25 171
16562.46 151
16563.68 170
16564.90 167
16566.11 164
16567.33 145
16568.55 171
16569.76 153
16570.98 170
16572.20 160
16573.41 200
16574.63 188
16575.85 185
16577.07 168
16578.28 169
16579.50 197
16580.72 184
16581.93 185
16583.15 162
16584.37 183
16585.59 156
16586.80 161
16588.02 164
16589.24 172
16590.46 168
16591.67 214
16592.89 211
16594.11 171
16595.33 186
16596.54 205
16597.76 214
16598.98 186
16600.20 195
16601.41 170
16602.63 188
16603.85 152
16605.07 167
16606.29 162
16607.50 154
16608.72 186
16609.94 200
16611.16 187
16612.38 196
16613.60 171
16614.81 156
16616.03 179
16617.25 190
16618.47 176
16619.69 171
16620.91 199
16622.13 165
16623.34 170
16624.56 156
16625.78 179
16627.00 189
16628.22 159
16629.44 187
16630.66 174
16631.88 196
16633.10 188
16634.31 212
16635.53 171
16636.75 179
16637.97 162
16639.19 178
16640.41 187
16641.63 197
16642.85 169
16644.07 168
16645.29 164
16646.51 195
16647.73 182
16648.95 215
16650.17 241
16651.39 170
16652.61 166
16653.83 172
16655.05 145
16656.27 159
16657.49 163
16658.71 174
16659.93 170
16661.15 164
16662.37 151
16663.59 186
16664.81 209
16666.03 181
16667.25 165
16668.47 158
16669.69 166
16670.91 181
16672.13 202
16673.35 211
16674.57 202
16675.79 153
16677.01 174
16678.23 190
16679.45 186
16680.67 188
16681.89 183
16683.12 168
16684.34 180
16685.56 193
16686.78 172
16688.00 168
16689.22 167
16690.44 157
16691.66 174
16692.88 186
16694.11 158
16695.33 152
16696.55 153
16697.77 182
16698.99 156
16700.21 162
16701.43 152
16702.66 168
16703.88 165
16705.10 164
16706.32 168
16707.54 160
16708.77 150
16709.99 180
16711.21 160
16712.43 167
16713.65 148
16714.87 151
16716.10 176
16717.32 179
16718.54 165
16719.76 168
16720.99 191
16722.21 162
16723.43 163
16724.65 168
16725.88 168
16727.10 180
16728.32 188
16729.54 183
16730.77 170
16731.99 154
16733.21 178
16734.43 160
16735.66 175
16736.88 148
16738.10 163
16739.33 191
16740.55 175
16741.77 191
16742.99 181
16744.22 153
16745.44 151
16746.66 176
16747.89 172
16749.11 184
16750.33 160
16751.56 155
16752.78 167
16754.00 179
16755.23 175
16756.45 167
16757.68 171
16758.90 168
16760.12 165
16761.35 138
16762.57 146
16763.79 178
16765.02 166
16766.24 161
16767.47 148
16768.69 153
16769.91 181
16771.14 185
16772.36 184
16773.59 190
16774.81 165
16776.04 170
16777.26 179
16778.48 224
16779.71 196
16780.93 170
16782.16 184
16783.38 186
16784.61 187
16785.83 192
16787.06 172
16788.28 180
16789.51 150
16790.73 166
16791.96 172
16793.18 174
16794.41 189
16795.63 154
16796.86 154
16798.08 145
16799.31 167
16800.53 187
16801.76 165
16802.98 157
16804.21 165
16805.43 156
16806.66 138
16807.88 161
16809.11 164
16810.33 193
16811.56 185
16812.79 183
16814.01 136
16815.24 169
16816.46 183
16817.69 179
16818.91 182
16820.14 182
16821.37 163
16822.59 197
16823.82 157
16825.04 139
16826.27 167
16827.50 187
16828.72 171
16829.95 167
16831.18 181
16832.40 157
16833.63 157
16834.86 179
16836.08 152
16837.31 176
16838.53 139
16839.76 181
16840.99 234
16842.21 198
16843.44 160
16844.67 192
16845.90 197
16847.12 152
16848.35 137
16849.58 155
16850.80 165
16852.03 171
16853.26 188
16854.48 169
16855.71 185
16856.94 170
16858.17 189
16859.39 158
16860.62 178
16861.85 195
16863.08 187
16864.30 177
16865.53 179
16866.76 179
16867.99 158
16869.21 163
16870.44 161
16871.67 183
16872.90 188
16874.13 184
16875.35 217
16876.58 182
16877.81 170
16879.04 212
16880.27 209
16881.49 190
16882.72 182
16883.95 217
16885.18 225
16886.41 209
16887.64 226
16888.86 243
16890.09 238
16891.32 224
16892.55 238
16893.78 198
16895.01 210
16896.24 226
16897.46 221
16898.69 194
16899.92 202
16901.15 184
16902.38 191
16903.61 205
16904.84 217
16906.07 204
16907.30 242
16908.53 196
16909.75 196
16910.98 202
16912.21 232
16913.44 206
16914.67 212
16915.90 206
16917.13 173
16918.36 164
16919.59 179
16920.82 191
16922.05 187
16923.28 211
16924.51 200
16925.74 168
16926.97 149
16928.20 166
16929.43 194
16930.66 167
16931.89 188
16933.12 185
16934.35 184
16935.58 172
16936.81 152
16938.04 193
16939.27 181
16940.50 194
16941.73 176
16942.96 159
16944.19 163
16945.42 166
16946.65 179
16947.88 177
16949.11 185
16950.34 156
16951.57 160
16952.80 176
16954.04 183
16955.27 182
16956.50 172
16957.73 176
16958.96 164
16960.19 158
16961.42 169
16962.65 175
16963.88 177
16965.11 162
16966.35 170
16967.58 150
16968.81 192
16970.04 151
16971.27 182
16972.50 150
16973.73 173
16974.97 180
16976.20 156
16977.43 174
16978.66 165
16979.89 134
16981.12 155
16982.36 150
16983.59 162
16984.82 155
16986.05 170
16987.28 148
16988.52 177
16989.75 168
16990.98 154
16992.21 152
16993.45 152
16994.68 162
16995.91 168
16997.14 163
16998.37 165
16999.61 195
17000.84 171
17002.07 150
17003.31 162
17004.54 172
17005.77 188
17007.00 165
17008.24 158
17009.47 169
17010.70 165
17011.93 173
17013.17 142
17014.40 154
17015.63 167
17016.87 160
17018.10 172
17019.33 137
17020.57 165
17021.80 149
17023.03 172
17024.27 139
17025.50 158
17026.73 153
17027.97 181
17029.20 148
17030.43 128
17031.67 149
17032.90 178
17034.14 177
17035.37 158
17036.60 185
17037.84 176
17039.07 168
17040.30 152
17041.54 172
17042.77 150
17044.01 154
17045.24 164
17046.47 182
17047.71 171
17048.94 167
17050.18 196
17051.41 178
17052.65 159
17053.88 152
17055.12 133
17056.35 177
17057.58 145
17058.82 145
17060.05 144
17061.29 135
17062.52 145
17063.76 153
17064.99 181
17066.23 180
17067.46 156
17068.70 148
17069.93 155
17071.17 179
17072.40 163
17073.64 155
17074.87 159
17076.11 177
17077.34 205
17078.58 154
17079.81 161
17081.05 139
17082.29 163
17083.52 167
17084.76 146
17085.99 147
17087.23 163
17088.46 169
17089.70 159
17090.94 140
17092.17 165
17093.41 129
17094.64 113
17095.88 152
17097.12 152
17098.35 130
17099.59 170
17100.82 145
17102.06 144
17103.30 152
17104.53 154
17105.77 153
17107.00 157
17108.24 165
17109.48 156
17110.71 170
17111.95 183
17113.19 139
17114.42 186
17115.66 166
17116.90 146
17118.13 160
17119.37 119
17120.61 150
17121.85 157
17123.08 149
17124.32 151
17125.56 144
17126.79 162
17128.03 149
17129.27 151
17130.50 176
17131.74 148
17132.98 135
17134.22 167
17135.45 156
17136.69 153
17137.93 149
17139.17 159
17140.40 175
17141.64 154
17142.88 158
17144.12 154
17145.36 163
17146.59 194
17147.83 167
17149.07 167
17150.31 151
17151.54 161
17152.78 183
17154.02 156
17155.26 145
17156.50 153
17157.74 170
17158.97 140
17160.21 147
17161.45 150
17162.69 179
17163.93 164
17165.17 165
17166.40 161
17167.64 168
17168.88 136
17170.12 164
17171.36 138
17172.60 152
17173.84 159
17175.08 157
17176.31 148
17177.55 181
17178.79 145
17180.03 159
17181.27 169
17182.51 152
17183.75 161
17184.99 144
17186.23 146
17187.47 135
17188.71 134
17189.94 143
17191.18 149
17192.42 160
17193.66 146
17194.90 165
17196.14 142
17197.38 167
17198.62 165
17199.86 142
17201.10 126
17202.34 166
17203.58 144
17204.82 145
17206.06 138
17207.30 160
17208.54 190
17209.78 168
17211.02 138
17212.26 160
17213.50 143
17214.74 150
17215.98 134
17217.22 117
17218.46 159
17219.70 159
17220.94 147
17222.18 129
17223.43 130
17224.67 157
17225.91 152
17227.15 131
17228.39 128
17229.63 133
17230.87 144
17232.11 158
17233.35 148
17234.59 152
17235.83 130
17237.08 156
17238.32 125
17239.56 139
17240.80 150
17242.04 151
17243.28 138
17244.52 127
17245.76 157
17247.01 138
17248.25 160
17249.49 136
17250.73 150
17251.97 184
17253.21 169
17254.46 152
17255.70 171
17256.94 139
17258.18 175
17259.42 174
17260.66 168
17261.91 134
17263.15 140
17264.39 144
17265.63 149
17266.87 150
17268.12 175
17269.36 111
17270.60 100
17271.84 172
17273.09 146
17274.33 164
17275.57 136
17276.81 159
17278.06 148
17279.30 122
17280.54 132
17281.78 147
17283.03 111
17284.27 115
17285.51 137
17286.76 133
17288.00 149
17289.24 133
17290.48 128
17291.73 165
17292.97 135
17294.21 146
17295.46 166
17296.70 135
17297.94 143
17299.19 134
17300.43 136
17301.67 145
17302.92 128
17304.16 125
17305.40 145
17306.65 116
17307.89 115
17309.14 147
17310.38 146
17311.62 148
17312.87 129
17314.11 154
17315.35 153
17316.60 138
17317.84 153
17319.09 126
17320.33 141
17321.58 135
17322.82 158
17324.06 137
17325.31 149
17326.55 139
17327.80 162
17329.04 156
17330.29 159
17331.53 153
17332.77 140
17334.02 126
17335.26 143
17336.51 134
17337.75 127
17339.00 117
17340.24 119
17341.49 141
17342.73 155
17343.98 139
17345.22 114
17346.47 141
17347.71 144
17348.96 137
17350.20 115
17351.45 144
17352.69 135
17353.94 172
17355.18 150
17356.43 134
17357.68 138
17358.92 165
17360.17 148
17361.41 134
17362.66 159
17363.90 143
17365.15 151
17366.39 145
17367.64 172
17368.89 122
17370.13 137
17371.38 158
17372.62 172
17373.87 151
17375.12 141
17376.36 158
17377.61 140
17378.85 141
17380.10 130
17381.35 125
17382.59 143
17383.84 122
17385.09 137
17386.33 139
17387.58 116
17388.83 130
17390.07 137
17391.32 133
17392.57 129
17393.81 137
17395.06 132
17396.31 129
17397.55 140
17398.80 148
17400.05 141
17401.29 136
17402.54 132
17403.79 124
17405.04 139
17406.28 158
17407.53 151
17408.78 131
17410.02 132
17411.27 134
17412.52 146
17413.77 180
17415.01 146
17416.26 143
17417.51 157
17418.76 172
17420.00 162
17421.25 173
17422.50 156
17423.75 121
17425.00 126
17426.24 124
17427.49 111
17428.74 129
17429.99 122
17431.24 147
17432.48 140
17433.73 130
17434.98 138
17436.23 122
17437.48 145
17438.73 139
17439.97 135
17441.22 105
17442.47 129
17443.72 159
17444.97 168
17446.22 138
17447.47 128
17448.71 196
17449.96 133
17451.21 145
17452.46 137
17453.71 145
17454.96 113
17456.21 143
17457.46 157
17458.71 140
17459.95 137
17461.20 126
17462.45 144
17463.70 169
17464.95 145
17466.20 138
17467.45 175
17468.70 141
17469.95 177
17471.20 130
17472.45 150
17473.70 157
17474.95 134
17476.20 150
17477.45 149
17478.70 139
17479.95 141
17481.20 137
17482.45 131
17483.70 129
17484.95 133
17486.20 128
17487.45 128
17488.70 139
17489.95 137
17491.20 163
17492.45 150
17493.70 154
17494.95 127
17496.20 131
17497.45 128
17498.70 153
17499.95 140
17501.20 169
17502.45 167
17503.70 163
17504.95 159
17506.20 146
17507.46 143
17508.71 168
17509.96 165
17511.21 153
17512.46 160
17513.71 143
17514.96 136
17516.21 134
17517.46 126
17518.71 160
17519.97 149
17521.22 139
17522.47 149
17523.72 152
17524.97 132
17526.22 167
17527.47 171
17528.73 161
17529.98 158
17531.23 174
17532.48 150
17533.73 150
17534.99 152
17536.24 144
17537.49 191
17538.74 163
17539.99 150
17541.25 154
17542.50 162
17543.75 187
17545.00 149
17546.25 145
17547.51 142
17548.76 146
17550.01 144
17551.26 131
17552.52 123
17553.77 149
17555.02 119
17556.27 163
17557.53 180
17558.78 173
17560.03 154
17561.28 141
17562.54 143
17563.79 158
17565.04 166
17566.30 134
17567.55 159
17568.80 144
17570.05 144
17571.31 141
17572.56 136
17573.81 157
17575.07 166
17576.32 152
17577.57 168
17578.83 167
17580.08 140
17581.33 153
17582.59 163
17583.84 133
17585.10 135
17586.35 124
17587.60 150
17588.86 151
17590.11 116
17591.36 125
17592.62 167
17593.87 170
17595.13 142
17596.38 139
17597.63 129
17598.89 164
17600.14 158
17601.40 136
17602.65 131
17603.90 154
17605.16 133
17606.41 144
17607.67 121
17608.92 133
17610.18 134
17611.43 151
17612.69 155
17613.94 163
17615.20 174
17616.45 169
17617.71 151
17618.96 145
17620.21 162
17621.47 152
17622.72 161
17623.98 137
17625.23 144
17626.49 139
17627.75 156
17629.00 135
17630.26 148
17631.51 137
17632.77 135
17634.02 137
17635.28 115
17636.53 141
17637.79 136
17639.04 125
17640.30 147
17641.55 168
17642.81 124
17644.07 119
17645.32 131
17646.58 133
17647.83 128
17649.09 133
17650.35 97
17651.60 102
17652.86 135
17654.11 140
17655.37 172
17656.63 119
17657.88 149
17659.14 158
17660.39 164
17661.65 137
17662.91 142
17664.16 155
17665.42 141
17666.68 140
17667.93 150
17669.19 139
17670.45 132
17671.70 117
17672.96 101
17674.22 131
17675.47 131
17676.73 118
17677.99 123
17679.24 153
17680.50 148
17681.76 153
17683.02 127
17684.27 159
17685.53 158
17686.79 169
17688.05 161
17689.30 150
17690.56 161
17691.82 156
17693.07 164
17694.33 149
17695.59 130
17696.85 130
17698.11 134
17699.36 120
17700.62 143
17701.88 123
17703.14 149
17704.39 126
17705.65 127
17706.91 139
17708.17 115
17709.43 115
17710.68 134
17711.94 131
17713.20 143
17714.46 134
17715.72 132
17716.98 145
17718.23 130
17719.49 141
17720.75 136
17722.01 130
17723.27 121
17724.53 135
17725.79 128
17727.04 147
17728.30 139
17729.56 146
17730.82 114
17732.08 119
17733.34 137
17734.60 152
17735.86 161
17737.12 121
17738.37 151
17739.63 133
17740.89 149
17742.15 152
17743.41 156
17744.67 159
17745.93 130
17747.19 136
17748.45 139
17749.71 142
17750.97 152
17752.23 137
17753.49 149
17754.75 156
17756.01 132
17757.27 125
17758.53 135
17759.79 141
17761.05 162
17762.31 160
17763.57 159
17764.83 143
17766.09 125
17767.35 139
17768.61 149
17769.87 131
17771.13 112
17772.39 114
17773.65 127
17774.91 152
17776.17 143
17777.43 143
17778.69 142
17779.95 155
17781.21 152
17782.47 129
17783.73 142
17784.99 144
17786.25 162
17787.51 120
17788.78 144
17790.04 143
17791.30 131
17792.56 129
17793.82 134
17795.08 127
17796.34 128
17797.60 153
17798.86 150
17800.13 137
17801.39 136
17802.65 170
17803.91 170
17805.17 144
17806.43 164
17807.69 111
17808.96 130
17810.22 151
17811.48 131
17812.74 130
17814.00 137
17815.26 140
17816.53 145
17817.79 146
17819.05 133
17820.31 122
17821.57 111
17822.84 110
17824.10 124
17825.36 122
17826.62 128
17827.89 148
17829.15 164
17830.41 139
17831.67 143
17832.93 136
17834.20 137
17835.46 140
17836.72 122
17837.99 149
17839.25 152
17840.51 136
17841.77 108
17843.04 109
17844.30 121
17845.56 139
17846.82 139
17848.09 155
17849.35 141
17850.61 127
17851.88 123
17853.14 122
17854.40 120
17855.67 114
17856.93 139
17858.19 108
17859.46 109
17860.72 104
17861.98 100
17863.25 129
17864.51 122
17865.77 102
17867.04 125
17868.30 116
17869.57 122
17870.83 141
17872.09 134
17873.36 136
17874.62 131
17875.89 150
17877.15 150
17878.41 135
17879.68 112
17880.94 128
17882.21 136
17883.47 127
17884.73 143
17886.00 148
17887.26 126
17888.53 133
17889.79 131
17891.06 116
17892.32 136
17893.59 131
17894.85 161
17896.12 130
17897.38 133
17898.65 136
17899.91 161
17901.17 137
17902.44 128
17903.70 127
17904.97 129
17906.23 143
17907.50 150
17908.77 151
17910.03 119
17911.30 127
17912.56 120
17913.83 146
17915.09 131
17916.36 145
17917.62 136
17918.89 116
17920.15 126
17921.42 135
17922.68 118
17923.95 117
17925.22 122
17926.48 128
17927.75 107
17929.01 111
17930.28 164
17931.55 144
17932.81 104
17934.08 113
17935.34 136
17936.61 136
17937.88 165
17939.14 140
17940.41 120
17941.68 134
17942.94 151
17944.21 128
17945.47 138
17946.74 125
17948.01 157
17949.27 170
17950.54 160
17951.81 138
17953.07 133
17954.34 151
17955.61 151
17956.87 133
17958.14 140
17959.41 149
17960.68 124
17961.94 114
17963.21 119
17964.48 135
17965.74 133
17967.01 144
17968.28 129
17969.55 136
17970.81 147
17972.08 126
17973.35 137
17974.62 152
17975.88 125
17977.15 112
17978.42 149
17979.69 149
17980.95 134
17982.22 145
17983.49 119
17984.76 125
17986.03 130
17987.29 135
17988.56 130
17989.83 151
17991.10 158
17992.37 129
17993.63 135
17994.90 145
17996.17 149
17997.44 155
17998.71 121
17999.98 152
18001.24 139
18002.51 112
18003.78 109
18005.05 125
18006.32 133
18007.59 128
18008.86 147
18010.12 131
18011.39 114
18012.66 113
18013.93 110
18015.20 138
18016.47 151
18017.74 127
18019.01 128
18020.28 95
18021.54 144
18022.81 130
18024.08 130
18025.35 130
18026.62 128
18027.89 131
18029.16 121
18030.43 119
18031.70 134
18032.97 112
18034.24 138
18035.51 135
18036.78 116
18038.05 127
18039.32 143
18040.59 151
18041.86 141
18043.13 123
18044.40 108
18045.67 132
18046.94 121
18048.21 148
18049.48 132
18050.75 118
18052.02 119
18053.29 144
18054.56 129
18055.83 130
18057.10 116
18058.37 137
18059.64 135
18060.91 115
18062.18 132
18063.45 149
18064.72 127
18065.99 133
18067.26 138
18068.54 105
18069.81 132
18071.08 152
18072.35 112
18073.62 141
18074.89 152
18076.16 125
18077.43 170
18078.70 141
18079.97 116
18081.25 139
18082.52 138
18083.79 151
18085.06 142
18086.33 166
18087.60 116
18088.87 119
18090.15 132
18091.42 141
18092.69 148
18093.96 130
18095.23 130
18096.50 125
18097.78 153
18099.05 135
18100.32 115
18101.59 125
18102.86 142
18104.14 147
18105.41 134
18106.68 117
18107.95 149
18109.23 144
18110.50 134
18111.77 120
18113.04 126
18114.31 140
18115.59 137
18116.86 138
18118.13 111
18119.40 141
18120.68 154
18121.95 153
18123.22 131
18124.50 114
18125.77 140
18127.04 148
18128.31 153
18129.59 149
18130.86 145
18132.13 156
18133.41 150
18134.68 156
18135.95 117
18137.23 117
18138.50 135
18139.77 111
18141.05 139
18142.32 115
18143.59 120
18144.87 160
18146.14 151
18147.41 154
18148.69 140
18149.96 128
18151.23 121
18152.51 158
18153.78 127
18155.06 155
18156.33 141
18157.60 145
18158.88 139
18160.15 152
18161.43 143
18162.70 145
18163.97 131
18165.25 129
18166.52 113
18167.80 144
18169.07 149
18170.35 143
18171.62 155
18172.90 117
18174.17 132
18175.44 130
18176.72 145
18177.99 130
18179.27 162
18180.54 130
18181.82 130
18183.09 122
18184.37 137
18185.64 119
18186.92 131
18188.19 128
18189.47 135
18190.74 123
18192.02 104
18193.29 133
18194.57 133
18195.84 122
18197.12 118
18198.39 143
18199.67 149
18200.95 140
18202.22 123
18203.50 115
18204.77 109
18206.05 133
18207.32 150
18208.60 134
18209.88 132
18211.15 124
18212.43 120
18213.70 120
18214.98 125
18216.26 148
18217.53 142
18218.81 142
18220.08 134
18221.36 138
18222.64 136
18223.91 150
18225.19 152
18226.47 139
18227.74 122
18229.02 134
18230.29 136
18231.57 141
18232.85 121
18234.12 130
18235.40 141
18236.68 122
18237.95 126
18239.23 131
18240.51 114
18241.79 146
18243.06 150
18244.34 143
18245.62 136
18246.89 141
18248.17 127
18249.45 111
18250.73 152
18252.00 115
18253.28 101
18254.56 113
18255.83 125
18257.11 113
18258.39 124
18259.67 122
18260.94 172
18262.22 144
18263.50 146
18264.78 128
18266.06 119
18267.33 123
18268.61 133
18269.89 151
18271.17 136
18272.45 113
18273.72 141
18275.00 139
18276.28 131
18277.56 126
18278.84 138
18280.11 139
18281.39 118
18282.67 126
18283.95 115
18285.23 95
18286.51 125
18287.78 139
18289.06 125
18290.34 118
18291.62 143
18292.90 137
18294.18 146
18295.46 126
18296.74 111
18298.01 133
18299.29 149
18300.57 131
18301.85 134
18303.13 138
18304.41 147
18305.69 159
18306.97 123
18308.25 122
18309.53 108
18310.81 114
18312.09 144
18313.37 183
18314.64 135
18315.92 130
18317.20 123
18318.48 130
18319.76 127
18321.04 124
18322.32 147
18323.60 135
18324.88 140
18326.16 122
18327.44 124
18328.72 127
18330.00 138
18331.28 131
18332.56 150
18333.84 127
18335.12 133
18336.40 131
18337.68 129
18338.96 103
18340.24 127
18341.52 141
18342.80 121
18344.09 151
18345.37 137
18346.65 105
18347.93 126
18349.21 125
18350.49 126
18351.77 133
18353.05 125
18354.33 108
18355.61 114
18356.89 133
18358.17 133
18359.46 134
18360.74 151
18362.02 149
18363.30 141
18364.58 132
18365.86 120
18367.14 136
18368.42 147
18369.71 107
18370.99 115
18372.27 135
18373.55 131
18374.83 134
18376.11 138
18377.39 117
18378.68 127
18379.96 130
18381.24 128
18382.52 135
18383.80 122
18385.09 143
18386.37 150
18387.65 98
18388.93 108
18390.21 150
18391.50 134
18392.78 121
18394.06 109
18395.34 127
18396.63 148
18397.91 149
18399.19 126
18400.47 158
18401.76 142
18403.04 155
18404.32 140
18405.60 117
18406.89 106
18408.17 120
18409.45 124
18410.73 124
18412.02 108
18413.30 141
18414.58 139
18415.87 146
18417.15 160
18418.43 140
18419.72 129
18421.00 111
18422.28 140
18423.57 143
18424.85 136
18426.13 134
18427.42 138
18428.70 143
18429.98 167
18431.27 129
18432.55 156
18433.83 150
18435.12 116
18436.40 126
18437.68 104
18438.97 109
18440.25 132
18441.54 131
18442.82 128
18444.10 144
18445.39 134
18446.67 117
18447.96 114
18449.24 120
18450.53 118
18451.81 133
18453.09 144
18454.38 107
18455.66 126
18456.95 137
18458.23 131
18459.52 136
18460.80 136
18462.09 140
18463.37 117
18464.65 108
18465.94 107
18467.22 103
18468.51 122
18469.79 132
18471.08 129
18472.36 134
18473.65 127
18474.93 133
18476.22 142
18477.50 154
18478.79 157
18480.08 122
18481.36 138
18482.65 132
18483.93 106
18485.22 122
18486.50 113
18487.79 118
18489.07 155
18490.36 170
18491.64 158
18492.93 164
18494.22 139
18495.50 116
18496.79 121
18498.07 140
18499.36 160
18500.65 128
18501.93 128
18503.22 128
18504.50 114
18505.79 114
18507.08 133
18508.36 141
18509.65 137
18510.94 141
18512.22 124
18513.51 120
18514.80 170
18516.08 145
18517.37 130
18518.65 136
18519.94 133
18521.23 133
18522.51 126
18523.80 132
18525.09 122
18526.38 116
18527.66 118
18528.95 125
18530.24 132
18531.52 109
18532.81 128
18534.10 123
18535.39 126
18536.67 141
18537.96 142
18539.25 133
18540.53 144
18541.82 139
18543.11 130
18544.40 103
18545.68 111
18546.97 122
18548.26 123
18549.55 122
18550.84 124
18552.12 123
18553.41 140
18554.70 125
18555.99 128
18557.27 131
18558.56 143
18559.85 126
18561.14 120
18562.43 132
18563.72 132
18565.00 150
18566.29 116
18567.58 125
18568.87 160
18570.16 125
18571.45 115
18572.73 128
18574.02 140
18575.31 111
18576.60 135
18577.89 128
18579.18 136
18580.47 116
18581.75 143
18583.04 160
18584.33 122
18585.62 125
18586.91 158
18588.20 155
18589.49 168
18590.78 150
18592.07 126
18593.36 123
18594.65 134
18595.93 160
18597.22 134
18598.51 139
18599.80 149
18601.09 149
18602.38 152
18603.67 133
18604.96 132
18606.25 121
18607.54 136
18608.83 143
18610.12 134
18611.41 166
18612.70 148
18613.99 156
18615.28 170
18616.57 163
18617.86 163
18619.15 148
18620.44 138
18621.73 144
18623.02 185
18624.31 170
18625.60 145
18626.89 148
18628.18 148
18629.47 141
18630.76 143
18632.05 141
18633.34 142
18634.64 149
18635.93 142
18637.22 133
18638.51 141
18639.80 158
18641.09 141
18642.38 141
18643.67 158
18644.96 141
18646.25 143
18647.54 143
18648.84 145
18650.13 148
18651.42 122
18652.71 129
18654.00 127
18655.29 126
18656.58 138
18657.88 135
18659.17 126
18660.46 141
18661.75 137
18663.04 136
18664.33 151
18665.63 120
18666.92 137
18668.21 142
18669.50 138
18670.79 137
18672.08 130
18673.38 130
18674.67 129
18675.96 126
18677.25 130
18678.55 128
18679.84 124
18681.13 137
18682.42 138
18683.71 129
18685.01 126
18686.30 120
18687.59 149
18688.88 144
18690.18 135
18691.47 127
18692.76 153
18694.06 180
18695.35 120
18696.64 138
18697.93 119
18699.23 110
18700.52 137
18701.81 151
18703.11 137
18704.40 119
18705.69 114
18706.99 126
18708.28 132
18709.57 117
18710.86 128
18712.16 149
18713.45 148
18714.75 143
18716.04 130
18717.33 115
18718.63 130
18719.92 126
18721.21 133
18722.51 123
18723.80 107
18725.09 121
18726.39 132
18727.68 143
18728.98 102
18730.27 125
18731.56 149
18732.86 98
18734.15 98
18735.45 116
18736.74 123
18738.04 125
18739.33 133
18740.62 118
18741.92 121
18743.21 167
18744.51 119
18745.80 113
18747.10 131
18748.39 128
18749.69 133
18750.98 147
18752.27 129
18753.57 130
18754.86 128
18756.16 130
18757.45 121
18758.75 121
18760.04 143
18761.34 157
18762.63 141
18763.93 125
18765.23 131
18766.52 122
18767.82 119
18769.11 132
18770.41 111
18771.70 120
18773.00 120
18774.29 120
18775.59 137
18776.88 146
18778.18 122
18779.48 125
18780.77 128
18782.07 118
18783.36 139
18784.66 137
18785.95 112
18787.25 121
18788.55 130
18789.84 124
18791.14 134
18792.43 115
18793.73 130
18795.03 127
18796.32 96
18797.62 113
18798.92 150
18800.21 129
18801.51 122
18802.81 98
18804.10 118
18805.40 132
18806.70 137
18807.99 123
18809.29 131
18810.59 143
18811.88 129
18813.18 133
18814.48 130
18815.77 127
18817.07 140
18818.37 127
18819.66 148
18820.96 118
18822.26 118
18823.56 130
18824.85 107
18826.15 126
18827.45 132
18828.75 144
18830.04 140
18831.34 122
18832.64 98
18833.94 117
18835.23 132
18836.53 151
18837.83 139
18839.13 122
18840.42 114
18841.72 132
18843.02 128
18844.32 134
18845.62 137
18846.91 169
18848.21 148
18849.51 103
18850.81 102
18852.11 100
18853.40 120
18854.70 152
18856.00 123
18857.30 126
18858.60 119
18859.90 148
18861.20 121
18862.49 96
18863.79 124
18865.09 136
18866.39 123
18867.69 131
18868.99 111
18870.29 100
18871.59 130
18872.88 117
18874.18 95
18875.48 122
18876.78 117
18878.08 109
18879.38 139
18880.68 124
18881.98 112
18883.28 138
18884.58 119
18885.88 118
18887.18 118
18888.47 124
18889.77 101
18891.07 114
18892.37 152
18893.67 154
18894.97 106
18896.27 157
18897.57 137
18898.87 119
18900.17 131
18901.47 124
18902.77 120
18904.07 110
18905.37 94
18906.67 133
18907.97 135
18909.27 121
18910.57 122
18911.87 114
18913.17 124
18914.47 116
18915.77 125
18917.07 138
18918.38 123
18919.68 113
18920.98 131
18922.28 138
18923.58 118
18924.88 129
18926.18 127
18927.48 122
18928.78 127
18930.08 119
18931.38 116
18932.68 97
18933.98 113
18935.29 113
18936.59 122
18937.89 131
18939.19 154
18940.49 125
18941.79 131
18943.09 139
18944.39 134
18945.70 119
18947.00 132
18948.30 137
18949.60 107
18950.90 126
18952.20 121
18953.51 125
18954.81 119
18956.11 101
18957.41 101
18958.71 126
18960.02 120
18961.32 120
18962.62 151
18963.92 138
18965.22 136
18966.53 154
18967.83 122
18969.13 126
18970.43 102
18971.73 125
18973.04 116
18974.34 126
18975.64 124
18976.94 108
18978.25 95
18979.55 109
18980.85 98
18982.16 132
18983.46 115
18984.76 103
18986.06 129
18987.37 122
18988.67 105
18989.97 123
18991.28 125
18992.58 88
18993.88 102
18995.18 113
18996.49 117
18997.79 121
18999.09 110
19000.40 118
19001.70 129
19003.00 114
19004.31 125
19005.61 124
19006.92 115
19008.22 143
19009.52 139
19010.83 114
19012.13 116
19013.43 127
19014.74 116
19016.04 109
19017.35 121
19018.65 125
19019.95 126
19021.26 116
19022.56 151
19023.87 144
19025.17 118
19026.47 116
19027.78 93
19029.08 151
19030.39 143
19031.69 109
19033.00 114
19034.30 114
19035.61 125
19036.91 129
19038.21 106
19039.52 113
19040.82 119
19042.13 98
19043.43 113
19044.74 140
19046.04 131
19047.35 120
19048.65 100
19049.96 115
19051.26 127
19052.57 140
19053.87 108
19055.18 136
19056.48 117
19057.79 120
19059.09 129
19060.40 121
19061.71 111
19063.01 115
19064.32 127
19065.62 131
19066.93 130
19068.23 109
19069.54 106
19070.85 106
19072.15 111
19073.46 120
19074.76 111
19076.07 96
19077.37 116
19078.68 108
19079.99 103
19081.29 96
19082.60 92
19083.91 133
19085.21 116
19086.52 95
19087.82 110
19089.13 125
19090.44 121
19091.74 131
19093.05 112
19094.36 126
19095.66 122
19096.97 115
19098.28 87
19099.58 119
19100.89 102
19102.20 120
19103.50 119
19104.81 121
19106.12 124
19107.42 107
19108.73 111
19110.04 122
19111.35 125
19112.65 113
19113.96 104
19115.27 128
19116.58 141
19117.88 139
19119.19 144
19120.50 103
19121.81 136
19123.11 140
19124.42 106
19125.73 112
19127.04 110
19128.34 129
19129.65 108
19130.96 144
19132.27 116
19133.57 132
19134.88 126
19136.19 139
19137.50 97
19138.81 111
19140.12 117
19141.42 127
19142.73 110
19144.04 116
19145.35 115
19146.66 114
19147.97 129
19149.27 104
19150.58 102
19151.89 96
19153.20 119
19154.51 114
19155.82 111
19157.13 123
19158.43 128
19159.74 114
19161.05 105
19162.36 113
19163.67 118
19164.98 119
19166.29 117
19167.60 102
19168.91 128
19170.22 120
19171.52 110
19172.83 111
19174.14 95
19175.45 100
19176.76 129
19178.07 107
19179.38 115
19180.69 109
19182.00 114
19183.31 145
19184.62 120
19185.93 120
19187.24 129
19188.55 126
19189.86 126
19191.17 126
19192.48 125
19193.79 115
19195.10 148
19196.41 113
19197.72 116
19199.03 110
19200.34 121
19201.65 133
19202.96 103
19204.27 111
19205.58 103
19206.89 106
19208.20 96
19209.51 112
19210.82 140
19212.13 152
19213.44 91
19214.75 111
19216.06 115
19217.38 117
19218.69 118
19220.00 138
19221.31 123
19222.62 110
19223.93 120
19225.24 129
19226.55 109
19227.86 127
19229.17 118
19230.49 109
19231.80 96
19233.11 83
19234.42 119
19235.73 105
19237.04 130
19238.35 119
19239.67 119
19240.98 112
19242.29 135
19243.60 97
19244.91 132
19246.22 128
19247.54 106
19248.85 121
19250.16 131
19251.47 127
19252.78 98
19254.10 142
19255.41 135
19256.72 113
19258.03 114
19259.34 128
19260.66 136
19261.97 110
19263.28 121
19264.59 108
19265.91 131
19267.22 140
19268.53 144
19269.84 112
19271.16 106
19272.47 122
19273.78 110
19275.10 104
19276.41 132
19277.72 98
19279.03 140
19280.35 124
19281.66 118
19282.97 112
19284.29 112
19285.60 104
19286.91 118
19288.23 128
19289.54 104
19290.85 111
19292.17 144
19293.48 111
19294.79 110
19296.11 146
19297.42 131
19298.73 115
19300.05 110
19301.36 118
19302.67 102
19303.99 121
19305.30 109
19306.62 112
19307.93 104
19309.24 126
19310.56 121
19311.87 109
19313.19 127
19314.50 110
19315.81 106
19317.13 119
19318.44 109
19319.76 133
19321.07 109
19322.39 110
19323.70 149
19325.01 127
19326.33 114
19327.64 103
19328.96 128
19330.27 117
19331.59 131
19332.90 130
19334.22 119
19335.53 94
19336.85 103
19338.16 128
19339.48 98
19340.79 116
19342.11 113
19343.42 109
19344.74 113
19346.05 116
19347.37 120
19348.68 110
19350.00 133
19351.31 139
19352.63 110
19353.94 88
19355.26 88
19356.58 113
19357.89 104
19359.21 123
19360.52 142
19361.84 116
19363.15 113
19364.47 127
19365.79 87
19367.10 94
19368.42 119
19369.73 97
19371.05 122
19372.37 118
19373.68 126
19375.00 111
19376.31 115
19377.63 149
19378.95 118
19380.26 139
19381.58 105
19382.90 109
19384.21 121
19385.53 130
19386.85 88
19388.16 90
19389.48 130
19390.80 112
19392.11 114
19393.43 98
19394.75 78
19396.06 111
19397.38 129
19398.70 118
19400.01 92
19401.33 97
19402.65 162
19403.97 124
19405.28 120
19406.60 110
19407.92 112
19409.23 100
19410.55 97
19411.87 105
19413.19 88
19414.50 90
19415.82 118
19417.14 111
19418.46 130
19419.77 128
19421.09 104
19422.41 111
19423.73 122
19425.05 116
19426.36 91
19427.68 122
19429.00 130
19430.32 126
19431.64 95
19432.95 118
19434.27 136
19435.59 131
19436.91 107
19438.23 122
19439.55 123
19440.86 141
19442.18 107
19443.50 114
19444.82 108
19446.14 103
19447.46 128
19448.78 108
19450.09 111
19451.41 117
19452.73 124
19454.05 110
19455.37 96
19456.69 87
19458.01 127
19459.33 134
19460.65 118
19461.97 103
19463.28 115
19464.60 112
19465.92 97
19467.24 94
19468.56 112
19469.88 111
19471.20 96
19472.52 92
19473.84 115
19475.16 116
19476.48 128
19477.80 128
19479.12 147
19480.44 115
19481.76 127
19483.08 124
19484.40 144
19485.72 118
19487.04 119
19488.36 116
19489.68 115
19491.00 121
19492.32 115
19493.64 96
19494.96 114
19496.28 136
19497.60 98
19498.92 82
19500.24 95
19501.56 132
19502.88 110
19504.20 99
19505.52 107
19506.84 106
19508.16 120
19509.49 109
19510.81 111
19512.13 118
19513.45 105
19514.77 102
19516.09 123
19517.41 109
19518.73 131
19520.05 113
19521.37 132
19522.70 114
19524.02 115
19525.34 133
19526.66 132
19527.98 121
19529.30 123
19530.62 109
19531.95 104
19533.27 139
19534.59 122
19535.91 91
19537.23 102
19538.55 121
19539.88 123
19541.20 108
19542.52 126
19543.84 111
19545.16 113
19546.49 108
19547.81 133
19549.13 115
19550.45 140
19551.77 118
19553.10 117
19554.42 120
19555.74 116
19557.06 111
19558.39 115
19559.71 109
19561.03 107
19562.35 110
19563.68 80
19565.00 105
19566.32 124
19567.64 126
19568.97 111
19570.29 126
19571.61 88
19572.94 93
19574.26 120
19575.58 120
19576.90 99
19578.23 125
19579.55 119
19580.87 125
19582.20 124
19583.52 130
19584.84 119
19586.17 104
19587.49 118
19588.81 124
19590.14 111
19591.46 131
19592.78 140
19594.11 133
19595.43 105
19596.76 112
19598.08 124
19599.40 122
19600.73 134
19602.05 133
19603.37 118
19604.70 114
19606.02 121
19607.35 103
19608.67 114
19610.00 107
19611.32 94
19612.64 85
19613.97 118
19615.29 93
19616.62 142
19617.94 117
19619.27 110
19620.59 121
19621.92 97
19623.24 105
19624.56 123
19625.89 104
19627.21 116
19628.54 76
19629.86 104
19631.19 110
19632.51 111
19633.84 118
19635.16 111
19636.49 111
19637.81 97
19639.14 102
19640.46 132
19641.79 116
19643.11 114
19644.44 105
19645.77 132
19647.09 130
19648.42 103
19649.74 105
19651.07 95
19652.39 101
19653.72 102
19655.04 101
19656.37 115
19657.70 118
19659.02 108
19660.35 130
19661.67 123
19663.00 117
19664.33 129
19665.65 143
19666.98 144
19668.30 105
19669.63 110
19670.96 111
19672.28 82
19673.61 116
19674.94 115
19676.26 141
19677.59 138
19678.92 101
19680.24 107
19681.57 114
19682.90 95
19684.22 102
19685.55 119
19686.88 123
19688.20 102
19689.53 111
19690.86 112
19692.18 109
19693.51 110
19694.84 128
19696.16 119
19697.49 137
19698.82 99
19700.15 93
19701.47 135
19702.80 96
19704.13 113
19705.46 98
19706.78 115
19708.11 121
19709.44 120
19710.77 95
19712.09 116
19713.42 104
19714.75 104
19716.08 114
19717.40 94
19718.73 95
19720.06 95
19721.39 105
19722.72 92
19724.04 100
19725.37 99
19726.70 94
19728.03 108
19729.36 121
19730.68 130
19732.01 115
19733.34 110
19734.67 97
19736.00 107
19737.33 95
19738.66 100
19739.98 87
19741.31 105
19742.64 126
19743.97 112
19745.30 137
19746.63 142
19747.96 127
19749.29 131
19750.61 107
19751.94 97
19753.27 101
19754.60 126
19755.93 113
19757.26 106
19758.59 91
19759.92 116
19761.25 116
19762.58 115
19763.91 90
19765.24 94
19766.57 123
19767.89 117
19769.22 107
19770.55 118
19771.88 113
19773.21 124
19774.54 129
19775.87 124
19777.20 114
19778.53 120
19779.86 122
19781.19 111
19782.52 120
19783.85 96
19785.18 99
19786.51 92
19787.84 106
19789.17 111
19790.50 132
19791.83 142
19793.16 123
19794.49 115
19795.83 108
19797.16 97
19798.49 98
19799.82 121
19801.15 112
19802.48 107
19803.81 122
19805.14 94
19806.47 110
19807.80 93
19809.13 104
19810.46 95
19811.79 115
19813.13 134
19814.46 115
19815.79 115
19817.12 105
19818.45 143
19819.78 118
19821.11 119
19822.44 102
19823.78 110
19825.11 123
19826.44 123
19827.77 113
19829.10 118
19830.43 97
19831.77 117
19833.10 113
19834.43 127
19835.76 131
19837.09 97
19838.42 108
19839.76 139
19841.09 104
19842.42 96
19843.75 131
19845.08 124
19846.42 103
19847.75 104
19849.08 104
19850.41 96
19851.75 123
19853.08 105
19854.41 104
19855.74 106
19857.08 102
19858.41 97
19859.74 76
19861.07 110
19862.41 102
19863.74 99
19865.07 103
19866.41 112
19867.74 107
19869.07 111
19870.40 125
19871.74 111
19873.07 100
19874.40 128
19875.74 101
19877.07 95
19878.40 93
19879.74 122
19881.07 111
19882.40 121
19883.74 125
19885.07 108
19886.40 124
19887.74 126
19889.07 134
19890.40 121
19891.74 108
19893.07 125
19894.41 107
19895.74 104
19897.07 141
19898.41 99
19899.74 132
19901.08 119
19902.41 91
19903.74 123
19905.08 97
19906.41 117
19907.75 122
19909.08 133
19910.41 138
19911.75 125
19913.08 111
19914.42 93
19915.75 105
19917.09 140
19918.42 118
19919.76 119
19921.09 142
19922.43 104
19923.76 115
19925.10 122
19926.43 96
19927.77 145
19929.10 89
19930.44 109
19931.77 110
19933.11 125
19934.44 119
19935.78 114
19937.11 122
19938.45 116
19939.78 108
19941.12 129
19942.45 81
19943.79 111
19945.12 96
19946.46 107
19947.79 116
19949.13 123
19950.47 108
19951.80 111
19953.14 128
19954.47 104
19955.81 119
19957.15 93
19958.48 73
19959.82 101
19961.15 99
19962.49 93
19963.83 88
19965.16 108
19966.50 112
19967.83 120
19969.17 88
19970.51 103
19971.84 131
19973.18 105
19974.52 110
19975.85 108
19977.19 101
19978.53 93
19979.86 102
19981.20 105
19982.54 100
19983.87 112
19985.21 113
19986.55 96
19987.88 118
19989.22 128
19990.56 101
19991.89 130
19993.23 122
19994.57 112
19995.91 127
19997.24 98
19998.58 116
19999.92 99
20001.26 124
20002.59 101
20003.93 100
20005.27 107
20006.61 99
20007.94 97
20009.28 107
20010.62 120
20011.96 119
20013.29 141
20014.63 112
20015.97 129
20017.31 111
20018.65 118
20019.98 127
20021.32 135
20022.66 107
20024.00 150
20025.34 104
20026.67 127
20028.01 120
20029.35 135
20030.69 114
20032.03 133
20033.37 127
20034.71 91
20036.04 103
20037.38 117
20038.72 98
20040.06 105
20041.40 105
20042.74 106
20044.08 110
20045.42 119
20046.75 119
20048.09 126
20049.43 108
20050.77 119
20052.11 106
20053.45 99
20054.79 137
20056.13 119
20057.47 85
20058.81 95
20060.15 115
20061.49 131
20062.82 100
20064.16 122
20065.50 114
20066.84 100
20068.18 112
20069.52 97
20070.86 105
20072.20 94
20073.54 111
20074.88 108
20076.22 108
20077.56 109
20078.90 117
20080.24 107
20081.58 111
20082.92 91
20084.26 105
20085.60 111
20086.94 128
20088.28 113
20089.62 92
20090.96 92
20092.30 110
20093.64 108
20094.99 85
20096.33 124
20097.67 117
20099.01 113
20100.35 102
20101.69 96
20103.03 90
20104.37 109
20105.71 98
20107.05 97
20108.39 136
20109.73 112
20111.08 130
20112.42 125
20113.76 106
20115.10 123
20116.44 116
20117.78 114
20119.12 106
20120.46 81
20121.81 100
20123.15 96
20124.49 83
20125.83 96
20127.17 84
20128.51 121
20129.86 115
20131.20 113
20132.54 114
20133.88 112
20135.22 91
20136.56 106
20137.91 96
20139.25 107
