# Supplementary material for: MALDI-TOF MS typing enables the classification of brewing yeasts of the genus Saccharomyces to major beer styles
Source: PLoS One. 2017 Aug 9;12(8):e0181694. doi: 10.1371/journal.pone.0181694 (PMC5549903; doi:10.1371/journal.pone.0181694)
Supplement: S1 File — The directory includes 90 raw files and was zipped to “.zip”; the folder has three strains with 30 spectra per strain; S1 Text explains the raw files with an example and Table 1 represents the yeast strains used within the experiment. (ZIP) [file pone.0181694.s004.zip › 1-3/30251-127-OG-WB-WB-YPG-18h-E-E_2015-07-20_3_0_A9_1.dat]

2000.14 1013
2000.56 973
2000.98 926
2001.40 974
2001.83 905
2002.25 920
2002.67 962
2003.09 962
2003.51 916
2003.93 924
2004.36 935
2004.78 974
2005.20 1032
2005.62 930
2006.05 929
2006.47 961
2006.89 950
2007.31 976
2007.73 983
2008.16 996
2008.58 1007
2009.00 1071
2009.42 1027
2009.85 845
2010.27 838
2010.69 948
2011.12 1021
2011.54 1000
2011.96 1043
2012.38 946
2012.81 957
2013.23 892
2013.65 773
2014.08 898
2014.50 898
2014.92 929
2015.35 946
2015.77 900
2016.19 862
2016.62 904
2017.04 1062
2017.46 969
2017.89 888
2018.31 898
2018.73 1052
2019.16 952
2019.58 882
2020.00 969
2020.43 1022
2020.85 1003
2021.27 907
2021.70 980
2022.12 1024
2022.55 883
2022.97 848
2023.39 905
2023.82 952
2024.24 916
2024.67 955
2025.09 925
2025.52 976
2025.94 925
2026.36 879
2026.79 878
2027.21 757
2027.64 799
2028.06 779
2028.49 692
2028.91 700
2029.34 719
2029.76 861
2030.19 862
2030.61 801
2031.03 795
2031.46 797
2031.88 847
2032.31 857
2032.73 998
2033.16 890
2033.58 839
2034.01 840
2034.44 989
2034.86 944
2035.29 922
2035.71 948
2036.14 971
2036.56 907
2036.99 799
2037.41 767
2037.84 830
2038.26 1005
2038.69 938
2039.12 993
2039.54 936
2039.97 933
2040.39 954
2040.82 995
2041.24 955
2041.67 946
2042.10 879
2042.52 960
2042.95 989
2043.37 960
2043.80 970
2044.23 934
2044.65 826
2045.08 940
2045.51 1005
2045.93 881
2046.36 818
2046.79 868
2047.21 859
2047.64 935
2048.07 960
2048.49 1080
2048.92 1000
2049.35 838
2049.77 892
2050.20 959
2050.63 999
2051.05 976
2051.48 1179
2051.91 1243
2052.33 1149
2052.76 1207
2053.19 1173
2053.62 1116
2054.04 1230
2054.47 1234
2054.90 1199
2055.32 1220
2055.75 1137
2056.18 1023
2056.61 874
2057.03 868
2057.46 809
2057.89 779
2058.32 934
2058.75 961
2059.17 848
2059.60 858
2060.03 859
2060.46 1036
2060.88 852
2061.31 920
2061.74 1039
2062.17 1079
2062.60 1113
2063.02 962
2063.45 965
2063.88 1010
2064.31 1119
2064.74 1187
2065.17 1009
2065.59 970
2066.02 994
2066.45 1091
2066.88 1124
2067.31 1039
2067.74 1025
2068.17 1018
2068.60 1067
2069.02 999
2069.45 837
2069.88 823
2070.31 914
2070.74 1028
2071.17 896
2071.60 968
2072.03 1050
2072.46 1012
2072.89 975
2073.31 1008
2073.74 1127
2074.17 1192
2074.60 1115
2075.03 1110
2075.46 1107
2075.89 991
2076.32 1142
2076.75 1190
2077.18 1057
2077.61 849
2078.04 1004
2078.47 1003
2078.90 895
2079.33 991
2079.76 898
2080.19 864
2080.62 966
2081.05 838
2081.48 824
2081.91 1024
2082.34 1035
2082.77 1058
2083.20 1072
2083.63 918
2084.06 825
2084.49 1014
2084.92 983
2085.35 1065
2085.78 1039
2086.21 973
2086.64 934
2087.07 858
2087.50 896
2087.94 806
2088.37 869
2088.80 1087
2089.23 1033
2089.66 869
2090.09 870
2090.52 976
2090.95 991
2091.38 1109
2091.81 958
2092.25 923
2092.68 905
2093.11 971
2093.54 927
2093.97 876
2094.40 845
2094.83 885
2095.27 944
2095.70 900
2096.13 753
2096.56 735
2096.99 810
2097.42 816
2097.86 828
2098.29 784
2098.72 691
2099.15 921
2099.58 992
2100.01 879
2100.45 746
2100.88 674
2101.31 856
2101.74 772
2102.18 792
2102.61 849
2103.04 966
2103.47 937
2103.90 933
2104.34 924
2104.77 829
2105.20 940
2105.63 941
2106.07 937
2106.50 1037
2106.93 891
2107.37 939
2107.80 866
2108.23 694
2108.66 809
2109.10 786
2109.53 825
2109.96 802
2110.40 772
2110.83 771
2111.26 878
2111.70 833
2112.13 893
2112.56 830
2113.00 904
2113.43 800
2113.86 876
2114.30 850
2114.73 759
2115.16 766
2115.60 793
2116.03 840
2116.46 741
2116.90 782
2117.33 850
2117.77 782
2118.20 852
2118.63 833
2119.07 840
2119.50 867
2119.94 912
2120.37 824
2120.80 844
2121.24 885
2121.67 920
2122.11 910
2122.54 971
2122.97 796
2123.41 880
2123.84 951
2124.28 830
2124.71 856
2125.15 889
2125.58 931
2126.02 806
2126.45 742
2126.89 827
2127.32 778
2127.76 878
2128.19 877
2128.63 893
2129.06 1012
2129.50 943
2129.93 788
2130.37 971
2130.80 1053
2131.24 944
2131.67 947
2132.11 863
2132.54 810
2132.98 930
2133.41 1087
2133.85 903
2134.28 961
2134.72 878
2135.16 967
2135.59 875
2136.03 837
2136.46 927
2136.90 806
2137.33 869
2137.77 875
2138.21 822
2138.64 838
2139.08 919
2139.51 847
2139.95 876
2140.39 818
2140.82 864
2141.26 816
2141.69 841
2142.13 817
2142.57 833
2143.00 761
2143.44 834
2143.88 816
2144.31 795
2144.75 817
2145.19 773
2145.62 686
2146.06 819
2146.50 908
2146.93 895
2147.37 901
2147.81 938
2148.24 979
2148.68 1108
2149.12 1118
2149.56 1148
2149.99 1089
2150.43 918
2150.87 869
2151.30 987
2151.74 952
2152.18 955
2152.62 961
2153.05 1011
2153.49 986
2153.93 1047
2154.37 964
2154.80 979
2155.24 993
2155.68 994
2156.12 1030
2156.55 1118
2156.99 1240
2157.43 1044
2157.87 1062
2158.31 1177
2158.74 967
2159.18 1071
2159.62 1111
2160.06 1131
2160.50 1026
2160.93 927
2161.37 1079
2161.81 883
2162.25 863
2162.69 897
2163.13 880
2163.57 1001
2164.00 1105
2164.44 817
2164.88 868
2165.32 883
2165.76 791
2166.20 858
2166.64 808
2167.07 887
2167.51 903
2167.95 820
2168.39 801
2168.83 781
2169.27 974
2169.71 931
2170.15 944
2170.59 962
2171.03 906
2171.47 885
2171.91 1008
2172.34 936
2172.78 816
2173.22 786
2173.66 751
2174.10 824
2174.54 939
2174.98 758
2175.42 981
2175.86 880
2176.30 944
2176.74 897
2177.18 800
2177.62 858
2178.06 869
2178.50 955
2178.94 853
2179.38 1030
2179.82 952
2180.26 925
2180.70 790
2181.14 748
2181.58 682
2182.02 785
2182.46 872
2182.90 910
2183.34 904
2183.78 810
2184.22 733
2184.67 715
2185.11 839
2185.55 804
2185.99 780
2186.43 756
2186.87 867
2187.31 873
2187.75 895
2188.19 967
2188.63 828
2189.07 854
2189.52 976
2189.96 912
2190.40 848
2190.84 854
2191.28 988
2191.72 957
2192.16 874
2192.60 1099
2193.05 995
2193.49 983
2193.93 993
2194.37 897
2194.81 925
2195.25 1109
2195.70 940
2196.14 990
2196.58 1034
2197.02 1050
2197.46 1052
2197.91 1067
2198.35 874
2198.79 821
2199.23 843
2199.67 804
2200.12 842
2200.56 915
2201.00 1002
2201.44 980
2201.89 956
2202.33 1047
2202.77 970
2203.21 1032
2203.66 972
2204.10 909
2204.54 924
2204.98 1028
2205.43 1051
2205.87 983
2206.31 920
2206.75 923
2207.20 797
2207.64 763
2208.08 726
2208.53 919
2208.97 910
2209.41 863
2209.86 803
2210.30 774
2210.74 884
2211.19 889
2211.63 842
2212.07 845
2212.52 990
2212.96 908
2213.40 846
2213.85 828
2214.29 889
2214.73 993
2215.18 1023
2215.62 956
2216.06 974
2216.51 960
2216.95 902
2217.40 885
2217.84 959
2218.28 794
2218.73 907
2219.17 919
2219.62 1004
2220.06 994
2220.51 967
2220.95 944
2221.39 931
2221.84 885
2222.28 1179
2222.73 1070
2223.17 972
2223.62 924
2224.06 970
2224.51 988
2224.95 1165
2225.39 1032
2225.84 1170
2226.28 996
2226.73 950
2227.17 1064
2227.62 1168
2228.06 1042
2228.51 1019
2228.95 1090
2229.40 983
2229.84 842
2230.29 1049
2230.73 1072
2231.18 1050
2231.63 938
2232.07 988
2232.52 1027
2232.96 950
2233.41 1022
2233.85 942
2234.30 1046
2234.74 1040
2235.19 882
2235.64 796
2236.08 965
2236.53 1010
2236.97 1005
2237.42 840
2237.87 925
2238.31 869
2238.76 859
2239.20 921
2239.65 858
2240.10 832
2240.54 816
2240.99 823
2241.43 839
2241.88 740
2242.33 835
2242.77 867
2243.22 825
2243.67 744
2244.11 820
2244.56 885
2245.01 847
2245.45 812
2245.90 834
2246.35 866
2246.79 928
2247.24 909
2247.69 864
2248.13 1018
2248.58 801
2249.03 721
2249.48 831
2249.92 838
2250.37 876
2250.82 936
2251.27 899
2251.71 919
2252.16 904
2252.61 860
2253.05 812
2253.50 786
2253.95 830
2254.40 863
2254.85 832
2255.29 750
2255.74 752
2256.19 767
2256.64 705
2257.08 785
2257.53 768
2257.98 812
2258.43 825
2258.88 853
2259.32 932
2259.77 852
2260.22 990
2260.67 1123
2261.12 1099
2261.57 998
2262.01 1052
2262.46 1096
2262.91 1103
2263.36 1013
2263.81 1015
2264.26 1070
2264.71 892
2265.15 974
2265.60 1074
2266.05 1045
2266.50 932
2266.95 917
2267.40 919
2267.85 895
2268.30 964
2268.75 938
2269.19 958
2269.64 860
2270.09 792
2270.54 906
2270.99 957
2271.44 859
2271.89 885
2272.34 902
2272.79 874
2273.24 957
2273.69 997
2274.14 952
2274.59 988
2275.04 942
2275.49 898
2275.94 908
2276.39 952
2276.84 891
2277.29 1002
2277.74 1020
2278.19 970
2278.64 960
2279.09 812
2279.54 906
2279.99 929
2280.44 992
2280.89 924
2281.34 976
2281.79 943
2282.24 876
2282.69 898
2283.14 918
2283.59 862
2284.04 847
2284.49 841
2284.94 872
2285.39 876
2285.84 902
2286.29 873
2286.74 943
2287.19 1018
2287.65 890
2288.10 990
2288.55 1113
2289.00 1209
2289.45 1337
2289.90 1359
2290.35 1455
2290.80 1405
2291.25 1427
2291.71 1458
2292.16 1372
2292.61 1129
2293.06 1093
2293.51 1014
2293.96 1084
2294.41 1001
2294.87 905
2295.32 851
2295.77 876
2296.22 870
2296.67 888
2297.12 696
2297.58 868
2298.03 847
2298.48 823
2298.93 703
2299.38 858
2299.84 908
2300.29 834
2300.74 983
2301.19 824
2301.65 750
2302.10 776
2302.55 725
2303.00 787
2303.46 903
2303.91 890
2304.36 954
2304.81 892
2305.27 844
2305.72 905
2306.17 809
2306.62 838
2307.08 765
2307.53 838
2307.98 886
2308.44 1048
2308.89 982
2309.34 916
2309.79 911
2310.25 891
2310.70 914
2311.15 1032
2311.61 1075
2312.06 952
2312.51 1033
2312.97 930
2313.42 923
2313.87 916
2314.33 886
2314.78 978
2315.24 926
2315.69 914
2316.14 958
2316.60 1038
2317.05 1108
2317.50 992
2317.96 1042
2318.41 1044
2318.87 1019
2319.32 827
2319.77 887
2320.23 998
2320.68 901
2321.14 872
2321.59 787
2322.05 757
2322.50 842
2322.95 783
2323.41 819
2323.86 971
2324.32 920
2324.77 903
2325.23 872
2325.68 799
2326.14 829
2326.59 849
2327.05 845
2327.50 879
2327.96 928
2328.41 818
2328.86 909
2329.32 901
2329.78 838
2330.23 878
2330.69 1030
2331.14 910
2331.60 951
2332.05 830
2332.51 732
2332.96 815
2333.42 880
2333.87 848
2334.33 893
2334.78 833
2335.24 863
2335.69 882
2336.15 861
2336.61 882
2337.06 860
2337.52 810
2337.97 884
2338.43 850
2338.89 810
2339.34 772
2339.80 812
2340.25 797
2340.71 756
2341.17 868
2341.62 832
2342.08 831
2342.53 955
2342.99 1011
2343.45 840
2343.90 845
2344.36 795
2344.82 824
2345.27 866
2345.73 955
2346.19 759
2346.64 808
2347.10 920
2347.56 802
2348.01 813
2348.47 832
2348.93 790
2349.38 820
2349.84 803
2350.30 962
2350.76 893
2351.21 759
2351.67 799
2352.13 767
2352.58 818
2353.04 825
2353.50 748
2353.96 780
2354.41 762
2354.87 806
2355.33 823
2355.79 763
2356.24 759
2356.70 829
2357.16 915
2357.62 978
2358.08 907
2358.53 949
2358.99 869
2359.45 829
2359.91 836
2360.37 851
2360.82 875
2361.28 889
2361.74 908
2362.20 957
2362.66 823
2363.11 783
2363.57 989
2364.03 1031
2364.49 819
2364.95 821
2365.41 990
2365.86 1006
2366.32 1073
2366.78 868
2367.24 864
2367.70 805
2368.16 926
2368.62 931
2369.08 820
2369.54 808
2369.99 918
2370.45 913
2370.91 905
2371.37 932
2371.83 1021
2372.29 972
2372.75 1033
2373.21 1022
2373.67 1092
2374.13 1039
2374.59 1082
2375.05 1235
2375.51 1121
2375.96 1021
2376.42 1106
2376.88 1223
2377.34 1041
2377.80 917
2378.26 954
2378.72 1005
2379.18 1076
2379.64 1031
2380.10 868
2380.56 883
2381.02 873
2381.48 928
2381.94 812
2382.40 923
2382.86 936
2383.32 892
2383.78 733
2384.24 754
2384.70 881
2385.17 887
2385.63 806
2386.09 775
2386.55 853
2387.01 850
2387.47 782
2387.93 854
2388.39 738
2388.85 886
2389.31 895
2389.77 912
2390.23 937
2390.69 947
2391.15 902
2391.62 902
2392.08 859
2392.54 968
2393.00 782
2393.46 794
2393.92 921
2394.38 890
2394.84 852
2395.31 883
2395.77 739
2396.23 776
2396.69 802
2397.15 809
2397.61 790
2398.08 715
2398.54 837
2399.00 873
2399.46 928
2399.92 871
2400.38 759
2400.85 752
2401.31 781
2401.77 818
2402.23 813
2402.69 766
2403.16 717
2403.62 861
2404.08 907
2404.54 780
2405.01 815
2405.47 845
2405.93 813
2406.39 871
2406.86 786
2407.32 785
2407.78 839
2408.24 908
2408.71 882
2409.17 876
2409.63 854
2410.09 894
2410.56 904
2411.02 883
2411.48 778
2411.95 885
2412.41 951
2412.87 939
2413.34 980
2413.80 888
2414.26 970
2414.73 1051
2415.19 936
2415.65 928
2416.12 1004
2416.58 876
2417.04 985
2417.51 938
2417.97 943
2418.43 943
2418.90 928
2419.36 871
2419.82 852
2420.29 940
2420.75 862
2421.22 828
2421.68 760
2422.14 736
2422.61 721
2423.07 802
2423.54 796
2424.00 879
2424.47 850
2424.93 771
2425.39 867
2425.86 870
2426.32 854
2426.79 760
2427.25 757
2427.72 757
2428.18 753
2428.65 840
2429.11 868
2429.57 726
2430.04 771
2430.50 689
2430.97 772
2431.43 823
2431.90 789
2432.36 884
2432.83 789
2433.29 743
2433.76 781
2434.22 823
2434.69 910
2435.15 828
2435.62 862
2436.09 823
2436.55 689
2437.02 785
2437.48 855
2437.95 881
2438.41 724
2438.88 834
2439.34 822
2439.81 1016
2440.28 1019
2440.74 953
2441.21 885
2441.67 876
2442.14 758
2442.60 849
2443.07 1019
2443.54 937
2444.00 1026
2444.47 1027
2444.94 950
2445.40 938
2445.87 916
2446.33 911
2446.80 942
2447.27 940
2447.73 838
2448.20 814
2448.67 891
2449.13 817
2449.60 813
2450.07 778
2450.53 693
2451.00 718
2451.47 790
2451.93 742
2452.40 729
2452.87 863
2453.33 758
2453.80 691
2454.27 780
2454.74 770
2455.20 694
2455.67 742
2456.14 759
2456.60 902
2457.07 693
2457.54 621
2458.01 633
2458.47 694
2458.94 741
2459.41 678
2459.88 744
2460.34 737
2460.81 725
2461.28 630
2461.75 728
2462.21 741
2462.68 867
2463.15 750
2463.62 718
2464.09 842
2464.55 848
2465.02 876
2465.49 843
2465.96 824
2466.43 779
2466.90 811
2467.36 822
2467.83 783
2468.30 762
2468.77 789
2469.24 832
2469.71 814
2470.17 820
2470.64 797
2471.11 747
2471.58 700
2472.05 728
2472.52 818
2472.99 790
2473.46 792
2473.93 701
2474.39 680
2474.86 668
2475.33 818
2475.80 862
2476.27 736
2476.74 830
2477.21 804
2477.68 749
2478.15 727
2478.62 654
2479.09 803
2479.56 725
2480.03 703
2480.49 726
2480.96 658
2481.43 772
2481.90 812
2482.37 824
2482.84 766
2483.31 733
2483.78 860
2484.25 844
2484.72 927
2485.19 854
2485.66 760
2486.13 804
2486.60 862
2487.07 824
2487.54 977
2488.01 1096
2488.48 888
2488.95 832
2489.43 788
2489.90 847
2490.37 844
2490.84 807
2491.31 816
2491.78 767
2492.25 805
2492.72 753
2493.19 736
2493.66 762
2494.13 794
2494.60 789
2495.07 848
2495.54 903
2496.02 758
2496.49 751
2496.96 852
2497.43 882
2497.90 804
2498.37 837
2498.84 753
2499.31 795
2499.79 770
2500.26 665
2500.73 772
2501.20 890
2501.67 892
2502.14 778
2502.61 813
2503.09 895
2503.56 944
2504.03 978
2504.50 1023
2504.97 983
2505.45 955
2505.92 972
2506.39 936
2506.86 916
2507.33 878
2507.81 880
2508.28 844
2508.75 821
2509.22 804
2509.69 817
2510.17 917
2510.64 935
2511.11 929
2511.58 927
2512.06 896
2512.53 1009
2513.00 930
2513.47 923
2513.95 864
2514.42 889
2514.89 769
2515.37 670
2515.84 759
2516.31 907
2516.78 785
2517.26 665
2517.73 697
2518.20 670
2518.68 749
2519.15 762
2519.62 662
2520.10 841
2520.57 767
2521.04 807
2521.52 756
2521.99 897
2522.46 777
2522.94 653
2523.41 761
2523.89 765
2524.36 728
2524.83 842
2525.31 920
2525.78 876
2526.25 985
2526.73 1063
2527.20 873
2527.68 938
2528.15 1032
2528.62 1053
2529.10 1031
2529.57 960
2530.05 963
2530.52 1000
2531.00 946
2531.47 893
2531.94 853
2532.42 935
2532.89 907
2533.37 779
2533.84 751
2534.32 779
2534.79 690
2535.27 686
2535.74 713
2536.22 715
2536.69 700
2537.17 806
2537.64 823
2538.12 879
2538.59 789
2539.07 703
2539.54 731
2540.02 836
2540.49 877
2540.97 821
2541.44 794
2541.92 724
2542.39 794
2542.87 739
2543.34 765
2543.82 802
2544.29 862
2544.77 817
2545.25 874
2545.72 776
2546.20 798
2546.67 838
2547.15 845
2547.62 838
2548.10 844
2548.58 935
2549.05 997
2549.53 959
2550.00 992
2550.48 861
2550.96 908
2551.43 902
2551.91 821
2552.39 829
2552.86 855
2553.34 827
2553.82 855
2554.29 865
2554.77 854
2555.24 846
2555.72 820
2556.20 849
2556.67 995
2557.15 876
2557.63 762
2558.11 804
2558.58 914
2559.06 840
2559.54 741
2560.01 781
2560.49 711
2560.97 677
2561.44 642
2561.92 657
2562.40 778
2562.88 658
2563.35 711
2563.83 749
2564.31 761
2564.79 824
2565.26 854
2565.74 780
2566.22 725
2566.70 780
2567.17 675
2567.65 734
2568.13 871
2568.61 755
2569.09 669
2569.56 792
2570.04 823
2570.52 773
2571.00 773
2571.48 798
2571.95 696
2572.43 735
2572.91 789
2573.39 840
2573.87 885
2574.35 859
2574.82 768
2575.30 721
2575.78 788
2576.26 689
2576.74 698
2577.22 730
2577.70 739
2578.17 800
2578.65 744
2579.13 807
2579.61 743
2580.09 761
2580.57 775
2581.05 764
2581.53 751
2582.01 816
2582.48 883
2582.96 923
2583.44 794
2583.92 717
2584.40 747
2584.88 796
2585.36 797
2585.84 794
2586.32 841
2586.80 852
2587.28 818
2587.76 1014
2588.24 1000
2588.72 912
2589.20 773
2589.68 882
2590.16 834
2590.64 838
2591.12 908
2591.60 821
2592.08 856
2592.56 881
2593.04 917
2593.52 736
2594.00 850
2594.48 655
2594.96 656
2595.44 641
2595.92 763
2596.40 801
2596.88 913
2597.36 851
2597.84 766
2598.32 769
2598.80 736
2599.28 713
2599.76 681
2600.24 770
2600.72 776
2601.21 785
2601.69 735
2602.17 890
2602.65 875
2603.13 874
2603.61 903
2604.09 907
2604.57 926
2605.05 915
2605.54 878
2606.02 919
2606.50 838
2606.98 723
2607.46 796
2607.94 756
2608.42 737
2608.91 709
2609.39 715
2609.87 666
2610.35 760
2610.83 796
2611.31 830
2611.80 939
2612.28 765
2612.76 757
2613.24 650
2613.72 764
2614.21 827
2614.69 783
2615.17 811
2615.65 792
2616.13 802
2616.62 701
2617.10 643
2617.58 756
2618.06 985
2618.55 876
2619.03 926
2619.51 1011
2619.99 998
2620.48 856
2620.96 860
2621.44 830
2621.92 845
2622.41 810
2622.89 806
2623.37 795
2623.86 869
2624.34 922
2624.82 852
2625.31 856
2625.79 758
2626.27 757
2626.75 906
2627.24 778
2627.72 920
2628.20 812
2628.69 849
2629.17 969
2629.66 967
2630.14 925
2630.62 1088
2631.11 1072
2631.59 956
2632.07 1006
2632.56 1129
2633.04 1033
2633.52 1127
2634.01 1217
2634.49 1037
2634.98 1015
2635.46 997
2635.94 1026
2636.43 894
2636.91 864
2637.40 848
2637.88 820
2638.37 830
2638.85 763
2639.33 850
2639.82 675
2640.30 691
2640.79 752
2641.27 717
2641.76 697
2642.24 725
2642.73 684
2643.21 669
2643.70 739
2644.18 753
2644.67 698
2645.15 707
2645.64 728
2646.12 752
2646.61 555
2647.09 636
2647.58 608
2648.06 679
2648.55 683
2649.03 681
2649.52 742
2650.00 746
2650.49 756
2650.97 771
2651.46 775
2651.94 901
2652.43 827
2652.92 790
2653.40 788
2653.89 737
2654.37 716
2654.86 733
2655.34 899
2655.83 909
2656.32 705
2656.80 803
2657.29 744
2657.77 754
2658.26 670
2658.75 671
2659.23 830
2659.72 760
2660.21 748
2660.69 714
2661.18 654
2661.66 643
2662.15 730
2662.64 743
2663.12 696
2663.61 670
2664.10 812
2664.58 794
2665.07 815
2665.56 686
2666.04 791
2666.53 690
2667.02 701
2667.50 728
2667.99 723
2668.48 777
2668.97 804
2669.45 815
2669.94 860
2670.43 809
2670.91 731
2671.40 872
2671.89 776
2672.38 728
2672.86 878
2673.35 851
2673.84 814
2674.33 908
2674.81 973
2675.30 908
2675.79 833
2676.28 826
2676.77 861
2677.25 818
2677.74 844
2678.23 816
2678.72 757
2679.21 741
2679.69 668
2680.18 702
2680.67 818
2681.16 764
2681.65 680
2682.13 727
2682.62 635
2683.11 657
2683.60 698
2684.09 650
2684.58 691
2685.07 672
2685.55 700
2686.04 644
2686.53 670
2687.02 698
2687.51 707
2688.00 760
2688.49 757
2688.98 681
2689.46 725
2689.95 848
2690.44 834
2690.93 763
2691.42 838
2691.91 747
2692.40 658
2692.89 620
2693.38 681
2693.87 640
2694.36 752
2694.85 746
2695.34 635
2695.83 661
2696.31 689
2696.80 651
2697.29 676
2697.78 722
2698.27 694
2698.76 723
2699.25 766
2699.74 784
2700.23 775
2700.72 783
2701.21 811
2701.70 841
2702.19 831
2702.68 897
2703.17 785
2703.66 743
2704.15 811
2704.64 841
2705.13 815
2705.63 702
2706.12 878
2706.61 832
2707.10 742
2707.59 758
2708.08 839
2708.57 744
2709.06 683
2709.55 749
2710.04 877
2710.53 757
2711.02 779
2711.51 749
2712.01 766
2712.50 804
2712.99 814
2713.48 769
2713.97 725
2714.46 692
2714.95 677
2715.44 622
2715.93 686
2716.43 807
2716.92 694
2717.41 750
2717.90 757
2718.39 809
2718.88 761
2719.38 712
2719.87 760
2720.36 769
2720.85 828
2721.34 743
2721.83 798
2722.33 754
2722.82 863
2723.31 862
2723.80 823
2724.30 828
2724.79 792
2725.28 893
2725.77 884
2726.26 899
2726.76 894
2727.25 820
2727.74 853
2728.23 903
2728.73 878
2729.22 795
2729.71 766
2730.20 867
2730.70 886
2731.19 793
2731.68 828
2732.18 916
2732.67 871
2733.16 800
2733.65 818
2734.15 899
2734.64 845
2735.13 760
2735.63 817
2736.12 782
2736.61 896
2737.11 860
2737.60 985
2738.09 923
2738.59 895
2739.08 1000
2739.57 951
2740.07 895
2740.56 947
2741.05 936
2741.55 748
2742.04 803
2742.54 928
2743.03 779
2743.52 819
2744.02 864
2744.51 778
2745.00 832
2745.50 793
2745.99 843
2746.49 729
2746.98 687
2747.48 754
2747.97 713
2748.46 675
2748.96 707
2749.45 665
2749.95 759
2750.44 791
2750.94 874
2751.43 808
2751.93 763
2752.42 827
2752.91 879
2753.41 880
2753.90 749
2754.40 777
2754.89 801
2755.39 825
2755.88 775
2756.38 673
2756.87 733
2757.37 832
2757.86 774
2758.36 703
2758.85 774
2759.35 797
2759.85 861
2760.34 828
2760.84 757
2761.33 873
2761.83 861
2762.32 867
2762.82 798
2763.31 811
2763.81 904
2764.31 822
2764.80 771
2765.30 778
2765.79 768
2766.29 872
2766.78 808
2767.28 835
2767.78 745
2768.27 830
2768.77 713
2769.27 680
2769.76 676
2770.26 796
2770.75 827
2771.25 703
2771.75 720
2772.24 834
2772.74 847
2773.24 626
2773.73 809
2774.23 847
2774.73 871
2775.22 924
2775.72 996
2776.22 899
2776.71 975
2777.21 847
2777.71 874
2778.20 951
2778.70 904
2779.20 935
2779.70 912
2780.19 776
2780.69 740
2781.19 791
2781.68 906
2782.18 837
2782.68 834
2783.18 876
2783.67 740
2784.17 766
2784.67 760
2785.17 695
2785.66 782
2786.16 847
2786.66 758
2787.16 764
2787.66 797
2788.15 700
2788.65 834
2789.15 854
2789.65 733
2790.14 771
2790.64 953
2791.14 951
2791.64 867
2792.14 891
2792.64 673
2793.13 861
2793.63 888
2794.13 888
2794.63 851
2795.13 829
2795.63 887
2796.12 955
2796.62 1002
2797.12 863
2797.62 853
2798.12 837
2798.62 1072
2799.12 1003
2799.62 831
2800.12 872
2800.61 922
2801.11 835
2801.61 798
2802.11 797
2802.61 783
2803.11 787
2803.61 853
2804.11 842
2804.61 784
2805.11 792
2805.61 842
2806.11 749
2806.61 820
2807.11 758
2807.60 735
2808.10 732
2808.60 925
2809.10 701
2809.60 638
2810.10 721
2810.60 654
2811.10 657
2811.60 587
2812.10 528
2812.60 600
2813.10 732
2813.60 624
2814.10 729
2814.60 754
2815.10 605
2815.60 588
2816.10 612
2816.61 609
2817.11 700
2817.61 690
2818.11 793
2818.61 642
2819.11 671
2819.61 613
2820.11 562
2820.61 622
2821.11 750
2821.61 764
2822.11 739
2822.61 805
2823.11 806
2823.62 702
2824.12 677
2824.62 769
2825.12 741
2825.62 716
2826.12 711
2826.62 727
2827.12 785
2827.63 627
2828.13 633
2828.63 598
2829.13 612
2829.63 708
2830.13 703
2830.63 615
2831.14 620
2831.64 664
2832.14 744
2832.64 701
2833.14 625
2833.65 649
2834.15 720
2834.65 716
2835.15 730
2835.65 821
2836.16 830
2836.66 657
2837.16 725
2837.66 822
2838.16 822
2838.67 703
2839.17 741
2839.67 739
2840.17 829
2840.68 749
2841.18 687
2841.68 721
2842.19 622
2842.69 628
2843.19 710
2843.69 621
2844.20 604
2844.70 683
2845.20 624
2845.71 601
2846.21 656
2846.71 706
2847.21 674
2847.72 762
2848.22 873
2848.72 704
2849.23 723
2849.73 830
2850.23 693
2850.74 768
2851.24 757
2851.74 761
2852.25 690
2852.75 690
2853.26 715
2853.76 830
2854.26 805
2854.77 744
2855.27 719
2855.77 713
2856.28 746
2856.78 792
2857.29 777
2857.79 724
2858.29 727
2858.80 699
2859.30 774
2859.81 785
2860.31 754
2860.82 664
2861.32 757
2861.82 640
2862.33 572
2862.83 643
2863.34 716
2863.84 634
2864.35 751
2864.85 769
2865.36 601
2865.86 553
2866.37 539
2866.87 610
2867.38 647
2867.88 694
2868.39 636
2868.89 729
2869.40 779
2869.90 611
2870.41 665
2870.91 722
2871.42 654
2871.92 644
2872.43 670
2872.93 668
2873.44 809
2873.94 727
2874.45 798
2874.95 899
2875.46 830
2875.97 803
2876.47 795
2876.98 824
2877.48 770
2877.99 873
2878.49 766
2879.00 798
2879.51 749
2880.01 706
2880.52 808
2881.03 817
2881.53 824
2882.04 713
2882.54 685
2883.05 686
2883.56 687
2884.06 729
2884.57 736
2885.08 745
2885.58 701
2886.09 754
2886.60 750
2887.10 811
2887.61 750
2888.12 682
2888.62 816
2889.13 711
2889.64 700
2890.14 672
2890.65 752
2891.16 746
2891.66 769
2892.17 717
2892.68 710
2893.18 760
2893.69 775
2894.20 823
2894.71 800
2895.21 770
2895.72 827
2896.23 823
2896.74 897
2897.24 798
2897.75 811
2898.26 695
2898.77 614
2899.27 559
2899.78 595
2900.29 700
2900.80 739
2901.31 715
2901.81 736
2902.32 753
2902.83 607
2903.34 791
2903.85 763
2904.35 651
2904.86 691
2905.37 814
2905.88 713
2906.39 750
2906.90 864
2907.40 732
2907.91 758
2908.42 737
2908.93 753
2909.44 625
2909.95 654
2910.46 653
2910.96 675
2911.47 635
2911.98 618
2912.49 594
2913.00 845
2913.51 820
2914.02 833
2914.53 824
2915.04 783
2915.54 811
2916.05 696
2916.56 687
2917.07 622
2917.58 681
2918.09 739
2918.60 689
2919.11 674
2919.62 674
2920.13 704
2920.64 701
2921.15 707
2921.66 653
2922.17 605
2922.68 646
2923.19 695
2923.70 714
2924.21 660
2924.72 604
2925.23 608
2925.74 803
2926.25 791
2926.76 753
2927.27 817
2927.78 702
2928.29 651
2928.80 696
2929.31 676
2929.82 728
2930.33 749
2930.84 745
2931.35 784
2931.86 857
2932.37 797
2932.88 778
2933.39 654
2933.90 736
2934.41 797
2934.92 667
2935.44 679
2935.95 667
2936.46 830
2936.97 854
2937.48 800
2937.99 854
2938.50 879
2939.01 961
2939.52 1056
2940.04 984
2940.55 855
2941.06 929
2941.57 985
2942.08 807
2942.59 817
2943.10 844
2943.62 832
2944.13 771
2944.64 662
2945.15 739
2945.66 786
2946.17 787
2946.69 663
2947.20 660
2947.71 765
2948.22 696
2948.73 611
2949.25 641
2949.76 620
2950.27 684
2950.78 666
2951.29 667
2951.81 769
2952.32 693
2952.83 742
2953.34 623
2953.86 705
2954.37 752
2954.88 772
2955.39 705
2955.91 722
2956.42 835
2956.93 809
2957.45 811
2957.96 744
2958.47 794
2958.98 729
2959.50 704
2960.01 651
2960.52 746
2961.04 834
2961.55 819
2962.06 744
2962.58 801
2963.09 695
2963.60 701
2964.12 744
2964.63 840
2965.14 707
2965.66 769
2966.17 748
2966.68 722
2967.20 682
2967.71 568
2968.22 721
2968.74 747
2969.25 652
2969.77 710
2970.28 771
2970.79 822
2971.31 802
2971.82 835
2972.34 762
2972.85 771
2973.36 880
2973.88 801
2974.39 828
2974.91 750
2975.42 770
2975.94 749
2976.45 780
2976.96 811
2977.48 801
2977.99 790
2978.51 879
2979.02 729
2979.54 778
2980.05 808
2980.57 862
2981.08 793
2981.60 719
2982.11 864
2982.63 993
2983.14 894
2983.66 834
2984.17 788
2984.69 905
2985.20 973
2985.72 983
2986.23 875
2986.75 925
2987.26 968
2987.78 917
2988.29 898
2988.81 1034
2989.32 975
2989.84 980
2990.36 1105
2990.87 1055
2991.39 903
2991.90 1071
2992.42 872
2992.94 878
2993.45 987
2993.97 982
2994.48 1014
2995.00 881
2995.51 893
2996.03 1118
2996.55 1038
2997.06 1097
2997.58 1039
2998.10 967
2998.61 1069
2999.13 1090
2999.65 1060
3000.16 1138
3000.68 1173
3001.19 1217
3001.71 1524
3002.23 1801
3002.74 1712
3003.26 1765
3003.78 1964
3004.30 2061
3004.81 2121
3005.33 2137
3005.85 1935
3006.36 1785
3006.88 1938
3007.40 1778
3007.91 1484
3008.43 1481
3008.95 1375
3009.47 1119
3009.98 1105
3010.50 1101
3011.02 983
3011.54 923
3012.05 994
3012.57 890
3013.09 781
3013.61 860
3014.12 1085
3014.64 975
3015.16 1010
3015.68 1003
3016.19 974
3016.71 1150
3017.23 1288
3017.75 1057
3018.27 1135
3018.78 920
3019.30 1048
3019.82 1107
3020.34 1113
3020.86 1134
3021.38 1036
3021.89 1047
3022.41 918
3022.93 950
3023.45 889
3023.97 787
3024.49 1000
3025.01 1019
3025.52 921
3026.04 865
3026.56 875
3027.08 876
3027.60 861
3028.12 661
3028.64 757
3029.16 777
3029.67 672
3030.19 788
3030.71 825
3031.23 841
3031.75 915
3032.27 756
3032.79 778
3033.31 740
3033.83 732
3034.35 774
3034.87 758
3035.39 815
3035.91 841
3036.43 789
3036.95 790
3037.47 837
3037.99 807
3038.50 804
3039.02 821
3039.54 880
3040.06 838
3040.58 729
3041.10 702
3041.62 836
3042.14 748
3042.66 679
3043.18 744
3043.70 664
3044.23 643
3044.75 799
3045.27 806
3045.79 780
3046.31 835
3046.83 813
3047.35 757
3047.87 730
3048.39 723
3048.91 715
3049.43 724
3049.95 769
3050.47 778
3050.99 789
3051.51 867
3052.03 914
3052.56 797
3053.08 642
3053.60 798
3054.12 832
3054.64 762
3055.16 755
3055.68 716
3056.20 801
3056.72 749
3057.25 729
3057.77 762
3058.29 747
3058.81 757
3059.33 804
3059.85 772
3060.38 704
3060.90 921
3061.42 834
3061.94 725
3062.46 741
3062.98 784
3063.51 706
3064.03 783
3064.55 712
3065.07 777
3065.59 769
3066.12 936
3066.64 868
3067.16 704
3067.68 832
3068.21 729
3068.73 685
3069.25 760
3069.77 856
3070.30 761
3070.82 782
3071.34 800
3071.86 756
3072.39 887
3072.91 764
3073.43 832
3073.95 871
3074.48 895
3075.00 898
3075.52 921
3076.05 822
3076.57 901
3077.09 963
3077.61 968
3078.14 958
3078.66 1055
3079.18 903
3079.71 1006
3080.23 1004
3080.75 873
3081.28 1018
3081.80 1148
3082.32 1117
3082.85 1174
3083.37 1045
3083.90 1032
3084.42 995
3084.94 801
3085.47 1027
3085.99 917
3086.51 934
3087.04 991
3087.56 929
3088.09 778
3088.61 841
3089.13 955
3089.66 898
3090.18 920
3090.71 1065
3091.23 882
3091.76 925
3092.28 915
3092.80 903
3093.33 926
3093.85 1048
3094.38 1016
3094.90 1114
3095.43 1235
3095.95 1117
3096.48 1201
3097.00 1218
3097.53 1233
3098.05 1370
3098.58 1429
3099.10 1611
3099.63 1945
3100.15 2119
3100.68 2565
3101.20 2755
3101.73 3325
3102.25 3310
3102.78 3450
3103.30 3752
3103.83 4016
3104.35 3727
3104.88 3393
3105.40 2764
3105.93 2636
3106.45 2271
3106.98 1850
3107.51 1662
3108.03 1478
3108.56 1202
3109.08 1329
3109.61 1151
3110.13 1214
3110.66 1173
3111.19 1106
3111.71 1206
3112.24 1158
3112.76 1224
3113.29 1173
3113.82 1058
3114.34 1035
3114.87 1056
3115.40 1064
3115.92 949
3116.45 904
3116.98 936
3117.50 1027
3118.03 1013
3118.55 863
3119.08 954
3119.61 1079
3120.13 895
3120.66 981
3121.19 1078
3121.72 1037
3122.24 1022
3122.77 1024
3123.30 1026
3123.82 960
3124.35 854
3124.88 843
3125.40 925
3125.93 1002
3126.46 848
3126.99 866
3127.51 810
3128.04 887
3128.57 836
3129.10 739
3129.62 916
3130.15 836
3130.68 815
3131.21 786
3131.73 799
3132.26 844
3132.79 782
3133.32 795
3133.85 817
3134.37 790
3134.90 655
3135.43 632
3135.96 667
3136.49 692
3137.01 791
3137.54 800
3138.07 790
3138.60 801
3139.13 732
3139.65 739
3140.18 860
3140.71 840
3141.24 789
3141.77 674
3142.30 800
3142.83 718
3143.35 749
3143.88 754
3144.41 789
3144.94 725
3145.47 708
3146.00 731
3146.53 723
3147.06 842
3147.59 851
3148.11 708
3148.64 822
3149.17 804
3149.70 703
3150.23 974
3150.76 905
3151.29 964
3151.82 954
3152.35 831
3152.88 752
3153.41 793
3153.94 836
3154.47 828
3155.00 851
3155.53 818
3156.06 967
3156.59 840
3157.12 854
3157.65 896
3158.18 831
3158.71 846
3159.24 748
3159.77 807
3160.30 730
3160.83 788
3161.36 920
3161.89 842
3162.42 763
3162.95 652
3163.48 722
3164.01 703
3164.54 768
3165.07 799
3165.60 830
3166.13 825
3166.66 768
3167.19 731
3167.72 839
3168.25 845
3168.78 924
3169.31 890
3169.85 740
3170.38 793
3170.91 764
3171.44 818
3171.97 811
3172.50 822
3173.03 766
3173.56 818
3174.09 848
3174.63 896
3175.16 815
3175.69 955
3176.22 922
3176.75 895
3177.28 790
3177.81 827
3178.35 783
3178.88 726
3179.41 792
3179.94 757
3180.47 841
3181.00 718
3181.54 751
3182.07 844
3182.60 720
3183.13 744
3183.66 663
3184.20 662
3184.73 699
3185.26 697
3185.79 736
3186.33 693
3186.86 648
3187.39 673
3187.92 786
3188.46 825
3188.99 859
3189.52 850
3190.05 751
3190.59 699
3191.12 749
3191.65 963
3192.18 834
3192.72 735
3193.25 765
3193.78 677
3194.32 791
3194.85 829
3195.38 678
3195.91 699
3196.45 720
3196.98 878
3197.51 832
3198.05 846
3198.58 759
3199.11 781
3199.65 807
3200.18 1018
3200.71 960
3201.25 813
3201.78 937
3202.32 1123
3202.85 989
3203.38 941
3203.92 910
3204.45 877
3204.98 892
3205.52 848
3206.05 749
3206.59 766
3207.12 791
3207.65 853
3208.19 953
3208.72 883
3209.26 824
3209.79 956
3210.32 823
3210.86 866
3211.39 812
3211.93 803
3212.46 787
3213.00 819
3213.53 879
3214.07 854
3214.60 844
3215.14 719
3215.67 649
3216.20 813
3216.74 925
3217.27 803
3217.81 795
3218.34 809
3218.88 804
3219.41 823
3219.95 819
3220.48 770
3221.02 833
3221.56 859
3222.09 881
3222.63 801
3223.16 736
3223.70 852
3224.23 868
3224.77 1078
3225.30 1105
3225.84 943
3226.37 979
3226.91 979
3227.45 1036
3227.98 884
3228.52 865
3229.05 945
3229.59 972
3230.12 865
3230.66 919
3231.20 928
3231.73 952
3232.27 1038
3232.81 1010
3233.34 948
3233.88 876
3234.41 960
3234.95 976
3235.49 957
3236.02 890
3236.56 921
3237.10 973
3237.63 958
3238.17 993
3238.71 1207
3239.24 1029
3239.78 1019
3240.32 970
3240.85 1024
3241.39 1043
3241.93 1014
3242.46 1077
3243.00 1048
3243.54 974
3244.07 1069
3244.61 1035
3245.15 892
3245.69 942
3246.22 955
3246.76 1081
3247.30 1077
3247.84 1011
3248.37 1034
3248.91 1031
3249.45 1046
3249.99 1042
3250.52 1049
3251.06 1111
3251.60 1023
3252.14 927
3252.67 990
3253.21 994
3253.75 945
3254.29 1011
3254.83 1165
3255.36 997
3255.90 952
3256.44 1159
3256.98 1199
3257.52 1174
3258.05 1264
3258.59 1268
3259.13 1497
3259.67 1487
3260.21 1482
3260.75 1724
3261.29 1656
3261.82 2074
3262.36 2101
3262.90 2362
3263.44 2382
3263.98 2405
3264.52 2871
3265.06 2822
3265.60 2936
3266.13 3038
3266.67 2793
3267.21 3261
3267.75 3240
3268.29 3096
3268.83 3044
3269.37 2859
3269.91 2419
3270.45 2228
3270.99 1781
3271.53 1530
3272.07 1451
3272.60 1372
3273.14 1383
3273.68 1173
3274.22 1238
3274.76 1181
3275.30 1112
3275.84 1040
3276.38 1128
3276.92 1106
3277.46 1076
3278.00 1098
3278.54 1188
3279.08 1128
3279.62 1295
3280.16 1164
3280.70 1243
3281.24 1153
3281.78 1108
3282.32 1172
3282.86 1204
3283.40 1194
3283.94 1242
3284.48 1200
3285.02 1181
3285.56 1157
3286.11 1095
3286.65 1004
3287.19 1170
3287.73 1069
3288.27 1102
3288.81 1209
3289.35 1042
3289.89 952
3290.43 1128
3290.97 1161
3291.51 1195
3292.05 1515
3292.60 1421
3293.14 1274
3293.68 1306
3294.22 1379
3294.76 1442
3295.30 1453
3295.84 1399
3296.38 1441
3296.93 1545
3297.47 1570
3298.01 1565
3298.55 1332
3299.09 1217
3299.63 1149
3300.18 1326
3300.72 1243
3301.26 1243
3301.80 1201
3302.34 1201
3302.89 1302
3303.43 1180
3303.97 1049
3304.51 988
3305.05 963
3305.60 1043
3306.14 1068
3306.68 1081
3307.22 966
3307.76 973
3308.31 984
3308.85 834
3309.39 885
3309.93 940
3310.48 1023
3311.02 1036
3311.56 1010
3312.11 943
3312.65 1073
3313.19 1035
3313.73 1034
3314.28 1114
3314.82 1089
3315.36 1064
3315.91 1127
3316.45 1268
3316.99 1218
3317.53 1153
3318.08 1176
3318.62 1219
3319.16 1198
3319.71 1231
3320.25 1286
3320.79 1193
3321.34 1070
3321.88 1022
3322.43 1046
3322.97 1034
3323.51 1040
3324.06 951
3324.60 899
3325.14 953
3325.69 924
3326.23 956
3326.78 989
3327.32 978
3327.86 915
3328.41 920
3328.95 1011
3329.50 1044
3330.04 1088
3330.58 1074
3331.13 1143
3331.67 1265
3332.22 1292
3332.76 1507
3333.31 1733
3333.85 1910
3334.39 2248
3334.94 2385
3335.48 2542
3336.03 2629
3336.57 2442
3337.12 2497
3337.66 2284
3338.21 2160
3338.75 2235
3339.30 1854
3339.84 1582
3340.39 1511
3340.93 1247
3341.48 1284
3342.02 1118
3342.57 1109
3343.11 936
3343.66 1046
3344.20 987
3344.75 953
3345.29 1145
3345.84 1103
3346.39 1109
3346.93 955
3347.48 915
3348.02 916
3348.57 863
3349.11 911
3349.66 871
3350.21 921
3350.75 927
3351.30 1065
3351.84 1040
3352.39 1015
3352.94 983
3353.48 950
3354.03 988
3354.57 956
3355.12 885
3355.67 947
3356.21 929
3356.76 905
3357.31 904
3357.85 853
3358.40 873
3358.94 920
3359.49 835
3360.04 811
3360.58 853
3361.13 778
3361.68 808
3362.22 894
3362.77 961
3363.32 956
3363.87 975
3364.41 923
3364.96 787
3365.51 820
3366.05 846
3366.60 858
3367.15 920
3367.70 853
3368.24 936
3368.79 925
3369.34 909
3369.88 910
3370.43 974
3370.98 1049
3371.53 895
3372.07 853
3372.62 956
3373.17 995
3373.72 855
3374.27 848
3374.81 874
3375.36 843
3375.91 897
3376.46 902
3377.01 846
3377.55 733
3378.10 721
3378.65 808
3379.20 678
3379.75 682
3380.29 770
3380.84 838
3381.39 808
3381.94 722
3382.49 651
3383.04 685
3383.58 674
3384.13 739
3384.68 742
3385.23 827
3385.78 783
3386.33 668
3386.88 768
3387.43 708
3387.97 730
3388.52 750
3389.07 743
3389.62 747
3390.17 758
3390.72 676
3391.27 845
3391.82 812
3392.37 852
3392.92 885
3393.47 830
3394.02 767
3394.56 609
3395.11 807
3395.66 881
3396.21 814
3396.76 726
3397.31 681
3397.86 688
3398.41 686
3398.96 684
3399.51 748
3400.06 692
3400.61 602
3401.16 669
3401.71 712
3402.26 830
3402.81 798
3403.36 751
3403.91 698
3404.46 749
3405.01 765
3405.56 697
3406.11 648
3406.66 754
3407.21 736
3407.76 701
3408.32 633
3408.87 746
3409.42 928
3409.97 768
3410.52 831
3411.07 789
3411.62 843
3412.17 753
3412.72 785
3413.27 867
3413.82 890
3414.37 723
3414.93 772
3415.48 783
3416.03 851
3416.58 730
3417.13 774
3417.68 827
3418.23 795
3418.78 760
3419.34 753
3419.89 744
3420.44 854
3420.99 744
3421.54 857
3422.09 760
3422.65 915
3423.20 948
3423.75 851
3424.30 959
3424.85 926
3425.40 986
3425.96 949
3426.51 877
3427.06 863
3427.61 830
3428.16 693
3428.72 674
3429.27 783
3429.82 698
3430.37 766
3430.93 772
3431.48 793
3432.03 724
3432.58 826
3433.14 719
3433.69 674
3434.24 702
3434.79 659
3435.35 702
3435.90 913
3436.45 891
3437.00 763
3437.56 766
3438.11 757
3438.66 768
3439.22 671
3439.77 711
3440.32 835
3440.88 772
3441.43 830
3441.98 747
3442.54 805
3443.09 857
3443.64 781
3444.20 738
3444.75 802
3445.30 768
3445.86 795
3446.41 689
3446.96 791
3447.52 807
3448.07 835
3448.63 760
3449.18 822
3449.73 810
3450.29 731
3450.84 716
3451.39 718
3451.95 682
3452.50 793
3453.06 712
3453.61 756
3454.17 691
3454.72 726
3455.27 821
3455.83 896
3456.38 929
3456.94 817
3457.49 911
3458.05 871
3458.60 780
3459.16 799
3459.71 908
3460.27 910
3460.82 849
3461.37 801
3461.93 785
3462.48 726
3463.04 879
3463.59 878
3464.15 742
3464.70 832
3465.26 880
3465.82 830
3466.37 922
3466.93 863
3467.48 948
3468.04 916
3468.59 918
3469.15 902
3469.70 946
3470.26 1009
3470.81 1042
3471.37 951
3471.92 1000
3472.48 1000
3473.04 1122
3473.59 1119
3474.15 1196
3474.70 1149
3475.26 1062
3475.82 1065
3476.37 1084
3476.93 982
3477.48 1012
3478.04 911
3478.60 933
3479.15 1086
3479.71 1058
3480.27 1089
3480.82 1013
3481.38 982
3481.93 1133
3482.49 1111
3483.05 1003
3483.60 1224
3484.16 1104
3484.72 1227
3485.27 1279
3485.83 1361
3486.39 1309
3486.94 1523
3487.50 1647
3488.06 1862
3488.62 2238
3489.17 2603
3489.73 3029
3490.29 3293
3490.84 3675
3491.40 4328
3491.96 4355
3492.52 4156
3493.07 4104
3493.63 3957
3494.19 3654
3494.75 3631
3495.30 3109
3495.86 2649
3496.42 2407
3496.98 1927
3497.53 1790
3498.09 1696
3498.65 1716
3499.21 1553
3499.76 1618
3500.32 1702
3500.88 1713
3501.44 1668
3502.00 1624
3502.56 1634
3503.11 1507
3503.67 1544
3504.23 1671
3504.79 1834
3505.35 1554
3505.90 1487
3506.46 1416
3507.02 1394
3507.58 1402
3508.14 1455
3508.70 1409
3509.26 1358
3509.81 1248
3510.37 1217
3510.93 1135
3511.49 1126
3512.05 990
3512.61 1105
3513.17 1019
3513.73 941
3514.29 988
3514.84 924
3515.40 924
3515.96 936
3516.52 991
3517.08 968
3517.64 973
3518.20 838
3518.76 811
3519.32 898
3519.88 769
3520.44 833
3521.00 888
3521.56 889
3522.12 958
3522.68 984
3523.24 964
3523.80 929
3524.36 920
3524.92 889
3525.48 834
3526.04 1025
3526.60 944
3527.16 942
3527.72 855
3528.28 796
3528.84 828
3529.40 900
3529.96 989
3530.52 949
3531.08 889
3531.64 885
3532.20 821
3532.76 852
3533.32 753
3533.88 809
3534.44 929
3535.00 855
3535.56 920
3536.12 903
3536.68 952
3537.25 803
3537.81 742
3538.37 755
3538.93 857
3539.49 901
3540.05 807
3540.61 923
3541.17 825
3541.73 824
3542.30 817
3542.86 791
3543.42 769
3543.98 664
3544.54 737
3545.10 832
3545.66 804
3546.23 805
3546.79 819
3547.35 880
3547.91 869
3548.47 798
3549.03 768
3549.60 788
3550.16 731
3550.72 690
3551.28 738
3551.84 753
3552.41 769
3552.97 770
3553.53 632
3554.09 649
3554.65 639
3555.22 552
3555.78 689
3556.34 696
3556.90 638
3557.47 688
3558.03 703
3558.59 754
3559.15 755
3559.72 783
3560.28 686
3560.84 714
3561.41 699
3561.97 639
3562.53 634
3563.09 644
3563.66 636
3564.22 622
3564.78 657
3565.35 828
3565.91 733
3566.47 663
3567.04 660
3567.60 725
3568.16 680
3568.73 678
3569.29 660
3569.85 635
3570.42 668
3570.98 661
3571.54 674
3572.11 643
3572.67 659
3573.23 709
3573.80 757
3574.36 712
3574.93 748
3575.49 843
3576.05 831
3576.62 724
3577.18 815
3577.75 837
3578.31 785
3578.87 783
3579.44 794
3580.00 774
3580.57 828
3581.13 733
3581.70 749
3582.26 695
3582.82 775
3583.39 855
3583.95 828
3584.52 731
3585.08 732
3585.65 739
3586.21 699
3586.78 747
3587.34 705
3587.91 765
3588.47 740
3589.04 732
3589.60 724
3590.17 705
3590.73 767
3591.30 742
3591.86 750
3592.43 718
3592.99 712
3593.56 678
3594.12 714
3594.69 739
3595.25 847
3595.82 813
3596.39 793
3596.95 750
3597.52 717
3598.08 636
3598.65 696
3599.21 654
3599.78 600
3600.35 622
3600.91 721
3601.48 725
3602.04 680
3602.61 757
3603.18 796
3603.74 743
3604.31 723
3604.87 732
3605.44 651
3606.01 723
3606.57 691
3607.14 698
3607.71 710
3608.27 644
3608.84 617
3609.41 549
3609.97 536
3610.54 641
3611.11 622
3611.67 651
3612.24 607
3612.81 635
3613.37 740
3613.94 673
3614.51 735
3615.07 669
3615.64 554
3616.21 629
3616.77 688
3617.34 755
3617.91 809
3618.48 812
3619.04 867
3619.61 886
3620.18 764
3620.75 814
3621.31 855
3621.88 811
3622.45 777
3623.02 677
3623.58 669
3624.15 644
3624.72 690
3625.29 625
3625.86 601
3626.42 652
3626.99 766
3627.56 669
3628.13 595
3628.70 690
3629.26 705
3629.83 818
3630.40 716
3630.97 728
3631.54 586
3632.10 571
3632.67 773
3633.24 715
3633.81 669
3634.38 615
3634.95 620
3635.52 733
3636.08 725
3636.65 654
3637.22 677
3637.79 628
3638.36 637
3638.93 772
3639.50 748
3640.07 745
3640.64 687
3641.20 690
3641.77 695
3642.34 727
3642.91 700
3643.48 794
3644.05 793
3644.62 788
3645.19 829
3645.76 749
3646.33 743
3646.90 712
3647.47 622
3648.04 718
3648.61 667
3649.18 689
3649.75 710
3650.32 705
3650.89 641
3651.46 705
3652.03 657
3652.60 780
3653.17 762
3653.74 756
3654.31 723
3654.88 673
3655.45 647
3656.02 633
3656.59 768
3657.16 706
3657.73 797
3658.30 797
3658.87 756
3659.44 818
3660.01 764
3660.58 725
3661.15 767
3661.72 793
3662.29 663
3662.86 753
3663.43 927
3664.00 859
3664.58 829
3665.15 707
3665.72 679
3666.29 698
3666.86 691
3667.43 683
3668.00 817
3668.57 766
3669.14 830
3669.72 803
3670.29 758
3670.86 828
3671.43 709
3672.00 723
3672.57 726
3673.14 742
3673.72 768
3674.29 750
3674.86 688
3675.43 719
3676.00 683
3676.57 773
3677.15 743
3677.72 756
3678.29 811
3678.86 788
3679.43 786
3680.01 695
3680.58 746
3681.15 648
3681.72 601
3682.29 673
3682.87 795
3683.44 796
3684.01 771
3684.58 759
3685.16 675
3685.73 794
3686.30 792
3686.87 753
3687.45 781
3688.02 757
3688.59 664
3689.17 766
3689.74 687
3690.31 764
3690.88 796
3691.46 768
3692.03 779
3692.60 824
3693.18 794
3693.75 752
3694.32 577
3694.90 583
3695.47 746
3696.04 759
3696.62 747
3697.19 832
3697.76 666
3698.34 710
3698.91 669
3699.48 608
3700.06 618
3700.63 677
3701.21 769
3701.78 682
3702.35 737
3702.93 738
3703.50 690
3704.07 806
3704.65 795
3705.22 742
3705.80 686
3706.37 694
3706.95 708
3707.52 639
3708.09 635
3708.67 667
3709.24 771
3709.82 694
3710.39 699
3710.97 830
3711.54 800
3712.11 756
3712.69 713
3713.26 644
3713.84 698
3714.41 678
3714.99 692
3715.56 747
3716.14 787
3716.71 762
3717.29 719
3717.86 834
3718.44 682
3719.01 736
3719.59 578
3720.16 628
3720.74 734
3721.31 711
3721.89 644
3722.47 743
3723.04 665
3723.62 689
3724.19 785
3724.77 666
3725.34 618
3725.92 585
3726.49 695
3727.07 719
3727.65 758
3728.22 706
3728.80 651
3729.37 748
3729.95 817
3730.53 849
3731.10 719
3731.68 692
3732.25 735
3732.83 973
3733.41 912
3733.98 852
3734.56 770
3735.14 835
3735.71 805
3736.29 765
3736.86 721
3737.44 782
3738.02 736
3738.59 724
3739.17 659
3739.75 644
3740.32 683
3740.90 628
3741.48 579
3742.06 557
3742.63 656
3743.21 704
3743.79 652
3744.36 582
3744.94 651
3745.52 708
3746.09 658
3746.67 647
3747.25 663
3747.83 738
3748.40 642
3748.98 707
3749.56 646
3750.14 587
3750.71 583
3751.29 751
3751.87 721
3752.45 744
3753.03 713
3753.60 773
3754.18 708
3754.76 690
3755.34 634
3755.91 684
3756.49 733
3757.07 808
3757.65 693
3758.23 771
3758.81 751
3759.38 785
3759.96 749
3760.54 819
3761.12 798
3761.70 720
3762.28 633
3762.85 729
3763.43 666
3764.01 695
3764.59 762
3765.17 725
3765.75 621
3766.33 597
3766.90 722
3767.48 706
3768.06 719
3768.64 826
3769.22 720
3769.80 737
3770.38 732
3770.96 722
3771.54 645
3772.12 685
3772.70 768
3773.27 740
3773.85 712
3774.43 737
3775.01 766
3775.59 693
3776.17 664
3776.75 705
3777.33 704
3777.91 698
3778.49 657
3779.07 617
3779.65 603
3780.23 537
3780.81 668
3781.39 652
3781.97 545
3782.55 601
3783.13 547
3783.71 555
3784.29 575
3784.87 561
3785.45 570
3786.03 606
3786.61 615
3787.19 623
3787.77 674
3788.35 649
3788.93 604
3789.51 629
3790.09 601
3790.67 693
3791.26 672
3791.84 622
3792.42 720
3793.00 693
3793.58 580
3794.16 578
3794.74 683
3795.32 690
3795.90 736
3796.48 649
3797.07 670
3797.65 617
3798.23 690
3798.81 634
3799.39 723
3799.97 644
3800.55 650
3801.13 720
3801.72 709
3802.30 634
3802.88 626
3803.46 701
3804.04 705
3804.62 669
3805.21 738
3805.79 696
3806.37 749
3806.95 704
3807.53 643
3808.12 701
3808.70 702
3809.28 745
3809.86 637
3810.44 690
3811.03 680
3811.61 745
3812.19 631
3812.77 638
3813.36 688
3813.94 599
3814.52 671
3815.10 660
3815.69 686
3816.27 596
3816.85 598
3817.43 618
3818.02 651
3818.60 619
3819.18 606
3819.76 624
3820.35 635
3820.93 665
3821.51 567
3822.10 708
3822.68 591
3823.26 555
3823.85 552
3824.43 561
3825.01 631
3825.60 703
3826.18 621
3826.76 631
3827.35 670
3827.93 720
3828.51 663
3829.10 611
3829.68 625
3830.26 750
3830.85 696
3831.43 596
3832.02 726
3832.60 888
3833.18 685
3833.77 704
3834.35 747
3834.93 789
3835.52 729
3836.10 657
3836.69 638
3837.27 629
3837.86 556
3838.44 606
3839.02 640
3839.61 645
3840.19 615
3840.78 581
3841.36 609
3841.95 673
3842.53 588
3843.12 526
3843.70 610
3844.29 553
3844.87 677
3845.46 604
3846.04 587
3846.63 649
3847.21 673
3847.80 606
3848.38 540
3848.97 663
3849.55 615
3850.14 644
3850.72 617
3851.31 633
3851.89 519
3852.48 543
3853.06 585
3853.65 647
3854.23 640
3854.82 624
3855.40 664
3855.99 692
3856.58 723
3857.16 595
3857.75 634
3858.33 630
3858.92 671
3859.50 680
3860.09 678
3860.68 661
3861.26 700
3861.85 768
3862.43 653
3863.02 705
3863.61 744
3864.19 661
3864.78 598
3865.37 650
3865.95 640
3866.54 726
3867.13 722
3867.71 722
3868.30 670
3868.89 612
3869.47 672
3870.06 666
3870.65 583
3871.23 675
3871.82 630
3872.41 717
3872.99 698
3873.58 526
3874.17 530
3874.75 687
3875.34 716
3875.93 652
3876.52 730
3877.10 775
3877.69 713
3878.28 681
3878.86 651
3879.45 594
3880.04 624
3880.63 588
3881.21 619
3881.80 506
3882.39 715
3882.98 665
3883.57 635
3884.15 670
3884.74 602
3885.33 670
3885.92 770
3886.50 755
3887.09 753
3887.68 663
3888.27 721
3888.86 740
3889.45 872
3890.03 840
3890.62 831
3891.21 673
3891.80 662
3892.39 640
3892.98 743
3893.56 834
3894.15 754
3894.74 784
3895.33 750
3895.92 712
3896.51 690
3897.10 694
3897.68 754
3898.27 726
3898.86 661
3899.45 686
3900.04 727
3900.63 682
3901.22 779
3901.81 703
3902.40 826
3902.99 803
3903.57 765
3904.16 882
3904.75 896
3905.34 824
3905.93 881
3906.52 854
3907.11 806
3907.70 835
3908.29 810
3908.88 741
3909.47 655
3910.06 651
3910.65 636
3911.24 587
3911.83 639
3912.42 613
3913.01 588
3913.60 680
3914.19 625
3914.78 640
3915.37 658
3915.96 591
3916.55 590
3917.14 601
3917.73 603
3918.32 721
3918.91 588
3919.50 718
3920.09 690
3920.68 703
3921.27 795
3921.86 705
3922.45 703
3923.05 702
3923.64 594
3924.23 595
3924.82 643
3925.41 614
3926.00 633
3926.59 596
3927.18 572
3927.77 553
3928.36 566
3928.95 540
3929.55 561
3930.14 502
3930.73 558
3931.32 588
3931.91 702
3932.50 561
3933.09 530
3933.69 571
3934.28 506
3934.87 643
3935.46 606
3936.05 550
3936.64 590
3937.24 568
3937.83 644
3938.42 625
3939.01 634
3939.60 825
3940.20 641
3940.79 704
3941.38 633
3941.97 661
3942.56 639
3943.16 675
3943.75 694
3944.34 614
3944.93 579
3945.53 716
3946.12 671
3946.71 551
3947.30 607
3947.90 577
3948.49 614
3949.08 630
3949.67 614
3950.27 641
3950.86 738
3951.45 736
3952.05 654
3952.64 706
3953.23 588
3953.82 550
3954.42 623
3955.01 583
3955.60 762
3956.20 611
3956.79 583
3957.38 669
3957.98 669
3958.57 605
3959.16 577
3959.76 574
3960.35 644
3960.94 689
3961.54 660
3962.13 716
3962.73 726
3963.32 698
3963.91 629
3964.51 711
3965.10 594
3965.69 624
3966.29 630
3966.88 783
3967.48 811
3968.07 690
3968.66 641
3969.26 622
3969.85 649
3970.45 666
3971.04 764
3971.64 743
3972.23 622
3972.82 782
3973.42 603
3974.01 651
3974.61 717
3975.20 842
3975.80 780
3976.39 702
3976.99 692
3977.58 779
3978.18 714
3978.77 655
3979.37 670
3979.96 776
3980.56 768
3981.15 670
3981.75 723
3982.34 753
3982.94 784
3983.53 782
3984.13 799
3984.72 818
3985.32 851
3985.91 815
3986.51 792
3987.11 833
3987.70 732
3988.30 782
3988.89 811
3989.49 778
3990.08 655
3990.68 640
3991.28 738
3991.87 763
3992.47 822
3993.06 747
3993.66 705
3994.26 841
3994.85 967
3995.45 822
3996.04 842
3996.64 871
3997.24 821
3997.83 794
3998.43 693
3999.03 720
3999.62 799
4000.22 720
4000.81 727
4001.41 744
4002.01 691
4002.60 626
4003.20 692
4003.80 632
4004.40 703
4004.99 677
4005.59 681
4006.19 678
4006.78 724
4007.38 708
4007.98 760
4008.57 702
4009.17 623
4009.77 654
4010.37 641
4010.96 684
4011.56 727
4012.16 594
4012.76 628
4013.35 724
4013.95 735
4014.55 713
4015.15 653
4015.74 765
4016.34 769
4016.94 613
4017.54 655
4018.13 595
4018.73 626
4019.33 734
4019.93 627
4020.53 745
4021.12 685
4021.72 678
4022.32 684
4022.92 704
4023.52 647
4024.12 707
4024.71 799
4025.31 711
4025.91 684
4026.51 876
4027.11 846
4027.71 721
4028.30 761
4028.90 726
4029.50 741
4030.10 792
4030.70 988
4031.30 886
4031.90 819
4032.50 825
4033.10 861
4033.69 812
4034.29 842
4034.89 765
4035.49 773
4036.09 652
4036.69 710
4037.29 645
4037.89 636
4038.49 693
4039.09 685
4039.69 679
4040.29 630
4040.89 671
4041.49 706
4042.08 692
4042.68 704
4043.28 654
4043.88 607
4044.48 684
4045.08 606
4045.68 675
4046.28 650
4046.88 610
4047.48 690
4048.08 671
4048.68 640
4049.28 705
4049.88 606
4050.48 571
4051.08 650
4051.69 604
4052.29 610
4052.89 697
4053.49 719
4054.09 666
4054.69 603
4055.29 632
4055.89 650
4056.49 627
4057.09 614
4057.69 652
4058.29 641
4058.89 604
4059.49 600
4060.09 700
4060.70 630
4061.30 630
4061.90 720
4062.50 665
4063.10 648
4063.70 582
4064.30 638
4064.90 656
4065.51 675
4066.11 625
4066.71 622
4067.31 649
4067.91 536
4068.51 577
4069.11 600
4069.72 572
4070.32 725
4070.92 598
4071.52 467
4072.12 560
4072.73 615
4073.33 623
4073.93 625
4074.53 688
4075.13 595
4075.74 624
4076.34 683
4076.94 652
4077.54 601
4078.14 622
4078.75 542
4079.35 575
4079.95 736
4080.55 537
4081.16 595
4081.76 559
4082.36 608
4082.96 598
4083.57 653
4084.17 561
4084.77 556
4085.38 572
4085.98 603
4086.58 573
4087.18 580
4087.79 653
4088.39 639
4088.99 606
4089.60 738
4090.20 626
4090.80 652
4091.41 633
4092.01 665
4092.61 637
4093.22 640
4093.82 623
4094.42 602
4095.03 660
4095.63 676
4096.23 577
4096.84 556
4097.44 624
4098.05 614
4098.65 636
4099.25 571
4099.86 572
4100.46 643
4101.06 639
4101.67 611
4102.27 663
4102.88 686
4103.48 618
4104.09 587
4104.69 569
4105.29 584
4105.90 631
4106.50 625
4107.11 579
4107.71 603
4108.32 701
4108.92 597
4109.53 606
4110.13 566
4110.74 524
4111.34 614
4111.94 559
4112.55 640
4113.15 613
4113.76 639
4114.36 713
4114.97 707
4115.57 614
4116.18 599
4116.78 590
4117.39 509
4118.00 582
4118.60 554
4119.21 592
4119.81 592
4120.42 653
4121.02 635
4121.63 649
4122.23 574
4122.84 523
4123.44 565
4124.05 530
4124.66 581
4125.26 626
4125.87 678
4126.47 524
4127.08 542
4127.68 605
4128.29 601
4128.90 585
4129.50 749
4130.11 666
4130.72 603
4131.32 604
4131.93 510
4132.53 559
4133.14 700
4133.75 621
4134.35 642
4134.96 543
4135.57 606
4136.17 712
4136.78 744
4137.39 629
4137.99 668
4138.60 615
4139.21 664
4139.81 743
4140.42 621
4141.03 656
4141.63 675
4142.24 669
4142.85 732
4143.46 707
4144.06 796
4144.67 864
4145.28 734
4145.88 718
4146.49 612
4147.10 635
4147.71 705
4148.31 619
4148.92 665
4149.53 634
4150.14 561
4150.74 552
4151.35 552
4151.96 582
4152.57 609
4153.18 597
4153.78 592
4154.39 634
4155.00 612
4155.61 564
4156.22 634
4156.82 599
4157.43 671
4158.04 686
4158.65 633
4159.26 531
4159.86 606
4160.47 634
4161.08 629
4161.69 570
4162.30 691
4162.91 685
4163.52 618
4164.12 616
4164.73 601
4165.34 593
4165.95 599
4166.56 637
4167.17 704
4167.78 588
4168.39 557
4168.99 671
4169.60 597
4170.21 504
4170.82 626
4171.43 596
4172.04 616
4172.65 517
4173.26 569
4173.87 551
4174.48 633
4175.09 615
4175.70 536
4176.31 601
4176.92 621
4177.53 622
4178.13 630
4178.74 565
4179.35 644
4179.96 621
4180.57 665
4181.18 714
4181.79 592
4182.40 624
4183.01 582
4183.62 529
4184.23 568
4184.84 561
4185.45 591
4186.06 571
4186.67 581
4187.29 564
4187.90 607
4188.51 521
4189.12 509
4189.73 537
4190.34 522
4190.95 653
4191.56 715
4192.17 655
4192.78 609
4193.39 689
4194.00 636
4194.61 625
4195.22 731
4195.83 718
4196.45 639
4197.06 670
4197.67 722
4198.28 618
4198.89 594
4199.50 596
4200.11 512
4200.72 518
4201.33 582
4201.95 546
4202.56 675
4203.17 576
4203.78 598
4204.39 644
4205.00 629
4205.62 644
4206.23 639
4206.84 667
4207.45 636
4208.06 604
4208.67 634
4209.29 672
4209.90 684
4210.51 593
4211.12 563
4211.73 631
4212.35 715
4212.96 664
4213.57 643
4214.18 747
4214.80 740
4215.41 674
4216.02 724
4216.63 636
4217.25 597
4217.86 595
4218.47 682
4219.08 618
4219.70 589
4220.31 655
4220.92 628
4221.53 611
4222.15 653
4222.76 684
4223.37 676
4223.99 625
4224.60 554
4225.21 612
4225.83 618
4226.44 593
4227.05 623
4227.66 640
4228.28 669
4228.89 672
4229.51 749
4230.12 760
4230.73 710
4231.35 783
4231.96 785
4232.57 927
4233.19 1018
4233.80 915
4234.41 876
4235.03 869
4235.64 898
4236.26 897
4236.87 871
4237.48 880
4238.10 837
4238.71 758
4239.33 698
4239.94 707
4240.55 675
4241.17 728
4241.78 722
4242.40 648
4243.01 600
4243.63 590
4244.24 682
4244.85 608
4245.47 629
4246.08 634
4246.70 694
4247.31 707
4247.93 649
4248.54 706
4249.16 737
4249.77 793
4250.39 801
4251.00 722
4251.62 585
4252.23 543
4252.85 590
4253.46 583
4254.08 616
4254.69 643
4255.31 618
4255.92 629
4256.54 643
4257.15 623
4257.77 569
4258.39 677
4259.00 654
4259.62 597
4260.23 503
4260.85 571
4261.46 543
4262.08 589
4262.69 658
4263.31 681
4263.93 585
4264.54 597
4265.16 643
4265.77 700
4266.39 720
4267.01 642
4267.62 723
4268.24 688
4268.86 689
4269.47 692
4270.09 624
4270.70 719
4271.32 622
4271.94 654
4272.55 716
4273.17 654
4273.79 682
4274.40 690
4275.02 610
4275.64 602
4276.25 624
4276.87 623
4277.49 561
4278.10 624
4278.72 708
4279.34 608
4279.96 585
4280.57 680
4281.19 609
4281.81 569
4282.42 609
4283.04 684
4283.66 623
4284.28 547
4284.89 638
4285.51 659
4286.13 668
4286.75 693
4287.36 685
4287.98 662
4288.60 715
4289.22 750
4289.83 676
4290.45 611
4291.07 556
4291.69 556
4292.31 670
4292.92 673
4293.54 640
4294.16 599
4294.78 643
4295.40 604
4296.01 603
4296.63 588
4297.25 665
4297.87 650
4298.49 582
4299.11 623
4299.72 648
4300.34 635
4300.96 570
4301.58 630
4302.20 639
4302.82 628
4303.44 589
4304.06 597
4304.67 645
4305.29 610
4305.91 611
4306.53 637
4307.15 610
4307.77 631
4308.39 573
4309.01 639
4309.63 643
4310.25 644
4310.86 662
4311.48 713
4312.10 681
4312.72 659
4313.34 653
4313.96 622
4314.58 584
4315.20 578
4315.82 516
4316.44 642
4317.06 696
4317.68 619
4318.30 528
4318.92 588
4319.54 598
4320.16 595
4320.78 618
4321.40 579
4322.02 525
4322.64 533
4323.26 564
4323.88 610
4324.50 642
4325.12 674
4325.74 661
4326.36 726
4326.98 644
4327.60 591
4328.22 611
4328.84 687
4329.46 799
4330.08 788
4330.71 783
4331.33 744
4331.95 735
4332.57 840
4333.19 700
4333.81 650
4334.43 793
4335.05 941
4335.67 855
4336.29 904
4336.91 857
4337.54 994
4338.16 952
4338.78 1002
4339.40 937
4340.02 1038
4340.64 918
4341.26 912
4341.89 965
4342.51 956
4343.13 1164
4343.75 1298
4344.37 1248
4344.99 1536
4345.62 1763
4346.24 1853
4346.86 1862
4347.48 1599
4348.10 1544
4348.73 1326
4349.35 1216
4349.97 1283
4350.59 1126
4351.21 1000
4351.84 824
4352.46 750
4353.08 836
4353.70 778
4354.33 720
4354.95 822
4355.57 675
4356.19 704
4356.82 693
4357.44 671
4358.06 714
4358.68 888
4359.31 849
4359.93 853
4360.55 732
4361.17 768
4361.80 839
4362.42 819
4363.04 778
4363.67 771
4364.29 712
4364.91 781
4365.54 689
4366.16 701
4366.78 656
4367.41 713
4368.03 687
4368.65 656
4369.28 694
4369.90 672
4370.52 742
4371.15 649
4371.77 719
4372.39 649
4373.02 636
4373.64 617
4374.27 744
4374.89 649
4375.51 724
4376.14 708
4376.76 640
4377.39 642
4378.01 706
4378.63 813
4379.26 747
4379.88 746
4380.51 780
4381.13 767
4381.75 889
4382.38 773
4383.00 800
4383.63 775
4384.25 871
4384.88 788
4385.50 668
4386.13 574
4386.75 686
4387.38 697
4388.00 659
4388.63 660
4389.25 609
4389.88 616
4390.50 655
4391.13 724
4391.75 694
4392.38 584
4393.00 579
4393.63 625
4394.25 606
4394.88 575
4395.50 651
4396.13 594
4396.75 604
4397.38 568
4398.00 561
4398.63 601
4399.26 713
4399.88 546
4400.51 511
4401.13 608
4401.76 607
4402.38 625
4403.01 574
4403.64 561
4404.26 527
4404.89 570
4405.51 678
4406.14 698
4406.77 617
4407.39 674
4408.02 685
4408.64 575
4409.27 572
4409.90 602
4410.52 694
4411.15 671
4411.78 677
4412.40 621
4413.03 515
4413.66 624
4414.28 631
4414.91 644
4415.54 730
4416.16 699
4416.79 563
4417.42 574
4418.04 539
4418.67 613
4419.30 534
4419.93 557
4420.55 505
4421.18 552
4421.81 582
4422.43 475
4423.06 540
4423.69 604
4424.32 592
4424.94 510
4425.57 555
4426.20 552
4426.83 612
4427.45 525
4428.08 463
4428.71 496
4429.34 493
4429.96 567
4430.59 558
4431.22 536
4431.85 568
4432.48 550
4433.10 582
4433.73 597
4434.36 665
4434.99 675
4435.62 578
4436.24 607
4436.87 595
4437.50 655
4438.13 589
4438.76 646
4439.39 555
4440.02 563
4440.64 677
4441.27 631
4441.90 664
4442.53 614
4443.16 506
4443.79 580
4444.42 538
4445.04 514
4445.67 589
4446.30 571
4446.93 557
4447.56 619
4448.19 673
4448.82 649
4449.45 637
4450.08 545
4450.71 625
4451.34 694
4451.97 644
4452.59 599
4453.22 653
4453.85 650
4454.48 581
4455.11 638
4455.74 747
4456.37 630
4457.00 709
4457.63 688
4458.26 585
4458.89 537
4459.52 571
4460.15 542
4460.78 645
4461.41 635
4462.04 579
4462.67 563
4463.30 577
4463.93 599
4464.56 539
4465.19 570
4465.82 723
4466.45 688
4467.08 573
4467.71 562
4468.34 543
4468.97 552
4469.61 472
4470.24 569
4470.87 566
4471.50 484
4472.13 481
4472.76 495
4473.39 471
4474.02 600
4474.65 589
4475.28 595
4475.91 608
4476.54 578
4477.18 610
4477.81 659
4478.44 696
4479.07 634
4479.70 639
4480.33 670
4480.96 694
4481.59 634
4482.23 651
4482.86 626
4483.49 648
4484.12 662
4484.75 635
4485.38 594
4486.02 656
4486.65 654
4487.28 570
4487.91 547
4488.54 579
4489.18 592
4489.81 581
4490.44 569
4491.07 610
4491.70 708
4492.34 715
4492.97 611
4493.60 495
4494.23 620
4494.87 719
4495.50 723
4496.13 528
4496.76 678
4497.40 611
4498.03 658
4498.66 820
4499.29 755
4499.93 670
4500.56 707
4501.19 779
4501.82 746
4502.46 713
4503.09 812
4503.72 893
4504.36 753
4504.99 723
4505.62 632
4506.26 648
4506.89 681
4507.52 611
4508.16 638
4508.79 668
4509.42 651
4510.06 695
4510.69 587
4511.32 620
4511.96 590
4512.59 640
4513.22 584
4513.86 565
4514.49 619
4515.13 653
4515.76 595
4516.39 589
4517.03 605
4517.66 614
4518.30 575
4518.93 575
4519.56 561
4520.20 550
4520.83 524
4521.47 543
4522.10 579
4522.73 704
4523.37 626
4524.00 538
4524.64 587
4525.27 583
4525.91 612
4526.54 594
4527.18 618
4527.81 579
4528.45 500
4529.08 640
4529.72 668
4530.35 580
4530.99 700
4531.62 653
4532.26 622
4532.89 679
4533.53 768
4534.16 861
4534.80 757
4535.43 739
4536.07 685
4536.70 670
4537.34 720
4537.97 709
4538.61 675
4539.24 610
4539.88 625
4540.51 639
4541.15 599
4541.79 683
4542.42 729
4543.06 709
4543.69 685
4544.33 654
4544.96 568
4545.60 601
4546.24 559
4546.87 540
4547.51 615
4548.14 628
4548.78 571
4549.42 506
4550.05 511
4550.69 503
4551.33 552
4551.96 537
4552.60 538
4553.24 541
4553.87 563
4554.51 548
4555.15 559
4555.78 545
4556.42 561
4557.06 544
4557.69 566
4558.33 582
4558.97 587
4559.60 510
4560.24 484
4560.88 545
4561.51 605
4562.15 510
4562.79 597
4563.43 545
4564.06 612
4564.70 590
4565.34 603
4565.97 569
4566.61 583
4567.25 564
4567.89 597
4568.52 638
4569.16 587
4569.80 523
4570.44 580
4571.07 585
4571.71 571
4572.35 573
4572.99 609
4573.63 653
4574.26 534
4574.90 574
4575.54 562
4576.18 662
4576.82 609
4577.45 611
4578.09 536
4578.73 543
4579.37 610
4580.01 553
4580.65 608
4581.28 607
4581.92 590
4582.56 528
4583.20 478
4583.84 543
4584.48 590
4585.12 544
4585.76 561
4586.39 554
4587.03 639
4587.67 688
4588.31 671
4588.95 719
4589.59 739
4590.23 812
4590.87 863
4591.51 830
4592.15 854
4592.78 889
4593.42 809
4594.06 732
4594.70 710
4595.34 761
4595.98 639
4596.62 678
4597.26 648
4597.90 645
4598.54 524
4599.18 616
4599.82 587
4600.46 542
4601.10 512
4601.74 612
4602.38 620
4603.02 697
4603.66 598
4604.30 589
4604.94 603
4605.58 541
4606.22 604
4606.86 579
4607.50 554
4608.14 655
4608.78 612
4609.42 655
4610.06 698
4610.70 622
4611.34 567
4611.98 640
4612.62 652
4613.26 680
4613.90 691
4614.55 621
4615.19 648
4615.83 647
4616.47 616
4617.11 568
4617.75 591
4618.39 577
4619.03 517
4619.67 630
4620.31 661
4620.96 623
4621.60 566
4622.24 553
4622.88 505
4623.52 590
4624.16 540
4624.80 517
4625.44 523
4626.09 537
4626.73 605
4627.37 474
4628.01 525
4628.65 625
4629.29 593
4629.94 523
4630.58 670
4631.22 593
4631.86 585
4632.50 751
4633.15 659
4633.79 721
4634.43 796
4635.07 831
4635.72 681
4636.36 833
4637.00 803
4637.64 734
4638.28 640
4638.93 665
4639.57 643
4640.21 705
4640.85 656
4641.50 589
4642.14 623
4642.78 643
4643.43 687
4644.07 571
4644.71 489
4645.35 588
4646.00 585
4646.64 575
4647.28 619
4647.93 581
4648.57 568
4649.21 524
4649.86 610
4650.50 525
4651.14 582
4651.79 589
4652.43 656
4653.07 645
4653.72 580
4654.36 592
4655.00 549
4655.65 504
4656.29 568
4656.93 533
4657.58 496
4658.22 538
4658.87 640
4659.51 601
4660.15 609
4660.80 562
4661.44 522
4662.09 588
4662.73 607
4663.37 595
4664.02 622
4664.66 602
4665.31 516
4665.95 552
4666.59 599
4667.24 561
4667.88 549
4668.53 573
4669.17 558
4669.82 559
4670.46 544
4671.11 566
4671.75 609
4672.40 633
4673.04 706
4673.69 658
4674.33 553
4674.98 560
4675.62 625
4676.27 702
4676.91 658
4677.56 667
4678.20 640
4678.85 603
4679.49 646
4680.14 740
4680.78 597
4681.43 583
4682.07 612
4682.72 598
4683.36 690
4684.01 660
4684.66 584
4685.30 664
4685.95 595
4686.59 517
4687.24 563
4687.88 616
4688.53 533
4689.18 560
4689.82 564
4690.47 609
4691.11 548
4691.76 628
4692.41 640
4693.05 632
4693.70 640
4694.34 601
4694.99 589
4695.64 574
4696.28 646
4696.93 677
4697.58 717
4698.22 639
4698.87 705
4699.52 765
4700.16 789
4700.81 676
4701.46 685
4702.10 619
4702.75 606
4703.40 618
4704.04 658
4704.69 659
4705.34 660
4705.99 646
4706.63 646
4707.28 626
4707.93 664
4708.57 603
4709.22 655
4709.87 668
4710.52 624
4711.16 553
4711.81 591
4712.46 660
4713.11 644
4713.75 688
4714.40 586
4715.05 594
4715.70 604
4716.35 593
4716.99 599
4717.64 630
4718.29 641
4718.94 604
4719.58 559
4720.23 535
4720.88 546
4721.53 529
4722.18 627
4722.83 637
4723.47 603
4724.12 604
4724.77 638
4725.42 671
4726.07 680
4726.72 665
4727.36 591
4728.01 579
4728.66 626
4729.31 584
4729.96 579
4730.61 658
4731.26 551
4731.91 537
4732.55 510
4733.20 559
4733.85 574
4734.50 615
4735.15 618
4735.80 580
4736.45 635
4737.10 692
4737.75 621
4738.40 592
4739.05 634
4739.70 736
4740.35 610
4740.99 520
4741.64 550
4742.29 571
4742.94 579
4743.59 584
4744.24 593
4744.89 664
4745.54 676
4746.19 675
4746.84 762
4747.49 736
4748.14 685
4748.79 838
4749.44 904
4750.09 911
4750.74 1021
4751.39 893
4752.04 936
4752.69 880
4753.34 928
4753.99 1006
4754.64 919
4755.29 811
4755.95 739
4756.60 843
4757.25 804
4757.90 690
4758.55 680
4759.20 678
4759.85 657
4760.50 612
4761.15 589
4761.80 640
4762.45 667
4763.10 634
4763.75 594
4764.41 701
4765.06 663
4765.71 610
4766.36 600
4767.01 642
4767.66 706
4768.31 666
4768.97 717
4769.62 684
4770.27 532
4770.92 562
4771.57 505
4772.22 573
4772.87 610
4773.53 571
4774.18 535
4774.83 602
4775.48 610
4776.13 669
4776.79 645
4777.44 645
4778.09 659
4778.74 673
4779.39 691
4780.05 617
4780.70 644
4781.35 607
4782.00 663
4782.65 726
4783.31 716
4783.96 688
4784.61 699
4785.26 724
4785.92 744
4786.57 806
4787.22 723
4787.88 799
4788.53 885
4789.18 963
4789.83 866
4790.49 860
4791.14 955
4791.79 978
4792.45 945
4793.10 804
4793.75 838
4794.40 805
4795.06 807
4795.71 764
4796.36 844
4797.02 692
4797.67 555
4798.32 628
4798.98 658
4799.63 697
4800.29 579
4800.94 615
4801.59 601
4802.25 701
4802.90 579
4803.55 600
4804.21 674
4804.86 591
4805.52 640
4806.17 667
4806.82 691
4807.48 615
4808.13 661
4808.79 670
4809.44 617
4810.09 554
4810.75 635
4811.40 663
4812.06 583
4812.71 634
4813.37 702
4814.02 594
4814.67 650
4815.33 603
4815.98 618
4816.64 635
4817.29 645
4817.95 594
4818.60 605
4819.26 730
4819.91 772
4820.57 688
4821.22 692
4821.88 678
4822.53 652
4823.19 714
4823.84 745
4824.50 672
4825.15 641
4825.81 687
4826.46 726
4827.12 705
4827.77 762
4828.43 938
4829.09 854
4829.74 825
4830.40 976
4831.05 907
4831.71 957
4832.36 819
4833.02 789
4833.68 815
4834.33 850
4834.99 853
4835.64 881
4836.30 797
4836.96 833
4837.61 861
4838.27 856
4838.92 854
4839.58 928
4840.24 934
4840.89 889
4841.55 885
4842.21 869
4842.86 885
4843.52 899
4844.17 910
4844.83 1066
4845.49 999
4846.14 974
4846.80 1058
4847.46 1207
4848.11 1228
4848.77 1287
4849.43 1308
4850.09 1436
4850.74 1442
4851.40 1324
4852.06 1334
4852.71 1409
4853.37 1360
4854.03 1161
4854.69 1177
4855.34 1279
4856.00 1314
4856.66 1301
4857.31 1196
4857.97 1179
4858.63 1289
4859.29 1271
4859.94 1180
4860.60 1186
4861.26 1233
4861.92 1101
4862.58 1078
4863.23 1112
4863.89 1112
4864.55 1238
4865.21 1176
4865.87 1172
4866.52 1175
4867.18 1050
4867.84 1015
4868.50 1019
4869.16 1094
4869.81 1072
4870.47 1020
4871.13 1004
4871.79 1101
4872.45 1075
4873.11 1151
4873.77 926
4874.42 934
4875.08 982
4875.74 981
4876.40 880
4877.06 876
4877.72 878
4878.38 947
4879.03 847
4879.69 943
4880.35 896
4881.01 841
4881.67 821
4882.33 869
4882.99 820
4883.65 807
4884.31 892
4884.97 842
4885.63 812
4886.29 885
4886.95 891
4887.60 916
4888.26 955
4888.92 918
4889.58 1016
4890.24 992
4890.90 929
4891.56 889
4892.22 830
4892.88 870
4893.54 907
4894.20 811
4894.86 799
4895.52 788
4896.18 884
4896.84 781
4897.50 737
4898.16 790
4898.82 727
4899.48 748
4900.14 700
4900.80 720
4901.46 750
4902.12 761
4902.79 759
4903.45 658
4904.11 685
4904.77 702
4905.43 687
4906.09 677
4906.75 664
4907.41 674
4908.07 604
4908.73 599
4909.39 658
4910.05 655
4910.71 621
4911.38 662
4912.04 634
4912.70 627
4913.36 589
4914.02 677
4914.68 630
4915.34 619
4916.00 651
4916.67 646
4917.33 619
4917.99 550
4918.65 608
4919.31 636
4919.97 643
4920.64 716
4921.30 645
4921.96 721
4922.62 651
4923.28 600
4923.94 610
4924.61 667
4925.27 625
4925.93 616
4926.59 631
4927.26 623
4927.92 569
4928.58 657
4929.24 612
4929.90 598
4930.57 572
4931.23 581
4931.89 691
4932.55 674
4933.22 621
4933.88 543
4934.54 539
4935.20 619
4935.87 593
4936.53 581
4937.19 651
4937.86 648
4938.52 582
4939.18 602
4939.84 561
4940.51 642
4941.17 664
4941.83 661
4942.50 700
4943.16 561
4943.82 631
4944.49 540
4945.15 585
4945.81 555
4946.48 515
4947.14 571
4947.80 567
4948.47 550
4949.13 486
4949.79 565
4950.46 563
4951.12 568
4951.79 573
4952.45 639
4953.11 567
4953.78 605
4954.44 652
4955.11 557
4955.77 576
4956.43 576
4957.10 576
4957.76 533
4958.43 479
4959.09 496
4959.76 619
4960.42 621
4961.08 611
4961.75 671
4962.41 609
4963.08 575
4963.74 624
4964.41 723
4965.07 706
4965.74 633
4966.40 610
4967.07 546
4967.73 607
4968.40 551
4969.06 534
4969.73 560
4970.39 541
4971.06 553
4971.72 601
4972.39 627
4973.05 524
4973.72 554
4974.38 570
4975.05 647
4975.71 580
4976.38 555
4977.04 606
4977.71 583
4978.37 571
4979.04 574
4979.71 531
4980.37 566
4981.04 617
4981.70 663
4982.37 537
4983.04 537
4983.70 674
4984.37 590
4985.03 653
4985.70 714
4986.37 634
4987.03 594
4987.70 548
4988.36 634
4989.03 641
4989.70 719
4990.36 763
4991.03 670
4991.70 608
4992.36 605
4993.03 652
4993.70 643
4994.36 723
4995.03 585
4995.70 582
4996.36 620
4997.03 590
4997.70 588
4998.36 563
4999.03 528
4999.70 475
5000.36 488
5001.03 486
5001.70 452
5002.37 448
5003.03 497
5003.70 538
5004.37 600
5005.03 605
5005.70 592
5006.37 561
5007.04 496
5007.70 528
5008.37 500
5009.04 480
5009.71 606
5010.38 505
5011.04 565
5011.71 591
5012.38 541
5013.05 541
5013.71 483
5014.38 516
5015.05 521
5015.72 494
5016.39 478
5017.06 510
5017.72 514
5018.39 600
5019.06 525
5019.73 595
5020.40 513
5021.07 521
5021.73 543
5022.40 692
5023.07 676
5023.74 669
5024.41 665
5025.08 617
5025.75 634
5026.41 746
5027.08 717
5027.75 660
5028.42 609
5029.09 631
5029.76 579
5030.43 560
5031.10 537
5031.77 596
5032.44 575
5033.10 586
5033.77 578
5034.44 555
5035.11 595
5035.78 668
5036.45 630
5037.12 583
5037.79 566
5038.46 585
5039.13 629
5039.80 539
5040.47 584
5041.14 626
5041.81 649
5042.48 553
5043.15 591
5043.82 621
5044.49 501
5045.16 475
5045.83 599
5046.50 552
5047.17 606
5047.84 513
5048.51 581
5049.18 605
5049.85 569
5050.52 532
5051.19 549
5051.86 583
5052.53 590
5053.20 649
5053.87 592
5054.54 598
5055.21 598
5055.89 522
5056.56 582
5057.23 582
5057.90 544
5058.57 519
5059.24 543
5059.91 614
5060.58 529
5061.25 550
5061.92 510
5062.60 561
5063.27 534
5063.94 542
5064.61 512
5065.28 635
5065.95 640
5066.62 572
5067.30 555
5067.97 511
5068.64 522
5069.31 504
5069.98 489
5070.65 451
5071.33 552
5072.00 639
5072.67 552
5073.34 492
5074.01 508
5074.68 518
5075.36 536
5076.03 549
5076.70 617
5077.37 592
5078.05 738
5078.72 630
5079.39 650
5080.06 546
5080.73 628
5081.41 640
5082.08 636
5082.75 645
5083.42 542
5084.10 507
5084.77 535
5085.44 538
5086.12 562
5086.79 536
5087.46 545
5088.13 617
5088.81 649
5089.48 596
5090.15 637
5090.83 674
5091.50 712
5092.17 657
5092.85 627
5093.52 578
5094.19 654
5094.87 705
5095.54 682
5096.21 532
5096.89 591
5097.56 585
5098.23 597
5098.91 654
5099.58 478
5100.25 435
5100.93 565
5101.60 570
5102.28 527
5102.95 533
5103.62 483
5104.30 584
5104.97 609
5105.65 618
5106.32 608
5106.99 504
5107.67 507
5108.34 560
5109.02 554
5109.69 552
5110.36 563
5111.04 509
5111.71 486
5112.39 540
5113.06 589
5113.74 603
5114.41 599
5115.09 588
5115.76 512
5116.44 573
5117.11 577
5117.79 610
5118.46 496
5119.14 555
5119.81 597
5120.49 547
5121.16 475
5121.84 592
5122.51 568
5123.19 504
5123.86 559
5124.54 511
5125.21 524
5125.89 525
5126.56 506
5127.24 474
5127.91 430
5128.59 521
5129.27 537
5129.94 474
5130.62 548
5131.29 541
5131.97 539
5132.64 559
5133.32 552
5134.00 613
5134.67 595
5135.35 592
5136.02 539
5136.70 511
5137.38 483
5138.05 537
5138.73 537
5139.40 492
5140.08 536
5140.76 503
5141.43 421
5142.11 452
5142.79 505
5143.46 456
5144.14 450
5144.82 472
5145.49 467
5146.17 437
5146.85 479
5147.52 446
5148.20 491
5148.88 537
5149.55 424
5150.23 500
5150.91 489
5151.59 483
5152.26 559
5152.94 539
5153.62 504
5154.29 518
5154.97 515
5155.65 451
5156.33 458
5157.00 504
5157.68 456
5158.36 494
5159.04 439
5159.71 484
5160.39 538
5161.07 468
5161.75 487
5162.42 470
5163.10 554
5163.78 570
5164.46 445
5165.14 565
5165.81 611
5166.49 625
5167.17 542
5167.85 489
5168.53 541
5169.21 530
5169.88 450
5170.56 478
5171.24 513
5171.92 544
5172.60 553
5173.28 563
5173.95 495
5174.63 475
5175.31 495
5175.99 528
5176.67 549
5177.35 560
5178.03 524
5178.71 513
5179.38 623
5180.06 539
5180.74 511
5181.42 597
5182.10 591
5182.78 553
5183.46 602
5184.14 586
5184.82 546
5185.50 514
5186.18 528
5186.86 481
5187.53 433
5188.21 499
5188.89 521
5189.57 417
5190.25 519
5190.93 526
5191.61 470
5192.29 446
5192.97 524
5193.65 477
5194.33 429
5195.01 532
5195.69 572
5196.37 477
5197.05 536
5197.73 563
5198.41 549
5199.09 534
5199.77 449
5200.45 536
5201.13 477
5201.81 433
5202.49 532
5203.17 599
5203.86 562
5204.54 584
5205.22 559
5205.90 507
5206.58 488
5207.26 506
5207.94 526
5208.62 504
5209.30 590
5209.98 493
5210.66 461
5211.34 522
5212.02 466
5212.71 537
5213.39 555
5214.07 496
5214.75 494
5215.43 534
5216.11 526
5216.79 521
5217.47 522
5218.16 533
5218.84 453
5219.52 444
5220.20 497
5220.88 494
5221.56 527
5222.25 489
5222.93 451
5223.61 501
5224.29 519
5224.97 489
5225.66 441
5226.34 514
5227.02 482
5227.70 426
5228.38 469
5229.07 489
5229.75 444
5230.43 471
5231.11 482
5231.79 474
5232.48 467
5233.16 442
5233.84 434
5234.52 455
5235.21 470
5235.89 430
5236.57 430
5237.26 539
5237.94 533
5238.62 569
5239.30 549
5239.99 585
5240.67 480
5241.35 438
5242.04 523
5242.72 440
5243.40 465
5244.08 481
5244.77 506
5245.45 442
5246.13 495
5246.82 536
5247.50 406
5248.18 435
5248.87 450
5249.55 553
5250.24 479
5250.92 513
5251.60 554
5252.29 485
5252.97 438
5253.65 434
5254.34 473
5255.02 495
5255.71 442
5256.39 462
5257.07 436
5257.76 419
5258.44 421
5259.13 414
5259.81 524
5260.49 539
5261.18 448
5261.86 487
5262.55 447
5263.23 478
5263.92 559
5264.60 524
5265.28 488
5265.97 537
5266.65 601
5267.34 564
5268.02 483
5268.71 529
5269.39 454
5270.08 527
5270.76 531
5271.45 621
5272.13 539
5272.82 612
5273.50 589
5274.19 560
5274.87 516
5275.56 551
5276.24 442
5276.93 430
5277.61 437
5278.30 479
5278.98 531
5279.67 464
5280.36 515
5281.04 462
5281.73 491
5282.41 503
5283.10 531
5283.78 502
5284.47 513
5285.16 555
5285.84 555
5286.53 542
5287.21 512
5287.90 544
5288.59 577
5289.27 541
5289.96 528
5290.64 507
5291.33 480
5292.02 469
5292.70 517
5293.39 526
5294.08 551
5294.76 525
5295.45 505
5296.13 483
5296.82 493
5297.51 552
5298.19 527
5298.88 584
5299.57 420
5300.25 525
5300.94 520
5301.63 483
5302.32 518
5303.00 491
5303.69 586
5304.38 564
5305.06 566
5305.75 474
5306.44 499
5307.13 483
5307.81 514
5308.50 474
5309.19 463
5309.87 509
5310.56 488
5311.25 485
5311.94 487
5312.62 566
5313.31 528
5314.00 527
5314.69 500
5315.38 548
5316.06 526
5316.75 478
5317.44 539
5318.13 587
5318.82 679
5319.50 550
5320.19 595
5320.88 524
5321.57 525
5322.26 563
5322.94 506
5323.63 484
5324.32 542
5325.01 565
5325.70 532
5326.39 496
5327.07 508
5327.76 503
5328.45 519
5329.14 515
5329.83 509
5330.52 487
5331.21 526
5331.90 502
5332.58 521
5333.27 423
5333.96 534
5334.65 556
5335.34 587
5336.03 536
5336.72 456
5337.41 511
5338.10 535
5338.79 507
5339.48 528
5340.17 499
5340.86 472
5341.54 541
5342.23 478
5342.92 441
5343.61 434
5344.30 510
5344.99 533
5345.68 564
5346.37 516
5347.06 499
5347.75 530
5348.44 550
5349.13 542
5349.82 575
5350.51 651
5351.20 547
5351.89 508
5352.58 492
5353.27 494
5353.96 492
5354.65 562
5355.34 549
5356.03 480
5356.72 533
5357.42 604
5358.11 511
5358.80 507
5359.49 485
5360.18 523
5360.87 545
5361.56 524
5362.25 485
5362.94 521
5363.63 524
5364.32 492
5365.01 516
5365.70 476
5366.40 575
5367.09 527
5367.78 495
5368.47 497
5369.16 505
5369.85 450
5370.54 441
5371.23 532
5371.93 469
5372.62 458
5373.31 468
5374.00 470
5374.69 448
5375.38 448
5376.08 480
5376.77 445
5377.46 382
5378.15 411
5378.84 504
5379.53 484
5380.23 509
5380.92 524
5381.61 507
5382.30 406
5383.00 446
5383.69 449
5384.38 522
5385.07 452
5385.76 453
5386.46 457
5387.15 478
5387.84 542
5388.53 566
5389.23 457
5389.92 554
5390.61 545
5391.30 609
5392.00 563
5392.69 600
5393.38 469
5394.08 421
5394.77 467
5395.46 414
5396.15 471
5396.85 546
5397.54 503
5398.23 508
5398.93 518
5399.62 496
5400.31 476
5401.01 520
5401.70 478
5402.39 475
5403.09 496
5403.78 502
5404.47 484
5405.17 510
5405.86 518
5406.56 529
5407.25 478
5407.94 445
5408.64 451
5409.33 422
5410.02 503
5410.72 538
5411.41 507
5412.11 512
5412.80 573
5413.49 473
5414.19 560
5414.88 539
5415.58 573
5416.27 584
5416.97 587
5417.66 570
5418.35 505
5419.05 525
5419.74 592
5420.44 569
5421.13 562
5421.83 553
5422.52 520
5423.22 585
5423.91 551
5424.61 467
5425.30 524
5426.00 568
5426.69 540
5427.39 484
5428.08 486
5428.78 467
5429.47 572
5430.17 567
5430.86 432
5431.56 419
5432.25 486
5432.95 528
5433.64 569
5434.34 545
5435.03 552
5435.73 581
5436.43 592
5437.12 538
5437.82 526
5438.51 474
5439.21 530
5439.90 602
5440.60 516
5441.30 560
5441.99 613
5442.69 636
5443.38 671
5444.08 549
5444.78 668
5445.47 653
5446.17 671
5446.86 693
5447.56 797
5448.26 735
5448.95 683
5449.65 703
5450.35 680
5451.04 579
5451.74 641
5452.44 564
5453.13 600
5453.83 637
5454.53 650
5455.22 598
5455.92 598
5456.62 659
5457.31 698
5458.01 691
5458.71 619
5459.40 678
5460.10 647
5460.80 692
5461.50 763
5462.19 690
5462.89 689
5463.59 754
5464.29 730
5464.98 794
5465.68 740
5466.38 799
5467.08 703
5467.77 629
5468.47 639
5469.17 704
5469.87 770
5470.56 734
5471.26 687
5471.96 738
5472.66 743
5473.36 707
5474.05 826
5474.75 790
5475.45 858
5476.15 990
5476.85 1061
5477.54 1036
5478.24 1071
5478.94 1152
5479.64 1238
5480.34 1181
5481.04 1203
5481.73 1252
5482.43 1081
5483.13 952
5483.83 1015
5484.53 985
5485.23 910
5485.93 843
5486.62 994
5487.32 1009
5488.02 928
5488.72 878
5489.42 920
5490.12 890
5490.82 902
5491.52 834
5492.22 1026
5492.92 967
5493.62 984
5494.31 1061
5495.01 1235
5495.71 1221
5496.41 1315
5497.11 1219
5497.81 1390
5498.51 1571
5499.21 1563
5499.91 1898
5500.61 1992
5501.31 2054
5502.01 2062
5502.71 1913
5503.41 1599
5504.11 1278
5504.81 1240
5505.51 1199
5506.21 1125
5506.91 929
5507.61 911
5508.31 888
5509.01 925
5509.71 879
5510.41 759
5511.11 872
5511.81 950
5512.51 827
5513.21 727
5513.91 848
5514.61 929
5515.31 899
5516.01 752
5516.72 732
5517.42 746
5518.12 761
5518.82 794
5519.52 735
5520.22 632
5520.92 686
5521.62 685
5522.32 617
5523.02 651
5523.73 690
5524.43 650
5525.13 610
5525.83 664
5526.53 707
5527.23 584
5527.93 562
5528.63 651
5529.34 573
5530.04 626
5530.74 670
5531.44 648
5532.14 617
5532.84 617
5533.55 587
5534.25 651
5534.95 632
5535.65 624
5536.35 642
5537.06 548
5537.76 596
5538.46 548
5539.16 617
5539.86 556
5540.57 592
5541.27 530
5541.97 535
5542.67 640
5543.38 598
5544.08 591
5544.78 632
5545.48 541
5546.19 553
5546.89 522
5547.59 587
5548.29 531
5549.00 565
5549.70 563
5550.40 574
5551.11 628
5551.81 568
5552.51 488
5553.21 524
5553.92 547
5554.62 582
5555.32 652
5556.03 570
5556.73 575
5557.43 492
5558.14 610
5558.84 506
5559.54 509
5560.25 529
5560.95 591
5561.65 572
5562.36 503
5563.06 486
5563.77 585
5564.47 564
5565.17 529
5565.88 581
5566.58 522
5567.28 553
5567.99 538
5568.69 594
5569.40 540
5570.10 539
5570.80 487
5571.51 555
5572.21 532
5572.92 515
5573.62 482
5574.33 499
5575.03 519
5575.73 570
5576.44 472
5577.14 499
5577.85 513
5578.55 481
5579.26 486
5579.96 534
5580.67 574
5581.37 574
5582.08 544
5582.78 546
5583.49 549
5584.19 521
5584.90 542
5585.60 504
5586.31 540
5587.01 536
5587.72 443
5588.42 488
5589.13 529
5589.83 460
5590.54 529
5591.24 505
5591.95 483
5592.66 495
5593.36 546
5594.07 579
5594.77 495
5595.48 434
5596.18 443
5596.89 498
5597.60 460
5598.30 462
5599.01 513
5599.71 452
5600.42 523
5601.13 559
5601.83 516
5602.54 452
5603.24 471
5603.95 459
5604.66 509
5605.36 487
5606.07 523
5606.78 515
5607.48 505
5608.19 494
5608.89 557
5609.60 509
5610.31 519
5611.01 511
5611.72 558
5612.43 513
5613.14 548
5613.84 472
5614.55 610
5615.26 558
5615.96 471
5616.67 508
5617.38 459
5618.08 476
5618.79 452
5619.50 524
5620.21 513
5620.91 493
5621.62 534
5622.33 485
5623.04 520
5623.74 522
5624.45 480
5625.16 428
5625.87 408
5626.57 593
5627.28 549
5627.99 467
5628.70 509
5629.40 534
5630.11 486
5630.82 515
5631.53 455
5632.24 505
5632.94 509
5633.65 526
5634.36 541
5635.07 494
5635.78 491
5636.49 541
5637.19 509
5637.90 546
5638.61 518
5639.32 535
5640.03 538
5640.74 480
5641.44 502
5642.15 545
5642.86 539
5643.57 466
5644.28 495
5644.99 480
5645.70 455
5646.41 448
5647.12 469
5647.82 541
5648.53 579
5649.24 434
5649.95 550
5650.66 554
5651.37 505
5652.08 499
5652.79 563
5653.50 529
5654.21 490
5654.92 467
5655.63 543
5656.34 540
5657.05 548
5657.76 600
5658.46 576
5659.17 607
5659.88 635
5660.59 617
5661.30 531
5662.01 533
5662.72 584
5663.43 588
5664.14 549
5664.85 502
5665.56 524
5666.27 574
5666.98 566
5667.69 497
5668.40 642
5669.12 598
5669.83 587
5670.54 520
5671.25 530
5671.96 602
5672.67 594
5673.38 484
5674.09 565
5674.80 548
5675.51 480
5676.22 586
5676.93 549
5677.64 498
5678.35 488
5679.06 499
5679.78 437
5680.49 453
5681.20 507
5681.91 501
5682.62 538
5683.33 605
5684.04 620
5684.75 615
5685.47 610
5686.18 619
5686.89 667
5687.60 562
5688.31 594
5689.02 503
5689.73 572
5690.45 520
5691.16 557
5691.87 473
5692.58 458
5693.29 564
5694.01 525
5694.72 513
5695.43 497
5696.14 497
5696.85 575
5697.57 490
5698.28 563
5698.99 477
5699.70 481
5700.41 499
5701.13 445
5701.84 448
5702.55 506
5703.26 470
5703.98 519
5704.69 439
5705.40 444
5706.11 422
5706.83 451
5707.54 548
5708.25 487
5708.97 449
5709.68 530
5710.39 525
5711.10 485
5711.82 463
5712.53 408
5713.24 397
5713.96 438
5714.67 422
5715.38 400
5716.10 418
5716.81 501
5717.52 489
5718.24 453
5718.95 447
5719.66 442
5720.38 488
5721.09 523
5721.80 480
5722.52 445
5723.23 441
5723.95 489
5724.66 446
5725.37 418
5726.09 484
5726.80 497
5727.52 452
5728.23 504
5728.94 486
5729.66 484
5730.37 473
5731.09 477
5731.80 496
5732.51 501
5733.23 518
5733.94 448
5734.66 470
5735.37 466
5736.09 427
5736.80 502
5737.52 503
5738.23 516
5738.95 500
5739.66 521
5740.38 421
5741.09 449
5741.81 480
5742.52 504
5743.24 456
5743.95 510
5744.67 501
5745.38 475
5746.10 490
5746.81 492
5747.53 500
5748.24 507
5748.96 426
5749.67 448
5750.39 485
5751.10 437
5751.82 432
5752.53 473
5753.25 524
5753.97 458
5754.68 441
5755.40 499
5756.11 461
5756.83 473
5757.54 519
5758.26 534
5758.98 432
5759.69 481
5760.41 478
5761.12 478
5761.84 421
5762.56 461
5763.27 527
5763.99 491
5764.71 525
5765.42 492
5766.14 469
5766.85 426
5767.57 449
5768.29 457
5769.00 480
5769.72 482
5770.44 459
5771.15 523
5771.87 455
5772.59 467
5773.30 449
5774.02 499
5774.74 583
5775.46 516
5776.17 480
5776.89 474
5777.61 483
5778.32 437
5779.04 442
5779.76 443
5780.48 504
5781.19 468
5781.91 438
5782.63 507
5783.35 486
5784.06 458
5784.78 522
5785.50 521
5786.22 535
5786.93 506
5787.65 524
5788.37 497
5789.09 514
5789.80 498
5790.52 506
5791.24 568
5791.96 520
5792.68 477
5793.39 520
5794.11 518
5794.83 573
5795.55 563
5796.27 571
5796.99 552
5797.70 587
5798.42 564
5799.14 669
5799.86 618
5800.58 764
5801.30 745
5802.02 665
5802.73 720
5803.45 723
5804.17 767
5804.89 796
5805.61 675
5806.33 647
5807.05 612
5807.77 561
5808.49 626
5809.20 551
5809.92 481
5810.64 542
5811.36 554
5812.08 572
5812.80 558
5813.52 610
5814.24 593
5814.96 565
5815.68 510
5816.40 533
5817.12 549
5817.84 520
5818.56 589
5819.28 514
5820.00 459
5820.72 513
5821.44 529
5822.16 489
5822.88 650
5823.60 544
5824.32 507
5825.04 502
5825.76 511
5826.48 588
5827.20 617
5827.92 556
5828.64 473
5829.36 558
5830.08 536
5830.80 620
5831.52 578
5832.24 598
5832.96 572
5833.68 548
5834.40 591
5835.12 554
5835.84 570
5836.56 546
5837.28 521
5838.00 524
5838.73 507
5839.45 576
5840.17 570
5840.89 547
5841.61 513
5842.33 472
5843.05 490
5843.77 514
5844.49 648
5845.22 542
5845.94 619
5846.66 613
5847.38 657
5848.10 541
5848.82 582
5849.54 603
5850.27 693
5850.99 615
5851.71 625
5852.43 618
5853.15 583
5853.88 641
5854.60 675
5855.32 607
5856.04 589
5856.76 582
5857.49 608
5858.21 647
5858.93 607
5859.65 564
5860.37 640
5861.10 707
5861.82 698
5862.54 744
5863.26 814
5863.99 826
5864.71 755
5865.43 720
5866.15 705
5866.88 631
5867.60 672
5868.32 738
5869.04 713
5869.77 649
5870.49 647
5871.21 730
5871.94 711
5872.66 667
5873.38 647
5874.11 568
5874.83 610
5875.55 624
5876.27 613
5877.00 643
5877.72 643
5878.44 720
5879.17 736
5879.89 637
5880.62 726
5881.34 789
5882.06 799
5882.79 878
5883.51 869
5884.23 818
5884.96 750
5885.68 719
5886.40 853
5887.13 745
5887.85 750
5888.58 753
5889.30 656
5890.02 708
5890.75 728
5891.47 618
5892.20 666
5892.92 676
5893.65 670
5894.37 625
5895.09 620
5895.82 636
5896.54 651
5897.27 645
5897.99 744
5898.72 686
5899.44 659
5900.17 648
5900.89 671
5901.62 758
5902.34 693
5903.07 717
5903.79 700
5904.52 713
5905.24 612
5905.97 664
5906.69 665
5907.42 755
5908.14 753
5908.87 665
5909.59 735
5910.32 667
5911.04 729
5911.77 737
5912.49 738
5913.22 730
5913.94 785
5914.67 778
5915.40 708
5916.12 766
5916.85 787
5917.57 768
5918.30 802
5919.02 822
5919.75 902
5920.48 812
5921.20 763
5921.93 780
5922.65 819
5923.38 851
5924.11 857
5924.83 877
5925.56 908
5926.29 896
5927.01 841
5927.74 844
5928.47 873
5929.19 867
5929.92 929
5930.64 891
5931.37 910
5932.10 1018
5932.82 957
5933.55 967
5934.28 990
5935.01 962
5935.73 1023
5936.46 1087
5937.19 1019
5937.91 1018
5938.64 1083
5939.37 1080
5940.09 1039
5940.82 1001
5941.55 1068
5942.28 1094
5943.00 1119
5943.73 1179
5944.46 1234
5945.19 1214
5945.91 1222
5946.64 1169
5947.37 1237
5948.10 1329
5948.82 1413
5949.55 1509
5950.28 1525
5951.01 1596
5951.73 1690
5952.46 1840
5953.19 1856
5953.92 1789
5954.65 1858
5955.38 1823
5956.10 1774
5956.83 1734
5957.56 1758
5958.29 1698
5959.02 1650
5959.74 1610
5960.47 1630
5961.20 1609
5961.93 1636
5962.66 1695
5963.39 1750
5964.12 1980
5964.84 2236
5965.57 2265
5966.30 2302
5967.03 2222
5967.76 2381
5968.49 2242
5969.22 2241
5969.95 2173
5970.68 2086
5971.40 1820
5972.13 1925
5972.86 2023
5973.59 1951
5974.32 1916
5975.05 1962
5975.78 2044
5976.51 2004
5977.24 2076
5977.97 2074
5978.70 2050
5979.43 2190
5980.16 2115
5980.89 2371
5981.62 2333
5982.35 2313
5983.08 2402
5983.81 2354
5984.54 2338
5985.27 2425
5986.00 2530
5986.73 2595
5987.46 2481
5988.19 2333
5988.92 2444
5989.65 2471
5990.38 2494
5991.11 2451
5991.84 2437
5992.57 2435
5993.30 2449
5994.03 2618
5994.76 2666
5995.49 2737
5996.22 2752
5996.95 2771
5997.68 2613
5998.41 2628
5999.14 2727
5999.87 2665
6000.60 2619
6001.34 2597
6002.07 2607
6002.80 2570
6003.53 2459
6004.26 2469
6004.99 2529
6005.72 2427
6006.45 2584
6007.18 2678
6007.92 3162
6008.65 3578
6009.38 3997
6010.11 4841
6010.84 5209
6011.57 5753
6012.30 6350
6013.04 6571
6013.77 7122
6014.50 6975
6015.23 6717
6015.96 6093
6016.69 5736
6017.43 5089
6018.16 4514
6018.89 3906
6019.62 3447
6020.35 3013
6021.09 2635
6021.82 2172
6022.55 2053
6023.28 1869
6024.02 1734
6024.75 1898
6025.48 1803
6026.21 1731
6026.94 1803
6027.68 1765
6028.41 1684
6029.14 1568
6029.88 1636
6030.61 1513
6031.34 1564
6032.07 1482
6032.81 1525
6033.54 1578
6034.27 1578
6035.01 1504
6035.74 1562
6036.47 1510
6037.20 1583
6037.94 1638
6038.67 1693
6039.40 1726
6040.14 1642
6040.87 1771
6041.60 1614
6042.34 1598
6043.07 1770
6043.80 1903
6044.54 1797
6045.27 1891
6046.00 1943
6046.74 1988
6047.47 1937
6048.21 1978
6048.94 2148
6049.67 2093
6050.41 2218
6051.14 2367
6051.88 2437
6052.61 2648
6053.34 2700
6054.08 2489
6054.81 2336
6055.55 2178
6056.28 2128
6057.01 2092
6057.75 2020
6058.48 1996
6059.22 1905
6059.95 1869
6060.69 1780
6061.42 1809
6062.16 1766
6062.89 1889
6063.63 1816
6064.36 1811
6065.09 1752
6065.83 1773
6066.56 1741
6067.30 1704
6068.03 1825
6068.77 1810
6069.50 1676
6070.24 1709
6070.97 1552
6071.71 1509
6072.45 1584
6073.18 1442
6073.92 1466
6074.65 1373
6075.39 1350
6076.12 1349
6076.86 1384
6077.59 1331
6078.33 1339
6079.06 1350
6079.80 1352
6080.54 1288
6081.27 1266
6082.01 1295
6082.74 1281
6083.48 1235
6084.21 1250
6084.95 1268
6085.69 1340
6086.42 1249
6087.16 1289
6087.90 1221
6088.63 1275
6089.37 1343
6090.10 1254
6090.84 1375
6091.58 1328
6092.31 1405
6093.05 1311
6093.79 1224
6094.52 1324
6095.26 1301
6096.00 1375
6096.73 1306
6097.47 1385
6098.21 1353
6098.94 1232
6099.68 1218
6100.42 1177
6101.15 1168
6101.89 1233
6102.63 1242
6103.37 1144
6104.10 1223
6104.84 1162
6105.58 1166
6106.31 1174
6107.05 1195
6107.79 1166
6108.53 1118
6109.26 1079
6110.00 1230
6110.74 1288
6111.48 1186
6112.21 1179
6112.95 1233
6113.69 1235
6114.43 1229
6115.17 1274
6115.90 1212
6116.64 1206
6117.38 1175
6118.12 1164
6118.85 1183
6119.59 1141
6120.33 1177
6121.07 1251
6121.81 1274
6122.55 1327
6123.28 1185
6124.02 1277
6124.76 1236
6125.50 1168
6126.24 1326
6126.98 1310
6127.71 1317
6128.45 1265
6129.19 1269
6129.93 1247
6130.67 1311
6131.41 1438
6132.15 1373
6132.89 1365
6133.63 1400
6134.36 1295
6135.10 1426
6135.84 1429
6136.58 1399
6137.32 1425
6138.06 1506
6138.80 1340
6139.54 1390
6140.28 1366
6141.02 1427
6141.76 1474
6142.50 1434
6143.24 1495
6143.97 1406
6144.71 1492
6145.45 1521
6146.19 1399
6146.93 1490
6147.67 1431
6148.41 1555
6149.15 1454
6149.89 1412
6150.63 1562
6151.37 1565
6152.11 1629
6152.85 1621
6153.59 1703
6154.33 1472
6155.07 1513
6155.81 1667
6156.55 1554
6157.29 1609
6158.03 1623
6158.78 1682
6159.52 1804
6160.26 1866
6161.00 1780
6161.74 1739
6162.48 1833
6163.22 1875
6163.96 2133
6164.70 2156
6165.44 2315
6166.18 2517
6166.92 2485
6167.66 2595
6168.41 2647
6169.15 2814
6169.89 2642
6170.63 2506
6171.37 2361
6172.11 2429
6172.85 2401
6173.59 2251
6174.34 2174
6175.08 2227
6175.82 2255
6176.56 2152
6177.30 2231
6178.04 2163
6178.78 2168
6179.53 2283
6180.27 2366
6181.01 2269
6181.75 2416
6182.49 2390
6183.24 2465
6183.98 2411
6184.72 2467
6185.46 2322
6186.20 2387
6186.95 2573
6187.69 2572
6188.43 2545
6189.17 2492
6189.91 2783
6190.66 2804
6191.40 2833
6192.14 2849
6192.88 2954
6193.63 3113
6194.37 3173
6195.11 3057
6195.85 3083
6196.60 3163
6197.34 3132
6198.08 3017
6198.83 3048
6199.57 3020
6200.31 3109
6201.05 2979
6201.80 3082
6202.54 3386
6203.28 3769
6204.03 4418
6204.77 5242
6205.51 6257
6206.26 7880
6207.00 9534
6207.74 11384
6208.49 13047
6209.23 13626
6209.97 14385
6210.72 13907
6211.46 13101
6212.21 12166
6212.95 10638
6213.69 8630
6214.44 7392
6215.18 5916
6215.92 4882
6216.67 4082
6217.41 3569
6218.16 3026
6218.90 2820
6219.64 2580
6220.39 2477
6221.13 2452
6221.88 2482
6222.62 2541
6223.37 2475
6224.11 2572
6224.85 2688
6225.60 2639
6226.34 2437
6227.09 2370
6227.83 2360
6228.58 2174
6229.32 2014
6230.07 1984
6230.81 1738
6231.56 1521
6232.30 1662
6233.05 1655
6233.79 1573
6234.54 1575
6235.28 1621
6236.03 1722
6236.77 1632
6237.52 1761
6238.26 1694
6239.01 1805
6239.75 1942
6240.50 1843
6241.24 1968
6241.99 2004
6242.73 2027
6243.48 2011
6244.22 1983
6244.97 2060
6245.72 2123
6246.46 1995
6247.21 2151
6247.95 2256
6248.70 2251
6249.45 2037
6250.19 2001
6250.94 1995
6251.68 1845
6252.43 1859
6253.18 1903
6253.92 1725
6254.67 1794
6255.41 1762
6256.16 1750
6256.91 1693
6257.65 1806
6258.40 1719
6259.15 1689
6259.89 1685
6260.64 1762
6261.39 1683
6262.13 1670
6262.88 1615
6263.63 1656
6264.37 1655
6265.12 1531
6265.87 1478
6266.61 1510
6267.36 1629
6268.11 1489
6268.85 1534
6269.60 1561
6270.35 1530
6271.10 1582
6271.84 1502
6272.59 1380
6273.34 1508
6274.08 1430
6274.83 1410
6275.58 1359
6276.33 1376
6277.07 1424
6277.82 1409
6278.57 1537
6279.32 1524
6280.07 1503
6280.81 1519
6281.56 1399
6282.31 1347
6283.06 1359
6283.80 1381
6284.55 1338
6285.30 1222
6286.05 1255
6286.80 1257
6287.54 1301
6288.29 1231
6289.04 1088
6289.79 1128
6290.54 1127
6291.29 1047
6292.03 1102
6292.78 1046
6293.53 1067
6294.28 1106
6295.03 1121
6295.78 1114
6296.53 1141
6297.28 1116
6298.02 1006
6298.77 1061
6299.52 1132
6300.27 971
6301.02 1007
6301.77 1044
6302.52 984
6303.27 1028
6304.02 1034
6304.77 958
6305.51 981
6306.26 994
6307.01 1001
6307.76 1047
6308.51 942
6309.26 1078
6310.01 1064
6310.76 1084
6311.51 1095
6312.26 1079
6313.01 1187
6313.76 1127
6314.51 1170
6315.26 1145
6316.01 1066
6316.76 1106
6317.51 1125
6318.26 1175
6319.01 1152
6319.76 1068
6320.51 1026
6321.26 933
6322.01 918
6322.76 1029
6323.51 969
6324.26 1085
6325.01 881
6325.76 877
6326.51 873
6327.26 966
6328.01 977
6328.76 858
6329.51 859
6330.26 917
6331.02 895
6331.77 943
6332.52 859
6333.27 850
6334.02 858
6334.77 854
6335.52 866
6336.27 799
6337.02 851
6337.77 909
6338.53 931
6339.28 871
6340.03 877
6340.78 902
6341.53 924
6342.28 834
6343.03 825
6343.78 894
6344.54 837
6345.29 869
6346.04 907
6346.79 925
6347.54 898
6348.29 891
6349.05 852
6349.80 907
6350.55 982
6351.30 1091
6352.05 1068
6352.81 973
6353.56 1115
6354.31 1047
6355.06 987
6355.82 948
6356.57 925
6357.32 1028
6358.07 1039
6358.82 899
6359.58 898
6360.33 887
6361.08 811
6361.83 773
6362.59 843
6363.34 884
6364.09 817
6364.85 810
6365.60 798
6366.35 898
6367.10 839
6367.86 869
6368.61 886
6369.36 842
6370.12 926
6370.87 884
6371.62 800
6372.38 969
6373.13 942
6373.88 918
6374.64 812
6375.39 740
6376.14 769
6376.90 765
6377.65 786
6378.40 804
6379.16 854
6379.91 906
6380.66 914
6381.42 932
6382.17 916
6382.92 824
6383.68 1010
6384.43 938
6385.19 832
6385.94 809
6386.69 857
6387.45 875
6388.20 833
6388.96 893
6389.71 797
6390.47 775
6391.22 772
6391.97 761
6392.73 788
6393.48 881
6394.24 879
6394.99 839
6395.75 825
6396.50 802
6397.26 933
6398.01 856
6398.77 836
6399.52 845
6400.28 855
6401.03 818
6401.79 858
6402.54 807
6403.30 832
6404.05 891
6404.81 959
6405.56 1031
6406.32 1068
6407.07 1138
6407.83 1336
6408.58 1317
6409.34 1229
6410.09 1191
6410.85 1162
6411.60 1163
6412.36 1085
6413.11 1083
6413.87 1065
6414.63 1002
6415.38 1003
6416.14 865
6416.89 821
6417.65 821
6418.41 781
6419.16 763
6419.92 844
6420.67 864
6421.43 855
6422.19 875
6422.94 811
6423.70 807
6424.45 804
6425.21 926
6425.97 942
6426.72 873
6427.48 769
6428.24 791
6428.99 835
6429.75 846
6430.51 767
6431.26 823
6432.02 809
6432.78 859
6433.53 919
6434.29 894
6435.05 887
6435.80 896
6436.56 995
6437.32 939
6438.08 832
6438.83 882
6439.59 1003
6440.35 930
6441.10 932
6441.86 940
6442.62 958
6443.38 929
6444.13 921
6444.89 884
6445.65 868
6446.41 866
6447.16 988
6447.92 999
6448.68 941
6449.44 920
6450.19 971
6450.95 1023
6451.71 1001
6452.47 944
6453.23 939
6453.98 993
6454.74 1087
6455.50 967
6456.26 982
6457.02 1097
6457.78 1039
6458.53 989
6459.29 1052
6460.05 1089
6460.81 1027
6461.57 1029
6462.33 1019
6463.08 1053
6463.84 1108
6464.60 1097
6465.36 1184
6466.12 1114
6466.88 1102
6467.64 1117
6468.40 1230
6469.15 1219
6469.91 1247
6470.67 1153
6471.43 1214
6472.19 1291
6472.95 1252
6473.71 1324
6474.47 1330
6475.23 1204
6475.99 1306
6476.75 1295
6477.51 1399
6478.26 1404
6479.02 1384
6479.78 1343
6480.54 1463
6481.30 1307
6482.06 1438
6482.82 1442
6483.58 1447
6484.34 1560
6485.10 1512
6485.86 1539
6486.62 1461
6487.38 1481
6488.14 1583
6488.90 1714
6489.66 1779
6490.42 1696
6491.18 1780
6491.94 1906
6492.70 1997
6493.46 2071
6494.22 1993
6494.98 1925
6495.74 2024
6496.51 2173
6497.27 2146
6498.03 2128
6498.79 2052
6499.55 1953
6500.31 2050
6501.07 2033
6501.83 2083
6502.59 2090
6503.35 2152
6504.11 2032
6504.87 2126
6505.64 2256
6506.40 2208
6507.16 2190
6507.92 2337
6508.68 2288
6509.44 2350
6510.20 2489
6510.96 2479
6511.73 2458
6512.49 2486
6513.25 2457
6514.01 2313
6514.77 2446
6515.53 2593
6516.29 2520
6517.06 2482
6517.82 2649
6518.58 2630
6519.34 2794
6520.10 2929
6520.87 3211
6521.63 3317
6522.39 3436
6523.15 3466
6523.91 3657
6524.68 3586
6525.44 3949
6526.20 4265
6526.96 4242
6527.73 4373
6528.49 4564
6529.25 4420
6530.01 4536
6530.78 4758
6531.54 4885
6532.30 5179
6533.06 6308
6533.83 7340
6534.59 8454
6535.35 9621
6536.11 10958
6536.88 12025
6537.64 11995
6538.40 11179
6539.17 10458
6539.93 8857
6540.69 7558
6541.46 6274
6542.22 5104
6542.98 4283
6543.74 3560
6544.51 3207
6545.27 2689
6546.04 2436
6546.80 2383
6547.56 2179
6548.33 2223
6549.09 2115
6549.85 2022
6550.62 2062
6551.38 2055
6552.14 1999
6552.91 1941
6553.67 1954
6554.44 1871
6555.20 1745
6555.96 1839
6556.73 1850
6557.49 1822
6558.26 1859
6559.02 1706
6559.78 1649
6560.55 1919
6561.31 1806
6562.08 2011
6562.84 2066
6563.61 2231
6564.37 2091
6565.14 2133
6565.90 2229
6566.66 2110
6567.43 2107
6568.19 2152
6568.96 2104
6569.72 2154
6570.49 2248
6571.25 2349
6572.02 2406
6572.78 2413
6573.55 2436
6574.31 2581
6575.08 2596
6575.84 2570
6576.61 2652
6577.37 2627
6578.14 2561
6578.90 2525
6579.67 2406
6580.44 2291
6581.20 2327
6581.97 2343
6582.73 2270
6583.50 2255
6584.26 2266
6585.03 2207
6585.79 2259
6586.56 2311
6587.33 2341
6588.09 2227
6588.86 2333
6589.62 2357
6590.39 2647
6591.16 2779
6591.92 2694
6592.69 2788
6593.45 3026
6594.22 3092
6594.99 3088
6595.75 3199
6596.52 3111
6597.29 2961
6598.05 2840
6598.82 2646
6599.59 2442
6600.35 2413
6601.12 2279
6601.89 2098
6602.65 2085
6603.42 2013
6604.19 2047
6604.95 1940
6605.72 2036
6606.49 2025
6607.25 2047
6608.02 2117
6608.79 2183
6609.55 2199
6610.32 1971
6611.09 1941
6611.86 1880
6612.62 2024
6613.39 1906
6614.16 1863
6614.93 1745
6615.69 1625
6616.46 1738
6617.23 1558
6618.00 1539
6618.76 1630
6619.53 1622
6620.30 1511
6621.07 1581
6621.83 1524
6622.60 1581
6623.37 1568
6624.14 1489
6624.91 1473
6625.67 1342
6626.44 1379
6627.21 1449
6627.98 1486
6628.75 1445
6629.52 1509
6630.28 1495
6631.05 1737
6631.82 1676
6632.59 1744
6633.36 1869
6634.13 1865
6634.90 1835
6635.66 1928
6636.43 1945
6637.20 1833
6637.97 1717
6638.74 1641
6639.51 1472
6640.28 1564
6641.05 1437
6641.81 1327
6642.58 1358
6643.35 1262
6644.12 1306
6644.89 1324
6645.66 1337
6646.43 1355
6647.20 1227
6647.97 1248
6648.74 1357
6649.51 1321
6650.28 1325
6651.05 1323
6651.82 1422
6652.59 1476
6653.35 1412
6654.12 1318
6654.89 1278
6655.66 1224
6656.43 1338
6657.20 1373
6657.97 1301
6658.74 1234
6659.51 1271
6660.28 1260
6661.05 1251
6661.82 1209
6662.59 1270
6663.36 1221
6664.13 1189
6664.91 1172
6665.68 1134
6666.45 1174
6667.22 1229
6667.99 1157
6668.76 1301
6669.53 1251
6670.30 1211
6671.07 1285
6671.84 1224
6672.61 1280
6673.38 1234
6674.15 1218
6674.92 1215
6675.69 1211
6676.47 1175
6677.24 1157
6678.01 1313
6678.78 1322
6679.55 1255
6680.32 1228
6681.09 1216
6681.86 1350
6682.64 1389
6683.41 1393
6684.18 1544
6684.95 1480
6685.72 1563
6686.49 1421
6687.26 1322
6688.04 1298
6688.81 1252
6689.58 1251
6690.35 1183
6691.12 1103
6691.90 1160
6692.67 1108
6693.44 1047
6694.21 1107
6694.98 1033
6695.76 1044
6696.53 1098
6697.30 1048
6698.07 1133
6698.84 1091
6699.62 1024
6700.39 1001
6701.16 1052
6701.93 1054
6702.71 1036
6703.48 1012
6704.25 1059
6705.02 1033
6705.80 1030
6706.57 984
6707.34 1157
6708.12 1236
6708.89 1131
6709.66 1063
6710.43 1044
6711.21 1094
6711.98 1019
6712.75 982
6713.53 1033
6714.30 1025
6715.07 1014
6715.85 955
6716.62 921
6717.39 1045
6718.17 1032
6718.94 916
6719.71 987
6720.49 919
6721.26 1005
6722.03 982
6722.81 955
6723.58 1020
6724.36 1024
6725.13 966
6725.90 956
6726.68 991
6727.45 963
6728.23 1022
6729.00 971
6729.77 932
6730.55 920
6731.32 919
6732.10 1004
6732.87 1050
6733.64 1009
6734.42 1041
6735.19 1057
6735.97 1026
6736.74 1044
6737.52 986
6738.29 1031
6739.07 1042
6739.84 1016
6740.62 1033
6741.39 1013
6742.16 1077
6742.94 1137
6743.71 1113
6744.49 1052
6745.26 1034
6746.04 966
6746.81 986
6747.59 1083
6748.36 1229
6749.14 1305
6749.92 1439
6750.69 1383
6751.47 1504
6752.24 1516
6753.02 1534
6753.79 1565
6754.57 1562
6755.34 1511
6756.12 1322
6756.89 1161
6757.67 1036
6758.45 1078
6759.22 1170
6760.00 986
6760.77 1101
6761.55 1099
6762.33 1007
6763.10 961
6763.88 926
6764.65 1034
6765.43 1011
6766.21 1047
6766.98 1086
6767.76 1037
6768.53 953
6769.31 940
6770.09 949
6770.86 971
6771.64 986
6772.42 886
6773.19 911
6773.97 905
6774.75 856
6775.52 916
6776.30 891
6777.08 864
6777.85 792
6778.63 811
6779.41 884
6780.18 934
6780.96 968
6781.74 923
6782.52 879
6783.29 961
6784.07 907
6784.85 785
6785.62 785
6786.40 765
6787.18 753
6787.96 772
6788.73 788
6789.51 854
6790.29 831
6791.07 895
6791.84 826
6792.62 758
6793.40 762
6794.18 862
6794.96 794
6795.73 815
6796.51 794
6797.29 733
6798.07 763
6798.85 752
6799.62 858
6800.40 902
6801.18 775
6801.96 774
6802.74 809
6803.51 952
6804.29 817
6805.07 825
6805.85 885
6806.63 851
6807.41 822
6808.19 804
6808.96 777
6809.74 865
6810.52 704
6811.30 742
6812.08 770
6812.86 813
6813.64 747
6814.42 815
6815.20 876
6815.97 806
6816.75 810
6817.53 818
6818.31 838
6819.09 784
6819.87 875
6820.65 988
6821.43 865
6822.21 791
6822.99 817
6823.77 819
6824.55 756
6825.33 866
6826.11 926
6826.89 892
6827.67 836
6828.44 869
6829.22 829
6830.00 772
6830.78 885
6831.56 876
6832.34 862
6833.12 798
6833.90 855
6834.68 831
6835.46 766
6836.24 819
6837.03 868
6837.81 869
6838.59 868
6839.37 871
6840.15 927
6840.93 752
6841.71 819
6842.49 947
6843.27 928
6844.05 830
6844.83 786
6845.61 925
6846.39 1113
6847.17 1097
6847.95 1234
6848.73 1358
6849.52 1524
6850.30 1841
6851.08 1858
6851.86 1850
6852.64 1855
6853.42 1753
6854.20 1702
6854.98 1527
6855.76 1374
6856.55 1325
6857.33 1319
6858.11 1077
6858.89 1040
6859.67 1013
6860.45 1032
6861.23 1078
6862.02 1058
6862.80 1029
6863.58 1065
6864.36 966
6865.14 943
6865.93 1055
6866.71 1138
6867.49 1131
6868.27 1177
6869.05 1166
6869.84 1105
6870.62 980
6871.40 1061
6872.18 1097
6872.96 1064
6873.75 964
6874.53 970
6875.31 1190
6876.09 1132
6876.88 1138
6877.66 1120
6878.44 1279
6879.22 1189
6880.01 1125
6880.79 1324
6881.57 1324
6882.36 1308
6883.14 1298
6883.92 1345
6884.70 1484
6885.49 1694
6886.27 1948
6887.05 2136
6887.84 2076
6888.62 2187
6889.40 1963
6890.19 2018
6890.97 1911
6891.75 1744
6892.54 1603
6893.32 1475
6894.10 1297
6894.89 1291
6895.67 1330
6896.45 1268
6897.24 1212
6898.02 1299
6898.81 1276
6899.59 1252
6900.37 1307
6901.16 1226
6901.94 1408
6902.73 1315
6903.51 1301
6904.29 1341
6905.08 1361
6905.86 1346
6906.65 1175
6907.43 1235
6908.21 1365
6909.00 1356
6909.78 1146
6910.57 1206
6911.35 1196
6912.14 1148
6912.92 1196
6913.71 1199
6914.49 1254
6915.27 1261
6916.06 1246
6916.84 1223
6917.63 1221
6918.41 1258
6919.20 1209
6919.98 1179
6920.77 1203
6921.55 1163
6922.34 1175
6923.12 1151
6923.91 1336
6924.69 1316
6925.48 1213
6926.27 1337
6927.05 1436
6927.84 1387
6928.62 1275
6929.41 1376
6930.19 1428
6930.98 1468
6931.76 1471
6932.55 1425
6933.34 1349
6934.12 1361
6934.91 1481
6935.69 1534
6936.48 1505
6937.26 1416
6938.05 1506
6938.84 1696
6939.62 1613
6940.41 1770
6941.20 1884
6941.98 2148
6942.77 2218
6943.55 2216
6944.34 2245
6945.13 2211
6945.91 2262
6946.70 2238
6947.49 2244
6948.27 2046
6949.06 2046
6949.85 1941
6950.63 2040
6951.42 1961
6952.21 1899
6952.99 1977
6953.78 1867
6954.57 1979
6955.35 1958
6956.14 1916
6956.93 1962
6957.72 1991
6958.50 1820
6959.29 1873
6960.08 2009
6960.86 1974
6961.65 1991
6962.44 1965
6963.23 2117
6964.01 1983
6964.80 2156
6965.59 2215
6966.38 2456
6967.16 2648
6967.95 2744
6968.74 2930
6969.53 2887
6970.32 3038
6971.10 3081
6971.89 2987
6972.68 2977
6973.47 2939
6974.26 2973
6975.04 2994
6975.83 3010
6976.62 2860
6977.41 2826
6978.20 3066
6978.98 3075
6979.77 3554
6980.56 4100
6981.35 5037
6982.14 6167
6982.93 7406
6983.72 9170
6984.50 10930
6985.29 12471
6986.08 13346
6986.87 13403
6987.66 12955
6988.45 12058
6989.24 10595
6990.03 9109
6990.81 7391
6991.60 6010
6992.39 4696
6993.18 3900
6993.97 3292
6994.76 2895
6995.55 2552
6996.34 2335
6997.13 2345
6997.92 2191
6998.71 2078
6999.50 2116
7000.29 2084
7001.08 2031
7001.87 2063
7002.65 2028
7003.44 1918
7004.23 1836
7005.02 1797
7005.81 1670
7006.60 1443
7007.39 1353
7008.18 1345
7008.97 1506
7009.76 1329
7010.55 1385
7011.34 1509
7012.13 1546
7012.92 1577
7013.71 1645
7014.50 1699
7015.30 1696
7016.09 1694
7016.88 1570
7017.67 1510
7018.46 1551
7019.25 1531
7020.04 1543
7020.83 1585
7021.62 1648
7022.41 1775
7023.20 1815
7023.99 1876
7024.78 1771
7025.57 1726
7026.37 1694
7027.16 1591
7027.95 1618
7028.74 1528
7029.53 1467
7030.32 1469
7031.11 1347
7031.90 1353
7032.69 1218
7033.49 1281
7034.28 1285
7035.07 1304
7035.86 1302
7036.65 1420
7037.44 1426
7038.24 1321
7039.03 1501
7039.82 1443
7040.61 1402
7041.40 1454
7042.19 1495
7042.99 1479
7043.78 1478
7044.57 1483
7045.36 1616
7046.15 1577
7046.95 1618
7047.74 1668
7048.53 1769
7049.32 1873
7050.12 1927
7050.91 1901
7051.70 1881
7052.49 1699
7053.29 1646
7054.08 1533
7054.87 1393
7055.66 1315
7056.46 1335
7057.25 1362
7058.04 1364
7058.83 1336
7059.63 1226
7060.42 1167
7061.21 1268
7062.01 1314
7062.80 1274
7063.59 1263
7064.39 1259
7065.18 1202
7065.97 1207
7066.77 1135
7067.56 1020
7068.35 1021
7069.15 980
7069.94 1026
7070.73 1014
7071.53 1019
7072.32 1005
7073.11 1013
7073.91 1007
7074.70 937
7075.49 945
7076.29 958
7077.08 903
7077.88 941
7078.67 919
7079.46 945
7080.26 892
7081.05 931
7081.85 956
7082.64 822
7083.43 858
7084.23 791
7085.02 854
7085.82 801
7086.61 795
7087.41 841
7088.20 876
7089.00 896
7089.79 815
7090.58 878
7091.38 876
7092.17 814
7092.97 751
7093.76 829
7094.56 825
7095.35 773
7096.15 755
7096.94 735
7097.74 813
7098.53 786
7099.33 734
7100.12 742
7100.92 744
7101.71 775
7102.51 728
7103.30 744
7104.10 791
7104.89 797
7105.69 772
7106.49 672
7107.28 734
7108.08 664
7108.87 709
7109.67 673
7110.46 804
7111.26 795
7112.06 688
7112.85 625
7113.65 664
7114.44 737
7115.24 703
7116.04 758
7116.83 745
7117.63 715
7118.42 739
7119.22 738
7120.02 742
7120.81 698
7121.61 681
7122.41 635
7123.20 636
7124.00 635
7124.79 602
7125.59 685
7126.39 726
7127.18 677
7127.98 663
7128.78 668
7129.57 717
7130.37 689
7131.17 737
7131.97 775
7132.76 757
7133.56 729
7134.36 740
7135.15 705
7135.95 665
7136.75 665
7137.55 727
7138.34 667
7139.14 637
7139.94 657
7140.73 682
7141.53 636
7142.33 660
7143.13 630
7143.92 601
7144.72 637
7145.52 606
7146.32 600
7147.12 590
7147.91 599
7148.71 563
7149.51 644
7150.31 673
7151.11 596
7151.90 558
7152.70 597
7153.50 568
7154.30 624
7155.10 555
7155.89 653
7156.69 678
7157.49 636
7158.29 649
7159.09 704
7159.89 697
7160.68 656
7161.48 609
7162.28 655
7163.08 616
7163.88 585
7164.68 535
7165.48 525
7166.28 613
7167.07 513
7167.87 537
7168.67 567
7169.47 626
7170.27 540
7171.07 559
7171.87 531
7172.67 562
7173.47 565
7174.27 537
7175.07 594
7175.87 502
7176.67 436
7177.46 497
7178.26 579
7179.06 497
7179.86 553
7180.66 487
7181.46 506
7182.26 521
7183.06 514
7183.86 504
7184.66 487
7185.46 582
7186.26 512
7187.06 526
7187.86 531
7188.66 473
7189.46 476
7190.26 511
7191.06 576
7191.86 549
7192.66 498
7193.46 503
7194.26 468
7195.06 511
7195.86 469
7196.67 408
7197.47 563
7198.27 662
7199.07 571
7199.87 505
7200.67 505
7201.47 483
7202.27 493
7203.07 475
7203.87 508
7204.67 402
7205.47 415
7206.28 421
7207.08 480
7207.88 532
7208.68 456
7209.48 489
7210.28 454
7211.08 479
7211.88 499
7212.69 425
7213.49 463
7214.29 535
7215.09 428
7215.89 513
7216.69 501
7217.50 527
7218.30 497
7219.10 508
7219.90 426
7220.70 436
7221.50 449
7222.31 441
7223.11 440
7223.91 447
7224.71 450
7225.51 480
7226.32 473
7227.12 422
7227.92 434
7228.72 460
7229.53 481
7230.33 504
7231.13 507
7231.93 548
7232.74 432
7233.54 434
7234.34 506
7235.14 519
7235.95 457
7236.75 490
7237.55 561
7238.36 531
7239.16 487
7239.96 498
7240.76 570
7241.57 497
7242.37 462
7243.17 522
7243.98 579
7244.78 569
7245.58 495
7246.39 464
7247.19 493
7247.99 463
7248.80 620
7249.60 538
7250.40 545
7251.21 486
7252.01 596
7252.81 537
7253.62 522
7254.42 479
7255.23 548
7256.03 565
7256.83 523
7257.64 468
7258.44 495
7259.25 552
7260.05 629
7260.85 546
7261.66 521
7262.46 529
7263.27 588
7264.07 568
7264.87 530
7265.68 516
7266.48 610
7267.29 552
7268.09 504
7268.90 552
7269.70 596
7270.51 577
7271.31 540
7272.12 543
7272.92 583
7273.73 645
7274.53 591
7275.34 625
7276.14 607
7276.95 577
7277.75 574
7278.56 631
7279.36 643
7280.17 628
7280.97 711
7281.78 809
7282.58 910
7283.39 930
7284.19 928
7285.00 930
7285.80 919
7286.61 996
7287.41 870
7288.22 901
7289.03 792
7289.83 651
7290.64 705
7291.44 649
7292.25 585
7293.06 625
7293.86 550
7294.67 608
7295.47 527
7296.28 622
7297.09 587
7297.89 515
7298.70 595
7299.50 666
7300.31 597
7301.12 573
7301.92 618
7302.73 671
7303.54 619
7304.34 547
7305.15 627
7305.96 624
7306.76 630
7307.57 631
7308.38 619
7309.18 657
7309.99 610
7310.80 615
7311.60 606
7312.41 688
7313.22 776
7314.02 814
7314.83 777
7315.64 762
7316.45 896
7317.25 1047
7318.06 1053
7318.87 1066
7319.67 1084
7320.48 1024
7321.29 977
7322.10 975
7322.90 798
7323.71 777
7324.52 814
7325.33 757
7326.14 770
7326.94 757
7327.75 685
7328.56 647
7329.37 663
7330.17 672
7330.98 753
7331.79 672
7332.60 605
7333.41 605
7334.22 602
7335.02 662
7335.83 584
7336.64 646
7337.45 675
7338.26 691
7339.07 652
7339.87 551
7340.68 541
7341.49 612
7342.30 586
7343.11 567
7343.92 562
7344.73 567
7345.53 635
7346.34 591
7347.15 549
7347.96 583
7348.77 561
7349.58 664
7350.39 632
7351.20 551
7352.01 505
7352.82 527
7353.62 616
7354.43 548
7355.24 533
7356.05 528
7356.86 580
7357.67 546
7358.48 547
7359.29 537
7360.10 487
7360.91 507
7361.72 432
7362.53 421
7363.34 489
7364.15 516
7364.96 538
7365.77 492
7366.58 515
7367.39 505
7368.20 523
7369.01 499
7369.82 474
7370.63 496
7371.44 469
7372.25 499
7373.06 493
7373.87 489
7374.68 522
7375.49 488
7376.30 500
7377.11 494
7377.92 497
7378.73 519
7379.54 496
7380.36 472
7381.17 506
7381.98 436
7382.79 487
7383.60 470
7384.41 492
7385.22 491
7386.03 476
7386.84 505
7387.65 519
7388.46 476
7389.28 428
7390.09 442
7390.90 459
7391.71 434
7392.52 405
7393.33 506
7394.14 452
7394.96 461
7395.77 456
7396.58 440
7397.39 476
7398.20 420
7399.01 427
7399.83 442
7400.64 430
7401.45 468
7402.26 448
7403.07 498
7403.89 501
7404.70 499
7405.51 503
7406.32 493
7407.13 448
7407.95 436
7408.76 422
7409.57 452
7410.38 447
7411.20 473
7412.01 488
7412.82 450
7413.63 479
7414.45 439
7415.26 449
7416.07 475
7416.88 388
7417.70 435
7418.51 422
7419.32 456
7420.14 475
7420.95 438
7421.76 463
7422.57 430
7423.39 395
7424.20 405
7425.01 442
7425.83 471
7426.64 426
7427.45 410
7428.27 489
7429.08 457
7429.89 511
7430.71 513
7431.52 541
7432.33 461
7433.15 479
7433.96 461
7434.78 465
7435.59 449
7436.40 382
7437.22 498
7438.03 489
7438.84 522
7439.66 433
7440.47 392
7441.29 383
7442.10 444
7442.91 473
7443.73 490
7444.54 435
7445.36 425
7446.17 428
7446.99 377
7447.80 409
7448.62 464
7449.43 490
7450.24 459
7451.06 480
7451.87 431
7452.69 391
7453.50 346
7454.32 385
7455.13 435
7455.95 342
7456.76 406
7457.58 438
7458.39 421
7459.21 454
7460.02 425
7460.84 472
7461.65 405
7462.47 445
7463.28 401
7464.10 400
7464.91 390
7465.73 429
7466.54 415
7467.36 450
7468.18 438
7468.99 460
7469.81 419
7470.62 359
7471.44 400
7472.25 413
7473.07 487
7473.89 472
7474.70 426
7475.52 371
7476.33 480
7477.15 452
7477.97 412
7478.78 452
7479.60 454
7480.41 418
7481.23 446
7482.05 450
7482.86 409
7483.68 346
7484.50 433
7485.31 444
7486.13 409
7486.95 403
7487.76 425
7488.58 399
7489.40 395
7490.21 414
7491.03 376
7491.85 378
7492.66 406
7493.48 415
7494.30 414
7495.11 370
7495.93 358
7496.75 393
7497.57 314
7498.38 433
7499.20 393
7500.02 473
7500.83 485
7501.65 426
7502.47 413
7503.29 435
7504.10 484
7504.92 402
7505.74 368
7506.56 397
7507.37 411
7508.19 390
7509.01 440
7509.83 418
7510.65 405
7511.46 400
7512.28 412
7513.10 393
7513.92 382
7514.74 392
7515.55 437
7516.37 431
7517.19 446
7518.01 424
7518.83 404
7519.64 394
7520.46 369
7521.28 376
7522.10 352
7522.92 373
7523.74 405
7524.56 414
7525.37 414
7526.19 421
7527.01 406
7527.83 383
7528.65 407
7529.47 392
7530.29 403
7531.11 403
7531.93 414
7532.74 391
7533.56 396
7534.38 394
7535.20 386
7536.02 407
7536.84 416
7537.66 432
7538.48 413
7539.30 393
7540.12 428
7540.94 378
7541.76 414
7542.58 429
7543.40 398
7544.22 455
7545.04 433
7545.86 383
7546.68 361
7547.50 380
7548.32 382
7549.14 407
7549.96 347
7550.78 370
7551.60 355
7552.42 354
7553.24 400
7554.06 427
7554.88 404
7555.70 405
7556.52 425
7557.34 384
7558.16 377
7558.98 377
7559.80 341
7560.62 387
7561.44 378
7562.26 362
7563.08 326
7563.90 404
7564.72 419
7565.54 437
7566.36 382
7567.19 396
7568.01 432
7568.83 438
7569.65 386
7570.47 394
7571.29 389
7572.11 338
7572.93 370
7573.76 323
7574.58 379
7575.40 358
7576.22 355
7577.04 417
7577.86 367
7578.68 349
7579.51 449
7580.33 432
7581.15 384
7581.97 402
7582.79 368
7583.61 426
7584.44 462
7585.26 425
7586.08 405
7586.90 381
7587.72 391
7588.55 422
7589.37 396
7590.19 391
7591.01 400
7591.83 380
7592.66 411
7593.48 442
7594.30 437
7595.12 429
7595.95 412
7596.77 380
7597.59 368
7598.41 451
7599.24 399
7600.06 404
7600.88 387
7601.71 351
7602.53 398
7603.35 435
7604.17 451
7605.00 425
7605.82 403
7606.64 473
7607.47 401
7608.29 448
7609.11 415
7609.94 391
7610.76 457
7611.58 442
7612.41 439
7613.23 434
7614.05 455
7614.88 442
7615.70 366
7616.52 453
7617.35 511
7618.17 528
7619.00 469
7619.82 438
7620.64 481
7621.47 440
7622.29 430
7623.11 479
7623.94 453
7624.76 449
7625.59 452
7626.41 398
7627.24 390
7628.06 411
7628.88 449
7629.71 433
7630.53 469
7631.36 559
7632.18 501
7633.01 495
7633.83 495
7634.66 426
7635.48 434
7636.30 435
7637.13 418
7637.95 371
7638.78 358
7639.60 426
7640.43 358
7641.25 369
7642.08 325
7642.90 348
7643.73 388
7644.55 358
7645.38 355
7646.20 371
7647.03 400
7647.85 403
7648.68 350
7649.51 372
7650.33 378
7651.16 386
7651.98 410
7652.81 347
7653.63 392
7654.46 442
7655.28 369
7656.11 389
7656.94 425
7657.76 349
7658.59 353
7659.41 379
7660.24 350
7661.07 365
7661.89 309
7662.72 343
7663.54 349
7664.37 389
7665.20 424
7666.02 381
7666.85 420
7667.68 436
7668.50 390
7669.33 407
7670.16 409
7670.98 407
7671.81 369
7672.64 371
7673.46 386
7674.29 374
7675.12 337
7675.94 357
7676.77 395
7677.60 354
7678.42 369
7679.25 362
7680.08 356
7680.90 323
7681.73 402
7682.56 377
7683.39 353
7684.21 345
7685.04 347
7685.87 366
7686.69 358
7687.52 399
7688.35 349
7689.18 357
7690.01 370
7690.83 340
7691.66 344
7692.49 361
7693.32 347
7694.14 375
7694.97 348
7695.80 390
7696.63 329
7697.46 346
7698.28 419
7699.11 384
7699.94 348
7700.77 331
7701.60 395
7702.42 400
7703.25 359
7704.08 371
7704.91 412
7705.74 404
7706.57 345
7707.39 367
7708.22 376
7709.05 351
7709.88 342
7710.71 363
7711.54 390
7712.37 379
7713.20 378
7714.02 398
7714.85 303
7715.68 361
7716.51 375
7717.34 369
7718.17 364
7719.00 367
7719.83 372
7720.66 356
7721.49 323
7722.32 338
7723.15 382
7723.97 369
7724.80 377
7725.63 354
7726.46 409
7727.29 403
7728.12 452
7728.95 404
7729.78 350
7730.61 377
7731.44 350
7732.27 363
7733.10 378
7733.93 374
7734.76 393
7735.59 382
7736.42 341
7737.25 361
7738.08 403
7738.91 381
7739.74 341
7740.57 372
7741.40 364
7742.23 346
7743.06 382
7743.89 386
7744.72 386
7745.56 383
7746.39 395
7747.22 399
7748.05 403
7748.88 381
7749.71 407
7750.54 419
7751.37 429
7752.20 368
7753.03 365
7753.86 448
7754.69 347
7755.53 358
7756.36 363
7757.19 367
7758.02 348
7758.85 348
7759.68 387
7760.51 365
7761.35 387
7762.18 457
7763.01 445
7763.84 337
7764.67 330
7765.50 407
7766.33 377
7767.17 398
7768.00 389
7768.83 382
7769.66 379
7770.49 424
7771.33 375
7772.16 421
7772.99 446
7773.82 431
7774.65 392
7775.49 434
7776.32 385
7777.15 365
7777.98 409
7778.82 406
7779.65 303
7780.48 320
7781.31 319
7782.15 378
7782.98 367
7783.81 364
7784.64 344
7785.48 371
7786.31 377
7787.14 377
7787.97 405
7788.81 451
7789.64 382
7790.47 376
7791.31 336
7792.14 399
7792.97 407
7793.81 369
7794.64 365
7795.47 409
7796.31 419
7797.14 439
7797.97 394
7798.81 384
7799.64 402
7800.47 388
7801.31 385
7802.14 405
7802.97 414
7803.81 390
7804.64 400
7805.47 406
7806.31 383
7807.14 405
7807.98 418
7808.81 405
7809.64 425
7810.48 434
7811.31 422
7812.15 416
7812.98 452
7813.82 512
7814.65 521
7815.48 512
7816.32 545
7817.15 517
7817.99 443
7818.82 489
7819.66 483
7820.49 483
7821.33 546
7822.16 442
7822.99 451
7823.83 432
7824.66 477
7825.50 498
7826.33 465
7827.17 469
7828.00 521
7828.84 459
7829.67 511
7830.51 484
7831.34 485
7832.18 525
7833.02 495
7833.85 441
7834.69 475
7835.52 508
7836.36 473
7837.19 475
7838.03 468
7838.86 426
7839.70 440
7840.53 414
7841.37 486
7842.21 481
7843.04 419
7843.88 436
7844.71 458
7845.55 432
7846.39 424
7847.22 425
7848.06 443
7848.89 439
7849.73 467
7850.57 468
7851.40 385
7852.24 442
7853.08 407
7853.91 477
7854.75 420
7855.58 436
7856.42 430
7857.26 448
7858.09 436
7858.93 441
7859.77 480
7860.60 489
7861.44 482
7862.28 482
7863.11 471
7863.95 458
7864.79 422
7865.63 443
7866.46 428
7867.30 412
7868.14 435
7868.97 417
7869.81 379
7870.65 387
7871.49 428
7872.32 371
7873.16 434
7874.00 422
7874.84 437
7875.67 466
7876.51 573
7877.35 568
7878.19 527
7879.02 600
7879.86 549
7880.70 438
7881.54 530
7882.38 519
7883.21 530
7884.05 493
7884.89 523
7885.73 440
7886.57 411
7887.40 519
7888.24 461
7889.08 410
7889.92 495
7890.76 474
7891.59 538
7892.43 452
7893.27 414
7894.11 498
7894.95 490
7895.79 443
7896.63 479
7897.47 466
7898.30 443
7899.14 396
7899.98 420
7900.82 421
7901.66 403
7902.50 393
7903.34 442
7904.18 403
7905.02 374
7905.85 408
7906.69 410
7907.53 385
7908.37 330
7909.21 314
7910.05 361
7910.89 440
7911.73 428
7912.57 384
7913.41 376
7914.25 413
7915.09 495
7915.93 560
7916.77 553
7917.61 496
7918.45 443
7919.29 526
7920.13 535
7920.97 484
7921.81 448
7922.65 403
7923.49 452
7924.33 416
7925.17 497
7926.01 379
7926.85 372
7927.69 401
7928.53 361
7929.37 421
7930.21 445
7931.05 381
7931.89 366
7932.73 364
7933.57 359
7934.41 375
7935.25 369
7936.09 390
7936.93 433
7937.78 375
7938.62 391
7939.46 400
7940.30 359
7941.14 396
7941.98 435
7942.82 390
7943.66 354
7944.50 393
7945.35 346
7946.19 380
7947.03 391
7947.87 419
7948.71 364
7949.55 337
7950.39 425
7951.24 389
7952.08 368
7952.92 354
7953.76 371
7954.60 369
7955.44 420
7956.29 422
7957.13 442
7957.97 429
7958.81 349
7959.65 365
7960.50 407
7961.34 391
7962.18 378
7963.02 407
7963.86 462
7964.71 400
7965.55 391
7966.39 499
7967.23 455
7968.08 498
7968.92 490
7969.76 464
7970.60 374
7971.45 405
7972.29 436
7973.13 416
7973.97 375
7974.82 439
7975.66 405
7976.50 455
7977.35 470
7978.19 398
7979.03 361
7979.87 334
7980.72 337
7981.56 386
7982.40 311
7983.25 324
7984.09 381
7984.93 376
7985.78 364
7986.62 349
7987.46 405
7988.31 411
7989.15 366
7990.00 367
7990.84 330
7991.68 342
7992.53 346
7993.37 378
7994.21 368
7995.06 367
7995.90 392
7996.75 369
7997.59 331
7998.43 327
7999.28 299
8000.12 325
8000.97 318
8001.81 314
8002.65 283
8003.50 305
8004.34 297
8005.19 324
8006.03 346
8006.88 299
8007.72 332
8008.57 359
8009.41 374
8010.26 297
8011.10 298
8011.95 338
8012.79 322
8013.63 314
8014.48 362
8015.32 336
8016.17 309
8017.01 333
8017.86 327
8018.70 335
8019.55 358
8020.40 354
8021.24 333
8022.09 331
8022.93 338
8023.78 311
8024.62 264
8025.47 335
8026.31 338
8027.16 328
8028.00 342
8028.85 340
8029.70 270
8030.54 378
8031.39 291
8032.23 329
8033.08 345
8033.92 315
8034.77 342
8035.62 339
8036.46 297
8037.31 258
8038.16 344
8039.00 336
8039.85 284
8040.69 312
8041.54 296
8042.39 269
8043.23 282
8044.08 352
8044.93 288
8045.77 348
8046.62 313
8047.47 351
8048.31 374
8049.16 414
8050.01 362
8050.85 336
8051.70 357
8052.55 363
8053.39 321
8054.24 339
8055.09 323
8055.94 306
8056.78 325
8057.63 340
8058.48 329
8059.32 295
8060.17 321
8061.02 320
8061.87 351
8062.71 290
8063.56 308
8064.41 354
8065.26 335
8066.10 323
8066.95 320
8067.80 294
8068.65 326
8069.49 329
8070.34 323
8071.19 343
8072.04 294
8072.89 292
8073.73 284
8074.58 288
8075.43 271
8076.28 278
8077.13 266
8077.98 313
8078.82 285
8079.67 321
8080.52 342
8081.37 330
8082.22 362
8083.07 343
8083.91 319
8084.76 338
8085.61 325
8086.46 337
8087.31 356
8088.16 320
8089.01 286
8089.86 295
8090.70 338
8091.55 302
8092.40 307
8093.25 305
8094.10 275
8094.95 272
8095.80 296
8096.65 350
8097.50 260
8098.35 283
8099.20 281
8100.05 283
8100.90 279
8101.74 295
8102.59 315
8103.44 346
8104.29 326
8105.14 318
8105.99 301
8106.84 306
8107.69 284
8108.54 324
8109.39 307
8110.24 319
8111.09 358
8111.94 293
8112.79 324
8113.64 287
8114.49 326
8115.34 373
8116.19 334
8117.04 327
8117.89 320
8118.74 317
8119.59 358
8120.45 373
8121.30 389
8122.15 361
8123.00 357
8123.85 328
8124.70 324
8125.55 366
8126.40 281
8127.25 345
8128.10 329
8128.95 286
8129.80 296
8130.65 332
8131.51 349
8132.36 356
8133.21 320
8134.06 325
8134.91 292
8135.76 275
8136.61 280
8137.46 336
8138.32 341
8139.17 314
8140.02 308
8140.87 326
8141.72 338
8142.57 276
8143.43 282
8144.28 321
8145.13 391
8145.98 411
8146.83 399
8147.68 365
8148.54 350
8149.39 351
8150.24 378
8151.09 400
8151.94 451
8152.80 409
8153.65 407
8154.50 436
8155.35 420
8156.21 472
8157.06 378
8157.91 452
8158.76 385
8159.62 340
8160.47 372
8161.32 319
8162.17 314
8163.03 276
8163.88 313
8164.73 333
8165.59 315
8166.44 357
8167.29 309
8168.14 322
8169.00 325
8169.85 299
8170.70 331
8171.56 357
8172.41 327
8173.26 308
8174.12 329
8174.97 328
8175.82 341
8176.68 292
8177.53 287
8178.38 328
8179.24 351
8180.09 335
8180.94 322
8181.80 304
8182.65 295
8183.51 275
8184.36 298
8185.21 309
8186.07 323
8186.92 308
8187.78 319
8188.63 319
8189.48 320
8190.34 316
8191.19 309
8192.05 336
8192.90 321
8193.75 324
8194.61 330
8195.46 275
8196.32 366
8197.17 340
8198.03 355
8198.88 305
8199.74 359
8200.59 361
8201.45 317
8202.30 322
8203.16 294
8204.01 283
8204.87 272
8205.72 294
8206.57 310
8207.43 310
8208.29 294
8209.14 281
8210.00 318
8210.85 357
8211.71 344
8212.56 309
8213.42 287
8214.27 321
8215.13 327
8215.98 331
8216.84 370
8217.69 330
8218.55 322
8219.41 298
8220.26 318
8221.12 331
8221.97 334
8222.83 324
8223.68 366
8224.54 299
8225.40 361
8226.25 365
8227.11 307
8227.96 299
8228.82 320
8229.68 353
8230.53 322
8231.39 316
8232.25 296
8233.10 340
8233.96 316
8234.82 303
8235.67 296
8236.53 285
8237.38 313
8238.24 331
8239.10 292
8239.95 293
8240.81 323
8241.67 297
8242.53 307
8243.38 293
8244.24 305
8245.10 303
8245.95 285
8246.81 315
8247.67 282
8248.52 294
8249.38 277
8250.24 303
8251.10 345
8251.95 322
8252.81 300
8253.67 274
8254.53 286
8255.38 275
8256.24 297
8257.10 353
8257.96 299
8258.81 323
8259.67 317
8260.53 315
8261.39 330
8262.25 331
8263.10 291
8263.96 288
8264.82 285
8265.68 309
8266.54 329
8267.39 304
8268.25 341
8269.11 347
8269.97 305
8270.83 317
8271.69 327
8272.54 253
8273.40 322
8274.26 317
8275.12 340
8275.98 349
8276.84 308
8277.70 348
8278.55 331
8279.41 266
8280.27 280
8281.13 299
8281.99 304
8282.85 297
8283.71 306
8284.57 342
8285.43 301
8286.29 265
8287.14 289
8288.00 304
8288.86 324
8289.72 380
8290.58 380
8291.44 411
8292.30 387
8293.16 374
8294.02 368
8294.88 378
8295.74 371
8296.60 333
8297.46 293
8298.32 322
8299.18 332
8300.04 372
8300.90 313
8301.76 352
8302.62 351
8303.48 310
8304.34 310
8305.20 278
8306.06 319
8306.92 304
8307.78 375
8308.64 378
8309.50 380
8310.36 350
8311.22 313
8312.08 345
8312.94 336
8313.80 307
8314.66 311
8315.52 286
8316.38 278
8317.24 298
8318.11 313
8318.97 304
8319.83 347
8320.69 279
8321.55 328
8322.41 268
8323.27 314
8324.13 292
8324.99 307
8325.85 303
8326.72 281
8327.58 296
8328.44 321
8329.30 307
8330.16 351
8331.02 328
8331.88 331
8332.75 243
8333.61 278
8334.47 308
8335.33 298
8336.19 361
8337.05 331
8337.92 350
8338.78 376
8339.64 355
8340.50 338
8341.36 345
8342.23 335
8343.09 323
8343.95 319
8344.81 384
8345.67 310
8346.54 350
8347.40 342
8348.26 286
8349.12 333
8349.99 368
8350.85 343
8351.71 347
8352.57 323
8353.44 343
8354.30 327
8355.16 337
8356.03 326
8356.89 297
8357.75 380
8358.61 344
8359.48 314
8360.34 324
8361.20 352
8362.07 331
8362.93 317
8363.79 311
8364.66 295
8365.52 307
8366.38 322
8367.25 358
8368.11 366
8368.97 309
8369.84 319
8370.70 343
8371.56 318
8372.43 324
8373.29 353
8374.15 339
8375.02 322
8375.88 325
8376.74 335
8377.61 282
8378.47 344
8379.34 302
8380.20 309
8381.06 350
8381.93 371
8382.79 311
8383.66 305
8384.52 324
8385.39 348
8386.25 318
8387.11 336
8387.98 346
8388.84 303
8389.71 334
8390.57 345
8391.44 312
8392.30 323
8393.17 322
8394.03 350
8394.90 360
8395.76 356
8396.63 349
8397.49 305
8398.36 345
8399.22 363
8400.09 321
8400.95 407
8401.82 325
8402.68 352
8403.55 324
8404.41 300
8405.28 329
8406.14 369
8407.01 413
8407.87 430
8408.74 417
8409.60 481
8410.47 421
8411.34 377
8412.20 365
8413.07 412
8413.93 366
8414.80 369
8415.66 348
8416.53 331
8417.40 428
8418.26 404
8419.13 357
8419.99 354
8420.86 409
8421.73 423
8422.59 468
8423.46 377
8424.32 399
8425.19 398
8426.06 412
8426.92 428
8427.79 480
8428.66 456
8429.52 433
8430.39 414
8431.26 384
8432.12 382
8432.99 441
8433.86 446
8434.72 395
8435.59 384
8436.46 423
8437.32 455
8438.19 447
8439.06 489
8439.93 396
8440.79 487
8441.66 568
8442.53 521
8443.39 456
8444.26 519
8445.13 509
8446.00 469
8446.86 457
8447.73 482
8448.60 528
8449.47 512
8450.33 503
8451.20 516
8452.07 465
8452.94 514
8453.81 625
8454.67 597
8455.54 608
8456.41 601
8457.28 598
8458.15 533
8459.01 572
8459.88 557
8460.75 600
8461.62 539
8462.49 570
8463.35 589
8464.22 650
8465.09 651
8465.96 630
8466.83 743
8467.70 949
8468.57 1165
8469.43 1333
8470.30 1552
8471.17 1489
8472.04 1470
8472.91 1384
8473.78 1167
8474.65 1004
8475.52 832
8476.38 671
8477.25 648
8478.12 584
8478.99 521
8479.86 440
8480.73 463
8481.60 457
8482.47 447
8483.34 430
8484.21 428
8485.08 456
8485.95 432
8486.82 381
8487.69 396
8488.55 470
8489.42 489
8490.29 476
8491.16 407
8492.03 438
8492.90 412
8493.77 366
8494.64 400
8495.51 356
8496.38 403
8497.25 413
8498.12 400
8498.99 444
8499.86 412
8500.73 458
8501.60 443
8502.47 439
8503.34 409
8504.22 436
8505.09 479
8505.96 406
8506.83 435
8507.70 468
8508.57 487
8509.44 492
8510.31 461
8511.18 549
8512.05 560
8512.92 477
8513.79 447
8514.66 420
8515.53 424
8516.41 424
8517.28 457
8518.15 410
8519.02 391
8519.89 370
8520.76 378
8521.63 380
8522.50 397
8523.38 436
8524.25 451
8525.12 401
8525.99 406
8526.86 375
8527.73 469
8528.60 481
8529.48 483
8530.35 496
8531.22 460
8532.09 470
8532.96 393
8533.84 403
8534.71 415
8535.58 481
8536.45 461
8537.32 475
8538.20 468
8539.07 511
8539.94 491
8540.81 486
8541.68 456
8542.56 470
8543.43 474
8544.30 472
8545.17 430
8546.05 411
8546.92 433
8547.79 446
8548.67 515
8549.54 506
8550.41 470
8551.28 498
8552.16 516
8553.03 556
8553.90 518
8554.78 508
8555.65 524
8556.52 500
8557.39 483
8558.27 473
8559.14 456
8560.01 476
8560.89 410
8561.76 444
8562.63 414
8563.51 405
8564.38 421
8565.25 431
8566.13 420
8567.00 441
8567.88 407
8568.75 448
8569.62 393
8570.50 421
8571.37 439
8572.24 430
8573.12 419
8573.99 468
8574.87 395
8575.74 403
8576.61 391
8577.49 407
8578.36 477
8579.24 396
8580.11 379
8580.99 449
8581.86 411
8582.73 415
8583.61 446
8584.48 412
8585.36 441
8586.23 475
8587.11 397
8587.98 452
8588.86 404
8589.73 357
8590.61 404
8591.48 411
8592.36 447
8593.23 404
8594.11 414
8594.98 464
8595.86 426
8596.73 410
8597.61 387
8598.48 462
8599.36 411
8600.23 492
8601.11 448
8601.98 397
8602.86 400
8603.73 435
8604.61 442
8605.49 438
8606.36 445
8607.24 424
8608.11 441
8608.99 445
8609.86 434
8610.74 502
8611.62 481
8612.49 415
8613.37 441
8614.24 511
8615.12 497
8616.00 442
8616.87 462
8617.75 524
8618.62 572
8619.50 511
8620.38 434
8621.25 490
8622.13 481
8623.01 551
8623.88 554
8624.76 556
8625.64 486
8626.51 492
8627.39 483
8628.27 460
8629.14 530
8630.02 540
8630.90 593
8631.77 612
8632.65 589
8633.53 607
8634.40 568
8635.28 551
8636.16 538
8637.04 586
8637.91 597
8638.79 630
8639.67 562
8640.55 570
8641.42 589
8642.30 574
8643.18 601
8644.06 585
8644.93 648
8645.81 714
8646.69 720
8647.57 623
8648.44 649
8649.32 796
8650.20 746
8651.08 777
8651.96 873
8652.83 721
8653.71 688
8654.59 786
8655.47 802
8656.35 745
8657.22 726
8658.10 767
8658.98 762
8659.86 791
8660.74 770
8661.62 818
8662.49 779
8663.37 694
8664.25 736
8665.13 736
8666.01 750
8666.89 828
8667.77 806
8668.64 851
8669.52 943
8670.40 998
8671.28 998
8672.16 1066
8673.04 1125
8673.92 1188
8674.80 1309
8675.68 1310
8676.56 1318
8677.44 1295
8678.31 1256
8679.19 1163
8680.07 1100
8680.95 1042
8681.83 1040
8682.71 984
8683.59 872
8684.47 877
8685.35 926
8686.23 1010
8687.11 1090
8687.99 1172
8688.87 1354
8689.75 1640
8690.63 2015
8691.51 2312
8692.39 2543
8693.27 2658
8694.15 2642
8695.03 2592
8695.91 2247
8696.79 1889
8697.67 1651
8698.55 1468
8699.43 1153
8700.31 963
8701.19 885
8702.07 818
8702.95 738
8703.83 771
8704.71 661
8705.59 696
8706.48 616
8707.36 628
8708.24 574
8709.12 552
8710.00 600
8710.88 591
8711.76 628
8712.64 578
8713.52 563
8714.40 538
8715.28 552
8716.17 505
8717.05 479
8717.93 474
8718.81 527
8719.69 652
8720.57 610
8721.45 589
8722.34 589
8723.22 634
8724.10 576
8724.98 523
8725.86 495
8726.74 526
8727.63 568
8728.51 631
8729.39 616
8730.27 571
8731.15 573
8732.04 617
8732.92 598
8733.80 572
8734.68 557
8735.56 524
8736.45 496
8737.33 470
8738.21 517
8739.09 463
8739.98 482
8740.86 510
8741.74 579
8742.62 568
8743.51 557
8744.39 497
8745.27 532
8746.15 626
8747.04 585
8747.92 558
8748.80 552
8749.69 608
8750.57 601
8751.45 576
8752.33 531
8753.22 554
8754.10 625
8754.98 617
8755.87 595
8756.75 543
8757.63 572
8758.52 600
8759.40 589
8760.28 543
8761.17 592
8762.05 588
8762.93 554
8763.82 555
8764.70 627
8765.59 591
8766.47 577
8767.35 599
8768.24 596
8769.12 568
8770.00 579
8770.89 637
8771.77 640
8772.66 577
8773.54 536
8774.42 509
8775.31 537
8776.19 497
8777.08 495
8777.96 536
8778.85 548
8779.73 489
8780.62 470
8781.50 518
8782.38 500
8783.27 448
8784.15 501
8785.04 511
8785.92 524
8786.81 451
8787.69 465
8788.58 456
8789.46 422
8790.35 456
8791.23 431
8792.12 393
8793.00 466
8793.89 467
8794.77 433
8795.66 445
8796.54 419
8797.43 407
8798.31 442
8799.20 425
8800.08 419
8800.97 461
8801.86 461
8802.74 462
8803.63 444
8804.51 496
8805.40 447
8806.28 458
8807.17 470
8808.06 409
8808.94 413
8809.83 372
8810.71 362
8811.60 420
8812.49 411
8813.37 345
8814.26 393
8815.14 387
8816.03 345
8816.92 378
8817.80 379
8818.69 417
8819.58 434
8820.46 424
8821.35 394
8822.24 439
8823.12 405
8824.01 382
8824.90 411
8825.78 337
8826.67 425
8827.56 416
8828.44 385
8829.33 394
8830.22 395
8831.10 420
8831.99 379
8832.88 398
8833.77 365
8834.65 384
8835.54 329
8836.43 385
8837.31 379
8838.20 375
8839.09 360
8839.98 318
8840.86 356
8841.75 310
8842.64 386
8843.53 404
8844.41 354
8845.30 367
8846.19 357
8847.08 350
8847.97 363
8848.85 311
8849.74 332
8850.63 373
8851.52 369
8852.41 352
8853.29 339
8854.18 353
8855.07 343
8855.96 337
8856.85 361
8857.74 289
8858.62 344
8859.51 336
8860.40 298
8861.29 316
8862.18 298
8863.07 351
8863.95 318
8864.84 339
8865.73 347
8866.62 297
8867.51 326
8868.40 326
8869.29 308
8870.18 316
8871.07 270
8871.95 282
8872.84 268
8873.73 284
8874.62 311
8875.51 305
8876.40 338
8877.29 307
8878.18 319
8879.07 275
8879.96 254
8880.85 286
8881.74 304
8882.63 290
8883.52 316
8884.41 319
8885.30 307
8886.19 309
8887.08 342
8887.97 361
8888.86 305
8889.75 339
8890.64 315
8891.53 315
8892.42 278
8893.31 299
8894.20 281
8895.09 323
8895.98 308
8896.87 303
8897.76 336
8898.65 314
8899.54 311
8900.43 323
8901.32 304
8902.21 346
8903.10 333
8903.99 326
8904.88 335
8905.77 314
8906.66 328
8907.55 312
8908.45 307
8909.34 313
8910.23 313
8911.12 333
8912.01 322
8912.90 344
8913.79 319
8914.68 346
8915.57 337
8916.47 301
8917.36 312
8918.25 276
8919.14 299
8920.03 302
8920.92 268
8921.81 283
8922.71 265
8923.60 274
8924.49 292
8925.38 253
8926.27 290
8927.16 294
8928.06 335
8928.95 252
8929.84 279
8930.73 293
8931.62 266
8932.52 272
8933.41 290
8934.30 261
8935.19 282
8936.09 272
8936.98 263
8937.87 264
8938.76 288
8939.65 313
8940.55 303
8941.44 239
8942.33 272
8943.23 276
8944.12 280
8945.01 314
8945.90 291
8946.80 272
8947.69 293
8948.58 327
8949.47 292
8950.37 292
8951.26 294
8952.15 290
8953.05 258
8953.94 271
8954.83 320
8955.73 290
8956.62 289
8957.51 298
8958.41 315
8959.30 305
8960.19 320
8961.09 311
8961.98 262
8962.87 287
8963.77 296
8964.66 309
8965.56 283
8966.45 269
8967.34 257
8968.24 281
8969.13 310
8970.03 321
8970.92 288
8971.81 301
8972.71 299
8973.60 323
8974.50 302
8975.39 332
8976.28 304
8977.18 315
8978.07 300
8978.97 244
8979.86 317
8980.76 324
8981.65 257
8982.55 249
8983.44 285
8984.33 318
8985.23 309
8986.12 308
8987.02 300
8987.91 259
8988.81 245
8989.70 223
8990.60 253
8991.49 274
8992.39 265
8993.28 271
8994.18 257
8995.07 288
8995.97 292
8996.87 281
8997.76 275
8998.66 299
8999.55 289
9000.45 299
9001.34 283
9002.24 285
9003.13 281
9004.03 265
9004.93 235
9005.82 263
9006.72 224
9007.61 275
9008.51 284
9009.40 268
9010.30 261
9011.20 270
9012.09 251
9012.99 255
9013.88 254
9014.78 262
9015.68 238
9016.57 263
9017.47 237
9018.37 257
9019.26 284
9020.16 209
9021.06 245
9021.95 282
9022.85 254
9023.75 262
9024.64 252
9025.54 259
9026.44 240
9027.33 270
9028.23 258
9029.13 245
9030.02 243
9030.92 272
9031.82 268
9032.71 318
9033.61 284
9034.51 259
9035.41 283
9036.30 258
9037.20 215
9038.10 254
9039.00 289
9039.89 249
9040.79 243
9041.69 264
9042.59 258
9043.48 293
9044.38 258
9045.28 281
9046.18 241
9047.07 274
9047.97 284
9048.87 276
9049.77 283
9050.67 246
9051.56 249
9052.46 234
9053.36 265
9054.26 292
9055.16 317
9056.06 263
9056.95 251
9057.85 267
9058.75 268
9059.65 283
9060.55 334
9061.45 316
9062.34 291
9063.24 293
9064.14 320
9065.04 321
9065.94 244
9066.84 274
9067.74 325
9068.64 240
9069.53 286
9070.43 259
9071.33 249
9072.23 250
9073.13 251
9074.03 251
9074.93 292
9075.83 314
9076.73 322
9077.63 318
9078.53 249
9079.43 244
9080.33 255
9081.23 286
9082.12 271
9083.02 280
9083.92 298
9084.82 287
9085.72 314
9086.62 293
9087.52 274
9088.42 270
9089.32 255
9090.22 251
9091.12 309
9092.02 294
9092.92 278
9093.82 248
9094.72 259
9095.62 238
9096.52 296
9097.42 330
9098.32 288
9099.22 283
9100.13 261
9101.03 256
9101.93 232
9102.83 277
9103.73 274
9104.63 256
9105.53 258
9106.43 246
9107.33 290
9108.23 279
9109.13 258
9110.03 220
9110.93 243
9111.84 260
9112.74 278
9113.64 251
9114.54 241
9115.44 229
9116.34 259
9117.24 249
9118.14 272
9119.05 257
9119.95 267
9120.85 231
9121.75 245
9122.65 274
9123.55 287
9124.45 290
9125.36 281
9126.26 324
9127.16 294
9128.06 273
9128.96 276
9129.87 295
9130.77 307
9131.67 296
9132.57 277
9133.47 293
9134.38 284
9135.28 251
9136.18 292
9137.08 289
9137.98 302
9138.89 255
9139.79 272
9140.69 280
9141.59 233
9142.50 261
9143.40 309
9144.30 305
9145.21 250
9146.11 267
9147.01 246
9147.91 238
9148.82 264
9149.72 306
9150.62 275
9151.53 248
9152.43 258
9153.33 229
9154.23 247
9155.14 257
9156.04 242
9156.94 271
9157.85 290
9158.75 256
9159.65 276
9160.56 260
9161.46 283
9162.36 278
9163.27 261
9164.17 232
9165.08 227
9165.98 278
9166.88 318
9167.79 263
9168.69 274
9169.59 277
9170.50 298
9171.40 334
9172.31 369
9173.21 286
9174.11 251
9175.02 243
9175.92 285
9176.83 290
9177.73 289
9178.64 262
9179.54 225
9180.44 280
9181.35 243
9182.25 246
9183.16 295
9184.06 273
9184.97 243
9185.87 248
9186.78 254
9187.68 257
9188.59 292
9189.49 268
9190.40 235
9191.30 228
9192.21 271
9193.11 341
9194.02 324
9194.92 323
9195.83 250
9196.73 273
9197.64 227
9198.54 255
9199.45 261
9200.35 292
9201.26 321
9202.16 319
9203.07 299
9203.98 290
9204.88 266
9205.79 256
9206.69 285
9207.60 285
9208.50 232
9209.41 237
9210.32 260
9211.22 273
9212.13 272
9213.03 290
9213.94 268
9214.85 305
9215.75 315
9216.66 331
9217.57 300
9218.47 274
9219.38 315
9220.28 279
9221.19 298
9222.10 283
9223.00 252
9223.91 240
9224.82 266
9225.72 271
9226.63 274
9227.54 296
9228.44 272
9229.35 260
9230.26 279
9231.16 272
9232.07 263
9232.98 269
9233.89 249
9234.79 274
9235.70 276
9236.61 269
9237.51 264
9238.42 233
9239.33 228
9240.24 257
9241.14 258
9242.05 298
9242.96 259
9243.87 242
9244.77 246
9245.68 239
9246.59 229
9247.50 273
9248.40 243
9249.31 274
9250.22 263
9251.13 234
9252.04 254
9252.94 283
9253.85 256
9254.76 301
9255.67 298
9256.58 272
9257.48 191
9258.39 241
9259.30 257
9260.21 232
9261.12 242
9262.03 242
9262.94 258
9263.84 269
9264.75 256
9265.66 266
9266.57 266
9267.48 260
9268.39 252
9269.30 266
9270.20 252
9271.11 218
9272.02 282
9272.93 238
9273.84 223
9274.75 243
9275.66 250
9276.57 315
9277.48 263
9278.39 269
9279.30 231
9280.21 247
9281.11 248
9282.02 263
9282.93 264
9283.84 238
9284.75 228
9285.66 238
9286.57 248
9287.48 253
9288.39 265
9289.30 262
9290.21 249
9291.12 321
9292.03 268
9292.94 287
9293.85 298
9294.76 253
9295.67 229
9296.58 261
9297.49 276
9298.40 266
9299.31 312
9300.22 220
9301.13 236
9302.04 273
9302.95 269
9303.86 230
9304.77 245
9305.69 253
9306.60 280
9307.51 304
9308.42 252
9309.33 265
9310.24 244
9311.15 280
9312.06 251
9312.97 266
9313.88 321
9314.79 269
9315.70 249
9316.62 266
9317.53 262
9318.44 285
9319.35 303
9320.26 296
9321.17 279
9322.08 267
9322.99 242
9323.91 253
9324.82 219
9325.73 296
9326.64 262
9327.55 252
9328.46 269
9329.38 325
9330.29 288
9331.20 237
9332.11 272
9333.02 304
9333.94 235
9334.85 254
9335.76 331
9336.67 271
9337.58 240
9338.50 237
9339.41 201
9340.32 238
9341.23 270
9342.15 290
9343.06 279
9343.97 295
9344.88 338
9345.80 289
9346.71 299
9347.62 247
9348.53 259
9349.45 257
9350.36 267
9351.27 313
9352.18 269
9353.10 269
9354.01 280
9354.92 265
9355.84 279
9356.75 302
9357.66 278
9358.58 264
9359.49 265
9360.40 266
9361.32 260
9362.23 295
9363.14 316
9364.06 327
9364.97 261
9365.88 295
9366.80 289
9367.71 293
9368.62 266
9369.54 278
9370.45 309
9371.37 293
9372.28 286
9373.19 247
9374.11 258
9375.02 293
9375.94 269
9376.85 261
9377.76 258
9378.68 254
9379.59 241
9380.51 226
9381.42 298
9382.33 276
9383.25 263
9384.16 277
9385.08 239
9385.99 221
9386.91 276
9387.82 273
9388.74 247
9389.65 288
9390.57 302
9391.48 264
9392.40 239
9393.31 258
9394.23 293
9395.14 201
9396.06 268
9396.97 293
9397.89 266
9398.80 252
9399.72 264
9400.63 234
9401.55 226
9402.46 241
9403.38 294
9404.29 300
9405.21 324
9406.12 303
9407.04 289
9407.95 305
9408.87 311
9409.79 282
9410.70 307
9411.62 335
9412.53 296
9413.45 281
9414.36 246
9415.28 272
9416.20 336
9417.11 331
9418.03 293
9418.95 295
9419.86 310
9420.78 265
9421.69 239
9422.61 275
9423.53 240
9424.44 284
9425.36 316
9426.28 260
9427.19 289
9428.11 306
9429.03 273
9429.94 275
9430.86 306
9431.78 286
9432.69 340
9433.61 325
9434.53 326
9435.44 324
9436.36 376
9437.28 370
9438.19 340
9439.11 342
9440.03 320
9440.95 346
9441.86 304
9442.78 288
9443.70 304
9444.62 295
9445.53 316
9446.45 331
9447.37 311
9448.29 360
9449.20 316
9450.12 317
9451.04 417
9451.96 441
9452.87 433
9453.79 454
9454.71 458
9455.63 427
9456.55 431
9457.46 382
9458.38 376
9459.30 381
9460.22 351
9461.14 323
9462.05 372
9462.97 310
9463.89 329
9464.81 333
9465.73 375
9466.65 314
9467.56 299
9468.48 348
9469.40 303
9470.32 312
9471.24 271
9472.16 306
9473.08 314
9473.99 264
9474.91 325
9475.83 307
9476.75 304
9477.67 316
9478.59 346
9479.51 359
9480.43 315
9481.35 288
9482.27 331
9483.19 334
9484.10 362
9485.02 346
9485.94 346
9486.86 341
9487.78 323
9488.70 348
9489.62 327
9490.54 301
9491.46 324
9492.38 343
9493.30 311
9494.22 332
9495.14 339
9496.06 345
9496.98 336
9497.90 298
9498.82 334
9499.74 358
9500.66 350
9501.58 271
9502.50 326
9503.42 414
9504.34 316
9505.26 297
9506.18 315
9507.10 314
9508.02 321
9508.94 367
9509.86 370
9510.78 376
9511.70 370
9512.63 393
9513.55 402
9514.47 329
9515.39 298
9516.31 338
9517.23 395
9518.15 387
9519.07 398
9519.99 334
9520.91 356
9521.83 354
9522.76 323
9523.68 350
9524.60 339
9525.52 397
9526.44 470
9527.36 444
9528.28 443
9529.21 455
9530.13 468
9531.05 495
9531.97 499
9532.89 514
9533.81 562
9534.74 527
9535.66 497
9536.58 470
9537.50 462
9538.42 433
9539.35 439
9540.27 394
9541.19 410
9542.11 361
9543.03 397
9543.96 379
9544.88 401
9545.80 406
9546.72 386
9547.64 358
9548.57 365
9549.49 326
9550.41 361
9551.33 355
9552.26 368
9553.18 368
9554.10 388
9555.03 374
9555.95 346
9556.87 412
9557.79 440
9558.72 414
9559.64 398
9560.56 352
9561.49 328
9562.41 348
9563.33 362
9564.26 394
9565.18 407
9566.10 393
9567.03 359
9567.95 445
9568.87 395
9569.80 377
9570.72 366
9571.64 401
9572.57 445
9573.49 418
9574.41 424
9575.34 394
9576.26 413
9577.18 405
9578.11 410
9579.03 401
9579.96 368
9580.88 396
9581.80 427
9582.73 420
9583.65 346
9584.58 406
9585.50 426
9586.43 430
9587.35 413
9588.27 397
9589.20 483
9590.12 469
9591.05 429
9591.97 421
9592.90 467
9593.82 469
9594.75 439
9595.67 473
9596.60 445
9597.52 446
9598.45 421
9599.37 393
9600.29 482
9601.22 483
9602.14 456
9603.07 474
9604.00 443
9604.92 445
9605.85 450
9606.77 469
9607.70 457
9608.62 461
9609.55 457
9610.47 527
9611.40 534
9612.32 541
9613.25 536
9614.17 449
9615.10 487
9616.03 504
9616.95 521
9617.88 515
9618.80 515
9619.73 472
9620.65 556
9621.58 566
9622.51 531
9623.43 521
9624.36 569
9625.29 630
9626.21 524
9627.14 522
9628.06 554
9628.99 579
9629.92 607
9630.84 556
9631.77 580
9632.70 584
9633.62 570
9634.55 536
9635.48 499
9636.40 544
9637.33 585
9638.26 572
9639.18 572
9640.11 557
9641.04 619
9641.96 616
9642.89 634
9643.82 648
9644.74 646
9645.67 728
9646.60 687
9647.53 666
9648.45 652
9649.38 676
9650.31 765
9651.24 775
9652.16 744
9653.09 716
9654.02 715
9654.95 755
9655.87 764
9656.80 697
9657.73 745
9658.66 768
9659.58 710
9660.51 690
9661.44 741
9662.37 733
9663.30 693
9664.22 744
9665.15 738
9666.08 750
9667.01 752
9667.94 816
9668.86 904
9669.79 870
9670.72 851
9671.65 828
9672.58 864
9673.51 836
9674.43 748
9675.36 889
9676.29 953
9677.22 837
9678.15 806
9679.08 831
9680.01 851
9680.94 885
9681.86 915
9682.79 912
9683.72 909
9684.65 938
9685.58 988
9686.51 955
9687.44 1011
9688.37 980
9689.30 964
9690.23 981
9691.16 959
9692.08 992
9693.01 929
9693.94 1017
9694.87 1040
9695.80 1067
9696.73 1161
9697.66 1334
9698.59 1422
9699.52 1514
9700.45 1478
9701.38 1439
9702.31 1360
9703.24 1286
9704.17 1161
9705.10 1013
9706.03 983
9706.96 1068
9707.89 973
9708.82 971
9709.75 945
9710.68 1010
9711.61 1024
9712.54 1020
9713.47 1071
9714.40 1137
9715.33 1130
9716.26 1135
9717.19 1076
9718.12 1026
9719.06 1015
9719.99 985
9720.92 911
9721.85 892
9722.78 860
9723.71 818
9724.64 770
9725.57 739
9726.50 743
9727.43 815
9728.36 783
9729.30 770
9730.23 902
9731.16 798
9732.09 812
9733.02 828
9733.95 761
9734.88 805
9735.81 766
9736.75 785
9737.68 770
9738.61 774
9739.54 718
9740.47 639
9741.40 601
9742.34 662
9743.27 638
9744.20 677
9745.13 682
9746.06 604
9747.00 658
9747.93 573
9748.86 598
9749.79 609
9750.72 567
9751.66 614
9752.59 579
9753.52 569
9754.45 569
9755.39 558
9756.32 551
9757.25 540
9758.18 574
9759.12 579
9760.05 642
9760.98 572
9761.91 503
9762.85 571
9763.78 630
9764.71 617
9765.64 619
9766.58 705
9767.51 680
9768.44 615
9769.38 609
9770.31 648
9771.24 596
9772.18 612
9773.11 523
9774.04 608
9774.98 732
9775.91 638
9776.84 671
9777.78 671
9778.71 686
9779.64 712
9780.58 674
9781.51 611
9782.44 597
9783.38 608
9784.31 657
9785.25 644
9786.18 594
9787.11 538
9788.05 603
9788.98 630
9789.92 591
9790.85 556
9791.78 581
9792.72 574
9793.65 610
9794.59 594
9795.52 518
9796.46 532
9797.39 530
9798.32 560
9799.26 539
9800.19 568
9801.13 527
9802.06 515
9803.00 551
9803.93 553
9804.87 481
9805.80 492
9806.74 431
9807.67 454
9808.61 454
9809.54 509
9810.48 507
9811.41 427
9812.35 466
9813.28 476
9814.22 478
9815.15 490
9816.09 445
9817.02 470
9817.96 425
9818.89 453
9819.83 433
9820.76 462
9821.70 502
9822.64 480
9823.57 433
9824.51 424
9825.44 430
9826.38 417
9827.31 443
9828.25 450
9829.19 459
9830.12 443
9831.06 421
9831.99 453
9832.93 460
9833.87 402
9834.80 418
9835.74 493
9836.68 505
9837.61 390
9838.55 408
9839.48 431
9840.42 439
9841.36 418
9842.29 441
9843.23 428
9844.17 429
9845.10 427
9846.04 389
9846.98 454
9847.91 459
9848.85 419
9849.79 433
9850.72 421
9851.66 448
9852.60 467
9853.54 452
9854.47 427
9855.41 422
9856.35 460
9857.28 486
9858.22 468
9859.16 423
9860.10 438
9861.03 421
9861.97 421
9862.91 442
9863.85 386
9864.78 423
9865.72 463
9866.66 409
9867.60 414
9868.54 407
9869.47 383
9870.41 415
9871.35 390
9872.29 382
9873.22 335
9874.16 394
9875.10 400
9876.04 447
9876.98 365
9877.92 394
9878.85 411
9879.79 386
9880.73 341
9881.67 410
9882.61 528
9883.55 393
9884.48 402
9885.42 408
9886.36 417
9887.30 378
9888.24 425
9889.18 397
9890.12 418
9891.06 398
9891.99 339
9892.93 381
9893.87 364
9894.81 351
9895.75 352
9896.69 401
9897.63 422
9898.57 412
9899.51 353
9900.45 359
9901.39 345
9902.33 385
9903.27 428
9904.20 391
9905.14 369
9906.08 416
9907.02 397
9907.96 396
9908.90 345
9909.84 363
9910.78 410
9911.72 417
9912.66 442
9913.60 451
9914.54 426
9915.48 410
9916.42 439
9917.36 430
9918.30 443
9919.24 408
9920.18 467
9921.12 476
9922.06 490
9923.00 569
9923.94 629
9924.88 691
9925.83 663
9926.77 772
9927.71 724
9928.65 788
9929.59 754
9930.53 667
9931.47 601
9932.41 571
9933.35 536
9934.29 531
9935.23 451
9936.17 420
9937.12 413
9938.06 382
9939.00 370
9939.94 399
9940.88 412
9941.82 387
9942.76 404
9943.70 440
9944.65 464
9945.59 390
9946.53 399
9947.47 414
9948.41 369
9949.35 362
9950.29 330
9951.24 424
9952.18 448
9953.12 408
9954.06 405
9955.00 395
9955.95 427
9956.89 400
9957.83 369
9958.77 396
9959.71 396
9960.66 376
9961.60 380
9962.54 368
9963.48 350
9964.43 386
9965.37 437
9966.31 444
9967.25 363
9968.20 410
9969.14 353
9970.08 324
9971.02 326
9971.97 370
9972.91 347
9973.85 383
9974.79 391
9975.74 407
9976.68 370
9977.62 383
9978.57 382
9979.51 387
9980.45 357
9981.40 373
9982.34 432
9983.28 374
9984.23 322
9985.17 345
9986.11 319
9987.06 360
9988.00 353
9988.94 385
9989.89 382
9990.83 358
9991.77 365
9992.72 342
9993.66 373
9994.60 426
9995.55 380
9996.49 343
9997.44 348
9998.38 356
9999.32 307
10000.27 356
10001.21 375
10002.16 359
10003.10 335
10004.04 371
10004.99 401
10005.93 331
10006.88 340
10007.82 353
10008.77 380
10009.71 357
10010.66 335
10011.60 354
10012.54 335
10013.49 299
10014.43 320
10015.38 354
10016.32 351
10017.27 396
10018.21 383
10019.16 363
10020.10 327
10021.05 355
10021.99 380
10022.94 340
10023.88 349
10024.83 310
10025.77 340
10026.72 364
10027.67 351
10028.61 346
10029.56 321
10030.50 292
10031.45 313
10032.39 382
10033.34 295
10034.28 310
10035.23 340
10036.18 300
10037.12 315
10038.07 329
10039.01 312
10039.96 350
10040.90 312
10041.85 309
10042.80 309
10043.74 343
10044.69 340
10045.64 320
10046.58 359
10047.53 328
10048.47 292
10049.42 305
10050.37 290
10051.31 295
10052.26 302
10053.21 335
10054.15 331
10055.10 290
10056.05 334
10056.99 391
10057.94 346
10058.89 380
10059.83 371
10060.78 341
10061.73 337
10062.67 314
10063.62 339
10064.57 322
10065.52 370
10066.46 301
10067.41 284
10068.36 294
10069.30 323
10070.25 311
10071.20 290
10072.15 317
10073.09 275
10074.04 307
10074.99 301
10075.94 286
10076.88 290
10077.83 345
10078.78 286
10079.73 328
10080.68 323
10081.62 306
10082.57 361
10083.52 324
10084.47 313
10085.42 300
10086.36 300
10087.31 309
10088.26 313
10089.21 280
10090.16 300
10091.11 282
10092.05 268
10093.00 325
10093.95 268
10094.90 254
10095.85 299
10096.80 291
10097.75 296
10098.69 316
10099.64 265
10100.59 295
10101.54 304
10102.49 293
10103.44 262
10104.39 296
10105.34 315
10106.28 311
10107.23 294
10108.18 292
10109.13 267
10110.08 288
10111.03 280
10111.98 285
10112.93 264
10113.88 286
10114.83 262
10115.78 288
10116.73 313
10117.68 314
10118.63 273
10119.58 250
10120.53 317
10121.48 308
10122.43 294
10123.38 318
10124.33 262
10125.28 279
10126.23 296
10127.18 256
10128.13 298
10129.08 298
10130.03 268
10130.98 309
10131.93 299
10132.88 277
10133.83 334
10134.78 327
10135.73 294
10136.68 297
10137.63 291
10138.58 294
10139.53 296
10140.48 312
10141.43 257
10142.38 285
10143.33 265
10144.28 259
10145.23 249
10146.19 275
10147.14 276
10148.09 275
10149.04 293
10149.99 308
10150.94 280
10151.89 292
10152.84 281
10153.79 286
10154.75 256
10155.70 249
10156.65 249
10157.60 308
10158.55 285
10159.50 275
10160.46 271
10161.41 288
10162.36 274
10163.31 301
10164.26 320
10165.21 278
10166.17 301
10167.12 300
10168.07 268
10169.02 303
10169.97 274
10170.93 280
10171.88 322
10172.83 296
10173.78 313
10174.73 302
10175.69 276
10176.64 316
10177.59 286
10178.54 273
10179.50 275
10180.45 294
10181.40 320
10182.35 261
10183.31 302
10184.26 337
10185.21 323
10186.17 337
10187.12 276
10188.07 272
10189.02 316
10189.98 327
10190.93 297
10191.88 264
10192.84 287
10193.79 303
10194.74 300
10195.70 294
10196.65 276
10197.60 276
10198.56 262
10199.51 292
10200.46 253
10201.42 292
10202.37 292
10203.32 373
10204.28 345
10205.23 363
10206.18 327
10207.14 323
10208.09 356
10209.05 390
10210.00 337
10210.95 321
10211.91 336
10212.86 340
10213.82 297
10214.77 284
10215.72 307
10216.68 271
10217.63 290
10218.59 284
10219.54 299
10220.50 306
10221.45 309
10222.41 316
10223.36 312
10224.31 285
10225.27 293
10226.22 278
10227.18 269
10228.13 279
10229.09 299
10230.04 303
10231.00 291
10231.95 264
10232.91 322
10233.86 318
10234.82 347
10235.77 341
10236.73 272
10237.68 297
10238.64 284
10239.59 273
10240.55 290
10241.50 253
10242.46 268
10243.42 299
10244.37 283
10245.33 290
10246.28 270
10247.24 281
10248.19 257
10249.15 271
10250.11 257
10251.06 285
10252.02 266
10252.97 294
10253.93 256
10254.89 248
10255.84 262
10256.80 266
10257.75 253
10258.71 254
10259.67 241
10260.62 227
10261.58 228
10262.54 272
10263.49 239
10264.45 229
10265.40 262
10266.36 269
10267.32 255
10268.27 231
10269.23 273
10270.19 224
10271.14 251
10272.10 235
10273.06 244
10274.02 264
10274.97 255
10275.93 293
10276.89 276
10277.84 269
10278.80 263
10279.76 251
10280.71 217
10281.67 209
10282.63 241
10283.59 239
10284.54 266
10285.50 253
10286.46 244
10287.42 241
10288.37 282
10289.33 282
10290.29 229
10291.25 223
10292.21 214
10293.16 207
10294.12 235
10295.08 245
10296.04 245
10296.99 234
10297.95 258
10298.91 240
10299.87 268
10300.83 228
10301.79 235
10302.74 293
10303.70 287
10304.66 272
10305.62 240
10306.58 247
10307.54 241
10308.49 239
10309.45 289
10310.41 266
10311.37 316
10312.33 281
10313.29 314
10314.25 286
10315.21 274
10316.16 240
10317.12 250
10318.08 243
10319.04 220
10320.00 214
10320.96 273
10321.92 227
10322.88 221
10323.84 244
10324.80 299
10325.76 231
10326.71 249
10327.67 271
10328.63 266
10329.59 228
10330.55 222
10331.51 260
10332.47 256
10333.43 260
10334.39 236
10335.35 230
10336.31 239
10337.27 263
10338.23 233
10339.19 253
10340.15 263
10341.11 274
10342.07 239
10343.03 291
10343.99 273
10344.95 266
10345.91 246
10346.87 186
10347.83 201
10348.79 280
10349.75 315
10350.71 285
10351.67 236
10352.63 256
10353.60 224
10354.56 260
10355.52 244
10356.48 282
10357.44 262
10358.40 211
10359.36 268
10360.32 265
10361.28 237
10362.24 230
10363.20 243
10364.17 266
10365.13 236
10366.09 230
10367.05 220
10368.01 231
10368.97 232
10369.93 270
10370.89 251
10371.86 205
10372.82 253
10373.78 288
10374.74 257
10375.70 245
10376.66 259
10377.63 249
10378.59 290
10379.55 256
10380.51 236
10381.47 255
10382.44 230
10383.40 243
10384.36 246
10385.32 233
10386.28 233
10387.25 244
10388.21 202
10389.17 228
10390.13 207
10391.10 248
10392.06 243
10393.02 243
10393.98 255
10394.94 264
10395.91 281
10396.87 238
10397.83 224
10398.80 201
10399.76 212
10400.72 223
10401.68 253
10402.65 208
10403.61 195
10404.57 210
10405.54 210
10406.50 238
10407.46 272
10408.43 249
10409.39 214
10410.35 206
10411.32 258
10412.28 249
10413.24 251
10414.21 231
10415.17 228
10416.13 219
10417.10 211
10418.06 248
10419.02 237
10419.99 264
10420.95 241
10421.91 209
10422.88 267
10423.84 218
10424.81 197
10425.77 220
10426.73 204
10427.70 204
10428.66 208
10429.63 230
10430.59 229
10431.56 200
10432.52 211
10433.48 171
10434.45 242
10435.41 205
10436.38 206
10437.34 210
10438.31 213
10439.27 210
10440.24 222
10441.20 216
10442.16 230
10443.13 234
10444.09 198
10445.06 196
10446.02 204
10446.99 243
10447.95 192
10448.92 217
10449.88 217
10450.85 225
10451.81 172
10452.78 205
10453.75 223
10454.71 227
10455.68 204
10456.64 199
10457.61 205
10458.57 222
10459.54 230
10460.50 219
10461.47 256
10462.43 222
10463.40 233
10464.37 218
10465.33 240
10466.30 188
10467.26 238
10468.23 223
10469.20 210
10470.16 209
10471.13 214
10472.09 187
10473.06 186
10474.03 218
10474.99 191
10475.96 235
10476.93 208
10477.89 220
10478.86 174
10479.82 209
10480.79 194
10481.76 191
10482.72 229
10483.69 201
10484.66 184
10485.62 191
10486.59 219
10487.56 192
10488.52 217
10489.49 192
10490.46 226
10491.43 231
10492.39 247
10493.36 214
10494.33 185
10495.29 217
10496.26 213
10497.23 245
10498.20 196
10499.16 217
10500.13 215
10501.10 194
10502.07 144
10503.03 230
10504.00 207
10504.97 142
10505.94 199
10506.90 220
10507.87 200
10508.84 216
10509.81 216
10510.78 208
10511.74 212
10512.71 227
10513.68 212
10514.65 217
10515.62 215
10516.58 220
10517.55 212
10518.52 165
10519.49 197
10520.46 227
10521.43 207
10522.39 232
10523.36 203
10524.33 202
10525.30 208
10526.27 227
10527.24 197
10528.21 230
10529.17 211
10530.14 241
10531.11 196
10532.08 204
10533.05 246
10534.02 250
10534.99 221
10535.96 221
10536.93 241
10537.90 218
10538.86 214
10539.83 224
10540.80 237
10541.77 226
10542.74 191
10543.71 217
10544.68 251
10545.65 192
10546.62 193
10547.59 194
10548.56 195
10549.53 189
10550.50 230
10551.47 224
10552.44 191
10553.41 178
10554.38 234
10555.35 197
10556.32 209
10557.29 219
10558.26 217
10559.23 227
10560.20 222
10561.17 237
10562.14 246
10563.11 247
10564.08 234
10565.05 196
10566.02 238
10566.99 226
10567.96 211
10568.93 230
10569.90 198
10570.87 218
10571.84 225
10572.82 231
10573.79 232
10574.76 251
10575.73 221
10576.70 204
10577.67 171
10578.64 200
10579.61 238
10580.58 198
10581.55 218
10582.53 219
10583.50 249
10584.47 244
10585.44 227
10586.41 232
10587.38 283
10588.35 294
10589.33 217
10590.30 198
10591.27 227
10592.24 212
10593.21 236
10594.18 193
10595.16 231
10596.13 227
10597.10 220
10598.07 214
10599.04 219
10600.01 218
10600.99 209
10601.96 214
10602.93 256
10603.90 227
10604.88 215
10605.85 199
10606.82 237
10607.79 218
10608.77 234
10609.74 214
10610.71 227
10611.68 254
10612.66 225
10613.63 240
10614.60 224
10615.57 187
10616.55 247
10617.52 244
10618.49 251
10619.46 229
10620.44 285
10621.41 252
10622.38 248
10623.36 255
10624.33 221
10625.30 227
10626.28 212
10627.25 215
10628.22 205
10629.20 232
10630.17 209
10631.14 236
10632.12 257
10633.09 205
10634.06 210
10635.04 241
10636.01 275
10636.99 310
10637.96 283
10638.93 250
10639.91 299
10640.88 303
10641.85 303
10642.83 289
10643.80 281
10644.78 291
10645.75 267
10646.72 263
10647.70 203
10648.67 227
10649.65 236
10650.62 216
10651.60 239
10652.57 203
10653.55 230
10654.52 224
10655.49 197
10656.47 203
10657.44 217
10658.42 205
10659.39 219
10660.37 222
10661.34 217
10662.32 247
10663.29 236
10664.27 251
10665.24 206
10666.22 213
10667.19 207
10668.17 211
10669.14 210
10670.12 234
10671.09 213
10672.07 215
10673.04 199
10674.02 213
10675.00 181
10675.97 242
10676.95 214
10677.92 223
10678.90 192
10679.87 199
10680.85 225
10681.82 214
10682.80 198
10683.78 233
10684.75 228
10685.73 181
10686.70 207
10687.68 221
10688.66 240
10689.63 207
10690.61 224
10691.58 241
10692.56 251
10693.54 233
10694.51 210
10695.49 213
10696.47 247
10697.44 211
10698.42 207
10699.40 246
10700.37 266
10701.35 221
10702.33 201
10703.30 207
10704.28 217
10705.26 207
10706.23 183
10707.21 202
10708.19 213
10709.16 196
10710.14 191
10711.12 220
10712.10 242
10713.07 244
10714.05 197
10715.03 194
10716.01 223
10716.98 224
10717.96 215
10718.94 220
10719.91 239
10720.89 202
10721.87 207
10722.85 223
10723.83 214
10724.80 235
10725.78 244
10726.76 244
10727.74 231
10728.71 220
10729.69 226
10730.67 212
10731.65 218
10732.63 211
10733.60 240
10734.58 255
10735.56 221
10736.54 240
10737.52 216
10738.50 240
10739.47 194
10740.45 222
10741.43 228
10742.41 197
10743.39 233
10744.37 209
10745.35 185
10746.32 220
10747.30 226
10748.28 249
10749.26 251
10750.24 236
10751.22 215
10752.20 161
10753.18 187
10754.16 187
10755.14 214
10756.11 253
10757.09 229
10758.07 194
10759.05 193
10760.03 288
10761.01 231
10761.99 202
10762.97 218
10763.95 214
10764.93 226
10765.91 253
10766.89 302
10767.87 251
10768.85 215
10769.83 234
10770.81 213
10771.79 230
10772.77 256
10773.75 255
10774.73 220
10775.71 223
10776.69 263
10777.67 281
10778.65 282
10779.63 257
10780.61 265
10781.59 253
10782.57 223
10783.55 262
10784.53 217
10785.51 249
10786.49 239
10787.47 249
10788.45 284
10789.43 246
10790.41 256
10791.39 266
10792.38 245
10793.36 229
10794.34 254
10795.32 231
10796.30 225
10797.28 245
10798.26 272
10799.24 226
10800.22 256
10801.21 243
10802.19 276
10803.17 261
10804.15 250
10805.13 286
10806.11 261
10807.09 236
10808.07 222
10809.06 253
10810.04 293
10811.02 267
10812.00 305
10812.98 247
10813.97 286
10814.95 261
10815.93 286
10816.91 287
10817.89 287
10818.87 286
10819.86 265
10820.84 267
10821.82 249
10822.80 279
10823.79 298
10824.77 257
10825.75 261
10826.73 215
10827.72 249
10828.70 329
10829.68 270
10830.66 267
10831.65 296
10832.63 295
10833.61 310
10834.59 275
10835.58 306
10836.56 286
10837.54 282
10838.52 312
10839.51 292
10840.49 293
10841.47 312
10842.46 342
10843.44 326
10844.42 308
10845.41 293
10846.39 269
10847.37 275
10848.36 281
10849.34 301
10850.32 321
10851.31 312
10852.29 275
10853.27 293
10854.26 346
10855.24 326
10856.23 278
10857.21 266
10858.19 297
10859.18 344
10860.16 328
10861.14 297
10862.13 309
10863.11 297
10864.10 325
10865.08 305
10866.07 298
10867.05 350
10868.03 337
10869.02 345
10870.00 315
10870.99 341
10871.97 340
10872.96 384
10873.94 336
10874.92 314
10875.91 293
10876.89 358
10877.88 364
10878.86 375
10879.85 376
10880.83 306
10881.82 291
10882.80 343
10883.79 378
10884.77 373
10885.76 382
10886.74 365
10887.73 392
10888.71 364
10889.70 419
10890.68 402
10891.67 359
10892.65 397
10893.64 400
10894.63 379
10895.61 385
10896.60 432
10897.58 403
10898.57 369
10899.55 379
10900.54 444
10901.53 434
10902.51 425
10903.50 399
10904.48 414
10905.47 403
10906.46 470
10907.44 428
10908.43 379
10909.41 390
10910.40 468
10911.39 465
10912.37 427
10913.36 450
10914.34 473
10915.33 422
10916.32 453
10917.30 419
10918.29 435
10919.28 457
10920.26 441
10921.25 448
10922.24 451
10923.22 473
10924.21 461
10925.20 444
10926.18 502
10927.17 434
10928.16 433
10929.15 478
10930.13 490
10931.12 477
10932.11 567
10933.09 578
10934.08 478
10935.07 487
10936.06 522
10937.04 507
10938.03 558
10939.02 555
10940.01 595
10940.99 543
10941.98 535
10942.97 555
10943.96 621
10944.94 579
10945.93 621
10946.92 585
10947.91 646
10948.90 602
10949.88 654
10950.87 671
10951.86 629
10952.85 661
10953.84 686
10954.82 711
10955.81 795
10956.80 803
10957.79 915
10958.78 854
10959.77 879
10960.75 909
10961.74 798
10962.73 795
10963.72 739
10964.71 759
10965.70 666
10966.69 599
10967.68 626
10968.66 632
10969.65 649
10970.64 625
10971.63 597
10972.62 566
10973.61 627
10974.60 579
10975.59 592
10976.58 631
10977.57 601
10978.55 582
10979.54 596
10980.53 610
10981.52 607
10982.51 636
10983.50 652
10984.49 644
10985.48 616
10986.47 655
10987.46 638
10988.45 604
10989.44 653
10990.43 617
10991.42 704
10992.41 741
10993.40 743
10994.39 772
10995.38 858
10996.37 1008
10997.36 1046
10998.35 1201
10999.34 1371
11000.33 1475
11001.32 1329
11002.31 1321
11003.30 1121
11004.29 1028
11005.28 923
11006.27 847
11007.26 779
11008.25 632
11009.24 629
11010.24 620
11011.23 526
11012.22 557
11013.21 567
11014.20 457
11015.19 524
11016.18 512
11017.17 509
11018.16 532
11019.15 528
11020.14 534
11021.14 498
11022.13 460
11023.12 492
11024.11 483
11025.10 462
11026.09 410
11027.08 397
11028.08 427
11029.07 410
11030.06 441
11031.05 437
11032.04 440
11033.03 444
11034.03 419
11035.02 470
11036.01 446
11037.00 443
11037.99 437
11038.99 459
11039.98 432
11040.97 425
11041.96 401
11042.95 431
11043.95 422
11044.94 409
11045.93 369
11046.92 406
11047.92 378
11048.91 358
11049.90 393
11050.89 391
11051.89 370
11052.88 407
11053.87 411
11054.86 382
11055.86 361
11056.85 360
11057.84 405
11058.83 381
11059.83 349
11060.82 377
11061.81 357
11062.81 384
11063.80 360
11064.79 333
11065.79 363
11066.78 360
11067.77 322
11068.77 397
11069.76 388
11070.75 419
11071.75 414
11072.74 394
11073.73 357
11074.73 380
11075.72 395
11076.71 356
11077.71 374
11078.70 389
11079.70 411
11080.69 353
11081.68 351
11082.68 340
11083.67 336
11084.67 322
11085.66 355
11086.65 339
11087.65 376
11088.64 366
11089.64 362
11090.63 320
11091.63 328
11092.62 365
11093.61 363
11094.61 338
11095.60 344
11096.60 349
11097.59 350
11098.59 352
11099.58 336
11100.58 336
11101.57 319
11102.57 314
11103.56 295
11104.56 365
11105.55 319
11106.55 326
11107.54 303
11108.54 299
11109.53 304
11110.53 337
11111.52 293
11112.52 288
11113.51 329
11114.51 295
11115.50 303
11116.50 311
11117.49 273
11118.49 312
11119.49 286
11120.48 297
11121.48 276
11122.47 274
11123.47 240
11124.46 325
11125.46 311
11126.46 306
11127.45 268
11128.45 283
11129.44 291
11130.44 297
11131.44 294
11132.43 264
11133.43 298
11134.43 284
11135.42 280
11136.42 292
11137.41 304
11138.41 288
11139.41 278
11140.40 302
11141.40 306
11142.40 273
11143.39 226
11144.39 271
11145.39 278
11146.38 274
11147.38 271
11148.38 290
11149.38 275
11150.37 267
11151.37 298
11152.37 287
11153.36 282
11154.36 295
11155.36 317
11156.36 255
11157.35 250
11158.35 266
11159.35 260
11160.34 253
11161.34 225
11162.34 233
11163.34 253
11164.33 228
11165.33 252
11166.33 229
11167.33 221
11168.33 240
11169.32 286
11170.32 272
11171.32 264
11172.32 248
11173.32 258
11174.31 281
11175.31 285
11176.31 233
11177.31 240
11178.31 247
11179.30 263
11180.30 281
11181.30 250
11182.30 210
11183.30 210
11184.30 227
11185.30 226
11186.29 229
11187.29 239
11188.29 235
11189.29 226
11190.29 267
11191.29 247
11192.29 250
11193.29 236
11194.28 241
11195.28 256
11196.28 237
11197.28 241
11198.28 264
11199.28 234
11200.28 238
11201.28 247
11202.28 272
11203.28 269
11204.28 261
11205.28 276
11206.28 251
11207.28 260
11208.28 265
11209.27 260
11210.27 220
11211.27 235
11212.27 284
11213.27 271
11214.27 242
11215.27 259
11216.27 257
11217.27 301
11218.27 265
11219.27 221
11220.27 209
11221.27 221
11222.27 231
11223.27 251
11224.27 212
11225.28 234
11226.28 220
11227.28 244
11228.28 225
11229.28 209
11230.28 250
11231.28 188
11232.28 227
11233.28 243
11234.28 232
11235.28 240
11236.28 216
11237.28 232
11238.28 257
11239.28 241
11240.29 245
11241.29 221
11242.29 208
11243.29 214
11244.29 197
11245.29 248
11246.29 234
11247.29 208
11248.30 183
11249.30 230
11250.30 300
11251.30 245
11252.30 232
11253.30 235
11254.31 250
11255.31 224
11256.31 243
11257.31 236
11258.31 205
11259.31 236
11260.32 206
11261.32 227
11262.32 220
11263.32 223
11264.32 227
11265.33 271
11266.33 242
11267.33 246
11268.33 242
11269.34 242
11270.34 244
11271.34 231
11272.34 186
11273.35 247
11274.35 233
11275.35 244
11276.35 226
11277.36 222
11278.36 253
11279.36 233
11280.36 218
11281.37 213
11282.37 226
11283.37 258
11284.38 242
11285.38 233
11286.38 248
11287.38 216
11288.39 221
11289.39 250
11290.39 233
11291.40 230
11292.40 263
11293.40 258
11294.41 236
11295.41 239
11296.41 272
11297.42 251
11298.42 224
11299.43 266
11300.43 217
11301.43 238
11302.44 228
11303.44 230
11304.44 274
11305.45 252
11306.45 225
11307.46 239
11308.46 253
11309.47 249
11310.47 310
11311.47 299
11312.48 273
11313.48 322
11314.49 321
11315.49 301
11316.50 283
11317.50 293
11318.50 270
11319.51 282
11320.51 242
11321.52 281
11322.52 269
11323.53 269
11324.53 214
11325.54 199
11326.54 216
11327.55 233
11328.55 231
11329.56 260
11330.56 233
11331.57 272
11332.57 209
11333.58 206
11334.58 244
11335.59 235
11336.59 210
11337.60 201
11338.60 208
11339.61 194
11340.61 214
11341.62 200
11342.63 243
11343.63 215
11344.64 222
11345.64 217
11346.65 237
11347.65 200
11348.66 202
11349.67 206
11350.67 203
11351.68 187
11352.68 199
11353.69 207
11354.70 221
11355.70 211
11356.71 210
11357.72 235
11358.72 203
11359.73 178
11360.73 200
11361.74 205
11362.75 205
11363.75 191
11364.76 205
11365.77 222
11366.77 211
11367.78 212
11368.79 195
11369.79 202
11370.80 196
11371.81 189
11372.81 201
11373.82 232
11374.83 216
11375.84 232
11376.84 220
11377.85 204
11378.86 216
11379.86 208
11380.87 228
11381.88 178
11382.89 193
11383.89 184
11384.90 189
11385.91 214
11386.92 211
11387.92 222
11388.93 190
11389.94 224
11390.95 222
11391.95 221
11392.96 220
11393.97 208
11394.98 190
11395.99 199
11396.99 223
11398.00 204
11399.01 186
11400.02 210
11401.03 216
11402.03 230
11403.04 192
11404.05 149
11405.06 202
11406.07 228
11407.08 244
11408.09 254
11409.09 227
11410.10 210
11411.11 208
11412.12 222
11413.13 222
11414.14 206
11415.15 198
11416.15 197
11417.16 211
11418.17 212
11419.18 178
11420.19 212
11421.20 221
11422.21 181
11423.22 212
11424.23 205
11425.24 178
11426.25 218
11427.26 210
11428.26 216
11429.27 207
11430.28 229
11431.29 212
11432.30 195
11433.31 192
11434.32 236
11435.33 212
11436.34 217
11437.35 205
11438.36 208
11439.37 240
11440.38 194
11441.39 199
11442.40 190
11443.41 221
11444.42 234
11445.43 247
11446.44 230
11447.45 208
11448.46 183
11449.47 196
11450.48 214
11451.49 227
11452.50 202
11453.51 206
11454.52 219
11455.53 228
11456.55 203
11457.56 245
11458.57 221
11459.58 200
11460.59 229
11461.60 201
11462.61 210
11463.62 206
11464.63 212
11465.64 200
11466.65 234
11467.67 231
11468.68 200
11469.69 179
11470.70 231
11471.71 244
11472.72 220
11473.73 210
11474.74 199
11475.76 199
11476.77 234
11477.78 216
11478.79 191
11479.80 227
11480.81 234
11481.83 194
11482.84 176
11483.85 237
11484.86 203
11485.87 199
11486.89 247
11487.90 228
11488.91 215
11489.92 208
11490.93 198
11491.95 199
11492.96 241
11493.97 218
11494.98 263
11496.00 205
11497.01 207
11498.02 221
11499.03 230
11500.05 220
11501.06 225
11502.07 168
11503.08 188
11504.10 213
11505.11 176
11506.12 170
11507.13 233
11508.15 186
11509.16 203
11510.17 195
11511.19 180
11512.20 210
11513.21 192
11514.23 239
11515.24 236
11516.25 229
11517.27 215
11518.28 217
11519.29 232
11520.31 172
11521.32 190
11522.33 192
11523.35 216
11524.36 218
11525.37 192
11526.39 218
11527.40 220
11528.42 261
11529.43 214
11530.44 191
11531.46 224
11532.47 214
11533.48 203
11534.50 215
11535.51 214
11536.53 203
11537.54 187
11538.56 194
11539.57 190
11540.58 229
11541.60 197
11542.61 199
11543.63 219
11544.64 233
11545.66 193
11546.67 232
11547.69 228
11548.70 179
11549.72 184
11550.73 204
11551.75 211
11552.76 180
11553.78 178
11554.79 203
11555.81 228
11556.82 227
11557.84 193
11558.85 216
11559.87 220
11560.88 221
11561.90 206
11562.91 224
11563.93 228
11564.94 262
11565.96 256
11566.97 255
11567.99 225
11569.00 217
11570.02 260
11571.04 215
11572.05 240
11573.07 218
11574.08 190
11575.10 230
11576.11 256
11577.13 223
11578.15 225
11579.16 248
11580.18 215
11581.20 224
11582.21 226
11583.23 235
11584.24 274
11585.26 240
11586.28 254
11587.29 269
11588.31 246
11589.33 270
11590.34 263
11591.36 248
11592.38 256
11593.39 243
11594.41 287
11595.43 259
11596.44 285
11597.46 282
11598.48 260
11599.49 314
11600.51 363
11601.53 393
11602.54 390
11603.56 411
11604.58 385
11605.60 389
11606.61 384
11607.63 355
11608.65 346
11609.67 301
11610.68 292
11611.70 304
11612.72 255
11613.74 242
11614.75 226
11615.77 231
11616.79 252
11617.81 239
11618.82 254
11619.84 244
11620.86 244
11621.88 206
11622.90 185
11623.91 228
11624.93 241
11625.95 207
11626.97 209
11627.99 218
11629.00 214
11630.02 265
11631.04 201
11632.06 190
11633.08 186
11634.10 224
11635.11 208
11636.13 212
11637.15 221
11638.17 210
11639.19 191
11640.21 215
11641.23 229
11642.25 226
11643.26 225
11644.28 219
11645.30 199
11646.32 202
11647.34 210
11648.36 199
11649.38 222
11650.40 220
11651.42 195
11652.44 222
11653.46 205
11654.47 186
11655.49 180
11656.51 214
11657.53 244
11658.55 214
11659.57 208
11660.59 207
11661.61 204
11662.63 229
11663.65 269
11664.67 207
11665.69 223
11666.71 245
11667.73 206
11668.75 224
11669.77 233
11670.79 259
11671.81 217
11672.83 203
11673.85 195
11674.87 203
11675.89 217
11676.91 214
11677.93 258
11678.95 212
11679.97 218
11680.99 196
11682.01 211
11683.03 201
11684.06 222
11685.08 227
11686.10 198
11687.12 183
11688.14 211
11689.16 234
11690.18 241
11691.20 224
11692.22 216
11693.24 251
11694.26 256
11695.29 196
11696.31 231
11697.33 265
11698.35 217
11699.37 220
11700.39 214
11701.41 203
11702.43 185
11703.46 156
11704.48 192
11705.50 228
11706.52 227
11707.54 252
11708.56 225
11709.59 218
11710.61 244
11711.63 219
11712.65 249
11713.67 250
11714.70 218
11715.72 218
11716.74 202
11717.76 214
11718.78 202
11719.81 190
11720.83 183
11721.85 212
11722.87 240
11723.90 236
11724.92 230
11725.94 196
11726.96 211
11727.99 214
11729.01 210
11730.03 195
11731.05 202
11732.08 224
11733.10 208
11734.12 238
11735.15 217
11736.17 199
11737.19 203
11738.21 234
11739.24 230
11740.26 231
11741.28 204
11742.31 238
11743.33 227
11744.35 183
11745.38 205
11746.40 217
11747.42 235
11748.45 229
11749.47 207
11750.49 183
11751.52 193
11752.54 199
11753.56 202
11754.59 229
11755.61 262
11756.64 228
11757.66 194
11758.68 202
11759.71 181
11760.73 206
11761.76 204
11762.78 253
11763.80 219
11764.83 202
11765.85 184
11766.88 216
11767.90 214
11768.93 197
11769.95 188
11770.97 189
11772.00 214
11773.02 239
11774.05 242
11775.07 233
11776.10 225
11777.12 225
11778.15 199
11779.17 187
11780.20 237
11781.22 195
11782.25 228
11783.27 222
11784.30 241
11785.32 250
11786.35 215
11787.37 255
11788.40 254
11789.42 231
11790.45 215
11791.47 232
11792.50 237
11793.52 259
11794.55 229
11795.57 226
11796.60 244
11797.63 246
11798.65 213
11799.68 210
11800.70 241
11801.73 268
11802.75 237
11803.78 245
11804.81 250
11805.83 285
11806.86 230
11807.88 266
11808.91 273
11809.94 254
11810.96 267
11811.99 264
11813.02 265
11814.04 270
11815.07 262
11816.09 265
11817.12 217
11818.15 262
11819.17 250
11820.20 264
11821.23 249
11822.25 278
11823.28 294
11824.31 271
11825.33 281
11826.36 294
11827.39 265
11828.42 261
11829.44 275
11830.47 253
11831.50 242
11832.52 280
11833.55 268
11834.58 247
11835.61 239
11836.63 242
11837.66 248
11838.69 259
11839.71 287
11840.74 261
11841.77 283
11842.80 297
11843.83 271
11844.85 316
11845.88 307
11846.91 289
11847.94 269
11848.96 292
11849.99 330
11851.02 280
11852.05 294
11853.08 310
11854.10 317
11855.13 327
11856.16 305
11857.19 311
11858.22 329
11859.24 335
11860.27 316
11861.30 319
11862.33 301
11863.36 292
11864.39 348
11865.42 331
11866.44 307
11867.47 355
11868.50 328
11869.53 370
11870.56 344
11871.59 325
11872.62 350
11873.65 364
11874.67 371
11875.70 389
11876.73 374
11877.76 369
11878.79 318
11879.82 331
11880.85 335
11881.88 375
11882.91 322
11883.94 363
11884.97 396
11886.00 429
11887.03 397
11888.06 359
11889.09 367
11890.11 383
11891.14 403
11892.17 394
11893.20 425
11894.23 351
11895.26 418
11896.29 454
11897.32 466
11898.35 453
11899.38 446
11900.41 504
11901.44 547
11902.47 551
11903.50 550
11904.53 492
11905.56 433
11906.59 466
11907.63 438
11908.66 486
11909.69 410
11910.72 411
11911.75 408
11912.78 431
11913.81 434
11914.84 469
11915.87 487
11916.90 433
11917.93 458
11918.96 424
11919.99 489
11921.02 496
11922.06 432
11923.09 458
11924.12 432
11925.15 526
11926.18 552
11927.21 502
11928.24 631
11929.27 630
11930.31 703
11931.34 706
11932.37 767
11933.40 691
11934.43 639
11935.46 557
11936.49 626
11937.53 558
11938.56 536
11939.59 496
11940.62 456
11941.65 426
11942.69 401
11943.72 430
11944.75 402
11945.78 370
11946.81 340
11947.85 389
11948.88 411
11949.91 339
11950.94 315
11951.97 366
11953.01 375
11954.04 348
11955.07 348
11956.10 389
11957.14 360
11958.17 348
11959.20 341
11960.24 345
11961.27 340
11962.30 348
11963.33 375
11964.37 329
11965.40 319
11966.43 323
11967.47 315
11968.50 311
11969.53 358
11970.56 371
11971.60 317
11972.63 333
11973.66 326
11974.70 322
11975.73 335
11976.76 329
11977.80 356
11978.83 370
11979.86 346
11980.90 331
11981.93 310
11982.97 336
11984.00 334
11985.03 367
11986.07 376
11987.10 361
11988.13 374
11989.17 376
11990.20 326
11991.24 374
11992.27 332
11993.30 335
11994.34 359
11995.37 428
11996.41 379
11997.44 328
11998.48 352
11999.51 351
12000.54 370
12001.58 367
12002.61 398
12003.65 362
12004.68 392
12005.72 408
12006.75 362
12007.79 339
12008.82 371
12009.86 370
12010.89 337
12011.93 334
12012.96 321
12014.00 320
12015.03 338
12016.07 314
12017.10 336
12018.14 347
12019.17 342
12020.21 414
12021.24 371
12022.28 389
12023.31 328
12024.35 396
12025.38 397
12026.42 335
12027.46 372
12028.49 352
12029.53 366
12030.56 366
12031.60 342
12032.63 345
12033.67 343
12034.71 348
12035.74 411
12036.78 397
12037.81 325
12038.85 365
12039.89 383
12040.92 394
12041.96 385
12042.99 414
12044.03 385
12045.07 409
12046.10 389
12047.14 379
12048.18 385
12049.21 378
12050.25 378
12051.29 374
12052.32 375
12053.36 379
12054.40 358
12055.43 409
12056.47 438
12057.51 410
12058.54 429
12059.58 422
12060.62 388
12061.65 352
12062.69 383
12063.73 401
12064.77 386
12065.80 395
12066.84 381
12067.88 375
12068.92 394
12069.95 436
12070.99 382
12072.03 428
12073.07 403
12074.10 395
12075.14 425
12076.18 413
12077.22 391
12078.25 398
12079.29 401
12080.33 402
12081.37 405
12082.41 414
12083.44 427
12084.48 433
12085.52 489
12086.56 469
12087.60 410
12088.63 459
12089.67 459
12090.71 457
12091.75 430
12092.79 492
12093.83 468
12094.86 479
12095.90 479
12096.94 529
12097.98 508
12099.02 576
12100.06 595
12101.10 567
12102.13 582
12103.17 534
12104.21 582
12105.25 550
12106.29 562
12107.33 549
12108.37 521
12109.41 471
12110.45 434
12111.49 437
12112.53 394
12113.56 392
12114.60 365
12115.64 380
12116.68 338
12117.72 358
12118.76 298
12119.80 332
12120.84 287
12121.88 324
12122.92 313
12123.96 305
12125.00 321
12126.04 315
12127.08 310
12128.12 301
12129.16 322
12130.20 318
12131.24 296
12132.28 298
12133.32 331
12134.36 305
12135.40 300
12136.44 296
12137.48 329
12138.52 350
12139.56 303
12140.60 328
12141.64 314
12142.68 297
12143.72 342
12144.76 349
12145.81 330
12146.85 321
12147.89 284
12148.93 257
12149.97 279
12151.01 282
12152.05 298
12153.09 282
12154.13 254
12155.17 262
12156.21 312
12157.26 279
12158.30 258
12159.34 267
12160.38 265
12161.42 252
12162.46 287
12163.50 265
12164.55 293
12165.59 282
12166.63 320
12167.67 284
12168.71 293
12169.75 257
12170.80 280
12171.84 297
12172.88 270
12173.92 254
12174.96 265
12176.00 270
12177.05 296
12178.09 292
12179.13 314
12180.17 301
12181.22 252
12182.26 333
12183.30 317
12184.34 291
12185.38 281
12186.43 303
12187.47 291
12188.51 277
12189.55 281
12190.60 282
12191.64 309
12192.68 297
12193.72 303
12194.77 288
12195.81 296
12196.85 288
12197.90 282
12198.94 263
12199.98 270
12201.03 283
12202.07 302
12203.11 228
12204.15 241
12205.20 255
12206.24 296
12207.28 315
12208.33 276
12209.37 205
12210.41 237
12211.46 259
12212.50 248
12213.55 276
12214.59 257
12215.63 278
12216.68 252
12217.72 252
12218.76 250
12219.81 288
12220.85 284
12221.90 248
12222.94 267
12223.98 253
12225.03 292
12226.07 295
12227.12 271
12228.16 255
12229.20 264
12230.25 287
12231.29 306
12232.34 243
12233.38 221
12234.43 222
12235.47 280
12236.52 276
12237.56 234
12238.61 262
12239.65 263
12240.69 258
12241.74 231
12242.78 260
12243.83 252
12244.87 250
12245.92 237
12246.96 281
12248.01 239
12249.05 238
12250.10 264
12251.14 267
12252.19 248
12253.24 213
12254.28 250
12255.33 268
12256.37 275
12257.42 293
12258.46 278
12259.51 226
12260.55 246
12261.60 252
12262.64 257
12263.69 238
12264.74 243
12265.78 213
12266.83 214
12267.87 229
12268.92 241
12269.97 226
12271.01 219
12272.06 224
12273.10 264
12274.15 260
12275.20 227
12276.24 231
12277.29 247
12278.34 229
12279.38 246
12280.43 232
12281.47 235
12282.52 222
12283.57 242
12284.61 235
12285.66 252
12286.71 238
12287.75 237
12288.80 219
12289.85 231
12290.90 229
12291.94 190
12292.99 243
12294.04 250
12295.08 212
12296.13 236
12297.18 245
12298.22 284
12299.27 216
12300.32 229
12301.37 225
12302.41 186
12303.46 235
12304.51 220
12305.56 218
12306.60 233
12307.65 226
12308.70 208
12309.75 223
12310.79 219
12311.84 243
12312.89 186
12313.94 195
12314.99 215
12316.03 217
12317.08 203
12318.13 215
12319.18 225
12320.23 224
12321.27 216
12322.32 230
12323.37 266
12324.42 208
12325.47 211
12326.52 220
12327.56 209
12328.61 211
12329.66 221
12330.71 237
12331.76 220
12332.81 203
12333.86 203
12334.91 230
12335.95 216
12337.00 226
12338.05 200
12339.10 205
12340.15 221
12341.20 226
12342.25 223
12343.30 209
12344.35 254
12345.40 237
12346.44 237
12347.49 223
12348.54 199
12349.59 249
12350.64 212
12351.69 195
12352.74 211
12353.79 194
12354.84 207
12355.89 211
12356.94 222
12357.99 193
12359.04 194
12360.09 205
12361.14 240
12362.19 252
12363.24 259
12364.29 221
12365.34 214
12366.39 229
12367.44 220
12368.49 230
12369.54 260
12370.59 273
12371.64 212
12372.69 234
12373.74 250
12374.79 225
12375.84 224
12376.89 219
12377.94 232
12378.99 213
12380.05 204
12381.10 217
12382.15 212
12383.20 186
12384.25 247
12385.30 240
12386.35 225
12387.40 222
12388.45 183
12389.50 220
12390.55 225
12391.61 232
12392.66 230
12393.71 231
12394.76 247
12395.81 250
12396.86 257
12397.91 233
12398.97 235
12400.02 225
12401.07 221
12402.12 226
12403.17 232
12404.22 232
12405.28 244
12406.33 260
12407.38 239
12408.43 242
12409.48 276
12410.53 231
12411.59 245
12412.64 247
12413.69 274
12414.74 258
12415.80 255
12416.85 268
12417.90 237
12418.95 282
12420.00 261
12421.06 219
12422.11 222
12423.16 234
12424.21 251
12425.27 256
12426.32 222
12427.37 228
12428.43 223
12429.48 273
12430.53 215
12431.58 234
12432.64 268
12433.69 245
12434.74 253
12435.80 293
12436.85 206
12437.90 238
12438.96 262
12440.01 254
12441.06 243
12442.12 259
12443.17 262
12444.22 255
12445.28 250
12446.33 267
12447.38 225
12448.44 254
12449.49 267
12450.54 262
12451.60 238
12452.65 221
12453.71 228
12454.76 276
12455.81 299
12456.87 247
12457.92 306
12458.98 297
12460.03 279
12461.08 227
12462.14 272
12463.19 262
12464.25 283
12465.30 281
12466.35 305
12467.41 305
12468.46 290
12469.52 338
12470.57 322
12471.63 374
12472.68 414
12473.74 504
12474.79 437
12475.85 526
12476.90 547
12477.96 533
12479.01 529
12480.07 513
12481.12 464
12482.18 409
12483.23 388
12484.29 356
12485.34 339
12486.40 325
12487.45 320
12488.51 318
12489.56 313
12490.62 275
12491.67 247
12492.73 259
12493.78 257
12494.84 284
12495.90 289
12496.95 287
12498.01 296
12499.06 262
12500.12 250
12501.17 248
12502.23 239
12503.29 265
12504.34 254
12505.40 245
12506.45 296
12507.51 293
12508.57 261
12509.62 263
12510.68 275
12511.73 247
12512.79 244
12513.85 279
12514.90 261
12515.96 234
12517.02 232
12518.07 252
12519.13 267
12520.19 258
12521.24 262
12522.30 268
12523.36 223
12524.41 223
12525.47 267
12526.53 242
12527.58 205
12528.64 217
12529.70 214
12530.76 237
12531.81 263
12532.87 235
12533.93 246
12534.98 261
12536.04 230
12537.10 253
12538.16 253
12539.21 239
12540.27 291
12541.33 287
12542.39 244
12543.44 264
12544.50 266
12545.56 294
12546.62 249
12547.68 251
12548.73 250
12549.79 306
12550.85 292
12551.91 264
12552.96 296
12554.02 312
12555.08 307
12556.14 354
12557.20 339
12558.26 304
12559.31 322
12560.37 330
12561.43 326
12562.49 263
12563.55 305
12564.61 298
12565.66 329
12566.72 304
12567.78 253
12568.84 304
12569.90 260
12570.96 247
12572.02 244
12573.08 254
12574.13 255
12575.19 297
12576.25 308
12577.31 226
12578.37 209
12579.43 246
12580.49 242
12581.55 258
12582.61 269
12583.67 248
12584.73 262
12585.79 239
12586.85 209
12587.91 235
12588.96 215
12590.02 252
12591.08 226
12592.14 277
12593.20 283
12594.26 242
12595.32 214
12596.38 198
12597.44 207
12598.50 251
12599.56 230
12600.62 261
12601.68 222
12602.74 240
12603.80 201
12604.86 221
12605.92 232
12606.98 237
12608.04 245
12609.10 289
12610.17 231
12611.23 207
12612.29 223
12613.35 258
12614.41 234
12615.47 217
12616.53 224
12617.59 222
12618.65 244
12619.71 255
12620.77 271
12621.83 232
12622.89 223
12623.95 212
12625.02 204
12626.08 190
12627.14 218
12628.20 203
12629.26 205
12630.32 210
12631.38 213
12632.44 206
12633.51 204
12634.57 209
12635.63 236
12636.69 227
12637.75 230
12638.81 204
12639.88 256
12640.94 230
12642.00 202
12643.06 210
12644.12 200
12645.18 194
12646.25 194
12647.31 194
12648.37 217
12649.43 226
12650.50 215
12651.56 229
12652.62 232
12653.68 233
12654.74 227
12655.81 216
12656.87 232
12657.93 189
12658.99 178
12660.06 207
12661.12 191
12662.18 204
12663.24 218
12664.31 213
12665.37 205
12666.43 218
12667.50 220
12668.56 215
12669.62 246
12670.68 267
12671.75 232
12672.81 207
12673.87 187
12674.94 205
12676.00 235
12677.06 187
12678.13 221
12679.19 234
12680.25 208
12681.32 193
12682.38 185
12683.44 210
12684.51 223
12685.57 187
12686.63 228
12687.70 245
12688.76 195
12689.83 229
12690.89 202
12691.95 200
12693.02 197
12694.08 216
12695.15 232
12696.21 214
12697.27 223
12698.34 240
12699.40 223
12700.47 211
12701.53 207
12702.60 223
12703.66 238
12704.72 208
12705.79 227
12706.85 256
12707.92 230
12708.98 175
12710.05 177
12711.11 235
12712.18 229
12713.24 197
12714.31 202
12715.37 193
12716.44 164
12717.50 185
12718.57 192
12719.63 185
12720.70 228
12721.76 208
12722.83 175
12723.89 207
12724.96 215
12726.02 207
12727.09 233
12728.15 205
12729.22 217
12730.28 219
12731.35 207
12732.41 221
12733.48 190
12734.55 171
12735.61 189
12736.68 212
12737.74 222
12738.81 233
12739.88 181
12740.94 193
12742.01 203
12743.07 205
12744.14 203
12745.21 184
12746.27 178
12747.34 197
12748.40 244
12749.47 211
12750.54 171
12751.60 214
12752.67 194
12753.74 206
12754.80 180
12755.87 221
12756.94 205
12758.00 204
12759.07 220
12760.14 195
12761.20 211
12762.27 183
12763.34 161
12764.40 169
12765.47 152
12766.54 169
12767.60 187
12768.67 175
12769.74 175
12770.81 169
12771.87 163
12772.94 197
12774.01 196
12775.08 209
12776.14 180
12777.21 170
12778.28 189
12779.35 178
12780.41 162
12781.48 189
12782.55 173
12783.62 172
12784.68 217
12785.75 190
12786.82 179
12787.89 193
12788.96 184
12790.02 185
12791.09 175
12792.16 167
12793.23 173
12794.30 172
12795.36 188
12796.43 166
12797.50 182
12798.57 180
12799.64 199
12800.71 201
12801.77 171
12802.84 188
12803.91 176
12804.98 199
12806.05 176
12807.12 189
12808.19 174
12809.25 185
12810.32 176
12811.39 199
12812.46 196
12813.53 209
12814.60 228
12815.67 171
12816.74 173
12817.81 211
12818.88 195
12819.95 198
12821.01 170
12822.08 178
12823.15 205
12824.22 190
12825.29 191
12826.36 179
12827.43 193
12828.50 189
12829.57 165
12830.64 212
12831.71 192
12832.78 171
12833.85 172
12834.92 188
12835.99 182
12837.06 177
12838.13 181
12839.20 173
12840.27 160
12841.34 174
12842.41 179
12843.48 189
12844.55 165
12845.62 156
12846.69 181
12847.76 216
12848.83 186
12849.90 174
12850.97 147
12852.04 176
12853.11 202
12854.19 218
12855.26 220
12856.33 161
12857.40 162
12858.47 150
12859.54 144
12860.61 183
12861.68 178
12862.75 167
12863.82 174
12864.89 232
12865.97 177
12867.04 185
12868.11 165
12869.18 196
12870.25 170
12871.32 165
12872.39 142
12873.47 168
12874.54 192
12875.61 177
12876.68 150
12877.75 159
12878.82 189
12879.90 160
12880.97 173
12882.04 145
12883.11 164
12884.18 129
12885.25 181
12886.33 155
12887.40 171
12888.47 155
12889.54 176
12890.62 181
12891.69 226
12892.76 194
12893.83 222
12894.90 191
12895.98 151
12897.05 168
12898.12 171
12899.19 175
12900.27 184
12901.34 173
12902.41 152
12903.49 192
12904.56 194
12905.63 169
12906.70 181
12907.78 172
12908.85 187
12909.92 163
12911.00 168
12912.07 168
12913.14 158
12914.22 226
12915.29 194
12916.36 194
12917.44 168
12918.51 148
12919.58 164
12920.66 182
12921.73 190
12922.80 187
12923.88 188
12924.95 179
12926.02 197
12927.10 181
12928.17 192
12929.24 179
12930.32 194
12931.39 195
12932.47 168
12933.54 183
12934.61 206
12935.69 167
12936.76 137
12937.84 157
12938.91 219
12939.99 236
12941.06 193
12942.13 172
12943.21 171
12944.28 200
12945.36 169
12946.43 167
12947.51 181
12948.58 187
12949.66 169
12950.73 188
12951.81 183
12952.88 147
12953.95 152
12955.03 169
12956.10 176
12957.18 151
12958.25 173
12959.33 190
12960.40 177
12961.48 170
12962.56 182
12963.63 178
12964.71 164
12965.78 165
12966.86 155
12967.93 173
12969.01 170
12970.08 189
12971.16 166
12972.23 161
12973.31 160
12974.39 167
12975.46 177
12976.54 176
12977.61 174
12978.69 167
12979.76 187
12980.84 182
12981.92 166
12982.99 162
12984.07 186
12985.14 196
12986.22 169
12987.30 170
12988.37 203
12989.45 183
12990.53 190
12991.60 209
12992.68 161
12993.76 175
12994.83 187
12995.91 185
12996.99 207
12998.06 161
12999.14 190
13000.22 219
13001.29 169
13002.37 173
13003.45 181
13004.52 173
13005.60 177
13006.68 196
13007.75 161
13008.83 165
13009.91 170
13010.99 174
13012.06 182
13013.14 182
13014.22 189
13015.30 166
13016.37 220
13017.45 180
13018.53 170
13019.61 194
13020.68 180
13021.76 176
13022.84 183
13023.92 213
13024.99 190
13026.07 174
13027.15 156
13028.23 185
13029.31 188
13030.38 176
13031.46 173
13032.54 178
13033.62 148
13034.70 169
13035.77 212
13036.85 219
13037.93 198
13039.01 187
13040.09 188
13041.17 149
13042.24 186
13043.32 174
13044.40 171
13045.48 196
13046.56 202
13047.64 208
13048.72 182
13049.80 186
13050.87 175
13051.95 191
13053.03 198
13054.11 204
13055.19 178
13056.27 206
13057.35 199
13058.43 182
13059.51 187
13060.59 213
13061.67 194
13062.74 215
13063.82 172
13064.90 166
13065.98 194
13067.06 171
13068.14 221
13069.22 195
13070.30 193
13071.38 173
13072.46 219
13073.54 171
13074.62 170
13075.70 166
13076.78 199
13077.86 211
13078.94 207
13080.02 176
13081.10 162
13082.18 194
13083.26 196
13084.34 218
13085.42 188
13086.50 208
13087.58 148
13088.66 181
13089.74 177
13090.82 175
13091.90 184
13092.99 173
13094.07 195
13095.15 187
13096.23 180
13097.31 185
13098.39 191
13099.47 211
13100.55 177
13101.63 176
13102.71 179
13103.79 219
13104.88 211
13105.96 187
13107.04 178
13108.12 195
13109.20 175
13110.28 164
13111.36 166
13112.44 178
13113.53 234
13114.61 225
13115.69 183
13116.77 150
13117.85 177
13118.93 180
13120.02 181
13121.10 210
13122.18 177
13123.26 184
13124.34 214
13125.42 176
13126.51 161
13127.59 184
13128.67 188
13129.75 200
13130.84 191
13131.92 207
13133.00 185
13134.08 190
13135.16 237
13136.25 174
13137.33 180
13138.41 195
13139.49 191
13140.58 208
13141.66 182
13142.74 202
13143.82 201
13144.91 209
13145.99 187
13147.07 211
13148.16 195
13149.24 184
13150.32 173
13151.41 181
13152.49 181
13153.57 179
13154.65 196
13155.74 195
13156.82 180
13157.90 220
13158.99 192
13160.07 209
13161.15 208
13162.24 215
13163.32 239
13164.40 227
13165.49 180
13166.57 218
13167.66 239
13168.74 211
13169.82 211
13170.91 188
13171.99 175
13173.08 199
13174.16 187
13175.24 180
13176.33 239
13177.41 250
13178.50 214
13179.58 200
13180.66 186
13181.75 214
13182.83 191
13183.92 223
13185.00 218
13186.09 224
13187.17 207
13188.25 223
13189.34 235
13190.42 236
13191.51 203
13192.59 220
13193.68 249
13194.76 211
13195.85 206
13196.93 238
13198.02 243
13199.10 234
13200.19 249
13201.27 219
13202.36 233
13203.44 212
13204.53 201
13205.61 206
13206.70 204
13207.78 231
13208.87 253
13209.96 222
13211.04 216
13212.13 223
13213.21 228
13214.30 227
13215.38 207
13216.47 212
13217.55 207
13218.64 213
13219.73 212
13220.81 226
13221.90 210
13222.98 234
13224.07 231
13225.16 252
13226.24 239
13227.33 242
13228.41 230
13229.50 230
13230.59 225
13231.67 216
13232.76 221
13233.85 190
13234.93 202
13236.02 205
13237.11 212
13238.19 244
13239.28 211
13240.37 232
13241.45 231
13242.54 243
13243.63 241
13244.71 222
13245.80 203
13246.89 239
13247.97 234
13249.06 245
13250.15 248
13251.24 243
13252.32 246
13253.41 244
13254.50 215
13255.58 224
13256.67 221
13257.76 262
13258.85 211
13259.93 240
13261.02 238
13262.11 231
13263.20 234
13264.28 238
13265.37 226
13266.46 213
13267.55 258
13268.64 247
13269.72 256
13270.81 261
13271.90 262
13272.99 284
13274.08 299
13275.16 274
13276.25 265
13277.34 291
13278.43 275
13279.52 276
13280.61 282
13281.69 265
13282.78 283
13283.87 279
13284.96 297
13286.05 261
13287.14 271
13288.23 259
13289.31 273
13290.40 296
13291.49 283
13292.58 285
13293.67 257
13294.76 280
13295.85 264
13296.94 261
13298.03 323
13299.11 295
13300.20 289
13301.29 331
13302.38 342
13303.47 329
13304.56 282
13305.65 302
13306.74 329
13307.83 334
13308.92 322
13310.01 301
13311.10 324
13312.19 320
13313.28 311
13314.37 284
13315.46 298
13316.55 322
13317.64 280
13318.73 299
13319.82 292
13320.91 295
13322.00 316
13323.09 290
13324.18 348
13325.27 295
13326.36 253
13327.45 282
13328.54 286
13329.63 271
13330.72 285
13331.81 349
13332.90 326
13333.99 358
13335.08 317
13336.17 335
13337.26 346
13338.35 321
13339.44 342
13340.53 309
13341.62 295
13342.72 289
13343.81 357
13344.90 320
13345.99 341
13347.08 346
13348.17 359
13349.26 389
13350.35 357
13351.44 372
13352.54 330
13353.63 347
13354.72 352
13355.81 376
13356.90 355
13357.99 366
13359.08 392
13360.18 401
13361.27 404
13362.36 369
13363.45 418
13364.54 407
13365.63 427
13366.73 421
13367.82 361
13368.91 393
13370.00 393
13371.09 400
13372.19 344
13373.28 377
13374.37 398
13375.46 334
13376.56 370
13377.65 365
13378.74 351
13379.83 301
13380.93 295
13382.02 308
13383.11 343
13384.20 304
13385.30 333
13386.39 316
13387.48 306
13388.57 327
13389.67 276
13390.76 307
13391.85 328
13392.95 295
13394.04 359
13395.13 326
13396.22 318
13397.32 304
13398.41 327
13399.50 315
13400.60 311
13401.69 288
13402.78 320
13403.88 324
13404.97 307
13406.06 301
13407.16 319
13408.25 281
13409.35 320
13410.44 343
13411.53 326
13412.63 288
13413.72 325
13414.81 361
13415.91 287
13417.00 289
13418.10 245
13419.19 266
13420.28 276
13421.38 278
13422.47 319
13423.57 294
13424.66 297
13425.76 286
13426.85 296
13427.94 313
13429.04 324
13430.13 301
13431.23 313
13432.32 294
13433.42 296
13434.51 273
13435.61 323
13436.70 297
13437.80 297
13438.89 296
13439.99 315
13441.08 324
13442.18 328
13443.27 316
13444.37 349
13445.46 351
13446.56 355
13447.65 317
13448.75 356
13449.84 330
13450.94 308
13452.03 322
13453.13 334
13454.22 347
13455.32 361
13456.41 319
13457.51 298
13458.61 331
13459.70 360
13460.80 367
13461.89 386
13462.99 362
13464.08 384
13465.18 400
13466.28 380
13467.37 383
13468.47 383
13469.56 406
13470.66 352
13471.76 341
13472.85 362
13473.95 362
13475.05 384
13476.14 369
13477.24 388
13478.33 377
13479.43 361
13480.53 325
13481.62 367
13482.72 390
13483.82 345
13484.91 370
13486.01 378
13487.11 376
13488.20 368
13489.30 377
13490.40 399
13491.50 451
13492.59 440
13493.69 409
13494.79 402
13495.88 406
13496.98 397
13498.08 458
13499.18 461
13500.27 505
13501.37 484
13502.47 495
13503.57 527
13504.66 495
13505.76 447
13506.86 469
13507.96 484
13509.05 418
13510.15 402
13511.25 395
13512.35 407
13513.44 436
13514.54 390
13515.64 343
13516.74 335
13517.84 332
13518.93 345
13520.03 338
13521.13 323
13522.23 348
13523.33 351
13524.43 340
13525.52 289
13526.62 259
13527.72 280
13528.82 339
13529.92 287
13531.02 297
13532.12 297
13533.21 293
13534.31 322
13535.41 274
13536.51 324
13537.61 301
13538.71 296
13539.81 279
13540.91 283
13542.01 278
13543.10 304
13544.20 317
13545.30 283
13546.40 280
13547.50 255
13548.60 265
13549.70 291
13550.80 301
13551.90 276
13553.00 328
13554.10 348
13555.20 301
13556.30 281
13557.40 257
13558.50 293
13559.60 293
13560.70 247
13561.80 248
13562.90 253
13564.00 279
13565.10 318
13566.20 286
13567.30 280
13568.40 269
13569.50 248
13570.60 270
13571.70 262
13572.80 257
13573.90 237
13575.00 292
13576.10 249
13577.20 248
13578.30 242
13579.40 269
13580.50 255
13581.60 235
13582.70 284
13583.80 261
13584.90 247
13586.00 239
13587.10 278
13588.21 291
13589.31 260
13590.41 268
13591.51 260
13592.61 238
13593.71 254
13594.81 261
13595.91 234
13597.01 259
13598.12 262
13599.22 259
13600.32 264
13601.42 273
13602.52 320
13603.62 297
13604.72 288
13605.83 273
13606.93 282
13608.03 268
13609.13 297
13610.23 284
13611.34 273
13612.44 291
13613.54 311
13614.64 257
13615.74 261
13616.85 287
13617.95 247
13619.05 264
13620.15 231
13621.25 287
13622.36 254
13623.46 310
13624.56 290
13625.66 269
13626.77 276
13627.87 271
13628.97 267
13630.07 263
13631.18 233
13632.28 274
13633.38 280
13634.48 278
13635.59 291
13636.69 288
13637.79 301
13638.90 306
13640.00 266
13641.10 250
13642.21 279
13643.31 293
13644.41 310
13645.52 273
13646.62 288
13647.72 292
13648.83 307
13649.93 257
13651.03 260
13652.14 256
13653.24 295
13654.34 311
13655.45 264
13656.55 234
13657.65 224
13658.76 288
13659.86 253
13660.97 255
13662.07 242
13663.17 268
13664.28 266
13665.38 269
13666.49 293
13667.59 273
13668.69 307
13669.80 269
13670.90 273
13672.01 259
13673.11 256
13674.22 231
13675.32 234
13676.42 262
13677.53 257
13678.63 262
13679.74 275
13680.84 257
13681.95 244
13683.05 266
13684.16 271
13685.26 265
13686.37 267
13687.47 261
13688.58 264
13689.68 261
13690.79 249
13691.89 242
13693.00 264
13694.10 252
13695.21 311
13696.31 282
13697.42 233
13698.52 281
13699.63 309
13700.73 283
13701.84 293
13702.95 305
13704.05 295
13705.16 272
13706.26 289
13707.37 271
13708.47 276
13709.58 303
13710.69 318
13711.79 299
13712.90 294
13714.00 322
13715.11 318
13716.22 325
13717.32 288
13718.43 323
13719.53 350
13720.64 342
13721.75 312
13722.85 311
13723.96 312
13725.07 326
13726.17 328
13727.28 319
13728.39 356
13729.49 345
13730.60 350
13731.71 404
13732.81 366
13733.92 382
13735.03 351
13736.13 385
13737.24 372
13738.35 334
13739.46 398
13740.56 382
13741.67 383
13742.78 326
13743.88 317
13744.99 355
13746.10 365
13747.21 323
13748.31 368
13749.42 359
13750.53 370
13751.64 401
13752.74 392
13753.85 404
13754.96 397
13756.07 435
13757.17 449
13758.28 459
13759.39 437
13760.50 457
13761.61 498
13762.71 503
13763.82 445
13764.93 480
13766.04 522
13767.15 528
13768.25 526
13769.36 577
13770.47 606
13771.58 661
13772.69 684
13773.80 705
13774.90 649
13776.01 644
13777.12 644
13778.23 631
13779.34 598
13780.45 554
13781.56 530
13782.67 512
13783.77 503
13784.88 466
13785.99 456
13787.10 417
13788.21 393
13789.32 354
13790.43 358
13791.54 385
13792.65 308
13793.76 335
13794.86 316
13795.97 333
13797.08 336
13798.19 347
13799.30 302
13800.41 301
13801.52 331
13802.63 278
13803.74 320
13804.85 291
13805.96 332
13807.07 314
13808.18 323
13809.29 301
13810.40 308
13811.51 307
13812.62 308
13813.73 294
13814.84 266
13815.95 286
13817.06 265
13818.17 286
13819.28 315
13820.39 266
13821.50 289
13822.61 282
13823.72 253
13824.83 279
13825.94 270
13827.05 266
13828.16 284
13829.27 252
13830.39 255
13831.50 247
13832.61 292
13833.72 288
13834.83 290
13835.94 284
13837.05 263
13838.16 301
13839.27 286
13840.38 268
13841.50 275
13842.61 297
13843.72 284
13844.83 257
13845.94 254
13847.05 241
13848.16 302
13849.27 286
13850.39 297
13851.50 295
13852.61 253
13853.72 290
13854.83 255
13855.94 257
13857.06 271
13858.17 276
13859.28 295
13860.39 272
13861.50 286
13862.62 277
13863.73 305
13864.84 295
13865.95 284
13867.06 268
13868.18 308
13869.29 314
13870.40 268
13871.51 337
13872.63 319
13873.74 257
13874.85 262
13875.96 254
13877.08 269
13878.19 265
13879.30 252
13880.41 289
13881.53 297
13882.64 292
13883.75 266
13884.87 251
13885.98 257
13887.09 301
13888.20 283
13889.32 276
13890.43 291
13891.54 286
13892.66 258
13893.77 286
13894.88 253
13896.00 276
13897.11 278
13898.22 304
13899.34 297
13900.45 290
13901.56 305
13902.68 269
13903.79 246
13904.91 241
13906.02 241
13907.13 253
13908.25 287
13909.36 299
13910.48 261
13911.59 255
13912.70 251
13913.82 251
13914.93 239
13916.05 225
13917.16 229
13918.27 256
13919.39 244
13920.50 242
13921.62 233
13922.73 246
13923.85 233
13924.96 231
13926.08 249
13927.19 254
13928.30 253
13929.42 227
13930.53 243
13931.65 247
13932.76 234
13933.88 235
13934.99 252
13936.11 216
13937.22 223
13938.34 226
13939.45 250
13940.57 221
13941.68 213
13942.80 240
13943.91 264
13945.03 252
13946.15 245
13947.26 248
13948.38 234
13949.49 212
13950.61 228
13951.72 247
13952.84 261
13953.95 257
13955.07 223
13956.19 235
13957.30 208
13958.42 210
13959.53 189
13960.65 226
13961.77 231
13962.88 235
13964.00 226
13965.11 261
13966.23 210
13967.35 235
13968.46 276
13969.58 254
13970.69 271
13971.81 236
13972.93 281
13974.04 222
13975.16 200
13976.28 228
13977.39 225
13978.51 237
13979.63 258
13980.74 263
13981.86 253
13982.98 246
13984.09 240
13985.21 238
13986.33 258
13987.45 267
13988.56 236
13989.68 208
13990.80 193
13991.91 215
13993.03 224
13994.15 230
13995.27 187
13996.38 203
13997.50 218
13998.62 213
13999.74 220
14000.85 244
14001.97 232
14003.09 198
14004.21 230
14005.32 222
14006.44 237
14007.56 241
14008.68 242
14009.80 268
14010.91 260
14012.03 243
14013.15 274
14014.27 216
14015.39 255
14016.50 231
14017.62 241
14018.74 211
14019.86 198
14020.98 246
14022.10 235
14023.21 241
14024.33 214
14025.45 219
14026.57 249
14027.69 217
14028.81 188
14029.93 224
14031.04 233
14032.16 225
14033.28 249
14034.40 254
14035.52 222
14036.64 243
14037.76 218
14038.88 229
14040.00 249
14041.12 267
14042.23 258
14043.35 236
14044.47 222
14045.59 224
14046.71 254
14047.83 258
14048.95 269
14050.07 224
14051.19 230
14052.31 248
14053.43 252
14054.55 264
14055.67 224
14056.79 227
14057.91 321
14059.03 279
14060.15 250
14061.27 275
14062.39 291
14063.51 246
14064.63 248
14065.75 276
14066.87 264
14067.99 272
14069.11 272
14070.23 266
14071.35 293
14072.47 266
14073.59 286
14074.71 301
14075.83 281
14076.95 319
14078.07 283
14079.19 295
14080.31 275
14081.44 282
14082.56 312
14083.68 298
14084.80 294
14085.92 317
14087.04 361
14088.16 332
14089.28 318
14090.40 331
14091.52 384
14092.65 354
14093.77 340
14094.89 370
14096.01 341
14097.13 345
14098.25 390
14099.37 385
14100.50 353
14101.62 396
14102.74 355
14103.86 315
14104.98 313
14106.10 323
14107.23 295
14108.35 333
14109.47 290
14110.59 281
14111.71 308
14112.84 274
14113.96 290
14115.08 251
14116.20 230
14117.32 255
14118.45 271
14119.57 230
14120.69 213
14121.81 260
14122.94 232
14124.06 229
14125.18 223
14126.30 222
14127.43 229
14128.55 241
14129.67 217
14130.79 198
14131.92 236
14133.04 231
14134.16 239
14135.29 281
14136.41 232
14137.53 216
14138.66 245
14139.78 245
14140.90 249
14142.02 272
14143.15 259
14144.27 250
14145.39 220
14146.52 207
14147.64 217
14148.76 195
14149.89 205
14151.01 230
14152.14 221
14153.26 232
14154.38 237
14155.51 259
14156.63 221
14157.75 253
14158.88 267
14160.00 228
14161.13 203
14162.25 203
14163.37 226
14164.50 258
14165.62 229
14166.75 207
14167.87 204
14168.99 227
14170.12 219
14171.24 209
14172.37 212
14173.49 207
14174.62 188
14175.74 204
14176.87 207
14177.99 229
14179.12 196
14180.24 199
14181.36 236
14182.49 203
14183.61 219
14184.74 210
14185.86 199
14186.99 211
14188.11 213
14189.24 209
14190.36 225
14191.49 212
14192.62 252
14193.74 237
14194.87 211
14195.99 216
14197.12 236
14198.24 222
14199.37 211
14200.49 188
14201.62 196
14202.74 220
14203.87 189
14205.00 185
14206.12 190
14207.25 202
14208.37 213
14209.50 209
14210.62 208
14211.75 192
14212.88 212
14214.00 198
14215.13 204
14216.26 208
14217.38 202
14218.51 188
14219.63 187
14220.76 203
14221.89 200
14223.01 234
14224.14 198
14225.27 189
14226.39 184
14227.52 211
14228.65 198
14229.77 202
14230.90 204
14232.03 209
14233.15 199
14234.28 204
14235.41 159
14236.53 191
14237.66 198
14238.79 166
14239.91 202
14241.04 177
14242.17 156
14243.30 159
14244.42 191
14245.55 187
14246.68 183
14247.81 179
14248.93 214
14250.06 223
14251.19 165
14252.32 192
14253.44 219
14254.57 209
14255.70 193
14256.83 181
14257.95 212
14259.08 201
14260.21 187
14261.34 198
14262.47 190
14263.59 196
14264.72 179
14265.85 171
14266.98 190
14268.11 184
14269.23 208
14270.36 170
14271.49 179
14272.62 188
14273.75 156
14274.88 182
14276.01 161
14277.13 189
14278.26 178
14279.39 184
14280.52 201
14281.65 196
14282.78 202
14283.91 151
14285.04 137
14286.16 185
14287.29 164
14288.42 156
14289.55 159
14290.68 176
14291.81 159
14292.94 154
14294.07 199
14295.20 167
14296.33 136
14297.46 188
14298.59 191
14299.71 169
14300.84 166
14301.97 147
14303.10 172
14304.23 154
14305.36 149
14306.49 160
14307.62 170
14308.75 165
14309.88 141
14311.01 160
14312.14 165
14313.27 151
14314.40 114
14315.53 131
14316.66 168
14317.79 176
14318.92 159
14320.05 158
14321.18 155
14322.31 128
14323.44 159
14324.57 189
14325.70 136
14326.84 153
14327.97 184
14329.10 166
14330.23 141
14331.36 141
14332.49 165
14333.62 159
14334.75 163
14335.88 171
14337.01 155
14338.14 157
14339.27 172
14340.41 177
14341.54 186
14342.67 176
14343.80 161
14344.93 158
14346.06 148
14347.19 142
14348.32 150
14349.46 142
14350.59 163
14351.72 135
14352.85 167
14353.98 182
14355.11 182
14356.25 141
14357.38 122
14358.51 142
14359.64 153
14360.77 166
14361.90 184
14363.04 153
14364.17 166
14365.30 172
14366.43 155
14367.56 161
14368.70 144
14369.83 185
14370.96 187
14372.09 153
14373.23 115
14374.36 147
14375.49 154
14376.62 161
14377.76 141
14378.89 157
14380.02 171
14381.15 150
14382.29 131
14383.42 157
14384.55 141
14385.69 142
14386.82 141
14387.95 141
14389.08 135
14390.22 165
14391.35 153
14392.48 135
14393.62 127
14394.75 128
14395.88 132
14397.02 139
14398.15 158
14399.28 143
14400.42 159
14401.55 160
14402.68 134
14403.82 183
14404.95 145
14406.08 157
14407.22 185
14408.35 179
14409.49 166
14410.62 139
14411.75 185
14412.89 189
14414.02 164
14415.16 163
14416.29 147
14417.42 163
14418.56 185
14419.69 145
14420.83 172
14421.96 149
14423.10 186
14424.23 153
14425.36 146
14426.50 126
14427.63 159
14428.77 171
14429.90 131
14431.04 154
14432.17 167
14433.31 161
14434.44 166
14435.58 185
14436.71 161
14437.85 136
14438.98 144
14440.12 161
14441.25 159
14442.39 184
14443.52 162
14444.66 160
14445.79 150
14446.93 134
14448.06 155
14449.20 137
14450.33 163
14451.47 178
14452.60 159
14453.74 152
14454.87 146
14456.01 154
14457.15 169
14458.28 180
14459.42 146
14460.55 131
14461.69 139
14462.83 166
14463.96 159
14465.10 159
14466.23 155
14467.37 144
14468.51 174
14469.64 178
14470.78 174
14471.91 148
14473.05 145
14474.19 158
14475.32 180
14476.46 179
14477.60 165
14478.73 195
14479.87 177
14481.01 178
14482.14 149
14483.28 164
14484.42 185
14485.55 171
14486.69 124
14487.83 142
14488.96 154
14490.10 151
14491.24 133
14492.37 165
14493.51 167
14494.65 136
14495.79 180
14496.92 207
14498.06 185
14499.20 167
14500.34 175
14501.47 188
14502.61 207
14503.75 221
14504.89 170
14506.02 168
14507.16 162
14508.30 208
14509.44 181
14510.57 153
14511.71 174
14512.85 154
14513.99 170
14515.13 168
14516.26 166
14517.40 161
14518.54 178
14519.68 180
14520.82 203
14521.95 219
14523.09 200
14524.23 157
14525.37 148
14526.51 181
14527.65 169
14528.78 208
14529.92 203
14531.06 177
14532.20 181
14533.34 175
14534.48 180
14535.62 179
14536.76 194
14537.89 189
14539.03 185
14540.17 175
14541.31 141
14542.45 157
14543.59 174
14544.73 183
14545.87 197
14547.01 195
14548.15 171
14549.29 168
14550.42 211
14551.56 232
14552.70 199
14553.84 199
14554.98 219
14556.12 168
14557.26 167
14558.40 188
14559.54 193
14560.68 174
14561.82 173
14562.96 172
14564.10 201
14565.24 203
14566.38 196
14567.52 156
14568.66 168
14569.80 195
14570.94 205
14572.08 192
14573.22 221
14574.36 240
14575.50 202
14576.64 213
14577.78 191
14578.92 204
14580.06 224
14581.20 212
14582.35 194
14583.49 221
14584.63 218
14585.77 215
14586.91 188
14588.05 191
14589.19 196
14590.33 215
14591.47 238
14592.61 236
14593.75 237
14594.89 219
14596.04 207
14597.18 252
14598.32 269
14599.46 263
14600.60 241
14601.74 233
14602.88 230
14604.03 227
14605.17 215
14606.31 218
14607.45 241
14608.59 221
14609.73 236
14610.87 214
14612.02 239
14613.16 258
14614.30 253
14615.44 263
14616.58 252
14617.73 252
14618.87 256
14620.01 264
14621.15 232
14622.29 247
14623.44 252
14624.58 230
14625.72 220
14626.86 266
14628.01 227
14629.15 283
14630.29 298
14631.43 309
14632.58 300
14633.72 357
14634.86 351
14636.00 289
14637.15 282
14638.29 306
14639.43 325
14640.58 324
14641.72 289
14642.86 257
14644.00 261
14645.15 281
14646.29 278
14647.43 227
14648.58 230
14649.72 260
14650.86 229
14652.01 271
14653.15 217
14654.29 221
14655.44 216
14656.58 219
14657.72 205
14658.87 191
14660.01 189
14661.16 208
14662.30 191
14663.44 181
14664.59 184
14665.73 201
14666.87 199
14668.02 184
14669.16 175
14670.31 195
14671.45 200
14672.59 193
14673.74 211
14674.88 188
14676.03 163
14677.17 178
14678.32 156
14679.46 158
14680.60 184
14681.75 197
14682.89 192
14684.04 160
14685.18 170
14686.33 181
14687.47 185
14688.62 171
14689.76 165
14690.91 165
14692.05 159
14693.20 162
14694.34 164
14695.49 196
14696.63 160
14697.78 178
14698.92 193
14700.07 167
14701.21 156
14702.36 196
14703.50 185
14704.65 179
14705.79 175
14706.94 179
14708.09 173
14709.23 160
14710.38 129
14711.52 167
14712.67 161
14713.81 162
14714.96 157
14716.11 149
14717.25 131
14718.40 141
14719.54 146
14720.69 160
14721.84 172
14722.98 177
14724.13 174
14725.27 154
14726.42 155
14727.57 178
14728.71 174
14729.86 141
14731.01 170
14732.15 159
14733.30 168
14734.45 175
14735.59 186
14736.74 163
14737.88 187
14739.03 189
14740.18 176
14741.33 168
14742.47 187
14743.62 164
14744.77 151
14745.91 141
14747.06 153
14748.21 137
14749.35 152
14750.50 132
14751.65 159
14752.80 162
14753.94 158
14755.09 163
14756.24 176
14757.39 167
14758.53 169
14759.68 172
14760.83 138
14761.98 158
14763.12 146
14764.27 134
14765.42 130
14766.57 107
14767.71 161
14768.86 150
14770.01 193
14771.16 161
14772.31 155
14773.45 173
14774.60 160
14775.75 137
14776.90 139
14778.05 138
14779.20 160
14780.34 123
14781.49 123
14782.64 119
14783.79 139
14784.94 167
14786.09 136
14787.24 136
14788.38 142
14789.53 161
14790.68 118
14791.83 114
14792.98 144
14794.13 134
14795.28 139
14796.43 200
14797.57 159
14798.72 134
14799.87 109
14801.02 125
14802.17 146
14803.32 129
14804.47 109
14805.62 144
14806.77 160
14807.92 109
14809.07 129
14810.22 137
14811.37 132
14812.52 152
14813.67 134
14814.82 152
14815.97 142
14817.12 148
14818.26 129
14819.41 142
14820.56 132
14821.71 129
14822.86 160
14824.01 112
14825.16 150
14826.31 130
14827.47 114
14828.62 134
14829.77 140
14830.92 154
14832.07 131
14833.22 144
14834.37 122
14835.52 132
14836.67 135
14837.82 135
14838.97 126
14840.12 147
14841.27 136
14842.42 110
14843.57 104
14844.72 131
14845.87 139
14847.03 156
14848.18 131
14849.33 125
14850.48 125
14851.63 137
14852.78 144
14853.93 139
14855.08 94
14856.23 134
14857.39 129
14858.54 125
14859.69 139
14860.84 134
14861.99 128
14863.14 117
14864.29 127
14865.45 140
14866.60 115
14867.75 137
14868.90 136
14870.05 107
14871.21 113
14872.36 113
14873.51 137
14874.66 110
14875.81 103
14876.97 137
14878.12 151
14879.27 164
14880.42 132
14881.57 130
14882.73 134
14883.88 112
14885.03 117
14886.18 143
14887.34 144
14888.49 134
14889.64 137
14890.79 132
14891.95 138
14893.10 113
14894.25 99
14895.41 138
14896.56 151
14897.71 120
14898.86 130
14900.02 102
14901.17 104
14902.32 108
14903.48 139
14904.63 136
14905.78 133
14906.94 132
14908.09 142
14909.24 118
14910.40 127
14911.55 140
14912.70 115
14913.86 137
14915.01 117
14916.16 145
14917.32 136
14918.47 133
14919.63 117
14920.78 124
14921.93 149
14923.09 131
14924.24 141
14925.39 127
14926.55 153
14927.70 150
14928.86 150
14930.01 133
14931.17 143
14932.32 122
14933.47 130
14934.63 132
14935.78 130
14936.94 139
14938.09 138
14939.25 146
14940.40 114
14941.56 135
14942.71 152
14943.86 144
14945.02 139
14946.17 146
14947.33 174
14948.48 133
14949.64 150
14950.79 148
14951.95 180
14953.10 136
14954.26 135
14955.41 136
14956.57 142
14957.72 124
14958.88 131
14960.04 131
14961.19 138
14962.35 142
14963.50 126
14964.66 140
14965.81 143
14966.97 124
14968.12 152
14969.28 114
14970.44 139
14971.59 146
14972.75 150
14973.90 163
14975.06 138
14976.21 139
14977.37 160
14978.53 136
14979.68 124
14980.84 116
14981.99 127
14983.15 111
14984.31 141
14985.46 168
14986.62 143
14987.78 138
14988.93 127
14990.09 128
14991.25 121
14992.40 140
14993.56 127
14994.72 114
14995.87 112
14997.03 129
14998.19 133
14999.34 129
15000.50 158
15001.66 146
15002.81 111
15003.97 148
15005.13 114
15006.29 113
15007.44 109
15008.60 117
15009.76 123
15010.91 122
15012.07 128
15013.23 121
15014.39 127
15015.54 119
15016.70 125
15017.86 112
15019.02 131
15020.17 128
15021.33 144
15022.49 138
15023.65 119
15024.81 130
15025.96 143
15027.12 148
15028.28 140
15029.44 159
15030.59 141
15031.75 111
15032.91 127
15034.07 115
15035.23 114
15036.39 107
15037.54 133
15038.70 132
15039.86 102
15041.02 126
15042.18 127
15043.34 121
15044.50 121
15045.65 96
15046.81 110
15047.97 113
15049.13 136
15050.29 129
15051.45 116
15052.61 106
15053.77 116
15054.92 110
15056.08 112
15057.24 130
15058.40 109
15059.56 108
15060.72 115
15061.88 109
15063.04 119
15064.20 114
15065.36 122
15066.52 130
15067.68 117
15068.84 101
15070.00 130
15071.16 111
15072.32 144
15073.47 159
15074.63 136
15075.79 118
15076.95 113
15078.11 127
15079.27 128
15080.43 126
15081.59 116
15082.75 136
15083.91 122
15085.07 156
15086.23 113
15087.39 113
15088.56 90
15089.72 107
15090.88 121
15092.04 125
15093.20 110
15094.36 102
15095.52 99
15096.68 92
15097.84 114
15099.00 117
15100.16 129
15101.32 133
15102.48 144
15103.64 117
15104.80 131
15105.97 137
15107.13 106
15108.29 115
15109.45 124
15110.61 129
15111.77 119
15112.93 126
15114.09 129
15115.25 141
15116.42 112
15117.58 105
15118.74 108
15119.90 123
15121.06 101
15122.22 116
15123.39 119
15124.55 130
15125.71 107
15126.87 120
15128.03 126
15129.19 135
15130.36 125
15131.52 116
15132.68 147
15133.84 133
15135.00 103
15136.17 128
15137.33 111
15138.49 98
15139.65 119
15140.82 108
15141.98 124
15143.14 121
15144.30 117
15145.46 105
15146.63 107
15147.79 141
15148.95 130
15150.12 105
15151.28 121
15152.44 129
15153.60 144
15154.77 139
15155.93 107
15157.09 106
15158.26 117
15159.42 135
15160.58 123
15161.74 115
15162.91 106
15164.07 131
15165.23 123
15166.40 113
15167.56 118
15168.72 118
15169.89 124
15171.05 125
15172.21 120
15173.38 120
15174.54 133
15175.71 166
15176.87 120
15178.03 119
15179.20 118
15180.36 93
15181.52 105
15182.69 108
15183.85 110
15185.02 110
15186.18 134
15187.34 153
15188.51 119
15189.67 129
15190.84 126
15192.00 128
15193.17 112
15194.33 120
15195.49 110
15196.66 127
15197.82 119
15198.99 117
15200.15 108
15201.32 122
15202.48 124
15203.65 141
15204.81 135
15205.98 144
15207.14 137
15208.31 138
15209.47 151
15210.64 104
15211.80 127
15212.97 145
15214.13 119
15215.30 105
15216.46 134
15217.63 140
15218.79 163
15219.96 113
15221.12 115
15222.29 110
15223.45 131
15224.62 138
15225.78 142
15226.95 125
15228.12 145
15229.28 155
15230.45 151
15231.61 147
15232.78 121
15233.95 127
15235.11 136
15236.28 153
15237.44 162
15238.61 126
15239.78 128
15240.94 157
15242.11 112
15243.27 128
15244.44 106
15245.61 112
15246.77 131
15247.94 134
15249.11 105
15250.27 130
15251.44 114
15252.61 135
15253.77 109
15254.94 122
15256.11 126
15257.27 100
15258.44 110
15259.61 111
15260.77 124
15261.94 171
15263.11 110
15264.27 123
15265.44 122
15266.61 142
15267.78 120
15268.94 102
15270.11 132
15271.28 126
15272.44 125
15273.61 119
15274.78 103
15275.95 106
15277.11 119
15278.28 141
15279.45 140
15280.62 138
15281.79 91
15282.95 105
15284.12 140
15285.29 106
15286.46 140
15287.62 122
15288.79 120
15289.96 96
15291.13 103
15292.30 92
15293.47 110
15294.63 109
15295.80 123
15296.97 102
15298.14 99
15299.31 93
15300.48 94
15301.64 82
15302.81 106
15303.98 110
15305.15 125
15306.32 121
15307.49 99
15308.66 120
15309.82 127
15310.99 113
15312.16 100
15313.33 125
15314.50 136
15315.67 103
15316.84 131
15318.01 123
15319.18 108
15320.35 118
15321.51 123
15322.68 104
15323.85 100
15325.02 95
15326.19 106
15327.36 130
15328.53 128
15329.70 122
15330.87 103
15332.04 104
15333.21 114
15334.38 118
15335.55 119
15336.72 111
15337.89 128
15339.06 147
15340.23 110
15341.40 94
15342.57 89
15343.74 120
15344.91 114
15346.08 126
15347.25 124
15348.42 102
15349.59 129
15350.76 105
15351.93 116
15353.10 108
15354.27 123
15355.44 134
15356.61 121
15357.78 116
15358.95 112
15360.13 141
15361.30 125
15362.47 111
15363.64 92
15364.81 128
15365.98 142
15367.15 121
15368.32 111
15369.49 112
15370.66 98
15371.84 149
15373.01 145
15374.18 112
15375.35 118
15376.52 116
15377.69 123
15378.86 97
15380.03 116
15381.21 116
15382.38 91
15383.55 127
15384.72 121
15385.89 97
15387.06 106
15388.24 112
15389.41 101
15390.58 133
15391.75 117
15392.92 118
15394.10 132
15395.27 109
15396.44 111
15397.61 100
15398.78 111
15399.96 94
15401.13 115
15402.30 130
15403.47 134
15404.65 103
15405.82 124
15406.99 98
15408.16 103
15409.34 116
15410.51 124
15411.68 148
15412.85 132
15414.03 107
15415.20 108
15416.37 108
15417.55 107
15418.72 102
15419.89 119
15421.06 103
15422.24 105
15423.41 102
15424.58 96
15425.76 111
15426.93 116
15428.10 98
15429.28 110
15430.45 107
15431.62 104
15432.80 113
15433.97 112
15435.15 99
15436.32 112
15437.49 100
15438.67 97
15439.84 113
15441.01 107
15442.19 94
15443.36 114
15444.54 104
15445.71 124
15446.88 114
15448.06 111
15449.23 110
15450.41 125
15451.58 120
15452.75 110
15453.93 105
15455.10 112
15456.28 90
15457.45 110
15458.63 124
15459.80 100
15460.98 92
15462.15 126
15463.32 125
15464.50 99
15465.67 115
15466.85 131
15468.02 121
15469.20 115
15470.37 113
15471.55 128
15472.72 113
15473.90 114
15475.07 113
15476.25 93
15477.42 116
15478.60 106
15479.77 119
15480.95 136
15482.13 104
15483.30 120
15484.48 118
15485.65 106
15486.83 119
15488.00 99
15489.18 97
15490.35 98
15491.53 90
15492.71 101
15493.88 117
15495.06 130
15496.23 112
15497.41 112
15498.59 126
15499.76 121
15500.94 118
15502.11 109
15503.29 113
15504.47 122
15505.64 106
15506.82 135
15508.00 128
15509.17 122
15510.35 117
15511.52 128
15512.70 102
15513.88 117
15515.05 118
15516.23 114
15517.41 101
15518.58 115
15519.76 103
15520.94 129
15522.12 110
15523.29 127
15524.47 107
15525.65 118
15526.82 122
15528.00 119
15529.18 112
15530.35 120
15531.53 105
15532.71 111
15533.89 104
15535.06 119
15536.24 114
15537.42 113
15538.60 99
15539.77 111
15540.95 125
15542.13 113
15543.31 106
15544.48 94
15545.66 95
15546.84 134
15548.02 142
15549.20 125
15550.37 121
15551.55 121
15552.73 116
15553.91 126
15555.09 118
15556.26 123
15557.44 115
15558.62 115
15559.80 114
15560.98 118
15562.16 137
15563.34 135
15564.51 111
15565.69 104
15566.87 135
15568.05 129
15569.23 155
15570.41 128
15571.59 138
15572.76 110
15573.94 126
15575.12 142
15576.30 123
15577.48 123
15578.66 113
15579.84 118
15581.02 126
15582.20 118
15583.38 116
15584.56 105
15585.73 104
15586.91 112
15588.09 112
15589.27 104
15590.45 135
15591.63 132
15592.81 112
15593.99 117
15595.17 120
15596.35 120
15597.53 112
15598.71 147
15599.89 140
15601.07 130
15602.25 130
15603.43 126
15604.61 145
15605.79 164
15606.97 145
15608.15 116
15609.33 141
15610.51 155
15611.69 140
15612.87 140
15614.05 175
15615.23 142
15616.41 161
15617.59 131
15618.77 141
15619.95 129
15621.14 142
15622.32 164
15623.50 136
15624.68 146
15625.86 136
15627.04 163
15628.22 153
15629.40 122
15630.58 114
15631.76 144
15632.94 172
15634.13 156
15635.31 143
15636.49 127
15637.67 157
15638.85 161
15640.03 149
15641.21 126
15642.39 155
15643.58 165
15644.76 137
15645.94 166
15647.12 131
15648.30 163
15649.48 138
15650.67 138
15651.85 127
15653.03 164
15654.21 148
15655.39 187
15656.58 137
15657.76 128
15658.94 166
15660.12 156
15661.30 175
15662.49 154
15663.67 179
15664.85 154
15666.03 136
15667.22 135
15668.40 147
15669.58 165
15670.76 179
15671.95 169
15673.13 143
15674.31 168
15675.49 186
15676.68 157
15677.86 156
15679.04 139
15680.23 154
15681.41 150
15682.59 146
15683.77 129
15684.96 153
15686.14 156
15687.32 161
15688.51 158
15689.69 144
15690.87 140
15692.06 158
15693.24 157
15694.42 158
15695.61 140
15696.79 146
15697.97 147
15699.16 158
15700.34 176
15701.53 197
15702.71 177
15703.89 147
15705.08 172
15706.26 170
15707.44 155
15708.63 152
15709.81 181
15711.00 200
15712.18 168
15713.36 163
15714.55 153
15715.73 172
15716.92 159
15718.10 182
15719.29 179
15720.47 177
15721.66 151
15722.84 165
15724.02 156
15725.21 181
15726.39 179
15727.58 150
15728.76 160
15729.95 167
15731.13 169
15732.32 155
15733.50 166
15734.69 168
15735.87 159
15737.06 151
15738.24 167
15739.43 152
15740.61 138
15741.80 146
15742.98 157
15744.17 187
15745.35 228
15746.54 149
15747.72 144
15748.91 166
15750.10 189
15751.28 189
15752.47 163
15753.65 162
15754.84 157
15756.02 173
15757.21 169
15758.40 156
15759.58 145
15760.77 159
15761.95 193
15763.14 164
15764.33 171
15765.51 171
15766.70 184
15767.88 148
15769.07 134
15770.26 130
15771.44 167
15772.63 153
15773.82 179
15775.00 154
15776.19 138
15777.38 149
15778.56 164
15779.75 169
15780.94 152
15782.12 164
15783.31 161
15784.50 204
15785.68 136
15786.87 134
15788.06 164
15789.24 122
15790.43 152
15791.62 149
15792.81 171
15793.99 157
15795.18 183
15796.37 167
15797.55 150
15798.74 145
15799.93 136
15801.12 137
15802.30 171
15803.49 132
15804.68 110
15805.87 140
15807.05 155
15808.24 142
15809.43 122
15810.62 141
15811.81 143
15812.99 122
15814.18 123
15815.37 126
15816.56 132
15817.75 134
15818.93 140
15820.12 135
15821.31 138
15822.50 128
15823.69 149
15824.88 127
15826.06 134
15827.25 147
15828.44 122
15829.63 130
15830.82 130
15832.01 121
15833.20 135
15834.38 138
15835.57 151
15836.76 112
15837.95 126
15839.14 121
15840.33 101
15841.52 121
15842.71 124
15843.90 140
15845.08 131
15846.27 147
15847.46 143
15848.65 123
15849.84 118
15851.03 125
15852.22 145
15853.41 132
15854.60 144
15855.79 143
15856.98 146
15858.17 128
15859.36 141
15860.55 113
15861.74 135
15862.93 141
15864.12 126
15865.31 132
15866.50 142
15867.69 128
15868.88 152
15870.07 137
15871.26 131
15872.45 157
15873.64 132
15874.83 126
15876.02 168
15877.21 167
15878.40 147
15879.59 145
15880.78 123
15881.97 122
15883.16 135
15884.35 136
15885.54 117
15886.73 114
15887.92 126
15889.11 135
15890.30 127
15891.50 142
15892.69 113
15893.88 110
15895.07 123
15896.26 134
15897.45 129
15898.64 129
15899.83 148
15901.02 137
15902.22 123
15903.41 162
15904.60 138
15905.79 144
15906.98 175
15908.17 147
15909.36 133
15910.56 163
15911.75 164
15912.94 142
15914.13 155
15915.32 135
15916.51 143
15917.71 134
15918.90 150
15920.09 148
15921.28 126
15922.47 125
15923.67 147
15924.86 135
15926.05 127
15927.24 147
15928.43 129
15929.63 149
15930.82 154
15932.01 156
15933.20 128
15934.40 149
15935.59 141
15936.78 139
15937.97 148
15939.17 139
15940.36 147
15941.55 124
15942.75 127
15943.94 142
15945.13 127
15946.32 109
15947.52 130
15948.71 110
15949.90 118
15951.10 147
15952.29 127
15953.48 128
15954.68 125
15955.87 116
15957.06 113
15958.26 122
15959.45 106
15960.64 111
15961.84 102
15963.03 99
15964.22 107
15965.42 133
15966.61 142
15967.80 116
15969.00 109
15970.19 99
15971.39 109
15972.58 108
15973.77 114
15974.97 106
15976.16 99
15977.36 111
15978.55 105
15979.74 122
15980.94 122
15982.13 105
15983.33 100
15984.52 122
15985.72 123
15986.91 138
15988.10 121
15989.30 132
15990.49 104
15991.69 111
15992.88 105
15994.08 96
15995.27 101
15996.47 97
15997.66 117
15998.86 115
16000.05 111
16001.25 105
16002.44 106
16003.64 88
16004.83 117
16006.03 133
16007.22 106
16008.42 151
16009.61 138
16010.81 96
16012.00 111
16013.20 101
16014.40 92
16015.59 109
16016.79 110
16017.98 116
16019.18 124
16020.37 96
16021.57 115
16022.76 101
16023.96 101
16025.16 122
16026.35 114
16027.55 114
16028.74 98
16029.94 85
16031.14 132
16032.33 114
16033.53 88
16034.73 97
16035.92 118
16037.12 106
16038.31 121
16039.51 91
16040.71 102
16041.90 136
16043.10 106
16044.30 105
16045.49 121
16046.69 142
16047.89 128
16049.08 118
16050.28 145
16051.48 128
16052.67 123
16053.87 87
16055.07 91
16056.27 104
16057.46 102
16058.66 128
16059.86 119
16061.05 114
16062.25 102
16063.45 100
16064.65 110
16065.84 113
16067.04 106
16068.24 96
16069.44 109
16070.63 96
16071.83 85
16073.03 91
16074.23 89
16075.42 101
16076.62 98
16077.82 107
16079.02 118
16080.22 135
16081.41 117
16082.61 107
16083.81 104
16085.01 93
16086.21 117
16087.40 107
16088.60 91
16089.80 86
16091.00 121
16092.20 110
16093.40 94
16094.59 125
16095.79 103
16096.99 96
16098.19 121
16099.39 107
16100.59 107
16101.79 77
16102.99 84
16104.18 108
16105.38 121
16106.58 114
16107.78 110
16108.98 133
16110.18 131
16111.38 112
16112.58 118
16113.78 123
16114.98 104
16116.17 120
16117.37 117
16118.57 107
16119.77 100
16120.97 119
16122.17 125
16123.37 116
16124.57 109
16125.77 121
16126.97 104
16128.17 96
16129.37 104
16130.57 112
16131.77 110
16132.97 121
16134.17 113
16135.37 101
16136.57 110
16137.77 125
16138.97 117
16140.17 115
16141.37 127
16142.57 122
16143.77 87
16144.97 99
16146.17 110
16147.37 101
16148.57 117
16149.77 132
16150.97 97
16152.17 90
16153.37 107
16154.58 122
16155.78 98
16156.98 128
16158.18 101
16159.38 118
16160.58 119
16161.78 110
16162.98 110
16164.18 110
16165.38 102
16166.59 112
16167.79 135
16168.99 118
16170.19 99
16171.39 116
16172.59 106
16173.79 96
16174.99 122
16176.20 142
16177.40 95
16178.60 131
16179.80 119
16181.00 122
16182.20 117
16183.41 97
16184.61 115
16185.81 131
16187.01 135
16188.21 103
16189.42 98
16190.62 92
16191.82 123
16193.02 105
16194.22 119
16195.43 93
16196.63 106
16197.83 92
16199.03 79
16200.24 90
16201.44 89
16202.64 86
16203.84 121
16205.05 118
16206.25 108
16207.45 117
16208.65 116
16209.86 142
16211.06 116
16212.26 122
16213.47 119
16214.67 122
16215.87 129
16217.07 116
16218.28 118
16219.48 115
16220.68 125
16221.89 100
16223.09 120
16224.29 115
16225.50 115
16226.70 116
16227.90 99
16229.11 122
16230.31 120
16231.51 112
16232.72 102
16233.92 115
16235.13 107
16236.33 126
16237.53 109
16238.74 96
16239.94 137
16241.15 133
16242.35 109
16243.55 84
16244.76 113
16245.96 94
16247.17 111
16248.37 105
16249.57 102
16250.78 107
16251.98 99
16253.19 125
16254.39 104
16255.60 111
16256.80 129
16258.01 135
16259.21 114
16260.41 124
16261.62 116
16262.82 116
16264.03 120
16265.23 128
16266.44 127
16267.64 129
16268.85 116
16270.05 116
16271.26 112
16272.46 122
16273.67 119
16274.87 123
16276.08 108
16277.28 111
16278.49 125
16279.70 157
16280.90 131
16282.11 136
16283.31 116
16284.52 129
16285.72 149
16286.93 146
16288.13 114
16289.34 122
16290.55 108
16291.75 114
16292.96 137
16294.16 150
16295.37 138
16296.58 112
16297.78 137
16298.99 138
16300.19 115
16301.40 155
16302.61 141
16303.81 122
16305.02 124
16306.22 115
16307.43 136
16308.64 119
16309.84 125
16311.05 111
16312.26 135
16313.46 136
16314.67 117
16315.88 102
16317.08 140
16318.29 110
16319.50 114
16320.70 128
16321.91 121
16323.12 113
16324.33 114
16325.53 129
16326.74 124
16327.95 122
16329.15 115
16330.36 143
16331.57 121
16332.78 117
16333.98 124
16335.19 120
16336.40 127
16337.61 98
16338.81 139
16340.02 127
16341.23 86
16342.44 102
16343.64 104
16344.85 112
16346.06 120
16347.27 103
16348.48 102
16349.68 106
16350.89 108
16352.10 127
16353.31 108
16354.52 95
16355.72 109
16356.93 101
16358.14 86
16359.35 80
16360.56 102
16361.77 92
16362.97 94
16364.18 105
16365.39 111
16366.60 113
16367.81 124
16369.02 120
16370.23 109
16371.43 110
16372.64 119
16373.85 98
16375.06 123
16376.27 100
16377.48 124
16378.69 110
16379.90 119
16381.11 117
16382.32 102
16383.52 126
16384.73 75
16385.94 94
16387.15 91
16388.36 89
16389.57 94
16390.78 104
16391.99 97
16393.20 82
16394.41 103
16395.62 102
16396.83 101
16398.04 90
16399.25 84
16400.46 89
16401.67 81
16402.88 100
16404.09 103
16405.30 119
16406.51 98
16407.72 104
16408.93 120
16410.14 125
16411.35 129
16412.56 109
16413.77 128
16414.98 128
16416.19 110
16417.40 93
16418.61 96
16419.82 110
16421.03 119
16422.24 123
16423.45 114
16424.67 94
16425.88 88
16427.09 114
16428.30 116
16429.51 120
16430.72 122
16431.93 117
16433.14 104
16434.35 82
16435.56 85
16436.78 91
16437.99 94
16439.20 117
16440.41 122
16441.62 102
16442.83 99
16444.04 135
16445.25 119
16446.47 101
16447.68 86
16448.89 100
16450.10 119
16451.31 114
16452.52 120
16453.74 114
16454.95 109
16456.16 85
16457.37 82
16458.58 103
16459.80 91
16461.01 95
16462.22 95
16463.43 131
16464.65 106
16465.86 98
16467.07 106
16468.28 72
16469.49 98
16470.71 116
16471.92 132
16473.13 105
16474.34 99
16475.56 107
16476.77 102
16477.98 113
16479.20 106
16480.41 119
16481.62 125
16482.83 105
16484.05 104
16485.26 110
16486.47 98
16487.69 114
16488.90 95
16490.11 79
16491.33 86
16492.54 94
16493.75 100
16494.97 97
16496.18 109
16497.39 101
16498.61 115
16499.82 97
16501.03 89
16502.25 88
16503.46 88
16504.67 119
16505.89 99
16507.10 95
16508.32 107
16509.53 89
16510.74 88
16511.96 106
16513.17 142
16514.39 116
16515.60 118
16516.81 127
16518.03 89
16519.24 107
16520.46 111
16521.67 120
16522.88 111
16524.10 121
16525.31 106
16526.53 104
16527.74 104
16528.96 109
16530.17 92
16531.39 129
16532.60 121
16533.82 81
16535.03 94
16536.25 109
16537.46 121
16538.68 130
16539.89 108
16541.11 99
16542.32 89
16543.54 122
16544.75 125
16545.97 102
16547.18 104
16548.40 98
16549.61 87
16550.83 76
16552.04 96
16553.26 116
16554.47 99
16555.69 90
16556.91 100
16558.12 97
16559.34 97
16560.55 109
16561.77 110
16562.98 107
16564.20 95
16565.42 100
16566.63 102
16567.85 111
16569.06 118
16570.28 105
16571.50 105
16572.71 99
16573.93 102
16575.15 98
16576.36 97
16577.58 120
16578.79 120
16580.01 107
16581.23 126
16582.44 111
16583.66 116
16584.88 121
16586.09 139
16587.31 119
16588.53 125
16589.74 109
16590.96 111
16592.18 121
16593.40 129
16594.61 103
16595.83 114
16597.05 91
16598.26 104
16599.48 115
16600.70 119
16601.92 120
16603.13 108
16604.35 99
16605.57 115
16606.78 115
16608.00 111
16609.22 102
16610.44 106
16611.66 129
16612.87 122
16614.09 103
16615.31 104
16616.53 105
16617.74 112
16618.96 104
16620.18 92
16621.40 100
16622.62 97
16623.83 127
16625.05 96
16626.27 86
16627.49 88
16628.71 96
16629.93 94
16631.14 109
16632.36 86
16633.58 88
16634.80 104
16636.02 108
16637.24 100
16638.45 86
16639.67 100
16640.89 100
16642.11 98
16643.33 74
16644.55 84
16645.77 91
16646.99 99
16648.21 100
16649.42 104
16650.64 90
16651.86 111
16653.08 106
16654.30 90
16655.52 114
16656.74 101
16657.96 106
16659.18 95
16660.40 92
16661.62 104
16662.84 120
16664.06 117
16665.28 91
16666.50 76
16667.72 82
16668.93 123
16670.15 88
16671.37 85
16672.59 100
16673.81 113
16675.03 109
16676.25 97
16677.47 71
16678.69 85
16679.91 99
16681.13 91
16682.36 93
16683.58 102
16684.80 84
16686.02 95
16687.24 90
16688.46 83
16689.68 89
16690.90 97
16692.12 99
16693.34 73
16694.56 82
16695.78 115
16697.00 97
16698.22 110
16699.44 73
16700.66 79
16701.89 106
16703.11 102
16704.33 105
16705.55 111
16706.77 86
16707.99 90
16709.21 106
16710.43 105
16711.65 80
16712.88 93
16714.10 93
16715.32 121
16716.54 94
16717.76 98
16718.98 81
16720.20 65
16721.43 92
16722.65 103
16723.87 109
16725.09 116
16726.31 91
16727.54 79
16728.76 98
16729.98 80
16731.20 116
16732.42 98
16733.65 79
16734.87 89
16736.09 89
16737.31 91
16738.53 77
16739.76 105
16740.98 78
16742.20 91
16743.42 76
16744.65 89
16745.87 92
16747.09 86
16748.31 83
16749.54 109
16750.76 98
16751.98 101
16753.21 89
16754.43 92
16755.65 95
16756.87 99
16758.10 92
16759.32 106
16760.54 112
16761.77 107
16762.99 86
16764.21 82
16765.44 102
16766.66 73
16767.88 86
16769.11 79
16770.33 95
16771.55 86
16772.78 78
16774.00 95
16775.22 95
16776.45 74
16777.67 80
16778.90 101
16780.12 84
16781.34 89
16782.57 85
16783.79 82
16785.02 90
16786.24 93
16787.46 99
16788.69 98
16789.91 84
16791.14 71
16792.36 74
16793.58 96
16794.81 87
16796.03 94
16797.26 132
16798.48 108
16799.71 123
16800.93 80
16802.16 104
16803.38 122
16804.61 107
16805.83 94
16807.06 89
16808.28 80
16809.50 105
16810.73 104
16811.95 105
16813.18 94
16814.40 85
16815.63 89
16816.86 75
16818.08 91
16819.31 95
16820.53 114
16821.76 112
16822.98 100
16824.21 92
16825.43 76
16826.66 83
16827.88 90
16829.11 101
16830.33 107
16831.56 75
16832.79 75
16834.01 97
16835.24 108
16836.46 70
16837.69 75
16838.92 120
16840.14 90
16841.37 101
16842.59 92
16843.82 105
16845.05 102
16846.27 122
16847.50 79
16848.73 96
16849.95 99
16851.18 106
16852.40 128
16853.63 105
16854.86 59
16856.08 90
16857.31 120
16858.54 99
16859.76 97
16860.99 80
16862.22 86
16863.44 84
16864.67 107
16865.90 95
16867.13 77
16868.35 93
16869.58 94
16870.81 113
16872.03 103
16873.26 138
16874.49 121
16875.72 94
16876.94 118
16878.17 137
16879.40 131
16880.63 136
16881.85 129
16883.08 135
16884.31 126
16885.54 115
16886.76 107
16887.99 109
16889.22 110
16890.45 124
16891.68 119
16892.90 112
16894.13 120
16895.36 111
16896.59 101
16897.82 98
16899.04 95
16900.27 105
16901.50 102
16902.73 105
16903.96 105
16905.18 101
16906.41 103
16907.64 89
16908.87 95
16910.10 83
16911.33 71
16912.56 119
16913.78 91
16915.01 102
16916.24 82
16917.47 110
16918.70 99
16919.93 99
16921.16 119
16922.39 110
16923.62 102
16924.85 101
16926.07 76
16927.30 109
16928.53 108
16929.76 104
16930.99 95
16932.22 86
16933.45 85
16934.68 104
16935.91 108
16937.14 118
16938.37 103
16939.60 83
16940.83 86
16942.06 102
16943.29 84
16944.52 92
16945.75 81
16946.98 90
16948.21 107
16949.44 115
16950.67 111
16951.90 103
16953.13 96
16954.36 110
16955.59 106
16956.82 81
16958.05 84
16959.28 118
16960.51 106
16961.74 89
16962.97 100
16964.20 93
16965.43 91
16966.66 85
16967.89 122
16969.12 89
16970.35 118
16971.58 112
16972.82 103
16974.05 83
16975.28 87
16976.51 105
16977.74 79
16978.97 72
16980.20 107
16981.43 104
16982.66 99
16983.90 86
16985.13 96
16986.36 86
16987.59 76
16988.82 84
16990.05 102
16991.28 85
16992.52 94
16993.75 110
16994.98 103
16996.21 85
16997.44 90
16998.67 108
16999.91 109
17001.14 103
17002.37 95
17003.60 80
17004.83 104
17006.07 114
17007.30 104
17008.53 89
17009.76 88
17010.99 83
17012.23 77
17013.46 113
17014.69 102
17015.92 111
17017.16 108
17018.39 81
17019.62 106
17020.85 103
17022.09 108
17023.32 110
17024.55 83
17025.78 86
17027.02 96
17028.25 123
17029.48 109
17030.72 93
17031.95 80
17033.18 80
17034.42 77
17035.65 110
17036.88 122
17038.11 113
17039.35 82
17040.58 91
17041.81 83
17043.05 94
17044.28 89
17045.52 84
17046.75 97
17047.98 79
17049.22 95
17050.45 95
17051.68 93
17052.92 89
17054.15 89
17055.38 89
17056.62 97
17057.85 76
17059.09 85
17060.32 99
17061.55 90
17062.79 93
17064.02 114
17065.26 99
17066.49 139
17067.73 78
17068.96 93
17070.19 87
17071.43 86
17072.66 87
17073.90 99
17075.13 92
17076.37 90
17077.60 81
17078.84 112
17080.07 89
17081.31 87
17082.54 88
17083.78 82
17085.01 98
17086.25 78
17087.48 75
17088.72 76
17089.95 117
17091.19 108
17092.42 110
17093.66 91
17094.89 101
17096.13 87
17097.36 96
17098.60 83
17099.83 102
17101.07 74
17102.30 98
17103.54 87
17104.78 86
17106.01 88
17107.25 83
17108.48 90
17109.72 97
17110.95 87
17112.19 86
17113.43 81
17114.66 105
17115.90 105
17117.13 93
17118.37 102
17119.61 81
17120.84 81
17122.08 96
17123.32 82
17124.55 64
17125.79 65
17127.02 108
17128.26 85
17129.50 113
17130.73 82
17131.97 82
17133.21 85
17134.44 84
17135.68 88
17136.92 104
17138.15 107
17139.39 77
17140.63 85
17141.87 104
17143.10 97
17144.34 81
17145.58 90
17146.81 77
17148.05 89
17149.29 75
17150.53 81
17151.76 92
17153.00 92
17154.24 87
17155.48 96
17156.71 93
17157.95 88
17159.19 98
17160.43 95
17161.66 87
17162.90 97
17164.14 100
17165.38 108
17166.62 98
17167.85 88
17169.09 68
17170.33 96
17171.57 84
17172.81 84
17174.04 72
17175.28 67
17176.52 70
17177.76 93
17179.00 91
17180.23 98
17181.47 85
17182.71 100
17183.95 89
17185.19 92
17186.43 89
17187.67 93
17188.90 91
17190.14 83
17191.38 92
17192.62 110
17193.86 86
17195.10 74
17196.34 98
17197.58 84
17198.82 69
17200.05 98
17201.29 84
17202.53 91
17203.77 97
17205.01 93
17206.25 70
17207.49 91
17208.73 85
17209.97 94
17211.21 96
17212.45 96
17213.69 76
17214.93 73
17216.17 82
17217.41 84
17218.65 81
17219.89 91
17221.13 72
17222.37 86
17223.61 86
17224.85 104
17226.09 102
17227.33 91
17228.57 75
17229.81 78
17231.05 71
17232.29 69
17233.53 80
17234.77 95
17236.01 84
17237.25 101
17238.49 85
17239.73 82
17240.97 101
17242.21 78
17243.45 83
17244.69 76
17245.93 85
17247.17 99
17248.41 90
17249.66 70
17250.90 69
17252.14 68
17253.38 90
17254.62 64
17255.86 73
17257.10 86
17258.34 84
17259.58 84
17260.83 70
17262.07 72
17263.31 70
17264.55 74
17265.79 117
17267.03 93
17268.27 90
17269.52 83
17270.76 92
17272.00 69
17273.24 79
17274.48 71
17275.72 90
17276.97 83
17278.21 78
17279.45 78
17280.69 98
17281.93 93
17283.18 77
17284.42 71
17285.66 84
17286.90 96
17288.15 81
17289.39 96
17290.63 79
17291.87 89
17293.11 82
17294.36 122
17295.60 87
17296.84 73
17298.08 93
17299.33 91
17300.57 60
17301.81 76
17303.06 77
17304.30 73
17305.54 80
17306.78 76
17308.03 71
17309.27 76
17310.51 84
17311.76 71
17313.00 92
17314.24 80
17315.49 81
17316.73 85
17317.97 81
17319.22 95
17320.46 110
17321.70 81
17322.95 104
17324.19 96
17325.43 94
17326.68 88
17327.92 78
17329.17 100
17330.41 88
17331.65 96
17332.90 68
17334.14 90
17335.38 87
17336.63 91
17337.87 71
17339.12 74
17340.36 91
17341.61 72
17342.85 80
17344.09 68
17345.34 69
17346.58 97
17347.83 84
17349.07 88
17350.32 74
17351.56 102
17352.80 81
17354.05 96
17355.29 85
17356.54 71
17357.78 103
17359.03 95
17360.27 86
17361.52 87
17362.76 60
17364.01 90
17365.25 124
17366.50 72
17367.74 86
17368.99 81
17370.23 89
17371.48 87
17372.72 99
17373.97 82
17375.22 94
17376.46 86
17377.71 89
17378.95 85
17380.20 74
17381.44 93
17382.69 104
17383.93 100
17385.18 61
17386.43 77
17387.67 103
17388.92 106
17390.16 90
17391.41 93
17392.66 77
17393.90 97
17395.15 96
17396.39 83
17397.64 75
17398.89 79
17400.13 86
17401.38 88
17402.63 89
17403.87 84
17405.12 82
17406.37 77
17407.61 84
17408.86 85
17410.11 75
17411.35 97
17412.60 90
17413.85 105
17415.09 101
17416.34 115
17417.59 101
17418.83 67
17420.08 116
17421.33 105
17422.57 72
17423.82 91
17425.07 88
17426.32 82
17427.56 82
17428.81 80
17430.06 64
17431.31 94
17432.55 89
17433.80 106
17435.05 95
17436.30 83
17437.54 97
17438.79 102
17440.04 74
17441.29 77
17442.53 83
17443.78 96
17445.03 82
17446.28 82
17447.53 86
17448.77 78
17450.02 75
17451.27 75
17452.52 85
17453.77 100
17455.01 119
17456.26 90
17457.51 78
17458.76 84
17460.01 97
17461.26 68
17462.51 74
17463.75 79
17465.00 112
17466.25 103
17467.50 117
17468.75 87
17470.00 94
17471.25 87
17472.50 106
17473.74 92
17474.99 68
17476.24 77
17477.49 109
17478.74 97
17479.99 93
17481.24 81
17482.49 81
17483.74 76
17484.99 100
17486.24 112
17487.49 73
17488.74 84
17489.98 65
17491.23 95
17492.48 103
17493.73 83
17494.98 102
17496.23 108
17497.48 98
17498.73 107
17499.98 99
17501.23 96
17502.48 86
17503.73 76
17504.98 93
17506.23 87
17507.48 107
17508.73 94
17509.98 92
17511.23 94
17512.48 94
17513.73 103
17514.98 98
17516.24 89
17517.49 96
17518.74 108
17519.99 97
17521.24 93
17522.49 102
17523.74 84
17524.99 73
17526.24 95
17527.49 85
17528.74 85
17529.99 80
17531.24 117
17532.50 100
17533.75 116
17535.00 104
17536.25 86
17537.50 83
17538.75 82
17540.00 106
17541.25 116
17542.51 122
17543.76 92
17545.01 111
17546.26 86
17547.51 105
17548.76 103
17550.01 84
17551.27 94
17552.52 108
17553.77 91
17555.02 86
17556.27 91
17557.53 90
17558.78 98
17560.03 73
17561.28 75
17562.53 84
17563.79 91
17565.04 105
17566.29 87
17567.54 88
17568.80 95
17570.05 82
17571.30 71
17572.55 74
17573.81 76
17575.06 92
17576.31 83
17577.56 82
17578.82 106
17580.07 106
17581.32 86
17582.57 97
17583.83 92
17585.08 103
17586.33 103
17587.59 122
17588.84 102
17590.09 96
17591.35 115
17592.60 105
17593.85 103
17595.11 97
17596.36 95
17597.61 90
17598.87 96
17600.12 102
17601.37 111
17602.63 102
17603.88 77
17605.13 118
17606.39 68
17607.64 91
17608.89 95
17610.15 106
17611.40 85
17612.66 95
17613.91 78
17615.16 92
17616.42 90
17617.67 116
17618.93 94
17620.18 105
17621.43 107
17622.69 80
17623.94 78
17625.20 97
17626.45 93
17627.71 80
17628.96 89
17630.22 90
17631.47 87
17632.72 106
17633.98 90
17635.23 70
17636.49 73
17637.74 89
17639.00 77
17640.25 100
17641.51 108
17642.76 94
17644.02 86
17645.27 102
17646.53 102
17647.78 100
17649.04 94
17650.29 96
17651.55 95
17652.80 75
17654.06 68
17655.32 71
17656.57 76
17657.83 91
17659.08 88
17660.34 78
17661.59 87
17662.85 100
17664.11 86
17665.36 108
17666.62 82
17667.87 80
17669.13 102
17670.38 94
17671.64 65
17672.90 92
17674.15 96
17675.41 99
17676.67 117
17677.92 112
17679.18 91
17680.43 82
17681.69 89
17682.95 96
17684.20 96
17685.46 81
17686.72 66
17687.97 88
17689.23 88
17690.49 98
17691.74 86
17693.00 120
17694.26 107
17695.51 101
17696.77 99
17698.03 80
17699.28 100
17700.54 69
17701.80 86
17703.06 75
17704.31 75
17705.57 83
17706.83 81
17708.08 60
17709.34 87
17710.60 111
17711.86 109
17713.11 82
17714.37 67
17715.63 76
17716.89 74
17718.14 77
17719.40 84
17720.66 78
17721.92 92
17723.18 88
17724.43 105
17725.69 88
17726.95 79
17728.21 109
17729.47 79
17730.72 79
17731.98 84
17733.24 93
17734.50 83
17735.76 88
17737.02 66
17738.27 80
17739.53 96
17740.79 126
17742.05 86
17743.31 76
17744.57 81
17745.83 101
17747.08 87
17748.34 62
17749.60 73
17750.86 98
17752.12 83
17753.38 76
17754.64 78
17755.90 80
17757.16 97
17758.41 100
17759.67 88
17760.93 69
17762.19 74
17763.45 85
17764.71 81
17765.97 80
17767.23 71
17768.49 79
17769.75 76
17771.01 76
17772.27 94
17773.53 104
17774.79 93
17776.05 74
17777.31 89
17778.57 99
17779.83 76
17781.09 80
17782.35 87
17783.61 105
17784.87 90
17786.13 87
17787.39 98
17788.65 92
17789.91 93
17791.17 78
17792.43 61
17793.69 80
17794.95 79
17796.21 83
17797.47 91
17798.73 72
17799.99 97
17801.25 98
17802.51 76
17803.77 63
17805.03 77
17806.29 63
17807.55 84
17808.82 83
17810.08 73
17811.34 83
17812.60 80
17813.86 95
17815.12 81
17816.38 67
17817.64 88
17818.90 65
17820.17 69
17821.43 70
17822.69 87
17823.95 76
17825.21 77
17826.47 71
17827.73 84
17829.00 77
17830.26 72
17831.52 67
17832.78 87
17834.04 96
17835.31 100
17836.57 85
17837.83 78
17839.09 64
17840.35 82
17841.61 94
17842.88 67
17844.14 68
17845.40 78
17846.66 72
17847.93 71
17849.19 65
17850.45 69
17851.71 80
17852.98 77
17854.24 81
17855.50 77
17856.76 95
17858.03 86
17859.29 79
17860.55 67
17861.81 68
17863.08 78
17864.34 67
17865.60 63
17866.87 102
17868.13 83
17869.39 89
17870.65 54
17871.92 58
17873.18 64
17874.44 87
17875.71 88
17876.97 89
17878.23 69
17879.50 100
17880.76 73
17882.02 60
17883.29 53
17884.55 69
17885.82 91
17887.08 87
17888.34 80
17889.61 74
17890.87 65
17892.13 92
17893.40 122
17894.66 68
17895.93 71
17897.19 66
17898.45 79
17899.72 71
17900.98 64
17902.25 105
17903.51 81
17904.78 78
17906.04 87
17907.30 84
17908.57 88
17909.83 108
17911.10 94
17912.36 59
17913.63 72
17914.89 85
17916.16 91
17917.42 87
17918.69 65
17919.95 65
17921.22 73
17922.48 77
17923.75 78
17925.01 83
17926.28 89
17927.54 100
17928.81 95
17930.07 70
17931.34 62
17932.60 70
17933.87 77
17935.13 85
17936.40 85
17937.66 68
17938.93 74
17940.19 95
17941.46 81
17942.73 79
17943.99 97
17945.26 83
17946.52 87
17947.79 82
17949.05 75
17950.32 78
17951.59 96
17952.85 78
17954.12 65
17955.38 93
17956.65 77
17957.92 61
17959.18 67
17960.45 90
17961.72 91
17962.98 65
17964.25 76
17965.52 97
17966.78 98
17968.05 89
17969.31 79
17970.58 67
17971.85 92
17973.11 82
17974.38 75
17975.65 65
17976.92 65
17978.18 58
17979.45 65
17980.72 76
17981.98 79
17983.25 72
17984.52 85
17985.78 57
17987.05 95
17988.32 109
17989.59 102
17990.85 78
17992.12 71
17993.39 93
17994.66 85
17995.92 78
17997.19 69
17998.46 73
17999.73 77
18000.99 77
18002.26 84
18003.53 63
18004.80 94
18006.07 81
18007.33 73
18008.60 65
18009.87 73
18011.14 81
18012.41 70
18013.67 70
18014.94 81
18016.21 82
18017.48 77
18018.75 67
18020.02 74
18021.28 76
18022.55 90
18023.82 73
18025.09 58
18026.36 79
18027.63 85
18028.90 82
18030.16 88
18031.43 96
18032.70 78
18033.97 89
18035.24 66
18036.51 77
18037.78 92
18039.05 101
18040.32 67
18041.58 70
18042.85 59
18044.12 77
18045.39 75
18046.66 67
18047.93 72
18049.20 70
18050.47 75
18051.74 50
18053.01 68
18054.28 66
18055.55 66
18056.82 64
18058.09 80
18059.36 57
18060.63 79
18061.90 65
18063.17 63
18064.44 75
18065.71 86
18066.98 79
18068.25 91
18069.52 93
18070.79 71
18072.06 63
18073.33 71
18074.60 67
18075.87 69
18077.14 68
18078.41 78
18079.68 81
18080.95 67
18082.22 93
18083.49 70
18084.76 70
18086.03 90
18087.30 80
18088.57 78
18089.85 79
18091.12 97
18092.39 78
18093.66 84
18094.93 77
18096.20 78
18097.47 75
18098.74 96
18100.01 94
18101.29 82
18102.56 78
18103.83 91
18105.10 78
18106.37 88
18107.64 77
18108.91 81
18110.19 77
18111.46 75
18112.73 67
18114.00 71
18115.27 75
18116.54 97
18117.82 84
18119.09 45
18120.36 75
18121.63 82
18122.90 87
18124.18 86
18125.45 105
18126.72 95
18127.99 112
18129.26 82
18130.54 98
18131.81 68
18133.08 84
18134.35 100
18135.63 79
18136.90 87
18138.17 72
18139.44 71
18140.72 81
18141.99 66
18143.26 85
18144.53 78
18145.81 61
18147.08 82
18148.35 73
18149.63 96
18150.90 85
18152.17 87
18153.45 99
18154.72 71
18155.99 54
18157.26 82
18158.54 78
18159.81 80
18161.08 77
18162.36 84
18163.63 71
18164.91 67
18166.18 77
18167.45 76
18168.73 58
18170.00 65
18171.27 74
18172.55 78
18173.82 76
18175.09 61
18176.37 69
18177.64 90
18178.92 75
18180.19 67
18181.46 78
18182.74 63
18184.01 81
18185.29 79
18186.56 74
18187.84 70
18189.11 75
18190.38 88
18191.66 79
18192.93 90
18194.21 78
18195.48 76
18196.76 99
18198.03 61
18199.31 82
18200.58 87
18201.86 52
18203.13 69
18204.41 74
18205.68 71
18206.96 63
18208.23 75
18209.51 65
18210.78 78
18212.06 77
18213.33 85
18214.61 86
18215.88 62
18217.16 73
18218.43 83
18219.71 87
18220.98 91
18222.26 80
18223.53 65
18224.81 73
18226.09 77
18227.36 74
18228.64 79
18229.91 96
18231.19 85
18232.46 70
18233.74 64
18235.02 64
18236.29 78
18237.57 81
18238.84 87
18240.12 88
18241.40 80
18242.67 93
18243.95 76
18245.23 81
18246.50 59
18247.78 71
18249.05 82
18250.33 76
18251.61 74
18252.88 85
18254.16 79
18255.44 78
18256.71 89
18257.99 91
18259.27 63
18260.54 89
18261.82 93
18263.10 89
18264.38 86
18265.65 91
18266.93 92
18268.21 78
18269.48 71
18270.76 82
18272.04 78
18273.32 89
18274.59 93
18275.87 81
18277.15 66
18278.43 80
18279.70 64
18280.98 87
18282.26 86
18283.54 79
18284.81 72
18286.09 79
18287.37 82
18288.65 77
18289.92 82
18291.20 76
18292.48 55
18293.76 76
18295.04 81
18296.31 99
18297.59 85
18298.87 89
18300.15 96
18301.43 91
18302.71 81
18303.98 66
18305.26 78
18306.54 88
18307.82 82
18309.10 93
18310.38 76
18311.66 76
18312.93 83
18314.21 77
18315.49 76
18316.77 91
18318.05 59
18319.33 71
18320.61 90
18321.89 76
18323.17 83
18324.44 74
18325.72 79
18327.00 85
18328.28 74
18329.56 72
18330.84 64
18332.12 76
18333.40 74
18334.68 82
18335.96 85
18337.24 59
18338.52 62
18339.80 61
18341.08 81
18342.36 65
18343.64 83
18344.92 94
18346.20 77
18347.48 86
18348.76 76
18350.04 93
18351.32 79
18352.60 60
18353.88 86
18355.16 68
18356.44 68
18357.72 72
18359.00 69
18360.28 62
18361.56 71
18362.84 73
18364.12 81
18365.40 98
18366.68 86
18367.96 92
18369.24 79
18370.52 73
18371.80 65
18373.08 76
18374.36 65
18375.64 78
18376.93 72
18378.21 68
18379.49 69
18380.77 81
18382.05 84
18383.33 78
18384.61 80
18385.89 79
18387.17 68
18388.46 79
18389.74 72
18391.02 89
18392.30 77
18393.58 70
18394.86 85
18396.15 75
18397.43 58
18398.71 76
18399.99 66
18401.27 70
18402.55 71
18403.84 78
18405.12 75
18406.40 80
18407.68 65
18408.96 58
18410.25 61
18411.53 73
18412.81 87
18414.09 70
18415.37 60
18416.66 80
18417.94 65
18419.22 75
18420.50 94
18421.79 80
18423.07 70
18424.35 70
18425.63 81
18426.92 79
18428.20 75
18429.48 85
18430.77 66
18432.05 73
18433.33 77
18434.61 82
18435.90 91
18437.18 64
18438.46 49
18439.75 74
18441.03 85
18442.31 73
18443.60 64
18444.88 72
18446.16 80
18447.45 81
18448.73 73
18450.01 76
18451.30 73
18452.58 55
18453.86 69
18455.15 91
18456.43 90
18457.71 69
18459.00 72
18460.28 71
18461.57 76
18462.85 58
18464.13 92
18465.42 87
18466.70 63
18467.99 74
18469.27 72
18470.55 97
18471.84 74
18473.12 72
18474.41 63
18475.69 73
18476.98 68
18478.26 74
18479.55 92
18480.83 87
18482.11 92
18483.40 65
18484.68 76
18485.97 66
18487.25 74
18488.54 69
18489.82 75
18491.11 69
18492.39 78
18493.68 55
18494.96 75
18496.25 67
18497.53 74
18498.82 80
18500.10 76
18501.39 87
18502.67 59
18503.96 82
18505.24 72
18506.53 56
18507.82 79
18509.10 93
18510.39 78
18511.67 77
18512.96 75
18514.24 74
18515.53 80
18516.82 81
18518.10 77
18519.39 65
18520.67 71
18521.96 102
18523.25 69
18524.53 54
18525.82 70
18527.10 69
18528.39 96
18529.68 67
18530.96 59
18532.25 63
18533.54 106
18534.82 77
18536.11 63
18537.39 61
18538.68 86
18539.97 86
18541.25 89
18542.54 55
18543.83 65
18545.11 100
18546.40 78
18547.69 71
18548.98 54
18550.26 68
18551.55 89
18552.84 80
18554.12 72
18555.41 69
18556.70 90
18557.99 77
18559.27 84
18560.56 75
18561.85 67
18563.13 72
18564.42 87
18565.71 69
18567.00 75
18568.28 60
18569.57 69
18570.86 88
18572.15 69
18573.44 63
18574.72 71
18576.01 74
18577.30 84
18578.59 67
18579.88 53
18581.16 63
18582.45 66
18583.74 68
18585.03 58
18586.32 71
18587.60 73
18588.89 86
18590.18 87
18591.47 69
18592.76 65
18594.05 71
18595.33 63
18596.62 66
18597.91 79
18599.20 68
18600.49 83
18601.78 69
18603.07 67
18604.36 70
18605.64 87
18606.93 67
18608.22 79
18609.51 86
18610.80 67
18612.09 75
18613.38 87
18614.67 93
18615.96 80
18617.25 82
18618.54 74
18619.83 86
18621.12 87
18622.40 83
18623.69 58
18624.98 74
18626.27 91
18627.56 68
18628.85 57
18630.14 87
18631.43 71
18632.72 65
18634.01 69
18635.30 74
18636.59 74
18637.88 90
18639.17 86
18640.46 67
18641.75 65
18643.04 67
18644.33 66
18645.62 58
18646.91 64
18648.20 60
18649.49 58
18650.78 74
18652.08 52
18653.37 69
18654.66 82
18655.95 98
18657.24 76
18658.53 66
18659.82 73
18661.11 82
18662.40 74
18663.69 82
18664.98 62
18666.27 59
18667.56 79
18668.86 73
18670.15 78
18671.44 64
18672.73 75
18674.02 50
18675.31 83
18676.60 77
18677.90 77
18679.19 89
18680.48 84
18681.77 95
18683.06 70
18684.35 72
18685.64 87
18686.94 77
18688.23 76
18689.52 57
18690.81 76
18692.10 71
18693.40 71
18694.69 73
18695.98 76
18697.27 72
18698.56 78
18699.86 63
18701.15 61
18702.44 81
18703.73 65
18705.03 63
18706.32 73
18707.61 72
18708.90 64
18710.19 71
18711.49 69
18712.78 62
18714.07 59
18715.37 75
18716.66 61
18717.95 75
18719.24 58
18720.54 45
18721.83 81
18723.12 71
18724.42 64
18725.71 60
18727.00 70
18728.30 69
18729.59 91
18730.88 87
18732.17 69
18733.47 74
18734.76 80
18736.05 60
18737.35 84
18738.64 81
18739.94 64
18741.23 75
18742.52 84
18743.82 72
18745.11 77
18746.40 69
18747.70 68
18748.99 50
18750.29 74
18751.58 65
18752.87 65
18754.17 59
18755.46 59
18756.76 66
18758.05 80
18759.34 80
18760.64 70
18761.93 93
18763.23 70
18764.52 87
18765.82 81
18767.11 67
18768.41 77
18769.70 52
18770.99 75
18772.29 70
18773.58 90
18774.88 86
18776.17 68
18777.47 64
18778.76 48
18780.06 70
18781.35 76
18782.65 77
18783.94 76
18785.24 50
18786.53 77
18787.83 70
18789.12 65
18790.42 63
18791.71 70
18793.01 62
18794.31 83
18795.60 76
18796.90 82
18798.19 76
18799.49 63
18800.78 56
18802.08 72
18803.37 60
18804.67 49
18805.97 60
18807.26 71
18808.56 77
18809.85 62
18811.15 84
18812.45 50
18813.74 77
18815.04 62
18816.34 63
18817.63 57
18818.93 75
18820.22 77
18821.52 71
18822.82 70
18824.11 67
18825.41 86
18826.71 71
18828.00 64
18829.30 67
18830.60 72
18831.89 67
18833.19 62
18834.49 62
18835.78 53
18837.08 65
18838.38 66
18839.67 66
18840.97 76
18842.27 82
18843.57 78
18844.86 78
18846.16 86
18847.46 89
18848.75 82
18850.05 53
18851.35 66
18852.65 98
18853.94 80
18855.24 74
18856.54 81
18857.84 76
18859.13 71
18860.43 48
18861.73 63
18863.03 60
18864.33 66
18865.62 81
18866.92 60
18868.22 63
18869.52 80
18870.82 69
18872.11 64
18873.41 65
18874.71 64
18876.01 80
18877.31 77
18878.61 79
18879.90 70
18881.20 75
18882.50 64
18883.80 103
18885.10 66
18886.40 76
18887.70 52
18888.99 69
18890.29 75
18891.59 52
18892.89 46
18894.19 60
18895.49 63
18896.79 65
18898.09 50
18899.39 59
18900.68 74
18901.98 59
18903.28 75
18904.58 84
18905.88 71
18907.18 76
18908.48 79
18909.78 57
18911.08 56
18912.38 73
18913.68 82
18914.98 55
18916.28 84
18917.58 68
18918.88 53
18920.18 51
18921.48 65
18922.78 53
18924.08 49
18925.38 64
18926.68 69
18927.98 74
18929.28 62
18930.58 78
18931.88 61
18933.18 76
18934.48 60
18935.78 66
18937.08 59
18938.38 78
18939.68 78
18940.98 62
18942.28 75
18943.58 95
18944.88 80
18946.18 74
18947.48 75
18948.78 67
18950.08 62
18951.39 62
18952.69 75
18953.99 78
18955.29 81
18956.59 58
18957.89 75
18959.19 66
18960.49 68
18961.79 80
18963.09 51
18964.40 68
18965.70 61
18967.00 62
18968.30 64
18969.60 81
18970.90 77
18972.21 63
18973.51 67
18974.81 85
18976.11 81
18977.41 66
18978.71 64
18980.02 68
18981.32 71
18982.62 62
18983.92 80
18985.22 69
18986.53 54
18987.83 68
18989.13 95
18990.43 69
18991.73 76
18993.04 76
18994.34 72
18995.64 64
18996.94 65
18998.25 85
18999.55 77
19000.85 78
19002.15 61
19003.46 59
19004.76 68
19006.06 73
19007.36 56
19008.67 52
19009.97 76
19011.27 78
19012.58 67
19013.88 79
19015.18 88
19016.49 66
19017.79 77
19019.09 66
19020.40 68
19021.70 73
19023.00 88
19024.31 61
19025.61 72
19026.91 72
19028.22 74
19029.52 75
19030.82 52
19032.13 59
19033.43 56
19034.73 91
19036.04 93
19037.34 66
19038.65 88
19039.95 72
19041.25 65
19042.56 83
19043.86 54
19045.17 71
19046.47 71
19047.77 72
19049.08 62
19050.38 67
19051.69 89
19052.99 77
19054.30 46
19055.60 79
19056.90 71
19058.21 68
19059.51 52
19060.82 52
19062.12 61
19063.43 72
19064.73 59
19066.04 74
19067.34 73
19068.65 73
19069.95 69
19071.26 65
19072.56 59
19073.87 42
19075.17 50
19076.48 63
19077.78 77
19079.09 62
19080.39 59
19081.70 83
19083.00 73
19084.31 58
19085.61 59
19086.92 66
19088.23 71
19089.53 78
19090.84 55
19092.14 87
19093.45 69
19094.75 66
19096.06 63
19097.37 72
19098.67 66
19099.98 63
19101.28 68
19102.59 56
19103.90 56
19105.20 72
19106.51 75
19107.81 79
19109.12 60
19110.43 73
19111.73 68
19113.04 86
19114.35 66
19115.65 55
19116.96 67
19118.27 61
19119.57 78
19120.88 59
19122.19 49
19123.49 75
19124.80 82
19126.11 63
19127.41 64
19128.72 63
19130.03 84
19131.33 78
19132.64 75
19133.95 66
19135.26 58
19136.56 60
19137.87 69
19139.18 86
19140.49 71
19141.79 51
19143.10 81
19144.41 79
19145.71 67
19147.02 63
19148.33 62
19149.64 67
19150.95 54
19152.25 60
19153.56 74
19154.87 85
19156.18 71
19157.48 85
19158.79 87
19160.10 58
19161.41 60
19162.72 75
19164.03 67
19165.33 74
19166.64 91
19167.95 86
19169.26 80
19170.57 62
19171.88 72
19173.18 74
19174.49 53
19175.80 91
19177.11 78
19178.42 71
19179.73 88
19181.04 90
19182.34 91
19183.65 73
19184.96 66
19186.27 67
19187.58 71
19188.89 83
19190.20 72
19191.51 60
19192.82 63
19194.13 71
19195.43 94
19196.74 67
19198.05 82
19199.36 63
19200.67 55
19201.98 63
19203.29 60
19204.60 68
19205.91 89
19207.22 55
19208.53 52
19209.84 57
19211.15 78
19212.46 61
19213.77 58
19215.08 60
19216.39 84
19217.70 64
19219.01 55
19220.32 81
19221.63 63
19222.94 69
19224.25 87
19225.56 78
19226.87 71
19228.18 75
19229.49 71
19230.80 82
19232.11 69
19233.42 79
19234.73 74
19236.04 84
19237.35 81
19238.67 66
19239.98 76
19241.29 86
19242.60 71
19243.91 77
19245.22 66
19246.53 53
19247.84 69
19249.15 61
19250.46 88
19251.77 74
19253.09 100
19254.40 77
19255.71 86
19257.02 80
19258.33 76
19259.64 69
19260.95 88
19262.27 43
19263.58 59
19264.89 72
19266.20 65
19267.51 62
19268.82 68
19270.14 75
19271.45 69
19272.76 60
19274.07 57
19275.38 65
19276.70 66
19278.01 71
19279.32 86
19280.63 72
19281.94 73
19283.26 78
19284.57 76
19285.88 68
19287.19 58
19288.51 86
19289.82 64
19291.13 84
19292.44 74
19293.76 70
19295.07 71
19296.38 78
19297.69 73
19299.01 80
19300.32 81
19301.63 59
19302.95 71
19304.26 61
19305.57 60
19306.88 70
19308.20 79
19309.51 67
19310.82 74
19312.14 78
19313.45 76
19314.76 73
19316.08 70
19317.39 59
19318.70 46
19320.02 77
19321.33 76
19322.64 84
19323.96 57
19325.27 55
19326.59 73
19327.90 69
19329.21 62
19330.53 59
19331.84 72
19333.15 71
19334.47 73
19335.78 66
19337.10 65
19338.41 77
19339.73 65
19341.04 65
19342.35 73
19343.67 55
19344.98 74
19346.30 75
19347.61 65
19348.93 57
19350.24 74
19351.55 65
19352.87 69
19354.18 90
19355.50 70
19356.81 47
19358.13 53
19359.44 60
19360.76 71
19362.07 77
19363.39 67
19364.70 64
19366.02 67
19367.33 82
19368.65 65
19369.96 63
19371.28 58
19372.59 70
19373.91 66
19375.22 70
19376.54 79
19377.86 77
19379.17 92
19380.49 64
19381.80 66
19383.12 84
19384.43 56
19385.75 63
19387.07 63
19388.38 58
19389.70 58
19391.01 71
19392.33 83
19393.65 67
19394.96 67
19396.28 74
19397.59 70
19398.91 59
19400.23 65
19401.54 78
19402.86 61
19404.17 58
19405.49 69
19406.81 65
19408.12 65
19409.44 73
19410.76 80
19412.07 77
19413.39 76
19414.71 81
19416.02 83
19417.34 76
19418.66 66
19419.97 57
19421.29 77
19422.61 57
19423.93 60
19425.24 68
19426.56 77
19427.88 75
19429.19 61
19430.51 79
19431.83 81
19433.15 73
19434.46 75
19435.78 91
19437.10 88
19438.42 66
19439.73 80
19441.05 72
19442.37 97
19443.69 76
19445.00 76
19446.32 69
19447.64 69
19448.96 67
19450.28 108
19451.59 70
19452.91 64
19454.23 82
19455.55 83
19456.87 66
19458.18 56
19459.50 59
19460.82 76
19462.14 63
19463.46 68
19464.78 68
19466.09 74
19467.41 74
19468.73 67
19470.05 54
19471.37 61
19472.69 67
19474.01 59
19475.33 65
19476.64 71
19477.96 78
19479.28 61
19480.60 62
19481.92 64
19483.24 88
19484.56 75
19485.88 68
19487.20 72
19488.52 68
19489.83 53
19491.15 64
19492.47 59
19493.79 68
19495.11 51
19496.43 62
19497.75 84
19499.07 62
19500.39 81
19501.71 68
19503.03 57
19504.35 71
19505.67 78
19506.99 58
19508.31 78
19509.63 71
19510.95 67
19512.27 68
19513.59 51
19514.91 57
19516.23 62
19517.55 71
19518.87 71
19520.19 80
19521.51 75
19522.83 79
19524.15 60
19525.47 60
19526.79 73
19528.11 93
19529.43 70
19530.75 72
19532.08 81
19533.40 84
19534.72 75
19536.04 77
19537.36 76
19538.68 79
19540.00 85
19541.32 92
19542.64 63
19543.96 67
19545.29 77
19546.61 82
19547.93 74
19549.25 68
19550.57 71
19551.89 67
19553.21 68
19554.53 61
19555.86 71
19557.18 70
19558.50 77
19559.82 75
19561.14 67
19562.46 88
19563.79 59
19565.11 63
19566.43 81
19567.75 70
19569.07 62
19570.40 54
19571.72 71
19573.04 65
19574.36 64
19575.68 72
19577.01 105
19578.33 88
19579.65 56
19580.97 59
19582.30 77
19583.62 84
19584.94 81
19586.26 70
19587.59 70
19588.91 53
19590.23 67
19591.55 80
19592.88 77
19594.20 80
19595.52 94
19596.85 97
19598.17 61
19599.49 60
19600.81 66
19602.14 75
19603.46 71
19604.78 76
19606.11 69
19607.43 73
19608.75 57
19610.08 73
19611.40 61
19612.72 75
19614.05 78
19615.37 68
19616.69 50
19618.02 59
19619.34 82
19620.67 84
19621.99 70
19623.31 56
19624.64 71
19625.96 80
19627.29 79
19628.61 75
19629.93 67
19631.26 73
19632.58 73
19633.91 85
19635.23 68
19636.55 74
19637.88 60
19639.20 49
19640.53 77
19641.85 91
19643.18 55
19644.50 60
19645.82 77
19647.15 87
19648.47 68
19649.80 68
19651.12 72
19652.45 54
19653.77 61
19655.10 56
19656.42 71
19657.75 115
19659.07 72
19660.40 81
19661.72 73
19663.05 69
19664.37 68
19665.70 72
19667.02 71
19668.35 66
19669.67 87
19671.00 78
19672.33 74
19673.65 69
19674.98 57
19676.30 69
19677.63 72
19678.95 65
19680.28 79
19681.61 95
19682.93 69
19684.26 76
19685.58 64
19686.91 68
19688.23 83
19689.56 93
19690.89 69
19692.21 63
19693.54 89
19694.87 60
19696.19 72
19697.52 66
19698.84 65
19700.17 68
19701.50 65
19702.82 75
19704.15 63
19705.48 51
19706.80 69
19708.13 77
19709.46 69
19710.78 78
19712.11 61
19713.44 57
19714.76 70
19716.09 65
19717.42 68
19718.75 75
19720.07 91
19721.40 58
19722.73 52
19724.05 74
19725.38 71
19726.71 86
19728.04 62
19729.36 61
19730.69 56
19732.02 68
19733.35 63
19734.67 63
19736.00 64
19737.33 74
19738.66 71
19739.98 75
19741.31 86
19742.64 80
19743.97 80
19745.30 74
19746.62 72
19747.95 67
19749.28 79
19750.61 65
19751.94 92
19753.26 80
19754.59 60
19755.92 83
19757.25 69
19758.58 69
19759.91 60
19761.23 63
19762.56 70
19763.89 71
19765.22 63
19766.55 78
19767.88 77
19769.21 68
19770.53 67
19771.86 69
19773.19 73
19774.52 67
19775.85 60
19777.18 56
19778.51 72
19779.84 59
19781.17 63
19782.50 52
19783.83 55
19785.15 73
19786.48 73
19787.81 77
19789.14 78
19790.47 50
19791.80 76
19793.13 77
19794.46 64
19795.79 44
19797.12 67
19798.45 57
19799.78 58
19801.11 68
19802.44 79
19803.77 79
19805.10 62
19806.43 62
19807.76 66
19809.09 71
19810.42 58
19811.75 88
19813.08 64
19814.41 47
19815.74 55
19817.07 65
19818.40 73
19819.73 47
19821.06 69
19822.39 44
19823.72 58
19825.05 69
19826.38 70
19827.71 73
19829.05 60
19830.38 45
19831.71 52
19833.04 67
19834.37 81
19835.70 58
19837.03 59
19838.36 58
19839.69 70
19841.02 68
19842.36 69
19843.69 48
19845.02 68
19846.35 54
19847.68 50
19849.01 59
19850.34 60
19851.68 66
19853.01 76
19854.34 93
19855.67 65
19857.00 56
19858.33 83
19859.67 54
19861.00 55
19862.33 61
19863.66 74
19864.99 78
19866.32 84
19867.66 77
19868.99 64
19870.32 68
19871.65 72
19872.99 87
19874.32 90
19875.65 57
19876.98 46
19878.32 74
19879.65 88
19880.98 88
19882.31 63
19883.65 79
19884.98 83
19886.31 74
19887.64 63
19888.98 71
19890.31 76
19891.64 81
19892.97 76
19894.31 64
19895.64 53
19896.97 68
19898.31 70
19899.64 73
19900.97 86
19902.31 61
19903.64 64
19904.97 75
19906.31 69
19907.64 58
19908.97 58
19910.31 82
19911.64 74
19912.97 73
19914.31 77
19915.64 64
19916.97 83
19918.31 83
19919.64 67
19920.98 67
19922.31 56
19923.64 82
19924.98 78
19926.31 80
19927.65 76
19928.98 62
19930.31 52
19931.65 70
19932.98 84
19934.32 71
19935.65 61
19936.99 59
19938.32 65
19939.65 66
19940.99 76
19942.32 73
19943.66 65
19944.99 69
19946.33 69
19947.66 72
19949.00 73
19950.33 63
19951.67 65
19953.00 53
19954.34 65
19955.67 79
19957.01 81
19958.34 72
19959.68 66
19961.01 75
19962.35 66
19963.68 68
19965.02 62
19966.35 70
19967.69 69
19969.02 61
19970.36 58
19971.70 64
19973.03 73
19974.37 76
19975.70 66
19977.04 71
19978.37 67
19979.71 78
19981.05 79
19982.38 76
19983.72 63
19985.05 73
19986.39 68
19987.73 69
19989.06 80
19990.40 75
19991.73 89
19993.07 89
19994.41 64
19995.74 79
19997.08 51
19998.42 55
19999.75 52
20001.09 50
20002.43 66
20003.76 86
20005.10 74
20006.44 68
20007.77 75
20009.11 88
20010.45 64
20011.78 74
20013.12 71
20014.46 54
20015.79 50
20017.13 71
20018.47 70
20019.81 74
20021.14 80
20022.48 76
20023.82 60
20025.15 65
20026.49 64
20027.83 74
20029.17 63
20030.50 75
20031.84 85
20033.18 68
20034.52 75
20035.85 75
20037.19 81
20038.53 78
20039.87 53
20041.21 58
20042.54 60
20043.88 63
20045.22 67
20046.56 65
20047.90 66
20049.23 84
20050.57 85
20051.91 80
20053.25 79
20054.59 59
20055.93 67
20057.26 65
20058.60 59
20059.94 62
20061.28 75
20062.62 80
20063.96 68
20065.30 56
20066.63 83
20067.97 65
20069.31 76
20070.65 57
20071.99 62
20073.33 72
20074.67 75
20076.01 80
20077.35 86
20078.68 71
20080.02 72
20081.36 61
20082.70 76
20084.04 60
20085.38 71
20086.72 68
20088.06 58
20089.40 69
20090.74 57
20092.08 56
20093.42 60
20094.76 73
20096.10 65
20097.44 86
20098.78 76
20100.12 78
20101.46 63
20102.80 65
20104.14 71
20105.48 62
20106.82 67
20108.16 71
20109.50 66
20110.84 58
20112.18 74
20113.52 70
20114.86 72
20116.20 77
20117.54 72
20118.88 53
20120.22 54
20121.56 68
20122.90 86
20124.24 72
20125.58 54
20126.92 77
20128.26 79
20129.61 74
20130.95 70
20132.29 65
20133.63 91
20134.97 65
20136.31 58
20137.65 81
20138.99 88
20140.33 80
20141.67 64
20143.02 75
