# Supplementary material for: MALDI-TOF MS typing enables the classification of brewing yeasts of the genus Saccharomyces to major beer styles
Source: PLoS One. 2017 Aug 9;12(8):e0181694. doi: 10.1371/journal.pone.0181694 (PMC5549903; doi:10.1371/journal.pone.0181694)
Supplement: S1 File — The directory includes 90 raw files and was zipped to “.zip”; the folder has three strains with 30 spectra per strain; S1 Text explains the raw files with an example and Table 1 represents the yeast strains used within the experiment. (ZIP) [file pone.0181694.s004.zip › 1-3/30252-148-OG-Alt-Alt-YPG-18h-E-E_2015-08-19__0_D7_1.dat]

1998.76 1871
1999.18 2028
1999.60 1954
2000.02 1898
2000.44 1962
2000.87 1938
2001.29 1685
2001.71 1642
2002.13 1820
2002.55 1702
2002.97 1812
2003.40 1799
2003.82 1692
2004.24 1683
2004.66 1657
2005.08 1881
2005.50 1720
2005.93 1695
2006.35 1882
2006.77 1746
2007.19 1869
2007.62 1984
2008.04 1850
2008.46 1787
2008.88 1677
2009.30 1737
2009.73 1790
2010.15 1851
2010.57 1820
2010.99 1797
2011.42 1812
2011.84 1794
2012.26 1730
2012.68 1803
2013.11 1762
2013.53 1942
2013.95 1614
2014.38 1671
2014.80 1762
2015.22 1555
2015.64 1600
2016.07 1612
2016.49 1658
2016.91 1664
2017.34 1695
2017.76 1742
2018.18 1636
2018.61 1749
2019.03 1648
2019.45 1514
2019.88 1694
2020.30 1641
2020.72 1707
2021.15 1733
2021.57 1688
2021.99 1781
2022.42 1780
2022.84 1802
2023.27 1571
2023.69 1652
2024.11 1634
2024.54 1604
2024.96 1569
2025.39 1607
2025.81 1878
2026.23 1696
2026.66 1551
2027.08 1599
2027.51 1773
2027.93 1873
2028.36 1677
2028.78 1691
2029.20 1623
2029.63 1715
2030.05 1756
2030.48 1674
2030.90 1621
2031.33 1695
2031.75 1611
2032.18 1717
2032.60 1624
2033.03 1634
2033.45 1558
2033.88 1688
2034.30 1734
2034.73 1736
2035.15 1592
2035.58 1654
2036.00 1710
2036.43 1644
2036.85 1728
2037.28 1732
2037.70 1741
2038.13 1782
2038.55 1718
2038.98 1760
2039.40 1783
2039.83 1778
2040.25 1838
2040.68 1753
2041.11 1766
2041.53 1771
2041.96 1622
2042.38 1737
2042.81 1805
2043.23 1684
2043.66 1629
2044.09 1667
2044.51 1588
2044.94 1788
2045.37 1813
2045.79 1907
2046.22 1696
2046.64 1738
2047.07 1636
2047.50 1896
2047.92 1876
2048.35 1662
2048.78 1610
2049.20 1624
2049.63 1716
2050.06 1660
2050.48 1676
2050.91 1659
2051.34 1586
2051.76 1534
2052.19 1676
2052.62 1700
2053.04 1809
2053.47 1670
2053.90 1703
2054.32 1699
2054.75 1743
2055.18 1775
2055.61 1651
2056.03 1720
2056.46 1712
2056.89 1682
2057.31 1712
2057.74 1668
2058.17 1660
2058.60 1685
2059.02 1559
2059.45 1681
2059.88 1617
2060.31 1645
2060.73 1662
2061.16 1722
2061.59 1743
2062.02 1750
2062.45 1724
2062.87 1839
2063.30 1860
2063.73 1746
2064.16 1809
2064.59 1819
2065.01 1821
2065.44 1810
2065.87 2005
2066.30 2271
2066.73 2170
2067.16 2094
2067.58 2005
2068.01 2019
2068.44 2084
2068.87 1973
2069.30 2036
2069.73 1885
2070.16 1793
2070.58 1727
2071.01 1767
2071.44 1852
2071.87 1796
2072.30 1629
2072.73 1671
2073.16 1777
2073.59 1768
2074.02 1851
2074.45 1863
2074.87 1987
2075.30 1745
2075.73 1719
2076.16 1802
2076.59 1803
2077.02 1665
2077.45 1455
2077.88 1834
2078.31 1885
2078.74 1773
2079.17 1794
2079.60 1896
2080.03 1915
2080.46 2101
2080.89 2162
2081.32 2094
2081.75 2082
2082.18 2340
2082.61 2271
2083.04 2147
2083.47 2220
2083.90 2123
2084.33 1921
2084.76 1735
2085.19 1750
2085.62 1717
2086.05 1761
2086.48 1619
2086.91 1771
2087.34 1805
2087.77 1635
2088.20 1593
2088.63 1664
2089.06 1652
2089.49 1613
2089.92 1638
2090.35 1626
2090.79 1640
2091.22 1738
2091.65 1657
2092.08 1598
2092.51 1627
2092.94 1642
2093.37 1701
2093.80 1733
2094.23 1604
2094.66 1618
2095.10 1782
2095.53 1761
2095.96 1673
2096.39 1681
2096.82 1737
2097.25 1679
2097.68 1526
2098.12 1591
2098.55 1558
2098.98 1566
2099.41 1659
2099.84 1638
2100.27 1660
2100.71 1646
2101.14 1665
2101.57 1626
2102.00 1854
2102.43 1663
2102.87 1604
2103.30 1501
2103.73 1626
2104.16 1608
2104.60 1746
2105.03 1681
2105.46 1601
2105.89 1735
2106.32 1567
2106.76 1544
2107.19 1662
2107.62 1793
2108.05 1741
2108.49 1725
2108.92 1728
2109.35 1815
2109.79 1872
2110.22 1725
2110.65 1671
2111.08 1856
2111.52 1983
2111.95 1895
2112.38 1727
2112.82 1652
2113.25 1599
2113.68 1644
2114.12 1625
2114.55 1660
2114.98 1614
2115.42 1563
2115.85 1697
2116.28 1607
2116.72 1637
2117.15 1608
2117.58 1523
2118.02 1566
2118.45 1684
2118.88 1652
2119.32 1513
2119.75 1694
2120.19 1712
2120.62 1673
2121.05 1716
2121.49 1753
2121.92 1679
2122.36 1802
2122.79 1699
2123.22 1788
2123.66 1615
2124.09 1815
2124.53 1610
2124.96 1544
2125.40 1662
2125.83 1492
2126.26 1379
2126.70 1532
2127.13 1543
2127.57 1449
2128.00 1532
2128.44 1587
2128.87 1599
2129.31 1694
2129.74 1690
2130.18 1719
2130.61 1642
2131.05 1521
2131.48 1506
2131.92 1637
2132.35 1606
2132.79 1604
2133.22 1681
2133.66 1579
2134.09 1649
2134.53 1606
2134.96 1572
2135.40 1568
2135.83 1689
2136.27 1906
2136.70 1876
2137.14 1781
2137.58 1734
2138.01 1829
2138.45 1651
2138.88 1582
2139.32 1760
2139.75 1703
2140.19 1675
2140.63 1535
2141.06 1686
2141.50 1711
2141.93 1671
2142.37 1744
2142.81 1791
2143.24 1600
2143.68 1511
2144.12 1642
2144.55 1715
2144.99 1595
2145.43 1845
2145.86 1764
2146.30 1623
2146.73 1611
2147.17 1531
2147.61 1504
2148.04 1649
2148.48 1491
2148.92 1646
2149.35 1793
2149.79 1685
2150.23 1698
2150.67 1792
2151.10 1556
2151.54 1758
2151.98 1797
2152.41 1935
2152.85 1761
2153.29 1702
2153.73 1663
2154.16 1590
2154.60 1753
2155.04 1744
2155.48 1855
2155.91 1660
2156.35 1801
2156.79 1731
2157.23 1649
2157.66 1698
2158.10 1703
2158.54 1622
2158.98 1685
2159.41 1749
2159.85 1696
2160.29 1500
2160.73 1587
2161.17 1614
2161.60 1703
2162.04 1739
2162.48 1686
2162.92 1741
2163.36 1713
2163.80 1683
2164.23 1720
2164.67 1853
2165.11 1897
2165.55 1693
2165.99 1669
2166.43 1740
2166.86 1610
2167.30 1652
2167.74 1631
2168.18 1759
2168.62 1765
2169.06 1535
2169.50 1663
2169.94 1722
2170.38 1864
2170.81 1813
2171.25 1796
2171.69 1690
2172.13 1937
2172.57 2081
2173.01 1846
2173.45 1856
2173.89 1871
2174.33 1977
2174.77 1841
2175.21 1769
2175.65 2093
2176.09 2198
2176.53 2199
2176.96 1939
2177.40 2114
2177.84 2184
2178.28 1853
2178.72 1860
2179.16 1920
2179.60 1953
2180.04 1859
2180.48 1910
2180.92 1888
2181.36 1815
2181.80 1898
2182.24 1862
2182.68 1836
2183.12 1943
2183.56 1880
2184.01 1837
2184.45 1798
2184.89 1844
2185.33 1665
2185.77 1626
2186.21 1754
2186.65 1769
2187.09 1694
2187.53 1629
2187.97 1717
2188.41 1732
2188.85 1763
2189.29 1776
2189.73 1726
2190.17 1738
2190.62 1567
2191.06 1620
2191.50 1692
2191.94 1740
2192.38 1639
2192.82 1621
2193.26 1595
2193.70 1769
2194.15 1584
2194.59 1683
2195.03 1779
2195.47 1949
2195.91 1794
2196.35 1896
2196.79 1846
2197.24 1727
2197.68 1671
2198.12 1801
2198.56 2003
2199.00 1838
2199.45 1829
2199.89 1914
2200.33 1901
2200.77 1757
2201.21 1751
2201.66 1679
2202.10 1715
2202.54 1700
2202.98 1899
2203.42 1695
2203.87 1664
2204.31 1757
2204.75 1774
2205.19 1780
2205.64 1671
2206.08 1841
2206.52 1728
2206.96 1607
2207.41 1744
2207.85 1925
2208.29 1673
2208.74 1869
2209.18 1880
2209.62 1816
2210.06 1774
2210.51 1644
2210.95 1740
2211.39 1722
2211.84 1888
2212.28 1975
2212.72 1836
2213.17 1997
2213.61 1938
2214.05 1848
2214.50 1825
2214.94 1766
2215.38 1641
2215.83 1693
2216.27 1718
2216.71 1839
2217.16 1615
2217.60 1653
2218.05 1685
2218.49 1751
2218.93 1798
2219.38 1656
2219.82 1627
2220.26 1654
2220.71 1598
2221.15 1606
2221.60 1602
2222.04 1746
2222.49 1697
2222.93 1683
2223.37 1677
2223.82 1746
2224.26 1800
2224.71 1814
2225.15 1823
2225.60 1703
2226.04 1603
2226.49 1759
2226.93 1846
2227.37 1848
2227.82 1760
2228.26 1869
2228.71 1846
2229.15 1898
2229.60 2005
2230.04 1848
2230.49 1768
2230.93 1797
2231.38 1725
2231.82 1755
2232.27 1698
2232.71 1705
2233.16 1720
2233.61 1776
2234.05 1817
2234.50 1716
2234.94 1619
2235.39 1638
2235.83 1858
2236.28 1653
2236.72 1707
2237.17 1882
2237.61 1961
2238.06 1798
2238.51 1623
2238.95 1656
2239.40 1631
2239.84 1827
2240.29 1830
2240.74 1951
2241.18 1666
2241.63 1731
2242.07 1650
2242.52 1441
2242.97 1597
2243.41 1660
2243.86 1716
2244.31 1585
2244.75 1640
2245.20 1631
2245.65 1529
2246.09 1544
2246.54 1534
2246.99 1431
2247.43 1478
2247.88 1694
2248.33 1682
2248.77 1608
2249.22 1632
2249.67 1637
2250.11 1683
2250.56 1706
2251.01 1640
2251.45 1672
2251.90 1672
2252.35 1658
2252.80 1656
2253.24 1686
2253.69 1570
2254.14 1671
2254.59 1667
2255.03 1676
2255.48 1497
2255.93 1547
2256.38 1622
2256.82 1663
2257.27 1567
2257.72 1569
2258.17 1513
2258.61 1520
2259.06 1421
2259.51 1406
2259.96 1468
2260.41 1552
2260.85 1758
2261.30 1790
2261.75 1656
2262.20 1879
2262.65 2000
2263.09 1881
2263.54 1988
2263.99 2052
2264.44 2116
2264.89 1973
2265.34 2178
2265.79 2095
2266.23 2154
2266.68 2128
2267.13 1988
2267.58 1982
2268.03 2225
2268.48 2085
2268.93 1973
2269.38 2020
2269.82 1939
2270.27 1978
2270.72 1866
2271.17 1825
2271.62 1795
2272.07 1919
2272.52 1925
2272.97 1915
2273.42 1772
2273.87 1726
2274.32 1843
2274.77 1785
2275.21 1887
2275.66 1665
2276.11 1704
2276.56 2008
2277.01 1773
2277.46 1706
2277.91 1650
2278.36 1591
2278.81 1638
2279.26 1688
2279.71 1838
2280.16 1825
2280.61 1855
2281.06 1726
2281.51 1848
2281.96 1902
2282.41 1997
2282.86 2118
2283.31 2129
2283.76 2011
2284.21 1818
2284.66 1877
2285.11 1894
2285.56 1941
2286.02 1757
2286.47 1807
2286.92 1535
2287.37 1866
2287.82 1859
2288.27 1939
2288.72 1869
2289.17 1846
2289.62 2001
2290.07 2003
2290.52 2242
2290.97 2280
2291.42 2275
2291.88 2446
2292.33 2602
2292.78 2548
2293.23 2520
2293.68 2610
2294.13 2482
2294.58 2232
2295.04 2342
2295.49 2327
2295.94 2263
2296.39 2187
2296.84 2132
2297.29 2057
2297.74 2101
2298.20 2062
2298.65 1947
2299.10 1845
2299.55 1789
2300.00 1862
2300.46 1683
2300.91 1756
2301.36 1586
2301.81 1726
2302.26 1758
2302.72 1711
2303.17 1647
2303.62 1622
2304.07 1706
2304.53 1802
2304.98 1714
2305.43 1588
2305.88 1654
2306.33 1731
2306.79 1816
2307.24 1730
2307.69 1655
2308.15 1819
2308.60 1816
2309.05 1787
2309.50 1875
2309.96 1848
2310.41 1933
2310.86 1908
2311.32 1985
2311.77 1973
2312.22 1794
2312.68 1707
2313.13 1784
2313.58 1899
2314.03 1705
2314.49 1757
2314.94 1857
2315.39 1985
2315.85 1783
2316.30 1670
2316.76 1702
2317.21 1711
2317.66 1754
2318.12 1890
2318.57 1746
2319.02 1727
2319.48 1743
2319.93 1759
2320.39 1623
2320.84 1568
2321.29 1753
2321.75 1862
2322.20 1930
2322.66 1732
2323.11 1770
2323.56 1745
2324.02 1784
2324.47 1970
2324.93 2092
2325.38 2155
2325.84 2164
2326.29 2243
2326.74 2026
2327.20 2016
2327.65 1985
2328.11 2110
2328.56 1901
2329.02 2002
2329.47 2036
2329.93 2118
2330.38 2210
2330.84 2121
2331.29 2168
2331.75 2208
2332.20 2036
2332.66 2098
2333.11 2088
2333.57 2145
2334.02 2012
2334.48 1799
2334.93 1874
2335.39 1779
2335.84 1872
2336.30 1978
2336.76 1866
2337.21 1751
2337.67 1887
2338.12 1775
2338.58 1803
2339.03 2018
2339.49 1929
2339.95 1942
2340.40 1950
2340.86 1904
2341.31 2181
2341.77 2120
2342.23 2215
2342.68 2169
2343.14 2062
2343.59 2061
2344.05 1931
2344.51 1941
2344.96 2129
2345.42 2078
2345.88 2037
2346.33 2100
2346.79 2060
2347.24 1987
2347.70 2063
2348.16 2111
2348.61 2000
2349.07 2136
2349.53 1984
2349.99 1959
2350.44 1912
2350.90 1811
2351.36 1882
2351.81 1840
2352.27 1757
2352.73 1631
2353.18 1770
2353.64 1817
2354.10 1835
2354.56 1800
2355.01 1742
2355.47 1740
2355.93 1700
2356.38 1760
2356.84 1715
2357.30 1650
2357.76 1713
2358.22 1597
2358.67 1739
2359.13 1882
2359.59 1777
2360.05 1674
2360.50 1839
2360.96 1776
2361.42 1617
2361.88 1679
2362.34 1692
2362.79 1710
2363.25 1720
2363.71 1724
2364.17 1656
2364.63 1763
2365.08 1744
2365.54 1669
2366.00 1710
2366.46 1995
2366.92 1771
2367.38 1878
2367.84 2025
2368.29 1833
2368.75 1916
2369.21 2060
2369.67 2028
2370.13 2046
2370.59 2124
2371.05 1932
2371.50 1929
2371.96 1781
2372.42 1763
2372.88 1842
2373.34 1721
2373.80 1766
2374.26 1649
2374.72 1687
2375.18 1802
2375.64 1784
2376.10 1817
2376.56 1861
2377.02 1685
2377.47 1683
2377.93 1709
2378.39 1710
2378.85 1782
2379.31 1852
2379.77 1954
2380.23 1967
2380.69 1875
2381.15 1971
2381.61 1913
2382.07 1905
2382.53 1933
2382.99 1919
2383.45 1783
2383.91 1749
2384.37 1711
2384.83 1738
2385.29 1803
2385.75 1600
2386.21 1808
2386.67 1788
2387.13 1739
2387.59 1646
2388.05 1733
2388.52 1579
2388.98 1530
2389.44 1616
2389.90 1590
2390.36 1600
2390.82 1791
2391.28 1877
2391.74 1845
2392.20 1879
2392.66 1686
2393.12 1706
2393.58 1685
2394.05 1713
2394.51 1741
2394.97 1649
2395.43 1625
2395.89 1723
2396.35 1715
2396.81 1809
2397.27 1800
2397.74 1648
2398.20 1672
2398.66 1498
2399.12 1669
2399.58 1647
2400.04 1567
2400.50 1670
2400.97 1780
2401.43 1521
2401.89 1558
2402.35 1715
2402.81 1564
2403.28 1632
2403.74 1533
2404.20 1562
2404.66 1593
2405.12 1613
2405.59 1497
2406.05 1664
2406.51 1645
2406.97 1655
2407.44 1613
2407.90 1547
2408.36 1732
2408.82 1770
2409.29 1562
2409.75 1627
2410.21 1626
2410.67 1635
2411.14 1742
2411.60 1712
2412.06 1534
2412.52 1461
2412.99 1632
2413.45 1651
2413.91 1682
2414.38 1713
2414.84 1711
2415.30 1783
2415.77 1842
2416.23 2042
2416.69 1974
2417.16 1870
2417.62 1930
2418.08 2105
2418.55 2082
2419.01 2332
2419.47 2436
2419.94 2395
2420.40 2409
2420.86 2201
2421.33 2227
2421.79 2378
2422.25 2309
2422.72 2038
2423.18 2201
2423.65 2240
2424.11 2052
2424.57 2181
2425.04 2178
2425.50 2156
2425.97 1947
2426.43 2047
2426.90 1900
2427.36 1733
2427.82 1754
2428.29 1826
2428.75 1875
2429.22 1818
2429.68 1718
2430.15 1772
2430.61 1764
2431.08 1710
2431.54 1839
2432.00 2001
2432.47 1827
2432.93 1951
2433.40 1892
2433.86 1940
2434.33 1865
2434.79 1922
2435.26 1932
2435.72 1813
2436.19 1776
2436.65 1809
2437.12 1833
2437.58 1810
2438.05 1980
2438.52 1963
2438.98 1826
2439.45 1962
2439.91 2067
2440.38 2175
2440.84 2044
2441.31 2214
2441.77 2218
2442.24 2069
2442.71 2122
2443.17 2051
2443.64 2106
2444.10 1785
2444.57 1839
2445.03 1769
2445.50 1812
2445.97 1858
2446.43 1740
2446.90 1714
2447.37 1645
2447.83 1640
2448.30 1750
2448.76 1611
2449.23 1521
2449.70 1545
2450.16 1734
2450.63 1629
2451.10 1648
2451.56 1704
2452.03 1641
2452.50 1594
2452.96 1743
2453.43 1725
2453.90 1592
2454.36 1678
2454.83 1633
2455.30 1784
2455.76 1722
2456.23 1735
2456.70 1778
2457.17 1571
2457.63 1646
2458.10 1660
2458.57 1736
2459.03 1935
2459.50 1886
2459.97 1895
2460.44 1678
2460.90 1715
2461.37 1692
2461.84 1718
2462.31 1746
2462.77 1766
2463.24 1602
2463.71 1535
2464.18 1523
2464.65 1713
2465.11 1722
2465.58 1746
2466.05 1768
2466.52 1709
2466.99 1786
2467.45 1770
2467.92 1606
2468.39 1728
2468.86 1892
2469.33 1703
2469.79 1669
2470.26 1707
2470.73 1688
2471.20 1788
2471.67 1566
2472.14 1671
2472.61 1768
2473.07 1587
2473.54 1614
2474.01 1589
2474.48 1534
2474.95 1513
2475.42 1621
2475.89 1524
2476.36 1509
2476.82 1449
2477.29 1436
2477.76 1517
2478.23 1598
2478.70 1603
2479.17 1708
2479.64 1617
2480.11 1726
2480.58 1816
2481.05 1851
2481.52 1774
2481.99 1691
2482.46 1794
2482.93 1939
2483.40 1678
2483.87 1618
2484.33 1700
2484.80 1623
2485.27 1727
2485.74 1710
2486.21 1805
2486.68 1703
2487.15 1830
2487.62 1707
2488.09 1661
2488.56 1685
2489.03 1840
2489.50 1616
2489.97 1563
2490.44 1760
2490.92 1825
2491.39 1625
2491.86 1697
2492.33 1523
2492.80 1646
2493.27 1588
2493.74 1725
2494.21 1691
2494.68 1646
2495.15 1603
2495.62 1687
2496.09 1901
2496.56 1937
2497.03 1744
2497.50 1620
2497.98 1725
2498.45 1804
2498.92 1705
2499.39 1738
2499.86 1747
2500.33 1517
2500.80 1630
2501.27 1659
2501.75 1572
2502.22 1466
2502.69 1525
2503.16 1483
2503.63 1615
2504.10 1505
2504.57 1528
2505.05 1608
2505.52 1666
2505.99 1655
2506.46 1778
2506.93 1800
2507.40 1675
2507.88 1722
2508.35 1859
2508.82 1931
2509.29 1976
2509.76 2037
2510.24 2261
2510.71 2146
2511.18 2056
2511.65 2110
2512.13 2130
2512.60 1873
2513.07 1797
2513.54 1876
2514.02 1832
2514.49 1887
2514.96 1746
2515.43 1623
2515.91 1738
2516.38 1915
2516.85 1838
2517.32 1839
2517.80 1833
2518.27 1854
2518.74 1733
2519.22 1679
2519.69 1680
2520.16 1700
2520.64 1794
2521.11 1748
2521.58 1591
2522.06 1657
2522.53 1744
2523.00 1794
2523.48 1835
2523.95 1834
2524.42 1897
2524.90 1711
2525.37 1631
2525.84 1607
2526.32 1604
2526.79 1759
2527.26 1699
2527.74 1727
2528.21 1765
2528.69 1717
2529.16 1589
2529.63 1695
2530.11 1763
2530.58 1678
2531.06 1620
2531.53 1670
2532.00 1865
2532.48 1831
2532.95 1610
2533.43 1651
2533.90 1695
2534.38 1710
2534.85 1429
2535.32 1426
2535.80 1675
2536.27 1662
2536.75 1627
2537.22 1694
2537.70 1680
2538.17 1689
2538.65 1577
2539.12 1657
2539.60 1646
2540.07 1692
2540.55 1609
2541.02 1544
2541.50 1780
2541.97 1790
2542.45 1840
2542.92 1823
2543.40 1825
2543.87 1837
2544.35 1665
2544.82 1629
2545.30 1695
2545.78 1709
2546.25 1754
2546.73 1612
2547.20 1752
2547.68 1697
2548.15 1880
2548.63 1851
2549.10 1892
2549.58 1895
2550.06 1955
2550.53 1987
2551.01 1945
2551.48 1915
2551.96 2009
2552.44 1915
2552.91 1804
2553.39 1974
2553.87 1840
2554.34 1917
2554.82 1947
2555.29 1824
2555.77 1975
2556.25 1983
2556.72 1954
2557.20 1963
2557.68 2060
2558.15 2107
2558.63 2050
2559.11 1873
2559.58 1777
2560.06 1842
2560.54 1918
2561.01 1819
2561.49 1673
2561.97 1679
2562.45 1702
2562.92 1722
2563.40 1778
2563.88 1672
2564.35 1366
2564.83 1579
2565.31 1711
2565.79 1553
2566.26 1559
2566.74 1565
2567.22 1614
2567.70 1572
2568.17 1484
2568.65 1429
2569.13 1345
2569.61 1522
2570.08 1622
2570.56 1467
2571.04 1515
2571.52 1402
2572.00 1491
2572.47 1456
2572.95 1513
2573.43 1556
2573.91 1547
2574.39 1695
2574.86 1622
2575.34 1588
2575.82 1426
2576.30 1595
2576.78 1571
2577.26 1506
2577.73 1477
2578.21 1511
2578.69 1624
2579.17 1496
2579.65 1536
2580.13 1605
2580.61 1572
2581.08 1681
2581.56 1582
2582.04 1630
2582.52 1706
2583.00 1585
2583.48 1560
2583.96 1604
2584.44 1564
2584.92 1651
2585.40 1545
2585.87 1566
2586.35 1633
2586.83 1636
2587.31 1605
2587.79 1588
2588.27 1673
2588.75 1654
2589.23 1616
2589.71 1576
2590.19 1582
2590.67 1572
2591.15 1751
2591.63 1894
2592.11 1767
2592.59 1583
2593.07 1679
2593.55 1546
2594.03 1593
2594.51 1783
2594.99 1813
2595.47 1776
2595.95 1897
2596.43 1885
2596.91 1953
2597.39 2002
2597.87 1812
2598.35 1787
2598.83 1627
2599.31 1608
2599.79 1659
2600.27 1630
2600.75 1602
2601.23 1613
2601.71 1696
2602.20 1589
2602.68 1589
2603.16 1603
2603.64 1629
2604.12 1634
2604.60 1560
2605.08 1645
2605.56 1416
2606.04 1580
2606.52 1616
2607.00 1466
2607.49 1575
2607.97 1656
2608.45 1742
2608.93 1624
2609.41 1752
2609.89 1691
2610.37 1773
2610.86 1924
2611.34 1923
2611.82 1747
2612.30 1791
2612.78 1675
2613.26 1865
2613.75 1757
2614.23 1828
2614.71 1679
2615.19 1697
2615.67 1860
2616.16 1649
2616.64 1649
2617.12 1670
2617.60 1739
2618.08 1703
2618.57 1635
2619.05 1558
2619.53 1727
2620.01 1653
2620.50 1568
2620.98 1574
2621.46 1638
2621.94 1636
2622.43 1550
2622.91 1686
2623.39 1739
2623.87 1554
2624.36 1688
2624.84 1674
2625.32 1745
2625.81 1723
2626.29 1652
2626.77 1567
2627.25 1592
2627.74 1636
2628.22 1493
2628.70 1505
2629.19 1628
2629.67 1699
2630.15 1532
2630.64 1506
2631.12 1582
2631.60 1645
2632.09 1718
2632.57 1567
2633.05 1753
2633.54 1556
2634.02 1512
2634.51 1502
2634.99 1606
2635.47 1564
2635.96 1517
2636.44 1652
2636.93 1640
2637.41 1556
2637.89 1528
2638.38 1516
2638.86 1479
2639.35 1444
2639.83 1606
2640.31 1695
2640.80 1732
2641.28 1768
2641.77 1655
2642.25 1718
2642.74 1749
2643.22 1611
2643.71 1717
2644.19 1669
2644.67 1842
2645.16 1703
2645.64 1629
2646.13 1547
2646.61 1622
2647.10 1695
2647.58 1537
2648.07 1632
2648.55 1564
2649.04 1544
2649.52 1663
2650.01 1511
2650.49 1489
2650.98 1633
2651.46 1723
2651.95 1688
2652.43 1516
2652.92 1609
2653.41 1694
2653.89 1576
2654.38 1600
2654.86 1708
2655.35 1654
2655.83 1672
2656.32 1705
2656.81 1660
2657.29 1721
2657.78 1675
2658.26 1498
2658.75 1723
2659.23 1834
2659.72 1578
2660.21 1468
2660.69 1604
2661.18 1412
2661.67 1599
2662.15 1686
2662.64 1574
2663.12 1570
2663.61 1451
2664.10 1543
2664.58 1605
2665.07 1674
2665.56 1489
2666.04 1604
2666.53 1675
2667.02 1640
2667.50 1656
2667.99 1727
2668.48 1788
2668.96 1478
2669.45 1559
2669.94 1680
2670.42 1704
2670.91 1840
2671.40 1821
2671.89 1853
2672.37 1914
2672.86 2038
2673.35 1939
2673.83 1911
2674.32 1952
2674.81 1956
2675.30 1963
2675.78 2133
2676.27 2045
2676.76 2010
2677.25 1922
2677.74 1921
2678.22 2113
2678.71 2057
2679.20 1990
2679.69 1979
2680.17 1984
2680.66 2022
2681.15 1735
2681.64 1764
2682.13 1766
2682.61 1779
2683.10 1939
2683.59 1913
2684.08 2020
2684.57 2038
2685.06 1903
2685.54 2115
2686.03 1903
2686.52 1965
2687.01 2134
2687.50 2010
2687.99 1820
2688.48 1858
2688.96 1841
2689.45 1672
2689.94 1897
2690.43 1702
2690.92 1519
2691.41 1506
2691.90 1549
2692.39 1646
2692.88 1730
2693.36 1660
2693.85 1458
2694.34 1552
2694.83 1672
2695.32 1755
2695.81 1728
2696.30 1866
2696.79 1736
2697.28 1663
2697.77 1827
2698.26 1652
2698.75 1722
2699.24 1709
2699.73 1592
2700.22 1638
2700.71 1731
2701.20 1909
2701.69 1861
2702.18 1776
2702.67 1765
2703.16 1936
2703.65 1977
2704.14 2047
2704.63 1780
2705.12 1807
2705.61 1785
2706.10 1711
2706.59 1777
2707.08 1788
2707.57 1749
2708.06 1684
2708.55 1701
2709.04 1566
2709.53 1596
2710.02 1653
2710.51 1621
2711.00 1545
2711.49 1554
2711.98 1683
2712.47 1613
2712.97 1616
2713.46 1435
2713.95 1533
2714.44 1578
2714.93 1569
2715.42 1510
2715.91 1413
2716.40 1600
2716.89 1612
2717.39 1477
2717.88 1513
2718.37 1628
2718.86 1549
2719.35 1432
2719.84 1612
2720.33 1552
2720.83 1545
2721.32 1595
2721.81 1516
2722.30 1679
2722.79 1730
2723.28 1720
2723.78 1607
2724.27 1710
2724.76 1596
2725.25 1594
2725.74 1700
2726.24 1528
2726.73 1486
2727.22 1519
2727.71 1525
2728.20 1702
2728.70 1581
2729.19 1508
2729.68 1382
2730.17 1468
2730.67 1670
2731.16 1421
2731.65 1471
2732.14 1664
2732.64 1620
2733.13 1525
2733.62 1743
2734.12 1575
2734.61 1686
2735.10 1534
2735.59 1530
2736.09 1562
2736.58 1550
2737.07 1597
2737.57 1788
2738.06 1851
2738.55 1689
2739.05 1830
2739.54 2002
2740.03 1753
2740.53 1667
2741.02 1728
2741.51 1699
2742.01 1694
2742.50 1782
2742.99 1727
2743.49 1722
2743.98 1558
2744.47 1618
2744.97 1583
2745.46 1490
2745.96 1559
2746.45 1561
2746.94 1548
2747.44 1506
2747.93 1376
2748.43 1420
2748.92 1456
2749.41 1558
2749.91 1556
2750.40 1576
2750.90 1572
2751.39 1468
2751.89 1583
2752.38 1406
2752.87 1544
2753.37 1595
2753.86 1569
2754.36 1641
2754.85 1504
2755.35 1508
2755.84 1610
2756.34 1545
2756.83 1592
2757.33 1603
2757.82 1588
2758.32 1655
2758.81 1564
2759.31 1520
2759.80 1479
2760.30 1559
2760.79 1532
2761.29 1615
2761.78 1772
2762.28 1629
2762.77 1536
2763.27 1629
2763.76 1600
2764.26 1610
2764.76 1419
2765.25 1439
2765.75 1549
2766.24 1557
2766.74 1488
2767.23 1477
2767.73 1617
2768.23 1509
2768.72 1454
2769.22 1617
2769.71 1516
2770.21 1536
2770.71 1469
2771.20 1503
2771.70 1668
2772.19 1681
2772.69 1592
2773.19 1525
2773.68 1426
2774.18 1507
2774.68 1547
2775.17 1660
2775.67 1675
2776.17 1618
2776.66 1678
2777.16 1685
2777.66 1901
2778.15 1976
2778.65 1920
2779.15 1849
2779.64 1840
2780.14 1854
2780.64 1712
2781.13 1548
2781.63 1633
2782.13 1640
2782.63 1717
2783.12 1624
2783.62 1611
2784.12 1709
2784.61 1547
2785.11 1756
2785.61 1755
2786.11 1664
2786.60 1601
2787.10 1464
2787.60 1572
2788.10 1499
2788.59 1480
2789.09 1419
2789.59 1498
2790.09 1594
2790.59 1651
2791.08 1602
2791.58 1554
2792.08 1636
2792.58 1462
2793.08 1624
2793.57 1530
2794.07 1609
2794.57 1677
2795.07 1838
2795.57 1924
2796.07 2068
2796.56 2009
2797.06 2083
2797.56 2242
2798.06 2453
2798.56 2420
2799.06 2633
2799.56 2614
2800.05 2512
2800.55 2441
2801.05 2308
2801.55 2272
2802.05 2096
2802.55 2062
2803.05 2154
2803.55 1858
2804.05 1677
2804.54 1620
2805.04 1887
2805.54 1940
2806.04 1886
2806.54 1971
2807.04 1927
2807.54 1978
2808.04 2160
2808.54 2147
2809.04 2218
2809.54 2368
2810.04 2517
2810.54 2681
2811.04 2249
2811.54 2135
2812.04 2228
2812.54 2280
2813.04 2045
2813.54 1855
2814.04 1827
2814.54 1828
2815.04 1922
2815.54 1921
2816.04 1966
2816.54 1760
2817.04 1733
2817.54 1797
2818.04 1912
2818.54 1785
2819.04 1800
2819.54 1801
2820.04 1834
2820.54 1760
2821.04 1869
2821.54 1761
2822.04 1995
2822.54 2083
2823.04 1829
2823.54 1751
2824.04 1921
2824.55 1874
2825.05 1878
2825.55 1691
2826.05 1846
2826.55 1748
2827.05 1768
2827.55 1863
2828.05 1758
2828.55 1674
2829.06 1702
2829.56 1729
2830.06 1729
2830.56 1535
2831.06 1489
2831.56 1588
2832.06 1605
2832.57 1538
2833.07 1587
2833.57 1542
2834.07 1572
2834.57 1662
2835.07 1690
2835.58 1652
2836.08 1674
2836.58 1767
2837.08 1580
2837.58 1660
2838.09 1822
2838.59 1899
2839.09 1674
2839.59 1749
2840.10 1620
2840.60 1555
2841.10 1563
2841.60 1745
2842.11 1497
2842.61 1410
2843.11 1619
2843.61 1522
2844.12 1473
2844.62 1561
2845.12 1603
2845.62 1727
2846.13 1738
2846.63 1518
2847.13 1665
2847.64 1661
2848.14 1832
2848.64 1724
2849.14 1658
2849.65 1723
2850.15 1599
2850.65 1652
2851.16 1666
2851.66 1778
2852.16 1662
2852.67 1595
2853.17 1647
2853.67 1777
2854.18 1561
2854.68 1614
2855.18 1629
2855.69 1617
2856.19 1571
2856.70 1586
2857.20 1632
2857.70 1569
2858.21 1601
2858.71 1726
2859.22 1510
2859.72 1540
2860.22 1718
2860.73 1751
2861.23 1777
2861.74 1729
2862.24 1626
2862.74 1655
2863.25 1633
2863.75 1623
2864.26 1634
2864.76 1628
2865.27 1630
2865.77 1439
2866.28 1448
2866.78 1645
2867.28 1685
2867.79 1377
2868.29 1387
2868.80 1526
2869.30 1599
2869.81 1592
2870.31 1668
2870.82 1635
2871.32 1530
2871.83 1556
2872.33 1492
2872.84 1716
2873.34 1704
2873.85 1644
2874.36 1674
2874.86 1673
2875.37 1632
2875.87 1711
2876.38 1744
2876.88 1703
2877.39 1758
2877.89 1753
2878.40 1685
2878.90 1700
2879.41 1684
2879.92 1788
2880.42 1722
2880.93 1759
2881.43 1926
2881.94 2001
2882.45 2061
2882.95 2027
2883.46 1945
2883.96 2105
2884.47 2103
2884.98 2072
2885.48 2095
2885.99 2139
2886.50 2048
2887.00 2012
2887.51 2284
2888.02 2238
2888.52 2058
2889.03 2113
2889.53 2367
2890.04 2394
2890.55 2381
2891.06 2090
2891.56 1965
2892.07 1954
2892.58 1944
2893.08 1844
2893.59 1788
2894.10 1755
2894.60 1813
2895.11 2032
2895.62 1982
2896.13 2055
2896.63 2079
2897.14 2109
2897.65 2174
2898.15 2025
2898.66 2078
2899.17 2263
2899.68 2149
2900.18 2200
2900.69 2113
2901.20 2000
2901.71 2032
2902.22 1988
2902.72 2034
2903.23 2068
2903.74 2189
2904.25 2303
2904.75 1931
2905.26 2021
2905.77 2142
2906.28 2118
2906.79 1921
2907.30 2022
2907.80 2072
2908.31 1870
2908.82 1895
2909.33 1669
2909.84 1834
2910.35 1655
2910.85 1661
2911.36 1670
2911.87 1739
2912.38 1751
2912.89 1811
2913.40 1735
2913.91 1661
2914.41 1695
2914.92 1838
2915.43 1793
2915.94 1744
2916.45 1819
2916.96 1737
2917.47 1794
2917.98 1837
2918.49 1838
2919.00 1586
2919.51 1617
2920.01 1596
2920.52 1698
2921.03 1747
2921.54 1564
2922.05 1834
2922.56 1825
2923.07 1890
2923.58 2075
2924.09 2204
2924.60 2290
2925.11 2514
2925.62 2669
2926.13 2900
2926.64 2773
2927.15 2770
2927.66 3020
2928.17 2911
2928.68 2894
2929.19 2441
2929.70 2433
2930.21 2218
2930.72 2048
2931.23 1922
2931.74 1943
2932.25 1927
2932.76 1630
2933.27 1619
2933.78 1651
2934.29 1664
2934.80 1779
2935.31 1788
2935.83 1685
2936.34 1880
2936.85 1916
2937.36 1701
2937.87 1693
2938.38 1751
2938.89 1768
2939.40 1721
2939.91 1792
2940.42 1657
2940.94 1716
2941.45 1667
2941.96 1571
2942.47 1740
2942.98 1679
2943.49 1775
2944.00 1661
2944.51 1746
2945.03 1850
2945.54 1811
2946.05 2059
2946.56 2133
2947.07 2212
2947.58 1997
2948.10 2194
2948.61 2357
2949.12 2182
2949.63 2053
2950.14 2092
2950.66 1945
2951.17 1827
2951.68 1770
2952.19 1604
2952.70 1787
2953.22 1725
2953.73 1804
2954.24 1759
2954.75 1755
2955.26 1747
2955.78 1659
2956.29 1630
2956.80 1641
2957.31 1534
2957.83 1652
2958.34 1705
2958.85 1617
2959.37 1796
2959.88 1693
2960.39 1677
2960.90 1798
2961.42 1897
2961.93 1841
2962.44 1995
2962.96 1953
2963.47 1867
2963.98 1905
2964.50 1866
2965.01 1882
2965.52 1949
2966.04 1861
2966.55 1804
2967.06 1920
2967.58 1852
2968.09 1792
2968.60 1655
2969.12 1600
2969.63 1581
2970.14 1546
2970.66 1581
2971.17 1645
2971.68 1657
2972.20 1735
2972.71 1539
2973.23 1551
2973.74 1523
2974.25 1556
2974.77 1515
2975.28 1491
2975.80 1671
2976.31 1470
2976.83 1538
2977.34 1626
2977.85 1798
2978.37 1825
2978.88 1635
2979.40 1653
2979.91 1683
2980.43 1487
2980.94 1528
2981.46 1498
2981.97 1612
2982.48 1694
2983.00 1627
2983.51 1725
2984.03 1706
2984.54 1587
2985.06 1622
2985.57 1709
2986.09 1744
2986.60 1748
2987.12 1769
2987.63 1722
2988.15 1610
2988.67 1871
2989.18 1877
2989.70 1730
2990.21 1572
2990.73 1604
2991.24 1699
2991.76 1897
2992.27 1812
2992.79 1862
2993.30 1800
2993.82 1932
2994.34 1758
2994.85 1636
2995.37 1708
2995.88 1896
2996.40 1971
2996.92 2004
2997.43 2041
2997.95 2118
2998.46 2087
2998.98 2088
2999.50 2179
3000.01 2087
3000.53 2299
3001.05 2264
3001.56 2065
3002.08 2041
3002.59 2108
3003.11 2148
3003.63 2395
3004.14 2526
3004.66 2540
3005.18 2591
3005.69 2646
3006.21 2932
3006.73 2731
3007.24 2533
3007.76 2328
3008.28 2096
3008.80 2045
3009.31 2090
3009.83 2015
3010.35 1916
3010.86 2020
3011.38 1727
3011.90 1807
3012.42 1890
3012.93 1742
3013.45 1714
3013.97 1660
3014.49 1621
3015.00 1612
3015.52 1881
3016.04 1790
3016.56 1700
3017.07 1885
3017.59 1822
3018.11 1807
3018.63 1830
3019.15 1820
3019.66 1975
3020.18 1999
3020.70 1872
3021.22 2129
3021.74 1999
3022.25 1964
3022.77 2101
3023.29 1959
3023.81 1973
3024.33 1938
3024.85 2048
3025.36 1889
3025.88 2026
3026.40 1954
3026.92 2010
3027.44 1835
3027.96 1886
3028.48 1878
3028.99 1836
3029.51 1845
3030.03 1756
3030.55 1784
3031.07 1797
3031.59 1674
3032.11 1788
3032.63 1698
3033.15 1872
3033.66 1892
3034.18 1755
3034.70 1752
3035.22 1699
3035.74 1825
3036.26 1806
3036.78 1908
3037.30 1720
3037.82 1753
3038.34 1741
3038.86 1660
3039.38 1604
3039.90 1671
3040.42 1599
3040.94 1572
3041.46 1557
3041.98 1702
3042.50 1745
3043.02 1769
3043.54 1673
3044.06 1633
3044.58 1734
3045.10 1723
3045.62 1809
3046.14 1717
3046.66 1617
3047.18 1548
3047.70 1583
3048.22 1671
3048.74 1782
3049.26 1624
3049.78 1669
3050.30 1548
3050.82 1500
3051.34 1607
3051.86 1693
3052.38 1639
3052.90 1627
3053.43 1610
3053.95 1621
3054.47 1727
3054.99 1774
3055.51 1648
3056.03 1589
3056.55 1593
3057.07 1518
3057.59 1494
3058.12 1575
3058.64 1614
3059.16 1622
3059.68 1541
3060.20 1703
3060.72 1815
3061.24 1730
3061.77 1721
3062.29 1570
3062.81 1692
3063.33 1738
3063.85 1620
3064.37 1607
3064.90 1725
3065.42 1823
3065.94 1869
3066.46 1780
3066.98 1763
3067.51 1636
3068.03 1824
3068.55 1722
3069.07 1852
3069.59 1771
3070.12 1713
3070.64 1967
3071.16 1772
3071.68 1825
3072.21 1779
3072.73 1772
3073.25 1810
3073.77 1711
3074.30 1784
3074.82 1683
3075.34 1874
3075.86 1981
3076.39 2116
3076.91 1982
3077.43 1834
3077.96 1701
3078.48 1859
3079.00 2026
3079.52 2109
3080.05 2019
3080.57 2017
3081.09 2110
3081.62 2111
3082.14 2063
3082.66 2094
3083.19 2146
3083.71 2209
3084.23 2151
3084.76 2132
3085.28 2280
3085.80 2208
3086.33 2080
3086.85 1979
3087.38 2140
3087.90 2115
3088.42 1980
3088.95 2110
3089.47 2178
3090.00 2038
3090.52 2130
3091.04 2037
3091.57 2038
3092.09 2065
3092.62 2003
3093.14 2060
3093.66 1899
3094.19 1969
3094.71 2200
3095.24 1994
3095.76 2137
3096.29 2198
3096.81 2050
3097.34 2220
3097.86 2250
3098.38 2298
3098.91 2553
3099.43 2753
3099.96 2777
3100.48 2957
3101.01 3441
3101.53 3563
3102.06 4251
3102.58 4995
3103.11 5425
3103.63 6081
3104.16 7104
3104.68 7417
3105.21 7477
3105.73 6952
3106.26 6973
3106.79 6694
3107.31 5864
3107.84 5056
3108.36 4528
3108.89 3882
3109.41 3444
3109.94 3356
3110.46 3229
3110.99 3343
3111.52 3362
3112.04 3543
3112.57 3557
3113.09 3592
3113.62 3372
3114.15 3309
3114.67 3234
3115.20 2981
3115.72 2671
3116.25 2437
3116.78 2323
3117.30 2370
3117.83 2382
3118.35 2237
3118.88 2072
3119.41 2139
3119.93 2039
3120.46 2105
3120.99 2021
3121.51 2117
3122.04 2306
3122.57 2200
3123.09 2156
3123.62 2178
3124.15 2214
3124.67 2211
3125.20 2129
3125.73 2297
3126.26 2284
3126.78 2322
3127.31 2154
3127.84 1850
3128.36 1992
3128.89 2080
3129.42 2013
3129.95 2061
3130.47 2061
3131.00 2111
3131.53 2109
3132.06 1988
3132.58 2139
3133.11 2143
3133.64 1973
3134.17 2074
3134.69 1998
3135.22 1840
3135.75 1806
3136.28 1851
3136.81 1992
3137.33 1902
3137.86 1778
3138.39 1811
3138.92 2076
3139.45 2008
3139.97 2029
3140.50 1842
3141.03 1772
3141.56 1959
3142.09 1885
3142.62 1829
3143.14 1984
3143.67 1945
3144.20 1951
3144.73 1888
3145.26 1871
3145.79 1884
3146.32 2024
3146.84 2038
3147.37 2107
3147.90 2114
3148.43 2256
3148.96 2185
3149.49 2189
3150.02 2176
3150.55 2067
3151.08 2218
3151.61 2207
3152.13 2208
3152.66 2026
3153.19 1969
3153.72 1974
3154.25 2139
3154.78 2111
3155.31 1999
3155.84 2021
3156.37 1950
3156.90 2118
3157.43 2364
3157.96 2125
3158.49 2060
3159.02 2029
3159.55 2058
3160.08 1942
3160.61 1883
3161.14 1858
3161.67 1904
3162.20 1765
3162.73 1795
3163.26 1939
3163.79 1958
3164.32 1882
3164.85 1809
3165.38 1780
3165.91 1840
3166.44 1753
3166.97 1586
3167.50 1700
3168.03 1610
3168.56 1759
3169.09 1737
3169.62 1823
3170.15 1755
3170.69 1694
3171.22 1621
3171.75 1614
3172.28 1711
3172.81 1717
3173.34 1775
3173.87 1904
3174.40 1817
3174.93 1748
3175.46 1783
3176.00 1880
3176.53 1992
3177.06 1893
3177.59 1822
3178.12 1912
3178.65 1960
3179.18 2026
3179.72 2108
3180.25 1994
3180.78 2039
3181.31 1970
3181.84 1922
3182.37 1837
3182.91 1958
3183.44 1887
3183.97 1823
3184.50 1733
3185.03 1859
3185.56 1800
3186.10 1602
3186.63 1750
3187.16 1899
3187.69 1756
3188.23 1703
3188.76 1752
3189.29 1736
3189.82 1791
3190.36 1781
3190.89 1833
3191.42 1758
3191.95 1672
3192.49 1649
3193.02 1823
3193.55 1832
3194.08 1804
3194.62 1771
3195.15 1755
3195.68 1847
3196.21 1744
3196.75 1777
3197.28 1860
3197.81 1774
3198.35 1823
3198.88 1761
3199.41 1875
3199.95 1878
3200.48 1761
3201.01 1569
3201.55 1747
3202.08 1811
3202.61 1956
3203.15 1922
3203.68 1849
3204.21 1822
3204.75 1867
3205.28 1803
3205.81 1921
3206.35 1823
3206.88 1755
3207.42 1818
3207.95 1729
3208.48 1785
3209.02 1881
3209.55 1709
3210.09 1863
3210.62 1927
3211.15 1987
3211.69 2020
3212.22 1881
3212.76 1856
3213.29 1936
3213.83 2200
3214.36 2023
3214.89 1838
3215.43 1920
3215.96 1869
3216.50 1936
3217.03 1818
3217.57 1724
3218.10 1943
3218.64 1750
3219.17 1768
3219.71 1923
3220.24 1861
3220.78 2042
3221.31 1995
3221.85 1911
3222.38 1995
3222.92 2148
3223.45 2042
3223.99 1992
3224.52 1862
3225.06 1969
3225.59 2018
3226.13 2004
3226.66 1734
3227.20 1694
3227.73 1672
3228.27 1788
3228.81 1871
3229.34 1919
3229.88 1689
3230.41 1686
3230.95 1845
3231.48 1784
3232.02 1806
3232.56 1669
3233.09 1735
3233.63 1892
3234.16 1944
3234.70 1888
3235.24 1982
3235.77 1845
3236.31 1783
3236.85 1939
3237.38 1989
3237.92 1947
3238.45 2010
3238.99 2046
3239.53 2003
3240.06 2135
3240.60 2032
3241.14 1953
3241.67 2027
3242.21 2080
3242.75 2011
3243.28 2092
3243.82 1967
3244.36 1836
3244.90 1950
3245.43 1888
3245.97 1973
3246.51 1988
3247.04 1794
3247.58 1949
3248.12 1941
3248.66 1986
3249.19 1974
3249.73 2098
3250.27 2050
3250.81 2086
3251.34 1975
3251.88 2015
3252.42 1858
3252.96 2038
3253.49 2070
3254.03 2003
3254.57 2035
3255.11 1954
3255.64 2186
3256.18 2244
3256.72 2121
3257.26 2224
3257.80 2260
3258.33 2246
3258.87 2252
3259.41 2464
3259.95 2461
3260.49 2559
3261.03 2708
3261.56 2985
3262.10 3141
3262.64 3109
3263.18 3195
3263.72 3412
3264.26 3573
3264.79 3714
3265.33 3803
3265.87 4172
3266.41 4325
3266.95 4493
3267.49 4761
3268.03 4809
3268.57 4899
3269.10 5236
3269.64 4674
3270.18 4722
3270.72 4161
3271.26 3714
3271.80 3373
3272.34 3131
3272.88 2910
3273.42 2539
3273.96 2241
3274.50 2305
3275.04 2257
3275.58 2249
3276.12 2299
3276.66 2368
3277.19 2323
3277.73 2384
3278.27 2476
3278.81 2389
3279.35 2465
3279.89 2426
3280.43 2565
3280.97 2466
3281.51 2382
3282.05 2472
3282.59 2536
3283.13 2618
3283.67 2383
3284.21 2498
3284.75 2592
3285.29 2610
3285.83 2605
3286.38 2622
3286.92 2602
3287.46 2512
3288.00 2543
3288.54 2622
3289.08 2880
3289.62 2842
3290.16 2772
3290.70 2593
3291.24 2572
3291.78 2663
3292.32 3110
3292.86 3061
3293.40 2925
3293.95 3173
3294.49 3105
3295.03 3402
3295.57 3540
3296.11 3683
3296.65 3707
3297.19 3909
3297.73 3841
3298.28 3598
3298.82 3396
3299.36 3290
3299.90 3039
3300.44 2903
3300.98 2772
3301.52 2728
3302.07 2511
3302.61 2540
3303.15 2718
3303.69 2624
3304.23 2546
3304.77 2319
3305.32 2539
3305.86 2332
3306.40 2241
3306.94 2400
3307.49 2299
3308.03 2251
3308.57 2450
3309.11 2557
3309.65 2389
3310.20 2469
3310.74 2404
3311.28 2402
3311.82 2233
3312.37 2452
3312.91 2577
3313.45 2499
3313.99 2473
3314.54 2492
3315.08 2486
3315.62 2628
3316.17 2663
3316.71 2592
3317.25 2513
3317.79 2800
3318.34 2841
3318.88 2565
3319.42 2619
3319.97 2790
3320.51 2781
3321.05 3041
3321.60 2871
3322.14 2935
3322.68 2844
3323.23 2694
3323.77 2754
3324.31 2766
3324.86 2952
3325.40 2782
3325.94 2691
3326.49 2686
3327.03 2589
3327.58 2613
3328.12 2655
3328.66 2562
3329.21 2514
3329.75 2399
3330.29 2466
3330.84 2576
3331.38 2944
3331.93 3043
3332.47 3451
3333.02 4247
3333.56 5361
3334.10 6234
3334.65 7100
3335.19 8412
3335.74 9647
3336.28 11149
3336.83 12617
3337.37 13133
3337.92 13526
3338.46 13272
3339.00 12394
3339.55 11124
3340.09 9863
3340.64 8919
3341.18 7252
3341.73 6132
3342.27 5428
3342.82 4872
3343.36 4160
3343.91 3677
3344.45 3417
3345.00 3074
3345.54 3081
3346.09 2913
3346.64 2715
3347.18 2639
3347.73 2816
3348.27 2870
3348.82 2955
3349.36 2907
3349.91 3000
3350.45 3404
3351.00 3498
3351.55 3691
3352.09 3736
3352.64 3843
3353.18 3926
3353.73 3929
3354.27 4004
3354.82 3790
3355.37 3600
3355.91 3271
3356.46 3365
3357.00 3302
3357.55 3103
3358.10 2726
3358.64 2581
3359.19 2651
3359.74 2453
3360.28 2570
3360.83 2514
3361.38 2547
3361.92 2320
3362.47 2241
3363.02 2471
3363.56 2484
3364.11 2214
3364.66 2245
3365.20 2383
3365.75 2569
3366.30 2430
3366.84 2354
3367.39 2517
3367.94 2425
3368.48 2364
3369.03 2319
3369.58 2512
3370.13 2598
3370.67 2650
3371.22 2466
3371.77 2408
3372.32 2502
3372.86 2749
3373.41 2798
3373.96 2802
3374.51 2902
3375.05 3014
3375.60 2982
3376.15 3144
3376.70 2830
3377.24 2866
3377.79 2775
3378.34 2689
3378.89 2564
3379.44 2475
3379.98 2469
3380.53 2350
3381.08 2348
3381.63 2162
3382.18 2172
3382.73 2227
3383.27 2391
3383.82 2235
3384.37 2008
3384.92 2123
3385.47 2093
3386.02 1998
3386.56 1956
3387.11 2017
3387.66 2186
3388.21 2214
3388.76 2099
3389.31 2295
3389.86 2145
3390.41 2221
3390.95 2146
3391.50 2118
3392.05 2080
3392.60 2104
3393.15 2201
3393.70 2107
3394.25 2157
3394.80 2105
3395.35 1949
3395.90 1909
3396.45 2034
3397.00 1932
3397.55 1809
3398.10 1930
3398.64 2014
3399.19 1946
3399.74 1841
3400.29 1777
3400.84 1786
3401.39 1884
3401.94 1787
3402.49 1861
3403.04 1797
3403.59 1842
3404.14 1796
3404.69 1864
3405.24 1909
3405.79 1890
3406.34 1940
3406.89 1911
3407.44 1869
3407.99 2015
3408.54 2181
3409.09 1829
3409.65 1831
3410.20 2016
3410.75 2031
3411.30 1994
3411.85 1911
3412.40 2061
3412.95 2063
3413.50 2121
3414.05 2098
3414.60 2038
3415.15 2213
3415.70 2191
3416.25 2190
3416.81 2099
3417.36 2133
3417.91 1999
3418.46 1948
3419.01 1903
3419.56 2080
3420.11 1961
3420.66 1854
3421.22 1944
3421.77 2073
3422.32 2092
3422.87 2158
3423.42 2227
3423.97 2208
3424.52 2106
3425.08 2219
3425.63 2138
3426.18 2275
3426.73 2265
3427.28 2266
3427.84 2054
3428.39 1975
3428.94 2082
3429.49 1987
3430.04 2052
3430.60 1985
3431.15 1872
3431.70 1940
3432.25 2062
3432.80 1940
3433.36 2015
3433.91 2018
3434.46 1971
3435.01 1967
3435.57 1935
3436.12 1885
3436.67 1943
3437.22 1997
3437.78 2102
3438.33 1989
3438.88 1990
3439.44 1929
3439.99 1955
3440.54 1962
3441.09 1868
3441.65 1837
3442.20 1805
3442.75 2047
3443.31 1998
3443.86 1906
3444.41 1888
3444.97 1811
3445.52 1894
3446.07 1927
3446.63 1982
3447.18 1895
3447.73 1871
3448.29 1901
3448.84 1953
3449.40 1951
3449.95 1881
3450.50 1947
3451.06 2096
3451.61 1993
3452.16 1878
3452.72 1818
3453.27 1845
3453.83 1874
3454.38 1802
3454.93 1760
3455.49 1765
3456.04 1708
3456.60 1910
3457.15 1894
3457.71 1832
3458.26 1646
3458.81 1758
3459.37 1843
3459.92 1756
3460.48 1703
3461.03 1780
3461.59 1881
3462.14 1854
3462.70 1744
3463.25 1705
3463.81 1774
3464.36 1808
3464.92 1860
3465.47 1875
3466.03 1910
3466.58 1986
3467.14 1846
3467.69 1899
3468.25 1826
3468.80 1954
3469.36 1929
3469.91 1914
3470.47 1901
3471.02 1859
3471.58 1939
3472.13 2057
3472.69 1716
3473.24 2045
3473.80 2053
3474.36 1990
3474.91 2106
3475.47 1986
3476.02 1984
3476.58 1947
3477.13 2035
3477.69 2226
3478.25 2062
3478.80 2136
3479.36 2346
3479.91 2208
3480.47 2205
3481.03 2245
3481.58 2368
3482.14 2205
3482.70 2206
3483.25 2158
3483.81 2149
3484.37 2013
3484.92 1984
3485.48 2166
3486.04 2143
3486.59 2139
3487.15 2420
3487.71 2507
3488.26 2705
3488.82 2738
3489.38 2913
3489.93 3041
3490.49 3415
3491.05 3638
3491.60 3888
3492.16 4348
3492.72 4797
3493.27 5047
3493.83 4969
3494.39 5313
3494.95 4783
3495.50 4462
3496.06 4242
3496.62 4296
3497.18 4364
3497.73 4308
3498.29 4291
3498.85 4403
3499.41 4720
3499.96 5139
3500.52 5457
3501.08 5870
3501.64 6042
3502.20 6232
3502.75 5916
3503.31 6088
3503.87 6254
3504.43 6250
3504.99 6311
3505.54 6828
3506.10 6829
3506.66 7467
3507.22 7327
3507.78 7049
3508.34 6923
3508.89 6276
3509.45 5838
3510.01 5321
3510.57 4694
3511.13 4393
3511.69 3915
3512.25 3708
3512.80 3317
3513.36 3096
3513.92 3130
3514.48 2853
3515.04 2566
3515.60 2572
3516.16 2578
3516.72 2441
3517.28 2455
3517.83 2679
3518.39 2471
3518.95 2420
3519.51 2552
3520.07 2665
3520.63 2690
3521.19 2663
3521.75 2635
3522.31 2634
3522.87 2828
3523.43 2849
3523.99 2891
3524.55 3198
3525.11 3092
3525.67 2999
3526.23 2968
3526.79 2963
3527.35 2995
3527.91 2735
3528.47 2531
3529.03 2457
3529.59 2386
3530.15 2379
3530.71 2239
3531.27 2250
3531.83 2229
3532.39 2167
3532.95 2222
3533.51 2231
3534.07 2254
3534.63 2427
3535.19 2375
3535.75 2492
3536.31 2271
3536.87 2262
3537.43 2215
3537.99 2469
3538.55 2348
3539.12 2291
3539.68 2109
3540.24 2318
3540.80 2258
3541.36 2241
3541.92 2414
3542.48 2712
3543.04 2601
3543.60 2567
3544.16 2481
3544.73 2588
3545.29 2611
3545.85 2418
3546.41 2478
3546.97 2517
3547.53 2334
3548.09 2276
3548.66 2155
3549.22 2151
3549.78 2133
3550.34 2059
3550.90 1890
3551.46 1860
3552.03 1787
3552.59 1916
3553.15 1941
3553.71 1914
3554.27 1941
3554.84 1909
3555.40 1919
3555.96 1839
3556.52 1940
3557.09 1784
3557.65 1806
3558.21 1801
3558.77 1949
3559.33 1844
3559.90 1952
3560.46 1942
3561.02 2032
3561.58 1908
3562.15 1975
3562.71 1940
3563.27 1925
3563.84 2059
3564.40 2087
3564.96 1911
3565.52 1980
3566.09 2010
3566.65 2012
3567.21 1956
3567.78 2026
3568.34 1775
3568.90 1818
3569.47 1799
3570.03 1742
3570.59 1823
3571.16 1814
3571.72 1713
3572.28 1679
3572.85 1843
3573.41 1931
3573.97 2028
3574.54 1920
3575.10 2032
3575.66 2020
3576.23 1980
3576.79 1875
3577.36 1861
3577.92 1954
3578.48 2004
3579.05 2023
3579.61 2075
3580.18 2074
3580.74 2126
3581.30 2024
3581.87 2047
3582.43 2040
3583.00 1914
3583.56 1928
3584.13 2030
3584.69 1845
3585.25 1682
3585.82 1816
3586.38 1698
3586.95 1765
3587.51 1886
3588.08 1741
3588.64 1585
3589.21 1736
3589.77 1876
3590.34 1904
3590.90 1907
3591.47 1791
3592.03 1864
3592.60 1936
3593.16 1790
3593.73 1886
3594.29 1809
3594.86 1745
3595.42 1804
3595.99 1628
3596.55 1758
3597.12 1734
3597.68 1712
3598.25 1811
3598.82 1703
3599.38 1822
3599.95 1832
3600.51 1828
3601.08 1800
3601.64 1893
3602.21 1889
3602.78 1675
3603.34 1900
3603.91 1945
3604.47 1880
3605.04 1795
3605.61 1581
3606.17 1624
3606.74 1767
3607.30 1702
3607.87 1730
3608.44 1541
3609.00 1617
3609.57 1499
3610.14 1457
3610.70 1569
3611.27 1700
3611.84 1669
3612.40 1641
3612.97 1491
3613.54 1642
3614.10 1841
3614.67 1811
3615.24 2072
3615.80 2222
3616.37 2601
3616.94 2827
3617.50 3399
3618.07 3906
3618.64 4104
3619.21 4239
3619.77 4538
3620.34 4603
3620.91 4491
3621.47 4370
3622.04 3823
3622.61 3712
3623.18 3297
3623.74 3006
3624.31 2601
3624.88 2368
3625.45 2076
3626.01 2009
3626.58 1772
3627.15 1862
3627.72 1860
3628.29 1805
3628.85 1708
3629.42 1839
3629.99 1869
3630.56 1792
3631.13 1765
3631.69 1837
3632.26 1760
3632.83 1676
3633.40 1780
3633.97 1859
3634.54 1947
3635.10 1804
3635.67 1790
3636.24 1902
3636.81 1875
3637.38 1934
3637.95 1936
3638.52 2001
3639.08 2171
3639.65 2341
3640.22 2334
3640.79 2587
3641.36 2749
3641.93 2954
3642.50 2975
3643.07 3151
3643.64 3443
3644.20 3208
3644.77 3168
3645.34 3103
3645.91 2896
3646.48 2797
3647.05 2624
3647.62 2527
3648.19 2336
3648.76 2337
3649.33 2313
3649.90 2324
3650.47 2406
3651.04 2363
3651.61 2528
3652.18 2497
3652.75 2342
3653.32 2436
3653.89 2586
3654.46 2695
3655.03 2837
3655.60 2931
3656.17 3209
3656.74 3052
3657.31 2790
3657.88 2780
3658.45 3146
3659.02 3054
3659.59 3307
3660.16 3260
3660.73 3321
3661.30 3363
3661.87 3295
3662.44 3133
3663.01 3271
3663.58 3064
3664.15 2778
3664.72 2831
3665.29 2784
3665.86 2741
3666.43 2632
3667.01 2650
3667.58 2616
3668.15 2484
3668.72 2538
3669.29 2702
3669.86 2500
3670.43 2288
3671.00 2344
3671.57 2222
3672.15 2247
3672.72 2164
3673.29 2151
3673.86 2221
3674.43 2278
3675.00 2320
3675.57 2337
3676.15 2275
3676.72 2305
3677.29 2212
3677.86 2315
3678.43 2099
3679.00 1953
3679.58 2170
3680.15 2001
3680.72 2101
3681.29 2235
3681.86 2076
3682.44 1964
3683.01 2065
3683.58 2016
3684.15 1998
3684.73 1964
3685.30 2197
3685.87 2330
3686.44 2109
3687.02 2067
3687.59 2410
3688.16 2566
3688.73 2469
3689.31 2779
3689.88 2957
3690.45 3145
3691.02 3201
3691.60 3196
3692.17 3003
3692.74 3035
3693.32 3121
3693.89 2755
3694.46 2596
3695.03 2608
3695.61 2512
3696.18 2239
3696.75 2187
3697.33 2190
3697.90 2277
3698.47 2230
3699.05 2260
3699.62 2347
3700.19 2320
3700.77 2388
3701.34 2517
3701.91 2445
3702.49 2459
3703.06 2418
3703.64 2523
3704.21 2422
3704.78 2333
3705.36 2374
3705.93 2472
3706.51 2271
3707.08 2077
3707.65 2126
3708.23 2255
3708.80 2264
3709.38 2241
3709.95 2244
3710.52 2177
3711.10 2068
3711.67 2205
3712.25 2253
3712.82 2262
3713.40 2245
3713.97 2272
3714.55 2076
3715.12 2230
3715.69 2012
3716.27 1872
3716.84 2023
3717.42 1913
3717.99 2087
3718.57 2060
3719.14 2097
3719.72 2095
3720.29 1910
3720.87 2061
3721.44 2127
3722.02 1977
3722.59 1916
3723.17 1989
3723.75 1959
3724.32 2011
3724.90 1906
3725.47 1841
3726.05 1983
3726.62 1966
3727.20 1894
3727.77 1895
3728.35 1748
3728.92 1930
3729.50 2002
3730.08 1901
3730.65 1905
3731.23 1976
3731.80 2085
3732.38 2284
3732.96 2383
3733.53 2295
3734.11 2437
3734.68 2384
3735.26 2520
3735.84 2482
3736.41 2447
3736.99 2362
3737.57 2344
3738.14 2118
3738.72 1903
3739.30 1873
3739.87 1915
3740.45 1824
3741.03 1879
3741.60 1781
3742.18 1680
3742.76 1756
3743.33 1676
3743.91 1794
3744.49 1760
3745.06 1910
3745.64 1989
3746.22 2025
3746.79 2051
3747.37 2162
3747.95 2244
3748.53 2017
3749.10 2002
3749.68 2013
3750.26 2000
3750.83 2126
3751.41 2037
3751.99 1824
3752.57 1721
3753.14 1816
3753.72 1853
3754.30 1772
3754.88 1645
3755.46 1555
3756.03 1683
3756.61 1566
3757.19 1577
3757.77 1735
3758.35 1731
3758.92 1882
3759.50 1733
3760.08 1692
3760.66 1760
3761.24 1789
3761.81 1839
3762.39 1793
3762.97 1887
3763.55 1959
3764.13 1828
3764.71 1899
3765.28 1911
3765.86 1946
3766.44 1960
3767.02 1867
3767.60 1738
3768.18 1704
3768.76 1700
3769.34 1634
3769.91 1663
3770.49 1780
3771.07 1804
3771.65 1753
3772.23 1797
3772.81 1576
3773.39 1637
3773.97 1755
3774.55 1788
3775.13 1944
3775.71 1693
3776.28 1835
3776.86 1834
3777.44 1782
3778.02 1772
3778.60 1697
3779.18 1678
3779.76 1803
3780.34 1680
3780.92 1558
3781.50 1569
3782.08 1677
3782.66 1640
3783.24 1783
3783.82 1590
3784.40 1587
3784.98 1550
3785.56 1525
3786.14 1593
3786.72 1518
3787.30 1685
3787.88 1679
3788.46 1701
3789.04 1703
3789.62 1664
3790.20 1718
3790.78 1636
3791.36 1685
3791.94 1677
3792.53 1465
3793.11 1621
3793.69 1778
3794.27 1854
3794.85 1691
3795.43 1646
3796.01 1602
3796.59 1747
3797.17 1864
3797.75 1799
3798.33 1832
3798.91 1768
3799.50 1685
3800.08 1625
3800.66 1803
3801.24 1854
3801.82 1899
3802.40 2092
3802.98 2012
3803.57 1980
3804.15 2043
3804.73 2018
3805.31 2066
3805.89 2137
3806.47 2073
3807.05 2159
3807.64 2108
3808.22 2139
3808.80 2131
3809.38 2170
3809.96 2239
3810.55 2081
3811.13 2201
3811.71 2309
3812.29 2194
3812.87 2166
3813.46 2415
3814.04 2490
3814.62 2346
3815.20 2617
3815.79 2521
3816.37 2268
3816.95 2578
3817.53 2576
3818.12 2520
3818.70 2483
3819.28 2431
3819.86 2198
3820.45 2046
3821.03 1953
3821.61 1953
3822.20 1943
3822.78 1955
3823.36 1893
3823.94 1793
3824.53 1860
3825.11 1886
3825.69 1836
3826.28 2003
3826.86 1911
3827.44 1687
3828.03 1723
3828.61 1609
3829.19 1704
3829.78 1810
3830.36 1729
3830.94 1747
3831.53 1825
3832.11 1790
3832.69 1829
3833.28 1803
3833.86 1624
3834.45 1660
3835.03 1682
3835.61 1677
3836.20 1619
3836.78 1649
3837.37 1750
3837.95 1670
3838.53 1553
3839.12 1634
3839.70 1593
3840.29 1631
3840.87 1552
3841.46 1619
3842.04 1613
3842.62 1444
3843.21 1585
3843.79 1774
3844.38 1679
3844.96 1604
3845.55 1686
3846.13 1710
3846.72 1725
3847.30 1585
3847.89 1590
3848.47 1601
3849.06 1558
3849.64 1457
3850.23 1504
3850.81 1601
3851.40 1644
3851.98 1699
3852.57 1648
3853.15 1666
3853.74 1614
3854.32 1695
3854.91 1729
3855.49 1762
3856.08 1630
3856.66 1725
3857.25 1756
3857.84 1904
3858.42 2034
3859.01 2176
3859.59 2245
3860.18 2474
3860.76 2876
3861.35 3111
3861.94 3175
3862.52 3455
3863.11 3620
3863.69 3936
3864.28 4031
3864.87 3850
3865.45 3772
3866.04 3806
3866.62 3564
3867.21 3722
3867.80 3491
3868.38 3173
3868.97 3082
3869.56 2717
3870.14 2565
3870.73 2495
3871.32 2195
3871.90 2158
3872.49 2358
3873.08 2156
3873.66 2160
3874.25 2267
3874.84 2291
3875.42 2713
3876.01 2296
3876.60 2301
3877.19 2332
3877.77 2297
3878.36 2146
3878.95 2154
3879.53 2050
3880.12 1909
3880.71 2056
3881.30 2091
3881.88 1955
3882.47 2013
3883.06 2016
3883.65 1778
3884.23 1735
3884.82 1797
3885.41 1646
3886.00 1717
3886.58 1990
3887.17 1743
3887.76 1678
3888.35 1875
3888.94 1907
3889.52 2023
3890.11 2036
3890.70 2124
3891.29 2037
3891.88 2020
3892.46 1859
3893.05 1970
3893.64 1951
3894.23 1859
3894.82 2084
3895.41 1989
3895.99 1823
3896.58 1818
3897.17 1902
3897.76 1735
3898.35 1691
3898.94 1771
3899.53 1763
3900.12 1880
3900.70 1920
3901.29 1926
3901.88 1757
3902.47 1761
3903.06 1872
3903.65 1794
3904.24 1719
3904.83 1850
3905.42 1772
3906.01 1754
3906.60 1735
3907.18 1687
3907.77 1649
3908.36 1557
3908.95 1666
3909.54 1664
3910.13 1564
3910.72 1519
3911.31 1599
3911.90 1571
3912.49 1615
3913.08 1631
3913.67 1770
3914.26 1762
3914.85 1562
3915.44 1488
3916.03 1386
3916.62 1603
3917.21 1643
3917.80 1594
3918.39 1686
3918.98 1694
3919.57 1730
3920.16 1680
3920.75 1612
3921.34 1663
3921.93 1716
3922.52 1680
3923.11 1610
3923.70 1476
3924.30 1568
3924.89 1527
3925.48 1504
3926.07 1451
3926.66 1444
3927.25 1462
3927.84 1539
3928.43 1460
3929.02 1473
3929.61 1514
3930.20 1722
3930.80 1668
3931.39 1494
3931.98 1685
3932.57 1579
3933.16 1562
3933.75 1428
3934.34 1370
3934.93 1495
3935.53 1378
3936.12 1425
3936.71 1432
3937.30 1369
3937.89 1332
3938.48 1575
3939.08 1655
3939.67 1532
3940.26 1589
3940.85 1464
3941.44 1566
3942.04 1489
3942.63 1565
3943.22 1582
3943.81 1612
3944.40 1529
3945.00 1580
3945.59 1550
3946.18 1567
3946.77 1390
3947.36 1370
3947.96 1461
3948.55 1482
3949.14 1342
3949.73 1351
3950.33 1324
3950.92 1454
3951.51 1399
3952.11 1525
3952.70 1445
3953.29 1365
3953.88 1364
3954.48 1447
3955.07 1476
3955.66 1412
3956.26 1478
3956.85 1464
3957.44 1462
3958.04 1533
3958.63 1630
3959.22 1549
3959.81 1512
3960.41 1559
3961.00 1475
3961.60 1488
3962.19 1478
3962.78 1430
3963.38 1430
3963.97 1438
3964.56 1330
3965.16 1332
3965.75 1332
3966.34 1428
3966.94 1437
3967.53 1436
3968.13 1471
3968.72 1486
3969.31 1367
3969.91 1417
3970.50 1574
3971.10 1525
3971.69 1433
3972.28 1369
3972.88 1306
3973.47 1460
3974.07 1356
3974.66 1344
3975.26 1468
3975.85 1311
3976.45 1352
3977.04 1531
3977.63 1557
3978.23 1426
3978.82 1515
3979.42 1775
3980.01 1606
3980.61 1522
3981.20 1733
3981.80 1511
3982.39 1398
3982.99 1462
3983.58 1425
3984.18 1352
3984.77 1478
3985.37 1453
3985.96 1577
3986.56 1440
3987.16 1457
3987.75 1513
3988.35 1395
3988.94 1497
3989.54 1477
3990.13 1367
3990.73 1397
3991.32 1475
3991.92 1563
3992.52 1512
3993.11 1461
3993.71 1429
3994.30 1366
3994.90 1522
3995.50 1515
3996.09 1433
3996.69 1416
3997.28 1476
3997.88 1508
3998.48 1595
3999.07 1542
3999.67 1420
4000.26 1429
4000.86 1518
4001.46 1431
4002.05 1468
4002.65 1337
4003.25 1376
4003.84 1446
4004.44 1522
4005.04 1431
4005.63 1519
4006.23 1565
4006.83 1793
4007.42 1810
4008.02 1659
4008.62 1571
4009.21 1609
4009.81 1621
4010.41 1622
4011.01 1470
4011.60 1408
4012.20 1584
4012.80 1603
4013.40 1664
4013.99 1638
4014.59 1752
4015.19 1799
4015.78 1722
4016.38 1789
4016.98 1782
4017.58 1792
4018.18 1946
4018.77 1925
4019.37 1893
4019.97 1916
4020.57 1830
4021.16 1702
4021.76 1542
4022.36 1533
4022.96 1587
4023.56 1655
4024.15 1529
4024.75 1633
4025.35 1640
4025.95 1549
4026.55 1568
4027.15 1734
4027.74 1735
4028.34 1800
4028.94 1748
4029.54 1644
4030.14 1776
4030.74 1616
4031.34 1606
4031.93 1721
4032.53 1668
4033.13 1521
4033.73 1545
4034.33 1580
4034.93 1412
4035.53 1625
4036.13 1376
4036.73 1432
4037.32 1328
4037.92 1311
4038.52 1385
4039.12 1510
4039.72 1455
4040.32 1504
4040.92 1369
4041.52 1479
4042.12 1334
4042.72 1325
4043.32 1356
4043.92 1341
4044.52 1343
4045.12 1395
4045.72 1401
4046.32 1344
4046.92 1409
4047.52 1428
4048.12 1511
4048.72 1401
4049.32 1516
4049.92 1525
4050.52 1592
4051.12 1502
4051.72 1459
4052.32 1491
4052.92 1459
4053.52 1650
4054.12 1447
4054.72 1467
4055.32 1604
4055.92 1439
4056.52 1513
4057.12 1564
4057.72 1514
4058.32 1357
4058.92 1483
4059.52 1470
4060.12 1387
4060.72 1354
4061.33 1260
4061.93 1308
4062.53 1362
4063.13 1331
4063.73 1313
4064.33 1407
4064.93 1292
4065.53 1198
4066.13 1141
4066.74 1206
4067.34 1362
4067.94 1298
4068.54 1269
4069.14 1392
4069.74 1292
4070.34 1270
4070.95 1284
4071.55 1248
4072.15 1257
4072.75 1298
4073.35 1437
4073.95 1412
4074.56 1298
4075.16 1196
4075.76 1299
4076.36 1248
4076.96 1342
4077.57 1372
4078.17 1349
4078.77 1415
4079.37 1479
4079.97 1388
4080.58 1301
4081.18 1424
4081.78 1358
4082.38 1345
4082.99 1320
4083.59 1260
4084.19 1271
4084.79 1315
4085.40 1277
4086.00 1231
4086.60 1233
4087.21 1472
4087.81 1443
4088.41 1218
4089.01 1364
4089.62 1378
4090.22 1244
4090.82 1285
4091.43 1306
4092.03 1298
4092.63 1256
4093.24 1247
4093.84 1242
4094.44 1156
4095.05 1287
4095.65 1233
4096.25 1318
4096.86 1313
4097.46 1347
4098.06 1305
4098.67 1351
4099.27 1351
4099.87 1325
4100.48 1415
4101.08 1350
4101.69 1299
4102.29 1182
4102.89 1375
4103.50 1258
4104.10 1290
4104.71 1305
4105.31 1139
4105.91 1262
4106.52 1258
4107.12 1279
4107.73 1387
4108.33 1262
4108.94 1356
4109.54 1348
4110.14 1306
4110.75 1344
4111.35 1328
4111.96 1269
4112.56 1322
4113.17 1224
4113.77 1310
4114.38 1445
4114.98 1398
4115.59 1288
4116.19 1450
4116.80 1349
4117.40 1393
4118.01 1284
4118.61 1331
4119.22 1353
4119.82 1327
4120.43 1233
4121.03 1364
4121.64 1434
4122.24 1389
4122.85 1422
4123.46 1391
4124.06 1298
4124.67 1449
4125.27 1469
4125.88 1493
4126.48 1429
4127.09 1470
4127.69 1416
4128.30 1387
4128.91 1551
4129.51 1357
4130.12 1355
4130.72 1249
4131.33 1279
4131.94 1389
4132.54 1504
4133.15 1323
4133.76 1444
4134.36 1334
4134.97 1301
4135.57 1352
4136.18 1485
4136.79 1501
4137.39 1543
4138.00 1564
4138.61 1492
4139.21 1650
4139.82 1563
4140.43 1648
4141.03 1714
4141.64 1738
4142.25 1739
4142.85 1743
4143.46 1852
4144.07 1611
4144.67 1528
4145.28 1693
4145.89 1545
4146.50 1550
4147.10 1535
4147.71 1428
4148.32 1374
4148.93 1424
4149.53 1449
4150.14 1364
4150.75 1237
4151.36 1186
4151.96 1237
4152.57 1522
4153.18 1463
4153.79 1357
4154.39 1293
4155.00 1291
4155.61 1319
4156.22 1345
4156.82 1268
4157.43 1246
4158.04 1318
4158.65 1310
4159.26 1413
4159.87 1254
4160.47 1312
4161.08 1432
4161.69 1322
4162.30 1337
4162.91 1290
4163.52 1442
4164.12 1433
4164.73 1418
4165.34 1508
4165.95 1467
4166.56 1573
4167.17 1664
4167.78 1755
4168.38 1633
4168.99 1537
4169.60 1538
4170.21 1471
4170.82 1443
4171.43 1462
4172.04 1470
4172.65 1343
4173.26 1368
4173.86 1419
4174.47 1403
4175.08 1544
4175.69 1655
4176.30 1626
4176.91 1826
4177.52 1686
4178.13 1533
4178.74 1673
4179.35 1809
4179.96 1698
4180.57 1644
4181.18 1618
4181.79 1634
4182.40 1524
4183.01 1282
4183.62 1277
4184.23 1332
4184.84 1381
4185.45 1313
4186.06 1451
4186.67 1448
4187.28 1400
4187.89 1330
4188.50 1286
4189.11 1422
4189.72 1521
4190.33 1350
4190.94 1383
4191.55 1486
4192.16 1575
4192.77 1541
4193.38 1631
4193.99 1681
4194.60 1769
4195.21 1905
4195.82 1985
4196.44 1974
4197.05 2015
4197.66 1912
4198.27 1922
4198.88 1929
4199.49 1818
4200.10 1776
4200.71 1692
4201.32 1608
4201.94 1506
4202.55 1541
4203.16 1482
4203.77 1545
4204.38 1526
4204.99 1530
4205.60 1500
4206.21 1443
4206.83 1517
4207.44 1387
4208.05 1504
4208.66 1386
4209.27 1459
4209.89 1574
4210.50 1471
4211.11 1479
4211.72 1530
4212.33 1514
4212.94 1517
4213.56 1635
4214.17 1587
4214.78 1617
4215.39 1775
4216.01 1799
4216.62 1823
4217.23 1969
4217.84 1941
4218.46 1871
4219.07 2070
4219.68 1842
4220.29 2130
4220.91 2395
4221.52 2420
4222.13 2555
4222.74 2646
4223.36 2869
4223.97 2785
4224.58 2896
4225.19 2832
4225.81 2901
4226.42 3034
4227.03 3081
4227.65 3070
4228.26 2967
4228.87 3123
4229.49 3139
4230.10 3109
4230.71 3252
4231.33 3341
4231.94 3218
4232.55 3139
4233.17 3394
4233.78 3558
4234.39 3675
4235.01 3762
4235.62 4283
4236.23 4557
4236.85 4370
4237.46 4235
4238.08 4283
4238.69 3978
4239.30 3772
4239.92 3179
4240.53 2909
4241.15 2547
4241.76 2218
4242.37 2245
4242.99 2154
4243.60 2121
4244.22 2127
4244.83 2028
4245.45 2002
4246.06 2062
4246.67 2149
4247.29 2074
4247.90 1924
4248.52 2079
4249.13 2360
4249.75 2250
4250.36 2176
4250.98 2372
4251.59 2139
4252.21 2055
4252.82 1901
4253.44 2047
4254.05 2009
4254.67 1792
4255.28 1926
4255.90 1800
4256.51 1775
4257.13 1811
4257.74 1854
4258.36 1942
4258.97 1919
4259.59 1777
4260.20 1715
4260.82 1626
4261.44 1635
4262.05 1601
4262.67 1511
4263.28 1701
4263.90 1739
4264.51 1627
4265.13 1764
4265.75 1645
4266.36 1759
4266.98 1715
4267.59 1621
4268.21 1726
4268.83 1664
4269.44 1569
4270.06 1688
4270.67 1651
4271.29 1729
4271.91 1714
4272.52 1720
4273.14 1853
4273.76 1847
4274.37 1843
4274.99 1903
4275.61 1970
4276.22 2170
4276.84 2165
4277.46 2218
4278.07 2316
4278.69 2165
4279.31 2063
4279.92 1893
4280.54 1784
4281.16 1897
4281.77 1684
4282.39 1622
4283.01 1583
4283.63 1492
4284.24 1468
4284.86 1496
4285.48 1433
4286.09 1467
4286.71 1375
4287.33 1413
4287.95 1441
4288.56 1460
4289.18 1580
4289.80 1570
4290.42 1558
4291.03 1457
4291.65 1497
4292.27 1500
4292.89 1499
4293.51 1339
4294.12 1405
4294.74 1389
4295.36 1271
4295.98 1461
4296.60 1563
4297.21 1509
4297.83 1513
4298.45 1549
4299.07 1579
4299.69 1459
4300.31 1465
4300.92 1451
4301.54 1323
4302.16 1512
4302.78 1490
4303.40 1445
4304.02 1525
4304.63 1587
4305.25 1610
4305.87 1587
4306.49 1540
4307.11 1690
4307.73 1547
4308.35 1629
4308.97 1649
4309.59 1641
4310.20 1723
4310.82 1898
4311.44 1770
4312.06 1735
4312.68 1725
4313.30 1719
4313.92 1763
4314.54 1736
4315.16 1730
4315.78 1824
4316.40 1809
4317.02 1846
4317.64 1723
4318.26 1740
4318.88 1548
4319.50 1638
4320.12 1590
4320.74 1642
4321.36 1596
4321.98 1696
4322.60 1637
4323.22 1825
4323.84 1812
4324.46 1920
4325.08 1958
4325.70 1992
4326.32 1825
4326.94 1830
4327.56 1739
4328.18 1859
4328.80 1812
4329.42 1887
4330.04 1842
4330.66 1695
4331.28 1699
4331.90 1540
4332.52 1561
4333.14 1577
4333.76 1528
4334.38 1735
4335.00 1809
4335.63 1679
4336.25 1917
4336.87 1766
4337.49 1797
4338.11 1824
4338.73 1817
4339.35 2006
4339.97 2096
4340.59 2024
4341.22 1964
4341.84 1918
4342.46 2005
4343.08 2073
4343.70 2260
4344.32 2482
4344.94 2671
4345.57 2878
4346.19 3197
4346.81 3445
4347.43 4005
4348.05 4224
4348.67 4154
4349.30 4146
4349.92 4053
4350.54 3712
4351.16 3239
4351.78 2731
4352.41 2342
4353.03 2374
4353.65 2177
4354.27 1885
4354.90 1863
4355.52 1919
4356.14 1911
4356.76 1867
4357.38 1918
4358.01 1825
4358.63 1855
4359.25 1693
4359.87 1597
4360.50 1683
4361.12 1666
4361.74 1851
4362.37 1806
4362.99 1769
4363.61 1722
4364.23 1826
4364.86 1673
4365.48 1911
4366.10 1855
4366.73 1665
4367.35 1620
4367.97 1687
4368.60 1634
4369.22 1619
4369.84 1677
4370.47 1592
4371.09 1411
4371.71 1403
4372.34 1432
4372.96 1376
4373.58 1371
4374.21 1424
4374.83 1258
4375.46 1420
4376.08 1613
4376.70 1593
4377.33 1474
4377.95 1429
4378.57 1454
4379.20 1530
4379.82 1502
4380.45 1468
4381.07 1588
4381.70 1607
4382.32 1544
4382.94 1425
4383.57 1389
4384.19 1532
4384.82 1497
4385.44 1500
4386.07 1518
4386.69 1408
4387.32 1411
4387.94 1409
4388.56 1454
4389.19 1433
4389.81 1505
4390.44 1391
4391.06 1396
4391.69 1343
4392.31 1371
4392.94 1602
4393.56 1600
4394.19 1533
4394.81 1601
4395.44 1435
4396.06 1519
4396.69 1731
4397.31 1534
4397.94 1458
4398.57 1490
4399.19 1526
4399.82 1675
4400.44 1522
4401.07 1592
4401.69 1646
4402.32 1651
4402.94 1567
4403.57 1670
4404.20 1706
4404.82 1629
4405.45 1680
4406.07 1570
4406.70 1606
4407.33 1608
4407.95 1676
4408.58 1635
4409.20 1612
4409.83 1625
4410.46 1572
4411.08 1581
4411.71 1595
4412.34 1587
4412.96 1530
4413.59 1563
4414.21 1493
4414.84 1427
4415.47 1422
4416.09 1418
4416.72 1485
4417.35 1326
4417.97 1415
4418.60 1491
4419.23 1379
4419.86 1439
4420.48 1365
4421.11 1329
4421.74 1416
4422.36 1486
4422.99 1437
4423.62 1453
4424.25 1496
4424.87 1377
4425.50 1324
4426.13 1375
4426.75 1414
4427.38 1386
4428.01 1365
4428.64 1482
4429.26 1380
4429.89 1337
4430.52 1315
4431.15 1378
4431.78 1266
4432.40 1301
4433.03 1325
4433.66 1333
4434.29 1363
4434.91 1414
4435.54 1373
4436.17 1399
4436.80 1347
4437.43 1286
4438.06 1231
4438.68 1344
4439.31 1335
4439.94 1270
4440.57 1215
4441.20 1245
4441.83 1431
4442.45 1385
4443.08 1343
4443.71 1269
4444.34 1284
4444.97 1368
4445.60 1285
4446.23 1305
4446.86 1347
4447.48 1296
4448.11 1257
4448.74 1339
4449.37 1423
4450.00 1389
4450.63 1269
4451.26 1271
4451.89 1385
4452.52 1353
4453.15 1283
4453.78 1258
4454.40 1332
4455.03 1399
4455.66 1330
4456.29 1412
4456.92 1280
4457.55 1375
4458.18 1511
4458.81 1317
4459.44 1307
4460.07 1262
4460.70 1211
4461.33 1200
4461.96 1184
4462.59 1153
4463.22 1168
4463.85 1094
4464.48 1191
4465.11 1170
4465.74 1228
4466.37 1255
4467.00 1136
4467.63 1131
4468.26 1124
4468.89 1115
4469.52 1231
4470.15 1230
4470.78 1184
4471.41 1249
4472.04 1320
4472.68 1161
4473.31 1229
4473.94 1210
4474.57 1256
4475.20 1250
4475.83 1215
4476.46 1103
4477.09 1178
4477.72 1255
4478.35 1181
4478.98 1174
4479.62 1238
4480.25 1190
4480.88 1308
4481.51 1255
4482.14 1142
4482.77 1196
4483.40 1221
4484.04 1225
4484.67 1338
4485.30 1404
4485.93 1380
4486.56 1271
4487.19 1193
4487.82 1196
4488.46 1275
4489.09 1312
4489.72 1372
4490.35 1289
4490.98 1325
4491.62 1295
4492.25 1274
4492.88 1372
4493.51 1334
4494.14 1283
4494.78 1324
4495.41 1259
4496.04 1260
4496.67 1231
4497.31 1190
4497.94 1227
4498.57 1293
4499.20 1352
4499.84 1392
4500.47 1322
4501.10 1424
4501.73 1567
4502.37 1581
4503.00 1621
4503.63 1570
4504.27 1493
4504.90 1474
4505.53 1369
4506.16 1411
4506.80 1537
4507.43 1506
4508.06 1391
4508.70 1256
4509.33 1302
4509.96 1418
4510.60 1429
4511.23 1425
4511.86 1291
4512.50 1314
4513.13 1495
4513.76 1446
4514.40 1331
4515.03 1316
4515.66 1198
4516.30 1255
4516.93 1263
4517.57 1315
4518.20 1273
4518.83 1293
4519.47 1195
4520.10 1230
4520.74 1231
4521.37 1269
4522.00 1303
4522.64 1277
4523.27 1318
4523.91 1326
4524.54 1337
4525.18 1393
4525.81 1421
4526.44 1406
4527.08 1541
4527.71 1649
4528.35 1838
4528.98 2034
4529.62 2404
4530.25 2726
4530.89 3130
4531.52 3250
4532.16 3461
4532.79 3779
4533.43 4072
4534.06 3993
4534.70 3572
4535.33 3611
4535.97 3391
4536.60 2994
4537.24 2510
4537.87 2218
4538.51 1918
4539.14 1721
4539.78 1505
4540.41 1519
4541.05 1451
4541.68 1507
4542.32 1398
4542.96 1318
4543.59 1367
4544.23 1325
4544.86 1291
4545.50 1391
4546.13 1327
4546.77 1375
4547.41 1444
4548.04 1436
4548.68 1330
4549.31 1346
4549.95 1375
4550.59 1385
4551.22 1440
4551.86 1326
4552.50 1323
4553.13 1428
4553.77 1386
4554.40 1421
4555.04 1349
4555.68 1238
4556.31 1396
4556.95 1407
4557.59 1425
4558.22 1396
4558.86 1425
4559.50 1252
4560.13 1281
4560.77 1339
4561.41 1332
4562.04 1411
4562.68 1446
4563.32 1469
4563.96 1385
4564.59 1338
4565.23 1492
4565.87 1411
4566.50 1490
4567.14 1547
4567.78 1504
4568.42 1489
4569.05 1458
4569.69 1442
4570.33 1456
4570.97 1411
4571.60 1346
4572.24 1617
4572.88 1626
4573.52 1425
4574.16 1419
4574.79 1583
4575.43 1487
4576.07 1429
4576.71 1385
4577.34 1380
4577.98 1301
4578.62 1305
4579.26 1304
4579.90 1325
4580.54 1338
4581.17 1391
4581.81 1312
4582.45 1351
4583.09 1351
4583.73 1348
4584.37 1376
4585.00 1357
4585.64 1462
4586.28 1341
4586.92 1421
4587.56 1347
4588.20 1385
4588.84 1393
4589.48 1487
4590.11 1433
4590.75 1469
4591.39 1560
4592.03 1713
4592.67 1584
4593.31 1568
4593.95 1648
4594.59 1435
4595.23 1448
4595.87 1428
4596.51 1462
4597.15 1369
4597.79 1301
4598.42 1388
4599.06 1290
4599.70 1382
4600.34 1482
4600.98 1489
4601.62 1403
4602.26 1378
4602.90 1556
4603.54 1493
4604.18 1534
4604.82 1651
4605.46 1732
4606.10 1595
4606.74 1585
4607.38 1578
4608.02 1584
4608.66 1469
4609.30 1458
4609.94 1513
4610.58 1559
4611.22 1547
4611.86 1677
4612.50 1471
4613.15 1435
4613.79 1336
4614.43 1416
4615.07 1312
4615.71 1373
4616.35 1316
4616.99 1345
4617.63 1340
4618.27 1360
4618.91 1260
4619.55 1304
4620.19 1363
4620.83 1313
4621.48 1156
4622.12 1209
4622.76 1185
4623.40 1215
4624.04 1311
4624.68 1332
4625.32 1241
4625.96 1327
4626.61 1380
4627.25 1353
4627.89 1367
4628.53 1217
4629.17 1188
4629.81 1234
4630.46 1268
4631.10 1187
4631.74 1269
4632.38 1264
4633.02 1374
4633.66 1297
4634.31 1228
4634.95 1327
4635.59 1411
4636.23 1486
4636.88 1431
4637.52 1483
4638.16 1453
4638.80 1524
4639.44 1506
4640.09 1602
4640.73 1577
4641.37 1530
4642.01 1645
4642.66 1488
4643.30 1474
4643.94 1460
4644.58 1524
4645.23 1416
4645.87 1371
4646.51 1229
4647.16 1254
4647.80 1243
4648.44 1341
4649.08 1578
4649.73 1601
4650.37 1531
4651.01 1585
4651.66 1659
4652.30 1657
4652.94 1686
4653.59 1658
4654.23 1594
4654.87 1714
4655.52 1719
4656.16 1701
4656.80 1605
4657.45 1454
4658.09 1542
4658.74 1564
4659.38 1287
4660.02 1313
4660.67 1320
4661.31 1262
4661.95 1278
4662.60 1243
4663.24 1178
4663.89 1162
4664.53 1238
4665.17 1289
4665.82 1380
4666.46 1213
4667.11 1210
4667.75 1269
4668.40 1280
4669.04 1231
4669.68 1357
4670.33 1290
4670.97 1239
4671.62 1287
4672.26 1308
4672.91 1189
4673.55 1246
4674.20 1290
4674.84 1337
4675.49 1334
4676.13 1342
4676.78 1372
4677.42 1350
4678.07 1334
4678.71 1326
4679.36 1373
4680.00 1307
4680.65 1285
4681.29 1286
4681.94 1393
4682.58 1416
4683.23 1404
4683.87 1322
4684.52 1420
4685.16 1372
4685.81 1330
4686.46 1300
4687.10 1216
4687.75 1315
4688.39 1511
4689.04 1410
4689.68 1351
4690.33 1298
4690.98 1259
4691.62 1293
4692.27 1277
4692.91 1346
4693.56 1368
4694.21 1396
4694.85 1367
4695.50 1436
4696.15 1422
4696.79 1543
4697.44 1714
4698.08 1593
4698.73 1720
4699.38 1810
4700.02 1780
4700.67 1956
4701.32 1915
4701.96 1779
4702.61 1593
4703.26 1590
4703.90 1768
4704.55 1550
4705.20 1324
4705.84 1300
4706.49 1385
4707.14 1437
4707.79 1513
4708.43 1368
4709.08 1343
4709.73 1496
4710.37 1470
4711.02 1319
4711.67 1352
4712.32 1357
4712.96 1366
4713.61 1454
4714.26 1482
4714.91 1459
4715.55 1436
4716.20 1412
4716.85 1327
4717.50 1366
4718.14 1333
4718.79 1282
4719.44 1284
4720.09 1374
4720.74 1483
4721.38 1426
4722.03 1445
4722.68 1468
4723.33 1517
4723.98 1610
4724.62 1578
4725.27 1745
4725.92 1556
4726.57 1600
4727.22 1596
4727.87 1518
4728.52 1625
4729.16 1427
4729.81 1475
4730.46 1409
4731.11 1321
4731.76 1311
4732.41 1315
4733.06 1377
4733.70 1297
4734.35 1213
4735.00 1287
4735.65 1394
4736.30 1281
4736.95 1300
4737.60 1262
4738.25 1209
4738.90 1332
4739.55 1347
4740.20 1280
4740.84 1380
4741.49 1414
4742.14 1409
4742.79 1387
4743.44 1363
4744.09 1344
4744.74 1415
4745.39 1397
4746.04 1338
4746.69 1412
4747.34 1277
4747.99 1238
4748.64 1310
4749.29 1346
4749.94 1548
4750.59 1423
4751.24 1357
4751.89 1436
4752.54 1412
4753.19 1431
4753.84 1554
4754.49 1567
4755.14 1524
4755.79 1459
4756.44 1457
4757.09 1359
4757.74 1273
4758.39 1349
4759.04 1365
4759.70 1258
4760.35 1263
4761.00 1379
4761.65 1326
4762.30 1367
4762.95 1444
4763.60 1412
4764.25 1491
4764.90 1624
4765.55 1562
4766.20 1615
4766.86 1689
4767.51 1693
4768.16 1738
4768.81 1813
4769.46 1896
4770.11 1745
4770.76 1667
4771.41 1633
4772.07 1575
4772.72 1580
4773.37 1433
4774.02 1488
4774.67 1399
4775.32 1482
4775.98 1387
4776.63 1336
4777.28 1379
4777.93 1363
4778.58 1345
4779.24 1370
4779.89 1525
4780.54 1595
4781.19 1531
4781.84 1524
4782.50 1551
4783.15 1426
4783.80 1483
4784.45 1486
4785.10 1407
4785.76 1343
4786.41 1301
4787.06 1350
4787.71 1450
4788.37 1434
4789.02 1301
4789.67 1327
4790.33 1387
4790.98 1380
4791.63 1309
4792.28 1260
4792.94 1110
4793.59 1299
4794.24 1294
4794.90 1243
4795.55 1429
4796.20 1274
4796.86 1224
4797.51 1410
4798.16 1393
4798.81 1240
4799.47 1357
4800.12 1270
4800.78 1367
4801.43 1291
4802.08 1173
4802.74 1291
4803.39 1327
4804.04 1229
4804.70 1157
4805.35 1255
4806.00 1291
4806.66 1188
4807.31 1312
4807.97 1305
4808.62 1310
4809.27 1230
4809.93 1230
4810.58 1270
4811.24 1175
4811.89 1234
4812.54 1176
4813.20 1143
4813.85 1292
4814.51 1416
4815.16 1287
4815.82 1217
4816.47 1328
4817.13 1376
4817.78 1414
4818.44 1415
4819.09 1505
4819.74 1532
4820.40 1585
4821.05 1713
4821.71 1586
4822.36 1525
4823.02 1584
4823.67 1681
4824.33 1878
4824.98 1785
4825.64 1918
4826.29 1917
4826.95 1842
4827.60 2079
4828.26 2019
4828.92 1940
4829.57 1774
4830.23 1763
4830.88 1695
4831.54 1748
4832.19 1720
4832.85 1686
4833.50 1678
4834.16 1826
4834.82 1904
4835.47 2083
4836.13 2064
4836.78 2099
4837.44 2418
4838.10 2486
4838.75 2328
4839.41 2615
4840.06 2752
4840.72 2596
4841.38 2399
4842.03 2196
4842.69 2296
4843.34 2125
4844.00 2125
4844.66 1912
4845.31 1616
4845.97 1671
4846.63 1793
4847.28 2016
4847.94 1714
4848.60 1830
4849.25 1807
4849.91 1760
4850.57 1988
4851.22 2005
4851.88 1889
4852.54 1669
4853.20 1723
4853.85 1781
4854.51 1803
4855.17 1829
4855.82 1848
4856.48 1940
4857.14 1643
4857.80 1578
4858.45 1738
4859.11 1835
4859.77 1804
4860.43 1860
4861.08 1942
4861.74 1908
4862.40 1841
4863.06 1887
4863.71 1916
4864.37 1765
4865.03 1892
4865.69 1861
4866.34 1845
4867.00 1897
4867.66 1788
4868.32 1933
4868.98 1745
4869.63 1788
4870.29 1867
4870.95 1880
4871.61 1839
4872.27 1745
4872.93 1510
4873.58 1575
4874.24 1737
4874.90 1752
4875.56 1557
4876.22 1707
4876.88 1750
4877.54 1751
4878.19 1656
4878.85 1624
4879.51 1677
4880.17 1738
4880.83 1632
4881.49 1759
4882.15 1793
4882.81 1708
4883.47 1615
4884.13 1550
4884.78 1482
4885.44 1510
4886.10 1528
4886.76 1437
4887.42 1456
4888.08 1728
4888.74 1788
4889.40 1780
4890.06 1733
4890.72 1725
4891.38 1696
4892.04 1878
4892.70 1819
4893.36 1846
4894.02 1998
4894.68 1819
4895.34 1657
4896.00 1854
4896.66 1678
4897.32 1650
4897.98 1553
4898.64 1617
4899.30 1612
4899.96 1634
4900.62 1701
4901.28 1808
4901.94 1870
4902.60 1614
4903.26 1761
4903.92 1784
4904.58 1580
4905.24 1679
4905.90 1684
4906.56 1599
4907.22 1631
4907.88 1666
4908.54 1685
4909.20 1575
4909.87 1535
4910.53 1440
4911.19 1576
4911.85 1464
4912.51 1346
4913.17 1316
4913.83 1402
4914.49 1406
4915.15 1445
4915.81 1410
4916.48 1351
4917.14 1276
4917.80 1337
4918.46 1281
4919.12 1410
4919.78 1474
4920.44 1456
4921.11 1443
4921.77 1264
4922.43 1423
4923.09 1276
4923.75 1269
4924.41 1216
4925.08 1301
4925.74 1365
4926.40 1401
4927.06 1300
4927.72 1385
4928.39 1393
4929.05 1375
4929.71 1395
4930.37 1473
4931.04 1423
4931.70 1376
4932.36 1555
4933.02 1491
4933.69 1373
4934.35 1384
4935.01 1417
4935.67 1398
4936.34 1397
4937.00 1348
4937.66 1282
4938.32 1262
4938.99 1329
4939.65 1486
4940.31 1411
4940.98 1285
4941.64 1271
4942.30 1328
4942.96 1415
4943.63 1465
4944.29 1429
4944.95 1415
4945.62 1337
4946.28 1234
4946.94 1217
4947.61 1292
4948.27 1241
4948.93 1255
4949.60 1397
4950.26 1244
4950.92 1334
4951.59 1217
4952.25 1218
4952.92 1281
4953.58 1390
4954.24 1317
4954.91 1201
4955.57 1182
4956.24 1291
4956.90 1220
4957.56 1367
4958.23 1254
4958.89 1171
4959.56 1281
4960.22 1312
4960.88 1321
4961.55 1356
4962.21 1295
4962.88 1405
4963.54 1513
4964.21 1425
4964.87 1510
4965.54 1609
4966.20 1682
4966.86 1584
4967.53 1585
4968.19 1628
4968.86 1589
4969.52 1615
4970.19 1433
4970.85 1403
4971.52 1378
4972.18 1409
4972.85 1436
4973.51 1404
4974.18 1482
4974.84 1393
4975.51 1481
4976.17 1423
4976.84 1298
4977.51 1282
4978.17 1359
4978.84 1354
4979.50 1361
4980.17 1430
4980.83 1342
4981.50 1368
4982.16 1262
4982.83 1185
4983.50 1413
4984.16 1426
4984.83 1340
4985.49 1541
4986.16 1579
4986.83 1504
4987.49 1512
4988.16 1491
4988.82 1416
4989.49 1324
4990.16 1372
4990.82 1360
4991.49 1326
4992.16 1186
4992.82 1265
4993.49 1244
4994.16 1371
4994.82 1306
4995.49 1157
4996.15 1260
4996.82 1239
4997.49 1222
4998.16 1148
4998.82 1221
4999.49 1214
5000.16 1258
5000.82 1313
5001.49 1194
5002.16 1207
5002.82 1200
5003.49 1257
5004.16 1247
5004.83 1164
5005.49 1234
5006.16 1353
5006.83 1400
5007.49 1283
5008.16 1223
5008.83 1277
5009.50 1308
5010.16 1268
5010.83 1384
5011.50 1338
5012.17 1424
5012.84 1372
5013.50 1288
5014.17 1203
5014.84 1168
5015.51 1386
5016.17 1289
5016.84 1258
5017.51 1267
5018.18 1449
5018.85 1537
5019.52 1555
5020.18 1736
5020.85 2015
5021.52 2177
5022.19 2352
5022.86 2549
5023.53 2687
5024.19 2692
5024.86 2946
5025.53 2647
5026.20 2600
5026.87 2470
5027.54 2317
5028.21 2216
5028.88 2003
5029.54 1691
5030.21 1490
5030.88 1375
5031.55 1338
5032.22 1321
5032.89 1349
5033.56 1324
5034.23 1249
5034.90 1336
5035.57 1332
5036.24 1237
5036.90 1193
5037.57 1168
5038.24 1163
5038.91 1182
5039.58 1292
5040.25 1261
5040.92 1347
5041.59 1362
5042.26 1167
5042.93 1204
5043.60 1278
5044.27 1188
5044.94 1240
5045.61 1208
5046.28 1214
5046.95 1138
5047.62 1280
5048.29 1393
5048.96 1410
5049.63 1291
5050.30 1247
5050.97 1391
5051.64 1304
5052.31 1306
5052.98 1352
5053.65 1361
5054.32 1251
5054.99 1182
5055.66 1320
5056.34 1232
5057.01 1198
5057.68 1243
5058.35 1286
5059.02 1291
5059.69 1272
5060.36 1295
5061.03 1289
5061.70 1299
5062.37 1294
5063.04 1392
5063.72 1243
5064.39 1245
5065.06 1197
5065.73 1213
5066.40 1196
5067.07 1207
5067.74 1216
5068.42 1219
5069.09 1140
5069.76 1142
5070.43 1180
5071.10 1217
5071.77 1202
5072.44 1145
5073.12 1129
5073.79 1110
5074.46 1242
5075.13 1129
5075.80 1076
5076.48 1216
5077.15 1155
5077.82 1218
5078.49 1197
5079.16 1241
5079.84 1199
5080.51 1343
5081.18 1439
5081.85 1324
5082.53 1302
5083.20 1238
5083.87 1376
5084.54 1226
5085.22 1098
5085.89 1206
5086.56 1134
5087.23 1207
5087.91 1297
5088.58 1175
5089.25 1186
5089.93 1226
5090.60 1269
5091.27 1320
5091.94 1354
5092.62 1456
5093.29 1429
5093.96 1326
5094.64 1279
5095.31 1376
5095.98 1205
5096.66 1222
5097.33 1212
5098.00 1203
5098.68 1188
5099.35 1252
5100.02 1182
5100.70 1119
5101.37 1314
5102.04 1274
5102.72 1316
5103.39 1279
5104.07 1324
5104.74 1337
5105.41 1287
5106.09 1286
5106.76 1362
5107.44 1292
5108.11 1221
5108.78 1214
5109.46 1244
5110.13 1237
5110.81 1223
5111.48 1286
5112.16 1188
5112.83 1078
5113.50 1196
5114.18 1164
5114.85 1086
5115.53 1172
5116.20 1174
5116.88 1222
5117.55 1259
5118.23 1261
5118.90 1430
5119.58 1417
5120.25 1450
5120.93 1504
5121.60 1397
5122.28 1310
5122.95 1332
5123.63 1373
5124.30 1260
5124.98 1281
5125.65 1393
5126.33 1211
5127.00 1228
5127.68 1220
5128.35 1227
5129.03 1212
5129.70 1195
5130.38 1144
5131.06 1154
5131.73 1145
5132.41 1093
5133.08 1188
5133.76 1241
5134.43 1311
5135.11 1210
5135.79 1343
5136.46 1322
5137.14 1142
5137.81 1174
5138.49 1113
5139.17 1193
5139.84 1172
5140.52 1230
5141.20 1132
5141.87 1256
5142.55 1227
5143.22 1178
5143.90 1231
5144.58 1109
5145.25 1103
5145.93 1105
5146.61 1024
5147.28 1056
5147.96 1064
5148.64 1013
5149.31 1015
5149.99 1125
5150.67 1116
5151.34 1031
5152.02 1053
5152.70 1040
5153.38 1076
5154.05 1276
5154.73 1178
5155.41 1158
5156.08 1119
5156.76 1061
5157.44 1012
5158.12 1043
5158.79 1082
5159.47 1031
5160.15 1142
5160.83 1079
5161.50 1081
5162.18 999
5162.86 931
5163.54 1015
5164.22 1014
5164.89 1099
5165.57 1119
5166.25 1129
5166.93 1131
5167.61 1118
5168.28 1058
5168.96 1034
5169.64 1144
5170.32 1093
5171.00 1166
5171.67 1091
5172.35 975
5173.03 999
5173.71 1049
5174.39 1110
5175.07 1104
5175.74 1032
5176.42 976
5177.10 1050
5177.78 1022
5178.46 986
5179.14 1077
5179.82 1041
5180.50 1081
5181.17 974
5181.85 986
5182.53 1077
5183.21 1038
5183.89 994
5184.57 1035
5185.25 1118
5185.93 1142
5186.61 1004
5187.29 1006
5187.97 1010
5188.65 1001
5189.33 1083
5190.00 1092
5190.68 1017
5191.36 1038
5192.04 1021
5192.72 933
5193.40 1079
5194.08 1029
5194.76 995
5195.44 1008
5196.12 960
5196.80 1022
5197.48 975
5198.16 1060
5198.84 1042
5199.52 936
5200.20 1000
5200.88 1035
5201.56 1004
5202.24 950
5202.92 1015
5203.60 1015
5204.28 993
5204.96 1059
5205.65 1175
5206.33 1201
5207.01 1072
5207.69 1139
5208.37 1193
5209.05 1264
5209.73 1445
5210.41 1367
5211.09 1279
5211.77 1303
5212.45 1458
5213.13 1345
5213.82 1257
5214.50 1229
5215.18 1253
5215.86 1307
5216.54 1213
5217.22 1288
5217.90 1142
5218.58 1153
5219.27 1242
5219.95 1173
5220.63 1245
5221.31 1211
5221.99 1216
5222.67 1257
5223.35 1171
5224.04 1237
5224.72 1276
5225.40 1190
5226.08 1130
5226.76 1118
5227.45 1118
5228.13 1068
5228.81 1138
5229.49 1149
5230.17 1105
5230.86 1123
5231.54 1122
5232.22 1194
5232.90 1141
5233.58 1099
5234.27 1109
5234.95 1058
5235.63 1120
5236.31 1083
5237.00 1024
5237.68 1085
5238.36 1125
5239.05 1200
5239.73 1185
5240.41 1208
5241.09 1233
5241.78 1180
5242.46 1137
5243.14 1148
5243.83 1109
5244.51 1121
5245.19 1069
5245.87 1033
5246.56 1085
5247.24 1215
5247.92 1015
5248.61 1039
5249.29 1094
5249.97 1213
5250.66 1103
5251.34 1093
5252.03 1107
5252.71 1049
5253.39 1058
5254.08 1021
5254.76 1016
5255.44 1093
5256.13 1036
5256.81 1107
5257.50 1120
5258.18 1151
5258.86 1130
5259.55 1080
5260.23 1036
5260.92 1052
5261.60 1085
5262.28 1079
5262.97 1214
5263.65 1272
5264.34 1270
5265.02 1293
5265.71 1240
5266.39 1167
5267.07 1165
5267.76 1202
5268.44 1286
5269.13 1213
5269.81 1068
5270.50 1126
5271.18 1188
5271.87 1009
5272.55 1091
5273.24 1075
5273.92 1151
5274.61 1204
5275.29 1129
5275.98 1168
5276.66 1209
5277.35 1153
5278.03 1208
5278.72 1274
5279.40 1295
5280.09 1340
5280.77 1334
5281.46 1350
5282.15 1429
5282.83 1729
5283.52 1785
5284.20 1709
5284.89 1496
5285.57 1473
5286.26 1447
5286.95 1169
5287.63 1280
5288.32 1205
5289.00 1238
5289.69 1149
5290.38 1158
5291.06 1060
5291.75 1196
5292.43 1206
5293.12 1156
5293.81 1205
5294.49 1141
5295.18 1224
5295.87 1257
5296.55 1345
5297.24 1353
5297.92 1207
5298.61 1243
5299.30 1230
5299.98 1243
5300.67 1200
5301.36 1290
5302.04 1261
5302.73 1183
5303.42 1285
5304.11 1237
5304.79 1268
5305.48 1178
5306.17 1218
5306.85 1272
5307.54 1241
5308.23 1220
5308.92 1255
5309.60 1315
5310.29 1184
5310.98 1158
5311.66 1171
5312.35 1210
5313.04 1278
5313.73 1256
5314.41 1141
5315.10 1138
5315.79 1238
5316.48 1239
5317.17 1234
5317.85 1309
5318.54 1232
5319.23 1209
5319.92 1329
5320.61 1327
5321.29 1478
5321.98 1447
5322.67 1512
5323.36 1466
5324.05 1246
5324.73 1248
5325.42 1317
5326.11 1363
5326.80 1190
5327.49 1263
5328.18 1223
5328.87 1261
5329.55 1183
5330.24 1190
5330.93 1266
5331.62 1207
5332.31 1192
5333.00 1223
5333.69 1256
5334.38 1285
5335.06 1209
5335.75 1280
5336.44 1280
5337.13 1271
5337.82 1330
5338.51 1290
5339.20 1212
5339.89 1240
5340.58 1283
5341.27 1516
5341.96 1483
5342.65 1493
5343.33 1619
5344.02 1584
5344.71 1537
5345.40 1669
5346.09 1562
5346.78 1484
5347.47 1472
5348.16 1707
5348.85 1918
5349.54 1927
5350.23 2020
5350.92 2352
5351.61 2411
5352.30 2506
5352.99 2545
5353.68 2651
5354.37 2595
5355.06 2419
5355.75 2384
5356.44 1896
5357.13 1714
5357.82 1658
5358.51 1605
5359.21 1469
5359.90 1420
5360.59 1156
5361.28 1306
5361.97 1346
5362.66 1249
5363.35 1189
5364.04 1182
5364.73 1241
5365.42 1195
5366.11 1154
5366.80 1163
5367.49 1171
5368.19 1226
5368.88 1142
5369.57 1136
5370.26 1122
5370.95 1152
5371.64 1093
5372.33 1158
5373.02 1152
5373.72 1119
5374.41 1158
5375.10 1154
5375.79 1174
5376.48 1151
5377.17 1090
5377.87 1044
5378.56 1167
5379.25 1052
5379.94 1031
5380.63 1133
5381.33 1222
5382.02 1257
5382.71 1156
5383.40 1073
5384.09 1083
5384.79 1138
5385.48 1064
5386.17 1177
5386.86 1112
5387.55 1134
5388.25 1117
5388.94 1151
5389.63 1185
5390.32 1188
5391.02 1234
5391.71 1184
5392.40 1144
5393.09 1218
5393.79 1209
5394.48 1124
5395.17 1109
5395.87 1163
5396.56 1183
5397.25 1210
5397.95 1183
5398.64 1191
5399.33 1128
5400.02 1174
5400.72 994
5401.41 1046
5402.10 1097
5402.80 1167
5403.49 1117
5404.18 1053
5404.88 1022
5405.57 1051
5406.26 1014
5406.96 1108
5407.65 1143
5408.35 1046
5409.04 1092
5409.73 1262
5410.43 1171
5411.12 1052
5411.81 1049
5412.51 1103
5413.20 1137
5413.90 1088
5414.59 1123
5415.28 1062
5415.98 1045
5416.67 1051
5417.37 1149
5418.06 1070
5418.76 1094
5419.45 1074
5420.14 1157
5420.84 1219
5421.53 1105
5422.23 1132
5422.92 1269
5423.62 1241
5424.31 1196
5425.01 1130
5425.70 1123
5426.40 1206
5427.09 1097
5427.79 1103
5428.48 1021
5429.18 1073
5429.87 1142
5430.57 1123
5431.26 1183
5431.96 1133
5432.65 1084
5433.35 1138
5434.04 1123
5434.74 1188
5435.43 1086
5436.13 1186
5436.82 1237
5437.52 1216
5438.22 1309
5438.91 1301
5439.61 1364
5440.30 1386
5441.00 1251
5441.69 1252
5442.39 1263
5443.09 1193
5443.78 1206
5444.48 1281
5445.17 1451
5445.87 1404
5446.57 1416
5447.26 1402
5447.96 1539
5448.66 1648
5449.35 1550
5450.05 1610
5450.74 1582
5451.44 1608
5452.14 1463
5452.83 1425
5453.53 1344
5454.23 1337
5454.92 1299
5455.62 1187
5456.32 1207
5457.01 1245
5457.71 1216
5458.41 1173
5459.10 1166
5459.80 1215
5460.50 1257
5461.20 1206
5461.89 1194
5462.59 1275
5463.29 1377
5463.98 1363
5464.68 1410
5465.38 1279
5466.08 1326
5466.77 1378
5467.47 1284
5468.17 1268
5468.87 1370
5469.56 1329
5470.26 1357
5470.96 1293
5471.66 1520
5472.35 1473
5473.05 1457
5473.75 1430
5474.45 1588
5475.15 1558
5475.84 1628
5476.54 1439
5477.24 1523
5477.94 1678
5478.64 1533
5479.34 1622
5480.03 1830
5480.73 1964
5481.43 2084
5482.13 1986
5482.83 2057
5483.53 2036
5484.22 1964
5484.92 1757
5485.62 1808
5486.32 1588
5487.02 1579
5487.72 1707
5488.42 1576
5489.11 1708
5489.81 1641
5490.51 1652
5491.21 1624
5491.91 1787
5492.61 1714
5493.31 1590
5494.01 1622
5494.71 1675
5495.41 1601
5496.11 1653
5496.81 1666
5497.50 1716
5498.20 1797
5498.90 2031
5499.60 2209
5500.30 2575
5501.00 2679
5501.70 2934
5502.40 3120
5503.10 3098
5503.80 3125
5504.50 2818
5505.20 2684
5505.90 2508
5506.60 2125
5507.30 2058
5508.00 1988
5508.70 1857
5509.40 1914
5510.10 1747
5510.80 1713
5511.50 1749
5512.20 1708
5512.90 1687
5513.60 1685
5514.30 1542
5515.00 1623
5515.70 1724
5516.40 1693
5517.11 1717
5517.81 1695
5518.51 1651
5519.21 1590
5519.91 1546
5520.61 1530
5521.31 1472
5522.01 1541
5522.71 1693
5523.41 1578
5524.11 1531
5524.82 1463
5525.52 1420
5526.22 1323
5526.92 1259
5527.62 1346
5528.32 1425
5529.02 1337
5529.72 1218
5530.43 1295
5531.13 1240
5531.83 1314
5532.53 1256
5533.23 1195
5533.93 1240
5534.64 1219
5535.34 1207
5536.04 1102
5536.74 1207
5537.44 1265
5538.15 1233
5538.85 1195
5539.55 1233
5540.25 1213
5540.95 1304
5541.66 1269
5542.36 1184
5543.06 1144
5543.76 1178
5544.47 1187
5545.17 1152
5545.87 1144
5546.57 1086
5547.28 1237
5547.98 1278
5548.68 1192
5549.38 1156
5550.09 1265
5550.79 1264
5551.49 1177
5552.19 1177
5552.90 1188
5553.60 1228
5554.30 1200
5555.01 1055
5555.71 1202
5556.41 1122
5557.12 1106
5557.82 1060
5558.52 1109
5559.23 1039
5559.93 1104
5560.63 1213
5561.34 1167
5562.04 1238
5562.74 1214
5563.45 1155
5564.15 1280
5564.85 1209
5565.56 1111
5566.26 1078
5566.96 1214
5567.67 1170
5568.37 1262
5569.08 1200
5569.78 1117
5570.48 1245
5571.19 1132
5571.89 1119
5572.60 1160
5573.30 1179
5574.01 1220
5574.71 1173
5575.41 1195
5576.12 1285
5576.82 1228
5577.53 1255
5578.23 1203
5578.94 1266
5579.64 1238
5580.35 1294
5581.05 1258
5581.76 1134
5582.46 1120
5583.16 1095
5583.87 1104
5584.57 1183
5585.28 1281
5585.98 1150
5586.69 1226
5587.39 1140
5588.10 1163
5588.81 1046
5589.51 1134
5590.22 1244
5590.92 1087
5591.63 1069
5592.33 1024
5593.04 1079
5593.74 1080
5594.45 989
5595.15 1033
5595.86 1154
5596.57 1169
5597.27 1115
5597.98 1131
5598.68 1144
5599.39 1132
5600.09 1126
5600.80 1125
5601.51 998
5602.21 1001
5602.92 1052
5603.62 1067
5604.33 1093
5605.04 1095
5605.74 1008
5606.45 1070
5607.16 1124
5607.86 1040
5608.57 968
5609.27 978
5609.98 1052
5610.69 1087
5611.39 1069
5612.10 999
5612.81 955
5613.51 1013
5614.22 992
5614.93 1036
5615.64 1032
5616.34 1110
5617.05 990
5617.76 1094
5618.46 1035
5619.17 1088
5619.88 1101
5620.58 1016
5621.29 1070
5622.00 1049
5622.71 1056
5623.41 958
5624.12 1009
5624.83 960
5625.54 970
5626.24 999
5626.95 1111
5627.66 1062
5628.37 1003
5629.07 1077
5629.78 1111
5630.49 1212
5631.20 1085
5631.91 1109
5632.61 1096
5633.32 1044
5634.03 983
5634.74 1045
5635.45 1109
5636.15 971
5636.86 1083
5637.57 990
5638.28 1122
5638.99 1154
5639.70 1162
5640.40 1190
5641.11 1186
5641.82 1326
5642.53 1284
5643.24 1237
5643.95 1366
5644.66 1266
5645.36 1226
5646.07 1092
5646.78 1080
5647.49 1123
5648.20 1105
5648.91 1056
5649.62 1045
5650.33 1073
5651.04 1172
5651.75 1138
5652.45 1063
5653.16 1193
5653.87 1209
5654.58 1213
5655.29 1204
5656.00 1201
5656.71 1235
5657.42 1298
5658.13 1369
5658.84 1462
5659.55 1331
5660.26 1304
5660.97 1406
5661.68 1325
5662.39 1313
5663.10 1221
5663.81 1148
5664.52 1150
5665.23 1131
5665.94 1105
5666.65 1126
5667.36 1038
5668.07 1137
5668.78 1172
5669.49 1118
5670.20 1165
5670.91 1263
5671.62 1246
5672.33 1275
5673.04 1322
5673.75 1198
5674.46 1114
5675.17 1128
5675.88 1133
5676.59 1215
5677.31 1126
5678.02 1051
5678.73 1068
5679.44 1059
5680.15 1100
5680.86 1151
5681.57 1125
5682.28 1185
5682.99 1032
5683.70 1043
5684.42 1079
5685.13 1054
5685.84 1105
5686.55 1116
5687.26 976
5687.97 999
5688.68 1133
5689.39 1081
5690.11 1089
5690.82 1069
5691.53 1066
5692.24 1110
5692.95 1074
5693.67 960
5694.38 990
5695.09 1079
5695.80 1025
5696.51 1016
5697.22 1008
5697.94 1063
5698.65 969
5699.36 1006
5700.07 967
5700.79 1040
5701.50 1059
5702.21 1050
5702.92 992
5703.63 979
5704.35 1053
5705.06 956
5705.77 1034
5706.48 1114
5707.20 1041
5707.91 1127
5708.62 917
5709.34 925
5710.05 1001
5710.76 1042
5711.47 989
5712.19 1007
5712.90 1038
5713.61 984
5714.33 1042
5715.04 966
5715.75 927
5716.47 1064
5717.18 1042
5717.89 1110
5718.61 1061
5719.32 1064
5720.03 1028
5720.75 1080
5721.46 1069
5722.17 1045
5722.89 1119
5723.60 1101
5724.31 1180
5725.03 1117
5725.74 1194
5726.46 1274
5727.17 1383
5727.88 1265
5728.60 1447
5729.31 1468
5730.03 1395
5730.74 1397
5731.45 1380
5732.17 1430
5732.88 1444
5733.60 1347
5734.31 1290
5735.03 1209
5735.74 1143
5736.45 1171
5737.17 1228
5737.88 1199
5738.60 1120
5739.31 1152
5740.03 1140
5740.74 1101
5741.46 1150
5742.17 1114
5742.89 1092
5743.60 1047
5744.32 1064
5745.03 1132
5745.75 1196
5746.46 1080
5747.18 1008
5747.89 1127
5748.61 1088
5749.32 1111
5750.04 1113
5750.75 1092
5751.47 1205
5752.18 1175
5752.90 1203
5753.62 1259
5754.33 1411
5755.05 1442
5755.76 1489
5756.48 1544
5757.19 1533
5757.91 1493
5758.63 1376
5759.34 1216
5760.06 1218
5760.77 1257
5761.49 1269
5762.21 1291
5762.92 1220
5763.64 1120
5764.35 1144
5765.07 1283
5765.79 1256
5766.50 1197
5767.22 1176
5767.94 1162
5768.65 1151
5769.37 1194
5770.08 1140
5770.80 1236
5771.52 1289
5772.23 1335
5772.95 1275
5773.67 1186
5774.39 1125
5775.10 1201
5775.82 1244
5776.54 1345
5777.25 1371
5777.97 1302
5778.69 1283
5779.40 1355
5780.12 1385
5780.84 1377
5781.56 1415
5782.27 1509
5782.99 1493
5783.71 1455
5784.43 1477
5785.14 1550
5785.86 1603
5786.58 1674
5787.30 1648
5788.01 1596
5788.73 1499
5789.45 1632
5790.17 1716
5790.88 1656
5791.60 1820
5792.32 1942
5793.04 1932
5793.76 1931
5794.47 2069
5795.19 2132
5795.91 2247
5796.63 2490
5797.35 2663
5798.07 3076
5798.78 3777
5799.50 4662
5800.22 5380
5800.94 6528
5801.66 7529
5802.38 7772
5803.10 8030
5803.81 7561
5804.53 6661
5805.25 5560
5805.97 4614
5806.69 3831
5807.41 3154
5808.13 3018
5808.85 3004
5809.56 3054
5810.28 2879
5811.00 2733
5811.72 2591
5812.44 2543
5813.16 2658
5813.88 2577
5814.60 2571
5815.32 2570
5816.04 2764
5816.76 2662
5817.48 2554
5818.20 2639
5818.92 2496
5819.64 2351
5820.36 2605
5821.08 2416
5821.80 2319
5822.51 2299
5823.23 2164
5823.95 2127
5824.67 2044
5825.39 1996
5826.11 1951
5826.83 1838
5827.55 1980
5828.28 1768
5829.00 1762
5829.72 1734
5830.44 1756
5831.16 1692
5831.88 1781
5832.60 1688
5833.32 1745
5834.04 1772
5834.76 1740
5835.48 1613
5836.20 1511
5836.92 1581
5837.64 1603
5838.36 1524
5839.08 1518
5839.80 1590
5840.53 1612
5841.25 1543
5841.97 1662
5842.69 1623
5843.41 1491
5844.13 1497
5844.85 1448
5845.57 1350
5846.29 1416
5847.02 1443
5847.74 1424
5848.46 1313
5849.18 1332
5849.90 1383
5850.62 1432
5851.34 1374
5852.07 1310
5852.79 1376
5853.51 1380
5854.23 1369
5854.95 1434
5855.68 1427
5856.40 1462
5857.12 1412
5857.84 1415
5858.56 1408
5859.29 1467
5860.01 1280
5860.73 1364
5861.45 1267
5862.17 1267
5862.90 1321
5863.62 1363
5864.34 1377
5865.06 1374
5865.79 1304
5866.51 1408
5867.23 1391
5867.95 1387
5868.68 1310
5869.40 1357
5870.12 1284
5870.84 1301
5871.57 1380
5872.29 1472
5873.01 1422
5873.74 1357
5874.46 1494
5875.18 1285
5875.91 1356
5876.63 1354
5877.35 1413
5878.08 1493
5878.80 1485
5879.52 1520
5880.25 1461
5880.97 1398
5881.69 1351
5882.42 1317
5883.14 1330
5883.86 1236
5884.59 1170
5885.31 1212
5886.03 1270
5886.76 1323
5887.48 1282
5888.21 1362
5888.93 1450
5889.65 1403
5890.38 1376
5891.10 1362
5891.83 1253
5892.55 1223
5893.27 1214
5894.00 1255
5894.72 1247
5895.45 1417
5896.17 1327
5896.90 1212
5897.62 1253
5898.35 1205
5899.07 1086
5899.79 1146
5900.52 1149
5901.24 1178
5901.97 1166
5902.69 1172
5903.42 1186
5904.14 1174
5904.87 1074
5905.59 1232
5906.32 1133
5907.04 1132
5907.77 1195
5908.49 1216
5909.22 1173
5909.94 1065
5910.67 1097
5911.39 1082
5912.12 1158
5912.84 1084
5913.57 1245
5914.30 1232
5915.02 1218
5915.75 1196
5916.47 1186
5917.20 1128
5917.92 1119
5918.65 1080
5919.38 1098
5920.10 1073
5920.83 1188
5921.55 1113
5922.28 1072
5923.01 1125
5923.73 1168
5924.46 1148
5925.18 1086
5925.91 1247
5926.64 1185
5927.36 1255
5928.09 1184
5928.81 1175
5929.54 1209
5930.27 1291
5930.99 1254
5931.72 1265
5932.45 1227
5933.17 1221
5933.90 1233
5934.63 1168
5935.35 1221
5936.08 1306
5936.81 1380
5937.53 1385
5938.26 1257
5938.99 1297
5939.72 1355
5940.44 1421
5941.17 1473
5941.90 1425
5942.62 1381
5943.35 1419
5944.08 1449
5944.81 1419
5945.53 1433
5946.26 1458
5946.99 1370
5947.72 1362
5948.44 1424
5949.17 1522
5949.90 1577
5950.63 1551
5951.35 1735
5952.08 1770
5952.81 1731
5953.54 1667
5954.27 1720
5954.99 1756
5955.72 1628
5956.45 1658
5957.18 1778
5957.91 1589
5958.64 1623
5959.36 1655
5960.09 1701
5960.82 1783
5961.55 1689
5962.28 1678
5963.01 1669
5963.73 1772
5964.46 1903
5965.19 1940
5965.92 1974
5966.65 2143
5967.38 2092
5968.11 2269
5968.83 2509
5969.56 2651
5970.29 2399
5971.02 2313
5971.75 2096
5972.48 1993
5973.21 2060
5973.94 1983
5974.67 1879
5975.40 1960
5976.13 1875
5976.86 1897
5977.58 1973
5978.31 1938
5979.04 1856
5979.77 1874
5980.50 1865
5981.23 1958
5981.96 1816
5982.69 1849
5983.42 1961
5984.15 1818
5984.88 1917
5985.61 1918
5986.34 1953
5987.07 1974
5987.80 1934
5988.53 1964
5989.26 1864
5989.99 1915
5990.72 1944
5991.45 1952
5992.18 1876
5992.91 1868
5993.64 1973
5994.37 1885
5995.10 1904
5995.83 1987
5996.56 2002
5997.29 1987
5998.03 1970
5998.76 1936
5999.49 2014
6000.22 1832
6000.95 1782
6001.68 1818
6002.41 1905
6003.14 1803
6003.87 1867
6004.60 1984
6005.33 1843
6006.07 1983
6006.80 2001
6007.53 2190
6008.26 2462
6008.99 2452
6009.72 2759
6010.45 2976
6011.18 3203
6011.92 3566
6012.65 3754
6013.38 3937
6014.11 4035
6014.84 3912
6015.57 3968
6016.31 3708
6017.04 3293
6017.77 3155
6018.50 2984
6019.23 2767
6019.96 2555
6020.70 2322
6021.43 2097
6022.16 2017
6022.89 2023
6023.63 1831
6024.36 1783
6025.09 1782
6025.82 1799
6026.55 1857
6027.29 1902
6028.02 1820
6028.75 1689
6029.48 1634
6030.22 1586
6030.95 1581
6031.68 1643
6032.42 1680
6033.15 1619
6033.88 1508
6034.61 1551
6035.35 1618
6036.08 1634
6036.81 1676
6037.55 1488
6038.28 1709
6039.01 1727
6039.74 1554
6040.48 1631
6041.21 1718
6041.94 1707
6042.68 1621
6043.41 1738
6044.14 1785
6044.88 1770
6045.61 1736
6046.35 1794
6047.08 1715
6047.81 1944
6048.55 1963
6049.28 1895
6050.01 1884
6050.75 1848
6051.48 1879
6052.22 1911
6052.95 1922
6053.68 1958
6054.42 2019
6055.15 2078
6055.89 1850
6056.62 1803
6057.35 1874
6058.09 1772
6058.82 1671
6059.56 1815
6060.29 1789
6061.03 1644
6061.76 1781
6062.50 1783
6063.23 1663
6063.96 1627
6064.70 1652
6065.43 1743
6066.17 1782
6066.90 1641
6067.64 1578
6068.37 1733
6069.11 1545
6069.84 1591
6070.58 1631
6071.31 1658
6072.05 1637
6072.78 1564
6073.52 1528
6074.25 1576
6074.99 1601
6075.72 1606
6076.46 1509
6077.20 1413
6077.93 1478
6078.67 1530
6079.40 1445
6080.14 1491
6080.87 1531
6081.61 1497
6082.35 1572
6083.08 1462
6083.82 1492
6084.55 1672
6085.29 1456
6086.02 1479
6086.76 1484
6087.50 1427
6088.23 1479
6088.97 1505
6089.71 1531
6090.44 1528
6091.18 1544
6091.91 1601
6092.65 1587
6093.39 1620
6094.12 1489
6094.86 1567
6095.60 1585
6096.33 1592
6097.07 1561
6097.81 1537
6098.54 1426
6099.28 1510
6100.02 1464
6100.75 1502
6101.49 1505
6102.23 1397
6102.96 1420
6103.70 1533
6104.44 1519
6105.18 1521
6105.91 1637
6106.65 1471
6107.39 1484
6108.12 1441
6108.86 1466
6109.60 1546
6110.34 1617
6111.07 1659
6111.81 1711
6112.55 1659
6113.29 1668
6114.03 1620
6114.76 1663
6115.50 1616
6116.24 1564
6116.98 1626
6117.71 1589
6118.45 1648
6119.19 1686
6119.93 1681
6120.67 1644
6121.40 1613
6122.14 1673
6122.88 1691
6123.62 1704
6124.36 1630
6125.10 1751
6125.83 1830
6126.57 1710
6127.31 1620
6128.05 1738
6128.79 1571
6129.53 1722
6130.27 1690
6131.00 1803
6131.74 1812
6132.48 1686
6133.22 1760
6133.96 1894
6134.70 1834
6135.44 1836
6136.18 1790
6136.92 1802
6137.65 1740
6138.39 1762
6139.13 1729
6139.87 1752
6140.61 1725
6141.35 1702
6142.09 1826
6142.83 1740
6143.57 1847
6144.31 1871
6145.05 1885
6145.79 1846
6146.53 1733
6147.27 1744
6148.01 1810
6148.75 1810
6149.49 1828
6150.23 1815
6150.97 1813
6151.71 1818
6152.45 1895
6153.19 1871
6153.93 1966
6154.67 2019
6155.41 2156
6156.15 2025
6156.89 1881
6157.63 1804
6158.37 1858
6159.11 1879
6159.85 2029
6160.59 2055
6161.33 2038
6162.07 1934
6162.81 2097
6163.55 2180
6164.29 2320
6165.03 2421
6165.77 2505
6166.51 2593
6167.26 2792
6168.00 3060
6168.74 3036
6169.48 2925
6170.22 2840
6170.96 2972
6171.70 2811
6172.44 2635
6173.18 2697
6173.93 2754
6174.67 2666
6175.41 2605
6176.15 2510
6176.89 2534
6177.63 2489
6178.37 2448
6179.12 2544
6179.86 2471
6180.60 2583
6181.34 2708
6182.08 2590
6182.82 2567
6183.57 2759
6184.31 2837
6185.05 2872
6185.79 3001
6186.53 2884
6187.28 2817
6188.02 2894
6188.76 2966
6189.50 3076
6190.25 2990
6190.99 2976
6191.73 3015
6192.47 3161
6193.21 3208
6193.96 3442
6194.70 3424
6195.44 3591
6196.19 3682
6196.93 3622
6197.67 3497
6198.41 3703
6199.16 3477
6199.90 3260
6200.64 3369
6201.38 3403
6202.13 3491
6202.87 3560
6203.61 3585
6204.36 3809
6205.10 4109
6205.84 4742
6206.59 6038
6207.33 7420
6208.07 9023
6208.82 10812
6209.56 12657
6210.30 14735
6211.05 15899
6211.79 16022
6212.53 15728
6213.28 14309
6214.02 12835
6214.77 11154
6215.51 9292
6216.25 7726
6217.00 6203
6217.74 5237
6218.48 4584
6219.23 4071
6219.97 3911
6220.72 3517
6221.46 3489
6222.21 3526
6222.95 3586
6223.69 3744
6224.44 4033
6225.18 4121
6225.93 4268
6226.67 4522
6227.42 4601
6228.16 4590
6228.91 4158
6229.65 3867
6230.39 3517
6231.14 3213
6231.88 2878
6232.63 2686
6233.37 2672
6234.12 2524
6234.86 2360
6235.61 2453
6236.35 2461
6237.10 2411
6237.84 2369
6238.59 2477
6239.33 2481
6240.08 2663
6240.82 2547
6241.57 2603
6242.32 2635
6243.06 2716
6243.81 2819
6244.55 2709
6245.30 2713
6246.04 2836
6246.79 3121
6247.53 3306
6248.28 3698
6249.03 3701
6249.77 3771
6250.52 3910
6251.26 4229
6252.01 3912
6252.76 3463
6253.50 3469
6254.25 3315
6254.99 2957
6255.74 2822
6256.49 2694
6257.23 2742
6257.98 2682
6258.73 2674
6259.47 2655
6260.22 2495
6260.97 2560
6261.71 2684
6262.46 2678
6263.21 2662
6263.95 2607
6264.70 2634
6265.45 2743
6266.19 2561
6266.94 2541
6267.69 2737
6268.43 2864
6269.18 2749
6269.93 2613
6270.67 2770
6271.42 2822
6272.17 2758
6272.92 2823
6273.66 2718
6274.41 2499
6275.16 2504
6275.91 2560
6276.65 2690
6277.40 2729
6278.15 2855
6278.90 2849
6279.64 2737
6280.39 2795
6281.14 2828
6281.89 2555
6282.63 2541
6283.38 2629
6284.13 2469
6284.88 2473
6285.63 2448
6286.37 2333
6287.12 2301
6287.87 2413
6288.62 2413
6289.37 2553
6290.11 2607
6290.86 2550
6291.61 2445
6292.36 2422
6293.11 2261
6293.86 2204
6294.60 2221
6295.35 2145
6296.10 2228
6296.85 2117
6297.60 2121
6298.35 2082
6299.10 2133
6299.85 2160
6300.59 2108
6301.34 2099
6302.09 2102
6302.84 2114
6303.59 2066
6304.34 1962
6305.09 2068
6305.84 2083
6306.59 2030
6307.34 2025
6308.09 1915
6308.84 1965
6309.58 2058
6310.33 2118
6311.08 2027
6311.83 2139
6312.58 2148
6313.33 2050
6314.08 2106
6314.83 2168
6315.58 2096
6316.33 2061
6317.08 2107
6317.83 2201
6318.58 2158
6319.33 1986
6320.08 1955
6320.83 1941
6321.58 1943
6322.33 1859
6323.08 1877
6323.83 1858
6324.58 1736
6325.33 1787
6326.08 1774
6326.83 1715
6327.58 1744
6328.33 1771
6329.09 1659
6329.84 1765
6330.59 1738
6331.34 1642
6332.09 1728
6332.84 1746
6333.59 1645
6334.34 1674
6335.09 1646
6335.84 1692
6336.59 1702
6337.34 1761
6338.10 1743
6338.85 1712
6339.60 1717
6340.35 1805
6341.10 1637
6341.85 1621
6342.60 1641
6343.36 1589
6344.11 1595
6344.86 1646
6345.61 1692
6346.36 1601
6347.11 1638
6347.86 1745
6348.62 1649
6349.37 1759
6350.12 1801
6350.87 1663
6351.62 1749
6352.38 1673
6353.13 1762
6353.88 1734
6354.63 1798
6355.38 1784
6356.14 1918
6356.89 1883
6357.64 1908
6358.39 1941
6359.15 1897
6359.90 1728
6360.65 1673
6361.40 1702
6362.16 1824
6362.91 1770
6363.66 1909
6364.41 1843
6365.17 1840
6365.92 1843
6366.67 1809
6367.42 1750
6368.18 1752
6368.93 1804
6369.68 1804
6370.44 1706
6371.19 1664
6371.94 1727
6372.70 1729
6373.45 1711
6374.20 1643
6374.96 1706
6375.71 1649
6376.46 1651
6377.22 1666
6377.97 1572
6378.72 1565
6379.48 1547
6380.23 1673
6380.98 1708
6381.74 1642
6382.49 1546
6383.24 1683
6384.00 1728
6384.75 1563
6385.51 1624
6386.26 1611
6387.01 1502
6387.77 1611
6388.52 1490
6389.28 1507
6390.03 1583
6390.79 1665
6391.54 1560
6392.29 1718
6393.05 1625
6393.80 1652
6394.56 1653
6395.31 1628
6396.07 1574
6396.82 1647
6397.58 1627
6398.33 1536
6399.08 1443
6399.84 1399
6400.59 1457
6401.35 1512
6402.10 1399
6402.86 1365
6403.61 1360
6404.37 1510
6405.12 1434
6405.88 1342
6406.63 1347
6407.39 1389
6408.15 1449
6408.90 1489
6409.66 1578
6410.41 1509
6411.17 1585
6411.92 1547
6412.68 1472
6413.43 1538
6414.19 1503
6414.94 1438
6415.70 1360
6416.46 1451
6417.21 1457
6417.97 1371
6418.72 1430
6419.48 1459
6420.24 1389
6420.99 1459
6421.75 1362
6422.50 1400
6423.26 1384
6424.02 1434
6424.77 1338
6425.53 1368
6426.28 1423
6427.04 1443
6427.80 1421
6428.55 1539
6429.31 1476
6430.07 1431
6430.82 1252
6431.58 1425
6432.34 1494
6433.09 1441
6433.85 1336
6434.61 1357
6435.36 1379
6436.12 1406
6436.88 1335
6437.64 1398
6438.39 1529
6439.15 1492
6439.91 1471
6440.66 1479
6441.42 1523
6442.18 1505
6442.94 1349
6443.69 1415
6444.45 1478
6445.21 1476
6445.97 1444
6446.72 1499
6447.48 1382
6448.24 1492
6449.00 1521
6449.75 1531
6450.51 1581
6451.27 1540
6452.03 1493
6452.79 1506
6453.54 1468
6454.30 1435
6455.06 1474
6455.82 1516
6456.58 1519
6457.33 1511
6458.09 1370
6458.85 1448
6459.61 1553
6460.37 1517
6461.12 1522
6461.88 1526
6462.64 1573
6463.40 1584
6464.16 1485
6464.92 1571
6465.68 1551
6466.44 1641
6467.19 1619
6467.95 1593
6468.71 1675
6469.47 1471
6470.23 1577
6470.99 1541
6471.75 1546
6472.51 1614
6473.27 1582
6474.02 1557
6474.78 1733
6475.54 1660
6476.30 1629
6477.06 1602
6477.82 1684
6478.58 1687
6479.34 1665
6480.10 1631
6480.86 1640
6481.62 1696
6482.38 1668
6483.14 1735
6483.90 1795
6484.66 1755
6485.42 1766
6486.18 1688
6486.94 1740
6487.70 1891
6488.46 1963
6489.22 1893
6489.98 1823
6490.74 1966
6491.50 1989
6492.26 2041
6493.02 2061
6493.78 2169
6494.54 2127
6495.30 2252
6496.06 2235
6496.82 2281
6497.58 2271
6498.34 2366
6499.10 2275
6499.86 2238
6500.62 2379
6501.38 2379
6502.14 2381
6502.91 2389
6503.67 2444
6504.43 2467
6505.19 2385
6505.95 2413
6506.71 2460
6507.47 2626
6508.23 2698
6508.99 2720
6509.76 2668
6510.52 2637
6511.28 2805
6512.04 2807
6512.80 2793
6513.56 2966
6514.32 2790
6515.09 2753
6515.85 2659
6516.61 2523
6517.37 2666
6518.13 2767
6518.89 2888
6519.66 2899
6520.42 2838
6521.18 2842
6521.94 2818
6522.70 2989
6523.47 3204
6524.23 3349
6524.99 3561
6525.75 3759
6526.51 3979
6527.28 4089
6528.04 4251
6528.80 4532
6529.56 4458
6530.33 4483
6531.09 4535
6531.85 4251
6532.61 4120
6533.38 4357
6534.14 4879
6534.90 5541
6535.66 6304
6536.43 7537
6537.19 8633
6537.95 9415
6538.72 9771
6539.48 9766
6540.24 9419
6541.01 8465
6541.77 7278
6542.53 6186
6543.29 5437
6544.06 4373
6544.82 3837
6545.58 3393
6546.35 3195
6547.11 2801
6547.87 2835
6548.64 2716
6549.40 2594
6550.17 2537
6550.93 2481
6551.69 2626
6552.46 2539
6553.22 2535
6553.98 2578
6554.75 2471
6555.51 2440
6556.28 2371
6557.04 2254
6557.80 2334
6558.57 2306
6559.33 2286
6560.10 2196
6560.86 2262
6561.63 2335
6562.39 2484
6563.15 2475
6563.92 2549
6564.68 2541
6565.45 2553
6566.21 2651
6566.98 2525
6567.74 2582
6568.51 2617
6569.27 2739
6570.04 2615
6570.80 2527
6571.57 2572
6572.33 2460
6573.09 2608
6573.86 2888
6574.63 2928
6575.39 2950
6576.16 3029
6576.92 3140
6577.69 3232
6578.45 3488
6579.22 3590
6579.98 3526
6580.75 3602
6581.51 3680
6582.28 3766
6583.04 3783
6583.81 3446
6584.57 3401
6585.34 3327
6586.11 3062
6586.87 2994
6587.64 2949
6588.40 2850
6589.17 2972
6589.94 2881
6590.70 3120
6591.47 3177
6592.23 3247
6593.00 3482
6593.77 3694
6594.53 3889
6595.30 4189
6596.06 4134
6596.83 4283
6597.60 4263
6598.36 4135
6599.13 4026
6599.90 3805
6600.66 3541
6601.43 3353
6602.20 3054
6602.96 2952
6603.73 2858
6604.50 2737
6605.26 2814
6606.03 2687
6606.80 2647
6607.56 2645
6608.33 2717
6609.10 2742
6609.87 2668
6610.63 2740
6611.40 2526
6612.17 2478
6612.93 2499
6613.70 2447
6614.47 2378
6615.24 2311
6616.00 2262
6616.77 2411
6617.54 2374
6618.31 2300
6619.07 2358
6619.84 2390
6620.61 2425
6621.38 2362
6622.15 2363
6622.91 2351
6623.68 2507
6624.45 2434
6625.22 2511
6625.99 2312
6626.75 2294
6627.52 2310
6628.29 2217
6629.06 2177
6629.83 2214
6630.59 2271
6631.36 2220
6632.13 2284
6632.90 2375
6633.67 2562
6634.44 2621
6635.21 2772
6635.97 2943
6636.74 3100
6637.51 2915
6638.28 2883
6639.05 2788
6639.82 2707
6640.59 2421
6641.36 2530
6642.12 2280
6642.89 2138
6643.66 2005
6644.43 2050
6645.20 2105
6645.97 2059
6646.74 2087
6647.51 2069
6648.28 2101
6649.05 2209
6649.82 2226
6650.59 2273
6651.36 2264
6652.13 2429
6652.89 2222
6653.66 2154
6654.43 2195
6655.20 2151
6655.97 2196
6656.74 2144
6657.51 2126
6658.28 2107
6659.05 1934
6659.82 1933
6660.59 1979
6661.36 1987
6662.13 2009
6662.90 1909
6663.67 1941
6664.44 1891
6665.21 1897
6665.98 1996
6666.76 1940
6667.53 1879
6668.30 1971
6669.07 1908
6669.84 2027
6670.61 2004
6671.38 2078
6672.15 1937
6672.92 2019
6673.69 1982
6674.46 1970
6675.23 2029
6676.00 2075
6676.77 2031
6677.55 1990
6678.32 1989
6679.09 1941
6679.86 2042
6680.63 2031
6681.40 2070
6682.17 1983
6682.94 2136
6683.72 2273
6684.49 2348
6685.26 2366
6686.03 2464
6686.80 2480
6687.57 2442
6688.34 2474
6689.12 2410
6689.89 2320
6690.66 2301
6691.43 2140
6692.20 2133
6692.98 2068
6693.75 2142
6694.52 2173
6695.29 2004
6696.06 2032
6696.84 1962
6697.61 1941
6698.38 1856
6699.15 1912
6699.92 1950
6700.70 1947
6701.47 1974
6702.24 1957
6703.01 1911
6703.79 1852
6704.56 1991
6705.33 1956
6706.11 1785
6706.88 1867
6707.65 1928
6708.42 1810
6709.20 1779
6709.97 1760
6710.74 1877
6711.52 1876
6712.29 1790
6713.06 1865
6713.83 1803
6714.61 1768
6715.38 1739
6716.15 1805
6716.93 1769
6717.70 1725
6718.47 1743
6719.25 1695
6720.02 1663
6720.79 1574
6721.57 1650
6722.34 1804
6723.12 1919
6723.89 1826
6724.66 1669
6725.44 1751
6726.21 1675
6726.98 1719
6727.76 1634
6728.53 1660
6729.31 1759
6730.08 1758
6730.85 1697
6731.63 1685
6732.40 1707
6733.18 1735
6733.95 1773
6734.73 1757
6735.50 1728
6736.27 1701
6737.05 1750
6737.82 1819
6738.60 1735
6739.37 1707
6740.15 1798
6740.92 1652
6741.70 1694
6742.47 1791
6743.25 1728
6744.02 1767
6744.80 1816
6745.57 1751
6746.35 1846
6747.12 1900
6747.90 1790
6748.67 1926
6749.45 2066
6750.22 1992
6751.00 1966
6751.77 2055
6752.55 2249
6753.32 2153
6754.10 2173
6754.87 2195
6755.65 2043
6756.43 1885
6757.20 1881
6757.98 1812
6758.75 1773
6759.53 1787
6760.30 1666
6761.08 1716
6761.86 1683
6762.63 1720
6763.41 1614
6764.18 1658
6764.96 1708
6765.74 1594
6766.51 1673
6767.29 1718
6768.06 1660
6768.84 1740
6769.62 1658
6770.39 1636
6771.17 1565
6771.95 1665
6772.72 1663
6773.50 1639
6774.28 1669
6775.05 1668
6775.83 1523
6776.61 1602
6777.38 1564
6778.16 1635
6778.94 1623
6779.71 1581
6780.49 1664
6781.27 1773
6782.05 1752
6782.82 1794
6783.60 1751
6784.38 1791
6785.15 1884
6785.93 1752
6786.71 1590
6787.49 1711
6788.26 1707
6789.04 1681
6789.82 1621
6790.60 1634
6791.37 1689
6792.15 1772
6792.93 1512
6793.71 1493
6794.48 1512
6795.26 1637
6796.04 1542
6796.82 1599
6797.60 1575
6798.37 1491
6799.15 1472
6799.93 1638
6800.71 1723
6801.49 1672
6802.26 1676
6803.04 1657
6803.82 1630
6804.60 1570
6805.38 1632
6806.16 1649
6806.93 1710
6807.71 1681
6808.49 1549
6809.27 1516
6810.05 1507
6810.83 1648
6811.61 1542
6812.39 1549
6813.16 1642
6813.94 1594
6814.72 1612
6815.50 1615
6816.28 1630
6817.06 1596
6817.84 1625
6818.62 1609
6819.40 1527
6820.18 1567
6820.96 1604
6821.73 1566
6822.51 1601
6823.29 1671
6824.07 1678
6824.85 1579
6825.63 1596
6826.41 1624
6827.19 1588
6827.97 1573
6828.75 1611
6829.53 1595
6830.31 1579
6831.09 1589
6831.87 1420
6832.65 1418
6833.43 1504
6834.21 1626
6834.99 1691
6835.77 1585
6836.55 1619
6837.33 1636
6838.11 1587
6838.89 1523
6839.67 1501
6840.45 1541
6841.23 1420
6842.01 1428
6842.79 1543
6843.57 1471
6844.35 1487
6845.14 1472
6845.92 1453
6846.70 1582
6847.48 1621
6848.26 1749
6849.04 1955
6849.82 2045
6850.60 2398
6851.38 2611
6852.16 2722
6852.94 2885
6853.73 3017
6854.51 2838
6855.29 2628
6856.07 2527
6856.85 2401
6857.63 2151
6858.41 2027
6859.20 1855
6859.98 1829
6860.76 1795
6861.54 1732
6862.32 1722
6863.10 1702
6863.89 1861
6864.67 1681
6865.45 1857
6866.23 1894
6867.01 1877
6867.79 1851
6868.58 2014
6869.36 1976
6870.14 1931
6870.92 1921
6871.71 1861
6872.49 1867
6873.27 1782
6874.05 1689
6874.83 1752
6875.62 1616
6876.40 1637
6877.18 1700
6877.96 1653
6878.75 1755
6879.53 1811
6880.31 1788
6881.10 1813
6881.88 1929
6882.66 1804
6883.44 1687
6884.23 1831
6885.01 1954
6885.79 2012
6886.58 2123
6887.36 2196
6888.14 2374
6888.92 2638
6889.71 2761
6890.49 2823
6891.27 2687
6892.06 2563
6892.84 2416
6893.62 2186
6894.41 2022
6895.19 2028
6895.98 2027
6896.76 1909
6897.54 1823
6898.33 1957
6899.11 1908
6899.89 1942
6900.68 1960
6901.46 1977
6902.25 2044
6903.03 1804
6903.81 1850
6904.60 1938
6905.38 1965
6906.17 1903
6906.95 1807
6907.73 1878
6908.52 2009
6909.30 1888
6910.09 1879
6910.87 1826
6911.66 1840
6912.44 1999
6913.23 1810
6914.01 1832
6914.79 1707
6915.58 1803
6916.36 1839
6917.15 1848
6917.93 1844
6918.72 1923
6919.50 1873
6920.29 1906
6921.07 1807
6921.86 1822
6922.64 1769
6923.43 1661
6924.21 1658
6925.00 1704
6925.78 1754
6926.57 1797
6927.36 1884
6928.14 1913
6928.93 1958
6929.71 1928
6930.50 1993
6931.28 1967
6932.07 2026
6932.85 1983
6933.64 2053
6934.43 2051
6935.21 2161
6936.00 2111
6936.78 2099
6937.57 2052
6938.36 2078
6939.14 2044
6939.93 1828
6940.71 1946
6941.50 2057
6942.29 2276
6943.07 2178
6943.86 2176
6944.64 2234
6945.43 2344
6946.22 2377
6947.00 2299
6947.79 2218
6948.58 2266
6949.36 2337
6950.15 2420
6950.94 2304
6951.72 2327
6952.51 2307
6953.30 2412
6954.08 2445
6954.87 2317
6955.66 2365
6956.45 2565
6957.23 2631
6958.02 2455
6958.81 2396
6959.59 2518
6960.38 2486
6961.17 2533
6961.96 2486
6962.74 2466
6963.53 2554
6964.32 2485
6965.11 2526
6965.89 2500
6966.68 2437
6967.47 2545
6968.26 2695
6969.04 2710
6969.83 2687
6970.62 2664
6971.41 2712
6972.20 2852
6972.98 2768
6973.77 2701
6974.56 2767
6975.35 2898
6976.14 2992
6976.92 2823
6977.71 2929
6978.50 3100
6979.29 3194
6980.08 3098
6980.87 3250
6981.65 3608
6982.44 3916
6983.23 4137
6984.02 4668
6984.81 5335
6985.60 6073
6986.39 6859
6987.17 7481
6987.96 7583
6988.75 7884
6989.54 7591
6990.33 6818
6991.12 6285
6991.91 5407
6992.70 4717
6993.49 4165
6994.28 3926
6995.06 3724
6995.85 3619
6996.64 3677
6997.43 4197
6998.22 4795
6999.01 5231
6999.80 6150
7000.59 7150
7001.38 7754
7002.17 7999
7002.96 7985
7003.75 7646
7004.54 7048
7005.33 6146
7006.12 5473
7006.91 4785
7007.70 4089
7008.49 3511
7009.28 3061
7010.07 2916
7010.86 2846
7011.65 2839
7012.44 2931
7013.23 2997
7014.02 3171
7014.81 3278
7015.60 3288
7016.39 3207
7017.18 3119
7017.97 3011
7018.76 2821
7019.55 2830
7020.34 2666
7021.13 2559
7021.92 2572
7022.71 2455
7023.51 2431
7024.30 2345
7025.09 2420
7025.88 2433
7026.67 2475
7027.46 2472
7028.25 2480
7029.04 2633
7029.83 2605
7030.63 2524
7031.42 2507
7032.21 2388
7033.00 2367
7033.79 2443
7034.58 2285
7035.37 2222
7036.16 2291
7036.96 2368
7037.75 2352
7038.54 2332
7039.33 2378
7040.12 2640
7040.92 2566
7041.71 2570
7042.50 2434
7043.29 2454
7044.08 2383
7044.87 2411
7045.67 2476
7046.46 2511
7047.25 2413
7048.04 2424
7048.84 2580
7049.63 2700
7050.42 2726
7051.21 2767
7052.00 2888
7052.80 3080
7053.59 2966
7054.38 2816
7055.18 2652
7055.97 2486
7056.76 2383
7057.55 2334
7058.35 2341
7059.14 2264
7059.93 2236
7060.72 2160
7061.52 2081
7062.31 2122
7063.10 2166
7063.90 2203
7064.69 2186
7065.48 2249
7066.28 2240
7067.07 2087
7067.86 2083
7068.66 2209
7069.45 2174
7070.24 2227
7071.04 2256
7071.83 2270
7072.62 2105
7073.42 2165
7074.21 2208
7075.00 2096
7075.80 1970
7076.59 2049
7077.39 1940
7078.18 1976
7078.97 2134
7079.77 1961
7080.56 1971
7081.36 1961
7082.15 1884
7082.94 1958
7083.74 1995
7084.53 2019
7085.33 2208
7086.12 2202
7086.92 2274
7087.71 2448
7088.50 2642
7089.30 2739
7090.09 2842
7090.89 2782
7091.68 2843
7092.48 2625
7093.27 2373
7094.07 2316
7094.86 2150
7095.66 2037
7096.45 1854
7097.25 1745
7098.04 1831
7098.84 1768
7099.63 1830
7100.43 1739
7101.22 1643
7102.02 1616
7102.81 1610
7103.61 1632
7104.40 1630
7105.20 1556
7105.99 1549
7106.79 1623
7107.59 1653
7108.38 1627
7109.18 1524
7109.97 1623
7110.77 1476
7111.56 1541
7112.36 1541
7113.16 1503
7113.95 1421
7114.75 1610
7115.54 1615
7116.34 1494
7117.14 1511
7117.93 1407
7118.73 1517
7119.52 1560
7120.32 1494
7121.12 1585
7121.91 1556
7122.71 1456
7123.51 1536
7124.30 1518
7125.10 1580
7125.90 1560
7126.69 1579
7127.49 1624
7128.29 1686
7129.08 1630
7129.88 1598
7130.68 1557
7131.47 1502
7132.27 1550
7133.07 1560
7133.86 1519
7134.66 1549
7135.46 1518
7136.26 1511
7137.05 1503
7137.85 1491
7138.65 1502
7139.44 1432
7140.24 1476
7141.04 1602
7141.84 1570
7142.63 1467
7143.43 1491
7144.23 1488
7145.03 1600
7145.83 1518
7146.62 1497
7147.42 1492
7148.22 1537
7149.02 1533
7149.81 1505
7150.61 1393
7151.41 1432
7152.21 1490
7153.01 1453
7153.80 1484
7154.60 1549
7155.40 1421
7156.20 1449
7157.00 1469
7157.80 1441
7158.59 1427
7159.39 1588
7160.19 1690
7160.99 1499
7161.79 1329
7162.59 1335
7163.39 1487
7164.18 1414
7164.98 1326
7165.78 1390
7166.58 1413
7167.38 1336
7168.18 1361
7168.98 1368
7169.78 1261
7170.58 1316
7171.38 1411
7172.17 1310
7172.97 1320
7173.77 1340
7174.57 1424
7175.37 1386
7176.17 1312
7176.97 1228
7177.77 1279
7178.57 1168
7179.37 1273
7180.17 1254
7180.97 1421
7181.77 1458
7182.57 1379
7183.37 1413
7184.17 1580
7184.97 1499
7185.77 1478
7186.57 1490
7187.37 1493
7188.17 1516
7188.97 1385
7189.77 1360
7190.57 1294
7191.37 1283
7192.17 1313
7192.97 1239
7193.77 1332
7194.57 1180
7195.37 1290
7196.17 1258
7196.97 1199
7197.77 1362
7198.57 1311
7199.37 1338
7200.17 1253
7200.97 1268
7201.77 1167
7202.58 1322
7203.38 1349
7204.18 1285
7204.98 1252
7205.78 1136
7206.58 1235
7207.38 1289
7208.18 1259
7208.98 1201
7209.79 1230
7210.59 1188
7211.39 1231
7212.19 1244
7212.99 1168
7213.79 1211
7214.59 1220
7215.40 1190
7216.20 1208
7217.00 1210
7217.80 1276
7218.60 1283
7219.40 1278
7220.21 1254
7221.01 1184
7221.81 1178
7222.61 1205
7223.41 1226
7224.22 1177
7225.02 1235
7225.82 1176
7226.62 1276
7227.43 1280
7228.23 1261
7229.03 1195
7229.83 1237
7230.63 1248
7231.44 1258
7232.24 1340
7233.04 1295
7233.84 1226
7234.65 1309
7235.45 1270
7236.25 1303
7237.06 1422
7237.86 1493
7238.66 1574
7239.46 1538
7240.27 1499
7241.07 1497
7241.87 1629
7242.68 1614
7243.48 1540
7244.28 1446
7245.09 1421
7245.89 1465
7246.69 1397
7247.50 1404
7248.30 1433
7249.10 1414
7249.91 1373
7250.71 1494
7251.51 1390
7252.32 1362
7253.12 1425
7253.92 1468
7254.73 1481
7255.53 1556
7256.34 1514
7257.14 1631
7257.94 1510
7258.75 1406
7259.55 1519
7260.36 1514
7261.16 1547
7261.96 1536
7262.77 1458
7263.57 1528
7264.38 1526
7265.18 1473
7265.99 1456
7266.79 1664
7267.59 1559
7268.40 1647
7269.20 1663
7270.01 1605
7270.81 1731
7271.62 1769
7272.42 1750
7273.23 1744
7274.03 1764
7274.84 1820
7275.64 1774
7276.45 1765
7277.25 1795
7278.06 1737
7278.86 1850
7279.67 1952
7280.47 1918
7281.28 2125
7282.08 2368
7282.89 2746
7283.69 3433
7284.50 4081
7285.30 4476
7286.11 4821
7286.92 5036
7287.72 5066
7288.53 4686
7289.33 4295
7290.14 3919
7290.94 3411
7291.75 2905
7292.56 2622
7293.36 2346
7294.17 2299
7294.97 2071
7295.78 2006
7296.59 2122
7297.39 2041
7298.20 1892
7299.00 2045
7299.81 1948
7300.62 1897
7301.42 1808
7302.23 1834
7303.04 1979
7303.84 2112
7304.65 2049
7305.46 2090
7306.26 2099
7307.07 2154
7307.88 2307
7308.68 2387
7309.49 2515
7310.30 2800
7311.10 3038
7311.91 3035
7312.72 3234
7313.52 3085
7314.33 3136
7315.14 3067
7315.95 2925
7316.75 2764
7317.56 2892
7318.37 2882
7319.18 3047
7319.98 3313
7320.79 3618
7321.60 3857
7322.40 4472
7323.21 4483
7324.02 4539
7324.83 4436
7325.64 4105
7326.44 3663
7327.25 3195
7328.06 2943
7328.87 2679
7329.67 2506
7330.48 2231
7331.29 2213
7332.10 2118
7332.91 2115
7333.71 2081
7334.52 2039
7335.33 2095
7336.14 2143
7336.95 2010
7337.76 2086
7338.56 2124
7339.37 2073
7340.18 2193
7340.99 2223
7341.80 2155
7342.61 2007
7343.42 2024
7344.22 2102
7345.03 2087
7345.84 2070
7346.65 2053
7347.46 2176
7348.27 2197
7349.08 2278
7349.89 2210
7350.70 2147
7351.51 2064
7352.31 2107
7353.12 2116
7353.93 2061
7354.74 1983
7355.55 1943
7356.36 1952
7357.17 1976
7357.98 2033
7358.79 1942
7359.60 2033
7360.41 2071
7361.22 2031
7362.03 2051
7362.84 2045
7363.65 2100
7364.46 2119
7365.27 2119
7366.08 2146
7366.89 2124
7367.70 2077
7368.51 2070
7369.32 2017
7370.13 2039
7370.94 1945
7371.75 2072
7372.56 1994
7373.37 2048
7374.18 2151
7374.99 2154
7375.80 2104
7376.61 2175
7377.42 2167
7378.23 2272
7379.04 2401
7379.85 2563
7380.66 2841
7381.48 3252
7382.29 3433
7383.10 3603
7383.91 3634
7384.72 3532
7385.53 3352
7386.34 3274
7387.15 3023
7387.96 2783
7388.77 2494
7389.59 2392
7390.40 2109
7391.21 2126
7392.02 2117
7392.83 1978
7393.64 1997
7394.45 2059
7395.27 2112
7396.08 1995
7396.89 2017
7397.70 2179
7398.51 2297
7399.32 2524
7400.14 2712
7400.95 2852
7401.76 3018
7402.57 3128
7403.38 3214
7404.20 3249
7405.01 3042
7405.82 2869
7406.63 2640
7407.44 2778
7408.26 2670
7409.07 2493
7409.88 2472
7410.69 2399
7411.51 2304
7412.32 2246
7413.13 2118
7413.94 1969
7414.76 1918
7415.57 1896
7416.38 1843
7417.19 1729
7418.01 1751
7418.82 1786
7419.63 1751
7420.45 1760
7421.26 1699
7422.07 1736
7422.88 1713
7423.70 1672
7424.51 1553
7425.32 1532
7426.14 1601
7426.95 1632
7427.76 1561
7428.58 1613
7429.39 1469
7430.20 1519
7431.02 1449
7431.83 1442
7432.64 1538
7433.46 1503
7434.27 1437
7435.09 1390
7435.90 1428
7436.71 1546
7437.53 1515
7438.34 1597
7439.16 1535
7439.97 1501
7440.78 1522
7441.60 1585
7442.41 1592
7443.23 1575
7444.04 1609
7444.85 1657
7445.67 1585
7446.48 1490
7447.30 1500
7448.11 1501
7448.93 1368
7449.74 1404
7450.56 1485
7451.37 1331
7452.18 1381
7453.00 1478
7453.81 1325
7454.63 1337
7455.44 1320
7456.26 1358
7457.07 1347
7457.89 1371
7458.70 1438
7459.52 1399
7460.33 1448
7461.15 1387
7461.96 1351
7462.78 1301
7463.59 1256
7464.41 1326
7465.23 1405
7466.04 1321
7466.86 1391
7467.67 1448
7468.49 1470
7469.30 1432
7470.12 1395
7470.93 1445
7471.75 1378
7472.57 1345
7473.38 1392
7474.20 1454
7475.01 1394
7475.83 1327
7476.65 1474
7477.46 1418
7478.28 1376
7479.09 1253
7479.91 1282
7480.73 1344
7481.54 1212
7482.36 1265
7483.18 1286
7483.99 1287
7484.81 1267
7485.62 1164
7486.44 1177
7487.26 1136
7488.07 1186
7488.89 1253
7489.71 1132
7490.52 1199
7491.34 1089
7492.16 1149
7492.98 1089
7493.79 1174
7494.61 1105
7495.43 1198
7496.24 1165
7497.06 1159
7497.88 1141
7498.70 1173
7499.51 1147
7500.33 1082
7501.15 1064
7501.96 1113
7502.78 1160
7503.60 1140
7504.42 1166
7505.23 1019
7506.05 1026
7506.87 1132
7507.69 1117
7508.51 1058
7509.32 978
7510.14 1121
7510.96 1146
7511.78 1092
7512.59 1065
7513.41 1061
7514.23 1109
7515.05 1024
7515.87 1103
7516.69 1143
7517.50 1111
7518.32 1129
7519.14 1087
7519.96 1086
7520.78 1159
7521.60 1073
7522.41 1088
7523.23 1110
7524.05 1062
7524.87 1133
7525.69 1052
7526.51 1062
7527.33 981
7528.14 1002
7528.96 1050
7529.78 1018
7530.60 1095
7531.42 1086
7532.24 1097
7533.06 1066
7533.88 1068
7534.70 993
7535.52 1025
7536.34 1044
7537.16 1108
7537.97 1105
7538.79 1072
7539.61 1084
7540.43 1089
7541.25 1103
7542.07 1081
7542.89 1022
7543.71 1062
7544.53 1123
7545.35 1130
7546.17 1150
7546.99 1051
7547.81 1139
7548.63 1127
7549.45 1073
7550.27 1171
7551.09 1148
7551.91 1136
7552.73 1087
7553.55 1140
7554.37 1074
7555.19 1066
7556.01 1119
7556.83 1183
7557.65 1214
7558.47 1099
7559.29 1220
7560.11 1173
7560.93 1154
7561.76 1198
7562.58 1334
7563.40 1074
7564.22 1138
7565.04 1231
7565.86 1207
7566.68 1119
7567.50 1071
7568.32 1123
7569.14 1141
7569.96 1040
7570.79 1050
7571.61 1146
7572.43 1076
7573.25 1043
7574.07 1160
7574.89 1172
7575.71 1230
7576.54 1138
7577.36 1096
7578.18 1134
7579.00 1189
7579.82 1134
7580.64 1090
7581.46 1072
7582.29 1085
7583.11 1143
7583.93 1145
7584.75 1159
7585.57 1249
7586.40 1257
7587.22 1152
7588.04 1230
7588.86 1241
7589.68 1235
7590.51 1307
7591.33 1263
7592.15 1244
7592.97 1309
7593.80 1336
7594.62 1346
7595.44 1295
7596.26 1224
7597.09 1286
7597.91 1282
7598.73 1291
7599.55 1194
7600.38 1228
7601.20 1285
7602.02 1325
7602.85 1455
7603.67 1586
7604.49 1625
7605.31 1705
7606.14 1863
7606.96 1777
7607.78 1836
7608.61 1856
7609.43 1706
7610.25 1652
7611.08 1530
7611.90 1463
7612.72 1412
7613.55 1466
7614.37 1508
7615.19 1463
7616.02 1388
7616.84 1488
7617.67 1599
7618.49 1584
7619.31 1612
7620.14 1676
7620.96 1729
7621.78 1790
7622.61 1771
7623.43 1637
7624.26 1599
7625.08 1519
7625.91 1488
7626.73 1388
7627.55 1402
7628.38 1563
7629.20 1593
7630.03 1698
7630.85 1789
7631.68 1908
7632.50 2028
7633.32 2131
7634.15 2362
7634.97 2286
7635.80 2239
7636.62 2004
7637.45 1824
7638.27 1644
7639.10 1468
7639.92 1345
7640.75 1328
7641.57 1204
7642.40 1163
7643.22 1226
7644.05 1235
7644.87 1193
7645.70 1208
7646.52 1254
7647.35 1208
7648.17 1273
7649.00 1245
7649.82 1289
7650.65 1267
7651.48 1217
7652.30 1208
7653.13 1173
7653.95 1160
7654.78 1062
7655.60 1051
7656.43 985
7657.26 938
7658.08 1047
7658.91 1115
7659.73 1067
7660.56 1051
7661.39 1002
7662.21 1069
7663.04 1065
7663.86 1077
7664.69 1104
7665.52 1144
7666.34 1068
7667.17 1022
7668.00 1045
7668.82 1076
7669.65 1114
7670.48 1081
7671.30 1117
7672.13 1157
7672.96 1055
7673.78 1031
7674.61 1044
7675.44 1057
7676.26 984
7677.09 1045
7677.92 933
7678.74 907
7679.57 1016
7680.40 1030
7681.22 984
7682.05 1037
7682.88 1029
7683.71 1027
7684.53 1056
7685.36 1069
7686.19 1039
7687.02 1017
7687.84 1088
7688.67 1028
7689.50 1094
7690.33 1087
7691.15 993
7691.98 1040
7692.81 1017
7693.64 985
7694.47 1002
7695.29 1002
7696.12 1112
7696.95 1109
7697.78 1092
7698.61 986
7699.43 1014
7700.26 1120
7701.09 1118
7701.92 1040
7702.75 1098
7703.57 1126
7704.40 1091
7705.23 1018
7706.06 946
7706.89 1009
7707.72 999
7708.55 1007
7709.37 1060
7710.20 1061
7711.03 983
7711.86 992
7712.69 985
7713.52 936
7714.35 991
7715.18 1031
7716.01 993
7716.83 971
7717.66 1014
7718.49 1067
7719.32 1040
7720.15 968
7720.98 951
7721.81 951
7722.64 1012
7723.47 972
7724.30 967
7725.13 896
7725.96 932
7726.79 972
7727.62 979
7728.45 928
7729.28 922
7730.11 996
7730.94 996
7731.77 1080
7732.60 970
7733.42 1035
7734.25 967
7735.09 974
7735.92 954
7736.75 976
7737.58 1011
7738.41 1054
7739.24 1022
7740.07 1015
7740.90 992
7741.73 1012
7742.56 1044
7743.39 997
7744.22 1073
7745.05 1096
7745.88 1139
7746.71 1228
7747.54 1327
7748.37 1374
7749.20 1673
7750.03 1741
7750.86 1615
7751.70 1573
7752.53 1558
7753.36 1391
7754.19 1304
7755.02 1200
7755.85 1126
7756.68 1088
7757.51 1152
7758.34 1167
7759.18 1178
7760.01 1114
7760.84 1123
7761.67 1038
7762.50 1075
7763.33 1092
7764.16 1111
7765.00 1124
7765.83 1134
7766.66 1076
7767.49 1168
7768.32 1069
7769.16 992
7769.99 941
7770.82 897
7771.65 923
7772.48 947
7773.32 970
7774.15 900
7774.98 891
7775.81 922
7776.64 896
7777.48 954
7778.31 917
7779.14 914
7779.97 917
7780.81 962
7781.64 992
7782.47 940
7783.30 929
7784.14 947
7784.97 966
7785.80 975
7786.64 935
7787.47 930
7788.30 979
7789.13 978
7789.97 959
7790.80 985
7791.63 952
7792.47 933
7793.30 961
7794.13 912
7794.97 936
7795.80 968
7796.63 985
7797.47 935
7798.30 952
7799.13 956
7799.97 1038
7800.80 971
7801.63 1015
7802.47 1056
7803.30 999
7804.13 981
7804.97 1000
7805.80 963
7806.64 1009
7807.47 997
7808.30 1049
7809.14 955
7809.97 1024
7810.81 967
7811.64 918
7812.47 1081
7813.31 1050
7814.14 1146
7814.98 1065
7815.81 1110
7816.65 1114
7817.48 1185
7818.32 1131
7819.15 1055
7819.98 1180
7820.82 1201
7821.65 1175
7822.49 1121
7823.32 1126
7824.16 1024
7824.99 1113
7825.83 1079
7826.66 997
7827.50 1124
7828.33 1085
7829.17 1187
7830.00 1163
7830.84 1104
7831.67 1265
7832.51 1100
7833.34 1215
7834.18 1181
7835.02 1180
7835.85 1238
7836.69 1182
7837.52 1185
7838.36 1138
7839.19 1087
7840.03 1057
7840.86 1025
7841.70 1092
7842.54 1170
7843.37 1134
7844.21 1116
7845.04 1067
7845.88 1051
7846.72 1006
7847.55 1033
7848.39 1106
7849.22 1054
7850.06 1034
7850.90 1044
7851.73 1123
7852.57 1018
7853.41 1013
7854.24 1011
7855.08 1006
7855.92 960
7856.75 984
7857.59 951
7858.43 974
7859.26 984
7860.10 990
7860.94 1048
7861.77 1111
7862.61 1059
7863.45 964
7864.28 940
7865.12 992
7865.96 1040
7866.79 1062
7867.63 1019
7868.47 1090
7869.31 1018
7870.14 1036
7870.98 1044
7871.82 998
7872.66 953
7873.49 1064
7874.33 1018
7875.17 1009
7876.01 959
7876.84 1016
7877.68 1121
7878.52 1210
7879.36 1184
7880.19 1207
7881.03 1221
7881.87 1104
7882.71 1083
7883.55 1089
7884.38 1129
7885.22 1081
7886.06 1005
7886.90 990
7887.74 1078
7888.57 1038
7889.41 1030
7890.25 1086
7891.09 1068
7891.93 1093
7892.77 1117
7893.61 1098
7894.44 1116
7895.28 1132
7896.12 1121
7896.96 983
7897.80 1057
7898.64 1047
7899.48 1035
7900.32 1061
7901.15 1085
7901.99 1186
7902.83 1052
7903.67 1010
7904.51 1089
7905.35 1072
7906.19 1101
7907.03 1049
7907.87 1065
7908.71 1007
7909.55 1019
7910.39 1095
7911.22 938
7912.06 876
7912.90 1007
7913.74 999
7914.58 1077
7915.42 993
7916.26 920
7917.10 1016
7917.94 1079
7918.78 1067
7919.62 1067
7920.46 1004
7921.30 1070
7922.14 1097
7922.98 989
7923.82 903
7924.66 997
7925.50 904
7926.34 890
7927.18 918
7928.02 871
7928.86 891
7929.70 842
7930.55 903
7931.39 938
7932.23 994
7933.07 901
7933.91 858
7934.75 939
7935.59 887
7936.43 942
7937.27 889
7938.11 992
7938.95 954
7939.79 912
7940.63 884
7941.48 860
7942.32 899
7943.16 925
7944.00 908
7944.84 942
7945.68 895
7946.52 990
7947.36 898
7948.21 930
7949.05 951
7949.89 949
7950.73 978
7951.57 979
7952.41 1025
7953.26 915
7954.10 1005
7954.94 1040
7955.78 1027
7956.62 1052
7957.47 995
7958.31 941
7959.15 968
7959.99 921
7960.83 894
7961.68 966
7962.52 920
7963.36 924
7964.20 954
7965.04 969
7965.89 951
7966.73 964
7967.57 903
7968.41 1023
7969.26 991
7970.10 1099
7970.94 1014
7971.78 1059
7972.63 953
7973.47 934
7974.31 960
7975.16 932
7976.00 974
7976.84 875
7977.68 855
7978.53 912
7979.37 886
7980.21 857
7981.06 873
7981.90 872
7982.74 932
7983.59 874
7984.43 894
7985.27 934
7986.12 845
7986.96 898
7987.80 945
7988.65 872
7989.49 887
7990.34 947
7991.18 927
7992.02 860
7992.87 884
7993.71 887
7994.55 807
7995.40 853
7996.24 857
7997.09 849
7997.93 855
7998.77 901
7999.62 890
8000.46 843
8001.31 869
8002.15 887
8003.00 944
8003.84 907
8004.68 831
8005.53 798
8006.37 829
8007.22 857
8008.06 852
8008.91 789
8009.75 767
8010.60 746
8011.44 784
8012.29 780
8013.13 791
8013.98 758
8014.82 738
8015.67 751
8016.51 793
8017.36 788
8018.20 809
8019.05 709
8019.89 740
8020.74 846
8021.58 731
8022.43 750
8023.27 802
8024.12 806
8024.96 732
8025.81 737
8026.66 715
8027.50 806
8028.35 812
8029.19 778
8030.04 796
8030.88 769
8031.73 797
8032.58 864
8033.42 807
8034.27 845
8035.11 846
8035.96 787
8036.81 807
8037.65 778
8038.50 775
8039.35 732
8040.19 769
8041.04 775
8041.88 824
8042.73 837
8043.58 792
8044.42 775
8045.27 801
8046.12 770
8046.96 816
8047.81 838
8048.66 803
8049.50 783
8050.35 756
8051.20 797
8052.04 804
8052.89 797
8053.74 772
8054.59 748
8055.43 715
8056.28 777
8057.13 810
8057.97 732
8058.82 730
8059.67 717
8060.52 770
8061.36 721
8062.21 766
8063.06 729
8063.91 756
8064.75 757
8065.60 709
8066.45 724
8067.30 753
8068.15 807
8068.99 775
8069.84 712
8070.69 705
8071.54 698
8072.38 716
8073.23 686
8074.08 740
8074.93 732
8075.78 731
8076.63 760
8077.47 691
8078.32 739
8079.17 755
8080.02 760
8080.87 678
8081.72 711
8082.56 729
8083.41 788
8084.26 751
8085.11 753
8085.96 718
8086.81 724
8087.66 779
8088.51 738
8089.35 708
8090.20 755
8091.05 776
8091.90 744
8092.75 788
8093.60 789
8094.45 737
8095.30 710
8096.15 735
8097.00 689
8097.85 692
8098.70 710
8099.55 717
8100.39 723
8101.24 740
8102.09 778
8102.94 775
8103.79 727
8104.64 710
8105.49 697
8106.34 773
8107.19 819
8108.04 671
8108.89 718
8109.74 715
8110.59 789
8111.44 705
8112.29 741
8113.14 768
8113.99 781
8114.84 743
8115.69 766
8116.54 831
8117.39 790
8118.24 768
8119.09 751
8119.95 813
8120.80 797
8121.65 816
8122.50 831
8123.35 750
8124.20 800
8125.05 721
8125.90 736
8126.75 707
8127.60 813
8128.45 733
8129.30 742
8130.15 713
8131.01 755
8131.86 731
8132.71 746
8133.56 744
8134.41 711
8135.26 764
8136.11 851
8136.96 791
8137.82 793
8138.67 789
8139.52 800
8140.37 738
8141.22 837
8142.07 896
8142.93 807
8143.78 820
8144.63 795
8145.48 827
8146.33 891
8147.19 855
8148.04 993
8148.89 902
8149.74 908
8150.59 857
8151.45 914
8152.30 809
8153.15 853
8154.00 920
8154.85 959
8155.71 964
8156.56 1115
8157.41 1039
8158.26 1023
8159.12 966
8159.97 932
8160.82 861
8161.68 868
8162.53 866
8163.38 884
8164.23 830
8165.09 819
8165.94 806
8166.79 821
8167.65 823
8168.50 763
8169.35 794
8170.20 772
8171.06 827
8171.91 802
8172.76 840
8173.62 751
8174.47 747
8175.32 751
8176.18 745
8177.03 753
8177.89 708
8178.74 755
8179.59 795
8180.45 765
8181.30 717
8182.15 724
8183.01 737
8183.86 763
8184.72 727
8185.57 731
8186.42 700
8187.28 708
8188.13 712
8188.99 731
8189.84 771
8190.69 810
8191.55 845
8192.40 776
8193.26 748
8194.11 710
8194.97 738
8195.82 713
8196.68 760
8197.53 705
8198.38 728
8199.24 733
8200.09 736
8200.95 736
8201.80 720
8202.66 672
8203.51 685
8204.37 692
8205.22 693
8206.08 736
8206.93 726
8207.79 742
8208.64 617
8209.50 670
8210.35 700
8211.21 751
8212.06 771
8212.92 671
8213.78 719
8214.63 660
8215.49 730
8216.34 757
8217.20 688
8218.05 727
8218.91 744
8219.76 815
8220.62 804
8221.48 780
8222.33 814
8223.19 883
8224.04 946
8224.90 886
8225.76 871
8226.61 891
8227.47 879
8228.32 841
8229.18 855
8230.04 784
8230.89 744
8231.75 781
8232.61 760
8233.46 749
8234.32 751
8235.18 756
8236.03 747
8236.89 701
8237.75 684
8238.60 684
8239.46 713
8240.32 659
8241.17 654
8242.03 688
8242.89 703
8243.74 654
8244.60 637
8245.46 721
8246.31 694
8247.17 760
8248.03 759
8248.89 673
8249.74 710
8250.60 705
8251.46 758
8252.32 751
8253.17 747
8254.03 726
8254.89 755
8255.75 735
8256.60 681
8257.46 734
8258.32 751
8259.18 705
8260.04 664
8260.89 676
8261.75 724
8262.61 660
8263.47 695
8264.33 735
8265.18 770
8266.04 659
8266.90 672
8267.76 677
8268.62 645
8269.47 793
8270.33 712
8271.19 726
8272.05 756
8272.91 712
8273.77 755
8274.63 733
8275.48 735
8276.34 675
8277.20 696
8278.06 665
8278.92 679
8279.78 684
8280.64 693
8281.50 815
8282.36 696
8283.21 671
8284.07 716
8284.93 693
8285.79 638
8286.65 643
8287.51 675
8288.37 726
8289.23 681
8290.09 671
8290.95 632
8291.81 695
8292.67 712
8293.53 744
8294.39 796
8295.25 733
8296.11 722
8296.97 733
8297.82 753
8298.68 791
8299.54 735
8300.40 641
8301.26 673
8302.12 672
8302.98 708
8303.84 763
8304.71 696
8305.57 750
8306.43 726
8307.29 743
8308.15 664
8309.01 721
8309.87 661
8310.73 651
8311.59 670
8312.45 706
8313.31 712
8314.17 720
8315.03 660
8315.89 743
8316.75 731
8317.61 756
8318.47 715
8319.33 806
8320.20 756
8321.06 726
8321.92 785
8322.78 765
8323.64 721
8324.50 702
8325.36 723
8326.22 754
8327.09 737
8327.95 735
8328.81 735
8329.67 757
8330.53 659
8331.39 755
8332.25 713
8333.12 740
8333.98 719
8334.84 660
8335.70 687
8336.56 683
8337.42 765
8338.29 696
8339.15 670
8340.01 694
8340.87 664
8341.73 767
8342.60 750
8343.46 737
8344.32 697
8345.18 702
8346.05 691
8346.91 690
8347.77 780
8348.63 796
8349.50 735
8350.36 716
8351.22 774
8352.08 770
8352.95 762
8353.81 731
8354.67 700
8355.53 701
8356.40 697
8357.26 719
8358.12 755
8358.99 745
8359.85 751
8360.71 760
8361.58 789
8362.44 787
8363.30 792
8364.17 750
8365.03 736
8365.89 762
8366.76 858
8367.62 854
8368.48 783
8369.35 829
8370.21 729
8371.07 738
8371.94 805
8372.80 804
8373.66 769
8374.53 815
8375.39 790
8376.26 838
8377.12 716
8377.98 750
8378.85 772
8379.71 838
8380.58 824
8381.44 703
8382.30 826
8383.17 818
8384.03 853
8384.90 836
8385.76 880
8386.63 880
8387.49 849
8388.35 924
8389.22 869
8390.08 865
8390.95 881
8391.81 824
8392.68 918
8393.54 902
8394.41 873
8395.27 921
8396.14 944
8397.00 932
8397.87 870
8398.73 889
8399.60 892
8400.46 830
8401.33 846
8402.19 944
8403.06 841
8403.92 912
8404.79 916
8405.65 952
8406.52 971
8407.39 996
8408.25 914
8409.12 925
8409.98 986
8410.85 952
8411.71 968
8412.58 1034
8413.44 1029
8414.31 1000
8415.18 1059
8416.04 1047
8416.91 1107
8417.77 1051
8418.64 1114
8419.51 1104
8420.37 1083
8421.24 1078
8422.11 1077
8422.97 1076
8423.84 1105
8424.70 1207
8425.57 1165
8426.44 1168
8427.30 1266
8428.17 1275
8429.04 1215
8429.90 1267
8430.77 1278
8431.64 1312
8432.50 1319
8433.37 1277
8434.24 1298
8435.10 1300
8435.97 1397
8436.84 1417
8437.71 1465
8438.57 1410
8439.44 1424
8440.31 1477
8441.17 1533
8442.04 1607
8442.91 1746
8443.78 1757
8444.64 1759
8445.51 1819
8446.38 1741
8447.25 1740
8448.11 1717
8448.98 1827
8449.85 1679
8450.72 1715
8451.58 1767
8452.45 1741
8453.32 1926
8454.19 2070
8455.06 2361
8455.92 2662
8456.79 3107
8457.66 3329
8458.53 3471
8459.40 3636
8460.27 3652
8461.13 3521
8462.00 3108
8462.87 2959
8463.74 2754
8464.61 2550
8465.48 2442
8466.34 2247
8467.21 2287
8468.08 2658
8468.95 3168
8469.82 3776
8470.69 4810
8471.56 5728
8472.42 6197
8473.29 6210
8474.16 6059
8475.03 5390
8475.90 4754
8476.77 3983
8477.64 3295
8478.51 2812
8479.38 2294
8480.25 2051
8481.12 1807
8481.99 1618
8482.85 1562
8483.72 1516
8484.59 1484
8485.46 1493
8486.33 1440
8487.20 1471
8488.07 1389
8488.94 1373
8489.81 1359
8490.68 1388
8491.55 1383
8492.42 1369
8493.29 1304
8494.16 1301
8495.03 1414
8495.90 1255
8496.77 1301
8497.64 1426
8498.51 1478
8499.38 1544
8500.25 1521
8501.12 1448
8501.99 1417
8502.86 1397
8503.73 1265
8504.60 1250
8505.47 1288
8506.34 1262
8507.22 1273
8508.09 1473
8508.96 1487
8509.83 1611
8510.70 1551
8511.57 1583
8512.44 1549
8513.31 1572
8514.18 1406
8515.05 1402
8515.92 1366
8516.80 1249
8517.67 1267
8518.54 1220
8519.41 1324
8520.28 1253
8521.15 1173
8522.02 1214
8522.89 1161
8523.77 1204
8524.64 1228
8525.51 1236
8526.38 1303
8527.25 1355
8528.12 1271
8529.00 1344
8529.87 1347
8530.74 1287
8531.61 1419
8532.48 1400
8533.36 1388
8534.23 1447
8535.10 1495
8535.97 1415
8536.84 1439
8537.72 1356
8538.59 1487
8539.46 1437
8540.33 1435
8541.21 1399
8542.08 1349
8542.95 1309
8543.82 1334
8544.70 1403
8545.57 1296
8546.44 1358
8547.31 1417
8548.19 1443
8549.06 1463
8549.93 1367
8550.80 1417
8551.68 1389
8552.55 1386
8553.42 1374
8554.30 1420
8555.17 1531
8556.04 1607
8556.92 1558
8557.79 1583
8558.66 1485
8559.54 1430
8560.41 1381
8561.28 1230
8562.16 1255
8563.03 1237
8563.90 1237
8564.78 1179
8565.65 1142
8566.52 1072
8567.40 1157
8568.27 1117
8569.15 1050
8570.02 1112
8570.89 1097
8571.77 1150
8572.64 1066
8573.51 1058
8574.39 1097
8575.26 1100
8576.14 1115
8577.01 1133
8577.89 1041
8578.76 1054
8579.63 1033
8580.51 1067
8581.38 991
8582.26 976
8583.13 1044
8584.01 972
8584.88 1048
8585.76 1063
8586.63 1044
8587.51 1034
8588.38 997
8589.26 983
8590.13 1083
8591.00 1058
8591.88 1042
8592.75 1063
8593.63 1004
8594.51 990
8595.38 1048
8596.26 1036
8597.13 1083
8598.01 1186
8598.88 1063
8599.76 992
8600.63 1011
8601.51 997
8602.38 1126
8603.26 1030
8604.13 1010
8605.01 1107
8605.89 1165
8606.76 1130
8607.64 1070
8608.51 1134
8609.39 1167
8610.26 1116
8611.14 1070
8612.02 1176
8612.89 1307
8613.77 1296
8614.65 1280
8615.52 1241
8616.40 1147
8617.27 1146
8618.15 1148
8619.03 1079
8619.90 1110
8620.78 1166
8621.66 1170
8622.53 1166
8623.41 1294
8624.29 1286
8625.16 1407
8626.04 1417
8626.92 1355
8627.79 1437
8628.67 1500
8629.55 1371
8630.42 1410
8631.30 1344
8632.18 1269
8633.05 1323
8633.93 1258
8634.81 1150
8635.69 1176
8636.56 1146
8637.44 1220
8638.32 1157
8639.20 1177
8640.07 1141
8640.95 1178
8641.83 1192
8642.71 1106
8643.58 1159
8644.46 1238
8645.34 1254
8646.22 1192
8647.09 1173
8647.97 1273
8648.85 1246
8649.73 1233
8650.61 1166
8651.48 1205
8652.36 1313
8653.24 1314
8654.12 1319
8655.00 1286
8655.87 1333
8656.75 1367
8657.63 1293
8658.51 1250
8659.39 1293
8660.27 1253
8661.14 1232
8662.02 1279
8662.90 1314
8663.78 1307
8664.66 1393
8665.54 1406
8666.42 1305
8667.30 1287
8668.17 1322
8669.05 1394
8669.93 1341
8670.81 1361
8671.69 1372
8672.57 1455
8673.45 1468
8674.33 1645
8675.21 1696
8676.09 1780
8676.97 1695
8677.84 1750
8678.72 1746
8679.60 1735
8680.48 1573
8681.36 1598
8682.24 1494
8683.12 1481
8684.00 1450
8684.88 1401
8685.76 1464
8686.64 1447
8687.52 1447
8688.40 1586
8689.28 1854
8690.16 1968
8691.04 2220
8691.92 2557
8692.80 2966
8693.68 3520
8694.56 4068
8695.44 4095
8696.32 3967
8697.20 3601
8698.08 3324
8698.96 2777
8699.84 2425
8700.72 2069
8701.60 1822
8702.48 1627
8703.37 1522
8704.25 1439
8705.13 1316
8706.01 1357
8706.89 1303
8707.77 1229
8708.65 1253
8709.53 1135
8710.41 1203
8711.29 1190
8712.17 1148
8713.06 1087
8713.94 1127
8714.82 1097
8715.70 1085
8716.58 1094
8717.46 1032
8718.34 997
8719.22 980
8720.11 1082
8720.99 1050
8721.87 1043
8722.75 1049
8723.63 1143
8724.51 1104
8725.40 1079
8726.28 1137
8727.16 1092
8728.04 1153
8728.92 1134
8729.81 1126
8730.69 1177
8731.57 1188
8732.45 1270
8733.33 1312
8734.22 1262
8735.10 1209
8735.98 1174
8736.86 1146
8737.75 1186
8738.63 1138
8739.51 1061
8740.39 986
8741.28 1017
8742.16 965
8743.04 1009
8743.92 953
8744.81 1013
8745.69 1004
8746.57 989
8747.46 1019
8748.34 1090
8749.22 1045
8750.10 986
8750.99 951
8751.87 1010
8752.75 958
8753.64 959
8754.52 1078
8755.40 1073
8756.29 1094
8757.17 1161
8758.05 1143
8758.94 1092
8759.82 1131
8760.70 1175
8761.59 1191
8762.47 1198
8763.35 1231
8764.24 1201
8765.12 1125
8766.01 1090
8766.89 1068
8767.77 1106
8768.66 1178
8769.54 1212
8770.43 1110
8771.31 1087
8772.19 1152
8773.08 1123
8773.96 1160
8774.85 1120
8775.73 1158
8776.62 1111
8777.50 1100
8778.38 1039
8779.27 1027
8780.15 1019
8781.04 1109
8781.92 1170
8782.81 1057
8783.69 1042
8784.58 1088
8785.46 1111
8786.35 1125
8787.23 1082
8788.12 939
8789.00 945
8789.89 957
8790.77 945
8791.66 1050
8792.54 1049
8793.43 1084
8794.31 1116
8795.20 1123
8796.08 1121
8796.97 1137
8797.85 1098
8798.74 1104
8799.62 1100
8800.51 1042
8801.40 1063
8802.28 1009
8803.17 944
8804.05 909
8804.94 956
8805.82 949
8806.71 1038
8807.60 1021
8808.48 1094
8809.37 1050
8810.25 1041
8811.14 974
8812.03 1004
8812.91 909
8813.80 1035
8814.69 1040
8815.57 943
8816.46 949
8817.34 922
8818.23 946
8819.12 912
8820.00 950
8820.89 959
8821.78 925
8822.66 896
8823.55 935
8824.44 915
8825.32 931
8826.21 889
8827.10 995
8827.99 967
8828.87 914
8829.76 1024
8830.65 910
8831.53 857
8832.42 846
8833.31 1001
8834.20 877
8835.08 923
8835.97 859
8836.86 851
8837.74 867
8838.63 845
8839.52 830
8840.41 906
8841.30 908
8842.18 876
8843.07 883
8843.96 835
8844.85 862
8845.73 880
8846.62 873
8847.51 814
8848.40 848
8849.29 824
8850.17 891
8851.06 884
8851.95 914
8852.84 845
8853.73 770
8854.61 823
8855.50 893
8856.39 819
8857.28 756
8858.17 822
8859.06 782
8859.95 828
8860.83 813
8861.72 839
8862.61 811
8863.50 821
8864.39 790
8865.28 866
8866.17 836
8867.06 790
8867.94 761
8868.83 794
8869.72 748
8870.61 741
8871.50 745
8872.39 805
8873.28 724
8874.17 755
8875.06 701
8875.95 713
8876.84 765
8877.73 789
8878.62 696
8879.51 693
8880.40 717
8881.28 682
8882.17 700
8883.06 745
8883.95 684
8884.84 704
8885.73 697
8886.62 673
8887.51 755
8888.40 689
8889.29 700
8890.18 664
8891.07 681
8891.96 749
8892.85 678
8893.74 676
8894.63 658
8895.53 672
8896.42 688
8897.31 749
8898.20 700
8899.09 761
8899.98 700
8900.87 773
8901.76 732
8902.65 695
8903.54 670
8904.43 748
8905.32 637
8906.21 693
8907.10 728
8907.99 699
8908.89 715
8909.78 658
8910.67 718
8911.56 654
8912.45 694
8913.34 721
8914.23 719
8915.12 719
8916.02 672
8916.91 734
8917.80 714
8918.69 649
8919.58 658
8920.47 726
8921.36 627
8922.26 658
8923.15 594
8924.04 617
8924.93 657
8925.82 675
8926.72 662
8927.61 736
8928.50 742
8929.39 660
8930.28 637
8931.18 614
8932.07 606
8932.96 658
8933.85 606
8934.75 623
8935.64 654
8936.53 657
8937.42 634
8938.31 716
8939.21 705
8940.10 614
8940.99 608
8941.89 577
8942.78 593
8943.67 639
8944.56 630
8945.46 661
8946.35 633
8947.24 628
8948.14 667
8949.03 641
8949.92 633
8950.81 602
8951.71 611
8952.60 621
8953.49 638
8954.39 630
8955.28 568
8956.17 577
8957.07 613
8957.96 625
8958.85 595
8959.75 598
8960.64 663
8961.54 661
8962.43 623
8963.32 603
8964.22 671
8965.11 617
8966.00 588
8966.90 556
8967.79 637
8968.69 617
8969.58 647
8970.47 681
8971.37 647
8972.26 669
8973.16 610
8974.05 598
8974.95 575
8975.84 623
8976.73 629
8977.63 660
8978.52 543
8979.42 584
8980.31 582
8981.21 584
8982.10 678
8983.00 586
8983.89 573
8984.79 617
8985.68 626
8986.58 639
8987.47 622
8988.37 592
8989.26 622
8990.16 554
8991.05 586
8991.95 603
8992.84 505
8993.74 520
8994.63 554
8995.53 595
8996.42 588
8997.32 566
8998.21 584
8999.11 568
9000.01 585
9000.90 558
9001.80 590
9002.69 614
9003.59 578
9004.48 576
9005.38 615
9006.28 594
9007.17 609
9008.07 661
9008.96 591
9009.86 601
9010.76 587
9011.65 563
9012.55 579
9013.45 582
9014.34 567
9015.24 572
9016.13 613
9017.03 575
9017.93 530
9018.82 592
9019.72 573
9020.62 569
9021.51 556
9022.41 556
9023.31 526
9024.20 518
9025.10 515
9026.00 566
9026.89 565
9027.79 543
9028.69 546
9029.59 564
9030.48 556
9031.38 517
9032.28 563
9033.17 596
9034.07 570
9034.97 523
9035.87 584
9036.76 612
9037.66 565
9038.56 587
9039.46 554
9040.35 557
9041.25 591
9042.15 611
9043.05 548
9043.94 545
9044.84 608
9045.74 540
9046.64 546
9047.54 550
9048.43 553
9049.33 529
9050.23 515
9051.13 602
9052.03 598
9052.92 528
9053.82 569
9054.72 559
9055.62 579
9056.52 508
9057.42 586
9058.32 619
9059.21 579
9060.11 548
9061.01 577
9061.91 582
9062.81 591
9063.71 586
9064.61 606
9065.50 611
9066.40 580
9067.30 580
9068.20 539
9069.10 567
9070.00 610
9070.90 620
9071.80 567
9072.70 558
9073.60 562
9074.50 578
9075.40 541
9076.29 583
9077.19 558
9078.09 573
9078.99 551
9079.89 515
9080.79 503
9081.69 591
9082.59 592
9083.49 537
9084.39 533
9085.29 555
9086.19 573
9087.09 547
9087.99 588
9088.89 591
9089.79 585
9090.69 574
9091.59 553
9092.49 647
9093.39 604
9094.29 564
9095.19 569
9096.09 539
9096.99 522
9097.89 604
9098.79 614
9099.69 559
9100.60 562
9101.50 557
9102.40 548
9103.30 526
9104.20 594
9105.10 575
9106.00 572
9106.90 577
9107.80 568
9108.70 517
9109.60 566
9110.50 535
9111.41 496
9112.31 564
9113.21 552
9114.11 521
9115.01 534
9115.91 486
9116.81 492
9117.72 532
9118.62 559
9119.52 539
9120.42 533
9121.32 585
9122.22 538
9123.12 491
9124.03 517
9124.93 573
9125.83 500
9126.73 598
9127.63 518
9128.54 545
9129.44 552
9130.34 528
9131.24 471
9132.14 473
9133.05 545
9133.95 519
9134.85 528
9135.75 557
9136.66 539
9137.56 556
9138.46 562
9139.36 549
9140.27 523
9141.17 551
9142.07 517
9142.97 483
9143.88 500
9144.78 473
9145.68 466
9146.59 559
9147.49 524
9148.39 490
9149.29 519
9150.20 564
9151.10 529
9152.00 514
9152.91 529
9153.81 502
9154.71 536
9155.62 570
9156.52 540
9157.42 571
9158.33 534
9159.23 541
9160.13 533
9161.04 559
9161.94 571
9162.84 561
9163.75 519
9164.65 499
9165.56 579
9166.46 569
9167.36 545
9168.27 563
9169.17 552
9170.08 568
9170.98 544
9171.88 540
9172.79 528
9173.69 540
9174.60 568
9175.50 497
9176.41 540
9177.31 563
9178.21 523
9179.12 547
9180.02 565
9180.93 534
9181.83 528
9182.74 516
9183.64 482
9184.55 538
9185.45 589
9186.36 533
9187.26 555
9188.17 554
9189.07 524
9189.98 537
9190.88 556
9191.79 579
9192.69 595
9193.60 519
9194.50 507
9195.41 567
9196.31 554
9197.22 498
9198.12 591
9199.03 568
9199.93 578
9200.84 690
9201.75 649
9202.65 605
9203.56 657
9204.46 688
9205.37 618
9206.27 577
9207.18 649
9208.09 595
9208.99 614
9209.90 537
9210.80 516
9211.71 523
9212.62 545
9213.52 551
9214.43 580
9215.34 550
9216.24 588
9217.15 578
9218.05 570
9218.96 572
9219.87 661
9220.77 603
9221.68 641
9222.59 620
9223.49 588
9224.40 592
9225.31 625
9226.21 605
9227.12 540
9228.03 501
9228.93 515
9229.84 553
9230.75 573
9231.66 501
9232.56 544
9233.47 531
9234.38 521
9235.28 547
9236.19 528
9237.10 502
9238.01 526
9238.91 487
9239.82 496
9240.73 481
9241.64 476
9242.54 494
9243.45 460
9244.36 497
9245.27 478
9246.18 548
9247.08 531
9247.99 556
9248.90 518
9249.81 505
9250.71 525
9251.62 514
9252.53 524
9253.44 537
9254.35 507
9255.26 465
9256.16 481
9257.07 524
9257.98 503
9258.89 485
9259.80 453
9260.71 529
9261.61 481
9262.52 474
9263.43 518
9264.34 513
9265.25 480
9266.16 500
9267.07 548
9267.98 530
9268.88 535
9269.79 557
9270.70 580
9271.61 532
9272.52 483
9273.43 514
9274.34 541
9275.25 573
9276.16 499
9277.07 453
9277.98 516
9278.89 546
9279.80 527
9280.70 506
9281.61 543
9282.52 571
9283.43 540
9284.34 517
9285.25 532
9286.16 519
9287.07 509
9287.98 563
9288.89 497
9289.80 552
9290.71 532
9291.62 559
9292.53 532
9293.44 572
9294.35 510
9295.26 525
9296.17 520
9297.08 573
9297.99 560
9298.90 526
9299.81 547
9300.73 579
9301.64 532
9302.55 547
9303.46 600
9304.37 572
9305.28 561
9306.19 563
9307.10 587
9308.01 540
9308.92 590
9309.83 641
9310.74 649
9311.65 643
9312.57 701
9313.48 672
9314.39 664
9315.30 636
9316.21 584
9317.12 593
9318.03 577
9318.94 622
9319.86 549
9320.77 561
9321.68 585
9322.59 549
9323.50 519
9324.41 530
9325.33 515
9326.24 528
9327.15 562
9328.06 540
9328.97 555
9329.88 560
9330.80 548
9331.71 516
9332.62 567
9333.53 537
9334.44 511
9335.36 490
9336.27 520
9337.18 498
9338.09 510
9339.01 555
9339.92 526
9340.83 529
9341.74 551
9342.66 552
9343.57 541
9344.48 541
9345.39 514
9346.31 581
9347.22 573
9348.13 564
9349.05 573
9349.96 606
9350.87 548
9351.78 510
9352.70 521
9353.61 548
9354.52 536
9355.44 520
9356.35 482
9357.26 546
9358.18 597
9359.09 601
9360.00 604
9360.92 535
9361.83 531
9362.74 591
9363.66 579
9364.57 505
9365.48 492
9366.40 521
9367.31 620
9368.23 577
9369.14 522
9370.05 528
9370.97 539
9371.88 595
9372.80 603
9373.71 570
9374.62 524
9375.54 563
9376.45 580
9377.37 582
9378.28 514
9379.19 533
9380.11 562
9381.02 580
9381.94 597
9382.85 608
9383.77 671
9384.68 608
9385.60 622
9386.51 620
9387.43 590
9388.34 582
9389.26 629
9390.17 601
9391.09 721
9392.00 640
9392.91 648
9393.83 704
9394.75 751
9395.66 706
9396.58 671
9397.49 740
9398.41 875
9399.32 714
9400.24 743
9401.15 820
9402.07 756
9402.98 716
9403.90 579
9404.81 640
9405.73 611
9406.65 616
9407.56 537
9408.48 531
9409.39 526
9410.31 606
9411.22 613
9412.14 621
9413.06 577
9413.97 608
9414.89 579
9415.80 541
9416.72 606
9417.64 634
9418.55 629
9419.47 646
9420.39 637
9421.30 601
9422.22 605
9423.14 607
9424.05 598
9424.97 615
9425.88 632
9426.80 690
9427.72 628
9428.64 661
9429.55 643
9430.47 590
9431.39 598
9432.30 660
9433.22 636
9434.14 625
9435.05 660
9435.97 598
9436.89 599
9437.81 581
9438.72 611
9439.64 649
9440.56 624
9441.47 639
9442.39 598
9443.31 654
9444.23 625
9445.14 638
9446.06 655
9446.98 642
9447.90 675
9448.81 696
9449.73 614
9450.65 652
9451.57 708
9452.49 686
9453.40 755
9454.32 727
9455.24 735
9456.16 824
9457.08 769
9457.99 784
9458.91 731
9459.83 719
9460.75 685
9461.67 712
9462.59 646
9463.50 640
9464.42 632
9465.34 668
9466.26 700
9467.18 700
9468.10 612
9469.02 636
9469.94 668
9470.85 639
9471.77 581
9472.69 584
9473.61 657
9474.53 679
9475.45 655
9476.37 684
9477.29 720
9478.21 630
9479.13 636
9480.04 640
9480.96 676
9481.88 657
9482.80 712
9483.72 739
9484.64 736
9485.56 734
9486.48 698
9487.40 724
9488.32 695
9489.24 653
9490.16 629
9491.08 688
9492.00 653
9492.92 689
9493.84 650
9494.76 670
9495.68 691
9496.60 702
9497.52 683
9498.44 693
9499.36 638
9500.28 678
9501.20 681
9502.12 742
9503.04 643
9503.96 650
9504.88 644
9505.80 645
9506.72 611
9507.64 666
9508.56 698
9509.48 663
9510.41 640
9511.33 611
9512.25 652
9513.17 735
9514.09 711
9515.01 651
9515.93 681
9516.85 744
9517.77 702
9518.69 716
9519.61 813
9520.54 774
9521.46 713
9522.38 697
9523.30 707
9524.22 725
9525.14 798
9526.06 780
9526.99 819
9527.91 798
9528.83 793
9529.75 795
9530.67 803
9531.59 881
9532.52 989
9533.44 1016
9534.36 1155
9535.28 1209
9536.20 1196
9537.13 1191
9538.05 1151
9538.97 1115
9539.89 1044
9540.81 928
9541.74 925
9542.66 824
9543.58 798
9544.50 791
9545.43 754
9546.35 745
9547.27 780
9548.19 799
9549.12 716
9550.04 759
9550.96 738
9551.88 717
9552.81 695
9553.73 698
9554.65 736
9555.58 795
9556.50 759
9557.42 773
9558.34 760
9559.27 772
9560.19 859
9561.11 859
9562.04 868
9562.96 802
9563.88 793
9564.81 797
9565.73 851
9566.65 761
9567.58 746
9568.50 658
9569.43 722
9570.35 771
9571.27 671
9572.20 703
9573.12 774
9574.04 757
9574.97 703
9575.89 704
9576.82 689
9577.74 686
9578.66 720
9579.59 702
9580.51 664
9581.44 699
9582.36 669
9583.28 684
9584.21 618
9585.13 646
9586.06 656
9586.98 685
9587.91 620
9588.83 729
9589.76 707
9590.68 721
9591.60 678
9592.53 679
9593.45 672
9594.38 675
9595.30 703
9596.23 712
9597.15 744
9598.08 722
9599.00 681
9599.93 734
9600.85 652
9601.78 706
9602.70 688
9603.63 723
9604.55 698
9605.48 706
9606.41 705
9607.33 804
9608.26 797
9609.18 797
9610.11 756
9611.03 857
9611.96 840
9612.88 800
9613.81 766
9614.74 793
9615.66 789
9616.59 822
9617.51 815
9618.44 793
9619.37 895
9620.29 866
9621.22 895
9622.14 839
9623.07 826
9624.00 864
9624.92 834
9625.85 857
9626.78 817
9627.70 817
9628.63 810
9629.55 919
9630.48 944
9631.41 945
9632.33 928
9633.26 965
9634.19 943
9635.11 988
9636.04 1034
9636.97 1067
9637.90 1053
9638.82 1063
9639.75 1071
9640.68 1034
9641.60 1045
9642.53 1049
9643.46 1022
9644.38 1040
9645.31 1077
9646.24 1073
9647.17 1165
9648.09 1193
9649.02 1358
9649.95 1567
9650.88 1645
9651.80 1587
9652.73 1645
9653.66 1698
9654.59 1588
9655.51 1508
9656.44 1396
9657.37 1310
9658.30 1236
9659.23 1132
9660.15 1123
9661.08 1100
9662.01 998
9662.94 1008
9663.87 1059
9664.80 1078
9665.72 1066
9666.65 1081
9667.58 1098
9668.51 1154
9669.44 1107
9670.37 1018
9671.29 1008
9672.22 1010
9673.15 1021
9674.08 1054
9675.01 991
9675.94 1040
9676.87 1059
9677.79 1111
9678.72 1048
9679.65 1056
9680.58 1010
9681.51 1111
9682.44 1102
9683.37 1101
9684.30 1095
9685.23 1093
9686.16 1118
9687.09 1174
9688.01 1125
9688.94 1161
9689.87 1232
9690.80 1317
9691.73 1246
9692.66 1303
9693.59 1277
9694.52 1259
9695.45 1214
9696.38 1206
9697.31 1179
9698.24 1189
9699.17 1240
9700.10 1216
9701.03 1322
9701.96 1268
9702.89 1227
9703.82 1191
9704.75 1176
9705.68 1142
9706.61 1134
9707.54 1106
9708.47 1089
9709.40 1082
9710.33 1018
9711.26 1042
9712.19 1066
9713.12 1114
9714.05 1069
9714.98 1100
9715.92 1061
9716.85 1032
9717.78 1029
9718.71 1092
9719.64 1024
9720.57 1078
9721.50 1070
9722.43 984
9723.36 966
9724.29 1007
9725.22 1002
9726.16 976
9727.09 1014
9728.02 1026
9728.95 1031
9729.88 968
9730.81 998
9731.74 1028
9732.67 1005
9733.61 978
9734.54 1007
9735.47 1059
9736.40 1028
9737.33 996
9738.26 970
9739.20 916
9740.13 1005
9741.06 957
9741.99 874
9742.92 949
9743.86 912
9744.79 927
9745.72 957
9746.65 945
9747.58 901
9748.52 890
9749.45 911
9750.38 895
9751.31 907
9752.25 932
9753.18 961
9754.11 943
9755.04 981
9755.98 876
9756.91 933
9757.84 934
9758.77 913
9759.71 912
9760.64 940
9761.57 989
9762.51 982
9763.44 859
9764.37 877
9765.30 908
9766.24 918
9767.17 969
9768.10 944
9769.04 931
9769.97 968
9770.90 919
9771.84 914
9772.77 897
9773.70 963
9774.64 982
9775.57 962
9776.50 990
9777.44 1076
9778.37 1032
9779.31 1105
9780.24 1126
9781.17 1108
9782.11 1084
9783.04 1128
9783.97 1063
9784.91 1146
9785.84 1177
9786.78 1182
9787.71 1133
9788.64 1070
9789.58 1047
9790.51 938
9791.45 960
9792.38 912
9793.32 846
9794.25 892
9795.19 897
9796.12 925
9797.05 908
9797.99 935
9798.92 972
9799.86 1007
9800.79 981
9801.73 1004
9802.66 951
9803.60 914
9804.53 925
9805.47 928
9806.40 919
9807.34 819
9808.27 870
9809.21 840
9810.14 859
9811.08 860
9812.01 861
9812.95 863
9813.88 879
9814.82 865
9815.75 828
9816.69 805
9817.63 836
9818.56 846
9819.50 805
9820.43 822
9821.37 788
9822.30 824
9823.24 837
9824.18 774
9825.11 822
9826.05 743
9826.98 789
9827.92 837
9828.86 785
9829.79 822
9830.73 812
9831.66 728
9832.60 779
9833.54 809
9834.47 749
9835.41 695
9836.35 721
9837.28 733
9838.22 779
9839.16 720
9840.09 785
9841.03 779
9841.97 708
9842.90 785
9843.84 801
9844.78 802
9845.71 806
9846.65 757
9847.59 768
9848.52 767
9849.46 787
9850.40 767
9851.34 790
9852.27 809
9853.21 821
9854.15 807
9855.08 796
9856.02 823
9856.96 817
9857.90 857
9858.83 802
9859.77 819
9860.71 864
9861.65 761
9862.58 744
9863.52 805
9864.46 806
9865.40 753
9866.34 781
9867.27 787
9868.21 706
9869.15 701
9870.09 696
9871.03 792
9871.96 738
9872.90 714
9873.84 749
9874.78 731
9875.72 741
9876.66 725
9877.59 656
9878.53 776
9879.47 717
9880.41 682
9881.35 690
9882.29 724
9883.23 768
9884.16 802
9885.10 764
9886.04 818
9886.98 779
9887.92 692
9888.86 681
9889.80 662
9890.74 731
9891.68 644
9892.61 715
9893.55 764
9894.49 818
9895.43 805
9896.37 743
9897.31 763
9898.25 698
9899.19 787
9900.13 757
9901.07 782
9902.01 733
9902.95 677
9903.89 658
9904.83 654
9905.77 636
9906.71 615
9907.65 653
9908.59 673
9909.53 674
9910.47 648
9911.41 695
9912.35 728
9913.29 792
9914.23 834
9915.17 751
9916.11 721
9917.05 727
9917.99 716
9918.93 771
9919.87 748
9920.81 742
9921.75 754
9922.69 711
9923.63 746
9924.57 725
9925.51 810
9926.45 936
9927.39 1066
9928.33 1111
9929.28 1233
9930.22 1169
9931.16 1220
9932.10 1270
9933.04 1249
9933.98 1134
9934.92 1060
9935.86 989
9936.80 867
9937.74 889
9938.69 818
9939.63 818
9940.57 717
9941.51 666
9942.45 735
9943.39 758
9944.34 702
9945.28 735
9946.22 759
9947.16 750
9948.10 745
9949.04 742
9949.99 765
9950.93 705
9951.87 648
9952.81 655
9953.75 657
9954.70 639
9955.64 626
9956.58 689
9957.52 738
9958.46 727
9959.41 666
9960.35 685
9961.29 653
9962.23 643
9963.18 636
9964.12 668
9965.06 684
9966.00 606
9966.95 667
9967.89 665
9968.83 646
9969.77 693
9970.72 659
9971.66 625
9972.60 640
9973.55 642
9974.49 656
9975.43 609
9976.38 615
9977.32 617
9978.26 549
9979.21 554
9980.15 579
9981.09 564
9982.04 576
9982.98 577
9983.92 582
9984.87 572
9985.81 639
9986.75 642
9987.70 586
9988.64 643
9989.58 547
9990.53 598
9991.47 611
9992.42 677
9993.36 642
9994.30 611
9995.25 630
9996.19 606
9997.14 570
9998.08 622
9999.02 621
9999.97 596
10000.91 604
10001.86 634
10002.80 635
10003.75 606
10004.69 630
10005.63 628
10006.58 662
10007.52 639
10008.47 616
10009.41 580
10010.36 640
10011.30 625
10012.25 610
10013.19 581
10014.14 651
10015.08 632
10016.03 635
10016.97 637
10017.92 657
10018.86 631
10019.81 600
10020.75 622
10021.70 634
10022.64 633
10023.59 605
10024.53 559
10025.48 572
10026.42 600
10027.37 550
10028.32 582
10029.26 593
10030.21 595
10031.15 566
10032.10 578
10033.04 589
10033.99 569
10034.94 610
10035.88 578
10036.83 559
10037.77 651
10038.72 602
10039.67 604
10040.61 560
10041.56 528
10042.50 634
10043.45 594
10044.40 595
10045.34 642
10046.29 626
10047.24 547
10048.18 571
10049.13 614
10050.08 551
10051.02 606
10051.97 621
10052.92 582
10053.86 523
10054.81 583
10055.76 618
10056.70 611
10057.65 585
10058.60 582
10059.54 582
10060.49 568
10061.44 560
10062.39 580
10063.33 636
10064.28 660
10065.23 557
10066.17 511
10067.12 549
10068.07 546
10069.02 530
10069.96 618
10070.91 616
10071.86 510
10072.81 559
10073.76 533
10074.70 544
10075.65 588
10076.60 539
10077.55 554
10078.49 561
10079.44 542
10080.39 554
10081.34 572
10082.29 547
10083.23 582
10084.18 634
10085.13 642
10086.08 554
10087.03 551
10087.98 531
10088.92 531
10089.87 520
10090.82 582
10091.77 594
10092.72 568
10093.67 597
10094.62 586
10095.56 593
10096.51 617
10097.46 581
10098.41 552
10099.36 534
10100.31 550
10101.26 533
10102.21 571
10103.16 580
10104.11 544
10105.05 558
10106.00 571
10106.95 551
10107.90 531
10108.85 559
10109.80 558
10110.75 533
10111.70 541
10112.65 502
10113.60 533
10114.55 529
10115.50 527
10116.45 519
10117.40 585
10118.35 558
10119.30 551
10120.25 466
10121.20 527
10122.15 512
10123.10 563
10124.05 555
10125.00 576
10125.95 577
10126.90 596
10127.85 578
10128.80 579
10129.75 514
10130.70 525
10131.65 496
10132.60 556
10133.55 556
10134.50 533
10135.45 548
10136.40 641
10137.35 574
10138.30 537
10139.26 547
10140.21 550
10141.16 590
10142.11 573
10143.06 534
10144.01 560
10144.96 573
10145.91 578
10146.86 558
10147.81 538
10148.77 520
10149.72 504
10150.67 551
10151.62 595
10152.57 567
10153.52 588
10154.47 563
10155.43 569
10156.38 530
10157.33 565
10158.28 572
10159.23 602
10160.18 565
10161.14 563
10162.09 576
10163.04 560
10163.99 524
10164.94 548
10165.90 602
10166.85 557
10167.80 558
10168.75 559
10169.70 579
10170.66 642
10171.61 578
10172.56 614
10173.51 568
10174.47 633
10175.42 621
10176.37 581
10177.32 563
10178.28 568
10179.23 571
10180.18 561
10181.14 567
10182.09 568
10183.04 609
10183.99 642
10184.95 690
10185.90 611
10186.85 600
10187.81 566
10188.76 629
10189.71 663
10190.67 615
10191.62 602
10192.57 607
10193.53 621
10194.48 622
10195.43 660
10196.39 688
10197.34 719
10198.29 650
10199.25 703
10200.20 642
10201.15 651
10202.11 721
10203.06 657
10204.02 672
10204.97 734
10205.92 733
10206.88 757
10207.83 767
10208.79 760
10209.74 937
10210.69 902
10211.65 836
10212.60 844
10213.56 738
10214.51 718
10215.46 706
10216.42 682
10217.37 713
10218.33 714
10219.28 754
10220.24 669
10221.19 631
10222.15 639
10223.10 679
10224.06 618
10225.01 623
10225.97 670
10226.92 686
10227.88 628
10228.83 674
10229.79 648
10230.74 648
10231.70 653
10232.65 665
10233.61 710
10234.56 741
10235.52 761
10236.47 797
10237.43 781
10238.38 845
10239.34 887
10240.29 817
10241.25 838
10242.21 798
10243.16 784
10244.12 736
10245.07 633
10246.03 670
10246.98 655
10247.94 638
10248.90 611
10249.85 624
10250.81 675
10251.76 664
10252.72 643
10253.68 643
10254.63 716
10255.59 675
10256.55 660
10257.50 633
10258.46 646
10259.41 608
10260.37 586
10261.33 631
10262.28 559
10263.24 530
10264.20 605
10265.15 685
10266.11 634
10267.07 519
10268.02 566
10268.98 575
10269.94 569
10270.90 544
10271.85 541
10272.81 581
10273.77 568
10274.72 588
10275.68 603
10276.64 574
10277.60 578
10278.55 605
10279.51 610
10280.47 533
10281.43 528
10282.38 542
10283.34 561
10284.30 521
10285.26 532
10286.21 545
10287.17 537
10288.13 486
10289.09 505
10290.04 571
10291.00 523
10291.96 479
10292.92 507
10293.88 516
10294.83 512
10295.79 502
10296.75 547
10297.71 525
10298.67 498
10299.63 510
10300.58 504
10301.54 502
10302.50 521
10303.46 539
10304.42 482
10305.38 489
10306.34 533
10307.29 567
10308.25 528
10309.21 536
10310.17 516
10311.13 530
10312.09 533
10313.05 529
10314.01 520
10314.97 499
10315.92 509
10316.88 457
10317.84 501
10318.80 493
10319.76 474
10320.72 466
10321.68 527
10322.64 538
10323.60 572
10324.56 526
10325.52 515
10326.48 492
10327.44 529
10328.40 541
10329.36 573
10330.32 535
10331.28 578
10332.24 555
10333.20 528
10334.16 576
10335.12 545
10336.08 501
10337.04 487
10338.00 551
10338.96 526
10339.92 497
10340.88 530
10341.84 502
10342.80 462
10343.76 461
10344.72 503
10345.68 472
10346.64 448
10347.60 486
10348.56 499
10349.52 492
10350.48 497
10351.44 461
10352.40 454
10353.36 502
10354.32 551
10355.29 501
10356.25 446
10357.21 476
10358.17 510
10359.13 431
10360.09 476
10361.05 489
10362.01 460
10362.97 466
10363.94 467
10364.90 481
10365.86 507
10366.82 508
10367.78 488
10368.74 491
10369.70 506
10370.67 508
10371.63 468
10372.59 534
10373.55 436
10374.51 491
10375.47 480
10376.44 467
10377.40 511
10378.36 494
10379.32 479
10380.28 504
10381.25 466
10382.21 479
10383.17 506
10384.13 505
10385.10 531
10386.06 467
10387.02 501
10387.98 491
10388.95 444
10389.91 476
10390.87 481
10391.83 456
10392.80 459
10393.76 450
10394.72 488
10395.68 478
10396.65 504
10397.61 529
10398.57 446
10399.54 443
10400.50 487
10401.46 518
10402.43 559
10403.39 541
10404.35 547
10405.31 492
10406.28 510
10407.24 499
10408.20 471
10409.17 503
10410.13 546
10411.10 538
10412.06 544
10413.02 550
10413.99 554
10414.95 593
10415.91 562
10416.88 592
10417.84 702
10418.80 683
10419.77 789
10420.73 789
10421.70 813
10422.66 823
10423.63 834
10424.59 835
10425.55 729
10426.52 736
10427.48 642
10428.45 641
10429.41 578
10430.37 539
10431.34 544
10432.30 536
10433.27 485
10434.23 466
10435.20 510
10436.16 453
10437.13 523
10438.09 550
10439.06 483
10440.02 478
10440.99 484
10441.95 475
10442.92 446
10443.88 440
10444.85 408
10445.81 458
10446.78 521
10447.74 457
10448.71 452
10449.67 441
10450.64 461
10451.60 494
10452.57 492
10453.53 520
10454.50 427
10455.47 449
10456.43 491
10457.40 482
10458.36 472
10459.33 486
10460.29 488
10461.26 482
10462.23 470
10463.19 444
10464.16 468
10465.12 453
10466.09 430
10467.06 457
10468.02 462
10468.99 440
10469.95 459
10470.92 448
10471.89 406
10472.85 434
10473.82 484
10474.79 439
10475.75 438
10476.72 433
10477.69 422
10478.65 454
10479.62 473
10480.59 459
10481.55 450
10482.52 430
10483.49 442
10484.45 413
10485.42 416
10486.39 436
10487.35 479
10488.32 494
10489.29 422
10490.26 420
10491.22 422
10492.19 461
10493.16 467
10494.13 444
10495.09 421
10496.06 420
10497.03 489
10497.99 479
10498.96 518
10499.93 450
10500.90 482
10501.87 491
10502.83 469
10503.80 441
10504.77 499
10505.74 468
10506.70 449
10507.67 459
10508.64 422
10509.61 446
10510.58 469
10511.55 443
10512.51 459
10513.48 491
10514.45 461
10515.42 459
10516.39 456
10517.36 471
10518.32 491
10519.29 462
10520.26 461
10521.23 480
10522.20 483
10523.17 462
10524.14 495
10525.10 490
10526.07 457
10527.04 521
10528.01 479
10528.98 434
10529.95 443
10530.92 446
10531.89 467
10532.86 452
10533.83 457
10534.79 445
10535.76 441
10536.73 443
10537.70 450
10538.67 462
10539.64 459
10540.61 443
10541.58 479
10542.55 487
10543.52 462
10544.49 501
10545.46 516
10546.43 482
10547.40 520
10548.37 499
10549.34 484
10550.31 499
10551.28 498
10552.25 500
10553.22 516
10554.19 501
10555.16 523
10556.13 474
10557.10 529
10558.07 518
10559.04 524
10560.01 494
10560.98 641
10561.95 636
10562.92 669
10563.89 731
10564.86 752
10565.83 785
10566.81 672
10567.78 663
10568.75 626
10569.72 610
10570.69 525
10571.66 566
10572.63 540
10573.60 437
10574.57 477
10575.54 456
10576.51 490
10577.49 548
10578.46 516
10579.43 518
10580.40 488
10581.37 469
10582.34 468
10583.31 511
10584.29 503
10585.26 482
10586.23 525
10587.20 504
10588.17 490
10589.14 522
10590.12 572
10591.09 594
10592.06 517
10593.03 513
10594.00 586
10594.98 545
10595.95 505
10596.92 483
10597.89 500
10598.86 509
10599.84 520
10600.81 553
10601.78 546
10602.75 514
10603.73 508
10604.70 485
10605.67 501
10606.64 507
10607.62 458
10608.59 441
10609.56 488
10610.53 457
10611.51 441
10612.48 495
10613.45 470
10614.43 514
10615.40 472
10616.37 422
10617.34 467
10618.32 460
10619.29 453
10620.26 478
10621.24 429
10622.21 448
10623.18 493
10624.16 472
10625.13 465
10626.10 472
10627.08 512
10628.05 455
10629.02 480
10630.00 480
10630.97 482
10631.95 480
10632.92 476
10633.89 511
10634.87 428
10635.84 435
10636.81 487
10637.79 526
10638.76 589
10639.74 546
10640.71 589
10641.69 623
10642.66 605
10643.63 576
10644.61 593
10645.58 560
10646.56 581
10647.53 539
10648.51 474
10649.48 513
10650.45 508
10651.43 484
10652.40 489
10653.38 483
10654.35 468
10655.33 455
10656.30 490
10657.28 456
10658.25 458
10659.23 472
10660.20 449
10661.18 439
10662.15 427
10663.13 461
10664.10 446
10665.08 491
10666.05 496
10667.03 473
10668.00 478
10668.98 487
10669.96 471
10670.93 410
10671.91 402
10672.88 459
10673.86 491
10674.83 390
10675.81 426
10676.79 445
10677.76 419
10678.74 453
10679.71 468
10680.69 417
10681.66 461
10682.64 491
10683.62 499
10684.59 487
10685.57 503
10686.55 495
10687.52 480
10688.50 441
10689.47 413
10690.45 435
10691.43 477
10692.40 482
10693.38 446
10694.36 426
10695.33 443
10696.31 400
10697.29 448
10698.26 418
10699.24 433
10700.22 439
10701.19 424
10702.17 434
10703.15 444
10704.13 416
10705.10 406
10706.08 421
10707.06 427
10708.03 441
10709.01 360
10709.99 397
10710.97 375
10711.94 402
10712.92 427
10713.90 417
10714.88 417
10715.85 425
10716.83 460
10717.81 399
10718.79 380
10719.76 409
10720.74 431
10721.72 444
10722.70 444
10723.68 414
10724.65 407
10725.63 394
10726.61 423
10727.59 383
10728.57 374
10729.54 386
10730.52 393
10731.50 365
10732.48 374
10733.46 387
10734.44 417
10735.41 416
10736.39 419
10737.37 438
10738.35 433
10739.33 437
10740.31 428
10741.29 448
10742.26 400
10743.24 421
10744.22 400
10745.20 372
10746.18 391
10747.16 426
10748.14 392
10749.12 425
10750.10 396
10751.08 390
10752.05 378
10753.03 379
10754.01 367
10754.99 374
10755.97 396
10756.95 409
10757.93 424
10758.91 427
10759.89 400
10760.87 366
10761.85 382
10762.83 393
10763.81 411
10764.79 385
10765.77 426
10766.75 415
10767.73 394
10768.71 377
10769.69 362
10770.67 384
10771.65 365
10772.63 388
10773.61 385
10774.59 362
10775.57 382
10776.55 380
10777.53 416
10778.51 414
10779.49 382
10780.47 435
10781.45 440
10782.43 498
10783.41 417
10784.39 433
10785.38 420
10786.36 402
10787.34 423
10788.32 398
10789.30 423
10790.28 411
10791.26 387
10792.24 381
10793.22 414
10794.20 373
10795.19 357
10796.17 377
10797.15 422
10798.13 393
10799.11 393
10800.09 406
10801.07 343
10802.05 379
10803.04 413
10804.02 388
10805.00 373
10805.98 392
10806.96 434
10807.94 385
10808.93 383
10809.91 381
10810.89 369
10811.87 398
10812.85 362
10813.84 366
10814.82 377
10815.80 393
10816.78 420
10817.77 402
10818.75 441
10819.73 418
10820.71 409
10821.69 426
10822.68 457
10823.66 404
10824.64 426
10825.62 408
10826.61 397
10827.59 391
10828.57 421
10829.56 427
10830.54 419
10831.52 457
10832.50 466
10833.49 385
10834.47 402
10835.45 396
10836.44 377
10837.42 360
10838.40 372
10839.39 429
10840.37 408
10841.35 378
10842.34 436
10843.32 419
10844.30 405
10845.29 456
10846.27 427
10847.25 418
10848.24 371
10849.22 407
10850.20 422
10851.19 426
10852.17 429
10853.16 466
10854.14 467
10855.12 474
10856.11 441
10857.09 433
10858.08 488
10859.06 435
10860.04 415
10861.03 403
10862.01 423
10863.00 416
10863.98 422
10864.96 436
10865.95 428
10866.93 453
10867.92 418
10868.90 444
10869.89 497
10870.87 488
10871.86 431
10872.84 451
10873.83 477
10874.81 457
10875.80 463
10876.78 408
10877.77 414
10878.75 416
10879.74 445
10880.72 473
10881.71 452
10882.69 506
10883.68 501
10884.66 478
10885.65 480
10886.63 509
10887.62 492
10888.60 498
10889.59 511
10890.57 516
10891.56 525
10892.55 509
10893.53 481
10894.52 509
10895.50 531
10896.49 468
10897.47 478
10898.46 493
10899.45 518
10900.43 508
10901.42 544
10902.40 515
10903.39 495
10904.38 512
10905.36 472
10906.35 508
10907.34 545
10908.32 567
10909.31 535
10910.29 496
10911.28 553
10912.27 563
10913.25 571
10914.24 548
10915.23 537
10916.21 614
10917.20 583
10918.19 617
10919.17 654
10920.16 564
10921.15 565
10922.14 544
10923.12 554
10924.11 545
10925.10 556
10926.08 537
10927.07 531
10928.06 520
10929.05 567
10930.03 545
10931.02 535
10932.01 587
10933.00 573
10933.98 599
10934.97 612
10935.96 640
10936.95 605
10937.93 667
10938.92 650
10939.91 634
10940.90 605
10941.88 652
10942.87 699
10943.86 780
10944.85 720
10945.84 770
10946.82 696
10947.81 749
10948.80 755
10949.79 761
10950.78 768
10951.77 736
10952.75 698
10953.74 672
10954.73 724
10955.72 740
10956.71 834
10957.70 884
10958.69 831
10959.67 885
10960.66 936
10961.65 943
10962.64 972
10963.63 978
10964.62 946
10965.61 902
10966.60 841
10967.58 827
10968.57 817
10969.56 804
10970.55 779
10971.54 750
10972.53 706
10973.52 752
10974.51 755
10975.50 727
10976.49 740
10977.48 757
10978.47 785
10979.46 789
10980.45 785
10981.44 750
10982.43 785
10983.42 763
10984.41 755
10985.40 736
10986.38 757
10987.37 788
10988.36 841
10989.35 782
10990.34 794
10991.34 794
10992.33 790
10993.32 854
10994.31 852
10995.30 849
10996.29 1016
10997.28 1101
10998.27 1096
10999.26 1214
11000.25 1276
11001.24 1240
11002.23 1332
11003.22 1479
11004.21 1331
11005.20 1376
11006.19 1235
11007.18 1195
11008.17 1126
11009.16 987
11010.16 939
11011.15 921
11012.14 872
11013.13 823
11014.12 806
11015.11 777
11016.10 770
11017.09 773
11018.08 773
11019.08 751
11020.07 762
11021.06 716
11022.05 781
11023.04 776
11024.03 783
11025.03 696
11026.02 742
11027.01 713
11028.00 715
11028.99 639
11029.98 701
11030.98 716
11031.97 682
11032.96 683
11033.95 642
11034.94 614
11035.94 613
11036.93 650
11037.92 640
11038.91 660
11039.91 646
11040.90 630
11041.89 647
11042.88 638
11043.87 634
11044.87 651
11045.86 644
11046.85 634
11047.85 650
11048.84 598
11049.83 566
11050.82 584
11051.82 577
11052.81 557
11053.80 567
11054.80 582
11055.79 627
11056.78 648
11057.77 627
11058.77 580
11059.76 567
11060.75 595
11061.75 599
11062.74 543
11063.73 573
11064.73 578
11065.72 559
11066.71 543
11067.71 550
11068.70 526
11069.70 527
11070.69 565
11071.68 535
11072.68 555
11073.67 584
11074.66 559
11075.66 569
11076.65 587
11077.65 623
11078.64 565
11079.63 544
11080.63 562
11081.62 587
11082.62 581
11083.61 602
11084.61 571
11085.60 581
11086.59 552
11087.59 569
11088.58 576
11089.58 529
11090.57 555
11091.57 570
11092.56 558
11093.56 513
11094.55 544
11095.55 516
11096.54 574
11097.54 579
11098.53 577
11099.53 568
11100.52 561
11101.52 533
11102.51 513
11103.51 549
11104.50 507
11105.50 522
11106.49 525
11107.49 569
11108.48 563
11109.48 530
11110.47 550
11111.47 543
11112.46 520
11113.46 556
11114.46 540
11115.45 600
11116.45 525
11117.44 552
11118.44 583
11119.43 539
11120.43 511
11121.43 549
11122.42 552
11123.42 531
11124.41 516
11125.41 570
11126.41 629
11127.40 561
11128.40 580
11129.40 566
11130.39 556
11131.39 562
11132.39 591
11133.38 630
11134.38 551
11135.37 530
11136.37 554
11137.37 525
11138.37 514
11139.36 528
11140.36 558
11141.36 557
11142.35 545
11143.35 573
11144.35 588
11145.34 600
11146.34 579
11147.34 560
11148.33 556
11149.33 555
11150.33 553
11151.33 570
11152.32 622
11153.32 598
11154.32 565
11155.32 525
11156.31 521
11157.31 555
11158.31 508
11159.31 525
11160.30 568
11161.30 515
11162.30 578
11163.30 507
11164.30 453
11165.29 482
11166.29 462
11167.29 475
11168.29 491
11169.29 484
11170.28 491
11171.28 493
11172.28 528
11173.28 502
11174.28 537
11175.28 542
11176.27 499
11177.27 499
11178.27 519
11179.27 516
11180.27 463
11181.27 522
11182.27 487
11183.26 437
11184.26 522
11185.26 516
11186.26 498
11187.26 479
11188.26 474
11189.26 528
11190.26 492
11191.26 473
11192.26 525
11193.25 472
11194.25 478
11195.25 529
11196.25 543
11197.25 531
11198.25 589
11199.25 538
11200.25 524
11201.25 495
11202.25 489
11203.25 532
11204.25 459
11205.25 468
11206.25 511
11207.25 491
11208.25 549
11209.25 523
11210.25 489
11211.25 521
11212.25 515
11213.25 502
11214.25 511
11215.25 510
11216.25 532
11217.25 479
11218.25 509
11219.25 484
11220.25 498
11221.25 496
11222.25 499
11223.25 451
11224.25 439
11225.25 491
11226.25 537
11227.25 480
11228.25 484
11229.26 461
11230.26 491
11231.26 467
11232.26 449
11233.26 459
11234.26 469
11235.26 509
11236.26 481
11237.26 530
11238.27 449
11239.27 485
11240.27 486
11241.27 506
11242.27 467
11243.27 512
11244.27 498
11245.27 482
11246.28 438
11247.28 408
11248.28 439
11249.28 496
11250.28 462
11251.28 447
11252.29 457
11253.29 498
11254.29 494
11255.29 488
11256.29 480
11257.30 498
11258.30 486
11259.30 482
11260.30 495
11261.31 499
11262.31 506
11263.31 453
11264.31 511
11265.31 476
11266.32 476
11267.32 504
11268.32 515
11269.32 531
11270.33 470
11271.33 486
11272.33 549
11273.34 558
11274.34 513
11275.34 568
11276.34 504
11277.35 493
11278.35 565
11279.35 585
11280.36 607
11281.36 616
11282.36 631
11283.37 618
11284.37 634
11285.37 636
11286.38 549
11287.38 525
11288.38 518
11289.39 570
11290.39 544
11291.39 543
11292.40 560
11293.40 557
11294.40 515
11295.41 535
11296.41 473
11297.42 486
11298.42 498
11299.42 545
11300.43 566
11301.43 520
11302.44 456
11303.44 450
11304.44 465
11305.45 495
11306.45 533
11307.46 514
11308.46 495
11309.47 481
11310.47 511
11311.47 559
11312.48 595
11313.48 609
11314.49 585
11315.49 583
11316.50 557
11317.50 665
11318.51 605
11319.51 634
11320.52 593
11321.52 553
11322.53 541
11323.53 528
11324.54 509
11325.54 562
11326.55 529
11327.55 510
11328.56 477
11329.56 499
11330.57 502
11331.57 499
11332.58 465
11333.58 508
11334.59 491
11335.60 474
11336.60 514
11337.61 444
11338.61 507
11339.62 507
11340.62 486
11341.63 494
11342.64 461
11343.64 467
11344.65 466
11345.65 494
11346.66 470
11347.67 462
11348.67 545
11349.68 521
11350.68 496
11351.69 479
11352.70 482
11353.70 443
11354.71 473
11355.72 513
11356.72 468
11357.73 525
11358.74 502
11359.74 485
11360.75 499
11361.76 477
11362.76 489
11363.77 505
11364.78 525
11365.78 498
11366.79 474
11367.80 482
11368.80 456
11369.81 485
11370.82 429
11371.83 436
11372.83 447
11373.84 462
11374.85 459
11375.85 477
11376.86 460
11377.87 477
11378.88 440
11379.88 454
11380.89 497
11381.90 454
11382.91 469
11383.92 448
11384.92 452
11385.93 468
11386.94 449
11387.95 435
11388.95 422
11389.96 449
11390.97 455
11391.98 456
11392.99 455
11393.99 447
11395.00 415
11396.01 451
11397.02 466
11398.03 459
11399.04 464
11400.04 511
11401.05 469
11402.06 450
11403.07 461
11404.08 482
11405.09 468
11406.10 457
11407.11 474
11408.11 513
11409.12 524
11410.13 439
11411.14 447
11412.15 472
11413.16 452
11414.17 470
11415.18 394
11416.19 427
11417.19 435
11418.20 457
11419.21 439
11420.22 428
11421.23 496
11422.24 445
11423.25 459
11424.26 488
11425.27 468
11426.28 501
11427.29 478
11428.30 465
11429.31 482
11430.32 470
11431.33 470
11432.34 480
11433.35 513
11434.36 484
11435.37 483
11436.38 522
11437.39 468
11438.40 481
11439.41 473
11440.42 426
11441.43 495
11442.44 431
11443.45 482
11444.46 510
11445.47 528
11446.48 546
11447.49 508
11448.50 514
11449.51 552
11450.52 530
11451.53 521
11452.54 491
11453.56 485
11454.57 502
11455.58 501
11456.59 516
11457.60 524
11458.61 530
11459.62 498
11460.63 523
11461.64 505
11462.65 499
11463.67 492
11464.68 515
11465.69 513
11466.70 506
11467.71 536
11468.72 542
11469.73 503
11470.75 507
11471.76 574
11472.77 581
11473.78 547
11474.79 528
11475.80 547
11476.82 530
11477.83 570
11478.84 516
11479.85 509
11480.86 512
11481.88 521
11482.89 483
11483.90 516
11484.91 532
11485.92 515
11486.94 556
11487.95 549
11488.96 562
11489.97 536
11490.99 551
11492.00 510
11493.01 549
11494.02 551
11495.04 504
11496.05 542
11497.06 563
11498.08 549
11499.09 600
11500.10 559
11501.11 549
11502.13 527
11503.14 534
11504.15 565
11505.17 578
11506.18 608
11507.19 587
11508.21 604
11509.22 611
11510.23 524
11511.25 569
11512.26 560
11513.27 587
11514.29 650
11515.30 618
11516.31 625
11517.33 645
11518.34 640
11519.35 580
11520.37 598
11521.38 592
11522.40 600
11523.41 617
11524.42 610
11525.44 641
11526.45 666
11527.47 661
11528.48 609
11529.49 636
11530.51 652
11531.52 626
11532.54 653
11533.55 685
11534.56 677
11535.58 716
11536.59 683
11537.61 702
11538.62 682
11539.64 658
11540.65 736
11541.67 704
11542.68 679
11543.70 701
11544.71 718
11545.73 763
11546.74 759
11547.76 750
11548.77 762
11549.79 733
11550.80 839
11551.82 809
11552.83 764
11553.85 806
11554.86 806
11555.88 858
11556.89 897
11557.91 857
11558.92 889
11559.94 896
11560.95 922
11561.97 910
11562.99 884
11564.00 912
11565.02 939
11566.03 986
11567.05 923
11568.06 956
11569.08 1007
11570.10 1072
11571.11 1070
11572.13 1023
11573.14 987
11574.16 989
11575.18 1050
11576.19 1144
11577.21 1191
11578.23 1161
11579.24 1245
11580.26 1239
11581.27 1361
11582.29 1359
11583.31 1421
11584.32 1598
11585.34 1572
11586.36 1587
11587.37 1665
11588.39 1631
11589.41 1663
11590.42 1797
11591.44 1829
11592.46 1887
11593.48 1995
11594.49 2146
11595.51 2299
11596.53 2550
11597.54 2842
11598.56 3390
11599.58 3939
11600.60 4273
11601.61 4456
11602.63 4664
11603.65 4553
11604.67 4482
11605.68 4117
11606.70 3568
11607.72 3266
11608.74 2761
11609.75 2403
11610.77 2202
11611.79 1941
11612.81 1742
11613.82 1717
11614.84 1582
11615.86 1547
11616.88 1526
11617.90 1468
11618.91 1341
11619.93 1381
11620.95 1368
11621.97 1232
11622.99 1310
11624.01 1229
11625.02 1230
11626.04 1136
11627.06 1190
11628.08 1179
11629.10 1052
11630.12 975
11631.14 1013
11632.15 1006
11633.17 1044
11634.19 987
11635.21 990
11636.23 1176
11637.25 1105
11638.27 1116
11639.29 1087
11640.31 1041
11641.32 1039
11642.34 1067
11643.36 1084
11644.38 1067
11645.40 985
11646.42 1016
11647.44 964
11648.46 920
11649.48 871
11650.50 869
11651.52 854
11652.54 855
11653.56 841
11654.58 848
11655.60 882
11656.62 852
11657.64 849
11658.66 815
11659.68 822
11660.70 854
11661.72 840
11662.74 790
11663.76 808
11664.78 832
11665.80 836
11666.82 789
11667.84 839
11668.86 825
11669.88 843
11670.90 821
11671.92 847
11672.94 870
11673.96 934
11674.98 909
11676.00 913
11677.02 921
11678.04 976
11679.06 988
11680.08 1001
11681.10 942
11682.12 912
11683.15 986
11684.17 960
11685.19 951
11686.21 1001
11687.23 904
11688.25 933
11689.27 880
11690.29 919
11691.31 867
11692.34 875
11693.36 880
11694.38 929
11695.40 818
11696.42 814
11697.44 810
11698.46 844
11699.49 913
11700.51 871
11701.53 859
11702.55 831
11703.57 919
11704.60 828
11705.62 811
11706.64 783
11707.66 753
11708.68 805
11709.71 784
11710.73 861
11711.75 849
11712.77 813
11713.79 813
11714.82 775
11715.84 803
11716.86 797
11717.88 716
11718.91 803
11719.93 750
11720.95 782
11721.97 730
11723.00 713
11724.02 761
11725.04 707
11726.06 736
11727.09 742
11728.11 735
11729.13 689
11730.16 683
11731.18 677
11732.20 709
11733.23 689
11734.25 685
11735.27 623
11736.30 631
11737.32 664
11738.34 713
11739.37 653
11740.39 646
11741.41 649
11742.44 701
11743.46 678
11744.48 687
11745.51 646
11746.53 684
11747.55 701
11748.58 685
11749.60 681
11750.63 722
11751.65 732
11752.67 724
11753.70 780
11754.72 757
11755.75 724
11756.77 745
11757.79 706
11758.82 710
11759.84 655
11760.87 674
11761.89 657
11762.92 628
11763.94 655
11764.96 613
11765.99 591
11767.01 604
11768.04 579
11769.06 587
11770.09 639
11771.11 594
11772.14 598
11773.16 598
11774.19 615
11775.21 600
11776.24 618
11777.26 609
11778.29 564
11779.31 569
11780.34 563
11781.36 573
11782.39 539
11783.41 527
11784.44 599
11785.46 572
11786.49 548
11787.52 471
11788.54 523
11789.57 567
11790.59 565
11791.62 550
11792.64 535
11793.67 561
11794.69 514
11795.72 588
11796.75 591
11797.77 535
11798.80 481
11799.82 586
11800.85 522
11801.88 556
11802.90 581
11803.93 541
11804.96 545
11805.98 520
11807.01 491
11808.03 466
11809.06 513
11810.09 500
11811.11 514
11812.14 485
11813.17 493
11814.19 449
11815.22 507
11816.25 514
11817.27 492
11818.30 484
11819.33 523
11820.35 510
11821.38 477
11822.41 543
11823.44 514
11824.46 483
11825.49 512
11826.52 509
11827.54 490
11828.57 491
11829.60 476
11830.63 544
11831.65 509
11832.68 501
11833.71 490
11834.74 496
11835.76 523
11836.79 514
11837.82 499
11838.85 530
11839.87 552
11840.90 566
11841.93 536
11842.96 479
11843.99 496
11845.01 485
11846.04 546
11847.07 514
11848.10 505
11849.13 435
11850.15 457
11851.18 483
11852.21 423
11853.24 480
11854.27 470
11855.30 512
11856.33 458
11857.35 494
11858.38 521
11859.41 494
11860.44 506
11861.47 504
11862.50 469
11863.53 515
11864.55 480
11865.58 512
11866.61 519
11867.64 492
11868.67 481
11869.70 498
11870.73 456
11871.76 489
11872.79 496
11873.82 485
11874.85 462
11875.88 438
11876.90 512
11877.93 474
11878.96 478
11879.99 509
11881.02 508
11882.05 469
11883.08 465
11884.11 507
11885.14 536
11886.17 534
11887.20 499
11888.23 533
11889.26 522
11890.29 517
11891.32 547
11892.35 597
11893.38 506
11894.41 542
11895.44 536
11896.47 493
11897.50 494
11898.53 510
11899.56 508
11900.59 498
11901.62 528
11902.65 576
11903.68 609
11904.71 552
11905.75 542
11906.78 630
11907.81 671
11908.84 520
11909.87 572
11910.90 579
11911.93 585
11912.96 579
11913.99 524
11915.02 547
11916.05 606
11917.09 556
11918.12 577
11919.15 577
11920.18 546
11921.21 546
11922.24 569
11923.27 576
11924.30 582
11925.34 568
11926.37 592
11927.40 611
11928.43 647
11929.46 635
11930.49 670
11931.53 736
11932.56 768
11933.59 791
11934.62 863
11935.65 760
11936.69 693
11937.72 740
11938.75 712
11939.78 663
11940.81 672
11941.85 583
11942.88 571
11943.91 584
11944.94 572
11945.98 574
11947.01 541
11948.04 536
11949.07 552
11950.11 589
11951.14 525
11952.17 531
11953.20 493
11954.24 492
11955.27 533
11956.30 551
11957.34 534
11958.37 505
11959.40 451
11960.43 531
11961.47 545
11962.50 531
11963.53 523
11964.57 545
11965.60 520
11966.63 502
11967.67 459
11968.70 493
11969.73 500
11970.77 496
11971.80 475
11972.83 518
11973.87 478
11974.90 481
11975.93 490
11976.97 508
11978.00 473
11979.04 499
11980.07 507
11981.10 474
11982.14 502
11983.17 542
11984.21 535
11985.24 508
11986.27 484
11987.31 496
11988.34 482
11989.38 485
11990.41 502
11991.45 506
11992.48 502
11993.51 519
11994.55 514
11995.58 526
11996.62 510
11997.65 522
11998.69 527
11999.72 469
12000.76 462
12001.79 450
12002.83 495
12003.86 478
12004.90 506
12005.93 467
12006.97 471
12008.00 491
12009.04 502
12010.07 549
12011.11 557
12012.14 528
12013.18 520
12014.21 542
12015.25 590
12016.28 588
12017.32 555
12018.35 550
12019.39 572
12020.43 568
12021.46 554
12022.50 523
12023.53 542
12024.57 532
12025.60 536
12026.64 512
12027.68 581
12028.71 547
12029.75 514
12030.78 522
12031.82 525
12032.86 511
12033.89 604
12034.93 571
12035.97 539
12037.00 544
12038.04 522
12039.07 587
12040.11 559
12041.15 510
12042.18 521
12043.22 521
12044.26 457
12045.29 467
12046.33 502
12047.37 557
12048.40 490
12049.44 511
12050.48 503
12051.52 465
12052.55 482
12053.59 507
12054.63 507
12055.66 510
12056.70 517
12057.74 516
12058.78 532
12059.81 524
12060.85 533
12061.89 519
12062.92 490
12063.96 511
12065.00 543
12066.04 503
12067.07 554
12068.11 529
12069.15 516
12070.19 501
12071.23 453
12072.26 447
12073.30 500
12074.34 471
12075.38 460
12076.42 509
12077.45 503
12078.49 541
12079.53 487
12080.57 505
12081.61 499
12082.64 453
12083.68 506
12084.72 544
12085.76 495
12086.80 515
12087.84 548
12088.88 527
12089.91 491
12090.95 532
12091.99 535
12093.03 515
12094.07 481
12095.11 448
12096.15 524
12097.19 486
12098.22 485
12099.26 517
12100.30 507
12101.34 501
12102.38 512
12103.42 540
12104.46 533
12105.50 532
12106.54 540
12107.58 551
12108.62 521
12109.66 481
12110.70 464
12111.74 511
12112.78 473
12113.81 466
12114.85 489
12115.89 488
12116.93 483
12117.97 464
12119.01 452
12120.05 454
12121.09 440
12122.13 449
12123.17 470
12124.21 503
12125.25 497
12126.29 458
12127.33 439
12128.37 447
12129.42 483
12130.46 449
12131.50 456
12132.54 427
12133.58 467
12134.62 442
12135.66 477
12136.70 439
12137.74 421
12138.78 434
12139.82 469
12140.86 452
12141.90 447
12142.94 450
12143.98 393
12145.03 437
12146.07 486
12147.11 445
12148.15 449
12149.19 433
12150.23 464
12151.27 414
12152.31 445
12153.35 448
12154.40 507
12155.44 451
12156.48 434
12157.52 448
12158.56 429
12159.60 382
12160.65 429
12161.69 408
12162.73 398
12163.77 467
12164.81 442
12165.85 421
12166.90 434
12167.94 439
12168.98 433
12170.02 420
12171.06 416
12172.11 427
12173.15 400
12174.19 435
12175.23 415
12176.28 405
12177.32 411
12178.36 441
12179.40 445
12180.45 403
12181.49 374
12182.53 406
12183.57 455
12184.62 412
12185.66 419
12186.70 419
12187.74 412
12188.79 435
12189.83 453
12190.87 389
12191.92 403
12192.96 426
12194.00 443
12195.05 409
12196.09 403
12197.13 407
12198.18 381
12199.22 414
12200.26 364
12201.31 444
12202.35 435
12203.39 454
12204.44 460
12205.48 452
12206.52 452
12207.57 407
12208.61 426
12209.65 385
12210.70 422
12211.74 452
12212.79 426
12213.83 440
12214.87 384
12215.92 424
12216.96 432
12218.01 425
12219.05 439
12220.09 451
12221.14 465
12222.18 453
12223.23 475
12224.27 471
12225.32 432
12226.36 460
12227.41 445
12228.45 463
12229.49 458
12230.54 429
12231.58 452
12232.63 427
12233.67 404
12234.72 441
12235.76 462
12236.81 455
12237.85 423
12238.90 470
12239.94 417
12240.99 387
12242.03 432
12243.08 422
12244.12 402
12245.17 401
12246.21 405
12247.26 445
12248.31 418
12249.35 408
12250.40 440
12251.44 449
12252.49 421
12253.53 425
12254.58 444
12255.62 425
12256.67 394
12257.72 425
12258.76 411
12259.81 403
12260.85 394
12261.90 405
12262.95 412
12263.99 423
12265.04 414
12266.08 399
12267.13 437
12268.18 397
12269.22 443
12270.27 428
12271.32 391
12272.36 384
12273.41 387
12274.46 429
12275.50 403
12276.55 379
12277.60 419
12278.64 367
12279.69 367
12280.74 372
12281.78 391
12282.83 365
12283.88 364
12284.92 397
12285.97 362
12287.02 373
12288.07 432
12289.11 436
12290.16 431
12291.21 344
12292.25 336
12293.30 359
12294.35 371
12295.40 348
12296.44 412
12297.49 425
12298.54 427
12299.59 437
12300.63 394
12301.68 356
12302.73 369
12303.78 412
12304.83 427
12305.87 406
12306.92 359
12307.97 396
12309.02 445
12310.07 464
12311.11 444
12312.16 408
12313.21 466
12314.26 415
12315.31 392
12316.35 364
12317.40 371
12318.45 404
12319.50 401
12320.55 381
12321.60 370
12322.65 396
12323.69 407
12324.74 386
12325.79 348
12326.84 400
12327.89 447
12328.94 414
12329.99 390
12331.04 409
12332.09 374
12333.13 346
12334.18 393
12335.23 411
12336.28 358
12337.33 353
12338.38 370
12339.43 380
12340.48 364
12341.53 390
12342.58 387
12343.63 406
12344.68 395
12345.73 373
12346.78 337
12347.83 399
12348.88 414
12349.93 399
12350.98 372
12352.03 349
12353.07 448
12354.12 398
12355.17 411
12356.22 400
12357.28 372
12358.33 404
12359.38 373
12360.43 376
12361.48 388
12362.53 404
12363.58 397
12364.63 370
12365.68 343
12366.73 405
12367.78 436
12368.83 424
12369.88 420
12370.93 384
12371.98 395
12373.03 407
12374.08 396
12375.13 407
12376.18 373
12377.24 423
12378.29 408
12379.34 444
12380.39 427
12381.44 350
12382.49 392
12383.54 409
12384.59 428
12385.64 399
12386.70 365
12387.75 386
12388.80 377
12389.85 402
12390.90 422
12391.95 384
12393.00 451
12394.06 410
12395.11 403
12396.16 397
12397.21 411
12398.26 389
12399.32 355
12400.37 391
12401.42 414
12402.47 421
12403.52 395
12404.58 391
12405.63 379
12406.68 406
12407.73 391
12408.78 388
12409.84 405
12410.89 421
12411.94 425
12412.99 420
12414.05 420
12415.10 434
12416.15 403
12417.20 444
12418.26 413
12419.31 440
12420.36 402
12421.42 397
12422.47 407
12423.52 408
12424.57 421
12425.63 412
12426.68 417
12427.73 418
12428.79 390
12429.84 429
12430.89 439
12431.95 423
12433.00 423
12434.05 433
12435.11 440
12436.16 411
12437.21 406
12438.27 377
12439.32 391
12440.37 391
12441.43 385
12442.48 401
12443.54 410
12444.59 437
12445.64 411
12446.70 442
12447.75 415
12448.80 432
12449.86 443
12450.91 416
12451.97 427
12453.02 426
12454.08 444
12455.13 412
12456.18 426
12457.24 447
12458.29 428
12459.35 440
12460.40 466
12461.46 414
12462.51 388
12463.57 413
12464.62 401
12465.67 452
12466.73 400
12467.78 437
12468.84 410
12469.89 420
12470.95 494
12472.00 433
12473.06 439
12474.11 424
12475.17 426
12476.22 456
12477.28 526
12478.33 456
12479.39 469
12480.45 502
12481.50 484
12482.56 472
12483.61 510
12484.67 544
12485.72 569
12486.78 531
12487.83 519
12488.89 553
12489.95 565
12491.00 618
12492.06 678
12493.11 794
12494.17 786
12495.22 908
12496.28 931
12497.34 937
12498.39 997
12499.45 997
12500.50 965
12501.56 932
12502.62 822
12503.67 820
12504.73 748
12505.79 639
12506.84 614
12507.90 587
12508.96 617
12510.01 568
12511.07 539
12512.13 542
12513.18 470
12514.24 483
12515.30 476
12516.35 406
12517.41 475
12518.47 428
12519.52 445
12520.58 400
12521.64 455
12522.70 444
12523.75 463
12524.81 414
12525.87 502
12526.92 483
12527.98 458
12529.04 495
12530.10 481
12531.15 479
12532.21 454
12533.27 468
12534.33 467
12535.38 461
12536.44 514
12537.50 457
12538.56 461
12539.62 480
12540.67 467
12541.73 508
12542.79 470
12543.85 447
12544.91 450
12545.96 434
12547.02 452
12548.08 469
12549.14 435
12550.20 412
12551.25 445
12552.31 411
12553.37 426
12554.43 423
12555.49 402
12556.55 434
12557.61 441
12558.66 423
12559.72 414
12560.78 448
12561.84 425
12562.90 432
12563.96 401
12565.02 459
12566.08 458
12567.14 457
12568.19 478
12569.25 492
12570.31 495
12571.37 514
12572.43 502
12573.49 542
12574.55 550
12575.61 585
12576.67 632
12577.73 609
12578.79 639
12579.85 595
12580.91 603
12581.97 603
12583.03 573
12584.09 560
12585.15 537
12586.20 545
12587.26 511
12588.32 504
12589.38 561
12590.44 488
12591.50 510
12592.56 529
12593.62 544
12594.69 504
12595.75 512
12596.81 495
12597.87 495
12598.93 455
12599.99 485
12601.05 475
12602.11 485
12603.17 450
12604.23 499
12605.29 463
12606.35 438
12607.41 476
12608.47 456
12609.53 451
12610.59 418
12611.65 454
12612.71 440
12613.78 446
12614.84 445
12615.90 409
12616.96 410
12618.02 425
12619.08 384
12620.14 391
12621.20 397
12622.27 422
12623.33 445
12624.39 423
12625.45 410
12626.51 408
12627.57 411
12628.63 382
12629.70 420
12630.76 390
12631.82 418
12632.88 424
12633.94 399
12635.00 389
12636.07 404
12637.13 410
12638.19 440
12639.25 423
12640.31 434
12641.38 411
12642.44 410
12643.50 420
12644.56 382
12645.63 453
12646.69 461
12647.75 431
12648.81 405
12649.88 392
12650.94 394
12652.00 418
12653.06 477
12654.13 392
12655.19 397
12656.25 416
12657.31 418
12658.38 464
12659.44 445
12660.50 457
12661.57 478
12662.63 496
12663.69 438
12664.76 413
12665.82 418
12666.88 418
12667.95 447
12669.01 442
12670.07 407
12671.14 417
12672.20 406
12673.26 437
12674.33 427
12675.39 437
12676.45 400
12677.52 370
12678.58 368
12679.64 406
12680.71 394
12681.77 405
12682.84 458
12683.90 423
12684.96 385
12686.03 355
12687.09 382
12688.16 404
12689.22 384
12690.28 381
12691.35 437
12692.41 389
12693.48 396
12694.54 432
12695.61 380
12696.67 391
12697.74 431
12698.80 422
12699.86 349
12700.93 356
12701.99 367
12703.06 390
12704.12 435
12705.19 399
12706.25 411
12707.32 444
12708.38 399
12709.45 413
12710.51 373
12711.58 384
12712.64 411
12713.71 430
12714.77 409
12715.84 402
12716.90 379
12717.97 392
12719.03 429
12720.10 438
12721.17 436
12722.23 414
12723.30 374
12724.36 431
12725.43 444
12726.49 397
12727.56 416
12728.63 411
12729.69 430
12730.76 361
12731.82 375
12732.89 397
12733.96 394
12735.02 409
12736.09 408
12737.15 391
12738.22 403
12739.29 402
12740.35 365
12741.42 397
12742.49 422
12743.55 411
12744.62 414
12745.68 355
12746.75 386
12747.82 383
12748.88 438
12749.95 405
12751.02 390
12752.09 364
12753.15 348
12754.22 384
12755.29 377
12756.35 354
12757.42 414
12758.49 411
12759.55 382
12760.62 369
12761.69 373
12762.76 368
12763.82 393
12764.89 397
12765.96 357
12767.03 387
12768.09 380
12769.16 377
12770.23 362
12771.30 336
12772.36 322
12773.43 373
12774.50 397
12775.57 377
12776.63 375
12777.70 365
12778.77 372
12779.84 370
12780.91 331
12781.97 368
12783.04 365
12784.11 384
12785.18 383
12786.25 364
12787.31 363
12788.38 322
12789.45 352
12790.52 317
12791.59 353
12792.66 355
12793.73 342
12794.79 319
12795.86 355
12796.93 377
12798.00 370
12799.07 363
12800.14 391
12801.21 337
12802.28 364
12803.34 397
12804.41 338
12805.48 340
12806.55 394
12807.62 430
12808.69 390
12809.76 358
12810.83 333
12811.90 393
12812.97 389
12814.04 361
12815.11 372
12816.18 386
12817.25 440
12818.31 393
12819.38 405
12820.45 336
12821.52 410
12822.59 406
12823.66 420
12824.73 344
12825.80 341
12826.87 330
12827.94 362
12829.01 394
12830.08 401
12831.15 334
12832.22 354
12833.29 392
12834.36 396
12835.43 418
12836.50 343
12837.57 356
12838.65 385
12839.72 367
12840.79 381
12841.86 330
12842.93 307
12844.00 309
12845.07 334
12846.14 334
12847.21 332
12848.28 349
12849.35 369
12850.42 309
12851.49 357
12852.57 349
12853.64 324
12854.71 332
12855.78 345
12856.85 407
12857.92 345
12858.99 325
12860.06 405
12861.13 362
12862.21 364
12863.28 313
12864.35 338
12865.42 383
12866.49 335
12867.56 322
12868.64 314
12869.71 353
12870.78 353
12871.85 299
12872.92 305
12874.00 311
12875.07 325
12876.14 336
12877.21 325
12878.28 332
12879.36 319
12880.43 324
12881.50 323
12882.57 311
12883.64 314
12884.72 306
12885.79 322
12886.86 347
12887.93 303
12889.01 343
12890.08 366
12891.15 362
12892.22 419
12893.30 357
12894.37 334
12895.44 315
12896.52 303
12897.59 316
12898.66 308
12899.73 307
12900.81 293
12901.88 338
12902.95 284
12904.03 320
12905.10 315
12906.17 377
12907.25 343
12908.32 326
12909.39 326
12910.47 355
12911.54 314
12912.61 348
12913.69 343
12914.76 345
12915.83 282
12916.91 351
12917.98 332
12919.06 358
12920.13 331
12921.20 306
12922.28 340
12923.35 308
12924.43 313
12925.50 341
12926.57 349
12927.65 311
12928.72 304
12929.80 317
12930.87 315
12931.95 324
12933.02 357
12934.09 305
12935.17 294
12936.24 311
12937.32 327
12938.39 331
12939.47 332
12940.54 331
12941.62 304
12942.69 318
12943.77 311
12944.84 314
12945.92 333
12946.99 341
12948.07 378
12949.14 325
12950.22 320
12951.29 355
12952.37 346
12953.44 309
12954.52 323
12955.59 301
12956.67 339
12957.74 344
12958.82 340
12959.89 353
12960.97 334
12962.04 341
12963.12 308
12964.20 284
12965.27 312
12966.35 370
12967.42 353
12968.50 322
12969.58 316
12970.65 347
12971.73 314
12972.80 369
12973.88 331
12974.96 321
12976.03 293
12977.11 320
12978.18 352
12979.26 332
12980.34 320
12981.41 342
12982.49 376
12983.57 341
12984.64 346
12985.72 341
12986.80 324
12987.87 314
12988.95 358
12990.03 342
12991.10 339
12992.18 370
12993.26 372
12994.33 342
12995.41 334
12996.49 348
12997.56 305
12998.64 294
12999.72 306
13000.80 329
13001.87 321
13002.95 348
13004.03 351
13005.11 346
13006.18 350
13007.26 349
13008.34 370
13009.42 372
13010.49 380
13011.57 368
13012.65 350
13013.73 366
13014.80 352
13015.88 302
13016.96 346
13018.04 358
13019.12 327
13020.19 320
13021.27 360
13022.35 340
13023.43 305
13024.51 333
13025.58 375
13026.66 361
13027.74 323
13028.82 359
13029.90 361
13030.98 337
13032.05 345
13033.13 379
13034.21 330
13035.29 360
13036.37 343
13037.45 360
13038.53 359
13039.61 369
13040.68 409
13041.76 392
13042.84 332
13043.92 337
13045.00 339
13046.08 349
13047.16 354
13048.24 356
13049.32 348
13050.40 401
13051.48 372
13052.55 377
13053.63 382
13054.71 380
13055.79 351
13056.87 359
13057.95 400
13059.03 365
13060.11 370
13061.19 356
13062.27 386
13063.35 347
13064.43 397
13065.51 398
13066.59 376
13067.67 391
13068.75 339
13069.83 378
13070.91 369
13071.99 362
13073.07 376
13074.15 389
13075.23 342
13076.31 370
13077.39 323
13078.47 354
13079.55 345
13080.63 343
13081.71 344
13082.79 350
13083.88 342
13084.96 329
13086.04 385
13087.12 331
13088.20 328
13089.28 335
13090.36 323
13091.44 366
13092.52 329
13093.60 320
13094.68 369
13095.77 324
13096.85 320
13097.93 308
13099.01 333
13100.09 371
13101.17 310
13102.25 338
13103.34 307
13104.42 330
13105.50 337
13106.58 326
13107.66 295
13108.74 329
13109.82 326
13110.91 316
13111.99 324
13113.07 304
13114.15 294
13115.23 305
13116.32 323
13117.40 354
13118.48 339
13119.56 316
13120.64 304
13121.73 339
13122.81 293
13123.89 291
13124.97 333
13126.06 322
13127.14 347
13128.22 324
13129.30 292
13130.39 324
13131.47 332
13132.55 342
13133.63 304
13134.72 288
13135.80 320
13136.88 278
13137.97 349
13139.05 335
13140.13 306
13141.21 318
13142.30 284
13143.38 297
13144.46 262
13145.55 294
13146.63 282
13147.71 340
13148.80 317
13149.88 311
13150.96 309
13152.05 323
13153.13 310
13154.21 315
13155.30 365
13156.38 299
13157.47 271
13158.55 302
13159.63 299
13160.72 290
13161.80 340
13162.88 337
13163.97 322
13165.05 309
13166.14 330
13167.22 278
13168.31 322
13169.39 281
13170.47 292
13171.56 273
13172.64 280
13173.73 328
13174.81 360
13175.90 337
13176.98 315
13178.06 297
13179.15 288
13180.23 301
13181.32 321
13182.40 318
13183.49 283
13184.57 266
13185.66 271
13186.74 289
13187.83 308
13188.91 297
13190.00 320
13191.08 288
13192.17 283
13193.25 336
13194.34 316
13195.42 278
13196.51 289
13197.59 283
13198.68 286
13199.77 317
13200.85 288
13201.94 275
13203.02 295
13204.11 307
13205.19 290
13206.28 334
13207.36 287
13208.45 284
13209.54 306
13210.62 314
13211.71 343
13212.79 316
13213.88 341
13214.97 324
13216.05 278
13217.14 321
13218.22 300
13219.31 317
13220.40 306
13221.48 322
13222.57 318
13223.66 345
13224.74 347
13225.83 271
13226.92 311
13228.00 293
13229.09 286
13230.18 317
13231.26 348
13232.35 328
13233.44 281
13234.52 295
13235.61 322
13236.70 323
13237.78 335
13238.87 302
13239.96 319
13241.05 333
13242.13 306
13243.22 288
13244.31 251
13245.39 286
13246.48 295
13247.57 328
13248.66 298
13249.74 308
13250.83 313
13251.92 362
13253.01 319
13254.10 325
13255.18 319
13256.27 299
13257.36 327
13258.45 289
13259.53 305
13260.62 300
13261.71 293
13262.80 306
13263.89 330
13264.97 274
13266.06 325
13267.15 300
13268.24 308
13269.33 313
13270.42 308
13271.50 321
13272.59 317
13273.68 286
13274.77 351
13275.86 308
13276.95 335
13278.04 298
13279.12 328
13280.21 348
13281.30 318
13282.39 334
13283.48 308
13284.57 290
13285.66 325
13286.75 318
13287.84 310
13288.93 303
13290.01 333
13291.10 319
13292.19 342
13293.28 292
13294.37 326
13295.46 344
13296.55 320
13297.64 351
13298.73 334
13299.82 346
13300.91 353
13302.00 292
13303.09 318
13304.18 311
13305.27 323
13306.36 336
13307.45 348
13308.54 368
13309.63 325
13310.72 345
13311.81 337
13312.90 318
13313.99 352
13315.08 334
13316.17 335
13317.26 371
13318.35 321
13319.44 330
13320.53 329
13321.62 321
13322.71 332
13323.80 325
13324.89 331
13325.98 352
13327.07 347
13328.16 342
13329.25 316
13330.35 327
13331.44 347
13332.53 343
13333.62 337
13334.71 329
13335.80 333
13336.89 316
13337.98 331
13339.07 340
13340.16 354
13341.26 346
13342.35 358
13343.44 380
13344.53 340
13345.62 336
13346.71 342
13347.80 351
13348.90 365
13349.99 346
13351.08 346
13352.17 327
13353.26 336
13354.36 385
13355.45 350
13356.54 338
13357.63 375
13358.72 347
13359.81 351
13360.91 363
13362.00 394
13363.09 335
13364.18 395
13365.28 370
13366.37 383
13367.46 373
13368.55 405
13369.65 401
13370.74 396
13371.83 383
13372.92 379
13374.02 390
13375.11 362
13376.20 387
13377.29 361
13378.39 366
13379.48 347
13380.57 321
13381.67 360
13382.76 348
13383.85 379
13384.94 319
13386.04 314
13387.13 363
13388.22 337
13389.32 365
13390.41 373
13391.50 342
13392.60 339
13393.69 385
13394.78 354
13395.88 332
13396.97 323
13398.06 344
13399.16 371
13400.25 320
13401.35 346
13402.44 304
13403.53 330
13404.63 315
13405.72 340
13406.82 343
13407.91 343
13409.00 373
13410.10 348
13411.19 361
13412.29 324
13413.38 293
13414.47 294
13415.57 337
13416.66 329
13417.76 271
13418.85 300
13419.95 323
13421.04 325
13422.14 306
13423.23 303
13424.33 329
13425.42 302
13426.51 296
13427.61 289
13428.70 312
13429.80 312
13430.89 340
13431.99 325
13433.08 305
13434.18 337
13435.27 322
13436.37 320
13437.46 314
13438.56 311
13439.66 322
13440.75 323
13441.85 314
13442.94 322
13444.04 322
13445.13 316
13446.23 335
13447.32 374
13448.42 356
13449.52 319
13450.61 364
13451.71 353
13452.80 318
13453.90 354
13454.99 347
13456.09 343
13457.19 350
13458.28 364
13459.38 335
13460.48 341
13461.57 310
13462.67 346
13463.76 363
13464.86 329
13465.96 350
13467.05 332
13468.15 358
13469.25 342
13470.34 355
13471.44 323
13472.54 360
13473.63 374
13474.73 353
13475.83 371
13476.92 380
13478.02 326
13479.12 311
13480.21 353
13481.31 365
13482.41 336
13483.50 322
13484.60 344
13485.70 335
13486.80 339
13487.89 352
13488.99 374
13490.09 349
13491.19 348
13492.28 390
13493.38 352
13494.48 381
13495.58 410
13496.67 392
13497.77 387
13498.87 416
13499.97 352
13501.06 387
13502.16 389
13503.26 367
13504.36 397
13505.46 390
13506.55 423
13507.65 423
13508.75 410
13509.85 429
13510.95 387
13512.05 378
13513.14 409
13514.24 355
13515.34 355
13516.44 382
13517.54 362
13518.64 369
13519.73 375
13520.83 350
13521.93 347
13523.03 326
13524.13 372
13525.23 322
13526.33 333
13527.43 313
13528.53 328
13529.62 323
13530.72 329
13531.82 325
13532.92 332
13534.02 347
13535.12 351
13536.22 316
13537.32 313
13538.42 348
13539.52 343
13540.62 331
13541.72 380
13542.82 346
13543.92 330
13545.01 336
13546.11 312
13547.21 332
13548.31 341
13549.41 302
13550.51 364
13551.61 294
13552.71 323
13553.81 305
13554.91 327
13556.01 311
13557.11 304
13558.21 296
13559.31 356
13560.41 364
13561.51 310
13562.61 325
13563.72 344
13564.82 315
13565.92 296
13567.02 305
13568.12 287
13569.22 339
13570.32 303
13571.42 305
13572.52 343
13573.62 302
13574.72 364
13575.82 322
13576.92 303
13578.02 307
13579.13 300
13580.23 295
13581.33 300
13582.43 278
13583.53 316
13584.63 355
13585.73 353
13586.83 344
13587.94 311
13589.04 327
13590.14 322
13591.24 353
13592.34 339
13593.44 276
13594.54 314
13595.65 343
13596.75 353
13597.85 312
13598.95 300
13600.05 323
13601.16 301
13602.26 288
13603.36 286
13604.46 339
13605.56 286
13606.67 294
13607.77 344
13608.87 311
13609.97 342
13611.07 362
13612.18 333
13613.28 347
13614.38 308
13615.48 301
13616.59 346
13617.69 307
13618.79 288
13619.89 324
13621.00 332
13622.10 366
13623.20 357
13624.31 309
13625.41 324
13626.51 330
13627.61 277
13628.72 289
13629.82 310
13630.92 303
13632.03 339
13633.13 308
13634.23 265
13635.34 335
13636.44 352
13637.54 313
13638.65 305
13639.75 341
13640.85 368
13641.96 333
13643.06 305
13644.16 319
13645.27 319
13646.37 323
13647.48 332
13648.58 310
13649.68 332
13650.79 328
13651.89 334
13653.00 330
13654.10 310
13655.20 317
13656.31 315
13657.41 324
13658.52 275
13659.62 255
13660.72 269
13661.83 301
13662.93 332
13664.04 343
13665.14 315
13666.25 292
13667.35 280
13668.46 283
13669.56 299
13670.67 313
13671.77 293
13672.88 293
13673.98 293
13675.09 295
13676.19 283
13677.30 336
13678.40 285
13679.51 302
13680.61 284
13681.72 293
13682.82 306
13683.93 298
13685.03 281
13686.14 318
13687.24 323
13688.35 315
13689.45 296
13690.56 306
13691.66 315
13692.77 323
13693.88 339
13694.98 318
13696.09 306
13697.19 309
13698.30 327
13699.40 307
13700.51 308
13701.62 314
13702.72 335
13703.83 316
13704.93 341
13706.04 308
13707.15 314
13708.25 301
13709.36 291
13710.47 307
13711.57 311
13712.68 316
13713.79 311
13714.89 295
13716.00 342
13717.11 299
13718.21 319
13719.32 295
13720.43 329
13721.53 322
13722.64 299
13723.75 318
13724.85 378
13725.96 320
13727.07 356
13728.17 329
13729.28 318
13730.39 303
13731.50 366
13732.60 347
13733.71 372
13734.82 385
13735.92 376
13737.03 393
13738.14 343
13739.25 353
13740.35 365
13741.46 362
13742.57 344
13743.68 369
13744.79 421
13745.89 368
13747.00 348
13748.11 389
13749.22 397
13750.32 361
13751.43 341
13752.54 357
13753.65 423
13754.76 423
13755.87 411
13756.97 398
13758.08 383
13759.19 395
13760.30 436
13761.41 399
13762.52 409
13763.62 378
13764.73 446
13765.84 410
13766.95 442
13768.06 429
13769.17 421
13770.28 439
13771.38 471
13772.49 490
13773.60 545
13774.71 556
13775.82 518
13776.93 507
13778.04 484
13779.15 518
13780.26 505
13781.37 458
13782.48 467
13783.58 438
13784.69 518
13785.80 465
13786.91 452
13788.02 421
13789.13 430
13790.24 448
13791.35 454
13792.46 374
13793.57 387
13794.68 380
13795.79 409
13796.90 377
13798.01 410
13799.12 360
13800.23 430
13801.34 404
13802.45 348
13803.56 324
13804.67 357
13805.78 370
13806.89 401
13808.00 404
13809.11 390
13810.22 391
13811.33 398
13812.44 367
13813.55 350
13814.66 383
13815.77 366
13816.88 384
13818.00 335
13819.11 351
13820.22 381
13821.33 376
13822.44 387
13823.55 344
13824.66 366
13825.77 394
13826.88 361
13827.99 378
13829.10 345
13830.22 359
13831.33 353
13832.44 378
13833.55 343
13834.66 358
13835.77 381
13836.88 369
13838.00 350
13839.11 349
13840.22 372
13841.33 305
13842.44 357
13843.55 372
13844.67 339
13845.78 363
13846.89 400
13848.00 382
13849.11 365
13850.23 396
13851.34 393
13852.45 416
13853.56 393
13854.67 361
13855.79 379
13856.90 367
13858.01 402
13859.12 373
13860.24 417
13861.35 401
13862.46 418
13863.57 424
13864.69 448
13865.80 443
13866.91 458
13868.02 412
13869.14 387
13870.25 395
13871.36 435
13872.47 445
13873.59 433
13874.70 385
13875.81 408
13876.93 413
13878.04 393
13879.15 399
13880.27 411
13881.38 395
13882.49 369
13883.61 414
13884.72 381
13885.83 405
13886.95 397
13888.06 425
13889.17 355
13890.29 415
13891.40 393
13892.51 438
13893.63 444
13894.74 453
13895.86 446
13896.97 427
13898.08 450
13899.20 372
13900.31 420
13901.43 441
13902.54 413
13903.65 440
13904.77 473
13905.88 461
13907.00 405
13908.11 425
13909.23 397
13910.34 376
13911.45 387
13912.57 368
13913.68 395
13914.80 392
13915.91 385
13917.03 373
13918.14 349
13919.26 418
13920.37 376
13921.49 352
13922.60 357
13923.72 377
13924.83 382
13925.95 359
13927.06 404
13928.18 335
13929.29 358
13930.41 355
13931.52 357
13932.64 342
13933.75 382
13934.87 343
13935.98 360
13937.10 350
13938.21 327
13939.33 346
13940.45 374
13941.56 391
13942.68 378
13943.79 373
13944.91 382
13946.03 404
13947.14 320
13948.26 364
13949.37 363
13950.49 355
13951.60 355
13952.72 373
13953.84 385
13954.95 364
13956.07 337
13957.19 382
13958.30 338
13959.42 344
13960.54 363
13961.65 367
13962.77 348
13963.88 354
13965.00 330
13966.12 346
13967.23 318
13968.35 323
13969.47 344
13970.59 354
13971.70 396
13972.82 360
13973.94 324
13975.05 360
13976.17 340
13977.29 381
13978.40 345
13979.52 334
13980.64 329
13981.76 342
13982.87 348
13983.99 344
13985.11 334
13986.23 349
13987.34 357
13988.46 369
13989.58 376
13990.70 388
13991.81 405
13992.93 388
13994.05 331
13995.17 393
13996.29 354
13997.40 387
13998.52 378
13999.64 364
14000.76 361
14001.88 378
14002.99 346
14004.11 373
14005.23 378
14006.35 357
14007.47 389
14008.58 366
14009.70 392
14010.82 373
14011.94 389
14013.06 415
14014.18 381
14015.30 374
14016.41 381
14017.53 383
14018.65 435
14019.77 408
14020.89 410
14022.01 413
14023.13 474
14024.25 416
14025.37 436
14026.48 411
14027.60 384
14028.72 419
14029.84 450
14030.96 415
14032.08 379
14033.20 367
14034.32 426
14035.44 412
14036.56 414
14037.68 353
14038.80 377
14039.92 375
14041.04 386
14042.16 383
14043.28 387
14044.40 374
14045.52 345
14046.64 334
14047.76 332
14048.88 360
14050.00 371
14051.12 344
14052.24 359
14053.36 363
14054.48 391
14055.60 367
14056.72 377
14057.84 374
14058.96 337
14060.08 386
14061.20 363
14062.32 406
14063.44 344
14064.56 383
14065.68 373
14066.80 409
14067.92 370
14069.04 355
14070.16 350
14071.28 411
14072.41 381
14073.53 383
14074.65 407
14075.77 443
14076.89 400
14078.01 375
14079.13 473
14080.25 443
14081.37 427
14082.50 430
14083.62 456
14084.74 454
14085.86 415
14086.98 427
14088.10 431
14089.23 443
14090.35 436
14091.47 429
14092.59 426
14093.71 409
14094.83 428
14095.96 431
14097.08 462
14098.20 505
14099.32 445
14100.44 498
14101.57 511
14102.69 504
14103.81 487
14104.93 520
14106.05 468
14107.18 468
14108.30 450
14109.42 441
14110.54 385
14111.67 407
14112.79 424
14113.91 407
14115.03 444
14116.16 384
14117.28 380
14118.40 383
14119.53 362
14120.65 365
14121.77 366
14122.89 385
14124.02 337
14125.14 393
14126.26 365
14127.39 365
14128.51 353
14129.63 347
14130.76 326
14131.88 365
14133.00 359
14134.13 376
14135.25 380
14136.37 358
14137.50 354
14138.62 328
14139.74 349
14140.87 360
14141.99 354
14143.11 364
14144.24 325
14145.36 335
14146.49 341
14147.61 349
14148.73 346
14149.86 343
14150.98 369
14152.11 305
14153.23 371
14154.35 367
14155.48 347
14156.60 345
14157.73 319
14158.85 332
14159.98 319
14161.10 355
14162.23 365
14163.35 333
14164.47 329
14165.60 337
14166.72 350
14167.85 331
14168.97 296
14170.10 323
14171.22 327
14172.35 283
14173.47 330
14174.60 325
14175.72 356
14176.85 304
14177.97 307
14179.10 345
14180.22 338
14181.35 303
14182.47 321
14183.60 317
14184.72 306
14185.85 299
14186.98 319
14188.10 342
14189.23 303
14190.35 323
14191.48 328
14192.60 284
14193.73 312
14194.86 299
14195.98 308
14197.11 347
14198.23 332
14199.36 302
14200.49 314
14201.61 303
14202.74 292
14203.86 304
14204.99 301
14206.12 310
14207.24 268
14208.37 325
14209.50 326
14210.62 317
14211.75 316
14212.87 320
14214.00 306
14215.13 268
14216.25 318
14217.38 307
14218.51 288
14219.63 291
14220.76 260
14221.89 263
14223.02 305
14224.14 288
14225.27 282
14226.40 278
14227.52 280
14228.65 275
14229.78 272
14230.91 295
14232.03 336
14233.16 271
14234.29 272
14235.41 312
14236.54 271
14237.67 270
14238.80 316
14239.92 290
14241.05 275
14242.18 266
14243.31 268
14244.44 269
14245.56 277
14246.69 315
14247.82 329
14248.95 289
14250.08 283
14251.20 288
14252.33 289
14253.46 302
14254.59 283
14255.72 275
14256.84 274
14257.97 287
14259.10 304
14260.23 324
14261.36 294
14262.49 287
14263.62 304
14264.74 288
14265.87 280
14267.00 277
14268.13 286
14269.26 296
14270.39 264
14271.52 301
14272.65 263
14273.77 285
14274.90 273
14276.03 255
14277.16 276
14278.29 300
14279.42 281
14280.55 271
14281.68 266
14282.81 262
14283.94 263
14285.07 265
14286.20 284
14287.33 258
14288.45 248
14289.58 273
14290.71 262
14291.84 217
14292.97 263
14294.10 323
14295.23 283
14296.36 296
14297.49 289
14298.62 311
14299.75 293
14300.88 288
14302.01 257
14303.14 277
14304.27 262
14305.40 276
14306.53 248
14307.66 239
14308.79 241
14309.92 288
14311.05 274
14312.19 225
14313.32 267
14314.45 269
14315.58 251
14316.71 241
14317.84 267
14318.97 258
14320.10 223
14321.23 260
14322.36 260
14323.49 240
14324.62 256
14325.75 266
14326.89 226
14328.02 245
14329.15 237
14330.28 237
14331.41 244
14332.54 248
14333.67 226
14334.80 254
14335.94 261
14337.07 227
14338.20 213
14339.33 248
14340.46 219
14341.59 228
14342.73 226
14343.86 252
14344.99 253
14346.12 197
14347.25 221
14348.38 236
14349.52 245
14350.65 222
14351.78 243
14352.91 254
14354.04 246
14355.18 259
14356.31 237
14357.44 241
14358.57 262
14359.71 253
14360.84 248
14361.97 250
14363.10 230
14364.24 232
14365.37 261
14366.50 230
14367.63 232
14368.77 233
14369.90 260
14371.03 231
14372.16 217
14373.30 230
14374.43 245
14375.56 239
14376.70 269
14377.83 248
14378.96 285
14380.10 198
14381.23 256
14382.36 239
14383.50 212
14384.63 236
14385.76 215
14386.90 239
14388.03 246
14389.16 249
14390.30 254
14391.43 251
14392.56 274
14393.70 281
14394.83 255
14395.97 237
14397.10 259
14398.23 254
14399.37 214
14400.50 240
14401.63 226
14402.77 204
14403.90 237
14405.04 282
14406.17 233
14407.31 247
14408.44 243
14409.57 247
14410.71 262
14411.84 244
14412.98 241
14414.11 250
14415.25 245
14416.38 272
14417.52 255
14418.65 255
14419.79 267
14420.92 256
14422.05 250
14423.19 255
14424.32 246
14425.46 268
14426.59 253
14427.73 263
14428.86 259
14430.00 262
14431.14 247
14432.27 241
14433.41 257
14434.54 272
14435.68 265
14436.81 278
14437.95 257
14439.08 249
14440.22 249
14441.35 258
14442.49 261
14443.63 251
14444.76 263
14445.90 217
14447.03 245
14448.17 241
14449.30 245
14450.44 270
14451.58 283
14452.71 269
14453.85 274
14454.98 285
14456.12 320
14457.26 276
14458.39 251
14459.53 297
14460.67 267
14461.80 267
14462.94 277
14464.08 280
14465.21 291
14466.35 315
14467.48 300
14468.62 277
14469.76 300
14470.90 324
14472.03 251
14473.17 314
14474.31 307
14475.44 314
14476.58 323
14477.72 314
14478.85 329
14479.99 316
14481.13 288
14482.27 329
14483.40 353
14484.54 316
14485.68 310
14486.81 324
14487.95 311
14489.09 255
14490.23 302
14491.36 297
14492.50 283
14493.64 282
14494.78 291
14495.92 289
14497.05 245
14498.19 274
14499.33 271
14500.47 275
14501.60 261
14502.74 248
14503.88 277
14505.02 263
14506.16 260
14507.30 287
14508.43 284
14509.57 272
14510.71 293
14511.85 305
14512.99 280
14514.13 272
14515.26 272
14516.40 254
14517.54 278
14518.68 266
14519.82 253
14520.96 250
14522.10 223
14523.23 238
14524.37 254
14525.51 248
14526.65 244
14527.79 223
14528.93 248
14530.07 221
14531.21 210
14532.35 254
14533.49 225
14534.63 211
14535.76 230
14536.90 227
14538.04 222
14539.18 278
14540.32 261
14541.46 260
14542.60 244
14543.74 255
14544.88 233
14546.02 265
14547.16 250
14548.30 243
14549.44 236
14550.58 246
14551.72 276
14552.86 236
14554.00 255
14555.14 243
14556.28 247
14557.42 236
14558.56 231
14559.70 248
14560.84 257
14561.98 225
14563.12 192
14564.26 229
14565.40 267
14566.54 230
14567.68 241
14568.82 234
14569.96 278
14571.11 268
14572.25 248
14573.39 274
14574.53 261
14575.67 261
14576.81 264
14577.95 254
14579.09 209
14580.23 238
14581.37 263
14582.52 255
14583.66 259
14584.80 258
14585.94 272
14587.08 257
14588.22 273
14589.36 275
14590.50 264
14591.65 224
14592.79 278
14593.93 240
14595.07 267
14596.21 258
14597.35 268
14598.50 270
14599.64 247
14600.78 258
14601.92 299
14603.06 246
14604.21 229
14605.35 245
14606.49 250
14607.63 292
14608.77 259
14609.92 265
14611.06 275
14612.20 268
14613.34 261
14614.49 298
14615.63 296
14616.77 277
14617.91 298
14619.06 234
14620.20 276
14621.34 260
14622.48 285
14623.63 268
14624.77 292
14625.91 270
14627.06 285
14628.20 276
14629.34 283
14630.48 254
14631.63 287
14632.77 297
14633.91 297
14635.06 293
14636.20 278
14637.34 302
14638.49 299
14639.63 334
14640.77 321
14641.92 314
14643.06 298
14644.20 321
14645.35 280
14646.49 306
14647.64 304
14648.78 330
14649.92 297
14651.07 294
14652.21 285
14653.35 254
14654.50 244
14655.64 247
14656.79 261
14657.93 265
14659.07 262
14660.22 253
14661.36 251
14662.51 268
14663.65 265
14664.80 234
14665.94 253
14667.09 223
14668.23 245
14669.37 239
14670.52 239
14671.66 224
14672.81 243
14673.95 245
14675.10 258
14676.24 293
14677.39 277
14678.53 269
14679.68 233
14680.82 234
14681.97 251
14683.11 256
14684.26 229
14685.40 227
14686.55 235
14687.69 261
14688.84 247
14689.98 265
14691.13 249
14692.27 206
14693.42 197
14694.57 208
14695.71 257
14696.86 222
14698.00 237
14699.15 246
14700.29 226
14701.44 208
14702.59 254
14703.73 210
14704.88 213
14706.02 206
14707.17 233
14708.32 233
14709.46 224
14710.61 245
14711.75 245
14712.90 223
14714.05 201
14715.19 240
14716.34 234
14717.49 208
14718.63 213
14719.78 220
14720.93 241
14722.07 241
14723.22 256
14724.37 261
14725.51 241
14726.66 221
14727.81 239
14728.95 223
14730.10 224
14731.25 208
14732.39 216
14733.54 243
14734.69 209
14735.84 268
14736.98 254
14738.13 233
14739.28 227
14740.42 244
14741.57 244
14742.72 243
14743.87 242
14745.01 247
14746.16 238
14747.31 220
14748.46 226
14749.61 235
14750.75 241
14751.90 251
14753.05 188
14754.20 256
14755.34 239
14756.49 257
14757.64 242
14758.79 243
14759.94 246
14761.08 268
14762.23 283
14763.38 279
14764.53 234
14765.68 284
14766.83 291
14767.97 277
14769.12 230
14770.27 240
14771.42 227
14772.57 231
14773.72 260
14774.87 225
14776.01 239
14777.16 230
14778.31 244
14779.46 261
14780.61 235
14781.76 226
14782.91 225
14784.06 264
14785.21 245
14786.36 246
14787.50 267
14788.65 297
14789.80 302
14790.95 273
14792.10 261
14793.25 273
14794.40 298
14795.55 275
14796.70 292
14797.85 290
14799.00 277
14800.15 298
14801.30 302
14802.45 292
14803.60 270
14804.75 264
14805.90 273
14807.05 280
14808.20 291
14809.35 283
14810.50 282
14811.65 264
14812.80 254
14813.95 307
14815.10 302
14816.25 307
14817.40 307
14818.55 291
14819.70 238
14820.85 252
14822.00 272
14823.15 300
14824.30 246
14825.45 244
14826.60 256
14827.75 223
14828.91 239
14830.06 221
14831.21 247
14832.36 235
14833.51 254
14834.66 232
14835.81 296
14836.96 278
14838.11 243
14839.26 241
14840.42 241
14841.57 247
14842.72 218
14843.87 219
14845.02 208
14846.17 200
14847.32 205
14848.48 252
14849.63 195
14850.78 257
14851.93 236
14853.08 209
14854.23 187
14855.39 225
14856.54 205
14857.69 199
14858.84 174
14859.99 197
14861.15 221
14862.30 221
14863.45 225
14864.60 230
14865.75 202
14866.91 210
14868.06 213
14869.21 204
14870.36 218
14871.52 192
14872.67 162
14873.82 186
14874.97 199
14876.13 220
14877.28 224
14878.43 216
14879.59 225
14880.74 212
14881.89 201
14883.04 209
14884.20 225
14885.35 193
14886.50 209
14887.66 221
14888.81 226
14889.96 182
14891.12 195
14892.27 206
14893.42 211
14894.58 217
14895.73 228
14896.88 208
14898.04 187
14899.19 199
14900.34 190
14901.50 178
14902.65 203
14903.80 207
14904.96 218
14906.11 233
14907.27 174
14908.42 193
14909.57 185
14910.73 178
14911.88 199
14913.04 234
14914.19 249
14915.34 203
14916.50 217
14917.65 192
14918.81 210
14919.96 191
14921.11 201
14922.27 173
14923.42 187
14924.58 201
14925.73 205
14926.89 207
14928.04 165
14929.20 223
14930.35 210
14931.51 188
14932.66 213
14933.82 198
14934.97 197
14936.13 190
14937.28 188
14938.44 193
14939.59 189
14940.75 237
14941.90 211
14943.06 180
14944.21 199
14945.37 223
14946.52 195
14947.68 179
14948.83 182
14949.99 179
14951.14 223
14952.30 202
14953.46 195
14954.61 197
14955.77 196
14956.92 183
14958.08 150
14959.24 203
14960.39 190
14961.55 201
14962.70 194
14963.86 206
14965.02 230
14966.17 225
14967.33 215
14968.48 190
14969.64 202
14970.80 215
14971.95 182
14973.11 209
14974.27 198
14975.42 184
14976.58 168
14977.74 169
14978.89 191
14980.05 190
14981.21 173
14982.36 178
14983.52 173
14984.68 189
14985.83 162
14986.99 196
14988.15 154
14989.30 164
14990.46 186
14991.62 183
14992.77 172
14993.93 178
14995.09 161
14996.25 164
14997.40 165
14998.56 184
14999.72 172
15000.88 152
15002.03 199
15003.19 136
15004.35 163
15005.51 187
15006.66 174
15007.82 216
15008.98 183
15010.14 189
15011.30 178
15012.45 143
15013.61 170
15014.77 193
15015.93 181
15017.09 183
15018.24 190
15019.40 200
15020.56 176
15021.72 177
15022.88 162
15024.04 168
15025.19 180
15026.35 195
15027.51 190
15028.67 183
15029.83 204
15030.99 170
15032.15 175
15033.30 190
15034.46 197
15035.62 170
15036.78 164
15037.94 172
15039.10 182
15040.26 168
15041.42 173
15042.58 181
15043.73 177
15044.89 185
15046.05 189
15047.21 182
15048.37 189
15049.53 185
15050.69 176
15051.85 197
15053.01 168
15054.17 182
15055.33 159
15056.49 164
15057.65 180
15058.81 163
15059.97 176
15061.13 176
15062.29 160
15063.45 170
15064.61 182
15065.77 187
15066.93 164
15068.09 146
15069.25 168
15070.41 175
15071.57 168
15072.73 152
15073.89 165
15075.05 158
15076.21 170
15077.37 189
15078.53 189
15079.69 193
15080.85 187
15082.01 140
15083.17 161
15084.33 185
15085.49 133
15086.65 173
15087.82 170
15088.98 182
15090.14 164
15091.30 169
15092.46 144
15093.62 170
15094.78 187
15095.94 156
15097.10 157
15098.27 161
15099.43 165
15100.59 183
15101.75 187
15102.91 171
15104.07 177
15105.23 176
15106.40 172
15107.56 172
15108.72 163
15109.88 173
15111.04 182
15112.20 144
15113.37 162
15114.53 191
15115.69 181
15116.85 176
15118.01 157
15119.18 165
15120.34 192
15121.50 193
15122.66 138
15123.82 162
15124.99 173
15126.15 218
15127.31 171
15128.47 143
15129.64 170
15130.80 185
15131.96 168
15133.12 162
15134.29 166
15135.45 164
15136.61 158
15137.77 163
15138.94 186
15140.10 161
15141.26 173
15142.43 188
15143.59 185
15144.75 164
15145.92 161
15147.08 178
15148.24 207
15149.41 201
15150.57 156
15151.73 171
15152.90 207
15154.06 187
15155.22 163
15156.39 186
15157.55 152
15158.71 169
15159.88 166
15161.04 179
15162.20 151
15163.37 182
15164.53 187
15165.70 171
15166.86 162
15168.02 168
15169.19 180
15170.35 192
15171.52 166
15172.68 153
15173.84 148
15175.01 183
15176.17 188
15177.34 167
15178.50 201
15179.66 165
15180.83 188
15181.99 174
15183.16 152
15184.32 156
15185.49 201
15186.65 184
15187.82 150
15188.98 145
15190.15 182
15191.31 186
15192.48 167
15193.64 155
15194.81 182
15195.97 210
15197.14 196
15198.30 193
15199.47 166
15200.63 190
15201.80 166
15202.96 174
15204.13 203
15205.29 144
15206.46 172
15207.62 181
15208.79 174
15209.96 170
15211.12 172
15212.29 181
15213.45 186
15214.62 181
15215.78 181
15216.95 181
15218.12 178
15219.28 188
15220.45 192
15221.61 176
15222.78 174
15223.95 169
15225.11 199
15226.28 186
15227.44 183
15228.61 221
15229.78 226
15230.94 174
15232.11 190
15233.28 225
15234.44 223
15235.61 202
15236.78 170
15237.94 195
15239.11 201
15240.28 209
15241.44 182
15242.61 173
15243.78 199
15244.94 202
15246.11 195
15247.28 199
15248.44 224
15249.61 176
15250.78 195
15251.95 192
15253.11 215
15254.28 203
15255.45 221
15256.61 211
15257.78 171
15258.95 185
15260.12 179
15261.28 167
15262.45 161
15263.62 169
15264.79 165
15265.95 224
15267.12 195
15268.29 170
15269.46 178
15270.63 189
15271.79 193
15272.96 156
15274.13 133
15275.30 161
15276.47 149
15277.63 181
15278.80 183
15279.97 197
15281.14 181
15282.31 158
15283.48 174
15284.64 171
15285.81 192
15286.98 187
15288.15 174
15289.32 185
15290.49 199
15291.66 156
15292.82 170
15293.99 165
15295.16 171
15296.33 168
15297.50 170
15298.67 185
15299.84 161
15301.01 159
15302.18 158
15303.35 167
15304.51 147
15305.68 211
15306.85 169
15308.02 170
15309.19 165
15310.36 163
15311.53 187
15312.70 175
15313.87 156
15315.04 170
15316.21 209
15317.38 187
15318.55 158
15319.72 168
15320.89 167
15322.06 180
15323.23 158
15324.40 157
15325.57 163
15326.74 174
15327.91 160
15329.08 167
15330.25 181
15331.42 182
15332.59 209
15333.76 216
15334.93 161
15336.10 157
15337.27 154
15338.44 166
15339.61 159
15340.78 151
15341.95 168
15343.12 161
15344.29 158
15345.47 153
15346.64 166
15347.81 166
15348.98 159
15350.15 153
15351.32 166
15352.49 175
15353.66 151
15354.83 159
15356.00 166
15357.18 165
15358.35 150
15359.52 161
15360.69 193
15361.86 189
15363.03 177
15364.20 178
15365.38 177
15366.55 174
15367.72 155
15368.89 188
15370.06 168
15371.23 156
15372.41 186
15373.58 156
15374.75 172
15375.92 158
15377.09 175
15378.26 205
15379.44 170
15380.61 159
15381.78 170
15382.95 155
15384.13 152
15385.30 158
15386.47 158
15387.64 166
15388.82 173
15389.99 169
15391.16 181
15392.33 169
15393.51 150
15394.68 176
15395.85 160
15397.02 154
15398.20 161
15399.37 195
15400.54 207
15401.71 179
15402.89 163
15404.06 149
15405.23 193
15406.41 183
15407.58 189
15408.75 208
15409.93 158
15411.10 157
15412.27 179
15413.45 168
15414.62 150
15415.79 151
15416.97 162
15418.14 165
15419.31 141
15420.49 155
15421.66 172
15422.84 152
15424.01 164
15425.18 157
15426.36 145
15427.53 184
15428.70 195
15429.88 161
15431.05 132
15432.23 149
15433.40 176
15434.57 144
15435.75 146
15436.92 146
15438.10 177
15439.27 149
15440.45 178
15441.62 146
15442.80 163
15443.97 144
15445.14 175
15446.32 164
15447.49 145
15448.67 140
15449.84 161
15451.02 146
15452.19 152
15453.37 142
15454.54 149
15455.72 178
15456.89 161
15458.07 146
15459.24 139
15460.42 171
15461.59 192
15462.77 160
15463.94 138
15465.12 152
15466.29 172
15467.47 141
15468.65 162
15469.82 151
15471.00 160
15472.17 175
15473.35 153
15474.52 151
15475.70 151
15476.88 199
15478.05 174
15479.23 187
15480.40 161
15481.58 177
15482.76 173
15483.93 162
15485.11 163
15486.28 161
15487.46 158
15488.64 167
15489.81 163
15490.99 173
15492.16 159
15493.34 165
15494.52 160
15495.69 154
15496.87 132
15498.05 166
15499.22 144
15500.40 145
15501.58 131
15502.75 157
15503.93 136
15505.11 149
15506.28 159
15507.46 172
15508.64 157
15509.82 134
15510.99 167
15512.17 191
15513.35 162
15514.52 155
15515.70 157
15516.88 152
15518.06 173
15519.23 172
15520.41 145
15521.59 136
15522.77 174
15523.94 147
15525.12 154
15526.30 172
15527.48 179
15528.65 154
15529.83 152
15531.01 181
15532.19 138
15533.37 161
15534.54 150
15535.72 160
15536.90 129
15538.08 156
15539.26 143
15540.44 140
15541.61 168
15542.79 168
15543.97 161
15545.15 177
15546.33 136
15547.51 154
15548.68 177
15549.86 172
15551.04 141
15552.22 132
15553.40 156
15554.58 163
15555.76 184
15556.93 179
15558.11 154
15559.29 156
15560.47 172
15561.65 155
15562.83 171
15564.01 159
15565.19 154
15566.37 166
15567.55 199
15568.73 150
15569.91 159
15571.08 173
15572.26 163
15573.44 191
15574.62 175
15575.80 169
15576.98 158
15578.16 177
15579.34 185
15580.52 168
15581.70 175
15582.88 188
15584.06 214
15585.24 183
15586.42 163
15587.60 142
15588.78 167
15589.96 174
15591.14 167
15592.32 153
15593.50 167
15594.68 182
15595.86 186
15597.04 185
15598.22 165
15599.40 163
15600.58 193
15601.76 156
15602.95 172
15604.13 156
15605.31 154
15606.49 195
15607.67 181
15608.85 186
15610.03 185
15611.21 171
15612.39 171
15613.57 190
15614.75 175
15615.93 185
15617.12 210
15618.30 196
15619.48 181
15620.66 161
15621.84 177
15623.02 186
15624.20 208
15625.38 210
15626.57 216
15627.75 183
15628.93 208
15630.11 190
15631.29 224
15632.47 183
15633.66 183
15634.84 220
15636.02 199
15637.20 163
15638.38 185
15639.57 188
15640.75 216
15641.93 221
15643.11 194
15644.29 221
15645.48 192
15646.66 230
15647.84 199
15649.02 217
15650.21 216
15651.39 201
15652.57 205
15653.75 217
15654.94 224
15656.12 230
15657.30 233
15658.48 217
15659.67 219
15660.85 225
15662.03 226
15663.22 213
15664.40 253
15665.58 192
15666.76 210
15667.95 216
15669.13 250
15670.31 217
15671.50 218
15672.68 201
15673.86 245
15675.05 227
15676.23 254
15677.41 220
15678.60 228
15679.78 238
15680.96 203
15682.15 184
15683.33 192
15684.51 201
15685.70 212
15686.88 192
15688.07 193
15689.25 212
15690.43 213
15691.62 215
15692.80 198
15693.99 176
15695.17 218
15696.35 222
15697.54 209
15698.72 225
15699.91 187
15701.09 211
15702.28 227
15703.46 196
15704.64 185
15705.83 188
15707.01 231
15708.20 204
15709.38 188
15710.57 194
15711.75 194
15712.94 228
15714.12 205
15715.31 209
15716.49 177
15717.68 229
15718.86 226
15720.05 232
15721.23 218
15722.42 249
15723.60 198
15724.79 232
15725.97 235
15727.16 264
15728.34 262
15729.53 236
15730.71 244
15731.90 232
15733.08 225
15734.27 231
15735.46 256
15736.64 208
15737.83 208
15739.01 211
15740.20 237
15741.39 198
15742.57 232
15743.76 252
15744.94 288
15746.13 244
15747.31 228
15748.50 212
15749.69 268
15750.87 238
15752.06 244
15753.25 234
15754.43 225
15755.62 211
15756.81 194
15757.99 231
15759.18 234
15760.36 225
15761.55 216
15762.74 232
15763.92 218
15765.11 237
15766.30 248
15767.49 240
15768.67 224
15769.86 212
15771.05 232
15772.23 257
15773.42 244
15774.61 211
15775.79 204
15776.98 210
15778.17 231
15779.36 210
15780.54 206
15781.73 208
15782.92 241
15784.11 229
15785.29 221
15786.48 206
15787.67 244
15788.86 222
15790.04 231
15791.23 251
15792.42 250
15793.61 210
15794.79 226
15795.98 236
15797.17 232
15798.36 217
15799.55 190
15800.73 240
15801.92 222
15803.11 225
15804.30 200
15805.49 217
15806.68 173
15807.86 222
15809.05 208
15810.24 218
15811.43 231
15812.62 187
15813.81 235
15815.00 193
15816.18 203
15817.37 193
15818.56 208
15819.75 205
15820.94 229
15822.13 202
15823.32 174
15824.51 209
15825.70 198
15826.88 196
15828.07 226
15829.26 233
15830.45 192
15831.64 228
15832.83 180
15834.02 188
15835.21 200
15836.40 210
15837.59 212
15838.78 193
15839.97 179
15841.16 195
15842.35 200
15843.54 211
15844.73 184
15845.92 191
15847.11 203
15848.30 223
15849.49 222
15850.68 196
15851.87 201
15853.06 199
15854.25 210
15855.44 215
15856.63 219
15857.82 200
15859.01 209
15860.20 220
15861.39 181
15862.58 205
15863.77 208
15864.96 224
15866.15 214
15867.34 217
15868.53 189
15869.72 189
15870.91 194
15872.10 226
15873.29 219
15874.48 232
15875.68 224
15876.87 230
15878.06 226
15879.25 196
15880.44 216
15881.63 227
15882.82 220
15884.01 186
15885.20 227
15886.40 194
15887.59 223
15888.78 169
15889.97 209
15891.16 225
15892.35 226
15893.54 203
15894.74 204
15895.93 230
15897.12 235
15898.31 217
15899.50 203
15900.70 218
15901.89 215
15903.08 222
15904.27 203
15905.46 232
15906.66 217
15907.85 213
15909.04 222
15910.23 230
15911.42 203
15912.62 211
15913.81 209
15915.00 199
15916.19 185
15917.39 203
15918.58 161
15919.77 183
15920.96 236
15922.16 251
15923.35 234
15924.54 204
15925.73 206
15926.93 203
15928.12 209
15929.31 223
15930.51 227
15931.70 228
15932.89 229
15934.09 261
15935.28 221
15936.47 213
15937.67 223
15938.86 228
15940.05 186
15941.25 206
15942.44 229
15943.63 229
15944.83 252
15946.02 223
15947.21 209
15948.41 216
15949.60 175
15950.79 195
15951.99 204
15953.18 216
15954.38 212
15955.57 181
15956.76 179
15957.96 192
15959.15 194
15960.35 183
15961.54 202
15962.73 184
15963.93 214
15965.12 203
15966.32 201
15967.51 168
15968.71 181
15969.90 181
15971.09 175
15972.29 156
15973.48 181
15974.68 177
15975.87 191
15977.07 212
15978.26 184
15979.46 172
15980.65 170
15981.85 164
15983.04 163
15984.24 163
15985.43 162
15986.63 210
15987.82 166
15989.02 184
15990.21 189
15991.41 178
15992.60 194
15993.80 191
15994.99 148
15996.19 160
15997.39 164
15998.58 167
15999.78 167
16000.97 168
16002.17 205
16003.36 148
16004.56 158
16005.76 190
16006.95 191
16008.15 154
16009.34 172
16010.54 170
16011.73 162
16012.93 178
16014.13 174
16015.32 181
16016.52 166
16017.72 176
16018.91 171
16020.11 178
16021.30 172
16022.50 168
16023.70 141
16024.89 179
16026.09 157
16027.29 172
16028.48 179
16029.68 167
16030.88 186
16032.07 187
16033.27 188
16034.47 178
16035.67 189
16036.86 191
16038.06 204
16039.26 173
16040.45 191
16041.65 148
16042.85 170
16044.04 165
16045.24 143
16046.44 146
16047.64 148
16048.83 150
16050.03 156
16051.23 158
16052.43 141
16053.62 161
16054.82 155
16056.02 187
16057.22 177
16058.42 166
16059.61 177
16060.81 167
16062.01 137
16063.21 144
16064.41 192
16065.60 154
16066.80 189
16068.00 150
16069.20 160
16070.40 177
16071.59 177
16072.79 150
16073.99 159
16075.19 148
16076.39 172
16077.59 142
16078.78 184
16079.98 171
16081.18 171
16082.38 168
16083.58 171
16084.78 167
16085.98 174
16087.18 157
16088.37 163
16089.57 147
16090.77 148
16091.97 169
16093.17 135
16094.37 174
16095.57 152
16096.77 149
16097.97 164
16099.17 141
16100.37 132
16101.57 143
16102.77 188
16103.96 174
16105.16 171
16106.36 170
16107.56 157
16108.76 160
16109.96 162
16111.16 137
16112.36 153
16113.56 140
16114.76 155
16115.96 160
16117.16 163
16118.36 154
16119.56 169
16120.76 162
16121.96 157
16123.16 132
16124.36 144
16125.56 173
16126.76 143
16127.96 181
16129.16 166
16130.37 130
16131.57 149
16132.77 139
16133.97 156
16135.17 143
16136.37 131
16137.57 147
16138.77 157
16139.97 130
16141.17 138
16142.37 152
16143.57 147
16144.77 168
16145.98 163
16147.18 125
16148.38 141
16149.58 147
16150.78 146
16151.98 139
16153.18 171
16154.38 163
16155.59 148
16156.79 149
16157.99 140
16159.19 165
16160.39 146
16161.59 154
16162.80 131
16164.00 140
16165.20 149
16166.40 151
16167.60 138
16168.80 143
16170.01 192
16171.21 186
16172.41 151
16173.61 157
16174.81 168
16176.02 135
16177.22 147
16178.42 141
16179.62 155
16180.83 153
16182.03 136
16183.23 146
16184.43 152
16185.64 153
16186.84 165
16188.04 164
16189.24 164
16190.45 141
16191.65 135
16192.85 148
16194.06 136
16195.26 130
16196.46 138
16197.66 152
16198.87 151
16200.07 161
16201.27 141
16202.48 154
16203.68 148
16204.88 136
16206.09 143
16207.29 165
16208.49 154
16209.70 157
16210.90 147
16212.10 141
16213.31 142
16214.51 165
16215.71 169
16216.92 155
16218.12 133
16219.33 154
16220.53 154
16221.73 151
16222.94 156
16224.14 155
16225.35 169
16226.55 172
16227.75 189
16228.96 165
16230.16 157
16231.37 161
16232.57 158
16233.77 175
16234.98 166
16236.18 167
16237.39 175
16238.59 155
16239.80 155
16241.00 191
16242.21 173
16243.41 162
16244.62 166
16245.82 188
16247.03 196
16248.23 172
16249.44 170
16250.64 176
16251.85 176
16253.05 163
16254.26 159
16255.46 142
16256.67 164
16257.87 193
16259.08 185
16260.28 169
16261.49 166
16262.69 163
16263.90 173
16265.10 180
16266.31 191
16267.51 178
16268.72 191
16269.93 189
16271.13 194
16272.34 154
16273.54 172
16274.75 193
16275.96 185
16277.16 150
16278.37 177
16279.57 176
16280.78 182
16281.99 162
16283.19 160
16284.40 187
16285.60 171
16286.81 190
16288.02 204
16289.22 171
16290.43 164
16291.64 182
16292.84 197
16294.05 198
16295.26 168
16296.46 159
16297.67 173
16298.88 179
16300.08 207
16301.29 187
16302.50 193
16303.70 202
16304.91 212
16306.12 202
16307.32 208
16308.53 202
16309.74 202
16310.95 200
16312.15 186
16313.36 202
16314.57 175
16315.78 192
16316.98 214
16318.19 183
16319.40 186
16320.61 180
16321.81 180
16323.02 176
16324.23 167
16325.44 172
16326.64 194
16327.85 158
16329.06 193
16330.27 181
16331.48 179
16332.68 176
16333.89 182
16335.10 183
16336.31 164
16337.52 172
16338.72 178
16339.93 160
16341.14 146
16342.35 173
16343.56 149
16344.77 158
16345.98 136
16347.18 166
16348.39 149
16349.60 139
16350.81 167
16352.02 174
16353.23 168
16354.44 161
16355.65 162
16356.85 159
16358.06 148
16359.27 174
16360.48 169
16361.69 156
16362.90 160
16364.11 150
16365.32 167
16366.53 169
16367.74 166
16368.95 153
16370.16 154
16371.36 175
16372.57 158
16373.78 150
16374.99 163
16376.20 149
16377.41 149
16378.62 134
16379.83 153
16381.04 154
16382.25 143
16383.46 163
16384.67 146
16385.88 152
16387.09 163
16388.30 147
16389.51 157
16390.72 149
16391.93 173
16393.14 167
16394.35 166
16395.56 155
16396.77 136
16397.98 142
16399.19 168
16400.41 185
16401.62 168
16402.83 162
16404.04 143
16405.25 133
16406.46 158
16407.67 147
16408.88 166
16410.09 170
16411.30 140
16412.51 147
16413.72 173
16414.94 128
16416.15 151
16417.36 158
16418.57 160
16419.78 145
16420.99 151
16422.20 144
16423.41 143
16424.63 168
16425.84 139
16427.05 156
16428.26 134
16429.47 150
16430.68 127
16431.90 133
16433.11 147
16434.32 139
16435.53 144
16436.74 163
16437.95 142
16439.17 147
16440.38 137
16441.59 162
16442.80 148
16444.01 111
16445.23 118
16446.44 137
16447.65 176
16448.86 140
16450.08 152
16451.29 142
16452.50 144
16453.71 174
16454.93 164
16456.14 120
16457.35 137
16458.56 144
16459.78 139
16460.99 150
16462.20 144
16463.42 150
16464.63 156
16465.84 138
16467.05 130
16468.27 117
16469.48 131
16470.69 138
16471.91 149
16473.12 131
16474.33 137
16475.55 134
16476.76 117
16477.97 139
16479.19 144
16480.40 138
16481.61 122
16482.83 134
16484.04 125
16485.25 148
16486.47 160
16487.68 128
16488.90 121
16490.11 139
16491.32 141
16492.54 132
16493.75 106
16494.97 132
16496.18 121
16497.39 148
16498.61 137
16499.82 113
16501.04 129
16502.25 129
16503.47 132
16504.68 151
16505.89 117
16507.11 137
16508.32 168
16509.54 131
16510.75 143
16511.97 121
16513.18 127
16514.40 156
16515.61 124
16516.83 113
16518.04 124
16519.26 137
16520.47 130
16521.69 111
16522.90 144
16524.12 128
16525.33 131
16526.55 126
16527.76 120
16528.98 129
16530.19 130
16531.41 146
16532.62 145
16533.84 125
16535.05 143
16536.27 134
16537.49 147
16538.70 135
16539.92 130
16541.13 143
16542.35 137
16543.56 148
16544.78 146
16546.00 118
16547.21 143
16548.43 147
16549.64 118
16550.86 132
16552.08 122
16553.29 129
16554.51 131
16555.73 130
16556.94 111
16558.16 103
16559.37 153
16560.59 154
16561.81 134
16563.02 153
16564.24 137
16565.46 136
16566.67 144
16567.89 132
16569.11 157
16570.32 148
16571.54 134
16572.76 131
16573.98 120
16575.19 122
16576.41 140
16577.63 150
16578.84 144
16580.06 133
16581.28 139
16582.50 159
16583.71 139
16584.93 126
16586.15 113
16587.36 156
16588.58 155
16589.80 123
16591.02 134
16592.24 150
16593.45 116
16594.67 115
16595.89 133
16597.11 114
16598.32 138
16599.54 150
16600.76 140
16601.98 154
16603.20 108
16604.41 127
16605.63 118
16606.85 119
16608.07 129
16609.29 150
16610.51 135
16611.72 129
16612.94 122
16614.16 124
16615.38 124
16616.60 132
16617.82 117
16619.03 109
16620.25 129
16621.47 141
16622.69 129
16623.91 122
16625.13 134
16626.35 109
16627.57 151
16628.79 163
16630.00 125
16631.22 146
16632.44 128
16633.66 147
16634.88 133
16636.10 126
16637.32 129
16638.54 127
16639.76 134
16640.98 122
16642.20 107
16643.42 120
16644.64 123
16645.86 135
16647.08 141
16648.30 136
16649.51 128
16650.73 134
16651.95 124
16653.17 135
16654.39 131
16655.61 128
16656.83 132
16658.05 101
16659.27 112
16660.49 141
16661.71 143
16662.93 104
16664.16 105
16665.38 116
16666.60 91
16667.82 105
16669.04 111
16670.26 138
16671.48 124
16672.70 140
16673.92 138
16675.14 116
16676.36 128
16677.58 101
16678.80 115
16680.02 124
16681.24 117
16682.46 142
16683.69 139
16684.91 137
16686.13 121
16687.35 108
16688.57 132
16689.79 119
16691.01 126
16692.23 132
16693.46 104
16694.68 121
16695.90 137
16697.12 136
16698.34 123
16699.56 116
16700.78 123
16702.01 117
16703.23 127
16704.45 98
16705.67 121
16706.89 139
16708.12 121
16709.34 110
16710.56 128
16711.78 149
16713.00 121
16714.23 121
16715.45 114
16716.67 125
16717.89 144
16719.11 131
16720.34 120
16721.56 107
16722.78 129
16724.00 138
16725.23 132
16726.45 115
16727.67 115
16728.89 137
16730.12 155
16731.34 125
16732.56 123
16733.79 123
16735.01 116
16736.23 129
16737.45 122
16738.68 116
16739.90 126
16741.12 128
16742.35 117
16743.57 125
16744.79 140
16746.02 135
16747.24 148
16748.46 151
16749.69 114
16750.91 115
16752.13 130
16753.36 100
16754.58 96
16755.80 119
16757.03 130
16758.25 160
16759.48 112
16760.70 104
16761.92 100
16763.15 135
16764.37 156
16765.60 117
16766.82 97
16768.04 114
16769.27 119
16770.49 98
16771.72 116
16772.94 143
16774.16 171
16775.39 147
16776.61 131
16777.84 109
16779.06 138
16780.29 123
16781.51 118
16782.74 142
16783.96 126
16785.19 114
16786.41 138
16787.64 130
16788.86 114
16790.09 101
16791.31 112
16792.54 128
16793.76 117
16794.99 120
16796.21 102
16797.44 125
16798.66 120
16799.89 106
16801.11 128
16802.34 129
16803.56 111
16804.79 110
16806.01 147
16807.24 116
16808.46 110
16809.69 126
16810.92 132
16812.14 130
16813.37 119
16814.59 129
16815.82 144
16817.04 114
16818.27 113
16819.50 122
16820.72 128
16821.95 132
16823.17 116
16824.40 118
16825.63 116
16826.85 114
16828.08 133
16829.31 126
16830.53 108
16831.76 129
16832.99 157
16834.21 146
16835.44 108
16836.67 126
16837.89 128
16839.12 164
16840.35 140
16841.57 146
16842.80 125
16844.03 110
16845.25 90
16846.48 131
16847.71 136
16848.93 140
16850.16 123
16851.39 119
16852.62 130
16853.84 125
16855.07 129
16856.30 118
16857.52 128
16858.75 133
16859.98 126
16861.21 142
16862.43 125
16863.66 111
16864.89 115
16866.12 132
16867.35 121
16868.57 151
16869.80 167
16871.03 150
16872.26 131
16873.48 132
16874.71 144
16875.94 130
16877.17 142
16878.40 161
16879.63 164
16880.85 149
16882.08 139
16883.31 126
16884.54 155
16885.77 145
16887.00 166
16888.22 162
16889.45 170
16890.68 141
16891.91 177
16893.14 178
16894.37 151
16895.60 137
16896.82 130
16898.05 147
16899.28 141
16900.51 136
16901.74 128
16902.97 140
16904.20 132
16905.43 167
16906.66 145
16907.89 137
16909.12 148
16910.34 139
16911.57 123
16912.80 148
16914.03 135
16915.26 128
16916.49 130
16917.72 110
16918.95 106
16920.18 137
16921.41 146
16922.64 139
16923.87 122
16925.10 143
16926.33 107
16927.56 115
16928.79 117
16930.02 142
16931.25 178
16932.48 133
16933.71 128
16934.94 113
16936.17 124
16937.40 112
16938.63 117
16939.86 123
16941.09 127
16942.32 117
16943.55 97
16944.78 110
16946.01 108
16947.24 98
16948.48 112
16949.71 115
16950.94 102
16952.17 137
16953.40 114
16954.63 118
16955.86 123
16957.09 117
16958.32 126
16959.55 114
16960.79 115
16962.02 121
16963.25 135
16964.48 122
16965.71 119
16966.94 115
16968.17 122
16969.40 108
16970.64 124
16971.87 105
16973.10 114
16974.33 122
16975.56 103
16976.79 113
16978.03 110
16979.26 116
16980.49 117
16981.72 128
16982.95 122
16984.19 138
16985.42 131
16986.65 142
16987.88 109
16989.11 124
16990.35 137
16991.58 124
16992.81 120
16994.04 120
16995.28 121
16996.51 108
16997.74 104
16998.97 121
17000.21 123
17001.44 130
17002.67 106
17003.90 127
17005.14 133
17006.37 132
17007.60 125
17008.84 87
17010.07 109
17011.30 118
17012.53 114
17013.77 149
17015.00 113
17016.23 114
17017.47 113
17018.70 110
17019.93 121
17021.17 105
17022.40 112
17023.63 116
17024.87 106
17026.10 104
17027.33 103
17028.57 112
17029.80 113
17031.04 105
17032.27 108
17033.50 121
17034.74 109
17035.97 119
17037.20 88
17038.44 97
17039.67 116
17040.91 111
17042.14 92
17043.37 119
17044.61 118
17045.84 111
17047.08 129
17048.31 107
17049.55 116
17050.78 119
17052.02 134
17053.25 125
17054.48 121
17055.72 111
17056.95 118
17058.19 121
17059.42 121
17060.66 138
17061.89 100
17063.13 108
17064.36 122
17065.60 127
17066.83 116
17068.07 93
17069.30 120
17070.54 119
17071.77 115
17073.01 83
17074.24 93
17075.48 116
17076.71 107
17077.95 118
17079.19 121
17080.42 110
17081.66 116
17082.89 78
17084.13 109
17085.36 107
17086.60 109
17087.83 98
17089.07 120
17090.31 129
17091.54 103
17092.78 113
17094.01 102
17095.25 117
17096.49 119
17097.72 122
17098.96 114
17100.19 127
17101.43 106
17102.67 111
17103.90 110
17105.14 101
17106.38 105
17107.61 109
17108.85 123
17110.09 90
17111.32 110
17112.56 103
17113.80 111
17115.03 102
17116.27 108
17117.51 108
17118.74 93
17119.98 106
17121.22 111
17122.45 94
17123.69 97
17124.93 115
17126.17 141
17127.40 99
17128.64 102
17129.88 97
17131.12 117
17132.35 119
17133.59 104
17134.83 122
17136.07 120
17137.30 122
17138.54 102
17139.78 102
17141.02 111
17142.25 112
17143.49 110
17144.73 92
17145.97 99
17147.20 110
17148.44 126
17149.68 94
17150.92 79
17152.16 100
17153.40 129
17154.63 95
17155.87 102
17157.11 114
17158.35 107
17159.59 124
17160.83 122
17162.06 107
17163.30 112
17164.54 117
17165.78 111
17167.02 124
17168.26 112
17169.50 110
17170.73 115
17171.97 111
17173.21 114
17174.45 113
17175.69 101
17176.93 121
17178.17 112
17179.41 120
17180.65 109
17181.89 91
17183.12 112
17184.36 124
17185.60 104
17186.84 92
17188.08 70
17189.32 85
17190.56 106
17191.80 113
17193.04 103
17194.28 99
17195.52 115
17196.76 96
17198.00 108
17199.24 114
17200.48 105
17201.72 122
17202.96 84
17204.20 66
17205.44 101
17206.68 89
17207.92 98
17209.16 117
17210.40 125
17211.64 94
17212.88 101
17214.12 105
17215.36 101
17216.60 119
17217.84 98
17219.08 131
17220.32 104
17221.56 106
17222.80 113
17224.04 122
17225.29 99
17226.53 100
17227.77 101
17229.01 85
17230.25 107
17231.49 113
17232.73 129
17233.97 116
17235.21 108
17236.45 116
17237.70 121
17238.94 120
17240.18 118
17241.42 130
17242.66 151
17243.90 121
17245.14 118
17246.39 120
17247.63 100
17248.87 96
17250.11 89
17251.35 94
17252.59 94
17253.84 99
17255.08 95
17256.32 103
17257.56 103
17258.80 117
17260.05 114
17261.29 103
17262.53 103
17263.77 105
17265.01 113
17266.26 105
17267.50 109
17268.74 110
17269.98 120
17271.23 80
17272.47 113
17273.71 98
17274.95 111
17276.20 97
17277.44 115
17278.68 108
17279.92 110
17281.17 121
17282.41 137
17283.65 104
17284.90 91
17286.14 95
17287.38 110
17288.62 98
17289.87 92
17291.11 89
17292.35 117
17293.60 108
17294.84 112
17296.08 103
17297.33 113
17298.57 106
17299.81 95
17301.06 119
17302.30 113
17303.54 105
17304.79 98
17306.03 108
17307.28 81
17308.52 93
17309.76 106
17311.01 109
17312.25 108
17313.49 96
17314.74 122
17315.98 128
17317.23 98
17318.47 120
17319.72 103
17320.96 107
17322.20 117
17323.45 115
17324.69 92
17325.94 97
17327.18 96
17328.43 101
17329.67 109
17330.91 98
17332.16 101
17333.40 124
17334.65 101
17335.89 97
17337.14 110
17338.38 121
17339.63 131
17340.87 108
17342.12 106
17343.36 129
17344.61 86
17345.85 94
17347.10 92
17348.34 98
17349.59 94
17350.83 74
17352.08 82
17353.33 85
17354.57 93
17355.82 99
17357.06 91
17358.31 86
17359.55 95
17360.80 101
17362.04 102
17363.29 124
17364.54 97
17365.78 93
17367.03 105
17368.27 105
17369.52 119
17370.77 105
17372.01 114
17373.26 96
17374.50 94
17375.75 115
17377.00 94
17378.24 82
17379.49 93
17380.74 118
17381.98 103
17383.23 84
17384.47 90
17385.72 78
17386.97 84
17388.21 84
17389.46 95
17390.71 113
17391.95 91
17393.20 101
17394.45 97
17395.70 69
17396.94 102
17398.19 109
17399.44 98
17400.68 86
17401.93 79
17403.18 113
17404.42 96
17405.67 83
17406.92 115
17408.17 85
17409.41 101
17410.66 107
17411.91 122
17413.16 86
17414.40 89
17415.65 106
17416.90 111
17418.15 115
17419.40 109
17420.64 117
17421.89 110
17423.14 93
17424.39 92
17425.63 111
17426.88 101
17428.13 109
17429.38 88
17430.63 103
17431.88 78
17433.12 99
17434.37 83
17435.62 111
17436.87 125
17438.12 112
17439.37 109
17440.61 86
17441.86 107
17443.11 81
17444.36 101
17445.61 95
17446.86 88
17448.11 72
17449.36 100
17450.60 96
17451.85 105
17453.10 91
17454.35 116
17455.60 89
17456.85 79
17458.10 94
17459.35 87
17460.60 74
17461.85 87
17463.10 74
17464.34 82
17465.59 95
17466.84 103
17468.09 114
17469.34 102
17470.59 108
17471.84 95
17473.09 116
17474.34 91
17475.59 90
17476.84 96
17478.09 89
17479.34 105
17480.59 83
17481.84 100
17483.09 102
17484.34 105
17485.59 94
17486.84 106
17488.09 90
17489.34 92
17490.59 98
17491.84 108
17493.09 77
17494.34 91
17495.59 96
17496.84 97
17498.10 90
17499.35 67
17500.60 101
17501.85 89
17503.10 98
17504.35 98
17505.60 101
17506.85 115
17508.10 121
17509.35 119
17510.60 93
17511.86 103
17513.11 95
17514.36 91
17515.61 100
17516.86 83
17518.11 102
17519.36 120
17520.61 103
17521.87 93
17523.12 74
17524.37 101
17525.62 109
17526.87 120
17528.12 97
17529.38 96
17530.63 95
17531.88 119
17533.13 100
17534.38 85
17535.63 108
17536.89 100
17538.14 108
17539.39 95
17540.64 87
17541.89 85
17543.15 111
17544.40 91
17545.65 114
17546.90 126
17548.16 90
17549.41 102
17550.66 82
17551.91 94
17553.17 111
17554.42 96
17555.67 95
17556.92 125
17558.18 103
17559.43 86
17560.68 91
17561.94 102
17563.19 81
17564.44 92
17565.69 87
17566.95 95
17568.20 102
17569.45 91
17570.71 95
17571.96 108
17573.21 105
17574.47 127
17575.72 107
17576.97 87
17578.23 103
17579.48 88
17580.73 129
17581.99 87
17583.24 90
17584.50 102
17585.75 111
17587.00 98
17588.26 89
17589.51 90
17590.76 106
17592.02 101
17593.27 114
17594.53 106
17595.78 100
17597.04 112
17598.29 89
17599.54 105
17600.80 80
17602.05 86
17603.31 101
17604.56 110
17605.82 91
17607.07 109
17608.32 78
17609.58 96
17610.83 86
17612.09 92
17613.34 105
17614.60 130
17615.85 99
17617.11 106
17618.36 103
17619.62 114
17620.87 113
17622.13 109
17623.38 97
17624.64 101
17625.89 123
17627.15 106
17628.40 97
17629.66 100
17630.91 103
17632.17 88
17633.43 109
17634.68 106
17635.94 101
17637.19 92
17638.45 102
17639.70 97
17640.96 98
17642.21 89
17643.47 110
17644.73 110
17645.98 85
17647.24 109
17648.49 97
17649.75 117
17651.01 103
17652.26 82
17653.52 93
17654.77 87
17656.03 121
17657.29 112
17658.54 127
17659.80 113
17661.06 87
17662.31 99
17663.57 100
17664.83 92
17666.08 102
17667.34 99
17668.60 82
17669.85 91
17671.11 101
17672.37 110
17673.62 98
17674.88 80
17676.14 95
17677.39 115
17678.65 80
17679.91 89
17681.17 104
17682.42 93
17683.68 94
17684.94 90
17686.19 108
17687.45 97
17688.71 99
17689.97 85
17691.22 91
17692.48 99
17693.74 115
17695.00 105
17696.26 98
17697.51 82
17698.77 105
17700.03 104
17701.29 77
17702.54 78
17703.80 99
17705.06 98
17706.32 94
17707.58 98
17708.83 89
17710.09 97
17711.35 114
17712.61 104
17713.87 90
17715.13 82
17716.38 108
17717.64 116
17718.90 90
17720.16 97
17721.42 107
17722.68 104
17723.94 87
17725.19 93
17726.45 81
17727.71 105
17728.97 93
17730.23 84
17731.49 79
17732.75 98
17734.01 131
17735.27 84
17736.53 96
17737.78 96
17739.04 102
17740.30 116
17741.56 108
17742.82 106
17744.08 103
17745.34 112
17746.60 112
17747.86 95
17749.12 73
17750.38 91
17751.64 112
17752.90 98
17754.16 84
17755.42 90
17756.68 106
17757.94 103
17759.20 78
17760.46 84
17761.72 99
17762.98 108
17764.24 132
17765.50 115
17766.76 96
17768.02 92
17769.28 114
17770.54 117
17771.80 99
17773.06 88
17774.32 114
17775.58 107
17776.84 87
17778.10 108
17779.36 126
17780.62 101
17781.88 98
17783.15 95
17784.41 121
17785.67 96
17786.93 83
17788.19 97
17789.45 98
17790.71 93
17791.97 84
17793.23 94
17794.49 73
17795.76 76
17797.02 100
17798.28 102
17799.54 103
17800.80 96
17802.06 115
17803.32 105
17804.59 81
17805.85 98
17807.11 101
17808.37 96
17809.63 83
17810.89 104
17812.16 97
17813.42 84
17814.68 108
17815.94 100
17817.20 99
17818.47 91
17819.73 106
17820.99 114
17822.25 112
17823.51 115
17824.78 112
17826.04 121
17827.30 107
17828.56 95
17829.83 98
17831.09 103
17832.35 113
17833.61 113
17834.88 92
17836.14 89
17837.40 120
17838.67 96
17839.93 96
17841.19 92
17842.45 102
17843.72 106
17844.98 106
17846.24 73
17847.51 88
17848.77 111
17850.03 102
17851.30 106
17852.56 88
17853.82 84
17855.09 93
17856.35 98
17857.61 102
17858.88 99
17860.14 122
17861.40 97
17862.67 98
17863.93 95
17865.19 110
17866.46 91
17867.72 115
17868.99 113
17870.25 82
17871.51 70
17872.78 89
17874.04 112
17875.31 94
17876.57 102
17877.83 96
17879.10 87
17880.36 89
17881.63 94
17882.89 82
17884.15 98
17885.42 87
17886.68 98
17887.95 117
17889.21 107
17890.48 108
17891.74 79
17893.01 83
17894.27 85
17895.54 75
17896.80 84
17898.07 88
17899.33 73
17900.60 103
17901.86 83
17903.13 102
17904.39 91
17905.66 93
17906.92 94
17908.19 112
17909.45 102
17910.72 72
17911.98 99
17913.25 80
17914.51 76
17915.78 96
17917.05 88
17918.31 103
17919.58 107
17920.84 89
17922.11 109
17923.37 107
17924.64 105
17925.91 94
17927.17 103
17928.44 80
17929.70 94
17930.97 85
17932.24 88
17933.50 101
17934.77 76
17936.03 76
17937.30 80
17938.57 108
17939.83 100
17941.10 110
17942.37 105
17943.63 100
17944.90 104
17946.17 98
17947.43 88
17948.70 87
17949.97 89
17951.23 109
17952.50 104
17953.77 88
17955.03 122
17956.30 104
17957.57 118
17958.83 121
17960.10 93
17961.37 100
17962.64 94
17963.90 113
17965.17 89
17966.44 73
17967.70 106
17968.97 91
17970.24 86
17971.51 64
17972.77 97
17974.04 113
17975.31 85
17976.58 98
17977.85 101
17979.11 106
17980.38 87
17981.65 99
17982.92 95
17984.18 88
17985.45 76
17986.72 85
17987.99 97
17989.26 89
17990.52 87
17991.79 103
17993.06 127
17994.33 89
17995.60 121
17996.87 101
17998.13 100
17999.40 78
18000.67 93
18001.94 93
18003.21 106
18004.48 101
18005.75 96
18007.02 87
18008.28 92
18009.55 102
18010.82 77
18012.09 104
18013.36 89
18014.63 116
18015.90 81
18017.17 98
18018.44 82
18019.71 100
18020.97 86
18022.24 118
18023.51 112
18024.78 121
18026.05 108
18027.32 104
18028.59 111
18029.86 100
18031.13 106
18032.40 90
18033.67 92
18034.94 103
18036.21 104
18037.48 81
18038.75 108
18040.02 121
18041.29 122
18042.56 97
18043.83 99
18045.10 79
18046.37 78
18047.64 81
18048.91 104
18050.18 96
18051.45 96
18052.72 107
18053.99 93
18055.26 101
18056.53 79
18057.80 71
18059.07 86
18060.34 94
18061.61 79
18062.88 93
18064.16 98
18065.43 76
18066.70 98
18067.97 122
18069.24 93
18070.51 87
18071.78 113
18073.05 98
18074.32 97
18075.59 89
18076.87 104
18078.14 88
18079.41 89
18080.68 88
18081.95 91
18083.22 107
18084.49 97
18085.77 90
18087.04 104
18088.31 130
18089.58 101
18090.85 73
18092.12 109
18093.40 98
18094.67 114
18095.94 89
18097.21 85
18098.48 115
18099.76 104
18101.03 117
18102.30 103
18103.57 97
18104.84 117
18106.12 106
18107.39 107
18108.66 105
18109.93 114
18111.21 111
18112.48 94
18113.75 103
18115.02 110
18116.30 95
18117.57 113
18118.84 118
18120.11 100
18121.39 106
18122.66 100
18123.93 97
18125.21 90
18126.48 89
18127.75 87
18129.02 88
18130.30 114
18131.57 79
18132.84 78
18134.12 94
18135.39 111
18136.66 96
18137.94 93
18139.21 114
18140.48 125
18141.76 100
18143.03 98
18144.31 119
18145.58 107
18146.85 120
18148.13 110
18149.40 119
18150.67 112
18151.95 118
18153.22 106
18154.50 93
18155.77 84
18157.04 92
18158.32 127
18159.59 100
18160.87 92
18162.14 112
18163.41 108
18164.69 107
18165.96 92
18167.24 92
18168.51 104
18169.79 98
18171.06 123
18172.34 105
18173.61 103
18174.89 97
18176.16 108
18177.43 103
18178.71 87
18179.98 73
18181.26 78
18182.53 110
18183.81 85
18185.08 87
18186.36 109
18187.63 103
18188.91 104
18190.18 96
18191.46 129
18192.74 101
18194.01 109
18195.29 95
18196.56 88
18197.84 86
18199.11 80
18200.39 109
18201.66 96
18202.94 76
18204.22 101
18205.49 95
18206.77 103
18208.04 80
18209.32 82
18210.59 96
18211.87 81
18213.15 106
18214.42 90
18215.70 112
18216.97 92
18218.25 79
18219.53 91
18220.80 88
18222.08 97
18223.36 108
18224.63 102
18225.91 106
18227.19 80
18228.46 72
18229.74 97
18231.02 101
18232.29 99
18233.57 93
18234.85 87
18236.12 90
18237.40 80
18238.68 106
18239.95 99
18241.23 88
18242.51 103
18243.78 90
18245.06 88
18246.34 74
18247.62 96
18248.89 93
18250.17 111
18251.45 96
18252.73 93
18254.00 110
18255.28 98
18256.56 104
18257.84 99
18259.11 98
18260.39 100
18261.67 117
18262.95 96
18264.22 94
18265.50 74
18266.78 100
18268.06 89
18269.34 95
18270.61 104
18271.89 80
18273.17 105
18274.45 96
18275.73 115
18277.01 95
18278.28 82
18279.56 83
18280.84 101
18282.12 91
18283.40 113
18284.68 98
18285.95 118
18287.23 99
18288.51 92
18289.79 87
18291.07 91
18292.35 97
18293.63 96
18294.91 81
18296.19 105
18297.46 99
18298.74 83
18300.02 76
18301.30 84
18302.58 69
18303.86 77
18305.14 87
18306.42 91
18307.70 103
18308.98 84
18310.26 95
18311.54 83
18312.82 95
18314.10 87
18315.37 83
18316.65 100
18317.93 80
18319.21 111
18320.49 97
18321.77 159
18323.05 99
18324.33 94
18325.61 95
18326.89 90
18328.17 84
18329.45 63
18330.73 88
18332.01 80
18333.29 98
18334.57 82
18335.86 106
18337.14 106
18338.42 77
18339.70 88
18340.98 101
18342.26 98
18343.54 80
18344.82 90
18346.10 83
18347.38 96
18348.66 84
18349.94 91
18351.22 86
18352.50 93
18353.78 78
18355.07 93
18356.35 85
18357.63 100
18358.91 101
18360.19 113
18361.47 98
18362.75 104
18364.03 103
18365.32 103
18366.60 109
18367.88 96
18369.16 96
18370.44 97
18371.72 107
18373.00 103
18374.29 108
18375.57 80
18376.85 105
18378.13 81
18379.41 105
18380.70 87
18381.98 103
18383.26 73
18384.54 80
18385.82 75
18387.11 96
18388.39 122
18389.67 113
18390.95 101
18392.23 96
18393.52 113
18394.80 114
18396.08 85
18397.36 104
18398.65 90
18399.93 92
18401.21 114
18402.50 100
18403.78 77
18405.06 84
18406.34 122
18407.63 103
18408.91 96
18410.19 104
18411.48 119
18412.76 106
18414.04 92
18415.32 78
18416.61 94
18417.89 98
18419.17 127
18420.46 85
18421.74 77
18423.02 98
18424.31 97
18425.59 76
18426.87 82
18428.16 93
18429.44 102
18430.73 122
18432.01 100
18433.29 78
18434.58 86
18435.86 115
18437.14 112
18438.43 75
18439.71 82
18441.00 90
18442.28 98
18443.56 92
18444.85 96
18446.13 103
18447.42 111
18448.70 84
18449.99 110
18451.27 82
18452.56 92
18453.84 103
18455.12 106
18456.41 115
18457.69 81
18458.98 82
18460.26 118
18461.55 108
18462.83 92
18464.12 102
18465.40 102
18466.69 99
18467.97 80
18469.26 76
18470.54 92
18471.83 112
18473.11 108
18474.40 103
18475.68 98
18476.97 101
18478.25 103
18479.54 98
18480.82 105
18482.11 77
18483.40 62
18484.68 88
18485.97 72
18487.25 104
18488.54 92
18489.82 130
18491.11 102
18492.39 98
18493.68 115
18494.97 87
18496.25 97
18497.54 89
18498.82 92
18500.11 120
18501.40 87
18502.68 93
18503.97 89
18505.26 82
18506.54 94
18507.83 90
18509.11 89
18510.40 92
18511.69 87
18512.97 92
18514.26 85
18515.55 94
18516.83 103
18518.12 85
18519.41 105
18520.69 111
18521.98 97
18523.27 94
18524.56 87
18525.84 103
18527.13 66
18528.42 98
18529.70 96
18530.99 88
18532.28 97
18533.57 99
18534.85 97
18536.14 84
18537.43 97
18538.71 85
18540.00 97
18541.29 85
18542.58 106
18543.86 78
18545.15 87
18546.44 73
18547.73 85
18549.02 116
18550.30 77
18551.59 100
18552.88 100
18554.17 92
18555.46 71
18556.74 95
18558.03 106
18559.32 84
18560.61 80
18561.90 81
18563.18 115
18564.47 83
18565.76 128
18567.05 101
18568.34 106
18569.63 102
18570.92 79
18572.20 94
18573.49 105
18574.78 93
18576.07 102
18577.36 112
18578.65 78
18579.94 74
18581.23 93
18582.51 103
18583.80 92
18585.09 86
18586.38 106
18587.67 92
18588.96 92
18590.25 91
18591.54 102
18592.83 106
18594.12 91
18595.41 104
18596.70 107
18597.99 98
18599.28 112
18600.57 101
18601.85 124
18603.14 94
18604.43 98
18605.72 101
18607.01 108
18608.30 98
18609.59 87
18610.88 87
18612.17 101
18613.46 96
18614.75 114
18616.04 111
18617.33 89
18618.62 111
18619.91 101
18621.20 117
18622.50 120
18623.79 123
18625.08 121
18626.37 128
18627.66 117
18628.95 121
18630.24 121
18631.53 93
18632.82 95
18634.11 124
18635.40 117
18636.69 103
18637.98 95
18639.27 100
18640.57 110
18641.86 104
18643.15 102
18644.44 102
18645.73 108
18647.02 102
18648.31 111
18649.60 115
18650.89 75
18652.19 84
18653.48 92
18654.77 90
18656.06 103
18657.35 100
18658.64 101
18659.94 111
18661.23 81
18662.52 92
18663.81 95
18665.10 95
18666.39 78
18667.69 88
18668.98 72
18670.27 73
18671.56 98
18672.85 99
18674.15 110
18675.44 94
18676.73 88
18678.02 99
18679.32 95
18680.61 87
18681.90 100
18683.19 115
18684.49 111
18685.78 78
18687.07 95
18688.36 111
18689.66 114
18690.95 91
18692.24 97
18693.53 95
18694.83 98
18696.12 95
18697.41 105
18698.71 102
18700.00 90
18701.29 101
18702.59 91
18703.88 104
18705.17 101
18706.47 103
18707.76 81
18709.05 90
18710.35 84
18711.64 101
18712.93 91
18714.23 84
18715.52 90
18716.81 111
18718.11 80
18719.40 77
18720.70 100
18721.99 103
18723.28 97
18724.58 104
18725.87 108
18727.16 103
18728.46 91
18729.75 86
18731.05 109
18732.34 106
18733.64 115
18734.93 101
18736.22 99
18737.52 99
18738.81 95
18740.11 97
18741.40 106
18742.70 108
18743.99 131
18745.29 81
18746.58 108
18747.87 81
18749.17 85
18750.46 97
18751.76 91
18753.05 89
18754.35 92
18755.64 124
18756.94 88
18758.23 90
18759.53 88
18760.82 96
18762.12 113
18763.42 89
18764.71 86
18766.01 97
18767.30 98
18768.60 91
18769.89 116
18771.19 82
18772.48 93
18773.78 117
18775.07 114
18776.37 93
18777.67 87
18778.96 98
18780.26 110
18781.55 94
18782.85 83
18784.15 93
18785.44 96
18786.74 95
18788.03 109
18789.33 103
18790.63 103
18791.92 98
18793.22 78
18794.52 112
18795.81 92
18797.11 75
18798.40 110
18799.70 89
18801.00 68
18802.29 88
18803.59 102
18804.89 99
18806.18 93
18807.48 93
18808.78 108
18810.07 94
18811.37 84
18812.67 92
18813.97 78
18815.26 95
18816.56 84
18817.86 91
18819.15 81
18820.45 99
18821.75 89
18823.05 116
18824.34 100
18825.64 74
18826.94 106
18828.24 96
18829.53 101
18830.83 85
18832.13 110
18833.43 114
18834.72 104
18836.02 95
18837.32 104
18838.62 110
18839.92 107
18841.21 111
18842.51 98
18843.81 82
18845.11 106
18846.41 93
18847.70 107
18849.00 93
18850.30 86
18851.60 102
18852.90 90
18854.20 83
18855.49 85
18856.79 100
18858.09 97
18859.39 82
18860.69 97
18861.99 97
18863.29 90
18864.58 103
18865.88 114
18867.18 89
18868.48 93
18869.78 104
18871.08 88
18872.38 78
18873.68 90
18874.98 85
18876.28 108
18877.57 93
18878.87 74
18880.17 112
18881.47 105
18882.77 100
18884.07 67
18885.37 87
18886.67 110
18887.97 98
18889.27 95
18890.57 74
18891.87 92
18893.17 91
18894.47 70
18895.77 81
18897.07 91
18898.37 91
18899.67 99
18900.97 98
18902.27 83
18903.57 80
18904.87 100
18906.17 76
18907.47 70
18908.77 87
18910.07 90
18911.37 105
18912.67 98
18913.97 97
18915.27 122
18916.57 98
18917.87 84
18919.17 91
18920.47 72
18921.78 73
18923.08 74
18924.38 98
18925.68 95
18926.98 77
18928.28 83
18929.58 86
18930.88 84
18932.18 107
18933.48 90
18934.79 76
18936.09 78
18937.39 96
18938.69 95
18939.99 84
18941.29 87
18942.59 77
18943.90 80
18945.20 76
18946.50 98
18947.80 118
18949.10 117
18950.40 108
18951.71 101
18953.01 101
18954.31 87
18955.61 92
18956.91 108
18958.21 111
18959.52 107
18960.82 92
18962.12 98
18963.42 80
18964.73 75
18966.03 94
18967.33 95
18968.63 85
18969.93 69
18971.24 78
18972.54 95
18973.84 97
18975.14 68
18976.45 103
18977.75 89
18979.05 90
18980.36 86
18981.66 110
18982.96 96
18984.26 93
18985.57 98
18986.87 86
18988.17 87
18989.48 90
18990.78 88
18992.08 104
18993.39 89
18994.69 97
18995.99 111
18997.30 85
18998.60 116
18999.90 98
19001.21 103
19002.51 94
19003.81 84
19005.12 94
19006.42 91
19007.72 98
19009.03 95
19010.33 86
19011.64 83
19012.94 105
19014.24 97
19015.55 95
19016.85 111
19018.16 94
19019.46 89
19020.76 101
19022.07 79
19023.37 90
19024.68 94
19025.98 95
19027.29 107
19028.59 94
19029.89 102
19031.20 95
19032.50 98
19033.81 101
19035.11 97
19036.42 83
19037.72 87
19039.03 88
19040.33 90
19041.64 100
19042.94 81
19044.25 99
19045.55 85
19046.86 62
19048.16 82
19049.47 82
19050.77 72
19052.08 102
19053.38 88
19054.69 97
19055.99 98
19057.30 85
19058.60 91
19059.91 85
19061.22 93
19062.52 98
19063.83 78
19065.13 78
19066.44 81
19067.74 74
19069.05 90
19070.36 91
19071.66 90
19072.97 79
19074.27 84
19075.58 81
19076.89 98
19078.19 114
19079.50 112
19080.80 85
19082.11 71
19083.42 103
19084.72 83
19086.03 75
19087.34 77
19088.64 108
19089.95 73
19091.26 108
19092.56 95
19093.87 88
19095.18 93
19096.48 88
19097.79 95
19099.10 87
19100.40 90
19101.71 90
19103.02 112
19104.32 109
19105.63 85
19106.94 76
19108.25 84
19109.55 102
19110.86 86
19112.17 73
19113.48 84
19114.78 104
19116.09 97
19117.40 108
19118.71 89
19120.01 74
19121.32 85
19122.63 104
19123.94 74
19125.24 80
19126.55 102
19127.86 76
19129.17 82
19130.47 100
19131.78 87
19133.09 75
19134.40 97
19135.71 95
19137.02 127
19138.32 115
19139.63 107
19140.94 82
19142.25 72
19143.56 82
19144.87 87
19146.17 116
19147.48 98
19148.79 95
19150.10 78
19151.41 93
19152.72 67
19154.03 82
19155.33 65
19156.64 78
19157.95 85
19159.26 81
19160.57 91
19161.88 80
19163.19 77
19164.50 84
19165.81 86
19167.12 79
19168.42 81
19169.73 96
19171.04 67
19172.35 77
19173.66 76
19174.97 90
19176.28 81
19177.59 112
19178.90 99
19180.21 77
19181.52 108
19182.83 89
19184.14 63
19185.45 84
19186.76 84
19188.07 97
19189.38 102
19190.69 81
19192.00 73
19193.31 70
19194.62 68
19195.93 73
19197.24 90
19198.55 91
19199.86 93
19201.17 83
19202.48 69
19203.79 74
19205.10 111
19206.41 76
19207.72 99
19209.03 88
19210.34 93
19211.66 84
19212.97 74
19214.28 75
19215.59 73
19216.90 70
19218.21 72
19219.52 102
19220.83 75
19222.14 75
19223.45 96
19224.77 76
19226.08 92
19227.39 78
19228.70 91
19230.01 73
19231.32 79
19232.63 76
19233.94 75
19235.26 68
19236.57 76
19237.88 92
19239.19 82
19240.50 67
19241.81 92
19243.13 96
19244.44 81
19245.75 79
19247.06 72
19248.37 80
19249.69 90
19251.00 102
19252.31 85
19253.62 81
19254.93 78
19256.25 88
19257.56 103
19258.87 74
19260.18 84
19261.50 87
19262.81 88
19264.12 77
19265.43 91
19266.75 75
19268.06 97
19269.37 83
19270.68 74
19272.00 72
19273.31 83
19274.62 72
19275.94 69
19277.25 97
19278.56 71
19279.88 79
19281.19 83
19282.50 91
19283.81 104
19285.13 92
19286.44 80
19287.75 85
19289.07 95
19290.38 83
19291.70 70
19293.01 83
19294.32 98
19295.64 113
19296.95 77
19298.26 77
19299.58 72
19300.89 77
19302.20 83
19303.52 70
19304.83 65
19306.15 93
19307.46 92
19308.77 88
19310.09 77
19311.40 91
19312.72 84
19314.03 82
19315.35 88
19316.66 75
19317.97 99
19319.29 93
19320.60 74
19321.92 73
19323.23 82
19324.55 87
19325.86 86
19327.18 81
19328.49 81
19329.81 90
19331.12 86
19332.44 82
19333.75 101
19335.07 70
19336.38 104
19337.70 71
19339.01 98
19340.33 96
19341.64 95
19342.96 79
19344.27 78
19345.59 72
19346.90 77
19348.22 87
19349.53 95
19350.85 99
19352.16 91
19353.48 82
19354.79 67
19356.11 70
19357.43 84
19358.74 95
19360.06 68
19361.37 63
19362.69 73
19364.01 90
19365.32 68
19366.64 72
19367.95 92
19369.27 90
19370.59 73
19371.90 77
19373.22 76
19374.53 79
19375.85 84
19377.17 71
19378.48 75
19379.80 84
19381.12 93
19382.43 91
19383.75 91
19385.07 83
19386.38 87
19387.70 88
19389.02 72
19390.33 66
19391.65 91
19392.97 88
19394.28 114
19395.60 91
19396.92 101
19398.24 79
19399.55 96
19400.87 68
19402.19 74
19403.50 67
19404.82 82
19406.14 96
19407.46 87
19408.77 81
19410.09 98
19411.41 97
19412.73 74
19414.04 71
19415.36 71
19416.68 84
19418.00 111
19419.32 101
19420.63 85
19421.95 59
19423.27 81
19424.59 108
19425.91 82
19427.22 99
19428.54 82
19429.86 75
19431.18 80
19432.50 90
19433.82 94
19435.13 93
19436.45 90
19437.77 82
19439.09 63
19440.41 79
19441.73 78
19443.04 94
19444.36 98
19445.68 77
19447.00 89
19448.32 112
19449.64 102
19450.96 74
19452.28 82
19453.60 64
19454.91 84
19456.23 82
19457.55 94
19458.87 82
19460.19 97
19461.51 88
19462.83 91
19464.15 81
19465.47 73
19466.79 84
19468.11 96
19469.43 70
19470.75 93
19472.07 95
19473.39 74
19474.71 66
19476.03 82
19477.35 95
19478.67 97
19479.99 80
19481.30 79
19482.62 75
19483.94 69
19485.27 58
19486.59 71
19487.91 85
19489.23 78
19490.55 86
19491.87 71
19493.19 71
19494.51 87
19495.83 75
19497.15 85
19498.47 104
19499.79 88
19501.11 85
19502.43 91
19503.75 84
19505.07 81
19506.39 87
19507.71 80
19509.03 89
19510.36 76
19511.68 74
19513.00 91
19514.32 93
19515.64 94
19516.96 97
19518.28 88
19519.60 117
19520.92 91
19522.25 90
19523.57 87
19524.89 104
19526.21 103
19527.53 81
19528.85 81
19530.17 95
19531.50 99
19532.82 78
19534.14 59
19535.46 84
19536.78 98
19538.11 68
19539.43 96
19540.75 85
19542.07 65
19543.39 75
19544.72 83
19546.04 62
19547.36 91
19548.68 96
19550.00 89
19551.33 76
19552.65 70
19553.97 107
19555.29 87
19556.62 109
19557.94 85
19559.26 72
19560.58 68
19561.91 73
19563.23 65
19564.55 77
19565.88 77
19567.20 78
19568.52 81
19569.84 63
19571.17 76
19572.49 72
19573.81 77
19575.14 93
19576.46 76
19577.78 78
19579.11 94
19580.43 72
19581.75 76
19583.08 73
19584.40 103
19585.72 76
19587.05 79
19588.37 69
19589.69 111
19591.02 73
19592.34 77
19593.67 71
19594.99 97
19596.31 90
19597.64 79
19598.96 86
19600.28 68
19601.61 80
19602.93 86
19604.26 94
19605.58 71
19606.91 72
19608.23 80
19609.55 90
19610.88 95
19612.20 74
19613.53 75
19614.85 72
19616.18 102
19617.50 68
19618.83 77
19620.15 62
19621.47 67
19622.80 93
19624.12 98
19625.45 69
19626.77 71
19628.10 70
19629.42 92
19630.75 80
19632.07 61
19633.40 70
19634.72 106
19636.05 99
19637.37 80
19638.70 77
19640.03 83
19641.35 73
19642.68 81
19644.00 80
19645.33 64
19646.65 71
19647.98 78
19649.30 89
19650.63 69
19651.96 79
19653.28 70
19654.61 77
19655.93 75
19657.26 75
19658.58 84
19659.91 98
19661.24 98
19662.56 77
19663.89 87
19665.22 86
19666.54 92
19667.87 75
19669.19 106
19670.52 72
19671.85 79
19673.17 97
19674.50 90
19675.83 60
19677.15 58
19678.48 93
19679.81 78
19681.13 92
19682.46 78
19683.79 70
19685.11 74
19686.44 74
19687.77 84
19689.09 104
19690.42 97
19691.75 83
19693.08 87
19694.40 84
19695.73 66
19697.06 56
19698.39 76
19699.71 86
19701.04 57
19702.37 71
19703.69 86
19705.02 63
19706.35 99
19707.68 86
19709.01 84
19710.33 68
19711.66 79
19712.99 64
19714.32 75
19715.64 63
19716.97 90
19718.30 110
19719.63 76
19720.96 98
19722.28 99
19723.61 90
19724.94 75
19726.27 69
19727.60 68
19728.93 89
19730.25 79
19731.58 79
19732.91 66
19734.24 78
19735.57 78
19736.90 71
19738.23 98
19739.55 96
19740.88 76
19742.21 67
19743.54 83
19744.87 85
19746.20 75
19747.53 80
19748.86 81
19750.19 92
19751.51 91
19752.84 65
19754.17 95
19755.50 71
19756.83 81
19758.16 93
19759.49 93
19760.82 116
19762.15 78
19763.48 94
19764.81 72
19766.14 77
19767.47 78
19768.80 100
19770.13 75
19771.46 85
19772.79 56
19774.12 63
19775.45 72
19776.78 57
19778.11 89
19779.44 81
19780.77 89
19782.10 75
19783.43 75
19784.76 65
19786.09 86
19787.42 87
19788.75 89
19790.08 58
19791.41 71
19792.74 57
19794.07 69
19795.40 65
19796.73 73
19798.06 86
19799.39 83
19800.72 74
19802.05 57
19803.39 89
19804.72 85
19806.05 80
19807.38 64
19808.71 74
19810.04 75
19811.37 94
19812.70 86
19814.03 82
19815.37 77
19816.70 83
19818.03 82
19819.36 64
19820.69 88
19822.02 81
19823.35 74
19824.69 53
19826.02 66
19827.35 78
19828.68 62
19830.01 71
19831.34 78
19832.68 64
19834.01 56
19835.34 77
19836.67 109
19838.00 82
19839.34 75
19840.67 88
19842.00 62
19843.33 86
19844.67 98
19846.00 92
19847.33 77
19848.66 80
19849.99 74
19851.33 75
19852.66 91
19853.99 89
19855.32 64
19856.66 76
19857.99 77
19859.32 85
19860.66 76
19861.99 72
19863.32 78
19864.65 83
19865.99 93
19867.32 70
19868.65 94
19869.99 73
19871.32 68
19872.65 66
19873.99 78
19875.32 72
19876.65 85
19877.99 73
19879.32 63
19880.65 57
19881.99 76
19883.32 96
19884.65 65
19885.99 85
19887.32 74
19888.66 78
19889.99 74
19891.32 79
19892.66 70
19893.99 87
19895.32 85
19896.66 87
19897.99 88
19899.33 69
19900.66 75
19902.00 88
19903.33 96
19904.66 62
19906.00 73
19907.33 60
19908.67 77
19910.00 80
19911.34 85
19912.67 67
19914.01 84
19915.34 83
19916.67 84
19918.01 91
19919.34 82
19920.68 83
19922.01 67
19923.35 81
19924.68 68
19926.02 80
19927.35 93
19928.69 88
19930.02 74
19931.36 80
19932.69 63
19934.03 83
19935.37 61
19936.70 87
19938.04 70
19939.37 70
19940.71 65
19942.04 85
19943.38 90
19944.71 61
19946.05 68
19947.39 62
19948.72 85
19950.06 78
19951.39 94
19952.73 52
19954.06 76
19955.40 68
19956.74 67
19958.07 80
19959.41 82
19960.74 68
19962.08 82
19963.42 94
19964.75 73
19966.09 78
19967.43 89
19968.76 92
19970.10 67
19971.44 72
19972.77 71
19974.11 80
19975.45 80
19976.78 81
19978.12 94
19979.46 70
19980.79 78
19982.13 81
19983.47 80
19984.80 72
19986.14 53
19987.48 69
19988.82 100
19990.15 69
19991.49 80
19992.83 81
19994.16 83
19995.50 94
19996.84 84
19998.18 75
19999.51 87
20000.85 75
20002.19 73
20003.53 78
20004.86 77
20006.20 99
20007.54 80
20008.88 83
20010.22 100
20011.55 81
20012.89 91
20014.23 89
20015.57 84
20016.91 86
20018.24 91
20019.58 77
20020.92 66
20022.26 82
20023.60 83
20024.93 78
20026.27 56
20027.61 73
20028.95 67
20030.29 90
20031.63 105
20032.97 93
20034.30 84
20035.64 93
20036.98 90
20038.32 85
20039.66 83
20041.00 68
20042.34 94
20043.68 91
20045.01 69
20046.35 89
20047.69 87
20049.03 99
20050.37 83
20051.71 92
20053.05 102
20054.39 90
20055.73 75
20057.07 107
20058.41 82
20059.75 83
20061.09 64
20062.43 82
20063.77 100
20065.11 83
20066.45 87
20067.79 90
20069.12 84
20070.46 70
20071.80 99
20073.14 86
20074.48 75
20075.82 93
20077.16 93
20078.50 95
20079.85 101
20081.19 79
20082.53 80
20083.87 75
20085.21 77
20086.55 89
20087.89 77
20089.23 98
20090.57 88
20091.91 105
20093.25 86
20094.59 90
20095.93 80
20097.27 74
20098.61 83
20099.95 73
20101.29 77
20102.64 96
20103.98 82
20105.32 80
20106.66 58
20108.00 67
20109.34 78
20110.68 72
20112.02 74
20113.36 79
20114.71 79
20116.05 78
20117.39 80
20118.73 81
20120.07 80
20121.41 74
20122.75 70
20124.10 73
20125.44 62
20126.78 78
20128.12 81
20129.46 93
