# Supplementary material for: MALDI-TOF MS typing enables the classification of brewing yeasts of the genus Saccharomyces to major beer styles
Source: PLoS One. 2017 Aug 9;12(8):e0181694. doi: 10.1371/journal.pone.0181694 (PMC5549903; doi:10.1371/journal.pone.0181694)
Supplement: S1 File — The directory includes 90 raw files and was zipped to “.zip”; the folder has three strains with 30 spectra per strain; S1 Text explains the raw files with an example and Table 1 represents the yeast strains used within the experiment. (ZIP) [file pone.0181694.s004.zip › 1-3/30251-127-OG-WB-WB-YPG-18h-E-E_2015-07-17_2_0_A5_1.dat]

1999.70 559
2000.13 617
2000.55 514
2000.97 490
2001.39 545
2001.81 530
2002.23 550
2002.66 593
2003.08 448
2003.50 461
2003.92 479
2004.34 420
2004.77 476
2005.19 491
2005.61 477
2006.03 499
2006.46 518
2006.88 629
2007.30 613
2007.72 482
2008.15 499
2008.57 599
2008.99 534
2009.41 582
2009.84 508
2010.26 553
2010.68 517
2011.10 521
2011.53 428
2011.95 488
2012.37 487
2012.80 475
2013.22 359
2013.64 497
2014.07 514
2014.49 440
2014.91 470
2015.33 542
2015.76 503
2016.18 465
2016.60 537
2017.03 513
2017.45 538
2017.88 548
2018.30 545
2018.72 485
2019.15 528
2019.57 477
2019.99 442
2020.42 484
2020.84 393
2021.26 456
2021.69 459
2022.11 483
2022.54 526
2022.96 504
2023.38 369
2023.81 409
2024.23 463
2024.66 463
2025.08 481
2025.51 503
2025.93 502
2026.35 460
2026.78 473
2027.20 434
2027.63 476
2028.05 438
2028.48 365
2028.90 420
2029.33 476
2029.75 528
2030.18 496
2030.60 460
2031.03 492
2031.45 466
2031.88 479
2032.30 506
2032.73 491
2033.15 494
2033.58 595
2034.00 462
2034.43 413
2034.85 587
2035.28 508
2035.70 463
2036.13 401
2036.55 452
2036.98 445
2037.40 497
2037.83 503
2038.26 440
2038.68 452
2039.11 499
2039.53 462
2039.96 447
2040.39 553
2040.81 558
2041.24 457
2041.66 552
2042.09 546
2042.52 389
2042.94 470
2043.37 550
2043.79 433
2044.22 451
2044.65 488
2045.07 500
2045.50 476
2045.93 440
2046.35 440
2046.78 375
2047.21 450
2047.63 486
2048.06 518
2048.49 475
2048.91 522
2049.34 488
2049.77 458
2050.19 550
2050.62 587
2051.05 505
2051.47 490
2051.90 462
2052.33 506
2052.75 504
2053.18 518
2053.61 539
2054.04 494
2054.46 529
2054.89 486
2055.32 525
2055.75 553
2056.17 521
2056.60 496
2057.03 488
2057.46 531
2057.88 540
2058.31 510
2058.74 458
2059.17 545
2059.60 475
2060.02 515
2060.45 465
2060.88 519
2061.31 452
2061.74 452
2062.16 509
2062.59 529
2063.02 488
2063.45 540
2063.88 483
2064.31 497
2064.73 549
2065.16 656
2065.59 641
2066.02 699
2066.45 776
2066.88 619
2067.30 569
2067.73 411
2068.16 440
2068.59 428
2069.02 537
2069.45 496
2069.88 456
2070.31 474
2070.74 542
2071.16 594
2071.59 505
2072.02 552
2072.45 575
2072.88 589
2073.31 587
2073.74 542
2074.17 580
2074.60 580
2075.03 594
2075.46 563
2075.89 532
2076.32 451
2076.75 482
2077.18 510
2077.61 569
2078.04 480
2078.47 499
2078.90 477
2079.33 568
2079.76 487
2080.19 561
2080.62 474
2081.05 428
2081.48 463
2081.91 577
2082.34 478
2082.77 416
2083.20 468
2083.63 522
2084.06 579
2084.49 432
2084.92 453
2085.35 484
2085.78 490
2086.21 531
2086.64 622
2087.07 546
2087.50 514
2087.93 507
2088.36 586
2088.80 473
2089.23 485
2089.66 580
2090.09 600
2090.52 542
2090.95 514
2091.38 527
2091.81 447
2092.24 573
2092.68 588
2093.11 498
2093.54 552
2093.97 604
2094.40 497
2094.83 590
2095.26 505
2095.70 431
2096.13 428
2096.56 499
2096.99 495
2097.42 439
2097.85 392
2098.29 424
2098.72 458
2099.15 435
2099.58 429
2100.01 472
2100.45 447
2100.88 408
2101.31 404
2101.74 431
2102.18 442
2102.61 468
2103.04 522
2103.47 561
2103.90 522
2104.34 452
2104.77 454
2105.20 567
2105.64 516
2106.07 368
2106.50 462
2106.93 448
2107.37 450
2107.80 460
2108.23 506
2108.66 452
2109.10 517
2109.53 487
2109.96 419
2110.40 437
2110.83 414
2111.26 444
2111.70 469
2112.13 492
2112.56 521
2113.00 408
2113.43 405
2113.86 416
2114.30 373
2114.73 483
2115.16 517
2115.60 423
2116.03 447
2116.47 415
2116.90 342
2117.33 423
2117.77 463
2118.20 526
2118.64 422
2119.07 505
2119.50 395
2119.94 385
2120.37 301
2120.81 371
2121.24 479
2121.67 494
2122.11 436
2122.54 468
2122.98 467
2123.41 522
2123.85 533
2124.28 476
2124.72 505
2125.15 418
2125.58 481
2126.02 469
2126.45 509
2126.89 503
2127.32 540
2127.76 562
2128.19 470
2128.63 586
2129.06 557
2129.50 527
2129.93 497
2130.37 573
2130.80 536
2131.24 493
2131.67 474
2132.11 496
2132.55 462
2132.98 575
2133.42 589
2133.85 467
2134.29 546
2134.72 459
2135.16 462
2135.59 576
2136.03 557
2136.47 612
2136.90 506
2137.34 540
2137.77 447
2138.21 494
2138.65 491
2139.08 557
2139.52 534
2139.95 520
2140.39 495
2140.83 385
2141.26 407
2141.70 369
2142.14 468
2142.57 548
2143.01 440
2143.44 450
2143.88 519
2144.32 565
2144.75 491
2145.19 523
2145.63 522
2146.06 595
2146.50 415
2146.94 543
2147.38 631
2147.81 582
2148.25 522
2148.69 457
2149.12 554
2149.56 631
2150.00 567
2150.44 532
2150.87 477
2151.31 467
2151.75 589
2152.18 663
2152.62 565
2153.06 577
2153.50 475
2153.93 493
2154.37 619
2154.81 536
2155.25 496
2155.69 496
2156.12 542
2156.56 434
2157.00 499
2157.44 522
2157.87 518
2158.31 516
2158.75 516
2159.19 599
2159.63 573
2160.07 589
2160.50 487
2160.94 441
2161.38 475
2161.82 455
2162.26 500
2162.70 507
2163.13 539
2163.57 493
2164.01 580
2164.45 489
2164.89 487
2165.33 440
2165.77 516
2166.20 567
2166.64 620
2167.08 557
2167.52 559
2167.96 520
2168.40 502
2168.84 395
2169.28 452
2169.72 555
2170.16 528
2170.60 596
2171.03 511
2171.47 408
2171.91 518
2172.35 567
2172.79 523
2173.23 569
2173.67 559
2174.11 492
2174.55 522
2174.99 570
2175.43 673
2175.87 615
2176.31 629
2176.75 539
2177.19 574
2177.63 605
2178.07 520
2178.51 382
2178.95 503
2179.39 527
2179.83 560
2180.27 465
2180.71 504
2181.15 519
2181.59 442
2182.03 498
2182.47 490
2182.91 584
2183.35 576
2183.79 568
2184.23 510
2184.68 447
2185.12 438
2185.56 479
2186.00 539
2186.44 540
2186.88 433
2187.32 530
2187.76 519
2188.20 529
2188.64 544
2189.08 521
2189.53 505
2189.97 471
2190.41 518
2190.85 522
2191.29 504
2191.73 523
2192.17 523
2192.62 601
2193.06 580
2193.50 572
2193.94 528
2194.38 527
2194.82 530
2195.27 572
2195.71 546
2196.15 507
2196.59 560
2197.03 454
2197.47 471
2197.92 443
2198.36 543
2198.80 575
2199.24 580
2199.69 561
2200.13 557
2200.57 594
2201.01 598
2201.45 632
2201.90 521
2202.34 558
2202.78 608
2203.22 554
2203.67 585
2204.11 558
2204.55 572
2205.00 579
2205.44 517
2205.88 507
2206.32 597
2206.77 540
2207.21 596
2207.65 676
2208.10 558
2208.54 546
2208.98 626
2209.43 531
2209.87 481
2210.31 446
2210.76 475
2211.20 452
2211.64 395
2212.09 518
2212.53 459
2212.97 465
2213.42 518
2213.86 531
2214.30 568
2214.75 607
2215.19 537
2215.63 511
2216.08 441
2216.52 520
2216.97 457
2217.41 527
2217.85 583
2218.30 484
2218.74 453
2219.19 474
2219.63 470
2220.07 491
2220.52 480
2220.96 494
2221.41 638
2221.85 592
2222.30 572
2222.74 545
2223.19 578
2223.63 573
2224.08 653
2224.52 597
2224.96 496
2225.41 538
2225.85 635
2226.30 618
2226.74 552
2227.19 597
2227.63 590
2228.08 558
2228.52 564
2228.97 543
2229.41 595
2229.86 658
2230.31 527
2230.75 516
2231.20 552
2231.64 612
2232.09 643
2232.53 647
2232.98 613
2233.42 584
2233.87 576
2234.31 561
2234.76 510
2235.21 518
2235.65 522
2236.10 599
2236.54 582
2236.99 513
2237.44 502
2237.88 463
2238.33 585
2238.77 537
2239.22 540
2239.67 562
2240.11 543
2240.56 478
2241.01 508
2241.45 534
2241.90 513
2242.34 537
2242.79 540
2243.24 402
2243.68 468
2244.13 439
2244.58 520
2245.02 474
2245.47 404
2245.92 447
2246.36 528
2246.81 453
2247.26 507
2247.71 503
2248.15 493
2248.60 528
2249.05 468
2249.49 471
2249.94 577
2250.39 600
2250.84 537
2251.28 462
2251.73 460
2252.18 476
2252.63 526
2253.07 502
2253.52 480
2253.97 430
2254.42 410
2254.86 385
2255.31 412
2255.76 536
2256.21 516
2256.66 492
2257.10 503
2257.55 475
2258.00 418
2258.45 499
2258.90 581
2259.34 610
2259.79 533
2260.24 551
2260.69 455
2261.14 510
2261.58 524
2262.03 449
2262.48 592
2262.93 622
2263.38 676
2263.83 573
2264.28 536
2264.72 605
2265.17 632
2265.62 664
2266.07 574
2266.52 599
2266.97 480
2267.42 493
2267.87 574
2268.32 533
2268.77 569
2269.21 567
2269.66 575
2270.11 474
2270.56 483
2271.01 575
2271.46 706
2271.91 550
2272.36 661
2272.81 645
2273.26 647
2273.71 589
2274.16 597
2274.61 630
2275.06 695
2275.51 681
2275.96 540
2276.41 457
2276.86 551
2277.31 549
2277.76 692
2278.21 595
2278.66 546
2279.11 555
2279.56 632
2280.01 508
2280.46 532
2280.91 558
2281.36 517
2281.81 531
2282.26 481
2282.71 525
2283.16 521
2283.61 570
2284.06 555
2284.51 582
2284.96 555
2285.41 613
2285.86 637
2286.31 616
2286.77 719
2287.22 609
2287.67 669
2288.12 650
2288.57 748
2289.02 865
2289.47 951
2289.92 917
2290.37 900
2290.83 1068
2291.28 1027
2291.73 963
2292.18 805
2292.63 825
2293.08 794
2293.53 748
2293.99 762
2294.44 645
2294.89 598
2295.34 654
2295.79 626
2296.24 600
2296.70 595
2297.15 469
2297.60 486
2298.05 561
2298.50 574
2298.96 569
2299.41 500
2299.86 435
2300.31 423
2300.77 520
2301.22 536
2301.67 473
2302.12 479
2302.57 528
2303.03 521
2303.48 450
2303.93 523
2304.38 524
2304.84 551
2305.29 552
2305.74 480
2306.20 550
2306.65 529
2307.10 542
2307.55 556
2308.01 639
2308.46 639
2308.91 650
2309.37 616
2309.82 501
2310.27 474
2310.73 550
2311.18 506
2311.63 532
2312.09 496
2312.54 610
2312.99 621
2313.45 490
2313.90 530
2314.35 573
2314.81 588
2315.26 588
2315.71 607
2316.17 508
2316.62 522
2317.08 691
2317.53 620
2317.98 545
2318.44 560
2318.89 581
2319.35 582
2319.80 610
2320.25 680
2320.71 584
2321.16 584
2321.62 548
2322.07 546
2322.53 672
2322.98 600
2323.44 610
2323.89 608
2324.34 511
2324.80 591
2325.25 591
2325.71 585
2326.16 625
2326.62 563
2327.07 581
2327.53 606
2327.98 464
2328.44 507
2328.89 596
2329.35 633
2329.80 656
2330.26 615
2330.71 559
2331.17 607
2331.62 580
2332.08 505
2332.53 587
2332.99 646
2333.45 474
2333.90 507
2334.36 599
2334.81 616
2335.27 639
2335.72 587
2336.18 605
2336.63 561
2337.09 543
2337.55 565
2338.00 590
2338.46 547
2338.91 540
2339.37 546
2339.83 435
2340.28 597
2340.74 634
2341.19 688
2341.65 490
2342.11 467
2342.56 515
2343.02 567
2343.48 536
2343.93 486
2344.39 556
2344.85 575
2345.30 614
2345.76 579
2346.22 591
2346.67 573
2347.13 601
2347.59 518
2348.04 623
2348.50 682
2348.96 646
2349.41 555
2349.87 560
2350.33 557
2350.79 478
2351.24 538
2351.70 578
2352.16 615
2352.61 504
2353.07 500
2353.53 477
2353.99 539
2354.44 515
2354.90 481
2355.36 453
2355.82 447
2356.28 507
2356.73 490
2357.19 486
2357.65 472
2358.11 551
2358.56 595
2359.02 525
2359.48 609
2359.94 510
2360.40 541
2360.85 538
2361.31 577
2361.77 470
2362.23 495
2362.69 550
2363.15 500
2363.60 523
2364.06 539
2364.52 501
2364.98 516
2365.44 523
2365.90 489
2366.36 526
2366.81 447
2367.27 478
2367.73 510
2368.19 446
2368.65 515
2369.11 592
2369.57 554
2370.03 517
2370.49 521
2370.94 601
2371.40 681
2371.86 761
2372.32 737
2372.78 726
2373.24 774
2373.70 579
2374.16 709
2374.62 703
2375.08 746
2375.54 691
2376.00 816
2376.46 792
2376.92 811
2377.38 825
2377.84 863
2378.30 795
2378.76 673
2379.22 741
2379.68 632
2380.14 712
2380.60 657
2381.06 463
2381.52 482
2381.98 497
2382.44 566
2382.90 610
2383.36 525
2383.82 454
2384.28 533
2384.74 601
2385.20 551
2385.66 542
2386.12 477
2386.58 551
2387.04 622
2387.50 579
2387.96 459
2388.42 465
2388.89 624
2389.35 707
2389.81 585
2390.27 626
2390.73 547
2391.19 613
2391.65 619
2392.11 602
2392.57 598
2393.03 506
2393.50 593
2393.96 621
2394.42 496
2394.88 655
2395.34 538
2395.80 626
2396.26 649
2396.73 653
2397.19 589
2397.65 532
2398.11 554
2398.57 569
2399.04 590
2399.50 582
2399.96 557
2400.42 634
2400.88 578
2401.35 624
2401.81 631
2402.27 519
2402.73 447
2403.19 528
2403.66 469
2404.12 517
2404.58 511
2405.04 515
2405.51 561
2405.97 561
2406.43 504
2406.89 519
2407.36 494
2407.82 582
2408.28 594
2408.74 618
2409.21 614
2409.67 595
2410.13 556
2410.60 462
2411.06 453
2411.52 438
2411.98 539
2412.45 467
2412.91 501
2413.37 588
2413.84 562
2414.30 572
2414.76 603
2415.23 541
2415.69 631
2416.15 723
2416.62 571
2417.08 466
2417.54 465
2418.01 567
2418.47 624
2418.94 526
2419.40 606
2419.86 591
2420.33 468
2420.79 568
2421.26 602
2421.72 508
2422.18 453
2422.65 497
2423.11 441
2423.58 507
2424.04 501
2424.50 542
2424.97 523
2425.43 486
2425.90 534
2426.36 463
2426.83 523
2427.29 486
2427.76 496
2428.22 546
2428.69 438
2429.15 564
2429.61 586
2430.08 535
2430.54 529
2431.01 522
2431.47 552
2431.94 491
2432.40 486
2432.87 516
2433.33 657
2433.80 512
2434.26 475
2434.73 505
2435.20 539
2435.66 555
2436.13 495
2436.59 556
2437.06 620
2437.52 605
2437.99 592
2438.45 491
2438.92 596
2439.38 652
2439.85 661
2440.32 535
2440.78 591
2441.25 657
2441.71 537
2442.18 477
2442.65 559
2443.11 582
2443.58 541
2444.04 496
2444.51 553
2444.98 504
2445.44 491
2445.91 400
2446.38 453
2446.84 651
2447.31 633
2447.78 543
2448.24 564
2448.71 569
2449.18 530
2449.64 522
2450.11 605
2450.58 593
2451.04 465
2451.51 510
2451.98 478
2452.44 512
2452.91 498
2453.38 557
2453.84 486
2454.31 515
2454.78 539
2455.25 487
2455.71 574
2456.18 596
2456.65 473
2457.11 542
2457.58 502
2458.05 501
2458.52 512
2458.98 442
2459.45 548
2459.92 502
2460.39 527
2460.86 532
2461.32 472
2461.79 406
2462.26 494
2462.73 432
2463.19 392
2463.66 481
2464.13 564
2464.60 509
2465.07 485
2465.54 511
2466.00 560
2466.47 453
2466.94 526
2467.41 431
2467.88 470
2468.35 439
2468.81 539
2469.28 514
2469.75 587
2470.22 495
2470.69 552
2471.16 493
2471.63 456
2472.09 528
2472.56 448
2473.03 408
2473.50 498
2473.97 576
2474.44 579
2474.91 556
2475.38 592
2475.85 468
2476.32 489
2476.79 513
2477.25 570
2477.72 549
2478.19 560
2478.66 478
2479.13 499
2479.60 527
2480.07 475
2480.54 539
2481.01 535
2481.48 547
2481.95 483
2482.42 521
2482.89 533
2483.36 534
2483.83 462
2484.30 508
2484.77 608
2485.24 640
2485.71 637
2486.18 522
2486.65 477
2487.12 516
2487.59 515
2488.06 575
2488.53 620
2489.00 578
2489.47 570
2489.94 629
2490.41 586
2490.88 523
2491.35 712
2491.83 656
2492.30 611
2492.77 519
2493.24 566
2493.71 507
2494.18 564
2494.65 634
2495.12 607
2495.59 645
2496.06 584
2496.53 610
2497.01 613
2497.48 550
2497.95 550
2498.42 541
2498.89 487
2499.36 476
2499.83 482
2500.31 524
2500.78 493
2501.25 521
2501.72 667
2502.19 563
2502.66 697
2503.14 655
2503.61 563
2504.08 647
2504.55 693
2505.02 725
2505.49 543
2505.97 511
2506.44 742
2506.91 675
2507.38 601
2507.86 707
2508.33 607
2508.80 647
2509.27 604
2509.74 623
2510.22 712
2510.69 687
2511.16 645
2511.63 667
2512.11 658
2512.58 667
2513.05 676
2513.53 634
2514.00 706
2514.47 671
2514.94 656
2515.42 587
2515.89 566
2516.36 650
2516.84 612
2517.31 515
2517.78 481
2518.26 448
2518.73 510
2519.20 512
2519.68 564
2520.15 560
2520.62 623
2521.10 542
2521.57 463
2522.04 550
2522.52 546
2522.99 529
2523.46 496
2523.94 466
2524.41 471
2524.88 556
2525.36 506
2525.83 481
2526.31 545
2526.78 583
2527.25 551
2527.73 532
2528.20 587
2528.68 619
2529.15 561
2529.62 578
2530.10 489
2530.57 577
2531.05 608
2531.52 557
2532.00 547
2532.47 524
2532.95 567
2533.42 578
2533.90 546
2534.37 622
2534.84 630
2535.32 538
2535.79 618
2536.27 605
2536.74 570
2537.22 566
2537.69 671
2538.17 746
2538.64 604
2539.12 703
2539.59 520
2540.07 619
2540.54 619
2541.02 629
2541.50 590
2541.97 513
2542.45 540
2542.92 566
2543.40 544
2543.87 532
2544.35 543
2544.82 669
2545.30 720
2545.78 666
2546.25 521
2546.73 716
2547.20 764
2547.68 614
2548.16 653
2548.63 699
2549.11 659
2549.58 701
2550.06 717
2550.54 788
2551.01 624
2551.49 691
2551.96 660
2552.44 594
2552.92 659
2553.39 860
2553.87 733
2554.35 674
2554.82 689
2555.30 810
2555.78 620
2556.25 531
2556.73 645
2557.21 594
2557.68 631
2558.16 619
2558.64 560
2559.12 619
2559.59 545
2560.07 560
2560.55 613
2561.02 620
2561.50 596
2561.98 567
2562.46 557
2562.93 589
2563.41 518
2563.89 542
2564.37 506
2564.84 631
2565.32 545
2565.80 627
2566.28 547
2566.75 574
2567.23 598
2567.71 554
2568.19 521
2568.66 555
2569.14 601
2569.62 566
2570.10 558
2570.58 488
2571.06 517
2571.53 513
2572.01 583
2572.49 563
2572.97 589
2573.45 510
2573.92 583
2574.40 609
2574.88 484
2575.36 521
2575.84 575
2576.32 532
2576.80 500
2577.27 599
2577.75 546
2578.23 598
2578.71 542
2579.19 560
2579.67 568
2580.15 610
2580.63 563
2581.11 567
2581.59 573
2582.06 523
2582.54 546
2583.02 587
2583.50 614
2583.98 685
2584.46 588
2584.94 557
2585.42 516
2585.90 592
2586.38 475
2586.86 569
2587.34 503
2587.82 513
2588.30 567
2588.78 621
2589.26 704
2589.74 535
2590.22 588
2590.70 520
2591.18 510
2591.66 537
2592.14 618
2592.62 664
2593.10 609
2593.58 621
2594.06 713
2594.54 572
2595.02 596
2595.50 537
2595.98 575
2596.46 519
2596.94 594
2597.42 522
2597.90 564
2598.38 616
2598.86 613
2599.34 559
2599.82 592
2600.30 614
2600.79 576
2601.27 678
2601.75 595
2602.23 616
2602.71 575
2603.19 567
2603.67 546
2604.15 484
2604.63 558
2605.12 604
2605.60 580
2606.08 454
2606.56 541
2607.04 530
2607.52 575
2608.00 505
2608.49 578
2608.97 649
2609.45 527
2609.93 527
2610.41 554
2610.89 528
2611.38 606
2611.86 476
2612.34 614
2612.82 539
2613.30 538
2613.79 569
2614.27 545
2614.75 506
2615.23 569
2615.72 612
2616.20 568
2616.68 625
2617.16 589
2617.64 579
2618.13 676
2618.61 688
2619.09 620
2619.57 520
2620.06 665
2620.54 593
2621.02 506
2621.51 597
2621.99 676
2622.47 666
2622.95 520
2623.44 567
2623.92 587
2624.40 579
2624.89 532
2625.37 495
2625.85 614
2626.34 527
2626.82 572
2627.30 539
2627.79 636
2628.27 534
2628.75 585
2629.24 653
2629.72 600
2630.20 604
2630.69 624
2631.17 696
2631.65 754
2632.14 630
2632.62 702
2633.11 716
2633.59 604
2634.07 571
2634.56 719
2635.04 697
2635.53 640
2636.01 652
2636.49 702
2636.98 667
2637.46 587
2637.95 575
2638.43 594
2638.92 616
2639.40 556
2639.89 568
2640.37 613
2640.85 483
2641.34 538
2641.82 455
2642.31 519
2642.79 547
2643.28 489
2643.76 499
2644.25 505
2644.73 580
2645.22 584
2645.70 541
2646.19 480
2646.67 611
2647.16 585
2647.64 667
2648.13 579
2648.61 566
2649.10 651
2649.58 646
2650.07 548
2650.56 494
2651.04 602
2651.53 629
2652.01 605
2652.50 543
2652.98 497
2653.47 585
2653.95 609
2654.44 613
2654.93 579
2655.41 552
2655.90 634
2656.38 565
2656.87 640
2657.36 527
2657.84 713
2658.33 597
2658.81 614
2659.30 531
2659.79 602
2660.27 632
2660.76 588
2661.25 594
2661.73 527
2662.22 534
2662.71 597
2663.19 527
2663.68 545
2664.17 566
2664.65 634
2665.14 634
2665.63 499
2666.11 562
2666.60 524
2667.09 525
2667.57 563
2668.06 641
2668.55 643
2669.04 499
2669.52 507
2670.01 586
2670.50 630
2670.99 608
2671.47 730
2671.96 675
2672.45 630
2672.93 844
2673.42 735
2673.91 751
2674.40 828
2674.89 713
2675.37 756
2675.86 758
2676.35 686
2676.84 671
2677.32 756
2677.81 677
2678.30 625
2678.79 525
2679.28 607
2679.76 517
2680.25 550
2680.74 619
2681.23 474
2681.72 484
2682.21 496
2682.69 504
2683.18 508
2683.67 528
2684.16 546
2684.65 603
2685.14 547
2685.63 515
2686.11 608
2686.60 607
2687.09 601
2687.58 680
2688.07 602
2688.56 636
2689.05 630
2689.54 591
2690.03 534
2690.52 554
2691.00 526
2691.49 561
2691.98 659
2692.47 658
2692.96 688
2693.45 644
2693.94 587
2694.43 569
2694.92 612
2695.41 633
2695.90 643
2696.39 494
2696.88 558
2697.37 571
2697.86 529
2698.35 533
2698.84 517
2699.33 645
2699.82 594
2700.31 547
2700.80 579
2701.29 651
2701.78 607
2702.27 547
2702.76 569
2703.25 567
2703.74 552
2704.23 645
2704.72 693
2705.21 568
2705.70 539
2706.19 637
2706.68 579
2707.17 628
2707.66 571
2708.15 546
2708.64 570
2709.13 645
2709.63 580
2710.12 584
2710.61 611
2711.10 615
2711.59 639
2712.08 559
2712.57 544
2713.06 638
2713.55 521
2714.05 581
2714.54 579
2715.03 565
2715.52 572
2716.01 642
2716.50 508
2716.99 581
2717.49 509
2717.98 552
2718.47 587
2718.96 707
2719.45 641
2719.94 565
2720.44 619
2720.93 644
2721.42 695
2721.91 730
2722.40 778
2722.90 695
2723.39 541
2723.88 631
2724.37 553
2724.86 657
2725.36 555
2725.85 545
2726.34 656
2726.83 741
2727.33 600
2727.82 538
2728.31 619
2728.80 643
2729.30 557
2729.79 572
2730.28 623
2730.77 661
2731.27 613
2731.76 609
2732.25 660
2732.75 657
2733.24 635
2733.73 601
2734.23 666
2734.72 683
2735.21 576
2735.70 627
2736.20 689
2736.69 651
2737.18 666
2737.68 617
2738.17 601
2738.66 665
2739.16 754
2739.65 675
2740.15 752
2740.64 616
2741.13 706
2741.63 792
2742.12 602
2742.61 668
2743.11 696
2743.60 612
2744.10 626
2744.59 589
2745.08 554
2745.58 681
2746.07 653
2746.57 672
2747.06 637
2747.56 528
2748.05 575
2748.54 605
2749.04 680
2749.53 619
2750.03 559
2750.52 542
2751.02 552
2751.51 590
2752.01 587
2752.50 651
2753.00 619
2753.49 555
2753.98 627
2754.48 600
2754.97 544
2755.47 616
2755.96 654
2756.46 610
2756.95 559
2757.45 622
2757.95 640
2758.44 543
2758.94 516
2759.43 654
2759.93 603
2760.42 664
2760.92 551
2761.41 540
2761.91 551
2762.40 554
2762.90 578
2763.40 552
2763.89 577
2764.39 597
2764.88 564
2765.38 572
2765.87 619
2766.37 581
2766.87 519
2767.36 476
2767.86 536
2768.36 675
2768.85 524
2769.35 476
2769.84 566
2770.34 593
2770.84 636
2771.33 699
2771.83 576
2772.33 520
2772.82 559
2773.32 585
2773.82 557
2774.31 741
2774.81 712
2775.31 643
2775.80 783
2776.30 868
2776.80 759
2777.29 807
2777.79 684
2778.29 638
2778.78 730
2779.28 731
2779.78 691
2780.28 637
2780.77 634
2781.27 612
2781.77 563
2782.27 497
2782.76 563
2783.26 577
2783.76 588
2784.26 604
2784.75 548
2785.25 528
2785.75 585
2786.25 664
2786.74 562
2787.24 571
2787.74 533
2788.24 583
2788.74 654
2789.23 590
2789.73 629
2790.23 591
2790.73 569
2791.23 579
2791.72 622
2792.22 631
2792.72 528
2793.22 617
2793.72 643
2794.22 662
2794.72 579
2795.21 668
2795.71 732
2796.21 751
2796.71 737
2797.21 775
2797.71 724
2798.21 666
2798.70 682
2799.20 632
2799.70 565
2800.20 673
2800.70 605
2801.20 594
2801.70 636
2802.20 638
2802.70 641
2803.20 679
2803.70 626
2804.20 601
2804.69 600
2805.19 673
2805.69 595
2806.19 608
2806.69 682
2807.19 645
2807.69 636
2808.19 737
2808.69 574
2809.19 638
2809.69 622
2810.19 566
2810.69 611
2811.19 560
2811.69 584
2812.19 525
2812.69 525
2813.19 558
2813.69 628
2814.19 467
2814.69 549
2815.19 595
2815.69 571
2816.19 522
2816.69 528
2817.19 545
2817.69 553
2818.20 513
2818.70 500
2819.20 476
2819.70 496
2820.20 486
2820.70 522
2821.20 440
2821.70 570
2822.20 624
2822.70 562
2823.20 666
2823.70 614
2824.21 543
2824.71 600
2825.21 557
2825.71 576
2826.21 510
2826.71 544
2827.21 552
2827.72 594
2828.22 498
2828.72 487
2829.22 433
2829.72 445
2830.22 522
2830.72 542
2831.23 528
2831.73 551
2832.23 555
2832.73 517
2833.23 535
2833.74 646
2834.24 562
2834.74 564
2835.24 510
2835.74 603
2836.25 616
2836.75 669
2837.25 610
2837.75 656
2838.26 541
2838.76 661
2839.26 680
2839.76 635
2840.27 577
2840.77 567
2841.27 557
2841.77 532
2842.28 561
2842.78 529
2843.28 451
2843.79 445
2844.29 538
2844.79 537
2845.29 548
2845.80 528
2846.30 635
2846.80 620
2847.31 486
2847.81 569
2848.31 643
2848.82 604
2849.32 562
2849.82 602
2850.33 616
2850.83 595
2851.33 575
2851.84 519
2852.34 447
2852.84 493
2853.35 567
2853.85 560
2854.36 520
2854.86 588
2855.36 578
2855.87 484
2856.37 624
2856.88 606
2857.38 587
2857.88 566
2858.39 612
2858.89 566
2859.40 466
2859.90 512
2860.41 500
2860.91 475
2861.41 450
2861.92 412
2862.42 507
2862.93 521
2863.43 553
2863.94 442
2864.44 425
2864.95 454
2865.45 442
2865.96 489
2866.46 531
2866.97 489
2867.47 618
2867.98 601
2868.48 569
2868.99 500
2869.49 610
2870.00 576
2870.50 638
2871.01 483
2871.51 523
2872.02 562
2872.52 549
2873.03 553
2873.53 564
2874.04 666
2874.54 636
2875.05 640
2875.56 641
2876.06 610
2876.57 653
2877.07 629
2877.58 620
2878.09 635
2878.59 533
2879.10 565
2879.60 591
2880.11 577
2880.62 522
2881.12 563
2881.63 619
2882.13 712
2882.64 712
2883.15 676
2883.65 606
2884.16 698
2884.67 676
2885.17 546
2885.68 490
2886.19 541
2886.69 587
2887.20 601
2887.71 649
2888.21 660
2888.72 668
2889.23 691
2889.73 666
2890.24 596
2890.75 626
2891.25 705
2891.76 716
2892.27 677
2892.78 726
2893.28 673
2893.79 578
2894.30 595
2894.81 574
2895.31 594
2895.82 620
2896.33 617
2896.84 652
2897.34 573
2897.85 601
2898.36 583
2898.87 693
2899.37 674
2899.88 541
2900.39 558
2900.90 577
2901.41 583
2901.91 514
2902.42 560
2902.93 529
2903.44 539
2903.95 635
2904.45 742
2904.96 625
2905.47 636
2905.98 624
2906.49 642
2907.00 636
2907.50 672
2908.01 642
2908.52 572
2909.03 579
2909.54 508
2910.05 630
2910.56 680
2911.06 535
2911.57 588
2912.08 615
2912.59 590
2913.10 685
2913.61 603
2914.12 705
2914.63 713
2915.14 636
2915.65 622
2916.16 628
2916.66 652
2917.17 660
2917.68 615
2918.19 565
2918.70 602
2919.21 652
2919.72 681
2920.23 584
2920.74 747
2921.25 709
2921.76 647
2922.27 737
2922.78 687
2923.29 654
2923.80 736
2924.31 644
2924.82 627
2925.33 750
2925.84 778
2926.35 725
2926.86 614
2927.37 703
2927.88 780
2928.39 716
2928.90 621
2929.41 573
2929.92 584
2930.43 629
2930.94 632
2931.45 610
2931.96 658
2932.47 581
2932.99 595
2933.50 609
2934.01 676
2934.52 733
2935.03 715
2935.54 757
2936.05 747
2936.56 662
2937.07 674
2937.58 809
2938.09 830
2938.61 739
2939.12 696
2939.63 734
2940.14 770
2940.65 839
2941.16 757
2941.67 823
2942.19 735
2942.70 762
2943.21 800
2943.72 709
2944.23 666
2944.74 601
2945.26 547
2945.77 635
2946.28 611
2946.79 643
2947.30 665
2947.82 693
2948.33 613
2948.84 552
2949.35 686
2949.86 560
2950.38 516
2950.89 544
2951.40 643
2951.91 568
2952.43 660
2952.94 618
2953.45 618
2953.96 505
2954.48 487
2954.99 515
2955.50 567
2956.01 653
2956.53 698
2957.04 559
2957.55 559
2958.06 644
2958.58 710
2959.09 671
2959.60 677
2960.12 597
2960.63 636
2961.14 551
2961.66 610
2962.17 683
2962.68 678
2963.20 583
2963.71 538
2964.22 556
2964.74 520
2965.25 559
2965.76 667
2966.28 629
2966.79 641
2967.30 600
2967.82 647
2968.33 618
2968.85 497
2969.36 519
2969.87 546
2970.39 607
2970.90 587
2971.42 642
2971.93 661
2972.44 729
2972.96 689
2973.47 588
2973.99 566
2974.50 609
2975.02 713
2975.53 730
2976.04 566
2976.56 675
2977.07 754
2977.59 632
2978.10 710
2978.62 775
2979.13 776
2979.65 698
2980.16 700
2980.68 691
2981.19 638
2981.71 610
2982.22 656
2982.74 648
2983.25 618
2983.77 589
2984.28 627
2984.80 641
2985.31 705
2985.83 666
2986.34 691
2986.86 690
2987.37 689
2987.89 705
2988.40 798
2988.92 772
2989.44 807
2989.95 854
2990.47 869
2990.98 761
2991.50 700
2992.01 822
2992.53 674
2993.05 689
2993.56 842
2994.08 819
2994.59 783
2995.11 660
2995.63 739
2996.14 876
2996.66 852
2997.17 884
2997.69 805
2998.21 722
2998.72 780
2999.24 912
2999.76 854
3000.27 930
3000.79 1002
3001.31 986
3001.82 1140
3002.34 1236
3002.86 1220
3003.37 1224
3003.89 1407
3004.41 1456
3004.92 1421
3005.44 1273
3005.96 1469
3006.48 1379
3006.99 1077
3007.51 991
3008.03 845
3008.54 869
3009.06 852
3009.58 883
3010.10 838
3010.61 682
3011.13 778
3011.65 776
3012.17 857
3012.68 763
3013.20 752
3013.72 737
3014.24 714
3014.75 647
3015.27 722
3015.79 656
3016.31 763
3016.83 775
3017.34 712
3017.86 786
3018.38 680
3018.90 751
3019.42 813
3019.94 751
3020.45 736
3020.97 809
3021.49 689
3022.01 669
3022.53 609
3023.05 647
3023.56 628
3024.08 647
3024.60 678
3025.12 629
3025.64 623
3026.16 625
3026.68 762
3027.20 681
3027.71 766
3028.23 715
3028.75 618
3029.27 658
3029.79 743
3030.31 803
3030.83 696
3031.35 717
3031.87 738
3032.39 665
3032.91 526
3033.43 659
3033.94 692
3034.46 684
3034.98 627
3035.50 676
3036.02 579
3036.54 646
3037.06 656
3037.58 780
3038.10 780
3038.62 659
3039.14 653
3039.66 561
3040.18 622
3040.70 692
3041.22 646
3041.74 696
3042.26 698
3042.78 611
3043.30 724
3043.82 737
3044.34 637
3044.86 714
3045.38 570
3045.90 648
3046.42 632
3046.94 558
3047.47 601
3047.99 626
3048.51 609
3049.03 550
3049.55 646
3050.07 669
3050.59 700
3051.11 590
3051.63 620
3052.15 644
3052.67 713
3053.20 646
3053.72 577
3054.24 578
3054.76 643
3055.28 601
3055.80 593
3056.32 651
3056.84 544
3057.37 580
3057.89 563
3058.41 533
3058.93 589
3059.45 578
3059.97 565
3060.49 621
3061.02 681
3061.54 617
3062.06 663
3062.58 606
3063.10 698
3063.63 742
3064.15 686
3064.67 683
3065.19 885
3065.71 702
3066.24 791
3066.76 772
3067.28 695
3067.80 642
3068.33 619
3068.85 605
3069.37 731
3069.89 637
3070.42 648
3070.94 612
3071.46 595
3071.98 679
3072.51 784
3073.03 744
3073.55 710
3074.08 730
3074.60 863
3075.12 759
3075.64 681
3076.17 658
3076.69 761
3077.21 836
3077.74 810
3078.26 692
3078.78 816
3079.31 839
3079.83 877
3080.35 905
3080.88 828
3081.40 975
3081.92 785
3082.45 792
3082.97 841
3083.49 847
3084.02 799
3084.54 953
3085.07 775
3085.59 736
3086.11 800
3086.64 708
3087.16 720
3087.69 651
3088.21 730
3088.73 803
3089.26 733
3089.78 783
3090.31 884
3090.83 778
3091.35 837
3091.88 728
3092.40 779
3092.93 746
3093.45 720
3093.98 751
3094.50 777
3095.03 856
3095.55 856
3096.08 805
3096.60 846
3097.13 917
3097.65 977
3098.18 1024
3098.70 1165
3099.23 1215
3099.75 1341
3100.28 1603
3100.80 1681
3101.33 1734
3101.85 1787
3102.38 2017
3102.90 2291
3103.43 2191
3103.95 2151
3104.48 2184
3105.00 2010
3105.53 2039
3106.05 1858
3106.58 1343
3107.11 1245
3107.63 1128
3108.16 1234
3108.68 997
3109.21 892
3109.73 1012
3110.26 1095
3110.79 1047
3111.31 933
3111.84 895
3112.36 948
3112.89 949
3113.42 972
3113.94 1103
3114.47 937
3115.00 811
3115.52 772
3116.05 760
3116.58 748
3117.10 809
3117.63 826
3118.16 781
3118.68 777
3119.21 839
3119.74 974
3120.26 844
3120.79 957
3121.32 908
3121.84 838
3122.37 854
3122.90 849
3123.42 832
3123.95 758
3124.48 781
3125.01 806
3125.53 838
3126.06 734
3126.59 634
3127.11 643
3127.64 672
3128.17 739
3128.70 709
3129.22 702
3129.75 721
3130.28 734
3130.81 674
3131.33 624
3131.86 746
3132.39 718
3132.92 686
3133.45 611
3133.97 695
3134.50 651
3135.03 639
3135.56 589
3136.09 657
3136.61 642
3137.14 786
3137.67 684
3138.20 624
3138.73 588
3139.26 590
3139.78 555
3140.31 639
3140.84 648
3141.37 660
3141.90 668
3142.43 654
3142.96 723
3143.48 754
3144.01 645
3144.54 656
3145.07 683
3145.60 686
3146.13 635
3146.66 720
3147.19 767
3147.72 669
3148.25 718
3148.77 833
3149.30 780
3149.83 636
3150.36 650
3150.89 798
3151.42 784
3151.95 758
3152.48 784
3153.01 753
3153.54 786
3154.07 789
3154.60 770
3155.13 780
3155.66 740
3156.19 712
3156.72 736
3157.25 829
3157.78 706
3158.31 770
3158.84 768
3159.37 639
3159.90 548
3160.43 623
3160.96 717
3161.49 773
3162.02 686
3162.55 587
3163.08 664
3163.61 618
3164.14 775
3164.67 570
3165.20 639
3165.73 574
3166.26 595
3166.79 640
3167.32 693
3167.86 606
3168.39 649
3168.92 652
3169.45 652
3169.98 643
3170.51 647
3171.04 706
3171.57 767
3172.10 644
3172.63 686
3173.17 625
3173.70 690
3174.23 704
3174.76 672
3175.29 802
3175.82 781
3176.35 681
3176.89 780
3177.42 770
3177.95 673
3178.48 559
3179.01 655
3179.54 678
3180.08 658
3180.61 666
3181.14 714
3181.67 666
3182.20 657
3182.74 612
3183.27 643
3183.80 601
3184.33 610
3184.86 545
3185.40 591
3185.93 630
3186.46 586
3186.99 608
3187.53 651
3188.06 701
3188.59 739
3189.12 769
3189.66 644
3190.19 583
3190.72 608
3191.25 667
3191.79 569
3192.32 637
3192.85 720
3193.39 699
3193.92 655
3194.45 705
3194.98 671
3195.52 687
3196.05 705
3196.58 714
3197.12 637
3197.65 653
3198.18 722
3198.72 655
3199.25 761
3199.78 856
3200.32 789
3200.85 767
3201.39 775
3201.92 717
3202.45 671
3202.99 682
3203.52 846
3204.05 825
3204.59 846
3205.12 776
3205.66 704
3206.19 754
3206.72 805
3207.26 791
3207.79 697
3208.33 836
3208.86 874
3209.39 789
3209.93 776
3210.46 834
3211.00 742
3211.53 836
3212.07 830
3212.60 757
3213.14 731
3213.67 771
3214.20 758
3214.74 714
3215.27 751
3215.81 705
3216.34 775
3216.88 645
3217.41 604
3217.95 609
3218.48 709
3219.02 778
3219.55 745
3220.09 694
3220.62 700
3221.16 695
3221.70 765
3222.23 844
3222.77 853
3223.30 802
3223.84 848
3224.37 793
3224.91 748
3225.44 801
3225.98 826
3226.51 1058
3227.05 894
3227.59 814
3228.12 744
3228.66 791
3229.19 849
3229.73 713
3230.27 799
3230.80 816
3231.34 834
3231.87 787
3232.41 798
3232.95 791
3233.48 864
3234.02 852
3234.56 852
3235.09 827
3235.63 709
3236.16 740
3236.70 797
3237.24 831
3237.77 799
3238.31 893
3238.85 984
3239.38 951
3239.92 865
3240.46 892
3241.00 926
3241.53 890
3242.07 958
3242.61 862
3243.14 805
3243.68 811
3244.22 869
3244.75 892
3245.29 790
3245.83 739
3246.37 869
3246.90 933
3247.44 958
3247.98 923
3248.52 848
3249.05 813
3249.59 834
3250.13 986
3250.67 993
3251.20 887
3251.74 839
3252.28 914
3252.82 867
3253.36 872
3253.89 888
3254.43 951
3254.97 863
3255.51 927
3256.05 949
3256.58 1069
3257.12 1051
3257.66 1110
3258.20 1128
3258.74 1146
3259.28 1273
3259.81 1253
3260.35 1357
3260.89 1385
3261.43 1472
3261.97 1563
3262.51 1667
3263.05 1817
3263.59 1922
3264.12 1921
3264.66 2059
3265.20 2093
3265.74 2149
3266.28 2275
3266.82 2243
3267.36 2254
3267.90 2375
3268.44 2269
3268.98 2148
3269.51 2019
3270.05 1585
3270.59 1485
3271.13 1347
3271.67 1246
3272.21 1183
3272.75 1140
3273.29 1094
3273.83 1164
3274.37 1062
3274.91 986
3275.45 1107
3275.99 1052
3276.53 991
3277.07 935
3277.61 944
3278.15 1026
3278.69 1163
3279.23 1091
3279.77 1175
3280.31 1202
3280.85 1082
3281.39 992
3281.93 966
3282.47 995
3283.01 948
3283.55 952
3284.09 1187
3284.63 1051
3285.17 935
3285.71 1016
3286.25 951
3286.79 974
3287.34 950
3287.88 918
3288.42 988
3288.96 1067
3289.50 1140
3290.04 1109
3290.58 1063
3291.12 1133
3291.66 1225
3292.20 1251
3292.74 1305
3293.29 1495
3293.83 1465
3294.37 1375
3294.91 1423
3295.45 1482
3295.99 1580
3296.53 1572
3297.08 1409
3297.62 1324
3298.16 1188
3298.70 1143
3299.24 1171
3299.78 1142
3300.33 1305
3300.87 1158
3301.41 979
3301.95 1114
3302.49 1020
3303.04 959
3303.58 1020
3304.12 1063
3304.66 1148
3305.20 1106
3305.75 1068
3306.29 1052
3306.83 1077
3307.37 984
3307.92 1049
3308.46 1015
3309.00 943
3309.54 906
3310.09 902
3310.63 844
3311.17 928
3311.71 1011
3312.26 999
3312.80 1110
3313.34 1076
3313.89 1134
3314.43 1111
3314.97 1158
3315.51 1195
3316.06 1214
3316.60 1196
3317.14 1228
3317.69 1241
3318.23 1153
3318.77 1275
3319.32 1324
3319.86 1286
3320.40 1294
3320.95 1148
3321.49 1063
3322.03 1080
3322.58 1065
3323.12 1008
3323.67 1074
3324.21 1063
3324.75 1171
3325.30 995
3325.84 909
3326.38 948
3326.93 958
3327.47 1043
3328.02 884
3328.56 910
3329.10 1018
3329.65 992
3330.19 1067
3330.74 1305
3331.28 1511
3331.83 1570
3332.37 1825
3332.92 1952
3333.46 2022
3334.00 2268
3334.55 2671
3335.09 2749
3335.64 2797
3336.18 2894
3336.73 3002
3337.27 2842
3337.82 2727
3338.36 2485
3338.91 2297
3339.45 2133
3340.00 1961
3340.54 1718
3341.09 1325
3341.63 1304
3342.18 1246
3342.72 998
3343.27 1067
3343.81 1031
3344.36 946
3344.90 979
3345.45 992
3346.00 892
3346.54 998
3347.09 972
3347.63 1080
3348.18 894
3348.72 925
3349.27 875
3349.82 900
3350.36 880
3350.91 909
3351.45 947
3352.00 947
3352.55 1017
3353.09 1064
3353.64 1034
3354.18 993
3354.73 959
3355.28 854
3355.82 956
3356.37 804
3356.92 833
3357.46 894
3358.01 875
3358.56 860
3359.10 803
3359.65 755
3360.20 908
3360.74 713
3361.29 839
3361.84 910
3362.38 907
3362.93 763
3363.48 909
3364.02 852
3364.57 810
3365.12 848
3365.66 774
3366.21 767
3366.76 804
3367.31 782
3367.85 834
3368.40 803
3368.95 776
3369.50 790
3370.04 867
3370.59 774
3371.14 745
3371.69 782
3372.23 794
3372.78 681
3373.33 714
3373.88 831
3374.42 942
3374.97 720
3375.52 679
3376.07 774
3376.62 766
3377.16 808
3377.71 847
3378.26 790
3378.81 717
3379.36 690
3379.91 769
3380.45 682
3381.00 679
3381.55 699
3382.10 706
3382.65 715
3383.20 702
3383.75 752
3384.29 646
3384.84 583
3385.39 662
3385.94 574
3386.49 647
3387.04 608
3387.59 614
3388.14 682
3388.68 610
3389.23 572
3389.78 670
3390.33 632
3390.88 753
3391.43 661
3391.98 648
3392.53 647
3393.08 709
3393.63 736
3394.18 799
3394.73 822
3395.28 754
3395.83 704
3396.38 670
3396.93 751
3397.48 707
3398.02 810
3398.57 739
3399.12 772
3399.67 768
3400.22 723
3400.77 614
3401.32 670
3401.87 583
3402.42 616
3402.97 702
3403.52 643
3404.08 583
3404.63 613
3405.18 599
3405.73 638
3406.28 654
3406.83 652
3407.38 735
3407.93 753
3408.48 728
3409.03 625
3409.58 615
3410.13 602
3410.68 620
3411.23 742
3411.78 727
3412.33 709
3412.89 733
3413.44 634
3413.99 707
3414.54 769
3415.09 723
3415.64 644
3416.19 688
3416.74 677
3417.29 727
3417.85 694
3418.40 636
3418.95 601
3419.50 632
3420.05 665
3420.60 656
3421.16 597
3421.71 703
3422.26 723
3422.81 753
3423.36 882
3423.91 859
3424.47 770
3425.02 784
3425.57 645
3426.12 640
3426.67 619
3427.23 725
3427.78 796
3428.33 738
3428.88 720
3429.44 663
3429.99 681
3430.54 740
3431.09 683
3431.64 711
3432.20 729
3432.75 682
3433.30 677
3433.86 655
3434.41 597
3434.96 723
3435.51 760
3436.07 692
3436.62 599
3437.17 566
3437.73 586
3438.28 584
3438.83 684
3439.38 702
3439.94 610
3440.49 633
3441.04 654
3441.60 718
3442.15 695
3442.70 690
3443.26 650
3443.81 618
3444.36 736
3444.92 703
3445.47 630
3446.03 596
3446.58 636
3447.13 753
3447.69 757
3448.24 643
3448.79 680
3449.35 679
3449.90 724
3450.46 622
3451.01 761
3451.56 715
3452.12 761
3452.67 655
3453.23 690
3453.78 759
3454.34 731
3454.89 754
3455.44 708
3456.00 700
3456.55 764
3457.11 738
3457.66 689
3458.22 705
3458.77 658
3459.33 724
3459.88 827
3460.44 745
3460.99 856
3461.55 841
3462.10 742
3462.66 823
3463.21 743
3463.77 704
3464.32 758
3464.88 712
3465.43 877
3465.99 808
3466.54 840
3467.10 756
3467.65 851
3468.21 851
3468.76 776
3469.32 876
3469.87 929
3470.43 870
3470.99 809
3471.54 900
3472.10 1096
3472.65 1009
3473.21 951
3473.76 881
3474.32 950
3474.88 939
3475.43 921
3475.99 943
3476.54 904
3477.10 967
3477.66 878
3478.21 844
3478.77 978
3479.33 1054
3479.88 891
3480.44 908
3480.99 958
3481.55 958
3482.11 932
3482.66 1066
3483.22 1087
3483.78 1051
3484.33 1066
3484.89 1076
3485.45 1123
3486.00 1135
3486.56 1199
3487.12 1282
3487.68 1435
3488.23 1610
3488.79 1729
3489.35 1726
3489.90 2035
3490.46 2336
3491.02 2345
3491.58 2757
3492.13 2794
3492.69 2753
3493.25 2471
3493.81 2329
3494.36 2176
3494.92 2062
3495.48 1972
3496.04 1757
3496.59 1593
3497.15 1387
3497.71 1205
3498.27 1200
3498.82 1192
3499.38 1374
3499.94 1291
3500.50 1251
3501.06 1487
3501.61 1387
3502.17 1525
3502.73 1619
3503.29 1600
3503.85 1610
3504.41 1580
3504.96 1454
3505.52 1635
3506.08 1529
3506.64 1716
3507.20 1471
3507.76 1366
3508.32 1297
3508.87 1254
3509.43 1271
3509.99 1207
3510.55 1218
3511.11 1077
3511.67 1145
3512.23 862
3512.79 865
3513.34 968
3513.90 956
3514.46 782
3515.02 673
3515.58 891
3516.14 919
3516.70 782
3517.26 792
3517.82 848
3518.38 831
3518.94 905
3519.50 914
3520.06 828
3520.62 862
3521.18 912
3521.74 746
3522.30 715
3522.86 815
3523.42 744
3523.97 869
3524.53 849
3525.09 841
3525.65 904
3526.21 929
3526.77 833
3527.34 762
3527.90 754
3528.46 829
3529.02 800
3529.58 821
3530.14 753
3530.70 734
3531.26 724
3531.82 764
3532.38 789
3532.94 650
3533.50 661
3534.06 768
3534.62 883
3535.18 804
3535.74 776
3536.30 801
3536.86 819
3537.43 813
3537.99 684
3538.55 726
3539.11 674
3539.67 753
3540.23 730
3540.79 625
3541.35 709
3541.91 807
3542.48 822
3543.04 726
3543.60 746
3544.16 790
3544.72 677
3545.28 769
3545.84 704
3546.41 844
3546.97 754
3547.53 775
3548.09 658
3548.65 594
3549.22 719
3549.78 869
3550.34 776
3550.90 682
3551.46 649
3552.03 657
3552.59 665
3553.15 624
3553.71 658
3554.27 733
3554.84 702
3555.40 690
3555.96 776
3556.52 707
3557.09 672
3557.65 671
3558.21 688
3558.77 653
3559.34 652
3559.90 687
3560.46 624
3561.03 677
3561.59 736
3562.15 708
3562.71 738
3563.28 677
3563.84 798
3564.40 739
3564.97 644
3565.53 657
3566.09 679
3566.66 734
3567.22 614
3567.78 626
3568.35 558
3568.91 535
3569.47 533
3570.04 630
3570.60 673
3571.16 641
3571.73 759
3572.29 616
3572.85 706
3573.42 790
3573.98 674
3574.55 699
3575.11 712
3575.67 634
3576.24 686
3576.80 725
3577.37 672
3577.93 687
3578.49 745
3579.06 697
3579.62 607
3580.19 708
3580.75 836
3581.32 657
3581.88 636
3582.45 710
3583.01 745
3583.57 781
3584.14 674
3584.70 583
3585.27 663
3585.83 641
3586.40 611
3586.96 587
3587.53 644
3588.09 593
3588.66 554
3589.22 599
3589.79 611
3590.35 618
3590.92 652
3591.48 697
3592.05 734
3592.61 553
3593.18 732
3593.75 707
3594.31 655
3594.88 614
3595.44 640
3596.01 714
3596.57 767
3597.14 738
3597.70 658
3598.27 770
3598.84 687
3599.40 780
3599.97 715
3600.53 787
3601.10 626
3601.67 654
3602.23 649
3602.80 688
3603.36 700
3603.93 712
3604.50 720
3605.06 628
3605.63 585
3606.20 688
3606.76 597
3607.33 632
3607.89 622
3608.46 665
3609.03 594
3609.59 803
3610.16 611
3610.73 566
3611.29 648
3611.86 655
3612.43 659
3613.00 634
3613.56 748
3614.13 758
3614.70 789
3615.26 905
3615.83 891
3616.40 1004
3616.97 1108
3617.53 1176
3618.10 1193
3618.67 1093
3619.23 1140
3619.80 1103
3620.37 1069
3620.94 1099
3621.50 984
3622.07 969
3622.64 908
3623.21 921
3623.78 794
3624.34 681
3624.91 691
3625.48 718
3626.05 749
3626.61 684
3627.18 674
3627.75 665
3628.32 636
3628.89 731
3629.46 652
3630.02 655
3630.59 637
3631.16 668
3631.73 556
3632.30 548
3632.87 523
3633.43 606
3634.00 606
3634.57 671
3635.14 634
3635.71 642
3636.28 704
3636.85 624
3637.41 632
3637.98 655
3638.55 637
3639.12 764
3639.69 700
3640.26 805
3640.83 787
3641.40 760
3641.97 806
3642.54 697
3643.11 724
3643.68 715
3644.24 770
3644.81 853
3645.38 726
3645.95 658
3646.52 706
3647.09 774
3647.66 760
3648.23 852
3648.80 812
3649.37 759
3649.94 800
3650.51 795
3651.08 811
3651.65 706
3652.22 786
3652.79 756
3653.36 729
3653.93 675
3654.50 675
3655.07 774
3655.64 575
3656.21 674
3656.78 821
3657.35 629
3657.92 674
3658.49 635
3659.06 701
3659.63 667
3660.20 646
3660.78 701
3661.35 709
3661.92 616
3662.49 717
3663.06 665
3663.63 674
3664.20 826
3664.77 810
3665.34 772
3665.91 736
3666.48 722
3667.06 803
3667.63 718
3668.20 715
3668.77 640
3669.34 548
3669.91 601
3670.48 677
3671.05 765
3671.63 642
3672.20 594
3672.77 738
3673.34 662
3673.91 625
3674.48 638
3675.06 716
3675.63 714
3676.20 712
3676.77 728
3677.34 662
3677.92 697
3678.49 699
3679.06 619
3679.63 611
3680.20 599
3680.78 773
3681.35 684
3681.92 656
3682.49 609
3683.07 645
3683.64 641
3684.21 636
3684.78 646
3685.36 682
3685.93 702
3686.50 645
3687.07 670
3687.65 645
3688.22 625
3688.79 574
3689.37 626
3689.94 669
3690.51 618
3691.08 615
3691.66 674
3692.23 805
3692.80 773
3693.38 798
3693.95 770
3694.52 743
3695.10 738
3695.67 629
3696.24 676
3696.82 722
3697.39 622
3697.96 667
3698.54 591
3699.11 625
3699.68 657
3700.26 683
3700.83 645
3701.41 649
3701.98 712
3702.55 641
3703.13 572
3703.70 636
3704.28 653
3704.85 691
3705.42 728
3706.00 737
3706.57 654
3707.15 716
3707.72 709
3708.30 710
3708.87 609
3709.44 660
3710.02 695
3710.59 752
3711.17 675
3711.74 611
3712.32 698
3712.89 784
3713.47 710
3714.04 655
3714.62 677
3715.19 677
3715.77 673
3716.34 678
3716.92 712
3717.49 691
3718.07 686
3718.64 707
3719.22 704
3719.79 638
3720.37 616
3720.94 580
3721.52 576
3722.09 616
3722.67 647
3723.24 602
3723.82 638
3724.40 646
3724.97 620
3725.55 551
3726.12 509
3726.70 585
3727.27 563
3727.85 545
3728.43 706
3729.00 721
3729.58 753
3730.15 707
3730.73 626
3731.31 737
3731.88 777
3732.46 793
3733.03 839
3733.61 811
3734.19 909
3734.76 830
3735.34 768
3735.92 759
3736.49 756
3737.07 685
3737.65 757
3738.22 745
3738.80 723
3739.38 598
3739.95 666
3740.53 666
3741.11 610
3741.68 636
3742.26 732
3742.84 623
3743.42 596
3743.99 626
3744.57 559
3745.15 606
3745.72 661
3746.30 662
3746.88 632
3747.46 627
3748.03 613
3748.61 611
3749.19 646
3749.77 687
3750.34 555
3750.92 631
3751.50 633
3752.08 634
3752.65 681
3753.23 737
3753.81 665
3754.39 694
3754.97 690
3755.54 614
3756.12 677
3756.70 663
3757.28 609
3757.86 566
3758.44 668
3759.01 703
3759.59 709
3760.17 725
3760.75 817
3761.33 654
3761.91 662
3762.48 651
3763.06 662
3763.64 610
3764.22 601
3764.80 652
3765.38 725
3765.96 694
3766.53 710
3767.11 587
3767.69 630
3768.27 688
3768.85 540
3769.43 553
3770.01 569
3770.59 615
3771.17 705
3771.75 774
3772.33 726
3772.91 638
3773.48 520
3774.06 618
3774.64 635
3775.22 564
3775.80 550
3776.38 579
3776.96 587
3777.54 654
3778.12 640
3778.70 687
3779.28 607
3779.86 586
3780.44 525
3781.02 625
3781.60 573
3782.18 584
3782.76 552
3783.34 526
3783.92 550
3784.50 632
3785.08 572
3785.66 612
3786.24 529
3786.82 586
3787.40 621
3787.98 599
3788.56 639
3789.15 638
3789.73 543
3790.31 593
3790.89 658
3791.47 627
3792.05 637
3792.63 637
3793.21 630
3793.79 643
3794.37 706
3794.95 635
3795.53 648
3796.12 537
3796.70 594
3797.28 576
3797.86 576
3798.44 627
3799.02 641
3799.60 600
3800.18 571
3800.77 539
3801.35 540
3801.93 550
3802.51 606
3803.09 720
3803.67 667
3804.26 620
3804.84 667
3805.42 622
3806.00 679
3806.58 601
3807.17 615
3807.75 711
3808.33 764
3808.91 649
3809.49 699
3810.08 625
3810.66 669
3811.24 654
3811.82 688
3812.41 612
3812.99 699
3813.57 672
3814.15 710
3814.74 731
3815.32 807
3815.90 754
3816.48 702
3817.07 610
3817.65 614
3818.23 613
3818.81 547
3819.40 585
3819.98 609
3820.56 572
3821.15 540
3821.73 565
3822.31 550
3822.90 594
3823.48 556
3824.06 461
3824.65 490
3825.23 540
3825.81 601
3826.40 589
3826.98 651
3827.56 603
3828.15 618
3828.73 582
3829.31 588
3829.90 726
3830.48 705
3831.06 661
3831.65 619
3832.23 643
3832.82 601
3833.40 670
3833.98 664
3834.57 659
3835.15 622
3835.74 645
3836.32 585
3836.91 647
3837.49 618
3838.07 707
3838.66 656
3839.24 617
3839.83 621
3840.41 569
3841.00 573
3841.58 644
3842.17 639
3842.75 596
3843.34 616
3843.92 685
3844.50 674
3845.09 682
3845.67 657
3846.26 665
3846.84 644
3847.43 676
3848.01 634
3848.60 675
3849.18 693
3849.77 680
3850.36 618
3850.94 565
3851.53 487
3852.11 545
3852.70 580
3853.28 607
3853.87 659
3854.45 700
3855.04 632
3855.62 687
3856.21 733
3856.80 788
3857.38 799
3857.97 862
3858.55 865
3859.14 789
3859.73 1053
3860.31 1096
3860.90 1089
3861.48 1165
3862.07 1177
3862.66 1059
3863.24 939
3863.83 1047
3864.42 1007
3865.00 956
3865.59 937
3866.17 1015
3866.76 845
3867.35 829
3867.93 926
3868.52 872
3869.11 739
3869.69 674
3870.28 767
3870.87 711
3871.45 651
3872.04 623
3872.63 695
3873.22 705
3873.80 740
3874.39 687
3874.98 822
3875.56 763
3876.15 661
3876.74 575
3877.33 668
3877.91 671
3878.50 602
3879.09 693
3879.68 675
3880.26 625
3880.85 590
3881.44 567
3882.03 628
3882.61 616
3883.20 587
3883.79 709
3884.38 707
3884.97 760
3885.55 764
3886.14 805
3886.73 786
3887.32 665
3887.91 780
3888.49 763
3889.08 832
3889.67 823
3890.26 781
3890.85 814
3891.44 849
3892.02 798
3892.61 782
3893.20 827
3893.79 685
3894.38 748
3894.97 730
3895.56 717
3896.14 719
3896.73 799
3897.32 865
3897.91 687
3898.50 669
3899.09 635
3899.68 644
3900.27 673
3900.86 689
3901.44 706
3902.03 716
3902.62 736
3903.21 780
3903.80 744
3904.39 749
3904.98 729
3905.57 656
3906.16 676
3906.75 717
3907.34 680
3907.93 630
3908.52 711
3909.11 721
3909.70 585
3910.29 637
3910.88 656
3911.47 597
3912.06 623
3912.65 559
3913.24 638
3913.83 538
3914.42 550
3915.01 601
3915.60 642
3916.19 718
3916.78 733
3917.37 560
3917.96 620
3918.55 585
3919.14 555
3919.73 614
3920.32 736
3920.91 658
3921.50 552
3922.09 656
3922.68 689
3923.27 605
3923.87 629
3924.46 620
3925.05 633
3925.64 651
3926.23 575
3926.82 609
3927.41 619
3928.00 606
3928.59 524
3929.18 531
3929.78 614
3930.37 599
3930.96 587
3931.55 557
3932.14 529
3932.73 522
3933.32 553
3933.92 558
3934.51 629
3935.10 647
3935.69 515
3936.28 594
3936.87 648
3937.47 586
3938.06 557
3938.65 632
3939.24 704
3939.83 712
3940.43 633
3941.02 575
3941.61 626
3942.20 592
3942.80 607
3943.39 685
3943.98 678
3944.57 618
3945.17 711
3945.76 706
3946.35 661
3946.94 662
3947.54 665
3948.13 581
3948.72 585
3949.31 625
3949.91 605
3950.50 714
3951.09 705
3951.68 665
3952.28 685
3952.87 623
3953.46 608
3954.06 617
3954.65 633
3955.24 698
3955.84 643
3956.43 629
3957.02 705
3957.62 653
3958.21 659
3958.80 669
3959.40 623
3959.99 697
3960.58 652
3961.18 639
3961.77 567
3962.37 645
3962.96 690
3963.55 730
3964.15 652
3964.74 712
3965.33 758
3965.93 762
3966.52 634
3967.12 636
3967.71 602
3968.31 689
3968.90 689
3969.49 683
3970.09 639
3970.68 655
3971.28 739
3971.87 690
3972.47 660
3973.06 641
3973.65 677
3974.25 673
3974.84 628
3975.44 621
3976.03 686
3976.63 698
3977.22 642
3977.82 638
3978.41 651
3979.01 662
3979.60 630
3980.20 669
3980.79 658
3981.39 661
3981.98 643
3982.58 711
3983.17 707
3983.77 746
3984.36 569
3984.96 629
3985.56 781
3986.15 792
3986.75 774
3987.34 764
3987.94 628
3988.53 676
3989.13 839
3989.73 808
3990.32 728
3990.92 732
3991.51 716
3992.11 743
3992.71 744
3993.30 606
3993.90 703
3994.49 689
3995.09 713
3995.69 691
3996.28 728
3996.88 632
3997.47 690
3998.07 726
3998.67 629
3999.26 658
3999.86 749
4000.46 743
4001.05 667
4001.65 709
4002.25 680
4002.84 690
4003.44 836
4004.04 741
4004.63 642
4005.23 777
4005.83 779
4006.43 783
4007.02 805
4007.62 737
4008.22 670
4008.81 768
4009.41 694
4010.01 688
4010.61 726
4011.20 624
4011.80 730
4012.40 739
4013.00 754
4013.59 735
4014.19 827
4014.79 801
4015.39 765
4015.98 835
4016.58 885
4017.18 731
4017.78 739
4018.38 831
4018.97 825
4019.57 809
4020.17 798
4020.77 760
4021.37 685
4021.96 802
4022.56 777
4023.16 723
4023.76 659
4024.36 677
4024.96 822
4025.55 744
4026.15 731
4026.75 823
4027.35 930
4027.95 877
4028.55 945
4029.15 858
4029.74 896
4030.34 883
4030.94 874
4031.54 716
4032.14 779
4032.74 723
4033.34 803
4033.94 821
4034.54 764
4035.14 703
4035.73 772
4036.33 818
4036.93 696
4037.53 662
4038.13 708
4038.73 704
4039.33 689
4039.93 747
4040.53 683
4041.13 721
4041.73 620
4042.33 637
4042.93 584
4043.53 508
4044.13 594
4044.73 624
4045.33 679
4045.93 616
4046.53 652
4047.13 675
4047.73 624
4048.33 655
4048.93 657
4049.53 499
4050.13 638
4050.73 656
4051.33 645
4051.93 589
4052.53 586
4053.13 657
4053.73 593
4054.33 622
4054.93 584
4055.53 637
4056.13 631
4056.74 658
4057.34 577
4057.94 526
4058.54 575
4059.14 597
4059.74 716
4060.34 747
4060.94 687
4061.54 731
4062.14 645
4062.75 667
4063.35 622
4063.95 656
4064.55 726
4065.15 624
4065.75 642
4066.35 646
4066.96 739
4067.56 708
4068.16 618
4068.76 634
4069.36 585
4069.96 654
4070.57 664
4071.17 615
4071.77 654
4072.37 561
4072.97 661
4073.58 561
4074.18 541
4074.78 562
4075.38 582
4075.98 655
4076.59 502
4077.19 565
4077.79 579
4078.39 543
4079.00 592
4079.60 579
4080.20 602
4080.80 561
4081.41 559
4082.01 620
4082.61 561
4083.21 602
4083.82 584
4084.42 671
4085.02 605
4085.63 525
4086.23 550
4086.83 622
4087.43 568
4088.04 647
4088.64 650
4089.24 678
4089.85 596
4090.45 605
4091.05 650
4091.66 606
4092.26 656
4092.86 705
4093.47 722
4094.07 700
4094.67 674
4095.28 606
4095.88 628
4096.49 670
4097.09 694
4097.69 684
4098.30 605
4098.90 735
4099.50 620
4100.11 655
4100.71 648
4101.32 653
4101.92 648
4102.52 708
4103.13 700
4103.73 691
4104.34 600
4104.94 632
4105.55 736
4106.15 623
4106.76 571
4107.36 563
4107.96 549
4108.57 577
4109.17 630
4109.78 557
4110.38 596
4110.99 580
4111.59 595
4112.20 593
4112.80 614
4113.41 585
4114.01 639
4114.62 699
4115.22 654
4115.83 692
4116.43 595
4117.04 634
4117.64 662
4118.25 669
4118.85 541
4119.46 530
4120.06 589
4120.67 566
4121.28 616
4121.88 645
4122.49 637
4123.09 645
4123.70 598
4124.30 565
4124.91 572
4125.52 558
4126.12 609
4126.73 568
4127.33 511
4127.94 498
4128.55 573
4129.15 626
4129.76 618
4130.36 550
4130.97 551
4131.58 626
4132.18 562
4132.79 554
4133.40 589
4134.00 652
4134.61 622
4135.22 544
4135.82 649
4136.43 664
4137.04 603
4137.64 530
4138.25 649
4138.86 644
4139.46 620
4140.07 643
4140.68 726
4141.28 675
4141.89 663
4142.50 596
4143.11 688
4143.71 713
4144.32 701
4144.93 742
4145.53 634
4146.14 594
4146.75 678
4147.36 600
4147.96 540
4148.57 575
4149.18 619
4149.79 581
4150.39 534
4151.00 571
4151.61 545
4152.22 470
4152.83 552
4153.43 543
4154.04 548
4154.65 563
4155.26 553
4155.87 579
4156.47 704
4157.08 607
4157.69 621
4158.30 581
4158.91 638
4159.52 594
4160.12 541
4160.73 555
4161.34 555
4161.95 566
4162.56 601
4163.17 602
4163.77 668
4164.38 579
4164.99 538
4165.60 557
4166.21 519
4166.82 557
4167.43 619
4168.04 552
4168.65 527
4169.25 632
4169.86 616
4170.47 612
4171.08 609
4171.69 579
4172.30 626
4172.91 624
4173.52 587
4174.13 563
4174.74 626
4175.35 669
4175.96 625
4176.57 590
4177.18 596
4177.79 657
4178.40 663
4179.01 642
4179.62 554
4180.23 594
4180.84 743
4181.45 680
4182.06 666
4182.67 596
4183.28 517
4183.89 564
4184.50 594
4185.11 539
4185.72 607
4186.33 596
4186.94 633
4187.55 598
4188.16 628
4188.77 717
4189.38 625
4189.99 593
4190.60 572
4191.21 600
4191.82 605
4192.43 645
4193.04 634
4193.65 748
4194.26 731
4194.88 664
4195.49 712
4196.10 704
4196.71 679
4197.32 686
4197.93 678
4198.54 644
4199.15 664
4199.76 591
4200.38 597
4200.99 605
4201.60 562
4202.21 566
4202.82 572
4203.43 563
4204.05 564
4204.66 514
4205.27 583
4205.88 561
4206.49 646
4207.10 669
4207.72 735
4208.33 641
4208.94 635
4209.55 606
4210.16 648
4210.78 661
4211.39 564
4212.00 579
4212.61 522
4213.22 630
4213.84 633
4214.45 693
4215.06 675
4215.67 648
4216.29 733
4216.90 690
4217.51 722
4218.12 743
4218.74 708
4219.35 709
4219.96 782
4220.58 782
4221.19 858
4221.80 919
4222.41 968
4223.03 918
4223.64 827
4224.25 797
4224.87 787
4225.48 821
4226.09 791
4226.71 691
4227.32 703
4227.93 805
4228.55 802
4229.16 691
4229.77 697
4230.39 778
4231.00 721
4231.61 770
4232.23 756
4232.84 882
4233.45 871
4234.07 917
4234.68 849
4235.30 804
4235.91 810
4236.52 814
4237.14 795
4237.75 788
4238.37 762
4238.98 690
4239.59 652
4240.21 558
4240.82 590
4241.44 586
4242.05 622
4242.67 659
4243.28 551
4243.90 646
4244.51 633
4245.12 644
4245.74 613
4246.35 715
4246.97 621
4247.58 653
4248.20 698
4248.81 633
4249.43 605
4250.04 699
4250.66 662
4251.27 591
4251.89 683
4252.50 716
4253.12 559
4253.73 603
4254.35 605
4254.96 679
4255.58 608
4256.19 568
4256.81 630
4257.43 658
4258.04 588
4258.66 613
4259.27 605
4259.89 610
4260.50 661
4261.12 646
4261.73 589
4262.35 609
4262.97 660
4263.58 657
4264.20 735
4264.81 676
4265.43 629
4266.05 719
4266.66 674
4267.28 680
4267.90 752
4268.51 737
4269.13 691
4269.74 682
4270.36 716
4270.98 660
4271.59 686
4272.21 669
4272.83 662
4273.44 658
4274.06 606
4274.68 641
4275.29 681
4275.91 614
4276.53 589
4277.14 592
4277.76 612
4278.38 615
4279.00 653
4279.61 586
4280.23 556
4280.85 644
4281.46 678
4282.08 598
4282.70 534
4283.32 584
4283.93 641
4284.55 604
4285.17 606
4285.79 581
4286.40 615
4287.02 570
4287.64 580
4288.26 539
4288.87 583
4289.49 645
4290.11 683
4290.73 673
4291.35 591
4291.96 580
4292.58 593
4293.20 545
4293.82 544
4294.44 589
4295.05 570
4295.67 565
4296.29 572
4296.91 573
4297.53 565
4298.15 601
4298.76 628
4299.38 619
4300.00 661
4300.62 654
4301.24 684
4301.86 639
4302.48 721
4303.09 721
4303.71 713
4304.33 686
4304.95 683
4305.57 589
4306.19 640
4306.81 664
4307.43 755
4308.05 677
4308.67 626
4309.28 641
4309.90 639
4310.52 671
4311.14 723
4311.76 604
4312.38 632
4313.00 650
4313.62 570
4314.24 586
4314.86 696
4315.48 573
4316.10 740
4316.72 669
4317.34 599
4317.96 546
4318.58 472
4319.20 490
4319.82 579
4320.44 632
4321.06 618
4321.68 611
4322.30 606
4322.92 613
4323.54 668
4324.16 627
4324.78 674
4325.40 629
4326.02 616
4326.64 680
4327.26 678
4327.88 671
4328.50 673
4329.12 626
4329.74 669
4330.36 739
4330.99 723
4331.61 750
4332.23 763
4332.85 836
4333.47 737
4334.09 765
4334.71 833
4335.33 823
4335.95 744
4336.57 859
4337.20 1030
4337.82 907
4338.44 976
4339.06 894
4339.68 837
4340.30 803
4340.92 866
4341.55 845
4342.17 814
4342.79 805
4343.41 981
4344.03 848
4344.65 1003
4345.28 1087
4345.90 1059
4346.52 1191
4347.14 1208
4347.76 1131
4348.39 1218
4349.01 1058
4349.63 937
4350.25 980
4350.87 950
4351.50 839
4352.12 784
4352.74 838
4353.36 804
4353.99 775
4354.61 643
4355.23 655
4355.85 660
4356.48 717
4357.10 769
4357.72 724
4358.34 680
4358.97 710
4359.59 709
4360.21 747
4360.84 677
4361.46 702
4362.08 653
4362.70 607
4363.33 659
4363.95 612
4364.57 682
4365.20 692
4365.82 545
4366.44 653
4367.07 707
4367.69 654
4368.31 658
4368.94 658
4369.56 582
4370.19 611
4370.81 688
4371.43 737
4372.06 697
4372.68 635
4373.30 715
4373.93 805
4374.55 781
4375.18 790
4375.80 692
4376.42 644
4377.05 660
4377.67 670
4378.30 731
4378.92 694
4379.54 784
4380.17 750
4380.79 744
4381.42 680
4382.04 729
4382.67 706
4383.29 751
4383.92 744
4384.54 667
4385.16 628
4385.79 742
4386.41 744
4387.04 666
4387.66 729
4388.29 695
4388.91 710
4389.54 670
4390.16 622
4390.79 545
4391.41 637
4392.04 557
4392.66 503
4393.29 559
4393.91 666
4394.54 663
4395.17 601
4395.79 625
4396.42 641
4397.04 657
4397.67 691
4398.29 626
4398.92 613
4399.54 591
4400.17 674
4400.80 707
4401.42 600
4402.05 583
4402.67 564
4403.30 568
4403.93 686
4404.55 630
4405.18 599
4405.80 700
4406.43 679
4407.06 665
4407.68 687
4408.31 702
4408.93 774
4409.56 761
4410.19 728
4410.81 754
4411.44 734
4412.07 622
4412.69 646
4413.32 628
4413.95 687
4414.57 672
4415.20 575
4415.83 635
4416.45 692
4417.08 568
4417.71 590
4418.34 755
4418.96 707
4419.59 651
4420.22 700
4420.84 658
4421.47 628
4422.10 583
4422.73 600
4423.35 614
4423.98 546
4424.61 578
4425.24 573
4425.86 595
4426.49 611
4427.12 549
4427.75 516
4428.37 532
4429.00 552
4429.63 727
4430.26 697
4430.89 626
4431.51 734
4432.14 623
4432.77 516
4433.40 639
4434.03 600
4434.65 648
4435.28 660
4435.91 526
4436.54 573
4437.17 567
4437.80 633
4438.42 648
4439.05 574
4439.68 586
4440.31 627
4440.94 548
4441.57 591
4442.20 642
4442.82 643
4443.45 685
4444.08 609
4444.71 534
4445.34 603
4445.97 590
4446.60 651
4447.23 661
4447.86 637
4448.48 704
4449.11 765
4449.74 742
4450.37 644
4451.00 643
4451.63 711
4452.26 635
4452.89 600
4453.52 605
4454.15 600
4454.78 626
4455.41 707
4456.04 601
4456.67 607
4457.30 617
4457.93 667
4458.56 633
4459.19 643
4459.82 628
4460.45 587
4461.08 504
4461.71 535
4462.34 548
4462.97 550
4463.60 498
4464.23 556
4464.86 602
4465.49 531
4466.12 499
4466.75 617
4467.38 617
4468.01 572
4468.64 626
4469.27 608
4469.90 554
4470.53 556
4471.16 541
4471.80 614
4472.43 516
4473.06 612
4473.69 590
4474.32 590
4474.95 582
4475.58 615
4476.21 615
4476.84 621
4477.47 600
4478.11 609
4478.74 601
4479.37 688
4480.00 657
4480.63 697
4481.26 591
4481.89 533
4482.53 575
4483.16 559
4483.79 601
4484.42 603
4485.05 629
4485.68 632
4486.32 659
4486.95 570
4487.58 610
4488.21 657
4488.84 573
4489.48 599
4490.11 699
4490.74 735
4491.37 663
4492.00 608
4492.64 644
4493.27 691
4493.90 633
4494.53 556
4495.17 636
4495.80 652
4496.43 635
4497.06 654
4497.70 787
4498.33 659
4498.96 640
4499.60 765
4500.23 744
4500.86 832
4501.49 829
4502.13 719
4502.76 869
4503.39 809
4504.03 771
4504.66 625
4505.29 775
4505.93 775
4506.56 725
4507.19 711
4507.83 669
4508.46 717
4509.09 663
4509.73 681
4510.36 701
4510.99 685
4511.63 644
4512.26 668
4512.89 640
4513.53 694
4514.16 688
4514.80 743
4515.43 640
4516.06 759
4516.70 677
4517.33 711
4517.96 711
4518.60 730
4519.23 740
4519.87 734
4520.50 738
4521.14 672
4521.77 665
4522.40 675
4523.04 658
4523.67 672
4524.31 754
4524.94 769
4525.58 862
4526.21 757
4526.85 856
4527.48 989
4528.12 1010
4528.75 1105
4529.39 1312
4530.02 1318
4530.66 1376
4531.29 1424
4531.93 1472
4532.56 1493
4533.20 1570
4533.83 1514
4534.47 1357
4535.10 1257
4535.74 1229
4536.37 1161
4537.01 1046
4537.64 985
4538.28 911
4538.91 865
4539.55 860
4540.19 811
4540.82 769
4541.46 690
4542.09 645
4542.73 637
4543.36 627
4544.00 592
4544.64 643
4545.27 593
4545.91 601
4546.54 565
4547.18 700
4547.82 579
4548.45 596
4549.09 699
4549.73 590
4550.36 612
4551.00 626
4551.63 611
4552.27 606
4552.91 623
4553.54 648
4554.18 630
4554.82 647
4555.45 663
4556.09 593
4556.73 650
4557.36 668
4558.00 726
4558.64 682
4559.27 699
4559.91 671
4560.55 714
4561.19 666
4561.82 687
4562.46 718
4563.10 755
4563.73 685
4564.37 687
4565.01 687
4565.65 614
4566.28 671
4566.92 691
4567.56 745
4568.20 699
4568.83 662
4569.47 712
4570.11 695
4570.75 671
4571.39 712
4572.02 642
4572.66 657
4573.30 766
4573.94 654
4574.58 603
4575.21 612
4575.85 654
4576.49 693
4577.13 631
4577.77 674
4578.40 611
4579.04 669
4579.68 684
4580.32 651
4580.96 600
4581.60 594
4582.24 700
4582.87 708
4583.51 653
4584.15 674
4584.79 601
4585.43 693
4586.07 703
4586.71 627
4587.35 563
4587.98 672
4588.62 740
4589.26 722
4589.90 706
4590.54 688
4591.18 754
4591.82 671
4592.46 679
4593.10 707
4593.74 838
4594.38 836
4595.02 592
4595.66 650
4596.29 704
4596.93 714
4597.57 616
4598.21 591
4598.85 594
4599.49 659
4600.13 556
4600.77 643
4601.41 645
4602.05 664
4602.69 663
4603.33 628
4603.97 650
4604.61 614
4605.25 670
4605.89 731
4606.53 654
4607.17 528
4607.81 498
4608.45 550
4609.10 541
4609.74 502
4610.38 553
4611.02 650
4611.66 565
4612.30 632
4612.94 593
4613.58 581
4614.22 676
4614.86 636
4615.50 553
4616.14 582
4616.78 617
4617.42 625
4618.07 544
4618.71 617
4619.35 536
4619.99 576
4620.63 601
4621.27 571
4621.91 623
4622.55 542
4623.20 662
4623.84 646
4624.48 594
4625.12 653
4625.76 536
4626.40 567
4627.05 593
4627.69 610
4628.33 583
4628.97 646
4629.61 573
4630.25 567
4630.90 598
4631.54 691
4632.18 730
4632.82 605
4633.46 674
4634.11 672
4634.75 602
4635.39 587
4636.03 634
4636.68 688
4637.32 715
4637.96 720
4638.60 708
4639.25 722
4639.89 752
4640.53 704
4641.17 597
4641.82 590
4642.46 594
4643.10 596
4643.75 596
4644.39 615
4645.03 595
4645.67 583
4646.32 641
4646.96 577
4647.60 555
4648.25 546
4648.89 622
4649.53 602
4650.18 658
4650.82 700
4651.46 690
4652.11 628
4652.75 673
4653.39 731
4654.04 675
4654.68 527
4655.32 645
4655.97 644
4656.61 643
4657.26 593
4657.90 600
4658.54 546
4659.19 611
4659.83 580
4660.47 521
4661.12 564
4661.76 553
4662.41 608
4663.05 633
4663.70 600
4664.34 538
4664.98 519
4665.63 538
4666.27 550
4666.92 535
4667.56 579
4668.21 593
4668.85 548
4669.50 550
4670.14 522
4670.78 574
4671.43 551
4672.07 523
4672.72 596
4673.36 559
4674.01 618
4674.65 576
4675.30 644
4675.94 610
4676.59 595
4677.23 591
4677.88 584
4678.52 635
4679.17 646
4679.82 608
4680.46 588
4681.11 583
4681.75 631
4682.40 695
4683.04 696
4683.69 666
4684.33 668
4684.98 653
4685.63 573
4686.27 596
4686.92 581
4687.56 572
4688.21 648
4688.85 623
4689.50 583
4690.15 655
4690.79 619
4691.44 588
4692.09 571
4692.73 627
4693.38 648
4694.02 546
4694.67 558
4695.32 605
4695.96 606
4696.61 597
4697.26 559
4697.90 657
4698.55 698
4699.20 621
4699.84 621
4700.49 630
4701.14 677
4701.78 666
4702.43 635
4703.08 556
4703.72 581
4704.37 599
4705.02 549
4705.67 591
4706.31 664
4706.96 789
4707.61 752
4708.25 601
4708.90 610
4709.55 656
4710.20 623
4710.84 585
4711.49 666
4712.14 595
4712.79 575
4713.43 571
4714.08 591
4714.73 605
4715.38 682
4716.03 586
4716.67 592
4717.32 539
4717.97 529
4718.62 558
4719.27 590
4719.91 532
4720.56 559
4721.21 573
4721.86 581
4722.51 655
4723.15 647
4723.80 646
4724.45 686
4725.10 631
4725.75 680
4726.40 701
4727.05 666
4727.69 684
4728.34 607
4728.99 594
4729.64 612
4730.29 664
4730.94 551
4731.59 530
4732.24 606
4732.89 676
4733.53 546
4734.18 608
4734.83 655
4735.48 611
4736.13 566
4736.78 537
4737.43 512
4738.08 477
4738.73 557
4739.38 611
4740.03 616
4740.68 642
4741.33 658
4741.98 604
4742.63 636
4743.28 619
4743.92 580
4744.57 620
4745.22 690
4745.87 659
4746.52 658
4747.17 622
4747.82 721
4748.47 754
4749.12 759
4749.77 765
4750.42 845
4751.08 797
4751.73 818
4752.38 901
4753.03 829
4753.68 840
4754.33 893
4754.98 911
4755.63 899
4756.28 866
4756.93 758
4757.58 741
4758.23 609
4758.88 561
4759.53 588
4760.18 638
4760.83 627
4761.49 609
4762.14 624
4762.79 634
4763.44 727
4764.09 622
4764.74 556
4765.39 668
4766.04 694
4766.69 657
4767.35 683
4768.00 616
4768.65 633
4769.30 557
4769.95 593
4770.60 533
4771.25 541
4771.91 646
4772.56 688
4773.21 639
4773.86 612
4774.51 648
4775.17 638
4775.82 597
4776.47 634
4777.12 542
4777.77 584
4778.43 645
4779.08 672
4779.73 629
4780.38 626
4781.03 565
4781.69 659
4782.34 614
4782.99 677
4783.64 658
4784.30 670
4784.95 672
4785.60 661
4786.25 708
4786.91 764
4787.56 686
4788.21 741
4788.87 726
4789.52 739
4790.17 730
4790.82 707
4791.48 656
4792.13 782
4792.78 764
4793.44 725
4794.09 729
4794.74 755
4795.40 761
4796.05 669
4796.70 668
4797.36 719
4798.01 691
4798.66 674
4799.32 658
4799.97 625
4800.62 768
4801.28 724
4801.93 669
4802.59 619
4803.24 613
4803.89 663
4804.55 638
4805.20 678
4805.85 754
4806.51 758
4807.16 663
4807.82 657
4808.47 663
4809.13 737
4809.78 665
4810.43 681
4811.09 629
4811.74 720
4812.40 703
4813.05 676
4813.71 752
4814.36 682
4815.02 655
4815.67 716
4816.32 746
4816.98 760
4817.63 647
4818.29 630
4818.94 730
4819.60 736
4820.25 662
4820.91 637
4821.56 652
4822.22 681
4822.87 671
4823.53 726
4824.18 665
4824.84 716
4825.50 622
4826.15 790
4826.81 896
4827.46 767
4828.12 725
4828.77 809
4829.43 776
4830.08 737
4830.74 764
4831.40 861
4832.05 860
4832.71 913
4833.36 849
4834.02 887
4834.67 872
4835.33 886
4835.99 801
4836.64 869
4837.30 802
4837.95 923
4838.61 931
4839.27 784
4839.92 907
4840.58 919
4841.24 857
4841.89 893
4842.55 880
4843.21 1002
4843.86 1014
4844.52 990
4845.18 1023
4845.83 973
4846.49 999
4847.15 1077
4847.80 1058
4848.46 1064
4849.12 1091
4849.77 1066
4850.43 1081
4851.09 1085
4851.74 1056
4852.40 1092
4853.06 1105
4853.72 1037
4854.37 1131
4855.03 1156
4855.69 1145
4856.35 1258
4857.00 1226
4857.66 1184
4858.32 1207
4858.98 1195
4859.63 1077
4860.29 1131
4860.95 1125
4861.61 914
4862.26 993
4862.92 1055
4863.58 1087
4864.24 1085
4864.90 913
4865.55 994
4866.21 1079
4866.87 981
4867.53 979
4868.19 945
4868.85 979
4869.50 980
4870.16 868
4870.82 965
4871.48 947
4872.14 945
4872.80 932
4873.45 967
4874.11 927
4874.77 892
4875.43 880
4876.09 914
4876.75 1057
4877.41 946
4878.07 878
4878.72 842
4879.38 879
4880.04 786
4880.70 798
4881.36 807
4882.02 776
4882.68 834
4883.34 872
4884.00 854
4884.66 858
4885.32 841
4885.98 764
4886.64 734
4887.29 764
4887.95 811
4888.61 820
4889.27 803
4889.93 725
4890.59 788
4891.25 806
4891.91 789
4892.57 758
4893.23 769
4893.89 694
4894.55 710
4895.21 701
4895.87 692
4896.53 679
4897.19 696
4897.85 750
4898.51 785
4899.17 777
4899.83 718
4900.49 674
4901.16 705
4901.82 683
4902.48 694
4903.14 597
4903.80 612
4904.46 700
4905.12 768
4905.78 689
4906.44 625
4907.10 637
4907.76 704
4908.42 670
4909.08 614
4909.74 711
4910.41 725
4911.07 744
4911.73 704
4912.39 667
4913.05 623
4913.71 651
4914.37 621
4915.03 552
4915.70 614
4916.36 654
4917.02 607
4917.68 562
4918.34 584
4919.00 515
4919.67 533
4920.33 565
4920.99 600
4921.65 593
4922.31 591
4922.97 677
4923.64 596
4924.30 639
4924.96 582
4925.62 644
4926.29 576
4926.95 528
4927.61 518
4928.27 573
4928.93 550
4929.60 535
4930.26 602
4930.92 654
4931.58 699
4932.25 699
4932.91 610
4933.57 699
4934.23 645
4934.90 650
4935.56 579
4936.22 621
4936.89 709
4937.55 598
4938.21 669
4938.87 653
4939.54 627
4940.20 657
4940.86 641
4941.53 648
4942.19 674
4942.85 712
4943.52 631
4944.18 613
4944.84 582
4945.51 564
4946.17 547
4946.83 633
4947.50 677
4948.16 611
4948.82 571
4949.49 540
4950.15 622
4950.82 635
4951.48 658
4952.14 696
4952.81 600
4953.47 553
4954.14 608
4954.80 596
4955.46 566
4956.13 588
4956.79 634
4957.46 571
4958.12 548
4958.79 606
4959.45 656
4960.11 655
4960.78 641
4961.44 669
4962.11 581
4962.77 650
4963.44 596
4964.10 735
4964.77 699
4965.43 689
4966.10 751
4966.76 690
4967.43 578
4968.09 587
4968.76 533
4969.42 661
4970.09 746
4970.75 684
4971.42 630
4972.08 692
4972.75 709
4973.41 664
4974.08 639
4974.74 672
4975.41 713
4976.07 667
4976.74 622
4977.40 657
4978.07 778
4978.74 849
4979.40 694
4980.07 678
4980.73 709
4981.40 691
4982.06 718
4982.73 754
4983.40 830
4984.06 908
4984.73 960
4985.39 1024
4986.06 1116
4986.73 1107
4987.39 1331
4988.06 1419
4988.73 1554
4989.39 1621
4990.06 1613
4990.73 1530
4991.39 1554
4992.06 1390
4992.73 1293
4993.39 1195
4994.06 1113
4994.73 1067
4995.39 977
4996.06 911
4996.73 799
4997.39 755
4998.06 717
4998.73 595
4999.39 609
5000.06 646
5000.73 710
5001.39 734
5002.06 636
5002.73 622
5003.40 674
5004.06 682
5004.73 642
5005.40 646
5006.07 737
5006.73 627
5007.40 521
5008.07 673
5008.74 617
5009.40 617
5010.07 643
5010.74 655
5011.41 692
5012.08 630
5012.74 596
5013.41 751
5014.08 739
5014.75 656
5015.42 645
5016.08 628
5016.75 688
5017.42 755
5018.09 682
5018.76 627
5019.43 679
5020.09 750
5020.76 801
5021.43 695
5022.10 703
5022.77 751
5023.44 761
5024.11 769
5024.77 833
5025.44 847
5026.11 829
5026.78 799
5027.45 810
5028.12 833
5028.79 793
5029.46 772
5030.13 704
5030.80 761
5031.46 709
5032.13 672
5032.80 731
5033.47 703
5034.14 740
5034.81 701
5035.48 696
5036.15 685
5036.82 635
5037.49 666
5038.16 639
5038.83 627
5039.50 650
5040.17 643
5040.84 659
5041.51 611
5042.18 668
5042.85 584
5043.52 622
5044.19 686
5044.86 649
5045.53 696
5046.20 629
5046.87 587
5047.54 651
5048.21 571
5048.88 590
5049.55 643
5050.22 682
5050.89 693
5051.56 641
5052.23 551
5052.90 536
5053.57 594
5054.24 581
5054.91 617
5055.58 544
5056.26 628
5056.93 677
5057.60 600
5058.27 613
5058.94 575
5059.61 634
5060.28 650
5060.95 593
5061.62 564
5062.30 615
5062.97 600
5063.64 585
5064.31 571
5064.98 628
5065.65 637
5066.32 630
5067.00 645
5067.67 680
5068.34 591
5069.01 599
5069.68 659
5070.35 658
5071.03 666
5071.70 611
5072.37 686
5073.04 622
5073.71 651
5074.39 566
5075.06 503
5075.73 644
5076.40 701
5077.07 661
5077.75 715
5078.42 690
5079.09 648
5079.76 652
5080.44 604
5081.11 652
5081.78 626
5082.45 710
5083.13 622
5083.80 616
5084.47 560
5085.14 627
5085.82 705
5086.49 617
5087.16 646
5087.84 659
5088.51 575
5089.18 581
5089.85 638
5090.53 652
5091.20 701
5091.87 759
5092.55 751
5093.22 693
5093.89 772
5094.57 667
5095.24 731
5095.91 824
5096.59 704
5097.26 601
5097.93 645
5098.61 591
5099.28 574
5099.96 622
5100.63 551
5101.30 522
5101.98 532
5102.65 611
5103.33 669
5104.00 650
5104.67 512
5105.35 603
5106.02 653
5106.70 540
5107.37 580
5108.04 540
5108.72 502
5109.39 577
5110.07 588
5110.74 506
5111.42 587
5112.09 621
5112.77 583
5113.44 665
5114.11 604
5114.79 525
5115.46 554
5116.14 554
5116.81 652
5117.49 546
5118.16 586
5118.84 619
5119.51 631
5120.19 603
5120.86 516
5121.54 550
5122.21 540
5122.89 616
5123.56 549
5124.24 620
5124.92 605
5125.59 533
5126.27 549
5126.94 556
5127.62 629
5128.29 586
5128.97 517
5129.64 517
5130.32 551
5131.00 584
5131.67 609
5132.35 582
5133.02 618
5133.70 709
5134.38 704
5135.05 617
5135.73 596
5136.40 614
5137.08 647
5137.76 630
5138.43 538
5139.11 693
5139.79 588
5140.46 686
5141.14 590
5141.81 583
5142.49 576
5143.17 528
5143.84 632
5144.52 506
5145.20 503
5145.87 524
5146.55 509
5147.23 565
5147.91 572
5148.58 543
5149.26 489
5149.94 531
5150.61 540
5151.29 502
5151.97 519
5152.64 571
5153.32 527
5154.00 520
5154.68 526
5155.35 519
5156.03 554
5156.71 673
5157.39 625
5158.06 653
5158.74 531
5159.42 561
5160.10 541
5160.77 479
5161.45 482
5162.13 583
5162.81 659
5163.49 618
5164.16 587
5164.84 584
5165.52 673
5166.20 613
5166.88 540
5167.55 531
5168.23 544
5168.91 563
5169.59 572
5170.27 581
5170.95 596
5171.62 596
5172.30 550
5172.98 551
5173.66 519
5174.34 570
5175.02 580
5175.70 587
5176.38 582
5177.05 625
5177.73 592
5178.41 618
5179.09 601
5179.77 605
5180.45 620
5181.13 667
5181.81 671
5182.49 602
5183.17 610
5183.84 549
5184.52 571
5185.20 505
5185.88 522
5186.56 524
5187.24 459
5187.92 491
5188.60 498
5189.28 547
5189.96 595
5190.64 487
5191.32 525
5192.00 548
5192.68 549
5193.36 516
5194.04 522
5194.72 495
5195.40 463
5196.08 545
5196.76 498
5197.44 568
5198.12 525
5198.80 493
5199.48 549
5200.16 483
5200.84 529
5201.52 509
5202.20 579
5202.88 527
5203.56 485
5204.24 467
5204.92 506
5205.60 487
5206.29 465
5206.97 489
5207.65 518
5208.33 535
5209.01 561
5209.69 533
5210.37 554
5211.05 576
5211.73 569
5212.41 614
5213.10 517
5213.78 545
5214.46 536
5215.14 578
5215.82 558
5216.50 507
5217.18 557
5217.86 527
5218.55 474
5219.23 474
5219.91 569
5220.59 514
5221.27 606
5221.95 542
5222.64 572
5223.32 494
5224.00 444
5224.68 550
5225.36 559
5226.05 504
5226.73 586
5227.41 584
5228.09 520
5228.77 503
5229.46 462
5230.14 470
5230.82 488
5231.50 535
5232.19 503
5232.87 531
5233.55 525
5234.23 494
5234.92 469
5235.60 512
5236.28 500
5236.96 516
5237.65 524
5238.33 503
5239.01 495
5239.70 492
5240.38 494
5241.06 453
5241.75 434
5242.43 458
5243.11 438
5243.79 437
5244.48 513
5245.16 538
5245.84 495
5246.53 500
5247.21 492
5247.89 541
5248.58 640
5249.26 553
5249.95 610
5250.63 579
5251.31 543
5252.00 583
5252.68 580
5253.36 515
5254.05 566
5254.73 570
5255.42 541
5256.10 528
5256.78 574
5257.47 674
5258.15 551
5258.84 553
5259.52 547
5260.20 520
5260.89 530
5261.57 540
5262.26 502
5262.94 600
5263.63 472
5264.31 469
5265.00 528
5265.68 579
5266.37 583
5267.05 555
5267.73 550
5268.42 564
5269.10 564
5269.79 578
5270.47 570
5271.16 526
5271.84 596
5272.53 527
5273.21 474
5273.90 435
5274.58 537
5275.27 492
5275.95 500
5276.64 509
5277.33 541
5278.01 511
5278.70 536
5279.38 550
5280.07 512
5280.75 557
5281.44 521
5282.12 534
5282.81 662
5283.50 693
5284.18 628
5284.87 670
5285.55 603
5286.24 563
5286.93 554
5287.61 604
5288.30 669
5288.98 599
5289.67 521
5290.36 612
5291.04 559
5291.73 604
5292.42 582
5293.10 548
5293.79 577
5294.47 610
5295.16 528
5295.85 586
5296.53 640
5297.22 651
5297.91 699
5298.59 687
5299.28 745
5299.97 733
5300.65 761
5301.34 784
5302.03 742
5302.72 716
5303.40 793
5304.09 778
5304.78 775
5305.46 643
5306.15 638
5306.84 579
5307.53 649
5308.21 609
5308.90 633
5309.59 605
5310.28 608
5310.96 590
5311.65 519
5312.34 629
5313.03 623
5313.71 586
5314.40 602
5315.09 635
5315.78 530
5316.47 590
5317.15 579
5317.84 594
5318.53 605
5319.22 580
5319.91 617
5320.59 520
5321.28 612
5321.97 594
5322.66 607
5323.35 616
5324.04 620
5324.72 582
5325.41 605
5326.10 536
5326.79 546
5327.48 615
5328.17 593
5328.86 650
5329.54 586
5330.23 605
5330.92 626
5331.61 638
5332.30 657
5332.99 576
5333.68 617
5334.37 643
5335.06 666
5335.75 627
5336.43 638
5337.12 669
5337.81 635
5338.50 560
5339.19 623
5339.88 723
5340.57 711
5341.26 655
5341.95 545
5342.64 568
5343.33 652
5344.02 613
5344.71 590
5345.40 658
5346.09 682
5346.78 654
5347.47 769
5348.16 785
5348.85 785
5349.54 818
5350.23 992
5350.92 984
5351.61 1022
5352.30 1016
5352.99 1034
5353.68 990
5354.37 948
5355.06 807
5355.75 737
5356.44 780
5357.13 659
5357.82 655
5358.51 594
5359.20 609
5359.89 638
5360.58 628
5361.28 581
5361.97 628
5362.66 605
5363.35 662
5364.04 670
5364.73 571
5365.42 618
5366.11 541
5366.80 546
5367.50 540
5368.19 494
5368.88 516
5369.57 532
5370.26 561
5370.95 548
5371.64 521
5372.33 548
5373.03 598
5373.72 556
5374.41 581
5375.10 570
5375.79 600
5376.48 604
5377.18 581
5377.87 588
5378.56 571
5379.25 633
5379.94 519
5380.64 535
5381.33 661
5382.02 543
5382.71 527
5383.41 504
5384.10 506
5384.79 579
5385.48 602
5386.17 667
5386.87 657
5387.56 570
5388.25 567
5388.94 528
5389.64 583
5390.33 647
5391.02 658
5391.72 620
5392.41 620
5393.10 518
5393.79 600
5394.49 624
5395.18 561
5395.87 530
5396.57 573
5397.26 566
5397.95 491
5398.65 515
5399.34 540
5400.03 536
5400.73 604
5401.42 519
5402.11 581
5402.81 516
5403.50 521
5404.19 582
5404.89 535
5405.58 526
5406.27 555
5406.97 566
5407.66 550
5408.36 553
5409.05 555
5409.74 579
5410.44 542
5411.13 613
5411.83 607
5412.52 655
5413.21 567
5413.91 522
5414.60 496
5415.30 533
5415.99 589
5416.69 618
5417.38 579
5418.07 593
5418.77 541
5419.46 558
5420.16 508
5420.85 472
5421.55 528
5422.24 575
5422.94 599
5423.63 573
5424.33 543
5425.02 516
5425.72 505
5426.41 601
5427.11 547
5427.80 597
5428.50 631
5429.19 604
5429.89 583
5430.58 614
5431.28 660
5431.97 567
5432.67 709
5433.36 607
5434.06 528
5434.75 715
5435.45 633
5436.15 594
5436.84 611
5437.54 621
5438.23 652
5438.93 617
5439.62 574
5440.32 587
5441.02 605
5441.71 618
5442.41 722
5443.10 749
5443.80 606
5444.50 583
5445.19 728
5445.89 697
5446.59 672
5447.28 711
5447.98 740
5448.68 780
5449.37 701
5450.07 683
5450.76 779
5451.46 650
5452.16 655
5452.85 693
5453.55 734
5454.25 640
5454.94 624
5455.64 686
5456.34 767
5457.04 648
5457.73 557
5458.43 697
5459.13 696
5459.82 665
5460.52 686
5461.22 667
5461.92 628
5462.61 626
5463.31 631
5464.01 798
5464.71 681
5465.40 678
5466.10 638
5466.80 683
5467.50 728
5468.19 712
5468.89 683
5469.59 617
5470.29 676
5470.98 710
5471.68 725
5472.38 671
5473.08 635
5473.78 702
5474.47 721
5475.17 772
5475.87 724
5476.57 836
5477.27 837
5477.97 984
5478.66 875
5479.36 952
5480.06 1004
5480.76 1040
5481.46 1107
5482.16 1044
5482.85 1022
5483.55 930
5484.25 819
5484.95 836
5485.65 914
5486.35 851
5487.05 813
5487.75 798
5488.45 784
5489.14 859
5489.84 927
5490.54 855
5491.24 833
5491.94 867
5492.64 874
5493.34 973
5494.04 1022
5494.74 945
5495.44 902
5496.14 855
5496.84 905
5497.54 890
5498.24 1020
5498.94 1139
5499.63 1186
5500.33 1391
5501.03 1206
5501.73 1281
5502.43 1296
5503.13 1192
5503.83 1247
5504.53 997
5505.23 1008
5505.93 930
5506.63 821
5507.33 804
5508.03 743
5508.73 818
5509.44 822
5510.14 831
5510.84 780
5511.54 741
5512.24 672
5512.94 710
5513.64 736
5514.34 766
5515.04 767
5515.74 850
5516.44 780
5517.14 707
5517.84 691
5518.54 717
5519.24 645
5519.95 744
5520.65 669
5521.35 605
5522.05 695
5522.75 638
5523.45 690
5524.15 614
5524.85 656
5525.55 585
5526.26 575
5526.96 573
5527.66 670
5528.36 687
5529.06 650
5529.76 643
5530.47 551
5531.17 588
5531.87 638
5532.57 584
5533.27 616
5533.97 606
5534.68 544
5535.38 507
5536.08 648
5536.78 630
5537.48 643
5538.19 564
5538.89 577
5539.59 637
5540.29 553
5541.00 533
5541.70 598
5542.40 619
5543.10 566
5543.81 556
5544.51 626
5545.21 605
5545.91 622
5546.62 591
5547.32 616
5548.02 605
5548.72 606
5549.43 670
5550.13 667
5550.83 610
5551.54 675
5552.24 612
5552.94 550
5553.64 480
5554.35 611
5555.05 600
5555.75 570
5556.46 522
5557.16 545
5557.86 573
5558.57 559
5559.27 497
5559.97 510
5560.68 497
5561.38 611
5562.09 597
5562.79 582
5563.49 593
5564.20 613
5564.90 497
5565.60 483
5566.31 507
5567.01 553
5567.72 520
5568.42 535
5569.12 549
5569.83 536
5570.53 596
5571.24 578
5571.94 463
5572.65 571
5573.35 556
5574.05 540
5574.76 568
5575.46 554
5576.17 597
5576.87 661
5577.58 542
5578.28 493
5578.99 460
5579.69 509
5580.40 498
5581.10 501
5581.81 557
5582.51 484
5583.22 462
5583.92 504
5584.63 488
5585.33 484
5586.04 512
5586.74 497
5587.45 551
5588.15 565
5588.86 478
5589.56 473
5590.27 520
5590.97 499
5591.68 467
5592.39 553
5593.09 573
5593.80 520
5594.50 490
5595.21 472
5595.91 483
5596.62 473
5597.33 489
5598.03 458
5598.74 548
5599.44 469
5600.15 467
5600.86 459
5601.56 451
5602.27 513
5602.97 532
5603.68 507
5604.39 463
5605.09 497
5605.80 466
5606.51 466
5607.21 536
5607.92 502
5608.63 510
5609.33 505
5610.04 531
5610.75 474
5611.45 551
5612.16 540
5612.87 564
5613.57 571
5614.28 514
5614.99 584
5615.69 531
5616.40 519
5617.11 618
5617.82 580
5618.52 515
5619.23 577
5619.94 567
5620.64 575
5621.35 549
5622.06 591
5622.77 564
5623.47 470
5624.18 552
5624.89 530
5625.60 527
5626.30 534
5627.01 588
5627.72 506
5628.43 494
5629.14 588
5629.84 558
5630.55 556
5631.26 539
5631.97 552
5632.68 598
5633.38 548
5634.09 549
5634.80 555
5635.51 557
5636.22 493
5636.93 539
5637.63 629
5638.34 579
5639.05 480
5639.76 550
5640.47 581
5641.18 460
5641.89 517
5642.59 457
5643.30 541
5644.01 491
5644.72 508
5645.43 531
5646.14 527
5646.85 487
5647.56 508
5648.27 496
5648.98 506
5649.68 492
5650.39 486
5651.10 466
5651.81 510
5652.52 516
5653.23 517
5653.94 573
5654.65 518
5655.36 596
5656.07 525
5656.78 609
5657.49 580
5658.20 496
5658.91 569
5659.62 632
5660.33 597
5661.04 533
5661.75 534
5662.46 650
5663.17 579
5663.88 550
5664.59 604
5665.30 574
5666.01 546
5666.72 566
5667.43 542
5668.14 595
5668.85 546
5669.56 509
5670.27 514
5670.98 550
5671.69 537
5672.40 556
5673.11 543
5673.82 589
5674.53 461
5675.24 461
5675.96 468
5676.67 561
5677.38 567
5678.09 521
5678.80 518
5679.51 490
5680.22 595
5680.93 584
5681.64 581
5682.36 506
5683.07 616
5683.78 653
5684.49 623
5685.20 609
5685.91 680
5686.62 612
5687.34 601
5688.05 616
5688.76 533
5689.47 519
5690.18 676
5690.89 603
5691.61 465
5692.32 462
5693.03 541
5693.74 528
5694.45 441
5695.17 533
5695.88 548
5696.59 449
5697.30 412
5698.01 499
5698.73 479
5699.44 470
5700.15 460
5700.86 542
5701.58 530
5702.29 521
5703.00 573
5703.71 533
5704.43 503
5705.14 504
5705.85 484
5706.56 454
5707.28 451
5707.99 462
5708.70 488
5709.42 522
5710.13 501
5710.84 506
5711.55 479
5712.27 492
5712.98 585
5713.69 544
5714.41 553
5715.12 484
5715.83 532
5716.55 507
5717.26 468
5717.97 489
5718.69 484
5719.40 502
5720.11 495
5720.83 462
5721.54 457
5722.26 501
5722.97 537
5723.68 585
5724.40 576
5725.11 509
5725.82 535
5726.54 541
5727.25 500
5727.97 564
5728.68 584
5729.40 569
5730.11 573
5730.82 576
5731.54 535
5732.25 566
5732.97 546
5733.68 524
5734.40 627
5735.11 578
5735.83 528
5736.54 516
5737.25 485
5737.97 532
5738.68 522
5739.40 551
5740.11 619
5740.83 537
5741.54 507
5742.26 555
5742.97 472
5743.69 428
5744.40 470
5745.12 442
5745.83 551
5746.55 509
5747.26 451
5747.98 480
5748.70 498
5749.41 520
5750.13 511
5750.84 536
5751.56 472
5752.27 531
5752.99 480
5753.70 560
5754.42 537
5755.14 574
5755.85 500
5756.57 464
5757.28 481
5758.00 467
5758.72 522
5759.43 549
5760.15 549
5760.86 555
5761.58 539
5762.30 553
5763.01 565
5763.73 543
5764.44 587
5765.16 581
5765.88 551
5766.59 627
5767.31 623
5768.03 557
5768.74 546
5769.46 487
5770.18 570
5770.89 533
5771.61 523
5772.33 561
5773.04 627
5773.76 579
5774.48 541
5775.20 554
5775.91 531
5776.63 569
5777.35 568
5778.06 606
5778.78 608
5779.50 607
5780.22 543
5780.93 519
5781.65 558
5782.37 521
5783.09 539
5783.80 579
5784.52 595
5785.24 631
5785.96 584
5786.67 621
5787.39 647
5788.11 684
5788.83 642
5789.55 657
5790.26 554
5790.98 607
5791.70 672
5792.42 690
5793.14 737
5793.85 708
5794.57 670
5795.29 704
5796.01 685
5796.73 675
5797.45 779
5798.16 886
5798.88 945
5799.60 983
5800.32 991
5801.04 1120
5801.76 1214
5802.48 1378
5803.19 1281
5803.91 1217
5804.63 1274
5805.35 1330
5806.07 1128
5806.79 1041
5807.51 952
5808.23 987
5808.95 828
5809.67 783
5810.38 812
5811.10 811
5811.82 731
5812.54 670
5813.26 724
5813.98 743
5814.70 764
5815.42 798
5816.14 683
5816.86 756
5817.58 768
5818.30 848
5819.02 786
5819.74 743
5820.46 790
5821.18 732
5821.90 764
5822.62 719
5823.34 715
5824.06 757
5824.78 784
5825.50 777
5826.22 725
5826.94 753
5827.66 642
5828.38 593
5829.10 593
5829.82 678
5830.54 722
5831.26 697
5831.98 709
5832.70 654
5833.42 668
5834.14 668
5834.86 638
5835.59 655
5836.31 623
5837.03 729
5837.75 780
5838.47 732
5839.19 718
5839.91 626
5840.63 664
5841.35 599
5842.07 694
5842.80 705
5843.52 674
5844.24 568
5844.96 676
5845.68 757
5846.40 688
5847.12 710
5847.85 658
5848.57 699
5849.29 632
5850.01 616
5850.73 653
5851.45 691
5852.18 698
5852.90 697
5853.62 632
5854.34 684
5855.06 648
5855.79 717
5856.51 700
5857.23 642
5857.95 681
5858.67 751
5859.40 732
5860.12 660
5860.84 717
5861.56 662
5862.29 743
5863.01 691
5863.73 680
5864.45 723
5865.18 688
5865.90 707
5866.62 654
5867.34 721
5868.07 798
5868.79 746
5869.51 677
5870.24 671
5870.96 758
5871.68 728
5872.40 692
5873.13 723
5873.85 719
5874.57 732
5875.30 659
5876.02 714
5876.74 651
5877.47 606
5878.19 673
5878.91 744
5879.64 695
5880.36 650
5881.08 675
5881.81 771
5882.53 743
5883.26 694
5883.98 785
5884.70 820
5885.43 864
5886.15 795
5886.88 789
5887.60 756
5888.32 734
5889.05 736
5889.77 640
5890.50 672
5891.22 639
5891.94 635
5892.67 610
5893.39 685
5894.12 744
5894.84 691
5895.57 721
5896.29 669
5897.01 651
5897.74 664
5898.46 658
5899.19 687
5899.91 690
5900.64 656
5901.36 693
5902.09 757
5902.81 723
5903.54 764
5904.26 682
5904.99 662
5905.71 691
5906.44 757
5907.16 720
5907.89 663
5908.61 707
5909.34 693
5910.06 732
5910.79 653
5911.52 753
5912.24 753
5912.97 766
5913.69 793
5914.42 702
5915.14 759
5915.87 804
5916.60 785
5917.32 796
5918.05 827
5918.77 848
5919.50 853
5920.22 894
5920.95 879
5921.68 820
5922.40 792
5923.13 823
5923.86 794
5924.58 775
5925.31 866
5926.03 943
5926.76 851
5927.49 974
5928.21 870
5928.94 875
5929.67 874
5930.39 898
5931.12 969
5931.85 920
5932.57 964
5933.30 1084
5934.03 1057
5934.75 1016
5935.48 969
5936.21 1086
5936.94 1088
5937.66 1052
5938.39 1121
5939.12 1237
5939.84 1185
5940.57 1094
5941.30 1104
5942.03 1099
5942.75 1191
5943.48 1203
5944.21 1137
5944.94 1112
5945.66 1153
5946.39 1253
5947.12 1223
5947.85 1150
5948.57 1121
5949.30 1266
5950.03 1265
5950.76 1350
5951.48 1396
5952.21 1332
5952.94 1415
5953.67 1418
5954.40 1499
5955.13 1488
5955.85 1440
5956.58 1436
5957.31 1456
5958.04 1494
5958.77 1602
5959.49 1546
5960.22 1417
5960.95 1441
5961.68 1475
5962.41 1494
5963.14 1533
5963.87 1372
5964.60 1526
5965.32 1733
5966.05 1635
5966.78 1646
5967.51 1686
5968.24 1774
5968.97 1837
5969.70 1771
5970.43 1779
5971.16 1708
5971.88 1630
5972.61 1668
5973.34 1767
5974.07 1689
5974.80 1767
5975.53 1828
5976.26 1747
5976.99 1761
5977.72 1749
5978.45 1800
5979.18 1740
5979.91 1842
5980.64 1910
5981.37 1952
5982.10 1975
5982.83 2063
5983.56 1890
5984.29 1858
5985.02 2062
5985.75 1973
5986.48 1921
5987.21 1992
5987.94 1857
5988.67 1963
5989.40 1999
5990.13 1864
5990.86 1999
5991.59 2151
5992.32 2100
5993.05 2081
5993.78 2106
5994.51 2021
5995.24 2083
5995.97 2138
5996.70 2089
5997.43 2134
5998.16 2241
5998.90 2246
5999.63 2185
6000.36 2019
6001.09 2145
6001.82 2076
6002.55 1927
6003.28 2063
6004.01 2059
6004.74 2042
6005.47 2087
6006.21 2084
6006.94 2216
6007.67 2352
6008.40 2530
6009.13 2816
6009.86 3003
6010.59 3265
6011.33 3601
6012.06 3930
6012.79 4139
6013.52 4424
6014.25 4594
6014.98 4868
6015.72 4675
6016.45 4339
6017.18 4125
6017.91 3423
6018.64 3035
6019.38 2967
6020.11 2553
6020.84 2427
6021.57 2111
6022.30 1915
6023.04 1742
6023.77 1638
6024.50 1687
6025.23 1537
6025.97 1383
6026.70 1451
6027.43 1468
6028.16 1483
6028.90 1431
6029.63 1447
6030.36 1526
6031.10 1319
6031.83 1296
6032.56 1255
6033.29 1400
6034.03 1375
6034.76 1349
6035.49 1363
6036.23 1344
6036.96 1349
6037.69 1301
6038.43 1390
6039.16 1540
6039.89 1450
6040.63 1455
6041.36 1610
6042.09 1568
6042.83 1517
6043.56 1555
6044.29 1472
6045.03 1489
6045.76 1573
6046.49 1502
6047.23 1590
6047.96 1655
6048.70 1684
6049.43 1693
6050.16 1641
6050.90 1847
6051.63 1868
6052.37 1765
6053.10 1796
6053.83 1887
6054.57 1848
6055.30 1851
6056.04 1733
6056.77 1766
6057.50 1730
6058.24 1676
6058.97 1563
6059.71 1585
6060.44 1561
6061.18 1465
6061.91 1562
6062.65 1665
6063.38 1592
6064.12 1497
6064.85 1610
6065.59 1566
6066.32 1521
6067.06 1554
6067.79 1532
6068.53 1460
6069.26 1608
6070.00 1576
6070.73 1532
6071.47 1272
6072.20 1282
6072.94 1455
6073.67 1371
6074.41 1235
6075.14 1310
6075.88 1332
6076.61 1278
6077.35 1297
6078.09 1394
6078.82 1306
6079.56 1210
6080.29 1178
6081.03 1198
6081.76 1198
6082.50 1100
6083.24 1173
6083.97 1178
6084.71 1280
6085.44 1302
6086.18 1173
6086.92 1063
6087.65 1104
6088.39 1125
6089.13 1166
6089.86 1157
6090.60 1116
6091.33 1148
6092.07 1200
6092.81 1163
6093.54 1225
6094.28 1229
6095.02 1161
6095.75 1125
6096.49 1125
6097.23 1131
6097.96 1205
6098.70 1091
6099.44 1088
6100.18 1066
6100.91 969
6101.65 1099
6102.39 1104
6103.12 1119
6103.86 1152
6104.60 1106
6105.34 1090
6106.07 1061
6106.81 1002
6107.55 1063
6108.28 1133
6109.02 1124
6109.76 1094
6110.50 1158
6111.24 1156
6111.97 1114
6112.71 1054
6113.45 1054
6114.19 1028
6114.92 1170
6115.66 1093
6116.40 1034
6117.14 1017
6117.88 1157
6118.61 1187
6119.35 1176
6120.09 1092
6120.83 1079
6121.57 1083
6122.31 1151
6123.04 1074
6123.78 1110
6124.52 1178
6125.26 1185
6126.00 1223
6126.74 1185
6127.47 1248
6128.21 1107
6128.95 1108
6129.69 1229
6130.43 1223
6131.17 1260
6131.91 1218
6132.65 1246
6133.39 1317
6134.12 1285
6134.86 1101
6135.60 1279
6136.34 1296
6137.08 1287
6137.82 1225
6138.56 1298
6139.30 1318
6140.04 1324
6140.78 1340
6141.52 1364
6142.26 1348
6143.00 1342
6143.74 1379
6144.48 1341
6145.21 1373
6145.95 1284
6146.69 1257
6147.43 1221
6148.17 1420
6148.91 1361
6149.65 1402
6150.39 1408
6151.13 1304
6151.87 1363
6152.61 1404
6153.35 1437
6154.09 1572
6154.83 1562
6155.58 1604
6156.32 1520
6157.06 1485
6157.80 1605
6158.54 1671
6159.28 1615
6160.02 1638
6160.76 1646
6161.50 1616
6162.24 1553
6162.98 1562
6163.72 1643
6164.46 1565
6165.20 1859
6165.94 2030
6166.69 2009
6167.43 1983
6168.17 2176
6168.91 2201
6169.65 2152
6170.39 2162
6171.13 2133
6171.87 2092
6172.61 2203
6173.36 2064
6174.10 1973
6174.84 1977
6175.58 1839
6176.32 1905
6177.06 1822
6177.81 1917
6178.55 2008
6179.29 1976
6180.03 1932
6180.77 1955
6181.51 1858
6182.26 1996
6183.00 2180
6183.74 2105
6184.48 2039
6185.22 1988
6185.97 2187
6186.71 2149
6187.45 2126
6188.19 2230
6188.94 2209
6189.68 2112
6190.42 2313
6191.16 2317
6191.91 2267
6192.65 2362
6193.39 2445
6194.13 2504
6194.88 2467
6195.62 2633
6196.36 2543
6197.10 2419
6197.85 2486
6198.59 2508
6199.33 2508
6200.08 2523
6200.82 2460
6201.56 2534
6202.31 2620
6203.05 2757
6203.79 3166
6204.53 3417
6205.28 3999
6206.02 4427
6206.76 5295
6207.51 6262
6208.25 6982
6209.00 7535
6209.74 8409
6210.48 8687
6211.23 8585
6211.97 8192
6212.71 7730
6213.46 6783
6214.20 5622
6214.94 4788
6215.69 3984
6216.43 3327
6217.18 3016
6217.92 2655
6218.67 2376
6219.41 2267
6220.15 2047
6220.90 2008
6221.64 1984
6222.39 1905
6223.13 1786
6223.88 1806
6224.62 1969
6225.36 1890
6226.11 1748
6226.85 1814
6227.60 1785
6228.34 1849
6229.09 1574
6229.83 1484
6230.58 1522
6231.32 1450
6232.07 1484
6232.81 1501
6233.56 1447
6234.30 1311
6235.05 1320
6235.79 1366
6236.54 1483
6237.28 1381
6238.03 1441
6238.77 1409
6239.52 1432
6240.26 1436
6241.01 1497
6241.75 1486
6242.50 1428
6243.25 1494
6243.99 1542
6244.74 1509
6245.48 1582
6246.23 1607
6246.97 1704
6247.72 1674
6248.47 1612
6249.21 1607
6249.96 1637
6250.70 1673
6251.45 1535
6252.20 1514
6252.94 1583
6253.69 1515
6254.43 1514
6255.18 1407
6255.93 1404
6256.67 1461
6257.42 1433
6258.17 1478
6258.91 1415
6259.66 1469
6260.41 1402
6261.15 1405
6261.90 1342
6262.65 1415
6263.39 1344
6264.14 1413
6264.89 1285
6265.63 1272
6266.38 1325
6267.13 1255
6267.87 1290
6268.62 1311
6269.37 1391
6270.12 1317
6270.86 1299
6271.61 1211
6272.36 1216
6273.11 1303
6273.85 1292
6274.60 1199
6275.35 1210
6276.10 1249
6276.84 1245
6277.59 1328
6278.34 1308
6279.09 1375
6279.83 1364
6280.58 1283
6281.33 1170
6282.08 1210
6282.83 1151
6283.57 1095
6284.32 1034
6285.07 1146
6285.82 1052
6286.57 1084
6287.31 1018
6288.06 923
6288.81 958
6289.56 958
6290.31 1092
6291.06 1008
6291.80 895
6292.55 911
6293.30 944
6294.05 920
6294.80 862
6295.55 885
6296.30 970
6297.04 1009
6297.79 976
6298.54 838
6299.29 971
6300.04 930
6300.79 909
6301.54 859
6302.29 874
6303.04 828
6303.79 886
6304.53 932
6305.28 825
6306.03 871
6306.78 884
6307.53 807
6308.28 839
6309.03 848
6309.78 870
6310.53 880
6311.28 828
6312.03 882
6312.78 912
6313.53 847
6314.28 820
6315.03 882
6315.78 888
6316.53 860
6317.28 828
6318.03 926
6318.78 877
6319.53 813
6320.28 871
6321.03 803
6321.78 868
6322.53 863
6323.28 853
6324.03 831
6324.78 794
6325.53 808
6326.28 811
6327.03 775
6327.78 703
6328.53 799
6329.28 736
6330.04 838
6330.79 725
6331.54 725
6332.29 780
6333.04 752
6333.79 717
6334.54 741
6335.29 793
6336.04 852
6336.79 717
6337.55 736
6338.30 759
6339.05 776
6339.80 758
6340.55 785
6341.30 729
6342.05 759
6342.81 813
6343.56 803
6344.31 810
6345.06 801
6345.81 772
6346.56 794
6347.32 827
6348.07 840
6348.82 893
6349.57 806
6350.32 750
6351.07 845
6351.83 848
6352.58 876
6353.33 854
6354.08 883
6354.84 887
6355.59 827
6356.34 860
6357.09 856
6357.84 862
6358.60 820
6359.35 769
6360.10 803
6360.85 742
6361.61 824
6362.36 781
6363.11 707
6363.87 733
6364.62 749
6365.37 797
6366.12 886
6366.88 744
6367.63 740
6368.38 713
6369.14 741
6369.89 800
6370.64 805
6371.40 834
6372.15 764
6372.90 825
6373.66 762
6374.41 770
6375.16 702
6375.92 768
6376.67 815
6377.42 861
6378.18 837
6378.93 846
6379.68 838
6380.44 827
6381.19 818
6381.95 802
6382.70 814
6383.45 769
6384.21 809
6384.96 789
6385.71 823
6386.47 757
6387.22 814
6387.98 763
6388.73 699
6389.49 732
6390.24 784
6390.99 798
6391.75 749
6392.50 747
6393.26 734
6394.01 749
6394.77 782
6395.52 768
6396.28 748
6397.03 825
6397.79 782
6398.54 831
6399.30 859
6400.05 917
6400.81 766
6401.56 770
6402.32 812
6403.07 840
6403.83 799
6404.58 800
6405.34 792
6406.09 838
6406.85 917
6407.60 932
6408.36 982
6409.11 981
6409.87 932
6410.62 922
6411.38 931
6412.13 927
6412.89 932
6413.65 876
6414.40 845
6415.16 768
6415.91 791
6416.67 853
6417.43 773
6418.18 802
6418.94 740
6419.69 772
6420.45 762
6421.21 758
6421.96 833
6422.72 740
6423.47 765
6424.23 820
6424.99 801
6425.74 762
6426.50 764
6427.26 700
6428.01 777
6428.77 763
6429.53 861
6430.28 806
6431.04 766
6431.80 820
6432.55 845
6433.31 839
6434.07 798
6434.82 723
6435.58 853
6436.34 775
6437.10 884
6437.85 923
6438.61 826
6439.37 806
6440.12 792
6440.88 884
6441.64 886
6442.40 884
6443.15 819
6443.91 850
6444.67 919
6445.43 827
6446.18 820
6446.94 825
6447.70 866
6448.46 867
6449.21 935
6449.97 911
6450.73 985
6451.49 948
6452.25 951
6453.00 940
6453.76 985
6454.52 1079
6455.28 955
6456.04 892
6456.80 988
6457.55 1040
6458.31 1072
6459.07 1024
6459.83 946
6460.59 998
6461.35 1071
6462.10 1067
6462.86 1095
6463.62 1108
6464.38 1115
6465.14 1197
6465.90 1197
6466.66 1196
6467.42 1201
6468.17 1204
6468.93 1085
6469.69 1103
6470.45 1150
6471.21 1173
6471.97 1133
6472.73 1167
6473.49 1183
6474.25 1229
6475.01 1264
6475.77 1299
6476.53 1152
6477.28 1328
6478.04 1228
6478.80 1290
6479.56 1461
6480.32 1285
6481.08 1283
6481.84 1323
6482.60 1415
6483.36 1348
6484.12 1449
6484.88 1417
6485.64 1435
6486.40 1414
6487.16 1510
6487.92 1549
6488.68 1492
6489.44 1487
6490.20 1509
6490.96 1610
6491.72 1673
6492.48 1662
6493.24 1732
6494.00 1771
6494.76 1804
6495.53 1782
6496.29 1883
6497.05 1802
6497.81 1811
6498.57 1919
6499.33 1873
6500.09 1834
6500.85 1900
6501.61 1899
6502.37 1984
6503.13 1871
6503.89 1908
6504.65 1894
6505.42 1981
6506.18 1917
6506.94 2038
6507.70 2107
6508.46 2091
6509.22 2240
6509.98 2211
6510.74 2141
6511.51 2188
6512.27 2201
6513.03 2209
6513.79 2311
6514.55 2210
6515.31 2259
6516.08 2287
6516.84 2233
6517.60 2299
6518.36 2351
6519.12 2404
6519.89 2277
6520.65 2579
6521.41 2611
6522.17 2541
6522.93 2868
6523.70 2958
6524.46 3120
6525.22 3072
6525.98 3156
6526.74 3320
6527.51 3419
6528.27 3600
6529.03 3685
6529.79 3738
6530.56 3685
6531.32 3846
6532.08 4032
6532.85 4426
6533.61 4892
6534.37 5430
6535.13 5859
6535.90 6682
6536.66 7335
6537.42 8046
6538.19 8016
6538.95 7704
6539.71 7240
6540.47 6758
6541.24 5775
6542.00 4904
6542.76 4192
6543.53 3646
6544.29 3060
6545.05 2490
6545.82 2360
6546.58 2279
6547.35 2050
6548.11 1906
6548.87 1852
6549.64 1893
6550.40 1833
6551.16 1787
6551.93 1753
6552.69 1676
6553.46 1744
6554.22 1763
6554.98 1749
6555.75 1625
6556.51 1575
6557.28 1592
6558.04 1597
6558.80 1640
6559.57 1608
6560.33 1620
6561.10 1662
6561.86 1756
6562.63 1723
6563.39 1837
6564.15 1886
6564.92 1793
6565.68 1793
6566.45 1927
6567.21 1916
6567.98 1930
6568.74 2059
6569.51 2019
6570.27 1829
6571.04 1881
6571.80 1916
6572.57 1961
6573.33 2174
6574.10 2308
6574.86 2249
6575.63 2224
6576.39 2136
6577.16 2117
6577.92 2252
6578.69 2176
6579.45 2124
6580.22 2213
6580.99 2193
6581.75 2241
6582.52 2182
6583.28 1993
6584.05 1989
6584.81 2008
6585.58 1989
6586.35 2086
6587.11 2113
6587.88 2167
6588.64 2131
6589.41 2131
6590.18 2236
6590.94 2288
6591.71 2466
6592.47 2520
6593.24 2396
6594.01 2520
6594.77 2566
6595.54 2667
6596.31 2542
6597.07 2496
6597.84 2472
6598.61 2409
6599.37 2255
6600.14 2230
6600.91 2115
6601.67 1903
6602.44 1862
6603.21 1801
6603.97 1814
6604.74 1919
6605.51 1831
6606.27 1685
6607.04 1739
6607.81 1881
6608.57 1858
6609.34 1911
6610.11 1904
6610.88 1832
6611.64 1782
6612.41 1815
6613.18 1799
6613.95 1706
6614.71 1716
6615.48 1652
6616.25 1675
6617.02 1661
6617.78 1523
6618.55 1540
6619.32 1573
6620.09 1505
6620.85 1555
6621.62 1489
6622.39 1474
6623.16 1547
6623.93 1592
6624.69 1560
6625.46 1532
6626.23 1551
6627.00 1527
6627.77 1548
6628.54 1559
6629.30 1550
6630.07 1572
6630.84 1647
6631.61 1831
6632.38 1960
6633.15 2080
6633.91 2368
6634.68 2518
6635.45 2560
6636.22 2604
6636.99 2534
6637.76 2347
6638.53 2237
6639.30 2079
6640.06 1964
6640.83 1710
6641.60 1507
6642.37 1458
6643.14 1420
6643.91 1374
6644.68 1310
6645.45 1249
6646.22 1191
6646.99 1238
6647.76 1358
6648.53 1294
6649.30 1252
6650.07 1340
6650.83 1302
6651.60 1209
6652.37 1300
6653.14 1202
6653.91 1157
6654.68 1201
6655.45 1232
6656.22 1145
6656.99 1196
6657.76 1256
6658.53 1128
6659.30 1137
6660.07 1170
6660.84 1165
6661.61 1178
6662.38 1160
6663.15 1024
6663.92 1114
6664.70 1165
6665.47 1144
6666.24 1182
6667.01 1164
6667.78 1261
6668.55 1182
6669.32 1125
6670.09 1199
6670.86 1296
6671.63 1376
6672.40 1218
6673.17 1235
6673.94 1126
6674.71 1221
6675.49 1231
6676.26 1135
6677.03 1169
6677.80 1105
6678.57 1108
6679.34 1234
6680.11 1233
6680.88 1303
6681.65 1271
6682.43 1236
6683.20 1300
6683.97 1270
6684.74 1331
6685.51 1386
6686.28 1397
6687.06 1293
6687.83 1285
6688.60 1210
6689.37 1136
6690.14 1097
6690.91 1021
6691.69 1093
6692.46 1056
6693.23 1124
6694.00 1134
6694.77 939
6695.55 1077
6696.32 1058
6697.09 999
6697.86 1000
6698.64 988
6699.41 930
6700.18 979
6700.95 963
6701.73 988
6702.50 1059
6703.27 941
6704.04 1031
6704.82 993
6705.59 1026
6706.36 939
6707.13 1018
6707.91 1051
6708.68 1104
6709.45 1108
6710.23 1026
6711.00 1021
6711.77 971
6712.55 980
6713.32 945
6714.09 891
6714.87 854
6715.64 831
6716.41 812
6717.19 865
6717.96 850
6718.73 832
6719.51 790
6720.28 811
6721.05 894
6721.83 920
6722.60 885
6723.37 894
6724.15 829
6724.92 862
6725.70 839
6726.47 878
6727.24 917
6728.02 863
6728.79 836
6729.57 838
6730.34 885
6731.11 864
6731.89 903
6732.66 870
6733.44 863
6734.21 904
6734.99 838
6735.76 780
6736.54 885
6737.31 778
6738.08 820
6738.86 886
6739.63 862
6740.41 864
6741.18 873
6741.96 837
6742.73 812
6743.51 858
6744.28 888
6745.06 899
6745.83 914
6746.61 914
6747.38 811
6748.16 922
6748.93 961
6749.71 998
6750.48 1004
6751.26 1031
6752.04 983
6752.81 1127
6753.59 1046
6754.36 1049
6755.14 1060
6755.91 946
6756.69 955
6757.46 907
6758.24 895
6759.02 890
6759.79 861
6760.57 837
6761.34 814
6762.12 757
6762.90 881
6763.67 797
6764.45 835
6765.22 831
6766.00 808
6766.78 869
6767.55 820
6768.33 765
6769.11 741
6769.88 772
6770.66 743
6771.44 743
6772.21 795
6772.99 705
6773.77 768
6774.54 660
6775.32 714
6776.10 738
6776.87 670
6777.65 787
6778.43 775
6779.20 794
6779.98 744
6780.76 739
6781.53 774
6782.31 815
6783.09 762
6783.87 734
6784.64 770
6785.42 706
6786.20 724
6786.98 683
6787.75 676
6788.53 710
6789.31 665
6790.09 653
6790.86 726
6791.64 771
6792.42 686
6793.20 720
6793.97 718
6794.75 656
6795.53 689
6796.31 726
6797.09 679
6797.86 637
6798.64 650
6799.42 631
6800.20 667
6800.98 681
6801.76 777
6802.53 745
6803.31 694
6804.09 718
6804.87 718
6805.65 672
6806.43 686
6807.20 789
6807.98 634
6808.76 735
6809.54 755
6810.32 730
6811.10 751
6811.88 732
6812.66 747
6813.44 702
6814.21 780
6814.99 763
6815.77 684
6816.55 700
6817.33 742
6818.11 704
6818.89 699
6819.67 729
6820.45 731
6821.23 781
6822.01 807
6822.79 741
6823.57 788
6824.35 736
6825.12 739
6825.90 774
6826.68 776
6827.46 717
6828.24 719
6829.02 682
6829.80 749
6830.58 763
6831.36 754
6832.14 779
6832.92 741
6833.70 701
6834.48 706
6835.26 776
6836.04 672
6836.82 678
6837.60 620
6838.39 662
6839.17 743
6839.95 824
6840.73 810
6841.51 784
6842.29 692
6843.07 763
6843.85 756
6844.63 789
6845.41 770
6846.19 759
6846.97 866
6847.75 881
6848.53 966
6849.32 951
6850.10 1021
6850.88 1147
6851.66 1134
6852.44 1208
6853.22 1160
6854.00 1160
6854.78 1250
6855.56 1165
6856.35 985
6857.13 975
6857.91 933
6858.69 905
6859.47 841
6860.25 868
6861.04 844
6861.82 876
6862.60 803
6863.38 892
6864.16 777
6864.94 795
6865.73 879
6866.51 862
6867.29 863
6868.07 860
6868.85 904
6869.64 861
6870.42 946
6871.20 870
6871.98 901
6872.77 926
6873.55 909
6874.33 960
6875.11 1000
6875.90 970
6876.68 833
6877.46 941
6878.24 994
6879.03 928
6879.81 896
6880.59 995
6881.37 927
6882.16 936
6882.94 994
6883.72 1009
6884.51 1108
6885.29 1153
6886.07 1299
6886.86 1347
6887.64 1329
6888.42 1490
6889.21 1599
6889.99 1495
6890.77 1501
6891.56 1620
6892.34 1507
6893.12 1292
6893.91 1275
6894.69 1169
6895.47 1080
6896.26 1105
6897.04 1150
6897.82 1063
6898.61 982
6899.39 1081
6900.18 1119
6900.96 1199
6901.74 1103
6902.53 1132
6903.31 1122
6904.10 1175
6904.88 1192
6905.66 1164
6906.45 1174
6907.23 1142
6908.02 1074
6908.80 1108
6909.59 1033
6910.37 1072
6911.16 1125
6911.94 1112
6912.72 1096
6913.51 1130
6914.29 1079
6915.08 1159
6915.86 1168
6916.65 1102
6917.43 1143
6918.22 1169
6919.00 1156
6919.79 1185
6920.57 1178
6921.36 1203
6922.14 1249
6922.93 1206
6923.71 1239
6924.50 1164
6925.28 1095
6926.07 1141
6926.86 1231
6927.64 1280
6928.43 1302
6929.21 1316
6930.00 1256
6930.78 1261
6931.57 1264
6932.35 1272
6933.14 1191
6933.93 1297
6934.71 1432
6935.50 1438
6936.28 1398
6937.07 1325
6937.86 1429
6938.64 1626
6939.43 1592
6940.21 1545
6941.00 1593
6941.79 1792
6942.57 1893
6943.36 1826
6944.15 1900
6944.93 2028
6945.72 2075
6946.51 1874
6947.29 2065
6948.08 1957
6948.86 1873
6949.65 1856
6950.44 1822
6951.23 1860
6952.01 1733
6952.80 1691
6953.59 1635
6954.37 1780
6955.16 1695
6955.95 1715
6956.73 1793
6957.52 1768
6958.31 1714
6959.10 1730
6959.88 1791
6960.67 1699
6961.46 1812
6962.25 1787
6963.03 1819
6963.82 1828
6964.61 1898
6965.40 1932
6966.18 2028
6966.97 2053
6967.76 2150
6968.55 2247
6969.33 2328
6970.12 2392
6970.91 2378
6971.70 2491
6972.49 2590
6973.27 2511
6974.06 2390
6974.85 2399
6975.64 2498
6976.43 2588
6977.21 2517
6978.00 2517
6978.79 2715
6979.58 2817
6980.37 2972
6981.16 3474
6981.95 3908
6982.73 4471
6983.52 5208
6984.31 6022
6985.10 6860
6985.89 7857
6986.68 8311
6987.47 8734
6988.26 8685
6989.04 7881
6989.83 7347
6990.62 6377
6991.41 5162
6992.20 4306
6992.99 3708
6993.78 3212
6994.57 2663
6995.36 2173
6996.15 1998
6996.94 1988
6997.73 1933
6998.51 1755
6999.30 1613
7000.09 1731
7000.88 1715
7001.67 1665
7002.46 1583
7003.25 1576
7004.04 1580
7004.83 1548
7005.62 1433
7006.41 1281
7007.20 1256
7007.99 1163
7008.78 1092
7009.57 1187
7010.36 1249
7011.15 1213
7011.94 1305
7012.73 1334
7013.52 1427
7014.31 1366
7015.10 1378
7015.89 1384
7016.69 1493
7017.48 1369
7018.27 1307
7019.06 1192
7019.85 1259
7020.64 1265
7021.43 1326
7022.22 1466
7023.01 1447
7023.80 1511
7024.59 1492
7025.38 1458
7026.17 1487
7026.97 1397
7027.76 1442
7028.55 1446
7029.34 1230
7030.13 1282
7030.92 1218
7031.71 1239
7032.50 1229
7033.30 1199
7034.09 1242
7034.88 1193
7035.67 1195
7036.46 1214
7037.25 1120
7038.05 1179
7038.84 1181
7039.63 1209
7040.42 1209
7041.21 1199
7042.01 1233
7042.80 1185
7043.59 1252
7044.38 1214
7045.17 1186
7045.97 1286
7046.76 1370
7047.55 1287
7048.34 1373
7049.13 1330
7049.93 1494
7050.72 1480
7051.51 1445
7052.30 1458
7053.10 1367
7053.89 1260
7054.68 1157
7055.47 1192
7056.27 1135
7057.06 1073
7057.85 1048
7058.65 1028
7059.44 1134
7060.23 1174
7061.02 1107
7061.82 1018
7062.61 926
7063.40 1024
7064.20 1061
7064.99 989
7065.78 1088
7066.58 1076
7067.37 948
7068.16 1017
7068.96 966
7069.75 868
7070.54 819
7071.34 806
7072.13 848
7072.93 908
7073.72 858
7074.51 802
7075.31 853
7076.10 839
7076.89 822
7077.69 846
7078.48 802
7079.28 800
7080.07 801
7080.86 738
7081.66 769
7082.45 719
7083.25 756
7084.04 735
7084.84 712
7085.63 772
7086.42 692
7087.22 697
7088.01 797
7088.81 731
7089.60 778
7090.40 717
7091.19 742
7091.99 782
7092.78 813
7093.58 833
7094.37 784
7095.17 765
7095.96 715
7096.76 760
7097.55 693
7098.35 703
7099.14 667
7099.94 738
7100.73 684
7101.53 643
7102.32 627
7103.12 683
7103.91 576
7104.71 670
7105.50 610
7106.30 599
7107.10 645
7107.89 618
7108.69 590
7109.48 608
7110.28 631
7111.07 566
7111.87 541
7112.67 573
7113.46 667
7114.26 666
7115.05 682
7115.85 648
7116.65 690
7117.44 695
7118.24 587
7119.03 593
7119.83 632
7120.63 586
7121.42 598
7122.22 591
7123.02 574
7123.81 517
7124.61 566
7125.41 579
7126.20 574
7127.00 582
7127.80 559
7128.59 516
7129.39 592
7130.19 620
7130.98 607
7131.78 619
7132.58 594
7133.37 543
7134.17 565
7134.97 532
7135.77 578
7136.56 622
7137.36 508
7138.16 501
7138.96 555
7139.75 454
7140.55 534
7141.35 547
7142.15 495
7142.94 513
7143.74 539
7144.54 476
7145.34 492
7146.13 488
7146.93 557
7147.73 504
7148.53 546
7149.33 506
7150.12 529
7150.92 546
7151.72 549
7152.52 585
7153.32 570
7154.11 498
7154.91 475
7155.71 452
7156.51 483
7157.31 465
7158.11 517
7158.90 513
7159.70 514
7160.50 529
7161.30 487
7162.10 516
7162.90 461
7163.70 404
7164.50 462
7165.29 466
7166.09 491
7166.89 494
7167.69 475
7168.49 442
7169.29 483
7170.09 442
7170.89 466
7171.69 500
7172.49 474
7173.29 422
7174.08 410
7174.88 469
7175.68 411
7176.48 435
7177.28 461
7178.08 456
7178.88 423
7179.68 464
7180.48 481
7181.28 499
7182.08 481
7182.88 472
7183.68 528
7184.48 510
7185.28 477
7186.08 560
7186.88 529
7187.68 484
7188.48 471
7189.28 413
7190.08 490
7190.88 489
7191.68 456
7192.48 450
7193.28 473
7194.08 396
7194.88 450
7195.68 431
7196.48 459
7197.28 428
7198.09 439
7198.89 501
7199.69 445
7200.49 465
7201.29 466
7202.09 453
7202.89 456
7203.69 472
7204.49 453
7205.29 392
7206.09 463
7206.90 491
7207.70 441
7208.50 447
7209.30 462
7210.10 503
7210.90 491
7211.70 577
7212.51 464
7213.31 415
7214.11 455
7214.91 480
7215.71 446
7216.51 439
7217.32 453
7218.12 423
7218.92 518
7219.72 426
7220.52 423
7221.32 432
7222.13 453
7222.93 416
7223.73 503
7224.53 446
7225.34 493
7226.14 475
7226.94 388
7227.74 431
7228.54 398
7229.35 410
7230.15 420
7230.95 455
7231.75 457
7232.56 444
7233.36 440
7234.16 409
7234.96 432
7235.77 429
7236.57 383
7237.37 402
7238.18 485
7238.98 463
7239.78 406
7240.59 473
7241.39 423
7242.19 461
7242.99 467
7243.80 490
7244.60 416
7245.40 423
7246.21 415
7247.01 503
7247.81 482
7248.62 449
7249.42 436
7250.23 424
7251.03 444
7251.83 458
7252.64 470
7253.44 406
7254.24 486
7255.05 461
7255.85 449
7256.66 459
7257.46 445
7258.26 491
7259.07 429
7259.87 508
7260.68 542
7261.48 492
7262.28 563
7263.09 481
7263.89 542
7264.70 454
7265.50 471
7266.31 508
7267.11 538
7267.92 533
7268.72 480
7269.52 459
7270.33 535
7271.13 510
7271.94 529
7272.74 494
7273.55 474
7274.35 455
7275.16 481
7275.96 502
7276.77 437
7277.57 592
7278.38 598
7279.18 523
7279.99 573
7280.79 603
7281.60 612
7282.41 643
7283.21 620
7284.02 648
7284.82 673
7285.63 649
7286.43 795
7287.24 788
7288.04 844
7288.85 749
7289.66 633
7290.46 620
7291.27 621
7292.07 575
7292.88 573
7293.68 492
7294.49 568
7295.30 498
7296.10 561
7296.91 548
7297.72 587
7298.52 566
7299.33 468
7300.13 492
7300.94 535
7301.75 549
7302.55 551
7303.36 537
7304.17 554
7304.97 500
7305.78 495
7306.59 481
7307.39 511
7308.20 601
7309.01 546
7309.81 562
7310.62 428
7311.43 518
7312.24 543
7313.04 504
7313.85 539
7314.66 520
7315.46 521
7316.27 614
7317.08 715
7317.89 678
7318.69 747
7319.50 768
7320.31 783
7321.12 721
7321.92 724
7322.73 727
7323.54 772
7324.35 705
7325.15 656
7325.96 595
7326.77 600
7327.58 500
7328.38 535
7329.19 520
7330.00 558
7330.81 623
7331.62 535
7332.43 610
7333.23 588
7334.04 536
7334.85 573
7335.66 554
7336.47 503
7337.27 536
7338.08 572
7338.89 547
7339.70 529
7340.51 578
7341.32 562
7342.13 465
7342.93 494
7343.74 475
7344.55 450
7345.36 455
7346.17 477
7346.98 489
7347.79 480
7348.60 459
7349.41 522
7350.22 462
7351.02 488
7351.83 467
7352.64 472
7353.45 471
7354.26 511
7355.07 470
7355.88 421
7356.69 445
7357.50 489
7358.31 467
7359.12 454
7359.93 454
7360.74 417
7361.55 480
7362.36 433
7363.17 353
7363.98 428
7364.79 437
7365.60 436
7366.41 392
7367.22 453
7368.03 466
7368.84 467
7369.65 471
7370.46 487
7371.27 414
7372.08 396
7372.89 454
7373.70 471
7374.51 417
7375.32 468
7376.13 477
7376.94 452
7377.75 423
7378.56 392
7379.37 446
7380.18 459
7380.99 437
7381.81 411
7382.62 429
7383.43 431
7384.24 449
7385.05 444
7385.86 464
7386.67 415
7387.48 484
7388.29 389
7389.11 406
7389.92 411
7390.73 419
7391.54 451
7392.35 391
7393.16 374
7393.97 417
7394.79 473
7395.60 427
7396.41 422
7397.22 410
7398.03 395
7398.84 355
7399.66 404
7400.47 379
7401.28 390
7402.09 411
7402.90 453
7403.72 381
7404.53 487
7405.34 449
7406.15 448
7406.96 417
7407.78 426
7408.59 512
7409.40 478
7410.21 407
7411.03 402
7411.84 428
7412.65 436
7413.46 408
7414.28 438
7415.09 347
7415.90 358
7416.71 394
7417.53 391
7418.34 433
7419.15 401
7419.97 450
7420.78 431
7421.59 445
7422.41 396
7423.22 352
7424.03 423
7424.84 423
7425.66 407
7426.47 418
7427.28 412
7428.10 411
7428.91 412
7429.72 397
7430.54 441
7431.35 490
7432.17 482
7432.98 465
7433.79 446
7434.61 469
7435.42 486
7436.23 451
7437.05 437
7437.86 421
7438.68 392
7439.49 443
7440.30 478
7441.12 401
7441.93 424
7442.75 408
7443.56 414
7444.38 409
7445.19 387
7446.00 379
7446.82 366
7447.63 355
7448.45 338
7449.26 430
7450.08 422
7450.89 380
7451.71 336
7452.52 401
7453.34 366
7454.15 409
7454.97 485
7455.78 390
7456.60 371
7457.41 384
7458.23 403
7459.04 328
7459.86 358
7460.67 428
7461.49 417
7462.30 388
7463.12 364
7463.93 432
7464.75 384
7465.56 391
7466.38 351
7467.19 346
7468.01 331
7468.82 353
7469.64 347
7470.46 361
7471.27 361
7472.09 378
7472.90 421
7473.72 425
7474.54 395
7475.35 397
7476.17 358
7476.98 320
7477.80 364
7478.62 364
7479.43 389
7480.25 389
7481.06 367
7481.88 347
7482.70 362
7483.51 379
7484.33 358
7485.15 397
7485.96 389
7486.78 389
7487.60 348
7488.41 378
7489.23 380
7490.05 363
7490.86 352
7491.68 410
7492.50 358
7493.31 380
7494.13 271
7494.95 331
7495.77 397
7496.58 412
7497.40 358
7498.22 355
7499.03 350
7499.85 319
7500.67 364
7501.49 360
7502.30 327
7503.12 397
7503.94 381
7504.76 311
7505.57 365
7506.39 331
7507.21 378
7508.03 375
7508.85 367
7509.66 351
7510.48 377
7511.30 308
7512.12 331
7512.94 281
7513.75 333
7514.57 339
7515.39 393
7516.21 367
7517.03 318
7517.84 378
7518.66 345
7519.48 379
7520.30 368
7521.12 374
7521.94 376
7522.76 363
7523.57 343
7524.39 370
7525.21 341
7526.03 330
7526.85 339
7527.67 342
7528.49 378
7529.31 378
7530.12 303
7530.94 304
7531.76 339
7532.58 360
7533.40 322
7534.22 347
7535.04 361
7535.86 358
7536.68 326
7537.50 360
7538.32 395
7539.14 319
7539.96 324
7540.78 373
7541.59 374
7542.41 409
7543.23 345
7544.05 361
7544.87 347
7545.69 402
7546.51 369
7547.33 416
7548.15 372
7548.97 388
7549.79 347
7550.61 306
7551.43 315
7552.25 352
7553.07 342
7553.89 367
7554.71 330
7555.53 361
7556.36 371
7557.18 343
7558.00 356
7558.82 325
7559.64 325
7560.46 290
7561.28 305
7562.10 327
7562.92 315
7563.74 367
7564.56 340
7565.38 329
7566.20 313
7567.02 362
7567.85 369
7568.67 318
7569.49 330
7570.31 335
7571.13 385
7571.95 320
7572.77 328
7573.59 391
7574.42 389
7575.24 410
7576.06 339
7576.88 282
7577.70 307
7578.52 349
7579.34 383
7580.17 372
7580.99 330
7581.81 366
7582.63 369
7583.45 314
7584.28 329
7585.10 302
7585.92 344
7586.74 354
7587.56 311
7588.39 321
7589.21 350
7590.03 345
7590.85 355
7591.67 348
7592.50 355
7593.32 376
7594.14 361
7594.96 380
7595.79 331
7596.61 403
7597.43 394
7598.26 332
7599.08 317
7599.90 369
7600.72 387
7601.55 409
7602.37 425
7603.19 420
7604.02 410
7604.84 466
7605.66 423
7606.48 395
7607.31 387
7608.13 385
7608.95 408
7609.78 392
7610.60 362
7611.42 327
7612.25 407
7613.07 453
7613.89 402
7614.72 391
7615.54 360
7616.37 331
7617.19 383
7618.01 347
7618.84 361
7619.66 397
7620.48 356
7621.31 327
7622.13 362
7622.96 422
7623.78 407
7624.60 346
7625.43 408
7626.25 324
7627.08 405
7627.90 370
7628.73 306
7629.55 361
7630.37 361
7631.20 372
7632.02 454
7632.85 392
7633.67 373
7634.50 380
7635.32 380
7636.15 371
7636.97 351
7637.80 402
7638.62 435
7639.45 391
7640.27 315
7641.10 337
7641.92 387
7642.75 351
7643.57 383
7644.40 340
7645.22 315
7646.05 341
7646.87 392
7647.70 338
7648.52 392
7649.35 374
7650.17 340
7651.00 334
7651.83 337
7652.65 330
7653.48 323
7654.30 339
7655.13 324
7655.95 297
7656.78 356
7657.61 302
7658.43 298
7659.26 346
7660.08 333
7660.91 281
7661.74 381
7662.56 349
7663.39 359
7664.21 338
7665.04 345
7665.87 333
7666.69 373
7667.52 353
7668.35 331
7669.17 313
7670.00 318
7670.83 341
7671.65 337
7672.48 323
7673.31 309
7674.13 306
7674.96 336
7675.79 297
7676.61 303
7677.44 332
7678.27 336
7679.09 292
7679.92 342
7680.75 345
7681.58 300
7682.40 311
7683.23 378
7684.06 310
7684.89 232
7685.71 283
7686.54 305
7687.37 338
7688.19 322
7689.02 360
7689.85 339
7690.68 377
7691.51 318
7692.33 296
7693.16 332
7693.99 353
7694.82 370
7695.64 335
7696.47 339
7697.30 353
7698.13 381
7698.96 384
7699.79 284
7700.61 358
7701.44 372
7702.27 323
7703.10 313
7703.93 262
7704.76 290
7705.58 370
7706.41 351
7707.24 332
7708.07 317
7708.90 386
7709.73 344
7710.56 369
7711.38 403
7712.21 387
7713.04 292
7713.87 335
7714.70 347
7715.53 319
7716.36 362
7717.19 299
7718.02 334
7718.85 309
7719.67 324
7720.50 345
7721.33 319
7722.16 287
7722.99 337
7723.82 404
7724.65 379
7725.48 323
7726.31 293
7727.14 356
7727.97 369
7728.80 362
7729.63 381
7730.46 326
7731.29 329
7732.12 293
7732.95 334
7733.78 316
7734.61 353
7735.44 329
7736.27 317
7737.10 328
7737.93 345
7738.76 378
7739.59 359
7740.42 366
7741.25 354
7742.08 346
7742.91 335
7743.74 376
7744.57 385
7745.40 367
7746.23 422
7747.06 411
7747.90 434
7748.73 397
7749.56 414
7750.39 445
7751.22 445
7752.05 373
7752.88 400
7753.71 363
7754.54 327
7755.37 373
7756.21 325
7757.04 370
7757.87 354
7758.70 353
7759.53 350
7760.36 352
7761.19 383
7762.03 345
7762.86 349
7763.69 344
7764.52 327
7765.35 340
7766.18 375
7767.02 333
7767.85 323
7768.68 290
7769.51 379
7770.34 401
7771.18 332
7772.01 397
7772.84 338
7773.67 378
7774.50 329
7775.34 337
7776.17 415
7777.00 377
7777.83 383
7778.67 358
7779.50 390
7780.33 378
7781.16 326
7782.00 344
7782.83 350
7783.66 350
7784.49 416
7785.33 332
7786.16 303
7786.99 324
7787.82 356
7788.66 341
7789.49 386
7790.32 318
7791.16 358
7791.99 395
7792.82 371
7793.66 368
7794.49 349
7795.32 301
7796.16 307
7796.99 332
7797.82 384
7798.66 303
7799.49 313
7800.32 320
7801.16 370
7801.99 368
7802.82 396
7803.66 378
7804.49 387
7805.33 382
7806.16 380
7806.99 399
7807.83 376
7808.66 372
7809.50 380
7810.33 332
7811.16 380
7812.00 363
7812.83 360
7813.67 374
7814.50 399
7815.34 425
7816.17 423
7817.00 441
7817.84 419
7818.67 434
7819.51 427
7820.34 414
7821.18 377
7822.01 464
7822.85 371
7823.68 366
7824.52 392
7825.35 412
7826.19 514
7827.02 490
7827.86 465
7828.69 369
7829.53 390
7830.36 386
7831.20 394
7832.03 430
7832.87 444
7833.70 376
7834.54 407
7835.37 422
7836.21 411
7837.04 404
7837.88 482
7838.72 472
7839.55 412
7840.39 451
7841.22 440
7842.06 381
7842.89 379
7843.73 416
7844.57 391
7845.40 405
7846.24 417
7847.07 414
7847.91 408
7848.75 429
7849.58 401
7850.42 412
7851.26 377
7852.09 393
7852.93 389
7853.77 362
7854.60 385
7855.44 459
7856.27 491
7857.11 413
7857.95 427
7858.78 436
7859.62 467
7860.46 431
7861.29 432
7862.13 391
7862.97 389
7863.81 384
7864.64 383
7865.48 400
7866.32 392
7867.15 464
7867.99 380
7868.83 355
7869.67 392
7870.50 417
7871.34 412
7872.18 380
7873.02 353
7873.85 402
7874.69 414
7875.53 375
7876.37 378
7877.20 438
7878.04 453
7878.88 440
7879.72 449
7880.55 461
7881.39 489
7882.23 540
7883.07 517
7883.91 481
7884.74 443
7885.58 474
7886.42 471
7887.26 435
7888.10 420
7888.94 443
7889.77 452
7890.61 403
7891.45 464
7892.29 420
7893.13 444
7893.97 404
7894.80 382
7895.64 414
7896.48 387
7897.32 395
7898.16 369
7899.00 390
7899.84 395
7900.68 394
7901.52 403
7902.35 397
7903.19 393
7904.03 331
7904.87 352
7905.71 359
7906.55 382
7907.39 391
7908.23 400
7909.07 364
7909.91 419
7910.75 389
7911.59 412
7912.43 350
7913.27 371
7914.11 456
7914.94 406
7915.78 420
7916.62 438
7917.46 429
7918.30 532
7919.14 504
7919.98 466
7920.82 451
7921.66 417
7922.50 448
7923.34 486
7924.18 421
7925.02 418
7925.87 393
7926.71 417
7927.55 353
7928.39 332
7929.23 365
7930.07 380
7930.91 408
7931.75 399
7932.59 417
7933.43 360
7934.27 310
7935.11 321
7935.95 361
7936.79 372
7937.63 349
7938.47 341
7939.32 341
7940.16 308
7941.00 376
7941.84 421
7942.68 353
7943.52 396
7944.36 351
7945.20 329
7946.04 331
7946.89 414
7947.73 388
7948.57 374
7949.41 369
7950.25 361
7951.09 368
7951.94 392
7952.78 387
7953.62 364
7954.46 351
7955.30 379
7956.14 360
7956.99 399
7957.83 387
7958.67 364
7959.51 362
7960.35 426
7961.20 397
7962.04 353
7962.88 363
7963.72 327
7964.57 336
7965.41 398
7966.25 416
7967.09 372
7967.94 383
7968.78 342
7969.62 422
7970.46 331
7971.31 388
7972.15 438
7972.99 425
7973.83 369
7974.68 329
7975.52 342
7976.36 331
7977.21 338
7978.05 332
7978.89 285
7979.74 395
7980.58 346
7981.42 367
7982.26 351
7983.11 402
7983.95 379
7984.79 298
7985.64 360
7986.48 350
7987.33 315
7988.17 333
7989.01 352
7989.86 348
7990.70 320
7991.54 350
7992.39 325
7993.23 313
7994.08 290
7994.92 318
7995.76 326
7996.61 352
7997.45 413
7998.30 343
7999.14 343
7999.98 289
8000.83 307
8001.67 369
8002.52 363
8003.36 306
8004.21 339
8005.05 392
8005.89 323
8006.74 313
8007.58 307
8008.43 291
8009.27 321
8010.12 282
8010.96 273
8011.81 338
8012.65 312
8013.50 333
8014.34 317
8015.19 375
8016.03 331
8016.88 326
8017.72 379
8018.57 311
8019.41 267
8020.26 336
8021.10 314
8021.95 321
8022.79 288
8023.64 288
8024.48 283
8025.33 308
8026.18 320
8027.02 300
8027.87 267
8028.71 282
8029.56 277
8030.40 325
8031.25 325
8032.10 298
8032.94 280
8033.79 316
8034.63 252
8035.48 263
8036.33 337
8037.17 299
8038.02 348
8038.86 356
8039.71 308
8040.56 333
8041.40 346
8042.25 369
8043.10 380
8043.94 297
8044.79 333
8045.64 308
8046.48 328
8047.33 346
8048.18 361
8049.02 300
8049.87 309
8050.72 351
8051.56 354
8052.41 320
8053.26 350
8054.10 336
8054.95 346
8055.80 310
8056.65 296
8057.49 302
8058.34 306
8059.19 258
8060.04 290
8060.88 268
8061.73 241
8062.58 274
8063.43 314
8064.27 305
8065.12 334
8065.97 281
8066.82 310
8067.66 311
8068.51 302
8069.36 312
8070.21 290
8071.06 348
8071.90 321
8072.75 260
8073.60 311
8074.45 290
8075.30 289
8076.14 302
8076.99 291
8077.84 311
8078.69 334
8079.54 297
8080.39 275
8081.23 266
8082.08 279
8082.93 265
8083.78 243
8084.63 247
8085.48 292
8086.33 339
8087.17 326
8088.02 282
8088.87 294
8089.72 295
8090.57 327
8091.42 294
8092.27 289
8093.12 255
8093.97 300
8094.82 337
8095.67 325
8096.51 318
8097.36 265
8098.21 332
8099.06 278
8099.91 279
8100.76 299
8101.61 278
8102.46 293
8103.31 339
8104.16 302
8105.01 295
8105.86 291
8106.71 378
8107.56 290
8108.41 266
8109.26 264
8110.11 317
8110.96 289
8111.81 319
8112.66 283
8113.51 259
8114.36 302
8115.21 290
8116.06 264
8116.91 271
8117.76 361
8118.61 281
8119.46 359
8120.31 294
8121.16 336
8122.01 311
8122.86 321
8123.72 276
8124.57 270
8125.42 281
8126.27 311
8127.12 342
8127.97 315
8128.82 293
8129.67 267
8130.52 282
8131.37 284
8132.22 244
8133.08 294
8133.93 302
8134.78 332
8135.63 325
8136.48 318
8137.33 318
8138.18 330
8139.04 322
8139.89 316
8140.74 292
8141.59 339
8142.44 394
8143.29 340
8144.15 314
8145.00 312
8145.85 317
8146.70 276
8147.55 285
8148.41 303
8149.26 296
8150.11 329
8150.96 255
8151.81 262
8152.67 324
8153.52 323
8154.37 368
8155.22 424
8156.08 386
8156.93 438
8157.78 363
8158.63 399
8159.49 344
8160.34 303
8161.19 330
8162.04 315
8162.90 328
8163.75 359
8164.60 334
8165.45 329
8166.31 340
8167.16 331
8168.01 277
8168.87 333
8169.72 333
8170.57 322
8171.43 332
8172.28 314
8173.13 313
8173.99 291
8174.84 308
8175.69 333
8176.55 346
8177.40 331
8178.25 317
8179.11 338
8179.96 318
8180.81 256
8181.67 317
8182.52 341
8183.38 274
8184.23 292
8185.08 291
8185.94 303
8186.79 322
8187.65 260
8188.50 285
8189.35 289
8190.21 321
8191.06 306
8191.92 304
8192.77 304
8193.63 319
8194.48 292
8195.33 296
8196.19 280
8197.04 241
8197.90 208
8198.75 269
8199.61 274
8200.46 283
8201.32 280
8202.17 262
8203.03 244
8203.88 291
8204.74 267
8205.59 261
8206.45 272
8207.30 263
8208.16 291
8209.01 242
8209.87 242
8210.72 302
8211.58 303
8212.43 288
8213.29 297
8214.14 286
8215.00 253
8215.86 231
8216.71 242
8217.57 263
8218.42 277
8219.28 322
8220.13 290
8220.99 262
8221.85 276
8222.70 334
8223.56 278
8224.41 263
8225.27 257
8226.13 312
8226.98 293
8227.84 284
8228.69 308
8229.55 266
8230.41 263
8231.26 289
8232.12 318
8232.98 274
8233.83 339
8234.69 311
8235.54 249
8236.40 269
8237.26 255
8238.11 302
8238.97 329
8239.83 315
8240.69 308
8241.54 258
8242.40 276
8243.26 278
8244.11 287
8244.97 275
8245.83 279
8246.68 313
8247.54 269
8248.40 264
8249.26 329
8250.11 291
8250.97 270
8251.83 321
8252.69 278
8253.54 267
8254.40 267
8255.26 270
8256.12 285
8256.97 285
8257.83 299
8258.69 267
8259.55 303
8260.40 277
8261.26 297
8262.12 278
8262.98 316
8263.84 299
8264.69 243
8265.55 251
8266.41 298
8267.27 311
8268.13 314
8268.99 327
8269.84 365
8270.70 296
8271.56 230
8272.42 257
8273.28 252
8274.14 349
8275.00 389
8275.85 382
8276.71 323
8277.57 262
8278.43 258
8279.29 273
8280.15 249
8281.01 272
8281.87 284
8282.72 315
8283.58 276
8284.44 269
8285.30 296
8286.16 308
8287.02 310
8287.88 362
8288.74 339
8289.60 294
8290.46 304
8291.32 283
8292.18 266
8293.04 289
8293.90 318
8294.76 385
8295.62 312
8296.47 315
8297.33 303
8298.19 313
8299.05 324
8299.91 325
8300.77 286
8301.63 263
8302.49 245
8303.35 263
8304.21 283
8305.07 289
8305.93 329
8306.80 265
8307.66 310
8308.52 300
8309.38 299
8310.24 277
8311.10 297
8311.96 289
8312.82 273
8313.68 327
8314.54 341
8315.40 302
8316.26 363
8317.12 303
8317.98 287
8318.84 298
8319.70 297
8320.57 302
8321.43 282
8322.29 365
8323.15 337
8324.01 328
8324.87 351
8325.73 260
8326.59 250
8327.46 263
8328.32 294
8329.18 266
8330.04 277
8330.90 317
8331.76 315
8332.62 300
8333.49 294
8334.35 284
8335.21 308
8336.07 253
8336.93 236
8337.79 307
8338.66 294
8339.52 281
8340.38 279
8341.24 272
8342.10 241
8342.97 291
8343.83 306
8344.69 353
8345.55 320
8346.42 248
8347.28 301
8348.14 300
8349.00 323
8349.87 301
8350.73 336
8351.59 305
8352.45 347
8353.32 308
8354.18 282
8355.04 289
8355.90 297
8356.77 302
8357.63 258
8358.49 306
8359.36 306
8360.22 282
8361.08 324
8361.95 317
8362.81 280
8363.67 326
8364.53 305
8365.40 286
8366.26 293
8367.12 317
8367.99 271
8368.85 312
8369.72 328
8370.58 312
8371.44 361
8372.31 308
8373.17 271
8374.03 247
8374.90 282
8375.76 328
8376.63 308
8377.49 268
8378.35 267
8379.22 334
8380.08 342
8380.95 385
8381.81 332
8382.67 338
8383.54 323
8384.40 303
8385.27 291
8386.13 271
8387.00 337
8387.86 357
8388.72 335
8389.59 291
8390.45 309
8391.32 335
8392.18 319
8393.05 363
8393.91 331
8394.78 343
8395.64 318
8396.51 312
8397.37 330
8398.24 313
8399.10 314
8399.97 310
8400.83 321
8401.70 314
8402.56 330
8403.43 340
8404.29 328
8405.16 291
8406.02 310
8406.89 307
8407.75 321
8408.62 320
8409.49 332
8410.35 367
8411.22 337
8412.08 378
8412.95 372
8413.81 422
8414.68 307
8415.55 351
8416.41 326
8417.28 349
8418.14 298
8419.01 308
8419.88 387
8420.74 347
8421.61 345
8422.48 359
8423.34 337
8424.21 364
8425.07 392
8425.94 389
8426.81 351
8427.67 353
8428.54 406
8429.41 384
8430.27 374
8431.14 428
8432.01 420
8432.87 391
8433.74 364
8434.61 357
8435.47 379
8436.34 394
8437.21 409
8438.08 363
8438.94 367
8439.81 401
8440.68 381
8441.54 374
8442.41 400
8443.28 405
8444.15 414
8445.01 407
8445.88 422
8446.75 428
8447.62 452
8448.48 452
8449.35 456
8450.22 478
8451.09 471
8451.95 455
8452.82 492
8453.69 491
8454.56 494
8455.43 520
8456.29 506
8457.16 513
8458.03 536
8458.90 577
8459.77 542
8460.63 562
8461.50 465
8462.37 453
8463.24 494
8464.11 508
8464.98 487
8465.84 499
8466.71 531
8467.58 572
8468.45 671
8469.32 703
8470.19 764
8471.06 811
8471.93 899
8472.79 946
8473.66 889
8474.53 812
8475.40 729
8476.27 662
8477.14 584
8478.01 542
8478.88 521
8479.75 474
8480.62 422
8481.48 450
8482.35 385
8483.22 399
8484.09 413
8484.96 378
8485.83 365
8486.70 332
8487.57 352
8488.44 380
8489.31 350
8490.18 341
8491.05 339
8491.92 354
8492.79 320
8493.66 360
8494.53 338
8495.40 359
8496.27 321
8497.14 317
8498.01 336
8498.88 359
8499.75 408
8500.62 410
8501.49 400
8502.36 373
8503.23 365
8504.10 369
8504.97 422
8505.84 335
8506.71 392
8507.58 398
8508.45 411
8509.33 465
8510.20 420
8511.07 405
8511.94 353
8512.81 466
8513.68 444
8514.55 427
8515.42 385
8516.29 375
8517.16 378
8518.04 334
8518.91 383
8519.78 365
8520.65 348
8521.52 343
8522.39 327
8523.26 371
8524.13 397
8525.01 356
8525.88 391
8526.75 359
8527.62 388
8528.49 427
8529.36 460
8530.24 428
8531.11 390
8531.98 380
8532.85 413
8533.72 447
8534.60 424
8535.47 423
8536.34 427
8537.21 406
8538.08 476
8538.96 439
8539.83 402
8540.70 427
8541.57 412
8542.45 434
8543.32 444
8544.19 459
8545.06 404
8545.94 422
8546.81 422
8547.68 365
8548.55 380
8549.43 445
8550.30 427
8551.17 408
8552.05 423
8552.92 415
8553.79 453
8554.66 441
8555.54 489
8556.41 450
8557.28 435
8558.16 387
8559.03 432
8559.90 445
8560.78 351
8561.65 411
8562.52 424
8563.40 422
8564.27 398
8565.14 364
8566.02 413
8566.89 437
8567.77 411
8568.64 411
8569.51 426
8570.39 429
8571.26 370
8572.13 354
8573.01 384
8573.88 403
8574.76 466
8575.63 459
8576.50 419
8577.38 418
8578.25 414
8579.13 398
8580.00 358
8580.88 404
8581.75 365
8582.63 389
8583.50 468
8584.37 426
8585.25 403
8586.12 389
8587.00 356
8587.87 359
8588.75 370
8589.62 376
8590.50 368
8591.37 354
8592.25 401
8593.12 411
8594.00 374
8594.87 395
8595.75 379
8596.62 393
8597.50 415
8598.37 406
8599.25 412
8600.12 366
8601.00 390
8601.87 388
8602.75 404
8603.63 401
8604.50 390
8605.38 404
8606.25 444
8607.13 443
8608.00 404
8608.88 434
8609.76 423
8610.63 398
8611.51 382
8612.38 423
8613.26 455
8614.14 485
8615.01 470
8615.89 442
8616.76 445
8617.64 465
8618.52 444
8619.39 377
8620.27 437
8621.15 490
8622.02 470
8622.90 500
8623.78 477
8624.65 455
8625.53 445
8626.41 461
8627.28 455
8628.16 517
8629.04 447
8629.91 451
8630.79 518
8631.67 463
8632.54 435
8633.42 465
8634.30 508
8635.17 550
8636.05 493
8636.93 520
8637.81 525
8638.68 487
8639.56 460
8640.44 467
8641.32 485
8642.19 461
8643.07 523
8643.95 532
8644.83 501
8645.70 529
8646.58 610
8647.46 648
8648.34 624
8649.22 589
8650.09 603
8650.97 616
8651.85 551
8652.73 580
8653.61 609
8654.48 610
8655.36 621
8656.24 685
8657.12 605
8658.00 602
8658.87 640
8659.75 605
8660.63 630
8661.51 661
8662.39 679
8663.27 676
8664.15 588
8665.02 541
8665.90 636
8666.78 579
8667.66 661
8668.54 653
8669.42 706
8670.30 665
8671.18 677
8672.06 777
8672.93 881
8673.81 983
8674.69 925
8675.57 1019
8676.45 954
8677.33 1027
8678.21 984
8679.09 937
8679.97 919
8680.85 844
8681.73 751
8682.61 715
8683.49 705
8684.37 721
8685.25 718
8686.13 732
8687.01 680
8687.89 712
8688.77 770
8689.65 867
8690.53 954
8691.41 1038
8692.29 1228
8693.17 1417
8694.05 1420
8694.93 1456
8695.81 1458
8696.69 1374
8697.57 1225
8698.45 1082
8699.33 1032
8700.21 923
8701.09 683
8701.97 639
8702.85 618
8703.73 512
8704.61 532
8705.49 620
8706.37 531
8707.25 525
8708.13 512
8709.01 490
8709.90 540
8710.78 504
8711.66 446
8712.54 508
8713.42 505
8714.30 501
8715.18 519
8716.06 481
8716.94 449
8717.83 485
8718.71 525
8719.59 513
8720.47 467
8721.35 468
8722.23 554
8723.11 533
8724.00 520
8724.88 484
8725.76 512
8726.64 453
8727.52 551
8728.41 492
8729.29 519
8730.17 513
8731.05 488
8731.93 520
8732.82 521
8733.70 524
8734.58 549
8735.46 479
8736.34 471
8737.23 406
8738.11 524
8738.99 580
8739.87 506
8740.76 453
8741.64 535
8742.52 472
8743.40 455
8744.29 499
8745.17 521
8746.05 491
8746.94 475
8747.82 508
8748.70 455
8749.58 442
8750.47 463
8751.35 503
8752.23 443
8753.12 457
8754.00 460
8754.88 464
8755.77 511
8756.65 498
8757.53 499
8758.42 556
8759.30 513
8760.18 583
8761.07 510
8761.95 533
8762.83 493
8763.72 478
8764.60 533
8765.48 521
8766.37 539
8767.25 497
8768.14 477
8769.02 535
8769.90 522
8770.79 536
8771.67 544
8772.56 479
8773.44 493
8774.32 491
8775.21 473
8776.09 501
8776.98 502
8777.86 484
8778.75 461
8779.63 498
8780.52 549
8781.40 507
8782.28 446
8783.17 550
8784.05 442
8784.94 422
8785.82 508
8786.71 581
8787.59 516
8788.48 492
8789.36 450
8790.25 406
8791.13 430
8792.02 463
8792.90 436
8793.79 415
8794.67 430
8795.56 460
8796.44 414
8797.33 442
8798.22 437
8799.10 457
8799.99 437
8800.87 442
8801.76 423
8802.64 402
8803.53 392
8804.41 464
8805.30 444
8806.19 471
8807.07 412
8807.96 424
8808.84 381
8809.73 365
8810.62 392
8811.50 357
8812.39 334
8813.27 381
8814.16 403
8815.05 450
8815.93 389
8816.82 426
8817.71 369
8818.59 334
8819.48 334
8820.36 397
8821.25 381
8822.14 386
8823.02 332
8823.91 333
8824.80 375
8825.68 396
8826.57 370
8827.46 330
8828.35 395
8829.23 354
8830.12 355
8831.01 336
8831.89 319
8832.78 304
8833.67 352
8834.56 371
8835.44 328
8836.33 333
8837.22 280
8838.10 330
8838.99 368
8839.88 335
8840.77 371
8841.65 376
8842.54 326
8843.43 281
8844.32 333
8845.21 283
8846.09 300
8846.98 305
8847.87 310
8848.76 364
8849.65 314
8850.53 323
8851.42 327
8852.31 346
8853.20 382
8854.09 308
8854.97 359
8855.86 319
8856.75 304
8857.64 299
8858.53 320
8859.42 308
8860.30 295
8861.19 332
8862.08 315
8862.97 313
8863.86 313
8864.75 280
8865.64 361
8866.53 266
8867.41 301
8868.30 282
8869.19 320
8870.08 321
8870.97 303
8871.86 280
8872.75 279
8873.64 303
8874.53 332
8875.42 262
8876.31 308
8877.20 282
8878.08 322
8878.97 280
8879.86 254
8880.75 278
8881.64 299
8882.53 342
8883.42 296
8884.31 280
8885.20 310
8886.09 303
8886.98 312
8887.87 315
8888.76 317
8889.65 262
8890.54 261
8891.43 299
8892.32 288
8893.21 332
8894.10 334
8894.99 314
8895.88 326
8896.77 231
8897.66 259
8898.55 284
8899.44 265
8900.33 332
8901.23 299
8902.12 271
8903.01 253
8903.90 263
8904.79 263
8905.68 293
8906.57 276
8907.46 310
8908.35 244
8909.24 271
8910.13 275
8911.02 256
8911.92 251
8912.81 274
8913.70 278
8914.59 220
8915.48 213
8916.37 251
8917.26 199
8918.15 260
8919.05 287
8919.94 248
8920.83 300
8921.72 314
8922.61 275
8923.50 274
8924.40 265
8925.29 298
8926.18 278
8927.07 313
8927.96 318
8928.86 313
8929.75 286
8930.64 273
8931.53 253
8932.42 287
8933.32 260
8934.21 276
8935.10 263
8935.99 331
8936.89 287
8937.78 281
8938.67 276
8939.56 237
8940.46 250
8941.35 245
8942.24 258
8943.13 271
8944.03 245
8944.92 229
8945.81 237
8946.70 236
8947.60 246
8948.49 258
8949.38 302
8950.28 238
8951.17 259
8952.06 239
8952.96 266
8953.85 270
8954.74 247
8955.64 253
8956.53 309
8957.42 281
8958.32 269
8959.21 251
8960.10 239
8961.00 238
8961.89 246
8962.78 254
8963.68 207
8964.57 288
8965.46 331
8966.36 244
8967.25 260
8968.15 289
8969.04 267
8969.93 253
8970.83 232
8971.72 231
8972.62 319
8973.51 303
8974.41 311
8975.30 307
8976.19 240
8977.09 284
8977.98 311
8978.88 318
8979.77 262
8980.67 274
8981.56 298
8982.46 219
8983.35 254
8984.25 255
8985.14 274
8986.03 272
8986.93 304
8987.82 280
8988.72 279
8989.61 243
8990.51 236
8991.40 211
8992.30 255
8993.19 258
8994.09 266
8994.99 275
8995.88 290
8996.78 265
8997.67 293
8998.57 267
8999.46 290
9000.36 270
9001.25 243
9002.15 270
9003.04 278
9003.94 304
9004.84 216
9005.73 245
9006.63 258
9007.52 264
9008.42 244
9009.32 254
9010.21 218
9011.11 252
9012.00 235
9012.90 257
9013.80 271
9014.69 254
9015.59 248
9016.49 241
9017.38 230
9018.28 254
9019.17 231
9020.07 262
9020.97 259
9021.86 240
9022.76 252
9023.66 215
9024.55 296
9025.45 258
9026.35 242
9027.25 243
9028.14 247
9029.04 245
9029.94 234
9030.83 263
9031.73 214
9032.63 268
9033.52 232
9034.42 254
9035.32 241
9036.22 216
9037.11 243
9038.01 261
9038.91 277
9039.81 253
9040.70 246
9041.60 255
9042.50 240
9043.40 283
9044.29 223
9045.19 212
9046.09 242
9046.99 305
9047.89 288
9048.78 200
9049.68 209
9050.58 214
9051.48 222
9052.38 243
9053.27 278
9054.17 249
9055.07 255
9055.97 214
9056.87 219
9057.77 230
9058.66 225
9059.56 245
9060.46 228
9061.36 224
9062.26 233
9063.16 272
9064.06 237
9064.95 248
9065.85 214
9066.75 265
9067.65 265
9068.55 246
9069.45 269
9070.35 275
9071.25 296
9072.15 263
9073.05 235
9073.94 242
9074.84 240
9075.74 290
9076.64 310
9077.54 282
9078.44 309
9079.34 278
9080.24 254
9081.14 220
9082.04 223
9082.94 214
9083.84 226
9084.74 201
9085.64 238
9086.54 224
9087.44 210
9088.34 272
9089.24 284
9090.14 256
9091.04 230
9091.94 313
9092.84 296
9093.74 218
9094.64 233
9095.54 254
9096.44 252
9097.34 263
9098.24 218
9099.14 238
9100.04 278
9100.94 262
9101.84 277
9102.74 255
9103.64 292
9104.54 255
9105.44 217
9106.35 219
9107.25 230
9108.15 240
9109.05 270
9109.95 282
9110.85 260
9111.75 262
9112.65 281
9113.55 226
9114.46 206
9115.36 206
9116.26 217
9117.16 210
9118.06 250
9118.96 234
9119.86 240
9120.76 202
9121.67 227
9122.57 263
9123.47 221
9124.37 234
9125.27 235
9126.17 255
9127.08 263
9127.98 246
9128.88 209
9129.78 220
9130.68 247
9131.59 205
9132.49 220
9133.39 210
9134.29 203
9135.20 208
9136.10 255
9137.00 218
9137.90 251
9138.80 238
9139.71 239
9140.61 222
9141.51 243
9142.41 286
9143.32 296
9144.22 220
9145.12 246
9146.03 206
9146.93 240
9147.83 205
9148.73 202
9149.64 234
9150.54 221
9151.44 248
9152.35 242
9153.25 200
9154.15 273
9155.06 233
9155.96 210
9156.86 203
9157.77 221
9158.67 205
9159.57 211
9160.48 185
9161.38 245
9162.28 202
9163.19 240
9164.09 282
9164.99 238
9165.90 232
9166.80 218
9167.71 254
9168.61 254
9169.51 233
9170.42 183
9171.32 187
9172.23 228
9173.13 184
9174.03 246
9174.94 251
9175.84 240
9176.75 235
9177.65 208
9178.56 237
9179.46 199
9180.36 218
9181.27 232
9182.17 262
9183.08 235
9183.98 206
9184.89 211
9185.79 244
9186.70 255
9187.60 230
9188.51 228
9189.41 210
9190.32 248
9191.22 249
9192.13 237
9193.03 248
9193.94 256
9194.84 219
9195.75 250
9196.65 218
9197.56 210
9198.46 229
9199.37 251
9200.27 223
9201.18 241
9202.09 261
9202.99 255
9203.90 251
9204.80 277
9205.71 267
9206.61 248
9207.52 251
9208.43 256
9209.33 218
9210.24 242
9211.14 285
9212.05 270
9212.96 261
9213.86 302
9214.77 313
9215.67 248
9216.58 245
9217.49 275
9218.39 244
9219.30 252
9220.21 276
9221.11 245
9222.02 223
9222.93 255
9223.83 258
9224.74 245
9225.65 215
9226.55 203
9227.46 248
9228.37 224
9229.27 220
9230.18 218
9231.09 237
9231.99 188
9232.90 265
9233.81 276
9234.71 229
9235.62 227
9236.53 230
9237.44 255
9238.34 212
9239.25 226
9240.16 208
9241.07 254
9241.97 219
9242.88 240
9243.79 224
9244.70 189
9245.60 239
9246.51 241
9247.42 198
9248.33 205
9249.24 236
9250.14 225
9251.05 258
9251.96 203
9252.87 204
9253.78 226
9254.68 263
9255.59 257
9256.50 278
9257.41 240
9258.32 228
9259.22 214
9260.13 244
9261.04 243
9261.95 238
9262.86 256
9263.77 286
9264.68 281
9265.58 276
9266.49 256
9267.40 237
9268.31 207
9269.22 221
9270.13 191
9271.04 229
9271.95 284
9272.86 276
9273.76 251
9274.67 217
9275.58 242
9276.49 225
9277.40 227
9278.31 212
9279.22 246
9280.13 257
9281.04 263
9281.95 286
9282.86 252
9283.77 209
9284.68 231
9285.59 268
9286.50 237
9287.41 229
9288.32 259
9289.23 261
9290.14 272
9291.05 250
9291.96 235
9292.87 295
9293.78 275
9294.69 232
9295.60 214
9296.51 248
9297.42 255
9298.33 250
9299.24 250
9300.15 213
9301.06 269
9301.97 302
9302.88 242
9303.79 225
9304.70 216
9305.61 222
9306.52 246
9307.43 284
9308.34 258
9309.25 242
9310.16 254
9311.08 297
9311.99 260
9312.90 287
9313.81 258
9314.72 198
9315.63 219
9316.54 238
9317.45 253
9318.36 216
9319.28 292
9320.19 294
9321.10 217
9322.01 259
9322.92 256
9323.83 239
9324.74 261
9325.66 284
9326.57 212
9327.48 255
9328.39 270
9329.30 273
9330.21 238
9331.13 224
9332.04 255
9332.95 239
9333.86 285
9334.77 264
9335.69 239
9336.60 280
9337.51 248
9338.42 230
9339.34 233
9340.25 241
9341.16 200
9342.07 223
9342.98 242
9343.90 233
9344.81 221
9345.72 210
9346.64 214
9347.55 281
9348.46 251
9349.37 215
9350.29 233
9351.20 268
9352.11 218
9353.03 253
9353.94 264
9354.85 230
9355.76 272
9356.68 245
9357.59 209
9358.50 222
9359.42 232
9360.33 220
9361.24 235
9362.16 267
9363.07 216
9363.98 228
9364.90 245
9365.81 240
9366.72 227
9367.64 212
9368.55 226
9369.47 227
9370.38 285
9371.29 268
9372.21 281
9373.12 274
9374.04 241
9374.95 220
9375.86 273
9376.78 252
9377.69 239
9378.61 235
9379.52 275
9380.43 238
9381.35 267
9382.26 245
9383.18 240
9384.09 245
9385.01 202
9385.92 218
9386.84 227
9387.75 256
9388.67 283
9389.58 285
9390.49 246
9391.41 255
9392.32 277
9393.24 291
9394.15 250
9395.07 282
9395.98 311
9396.90 256
9397.81 254
9398.73 236
9399.65 258
9400.56 247
9401.48 260
9402.39 299
9403.31 268
9404.22 256
9405.14 261
9406.05 241
9406.97 254
9407.88 226
9408.80 249
9409.72 272
9410.63 256
9411.55 284
9412.46 210
9413.38 238
9414.30 239
9415.21 251
9416.13 243
9417.04 232
9417.96 314
9418.88 299
9419.79 274
9420.71 229
9421.62 266
9422.54 298
9423.46 259
9424.37 234
9425.29 244
9426.21 272
9427.12 270
9428.04 250
9428.96 266
9429.87 281
9430.79 274
9431.71 285
9432.62 201
9433.54 259
9434.46 286
9435.37 298
9436.29 286
9437.21 242
9438.13 318
9439.04 295
9439.96 300
9440.88 284
9441.79 302
9442.71 301
9443.63 254
9444.55 289
9445.46 282
9446.38 303
9447.30 307
9448.22 258
9449.13 254
9450.05 252
9450.97 268
9451.89 278
9452.81 312
9453.72 328
9454.64 383
9455.56 314
9456.48 313
9457.40 344
9458.31 287
9459.23 313
9460.15 299
9461.07 302
9461.99 323
9462.90 269
9463.82 248
9464.74 264
9465.66 297
9466.58 259
9467.50 272
9468.42 292
9469.33 330
9470.25 314
9471.17 275
9472.09 254
9473.01 256
9473.93 293
9474.85 276
9475.77 317
9476.68 341
9477.60 317
9478.52 305
9479.44 288
9480.36 289
9481.28 321
9482.20 308
9483.12 290
9484.04 345
9484.96 334
9485.88 308
9486.80 341
9487.72 345
9488.64 322
9489.56 286
9490.48 315
9491.39 295
9492.31 257
9493.23 286
9494.15 292
9495.07 247
9495.99 319
9496.91 326
9497.83 317
9498.75 309
9499.67 330
9500.59 316
9501.51 284
9502.43 295
9503.36 296
9504.28 317
9505.20 308
9506.12 362
9507.04 328
9507.96 285
9508.88 282
9509.80 318
9510.72 335
9511.64 336
9512.56 324
9513.48 356
9514.40 364
9515.32 340
9516.24 321
9517.16 362
9518.09 391
9519.01 320
9519.93 308
9520.85 307
9521.77 308
9522.69 346
9523.61 333
9524.53 320
9525.46 341
9526.38 362
9527.30 357
9528.22 395
9529.14 368
9530.06 358
9530.98 397
9531.91 397
9532.83 420
9533.75 444
9534.67 441
9535.59 384
9536.52 389
9537.44 392
9538.36 372
9539.28 402
9540.20 379
9541.13 346
9542.05 427
9542.97 348
9543.89 340
9544.81 381
9545.74 335
9546.66 355
9547.58 356
9548.50 340
9549.43 378
9550.35 404
9551.27 404
9552.19 387
9553.12 344
9554.04 369
9554.96 359
9555.89 383
9556.81 342
9557.73 363
9558.65 389
9559.58 430
9560.50 454
9561.42 361
9562.35 391
9563.27 448
9564.19 411
9565.12 429
9566.04 408
9566.96 386
9567.89 353
9568.81 378
9569.73 406
9570.66 364
9571.58 398
9572.50 411
9573.43 377
9574.35 421
9575.28 392
9576.20 356
9577.12 373
9578.05 362
9578.97 369
9579.89 408
9580.82 391
9581.74 404
9582.67 370
9583.59 375
9584.52 394
9585.44 415
9586.36 462
9587.29 430
9588.21 417
9589.14 411
9590.06 365
9590.99 413
9591.91 444
9592.84 381
9593.76 371
9594.68 382
9595.61 419
9596.53 409
9597.46 471
9598.38 432
9599.31 427
9600.23 464
9601.16 411
9602.08 429
9603.01 427
9603.93 406
9604.86 448
9605.78 478
9606.71 468
9607.64 463
9608.56 449
9609.49 514
9610.41 480
9611.34 519
9612.26 458
9613.19 502
9614.11 495
9615.04 472
9615.97 490
9616.89 499
9617.82 569
9618.74 482
9619.67 470
9620.59 488
9621.52 493
9622.45 516
9623.37 481
9624.30 491
9625.22 501
9626.15 557
9627.08 535
9628.00 531
9628.93 492
9629.86 593
9630.78 498
9631.71 492
9632.64 554
9633.56 566
9634.49 553
9635.42 549
9636.34 549
9637.27 565
9638.20 572
9639.12 548
9640.05 572
9640.98 597
9641.90 597
9642.83 512
9643.76 582
9644.69 580
9645.61 584
9646.54 614
9647.47 608
9648.39 562
9649.32 603
9650.25 630
9651.18 653
9652.10 646
9653.03 634
9653.96 683
9654.89 727
9655.81 632
9656.74 681
9657.67 614
9658.60 653
9659.53 607
9660.45 637
9661.38 666
9662.31 637
9663.24 666
9664.16 665
9665.09 654
9666.02 672
9666.95 755
9667.88 713
9668.81 745
9669.73 689
9670.66 723
9671.59 755
9672.52 740
9673.45 697
9674.38 724
9675.31 733
9676.23 711
9677.16 637
9678.09 676
9679.02 711
9679.95 789
9680.88 729
9681.81 772
9682.74 839
9683.66 770
9684.59 705
9685.52 744
9686.45 790
9687.38 830
9688.31 880
9689.24 839
9690.17 757
9691.10 783
9692.03 761
9692.96 825
9693.89 844
9694.82 847
9695.75 838
9696.68 862
9697.60 934
9698.53 1030
9699.46 1077
9700.39 1137
9701.32 1123
9702.25 1150
9703.18 1092
9704.11 1102
9705.04 975
9705.97 888
9706.90 828
9707.83 851
9708.76 829
9709.69 755
9710.62 744
9711.56 799
9712.49 831
9713.42 828
9714.35 854
9715.28 886
9716.21 897
9717.14 878
9718.07 914
9719.00 891
9719.93 825
9720.86 820
9721.79 787
9722.72 787
9723.65 743
9724.58 753
9725.52 679
9726.45 710
9727.38 670
9728.31 647
9729.24 661
9730.17 702
9731.10 718
9732.03 624
9732.97 708
9733.90 742
9734.83 719
9735.76 709
9736.69 682
9737.62 675
9738.55 721
9739.49 662
9740.42 641
9741.35 675
9742.28 605
9743.21 656
9744.15 559
9745.08 598
9746.01 558
9746.94 586
9747.87 520
9748.81 586
9749.74 564
9750.67 551
9751.60 578
9752.53 512
9753.47 560
9754.40 516
9755.33 529
9756.26 510
9757.20 594
9758.13 546
9759.06 586
9759.99 551
9760.93 498
9761.86 494
9762.79 471
9763.73 500
9764.66 517
9765.59 550
9766.52 585
9767.46 534
9768.39 475
9769.32 520
9770.26 469
9771.19 493
9772.12 528
9773.06 516
9773.99 554
9774.92 518
9775.86 501
9776.79 535
9777.72 561
9778.66 543
9779.59 557
9780.52 581
9781.46 577
9782.39 591
9783.33 564
9784.26 534
9785.19 559
9786.13 528
9787.06 494
9787.99 502
9788.93 477
9789.86 497
9790.80 482
9791.73 477
9792.67 537
9793.60 492
9794.53 513
9795.47 506
9796.40 522
9797.34 437
9798.27 442
9799.21 483
9800.14 457
9801.08 473
9802.01 445
9802.94 497
9803.88 477
9804.81 432
9805.75 453
9806.68 476
9807.62 464
9808.55 464
9809.49 424
9810.42 420
9811.36 397
9812.29 481
9813.23 462
9814.16 429
9815.10 420
9816.04 430
9816.97 403
9817.91 433
9818.84 409
9819.78 431
9820.71 418
9821.65 435
9822.58 412
9823.52 391
9824.46 382
9825.39 410
9826.33 377
9827.26 405
9828.20 396
9829.14 438
9830.07 397
9831.01 380
9831.94 370
9832.88 360
9833.82 386
9834.75 381
9835.69 371
9836.62 356
9837.56 280
9838.50 336
9839.43 359
9840.37 420
9841.31 398
9842.24 356
9843.18 368
9844.12 341
9845.05 310
9845.99 299
9846.93 336
9847.86 344
9848.80 335
9849.74 342
9850.67 348
9851.61 342
9852.55 314
9853.49 348
9854.42 391
9855.36 373
9856.30 350
9857.23 358
9858.17 351
9859.11 275
9860.05 318
9860.98 360
9861.92 344
9862.86 356
9863.80 354
9864.73 318
9865.67 357
9866.61 369
9867.55 350
9868.49 327
9869.42 316
9870.36 367
9871.30 314
9872.24 326
9873.18 331
9874.11 352
9875.05 362
9875.99 292
9876.93 338
9877.87 325
9878.81 289
9879.74 289
9880.68 332
9881.62 307
9882.56 351
9883.50 332
9884.44 306
9885.37 318
9886.31 363
9887.25 338
9888.19 371
9889.13 325
9890.07 323
9891.01 317
9891.95 353
9892.89 281
9893.82 251
9894.76 343
9895.70 322
9896.64 336
9897.58 327
9898.52 290
9899.46 314
9900.40 355
9901.34 316
9902.28 306
9903.22 315
9904.16 296
9905.10 312
9906.04 337
9906.98 331
9907.92 397
9908.86 344
9909.80 304
9910.73 299
9911.67 310
9912.61 357
9913.55 323
9914.49 319
9915.43 321
9916.38 308
9917.32 332
9918.26 342
9919.20 325
9920.14 356
9921.08 352
9922.02 325
9922.96 339
9923.90 377
9924.84 386
9925.78 397
9926.72 445
9927.66 500
9928.60 495
9929.54 511
9930.48 507
9931.42 567
9932.36 487
9933.30 403
9934.25 400
9935.19 396
9936.13 319
9937.07 334
9938.01 351
9938.95 299
9939.89 248
9940.83 265
9941.78 277
9942.72 300
9943.66 305
9944.60 291
9945.54 331
9946.48 297
9947.42 317
9948.37 316
9949.31 309
9950.25 284
9951.19 308
9952.13 299
9953.07 295
9954.02 296
9954.96 286
9955.90 290
9956.84 281
9957.78 273
9958.73 329
9959.67 338
9960.61 290
9961.55 294
9962.50 261
9963.44 339
9964.38 296
9965.32 245
9966.27 264
9967.21 296
9968.15 251
9969.09 263
9970.04 304
9970.98 281
9971.92 286
9972.86 284
9973.81 296
9974.75 295
9975.69 303
9976.64 336
9977.58 271
9978.52 260
9979.46 278
9980.41 260
9981.35 265
9982.29 224
9983.24 271
9984.18 262
9985.12 275
9986.07 282
9987.01 277
9987.95 320
9988.90 249
9989.84 241
9990.79 289
9991.73 286
9992.67 284
9993.62 305
9994.56 346
9995.50 297
9996.45 287
9997.39 236
9998.34 276
9999.28 314
10000.22 310
10001.17 265
10002.11 267
10003.06 298
10004.00 240
10004.95 310
10005.89 303
10006.83 273
10007.78 292
10008.72 295
10009.67 298
10010.61 312
10011.56 288
10012.50 303
10013.45 310
10014.39 244
10015.34 224
10016.28 338
10017.23 313
10018.17 240
10019.12 312
10020.06 257
10021.01 312
10021.95 310
10022.90 232
10023.84 249
10024.79 270
10025.73 292
10026.68 249
10027.62 248
10028.57 266
10029.51 293
10030.46 261
10031.40 252
10032.35 228
10033.30 253
10034.24 267
10035.19 287
10036.13 311
10037.08 286
10038.03 287
10038.97 290
10039.92 252
10040.86 221
10041.81 223
10042.76 238
10043.70 285
10044.65 289
10045.59 247
10046.54 251
10047.49 263
10048.43 287
10049.38 248
10050.33 230
10051.27 227
10052.22 250
10053.17 250
10054.11 228
10055.06 237
10056.01 228
10056.95 257
10057.90 249
10058.85 261
10059.79 244
10060.74 281
10061.69 281
10062.63 234
10063.58 251
10064.53 316
10065.48 248
10066.42 248
10067.37 254
10068.32 264
10069.26 260
10070.21 276
10071.16 276
10072.11 256
10073.05 264
10074.00 297
10074.95 222
10075.90 251
10076.84 240
10077.79 237
10078.74 241
10079.69 214
10080.64 225
10081.58 231
10082.53 251
10083.48 266
10084.43 284
10085.38 260
10086.32 219
10087.27 260
10088.22 247
10089.17 234
10090.12 277
10091.07 265
10092.01 256
10092.96 273
10093.91 216
10094.86 255
10095.81 287
10096.76 306
10097.71 262
10098.65 262
10099.60 270
10100.55 265
10101.50 206
10102.45 229
10103.40 241
10104.35 281
10105.30 261
10106.25 259
10107.20 203
10108.14 245
10109.09 245
10110.04 230
10110.99 254
10111.94 256
10112.89 241
10113.84 218
10114.79 228
10115.74 212
10116.69 241
10117.64 264
10118.59 226
10119.54 244
10120.49 221
10121.44 200
10122.39 192
10123.34 215
10124.29 237
10125.24 232
10126.19 260
10127.14 244
10128.09 226
10129.04 215
10129.99 283
10130.94 258
10131.89 217
10132.84 198
10133.79 241
10134.74 277
10135.69 269
10136.64 217
10137.59 219
10138.54 263
10139.49 265
10140.44 243
10141.39 240
10142.34 259
10143.30 251
10144.25 265
10145.20 246
10146.15 247
10147.10 262
10148.05 271
10149.00 250
10149.95 242
10150.90 250
10151.86 259
10152.81 254
10153.76 260
10154.71 241
10155.66 286
10156.61 298
10157.56 305
10158.52 260
10159.47 272
10160.42 264
10161.37 259
10162.32 211
10163.27 260
10164.23 236
10165.18 207
10166.13 282
10167.08 232
10168.03 244
10168.99 219
10169.94 229
10170.89 257
10171.84 241
10172.79 274
10173.75 251
10174.70 253
10175.65 285
10176.60 275
10177.56 252
10178.51 250
10179.46 239
10180.41 261
10181.37 254
10182.32 220
10183.27 201
10184.22 256
10185.18 217
10186.13 279
10187.08 285
10188.04 239
10188.99 212
10189.94 250
10190.89 267
10191.85 255
10192.80 268
10193.75 264
10194.71 244
10195.66 215
10196.61 239
10197.57 249
10198.52 239
10199.47 299
10200.43 285
10201.38 284
10202.34 275
10203.29 233
10204.24 265
10205.20 269
10206.15 313
10207.10 270
10208.06 288
10209.01 251
10209.97 289
10210.92 286
10211.87 266
10212.83 282
10213.78 275
10214.74 249
10215.69 245
10216.64 274
10217.60 288
10218.55 235
10219.51 256
10220.46 302
10221.42 278
10222.37 316
10223.33 258
10224.28 225
10225.24 290
10226.19 233
10227.14 272
10228.10 278
10229.05 262
10230.01 230
10230.96 224
10231.92 217
10232.87 275
10233.83 209
10234.78 279
10235.74 287
10236.70 257
10237.65 275
10238.61 235
10239.56 257
10240.52 258
10241.47 246
10242.43 255
10243.38 303
10244.34 267
10245.29 247
10246.25 222
10247.21 210
10248.16 210
10249.12 236
10250.07 235
10251.03 245
10251.98 226
10252.94 213
10253.90 213
10254.85 222
10255.81 247
10256.76 224
10257.72 194
10258.68 224
10259.63 222
10260.59 204
10261.55 218
10262.50 218
10263.46 214
10264.42 209
10265.37 207
10266.33 221
10267.29 212
10268.24 217
10269.20 262
10270.16 178
10271.11 205
10272.07 224
10273.03 204
10273.98 223
10274.94 234
10275.90 231
10276.85 248
10277.81 222
10278.77 228
10279.73 257
10280.68 219
10281.64 239
10282.60 219
10283.56 218
10284.51 229
10285.47 194
10286.43 214
10287.39 224
10288.34 191
10289.30 222
10290.26 231
10291.22 225
10292.17 189
10293.13 214
10294.09 213
10295.05 208
10296.01 201
10296.96 192
10297.92 242
10298.88 209
10299.84 217
10300.80 194
10301.75 219
10302.71 211
10303.67 253
10304.63 274
10305.59 241
10306.55 201
10307.51 221
10308.46 240
10309.42 250
10310.38 203
10311.34 193
10312.30 236
10313.26 237
10314.22 229
10315.18 218
10316.13 230
10317.09 238
10318.05 256
10319.01 267
10319.97 227
10320.93 257
10321.89 232
10322.85 234
10323.81 228
10324.77 220
10325.73 245
10326.69 227
10327.64 229
10328.60 222
10329.56 235
10330.52 234
10331.48 256
10332.44 256
10333.40 233
10334.36 247
10335.32 207
10336.28 235
10337.24 209
10338.20 253
10339.16 254
10340.12 224
10341.08 213
10342.04 196
10343.00 213
10343.96 218
10344.92 243
10345.88 204
10346.84 251
10347.80 288
10348.76 260
10349.72 255
10350.69 267
10351.65 245
10352.61 224
10353.57 224
10354.53 227
10355.49 250
10356.45 190
10357.41 187
10358.37 227
10359.33 266
10360.29 221
10361.25 205
10362.22 186
10363.18 208
10364.14 199
10365.10 221
10366.06 236
10367.02 211
10367.98 196
10368.94 206
10369.91 213
10370.87 195
10371.83 196
10372.79 188
10373.75 226
10374.71 231
10375.67 209
10376.64 188
10377.60 187
10378.56 200
10379.52 215
10380.48 249
10381.45 196
10382.41 211
10383.37 220
10384.33 197
10385.29 222
10386.26 251
10387.22 223
10388.18 241
10389.14 212
10390.11 206
10391.07 244
10392.03 234
10392.99 180
10393.96 178
10394.92 165
10395.88 174
10396.84 218
10397.81 191
10398.77 201
10399.73 210
10400.69 175
10401.66 217
10402.62 253
10403.58 232
10404.55 189
10405.51 171
10406.47 216
10407.44 189
10408.40 166
10409.36 194
10410.33 233
10411.29 231
10412.25 174
10413.22 203
10414.18 262
10415.14 228
10416.11 219
10417.07 207
10418.03 226
10419.00 212
10419.96 201
10420.93 197
10421.89 165
10422.85 196
10423.82 195
10424.78 204
10425.74 193
10426.71 196
10427.67 210
10428.64 213
10429.60 234
10430.57 201
10431.53 224
10432.49 195
10433.46 199
10434.42 175
10435.39 205
10436.35 202
10437.32 195
10438.28 220
10439.25 191
10440.21 172
10441.18 170
10442.14 156
10443.10 166
10444.07 190
10445.03 197
10446.00 201
10446.96 185
10447.93 175
10448.89 184
10449.86 165
10450.83 186
10451.79 196
10452.76 172
10453.72 210
10454.69 174
10455.65 186
10456.62 200
10457.58 200
10458.55 185
10459.51 204
10460.48 190
10461.45 205
10462.41 193
10463.38 217
10464.34 196
10465.31 175
10466.27 216
10467.24 170
10468.21 187
10469.17 200
10470.14 189
10471.10 188
10472.07 223
10473.04 197
10474.00 197
10474.97 184
10475.94 169
10476.90 182
10477.87 188
10478.83 180
10479.80 189
10480.77 182
10481.73 211
10482.70 191
10483.67 198
10484.63 153
10485.60 154
10486.57 172
10487.54 169
10488.50 204
10489.47 243
10490.44 231
10491.40 178
10492.37 178
10493.34 175
10494.30 210
10495.27 185
10496.24 203
10497.21 178
10498.17 197
10499.14 200
10500.11 234
10501.08 190
10502.04 180
10503.01 179
10503.98 193
10504.95 188
10505.91 190
10506.88 157
10507.85 185
10508.82 213
10509.79 180
10510.75 197
10511.72 192
10512.69 147
10513.66 184
10514.63 183
10515.59 215
10516.56 190
10517.53 195
10518.50 198
10519.47 187
10520.44 216
10521.40 171
10522.37 193
10523.34 226
10524.31 218
10525.28 198
10526.25 200
10527.22 186
10528.18 175
10529.15 203
10530.12 159
10531.09 202
10532.06 204
10533.03 188
10534.00 191
10534.97 163
10535.94 184
10536.91 216
10537.87 220
10538.84 199
10539.81 226
10540.78 190
10541.75 159
10542.72 174
10543.69 202
10544.66 195
10545.63 186
10546.60 194
10547.57 183
10548.54 201
10549.51 200
10550.48 181
10551.45 209
10552.42 175
10553.39 220
10554.36 202
10555.33 212
10556.30 215
10557.27 219
10558.24 190
10559.21 200
10560.18 222
10561.15 213
10562.12 220
10563.09 224
10564.06 250
10565.03 209
10566.00 219
10566.97 249
10567.94 216
10568.91 229
10569.88 243
10570.85 223
10571.82 208
10572.80 209
10573.77 218
10574.74 198
10575.71 196
10576.68 147
10577.65 172
10578.62 183
10579.59 200
10580.56 182
10581.54 170
10582.51 181
10583.48 208
10584.45 229
10585.42 234
10586.39 219
10587.36 190
10588.33 202
10589.31 219
10590.28 218
10591.25 224
10592.22 261
10593.19 188
10594.16 187
10595.14 257
10596.11 224
10597.08 232
10598.05 216
10599.02 192
10600.00 205
10600.97 222
10601.94 243
10602.91 199
10603.89 242
10604.86 190
10605.83 226
10606.80 196
10607.77 197
10608.75 174
10609.72 180
10610.69 191
10611.66 233
10612.64 278
10613.61 206
10614.58 175
10615.56 191
10616.53 184
10617.50 213
10618.47 195
10619.45 220
10620.42 197
10621.39 194
10622.37 225
10623.34 218
10624.31 207
10625.29 214
10626.26 232
10627.23 236
10628.21 180
10629.18 242
10630.15 210
10631.13 219
10632.10 207
10633.07 204
10634.05 209
10635.02 216
10635.99 236
10636.97 276
10637.94 228
10638.92 236
10639.89 248
10640.86 266
10641.84 235
10642.81 280
10643.79 233
10644.76 238
10645.73 226
10646.71 212
10647.68 216
10648.66 216
10649.63 269
10650.61 205
10651.58 195
10652.55 172
10653.53 234
10654.50 244
10655.48 207
10656.45 234
10657.43 196
10658.40 210
10659.38 185
10660.35 182
10661.33 179
10662.30 189
10663.28 224
10664.25 225
10665.23 200
10666.20 188
10667.18 187
10668.15 199
10669.13 228
10670.10 240
10671.08 187
10672.05 182
10673.03 184
10674.00 251
10674.98 252
10675.96 179
10676.93 179
10677.91 191
10678.88 225
10679.86 221
10680.83 193
10681.81 194
10682.79 238
10683.76 205
10684.74 204
10685.71 199
10686.69 213
10687.67 239
10688.64 184
10689.62 222
10690.59 197
10691.57 181
10692.55 216
10693.52 218
10694.50 211
10695.48 215
10696.45 207
10697.43 200
10698.41 216
10699.38 183
10700.36 197
10701.34 201
10702.31 219
10703.29 188
10704.27 178
10705.24 188
10706.22 252
10707.20 247
10708.17 223
10709.15 191
10710.13 196
10711.10 172
10712.08 212
10713.06 189
10714.04 172
10715.01 185
10715.99 197
10716.97 204
10717.95 210
10718.92 208
10719.90 234
10720.88 219
10721.86 162
10722.83 203
10723.81 230
10724.79 178
10725.77 189
10726.75 193
10727.72 209
10728.70 235
10729.68 181
10730.66 223
10731.64 219
10732.61 250
10733.59 227
10734.57 181
10735.55 223
10736.53 197
10737.51 173
10738.48 214
10739.46 227
10740.44 179
10741.42 192
10742.40 205
10743.38 249
10744.35 199
10745.33 193
10746.31 206
10747.29 231
10748.27 243
10749.25 245
10750.23 217
10751.21 211
10752.19 223
10753.17 232
10754.14 218
10755.12 254
10756.10 229
10757.08 208
10758.06 214
10759.04 225
10760.02 204
10761.00 205
10761.98 231
10762.96 221
10763.94 182
10764.92 204
10765.90 225
10766.88 230
10767.86 258
10768.84 186
10769.82 259
10770.80 222
10771.78 209
10772.76 228
10773.74 206
10774.72 225
10775.70 229
10776.68 252
10777.66 243
10778.64 233
10779.62 187
10780.60 224
10781.58 240
10782.56 293
10783.54 251
10784.52 216
10785.50 269
10786.48 243
10787.46 290
10788.44 289
10789.42 253
10790.40 224
10791.38 243
10792.36 230
10793.35 243
10794.33 205
10795.31 235
10796.29 249
10797.27 255
10798.25 193
10799.23 201
10800.21 239
10801.19 261
10802.18 263
10803.16 233
10804.14 230
10805.12 248
10806.10 295
10807.08 266
10808.06 228
10809.05 223
10810.03 283
10811.01 276
10811.99 257
10812.97 234
10813.96 232
10814.94 251
10815.92 263
10816.90 243
10817.88 258
10818.87 267
10819.85 229
10820.83 210
10821.81 217
10822.79 235
10823.78 298
10824.76 227
10825.74 265
10826.72 323
10827.71 296
10828.69 290
10829.67 230
10830.65 220
10831.64 245
10832.62 258
10833.60 262
10834.58 268
10835.57 270
10836.55 288
10837.53 264
10838.52 242
10839.50 261
10840.48 251
10841.47 242
10842.45 262
10843.43 277
10844.41 245
10845.40 258
10846.38 279
10847.36 260
10848.35 263
10849.33 302
10850.32 302
10851.30 305
10852.28 277
10853.27 262
10854.25 327
10855.23 286
10856.22 273
10857.20 259
10858.18 288
10859.17 278
10860.15 268
10861.14 285
10862.12 262
10863.10 265
10864.09 326
10865.07 318
10866.06 311
10867.04 325
10868.03 305
10869.01 284
10869.99 318
10870.98 282
10871.96 287
10872.95 302
10873.93 335
10874.92 296
10875.90 304
10876.89 312
10877.87 329
10878.86 317
10879.84 326
10880.83 320
10881.81 336
10882.80 356
10883.78 344
10884.77 345
10885.75 318
10886.74 351
10887.72 361
10888.71 346
10889.69 321
10890.68 327
10891.66 330
10892.65 376
10893.63 398
10894.62 316
10895.60 305
10896.59 316
10897.58 320
10898.56 351
10899.55 335
10900.53 351
10901.52 392
10902.50 389
10903.49 403
10904.48 384
10905.46 341
10906.45 343
10907.44 349
10908.42 329
10909.41 379
10910.39 354
10911.38 368
10912.37 391
10913.35 380
10914.34 376
10915.33 379
10916.31 392
10917.30 366
10918.29 414
10919.27 413
10920.26 401
10921.25 415
10922.23 412
10923.22 445
10924.21 420
10925.19 429
10926.18 445
10927.17 480
10928.15 405
10929.14 413
10930.13 432
10931.11 429
10932.10 428
10933.09 423
10934.08 409
10935.06 431
10936.05 461
10937.04 441
10938.03 393
10939.01 427
10940.00 449
10940.99 443
10941.98 449
10942.96 435
10943.95 534
10944.94 482
10945.93 487
10946.92 474
10947.90 440
10948.89 410
10949.88 457
10950.87 479
10951.86 470
10952.84 456
10953.83 538
10954.82 548
10955.81 551
10956.80 668
10957.79 626
10958.77 681
10959.76 703
10960.75 651
10961.74 664
10962.73 662
10963.72 661
10964.71 594
10965.69 634
10966.68 597
10967.67 543
10968.66 522
10969.65 455
10970.64 472
10971.63 479
10972.62 448
10973.61 497
10974.59 478
10975.58 498
10976.57 555
10977.56 510
10978.55 500
10979.54 426
10980.53 488
10981.52 529
10982.51 489
10983.50 552
10984.49 540
10985.48 535
10986.47 450
10987.46 458
10988.45 484
10989.44 458
10990.43 481
10991.42 498
10992.41 462
10993.40 518
10994.39 591
10995.38 564
10996.37 537
10997.36 603
10998.35 716
10999.34 745
11000.33 770
11001.32 869
11002.31 808
11003.30 850
11004.29 795
11005.28 734
11006.27 660
11007.26 640
11008.25 629
11009.24 571
11010.23 559
11011.22 428
11012.21 435
11013.21 458
11014.20 442
11015.19 429
11016.18 426
11017.17 416
11018.16 399
11019.15 365
11020.14 357
11021.13 391
11022.13 394
11023.12 349
11024.11 374
11025.10 385
11026.09 393
11027.08 353
11028.07 372
11029.07 368
11030.06 348
11031.05 353
11032.04 370
11033.03 364
11034.02 393
11035.02 357
11036.01 432
11037.00 377
11037.99 371
11038.98 415
11039.98 426
11040.97 352
11041.96 353
11042.95 392
11043.94 364
11044.94 376
11045.93 379
11046.92 354
11047.91 332
11048.91 323
11049.90 329
11050.89 333
11051.88 305
11052.88 340
11053.87 318
11054.86 366
11055.86 319
11056.85 293
11057.84 307
11058.83 312
11059.83 311
11060.82 324
11061.81 350
11062.81 317
11063.80 303
11064.79 320
11065.79 386
11066.78 328
11067.77 292
11068.77 302
11069.76 343
11070.75 304
11071.75 307
11072.74 395
11073.73 359
11074.73 328
11075.72 336
11076.71 317
11077.71 323
11078.70 356
11079.70 356
11080.69 334
11081.68 307
11082.68 364
11083.67 331
11084.67 331
11085.66 271
11086.65 288
11087.65 317
11088.64 332
11089.64 296
11090.63 267
11091.63 292
11092.62 305
11093.62 276
11094.61 288
11095.60 270
11096.60 273
11097.59 280
11098.59 254
11099.58 281
11100.58 265
11101.57 277
11102.57 271
11103.56 277
11104.56 275
11105.55 270
11106.55 291
11107.54 270
11108.54 333
11109.53 316
11110.53 240
11111.52 256
11112.52 271
11113.51 240
11114.51 282
11115.51 271
11116.50 265
11117.50 270
11118.49 267
11119.49 252
11120.48 266
11121.48 259
11122.48 230
11123.47 217
11124.47 265
11125.46 253
11126.46 257
11127.45 329
11128.45 295
11129.45 271
11130.44 272
11131.44 261
11132.44 251
11133.43 282
11134.43 241
11135.42 208
11136.42 249
11137.42 241
11138.41 279
11139.41 266
11140.41 310
11141.40 267
11142.40 273
11143.40 275
11144.39 218
11145.39 210
11146.39 200
11147.38 229
11148.38 213
11149.38 242
11150.38 213
11151.37 253
11152.37 234
11153.37 232
11154.36 247
11155.36 223
11156.36 246
11157.36 269
11158.35 248
11159.35 254
11160.35 200
11161.35 194
11162.34 225
11163.34 252
11164.34 257
11165.34 224
11166.33 212
11167.33 247
11168.33 266
11169.33 218
11170.33 280
11171.32 232
11172.32 226
11173.32 290
11174.32 261
11175.32 239
11176.31 233
11177.31 274
11178.31 272
11179.31 228
11180.31 199
11181.31 264
11182.30 233
11183.30 229
11184.30 216
11185.30 220
11186.30 236
11187.30 222
11188.30 197
11189.30 216
11190.29 204
11191.29 214
11192.29 234
11193.29 225
11194.29 244
11195.29 231
11196.29 263
11197.29 242
11198.29 253
11199.29 239
11200.28 240
11201.28 249
11202.28 272
11203.28 281
11204.28 242
11205.28 247
11206.28 229
11207.28 209
11208.28 220
11209.28 244
11210.28 234
11211.28 246
11212.28 256
11213.28 224
11214.28 272
11215.28 247
11216.28 181
11217.28 217
11218.28 236
11219.28 210
11220.28 207
11221.28 256
11222.28 243
11223.28 227
11224.28 190
11225.28 191
11226.28 240
11227.28 228
11228.28 207
11229.28 205
11230.28 226
11231.28 207
11232.29 267
11233.29 273
11234.29 276
11235.29 222
11236.29 209
11237.29 285
11238.29 256
11239.29 254
11240.29 217
11241.29 229
11242.29 228
11243.30 240
11244.30 178
11245.30 196
11246.30 191
11247.30 195
11248.30 199
11249.30 220
11250.31 195
11251.31 186
11252.31 235
11253.31 226
11254.31 217
11255.31 235
11256.32 200
11257.32 221
11258.32 246
11259.32 259
11260.32 205
11261.33 190
11262.33 226
11263.33 239
11264.33 207
11265.33 212
11266.34 235
11267.34 226
11268.34 197
11269.34 221
11270.35 199
11271.35 219
11272.35 191
11273.35 209
11274.36 205
11275.36 224
11276.36 205
11277.36 244
11278.37 208
11279.37 200
11280.37 193
11281.37 215
11282.38 211
11283.38 225
11284.38 193
11285.39 213
11286.39 251
11287.39 189
11288.40 212
11289.40 227
11290.40 244
11291.41 252
11292.41 233
11293.41 225
11294.42 221
11295.42 207
11296.42 244
11297.43 233
11298.43 233
11299.43 217
11300.44 235
11301.44 260
11302.45 218
11303.45 183
11304.45 194
11305.46 186
11306.46 238
11307.47 229
11308.47 229
11309.47 217
11310.48 233
11311.48 253
11312.49 261
11313.49 260
11314.50 240
11315.50 264
11316.50 294
11317.51 272
11318.51 265
11319.52 249
11320.52 260
11321.53 273
11322.53 249
11323.54 202
11324.54 219
11325.55 200
11326.55 197
11327.56 209
11328.56 249
11329.57 212
11330.57 188
11331.58 203
11332.58 214
11333.59 211
11334.59 240
11335.60 218
11336.60 187
11337.61 184
11338.61 225
11339.62 217
11340.63 208
11341.63 232
11342.64 222
11343.64 208
11344.65 232
11345.65 235
11346.66 215
11347.67 245
11348.67 219
11349.68 207
11350.68 224
11351.69 209
11352.70 251
11353.70 235
11354.71 214
11355.71 220
11356.72 200
11357.73 219
11358.73 174
11359.74 202
11360.75 206
11361.75 196
11362.76 232
11363.76 220
11364.77 248
11365.78 231
11366.78 228
11367.79 211
11368.80 208
11369.81 225
11370.81 228
11371.82 213
11372.83 200
11373.83 195
11374.84 241
11375.85 231
11376.85 206
11377.86 203
11378.87 209
11379.88 235
11380.88 214
11381.89 265
11382.90 249
11383.91 249
11384.91 249
11385.92 284
11386.93 213
11387.94 223
11388.94 275
11389.95 251
11390.96 233
11391.97 251
11392.97 220
11393.98 231
11394.99 249
11396.00 203
11397.01 181
11398.01 219
11399.02 183
11400.03 226
11401.04 216
11402.05 237
11403.06 192
11404.06 220
11405.07 207
11406.08 239
11407.09 222
11408.10 212
11409.11 257
11410.12 224
11411.12 212
11412.13 204
11413.14 232
11414.15 227
11415.16 243
11416.17 205
11417.18 221
11418.19 215
11419.19 243
11420.20 223
11421.21 239
11422.22 231
11423.23 209
11424.24 261
11425.25 209
11426.26 215
11427.27 292
11428.28 285
11429.29 243
11430.30 200
11431.31 210
11432.32 240
11433.33 274
11434.34 271
11435.35 205
11436.36 202
11437.36 238
11438.37 223
11439.38 244
11440.39 241
11441.40 264
11442.41 242
11443.42 256
11444.43 222
11445.45 271
11446.46 256
11447.47 261
11448.48 245
11449.49 243
11450.50 233
11451.51 221
11452.52 251
11453.53 244
11454.54 265
11455.55 261
11456.56 237
11457.57 238
11458.58 184
11459.59 285
11460.60 275
11461.61 249
11462.63 215
11463.64 234
11464.65 241
11465.66 277
11466.67 272
11467.68 232
11468.69 245
11469.70 243
11470.71 261
11471.73 251
11472.74 274
11473.75 229
11474.76 226
11475.77 245
11476.78 242
11477.79 216
11478.81 232
11479.82 232
11480.83 221
11481.84 249
11482.85 244
11483.87 257
11484.88 253
11485.89 259
11486.90 244
11487.91 229
11488.93 224
11489.94 239
11490.95 244
11491.96 248
11492.97 258
11493.99 261
11495.00 272
11496.01 308
11497.02 235
11498.04 248
11499.05 223
11500.06 271
11501.07 258
11502.09 236
11503.10 247
11504.11 269
11505.13 284
11506.14 279
11507.15 261
11508.16 311
11509.18 287
11510.19 252
11511.20 254
11512.22 286
11513.23 292
11514.24 264
11515.26 262
11516.27 277
11517.28 277
11518.30 267
11519.31 271
11520.32 284
11521.34 262
11522.35 292
11523.36 353
11524.38 281
11525.39 256
11526.40 304
11527.42 292
11528.43 292
11529.45 272
11530.46 267
11531.47 289
11532.49 296
11533.50 266
11534.52 274
11535.53 320
11536.54 312
11537.56 297
11538.57 312
11539.59 315
11540.60 320
11541.62 283
11542.63 347
11543.65 336
11544.66 285
11545.67 328
11546.69 299
11547.70 298
11548.72 285
11549.73 320
11550.75 331
11551.76 313
11552.78 330
11553.79 296
11554.81 335
11555.82 335
11556.84 368
11557.85 360
11558.87 356
11559.88 375
11560.90 330
11561.91 359
11562.93 331
11563.95 346
11564.96 361
11565.98 339
11566.99 428
11568.01 339
11569.02 306
11570.04 338
11571.05 347
11572.07 325
11573.09 325
11574.10 333
11575.12 355
11576.13 381
11577.15 383
11578.17 391
11579.18 404
11580.20 411
11581.21 399
11582.23 397
11583.25 412
11584.26 436
11585.28 483
11586.30 455
11587.31 488
11588.33 509
11589.35 593
11590.36 534
11591.38 569
11592.40 498
11593.41 480
11594.43 523
11595.45 514
11596.46 503
11597.48 526
11598.50 526
11599.51 625
11600.53 746
11601.55 838
11602.56 920
11603.58 1020
11604.60 1056
11605.62 1158
11606.63 1222
11607.65 1199
11608.67 1029
11609.69 970
11610.70 870
11611.72 759
11612.74 616
11613.76 558
11614.77 465
11615.79 473
11616.81 453
11617.83 427
11618.84 416
11619.86 410
11620.88 437
11621.90 407
11622.92 382
11623.93 370
11624.95 440
11625.97 387
11626.99 431
11628.01 421
11629.03 399
11630.04 363
11631.06 394
11632.08 388
11633.10 387
11634.12 357
11635.14 333
11636.15 340
11637.17 345
11638.19 371
11639.21 355
11640.23 356
11641.25 350
11642.27 360
11643.29 345
11644.30 336
11645.32 350
11646.34 311
11647.36 300
11648.38 294
11649.40 315
11650.42 365
11651.44 296
11652.46 324
11653.48 350
11654.50 307
11655.52 303
11656.54 322
11657.55 270
11658.57 344
11659.59 273
11660.61 287
11661.63 301
11662.65 276
11663.67 322
11664.69 337
11665.71 355
11666.73 297
11667.75 274
11668.77 331
11669.79 298
11670.81 301
11671.83 346
11672.85 327
11673.87 343
11674.89 397
11675.91 315
11676.93 304
11677.95 334
11678.98 340
11680.00 350
11681.02 356
11682.04 361
11683.06 390
11684.08 361
11685.10 349
11686.12 363
11687.14 366
11688.16 368
11689.18 328
11690.20 341
11691.22 302
11692.25 334
11693.27 373
11694.29 350
11695.31 374
11696.33 377
11697.35 340
11698.37 329
11699.39 330
11700.42 333
11701.44 337
11702.46 350
11703.48 325
11704.50 361
11705.52 306
11706.54 336
11707.57 339
11708.59 339
11709.61 352
11710.63 365
11711.65 345
11712.68 328
11713.70 289
11714.72 293
11715.74 328
11716.76 312
11717.79 304
11718.81 316
11719.83 306
11720.85 279
11721.88 288
11722.90 333
11723.92 309
11724.94 302
11725.97 317
11726.99 316
11728.01 301
11729.03 255
11730.06 282
11731.08 263
11732.10 283
11733.12 264
11734.15 272
11735.17 258
11736.19 255
11737.22 286
11738.24 283
11739.26 294
11740.29 334
11741.31 264
11742.33 254
11743.35 238
11744.38 233
11745.40 244
11746.43 242
11747.45 238
11748.47 260
11749.50 267
11750.52 288
11751.54 284
11752.57 332
11753.59 288
11754.61 263
11755.64 311
11756.66 261
11757.69 273
11758.71 295
11759.73 256
11760.76 264
11761.78 272
11762.81 231
11763.83 252
11764.85 260
11765.88 227
11766.90 232
11767.93 256
11768.95 281
11769.98 265
11771.00 288
11772.02 295
11773.05 279
11774.07 241
11775.10 221
11776.12 256
11777.15 268
11778.17 263
11779.20 235
11780.22 198
11781.25 274
11782.27 280
11783.30 229
11784.32 226
11785.35 276
11786.37 268
11787.40 211
11788.42 197
11789.45 276
11790.47 263
11791.50 248
11792.53 237
11793.55 198
11794.58 226
11795.60 264
11796.63 271
11797.65 242
11798.68 248
11799.70 249
11800.73 255
11801.76 243
11802.78 243
11803.81 266
11804.83 231
11805.86 250
11806.89 218
11807.91 242
11808.94 278
11809.96 228
11810.99 270
11812.02 281
11813.04 252
11814.07 242
11815.10 193
11816.12 254
11817.15 303
11818.18 269
11819.20 250
11820.23 288
11821.26 280
11822.28 215
11823.31 227
11824.34 222
11825.36 239
11826.39 210
11827.42 232
11828.44 220
11829.47 277
11830.50 253
11831.52 224
11832.55 240
11833.58 215
11834.61 236
11835.63 248
11836.66 279
11837.69 251
11838.72 256
11839.74 249
11840.77 277
11841.80 283
11842.83 293
11843.85 239
11844.88 266
11845.91 311
11846.94 214
11847.96 243
11848.99 284
11850.02 309
11851.05 284
11852.08 271
11853.10 300
11854.13 281
11855.16 277
11856.19 262
11857.22 239
11858.25 261
11859.27 269
11860.30 287
11861.33 287
11862.36 241
11863.39 274
11864.42 302
11865.44 261
11866.47 273
11867.50 268
11868.53 281
11869.56 332
11870.59 284
11871.62 327
11872.65 280
11873.68 299
11874.70 306
11875.73 307
11876.76 267
11877.79 263
11878.82 288
11879.85 287
11880.88 304
11881.91 315
11882.94 310
11883.97 307
11885.00 327
11886.03 312
11887.06 301
11888.09 329
11889.11 343
11890.14 311
11891.17 345
11892.20 315
11893.23 304
11894.26 292
11895.29 334
11896.32 363
11897.35 332
11898.38 396
11899.41 355
11900.44 364
11901.47 395
11902.50 415
11903.53 410
11904.56 408
11905.60 397
11906.63 449
11907.66 410
11908.69 402
11909.72 388
11910.75 370
11911.78 376
11912.81 354
11913.84 360
11914.87 329
11915.90 363
11916.93 373
11917.96 318
11918.99 379
11920.02 400
11921.06 359
11922.09 334
11923.12 298
11924.15 328
11925.18 352
11926.21 398
11927.24 385
11928.27 340
11929.31 373
11930.34 447
11931.37 429
11932.40 519
11933.43 476
11934.46 462
11935.49 467
11936.53 460
11937.56 515
11938.59 449
11939.62 478
11940.65 408
11941.69 386
11942.72 387
11943.75 354
11944.78 341
11945.81 316
11946.85 342
11947.88 316
11948.91 333
11949.94 333
11950.97 318
11952.01 282
11953.04 250
11954.07 264
11955.10 267
11956.14 276
11957.17 318
11958.20 322
11959.23 332
11960.27 322
11961.30 304
11962.33 293
11963.37 277
11964.40 294
11965.43 284
11966.46 284
11967.50 257
11968.53 273
11969.56 288
11970.60 297
11971.63 291
11972.66 272
11973.70 250
11974.73 300
11975.76 296
11976.80 238
11977.83 282
11978.86 276
11979.90 320
11980.93 320
11981.96 306
11983.00 297
11984.03 260
11985.07 276
11986.10 311
11987.13 308
11988.17 326
11989.20 275
11990.24 289
11991.27 289
11992.30 298
11993.34 316
11994.37 318
11995.41 360
11996.44 343
11997.48 337
11998.51 337
11999.54 352
12000.58 325
12001.61 303
12002.65 278
12003.68 274
12004.72 298
12005.75 348
12006.79 324
12007.82 311
12008.86 350
12009.89 326
12010.93 380
12011.96 357
12013.00 335
12014.03 303
12015.07 320
12016.10 332
12017.14 369
12018.17 344
12019.21 350
12020.24 351
12021.28 290
12022.31 342
12023.35 311
12024.38 309
12025.42 339
12026.45 355
12027.49 378
12028.53 369
12029.56 319
12030.60 320
12031.63 337
12032.67 309
12033.70 311
12034.74 417
12035.78 388
12036.81 309
12037.85 340
12038.88 319
12039.92 319
12040.96 344
12041.99 340
12043.03 324
12044.07 319
12045.10 303
12046.14 327
12047.18 331
12048.21 377
12049.25 349
12050.28 365
12051.32 351
12052.36 324
12053.39 324
12054.43 335
12055.47 288
12056.51 272
12057.54 317
12058.58 351
12059.62 318
12060.65 303
12061.69 337
12062.73 351
12063.76 327
12064.80 368
12065.84 374
12066.88 328
12067.91 332
12068.95 332
12069.99 363
12071.03 347
12072.06 360
12073.10 374
12074.14 335
12075.18 311
12076.21 325
12077.25 354
12078.29 354
12079.33 350
12080.37 334
12081.40 345
12082.44 362
12083.48 360
12084.52 363
12085.56 368
12086.59 331
12087.63 391
12088.67 396
12089.71 375
12090.75 369
12091.79 365
12092.82 365
12093.86 307
12094.90 357
12095.94 367
12096.98 362
12098.02 369
12099.06 411
12100.09 413
12101.13 438
12102.17 475
12103.21 442
12104.25 461
12105.29 490
12106.33 466
12107.37 489
12108.41 472
12109.45 441
12110.48 342
12111.52 340
12112.56 374
12113.60 368
12114.64 324
12115.68 362
12116.72 314
12117.76 281
12118.80 294
12119.84 305
12120.88 350
12121.92 310
12122.96 289
12124.00 275
12125.04 240
12126.08 288
12127.12 312
12128.16 295
12129.20 271
12130.24 242
12131.28 289
12132.32 300
12133.36 320
12134.40 300
12135.44 322
12136.48 262
12137.52 267
12138.56 228
12139.60 242
12140.64 312
12141.68 268
12142.72 262
12143.76 257
12144.80 279
12145.84 282
12146.88 234
12147.93 226
12148.97 260
12150.01 283
12151.05 233
12152.09 235
12153.13 250
12154.17 261
12155.21 242
12156.25 235
12157.29 241
12158.34 241
12159.38 282
12160.42 275
12161.46 231
12162.50 245
12163.54 276
12164.58 258
12165.63 242
12166.67 265
12167.71 258
12168.75 243
12169.79 260
12170.83 220
12171.88 218
12172.92 240
12173.96 213
12175.00 250
12176.04 234
12177.09 233
12178.13 252
12179.17 236
12180.21 276
12181.25 230
12182.30 203
12183.34 234
12184.38 284
12185.42 238
12186.47 264
12187.51 291
12188.55 256
12189.59 242
12190.64 254
12191.68 272
12192.72 230
12193.77 237
12194.81 223
12195.85 210
12196.89 224
12197.94 212
12198.98 238
12200.02 251
12201.07 247
12202.11 249
12203.15 249
12204.20 264
12205.24 280
12206.28 246
12207.33 280
12208.37 282
12209.41 242
12210.46 234
12211.50 202
12212.54 200
12213.59 257
12214.63 228
12215.67 262
12216.72 228
12217.76 291
12218.81 233
12219.85 244
12220.89 277
12221.94 239
12222.98 192
12224.03 225
12225.07 235
12226.11 227
12227.16 238
12228.20 229
12229.25 210
12230.29 224
12231.33 239
12232.38 247
12233.42 248
12234.47 248
12235.51 259
12236.56 249
12237.60 234
12238.65 244
12239.69 197
12240.74 201
12241.78 219
12242.83 214
12243.87 214
12244.92 229
12245.96 218
12247.01 220
12248.05 203
12249.10 219
12250.14 224
12251.19 191
12252.23 242
12253.28 250
12254.32 240
12255.37 216
12256.41 179
12257.46 202
12258.50 177
12259.55 227
12260.60 232
12261.64 189
12262.69 229
12263.73 237
12264.78 229
12265.82 223
12266.87 212
12267.92 184
12268.96 212
12270.01 227
12271.05 192
12272.10 225
12273.15 215
12274.19 199
12275.24 190
12276.29 207
12277.33 206
12278.38 213
12279.42 171
12280.47 181
12281.52 193
12282.56 204
12283.61 186
12284.66 182
12285.70 203
12286.75 188
12287.80 206
12288.84 204
12289.89 184
12290.94 195
12291.99 201
12293.03 230
12294.08 217
12295.13 208
12296.17 211
12297.22 187
12298.27 214
12299.32 210
12300.36 226
12301.41 230
12302.46 199
12303.51 199
12304.55 186
12305.60 182
12306.65 194
12307.70 199
12308.74 177
12309.79 191
12310.84 195
12311.89 230
12312.93 185
12313.98 201
12315.03 181
12316.08 208
12317.13 182
12318.17 245
12319.22 195
12320.27 203
12321.32 201
12322.37 224
12323.42 183
12324.46 183
12325.51 207
12326.56 237
12327.61 217
12328.66 171
12329.71 189
12330.76 147
12331.80 192
12332.85 177
12333.90 185
12334.95 156
12336.00 176
12337.05 224
12338.10 155
12339.15 162
12340.19 195
12341.24 169
12342.29 214
12343.34 190
12344.39 194
12345.44 161
12346.49 203
12347.54 254
12348.59 200
12349.64 186
12350.69 184
12351.74 217
12352.79 185
12353.84 181
12354.89 188
12355.94 185
12356.99 206
12358.04 225
12359.09 203
12360.14 217
12361.18 188
12362.23 175
12363.28 203
12364.33 173
12365.39 158
12366.44 174
12367.49 224
12368.54 182
12369.59 184
12370.64 206
12371.69 208
12372.74 231
12373.79 151
12374.84 170
12375.89 199
12376.94 189
12377.99 172
12379.04 202
12380.09 174
12381.14 183
12382.19 183
12383.24 171
12384.29 222
12385.35 233
12386.40 228
12387.45 230
12388.50 213
12389.55 185
12390.60 184
12391.65 209
12392.70 207
12393.75 203
12394.81 232
12395.86 212
12396.91 182
12397.96 193
12399.01 221
12400.06 188
12401.12 214
12402.17 197
12403.22 214
12404.27 222
12405.32 209
12406.37 216
12407.43 222
12408.48 227
12409.53 211
12410.58 180
12411.63 200
12412.69 200
12413.74 189
12414.79 202
12415.84 209
12416.90 180
12417.95 193
12419.00 190
12420.05 194
12421.10 225
12422.16 178
12423.21 199
12424.26 170
12425.32 198
12426.37 198
12427.42 204
12428.47 206
12429.53 192
12430.58 210
12431.63 187
12432.68 200
12433.74 237
12434.79 235
12435.84 218
12436.90 201
12437.95 240
12439.00 237
12440.06 205
12441.11 215
12442.16 220
12443.22 209
12444.27 233
12445.32 222
12446.38 242
12447.43 225
12448.48 196
12449.54 224
12450.59 185
12451.65 213
12452.70 214
12453.75 224
12454.81 198
12455.86 191
12456.92 206
12457.97 228
12459.02 213
12460.08 207
12461.13 240
12462.19 213
12463.24 216
12464.29 218
12465.35 203
12466.40 235
12467.46 219
12468.51 211
12469.57 183
12470.62 230
12471.68 178
12472.73 202
12473.79 244
12474.84 252
12475.90 316
12476.95 307
12478.00 295
12479.06 350
12480.11 359
12481.17 343
12482.22 363
12483.28 357
12484.34 310
12485.39 280
12486.45 274
12487.50 230
12488.56 220
12489.61 203
12490.67 192
12491.72 250
12492.78 208
12493.83 195
12494.89 189
12495.94 179
12497.00 188
12498.06 266
12499.11 194
12500.17 190
12501.22 237
12502.28 223
12503.34 218
12504.39 225
12505.45 234
12506.50 202
12507.56 174
12508.62 202
12509.67 202
12510.73 210
12511.79 208
12512.84 193
12513.90 197
12514.95 200
12516.01 184
12517.07 221
12518.12 203
12519.18 183
12520.24 195
12521.29 219
12522.35 245
12523.41 167
12524.46 183
12525.52 211
12526.58 190
12527.64 197
12528.69 193
12529.75 168
12530.81 167
12531.86 230
12532.92 235
12533.98 191
12535.04 199
12536.09 211
12537.15 205
12538.21 213
12539.27 212
12540.32 223
12541.38 221
12542.44 199
12543.50 174
12544.55 185
12545.61 178
12546.67 172
12547.73 199
12548.78 232
12549.84 203
12550.90 202
12551.96 188
12553.02 184
12554.07 158
12555.13 192
12556.19 252
12557.25 305
12558.31 253
12559.37 250
12560.42 189
12561.48 214
12562.54 214
12563.60 234
12564.66 232
12565.72 228
12566.78 206
12567.83 199
12568.89 175
12569.95 145
12571.01 200
12572.07 202
12573.13 189
12574.19 221
12575.25 229
12576.31 213
12577.36 203
12578.42 185
12579.48 191
12580.54 205
12581.60 195
12582.66 185
12583.72 223
12584.78 200
12585.84 179
12586.90 164
12587.96 188
12589.02 176
12590.08 164
12591.14 181
12592.20 199
12593.26 211
12594.32 202
12595.38 194
12596.44 197
12597.50 210
12598.56 198
12599.62 178
12600.68 198
12601.74 233
12602.80 206
12603.86 178
12604.92 191
12605.98 195
12607.04 190
12608.10 190
12609.16 185
12610.22 161
12611.28 179
12612.34 204
12613.40 163
12614.46 186
12615.52 230
12616.58 211
12617.64 171
12618.70 182
12619.76 178
12620.83 167
12621.89 134
12622.95 169
12624.01 174
12625.07 185
12626.13 197
12627.19 203
12628.25 198
12629.31 171
12630.38 159
12631.44 171
12632.50 179
12633.56 184
12634.62 184
12635.68 201
12636.74 200
12637.81 174
12638.87 219
12639.93 224
12640.99 201
12642.05 179
12643.12 213
12644.18 199
12645.24 156
12646.30 160
12647.36 148
12648.43 163
12649.49 144
12650.55 172
12651.61 178
12652.67 186
12653.74 154
12654.80 162
12655.86 167
12656.92 214
12657.99 219
12659.05 173
12660.11 150
12661.17 180
12662.24 192
12663.30 174
12664.36 205
12665.42 243
12666.49 224
12667.55 206
12668.61 169
12669.68 167
12670.74 176
12671.80 178
12672.87 149
12673.93 162
12674.99 135
12676.06 162
12677.12 190
12678.18 171
12679.25 165
12680.31 173
12681.37 187
12682.44 195
12683.50 219
12684.56 196
12685.63 191
12686.69 158
12687.75 197
12688.82 180
12689.88 200
12690.95 216
12692.01 179
12693.07 205
12694.14 206
12695.20 164
12696.27 179
12697.33 195
12698.39 185
12699.46 182
12700.52 160
12701.59 139
12702.65 189
12703.72 201
12704.78 192
12705.84 201
12706.91 164
12707.97 194
12709.04 202
12710.10 177
12711.17 174
12712.23 179
12713.30 172
12714.36 170
12715.43 182
12716.49 199
12717.56 197
12718.62 208
12719.69 200
12720.75 204
12721.82 186
12722.88 186
12723.95 169
12725.01 174
12726.08 156
12727.14 192
12728.21 189
12729.28 200
12730.34 202
12731.41 199
12732.47 157
12733.54 167
12734.60 165
12735.67 163
12736.73 188
12737.80 175
12738.87 157
12739.93 149
12741.00 175
12742.06 184
12743.13 167
12744.20 175
12745.26 154
12746.33 163
12747.40 167
12748.46 190
12749.53 150
12750.59 169
12751.66 190
12752.73 203
12753.79 182
12754.86 193
12755.93 170
12756.99 173
12758.06 164
12759.13 168
12760.19 162
12761.26 167
12762.33 170
12763.39 167
12764.46 172
12765.53 181
12766.60 187
12767.66 133
12768.73 154
12769.80 143
12770.86 166
12771.93 198
12773.00 169
12774.07 150
12775.13 179
12776.20 167
12777.27 145
12778.34 152
12779.40 157
12780.47 174
12781.54 153
12782.61 140
12783.67 148
12784.74 177
12785.81 167
12786.88 182
12787.95 151
12789.01 143
12790.08 134
12791.15 175
12792.22 204
12793.29 184
12794.35 156
12795.42 155
12796.49 150
12797.56 205
12798.63 190
12799.70 187
12800.76 166
12801.83 153
12802.90 157
12803.97 149
12805.04 159
12806.11 201
12807.18 193
12808.25 180
12809.31 175
12810.38 199
12811.45 161
12812.52 168
12813.59 180
12814.66 164
12815.73 167
12816.80 182
12817.87 146
12818.94 170
12820.01 177
12821.07 180
12822.14 173
12823.21 195
12824.28 153
12825.35 143
12826.42 179
12827.49 169
12828.56 208
12829.63 166
12830.70 174
12831.77 158
12832.84 173
12833.91 180
12834.98 182
12836.05 151
12837.12 163
12838.19 166
12839.26 161
12840.33 154
12841.40 164
12842.47 187
12843.54 181
12844.61 136
12845.68 138
12846.75 196
12847.82 191
12848.89 164
12849.96 142
12851.03 166
12852.10 179
12853.18 167
12854.25 174
12855.32 136
12856.39 161
12857.46 149
12858.53 163
12859.60 149
12860.67 149
12861.74 177
12862.81 181
12863.88 182
12864.96 169
12866.03 204
12867.10 163
12868.17 147
12869.24 135
12870.31 157
12871.38 193
12872.46 138
12873.53 141
12874.60 157
12875.67 165
12876.74 161
12877.81 124
12878.88 176
12879.96 172
12881.03 144
12882.10 178
12883.17 168
12884.24 152
12885.32 159
12886.39 136
12887.46 136
12888.53 153
12889.60 141
12890.68 147
12891.75 148
12892.82 169
12893.89 126
12894.97 141
12896.04 140
12897.11 143
12898.18 144
12899.26 124
12900.33 134
12901.40 189
12902.47 166
12903.55 169
12904.62 192
12905.69 141
12906.77 160
12907.84 135
12908.91 151
12909.99 170
12911.06 164
12912.13 157
12913.20 183
12914.28 186
12915.35 176
12916.42 184
12917.50 148
12918.57 166
12919.64 163
12920.72 130
12921.79 138
12922.87 176
12923.94 136
12925.01 134
12926.09 137
12927.16 161
12928.23 142
12929.31 131
12930.38 135
12931.46 130
12932.53 145
12933.60 154
12934.68 136
12935.75 198
12936.83 181
12937.90 153
12938.97 135
12940.05 142
12941.12 125
12942.20 165
12943.27 144
12944.35 162
12945.42 146
12946.50 153
12947.57 173
12948.64 158
12949.72 163
12950.79 148
12951.87 132
12952.94 172
12954.02 192
12955.09 132
12956.17 151
12957.24 169
12958.32 155
12959.39 169
12960.47 125
12961.54 161
12962.62 165
12963.69 157
12964.77 142
12965.85 146
12966.92 147
12968.00 146
12969.07 170
12970.15 147
12971.22 163
12972.30 179
12973.37 136
12974.45 152
12975.53 121
12976.60 119
12977.68 140
12978.75 158
12979.83 163
12980.90 178
12981.98 179
12983.06 181
12984.13 159
12985.21 162
12986.29 154
12987.36 168
12988.44 174
12989.51 169
12990.59 153
12991.67 160
12992.74 156
12993.82 150
12994.90 141
12995.97 142
12997.05 129
12998.13 161
12999.20 170
13000.28 161
13001.36 147
13002.43 154
13003.51 146
13004.59 137
13005.67 161
13006.74 133
13007.82 124
13008.90 137
13009.97 128
13011.05 160
13012.13 162
13013.21 160
13014.28 172
13015.36 170
13016.44 151
13017.52 146
13018.59 160
13019.67 145
13020.75 163
13021.83 164
13022.90 180
13023.98 161
13025.06 166
13026.14 195
13027.22 145
13028.29 159
13029.37 181
13030.45 197
13031.53 194
13032.61 180
13033.68 174
13034.76 165
13035.84 184
13036.92 179
13038.00 172
13039.08 122
13040.15 158
13041.23 191
13042.31 177
13043.39 171
13044.47 155
13045.55 158
13046.63 151
13047.70 156
13048.78 177
13049.86 137
13050.94 141
13052.02 193
13053.10 146
13054.18 149
13055.26 139
13056.34 202
13057.42 168
13058.49 192
13059.57 186
13060.65 207
13061.73 161
13062.81 169
13063.89 164
13064.97 167
13066.05 217
13067.13 149
13068.21 170
13069.29 148
13070.37 139
13071.45 155
13072.53 154
13073.61 167
13074.69 134
13075.77 168
13076.85 190
13077.93 198
13079.01 205
13080.09 180
13081.17 147
13082.25 192
13083.33 164
13084.41 180
13085.49 173
13086.57 142
13087.65 169
13088.73 179
13089.81 126
13090.89 151
13091.97 150
13093.05 171
13094.13 171
13095.21 137
13096.30 151
13097.38 193
13098.46 178
13099.54 181
13100.62 139
13101.70 139
13102.78 180
13103.86 177
13104.94 168
13106.02 179
13107.11 153
13108.19 138
13109.27 177
13110.35 175
13111.43 152
13112.51 172
13113.59 173
13114.68 167
13115.76 194
13116.84 164
13117.92 169
13119.00 176
13120.08 165
13121.17 167
13122.25 204
13123.33 157
13124.41 147
13125.49 155
13126.58 180
13127.66 176
13128.74 213
13129.82 215
13130.90 175
13131.99 163
13133.07 183
13134.15 175
13135.23 143
13136.32 175
13137.40 168
13138.48 149
13139.56 162
13140.65 164
13141.73 191
13142.81 163
13143.89 156
13144.98 153
13146.06 157
13147.14 200
13148.23 174
13149.31 217
13150.39 181
13151.47 192
13152.56 206
13153.64 177
13154.72 201
13155.81 172
13156.89 209
13157.97 165
13159.06 172
13160.14 216
13161.22 176
13162.31 181
13163.39 216
13164.47 181
13165.56 189
13166.64 176
13167.73 168
13168.81 188
13169.89 158
13170.98 184
13172.06 203
13173.14 185
13174.23 175
13175.31 169
13176.40 192
13177.48 213
13178.57 196
13179.65 186
13180.73 174
13181.82 175
13182.90 161
13183.99 190
13185.07 204
13186.16 165
13187.24 159
13188.32 184
13189.41 174
13190.49 188
13191.58 200
13192.66 170
13193.75 204
13194.83 211
13195.92 215
13197.00 173
13198.09 200
13199.17 189
13200.26 198
13201.34 202
13202.43 204
13203.51 166
13204.60 213
13205.68 170
13206.77 168
13207.86 179
13208.94 224
13210.03 202
13211.11 180
13212.20 179
13213.28 190
13214.37 207
13215.45 220
13216.54 206
13217.63 178
13218.71 181
13219.80 194
13220.88 207
13221.97 164
13223.06 211
13224.14 183
13225.23 217
13226.31 210
13227.40 169
13228.49 172
13229.57 188
13230.66 179
13231.74 176
13232.83 215
13233.92 213
13235.00 214
13236.09 183
13237.18 213
13238.26 178
13239.35 182
13240.44 210
13241.52 200
13242.61 190
13243.70 192
13244.78 190
13245.87 182
13246.96 196
13248.05 237
13249.13 201
13250.22 157
13251.31 202
13252.39 214
13253.48 215
13254.57 183
13255.66 239
13256.74 172
13257.83 178
13258.92 221
13260.01 242
13261.09 195
13262.18 219
13263.27 200
13264.36 209
13265.44 221
13266.53 205
13267.62 199
13268.71 215
13269.80 226
13270.88 204
13271.97 244
13273.06 211
13274.15 212
13275.24 257
13276.32 195
13277.41 214
13278.50 231
13279.59 227
13280.68 230
13281.77 190
13282.85 208
13283.94 211
13285.03 199
13286.12 222
13287.21 234
13288.30 233
13289.39 280
13290.48 233
13291.56 239
13292.65 231
13293.74 234
13294.83 246
13295.92 226
13297.01 215
13298.10 219
13299.19 221
13300.28 217
13301.37 234
13302.46 227
13303.54 209
13304.63 246
13305.72 261
13306.81 247
13307.90 238
13308.99 236
13310.08 228
13311.17 231
13312.26 250
13313.35 259
13314.44 238
13315.53 238
13316.62 282
13317.71 234
13318.80 252
13319.89 217
13320.98 232
13322.07 216
13323.16 255
13324.25 253
13325.34 276
13326.43 269
13327.52 269
13328.61 284
13329.70 271
13330.79 238
13331.88 258
13332.97 256
13334.06 226
13335.15 225
13336.24 238
13337.34 303
13338.43 262
13339.52 297
13340.61 266
13341.70 267
13342.79 256
13343.88 237
13344.97 276
13346.06 241
13347.15 248
13348.25 263
13349.34 245
13350.43 257
13351.52 248
13352.61 265
13353.70 240
13354.79 260
13355.88 275
13356.98 292
13358.07 265
13359.16 277
13360.25 223
13361.34 257
13362.43 281
13363.53 268
13364.62 267
13365.71 242
13366.80 283
13367.89 260
13368.99 291
13370.08 315
13371.17 293
13372.26 299
13373.35 292
13374.45 314
13375.54 261
13376.63 243
13377.72 252
13378.82 252
13379.91 239
13381.00 242
13382.09 290
13383.19 252
13384.28 255
13385.37 248
13386.46 252
13387.56 221
13388.65 227
13389.74 225
13390.84 224
13391.93 263
13393.02 231
13394.11 266
13395.21 232
13396.30 218
13397.39 214
13398.49 224
13399.58 248
13400.67 248
13401.77 251
13402.86 231
13403.95 227
13405.05 232
13406.14 251
13407.23 237
13408.33 214
13409.42 205
13410.52 250
13411.61 235
13412.70 278
13413.80 274
13414.89 214
13415.98 218
13417.08 272
13418.17 237
13419.27 247
13420.36 206
13421.45 201
13422.55 234
13423.64 253
13424.74 268
13425.83 235
13426.93 253
13428.02 244
13429.12 304
13430.21 229
13431.30 250
13432.40 242
13433.49 233
13434.59 239
13435.68 227
13436.78 264
13437.87 296
13438.97 265
13440.06 254
13441.16 241
13442.25 266
13443.35 248
13444.44 261
13445.54 223
13446.63 253
13447.73 247
13448.82 286
13449.92 249
13451.01 241
13452.11 282
13453.20 251
13454.30 262
13455.40 289
13456.49 282
13457.59 239
13458.68 240
13459.78 269
13460.87 240
13461.97 260
13463.07 252
13464.16 285
13465.26 253
13466.35 236
13467.45 261
13468.55 257
13469.64 259
13470.74 325
13471.83 330
13472.93 288
13474.03 279
13475.12 259
13476.22 245
13477.32 269
13478.41 275
13479.51 300
13480.61 302
13481.70 282
13482.80 319
13483.90 290
13484.99 300
13486.09 290
13487.19 270
13488.28 286
13489.38 276
13490.48 289
13491.57 281
13492.67 258
13493.77 283
13494.86 280
13495.96 263
13497.06 283
13498.16 333
13499.25 363
13500.35 299
13501.45 298
13502.55 279
13503.64 305
13504.74 323
13505.84 324
13506.94 372
13508.03 344
13509.13 325
13510.23 321
13511.33 311
13512.43 324
13513.52 294
13514.62 254
13515.72 256
13516.82 271
13517.92 274
13519.01 260
13520.11 267
13521.21 257
13522.31 243
13523.41 267
13524.50 231
13525.60 220
13526.70 262
13527.80 231
13528.90 213
13530.00 259
13531.10 238
13532.19 227
13533.29 226
13534.39 232
13535.49 257
13536.59 207
13537.69 213
13538.79 252
13539.89 274
13540.99 246
13542.08 215
13543.18 221
13544.28 233
13545.38 237
13546.48 215
13547.58 216
13548.68 212
13549.78 229
13550.88 255
13551.98 213
13553.08 220
13554.18 238
13555.28 204
13556.38 200
13557.48 206
13558.58 204
13559.68 254
13560.78 247
13561.88 219
13562.98 205
13564.08 217
13565.18 242
13566.28 241
13567.38 192
13568.48 173
13569.58 199
13570.68 216
13571.78 192
13572.88 218
13573.98 232
13575.08 222
13576.18 211
13577.28 215
13578.38 188
13579.48 187
13580.58 215
13581.68 238
13582.78 219
13583.88 223
13584.98 258
13586.08 238
13587.19 223
13588.29 237
13589.39 216
13590.49 196
13591.59 222
13592.69 232
13593.79 216
13594.89 223
13595.99 221
13597.10 235
13598.20 224
13599.30 203
13600.40 223
13601.50 244
13602.60 228
13603.70 225
13604.81 192
13605.91 225
13607.01 186
13608.11 228
13609.21 240
13610.31 226
13611.42 258
13612.52 224
13613.62 214
13614.72 215
13615.82 206
13616.93 213
13618.03 224
13619.13 210
13620.23 229
13621.34 264
13622.44 238
13623.54 215
13624.64 238
13625.75 293
13626.85 242
13627.95 274
13629.05 227
13630.16 272
13631.26 249
13632.36 192
13633.46 230
13634.57 233
13635.67 208
13636.77 237
13637.88 254
13638.98 240
13640.08 228
13641.18 247
13642.29 245
13643.39 208
13644.49 210
13645.60 193
13646.70 228
13647.80 190
13648.91 225
13650.01 245
13651.11 239
13652.22 265
13653.32 233
13654.43 213
13655.53 213
13656.63 229
13657.74 222
13658.84 246
13659.94 251
13661.05 208
13662.15 235
13663.26 252
13664.36 243
13665.46 214
13666.57 226
13667.67 234
13668.78 213
13669.88 218
13670.99 219
13672.09 197
13673.19 206
13674.30 228
13675.40 226
13676.51 229
13677.61 225
13678.72 232
13679.82 189
13680.93 224
13682.03 234
13683.14 245
13684.24 240
13685.35 264
13686.45 240
13687.56 265
13688.66 229
13689.77 225
13690.87 203
13691.98 207
13693.08 211
13694.19 241
13695.29 241
13696.40 238
13697.50 218
13698.61 251
13699.71 243
13700.82 257
13701.92 276
13703.03 244
13704.14 216
13705.24 225
13706.35 232
13707.45 218
13708.56 272
13709.66 279
13710.77 232
13711.88 247
13712.98 245
13714.09 245
13715.19 261
13716.30 269
13717.41 262
13718.51 258
13719.62 216
13720.73 271
13721.83 271
13722.94 296
13724.04 318
13725.15 286
13726.26 224
13727.36 288
13728.47 324
13729.58 253
13730.68 238
13731.79 269
13732.90 260
13734.00 242
13735.11 253
13736.22 332
13737.33 287
13738.43 317
13739.54 302
13740.65 309
13741.75 322
13742.86 316
13743.97 311
13745.08 328
13746.18 291
13747.29 288
13748.40 285
13749.51 294
13750.61 306
13751.72 306
13752.83 299
13753.94 303
13755.04 306
13756.15 311
13757.26 326
13758.37 326
13759.47 326
13760.58 348
13761.69 294
13762.80 343
13763.91 331
13765.01 323
13766.12 308
13767.23 350
13768.34 408
13769.45 398
13770.56 415
13771.66 390
13772.77 430
13773.88 477
13774.99 511
13776.10 507
13777.21 461
13778.32 496
13779.42 458
13780.53 478
13781.64 446
13782.75 372
13783.86 351
13784.97 338
13786.08 338
13787.19 355
13788.30 302
13789.40 306
13790.51 335
13791.62 308
13792.73 284
13793.84 273
13794.95 305
13796.06 274
13797.17 274
13798.28 267
13799.39 270
13800.50 276
13801.61 278
13802.72 255
13803.83 274
13804.94 287
13806.05 251
13807.16 226
13808.27 247
13809.38 258
13810.49 260
13811.60 240
13812.71 262
13813.82 248
13814.93 222
13816.04 227
13817.15 234
13818.26 206
13819.37 216
13820.48 236
13821.59 243
13822.70 233
13823.81 230
13824.92 242
13826.03 264
13827.14 204
13828.25 226
13829.36 233
13830.47 229
13831.58 256
13832.69 228
13833.81 213
13834.92 226
13836.03 250
13837.14 219
13838.25 226
13839.36 197
13840.47 198
13841.58 238
13842.69 249
13843.81 266
13844.92 198
13846.03 201
13847.14 196
13848.25 262
13849.36 272
13850.47 268
13851.59 249
13852.70 227
13853.81 225
13854.92 252
13856.03 228
13857.14 250
13858.26 237
13859.37 243
13860.48 266
13861.59 258
13862.70 229
13863.82 227
13864.93 224
13866.04 208
13867.15 208
13868.26 241
13869.38 321
13870.49 224
13871.60 220
13872.71 172
13873.83 224
13874.94 221
13876.05 203
13877.16 219
13878.28 242
13879.39 251
13880.50 236
13881.62 255
13882.73 202
13883.84 231
13884.95 222
13886.07 239
13887.18 219
13888.29 238
13889.41 233
13890.52 261
13891.63 219
13892.75 224
13893.86 267
13894.97 266
13896.09 261
13897.20 249
13898.31 245
13899.43 267
13900.54 217
13901.65 242
13902.77 246
13903.88 221
13904.99 249
13906.11 221
13907.22 204
13908.34 215
13909.45 223
13910.56 224
13911.68 265
13912.79 267
13913.91 242
13915.02 233
13916.13 220
13917.25 222
13918.36 187
13919.48 217
13920.59 224
13921.71 206
13922.82 197
13923.94 242
13925.05 228
13926.16 178
13927.28 181
13928.39 233
13929.51 200
13930.62 217
13931.74 199
13932.85 204
13933.97 220
13935.08 195
13936.20 201
13937.31 177
13938.43 198
13939.54 208
13940.66 194
13941.77 197
13942.89 200
13944.00 190
13945.12 218
13946.23 209
13947.35 225
13948.47 178
13949.58 197
13950.70 178
13951.81 201
13952.93 193
13954.04 204
13955.16 222
13956.28 219
13957.39 194
13958.51 184
13959.62 187
13960.74 197
13961.85 184
13962.97 191
13964.09 170
13965.20 183
13966.32 179
13967.44 214
13968.55 198
13969.67 211
13970.78 214
13971.90 184
13973.02 192
13974.13 233
13975.25 199
13976.37 183
13977.48 199
13978.60 201
13979.72 166
13980.83 162
13981.95 201
13983.07 198
13984.18 202
13985.30 223
13986.42 205
13987.54 182
13988.65 179
13989.77 203
13990.89 180
13992.00 191
13993.12 197
13994.24 200
13995.36 172
13996.47 185
13997.59 168
13998.71 214
13999.83 221
14000.94 185
14002.06 199
14003.18 202
14004.30 216
14005.41 196
14006.53 170
14007.65 192
14008.77 183
14009.89 167
14011.00 201
14012.12 164
14013.24 173
14014.36 204
14015.48 180
14016.60 205
14017.71 198
14018.83 188
14019.95 225
14021.07 194
14022.19 204
14023.31 175
14024.42 175
14025.54 182
14026.66 197
14027.78 182
14028.90 198
14030.02 190
14031.14 197
14032.25 210
14033.37 191
14034.49 198
14035.61 203
14036.73 211
14037.85 143
14038.97 183
14040.09 184
14041.21 189
14042.33 194
14043.45 184
14044.57 202
14045.68 180
14046.80 180
14047.92 204
14049.04 217
14050.16 183
14051.28 200
14052.40 193
14053.52 193
14054.64 179
14055.76 182
14056.88 183
14058.00 228
14059.12 239
14060.24 216
14061.36 236
14062.48 204
14063.60 206
14064.72 186
14065.84 191
14066.96 192
14068.08 206
14069.20 182
14070.32 212
14071.44 200
14072.56 212
14073.68 199
14074.80 190
14075.92 220
14077.05 221
14078.17 205
14079.29 201
14080.41 234
14081.53 185
14082.65 248
14083.77 229
14084.89 209
14086.01 252
14087.13 239
14088.25 213
14089.38 232
14090.50 255
14091.62 242
14092.74 247
14093.86 233
14094.98 269
14096.10 296
14097.22 317
14098.35 268
14099.47 252
14100.59 284
14101.71 299
14102.83 288
14103.95 290
14105.08 272
14106.20 268
14107.32 262
14108.44 288
14109.56 218
14110.69 195
14111.81 230
14112.93 207
14114.05 209
14115.17 220
14116.30 201
14117.42 219
14118.54 218
14119.66 220
14120.79 172
14121.91 213
14123.03 198
14124.15 168
14125.28 206
14126.40 193
14127.52 221
14128.64 218
14129.77 185
14130.89 155
14132.01 165
14133.13 184
14134.26 197
14135.38 197
14136.50 187
14137.63 163
14138.75 198
14139.87 162
14141.00 142
14142.12 170
14143.24 158
14144.37 152
14145.49 184
14146.61 187
14147.74 153
14148.86 193
14149.98 174
14151.11 174
14152.23 209
14153.35 211
14154.48 177
14155.60 165
14156.72 177
14157.85 200
14158.97 199
14160.10 174
14161.22 150
14162.34 154
14163.47 183
14164.59 147
14165.72 178
14166.84 171
14167.97 181
14169.09 166
14170.21 141
14171.34 170
14172.46 176
14173.59 164
14174.71 162
14175.84 165
14176.96 179
14178.09 155
14179.21 160
14180.34 169
14181.46 175
14182.58 149
14183.71 157
14184.83 156
14185.96 180
14187.08 148
14188.21 198
14189.33 153
14190.46 186
14191.59 156
14192.71 193
14193.84 151
14194.96 147
14196.09 142
14197.21 146
14198.34 134
14199.46 125
14200.59 166
14201.71 189
14202.84 165
14203.97 163
14205.09 169
14206.22 141
14207.34 161
14208.47 146
14209.59 165
14210.72 193
14211.85 150
14212.97 160
14214.10 185
14215.22 200
14216.35 158
14217.48 206
14218.60 157
14219.73 150
14220.86 143
14221.98 152
14223.11 158
14224.24 197
14225.36 135
14226.49 166
14227.62 153
14228.74 132
14229.87 157
14231.00 151
14232.12 136
14233.25 132
14234.38 163
14235.50 141
14236.63 147
14237.76 129
14238.88 174
14240.01 157
14241.14 136
14242.27 135
14243.39 178
14244.52 153
14245.65 131
14246.77 156
14247.90 126
14249.03 125
14250.16 141
14251.28 151
14252.41 151
14253.54 148
14254.67 166
14255.80 114
14256.92 113
14258.05 136
14259.18 116
14260.31 140
14261.43 140
14262.56 115
14263.69 147
14264.82 132
14265.95 137
14267.08 161
14268.20 163
14269.33 174
14270.46 183
14271.59 145
14272.72 126
14273.85 146
14274.97 127
14276.10 147
14277.23 121
14278.36 163
14279.49 175
14280.62 170
14281.75 144
14282.87 147
14284.00 179
14285.13 161
14286.26 135
14287.39 155
14288.52 144
14289.65 122
14290.78 129
14291.91 130
14293.04 131
14294.17 140
14295.29 125
14296.42 120
14297.55 140
14298.68 140
14299.81 129
14300.94 140
14302.07 145
14303.20 146
14304.33 156
14305.46 172
14306.59 134
14307.72 146
14308.85 142
14309.98 114
14311.11 158
14312.24 139
14313.37 110
14314.50 115
14315.63 130
14316.76 145
14317.89 154
14319.02 139
14320.15 186
14321.28 167
14322.41 136
14323.54 153
14324.67 127
14325.80 156
14326.93 127
14328.06 164
14329.20 132
14330.33 162
14331.46 147
14332.59 148
14333.72 167
14334.85 107
14335.98 110
14337.11 140
14338.24 144
14339.37 134
14340.50 131
14341.64 133
14342.77 113
14343.90 147
14345.03 201
14346.16 130
14347.29 127
14348.42 149
14349.55 132
14350.69 151
14351.82 109
14352.95 130
14354.08 111
14355.21 113
14356.34 152
14357.48 117
14358.61 136
14359.74 132
14360.87 125
14362.00 146
14363.14 144
14364.27 122
14365.40 115
14366.53 121
14367.66 117
14368.80 122
14369.93 121
14371.06 125
14372.19 143
14373.33 88
14374.46 106
14375.59 130
14376.72 123
14377.86 121
14378.99 139
14380.12 155
14381.25 114
14382.39 131
14383.52 128
14384.65 126
14385.78 140
14386.92 119
14388.05 125
14389.18 127
14390.32 131
14391.45 116
14392.58 123
14393.72 133
14394.85 122
14395.98 120
14397.12 107
14398.25 137
14399.38 141
14400.52 140
14401.65 131
14402.78 147
14403.92 156
14405.05 115
14406.18 111
14407.32 151
14408.45 130
14409.59 105
14410.72 140
14411.85 131
14412.99 164
14414.12 147
14415.26 130
14416.39 120
14417.52 112
14418.66 157
14419.79 185
14420.93 138
14422.06 129
14423.20 113
14424.33 107
14425.46 115
14426.60 107
14427.73 125
14428.87 135
14430.00 149
14431.14 130
14432.27 123
14433.41 132
14434.54 140
14435.68 147
14436.81 108
14437.95 157
14439.08 148
14440.22 127
14441.35 126
14442.49 150
14443.62 140
14444.76 105
14445.89 120
14447.03 135
14448.16 119
14449.30 117
14450.43 142
14451.57 114
14452.70 131
14453.84 139
14454.98 148
14456.11 136
14457.25 131
14458.38 128
14459.52 144
14460.65 138
14461.79 167
14462.93 148
14464.06 132
14465.20 126
14466.33 132
14467.47 135
14468.61 138
14469.74 151
14470.88 164
14472.02 178
14473.15 148
14474.29 159
14475.42 176
14476.56 111
14477.70 117
14478.83 123
14479.97 125
14481.11 136
14482.24 144
14483.38 146
14484.52 152
14485.65 170
14486.79 144
14487.93 137
14489.07 143
14490.20 136
14491.34 119
14492.48 158
14493.61 144
14494.75 132
14495.89 119
14497.03 143
14498.16 136
14499.30 148
14500.44 158
14501.57 141
14502.71 143
14503.85 148
14504.99 139
14506.13 116
14507.26 152
14508.40 149
14509.54 169
14510.68 190
14511.81 164
14512.95 155
14514.09 146
14515.23 168
14516.37 184
14517.50 182
14518.64 160
14519.78 156
14520.92 205
14522.06 137
14523.20 164
14524.33 148
14525.47 159
14526.61 136
14527.75 144
14528.89 168
14530.03 184
14531.16 165
14532.30 155
14533.44 180
14534.58 147
14535.72 162
14536.86 138
14538.00 162
14539.14 159
14540.28 180
14541.41 190
14542.55 148
14543.69 139
14544.83 144
14545.97 141
14547.11 145
14548.25 132
14549.39 141
14550.53 161
14551.67 156
14552.81 138
14553.95 166
14555.09 178
14556.23 157
14557.37 117
14558.50 117
14559.64 129
14560.78 153
14561.92 167
14563.06 148
14564.20 138
14565.34 121
14566.48 145
14567.62 151
14568.76 148
14569.90 186
14571.04 177
14572.18 150
14573.32 164
14574.47 173
14575.61 157
14576.75 168
14577.89 159
14579.03 137
14580.17 161
14581.31 177
14582.45 124
14583.59 170
14584.73 179
14585.87 151
14587.01 154
14588.15 171
14589.29 131
14590.43 156
14591.58 148
14592.72 162
14593.86 159
14595.00 158
14596.14 166
14597.28 173
14598.42 176
14599.56 157
14600.70 160
14601.85 173
14602.99 140
14604.13 146
14605.27 179
14606.41 157
14607.55 167
14608.70 184
14609.84 162
14610.98 176
14612.12 182
14613.26 169
14614.40 166
14615.55 160
14616.69 189
14617.83 158
14618.97 178
14620.11 183
14621.26 167
14622.40 193
14623.54 162
14624.68 166
14625.83 188
14626.97 215
14628.11 220
14629.25 223
14630.40 210
14631.54 208
14632.68 205
14633.82 199
14634.97 216
14636.11 222
14637.25 200
14638.39 248
14639.54 269
14640.68 200
14641.82 244
14642.97 254
14644.11 218
14645.25 232
14646.40 195
14647.54 191
14648.68 190
14649.83 186
14650.97 187
14652.11 202
14653.26 170
14654.40 213
14655.54 199
14656.69 182
14657.83 143
14658.97 159
14660.12 147
14661.26 155
14662.40 143
14663.55 209
14664.69 200
14665.84 156
14666.98 159
14668.12 190
14669.27 166
14670.41 157
14671.56 118
14672.70 140
14673.84 157
14674.99 109
14676.13 137
14677.28 132
14678.42 125
14679.57 156
14680.71 143
14681.86 126
14683.00 162
14684.14 162
14685.29 131
14686.43 163
14687.58 161
14688.72 164
14689.87 153
14691.01 142
14692.16 119
14693.30 133
14694.45 129
14695.59 118
14696.74 148
14697.88 176
14699.03 116
14700.17 143
14701.32 143
14702.46 144
14703.61 144
14704.75 122
14705.90 144
14707.05 161
14708.19 127
14709.34 120
14710.48 140
14711.63 163
14712.77 140
14713.92 119
14715.07 135
14716.21 121
14717.36 165
14718.50 153
14719.65 126
14720.80 142
14721.94 151
14723.09 127
14724.23 167
14725.38 168
14726.53 154
14727.67 151
14728.82 130
14729.97 132
14731.11 138
14732.26 146
14733.41 146
14734.55 132
14735.70 130
14736.84 149
14737.99 132
14739.14 137
14740.29 117
14741.43 115
14742.58 117
14743.73 142
14744.87 133
14746.02 132
14747.17 128
14748.31 125
14749.46 165
14750.61 98
14751.76 138
14752.90 149
14754.05 129
14755.20 131
14756.35 114
14757.49 128
14758.64 128
14759.79 138
14760.94 146
14762.08 123
14763.23 105
14764.38 122
14765.53 148
14766.67 140
14767.82 119
14768.97 128
14770.12 115
14771.27 105
14772.41 104
14773.56 140
14774.71 127
14775.86 119
14777.01 140
14778.15 106
14779.30 107
14780.45 100
14781.60 113
14782.75 105
14783.90 125
14785.05 142
14786.19 116
14787.34 129
14788.49 92
14789.64 91
14790.79 99
14791.94 113
14793.09 94
14794.24 120
14795.38 136
14796.53 113
14797.68 105
14798.83 142
14799.98 121
14801.13 115
14802.28 124
14803.43 133
14804.58 130
14805.73 131
14806.88 131
14808.03 114
14809.18 98
14810.33 92
14811.47 112
14812.62 111
14813.77 107
14814.92 115
14816.07 73
14817.22 93
14818.37 104
14819.52 86
14820.67 107
14821.82 138
14822.97 128
14824.12 114
14825.27 116
14826.42 109
14827.57 95
14828.72 120
14829.87 126
14831.02 117
14832.17 137
14833.33 131
14834.48 112
14835.63 126
14836.78 113
14837.93 117
14839.08 141
14840.23 117
14841.38 107
14842.53 119
14843.68 107
14844.83 93
14845.98 118
14847.13 104
14848.28 108
14849.44 125
14850.59 134
14851.74 117
14852.89 146
14854.04 128
14855.19 138
14856.34 137
14857.49 118
14858.65 82
14859.80 127
14860.95 135
14862.10 111
14863.25 108
14864.40 116
14865.56 115
14866.71 119
14867.86 115
14869.01 131
14870.16 131
14871.31 135
14872.47 121
14873.62 116
14874.77 140
14875.92 129
14877.07 121
14878.23 109
14879.38 107
14880.53 94
14881.68 108
14882.84 92
14883.99 109
14885.14 155
14886.29 101
14887.45 112
14888.60 102
14889.75 121
14890.90 121
14892.06 94
14893.21 106
14894.36 104
14895.52 117
14896.67 102
14897.82 112
14898.97 137
14900.13 100
14901.28 108
14902.43 108
14903.59 116
14904.74 132
14905.89 126
14907.05 111
14908.20 98
14909.35 97
14910.51 116
14911.66 101
14912.81 102
14913.97 133
14915.12 132
14916.27 123
14917.43 99
14918.58 119
14919.74 108
14920.89 116
14922.04 117
14923.20 105
14924.35 100
14925.50 108
14926.66 103
14927.81 131
14928.97 114
14930.12 108
14931.28 100
14932.43 107
14933.58 116
14934.74 87
14935.89 114
14937.05 119
14938.20 92
14939.36 123
14940.51 104
14941.67 85
14942.82 96
14943.98 106
14945.13 110
14946.28 90
14947.44 109
14948.59 107
14949.75 115
14950.90 127
14952.06 100
14953.21 99
14954.37 116
14955.52 146
14956.68 116
14957.84 147
14958.99 134
14960.15 114
14961.30 107
14962.46 100
14963.61 116
14964.77 119
14965.92 114
14967.08 117
14968.23 121
14969.39 145
14970.55 132
14971.70 102
14972.86 131
14974.01 153
14975.17 123
14976.33 112
14977.48 123
14978.64 131
14979.79 113
14980.95 110
14982.11 114
14983.26 112
14984.42 93
14985.58 127
14986.73 85
14987.89 103
14989.04 97
14990.20 101
14991.36 122
14992.51 113
14993.67 106
14994.83 105
14995.98 122
14997.14 96
14998.30 108
14999.45 107
15000.61 111
15001.77 115
15002.93 102
15004.08 86
15005.24 92
15006.40 109
15007.55 115
15008.71 147
15009.87 123
15011.03 89
15012.18 101
15013.34 86
15014.50 93
15015.66 115
15016.81 138
15017.97 115
15019.13 102
15020.29 79
15021.44 107
15022.60 98
15023.76 74
15024.92 83
15026.08 101
15027.23 117
15028.39 112
15029.55 92
15030.71 115
15031.87 103
15033.02 93
15034.18 93
15035.34 87
15036.50 113
15037.66 91
15038.81 86
15039.97 101
15041.13 77
15042.29 91
15043.45 105
15044.61 100
15045.77 100
15046.93 111
15048.08 95
15049.24 93
15050.40 80
15051.56 87
15052.72 118
15053.88 84
15055.04 80
15056.20 100
15057.36 111
15058.51 103
15059.67 72
15060.83 101
15061.99 108
15063.15 99
15064.31 103
15065.47 90
15066.63 90
15067.79 110
15068.95 118
15070.11 79
15071.27 69
15072.43 82
15073.59 77
15074.75 99
15075.91 82
15077.07 110
15078.23 102
15079.39 117
15080.55 117
15081.71 128
15082.87 100
15084.03 79
15085.19 91
15086.35 105
15087.51 111
15088.67 79
15089.83 95
15090.99 137
15092.15 126
15093.31 84
15094.47 101
15095.63 96
15096.79 90
15097.95 104
15099.11 76
15100.27 107
15101.43 126
15102.60 108
15103.76 99
15104.92 116
15106.08 136
15107.24 116
15108.40 78
15109.56 65
15110.72 111
15111.88 84
15113.05 103
15114.21 107
15115.37 63
15116.53 81
15117.69 121
15118.85 112
15120.01 102
15121.18 102
15122.34 94
15123.50 111
15124.66 116
15125.82 124
15126.98 95
15128.15 94
15129.31 109
15130.47 106
15131.63 135
15132.79 94
15133.96 93
15135.12 100
15136.28 104
15137.44 96
15138.60 120
15139.77 120
15140.93 78
15142.09 123
15143.25 110
15144.42 90
15145.58 101
15146.74 95
15147.90 111
15149.07 122
15150.23 127
15151.39 102
15152.55 119
15153.72 100
15154.88 121
15156.04 106
15157.21 118
15158.37 107
15159.53 112
15160.70 103
15161.86 93
15163.02 130
15164.19 120
15165.35 106
15166.51 105
15167.68 92
15168.84 108
15170.00 122
15171.17 119
15172.33 99
15173.49 81
15174.66 99
15175.82 83
15176.98 105
15178.15 113
15179.31 87
15180.48 87
15181.64 101
15182.80 106
15183.97 84
15185.13 111
15186.30 109
15187.46 106
15188.62 113
15189.79 93
15190.95 120
15192.12 133
15193.28 111
15194.44 100
15195.61 103
15196.77 105
15197.94 117
15199.10 94
15200.27 91
15201.43 103
15202.60 91
15203.76 105
15204.93 89
15206.09 82
15207.26 96
15208.42 95
15209.59 108
15210.75 98
15211.92 90
15213.08 101
15214.25 81
15215.41 121
15216.58 117
15217.74 92
15218.91 96
15220.07 95
15221.24 104
15222.40 116
15223.57 104
15224.73 98
15225.90 85
15227.07 87
15228.23 98
15229.40 117
15230.56 108
15231.73 110
15232.89 127
15234.06 129
15235.23 105
15236.39 120
15237.56 121
15238.73 106
15239.89 97
15241.06 126
15242.22 134
15243.39 142
15244.56 153
15245.72 119
15246.89 117
15248.06 89
15249.22 104
15250.39 104
15251.55 129
15252.72 84
15253.89 100
15255.06 116
15256.22 96
15257.39 115
15258.56 136
15259.72 101
15260.89 139
15262.06 131
15263.22 135
15264.39 112
15265.56 114
15266.72 122
15267.89 75
15269.06 97
15270.23 102
15271.39 92
15272.56 94
15273.73 102
15274.90 116
15276.06 115
15277.23 100
15278.40 138
15279.57 129
15280.73 148
15281.90 112
15283.07 95
15284.24 109
15285.41 127
15286.57 134
15287.74 104
15288.91 92
15290.08 115
15291.25 123
15292.41 100
15293.58 79
15294.75 86
15295.92 78
15297.09 93
15298.26 116
15299.42 85
15300.59 86
15301.76 94
15302.93 126
15304.10 132
15305.27 131
15306.44 117
15307.60 110
15308.77 91
15309.94 107
15311.11 116
15312.28 105
15313.45 125
15314.62 135
15315.79 100
15316.96 82
15318.12 106
15319.29 101
15320.46 94
15321.63 102
15322.80 80
15323.97 127
15325.14 110
15326.31 106
15327.48 101
15328.65 89
15329.82 96
15330.99 107
15332.16 118
15333.33 95
15334.50 121
15335.67 100
15336.84 102
15338.01 85
15339.18 91
15340.35 77
15341.52 79
15342.69 105
15343.86 110
15345.03 83
15346.20 89
15347.37 100
15348.54 104
15349.71 107
15350.88 106
15352.05 91
15353.22 79
15354.39 85
15355.56 97
15356.73 96
15357.90 97
15359.07 109
15360.24 106
15361.41 108
15362.58 110
15363.76 112
15364.93 101
15366.10 96
15367.27 93
15368.44 93
15369.61 108
15370.78 102
15371.95 111
15373.12 104
15374.30 116
15375.47 111
15376.64 82
15377.81 107
15378.98 105
15380.15 108
15381.32 113
15382.50 114
15383.67 129
15384.84 79
15386.01 105
15387.18 122
15388.35 122
15389.53 106
15390.70 91
15391.87 119
15393.04 111
15394.21 114
15395.39 113
15396.56 101
15397.73 107
15398.90 110
15400.08 77
15401.25 86
15402.42 86
15403.59 81
15404.76 87
15405.94 103
15407.11 125
15408.28 133
15409.45 90
15410.63 92
15411.80 90
15412.97 86
15414.15 94
15415.32 96
15416.49 99
15417.66 94
15418.84 92
15420.01 89
15421.18 104
15422.36 94
15423.53 101
15424.70 113
15425.88 104
15427.05 100
15428.22 108
15429.40 88
15430.57 90
15431.74 89
15432.92 89
15434.09 75
15435.26 99
15436.44 72
15437.61 72
15438.79 71
15439.96 84
15441.13 76
15442.31 97
15443.48 76
15444.65 104
15445.83 110
15447.00 93
15448.18 85
15449.35 77
15450.53 74
15451.70 72
15452.87 101
15454.05 92
15455.22 104
15456.40 92
15457.57 112
15458.75 101
15459.92 82
15461.09 98
15462.27 88
15463.44 117
15464.62 124
15465.79 92
15466.97 101
15468.14 116
15469.32 89
15470.49 92
15471.67 97
15472.84 93
15474.02 109
15475.19 118
15476.37 86
15477.54 110
15478.72 94
15479.89 105
15481.07 123
15482.25 90
15483.42 97
15484.60 94
15485.77 85
15486.95 102
15488.12 124
15489.30 98
15490.47 91
15491.65 109
15492.83 107
15494.00 98
15495.18 143
15496.35 112
15497.53 72
15498.71 88
15499.88 116
15501.06 95
15502.23 96
15503.41 109
15504.59 95
15505.76 99
15506.94 93
15508.12 125
15509.29 88
15510.47 92
15511.64 111
15512.82 122
15514.00 141
15515.17 81
15516.35 107
15517.53 107
15518.70 99
15519.88 99
15521.06 104
15522.24 117
15523.41 104
15524.59 121
15525.77 114
15526.94 141
15528.12 127
15529.30 93
15530.48 79
15531.65 106
15532.83 101
15534.01 102
15535.18 90
15536.36 97
15537.54 121
15538.72 97
15539.89 109
15541.07 88
15542.25 99
15543.43 114
15544.61 115
15545.78 124
15546.96 83
15548.14 146
15549.32 101
15550.50 131
15551.67 113
15552.85 106
15554.03 125
15555.21 89
15556.39 94
15557.56 94
15558.74 91
15559.92 99
15561.10 113
15562.28 85
15563.46 143
15564.63 105
15565.81 122
15566.99 109
15568.17 100
15569.35 110
15570.53 116
15571.71 130
15572.89 109
15574.06 112
15575.24 116
15576.42 103
15577.60 105
15578.78 113
15579.96 89
15581.14 118
15582.32 120
15583.50 116
15584.68 111
15585.86 134
15587.04 122
15588.21 145
15589.39 109
15590.57 125
15591.75 111
15592.93 113
15594.11 104
15595.29 110
15596.47 122
15597.65 115
15598.83 106
15600.01 85
15601.19 104
15602.37 83
15603.55 124
15604.73 118
15605.91 152
15607.09 113
15608.27 108
15609.45 118
15610.63 128
15611.81 119
15612.99 106
15614.17 106
15615.35 126
15616.53 118
15617.71 123
15618.90 126
15620.08 143
15621.26 120
15622.44 108
15623.62 96
15624.80 109
15625.98 126
15627.16 144
15628.34 126
15629.52 170
15630.70 117
15631.89 139
15633.07 130
15634.25 154
15635.43 134
15636.61 119
15637.79 139
15638.97 117
15640.15 137
15641.34 172
15642.52 148
15643.70 111
15644.88 152
15646.06 166
15647.24 138
15648.42 148
15649.61 152
15650.79 137
15651.97 135
15653.15 132
15654.33 175
15655.52 159
15656.70 141
15657.88 125
15659.06 159
15660.24 121
15661.43 149
15662.61 166
15663.79 142
15664.97 148
15666.16 111
15667.34 135
15668.52 149
15669.70 151
15670.89 167
15672.07 155
15673.25 177
15674.43 146
15675.62 178
15676.80 120
15677.98 123
15679.17 125
15680.35 143
15681.53 125
15682.71 127
15683.90 129
15685.08 130
15686.26 128
15687.45 149
15688.63 155
15689.81 133
15691.00 125
15692.18 154
15693.36 123
15694.55 113
15695.73 123
15696.91 132
15698.10 132
15699.28 139
15700.46 156
15701.65 154
15702.83 147
15704.02 121
15705.20 154
15706.38 129
15707.57 114
15708.75 102
15709.94 119
15711.12 142
15712.30 145
15713.49 121
15714.67 116
15715.86 150
15717.04 172
15718.23 143
15719.41 122
15720.59 139
15721.78 166
15722.96 149
15724.15 143
15725.33 163
15726.52 149
15727.70 149
15728.89 150
15730.07 178
15731.26 119
15732.44 119
15733.63 149
15734.81 148
15736.00 135
15737.18 144
15738.37 145
15739.55 160
15740.74 127
15741.92 118
15743.11 145
15744.29 141
15745.48 124
15746.66 114
15747.85 125
15749.03 142
15750.22 139
15751.41 146
15752.59 172
15753.78 160
15754.96 148
15756.15 155
15757.33 176
15758.52 181
15759.71 135
15760.89 145
15762.08 149
15763.26 161
15764.45 105
15765.64 98
15766.82 117
15768.01 115
15769.19 130
15770.38 133
15771.57 153
15772.75 173
15773.94 154
15775.13 129
15776.31 113
15777.50 111
15778.69 141
15779.87 121
15781.06 122
15782.25 149
15783.43 136
15784.62 100
15785.81 113
15786.99 124
15788.18 124
15789.37 163
15790.56 132
15791.74 149
15792.93 146
15794.12 128
15795.30 129
15796.49 118
15797.68 143
15798.87 131
15800.05 150
15801.24 121
15802.43 125
15803.62 130
15804.80 115
15805.99 111
15807.18 125
15808.37 133
15809.55 114
15810.74 113
15811.93 124
15813.12 111
15814.31 145
15815.49 153
15816.68 139
15817.87 122
15819.06 130
15820.25 103
15821.44 110
15822.62 124
15823.81 118
15825.00 127
15826.19 110
15827.38 93
15828.57 104
15829.75 133
15830.94 120
15832.13 107
15833.32 115
15834.51 121
15835.70 99
15836.89 97
15838.08 84
15839.26 106
15840.45 109
15841.64 102
15842.83 106
15844.02 117
15845.21 95
15846.40 122
15847.59 127
15848.78 117
15849.97 100
15851.16 109
15852.35 164
15853.53 115
15854.72 100
15855.91 92
15857.10 130
15858.29 116
15859.48 102
15860.67 120
15861.86 121
15863.05 99
15864.24 113
15865.43 95
15866.62 114
15867.81 85
15869.00 94
15870.19 114
15871.38 133
15872.57 162
15873.76 140
15874.95 109
15876.14 109
15877.33 112
15878.52 102
15879.71 106
15880.90 117
15882.10 124
15883.29 103
15884.48 116
15885.67 129
15886.86 142
15888.05 104
15889.24 134
15890.43 154
15891.62 120
15892.81 101
15894.00 106
15895.19 106
15896.39 129
15897.58 117
15898.77 103
15899.96 111
15901.15 106
15902.34 111
15903.53 130
15904.72 141
15905.92 129
15907.11 110
15908.30 116
15909.49 127
15910.68 123
15911.87 143
15913.06 116
15914.26 107
15915.45 129
15916.64 128
15917.83 115
15919.02 116
15920.22 118
15921.41 135
15922.60 147
15923.79 112
15924.98 101
15926.18 101
15927.37 112
15928.56 117
15929.75 131
15930.95 122
15932.14 109
15933.33 118
15934.52 144
15935.72 109
15936.91 138
15938.10 135
15939.29 96
15940.49 111
15941.68 136
15942.87 147
15944.06 97
15945.26 118
15946.45 115
15947.64 141
15948.84 122
15950.03 112
15951.22 126
15952.42 106
15953.61 130
15954.80 98
15956.00 113
15957.19 120
15958.38 104
15959.58 120
15960.77 133
15961.96 106
15963.16 111
15964.35 107
15965.54 128
15966.74 109
15967.93 105
15969.12 92
15970.32 105
15971.51 97
15972.71 95
15973.90 90
15975.09 106
15976.29 119
15977.48 109
15978.68 90
15979.87 96
15981.07 98
15982.26 95
15983.45 94
15984.65 102
15985.84 107
15987.04 124
15988.23 88
15989.43 101
15990.62 91
15991.82 110
15993.01 95
15994.20 79
15995.40 64
15996.59 101
15997.79 108
15998.98 117
16000.18 125
16001.37 72
16002.57 90
16003.76 96
16004.96 120
16006.15 107
16007.35 112
16008.55 116
16009.74 100
16010.94 97
16012.13 95
16013.33 96
16014.52 131
16015.72 126
16016.91 113
16018.11 110
16019.30 81
16020.50 109
16021.70 84
16022.89 117
16024.09 106
16025.28 111
16026.48 97
16027.68 86
16028.87 100
16030.07 113
16031.26 116
16032.46 89
16033.66 81
16034.85 90
16036.05 98
16037.25 108
16038.44 93
16039.64 102
16040.83 105
16042.03 105
16043.23 90
16044.42 107
16045.62 108
16046.82 133
16048.01 125
16049.21 99
16050.41 95
16051.60 98
16052.80 92
16054.00 98
16055.20 96
16056.39 90
16057.59 105
16058.79 114
16059.98 91
16061.18 90
16062.38 95
16063.58 96
16064.77 92
16065.97 98
16067.17 96
16068.37 112
16069.56 98
16070.76 103
16071.96 121
16073.16 99
16074.35 85
16075.55 97
16076.75 81
16077.95 87
16079.15 67
16080.34 112
16081.54 105
16082.74 89
16083.94 94
16085.14 85
16086.33 91
16087.53 86
16088.73 94
16089.93 81
16091.13 102
16092.33 98
16093.52 86
16094.72 125
16095.92 93
16097.12 73
16098.32 88
16099.52 110
16100.72 109
16101.91 109
16103.11 103
16104.31 86
16105.51 79
16106.71 81
16107.91 98
16109.11 91
16110.31 85
16111.51 92
16112.71 95
16113.90 90
16115.10 112
16116.30 95
16117.50 98
16118.70 111
16119.90 88
16121.10 102
16122.30 98
16123.50 115
16124.70 90
16125.90 94
16127.10 101
16128.30 111
16129.50 82
16130.70 105
16131.90 105
16133.10 126
16134.30 85
16135.50 83
16136.70 76
16137.90 92
16139.10 104
16140.30 76
16141.50 77
16142.70 81
16143.90 92
16145.10 97
16146.30 71
16147.50 74
16148.70 94
16149.90 92
16151.10 93
16152.30 99
16153.50 93
16154.70 64
16155.91 97
16157.11 91
16158.31 69
16159.51 82
16160.71 69
16161.91 100
16163.11 71
16164.31 114
16165.51 100
16166.71 93
16167.92 86
16169.12 85
16170.32 97
16171.52 100
16172.72 83
16173.92 81
16175.12 95
16176.33 84
16177.53 118
16178.73 107
16179.93 98
16181.13 86
16182.33 107
16183.54 106
16184.74 97
16185.94 91
16187.14 95
16188.34 79
16189.55 91
16190.75 89
16191.95 83
16193.15 97
16194.35 89
16195.56 98
16196.76 105
16197.96 98
16199.16 102
16200.37 83
16201.57 89
16202.77 93
16203.97 78
16205.18 109
16206.38 114
16207.58 108
16208.78 108
16209.99 109
16211.19 84
16212.39 82
16213.60 103
16214.80 68
16216.00 96
16217.20 85
16218.41 80
16219.61 87
16220.81 88
16222.02 78
16223.22 120
16224.42 98
16225.63 105
16226.83 83
16228.03 79
16229.24 102
16230.44 116
16231.64 117
16232.85 103
16234.05 122
16235.26 80
16236.46 127
16237.66 123
16238.87 125
16240.07 110
16241.28 149
16242.48 109
16243.68 90
16244.89 99
16246.09 114
16247.30 130
16248.50 96
16249.70 120
16250.91 126
16252.11 99
16253.32 109
16254.52 136
16255.73 128
16256.93 130
16258.14 92
16259.34 122
16260.54 144
16261.75 108
16262.95 102
16264.16 122
16265.36 102
16266.57 90
16267.77 112
16268.98 112
16270.18 137
16271.39 120
16272.59 99
16273.80 113
16275.00 91
16276.21 96
16277.41 100
16278.62 99
16279.83 102
16281.03 97
16282.24 122
16283.44 99
16284.65 111
16285.85 97
16287.06 97
16288.26 111
16289.47 98
16290.68 129
16291.88 90
16293.09 128
16294.29 123
16295.50 139
16296.71 128
16297.91 126
16299.12 123
16300.32 112
16301.53 132
16302.74 135
16303.94 129
16305.15 106
16306.36 118
16307.56 123
16308.77 120
16309.97 91
16311.18 119
16312.39 153
16313.59 115
16314.80 118
16316.01 124
16317.21 94
16318.42 114
16319.63 125
16320.84 135
16322.04 100
16323.25 106
16324.46 83
16325.66 110
16326.87 91
16328.08 101
16329.28 106
16330.49 121
16331.70 106
16332.91 114
16334.11 103
16335.32 95
16336.53 116
16337.74 79
16338.94 100
16340.15 106
16341.36 101
16342.57 95
16343.78 101
16344.98 100
16346.19 84
16347.40 130
16348.61 106
16349.81 103
16351.02 71
16352.23 111
16353.44 108
16354.65 117
16355.86 90
16357.06 112
16358.27 101
16359.48 87
16360.69 86
16361.90 85
16363.11 63
16364.31 115
16365.52 96
16366.73 99
16367.94 103
16369.15 88
16370.36 100
16371.57 131
16372.77 77
16373.98 85
16375.19 125
16376.40 99
16377.61 104
16378.82 86
16380.03 90
16381.24 107
16382.45 109
16383.66 81
16384.87 88
16386.08 98
16387.28 72
16388.49 85
16389.70 70
16390.91 85
16392.12 84
16393.33 103
16394.54 97
16395.75 106
16396.96 98
16398.17 98
16399.38 92
16400.59 81
16401.80 84
16403.01 105
16404.22 97
16405.43 99
16406.64 89
16407.85 79
16409.06 120
16410.27 99
16411.48 100
16412.69 89
16413.90 83
16415.11 113
16416.32 68
16417.53 99
16418.74 83
16419.95 99
16421.17 108
16422.38 102
16423.59 120
16424.80 86
16426.01 73
16427.22 95
16428.43 105
16429.64 92
16430.85 85
16432.06 79
16433.27 80
16434.48 96
16435.70 76
16436.91 94
16438.12 86
16439.33 109
16440.54 111
16441.75 86
16442.96 102
16444.18 103
16445.39 94
16446.60 80
16447.81 97
16449.02 97
16450.23 76
16451.45 76
16452.66 74
16453.87 101
16455.08 93
16456.29 91
16457.50 103
16458.72 111
16459.93 109
16461.14 100
16462.35 124
16463.57 88
16464.78 91
16465.99 70
16467.20 97
16468.41 97
16469.63 108
16470.84 104
16472.05 104
16473.26 97
16474.48 75
16475.69 101
16476.90 110
16478.12 133
16479.33 103
16480.54 77
16481.75 76
16482.97 73
16484.18 79
16485.39 93
16486.61 90
16487.82 91
16489.03 74
16490.24 78
16491.46 88
16492.67 95
16493.88 82
16495.10 71
16496.31 88
16497.52 83
16498.74 139
16499.95 113
16501.17 82
16502.38 125
16503.59 115
16504.81 98
16506.02 84
16507.23 92
16508.45 76
16509.66 72
16510.88 104
16512.09 91
16513.30 96
16514.52 69
16515.73 81
16516.95 82
16518.16 76
16519.37 91
16520.59 102
16521.80 81
16523.02 90
16524.23 80
16525.45 100
16526.66 100
16527.88 98
16529.09 67
16530.30 57
16531.52 79
16532.73 99
16533.95 94
16535.16 77
16536.38 92
16537.59 93
16538.81 100
16540.02 106
16541.24 128
16542.45 137
16543.67 74
16544.88 108
16546.10 87
16547.31 99
16548.53 88
16549.75 71
16550.96 106
16552.18 88
16553.39 117
16554.61 100
16555.82 90
16557.04 99
16558.25 81
16559.47 91
16560.69 91
16561.90 139
16563.12 115
16564.33 78
16565.55 93
16566.77 84
16567.98 113
16569.20 95
16570.41 88
16571.63 101
16572.85 94
16574.06 106
16575.28 88
16576.50 102
16577.71 84
16578.93 80
16580.14 104
16581.36 93
16582.58 105
16583.79 68
16585.01 103
16586.23 113
16587.44 59
16588.66 90
16589.88 89
16591.09 109
16592.31 105
16593.53 71
16594.75 104
16595.96 91
16597.18 122
16598.40 91
16599.61 68
16600.83 105
16602.05 110
16603.27 86
16604.48 74
16605.70 78
16606.92 84
16608.14 64
16609.35 77
16610.57 86
16611.79 91
16613.01 95
16614.22 90
16615.44 83
16616.66 71
16617.88 86
16619.10 80
16620.31 83
16621.53 98
16622.75 95
16623.97 92
16625.19 84
16626.40 90
16627.62 81
16628.84 68
16630.06 74
16631.28 87
16632.50 77
16633.71 74
16634.93 104
16636.15 116
16637.37 83
16638.59 87
16639.81 75
16641.03 85
16642.24 82
16643.46 85
16644.68 81
16645.90 105
16647.12 124
16648.34 108
16649.56 89
16650.78 70
16652.00 77
16653.22 89
16654.44 110
16655.65 118
16656.87 72
16658.09 100
16659.31 85
16660.53 92
16661.75 82
16662.97 87
16664.19 69
16665.41 77
16666.63 102
16667.85 80
16669.07 77
16670.29 76
16671.51 84
16672.73 69
16673.95 83
16675.17 84
16676.39 98
16677.61 123
16678.83 79
16680.05 64
16681.27 91
16682.49 99
16683.71 106
16684.93 141
16686.15 117
16687.37 123
16688.59 93
16689.81 67
16691.03 68
16692.25 86
16693.47 103
16694.69 89
16695.92 78
16697.14 83
16698.36 78
16699.58 64
16700.80 72
16702.02 69
16703.24 96
16704.46 93
16705.68 96
16706.90 93
16708.13 77
16709.35 76
16710.57 67
16711.79 80
16713.01 65
16714.23 68
16715.45 76
16716.67 78
16717.90 74
16719.12 87
16720.34 84
16721.56 78
16722.78 112
16724.00 103
16725.23 77
16726.45 106
16727.67 79
16728.89 87
16730.11 84
16731.34 90
16732.56 85
16733.78 89
16735.00 81
16736.23 82
16737.45 72
16738.67 81
16739.89 94
16741.11 84
16742.34 87
16743.56 99
16744.78 80
16746.00 79
16747.23 103
16748.45 79
16749.67 83
16750.90 72
16752.12 88
16753.34 78
16754.56 108
16755.79 94
16757.01 75
16758.23 78
16759.46 78
16760.68 82
16761.90 71
16763.13 89
16764.35 74
16765.57 82
16766.80 85
16768.02 70
16769.24 65
16770.47 65
16771.69 68
16772.91 88
16774.14 80
16775.36 73
16776.58 69
16777.81 79
16779.03 110
16780.25 91
16781.48 75
16782.70 85
16783.93 78
16785.15 82
16786.37 68
16787.60 70
16788.82 104
16790.05 84
16791.27 72
16792.50 68
16793.72 66
16794.94 109
16796.17 74
16797.39 70
16798.62 77
16799.84 80
16801.07 88
16802.29 85
16803.52 71
16804.74 71
16805.97 93
16807.19 100
16808.42 97
16809.64 79
16810.87 74
16812.09 100
16813.32 86
16814.54 71
16815.77 88
16816.99 72
16818.22 103
16819.44 81
16820.67 73
16821.89 68
16823.12 87
16824.34 99
16825.57 71
16826.79 58
16828.02 65
16829.25 105
16830.47 87
16831.70 74
16832.92 56
16834.15 82
16835.37 99
16836.60 78
16837.83 83
16839.05 69
16840.28 76
16841.50 70
16842.73 76
16843.96 78
16845.18 91
16846.41 74
16847.63 111
16848.86 83
16850.09 66
16851.31 86
16852.54 72
16853.77 105
16854.99 127
16856.22 115
16857.45 82
16858.67 122
16859.90 118
16861.13 78
16862.35 69
16863.58 88
16864.81 100
16866.03 87
16867.26 91
16868.49 108
16869.72 100
16870.94 82
16872.17 64
16873.40 86
16874.62 112
16875.85 106
16877.08 97
16878.31 89
16879.53 73
16880.76 91
16881.99 76
16883.22 100
16884.44 91
16885.67 77
16886.90 99
16888.13 98
16889.36 111
16890.58 89
16891.81 114
16893.04 74
16894.27 104
16895.50 91
16896.72 103
16897.95 92
16899.18 77
16900.41 84
16901.64 88
16902.86 113
16904.09 90
16905.32 92
16906.55 106
16907.78 103
16909.01 91
16910.24 91
16911.46 112
16912.69 105
16913.92 81
16915.15 121
16916.38 102
16917.61 90
16918.84 76
16920.07 116
16921.29 102
16922.52 81
16923.75 85
16924.98 99
16926.21 103
16927.44 101
16928.67 98
16929.90 83
16931.13 104
16932.36 85
16933.59 99
16934.82 91
16936.05 91
16937.28 90
16938.51 94
16939.73 118
16940.96 94
16942.19 92
16943.42 128
16944.65 104
16945.88 81
16947.11 91
16948.34 117
16949.57 82
16950.80 82
16952.03 90
16953.26 88
16954.49 86
16955.72 92
16956.95 105
16958.18 88
16959.42 82
16960.65 84
16961.88 94
16963.11 81
16964.34 78
16965.57 97
16966.80 66
16968.03 76
16969.26 79
16970.49 95
16971.72 57
16972.95 93
16974.18 101
16975.41 95
16976.65 71
16977.88 104
16979.11 97
16980.34 78
16981.57 92
16982.80 117
16984.03 95
16985.26 82
16986.49 68
16987.73 73
16988.96 68
16990.19 67
16991.42 69
16992.65 66
16993.88 81
16995.12 86
16996.35 87
16997.58 85
16998.81 89
17000.04 103
17001.27 89
17002.51 84
17003.74 77
17004.97 71
17006.20 98
17007.43 87
17008.67 115
17009.90 69
17011.13 84
17012.36 99
17013.60 101
17014.83 101
17016.06 90
17017.29 109
17018.53 119
17019.76 84
17020.99 107
17022.22 78
17023.46 81
17024.69 77
17025.92 83
17027.15 79
17028.39 94
17029.62 88
17030.85 92
17032.09 82
17033.32 88
17034.55 88
17035.79 83
17037.02 76
17038.25 80
17039.49 100
17040.72 87
17041.95 85
17043.19 63
17044.42 85
17045.65 98
17046.89 98
17048.12 81
17049.35 97
17050.59 87
17051.82 73
17053.05 71
17054.29 85
17055.52 76
17056.76 96
17057.99 83
17059.22 66
17060.46 70
17061.69 50
17062.93 79
17064.16 65
17065.39 85
17066.63 99
17067.86 82
17069.10 99
17070.33 58
17071.57 75
17072.80 90
17074.04 85
17075.27 93
17076.50 92
17077.74 89
17078.97 61
17080.21 106
17081.44 90
17082.68 83
17083.91 85
17085.15 105
17086.38 90
17087.62 86
17088.85 50
17090.09 79
17091.32 83
17092.56 72
17093.79 55
17095.03 69
17096.26 73
17097.50 67
17098.74 69
17099.97 73
17101.21 76
17102.44 57
17103.68 59
17104.91 80
17106.15 80
17107.38 75
17108.62 98
17109.86 113
17111.09 70
17112.33 71
17113.56 102
17114.80 118
17116.04 77
17117.27 91
17118.51 88
17119.74 82
17120.98 71
17122.22 97
17123.45 65
17124.69 76
17125.93 76
17127.16 93
17128.40 66
17129.64 76
17130.87 71
17132.11 95
17133.35 72
17134.58 69
17135.82 78
17137.06 66
17138.29 77
17139.53 88
17140.77 83
17142.00 71
17143.24 69
17144.48 71
17145.72 71
17146.95 68
17148.19 72
17149.43 67
17150.66 77
17151.90 80
17153.14 57
17154.38 105
17155.61 98
17156.85 91
17158.09 60
17159.33 64
17160.56 76
17161.80 84
17163.04 99
17164.28 74
17165.52 72
17166.75 57
17167.99 72
17169.23 67
17170.47 88
17171.71 73
17172.94 68
17174.18 75
17175.42 92
17176.66 85
17177.90 66
17179.13 93
17180.37 89
17181.61 88
17182.85 95
17184.09 96
17185.33 83
17186.57 86
17187.80 102
17189.04 90
17190.28 51
17191.52 71
17192.76 77
17194.00 67
17195.24 55
17196.48 81
17197.72 75
17198.95 73
17200.19 78
17201.43 88
17202.67 69
17203.91 70
17205.15 67
17206.39 82
17207.63 116
17208.87 81
17210.11 69
17211.35 72
17212.59 79
17213.83 97
17215.07 63
17216.31 84
17217.55 79
17218.79 79
17220.03 101
17221.26 126
17222.50 79
17223.74 78
17224.98 84
17226.22 69
17227.46 72
17228.71 84
17229.95 78
17231.19 78
17232.43 91
17233.67 67
17234.91 68
17236.15 58
17237.39 85
17238.63 94
17239.87 69
17241.11 66
17242.35 50
17243.59 63
17244.83 81
17246.07 70
17247.31 91
17248.55 93
17249.79 116
17251.04 77
17252.28 73
17253.52 49
17254.76 63
17256.00 81
17257.24 78
17258.48 72
17259.72 68
17260.96 95
17262.21 85
17263.45 81
17264.69 81
17265.93 75
17267.17 92
17268.41 74
17269.65 73
17270.90 72
17272.14 66
17273.38 83
17274.62 73
17275.86 102
17277.11 81
17278.35 69
17279.59 76
17280.83 82
17282.07 74
17283.32 73
17284.56 76
17285.80 45
17287.04 63
17288.28 72
17289.53 62
17290.77 82
17292.01 74
17293.25 65
17294.50 76
17295.74 61
17296.98 93
17298.22 63
17299.47 63
17300.71 66
17301.95 76
17303.19 96
17304.44 91
17305.68 102
17306.92 71
17308.17 71
17309.41 89
17310.65 75
17311.90 66
17313.14 76
17314.38 80
17315.63 69
17316.87 62
17318.11 58
17319.36 82
17320.60 92
17321.84 84
17323.09 71
17324.33 71
17325.57 82
17326.82 94
17328.06 77
17329.30 72
17330.55 76
17331.79 85
17333.04 78
17334.28 73
17335.52 79
17336.77 75
17338.01 65
17339.26 77
17340.50 74
17341.74 77
17342.99 71
17344.23 86
17345.48 65
17346.72 87
17347.97 72
17349.21 61
17350.46 62
17351.70 53
17352.94 67
17354.19 83
17355.43 88
17356.68 83
17357.92 92
17359.17 85
17360.41 63
17361.66 74
17362.90 75
17364.15 68
17365.39 60
17366.64 87
17367.88 90
17369.13 77
17370.37 91
17371.62 71
17372.86 98
17374.11 77
17375.35 67
17376.60 89
17377.85 78
17379.09 76
17380.34 59
17381.58 72
17382.83 70
17384.07 61
17385.32 78
17386.57 81
17387.81 101
17389.06 69
17390.30 61
17391.55 90
17392.80 103
17394.04 100
17395.29 67
17396.53 69
17397.78 73
17399.03 78
17400.27 68
17401.52 100
17402.77 99
17404.01 81
17405.26 81
17406.50 81
17407.75 87
17409.00 94
17410.24 104
17411.49 92
17412.74 68
17413.99 75
17415.23 91
17416.48 72
17417.73 73
17418.97 79
17420.22 82
17421.47 55
17422.71 72
17423.96 100
17425.21 99
17426.46 99
17427.70 95
17428.95 70
17430.20 93
17431.45 96
17432.69 77
17433.94 93
17435.19 52
17436.44 71
17437.68 83
17438.93 74
17440.18 75
17441.43 95
17442.67 76
17443.92 124
17445.17 58
17446.42 95
17447.67 73
17448.91 100
17450.16 108
17451.41 92
17452.66 78
17453.91 96
17455.15 82
17456.40 90
17457.65 74
17458.90 71
17460.15 100
17461.40 86
17462.65 86
17463.89 60
17465.14 66
17466.39 75
17467.64 83
17468.89 93
17470.14 80
17471.39 79
17472.64 83
17473.88 116
17475.13 88
17476.38 88
17477.63 84
17478.88 86
17480.13 73
17481.38 79
17482.63 92
17483.88 63
17485.13 74
17486.38 92
17487.63 91
17488.88 102
17490.12 100
17491.37 113
17492.62 114
17493.87 69
17495.12 84
17496.37 76
17497.62 90
17498.87 85
17500.12 98
17501.37 99
17502.62 91
17503.87 86
17505.12 86
17506.37 76
17507.62 102
17508.87 93
17510.12 81
17511.37 71
17512.62 83
17513.87 79
17515.12 85
17516.38 69
17517.63 89
17518.88 73
17520.13 67
17521.38 82
17522.63 98
17523.88 106
17525.13 89
17526.38 96
17527.63 81
17528.88 90
17530.13 105
17531.38 122
17532.64 75
17533.89 82
17535.14 102
17536.39 104
17537.64 89
17538.89 74
17540.14 113
17541.39 99
17542.65 82
17543.90 104
17545.15 93
17546.40 85
17547.65 119
17548.90 68
17550.16 98
17551.41 95
17552.66 108
17553.91 105
17555.16 111
17556.41 86
17557.67 73
17558.92 68
17560.17 77
17561.42 102
17562.67 92
17563.93 100
17565.18 102
17566.43 102
17567.68 100
17568.94 78
17570.19 84
17571.44 103
17572.69 95
17573.95 75
17575.20 74
17576.45 86
17577.70 98
17578.96 106
17580.21 87
17581.46 88
17582.71 82
17583.97 72
17585.22 85
17586.47 117
17587.73 69
17588.98 94
17590.23 94
17591.49 79
17592.74 86
17593.99 98
17595.25 110
17596.50 106
17597.75 89
17599.01 78
17600.26 89
17601.51 89
17602.77 100
17604.02 99
17605.27 98
17606.53 87
17607.78 143
17609.03 140
17610.29 93
17611.54 97
17612.80 90
17614.05 104
17615.30 98
17616.56 79
17617.81 115
17619.07 89
17620.32 91
17621.58 92
17622.83 96
17624.08 81
17625.34 94
17626.59 91
17627.85 85
17629.10 90
17630.36 98
17631.61 95
17632.87 77
17634.12 86
17635.37 78
17636.63 84
17637.88 103
17639.14 90
17640.39 76
17641.65 70
17642.90 84
17644.16 87
17645.41 89
17646.67 83
17647.92 77
17649.18 81
17650.44 86
17651.69 84
17652.95 72
17654.20 85
17655.46 95
17656.71 81
17657.97 87
17659.22 89
17660.48 86
17661.73 75
17662.99 78
17664.25 75
17665.50 81
17666.76 79
17668.01 72
17669.27 83
17670.53 95
17671.78 87
17673.04 81
17674.29 62
17675.55 74
17676.81 87
17678.06 89
17679.32 95
17680.57 88
17681.83 67
17683.09 87
17684.34 94
17685.60 94
17686.86 60
17688.11 77
17689.37 89
17690.63 74
17691.88 70
17693.14 69
17694.40 69
17695.65 68
17696.91 92
17698.17 75
17699.43 84
17700.68 76
17701.94 75
17703.20 64
17704.45 83
17705.71 87
17706.97 92
17708.23 81
17709.48 81
17710.74 64
17712.00 105
17713.26 93
17714.51 71
17715.77 79
17717.03 71
17718.29 81
17719.54 80
17720.80 83
17722.06 103
17723.32 97
17724.58 83
17725.83 78
17727.09 66
17728.35 64
17729.61 62
17730.87 61
17732.12 91
17733.38 81
17734.64 77
17735.90 80
17737.16 80
17738.42 83
17739.67 95
17740.93 101
17742.19 94
17743.45 84
17744.71 102
17745.97 77
17747.23 82
17748.48 94
17749.74 83
17751.00 76
17752.26 72
17753.52 66
17754.78 82
17756.04 80
17757.30 71
17758.56 82
17759.81 76
17761.07 95
17762.33 74
17763.59 62
17764.85 71
17766.11 79
17767.37 69
17768.63 75
17769.89 90
17771.15 62
17772.41 68
17773.67 95
17774.93 73
17776.19 81
17777.45 62
17778.71 57
17779.97 87
17781.23 81
17782.49 84
17783.75 66
17785.01 74
17786.27 82
17787.53 79
17788.79 83
17790.05 67
17791.31 90
17792.57 116
17793.83 69
17795.09 59
17796.35 66
17797.61 67
17798.87 76
17800.13 79
17801.39 79
17802.65 90
17803.91 80
17805.17 92
17806.44 71
17807.70 54
17808.96 53
17810.22 64
17811.48 85
17812.74 71
17814.00 84
17815.26 81
17816.52 67
17817.78 79
17819.05 98
17820.31 81
17821.57 81
17822.83 69
17824.09 64
17825.35 62
17826.61 75
17827.88 61
17829.14 66
17830.40 61
17831.66 77
17832.92 68
17834.18 93
17835.45 85
17836.71 64
17837.97 67
17839.23 82
17840.49 69
17841.76 72
17843.02 73
17844.28 66
17845.54 83
17846.81 61
17848.07 71
17849.33 86
17850.59 76
17851.85 81
17853.12 86
17854.38 79
17855.64 95
17856.90 56
17858.17 65
17859.43 60
17860.69 70
17861.96 79
17863.22 76
17864.48 66
17865.74 87
17867.01 99
17868.27 67
17869.53 72
17870.80 68
17872.06 58
17873.32 74
17874.59 72
17875.85 82
17877.11 84
17878.38 63
17879.64 94
17880.90 95
17882.17 95
17883.43 108
17884.69 74
17885.96 97
17887.22 94
17888.48 85
17889.75 64
17891.01 81
17892.28 111
17893.54 109
17894.80 89
17896.07 71
17897.33 91
17898.60 78
17899.86 66
17901.12 69
17902.39 64
17903.65 75
17904.92 73
17906.18 83
17907.45 96
17908.71 68
17909.97 80
17911.24 64
17912.50 87
17913.77 70
17915.03 84
17916.30 76
17917.56 77
17918.83 66
17920.09 79
17921.36 92
17922.62 82
17923.89 78
17925.15 72
17926.42 87
17927.68 79
17928.95 64
17930.21 62
17931.48 95
17932.74 69
17934.01 89
17935.27 78
17936.54 74
17937.81 88
17939.07 93
17940.34 77
17941.60 75
17942.87 61
17944.13 108
17945.40 66
17946.66 70
17947.93 90
17949.20 97
17950.46 84
17951.73 83
17952.99 83
17954.26 80
17955.53 98
17956.79 104
17958.06 98
17959.33 78
17960.59 78
17961.86 55
17963.12 101
17964.39 81
17965.66 72
17966.92 68
17968.19 77
17969.46 88
17970.72 76
17971.99 84
17973.26 65
17974.52 90
17975.79 70
17977.06 74
17978.32 68
17979.59 80
17980.86 88
17982.12 87
17983.39 72
17984.66 64
17985.93 94
17987.19 69
17988.46 70
17989.73 78
17991.00 76
17992.26 74
17993.53 102
17994.80 98
17996.07 70
17997.33 77
17998.60 61
17999.87 74
18001.14 91
18002.40 72
18003.67 88
18004.94 87
18006.21 66
18007.48 71
18008.74 66
18010.01 55
18011.28 67
18012.55 80
18013.82 80
18015.08 86
18016.35 70
18017.62 81
18018.89 82
18020.16 84
18021.43 95
18022.69 68
18023.96 69
18025.23 72
18026.50 93
18027.77 76
18029.04 66
18030.31 91
18031.57 104
18032.84 66
18034.11 80
18035.38 77
18036.65 73
18037.92 72
18039.19 66
18040.46 78
18041.73 81
18043.00 56
18044.27 81
18045.53 75
18046.80 70
18048.07 71
18049.34 79
18050.61 99
18051.88 72
18053.15 59
18054.42 87
18055.69 79
18056.96 74
18058.23 95
18059.50 77
18060.77 74
18062.04 86
18063.31 60
18064.58 54
18065.85 70
18067.12 80
18068.39 58
18069.66 73
18070.93 72
18072.20 65
18073.47 61
18074.74 69
18076.01 44
18077.28 64
18078.55 64
18079.82 49
18081.09 81
18082.36 47
18083.63 92
18084.90 96
18086.18 61
18087.45 55
18088.72 63
18089.99 91
18091.26 94
18092.53 73
18093.80 98
18095.07 106
18096.34 74
18097.61 89
18098.88 81
18100.16 53
18101.43 53
18102.70 76
18103.97 60
18105.24 54
18106.51 67
18107.78 80
18109.06 69
18110.33 48
18111.60 62
18112.87 73
18114.14 67
18115.41 83
18116.69 103
18117.96 56
18119.23 60
18120.50 77
18121.77 68
18123.05 63
18124.32 61
18125.59 76
18126.86 76
18128.13 91
18129.41 79
18130.68 60
18131.95 82
18133.22 102
18134.50 85
18135.77 61
18137.04 78
18138.31 82
18139.59 84
18140.86 61
18142.13 72
18143.40 78
18144.68 84
18145.95 78
18147.22 79
18148.50 82
18149.77 64
18151.04 89
18152.31 77
18153.59 84
18154.86 86
18156.13 67
18157.41 87
18158.68 60
18159.95 68
18161.23 70
18162.50 63
18163.77 78
18165.05 68
18166.32 69
18167.59 82
18168.87 72
18170.14 75
18171.42 67
18172.69 83
18173.96 77
18175.24 81
18176.51 89
18177.78 69
18179.06 66
18180.33 86
18181.61 80
18182.88 82
18184.15 39
18185.43 66
18186.70 75
18187.98 53
18189.25 95
18190.53 94
18191.80 62
18193.08 65
18194.35 75
18195.62 81
18196.90 78
18198.17 69
18199.45 82
18200.72 76
18202.00 58
18203.27 86
18204.55 84
18205.82 74
18207.10 72
18208.37 67
18209.65 64
18210.92 97
18212.20 84
18213.47 79
18214.75 69
18216.02 68
18217.30 72
18218.57 76
18219.85 69
18221.13 67
18222.40 70
18223.68 73
18224.95 78
18226.23 72
18227.50 80
18228.78 71
18230.05 75
18231.33 74
18232.61 73
18233.88 61
18235.16 82
18236.43 82
18237.71 79
18238.99 77
18240.26 85
18241.54 80
18242.81 53
18244.09 59
18245.37 57
18246.64 74
18247.92 91
18249.20 90
18250.47 75
18251.75 68
18253.03 54
18254.30 71
18255.58 73
18256.86 58
18258.13 37
18259.41 69
18260.69 80
18261.96 83
18263.24 70
18264.52 91
18265.79 79
18267.07 82
18268.35 105
18269.63 60
18270.90 55
18272.18 69
18273.46 94
18274.74 102
18276.01 68
18277.29 54
18278.57 60
18279.84 67
18281.12 51
18282.40 70
18283.68 62
18284.96 74
18286.23 65
18287.51 60
18288.79 62
18290.07 62
18291.34 55
18292.62 90
18293.90 51
18295.18 69
18296.46 73
18297.74 66
18299.01 74
18300.29 72
18301.57 63
18302.85 65
18304.13 62
18305.40 75
18306.68 74
18307.96 88
18309.24 73
18310.52 66
18311.80 75
18313.08 72
18314.36 55
18315.63 55
18316.91 64
18318.19 79
18319.47 63
18320.75 74
18322.03 86
18323.31 81
18324.59 96
18325.87 86
18327.14 62
18328.42 72
18329.70 103
18330.98 81
18332.26 62
18333.54 84
18334.82 76
18336.10 72
18337.38 67
18338.66 55
18339.94 63
18341.22 73
18342.50 62
18343.78 65
18345.06 51
18346.34 85
18347.62 54
18348.90 58
18350.18 72
18351.46 49
18352.74 61
18354.02 72
18355.30 69
18356.58 88
18357.86 82
18359.14 86
18360.42 73
18361.70 88
18362.98 79
18364.26 70
18365.54 79
18366.82 103
18368.10 69
18369.38 77
18370.66 112
18371.94 109
18373.23 67
18374.51 85
18375.79 75
18377.07 55
18378.35 80
18379.63 84
18380.91 58
18382.19 51
18383.47 48
18384.75 73
18386.04 72
18387.32 64
18388.60 83
18389.88 83
18391.16 92
18392.44 97
18393.72 71
18395.01 57
18396.29 76
18397.57 81
18398.85 71
18400.13 57
18401.41 65
18402.70 73
18403.98 93
18405.26 72
18406.54 71
18407.82 77
18409.11 70
18410.39 64
18411.67 67
18412.95 71
18414.23 78
18415.52 93
18416.80 65
18418.08 80
18419.36 67
18420.65 63
18421.93 68
18423.21 65
18424.49 55
18425.78 92
18427.06 75
18428.34 65
18429.62 65
18430.91 62
18432.19 51
18433.47 82
18434.76 101
18436.04 88
18437.32 70
18438.61 77
18439.89 81
18441.17 55
18442.45 66
18443.74 63
18445.02 78
18446.30 74
18447.59 62
18448.87 77
18450.15 56
18451.44 63
18452.72 62
18454.01 60
18455.29 54
18456.57 69
18457.86 64
18459.14 82
18460.42 59
18461.71 50
18462.99 61
18464.28 58
18465.56 71
18466.84 51
18468.13 71
18469.41 66
18470.70 72
18471.98 79
18473.27 88
18474.55 76
18475.83 71
18477.12 75
18478.40 97
18479.69 80
18480.97 87
18482.26 87
18483.54 79
18484.83 96
18486.11 73
18487.40 76
18488.68 70
18489.97 75
18491.25 70
18492.54 61
18493.82 104
18495.11 62
18496.39 64
18497.68 64
18498.96 55
18500.25 76
18501.53 55
18502.82 49
18504.10 89
18505.39 61
18506.67 78
18507.96 68
18509.24 101
18510.53 75
18511.81 69
18513.10 74
18514.39 86
18515.67 71
18516.96 67
18518.24 54
18519.53 60
18520.82 74
18522.10 59
18523.39 67
18524.67 79
18525.96 94
18527.25 91
18528.53 86
18529.82 73
18531.10 81
18532.39 70
18533.68 67
18534.96 63
18536.25 95
18537.54 66
18538.82 66
18540.11 56
18541.40 58
18542.68 64
18543.97 77
18545.26 62
18546.54 71
18547.83 54
18549.12 84
18550.40 67
18551.69 58
18552.98 63
18554.27 74
18555.55 87
18556.84 57
18558.13 60
18559.41 54
18560.70 69
18561.99 68
18563.28 69
18564.56 75
18565.85 71
18567.14 73
18568.43 83
18569.71 72
18571.00 69
18572.29 69
18573.58 76
18574.87 89
18576.15 64
18577.44 84
18578.73 88
18580.02 90
18581.31 64
18582.59 78
18583.88 79
18585.17 57
18586.46 59
18587.75 86
18589.03 78
18590.32 92
18591.61 76
18592.90 46
18594.19 67
18595.48 70
18596.77 78
18598.05 85
18599.34 54
18600.63 85
18601.92 71
18603.21 97
18604.50 93
18605.79 83
18607.08 99
18608.36 77
18609.65 82
18610.94 111
18612.23 83
18613.52 79
18614.81 72
18616.10 73
18617.39 73
18618.68 85
18619.97 63
18621.26 55
18622.55 61
18623.84 99
18625.13 91
18626.42 86
18627.71 58
18628.99 92
18630.28 106
18631.57 72
18632.86 72
18634.15 70
18635.44 70
18636.73 71
18638.02 79
18639.31 63
18640.60 71
18641.89 93
18643.18 74
18644.47 85
18645.77 69
18647.06 67
18648.35 112
18649.64 88
18650.93 76
18652.22 71
18653.51 82
18654.80 84
18656.09 54
18657.38 68
18658.67 87
18659.96 75
18661.25 77
18662.54 75
18663.83 68
18665.12 96
18666.42 84
18667.71 77
18669.00 62
18670.29 51
18671.58 72
18672.87 75
18674.16 89
18675.45 69
18676.75 83
18678.04 70
18679.33 76
18680.62 89
18681.91 70
18683.20 80
18684.49 69
18685.79 68
18687.08 50
18688.37 75
18689.66 70
18690.95 76
18692.25 98
18693.54 94
18694.83 74
18696.12 66
18697.41 91
18698.71 73
18700.00 78
18701.29 65
18702.58 73
18703.87 74
18705.17 82
18706.46 81
18707.75 77
18709.04 79
18710.34 86
18711.63 79
18712.92 78
18714.21 92
18715.51 68
18716.80 61
18718.09 82
18719.39 95
18720.68 92
18721.97 67
18723.26 78
18724.56 80
18725.85 74
18727.14 78
18728.44 54
18729.73 76
18731.02 81
18732.32 88
18733.61 56
18734.90 68
18736.20 74
18737.49 65
18738.78 52
18740.08 61
18741.37 88
18742.66 76
18743.96 69
18745.25 72
18746.55 83
18747.84 47
18749.13 73
18750.43 80
18751.72 66
18753.02 71
18754.31 75
18755.60 64
18756.90 79
18758.19 56
18759.49 59
18760.78 74
18762.07 63
18763.37 58
18764.66 74
18765.96 72
18767.25 73
18768.55 61
18769.84 58
18771.14 68
18772.43 70
18773.73 70
18775.02 70
18776.32 61
18777.61 87
18778.91 80
18780.20 72
18781.49 62
18782.79 59
18784.09 52
18785.38 57
18786.68 73
18787.97 72
18789.27 97
18790.56 80
18791.86 70
18793.15 57
18794.45 64
18795.74 102
18797.04 68
18798.33 53
18799.63 66
18800.93 74
18802.22 53
18803.52 64
18804.81 89
18806.11 66
18807.40 71
18808.70 60
18810.00 79
18811.29 88
18812.59 79
18813.88 57
18815.18 44
18816.48 62
18817.77 61
18819.07 59
18820.37 42
18821.66 48
18822.96 68
18824.25 70
18825.55 70
18826.85 63
18828.14 74
18829.44 64
18830.74 47
18832.03 60
18833.33 74
18834.63 78
18835.93 74
18837.22 79
18838.52 56
18839.82 64
18841.11 46
18842.41 58
18843.71 63
18845.00 58
18846.30 68
18847.60 54
18848.90 81
18850.19 62
18851.49 56
18852.79 63
18854.09 67
18855.38 71
18856.68 62
18857.98 88
18859.28 79
18860.57 67
18861.87 64
18863.17 70
18864.47 93
18865.77 75
18867.06 82
18868.36 93
18869.66 78
18870.96 93
18872.26 66
18873.55 60
18874.85 75
18876.15 61
18877.45 55
18878.75 74
18880.05 65
18881.34 69
18882.64 81
18883.94 74
18885.24 61
18886.54 43
18887.84 50
18889.14 61
18890.43 72
18891.73 58
18893.03 52
18894.33 51
18895.63 57
18896.93 56
18898.23 55
18899.53 59
18900.83 38
18902.13 68
18903.42 83
18904.72 83
18906.02 60
18907.32 62
18908.62 39
18909.92 52
18911.22 62
18912.52 58
18913.82 71
18915.12 92
18916.42 49
18917.72 89
18919.02 75
18920.32 57
18921.62 53
18922.92 55
18924.22 44
18925.52 60
18926.82 69
18928.12 50
18929.42 57
18930.72 54
18932.02 77
18933.32 92
18934.62 64
18935.92 35
18937.22 55
18938.52 56
18939.82 62
18941.12 72
18942.42 77
18943.72 67
18945.02 60
18946.32 69
18947.62 55
18948.92 74
18950.23 75
18951.53 54
18952.83 68
18954.13 84
18955.43 60
18956.73 71
18958.03 77
18959.33 81
18960.63 99
18961.94 63
18963.24 54
18964.54 73
18965.84 63
18967.14 62
18968.44 89
18969.74 65
18971.04 80
18972.35 84
18973.65 68
18974.95 67
18976.25 53
18977.55 66
18978.85 58
18980.16 75
18981.46 88
18982.76 63
18984.06 74
18985.36 74
18986.67 73
18987.97 59
18989.27 71
18990.57 70
18991.88 73
18993.18 70
18994.48 59
18995.78 47
18997.08 69
18998.39 54
18999.69 87
19000.99 81
19002.30 72
19003.60 65
19004.90 79
19006.20 61
19007.51 68
19008.81 66
19010.11 64
19011.41 78
19012.72 68
19014.02 62
19015.32 68
19016.63 71
19017.93 63
19019.23 57
19020.54 55
19021.84 61
19023.14 88
19024.45 84
19025.75 82
19027.05 87
19028.36 62
19029.66 69
19030.96 62
19032.27 66
19033.57 62
19034.87 76
19036.18 81
19037.48 58
19038.79 72
19040.09 56
19041.39 80
19042.70 69
19044.00 75
19045.31 58
19046.61 51
19047.91 62
19049.22 62
19050.52 58
19051.83 78
19053.13 68
19054.44 62
19055.74 65
19057.05 78
19058.35 74
19059.65 64
19060.96 41
19062.26 73
19063.57 58
19064.87 72
19066.18 78
19067.48 58
19068.79 62
19070.09 56
19071.40 62
19072.70 71
19074.01 61
19075.31 65
19076.62 65
19077.92 65
19079.23 60
19080.53 55
19081.84 75
19083.14 45
19084.45 55
19085.76 66
19087.06 72
19088.37 83
19089.67 79
19090.98 66
19092.28 49
19093.59 53
19094.89 54
19096.20 68
19097.51 54
19098.81 94
19100.12 75
19101.42 58
19102.73 63
19104.04 45
19105.34 75
19106.65 58
19107.96 64
19109.26 45
19110.57 54
19111.87 50
19113.18 60
19114.49 57
19115.79 67
19117.10 65
19118.41 73
19119.71 59
19121.02 74
19122.33 57
19123.63 53
19124.94 49
19126.25 47
19127.55 60
19128.86 76
19130.17 69
19131.48 80
19132.78 81
19134.09 73
19135.40 64
19136.70 70
19138.01 76
19139.32 80
19140.63 71
19141.93 54
19143.24 63
19144.55 53
19145.86 55
19147.16 65
19148.47 54
19149.78 63
19151.09 63
19152.39 54
19153.70 63
19155.01 69
19156.32 66
19157.63 53
19158.93 61
19160.24 75
19161.55 63
19162.86 81
19164.17 81
19165.47 85
19166.78 60
19168.09 88
19169.40 68
19170.71 71
19172.02 58
19173.32 57
19174.63 47
19175.94 69
19177.25 78
19178.56 67
19179.87 66
19181.18 42
19182.48 63
19183.79 78
19185.10 75
19186.41 89
19187.72 79
19189.03 70
19190.34 62
19191.65 76
19192.96 63
19194.27 82
19195.58 46
19196.88 53
19198.19 73
19199.50 67
19200.81 63
19202.12 70
19203.43 50
19204.74 65
19206.05 62
19207.36 61
19208.67 57
19209.98 99
19211.29 66
19212.60 67
19213.91 60
19215.22 64
19216.53 56
19217.84 56
19219.15 65
19220.46 79
19221.77 69
19223.08 60
19224.39 60
19225.70 66
19227.01 71
19228.32 58
19229.63 45
19230.94 86
19232.25 71
19233.56 57
19234.87 82
19236.18 55
19237.49 69
19238.81 55
19240.12 59
19241.43 64
19242.74 59
19244.05 73
19245.36 53
19246.67 45
19247.98 49
19249.29 53
19250.60 68
19251.91 70
19253.23 59
19254.54 77
19255.85 60
19257.16 69
19258.47 66
19259.78 49
19261.09 68
19262.41 66
19263.72 70
19265.03 54
19266.34 65
19267.65 96
19268.96 73
19270.28 67
19271.59 70
19272.90 48
19274.21 63
19275.52 88
19276.84 75
19278.15 75
19279.46 68
19280.77 94
19282.08 90
19283.40 106
19284.71 87
19286.02 83
19287.33 92
19288.65 52
19289.96 55
19291.27 49
19292.58 55
19293.90 60
19295.21 82
19296.52 80
19297.83 66
19299.15 77
19300.46 57
19301.77 86
19303.09 69
19304.40 70
19305.71 70
19307.02 80
19308.34 70
19309.65 47
19310.96 61
19312.28 69
19313.59 75
19314.90 68
19316.22 69
19317.53 55
19318.84 73
19320.16 76
19321.47 58
19322.78 73
19324.10 82
19325.41 69
19326.73 67
19328.04 73
19329.35 76
19330.67 55
19331.98 66
19333.29 88
19334.61 72
19335.92 67
19337.24 76
19338.55 68
19339.87 68
19341.18 67
19342.49 56
19343.81 71
19345.12 68
19346.44 64
19347.75 73
19349.07 63
19350.38 58
19351.69 65
19353.01 79
19354.32 90
19355.64 85
19356.95 69
19358.27 69
19359.58 69
19360.90 67
19362.21 70
19363.53 82
19364.84 62
19366.16 59
19367.47 52
19368.79 51
19370.10 78
19371.42 55
19372.73 48
19374.05 62
19375.36 107
19376.68 76
19378.00 74
19379.31 90
19380.63 71
19381.94 63
19383.26 56
19384.57 46
19385.89 75
19387.20 54
19388.52 79
19389.84 55
19391.15 72
19392.47 67
19393.78 65
19395.10 58
19396.42 61
19397.73 62
19399.05 65
19400.37 75
19401.68 66
19403.00 63
19404.31 90
19405.63 79
19406.95 51
19408.26 47
19409.58 46
19410.90 63
19412.21 72
19413.53 79
19414.85 68
19416.16 61
19417.48 78
19418.80 55
19420.11 57
19421.43 64
19422.75 53
19424.07 82
19425.38 70
19426.70 70
19428.02 57
19429.33 55
19430.65 64
19431.97 68
19433.29 89
19434.60 76
19435.92 68
19437.24 65
19438.56 74
19439.87 63
19441.19 64
19442.51 69
19443.83 64
19445.14 65
19446.46 44
19447.78 61
19449.10 69
19450.42 80
19451.73 81
19453.05 79
19454.37 82
19455.69 74
19457.01 63
19458.32 70
19459.64 67
19460.96 79
19462.28 73
19463.60 51
19464.92 80
19466.23 70
19467.55 63
19468.87 71
19470.19 90
19471.51 76
19472.83 54
19474.15 65
19475.46 55
19476.78 73
19478.10 70
19479.42 63
19480.74 65
19482.06 58
19483.38 72
19484.70 72
19486.02 67
19487.34 102
19488.65 94
19489.97 64
19491.29 82
19492.61 71
19493.93 74
19495.25 50
19496.57 69
19497.89 60
19499.21 54
19500.53 63
19501.85 53
19503.17 57
19504.49 64
19505.81 73
19507.13 80
19508.45 76
19509.77 63
19511.09 89
19512.41 60
19513.73 78
19515.05 69
19516.37 92
19517.69 79
19519.01 70
19520.33 66
19521.65 77
19522.97 60
19524.29 81
19525.61 65
19526.93 81
19528.25 66
19529.57 59
19530.89 65
19532.21 58
19533.54 60
19534.86 62
19536.18 69
19537.50 66
19538.82 69
19540.14 68
19541.46 85
19542.78 70
19544.10 64
19545.42 60
19546.75 61
19548.07 62
19549.39 56
19550.71 57
19552.03 74
19553.35 74
19554.67 68
19555.99 68
19557.32 59
19558.64 71
19559.96 70
19561.28 104
19562.60 70
19563.92 79
19565.25 72
19566.57 103
19567.89 59
19569.21 60
19570.53 67
19571.86 57
19573.18 66
19574.50 70
19575.82 75
19577.15 67
19578.47 72
19579.79 71
19581.11 67
19582.43 63
19583.76 78
19585.08 81
19586.40 82
19587.72 86
19589.05 57
19590.37 65
19591.69 62
19593.02 67
19594.34 67
19595.66 63
19596.98 53
19598.31 54
19599.63 64
19600.95 66
19602.28 58
19603.60 61
19604.92 93
19606.25 87
19607.57 66
19608.89 46
19610.22 50
19611.54 62
19612.86 55
19614.19 55
19615.51 50
19616.83 67
19618.16 76
19619.48 53
19620.80 62
19622.13 63
19623.45 67
19624.78 89
19626.10 85
19627.42 71
19628.75 81
19630.07 60
19631.40 61
19632.72 55
19634.04 70
19635.37 65
19636.69 64
19638.02 63
19639.34 56
19640.66 70
19641.99 70
19643.31 84
19644.64 55
19645.96 49
19647.29 55
19648.61 69
19649.94 61
19651.26 77
19652.59 57
19653.91 79
19655.24 69
19656.56 83
19657.89 88
19659.21 64
19660.54 75
19661.86 87
19663.19 76
19664.51 76
19665.84 62
19667.16 76
19668.49 108
19669.81 69
19671.14 94
19672.46 73
19673.79 110
19675.11 64
19676.44 69
19677.77 77
19679.09 61
19680.42 83
19681.74 83
19683.07 68
19684.39 68
19685.72 81
19687.05 94
19688.37 73
19689.70 58
19691.02 67
19692.35 60
19693.68 65
19695.00 81
19696.33 77
19697.66 74
19698.98 61
19700.31 58
19701.63 71
19702.96 63
19704.29 65
19705.61 93
19706.94 58
19708.27 69
19709.59 69
19710.92 76
19712.25 73
19713.57 102
19714.90 80
19716.23 88
19717.56 81
19718.88 48
19720.21 51
19721.54 83
19722.86 72
19724.19 67
19725.52 63
19726.85 54
19728.17 56
19729.50 78
19730.83 63
19732.16 70
19733.48 89
19734.81 78
19736.14 62
19737.47 60
19738.79 63
19740.12 81
19741.45 71
19742.78 63
19744.10 61
19745.43 59
19746.76 75
19748.09 55
19749.42 57
19750.74 95
19752.07 60
19753.40 60
19754.73 60
19756.06 62
19757.39 63
19758.71 92
19760.04 69
19761.37 74
19762.70 72
19764.03 71
19765.36 74
19766.69 67
19768.01 54
19769.34 49
19770.67 73
19772.00 93
19773.33 64
19774.66 61
19775.99 72
19777.32 82
19778.65 79
19779.97 55
19781.30 54
19782.63 55
19783.96 51
19785.29 61
19786.62 64
19787.95 70
19789.28 56
19790.61 57
19791.94 75
19793.27 87
19794.60 88
19795.93 79
19797.26 77
19798.59 69
19799.92 61
19801.25 65
19802.58 59
19803.91 53
19805.24 52
19806.57 65
19807.90 73
19809.23 64
19810.56 54
19811.89 55
19813.22 59
19814.55 61
19815.88 68
19817.21 53
19818.54 74
19819.87 62
19821.20 73
19822.53 68
19823.86 86
19825.19 70
19826.52 81
19827.85 65
19829.18 79
19830.51 73
19831.84 65
19833.17 61
19834.51 63
19835.84 79
19837.17 67
19838.50 72
19839.83 77
19841.16 72
19842.49 69
19843.82 51
19845.15 75
19846.49 74
19847.82 47
19849.15 71
19850.48 58
19851.81 60
19853.14 58
19854.47 70
19855.81 71
19857.14 53
19858.47 57
19859.80 71
19861.13 74
19862.47 53
19863.80 62
19865.13 63
19866.46 74
19867.79 73
19869.13 67
19870.46 64
19871.79 56
19873.12 77
19874.45 66
19875.79 77
19877.12 60
19878.45 56
19879.78 69
19881.12 53
19882.45 66
19883.78 76
19885.11 68
19886.45 64
19887.78 57
19889.11 69
19890.44 75
19891.78 51
19893.11 71
19894.44 70
19895.78 40
19897.11 46
19898.44 52
19899.78 69
19901.11 82
19902.44 72
19903.78 76
19905.11 88
19906.44 96
19907.78 60
19909.11 66
19910.44 56
19911.78 73
19913.11 60
19914.44 64
19915.78 66
19917.11 47
19918.44 51
19919.78 49
19921.11 59
19922.45 60
19923.78 64
19925.11 57
19926.45 51
19927.78 65
19929.12 60
19930.45 75
19931.78 74
19933.12 66
19934.45 97
19935.79 88
19937.12 67
19938.46 77
19939.79 84
19941.12 69
19942.46 51
19943.79 70
19945.13 79
19946.46 83
19947.80 71
19949.13 66
19950.47 58
19951.80 49
19953.14 66
19954.47 70
19955.81 77
19957.14 67
19958.48 68
19959.81 67
19961.15 95
19962.48 71
19963.82 68
19965.15 58
19966.49 57
19967.82 60
19969.16 48
19970.50 64
19971.83 82
19973.17 79
19974.50 81
19975.84 89
19977.17 85
19978.51 70
19979.85 62
19981.18 52
19982.52 73
19983.85 87
19985.19 64
19986.52 83
19987.86 83
19989.20 61
19990.53 52
19991.87 63
19993.21 77
19994.54 58
19995.88 72
19997.21 71
19998.55 64
19999.89 65
20001.22 87
20002.56 65
20003.90 72
20005.23 97
20006.57 87
20007.91 91
20009.24 60
20010.58 71
20011.92 61
20013.25 66
20014.59 74
20015.93 84
20017.27 55
20018.60 55
20019.94 66
20021.28 53
20022.61 71
20023.95 82
20025.29 71
20026.63 91
20027.96 68
20029.30 60
20030.64 62
20031.98 79
20033.31 83
20034.65 67
20035.99 62
20037.33 63
20038.66 66
20040.00 75
20041.34 69
20042.68 65
20044.02 63
20045.35 91
20046.69 60
20048.03 79
20049.37 53
20050.71 60
20052.05 60
20053.38 93
20054.72 61
20056.06 60
20057.40 63
20058.74 49
20060.08 92
20061.41 67
20062.75 68
20064.09 65
20065.43 68
20066.77 73
20068.11 59
20069.45 58
20070.79 73
20072.12 57
20073.46 56
20074.80 80
20076.14 72
20077.48 49
20078.82 64
20080.16 49
20081.50 65
20082.84 58
20084.18 62
20085.52 71
20086.85 65
20088.19 60
20089.53 53
20090.87 59
20092.21 65
20093.55 70
20094.89 68
20096.23 84
20097.57 71
20098.91 61
20100.25 66
20101.59 49
20102.93 55
20104.27 77
20105.61 78
20106.95 58
20108.29 66
20109.63 82
20110.97 61
20112.31 55
20113.65 62
20114.99 63
20116.33 84
20117.67 83
20119.01 67
20120.35 90
20121.69 93
20123.04 59
20124.38 65
20125.72 52
20127.06 74
20128.40 72
20129.74 78
20131.08 60
20132.42 60
20133.76 72
20135.10 69
20136.44 61
20137.79 64
20139.13 67
20140.47 58
20141.81 54
20143.15 61
