# Supplementary material for: MALDI-TOF MS typing enables the classification of brewing yeasts of the genus Saccharomyces to major beer styles
Source: PLoS One. 2017 Aug 9;12(8):e0181694. doi: 10.1371/journal.pone.0181694 (PMC5549903; doi:10.1371/journal.pone.0181694)
Supplement: S1 File — The directory includes 90 raw files and was zipped to “.zip”; the folder has three strains with 30 spectra per strain; S1 Text explains the raw files with an example and Table 1 represents the yeast strains used within the experiment. (ZIP) [file pone.0181694.s004.zip › 1-3/30250-68-OG-WB-WB-YPG-18h-E-E_2015-07-08_1_0_A1_1.dat]

2000.66 1890
2001.08 1626
2001.50 1748
2001.92 1735
2002.34 1602
2002.77 1497
2003.19 1500
2003.61 1663
2004.03 1728
2004.45 1605
2004.88 1692
2005.30 1608
2005.72 1712
2006.14 1808
2006.56 1813
2006.99 1705
2007.41 1719
2007.83 1824
2008.25 1857
2008.67 1890
2009.10 2049
2009.52 1979
2009.94 1767
2010.36 1955
2010.79 2078
2011.21 1723
2011.63 1773
2012.06 1591
2012.48 1674
2012.90 1759
2013.32 1626
2013.75 1658
2014.17 1542
2014.59 1627
2015.02 1495
2015.44 1518
2015.86 1617
2016.28 1754
2016.71 1619
2017.13 1755
2017.55 1641
2017.98 1596
2018.40 1668
2018.82 1736
2019.25 1727
2019.67 1656
2020.09 1738
2020.52 1593
2020.94 1720
2021.37 1813
2021.79 1626
2022.21 1639
2022.64 1819
2023.06 1684
2023.48 1601
2023.91 1664
2024.33 1532
2024.76 1723
2025.18 1723
2025.60 1719
2026.03 1616
2026.45 1701
2026.88 1705
2027.30 1561
2027.73 1465
2028.15 1472
2028.57 1371
2029.00 1584
2029.42 1563
2029.85 1416
2030.27 1359
2030.70 1580
2031.12 1531
2031.55 1661
2031.97 1571
2032.40 1797
2032.82 1685
2033.25 1697
2033.67 1840
2034.10 1803
2034.52 1570
2034.95 1701
2035.37 1706
2035.80 1636
2036.22 1602
2036.65 1686
2037.07 1605
2037.50 1716
2037.92 1629
2038.35 1491
2038.77 1800
2039.20 1662
2039.63 1812
2040.05 1894
2040.48 1761
2040.90 1562
2041.33 1614
2041.75 1817
2042.18 1797
2042.61 1611
2043.03 1613
2043.46 1682
2043.88 1614
2044.31 1769
2044.74 1679
2045.16 1451
2045.59 1297
2046.01 1416
2046.44 1938
2046.87 1847
2047.29 1624
2047.72 1596
2048.15 1755
2048.57 1591
2049.00 1672
2049.43 1746
2049.85 1729
2050.28 1586
2050.71 1585
2051.13 1599
2051.56 1521
2051.99 1663
2052.41 1573
2052.84 1509
2053.27 1609
2053.69 1495
2054.12 1518
2054.55 1628
2054.98 1719
2055.40 1747
2055.83 1617
2056.26 1675
2056.68 1580
2057.11 1621
2057.54 1621
2057.97 1658
2058.39 1770
2058.82 1646
2059.25 1633
2059.68 1585
2060.11 1566
2060.53 1631
2060.96 1702
2061.39 1712
2061.82 1710
2062.24 1864
2062.67 1846
2063.10 1848
2063.53 1819
2063.96 1878
2064.39 1693
2064.81 1907
2065.24 1594
2065.67 1998
2066.10 1881
2066.53 1821
2066.95 1847
2067.38 1847
2067.81 1734
2068.24 1695
2068.67 1811
2069.10 1711
2069.53 1600
2069.96 1662
2070.38 1668
2070.81 1666
2071.24 1598
2071.67 1436
2072.10 1643
2072.53 1626
2072.96 1601
2073.39 1629
2073.82 1854
2074.24 1873
2074.67 1777
2075.10 1856
2075.53 1823
2075.96 1606
2076.39 1837
2076.82 1834
2077.25 1815
2077.68 1849
2078.11 1895
2078.54 1690
2078.97 1663
2079.40 1737
2079.83 1803
2080.26 1834
2080.69 1897
2081.12 1840
2081.55 1869
2081.98 1927
2082.41 1754
2082.84 1878
2083.27 1684
2083.70 1621
2084.13 1643
2084.56 1777
2084.99 1775
2085.42 1665
2085.85 1774
2086.28 1600
2086.71 1679
2087.14 1611
2087.57 1762
2088.00 1758
2088.43 1490
2088.86 1739
2089.29 1711
2089.73 1646
2090.16 1620
2090.59 1602
2091.02 1671
2091.45 1781
2091.88 1576
2092.31 1543
2092.74 1553
2093.17 1698
2093.60 1490
2094.04 1612
2094.47 1652
2094.90 1615
2095.33 1649
2095.76 1709
2096.19 1673
2096.62 1491
2097.06 1577
2097.49 1670
2097.92 1741
2098.35 1795
2098.78 1421
2099.21 1570
2099.65 1641
2100.08 1440
2100.51 1449
2100.94 1672
2101.37 1714
2101.81 1494
2102.24 1486
2102.67 1527
2103.10 1601
2103.53 1572
2103.97 1607
2104.40 1663
2104.83 1575
2105.26 1520
2105.70 1753
2106.13 1635
2106.56 1807
2106.99 1668
2107.43 1679
2107.86 1718
2108.29 1784
2108.72 1632
2109.16 1752
2109.59 1747
2110.02 1661
2110.46 1620
2110.89 1655
2111.32 1535
2111.75 1609
2112.19 1647
2112.62 1539
2113.05 1529
2113.49 1557
2113.92 1496
2114.35 1492
2114.79 1589
2115.22 1621
2115.65 1682
2116.09 1665
2116.52 1561
2116.95 1500
2117.39 1667
2117.82 1529
2118.26 1495
2118.69 1458
2119.12 1546
2119.56 1508
2119.99 1423
2120.42 1640
2120.86 1546
2121.29 1505
2121.73 1616
2122.16 1501
2122.59 1675
2123.03 1553
2123.46 1555
2123.90 1728
2124.33 1599
2124.77 1785
2125.20 1582
2125.64 1407
2126.07 1661
2126.50 1671
2126.94 1630
2127.37 1711
2127.81 1675
2128.24 1637
2128.68 1853
2129.11 1749
2129.55 1808
2129.98 2089
2130.42 1992
2130.85 1839
2131.29 1964
2131.72 1775
2132.16 1879
2132.59 1881
2133.03 1727
2133.46 1727
2133.90 1590
2134.33 1843
2134.77 1808
2135.20 1925
2135.64 1885
2136.08 1722
2136.51 1897
2136.95 1747
2137.38 1813
2137.82 1588
2138.25 1654
2138.69 1804
2139.13 1809
2139.56 1683
2140.00 1571
2140.43 1602
2140.87 1565
2141.31 1567
2141.74 1665
2142.18 1501
2142.61 1557
2143.05 1653
2143.49 1606
2143.92 1593
2144.36 1750
2144.80 1611
2145.23 1454
2145.67 1552
2146.11 1495
2146.54 1485
2146.98 1561
2147.42 1660
2147.85 1744
2148.29 1910
2148.73 1959
2149.16 1898
2149.60 2055
2150.04 2088
2150.47 2335
2150.91 2295
2151.35 2280
2151.79 2232
2152.22 2032
2152.66 2080
2153.10 2009
2153.53 1817
2153.97 1766
2154.41 1772
2154.85 1957
2155.28 1726
2155.72 1552
2156.16 1655
2156.60 1567
2157.03 1775
2157.47 1796
2157.91 1824
2158.35 1782
2158.79 1791
2159.22 1721
2159.66 1634
2160.10 1480
2160.54 1735
2160.98 1762
2161.41 1704
2161.85 1677
2162.29 1728
2162.73 1945
2163.17 1649
2163.60 1641
2164.04 1591
2164.48 1638
2164.92 1713
2165.36 1730
2165.80 1605
2166.24 1712
2166.67 1611
2167.11 1665
2167.55 1789
2167.99 1719
2168.43 1739
2168.87 1798
2169.31 1753
2169.75 1840
2170.19 1878
2170.62 1865
2171.06 2003
2171.50 2080
2171.94 2049
2172.38 2054
2172.82 1987
2173.26 1866
2173.70 1976
2174.14 2165
2174.58 2260
2175.02 2085
2175.46 2020
2175.90 2194
2176.34 2063
2176.78 2215
2177.22 2045
2177.66 2053
2178.10 1962
2178.54 2161
2178.97 2003
2179.41 1913
2179.85 1980
2180.29 1815
2180.74 1725
2181.18 1619
2181.62 1825
2182.06 1754
2182.50 1570
2182.94 1632
2183.38 1736
2183.82 1457
2184.26 1426
2184.70 1484
2185.14 1640
2185.58 1583
2186.02 1626
2186.46 1946
2186.90 1920
2187.34 1842
2187.78 2006
2188.22 2222
2188.66 1968
2189.11 1846
2189.55 1849
2189.99 1990
2190.43 2140
2190.87 1937
2191.31 2010
2191.75 2017
2192.19 1834
2192.63 1801
2193.08 1898
2193.52 2030
2193.96 2099
2194.40 1957
2194.84 1921
2195.28 1862
2195.72 1921
2196.17 1976
2196.61 2065
2197.05 1902
2197.49 1940
2197.93 1853
2198.37 1852
2198.82 1711
2199.26 1796
2199.70 1662
2200.14 1974
2200.58 1788
2201.03 1818
2201.47 1851
2201.91 1834
2202.35 1872
2202.80 1882
2203.24 1982
2203.68 1920
2204.12 1883
2204.57 1866
2205.01 1753
2205.45 1859
2205.89 1939
2206.34 2054
2206.78 1898
2207.22 1852
2207.66 2109
2208.11 2249
2208.55 2109
2208.99 2147
2209.44 2038
2209.88 2075
2210.32 1998
2210.76 2039
2211.21 1851
2211.65 1762
2212.09 1790
2212.54 1875
2212.98 1890
2213.42 2171
2213.87 2162
2214.31 1900
2214.75 2009
2215.20 2110
2215.64 2010
2216.09 1968
2216.53 1972
2216.97 1853
2217.42 1917
2217.86 1713
2218.30 1869
2218.75 1954
2219.19 1737
2219.64 1784
2220.08 1886
2220.52 1698
2220.97 1779
2221.41 1836
2221.86 1806
2222.30 1716
2222.75 1749
2223.19 1972
2223.63 2143
2224.08 2031
2224.52 2052
2224.97 2114
2225.41 2075
2225.86 2089
2226.30 1909
2226.75 2314
2227.19 2271
2227.64 2322
2228.08 2303
2228.53 2175
2228.97 1971
2229.42 1933
2229.86 2114
2230.31 2077
2230.75 2134
2231.20 2216
2231.64 2368
2232.09 2192
2232.53 2492
2232.98 2646
2233.42 2460
2233.87 2514
2234.31 2544
2234.76 2553
2235.20 2412
2235.65 2326
2236.10 2386
2236.54 2360
2236.99 2056
2237.43 1924
2237.88 1998
2238.32 2047
2238.77 1945
2239.22 1829
2239.66 1801
2240.11 1797
2240.55 1788
2241.00 1733
2241.45 1683
2241.89 1863
2242.34 1649
2242.79 1594
2243.23 1839
2243.68 1585
2244.12 1494
2244.57 1598
2245.02 1678
2245.46 1527
2245.91 1539
2246.36 1488
2246.80 1443
2247.25 1496
2247.70 1551
2248.14 1648
2248.59 1793
2249.04 1853
2249.49 1579
2249.93 1685
2250.38 1708
2250.83 1568
2251.27 1467
2251.72 1764
2252.17 1827
2252.62 1597
2253.06 1749
2253.51 1834
2253.96 1677
2254.40 1592
2254.85 1745
2255.30 1755
2255.75 1712
2256.20 1558
2256.64 1740
2257.09 1787
2257.54 1480
2257.99 1511
2258.43 1677
2258.88 1638
2259.33 1590
2259.78 1548
2260.23 1614
2260.67 1697
2261.12 1716
2261.57 1765
2262.02 1787
2262.47 1729
2262.92 1973
2263.36 1796
2263.81 1724
2264.26 1854
2264.71 1929
2265.16 1992
2265.61 2030
2266.05 1895
2266.50 1739
2266.95 1707
2267.40 1871
2267.85 2103
2268.30 1975
2268.75 2161
2269.20 2187
2269.65 2368
2270.09 2197
2270.54 2302
2270.99 2233
2271.44 2380
2271.89 2328
2272.34 2425
2272.79 2325
2273.24 2227
2273.69 2200
2274.14 2017
2274.59 1903
2275.04 1919
2275.49 2125
2275.94 1778
2276.38 1743
2276.83 1632
2277.28 1595
2277.73 1574
2278.18 1749
2278.63 1862
2279.08 1863
2279.53 1733
2279.98 1637
2280.43 1842
2280.88 1733
2281.33 1683
2281.78 1578
2282.23 1560
2282.68 1504
2283.13 1525
2283.59 1570
2284.04 1605
2284.49 1453
2284.94 1631
2285.39 1698
2285.84 1776
2286.29 1763
2286.74 1659
2287.19 1825
2287.64 2079
2288.09 2194
2288.54 2504
2288.99 2665
2289.44 2896
2289.89 3165
2290.35 3244
2290.80 3570
2291.25 3911
2291.70 3689
2292.15 3566
2292.60 3741
2293.05 3365
2293.50 3268
2293.96 3128
2294.41 2755
2294.86 2715
2295.31 2375
2295.76 2324
2296.21 2402
2296.66 2259
2297.12 2023
2297.57 1898
2298.02 1975
2298.47 1834
2298.92 1860
2299.38 1826
2299.83 1721
2300.28 2073
2300.73 2021
2301.18 1771
2301.64 1481
2302.09 1676
2302.54 1981
2302.99 1780
2303.44 1720
2303.90 1685
2304.35 1762
2304.80 1585
2305.25 1662
2305.71 1722
2306.16 1900
2306.61 1815
2307.07 1826
2307.52 1959
2307.97 2082
2308.42 2156
2308.88 2300
2309.33 2174
2309.78 2204
2310.23 2320
2310.69 2397
2311.14 2422
2311.59 2503
2312.05 2301
2312.50 2268
2312.95 2204
2313.41 2003
2313.86 2017
2314.31 2120
2314.77 2055
2315.22 1950
2315.67 2053
2316.13 1878
2316.58 1918
2317.04 1941
2317.49 1999
2317.94 2069
2318.40 1987
2318.85 2045
2319.30 2141
2319.76 1980
2320.21 1958
2320.67 1990
2321.12 2071
2321.57 1968
2322.03 2110
2322.48 2177
2322.94 2068
2323.39 2095
2323.85 2270
2324.30 2027
2324.75 2232
2325.21 2034
2325.66 2282
2326.12 2180
2326.57 1929
2327.03 2048
2327.48 2125
2327.94 2150
2328.39 1967
2328.85 1981
2329.30 1984
2329.76 2053
2330.21 1988
2330.67 2155
2331.12 2171
2331.58 2220
2332.03 2064
2332.49 1904
2332.94 1893
2333.40 1846
2333.85 1794
2334.31 1779
2334.76 1586
2335.22 1530
2335.67 1717
2336.13 1655
2336.58 1693
2337.04 1789
2337.50 1956
2337.95 1743
2338.41 1839
2338.86 1723
2339.32 1673
2339.77 1866
2340.23 1751
2340.69 1661
2341.14 1712
2341.60 1589
2342.05 1763
2342.51 1649
2342.97 1581
2343.42 1687
2343.88 1756
2344.34 1923
2344.79 1911
2345.25 1866
2345.70 1884
2346.16 2020
2346.62 1930
2347.07 1985
2347.53 2014
2347.99 1893
2348.44 1929
2348.90 1981
2349.36 2024
2349.81 2217
2350.27 1998
2350.73 1877
2351.19 1582
2351.64 1621
2352.10 1880
2352.56 1697
2353.01 1788
2353.47 1657
2353.93 1745
2354.39 1901
2354.84 1679
2355.30 1745
2355.76 2008
2356.22 1870
2356.67 1680
2357.13 1845
2357.59 1669
2358.05 1641
2358.50 1677
2358.96 1906
2359.42 1857
2359.88 1912
2360.33 1951
2360.79 1975
2361.25 1957
2361.71 1834
2362.17 1950
2362.62 1881
2363.08 1793
2363.54 1806
2364.00 1765
2364.46 1921
2364.92 1803
2365.37 1872
2365.83 1847
2366.29 1886
2366.75 2075
2367.21 1934
2367.67 2002
2368.12 2066
2368.58 2074
2369.04 1959
2369.50 1857
2369.96 1904
2370.42 1859
2370.88 1924
2371.34 1976
2371.80 2128
2372.25 1912
2372.71 1983
2373.17 2104
2373.63 2069
2374.09 1788
2374.55 2000
2375.01 2139
2375.47 1953
2375.93 2283
2376.39 2159
2376.85 2148
2377.31 2071
2377.77 2033
2378.23 1765
2378.69 1917
2379.15 1766
2379.61 1693
2380.06 1867
2380.52 1826
2380.98 1758
2381.44 1824
2381.90 2032
2382.36 1850
2382.82 1835
2383.28 1903
2383.74 1929
2384.20 1849
2384.67 1806
2385.13 1636
2385.59 1909
2386.05 1945
2386.51 1907
2386.97 1685
2387.43 1645
2387.89 1694
2388.35 1921
2388.81 1929
2389.27 1877
2389.73 1814
2390.19 1862
2390.65 2033
2391.11 2204
2391.57 1876
2392.03 1844
2392.50 1735
2392.96 1742
2393.42 1803
2393.88 1780
2394.34 1881
2394.80 1945
2395.26 1867
2395.72 1910
2396.19 1781
2396.65 1798
2397.11 1911
2397.57 1966
2398.03 1955
2398.49 1790
2398.95 1903
2399.42 1869
2399.88 1914
2400.34 1972
2400.80 1867
2401.26 1799
2401.73 1817
2402.19 1927
2402.65 1718
2403.11 1741
2403.57 1731
2404.04 1891
2404.50 1972
2404.96 2225
2405.42 2357
2405.88 1921
2406.35 1880
2406.81 1948
2407.27 1971
2407.73 2041
2408.20 1934
2408.66 2020
2409.12 2006
2409.58 1828
2410.05 1799
2410.51 1668
2410.97 1807
2411.43 1685
2411.90 1746
2412.36 1712
2412.82 1738
2413.29 1732
2413.75 1616
2414.21 1683
2414.68 1751
2415.14 1810
2415.60 1854
2416.07 1732
2416.53 1829
2416.99 1918
2417.46 2034
2417.92 2172
2418.38 2024
2418.85 2011
2419.31 1860
2419.77 2032
2420.24 2176
2420.70 2035
2421.16 1881
2421.63 1942
2422.09 1873
2422.56 1821
2423.02 1780
2423.48 1748
2423.95 1742
2424.41 1909
2424.88 1942
2425.34 1942
2425.80 1785
2426.27 1727
2426.73 1636
2427.20 1729
2427.66 1813
2428.13 1797
2428.59 1862
2429.05 1714
2429.52 1843
2429.98 1734
2430.45 1675
2430.91 1775
2431.38 1865
2431.84 1966
2432.31 1762
2432.77 1773
2433.24 1810
2433.70 1917
2434.17 1838
2434.63 2043
2435.10 1858
2435.56 2137
2436.03 1941
2436.49 1839
2436.96 1908
2437.42 1843
2437.89 1937
2438.35 2013
2438.82 2067
2439.28 2123
2439.75 2126
2440.22 2066
2440.68 1993
2441.15 2031
2441.61 1963
2442.08 2189
2442.54 2198
2443.01 2054
2443.48 1903
2443.94 2052
2444.41 1899
2444.87 2016
2445.34 2007
2445.81 1857
2446.27 1965
2446.74 1915
2447.20 1813
2447.67 1839
2448.14 1843
2448.60 1541
2449.07 1769
2449.54 1739
2450.00 1708
2450.47 1870
2450.94 1852
2451.40 1838
2451.87 1676
2452.34 1995
2452.80 2031
2453.27 1740
2453.74 1724
2454.20 1798
2454.67 1806
2455.14 1799
2455.60 1758
2456.07 1660
2456.54 1829
2457.01 1640
2457.47 1570
2457.94 1847
2458.41 1977
2458.88 1770
2459.34 1679
2459.81 1819
2460.28 1770
2460.74 1824
2461.21 1732
2461.68 1623
2462.15 1790
2462.62 1731
2463.08 1702
2463.55 1704
2464.02 1612
2464.49 1709
2464.95 1642
2465.42 1645
2465.89 1659
2466.36 1731
2466.83 1617
2467.30 1747
2467.76 1664
2468.23 1759
2468.70 1831
2469.17 1879
2469.64 1737
2470.10 1695
2470.57 1796
2471.04 1849
2471.51 1705
2471.98 1784
2472.45 1743
2472.92 1707
2473.39 1636
2473.85 1759
2474.32 1764
2474.79 1737
2475.26 1791
2475.73 1719
2476.20 1637
2476.67 1695
2477.14 1748
2477.61 1690
2478.07 1617
2478.54 1726
2479.01 1798
2479.48 1618
2479.95 1608
2480.42 1662
2480.89 1695
2481.36 1606
2481.83 1553
2482.30 1503
2482.77 1622
2483.24 1708
2483.71 1647
2484.18 1700
2484.65 1618
2485.12 1624
2485.59 1670
2486.06 1794
2486.53 1842
2487.00 1796
2487.47 1777
2487.94 1880
2488.41 1947
2488.88 1945
2489.35 1917
2489.82 1992
2490.29 1990
2490.76 1762
2491.23 1777
2491.70 1876
2492.17 2106
2492.64 2126
2493.11 2094
2493.58 1940
2494.05 1866
2494.52 1967
2494.99 1902
2495.47 1743
2495.94 1884
2496.41 1929
2496.88 1898
2497.35 1857
2497.82 2020
2498.29 1846
2498.76 1876
2499.23 1791
2499.70 1889
2500.18 1800
2500.65 1839
2501.12 1652
2501.59 1752
2502.06 1743
2502.53 1666
2503.00 1792
2503.48 1841
2503.95 1963
2504.42 1818
2504.89 1826
2505.36 1812
2505.83 1745
2506.31 1957
2506.78 1779
2507.25 1857
2507.72 1928
2508.19 2125
2508.67 2001
2509.14 2089
2509.61 2335
2510.08 2286
2510.56 2304
2511.03 2276
2511.50 2315
2511.97 2426
2512.44 2482
2512.92 2665
2513.39 2437
2513.86 2346
2514.33 2472
2514.81 2355
2515.28 2316
2515.75 2004
2516.23 1950
2516.70 2039
2517.17 1931
2517.64 1948
2518.12 2124
2518.59 1961
2519.06 2078
2519.54 1850
2520.01 1800
2520.48 1665
2520.96 1652
2521.43 1899
2521.90 1849
2522.38 1595
2522.85 1664
2523.32 1752
2523.80 1645
2524.27 1728
2524.74 1655
2525.22 1843
2525.69 1712
2526.16 1728
2526.64 1889
2527.11 1867
2527.59 1735
2528.06 1832
2528.53 1734
2529.01 1810
2529.48 1871
2529.96 1839
2530.43 1725
2530.90 1938
2531.38 1914
2531.85 2039
2532.33 1983
2532.80 1916
2533.28 1967
2533.75 1883
2534.22 2077
2534.70 2052
2535.17 2055
2535.65 1874
2536.12 1629
2536.60 1845
2537.07 1872
2537.55 1984
2538.02 1934
2538.50 2104
2538.97 2131
2539.45 2064
2539.92 1919
2540.40 1932
2540.87 1794
2541.35 1996
2541.82 2102
2542.30 2195
2542.77 2125
2543.25 2033
2543.72 1982
2544.20 2011
2544.67 2119
2545.15 2077
2545.62 1952
2546.10 2353
2546.58 2475
2547.05 2516
2547.53 2537
2548.00 2769
2548.48 2901
2548.95 2717
2549.43 2668
2549.91 2822
2550.38 2735
2550.86 2619
2551.33 2566
2551.81 2562
2552.29 2308
2552.76 2661
2553.24 2679
2553.72 2374
2554.19 2199
2554.67 2312
2555.14 2205
2555.62 2105
2556.10 2158
2556.57 2016
2557.05 2149
2557.53 2043
2558.00 1973
2558.48 1917
2558.96 1914
2559.43 1985
2559.91 1928
2560.39 2058
2560.87 2013
2561.34 1951
2561.82 2025
2562.30 1935
2562.77 1905
2563.25 1889
2563.73 1727
2564.21 1847
2564.68 1823
2565.16 1784
2565.64 1825
2566.11 1780
2566.59 1615
2567.07 1630
2567.55 1688
2568.03 1689
2568.50 1693
2568.98 1812
2569.46 1954
2569.94 1678
2570.41 1713
2570.89 1766
2571.37 1940
2571.85 1879
2572.33 1942
2572.80 1655
2573.28 1753
2573.76 2019
2574.24 1724
2574.72 1893
2575.19 1724
2575.67 1650
2576.15 1910
2576.63 1820
2577.11 1778
2577.59 1803
2578.07 1794
2578.54 1750
2579.02 1549
2579.50 1608
2579.98 1821
2580.46 1783
2580.94 1699
2581.42 1806
2581.90 1705
2582.37 1635
2582.85 1825
2583.33 1849
2583.81 1744
2584.29 1566
2584.77 1874
2585.25 1903
2585.73 1847
2586.21 1895
2586.69 1863
2587.17 1840
2587.65 1877
2588.13 1830
2588.61 1833
2589.08 1918
2589.56 1950
2590.04 1941
2590.52 1914
2591.00 2166
2591.48 2017
2591.96 1918
2592.44 2064
2592.92 1965
2593.40 1956
2593.88 1944
2594.36 1801
2594.84 1756
2595.32 1714
2595.80 1856
2596.28 1606
2596.76 1680
2597.24 1813
2597.72 1729
2598.21 1657
2598.69 1810
2599.17 1769
2599.65 1747
2600.13 1612
2600.61 1685
2601.09 1710
2601.57 1796
2602.05 1621
2602.53 1884
2603.01 1831
2603.49 1877
2603.97 1796
2604.45 2081
2604.94 1980
2605.42 1920
2605.90 1818
2606.38 1951
2606.86 1909
2607.34 1971
2607.82 1967
2608.30 1907
2608.79 1812
2609.27 1876
2609.75 2108
2610.23 2057
2610.71 1864
2611.19 1905
2611.68 1978
2612.16 1787
2612.64 1809
2613.12 1866
2613.60 1685
2614.08 1664
2614.57 1800
2615.05 1881
2615.53 1858
2616.01 1662
2616.49 1673
2616.98 1682
2617.46 1931
2617.94 1765
2618.42 1892
2618.91 1858
2619.39 1825
2619.87 1578
2620.35 1937
2620.84 1803
2621.32 1766
2621.80 1734
2622.28 1789
2622.77 1783
2623.25 1623
2623.73 1927
2624.21 1737
2624.70 1806
2625.18 1833
2625.66 1876
2626.15 1825
2626.63 1852
2627.11 1917
2627.60 1809
2628.08 1968
2628.56 1947
2629.05 2083
2629.53 2001
2630.01 1868
2630.50 1968
2630.98 2150
2631.46 2172
2631.95 2067
2632.43 1939
2632.91 2018
2633.40 1982
2633.88 2067
2634.36 2071
2634.85 1959
2635.33 1913
2635.82 1914
2636.30 1911
2636.78 2024
2637.27 2004
2637.75 1736
2638.24 1887
2638.72 1821
2639.20 1873
2639.69 1951
2640.17 1951
2640.66 1940
2641.14 1942
2641.63 1953
2642.11 1768
2642.60 1743
2643.08 1703
2643.56 1805
2644.05 1929
2644.53 1722
2645.02 1821
2645.50 1891
2645.99 1838
2646.47 1802
2646.96 1820
2647.44 1766
2647.93 1700
2648.41 1838
2648.90 1688
2649.38 1796
2649.87 1921
2650.35 1839
2650.84 1970
2651.32 1724
2651.81 1816
2652.30 1723
2652.78 1884
2653.27 1716
2653.75 1747
2654.24 1800
2654.72 1690
2655.21 1828
2655.69 1883
2656.18 1969
2656.67 1852
2657.15 1880
2657.64 1850
2658.12 1876
2658.61 1915
2659.10 1815
2659.58 1712
2660.07 1906
2660.55 1999
2661.04 1861
2661.53 1913
2662.01 1787
2662.50 1652
2662.99 1780
2663.47 1854
2663.96 1895
2664.44 1772
2664.93 1813
2665.42 1987
2665.90 1974
2666.39 1976
2666.88 1798
2667.36 1880
2667.85 1843
2668.34 1868
2668.83 1893
2669.31 2017
2669.80 1984
2670.29 2071
2670.77 1927
2671.26 2054
2671.75 2009
2672.24 2065
2672.72 2169
2673.21 2266
2673.70 2575
2674.18 2496
2674.67 2574
2675.16 2500
2675.65 2594
2676.13 2547
2676.62 2682
2677.11 2758
2677.60 2445
2678.09 2327
2678.57 2145
2679.06 2016
2679.55 2020
2680.04 2046
2680.53 2214
2681.01 1990
2681.50 1876
2681.99 2077
2682.48 1874
2682.97 1786
2683.45 1895
2683.94 1865
2684.43 1990
2684.92 2038
2685.41 1760
2685.90 1923
2686.38 1828
2686.87 1799
2687.36 1789
2687.85 1801
2688.34 1704
2688.83 1788
2689.32 1887
2689.81 1982
2690.29 1863
2690.78 1892
2691.27 1692
2691.76 1860
2692.25 1829
2692.74 1926
2693.23 1903
2693.72 1731
2694.21 1675
2694.70 1641
2695.19 1668
2695.68 1675
2696.16 1621
2696.65 1629
2697.14 1872
2697.63 1765
2698.12 1796
2698.61 1858
2699.10 1819
2699.59 1821
2700.08 1951
2700.57 1844
2701.06 1874
2701.55 1879
2702.04 1813
2702.53 1890
2703.02 2137
2703.51 2034
2704.00 1964
2704.49 1948
2704.98 1820
2705.47 1980
2705.96 2020
2706.45 1979
2706.94 1803
2707.43 1813
2707.92 1868
2708.41 1719
2708.91 1853
2709.40 1953
2709.89 1782
2710.38 1880
2710.87 1972
2711.36 1868
2711.85 1887
2712.34 1867
2712.83 1963
2713.32 1805
2713.81 1843
2714.30 1915
2714.80 1860
2715.29 1927
2715.78 1805
2716.27 1779
2716.76 1723
2717.25 2046
2717.74 1926
2718.23 1977
2718.73 1897
2719.22 1970
2719.71 2052
2720.20 2012
2720.69 1944
2721.18 1854
2721.68 2014
2722.17 2209
2722.66 2056
2723.15 2249
2723.64 2292
2724.14 2046
2724.63 2042
2725.12 2043
2725.61 1921
2726.10 1882
2726.60 1802
2727.09 1689
2727.58 1785
2728.07 1889
2728.56 1900
2729.06 1945
2729.55 1822
2730.04 1919
2730.53 2072
2731.03 1933
2731.52 2187
2732.01 2321
2732.51 2273
2733.00 2247
2733.49 2563
2733.98 2616
2734.48 2642
2734.97 2536
2735.46 2428
2735.96 2274
2736.45 2353
2736.94 2340
2737.43 2197
2737.93 1986
2738.42 2170
2738.91 2380
2739.41 1960
2739.90 1927
2740.39 2066
2740.89 1935
2741.38 1923
2741.88 1937
2742.37 1934
2742.86 1792
2743.36 1789
2743.85 1865
2744.34 1991
2744.84 1750
2745.33 1724
2745.83 1753
2746.32 1858
2746.81 1775
2747.31 1983
2747.80 2096
2748.30 2032
2748.79 2034
2749.28 1851
2749.78 1886
2750.27 1860
2750.77 1867
2751.26 1843
2751.76 2095
2752.25 1833
2752.74 1693
2753.24 1795
2753.73 1871
2754.23 2000
2754.72 1802
2755.22 1827
2755.71 1905
2756.21 1931
2756.70 1933
2757.20 1864
2757.69 1883
2758.19 2001
2758.68 1874
2759.18 1935
2759.67 1936
2760.17 1944
2760.66 1970
2761.16 1934
2761.65 1946
2762.15 2129
2762.64 2089
2763.14 2149
2763.64 2183
2764.13 2146
2764.63 2141
2765.12 2214
2765.62 2036
2766.11 1980
2766.61 2052
2767.11 2058
2767.60 2027
2768.10 2033
2768.59 2025
2769.09 2083
2769.59 1990
2770.08 2156
2770.58 1953
2771.07 1896
2771.57 1912
2772.07 2159
2772.56 2162
2773.06 2241
2773.56 2048
2774.05 2144
2774.55 2158
2775.04 2318
2775.54 2503
2776.04 2549
2776.53 2640
2777.03 2621
2777.53 2732
2778.03 2776
2778.52 2755
2779.02 2643
2779.52 2420
2780.01 2469
2780.51 2167
2781.01 2247
2781.50 2076
2782.00 2052
2782.50 2043
2783.00 1903
2783.49 1915
2783.99 1820
2784.49 1755
2784.99 1828
2785.48 2040
2785.98 1932
2786.48 1865
2786.98 1902
2787.47 1862
2787.97 1974
2788.47 1701
2788.97 1788
2789.46 1672
2789.96 1712
2790.46 1798
2790.96 1699
2791.46 1865
2791.95 1871
2792.45 1806
2792.95 2018
2793.45 2009
2793.95 1918
2794.44 1986
2794.94 1957
2795.44 2122
2795.94 2072
2796.44 2060
2796.94 2200
2797.44 2083
2797.93 2008
2798.43 2186
2798.93 2249
2799.43 2118
2799.93 2081
2800.43 1991
2800.93 1663
2801.43 1949
2801.92 2161
2802.42 2053
2802.92 1955
2803.42 1894
2803.92 2206
2804.42 2464
2804.92 2183
2805.42 2170
2805.92 2261
2806.42 2355
2806.92 2679
2807.42 2664
2807.91 2563
2808.41 2384
2808.91 2268
2809.41 2193
2809.91 1995
2810.41 1899
2810.91 1987
2811.41 1986
2811.91 1759
2812.41 1929
2812.91 2071
2813.41 1916
2813.91 1923
2814.41 1810
2814.91 1889
2815.41 1829
2815.91 1943
2816.41 1826
2816.91 1854
2817.41 1878
2817.91 1770
2818.41 1931
2818.91 1849
2819.42 1836
2819.92 1668
2820.42 1646
2820.92 1683
2821.42 1881
2821.92 1976
2822.42 1806
2822.92 1843
2823.42 1767
2823.92 1895
2824.42 1879
2824.92 1823
2825.42 1913
2825.93 1876
2826.43 1852
2826.93 1899
2827.43 1925
2827.93 1927
2828.43 1889
2828.93 1963
2829.43 1918
2829.94 1710
2830.44 1729
2830.94 1743
2831.44 1728
2831.94 1834
2832.44 1806
2832.95 1806
2833.45 1965
2833.95 1745
2834.45 1837
2834.95 1826
2835.45 1817
2835.96 1944
2836.46 1915
2836.96 1764
2837.46 1708
2837.97 1558
2838.47 1713
2838.97 1790
2839.47 1829
2839.97 1785
2840.48 1911
2840.98 1877
2841.48 1787
2841.98 1766
2842.49 1704
2842.99 2078
2843.49 2151
2843.99 1991
2844.50 2003
2845.00 1904
2845.50 2064
2846.01 2083
2846.51 1893
2847.01 2010
2847.51 2131
2848.02 2103
2848.52 1996
2849.02 2115
2849.53 2007
2850.03 1888
2850.53 1953
2851.04 2094
2851.54 2012
2852.04 1953
2852.55 2042
2853.05 1986
2853.55 2122
2854.06 1894
2854.56 2142
2855.06 2129
2855.57 2211
2856.07 2103
2856.58 2091
2857.08 2089
2857.58 2089
2858.09 1871
2858.59 1836
2859.10 1715
2859.60 2030
2860.10 1744
2860.61 1795
2861.11 2006
2861.62 1789
2862.12 1737
2862.62 1707
2863.13 1764
2863.63 1587
2864.14 1652
2864.64 1764
2865.15 1688
2865.65 1719
2866.16 1650
2866.66 1756
2867.17 1712
2867.67 1742
2868.18 1876
2868.68 1841
2869.19 1739
2869.69 1797
2870.20 1822
2870.70 1828
2871.21 2050
2871.71 2200
2872.22 2205
2872.72 2042
2873.23 2145
2873.73 2281
2874.24 2086
2874.74 2046
2875.25 2244
2875.75 2053
2876.26 2026
2876.76 1976
2877.27 2081
2877.78 1990
2878.28 1870
2878.79 2091
2879.29 1996
2879.80 1932
2880.30 2017
2880.81 1951
2881.32 1920
2881.82 1955
2882.33 1962
2882.83 1977
2883.34 1988
2883.85 2080
2884.35 2220
2884.86 2143
2885.37 2082
2885.87 1899
2886.38 2002
2886.88 2167
2887.39 2059
2887.90 2085
2888.40 1897
2888.91 1932
2889.42 1822
2889.92 2031
2890.43 2076
2890.94 2072
2891.45 2072
2891.95 2112
2892.46 2130
2892.97 2116
2893.47 2094
2893.98 2222
2894.49 2188
2894.99 2139
2895.50 2148
2896.01 2193
2896.52 2270
2897.02 2081
2897.53 1984
2898.04 2048
2898.55 2177
2899.05 1880
2899.56 2090
2900.07 2013
2900.58 2042
2901.08 2249
2901.59 2199
2902.10 2092
2902.61 2292
2903.12 2220
2903.62 2327
2904.13 2413
2904.64 2382
2905.15 2409
2905.66 2373
2906.16 2493
2906.67 2657
2907.18 2748
2907.69 2565
2908.20 2441
2908.71 2572
2909.21 2155
2909.72 2478
2910.23 2349
2910.74 2226
2911.25 2105
2911.76 2013
2912.26 2156
2912.77 2259
2913.28 2030
2913.79 1958
2914.30 2098
2914.81 2046
2915.32 2075
2915.83 2065
2916.34 2084
2916.85 2244
2917.35 2092
2917.86 2204
2918.37 2147
2918.88 2211
2919.39 2226
2919.90 2236
2920.41 2334
2920.92 2443
2921.43 2266
2921.94 2268
2922.45 2180
2922.96 2111
2923.47 2141
2923.98 2102
2924.49 2284
2925.00 2230
2925.51 2054
2926.02 2144
2926.53 2125
2927.04 2016
2927.55 1839
2928.06 1910
2928.57 1937
2929.08 1955
2929.59 1820
2930.10 1749
2930.61 1998
2931.12 1923
2931.63 1918
2932.14 1854
2932.65 1685
2933.16 1673
2933.67 1808
2934.18 1983
2934.69 1836
2935.20 1880
2935.71 2053
2936.22 1905
2936.73 1940
2937.25 2094
2937.76 2235
2938.27 2094
2938.78 2086
2939.29 2342
2939.80 2204
2940.31 2061
2940.82 2052
2941.33 2137
2941.85 2094
2942.36 2051
2942.87 1950
2943.38 1935
2943.89 2144
2944.40 2000
2944.91 2028
2945.43 2128
2945.94 2184
2946.45 2259
2946.96 2275
2947.47 2007
2947.98 2053
2948.50 2001
2949.01 1962
2949.52 1972
2950.03 1834
2950.54 1760
2951.06 1795
2951.57 1868
2952.08 1671
2952.59 1787
2953.10 1879
2953.62 1748
2954.13 1653
2954.64 1772
2955.15 1810
2955.67 1843
2956.18 1859
2956.69 1847
2957.20 1931
2957.72 1885
2958.23 1858
2958.74 1852
2959.25 2018
2959.77 1980
2960.28 2100
2960.79 2141
2961.31 2113
2961.82 2036
2962.33 2038
2962.85 1977
2963.36 2039
2963.87 2084
2964.39 1946
2964.90 1956
2965.41 1978
2965.93 2011
2966.44 1973
2966.95 2107
2967.47 1910
2967.98 1969
2968.49 1953
2969.01 1960
2969.52 1835
2970.03 1938
2970.55 2020
2971.06 2076
2971.58 1997
2972.09 1828
2972.60 1838
2973.12 1904
2973.63 1952
2974.15 1803
2974.66 1885
2975.17 1952
2975.69 1833
2976.20 1901
2976.72 1967
2977.23 2050
2977.74 2121
2978.26 2047
2978.77 1844
2979.29 2027
2979.80 2115
2980.32 2042
2980.83 2045
2981.35 2103
2981.86 2063
2982.38 2040
2982.89 2018
2983.41 2104
2983.92 2085
2984.44 2030
2984.95 2456
2985.47 2454
2985.98 2352
2986.50 2275
2987.01 2340
2987.53 2423
2988.04 2495
2988.56 2450
2989.07 2599
2989.59 2619
2990.10 2599
2990.62 2699
2991.13 2806
2991.65 2726
2992.17 2738
2992.68 2728
2993.20 2700
2993.71 2826
2994.23 2824
2994.74 2618
2995.26 2666
2995.78 2730
2996.29 2639
2996.81 2742
2997.32 2504
2997.84 2718
2998.36 2906
2998.87 2865
2999.39 2736
2999.91 3044
3000.42 2864
3000.94 2935
3001.45 3261
3001.97 3558
3002.49 3487
3003.00 3548
3003.52 4055
3004.04 4219
3004.55 4512
3005.07 4610
3005.59 4793
3006.10 4817
3006.62 4794
3007.14 4376
3007.66 3978
3008.17 3647
3008.69 3436
3009.21 3185
3009.72 2800
3010.24 2811
3010.76 2599
3011.28 2390
3011.79 2610
3012.31 2307
3012.83 2096
3013.35 2357
3013.86 2339
3014.38 2230
3014.90 2386
3015.42 2311
3015.93 2273
3016.45 2253
3016.97 2119
3017.49 2218
3018.00 2149
3018.52 2260
3019.04 2419
3019.56 2254
3020.08 2374
3020.59 2351
3021.11 2484
3021.63 2571
3022.15 2429
3022.67 2516
3023.19 2241
3023.70 2372
3024.22 2487
3024.74 2618
3025.26 2534
3025.78 2419
3026.30 2594
3026.81 2330
3027.33 2250
3027.85 2323
3028.37 2261
3028.89 2333
3029.41 2089
3029.93 2195
3030.45 2223
3030.97 2076
3031.48 2222
3032.00 2287
3032.52 2287
3033.04 2305
3033.56 2100
3034.08 2168
3034.60 2141
3035.12 1995
3035.64 2159
3036.16 2228
3036.68 2189
3037.20 2168
3037.72 2212
3038.24 2135
3038.76 2184
3039.27 2150
3039.79 2154
3040.31 2122
3040.83 2070
3041.35 2180
3041.87 2289
3042.39 2118
3042.91 1933
3043.43 2102
3043.95 2000
3044.47 2145
3044.99 2184
3045.51 1994
3046.03 2105
3046.56 2229
3047.08 2037
3047.60 2007
3048.12 2108
3048.64 2127
3049.16 2316
3049.68 2260
3050.20 2372
3050.72 2059
3051.24 1871
3051.76 2051
3052.28 2125
3052.80 2135
3053.32 2072
3053.84 2113
3054.37 1940
3054.89 1927
3055.41 2004
3055.93 1898
3056.45 1749
3056.97 1930
3057.49 2099
3058.01 1978
3058.53 2065
3059.06 2157
3059.58 2147
3060.10 1984
3060.62 1972
3061.14 1972
3061.66 2149
3062.19 2063
3062.71 2062
3063.23 2027
3063.75 2118
3064.27 2071
3064.79 2027
3065.32 2177
3065.84 2219
3066.36 2431
3066.88 2196
3067.40 2186
3067.93 2450
3068.45 2283
3068.97 2030
3069.49 2207
3070.02 1986
3070.54 2017
3071.06 2105
3071.58 2249
3072.10 2339
3072.63 2148
3073.15 2152
3073.67 2068
3074.20 1992
3074.72 2262
3075.24 2248
3075.76 2349
3076.29 2250
3076.81 2271
3077.33 2373
3077.86 2642
3078.38 2529
3078.90 2816
3079.42 2726
3079.95 3141
3080.47 3141
3080.99 3070
3081.52 3068
3082.04 3057
3082.56 3032
3083.09 3029
3083.61 2963
3084.13 2854
3084.66 2756
3085.18 2750
3085.71 2790
3086.23 2403
3086.75 2355
3087.28 2266
3087.80 2351
3088.32 2444
3088.85 2338
3089.37 2290
3089.90 2245
3090.42 2360
3090.94 2234
3091.47 2328
3091.99 2281
3092.52 2265
3093.04 2114
3093.57 2287
3094.09 2577
3094.61 2530
3095.14 2387
3095.66 2706
3096.19 2536
3096.71 2637
3097.24 2709
3097.76 2814
3098.29 2984
3098.81 2905
3099.34 3450
3099.86 3910
3100.39 3999
3100.91 4354
3101.44 5413
3101.96 6105
3102.49 6412
3103.01 6925
3103.54 7490
3104.06 7891
3104.59 7762
3105.11 7045
3105.64 6127
3106.16 5425
3106.69 4922
3107.21 4036
3107.74 3723
3108.26 3253
3108.79 3015
3109.32 2986
3109.84 2783
3110.37 2648
3110.89 3051
3111.42 2978
3111.94 2814
3112.47 2699
3113.00 2705
3113.52 2659
3114.05 2637
3114.57 2536
3115.10 2268
3115.63 2395
3116.15 2409
3116.68 2196
3117.21 2275
3117.73 2331
3118.26 2400
3118.78 2438
3119.31 2354
3119.84 2320
3120.36 2282
3120.89 2621
3121.42 2832
3121.94 2674
3122.47 2727
3123.00 2687
3123.52 2568
3124.05 2761
3124.58 2506
3125.11 2111
3125.63 2144
3126.16 2224
3126.69 2287
3127.21 2112
3127.74 2107
3128.27 2122
3128.80 2237
3129.32 2115
3129.85 2021
3130.38 2039
3130.91 2204
3131.43 2193
3131.96 2215
3132.49 2286
3133.02 1984
3133.54 2057
3134.07 1918
3134.60 2019
3135.13 2221
3135.65 1875
3136.18 1872
3136.71 1983
3137.24 2150
3137.77 2166
3138.29 2039
3138.82 1909
3139.35 2070
3139.88 1961
3140.41 1883
3140.94 1964
3141.46 2008
3141.99 1945
3142.52 1972
3143.05 2184
3143.58 2015
3144.11 1974
3144.64 2064
3145.16 2153
3145.69 2178
3146.22 2275
3146.75 2314
3147.28 2261
3147.81 2432
3148.34 2447
3148.87 2184
3149.40 2275
3149.92 2729
3150.45 2828
3150.98 2640
3151.51 2471
3152.04 2501
3152.57 2578
3153.10 2484
3153.63 2276
3154.16 2273
3154.69 2208
3155.22 2176
3155.75 2161
3156.28 2117
3156.81 2402
3157.34 2601
3157.87 2463
3158.40 2497
3158.93 2428
3159.46 2384
3159.99 2288
3160.52 2422
3161.05 2364
3161.58 2491
3162.11 2371
3162.64 2266
3163.17 2312
3163.70 2241
3164.23 2352
3164.76 2046
3165.29 2066
3165.82 2207
3166.35 2200
3166.88 2049
3167.41 2031
3167.94 1946
3168.47 1783
3169.00 1955
3169.53 1936
3170.06 1987
3170.59 2036
3171.12 2047
3171.65 2050
3172.19 2030
3172.72 1980
3173.25 1944
3173.78 2196
3174.31 2260
3174.84 2113
3175.37 2123
3175.90 2211
3176.44 2130
3176.97 2115
3177.50 2116
3178.03 2274
3178.56 2037
3179.09 1948
3179.62 1880
3180.16 1894
3180.69 1881
3181.22 1829
3181.75 2012
3182.28 1990
3182.81 1933
3183.35 1984
3183.88 1860
3184.41 1943
3184.94 2149
3185.47 2042
3186.01 2127
3186.54 2037
3187.07 2161
3187.60 1956
3188.14 2167
3188.67 2106
3189.20 1955
3189.73 2091
3190.26 2008
3190.80 2000
3191.33 1969
3191.86 2099
3192.39 1972
3192.93 1812
3193.46 1882
3193.99 1921
3194.53 1813
3195.06 2064
3195.59 2131
3196.12 1930
3196.66 1998
3197.19 2030
3197.72 1957
3198.26 2204
3198.79 2176
3199.32 2254
3199.86 2194
3200.39 2193
3200.92 2347
3201.46 2355
3201.99 2311
3202.52 2249
3203.06 2240
3203.59 2302
3204.12 2215
3204.66 2030
3205.19 2095
3205.73 2041
3206.26 2158
3206.79 2215
3207.33 2345
3207.86 2442
3208.39 2278
3208.93 2513
3209.46 2695
3210.00 2619
3210.53 2731
3211.07 2955
3211.60 2970
3212.13 2923
3212.67 2970
3213.20 2931
3213.74 2759
3214.27 2536
3214.81 2751
3215.34 2597
3215.88 2358
3216.41 2371
3216.94 2189
3217.48 2194
3218.01 2457
3218.55 2133
3219.08 2201
3219.62 2291
3220.15 2085
3220.69 2246
3221.22 2406
3221.76 2471
3222.29 2684
3222.83 2831
3223.36 2773
3223.90 2793
3224.43 3070
3224.97 3087
3225.51 3127
3226.04 3084
3226.58 2759
3227.11 2861
3227.65 2765
3228.18 2706
3228.72 2706
3229.25 2536
3229.79 2454
3230.33 2256
3230.86 2349
3231.40 2475
3231.93 2343
3232.47 2233
3233.01 2387
3233.54 2299
3234.08 2229
3234.61 2388
3235.15 2428
3235.69 2251
3236.22 2524
3236.76 2374
3237.30 2331
3237.83 2616
3238.37 2483
3238.91 2468
3239.44 2393
3239.98 2361
3240.51 2318
3241.05 2333
3241.59 2373
3242.13 2389
3242.66 2194
3243.20 2408
3243.74 2404
3244.27 2276
3244.81 2269
3245.35 2442
3245.88 2454
3246.42 2470
3246.96 2323
3247.50 2264
3248.03 2382
3248.57 2429
3249.11 2554
3249.64 2697
3250.18 2475
3250.72 2527
3251.26 2568
3251.79 2857
3252.33 2732
3252.87 2865
3253.41 2652
3253.95 2447
3254.48 2293
3255.02 2507
3255.56 2642
3256.10 2777
3256.64 2880
3257.17 2806
3257.71 2853
3258.25 2935
3258.79 2931
3259.33 3113
3259.86 3427
3260.40 3184
3260.94 3497
3261.48 4392
3262.02 4369
3262.56 4166
3263.09 4472
3263.63 4908
3264.17 5237
3264.71 5272
3265.25 5553
3265.79 5917
3266.33 6124
3266.87 6063
3267.40 6496
3267.94 6814
3268.48 6552
3269.02 5688
3269.56 5252
3270.10 4876
3270.64 4517
3271.18 4070
3271.72 3712
3272.26 3157
3272.80 3036
3273.33 2934
3273.87 2963
3274.41 3167
3274.95 3077
3275.49 2963
3276.03 3064
3276.57 2998
3277.11 3255
3277.65 3252
3278.19 2853
3278.73 3083
3279.27 3008
3279.81 3129
3280.35 3291
3280.89 3188
3281.43 3092
3281.97 3027
3282.51 2973
3283.05 2892
3283.59 2944
3284.13 3101
3284.67 3016
3285.21 3234
3285.75 3024
3286.29 3260
3286.83 3548
3287.37 3307
3287.91 3234
3288.45 3137
3289.00 3204
3289.54 3318
3290.08 3116
3290.62 3088
3291.16 2985
3291.70 3126
3292.24 3170
3292.78 3358
3293.32 3125
3293.86 3181
3294.40 3384
3294.95 3672
3295.49 3849
3296.03 3790
3296.57 3818
3297.11 3768
3297.65 3714
3298.19 3677
3298.74 3412
3299.28 3587
3299.82 3687
3300.36 3420
3300.90 3217
3301.44 3365
3301.98 3606
3302.53 3507
3303.07 3482
3303.61 3671
3304.15 3618
3304.69 3657
3305.24 3397
3305.78 3203
3306.32 3141
3306.86 3024
3307.40 2917
3307.95 2872
3308.49 2921
3309.03 2555
3309.57 2593
3310.12 2610
3310.66 2627
3311.20 2745
3311.74 2677
3312.29 2915
3312.83 2962
3313.37 2772
3313.91 2963
3314.46 2963
3315.00 3152
3315.54 3035
3316.09 3097
3316.63 3232
3317.17 3273
3317.71 3217
3318.26 3251
3318.80 3440
3319.34 3252
3319.89 3194
3320.43 3603
3320.97 3471
3321.52 3664
3322.06 3639
3322.60 3356
3323.15 3532
3323.69 3182
3324.23 3135
3324.78 3372
3325.32 3500
3325.86 3339
3326.41 3230
3326.95 3302
3327.50 3364
3328.04 3202
3328.58 2901
3329.13 3019
3329.67 3159
3330.22 3376
3330.76 3628
3331.30 4109
3331.85 4528
3332.39 5545
3332.94 6574
3333.48 7617
3334.03 9162
3334.57 10678
3335.11 12288
3335.66 13560
3336.20 14013
3336.75 14519
3337.29 14151
3337.84 13863
3338.38 13019
3338.93 11618
3339.47 10232
3340.02 8496
3340.56 7376
3341.11 6339
3341.65 5625
3342.20 4503
3342.74 4213
3343.29 3686
3343.83 3568
3344.38 3149
3344.92 3065
3345.47 2875
3346.01 2878
3346.56 2883
3347.10 2976
3347.65 2814
3348.19 2740
3348.74 2820
3349.29 2780
3349.83 2859
3350.38 2897
3350.92 2808
3351.47 2790
3352.01 2938
3352.56 2835
3353.11 2934
3353.65 2891
3354.20 2756
3354.74 2771
3355.29 2832
3355.84 2725
3356.38 2808
3356.93 2820
3357.47 2871
3358.02 2575
3358.57 2533
3359.11 2637
3359.66 2569
3360.21 2534
3360.75 2551
3361.30 2557
3361.85 2368
3362.39 2451
3362.94 2645
3363.49 2491
3364.03 2465
3364.58 2709
3365.13 2616
3365.67 2388
3366.22 2515
3366.77 2392
3367.31 2513
3367.86 2595
3368.41 2721
3368.96 2605
3369.50 2560
3370.05 2753
3370.60 2889
3371.15 2950
3371.69 3092
3372.24 3190
3372.79 3091
3373.34 3337
3373.88 3663
3374.43 3505
3374.98 3242
3375.53 3299
3376.07 3369
3376.62 3099
3377.17 2847
3377.72 2705
3378.27 2701
3378.81 2717
3379.36 2544
3379.91 2500
3380.46 2348
3381.01 2311
3381.55 2274
3382.10 2189
3382.65 2348
3383.20 2257
3383.75 2195
3384.30 2097
3384.84 2208
3385.39 2094
3385.94 2106
3386.49 2024
3387.04 2219
3387.59 2231
3388.14 2035
3388.69 2147
3389.23 2151
3389.78 2233
3390.33 2013
3390.88 2072
3391.43 2134
3391.98 2196
3392.53 1966
3393.08 2007
3393.63 2117
3394.18 2060
3394.72 2140
3395.27 2179
3395.82 2429
3396.37 2272
3396.92 2337
3397.47 2155
3398.02 2183
3398.57 2062
3399.12 1983
3399.67 2002
3400.22 2092
3400.77 2056
3401.32 2246
3401.87 2342
3402.42 2138
3402.97 2156
3403.52 1932
3404.07 1999
3404.62 2142
3405.17 2108
3405.72 1972
3406.27 2003
3406.82 2048
3407.37 1903
3407.92 1834
3408.47 2045
3409.02 1922
3409.57 2043
3410.12 2210
3410.67 2319
3411.22 2288
3411.78 2321
3412.33 2406
3412.88 2303
3413.43 2210
3413.98 2435
3414.53 2311
3415.08 2398
3415.63 2335
3416.18 2280
3416.73 2321
3417.28 2305
3417.84 2042
3418.39 1988
3418.94 1984
3419.49 1893
3420.04 1832
3420.59 2007
3421.14 2050
3421.69 1987
3422.25 2190
3422.80 2295
3423.35 2283
3423.90 2308
3424.45 2343
3425.00 2324
3425.56 2214
3426.11 2279
3426.66 2363
3427.21 2273
3427.76 2083
3428.32 2006
3428.87 1878
3429.42 1874
3429.97 1891
3430.52 2125
3431.08 2157
3431.63 2112
3432.18 2196
3432.73 2046
3433.29 1935
3433.84 1943
3434.39 2010
3434.94 2122
3435.50 2260
3436.05 2124
3436.60 2017
3437.15 2070
3437.71 2080
3438.26 2072
3438.81 2098
3439.37 2161
3439.92 2126
3440.47 2056
3441.02 2020
3441.58 2061
3442.13 1957
3442.68 1933
3443.24 2067
3443.79 1981
3444.34 1999
3444.90 2084
3445.45 1987
3446.00 2142
3446.56 2129
3447.11 1826
3447.66 1976
3448.22 1955
3448.77 1999
3449.33 1982
3449.88 2079
3450.43 2100
3450.99 1895
3451.54 2066
3452.09 1991
3452.65 1711
3453.20 1905
3453.76 1961
3454.31 1884
3454.86 2102
3455.42 2067
3455.97 1936
3456.53 1959
3457.08 2035
3457.64 1902
3458.19 1879
3458.75 1973
3459.30 1961
3459.85 1980
3460.41 1944
3460.96 1892
3461.52 2039
3462.07 2068
3462.63 1994
3463.18 1942
3463.74 1944
3464.29 1910
3464.85 2037
3465.40 2144
3465.96 2199
3466.51 2282
3467.07 2211
3467.62 2351
3468.18 2283
3468.73 2375
3469.29 2392
3469.84 2445
3470.40 2453
3470.95 2545
3471.51 2558
3472.07 2698
3472.62 2732
3473.18 2568
3473.73 2400
3474.29 2451
3474.84 2474
3475.40 2494
3475.96 2399
3476.51 2599
3477.07 2660
3477.62 2605
3478.18 2513
3478.74 2602
3479.29 2559
3479.85 2532
3480.40 2766
3480.96 2968
3481.52 2925
3482.07 2798
3482.63 2625
3483.19 2750
3483.74 2753
3484.30 2857
3484.86 2937
3485.41 2996
3485.97 2794
3486.53 3104
3487.08 3157
3487.64 3369
3488.20 3820
3488.75 4044
3489.31 4615
3489.87 5235
3490.42 6067
3490.98 6781
3491.54 7850
3492.09 8174
3492.65 8317
3493.21 8816
3493.77 8455
3494.32 7329
3494.88 6709
3495.44 6446
3496.00 5693
3496.55 4738
3497.11 4524
3497.67 4116
3498.23 4103
3498.78 3984
3499.34 4011
3499.90 3875
3500.46 3832
3501.01 3641
3501.57 3862
3502.13 3675
3502.69 3993
3503.25 4251
3503.80 3879
3504.36 3823
3504.92 4074
3505.48 4160
3506.04 3887
3506.60 3749
3507.15 3655
3507.71 3554
3508.27 3451
3508.83 3385
3509.39 3145
3509.95 2951
3510.50 3276
3511.06 3103
3511.62 3128
3512.18 2920
3512.74 2912
3513.30 2863
3513.86 2809
3514.42 2787
3514.98 2617
3515.53 2247
3516.09 2319
3516.65 2243
3517.21 2216
3517.77 2297
3518.33 2305
3518.89 2260
3519.45 2238
3520.01 2473
3520.57 2442
3521.13 2598
3521.69 2448
3522.25 2608
3522.81 2560
3523.36 2485
3523.92 2447
3524.48 2621
3525.04 2534
3525.60 2346
3526.16 2324
3526.72 2157
3527.28 2027
3527.84 2406
3528.40 2400
3528.96 2370
3529.52 2200
3530.08 2225
3530.64 2131
3531.20 2106
3531.76 2057
3532.32 2183
3532.89 2269
3533.45 2244
3534.01 2283
3534.57 2463
3535.13 2370
3535.69 2219
3536.25 2540
3536.81 2511
3537.37 2475
3537.93 2439
3538.49 2469
3539.05 2371
3539.61 2339
3540.17 2410
3540.74 2255
3541.30 2305
3541.86 2140
3542.42 2272
3542.98 2127
3543.54 2178
3544.10 1945
3544.66 1950
3545.22 2030
3545.79 2064
3546.35 2240
3546.91 2248
3547.47 2287
3548.03 2103
3548.59 2063
3549.16 2156
3549.72 2317
3550.28 1985
3550.84 2025
3551.40 1920
3551.96 1868
3552.53 1965
3553.09 1927
3553.65 1832
3554.21 1758
3554.77 1739
3555.34 1896
3555.90 1927
3556.46 1840
3557.02 1759
3557.59 1794
3558.15 1890
3558.71 1977
3559.27 2072
3559.84 1842
3560.40 1908
3560.96 1953
3561.52 1855
3562.09 2034
3562.65 1995
3563.21 1953
3563.77 2009
3564.34 1973
3564.90 2136
3565.46 1966
3566.03 1847
3566.59 1868
3567.15 1894
3567.72 1754
3568.28 1865
3568.84 1835
3569.41 1739
3569.97 1773
3570.53 1978
3571.10 2069
3571.66 1918
3572.22 1759
3572.79 1821
3573.35 1932
3573.91 1982
3574.48 1930
3575.04 1976
3575.60 1989
3576.17 2120
3576.73 2369
3577.30 2257
3577.86 2201
3578.42 2057
3578.99 2074
3579.55 2135
3580.12 2064
3580.68 1935
3581.24 1879
3581.81 1746
3582.37 1827
3582.94 1958
3583.50 2114
3584.07 1964
3584.63 1996
3585.20 1924
3585.76 1758
3586.32 1675
3586.89 1809
3587.45 1770
3588.02 1683
3588.58 1743
3589.15 1841
3589.71 1796
3590.28 1950
3590.84 1779
3591.41 1827
3591.97 1904
3592.54 1843
3593.10 1872
3593.67 2079
3594.23 2055
3594.80 1979
3595.36 1853
3595.93 1943
3596.50 2068
3597.06 1964
3597.63 1930
3598.19 1869
3598.76 1815
3599.32 1790
3599.89 1866
3600.45 1914
3601.02 1836
3601.59 1957
3602.15 1805
3602.72 1969
3603.28 1852
3603.85 1973
3604.42 1824
3604.98 1724
3605.55 1816
3606.11 1927
3606.68 1685
3607.25 1614
3607.81 1711
3608.38 1653
3608.95 1721
3609.51 1766
3610.08 1670
3610.65 1667
3611.21 1538
3611.78 1441
3612.35 1770
3612.91 1635
3613.48 1735
3614.05 1723
3614.61 1807
3615.18 1891
3615.75 1753
3616.31 1882
3616.88 1953
3617.45 1992
3618.01 2272
3618.58 2284
3619.15 2368
3619.72 2257
3620.28 2260
3620.85 2137
3621.42 1883
3621.99 1917
3622.55 1825
3623.12 1930
3623.69 1762
3624.26 1930
3624.82 1983
3625.39 1837
3625.96 1822
3626.53 1746
3627.09 1831
3627.66 1636
3628.23 1716
3628.80 1720
3629.37 1799
3629.93 1869
3630.50 1672
3631.07 1718
3631.64 1809
3632.21 1817
3632.77 1804
3633.34 1755
3633.91 1771
3634.48 1814
3635.05 1819
3635.62 1758
3636.19 1844
3636.75 1621
3637.32 1714
3637.89 1832
3638.46 1813
3639.03 1767
3639.60 1619
3640.17 1708
3640.73 1867
3641.30 1961
3641.87 2016
3642.44 1871
3643.01 1834
3643.58 1682
3644.15 1886
3644.72 1722
3645.29 1634
3645.86 1568
3646.43 1574
3647.00 1698
3647.57 1645
3648.13 1562
3648.70 1626
3649.27 1801
3649.84 1842
3650.41 1823
3650.98 1872
3651.55 1951
3652.12 2017
3652.69 2074
3653.26 2019
3653.83 1894
3654.40 1914
3654.97 1847
3655.54 1934
3656.11 1865
3656.68 1869
3657.25 1826
3657.82 1775
3658.39 1880
3658.96 1989
3659.53 1869
3660.10 1727
3660.67 1779
3661.24 1753
3661.82 1693
3662.39 1980
3662.96 1791
3663.53 1697
3664.10 1827
3664.67 1894
3665.24 1940
3665.81 1975
3666.38 1961
3666.95 1984
3667.52 1813
3668.09 1674
3668.67 1780
3669.24 1699
3669.81 1599
3670.38 1716
3670.95 1810
3671.52 1869
3672.09 1995
3672.66 1918
3673.24 1864
3673.81 1857
3674.38 1936
3674.95 2050
3675.52 2186
3676.09 1886
3676.66 2003
3677.24 2127
3677.81 2044
3678.38 1881
3678.95 1927
3679.52 2004
3680.10 1952
3680.67 1919
3681.24 1872
3681.81 1730
3682.38 1771
3682.96 1870
3683.53 1796
3684.10 1833
3684.67 1629
3685.25 1726
3685.82 1617
3686.39 1838
3686.96 1842
3687.54 1970
3688.11 1858
3688.68 1851
3689.25 1843
3689.83 2022
3690.40 1987
3690.97 2029
3691.54 1795
3692.12 1819
3692.69 1834
3693.26 1795
3693.84 1783
3694.41 1746
3694.98 1786
3695.56 1625
3696.13 1675
3696.70 1679
3697.28 1701
3697.85 1669
3698.42 1723
3699.00 1792
3699.57 1822
3700.14 1667
3700.72 1679
3701.29 1834
3701.86 1641
3702.44 1750
3703.01 1700
3703.58 1797
3704.16 1621
3704.73 1744
3705.31 1746
3705.88 1872
3706.45 1928
3707.03 1784
3707.60 1748
3708.18 1834
3708.75 1716
3709.33 1739
3709.90 1852
3710.47 1914
3711.05 1792
3711.62 1843
3712.20 1851
3712.77 1980
3713.35 1914
3713.92 1815
3714.50 1842
3715.07 1739
3715.64 1808
3716.22 1784
3716.79 1750
3717.37 1767
3717.94 1726
3718.52 1804
3719.09 1732
3719.67 1736
3720.24 1595
3720.82 1545
3721.39 1644
3721.97 1611
3722.54 1549
3723.12 1687
3723.70 1619
3724.27 1675
3724.85 1401
3725.42 1497
3726.00 1562
3726.57 1516
3727.15 1754
3727.72 1666
3728.30 1770
3728.88 1757
3729.45 1694
3730.03 1706
3730.60 1705
3731.18 1741
3731.75 1953
3732.33 1885
3732.91 1894
3733.48 1917
3734.06 1849
3734.64 1955
3735.21 1967
3735.79 1888
3736.36 1760
3736.94 1832
3737.52 1746
3738.09 1900
3738.67 1920
3739.25 1883
3739.82 1921
3740.40 1581
3740.98 1609
3741.55 1653
3742.13 1679
3742.71 1735
3743.28 1816
3743.86 1638
3744.44 1681
3745.01 1718
3745.59 1704
3746.17 1558
3746.75 1590
3747.32 1682
3747.90 1737
3748.48 1784
3749.05 1712
3749.63 1727
3750.21 1602
3750.79 1684
3751.36 1657
3751.94 1615
3752.52 1617
3753.10 1713
3753.67 1601
3754.25 1634
3754.83 1725
3755.41 1638
3755.99 1660
3756.56 1554
3757.14 1533
3757.72 1519
3758.30 1588
3758.88 1684
3759.45 1622
3760.03 1633
3760.61 1661
3761.19 1687
3761.77 1606
3762.35 1644
3762.92 1713
3763.50 1747
3764.08 1672
3764.66 1733
3765.24 1777
3765.82 1619
3766.39 1742
3766.97 1567
3767.55 1567
3768.13 1750
3768.71 1625
3769.29 1882
3769.87 1773
3770.45 1703
3771.03 1659
3771.60 1597
3772.18 1599
3772.76 1804
3773.34 1900
3773.92 1788
3774.50 1639
3775.08 1630
3775.66 1562
3776.24 1642
3776.82 1598
3777.40 1696
3777.98 1502
3778.56 1559
3779.14 1597
3779.72 1503
3780.30 1512
3780.88 1548
3781.46 1535
3782.04 1544
3782.61 1477
3783.19 1583
3783.77 1579
3784.35 1621
3784.93 1570
3785.52 1545
3786.10 1579
3786.68 1668
3787.26 1538
3787.84 1501
3788.42 1597
3789.00 1604
3789.58 1577
3790.16 1620
3790.74 1625
3791.32 1548
3791.90 1748
3792.48 1663
3793.06 1558
3793.64 1676
3794.22 1740
3794.80 1791
3795.38 1821
3795.96 1674
3796.55 1791
3797.13 1659
3797.71 1692
3798.29 1643
3798.87 1689
3799.45 1784
3800.03 1736
3800.61 1696
3801.19 1637
3801.78 1646
3802.36 1561
3802.94 1545
3803.52 1610
3804.10 1625
3804.68 1841
3805.27 1676
3805.85 1605
3806.43 1722
3807.01 1672
3807.59 1864
3808.17 1975
3808.76 1979
3809.34 1862
3809.92 1747
3810.50 1755
3811.08 1754
3811.67 1866
3812.25 1717
3812.83 1648
3813.41 1782
3814.00 1747
3814.58 1846
3815.16 1580
3815.74 1721
3816.32 1577
3816.91 1619
3817.49 1706
3818.07 1785
3818.66 1638
3819.24 1464
3819.82 1628
3820.40 1634
3820.99 1465
3821.57 1580
3822.15 1733
3822.73 1530
3823.32 1634
3823.90 1633
3824.48 1702
3825.07 1575
3825.65 1578
3826.23 1593
3826.82 1609
3827.40 1584
3827.98 1614
3828.57 1482
3829.15 1481
3829.73 1771
3830.32 1738
3830.90 1551
3831.48 1608
3832.07 1647
3832.65 1640
3833.24 1632
3833.82 1626
3834.40 1580
3834.99 1627
3835.57 1667
3836.16 1508
3836.74 1435
3837.32 1517
3837.91 1607
3838.49 1705
3839.08 1445
3839.66 1564
3840.24 1456
3840.83 1508
3841.41 1544
3842.00 1626
3842.58 1561
3843.17 1618
3843.75 1578
3844.34 1484
3844.92 1488
3845.51 1642
3846.09 1481
3846.67 1574
3847.26 1576
3847.84 1489
3848.43 1467
3849.01 1484
3849.60 1725
3850.18 1854
3850.77 1579
3851.35 1502
3851.94 1528
3852.53 1418
3853.11 1474
3853.70 1461
3854.28 1540
3854.87 1446
3855.45 1579
3856.04 1557
3856.62 1659
3857.21 1688
3857.79 1600
3858.38 1580
3858.97 1546
3859.55 1652
3860.14 1825
3860.72 1787
3861.31 1803
3861.90 1962
3862.48 2019
3863.07 2057
3863.65 1885
3864.24 1813
3864.83 1918
3865.41 1898
3866.00 1891
3866.58 1848
3867.17 1911
3867.76 1899
3868.34 1832
3868.93 1731
3869.52 1734
3870.10 1631
3870.69 1748
3871.28 1717
3871.86 1699
3872.45 1887
3873.04 1823
3873.62 1679
3874.21 1559
3874.80 1669
3875.38 1699
3875.97 1586
3876.56 1735
3877.15 1795
3877.73 1676
3878.32 1676
3878.91 1555
3879.49 1506
3880.08 1627
3880.67 1527
3881.26 1586
3881.84 1558
3882.43 1491
3883.02 1491
3883.61 1386
3884.19 1480
3884.78 1409
3885.37 1490
3885.96 1397
3886.55 1572
3887.13 1729
3887.72 1701
3888.31 1672
3888.90 1741
3889.49 1796
3890.07 1867
3890.66 1715
3891.25 1855
3891.84 1866
3892.43 1776
3893.01 1958
3893.60 1876
3894.19 1676
3894.78 1638
3895.37 1694
3895.96 1594
3896.55 1573
3897.13 1772
3897.72 1755
3898.31 1665
3898.90 1680
3899.49 1835
3900.08 1847
3900.67 1748
3901.26 1601
3901.84 1709
3902.43 1662
3903.02 1741
3903.61 1579
3904.20 1725
3904.79 1677
3905.38 1658
3905.97 1696
3906.56 1637
3907.15 1762
3907.74 1774
3908.33 1640
3908.92 1810
3909.50 1730
3910.09 1628
3910.68 1643
3911.27 1450
3911.86 1465
3912.45 1439
3913.04 1547
3913.63 1539
3914.22 1621
3914.81 1464
3915.40 1494
3915.99 1681
3916.58 1626
3917.17 1574
3917.76 1555
3918.35 1643
3918.94 1696
3919.53 1798
3920.12 1632
3920.72 1650
3921.31 1625
3921.90 1584
3922.49 1676
3923.08 1627
3923.67 1651
3924.26 1586
3924.85 1751
3925.44 1599
3926.03 1490
3926.62 1543
3927.21 1634
3927.80 1611
3928.39 1635
3928.99 1511
3929.58 1603
3930.17 1469
3930.76 1438
3931.35 1485
3931.94 1459
3932.53 1541
3933.12 1407
3933.72 1281
3934.31 1432
3934.90 1467
3935.49 1505
3936.08 1576
3936.67 1491
3937.26 1601
3937.86 1703
3938.45 1659
3939.04 1772
3939.63 1695
3940.22 1731
3940.82 1724
3941.41 1655
3942.00 1961
3942.59 1968
3943.18 1773
3943.78 1760
3944.37 1768
3944.96 1792
3945.55 1719
3946.14 1712
3946.74 1649
3947.33 1628
3947.92 1578
3948.51 1573
3949.11 1515
3949.70 1568
3950.29 1516
3950.88 1598
3951.48 1668
3952.07 1562
3952.66 1502
3953.26 1481
3953.85 1584
3954.44 1642
3955.03 1643
3955.63 1773
3956.22 1671
3956.81 1802
3957.41 1904
3958.00 1766
3958.59 1772
3959.19 1746
3959.78 1596
3960.37 1647
3960.97 1682
3961.56 1632
3962.15 1762
3962.75 1774
3963.34 1714
3963.93 1729
3964.53 1758
3965.12 1816
3965.72 1898
3966.31 1917
3966.90 1895
3967.50 1669
3968.09 1655
3968.69 1651
3969.28 1759
3969.87 1780
3970.47 1636
3971.06 1661
3971.66 1805
3972.25 1834
3972.85 1633
3973.44 1662
3974.03 1647
3974.63 1674
3975.22 1644
3975.82 1791
3976.41 1921
3977.01 1806
3977.60 1848
3978.20 1649
3978.79 1611
3979.39 1640
3979.98 1657
3980.58 1692
3981.17 1850
3981.77 1679
3982.36 1680
3982.96 1824
3983.55 1820
3984.15 1878
3984.74 1796
3985.34 1752
3985.93 1761
3986.53 1833
3987.12 1691
3987.72 1653
3988.31 1678
3988.91 1815
3989.50 1720
3990.10 1706
3990.70 1822
3991.29 1749
3991.89 1870
3992.48 1782
3993.08 1970
3993.67 2043
3994.27 2003
3994.87 2091
3995.46 2008
3996.06 2180
3996.65 2098
3997.25 2231
3997.85 2015
3998.44 2008
3999.04 2074
3999.64 2009
4000.23 1913
4000.83 1929
4001.43 1782
4002.02 1770
4002.62 1656
4003.21 1673
4003.81 1852
4004.41 1892
4005.00 1707
4005.60 1815
4006.20 1938
4006.80 1997
4007.39 1736
4007.99 1829
4008.59 1878
4009.18 1786
4009.78 1768
4010.38 1733
4010.97 1689
4011.57 1685
4012.17 1749
4012.77 1813
4013.36 1714
4013.96 1758
4014.56 1772
4015.16 1805
4015.75 1886
4016.35 1772
4016.95 1891
4017.55 1759
4018.14 1941
4018.74 1812
4019.34 1745
4019.94 1610
4020.54 1838
4021.13 1836
4021.73 1874
4022.33 1773
4022.93 1870
4023.53 1980
4024.12 1909
4024.72 2032
4025.32 2035
4025.92 2061
4026.52 2124
4027.12 2219
4027.71 2293
4028.31 2225
4028.91 2343
4029.51 2483
4030.11 2453
4030.71 2358
4031.31 2178
4031.90 2052
4032.50 2037
4033.10 2187
4033.70 1987
4034.30 1745
4034.90 2196
4035.50 2053
4036.10 1741
4036.70 1808
4037.29 1670
4037.89 1655
4038.49 1714
4039.09 1636
4039.69 1556
4040.29 1521
4040.89 1636
4041.49 1563
4042.09 1534
4042.69 1546
4043.29 1507
4043.89 1515
4044.49 1632
4045.09 1773
4045.69 1689
4046.29 1622
4046.89 1624
4047.49 1469
4048.09 1549
4048.69 1649
4049.29 1802
4049.89 1831
4050.49 1782
4051.09 1737
4051.69 1746
4052.29 1698
4052.89 1694
4053.49 1654
4054.09 1681
4054.69 1795
4055.29 1715
4055.89 1658
4056.49 1588
4057.09 1615
4057.69 1566
4058.29 1591
4058.89 1793
4059.49 1624
4060.09 1620
4060.70 1729
4061.30 1611
4061.90 1761
4062.50 1672
4063.10 1608
4063.70 1657
4064.30 1658
4064.90 1854
4065.50 1746
4066.11 1640
4066.71 1651
4067.31 1699
4067.91 1863
4068.51 1742
4069.11 1650
4069.71 1769
4070.32 1743
4070.92 1662
4071.52 1468
4072.12 1533
4072.72 1506
4073.32 1478
4073.93 1565
4074.53 1487
4075.13 1498
4075.73 1400
4076.33 1437
4076.94 1470
4077.54 1563
4078.14 1401
4078.74 1389
4079.34 1509
4079.95 1516
4080.55 1535
4081.15 1395
4081.75 1342
4082.36 1481
4082.96 1508
4083.56 1485
4084.16 1410
4084.77 1377
4085.37 1532
4085.97 1575
4086.58 1463
4087.18 1422
4087.78 1555
4088.38 1392
4088.99 1631
4089.59 1701
4090.19 1730
4090.80 1606
4091.40 1530
4092.00 1659
4092.61 1612
4093.21 1602
4093.81 1637
4094.42 1686
4095.02 1545
4095.62 1596
4096.23 1464
4096.83 1592
4097.43 1544
4098.04 1422
4098.64 1499
4099.24 1528
4099.85 1492
4100.45 1484
4101.06 1516
4101.66 1472
4102.26 1536
4102.87 1499
4103.47 1534
4104.08 1524
4104.68 1499
4105.28 1472
4105.89 1572
4106.49 1599
4107.10 1537
4107.70 1452
4108.31 1556
4108.91 1585
4109.51 1573
4110.12 1534
4110.72 1500
4111.33 1422
4111.93 1499
4112.54 1484
4113.14 1514
4113.75 1417
4114.35 1436
4114.96 1469
4115.56 1507
4116.17 1540
4116.77 1548
4117.38 1430
4117.98 1325
4118.59 1511
4119.19 1592
4119.80 1590
4120.40 1348
4121.01 1418
4121.61 1422
4122.22 1333
4122.82 1551
4123.43 1516
4124.04 1391
4124.64 1368
4125.25 1372
4125.85 1453
4126.46 1411
4127.06 1344
4127.67 1527
4128.28 1585
4128.88 1501
4129.49 1463
4130.09 1610
4130.70 1456
4131.31 1540
4131.91 1513
4132.52 1491
4133.12 1715
4133.73 1705
4134.34 1588
4134.94 1673
4135.55 1804
4136.16 1669
4136.76 1667
4137.37 1660
4137.98 1754
4138.58 1777
4139.19 1663
4139.80 1774
4140.40 1712
4141.01 1671
4141.62 1739
4142.22 1813
4142.83 1655
4143.44 1826
4144.04 1836
4144.65 1772
4145.26 1692
4145.86 1725
4146.47 1736
4147.08 1657
4147.69 1525
4148.29 1606
4148.90 1640
4149.51 1489
4150.12 1447
4150.72 1595
4151.33 1452
4151.94 1453
4152.55 1624
4153.15 1538
4153.76 1474
4154.37 1375
4154.98 1482
4155.59 1475
4156.19 1487
4156.80 1442
4157.41 1485
4158.02 1546
4158.63 1443
4159.23 1382
4159.84 1545
4160.45 1522
4161.06 1615
4161.67 1549
4162.28 1585
4162.88 1571
4163.49 1659
4164.10 1665
4164.71 1677
4165.32 1831
4165.93 1721
4166.53 1472
4167.14 1409
4167.75 1549
4168.36 1618
4168.97 1583
4169.58 1487
4170.19 1590
4170.80 1630
4171.41 1527
4172.01 1526
4172.62 1583
4173.23 1751
4173.84 1693
4174.45 1605
4175.06 1585
4175.67 1701
4176.28 1611
4176.89 1656
4177.50 1552
4178.11 1649
4178.72 1659
4179.33 1631
4179.94 1606
4180.55 1524
4181.16 1620
4181.77 1553
4182.38 1530
4182.99 1581
4183.60 1625
4184.21 1425
4184.82 1343
4185.43 1451
4186.04 1456
4186.65 1547
4187.26 1563
4187.87 1492
4188.48 1428
4189.09 1350
4189.70 1447
4190.31 1578
4190.92 1516
4191.53 1562
4192.14 1540
4192.75 1377
4193.36 1432
4193.97 1559
4194.58 1472
4195.19 1485
4195.80 1523
4196.41 1589
4197.03 1596
4197.64 1631
4198.25 1507
4198.86 1566
4199.47 1392
4200.08 1384
4200.69 1453
4201.30 1676
4201.91 1616
4202.53 1552
4203.14 1573
4203.75 1375
4204.36 1438
4204.97 1466
4205.58 1439
4206.19 1447
4206.81 1415
4207.42 1489
4208.03 1349
4208.64 1348
4209.25 1339
4209.86 1271
4210.48 1446
4211.09 1443
4211.70 1381
4212.31 1400
4212.92 1565
4213.54 1590
4214.15 1588
4214.76 1588
4215.37 1565
4215.99 1698
4216.60 1568
4217.21 1783
4217.82 1658
4218.43 1556
4219.05 1593
4219.66 1824
4220.27 1790
4220.89 1823
4221.50 1787
4222.11 1804
4222.72 1721
4223.34 1614
4223.95 1726
4224.56 1651
4225.17 1666
4225.79 1718
4226.40 1742
4227.01 1699
4227.63 1718
4228.24 1598
4228.85 1678
4229.47 1802
4230.08 1736
4230.69 1835
4231.31 1895
4231.92 2112
4232.53 2157
4233.15 2138
4233.76 2155
4234.37 2207
4234.99 2400
4235.60 2336
4236.22 2459
4236.83 2292
4237.44 2104
4238.06 1995
4238.67 1793
4239.28 1828
4239.90 1656
4240.51 1632
4241.13 1535
4241.74 1600
4242.36 1600
4242.97 1552
4243.58 1622
4244.20 1638
4244.81 1584
4245.43 1770
4246.04 1760
4246.66 1506
4247.27 1468
4247.89 1754
4248.50 1800
4249.11 1809
4249.73 1689
4250.34 1711
4250.96 1523
4251.57 1446
4252.19 1578
4252.80 1561
4253.42 1473
4254.03 1468
4254.65 1548
4255.26 1463
4255.88 1682
4256.49 1669
4257.11 1694
4257.72 1669
4258.34 1598
4258.96 1709
4259.57 1618
4260.19 1499
4260.80 1608
4261.42 1700
4262.03 1614
4262.65 1634
4263.26 1602
4263.88 1590
4264.50 1698
4265.11 1898
4265.73 1770
4266.34 1830
4266.96 1772
4267.58 1798
4268.19 1801
4268.81 1726
4269.42 1658
4270.04 1747
4270.66 1654
4271.27 1732
4271.89 1546
4272.51 1598
4273.12 1495
4273.74 1497
4274.36 1415
4274.97 1624
4275.59 1496
4276.20 1529
4276.82 1477
4277.44 1476
4278.06 1437
4278.67 1549
4279.29 1433
4279.91 1407
4280.52 1453
4281.14 1464
4281.76 1406
4282.37 1530
4282.99 1419
4283.61 1440
4284.23 1438
4284.84 1407
4285.46 1354
4286.08 1396
4286.69 1565
4287.31 1459
4287.93 1419
4288.55 1516
4289.16 1431
4289.78 1581
4290.40 1522
4291.02 1529
4291.64 1434
4292.25 1364
4292.87 1621
4293.49 1701
4294.11 1479
4294.73 1492
4295.34 1518
4295.96 1609
4296.58 1506
4297.20 1509
4297.82 1392
4298.43 1264
4299.05 1439
4299.67 1475
4300.29 1522
4300.91 1533
4301.53 1667
4302.14 1530
4302.76 1500
4303.38 1532
4304.00 1564
4304.62 1543
4305.24 1625
4305.86 1680
4306.48 1700
4307.09 1672
4307.71 1543
4308.33 1704
4308.95 1646
4309.57 1703
4310.19 1554
4310.81 1631
4311.43 1657
4312.05 1528
4312.67 1523
4313.29 1496
4313.90 1406
4314.52 1432
4315.14 1426
4315.76 1475
4316.38 1354
4317.00 1430
4317.62 1597
4318.24 1562
4318.86 1417
4319.48 1482
4320.10 1478
4320.72 1433
4321.34 1490
4321.96 1445
4322.58 1664
4323.20 1684
4323.82 1550
4324.44 1722
4325.06 1615
4325.68 1602
4326.30 1696
4326.92 1624
4327.54 1735
4328.16 1707
4328.78 1741
4329.40 1702
4330.02 1717
4330.64 1670
4331.27 1858
4331.89 1803
4332.51 1808
4333.13 1725
4333.75 1797
4334.37 2053
4334.99 2132
4335.61 2204
4336.23 2236
4336.85 2209
4337.47 2377
4338.09 2470
4338.72 2544
4339.34 2544
4339.96 2472
4340.58 2326
4341.20 2061
4341.82 2192
4342.44 2485
4343.07 2671
4343.69 2597
4344.31 3164
4344.93 3335
4345.55 3565
4346.17 3781
4346.79 3966
4347.42 3897
4348.04 3525
4348.66 3456
4349.28 3194
4349.90 2911
4350.53 2424
4351.15 2245
4351.77 2225
4352.39 2067
4353.01 1999
4353.64 1815
4354.26 1841
4354.88 1776
4355.50 1809
4356.13 1746
4356.75 1980
4357.37 2015
4357.99 1867
4358.62 1853
4359.24 1872
4359.86 1914
4360.48 1663
4361.11 1888
4361.73 1894
4362.35 1779
4362.98 1752
4363.60 1787
4364.22 1832
4364.84 1896
4365.47 1792
4366.09 1705
4366.71 1793
4367.34 1765
4367.96 1767
4368.58 1681
4369.21 1676
4369.83 1647
4370.45 1648
4371.08 1559
4371.70 1674
4372.32 1549
4372.95 1525
4373.57 1500
4374.20 1438
4374.82 1532
4375.44 1518
4376.07 1509
4376.69 1573
4377.31 1431
4377.94 1491
4378.56 1307
4379.19 1601
4379.81 1584
4380.43 1430
4381.06 1446
4381.68 1584
4382.31 1486
4382.93 1477
4383.56 1415
4384.18 1457
4384.80 1514
4385.43 1440
4386.05 1444
4386.68 1397
4387.30 1413
4387.93 1518
4388.55 1435
4389.18 1439
4389.80 1415
4390.43 1422
4391.05 1491
4391.68 1437
4392.30 1513
4392.93 1458
4393.55 1501
4394.18 1498
4394.80 1282
4395.43 1239
4396.05 1183
4396.68 1333
4397.30 1400
4397.93 1434
4398.55 1355
4399.18 1310
4399.80 1461
4400.43 1496
4401.06 1426
4401.68 1501
4402.31 1434
4402.93 1448
4403.56 1616
4404.18 1554
4404.81 1485
4405.44 1572
4406.06 1517
4406.69 1482
4407.31 1519
4407.94 1474
4408.57 1428
4409.19 1447
4409.82 1565
4410.45 1584
4411.07 1490
4411.70 1537
4412.32 1529
4412.95 1575
4413.58 1491
4414.20 1615
4414.83 1490
4415.46 1511
4416.08 1595
4416.71 1452
4417.34 1493
4417.96 1499
4418.59 1607
4419.22 1553
4419.84 1495
4420.47 1432
4421.10 1549
4421.73 1445
4422.35 1402
4422.98 1434
4423.61 1507
4424.23 1274
4424.86 1307
4425.49 1398
4426.12 1333
4426.74 1265
4427.37 1437
4428.00 1338
4428.63 1254
4429.25 1368
4429.88 1492
4430.51 1501
4431.14 1380
4431.77 1449
4432.39 1400
4433.02 1530
4433.65 1465
4434.28 1368
4434.90 1385
4435.53 1581
4436.16 1457
4436.79 1480
4437.42 1399
4438.05 1353
4438.67 1440
4439.30 1410
4439.93 1457
4440.56 1414
4441.19 1386
4441.82 1328
4442.44 1436
4443.07 1392
4443.70 1413
4444.33 1438
4444.96 1356
4445.59 1417
4446.22 1469
4446.85 1460
4447.47 1354
4448.10 1423
4448.73 1487
4449.36 1452
4449.99 1333
4450.62 1458
4451.25 1340
4451.88 1352
4452.51 1412
4453.14 1438
4453.77 1425
4454.40 1357
4455.02 1487
4455.65 1549
4456.28 1489
4456.91 1546
4457.54 1451
4458.17 1518
4458.80 1325
4459.43 1391
4460.06 1335
4460.69 1484
4461.32 1448
4461.95 1346
4462.58 1327
4463.21 1357
4463.84 1335
4464.47 1320
4465.10 1207
4465.73 1289
4466.36 1209
4466.99 1216
4467.62 1285
4468.25 1373
4468.88 1383
4469.51 1279
4470.14 1362
4470.78 1269
4471.41 1255
4472.04 1220
4472.67 1260
4473.30 1246
4473.93 1338
4474.56 1384
4475.19 1299
4475.82 1250
4476.45 1268
4477.08 1485
4477.71 1455
4478.35 1296
4478.98 1342
4479.61 1508
4480.24 1328
4480.87 1347
4481.50 1341
4482.13 1426
4482.76 1525
4483.40 1519
4484.03 1486
4484.66 1440
4485.29 1594
4485.92 1672
4486.55 1598
4487.19 1519
4487.82 1473
4488.45 1577
4489.08 1572
4489.71 1587
4490.34 1448
4490.98 1509
4491.61 1411
4492.24 1428
4492.87 1343
4493.50 1380
4494.14 1347
4494.77 1340
4495.40 1383
4496.03 1258
4496.67 1317
4497.30 1602
4497.93 1647
4498.56 1519
4499.20 1607
4499.83 1779
4500.46 1710
4501.09 1777
4501.73 1892
4502.36 1952
4502.99 1939
4503.63 1776
4504.26 1953
4504.89 2154
4505.52 1942
4506.16 1999
4506.79 1804
4507.42 1674
4508.06 1699
4508.69 1645
4509.32 1485
4509.96 1538
4510.59 1526
4511.22 1535
4511.86 1657
4512.49 1525
4513.12 1407
4513.76 1331
4514.39 1415
4515.02 1498
4515.66 1476
4516.29 1426
4516.93 1326
4517.56 1331
4518.19 1426
4518.83 1493
4519.46 1580
4520.10 1438
4520.73 1412
4521.36 1408
4522.00 1338
4522.63 1359
4523.27 1471
4523.90 1488
4524.54 1456
4525.17 1559
4525.80 1454
4526.44 1423
4527.07 1536
4527.71 1534
4528.34 1459
4528.98 1437
4529.61 1579
4530.25 1468
4530.88 1599
4531.52 1729
4532.15 1730
4532.79 1680
4533.42 1705
4534.06 1762
4534.69 1729
4535.33 1710
4535.96 1613
4536.60 1564
4537.23 1646
4537.87 1461
4538.50 1471
4539.14 1367
4539.77 1412
4540.41 1456
4541.04 1400
4541.68 1381
4542.31 1339
4542.95 1259
4543.59 1423
4544.22 1445
4544.86 1470
4545.49 1506
4546.13 1354
4546.77 1332
4547.40 1277
4548.04 1370
4548.67 1430
4549.31 1517
4549.95 1496
4550.58 1395
4551.22 1440
4551.85 1485
4552.49 1434
4553.13 1519
4553.76 1482
4554.40 1429
4555.04 1395
4555.67 1336
4556.31 1274
4556.95 1209
4557.58 1362
4558.22 1469
4558.86 1405
4559.49 1330
4560.13 1354
4560.77 1186
4561.40 1136
4562.04 1258
4562.68 1279
4563.31 1334
4563.95 1298
4564.59 1358
4565.23 1345
4565.86 1291
4566.50 1366
4567.14 1397
4567.77 1431
4568.41 1478
4569.05 1419
4569.69 1436
4570.32 1332
4570.96 1265
4571.60 1248
4572.24 1379
4572.88 1367
4573.51 1309
4574.15 1296
4574.79 1326
4575.43 1316
4576.06 1362
4576.70 1331
4577.34 1280
4577.98 1290
4578.62 1363
4579.26 1292
4579.89 1320
4580.53 1381
4581.17 1305
4581.81 1216
4582.45 1371
4583.09 1422
4583.72 1398
4584.36 1329
4585.00 1450
4585.64 1478
4586.28 1320
4586.92 1422
4587.56 1521
4588.19 1416
4588.83 1512
4589.47 1629
4590.11 1882
4590.75 1893
4591.39 1800
4592.03 1789
4592.67 1754
4593.31 1614
4593.95 1562
4594.58 1545
4595.22 1634
4595.86 1314
4596.50 1505
4597.14 1485
4597.78 1527
4598.42 1473
4599.06 1380
4599.70 1319
4600.34 1335
4600.98 1445
4601.62 1322
4602.26 1357
4602.90 1365
4603.54 1360
4604.18 1474
4604.82 1381
4605.46 1360
4606.10 1487
4606.74 1392
4607.38 1307
4608.02 1369
4608.66 1288
4609.30 1251
4609.94 1280
4610.58 1321
4611.22 1332
4611.86 1505
4612.50 1340
4613.14 1214
4613.78 1320
4614.42 1272
4615.06 1390
4615.70 1483
4616.35 1375
4616.99 1416
4617.63 1414
4618.27 1353
4618.91 1177
4619.55 1209
4620.19 1428
4620.83 1357
4621.47 1392
4622.11 1314
4622.76 1361
4623.40 1195
4624.04 1222
4624.68 1398
4625.32 1304
4625.96 1291
4626.60 1215
4627.25 1275
4627.89 1295
4628.53 1277
4629.17 1155
4629.81 1325
4630.45 1383
4631.10 1300
4631.74 1237
4632.38 1364
4633.02 1299
4633.66 1350
4634.30 1416
4634.95 1308
4635.59 1261
4636.23 1334
4636.87 1511
4637.52 1528
4638.16 1446
4638.80 1550
4639.44 1626
4640.08 1362
4640.73 1445
4641.37 1487
4642.01 1483
4642.66 1430
4643.30 1479
4643.94 1378
4644.58 1407
4645.23 1318
4645.87 1343
4646.51 1360
4647.15 1333
4647.80 1361
4648.44 1347
4649.08 1335
4649.73 1392
4650.37 1294
4651.01 1306
4651.66 1417
4652.30 1368
4652.94 1363
4653.59 1383
4654.23 1330
4654.87 1421
4655.52 1326
4656.16 1324
4656.80 1275
4657.45 1340
4658.09 1340
4658.73 1271
4659.38 1083
4660.02 1120
4660.67 1248
4661.31 1172
4661.95 1143
4662.60 1299
4663.24 1360
4663.89 1277
4664.53 1395
4665.17 1293
4665.82 1156
4666.46 1213
4667.11 1229
4667.75 1226
4668.40 1134
4669.04 1218
4669.68 1265
4670.33 1275
4670.97 1269
4671.62 1241
4672.26 1210
4672.91 1292
4673.55 1196
4674.20 1196
4674.84 1268
4675.49 1215
4676.13 1193
4676.78 1244
4677.42 1229
4678.07 1295
4678.71 1242
4679.36 1270
4680.00 1398
4680.65 1464
4681.29 1427
4681.94 1438
4682.58 1402
4683.23 1376
4683.87 1465
4684.52 1359
4685.16 1411
4685.81 1477
4686.46 1309
4687.10 1278
4687.75 1393
4688.39 1406
4689.04 1293
4689.68 1330
4690.33 1447
4690.98 1436
4691.62 1377
4692.27 1384
4692.91 1389
4693.56 1422
4694.21 1407
4694.85 1394
4695.50 1392
4696.15 1290
4696.79 1389
4697.44 1451
4698.08 1676
4698.73 1672
4699.38 1619
4700.02 1512
4700.67 1524
4701.32 1605
4701.96 1442
4702.61 1424
4703.26 1348
4703.90 1301
4704.55 1347
4705.20 1443
4705.84 1428
4706.49 1358
4707.14 1341
4707.79 1341
4708.43 1435
4709.08 1299
4709.73 1307
4710.37 1355
4711.02 1429
4711.67 1393
4712.32 1349
4712.96 1365
4713.61 1563
4714.26 1362
4714.91 1393
4715.55 1393
4716.20 1472
4716.85 1424
4717.50 1345
4718.15 1403
4718.79 1298
4719.44 1211
4720.09 1317
4720.74 1430
4721.39 1287
4722.03 1337
4722.68 1499
4723.33 1569
4723.98 1523
4724.63 1405
4725.27 1455
4725.92 1447
4726.57 1500
4727.22 1435
4727.87 1261
4728.52 1285
4729.16 1510
4729.81 1330
4730.46 1233
4731.11 1232
4731.76 1296
4732.41 1263
4733.06 1329
4733.71 1201
4734.36 1270
4735.00 1337
4735.65 1214
4736.30 1430
4736.95 1417
4737.60 1288
4738.25 1290
4738.90 1281
4739.55 1477
4740.20 1340
4740.85 1309
4741.50 1369
4742.15 1276
4742.80 1263
4743.44 1253
4744.09 1277
4744.74 1301
4745.39 1431
4746.04 1425
4746.69 1512
4747.34 1570
4747.99 1560
4748.64 1658
4749.29 1601
4749.94 1851
4750.59 1792
4751.24 1900
4751.89 1904
4752.54 2004
4753.19 2004
4753.84 1853
4754.49 1787
4755.14 1797
4755.79 1704
4756.44 1581
4757.10 1423
4757.75 1350
4758.40 1435
4759.05 1464
4759.70 1327
4760.35 1221
4761.00 1258
4761.65 1470
4762.30 1267
4762.95 1255
4763.60 1306
4764.25 1351
4764.90 1338
4765.56 1209
4766.21 1229
4766.86 1261
4767.51 1367
4768.16 1371
4768.81 1443
4769.46 1330
4770.11 1338
4770.77 1410
4771.42 1336
4772.07 1276
4772.72 1363
4773.37 1321
4774.02 1301
4774.67 1301
4775.33 1258
4775.98 1329
4776.63 1321
4777.28 1438
4777.93 1398
4778.59 1328
4779.24 1246
4779.89 1242
4780.54 1326
4781.19 1321
4781.85 1353
4782.50 1462
4783.15 1355
4783.80 1307
4784.46 1382
4785.11 1295
4785.76 1278
4786.41 1403
4787.07 1309
4787.72 1323
4788.37 1412
4789.02 1434
4789.68 1451
4790.33 1409
4790.98 1334
4791.63 1369
4792.29 1430
4792.94 1445
4793.59 1416
4794.25 1446
4794.90 1376
4795.55 1351
4796.21 1306
4796.86 1344
4797.51 1436
4798.17 1432
4798.82 1285
4799.47 1344
4800.13 1391
4800.78 1196
4801.43 1248
4802.09 1426
4802.74 1434
4803.39 1217
4804.05 1345
4804.70 1374
4805.35 1485
4806.01 1402
4806.66 1392
4807.32 1353
4807.97 1321
4808.62 1430
4809.28 1335
4809.93 1367
4810.59 1240
4811.24 1169
4811.89 1283
4812.55 1334
4813.20 1239
4813.86 1285
4814.51 1445
4815.17 1445
4815.82 1422
4816.48 1547
4817.13 1453
4817.78 1286
4818.44 1387
4819.09 1416
4819.75 1426
4820.40 1387
4821.06 1454
4821.71 1484
4822.37 1512
4823.02 1554
4823.68 1616
4824.33 1482
4824.99 1407
4825.64 1389
4826.30 1455
4826.95 1547
4827.61 1674
4828.26 1599
4828.92 1528
4829.58 1726
4830.23 1590
4830.89 1585
4831.54 1617
4832.20 1556
4832.85 1611
4833.51 1516
4834.16 1638
4834.82 1708
4835.48 1800
4836.13 1853
4836.79 1731
4837.44 1848
4838.10 1939
4838.76 1946
4839.41 1937
4840.07 1770
4840.72 1886
4841.38 1879
4842.04 1901
4842.69 1887
4843.35 1954
4844.01 1914
4844.66 1838
4845.32 1904
4845.98 2059
4846.63 2203
4847.29 2478
4847.95 2476
4848.60 2519
4849.26 2554
4849.92 2544
4850.57 2627
4851.23 2793
4851.89 2859
4852.54 2642
4853.20 2664
4853.86 2533
4854.51 2211
4855.17 2207
4855.83 2429
4856.49 2359
4857.14 2412
4857.80 2532
4858.46 2616
4859.12 2517
4859.77 2338
4860.43 2426
4861.09 2281
4861.75 2398
4862.40 2060
4863.06 2229
4863.72 2282
4864.38 2333
4865.03 2465
4865.69 2228
4866.35 2165
4867.01 2171
4867.67 2271
4868.32 2333
4868.98 2249
4869.64 2080
4870.30 2130
4870.96 1900
4871.62 1903
4872.27 2010
4872.93 1885
4873.59 1838
4874.25 1965
4874.91 1921
4875.57 1962
4876.22 1907
4876.88 1906
4877.54 1989
4878.20 2037
4878.86 2075
4879.52 2013
4880.18 2138
4880.84 1886
4881.49 1811
4882.15 1776
4882.81 1634
4883.47 1601
4884.13 1720
4884.79 1613
4885.45 1563
4886.11 1775
4886.77 1738
4887.43 1845
4888.09 1899
4888.75 1912
4889.41 1779
4890.07 1578
4890.72 1749
4891.38 1746
4892.04 1804
4892.70 1654
4893.36 1677
4894.02 1741
4894.68 1688
4895.34 1556
4896.00 1517
4896.66 1464
4897.32 1633
4897.98 1554
4898.64 1500
4899.30 1342
4899.96 1465
4900.62 1581
4901.28 1618
4901.94 1558
4902.60 1505
4903.27 1441
4903.93 1455
4904.59 1436
4905.25 1450
4905.91 1484
4906.57 1423
4907.23 1510
4907.89 1394
4908.55 1439
4909.21 1450
4909.87 1575
4910.53 1400
4911.19 1369
4911.85 1273
4912.52 1426
4913.18 1494
4913.84 1383
4914.50 1378
4915.16 1370
4915.82 1315
4916.48 1270
4917.14 1227
4917.81 1180
4918.47 1272
4919.13 1223
4919.79 1382
4920.45 1191
4921.11 1221
4921.77 1287
4922.44 1191
4923.10 1380
4923.76 1368
4924.42 1316
4925.08 1223
4925.75 1183
4926.41 1309
4927.07 1394
4927.73 1349
4928.39 1229
4929.06 1284
4929.72 1334
4930.38 1384
4931.04 1333
4931.71 1275
4932.37 1262
4933.03 1370
4933.69 1204
4934.36 1315
4935.02 1270
4935.68 1346
4936.34 1336
4937.01 1365
4937.67 1266
4938.33 1263
4938.99 1222
4939.66 1267
4940.32 1260
4940.98 1225
4941.65 1229
4942.31 1220
4942.97 1113
4943.63 1184
4944.30 1203
4944.96 1155
4945.62 1266
4946.29 1264
4946.95 1304
4947.61 1283
4948.28 1159
4948.94 1166
4949.61 1164
4950.27 1183
4950.93 1153
4951.60 1208
4952.26 1236
4952.92 1129
4953.59 1184
4954.25 1148
4954.92 1116
4955.58 1129
4956.24 1132
4956.91 1283
4957.57 1284
4958.24 1116
4958.90 1181
4959.56 1288
4960.23 1146
4960.89 1174
4961.56 1204
4962.22 1253
4962.89 1264
4963.55 1287
4964.21 1432
4964.88 1274
4965.54 1418
4966.21 1295
4966.87 1320
4967.54 1191
4968.20 1131
4968.87 1268
4969.53 1294
4970.20 1195
4970.86 1164
4971.53 1221
4972.19 1236
4972.86 1229
4973.52 1154
4974.19 1121
4974.85 1119
4975.52 1163
4976.18 1304
4976.85 1314
4977.51 1359
4978.18 1246
4978.85 1314
4979.51 1213
4980.18 1135
4980.84 1148
4981.51 1210
4982.17 1152
4982.84 1112
4983.50 1166
4984.17 1289
4984.84 1285
4985.50 1142
4986.17 1220
4986.83 1232
4987.50 1219
4988.17 1275
4988.83 1403
4989.50 1377
4990.17 1430
4990.83 1353
4991.50 1450
4992.16 1348
4992.83 1318
4993.50 1297
4994.16 1308
4994.83 1178
4995.50 1142
4996.16 1108
4996.83 1165
4997.50 1147
4998.16 1145
4998.83 1253
4999.50 1138
5000.16 1122
5000.83 1197
5001.50 1132
5002.17 1164
5002.83 1137
5003.50 1064
5004.17 1112
5004.83 1218
5005.50 1278
5006.17 1113
5006.84 1195
5007.50 1376
5008.17 1161
5008.84 1275
5009.51 1053
5010.17 1225
5010.84 1190
5011.51 1148
5012.18 1055
5012.84 1279
5013.51 1184
5014.18 1263
5014.85 1242
5015.52 1162
5016.18 1267
5016.85 1241
5017.52 1201
5018.19 1187
5018.86 1157
5019.52 1092
5020.19 1370
5020.86 1269
5021.53 1221
5022.20 1298
5022.87 1299
5023.54 1327
5024.20 1306
5024.87 1382
5025.54 1313
5026.21 1378
5026.88 1286
5027.55 1350
5028.22 1455
5028.88 1396
5029.55 1271
5030.22 1308
5030.89 1338
5031.56 1360
5032.23 1219
5032.90 1354
5033.57 1233
5034.24 1134
5034.91 1213
5035.58 1182
5036.25 1163
5036.91 1219
5037.58 1118
5038.25 1106
5038.92 1163
5039.59 1211
5040.26 1319
5040.93 1236
5041.60 1044
5042.27 1083
5042.94 1101
5043.61 1157
5044.28 1215
5044.95 1146
5045.62 1139
5046.29 1166
5046.96 1097
5047.63 1150
5048.30 1159
5048.97 1130
5049.64 1075
5050.31 1097
5050.98 1250
5051.65 1201
5052.32 1129
5052.99 1046
5053.66 1111
5054.33 1074
5055.00 1116
5055.68 1096
5056.35 1189
5057.02 1269
5057.69 1164
5058.36 1143
5059.03 1119
5059.70 1170
5060.37 1150
5061.04 1028
5061.71 1110
5062.38 1184
5063.06 1197
5063.73 1208
5064.40 1336
5065.07 1252
5065.74 1092
5066.41 1091
5067.08 1087
5067.75 1233
5068.43 1231
5069.10 1238
5069.77 1181
5070.44 1160
5071.11 1113
5071.78 1094
5072.46 1184
5073.13 1177
5073.80 1181
5074.47 1197
5075.14 1243
5075.81 1277
5076.49 1183
5077.16 1113
5077.83 1306
5078.50 1205
5079.18 1230
5079.85 1311
5080.52 1268
5081.19 1250
5081.86 1241
5082.54 1291
5083.21 1274
5083.88 1206
5084.55 1249
5085.23 1239
5085.90 1284
5086.57 1346
5087.25 1420
5087.92 1376
5088.59 1460
5089.26 1484
5089.94 1409
5090.61 1544
5091.28 1692
5091.96 1777
5092.63 1568
5093.30 1543
5093.97 1623
5094.65 1528
5095.32 1531
5095.99 1463
5096.67 1249
5097.34 1192
5098.01 1251
5098.69 1338
5099.36 1359
5100.04 1269
5100.71 1213
5101.38 1303
5102.06 1182
5102.73 1193
5103.40 1206
5104.08 1190
5104.75 1207
5105.43 1176
5106.10 1202
5106.77 1194
5107.45 1221
5108.12 1184
5108.80 1126
5109.47 1030
5110.14 1074
5110.82 1128
5111.49 1239
5112.17 1125
5112.84 1063
5113.52 1083
5114.19 1088
5114.87 1153
5115.54 1171
5116.21 1172
5116.89 1208
5117.56 1223
5118.24 1181
5118.91 1139
5119.59 1170
5120.26 1246
5120.94 1266
5121.61 1230
5122.29 1230
5122.96 1278
5123.64 1244
5124.31 1219
5124.99 1252
5125.66 1170
5126.34 1122
5127.01 1053
5127.69 1302
5128.37 1277
5129.04 1296
5129.72 1203
5130.39 1234
5131.07 1182
5131.74 1294
5132.42 1149
5133.09 1289
5133.77 1328
5134.45 1277
5135.12 1245
5135.80 1136
5136.47 1183
5137.15 1137
5137.83 1214
5138.50 1162
5139.18 1164
5139.85 1219
5140.53 1172
5141.21 1148
5141.88 1113
5142.56 1126
5143.24 1094
5143.91 1146
5144.59 1121
5145.27 1104
5145.94 1200
5146.62 1195
5147.30 1155
5147.97 1207
5148.65 1146
5149.33 1147
5150.00 1121
5150.68 1093
5151.36 1282
5152.03 1178
5152.71 1116
5153.39 1184
5154.07 1027
5154.74 1056
5155.42 1041
5156.10 1211
5156.77 1122
5157.45 999
5158.13 1049
5158.81 1075
5159.48 1127
5160.16 1162
5160.84 1188
5161.52 1113
5162.19 1055
5162.87 1173
5163.55 1075
5164.23 1130
5164.91 1164
5165.58 1134
5166.26 1121
5166.94 1153
5167.62 1127
5168.30 1023
5168.97 1057
5169.65 1075
5170.33 1093
5171.01 1143
5171.69 1170
5172.37 1090
5173.04 1116
5173.72 1095
5174.40 1093
5175.08 1160
5175.76 1115
5176.44 1061
5177.11 1116
5177.79 1156
5178.47 1054
5179.15 1021
5179.83 1152
5180.51 1155
5181.19 1122
5181.87 1200
5182.55 1221
5183.22 1094
5183.90 1124
5184.58 1101
5185.26 1081
5185.94 1131
5186.62 1136
5187.30 1178
5187.98 1096
5188.66 1070
5189.34 1022
5190.02 967
5190.70 1023
5191.38 1130
5192.06 1031
5192.74 1032
5193.42 1082
5194.10 1108
5194.78 994
5195.46 1035
5196.14 1095
5196.82 1186
5197.50 1251
5198.18 1177
5198.86 1075
5199.54 1124
5200.22 1024
5200.90 1027
5201.58 1114
5202.26 1081
5202.94 1134
5203.62 1097
5204.30 1181
5204.98 1019
5205.66 1201
5206.34 1110
5207.02 1306
5207.70 1254
5208.38 1063
5209.06 1125
5209.74 1234
5210.42 1099
5211.10 1165
5211.79 1202
5212.47 1215
5213.15 1156
5213.83 1149
5214.51 1163
5215.19 1198
5215.87 1187
5216.55 1045
5217.23 1062
5217.92 1057
5218.60 1172
5219.28 1226
5219.96 1252
5220.64 1212
5221.32 1104
5222.00 1190
5222.69 1115
5223.37 1151
5224.05 1100
5224.73 1276
5225.41 1222
5226.10 1185
5226.78 1048
5227.46 1073
5228.14 1121
5228.82 1018
5229.51 989
5230.19 1095
5230.87 1185
5231.55 1137
5232.23 1080
5232.92 1141
5233.60 1102
5234.28 1143
5234.96 1217
5235.65 1333
5236.33 1167
5237.01 1213
5237.69 1141
5238.38 1139
5239.06 1206
5239.74 1152
5240.42 1151
5241.11 1206
5241.79 1171
5242.47 1263
5243.16 1233
5243.84 1132
5244.52 1258
5245.21 1160
5245.89 1113
5246.57 1132
5247.26 1115
5247.94 1128
5248.62 1283
5249.31 1288
5249.99 1176
5250.67 1133
5251.36 1224
5252.04 1242
5252.72 1113
5253.41 1122
5254.09 1177
5254.77 1134
5255.46 1119
5256.14 968
5256.83 1017
5257.51 1123
5258.19 1102
5258.88 1094
5259.56 1171
5260.25 1068
5260.93 1082
5261.61 1086
5262.30 1114
5262.98 1195
5263.67 1166
5264.35 1199
5265.04 1192
5265.72 1170
5266.40 1135
5267.09 1198
5267.77 1148
5268.46 1157
5269.14 1251
5269.83 1296
5270.51 1254
5271.20 1234
5271.88 1293
5272.57 1211
5273.25 1264
5273.94 1177
5274.62 1099
5275.31 1057
5275.99 1087
5276.68 1073
5277.36 1130
5278.05 1011
5278.73 1054
5279.42 1122
5280.10 1142
5280.79 1312
5281.47 1221
5282.16 1245
5282.85 1215
5283.53 1329
5284.22 1274
5284.90 1133
5285.59 1212
5286.27 1224
5286.96 1158
5287.65 1145
5288.33 1166
5289.02 1065
5289.70 1140
5290.39 1155
5291.08 1186
5291.76 1125
5292.45 1072
5293.13 1177
5293.82 1120
5294.51 1105
5295.19 1068
5295.88 1232
5296.57 1184
5297.25 1187
5297.94 1118
5298.63 1231
5299.31 1264
5300.00 1172
5300.69 1295
5301.37 1239
5302.06 1295
5302.75 1362
5303.43 1395
5304.12 1349
5304.81 1300
5305.49 1189
5306.18 1193
5306.87 1172
5307.56 1217
5308.24 1243
5308.93 1230
5309.62 1251
5310.30 1233
5310.99 1262
5311.68 1189
5312.37 1257
5313.05 1163
5313.74 1110
5314.43 1085
5315.12 1173
5315.81 1141
5316.49 1103
5317.18 1162
5317.87 1218
5318.56 1291
5319.24 1137
5319.93 1235
5320.62 1172
5321.31 1258
5322.00 1322
5322.68 1224
5323.37 1250
5324.06 1245
5324.75 1177
5325.44 1101
5326.13 1171
5326.81 1149
5327.50 1163
5328.19 1151
5328.88 1045
5329.57 1120
5330.26 1055
5330.95 1101
5331.63 1118
5332.32 1138
5333.01 1195
5333.70 1094
5334.39 1239
5335.08 1135
5335.77 1095
5336.46 1134
5337.15 1232
5337.84 1147
5338.52 1103
5339.21 1163
5339.90 1141
5340.59 1186
5341.28 1160
5341.97 1111
5342.66 1198
5343.35 1232
5344.04 1122
5344.73 1101
5345.42 1197
5346.11 1283
5346.80 1398
5347.49 1306
5348.18 1333
5348.87 1379
5349.56 1325
5350.25 1325
5350.94 1398
5351.63 1529
5352.32 1465
5353.01 1350
5353.70 1150
5354.39 1341
5355.08 1279
5355.77 1122
5356.46 1256
5357.15 1152
5357.84 1204
5358.53 1159
5359.22 1182
5359.91 1203
5360.60 1165
5361.29 1209
5361.98 1203
5362.67 1178
5363.36 1125
5364.06 1063
5364.75 1179
5365.44 1252
5366.13 1088
5366.82 1138
5367.51 1160
5368.20 1159
5368.89 1161
5369.58 1183
5370.27 1106
5370.97 1098
5371.66 1182
5372.35 1179
5373.04 1043
5373.73 1088
5374.42 1082
5375.11 1124
5375.81 1074
5376.50 1114
5377.19 1024
5377.88 1121
5378.57 1186
5379.26 1068
5379.96 1011
5380.65 1007
5381.34 1002
5382.03 1064
5382.72 1139
5383.42 1272
5384.11 1169
5384.80 991
5385.49 964
5386.19 1078
5386.88 1095
5387.57 1230
5388.26 1186
5388.96 1072
5389.65 1176
5390.34 1185
5391.03 1236
5391.73 1205
5392.42 1240
5393.11 1312
5393.80 1182
5394.50 1062
5395.19 1117
5395.88 1097
5396.57 1097
5397.27 1177
5397.96 990
5398.65 1057
5399.35 1102
5400.04 1145
5400.73 1211
5401.43 1175
5402.12 1138
5402.81 1082
5403.51 1161
5404.20 1097
5404.89 1111
5405.59 1076
5406.28 1022
5406.97 1162
5407.67 1171
5408.36 1133
5409.06 1135
5409.75 1160
5410.44 1112
5411.14 1119
5411.83 1124
5412.52 1144
5413.22 1076
5413.91 1109
5414.61 1234
5415.30 1207
5415.99 1133
5416.69 1181
5417.38 1097
5418.08 1097
5418.77 1146
5419.47 1238
5420.16 1179
5420.86 1261
5421.55 1139
5422.24 1117
5422.94 1156
5423.63 1160
5424.33 1371
5425.02 1269
5425.72 1217
5426.41 1098
5427.11 1103
5427.80 1276
5428.50 1229
5429.19 1152
5429.89 1123
5430.58 1124
5431.28 1170
5431.97 1279
5432.67 1202
5433.36 1188
5434.06 1191
5434.75 1184
5435.45 1275
5436.15 1388
5436.84 1386
5437.54 1449
5438.23 1397
5438.93 1304
5439.62 1230
5440.32 1147
5441.01 1270
5441.71 1275
5442.41 1289
5443.10 1361
5443.80 1309
5444.49 1390
5445.19 1477
5445.89 1507
5446.58 1421
5447.28 1629
5447.98 1747
5448.67 1695
5449.37 1679
5450.06 1704
5450.76 1582
5451.46 1544
5452.15 1486
5452.85 1454
5453.55 1367
5454.24 1387
5454.94 1520
5455.64 1338
5456.33 1363
5457.03 1335
5457.73 1430
5458.42 1408
5459.12 1382
5459.82 1482
5460.51 1480
5461.21 1524
5461.91 1635
5462.61 1610
5463.30 1618
5464.00 1517
5464.70 1577
5465.40 1621
5466.09 1730
5466.79 1680
5467.49 1575
5468.18 1601
5468.88 1565
5469.58 1562
5470.28 1699
5470.98 1573
5471.67 1422
5472.37 1685
5473.07 1564
5473.77 1477
5474.46 1597
5475.16 1775
5475.86 1702
5476.56 1636
5477.26 1816
5477.95 2118
5478.65 2050
5479.35 2215
5480.05 2555
5480.75 2689
5481.45 2638
5482.14 2451
5482.84 2317
5483.54 2127
5484.24 2021
5484.94 1879
5485.64 1854
5486.34 1753
5487.03 1846
5487.73 1950
5488.43 1800
5489.13 1701
5489.83 1749
5490.53 1761
5491.23 1780
5491.93 1698
5492.63 1978
5493.33 2124
5494.02 1995
5494.72 1956
5495.42 1821
5496.12 2095
5496.82 2161
5497.52 2387
5498.22 2648
5498.92 3027
5499.62 3056
5500.32 3201
5501.02 3457
5501.72 3634
5502.42 3391
5503.12 3035
5503.82 2880
5504.52 2554
5505.22 2411
5505.92 2079
5506.62 2024
5507.32 1960
5508.02 1894
5508.72 1759
5509.42 1693
5510.12 1724
5510.82 1852
5511.52 1520
5512.22 1575
5512.92 1742
5513.62 1823
5514.32 1601
5515.02 1575
5515.72 1644
5516.42 1643
5517.12 1517
5517.82 1580
5518.52 1643
5519.22 1612
5519.93 1689
5520.63 1567
5521.33 1480
5522.03 1356
5522.73 1517
5523.43 1495
5524.13 1445
5524.83 1497
5525.53 1447
5526.23 1358
5526.94 1346
5527.64 1410
5528.34 1390
5529.04 1427
5529.74 1353
5530.44 1424
5531.14 1387
5531.85 1312
5532.55 1386
5533.25 1357
5533.95 1279
5534.65 1165
5535.35 1315
5536.06 1357
5536.76 1339
5537.46 1344
5538.16 1324
5538.86 1216
5539.57 1233
5540.27 1128
5540.97 1244
5541.67 1228
5542.37 1113
5543.08 1223
5543.78 1312
5544.48 1288
5545.18 1109
5545.89 1228
5546.59 1297
5547.29 1288
5547.99 1298
5548.70 1240
5549.40 1252
5550.10 1277
5550.81 1249
5551.51 1291
5552.21 1312
5552.91 1245
5553.62 1160
5554.32 1265
5555.02 1208
5555.73 1239
5556.43 1237
5557.13 1237
5557.84 1131
5558.54 1104
5559.24 1299
5559.95 1256
5560.65 1110
5561.35 1179
5562.06 1185
5562.76 1216
5563.46 1143
5564.17 1159
5564.87 1163
5565.57 1155
5566.28 1149
5566.98 1156
5567.69 1160
5568.39 1255
5569.09 1230
5569.80 1136
5570.50 1175
5571.21 1216
5571.91 1120
5572.61 1172
5573.32 1221
5574.02 1211
5574.73 1192
5575.43 1225
5576.14 1229
5576.84 1185
5577.54 1095
5578.25 1117
5578.95 1266
5579.66 1222
5580.36 1222
5581.07 1218
5581.77 1128
5582.48 1150
5583.18 1148
5583.89 1087
5584.59 1179
5585.30 1131
5586.00 1146
5586.71 1143
5587.41 1153
5588.12 1229
5588.82 1183
5589.53 1054
5590.23 1113
5590.94 1059
5591.64 981
5592.35 1097
5593.05 1108
5593.76 1051
5594.47 1116
5595.17 1230
5595.88 1250
5596.58 1151
5597.29 1036
5597.99 1024
5598.70 1036
5599.41 1003
5600.11 1064
5600.82 1143
5601.52 1095
5602.23 1034
5602.94 1074
5603.64 1077
5604.35 1047
5605.05 979
5605.76 980
5606.47 1032
5607.17 1071
5607.88 1225
5608.59 1035
5609.29 1023
5610.00 1023
5610.70 1106
5611.41 1139
5612.12 1150
5612.82 1169
5613.53 1102
5614.24 1109
5614.95 1085
5615.65 1063
5616.36 1069
5617.07 1116
5617.77 965
5618.48 974
5619.19 1020
5619.89 933
5620.60 972
5621.31 1196
5622.02 1029
5622.72 1039
5623.43 1004
5624.14 1060
5624.85 1080
5625.55 1086
5626.26 952
5626.97 1072
5627.68 1026
5628.38 1032
5629.09 1064
5629.80 1131
5630.51 1066
5631.21 1109
5631.92 1006
5632.63 1054
5633.34 1122
5634.05 1002
5634.75 1123
5635.46 1193
5636.17 1105
5636.88 1177
5637.59 1184
5638.30 1215
5639.00 1072
5639.71 1170
5640.42 1244
5641.13 1087
5641.84 1218
5642.55 1109
5643.26 1042
5643.96 1004
5644.67 1116
5645.38 1049
5646.09 1087
5646.80 1159
5647.51 1099
5648.22 1033
5648.93 1128
5649.64 1044
5650.34 1100
5651.05 950
5651.76 1009
5652.47 1109
5653.18 1247
5653.89 1112
5654.60 1007
5655.31 1172
5656.02 1459
5656.73 1358
5657.44 1361
5658.15 1293
5658.86 1326
5659.57 1344
5660.28 1242
5660.99 1248
5661.70 1239
5662.41 1172
5663.12 1107
5663.83 1124
5664.54 1055
5665.25 1076
5665.96 1128
5666.67 1137
5667.38 1049
5668.09 1148
5668.80 1057
5669.51 1109
5670.22 1075
5670.93 1094
5671.64 1120
5672.35 1102
5673.06 1107
5673.77 1153
5674.48 1075
5675.19 1117
5675.90 1018
5676.61 1086
5677.32 1099
5678.03 1113
5678.74 1130
5679.45 1042
5680.17 1025
5680.88 1045
5681.59 1082
5682.30 987
5683.01 1071
5683.72 990
5684.43 1169
5685.14 1170
5685.85 1127
5686.57 1097
5687.28 1102
5687.99 1072
5688.70 1099
5689.41 1113
5690.12 1014
5690.84 1027
5691.55 1073
5692.26 1064
5692.97 1017
5693.68 1035
5694.39 1083
5695.11 1072
5695.82 1001
5696.53 1070
5697.24 975
5697.95 1008
5698.67 1003
5699.38 1027
5700.09 1078
5700.80 1048
5701.51 1065
5702.23 985
5702.94 1017
5703.65 1067
5704.36 1031
5705.08 1054
5705.79 1052
5706.50 1008
5707.21 1056
5707.93 1097
5708.64 1115
5709.35 961
5710.07 1046
5710.78 990
5711.49 1056
5712.20 952
5712.92 919
5713.63 930
5714.34 986
5715.06 922
5715.77 1053
5716.48 981
5717.20 998
5717.91 980
5718.62 903
5719.34 936
5720.05 985
5720.76 958
5721.48 982
5722.19 1001
5722.90 1038
5723.62 1007
5724.33 965
5725.05 1057
5725.76 1094
5726.47 1081
5727.19 1030
5727.90 1016
5728.61 997
5729.33 1096
5730.04 1116
5730.76 1124
5731.47 960
5732.19 1004
5732.90 1009
5733.61 1112
5734.33 1024
5735.04 971
5735.76 1041
5736.47 983
5737.19 1097
5737.90 1000
5738.61 892
5739.33 963
5740.04 1033
5740.76 1112
5741.47 1059
5742.19 1036
5742.90 1083
5743.62 1090
5744.33 1010
5745.05 1022
5745.76 1075
5746.48 1029
5747.19 1008
5747.91 1031
5748.62 941
5749.34 960
5750.05 1010
5750.77 1028
5751.49 1026
5752.20 989
5752.92 1104
5753.63 961
5754.35 955
5755.06 966
5755.78 1033
5756.49 1069
5757.21 1045
5757.93 1017
5758.64 893
5759.36 964
5760.07 993
5760.79 1094
5761.51 1042
5762.22 980
5762.94 963
5763.65 1084
5764.37 1057
5765.09 1074
5765.80 945
5766.52 945
5767.24 1113
5767.95 1028
5768.67 1039
5769.39 1062
5770.10 1019
5770.82 1027
5771.53 1028
5772.25 1092
5772.97 1088
5773.69 1050
5774.40 1037
5775.12 1053
5775.84 996
5776.55 988
5777.27 1137
5777.99 1208
5778.70 1135
5779.42 1054
5780.14 954
5780.86 1083
5781.57 1063
5782.29 1103
5783.01 1049
5783.72 1126
5784.44 1147
5785.16 1094
5785.88 1029
5786.59 1036
5787.31 1058
5788.03 1159
5788.75 1069
5789.47 1148
5790.18 1111
5790.90 1035
5791.62 1101
5792.34 987
5793.06 977
5793.77 1176
5794.49 1127
5795.21 1060
5795.93 1108
5796.65 1164
5797.36 1238
5798.08 1285
5798.80 1188
5799.52 1196
5800.24 1407
5800.96 1503
5801.67 1528
5802.39 1597
5803.11 1561
5803.83 1472
5804.55 1423
5805.27 1484
5805.99 1250
5806.71 1162
5807.42 1246
5808.14 1228
5808.86 1234
5809.58 1212
5810.30 1123
5811.02 1144
5811.74 1156
5812.46 1071
5813.18 1007
5813.90 1066
5814.62 1125
5815.34 1070
5816.05 1144
5816.77 1163
5817.49 1145
5818.21 1020
5818.93 1109
5819.65 1149
5820.37 1320
5821.09 1142
5821.81 1108
5822.53 1205
5823.25 1221
5823.97 1098
5824.69 1106
5825.41 1220
5826.13 1191
5826.85 1180
5827.57 1193
5828.29 1193
5829.01 1083
5829.73 1153
5830.45 1188
5831.17 1088
5831.89 1058
5832.61 1109
5833.33 1153
5834.05 1154
5834.78 1254
5835.50 1147
5836.22 1063
5836.94 1055
5837.66 1115
5838.38 1178
5839.10 1096
5839.82 1147
5840.54 1116
5841.26 1098
5841.98 1115
5842.70 1082
5843.43 1175
5844.15 1105
5844.87 1098
5845.59 1038
5846.31 1044
5847.03 1121
5847.75 1278
5848.47 1231
5849.20 1120
5849.92 1178
5850.64 1107
5851.36 1133
5852.08 1129
5852.80 1175
5853.53 1050
5854.25 1055
5854.97 1196
5855.69 1303
5856.41 1353
5857.14 1176
5857.86 1175
5858.58 1184
5859.30 1139
5860.02 1153
5860.75 1321
5861.47 1215
5862.19 1213
5862.91 1182
5863.64 1249
5864.36 1181
5865.08 1143
5865.80 1287
5866.52 1297
5867.25 1199
5867.97 1263
5868.69 1294
5869.42 1237
5870.14 1220
5870.86 1263
5871.58 1135
5872.31 1212
5873.03 1287
5873.75 1265
5874.48 1289
5875.20 1208
5875.92 1098
5876.65 1162
5877.37 1287
5878.09 1259
5878.81 1202
5879.54 1186
5880.26 1223
5880.99 1421
5881.71 1316
5882.43 1166
5883.16 1233
5883.88 1401
5884.60 1347
5885.33 1258
5886.05 1213
5886.77 1246
5887.50 1280
5888.22 1358
5888.95 1269
5889.67 1261
5890.39 1358
5891.12 1280
5891.84 1291
5892.57 1328
5893.29 1331
5894.01 1294
5894.74 1304
5895.46 1289
5896.19 1268
5896.91 1305
5897.64 1325
5898.36 1381
5899.09 1333
5899.81 1433
5900.53 1398
5901.26 1460
5901.98 1388
5902.71 1424
5903.43 1502
5904.16 1366
5904.88 1307
5905.61 1429
5906.33 1513
5907.06 1456
5907.78 1492
5908.51 1498
5909.23 1603
5909.96 1486
5910.68 1524
5911.41 1584
5912.14 1638
5912.86 1687
5913.59 1553
5914.31 1581
5915.04 1663
5915.76 1542
5916.49 1529
5917.21 1524
5917.94 1576
5918.67 1524
5919.39 1621
5920.12 1539
5920.84 1553
5921.57 1634
5922.29 1574
5923.02 1682
5923.75 1726
5924.47 1607
5925.20 1688
5925.93 1780
5926.65 1747
5927.38 1810
5928.10 1908
5928.83 1853
5929.56 1862
5930.28 1870
5931.01 1783
5931.74 1962
5932.46 1878
5933.19 1874
5933.92 2098
5934.64 1965
5935.37 2063
5936.10 2161
5936.82 2083
5937.55 2129
5938.28 2172
5939.00 2188
5939.73 2341
5940.46 2173
5941.19 2141
5941.91 2254
5942.64 2182
5943.37 2262
5944.09 2282
5944.82 2469
5945.55 2314
5946.28 2487
5947.00 2543
5947.73 2503
5948.46 2697
5949.19 2810
5949.92 2734
5950.64 3116
5951.37 3144
5952.10 3067
5952.83 3053
5953.55 3080
5954.28 3358
5955.01 3132
5955.74 3203
5956.47 3168
5957.19 3046
5957.92 3180
5958.65 2959
5959.38 3158
5960.11 3081
5960.84 2991
5961.56 3049
5962.29 3142
5963.02 3468
5963.75 3520
5964.48 3776
5965.21 4031
5965.94 4365
5966.66 4412
5967.39 4358
5968.12 4321
5968.85 4187
5969.58 4070
5970.31 3892
5971.04 4075
5971.77 4202
5972.50 3841
5973.22 3654
5973.95 3783
5974.68 3919
5975.41 3848
5976.14 3758
5976.87 3728
5977.60 3987
5978.33 3918
5979.06 3913
5979.79 4229
5980.52 4263
5981.25 4250
5981.98 4357
5982.71 4517
5983.44 4437
5984.17 4443
5984.90 4466
5985.63 4535
5986.36 4513
5987.09 4459
5987.82 4556
5988.55 4789
5989.28 4568
5990.01 4518
5990.74 4577
5991.47 4628
5992.20 4570
5992.93 4752
5993.66 4710
5994.39 4784
5995.12 4761
5995.85 4965
5996.58 5020
5997.31 4968
5998.04 5114
5998.77 4993
5999.50 5194
6000.23 5163
6000.96 4977
6001.69 4858
6002.42 4807
6003.16 4945
6003.89 4813
6004.62 4766
6005.35 4632
6006.08 4486
6006.81 4819
6007.54 5167
6008.27 5743
6009.00 6405
6009.74 7334
6010.47 8737
6011.20 10162
6011.93 11246
6012.66 12398
6013.39 13126
6014.13 13427
6014.86 13492
6015.59 12708
6016.32 11990
6017.05 10939
6017.78 9682
6018.52 8392
6019.25 7143
6019.98 6421
6020.71 5676
6021.44 4976
6022.18 4479
6022.91 3969
6023.64 3907
6024.37 3608
6025.10 3555
6025.84 3433
6026.57 3433
6027.30 3364
6028.03 3144
6028.77 3096
6029.50 3025
6030.23 3101
6030.96 3253
6031.70 3053
6032.43 3137
6033.16 2952
6033.90 2963
6034.63 3187
6035.36 3196
6036.09 3046
6036.83 2951
6037.56 3052
6038.29 3119
6039.03 3143
6039.76 3065
6040.49 3305
6041.23 3370
6041.96 3432
6042.69 3105
6043.43 3315
6044.16 3433
6044.89 3475
6045.63 3634
6046.36 3334
6047.09 3575
6047.83 3849
6048.56 3925
6049.29 4000
6050.03 4038
6050.76 4259
6051.50 4565
6052.23 4610
6052.96 4496
6053.70 4723
6054.43 4576
6055.17 4435
6055.90 4346
6056.63 4320
6057.37 4043
6058.10 4000
6058.84 3627
6059.57 3473
6060.31 3600
6061.04 3569
6061.77 3465
6062.51 3471
6063.24 3458
6063.98 3354
6064.71 3341
6065.45 3193
6066.18 3176
6066.92 3223
6067.65 3153
6068.39 3239
6069.12 3136
6069.86 3017
6070.59 3021
6071.33 3090
6072.06 3017
6072.80 2958
6073.53 2874
6074.27 2928
6075.00 2879
6075.74 2789
6076.47 2667
6077.21 2822
6077.95 2913
6078.68 2896
6079.42 2982
6080.15 2888
6080.89 2873
6081.62 2943
6082.36 2697
6083.09 2581
6083.83 2719
6084.57 2573
6085.30 2601
6086.04 2643
6086.77 2559
6087.51 2726
6088.25 2764
6088.98 2709
6089.72 2710
6090.46 2869
6091.19 2818
6091.93 2850
6092.66 2851
6093.40 2802
6094.14 2628
6094.87 2737
6095.61 2781
6096.35 2668
6097.08 2529
6097.82 2513
6098.56 2436
6099.29 2438
6100.03 2463
6100.77 2465
6101.50 2486
6102.24 2358
6102.98 2358
6103.72 2240
6104.45 2227
6105.19 2245
6105.93 2250
6106.66 2480
6107.40 2299
6108.14 2192
6108.88 2266
6109.61 2342
6110.35 2322
6111.09 2373
6111.83 2204
6112.56 2295
6113.30 2426
6114.04 2471
6114.78 2401
6115.51 2254
6116.25 2408
6116.99 2385
6117.73 2307
6118.47 2281
6119.20 2327
6119.94 2333
6120.68 2328
6121.42 2335
6122.16 2265
6122.89 2376
6123.63 2597
6124.37 2561
6125.11 2533
6125.85 2515
6126.59 2406
6127.32 2613
6128.06 2559
6128.80 2513
6129.54 2504
6130.28 2514
6131.02 2611
6131.76 2655
6132.49 2582
6133.23 2803
6133.97 2698
6134.71 2682
6135.45 2644
6136.19 2583
6136.93 2630
6137.67 2688
6138.41 2513
6139.15 2683
6139.88 2640
6140.62 2623
6141.36 2512
6142.10 2595
6142.84 2705
6143.58 2682
6144.32 2677
6145.06 2750
6145.80 2904
6146.54 2822
6147.28 2759
6148.02 2825
6148.76 2931
6149.50 2872
6150.24 3039
6150.98 3121
6151.72 3031
6152.46 2830
6153.20 2789
6153.94 2901
6154.68 3107
6155.42 3085
6156.16 3059
6156.90 3036
6157.64 3053
6158.38 3244
6159.12 3467
6159.86 3341
6160.60 3440
6161.34 3628
6162.08 3585
6162.82 3601
6163.56 3798
6164.30 4191
6165.05 4321
6165.79 4455
6166.53 4590
6167.27 4592
6168.01 4779
6168.75 4863
6169.49 4711
6170.23 4746
6170.97 4683
6171.71 4621
6172.46 4542
6173.20 4542
6173.94 4357
6174.68 4442
6175.42 4208
6176.16 4066
6176.90 4131
6177.64 4099
6178.39 4222
6179.13 4255
6179.87 4259
6180.61 4307
6181.35 4287
6182.09 4316
6182.84 4401
6183.58 4383
6184.32 4373
6185.06 4438
6185.80 4408
6186.55 4565
6187.29 4584
6188.03 4817
6188.77 4997
6189.52 4768
6190.26 4957
6191.00 5186
6191.74 5061
6192.48 5253
6193.23 5750
6193.97 5697
6194.71 5845
6195.45 5684
6196.20 5667
6196.94 5758
6197.68 5532
6198.43 5492
6199.17 5618
6199.91 5309
6200.65 5499
6201.40 5750
6202.14 5906
6202.88 6264
6203.63 6649
6204.37 7758
6205.11 9107
6205.86 10902
6206.60 13372
6207.34 16441
6208.09 19009
6208.83 20874
6209.57 22060
6210.32 22776
6211.06 22763
6211.80 21415
6212.55 19639
6213.29 17098
6214.03 14209
6214.78 11729
6215.52 9596
6216.26 8063
6217.01 6808
6217.75 5770
6218.50 5225
6219.24 4935
6219.98 4538
6220.73 4380
6221.47 4417
6222.22 4355
6222.96 4410
6223.71 4530
6224.45 4730
6225.19 4478
6225.94 4497
6226.68 4293
6227.43 4393
6228.17 4089
6228.92 3875
6229.66 3662
6230.41 3478
6231.15 3259
6231.90 3191
6232.64 3223
6233.39 3170
6234.13 3078
6234.87 3161
6235.62 3274
6236.36 3391
6237.11 3453
6237.86 3527
6238.60 3577
6239.35 3802
6240.09 3946
6240.84 3829
6241.58 3901
6242.33 3792
6243.07 3840
6243.82 3949
6244.56 3963
6245.31 4281
6246.05 4345
6246.80 4465
6247.55 4283
6248.29 4405
6249.04 4708
6249.78 4601
6250.53 4184
6251.27 3890
6252.02 3857
6252.77 3814
6253.51 3785
6254.26 3501
6255.01 3663
6255.75 3502
6256.50 3458
6257.24 3482
6257.99 3476
6258.74 3386
6259.48 3282
6260.23 3567
6260.98 3322
6261.72 3070
6262.47 3250
6263.22 3214
6263.96 3112
6264.71 3129
6265.46 3113
6266.20 3021
6266.95 2971
6267.70 2996
6268.44 2989
6269.19 2901
6269.94 2933
6270.68 2819
6271.43 2879
6272.18 2874
6272.93 2750
6273.67 2799
6274.42 2783
6275.17 2847
6275.92 2797
6276.66 2665
6277.41 2822
6278.16 2675
6278.91 2847
6279.65 2843
6280.40 2839
6281.15 2708
6281.90 2689
6282.64 2731
6283.39 2644
6284.14 2663
6284.89 2640
6285.64 2585
6286.38 2573
6287.13 2546
6287.88 2489
6288.63 2293
6289.38 2405
6290.12 2271
6290.87 2326
6291.62 2233
6292.37 2186
6293.12 2334
6293.87 2348
6294.61 2352
6295.36 2221
6296.11 2211
6296.86 2296
6297.61 2238
6298.36 2288
6299.11 2125
6299.86 2177
6300.60 2094
6301.35 2149
6302.10 2073
6302.85 2197
6303.60 2112
6304.35 2057
6305.10 2049
6305.85 2069
6306.60 2152
6307.35 2150
6308.10 2225
6308.85 2060
6309.59 2092
6310.34 2262
6311.09 2308
6311.84 2213
6312.59 2201
6313.34 2257
6314.09 2236
6314.84 2276
6315.59 2299
6316.34 2249
6317.09 2229
6317.84 2238
6318.59 2333
6319.34 2325
6320.09 2194
6320.84 2107
6321.59 1971
6322.34 2054
6323.09 2020
6323.84 1959
6324.59 1953
6325.34 1903
6326.09 1819
6326.84 1895
6327.59 1668
6328.34 1756
6329.09 1791
6329.85 1616
6330.60 1706
6331.35 1665
6332.10 1701
6332.85 1724
6333.60 1748
6334.35 1769
6335.10 1759
6335.85 1785
6336.60 1715
6337.35 1859
6338.10 1843
6338.86 1741
6339.61 1755
6340.36 1753
6341.11 1855
6341.86 1704
6342.61 1828
6343.36 1785
6344.12 1796
6344.87 1703
6345.62 1761
6346.37 1977
6347.12 1922
6347.87 1888
6348.62 1913
6349.38 2033
6350.13 2130
6350.88 2244
6351.63 2209
6352.38 2167
6353.14 2170
6353.89 2156
6354.64 2234
6355.39 2103
6356.14 1976
6356.90 2022
6357.65 2028
6358.40 1989
6359.15 1877
6359.91 1854
6360.66 1879
6361.41 1772
6362.16 1779
6362.92 1822
6363.67 1869
6364.42 1733
6365.17 1671
6365.93 1810
6366.68 1804
6367.43 1669
6368.19 1706
6368.94 1736
6369.69 1696
6370.44 1598
6371.20 1599
6371.95 1688
6372.70 1736
6373.46 1549
6374.21 1690
6374.96 1752
6375.72 1854
6376.47 1842
6377.22 1717
6377.98 1818
6378.73 1716
6379.48 1656
6380.24 1764
6380.99 1717
6381.75 1689
6382.50 1785
6383.25 1767
6384.01 1749
6384.76 1701
6385.51 1579
6386.27 1563
6387.02 1610
6387.78 1684
6388.53 1678
6389.28 1738
6390.04 1704
6390.79 1788
6391.55 1773
6392.30 1633
6393.06 1748
6393.81 1671
6394.56 1567
6395.32 1504
6396.07 1628
6396.83 1586
6397.58 1580
6398.34 1580
6399.09 1730
6399.85 1562
6400.60 1577
6401.36 1655
6402.11 1626
6402.87 1686
6403.62 1699
6404.38 1727
6405.13 1843
6405.89 1715
6406.64 1731
6407.40 1726
6408.15 1732
6408.91 1791
6409.66 1748
6410.42 1786
6411.17 1712
6411.93 1710
6412.68 1712
6413.44 1687
6414.20 1537
6414.95 1707
6415.71 1733
6416.46 1737
6417.22 1749
6417.97 1781
6418.73 1782
6419.49 1750
6420.24 1794
6421.00 1707
6421.75 1656
6422.51 1675
6423.27 1754
6424.02 1643
6424.78 1679
6425.54 1674
6426.29 1688
6427.05 1784
6427.80 1694
6428.56 1692
6429.32 1684
6430.07 1760
6430.83 1687
6431.59 1725
6432.34 1787
6433.10 1891
6433.86 1718
6434.61 1780
6435.37 1788
6436.13 1752
6436.88 1760
6437.64 1693
6438.40 1783
6439.16 1778
6439.91 1806
6440.67 1845
6441.43 1838
6442.18 1894
6442.94 1847
6443.70 1822
6444.46 1907
6445.21 1802
6445.97 1836
6446.73 1800
6447.49 1958
6448.24 2037
6449.00 1903
6449.76 2033
6450.52 1901
6451.28 2088
6452.03 2149
6452.79 2003
6453.55 1990
6454.31 1938
6455.06 2124
6455.82 2209
6456.58 2196
6457.34 2204
6458.10 2284
6458.86 2174
6459.61 2208
6460.37 2274
6461.13 2234
6461.89 2145
6462.65 2246
6463.41 2177
6464.16 2138
6464.92 2183
6465.68 2374
6466.44 2269
6467.20 2378
6467.96 2356
6468.72 2392
6469.48 2450
6470.23 2538
6470.99 2494
6471.75 2526
6472.51 2498
6473.27 2671
6474.03 2621
6474.79 2578
6475.55 2532
6476.31 2606
6477.07 2638
6477.83 2577
6478.59 2650
6479.35 2511
6480.10 2731
6480.86 2814
6481.62 2825
6482.38 2888
6483.14 2910
6483.90 2862
6484.66 2950
6485.42 3069
6486.18 3096
6486.94 3185
6487.70 3047
6488.46 3167
6489.22 3341
6489.98 3376
6490.74 3522
6491.50 3665
6492.26 3799
6493.02 3672
6493.78 3746
6494.54 3833
6495.30 4065
6496.06 3953
6496.82 3975
6497.59 4223
6498.35 4024
6499.11 4022
6499.87 3988
6500.63 3851
6501.39 4109
6502.15 4179
6502.91 4020
6503.67 4030
6504.43 4009
6505.19 3994
6505.95 4215
6506.71 4272
6507.48 4344
6508.24 4461
6509.00 4582
6509.76 4722
6510.52 4793
6511.28 4988
6512.04 4888
6512.80 4778
6513.57 4854
6514.33 4778
6515.09 4868
6515.85 4756
6516.61 4765
6517.37 5103
6518.14 5139
6518.90 5115
6519.66 5270
6520.42 5404
6521.18 5537
6521.95 5780
6522.71 5882
6523.47 6109
6524.23 6430
6524.99 6798
6525.76 7371
6526.52 7711
6527.28 8124
6528.04 8353
6528.80 8687
6529.57 8451
6530.33 8592
6531.09 8328
6531.85 8748
6532.62 9635
6533.38 11142
6534.14 12793
6534.91 15167
6535.67 17326
6536.43 19000
6537.19 20384
6537.96 20238
6538.72 19060
6539.48 17578
6540.25 15117
6541.01 12595
6541.77 10652
6542.53 8820
6543.30 7330
6544.06 6354
6544.82 5516
6545.59 4935
6546.35 4771
6547.11 4558
6547.88 4301
6548.64 4230
6549.41 3961
6550.17 3879
6550.93 3714
6551.70 3769
6552.46 3899
6553.22 3736
6553.99 3714
6554.75 3671
6555.52 3598
6556.28 3535
6557.04 3544
6557.81 3548
6558.57 3347
6559.34 3402
6560.10 3538
6560.86 3706
6561.63 3712
6562.39 3781
6563.16 4161
6563.92 4125
6564.69 4249
6565.45 4262
6566.21 4084
6566.98 4042
6567.74 4258
6568.51 4118
6569.27 4248
6570.04 4183
6570.80 4270
6571.57 4455
6572.33 4724
6573.10 5053
6573.86 5168
6574.63 5269
6575.39 5402
6576.16 5473
6576.92 5327
6577.69 5314
6578.45 5198
6579.22 4810
6579.98 4682
6580.75 4527
6581.51 4505
6582.28 4412
6583.05 4521
6583.81 4364
6584.58 4461
6585.34 4368
6586.11 4405
6586.87 4374
6587.64 4236
6588.41 4439
6589.17 4563
6589.94 4562
6590.70 4881
6591.47 5014
6592.24 5071
6593.00 5539
6593.77 5571
6594.53 5619
6595.30 5448
6596.07 5788
6596.83 5609
6597.60 5333
6598.37 5234
6599.13 4890
6599.90 4710
6600.66 4477
6601.43 4127
6602.20 4010
6602.96 4329
6603.73 4189
6604.50 4275
6605.26 4383
6606.03 4595
6606.80 4775
6607.57 4847
6608.33 5070
6609.10 5126
6609.87 5223
6610.63 5144
6611.40 5047
6612.17 4798
6612.94 4375
6613.70 4235
6614.47 3960
6615.24 3792
6616.00 3636
6616.77 3485
6617.54 3296
6618.31 3255
6619.08 3263
6619.84 3049
6620.61 3019
6621.38 2994
6622.15 2931
6622.91 3058
6623.68 3190
6624.45 3027
6625.22 2833
6625.99 2737
6626.75 2789
6627.52 2665
6628.29 2807
6629.06 2741
6629.83 2789
6630.59 3006
6631.36 3087
6632.13 3384
6632.90 3574
6633.67 3568
6634.44 3665
6635.21 3968
6635.97 3963
6636.74 3715
6637.51 3561
6638.28 3419
6639.05 3267
6639.82 3192
6640.59 3133
6641.36 2887
6642.12 2794
6642.89 2711
6643.66 2698
6644.43 2591
6645.20 2712
6645.97 2824
6646.74 2618
6647.51 2704
6648.28 2812
6649.05 2777
6649.82 2709
6650.59 2800
6651.36 2828
6652.12 2729
6652.89 2824
6653.66 2906
6654.43 2853
6655.20 2639
6655.97 2812
6656.74 2752
6657.51 2519
6658.28 2483
6659.05 2507
6659.82 2486
6660.59 2560
6661.36 2458
6662.13 2541
6662.90 2490
6663.67 2474
6664.44 2359
6665.21 2412
6665.98 2504
6666.75 2371
6667.52 2345
6668.30 2468
6669.07 2413
6669.84 2423
6670.61 2437
6671.38 2493
6672.15 2386
6672.92 2397
6673.69 2551
6674.46 2479
6675.23 2504
6676.00 2554
6676.77 2632
6677.54 2566
6678.32 2399
6679.09 2448
6679.86 2472
6680.63 2372
6681.40 2565
6682.17 2571
6682.94 2610
6683.71 2760
6684.49 3015
6685.26 2808
6686.03 2882
6686.80 2904
6687.57 2676
6688.34 2629
6689.11 2556
6689.89 2332
6690.66 2310
6691.43 2239
6692.20 2190
6692.97 2211
6693.75 2090
6694.52 2096
6695.29 2053
6696.06 2034
6696.83 2051
6697.61 2070
6698.38 2123
6699.15 2182
6699.92 2164
6700.70 2093
6701.47 2144
6702.24 2143
6703.01 2247
6703.79 2277
6704.56 2101
6705.33 2041
6706.10 2007
6706.88 2092
6707.65 1937
6708.42 2034
6709.19 2069
6709.97 2040
6710.74 1828
6711.51 2025
6712.29 1948
6713.06 1893
6713.83 1918
6714.61 1857
6715.38 1833
6716.15 1703
6716.92 1849
6717.70 1827
6718.47 1826
6719.24 1838
6720.02 1727
6720.79 1832
6721.57 1987
6722.34 2013
6723.11 1792
6723.89 1914
6724.66 1934
6725.43 1853
6726.21 1998
6726.98 1932
6727.76 1813
6728.53 1828
6729.30 1896
6730.08 1929
6730.85 1958
6731.63 1980
6732.40 1828
6733.17 1816
6733.95 1858
6734.72 1874
6735.50 1873
6736.27 1817
6737.05 1789
6737.82 1828
6738.59 1855
6739.37 1827
6740.14 1801
6740.92 1821
6741.69 1885
6742.47 1934
6743.24 1809
6744.02 1861
6744.79 1873
6745.57 1937
6746.34 1930
6747.12 2046
6747.89 2018
6748.67 2067
6749.44 2102
6750.22 2220
6750.99 2274
6751.77 2473
6752.54 2656
6753.32 2670
6754.09 2553
6754.87 2495
6755.65 2503
6756.42 2269
6757.20 2094
6757.97 1949
6758.75 1951
6759.52 1906
6760.30 1812
6761.08 1867
6761.85 1871
6762.63 1723
6763.40 1722
6764.18 1762
6764.96 1783
6765.73 1806
6766.51 1794
6767.28 1778
6768.06 1907
6768.84 1725
6769.61 1841
6770.39 1920
6771.17 1794
6771.94 1933
6772.72 1890
6773.50 1660
6774.27 1690
6775.05 1760
6775.82 1860
6776.60 1704
6777.38 1670
6778.16 1708
6778.93 1746
6779.71 1706
6780.49 1621
6781.26 1775
6782.04 1781
6782.82 1732
6783.59 1680
6784.37 1639
6785.15 1745
6785.93 1709
6786.70 1636
6787.48 1627
6788.26 1752
6789.04 1629
6789.81 1605
6790.59 1565
6791.37 1661
6792.15 1615
6792.92 1635
6793.70 1547
6794.48 1526
6795.26 1499
6796.03 1587
6796.81 1453
6797.59 1508
6798.37 1447
6799.15 1551
6799.92 1590
6800.70 1561
6801.48 1558
6802.26 1681
6803.04 1647
6803.81 1572
6804.59 1735
6805.37 1689
6806.15 1650
6806.93 1534
6807.71 1652
6808.49 1669
6809.26 1568
6810.04 1548
6810.82 1571
6811.60 1563
6812.38 1587
6813.16 1680
6813.94 1546
6814.72 1547
6815.49 1537
6816.27 1586
6817.05 1571
6817.83 1687
6818.61 1659
6819.39 1493
6820.17 1553
6820.95 1710
6821.73 1707
6822.51 1573
6823.29 1649
6824.07 1634
6824.85 1686
6825.62 1690
6826.40 1709
6827.18 1786
6827.96 1757
6828.74 1704
6829.52 1662
6830.30 1604
6831.08 1635
6831.86 1613
6832.64 1656
6833.42 1651
6834.20 1651
6834.98 1603
6835.76 1688
6836.54 1631
6837.32 1639
6838.10 1664
6838.88 1627
6839.66 1627
6840.44 1660
6841.22 1583
6842.01 1676
6842.79 1773
6843.57 1641
6844.35 1693
6845.13 1787
6845.91 1809
6846.69 1941
6847.47 2093
6848.25 2390
6849.03 2487
6849.81 2729
6850.59 3013
6851.37 3205
6852.16 3198
6852.94 3078
6853.72 2872
6854.50 2789
6855.28 2631
6856.06 2283
6856.84 2263
6857.62 2165
6858.41 1925
6859.19 1904
6859.97 1872
6860.75 1888
6861.53 1867
6862.31 1870
6863.09 1805
6863.88 1908
6864.66 2068
6865.44 2124
6866.22 2088
6867.00 2106
6867.79 2005
6868.57 2037
6869.35 2192
6870.13 2147
6870.91 1996
6871.70 2000
6872.48 2073
6873.26 1907
6874.04 1960
6874.83 1983
6875.61 2124
6876.39 2085
6877.17 2087
6877.96 2065
6878.74 2118
6879.52 2210
6880.30 2427
6881.09 2285
6881.87 2297
6882.65 2401
6883.43 2628
6884.22 2785
6885.00 3073
6885.78 3254
6886.57 3538
6887.35 3837
6888.13 3865
6888.92 4073
6889.70 4129
6890.48 3696
6891.26 3277
6892.05 3185
6892.83 3000
6893.62 2801
6894.40 2585
6895.18 2507
6895.97 2501
6896.75 2520
6897.53 2458
6898.32 2323
6899.10 2525
6899.88 2674
6900.67 2515
6901.45 2565
6902.24 2720
6903.02 2672
6903.80 2682
6904.59 2607
6905.37 2598
6906.16 2688
6906.94 2691
6907.72 2693
6908.51 2514
6909.29 2435
6910.08 2593
6910.86 2556
6911.65 2440
6912.43 2487
6913.21 2462
6914.00 2379
6914.78 2442
6915.57 2388
6916.35 2442
6917.14 2473
6917.92 2466
6918.71 2421
6919.49 2499
6920.28 2606
6921.06 2602
6921.85 2659
6922.63 2511
6923.42 2551
6924.20 2582
6924.99 2693
6925.77 2633
6926.56 2750
6927.34 2748
6928.13 2739
6928.91 2890
6929.70 2931
6930.49 2785
6931.27 2736
6932.06 2773
6932.84 2847
6933.63 2872
6934.41 2848
6935.20 2904
6935.99 3041
6936.77 3024
6937.56 2985
6938.34 3163
6939.13 3402
6939.92 3558
6940.70 3666
6941.49 3987
6942.27 4131
6943.06 4242
6943.85 4496
6944.63 4368
6945.42 4403
6946.21 4492
6946.99 4630
6947.78 4443
6948.57 4517
6949.35 4315
6950.14 4205
6950.92 3977
6951.71 3930
6952.50 3842
6953.29 3830
6954.07 3934
6954.86 3826
6955.65 3850
6956.43 3818
6957.22 3980
6958.01 3903
6958.79 3985
6959.58 4003
6960.37 4105
6961.16 4371
6961.94 4261
6962.73 4209
6963.52 4288
6964.31 4300
6965.09 4346
6965.88 4494
6966.67 4970
6967.46 5079
6968.24 5066
6969.03 5508
6969.82 5873
6970.61 5688
6971.39 5797
6972.18 5902
6972.97 6253
6973.76 5777
6974.55 5791
6975.33 5598
6976.12 5845
6976.91 5894
6977.70 5943
6978.49 6370
6979.27 6535
6980.06 7251
6980.85 7843
6981.64 9414
6982.43 11337
6983.22 13601
6984.01 16953
6984.79 20046
6985.58 21960
6986.37 23073
6987.16 23185
6987.95 22112
6988.74 20709
6989.53 18686
6990.32 15548
6991.10 12835
6991.89 10695
6992.68 8640
6993.47 7355
6994.26 6344
6995.05 5418
6995.84 4811
6996.63 4349
6997.42 4202
6998.21 3941
6999.00 4023
6999.79 3965
7000.58 4018
7001.36 3936
7002.15 3930
7002.94 3835
7003.73 3750
7004.52 3634
7005.31 3449
7006.10 3123
7006.89 2948
7007.68 3082
7008.47 2841
7009.26 2690
7010.05 2828
7010.84 2978
7011.63 2917
7012.42 3024
7013.21 3178
7014.00 3122
7014.79 3213
7015.58 3069
7016.37 3064
7017.16 3078
7017.96 3146
7018.75 3107
7019.54 3217
7020.33 3390
7021.12 3660
7021.91 3655
7022.70 3778
7023.49 3864
7024.28 4250
7025.07 4116
7025.86 4222
7026.65 4039
7027.44 3974
7028.24 3651
7029.03 3329
7029.82 3169
7030.61 3119
7031.40 3087
7032.19 2991
7032.98 2789
7033.77 2754
7034.57 2738
7035.36 2735
7036.15 2876
7036.94 2693
7037.73 2957
7038.52 2951
7039.32 2803
7040.11 2958
7040.90 2980
7041.69 3081
7042.48 3107
7043.27 3147
7044.07 3076
7044.86 2971
7045.65 2912
7046.44 2981
7047.23 3154
7048.03 3437
7048.82 3513
7049.61 3685
7050.40 3740
7051.20 3857
7051.99 3768
7052.78 3456
7053.57 3245
7054.37 3212
7055.16 3203
7055.95 2995
7056.74 2885
7057.54 2646
7058.33 2723
7059.12 2760
7059.91 2746
7060.71 2704
7061.50 2743
7062.29 2760
7063.09 2692
7063.88 2744
7064.67 2699
7065.47 2695
7066.26 2446
7067.05 2393
7067.85 2457
7068.64 2352
7069.43 2230
7070.23 2200
7071.02 2246
7071.81 2213
7072.61 2225
7073.40 2097
7074.19 1965
7074.99 2050
7075.78 1995
7076.57 1900
7077.37 1836
7078.16 1995
7078.96 1923
7079.75 1931
7080.54 1959
7081.34 1906
7082.13 1875
7082.93 1806
7083.72 1742
7084.51 1822
7085.31 1846
7086.10 1741
7086.90 1792
7087.69 1872
7088.49 1699
7089.28 1625
7090.08 1713
7090.87 1783
7091.66 1560
7092.46 1711
7093.25 1648
7094.05 1621
7094.84 1694
7095.64 1658
7096.43 1651
7097.23 1672
7098.02 1644
7098.82 1627
7099.61 1665
7100.41 1642
7101.20 1627
7102.00 1555
7102.79 1540
7103.59 1433
7104.38 1435
7105.18 1498
7105.98 1543
7106.77 1474
7107.57 1503
7108.36 1485
7109.16 1389
7109.95 1378
7110.75 1476
7111.54 1392
7112.34 1493
7113.14 1468
7113.93 1403
7114.73 1385
7115.52 1591
7116.32 1603
7117.12 1460
7117.91 1542
7118.71 1615
7119.50 1516
7120.30 1409
7121.10 1468
7121.89 1481
7122.69 1352
7123.49 1323
7124.28 1431
7125.08 1243
7125.88 1319
7126.67 1414
7127.47 1450
7128.27 1473
7129.06 1376
7129.86 1450
7130.66 1450
7131.45 1379
7132.25 1370
7133.05 1467
7133.84 1421
7134.64 1443
7135.44 1303
7136.23 1296
7137.03 1347
7137.83 1348
7138.63 1368
7139.42 1305
7140.22 1286
7141.02 1225
7141.82 1177
7142.61 1240
7143.41 1241
7144.21 1234
7145.01 1166
7145.80 1188
7146.60 1193
7147.40 1118
7148.20 1143
7148.99 1130
7149.79 1177
7150.59 1149
7151.39 1148
7152.19 1135
7152.98 1206
7153.78 1172
7154.58 1258
7155.38 1301
7156.18 1258
7156.98 1243
7157.77 1169
7158.57 1228
7159.37 1199
7160.17 1126
7160.97 1164
7161.77 1193
7162.56 1140
7163.36 1108
7164.16 1094
7164.96 1027
7165.76 958
7166.56 1057
7167.36 1079
7168.16 1151
7168.95 1130
7169.75 1021
7170.55 1092
7171.35 1098
7172.15 1154
7172.95 1062
7173.75 1134
7174.55 1086
7175.35 1055
7176.15 1073
7176.95 1089
7177.75 1124
7178.55 1065
7179.35 1144
7180.14 1163
7180.94 1106
7181.74 1151
7182.54 1156
7183.34 1051
7184.14 1016
7184.94 1005
7185.74 1088
7186.54 1094
7187.34 1001
7188.14 982
7188.94 957
7189.74 949
7190.54 936
7191.34 964
7192.14 1029
7192.94 1080
7193.74 953
7194.54 1067
7195.35 1037
7196.15 1030
7196.95 1049
7197.75 1003
7198.55 1074
7199.35 1103
7200.15 1006
7200.95 978
7201.75 976
7202.55 967
7203.35 920
7204.15 886
7204.95 983
7205.75 1010
7206.56 969
7207.36 961
7208.16 968
7208.96 979
7209.76 981
7210.56 925
7211.36 903
7212.16 924
7212.97 979
7213.77 882
7214.57 911
7215.37 953
7216.17 981
7216.97 974
7217.78 929
7218.58 1060
7219.38 971
7220.18 917
7220.98 930
7221.78 1049
7222.59 1006
7223.39 1016
7224.19 1016
7224.99 957
7225.79 934
7226.60 922
7227.40 950
7228.20 958
7229.00 994
7229.81 1016
7230.61 909
7231.41 920
7232.21 918
7233.02 971
7233.82 997
7234.62 898
7235.42 940
7236.23 894
7237.03 937
7237.83 940
7238.63 925
7239.44 918
7240.24 985
7241.04 942
7241.85 1044
7242.65 1047
7243.45 975
7244.26 1016
7245.06 854
7245.86 992
7246.67 983
7247.47 990
7248.27 1078
7249.08 987
7249.88 998
7250.68 1016
7251.49 994
7252.29 990
7253.09 1003
7253.90 1094
7254.70 935
7255.50 889
7256.31 966
7257.11 966
7257.92 978
7258.72 1029
7259.52 1094
7260.33 1094
7261.13 1141
7261.94 1114
7262.74 1042
7263.54 1104
7264.35 1157
7265.15 1077
7265.96 1126
7266.76 1126
7267.57 1151
7268.37 1090
7269.18 1048
7269.98 1024
7270.78 1069
7271.59 1155
7272.39 1108
7273.20 1113
7274.00 1182
7274.81 1126
7275.61 1038
7276.42 983
7277.22 1105
7278.03 1166
7278.83 1152
7279.64 1127
7280.44 1283
7281.25 1428
7282.05 1547
7282.86 1670
7283.66 1880
7284.47 2055
7285.28 2076
7286.08 2085
7286.89 2040
7287.69 1865
7288.50 1793
7289.30 1730
7290.11 1396
7290.91 1319
7291.72 1251
7292.53 1202
7293.33 1099
7294.14 1132
7294.94 1175
7295.75 1161
7296.56 1109
7297.36 1142
7298.17 1086
7298.97 1137
7299.78 1132
7300.59 1129
7301.39 1139
7302.20 1075
7303.01 980
7303.81 1057
7304.62 1009
7305.43 1077
7306.23 1041
7307.04 1053
7307.85 1131
7308.65 1261
7309.46 1167
7310.27 1173
7311.07 1195
7311.88 1194
7312.69 1218
7313.49 1305
7314.30 1294
7315.11 1240
7315.91 1309
7316.72 1465
7317.53 1510
7318.34 1639
7319.14 1826
7319.95 1710
7320.76 1523
7321.57 1443
7322.37 1505
7323.18 1507
7323.99 1400
7324.80 1341
7325.60 1294
7326.41 1210
7327.22 1105
7328.03 1134
7328.83 1264
7329.64 1141
7330.45 1194
7331.26 1137
7332.07 1063
7332.87 1130
7333.68 1125
7334.49 1043
7335.30 1076
7336.11 1100
7336.92 1098
7337.72 1134
7338.53 1026
7339.34 1154
7340.15 1073
7340.96 1035
7341.77 1050
7342.57 1121
7343.38 1101
7344.19 1012
7345.00 1031
7345.81 1005
7346.62 1039
7347.43 1027
7348.24 993
7349.05 1032
7349.85 994
7350.66 1032
7351.47 1001
7352.28 962
7353.09 1006
7353.90 999
7354.71 1053
7355.52 1065
7356.33 1062
7357.14 1015
7357.95 1033
7358.76 989
7359.57 1081
7360.38 1000
7361.18 979
7361.99 1003
7362.80 996
7363.61 1017
7364.42 927
7365.23 906
7366.04 1001
7366.85 922
7367.66 918
7368.47 981
7369.28 969
7370.09 943
7370.90 974
7371.71 996
7372.52 941
7373.33 988
7374.14 975
7374.96 918
7375.77 917
7376.58 923
7377.39 1018
7378.20 983
7379.01 1003
7379.82 1079
7380.63 1044
7381.44 1048
7382.25 1174
7383.06 1212
7383.87 1102
7384.68 1067
7385.49 1112
7386.31 1092
7387.12 1049
7387.93 1003
7388.74 933
7389.55 893
7390.36 980
7391.17 1006
7391.98 928
7392.79 917
7393.61 848
7394.42 836
7395.23 890
7396.04 918
7396.85 983
7397.66 896
7398.48 909
7399.29 921
7400.10 915
7400.91 917
7401.72 954
7402.53 876
7403.35 939
7404.16 914
7404.97 911
7405.78 872
7406.59 829
7407.41 903
7408.22 992
7409.03 907
7409.84 831
7410.66 908
7411.47 925
7412.28 840
7413.09 781
7413.91 847
7414.72 900
7415.53 949
7416.34 972
7417.16 897
7417.97 866
7418.78 920
7419.60 941
7420.41 950
7421.22 923
7422.03 935
7422.85 915
7423.66 907
7424.47 924
7425.29 892
7426.10 1014
7426.91 978
7427.73 954
7428.54 970
7429.35 921
7430.17 888
7430.98 983
7431.79 959
7432.61 1046
7433.42 981
7434.23 996
7435.05 992
7435.86 1028
7436.67 976
7437.49 868
7438.30 972
7439.12 1025
7439.93 1054
7440.74 988
7441.56 947
7442.37 974
7443.19 851
7444.00 864
7444.82 880
7445.63 940
7446.44 885
7447.26 905
7448.07 938
7448.89 900
7449.70 809
7450.52 802
7451.33 788
7452.15 772
7452.96 928
7453.77 864
7454.59 788
7455.40 824
7456.22 832
7457.03 824
7457.85 798
7458.66 802
7459.48 813
7460.29 820
7461.11 844
7461.92 801
7462.74 858
7463.55 861
7464.37 845
7465.19 776
7466.00 842
7466.82 855
7467.63 894
7468.45 878
7469.26 852
7470.08 849
7470.89 856
7471.71 930
7472.53 833
7473.34 768
7474.16 908
7474.97 878
7475.79 898
7476.60 833
7477.42 877
7478.24 953
7479.05 872
7479.87 919
7480.69 858
7481.50 810
7482.32 735
7483.13 745
7483.95 789
7484.77 860
7485.58 845
7486.40 784
7487.22 847
7488.03 789
7488.85 843
7489.67 774
7490.48 769
7491.30 888
7492.12 858
7492.93 804
7493.75 833
7494.57 806
7495.38 798
7496.20 778
7497.02 820
7497.84 780
7498.65 779
7499.47 816
7500.29 781
7501.10 832
7501.92 784
7502.74 794
7503.56 839
7504.37 866
7505.19 844
7506.01 833
7506.83 777
7507.64 815
7508.46 853
7509.28 862
7510.10 805
7510.92 732
7511.73 749
7512.55 795
7513.37 839
7514.19 833
7515.01 834
7515.82 741
7516.64 774
7517.46 767
7518.28 769
7519.10 819
7519.91 781
7520.73 756
7521.55 751
7522.37 794
7523.19 734
7524.01 720
7524.83 792
7525.64 771
7526.46 759
7527.28 749
7528.10 850
7528.92 776
7529.74 773
7530.56 751
7531.38 744
7532.20 795
7533.01 757
7533.83 752
7534.65 751
7535.47 833
7536.29 803
7537.11 779
7537.93 786
7538.75 815
7539.57 835
7540.39 808
7541.21 735
7542.03 828
7542.85 767
7543.67 787
7544.49 798
7545.31 814
7546.12 829
7546.94 957
7547.76 854
7548.58 751
7549.40 791
7550.22 868
7551.04 796
7551.86 826
7552.68 822
7553.50 813
7554.33 716
7555.15 807
7555.97 774
7556.79 801
7557.61 816
7558.43 767
7559.25 722
7560.07 786
7560.89 805
7561.71 788
7562.53 795
7563.35 875
7564.17 805
7564.99 857
7565.81 767
7566.63 766
7567.45 702
7568.28 714
7569.10 784
7569.92 791
7570.74 830
7571.56 735
7572.38 751
7573.20 786
7574.02 744
7574.84 777
7575.67 786
7576.49 794
7577.31 781
7578.13 820
7578.95 851
7579.77 829
7580.60 779
7581.42 749
7582.24 822
7583.06 814
7583.88 860
7584.70 810
7585.53 831
7586.35 898
7587.17 844
7587.99 781
7588.81 834
7589.64 755
7590.46 815
7591.28 776
7592.10 777
7592.93 785
7593.75 785
7594.57 828
7595.39 814
7596.21 836
7597.04 872
7597.86 891
7598.68 894
7599.51 841
7600.33 862
7601.15 838
7601.97 846
7602.80 951
7603.62 960
7604.44 950
7605.27 912
7606.09 908
7606.91 896
7607.73 880
7608.56 832
7609.38 833
7610.20 871
7611.03 899
7611.85 864
7612.67 846
7613.50 853
7614.32 917
7615.14 888
7615.97 949
7616.79 1003
7617.62 917
7618.44 972
7619.26 1041
7620.09 943
7620.91 908
7621.73 932
7622.56 848
7623.38 906
7624.21 867
7625.03 910
7625.85 921
7626.68 922
7627.50 960
7628.33 939
7629.15 915
7629.98 867
7630.80 946
7631.62 985
7632.45 1047
7633.27 1011
7634.10 912
7634.92 872
7635.75 855
7636.57 934
7637.40 799
7638.22 747
7639.05 812
7639.87 835
7640.70 706
7641.52 749
7642.35 783
7643.17 790
7644.00 844
7644.82 732
7645.65 776
7646.47 814
7647.30 817
7648.12 783
7648.95 713
7649.77 733
7650.60 731
7651.42 858
7652.25 834
7653.07 770
7653.90 772
7654.73 739
7655.55 725
7656.38 674
7657.20 723
7658.03 769
7658.85 763
7659.68 655
7660.51 698
7661.33 708
7662.16 723
7662.98 725
7663.81 723
7664.64 799
7665.46 807
7666.29 748
7667.12 718
7667.94 722
7668.77 735
7669.59 757
7670.42 795
7671.25 735
7672.07 727
7672.90 747
7673.73 792
7674.55 748
7675.38 723
7676.21 715
7677.03 743
7677.86 723
7678.69 773
7679.52 715
7680.34 699
7681.17 723
7682.00 808
7682.82 779
7683.65 748
7684.48 695
7685.31 715
7686.13 637
7686.96 645
7687.79 677
7688.62 702
7689.44 770
7690.27 750
7691.10 752
7691.93 736
7692.75 747
7693.58 709
7694.41 711
7695.24 642
7696.07 693
7696.89 679
7697.72 646
7698.55 618
7699.38 719
7700.21 724
7701.03 677
7701.86 762
7702.69 781
7703.52 758
7704.35 725
7705.17 709
7706.00 716
7706.83 622
7707.66 643
7708.49 688
7709.32 700
7710.15 704
7710.97 643
7711.80 678
7712.63 648
7713.46 753
7714.29 710
7715.12 746
7715.95 758
7716.78 721
7717.61 700
7718.44 658
7719.26 685
7720.09 766
7720.92 787
7721.75 675
7722.58 721
7723.41 742
7724.24 760
7725.07 725
7725.90 637
7726.73 701
7727.56 716
7728.39 774
7729.22 779
7730.05 760
7730.88 676
7731.71 719
7732.54 688
7733.37 697
7734.20 656
7735.03 680
7735.86 748
7736.69 743
7737.52 658
7738.35 631
7739.18 691
7740.01 694
7740.84 737
7741.67 672
7742.50 724
7743.33 724
7744.16 759
7744.99 735
7745.82 764
7746.65 822
7747.48 863
7748.31 920
7749.14 962
7749.97 847
7750.80 825
7751.64 786
7752.47 839
7753.30 872
7754.13 793
7754.96 759
7755.79 783
7756.62 785
7757.45 743
7758.28 716
7759.12 718
7759.95 654
7760.78 644
7761.61 748
7762.44 761
7763.27 719
7764.10 683
7764.94 757
7765.77 867
7766.60 767
7767.43 817
7768.26 809
7769.09 815
7769.93 805
7770.76 806
7771.59 681
7772.42 653
7773.25 707
7774.09 783
7774.92 804
7775.75 786
7776.58 811
7777.41 801
7778.25 777
7779.08 753
7779.91 754
7780.74 844
7781.58 785
7782.41 711
7783.24 818
7784.07 783
7784.91 766
7785.74 729
7786.57 897
7787.41 804
7788.24 745
7789.07 733
7789.90 780
7790.74 851
7791.57 794
7792.40 677
7793.24 747
7794.07 759
7794.90 661
7795.74 705
7796.57 764
7797.40 814
7798.24 709
7799.07 798
7799.90 826
7800.74 786
7801.57 817
7802.40 835
7803.24 895
7804.07 827
7804.90 854
7805.74 898
7806.57 900
7807.41 784
7808.24 818
7809.07 871
7809.91 809
7810.74 877
7811.58 984
7812.41 1005
7813.24 963
7814.08 908
7814.91 972
7815.75 1047
7816.58 1020
7817.42 1157
7818.25 1113
7819.09 984
7819.92 958
7820.75 1028
7821.59 970
7822.42 1019
7823.26 962
7824.09 978
7824.93 1038
7825.76 1145
7826.60 1147
7827.43 1120
7828.27 1059
7829.10 1097
7829.94 1130
7830.77 996
7831.61 1081
7832.44 1064
7833.28 997
7834.11 991
7834.95 1059
7835.78 1063
7836.62 956
7837.46 1023
7838.29 1025
7839.13 1003
7839.96 948
7840.80 941
7841.63 913
7842.47 932
7843.31 939
7844.14 884
7844.98 897
7845.81 892
7846.65 883
7847.48 860
7848.32 904
7849.16 1011
7849.99 974
7850.83 939
7851.67 939
7852.50 900
7853.34 907
7854.17 970
7855.01 1055
7855.85 994
7856.68 887
7857.52 951
7858.36 1005
7859.19 951
7860.03 1029
7860.87 1031
7861.70 926
7862.54 970
7863.38 940
7864.21 892
7865.05 907
7865.89 978
7866.73 979
7867.56 965
7868.40 1065
7869.24 877
7870.07 881
7870.91 902
7871.75 915
7872.59 946
7873.42 936
7874.26 973
7875.10 1078
7875.94 1154
7876.77 1079
7877.61 1120
7878.45 1072
7879.29 1194
7880.12 1300
7880.96 1265
7881.80 1262
7882.64 1368
7883.48 1201
7884.31 1164
7885.15 1164
7885.99 1056
7886.83 1017
7887.67 945
7888.50 993
7889.34 1071
7890.18 1057
7891.02 1066
7891.86 965
7892.70 966
7893.53 1049
7894.37 973
7895.21 1003
7896.05 983
7896.89 978
7897.73 1106
7898.57 942
7899.41 880
7900.24 885
7901.08 853
7901.92 809
7902.76 905
7903.60 843
7904.44 858
7905.28 839
7906.12 808
7906.96 817
7907.80 871
7908.63 874
7909.47 941
7910.31 886
7911.15 846
7911.99 941
7912.83 864
7913.67 872
7914.51 1018
7915.35 965
7916.19 992
7917.03 988
7917.87 1097
7918.71 1068
7919.55 1125
7920.39 1001
7921.23 1056
7922.07 1018
7922.91 975
7923.75 954
7924.59 896
7925.43 845
7926.27 861
7927.11 826
7927.95 851
7928.79 856
7929.63 749
7930.47 754
7931.31 868
7932.15 890
7932.99 795
7933.83 795
7934.67 804
7935.52 733
7936.36 723
7937.20 837
7938.04 830
7938.88 753
7939.72 694
7940.56 782
7941.40 736
7942.24 748
7943.08 753
7943.92 753
7944.77 767
7945.61 864
7946.45 861
7947.29 759
7948.13 766
7948.97 780
7949.81 816
7950.66 831
7951.50 863
7952.34 854
7953.18 859
7954.02 850
7954.86 916
7955.71 906
7956.55 810
7957.39 748
7958.23 892
7959.07 886
7959.92 780
7960.76 784
7961.60 771
7962.44 792
7963.28 822
7964.13 876
7964.97 851
7965.81 790
7966.65 858
7967.50 900
7968.34 861
7969.18 861
7970.02 802
7970.87 720
7971.71 832
7972.55 802
7973.39 718
7974.24 781
7975.08 761
7975.92 796
7976.76 801
7977.61 762
7978.45 659
7979.29 747
7980.14 764
7980.98 772
7981.82 824
7982.67 693
7983.51 685
7984.35 750
7985.20 688
7986.04 763
7986.88 777
7987.73 725
7988.57 685
7989.41 725
7990.26 772
7991.10 796
7991.94 745
7992.79 817
7993.63 775
7994.48 740
7995.32 645
7996.16 607
7997.01 689
7997.85 676
7998.70 682
7999.54 692
8000.38 749
8001.23 716
8002.07 762
8002.92 759
8003.76 766
8004.61 634
8005.45 685
8006.29 810
8007.14 739
8007.98 703
8008.83 692
8009.67 748
8010.52 698
8011.36 654
8012.21 631
8013.05 654
8013.90 655
8014.74 719
8015.59 637
8016.43 706
8017.28 637
8018.12 663
8018.97 696
8019.81 677
8020.66 617
8021.50 629
8022.35 631
8023.19 684
8024.04 702
8024.88 667
8025.73 663
8026.57 620
8027.42 606
8028.27 649
8029.11 700
8029.96 768
8030.80 680
8031.65 619
8032.49 629
8033.34 653
8034.19 624
8035.03 634
8035.88 719
8036.72 693
8037.57 725
8038.42 696
8039.26 736
8040.11 687
8040.96 649
8041.80 632
8042.65 693
8043.49 691
8044.34 669
8045.19 637
8046.03 633
8046.88 634
8047.73 631
8048.57 653
8049.42 615
8050.27 681
8051.11 634
8051.96 602
8052.81 573
8053.66 637
8054.50 647
8055.35 664
8056.20 626
8057.04 679
8057.89 635
8058.74 585
8059.59 617
8060.43 588
8061.28 587
8062.13 668
8062.97 655
8063.82 635
8064.67 604
8065.52 620
8066.37 618
8067.21 666
8068.06 638
8068.91 613
8069.76 634
8070.60 628
8071.45 678
8072.30 616
8073.15 584
8074.00 705
8074.84 646
8075.69 609
8076.54 663
8077.39 622
8078.24 662
8079.08 681
8079.93 620
8080.78 630
8081.63 617
8082.48 663
8083.33 676
8084.18 652
8085.02 604
8085.87 650
8086.72 652
8087.57 683
8088.42 577
8089.27 630
8090.12 624
8090.97 642
8091.81 623
8092.66 622
8093.51 655
8094.36 659
8095.21 733
8096.06 613
8096.91 674
8097.76 702
8098.61 664
8099.46 664
8100.31 583
8101.16 668
8102.01 678
8102.86 667
8103.71 629
8104.55 719
8105.40 679
8106.25 576
8107.10 648
8107.95 686
8108.80 643
8109.65 638
8110.50 579
8111.35 599
8112.20 697
8113.05 660
8113.90 668
8114.75 616
8115.60 665
8116.45 648
8117.30 650
8118.16 679
8119.01 685
8119.86 711
8120.71 679
8121.56 664
8122.41 725
8123.26 684
8124.11 709
8124.96 653
8125.81 693
8126.66 646
8127.51 660
8128.36 654
8129.21 699
8130.06 637
8130.92 642
8131.77 637
8132.62 664
8133.47 637
8134.32 668
8135.17 675
8136.02 681
8136.87 644
8137.73 641
8138.58 650
8139.43 630
8140.28 676
8141.13 696
8141.98 662
8142.83 774
8143.69 690
8144.54 674
8145.39 742
8146.24 793
8147.09 831
8147.95 813
8148.80 774
8149.65 807
8150.50 777
8151.35 815
8152.21 890
8153.06 811
8153.91 853
8154.76 998
8155.61 945
8156.47 978
8157.32 903
8158.17 911
8159.02 823
8159.88 768
8160.73 726
8161.58 709
8162.44 756
8163.29 765
8164.14 734
8164.99 748
8165.85 776
8166.70 747
8167.55 737
8168.41 681
8169.26 678
8170.11 671
8170.96 683
8171.82 702
8172.67 705
8173.52 705
8174.38 658
8175.23 657
8176.08 622
8176.94 666
8177.79 690
8178.64 635
8179.50 605
8180.35 705
8181.21 699
8182.06 667
8182.91 698
8183.77 667
8184.62 684
8185.47 669
8186.33 679
8187.18 677
8188.04 573
8188.89 602
8189.74 609
8190.60 589
8191.45 670
8192.31 606
8193.16 689
8194.02 735
8194.87 675
8195.72 629
8196.58 606
8197.43 640
8198.29 660
8199.14 669
8200.00 662
8200.85 671
8201.71 666
8202.56 606
8203.42 614
8204.27 691
8205.13 645
8205.98 654
8206.84 648
8207.69 608
8208.55 676
8209.40 636
8210.26 642
8211.11 625
8211.97 716
8212.82 596
8213.68 619
8214.53 750
8215.39 726
8216.24 691
8217.10 671
8217.96 658
8218.81 636
8219.67 704
8220.52 723
8221.38 675
8222.23 723
8223.09 702
8223.95 673
8224.80 623
8225.66 676
8226.51 631
8227.37 679
8228.23 674
8229.08 670
8229.94 636
8230.79 661
8231.65 703
8232.51 661
8233.36 674
8234.22 654
8235.08 605
8235.93 661
8236.79 639
8237.65 651
8238.50 672
8239.36 735
8240.22 620
8241.07 592
8241.93 595
8242.79 653
8243.64 619
8244.50 676
8245.36 592
8246.21 659
8247.07 610
8247.93 652
8248.79 660
8249.64 685
8250.50 646
8251.36 713
8252.22 682
8253.07 611
8253.93 676
8254.79 621
8255.65 620
8256.50 641
8257.36 632
8258.22 643
8259.08 598
8259.93 597
8260.79 600
8261.65 709
8262.51 686
8263.37 659
8264.22 654
8265.08 613
8265.94 687
8266.80 702
8267.66 704
8268.51 630
8269.37 703
8270.23 654
8271.09 615
8271.95 648
8272.81 710
8273.66 696
8274.52 632
8275.38 653
8276.24 692
8277.10 693
8277.96 700
8278.82 690
8279.67 690
8280.53 726
8281.39 647
8282.25 654
8283.11 686
8283.97 634
8284.83 665
8285.69 691
8286.55 775
8287.41 724
8288.27 724
8289.12 656
8289.98 634
8290.84 683
8291.70 727
8292.56 702
8293.42 733
8294.28 688
8295.14 719
8296.00 709
8296.86 669
8297.72 717
8298.58 703
8299.44 716
8300.30 698
8301.16 696
8302.02 731
8302.88 730
8303.74 692
8304.60 651
8305.46 676
8306.32 753
8307.18 688
8308.04 757
8308.90 757
8309.76 766
8310.62 816
8311.48 736
8312.34 765
8313.20 686
8314.06 802
8314.92 881
8315.78 848
8316.65 843
8317.51 802
8318.37 788
8319.23 834
8320.09 792
8320.95 790
8321.81 704
8322.67 718
8323.53 783
8324.39 705
8325.26 637
8326.12 653
8326.98 730
8327.84 686
8328.70 688
8329.56 675
8330.42 676
8331.28 645
8332.15 675
8333.01 735
8333.87 721
8334.73 725
8335.59 641
8336.45 620
8337.32 563
8338.18 602
8339.04 650
8339.90 680
8340.76 635
8341.63 693
8342.49 677
8343.35 693
8344.21 681
8345.07 747
8345.94 756
8346.80 730
8347.66 743
8348.52 676
8349.39 726
8350.25 701
8351.11 752
8351.97 722
8352.84 745
8353.70 724
8354.56 685
8355.42 703
8356.29 784
8357.15 683
8358.01 662
8358.88 710
8359.74 708
8360.60 664
8361.46 691
8362.33 695
8363.19 695
8364.05 689
8364.92 678
8365.78 709
8366.64 658
8367.51 622
8368.37 653
8369.23 704
8370.10 714
8370.96 703
8371.82 630
8372.69 651
8373.55 658
8374.42 648
8375.28 688
8376.14 704
8377.01 725
8377.87 767
8378.73 767
8379.60 665
8380.46 731
8381.33 719
8382.19 702
8383.06 742
8383.92 684
8384.78 781
8385.65 760
8386.51 811
8387.38 734
8388.24 748
8389.11 835
8389.97 760
8390.83 720
8391.70 734
8392.56 724
8393.43 701
8394.29 723
8395.16 779
8396.02 662
8396.89 654
8397.75 690
8398.62 693
8399.48 739
8400.35 818
8401.21 712
8402.08 703
8402.94 707
8403.81 732
8404.67 779
8405.54 757
8406.40 818
8407.27 756
8408.14 808
8409.00 786
8409.87 796
8410.73 758
8411.60 734
8412.46 747
8413.33 763
8414.19 844
8415.06 824
8415.93 851
8416.79 877
8417.66 764
8418.52 764
8419.39 769
8420.26 848
8421.12 836
8421.99 881
8422.85 814
8423.72 803
8424.59 875
8425.45 855
8426.32 894
8427.19 871
8428.05 859
8428.92 899
8429.79 904
8430.65 912
8431.52 885
8432.39 982
8433.25 881
8434.12 939
8434.99 936
8435.85 924
8436.72 1004
8437.59 1012
8438.45 984
8439.32 947
8440.19 978
8441.06 1003
8441.92 1016
8442.79 1133
8443.66 1129
8444.52 1029
8445.39 1060
8446.26 1086
8447.13 1103
8447.99 1048
8448.86 1169
8449.73 1119
8450.60 1127
8451.47 1057
8452.33 1219
8453.20 1097
8454.07 1180
8454.94 1241
8455.80 1299
8456.67 1328
8457.54 1453
8458.41 1413
8459.28 1389
8460.14 1399
8461.01 1410
8461.88 1330
8462.75 1325
8463.62 1269
8464.49 1343
8465.35 1403
8466.22 1381
8467.09 1601
8467.96 1923
8468.83 2231
8469.70 2487
8470.57 2817
8471.43 2960
8472.30 2825
8473.17 2576
8474.04 2171
8474.91 1995
8475.78 1900
8476.65 1591
8477.52 1413
8478.39 1201
8479.25 1153
8480.12 1083
8480.99 1014
8481.86 1001
8482.73 977
8483.60 1015
8484.47 995
8485.34 901
8486.21 889
8487.08 870
8487.95 930
8488.82 891
8489.69 932
8490.56 887
8491.43 840
8492.30 848
8493.17 908
8494.04 861
8494.91 868
8495.78 989
8496.65 930
8497.52 919
8498.39 968
8499.26 950
8500.13 880
8501.00 872
8501.87 879
8502.74 967
8503.61 1040
8504.48 901
8505.35 1045
8506.22 1016
8507.09 1045
8507.96 1158
8508.83 1174
8509.70 1178
8510.57 1222
8511.44 1147
8512.31 1108
8513.19 1114
8514.06 1006
8514.93 922
8515.80 902
8516.67 955
8517.54 975
8518.41 995
8519.28 1008
8520.15 946
8521.03 919
8521.90 916
8522.77 857
8523.64 950
8524.51 951
8525.38 1006
8526.25 962
8527.13 949
8528.00 958
8528.87 925
8529.74 1058
8530.61 992
8531.48 1009
8532.36 960
8533.23 983
8534.10 968
8534.97 1010
8535.84 1027
8536.72 1041
8537.59 1061
8538.46 1041
8539.33 955
8540.20 972
8541.08 978
8541.95 985
8542.82 1051
8543.69 999
8544.57 1006
8545.44 989
8546.31 1055
8547.18 1089
8548.06 1112
8548.93 1097
8549.80 1258
8550.67 1180
8551.55 1082
8552.42 1194
8553.29 1111
8554.17 1090
8555.04 1114
8555.91 1192
8556.79 1148
8557.66 1080
8558.53 1050
8559.41 1037
8560.28 1096
8561.15 998
8562.03 1018
8562.90 928
8563.77 884
8564.65 835
8565.52 857
8566.39 876
8567.27 856
8568.14 929
8569.01 919
8569.89 907
8570.76 930
8571.64 1003
8572.51 971
8573.38 870
8574.26 827
8575.13 842
8576.01 901
8576.88 927
8577.75 968
8578.63 917
8579.50 945
8580.38 849
8581.25 870
8582.12 926
8583.00 908
8583.87 858
8584.75 912
8585.62 930
8586.50 899
8587.37 961
8588.25 984
8589.12 980
8590.00 1033
8590.87 977
8591.75 893
8592.62 875
8593.50 912
8594.37 934
8595.25 958
8596.12 1048
8597.00 948
8597.87 1037
8598.75 983
8599.62 975
8600.50 937
8601.37 973
8602.25 1004
8603.12 1040
8604.00 1081
8604.87 1155
8605.75 1123
8606.63 1049
8607.50 995
8608.38 981
8609.25 966
8610.13 1060
8611.01 1049
8611.88 1045
8612.76 1055
8613.63 931
8614.51 1090
8615.39 1145
8616.26 1087
8617.14 1078
8618.01 1115
8618.89 1113
8619.77 1140
8620.64 1117
8621.52 1075
8622.40 1082
8623.27 1193
8624.15 1091
8625.03 1285
8625.90 1266
8626.78 1207
8627.66 1139
8628.53 1224
8629.41 1343
8630.29 1289
8631.16 1232
8632.04 1262
8632.92 1243
8633.79 1254
8634.67 1265
8635.55 1239
8636.42 1293
8637.30 1278
8638.18 1331
8639.06 1349
8639.93 1261
8640.81 1271
8641.69 1335
8642.57 1366
8643.44 1443
8644.32 1505
8645.20 1504
8646.08 1485
8646.95 1596
8647.83 1626
8648.71 1586
8649.59 1556
8650.47 1504
8651.34 1576
8652.22 1690
8653.10 1594
8653.98 1649
8654.86 1579
8655.73 1649
8656.61 1759
8657.49 1731
8658.37 1660
8659.25 1703
8660.13 1646
8661.00 1655
8661.88 1684
8662.76 1646
8663.64 1730
8664.52 1697
8665.40 1838
8666.27 1881
8667.15 1851
8668.03 1750
8668.91 1778
8669.79 1971
8670.67 2151
8671.55 2353
8672.43 2630
8673.31 2955
8674.19 3209
8675.06 3161
8675.94 3406
8676.82 3432
8677.70 3142
8678.58 2802
8679.46 2741
8680.34 2376
8681.22 2297
8682.10 2104
8682.98 2047
8683.86 1968
8684.74 1940
8685.62 1929
8686.50 1959
8687.38 2111
8688.26 2304
8689.14 2746
8690.02 3231
8690.90 3675
8691.78 4364
8692.66 4889
8693.54 4836
8694.42 4867
8695.30 4611
8696.18 4124
8697.06 3618
8697.94 2875
8698.82 2496
8699.70 2223
8700.58 1988
8701.46 1807
8702.34 1659
8703.22 1522
8704.10 1520
8704.98 1440
8705.86 1363
8706.74 1485
8707.62 1319
8708.50 1317
8709.39 1321
8710.27 1308
8711.15 1248
8712.03 1276
8712.91 1302
8713.79 1287
8714.67 1299
8715.55 1288
8716.43 1221
8717.32 1248
8718.20 1142
8719.08 1151
8719.96 1212
8720.84 1186
8721.72 1214
8722.60 1306
8723.49 1201
8724.37 1132
8725.25 1279
8726.13 1254
8727.01 1256
8727.89 1265
8728.78 1262
8729.66 1301
8730.54 1313
8731.42 1357
8732.30 1377
8733.19 1476
8734.07 1377
8734.95 1263
8735.83 1358
8736.71 1375
8737.60 1212
8738.48 1158
8739.36 1108
8740.24 1103
8741.13 1134
8742.01 1158
8742.89 1114
8743.77 1069
8744.66 1024
8745.54 1107
8746.42 1146
8747.31 1122
8748.19 1107
8749.07 1126
8749.95 1250
8750.84 1259
8751.72 1083
8752.60 1221
8753.49 1233
8754.37 1309
8755.25 1271
8756.14 1170
8757.02 1142
8757.90 1249
8758.79 1298
8759.67 1231
8760.55 1240
8761.44 1178
8762.32 1122
8763.20 1155
8764.09 1188
8764.97 1132
8765.85 1146
8766.74 1145
8767.62 1245
8768.51 1275
8769.39 1245
8770.27 1240
8771.16 1138
8772.04 1265
8772.93 1129
8773.81 1073
8774.69 1021
8775.58 1040
8776.46 1082
8777.35 985
8778.23 1014
8779.12 996
8780.00 1036
8780.88 993
8781.77 1036
8782.65 932
8783.54 1010
8784.42 936
8785.31 954
8786.19 986
8787.08 971
8787.96 915
8788.85 988
8789.73 934
8790.62 893
8791.50 958
8792.39 917
8793.27 910
8794.16 845
8795.04 874
8795.93 906
8796.81 849
8797.70 946
8798.58 918
8799.47 882
8800.35 890
8801.24 870
8802.13 847
8803.01 846
8803.90 821
8804.78 920
8805.67 889
8806.55 795
8807.44 858
8808.33 810
8809.21 802
8810.10 807
8810.98 829
8811.87 902
8812.76 786
8813.64 785
8814.53 704
8815.41 752
8816.30 793
8817.19 759
8818.07 785
8818.96 736
8819.85 745
8820.73 743
8821.62 764
8822.51 761
8823.39 754
8824.28 731
8825.17 744
8826.05 735
8826.94 765
8827.83 760
8828.71 716
8829.60 711
8830.49 740
8831.37 635
8832.26 723
8833.15 660
8834.04 682
8834.92 696
8835.81 716
8836.70 803
8837.58 721
8838.47 763
8839.36 764
8840.25 783
8841.13 729
8842.02 729
8842.91 688
8843.80 696
8844.69 704
8845.57 700
8846.46 698
8847.35 694
8848.24 703
8849.12 722
8850.01 731
8850.90 710
8851.79 714
8852.68 670
8853.56 670
8854.45 815
8855.34 721
8856.23 712
8857.12 686
8858.01 684
8858.89 683
8859.78 718
8860.67 697
8861.56 703
8862.45 661
8863.34 676
8864.23 673
8865.12 679
8866.00 678
8866.89 637
8867.78 667
8868.67 638
8869.56 657
8870.45 656
8871.34 647
8872.23 617
8873.12 638
8874.00 628
8874.89 633
8875.78 684
8876.67 647
8877.56 621
8878.45 655
8879.34 684
8880.23 710
8881.12 693
8882.01 680
8882.90 664
8883.79 590
8884.68 589
8885.57 702
8886.46 592
8887.35 583
8888.24 591
8889.13 616
8890.02 607
8890.91 615
8891.80 586
8892.69 634
8893.58 601
8894.47 554
8895.36 644
8896.25 598
8897.14 636
8898.03 577
8898.92 548
8899.81 637
8900.70 595
8901.59 599
8902.48 633
8903.37 685
8904.26 676
8905.15 649
8906.05 556
8906.94 589
8907.83 582
8908.72 599
8909.61 541
8910.50 588
8911.39 595
8912.28 556
8913.17 612
8914.06 581
8914.96 642
8915.85 622
8916.74 613
8917.63 553
8918.52 603
8919.41 585
8920.30 581
8921.20 599
8922.09 633
8922.98 606
8923.87 530
8924.76 524
8925.65 587
8926.55 562
8927.44 560
8928.33 591
8929.22 576
8930.11 592
8931.01 542
8931.90 555
8932.79 530
8933.68 540
8934.57 534
8935.47 573
8936.36 558
8937.25 638
8938.14 613
8939.04 518
8939.93 559
8940.82 588
8941.71 571
8942.61 519
8943.50 581
8944.39 572
8945.28 617
8946.18 615
8947.07 588
8947.96 621
8948.86 570
8949.75 533
8950.64 554
8951.54 524
8952.43 557
8953.32 580
8954.21 648
8955.11 545
8956.00 571
8956.89 601
8957.79 616
8958.68 551
8959.57 586
8960.47 566
8961.36 560
8962.26 591
8963.15 575
8964.04 576
8964.94 562
8965.83 585
8966.72 521
8967.62 624
8968.51 600
8969.41 535
8970.30 554
8971.19 638
8972.09 637
8972.98 689
8973.88 589
8974.77 597
8975.67 593
8976.56 604
8977.45 568
8978.35 606
8979.24 602
8980.14 614
8981.03 575
8981.93 563
8982.82 594
8983.72 567
8984.61 560
8985.51 580
8986.40 556
8987.29 531
8988.19 574
8989.08 592
8989.98 545
8990.87 559
8991.77 557
8992.66 581
8993.56 533
8994.46 568
8995.35 571
8996.25 551
8997.14 580
8998.04 616
8998.93 557
8999.83 561
9000.72 493
9001.62 523
9002.51 488
9003.41 493
9004.31 607
9005.20 526
9006.10 492
9006.99 512
9007.89 539
9008.78 540
9009.68 497
9010.58 512
9011.47 529
9012.37 543
9013.27 589
9014.16 573
9015.06 559
9015.95 517
9016.85 536
9017.75 471
9018.64 440
9019.54 496
9020.44 580
9021.33 613
9022.23 535
9023.13 543
9024.02 556
9024.92 585
9025.82 530
9026.71 535
9027.61 533
9028.51 577
9029.40 506
9030.30 525
9031.20 544
9032.09 545
9032.99 602
9033.89 543
9034.79 539
9035.68 538
9036.58 503
9037.48 560
9038.38 626
9039.27 557
9040.17 525
9041.07 559
9041.97 497
9042.86 558
9043.76 555
9044.66 528
9045.56 527
9046.45 597
9047.35 569
9048.25 542
9049.15 588
9050.05 569
9050.94 507
9051.84 531
9052.74 524
9053.64 495
9054.54 542
9055.44 565
9056.33 511
9057.23 531
9058.13 574
9059.03 508
9059.93 536
9060.83 536
9061.72 533
9062.62 563
9063.52 564
9064.42 567
9065.32 599
9066.22 562
9067.12 591
9068.02 579
9068.91 589
9069.81 572
9070.71 534
9071.61 569
9072.51 553
9073.41 535
9074.31 545
9075.21 556
9076.11 556
9077.01 580
9077.91 529
9078.81 540
9079.71 544
9080.60 498
9081.50 508
9082.40 510
9083.30 534
9084.20 548
9085.10 536
9086.00 590
9086.90 564
9087.80 550
9088.70 579
9089.60 549
9090.50 555
9091.40 571
9092.30 592
9093.20 575
9094.10 613
9095.00 561
9095.90 536
9096.80 608
9097.70 561
9098.60 582
9099.50 561
9100.41 534
9101.31 551
9102.21 512
9103.11 623
9104.01 557
9104.91 500
9105.81 549
9106.71 563
9107.61 563
9108.51 532
9109.41 591
9110.31 543
9111.21 524
9112.12 538
9113.02 598
9113.92 507
9114.82 462
9115.72 513
9116.62 510
9117.52 542
9118.42 563
9119.33 525
9120.23 519
9121.13 507
9122.03 561
9122.93 561
9123.83 502
9124.74 461
9125.64 454
9126.54 559
9127.44 572
9128.34 556
9129.24 528
9130.15 553
9131.05 534
9131.95 545
9132.85 531
9133.75 483
9134.66 561
9135.56 492
9136.46 462
9137.36 473
9138.27 520
9139.17 566
9140.07 532
9140.97 459
9141.88 470
9142.78 516
9143.68 526
9144.58 517
9145.49 495
9146.39 466
9147.29 503
9148.20 513
9149.10 521
9150.00 469
9150.90 527
9151.81 536
9152.71 577
9153.61 574
9154.52 514
9155.42 575
9156.32 533
9157.23 497
9158.13 489
9159.03 571
9159.94 606
9160.84 626
9161.74 573
9162.65 507
9163.55 539
9164.45 558
9165.36 597
9166.26 551
9167.17 520
9168.07 579
9168.97 509
9169.88 518
9170.78 489
9171.69 485
9172.59 501
9173.49 527
9174.40 510
9175.30 518
9176.21 501
9177.11 543
9178.01 554
9178.92 525
9179.82 527
9180.73 527
9181.63 525
9182.54 529
9183.44 525
9184.35 500
9185.25 498
9186.16 517
9187.06 533
9187.97 520
9188.87 519
9189.78 546
9190.68 487
9191.59 464
9192.49 503
9193.40 518
9194.30 495
9195.21 545
9196.11 545
9197.02 561
9197.92 551
9198.83 619
9199.73 594
9200.64 573
9201.54 538
9202.45 545
9203.35 555
9204.26 547
9205.17 519
9206.07 510
9206.98 531
9207.88 550
9208.79 504
9209.69 553
9210.60 568
9211.51 494
9212.41 551
9213.32 586
9214.22 602
9215.13 473
9216.04 551
9216.94 532
9217.85 507
9218.76 505
9219.66 549
9220.57 578
9221.48 526
9222.38 512
9223.29 518
9224.20 517
9225.10 531
9226.01 489
9226.92 492
9227.82 548
9228.73 474
9229.64 523
9230.54 500
9231.45 541
9232.36 521
9233.26 545
9234.17 556
9235.08 552
9235.99 534
9236.89 590
9237.80 503
9238.71 456
9239.61 499
9240.52 523
9241.43 562
9242.34 535
9243.24 542
9244.15 493
9245.06 484
9245.97 536
9246.88 565
9247.78 482
9248.69 528
9249.60 520
9250.51 467
9251.41 431
9252.32 477
9253.23 464
9254.14 497
9255.05 489
9255.96 503
9256.86 469
9257.77 511
9258.68 543
9259.59 533
9260.50 488
9261.41 564
9262.31 560
9263.22 525
9264.13 538
9265.04 483
9265.95 528
9266.86 501
9267.77 478
9268.67 513
9269.58 529
9270.49 456
9271.40 525
9272.31 518
9273.22 590
9274.13 539
9275.04 540
9275.95 494
9276.86 488
9277.76 499
9278.67 509
9279.58 512
9280.49 478
9281.40 499
9282.31 472
9283.22 479
9284.13 561
9285.04 547
9285.95 580
9286.86 532
9287.77 586
9288.68 520
9289.59 510
9290.50 516
9291.41 517
9292.32 543
9293.23 537
9294.14 509
9295.05 548
9295.96 521
9296.87 520
9297.78 562
9298.69 534
9299.60 555
9300.51 513
9301.42 588
9302.33 544
9303.24 532
9304.15 505
9305.06 541
9305.97 496
9306.88 522
9307.80 569
9308.71 520
9309.62 580
9310.53 554
9311.44 577
9312.35 574
9313.26 527
9314.17 565
9315.08 532
9315.99 545
9316.91 542
9317.82 532
9318.73 484
9319.64 499
9320.55 542
9321.46 498
9322.37 523
9323.28 511
9324.20 527
9325.11 544
9326.02 512
9326.93 532
9327.84 497
9328.75 519
9329.67 465
9330.58 503
9331.49 551
9332.40 549
9333.31 504
9334.23 476
9335.14 493
9336.05 532
9336.96 544
9337.87 491
9338.79 519
9339.70 502
9340.61 510
9341.52 545
9342.44 517
9343.35 498
9344.26 478
9345.17 482
9346.09 475
9347.00 503
9347.91 570
9348.82 527
9349.74 507
9350.65 500
9351.56 549
9352.48 572
9353.39 530
9354.30 582
9355.21 595
9356.13 559
9357.04 562
9357.95 524
9358.87 492
9359.78 538
9360.69 567
9361.61 548
9362.52 506
9363.43 550
9364.35 479
9365.26 584
9366.18 572
9367.09 508
9368.00 473
9368.92 513
9369.83 531
9370.74 520
9371.66 536
9372.57 492
9373.49 493
9374.40 569
9375.31 580
9376.23 524
9377.14 520
9378.06 513
9378.97 511
9379.88 506
9380.80 526
9381.71 509
9382.63 589
9383.54 500
9384.46 517
9385.37 565
9386.29 547
9387.20 591
9388.11 580
9389.03 523
9389.94 610
9390.86 611
9391.77 629
9392.69 577
9393.60 597
9394.52 596
9395.43 499
9396.35 546
9397.26 610
9398.18 578
9399.09 582
9400.01 597
9400.92 617
9401.84 557
9402.76 602
9403.67 553
9404.59 547
9405.50 537
9406.42 554
9407.33 644
9408.25 597
9409.16 604
9410.08 586
9411.00 553
9411.91 605
9412.83 597
9413.74 588
9414.66 579
9415.58 518
9416.49 532
9417.41 568
9418.32 546
9419.24 549
9420.16 595
9421.07 580
9421.99 553
9422.91 543
9423.82 539
9424.74 532
9425.65 514
9426.57 548
9427.49 506
9428.40 557
9429.32 601
9430.24 598
9431.15 586
9432.07 629
9432.99 651
9433.90 608
9434.82 564
9435.74 576
9436.66 618
9437.57 675
9438.49 609
9439.41 664
9440.32 680
9441.24 636
9442.16 633
9443.08 637
9443.99 659
9444.91 640
9445.83 595
9446.75 639
9447.66 562
9448.58 628
9449.50 624
9450.42 673
9451.33 676
9452.25 798
9453.17 732
9454.09 686
9455.01 703
9455.92 711
9456.84 693
9457.76 655
9458.68 692
9459.60 685
9460.51 598
9461.43 664
9462.35 657
9463.27 588
9464.19 601
9465.11 634
9466.02 666
9466.94 614
9467.86 545
9468.78 569
9469.70 633
9470.62 600
9471.54 582
9472.46 620
9473.37 633
9474.29 556
9475.21 638
9476.13 628
9477.05 631
9477.97 635
9478.89 651
9479.81 672
9480.73 707
9481.65 689
9482.56 609
9483.48 653
9484.40 679
9485.32 691
9486.24 663
9487.16 652
9488.08 658
9489.00 697
9489.92 631
9490.84 616
9491.76 599
9492.68 592
9493.60 665
9494.52 677
9495.44 648
9496.36 630
9497.28 627
9498.20 694
9499.12 641
9500.04 636
9500.96 648
9501.88 679
9502.80 702
9503.72 713
9504.64 767
9505.56 720
9506.48 627
9507.40 652
9508.32 635
9509.24 691
9510.16 710
9511.08 711
9512.00 722
9512.93 672
9513.85 680
9514.77 738
9515.69 700
9516.61 713
9517.53 730
9518.45 672
9519.37 740
9520.29 691
9521.21 684
9522.14 662
9523.06 640
9523.98 681
9524.90 694
9525.82 712
9526.74 739
9527.66 681
9528.59 808
9529.51 823
9530.43 834
9531.35 902
9532.27 935
9533.19 963
9534.11 891
9535.04 882
9535.96 867
9536.88 881
9537.80 788
9538.72 797
9539.65 776
9540.57 765
9541.49 812
9542.41 758
9543.34 805
9544.26 692
9545.18 692
9546.10 746
9547.02 794
9547.95 785
9548.87 721
9549.79 763
9550.71 749
9551.64 737
9552.56 748
9553.48 726
9554.41 755
9555.33 690
9556.25 752
9557.17 765
9558.10 750
9559.02 786
9559.94 799
9560.87 873
9561.79 868
9562.71 812
9563.64 770
9564.56 791
9565.48 806
9566.41 811
9567.33 734
9568.25 791
9569.18 854
9570.10 872
9571.02 721
9571.95 793
9572.87 795
9573.79 743
9574.72 752
9575.64 752
9576.56 758
9577.49 768
9578.41 793
9579.34 808
9580.26 784
9581.18 743
9582.11 791
9583.03 820
9583.96 748
9584.88 768
9585.81 812
9586.73 835
9587.65 871
9588.58 860
9589.50 807
9590.43 845
9591.35 852
9592.28 817
9593.20 833
9594.13 854
9595.05 809
9595.98 878
9596.90 927
9597.83 877
9598.75 857
9599.68 785
9600.60 785
9601.53 938
9602.45 918
9603.38 932
9604.30 948
9605.23 941
9606.15 916
9607.08 880
9608.00 985
9608.93 885
9609.85 862
9610.78 958
9611.70 962
9612.63 903
9613.55 938
9614.48 933
9615.41 922
9616.33 955
9617.26 918
9618.18 1014
9619.11 931
9620.04 970
9620.96 1005
9621.89 979
9622.81 1012
9623.74 1041
9624.67 1008
9625.59 995
9626.52 1021
9627.44 1054
9628.37 980
9629.30 1022
9630.22 1062
9631.15 977
9632.08 1141
9633.00 1099
9633.93 1066
9634.86 1066
9635.78 1108
9636.71 1109
9637.64 1131
9638.56 1161
9639.49 1145
9640.42 1186
9641.34 1127
9642.27 1105
9643.20 1266
9644.13 1246
9645.05 1217
9645.98 1299
9646.91 1301
9647.83 1226
9648.76 1318
9649.69 1300
9650.62 1325
9651.54 1310
9652.47 1377
9653.40 1292
9654.33 1316
9655.25 1400
9656.18 1422
9657.11 1373
9658.04 1319
9658.96 1345
9659.89 1381
9660.82 1338
9661.75 1321
9662.68 1295
9663.60 1332
9664.53 1404
9665.46 1325
9666.39 1279
9667.32 1486
9668.25 1456
9669.17 1470
9670.10 1534
9671.03 1517
9671.96 1471
9672.89 1562
9673.82 1517
9674.74 1556
9675.67 1546
9676.60 1479
9677.53 1518
9678.46 1577
9679.39 1671
9680.32 1673
9681.25 1666
9682.17 1584
9683.10 1624
9684.03 1737
9684.96 1735
9685.89 1621
9686.82 1635
9687.75 1689
9688.68 1715
9689.61 1666
9690.54 1683
9691.47 1770
9692.40 1804
9693.33 1875
9694.25 1834
9695.18 2032
9696.11 2122
9697.04 2273
9697.97 2588
9698.90 2668
9699.83 2830
9700.76 2862
9701.69 2790
9702.62 2631
9703.55 2311
9704.48 2282
9705.41 1998
9706.34 1855
9707.27 1852
9708.20 1713
9709.13 1696
9710.06 1586
9710.99 1597
9711.92 1640
9712.85 1715
9713.78 1807
9714.71 1842
9715.65 1953
9716.58 1914
9717.51 1829
9718.44 1762
9719.37 1710
9720.30 1662
9721.23 1640
9722.16 1518
9723.09 1428
9724.02 1352
9724.95 1316
9725.88 1352
9726.82 1307
9727.75 1362
9728.68 1409
9729.61 1360
9730.54 1300
9731.47 1296
9732.40 1389
9733.33 1397
9734.27 1400
9735.20 1437
9736.13 1389
9737.06 1375
9737.99 1373
9738.92 1357
9739.86 1318
9740.79 1254
9741.72 1230
9742.65 1217
9743.58 1280
9744.51 1133
9745.45 1138
9746.38 1148
9747.31 1122
9748.24 1185
9749.17 1168
9750.11 1153
9751.04 1159
9751.97 1129
9752.90 1170
9753.84 1153
9754.77 1124
9755.70 1112
9756.63 1153
9757.57 1062
9758.50 1133
9759.43 1089
9760.36 1217
9761.30 1195
9762.23 1174
9763.16 1130
9764.09 1154
9765.03 1191
9765.96 1094
9766.89 1144
9767.83 1061
9768.76 1028
9769.69 1189
9770.63 1195
9771.56 1231
9772.49 1193
9773.43 1192
9774.36 1218
9775.29 1130
9776.23 1236
9777.16 1289
9778.09 1274
9779.03 1324
9779.96 1370
9780.89 1333
9781.83 1301
9782.76 1304
9783.70 1267
9784.63 1170
9785.56 1046
9786.50 1093
9787.43 1123
9788.37 1159
9789.30 1104
9790.23 1106
9791.17 1076
9792.10 999
9793.04 1028
9793.97 967
9794.90 1042
9795.84 1085
9796.77 1039
9797.71 997
9798.64 1074
9799.58 1000
9800.51 1028
9801.45 1010
9802.38 1026
9803.32 969
9804.25 954
9805.19 941
9806.12 895
9807.05 927
9807.99 963
9808.92 923
9809.86 981
9810.80 927
9811.73 955
9812.67 863
9813.60 841
9814.54 873
9815.47 904
9816.41 875
9817.34 841
9818.28 901
9819.21 831
9820.15 842
9821.08 866
9822.02 816
9822.96 848
9823.89 838
9824.83 843
9825.76 867
9826.70 811
9827.63 837
9828.57 817
9829.51 758
9830.44 821
9831.38 882
9832.31 837
9833.25 796
9834.19 828
9835.12 830
9836.06 784
9837.00 771
9837.93 771
9838.87 794
9839.81 820
9840.74 827
9841.68 790
9842.61 791
9843.55 782
9844.49 785
9845.43 792
9846.36 812
9847.30 776
9848.24 826
9849.17 828
9850.11 796
9851.05 823
9851.98 740
9852.92 749
9853.86 824
9854.79 809
9855.73 872
9856.67 810
9857.61 850
9858.54 942
9859.48 853
9860.42 887
9861.36 773
9862.29 830
9863.23 830
9864.17 814
9865.11 734
9866.04 722
9866.98 699
9867.92 782
9868.86 759
9869.80 820
9870.73 764
9871.67 720
9872.61 787
9873.55 775
9874.49 790
9875.42 718
9876.36 665
9877.30 687
9878.24 727
9879.18 720
9880.12 701
9881.05 746
9881.99 736
9882.93 786
9883.87 772
9884.81 728
9885.75 749
9886.69 750
9887.63 744
9888.56 760
9889.50 750
9890.44 777
9891.38 743
9892.32 800
9893.26 725
9894.20 756
9895.14 738
9896.08 705
9897.02 747
9897.95 743
9898.89 677
9899.83 691
9900.77 745
9901.71 681
9902.65 759
9903.59 710
9904.53 692
9905.47 786
9906.41 787
9907.35 804
9908.29 741
9909.23 705
9910.17 760
9911.11 694
9912.05 716
9912.99 755
9913.93 732
9914.87 740
9915.81 674
9916.75 738
9917.69 706
9918.63 733
9919.57 744
9920.51 783
9921.45 769
9922.39 818
9923.33 830
9924.27 951
9925.21 997
9926.15 1088
9927.09 1157
9928.03 1205
9928.97 1212
9929.92 1101
9930.86 1225
9931.80 1007
9932.74 990
9933.68 863
9934.62 792
9935.56 717
9936.50 734
9937.44 759
9938.38 749
9939.33 690
9940.27 740
9941.21 689
9942.15 666
9943.09 694
9944.03 623
9944.97 683
9945.92 711
9946.86 664
9947.80 659
9948.74 724
9949.68 691
9950.62 655
9951.57 682
9952.51 677
9953.45 638
9954.39 720
9955.33 659
9956.28 635
9957.22 693
9958.16 693
9959.10 625
9960.04 600
9960.99 716
9961.93 662
9962.87 645
9963.81 714
9964.76 772
9965.70 670
9966.64 634
9967.58 733
9968.53 683
9969.47 665
9970.41 678
9971.35 722
9972.30 673
9973.24 687
9974.18 627
9975.13 674
9976.07 600
9977.01 632
9977.95 624
9978.90 640
9979.84 588
9980.78 678
9981.73 655
9982.67 619
9983.61 653
9984.56 683
9985.50 712
9986.44 637
9987.39 649
9988.33 668
9989.27 629
9990.22 663
9991.16 703
9992.11 651
9993.05 669
9993.99 616
9994.94 624
9995.88 597
9996.82 668
9997.77 632
9998.71 601
9999.66 625
10000.60 604
10001.55 663
10002.49 723
10003.43 751
10004.38 670
10005.32 625
10006.27 666
10007.21 710
10008.16 667
10009.10 667
10010.04 673
10010.99 643
10011.93 581
10012.88 640
10013.82 692
10014.77 676
10015.71 700
10016.66 671
10017.60 654
10018.55 554
10019.49 579
10020.44 661
10021.38 635
10022.33 602
10023.27 638
10024.22 629
10025.16 644
10026.11 568
10027.05 603
10028.00 605
10028.95 617
10029.89 573
10030.84 587
10031.78 638
10032.73 574
10033.67 591
10034.62 624
10035.57 587
10036.51 557
10037.46 639
10038.40 624
10039.35 638
10040.30 552
10041.24 528
10042.19 540
10043.13 537
10044.08 540
10045.03 596
10045.97 579
10046.92 516
10047.86 510
10048.81 602
10049.76 569
10050.70 616
10051.65 602
10052.60 618
10053.54 595
10054.49 539
10055.44 605
10056.38 616
10057.33 623
10058.28 592
10059.22 635
10060.17 657
10061.12 607
10062.07 656
10063.01 655
10063.96 633
10064.91 564
10065.85 575
10066.80 641
10067.75 629
10068.70 616
10069.64 548
10070.59 526
10071.54 573
10072.49 533
10073.43 606
10074.38 574
10075.33 545
10076.28 543
10077.22 537
10078.17 528
10079.12 531
10080.07 528
10081.02 539
10081.96 564
10082.91 501
10083.86 560
10084.81 587
10085.76 522
10086.70 605
10087.65 561
10088.60 504
10089.55 504
10090.50 516
10091.45 499
10092.39 528
10093.34 521
10094.29 546
10095.24 489
10096.19 449
10097.14 516
10098.09 515
10099.03 515
10099.98 574
10100.93 654
10101.88 573
10102.83 523
10103.78 487
10104.73 561
10105.68 593
10106.63 511
10107.58 516
10108.53 481
10109.47 501
10110.42 562
10111.37 540
10112.32 550
10113.27 521
10114.22 511
10115.17 594
10116.12 553
10117.07 538
10118.02 541
10118.97 587
10119.92 513
10120.87 498
10121.82 517
10122.77 507
10123.72 530
10124.67 523
10125.62 557
10126.57 504
10127.52 496
10128.47 560
10129.42 550
10130.37 536
10131.32 522
10132.27 520
10133.22 579
10134.17 569
10135.12 531
10136.07 543
10137.02 584
10137.97 535
10138.92 575
10139.87 525
10140.83 540
10141.78 510
10142.73 540
10143.68 587
10144.63 562
10145.58 577
10146.53 588
10147.48 568
10148.43 590
10149.38 509
10150.34 499
10151.29 502
10152.24 581
10153.19 576
10154.14 593
10155.09 530
10156.04 569
10156.99 563
10157.95 542
10158.90 548
10159.85 542
10160.80 534
10161.75 560
10162.70 597
10163.66 596
10164.61 521
10165.56 524
10166.51 513
10167.46 518
10168.42 608
10169.37 577
10170.32 509
10171.27 587
10172.23 586
10173.18 578
10174.13 589
10175.08 563
10176.03 536
10176.99 622
10177.94 568
10178.89 583
10179.84 631
10180.80 587
10181.75 563
10182.70 593
10183.66 639
10184.61 623
10185.56 610
10186.51 558
10187.47 642
10188.42 561
10189.37 598
10190.33 603
10191.28 605
10192.23 569
10193.19 606
10194.14 641
10195.09 577
10196.05 570
10197.00 577
10197.95 607
10198.91 678
10199.86 636
10200.81 601
10201.77 602
10202.72 672
10203.67 649
10204.63 661
10205.58 657
10206.53 693
10207.49 701
10208.44 627
10209.40 707
10210.35 701
10211.30 631
10212.26 648
10213.21 639
10214.17 672
10215.12 673
10216.08 629
10217.03 587
10217.98 577
10218.94 620
10219.89 659
10220.85 629
10221.80 647
10222.76 638
10223.71 603
10224.67 584
10225.62 577
10226.58 623
10227.53 568
10228.49 603
10229.44 575
10230.40 578
10231.35 574
10232.31 598
10233.26 604
10234.22 588
10235.17 624
10236.13 667
10237.08 602
10238.04 655
10238.99 671
10239.95 612
10240.90 593
10241.86 580
10242.81 614
10243.77 528
10244.72 565
10245.68 535
10246.64 499
10247.59 489
10248.55 528
10249.50 536
10250.46 549
10251.42 570
10252.37 535
10253.33 500
10254.28 541
10255.24 554
10256.20 532
10257.15 495
10258.11 523
10259.06 483
10260.02 548
10260.98 572
10261.93 558
10262.89 470
10263.85 444
10264.80 487
10265.76 538
10266.72 581
10267.67 511
10268.63 488
10269.59 476
10270.54 470
10271.50 517
10272.46 533
10273.41 518
10274.37 531
10275.33 565
10276.29 501
10277.24 471
10278.20 450
10279.16 493
10280.11 506
10281.07 506
10282.03 515
10282.99 480
10283.94 468
10284.90 461
10285.86 495
10286.82 518
10287.77 458
10288.73 437
10289.69 475
10290.65 439
10291.61 497
10292.56 473
10293.52 511
10294.48 440
10295.44 490
10296.39 482
10297.35 520
10298.31 527
10299.27 461
10300.23 496
10301.19 505
10302.14 446
10303.10 495
10304.06 479
10305.02 441
10305.98 506
10306.94 516
10307.89 479
10308.85 440
10309.81 478
10310.77 463
10311.73 462
10312.69 444
10313.65 514
10314.61 554
10315.57 475
10316.52 482
10317.48 503
10318.44 471
10319.40 453
10320.36 463
10321.32 475
10322.28 513
10323.24 580
10324.20 526
10325.16 456
10326.12 503
10327.08 452
10328.04 475
10328.99 534
10329.95 535
10330.91 507
10331.87 467
10332.83 515
10333.79 532
10334.75 503
10335.71 509
10336.67 493
10337.63 445
10338.59 517
10339.55 537
10340.51 544
10341.47 526
10342.43 469
10343.39 459
10344.35 462
10345.31 440
10346.27 478
10347.23 460
10348.20 500
10349.16 465
10350.12 442
10351.08 438
10352.04 496
10353.00 513
10353.96 458
10354.92 514
10355.88 476
10356.84 485
10357.80 475
10358.76 461
10359.72 429
10360.69 480
10361.65 514
10362.61 467
10363.57 478
10364.53 521
10365.49 436
10366.45 408
10367.41 442
10368.38 468
10369.34 449
10370.30 436
10371.26 414
10372.22 449
10373.18 403
10374.14 449
10375.11 413
10376.07 439
10377.03 418
10377.99 441
10378.95 453
10379.92 468
10380.88 447
10381.84 515
10382.80 480
10383.76 463
10384.73 477
10385.69 451
10386.65 459
10387.61 453
10388.57 471
10389.54 467
10390.50 466
10391.46 433
10392.42 464
10393.39 464
10394.35 471
10395.31 460
10396.27 441
10397.24 463
10398.20 487
10399.16 475
10400.13 447
10401.09 472
10402.05 424
10403.02 440
10403.98 443
10404.94 437
10405.90 483
10406.87 460
10407.83 449
10408.79 491
10409.76 433
10410.72 470
10411.68 476
10412.65 461
10413.61 442
10414.57 463
10415.54 486
10416.50 446
10417.47 474
10418.43 430
10419.39 448
10420.36 466
10421.32 440
10422.28 401
10423.25 436
10424.21 479
10425.18 415
10426.14 430
10427.10 384
10428.07 419
10429.03 422
10430.00 351
10430.96 408
10431.93 370
10432.89 404
10433.85 444
10434.82 423
10435.78 395
10436.75 398
10437.71 389
10438.68 405
10439.64 469
10440.61 416
10441.57 368
10442.54 394
10443.50 420
10444.47 427
10445.43 436
10446.40 429
10447.36 455
10448.33 475
10449.29 398
10450.26 405
10451.22 387
10452.19 419
10453.15 419
10454.12 376
10455.08 413
10456.05 411
10457.01 463
10457.98 405
10458.95 416
10459.91 410
10460.88 432
10461.84 398
10462.81 440
10463.77 461
10464.74 451
10465.71 462
10466.67 430
10467.64 376
10468.60 417
10469.57 415
10470.54 366
10471.50 357
10472.47 370
10473.44 412
10474.40 428
10475.37 401
10476.33 369
10477.30 380
10478.27 412
10479.23 416
10480.20 392
10481.17 381
10482.13 385
10483.10 437
10484.07 439
10485.03 420
10486.00 356
10486.97 398
10487.93 397
10488.90 388
10489.87 373
10490.84 412
10491.80 405
10492.77 445
10493.74 477
10494.70 485
10495.67 390
10496.64 388
10497.61 469
10498.57 438
10499.54 387
10500.51 412
10501.48 445
10502.44 462
10503.41 381
10504.38 407
10505.35 436
10506.31 440
10507.28 484
10508.25 433
10509.22 393
10510.19 394
10511.15 434
10512.12 430
10513.09 420
10514.06 407
10515.03 366
10516.00 370
10516.96 371
10517.93 425
10518.90 401
10519.87 419
10520.84 417
10521.81 403
10522.77 464
10523.74 411
10524.71 417
10525.68 412
10526.65 419
10527.62 426
10528.59 372
10529.56 411
10530.52 404
10531.49 427
10532.46 433
10533.43 442
10534.40 429
10535.37 362
10536.34 408
10537.31 445
10538.28 405
10539.25 440
10540.22 451
10541.18 436
10542.15 415
10543.12 463
10544.09 542
10545.06 431
10546.03 455
10547.00 453
10547.97 430
10548.94 418
10549.91 456
10550.88 416
10551.85 409
10552.82 409
10553.79 412
10554.76 411
10555.73 462
10556.70 449
10557.67 432
10558.64 497
10559.61 436
10560.58 429
10561.55 474
10562.52 427
10563.49 478
10564.46 496
10565.43 403
10566.40 434
10567.38 406
10568.35 430
10569.32 478
10570.29 436
10571.26 401
10572.23 443
10573.20 426
10574.17 399
10575.14 449
10576.11 449
10577.08 481
10578.06 462
10579.03 489
10580.00 430
10580.97 429
10581.94 466
10582.91 434
10583.88 461
10584.85 490
10585.83 461
10586.80 406
10587.77 479
10588.74 501
10589.71 440
10590.68 422
10591.66 430
10592.63 493
10593.60 467
10594.57 439
10595.54 465
10596.51 477
10597.49 459
10598.46 456
10599.43 429
10600.40 432
10601.37 433
10602.35 436
10603.32 452
10604.29 483
10605.26 407
10606.24 450
10607.21 408
10608.18 446
10609.15 423
10610.13 429
10611.10 495
10612.07 475
10613.04 462
10614.02 429
10614.99 446
10615.96 469
10616.94 452
10617.91 491
10618.88 436
10619.85 440
10620.83 430
10621.80 480
10622.77 383
10623.75 366
10624.72 427
10625.69 485
10626.67 492
10627.64 418
10628.61 517
10629.59 505
10630.56 476
10631.53 481
10632.51 461
10633.48 478
10634.46 434
10635.43 453
10636.40 451
10637.38 549
10638.35 565
10639.32 595
10640.30 565
10641.27 589
10642.25 573
10643.22 548
10644.19 549
10645.17 536
10646.14 533
10647.12 500
10648.09 476
10649.07 511
10650.04 454
10651.01 500
10651.99 466
10652.96 473
10653.94 414
10654.91 464
10655.89 429
10656.86 449
10657.84 417
10658.81 447
10659.79 501
10660.76 427
10661.74 388
10662.71 419
10663.69 477
10664.66 444
10665.64 482
10666.61 485
10667.59 407
10668.56 364
10669.54 458
10670.51 469
10671.49 442
10672.46 462
10673.44 492
10674.42 466
10675.39 412
10676.37 443
10677.34 421
10678.32 400
10679.29 418
10680.27 411
10681.25 418
10682.22 491
10683.20 499
10684.17 489
10685.15 448
10686.12 455
10687.10 429
10688.08 456
10689.05 454
10690.03 481
10691.01 486
10691.98 436
10692.96 416
10693.94 482
10694.91 424
10695.89 367
10696.86 432
10697.84 446
10698.82 403
10699.79 425
10700.77 471
10701.75 468
10702.72 407
10703.70 424
10704.68 467
10705.66 415
10706.63 430
10707.61 437
10708.59 472
10709.56 473
10710.54 472
10711.52 439
10712.50 426
10713.47 442
10714.45 429
10715.43 448
10716.41 452
10717.38 437
10718.36 410
10719.34 446
10720.32 452
10721.29 459
10722.27 490
10723.25 414
10724.23 411
10725.20 415
10726.18 429
10727.16 426
10728.14 430
10729.12 429
10730.09 428
10731.07 452
10732.05 467
10733.03 485
10734.01 494
10734.99 439
10735.96 410
10736.94 370
10737.92 452
10738.90 471
10739.88 475
10740.86 430
10741.83 441
10742.81 439
10743.79 425
10744.77 457
10745.75 446
10746.73 452
10747.71 433
10748.69 438
10749.67 477
10750.64 502
10751.62 451
10752.60 430
10753.58 454
10754.56 433
10755.54 444
10756.52 450
10757.50 476
10758.48 435
10759.46 392
10760.44 395
10761.42 444
10762.40 494
10763.38 450
10764.35 444
10765.33 493
10766.31 482
10767.29 440
10768.27 462
10769.25 400
10770.23 429
10771.21 450
10772.19 435
10773.17 452
10774.15 486
10775.13 492
10776.11 457
10777.09 448
10778.07 461
10779.05 476
10780.04 388
10781.02 488
10782.00 520
10782.98 486
10783.96 436
10784.94 428
10785.92 431
10786.90 478
10787.88 493
10788.86 463
10789.84 465
10790.82 492
10791.80 478
10792.78 494
10793.77 491
10794.75 477
10795.73 496
10796.71 424
10797.69 480
10798.67 484
10799.65 560
10800.63 510
10801.61 500
10802.60 497
10803.58 499
10804.56 504
10805.54 555
10806.52 543
10807.50 560
10808.49 566
10809.47 544
10810.45 499
10811.43 476
10812.41 479
10813.39 506
10814.38 524
10815.36 516
10816.34 513
10817.32 521
10818.30 519
10819.29 518
10820.27 491
10821.25 462
10822.23 533
10823.22 501
10824.20 496
10825.18 515
10826.16 489
10827.15 523
10828.13 481
10829.11 549
10830.09 564
10831.08 529
10832.06 556
10833.04 545
10834.02 546
10835.01 564
10835.99 571
10836.97 525
10837.96 518
10838.94 555
10839.92 566
10840.90 535
10841.89 513
10842.87 549
10843.85 499
10844.84 532
10845.82 529
10846.80 543
10847.79 569
10848.77 556
10849.76 524
10850.74 521
10851.72 564
10852.71 546
10853.69 532
10854.67 539
10855.66 579
10856.64 588
10857.62 639
10858.61 579
10859.59 596
10860.58 575
10861.56 619
10862.55 647
10863.53 659
10864.51 661
10865.50 652
10866.48 614
10867.47 631
10868.45 627
10869.44 630
10870.42 641
10871.40 640
10872.39 673
10873.37 732
10874.36 728
10875.34 662
10876.33 647
10877.31 658
10878.30 686
10879.28 734
10880.27 715
10881.25 779
10882.24 742
10883.22 722
10884.21 717
10885.19 699
10886.18 748
10887.16 677
10888.15 759
10889.13 762
10890.12 720
10891.10 714
10892.09 767
10893.07 760
10894.06 729
10895.05 746
10896.03 730
10897.02 679
10898.00 735
10898.99 696
10899.97 760
10900.96 760
10901.95 744
10902.93 725
10903.92 825
10904.90 853
10905.89 888
10906.88 823
10907.86 802
10908.85 816
10909.84 762
10910.82 836
10911.81 847
10912.79 835
10913.78 856
10914.77 864
10915.75 909
10916.74 898
10917.73 871
10918.71 870
10919.70 931
10920.69 914
10921.67 864
10922.66 883
10923.65 848
10924.63 881
10925.62 963
10926.61 874
10927.60 892
10928.58 883
10929.57 939
10930.56 881
10931.54 846
10932.53 919
10933.52 910
10934.51 936
10935.49 984
10936.48 1015
10937.47 1013
10938.46 994
10939.44 1005
10940.43 1025
10941.42 960
10942.41 996
10943.39 1065
10944.38 1030
10945.37 1028
10946.36 1108
10947.35 1132
10948.33 1060
10949.32 984
10950.31 1082
10951.30 1132
10952.29 1179
10953.28 1201
10954.26 1298
10955.25 1391
10956.24 1463
10957.23 1486
10958.22 1667
10959.21 1574
10960.19 1520
10961.18 1598
10962.17 1497
10963.16 1497
10964.15 1397
10965.14 1368
10966.13 1329
10967.11 1282
10968.10 1209
10969.09 1093
10970.08 1151
10971.07 1077
10972.06 1087
10973.05 1025
10974.04 1072
10975.03 1101
10976.02 1129
10977.01 1078
10978.00 1061
10978.98 1035
10979.97 1068
10980.96 1049
10981.95 1173
10982.94 1074
10983.93 1112
10984.92 1161
10985.91 1129
10986.90 1178
10987.89 1231
10988.88 1113
10989.87 1169
10990.86 1214
10991.85 1148
10992.84 1152
10993.83 1341
10994.82 1431
10995.81 1517
10996.80 1671
10997.79 1890
10998.78 1946
10999.77 2073
11000.76 2110
11001.75 2080
11002.74 2063
11003.73 1919
11004.72 1803
11005.72 1630
11006.71 1501
11007.70 1413
11008.69 1228
11009.68 1118
11010.67 1114
11011.66 1044
11012.65 1073
11013.64 1048
11014.63 959
11015.62 965
11016.61 949
11017.61 913
11018.60 923
11019.59 895
11020.58 888
11021.57 863
11022.56 857
11023.55 856
11024.55 887
11025.54 815
11026.53 806
11027.52 862
11028.51 865
11029.50 840
11030.49 843
11031.49 827
11032.48 850
11033.47 896
11034.46 803
11035.45 848
11036.45 881
11037.44 897
11038.43 880
11039.42 860
11040.41 819
11041.41 880
11042.40 857
11043.39 791
11044.38 789
11045.38 784
11046.37 795
11047.36 733
11048.35 759
11049.35 695
11050.34 749
11051.33 748
11052.32 759
11053.32 734
11054.31 763
11055.30 780
11056.30 734
11057.29 744
11058.28 726
11059.27 658
11060.27 725
11061.26 686
11062.25 715
11063.25 755
11064.24 702
11065.23 725
11066.23 679
11067.22 721
11068.21 732
11069.21 702
11070.20 763
11071.19 689
11072.19 714
11073.18 709
11074.17 721
11075.17 723
11076.16 776
11077.16 747
11078.15 718
11079.14 717
11080.14 716
11081.13 682
11082.13 751
11083.12 726
11084.11 730
11085.11 682
11086.10 676
11087.10 744
11088.09 644
11089.09 639
11090.08 677
11091.07 705
11092.07 681
11093.06 735
11094.06 664
11095.05 654
11096.05 626
11097.04 670
11098.04 585
11099.03 621
11100.03 593
11101.02 654
11102.02 617
11103.01 632
11104.01 585
11105.00 581
11106.00 635
11106.99 604
11107.99 572
11108.98 591
11109.98 602
11110.97 649
11111.97 632
11112.96 616
11113.96 675
11114.95 651
11115.95 637
11116.95 560
11117.94 596
11118.94 542
11119.93 571
11120.93 560
11121.92 561
11122.92 584
11123.92 581
11124.91 616
11125.91 537
11126.90 573
11127.90 548
11128.90 525
11129.89 547
11130.89 604
11131.89 556
11132.88 490
11133.88 506
11134.87 544
11135.87 536
11136.87 514
11137.86 535
11138.86 525
11139.86 566
11140.85 566
11141.85 589
11142.85 555
11143.84 559
11144.84 566
11145.84 543
11146.84 542
11147.83 499
11148.83 535
11149.83 576
11150.82 579
11151.82 536
11152.82 554
11153.82 551
11154.81 546
11155.81 504
11156.81 493
11157.80 549
11158.80 508
11159.80 500
11160.80 538
11161.79 538
11162.79 515
11163.79 464
11164.79 495
11165.79 547
11166.78 485
11167.78 499
11168.78 485
11169.78 500
11170.78 536
11171.77 504
11172.77 434
11173.77 451
11174.77 446
11175.77 462
11176.76 488
11177.76 517
11178.76 456
11179.76 487
11180.76 491
11181.76 481
11182.76 498
11183.75 536
11184.75 517
11185.75 507
11186.75 491
11187.75 509
11188.75 510
11189.75 513
11190.75 468
11191.74 478
11192.74 506
11193.74 540
11194.74 536
11195.74 494
11196.74 513
11197.74 473
11198.74 471
11199.74 454
11200.74 463
11201.74 528
11202.74 468
11203.74 474
11204.74 476
11205.73 485
11206.73 500
11207.73 501
11208.73 547
11209.73 523
11210.73 482
11211.73 413
11212.73 462
11213.73 436
11214.73 459
11215.73 434
11216.73 504
11217.73 466
11218.73 429
11219.73 466
11220.73 459
11221.73 450
11222.73 475
11223.74 425
11224.74 404
11225.74 418
11226.74 475
11227.74 460
11228.74 422
11229.74 456
11230.74 430
11231.74 484
11232.74 428
11233.74 463
11234.74 482
11235.74 455
11236.74 428
11237.75 444
11238.75 449
11239.75 501
11240.75 456
11241.75 434
11242.75 452
11243.75 488
11244.75 444
11245.76 441
11246.76 490
11247.76 448
11248.76 498
11249.76 463
11250.76 447
11251.76 429
11252.77 451
11253.77 420
11254.77 380
11255.77 440
11256.77 455
11257.78 449
11258.78 443
11259.78 433
11260.78 442
11261.78 431
11262.79 482
11263.79 439
11264.79 406
11265.79 415
11266.79 474
11267.80 478
11268.80 422
11269.80 465
11270.80 498
11271.81 493
11272.81 474
11273.81 448
11274.81 478
11275.82 464
11276.82 465
11277.82 486
11278.83 438
11279.83 463
11280.83 516
11281.83 500
11282.84 497
11283.84 498
11284.84 443
11285.85 470
11286.85 442
11287.85 430
11288.86 409
11289.86 481
11290.86 459
11291.87 468
11292.87 436
11293.87 453
11294.88 486
11295.88 446
11296.89 451
11297.89 457
11298.89 468
11299.90 475
11300.90 412
11301.90 394
11302.91 427
11303.91 550
11304.92 477
11305.92 436
11306.92 460
11307.93 451
11308.93 482
11309.94 583
11310.94 604
11311.95 579
11312.95 526
11313.95 562
11314.96 583
11315.96 616
11316.97 581
11317.97 540
11318.98 549
11319.98 525
11320.99 545
11321.99 481
11323.00 440
11324.00 426
11325.01 443
11326.01 449
11327.02 491
11328.02 427
11329.03 465
11330.03 397
11331.04 401
11332.04 418
11333.05 392
11334.05 441
11335.06 405
11336.06 471
11337.07 433
11338.07 377
11339.08 491
11340.09 423
11341.09 468
11342.10 415
11343.10 435
11344.11 425
11345.11 446
11346.12 446
11347.13 426
11348.13 443
11349.14 436
11350.14 458
11351.15 465
11352.16 423
11353.16 441
11354.17 507
11355.17 480
11356.18 480
11357.19 439
11358.19 421
11359.20 435
11360.21 407
11361.21 452
11362.22 439
11363.23 438
11364.23 448
11365.24 391
11366.25 414
11367.25 411
11368.26 362
11369.27 382
11370.27 435
11371.28 442
11372.29 401
11373.29 380
11374.30 410
11375.31 378
11376.32 437
11377.32 435
11378.33 425
11379.34 437
11380.35 408
11381.35 437
11382.36 409
11383.37 471
11384.38 464
11385.38 440
11386.39 465
11387.40 431
11388.41 428
11389.41 440
11390.42 443
11391.43 408
11392.44 432
11393.45 402
11394.45 464
11395.46 434
11396.47 467
11397.48 451
11398.49 432
11399.49 442
11400.50 418
11401.51 397
11402.52 396
11403.53 396
11404.54 413
11405.54 464
11406.55 439
11407.56 449
11408.57 426
11409.58 503
11410.59 432
11411.60 460
11412.61 419
11413.61 431
11414.62 380
11415.63 466
11416.64 424
11417.65 479
11418.66 463
11419.67 389
11420.68 396
11421.69 444
11422.70 413
11423.71 377
11424.71 398
11425.72 416
11426.73 433
11427.74 357
11428.75 416
11429.76 432
11430.77 395
11431.78 383
11432.79 410
11433.80 380
11434.81 424
11435.82 439
11436.83 388
11437.84 448
11438.85 417
11439.86 453
11440.87 411
11441.88 398
11442.89 400
11443.90 427
11444.91 409
11445.92 398
11446.93 417
11447.94 422
11448.95 401
11449.96 384
11450.97 388
11451.98 404
11452.99 445
11454.01 445
11455.02 384
11456.03 403
11457.04 436
11458.05 451
11459.06 415
11460.07 430
11461.08 488
11462.09 418
11463.10 441
11464.11 410
11465.13 422
11466.14 401
11467.15 410
11468.16 406
11469.17 419
11470.18 457
11471.19 415
11472.20 406
11473.22 365
11474.23 466
11475.24 433
11476.25 382
11477.26 409
11478.27 407
11479.29 415
11480.30 385
11481.31 428
11482.32 432
11483.33 402
11484.35 415
11485.36 442
11486.37 375
11487.38 401
11488.39 410
11489.41 405
11490.42 443
11491.43 434
11492.44 431
11493.46 398
11494.47 419
11495.48 430
11496.49 429
11497.51 441
11498.52 440
11499.53 431
11500.54 416
11501.56 347
11502.57 384
11503.58 415
11504.59 457
11505.61 403
11506.62 404
11507.63 399
11508.65 391
11509.66 414
11510.67 402
11511.69 382
11512.70 387
11513.71 402
11514.73 425
11515.74 445
11516.75 390
11517.77 393
11518.78 429
11519.79 387
11520.81 381
11521.82 414
11522.83 408
11523.85 379
11524.86 353
11525.88 411
11526.89 438
11527.90 402
11528.92 438
11529.93 416
11530.95 420
11531.96 407
11532.97 395
11533.99 393
11535.00 441
11536.02 416
11537.03 406
11538.05 440
11539.06 405
11540.07 416
11541.09 457
11542.10 446
11543.12 430
11544.13 461
11545.15 394
11546.16 413
11547.18 419
11548.19 424
11549.21 409
11550.22 500
11551.24 414
11552.25 425
11553.27 467
11554.28 438
11555.30 411
11556.31 424
11557.33 457
11558.34 507
11559.36 441
11560.37 452
11561.39 442
11562.40 404
11563.42 483
11564.43 455
11565.45 456
11566.47 396
11567.48 397
11568.50 386
11569.51 463
11570.53 466
11571.54 417
11572.56 427
11573.58 450
11574.59 508
11575.61 473
11576.62 433
11577.64 454
11578.66 476
11579.67 449
11580.69 478
11581.70 443
11582.72 464
11583.74 508
11584.75 484
11585.77 492
11586.79 499
11587.80 511
11588.82 536
11589.84 578
11590.85 525
11591.87 496
11592.89 504
11593.90 574
11594.92 538
11595.94 523
11596.95 566
11597.97 539
11598.99 593
11600.01 667
11601.02 730
11602.04 770
11603.06 780
11604.07 760
11605.09 839
11606.11 805
11607.13 766
11608.14 712
11609.16 680
11610.18 661
11611.20 581
11612.21 556
11613.23 531
11614.25 505
11615.27 525
11616.29 475
11617.30 477
11618.32 439
11619.34 475
11620.36 450
11621.38 477
11622.39 438
11623.41 451
11624.43 464
11625.45 485
11626.47 409
11627.48 459
11628.50 408
11629.52 415
11630.54 456
11631.56 455
11632.58 471
11633.59 439
11634.61 392
11635.63 421
11636.65 432
11637.67 437
11638.69 415
11639.71 436
11640.73 433
11641.75 421
11642.76 469
11643.78 489
11644.80 434
11645.82 427
11646.84 437
11647.86 397
11648.88 454
11649.90 435
11650.92 471
11651.94 429
11652.96 389
11653.98 375
11655.00 438
11656.01 413
11657.03 423
11658.05 406
11659.07 416
11660.09 396
11661.11 410
11662.13 416
11663.15 423
11664.17 425
11665.19 433
11666.21 393
11667.23 388
11668.25 373
11669.27 446
11670.29 461
11671.31 468
11672.33 383
11673.35 400
11674.37 405
11675.39 417
11676.42 464
11677.44 464
11678.46 438
11679.48 429
11680.50 453
11681.52 488
11682.54 466
11683.56 472
11684.58 422
11685.60 429
11686.62 454
11687.64 476
11688.66 475
11689.69 441
11690.71 445
11691.73 470
11692.75 452
11693.77 485
11694.79 409
11695.81 429
11696.83 447
11697.85 441
11698.88 421
11699.90 416
11700.92 432
11701.94 503
11702.96 407
11703.98 395
11705.01 415
11706.03 400
11707.05 418
11708.07 437
11709.09 410
11710.12 446
11711.14 447
11712.16 434
11713.18 391
11714.20 431
11715.23 451
11716.25 404
11717.27 415
11718.29 389
11719.31 448
11720.34 438
11721.36 434
11722.38 427
11723.40 448
11724.43 429
11725.45 394
11726.47 438
11727.49 491
11728.52 459
11729.54 463
11730.56 449
11731.59 416
11732.61 461
11733.63 393
11734.65 440
11735.68 481
11736.70 438
11737.72 429
11738.75 457
11739.77 473
11740.79 421
11741.82 443
11742.84 482
11743.86 436
11744.89 396
11745.91 384
11746.93 408
11747.96 383
11748.98 411
11750.01 430
11751.03 411
11752.05 490
11753.08 451
11754.10 469
11755.12 464
11756.15 398
11757.17 435
11758.20 453
11759.22 405
11760.24 417
11761.27 433
11762.29 404
11763.32 427
11764.34 443
11765.37 461
11766.39 428
11767.41 449
11768.44 447
11769.46 442
11770.49 443
11771.51 395
11772.54 401
11773.56 449
11774.59 485
11775.61 458
11776.64 414
11777.66 428
11778.69 455
11779.71 497
11780.74 428
11781.76 404
11782.79 399
11783.81 413
11784.84 423
11785.86 424
11786.89 457
11787.91 465
11788.94 460
11789.96 468
11790.99 443
11792.01 431
11793.04 467
11794.07 456
11795.09 456
11796.12 508
11797.14 498
11798.17 509
11799.19 482
11800.22 444
11801.25 453
11802.27 453
11803.30 490
11804.32 485
11805.35 433
11806.38 453
11807.40 538
11808.43 490
11809.45 484
11810.48 462
11811.51 514
11812.53 502
11813.56 531
11814.59 472
11815.61 455
11816.64 497
11817.67 502
11818.69 537
11819.72 519
11820.75 489
11821.77 492
11822.80 493
11823.83 506
11824.85 486
11825.88 491
11826.91 456
11827.94 518
11828.96 516
11829.99 506
11831.02 507
11832.04 527
11833.07 457
11834.10 470
11835.13 498
11836.15 533
11837.18 536
11838.21 572
11839.24 527
11840.26 550
11841.29 542
11842.32 600
11843.35 572
11844.37 544
11845.40 507
11846.43 516
11847.46 507
11848.49 562
11849.51 554
11850.54 608
11851.57 534
11852.60 499
11853.63 538
11854.65 586
11855.68 584
11856.71 595
11857.74 553
11858.77 585
11859.80 553
11860.83 585
11861.85 602
11862.88 572
11863.91 549
11864.94 592
11865.97 579
11867.00 590
11868.03 622
11869.05 627
11870.08 624
11871.11 603
11872.14 586
11873.17 580
11874.20 610
11875.23 654
11876.26 654
11877.29 640
11878.32 608
11879.35 573
11880.38 612
11881.40 675
11882.43 645
11883.46 640
11884.49 667
11885.52 634
11886.55 650
11887.58 686
11888.61 636
11889.64 729
11890.67 700
11891.70 673
11892.73 675
11893.76 721
11894.79 821
11895.82 726
11896.85 712
11897.88 736
11898.91 786
11899.94 843
11900.97 781
11902.00 827
11903.03 924
11904.06 964
11905.09 867
11906.12 871
11907.15 869
11908.18 810
11909.22 757
11910.25 854
11911.28 752
11912.31 738
11913.34 701
11914.37 696
11915.40 735
11916.43 767
11917.46 704
11918.49 690
11919.52 720
11920.55 753
11921.59 750
11922.62 759
11923.65 724
11924.68 770
11925.71 807
11926.74 874
11927.77 873
11928.81 995
11929.84 1067
11930.87 1085
11931.90 1100
11932.93 1150
11933.96 1196
11935.00 1188
11936.03 1092
11937.06 1047
11938.09 954
11939.12 873
11940.15 818
11941.19 786
11942.22 719
11943.25 710
11944.28 702
11945.31 691
11946.35 672
11947.38 597
11948.41 653
11949.44 662
11950.48 643
11951.51 644
11952.54 656
11953.57 643
11954.61 641
11955.64 682
11956.67 642
11957.70 639
11958.74 661
11959.77 663
11960.80 644
11961.84 609
11962.87 644
11963.90 645
11964.93 669
11965.97 679
11967.00 661
11968.03 620
11969.07 650
11970.10 670
11971.13 670
11972.17 676
11973.20 597
11974.23 621
11975.27 647
11976.30 644
11977.33 529
11978.37 612
11979.40 681
11980.44 610
11981.47 589
11982.50 606
11983.54 652
11984.57 635
11985.60 642
11986.64 608
11987.67 639
11988.71 618
11989.74 655
11990.77 625
11991.81 629
11992.84 626
11993.88 673
11994.91 643
11995.95 620
11996.98 662
11998.02 695
11999.05 630
12000.08 655
12001.12 710
12002.15 696
12003.19 688
12004.22 718
12005.26 656
12006.29 632
12007.33 679
12008.36 723
12009.40 646
12010.43 708
12011.47 679
12012.50 668
12013.54 699
12014.57 706
12015.61 665
12016.64 684
12017.68 707
12018.71 713
12019.75 710
12020.78 699
12021.82 667
12022.86 647
12023.89 666
12024.93 692
12025.96 651
12027.00 738
12028.03 670
12029.07 669
12030.11 719
12031.14 631
12032.18 572
12033.21 688
12034.25 666
12035.29 609
12036.32 655
12037.36 710
12038.39 692
12039.43 662
12040.47 616
12041.50 671
12042.54 658
12043.58 641
12044.61 656
12045.65 723
12046.69 687
12047.72 704
12048.76 694
12049.80 658
12050.83 690
12051.87 639
12052.91 647
12053.94 617
12054.98 641
12056.02 654
12057.05 689
12058.09 621
12059.13 675
12060.16 657
12061.20 669
12062.24 645
12063.28 740
12064.31 766
12065.35 680
12066.39 682
12067.43 687
12068.46 658
12069.50 645
12070.54 661
12071.58 629
12072.61 632
12073.65 649
12074.69 674
12075.73 668
12076.76 674
12077.80 642
12078.84 716
12079.88 699
12080.92 682
12081.95 682
12082.99 664
12084.03 706
12085.07 721
12086.11 737
12087.15 732
12088.18 676
12089.22 701
12090.26 731
12091.30 733
12092.34 726
12093.38 746
12094.42 743
12095.45 754
12096.49 785
12097.53 841
12098.57 807
12099.61 834
12100.65 845
12101.69 896
12102.73 873
12103.76 868
12104.80 949
12105.84 834
12106.88 906
12107.92 816
12108.96 709
12110.00 756
12111.04 805
12112.08 750
12113.12 723
12114.16 696
12115.20 698
12116.24 594
12117.28 657
12118.32 653
12119.36 566
12120.40 587
12121.44 588
12122.47 556
12123.51 544
12124.55 576
12125.59 602
12126.63 620
12127.67 611
12128.71 542
12129.76 570
12130.80 576
12131.84 583
12132.88 544
12133.92 571
12134.96 569
12136.00 532
12137.04 514
12138.08 561
12139.12 526
12140.16 527
12141.20 559
12142.24 538
12143.28 548
12144.32 561
12145.36 576
12146.40 553
12147.44 476
12148.49 538
12149.53 571
12150.57 520
12151.61 556
12152.65 532
12153.69 542
12154.73 532
12155.77 526
12156.81 552
12157.86 496
12158.90 543
12159.94 527
12160.98 492
12162.02 498
12163.06 480
12164.10 531
12165.15 540
12166.19 475
12167.23 500
12168.27 551
12169.31 546
12170.36 504
12171.40 531
12172.44 511
12173.48 457
12174.52 476
12175.57 541
12176.61 522
12177.65 549
12178.69 512
12179.73 456
12180.78 518
12181.82 556
12182.86 532
12183.90 562
12184.95 557
12185.99 504
12187.03 586
12188.07 502
12189.12 512
12190.16 501
12191.20 527
12192.25 542
12193.29 495
12194.33 522
12195.37 514
12196.42 487
12197.46 495
12198.50 464
12199.55 522
12200.59 604
12201.63 520
12202.68 496
12203.72 505
12204.76 540
12205.81 459
12206.85 499
12207.89 538
12208.94 508
12209.98 512
12211.02 477
12212.07 500
12213.11 506
12214.16 488
12215.20 520
12216.24 530
12217.29 513
12218.33 524
12219.37 494
12220.42 544
12221.46 475
12222.51 485
12223.55 467
12224.60 430
12225.64 481
12226.68 460
12227.73 458
12228.77 470
12229.82 414
12230.86 464
12231.91 500
12232.95 472
12234.00 488
12235.04 534
12236.08 513
12237.13 474
12238.17 495
12239.22 516
12240.26 499
12241.31 442
12242.35 425
12243.40 459
12244.44 480
12245.49 445
12246.53 460
12247.58 427
12248.62 509
12249.67 498
12250.72 481
12251.76 442
12252.81 468
12253.85 539
12254.90 468
12255.94 455
12256.99 453
12258.03 467
12259.08 471
12260.13 442
12261.17 419
12262.22 399
12263.26 481
12264.31 476
12265.35 453
12266.40 453
12267.45 441
12268.49 462
12269.54 474
12270.59 425
12271.63 480
12272.68 479
12273.72 443
12274.77 471
12275.82 458
12276.86 476
12277.91 449
12278.96 446
12280.00 433
12281.05 478
12282.10 460
12283.14 394
12284.19 423
12285.24 511
12286.28 483
12287.33 508
12288.38 464
12289.42 436
12290.47 424
12291.52 433
12292.57 378
12293.61 450
12294.66 419
12295.71 427
12296.75 471
12297.80 471
12298.85 387
12299.90 411
12300.94 381
12301.99 389
12303.04 430
12304.09 424
12305.13 426
12306.18 443
12307.23 429
12308.28 435
12309.33 449
12310.37 419
12311.42 451
12312.47 424
12313.52 405
12314.57 396
12315.61 413
12316.66 458
12317.71 456
12318.76 426
12319.81 407
12320.85 402
12321.90 432
12322.95 462
12324.00 428
12325.05 394
12326.10 415
12327.15 417
12328.19 441
12329.24 429
12330.29 423
12331.34 475
12332.39 428
12333.44 411
12334.49 408
12335.54 417
12336.59 394
12337.63 445
12338.68 407
12339.73 380
12340.78 365
12341.83 386
12342.88 414
12343.93 398
12344.98 414
12346.03 455
12347.08 414
12348.13 454
12349.18 453
12350.23 430
12351.28 467
12352.33 435
12353.38 453
12354.43 413
12355.48 440
12356.52 480
12357.57 425
12358.62 430
12359.67 435
12360.72 433
12361.77 417
12362.82 448
12363.88 472
12364.93 458
12365.98 437
12367.03 485
12368.08 438
12369.13 457
12370.18 431
12371.23 385
12372.28 431
12373.33 460
12374.38 426
12375.43 444
12376.48 426
12377.53 407
12378.58 414
12379.63 422
12380.68 416
12381.73 437
12382.79 411
12383.84 474
12384.89 456
12385.94 488
12386.99 439
12388.04 424
12389.09 430
12390.14 443
12391.20 477
12392.25 447
12393.30 473
12394.35 454
12395.40 417
12396.45 407
12397.50 456
12398.56 462
12399.61 404
12400.66 444
12401.71 468
12402.76 479
12403.81 460
12404.87 483
12405.92 451
12406.97 420
12408.02 455
12409.07 478
12410.13 435
12411.18 471
12412.23 492
12413.28 472
12414.34 518
12415.39 503
12416.44 510
12417.49 460
12418.55 477
12419.60 473
12420.65 473
12421.70 495
12422.76 524
12423.81 495
12424.86 485
12425.91 477
12426.97 490
12428.02 510
12429.07 516
12430.13 533
12431.18 515
12432.23 492
12433.29 477
12434.34 480
12435.39 445
12436.44 442
12437.50 464
12438.55 564
12439.61 527
12440.66 536
12441.71 499
12442.77 499
12443.82 502
12444.87 506
12445.93 473
12446.98 517
12448.03 486
12449.09 483
12450.14 469
12451.20 486
12452.25 528
12453.30 484
12454.36 496
12455.41 469
12456.47 514
12457.52 523
12458.57 570
12459.63 627
12460.68 605
12461.74 545
12462.79 594
12463.85 571
12464.90 530
12465.95 594
12467.01 585
12468.06 629
12469.12 591
12470.17 612
12471.23 647
12472.28 735
12473.34 815
12474.39 891
12475.45 982
12476.50 1008
12477.56 1107
12478.61 1115
12479.67 1076
12480.72 999
12481.78 968
12482.83 821
12483.89 755
12484.94 774
12486.00 747
12487.05 694
12488.11 687
12489.17 592
12490.22 585
12491.28 542
12492.33 526
12493.39 540
12494.44 510
12495.50 528
12496.55 478
12497.61 495
12498.67 530
12499.72 522
12500.78 520
12501.83 551
12502.89 528
12503.95 516
12505.00 542
12506.06 492
12507.12 448
12508.17 514
12509.23 483
12510.28 488
12511.34 497
12512.40 516
12513.45 484
12514.51 551
12515.57 582
12516.62 573
12517.68 547
12518.74 519
12519.79 525
12520.85 482
12521.91 501
12522.96 524
12524.02 525
12525.08 469
12526.14 516
12527.19 519
12528.25 494
12529.31 463
12530.36 480
12531.42 493
12532.48 507
12533.54 453
12534.59 461
12535.65 568
12536.71 497
12537.77 491
12538.82 559
12539.88 523
12540.94 511
12542.00 494
12543.05 474
12544.11 530
12545.17 564
12546.23 538
12547.29 549
12548.34 519
12549.40 515
12550.46 549
12551.52 554
12552.58 530
12553.64 565
12554.69 606
12555.75 622
12556.81 610
12557.87 676
12558.93 699
12559.99 734
12561.04 703
12562.10 636
12563.16 603
12564.22 626
12565.28 649
12566.34 555
12567.40 553
12568.45 548
12569.51 526
12570.57 511
12571.63 480
12572.69 503
12573.75 543
12574.81 512
12575.87 561
12576.93 586
12577.99 547
12579.05 504
12580.11 542
12581.16 476
12582.22 498
12583.28 505
12584.34 493
12585.40 503
12586.46 503
12587.52 530
12588.58 491
12589.64 450
12590.70 461
12591.76 507
12592.82 527
12593.88 457
12594.94 464
12596.00 483
12597.06 544
12598.12 475
12599.18 502
12600.24 523
12601.30 521
12602.36 530
12603.42 489
12604.48 466
12605.54 501
12606.60 523
12607.66 438
12608.72 475
12609.79 435
12610.85 477
12611.91 424
12612.97 409
12614.03 434
12615.09 463
12616.15 437
12617.21 451
12618.27 555
12619.33 534
12620.39 491
12621.45 448
12622.52 459
12623.58 487
12624.64 480
12625.70 468
12626.76 480
12627.82 490
12628.88 452
12629.95 440
12631.01 442
12632.07 479
12633.13 487
12634.19 469
12635.25 519
12636.31 471
12637.38 463
12638.44 462
12639.50 500
12640.56 511
12641.62 437
12642.69 499
12643.75 479
12644.81 474
12645.87 480
12646.93 400
12648.00 411
12649.06 435
12650.12 493
12651.18 508
12652.25 492
12653.31 466
12654.37 452
12655.43 450
12656.50 438
12657.56 452
12658.62 464
12659.68 490
12660.75 465
12661.81 464
12662.87 458
12663.94 468
12665.00 470
12666.06 459
12667.12 457
12668.19 409
12669.25 497
12670.31 539
12671.38 449
12672.44 444
12673.50 422
12674.57 416
12675.63 424
12676.69 418
12677.76 459
12678.82 413
12679.88 434
12680.95 444
12682.01 448
12683.07 487
12684.14 499
12685.20 479
12686.27 498
12687.33 484
12688.39 433
12689.46 473
12690.52 512
12691.59 507
12692.65 483
12693.71 517
12694.78 488
12695.84 477
12696.91 502
12697.97 516
12699.04 469
12700.10 479
12701.16 523
12702.23 537
12703.29 469
12704.36 486
12705.42 582
12706.49 499
12707.55 489
12708.62 512
12709.68 560
12710.75 521
12711.81 517
12712.88 486
12713.94 530
12715.01 496
12716.07 504
12717.14 505
12718.20 485
12719.27 457
12720.33 470
12721.40 437
12722.46 401
12723.53 436
12724.59 479
12725.66 461
12726.72 429
12727.79 484
12728.86 478
12729.92 530
12730.99 502
12732.05 487
12733.12 456
12734.18 425
12735.25 467
12736.32 500
12737.38 494
12738.45 478
12739.51 496
12740.58 481
12741.65 447
12742.71 451
12743.78 492
12744.85 536
12745.91 475
12746.98 440
12748.04 484
12749.11 454
12750.18 423
12751.24 428
12752.31 454
12753.38 468
12754.44 475
12755.51 438
12756.58 411
12757.64 511
12758.71 411
12759.78 450
12760.85 445
12761.91 414
12762.98 401
12764.05 433
12765.11 388
12766.18 428
12767.25 436
12768.32 431
12769.38 400
12770.45 360
12771.52 426
12772.58 420
12773.65 405
12774.72 379
12775.79 426
12776.86 428
12777.92 431
12778.99 412
12780.06 436
12781.13 410
12782.19 436
12783.26 397
12784.33 414
12785.40 389
12786.47 412
12787.53 405
12788.60 425
12789.67 419
12790.74 406
12791.81 467
12792.87 402
12793.94 412
12795.01 397
12796.08 400
12797.15 472
12798.22 425
12799.29 378
12800.35 419
12801.42 418
12802.49 389
12803.56 426
12804.63 404
12805.70 385
12806.77 421
12807.84 405
12808.90 411
12809.97 386
12811.04 377
12812.11 429
12813.18 402
12814.25 360
12815.32 373
12816.39 437
12817.46 435
12818.53 413
12819.60 411
12820.67 420
12821.74 382
12822.81 403
12823.88 406
12824.94 388
12826.01 414
12827.08 360
12828.15 403
12829.22 384
12830.29 384
12831.36 401
12832.43 399
12833.50 395
12834.57 396
12835.64 426
12836.71 427
12837.78 387
12838.85 398
12839.92 407
12840.99 434
12842.07 390
12843.14 384
12844.21 362
12845.28 418
12846.35 410
12847.42 345
12848.49 391
12849.56 351
12850.63 389
12851.70 415
12852.77 417
12853.84 357
12854.91 388
12855.98 401
12857.06 371
12858.13 390
12859.20 423
12860.27 391
12861.34 419
12862.41 395
12863.48 361
12864.55 408
12865.62 391
12866.70 373
12867.77 378
12868.84 420
12869.91 423
12870.98 349
12872.05 417
12873.13 391
12874.20 374
12875.27 417
12876.34 434
12877.41 364
12878.48 339
12879.56 360
12880.63 438
12881.70 345
12882.77 344
12883.84 367
12884.92 412
12885.99 347
12887.06 378
12888.13 388
12889.21 357
12890.28 381
12891.35 402
12892.42 463
12893.50 398
12894.57 382
12895.64 382
12896.71 359
12897.79 357
12898.86 369
12899.93 348
12901.00 399
12902.08 386
12903.15 379
12904.22 389
12905.30 389
12906.37 363
12907.44 343
12908.52 338
12909.59 363
12910.66 384
12911.73 402
12912.81 367
12913.88 350
12914.96 339
12916.03 367
12917.10 379
12918.18 336
12919.25 385
12920.32 369
12921.40 340
12922.47 334
12923.54 383
12924.62 427
12925.69 379
12926.77 381
12927.84 364
12928.91 380
12929.99 368
12931.06 402
12932.14 353
12933.21 367
12934.28 399
12935.36 414
12936.43 443
12937.51 366
12938.58 329
12939.66 380
12940.73 361
12941.80 367
12942.88 348
12943.95 347
12945.03 356
12946.10 363
12947.18 335
12948.25 343
12949.33 369
12950.40 368
12951.48 386
12952.55 351
12953.63 372
12954.70 360
12955.78 380
12956.85 386
12957.93 341
12959.00 374
12960.08 430
12961.15 377
12962.23 372
12963.30 409
12964.38 359
12965.46 413
12966.53 365
12967.61 375
12968.68 372
12969.76 366
12970.83 343
12971.91 340
12972.99 376
12974.06 399
12975.14 402
12976.21 388
12977.29 393
12978.37 406
12979.44 404
12980.52 380
12981.59 375
12982.67 401
12983.75 420
12984.82 386
12985.90 404
12986.98 351
12988.05 372
12989.13 361
12990.20 408
12991.28 393
12992.36 359
12993.43 353
12994.51 439
12995.59 401
12996.67 445
12997.74 408
12998.82 385
12999.90 412
13000.97 363
13002.05 422
13003.13 447
13004.20 409
13005.28 380
13006.36 385
13007.44 380
13008.51 385
13009.59 360
13010.67 355
13011.75 329
13012.82 392
13013.90 438
13014.98 405
13016.06 370
13017.13 384
13018.21 386
13019.29 374
13020.37 453
13021.44 404
13022.52 342
13023.60 321
13024.68 388
13025.76 409
13026.83 376
13027.91 371
13028.99 398
13030.07 470
13031.15 422
13032.23 436
13033.30 437
13034.38 396
13035.46 390
13036.54 398
13037.62 383
13038.70 364
13039.77 409
13040.85 395
13041.93 336
13043.01 354
13044.09 428
13045.17 362
13046.25 399
13047.33 421
13048.40 456
13049.48 397
13050.56 449
13051.64 423
13052.72 393
13053.80 399
13054.88 414
13055.96 384
13057.04 398
13058.12 380
13059.20 375
13060.28 422
13061.36 434
13062.44 410
13063.51 418
13064.59 457
13065.67 405
13066.75 397
13067.83 398
13068.91 432
13069.99 424
13071.07 414
13072.15 410
13073.23 431
13074.31 388
13075.39 427
13076.47 398
13077.55 339
13078.63 377
13079.71 360
13080.79 374
13081.87 375
13082.96 424
13084.04 385
13085.12 402
13086.20 368
13087.28 390
13088.36 374
13089.44 393
13090.52 341
13091.60 367
13092.68 377
13093.76 404
13094.84 427
13095.92 410
13097.00 404
13098.09 351
13099.17 392
13100.25 375
13101.33 387
13102.41 355
13103.49 418
13104.57 426
13105.65 395
13106.74 389
13107.82 392
13108.90 381
13109.98 354
13111.06 361
13112.14 404
13113.22 370
13114.31 389
13115.39 389
13116.47 360
13117.55 351
13118.63 391
13119.72 409
13120.80 373
13121.88 421
13122.96 387
13124.04 395
13125.13 417
13126.21 373
13127.29 391
13128.37 402
13129.45 396
13130.54 431
13131.62 415
13132.70 415
13133.78 408
13134.87 408
13135.95 496
13137.03 377
13138.11 406
13139.20 378
13140.28 418
13141.36 423
13142.45 361
13143.53 407
13144.61 360
13145.69 437
13146.78 413
13147.86 413
13148.94 369
13150.03 449
13151.11 351
13152.19 395
13153.28 411
13154.36 436
13155.44 376
13156.53 367
13157.61 398
13158.69 396
13159.78 413
13160.86 421
13161.94 384
13163.03 398
13164.11 414
13165.20 443
13166.28 430
13167.36 459
13168.45 437
13169.53 435
13170.62 440
13171.70 391
13172.78 457
13173.87 388
13174.95 423
13176.04 423
13177.12 440
13178.21 403
13179.29 357
13180.37 439
13181.46 430
13182.54 474
13183.63 400
13184.71 396
13185.80 440
13186.88 455
13187.97 402
13189.05 405
13190.14 451
13191.22 409
13192.31 441
13193.39 457
13194.48 422
13195.56 467
13196.65 447
13197.73 423
13198.82 486
13199.90 438
13200.99 461
13202.07 463
13203.16 432
13204.24 418
13205.33 391
13206.41 428
13207.50 437
13208.58 421
13209.67 416
13210.76 421
13211.84 419
13212.93 437
13214.01 397
13215.10 437
13216.19 446
13217.27 438
13218.36 450
13219.44 447
13220.53 436
13221.62 438
13222.70 424
13223.79 414
13224.87 449
13225.96 438
13227.05 473
13228.13 483
13229.22 437
13230.31 453
13231.39 451
13232.48 462
13233.57 450
13234.65 465
13235.74 455
13236.83 463
13237.91 470
13239.00 405
13240.09 471
13241.17 540
13242.26 445
13243.35 441
13244.43 443
13245.52 460
13246.61 443
13247.70 483
13248.78 474
13249.87 451
13250.96 486
13252.05 495
13253.13 511
13254.22 526
13255.31 443
13256.39 459
13257.48 460
13258.57 463
13259.66 453
13260.75 503
13261.83 463
13262.92 491
13264.01 479
13265.10 462
13266.19 471
13267.27 502
13268.36 483
13269.45 470
13270.54 464
13271.63 451
13272.71 469
13273.80 487
13274.89 508
13275.98 471
13277.07 462
13278.16 447
13279.24 487
13280.33 537
13281.42 507
13282.51 471
13283.60 536
13284.69 517
13285.78 495
13286.86 521
13287.95 519
13289.04 565
13290.13 491
13291.22 539
13292.31 523
13293.40 519
13294.49 489
13295.58 572
13296.67 553
13297.76 518
13298.84 563
13299.93 547
13301.02 561
13302.11 550
13303.20 556
13304.29 583
13305.38 555
13306.47 585
13307.56 577
13308.65 623
13309.74 627
13310.83 580
13311.92 591
13313.01 585
13314.10 613
13315.19 569
13316.28 567
13317.37 643
13318.46 557
13319.55 553
13320.64 570
13321.73 545
13322.82 504
13323.91 572
13325.00 542
13326.09 519
13327.18 552
13328.27 639
13329.36 634
13330.45 567
13331.54 592
13332.64 589
13333.73 564
13334.82 532
13335.91 627
13337.00 549
13338.09 520
13339.18 535
13340.27 540
13341.36 572
13342.45 590
13343.54 596
13344.64 584
13345.73 639
13346.82 595
13347.91 569
13349.00 646
13350.09 610
13351.18 619
13352.28 623
13353.37 635
13354.46 640
13355.55 594
13356.64 627
13357.73 581
13358.83 607
13359.92 630
13361.01 615
13362.10 648
13363.19 666
13364.29 632
13365.38 675
13366.47 782
13367.56 731
13368.65 694
13369.75 719
13370.84 671
13371.93 633
13373.02 709
13374.12 697
13375.21 730
13376.30 652
13377.39 612
13378.49 686
13379.58 636
13380.67 543
13381.76 604
13382.86 575
13383.95 529
13385.04 518
13386.13 494
13387.23 523
13388.32 570
13389.41 537
13390.51 578
13391.60 629
13392.69 560
13393.79 537
13394.88 553
13395.97 548
13397.07 575
13398.16 567
13399.25 568
13400.35 558
13401.44 472
13402.53 545
13403.63 563
13404.72 571
13405.81 561
13406.91 600
13408.00 557
13409.10 590
13410.19 560
13411.28 545
13412.38 541
13413.47 547
13414.57 570
13415.66 583
13416.75 582
13417.85 528
13418.94 569
13420.04 546
13421.13 532
13422.22 521
13423.32 517
13424.41 536
13425.51 535
13426.60 566
13427.70 599
13428.79 618
13429.89 560
13430.98 561
13432.08 574
13433.17 576
13434.27 590
13435.36 576
13436.46 576
13437.55 681
13438.65 615
13439.74 542
13440.84 532
13441.93 557
13443.03 528
13444.12 549
13445.22 599
13446.31 591
13447.41 612
13448.50 636
13449.60 706
13450.69 656
13451.79 650
13452.89 572
13453.98 585
13455.08 639
13456.17 585
13457.27 582
13458.36 598
13459.46 623
13460.56 626
13461.65 643
13462.75 652
13463.84 620
13464.94 658
13466.04 645
13467.13 606
13468.23 624
13469.32 580
13470.42 605
13471.52 627
13472.61 595
13473.71 602
13474.81 650
13475.90 688
13477.00 627
13478.10 661
13479.19 581
13480.29 600
13481.39 612
13482.48 654
13483.58 608
13484.68 649
13485.77 653
13486.87 675
13487.97 690
13489.07 762
13490.16 660
13491.26 609
13492.36 692
13493.45 711
13494.55 740
13495.65 706
13496.75 720
13497.84 753
13498.94 735
13500.04 763
13501.14 764
13502.23 841
13503.33 799
13504.43 838
13505.53 758
13506.63 784
13507.72 761
13508.82 741
13509.92 785
13511.02 795
13512.12 773
13513.21 723
13514.31 716
13515.41 691
13516.51 612
13517.61 671
13518.70 659
13519.80 641
13520.90 629
13522.00 636
13523.10 603
13524.20 594
13525.30 583
13526.39 567
13527.49 573
13528.59 553
13529.69 565
13530.79 582
13531.89 585
13532.99 552
13534.09 563
13535.18 548
13536.28 546
13537.38 584
13538.48 519
13539.58 548
13540.68 511
13541.78 495
13542.88 572
13543.98 552
13545.08 562
13546.18 500
13547.28 584
13548.38 542
13549.48 520
13550.57 520
13551.67 567
13552.77 595
13553.87 507
13554.97 529
13556.07 478
13557.17 539
13558.27 467
13559.37 531
13560.47 473
13561.57 460
13562.67 492
13563.77 499
13564.87 528
13565.97 489
13567.07 536
13568.17 553
13569.28 551
13570.38 538
13571.48 514
13572.58 498
13573.68 529
13574.78 574
13575.88 512
13576.98 502
13578.08 498
13579.18 471
13580.28 520
13581.38 514
13582.48 541
13583.58 527
13584.69 504
13585.79 505
13586.89 521
13587.99 510
13589.09 486
13590.19 554
13591.29 490
13592.39 511
13593.49 487
13594.60 497
13595.70 555
13596.80 525
13597.90 552
13599.00 507
13600.10 510
13601.21 504
13602.31 509
13603.41 520
13604.51 465
13605.61 468
13606.71 491
13607.82 464
13608.92 551
13610.02 497
13611.12 536
13612.22 568
13613.33 542
13614.43 562
13615.53 510
13616.63 519
13617.74 528
13618.84 480
13619.94 513
13621.04 511
13622.15 438
13623.25 503
13624.35 459
13625.45 480
13626.56 524
13627.66 553
13628.76 540
13629.86 493
13630.97 560
13632.07 505
13633.17 499
13634.28 514
13635.38 530
13636.48 509
13637.59 552
13638.69 546
13639.79 505
13640.90 469
13642.00 531
13643.10 512
13644.21 493
13645.31 526
13646.41 510
13647.52 450
13648.62 530
13649.72 518
13650.83 555
13651.93 538
13653.03 556
13654.14 562
13655.24 505
13656.35 475
13657.45 519
13658.55 474
13659.66 488
13660.76 566
13661.87 519
13662.97 506
13664.07 515
13665.18 472
13666.28 524
13667.39 547
13668.49 516
13669.60 519
13670.70 618
13671.81 533
13672.91 500
13674.01 519
13675.12 556
13676.22 514
13677.33 523
13678.43 531
13679.54 538
13680.64 533
13681.75 516
13682.85 550
13683.96 535
13685.06 558
13686.17 523
13687.27 481
13688.38 480
13689.48 550
13690.59 533
13691.69 498
13692.80 548
13693.91 555
13695.01 527
13696.12 511
13697.22 527
13698.33 539
13699.43 534
13700.54 564
13701.64 587
13702.75 625
13703.86 591
13704.96 550
13706.07 575
13707.17 613
13708.28 639
13709.39 651
13710.49 631
13711.60 587
13712.70 558
13713.81 562
13714.92 629
13716.02 609
13717.13 598
13718.24 581
13719.34 606
13720.45 635
13721.56 610
13722.66 638
13723.77 592
13724.88 692
13725.98 675
13727.09 606
13728.20 673
13729.30 634
13730.41 678
13731.52 670
13732.62 713
13733.73 725
13734.84 651
13735.94 734
13737.05 692
13738.16 706
13739.27 723
13740.37 662
13741.48 645
13742.59 633
13743.70 703
13744.80 636
13745.91 642
13747.02 706
13748.13 704
13749.23 734
13750.34 715
13751.45 698
13752.56 764
13753.67 731
13754.77 732
13755.88 793
13756.99 831
13758.10 768
13759.21 731
13760.31 778
13761.42 814
13762.53 811
13763.64 877
13764.75 835
13765.85 942
13766.96 934
13768.07 969
13769.18 1009
13770.29 1057
13771.40 1036
13772.51 1191
13773.61 1201
13774.72 1184
13775.83 1154
13776.94 1125
13778.05 1181
13779.16 1166
13780.27 1122
13781.38 959
13782.48 952
13783.59 926
13784.70 923
13785.81 858
13786.92 801
13788.03 724
13789.14 738
13790.25 693
13791.36 696
13792.47 646
13793.58 627
13794.69 640
13795.80 610
13796.91 639
13798.02 640
13799.13 618
13800.24 625
13801.35 633
13802.45 661
13803.56 623
13804.67 576
13805.78 614
13806.89 611
13808.00 557
13809.11 587
13810.22 604
13811.34 602
13812.45 595
13813.56 600
13814.67 645
13815.78 673
13816.89 590
13818.00 572
13819.11 572
13820.22 570
13821.33 600
13822.44 593
13823.55 564
13824.66 592
13825.77 620
13826.88 583
13827.99 543
13829.10 582
13830.22 624
13831.33 557
13832.44 552
13833.55 580
13834.66 570
13835.77 565
13836.88 543
13837.99 555
13839.10 568
13840.22 569
13841.33 595
13842.44 585
13843.55 623
13844.66 563
13845.77 603
13846.88 605
13848.00 591
13849.11 575
13850.22 579
13851.33 579
13852.44 546
13853.56 580
13854.67 567
13855.78 574
13856.89 590
13858.00 625
13859.12 548
13860.23 566
13861.34 620
13862.45 632
13863.56 578
13864.68 529
13865.79 615
13866.90 592
13868.01 600
13869.13 575
13870.24 600
13871.35 591
13872.46 591
13873.58 558
13874.69 606
13875.80 606
13876.91 566
13878.03 586
13879.14 571
13880.25 572
13881.37 600
13882.48 601
13883.59 571
13884.71 576
13885.82 588
13886.93 507
13888.05 535
13889.16 529
13890.27 565
13891.39 550
13892.50 572
13893.61 521
13894.73 554
13895.84 564
13896.95 606
13898.07 553
13899.18 585
13900.29 584
13901.41 585
13902.52 553
13903.64 517
13904.75 550
13905.86 578
13906.98 561
13908.09 524
13909.21 500
13910.32 511
13911.43 517
13912.55 531
13913.66 518
13914.78 528
13915.89 537
13917.01 568
13918.12 572
13919.24 493
13920.35 513
13921.46 557
13922.58 525
13923.69 488
13924.81 471
13925.92 478
13927.04 496
13928.15 515
13929.27 462
13930.38 518
13931.50 514
13932.61 498
13933.73 466
13934.84 509
13935.96 510
13937.07 492
13938.19 497
13939.30 480
13940.42 440
13941.54 473
13942.65 529
13943.77 499
13944.88 492
13946.00 456
13947.11 442
13948.23 491
13949.34 508
13950.46 516
13951.58 439
13952.69 413
13953.81 453
13954.92 495
13956.04 420
13957.16 488
13958.27 525
13959.39 435
13960.50 425
13961.62 476
13962.74 522
13963.85 426
13964.97 477
13966.09 501
13967.20 481
13968.32 476
13969.44 494
13970.55 489
13971.67 459
13972.79 446
13973.90 437
13975.02 446
13976.14 424
13977.25 452
13978.37 479
13979.49 436
13980.60 443
13981.72 415
13982.84 448
13983.95 470
13985.07 437
13986.19 475
13987.31 503
13988.42 447
13989.54 469
13990.66 460
13991.78 466
13992.89 434
13994.01 464
13995.13 472
13996.25 444
13997.36 410
13998.48 474
13999.60 465
14000.72 456
14001.83 418
14002.95 457
14004.07 474
14005.19 478
14006.31 483
14007.42 466
14008.54 471
14009.66 477
14010.78 426
14011.90 397
14013.02 474
14014.13 509
14015.25 436
14016.37 426
14017.49 435
14018.61 467
14019.73 434
14020.84 462
14021.96 427
14023.08 441
14024.20 502
14025.32 460
14026.44 448
14027.56 459
14028.68 444
14029.80 455
14030.91 475
14032.03 453
14033.15 462
14034.27 485
14035.39 458
14036.51 475
14037.63 465
14038.75 441
14039.87 445
14040.99 488
14042.11 437
14043.23 467
14044.35 481
14045.47 446
14046.58 491
14047.70 432
14048.82 484
14049.94 514
14051.06 481
14052.18 472
14053.30 489
14054.42 475
14055.54 496
14056.66 459
14057.78 432
14058.90 502
14060.02 485
14061.14 498
14062.26 525
14063.38 506
14064.51 455
14065.63 479
14066.75 491
14067.87 507
14068.99 504
14070.11 524
14071.23 509
14072.35 529
14073.47 535
14074.59 541
14075.71 571
14076.83 556
14077.95 509
14079.07 537
14080.19 492
14081.32 498
14082.44 544
14083.56 616
14084.68 591
14085.80 609
14086.92 573
14088.04 598
14089.16 582
14090.29 644
14091.41 622
14092.53 619
14093.65 625
14094.77 666
14095.89 679
14097.01 694
14098.14 715
14099.26 724
14100.38 749
14101.50 739
14102.62 697
14103.75 673
14104.87 637
14105.99 677
14107.11 626
14108.23 619
14109.36 551
14110.48 535
14111.60 561
14112.72 531
14113.84 548
14114.97 514
14116.09 478
14117.21 414
14118.33 469
14119.46 469
14120.58 463
14121.70 523
14122.82 483
14123.95 459
14125.07 499
14126.19 464
14127.32 449
14128.44 511
14129.56 455
14130.68 488
14131.81 479
14132.93 480
14134.05 445
14135.18 423
14136.30 452
14137.42 492
14138.55 459
14139.67 458
14140.79 438
14141.92 477
14143.04 441
14144.16 459
14145.29 460
14146.41 430
14147.54 520
14148.66 432
14149.78 446
14150.91 442
14152.03 466
14153.15 447
14154.28 456
14155.40 411
14156.53 464
14157.65 443
14158.77 442
14159.90 413
14161.02 446
14162.15 472
14163.27 450
14164.40 434
14165.52 402
14166.64 447
14167.77 396
14168.89 359
14170.02 409
14171.14 436
14172.27 461
14173.39 392
14174.52 441
14175.64 425
14176.77 437
14177.89 420
14179.02 417
14180.14 429
14181.27 432
14182.39 405
14183.52 407
14184.64 403
14185.77 436
14186.89 383
14188.02 441
14189.14 409
14190.27 413
14191.39 383
14192.52 392
14193.64 442
14194.77 440
14195.90 458
14197.02 471
14198.15 445
14199.27 466
14200.40 452
14201.52 417
14202.65 431
14203.78 405
14204.90 449
14206.03 378
14207.15 369
14208.28 412
14209.41 395
14210.53 432
14211.66 427
14212.78 386
14213.91 415
14215.04 380
14216.16 368
14217.29 444
14218.42 384
14219.54 350
14220.67 403
14221.80 448
14222.92 410
14224.05 367
14225.18 353
14226.30 377
14227.43 406
14228.56 410
14229.68 402
14230.81 356
14231.94 379
14233.06 395
14234.19 385
14235.32 381
14236.45 350
14237.57 357
14238.70 386
14239.83 388
14240.96 352
14242.08 347
14243.21 356
14244.34 408
14245.47 402
14246.59 353
14247.72 381
14248.85 310
14249.98 332
14251.10 366
14252.23 343
14253.36 348
14254.49 349
14255.62 348
14256.74 371
14257.87 375
14259.00 417
14260.13 359
14261.26 336
14262.38 357
14263.51 329
14264.64 343
14265.77 350
14266.90 413
14268.03 366
14269.15 320
14270.28 375
14271.41 378
14272.54 345
14273.67 321
14274.80 316
14275.93 372
14277.06 306
14278.18 307
14279.31 317
14280.44 346
14281.57 351
14282.70 374
14283.83 372
14284.96 357
14286.09 342
14287.22 342
14288.35 344
14289.48 317
14290.60 351
14291.73 337
14292.86 339
14293.99 359
14295.12 347
14296.25 324
14297.38 363
14298.51 368
14299.64 339
14300.77 298
14301.90 281
14303.03 318
14304.16 311
14305.29 324
14306.42 301
14307.55 337
14308.68 381
14309.81 347
14310.94 329
14312.07 293
14313.20 292
14314.33 370
14315.46 334
14316.59 322
14317.72 298
14318.85 317
14319.98 350
14321.11 329
14322.24 319
14323.38 324
14324.51 320
14325.64 288
14326.77 309
14327.90 290
14329.03 299
14330.16 334
14331.29 315
14332.42 275
14333.55 255
14334.68 299
14335.82 281
14336.95 327
14338.08 281
14339.21 312
14340.34 325
14341.47 296
14342.60 281
14343.73 294
14344.87 340
14346.00 311
14347.13 307
14348.26 296
14349.39 298
14350.52 275
14351.66 298
14352.79 313
14353.92 290
14355.05 293
14356.18 315
14357.32 291
14358.45 329
14359.58 327
14360.71 301
14361.84 317
14362.98 351
14364.11 350
14365.24 331
14366.37 289
14367.51 313
14368.64 338
14369.77 309
14370.90 303
14372.04 310
14373.17 340
14374.30 298
14375.43 300
14376.57 268
14377.70 304
14378.83 293
14379.97 290
14381.10 304
14382.23 349
14383.36 345
14384.50 292
14385.63 312
14386.76 303
14387.90 324
14389.03 348
14390.16 342
14391.30 304
14392.43 285
14393.56 287
14394.70 321
14395.83 364
14396.96 312
14398.10 286
14399.23 314
14400.37 301
14401.50 315
14402.63 325
14403.77 262
14404.90 270
14406.03 267
14407.17 323
14408.30 294
14409.44 307
14410.57 359
14411.70 312
14412.84 302
14413.97 266
14415.11 316
14416.24 295
14417.38 286
14418.51 291
14419.64 313
14420.78 299
14421.91 274
14423.05 283
14424.18 315
14425.32 334
14426.45 321
14427.59 324
14428.72 321
14429.86 306
14430.99 288
14432.13 340
14433.26 315
14434.40 287
14435.53 302
14436.67 282
14437.80 294
14438.94 319
14440.07 304
14441.21 333
14442.34 303
14443.48 336
14444.61 323
14445.75 315
14446.89 319
14448.02 295
14449.16 270
14450.29 308
14451.43 304
14452.56 299
14453.70 314
14454.84 289
14455.97 321
14457.11 299
14458.24 305
14459.38 328
14460.52 326
14461.65 308
14462.79 333
14463.92 304
14465.06 324
14466.20 339
14467.33 287
14468.47 306
14469.61 352
14470.74 357
14471.88 305
14473.02 332
14474.15 320
14475.29 328
14476.43 334
14477.56 308
14478.70 305
14479.84 290
14480.97 312
14482.11 317
14483.25 277
14484.38 296
14485.52 321
14486.66 349
14487.79 378
14488.93 366
14490.07 343
14491.21 360
14492.34 341
14493.48 290
14494.62 305
14495.76 348
14496.89 317
14498.03 305
14499.17 309
14500.31 322
14501.44 304
14502.58 372
14503.72 339
14504.86 343
14506.00 357
14507.13 344
14508.27 376
14509.41 313
14510.55 346
14511.69 371
14512.82 345
14513.96 382
14515.10 363
14516.24 355
14517.38 369
14518.51 351
14519.65 326
14520.79 308
14521.93 313
14523.07 375
14524.21 397
14525.35 397
14526.48 354
14527.62 299
14528.76 345
14529.90 321
14531.04 318
14532.18 313
14533.32 321
14534.46 356
14535.60 325
14536.73 307
14537.87 304
14539.01 309
14540.15 368
14541.29 345
14542.43 330
14543.57 319
14544.71 318
14545.85 354
14546.99 316
14548.13 332
14549.27 342
14550.41 347
14551.55 361
14552.69 327
14553.83 306
14554.97 355
14556.11 347
14557.25 324
14558.39 375
14559.53 362
14560.67 351
14561.81 321
14562.95 312
14564.09 322
14565.23 337
14566.37 361
14567.51 296
14568.65 318
14569.79 329
14570.93 322
14572.07 338
14573.21 320
14574.35 350
14575.49 316
14576.63 278
14577.77 332
14578.91 332
14580.05 363
14581.19 317
14582.33 324
14583.48 337
14584.62 357
14585.76 361
14586.90 342
14588.04 369
14589.18 355
14590.32 328
14591.46 360
14592.60 368
14593.75 398
14594.89 356
14596.03 375
14597.17 356
14598.31 394
14599.45 388
14600.59 353
14601.74 337
14602.88 390
14604.02 369
14605.16 306
14606.30 299
14607.44 362
14608.59 361
14609.73 373
14610.87 369
14612.01 391
14613.15 379
14614.30 413
14615.44 328
14616.58 340
14617.72 369
14618.87 404
14620.01 389
14621.15 371
14622.29 388
14623.44 403
14624.58 428
14625.72 407
14626.86 404
14628.01 440
14629.15 430
14630.29 402
14631.43 437
14632.58 415
14633.72 492
14634.86 448
14636.01 468
14637.15 435
14638.29 428
14639.44 469
14640.58 442
14641.72 402
14642.86 368
14644.01 387
14645.15 410
14646.29 391
14647.44 362
14648.58 341
14649.73 376
14650.87 367
14652.01 391
14653.16 362
14654.30 319
14655.44 299
14656.59 318
14657.73 329
14658.87 312
14660.02 310
14661.16 305
14662.31 338
14663.45 382
14664.59 315
14665.74 260
14666.88 322
14668.03 379
14669.17 303
14670.32 307
14671.46 308
14672.60 312
14673.75 309
14674.89 323
14676.04 349
14677.18 303
14678.33 309
14679.47 336
14680.62 353
14681.76 321
14682.91 292
14684.05 336
14685.20 339
14686.34 318
14687.49 304
14688.63 343
14689.78 314
14690.92 273
14692.07 276
14693.21 319
14694.36 310
14695.50 310
14696.65 314
14697.79 331
14698.94 337
14700.08 325
14701.23 316
14702.38 289
14703.52 288
14704.67 251
14705.81 314
14706.96 299
14708.10 315
14709.25 307
14710.40 306
14711.54 295
14712.69 255
14713.83 275
14714.98 312
14716.13 301
14717.27 306
14718.42 314
14719.56 310
14720.71 294
14721.86 265
14723.00 278
14724.15 269
14725.30 271
14726.44 304
14727.59 305
14728.74 303
14729.88 280
14731.03 273
14732.18 273
14733.32 291
14734.47 333
14735.62 283
14736.76 278
14737.91 269
14739.06 298
14740.20 314
14741.35 293
14742.50 261
14743.65 281
14744.79 317
14745.94 356
14747.09 330
14748.23 275
14749.38 284
14750.53 273
14751.68 269
14752.82 308
14753.97 309
14755.12 292
14756.27 281
14757.42 272
14758.56 260
14759.71 242
14760.86 236
14762.01 256
14763.15 251
14764.30 256
14765.45 283
14766.60 277
14767.75 256
14768.90 262
14770.04 301
14771.19 287
14772.34 269
14773.49 253
14774.64 238
14775.79 258
14776.93 244
14778.08 253
14779.23 265
14780.38 258
14781.53 290
14782.68 283
14783.83 264
14784.97 262
14786.12 213
14787.27 251
14788.42 291
14789.57 242
14790.72 292
14791.87 260
14793.02 275
14794.17 289
14795.32 215
14796.46 284
14797.61 259
14798.76 292
14799.91 246
14801.06 250
14802.21 214
14803.36 235
14804.51 244
14805.66 216
14806.81 239
14807.96 279
14809.11 301
14810.26 202
14811.41 258
14812.56 234
14813.71 212
14814.86 237
14816.01 258
14817.16 254
14818.31 230
14819.46 264
14820.61 311
14821.76 223
14822.91 257
14824.06 235
14825.21 286
14826.36 291
14827.51 264
14828.66 242
14829.81 244
14830.96 241
14832.11 272
14833.26 235
14834.42 229
14835.57 243
14836.72 217
14837.87 199
14839.02 224
14840.17 233
14841.32 280
14842.47 254
14843.62 255
14844.77 229
14845.92 279
14847.08 227
14848.23 229
14849.38 248
14850.53 266
14851.68 219
14852.83 248
14853.98 228
14855.14 214
14856.29 232
14857.44 225
14858.59 245
14859.74 241
14860.89 220
14862.05 223
14863.20 212
14864.35 243
14865.50 216
14866.65 231
14867.81 249
14868.96 225
14870.11 217
14871.26 218
14872.41 227
14873.57 211
14874.72 234
14875.87 244
14877.02 273
14878.18 251
14879.33 238
14880.48 229
14881.63 234
14882.79 265
14883.94 248
14885.09 287
14886.24 254
14887.40 252
14888.55 239
14889.70 259
14890.86 224
14892.01 255
14893.16 226
14894.31 243
14895.47 297
14896.62 225
14897.77 261
14898.93 237
14900.08 226
14901.23 262
14902.39 224
14903.54 232
14904.69 248
14905.85 236
14907.00 234
14908.16 252
14909.31 241
14910.46 193
14911.62 265
14912.77 245
14913.92 259
14915.08 212
14916.23 195
14917.39 245
14918.54 251
14919.69 234
14920.85 269
14922.00 224
14923.16 215
14924.31 224
14925.46 228
14926.62 268
14927.77 257
14928.93 271
14930.08 230
14931.24 197
14932.39 215
14933.55 257
14934.70 249
14935.85 243
14937.01 218
14938.16 249
14939.32 272
14940.47 244
14941.63 241
14942.78 232
14943.94 281
14945.09 242
14946.25 231
14947.40 233
14948.56 233
14949.71 230
14950.87 238
14952.03 211
14953.18 205
14954.34 226
14955.49 219
14956.65 232
14957.80 221
14958.96 262
14960.11 270
14961.27 229
14962.42 207
14963.58 221
14964.74 273
14965.89 277
14967.05 251
14968.20 244
14969.36 243
14970.52 239
14971.67 238
14972.83 226
14973.98 257
14975.14 225
14976.30 248
14977.45 215
14978.61 202
14979.77 235
14980.92 232
14982.08 204
14983.24 239
14984.39 204
14985.55 241
14986.70 213
14987.86 239
14989.02 253
14990.18 231
14991.33 236
14992.49 254
14993.65 225
14994.80 232
14995.96 248
14997.12 225
14998.27 215
14999.43 187
15000.59 235
15001.75 245
15002.90 279
15004.06 206
15005.22 199
15006.37 215
15007.53 255
15008.69 226
15009.85 215
15011.00 219
15012.16 253
15013.32 233
15014.48 215
15015.64 231
15016.79 240
15017.95 238
15019.11 232
15020.27 235
15021.43 203
15022.58 215
15023.74 230
15024.90 279
15026.06 205
15027.22 209
15028.37 231
15029.53 244
15030.69 237
15031.85 206
15033.01 234
15034.17 256
15035.32 224
15036.48 260
15037.64 297
15038.80 246
15039.96 236
15041.12 215
15042.28 224
15043.44 235
15044.59 233
15045.75 240
15046.91 234
15048.07 217
15049.23 231
15050.39 240
15051.55 208
15052.71 197
15053.87 209
15055.03 221
15056.19 199
15057.35 211
15058.50 186
15059.66 217
15060.82 209
15061.98 204
15063.14 247
15064.30 255
15065.46 224
15066.62 221
15067.78 236
15068.94 216
15070.10 182
15071.26 178
15072.42 219
15073.58 249
15074.74 232
15075.90 207
15077.06 227
15078.22 234
15079.38 223
15080.54 233
15081.70 206
15082.86 164
15084.02 186
15085.18 233
15086.34 210
15087.50 226
15088.67 191
15089.83 255
15090.99 248
15092.15 221
15093.31 180
15094.47 214
15095.63 227
15096.79 216
15097.95 195
15099.11 195
15100.27 241
15101.43 230
15102.60 230
15103.76 199
15104.92 209
15106.08 215
15107.24 213
15108.40 231
15109.56 192
15110.72 225
15111.89 249
15113.05 239
15114.21 222
15115.37 247
15116.53 290
15117.69 215
15118.86 245
15120.02 213
15121.18 211
15122.34 251
15123.50 233
15124.67 267
15125.83 232
15126.99 211
15128.15 234
15129.31 203
15130.48 256
15131.64 270
15132.80 186
15133.96 211
15135.13 239
15136.29 204
15137.45 261
15138.61 196
15139.78 245
15140.94 236
15142.10 212
15143.26 226
15144.43 224
15145.59 228
15146.75 236
15147.91 226
15149.08 236
15150.24 225
15151.40 225
15152.57 251
15153.73 227
15154.89 221
15156.06 240
15157.22 242
15158.38 237
15159.55 243
15160.71 232
15161.87 235
15163.04 268
15164.20 233
15165.36 211
15166.53 238
15167.69 247
15168.85 232
15170.02 238
15171.18 244
15172.35 221
15173.51 218
15174.67 235
15175.84 219
15177.00 222
15178.17 227
15179.33 263
15180.49 256
15181.66 284
15182.82 267
15183.99 259
15185.15 267
15186.31 238
15187.48 216
15188.64 237
15189.81 261
15190.97 269
15192.14 237
15193.30 228
15194.47 233
15195.63 219
15196.80 220
15197.96 237
15199.13 255
15200.29 212
15201.46 268
15202.62 201
15203.79 244
15204.95 242
15206.12 250
15207.28 255
15208.45 249
15209.61 247
15210.78 255
15211.94 248
15213.11 199
15214.27 230
15215.44 240
15216.60 254
15217.77 259
15218.93 273
15220.10 266
15221.27 261
15222.43 244
15223.60 235
15224.76 246
15225.93 260
15227.10 267
15228.26 253
15229.43 243
15230.59 221
15231.76 240
15232.93 283
15234.09 277
15235.26 255
15236.42 252
15237.59 253
15238.76 281
15239.92 260
15241.09 222
15242.26 276
15243.42 275
15244.59 277
15245.76 212
15246.92 219
15248.09 206
15249.26 251
15250.42 225
15251.59 201
15252.76 228
15253.92 223
15255.09 241
15256.26 228
15257.43 249
15258.59 258
15259.76 227
15260.93 231
15262.09 235
15263.26 247
15264.43 248
15265.60 299
15266.76 287
15267.93 265
15269.10 247
15270.27 238
15271.43 236
15272.60 236
15273.77 218
15274.94 216
15276.10 239
15277.27 260
15278.44 243
15279.61 213
15280.78 214
15281.94 191
15283.11 240
15284.28 229
15285.45 258
15286.62 225
15287.79 236
15288.95 226
15290.12 204
15291.29 262
15292.46 238
15293.63 202
15294.80 192
15295.96 230
15297.13 287
15298.30 270
15299.47 238
15300.64 219
15301.81 278
15302.98 227
15304.15 214
15305.31 189
15306.48 205
15307.65 231
15308.82 233
15309.99 217
15311.16 213
15312.33 248
15313.50 277
15314.67 239
15315.84 220
15317.01 199
15318.18 200
15319.34 226
15320.51 224
15321.68 207
15322.85 245
15324.02 250
15325.19 211
15326.36 234
15327.53 250
15328.70 214
15329.87 225
15331.04 216
15332.21 199
15333.38 213
15334.55 229
15335.72 237
15336.89 241
15338.06 191
15339.23 206
15340.40 207
15341.57 267
15342.74 246
15343.91 247
15345.08 261
15346.26 234
15347.43 234
15348.60 269
15349.77 221
15350.94 195
15352.11 219
15353.28 216
15354.45 199
15355.62 193
15356.79 228
15357.96 252
15359.13 221
15360.30 189
15361.48 204
15362.65 203
15363.82 197
15364.99 211
15366.16 227
15367.33 243
15368.50 224
15369.67 222
15370.85 225
15372.02 216
15373.19 225
15374.36 232
15375.53 209
15376.70 207
15377.88 207
15379.05 213
15380.22 232
15381.39 233
15382.56 254
15383.73 288
15384.91 239
15386.08 193
15387.25 229
15388.42 223
15389.59 247
15390.77 225
15391.94 230
15393.11 266
15394.28 206
15395.46 192
15396.63 225
15397.80 231
15398.97 202
15400.15 203
15401.32 227
15402.49 247
15403.66 230
15404.84 222
15406.01 250
15407.18 251
15408.36 250
15409.53 258
15410.70 230
15411.87 225
15413.05 232
15414.22 229
15415.39 256
15416.57 244
15417.74 245
15418.91 213
15420.09 204
15421.26 243
15422.43 208
15423.61 205
15424.78 203
15425.95 218
15427.13 225
15428.30 245
15429.47 225
15430.65 257
15431.82 219
15433.00 232
15434.17 194
15435.34 231
15436.52 209
15437.69 216
15438.87 219
15440.04 212
15441.21 210
15442.39 194
15443.56 255
15444.74 223
15445.91 193
15447.09 228
15448.26 208
15449.43 244
15450.61 220
15451.78 213
15452.96 265
15454.13 246
15455.31 242
15456.48 235
15457.66 239
15458.83 213
15460.01 262
15461.18 249
15462.36 259
15463.53 233
15464.71 228
15465.88 261
15467.06 263
15468.23 211
15469.41 233
15470.58 269
15471.76 243
15472.93 218
15474.11 226
15475.28 261
15476.46 210
15477.63 207
15478.81 249
15479.99 207
15481.16 215
15482.34 233
15483.51 223
15484.69 236
15485.86 225
15487.04 239
15488.22 235
15489.39 240
15490.57 194
15491.74 264
15492.92 248
15494.10 225
15495.27 199
15496.45 208
15497.62 251
15498.80 235
15499.98 233
15501.15 228
15502.33 234
15503.51 203
15504.68 213
15505.86 219
15507.04 209
15508.21 230
15509.39 227
15510.57 269
15511.74 238
15512.92 228
15514.10 231
15515.27 200
15516.45 234
15517.63 277
15518.81 259
15519.98 231
15521.16 235
15522.34 237
15523.51 261
15524.69 237
15525.87 241
15527.05 260
15528.22 267
15529.40 256
15530.58 215
15531.76 278
15532.93 284
15534.11 276
15535.29 277
15536.47 240
15537.64 269
15538.82 229
15540.00 254
15541.18 277
15542.36 224
15543.53 225
15544.71 234
15545.89 240
15547.07 263
15548.25 286
15549.43 249
15550.60 255
15551.78 263
15552.96 266
15554.14 262
15555.32 230
15556.50 268
15557.67 256
15558.85 209
15560.03 216
15561.21 238
15562.39 240
15563.57 252
15564.75 227
15565.93 230
15567.10 246
15568.28 298
15569.46 238
15570.64 257
15571.82 252
15573.00 270
15574.18 262
15575.36 263
15576.54 286
15577.72 258
15578.90 250
15580.08 240
15581.26 235
15582.43 243
15583.61 247
15584.79 239
15585.97 221
15587.15 241
15588.33 260
15589.51 258
15590.69 302
15591.87 271
15593.05 261
15594.23 287
15595.41 260
15596.59 278
15597.77 289
15598.95 282
15600.13 293
15601.31 268
15602.49 291
15603.67 294
15604.85 307
15606.03 316
15607.21 290
15608.40 275
15609.58 252
15610.76 303
15611.94 289
15613.12 322
15614.30 315
15615.48 298
15616.66 315
15617.84 308
15619.02 303
15620.20 304
15621.38 277
15622.56 292
15623.75 334
15624.93 347
15626.11 284
15627.29 282
15628.47 291
15629.65 281
15630.83 311
15632.01 316
15633.20 340
15634.38 282
15635.56 277
15636.74 348
15637.92 349
15639.10 301
15640.29 328
15641.47 310
15642.65 298
15643.83 364
15645.01 380
15646.19 333
15647.38 372
15648.56 336
15649.74 401
15650.92 342
15652.10 345
15653.29 370
15654.47 398
15655.65 343
15656.83 347
15658.02 356
15659.20 396
15660.38 369
15661.56 378
15662.75 351
15663.93 382
15665.11 350
15666.29 372
15667.48 340
15668.66 345
15669.84 350
15671.03 336
15672.21 320
15673.39 368
15674.57 415
15675.76 336
15676.94 343
15678.12 336
15679.31 381
15680.49 343
15681.67 346
15682.86 357
15684.04 347
15685.22 352
15686.41 313
15687.59 322
15688.77 331
15689.96 356
15691.14 339
15692.32 349
15693.51 350
15694.69 290
15695.88 327
15697.06 384
15698.24 353
15699.43 359
15700.61 352
15701.80 369
15702.98 346
15704.16 341
15705.35 331
15706.53 397
15707.72 398
15708.90 319
15710.09 349
15711.27 337
15712.45 392
15713.64 334
15714.82 406
15716.01 406
15717.19 383
15718.38 366
15719.56 371
15720.75 349
15721.93 384
15723.12 372
15724.30 391
15725.49 340
15726.67 336
15727.86 349
15729.04 377
15730.23 336
15731.41 351
15732.60 389
15733.78 349
15734.97 367
15736.15 359
15737.34 349
15738.52 315
15739.71 343
15740.89 369
15742.08 393
15743.27 363
15744.45 371
15745.64 365
15746.82 338
15748.01 384
15749.19 413
15750.38 374
15751.57 385
15752.75 400
15753.94 413
15755.12 390
15756.31 352
15757.50 412
15758.68 413
15759.87 356
15761.05 389
15762.24 418
15763.43 385
15764.61 382
15765.80 376
15766.99 342
15768.17 334
15769.36 345
15770.55 344
15771.73 309
15772.92 344
15774.11 342
15775.29 323
15776.48 349
15777.67 332
15778.85 339
15780.04 316
15781.23 353
15782.42 335
15783.60 366
15784.79 339
15785.98 310
15787.16 340
15788.35 309
15789.54 314
15790.73 348
15791.91 355
15793.10 329
15794.29 286
15795.48 326
15796.66 299
15797.85 313
15799.04 319
15800.23 296
15801.41 291
15802.60 304
15803.79 343
15804.98 304
15806.17 257
15807.35 263
15808.54 269
15809.73 253
15810.92 264
15812.11 273
15813.30 295
15814.48 309
15815.67 297
15816.86 272
15818.05 334
15819.24 318
15820.43 312
15821.61 288
15822.80 272
15823.99 280
15825.18 315
15826.37 298
15827.56 281
15828.75 312
15829.94 276
15831.12 269
15832.31 271
15833.50 298
15834.69 280
15835.88 292
15837.07 276
15838.26 307
15839.45 285
15840.64 260
15841.83 287
15843.02 279
15844.21 285
15845.39 331
15846.58 304
15847.77 316
15848.96 288
15850.15 290
15851.34 271
15852.53 294
15853.72 287
15854.91 301
15856.10 280
15857.29 268
15858.48 230
15859.67 340
15860.86 334
15862.05 258
15863.24 292
15864.43 265
15865.62 287
15866.81 270
15868.00 311
15869.19 280
15870.38 277
15871.57 299
15872.76 274
15873.96 301
15875.15 279
15876.34 252
15877.53 251
15878.72 298
15879.91 267
15881.10 245
15882.29 260
15883.48 310
15884.67 244
15885.86 273
15887.05 278
15888.25 274
15889.44 247
15890.63 235
15891.82 269
15893.01 285
15894.20 271
15895.39 263
15896.58 294
15897.78 299
15898.97 275
15900.16 342
15901.35 302
15902.54 275
15903.73 302
15904.92 285
15906.12 278
15907.31 278
15908.50 320
15909.69 318
15910.88 309
15912.08 291
15913.27 263
15914.46 261
15915.65 311
15916.84 304
15918.04 267
15919.23 257
15920.42 259
15921.61 277
15922.81 274
15924.00 281
15925.19 328
15926.38 267
15927.58 294
15928.77 243
15929.96 261
15931.15 261
15932.35 256
15933.54 228
15934.73 273
15935.92 302
15937.12 285
15938.31 313
15939.50 290
15940.70 276
15941.89 240
15943.08 239
15944.28 266
15945.47 272
15946.66 246
15947.86 249
15949.05 231
15950.24 248
15951.44 243
15952.63 261
15953.82 271
15955.02 267
15956.21 273
15957.40 249
15958.60 240
15959.79 205
15960.99 233
15962.18 259
15963.37 275
15964.57 235
15965.76 276
15966.96 266
15968.15 216
15969.34 220
15970.54 231
15971.73 255
15972.93 235
15974.12 258
15975.31 272
15976.51 240
15977.70 215
15978.90 253
15980.09 234
15981.29 242
15982.48 237
15983.68 236
15984.87 227
15986.07 231
15987.26 239
15988.46 255
15989.65 257
15990.85 260
15992.04 234
15993.24 225
15994.43 237
15995.63 244
15996.82 270
15998.02 255
15999.21 220
16000.41 267
16001.60 242
16002.80 278
16003.99 223
16005.19 226
16006.38 245
16007.58 245
16008.77 228
16009.97 227
16011.17 247
16012.36 208
16013.56 257
16014.75 223
16015.95 215
16017.14 264
16018.34 260
16019.54 187
16020.73 222
16021.93 234
16023.13 229
16024.32 214
16025.52 205
16026.71 230
16027.91 218
16029.11 236
16030.30 206
16031.50 189
16032.70 219
16033.89 245
16035.09 235
16036.29 230
16037.48 248
16038.68 228
16039.88 201
16041.07 196
16042.27 203
16043.47 205
16044.66 227
16045.86 236
16047.06 259
16048.25 188
16049.45 210
16050.65 209
16051.85 223
16053.04 222
16054.24 225
16055.44 251
16056.64 238
16057.83 252
16059.03 242
16060.23 252
16061.43 251
16062.62 190
16063.82 195
16065.02 204
16066.22 180
16067.41 186
16068.61 249
16069.81 241
16071.01 211
16072.21 207
16073.40 236
16074.60 233
16075.80 217
16077.00 214
16078.20 256
16079.39 207
16080.59 200
16081.79 222
16082.99 235
16084.19 200
16085.39 207
16086.58 237
16087.78 218
16088.98 166
16090.18 202
16091.38 225
16092.58 217
16093.78 209
16094.98 216
16096.17 222
16097.37 177
16098.57 197
16099.77 225
16100.97 206
16102.17 196
16103.37 211
16104.57 204
16105.77 198
16106.97 200
16108.17 231
16109.36 225
16110.56 198
16111.76 225
16112.96 226
16114.16 244
16115.36 183
16116.56 212
16117.76 235
16118.96 269
16120.16 213
16121.36 196
16122.56 207
16123.76 216
16124.96 193
16126.16 238
16127.36 230
16128.56 215
16129.76 164
16130.96 194
16132.16 203
16133.36 227
16134.56 209
16135.76 203
16136.96 216
16138.16 232
16139.36 229
16140.56 229
16141.76 205
16142.97 180
16144.17 204
16145.37 208
16146.57 192
16147.77 221
16148.97 212
16150.17 238
16151.37 232
16152.57 217
16153.77 214
16154.97 216
16156.18 228
16157.38 219
16158.58 229
16159.78 215
16160.98 213
16162.18 189
16163.38 195
16164.58 240
16165.79 238
16166.99 269
16168.19 217
16169.39 212
16170.59 206
16171.79 218
16173.00 220
16174.20 231
16175.40 204
16176.60 204
16177.80 249
16179.01 217
16180.21 225
16181.41 230
16182.61 226
16183.81 253
16185.02 239
16186.22 256
16187.42 210
16188.62 244
16189.82 235
16191.03 206
16192.23 230
16193.43 210
16194.63 242
16195.84 267
16197.04 216
16198.24 191
16199.45 182
16200.65 242
16201.85 200
16203.05 220
16204.26 209
16205.46 219
16206.66 249
16207.87 223
16209.07 238
16210.27 192
16211.48 231
16212.68 233
16213.88 242
16215.08 213
16216.29 198
16217.49 233
16218.70 267
16219.90 273
16221.10 221
16222.31 224
16223.51 268
16224.71 255
16225.92 237
16227.12 228
16228.32 253
16229.53 249
16230.73 222
16231.94 225
16233.14 223
16234.34 273
16235.55 210
16236.75 256
16237.96 271
16239.16 251
16240.36 209
16241.57 220
16242.77 252
16243.98 240
16245.18 248
16246.39 222
16247.59 223
16248.80 203
16250.00 228
16251.21 275
16252.41 252
16253.61 213
16254.82 228
16256.02 231
16257.23 279
16258.43 265
16259.64 264
16260.84 236
16262.05 275
16263.25 253
16264.46 209
16265.66 239
16266.87 209
16268.08 262
16269.28 216
16270.49 262
16271.69 295
16272.90 284
16274.10 275
16275.31 267
16276.51 296
16277.72 286
16278.92 307
16280.13 236
16281.34 241
16282.54 248
16283.75 257
16284.95 266
16286.16 226
16287.37 236
16288.57 234
16289.78 280
16290.98 262
16292.19 271
16293.40 288
16294.60 269
16295.81 244
16297.02 259
16298.22 253
16299.43 247
16300.63 304
16301.84 259
16303.05 247
16304.25 293
16305.46 280
16306.67 283
16307.87 271
16309.08 295
16310.29 268
16311.50 280
16312.70 271
16313.91 231
16315.12 251
16316.32 282
16317.53 288
16318.74 275
16319.94 271
16321.15 231
16322.36 293
16323.57 274
16324.77 260
16325.98 292
16327.19 263
16328.40 238
16329.60 239
16330.81 224
16332.02 245
16333.23 244
16334.43 263
16335.64 239
16336.85 232
16338.06 242
16339.27 249
16340.47 234
16341.68 235
16342.89 236
16344.10 196
16345.31 249
16346.51 243
16347.72 245
16348.93 270
16350.14 206
16351.35 219
16352.56 243
16353.77 241
16354.97 235
16356.18 215
16357.39 222
16358.60 214
16359.81 211
16361.02 208
16362.23 223
16363.43 212
16364.64 252
16365.85 230
16367.06 207
16368.27 226
16369.48 220
16370.69 206
16371.90 183
16373.11 190
16374.32 204
16375.53 262
16376.73 230
16377.94 200
16379.15 208
16380.36 195
16381.57 215
16382.78 233
16383.99 191
16385.20 187
16386.41 222
16387.62 217
16388.83 179
16390.04 209
16391.25 225
16392.46 214
16393.67 213
16394.88 227
16396.09 186
16397.30 247
16398.51 207
16399.72 226
16400.93 228
16402.14 191
16403.35 225
16404.56 244
16405.77 191
16406.98 176
16408.19 184
16409.40 236
16410.61 198
16411.82 208
16413.04 201
16414.25 201
16415.46 216
16416.67 222
16417.88 229
16419.09 181
16420.30 180
16421.51 214
16422.72 208
16423.93 200
16425.14 204
16426.36 216
16427.57 245
16428.78 209
16429.99 199
16431.20 175
16432.41 215
16433.62 214
16434.83 232
16436.05 173
16437.26 182
16438.47 205
16439.68 206
16440.89 226
16442.10 244
16443.32 226
16444.53 214
16445.74 219
16446.95 221
16448.16 217
16449.38 230
16450.59 210
16451.80 204
16453.01 217
16454.22 199
16455.44 164
16456.65 208
16457.86 227
16459.07 197
16460.29 211
16461.50 208
16462.71 215
16463.92 186
16465.14 189
16466.35 220
16467.56 202
16468.77 225
16469.99 210
16471.20 193
16472.41 198
16473.63 175
16474.84 219
16476.05 203
16477.26 206
16478.48 222
16479.69 197
16480.90 196
16482.12 211
16483.33 191
16484.54 194
16485.76 216
16486.97 194
16488.18 187
16489.40 224
16490.61 193
16491.82 203
16493.04 201
16494.25 197
16495.47 182
16496.68 194
16497.89 182
16499.11 226
16500.32 196
16501.53 171
16502.75 179
16503.96 160
16505.18 185
16506.39 191
16507.61 204
16508.82 171
16510.03 167
16511.25 245
16512.46 236
16513.68 186
16514.89 206
16516.11 201
16517.32 191
16518.53 176
16519.75 174
16520.96 173
16522.18 191
16523.39 214
16524.61 219
16525.82 175
16527.04 197
16528.25 179
16529.47 185
16530.68 184
16531.90 178
16533.11 183
16534.33 213
16535.54 160
16536.76 203
16537.97 205
16539.19 202
16540.40 218
16541.62 181
16542.84 220
16544.05 180
16545.27 191
16546.48 183
16547.70 198
16548.91 196
16550.13 167
16551.35 175
16552.56 170
16553.78 198
16554.99 198
16556.21 175
16557.42 191
16558.64 192
16559.86 201
16561.07 210
16562.29 191
16563.51 179
16564.72 168
16565.94 170
16567.15 226
16568.37 206
16569.59 181
16570.80 177
16572.02 179
16573.24 194
16574.45 233
16575.67 209
16576.89 216
16578.10 198
16579.32 200
16580.54 220
16581.75 218
16582.97 207
16584.19 237
16585.41 202
16586.62 207
16587.84 212
16589.06 238
16590.27 179
16591.49 172
16592.71 180
16593.93 222
16595.14 207
16596.36 191
16597.58 212
16598.80 205
16600.01 197
16601.23 172
16602.45 235
16603.67 175
16604.88 190
16606.10 196
16607.32 204
16608.54 217
16609.76 203
16610.97 227
16612.19 200
16613.41 227
16614.63 191
16615.85 183
16617.06 217
16618.28 198
16619.50 213
16620.72 179
16621.94 199
16623.16 180
16624.37 201
16625.59 197
16626.81 191
16628.03 214
16629.25 184
16630.47 188
16631.69 208
16632.90 196
16634.12 188
16635.34 194
16636.56 182
16637.78 211
16639.00 230
16640.22 220
16641.44 178
16642.66 192
16643.88 167
16645.09 179
16646.31 167
16647.53 199
16648.75 183
16649.97 185
16651.19 195
16652.41 209
16653.63 184
16654.85 196
16656.07 187
16657.29 204
16658.51 158
16659.73 195
16660.95 203
16662.17 215
16663.39 182
16664.61 196
16665.83 202
16667.05 224
16668.27 232
16669.49 197
16670.71 190
16671.93 174
16673.15 178
16674.37 207
16675.59 197
16676.81 222
16678.03 166
16679.25 206
16680.47 186
16681.69 182
16682.91 187
16684.13 204
16685.35 202
16686.58 197
16687.80 191
16689.02 215
16690.24 172
16691.46 202
16692.68 220
16693.90 175
16695.12 205
16696.34 211
16697.56 201
16698.79 190
16700.01 201
16701.23 187
16702.45 203
16703.67 185
16704.89 175
16706.11 224
16707.34 224
16708.56 193
16709.78 175
16711.00 198
16712.22 185
16713.44 198
16714.67 182
16715.89 154
16717.11 211
16718.33 189
16719.55 223
16720.78 193
16722.00 187
16723.22 199
16724.44 180
16725.66 200
16726.89 179
16728.11 192
16729.33 192
16730.55 208
16731.78 187
16733.00 173
16734.22 173
16735.44 176
16736.67 197
16737.89 181
16739.11 209
16740.33 207
16741.56 204
16742.78 176
16744.00 199
16745.22 210
16746.45 176
16747.67 197
16748.89 186
16750.12 183
16751.34 171
16752.56 169
16753.79 164
16755.01 165
16756.23 179
16757.46 201
16758.68 170
16759.90 180
16761.13 185
16762.35 205
16763.57 172
16764.80 196
16766.02 195
16767.24 173
16768.47 165
16769.69 190
16770.92 241
16772.14 170
16773.36 178
16774.59 163
16775.81 171
16777.04 158
16778.26 179
16779.48 189
16780.71 201
16781.93 154
16783.16 165
16784.38 165
16785.61 194
16786.83 186
16788.05 164
16789.28 168
16790.50 157
16791.73 166
16792.95 203
16794.18 176
16795.40 162
16796.63 146
16797.85 178
16799.08 193
16800.30 200
16801.53 222
16802.75 204
16803.98 188
16805.20 168
16806.43 173
16807.65 202
16808.88 202
16810.10 180
16811.33 170
16812.55 179
16813.78 181
16815.00 178
16816.23 183
16817.46 174
16818.68 155
16819.91 175
16821.13 196
16822.36 162
16823.58 168
16824.81 161
16826.04 198
16827.26 216
16828.49 191
16829.71 191
16830.94 163
16832.17 173
16833.39 183
16834.62 192
16835.84 186
16837.07 181
16838.30 165
16839.52 192
16840.75 190
16841.98 167
16843.20 260
16844.43 237
16845.66 202
16846.88 175
16848.11 200
16849.34 218
16850.56 216
16851.79 209
16853.02 179
16854.24 208
16855.47 195
16856.70 194
16857.92 199
16859.15 171
16860.38 166
16861.61 190
16862.83 223
16864.06 201
16865.29 190
16866.52 194
16867.74 211
16868.97 213
16870.20 178
16871.42 208
16872.65 201
16873.88 225
16875.11 206
16876.34 209
16877.56 238
16878.79 184
16880.02 193
16881.25 201
16882.47 200
16883.70 192
16884.93 209
16886.16 197
16887.39 203
16888.62 240
16889.84 205
16891.07 219
16892.30 251
16893.53 241
16894.76 242
16895.98 227
16897.21 193
16898.44 190
16899.67 226
16900.90 200
16902.13 196
16903.36 230
16904.59 203
16905.81 188
16907.04 225
16908.27 212
16909.50 209
16910.73 196
16911.96 198
16913.19 208
16914.42 191
16915.65 201
16916.88 195
16918.10 178
16919.33 190
16920.56 181
16921.79 171
16923.02 213
16924.25 195
16925.48 172
16926.71 160
16927.94 175
16929.17 200
16930.40 175
16931.63 181
16932.86 191
16934.09 199
16935.32 186
16936.55 198
16937.78 197
16939.01 172
16940.24 187
16941.47 194
16942.70 154
16943.93 186
16945.16 206
16946.39 200
16947.62 176
16948.85 181
16950.08 204
16951.31 201
16952.54 199
16953.77 167
16955.00 156
16956.23 180
16957.46 209
16958.69 173
16959.93 176
16961.16 191
16962.39 212
16963.62 213
16964.85 212
16966.08 161
16967.31 181
16968.54 194
16969.77 175
16971.00 186
16972.24 176
16973.47 183
16974.70 197
16975.93 181
16977.16 159
16978.39 201
16979.62 168
16980.85 212
16982.09 168
16983.32 169
16984.55 195
16985.78 174
16987.01 179
16988.24 190
16989.48 214
16990.71 204
16991.94 176
16993.17 187
16994.40 167
16995.64 182
16996.87 190
16998.10 167
16999.33 179
17000.57 191
17001.80 210
17003.03 213
17004.26 174
17005.49 172
17006.73 183
17007.96 208
17009.19 226
17010.42 207
17011.66 166
17012.89 172
17014.12 192
17015.36 174
17016.59 181
17017.82 170
17019.05 193
17020.29 212
17021.52 212
17022.75 178
17023.99 167
17025.22 195
17026.45 184
17027.69 188
17028.92 172
17030.15 170
17031.39 212
17032.62 171
17033.85 162
17035.09 157
17036.32 178
17037.55 193
17038.79 209
17040.02 174
17041.25 153
17042.49 169
17043.72 172
17044.96 164
17046.19 206
17047.42 191
17048.66 202
17049.89 182
17051.13 177
17052.36 186
17053.59 185
17054.83 219
17056.06 192
17057.30 185
17058.53 189
17059.77 198
17061.00 180
17062.23 151
17063.47 167
17064.70 152
17065.94 184
17067.17 187
17068.41 165
17069.64 178
17070.88 174
17072.11 150
17073.35 159
17074.58 166
17075.82 153
17077.05 188
17078.29 152
17079.52 158
17080.76 195
17081.99 180
17083.23 168
17084.46 153
17085.70 180
17086.93 199
17088.17 155
17089.40 209
17090.64 170
17091.88 179
17093.11 179
17094.35 194
17095.58 193
17096.82 151
17098.05 135
17099.29 141
17100.53 197
17101.76 171
17103.00 176
17104.23 171
17105.47 221
17106.71 225
17107.94 181
17109.18 159
17110.41 164
17111.65 199
17112.89 204
17114.12 191
17115.36 170
17116.60 197
17117.83 181
17119.07 196
17120.31 192
17121.54 167
17122.78 166
17124.02 135
17125.25 184
17126.49 192
17127.73 185
17128.96 212
17130.20 165
17131.44 154
17132.67 165
17133.91 150
17135.15 178
17136.39 180
17137.62 156
17138.86 154
17140.10 165
17141.33 193
17142.57 217
17143.81 149
17145.05 145
17146.28 156
17147.52 151
17148.76 170
17150.00 172
17151.24 164
17152.47 161
17153.71 181
17154.95 178
17156.19 184
17157.42 180
17158.66 193
17159.90 182
17161.14 168
17162.38 138
17163.61 165
17164.85 183
17166.09 171
17167.33 165
17168.57 163
17169.81 143
17171.04 150
17172.28 159
17173.52 183
17174.76 155
17176.00 156
17177.24 171
17178.48 183
17179.72 160
17180.95 178
17182.19 169
17183.43 163
17184.67 167
17185.91 161
17187.15 157
17188.39 154
17189.63 168
17190.87 146
17192.10 127
17193.34 158
17194.58 153
17195.82 162
17197.06 174
17198.30 182
17199.54 177
17200.78 166
17202.02 176
17203.26 163
17204.50 152
17205.74 188
17206.98 182
17208.22 162
17209.46 148
17210.70 193
17211.94 167
17213.18 160
17214.42 152
17215.66 170
17216.90 168
17218.14 155
17219.38 189
17220.62 196
17221.86 185
17223.10 162
17224.34 132
17225.58 151
17226.82 169
17228.06 172
17229.30 168
17230.54 170
17231.78 169
17233.02 145
17234.26 179
17235.50 187
17236.75 167
17237.99 181
17239.23 166
17240.47 161
17241.71 169
17242.95 178
17244.19 160
17245.43 192
17246.67 139
17247.92 159
17249.16 157
17250.40 157
17251.64 149
17252.88 163
17254.12 170
17255.36 145
17256.60 148
17257.85 148
17259.09 124
17260.33 158
17261.57 183
17262.81 151
17264.05 170
17265.30 155
17266.54 148
17267.78 172
17269.02 184
17270.26 138
17271.51 152
17272.75 170
17273.99 147
17275.23 153
17276.48 194
17277.72 141
17278.96 180
17280.20 181
17281.44 167
17282.69 164
17283.93 151
17285.17 168
17286.41 142
17287.66 183
17288.90 122
17290.14 166
17291.39 165
17292.63 149
17293.87 172
17295.11 158
17296.36 158
17297.60 149
17298.84 172
17300.09 155
17301.33 177
17302.57 140
17303.82 171
17305.06 163
17306.30 179
17307.55 132
17308.79 161
17310.03 189
17311.28 197
17312.52 156
17313.76 152
17315.01 137
17316.25 132
17317.49 177
17318.74 167
17319.98 168
17321.23 151
17322.47 173
17323.71 146
17324.96 127
17326.20 143
17327.45 142
17328.69 143
17329.93 151
17331.18 170
17332.42 153
17333.67 132
17334.91 177
17336.16 165
17337.40 140
17338.64 147
17339.89 146
17341.13 156
17342.38 145
17343.62 135
17344.87 141
17346.11 178
17347.36 152
17348.60 182
17349.85 163
17351.09 136
17352.34 165
17353.58 159
17354.83 186
17356.07 168
17357.32 143
17358.56 149
17359.81 161
17361.05 144
17362.30 146
17363.54 163
17364.79 176
17366.03 191
17367.28 154
17368.53 154
17369.77 124
17371.02 144
17372.26 140
17373.51 146
17374.75 160
17376.00 177
17377.25 165
17378.49 162
17379.74 161
17380.98 164
17382.23 157
17383.48 139
17384.72 155
17385.97 158
17387.21 134
17388.46 150
17389.71 157
17390.95 147
17392.20 133
17393.45 146
17394.69 166
17395.94 178
17397.19 151
17398.43 161
17399.68 186
17400.93 170
17402.17 182
17403.42 142
17404.67 213
17405.91 184
17407.16 150
17408.41 131
17409.65 159
17410.90 157
17412.15 197
17413.40 156
17414.64 149
17415.89 121
17417.14 151
17418.39 157
17419.63 141
17420.88 174
17422.13 144
17423.38 180
17424.62 219
17425.87 194
17427.12 174
17428.37 154
17429.61 161
17430.86 167
17432.11 158
17433.36 146
17434.60 141
17435.85 157
17437.10 182
17438.35 159
17439.60 169
17440.85 171
17442.09 222
17443.34 162
17444.59 148
17445.84 133
17447.09 184
17448.34 143
17449.58 161
17450.83 140
17452.08 147
17453.33 167
17454.58 202
17455.83 165
17457.08 171
17458.32 150
17459.57 170
17460.82 172
17462.07 134
17463.32 113
17464.57 150
17465.82 171
17467.07 152
17468.32 143
17469.57 151
17470.81 125
17472.06 156
17473.31 130
17474.56 134
17475.81 149
17477.06 157
17478.31 138
17479.56 194
17480.81 184
17482.06 149
17483.31 167
17484.56 195
17485.81 160
17487.06 166
17488.31 189
17489.56 146
17490.81 142
17492.06 169
17493.31 157
17494.56 163
17495.81 154
17497.06 167
17498.31 171
17499.56 177
17500.81 163
17502.06 158
17503.31 157
17504.56 175
17505.81 197
17507.06 179
17508.31 192
17509.56 143
17510.81 169
17512.06 206
17513.32 163
17514.57 160
17515.82 172
17517.07 172
17518.32 164
17519.57 180
17520.82 176
17522.07 193
17523.32 186
17524.57 158
17525.83 161
17527.08 188
17528.33 159
17529.58 165
17530.83 141
17532.08 162
17533.33 147
17534.59 174
17535.84 180
17537.09 181
17538.34 171
17539.59 200
17540.84 169
17542.10 170
17543.35 149
17544.60 177
17545.85 171
17547.10 129
17548.36 158
17549.61 164
17550.86 152
17552.11 165
17553.36 141
17554.62 154
17555.87 167
17557.12 165
17558.37 173
17559.63 152
17560.88 151
17562.13 168
17563.38 164
17564.64 165
17565.89 155
17567.14 183
17568.39 138
17569.65 149
17570.90 192
17572.15 140
17573.41 173
17574.66 178
17575.91 188
17577.16 158
17578.42 169
17579.67 165
17580.92 158
17582.18 177
17583.43 149
17584.68 186
17585.94 196
17587.19 150
17588.44 149
17589.70 180
17590.95 179
17592.20 172
17593.46 134
17594.71 146
17595.97 139
17597.22 142
17598.47 181
17599.73 193
17600.98 170
17602.23 156
17603.49 154
17604.74 162
17606.00 170
17607.25 151
17608.51 154
17609.76 168
17611.01 173
17612.27 170
17613.52 172
17614.78 163
17616.03 127
17617.29 173
17618.54 168
17619.79 147
17621.05 141
17622.30 157
17623.56 160
17624.81 172
17626.07 180
17627.32 166
17628.58 177
17629.83 185
17631.09 132
17632.34 138
17633.60 171
17634.85 159
17636.11 146
17637.36 166
17638.62 176
17639.87 175
17641.13 203
17642.39 155
17643.64 169
17644.90 160
17646.15 161
17647.41 144
17648.66 132
17649.92 129
17651.17 165
17652.43 170
17653.69 161
17654.94 157
17656.20 140
17657.45 174
17658.71 160
17659.97 163
17661.22 137
17662.48 144
17663.73 129
17664.99 175
17666.25 155
17667.50 125
17668.76 178
17670.02 151
17671.27 149
17672.53 172
17673.78 156
17675.04 163
17676.30 175
17677.55 166
17678.81 160
17680.07 151
17681.32 163
17682.58 153
17683.84 141
17685.10 139
17686.35 166
17687.61 146
17688.87 159
17690.12 152
17691.38 174
17692.64 182
17693.89 139
17695.15 141
17696.41 145
17697.67 183
17698.92 138
17700.18 168
17701.44 170
17702.70 148
17703.95 151
17705.21 143
17706.47 124
17707.73 146
17708.98 159
17710.24 153
17711.50 159
17712.76 125
17714.02 109
17715.27 149
17716.53 138
17717.79 135
17719.05 110
17720.31 135
17721.57 154
17722.82 142
17724.08 119
17725.34 138
17726.60 163
17727.86 154
17729.12 156
17730.37 148
17731.63 150
17732.89 148
17734.15 121
17735.41 147
17736.67 142
17737.93 145
17739.18 160
17740.44 146
17741.70 120
17742.96 129
17744.22 151
17745.48 165
17746.74 153
17748.00 130
17749.26 139
17750.52 149
17751.78 130
17753.04 132
17754.29 153
17755.55 165
17756.81 179
17758.07 145
17759.33 130
17760.59 158
17761.85 167
17763.11 172
17764.37 174
17765.63 124
17766.89 144
17768.15 181
17769.41 180
17770.67 162
17771.93 182
17773.19 173
17774.45 159
17775.71 158
17776.97 133
17778.23 166
17779.49 178
17780.75 152
17782.01 154
17783.27 149
17784.53 179
17785.79 166
17787.05 162
17788.31 150
17789.58 158
17790.84 146
17792.10 164
17793.36 144
17794.62 140
17795.88 166
17797.14 171
17798.40 184
17799.66 170
17800.92 147
17802.18 136
17803.45 138
17804.71 145
17805.97 185
17807.23 189
17808.49 170
17809.75 166
17811.01 141
17812.27 118
17813.54 181
17814.80 158
17816.06 164
17817.32 157
17818.58 146
17819.84 148
17821.11 139
17822.37 193
17823.63 151
17824.89 159
17826.15 160
17827.42 158
17828.68 162
17829.94 150
17831.20 182
17832.46 162
17833.73 171
17834.99 169
17836.25 119
17837.51 161
17838.78 166
17840.04 160
17841.30 133
17842.56 147
17843.83 158
17845.09 142
17846.35 167
17847.61 158
17848.88 152
17850.14 107
17851.40 154
17852.66 171
17853.93 170
17855.19 149
17856.45 118
17857.72 140
17858.98 137
17860.24 150
17861.51 163
17862.77 150
17864.03 148
17865.30 157
17866.56 139
17867.82 123
17869.09 163
17870.35 144
17871.61 96
17872.88 140
17874.14 164
17875.40 159
17876.67 165
17877.93 151
17879.20 165
17880.46 143
17881.72 168
17882.99 168
17884.25 160
17885.52 138
17886.78 141
17888.04 163
17889.31 162
17890.57 157
17891.84 140
17893.10 147
17894.36 151
17895.63 164
17896.89 160
17898.16 149
17899.42 133
17900.69 146
17901.95 153
17903.22 159
17904.48 168
17905.75 208
17907.01 190
17908.28 178
17909.54 163
17910.81 176
17912.07 188
17913.34 178
17914.60 125
17915.87 139
17917.13 170
17918.40 141
17919.66 162
17920.93 147
17922.19 138
17923.46 145
17924.72 140
17925.99 205
17927.25 155
17928.52 131
17929.79 152
17931.05 174
17932.32 164
17933.58 170
17934.85 139
17936.11 174
17937.38 159
17938.65 168
17939.91 147
17941.18 173
17942.44 162
17943.71 141
17944.98 182
17946.24 153
17947.51 166
17948.77 150
17950.04 156
17951.31 174
17952.57 151
17953.84 145
17955.11 152
17956.37 174
17957.64 146
17958.91 154
17960.17 164
17961.44 160
17962.71 164
17963.97 122
17965.24 157
17966.51 152
17967.77 175
17969.04 158
17970.31 128
17971.58 160
17972.84 150
17974.11 165
17975.38 133
17976.64 148
17977.91 132
17979.18 131
17980.45 152
17981.71 149
17982.98 140
17984.25 145
17985.52 165
17986.78 145
17988.05 171
17989.32 154
17990.59 166
17991.86 127
17993.12 134
17994.39 130
17995.66 165
17996.93 165
17998.20 138
17999.46 138
18000.73 153
18002.00 163
18003.27 174
18004.54 154
18005.80 152
18007.07 141
18008.34 154
18009.61 166
18010.88 139
18012.15 147
18013.42 154
18014.68 138
18015.95 157
18017.22 135
18018.49 148
18019.76 207
18021.03 140
18022.30 104
18023.57 122
18024.83 140
18026.10 158
18027.37 156
18028.64 127
18029.91 160
18031.18 166
18032.45 132
18033.72 154
18034.99 138
18036.26 179
18037.53 166
18038.80 176
18040.07 145
18041.34 179
18042.60 173
18043.87 167
18045.14 177
18046.41 148
18047.68 150
18048.95 160
18050.22 164
18051.49 154
18052.76 145
18054.03 162
18055.30 155
18056.57 191
18057.84 162
18059.11 117
18060.38 138
18061.65 176
18062.92 164
18064.20 138
18065.47 184
18066.74 173
18068.01 164
18069.28 160
18070.55 127
18071.82 151
18073.09 175
18074.36 192
18075.63 156
18076.90 164
18078.17 150
18079.44 253
18080.71 179
18081.99 169
18083.26 129
18084.53 154
18085.80 157
18087.07 139
18088.34 147
18089.61 160
18090.88 155
18092.15 147
18093.43 163
18094.70 146
18095.97 170
18097.24 155
18098.51 154
18099.78 170
18101.06 142
18102.33 148
18103.60 172
18104.87 146
18106.14 148
18107.41 130
18108.69 144
18109.96 144
18111.23 155
18112.50 163
18113.77 147
18115.05 160
18116.32 179
18117.59 173
18118.86 146
18120.14 177
18121.41 169
18122.68 167
18123.95 168
18125.23 170
18126.50 154
18127.77 185
18129.04 172
18130.32 140
18131.59 170
18132.86 130
18134.13 161
18135.41 131
18136.68 168
18137.95 134
18139.23 155
18140.50 127
18141.77 144
18143.05 151
18144.32 148
18145.59 144
18146.87 176
18148.14 156
18149.41 151
18150.69 151
18151.96 152
18153.23 157
18154.51 186
18155.78 171
18157.05 161
18158.33 155
18159.60 141
18160.88 151
18162.15 181
18163.42 154
18164.70 166
18165.97 141
18167.24 151
18168.52 154
18169.79 147
18171.07 140
18172.34 154
18173.62 139
18174.89 160
18176.16 142
18177.44 158
18178.71 136
18179.99 189
18181.26 145
18182.54 160
18183.81 171
18185.09 141
18186.36 167
18187.63 144
18188.91 151
18190.18 167
18191.46 151
18192.73 141
18194.01 162
18195.28 146
18196.56 168
18197.83 142
18199.11 138
18200.38 134
18201.66 183
18202.94 122
18204.21 131
18205.49 134
18206.76 140
18208.04 167
18209.31 155
18210.59 168
18211.86 125
18213.14 125
18214.41 138
18215.69 145
18216.97 132
18218.24 150
18219.52 143
18220.79 154
18222.07 153
18223.35 121
18224.62 130
18225.90 127
18227.17 137
18228.45 141
18229.73 159
18231.00 157
18232.28 139
18233.56 150
18234.83 137
18236.11 152
18237.38 164
18238.66 146
18239.94 125
18241.21 145
18242.49 164
18243.77 173
18245.04 168
18246.32 161
18247.60 152
18248.87 171
18250.15 135
18251.43 130
18252.71 123
18253.98 156
18255.26 166
18256.54 164
18257.81 134
18259.09 143
18260.37 145
18261.65 151
18262.92 143
18264.20 150
18265.48 196
18266.76 148
18268.03 135
18269.31 143
18270.59 143
18271.87 152
18273.14 156
18274.42 143
18275.70 170
18276.98 192
18278.26 169
18279.53 133
18280.81 178
18282.09 162
18283.37 156
18284.65 162
18285.92 135
18287.20 134
18288.48 154
18289.76 140
18291.04 135
18292.32 135
18293.59 134
18294.87 177
18296.15 135
18297.43 146
18298.71 135
18299.99 129
18301.27 119
18302.54 128
18303.82 128
18305.10 151
18306.38 123
18307.66 137
18308.94 119
18310.22 137
18311.50 155
18312.78 152
18314.06 146
18315.33 150
18316.61 126
18317.89 130
18319.17 135
18320.45 161
18321.73 121
18323.01 135
18324.29 145
18325.57 153
18326.85 157
18328.13 152
18329.41 167
18330.69 148
18331.97 126
18333.25 139
18334.53 157
18335.81 174
18337.09 130
18338.37 167
18339.65 125
18340.93 125
18342.21 163
18343.49 177
18344.77 162
18346.05 134
18347.33 123
18348.61 130
18349.89 104
18351.17 127
18352.45 127
18353.73 152
18355.01 123
18356.29 121
18357.57 160
18358.85 141
18360.14 154
18361.42 165
18362.70 165
18363.98 131
18365.26 117
18366.54 151
18367.82 153
18369.10 136
18370.38 128
18371.66 142
18372.95 109
18374.23 124
18375.51 118
18376.79 124
18378.07 138
18379.35 149
18380.63 158
18381.92 153
18383.20 128
18384.48 119
18385.76 166
18387.04 144
18388.32 137
18389.61 149
18390.89 178
18392.17 165
18393.45 133
18394.73 175
18396.02 170
18397.30 187
18398.58 181
18399.86 159
18401.14 148
18402.43 150
18403.71 148
18404.99 169
18406.27 191
18407.56 158
18408.84 166
18410.12 163
18411.40 142
18412.69 151
18413.97 151
18415.25 152
18416.53 147
18417.82 150
18419.10 147
18420.38 122
18421.67 112
18422.95 128
18424.23 148
18425.51 164
18426.80 144
18428.08 122
18429.36 162
18430.65 132
18431.93 142
18433.21 155
18434.50 160
18435.78 175
18437.06 140
18438.35 148
18439.63 160
18440.92 150
18442.20 161
18443.48 150
18444.77 142
18446.05 138
18447.33 150
18448.62 151
18449.90 162
18451.19 165
18452.47 154
18453.75 163
18455.04 134
18456.32 135
18457.61 172
18458.89 150
18460.17 164
18461.46 169
18462.74 181
18464.03 148
18465.31 144
18466.60 161
18467.88 158
18469.17 150
18470.45 126
18471.74 121
18473.02 129
18474.30 127
18475.59 133
18476.87 138
18478.16 137
18479.44 154
18480.73 118
18482.01 136
18483.30 159
18484.58 155
18485.87 130
18487.16 122
18488.44 154
18489.73 150
18491.01 133
18492.30 129
18493.58 131
18494.87 124
18496.15 140
18497.44 147
18498.72 145
18500.01 149
18501.30 132
18502.58 140
18503.87 158
18505.15 142
18506.44 187
18507.73 187
18509.01 152
18510.30 137
18511.58 135
18512.87 140
18514.16 137
18515.44 138
18516.73 146
18518.01 151
18519.30 174
18520.59 164
18521.87 167
18523.16 162
18524.45 135
18525.73 147
18527.02 151
18528.31 187
18529.59 115
18530.88 122
18532.17 132
18533.45 160
18534.74 158
18536.03 155
18537.31 171
18538.60 140
18539.89 141
18541.18 156
18542.46 126
18543.75 151
18545.04 143
18546.32 150
18547.61 144
18548.90 140
18550.19 152
18551.47 131
18552.76 147
18554.05 134
18555.34 130
18556.62 137
18557.91 166
18559.20 147
18560.49 161
18561.78 160
18563.06 162
18564.35 140
18565.64 160
18566.93 164
18568.22 123
18569.50 124
18570.79 125
18572.08 144
18573.37 164
18574.66 129
18575.94 152
18577.23 163
18578.52 106
18579.81 143
18581.10 167
18582.39 147
18583.68 124
18584.96 144
18586.25 159
18587.54 139
18588.83 138
18590.12 136
18591.41 168
18592.70 154
18593.99 156
18595.27 154
18596.56 133
18597.85 107
18599.14 166
18600.43 159
18601.72 142
18603.01 166
18604.30 154
18605.59 156
18606.88 159
18608.17 143
18609.46 137
18610.75 141
18612.04 164
18613.33 157
18614.62 149
18615.90 172
18617.19 152
18618.48 139
18619.77 155
18621.06 152
18622.35 132
18623.64 177
18624.93 148
18626.22 165
18627.51 149
18628.80 156
18630.09 155
18631.39 158
18632.68 167
18633.97 143
18635.26 150
18636.55 163
18637.84 169
18639.13 157
18640.42 131
18641.71 155
18643.00 177
18644.29 150
18645.58 163
18646.87 165
18648.16 190
18649.45 175
18650.74 142
18652.04 135
18653.33 137
18654.62 128
18655.91 133
18657.20 121
18658.49 129
18659.78 123
18661.07 139
18662.36 164
18663.66 128
18664.95 152
18666.24 146
18667.53 132
18668.82 142
18670.11 145
18671.41 137
18672.70 167
18673.99 150
18675.28 143
18676.57 151
18677.86 152
18679.16 176
18680.45 160
18681.74 149
18683.03 134
18684.32 164
18685.62 141
18686.91 130
18688.20 156
18689.49 165
18690.79 149
18692.08 173
18693.37 148
18694.66 160
18695.96 142
18697.25 158
18698.54 164
18699.83 154
18701.13 158
18702.42 169
18703.71 131
18705.00 129
18706.30 150
18707.59 172
18708.88 150
18710.18 166
18711.47 154
18712.76 141
18714.05 147
18715.35 146
18716.64 134
18717.93 154
18719.23 150
18720.52 137
18721.81 131
18723.11 119
18724.40 93
18725.69 133
18726.99 117
18728.28 129
18729.58 147
18730.87 145
18732.16 152
18733.46 133
18734.75 122
18736.04 137
18737.34 123
18738.63 141
18739.93 138
18741.22 125
18742.51 131
18743.81 146
18745.10 172
18746.40 154
18747.69 164
18748.99 178
18750.28 141
18751.58 134
18752.87 125
18754.16 148
18755.46 156
18756.75 151
18758.05 171
18759.34 139
18760.64 147
18761.93 137
18763.23 154
18764.52 148
18765.82 147
18767.11 149
18768.41 141
18769.70 144
18771.00 158
18772.29 169
18773.59 131
18774.88 129
18776.18 118
18777.47 137
18778.77 143
18780.06 147
18781.36 147
18782.65 128
18783.95 152
18785.25 142
18786.54 156
18787.84 148
18789.13 144
18790.43 130
18791.72 157
18793.02 157
18794.32 134
18795.61 165
18796.91 150
18798.20 166
18799.50 135
18800.80 144
18802.09 131
18803.39 137
18804.69 123
18805.98 121
18807.28 136
18808.57 139
18809.87 115
18811.17 143
18812.46 155
18813.76 128
18815.06 134
18816.35 115
18817.65 119
18818.95 116
18820.24 134
18821.54 156
18822.84 187
18824.13 153
18825.43 134
18826.73 135
18828.03 139
18829.32 133
18830.62 123
18831.92 139
18833.21 140
18834.51 140
18835.81 152
18837.11 119
18838.40 137
18839.70 132
18841.00 131
18842.30 121
18843.59 121
18844.89 117
18846.19 109
18847.49 127
18848.79 152
18850.08 128
18851.38 143
18852.68 159
18853.98 150
18855.27 163
18856.57 130
18857.87 116
18859.17 110
18860.47 113
18861.77 153
18863.06 180
18864.36 144
18865.66 135
18866.96 160
18868.26 119
18869.56 126
18870.85 131
18872.15 131
18873.45 112
18874.75 106
18876.05 135
18877.35 141
18878.65 137
18879.95 134
18881.24 146
18882.54 160
18883.84 157
18885.14 116
18886.44 146
18887.74 110
18889.04 121
18890.34 139
18891.64 138
18892.94 134
18894.24 113
18895.54 113
18896.84 127
18898.13 146
18899.43 136
18900.73 148
18902.03 138
18903.33 127
18904.63 132
18905.93 140
18907.23 158
18908.53 129
18909.83 134
18911.13 140
18912.43 147
18913.73 147
18915.03 117
18916.33 134
18917.63 110
18918.93 138
18920.23 125
18921.53 128
18922.83 151
18924.13 158
18925.43 150
18926.74 125
18928.04 127
18929.34 147
18930.64 169
18931.94 120
18933.24 123
18934.54 124
18935.84 126
18937.14 165
18938.44 137
18939.74 131
18941.04 131
18942.34 127
18943.65 151
18944.95 152
18946.25 118
18947.55 125
18948.85 149
18950.15 112
18951.45 144
18952.75 130
18954.06 134
18955.36 148
18956.66 150
18957.96 124
18959.26 136
18960.56 162
18961.87 149
18963.17 127
18964.47 119
18965.77 136
18967.07 144
18968.37 151
18969.68 126
18970.98 134
18972.28 156
18973.58 141
18974.88 134
18976.19 134
18977.49 142
18978.79 160
18980.09 119
18981.40 129
18982.70 136
18984.00 133
18985.30 137
18986.61 135
18987.91 151
18989.21 127
18990.51 134
18991.82 129
18993.12 98
18994.42 118
18995.73 145
18997.03 140
18998.33 143
18999.63 127
19000.94 137
19002.24 154
19003.54 148
19004.85 113
19006.15 141
19007.45 144
19008.76 133
19010.06 131
19011.36 124
19012.67 172
19013.97 150
19015.27 115
19016.58 165
19017.88 119
19019.18 120
19020.49 103
19021.79 128
19023.10 128
19024.40 128
19025.70 131
19027.01 138
19028.31 141
19029.62 143
19030.92 143
19032.22 153
19033.53 132
19034.83 132
19036.14 155
19037.44 150
19038.75 157
19040.05 149
19041.35 151
19042.66 136
19043.96 128
19045.27 141
19046.57 125
19047.88 170
19049.18 140
19050.49 132
19051.79 140
19053.10 132
19054.40 124
19055.71 152
19057.01 125
19058.32 143
19059.62 137
19060.93 130
19062.23 164
19063.54 157
19064.84 127
19066.15 147
19067.45 145
19068.76 135
19070.06 128
19071.37 136
19072.67 147
19073.98 124
19075.29 155
19076.59 151
19077.90 153
19079.20 128
19080.51 145
19081.81 156
19083.12 142
19084.43 127
19085.73 130
19087.04 142
19088.34 135
19089.65 154
19090.96 177
19092.26 147
19093.57 165
19094.87 157
19096.18 122
19097.49 125
19098.79 146
19100.10 152
19101.41 156
19102.71 134
19104.02 141
19105.33 136
19106.63 130
19107.94 108
19109.25 97
19110.55 142
19111.86 130
19113.17 137
19114.47 125
19115.78 131
19117.09 122
19118.40 145
19119.70 142
19121.01 132
19122.32 149
19123.62 120
19124.93 136
19126.24 153
19127.55 134
19128.85 135
19130.16 161
19131.47 121
19132.78 108
19134.08 136
19135.39 128
19136.70 114
19138.01 126
19139.32 109
19140.62 134
19141.93 160
19143.24 136
19144.55 124
19145.85 152
19147.16 154
19148.47 140
19149.78 156
19151.09 146
19152.40 135
19153.70 179
19155.01 113
19156.32 136
19157.63 129
19158.94 120
19160.25 141
19161.55 117
19162.86 132
19164.17 161
19165.48 134
19166.79 150
19168.10 132
19169.41 143
19170.72 137
19172.02 114
19173.33 133
19174.64 112
19175.95 149
19177.26 132
19178.57 146
19179.88 128
19181.19 149
19182.50 165
19183.81 136
19185.12 134
19186.43 142
19187.74 131
19189.05 139
19190.35 174
19191.66 155
19192.97 140
19194.28 133
19195.59 143
19196.90 153
19198.21 139
19199.52 153
19200.83 139
19202.14 141
19203.45 160
19204.76 143
19206.07 132
19207.38 113
19208.69 128
19210.00 135
19211.31 119
19212.62 118
19213.93 113
19215.24 132
19216.56 130
19217.87 152
19219.18 158
19220.49 124
19221.80 136
19223.11 141
19224.42 124
19225.73 151
19227.04 115
19228.35 128
19229.66 143
19230.97 121
19232.28 118
19233.60 136
19234.91 136
19236.22 155
19237.53 143
19238.84 131
19240.15 124
19241.46 126
19242.77 133
19244.09 125
19245.40 151
19246.71 128
19248.02 142
19249.33 144
19250.64 150
19251.95 142
19253.27 150
19254.58 116
19255.89 137
19257.20 146
19258.51 124
19259.83 149
19261.14 145
19262.45 131
19263.76 142
19265.07 119
19266.39 132
19267.70 140
19269.01 123
19270.32 120
19271.63 111
19272.95 118
19274.26 151
19275.57 157
19276.88 158
19278.20 145
19279.51 136
19280.82 144
19282.14 130
19283.45 134
19284.76 149
19286.07 128
19287.39 154
19288.70 164
19290.01 140
19291.33 139
19292.64 167
19293.95 148
19295.26 131
19296.58 143
19297.89 130
19299.20 132
19300.52 164
19301.83 159
19303.14 157
19304.46 165
19305.77 152
19307.09 124
19308.40 144
19309.71 146
19311.03 149
19312.34 136
19313.65 149
19314.97 128
19316.28 126
19317.60 146
19318.91 156
19320.22 168
19321.54 154
19322.85 123
19324.17 124
19325.48 156
19326.79 151
19328.11 120
19329.42 123
19330.74 139
19332.05 132
19333.37 123
19334.68 151
19335.99 155
19337.31 163
19338.62 120
19339.94 116
19341.25 126
19342.57 111
19343.88 140
19345.20 125
19346.51 131
19347.83 137
19349.14 137
19350.46 122
19351.77 123
19353.09 113
19354.40 140
19355.72 131
19357.03 126
19358.35 126
19359.66 171
19360.98 135
19362.29 123
19363.61 136
19364.93 134
19366.24 149
19367.56 162
19368.87 130
19370.19 137
19371.50 147
19372.82 154
19374.14 146
19375.45 130
19376.77 153
19378.08 126
19379.40 139
19380.72 138
19382.03 127
19383.35 134
19384.66 126
19385.98 147
19387.30 146
19388.61 139
19389.93 146
19391.25 148
19392.56 130
19393.88 134
19395.20 164
19396.51 159
19397.83 156
19399.15 139
19400.46 115
19401.78 140
19403.10 151
19404.41 162
19405.73 126
19407.05 129
19408.36 128
19409.68 145
19411.00 140
19412.31 129
19413.63 123
19414.95 140
19416.27 131
19417.58 138
19418.90 136
19420.22 115
19421.54 142
19422.85 143
19424.17 139
19425.49 140
19426.81 152
19428.12 163
19429.44 150
19430.76 155
19432.08 143
19433.40 166
19434.71 151
19436.03 156
19437.35 160
19438.67 181
19439.99 139
19441.30 133
19442.62 160
19443.94 154
19445.26 154
19446.58 139
19447.89 159
19449.21 154
19450.53 173
19451.85 146
19453.17 172
19454.49 194
19455.81 175
19457.12 135
19458.44 147
19459.76 142
19461.08 154
19462.40 181
19463.72 135
19465.04 137
19466.36 119
19467.68 128
19468.99 137
19470.31 143
19471.63 141
19472.95 151
19474.27 145
19475.59 177
19476.91 154
19478.23 136
19479.55 115
19480.87 141
19482.19 118
19483.51 160
19484.83 151
19486.15 149
19487.47 124
19488.79 133
19490.11 132
19491.43 162
19492.75 151
19494.07 136
19495.39 141
19496.71 123
19498.03 169
19499.35 132
19500.67 135
19501.99 138
19503.31 155
19504.63 130
19505.95 132
19507.27 135
19508.59 154
19509.91 149
19511.23 151
19512.55 158
19513.87 117
19515.19 140
19516.51 132
19517.83 137
19519.15 119
19520.47 121
19521.79 163
19523.12 158
19524.44 126
19525.76 131
19527.08 143
19528.40 158
19529.72 152
19531.04 152
19532.36 167
19533.68 130
19535.01 133
19536.33 144
19537.65 140
19538.97 154
19540.29 145
19541.61 158
19542.93 147
19544.26 129
19545.58 120
19546.90 123
19548.22 131
19549.54 152
19550.87 152
19552.19 131
19553.51 127
19554.83 161
19556.15 119
19557.47 156
19558.80 151
19560.12 167
19561.44 146
19562.76 134
19564.09 156
19565.41 150
19566.73 140
19568.05 148
19569.38 134
19570.70 128
19572.02 163
19573.34 139
19574.67 135
19575.99 135
19577.31 137
19578.63 126
19579.96 161
19581.28 172
19582.60 144
19583.93 128
19585.25 157
19586.57 149
19587.90 163
19589.22 133
19590.54 139
19591.86 138
19593.19 130
19594.51 136
19595.83 132
19597.16 128
19598.48 128
19599.81 117
19601.13 118
19602.45 175
19603.78 126
19605.10 155
19606.42 157
19607.75 135
19609.07 139
19610.40 179
19611.72 143
19613.04 124
19614.37 114
19615.69 130
19617.02 157
19618.34 137
19619.66 140
19620.99 130
19622.31 155
19623.64 114
19624.96 155
19626.29 139
19627.61 132
19628.93 150
19630.26 130
19631.58 146
19632.91 164
19634.23 140
19635.56 157
19636.88 153
19638.21 141
19639.53 131
19640.86 138
19642.18 154
19643.51 146
19644.83 147
19646.16 155
19647.48 156
19648.81 133
19650.13 142
19651.46 160
19652.78 135
19654.11 134
19655.43 132
19656.76 143
19658.08 139
19659.41 149
19660.74 152
19662.06 112
19663.39 120
19664.71 117
19666.04 150
19667.36 163
19668.69 131
19670.02 171
19671.34 139
19672.67 155
19673.99 156
19675.32 169
19676.65 139
19677.97 155
19679.30 158
19680.63 142
19681.95 165
19683.28 142
19684.60 178
19685.93 179
19687.26 166
19688.58 146
19689.91 152
19691.24 181
19692.56 164
19693.89 123
19695.22 139
19696.54 127
19697.87 146
19699.20 131
19700.52 155
19701.85 103
19703.18 136
19704.51 145
19705.83 126
19707.16 167
19708.49 146
19709.81 138
19711.14 133
19712.47 136
19713.80 119
19715.12 141
19716.45 137
19717.78 164
19719.11 133
19720.43 129
19721.76 145
19723.09 133
19724.42 177
19725.74 130
19727.07 118
19728.40 130
19729.73 136
19731.06 132
19732.38 151
19733.71 125
19735.04 135
19736.37 142
19737.70 150
19739.02 137
19740.35 153
19741.68 128
19743.01 144
19744.34 143
19745.67 147
19747.00 156
19748.32 148
19749.65 154
19750.98 138
19752.31 147
19753.64 127
19754.97 138
19756.30 143
19757.62 136
19758.95 127
19760.28 135
19761.61 141
19762.94 159
19764.27 124
19765.60 131
19766.93 171
19768.26 154
19769.59 122
19770.92 122
19772.25 116
19773.57 132
19774.90 147
19776.23 143
19777.56 134
19778.89 165
19780.22 150
19781.55 127
19782.88 124
19784.21 137
19785.54 140
19786.87 148
19788.20 120
19789.53 139
19790.86 143
19792.19 145
19793.52 156
19794.85 177
19796.18 150
19797.51 128
19798.84 117
19800.17 106
19801.50 130
19802.83 133
19804.16 123
19805.49 156
19806.82 129
19808.16 141
19809.49 140
19810.82 117
19812.15 115
19813.48 142
19814.81 158
19816.14 120
19817.47 146
19818.80 145
19820.13 150
19821.46 153
19822.79 142
19824.13 148
19825.46 115
19826.79 141
19828.12 147
19829.45 133
19830.78 139
19832.11 111
19833.44 133
19834.78 152
19836.11 146
19837.44 131
19838.77 132
19840.10 152
19841.43 169
19842.77 128
19844.10 128
19845.43 120
19846.76 145
19848.09 156
19849.42 158
19850.76 156
19852.09 151
19853.42 130
19854.75 142
19856.09 118
19857.42 124
19858.75 146
19860.08 140
19861.41 113
19862.75 142
19864.08 155
19865.41 137
19866.74 147
19868.08 129
19869.41 121
19870.74 155
19872.08 139
19873.41 142
19874.74 147
19876.07 138
19877.41 128
19878.74 105
19880.07 168
19881.41 148
19882.74 160
19884.07 120
19885.40 119
19886.74 141
19888.07 122
19889.40 122
19890.74 119
19892.07 145
19893.40 128
19894.74 163
19896.07 131
19897.41 126
19898.74 128
19900.07 132
19901.41 140
19902.74 149
19904.07 149
19905.41 143
19906.74 159
19908.08 144
19909.41 131
19910.74 150
19912.08 153
19913.41 155
19914.75 175
19916.08 144
19917.41 160
19918.75 151
19920.08 164
19921.42 145
19922.75 126
19924.09 173
19925.42 130
19926.76 140
19928.09 126
19929.42 137
19930.76 135
19932.09 119
19933.43 124
19934.76 137
19936.10 129
19937.43 129
19938.77 147
19940.10 153
19941.44 118
19942.77 141
19944.11 152
19945.44 163
19946.78 135
19948.11 111
19949.45 136
19950.79 129
19952.12 136
19953.46 133
19954.79 168
19956.13 108
19957.46 129
19958.80 123
19960.13 146
19961.47 101
19962.81 143
19964.14 148
19965.48 125
19966.81 118
19968.15 123
19969.49 132
19970.82 137
19972.16 146
19973.49 153
19974.83 168
19976.17 159
19977.50 158
19978.84 127
19980.18 137
19981.51 102
19982.85 149
19984.18 157
19985.52 164
19986.86 143
19988.19 126
19989.53 163
19990.87 145
19992.20 167
19993.54 171
19994.88 141
19996.21 154
19997.55 146
19998.89 148
20000.23 123
20001.56 149
20002.90 160
20004.24 153
20005.57 118
20006.91 160
20008.25 152
20009.59 156
20010.92 134
20012.26 151
20013.60 144
20014.94 163
20016.27 144
20017.61 143
20018.95 158
20020.29 143
20021.62 140
20022.96 128
20024.30 133
20025.64 142
20026.98 173
20028.31 160
20029.65 142
20030.99 157
20032.33 169
20033.67 141
20035.00 151
20036.34 125
20037.68 150
20039.02 116
20040.36 134
20041.70 158
20043.03 123
20044.37 124
20045.71 117
20047.05 142
20048.39 133
20049.73 151
20051.07 148
20052.41 110
20053.74 122
20055.08 125
20056.42 138
20057.76 179
20059.10 137
20060.44 129
20061.78 116
20063.12 131
20064.46 148
20065.80 146
20067.13 134
20068.47 145
20069.81 153
20071.15 141
20072.49 157
20073.83 154
20075.17 130
20076.51 126
20077.85 129
20079.19 141
20080.53 140
20081.87 122
20083.21 139
20084.55 153
20085.89 151
20087.23 144
20088.57 154
20089.91 159
20091.25 141
20092.59 136
20093.93 134
20095.27 158
20096.61 136
20097.95 150
20099.29 154
20100.63 127
20101.97 109
20103.31 121
20104.65 134
20105.99 155
20107.33 155
20108.67 130
20110.02 142
20111.36 132
20112.70 147
20114.04 153
20115.38 130
20116.72 129
20118.06 113
20119.40 148
20120.74 137
20122.08 135
20123.43 142
20124.77 136
20126.11 117
20127.45 134
20128.79 138
20130.13 139
20131.47 119
20132.81 129
20134.16 155
20135.50 149
20136.84 128
20138.18 139
20139.52 138
20140.86 144
20142.21 134
20143.55 122
20144.89 159
