# Supplementary material for: MALDI-TOF MS typing enables the classification of brewing yeasts of the genus Saccharomyces to major beer styles
Source: PLoS One. 2017 Aug 9;12(8):e0181694. doi: 10.1371/journal.pone.0181694 (PMC5549903; doi:10.1371/journal.pone.0181694)
Supplement: S1 File — The directory includes 90 raw files and was zipped to “.zip”; the folder has three strains with 30 spectra per strain; S1 Text explains the raw files with an example and Table 1 represents the yeast strains used within the experiment. (ZIP) [file pone.0181694.s004.zip › 1-3/30252-148-OG-Alt-Alt-YPG-18h-E-E_2015-08-12__0_H4_1.dat]

1999.93 1931
2000.35 1831
2000.77 1834
2001.19 1858
2001.61 1965
2002.03 1928
2002.46 2068
2002.88 2044
2003.30 2004
2003.72 2114
2004.14 1899
2004.57 1834
2004.99 1853
2005.41 1792
2005.83 1691
2006.25 1825
2006.68 1695
2007.10 1834
2007.52 1832
2007.94 1796
2008.37 1788
2008.79 1796
2009.21 1750
2009.63 1836
2010.06 1944
2010.48 1697
2010.90 1865
2011.32 1776
2011.75 1706
2012.17 1871
2012.59 1734
2013.02 1608
2013.44 1656
2013.86 1705
2014.29 1774
2014.71 1739
2015.13 1615
2015.55 1594
2015.98 1629
2016.40 1820
2016.82 1646
2017.25 1596
2017.67 1776
2018.10 1667
2018.52 1530
2018.94 1562
2019.37 1769
2019.79 1694
2020.21 1657
2020.64 1867
2021.06 1952
2021.48 1708
2021.91 1671
2022.33 1752
2022.76 1776
2023.18 1739
2023.60 1708
2024.03 1733
2024.45 1720
2024.88 1691
2025.30 1744
2025.73 1613
2026.15 1565
2026.57 1599
2027.00 1575
2027.42 1650
2027.85 1607
2028.27 1522
2028.70 1491
2029.12 1553
2029.55 1533
2029.97 1628
2030.40 1569
2030.82 1350
2031.24 1489
2031.67 1637
2032.09 1592
2032.52 1574
2032.94 1539
2033.37 1658
2033.79 1537
2034.22 1567
2034.65 1582
2035.07 1680
2035.50 1563
2035.92 1465
2036.35 1696
2036.77 1631
2037.20 1710
2037.62 1780
2038.05 1510
2038.47 1642
2038.90 1786
2039.33 1760
2039.75 1677
2040.18 1880
2040.60 1734
2041.03 1928
2041.45 1935
2041.88 1657
2042.31 1716
2042.73 1712
2043.16 1644
2043.58 1657
2044.01 1615
2044.44 1683
2044.86 1651
2045.29 1638
2045.72 1802
2046.14 1671
2046.57 1590
2047.00 1590
2047.42 1534
2047.85 1756
2048.28 1697
2048.70 1725
2049.13 1661
2049.56 1587
2049.98 1667
2050.41 1710
2050.84 1559
2051.26 1606
2051.69 1579
2052.12 1653
2052.54 1704
2052.97 1687
2053.40 1649
2053.83 1728
2054.25 1688
2054.68 1537
2055.11 1670
2055.53 1626
2055.96 1813
2056.39 1809
2056.82 1654
2057.24 1681
2057.67 1499
2058.10 1690
2058.53 1714
2058.96 1538
2059.38 1665
2059.81 1598
2060.24 1725
2060.67 1577
2061.10 1659
2061.52 1775
2061.95 1654
2062.38 1659
2062.81 1691
2063.24 1684
2063.66 1472
2064.09 1618
2064.52 1643
2064.95 1698
2065.38 1721
2065.81 1808
2066.23 1809
2066.66 1974
2067.09 1977
2067.52 1839
2067.95 1916
2068.38 1894
2068.81 1923
2069.23 1798
2069.66 1847
2070.09 1983
2070.52 1799
2070.95 1883
2071.38 1935
2071.81 1910
2072.24 1965
2072.67 1905
2073.10 1861
2073.53 1771
2073.95 1806
2074.38 1887
2074.81 1711
2075.24 1807
2075.67 1557
2076.10 1648
2076.53 1677
2076.96 1700
2077.39 1731
2077.82 1716
2078.25 1649
2078.68 1859
2079.11 1919
2079.54 2095
2079.97 2057
2080.40 2147
2080.83 2281
2081.26 2288
2081.69 2564
2082.12 2562
2082.55 2614
2082.98 2745
2083.41 2632
2083.84 2548
2084.27 2238
2084.70 2278
2085.13 2363
2085.56 2231
2085.99 2097
2086.42 2066
2086.85 1905
2087.29 1749
2087.72 1805
2088.15 1658
2088.58 1741
2089.01 1707
2089.44 1749
2089.87 1734
2090.30 1793
2090.73 1746
2091.16 1833
2091.59 1781
2092.03 1689
2092.46 1788
2092.89 1690
2093.32 1823
2093.75 1742
2094.18 1676
2094.61 1899
2095.05 1850
2095.48 1826
2095.91 1597
2096.34 1640
2096.77 1816
2097.20 1720
2097.63 1928
2098.07 1758
2098.50 1671
2098.93 1604
2099.36 1787
2099.79 1590
2100.23 1653
2100.66 1577
2101.09 1659
2101.52 1636
2101.95 1605
2102.39 1567
2102.82 1575
2103.25 1564
2103.68 1708
2104.12 1553
2104.55 1679
2104.98 1630
2105.41 1798
2105.85 1695
2106.28 1520
2106.71 1533
2107.14 1711
2107.58 1662
2108.01 1759
2108.44 1786
2108.88 1639
2109.31 1924
2109.74 1904
2110.18 1862
2110.61 2277
2111.04 2113
2111.47 1913
2111.91 1586
2112.34 1737
2112.77 1848
2113.21 1910
2113.64 1787
2114.07 1534
2114.51 1569
2114.94 1634
2115.37 1404
2115.81 1611
2116.24 1647
2116.68 1590
2117.11 1738
2117.54 1534
2117.98 1536
2118.41 1726
2118.85 1726
2119.28 1658
2119.71 1596
2120.15 1667
2120.58 1738
2121.02 1696
2121.45 1660
2121.88 1560
2122.32 1683
2122.75 1699
2123.19 1741
2123.62 1678
2124.06 1779
2124.49 1680
2124.92 1710
2125.36 1844
2125.79 1656
2126.23 1650
2126.66 1581
2127.10 1795
2127.53 1735
2127.97 1691
2128.40 1650
2128.84 1764
2129.27 1669
2129.71 1555
2130.14 1635
2130.58 1532
2131.01 1483
2131.45 1614
2131.88 1682
2132.32 1714
2132.75 1796
2133.19 1581
2133.63 1497
2134.06 1626
2134.50 1703
2134.93 1788
2135.37 1829
2135.80 1721
2136.24 1683
2136.67 1864
2137.11 1926
2137.55 1879
2137.98 1904
2138.42 1728
2138.85 1987
2139.29 2160
2139.73 1926
2140.16 1785
2140.60 1994
2141.03 1833
2141.47 1817
2141.91 1777
2142.34 1752
2142.78 1647
2143.22 1655
2143.65 1556
2144.09 1643
2144.53 1718
2144.96 1673
2145.40 1585
2145.84 1519
2146.27 1471
2146.71 1487
2147.15 1652
2147.58 1657
2148.02 1622
2148.46 1583
2148.89 1660
2149.33 1742
2149.77 1706
2150.21 1875
2150.64 1863
2151.08 1946
2151.52 1892
2151.95 1811
2152.39 1951
2152.83 1873
2153.27 1983
2153.70 1914
2154.14 1833
2154.58 1894
2155.02 1838
2155.45 1998
2155.89 1946
2156.33 1799
2156.77 1838
2157.21 1732
2157.64 1655
2158.08 1569
2158.52 1684
2158.96 1657
2159.40 1779
2159.83 1737
2160.27 1665
2160.71 1715
2161.15 1700
2161.59 1714
2162.02 1574
2162.46 1583
2162.90 1570
2163.34 1637
2163.78 1675
2164.22 1765
2164.66 1689
2165.09 1608
2165.53 1727
2165.97 1881
2166.41 1919
2166.85 1845
2167.29 1858
2167.73 1761
2168.17 1746
2168.60 1807
2169.04 1799
2169.48 1569
2169.92 1701
2170.36 1742
2170.80 1951
2171.24 1865
2171.68 1810
2172.12 1717
2172.56 1748
2173.00 1822
2173.44 1930
2173.88 1845
2174.32 1685
2174.76 1743
2175.20 1745
2175.64 1877
2176.07 1871
2176.51 1800
2176.95 1844
2177.39 2160
2177.83 2069
2178.27 2036
2178.71 2047
2179.15 1958
2179.59 2189
2180.03 1975
2180.47 1885
2180.92 1979
2181.36 1936
2181.80 2067
2182.24 2061
2182.68 1973
2183.12 2012
2183.56 2073
2184.00 1840
2184.44 1732
2184.88 1752
2185.32 1652
2185.76 1530
2186.20 1730
2186.64 1917
2187.08 1812
2187.52 1793
2187.97 1837
2188.41 1681
2188.85 1759
2189.29 1732
2189.73 1580
2190.17 1621
2190.61 1526
2191.05 1688
2191.49 1765
2191.94 1919
2192.38 1842
2192.82 1690
2193.26 1807
2193.70 1786
2194.14 1760
2194.58 1721
2195.03 1852
2195.47 1718
2195.91 1857
2196.35 1961
2196.79 1831
2197.24 1736
2197.68 1856
2198.12 1786
2198.56 1780
2199.00 1787
2199.45 1875
2199.89 1852
2200.33 1926
2200.77 1732
2201.21 1871
2201.66 1898
2202.10 1754
2202.54 1839
2202.98 1496
2203.43 1664
2203.87 1772
2204.31 1741
2204.75 1531
2205.20 1595
2205.64 1684
2206.08 1739
2206.53 1662
2206.97 1653
2207.41 1793
2207.85 1805
2208.30 1643
2208.74 1551
2209.18 1696
2209.63 1719
2210.07 1717
2210.51 1756
2210.96 1894
2211.40 1885
2211.84 1848
2212.29 1889
2212.73 2019
2213.17 1871
2213.62 1771
2214.06 1885
2214.50 1763
2214.95 1799
2215.39 1644
2215.84 1642
2216.28 1664
2216.72 1665
2217.17 1738
2217.61 1692
2218.05 1551
2218.50 1544
2218.94 1719
2219.39 1731
2219.83 1619
2220.28 1604
2220.72 1539
2221.16 1586
2221.61 1630
2222.05 1742
2222.50 1817
2222.94 1765
2223.39 1830
2223.83 1732
2224.28 1816
2224.72 1684
2225.16 1719
2225.61 1720
2226.05 1722
2226.50 1723
2226.94 1805
2227.39 1775
2227.83 1708
2228.28 1883
2228.72 1858
2229.17 1777
2229.61 1939
2230.06 1761
2230.50 1972
2230.95 1881
2231.40 1809
2231.84 1771
2232.29 1930
2232.73 1930
2233.18 1754
2233.62 1870
2234.07 1987
2234.51 1919
2234.96 1852
2235.41 1814
2235.85 1774
2236.30 1799
2236.74 1820
2237.19 1806
2237.63 1845
2238.08 1887
2238.53 1897
2238.97 1732
2239.42 1956
2239.86 1929
2240.31 1933
2240.76 1858
2241.20 1799
2241.65 1858
2242.10 1797
2242.54 1802
2242.99 1742
2243.44 1727
2243.88 1553
2244.33 1758
2244.78 1639
2245.22 1586
2245.67 1536
2246.12 1612
2246.56 1636
2247.01 1616
2247.46 1643
2247.90 1629
2248.35 1655
2248.80 1625
2249.24 1561
2249.69 1602
2250.14 1736
2250.59 1725
2251.03 1741
2251.48 1699
2251.93 1786
2252.38 1736
2252.82 1607
2253.27 1623
2253.72 1753
2254.17 1675
2254.61 1646
2255.06 1661
2255.51 1565
2255.96 1674
2256.40 1687
2256.85 1627
2257.30 1642
2257.75 1742
2258.20 1707
2258.64 1671
2259.09 1697
2259.54 1664
2259.99 1562
2260.44 1669
2260.88 1508
2261.33 1630
2261.78 1821
2262.23 1857
2262.68 1863
2263.13 1857
2263.58 1853
2264.02 1891
2264.47 2045
2264.92 2199
2265.37 2145
2265.82 2137
2266.27 2322
2266.72 2392
2267.17 2265
2267.61 2031
2268.06 2258
2268.51 2307
2268.96 2177
2269.41 2236
2269.86 2100
2270.31 2150
2270.76 2278
2271.21 2277
2271.66 2216
2272.11 2193
2272.56 2052
2273.00 2047
2273.45 2180
2273.90 2080
2274.35 1906
2274.80 1892
2275.25 1880
2275.70 1903
2276.15 1851
2276.60 1899
2277.05 1793
2277.50 1843
2277.95 1743
2278.40 1794
2278.85 1669
2279.30 1711
2279.75 1852
2280.20 1850
2280.65 2052
2281.10 2011
2281.55 2029
2282.00 2180
2282.45 2009
2282.90 1993
2283.35 1931
2283.81 2092
2284.26 2193
2284.71 2243
2285.16 2117
2285.61 2201
2286.06 2209
2286.51 1992
2286.96 2073
2287.41 1991
2287.86 1943
2288.31 2074
2288.76 1797
2289.22 1892
2289.67 1929
2290.12 1946
2290.57 2040
2291.02 2046
2291.47 2138
2291.92 2313
2292.37 2267
2292.83 2546
2293.28 2524
2293.73 2516
2294.18 2653
2294.63 2522
2295.08 2629
2295.53 2600
2295.99 2546
2296.44 2537
2296.89 2543
2297.34 2461
2297.79 2335
2298.25 2379
2298.70 2445
2299.15 2107
2299.60 2054
2300.05 2096
2300.51 2092
2300.96 1818
2301.41 2014
2301.86 1937
2302.32 1885
2302.77 1843
2303.22 1703
2303.67 1637
2304.13 1612
2304.58 1730
2305.03 1728
2305.48 1771
2305.94 1606
2306.39 1900
2306.84 1844
2307.29 1836
2307.75 1905
2308.20 2072
2308.65 1962
2309.11 1773
2309.56 2049
2310.01 1914
2310.47 1922
2310.92 1953
2311.37 1843
2311.83 1685
2312.28 1795
2312.73 1894
2313.19 1938
2313.64 2126
2314.09 2146
2314.55 2171
2315.00 2104
2315.45 1936
2315.91 1834
2316.36 1923
2316.81 1884
2317.27 1880
2317.72 1875
2318.18 1884
2318.63 1891
2319.08 2034
2319.54 1970
2319.99 1823
2320.45 1800
2320.90 2013
2321.35 1926
2321.81 1866
2322.26 1871
2322.72 1759
2323.17 1843
2323.63 1883
2324.08 2065
2324.54 2001
2324.99 1872
2325.44 1897
2325.90 1885
2326.35 1928
2326.81 2094
2327.26 1885
2327.72 1926
2328.17 1996
2328.63 2028
2329.08 1960
2329.54 1996
2329.99 1986
2330.45 2119
2330.90 2164
2331.36 2039
2331.81 2192
2332.27 2107
2332.72 1986
2333.18 2235
2333.64 2181
2334.09 2170
2334.55 2137
2335.00 1974
2335.46 2036
2335.91 2013
2336.37 1892
2336.82 1889
2337.28 1996
2337.74 1962
2338.19 1974
2338.65 1926
2339.10 1944
2339.56 2122
2340.02 2106
2340.47 2218
2340.93 2289
2341.38 2477
2341.84 2438
2342.30 2497
2342.75 2686
2343.21 2583
2343.67 2365
2344.12 2514
2344.58 2754
2345.04 2661
2345.49 2500
2345.95 2441
2346.41 2431
2346.86 2551
2347.32 2539
2347.78 2293
2348.23 2338
2348.69 2461
2349.15 2552
2349.60 2370
2350.06 2414
2350.52 2498
2350.97 2332
2351.43 2089
2351.89 2082
2352.35 2108
2352.80 1929
2353.26 1932
2353.72 2183
2354.18 2045
2354.63 2017
2355.09 2007
2355.55 1941
2356.01 2132
2356.46 1893
2356.92 1873
2357.38 1992
2357.84 1862
2358.29 1854
2358.75 1830
2359.21 1774
2359.67 1747
2360.13 1780
2360.58 1818
2361.04 1921
2361.50 1784
2361.96 1935
2362.42 1953
2362.88 2069
2363.33 1817
2363.79 1988
2364.25 1969
2364.71 1999
2365.17 2022
2365.63 1829
2366.08 1789
2366.54 1930
2367.00 1952
2367.46 1892
2367.92 1937
2368.38 2056
2368.84 2109
2369.30 2122
2369.75 2114
2370.21 2152
2370.67 2314
2371.13 2172
2371.59 2225
2372.05 2279
2372.51 2124
2372.97 2238
2373.43 2086
2373.89 1990
2374.35 1954
2374.81 1845
2375.27 1947
2375.72 1780
2376.18 1704
2376.64 1953
2377.10 1937
2377.56 1925
2378.02 1869
2378.48 1966
2378.94 1966
2379.40 1879
2379.86 1997
2380.32 2161
2380.78 2049
2381.24 2149
2381.70 2035
2382.16 1945
2382.62 1898
2383.08 2080
2383.54 2134
2384.00 1998
2384.46 1903
2384.92 2044
2385.39 1982
2385.85 2084
2386.31 2054
2386.77 2069
2387.23 1919
2387.69 1939
2388.15 1777
2388.61 1824
2389.07 1785
2389.53 1954
2389.99 1828
2390.45 1924
2390.91 1893
2391.38 1797
2391.84 1889
2392.30 1740
2392.76 1731
2393.22 1887
2393.68 1965
2394.14 2024
2394.60 1806
2395.06 1797
2395.53 1914
2395.99 1856
2396.45 1769
2396.91 1943
2397.37 1844
2397.83 1873
2398.30 1921
2398.76 1829
2399.22 1676
2399.68 1669
2400.14 1741
2400.61 1725
2401.07 1792
2401.53 1945
2401.99 1970
2402.45 1688
2402.92 1568
2403.38 1716
2403.84 1687
2404.30 1786
2404.76 1619
2405.23 1715
2405.69 1755
2406.15 1747
2406.61 1761
2407.08 1799
2407.54 1719
2408.00 1624
2408.46 1768
2408.93 1749
2409.39 1855
2409.85 1809
2410.32 1724
2410.78 1703
2411.24 1626
2411.70 1768
2412.17 1848
2412.63 1712
2413.09 1843
2413.56 1692
2414.02 1642
2414.48 1745
2414.95 1844
2415.41 1757
2415.87 1754
2416.34 1834
2416.80 1923
2417.26 2028
2417.73 2178
2418.19 2105
2418.65 2064
2419.12 2276
2419.58 2346
2420.05 2418
2420.51 2445
2420.97 2472
2421.44 2609
2421.90 2522
2422.37 2573
2422.83 2667
2423.29 2704
2423.76 2485
2424.22 2422
2424.69 2408
2425.15 2335
2425.62 2320
2426.08 2211
2426.54 2226
2427.01 2124
2427.47 1883
2427.94 1966
2428.40 2168
2428.87 2063
2429.33 2017
2429.80 1929
2430.26 1916
2430.73 1964
2431.19 1982
2431.66 1769
2432.12 1959
2432.59 1893
2433.05 1918
2433.52 1781
2433.98 1803
2434.45 1942
2434.91 1980
2435.38 2097
2435.84 2066
2436.31 1969
2436.77 2015
2437.24 2031
2437.70 2146
2438.17 2308
2438.63 2133
2439.10 2228
2439.57 2109
2440.03 2253
2440.50 2257
2440.96 2238
2441.43 2523
2441.89 2887
2442.36 2682
2442.83 2657
2443.29 2469
2443.76 2700
2444.22 2691
2444.69 2609
2445.16 2473
2445.62 2154
2446.09 2052
2446.56 2212
2447.02 2198
2447.49 1899
2447.96 1988
2448.42 1836
2448.89 1704
2449.35 1703
2449.82 1778
2450.29 1843
2450.75 1758
2451.22 1715
2451.69 1777
2452.16 1843
2452.62 1859
2453.09 1877
2453.56 1836
2454.02 1970
2454.49 1682
2454.96 1626
2455.42 1725
2455.89 1784
2456.36 1770
2456.83 1697
2457.29 1701
2457.76 1808
2458.23 1879
2458.70 1717
2459.16 1683
2459.63 1769
2460.10 1791
2460.57 1728
2461.03 1874
2461.50 1860
2461.97 1758
2462.44 1839
2462.91 1979
2463.37 1855
2463.84 1712
2464.31 1888
2464.78 1708
2465.25 1709
2465.71 1851
2466.18 1776
2466.65 1853
2467.12 1982
2467.59 1911
2468.06 1903
2468.52 1839
2468.99 1847
2469.46 1922
2469.93 1839
2470.40 1927
2470.87 1929
2471.34 1920
2471.80 1773
2472.27 1918
2472.74 2058
2473.21 1989
2473.68 1897
2474.15 1834
2474.62 1965
2475.09 2003
2475.56 1673
2476.02 1619
2476.49 1650
2476.96 1532
2477.43 1638
2477.90 1725
2478.37 1852
2478.84 1859
2479.31 1802
2479.78 2008
2480.25 2040
2480.72 2305
2481.19 2258
2481.66 2189
2482.13 2308
2482.60 2483
2483.07 2448
2483.54 2368
2484.01 2379
2484.48 2456
2484.95 2419
2485.42 2098
2485.89 2051
2486.36 2051
2486.83 2040
2487.30 1887
2487.77 1921
2488.24 1807
2488.71 1858
2489.18 1913
2489.65 1955
2490.12 1942
2490.59 1831
2491.06 1598
2491.53 1760
2492.00 1683
2492.47 1751
2492.94 1814
2493.41 1945
2493.88 1859
2494.36 1813
2494.83 1732
2495.30 1799
2495.77 1877
2496.24 1956
2496.71 1820
2497.18 1791
2497.65 1893
2498.12 2037
2498.60 2071
2499.07 1830
2499.54 1850
2500.01 1732
2500.48 1699
2500.95 1642
2501.42 1749
2501.90 1753
2502.37 1691
2502.84 1619
2503.31 1584
2503.78 1715
2504.25 1730
2504.73 1702
2505.20 1689
2505.67 1786
2506.14 1764
2506.61 1779
2507.09 1753
2507.56 1690
2508.03 1931
2508.50 1979
2508.97 1968
2509.45 2142
2509.92 2263
2510.39 2191
2510.86 2114
2511.34 2270
2511.81 2333
2512.28 2394
2512.75 2240
2513.23 2262
2513.70 2152
2514.17 2226
2514.65 2104
2515.12 1846
2515.59 1833
2516.06 2034
2516.54 2079
2517.01 2104
2517.48 1937
2517.96 1904
2518.43 1914
2518.90 1816
2519.38 1853
2519.85 1947
2520.32 1929
2520.80 1863
2521.27 1711
2521.74 1921
2522.22 1937
2522.69 1793
2523.16 1721
2523.64 1848
2524.11 1864
2524.58 1820
2525.06 1908
2525.53 1872
2526.01 1708
2526.48 1857
2526.95 1909
2527.43 1887
2527.90 1962
2528.38 1795
2528.85 1774
2529.32 1944
2529.80 1831
2530.27 1789
2530.75 1816
2531.22 1903
2531.70 1840
2532.17 1859
2532.64 1930
2533.12 1828
2533.59 1738
2534.07 1881
2534.54 1801
2535.02 1891
2535.49 1785
2535.97 1841
2536.44 1951
2536.92 1707
2537.39 1728
2537.87 1729
2538.34 1801
2538.82 1792
2539.29 1839
2539.77 1788
2540.24 1641
2540.72 1914
2541.19 1739
2541.67 1765
2542.14 1840
2542.62 1943
2543.09 1862
2543.57 1766
2544.04 1807
2544.52 1709
2545.00 1874
2545.47 1814
2545.95 1866
2546.42 1842
2546.90 1819
2547.37 1961
2547.85 2015
2548.33 2044
2548.80 2037
2549.28 1952
2549.75 2119
2550.23 2345
2550.71 2214
2551.18 2173
2551.66 2191
2552.14 2287
2552.61 2435
2553.09 2486
2553.57 2417
2554.04 2092
2554.52 2245
2554.99 2362
2555.47 2252
2555.95 2291
2556.42 2379
2556.90 2422
2557.38 2590
2557.86 2590
2558.33 2587
2558.81 2632
2559.29 2610
2559.76 2582
2560.24 2471
2560.72 2255
2561.19 2203
2561.67 2164
2562.15 2169
2562.63 1985
2563.10 1758
2563.58 1964
2564.06 1921
2564.54 1843
2565.01 1807
2565.49 1728
2565.97 1661
2566.45 1682
2566.92 1828
2567.40 1791
2567.88 1701
2568.36 1782
2568.83 1730
2569.31 1705
2569.79 1796
2570.27 1699
2570.75 1702
2571.22 1695
2571.70 1601
2572.18 1633
2572.66 1659
2573.14 1720
2573.62 1723
2574.09 1665
2574.57 1683
2575.05 1685
2575.53 1682
2576.01 1718
2576.49 1723
2576.97 1598
2577.44 1759
2577.92 1762
2578.40 1725
2578.88 1746
2579.36 1796
2579.84 1747
2580.32 1869
2580.80 1885
2581.27 1878
2581.75 1758
2582.23 1674
2582.71 1645
2583.19 1721
2583.67 1738
2584.15 1664
2584.63 1619
2585.11 1701
2585.59 1576
2586.07 1592
2586.55 1657
2587.03 1836
2587.51 1749
2587.99 1653
2588.47 1664
2588.94 1712
2589.42 1682
2589.90 1691
2590.38 1811
2590.86 1809
2591.34 1769
2591.82 1788
2592.30 1807
2592.78 1806
2593.26 1815
2593.74 1849
2594.22 1933
2594.71 1935
2595.19 1775
2595.67 1926
2596.15 1997
2596.63 1934
2597.11 1934
2597.59 2096
2598.07 2224
2598.55 2072
2599.03 2006
2599.51 2059
2599.99 2020
2600.47 1962
2600.95 1819
2601.43 1714
2601.91 1668
2602.40 1718
2602.88 1728
2603.36 1809
2603.84 1674
2604.32 1704
2604.80 1734
2605.28 1653
2605.76 1642
2606.24 1805
2606.73 1811
2607.21 1691
2607.69 1849
2608.17 1835
2608.65 1819
2609.13 1795
2609.62 1786
2610.10 1851
2610.58 2166
2611.06 2090
2611.54 2229
2612.02 2043
2612.51 1943
2612.99 2062
2613.47 2170
2613.95 2279
2614.43 2112
2614.92 2245
2615.40 2271
2615.88 2100
2616.36 2052
2616.85 2075
2617.33 1903
2617.81 1942
2618.29 1775
2618.78 1750
2619.26 1864
2619.74 1913
2620.22 1813
2620.71 1614
2621.19 1569
2621.67 1757
2622.15 1861
2622.64 1796
2623.12 1846
2623.60 1909
2624.09 1779
2624.57 1733
2625.05 1758
2625.53 1880
2626.02 1709
2626.50 1757
2626.98 1863
2627.47 1759
2627.95 1793
2628.43 1805
2628.92 1731
2629.40 1704
2629.88 1688
2630.37 1832
2630.85 1942
2631.34 1805
2631.82 1796
2632.30 1827
2632.79 1720
2633.27 1607
2633.75 1756
2634.24 1869
2634.72 1846
2635.21 1816
2635.69 1823
2636.17 1893
2636.66 1714
2637.14 1729
2637.63 1741
2638.11 1864
2638.60 1718
2639.08 1764
2639.56 1803
2640.05 1796
2640.53 1690
2641.02 1662
2641.50 1709
2641.99 1851
2642.47 1949
2642.96 1876
2643.44 1965
2643.93 2056
2644.41 2067
2644.90 1889
2645.38 1867
2645.87 1686
2646.35 1669
2646.84 1738
2647.32 1876
2647.81 1729
2648.29 1639
2648.78 1693
2649.26 1687
2649.75 1707
2650.23 1840
2650.72 1849
2651.20 1778
2651.69 1770
2652.17 1604
2652.66 1627
2653.15 1823
2653.63 1655
2654.12 1664
2654.60 1696
2655.09 1741
2655.57 1801
2656.06 1769
2656.55 1720
2657.03 1734
2657.52 1700
2658.00 1747
2658.49 1651
2658.98 1564
2659.46 1799
2659.95 1661
2660.44 1609
2660.92 1619
2661.41 1720
2661.90 1601
2662.38 1715
2662.87 1672
2663.35 1801
2663.84 1940
2664.33 1772
2664.81 1671
2665.30 1783
2665.79 1896
2666.28 1876
2666.76 1727
2667.25 1776
2667.74 1854
2668.22 1772
2668.71 1835
2669.20 1706
2669.68 1792
2670.17 1930
2670.66 1691
2671.15 1796
2671.63 1785
2672.12 1704
2672.61 1733
2673.10 1771
2673.58 1837
2674.07 1835
2674.56 1901
2675.05 2030
2675.53 2089
2676.02 2119
2676.51 2159
2677.00 2162
2677.49 2025
2677.97 1959
2678.46 2089
2678.95 2170
2679.44 1933
2679.93 1942
2680.41 2081
2680.90 2014
2681.39 2208
2681.88 2261
2682.37 2046
2682.85 2149
2683.34 2320
2683.83 2325
2684.32 2304
2684.81 2383
2685.30 2315
2685.79 2468
2686.27 2493
2686.76 2501
2687.25 2508
2687.74 2354
2688.23 2167
2688.72 2320
2689.21 2302
2689.70 2232
2690.19 2033
2690.67 1928
2691.16 1915
2691.65 1684
2692.14 1721
2692.63 1807
2693.12 1940
2693.61 1952
2694.10 1841
2694.59 1959
2695.08 1809
2695.57 1978
2696.06 2006
2696.55 1922
2697.04 2046
2697.53 2046
2698.02 2081
2698.51 2039
2699.00 2104
2699.49 2315
2699.98 2130
2700.47 2214
2700.96 2132
2701.45 2154
2701.94 2188
2702.43 2109
2702.92 2226
2703.41 2249
2703.90 2311
2704.39 2324
2704.88 2246
2705.37 2303
2705.86 2244
2706.35 2151
2706.84 2189
2707.33 2061
2707.82 1952
2708.31 1973
2708.80 1761
2709.29 1745
2709.78 1745
2710.27 1764
2710.77 1845
2711.26 1946
2711.75 1942
2712.24 1829
2712.73 1661
2713.22 1837
2713.71 1871
2714.20 1732
2714.69 1752
2715.19 1731
2715.68 1634
2716.17 1767
2716.66 1751
2717.15 1791
2717.64 1632
2718.13 1681
2718.63 1883
2719.12 1821
2719.61 1786
2720.10 1769
2720.59 1842
2721.08 1769
2721.58 1821
2722.07 1734
2722.56 1817
2723.05 1887
2723.54 1983
2724.04 1955
2724.53 2147
2725.02 2071
2725.51 1786
2726.01 1786
2726.50 1788
2726.99 1827
2727.48 1729
2727.98 1673
2728.47 1712
2728.96 1697
2729.45 1826
2729.95 1695
2730.44 1579
2730.93 1670
2731.42 1718
2731.92 1711
2732.41 1729
2732.90 1693
2733.40 1788
2733.89 1854
2734.38 1856
2734.87 1742
2735.37 1848
2735.86 1781
2736.35 1664
2736.85 1530
2737.34 1729
2737.83 1730
2738.33 1884
2738.82 1915
2739.31 1909
2739.81 1829
2740.30 1804
2740.79 1934
2741.29 1813
2741.78 2008
2742.28 1956
2742.77 1939
2743.26 1946
2743.76 1764
2744.25 1805
2744.75 1880
2745.24 1629
2745.73 1640
2746.23 1688
2746.72 1577
2747.22 1791
2747.71 1622
2748.20 1600
2748.70 1724
2749.19 1776
2749.69 1650
2750.18 1638
2750.68 1642
2751.17 1629
2751.67 1737
2752.16 1705
2752.66 1705
2753.15 1590
2753.64 1585
2754.14 1654
2754.63 1729
2755.13 1792
2755.62 1721
2756.12 1734
2756.61 1750
2757.11 1773
2757.60 1961
2758.10 1706
2758.59 1763
2759.09 1669
2759.59 1777
2760.08 1782
2760.58 1720
2761.07 1739
2761.57 1639
2762.06 1797
2762.56 1881
2763.05 1817
2763.55 1857
2764.05 1757
2764.54 1612
2765.04 1658
2765.53 1768
2766.03 1774
2766.52 1761
2767.02 1793
2767.52 1653
2768.01 1677
2768.51 1661
2769.00 1629
2769.50 1618
2770.00 1716
2770.49 1692
2770.99 1628
2771.49 1554
2771.98 1606
2772.48 1542
2772.98 1599
2773.47 1638
2773.97 1862
2774.47 1701
2774.96 1744
2775.46 1904
2775.96 1908
2776.45 1749
2776.95 1900
2777.45 1709
2777.94 1885
2778.44 2014
2778.94 1964
2779.43 1956
2779.93 1916
2780.43 2027
2780.93 1927
2781.42 1734
2781.92 1749
2782.42 1822
2782.92 1676
2783.41 1815
2783.91 1930
2784.41 1729
2784.91 1898
2785.40 1781
2785.90 1840
2786.40 1802
2786.90 1655
2787.39 1680
2787.89 1768
2788.39 1784
2788.89 1801
2789.39 1653
2789.88 1669
2790.38 1731
2790.88 1971
2791.38 1908
2791.88 1789
2792.37 1680
2792.87 1733
2793.37 1702
2793.87 1616
2794.37 1612
2794.87 1777
2795.37 1867
2795.86 1996
2796.36 1974
2796.86 2010
2797.36 2054
2797.86 2240
2798.36 2481
2798.86 2481
2799.35 2771
2799.85 2828
2800.35 2686
2800.85 2790
2801.35 2864
2801.85 2820
2802.35 2915
2802.85 2712
2803.35 2612
2803.85 2614
2804.35 2651
2804.85 2349
2805.34 2356
2805.84 2449
2806.34 2397
2806.84 2355
2807.34 2253
2807.84 2475
2808.34 2540
2808.84 2774
2809.34 2954
2809.84 3083
2810.34 3207
2810.84 3161
2811.34 3361
2811.84 3361
2812.34 3315
2812.84 3479
2813.34 3183
2813.84 3095
2814.34 2813
2814.84 2679
2815.34 2636
2815.84 2548
2816.34 2287
2816.84 1989
2817.34 2251
2817.84 2319
2818.35 2028
2818.85 2091
2819.35 2087
2819.85 1879
2820.35 1991
2820.85 2081
2821.35 1941
2821.85 1926
2822.35 2350
2822.85 2191
2823.35 2131
2823.85 2055
2824.36 2151
2824.86 2103
2825.36 2123
2825.86 1952
2826.36 1963
2826.86 2004
2827.36 2023
2827.86 2039
2828.37 1902
2828.87 1929
2829.37 2010
2829.87 1858
2830.37 1900
2830.87 2061
2831.38 1891
2831.88 1940
2832.38 1954
2832.88 1888
2833.38 1830
2833.88 1874
2834.39 2017
2834.89 1963
2835.39 1957
2835.89 1985
2836.40 1992
2836.90 2022
2837.40 1977
2837.90 2007
2838.40 2098
2838.91 2022
2839.41 1944
2839.91 1979
2840.41 2030
2840.92 1967
2841.42 2041
2841.92 2058
2842.42 1845
2842.93 2029
2843.43 1953
2843.93 1859
2844.44 1760
2844.94 1727
2845.44 1780
2845.94 1866
2846.45 1896
2846.95 2057
2847.45 2009
2847.96 2033
2848.46 2084
2848.96 1919
2849.47 1906
2849.97 2087
2850.47 2101
2850.98 1962
2851.48 2020
2851.98 1858
2852.49 1895
2852.99 1898
2853.50 2100
2854.00 1860
2854.50 1859
2855.01 1858
2855.51 1904
2856.01 1828
2856.52 1741
2857.02 1697
2857.53 1792
2858.03 1686
2858.53 1672
2859.04 1687
2859.54 1651
2860.05 1797
2860.55 1885
2861.06 1782
2861.56 1769
2862.06 1791
2862.57 1776
2863.07 1813
2863.58 1760
2864.08 1782
2864.59 1751
2865.09 1837
2865.60 1747
2866.10 1736
2866.61 1678
2867.11 1660
2867.62 1529
2868.12 1676
2868.63 1718
2869.13 1576
2869.64 1672
2870.14 1715
2870.65 1685
2871.15 1898
2871.66 1814
2872.16 1735
2872.67 1713
2873.17 2023
2873.68 1874
2874.18 1728
2874.69 1843
2875.20 1964
2875.70 1768
2876.21 1756
2876.71 1893
2877.22 1832
2877.72 1853
2878.23 2030
2878.74 1912
2879.24 2040
2879.75 1873
2880.25 1863
2880.76 1960
2881.27 1867
2881.77 2054
2882.28 2149
2882.79 2205
2883.29 2183
2883.80 2181
2884.30 2189
2884.81 2201
2885.32 2452
2885.82 2464
2886.33 2396
2886.84 2664
2887.34 2729
2887.85 2878
2888.36 2867
2888.86 2950
2889.37 2919
2889.88 2696
2890.38 2778
2890.89 2882
2891.40 2940
2891.91 2845
2892.41 2945
2892.92 2689
2893.43 2264
2893.93 2225
2894.44 2423
2894.95 2274
2895.46 2132
2895.96 2257
2896.47 1997
2896.98 2067
2897.49 2077
2897.99 1979
2898.50 2136
2899.01 2169
2899.52 2085
2900.03 2191
2900.53 2146
2901.04 2159
2901.55 2053
2902.06 2315
2902.56 2170
2903.07 2147
2903.58 2264
2904.09 2135
2904.60 2216
2905.11 2190
2905.61 2317
2906.12 2293
2906.63 2353
2907.14 2174
2907.65 2185
2908.16 2385
2908.66 2398
2909.17 2183
2909.68 2225
2910.19 2244
2910.70 2028
2911.21 2023
2911.72 2008
2912.23 1859
2912.73 1692
2913.24 1841
2913.75 1855
2914.26 1798
2914.77 1804
2915.28 1873
2915.79 2070
2916.30 1927
2916.81 1781
2917.32 1748
2917.83 1938
2918.33 2038
2918.84 1981
2919.35 2040
2919.86 1973
2920.37 1968
2920.88 1881
2921.39 1899
2921.90 1965
2922.41 1984
2922.92 2076
2923.43 1916
2923.94 2092
2924.45 2229
2924.96 2390
2925.47 2566
2925.98 2531
2926.49 2663
2927.00 2978
2927.51 3266
2928.02 3201
2928.53 3227
2929.04 3249
2929.55 3204
2930.06 3207
2930.57 3170
2931.08 2952
2931.59 2776
2932.11 2396
2932.62 2199
2933.13 2004
2933.64 1987
2934.15 1801
2934.66 1890
2935.17 1973
2935.68 1956
2936.19 1869
2936.70 1843
2937.21 1876
2937.72 2031
2938.24 1919
2938.75 1867
2939.26 1871
2939.77 1948
2940.28 1964
2940.79 1876
2941.30 1857
2941.81 1790
2942.33 1851
2942.84 1950
2943.35 1953
2943.86 1965
2944.37 2043
2944.88 1875
2945.40 2104
2945.91 2156
2946.42 2089
2946.93 1904
2947.44 1973
2947.96 2193
2948.47 2037
2948.98 2379
2949.49 2335
2950.00 2380
2950.52 2264
2951.03 2107
2951.54 2242
2952.05 2326
2952.57 2377
2953.08 2132
2953.59 1912
2954.10 2004
2954.62 2011
2955.13 2082
2955.64 1962
2956.15 1925
2956.67 1917
2957.18 1865
2957.69 1889
2958.20 1882
2958.72 2007
2959.23 1904
2959.74 1894
2960.26 1911
2960.77 1895
2961.28 2014
2961.80 2046
2962.31 2150
2962.82 2077
2963.34 2181
2963.85 2264
2964.36 2062
2964.88 2311
2965.39 2307
2965.90 2323
2966.42 1955
2966.93 2135
2967.44 2118
2967.96 2040
2968.47 2061
2968.98 2077
2969.50 2177
2970.01 2075
2970.53 1822
2971.04 1852
2971.55 1938
2972.07 1794
2972.58 1810
2973.10 1688
2973.61 1701
2974.12 1756
2974.64 1741
2975.15 1679
2975.67 1840
2976.18 1865
2976.70 1870
2977.21 1822
2977.73 1837
2978.24 1822
2978.75 1761
2979.27 1698
2979.78 1848
2980.30 1785
2980.81 1920
2981.33 1967
2981.84 1780
2982.36 1985
2982.87 1859
2983.39 1899
2983.90 1904
2984.42 1991
2984.93 1932
2985.45 1802
2985.96 1898
2986.48 1895
2987.00 2108
2987.51 2081
2988.03 2254
2988.54 2100
2989.06 2212
2989.57 2061
2990.09 2126
2990.60 2314
2991.12 2162
2991.64 2087
2992.15 2078
2992.67 2075
2993.18 2214
2993.70 2257
2994.21 2151
2994.73 2263
2995.25 2170
2995.76 2128
2996.28 2125
2996.80 2182
2997.31 2331
2997.83 2427
2998.34 2449
2998.86 2422
2999.38 2430
2999.89 2500
3000.41 2717
3000.93 2536
3001.44 2700
3001.96 2784
3002.48 2653
3002.99 2681
3003.51 2676
3004.03 2571
3004.54 2623
3005.06 2605
3005.58 2752
3006.09 3080
3006.61 3188
3007.13 3331
3007.65 3254
3008.16 3012
3008.68 3190
3009.20 3311
3009.71 2873
3010.23 2900
3010.75 2613
3011.27 2659
3011.78 2543
3012.30 2283
3012.82 2212
3013.34 2174
3013.85 2012
3014.37 1943
3014.89 2021
3015.41 2121
3015.93 1991
3016.44 2026
3016.96 2117
3017.48 2099
3018.00 2083
3018.52 2120
3019.03 2184
3019.55 2176
3020.07 2111
3020.59 2232
3021.11 2133
3021.63 2050
3022.14 2260
3022.66 2259
3023.18 2132
3023.70 2102
3024.22 2272
3024.74 2217
3025.25 2290
3025.77 2332
3026.29 2291
3026.81 2568
3027.33 2564
3027.85 2475
3028.37 2399
3028.89 2337
3029.41 2306
3029.92 2234
3030.44 2141
3030.96 1950
3031.48 2010
3032.00 2171
3032.52 2097
3033.04 2125
3033.56 1990
3034.08 1905
3034.60 1985
3035.12 2044
3035.64 2040
3036.16 2094
3036.68 2238
3037.20 2199
3037.72 2107
3038.24 2033
3038.76 1930
3039.28 2059
3039.80 1969
3040.32 2150
3040.84 1969
3041.36 1862
3041.88 1922
3042.40 1941
3042.92 1957
3043.44 2035
3043.96 2076
3044.48 1909
3045.00 1736
3045.52 1776
3046.04 1808
3046.56 1846
3047.08 1824
3047.60 1691
3048.12 1893
3048.64 1961
3049.16 1889
3049.68 1916
3050.20 1750
3050.72 1823
3051.24 1936
3051.77 1913
3052.29 1896
3052.81 1908
3053.33 1825
3053.85 1783
3054.37 1848
3054.89 1721
3055.41 1780
3055.93 1920
3056.46 1934
3056.98 1779
3057.50 1623
3058.02 1660
3058.54 1958
3059.06 1956
3059.58 1858
3060.11 1764
3060.63 1798
3061.15 1827
3061.67 1811
3062.19 1700
3062.71 1771
3063.24 1684
3063.76 1845
3064.28 1930
3064.80 1816
3065.32 1772
3065.85 1863
3066.37 1805
3066.89 2044
3067.41 1850
3067.94 1816
3068.46 1934
3068.98 1808
3069.50 1922
3070.03 1960
3070.55 1914
3071.07 1868
3071.59 1972
3072.12 1974
3072.64 1899
3073.16 1939
3073.68 1967
3074.21 1874
3074.73 1991
3075.25 1976
3075.78 2041
3076.30 1871
3076.82 1838
3077.34 1989
3077.87 2123
3078.39 1948
3078.91 1973
3079.44 1956
3079.96 2048
3080.48 2054
3081.01 2085
3081.53 2028
3082.05 2230
3082.58 2379
3083.10 2276
3083.63 2217
3084.15 2286
3084.67 2377
3085.20 2122
3085.72 2153
3086.24 2154
3086.77 2114
3087.29 2266
3087.82 2241
3088.34 2251
3088.86 2222
3089.39 2252
3089.91 2219
3090.44 2125
3090.96 2129
3091.49 2074
3092.01 2138
3092.53 2166
3093.06 2178
3093.58 2243
3094.11 2173
3094.63 2241
3095.16 2146
3095.68 2140
3096.21 2196
3096.73 2298
3097.26 2345
3097.78 2321
3098.31 2261
3098.83 2387
3099.36 2555
3099.88 2528
3100.41 2659
3100.93 2641
3101.46 2686
3101.98 2957
3102.51 3449
3103.03 3737
3103.56 3875
3104.08 4350
3104.61 5141
3105.13 5666
3105.66 5903
3106.18 5843
3106.71 6504
3107.24 6513
3107.76 5922
3108.29 5664
3108.81 5057
3109.34 4594
3109.86 3868
3110.39 3601
3110.92 3347
3111.44 3141
3111.97 3089
3112.49 3208
3113.02 3097
3113.55 3028
3114.07 2994
3114.60 3043
3115.12 2933
3115.65 2957
3116.18 2785
3116.70 2488
3117.23 2638
3117.76 2638
3118.28 2505
3118.81 2393
3119.34 2328
3119.86 2299
3120.39 2154
3120.92 2210
3121.44 2068
3121.97 2113
3122.50 2085
3123.02 2163
3123.55 2222
3124.08 2366
3124.61 2374
3125.13 2323
3125.66 2213
3126.19 2294
3126.72 2218
3127.24 2178
3127.77 2119
3128.30 2244
3128.82 2315
3129.35 2150
3129.88 2119
3130.41 2199
3130.93 2092
3131.46 2047
3131.99 2293
3132.52 2058
3133.05 2132
3133.57 2073
3134.10 1840
3134.63 2005
3135.16 1948
3135.69 1923
3136.21 1964
3136.74 1991
3137.27 2019
3137.80 1971
3138.33 2126
3138.85 1985
3139.38 2041
3139.91 2233
3140.44 2076
3140.97 2129
3141.50 2079
3142.03 2204
3142.55 1996
3143.08 1949
3143.61 2185
3144.14 2092
3144.67 1904
3145.20 1941
3145.73 1899
3146.26 1997
3146.79 1861
3147.31 2030
3147.84 2225
3148.37 2079
3148.90 2080
3149.43 2161
3149.96 2435
3150.49 2334
3151.02 2246
3151.55 2255
3152.08 2136
3152.61 2051
3153.14 2133
3153.67 2172
3154.20 2180
3154.73 2324
3155.25 2000
3155.78 1983
3156.31 1988
3156.84 2110
3157.37 2022
3157.90 2065
3158.43 2047
3158.96 1947
3159.49 2063
3160.02 2003
3160.55 2058
3161.08 1967
3161.61 2095
3162.14 2131
3162.68 1863
3163.21 2020
3163.74 1962
3164.27 1778
3164.80 1976
3165.33 1724
3165.86 1821
3166.39 1717
3166.92 1758
3167.45 1747
3167.98 1787
3168.51 1838
3169.04 1889
3169.57 1872
3170.10 1811
3170.64 1833
3171.17 1733
3171.70 1727
3172.23 1746
3172.76 1754
3173.29 1872
3173.82 1896
3174.35 1801
3174.88 1738
3175.42 1684
3175.95 1791
3176.48 1930
3177.01 1868
3177.54 1746
3178.07 1856
3178.61 1877
3179.14 1918
3179.67 1833
3180.20 1813
3180.73 1901
3181.26 1851
3181.80 1959
3182.33 1890
3182.86 1895
3183.39 1972
3183.92 1985
3184.46 1842
3184.99 1953
3185.52 1757
3186.05 1811
3186.59 1836
3187.12 1794
3187.65 1895
3188.18 1926
3188.72 1862
3189.25 1785
3189.78 1596
3190.31 1822
3190.85 1845
3191.38 1754
3191.91 1868
3192.44 1732
3192.98 1803
3193.51 1783
3194.04 1759
3194.58 1677
3195.11 1647
3195.64 1835
3196.17 1881
3196.71 1775
3197.24 1838
3197.77 1891
3198.31 1810
3198.84 1922
3199.37 1883
3199.91 1877
3200.44 1965
3200.98 2016
3201.51 1837
3202.04 1864
3202.58 2010
3203.11 2014
3203.64 2045
3204.18 2089
3204.71 1920
3205.24 2034
3205.78 2067
3206.31 2228
3206.85 2166
3207.38 2114
3207.91 2026
3208.45 2012
3208.98 2174
3209.52 2047
3210.05 1915
3210.59 1963
3211.12 2072
3211.65 2120
3212.19 1992
3212.72 2147
3213.26 2149
3213.79 2194
3214.33 2219
3214.86 2361
3215.40 2095
3215.93 2156
3216.47 2203
3217.00 2163
3217.54 1953
3218.07 1988
3218.61 1972
3219.14 2131
3219.68 2132
3220.21 2144
3220.75 2168
3221.28 2106
3221.82 1970
3222.35 1961
3222.89 1980
3223.42 1991
3223.96 1800
3224.49 1922
3225.03 1888
3225.57 2074
3226.10 2016
3226.64 2138
3227.17 1952
3227.71 2137
3228.24 2069
3228.78 2079
3229.32 2071
3229.85 1948
3230.39 1981
3230.92 1961
3231.46 1919
3232.00 2008
3232.53 1916
3233.07 1911
3233.60 1851
3234.14 1812
3234.68 1810
3235.21 1894
3235.75 2011
3236.29 1806
3236.82 1921
3237.36 1862
3237.90 2116
3238.43 2135
3238.97 2075
3239.51 2066
3240.04 2040
3240.58 2148
3241.12 2180
3241.65 2045
3242.19 2134
3242.73 2053
3243.26 2195
3243.80 2312
3244.34 2120
3244.88 2036
3245.41 2312
3245.95 2162
3246.49 2074
3247.02 2116
3247.56 2094
3248.10 2029
3248.64 2101
3249.17 2146
3249.71 2127
3250.25 2053
3250.79 2207
3251.33 2234
3251.86 2213
3252.40 2109
3252.94 2045
3253.48 2155
3254.01 2343
3254.55 2325
3255.09 2322
3255.63 2261
3256.17 2145
3256.70 2177
3257.24 2412
3257.78 2180
3258.32 2232
3258.86 2283
3259.40 2363
3259.93 2384
3260.47 2466
3261.01 2500
3261.55 2650
3262.09 2849
3262.63 2929
3263.17 2731
3263.70 2642
3264.24 3000
3264.78 3162
3265.32 3355
3265.86 3553
3266.40 3993
3266.94 4173
3267.48 4187
3268.02 4904
3268.56 4683
3269.09 4740
3269.63 5087
3270.17 5113
3270.71 5175
3271.25 5070
3271.79 5212
3272.33 4797
3272.87 4635
3273.41 4128
3273.95 3612
3274.49 3192
3275.03 2915
3275.57 2997
3276.11 2685
3276.65 2601
3277.19 2560
3277.73 2499
3278.27 2685
3278.81 2715
3279.35 2609
3279.89 2712
3280.43 2660
3280.97 2582
3281.51 2496
3282.05 2425
3282.59 2534
3283.13 2504
3283.67 2710
3284.21 2798
3284.75 2981
3285.29 2583
3285.83 2587
3286.37 2620
3286.91 2868
3287.45 2834
3287.99 2737
3288.53 2835
3289.08 2883
3289.62 2761
3290.16 2853
3290.70 2796
3291.24 2820
3291.78 2896
3292.32 2890
3292.86 2929
3293.40 2738
3293.95 2953
3294.49 3035
3295.03 3185
3295.57 3252
3296.11 3709
3296.65 3776
3297.19 4090
3297.73 4110
3298.28 3959
3298.82 4224
3299.36 4387
3299.90 4214
3300.44 4237
3300.99 4026
3301.53 3752
3302.07 3628
3302.61 3526
3303.15 3470
3303.69 3249
3304.24 2967
3304.78 2960
3305.32 2865
3305.86 2751
3306.41 2718
3306.95 2661
3307.49 2744
3308.03 2787
3308.58 2672
3309.12 2645
3309.66 2567
3310.20 2720
3310.75 2638
3311.29 2474
3311.83 2427
3312.37 2593
3312.92 2574
3313.46 2541
3314.00 2519
3314.54 2533
3315.09 2466
3315.63 2626
3316.17 2678
3316.72 2587
3317.26 2733
3317.80 2843
3318.35 2868
3318.89 2668
3319.43 2762
3319.98 2789
3320.52 3290
3321.06 3391
3321.61 3269
3322.15 3306
3322.69 3416
3323.24 3767
3323.78 3665
3324.33 3824
3324.87 3611
3325.41 3715
3325.96 3494
3326.50 3339
3327.04 3300
3327.59 3313
3328.13 3199
3328.68 3388
3329.22 3405
3329.76 3274
3330.31 3136
3330.85 3077
3331.40 3164
3331.94 3308
3332.49 3171
3333.03 3617
3333.58 4061
3334.12 4357
3334.66 5150
3335.21 5963
3335.75 7359
3336.30 8706
3336.84 10156
3337.39 12207
3337.93 13827
3338.48 15236
3339.02 16441
3339.57 16953
3340.11 17120
3340.66 16404
3341.20 15125
3341.75 13481
3342.29 11844
3342.84 10430
3343.38 8826
3343.93 7495
3344.47 6183
3345.02 5101
3345.57 4716
3346.11 3995
3346.66 3782
3347.20 3256
3347.75 3253
3348.29 2919
3348.84 3025
3349.38 3058
3349.93 2989
3350.48 3021
3351.02 3048
3351.57 3186
3352.11 3163
3352.66 2998
3353.21 3077
3353.75 3197
3354.30 3165
3354.84 3144
3355.39 3077
3355.94 3150
3356.48 3217
3357.03 3184
3357.58 3085
3358.12 3028
3358.67 3022
3359.22 3159
3359.76 2820
3360.31 2728
3360.86 2643
3361.40 2666
3361.95 2536
3362.50 2588
3363.04 2498
3363.59 2517
3364.14 2418
3364.68 2514
3365.23 2642
3365.78 2557
3366.33 2617
3366.87 2797
3367.42 2850
3367.97 2759
3368.51 2736
3369.06 2609
3369.61 2879
3370.16 2857
3370.70 2690
3371.25 2638
3371.80 2858
3372.35 2877
3372.90 2953
3373.44 2861
3373.99 3001
3374.54 3176
3375.09 3291
3375.63 3342
3376.18 3439
3376.73 3658
3377.28 3815
3377.83 3773
3378.37 3743
3378.92 3669
3379.47 3608
3380.02 3435
3380.57 3275
3381.12 2979
3381.66 2825
3382.21 2754
3382.76 2637
3383.31 2447
3383.86 2374
3384.41 2278
3384.96 2416
3385.50 2511
3386.05 2347
3386.60 2360
3387.15 2437
3387.70 2364
3388.25 2278
3388.80 2371
3389.35 2176
3389.90 2289
3390.44 2344
3390.99 2291
3391.54 2256
3392.09 2326
3392.64 2383
3393.19 2283
3393.74 2120
3394.29 2165
3394.84 2185
3395.39 2268
3395.94 2078
3396.49 2139
3397.04 2217
3397.59 2167
3398.14 2251
3398.69 2204
3399.24 2209
3399.79 2266
3400.34 2293
3400.89 2268
3401.44 2141
3401.99 2149
3402.54 2206
3403.09 2035
3403.64 1989
3404.19 1850
3404.74 2082
3405.29 1959
3405.84 2025
3406.39 1994
3406.94 2014
3407.49 1974
3408.04 1954
3408.59 1998
3409.14 1937
3409.69 2035
3410.24 2220
3410.79 2070
3411.34 2175
3411.89 2172
3412.45 2168
3413.00 2161
3413.55 2333
3414.10 2375
3414.65 2429
3415.20 2530
3415.75 2534
3416.30 2584
3416.85 2617
3417.41 2588
3417.96 2399
3418.51 2318
3419.06 2362
3419.61 2283
3420.16 2272
3420.71 2114
3421.27 2079
3421.82 2220
3422.37 1851
3422.92 1997
3423.47 1961
3424.02 2013
3424.58 2112
3425.13 2072
3425.68 2061
3426.23 2247
3426.78 2116
3427.34 2083
3427.89 2188
3428.44 2162
3428.99 2255
3429.55 2079
3430.10 2150
3430.65 2063
3431.20 1922
3431.76 1897
3432.31 2104
3432.86 1989
3433.41 1850
3433.97 1878
3434.52 1882
3435.07 2035
3435.62 1914
3436.18 2049
3436.73 1978
3437.28 2034
3437.84 2049
3438.39 1895
3438.94 1991
3439.49 1901
3440.05 1857
3440.60 1915
3441.15 1822
3441.71 1960
3442.26 1983
3442.81 1966
3443.37 2025
3443.92 2052
3444.47 2116
3445.03 2057
3445.58 1969
3446.13 2014
3446.69 1954
3447.24 1858
3447.80 1683
3448.35 1688
3448.90 2037
3449.46 1939
3450.01 1903
3450.57 1867
3451.12 1855
3451.67 1964
3452.23 1899
3452.78 2011
3453.34 1893
3453.89 1779
3454.44 1868
3455.00 1720
3455.55 1693
3456.11 1701
3456.66 1779
3457.22 1784
3457.77 1779
3458.33 1813
3458.88 1907
3459.43 1805
3459.99 1841
3460.54 1835
3461.10 1934
3461.65 1960
3462.21 1896
3462.76 1850
3463.32 1883
3463.87 1910
3464.43 1868
3464.98 1921
3465.54 1905
3466.09 1976
3466.65 2095
3467.21 2113
3467.76 2005
3468.32 1907
3468.87 1855
3469.43 1929
3469.98 1892
3470.54 1990
3471.09 2033
3471.65 1940
3472.20 1947
3472.76 2079
3473.32 2037
3473.87 1902
3474.43 1935
3474.98 1822
3475.54 1927
3476.10 2015
3476.65 2114
3477.21 2051
3477.76 2106
3478.32 2030
3478.88 1973
3479.43 1919
3479.99 2097
3480.55 2149
3481.10 2218
3481.66 2076
3482.22 2175
3482.77 2266
3483.33 2271
3483.89 2232
3484.44 2215
3485.00 2331
3485.56 2151
3486.11 2287
3486.67 2283
3487.23 2221
3487.78 2168
3488.34 2238
3488.90 2241
3489.45 2319
3490.01 2296
3490.57 2505
3491.13 2510
3491.68 2529
3492.24 2741
3492.80 3195
3493.35 3472
3493.91 3557
3494.47 3864
3495.03 4186
3495.58 3956
3496.14 3888
3496.70 4365
3497.26 4323
3497.82 3978
3498.37 3822
3498.93 3792
3499.49 3847
3500.05 3828
3500.61 4052
3501.16 4093
3501.72 4037
3502.28 4301
3502.84 4979
3503.40 5095
3503.95 4751
3504.51 4755
3505.07 4680
3505.63 4665
3506.19 4518
3506.75 4582
3507.30 4681
3507.86 4555
3508.42 4563
3508.98 4453
3509.54 4364
3510.10 4312
3510.66 4162
3511.22 3819
3511.77 3541
3512.33 3246
3512.89 3187
3513.45 3096
3514.01 3110
3514.57 2727
3515.13 2616
3515.69 2418
3516.25 2474
3516.81 2377
3517.37 2314
3517.92 2312
3518.48 2239
3519.04 2496
3519.60 2449
3520.16 2384
3520.72 2492
3521.28 2461
3521.84 2511
3522.40 2532
3522.96 2461
3523.52 2745
3524.08 2655
3524.64 2724
3525.20 2695
3525.76 3084
3526.32 3073
3526.88 3106
3527.44 3044
3528.00 3105
3528.56 3231
3529.12 2850
3529.68 2913
3530.24 2975
3530.80 2679
3531.36 2519
3531.92 2456
3532.48 2364
3533.04 2321
3533.60 2177
3534.17 2218
3534.73 2198
3535.29 2091
3535.85 2066
3536.41 2088
3536.97 2082
3537.53 1945
3538.09 2117
3538.65 2088
3539.21 2105
3539.77 2122
3540.34 2011
3540.90 2176
3541.46 2017
3542.02 2090
3542.58 2111
3543.14 2128
3543.70 2229
3544.26 2472
3544.83 2562
3545.39 2391
3545.95 2493
3546.51 2536
3547.07 2602
3547.63 2592
3548.20 2467
3548.76 2337
3549.32 2138
3549.88 2117
3550.44 2119
3551.01 2068
3551.57 2047
3552.13 2034
3552.69 2017
3553.25 1967
3553.82 2010
3554.38 1875
3554.94 1953
3555.50 1876
3556.07 1866
3556.63 1959
3557.19 2120
3557.75 2038
3558.32 1952
3558.88 1937
3559.44 1849
3560.00 1883
3560.57 1808
3561.13 1786
3561.69 1797
3562.26 1915
3562.82 1951
3563.38 1960
3563.94 2058
3564.51 1993
3565.07 2050
3565.63 1941
3566.20 2049
3566.76 1962
3567.32 2049
3567.89 1939
3568.45 1960
3569.01 1761
3569.58 1788
3570.14 1773
3570.70 1830
3571.27 1877
3571.83 1716
3572.39 1704
3572.96 1860
3573.52 1768
3574.09 1740
3574.65 1726
3575.21 1704
3575.78 1838
3576.34 1852
3576.91 1824
3577.47 1804
3578.03 1838
3578.60 1860
3579.16 1877
3579.73 1700
3580.29 1791
3580.86 1996
3581.42 1987
3581.98 1979
3582.55 1822
3583.11 1781
3583.68 1888
3584.24 1794
3584.81 1701
3585.37 1687
3585.94 1851
3586.50 1841
3587.07 1758
3587.63 1854
3588.20 1853
3588.76 1942
3589.33 1804
3589.89 1814
3590.46 1772
3591.02 1731
3591.59 1755
3592.15 1878
3592.72 1828
3593.28 1774
3593.85 1761
3594.41 1766
3594.98 1766
3595.54 1744
3596.11 1859
3596.68 1876
3597.24 1941
3597.81 1774
3598.37 1797
3598.94 1720
3599.50 1686
3600.07 1930
3600.64 1910
3601.20 1849
3601.77 1985
3602.33 1920
3602.90 1954
3603.47 2037
3604.03 1945
3604.60 1872
3605.16 2042
3605.73 2064
3606.30 1950
3606.86 2035
3607.43 1922
3608.00 1937
3608.56 1792
3609.13 1689
3609.70 1775
3610.26 1723
3610.83 1672
3611.40 1709
3611.96 1850
3612.53 1778
3613.10 1581
3613.66 1702
3614.23 1820
3614.80 1805
3615.36 1739
3615.93 1798
3616.50 1857
3617.07 2207
3617.63 2546
3618.20 2717
3618.77 2932
3619.34 3333
3619.90 3894
3620.47 4351
3621.04 4353
3621.61 4510
3622.17 4687
3622.74 4569
3623.31 4301
3623.88 4220
3624.44 4177
3625.01 3709
3625.58 3184
3626.15 2876
3626.72 2686
3627.28 2370
3627.85 2143
3628.42 2079
3628.99 1909
3629.56 1931
3630.12 1836
3630.69 1712
3631.26 1838
3631.83 1867
3632.40 1888
3632.97 1862
3633.53 1815
3634.10 1813
3634.67 1849
3635.24 1713
3635.81 1659
3636.38 1684
3636.95 1674
3637.52 1516
3638.08 1658
3638.65 1627
3639.22 1820
3639.79 1757
3640.36 1738
3640.93 1873
3641.50 1956
3642.07 1915
3642.64 2168
3643.21 2393
3643.78 2330
3644.34 2281
3644.91 2494
3645.48 2489
3646.05 2470
3646.62 2422
3647.19 2288
3647.76 2274
3648.33 2421
3648.90 2415
3649.47 2298
3650.04 2398
3650.61 2322
3651.18 2262
3651.75 2314
3652.32 2243
3652.89 2137
3653.46 2182
3654.03 2217
3654.60 2278
3655.17 2501
3655.74 2514
3656.31 2319
3656.88 2352
3657.45 2332
3658.02 2216
3658.59 2307
3659.16 2469
3659.73 2633
3660.30 2582
3660.87 2721
3661.45 2555
3662.02 2761
3662.59 2704
3663.16 2728
3663.73 2607
3664.30 2579
3664.87 2364
3665.44 2296
3666.01 2308
3666.58 2373
3667.15 2314
3667.73 2016
3668.30 1993
3668.87 2204
3669.44 2212
3670.01 2184
3670.58 2150
3671.15 2179
3671.73 2146
3672.30 1974
3672.87 2099
3673.44 2046
3674.01 1911
3674.58 1949
3675.16 2107
3675.73 1996
3676.30 1920
3676.87 1998
3677.44 2046
3678.01 2183
3678.59 1967
3679.16 2171
3679.73 2041
3680.30 2090
3680.88 2081
3681.45 2077
3682.02 1946
3682.59 2053
3683.16 2037
3683.74 2048
3684.31 2031
3684.88 1942
3685.45 1904
3686.03 1938
3686.60 2067
3687.17 2175
3687.74 2039
3688.32 2081
3688.89 2257
3689.46 2312
3690.04 2370
3690.61 2766
3691.18 2875
3691.76 2941
3692.33 2830
3692.90 2687
3693.47 2971
3694.05 2864
3694.62 3038
3695.19 2678
3695.77 2535
3696.34 2356
3696.91 2387
3697.49 2215
3698.06 2107
3698.64 2062
3699.21 2016
3699.78 2027
3700.36 1956
3700.93 1984
3701.50 1975
3702.08 1976
3702.65 2036
3703.23 1993
3703.80 2161
3704.37 2030
3704.95 2017
3705.52 1877
3706.10 1804
3706.67 1870
3707.24 1955
3707.82 1942
3708.39 1978
3708.97 1956
3709.54 1926
3710.12 1923
3710.69 2089
3711.27 2019
3711.84 2218
3712.41 2036
3712.99 2155
3713.56 2149
3714.14 1982
3714.71 1927
3715.29 1982
3715.86 1973
3716.44 1990
3717.01 2018
3717.59 2074
3718.16 2052
3718.74 2098
3719.31 2026
3719.89 1846
3720.46 1928
3721.04 1899
3721.61 1948
3722.19 1951
3722.77 2073
3723.34 1724
3723.92 1942
3724.49 1900
3725.07 1763
3725.64 1779
3726.22 1733
3726.79 1853
3727.37 1818
3727.95 1754
3728.52 1812
3729.10 1678
3729.67 1671
3730.25 1727
3730.83 1815
3731.40 1858
3731.98 2172
3732.56 2067
3733.13 2121
3733.71 2064
3734.28 2307
3734.86 2339
3735.44 2596
3736.01 2721
3736.59 2524
3737.17 2579
3737.74 2477
3738.32 2434
3738.90 2494
3739.47 2450
3740.05 2098
3740.63 2149
3741.20 1959
3741.78 1968
3742.36 1874
3742.93 1959
3743.51 1860
3744.09 1755
3744.67 1864
3745.24 1756
3745.82 1629
3746.40 1678
3746.97 1712
3747.55 1743
3748.13 1776
3748.71 1861
3749.28 1772
3749.86 1807
3750.44 1842
3751.02 1866
3751.59 1752
3752.17 1920
3752.75 1811
3753.33 1755
3753.91 1864
3754.48 1837
3755.06 1740
3755.64 1733
3756.22 1564
3756.80 1596
3757.37 1557
3757.95 1724
3758.53 1701
3759.11 1768
3759.69 1627
3760.27 1704
3760.84 1638
3761.42 1677
3762.00 1668
3762.58 1800
3763.16 1878
3763.74 1841
3764.31 1838
3764.89 1792
3765.47 1955
3766.05 1880
3766.63 1743
3767.21 1679
3767.79 1686
3768.37 1601
3768.95 1711
3769.52 1692
3770.10 1644
3770.68 1798
3771.26 1827
3771.84 1729
3772.42 1539
3773.00 1599
3773.58 1720
3774.16 1743
3774.74 1692
3775.32 1893
3775.90 1870
3776.48 1657
3777.06 1608
3777.64 1680
3778.22 1638
3778.80 1698
3779.38 1730
3779.96 1717
3780.54 1611
3781.12 1623
3781.70 1543
3782.28 1527
3782.86 1619
3783.44 1684
3784.02 1743
3784.60 1613
3785.18 1582
3785.76 1573
3786.34 1434
3786.92 1525
3787.50 1419
3788.08 1553
3788.66 1750
3789.24 1596
3789.82 1484
3790.40 1583
3790.98 1569
3791.56 1556
3792.14 1620
3792.72 1570
3793.30 1542
3793.89 1512
3794.47 1485
3795.05 1546
3795.63 1593
3796.21 1516
3796.79 1499
3797.37 1424
3797.95 1620
3798.53 1470
3799.12 1565
3799.70 1511
3800.28 1480
3800.86 1406
3801.44 1399
3802.02 1539
3802.60 1558
3803.19 1582
3803.77 1635
3804.35 1589
3804.93 1619
3805.51 1694
3806.10 1611
3806.68 1500
3807.26 1675
3807.84 1765
3808.42 1731
3809.01 1847
3809.59 1658
3810.17 1567
3810.75 1770
3811.33 1902
3811.92 1789
3812.50 1745
3813.08 1918
3813.66 1967
3814.25 2004
3814.83 2026
3815.41 1949
3815.99 1971
3816.58 1969
3817.16 2213
3817.74 2101
3818.32 1683
3818.91 1804
3819.49 1763
3820.07 1706
3820.66 1728
3821.24 1732
3821.82 1599
3822.41 1733
3822.99 1575
3823.57 1602
3824.16 1572
3824.74 1660
3825.32 1626
3825.91 1568
3826.49 1520
3827.07 1452
3827.66 1461
3828.24 1458
3828.82 1574
3829.41 1456
3829.99 1605
3830.57 1633
3831.16 1592
3831.74 1675
3832.33 1780
3832.91 1758
3833.49 1626
3834.08 1681
3834.66 1649
3835.25 1770
3835.83 1754
3836.41 1729
3837.00 1614
3837.58 1624
3838.17 1624
3838.75 1575
3839.34 1636
3839.92 1560
3840.50 1669
3841.09 1532
3841.67 1567
3842.26 1711
3842.84 1653
3843.43 1607
3844.01 1632
3844.60 1686
3845.18 1602
3845.77 1660
3846.35 1667
3846.94 1640
3847.52 1533
3848.11 1741
3848.69 1648
3849.28 1546
3849.86 1704
3850.45 1690
3851.03 1726
3851.62 1656
3852.20 1632
3852.79 1590
3853.37 1693
3853.96 1740
3854.55 1732
3855.13 1780
3855.72 1811
3856.30 1816
3856.89 1751
3857.47 1814
3858.06 1780
3858.65 1814
3859.23 1806
3859.82 1902
3860.40 2109
3860.99 2270
3861.58 2343
3862.16 2626
3862.75 2869
3863.33 2985
3863.92 3522
3864.51 3810
3865.09 4129
3865.68 4069
3866.27 3929
3866.85 4040
3867.44 3833
3868.03 3734
3868.61 3701
3869.20 3426
3869.79 3049
3870.37 2918
3870.96 2724
3871.55 2544
3872.13 2251
3872.72 2283
3873.31 2113
3873.89 2027
3874.48 2068
3875.07 2064
3875.66 2196
3876.24 2246
3876.83 2237
3877.42 2307
3878.00 2096
3878.59 2175
3879.18 2186
3879.77 2073
3880.35 2188
3880.94 2101
3881.53 2014
3882.12 1959
3882.70 1970
3883.29 1956
3883.88 1937
3884.47 1816
3885.06 1749
3885.64 1840
3886.23 1780
3886.82 1714
3887.41 1823
3888.00 1737
3888.58 1783
3889.17 1944
3889.76 1926
3890.35 1867
3890.94 1884
3891.53 2099
3892.11 2122
3892.70 2030
3893.29 1983
3893.88 2006
3894.47 2041
3895.06 2216
3895.65 2373
3896.23 2160
3896.82 2164
3897.41 2001
3898.00 1964
3898.59 1928
3899.18 2050
3899.77 1968
3900.36 1890
3900.95 2063
3901.53 2216
3902.12 2107
3902.71 2190
3903.30 2084
3903.89 2025
3904.48 2165
3905.07 2054
3905.66 2057
3906.25 1909
3906.84 2097
3907.43 1971
3908.02 1914
3908.61 1908
3909.20 1830
3909.79 1800
3910.38 1918
3910.97 1727
3911.56 1565
3912.15 1601
3912.74 1760
3913.33 1753
3913.92 1703
3914.51 1699
3915.10 1663
3915.69 1654
3916.28 1591
3916.87 1611
3917.46 1555
3918.05 1566
3918.64 1623
3919.23 1529
3919.82 1505
3920.41 1613
3921.00 1689
3921.59 1689
3922.18 1521
3922.77 1638
3923.36 1761
3923.95 1711
3924.55 1634
3925.14 1645
3925.73 1759
3926.32 1701
3926.91 1623
3927.50 1553
3928.09 1530
3928.68 1589
3929.27 1601
3929.87 1630
3930.46 1513
3931.05 1618
3931.64 1591
3932.23 1620
3932.82 1680
3933.41 1665
3934.01 1708
3934.60 1788
3935.19 1683
3935.78 1732
3936.37 1673
3936.96 1715
3937.56 1748
3938.15 1657
3938.74 1486
3939.33 1530
3939.92 1554
3940.52 1646
3941.11 1646
3941.70 1744
3942.29 1754
3942.88 1776
3943.48 1644
3944.07 1574
3944.66 1654
3945.25 1535
3945.85 1667
3946.44 1728
3947.03 1569
3947.62 1642
3948.22 1594
3948.81 1577
3949.40 1676
3949.99 1519
3950.59 1477
3951.18 1537
3951.77 1570
3952.37 1655
3952.96 1625
3953.55 1548
3954.15 1675
3954.74 1598
3955.33 1518
3955.93 1541
3956.52 1494
3957.11 1543
3957.71 1460
3958.30 1476
3958.89 1672
3959.49 1742
3960.08 1654
3960.67 1680
3961.27 1726
3961.86 1584
3962.45 1523
3963.05 1588
3963.64 1662
3964.23 1571
3964.83 1479
3965.42 1445
3966.02 1447
3966.61 1389
3967.20 1519
3967.80 1343
3968.39 1408
3968.99 1602
3969.58 1559
3970.18 1467
3970.77 1604
3971.36 1713
3971.96 1554
3972.55 1657
3973.15 1618
3973.74 1594
3974.34 1480
3974.93 1471
3975.53 1559
3976.12 1625
3976.72 1578
3977.31 1540
3977.91 1534
3978.50 1499
3979.10 1475
3979.69 1337
3980.29 1490
3980.88 1497
3981.48 1518
3982.07 1463
3982.67 1429
3983.26 1516
3983.86 1527
3984.45 1514
3985.05 1465
3985.64 1473
3986.24 1497
3986.83 1619
3987.43 1591
3988.03 1615
3988.62 1624
3989.22 1644
3989.81 1618
3990.41 1526
3991.00 1471
3991.60 1498
3992.20 1598
3992.79 1450
3993.39 1511
3993.98 1485
3994.58 1641
3995.18 1555
3995.77 1533
3996.37 1564
3996.97 1426
3997.56 1435
3998.16 1455
3998.75 1558
3999.35 1783
3999.95 1684
4000.54 1614
4001.14 1677
4001.74 1653
4002.33 1666
4002.93 1616
4003.53 1580
4004.12 1757
4004.72 1643
4005.32 1619
4005.92 1652
4006.51 1577
4007.11 1600
4007.71 1767
4008.30 1679
4008.90 1553
4009.50 1675
4010.10 1627
4010.69 1753
4011.29 1684
4011.89 1696
4012.49 1615
4013.08 1708
4013.68 1898
4014.28 1824
4014.88 1813
4015.47 1856
4016.07 1920
4016.67 1874
4017.27 1701
4017.86 1724
4018.46 1992
4019.06 2278
4019.66 2080
4020.26 2254
4020.85 2344
4021.45 2355
4022.05 2262
4022.65 2114
4023.25 2039
4023.85 2024
4024.44 1955
4025.04 1871
4025.64 1752
4026.24 1813
4026.84 1791
4027.44 1599
4028.03 1885
4028.63 1915
4029.23 1807
4029.83 1924
4030.43 1971
4031.03 1723
4031.63 1820
4032.23 1889
4032.83 1911
4033.42 1866
4034.02 1819
4034.62 1808
4035.22 1750
4035.82 1710
4036.42 1756
4037.02 1821
4037.62 1618
4038.22 1639
4038.82 1649
4039.42 1654
4040.02 1617
4040.62 1708
4041.22 1599
4041.82 1611
4042.41 1557
4043.01 1490
4043.61 1549
4044.21 1534
4044.81 1506
4045.41 1458
4046.01 1560
4046.61 1594
4047.21 1543
4047.81 1659
4048.41 1588
4049.01 1568
4049.61 1660
4050.21 1590
4050.82 1733
4051.42 1590
4052.02 1658
4052.62 1730
4053.22 1679
4053.82 1585
4054.42 1688
4055.02 1791
4055.62 1808
4056.22 1713
4056.82 1754
4057.42 1751
4058.02 1686
4058.62 1591
4059.22 1622
4059.83 1624
4060.43 1532
4061.03 1637
4061.63 1481
4062.23 1458
4062.83 1385
4063.43 1375
4064.03 1472
4064.63 1557
4065.24 1478
4065.84 1408
4066.44 1447
4067.04 1416
4067.64 1327
4068.24 1372
4068.85 1315
4069.45 1414
4070.05 1405
4070.65 1399
4071.25 1367
4071.85 1457
4072.46 1397
4073.06 1346
4073.66 1380
4074.26 1432
4074.86 1408
4075.47 1390
4076.07 1412
4076.67 1389
4077.27 1407
4077.88 1431
4078.48 1293
4079.08 1420
4079.68 1424
4080.29 1433
4080.89 1553
4081.49 1587
4082.09 1548
4082.70 1424
4083.30 1451
4083.90 1466
4084.50 1309
4085.11 1277
4085.71 1494
4086.31 1458
4086.92 1415
4087.52 1514
4088.12 1417
4088.72 1392
4089.33 1555
4089.93 1475
4090.53 1369
4091.14 1301
4091.74 1428
4092.34 1371
4092.95 1331
4093.55 1372
4094.16 1477
4094.76 1350
4095.36 1378
4095.97 1475
4096.57 1436
4097.17 1486
4097.78 1441
4098.38 1682
4098.98 1625
4099.59 1514
4100.19 1389
4100.80 1415
4101.40 1465
4102.00 1360
4102.61 1322
4103.21 1360
4103.82 1442
4104.42 1490
4105.03 1449
4105.63 1464
4106.23 1323
4106.84 1255
4107.44 1314
4108.05 1337
4108.65 1336
4109.26 1280
4109.86 1174
4110.47 1333
4111.07 1424
4111.68 1448
4112.28 1452
4112.89 1398
4113.49 1326
4114.10 1454
4114.70 1396
4115.31 1294
4115.91 1321
4116.52 1281
4117.12 1476
4117.73 1518
4118.33 1343
4118.94 1347
4119.54 1384
4120.15 1383
4120.75 1413
4121.36 1441
4121.97 1442
4122.57 1461
4123.18 1448
4123.78 1313
4124.39 1374
4124.99 1452
4125.60 1451
4126.21 1431
4126.81 1362
4127.42 1487
4128.02 1536
4128.63 1465
4129.24 1512
4129.84 1479
4130.45 1480
4131.05 1384
4131.66 1430
4132.27 1580
4132.87 1587
4133.48 1443
4134.09 1382
4134.69 1409
4135.30 1446
4135.91 1404
4136.51 1444
4137.12 1434
4137.73 1525
4138.33 1584
4138.94 1484
4139.55 1585
4140.15 1558
4140.76 1646
4141.37 1613
4141.97 1540
4142.58 1582
4143.19 1715
4143.80 1738
4144.40 1788
4145.01 1891
4145.62 1757
4146.22 1667
4146.83 1562
4147.44 1601
4148.05 1651
4148.65 1435
4149.26 1364
4149.87 1394
4150.48 1397
4151.09 1417
4151.69 1290
4152.30 1202
4152.91 1461
4153.52 1394
4154.12 1303
4154.73 1404
4155.34 1390
4155.95 1297
4156.56 1372
4157.16 1260
4157.77 1477
4158.38 1487
4158.99 1379
4159.60 1290
4160.21 1289
4160.81 1400
4161.42 1270
4162.03 1427
4162.64 1425
4163.25 1345
4163.86 1278
4164.47 1361
4165.08 1417
4165.68 1385
4166.29 1476
4166.90 1447
4167.51 1613
4168.12 1452
4168.73 1511
4169.34 1578
4169.95 1613
4170.56 1486
4171.16 1421
4171.77 1466
4172.38 1482
4172.99 1497
4173.60 1456
4174.21 1406
4174.82 1349
4175.43 1529
4176.04 1587
4176.65 1604
4177.26 1606
4177.87 1474
4178.48 1569
4179.09 1633
4179.70 1598
4180.31 1547
4180.92 1488
4181.53 1575
4182.14 1596
4182.75 1568
4183.36 1514
4183.97 1432
4184.58 1461
4185.19 1448
4185.80 1403
4186.41 1327
4187.02 1421
4187.63 1365
4188.24 1409
4188.85 1400
4189.46 1404
4190.07 1390
4190.68 1436
4191.29 1418
4191.90 1417
4192.51 1444
4193.13 1449
4193.74 1508
4194.35 1606
4194.96 1687
4195.57 1676
4196.18 1583
4196.79 1607
4197.40 1874
4198.01 1868
4198.62 1924
4199.24 1835
4199.85 1890
4200.46 1735
4201.07 1632
4201.68 1811
4202.29 1728
4202.90 1746
4203.52 1610
4204.13 1639
4204.74 1704
4205.35 1516
4205.96 1531
4206.57 1550
4207.19 1523
4207.80 1625
4208.41 1531
4209.02 1418
4209.63 1544
4210.25 1629
4210.86 1610
4211.47 1532
4212.08 1601
4212.69 1691
4213.31 1551
4213.92 1561
4214.53 1581
4215.14 1586
4215.76 1518
4216.37 1715
4216.98 1631
4217.59 1656
4218.21 1659
4218.82 1688
4219.43 1782
4220.04 1662
4220.66 1771
4221.27 1899
4221.88 1930
4222.50 2147
4223.11 2254
4223.72 2193
4224.33 2433
4224.95 2710
4225.56 2931
4226.17 3019
4226.79 2981
4227.40 3035
4228.01 2979
4228.63 3018
4229.24 3063
4229.85 3059
4230.47 2873
4231.08 2812
4231.69 2736
4232.31 2699
4232.92 2623
4233.54 2466
4234.15 2464
4234.76 2457
4235.38 2583
4235.99 2640
4236.61 2577
4237.22 2791
4237.83 2715
4238.45 2938
4239.06 2936
4239.68 2945
4240.29 2649
4240.90 2753
4241.52 2492
4242.13 2220
4242.75 2381
4243.36 2225
4243.98 2145
4244.59 1943
4245.21 1955
4245.82 1830
4246.43 1662
4247.05 1749
4247.66 1649
4248.28 1714
4248.89 1791
4249.51 1745
4250.12 1859
4250.74 1795
4251.35 1894
4251.97 1972
4252.58 1921
4253.20 1905
4253.81 1790
4254.43 2090
4255.04 1934
4255.66 1776
4256.28 1767
4256.89 1719
4257.51 1793
4258.12 1684
4258.74 1757
4259.35 1751
4259.97 1756
4260.58 1771
4261.20 1684
4261.82 1758
4262.43 1771
4263.05 1702
4263.66 1762
4264.28 1671
4264.90 1797
4265.51 1827
4266.13 1735
4266.74 1618
4267.36 1662
4267.98 1691
4268.59 1613
4269.21 1750
4269.82 1558
4270.44 1570
4271.06 1772
4271.67 1730
4272.29 1784
4272.91 1780
4273.52 1646
4274.14 1596
4274.76 1706
4275.37 1744
4275.99 1716
4276.61 1692
4277.22 1776
4277.84 1837
4278.46 1889
4279.08 1981
4279.69 1923
4280.31 1844
4280.93 1721
4281.54 1765
4282.16 1814
4282.78 1620
4283.40 1572
4284.01 1553
4284.63 1559
4285.25 1493
4285.87 1437
4286.48 1472
4287.10 1536
4287.72 1466
4288.34 1370
4288.95 1508
4289.57 1547
4290.19 1372
4290.81 1403
4291.43 1470
4292.04 1453
4292.66 1388
4293.28 1398
4293.90 1473
4294.52 1406
4295.13 1335
4295.75 1341
4296.37 1384
4296.99 1425
4297.61 1379
4298.23 1476
4298.84 1435
4299.46 1477
4300.08 1510
4300.70 1457
4301.32 1454
4301.94 1287
4302.56 1358
4303.17 1437
4303.79 1560
4304.41 1605
4305.03 1562
4305.65 1567
4306.27 1445
4306.89 1437
4307.51 1330
4308.13 1478
4308.75 1373
4309.36 1573
4309.98 1648
4310.60 1537
4311.22 1447
4311.84 1386
4312.46 1492
4313.08 1483
4313.70 1502
4314.32 1568
4314.94 1432
4315.56 1514
4316.18 1427
4316.80 1535
4317.42 1496
4318.04 1615
4318.66 1642
4319.28 1576
4319.90 1593
4320.52 1618
4321.14 1493
4321.76 1546
4322.38 1590
4323.00 1611
4323.62 1638
4324.24 1744
4324.86 1793
4325.48 1974
4326.10 1804
4326.72 1931
4327.34 1974
4327.96 1887
4328.58 1915
4329.20 2015
4329.82 1945
4330.44 1908
4331.07 1887
4331.69 1830
4332.31 1850
4332.93 1772
4333.55 1763
4334.17 1620
4334.79 1661
4335.41 1684
4336.03 1691
4336.65 1568
4337.28 1728
4337.90 1636
4338.52 1758
4339.14 1760
4339.76 1715
4340.38 1875
4341.00 2123
4341.63 2205
4342.25 2098
4342.87 2232
4343.49 2058
4344.11 1895
4344.73 1901
4345.36 1937
4345.98 1961
4346.60 1984
4347.22 2277
4347.84 2335
4348.47 2588
4349.09 2604
4349.71 2811
4350.33 3107
4350.95 3079
4351.58 2858
4352.20 2680
4352.82 2560
4353.44 2493
4354.07 2194
4354.69 2185
4355.31 2120
4355.93 1994
4356.56 2012
4357.18 1717
4357.80 1750
4358.42 1754
4359.05 1721
4359.67 1734
4360.29 1695
4360.92 1605
4361.54 1663
4362.16 1746
4362.78 1687
4363.41 1684
4364.03 1743
4364.65 1745
4365.28 1753
4365.90 1699
4366.52 1679
4367.15 1708
4367.77 1699
4368.39 1795
4369.02 1567
4369.64 1479
4370.26 1533
4370.89 1648
4371.51 1717
4372.14 1522
4372.76 1533
4373.38 1470
4374.01 1592
4374.63 1468
4375.25 1415
4375.88 1516
4376.50 1518
4377.13 1325
4377.75 1342
4378.37 1336
4379.00 1315
4379.62 1526
4380.25 1610
4380.87 1500
4381.50 1480
4382.12 1472
4382.75 1511
4383.37 1539
4383.99 1506
4384.62 1553
4385.24 1467
4385.87 1418
4386.49 1431
4387.12 1482
4387.74 1371
4388.37 1337
4388.99 1426
4389.62 1479
4390.24 1290
4390.87 1372
4391.49 1390
4392.12 1429
4392.74 1332
4393.37 1396
4393.99 1459
4394.62 1458
4395.24 1438
4395.87 1538
4396.49 1374
4397.12 1315
4397.75 1472
4398.37 1546
4399.00 1653
4399.62 1463
4400.25 1472
4400.87 1483
4401.50 1476
4402.13 1491
4402.75 1499
4403.38 1546
4404.00 1500
4404.63 1538
4405.26 1472
4405.88 1422
4406.51 1385
4407.13 1398
4407.76 1496
4408.39 1378
4409.01 1435
4409.64 1572
4410.27 1617
4410.89 1611
4411.52 1678
4412.15 1509
4412.77 1608
4413.40 1578
4414.03 1454
4414.65 1496
4415.28 1486
4415.91 1674
4416.53 1591
4417.16 1378
4417.79 1509
4418.41 1416
4419.04 1488
4419.67 1583
4420.30 1365
4420.92 1481
4421.55 1330
4422.18 1365
4422.80 1425
4423.43 1432
4424.06 1509
4424.69 1366
4425.31 1323
4425.94 1323
4426.57 1263
4427.20 1297
4427.82 1400
4428.45 1357
4429.08 1351
4429.71 1243
4430.34 1231
4430.96 1304
4431.59 1169
4432.22 1188
4432.85 1350
4433.48 1290
4434.10 1179
4434.73 1185
4435.36 1274
4435.99 1374
4436.62 1221
4437.25 1269
4437.87 1240
4438.50 1310
4439.13 1295
4439.76 1313
4440.39 1351
4441.02 1305
4441.64 1315
4442.27 1296
4442.90 1289
4443.53 1169
4444.16 1148
4444.79 1291
4445.42 1258
4446.05 1210
4446.68 1231
4447.30 1321
4447.93 1241
4448.56 1229
4449.19 1298
4449.82 1305
4450.45 1225
4451.08 1254
4451.71 1249
4452.34 1344
4452.97 1397
4453.60 1305
4454.23 1306
4454.86 1325
4455.49 1375
4456.12 1364
4456.75 1318
4457.38 1256
4458.01 1241
4458.64 1374
4459.27 1392
4459.90 1341
4460.53 1412
4461.16 1369
4461.79 1234
4462.42 1281
4463.05 1285
4463.68 1335
4464.31 1261
4464.94 1216
4465.57 1170
4466.20 1156
4466.83 1226
4467.46 1170
4468.09 1221
4468.72 1206
4469.35 1128
4469.98 1095
4470.61 1297
4471.24 1156
4471.87 1198
4472.50 1306
4473.13 1247
4473.77 1233
4474.40 1254
4475.03 1214
4475.66 1218
4476.29 1298
4476.92 1255
4477.55 1196
4478.18 1270
4478.82 1217
4479.45 1239
4480.08 1210
4480.71 1316
4481.34 1232
4481.97 1192
4482.60 1180
4483.24 1141
4483.87 1164
4484.50 1280
4485.13 1303
4485.76 1279
4486.39 1328
4487.03 1373
4487.66 1388
4488.29 1229
4488.92 1365
4489.55 1311
4490.19 1345
4490.82 1362
4491.45 1287
4492.08 1385
4492.71 1420
4493.35 1386
4493.98 1457
4494.61 1263
4495.24 1298
4495.88 1305
4496.51 1345
4497.14 1316
4497.77 1234
4498.41 1369
4499.04 1330
4499.67 1316
4500.31 1263
4500.94 1299
4501.57 1453
4502.20 1394
4502.84 1401
4503.47 1464
4504.10 1441
4504.74 1583
4505.37 1463
4506.00 1554
4506.64 1578
4507.27 1487
4507.90 1463
4508.54 1499
4509.17 1369
4509.80 1368
4510.44 1358
4511.07 1330
4511.70 1358
4512.34 1364
4512.97 1487
4513.60 1335
4514.24 1361
4514.87 1443
4515.51 1514
4516.14 1531
4516.77 1484
4517.41 1457
4518.04 1499
4518.68 1507
4519.31 1453
4519.94 1419
4520.58 1400
4521.21 1491
4521.85 1425
4522.48 1419
4523.12 1293
4523.75 1343
4524.39 1394
4525.02 1512
4525.65 1488
4526.29 1513
4526.92 1508
4527.56 1541
4528.19 1543
4528.83 1527
4529.46 1711
4530.10 1716
4530.73 1925
4531.37 2081
4532.00 2329
4532.64 2704
4533.27 3086
4533.91 3384
4534.54 3710
4535.18 3846
4535.81 4259
4536.45 4212
4537.09 4029
4537.72 3731
4538.36 3537
4538.99 3002
4539.63 2781
4540.26 2484
4540.90 2161
4541.53 1921
4542.17 1834
4542.81 1705
4543.44 1643
4544.08 1628
4544.71 1483
4545.35 1391
4545.99 1455
4546.62 1431
4547.26 1496
4547.89 1383
4548.53 1414
4549.17 1506
4549.80 1592
4550.44 1606
4551.08 1638
4551.71 1551
4552.35 1494
4552.98 1536
4553.62 1743
4554.26 1679
4554.89 1666
4555.53 1604
4556.17 1496
4556.80 1509
4557.44 1468
4558.08 1423
4558.72 1425
4559.35 1406
4559.99 1527
4560.63 1316
4561.26 1334
4561.90 1418
4562.54 1492
4563.17 1485
4563.81 1512
4564.45 1489
4565.09 1509
4565.72 1567
4566.36 1399
4567.00 1593
4567.64 1536
4568.27 1469
4568.91 1538
4569.55 1554
4570.19 1639
4570.82 1583
4571.46 1575
4572.10 1661
4572.74 1687
4573.38 1734
4574.01 1706
4574.65 1791
4575.29 1724
4575.93 1596
4576.57 1578
4577.20 1590
4577.84 1573
4578.48 1471
4579.12 1600
4579.76 1455
4580.40 1427
4581.04 1407
4581.67 1391
4582.31 1433
4582.95 1383
4583.59 1342
4584.23 1447
4584.87 1284
4585.51 1435
4586.14 1395
4586.78 1380
4587.42 1474
4588.06 1480
4588.70 1418
4589.34 1297
4589.98 1449
4590.62 1498
4591.26 1444
4591.90 1523
4592.54 1549
4593.17 1555
4593.81 1528
4594.45 1624
4595.09 1539
4595.73 1470
4596.37 1495
4597.01 1430
4597.65 1519
4598.29 1368
4598.93 1409
4599.57 1429
4600.21 1456
4600.85 1398
4601.49 1236
4602.13 1323
4602.77 1359
4603.41 1351
4604.05 1432
4604.69 1439
4605.33 1440
4605.97 1450
4606.61 1483
4607.25 1573
4607.89 1515
4608.53 1519
4609.17 1465
4609.81 1489
4610.45 1582
4611.09 1662
4611.73 1497
4612.38 1516
4613.02 1566
4613.66 1484
4614.30 1538
4614.94 1443
4615.58 1451
4616.22 1409
4616.86 1298
4617.50 1526
4618.14 1605
4618.78 1421
4619.43 1441
4620.07 1295
4620.71 1221
4621.35 1386
4621.99 1328
4622.63 1216
4623.27 1277
4623.91 1311
4624.56 1386
4625.20 1300
4625.84 1247
4626.48 1257
4627.12 1301
4627.76 1336
4628.41 1286
4629.05 1320
4629.69 1352
4630.33 1281
4630.97 1261
4631.62 1213
4632.26 1267
4632.90 1322
4633.54 1420
4634.18 1309
4634.83 1406
4635.47 1302
4636.11 1328
4636.75 1386
4637.40 1378
4638.04 1390
4638.68 1451
4639.32 1503
4639.97 1522
4640.61 1648
4641.25 1614
4641.89 1536
4642.54 1531
4643.18 1582
4643.82 1686
4644.46 1678
4645.11 1645
4645.75 1652
4646.39 1502
4647.04 1419
4647.68 1415
4648.32 1380
4648.97 1220
4649.61 1371
4650.25 1473
4650.90 1349
4651.54 1524
4652.18 1533
4652.83 1508
4653.47 1553
4654.11 1589
4654.76 1692
4655.40 1858
4656.04 2016
4656.69 1836
4657.33 1865
4657.98 1874
4658.62 1837
4659.26 1829
4659.91 1763
4660.55 1594
4661.20 1650
4661.84 1533
4662.48 1403
4663.13 1387
4663.77 1367
4664.42 1312
4665.06 1372
4665.71 1316
4666.35 1338
4666.99 1325
4667.64 1316
4668.28 1294
4668.93 1275
4669.57 1301
4670.22 1207
4670.86 1263
4671.51 1312
4672.15 1244
4672.80 1210
4673.44 1279
4674.09 1298
4674.73 1233
4675.38 1254
4676.02 1204
4676.67 1312
4677.31 1273
4677.96 1212
4678.60 1300
4679.25 1183
4679.89 1207
4680.54 1336
4681.18 1280
4681.83 1183
4682.47 1250
4683.12 1253
4683.77 1255
4684.41 1286
4685.06 1331
4685.70 1368
4686.35 1409
4686.99 1361
4687.64 1194
4688.29 1226
4688.93 1342
4689.58 1420
4690.22 1413
4690.87 1290
4691.52 1365
4692.16 1454
4692.81 1323
4693.45 1290
4694.10 1270
4694.75 1217
4695.39 1302
4696.04 1185
4696.69 1281
4697.33 1307
4697.98 1337
4698.63 1220
4699.27 1345
4699.92 1323
4700.57 1423
4701.21 1356
4701.86 1313
4702.51 1359
4703.15 1191
4703.80 1289
4704.45 1385
4705.10 1470
4705.74 1313
4706.39 1298
4707.04 1330
4707.68 1324
4708.33 1272
4708.98 1356
4709.63 1318
4710.27 1170
4710.92 1206
4711.57 1252
4712.22 1279
4712.86 1311
4713.51 1343
4714.16 1245
4714.81 1344
4715.45 1226
4716.10 1362
4716.75 1271
4717.40 1210
4718.05 1173
4718.69 1237
4719.34 1334
4719.99 1305
4720.64 1266
4721.29 1388
4721.94 1323
4722.58 1407
4723.23 1370
4723.88 1383
4724.53 1494
4725.18 1604
4725.83 1562
4726.47 1705
4727.12 1645
4727.77 1776
4728.42 1705
4729.07 1690
4729.72 1676
4730.37 1634
4731.02 1554
4731.66 1471
4732.31 1466
4732.96 1293
4733.61 1436
4734.26 1330
4734.91 1293
4735.56 1321
4736.21 1292
4736.86 1246
4737.51 1149
4738.16 1241
4738.81 1358
4739.45 1290
4740.10 1229
4740.75 1231
4741.40 1346
4742.05 1215
4742.70 1264
4743.35 1261
4744.00 1278
4744.65 1312
4745.30 1325
4745.95 1331
4746.60 1449
4747.25 1406
4747.90 1338
4748.55 1290
4749.20 1337
4749.85 1360
4750.50 1323
4751.15 1285
4751.80 1420
4752.45 1401
4753.10 1314
4753.75 1421
4754.40 1428
4755.05 1393
4755.71 1463
4756.36 1491
4757.01 1413
4757.66 1452
4758.31 1269
4758.96 1244
4759.61 1362
4760.26 1383
4760.91 1309
4761.56 1344
4762.21 1482
4762.86 1402
4763.52 1329
4764.17 1436
4764.82 1419
4765.47 1436
4766.12 1488
4766.77 1454
4767.42 1512
4768.07 1547
4768.73 1538
4769.38 1585
4770.03 1540
4770.68 1548
4771.33 1635
4771.98 1568
4772.64 1448
4773.29 1412
4773.94 1500
4774.59 1356
4775.24 1282
4775.89 1336
4776.55 1336
4777.20 1302
4777.85 1313
4778.50 1352
4779.15 1248
4779.81 1297
4780.46 1260
4781.11 1324
4781.76 1321
4782.42 1335
4783.07 1322
4783.72 1288
4784.37 1328
4785.03 1317
4785.68 1292
4786.33 1316
4786.98 1458
4787.64 1456
4788.29 1321
4788.94 1207
4789.60 1340
4790.25 1234
4790.90 1293
4791.55 1266
4792.21 1197
4792.86 1328
4793.51 1374
4794.17 1312
4794.82 1342
4795.47 1340
4796.13 1215
4796.78 1193
4797.43 1284
4798.09 1250
4798.74 1312
4799.39 1286
4800.05 1384
4800.70 1320
4801.36 1431
4802.01 1352
4802.66 1392
4803.32 1332
4803.97 1411
4804.62 1471
4805.28 1402
4805.93 1385
4806.59 1389
4807.24 1354
4807.89 1322
4808.55 1357
4809.20 1250
4809.86 1381
4810.51 1271
4811.17 1293
4811.82 1359
4812.47 1247
4813.13 1311
4813.78 1221
4814.44 1365
4815.09 1301
4815.75 1279
4816.40 1362
4817.06 1397
4817.71 1473
4818.37 1365
4819.02 1333
4819.68 1371
4820.33 1385
4820.99 1367
4821.64 1347
4822.30 1552
4822.95 1558
4823.61 1513
4824.26 1575
4824.92 1628
4825.57 1489
4826.23 1677
4826.88 1689
4827.54 1649
4828.19 1630
4828.85 1628
4829.51 1791
4830.16 1797
4830.82 1822
4831.47 1669
4832.13 1710
4832.78 1699
4833.44 1629
4834.10 1563
4834.75 1556
4835.41 1668
4836.06 1700
4836.72 1655
4837.38 1700
4838.03 1914
4838.69 2163
4839.34 2198
4840.00 2313
4840.66 2364
4841.31 2501
4841.97 2531
4842.63 2596
4843.28 2599
4843.94 2493
4844.60 2334
4845.25 2308
4845.91 2119
4846.57 2037
4847.22 2022
4847.88 1855
4848.54 1760
4849.19 1798
4849.85 1714
4850.51 1672
4851.17 1690
4851.82 1705
4852.48 1638
4853.14 1657
4853.79 1746
4854.45 1860
4855.11 1840
4855.77 1712
4856.42 1509
4857.08 1590
4857.74 1643
4858.40 1747
4859.05 1705
4859.71 1911
4860.37 1897
4861.03 1849
4861.68 1921
4862.34 1970
4863.00 1910
4863.66 1849
4864.32 1904
4864.97 1897
4865.63 1921
4866.29 1828
4866.95 1871
4867.61 1910
4868.26 1902
4868.92 1881
4869.58 1959
4870.24 1910
4870.90 1911
4871.56 1988
4872.21 1826
4872.87 1845
4873.53 1780
4874.19 1838
4874.85 1806
4875.51 1797
4876.17 1815
4876.83 1862
4877.48 1703
4878.14 1689
4878.80 1672
4879.46 1759
4880.12 1789
4880.78 1673
4881.44 1734
4882.10 1719
4882.76 1682
4883.42 1613
4884.08 1792
4884.73 1742
4885.39 1718
4886.05 1505
4886.71 1520
4887.37 1445
4888.03 1521
4888.69 1597
4889.35 1546
4890.01 1484
4890.67 1545
4891.33 1547
4891.99 1546
4892.65 1552
4893.31 1514
4893.97 1519
4894.63 1553
4895.29 1571
4895.95 1591
4896.61 1626
4897.27 1638
4897.93 1463
4898.59 1429
4899.25 1467
4899.91 1468
4900.57 1403
4901.23 1414
4901.89 1434
4902.55 1424
4903.21 1408
4903.88 1478
4904.54 1437
4905.20 1490
4905.86 1381
4906.52 1356
4907.18 1379
4907.84 1396
4908.50 1423
4909.16 1439
4909.82 1341
4910.48 1382
4911.15 1425
4911.81 1417
4912.47 1373
4913.13 1413
4913.79 1456
4914.45 1324
4915.11 1281
4915.77 1183
4916.44 1124
4917.10 1206
4917.76 1349
4918.42 1236
4919.08 1254
4919.74 1227
4920.41 1333
4921.07 1382
4921.73 1289
4922.39 1236
4923.05 1181
4923.72 1197
4924.38 1267
4925.04 1205
4925.70 1144
4926.36 1191
4927.03 1145
4927.69 1240
4928.35 1270
4929.01 1174
4929.67 1228
4930.34 1332
4931.00 1344
4931.66 1285
4932.32 1245
4932.99 1268
4933.65 1265
4934.31 1343
4934.98 1297
4935.64 1270
4936.30 1281
4936.96 1322
4937.63 1219
4938.29 1245
4938.95 1299
4939.62 1360
4940.28 1239
4940.94 1281
4941.61 1342
4942.27 1224
4942.93 1330
4943.60 1289
4944.26 1294
4944.92 1415
4945.59 1339
4946.25 1206
4946.91 1106
4947.58 1330
4948.24 1310
4948.90 1311
4949.57 1231
4950.23 1201
4950.89 1234
4951.56 1211
4952.22 1277
4952.89 1343
4953.55 1219
4954.21 1214
4954.88 1202
4955.54 1153
4956.21 1189
4956.87 1113
4957.53 1109
4958.20 1202
4958.86 1196
4959.53 1120
4960.19 1140
4960.86 1192
4961.52 1140
4962.19 1148
4962.85 1154
4963.52 1153
4964.18 1285
4964.84 1262
4965.51 1285
4966.17 1280
4966.84 1240
4967.50 1374
4968.17 1394
4968.83 1284
4969.50 1324
4970.16 1309
4970.83 1370
4971.49 1424
4972.16 1267
4972.82 1266
4973.49 1299
4974.16 1378
4974.82 1260
4975.49 1209
4976.15 1356
4976.82 1357
4977.48 1269
4978.15 1300
4978.81 1290
4979.48 1397
4980.15 1310
4980.81 1318
4981.48 1277
4982.14 1290
4982.81 1195
4983.48 1284
4984.14 1382
4984.81 1317
4985.47 1229
4986.14 1178
4986.81 1275
4987.47 1373
4988.14 1404
4988.80 1397
4989.47 1513
4990.14 1364
4990.80 1454
4991.47 1447
4992.14 1398
4992.80 1314
4993.47 1309
4994.14 1252
4994.80 1376
4995.47 1223
4996.14 1266
4996.80 1261
4997.47 1252
4998.14 1320
4998.81 1382
4999.47 1315
5000.14 1328
5000.81 1272
5001.47 1288
5002.14 1292
5002.81 1165
5003.48 1322
5004.14 1248
5004.81 1309
5005.48 1278
5006.15 1271
5006.81 1256
5007.48 1261
5008.15 1263
5008.82 1366
5009.48 1447
5010.15 1478
5010.82 1399
5011.49 1398
5012.16 1438
5012.82 1462
5013.49 1534
5014.16 1553
5014.83 1467
5015.50 1392
5016.16 1495
5016.83 1327
5017.50 1370
5018.17 1368
5018.84 1464
5019.50 1515
5020.17 1634
5020.84 1632
5021.51 1737
5022.18 1808
5022.85 2069
5023.52 2334
5024.19 2676
5024.85 2671
5025.52 2910
5026.19 3263
5026.86 3417
5027.53 3367
5028.20 3426
5028.87 3055
5029.54 3054
5030.21 2981
5030.87 2494
5031.54 2228
5032.21 1961
5032.88 1775
5033.55 1679
5034.22 1587
5034.89 1454
5035.56 1402
5036.23 1356
5036.90 1407
5037.57 1247
5038.24 1291
5038.91 1473
5039.58 1275
5040.25 1334
5040.92 1439
5041.59 1385
5042.26 1370
5042.93 1332
5043.60 1413
5044.27 1326
5044.94 1211
5045.61 1262
5046.28 1418
5046.95 1222
5047.62 1310
5048.29 1312
5048.96 1198
5049.63 1278
5050.30 1284
5050.97 1347
5051.64 1328
5052.31 1424
5052.98 1368
5053.65 1377
5054.32 1474
5054.99 1364
5055.66 1349
5056.34 1342
5057.01 1312
5057.68 1236
5058.35 1239
5059.02 1302
5059.69 1340
5060.36 1273
5061.03 1361
5061.70 1288
5062.38 1357
5063.05 1322
5063.72 1280
5064.39 1447
5065.06 1430
5065.73 1355
5066.40 1551
5067.08 1430
5067.75 1328
5068.42 1413
5069.09 1376
5069.76 1376
5070.43 1468
5071.11 1407
5071.78 1345
5072.45 1183
5073.12 1180
5073.79 1221
5074.47 1276
5075.14 1309
5075.81 1222
5076.48 1189
5077.15 1270
5077.83 1230
5078.50 1189
5079.17 1210
5079.84 1249
5080.52 1210
5081.19 1182
5081.86 1160
5082.53 1295
5083.21 1394
5083.88 1199
5084.55 1201
5085.22 1298
5085.90 1269
5086.57 1279
5087.24 1250
5087.92 1268
5088.59 1184
5089.26 1254
5089.93 1259
5090.61 1221
5091.28 1257
5091.95 1278
5092.63 1399
5093.30 1451
5093.97 1487
5094.65 1413
5095.32 1292
5095.99 1351
5096.67 1378
5097.34 1415
5098.02 1346
5098.69 1326
5099.36 1312
5100.04 1208
5100.71 1392
5101.38 1355
5102.06 1324
5102.73 1275
5103.41 1204
5104.08 1179
5104.75 1238
5105.43 1307
5106.10 1193
5106.78 1211
5107.45 1247
5108.12 1273
5108.80 1199
5109.47 1248
5110.15 1360
5110.82 1278
5111.50 1308
5112.17 1343
5112.85 1261
5113.52 1213
5114.20 1271
5114.87 1285
5115.54 1131
5116.22 1114
5116.89 1249
5117.57 1158
5118.24 1170
5118.92 1072
5119.59 1131
5120.27 1149
5120.94 1219
5121.62 1268
5122.30 1228
5122.97 1177
5123.65 1224
5124.32 1335
5125.00 1385
5125.67 1284
5126.35 1154
5127.02 1197
5127.70 1210
5128.37 1146
5129.05 1144
5129.73 1118
5130.40 1192
5131.08 1122
5131.75 1210
5132.43 1206
5133.10 1138
5133.78 1236
5134.46 1092
5135.13 1019
5135.81 1126
5136.49 1167
5137.16 1160
5137.84 1151
5138.51 1295
5139.19 1238
5139.87 1266
5140.54 1157
5141.22 1132
5141.90 1141
5142.57 1271
5143.25 1303
5143.93 1253
5144.60 1138
5145.28 1088
5145.96 1067
5146.63 1187
5147.31 1180
5147.99 1053
5148.66 1065
5149.34 1062
5150.02 1143
5150.69 1130
5151.37 1086
5152.05 1100
5152.73 1144
5153.40 1104
5154.08 1143
5154.76 1087
5155.44 1093
5156.11 1158
5156.79 1184
5157.47 1189
5158.15 1228
5158.82 1184
5159.50 1175
5160.18 1084
5160.86 1048
5161.53 1051
5162.21 1129
5162.89 1069
5163.57 1072
5164.25 1039
5164.92 1077
5165.60 1105
5166.28 1094
5166.96 1131
5167.64 1126
5168.31 1176
5168.99 1067
5169.67 1132
5170.35 1124
5171.03 1114
5171.71 1094
5172.39 1159
5173.06 1179
5173.74 1210
5174.42 1102
5175.10 1157
5175.78 1197
5176.46 1127
5177.14 1096
5177.82 1109
5178.49 1164
5179.17 1141
5179.85 1113
5180.53 1216
5181.21 1167
5181.89 1204
5182.57 1001
5183.25 1047
5183.93 1171
5184.61 1179
5185.29 1118
5185.97 1150
5186.64 1187
5187.32 1037
5188.00 906
5188.68 1005
5189.36 1033
5190.04 1053
5190.72 1097
5191.40 991
5192.08 1003
5192.76 914
5193.44 994
5194.12 1015
5194.80 1031
5195.48 985
5196.16 1070
5196.84 987
5197.52 1014
5198.20 1048
5198.88 1010
5199.56 1070
5200.24 972
5200.92 1069
5201.60 1094
5202.28 983
5202.96 974
5203.65 1057
5204.33 1162
5205.01 1013
5205.69 1026
5206.37 1087
5207.05 1108
5207.73 1039
5208.41 1040
5209.09 1116
5209.77 1254
5210.45 1222
5211.13 1254
5211.82 1204
5212.50 1204
5213.18 1242
5213.86 1236
5214.54 1192
5215.22 1170
5215.90 1324
5216.58 1275
5217.27 1194
5217.95 1145
5218.63 1266
5219.31 1116
5219.99 1166
5220.67 1220
5221.36 1113
5222.04 1220
5222.72 1252
5223.40 1113
5224.08 1147
5224.77 1113
5225.45 1172
5226.13 1129
5226.81 1148
5227.49 1190
5228.18 1179
5228.86 1189
5229.54 1078
5230.22 1038
5230.91 1124
5231.59 1164
5232.27 1116
5232.95 1093
5233.63 1079
5234.32 1123
5235.00 1188
5235.68 1157
5236.37 1028
5237.05 1019
5237.73 1117
5238.41 1081
5239.10 1162
5239.78 1221
5240.46 1144
5241.15 1143
5241.83 1181
5242.51 1162
5243.20 1166
5243.88 1122
5244.56 1111
5245.24 1069
5245.93 1063
5246.61 1066
5247.29 1066
5247.98 1122
5248.66 1113
5249.35 1125
5250.03 1108
5250.71 1264
5251.40 1281
5252.08 1166
5252.76 1245
5253.45 1200
5254.13 1163
5254.82 1176
5255.50 1289
5256.18 1224
5256.87 1226
5257.55 1132
5258.24 1179
5258.92 1090
5259.60 1102
5260.29 1086
5260.97 1026
5261.66 991
5262.34 1098
5263.03 1200
5263.71 1092
5264.40 1167
5265.08 1165
5265.76 1099
5266.45 1155
5267.13 1137
5267.82 1123
5268.50 1178
5269.19 1190
5269.87 1171
5270.56 1156
5271.24 1204
5271.93 1163
5272.61 1138
5273.30 1190
5273.98 1230
5274.67 1079
5275.35 1093
5276.04 1041
5276.72 1090
5277.41 1063
5278.10 1172
5278.78 1131
5279.47 1051
5280.15 1127
5280.84 1136
5281.52 1179
5282.21 1229
5282.89 1342
5283.58 1160
5284.27 1280
5284.95 1297
5285.64 1251
5286.32 1357
5287.01 1434
5287.70 1452
5288.38 1276
5289.07 1218
5289.75 1284
5290.44 1186
5291.13 1176
5291.81 1194
5292.50 1132
5293.19 1224
5293.87 1274
5294.56 1156
5295.25 1149
5295.93 1256
5296.62 1315
5297.31 1184
5297.99 1189
5298.68 1211
5299.37 1203
5300.05 1139
5300.74 1160
5301.43 1184
5302.11 1186
5302.80 1166
5303.49 1224
5304.18 1264
5304.86 1199
5305.55 1177
5306.24 1240
5306.92 1230
5307.61 1203
5308.30 1210
5308.99 1255
5309.67 1205
5310.36 1163
5311.05 1206
5311.74 1297
5312.42 1229
5313.11 1240
5313.80 1176
5314.49 1253
5315.18 1240
5315.86 1206
5316.55 1179
5317.24 1098
5317.93 1064
5318.62 1133
5319.30 1142
5319.99 1074
5320.68 1086
5321.37 1164
5322.06 1295
5322.74 1322
5323.43 1336
5324.12 1352
5324.81 1286
5325.50 1338
5326.19 1369
5326.88 1168
5327.56 1276
5328.25 1185
5328.94 1180
5329.63 1292
5330.32 1250
5331.01 1266
5331.70 1289
5332.39 1238
5333.07 1336
5333.76 1352
5334.45 1218
5335.14 1303
5335.83 1317
5336.52 1333
5337.21 1302
5337.90 1353
5338.59 1386
5339.28 1417
5339.97 1310
5340.66 1389
5341.35 1353
5342.04 1395
5342.73 1502
5343.42 1365
5344.10 1389
5344.79 1404
5345.48 1396
5346.17 1557
5346.86 1651
5347.55 1580
5348.24 1587
5348.93 1510
5349.62 1744
5350.31 1819
5351.00 2019
5351.69 1927
5352.39 2062
5353.08 2239
5353.77 2530
5354.46 2658
5355.15 2888
5355.84 2859
5356.53 2922
5357.22 2852
5357.91 2555
5358.60 2371
5359.29 2196
5359.98 1941
5360.67 1810
5361.36 1694
5362.05 1444
5362.74 1436
5363.44 1380
5364.13 1456
5364.82 1432
5365.51 1341
5366.20 1287
5366.89 1264
5367.58 1201
5368.27 1207
5368.96 1284
5369.66 1341
5370.35 1188
5371.04 1267
5371.73 1181
5372.42 1187
5373.11 1211
5373.81 1175
5374.50 1138
5375.19 1126
5375.88 1196
5376.57 1269
5377.26 1167
5377.96 1294
5378.65 1327
5379.34 1278
5380.03 1170
5380.72 1216
5381.42 1144
5382.11 1246
5382.80 1259
5383.49 1206
5384.18 1200
5384.88 1241
5385.57 1236
5386.26 1226
5386.95 1220
5387.65 1221
5388.34 1040
5389.03 1082
5389.72 1221
5390.42 1293
5391.11 1330
5391.80 1307
5392.50 1313
5393.19 1281
5393.88 1277
5394.57 1329
5395.27 1400
5395.96 1436
5396.65 1328
5397.35 1360
5398.04 1262
5398.73 1270
5399.43 1255
5400.12 1219
5400.81 1203
5401.51 1172
5402.20 1182
5402.89 1241
5403.59 1197
5404.28 1150
5404.97 1181
5405.67 1286
5406.36 1160
5407.06 1184
5407.75 1146
5408.44 1189
5409.14 1149
5409.83 1224
5410.53 1252
5411.22 1210
5411.91 1128
5412.61 1154
5413.30 1124
5414.00 1096
5414.69 1098
5415.38 1175
5416.08 1124
5416.77 1093
5417.47 1183
5418.16 1054
5418.86 1091
5419.55 1155
5420.25 1213
5420.94 1185
5421.64 1174
5422.33 1186
5423.03 1293
5423.72 1280
5424.41 1183
5425.11 1229
5425.80 1346
5426.50 1191
5427.19 1230
5427.89 1250
5428.59 1344
5429.28 1272
5429.98 1212
5430.67 1203
5431.37 1264
5432.06 1274
5432.76 1367
5433.45 1249
5434.15 1194
5434.84 1223
5435.54 1150
5436.23 1177
5436.93 1214
5437.63 1127
5438.32 1250
5439.02 1306
5439.71 1222
5440.41 1297
5441.11 1269
5441.80 1341
5442.50 1428
5443.19 1311
5443.89 1342
5444.59 1399
5445.28 1417
5445.98 1256
5446.68 1252
5447.37 1367
5448.07 1364
5448.76 1421
5449.46 1534
5450.16 1604
5450.85 1623
5451.55 1601
5452.25 1657
5452.94 1618
5453.64 1678
5454.34 1723
5455.03 1592
5455.73 1544
5456.43 1468
5457.13 1361
5457.82 1342
5458.52 1285
5459.22 1354
5459.91 1377
5460.61 1367
5461.31 1285
5462.01 1155
5462.70 1209
5463.40 1215
5464.10 1397
5464.80 1431
5465.49 1395
5466.19 1468
5466.89 1562
5467.59 1568
5468.28 1546
5468.98 1578
5469.68 1603
5470.38 1810
5471.07 1516
5471.77 1561
5472.47 1554
5473.17 1474
5473.87 1457
5474.56 1488
5475.26 1456
5475.96 1479
5476.66 1562
5477.36 1547
5478.06 1428
5478.75 1586
5479.45 1488
5480.15 1479
5480.85 1488
5481.55 1685
5482.25 1596
5482.95 1564
5483.64 1680
5484.34 1757
5485.04 1845
5485.74 1919
5486.44 1740
5487.14 1551
5487.84 1621
5488.54 1586
5489.23 1611
5489.93 1592
5490.63 1430
5491.33 1488
5492.03 1567
5492.73 1607
5493.43 1518
5494.13 1607
5494.83 1696
5495.53 1521
5496.23 1594
5496.93 1645
5497.63 1604
5498.33 1596
5499.03 1637
5499.73 1642
5500.43 1740
5501.13 1780
5501.83 1855
5502.53 1792
5503.23 2028
5503.93 2368
5504.63 2392
5505.33 2661
5506.03 2495
5506.73 2465
5507.43 2456
5508.13 2267
5508.83 2059
5509.53 1956
5510.23 1836
5510.93 1707
5511.63 1843
5512.33 1721
5513.03 1649
5513.73 1627
5514.43 1646
5515.13 1512
5515.83 1529
5516.53 1537
5517.23 1481
5517.93 1450
5518.64 1553
5519.34 1599
5520.04 1555
5520.74 1535
5521.44 1524
5522.14 1532
5522.84 1487
5523.54 1643
5524.24 1682
5524.95 1573
5525.65 1477
5526.35 1560
5527.05 1602
5527.75 1670
5528.45 1526
5529.15 1414
5529.86 1323
5530.56 1353
5531.26 1290
5531.96 1327
5532.66 1342
5533.36 1231
5534.07 1170
5534.77 1197
5535.47 1175
5536.17 1259
5536.87 1205
5537.58 1189
5538.28 1225
5538.98 1327
5539.68 1305
5540.39 1241
5541.09 1233
5541.79 1223
5542.49 1258
5543.20 1212
5543.90 1218
5544.60 1304
5545.30 1338
5546.01 1277
5546.71 1224
5547.41 1223
5548.11 1252
5548.82 1192
5549.52 1358
5550.22 1353
5550.93 1198
5551.63 1283
5552.33 1329
5553.03 1333
5553.74 1223
5554.44 1160
5555.14 1300
5555.85 1171
5556.55 1201
5557.25 1225
5557.96 1068
5558.66 1080
5559.36 1085
5560.07 1080
5560.77 1003
5561.48 1114
5562.18 1178
5562.88 1124
5563.59 1085
5564.29 1071
5564.99 1131
5565.70 1200
5566.40 1218
5567.11 1059
5567.81 1133
5568.51 1194
5569.22 1207
5569.92 1232
5570.63 1160
5571.33 1147
5572.04 1178
5572.74 1187
5573.44 1097
5574.15 1187
5574.85 1222
5575.56 1209
5576.26 1156
5576.97 1036
5577.67 1179
5578.38 1070
5579.08 1176
5579.79 1158
5580.49 1119
5581.20 1199
5581.90 1124
5582.61 1156
5583.31 1366
5584.02 1244
5584.72 1230
5585.43 1142
5586.13 1204
5586.84 1273
5587.54 1178
5588.25 1128
5588.95 1186
5589.66 1123
5590.36 1142
5591.07 1101
5591.77 1131
5592.48 1069
5593.19 1132
5593.89 1164
5594.60 1130
5595.30 1177
5596.01 1170
5596.71 1117
5597.42 1063
5598.13 1126
5598.83 1153
5599.54 1102
5600.24 1030
5600.95 1078
5601.66 981
5602.36 1065
5603.07 1097
5603.78 1021
5604.48 1063
5605.19 1029
5605.89 1076
5606.60 1138
5607.31 1054
5608.01 1031
5608.72 1085
5609.43 1079
5610.13 1061
5610.84 1031
5611.55 1045
5612.25 1075
5612.96 1061
5613.67 962
5614.38 1021
5615.08 1007
5615.79 1032
5616.50 1014
5617.20 1092
5617.91 1175
5618.62 1036
5619.33 1022
5620.03 1041
5620.74 1015
5621.45 1149
5622.15 1056
5622.86 998
5623.57 1098
5624.28 1017
5624.99 993
5625.69 1002
5626.40 988
5627.11 970
5627.82 1046
5628.52 944
5629.23 1066
5629.94 1069
5630.65 1026
5631.36 990
5632.06 922
5632.77 1017
5633.48 1031
5634.19 959
5634.90 1102
5635.61 1103
5636.31 958
5637.02 947
5637.73 1014
5638.44 1032
5639.15 1000
5639.86 1028
5640.56 1121
5641.27 1091
5641.98 1082
5642.69 1113
5643.40 1086
5644.11 1103
5644.82 1069
5645.53 1080
5646.24 1139
5646.94 1192
5647.65 1040
5648.36 1027
5649.07 1061
5649.78 1061
5650.49 1065
5651.20 1070
5651.91 1068
5652.62 1058
5653.33 1063
5654.04 1101
5654.75 994
5655.46 1087
5656.17 1051
5656.88 1154
5657.59 1157
5658.30 1204
5659.01 1172
5659.71 1279
5660.42 1149
5661.13 1164
5661.84 1290
5662.55 1296
5663.26 1077
5663.97 1234
5664.69 1194
5665.40 1129
5666.11 1049
5666.82 1055
5667.53 1057
5668.24 1049
5668.95 1120
5669.66 1100
5670.37 1154
5671.08 1186
5671.79 1151
5672.50 1129
5673.21 1178
5673.92 1222
5674.63 1232
5675.34 1188
5676.05 1150
5676.76 1142
5677.48 1212
5678.19 1115
5678.90 1077
5679.61 1197
5680.32 1094
5681.03 1026
5681.74 1109
5682.45 1148
5683.16 1049
5683.88 1089
5684.59 1161
5685.30 1153
5686.01 1139
5686.72 1147
5687.43 1118
5688.15 1139
5688.86 1172
5689.57 1075
5690.28 946
5690.99 1116
5691.70 1138
5692.42 1119
5693.13 1136
5693.84 1008
5694.55 1100
5695.26 1017
5695.98 1041
5696.69 1100
5697.40 1054
5698.11 922
5698.82 957
5699.54 1005
5700.25 991
5700.96 1008
5701.67 1032
5702.39 1044
5703.10 1068
5703.81 1094
5704.52 1059
5705.24 1057
5705.95 1092
5706.66 1100
5707.38 1077
5708.09 995
5708.80 1051
5709.51 1021
5710.23 991
5710.94 978
5711.65 1092
5712.37 1202
5713.08 1150
5713.79 1093
5714.51 1036
5715.22 1071
5715.93 987
5716.65 932
5717.36 1063
5718.07 1032
5718.79 1171
5719.50 1099
5720.21 1010
5720.93 1005
5721.64 1017
5722.36 1050
5723.07 1098
5723.78 1078
5724.50 1037
5725.21 1025
5725.92 1037
5726.64 1083
5727.35 1108
5728.07 1172
5728.78 1304
5729.50 1208
5730.21 1217
5730.92 1308
5731.64 1321
5732.35 1423
5733.07 1303
5733.78 1308
5734.50 1328
5735.21 1257
5735.93 1170
5736.64 1151
5737.35 1205
5738.07 1200
5738.78 1194
5739.50 1145
5740.21 1227
5740.93 1147
5741.64 1145
5742.36 1153
5743.07 1193
5743.79 1162
5744.50 1155
5745.22 1152
5745.93 1086
5746.65 1163
5747.37 1097
5748.08 1087
5748.80 1028
5749.51 1086
5750.23 1127
5750.94 1177
5751.66 1252
5752.37 1251
5753.09 1216
5753.81 1266
5754.52 1232
5755.24 1220
5755.95 1263
5756.67 1428
5757.38 1511
5758.10 1499
5758.82 1438
5759.53 1610
5760.25 1725
5760.96 1718
5761.68 1630
5762.40 1524
5763.11 1474
5763.83 1378
5764.55 1242
5765.26 1283
5765.98 1327
5766.70 1349
5767.41 1297
5768.13 1190
5768.85 1244
5769.56 1279
5770.28 1189
5771.00 1373
5771.71 1426
5772.43 1429
5773.15 1367
5773.86 1313
5774.58 1392
5775.30 1449
5776.01 1446
5776.73 1447
5777.45 1467
5778.17 1452
5778.88 1368
5779.60 1362
5780.32 1436
5781.04 1412
5781.75 1471
5782.47 1575
5783.19 1510
5783.91 1489
5784.62 1499
5785.34 1634
5786.06 1672
5786.78 1613
5787.49 1697
5788.21 1792
5788.93 1608
5789.65 1612
5790.37 1591
5791.08 1597
5791.80 1553
5792.52 1679
5793.24 1774
5793.96 1898
5794.68 1882
5795.39 1996
5796.11 1959
5796.83 2045
5797.55 2069
5798.27 2122
5798.99 2148
5799.70 2151
5800.42 2402
5801.14 2821
5801.86 3343
5802.58 3970
5803.30 4464
5804.02 4859
5804.74 5662
5805.45 5928
5806.17 5840
5806.89 5671
5807.61 5203
5808.33 4612
5809.05 4067
5809.77 3251
5810.49 2932
5811.21 2719
5811.93 2599
5812.65 2562
5813.37 2380
5814.09 2382
5814.81 2406
5815.52 2364
5816.24 2446
5816.96 2486
5817.68 2506
5818.40 2364
5819.12 2448
5819.84 2649
5820.56 2582
5821.28 2644
5822.00 2557
5822.72 2500
5823.44 2291
5824.16 2327
5824.88 2330
5825.60 2267
5826.32 2184
5827.04 2043
5827.76 2156
5828.48 1963
5829.21 1886
5829.93 1733
5830.65 1826
5831.37 1823
5832.09 1779
5832.81 1706
5833.53 1758
5834.25 1831
5834.97 1748
5835.69 1769
5836.41 1655
5837.13 1512
5837.85 1580
5838.57 1675
5839.30 1669
5840.02 1611
5840.74 1640
5841.46 1620
5842.18 1715
5842.90 1608
5843.62 1579
5844.34 1636
5845.07 1712
5845.79 1610
5846.51 1579
5847.23 1633
5847.95 1593
5848.67 1489
5849.39 1478
5850.12 1450
5850.84 1443
5851.56 1481
5852.28 1418
5853.00 1487
5853.73 1551
5854.45 1451
5855.17 1513
5855.89 1424
5856.61 1532
5857.34 1519
5858.06 1378
5858.78 1398
5859.50 1358
5860.23 1359
5860.95 1365
5861.67 1455
5862.39 1371
5863.11 1359
5863.84 1418
5864.56 1467
5865.28 1441
5866.01 1432
5866.73 1436
5867.45 1265
5868.17 1358
5868.90 1370
5869.62 1357
5870.34 1343
5871.07 1351
5871.79 1378
5872.51 1326
5873.23 1394
5873.96 1417
5874.68 1340
5875.40 1313
5876.13 1347
5876.85 1312
5877.57 1328
5878.30 1335
5879.02 1423
5879.74 1384
5880.47 1363
5881.19 1364
5881.92 1352
5882.64 1407
5883.36 1360
5884.09 1204
5884.81 1217
5885.53 1313
5886.26 1280
5886.98 1244
5887.71 1295
5888.43 1275
5889.15 1251
5889.88 1328
5890.60 1352
5891.33 1303
5892.05 1303
5892.78 1321
5893.50 1243
5894.23 1205
5894.95 1198
5895.67 1118
5896.40 1295
5897.12 1308
5897.85 1226
5898.57 1219
5899.30 1254
5900.02 1266
5900.75 1261
5901.47 1205
5902.20 1175
5902.92 1169
5903.65 1358
5904.37 1231
5905.10 1354
5905.82 1353
5906.55 1217
5907.27 1326
5908.00 1185
5908.72 1210
5909.45 1227
5910.17 1304
5910.90 1235
5911.62 1161
5912.35 1176
5913.08 1215
5913.80 1217
5914.53 1221
5915.25 1265
5915.98 1315
5916.70 1277
5917.43 1286
5918.16 1219
5918.88 1383
5919.61 1322
5920.33 1202
5921.06 1222
5921.79 1205
5922.51 1224
5923.24 1297
5923.97 1280
5924.69 1178
5925.42 1310
5926.14 1300
5926.87 1210
5927.60 1347
5928.32 1352
5929.05 1376
5929.78 1369
5930.50 1422
5931.23 1348
5931.96 1381
5932.68 1230
5933.41 1298
5934.14 1376
5934.86 1375
5935.59 1461
5936.32 1424
5937.05 1418
5937.77 1438
5938.50 1393
5939.23 1472
5939.95 1390
5940.68 1586
5941.41 1503
5942.14 1553
5942.86 1692
5943.59 1688
5944.32 1646
5945.05 1675
5945.77 1574
5946.50 1670
5947.23 1713
5947.96 1681
5948.68 1727
5949.41 1703
5950.14 1751
5950.87 1641
5951.60 1572
5952.32 1685
5953.05 1742
5953.78 1801
5954.51 1784
5955.24 1877
5955.96 1935
5956.69 1885
5957.42 1922
5958.15 1832
5958.88 1833
5959.61 1875
5960.33 1892
5961.06 1836
5961.79 1886
5962.52 1959
5963.25 1928
5963.98 1855
5964.71 1909
5965.44 1845
5966.16 1913
5966.89 2052
5967.62 1927
5968.35 1967
5969.08 2207
5969.81 2352
5970.54 2346
5971.27 2492
5972.00 2600
5972.73 2518
5973.46 2463
5974.18 2467
5974.91 2295
5975.64 2282
5976.37 2358
5977.10 2348
5977.83 2287
5978.56 2203
5979.29 2227
5980.02 2147
5980.75 2221
5981.48 2186
5982.21 2179
5982.94 2459
5983.67 2344
5984.40 2396
5985.13 2332
5985.86 2367
5986.59 2452
5987.32 2539
5988.05 2307
5988.78 2488
5989.51 2478
5990.24 2392
5990.97 2418
5991.70 2462
5992.43 2500
5993.16 2650
5993.89 2546
5994.62 2439
5995.35 2612
5996.09 2616
5996.82 2660
5997.55 2751
5998.28 2666
5999.01 2654
5999.74 2610
6000.47 2636
6001.20 2764
6001.93 2796
6002.66 2785
6003.39 2762
6004.13 2760
6004.86 2678
6005.59 2751
6006.32 2677
6007.05 2611
6007.78 2572
6008.51 2701
6009.25 2456
6009.98 2570
6010.71 2747
6011.44 2747
6012.17 2947
6012.90 3102
6013.64 3418
6014.37 3900
6015.10 4163
6015.83 4598
6016.56 5083
6017.29 5428
6018.03 5888
6018.76 5759
6019.49 5760
6020.22 5400
6020.96 5116
6021.69 4832
6022.42 4208
6023.15 3806
6023.88 3208
6024.62 3045
6025.35 2973
6026.08 2673
6026.81 2425
6027.55 2273
6028.28 2070
6029.01 2114
6029.75 2076
6030.48 2182
6031.21 2141
6031.94 2111
6032.68 2076
6033.41 1932
6034.14 2020
6034.88 1940
6035.61 1842
6036.34 1968
6037.07 1769
6037.81 1756
6038.54 1815
6039.27 1846
6040.01 1831
6040.74 1904
6041.47 1928
6042.21 2007
6042.94 2018
6043.68 2190
6044.41 2048
6045.14 2031
6045.88 2138
6046.61 2216
6047.34 2153
6048.08 2126
6048.81 2041
6049.55 2136
6050.28 2267
6051.01 2286
6051.75 2279
6052.48 2420
6053.22 2330
6053.95 2379
6054.68 2377
6055.42 2443
6056.15 2542
6056.89 2464
6057.62 2551
6058.36 2709
6059.09 2523
6059.83 2327
6060.56 2298
6061.29 2416
6062.03 2353
6062.76 2141
6063.50 2145
6064.23 2172
6064.97 2256
6065.70 2178
6066.44 2159
6067.17 2128
6067.91 2230
6068.64 2279
6069.38 2186
6070.11 2033
6070.85 2046
6071.58 2154
6072.32 2123
6073.06 2080
6073.79 2053
6074.53 1948
6075.26 2028
6076.00 2022
6076.73 1934
6077.47 2035
6078.20 1937
6078.94 1899
6079.68 1864
6080.41 1827
6081.15 1791
6081.88 1790
6082.62 1739
6083.35 1688
6084.09 1744
6084.83 1762
6085.56 1812
6086.30 1893
6087.04 1883
6087.77 1834
6088.51 1806
6089.24 1749
6089.98 1848
6090.72 1778
6091.45 1714
6092.19 1660
6092.93 1744
6093.66 1844
6094.40 1719
6095.14 1810
6095.87 1837
6096.61 1855
6097.35 1849
6098.08 1712
6098.82 1777
6099.56 1770
6100.29 1612
6101.03 1666
6101.77 1706
6102.51 1740
6103.24 1659
6103.98 1673
6104.72 1800
6105.46 1705
6106.19 1644
6106.93 1630
6107.67 1630
6108.41 1629
6109.14 1662
6109.88 1698
6110.62 1777
6111.36 1642
6112.09 1605
6112.83 1633
6113.57 1680
6114.31 1618
6115.04 1685
6115.78 1683
6116.52 1590
6117.26 1735
6118.00 1745
6118.73 1686
6119.47 1746
6120.21 1727
6120.95 1699
6121.69 1666
6122.43 1763
6123.16 1812
6123.90 1656
6124.64 1690
6125.38 1711
6126.12 1773
6126.86 1811
6127.60 1659
6128.33 1791
6129.07 1706
6129.81 1796
6130.55 1732
6131.29 1816
6132.03 1893
6132.77 1906
6133.51 1800
6134.25 1824
6134.98 1885
6135.72 1919
6136.46 1779
6137.20 1805
6137.94 2016
6138.68 1848
6139.42 1827
6140.16 1766
6140.90 1782
6141.64 1883
6142.38 1854
6143.12 1866
6143.86 1892
6144.60 1905
6145.34 1957
6146.08 1891
6146.82 1880
6147.56 1831
6148.30 1923
6149.04 2111
6149.78 1842
6150.52 1968
6151.26 1914
6152.00 1957
6152.74 2053
6153.48 1990
6154.22 2070
6154.96 2052
6155.70 2018
6156.44 2034
6157.18 2040
6157.92 2180
6158.66 2198
6159.40 2183
6160.14 2330
6160.88 2080
6161.62 2160
6162.36 2308
6163.10 2197
6163.85 2308
6164.59 2214
6165.33 2205
6166.07 2359
6166.81 2431
6167.55 2487
6168.29 2692
6169.03 2691
6169.77 2812
6170.51 3040
6171.26 3085
6172.00 3222
6172.74 3311
6173.48 3127
6174.22 3099
6174.96 3205
6175.70 3098
6176.45 3058
6177.19 3111
6177.93 3045
6178.67 2965
6179.41 2877
6180.16 2892
6180.90 2859
6181.64 2992
6182.38 2906
6183.12 2878
6183.87 2887
6184.61 2912
6185.35 3034
6186.09 2953
6186.83 2909
6187.58 3007
6188.32 2992
6189.06 3141
6189.80 3175
6190.55 3082
6191.29 3156
6192.03 3105
6192.77 3281
6193.52 3195
6194.26 3207
6195.00 3304
6195.74 3488
6196.49 3578
6197.23 3703
6197.97 3828
6198.72 3880
6199.46 4094
6200.20 3970
6200.94 3845
6201.69 3835
6202.43 3967
6203.17 3902
6203.92 3908
6204.66 3890
6205.40 4006
6206.15 4044
6206.89 4156
6207.63 4156
6208.38 4539
6209.12 4891
6209.87 5806
6210.61 7031
6211.35 8223
6212.10 9796
6212.84 11874
6213.58 13827
6214.33 14761
6215.07 14890
6215.82 14734
6216.56 13565
6217.30 12616
6218.05 10991
6218.79 9328
6219.54 8019
6220.28 6805
6221.02 5648
6221.77 4834
6222.51 4162
6223.26 3824
6224.00 3520
6224.75 3362
6225.49 3250
6226.24 3334
6226.98 3462
6227.73 3462
6228.47 3381
6229.21 3528
6229.96 3593
6230.70 3479
6231.45 3536
6232.19 3408
6232.94 3225
6233.68 3007
6234.43 2807
6235.17 2669
6235.92 2449
6236.67 2463
6237.41 2312
6238.16 2450
6238.90 2495
6239.65 2439
6240.39 2391
6241.14 2431
6241.88 2479
6242.63 2517
6243.37 2672
6244.12 2595
6244.87 2655
6245.61 2659
6246.36 2636
6247.10 2632
6247.85 2641
6248.59 2639
6249.34 2839
6250.09 3003
6250.83 3188
6251.58 3413
6252.33 3528
6253.07 3485
6253.82 3719
6254.56 3725
6255.31 3599
6256.06 3253
6256.80 3265
6257.55 3206
6258.30 3054
6259.04 2745
6259.79 2739
6260.54 2898
6261.28 2740
6262.03 2675
6262.78 2839
6263.52 2886
6264.27 2790
6265.02 2875
6265.76 2619
6266.51 2733
6267.26 2726
6268.01 2771
6268.75 2711
6269.50 2749
6270.25 2808
6270.99 2782
6271.74 2644
6272.49 2733
6273.24 2747
6273.98 2684
6274.73 2775
6275.48 2717
6276.23 2770
6276.97 2642
6277.72 2757
6278.47 2885
6279.22 2741
6279.96 2925
6280.71 3187
6281.46 3126
6282.21 3043
6282.96 3182
6283.70 3155
6284.45 2949
6285.20 2969
6285.95 2746
6286.70 2659
6287.45 2600
6288.19 2513
6288.94 2542
6289.69 2410
6290.44 2319
6291.19 2396
6291.94 2368
6292.68 2363
6293.43 2330
6294.18 2226
6294.93 2173
6295.68 2277
6296.43 2117
6297.18 2065
6297.93 2096
6298.67 2120
6299.42 2141
6300.17 2005
6300.92 1968
6301.67 1915
6302.42 1990
6303.17 1989
6303.92 2028
6304.67 1980
6305.42 1849
6306.17 2012
6306.92 1949
6307.67 1823
6308.41 1918
6309.16 1997
6309.91 1917
6310.66 1949
6311.41 2033
6312.16 1924
6312.91 1905
6313.66 1975
6314.41 1959
6315.16 1904
6315.91 1936
6316.66 1985
6317.41 1952
6318.16 2079
6318.91 2091
6319.66 2124
6320.41 2082
6321.16 2190
6321.91 2190
6322.66 2121
6323.41 2063
6324.16 2140
6324.92 2122
6325.67 2001
6326.42 1944
6327.17 1916
6327.92 1844
6328.67 1729
6329.42 1765
6330.17 1753
6330.92 1678
6331.67 1767
6332.42 1687
6333.17 1723
6333.92 1720
6334.68 1757
6335.43 1611
6336.18 1718
6336.93 1768
6337.68 1793
6338.43 1703
6339.18 1614
6339.93 1654
6340.69 1680
6341.44 1637
6342.19 1689
6342.94 1629
6343.69 1653
6344.44 1658
6345.20 1724
6345.95 1600
6346.70 1559
6347.45 1727
6348.20 1676
6348.95 1702
6349.71 1704
6350.46 1649
6351.21 1553
6351.96 1673
6352.71 1696
6353.47 1683
6354.22 1772
6354.97 1720
6355.72 1775
6356.48 1793
6357.23 1876
6357.98 1945
6358.73 1824
6359.49 1863
6360.24 1892
6360.99 1794
6361.74 1792
6362.50 1838
6363.25 1859
6364.00 1879
6364.76 1660
6365.51 1606
6366.26 1616
6367.01 1676
6367.77 1611
6368.52 1634
6369.27 1602
6370.03 1617
6370.78 1698
6371.53 1739
6372.29 1676
6373.04 1685
6373.79 1710
6374.55 1682
6375.30 1600
6376.05 1553
6376.81 1560
6377.56 1652
6378.31 1557
6379.07 1569
6379.82 1580
6380.58 1560
6381.33 1623
6382.08 1480
6382.84 1554
6383.59 1566
6384.35 1558
6385.10 1567
6385.85 1621
6386.61 1697
6387.36 1619
6388.12 1512
6388.87 1538
6389.62 1687
6390.38 1695
6391.13 1624
6391.89 1502
6392.64 1590
6393.40 1577
6394.15 1546
6394.91 1698
6395.66 1683
6396.42 1575
6397.17 1665
6397.93 1597
6398.68 1493
6399.44 1462
6400.19 1515
6400.95 1517
6401.70 1483
6402.46 1472
6403.21 1536
6403.97 1528
6404.72 1471
6405.48 1527
6406.23 1456
6406.99 1352
6407.74 1329
6408.50 1459
6409.25 1579
6410.01 1486
6410.76 1358
6411.52 1444
6412.28 1578
6413.03 1536
6413.79 1544
6414.54 1444
6415.30 1426
6416.05 1449
6416.81 1512
6417.57 1530
6418.32 1396
6419.08 1502
6419.83 1495
6420.59 1481
6421.35 1378
6422.10 1382
6422.86 1525
6423.62 1533
6424.37 1442
6425.13 1452
6425.89 1493
6426.64 1478
6427.40 1477
6428.15 1507
6428.91 1545
6429.67 1432
6430.42 1370
6431.18 1471
6431.94 1393
6432.70 1416
6433.45 1474
6434.21 1447
6434.97 1394
6435.72 1444
6436.48 1381
6437.24 1419
6437.99 1411
6438.75 1471
6439.51 1445
6440.27 1421
6441.02 1479
6441.78 1577
6442.54 1514
6443.30 1511
6444.05 1509
6444.81 1524
6445.57 1449
6446.33 1450
6447.08 1442
6447.84 1415
6448.60 1524
6449.36 1633
6450.12 1523
6450.87 1448
6451.63 1588
6452.39 1657
6453.15 1540
6453.91 1576
6454.66 1531
6455.42 1554
6456.18 1486
6456.94 1466
6457.70 1623
6458.46 1593
6459.21 1639
6459.97 1636
6460.73 1592
6461.49 1607
6462.25 1555
6463.01 1644
6463.77 1723
6464.52 1694
6465.28 1693
6466.04 1768
6466.80 1676
6467.56 1795
6468.32 1887
6469.08 1800
6469.84 1784
6470.60 1835
6471.36 1803
6472.11 1773
6472.87 1819
6473.63 1905
6474.39 1811
6475.15 1799
6475.91 1886
6476.67 1829
6477.43 1860
6478.19 1865
6478.95 1845
6479.71 1828
6480.47 1883
6481.23 2064
6481.99 2022
6482.75 2011
6483.51 2096
6484.27 2028
6485.03 1984
6485.79 1951
6486.55 2082
6487.31 2005
6488.07 2099
6488.83 2104
6489.59 2135
6490.35 2124
6491.11 2167
6491.87 2194
6492.63 2243
6493.39 2147
6494.15 2155
6494.91 2229
6495.67 2379
6496.43 2623
6497.19 2588
6497.95 2475
6498.71 2720
6499.48 2799
6500.24 2806
6501.00 2802
6501.76 2873
6502.52 2817
6503.28 2698
6504.04 2866
6504.80 2791
6505.56 2702
6506.32 2750
6507.09 2873
6507.85 2888
6508.61 3024
6509.37 2953
6510.13 2942
6510.89 2969
6511.65 3064
6512.42 3279
6513.18 3472
6513.94 3611
6514.70 3473
6515.46 3271
6516.22 3496
6516.99 3408
6517.75 3560
6518.51 3437
6519.27 3332
6520.03 3285
6520.80 3283
6521.56 3296
6522.32 3240
6523.08 3348
6523.84 3418
6524.61 3466
6525.37 3677
6526.13 3842
6526.89 3998
6527.66 4144
6528.42 4057
6529.18 4158
6529.94 4484
6530.71 4573
6531.47 4721
6532.23 4786
6533.00 5019
6533.76 4877
6534.52 4798
6535.28 4924
6536.05 5124
6536.81 5242
6537.57 5706
6538.34 6455
6539.10 7803
6539.86 9358
6540.63 10871
6541.39 11851
6542.15 12798
6542.92 13085
6543.68 12106
6544.44 11098
6545.21 9918
6545.97 8457
6546.73 7009
6547.50 6047
6548.26 5176
6549.02 4576
6549.79 3905
6550.55 3649
6551.31 3242
6552.08 3148
6552.84 2899
6553.61 2882
6554.37 2827
6555.13 2711
6555.90 2848
6556.66 2781
6557.43 2680
6558.19 2654
6558.96 2709
6559.72 2540
6560.48 2661
6561.25 2637
6562.01 2374
6562.78 2510
6563.54 2682
6564.31 2716
6565.07 2638
6565.84 2582
6566.60 2696
6567.37 2864
6568.13 3098
6568.90 2932
6569.66 3106
6570.43 3059
6571.19 3074
6571.96 3088
6572.72 2995
6573.49 3027
6574.25 2978
6575.02 2951
6575.78 3103
6576.55 3110
6577.31 3139
6578.08 3333
6578.84 3429
6579.61 3569
6580.37 3512
6581.14 3536
6581.91 3523
6582.67 3504
6583.44 3482
6584.20 3565
6584.97 3513
6585.73 3560
6586.50 3727
6587.27 3498
6588.03 3257
6588.80 3162
6589.56 3205
6590.33 3365
6591.10 3261
6591.86 3171
6592.63 3190
6593.39 3194
6594.16 3305
6594.93 3247
6595.69 3190
6596.46 3473
6597.23 3613
6597.99 3848
6598.76 3950
6599.53 4244
6600.29 4448
6601.06 4470
6601.83 4399
6602.59 4181
6603.36 4118
6604.13 3896
6604.89 3632
6605.66 3531
6606.43 3328
6607.20 3170
6607.96 3052
6608.73 2827
6609.50 2805
6610.26 2813
6611.03 2721
6611.80 2826
6612.57 2797
6613.33 2641
6614.10 2638
6614.87 2673
6615.64 2656
6616.40 2650
6617.17 2689
6617.94 2505
6618.71 2433
6619.48 2389
6620.24 2529
6621.01 2476
6621.78 2475
6622.55 2470
6623.32 2275
6624.08 2349
6624.85 2351
6625.62 2342
6626.39 2269
6627.16 2343
6627.92 2279
6628.69 2233
6629.46 2386
6630.23 2311
6631.00 2283
6631.77 2173
6632.54 2145
6633.30 2214
6634.07 2230
6634.84 2199
6635.61 2341
6636.38 2341
6637.15 2482
6637.92 2521
6638.69 2658
6639.45 2738
6640.22 2908
6640.99 2798
6641.76 2705
6642.53 2603
6643.30 2596
6644.07 2552
6644.84 2280
6645.61 2107
6646.38 2048
6647.15 2161
6647.92 2070
6648.69 2164
6649.46 2103
6650.22 2023
6650.99 1979
6651.76 2035
6652.53 2075
6653.30 2097
6654.07 2058
6654.84 2176
6655.61 2288
6656.38 2227
6657.15 2129
6657.92 2009
6658.69 2080
6659.46 2128
6660.23 1894
6661.00 1925
6661.77 1985
6662.54 1833
6663.31 1933
6664.09 1944
6664.86 1852
6665.63 1909
6666.40 1931
6667.17 1811
6667.94 1879
6668.71 1924
6669.48 1957
6670.25 1922
6671.02 1778
6671.79 1860
6672.56 1877
6673.33 1888
6674.10 2034
6674.88 1973
6675.65 1924
6676.42 1895
6677.19 1857
6677.96 1890
6678.73 2053
6679.50 2031
6680.27 1859
6681.05 1853
6681.82 1870
6682.59 1913
6683.36 1875
6684.13 1815
6684.90 1845
6685.67 1902
6686.45 1864
6687.22 2006
6687.99 2032
6688.76 2063
6689.53 2235
6690.31 2151
6691.08 2122
6691.85 2051
6692.62 1968
6693.39 2025
6694.17 1946
6694.94 1887
6695.71 1762
6696.48 1754
6697.25 1791
6698.03 1841
6698.80 1708
6699.57 1618
6700.34 1707
6701.12 1769
6701.89 1697
6702.66 1670
6703.43 1622
6704.21 1649
6704.98 1706
6705.75 1595
6706.53 1684
6707.30 1685
6708.07 1642
6708.84 1588
6709.62 1614
6710.39 1697
6711.16 1787
6711.94 1789
6712.71 1586
6713.48 1584
6714.26 1746
6715.03 1752
6715.80 1671
6716.58 1563
6717.35 1589
6718.12 1564
6718.90 1465
6719.67 1634
6720.45 1629
6721.22 1641
6721.99 1684
6722.77 1580
6723.54 1510
6724.31 1453
6725.09 1462
6725.86 1470
6726.64 1517
6727.41 1497
6728.18 1535
6728.96 1435
6729.73 1475
6730.51 1497
6731.28 1608
6732.06 1482
6732.83 1450
6733.60 1483
6734.38 1453
6735.15 1538
6735.93 1490
6736.70 1379
6737.48 1412
6738.25 1516
6739.03 1492
6739.80 1482
6740.58 1426
6741.35 1444
6742.13 1476
6742.90 1543
6743.68 1526
6744.45 1485
6745.23 1572
6746.00 1599
6746.78 1494
6747.55 1519
6748.33 1635
6749.10 1677
6749.88 1521
6750.65 1495
6751.43 1511
6752.20 1569
6752.98 1635
6753.75 1588
6754.53 1603
6755.31 1694
6756.08 1732
6756.86 1712
6757.63 1807
6758.41 1934
6759.19 1822
6759.96 1736
6760.74 1639
6761.51 1596
6762.29 1490
6763.07 1577
6763.84 1600
6764.62 1402
6765.39 1501
6766.17 1483
6766.95 1501
6767.72 1599
6768.50 1490
6769.28 1461
6770.05 1504
6770.83 1619
6771.61 1575
6772.38 1494
6773.16 1545
6773.94 1514
6774.71 1472
6775.49 1501
6776.27 1428
6777.04 1376
6777.82 1464
6778.60 1441
6779.37 1433
6780.15 1409
6780.93 1450
6781.71 1419
6782.48 1402
6783.26 1501
6784.04 1554
6784.81 1542
6785.59 1506
6786.37 1484
6787.15 1642
6787.92 1560
6788.70 1474
6789.48 1595
6790.26 1459
6791.04 1466
6791.81 1509
6792.59 1386
6793.37 1468
6794.15 1482
6794.92 1410
6795.70 1400
6796.48 1333
6797.26 1301
6798.04 1274
6798.81 1178
6799.59 1182
6800.37 1382
6801.15 1435
6801.93 1466
6802.71 1307
6803.48 1279
6804.26 1261
6805.04 1432
6805.82 1389
6806.60 1349
6807.38 1342
6808.16 1409
6808.94 1387
6809.71 1425
6810.49 1464
6811.27 1431
6812.05 1511
6812.83 1436
6813.61 1419
6814.39 1377
6815.17 1376
6815.95 1448
6816.73 1494
6817.50 1491
6818.28 1479
6819.06 1388
6819.84 1353
6820.62 1284
6821.40 1292
6822.18 1247
6822.96 1298
6823.74 1432
6824.52 1390
6825.30 1406
6826.08 1465
6826.86 1475
6827.64 1444
6828.42 1473
6829.20 1521
6829.98 1472
6830.76 1480
6831.54 1510
6832.32 1477
6833.10 1402
6833.88 1398
6834.66 1460
6835.44 1414
6836.22 1517
6837.00 1480
6837.78 1425
6838.56 1508
6839.34 1492
6840.12 1476
6840.90 1412
6841.68 1408
6842.46 1504
6843.24 1540
6844.03 1452
6844.81 1421
6845.59 1403
6846.37 1422
6847.15 1382
6847.93 1378
6848.71 1458
6849.49 1426
6850.27 1509
6851.05 1504
6851.84 1576
6852.62 1726
6853.40 1951
6854.18 2123
6854.96 2304
6855.74 2455
6856.52 2684
6857.30 2793
6858.09 2674
6858.87 2612
6859.65 2258
6860.43 2119
6861.21 2065
6861.99 1812
6862.78 1714
6863.56 1628
6864.34 1571
6865.12 1514
6865.90 1545
6866.69 1528
6867.47 1477
6868.25 1498
6869.03 1451
6869.82 1543
6870.60 1554
6871.38 1590
6872.16 1658
6872.94 1723
6873.73 1631
6874.51 1582
6875.29 1604
6876.07 1586
6876.86 1555
6877.64 1531
6878.42 1519
6879.21 1460
6879.99 1469
6880.77 1544
6881.55 1555
6882.34 1525
6883.12 1567
6883.90 1521
6884.69 1679
6885.47 1712
6886.25 1655
6887.04 1727
6887.82 1742
6888.60 1850
6889.39 1857
6890.17 1913
6890.95 2095
6891.74 2182
6892.52 2279
6893.30 2264
6894.09 2393
6894.87 2269
6895.65 2231
6896.44 2108
6897.22 2076
6898.01 2067
6898.79 2011
6899.57 1979
6900.36 1874
6901.14 1995
6901.93 2067
6902.71 1989
6903.49 1958
6904.28 1891
6905.06 1807
6905.85 1885
6906.63 1976
6907.42 1877
6908.20 1871
6908.98 1839
6909.77 1796
6910.55 1932
6911.34 1857
6912.12 1901
6912.91 1873
6913.69 1833
6914.48 1766
6915.26 1738
6916.05 1614
6916.83 1602
6917.62 1796
6918.40 1793
6919.19 1669
6919.97 1675
6920.76 1866
6921.54 1874
6922.33 1863
6923.11 1739
6923.90 1731
6924.68 1748
6925.47 1685
6926.25 1676
6927.04 1773
6927.82 1792
6928.61 1859
6929.40 1761
6930.18 1764
6930.97 1852
6931.75 1814
6932.54 1829
6933.32 1909
6934.11 1857
6934.90 1829
6935.68 1746
6936.47 1920
6937.25 2010
6938.04 1971
6938.83 1862
6939.61 1932
6940.40 1927
6941.19 1914
6941.97 2011
6942.76 2006
6943.54 1903
6944.33 1870
6945.12 2106
6945.90 2152
6946.69 2205
6947.48 2225
6948.26 2204
6949.05 2151
6949.84 2177
6950.62 2389
6951.41 2325
6952.20 2313
6952.99 2312
6953.77 2230
6954.56 2309
6955.35 2188
6956.13 2267
6956.92 2289
6957.71 2276
6958.50 2365
6959.28 2337
6960.07 2354
6960.86 2371
6961.64 2471
6962.43 2472
6963.22 2644
6964.01 2682
6964.80 2729
6965.58 2681
6966.37 2654
6967.16 2598
6967.95 2417
6968.73 2488
6969.52 2684
6970.31 2580
6971.10 2649
6971.89 2698
6972.67 2766
6973.46 2825
6974.25 2776
6975.04 2796
6975.83 3009
6976.62 2879
6977.40 3023
6978.19 3004
6978.98 2994
6979.77 2934
6980.56 2860
6981.35 2967
6982.13 3086
6982.92 3167
6983.71 3278
6984.50 3343
6985.29 3436
6986.08 3885
6986.87 3989
6987.66 4480
6988.45 5388
6989.23 6025
6990.02 6654
6990.81 7234
6991.60 7886
6992.39 7940
6993.18 7525
6993.97 6927
6994.76 6495
6995.55 5852
6996.34 5241
6997.13 4625
6997.92 4208
6998.71 4054
6999.50 3750
7000.29 3788
7001.07 4100
7001.86 4404
7002.65 4933
7003.44 5767
7004.23 6786
7005.02 7334
7005.81 7321
7006.60 7395
7007.39 7178
7008.18 6763
7008.97 5933
7009.76 5237
7010.55 4592
7011.34 4048
7012.14 3446
7012.93 3104
7013.72 2974
7014.51 2722
7015.30 2576
7016.09 2671
7016.88 2584
7017.67 2564
7018.46 2676
7019.25 2761
7020.04 2736
7020.83 2607
7021.62 2529
7022.41 2625
7023.20 2490
7024.00 2392
7024.79 2240
7025.58 2158
7026.37 2290
7027.16 2308
7027.95 2267
7028.74 2331
7029.53 2368
7030.32 2482
7031.12 2369
7031.91 2473
7032.70 2327
7033.49 2342
7034.28 2581
7035.07 2526
7035.87 2348
7036.66 2241
7037.45 2163
7038.24 2255
7039.03 2186
7039.82 2288
7040.62 2287
7041.41 2277
7042.20 2315
7042.99 2305
7043.78 2405
7044.58 2420
7045.37 2390
7046.16 2442
7046.95 2436
7047.75 2354
7048.54 2209
7049.33 2164
7050.12 2139
7050.92 2238
7051.71 2364
7052.50 2217
7053.29 2262
7054.09 2342
7054.88 2446
7055.67 2447
7056.46 2591
7057.26 2401
7058.05 2289
7058.84 2304
7059.64 2281
7060.43 2183
7061.22 2210
7062.02 2173
7062.81 2040
7063.60 2074
7064.39 2092
7065.19 2141
7065.98 2151
7066.77 2139
7067.57 2085
7068.36 2085
7069.16 2122
7069.95 2110
7070.74 2144
7071.54 2094
7072.33 2095
7073.12 2087
7073.92 2217
7074.71 2181
7075.51 2215
7076.30 2161
7077.09 2136
7077.89 2157
7078.68 2171
7079.48 2184
7080.27 1998
7081.06 2086
7081.86 2045
7082.65 2142
7083.45 2037
7084.24 2105
7085.04 1967
7085.83 2024
7086.62 2117
7087.42 2054
7088.21 2159
7089.01 2287
7089.80 2168
7090.60 2388
7091.39 2673
7092.19 2913
7092.98 3113
7093.78 3226
7094.57 3249
7095.37 3081
7096.16 3003
7096.96 2845
7097.75 2476
7098.55 2273
7099.34 2026
7100.14 1900
7100.93 1774
7101.73 1778
7102.52 1740
7103.32 1688
7104.11 1622
7104.91 1606
7105.71 1658
7106.50 1598
7107.30 1599
7108.09 1584
7108.89 1599
7109.68 1572
7110.48 1469
7111.28 1500
7112.07 1605
7112.87 1498
7113.66 1502
7114.46 1511
7115.26 1478
7116.05 1396
7116.85 1474
7117.65 1500
7118.44 1584
7119.24 1455
7120.03 1497
7120.83 1518
7121.63 1457
7122.42 1493
7123.22 1563
7124.02 1544
7124.81 1538
7125.61 1501
7126.41 1465
7127.20 1428
7128.00 1385
7128.80 1440
7129.59 1513
7130.39 1503
7131.19 1544
7131.99 1511
7132.78 1617
7133.58 1536
7134.38 1482
7135.17 1487
7135.97 1403
7136.77 1398
7137.57 1467
7138.36 1467
7139.16 1488
7139.96 1352
7140.76 1392
7141.55 1363
7142.35 1311
7143.15 1379
7143.95 1449
7144.74 1412
7145.54 1356
7146.34 1448
7147.14 1440
7147.94 1379
7148.73 1431
7149.53 1481
7150.33 1465
7151.13 1443
7151.93 1483
7152.72 1551
7153.52 1420
7154.32 1310
7155.12 1354
7155.92 1434
7156.72 1438
7157.51 1445
7158.31 1374
7159.11 1356
7159.91 1321
7160.71 1325
7161.51 1343
7162.31 1314
7163.11 1258
7163.90 1277
7164.70 1288
7165.50 1246
7166.30 1358
7167.10 1399
7167.90 1322
7168.70 1221
7169.50 1212
7170.30 1288
7171.10 1206
7171.90 1186
7172.69 1266
7173.49 1320
7174.29 1262
7175.09 1273
7175.89 1256
7176.69 1190
7177.49 1202
7178.29 1227
7179.09 1169
7179.89 1215
7180.69 1182
7181.49 1152
7182.29 1209
7183.09 1282
7183.89 1329
7184.69 1346
7185.49 1210
7186.29 1240
7187.09 1325
7187.89 1380
7188.69 1342
7189.49 1297
7190.29 1304
7191.09 1288
7191.89 1332
7192.69 1346
7193.49 1237
7194.29 1193
7195.09 1107
7195.89 1111
7196.70 1032
7197.50 1110
7198.30 1106
7199.10 1053
7199.90 1066
7200.70 1179
7201.50 1118
7202.30 1101
7203.10 1145
7203.90 1151
7204.70 1292
7205.51 1139
7206.31 1136
7207.11 1121
7207.91 1230
7208.71 1123
7209.51 1100
7210.31 1078
7211.12 1180
7211.92 1198
7212.72 1141
7213.52 1106
7214.32 1150
7215.12 1216
7215.92 1148
7216.73 1105
7217.53 1144
7218.33 1198
7219.13 1175
7219.93 1126
7220.74 1227
7221.54 1185
7222.34 1174
7223.14 1158
7223.94 1147
7224.75 1104
7225.55 1190
7226.35 1171
7227.15 1213
7227.96 1129
7228.76 1106
7229.56 1130
7230.36 1164
7231.17 1206
7231.97 1113
7232.77 1127
7233.57 1165
7234.38 1135
7235.18 1112
7235.98 1188
7236.79 1118
7237.59 1217
7238.39 1249
7239.19 1042
7240.00 1176
7240.80 1255
7241.60 1279
7242.41 1302
7243.21 1370
7244.01 1326
7244.82 1320
7245.62 1260
7246.42 1355
7247.23 1368
7248.03 1372
7248.83 1273
7249.64 1249
7250.44 1234
7251.25 1314
7252.05 1202
7252.85 1216
7253.66 1264
7254.46 1288
7255.27 1294
7256.07 1320
7256.87 1354
7257.68 1344
7258.48 1299
7259.29 1287
7260.09 1285
7260.89 1357
7261.70 1352
7262.50 1406
7263.31 1340
7264.11 1411
7264.92 1247
7265.72 1354
7266.53 1461
7267.33 1329
7268.13 1359
7268.94 1378
7269.74 1379
7270.55 1384
7271.35 1451
7272.16 1392
7272.96 1409
7273.77 1441
7274.57 1538
7275.38 1538
7276.18 1512
7276.99 1574
7277.79 1540
7278.60 1530
7279.40 1470
7280.21 1475
7281.01 1527
7281.82 1584
7282.63 1496
7283.43 1624
7284.24 1595
7285.04 1637
7285.85 1813
7286.65 1958
7287.46 2118
7288.27 2498
7289.07 2909
7289.88 3192
7290.68 3229
7291.49 3280
7292.29 3189
7293.10 2964
7293.91 2644
7294.71 2320
7295.52 2141
7296.33 2046
7297.13 1885
7297.94 1794
7298.74 1747
7299.55 1686
7300.36 1629
7301.16 1584
7301.97 1645
7302.78 1627
7303.58 1636
7304.39 1590
7305.20 1506
7306.00 1572
7306.81 1702
7307.62 1576
7308.42 1564
7309.23 1654
7310.04 1650
7310.84 1636
7311.65 1775
7312.46 1947
7313.27 1941
7314.07 1905
7314.88 2089
7315.69 2161
7316.50 2324
7317.30 2286
7318.11 2329
7318.92 2322
7319.72 2106
7320.53 2094
7321.34 2114
7322.15 2174
7322.96 2217
7323.76 2327
7324.57 2497
7325.38 2775
7326.19 2925
7326.99 3067
7327.80 2985
7328.61 2793
7329.42 2909
7330.23 2577
7331.03 2432
7331.84 2010
7332.65 2066
7333.46 1972
7334.27 1782
7335.08 1708
7335.88 1608
7336.69 1552
7337.50 1599
7338.31 1522
7339.12 1541
7339.93 1517
7340.74 1520
7341.54 1625
7342.35 1644
7343.16 1622
7343.97 1603
7344.78 1793
7345.59 1759
7346.40 1665
7347.21 1716
7348.02 1701
7348.82 1617
7349.63 1710
7350.44 1655
7351.25 1621
7352.06 1672
7352.87 1793
7353.68 1742
7354.49 1625
7355.30 1643
7356.11 1575
7356.92 1642
7357.73 1603
7358.54 1571
7359.35 1580
7360.16 1640
7360.97 1607
7361.78 1616
7362.59 1571
7363.40 1671
7364.21 1729
7365.02 1595
7365.83 1651
7366.64 1609
7367.45 1721
7368.26 1659
7369.07 1811
7369.88 1793
7370.69 1742
7371.50 1691
7372.31 1653
7373.12 1748
7373.93 1843
7374.74 1705
7375.55 1763
7376.36 1777
7377.17 1744
7377.98 1751
7378.79 1829
7379.60 1698
7380.42 1724
7381.23 1769
7382.04 1804
7382.85 1964
7383.66 1983
7384.47 2202
7385.28 2319
7386.09 2514
7386.90 2540
7387.71 2663
7388.53 2681
7389.34 2470
7390.15 2267
7390.96 2121
7391.77 1999
7392.58 2002
7393.39 1789
7394.21 1855
7395.02 1782
7395.83 1670
7396.64 1612
7397.45 1674
7398.27 1742
7399.08 1636
7399.89 1625
7400.70 1609
7401.51 1630
7402.33 1736
7403.14 1854
7403.95 1968
7404.76 2123
7405.57 2117
7406.39 2215
7407.20 2140
7408.01 2116
7408.82 2241
7409.64 2150
7410.45 2082
7411.26 2054
7412.07 2004
7412.89 1964
7413.70 1861
7414.51 1827
7415.32 1924
7416.14 1823
7416.95 1700
7417.76 1740
7418.58 1673
7419.39 1574
7420.20 1511
7421.02 1500
7421.83 1421
7422.64 1492
7423.45 1521
7424.27 1471
7425.08 1472
7425.89 1506
7426.71 1440
7427.52 1304
7428.33 1341
7429.15 1275
7429.96 1275
7430.78 1342
7431.59 1349
7432.40 1246
7433.22 1293
7434.03 1359
7434.84 1275
7435.66 1280
7436.47 1165
7437.29 1166
7438.10 1277
7438.91 1244
7439.73 1244
7440.54 1138
7441.36 1220
7442.17 1274
7442.99 1349
7443.80 1222
7444.61 1159
7445.43 1304
7446.24 1321
7447.06 1312
7447.87 1270
7448.69 1360
7449.50 1424
7450.32 1345
7451.13 1266
7451.95 1260
7452.76 1175
7453.58 1225
7454.39 1257
7455.21 1197
7456.02 1136
7456.84 1142
7457.65 1221
7458.47 1148
7459.28 1087
7460.10 1136
7460.91 1110
7461.73 1172
7462.54 1219
7463.36 1161
7464.17 1128
7464.99 1222
7465.80 1134
7466.62 1149
7467.44 1163
7468.25 1221
7469.07 1209
7469.88 1125
7470.70 1141
7471.51 1134
7472.33 1178
7473.15 1138
7473.96 1229
7474.78 1226
7475.59 1171
7476.41 1121
7477.23 1185
7478.04 1206
7478.86 1097
7479.67 1050
7480.49 1081
7481.31 1135
7482.12 1074
7482.94 1050
7483.76 1038
7484.57 1065
7485.39 1006
7486.21 1002
7487.02 1041
7487.84 1065
7488.66 1115
7489.47 1020
7490.29 1031
7491.11 1017
7491.92 1096
7492.74 1010
7493.56 1047
7494.38 991
7495.19 949
7496.01 1023
7496.83 981
7497.64 958
7498.46 1000
7499.28 953
7500.10 1015
7500.91 1015
7501.73 917
7502.55 976
7503.37 1037
7504.18 1037
7505.00 970
7505.82 1009
7506.64 926
7507.46 1018
7508.27 1008
7509.09 933
7509.91 954
7510.73 943
7511.55 942
7512.36 885
7513.18 905
7514.00 965
7514.82 930
7515.64 931
7516.45 951
7517.27 909
7518.09 926
7518.91 891
7519.73 952
7520.55 984
7521.37 975
7522.18 935
7523.00 927
7523.82 923
7524.64 891
7525.46 865
7526.28 939
7527.10 871
7527.92 940
7528.74 937
7529.55 862
7530.37 863
7531.19 872
7532.01 903
7532.83 945
7533.65 936
7534.47 910
7535.29 881
7536.11 898
7536.93 904
7537.75 915
7538.57 875
7539.39 920
7540.21 981
7541.03 936
7541.84 935
7542.66 952
7543.48 1003
7544.30 917
7545.12 866
7545.94 881
7546.76 842
7547.58 833
7548.40 895
7549.22 872
7550.04 889
7550.86 866
7551.68 902
7552.51 894
7553.33 873
7554.15 930
7554.97 929
7555.79 878
7556.61 868
7557.43 869
7558.25 816
7559.07 784
7559.89 888
7560.71 903
7561.53 889
7562.35 847
7563.17 856
7563.99 902
7564.81 921
7565.64 901
7566.46 919
7567.28 933
7568.10 973
7568.92 875
7569.74 798
7570.56 910
7571.38 910
7572.21 902
7573.03 932
7573.85 829
7574.67 796
7575.49 850
7576.31 929
7577.13 890
7577.96 887
7578.78 843
7579.60 883
7580.42 876
7581.24 884
7582.07 929
7582.89 864
7583.71 871
7584.53 847
7585.35 865
7586.18 887
7587.00 818
7587.82 832
7588.64 933
7589.46 907
7590.29 967
7591.11 901
7591.93 897
7592.75 901
7593.58 922
7594.40 927
7595.22 865
7596.04 913
7596.87 903
7597.69 935
7598.51 943
7599.34 832
7600.16 845
7600.98 919
7601.80 901
7602.63 882
7603.45 936
7604.27 883
7605.10 872
7605.92 846
7606.74 838
7607.57 926
7608.39 916
7609.21 983
7610.04 939
7610.86 901
7611.68 969
7612.51 1011
7613.33 952
7614.15 936
7614.98 983
7615.80 979
7616.62 887
7617.45 935
7618.27 871
7619.10 887
7619.92 982
7620.74 907
7621.57 904
7622.39 928
7623.22 927
7624.04 1049
7624.86 1006
7625.69 886
7626.51 972
7627.34 930
7628.16 992
7628.99 1003
7629.81 985
7630.64 1010
7631.46 967
7632.28 939
7633.11 905
7633.93 950
7634.76 938
7635.58 979
7636.41 966
7637.23 1000
7638.06 1018
7638.88 1025
7639.71 1039
7640.53 989
7641.36 948
7642.18 933
7643.01 916
7643.83 900
7644.66 866
7645.48 852
7646.31 870
7647.14 878
7647.96 828
7648.79 862
7649.61 808
7650.44 884
7651.26 876
7652.09 864
7652.91 880
7653.74 879
7654.57 790
7655.39 859
7656.22 866
7657.04 802
7657.87 843
7658.70 824
7659.52 753
7660.35 839
7661.17 840
7662.00 838
7662.83 908
7663.65 780
7664.48 839
7665.31 858
7666.13 874
7666.96 894
7667.79 758
7668.61 768
7669.44 818
7670.27 812
7671.09 781
7671.92 813
7672.75 810
7673.57 844
7674.40 827
7675.23 794
7676.05 892
7676.88 832
7677.71 831
7678.53 722
7679.36 807
7680.19 806
7681.02 776
7681.84 838
7682.67 792
7683.50 784
7684.33 751
7685.15 793
7685.98 765
7686.81 811
7687.64 843
7688.46 915
7689.29 839
7690.12 825
7690.95 820
7691.77 817
7692.60 854
7693.43 856
7694.26 787
7695.09 812
7695.91 925
7696.74 917
7697.57 867
7698.40 854
7699.23 864
7700.06 805
7700.88 804
7701.71 815
7702.54 830
7703.37 857
7704.20 820
7705.03 835
7705.85 865
7706.68 889
7707.51 795
7708.34 864
7709.17 811
7710.00 812
7710.83 881
7711.66 805
7712.48 834
7713.31 818
7714.14 853
7714.97 847
7715.80 845
7716.63 842
7717.46 837
7718.29 777
7719.12 793
7719.95 841
7720.78 819
7721.61 845
7722.44 820
7723.27 848
7724.09 887
7724.92 775
7725.75 731
7726.58 785
7727.41 864
7728.24 926
7729.07 921
7729.90 847
7730.73 829
7731.56 823
7732.39 927
7733.22 840
7734.05 826
7734.88 932
7735.71 905
7736.54 925
7737.37 910
7738.20 897
7739.03 999
7739.86 968
7740.70 799
7741.53 815
7742.36 865
7743.19 846
7744.02 859
7744.85 823
7745.68 812
7746.51 854
7747.34 879
7748.17 952
7749.00 927
7749.83 980
7750.66 1092
7751.50 1131
7752.33 1270
7753.16 1301
7753.99 1345
7754.82 1276
7755.65 1269
7756.48 1260
7757.31 1113
7758.15 1068
7758.98 997
7759.81 984
7760.64 1085
7761.47 986
7762.30 1046
7763.13 1024
7763.97 1007
7764.80 1003
7765.63 1006
7766.46 1012
7767.29 963
7768.13 935
7768.96 947
7769.79 933
7770.62 888
7771.45 833
7772.29 843
7773.12 914
7773.95 934
7774.78 829
7775.62 862
7776.45 830
7777.28 817
7778.11 858
7778.95 823
7779.78 830
7780.61 953
7781.44 900
7782.28 874
7783.11 855
7783.94 833
7784.77 925
7785.61 885
7786.44 880
7787.27 898
7788.11 869
7788.94 956
7789.77 987
7790.61 872
7791.44 910
7792.27 920
7793.10 913
7793.94 945
7794.77 965
7795.60 928
7796.44 919
7797.27 888
7798.11 852
7798.94 830
7799.77 917
7800.61 941
7801.44 825
7802.27 846
7803.11 855
7803.94 828
7804.78 916
7805.61 951
7806.44 924
7807.28 913
7808.11 881
7808.95 929
7809.78 939
7810.61 911
7811.45 855
7812.28 929
7813.12 974
7813.95 956
7814.79 886
7815.62 940
7816.45 893
7817.29 1083
7818.12 1017
7818.96 927
7819.79 1106
7820.63 1178
7821.46 1084
7822.30 1147
7823.13 1169
7823.97 1163
7824.80 1068
7825.64 1121
7826.47 993
7827.31 993
7828.14 1044
7828.98 978
7829.81 1022
7830.65 987
7831.48 970
7832.32 1049
7833.15 1020
7833.99 937
7834.83 981
7835.66 921
7836.50 983
7837.33 966
7838.17 1022
7839.00 966
7839.84 991
7840.68 980
7841.51 1066
7842.35 998
7843.18 1027
7844.02 1002
7844.86 1073
7845.69 1057
7846.53 1034
7847.36 1013
7848.20 1049
7849.04 956
7849.87 1004
7850.71 951
7851.55 947
7852.38 899
7853.22 976
7854.05 935
7854.89 972
7855.73 960
7856.56 939
7857.40 941
7858.24 968
7859.08 926
7859.91 951
7860.75 894
7861.59 893
7862.42 882
7863.26 878
7864.10 896
7864.93 913
7865.77 908
7866.61 922
7867.45 920
7868.28 1000
7869.12 929
7869.96 903
7870.80 930
7871.63 906
7872.47 935
7873.31 913
7874.15 979
7874.98 944
7875.82 954
7876.66 944
7877.50 962
7878.33 881
7879.17 943
7880.01 977
7880.85 971
7881.69 994
7882.52 947
7883.36 970
7884.20 1018
7885.04 877
7885.88 979
7886.71 996
7887.55 984
7888.39 909
7889.23 892
7890.07 865
7890.91 901
7891.75 941
7892.58 985
7893.42 959
7894.26 955
7895.10 981
7895.94 963
7896.78 921
7897.62 982
7898.46 956
7899.29 982
7900.13 939
7900.97 950
7901.81 1001
7902.65 990
7903.49 997
7904.33 996
7905.17 1026
7906.01 1017
7906.85 952
7907.69 961
7908.53 994
7909.37 1015
7910.21 1047
7911.04 966
7911.88 937
7912.72 863
7913.56 928
7914.40 913
7915.24 978
7916.08 867
7916.92 867
7917.76 885
7918.60 1018
7919.44 970
7920.28 994
7921.12 1141
7921.96 1159
7922.80 1145
7923.64 1157
7924.48 1156
7925.32 1179
7926.16 1130
7927.01 1107
7927.85 1020
7928.69 1056
7929.53 987
7930.37 1006
7931.21 934
7932.05 854
7932.89 896
7933.73 852
7934.57 863
7935.41 836
7936.25 840
7937.09 855
7937.93 752
7938.78 834
7939.62 853
7940.46 812
7941.30 841
7942.14 836
7942.98 862
7943.82 817
7944.66 846
7945.51 898
7946.35 831
7947.19 843
7948.03 900
7948.87 848
7949.71 848
7950.56 805
7951.40 901
7952.24 914
7953.08 884
7953.92 944
7954.76 917
7955.61 892
7956.45 887
7957.29 890
7958.13 911
7958.97 888
7959.82 840
7960.66 881
7961.50 988
7962.34 858
7963.19 911
7964.03 927
7964.87 875
7965.71 778
7966.56 847
7967.40 854
7968.24 841
7969.08 830
7969.93 841
7970.77 846
7971.61 840
7972.45 895
7973.30 889
7974.14 850
7974.98 861
7975.83 907
7976.67 854
7977.51 838
7978.36 974
7979.20 861
7980.04 854
7980.89 862
7981.73 814
7982.57 839
7983.42 869
7984.26 842
7985.10 805
7985.95 829
7986.79 792
7987.63 814
7988.48 773
7989.32 807
7990.16 837
7991.01 824
7991.85 804
7992.70 800
7993.54 779
7994.38 772
7995.23 788
7996.07 870
7996.92 821
7997.76 717
7998.60 793
7999.45 751
8000.29 702
8001.14 765
8001.98 793
8002.83 789
8003.67 793
8004.52 841
8005.36 768
8006.20 820
8007.05 755
8007.89 811
8008.74 825
8009.58 800
8010.43 790
8011.27 722
8012.12 714
8012.96 738
8013.81 752
8014.65 688
8015.50 792
8016.34 699
8017.19 759
8018.03 752
8018.88 718
8019.72 774
8020.57 778
8021.42 701
8022.26 738
8023.11 723
8023.95 744
8024.80 737
8025.64 717
8026.49 719
8027.33 766
8028.18 711
8029.03 745
8029.87 757
8030.72 722
8031.56 665
8032.41 739
8033.26 735
8034.10 797
8034.95 748
8035.79 753
8036.64 721
8037.49 709
8038.33 714
8039.18 699
8040.03 774
8040.87 722
8041.72 770
8042.57 722
8043.41 769
8044.26 697
8045.11 738
8045.95 725
8046.80 709
8047.65 753
8048.49 771
8049.34 736
8050.19 723
8051.03 679
8051.88 725
8052.73 674
8053.58 704
8054.42 704
8055.27 663
8056.12 678
8056.96 643
8057.81 682
8058.66 650
8059.51 712
8060.35 682
8061.20 677
8062.05 705
8062.90 683
8063.74 705
8064.59 716
8065.44 741
8066.29 699
8067.14 663
8067.98 727
8068.83 722
8069.68 716
8070.53 758
8071.38 710
8072.22 712
8073.07 666
8073.92 693
8074.77 678
8075.62 657
8076.46 679
8077.31 656
8078.16 731
8079.01 739
8079.86 708
8080.71 708
8081.56 746
8082.40 688
8083.25 675
8084.10 696
8084.95 729
8085.80 703
8086.65 708
8087.50 699
8088.35 673
8089.19 679
8090.04 730
8090.89 730
8091.74 639
8092.59 652
8093.44 702
8094.29 660
8095.14 647
8095.99 690
8096.84 641
8097.69 706
8098.54 708
8099.39 713
8100.24 710
8101.09 623
8101.94 653
8102.79 626
8103.63 714
8104.48 686
8105.33 726
8106.18 690
8107.03 676
8107.88 735
8108.73 701
8109.58 706
8110.43 719
8111.28 724
8112.14 736
8112.99 692
8113.84 658
8114.69 646
8115.54 725
8116.39 750
8117.24 679
8118.09 569
8118.94 663
8119.79 700
8120.64 680
8121.49 637
8122.34 719
8123.19 743
8124.04 824
8124.89 772
8125.74 726
8126.60 705
8127.45 823
8128.30 733
8129.15 739
8130.00 719
8130.85 689
8131.70 702
8132.55 687
8133.40 725
8134.26 755
8135.11 754
8135.96 693
8136.81 684
8137.66 681
8138.51 660
8139.37 738
8140.22 710
8141.07 712
8141.92 733
8142.77 755
8143.62 793
8144.48 752
8145.33 743
8146.18 730
8147.03 767
8147.88 724
8148.74 753
8149.59 717
8150.44 741
8151.29 705
8152.15 721
8153.00 815
8153.85 775
8154.70 808
8155.56 809
8156.41 805
8157.26 733
8158.11 730
8158.97 748
8159.82 739
8160.67 830
8161.52 904
8162.38 896
8163.23 876
8164.08 855
8164.94 774
8165.79 734
8166.64 700
8167.49 745
8168.35 718
8169.20 756
8170.05 713
8170.91 735
8171.76 757
8172.61 761
8173.47 718
8174.32 800
8175.17 884
8176.03 768
8176.88 725
8177.74 690
8178.59 688
8179.44 778
8180.30 766
8181.15 754
8182.00 753
8182.86 719
8183.71 760
8184.57 686
8185.42 690
8186.27 641
8187.13 697
8187.98 669
8188.84 698
8189.69 652
8190.55 677
8191.40 605
8192.25 681
8193.11 697
8193.96 652
8194.82 726
8195.67 637
8196.53 668
8197.38 684
8198.24 661
8199.09 656
8199.95 668
8200.80 666
8201.66 681
8202.51 669
8203.37 658
8204.22 648
8205.08 673
8205.93 664
8206.79 632
8207.64 634
8208.50 626
8209.35 631
8210.21 633
8211.06 692
8211.92 681
8212.77 699
8213.63 714
8214.48 671
8215.34 657
8216.20 668
8217.05 689
8217.91 670
8218.76 707
8219.62 626
8220.48 638
8221.33 643
8222.19 718
8223.04 657
8223.90 636
8224.76 690
8225.61 682
8226.47 698
8227.32 801
8228.18 770
8229.04 804
8229.89 865
8230.75 801
8231.61 769
8232.46 760
8233.32 763
8234.18 753
8235.03 747
8235.89 700
8236.75 724
8237.60 771
8238.46 707
8239.32 708
8240.17 672
8241.03 675
8241.89 692
8242.74 687
8243.60 704
8244.46 673
8245.32 662
8246.17 649
8247.03 666
8247.89 768
8248.74 736
8249.60 667
8250.46 691
8251.32 677
8252.17 733
8253.03 715
8253.89 680
8254.75 672
8255.60 701
8256.46 694
8257.32 664
8258.18 684
8259.04 697
8259.89 742
8260.75 740
8261.61 696
8262.47 735
8263.33 666
8264.18 681
8265.04 660
8265.90 708
8266.76 701
8267.62 681
8268.48 661
8269.33 666
8270.19 680
8271.05 686
8271.91 673
8272.77 654
8273.63 663
8274.49 667
8275.34 679
8276.20 710
8277.06 689
8277.92 652
8278.78 659
8279.64 629
8280.50 627
8281.36 657
8282.22 736
8283.08 655
8283.93 692
8284.79 722
8285.65 690
8286.51 688
8287.37 609
8288.23 686
8289.09 677
8289.95 705
8290.81 652
8291.67 664
8292.53 726
8293.39 716
8294.25 757
8295.11 691
8295.97 670
8296.83 755
8297.69 760
8298.55 761
8299.41 698
8300.27 703
8301.13 731
8301.99 695
8302.85 696
8303.71 735
8304.57 738
8305.43 706
8306.29 709
8307.15 712
8308.01 724
8308.87 713
8309.73 758
8310.59 714
8311.45 716
8312.31 779
8313.17 763
8314.03 747
8314.90 668
8315.76 764
8316.62 679
8317.48 704
8318.34 704
8319.20 679
8320.06 664
8320.92 712
8321.78 778
8322.64 739
8323.51 758
8324.37 724
8325.23 694
8326.09 718
8326.95 731
8327.81 732
8328.67 776
8329.54 778
8330.40 722
8331.26 673
8332.12 718
8332.98 787
8333.84 737
8334.71 692
8335.57 734
8336.43 702
8337.29 728
8338.15 700
8339.02 704
8339.88 731
8340.74 779
8341.60 807
8342.46 744
8343.33 651
8344.19 721
8345.05 758
8345.91 699
8346.78 672
8347.64 705
8348.50 749
8349.36 750
8350.23 704
8351.09 719
8351.95 709
8352.81 707
8353.68 720
8354.54 778
8355.40 738
8356.27 761
8357.13 726
8357.99 680
8358.86 717
8359.72 711
8360.58 695
8361.44 734
8362.31 788
8363.17 776
8364.03 773
8364.90 748
8365.76 807
8366.63 739
8367.49 767
8368.35 712
8369.22 736
8370.08 813
8370.94 836
8371.81 803
8372.67 757
8373.53 788
8374.40 781
8375.26 807
8376.13 790
8376.99 769
8377.85 796
8378.72 820
8379.58 776
8380.45 746
8381.31 737
8382.18 783
8383.04 809
8383.90 837
8384.77 746
8385.63 780
8386.50 835
8387.36 803
8388.23 770
8389.09 843
8389.96 903
8390.82 914
8391.69 840
8392.55 898
8393.42 879
8394.28 826
8395.15 845
8396.01 858
8396.88 850
8397.74 813
8398.61 858
8399.47 863
8400.34 841
8401.20 857
8402.07 924
8402.93 901
8403.80 943
8404.66 913
8405.53 866
8406.39 974
8407.26 952
8408.12 942
8408.99 916
8409.86 895
8410.72 843
8411.59 894
8412.45 873
8413.32 901
8414.19 928
8415.05 938
8415.92 938
8416.78 1025
8417.65 991
8418.52 962
8419.38 985
8420.25 972
8421.11 970
8421.98 1005
8422.85 1027
8423.71 1039
8424.58 1010
8425.45 916
8426.31 1030
8427.18 1005
8428.05 1125
8428.91 1037
8429.78 1105
8430.65 1090
8431.51 1116
8432.38 1207
8433.25 1186
8434.11 1156
8434.98 1213
8435.85 1202
8436.72 1115
8437.58 1221
8438.45 1174
8439.32 1155
8440.18 1204
8441.05 1257
8441.92 1214
8442.79 1210
8443.65 1236
8444.52 1344
8445.39 1366
8446.26 1382
8447.12 1316
8447.99 1359
8448.86 1400
8449.73 1371
8450.60 1393
8451.46 1481
8452.33 1550
8453.20 1501
8454.07 1477
8454.94 1530
8455.80 1555
8456.67 1476
8457.54 1611
8458.41 1685
8459.28 1732
8460.14 1969
8461.01 2182
8461.88 2427
8462.75 2562
8463.62 2649
8464.49 2523
8465.36 2622
8466.22 2542
8467.09 2373
8467.96 2036
8468.83 1964
8469.70 1806
8470.57 1791
8471.44 1828
8472.31 1931
8473.17 2182
8474.04 2574
8474.91 3164
8475.78 3587
8476.65 3832
8477.52 3957
8478.39 3947
8479.26 3837
8480.13 3298
8481.00 2817
8481.87 2433
8482.74 2097
8483.61 1896
8484.48 1636
8485.34 1462
8486.21 1380
8487.08 1319
8487.95 1302
8488.82 1307
8489.69 1315
8490.56 1242
8491.43 1211
8492.30 1206
8493.17 1204
8494.04 1225
8494.91 1212
8495.78 1233
8496.65 1277
8497.52 1222
8498.39 1149
8499.26 1122
8500.13 1169
8501.01 1214
8501.88 1198
8502.75 1234
8503.62 1207
8504.49 1296
8505.36 1275
8506.23 1209
8507.10 1160
8507.97 1132
8508.84 1103
8509.71 1094
8510.58 1128
8511.45 1330
8512.32 1259
8513.20 1271
8514.07 1427
8514.94 1381
8515.81 1446
8516.68 1358
8517.55 1292
8518.42 1315
8519.29 1220
8520.17 1158
8521.04 1240
8521.91 1211
8522.78 1179
8523.65 1168
8524.52 1138
8525.39 1105
8526.27 1150
8527.14 1177
8528.01 1225
8528.88 1100
8529.75 1132
8530.63 1234
8531.50 1183
8532.37 1188
8533.24 1152
8534.11 1086
8534.99 1267
8535.86 1343
8536.73 1277
8537.60 1299
8538.47 1252
8539.35 1304
8540.22 1194
8541.09 1218
8541.96 1264
8542.84 1279
8543.71 1213
8544.58 1279
8545.46 1266
8546.33 1221
8547.20 1224
8548.07 1193
8548.95 1195
8549.82 1228
8550.69 1255
8551.57 1255
8552.44 1189
8553.31 1183
8554.18 1205
8555.06 1244
8555.93 1257
8556.80 1173
8557.68 1174
8558.55 1280
8559.42 1307
8560.30 1329
8561.17 1293
8562.04 1313
8562.92 1271
8563.79 1271
8564.67 1261
8565.54 1183
8566.41 1129
8567.29 1126
8568.16 1029
8569.03 1066
8569.91 1063
8570.78 1063
8571.66 1072
8572.53 1128
8573.40 1084
8574.28 1072
8575.15 1054
8576.03 1064
8576.90 1005
8577.78 1050
8578.65 1086
8579.52 1056
8580.40 1036
8581.27 1016
8582.15 975
8583.02 1005
8583.90 1031
8584.77 1017
8585.65 982
8586.52 977
8587.40 969
8588.27 972
8589.15 937
8590.02 946
8590.90 981
8591.77 974
8592.65 977
8593.52 1039
8594.40 1009
8595.27 1064
8596.15 1062
8597.02 1024
8597.90 1032
8598.77 1068
8599.65 985
8600.52 926
8601.40 999
8602.28 956
8603.15 935
8604.03 945
8604.90 872
8605.78 922
8606.65 1016
8607.53 1023
8608.41 891
8609.28 974
8610.16 967
8611.03 1019
8611.91 966
8612.79 919
8613.66 929
8614.54 1021
8615.41 1013
8616.29 948
8617.17 1021
8618.04 1055
8618.92 986
8619.80 966
8620.67 1091
8621.55 1054
8622.43 1037
8623.30 1008
8624.18 1010
8625.06 907
8625.93 981
8626.81 1019
8627.69 1025
8628.56 989
8629.44 1028
8630.32 1112
8631.20 1139
8632.07 1097
8632.95 1091
8633.83 1066
8634.70 1084
8635.58 1077
8636.46 1060
8637.34 1087
8638.21 1011
8639.09 1076
8639.97 1122
8640.85 1165
8641.72 1089
8642.60 1104
8643.48 1200
8644.36 1042
8645.23 1109
8646.11 1055
8646.99 1118
8647.87 1292
8648.75 1207
8649.62 1119
8650.50 1243
8651.38 1282
8652.26 1202
8653.14 1175
8654.01 1110
8654.89 1161
8655.77 1255
8656.65 1210
8657.53 1213
8658.41 1222
8659.29 1268
8660.16 1229
8661.04 1251
8661.92 1242
8662.80 1349
8663.68 1374
8664.56 1346
8665.44 1286
8666.31 1290
8667.19 1291
8668.07 1309
8668.95 1277
8669.83 1290
8670.71 1291
8671.59 1257
8672.47 1303
8673.35 1285
8674.23 1293
8675.11 1374
8675.99 1577
8676.86 1542
8677.74 1620
8678.62 1806
8679.50 2018
8680.38 2030
8681.26 2018
8682.14 2067
8683.02 2048
8683.90 1934
8684.78 1788
8685.66 1775
8686.54 1638
8687.42 1571
8688.30 1518
8689.18 1525
8690.06 1425
8690.94 1384
8691.82 1410
8692.70 1441
8693.58 1464
8694.46 1625
8695.34 1828
8696.22 2035
8697.10 2371
8697.98 2803
8698.86 2921
8699.74 3037
8700.62 2944
8701.51 2816
8702.39 2642
8703.27 2211
8704.15 1965
8705.03 1739
8705.91 1591
8706.79 1522
8707.67 1312
8708.55 1301
8709.43 1284
8710.31 1219
8711.20 1137
8712.08 1120
8712.96 1146
8713.84 1193
8714.72 1155
8715.60 1125
8716.48 1070
8717.36 1137
8718.25 1130
8719.13 1107
8720.01 1119
8720.89 1098
8721.77 1002
8722.65 1066
8723.54 1057
8724.42 991
8725.30 1082
8726.18 1084
8727.06 1108
8727.95 1076
8728.83 1048
8729.71 1092
8730.59 1040
8731.47 1046
8732.36 1065
8733.24 1117
8734.12 1033
8735.00 1044
8735.89 1154
8736.77 1184
8737.65 1214
8738.53 1144
8739.42 1184
8740.30 1214
8741.18 1091
8742.06 1115
8742.95 1096
8743.83 1108
8744.71 1166
8745.59 1119
8746.48 998
8747.36 954
8748.24 1046
8749.13 988
8750.01 948
8750.89 981
8751.78 1012
8752.66 997
8753.54 973
8754.43 1026
8755.31 999
8756.19 983
8757.08 1038
8757.96 992
8758.84 1049
8759.73 1071
8760.61 1064
8761.49 1027
8762.38 1053
8763.26 1017
8764.15 1078
8765.03 1115
8765.91 1079
8766.80 1086
8767.68 1088
8768.57 1056
8769.45 1001
8770.33 1047
8771.22 1063
8772.10 1133
8772.99 1048
8773.87 1145
8774.75 1130
8775.64 1089
8776.52 1095
8777.41 1074
8778.29 1062
8779.18 1064
8780.06 1080
8780.95 1072
8781.83 1008
8782.72 1135
8783.60 1008
8784.49 1006
8785.37 1038
8786.26 1125
8787.14 1094
8788.03 1062
8788.91 1108
8789.80 1116
8790.68 1101
8791.57 1085
8792.45 986
8793.34 1093
8794.22 1025
8795.11 989
8795.99 988
8796.88 940
8797.76 1010
8798.65 1015
8799.53 1080
8800.42 991
8801.31 944
8802.19 942
8803.08 966
8803.96 944
8804.85 1005
8805.74 966
8806.62 911
8807.51 889
8808.39 832
8809.28 857
8810.17 972
8811.05 864
8811.94 975
8812.82 907
8813.71 866
8814.60 835
8815.48 839
8816.37 832
8817.26 864
8818.14 908
8819.03 862
8819.92 839
8820.80 813
8821.69 765
8822.58 813
8823.46 828
8824.35 850
8825.24 809
8826.12 886
8827.01 878
8827.90 844
8828.78 818
8829.67 773
8830.56 867
8831.45 824
8832.33 780
8833.22 790
8834.11 801
8835.00 772
8835.88 798
8836.77 734
8837.66 686
8838.55 784
8839.43 847
8840.32 818
8841.21 779
8842.10 769
8842.98 780
8843.87 783
8844.76 788
8845.65 710
8846.54 746
8847.42 767
8848.31 714
8849.20 744
8850.09 740
8850.98 775
8851.86 754
8852.75 789
8853.64 777
8854.53 775
8855.42 759
8856.31 711
8857.19 745
8858.08 712
8858.97 718
8859.86 720
8860.75 745
8861.64 775
8862.53 753
8863.42 743
8864.30 757
8865.19 707
8866.08 747
8866.97 722
8867.86 702
8868.75 724
8869.64 742
8870.53 767
8871.42 752
8872.31 673
8873.20 671
8874.08 726
8874.97 657
8875.86 704
8876.75 713
8877.64 661
8878.53 741
8879.42 635
8880.31 710
8881.20 652
8882.09 669
8882.98 678
8883.87 682
8884.76 695
8885.65 741
8886.54 651
8887.43 645
8888.32 671
8889.21 719
8890.10 746
8890.99 652
8891.88 638
8892.77 720
8893.66 695
8894.55 698
8895.44 714
8896.33 682
8897.22 674
8898.11 680
8899.00 697
8899.90 688
8900.79 719
8901.68 724
8902.57 747
8903.46 716
8904.35 687
8905.24 651
8906.13 645
8907.02 637
8907.91 627
8908.80 625
8909.70 644
8910.59 659
8911.48 684
8912.37 682
8913.26 588
8914.15 643
8915.04 630
8915.93 661
8916.83 669
8917.72 594
8918.61 650
8919.50 694
8920.39 705
8921.28 653
8922.18 707
8923.07 659
8923.96 626
8924.85 663
8925.74 657
8926.64 637
8927.53 694
8928.42 687
8929.31 621
8930.20 634
8931.10 549
8931.99 607
8932.88 641
8933.77 673
8934.67 624
8935.56 587
8936.45 612
8937.34 637
8938.24 549
8939.13 637
8940.02 638
8940.91 668
8941.81 583
8942.70 601
8943.59 672
8944.49 653
8945.38 594
8946.27 553
8947.16 592
8948.06 599
8948.95 654
8949.84 600
8950.74 554
8951.63 581
8952.52 601
8953.42 594
8954.31 618
8955.20 586
8956.10 548
8956.99 624
8957.88 621
8958.78 614
8959.67 643
8960.56 607
8961.46 581
8962.35 599
8963.25 619
8964.14 609
8965.03 559
8965.93 597
8966.82 594
8967.72 616
8968.61 604
8969.50 612
8970.40 639
8971.29 616
8972.19 649
8973.08 652
8973.98 650
8974.87 630
8975.76 621
8976.66 619
8977.55 597
8978.45 534
8979.34 590
8980.24 586
8981.13 606
8982.03 648
8982.92 571
8983.82 571
8984.71 559
8985.61 617
8986.50 592
8987.40 603
8988.29 615
8989.19 614
8990.08 573
8990.98 556
8991.87 524
8992.77 551
8993.66 630
8994.56 590
8995.45 599
8996.35 578
8997.24 547
8998.14 564
8999.04 589
8999.93 586
9000.83 569
9001.72 518
9002.62 580
9003.51 584
9004.41 549
9005.31 554
9006.20 565
9007.10 606
9007.99 580
9008.89 593
9009.79 601
9010.68 612
9011.58 587
9012.48 625
9013.37 664
9014.27 603
9015.16 567
9016.06 552
9016.96 587
9017.85 523
9018.75 505
9019.65 528
9020.54 529
9021.44 567
9022.34 663
9023.23 573
9024.13 570
9025.03 566
9025.93 543
9026.82 561
9027.72 582
9028.62 498
9029.51 510
9030.41 503
9031.31 548
9032.21 537
9033.10 548
9034.00 558
9034.90 594
9035.79 515
9036.69 588
9037.59 530
9038.49 486
9039.38 500
9040.28 519
9041.18 512
9042.08 531
9042.98 563
9043.87 642
9044.77 495
9045.67 526
9046.57 537
9047.47 591
9048.36 551
9049.26 595
9050.16 566
9051.06 527
9051.96 586
9052.85 601
9053.75 609
9054.65 544
9055.55 525
9056.45 518
9057.35 512
9058.25 573
9059.14 587
9060.04 555
9060.94 610
9061.84 568
9062.74 577
9063.64 560
9064.54 600
9065.44 630
9066.33 561
9067.23 513
9068.13 556
9069.03 602
9069.93 544
9070.83 592
9071.73 595
9072.63 570
9073.53 573
9074.43 631
9075.33 572
9076.23 557
9077.13 575
9078.03 533
9078.92 546
9079.82 573
9080.72 541
9081.62 569
9082.52 533
9083.42 528
9084.32 588
9085.22 621
9086.12 576
9087.02 528
9087.92 563
9088.82 542
9089.72 633
9090.62 611
9091.52 587
9092.42 574
9093.32 555
9094.22 540
9095.12 566
9096.03 588
9096.93 625
9097.83 639
9098.73 567
9099.63 588
9100.53 615
9101.43 577
9102.33 550
9103.23 588
9104.13 649
9105.03 548
9105.93 578
9106.83 552
9107.74 475
9108.64 458
9109.54 528
9110.44 554
9111.34 535
9112.24 562
9113.14 546
9114.04 526
9114.94 553
9115.85 564
9116.75 547
9117.65 548
9118.55 534
9119.45 577
9120.35 585
9121.26 566
9122.16 502
9123.06 522
9123.96 553
9124.86 554
9125.77 585
9126.67 589
9127.57 603
9128.47 550
9129.37 527
9130.28 557
9131.18 602
9132.08 570
9132.98 565
9133.88 571
9134.79 585
9135.69 521
9136.59 566
9137.49 580
9138.40 583
9139.30 552
9140.20 553
9141.10 521
9142.01 498
9142.91 520
9143.81 542
9144.72 543
9145.62 540
9146.52 558
9147.42 526
9148.33 559
9149.23 599
9150.13 567
9151.04 522
9151.94 549
9152.84 573
9153.75 593
9154.65 639
9155.55 610
9156.46 542
9157.36 501
9158.26 569
9159.17 552
9160.07 567
9160.97 535
9161.88 524
9162.78 535
9163.69 571
9164.59 542
9165.49 535
9166.40 578
9167.30 614
9168.21 548
9169.11 607
9170.01 546
9170.92 546
9171.82 540
9172.73 606
9173.63 583
9174.53 517
9175.44 579
9176.34 567
9177.25 548
9178.15 534
9179.06 495
9179.96 516
9180.87 553
9181.77 572
9182.68 569
9183.58 546
9184.49 517
9185.39 523
9186.30 559
9187.20 591
9188.11 559
9189.01 610
9189.92 571
9190.82 555
9191.73 568
9192.63 514
9193.54 559
9194.44 566
9195.35 593
9196.25 568
9197.16 565
9198.06 552
9198.97 535
9199.87 527
9200.78 518
9201.69 522
9202.59 586
9203.50 537
9204.40 624
9205.31 606
9206.21 685
9207.12 610
9208.03 566
9208.93 579
9209.84 607
9210.74 612
9211.65 612
9212.56 551
9213.46 550
9214.37 540
9215.28 551
9216.18 580
9217.09 604
9218.00 511
9218.90 538
9219.81 597
9220.72 566
9221.62 587
9222.53 578
9223.44 591
9224.34 626
9225.25 587
9226.16 672
9227.06 583
9227.97 584
9228.88 566
9229.78 565
9230.69 568
9231.60 605
9232.51 553
9233.41 511
9234.32 548
9235.23 555
9236.13 540
9237.04 528
9237.95 528
9238.86 599
9239.76 612
9240.67 570
9241.58 590
9242.49 532
9243.39 535
9244.30 562
9245.21 510
9246.12 545
9247.03 596
9247.93 519
9248.84 579
9249.75 561
9250.66 592
9251.57 542
9252.47 522
9253.38 577
9254.29 582
9255.20 526
9256.11 539
9257.02 548
9257.92 505
9258.83 587
9259.74 587
9260.65 553
9261.56 515
9262.47 555
9263.38 519
9264.28 513
9265.19 585
9266.10 577
9267.01 531
9267.92 539
9268.83 491
9269.74 506
9270.65 503
9271.56 548
9272.47 585
9273.37 597
9274.28 549
9275.19 520
9276.10 569
9277.01 540
9277.92 532
9278.83 577
9279.74 574
9280.65 605
9281.56 622
9282.47 566
9283.38 581
9284.29 588
9285.20 591
9286.11 520
9287.02 546
9287.93 573
9288.84 535
9289.75 525
9290.66 547
9291.57 583
9292.48 586
9293.39 581
9294.30 544
9295.21 538
9296.12 586
9297.03 578
9297.94 597
9298.85 606
9299.76 573
9300.67 570
9301.58 563
9302.49 595
9303.40 590
9304.31 585
9305.23 580
9306.14 530
9307.05 597
9307.96 634
9308.87 553
9309.78 500
9310.69 588
9311.60 615
9312.51 597
9313.42 618
9314.34 599
9315.25 593
9316.16 573
9317.07 572
9317.98 631
9318.89 618
9319.80 652
9320.72 548
9321.63 599
9322.54 608
9323.45 620
9324.36 621
9325.27 592
9326.19 603
9327.10 607
9328.01 545
9328.92 585
9329.83 546
9330.74 568
9331.66 602
9332.57 551
9333.48 556
9334.39 550
9335.31 561
9336.22 594
9337.13 536
9338.04 577
9338.96 557
9339.87 530
9340.78 519
9341.69 557
9342.61 585
9343.52 600
9344.43 588
9345.34 587
9346.26 566
9347.17 586
9348.08 574
9348.99 561
9349.91 585
9350.82 597
9351.73 576
9352.65 591
9353.56 585
9354.47 589
9355.39 574
9356.30 554
9357.21 576
9358.13 600
9359.04 602
9359.95 607
9360.87 616
9361.78 582
9362.69 572
9363.61 684
9364.52 585
9365.43 586
9366.35 563
9367.26 603
9368.18 618
9369.09 603
9370.00 531
9370.92 480
9371.83 541
9372.75 615
9373.66 519
9374.57 574
9375.49 608
9376.40 585
9377.32 574
9378.23 587
9379.15 565
9380.06 614
9380.97 616
9381.89 656
9382.80 570
9383.72 594
9384.63 568
9385.55 578
9386.46 562
9387.38 588
9388.29 586
9389.21 591
9390.12 606
9391.04 593
9391.95 559
9392.87 588
9393.78 651
9394.70 690
9395.61 667
9396.53 661
9397.44 658
9398.36 612
9399.27 632
9400.19 591
9401.10 638
9402.02 689
9402.94 640
9403.85 630
9404.77 613
9405.68 677
9406.60 626
9407.51 586
9408.43 658
9409.35 644
9410.26 583
9411.18 603
9412.09 665
9413.01 662
9413.93 626
9414.84 622
9415.76 627
9416.67 631
9417.59 632
9418.51 603
9419.42 566
9420.34 618
9421.26 615
9422.17 635
9423.09 577
9424.01 633
9424.92 629
9425.84 632
9426.76 666
9427.67 645
9428.59 631
9429.51 669
9430.42 632
9431.34 603
9432.26 629
9433.17 644
9434.09 661
9435.01 645
9435.93 612
9436.84 639
9437.76 684
9438.68 671
9439.59 624
9440.51 601
9441.43 604
9442.35 609
9443.26 662
9444.18 700
9445.10 634
9446.02 671
9446.93 613
9447.85 687
9448.77 685
9449.69 606
9450.61 616
9451.52 655
9452.44 670
9453.36 612
9454.28 664
9455.20 733
9456.11 701
9457.03 689
9457.95 706
9458.87 735
9459.79 815
9460.71 822
9461.62 790
9462.54 801
9463.46 824
9464.38 779
9465.30 750
9466.22 791
9467.14 782
9468.05 692
9468.97 651
9469.89 635
9470.81 681
9471.73 668
9472.65 603
9473.57 701
9474.49 702
9475.41 690
9476.32 633
9477.24 665
9478.16 618
9479.08 667
9480.00 696
9480.92 676
9481.84 637
9482.76 678
9483.68 657
9484.60 663
9485.52 659
9486.44 715
9487.36 749
9488.28 759
9489.20 764
9490.12 716
9491.04 650
9491.96 648
9492.88 639
9493.80 645
9494.72 656
9495.64 645
9496.56 703
9497.48 711
9498.40 714
9499.32 726
9500.24 679
9501.16 727
9502.08 725
9503.00 714
9503.92 650
9504.84 669
9505.76 718
9506.68 627
9507.60 608
9508.52 707
9509.44 750
9510.36 766
9511.28 676
9512.21 609
9513.13 657
9514.05 648
9514.97 680
9515.89 649
9516.81 670
9517.73 737
9518.65 689
9519.57 730
9520.50 786
9521.42 736
9522.34 659
9523.26 700
9524.18 724
9525.10 749
9526.02 735
9526.95 756
9527.87 711
9528.79 704
9529.71 709
9530.63 699
9531.55 675
9532.48 743
9533.40 760
9534.32 772
9535.24 818
9536.16 819
9537.09 874
9538.01 915
9538.93 937
9539.85 939
9540.77 1058
9541.70 981
9542.62 917
9543.54 907
9544.46 876
9545.39 916
9546.31 795
9547.23 772
9548.15 763
9549.08 758
9550.00 792
9550.92 785
9551.85 780
9552.77 761
9553.69 686
9554.61 707
9555.54 710
9556.46 723
9557.38 746
9558.31 704
9559.23 692
9560.15 699
9561.08 708
9562.00 682
9562.92 748
9563.85 806
9564.77 763
9565.69 790
9566.62 730
9567.54 842
9568.46 703
9569.39 722
9570.31 743
9571.23 735
9572.16 724
9573.08 763
9574.01 742
9574.93 739
9575.85 747
9576.78 788
9577.70 757
9578.63 718
9579.55 755
9580.47 718
9581.40 787
9582.32 769
9583.25 736
9584.17 753
9585.10 716
9586.02 681
9586.94 684
9587.87 733
9588.79 686
9589.72 686
9590.64 728
9591.57 696
9592.49 687
9593.42 700
9594.34 745
9595.27 701
9596.19 708
9597.12 683
9598.04 695
9598.97 700
9599.89 678
9600.82 708
9601.74 714
9602.67 756
9603.59 790
9604.52 747
9605.44 700
9606.37 737
9607.29 686
9608.22 789
9609.15 747
9610.07 687
9611.00 775
9611.92 801
9612.85 856
9613.77 823
9614.70 807
9615.63 759
9616.55 825
9617.48 805
9618.40 838
9619.33 822
9620.26 900
9621.18 841
9622.11 821
9623.03 868
9623.96 815
9624.89 906
9625.81 874
9626.74 809
9627.67 821
9628.59 865
9629.52 819
9630.45 933
9631.37 870
9632.30 814
9633.23 827
9634.15 790
9635.08 844
9636.01 852
9636.93 871
9637.86 884
9638.79 892
9639.71 897
9640.64 920
9641.57 1015
9642.50 989
9643.42 971
9644.35 898
9645.28 1022
9646.21 1015
9647.13 1011
9648.06 1021
9648.99 985
9649.92 1002
9650.84 1031
9651.77 1053
9652.70 1056
9653.63 1132
9654.55 1192
9655.48 1236
9656.41 1254
9657.34 1296
9658.26 1340
9659.19 1231
9660.12 1181
9661.05 1138
9661.98 1074
9662.91 1030
9663.83 995
9664.76 1033
9665.69 1005
9666.62 1013
9667.55 1059
9668.48 994
9669.40 984
9670.33 983
9671.26 1033
9672.19 1063
9673.12 1037
9674.05 980
9674.98 1009
9675.90 1074
9676.83 1018
9677.76 938
9678.69 982
9679.62 992
9680.55 1026
9681.48 1081
9682.41 1046
9683.34 1027
9684.27 1146
9685.19 1111
9686.12 1101
9687.05 1154
9687.98 1100
9688.91 1133
9689.84 1124
9690.77 1107
9691.70 1083
9692.63 1076
9693.56 1091
9694.49 1154
9695.42 1146
9696.35 1140
9697.28 1111
9698.21 1223
9699.14 1165
9700.07 1178
9701.00 1084
9701.93 1125
9702.86 1130
9703.79 1168
9704.72 1189
9705.65 1190
9706.58 1176
9707.51 1175
9708.44 1153
9709.37 1153
9710.30 1118
9711.23 1126
9712.16 1054
9713.09 1051
9714.02 1080
9714.95 998
9715.88 1082
9716.82 1080
9717.75 1025
9718.68 1060
9719.61 1123
9720.54 1211
9721.47 1201
9722.40 1180
9723.33 1143
9724.26 1138
9725.19 1143
9726.13 1168
9727.06 1113
9727.99 1092
9728.92 1076
9729.85 1055
9730.78 1023
9731.71 974
9732.64 991
9733.58 993
9734.51 966
9735.44 1000
9736.37 1015
9737.30 1019
9738.23 1065
9739.17 1095
9740.10 1050
9741.03 1017
9741.96 1044
9742.89 989
9743.83 1001
9744.76 979
9745.69 1037
9746.62 1053
9747.55 967
9748.49 1006
9749.42 981
9750.35 938
9751.28 905
9752.22 890
9753.15 952
9754.08 909
9755.01 982
9755.95 956
9756.88 913
9757.81 859
9758.75 873
9759.68 821
9760.61 844
9761.54 905
9762.48 874
9763.41 824
9764.34 903
9765.28 833
9766.21 888
9767.14 797
9768.08 862
9769.01 898
9769.94 889
9770.88 883
9771.81 806
9772.74 861
9773.68 897
9774.61 788
9775.54 761
9776.48 829
9777.41 869
9778.34 829
9779.28 846
9780.21 817
9781.14 816
9782.08 877
9783.01 863
9783.95 876
9784.88 927
9785.81 995
9786.75 925
9787.68 882
9788.62 902
9789.55 965
9790.49 968
9791.42 960
9792.35 872
9793.29 935
9794.22 914
9795.16 837
9796.09 809
9797.03 790
9797.96 839
9798.90 845
9799.83 808
9800.77 799
9801.70 889
9802.64 870
9803.57 824
9804.51 776
9805.44 819
9806.38 847
9807.31 832
9808.25 885
9809.18 745
9810.12 746
9811.05 819
9811.99 807
9812.92 789
9813.86 828
9814.79 790
9815.73 717
9816.66 803
9817.60 801
9818.54 798
9819.47 712
9820.41 778
9821.34 757
9822.28 738
9823.21 769
9824.15 759
9825.09 724
9826.02 696
9826.96 714
9827.89 772
9828.83 687
9829.77 705
9830.70 771
9831.64 723
9832.57 682
9833.51 678
9834.45 664
9835.38 714
9836.32 720
9837.26 718
9838.19 702
9839.13 642
9840.07 638
9841.00 701
9841.94 662
9842.88 666
9843.81 676
9844.75 688
9845.69 714
9846.62 709
9847.56 734
9848.50 692
9849.44 693
9850.37 667
9851.31 625
9852.25 635
9853.18 671
9854.12 696
9855.06 699
9856.00 606
9856.93 675
9857.87 685
9858.81 696
9859.75 689
9860.68 684
9861.62 744
9862.56 708
9863.50 696
9864.44 663
9865.37 647
9866.31 739
9867.25 772
9868.19 735
9869.13 768
9870.06 740
9871.00 738
9871.94 678
9872.88 679
9873.82 672
9874.75 687
9875.69 670
9876.63 640
9877.57 669
9878.51 709
9879.45 684
9880.39 709
9881.32 709
9882.26 666
9883.20 658
9884.14 712
9885.08 685
9886.02 663
9886.96 694
9887.90 674
9888.83 682
9889.77 662
9890.71 648
9891.65 646
9892.59 678
9893.53 608
9894.47 665
9895.41 711
9896.35 677
9897.29 636
9898.23 591
9899.17 534
9900.11 586
9901.05 649
9901.99 656
9902.92 640
9903.86 613
9904.80 624
9905.74 596
9906.68 696
9907.62 749
9908.56 667
9909.50 648
9910.44 661
9911.38 670
9912.32 622
9913.26 629
9914.20 642
9915.14 584
9916.08 632
9917.02 668
9917.97 624
9918.91 640
9919.85 612
9920.79 674
9921.73 648
9922.67 656
9923.61 674
9924.55 638
9925.49 637
9926.43 609
9927.37 579
9928.31 609
9929.25 702
9930.19 740
9931.13 735
9932.08 739
9933.02 815
9933.96 898
9934.90 871
9935.84 911
9936.78 850
9937.72 867
9938.66 843
9939.61 766
9940.55 760
9941.49 760
9942.43 724
9943.37 691
9944.31 573
9945.26 569
9946.20 610
9947.14 631
9948.08 680
9949.02 636
9949.96 601
9950.91 669
9951.85 653
9952.79 642
9953.73 590
9954.67 626
9955.62 629
9956.56 636
9957.50 600
9958.44 649
9959.39 660
9960.33 609
9961.27 594
9962.21 568
9963.16 594
9964.10 607
9965.04 660
9965.98 587
9966.93 608
9967.87 579
9968.81 571
9969.75 608
9970.70 598
9971.64 595
9972.58 618
9973.53 570
9974.47 552
9975.41 592
9976.36 565
9977.30 596
9978.24 622
9979.18 638
9980.13 527
9981.07 577
9982.01 598
9982.96 581
9983.90 522
9984.85 552
9985.79 557
9986.73 515
9987.68 528
9988.62 575
9989.56 569
9990.51 536
9991.45 541
9992.40 540
9993.34 583
9994.28 539
9995.23 546
9996.17 521
9997.12 565
9998.06 612
9999.00 560
9999.95 578
10000.89 631
10001.84 621
10002.78 578
10003.73 551
10004.67 584
10005.61 547
10006.56 530
10007.50 530
10008.45 565
10009.39 589
10010.34 599
10011.28 558
10012.23 530
10013.17 586
10014.12 564
10015.06 547
10016.01 535
10016.95 525
10017.90 582
10018.84 587
10019.79 621
10020.73 602
10021.68 562
10022.62 559
10023.57 572
10024.51 566
10025.46 563
10026.41 548
10027.35 564
10028.30 563
10029.24 581
10030.19 582
10031.13 628
10032.08 606
10033.03 609
10033.97 589
10034.92 550
10035.86 574
10036.81 560
10037.76 595
10038.70 533
10039.65 606
10040.59 581
10041.54 524
10042.49 571
10043.43 563
10044.38 562
10045.33 562
10046.27 600
10047.22 571
10048.16 563
10049.11 583
10050.06 594
10051.00 525
10051.95 509
10052.90 464
10053.84 516
10054.79 520
10055.74 547
10056.69 570
10057.63 505
10058.58 485
10059.53 521
10060.47 574
10061.42 561
10062.37 524
10063.32 512
10064.26 510
10065.21 500
10066.16 587
10067.10 540
10068.05 519
10069.00 502
10069.95 513
10070.89 534
10071.84 523
10072.79 496
10073.74 499
10074.69 539
10075.63 562
10076.58 628
10077.53 508
10078.48 511
10079.43 512
10080.37 532
10081.32 540
10082.27 592
10083.22 568
10084.17 573
10085.11 516
10086.06 572
10087.01 533
10087.96 521
10088.91 503
10089.86 502
10090.81 501
10091.75 547
10092.70 551
10093.65 533
10094.60 506
10095.55 502
10096.50 525
10097.45 550
10098.40 534
10099.34 533
10100.29 492
10101.24 452
10102.19 517
10103.14 488
10104.09 545
10105.04 575
10105.99 574
10106.94 563
10107.89 492
10108.84 557
10109.79 552
10110.73 541
10111.68 508
10112.63 512
10113.58 537
10114.53 571
10115.48 499
10116.43 518
10117.38 537
10118.33 540
10119.28 515
10120.23 476
10121.18 560
10122.13 552
10123.08 541
10124.03 518
10124.98 569
10125.93 509
10126.88 535
10127.83 498
10128.78 534
10129.73 513
10130.68 520
10131.64 552
10132.59 521
10133.54 542
10134.49 546
10135.44 508
10136.39 516
10137.34 527
10138.29 503
10139.24 548
10140.19 495
10141.14 530
10142.09 496
10143.04 525
10144.00 543
10144.95 500
10145.90 571
10146.85 545
10147.80 524
10148.75 554
10149.70 519
10150.65 516
10151.61 516
10152.56 560
10153.51 570
10154.46 559
10155.41 557
10156.36 544
10157.31 506
10158.27 476
10159.22 503
10160.17 507
10161.12 570
10162.07 525
10163.03 490
10163.98 508
10164.93 528
10165.88 553
10166.83 527
10167.79 537
10168.74 520
10169.69 561
10170.64 532
10171.60 543
10172.55 574
10173.50 595
10174.45 577
10175.41 575
10176.36 559
10177.31 560
10178.26 597
10179.22 545
10180.17 562
10181.12 555
10182.07 542
10183.03 550
10183.98 571
10184.93 580
10185.89 641
10186.84 574
10187.79 598
10188.75 558
10189.70 528
10190.65 560
10191.60 540
10192.56 581
10193.51 527
10194.47 558
10195.42 596
10196.37 547
10197.33 559
10198.28 639
10199.23 569
10200.19 649
10201.14 602
10202.09 579
10203.05 628
10204.00 580
10204.96 605
10205.91 617
10206.86 665
10207.82 583
10208.77 553
10209.73 583
10210.68 606
10211.63 591
10212.59 572
10213.54 612
10214.50 635
10215.45 618
10216.41 643
10217.36 609
10218.32 577
10219.27 590
10220.22 546
10221.18 591
10222.13 633
10223.09 607
10224.04 604
10225.00 575
10225.95 553
10226.91 603
10227.86 588
10228.82 588
10229.77 625
10230.73 595
10231.68 595
10232.64 619
10233.59 647
10234.55 562
10235.50 556
10236.46 579
10237.42 582
10238.37 582
10239.33 652
10240.28 635
10241.24 650
10242.19 707
10243.15 739
10244.10 686
10245.06 707
10246.02 625
10246.97 687
10247.93 672
10248.88 663
10249.84 616
10250.80 630
10251.75 621
10252.71 560
10253.66 535
10254.62 546
10255.58 566
10256.53 534
10257.49 585
10258.45 512
10259.40 577
10260.36 586
10261.32 570
10262.27 589
10263.23 522
10264.19 518
10265.14 516
10266.10 555
10267.06 542
10268.01 534
10268.97 539
10269.93 527
10270.88 586
10271.84 572
10272.80 543
10273.76 538
10274.71 551
10275.67 518
10276.63 504
10277.58 533
10278.54 541
10279.50 481
10280.46 509
10281.41 569
10282.37 491
10283.33 476
10284.29 458
10285.24 511
10286.20 539
10287.16 533
10288.12 520
10289.08 521
10290.03 539
10290.99 526
10291.95 548
10292.91 579
10293.87 548
10294.82 516
10295.78 500
10296.74 482
10297.70 501
10298.66 520
10299.61 544
10300.57 534
10301.53 531
10302.49 520
10303.45 487
10304.41 530
10305.37 528
10306.32 561
10307.28 481
10308.24 520
10309.20 509
10310.16 533
10311.12 565
10312.08 511
10313.04 473
10314.00 523
10314.95 493
10315.91 532
10316.87 548
10317.83 524
10318.79 513
10319.75 535
10320.71 519
10321.67 580
10322.63 518
10323.59 514
10324.55 545
10325.51 525
10326.47 453
10327.43 515
10328.39 507
10329.35 467
10330.31 513
10331.27 524
10332.23 540
10333.19 532
10334.15 516
10335.11 594
10336.07 545
10337.03 531
10337.99 549
10338.95 551
10339.91 556
10340.87 512
10341.83 537
10342.79 549
10343.75 558
10344.71 522
10345.67 502
10346.63 498
10347.59 517
10348.55 517
10349.51 483
10350.47 491
10351.43 495
10352.39 441
10353.35 486
10354.31 542
10355.28 522
10356.24 537
10357.20 599
10358.16 522
10359.12 483
10360.08 491
10361.04 497
10362.00 508
10362.96 496
10363.93 511
10364.89 504
10365.85 456
10366.81 472
10367.77 514
10368.73 520
10369.69 478
10370.66 454
10371.62 437
10372.58 506
10373.54 524
10374.50 454
10375.47 503
10376.43 481
10377.39 515
10378.35 510
10379.31 475
10380.28 436
10381.24 429
10382.20 458
10383.16 454
10384.12 428
10385.09 461
10386.05 498
10387.01 513
10387.97 517
10388.94 468
10389.90 515
10390.86 474
10391.82 486
10392.79 489
10393.75 539
10394.71 536
10395.68 541
10396.64 494
10397.60 569
10398.56 460
10399.53 477
10400.49 520
10401.45 482
10402.42 469
10403.38 505
10404.34 550
10405.31 510
10406.27 477
10407.23 508
10408.20 515
10409.16 469
10410.12 496
10411.09 475
10412.05 486
10413.01 461
10413.98 493
10414.94 535
10415.90 507
10416.87 488
10417.83 477
10418.80 524
10419.76 522
10420.72 507
10421.69 508
10422.65 571
10423.62 581
10424.58 588
10425.54 564
10426.51 628
10427.47 598
10428.44 591
10429.40 598
10430.37 569
10431.33 598
10432.30 629
10433.26 600
10434.22 562
10435.19 548
10436.15 540
10437.12 538
10438.08 605
10439.05 567
10440.01 486
10440.98 483
10441.94 524
10442.91 532
10443.87 527
10444.84 495
10445.80 487
10446.77 503
10447.73 530
10448.70 472
10449.66 476
10450.63 430
10451.59 500
10452.56 482
10453.53 431
10454.49 491
10455.46 508
10456.42 459
10457.39 491
10458.35 442
10459.32 477
10460.29 472
10461.25 463
10462.22 452
10463.18 455
10464.15 450
10465.12 437
10466.08 459
10467.05 464
10468.01 434
10468.98 537
10469.95 500
10470.91 467
10471.88 432
10472.85 451
10473.81 471
10474.78 448
10475.74 467
10476.71 473
10477.68 445
10478.64 429
10479.61 468
10480.58 524
10481.54 483
10482.51 457
10483.48 487
10484.45 518
10485.41 476
10486.38 446
10487.35 388
10488.31 453
10489.28 457
10490.25 445
10491.22 481
10492.18 486
10493.15 500
10494.12 525
10495.08 486
10496.05 475
10497.02 455
10497.99 441
10498.95 500
10499.92 461
10500.89 445
10501.86 446
10502.83 477
10503.79 505
10504.76 466
10505.73 450
10506.70 494
10507.67 494
10508.63 564
10509.60 497
10510.57 481
10511.54 487
10512.51 484
10513.47 512
10514.44 473
10515.41 482
10516.38 441
10517.35 510
10518.32 530
10519.28 511
10520.25 474
10521.22 473
10522.19 484
10523.16 486
10524.13 420
10525.10 420
10526.07 456
10527.03 539
10528.00 462
10528.97 444
10529.94 490
10530.91 490
10531.88 486
10532.85 483
10533.82 504
10534.79 491
10535.76 490
10536.73 493
10537.70 514
10538.67 452
10539.63 511
10540.60 509
10541.57 530
10542.54 492
10543.51 520
10544.48 492
10545.45 499
10546.42 474
10547.39 472
10548.36 483
10549.33 451
10550.30 478
10551.27 473
10552.24 471
10553.21 458
10554.18 485
10555.15 534
10556.12 487
10557.09 460
10558.06 493
10559.03 564
10560.00 519
10560.97 486
10561.95 515
10562.92 573
10563.89 485
10564.86 567
10565.83 541
10566.80 568
10567.77 557
10568.74 585
10569.71 563
10570.68 614
10571.65 611
10572.62 608
10573.59 582
10574.57 571
10575.54 551
10576.51 555
10577.48 514
10578.45 473
10579.42 496
10580.39 469
10581.36 531
10582.34 546
10583.31 494
10584.28 480
10585.25 512
10586.22 456
10587.19 432
10588.17 495
10589.14 467
10590.11 502
10591.08 500
10592.05 487
10593.02 478
10594.00 479
10594.97 540
10595.94 513
10596.91 524
10597.89 505
10598.86 555
10599.83 513
10600.80 543
10601.77 542
10602.75 554
10603.72 519
10604.69 501
10605.66 538
10606.64 491
10607.61 503
10608.58 500
10609.55 495
10610.53 504
10611.50 462
10612.47 510
10613.45 555
10614.42 578
10615.39 499
10616.36 450
10617.34 491
10618.31 467
10619.28 499
10620.26 501
10621.23 472
10622.20 487
10623.18 495
10624.15 502
10625.12 489
10626.10 469
10627.07 495
10628.04 530
10629.02 505
10629.99 504
10630.97 507
10631.94 521
10632.91 518
10633.89 515
10634.86 538
10635.83 510
10636.81 525
10637.78 514
10638.76 487
10639.73 517
10640.70 554
10641.68 544
10642.65 521
10643.63 549
10644.60 569
10645.58 585
10646.55 651
10647.53 590
10648.50 624
10649.47 612
10650.45 588
10651.42 546
10652.40 551
10653.37 597
10654.35 562
10655.32 521
10656.30 542
10657.27 523
10658.25 497
10659.22 490
10660.20 467
10661.17 515
10662.15 491
10663.12 506
10664.10 508
10665.07 475
10666.05 514
10667.02 531
10668.00 522
10668.97 499
10669.95 518
10670.93 550
10671.90 507
10672.88 517
10673.85 560
10674.83 540
10675.80 549
10676.78 536
10677.76 519
10678.73 488
10679.71 509
10680.68 528
10681.66 527
10682.63 502
10683.61 548
10684.59 479
10685.56 556
10686.54 509
10687.52 547
10688.49 529
10689.47 489
10690.44 540
10691.42 538
10692.40 531
10693.37 510
10694.35 488
10695.33 465
10696.30 521
10697.28 473
10698.26 448
10699.23 470
10700.21 489
10701.19 526
10702.17 501
10703.14 485
10704.12 487
10705.10 560
10706.07 501
10707.05 499
10708.03 481
10709.01 444
10709.98 486
10710.96 521
10711.94 488
10712.91 472
10713.89 464
10714.87 489
10715.85 465
10716.83 449
10717.80 496
10718.78 534
10719.76 487
10720.74 459
10721.71 488
10722.69 451
10723.67 473
10724.65 506
10725.63 474
10726.60 493
10727.58 485
10728.56 439
10729.54 433
10730.52 441
10731.49 466
10732.47 455
10733.45 468
10734.43 495
10735.41 438
10736.39 498
10737.37 477
10738.34 477
10739.32 459
10740.30 504
10741.28 506
10742.26 490
10743.24 530
10744.22 498
10745.20 486
10746.17 557
10747.15 499
10748.13 437
10749.11 456
10750.09 440
10751.07 457
10752.05 447
10753.03 500
10754.01 519
10754.99 478
10755.97 451
10756.95 474
10757.93 482
10758.91 507
10759.88 538
10760.86 498
10761.84 499
10762.82 503
10763.80 452
10764.78 432
10765.76 419
10766.74 490
10767.72 461
10768.70 470
10769.68 499
10770.66 482
10771.64 471
10772.62 471
10773.60 466
10774.58 436
10775.56 442
10776.54 476
10777.52 520
10778.51 493
10779.49 489
10780.47 536
10781.45 470
10782.43 493
10783.41 464
10784.39 476
10785.37 491
10786.35 475
10787.33 493
10788.31 487
10789.29 469
10790.27 485
10791.26 492
10792.24 478
10793.22 487
10794.20 487
10795.18 509
10796.16 479
10797.14 494
10798.12 465
10799.10 477
10800.09 467
10801.07 491
10802.05 474
10803.03 442
10804.01 466
10804.99 477
10805.98 489
10806.96 506
10807.94 492
10808.92 464
10809.90 504
10810.89 488
10811.87 436
10812.85 477
10813.83 495
10814.81 497
10815.80 488
10816.78 465
10817.76 468
10818.74 475
10819.72 467
10820.71 501
10821.69 549
10822.67 477
10823.65 495
10824.64 497
10825.62 465
10826.60 493
10827.58 512
10828.57 523
10829.55 494
10830.53 448
10831.52 478
10832.50 517
10833.48 456
10834.46 502
10835.45 454
10836.43 519
10837.41 495
10838.40 469
10839.38 496
10840.36 481
10841.35 497
10842.33 496
10843.31 479
10844.30 509
10845.28 529
10846.26 456
10847.25 481
10848.23 508
10849.21 509
10850.20 524
10851.18 527
10852.17 505
10853.15 490
10854.13 505
10855.12 503
10856.10 538
10857.09 516
10858.07 532
10859.05 510
10860.04 553
10861.02 500
10862.01 551
10862.99 491
10863.97 481
10864.96 503
10865.94 568
10866.93 592
10867.91 529
10868.90 517
10869.88 518
10870.87 558
10871.85 502
10872.84 519
10873.82 567
10874.81 539
10875.79 543
10876.78 544
10877.76 537
10878.75 526
10879.73 548
10880.72 560
10881.70 535
10882.69 560
10883.67 591
10884.66 584
10885.64 582
10886.63 556
10887.61 626
10888.60 640
10889.58 594
10890.57 597
10891.55 600
10892.54 600
10893.53 563
10894.51 584
10895.50 613
10896.48 591
10897.47 614
10898.45 606
10899.44 608
10900.43 605
10901.41 594
10902.40 597
10903.38 608
10904.37 573
10905.36 579
10906.34 610
10907.33 600
10908.32 635
10909.30 619
10910.29 673
10911.28 632
10912.26 570
10913.25 615
10914.24 633
10915.22 624
10916.21 602
10917.20 636
10918.18 664
10919.17 643
10920.16 597
10921.14 639
10922.13 690
10923.12 670
10924.10 692
10925.09 672
10926.08 610
10927.07 655
10928.05 667
10929.04 643
10930.03 651
10931.01 648
10932.00 682
10932.99 670
10933.98 691
10934.96 665
10935.95 719
10936.94 675
10937.93 695
10938.92 669
10939.90 673
10940.89 695
10941.88 759
10942.87 702
10943.85 727
10944.84 709
10945.83 751
10946.82 818
10947.81 780
10948.79 790
10949.78 830
10950.77 843
10951.76 876
10952.75 833
10953.74 839
10954.72 912
10955.71 868
10956.70 851
10957.69 818
10958.68 788
10959.67 772
10960.66 806
10961.65 871
10962.63 903
10963.62 910
10964.61 978
10965.60 974
10966.59 972
10967.58 947
10968.57 939
10969.56 914
10970.55 948
10971.54 903
10972.52 800
10973.51 813
10974.50 808
10975.49 798
10976.48 811
10977.47 844
10978.46 820
10979.45 799
10980.44 843
10981.43 802
10982.42 787
10983.41 880
10984.40 809
10985.39 785
10986.38 814
10987.37 862
10988.36 839
10989.35 799
10990.34 909
10991.33 840
10992.32 835
10993.31 855
10994.30 843
10995.29 834
10996.28 810
10997.27 775
10998.26 837
10999.25 892
11000.24 893
11001.23 891
11002.22 871
11003.21 1067
11004.20 1043
11005.20 1085
11006.19 1175
11007.18 1264
11008.17 1333
11009.16 1177
11010.15 1187
11011.14 1097
11012.13 1055
11013.12 1005
11014.11 1014
11015.10 922
11016.10 879
11017.09 844
11018.08 880
11019.07 809
11020.06 744
11021.05 786
11022.04 804
11023.04 803
11024.03 733
11025.02 736
11026.01 773
11027.00 755
11027.99 737
11028.99 717
11029.98 727
11030.97 733
11031.96 761
11032.95 770
11033.95 724
11034.94 700
11035.93 782
11036.92 780
11037.91 741
11038.91 731
11039.90 668
11040.89 719
11041.88 671
11042.88 641
11043.87 687
11044.86 658
11045.85 682
11046.85 665
11047.84 657
11048.83 643
11049.82 641
11050.82 682
11051.81 675
11052.80 695
11053.80 691
11054.79 680
11055.78 662
11056.77 610
11057.77 586
11058.76 629
11059.75 619
11060.75 669
11061.74 652
11062.73 587
11063.73 651
11064.72 659
11065.71 638
11066.71 619
11067.70 608
11068.69 678
11069.69 616
11070.68 690
11071.68 619
11072.67 596
11073.66 687
11074.66 652
11075.65 604
11076.65 609
11077.64 633
11078.63 627
11079.63 696
11080.62 697
11081.62 652
11082.61 603
11083.60 625
11084.60 669
11085.59 658
11086.59 646
11087.58 664
11088.58 630
11089.57 655
11090.57 678
11091.56 620
11092.55 593
11093.55 593
11094.54 637
11095.54 629
11096.53 591
11097.53 596
11098.52 592
11099.52 583
11100.51 566
11101.51 618
11102.50 604
11103.50 557
11104.49 592
11105.49 563
11106.48 594
11107.48 585
11108.48 610
11109.47 629
11110.47 636
11111.46 604
11112.46 583
11113.45 575
11114.45 582
11115.44 615
11116.44 634
11117.44 590
11118.43 529
11119.43 519
11120.42 613
11121.42 579
11122.42 602
11123.41 563
11124.41 552
11125.40 547
11126.40 567
11127.40 578
11128.39 588
11129.39 617
11130.38 625
11131.38 579
11132.38 573
11133.37 585
11134.37 621
11135.37 577
11136.36 538
11137.36 577
11138.36 612
11139.35 594
11140.35 550
11141.35 574
11142.34 605
11143.34 554
11144.34 558
11145.34 546
11146.33 522
11147.33 550
11148.33 594
11149.32 620
11150.32 587
11151.32 583
11152.32 587
11153.31 582
11154.31 624
11155.31 578
11156.31 579
11157.30 555
11158.30 518
11159.30 532
11160.30 514
11161.29 531
11162.29 540
11163.29 508
11164.29 478
11165.29 578
11166.28 515
11167.28 524
11168.28 522
11169.28 477
11170.28 521
11171.27 528
11172.27 516
11173.27 488
11174.27 507
11175.27 533
11176.27 525
11177.26 517
11178.26 510
11179.26 528
11180.26 527
11181.26 468
11182.26 542
11183.26 494
11184.26 513
11185.25 527
11186.25 531
11187.25 492
11188.25 492
11189.25 517
11190.25 501
11191.25 510
11192.25 552
11193.25 492
11194.25 506
11195.24 500
11196.24 488
11197.24 523
11198.24 523
11199.24 570
11200.24 554
11201.24 493
11202.24 486
11203.24 544
11204.24 526
11205.24 551
11206.24 528
11207.24 517
11208.24 530
11209.24 527
11210.24 580
11211.24 513
11212.24 515
11213.24 508
11214.24 469
11215.24 475
11216.24 485
11217.24 500
11218.24 536
11219.24 506
11220.24 547
11221.24 529
11222.24 476
11223.24 504
11224.24 496
11225.24 508
11226.24 497
11227.25 534
11228.25 551
11229.25 529
11230.25 491
11231.25 535
11232.25 496
11233.25 510
11234.25 517
11235.25 524
11236.25 560
11237.25 596
11238.26 532
11239.26 474
11240.26 519
11241.26 520
11242.26 535
11243.26 533
11244.26 505
11245.27 506
11246.27 545
11247.27 526
11248.27 522
11249.27 514
11250.27 521
11251.28 535
11252.28 580
11253.28 542
11254.28 485
11255.28 502
11256.29 484
11257.29 519
11258.29 492
11259.29 513
11260.29 552
11261.30 487
11262.30 496
11263.30 542
11264.30 540
11265.31 512
11266.31 521
11267.31 514
11268.31 559
11269.32 528
11270.32 522
11271.32 564
11272.32 494
11273.33 500
11274.33 548
11275.33 552
11276.33 567
11277.34 513
11278.34 470
11279.34 581
11280.35 558
11281.35 482
11282.35 555
11283.36 575
11284.36 549
11285.36 551
11286.37 567
11287.37 561
11288.37 553
11289.38 539
11290.38 547
11291.38 540
11292.39 569
11293.39 546
11294.39 530
11295.40 537
11296.40 539
11297.41 515
11298.41 566
11299.41 551
11300.42 575
11301.42 603
11302.43 559
11303.43 602
11304.43 546
11305.44 501
11306.44 508
11307.45 533
11308.45 619
11309.46 570
11310.46 535
11311.46 541
11312.47 546
11313.47 564
11314.48 564
11315.48 593
11316.49 584
11317.49 581
11318.50 600
11319.50 628
11320.51 616
11321.51 627
11322.52 678
11323.52 693
11324.53 621
11325.53 582
11326.54 654
11327.54 593
11328.55 591
11329.55 548
11330.56 522
11331.56 530
11332.57 563
11333.57 521
11334.58 567
11335.58 497
11336.59 479
11337.60 556
11338.60 535
11339.61 539
11340.61 577
11341.62 570
11342.62 577
11343.63 517
11344.64 539
11345.64 596
11346.65 560
11347.65 508
11348.66 470
11349.67 533
11350.67 548
11351.68 548
11352.69 544
11353.69 534
11354.70 554
11355.71 510
11356.71 543
11357.72 598
11358.72 525
11359.73 566
11360.74 562
11361.74 554
11362.75 535
11363.76 533
11364.76 507
11365.77 529
11366.78 544
11367.79 564
11368.79 597
11369.80 553
11370.81 515
11371.81 527
11372.82 543
11373.83 520
11374.84 517
11375.84 531
11376.85 511
11377.86 527
11378.87 518
11379.87 547
11380.88 534
11381.89 522
11382.90 529
11383.90 545
11384.91 516
11385.92 517
11386.93 505
11387.93 525
11388.94 597
11389.95 535
11390.96 508
11391.97 534
11392.97 530
11393.98 546
11394.99 519
11396.00 498
11397.01 518
11398.02 531
11399.02 496
11400.03 505
11401.04 555
11402.05 541
11403.06 540
11404.07 567
11405.08 575
11406.08 600
11407.09 606
11408.10 542
11409.11 572
11410.12 518
11411.13 547
11412.14 584
11413.15 556
11414.15 548
11415.16 596
11416.17 564
11417.18 595
11418.19 531
11419.20 501
11420.21 539
11421.22 566
11422.23 514
11423.24 510
11424.25 553
11425.26 590
11426.27 557
11427.28 535
11428.29 579
11429.30 582
11430.31 579
11431.32 544
11432.32 555
11433.33 585
11434.34 559
11435.35 583
11436.36 615
11437.37 608
11438.38 590
11439.39 580
11440.41 603
11441.42 550
11442.43 575
11443.44 598
11444.45 589
11445.46 611
11446.47 566
11447.48 588
11448.49 609
11449.50 610
11450.51 590
11451.52 653
11452.53 620
11453.54 618
11454.55 580
11455.56 628
11456.57 575
11457.59 603
11458.60 639
11459.61 677
11460.62 689
11461.63 664
11462.64 608
11463.65 631
11464.66 659
11465.67 634
11466.69 668
11467.70 647
11468.71 634
11469.72 662
11470.73 671
11471.74 664
11472.75 645
11473.77 633
11474.78 648
11475.79 654
11476.80 684
11477.81 673
11478.83 680
11479.84 718
11480.85 653
11481.86 628
11482.87 694
11483.89 700
11484.90 678
11485.91 653
11486.92 674
11487.93 692
11488.95 669
11489.96 731
11490.97 678
11491.98 689
11493.00 664
11494.01 681
11495.02 770
11496.03 752
11497.05 725
11498.06 699
11499.07 722
11500.09 689
11501.10 745
11502.11 710
11503.12 707
11504.14 704
11505.15 723
11506.16 753
11507.18 743
11508.19 770
11509.20 757
11510.22 735
11511.23 704
11512.24 672
11513.26 691
11514.27 737
11515.28 774
11516.30 743
11517.31 775
11518.32 744
11519.34 781
11520.35 710
11521.37 747
11522.38 790
11523.39 783
11524.41 788
11525.42 776
11526.44 774
11527.45 810
11528.46 736
11529.48 744
11530.49 789
11531.51 744
11532.52 765
11533.53 794
11534.55 849
11535.56 846
11536.58 828
11537.59 817
11538.61 844
11539.62 872
11540.64 911
11541.65 862
11542.67 865
11543.68 950
11544.69 927
11545.71 884
11546.72 894
11547.74 911
11548.75 942
11549.77 910
11550.78 863
11551.80 903
11552.81 933
11553.83 941
11554.85 918
11555.86 889
11556.88 908
11557.89 934
11558.91 974
11559.92 997
11560.94 1004
11561.95 1007
11562.97 1109
11563.98 1079
11565.00 1009
11566.02 1056
11567.03 1103
11568.05 1083
11569.06 1104
11570.08 1116
11571.10 1129
11572.11 1162
11573.13 1156
11574.14 1163
11575.16 1182
11576.18 1165
11577.19 1185
11578.21 1203
11579.22 1214
11580.24 1264
11581.26 1257
11582.27 1308
11583.29 1323
11584.31 1387
11585.32 1375
11586.34 1485
11587.36 1464
11588.37 1546
11589.39 1621
11590.41 1646
11591.42 1661
11592.44 1702
11593.46 1739
11594.47 1768
11595.49 1742
11596.51 1858
11597.53 1817
11598.54 1904
11599.56 2095
11600.58 2117
11601.59 2366
11602.61 2544
11603.63 2915
11604.65 3287
11605.66 3708
11606.68 4151
11607.70 4204
11608.72 4263
11609.74 4063
11610.75 3823
11611.77 3412
11612.79 3058
11613.81 2741
11614.82 2447
11615.84 2268
11616.86 2002
11617.88 1802
11618.90 1729
11619.91 1653
11620.93 1644
11621.95 1526
11622.97 1452
11623.99 1439
11625.01 1434
11626.02 1408
11627.04 1351
11628.06 1329
11629.08 1335
11630.10 1351
11631.12 1306
11632.14 1330
11633.15 1312
11634.17 1248
11635.19 1291
11636.21 1244
11637.23 1242
11638.25 1212
11639.27 1227
11640.29 1224
11641.30 1193
11642.32 1111
11643.34 1165
11644.36 1186
11645.38 1222
11646.40 1231
11647.42 1174
11648.44 1147
11649.46 1152
11650.48 1092
11651.50 1059
11652.52 1076
11653.54 1042
11654.56 1009
11655.58 997
11656.60 979
11657.62 885
11658.64 882
11659.66 970
11660.68 964
11661.70 952
11662.72 943
11663.74 960
11664.76 978
11665.78 996
11666.80 1011
11667.82 949
11668.84 1016
11669.86 984
11670.88 953
11671.90 1047
11672.92 976
11673.94 1084
11674.96 950
11675.98 960
11677.00 988
11678.02 1057
11679.04 1041
11680.06 1051
11681.08 1004
11682.10 1030
11683.12 1119
11684.15 1098
11685.17 1092
11686.19 1143
11687.21 1090
11688.23 1131
11689.25 1081
11690.27 1079
11691.29 1127
11692.31 1093
11693.34 1071
11694.36 1029
11695.38 1046
11696.40 1055
11697.42 1000
11698.44 994
11699.46 979
11700.49 1021
11701.51 1002
11702.53 1037
11703.55 1041
11704.57 1075
11705.60 1030
11706.62 1047
11707.64 1042
11708.66 1041
11709.68 1034
11710.71 998
11711.73 950
11712.75 1004
11713.77 960
11714.79 916
11715.82 906
11716.84 918
11717.86 931
11718.88 998
11719.91 957
11720.93 930
11721.95 901
11722.97 928
11724.00 964
11725.02 909
11726.04 876
11727.07 889
11728.09 906
11729.11 857
11730.13 831
11731.16 819
11732.18 827
11733.20 790
11734.23 810
11735.25 813
11736.27 843
11737.30 873
11738.32 779
11739.34 771
11740.37 854
11741.39 776
11742.41 811
11743.44 825
11744.46 806
11745.48 789
11746.51 793
11747.53 804
11748.55 804
11749.58 774
11750.60 811
11751.63 849
11752.65 791
11753.67 760
11754.70 774
11755.72 725
11756.75 744
11757.77 764
11758.79 765
11759.82 760
11760.84 752
11761.87 733
11762.89 701
11763.92 718
11764.94 717
11765.97 731
11766.99 690
11768.01 685
11769.04 659
11770.06 652
11771.09 675
11772.11 692
11773.14 655
11774.16 600
11775.19 621
11776.21 603
11777.24 636
11778.26 682
11779.29 661
11780.31 711
11781.34 697
11782.36 692
11783.39 613
11784.41 606
11785.44 659
11786.46 608
11787.49 634
11788.52 636
11789.54 590
11790.57 657
11791.59 629
11792.62 630
11793.64 640
11794.67 582
11795.70 593
11796.72 579
11797.75 584
11798.77 630
11799.80 588
11800.83 572
11801.85 602
11802.88 629
11803.90 606
11804.93 559
11805.96 553
11806.98 590
11808.01 655
11809.04 606
11810.06 554
11811.09 532
11812.11 565
11813.14 585
11814.17 600
11815.19 532
11816.22 556
11817.25 573
11818.27 569
11819.30 568
11820.33 565
11821.36 533
11822.38 561
11823.41 597
11824.44 535
11825.46 590
11826.49 571
11827.52 583
11828.54 551
11829.57 533
11830.60 560
11831.63 541
11832.65 546
11833.68 515
11834.71 544
11835.74 569
11836.76 575
11837.79 531
11838.82 537
11839.85 519
11840.88 541
11841.90 519
11842.93 550
11843.96 512
11844.99 529
11846.01 555
11847.04 560
11848.07 572
11849.10 561
11850.13 570
11851.16 553
11852.18 517
11853.21 560
11854.24 581
11855.27 512
11856.30 505
11857.33 553
11858.35 566
11859.38 548
11860.41 507
11861.44 527
11862.47 492
11863.50 515
11864.53 494
11865.56 528
11866.58 569
11867.61 551
11868.64 530
11869.67 525
11870.70 523
11871.73 535
11872.76 544
11873.79 520
11874.82 503
11875.85 539
11876.88 557
11877.91 595
11878.93 550
11879.96 557
11880.99 604
11882.02 574
11883.05 585
11884.08 555
11885.11 550
11886.14 558
11887.17 601
11888.20 580
11889.23 543
11890.26 537
11891.29 594
11892.32 536
11893.35 517
11894.38 497
11895.41 551
11896.44 531
11897.47 528
11898.50 492
11899.53 509
11900.56 589
11901.59 600
11902.62 536
11903.65 544
11904.69 570
11905.72 582
11906.75 647
11907.78 635
11908.81 659
11909.84 656
11910.87 624
11911.90 649
11912.93 618
11913.96 585
11914.99 594
11916.02 606
11917.06 588
11918.09 592
11919.12 582
11920.15 556
11921.18 568
11922.21 609
11923.24 633
11924.27 599
11925.31 605
11926.34 659
11927.37 639
11928.40 626
11929.43 638
11930.46 606
11931.50 593
11932.53 631
11933.56 616
11934.59 663
11935.62 669
11936.65 662
11937.69 716
11938.72 717
11939.75 769
11940.78 795
11941.81 725
11942.85 689
11943.88 682
11944.91 716
11945.94 689
11946.98 638
11948.01 660
11949.04 606
11950.07 562
11951.11 601
11952.14 572
11953.17 534
11954.20 540
11955.24 576
11956.27 534
11957.30 542
11958.34 514
11959.37 512
11960.40 520
11961.43 537
11962.47 529
11963.50 521
11964.53 514
11965.57 506
11966.60 567
11967.63 503
11968.67 588
11969.70 632
11970.73 592
11971.77 568
11972.80 542
11973.83 544
11974.87 522
11975.90 517
11976.94 540
11977.97 504
11979.00 524
11980.04 567
11981.07 578
11982.10 511
11983.14 459
11984.17 536
11985.21 535
11986.24 502
11987.27 539
11988.31 503
11989.34 542
11990.38 587
11991.41 577
11992.45 526
11993.48 521
11994.51 534
11995.55 518
11996.58 509
11997.62 533
11998.65 502
11999.69 511
12000.72 512
12001.76 536
12002.79 525
12003.83 526
12004.86 509
12005.90 512
12006.93 513
12007.97 501
12009.00 552
12010.04 504
12011.07 544
12012.11 510
12013.14 552
12014.18 538
12015.21 571
12016.25 511
12017.28 539
12018.32 555
12019.35 577
12020.39 542
12021.43 581
12022.46 585
12023.50 596
12024.53 585
12025.57 564
12026.60 545
12027.64 614
12028.68 603
12029.71 566
12030.75 579
12031.78 582
12032.82 538
12033.86 572
12034.89 588
12035.93 528
12036.97 517
12038.00 571
12039.04 538
12040.07 542
12041.11 543
12042.15 555
12043.18 557
12044.22 547
12045.26 587
12046.29 585
12047.33 571
12048.37 567
12049.40 591
12050.44 530
12051.48 587
12052.52 585
12053.55 550
12054.59 537
12055.63 550
12056.66 578
12057.70 588
12058.74 554
12059.78 580
12060.81 539
12061.85 589
12062.89 563
12063.92 576
12064.96 618
12066.00 604
12067.04 534
12068.07 591
12069.11 591
12070.15 513
12071.19 561
12072.23 553
12073.26 606
12074.30 573
12075.34 583
12076.38 602
12077.42 626
12078.45 598
12079.49 605
12080.53 581
12081.57 577
12082.61 625
12083.64 591
12084.68 540
12085.72 554
12086.76 533
12087.80 576
12088.84 604
12089.88 538
12090.91 567
12091.95 583
12092.99 599
12094.03 591
12095.07 517
12096.11 607
12097.15 648
12098.19 596
12099.22 559
12100.26 576
12101.30 598
12102.34 548
12103.38 583
12104.42 583
12105.46 615
12106.50 694
12107.54 702
12108.58 731
12109.62 653
12110.66 649
12111.70 712
12112.74 641
12113.77 649
12114.81 648
12115.85 666
12116.89 664
12117.93 616
12118.97 599
12120.01 561
12121.05 602
12122.09 566
12123.13 498
12124.17 543
12125.21 571
12126.25 585
12127.29 560
12128.33 554
12129.37 540
12130.41 525
12131.45 518
12132.50 559
12133.54 513
12134.58 578
12135.62 550
12136.66 545
12137.70 532
12138.74 542
12139.78 550
12140.82 548
12141.86 536
12142.90 492
12143.94 495
12144.98 504
12146.02 558
12147.07 532
12148.11 542
12149.15 502
12150.19 548
12151.23 552
12152.27 511
12153.31 525
12154.35 470
12155.40 521
12156.44 464
12157.48 509
12158.52 536
12159.56 506
12160.60 511
12161.64 514
12162.69 469
12163.73 512
12164.77 496
12165.81 499
12166.85 486
12167.90 490
12168.94 505
12169.98 523
12171.02 504
12172.06 554
12173.11 517
12174.15 495
12175.19 523
12176.23 544
12177.27 515
12178.32 557
12179.36 545
12180.40 524
12181.44 523
12182.49 514
12183.53 536
12184.57 519
12185.61 522
12186.66 524
12187.70 542
12188.74 484
12189.79 483
12190.83 544
12191.87 511
12192.91 494
12193.96 499
12195.00 525
12196.04 487
12197.09 505
12198.13 501
12199.17 523
12200.22 514
12201.26 524
12202.30 544
12203.35 514
12204.39 558
12205.43 478
12206.48 526
12207.52 514
12208.57 514
12209.61 522
12210.65 533
12211.70 490
12212.74 495
12213.78 506
12214.83 487
12215.87 479
12216.92 475
12217.96 457
12219.00 498
12220.05 488
12221.09 515
12222.14 511
12223.18 488
12224.23 512
12225.27 493
12226.31 483
12227.36 455
12228.40 511
12229.45 500
12230.49 485
12231.54 512
12232.58 525
12233.63 512
12234.67 538
12235.72 521
12236.76 490
12237.81 497
12238.85 474
12239.90 513
12240.94 505
12241.99 497
12243.03 490
12244.08 517
12245.12 573
12246.17 526
12247.21 504
12248.26 446
12249.30 453
12250.35 499
12251.39 514
12252.44 499
12253.49 517
12254.53 502
12255.58 485
12256.62 456
12257.67 494
12258.71 461
12259.76 513
12260.81 505
12261.85 497
12262.90 522
12263.94 480
12264.99 498
12266.04 487
12267.08 483
12268.13 470
12269.17 497
12270.22 466
12271.27 478
12272.31 446
12273.36 503
12274.41 457
12275.45 490
12276.50 482
12277.55 456
12278.59 450
12279.64 415
12280.69 439
12281.73 473
12282.78 436
12283.83 474
12284.87 519
12285.92 500
12286.97 454
12288.01 472
12289.06 489
12290.11 449
12291.16 466
12292.20 451
12293.25 415
12294.30 423
12295.35 459
12296.39 453
12297.44 456
12298.49 473
12299.54 440
12300.58 465
12301.63 448
12302.68 463
12303.73 423
12304.77 455
12305.82 422
12306.87 465
12307.92 417
12308.97 421
12310.01 437
12311.06 471
12312.11 452
12313.16 469
12314.21 438
12315.25 473
12316.30 422
12317.35 439
12318.40 451
12319.45 462
12320.50 481
12321.54 459
12322.59 451
12323.64 471
12324.69 426
12325.74 434
12326.79 423
12327.84 422
12328.89 414
12329.93 433
12330.98 456
12332.03 423
12333.08 423
12334.13 449
12335.18 425
12336.23 448
12337.28 430
12338.33 427
12339.38 410
12340.43 432
12341.47 425
12342.52 453
12343.57 453
12344.62 467
12345.67 398
12346.72 412
12347.77 424
12348.82 432
12349.87 451
12350.92 460
12351.97 460
12353.02 443
12354.07 416
12355.12 470
12356.17 458
12357.22 423
12358.27 409
12359.32 407
12360.37 422
12361.42 439
12362.47 432
12363.52 407
12364.57 404
12365.62 467
12366.67 508
12367.72 490
12368.77 404
12369.82 404
12370.87 401
12371.93 404
12372.98 426
12374.03 460
12375.08 417
12376.13 402
12377.18 435
12378.23 463
12379.28 464
12380.33 417
12381.38 467
12382.43 499
12383.49 421
12384.54 477
12385.59 483
12386.64 455
12387.69 456
12388.74 466
12389.79 472
12390.84 419
12391.90 415
12392.95 439
12394.00 484
12395.05 441
12396.10 421
12397.15 463
12398.21 456
12399.26 450
12400.31 451
12401.36 451
12402.41 510
12403.47 476
12404.52 440
12405.57 480
12406.62 505
12407.67 493
12408.73 458
12409.78 479
12410.83 448
12411.88 449
12412.94 447
12413.99 473
12415.04 465
12416.09 473
12417.15 430
12418.20 471
12419.25 458
12420.30 417
12421.36 460
12422.41 474
12423.46 476
12424.52 479
12425.57 478
12426.62 475
12427.67 482
12428.73 458
12429.78 457
12430.83 436
12431.89 431
12432.94 479
12433.99 457
12435.05 436
12436.10 461
12437.15 433
12438.21 425
12439.26 458
12440.31 487
12441.37 506
12442.42 487
12443.47 442
12444.53 474
12445.58 455
12446.64 425
12447.69 436
12448.74 482
12449.80 507
12450.85 434
12451.91 455
12452.96 488
12454.01 481
12455.07 477
12456.12 472
12457.18 507
12458.23 455
12459.29 428
12460.34 485
12461.39 530
12462.45 497
12463.50 478
12464.56 495
12465.61 473
12466.67 477
12467.72 504
12468.78 526
12469.83 460
12470.89 479
12471.94 490
12473.00 471
12474.05 466
12475.11 460
12476.16 444
12477.22 500
12478.27 472
12479.33 474
12480.38 524
12481.44 500
12482.49 496
12483.55 476
12484.60 510
12485.66 499
12486.71 495
12487.77 518
12488.83 525
12489.88 550
12490.94 529
12491.99 524
12493.05 589
12494.10 554
12495.16 526
12496.22 588
12497.27 626
12498.33 634
12499.38 670
12500.44 715
12501.50 801
12502.55 862
12503.61 894
12504.67 922
12505.72 910
12506.78 912
12507.83 839
12508.89 807
12509.95 744
12511.00 649
12512.06 629
12513.12 627
12514.17 582
12515.23 582
12516.29 517
12517.34 529
12518.40 539
12519.46 516
12520.52 551
12521.57 486
12522.63 526
12523.69 500
12524.74 525
12525.80 496
12526.86 490
12527.92 467
12528.97 512
12530.03 518
12531.09 510
12532.15 500
12533.20 492
12534.26 539
12535.32 558
12536.38 550
12537.43 524
12538.49 527
12539.55 553
12540.61 491
12541.66 452
12542.72 490
12543.78 537
12544.84 494
12545.90 453
12546.95 471
12548.01 512
12549.07 470
12550.13 500
12551.19 487
12552.25 454
12553.30 430
12554.36 458
12555.42 487
12556.48 514
12557.54 507
12558.60 471
12559.65 461
12560.71 493
12561.77 485
12562.83 487
12563.89 496
12564.95 541
12566.01 504
12567.07 511
12568.13 518
12569.18 485
12570.24 549
12571.30 547
12572.36 499
12573.42 509
12574.48 546
12575.54 592
12576.60 543
12577.66 511
12578.72 569
12579.78 572
12580.84 555
12581.90 628
12582.96 597
12584.02 619
12585.07 633
12586.13 630
12587.19 584
12588.25 597
12589.31 549
12590.37 560
12591.43 582
12592.49 528
12593.55 532
12594.61 542
12595.67 539
12596.73 518
12597.79 618
12598.86 564
12599.92 595
12600.98 556
12602.04 541
12603.10 470
12604.16 504
12605.22 538
12606.28 576
12607.34 523
12608.40 513
12609.46 498
12610.52 503
12611.58 518
12612.64 512
12613.70 522
12614.76 521
12615.83 501
12616.89 487
12617.95 459
12619.01 469
12620.07 518
12621.13 487
12622.19 535
12623.25 497
12624.32 497
12625.38 537
12626.44 468
12627.50 504
12628.56 455
12629.62 524
12630.68 522
12631.75 457
12632.81 531
12633.87 468
12634.93 521
12635.99 528
12637.05 475
12638.12 485
12639.18 437
12640.24 473
12641.30 491
12642.36 457
12643.43 438
12644.49 465
12645.55 509
12646.61 486
12647.68 496
12648.74 474
12649.80 471
12650.86 487
12651.93 455
12652.99 417
12654.05 444
12655.11 464
12656.18 456
12657.24 506
12658.30 533
12659.36 513
12660.43 480
12661.49 499
12662.55 505
12663.62 501
12664.68 521
12665.74 503
12666.81 510
12667.87 479
12668.93 468
12670.00 491
12671.06 489
12672.12 444
12673.19 511
12674.25 510
12675.31 462
12676.38 435
12677.44 507
12678.50 498
12679.57 450
12680.63 466
12681.69 469
12682.76 484
12683.82 474
12684.89 493
12685.95 501
12687.01 511
12688.08 493
12689.14 468
12690.21 498
12691.27 486
12692.33 492
12693.40 523
12694.46 531
12695.53 487
12696.59 532
12697.66 476
12698.72 507
12699.79 503
12700.85 529
12701.91 545
12702.98 512
12704.04 486
12705.11 527
12706.17 457
12707.24 490
12708.30 498
12709.37 509
12710.43 537
12711.50 498
12712.56 511
12713.63 496
12714.69 515
12715.76 482
12716.82 484
12717.89 513
12718.95 511
12720.02 484
12721.09 475
12722.15 471
12723.22 472
12724.28 498
12725.35 476
12726.41 514
12727.48 541
12728.54 474
12729.61 458
12730.68 471
12731.74 484
12732.81 479
12733.87 499
12734.94 501
12736.01 472
12737.07 506
12738.14 489
12739.20 502
12740.27 511
12741.34 446
12742.40 479
12743.47 476
12744.54 494
12745.60 447
12746.67 493
12747.74 488
12748.80 452
12749.87 465
12750.94 485
12752.00 490
12753.07 488
12754.14 470
12755.20 450
12756.27 447
12757.34 480
12758.40 457
12759.47 463
12760.54 483
12761.60 454
12762.67 427
12763.74 430
12764.81 437
12765.87 450
12766.94 437
12768.01 434
12769.08 455
12770.14 425
12771.21 432
12772.28 418
12773.35 430
12774.41 395
12775.48 456
12776.55 444
12777.62 467
12778.68 459
12779.75 442
12780.82 456
12781.89 451
12782.96 410
12784.02 403
12785.09 406
12786.16 458
12787.23 488
12788.30 443
12789.37 432
12790.43 398
12791.50 404
12792.57 436
12793.64 417
12794.71 453
12795.78 432
12796.84 478
12797.91 434
12798.98 427
12800.05 436
12801.12 418
12802.19 405
12803.26 385
12804.33 386
12805.40 411
12806.46 412
12807.53 425
12808.60 400
12809.67 420
12810.74 430
12811.81 425
12812.88 370
12813.95 371
12815.02 417
12816.09 439
12817.16 449
12818.23 380
12819.30 412
12820.37 425
12821.44 425
12822.50 446
12823.57 399
12824.64 422
12825.71 426
12826.78 413
12827.85 340
12828.92 382
12829.99 441
12831.06 432
12832.13 407
12833.20 419
12834.27 396
12835.34 414
12836.41 411
12837.49 395
12838.56 387
12839.63 396
12840.70 369
12841.77 364
12842.84 430
12843.91 386
12844.98 390
12846.05 421
12847.12 389
12848.19 355
12849.26 373
12850.33 398
12851.40 404
12852.47 389
12853.55 419
12854.62 436
12855.69 427
12856.76 396
12857.83 369
12858.90 376
12859.97 401
12861.04 416
12862.11 421
12863.19 371
12864.26 423
12865.33 415
12866.40 411
12867.47 408
12868.54 385
12869.62 369
12870.69 414
12871.76 415
12872.83 415
12873.90 350
12874.97 334
12876.05 362
12877.12 372
12878.19 398
12879.26 370
12880.33 349
12881.41 422
12882.48 364
12883.55 381
12884.62 358
12885.70 356
12886.77 368
12887.84 378
12888.91 376
12889.98 409
12891.06 380
12892.13 384
12893.20 345
12894.28 389
12895.35 362
12896.42 387
12897.49 377
12898.57 333
12899.64 364
12900.71 381
12901.79 356
12902.86 345
12903.93 339
12905.00 345
12906.08 376
12907.15 345
12908.22 375
12909.30 328
12910.37 378
12911.44 377
12912.52 347
12913.59 357
12914.66 382
12915.74 381
12916.81 363
12917.89 373
12918.96 362
12920.03 436
12921.11 409
12922.18 378
12923.25 358
12924.33 356
12925.40 372
12926.48 384
12927.55 373
12928.62 385
12929.70 398
12930.77 360
12931.85 334
12932.92 341
12934.00 357
12935.07 366
12936.14 348
12937.22 356
12938.29 352
12939.37 337
12940.44 378
12941.52 378
12942.59 374
12943.67 380
12944.74 342
12945.82 373
12946.89 368
12947.97 386
12949.04 367
12950.12 369
12951.19 380
12952.27 353
12953.34 357
12954.42 346
12955.49 388
12956.57 384
12957.64 374
12958.72 356
12959.79 398
12960.87 361
12961.94 376
12963.02 338
12964.10 350
12965.17 397
12966.25 376
12967.32 356
12968.40 384
12969.47 322
12970.55 354
12971.63 358
12972.70 370
12973.78 343
12974.85 402
12975.93 418
12977.01 329
12978.08 353
12979.16 350
12980.23 370
12981.31 399
12982.39 342
12983.46 348
12984.54 397
12985.62 402
12986.69 356
12987.77 361
12988.85 347
12989.92 398
12991.00 423
12992.08 419
12993.15 381
12994.23 391
12995.31 377
12996.38 402
12997.46 359
12998.54 355
12999.61 366
13000.69 405
13001.77 429
13002.85 420
13003.92 374
13005.00 376
13006.08 411
13007.16 427
13008.23 389
13009.31 371
13010.39 383
13011.47 368
13012.54 370
13013.62 397
13014.70 377
13015.78 383
13016.85 373
13017.93 404
13019.01 411
13020.09 410
13021.17 415
13022.24 401
13023.32 383
13024.40 391
13025.48 417
13026.56 377
13027.63 381
13028.71 404
13029.79 394
13030.87 369
13031.95 429
13033.03 420
13034.10 403
13035.18 404
13036.26 368
13037.34 412
13038.42 365
13039.50 394
13040.58 420
13041.66 457
13042.73 383
13043.81 352
13044.89 392
13045.97 426
13047.05 400
13048.13 395
13049.21 403
13050.29 439
13051.37 422
13052.45 384
13053.53 341
13054.60 351
13055.68 399
13056.76 391
13057.84 428
13058.92 406
13060.00 449
13061.08 418
13062.16 360
13063.24 386
13064.32 413
13065.40 408
13066.48 398
13067.56 374
13068.64 446
13069.72 405
13070.80 419
13071.88 426
13072.96 395
13074.04 375
13075.12 389
13076.20 423
13077.28 401
13078.36 421
13079.44 415
13080.52 414
13081.60 422
13082.68 395
13083.76 420
13084.84 399
13085.93 419
13087.01 391
13088.09 395
13089.17 415
13090.25 390
13091.33 357
13092.41 354
13093.49 359
13094.57 350
13095.65 365
13096.73 368
13097.82 360
13098.90 368
13099.98 363
13101.06 386
13102.14 385
13103.22 350
13104.30 367
13105.38 395
13106.47 364
13107.55 378
13108.63 392
13109.71 385
13110.79 382
13111.87 364
13112.96 365
13114.04 379
13115.12 379
13116.20 346
13117.28 371
13118.37 383
13119.45 347
13120.53 351
13121.61 339
13122.69 373
13123.78 348
13124.86 374
13125.94 374
13127.02 370
13128.11 380
13129.19 366
13130.27 357
13131.35 375
13132.44 347
13133.52 398
13134.60 372
13135.68 377
13136.77 364
13137.85 401
13138.93 376
13140.01 406
13141.10 353
13142.18 357
13143.26 370
13144.35 383
13145.43 382
13146.51 385
13147.60 412
13148.68 367
13149.76 324
13150.85 342
13151.93 380
13153.01 344
13154.10 365
13155.18 356
13156.26 347
13157.35 347
13158.43 371
13159.51 420
13160.60 364
13161.68 368
13162.77 339
13163.85 330
13164.93 351
13166.02 347
13167.10 383
13168.19 381
13169.27 325
13170.35 360
13171.44 336
13172.52 331
13173.61 358
13174.69 353
13175.78 315
13176.86 350
13177.94 374
13179.03 383
13180.11 366
13181.20 382
13182.28 384
13183.37 358
13184.45 348
13185.54 361
13186.62 361
13187.71 387
13188.79 369
13189.88 388
13190.96 377
13192.05 360
13193.13 374
13194.22 416
13195.30 389
13196.39 362
13197.47 336
13198.56 340
13199.64 349
13200.73 402
13201.81 407
13202.90 399
13203.98 395
13205.07 428
13206.16 388
13207.24 390
13208.33 360
13209.41 339
13210.50 357
13211.58 402
13212.67 339
13213.76 368
13214.84 370
13215.93 371
13217.01 364
13218.10 393
13219.19 381
13220.27 378
13221.36 353
13222.45 335
13223.53 346
13224.62 333
13225.70 356
13226.79 362
13227.88 336
13228.96 353
13230.05 439
13231.14 367
13232.22 348
13233.31 330
13234.40 355
13235.48 351
13236.57 307
13237.66 324
13238.74 380
13239.83 387
13240.92 366
13242.01 335
13243.09 386
13244.18 364
13245.27 332
13246.35 339
13247.44 321
13248.53 332
13249.62 338
13250.70 325
13251.79 338
13252.88 376
13253.97 388
13255.05 350
13256.14 321
13257.23 351
13258.32 398
13259.41 357
13260.49 371
13261.58 362
13262.67 333
13263.76 357
13264.85 367
13265.93 352
13267.02 405
13268.11 392
13269.20 341
13270.29 387
13271.37 328
13272.46 362
13273.55 394
13274.64 354
13275.73 376
13276.82 333
13277.91 333
13278.99 386
13280.08 352
13281.17 338
13282.26 354
13283.35 404
13284.44 405
13285.53 349
13286.62 362
13287.70 405
13288.79 390
13289.88 353
13290.97 348
13292.06 343
13293.15 377
13294.24 411
13295.33 355
13296.42 363
13297.51 364
13298.60 367
13299.69 371
13300.78 361
13301.87 368
13302.95 392
13304.04 378
13305.13 390
13306.22 402
13307.31 382
13308.40 424
13309.49 421
13310.58 357
13311.67 356
13312.76 356
13313.85 385
13314.94 389
13316.03 365
13317.12 369
13318.21 376
13319.30 405
13320.39 439
13321.48 379
13322.58 368
13323.67 363
13324.76 365
13325.85 410
13326.94 420
13328.03 401
13329.12 382
13330.21 384
13331.30 385
13332.39 394
13333.48 405
13334.57 412
13335.66 406
13336.75 416
13337.85 374
13338.94 389
13340.03 416
13341.12 361
13342.21 383
13343.30 398
13344.39 413
13345.48 421
13346.58 382
13347.67 350
13348.76 416
13349.85 399
13350.94 378
13352.03 381
13353.12 374
13354.22 405
13355.31 421
13356.40 411
13357.49 436
13358.58 407
13359.68 411
13360.77 403
13361.86 417
13362.95 368
13364.04 378
13365.14 423
13366.23 411
13367.32 394
13368.41 397
13369.51 377
13370.60 418
13371.69 408
13372.78 415
13373.87 412
13374.97 389
13376.06 383
13377.15 438
13378.25 448
13379.34 498
13380.43 424
13381.52 391
13382.62 437
13383.71 435
13384.80 402
13385.90 412
13386.99 401
13388.08 423
13389.17 391
13390.27 410
13391.36 411
13392.45 348
13393.55 397
13394.64 409
13395.73 377
13396.83 408
13397.92 382
13399.02 357
13400.11 357
13401.20 367
13402.30 368
13403.39 374
13404.48 357
13405.58 356
13406.67 369
13407.77 408
13408.86 404
13409.95 320
13411.05 328
13412.14 345
13413.24 398
13414.33 368
13415.42 371
13416.52 409
13417.61 464
13418.71 412
13419.80 408
13420.90 387
13421.99 394
13423.08 413
13424.18 407
13425.27 394
13426.37 387
13427.46 391
13428.56 394
13429.65 382
13430.75 391
13431.84 340
13432.94 368
13434.03 426
13435.13 380
13436.22 374
13437.32 391
13438.41 402
13439.51 404
13440.60 430
13441.70 415
13442.79 373
13443.89 404
13444.98 392
13446.08 401
13447.18 424
13448.27 392
13449.37 390
13450.46 380
13451.56 396
13452.65 387
13453.75 344
13454.85 367
13455.94 422
13457.04 410
13458.13 376
13459.23 398
13460.33 399
13461.42 358
13462.52 372
13463.61 384
13464.71 390
13465.81 401
13466.90 404
13468.00 418
13469.10 390
13470.19 384
13471.29 410
13472.38 417
13473.48 390
13474.58 365
13475.67 400
13476.77 439
13477.87 416
13478.96 429
13480.06 394
13481.16 379
13482.26 433
13483.35 409
13484.45 406
13485.55 398
13486.64 430
13487.74 437
13488.84 452
13489.94 446
13491.03 474
13492.13 447
13493.23 361
13494.32 394
13495.42 422
13496.52 432
13497.62 424
13498.72 388
13499.81 421
13500.91 410
13502.01 409
13503.11 435
13504.20 398
13505.30 441
13506.40 445
13507.50 460
13508.60 433
13509.69 439
13510.79 485
13511.89 422
13512.99 444
13514.09 465
13515.18 473
13516.28 461
13517.38 453
13518.48 464
13519.58 484
13520.68 401
13521.78 444
13522.87 434
13523.97 411
13525.07 412
13526.17 439
13527.27 448
13528.37 420
13529.47 400
13530.57 417
13531.66 403
13532.76 374
13533.86 417
13534.96 398
13536.06 395
13537.16 388
13538.26 376
13539.36 402
13540.46 332
13541.56 372
13542.66 384
13543.76 364
13544.86 401
13545.96 374
13547.05 363
13548.15 367
13549.25 378
13550.35 421
13551.45 409
13552.55 366
13553.65 382
13554.75 365
13555.85 389
13556.95 354
13558.05 349
13559.15 338
13560.25 350
13561.35 433
13562.45 427
13563.55 392
13564.65 382
13565.75 373
13566.85 382
13567.96 366
13569.06 374
13570.16 375
13571.26 374
13572.36 402
13573.46 390
13574.56 417
13575.66 376
13576.76 368
13577.86 369
13578.96 380
13580.06 374
13581.16 369
13582.27 390
13583.37 382
13584.47 404
13585.57 337
13586.67 366
13587.77 401
13588.87 377
13589.97 380
13591.08 340
13592.18 346
13593.28 368
13594.38 346
13595.48 365
13596.58 363
13597.68 341
13598.79 360
13599.89 387
13600.99 385
13602.09 329
13603.19 362
13604.30 413
13605.40 389
13606.50 359
13607.60 385
13608.70 444
13609.81 387
13610.91 361
13612.01 369
13613.11 370
13614.21 355
13615.32 354
13616.42 370
13617.52 379
13618.62 373
13619.73 400
13620.83 406
13621.93 363
13623.03 373
13624.14 353
13625.24 418
13626.34 374
13627.45 334
13628.55 393
13629.65 388
13630.75 376
13631.86 345
13632.96 339
13634.06 372
13635.17 370
13636.27 368
13637.37 371
13638.48 376
13639.58 431
13640.68 373
13641.79 391
13642.89 383
13643.99 388
13645.10 389
13646.20 376
13647.30 353
13648.41 318
13649.51 313
13650.62 364
13651.72 366
13652.82 367
13653.93 386
13655.03 370
13656.14 389
13657.24 315
13658.34 369
13659.45 356
13660.55 366
13661.66 376
13662.76 346
13663.87 356
13664.97 392
13666.07 344
13667.18 370
13668.28 346
13669.39 400
13670.49 415
13671.60 366
13672.70 394
13673.81 367
13674.91 368
13676.02 346
13677.12 343
13678.23 396
13679.33 383
13680.44 346
13681.54 378
13682.65 365
13683.75 361
13684.86 369
13685.96 374
13687.07 360
13688.17 343
13689.28 344
13690.38 382
13691.49 371
13692.59 353
13693.70 375
13694.80 348
13695.91 362
13697.02 380
13698.12 357
13699.23 339
13700.33 340
13701.44 346
13702.55 381
13703.65 354
13704.76 397
13705.86 371
13706.97 408
13708.08 406
13709.18 389
13710.29 401
13711.39 402
13712.50 375
13713.61 394
13714.71 376
13715.82 399
13716.93 395
13718.03 362
13719.14 373
13720.25 353
13721.35 393
13722.46 373
13723.57 408
13724.67 395
13725.78 350
13726.89 384
13727.99 397
13729.10 396
13730.21 400
13731.31 403
13732.42 443
13733.53 447
13734.64 415
13735.74 398
13736.85 382
13737.96 419
13739.07 477
13740.17 487
13741.28 427
13742.39 461
13743.50 455
13744.60 443
13745.71 413
13746.82 413
13747.93 451
13749.03 416
13750.14 377
13751.25 415
13752.36 423
13753.47 450
13754.57 428
13755.68 423
13756.79 460
13757.90 413
13759.01 411
13760.11 462
13761.22 448
13762.33 508
13763.44 451
13764.55 483
13765.66 475
13766.76 460
13767.87 477
13768.98 458
13770.09 409
13771.20 509
13772.31 515
13773.42 518
13774.53 563
13775.63 518
13776.74 557
13777.85 594
13778.96 589
13780.07 536
13781.18 593
13782.29 593
13783.40 593
13784.51 619
13785.62 592
13786.73 560
13787.83 568
13788.94 581
13790.05 582
13791.16 526
13792.27 493
13793.38 499
13794.49 463
13795.60 466
13796.71 439
13797.82 451
13798.93 450
13800.04 445
13801.15 438
13802.26 449
13803.37 424
13804.48 425
13805.59 437
13806.70 413
13807.81 438
13808.92 450
13810.03 426
13811.14 422
13812.25 421
13813.36 412
13814.47 415
13815.58 413
13816.69 408
13817.80 391
13818.91 386
13820.03 419
13821.14 403
13822.25 399
13823.36 368
13824.47 381
13825.58 419
13826.69 440
13827.80 422
13828.91 405
13830.02 427
13831.13 399
13832.25 429
13833.36 434
13834.47 440
13835.58 429
13836.69 422
13837.80 455
13838.91 396
13840.02 372
13841.14 362
13842.25 389
13843.36 402
13844.47 394
13845.58 419
13846.69 388
13847.81 440
13848.92 410
13850.03 429
13851.14 404
13852.25 418
13853.37 385
13854.48 393
13855.59 440
13856.70 424
13857.81 423
13858.93 434
13860.04 404
13861.15 434
13862.26 406
13863.38 401
13864.49 425
13865.60 410
13866.71 437
13867.83 400
13868.94 427
13870.05 433
13871.16 418
13872.28 404
13873.39 410
13874.50 448
13875.61 453
13876.73 424
13877.84 449
13878.95 462
13880.07 441
13881.18 449
13882.29 420
13883.41 435
13884.52 426
13885.63 392
13886.75 438
13887.86 423
13888.97 415
13890.09 429
13891.20 408
13892.31 396
13893.43 412
13894.54 371
13895.65 384
13896.77 393
13897.88 418
13899.00 406
13900.11 386
13901.22 411
13902.34 420
13903.45 420
13904.57 446
13905.68 447
13906.79 434
13907.91 437
13909.02 441
13910.14 446
13911.25 457
13912.37 433
13913.48 410
13914.59 415
13915.71 417
13916.82 441
13917.94 436
13919.05 443
13920.17 410
13921.28 392
13922.40 360
13923.51 382
13924.63 387
13925.74 368
13926.86 414
13927.97 406
13929.09 389
13930.20 378
13931.32 411
13932.43 398
13933.55 414
13934.66 402
13935.78 377
13936.89 368
13938.01 398
13939.12 381
13940.24 399
13941.35 391
13942.47 402
13943.59 338
13944.70 415
13945.82 404
13946.93 359
13948.05 391
13949.16 431
13950.28 394
13951.40 344
13952.51 359
13953.63 390
13954.74 391
13955.86 381
13956.98 385
13958.09 364
13959.21 390
13960.33 383
13961.44 401
13962.56 383
13963.67 391
13964.79 379
13965.91 380
13967.02 369
13968.14 403
13969.26 388
13970.37 334
13971.49 335
13972.61 334
13973.72 398
13974.84 367
13975.96 345
13977.08 362
13978.19 367
13979.31 398
13980.43 425
13981.54 350
13982.66 339
13983.78 364
13984.90 388
13986.01 396
13987.13 371
13988.25 330
13989.37 335
13990.48 363
13991.60 366
13992.72 378
13993.84 376
13994.95 372
13996.07 381
13997.19 388
13998.31 399
13999.42 373
14000.54 394
14001.66 360
14002.78 333
14003.90 347
14005.01 358
14006.13 362
14007.25 356
14008.37 339
14009.49 354
14010.61 405
14011.72 353
14012.84 400
14013.96 389
14015.08 372
14016.20 375
14017.32 367
14018.43 408
14019.55 400
14020.67 351
14021.79 395
14022.91 381
14024.03 389
14025.15 361
14026.27 402
14027.39 385
14028.50 372
14029.62 380
14030.74 375
14031.86 386
14032.98 433
14034.10 385
14035.22 408
14036.34 380
14037.46 323
14038.58 370
14039.70 359
14040.82 352
14041.94 374
14043.06 354
14044.18 405
14045.30 398
14046.41 335
14047.53 302
14048.65 348
14049.77 393
14050.89 343
14052.01 369
14053.13 370
14054.25 342
14055.37 373
14056.49 353
14057.61 368
14058.74 367
14059.86 384
14060.98 366
14062.10 326
14063.22 333
14064.34 341
14065.46 391
14066.58 383
14067.70 338
14068.82 346
14069.94 369
14071.06 391
14072.18 397
14073.30 396
14074.42 390
14075.54 357
14076.66 379
14077.79 388
14078.91 327
14080.03 345
14081.15 357
14082.27 370
14083.39 390
14084.51 399
14085.63 390
14086.76 447
14087.88 387
14089.00 416
14090.12 378
14091.24 364
14092.36 380
14093.48 414
14094.61 400
14095.73 383
14096.85 405
14097.97 448
14099.09 426
14100.22 419
14101.34 417
14102.46 422
14103.58 450
14104.70 422
14105.83 386
14106.95 429
14108.07 434
14109.19 424
14110.31 403
14111.44 444
14112.56 425
14113.68 402
14114.80 389
14115.93 374
14117.05 394
14118.17 351
14119.29 427
14120.42 363
14121.54 382
14122.66 358
14123.79 373
14124.91 395
14126.03 409
14127.15 367
14128.28 370
14129.40 405
14130.52 381
14131.65 361
14132.77 385
14133.89 354
14135.02 345
14136.14 367
14137.26 348
14138.39 334
14139.51 348
14140.63 334
14141.76 352
14142.88 360
14144.00 374
14145.13 359
14146.25 340
14147.38 359
14148.50 354
14149.62 335
14150.75 361
14151.87 388
14152.99 364
14154.12 342
14155.24 335
14156.37 360
14157.49 366
14158.62 352
14159.74 309
14160.86 320
14161.99 345
14163.11 350
14164.24 353
14165.36 346
14166.49 357
14167.61 340
14168.74 324
14169.86 313
14170.99 367
14172.11 324
14173.23 352
14174.36 344
14175.48 351
14176.61 346
14177.73 337
14178.86 389
14179.98 364
14181.11 337
14182.23 375
14183.36 304
14184.49 318
14185.61 290
14186.74 334
14187.86 325
14188.99 352
14190.11 338
14191.24 328
14192.36 308
14193.49 331
14194.61 341
14195.74 329
14196.87 311
14197.99 315
14199.12 318
14200.24 358
14201.37 366
14202.50 307
14203.62 343
14204.75 313
14205.87 344
14207.00 348
14208.13 314
14209.25 335
14210.38 313
14211.50 288
14212.63 307
14213.76 339
14214.88 317
14216.01 297
14217.14 307
14218.26 310
14219.39 309
14220.52 312
14221.64 293
14222.77 300
14223.90 295
14225.02 320
14226.15 313
14227.28 310
14228.41 292
14229.53 346
14230.66 326
14231.79 306
14232.91 260
14234.04 293
14235.17 288
14236.30 301
14237.42 338
14238.55 338
14239.68 349
14240.81 325
14241.93 277
14243.06 275
14244.19 293
14245.32 313
14246.44 347
14247.57 299
14248.70 310
14249.83 298
14250.95 284
14252.08 313
14253.21 291
14254.34 315
14255.47 301
14256.59 301
14257.72 322
14258.85 295
14259.98 294
14261.11 313
14262.24 323
14263.36 338
14264.49 295
14265.62 278
14266.75 278
14267.88 317
14269.01 257
14270.14 291
14271.26 292
14272.39 302
14273.52 321
14274.65 300
14275.78 295
14276.91 288
14278.04 295
14279.17 312
14280.30 313
14281.42 298
14282.55 271
14283.68 307
14284.81 315
14285.94 323
14287.07 308
14288.20 292
14289.33 349
14290.46 335
14291.59 331
14292.72 291
14293.85 312
14294.98 288
14296.11 290
14297.24 318
14298.37 307
14299.50 300
14300.63 301
14301.76 297
14302.89 323
14304.02 313
14305.15 299
14306.28 291
14307.41 306
14308.54 305
14309.67 248
14310.80 264
14311.93 282
14313.06 299
14314.19 314
14315.32 283
14316.45 274
14317.58 298
14318.71 303
14319.84 285
14320.97 270
14322.10 298
14323.23 267
14324.36 286
14325.49 278
14326.63 276
14327.76 275
14328.89 285
14330.02 282
14331.15 287
14332.28 298
14333.41 300
14334.54 318
14335.67 304
14336.81 306
14337.94 261
14339.07 304
14340.20 315
14341.33 283
14342.46 281
14343.59 314
14344.73 292
14345.86 266
14346.99 282
14348.12 248
14349.25 281
14350.38 252
14351.52 294
14352.65 287
14353.78 291
14354.91 270
14356.04 248
14357.18 235
14358.31 268
14359.44 288
14360.57 286
14361.71 290
14362.84 318
14363.97 275
14365.10 269
14366.24 290
14367.37 318
14368.50 303
14369.63 287
14370.77 335
14371.90 295
14373.03 280
14374.16 294
14375.30 289
14376.43 307
14377.56 279
14378.70 308
14379.83 297
14380.96 283
14382.09 288
14383.23 345
14384.36 286
14385.49 278
14386.63 258
14387.76 264
14388.89 261
14390.03 278
14391.16 292
14392.29 280
14393.43 286
14394.56 311
14395.70 280
14396.83 308
14397.96 301
14399.10 315
14400.23 300
14401.36 259
14402.50 284
14403.63 289
14404.77 280
14405.90 303
14407.03 293
14408.17 302
14409.30 328
14410.44 318
14411.57 326
14412.71 312
14413.84 315
14414.97 285
14416.11 314
14417.24 315
14418.38 292
14419.51 330
14420.65 333
14421.78 294
14422.92 256
14424.05 264
14425.19 278
14426.32 289
14427.46 271
14428.59 284
14429.73 301
14430.86 290
14432.00 326
14433.13 335
14434.27 284
14435.40 293
14436.54 333
14437.67 292
14438.81 308
14439.94 342
14441.08 318
14442.21 312
14443.35 326
14444.48 294
14445.62 327
14446.76 293
14447.89 279
14449.03 309
14450.16 313
14451.30 337
14452.43 317
14453.57 286
14454.71 335
14455.84 321
14456.98 318
14458.11 303
14459.25 308
14460.39 268
14461.52 341
14462.66 321
14463.80 303
14464.93 313
14466.07 333
14467.20 335
14468.34 310
14469.48 292
14470.61 317
14471.75 291
14472.89 333
14474.02 306
14475.16 325
14476.30 347
14477.43 358
14478.57 314
14479.71 383
14480.85 355
14481.98 368
14483.12 358
14484.26 388
14485.39 343
14486.53 370
14487.67 412
14488.81 353
14489.94 371
14491.08 339
14492.22 390
14493.36 317
14494.49 332
14495.63 355
14496.77 354
14497.91 347
14499.04 341
14500.18 323
14501.32 331
14502.46 330
14503.59 310
14504.73 302
14505.87 341
14507.01 369
14508.15 327
14509.28 349
14510.42 352
14511.56 324
14512.70 302
14513.84 331
14514.98 339
14516.11 318
14517.25 293
14518.39 335
14519.53 334
14520.67 327
14521.81 324
14522.95 300
14524.08 312
14525.22 328
14526.36 325
14527.50 310
14528.64 267
14529.78 304
14530.92 325
14532.06 284
14533.20 308
14534.33 321
14535.47 285
14536.61 319
14537.75 293
14538.89 301
14540.03 282
14541.17 301
14542.31 281
14543.45 308
14544.59 305
14545.73 280
14546.87 302
14548.01 295
14549.15 308
14550.29 298
14551.43 244
14552.57 308
14553.71 280
14554.85 320
14555.99 266
14557.13 275
14558.27 285
14559.41 312
14560.55 313
14561.69 307
14562.83 322
14563.97 321
14565.11 293
14566.25 293
14567.39 296
14568.53 285
14569.67 297
14570.81 298
14571.95 277
14573.09 281
14574.23 266
14575.37 288
14576.51 280
14577.65 315
14578.79 291
14579.94 289
14581.08 277
14582.22 315
14583.36 301
14584.50 307
14585.64 301
14586.78 280
14587.92 249
14589.06 297
14590.21 306
14591.35 297
14592.49 293
14593.63 271
14594.77 298
14595.91 332
14597.05 274
14598.20 311
14599.34 314
14600.48 297
14601.62 327
14602.76 316
14603.90 340
14605.05 285
14606.19 321
14607.33 340
14608.47 322
14609.61 283
14610.76 289
14611.90 332
14613.04 298
14614.18 291
14615.32 289
14616.47 330
14617.61 298
14618.75 314
14619.89 323
14621.04 327
14622.18 303
14623.32 342
14624.46 333
14625.61 322
14626.75 311
14627.89 323
14629.04 293
14630.18 332
14631.32 305
14632.46 295
14633.61 330
14634.75 308
14635.89 326
14637.04 350
14638.18 379
14639.32 342
14640.47 311
14641.61 322
14642.75 296
14643.90 332
14645.04 361
14646.18 322
14647.33 346
14648.47 348
14649.61 373
14650.76 340
14651.90 342
14653.05 344
14654.19 333
14655.33 315
14656.48 288
14657.62 303
14658.76 299
14659.91 302
14661.05 317
14662.20 304
14663.34 312
14664.49 307
14665.63 333
14666.77 267
14667.92 295
14669.06 302
14670.21 291
14671.35 295
14672.50 294
14673.64 277
14674.79 281
14675.93 325
14677.07 305
14678.22 303
14679.36 293
14680.51 274
14681.65 295
14682.80 305
14683.94 311
14685.09 302
14686.23 268
14687.38 308
14688.52 321
14689.67 265
14690.81 289
14691.96 310
14693.10 299
14694.25 317
14695.40 333
14696.54 258
14697.69 261
14698.83 284
14699.98 304
14701.12 302
14702.27 290
14703.41 282
14704.56 286
14705.71 314
14706.85 310
14708.00 282
14709.14 275
14710.29 302
14711.44 307
14712.58 290
14713.73 304
14714.87 286
14716.02 293
14717.17 282
14718.31 314
14719.46 308
14720.61 289
14721.75 302
14722.90 321
14724.05 274
14725.19 262
14726.34 293
14727.49 310
14728.63 299
14729.78 301
14730.93 291
14732.07 278
14733.22 281
14734.37 288
14735.51 291
14736.66 280
14737.81 264
14738.95 306
14740.10 266
14741.25 271
14742.40 283
14743.54 326
14744.69 294
14745.84 326
14746.99 269
14748.13 302
14749.28 336
14750.43 332
14751.58 313
14752.72 313
14753.87 292
14755.02 293
14756.17 338
14757.31 298
14758.46 281
14759.61 291
14760.76 337
14761.91 302
14763.05 300
14764.20 299
14765.35 319
14766.50 314
14767.65 324
14768.80 299
14769.94 323
14771.09 334
14772.24 305
14773.39 319
14774.54 340
14775.69 329
14776.83 321
14777.98 345
14779.13 306
14780.28 332
14781.43 338
14782.58 364
14783.73 345
14784.88 370
14786.03 339
14787.17 336
14788.32 320
14789.47 318
14790.62 345
14791.77 356
14792.92 344
14794.07 390
14795.22 377
14796.37 355
14797.52 344
14798.67 369
14799.82 349
14800.97 344
14802.12 341
14803.26 350
14804.41 348
14805.56 394
14806.71 361
14807.86 360
14809.01 373
14810.16 368
14811.31 339
14812.46 344
14813.61 337
14814.76 326
14815.91 310
14817.06 323
14818.21 344
14819.36 370
14820.51 341
14821.66 329
14822.82 353
14823.97 331
14825.12 335
14826.27 352
14827.42 350
14828.57 336
14829.72 340
14830.87 308
14832.02 321
14833.17 315
14834.32 314
14835.47 295
14836.62 333
14837.77 331
14838.93 290
14840.08 278
14841.23 302
14842.38 298
14843.53 306
14844.68 283
14845.83 328
14846.98 310
14848.14 281
14849.29 286
14850.44 301
14851.59 301
14852.74 300
14853.89 308
14855.04 312
14856.20 282
14857.35 246
14858.50 284
14859.65 282
14860.80 278
14861.96 291
14863.11 286
14864.26 289
14865.41 284
14866.56 292
14867.72 258
14868.87 265
14870.02 268
14871.17 259
14872.32 268
14873.48 269
14874.63 254
14875.78 296
14876.93 289
14878.09 270
14879.24 250
14880.39 257
14881.54 274
14882.70 275
14883.85 261
14885.00 278
14886.16 271
14887.31 259
14888.46 273
14889.61 259
14890.77 250
14891.92 218
14893.07 265
14894.23 264
14895.38 256
14896.53 277
14897.69 258
14898.84 259
14899.99 263
14901.15 269
14902.30 243
14903.45 231
14904.61 216
14905.76 283
14906.91 255
14908.07 267
14909.22 280
14910.38 246
14911.53 252
14912.68 256
14913.84 279
14914.99 270
14916.15 236
14917.30 246
14918.45 296
14919.61 265
14920.76 251
14921.92 262
14923.07 271
14924.22 272
14925.38 234
14926.53 243
14927.69 242
14928.84 282
14930.00 242
14931.15 266
14932.31 230
14933.46 256
14934.62 269
14935.77 259
14936.93 256
14938.08 276
14939.24 257
14940.39 237
14941.55 267
14942.70 261
14943.86 306
14945.01 264
14946.17 283
14947.32 262
14948.48 287
14949.63 241
14950.79 255
14951.94 287
14953.10 267
14954.25 247
14955.41 246
14956.56 262
14957.72 281
14958.88 274
14960.03 277
14961.19 278
14962.34 240
14963.50 247
14964.65 236
14965.81 250
14966.97 244
14968.12 252
14969.28 277
14970.43 258
14971.59 247
14972.75 270
14973.90 267
14975.06 251
14976.22 248
14977.37 254
14978.53 253
14979.69 227
14980.84 259
14982.00 269
14983.16 200
14984.31 228
14985.47 217
14986.63 257
14987.78 231
14988.94 254
14990.10 238
14991.25 274
14992.41 247
14993.57 233
14994.72 213
14995.88 258
14997.04 255
14998.20 241
14999.35 234
15000.51 277
15001.67 209
15002.82 235
15003.98 229
15005.14 255
15006.30 251
15007.45 223
15008.61 240
15009.77 233
15010.93 240
15012.09 234
15013.24 240
15014.40 253
15015.56 277
15016.72 256
15017.87 215
15019.03 223
15020.19 272
15021.35 228
15022.51 239
15023.67 252
15024.82 250
15025.98 251
15027.14 229
15028.30 245
15029.46 235
15030.62 247
15031.77 239
15032.93 254
15034.09 215
15035.25 252
15036.41 253
15037.57 280
15038.73 264
15039.88 278
15041.04 229
15042.20 238
15043.36 269
15044.52 253
15045.68 235
15046.84 214
15048.00 249
15049.16 217
15050.32 249
15051.47 246
15052.63 219
15053.79 250
15054.95 230
15056.11 233
15057.27 234
15058.43 222
15059.59 248
15060.75 252
15061.91 243
15063.07 237
15064.23 226
15065.39 232
15066.55 230
15067.71 255
15068.87 263
15070.03 234
15071.19 220
15072.35 250
15073.51 246
15074.67 226
15075.83 218
15076.99 238
15078.15 248
15079.31 245
15080.47 253
15081.63 255
15082.79 231
15083.95 232
15085.11 241
15086.27 214
15087.43 232
15088.59 255
15089.76 254
15090.92 258
15092.08 252
15093.24 217
15094.40 245
15095.56 224
15096.72 194
15097.88 225
15099.04 235
15100.20 237
15101.37 209
15102.53 232
15103.69 207
15104.85 235
15106.01 227
15107.17 220
15108.33 226
15109.50 235
15110.66 225
15111.82 227
15112.98 233
15114.14 244
15115.30 236
15116.47 261
15117.63 218
15118.79 206
15119.95 235
15121.11 230
15122.27 207
15123.44 222
15124.60 209
15125.76 212
15126.92 239
15128.09 253
15129.25 236
15130.41 222
15131.57 247
15132.73 253
15133.90 212
15135.06 226
15136.22 239
15137.38 236
15138.55 258
15139.71 230
15140.87 216
15142.04 205
15143.20 213
15144.36 228
15145.52 209
15146.69 224
15147.85 236
15149.01 229
15150.18 218
15151.34 219
15152.50 251
15153.67 210
15154.83 221
15155.99 226
15157.16 220
15158.32 238
15159.48 206
15160.65 200
15161.81 236
15162.97 249
15164.14 242
15165.30 277
15166.46 218
15167.63 243
15168.79 204
15169.95 200
15171.12 222
15172.28 251
15173.45 227
15174.61 237
15175.77 235
15176.94 232
15178.10 227
15179.27 246
15180.43 239
15181.60 250
15182.76 221
15183.92 210
15185.09 237
15186.25 244
15187.42 197
15188.58 191
15189.75 215
15190.91 209
15192.08 225
15193.24 183
15194.41 211
15195.57 201
15196.74 226
15197.90 211
15199.07 213
15200.23 213
15201.40 206
15202.56 221
15203.73 242
15204.89 231
15206.06 242
15207.22 229
15208.39 237
15209.55 223
15210.72 226
15211.88 254
15213.05 246
15214.21 258
15215.38 232
15216.54 221
15217.71 231
15218.88 227
15220.04 234
15221.21 228
15222.37 200
15223.54 210
15224.71 223
15225.87 228
15227.04 213
15228.20 182
15229.37 240
15230.54 198
15231.70 242
15232.87 223
15234.03 230
15235.20 229
15236.37 251
15237.53 235
15238.70 222
15239.87 227
15241.03 232
15242.20 238
15243.37 216
15244.53 239
15245.70 235
15246.87 271
15248.03 240
15249.20 218
15250.37 235
15251.53 246
15252.70 260
15253.87 238
15255.04 220
15256.20 238
15257.37 256
15258.54 201
15259.70 213
15260.87 219
15262.04 224
15263.21 223
15264.37 257
15265.54 218
15266.71 200
15267.88 225
15269.04 249
15270.21 225
15271.38 213
15272.55 261
15273.72 222
15274.88 193
15276.05 210
15277.22 224
15278.39 217
15279.56 231
15280.72 225
15281.89 201
15283.06 215
15284.23 246
15285.40 213
15286.56 219
15287.73 205
15288.90 241
15290.07 226
15291.24 237
15292.41 242
15293.58 217
15294.74 223
15295.91 215
15297.08 205
15298.25 232
15299.42 247
15300.59 232
15301.76 213
15302.93 217
15304.09 195
15305.26 207
15306.43 221
15307.60 203
15308.77 189
15309.94 222
15311.11 227
15312.28 214
15313.45 205
15314.62 176
15315.79 190
15316.96 217
15318.13 228
15319.30 223
15320.46 191
15321.63 225
15322.80 267
15323.97 228
15325.14 213
15326.31 220
15327.48 241
15328.65 223
15329.82 211
15330.99 263
15332.16 224
15333.33 219
15334.50 207
15335.67 205
15336.84 203
15338.01 211
15339.18 218
15340.36 200
15341.53 236
15342.70 216
15343.87 235
15345.04 220
15346.21 210
15347.38 225
15348.55 239
15349.72 229
15350.89 233
15352.06 233
15353.23 220
15354.40 236
15355.57 241
15356.75 254
15357.92 263
15359.09 210
15360.26 227
15361.43 205
15362.60 228
15363.77 225
15364.94 182
15366.11 202
15367.29 231
15368.46 221
15369.63 223
15370.80 220
15371.97 218
15373.14 235
15374.32 227
15375.49 210
15376.66 186
15377.83 187
15379.00 222
15380.17 247
15381.35 225
15382.52 200
15383.69 221
15384.86 222
15386.03 213
15387.21 247
15388.38 215
15389.55 206
15390.72 230
15391.90 224
15393.07 237
15394.24 219
15395.41 217
15396.59 236
15397.76 217
15398.93 211
15400.10 208
15401.28 222
15402.45 260
15403.62 226
15404.79 210
15405.97 215
15407.14 236
15408.31 240
15409.49 215
15410.66 222
15411.83 208
15413.01 244
15414.18 231
15415.35 222
15416.53 206
15417.70 224
15418.87 230
15420.05 218
15421.22 209
15422.39 208
15423.57 228
15424.74 244
15425.91 203
15427.09 235
15428.26 226
15429.43 189
15430.61 212
15431.78 213
15432.96 204
15434.13 214
15435.30 223
15436.48 248
15437.65 231
15438.83 226
15440.00 227
15441.17 222
15442.35 217
15443.52 248
15444.70 236
15445.87 229
15447.05 187
15448.22 215
15449.40 234
15450.57 213
15451.75 222
15452.92 254
15454.09 232
15455.27 200
15456.44 222
15457.62 229
15458.79 227
15459.97 226
15461.14 217
15462.32 278
15463.49 239
15464.67 230
15465.84 221
15467.02 220
15468.19 242
15469.37 219
15470.55 244
15471.72 211
15472.90 202
15474.07 238
15475.25 231
15476.42 223
15477.60 199
15478.77 224
15479.95 189
15481.13 223
15482.30 228
15483.48 212
15484.65 224
15485.83 206
15487.00 227
15488.18 224
15489.36 229
15490.53 235
15491.71 246
15492.89 215
15494.06 211
15495.24 198
15496.41 224
15497.59 192
15498.77 222
15499.94 201
15501.12 230
15502.30 246
15503.47 214
15504.65 207
15505.83 255
15507.00 246
15508.18 221
15509.36 221
15510.53 240
15511.71 216
15512.89 220
15514.06 211
15515.24 218
15516.42 226
15517.60 229
15518.77 239
15519.95 211
15521.13 231
15522.30 223
15523.48 248
15524.66 246
15525.84 234
15527.01 271
15528.19 259
15529.37 219
15530.55 204
15531.73 205
15532.90 218
15534.08 239
15535.26 260
15536.44 201
15537.61 209
15538.79 254
15539.97 243
15541.15 217
15542.33 220
15543.50 229
15544.68 265
15545.86 254
15547.04 230
15548.22 216
15549.40 270
15550.57 247
15551.75 235
15552.93 236
15554.11 236
15555.29 226
15556.47 210
15557.65 206
15558.82 211
15560.00 242
15561.18 252
15562.36 226
15563.54 226
15564.72 224
15565.90 228
15567.08 203
15568.26 220
15569.43 259
15570.61 206
15571.79 232
15572.97 215
15574.15 216
15575.33 237
15576.51 237
15577.69 239
15578.87 248
15580.05 251
15581.23 224
15582.41 232
15583.59 213
15584.77 225
15585.95 244
15587.13 228
15588.31 221
15589.49 243
15590.67 215
15591.85 239
15593.03 229
15594.21 249
15595.39 258
15596.57 221
15597.75 215
15598.93 223
15600.11 249
15601.29 229
15602.47 243
15603.65 236
15604.83 250
15606.01 216
15607.19 221
15608.37 234
15609.55 238
15610.73 241
15611.91 267
15613.09 231
15614.27 254
15615.45 262
15616.64 270
15617.82 240
15619.00 271
15620.18 233
15621.36 241
15622.54 277
15623.72 239
15624.90 224
15626.08 275
15627.27 253
15628.45 269
15629.63 279
15630.81 226
15631.99 226
15633.17 263
15634.35 240
15635.54 263
15636.72 240
15637.90 243
15639.08 239
15640.26 240
15641.45 271
15642.63 247
15643.81 227
15644.99 269
15646.17 289
15647.36 284
15648.54 332
15649.72 252
15650.90 256
15652.08 280
15653.27 263
15654.45 276
15655.63 265
15656.81 260
15658.00 270
15659.18 219
15660.36 255
15661.54 247
15662.73 277
15663.91 266
15665.09 290
15666.27 276
15667.46 260
15668.64 280
15669.82 255
15671.01 282
15672.19 279
15673.37 255
15674.56 248
15675.74 268
15676.92 264
15678.10 265
15679.29 269
15680.47 260
15681.65 241
15682.84 262
15684.02 254
15685.21 271
15686.39 292
15687.57 263
15688.76 248
15689.94 264
15691.12 259
15692.31 275
15693.49 242
15694.67 249
15695.86 247
15697.04 260
15698.23 242
15699.41 270
15700.59 263
15701.78 256
15702.96 301
15704.15 245
15705.33 247
15706.52 269
15707.70 265
15708.88 249
15710.07 243
15711.25 282
15712.44 227
15713.62 267
15714.81 249
15715.99 249
15717.18 215
15718.36 287
15719.55 293
15720.73 275
15721.92 247
15723.10 245
15724.29 258
15725.47 272
15726.66 270
15727.84 257
15729.03 273
15730.21 269
15731.40 305
15732.58 286
15733.77 268
15734.95 276
15736.14 306
15737.32 334
15738.51 301
15739.69 304
15740.88 280
15742.07 253
15743.25 279
15744.44 288
15745.62 269
15746.81 281
15747.99 261
15749.18 283
15750.37 309
15751.55 257
15752.74 269
15753.93 276
15755.11 269
15756.30 266
15757.48 242
15758.67 266
15759.86 257
15761.04 298
15762.23 280
15763.42 303
15764.60 310
15765.79 266
15766.98 280
15768.16 284
15769.35 336
15770.54 293
15771.72 245
15772.91 275
15774.10 297
15775.28 278
15776.47 272
15777.66 249
15778.84 263
15780.03 251
15781.22 256
15782.41 230
15783.59 243
15784.78 247
15785.97 269
15787.15 264
15788.34 251
15789.53 244
15790.72 274
15791.90 293
15793.09 249
15794.28 273
15795.47 279
15796.65 280
15797.84 277
15799.03 253
15800.22 299
15801.41 297
15802.59 258
15803.78 258
15804.97 246
15806.16 263
15807.35 283
15808.53 270
15809.72 289
15810.91 241
15812.10 244
15813.29 237
15814.48 257
15815.66 214
15816.85 247
15818.04 223
15819.23 256
15820.42 266
15821.61 226
15822.80 226
15823.98 258
15825.17 237
15826.36 261
15827.55 277
15828.74 254
15829.93 246
15831.12 258
15832.31 256
15833.50 257
15834.69 236
15835.87 239
15837.06 221
15838.25 235
15839.44 230
15840.63 274
15841.82 244
15843.01 266
15844.20 260
15845.39 257
15846.58 249
15847.77 254
15848.96 240
15850.15 259
15851.34 270
15852.53 252
15853.72 233
15854.91 237
15856.10 264
15857.29 232
15858.48 243
15859.67 256
15860.86 227
15862.05 248
15863.24 265
15864.43 256
15865.62 257
15866.81 250
15868.00 236
15869.19 277
15870.38 283
15871.57 236
15872.76 242
15873.95 254
15875.14 239
15876.33 245
15877.52 242
15878.72 267
15879.91 251
15881.10 272
15882.29 238
15883.48 216
15884.67 241
15885.86 264
15887.05 252
15888.24 213
15889.43 247
15890.63 235
15891.82 248
15893.01 261
15894.20 247
15895.39 283
15896.58 260
15897.77 241
15898.97 273
15900.16 271
15901.35 245
15902.54 250
15903.73 247
15904.92 250
15906.12 226
15907.31 223
15908.50 243
15909.69 267
15910.88 194
15912.08 206
15913.27 214
15914.46 210
15915.65 229
15916.85 261
15918.04 252
15919.23 237
15920.42 246
15921.61 250
15922.81 226
15924.00 259
15925.19 267
15926.38 250
15927.58 258
15928.77 268
15929.96 237
15931.16 215
15932.35 224
15933.54 239
15934.73 280
15935.93 247
15937.12 288
15938.31 224
15939.51 229
15940.70 270
15941.89 264
15943.09 222
15944.28 233
15945.47 256
15946.67 262
15947.86 241
15949.05 241
15950.25 224
15951.44 223
15952.63 280
15953.83 264
15955.02 226
15956.21 209
15957.41 226
15958.60 219
15959.80 214
15960.99 229
15962.18 237
15963.38 250
15964.57 201
15965.77 236
15966.96 216
15968.15 237
15969.35 244
15970.54 215
15971.74 230
15972.93 248
15974.13 211
15975.32 252
15976.51 259
15977.71 257
15978.90 239
15980.10 223
15981.29 246
15982.49 240
15983.68 201
15984.88 215
15986.07 218
15987.27 192
15988.46 239
15989.66 222
15990.85 209
15992.05 198
15993.24 211
15994.44 209
15995.63 183
15996.83 221
15998.02 224
15999.22 243
16000.41 271
16001.61 225
16002.80 209
16004.00 238
16005.20 231
16006.39 213
16007.59 197
16008.78 200
16009.98 210
16011.17 205
16012.37 241
16013.57 188
16014.76 219
16015.96 202
16017.15 200
16018.35 206
16019.55 211
16020.74 206
16021.94 217
16023.13 223
16024.33 251
16025.53 207
16026.72 185
16027.92 211
16029.12 231
16030.31 194
16031.51 234
16032.71 227
16033.90 193
16035.10 206
16036.30 196
16037.49 203
16038.69 207
16039.89 196
16041.08 217
16042.28 215
16043.48 221
16044.67 200
16045.87 187
16047.07 203
16048.27 207
16049.46 202
16050.66 206
16051.86 198
16053.06 199
16054.25 227
16055.45 227
16056.65 227
16057.84 205
16059.04 220
16060.24 236
16061.44 216
16062.64 221
16063.83 212
16065.03 199
16066.23 194
16067.43 198
16068.62 188
16069.82 179
16071.02 213
16072.22 241
16073.42 190
16074.62 202
16075.81 195
16077.01 206
16078.21 212
16079.41 186
16080.61 195
16081.81 227
16083.00 211
16084.20 225
16085.40 218
16086.60 231
16087.80 181
16089.00 189
16090.20 174
16091.39 219
16092.59 230
16093.79 216
16094.99 213
16096.19 215
16097.39 199
16098.59 185
16099.79 205
16100.99 202
16102.19 218
16103.38 209
16104.58 217
16105.78 224
16106.98 202
16108.18 217
16109.38 180
16110.58 189
16111.78 182
16112.98 204
16114.18 222
16115.38 219
16116.58 204
16117.78 183
16118.98 196
16120.18 186
16121.38 202
16122.58 211
16123.78 195
16124.98 193
16126.18 198
16127.38 239
16128.58 193
16129.78 181
16130.98 184
16132.18 198
16133.38 191
16134.58 214
16135.78 198
16136.98 190
16138.18 198
16139.38 235
16140.58 231
16141.78 215
16142.98 202
16144.19 210
16145.39 200
16146.59 192
16147.79 203
16148.99 200
16150.19 194
16151.39 211
16152.59 184
16153.79 189
16154.99 177
16156.20 217
16157.40 202
16158.60 191
16159.80 231
16161.00 205
16162.20 193
16163.40 207
16164.61 189
16165.81 178
16167.01 201
16168.21 226
16169.41 219
16170.61 185
16171.82 199
16173.02 174
16174.22 181
16175.42 218
16176.62 212
16177.82 200
16179.03 217
16180.23 182
16181.43 192
16182.63 148
16183.84 182
16185.04 195
16186.24 180
16187.44 200
16188.65 204
16189.85 202
16191.05 188
16192.25 214
16193.46 224
16194.66 186
16195.86 203
16197.06 227
16198.27 197
16199.47 216
16200.67 217
16201.87 222
16203.08 201
16204.28 217
16205.48 189
16206.69 215
16207.89 210
16209.09 171
16210.30 199
16211.50 212
16212.70 201
16213.91 196
16215.11 157
16216.31 192
16217.52 200
16218.72 184
16219.92 215
16221.13 207
16222.33 213
16223.53 191
16224.74 195
16225.94 217
16227.15 192
16228.35 226
16229.55 197
16230.76 198
16231.96 209
16233.17 216
16234.37 211
16235.57 203
16236.78 207
16237.98 201
16239.19 228
16240.39 250
16241.60 213
16242.80 237
16244.00 200
16245.21 203
16246.41 199
16247.62 207
16248.82 237
16250.03 231
16251.23 229
16252.44 212
16253.64 197
16254.85 218
16256.05 235
16257.26 209
16258.46 206
16259.67 206
16260.87 228
16262.08 210
16263.28 194
16264.49 222
16265.69 173
16266.90 190
16268.10 194
16269.31 217
16270.51 224
16271.72 208
16272.93 225
16274.13 212
16275.34 225
16276.54 210
16277.75 227
16278.95 243
16280.16 250
16281.37 188
16282.57 212
16283.78 235
16284.98 205
16286.19 218
16287.40 231
16288.60 234
16289.81 232
16291.01 204
16292.22 205
16293.43 219
16294.63 193
16295.84 196
16297.05 209
16298.25 213
16299.46 211
16300.67 224
16301.87 233
16303.08 204
16304.29 213
16305.49 264
16306.70 237
16307.91 228
16309.11 201
16310.32 237
16311.53 220
16312.73 253
16313.94 232
16315.15 215
16316.36 228
16317.56 270
16318.77 241
16319.98 248
16321.19 200
16322.39 228
16323.60 253
16324.81 252
16326.02 234
16327.22 212
16328.43 243
16329.64 204
16330.85 238
16332.05 235
16333.26 209
16334.47 234
16335.68 223
16336.88 245
16338.09 218
16339.30 223
16340.51 245
16341.72 237
16342.93 224
16344.13 229
16345.34 216
16346.55 223
16347.76 201
16348.97 236
16350.18 226
16351.38 205
16352.59 207
16353.80 207
16355.01 212
16356.22 195
16357.43 208
16358.64 211
16359.84 234
16361.05 201
16362.26 187
16363.47 207
16364.68 245
16365.89 221
16367.10 212
16368.31 176
16369.52 196
16370.73 208
16371.93 220
16373.14 207
16374.35 202
16375.56 207
16376.77 242
16377.98 225
16379.19 195
16380.40 209
16381.61 191
16382.82 221
16384.03 189
16385.24 228
16386.45 196
16387.66 205
16388.87 196
16390.08 230
16391.29 223
16392.50 209
16393.71 206
16394.92 211
16396.13 179
16397.34 196
16398.55 217
16399.76 184
16400.97 225
16402.18 204
16403.39 212
16404.60 216
16405.81 204
16407.02 189
16408.23 191
16409.44 210
16410.65 203
16411.86 212
16413.08 231
16414.29 197
16415.50 178
16416.71 211
16417.92 222
16419.13 198
16420.34 179
16421.55 202
16422.76 211
16423.97 221
16425.19 193
16426.40 202
16427.61 199
16428.82 185
16430.03 185
16431.24 190
16432.45 190
16433.67 195
16434.88 201
16436.09 200
16437.30 215
16438.51 195
16439.72 190
16440.94 203
16442.15 203
16443.36 195
16444.57 176
16445.78 183
16446.99 211
16448.21 196
16449.42 174
16450.63 195
16451.84 201
16453.06 206
16454.27 187
16455.48 194
16456.69 206
16457.90 217
16459.12 230
16460.33 199
16461.54 193
16462.75 205
16463.97 217
16465.18 190
16466.39 175
16467.61 205
16468.82 212
16470.03 206
16471.24 227
16472.46 184
16473.67 191
16474.88 217
16476.10 213
16477.31 203
16478.52 216
16479.74 182
16480.95 199
16482.16 175
16483.38 201
16484.59 188
16485.80 192
16487.02 207
16488.23 169
16489.44 171
16490.66 198
16491.87 187
16493.08 169
16494.30 210
16495.51 189
16496.73 159
16497.94 176
16499.15 210
16500.37 183
16501.58 235
16502.80 190
16504.01 203
16505.22 221
16506.44 198
16507.65 184
16508.87 180
16510.08 202
16511.30 195
16512.51 206
16513.72 192
16514.94 186
16516.15 175
16517.37 163
16518.58 164
16519.80 202
16521.01 184
16522.23 181
16523.44 188
16524.66 161
16525.87 149
16527.09 175
16528.30 208
16529.52 197
16530.73 178
16531.95 185
16533.16 196
16534.38 165
16535.59 202
16536.81 181
16538.02 223
16539.24 190
16540.45 172
16541.67 155
16542.89 169
16544.10 212
16545.32 190
16546.53 209
16547.75 184
16548.96 155
16550.18 195
16551.40 197
16552.61 196
16553.83 178
16555.04 177
16556.26 187
16557.48 186
16558.69 205
16559.91 206
16561.12 216
16562.34 202
16563.56 205
16564.77 181
16565.99 188
16567.21 209
16568.42 227
16569.64 227
16570.86 198
16572.07 191
16573.29 195
16574.51 209
16575.72 176
16576.94 205
16578.16 184
16579.37 178
16580.59 190
16581.81 179
16583.02 167
16584.24 188
16585.46 175
16586.68 187
16587.89 170
16589.11 167
16590.33 206
16591.54 207
16592.76 172
16593.98 175
16595.20 188
16596.41 179
16597.63 209
16598.85 184
16600.07 189
16601.29 204
16602.50 171
16603.72 177
16604.94 189
16606.16 184
16607.37 187
16608.59 190
16609.81 182
16611.03 177
16612.25 170
16613.46 205
16614.68 181
16615.90 183
16617.12 208
16618.34 193
16619.56 199
16620.77 170
16621.99 200
16623.21 210
16624.43 171
16625.65 194
16626.87 203
16628.09 187
16629.30 161
16630.52 178
16631.74 193
16632.96 195
16634.18 192
16635.40 174
16636.62 182
16637.84 173
16639.06 196
16640.28 184
16641.49 192
16642.71 187
16643.93 194
16645.15 192
16646.37 183
16647.59 210
16648.81 197
16650.03 218
16651.25 163
16652.47 184
16653.69 186
16654.91 167
16656.13 217
16657.35 193
16658.57 212
16659.79 201
16661.01 178
16662.23 178
16663.45 191
16664.67 195
16665.89 212
16667.11 189
16668.33 177
16669.55 177
16670.77 179
16671.99 212
16673.21 178
16674.43 170
16675.65 174
16676.87 198
16678.09 187
16679.31 197
16680.53 189
16681.75 205
16682.97 159
16684.19 199
16685.42 196
16686.64 168
16687.86 209
16689.08 199
16690.30 197
16691.52 207
16692.74 201
16693.96 222
16695.18 176
16696.40 187
16697.63 221
16698.85 203
16700.07 198
16701.29 178
16702.51 191
16703.73 177
16704.95 193
16706.18 173
16707.40 193
16708.62 183
16709.84 198
16711.06 186
16712.28 223
16713.51 218
16714.73 190
16715.95 205
16717.17 186
16718.39 167
16719.62 154
16720.84 189
16722.06 169
16723.28 172
16724.50 195
16725.73 191
16726.95 183
16728.17 175
16729.39 153
16730.62 174
16731.84 201
16733.06 162
16734.28 167
16735.51 187
16736.73 211
16737.95 184
16739.18 181
16740.40 175
16741.62 194
16742.84 167
16744.07 184
16745.29 160
16746.51 172
16747.74 158
16748.96 183
16750.18 209
16751.41 190
16752.63 182
16753.85 163
16755.08 168
16756.30 184
16757.52 163
16758.75 178
16759.97 193
16761.19 169
16762.42 163
16763.64 176
16764.86 185
16766.09 179
16767.31 185
16768.54 167
16769.76 170
16770.98 180
16772.21 188
16773.43 162
16774.66 160
16775.88 223
16777.10 202
16778.33 169
16779.55 170
16780.78 207
16782.00 195
16783.22 189
16784.45 165
16785.67 190
16786.90 169
16788.12 214
16789.35 201
16790.57 183
16791.80 199
16793.02 184
16794.25 180
16795.47 177
16796.70 179
16797.92 168
16799.15 195
16800.37 190
16801.60 175
16802.82 199
16804.05 172
16805.27 163
16806.50 196
16807.72 173
16808.95 156
16810.17 199
16811.40 205
16812.62 176
16813.85 185
16815.07 173
16816.30 149
16817.53 182
16818.75 195
16819.98 178
16821.20 195
16822.43 187
16823.65 199
16824.88 179
16826.11 185
16827.33 189
16828.56 178
16829.78 208
16831.01 196
16832.24 187
16833.46 168
16834.69 194
16835.92 188
16837.14 182
16838.37 190
16839.60 171
16840.82 185
16842.05 182
16843.27 172
16844.50 195
16845.73 161
16846.96 164
16848.18 214
16849.41 190
16850.64 196
16851.86 179
16853.09 188
16854.32 187
16855.54 207
16856.77 186
16858.00 207
16859.22 214
16860.45 186
16861.68 195
16862.91 207
16864.13 187
16865.36 211
16866.59 221
16867.82 201
16869.04 199
16870.27 169
16871.50 219
16872.73 214
16873.95 220
16875.18 186
16876.41 212
16877.64 192
16878.87 197
16880.09 195
16881.32 203
16882.55 202
16883.78 207
16885.01 192
16886.23 194
16887.46 204
16888.69 188
16889.92 215
16891.15 191
16892.38 189
16893.60 215
16894.83 206
16896.06 209
16897.29 220
16898.52 198
16899.75 198
16900.98 216
16902.20 181
16903.43 154
16904.66 205
16905.89 200
16907.12 195
16908.35 185
16909.58 194
16910.81 172
16912.04 185
16913.26 201
16914.49 182
16915.72 172
16916.95 206
16918.18 175
16919.41 167
16920.64 183
16921.87 209
16923.10 183
16924.33 191
16925.56 187
16926.79 176
16928.02 152
16929.25 162
16930.48 179
16931.71 172
16932.94 205
16934.17 176
16935.40 172
16936.63 164
16937.86 177
16939.09 178
16940.32 175
16941.55 173
16942.78 183
16944.01 197
16945.24 175
16946.47 168
16947.70 194
16948.93 199
16950.16 180
16951.39 201
16952.62 192
16953.85 166
16955.08 189
16956.31 148
16957.54 169
16958.77 184
16960.01 188
16961.24 191
16962.47 196
16963.70 180
16964.93 171
16966.16 170
16967.39 172
16968.62 186
16969.85 169
16971.08 195
16972.32 198
16973.55 206
16974.78 173
16976.01 164
16977.24 187
16978.47 196
16979.70 170
16980.94 184
16982.17 147
16983.40 189
16984.63 192
16985.86 181
16987.10 179
16988.33 190
16989.56 176
16990.79 147
16992.02 157
16993.26 159
16994.49 172
16995.72 173
16996.95 195
16998.18 182
16999.42 198
17000.65 195
17001.88 187
17003.11 176
17004.35 177
17005.58 168
17006.81 182
17008.04 181
17009.28 163
17010.51 181
17011.74 221
17012.97 188
17014.21 196
17015.44 208
17016.67 179
17017.91 183
17019.14 171
17020.37 170
17021.60 171
17022.84 191
17024.07 184
17025.30 172
17026.54 167
17027.77 175
17029.00 194
17030.24 158
17031.47 165
17032.70 173
17033.94 173
17035.17 185
17036.41 192
17037.64 178
17038.87 178
17040.11 169
17041.34 170
17042.57 185
17043.81 169
17045.04 169
17046.28 142
17047.51 160
17048.74 203
17049.98 165
17051.21 153
17052.45 174
17053.68 167
17054.92 164
17056.15 162
17057.38 166
17058.62 182
17059.85 191
17061.09 164
17062.32 175
17063.56 148
17064.79 141
17066.03 165
17067.26 191
17068.50 177
17069.73 181
17070.97 203
17072.20 173
17073.44 194
17074.67 170
17075.91 160
17077.14 148
17078.38 140
17079.61 170
17080.85 167
17082.08 166
17083.32 172
17084.55 185
17085.79 162
17087.02 177
17088.26 167
17089.49 203
17090.73 202
17091.97 219
17093.20 190
17094.44 185
17095.67 135
17096.91 155
17098.14 179
17099.38 190
17100.62 191
17101.85 180
17103.09 183
17104.32 155
17105.56 152
17106.80 199
17108.03 169
17109.27 186
17110.51 207
17111.74 169
17112.98 151
17114.21 156
17115.45 168
17116.69 163
17117.92 186
17119.16 187
17120.40 178
17121.63 210
17122.87 197
17124.11 184
17125.34 193
17126.58 193
17127.82 203
17129.06 174
17130.29 185
17131.53 177
17132.77 164
17134.00 168
17135.24 215
17136.48 197
17137.72 167
17138.95 191
17140.19 177
17141.43 184
17142.67 179
17143.90 183
17145.14 171
17146.38 189
17147.62 178
17148.85 183
17150.09 198
17151.33 174
17152.57 190
17153.80 174
17155.04 173
17156.28 185
17157.52 158
17158.76 192
17159.99 191
17161.23 198
17162.47 195
17163.71 208
17164.95 189
17166.19 208
17167.42 169
17168.66 150
17169.90 182
17171.14 173
17172.38 169
17173.62 224
17174.86 167
17176.09 185
17177.33 178
17178.57 199
17179.81 176
17181.05 179
17182.29 207
17183.53 191
17184.77 160
17186.01 155
17187.24 166
17188.48 186
17189.72 180
17190.96 191
17192.20 180
17193.44 161
17194.68 200
17195.92 190
17197.16 166
17198.40 156
17199.64 191
17200.88 182
17202.12 177
17203.36 187
17204.60 188
17205.84 195
17207.08 202
17208.32 193
17209.56 166
17210.80 173
17212.04 175
17213.28 179
17214.52 171
17215.76 179
17217.00 176
17218.24 190
17219.48 180
17220.72 176
17221.96 183
17223.20 163
17224.44 177
17225.68 178
17226.92 185
17228.16 178
17229.40 173
17230.64 192
17231.88 161
17233.12 178
17234.36 179
17235.60 184
17236.85 176
17238.09 184
17239.33 153
17240.57 170
17241.81 220
17243.05 191
17244.29 167
17245.53 192
17246.77 181
17248.02 198
17249.26 166
17250.50 192
17251.74 194
17252.98 156
17254.22 161
17255.46 184
17256.71 168
17257.95 167
17259.19 180
17260.43 163
17261.67 168
17262.91 152
17264.16 177
17265.40 191
17266.64 163
17267.88 142
17269.12 155
17270.37 199
17271.61 173
17272.85 199
17274.09 172
17275.34 156
17276.58 183
17277.82 199
17279.06 176
17280.30 175
17281.55 183
17282.79 189
17284.03 226
17285.27 182
17286.52 155
17287.76 156
17289.00 192
17290.25 180
17291.49 178
17292.73 157
17293.97 169
17295.22 162
17296.46 174
17297.70 185
17298.95 166
17300.19 152
17301.43 146
17302.68 151
17303.92 144
17305.16 159
17306.41 181
17307.65 169
17308.89 164
17310.14 167
17311.38 164
17312.62 155
17313.87 177
17315.11 162
17316.36 157
17317.60 194
17318.84 170
17320.09 197
17321.33 161
17322.58 150
17323.82 155
17325.06 155
17326.31 146
17327.55 160
17328.80 175
17330.04 192
17331.28 163
17332.53 158
17333.77 157
17335.02 201
17336.26 179
17337.51 186
17338.75 164
17340.00 174
17341.24 200
17342.48 180
17343.73 188
17344.97 172
17346.22 166
17347.46 152
17348.71 147
17349.95 157
17351.20 193
17352.44 184
17353.69 168
17354.93 191
17356.18 159
17357.42 196
17358.67 185
17359.92 149
17361.16 150
17362.41 153
17363.65 160
17364.90 158
17366.14 144
17367.39 149
17368.63 159
17369.88 153
17371.13 173
17372.37 176
17373.62 151
17374.86 159
17376.11 184
17377.35 169
17378.60 185
17379.85 161
17381.09 166
17382.34 167
17383.59 141
17384.83 173
17386.08 150
17387.32 178
17388.57 169
17389.82 167
17391.06 177
17392.31 183
17393.56 196
17394.80 148
17396.05 139
17397.30 158
17398.54 162
17399.79 172
17401.04 146
17402.28 158
17403.53 147
17404.78 168
17406.02 183
17407.27 163
17408.52 146
17409.77 160
17411.01 176
17412.26 162
17413.51 176
17414.75 179
17416.00 145
17417.25 174
17418.50 189
17419.74 187
17420.99 151
17422.24 138
17423.49 156
17424.73 181
17425.98 166
17427.23 147
17428.48 159
17429.73 157
17430.97 172
17432.22 163
17433.47 169
17434.72 215
17435.97 187
17437.21 197
17438.46 134
17439.71 140
17440.96 176
17442.21 178
17443.45 151
17444.70 144
17445.95 172
17447.20 152
17448.45 180
17449.70 172
17450.95 161
17452.19 150
17453.44 176
17454.69 205
17455.94 158
17457.19 176
17458.44 165
17459.69 150
17460.94 149
17462.19 167
17463.43 177
17464.68 204
17465.93 167
17467.18 158
17468.43 161
17469.68 167
17470.93 176
17472.18 149
17473.43 165
17474.68 153
17475.93 174
17477.18 173
17478.43 168
17479.68 150
17480.93 192
17482.18 179
17483.43 152
17484.68 157
17485.93 161
17487.17 177
17488.42 182
17489.67 168
17490.92 168
17492.18 176
17493.43 185
17494.68 170
17495.93 155
17497.18 162
17498.43 181
17499.68 171
17500.93 149
17502.18 162
17503.43 184
17504.68 172
17505.93 171
17507.18 166
17508.43 186
17509.68 158
17510.93 187
17512.18 189
17513.43 189
17514.68 170
17515.94 167
17517.19 186
17518.44 176
17519.69 176
17520.94 200
17522.19 162
17523.44 183
17524.69 190
17525.94 165
17527.20 171
17528.45 182
17529.70 158
17530.95 141
17532.20 151
17533.45 192
17534.70 175
17535.96 156
17537.21 161
17538.46 158
17539.71 175
17540.96 163
17542.22 162
17543.47 147
17544.72 155
17545.97 169
17547.22 163
17548.48 192
17549.73 169
17550.98 178
17552.23 162
17553.48 152
17554.74 158
17555.99 172
17557.24 187
17558.49 187
17559.75 198
17561.00 169
17562.25 148
17563.50 186
17564.76 182
17566.01 169
17567.26 184
17568.52 168
17569.77 162
17571.02 177
17572.27 173
17573.53 154
17574.78 195
17576.03 187
17577.29 168
17578.54 158
17579.79 176
17581.05 174
17582.30 196
17583.55 154
17584.81 195
17586.06 178
17587.31 191
17588.57 183
17589.82 161
17591.07 143
17592.33 155
17593.58 161
17594.83 161
17596.09 183
17597.34 145
17598.60 153
17599.85 157
17601.10 164
17602.36 172
17603.61 189
17604.87 189
17606.12 174
17607.37 181
17608.63 163
17609.88 189
17611.14 190
17612.39 174
17613.65 157
17614.90 178
17616.16 183
17617.41 193
17618.66 175
17619.92 161
17621.17 150
17622.43 174
17623.68 162
17624.94 150
17626.19 168
17627.45 156
17628.70 190
17629.96 169
17631.21 169
17632.47 178
17633.72 158
17634.98 179
17636.23 174
17637.49 178
17638.74 158
17640.00 153
17641.26 206
17642.51 174
17643.77 146
17645.02 181
17646.28 158
17647.53 158
17648.79 161
17650.04 163
17651.30 180
17652.56 177
17653.81 180
17655.07 177
17656.32 169
17657.58 158
17658.84 177
17660.09 167
17661.35 158
17662.60 176
17663.86 167
17665.12 161
17666.37 156
17667.63 161
17668.89 168
17670.14 167
17671.40 176
17672.66 209
17673.91 177
17675.17 163
17676.43 180
17677.68 171
17678.94 157
17680.20 151
17681.45 179
17682.71 159
17683.97 135
17685.22 170
17686.48 145
17687.74 143
17688.99 148
17690.25 138
17691.51 143
17692.77 169
17694.02 137
17695.28 153
17696.54 139
17697.80 147
17699.05 130
17700.31 148
17701.57 165
17702.83 163
17704.08 184
17705.34 172
17706.60 177
17707.86 150
17709.11 147
17710.37 169
17711.63 183
17712.89 158
17714.15 165
17715.40 159
17716.66 171
17717.92 153
17719.18 169
17720.44 153
17721.70 159
17722.95 183
17724.21 158
17725.47 170
17726.73 181
17727.99 163
17729.25 143
17730.51 161
17731.76 150
17733.02 163
17734.28 159
17735.54 205
17736.80 180
17738.06 164
17739.32 156
17740.58 154
17741.83 168
17743.09 164
17744.35 165
17745.61 159
17746.87 167
17748.13 161
17749.39 167
17750.65 141
17751.91 125
17753.17 153
17754.43 174
17755.69 175
17756.95 157
17758.21 160
17759.47 149
17760.73 175
17761.98 149
17763.24 135
17764.50 161
17765.76 168
17767.02 158
17768.28 157
17769.54 158
17770.80 147
17772.06 158
17773.32 181
17774.58 184
17775.84 199
17777.11 160
17778.37 174
17779.63 152
17780.89 167
17782.15 158
17783.41 148
17784.67 172
17785.93 160
17787.19 185
17788.45 218
17789.71 197
17790.97 173
17792.23 193
17793.49 202
17794.75 214
17796.01 188
17797.28 139
17798.54 180
17799.80 207
17801.06 191
17802.32 199
17803.58 180
17804.84 153
17806.10 161
17807.37 171
17808.63 162
17809.89 160
17811.15 188
17812.41 189
17813.67 175
17814.93 152
17816.20 169
17817.46 153
17818.72 187
17819.98 183
17821.24 188
17822.50 190
17823.77 190
17825.03 187
17826.29 173
17827.55 175
17828.81 167
17830.08 177
17831.34 182
17832.60 158
17833.86 158
17835.13 147
17836.39 170
17837.65 207
17838.91 202
17840.18 189
17841.44 167
17842.70 150
17843.96 187
17845.23 188
17846.49 185
17847.75 168
17849.01 147
17850.28 153
17851.54 161
17852.80 147
17854.07 142
17855.33 165
17856.59 159
17857.86 171
17859.12 152
17860.38 138
17861.65 154
17862.91 161
17864.17 149
17865.44 169
17866.70 161
17867.96 188
17869.23 197
17870.49 184
17871.75 157
17873.02 156
17874.28 159
17875.54 177
17876.81 164
17878.07 161
17879.34 175
17880.60 161
17881.86 154
17883.13 160
17884.39 162
17885.66 152
17886.92 166
17888.18 144
17889.45 175
17890.71 159
17891.98 160
17893.24 168
17894.51 176
17895.77 176
17897.04 184
17898.30 165
17899.56 188
17900.83 146
17902.09 166
17903.36 150
17904.62 165
17905.89 183
17907.15 169
17908.42 187
17909.68 187
17910.95 183
17912.21 179
17913.48 176
17914.74 187
17916.01 177
17917.27 223
17918.54 188
17919.80 206
17921.07 172
17922.34 153
17923.60 165
17924.87 161
17926.13 155
17927.40 149
17928.66 176
17929.93 173
17931.19 170
17932.46 154
17933.73 152
17934.99 178
17936.26 165
17937.52 161
17938.79 139
17940.06 151
17941.32 174
17942.59 185
17943.85 182
17945.12 152
17946.39 156
17947.65 144
17948.92 167
17950.19 142
17951.45 150
17952.72 162
17953.99 194
17955.25 187
17956.52 162
17957.79 185
17959.05 161
17960.32 161
17961.59 161
17962.85 168
17964.12 166
17965.39 163
17966.65 206
17967.92 173
17969.19 138
17970.45 177
17971.72 177
17972.99 171
17974.26 177
17975.52 200
17976.79 204
17978.06 178
17979.33 139
17980.59 148
17981.86 160
17983.13 182
17984.40 181
17985.66 148
17986.93 170
17988.20 177
17989.47 162
17990.73 156
17992.00 177
17993.27 181
17994.54 164
17995.81 145
17997.07 172
17998.34 182
17999.61 173
18000.88 163
18002.15 150
18003.42 142
18004.68 155
18005.95 196
18007.22 183
18008.49 165
18009.76 152
18011.03 174
18012.30 145
18013.56 163
18014.83 185
18016.10 192
18017.37 151
18018.64 155
18019.91 135
18021.18 134
18022.45 167
18023.71 158
18024.98 155
18026.25 160
18027.52 146
18028.79 159
18030.06 161
18031.33 149
18032.60 162
18033.87 154
18035.14 152
18036.41 157
18037.68 145
18038.95 153
18040.22 162
18041.49 162
18042.76 166
18044.02 169
18045.29 175
18046.56 179
18047.83 162
18049.10 160
18050.37 156
18051.64 151
18052.91 171
18054.18 169
18055.45 158
18056.72 164
18057.99 152
18059.27 151
18060.54 156
18061.81 159
18063.08 164
18064.35 169
18065.62 158
18066.89 156
18068.16 189
18069.43 151
18070.70 179
18071.97 169
18073.24 174
18074.51 145
18075.78 148
18077.05 142
18078.32 173
18079.60 171
18080.87 162
18082.14 176
18083.41 191
18084.68 187
18085.95 154
18087.22 163
18088.49 151
18089.77 163
18091.04 165
18092.31 155
18093.58 176
18094.85 182
18096.12 170
18097.39 152
18098.67 147
18099.94 171
18101.21 186
18102.48 171
18103.75 150
18105.02 135
18106.30 180
18107.57 168
18108.84 170
18110.11 156
18111.38 185
18112.66 161
18113.93 167
18115.20 139
18116.47 162
18117.75 169
18119.02 166
18120.29 194
18121.56 183
18122.84 190
18124.11 169
18125.38 157
18126.65 160
18127.93 138
18129.20 158
18130.47 183
18131.74 184
18133.02 179
18134.29 157
18135.56 190
18136.84 191
18138.11 177
18139.38 152
18140.66 175
18141.93 181
18143.20 170
18144.48 182
18145.75 165
18147.02 176
18148.30 190
18149.57 185
18150.84 152
18152.12 176
18153.39 162
18154.66 152
18155.94 194
18157.21 181
18158.48 154
18159.76 167
18161.03 199
18162.31 145
18163.58 184
18164.85 174
18166.13 185
18167.40 171
18168.68 173
18169.95 160
18171.22 173
18172.50 174
18173.77 160
18175.05 175
18176.32 154
18177.60 172
18178.87 164
18180.15 154
18181.42 144
18182.69 164
18183.97 159
18185.24 157
18186.52 161
18187.79 173
18189.07 176
18190.34 171
18191.62 190
18192.89 171
18194.17 147
18195.44 167
18196.72 163
18197.99 168
18199.27 170
18200.54 154
18201.82 164
18203.09 161
18204.37 167
18205.65 173
18206.92 162
18208.20 138
18209.47 161
18210.75 138
18212.02 172
18213.30 178
18214.57 164
18215.85 169
18217.13 164
18218.40 166
18219.68 202
18220.95 169
18222.23 167
18223.51 150
18224.78 173
18226.06 162
18227.33 180
18228.61 161
18229.89 169
18231.16 204
18232.44 189
18233.72 165
18234.99 174
18236.27 158
18237.55 168
18238.82 157
18240.10 180
18241.38 160
18242.65 179
18243.93 182
18245.21 169
18246.48 139
18247.76 144
18249.04 145
18250.31 136
18251.59 170
18252.87 163
18254.15 163
18255.42 136
18256.70 183
18257.98 197
18259.25 208
18260.53 181
18261.81 171
18263.09 151
18264.36 162
18265.64 163
18266.92 145
18268.20 165
18269.47 186
18270.75 150
18272.03 151
18273.31 144
18274.59 154
18275.86 147
18277.14 133
18278.42 149
18279.70 143
18280.98 156
18282.25 161
18283.53 146
18284.81 162
18286.09 190
18287.37 163
18288.64 146
18289.92 182
18291.20 167
18292.48 164
18293.76 176
18295.04 205
18296.32 140
18297.59 153
18298.87 182
18300.15 199
18301.43 171
18302.71 148
18303.99 148
18305.27 175
18306.55 176
18307.83 136
18309.10 137
18310.38 161
18311.66 151
18312.94 157
18314.22 167
18315.50 160
18316.78 162
18318.06 136
18319.34 135
18320.62 195
18321.90 211
18323.18 145
18324.46 145
18325.74 166
18327.02 189
18328.30 174
18329.58 166
18330.86 167
18332.14 162
18333.41 164
18334.69 161
18335.97 192
18337.25 177
18338.54 162
18339.82 157
18341.10 164
18342.38 173
18343.66 164
18344.94 177
18346.22 161
18347.50 134
18348.78 160
18350.06 160
18351.34 163
18352.62 150
18353.90 174
18355.18 155
18356.46 181
18357.74 172
18359.02 173
18360.30 173
18361.58 151
18362.87 189
18364.15 151
18365.43 160
18366.71 164
18367.99 165
18369.27 144
18370.55 154
18371.83 165
18373.11 186
18374.40 146
18375.68 160
18376.96 168
18378.24 166
18379.52 156
18380.80 160
18382.08 153
18383.37 174
18384.65 180
18385.93 180
18387.21 185
18388.49 163
18389.78 152
18391.06 177
18392.34 169
18393.62 143
18394.90 179
18396.19 166
18397.47 162
18398.75 182
18400.03 172
18401.31 170
18402.60 166
18403.88 156
18405.16 169
18406.44 173
18407.73 183
18409.01 181
18410.29 182
18411.57 145
18412.86 142
18414.14 175
18415.42 150
18416.71 159
18417.99 145
18419.27 167
18420.55 170
18421.84 163
18423.12 162
18424.40 141
18425.69 180
18426.97 183
18428.25 146
18429.54 150
18430.82 167
18432.10 166
18433.39 157
18434.67 157
18435.95 186
18437.24 185
18438.52 147
18439.80 176
18441.09 146
18442.37 168
18443.66 150
18444.94 173
18446.22 170
18447.51 134
18448.79 151
18450.08 163
18451.36 150
18452.64 152
18453.93 135
18455.21 134
18456.50 169
18457.78 184
18459.06 167
18460.35 154
18461.63 171
18462.92 156
18464.20 164
18465.49 177
18466.77 155
18468.06 168
18469.34 172
18470.63 176
18471.91 167
18473.19 137
18474.48 165
18475.76 161
18477.05 167
18478.33 155
18479.62 151
18480.90 158
18482.19 169
18483.47 147
18484.76 135
18486.05 141
18487.33 167
18488.62 165
18489.90 156
18491.19 156
18492.47 158
18493.76 168
18495.04 143
18496.33 154
18497.61 158
18498.90 159
18500.19 150
18501.47 152
18502.76 177
18504.04 180
18505.33 164
18506.62 160
18507.90 152
18509.19 125
18510.47 155
18511.76 150
18513.05 154
18514.33 139
18515.62 175
18516.90 146
18518.19 191
18519.48 153
18520.76 160
18522.05 157
18523.34 161
18524.62 147
18525.91 167
18527.20 156
18528.48 142
18529.77 164
18531.06 155
18532.34 164
18533.63 136
18534.92 139
18536.21 138
18537.49 166
18538.78 179
18540.07 180
18541.35 174
18542.64 183
18543.93 167
18545.22 149
18546.50 174
18547.79 174
18549.08 199
18550.37 136
18551.65 182
18552.94 181
18554.23 162
18555.52 161
18556.80 208
18558.09 170
18559.38 139
18560.67 187
18561.95 171
18563.24 179
18564.53 141
18565.82 154
18567.11 150
18568.39 185
18569.68 164
18570.97 178
18572.26 181
18573.55 154
18574.84 168
18576.12 178
18577.41 190
18578.70 173
18579.99 177
18581.28 169
18582.57 178
18583.86 134
18585.14 185
18586.43 162
18587.72 172
18589.01 173
18590.30 182
18591.59 149
18592.88 173
18594.17 175
18595.46 151
18596.74 176
18598.03 169
18599.32 192
18600.61 181
18601.90 178
18603.19 179
18604.48 154
18605.77 144
18607.06 152
18608.35 158
18609.64 159
18610.93 135
18612.22 179
18613.51 164
18614.80 188
18616.09 161
18617.38 177
18618.67 166
18619.96 156
18621.25 156
18622.54 157
18623.83 195
18625.12 189
18626.41 190
18627.70 161
18628.99 212
18630.28 205
18631.57 200
18632.86 186
18634.15 184
18635.44 141
18636.73 175
18638.02 184
18639.31 169
18640.60 161
18641.89 172
18643.18 177
18644.47 167
18645.76 153
18647.06 142
18648.35 160
18649.64 161
18650.93 153
18652.22 155
18653.51 154
18654.80 148
18656.09 158
18657.38 161
18658.68 158
18659.97 191
18661.26 155
18662.55 180
18663.84 159
18665.13 151
18666.42 166
18667.72 167
18669.01 203
18670.30 158
18671.59 145
18672.88 178
18674.17 155
18675.47 167
18676.76 163
18678.05 190
18679.34 146
18680.63 152
18681.93 156
18683.22 178
18684.51 157
18685.80 156
18687.09 165
18688.39 158
18689.68 167
18690.97 186
18692.26 175
18693.56 152
18694.85 161
18696.14 160
18697.43 131
18698.73 185
18700.02 138
18701.31 173
18702.60 173
18703.90 134
18705.19 173
18706.48 159
18707.78 141
18709.07 136
18710.36 161
18711.66 188
18712.95 151
18714.24 172
18715.54 165
18716.83 164
18718.12 166
18719.42 159
18720.71 189
18722.00 191
18723.30 160
18724.59 160
18725.88 169
18727.18 155
18728.47 194
18729.76 173
18731.06 167
18732.35 148
18733.65 170
18734.94 142
18736.23 164
18737.53 162
18738.82 154
18740.12 163
18741.41 165
18742.70 141
18744.00 152
18745.29 156
18746.59 173
18747.88 169
18749.18 174
18750.47 208
18751.76 171
18753.06 178
18754.35 172
18755.65 167
18756.94 174
18758.24 178
18759.53 167
18760.83 153
18762.12 138
18763.42 163
18764.71 176
18766.01 160
18767.30 138
18768.60 158
18769.89 182
18771.19 171
18772.48 159
18773.78 165
18775.07 156
18776.37 180
18777.66 159
18778.96 167
18780.25 140
18781.55 163
18782.85 164
18784.14 156
18785.44 202
18786.73 160
18788.03 175
18789.32 184
18790.62 143
18791.92 151
18793.21 170
18794.51 184
18795.80 178
18797.10 168
18798.40 147
18799.69 179
18800.99 142
18802.28 162
18803.58 132
18804.88 147
18806.17 161
18807.47 155
18808.77 166
18810.06 162
18811.36 132
18812.66 139
18813.95 154
18815.25 152
18816.55 148
18817.84 146
18819.14 159
18820.44 163
18821.73 161
18823.03 166
18824.33 165
18825.62 148
18826.92 160
18828.22 157
18829.52 150
18830.81 178
18832.11 147
18833.41 171
18834.71 151
18836.00 144
18837.30 167
18838.60 172
18839.90 138
18841.19 155
18842.49 149
18843.79 146
18845.09 164
18846.38 168
18847.68 141
18848.98 161
18850.28 195
18851.58 171
18852.87 150
18854.17 176
18855.47 177
18856.77 140
18858.07 161
18859.36 157
18860.66 181
18861.96 159
18863.26 171
18864.56 165
18865.86 157
18867.15 183
18868.45 188
18869.75 184
18871.05 154
18872.35 166
18873.65 166
18874.95 189
18876.24 162
18877.54 183
18878.84 165
18880.14 168
18881.44 158
18882.74 168
18884.04 163
18885.34 166
18886.64 152
18887.94 174
18889.24 174
18890.53 177
18891.83 195
18893.13 173
18894.43 166
18895.73 185
18897.03 184
18898.33 165
18899.63 181
18900.93 152
18902.23 141
18903.53 165
18904.83 159
18906.13 157
18907.43 163
18908.73 148
18910.03 168
18911.33 153
18912.63 152
18913.93 159
18915.23 138
18916.53 142
18917.83 173
18919.13 175
18920.43 167
18921.73 142
18923.03 169
18924.33 148
18925.63 158
18926.93 152
18928.23 163
18929.53 170
18930.84 157
18932.14 161
18933.44 163
18934.74 139
18936.04 161
18937.34 169
18938.64 159
18939.94 156
18941.24 178
18942.54 169
18943.84 161
18945.15 155
18946.45 139
18947.75 155
18949.05 168
18950.35 142
18951.65 125
18952.95 145
18954.26 154
18955.56 152
18956.86 153
18958.16 175
18959.46 149
18960.76 161
18962.07 162
18963.37 149
18964.67 146
18965.97 174
18967.27 141
18968.57 145
18969.88 173
18971.18 169
18972.48 166
18973.78 144
18975.09 150
18976.39 149
18977.69 182
18978.99 159
18980.29 177
18981.60 162
18982.90 138
18984.20 148
18985.50 168
18986.81 154
18988.11 156
18989.41 142
18990.72 142
18992.02 151
18993.32 146
18994.62 142
18995.93 154
18997.23 149
18998.53 158
18999.84 161
19001.14 143
19002.44 160
19003.75 169
19005.05 164
19006.35 142
19007.66 140
19008.96 165
19010.26 140
19011.57 151
19012.87 146
19014.17 193
19015.48 178
19016.78 172
19018.08 160
19019.39 165
19020.69 159
19021.99 151
19023.30 162
19024.60 149
19025.91 139
19027.21 155
19028.51 158
19029.82 162
19031.12 178
19032.43 167
19033.73 178
19035.04 145
19036.34 160
19037.64 152
19038.95 152
19040.25 169
19041.56 148
19042.86 130
19044.17 148
19045.47 130
19046.78 131
19048.08 169
19049.39 162
19050.69 160
19052.00 151
19053.30 127
19054.61 159
19055.91 155
19057.22 170
19058.52 145
19059.83 131
19061.13 140
19062.44 142
19063.74 163
19065.05 157
19066.35 148
19067.66 150
19068.96 166
19070.27 171
19071.57 154
19072.88 141
19074.18 142
19075.49 145
19076.80 154
19078.10 140
19079.41 136
19080.71 141
19082.02 155
19083.33 155
19084.63 158
19085.94 164
19087.24 141
19088.55 145
19089.86 145
19091.16 163
19092.47 138
19093.77 178
19095.08 160
19096.39 173
19097.69 139
19099.00 142
19100.31 127
19101.61 137
19102.92 125
19104.23 153
19105.53 141
19106.84 140
19108.15 145
19109.45 143
19110.76 152
19112.07 141
19113.37 155
19114.68 125
19115.99 142
19117.30 122
19118.60 136
19119.91 153
19121.22 145
19122.52 136
19123.83 142
19125.14 128
19126.45 151
19127.75 149
19129.06 136
19130.37 120
19131.68 148
19132.98 172
19134.29 190
19135.60 164
19136.91 151
19138.22 138
19139.52 161
19140.83 148
19142.14 140
19143.45 149
19144.76 132
19146.06 140
19147.37 143
19148.68 131
19149.99 133
19151.30 144
19152.60 133
19153.91 141
19155.22 144
19156.53 142
19157.84 149
19159.15 140
19160.46 124
19161.76 137
19163.07 150
19164.38 158
19165.69 163
19167.00 141
19168.31 137
19169.62 152
19170.93 149
19172.23 133
19173.54 130
19174.85 129
19176.16 161
19177.47 155
19178.78 129
19180.09 132
19181.40 156
19182.71 156
19184.02 151
19185.33 148
19186.64 125
19187.95 139
19189.26 179
19190.57 170
19191.87 145
19193.18 143
19194.49 171
19195.80 155
19197.11 129
19198.42 135
19199.73 126
19201.04 157
19202.35 150
19203.66 185
19204.97 140
19206.28 143
19207.59 168
19208.90 149
19210.21 131
19211.53 140
19212.84 145
19214.15 183
19215.46 162
19216.77 149
19218.08 147
19219.39 141
19220.70 169
19222.01 135
19223.32 147
19224.63 130
19225.94 142
19227.25 136
19228.56 113
19229.87 145
19231.19 161
19232.50 167
19233.81 148
19235.12 165
19236.43 158
19237.74 140
19239.05 151
19240.36 139
19241.68 158
19242.99 161
19244.30 154
19245.61 149
19246.92 148
19248.23 157
19249.54 165
19250.86 135
19252.17 144
19253.48 139
19254.79 148
19256.10 134
19257.42 142
19258.73 159
19260.04 138
19261.35 132
19262.66 157
19263.98 169
19265.29 163
19266.60 171
19267.91 150
19269.22 164
19270.54 147
19271.85 153
19273.16 157
19274.47 138
19275.79 147
19277.10 141
19278.41 141
19279.72 139
19281.04 155
19282.35 133
19283.66 164
19284.98 160
19286.29 132
19287.60 184
19288.91 152
19290.23 182
19291.54 157
19292.85 131
19294.17 146
19295.48 148
19296.79 152
19298.11 155
19299.42 146
19300.73 151
19302.05 154
19303.36 140
19304.67 121
19305.99 137
19307.30 153
19308.61 155
19309.93 140
19311.24 168
19312.56 154
19313.87 149
19315.18 154
19316.50 129
19317.81 117
19319.13 140
19320.44 151
19321.75 163
19323.07 163
19324.38 155
19325.70 152
19327.01 145
19328.32 125
19329.64 118
19330.95 123
19332.27 148
19333.58 151
19334.90 149
19336.21 142
19337.53 186
19338.84 131
19340.16 174
19341.47 157
19342.79 146
19344.10 173
19345.42 149
19346.73 181
19348.05 152
19349.36 130
19350.68 140
19351.99 145
19353.31 138
19354.62 152
19355.94 124
19357.25 129
19358.57 153
19359.88 155
19361.20 122
19362.51 139
19363.83 141
19365.14 154
19366.46 127
19367.78 125
19369.09 146
19370.41 133
19371.72 151
19373.04 140
19374.35 156
19375.67 149
19376.99 146
19378.30 145
19379.62 145
19380.93 135
19382.25 128
19383.57 152
19384.88 147
19386.20 143
19387.52 135
19388.83 143
19390.15 147
19391.47 141
19392.78 148
19394.10 140
19395.42 157
19396.73 170
19398.05 139
19399.37 126
19400.68 146
19402.00 145
19403.32 158
19404.63 132
19405.95 157
19407.27 149
19408.58 144
19409.90 169
19411.22 144
19412.54 165
19413.85 157
19415.17 136
19416.49 128
19417.80 146
19419.12 143
19420.44 129
19421.76 170
19423.07 143
19424.39 155
19425.71 141
19427.03 134
19428.35 121
19429.66 118
19430.98 136
19432.30 140
19433.62 148
19434.93 117
19436.25 150
19437.57 135
19438.89 133
19440.21 149
19441.53 144
19442.84 141
19444.16 150
19445.48 133
19446.80 157
19448.12 173
19449.44 152
19450.75 123
19452.07 150
19453.39 139
19454.71 136
19456.03 123
19457.35 137
19458.67 158
19459.98 142
19461.30 155
19462.62 133
19463.94 155
19465.26 169
19466.58 158
19467.90 185
19469.22 141
19470.54 136
19471.86 145
19473.18 141
19474.49 139
19475.81 126
19477.13 101
19478.45 153
19479.77 170
19481.09 170
19482.41 159
19483.73 157
19485.05 173
19486.37 153
19487.69 137
19489.01 134
19490.33 149
19491.65 168
19492.97 172
19494.29 168
19495.61 134
19496.93 130
19498.25 126
19499.57 124
19500.89 128
19502.21 128
19503.53 146
19504.85 138
19506.17 139
19507.49 132
19508.81 136
19510.13 146
19511.45 148
19512.77 134
19514.09 147
19515.42 137
19516.74 115
19518.06 138
19519.38 126
19520.70 139
19522.02 134
19523.34 131
19524.66 154
19525.98 140
19527.30 135
19528.62 140
19529.95 176
19531.27 144
19532.59 132
19533.91 165
19535.23 144
19536.55 119
19537.87 136
19539.20 145
19540.52 123
19541.84 164
19543.16 151
19544.48 142
19545.80 134
19547.13 127
19548.45 148
19549.77 146
19551.09 163
19552.41 150
19553.74 156
19555.06 144
19556.38 134
19557.70 151
19559.02 156
19560.35 155
19561.67 136
19562.99 132
19564.31 142
19565.64 129
19566.96 164
19568.28 145
19569.60 171
19570.93 144
19572.25 145
19573.57 185
19574.89 148
19576.22 128
19577.54 141
19578.86 132
19580.18 140
19581.51 161
19582.83 139
19584.15 128
19585.48 131
19586.80 153
19588.12 154
19589.45 146
19590.77 152
19592.09 191
19593.42 162
19594.74 149
19596.06 159
19597.39 144
19598.71 146
19600.03 137
19601.36 128
19602.68 159
19604.00 145
19605.33 180
19606.65 141
19607.98 137
19609.30 135
19610.62 162
19611.95 149
19613.27 132
19614.60 131
19615.92 128
19617.24 160
19618.57 147
19619.89 141
19621.22 145
19622.54 149
19623.87 137
19625.19 108
19626.51 146
19627.84 118
19629.16 149
19630.49 164
19631.81 134
19633.14 133
19634.46 129
19635.79 149
19637.11 158
19638.44 146
19639.76 169
19641.09 157
19642.41 168
19643.74 148
19645.06 134
19646.39 128
19647.71 158
19649.04 154
19650.36 146
19651.69 145
19653.01 144
19654.34 149
19655.66 145
19656.99 155
19658.32 133
19659.64 130
19660.97 148
19662.29 157
19663.62 144
19664.94 141
19666.27 164
19667.60 144
19668.92 125
19670.25 159
19671.57 147
19672.90 134
19674.23 150
19675.55 130
19676.88 142
19678.20 127
19679.53 150
19680.86 152
19682.18 150
19683.51 157
19684.84 134
19686.16 150
19687.49 150
19688.82 155
19690.14 133
19691.47 145
19692.80 158
19694.12 171
19695.45 138
19696.78 139
19698.10 148
19699.43 128
19700.76 139
19702.08 140
19703.41 155
19704.74 139
19706.07 137
19707.39 127
19708.72 151
19710.05 127
19711.37 185
19712.70 183
19714.03 156
19715.36 152
19716.68 169
19718.01 158
19719.34 186
19720.67 172
19721.99 143
19723.32 131
19724.65 146
19725.98 148
19727.31 142
19728.63 144
19729.96 136
19731.29 153
19732.62 139
19733.95 128
19735.27 116
19736.60 152
19737.93 132
19739.26 143
19740.59 99
19741.92 116
19743.24 157
19744.57 152
19745.90 140
19747.23 124
19748.56 128
19749.89 154
19751.22 139
19752.54 106
19753.87 117
19755.20 121
19756.53 138
19757.86 147
19759.19 125
19760.52 136
19761.85 132
19763.18 142
19764.50 138
19765.83 127
19767.16 141
19768.49 162
19769.82 139
19771.15 139
19772.48 124
19773.81 139
19775.14 164
19776.47 140
19777.80 127
19779.13 143
19780.46 151
19781.79 163
19783.12 156
19784.45 141
19785.78 139
19787.11 157
19788.44 146
19789.77 129
19791.10 161
19792.43 136
19793.76 151
19795.09 146
19796.42 153
19797.75 140
19799.08 137
19800.41 153
19801.74 119
19803.07 136
19804.40 137
19805.73 169
19807.06 137
19808.39 130
19809.72 131
19811.05 148
19812.38 134
19813.71 113
19815.05 141
19816.38 152
19817.71 137
19819.04 155
19820.37 158
19821.70 118
19823.03 138
19824.36 179
19825.69 142
19827.03 145
19828.36 124
19829.69 116
19831.02 153
19832.35 157
19833.68 167
19835.01 146
19836.35 118
19837.68 134
19839.01 149
19840.34 144
19841.67 143
19843.00 138
19844.34 143
19845.67 158
19847.00 157
19848.33 146
19849.66 140
19851.00 159
19852.33 145
19853.66 125
19854.99 123
19856.32 148
19857.66 147
19858.99 149
19860.32 121
19861.65 133
19862.99 146
19864.32 126
19865.65 137
19866.98 149
19868.32 132
19869.65 135
19870.98 111
19872.31 122
19873.65 126
19874.98 148
19876.31 142
19877.65 127
19878.98 131
19880.31 144
19881.65 119
19882.98 148
19884.31 133
19885.64 132
19886.98 147
19888.31 129
19889.64 160
19890.98 134
19892.31 148
19893.64 148
19894.98 138
19896.31 127
19897.65 137
19898.98 137
19900.31 125
19901.65 133
19902.98 165
19904.31 123
19905.65 130
19906.98 147
19908.32 110
19909.65 137
19910.98 162
19912.32 142
19913.65 113
19914.99 108
19916.32 143
19917.66 152
19918.99 152
19920.32 133
19921.66 127
19922.99 141
19924.33 138
19925.66 127
19927.00 132
19928.33 145
19929.67 136
19931.00 134
19932.34 146
19933.67 165
19935.01 162
19936.34 159
19937.68 137
19939.01 137
19940.35 123
19941.68 132
19943.02 156
19944.35 135
19945.69 134
19947.02 154
19948.36 133
19949.69 149
19951.03 135
19952.36 137
19953.70 143
19955.03 147
19956.37 143
19957.71 125
19959.04 157
19960.38 120
19961.71 154
19963.05 160
19964.38 141
19965.72 144
19967.06 138
19968.39 142
19969.73 145
19971.06 148
19972.40 140
19973.74 132
19975.07 122
19976.41 139
19977.75 162
19979.08 131
19980.42 147
19981.75 142
19983.09 156
19984.43 151
19985.76 152
19987.10 126
19988.44 132
19989.77 149
19991.11 150
19992.45 151
19993.78 132
19995.12 126
19996.46 153
19997.80 141
19999.13 133
20000.47 151
20001.81 148
20003.14 137
20004.48 135
20005.82 137
20007.16 119
20008.49 125
20009.83 154
20011.17 137
20012.51 124
20013.84 125
20015.18 128
20016.52 139
20017.86 152
20019.19 146
20020.53 140
20021.87 132
20023.21 148
20024.55 150
20025.88 157
20027.22 166
20028.56 159
20029.90 140
20031.24 158
20032.57 140
20033.91 130
20035.25 139
20036.59 148
20037.93 148
20039.26 129
20040.60 133
20041.94 156
20043.28 154
20044.62 151
20045.96 137
20047.30 133
20048.63 120
20049.97 154
20051.31 132
20052.65 121
20053.99 131
20055.33 136
20056.67 145
20058.01 110
20059.35 140
20060.69 148
20062.02 141
20063.36 126
20064.70 165
20066.04 137
20067.38 152
20068.72 139
20070.06 140
20071.40 126
20072.74 144
20074.08 150
20075.42 147
20076.76 143
20078.10 135
20079.44 144
20080.78 160
20082.12 158
20083.46 140
20084.80 152
20086.14 156
20087.48 143
20088.82 142
20090.16 170
20091.50 151
20092.84 143
20094.18 130
20095.52 133
20096.86 157
20098.20 151
20099.54 143
20100.88 144
20102.22 140
20103.56 135
20104.90 136
20106.24 143
20107.58 141
20108.92 122
20110.26 159
20111.60 163
20112.95 144
20114.29 144
20115.63 139
20116.97 158
20118.31 159
20119.65 142
20120.99 140
20122.33 137
20123.67 169
20125.02 168
20126.36 142
20127.70 138
20129.04 125
20130.38 167
20131.72 137
20133.06 132
20134.41 143
20135.75 139
