# Supplementary material for: MALDI-TOF MS typing enables the classification of brewing yeasts of the genus Saccharomyces to major beer styles
Source: PLoS One. 2017 Aug 9;12(8):e0181694. doi: 10.1371/journal.pone.0181694 (PMC5549903; doi:10.1371/journal.pone.0181694)
Supplement: S1 File — The directory includes 90 raw files and was zipped to “.zip”; the folder has three strains with 30 spectra per strain; S1 Text explains the raw files with an example and Table 1 represents the yeast strains used within the experiment. (ZIP) [file pone.0181694.s004.zip › 1-3/30251-127-OG-WB-WB-YPG-18h-E-E_2015-07-17_1_0_A4_1.dat]

1999.70 756
2000.13 722
2000.55 768
2000.97 558
2001.39 740
2001.81 747
2002.23 716
2002.66 662
2003.08 832
2003.50 708
2003.92 702
2004.34 734
2004.77 646
2005.19 746
2005.61 745
2006.03 659
2006.46 736
2006.88 706
2007.30 675
2007.72 744
2008.15 734
2008.57 709
2008.99 707
2009.41 685
2009.84 635
2010.26 752
2010.68 772
2011.10 743
2011.53 674
2011.95 672
2012.37 796
2012.80 653
2013.22 635
2013.64 727
2014.07 661
2014.49 594
2014.91 622
2015.33 734
2015.76 826
2016.18 739
2016.60 712
2017.03 700
2017.45 693
2017.88 675
2018.30 721
2018.72 684
2019.15 744
2019.57 713
2019.99 711
2020.42 726
2020.84 715
2021.26 677
2021.69 753
2022.11 606
2022.54 665
2022.96 720
2023.38 681
2023.81 688
2024.23 644
2024.66 711
2025.08 623
2025.51 624
2025.93 694
2026.35 760
2026.78 647
2027.20 586
2027.63 650
2028.05 682
2028.48 643
2028.90 651
2029.33 608
2029.75 580
2030.18 658
2030.60 753
2031.03 672
2031.45 600
2031.88 653
2032.30 764
2032.73 712
2033.15 694
2033.58 635
2034.00 552
2034.43 641
2034.85 681
2035.28 657
2035.70 624
2036.13 655
2036.55 631
2036.98 689
2037.40 658
2037.83 653
2038.26 750
2038.68 848
2039.11 753
2039.53 638
2039.96 718
2040.39 730
2040.81 722
2041.24 789
2041.66 811
2042.09 708
2042.52 733
2042.94 694
2043.37 631
2043.79 627
2044.22 687
2044.65 785
2045.07 650
2045.50 691
2045.93 644
2046.35 759
2046.78 779
2047.21 690
2047.63 606
2048.06 621
2048.49 724
2048.91 735
2049.34 601
2049.77 733
2050.19 862
2050.62 747
2051.05 631
2051.47 789
2051.90 962
2052.33 787
2052.75 813
2053.18 850
2053.61 883
2054.04 913
2054.46 843
2054.89 829
2055.32 743
2055.75 782
2056.17 755
2056.60 738
2057.03 758
2057.46 772
2057.88 604
2058.31 642
2058.74 617
2059.17 664
2059.60 627
2060.02 636
2060.45 599
2060.88 703
2061.31 743
2061.74 720
2062.16 783
2062.59 805
2063.02 733
2063.45 826
2063.88 833
2064.31 776
2064.73 738
2065.16 639
2065.59 684
2066.02 729
2066.45 752
2066.88 676
2067.30 743
2067.73 901
2068.16 895
2068.59 906
2069.02 854
2069.45 690
2069.88 778
2070.31 869
2070.74 706
2071.16 692
2071.59 698
2072.02 646
2072.45 709
2072.88 821
2073.31 828
2073.74 879
2074.17 908
2074.60 890
2075.03 1037
2075.46 995
2075.89 887
2076.32 849
2076.75 840
2077.18 750
2077.61 690
2078.04 786
2078.47 739
2078.90 755
2079.33 716
2079.76 653
2080.19 657
2080.62 666
2081.05 643
2081.48 654
2081.91 734
2082.34 613
2082.77 724
2083.20 711
2083.63 634
2084.06 839
2084.49 794
2084.92 663
2085.35 527
2085.78 744
2086.21 708
2086.64 736
2087.07 805
2087.50 766
2087.93 784
2088.36 855
2088.80 846
2089.23 682
2089.66 769
2090.09 777
2090.52 727
2090.95 701
2091.38 658
2091.81 731
2092.24 677
2092.68 684
2093.11 585
2093.54 741
2093.97 659
2094.40 724
2094.83 804
2095.26 765
2095.70 709
2096.13 649
2096.56 692
2096.99 745
2097.42 684
2097.85 677
2098.29 683
2098.72 795
2099.15 657
2099.58 649
2100.01 597
2100.45 640
2100.88 689
2101.31 643
2101.74 588
2102.18 595
2102.61 694
2103.04 675
2103.47 574
2103.90 571
2104.34 731
2104.77 724
2105.20 652
2105.64 759
2106.07 685
2106.50 664
2106.93 701
2107.37 662
2107.80 808
2108.23 812
2108.66 724
2109.10 679
2109.53 607
2109.96 626
2110.40 600
2110.83 698
2111.26 563
2111.70 643
2112.13 689
2112.56 667
2113.00 572
2113.43 568
2113.86 705
2114.30 731
2114.73 673
2115.16 612
2115.60 610
2116.03 567
2116.47 616
2116.90 644
2117.33 680
2117.77 652
2118.20 595
2118.64 639
2119.07 499
2119.50 566
2119.94 673
2120.37 565
2120.81 603
2121.24 588
2121.67 566
2122.11 535
2122.54 654
2122.98 611
2123.41 580
2123.85 689
2124.28 670
2124.72 640
2125.15 605
2125.58 601
2126.02 640
2126.45 710
2126.89 711
2127.32 666
2127.76 633
2128.19 729
2128.63 845
2129.06 697
2129.50 761
2129.93 768
2130.37 732
2130.80 714
2131.24 735
2131.67 700
2132.11 599
2132.55 661
2132.98 766
2133.42 820
2133.85 700
2134.29 834
2134.72 758
2135.16 749
2135.59 749
2136.03 766
2136.47 700
2136.90 758
2137.34 677
2137.77 795
2138.21 701
2138.65 719
2139.08 680
2139.52 597
2139.95 703
2140.39 659
2140.83 686
2141.26 633
2141.70 663
2142.14 657
2142.57 590
2143.01 611
2143.44 675
2143.88 682
2144.32 649
2144.75 614
2145.19 699
2145.63 723
2146.06 679
2146.50 857
2146.94 828
2147.38 811
2147.81 827
2148.25 844
2148.69 794
2149.12 739
2149.56 765
2150.00 796
2150.44 815
2150.87 773
2151.31 878
2151.75 708
2152.18 723
2152.62 769
2153.06 800
2153.50 849
2153.93 761
2154.37 695
2154.81 770
2155.25 681
2155.69 724
2156.12 776
2156.56 747
2157.00 767
2157.44 798
2157.87 833
2158.31 735
2158.75 771
2159.19 820
2159.63 810
2160.07 726
2160.50 750
2160.94 488
2161.38 656
2161.82 813
2162.26 866
2162.70 764
2163.13 683
2163.57 627
2164.01 657
2164.45 617
2164.89 613
2165.33 596
2165.77 690
2166.20 710
2166.64 746
2167.08 809
2167.52 775
2167.96 798
2168.40 791
2168.84 834
2169.28 761
2169.72 675
2170.16 757
2170.60 704
2171.03 791
2171.47 742
2171.91 726
2172.35 771
2172.79 747
2173.23 724
2173.67 771
2174.11 880
2174.55 794
2174.99 707
2175.43 729
2175.87 833
2176.31 844
2176.75 700
2177.19 727
2177.63 749
2178.07 757
2178.51 781
2178.95 747
2179.39 678
2179.83 715
2180.27 635
2180.71 722
2181.15 671
2181.59 651
2182.03 735
2182.47 660
2182.91 624
2183.35 714
2183.79 641
2184.23 625
2184.68 649
2185.12 720
2185.56 756
2186.00 739
2186.44 759
2186.88 621
2187.32 624
2187.76 691
2188.20 692
2188.64 761
2189.08 736
2189.53 702
2189.97 738
2190.41 877
2190.85 847
2191.29 758
2191.73 754
2192.17 670
2192.62 778
2193.06 822
2193.50 732
2193.94 758
2194.38 709
2194.82 864
2195.27 822
2195.71 769
2196.15 737
2196.59 852
2197.03 771
2197.47 684
2197.92 689
2198.36 731
2198.80 692
2199.24 726
2199.69 801
2200.13 767
2200.57 728
2201.01 810
2201.45 722
2201.90 682
2202.34 760
2202.78 658
2203.22 624
2203.67 681
2204.11 834
2204.55 795
2205.00 826
2205.44 724
2205.88 770
2206.32 811
2206.77 806
2207.21 871
2207.65 763
2208.10 779
2208.54 877
2208.98 911
2209.43 828
2209.87 757
2210.31 735
2210.76 691
2211.20 678
2211.64 708
2212.09 691
2212.53 678
2212.97 776
2213.42 655
2213.86 719
2214.30 806
2214.75 618
2215.19 762
2215.63 788
2216.08 778
2216.52 710
2216.97 720
2217.41 697
2217.85 783
2218.30 742
2218.74 784
2219.19 868
2219.63 781
2220.07 750
2220.52 777
2220.96 741
2221.41 741
2221.85 812
2222.30 756
2222.74 747
2223.19 831
2223.63 827
2224.08 758
2224.52 851
2224.96 818
2225.41 802
2225.85 839
2226.30 842
2226.74 790
2227.19 816
2227.63 894
2228.08 827
2228.52 744
2228.97 765
2229.41 921
2229.86 832
2230.31 880
2230.75 952
2231.20 951
2231.64 1018
2232.09 919
2232.53 894
2232.98 998
2233.42 899
2233.87 786
2234.31 786
2234.76 954
2235.21 761
2235.65 761
2236.10 746
2236.54 650
2236.99 721
2237.44 772
2237.88 756
2238.33 770
2238.77 779
2239.22 723
2239.67 730
2240.11 717
2240.56 644
2241.01 609
2241.45 695
2241.90 601
2242.34 652
2242.79 704
2243.24 673
2243.68 639
2244.13 718
2244.58 706
2245.02 761
2245.47 839
2245.92 818
2246.36 717
2246.81 659
2247.26 707
2247.71 692
2248.15 649
2248.60 695
2249.05 557
2249.49 620
2249.94 669
2250.39 658
2250.84 689
2251.28 626
2251.73 651
2252.18 713
2252.63 711
2253.07 749
2253.52 819
2253.97 724
2254.42 712
2254.86 746
2255.31 634
2255.76 643
2256.21 619
2256.66 641
2257.10 667
2257.55 682
2258.00 640
2258.45 733
2258.90 735
2259.34 736
2259.79 836
2260.24 737
2260.69 838
2261.14 875
2261.58 892
2262.03 917
2262.48 934
2262.93 905
2263.38 867
2263.83 906
2264.28 1007
2264.72 945
2265.17 752
2265.62 729
2266.07 795
2266.52 836
2266.97 856
2267.42 853
2267.87 797
2268.32 951
2268.77 741
2269.21 891
2269.66 818
2270.11 730
2270.56 888
2271.01 890
2271.46 875
2271.91 762
2272.36 953
2272.81 913
2273.26 878
2273.71 838
2274.16 734
2274.61 812
2275.06 960
2275.51 823
2275.96 823
2276.41 635
2276.86 771
2277.31 706
2277.76 704
2278.21 711
2278.66 791
2279.11 807
2279.56 863
2280.01 826
2280.46 745
2280.91 800
2281.36 871
2281.81 725
2282.26 663
2282.71 766
2283.16 793
2283.61 687
2284.06 659
2284.51 618
2284.96 680
2285.41 713
2285.86 778
2286.31 734
2286.77 790
2287.22 990
2287.67 980
2288.12 925
2288.57 961
2289.02 1158
2289.47 1199
2289.92 1389
2290.37 1385
2290.83 1448
2291.28 1476
2291.73 1431
2292.18 1630
2292.63 1334
2293.08 1261
2293.53 1117
2293.99 1074
2294.44 1006
2294.89 980
2295.34 807
2295.79 734
2296.24 815
2296.70 787
2297.15 717
2297.60 855
2298.05 794
2298.50 723
2298.96 680
2299.41 698
2299.86 668
2300.31 679
2300.77 683
2301.22 739
2301.67 823
2302.12 669
2302.57 757
2303.03 808
2303.48 628
2303.93 639
2304.38 740
2304.84 727
2305.29 622
2305.74 752
2306.20 724
2306.65 658
2307.10 859
2307.55 874
2308.01 865
2308.46 890
2308.91 814
2309.37 679
2309.82 819
2310.27 811
2310.73 920
2311.18 814
2311.63 946
2312.09 869
2312.54 769
2312.99 820
2313.45 939
2313.90 808
2314.35 681
2314.81 636
2315.26 690
2315.71 761
2316.17 806
2316.62 778
2317.08 860
2317.53 810
2317.98 800
2318.44 709
2318.89 827
2319.35 791
2319.80 772
2320.25 719
2320.71 793
2321.16 851
2321.62 925
2322.07 816
2322.53 795
2322.98 876
2323.44 766
2323.89 752
2324.34 775
2324.80 791
2325.25 874
2325.71 787
2326.16 974
2326.62 906
2327.07 838
2327.53 943
2327.98 761
2328.44 857
2328.89 805
2329.35 816
2329.80 834
2330.26 824
2330.71 766
2331.17 643
2331.62 725
2332.08 842
2332.53 748
2332.99 711
2333.45 748
2333.90 858
2334.36 826
2334.81 736
2335.27 834
2335.72 805
2336.18 860
2336.63 900
2337.09 759
2337.55 818
2338.00 828
2338.46 797
2338.91 822
2339.37 803
2339.83 838
2340.28 836
2340.74 789
2341.19 798
2341.65 732
2342.11 796
2342.56 939
2343.02 910
2343.48 816
2343.93 769
2344.39 767
2344.85 775
2345.30 758
2345.76 732
2346.22 664
2346.67 651
2347.13 636
2347.59 615
2348.04 759
2348.50 802
2348.96 689
2349.41 683
2349.87 631
2350.33 636
2350.79 676
2351.24 720
2351.70 706
2352.16 849
2352.61 630
2353.07 635
2353.53 700
2353.99 595
2354.44 655
2354.90 671
2355.36 710
2355.82 722
2356.28 671
2356.73 791
2357.19 779
2357.65 779
2358.11 855
2358.56 860
2359.02 742
2359.48 770
2359.94 657
2360.40 723
2360.85 613
2361.31 640
2361.77 692
2362.23 776
2362.69 703
2363.15 613
2363.60 707
2364.06 712
2364.52 742
2364.98 807
2365.44 832
2365.90 892
2366.36 790
2366.81 821
2367.27 893
2367.73 793
2368.19 822
2368.65 738
2369.11 907
2369.57 907
2370.03 824
2370.49 863
2370.94 881
2371.40 925
2371.86 936
2372.32 940
2372.78 877
2373.24 890
2373.70 1019
2374.16 1031
2374.62 1089
2375.08 1136
2375.54 1147
2376.00 1091
2376.46 994
2376.92 948
2377.38 939
2377.84 1093
2378.30 911
2378.76 889
2379.22 856
2379.68 984
2380.14 997
2380.60 825
2381.06 760
2381.52 609
2381.98 752
2382.44 662
2382.90 771
2383.36 784
2383.82 614
2384.28 682
2384.74 712
2385.20 755
2385.66 653
2386.12 625
2386.58 674
2387.04 859
2387.50 781
2387.96 707
2388.42 765
2388.89 761
2389.35 714
2389.81 791
2390.27 790
2390.73 810
2391.19 834
2391.65 925
2392.11 871
2392.57 800
2393.03 766
2393.50 792
2393.96 814
2394.42 832
2394.88 693
2395.34 822
2395.80 827
2396.26 766
2396.73 695
2397.19 920
2397.65 818
2398.11 769
2398.57 837
2399.04 778
2399.50 840
2399.96 872
2400.42 660
2400.88 714
2401.35 823
2401.81 739
2402.27 752
2402.73 698
2403.19 762
2403.66 923
2404.12 737
2404.58 683
2405.04 733
2405.51 759
2405.97 806
2406.43 823
2406.89 682
2407.36 629
2407.82 673
2408.28 773
2408.74 711
2409.21 798
2409.67 808
2410.13 667
2410.60 674
2411.06 606
2411.52 737
2411.98 697
2412.45 739
2412.91 675
2413.37 746
2413.84 841
2414.30 835
2414.76 923
2415.23 876
2415.69 752
2416.15 854
2416.62 948
2417.08 860
2417.54 843
2418.01 830
2418.47 890
2418.94 780
2419.40 904
2419.86 857
2420.33 893
2420.79 791
2421.26 764
2421.72 741
2422.18 673
2422.65 684
2423.11 697
2423.58 699
2424.04 736
2424.50 760
2424.97 717
2425.43 742
2425.90 792
2426.36 703
2426.83 790
2427.29 897
2427.76 700
2428.22 704
2428.69 726
2429.15 812
2429.61 714
2430.08 717
2430.54 735
2431.01 871
2431.47 814
2431.94 791
2432.40 808
2432.87 732
2433.33 815
2433.80 752
2434.26 701
2434.73 684
2435.20 738
2435.66 810
2436.13 803
2436.59 787
2437.06 800
2437.52 860
2437.99 782
2438.45 887
2438.92 799
2439.38 849
2439.85 866
2440.32 849
2440.78 811
2441.25 921
2441.71 936
2442.18 804
2442.65 845
2443.11 696
2443.58 897
2444.04 895
2444.51 838
2444.98 799
2445.44 744
2445.91 828
2446.38 868
2446.84 737
2447.31 623
2447.78 788
2448.24 772
2448.71 734
2449.18 675
2449.64 612
2450.11 647
2450.58 687
2451.04 755
2451.51 670
2451.98 823
2452.44 774
2452.91 758
2453.38 781
2453.84 760
2454.31 696
2454.78 783
2455.25 757
2455.71 738
2456.18 705
2456.65 618
2457.11 650
2457.58 619
2458.05 626
2458.52 610
2458.98 674
2459.45 688
2459.92 684
2460.39 721
2460.86 704
2461.32 599
2461.79 658
2462.26 708
2462.73 657
2463.19 635
2463.66 652
2464.13 675
2464.60 728
2465.07 718
2465.54 715
2466.00 699
2466.47 752
2466.94 701
2467.41 626
2467.88 649
2468.35 586
2468.81 686
2469.28 806
2469.75 766
2470.22 615
2470.69 680
2471.16 659
2471.63 708
2472.09 678
2472.56 736
2473.03 782
2473.50 815
2473.97 639
2474.44 646
2474.91 681
2475.38 660
2475.85 689
2476.32 830
2476.79 694
2477.25 620
2477.72 614
2478.19 593
2478.66 701
2479.13 694
2479.60 665
2480.07 702
2480.54 677
2481.01 673
2481.48 568
2481.95 626
2482.42 588
2482.89 758
2483.36 681
2483.83 627
2484.30 707
2484.77 792
2485.24 688
2485.71 779
2486.18 723
2486.65 748
2487.12 640
2487.59 769
2488.06 756
2488.53 772
2489.00 624
2489.47 882
2489.94 804
2490.41 857
2490.88 790
2491.35 710
2491.83 760
2492.30 854
2492.77 808
2493.24 747
2493.71 809
2494.18 760
2494.65 779
2495.12 756
2495.59 666
2496.06 808
2496.53 750
2497.01 696
2497.48 598
2497.95 672
2498.42 890
2498.89 918
2499.36 671
2499.83 744
2500.31 620
2500.78 830
2501.25 885
2501.72 790
2502.19 790
2502.66 939
2503.14 958
2503.61 878
2504.08 685
2504.55 783
2505.02 903
2505.49 984
2505.97 934
2506.44 833
2506.91 813
2507.38 813
2507.86 847
2508.33 917
2508.80 882
2509.27 780
2509.74 848
2510.22 978
2510.69 932
2511.16 861
2511.63 959
2512.11 873
2512.58 864
2513.05 1009
2513.53 892
2514.00 848
2514.47 820
2514.94 769
2515.42 711
2515.89 692
2516.36 664
2516.84 677
2517.31 687
2517.78 711
2518.26 660
2518.73 666
2519.20 705
2519.68 703
2520.15 712
2520.62 715
2521.10 763
2521.57 778
2522.04 672
2522.52 665
2522.99 654
2523.46 693
2523.94 592
2524.41 755
2524.88 855
2525.36 823
2525.83 755
2526.31 714
2526.78 786
2527.25 787
2527.73 698
2528.20 705
2528.68 726
2529.15 732
2529.62 834
2530.10 708
2530.57 727
2531.05 702
2531.52 618
2532.00 665
2532.47 717
2532.95 673
2533.42 722
2533.90 765
2534.37 755
2534.84 736
2535.32 798
2535.79 721
2536.27 734
2536.74 792
2537.22 786
2537.69 787
2538.17 890
2538.64 915
2539.12 827
2539.59 771
2540.07 901
2540.54 833
2541.02 799
2541.50 699
2541.97 821
2542.45 954
2542.92 960
2543.40 790
2543.87 774
2544.35 804
2544.82 764
2545.30 813
2545.78 827
2546.25 803
2546.73 947
2547.20 837
2547.68 802
2548.16 912
2548.63 968
2549.11 1038
2549.58 1082
2550.06 956
2550.54 976
2551.01 911
2551.49 908
2551.96 840
2552.44 892
2552.92 849
2553.39 827
2553.87 836
2554.35 912
2554.82 873
2555.30 881
2555.78 930
2556.25 1026
2556.73 910
2557.21 921
2557.68 774
2558.16 816
2558.64 865
2559.12 747
2559.59 816
2560.07 817
2560.55 735
2561.02 743
2561.50 721
2561.98 773
2562.46 772
2562.93 757
2563.41 689
2563.89 728
2564.37 684
2564.84 677
2565.32 738
2565.80 709
2566.28 574
2566.75 661
2567.23 684
2567.71 789
2568.19 827
2568.66 753
2569.14 712
2569.62 704
2570.10 718
2570.58 621
2571.06 610
2571.53 746
2572.01 814
2572.49 723
2572.97 601
2573.45 688
2573.92 693
2574.40 693
2574.88 572
2575.36 641
2575.84 627
2576.32 604
2576.80 674
2577.27 673
2577.75 711
2578.23 666
2578.71 673
2579.19 754
2579.67 730
2580.15 773
2580.63 817
2581.11 791
2581.59 685
2582.06 670
2582.54 682
2583.02 685
2583.50 705
2583.98 727
2584.46 740
2584.94 712
2585.42 778
2585.90 897
2586.38 740
2586.86 681
2587.34 836
2587.82 836
2588.30 832
2588.78 671
2589.26 756
2589.74 796
2590.22 829
2590.70 761
2591.18 806
2591.66 756
2592.14 758
2592.62 847
2593.10 827
2593.58 759
2594.06 680
2594.54 840
2595.02 721
2595.50 725
2595.98 642
2596.46 673
2596.94 720
2597.42 741
2597.90 803
2598.38 654
2598.86 673
2599.34 690
2599.82 773
2600.30 759
2600.79 661
2601.27 754
2601.75 722
2602.23 777
2602.71 750
2603.19 798
2603.67 871
2604.15 820
2604.63 698
2605.12 839
2605.60 823
2606.08 753
2606.56 697
2607.04 868
2607.52 744
2608.00 734
2608.49 749
2608.97 823
2609.45 667
2609.93 658
2610.41 678
2610.89 667
2611.38 666
2611.86 651
2612.34 799
2612.82 812
2613.30 714
2613.79 666
2614.27 740
2614.75 803
2615.23 855
2615.72 897
2616.20 847
2616.68 815
2617.16 768
2617.64 718
2618.13 797
2618.61 751
2619.09 697
2619.57 738
2620.06 816
2620.54 737
2621.02 739
2621.51 726
2621.99 795
2622.47 770
2622.95 742
2623.44 889
2623.92 805
2624.40 800
2624.89 789
2625.37 655
2625.85 854
2626.34 900
2626.82 842
2627.30 605
2627.79 625
2628.27 745
2628.75 769
2629.24 820
2629.72 827
2630.20 803
2630.69 809
2631.17 860
2631.65 965
2632.14 908
2632.62 976
2633.11 913
2633.59 1001
2634.07 1025
2634.56 817
2635.04 846
2635.53 913
2636.01 749
2636.49 758
2636.98 732
2637.46 761
2637.95 789
2638.43 666
2638.92 668
2639.40 678
2639.89 777
2640.37 763
2640.85 662
2641.34 677
2641.82 696
2642.31 706
2642.79 690
2643.28 620
2643.76 691
2644.25 659
2644.73 710
2645.22 696
2645.70 647
2646.19 680
2646.67 577
2647.16 647
2647.64 854
2648.13 883
2648.61 856
2649.10 789
2649.58 850
2650.07 740
2650.56 783
2651.04 816
2651.53 697
2652.01 725
2652.50 726
2652.98 807
2653.47 836
2653.95 779
2654.44 690
2654.93 702
2655.41 737
2655.90 641
2656.38 726
2656.87 806
2657.36 771
2657.84 809
2658.33 703
2658.81 807
2659.30 714
2659.79 738
2660.27 731
2660.76 709
2661.25 764
2661.73 696
2662.22 680
2662.71 823
2663.19 769
2663.68 646
2664.17 665
2664.65 646
2665.14 774
2665.63 770
2666.11 724
2666.60 719
2667.09 747
2667.57 728
2668.06 753
2668.55 758
2669.04 732
2669.52 753
2670.01 687
2670.50 766
2670.99 879
2671.47 835
2671.96 1015
2672.45 912
2672.93 910
2673.42 931
2673.91 1013
2674.40 1074
2674.89 1065
2675.37 1190
2675.86 987
2676.35 925
2676.84 902
2677.32 921
2677.81 875
2678.30 885
2678.79 882
2679.28 884
2679.76 920
2680.25 780
2680.74 718
2681.23 772
2681.72 798
2682.21 689
2682.69 801
2683.18 756
2683.67 729
2684.16 755
2684.65 827
2685.14 727
2685.63 702
2686.11 743
2686.60 668
2687.09 788
2687.58 773
2688.07 730
2688.56 829
2689.05 792
2689.54 807
2690.03 729
2690.52 609
2691.00 713
2691.49 666
2691.98 742
2692.47 781
2692.96 688
2693.45 787
2693.94 850
2694.43 830
2694.92 788
2695.41 733
2695.90 833
2696.39 791
2696.88 811
2697.37 796
2697.86 758
2698.35 859
2698.84 813
2699.33 629
2699.82 803
2700.31 727
2700.80 599
2701.29 718
2701.78 886
2702.27 876
2702.76 766
2703.25 899
2703.74 842
2704.23 764
2704.72 796
2705.21 817
2705.70 737
2706.19 693
2706.68 794
2707.17 922
2707.66 837
2708.15 772
2708.64 699
2709.13 624
2709.63 720
2710.12 864
2710.61 732
2711.10 760
2711.59 920
2712.08 812
2712.57 791
2713.06 749
2713.55 868
2714.05 751
2714.54 664
2715.03 778
2715.52 670
2716.01 675
2716.50 759
2716.99 687
2717.49 662
2717.98 754
2718.47 735
2718.96 739
2719.45 596
2719.94 658
2720.44 762
2720.93 879
2721.42 964
2721.91 915
2722.40 783
2722.90 823
2723.39 954
2723.88 1014
2724.37 991
2724.86 928
2725.36 911
2725.85 773
2726.34 792
2726.83 782
2727.33 814
2727.82 760
2728.31 738
2728.80 803
2729.30 707
2729.79 828
2730.28 845
2730.77 851
2731.27 782
2731.76 772
2732.25 781
2732.75 882
2733.24 937
2733.73 982
2734.23 930
2734.72 985
2735.21 886
2735.70 848
2736.20 897
2736.69 889
2737.18 874
2737.68 909
2738.17 833
2738.66 966
2739.16 993
2739.65 984
2740.15 1098
2740.64 995
2741.13 914
2741.63 958
2742.12 884
2742.61 926
2743.11 867
2743.60 845
2744.10 849
2744.59 861
2745.08 844
2745.58 820
2746.07 694
2746.57 828
2747.06 830
2747.56 697
2748.05 681
2748.54 679
2749.04 716
2749.53 724
2750.03 799
2750.52 883
2751.02 732
2751.51 734
2752.01 890
2752.50 798
2753.00 718
2753.49 803
2753.98 799
2754.48 819
2754.97 734
2755.47 710
2755.96 688
2756.46 737
2756.95 752
2757.45 751
2757.95 751
2758.44 714
2758.94 692
2759.43 873
2759.93 793
2760.42 840
2760.92 845
2761.41 827
2761.91 888
2762.40 853
2762.90 769
2763.40 783
2763.89 718
2764.39 783
2764.88 727
2765.38 700
2765.87 715
2766.37 761
2766.87 805
2767.36 869
2767.86 805
2768.36 783
2768.85 730
2769.35 759
2769.84 789
2770.34 818
2770.84 821
2771.33 785
2771.83 777
2772.33 868
2772.82 932
2773.32 1023
2773.82 878
2774.31 860
2774.81 871
2775.31 896
2775.80 990
2776.30 1034
2776.80 1012
2777.29 1034
2777.79 951
2778.29 824
2778.78 929
2779.28 1092
2779.78 1053
2780.28 820
2780.77 807
2781.27 827
2781.77 814
2782.27 759
2782.76 784
2783.26 814
2783.76 899
2784.26 802
2784.75 695
2785.25 754
2785.75 687
2786.25 786
2786.74 736
2787.24 711
2787.74 800
2788.24 709
2788.74 782
2789.23 775
2789.73 635
2790.23 685
2790.73 754
2791.23 891
2791.72 915
2792.22 799
2792.72 846
2793.22 890
2793.72 843
2794.22 967
2794.72 947
2795.21 798
2795.71 857
2796.21 974
2796.71 915
2797.21 892
2797.71 871
2798.21 934
2798.70 991
2799.20 873
2799.70 1046
2800.20 907
2800.70 921
2801.20 895
2801.70 778
2802.20 765
2802.70 750
2803.20 785
2803.70 926
2804.20 846
2804.69 884
2805.19 864
2805.69 826
2806.19 798
2806.69 782
2807.19 792
2807.69 764
2808.19 859
2808.69 1036
2809.19 919
2809.69 919
2810.19 877
2810.69 846
2811.19 826
2811.69 863
2812.19 700
2812.69 747
2813.19 583
2813.69 737
2814.19 716
2814.69 647
2815.19 748
2815.69 697
2816.19 721
2816.69 643
2817.19 729
2817.69 803
2818.20 679
2818.70 579
2819.20 594
2819.70 775
2820.20 697
2820.70 702
2821.20 943
2821.70 639
2822.20 714
2822.70 702
2823.20 718
2823.70 744
2824.21 724
2824.71 723
2825.21 708
2825.71 829
2826.21 664
2826.71 717
2827.21 737
2827.72 849
2828.22 813
2828.72 698
2829.22 659
2829.72 718
2830.22 709
2830.72 665
2831.23 728
2831.73 592
2832.23 670
2832.73 679
2833.23 690
2833.74 767
2834.24 670
2834.74 672
2835.24 583
2835.74 704
2836.25 712
2836.75 674
2837.25 789
2837.75 836
2838.26 791
2838.76 692
2839.26 746
2839.76 670
2840.27 765
2840.77 774
2841.27 703
2841.77 724
2842.28 606
2842.78 649
2843.28 617
2843.79 716
2844.29 760
2844.79 744
2845.29 705
2845.80 739
2846.30 895
2846.80 763
2847.31 702
2847.81 667
2848.31 662
2848.82 765
2849.32 769
2849.82 708
2850.33 737
2850.83 844
2851.33 806
2851.84 735
2852.34 792
2852.84 742
2853.35 748
2853.85 716
2854.36 772
2854.86 702
2855.36 680
2855.87 736
2856.37 779
2856.88 763
2857.38 800
2857.88 750
2858.39 664
2858.89 701
2859.40 772
2859.90 627
2860.41 640
2860.91 705
2861.41 753
2861.92 714
2862.42 675
2862.93 688
2863.43 727
2863.94 663
2864.44 699
2864.95 644
2865.45 658
2865.96 580
2866.46 616
2866.97 683
2867.47 545
2867.98 713
2868.48 752
2868.99 693
2869.49 727
2870.00 624
2870.50 538
2871.01 610
2871.51 687
2872.02 700
2872.52 749
2873.03 631
2873.53 779
2874.04 808
2874.54 753
2875.05 1009
2875.56 833
2876.06 777
2876.57 830
2877.07 781
2877.58 766
2878.09 836
2878.59 811
2879.10 780
2879.60 801
2880.11 752
2880.62 782
2881.12 758
2881.63 729
2882.13 735
2882.64 714
2883.15 730
2883.65 856
2884.16 811
2884.67 772
2885.17 823
2885.68 722
2886.19 753
2886.69 801
2887.20 873
2887.71 874
2888.21 761
2888.72 838
2889.23 832
2889.73 925
2890.24 797
2890.75 724
2891.25 827
2891.76 779
2892.27 759
2892.78 914
2893.28 817
2893.79 751
2894.30 744
2894.81 795
2895.31 776
2895.82 661
2896.33 755
2896.84 841
2897.34 757
2897.85 717
2898.36 716
2898.87 741
2899.37 599
2899.88 670
2900.39 698
2900.90 769
2901.41 725
2901.91 625
2902.42 672
2902.93 720
2903.44 718
2903.95 728
2904.45 787
2904.96 851
2905.47 707
2905.98 692
2906.49 738
2907.00 864
2907.50 725
2908.01 801
2908.52 823
2909.03 771
2909.54 809
2910.05 740
2910.56 762
2911.06 761
2911.57 805
2912.08 800
2912.59 822
2913.10 917
2913.61 811
2914.12 816
2914.63 774
2915.14 810
2915.65 793
2916.16 867
2916.66 974
2917.17 752
2917.68 786
2918.19 737
2918.70 745
2919.21 758
2919.72 768
2920.23 733
2920.74 656
2921.25 789
2921.76 884
2922.27 743
2922.78 768
2923.29 827
2923.80 870
2924.31 936
2924.82 821
2925.33 854
2925.84 903
2926.35 1011
2926.86 1008
2927.37 897
2927.88 795
2928.39 942
2928.90 852
2929.41 853
2929.92 826
2930.43 820
2930.94 726
2931.45 784
2931.96 800
2932.47 735
2932.99 682
2933.50 768
2934.01 825
2934.52 812
2935.03 788
2935.54 1005
2936.05 918
2936.56 926
2937.07 1010
2937.58 976
2938.09 963
2938.61 1011
2939.12 1013
2939.63 1005
2940.14 1027
2940.65 1058
2941.16 1098
2941.67 1009
2942.19 995
2942.70 1017
2943.21 853
2943.72 827
2944.23 792
2944.74 781
2945.26 763
2945.77 803
2946.28 738
2946.79 826
2947.30 806
2947.82 678
2948.33 768
2948.84 816
2949.35 756
2949.86 754
2950.38 737
2950.89 850
2951.40 821
2951.91 682
2952.43 703
2952.94 748
2953.45 851
2953.96 731
2954.48 709
2954.99 788
2955.50 880
2956.01 841
2956.53 850
2957.04 772
2957.55 687
2958.06 921
2958.58 858
2959.09 730
2959.60 823
2960.12 748
2960.63 808
2961.14 976
2961.66 880
2962.17 819
2962.68 729
2963.20 733
2963.71 795
2964.22 870
2964.74 936
2965.25 826
2965.76 794
2966.28 734
2966.79 865
2967.30 793
2967.82 821
2968.33 810
2968.85 781
2969.36 765
2969.87 743
2970.39 799
2970.90 861
2971.42 719
2971.93 746
2972.44 730
2972.96 777
2973.47 733
2973.99 707
2974.50 798
2975.02 891
2975.53 845
2976.04 961
2976.56 874
2977.07 800
2977.59 835
2978.10 804
2978.62 851
2979.13 820
2979.65 820
2980.16 842
2980.68 903
2981.19 795
2981.71 863
2982.22 829
2982.74 769
2983.25 904
2983.77 851
2984.28 764
2984.80 776
2985.31 869
2985.83 909
2986.34 994
2986.86 852
2987.37 852
2987.89 873
2988.40 888
2988.92 997
2989.44 933
2989.95 897
2990.47 839
2990.98 824
2991.50 757
2992.01 963
2992.53 1082
2993.05 935
2993.56 1021
2994.08 932
2994.59 1018
2995.11 999
2995.63 1021
2996.14 1056
2996.66 919
2997.17 1014
2997.69 1004
2998.21 932
2998.72 971
2999.24 1055
2999.76 1279
3000.27 1279
3000.79 1307
3001.31 1311
3001.82 1326
3002.34 1513
3002.86 1714
3003.37 1651
3003.89 1729
3004.41 2049
3004.92 1870
3005.44 1924
3005.96 1738
3006.48 1750
3006.99 1809
3007.51 1633
3008.03 1600
3008.54 1628
3009.06 1368
3009.58 1292
3010.10 1209
3010.61 1077
3011.13 1014
3011.65 1076
3012.17 1011
3012.68 999
3013.20 901
3013.72 841
3014.24 918
3014.75 901
3015.27 861
3015.79 785
3016.31 784
3016.83 836
3017.34 956
3017.86 987
3018.38 1116
3018.90 937
3019.42 907
3019.94 935
3020.45 993
3020.97 1159
3021.49 938
3022.01 986
3022.53 907
3023.05 874
3023.56 889
3024.08 966
3024.60 1099
3025.12 979
3025.64 925
3026.16 821
3026.68 885
3027.20 799
3027.71 842
3028.23 795
3028.75 883
3029.27 779
3029.79 770
3030.31 791
3030.83 899
3031.35 809
3031.87 823
3032.39 907
3032.91 836
3033.43 772
3033.94 943
3034.46 855
3034.98 858
3035.50 929
3036.02 880
3036.54 956
3037.06 879
3037.58 829
3038.10 811
3038.62 812
3039.14 774
3039.66 795
3040.18 847
3040.70 976
3041.22 876
3041.74 778
3042.26 729
3042.78 651
3043.30 734
3043.82 785
3044.34 779
3044.86 818
3045.38 889
3045.90 781
3046.42 809
3046.94 726
3047.47 817
3047.99 699
3048.51 695
3049.03 808
3049.55 821
3050.07 806
3050.59 728
3051.11 768
3051.63 797
3052.15 728
3052.67 774
3053.20 685
3053.72 789
3054.24 811
3054.76 754
3055.28 784
3055.80 791
3056.32 754
3056.84 858
3057.37 817
3057.89 749
3058.41 624
3058.93 628
3059.45 680
3059.97 740
3060.49 719
3061.02 701
3061.54 862
3062.06 836
3062.58 852
3063.10 858
3063.63 906
3064.15 850
3064.67 886
3065.19 930
3065.71 942
3066.24 952
3066.76 850
3067.28 857
3067.80 954
3068.33 952
3068.85 927
3069.37 879
3069.89 806
3070.42 710
3070.94 808
3071.46 702
3071.98 814
3072.51 775
3073.03 835
3073.55 848
3074.08 743
3074.60 746
3075.12 858
3075.64 837
3076.17 820
3076.69 846
3077.21 1029
3077.74 1049
3078.26 955
3078.78 959
3079.31 1102
3079.83 1162
3080.35 966
3080.88 1077
3081.40 1107
3081.92 1095
3082.45 1071
3082.97 1018
3083.49 1024
3084.02 972
3084.54 948
3085.07 889
3085.59 867
3086.11 915
3086.64 961
3087.16 820
3087.69 876
3088.21 836
3088.73 778
3089.26 726
3089.78 783
3090.31 931
3090.83 848
3091.35 984
3091.88 856
3092.40 900
3092.93 936
3093.45 870
3093.98 779
3094.50 842
3095.03 1047
3095.55 1023
3096.08 1110
3096.60 911
3097.13 990
3097.65 1136
3098.18 1190
3098.70 1226
3099.23 1512
3099.75 1648
3100.28 1991
3100.80 2298
3101.33 2383
3101.85 2674
3102.38 2745
3102.90 3274
3103.43 3180
3103.95 3192
3104.48 3113
3105.00 2972
3105.53 2944
3106.05 2648
3106.58 2242
3107.11 2083
3107.63 1886
3108.16 1588
3108.68 1364
3109.21 1290
3109.73 1358
3110.26 1333
3110.79 1405
3111.31 1288
3111.84 1053
3112.36 1207
3112.89 1230
3113.42 1105
3113.94 1151
3114.47 1120
3115.00 1191
3115.52 1165
3116.05 990
3116.58 1013
3117.10 972
3117.63 1027
3118.16 1024
3118.68 1099
3119.21 1328
3119.74 1175
3120.26 1142
3120.79 1220
3121.32 1180
3121.84 1045
3122.37 1015
3122.90 1135
3123.42 977
3123.95 1056
3124.48 1106
3125.01 1176
3125.53 1138
3126.06 987
3126.59 1102
3127.11 1032
3127.64 954
3128.17 1137
3128.70 943
3129.22 868
3129.75 813
3130.28 862
3130.81 890
3131.33 916
3131.86 844
3132.39 861
3132.92 866
3133.45 834
3133.97 784
3134.50 760
3135.03 695
3135.56 804
3136.09 880
3136.61 818
3137.14 727
3137.67 891
3138.20 843
3138.73 884
3139.26 847
3139.78 679
3140.31 861
3140.84 868
3141.37 789
3141.90 835
3142.43 811
3142.96 927
3143.48 781
3144.01 715
3144.54 807
3145.07 854
3145.60 830
3146.13 712
3146.66 805
3147.19 813
3147.72 989
3148.25 934
3148.77 946
3149.30 968
3149.83 949
3150.36 942
3150.89 848
3151.42 759
3151.95 889
3152.48 914
3153.01 997
3153.54 791
3154.07 769
3154.60 889
3155.13 847
3155.66 841
3156.19 868
3156.72 911
3157.25 956
3157.78 865
3158.31 938
3158.84 938
3159.37 977
3159.90 946
3160.43 918
3160.96 937
3161.49 962
3162.02 842
3162.55 829
3163.08 836
3163.61 843
3164.14 920
3164.67 951
3165.20 890
3165.73 883
3166.26 783
3166.79 784
3167.32 833
3167.86 799
3168.39 720
3168.92 761
3169.45 909
3169.98 864
3170.51 822
3171.04 909
3171.57 1037
3172.10 990
3172.63 913
3173.17 814
3173.70 820
3174.23 787
3174.76 812
3175.29 934
3175.82 1033
3176.35 937
3176.89 850
3177.42 815
3177.95 910
3178.48 938
3179.01 863
3179.54 807
3180.08 783
3180.61 851
3181.14 789
3181.67 797
3182.20 814
3182.74 856
3183.27 802
3183.80 802
3184.33 815
3184.86 802
3185.40 802
3185.93 827
3186.46 749
3186.99 775
3187.53 818
3188.06 763
3188.59 769
3189.12 723
3189.66 809
3190.19 860
3190.72 820
3191.25 852
3191.79 830
3192.32 764
3192.85 777
3193.39 770
3193.92 842
3194.45 810
3194.98 808
3195.52 799
3196.05 818
3196.58 850
3197.12 876
3197.65 774
3198.18 774
3198.72 923
3199.25 879
3199.78 920
3200.32 866
3200.85 842
3201.39 939
3201.92 852
3202.45 857
3202.99 1040
3203.52 1034
3204.05 862
3204.59 839
3205.12 730
3205.66 724
3206.19 942
3206.72 870
3207.26 964
3207.79 917
3208.33 872
3208.86 1051
3209.39 1101
3209.93 1024
3210.46 1025
3211.00 1047
3211.53 1055
3212.07 1097
3212.60 1012
3213.14 982
3213.67 1002
3214.20 957
3214.74 1015
3215.27 1004
3215.81 962
3216.34 913
3216.88 838
3217.41 775
3217.95 840
3218.48 920
3219.02 800
3219.55 779
3220.09 818
3220.62 867
3221.16 1067
3221.70 962
3222.23 891
3222.77 965
3223.30 970
3223.84 1050
3224.37 1004
3224.91 1029
3225.44 1063
3225.98 1056
3226.51 1148
3227.05 1143
3227.59 995
3228.12 998
3228.66 1057
3229.19 1036
3229.73 1048
3230.27 1139
3230.80 927
3231.34 935
3231.87 876
3232.41 1000
3232.95 1029
3233.48 1012
3234.02 959
3234.56 977
3235.09 1088
3235.63 1059
3236.16 1130
3236.70 982
3237.24 1070
3237.77 969
3238.31 967
3238.85 997
3239.38 1061
3239.92 1221
3240.46 1238
3241.00 1122
3241.53 1104
3242.07 1164
3242.61 1106
3243.14 1098
3243.68 1056
3244.22 1233
3244.75 1124
3245.29 1111
3245.83 980
3246.37 1062
3246.90 945
3247.44 985
3247.98 1000
3248.52 1026
3249.05 996
3249.59 997
3250.13 1117
3250.67 1182
3251.20 1141
3251.74 1154
3252.28 1119
3252.82 1221
3253.36 1175
3253.89 1066
3254.43 972
3254.97 1069
3255.51 1082
3256.05 1205
3256.58 1325
3257.12 1337
3257.66 1183
3258.20 1168
3258.74 1496
3259.28 1639
3259.81 1475
3260.35 1396
3260.89 1652
3261.43 1845
3261.97 1858
3262.51 2080
3263.05 2235
3263.59 2615
3264.12 2511
3264.66 2570
3265.20 2969
3265.74 3266
3266.28 3386
3266.82 3370
3267.36 3170
3267.90 3431
3268.44 3358
3268.98 3436
3269.51 2912
3270.05 2676
3270.59 2250
3271.13 1779
3271.67 1795
3272.21 1732
3272.75 1461
3273.29 1551
3273.83 1436
3274.37 1420
3274.91 1365
3275.45 1276
3275.99 1210
3276.53 1289
3277.07 1197
3277.61 1346
3278.15 1358
3278.69 1265
3279.23 1390
3279.77 1313
3280.31 1292
3280.85 1312
3281.39 1412
3281.93 1396
3282.47 1374
3283.01 1216
3283.55 1250
3284.09 1362
3284.63 1296
3285.17 1336
3285.71 1349
3286.25 1351
3286.79 1454
3287.34 1387
3287.88 1375
3288.42 1407
3288.96 1290
3289.50 1357
3290.04 1316
3290.58 1278
3291.12 1362
3291.66 1368
3292.20 1456
3292.74 1444
3293.29 1659
3293.83 1651
3294.37 1505
3294.91 1534
3295.45 1831
3295.99 1853
3296.53 1729
3297.08 1665
3297.62 1567
3298.16 1555
3298.70 1624
3299.24 1456
3299.78 1430
3300.33 1344
3300.87 1221
3301.41 1398
3301.95 1377
3302.49 1362
3303.04 1320
3303.58 1254
3304.12 1225
3304.66 1242
3305.20 1058
3305.75 1224
3306.29 1294
3306.83 1220
3307.37 1184
3307.92 1171
3308.46 1149
3309.00 1270
3309.54 1149
3310.09 1209
3310.63 1268
3311.17 1216
3311.71 1090
3312.26 1247
3312.80 1344
3313.34 1240
3313.89 1192
3314.43 1427
3314.97 1541
3315.51 1515
3316.06 1566
3316.60 1529
3317.14 1594
3317.69 1700
3318.23 1667
3318.77 1514
3319.32 1495
3319.86 1635
3320.40 1359
3320.95 1347
3321.49 1345
3322.03 1402
3322.58 1336
3323.12 1367
3323.67 1256
3324.21 1242
3324.75 1250
3325.30 1243
3325.84 1200
3326.38 1251
3326.93 1118
3327.47 1040
3328.02 1009
3328.56 1086
3329.10 1169
3329.65 1266
3330.19 1315
3330.74 1547
3331.28 1717
3331.83 1894
3332.37 2188
3332.92 2330
3333.46 2569
3334.00 2904
3334.55 3187
3335.09 3813
3335.64 3932
3336.18 4210
3336.73 4339
3337.27 4444
3337.82 4328
3338.36 4178
3338.91 3737
3339.45 3287
3340.00 2999
3340.54 2605
3341.09 2458
3341.63 2198
3342.18 1723
3342.72 1652
3343.27 1561
3343.81 1303
3344.36 1277
3344.90 1215
3345.45 1096
3346.00 979
3346.54 992
3347.09 1088
3347.63 1080
3348.18 1252
3348.72 1155
3349.27 1087
3349.82 1080
3350.36 1139
3350.91 1177
3351.45 1339
3352.00 1355
3352.55 1367
3353.09 1308
3353.64 1268
3354.18 1292
3354.73 1143
3355.28 1268
3355.82 1195
3356.37 1091
3356.92 1086
3357.46 1083
3358.01 1086
3358.56 1114
3359.10 1068
3359.65 1062
3360.20 1148
3360.74 1139
3361.29 1118
3361.84 1108
3362.38 1064
3362.93 1026
3363.48 1172
3364.02 1067
3364.57 997
3365.12 985
3365.66 1086
3366.21 959
3366.76 902
3367.31 987
3367.85 1022
3368.40 949
3368.95 902
3369.50 950
3370.04 843
3370.59 1060
3371.14 990
3371.69 980
3372.23 947
3372.78 1076
3373.33 1006
3373.88 1042
3374.42 1165
3374.97 1015
3375.52 856
3376.07 876
3376.62 1162
3377.16 990
3377.71 858
3378.26 910
3378.81 874
3379.36 862
3379.91 814
3380.45 775
3381.00 909
3381.55 915
3382.10 800
3382.65 771
3383.20 809
3383.75 804
3384.29 819
3384.84 797
3385.39 741
3385.94 803
3386.49 887
3387.04 900
3387.59 990
3388.14 872
3388.68 853
3389.23 852
3389.78 883
3390.33 915
3390.88 841
3391.43 890
3391.98 849
3392.53 870
3393.08 933
3393.63 877
3394.18 842
3394.73 873
3395.28 866
3395.83 939
3396.38 916
3396.93 935
3397.48 881
3398.02 868
3398.57 704
3399.12 777
3399.67 858
3400.22 857
3400.77 790
3401.32 880
3401.87 918
3402.42 791
3402.97 750
3403.52 838
3404.08 748
3404.63 693
3405.18 807
3405.73 707
3406.28 710
3406.83 709
3407.38 700
3407.93 677
3408.48 843
3409.03 767
3409.58 827
3410.13 729
3410.68 735
3411.23 871
3411.78 814
3412.33 772
3412.89 848
3413.44 880
3413.99 886
3414.54 831
3415.09 864
3415.64 1001
3416.19 819
3416.74 838
3417.29 775
3417.85 798
3418.40 702
3418.95 723
3419.50 771
3420.05 807
3420.60 821
3421.16 1018
3421.71 772
3422.26 847
3422.81 910
3423.36 929
3423.91 873
3424.47 813
3425.02 886
3425.57 839
3426.12 818
3426.67 721
3427.23 783
3427.78 879
3428.33 867
3428.88 813
3429.44 769
3429.99 772
3430.54 847
3431.09 773
3431.64 902
3432.20 859
3432.75 734
3433.30 648
3433.86 725
3434.41 859
3434.96 899
3435.51 865
3436.07 667
3436.62 695
3437.17 693
3437.73 704
3438.28 744
3438.83 769
3439.38 760
3439.94 827
3440.49 837
3441.04 881
3441.60 887
3442.15 813
3442.70 807
3443.26 830
3443.81 761
3444.36 719
3444.92 805
3445.47 753
3446.03 835
3446.58 821
3447.13 826
3447.69 724
3448.24 769
3448.79 769
3449.35 805
3449.90 875
3450.46 899
3451.01 874
3451.56 780
3452.12 780
3452.67 762
3453.23 841
3453.78 826
3454.34 847
3454.89 797
3455.44 808
3456.00 796
3456.55 780
3457.11 748
3457.66 871
3458.22 779
3458.77 758
3459.33 775
3459.88 820
3460.44 855
3460.99 845
3461.55 869
3462.10 917
3462.66 977
3463.21 995
3463.77 838
3464.32 810
3464.88 845
3465.43 833
3465.99 884
3466.54 856
3467.10 925
3467.65 1059
3468.21 956
3468.76 1012
3469.32 1018
3469.87 1006
3470.43 1050
3470.99 1069
3471.54 963
3472.10 1065
3472.65 1215
3473.21 1190
3473.76 1090
3474.32 1040
3474.88 1164
3475.43 1210
3475.99 1069
3476.54 1124
3477.10 1127
3477.66 1128
3478.21 1143
3478.77 1087
3479.33 1127
3479.88 1111
3480.44 1120
3480.99 1084
3481.55 1258
3482.11 1267
3482.66 1173
3483.22 1135
3483.78 1155
3484.33 1120
3484.89 1265
3485.45 1424
3486.00 1377
3486.56 1436
3487.12 1517
3487.68 1720
3488.23 1945
3488.79 2273
3489.35 2512
3489.90 3020
3490.46 3474
3491.02 3559
3491.58 3675
3492.13 3641
3492.69 3898
3493.25 4005
3493.81 4091
3494.36 3452
3494.92 3167
3495.48 2901
3496.04 2679
3496.59 2325
3497.15 2099
3497.71 1979
3498.27 1902
3498.82 1937
3499.38 1772
3499.94 1881
3500.50 1929
3501.06 2032
3501.61 2021
3502.17 2112
3502.73 2166
3503.29 2276
3503.85 2269
3504.41 2361
3504.96 2380
3505.52 2358
3506.08 2312
3506.64 2200
3507.20 2180
3507.76 2193
3508.32 1996
3508.87 1968
3509.43 1785
3509.99 1515
3510.55 1396
3511.11 1383
3511.67 1162
3512.23 1111
3512.79 1330
3513.34 1200
3513.90 1149
3514.46 1136
3515.02 1230
3515.58 1118
3516.14 1116
3516.70 1194
3517.26 1027
3517.82 972
3518.38 1010
3518.94 987
3519.50 1090
3520.06 1183
3520.62 1061
3521.18 1016
3521.74 1137
3522.30 1072
3522.86 974
3523.42 1118
3523.97 1121
3524.53 1202
3525.09 1091
3525.65 902
3526.21 929
3526.77 918
3527.34 919
3527.90 988
3528.46 1033
3529.02 963
3529.58 934
3530.14 1057
3530.70 1040
3531.26 1037
3531.82 941
3532.38 827
3532.94 898
3533.50 985
3534.06 944
3534.62 882
3535.18 959
3535.74 1049
3536.30 910
3536.86 935
3537.43 1097
3537.99 1004
3538.55 915
3539.11 879
3539.67 969
3540.23 968
3540.79 1026
3541.35 994
3541.91 1033
3542.48 994
3543.04 944
3543.60 864
3544.16 845
3544.72 924
3545.28 957
3545.84 989
3546.41 841
3546.97 969
3547.53 856
3548.09 867
3548.65 860
3549.22 882
3549.78 823
3550.34 944
3550.90 888
3551.46 888
3552.03 720
3552.59 735
3553.15 843
3553.71 827
3554.27 751
3554.84 732
3555.40 682
3555.96 780
3556.52 720
3557.09 765
3557.65 851
3558.21 805
3558.77 798
3559.34 965
3559.90 841
3560.46 743
3561.03 809
3561.59 841
3562.15 914
3562.71 963
3563.28 881
3563.84 858
3564.40 907
3564.97 844
3565.53 805
3566.09 813
3566.66 782
3567.22 727
3567.78 746
3568.35 804
3568.91 777
3569.47 790
3570.04 772
3570.60 828
3571.16 757
3571.73 818
3572.29 836
3572.85 790
3573.42 779
3573.98 846
3574.55 986
3575.11 955
3575.67 908
3576.24 895
3576.80 940
3577.37 967
3577.93 993
3578.49 952
3579.06 1039
3579.62 927
3580.19 819
3580.75 867
3581.32 812
3581.88 767
3582.45 749
3583.01 727
3583.57 911
3584.14 751
3584.70 732
3585.27 786
3585.83 849
3586.40 870
3586.96 838
3587.53 765
3588.09 676
3588.66 710
3589.22 805
3589.79 784
3590.35 809
3590.92 707
3591.48 887
3592.05 784
3592.61 916
3593.18 835
3593.75 932
3594.31 833
3594.88 824
3595.44 989
3596.01 1037
3596.57 902
3597.14 791
3597.70 872
3598.27 814
3598.84 884
3599.40 801
3599.97 872
3600.53 962
3601.10 860
3601.67 845
3602.23 892
3602.80 933
3603.36 859
3603.93 756
3604.50 801
3605.06 737
3605.63 800
3606.20 846
3606.76 787
3607.33 851
3607.89 769
3608.46 796
3609.03 804
3609.59 776
3610.16 708
3610.73 664
3611.29 768
3611.86 743
3612.43 774
3613.00 823
3613.56 921
3614.13 966
3614.70 1024
3615.26 1149
3615.83 1225
3616.40 1481
3616.97 1495
3617.53 1476
3618.10 1691
3618.67 1763
3619.23 1723
3619.80 1671
3620.37 1769
3620.94 1579
3621.50 1547
3622.07 1289
3622.64 1266
3623.21 1248
3623.78 1140
3624.34 962
3624.91 954
3625.48 1036
3626.05 928
3626.61 811
3627.18 735
3627.75 776
3628.32 740
3628.89 800
3629.46 853
3630.02 795
3630.59 660
3631.16 764
3631.73 753
3632.30 746
3632.87 793
3633.43 814
3634.00 835
3634.57 681
3635.14 762
3635.71 824
3636.28 713
3636.85 888
3637.41 758
3637.98 669
3638.55 732
3639.12 819
3639.69 839
3640.26 877
3640.83 835
3641.40 783
3641.97 807
3642.54 817
3643.11 878
3643.68 893
3644.24 870
3644.81 915
3645.38 963
3645.95 952
3646.52 919
3647.09 961
3647.66 893
3648.23 941
3648.80 977
3649.37 966
3649.94 949
3650.51 900
3651.08 911
3651.65 953
3652.22 933
3652.79 936
3653.36 1067
3653.93 976
3654.50 887
3655.07 907
3655.64 981
3656.21 910
3656.78 824
3657.35 772
3657.92 822
3658.49 851
3659.06 818
3659.63 873
3660.20 804
3660.78 838
3661.35 869
3661.92 833
3662.49 854
3663.06 900
3663.63 913
3664.20 829
3664.77 869
3665.34 975
3665.91 888
3666.48 752
3667.06 918
3667.63 847
3668.20 735
3668.77 728
3669.34 833
3669.91 838
3670.48 815
3671.05 804
3671.63 783
3672.20 748
3672.77 858
3673.34 908
3673.91 950
3674.48 884
3675.06 855
3675.63 726
3676.20 826
3676.77 864
3677.34 701
3677.92 800
3678.49 684
3679.06 682
3679.63 784
3680.20 739
3680.78 712
3681.35 689
3681.92 746
3682.49 664
3683.07 738
3683.64 817
3684.21 844
3684.78 703
3685.36 723
3685.93 675
3686.50 771
3687.07 797
3687.65 771
3688.22 830
3688.79 813
3689.37 796
3689.94 825
3690.51 920
3691.08 908
3691.66 774
3692.23 883
3692.80 829
3693.38 811
3693.95 796
3694.52 758
3695.10 721
3695.67 716
3696.24 707
3696.82 729
3697.39 815
3697.96 744
3698.54 660
3699.11 701
3699.68 783
3700.26 813
3700.83 725
3701.41 770
3701.98 754
3702.55 788
3703.13 841
3703.70 863
3704.28 829
3704.85 783
3705.42 801
3706.00 915
3706.57 883
3707.15 857
3707.72 852
3708.30 825
3708.87 797
3709.44 774
3710.02 740
3710.59 976
3711.17 908
3711.74 767
3712.32 790
3712.89 890
3713.47 896
3714.04 788
3714.62 770
3715.19 755
3715.77 797
3716.34 940
3716.92 909
3717.49 683
3718.07 691
3718.64 796
3719.22 810
3719.79 806
3720.37 678
3720.94 784
3721.52 744
3722.09 718
3722.67 743
3723.24 707
3723.82 775
3724.40 720
3724.97 736
3725.55 761
3726.12 640
3726.70 711
3727.27 741
3727.85 775
3728.43 791
3729.00 835
3729.58 861
3730.15 944
3730.73 903
3731.31 978
3731.88 833
3732.46 1012
3733.03 1077
3733.61 1017
3734.19 948
3734.76 952
3735.34 1170
3735.92 1078
3736.49 950
3737.07 970
3737.65 903
3738.22 882
3738.80 822
3739.38 744
3739.95 827
3740.53 927
3741.11 789
3741.68 787
3742.26 798
3742.84 684
3743.42 736
3743.99 784
3744.57 764
3745.15 623
3745.72 800
3746.30 798
3746.88 772
3747.46 635
3748.03 681
3748.61 680
3749.19 681
3749.77 684
3750.34 681
3750.92 793
3751.50 750
3752.08 763
3752.65 784
3753.23 873
3753.81 808
3754.39 870
3754.97 850
3755.54 737
3756.12 761
3756.70 640
3757.28 715
3757.86 773
3758.44 810
3759.01 815
3759.59 784
3760.17 874
3760.75 868
3761.33 848
3761.91 795
3762.48 821
3763.06 801
3763.64 857
3764.22 874
3764.80 788
3765.38 845
3765.96 761
3766.53 776
3767.11 724
3767.69 684
3768.27 735
3768.85 697
3769.43 700
3770.01 765
3770.59 729
3771.17 792
3771.75 715
3772.33 728
3772.91 752
3773.48 723
3774.06 797
3774.64 785
3775.22 731
3775.80 744
3776.38 818
3776.96 767
3777.54 814
3778.12 723
3778.70 649
3779.28 652
3779.86 685
3780.44 657
3781.02 695
3781.60 688
3782.18 618
3782.76 585
3783.34 577
3783.92 612
3784.50 533
3785.08 609
3785.66 632
3786.24 654
3786.82 741
3787.40 784
3787.98 840
3788.56 679
3789.15 756
3789.73 675
3790.31 658
3790.89 744
3791.47 749
3792.05 677
3792.63 726
3793.21 703
3793.79 722
3794.37 696
3794.95 774
3795.53 776
3796.12 740
3796.70 738
3797.28 727
3797.86 783
3798.44 675
3799.02 698
3799.60 738
3800.18 685
3800.77 694
3801.35 689
3801.93 826
3802.51 744
3803.09 726
3803.67 735
3804.26 667
3804.84 700
3805.42 841
3806.00 825
3806.58 808
3807.17 824
3807.75 927
3808.33 894
3808.91 920
3809.49 930
3810.08 844
3810.66 905
3811.24 882
3811.82 840
3812.41 857
3812.99 796
3813.57 812
3814.15 872
3814.74 994
3815.32 826
3815.90 785
3816.48 837
3817.07 735
3817.65 688
3818.23 658
3818.81 811
3819.40 705
3819.98 684
3820.56 701
3821.15 677
3821.73 694
3822.31 736
3822.90 736
3823.48 728
3824.06 672
3824.65 710
3825.23 756
3825.81 767
3826.40 738
3826.98 710
3827.56 777
3828.15 779
3828.73 720
3829.31 638
3829.90 678
3830.48 815
3831.06 754
3831.65 690
3832.23 690
3832.82 799
3833.40 842
3833.98 698
3834.57 826
3835.15 705
3835.74 638
3836.32 693
3836.91 695
3837.49 654
3838.07 794
3838.66 723
3839.24 668
3839.83 779
3840.41 712
3841.00 742
3841.58 765
3842.17 761
3842.75 762
3843.34 777
3843.92 782
3844.50 652
3845.09 691
3845.67 660
3846.26 630
3846.84 604
3847.43 568
3848.01 704
3848.60 673
3849.18 758
3849.77 684
3850.36 715
3850.94 686
3851.53 721
3852.11 720
3852.70 694
3853.28 685
3853.87 857
3854.45 810
3855.04 637
3855.62 629
3856.21 695
3856.80 790
3857.38 994
3857.97 936
3858.55 1070
3859.14 1198
3859.73 1262
3860.31 1309
3860.90 1395
3861.48 1563
3862.07 1574
3862.66 1493
3863.24 1439
3863.83 1579
3864.42 1397
3865.00 1352
3865.59 1269
3866.17 1342
3866.76 1252
3867.35 1189
3867.93 1060
3868.52 983
3869.11 954
3869.69 918
3870.28 912
3870.87 919
3871.45 885
3872.04 803
3872.63 770
3873.22 869
3873.80 892
3874.39 897
3874.98 837
3875.56 784
3876.15 714
3876.74 781
3877.33 834
3877.91 699
3878.50 727
3879.09 757
3879.68 704
3880.26 740
3880.85 802
3881.44 689
3882.03 643
3882.61 706
3883.20 637
3883.79 809
3884.38 778
3884.97 800
3885.55 823
3886.14 932
3886.73 822
3887.32 819
3887.91 757
3888.49 883
3889.08 756
3889.67 888
3890.26 953
3890.85 919
3891.44 853
3892.02 850
3892.61 870
3893.20 886
3893.79 955
3894.38 866
3894.97 738
3895.56 755
3896.14 825
3896.73 921
3897.32 822
3897.91 783
3898.50 829
3899.09 834
3899.68 799
3900.27 772
3900.86 755
3901.44 791
3902.03 831
3902.62 811
3903.21 714
3903.80 771
3904.39 863
3904.98 832
3905.57 801
3906.16 800
3906.75 709
3907.34 846
3907.93 805
3908.52 724
3909.11 738
3909.70 714
3910.29 738
3910.88 682
3911.47 736
3912.06 714
3912.65 660
3913.24 629
3913.83 749
3914.42 710
3915.01 675
3915.60 773
3916.19 785
3916.78 720
3917.37 629
3917.96 637
3918.55 678
3919.14 706
3919.73 621
3920.32 722
3920.91 681
3921.50 699
3922.09 727
3922.68 793
3923.27 685
3923.87 666
3924.46 633
3925.05 558
3925.64 611
3926.23 709
3926.82 696
3927.41 637
3928.00 711
3928.59 715
3929.18 747
3929.78 734
3930.37 712
3930.96 726
3931.55 698
3932.14 684
3932.73 688
3933.32 695
3933.92 729
3934.51 700
3935.10 662
3935.69 718
3936.28 804
3936.87 730
3937.47 653
3938.06 683
3938.65 657
3939.24 716
3939.83 779
3940.43 856
3941.02 786
3941.61 827
3942.20 857
3942.80 823
3943.39 784
3943.98 771
3944.57 700
3945.17 715
3945.76 732
3946.35 650
3946.94 718
3947.54 719
3948.13 648
3948.72 724
3949.31 644
3949.91 744
3950.50 718
3951.09 691
3951.68 672
3952.28 700
3952.87 639
3953.46 652
3954.06 654
3954.65 645
3955.24 751
3955.84 697
3956.43 764
3957.02 763
3957.62 658
3958.21 774
3958.80 684
3959.40 726
3959.99 734
3960.58 707
3961.18 713
3961.77 771
3962.37 807
3962.96 858
3963.55 766
3964.15 716
3964.74 751
3965.33 683
3965.93 803
3966.52 849
3967.12 826
3967.71 775
3968.31 763
3968.90 811
3969.49 835
3970.09 729
3970.68 749
3971.28 772
3971.87 841
3972.47 794
3973.06 755
3973.65 703
3974.25 816
3974.84 749
3975.44 749
3976.03 811
3976.63 871
3977.22 861
3977.82 986
3978.41 886
3979.01 768
3979.60 783
3980.20 828
3980.79 798
3981.39 796
3981.98 831
3982.58 767
3983.17 719
3983.77 726
3984.36 695
3984.96 751
3985.56 848
3986.15 907
3986.75 764
3987.34 698
3987.94 843
3988.53 872
3989.13 782
3989.73 768
3990.32 786
3990.92 825
3991.51 942
3992.11 751
3992.71 749
3993.30 820
3993.90 788
3994.49 961
3995.09 850
3995.69 816
3996.28 926
3996.88 1015
3997.47 906
3998.07 875
3998.67 811
3999.26 813
3999.86 877
4000.46 776
4001.05 763
4001.65 802
4002.25 872
4002.84 913
4003.44 855
4004.04 800
4004.63 862
4005.23 868
4005.83 923
4006.43 898
4007.02 831
4007.62 812
4008.22 800
4008.81 759
4009.41 955
4010.01 936
4010.61 891
4011.20 868
4011.80 893
4012.40 811
4013.00 901
4013.59 880
4014.19 765
4014.79 834
4015.39 799
4015.98 849
4016.58 1079
4017.18 1034
4017.78 915
4018.38 855
4018.97 877
4019.57 966
4020.17 857
4020.77 908
4021.37 808
4021.96 903
4022.56 850
4023.16 759
4023.76 826
4024.36 925
4024.96 950
4025.55 893
4026.15 937
4026.75 1048
4027.35 1088
4027.95 987
4028.55 1097
4029.15 1194
4029.74 1203
4030.34 1220
4030.94 1189
4031.54 1300
4032.14 1206
4032.74 1022
4033.34 950
4033.94 968
4034.54 960
4035.14 860
4035.73 859
4036.33 745
4036.93 776
4037.53 894
4038.13 902
4038.73 797
4039.33 802
4039.93 775
4040.53 706
4041.13 736
4041.73 777
4042.33 737
4042.93 753
4043.53 771
4044.13 780
4044.73 758
4045.33 753
4045.93 824
4046.53 748
4047.13 600
4047.73 697
4048.33 758
4048.93 796
4049.53 729
4050.13 575
4050.73 679
4051.33 730
4051.93 685
4052.53 644
4053.13 722
4053.73 718
4054.33 702
4054.93 693
4055.53 731
4056.13 697
4056.74 808
4057.34 806
4057.94 799
4058.54 860
4059.14 709
4059.74 704
4060.34 772
4060.94 708
4061.54 787
4062.14 745
4062.75 838
4063.35 774
4063.95 828
4064.55 746
4065.15 700
4065.75 689
4066.35 717
4066.96 770
4067.56 787
4068.16 719
4068.76 729
4069.36 727
4069.96 666
4070.57 671
4071.17 742
4071.77 726
4072.37 734
4072.97 648
4073.58 656
4074.18 687
4074.78 712
4075.38 713
4075.98 730
4076.59 637
4077.19 634
4077.79 632
4078.39 674
4079.00 773
4079.60 726
4080.20 655
4080.80 661
4081.41 659
4082.01 713
4082.61 836
4083.21 752
4083.82 651
4084.42 641
4085.02 631
4085.63 658
4086.23 624
4086.83 638
4087.43 671
4088.04 828
4088.64 728
4089.24 715
4089.85 796
4090.45 736
4091.05 793
4091.66 750
4092.26 652
4092.86 781
4093.47 874
4094.07 873
4094.67 734
4095.28 800
4095.88 876
4096.49 837
4097.09 795
4097.69 781
4098.30 722
4098.90 744
4099.50 644
4100.11 636
4100.71 727
4101.32 762
4101.92 697
4102.52 684
4103.13 699
4103.73 690
4104.34 673
4104.94 704
4105.55 693
4106.15 787
4106.76 720
4107.36 673
4107.96 671
4108.57 731
4109.17 762
4109.78 689
4110.38 683
4110.99 738
4111.59 738
4112.20 778
4112.80 637
4113.41 786
4114.01 704
4114.62 667
4115.22 810
4115.83 648
4116.43 697
4117.04 748
4117.64 727
4118.25 614
4118.85 656
4119.46 712
4120.06 629
4120.67 620
4121.28 795
4121.88 752
4122.49 674
4123.09 593
4123.70 650
4124.30 655
4124.91 655
4125.52 646
4126.12 660
4126.73 589
4127.33 656
4127.94 716
4128.55 681
4129.15 658
4129.76 705
4130.36 640
4130.97 631
4131.58 677
4132.18 763
4132.79 725
4133.40 665
4134.00 731
4134.61 745
4135.22 777
4135.82 727
4136.43 866
4137.04 834
4137.64 697
4138.25 765
4138.86 795
4139.46 872
4140.07 796
4140.68 834
4141.28 798
4141.89 785
4142.50 852
4143.11 851
4143.71 894
4144.32 796
4144.93 844
4145.53 749
4146.14 806
4146.75 806
4147.36 768
4147.96 791
4148.57 736
4149.18 678
4149.79 602
4150.39 683
4151.00 739
4151.61 593
4152.22 609
4152.83 608
4153.43 684
4154.04 634
4154.65 556
4155.26 658
4155.87 675
4156.47 813
4157.08 690
4157.69 595
4158.30 717
4158.91 679
4159.52 667
4160.12 642
4160.73 743
4161.34 769
4161.95 579
4162.56 609
4163.17 550
4163.77 608
4164.38 602
4164.99 595
4165.60 636
4166.21 632
4166.82 717
4167.43 699
4168.04 692
4168.65 570
4169.25 587
4169.86 654
4170.47 745
4171.08 693
4171.69 722
4172.30 727
4172.91 714
4173.52 667
4174.13 669
4174.74 702
4175.35 745
4175.96 779
4176.57 694
4177.18 715
4177.79 687
4178.40 801
4179.01 740
4179.62 719
4180.23 771
4180.84 730
4181.45 777
4182.06 784
4182.67 705
4183.28 644
4183.89 640
4184.50 630
4185.11 657
4185.72 632
4186.33 694
4186.94 718
4187.55 705
4188.16 700
4188.77 739
4189.38 718
4189.99 736
4190.60 721
4191.21 735
4191.82 848
4192.43 832
4193.04 722
4193.65 763
4194.26 685
4194.88 705
4195.49 813
4196.10 724
4196.71 773
4197.32 753
4197.93 739
4198.54 594
4199.15 684
4199.76 688
4200.38 614
4200.99 658
4201.60 696
4202.21 672
4202.82 657
4203.43 575
4204.05 626
4204.66 663
4205.27 667
4205.88 746
4206.49 691
4207.10 684
4207.72 625
4208.33 594
4208.94 618
4209.55 599
4210.16 641
4210.78 622
4211.39 780
4212.00 737
4212.61 666
4213.22 777
4213.84 763
4214.45 730
4215.06 671
4215.67 694
4216.29 671
4216.90 722
4217.51 877
4218.12 912
4218.74 850
4219.35 948
4219.96 938
4220.58 922
4221.19 887
4221.80 920
4222.41 876
4223.03 1018
4223.64 1001
4224.25 966
4224.87 983
4225.48 986
4226.09 948
4226.71 891
4227.32 864
4227.93 853
4228.55 853
4229.16 880
4229.77 917
4230.39 1006
4231.00 930
4231.61 900
4232.23 1035
4232.84 944
4233.45 983
4234.07 1080
4234.68 1022
4235.30 922
4235.91 966
4236.52 993
4237.14 950
4237.75 891
4238.37 884
4238.98 847
4239.59 789
4240.21 724
4240.82 701
4241.44 769
4242.05 706
4242.67 662
4243.28 663
4243.90 537
4244.51 721
4245.12 767
4245.74 785
4246.35 705
4246.97 699
4247.58 724
4248.20 747
4248.81 698
4249.43 735
4250.04 740
4250.66 729
4251.27 728
4251.89 746
4252.50 811
4253.12 697
4253.73 708
4254.35 749
4254.96 673
4255.58 654
4256.19 693
4256.81 731
4257.43 730
4258.04 724
4258.66 799
4259.27 710
4259.89 642
4260.50 574
4261.12 659
4261.73 657
4262.35 569
4262.97 744
4263.58 748
4264.20 805
4264.81 785
4265.43 770
4266.05 740
4266.66 722
4267.28 824
4267.90 813
4268.51 836
4269.13 807
4269.74 792
4270.36 718
4270.98 806
4271.59 813
4272.21 793
4272.83 804
4273.44 843
4274.06 798
4274.68 746
4275.29 781
4275.91 776
4276.53 766
4277.14 823
4277.76 869
4278.38 821
4279.00 717
4279.61 696
4280.23 723
4280.85 662
4281.46 666
4282.08 709
4282.70 599
4283.32 661
4283.93 675
4284.55 710
4285.17 676
4285.79 737
4286.40 593
4287.02 573
4287.64 736
4288.26 691
4288.87 774
4289.49 800
4290.11 717
4290.73 701
4291.35 696
4291.96 679
4292.58 740
4293.20 719
4293.82 673
4294.44 671
4295.05 717
4295.67 702
4296.29 716
4296.91 688
4297.53 767
4298.15 677
4298.76 677
4299.38 636
4300.00 775
4300.62 759
4301.24 692
4301.86 732
4302.48 767
4303.09 728
4303.71 651
4304.33 713
4304.95 703
4305.57 709
4306.19 758
4306.81 750
4307.43 672
4308.05 737
4308.67 754
4309.28 772
4309.90 786
4310.52 783
4311.14 756
4311.76 734
4312.38 637
4313.00 691
4313.62 643
4314.24 691
4314.86 773
4315.48 654
4316.10 661
4316.72 602
4317.34 720
4317.96 688
4318.58 599
4319.20 706
4319.82 832
4320.44 737
4321.06 603
4321.68 643
4322.30 677
4322.92 709
4323.54 656
4324.16 718
4324.78 762
4325.40 701
4326.02 715
4326.64 693
4327.26 676
4327.88 718
4328.50 707
4329.12 717
4329.74 704
4330.36 783
4330.99 804
4331.61 725
4332.23 769
4332.85 876
4333.47 839
4334.09 898
4334.71 943
4335.33 1017
4335.95 1034
4336.57 961
4337.20 850
4337.82 961
4338.44 1160
4339.06 1112
4339.68 1041
4340.30 1008
4340.92 1034
4341.55 853
4342.17 988
4342.79 1126
4343.41 1175
4344.03 1242
4344.65 1244
4345.28 1325
4345.90 1404
4346.52 1449
4347.14 1715
4347.76 1649
4348.39 1470
4349.01 1568
4349.63 1429
4350.25 1113
4350.87 1161
4351.50 1161
4352.12 901
4352.74 819
4353.36 898
4353.99 865
4354.61 781
4355.23 813
4355.85 928
4356.48 786
4357.10 779
4357.72 798
4358.34 891
4358.97 808
4359.59 862
4360.21 786
4360.84 770
4361.46 763
4362.08 715
4362.70 720
4363.33 834
4363.95 773
4364.57 818
4365.20 797
4365.82 728
4366.44 734
4367.07 808
4367.69 694
4368.31 655
4368.94 739
4369.56 650
4370.19 691
4370.81 681
4371.43 623
4372.06 791
4372.68 751
4373.30 657
4373.93 750
4374.55 725
4375.18 697
4375.80 780
4376.42 725
4377.05 811
4377.67 854
4378.30 908
4378.92 851
4379.54 804
4380.17 779
4380.79 821
4381.42 801
4382.04 823
4382.67 778
4383.29 821
4383.92 810
4384.54 881
4385.16 739
4385.79 710
4386.41 795
4387.04 769
4387.66 764
4388.29 702
4388.91 611
4389.54 657
4390.16 750
4390.79 788
4391.41 810
4392.04 721
4392.66 645
4393.29 593
4393.91 633
4394.54 669
4395.17 694
4395.79 654
4396.42 750
4397.04 674
4397.67 696
4398.29 691
4398.92 617
4399.54 707
4400.17 685
4400.80 679
4401.42 650
4402.05 678
4402.67 763
4403.30 755
4403.93 803
4404.55 817
4405.18 736
4405.80 765
4406.43 821
4407.06 823
4407.68 827
4408.31 758
4408.93 862
4409.56 857
4410.19 757
4410.81 876
4411.44 874
4412.07 762
4412.69 643
4413.32 731
4413.95 782
4414.57 794
4415.20 691
4415.83 611
4416.45 675
4417.08 678
4417.71 828
4418.34 841
4418.96 746
4419.59 669
4420.22 726
4420.84 660
4421.47 604
4422.10 755
4422.73 631
4423.35 616
4423.98 662
4424.61 624
4425.24 684
4425.86 645
4426.49 642
4427.12 632
4427.75 620
4428.37 607
4429.00 621
4429.63 616
4430.26 657
4430.89 582
4431.51 623
4432.14 605
4432.77 656
4433.40 759
4434.03 605
4434.65 649
4435.28 661
4435.91 593
4436.54 694
4437.17 601
4437.80 716
4438.42 681
4439.05 666
4439.68 611
4440.31 564
4440.94 619
4441.57 656
4442.20 670
4442.82 640
4443.45 683
4444.08 770
4444.71 717
4445.34 633
4445.97 630
4446.60 707
4447.23 645
4447.86 725
4448.48 788
4449.11 810
4449.74 814
4450.37 727
4451.00 672
4451.63 668
4452.26 673
4452.89 705
4453.52 763
4454.15 661
4454.78 604
4455.41 642
4456.04 695
4456.67 641
4457.30 694
4457.93 722
4458.56 777
4459.19 744
4459.82 647
4460.45 679
4461.08 711
4461.71 584
4462.34 608
4462.97 697
4463.60 636
4464.23 623
4464.86 561
4465.49 624
4466.12 630
4466.75 622
4467.38 630
4468.01 565
4468.64 589
4469.27 546
4469.90 566
4470.53 566
4471.16 578
4471.80 705
4472.43 805
4473.06 693
4473.69 565
4474.32 619
4474.95 620
4475.58 685
4476.21 740
4476.84 727
4477.47 697
4478.11 694
4478.74 734
4479.37 643
4480.00 614
4480.63 790
4481.26 775
4481.89 849
4482.53 791
4483.16 735
4483.79 650
4484.42 720
4485.05 788
4485.68 717
4486.32 775
4486.95 781
4487.58 726
4488.21 644
4488.84 706
4489.48 744
4490.11 749
4490.74 697
4491.37 728
4492.00 731
4492.64 660
4493.27 664
4493.90 700
4494.53 654
4495.17 624
4495.80 799
4496.43 742
4497.06 692
4497.70 693
4498.33 682
4498.96 717
4499.60 807
4500.23 851
4500.86 759
4501.49 857
4502.13 920
4502.76 920
4503.39 859
4504.03 864
4504.66 1020
4505.29 908
4505.93 776
4506.56 801
4507.19 808
4507.83 799
4508.46 776
4509.09 843
4509.73 830
4510.36 865
4510.99 780
4511.63 846
4512.26 799
4512.89 770
4513.53 723
4514.16 741
4514.80 756
4515.43 749
4516.06 775
4516.70 773
4517.33 751
4517.96 713
4518.60 661
4519.23 630
4519.87 654
4520.50 782
4521.14 759
4521.77 795
4522.40 719
4523.04 759
4523.67 820
4524.31 793
4524.94 806
4525.58 782
4526.21 950
4526.85 1014
4527.48 1116
4528.12 1307
4528.75 1270
4529.39 1557
4530.02 1712
4530.66 1888
4531.29 2066
4531.93 2211
4532.56 2284
4533.20 2220
4533.83 2114
4534.47 1997
4535.10 1959
4535.74 1839
4536.37 1576
4537.01 1566
4537.64 1355
4538.28 1217
4538.91 1137
4539.55 1019
4540.19 1014
4540.82 871
4541.46 887
4542.09 860
4542.73 875
4543.36 747
4544.00 773
4544.64 756
4545.27 767
4545.91 728
4546.54 678
4547.18 681
4547.82 702
4548.45 651
4549.09 608
4549.73 601
4550.36 583
4551.00 681
4551.63 625
4552.27 731
4552.91 721
4553.54 693
4554.18 679
4554.82 699
4555.45 686
4556.09 659
4556.73 742
4557.36 685
4558.00 739
4558.64 632
4559.27 733
4559.91 689
4560.55 675
4561.19 717
4561.82 714
4562.46 706
4563.10 801
4563.73 792
4564.37 688
4565.01 793
4565.65 706
4566.28 794
4566.92 763
4567.56 768
4568.20 810
4568.83 843
4569.47 854
4570.11 784
4570.75 803
4571.39 711
4572.02 799
4572.66 830
4573.30 860
4573.94 752
4574.58 769
4575.21 761
4575.85 785
4576.49 715
4577.13 750
4577.77 732
4578.40 743
4579.04 806
4579.68 834
4580.32 758
4580.96 731
4581.60 764
4582.24 722
4582.87 692
4583.51 667
4584.15 677
4584.79 725
4585.43 790
4586.07 663
4586.71 699
4587.35 853
4587.98 794
4588.62 746
4589.26 760
4589.90 793
4590.54 848
4591.18 803
4591.82 909
4592.46 865
4593.10 880
4593.74 896
4594.38 822
4595.02 842
4595.66 749
4596.29 713
4596.93 690
4597.57 691
4598.21 717
4598.85 838
4599.49 796
4600.13 724
4600.77 708
4601.41 634
4602.05 715
4602.69 629
4603.33 629
4603.97 610
4604.61 662
4605.25 743
4605.89 659
4606.53 648
4607.17 735
4607.81 797
4608.45 683
4609.10 634
4609.74 713
4610.38 700
4611.02 685
4611.66 697
4612.30 729
4612.94 790
4613.58 802
4614.22 714
4614.86 766
4615.50 759
4616.14 758
4616.78 652
4617.42 632
4618.07 676
4618.71 684
4619.35 614
4619.99 573
4620.63 657
4621.27 739
4621.91 671
4622.55 673
4623.20 633
4623.84 598
4624.48 600
4625.12 612
4625.76 624
4626.40 632
4627.05 570
4627.69 604
4628.33 664
4628.97 604
4629.61 594
4630.25 622
4630.90 609
4631.54 618
4632.18 684
4632.82 783
4633.46 689
4634.11 740
4634.75 758
4635.39 849
4636.03 701
4636.68 795
4637.32 824
4637.96 781
4638.60 848
4639.25 885
4639.89 805
4640.53 752
4641.17 744
4641.82 742
4642.46 716
4643.10 708
4643.75 746
4644.39 716
4645.03 702
4645.67 665
4646.32 635
4646.96 674
4647.60 650
4648.25 719
4648.89 774
4649.53 765
4650.18 748
4650.82 831
4651.46 852
4652.11 784
4652.75 710
4653.39 853
4654.04 673
4654.68 605
4655.32 688
4655.97 660
4656.61 685
4657.26 694
4657.90 641
4658.54 705
4659.19 709
4659.83 668
4660.47 617
4661.12 741
4661.76 576
4662.41 635
4663.05 648
4663.70 616
4664.34 660
4664.98 650
4665.63 605
4666.27 661
4666.92 612
4667.56 583
4668.21 598
4668.85 665
4669.50 717
4670.14 679
4670.78 610
4671.43 577
4672.07 638
4672.72 646
4673.36 629
4674.01 656
4674.65 607
4675.30 657
4675.94 658
4676.59 665
4677.23 679
4677.88 694
4678.52 702
4679.17 706
4679.82 842
4680.46 864
4681.11 675
4681.75 659
4682.40 738
4683.04 684
4683.69 704
4684.33 760
4684.98 726
4685.63 724
4686.27 680
4686.92 665
4687.56 681
4688.21 734
4688.85 727
4689.50 658
4690.15 668
4690.79 647
4691.44 642
4692.09 602
4692.73 686
4693.38 686
4694.02 693
4694.67 705
4695.32 810
4695.96 710
4696.61 704
4697.26 707
4697.90 685
4698.55 700
4699.20 800
4699.84 766
4700.49 687
4701.14 708
4701.78 772
4702.43 771
4703.08 753
4703.72 669
4704.37 615
4705.02 709
4705.67 779
4706.31 716
4706.96 653
4707.61 715
4708.25 731
4708.90 747
4709.55 658
4710.20 647
4710.84 725
4711.49 749
4712.14 694
4712.79 710
4713.43 645
4714.08 660
4714.73 722
4715.38 652
4716.03 650
4716.67 626
4717.32 658
4717.97 574
4718.62 630
4719.27 679
4719.91 568
4720.56 655
4721.21 676
4721.86 617
4722.51 587
4723.15 641
4723.80 639
4724.45 813
4725.10 755
4725.75 681
4726.40 659
4727.05 781
4727.69 731
4728.34 676
4728.99 591
4729.64 580
4730.29 626
4730.94 680
4731.59 624
4732.24 589
4732.89 586
4733.53 609
4734.18 641
4734.83 657
4735.48 645
4736.13 578
4736.78 616
4737.43 705
4738.08 718
4738.73 644
4739.38 672
4740.03 739
4740.68 658
4741.33 642
4741.98 643
4742.63 691
4743.28 742
4743.92 649
4744.57 580
4745.22 680
4745.87 793
4746.52 816
4747.17 805
4747.82 687
4748.47 775
4749.12 881
4749.77 811
4750.42 941
4751.08 990
4751.73 1011
4752.38 1076
4753.03 1149
4753.68 985
4754.33 997
4754.98 932
4755.63 941
4756.28 894
4756.93 793
4757.58 731
4758.23 772
4758.88 696
4759.53 733
4760.18 755
4760.83 753
4761.49 743
4762.14 713
4762.79 671
4763.44 617
4764.09 674
4764.74 682
4765.39 795
4766.04 700
4766.69 770
4767.35 636
4768.00 632
4768.65 656
4769.30 588
4769.95 614
4770.60 624
4771.25 684
4771.91 676
4772.56 634
4773.21 656
4773.86 729
4774.51 714
4775.17 675
4775.82 630
4776.47 672
4777.12 641
4777.77 606
4778.43 634
4779.08 716
4779.73 661
4780.38 664
4781.03 796
4781.69 740
4782.34 608
4782.99 661
4783.64 684
4784.30 634
4784.95 613
4785.60 721
4786.25 820
4786.91 703
4787.56 736
4788.21 906
4788.87 841
4789.52 820
4790.17 834
4790.82 842
4791.48 740
4792.13 790
4792.78 774
4793.44 902
4794.09 880
4794.74 815
4795.40 789
4796.05 811
4796.70 828
4797.36 708
4798.01 726
4798.66 784
4799.32 761
4799.97 753
4800.62 827
4801.28 691
4801.93 745
4802.59 724
4803.24 717
4803.89 710
4804.55 714
4805.20 701
4805.85 722
4806.51 688
4807.16 738
4807.82 646
4808.47 685
4809.13 696
4809.78 696
4810.43 729
4811.09 679
4811.74 680
4812.40 682
4813.05 613
4813.71 622
4814.36 779
4815.02 695
4815.67 656
4816.32 679
4816.98 764
4817.63 758
4818.29 719
4818.94 807
4819.60 767
4820.25 781
4820.91 707
4821.56 721
4822.22 691
4822.87 761
4823.53 755
4824.18 820
4824.84 809
4825.50 789
4826.15 768
4826.81 735
4827.46 749
4828.12 926
4828.77 872
4829.43 941
4830.08 859
4830.74 887
4831.40 928
4832.05 909
4832.71 934
4833.36 944
4834.02 883
4834.67 885
4835.33 979
4835.99 894
4836.64 1026
4837.30 988
4837.95 1088
4838.61 1067
4839.27 1080
4839.92 1024
4840.58 1098
4841.24 1105
4841.89 1066
4842.55 1016
4843.21 1073
4843.86 1109
4844.52 992
4845.18 891
4845.83 1137
4846.49 1180
4847.15 1065
4847.80 1103
4848.46 1287
4849.12 1395
4849.77 1329
4850.43 1399
4851.09 1420
4851.74 1616
4852.40 1497
4853.06 1460
4853.72 1514
4854.37 1398
4855.03 1575
4855.69 1495
4856.35 1394
4857.00 1441
4857.66 1376
4858.32 1490
4858.98 1351
4859.63 1367
4860.29 1448
4860.95 1327
4861.61 1265
4862.26 1285
4862.92 1238
4863.58 1234
4864.24 1377
4864.90 1338
4865.55 1192
4866.21 1288
4866.87 1248
4867.53 1317
4868.19 1275
4868.85 1183
4869.50 1261
4870.16 1343
4870.82 1216
4871.48 1112
4872.14 1097
4872.80 1097
4873.45 1038
4874.11 1074
4874.77 1001
4875.43 983
4876.09 1038
4876.75 1065
4877.41 1057
4878.07 1103
4878.72 1039
4879.38 1002
4880.04 991
4880.70 968
4881.36 907
4882.02 817
4882.68 920
4883.34 1062
4884.00 987
4884.66 882
4885.32 850
4885.98 898
4886.64 882
4887.29 935
4887.95 918
4888.61 896
4889.27 1026
4889.93 998
4890.59 1033
4891.25 1044
4891.91 1053
4892.57 959
4893.23 909
4893.89 884
4894.55 901
4895.21 876
4895.87 789
4896.53 803
4897.19 788
4897.85 794
4898.51 909
4899.17 906
4899.83 834
4900.49 766
4901.16 914
4901.82 795
4902.48 690
4903.14 707
4903.80 756
4904.46 785
4905.12 722
4905.78 826
4906.44 717
4907.10 702
4907.76 726
4908.42 699
4909.08 728
4909.74 706
4910.41 744
4911.07 656
4911.73 706
4912.39 792
4913.05 909
4913.71 826
4914.37 693
4915.03 707
4915.70 719
4916.36 681
4917.02 743
4917.68 830
4918.34 695
4919.00 669
4919.67 686
4920.33 692
4920.99 760
4921.65 764
4922.31 761
4922.97 675
4923.64 726
4924.30 654
4924.96 663
4925.62 647
4926.29 659
4926.95 705
4927.61 651
4928.27 687
4928.93 687
4929.60 671
4930.26 710
4930.92 762
4931.58 720
4932.25 676
4932.91 688
4933.57 671
4934.23 663
4934.90 706
4935.56 670
4936.22 693
4936.89 677
4937.55 627
4938.21 606
4938.87 734
4939.54 765
4940.20 716
4940.86 666
4941.53 722
4942.19 797
4942.85 707
4943.52 679
4944.18 712
4944.84 683
4945.51 713
4946.17 739
4946.83 701
4947.50 661
4948.16 677
4948.82 752
4949.49 719
4950.15 609
4950.82 603
4951.48 631
4952.14 602
4952.81 676
4953.47 736
4954.14 782
4954.80 667
4955.46 658
4956.13 668
4956.79 669
4957.46 640
4958.12 636
4958.79 648
4959.45 656
4960.11 657
4960.78 619
4961.44 678
4962.11 786
4962.77 818
4963.44 774
4964.10 733
4964.77 762
4965.43 711
4966.10 728
4966.76 762
4967.43 830
4968.09 780
4968.76 821
4969.42 753
4970.09 701
4970.75 704
4971.42 635
4972.08 665
4972.75 720
4973.41 734
4974.08 657
4974.74 726
4975.41 776
4976.07 718
4976.74 760
4977.40 876
4978.07 818
4978.74 751
4979.40 852
4980.07 804
4980.73 768
4981.40 761
4982.06 807
4982.73 863
4983.40 854
4984.06 963
4984.73 1060
4985.39 1178
4986.06 1319
4986.73 1572
4987.39 1727
4988.06 1684
4988.73 2008
4989.39 2292
4990.06 2389
4990.73 2302
4991.39 2176
4992.06 2001
4992.73 2037
4993.39 1969
4994.06 1585
4994.73 1430
4995.39 1185
4996.06 1096
4996.73 1011
4997.39 869
4998.06 846
4998.73 720
4999.39 755
5000.06 757
5000.73 760
5001.39 717
5002.06 676
5002.73 680
5003.40 697
5004.06 717
5004.73 598
5005.40 608
5006.07 590
5006.73 592
5007.40 624
5008.07 678
5008.74 589
5009.40 608
5010.07 568
5010.74 668
5011.41 734
5012.08 783
5012.74 762
5013.41 804
5014.08 820
5014.75 730
5015.42 734
5016.08 797
5016.75 728
5017.42 685
5018.09 764
5018.76 815
5019.43 902
5020.09 782
5020.76 819
5021.43 831
5022.10 896
5022.77 805
5023.44 844
5024.11 994
5024.77 986
5025.44 948
5026.11 920
5026.78 1024
5027.45 920
5028.12 830
5028.79 963
5029.46 908
5030.13 931
5030.80 898
5031.46 817
5032.13 930
5032.80 838
5033.47 719
5034.14 780
5034.81 711
5035.48 694
5036.15 717
5036.82 746
5037.49 690
5038.16 705
5038.83 660
5039.50 631
5040.17 662
5040.84 649
5041.51 673
5042.18 696
5042.85 701
5043.52 687
5044.19 787
5044.86 764
5045.53 682
5046.20 810
5046.87 727
5047.54 726
5048.21 730
5048.88 658
5049.55 655
5050.22 656
5050.89 711
5051.56 646
5052.23 735
5052.90 837
5053.57 666
5054.24 688
5054.91 639
5055.58 647
5056.26 642
5056.93 665
5057.60 650
5058.27 681
5058.94 669
5059.61 687
5060.28 726
5060.95 765
5061.62 746
5062.30 702
5062.97 599
5063.64 647
5064.31 622
5064.98 607
5065.65 745
5066.32 727
5067.00 702
5067.67 675
5068.34 634
5069.01 642
5069.68 703
5070.35 687
5071.03 628
5071.70 583
5072.37 603
5073.04 626
5073.71 592
5074.39 690
5075.06 587
5075.73 629
5076.40 667
5077.07 697
5077.75 733
5078.42 716
5079.09 721
5079.76 888
5080.44 811
5081.11 719
5081.78 808
5082.45 682
5083.13 708
5083.80 672
5084.47 659
5085.14 687
5085.82 777
5086.49 732
5087.16 770
5087.84 771
5088.51 776
5089.18 819
5089.85 763
5090.53 703
5091.20 787
5091.87 803
5092.55 815
5093.22 894
5093.89 868
5094.57 819
5095.24 827
5095.91 787
5096.59 753
5097.26 746
5097.93 735
5098.61 712
5099.28 682
5099.96 640
5100.63 687
5101.30 620
5101.98 705
5102.65 749
5103.33 739
5104.00 742
5104.67 663
5105.35 627
5106.02 706
5106.70 672
5107.37 695
5108.04 637
5108.72 667
5109.39 636
5110.07 634
5110.74 626
5111.42 548
5112.09 592
5112.77 568
5113.44 604
5114.11 663
5114.79 633
5115.46 601
5116.14 623
5116.81 680
5117.49 656
5118.16 666
5118.84 625
5119.51 597
5120.19 614
5120.86 626
5121.54 712
5122.21 656
5122.89 635
5123.56 614
5124.24 675
5124.92 641
5125.59 683
5126.27 693
5126.94 620
5127.62 709
5128.29 638
5128.97 610
5129.64 620
5130.32 647
5131.00 711
5131.67 657
5132.35 623
5133.02 663
5133.70 639
5134.38 588
5135.05 696
5135.73 684
5136.40 601
5137.08 548
5137.76 630
5138.43 601
5139.11 608
5139.79 647
5140.46 646
5141.14 619
5141.81 569
5142.49 593
5143.17 629
5143.84 613
5144.52 581
5145.20 559
5145.87 597
5146.55 538
5147.23 564
5147.91 532
5148.58 563
5149.26 582
5149.94 523
5150.61 603
5151.29 598
5151.97 559
5152.64 588
5153.32 578
5154.00 576
5154.68 579
5155.35 587
5156.03 515
5156.71 590
5157.39 619
5158.06 564
5158.74 603
5159.42 589
5160.10 577
5160.77 563
5161.45 579
5162.13 649
5162.81 619
5163.49 606
5164.16 561
5164.84 647
5165.52 628
5166.20 647
5166.88 590
5167.55 599
5168.23 602
5168.91 582
5169.59 639
5170.27 545
5170.95 594
5171.62 578
5172.30 602
5172.98 587
5173.66 571
5174.34 622
5175.02 597
5175.70 695
5176.38 594
5177.05 657
5177.73 716
5178.41 612
5179.09 617
5179.77 601
5180.45 688
5181.13 649
5181.81 678
5182.49 779
5183.17 637
5183.84 686
5184.52 639
5185.20 589
5185.88 575
5186.56 563
5187.24 654
5187.92 538
5188.60 516
5189.28 515
5189.96 506
5190.64 551
5191.32 479
5192.00 525
5192.68 579
5193.36 587
5194.04 514
5194.72 514
5195.40 500
5196.08 494
5196.76 553
5197.44 567
5198.12 616
5198.80 595
5199.48 581
5200.16 571
5200.84 500
5201.52 519
5202.20 539
5202.88 569
5203.56 501
5204.24 596
5204.92 607
5205.60 530
5206.29 536
5206.97 588
5207.65 672
5208.33 642
5209.01 676
5209.69 593
5210.37 596
5211.05 524
5211.73 617
5212.41 670
5213.10 677
5213.78 683
5214.46 652
5215.14 620
5215.82 566
5216.50 734
5217.18 662
5217.86 695
5218.55 712
5219.23 629
5219.91 612
5220.59 586
5221.27 595
5221.95 521
5222.64 568
5223.32 585
5224.00 576
5224.68 488
5225.36 618
5226.05 567
5226.73 465
5227.41 518
5228.09 501
5228.77 520
5229.46 563
5230.14 612
5230.82 537
5231.50 549
5232.19 564
5232.87 544
5233.55 510
5234.23 627
5234.92 612
5235.60 613
5236.28 504
5236.96 496
5237.65 571
5238.33 629
5239.01 666
5239.70 605
5240.38 626
5241.06 615
5241.75 516
5242.43 630
5243.11 612
5243.79 575
5244.48 563
5245.16 565
5245.84 515
5246.53 528
5247.21 515
5247.89 501
5248.58 517
5249.26 529
5249.95 562
5250.63 606
5251.31 587
5252.00 555
5252.68 591
5253.36 589
5254.05 590
5254.73 543
5255.42 546
5256.10 577
5256.78 528
5257.47 572
5258.15 571
5258.84 526
5259.52 524
5260.20 537
5260.89 513
5261.57 525
5262.26 592
5262.94 673
5263.63 699
5264.31 555
5265.00 648
5265.68 656
5266.37 613
5267.05 577
5267.73 570
5268.42 475
5269.10 499
5269.79 646
5270.47 682
5271.16 541
5271.84 601
5272.53 675
5273.21 645
5273.90 610
5274.58 619
5275.27 549
5275.95 487
5276.64 532
5277.33 501
5278.01 534
5278.70 587
5279.38 595
5280.07 548
5280.75 510
5281.44 586
5282.12 605
5282.81 587
5283.50 598
5284.18 563
5284.87 594
5285.55 622
5286.24 644
5286.93 555
5287.61 590
5288.30 577
5288.98 573
5289.67 624
5290.36 606
5291.04 656
5291.73 604
5292.42 625
5293.10 694
5293.79 668
5294.47 586
5295.16 679
5295.85 639
5296.53 648
5297.22 627
5297.91 659
5298.59 787
5299.28 755
5299.97 808
5300.65 805
5301.34 966
5302.03 1033
5302.72 918
5303.40 918
5304.09 874
5304.78 861
5305.46 757
5306.15 835
5306.84 708
5307.53 654
5308.21 705
5308.90 717
5309.59 656
5310.28 760
5310.96 646
5311.65 664
5312.34 631
5313.03 633
5313.71 610
5314.40 607
5315.09 698
5315.78 654
5316.47 608
5317.15 546
5317.84 646
5318.53 627
5319.22 685
5319.91 725
5320.59 715
5321.28 728
5321.97 680
5322.66 615
5323.35 674
5324.04 669
5324.72 638
5325.41 706
5326.10 672
5326.79 595
5327.48 582
5328.17 610
5328.86 592
5329.54 639
5330.23 715
5330.92 743
5331.61 698
5332.30 726
5332.99 628
5333.68 674
5334.37 711
5335.06 737
5335.75 635
5336.43 652
5337.12 641
5337.81 667
5338.50 658
5339.19 719
5339.88 703
5340.57 745
5341.26 610
5341.95 641
5342.64 605
5343.33 664
5344.02 706
5344.71 683
5345.40 651
5346.09 730
5346.78 849
5347.47 814
5348.16 909
5348.85 1064
5349.54 1107
5350.23 1155
5350.92 1213
5351.61 1072
5352.30 1179
5352.99 1258
5353.68 1108
5354.37 1170
5355.06 1015
5355.75 973
5356.44 905
5357.13 794
5357.82 702
5358.51 698
5359.20 714
5359.89 631
5360.58 631
5361.28 637
5361.97 778
5362.66 695
5363.35 568
5364.04 617
5364.73 544
5365.42 645
5366.11 608
5366.80 594
5367.50 648
5368.19 627
5368.88 591
5369.57 576
5370.26 653
5370.95 602
5371.64 540
5372.33 572
5373.03 526
5373.72 512
5374.41 573
5375.10 533
5375.79 599
5376.48 544
5377.18 633
5377.87 633
5378.56 526
5379.25 557
5379.94 587
5380.64 565
5381.33 570
5382.02 524
5382.71 596
5383.41 567
5384.10 516
5384.79 616
5385.48 599
5386.17 638
5386.87 634
5387.56 609
5388.25 624
5388.94 617
5389.64 760
5390.33 785
5391.02 758
5391.72 729
5392.41 683
5393.10 706
5393.79 638
5394.49 666
5395.18 605
5395.87 700
5396.57 591
5397.26 531
5397.95 499
5398.65 597
5399.34 565
5400.03 586
5400.73 563
5401.42 499
5402.11 540
5402.81 523
5403.50 535
5404.19 570
5404.89 649
5405.58 572
5406.27 588
5406.97 616
5407.66 680
5408.36 652
5409.05 646
5409.74 613
5410.44 589
5411.13 591
5411.83 649
5412.52 633
5413.21 541
5413.91 534
5414.60 563
5415.30 472
5415.99 545
5416.69 605
5417.38 635
5418.07 588
5418.77 592
5419.46 587
5420.16 577
5420.85 597
5421.55 629
5422.24 646
5422.94 521
5423.63 518
5424.33 585
5425.02 504
5425.72 534
5426.41 540
5427.11 617
5427.80 537
5428.50 563
5429.19 640
5429.89 734
5430.58 627
5431.28 662
5431.97 638
5432.67 573
5433.36 656
5434.06 636
5434.75 699
5435.45 637
5436.15 615
5436.84 618
5437.54 727
5438.23 667
5438.93 700
5439.62 576
5440.32 610
5441.02 707
5441.71 704
5442.41 671
5443.10 713
5443.80 652
5444.50 726
5445.19 721
5445.89 765
5446.59 809
5447.28 774
5447.98 907
5448.68 871
5449.37 832
5450.07 927
5450.76 786
5451.46 829
5452.16 782
5452.85 717
5453.55 738
5454.25 705
5454.94 756
5455.64 696
5456.34 686
5457.04 603
5457.73 666
5458.43 709
5459.13 702
5459.82 696
5460.52 634
5461.22 618
5461.92 731
5462.61 725
5463.31 746
5464.01 833
5464.71 820
5465.40 761
5466.10 836
5466.80 766
5467.50 693
5468.19 796
5468.89 813
5469.59 728
5470.29 814
5470.98 717
5471.68 762
5472.38 782
5473.08 838
5473.78 845
5474.47 741
5475.17 769
5475.87 888
5476.57 874
5477.27 871
5477.97 983
5478.66 1134
5479.36 1193
5480.06 1184
5480.76 1184
5481.46 1306
5482.16 1281
5482.85 1210
5483.55 1205
5484.25 1154
5484.95 1043
5485.65 888
5486.35 892
5487.05 929
5487.75 891
5488.45 948
5489.14 966
5489.84 913
5490.54 943
5491.24 915
5491.94 899
5492.64 904
5493.34 973
5494.04 999
5494.74 1021
5495.44 1048
5496.14 1129
5496.84 1076
5497.54 1308
5498.24 1288
5498.94 1357
5499.63 1502
5500.33 1802
5501.03 1990
5501.73 1831
5502.43 1914
5503.13 1794
5503.83 1831
5504.53 1573
5505.23 1419
5505.93 1318
5506.63 1193
5507.33 1250
5508.03 976
5508.73 940
5509.44 893
5510.14 960
5510.84 899
5511.54 881
5512.24 1008
5512.94 923
5513.64 941
5514.34 984
5515.04 950
5515.74 897
5516.44 914
5517.14 864
5517.84 806
5518.54 916
5519.24 926
5519.95 787
5520.65 860
5521.35 864
5522.05 821
5522.75 705
5523.45 640
5524.15 690
5524.85 748
5525.55 716
5526.26 663
5526.96 665
5527.66 642
5528.36 702
5529.06 671
5529.76 771
5530.47 711
5531.17 647
5531.87 754
5532.57 693
5533.27 646
5533.97 600
5534.68 628
5535.38 710
5536.08 685
5536.78 608
5537.48 646
5538.19 667
5538.89 672
5539.59 692
5540.29 639
5541.00 579
5541.70 622
5542.40 625
5543.10 635
5543.81 645
5544.51 589
5545.21 645
5545.91 681
5546.62 633
5547.32 620
5548.02 577
5548.72 656
5549.43 647
5550.13 619
5550.83 665
5551.54 682
5552.24 678
5552.94 696
5553.64 633
5554.35 603
5555.05 569
5555.75 615
5556.46 498
5557.16 550
5557.86 660
5558.57 676
5559.27 664
5559.97 593
5560.68 535
5561.38 601
5562.09 579
5562.79 623
5563.49 563
5564.20 565
5564.90 634
5565.60 579
5566.31 674
5567.01 770
5567.72 698
5568.42 613
5569.12 592
5569.83 533
5570.53 530
5571.24 569
5571.94 646
5572.65 642
5573.35 603
5574.05 617
5574.76 593
5575.46 604
5576.17 569
5576.87 643
5577.58 678
5578.28 641
5578.99 571
5579.69 583
5580.40 555
5581.10 594
5581.81 537
5582.51 542
5583.22 516
5583.92 502
5584.63 551
5585.33 622
5586.04 574
5586.74 588
5587.45 549
5588.15 622
5588.86 589
5589.56 536
5590.27 557
5590.97 605
5591.68 559
5592.39 553
5593.09 543
5593.80 638
5594.50 540
5595.21 493
5595.91 502
5596.62 524
5597.33 577
5598.03 566
5598.74 579
5599.44 518
5600.15 529
5600.86 505
5601.56 512
5602.27 576
5602.97 501
5603.68 507
5604.39 448
5605.09 482
5605.80 499
5606.51 511
5607.21 522
5607.92 589
5608.63 567
5609.33 535
5610.04 532
5610.75 467
5611.45 531
5612.16 529
5612.87 582
5613.57 584
5614.28 528
5614.99 426
5615.69 568
5616.40 545
5617.11 442
5617.82 448
5618.52 511
5619.23 412
5619.94 476
5620.64 538
5621.35 556
5622.06 580
5622.77 538
5623.47 581
5624.18 522
5624.89 485
5625.60 534
5626.30 517
5627.01 563
5627.72 575
5628.43 568
5629.14 517
5629.84 524
5630.55 554
5631.26 493
5631.97 509
5632.68 582
5633.38 621
5634.09 601
5634.80 631
5635.51 663
5636.22 557
5636.93 549
5637.63 548
5638.34 600
5639.05 589
5639.76 508
5640.47 535
5641.18 518
5641.89 493
5642.59 480
5643.30 545
5644.01 593
5644.72 579
5645.43 577
5646.14 522
5646.85 494
5647.56 503
5648.27 510
5648.98 500
5649.68 440
5650.39 506
5651.10 550
5651.81 573
5652.52 567
5653.23 532
5653.94 542
5654.65 576
5655.36 676
5656.07 590
5656.78 611
5657.49 700
5658.20 695
5658.91 701
5659.62 740
5660.33 709
5661.04 597
5661.75 569
5662.46 601
5663.17 569
5663.88 542
5664.59 640
5665.30 643
5666.01 662
5666.72 549
5667.43 555
5668.14 585
5668.85 624
5669.56 587
5670.27 652
5670.98 572
5671.69 553
5672.40 569
5673.11 591
5673.82 601
5674.53 540
5675.24 513
5675.96 555
5676.67 589
5677.38 508
5678.09 493
5678.80 523
5679.51 569
5680.22 637
5680.93 588
5681.64 605
5682.36 624
5683.07 687
5683.78 600
5684.49 663
5685.20 705
5685.91 692
5686.62 663
5687.34 634
5688.05 573
5688.76 617
5689.47 596
5690.18 569
5690.89 543
5691.61 549
5692.32 628
5693.03 548
5693.74 580
5694.45 592
5695.17 599
5695.88 572
5696.59 534
5697.30 477
5698.01 518
5698.73 591
5699.44 473
5700.15 537
5700.86 584
5701.58 510
5702.29 512
5703.00 519
5703.71 445
5704.43 494
5705.14 537
5705.85 521
5706.56 531
5707.28 484
5707.99 485
5708.70 508
5709.42 442
5710.13 506
5710.84 507
5711.55 485
5712.27 523
5712.98 564
5713.69 558
5714.41 660
5715.12 588
5715.83 537
5716.55 520
5717.26 540
5717.97 540
5718.69 562
5719.40 592
5720.11 585
5720.83 561
5721.54 533
5722.26 472
5722.97 551
5723.68 511
5724.40 565
5725.11 565
5725.82 515
5726.54 614
5727.25 617
5727.97 535
5728.68 547
5729.40 532
5730.11 567
5730.82 601
5731.54 625
5732.25 520
5732.97 562
5733.68 633
5734.40 559
5735.11 542
5735.83 561
5736.54 537
5737.25 574
5737.97 468
5738.68 560
5739.40 557
5740.11 564
5740.83 531
5741.54 495
5742.26 531
5742.97 557
5743.69 581
5744.40 535
5745.12 560
5745.83 604
5746.55 515
5747.26 535
5747.98 511
5748.70 549
5749.41 649
5750.13 601
5750.84 541
5751.56 527
5752.27 524
5752.99 574
5753.70 561
5754.42 530
5755.14 594
5755.85 470
5756.57 497
5757.28 618
5758.00 574
5758.72 617
5759.43 617
5760.15 641
5760.86 571
5761.58 640
5762.30 626
5763.01 581
5763.73 548
5764.44 543
5765.16 591
5765.88 559
5766.59 540
5767.31 493
5768.03 559
5768.74 571
5769.46 553
5770.18 578
5770.89 589
5771.61 582
5772.33 613
5773.04 632
5773.76 604
5774.48 571
5775.20 570
5775.91 631
5776.63 580
5777.35 516
5778.06 528
5778.78 607
5779.50 653
5780.22 656
5780.93 575
5781.65 688
5782.37 681
5783.09 645
5783.80 616
5784.52 578
5785.24 574
5785.96 549
5786.67 638
5787.39 585
5788.11 638
5788.83 635
5789.55 706
5790.26 712
5790.98 679
5791.70 661
5792.42 670
5793.14 694
5793.85 691
5794.57 665
5795.29 801
5796.01 762
5796.73 791
5797.45 875
5798.16 918
5798.88 938
5799.60 1037
5800.32 1200
5801.04 1361
5801.76 1418
5802.48 1502
5803.19 1843
5803.91 2031
5804.63 1639
5805.35 1550
5806.07 1522
5806.79 1362
5807.51 1294
5808.23 1146
5808.95 977
5809.67 975
5810.38 887
5811.10 889
5811.82 758
5812.54 902
5813.26 855
5813.98 855
5814.70 909
5815.42 800
5816.14 830
5816.86 820
5817.58 908
5818.30 863
5819.02 848
5819.74 883
5820.46 941
5821.18 846
5821.90 909
5822.62 759
5823.34 751
5824.06 783
5824.78 775
5825.50 786
5826.22 787
5826.94 782
5827.66 821
5828.38 779
5829.10 706
5829.82 714
5830.54 698
5831.26 721
5831.98 747
5832.70 754
5833.42 718
5834.14 689
5834.86 667
5835.59 660
5836.31 597
5837.03 742
5837.75 659
5838.47 706
5839.19 718
5839.91 651
5840.63 680
5841.35 701
5842.07 765
5842.80 722
5843.52 685
5844.24 755
5844.96 664
5845.68 726
5846.40 684
5847.12 647
5847.85 654
5848.57 718
5849.29 750
5850.01 770
5850.73 759
5851.45 728
5852.18 621
5852.90 629
5853.62 661
5854.34 642
5855.06 675
5855.79 716
5856.51 766
5857.23 683
5857.95 654
5858.67 658
5859.40 634
5860.12 652
5860.84 648
5861.56 704
5862.29 788
5863.01 792
5863.73 685
5864.45 760
5865.18 845
5865.90 790
5866.62 754
5867.34 694
5868.07 724
5868.79 694
5869.51 746
5870.24 740
5870.96 837
5871.68 675
5872.40 734
5873.13 790
5873.85 624
5874.57 794
5875.30 763
5876.02 682
5876.74 750
5877.47 736
5878.19 760
5878.91 759
5879.64 744
5880.36 821
5881.08 850
5881.81 833
5882.53 791
5883.26 841
5883.98 865
5884.70 924
5885.43 892
5886.15 831
5886.88 805
5887.60 849
5888.32 759
5889.05 737
5889.77 710
5890.50 758
5891.22 759
5891.94 753
5892.67 775
5893.39 755
5894.12 668
5894.84 659
5895.57 620
5896.29 677
5897.01 758
5897.74 651
5898.46 609
5899.19 634
5899.91 638
5900.64 670
5901.36 714
5902.09 676
5902.81 698
5903.54 669
5904.26 647
5904.99 690
5905.71 684
5906.44 730
5907.16 692
5907.89 665
5908.61 699
5909.34 708
5910.06 832
5910.79 787
5911.52 779
5912.24 778
5912.97 773
5913.69 753
5914.42 689
5915.14 727
5915.87 786
5916.60 885
5917.32 766
5918.05 687
5918.77 736
5919.50 852
5920.22 863
5920.95 760
5921.68 879
5922.40 721
5923.13 696
5923.86 798
5924.58 796
5925.31 778
5926.03 790
5926.76 824
5927.49 869
5928.21 858
5928.94 867
5929.67 921
5930.39 925
5931.12 1010
5931.85 981
5932.57 906
5933.30 995
5934.03 1000
5934.75 1002
5935.48 1052
5936.21 1179
5936.94 1116
5937.66 1271
5938.39 1349
5939.12 1276
5939.84 1236
5940.57 1243
5941.30 1201
5942.03 1187
5942.75 1124
5943.48 1045
5944.21 1251
5944.94 1186
5945.66 1218
5946.39 1097
5947.12 1155
5947.85 1174
5948.57 1260
5949.30 1242
5950.03 1283
5950.76 1385
5951.48 1564
5952.21 1529
5952.94 1649
5953.67 1627
5954.40 1623
5955.13 1629
5955.85 1655
5956.58 1730
5957.31 1558
5958.04 1440
5958.77 1481
5959.49 1509
5960.22 1587
5960.95 1533
5961.68 1569
5962.41 1644
5963.14 1669
5963.87 1574
5964.60 1756
5965.32 1802
5966.05 1887
5966.78 2037
5967.51 2201
5968.24 2124
5968.97 2045
5969.70 2141
5970.43 2042
5971.16 1986
5971.88 1937
5972.61 1904
5973.34 1864
5974.07 1768
5974.80 1743
5975.53 1787
5976.26 1729
5976.99 1962
5977.72 1868
5978.45 1757
5979.18 1997
5979.91 2121
5980.64 2060
5981.37 2112
5982.10 2197
5982.83 2262
5983.56 2190
5984.29 2100
5985.02 2292
5985.75 2176
5986.48 2088
5987.21 2076
5987.94 2276
5988.67 2282
5989.40 2196
5990.13 2197
5990.86 2239
5991.59 2119
5992.32 2230
5993.05 2239
5993.78 2160
5994.51 2279
5995.24 2302
5995.97 2441
5996.70 2252
5997.43 2409
5998.16 2494
5998.90 2441
5999.63 2359
6000.36 2361
6001.09 2425
6001.82 2452
6002.55 2368
6003.28 2359
6004.01 2304
6004.74 2460
6005.47 2418
6006.21 2288
6006.94 2432
6007.67 2446
6008.40 2850
6009.13 3182
6009.86 3524
6010.59 4151
6011.33 4765
6012.06 5184
6012.79 5861
6013.52 6206
6014.25 6549
6014.98 6721
6015.72 6390
6016.45 5961
6017.18 5507
6017.91 5011
6018.64 4691
6019.38 4187
6020.11 3558
6020.84 3152
6021.57 2858
6022.30 2301
6023.04 2127
6023.77 1961
6024.50 1794
6025.23 1825
6025.97 1863
6026.70 1634
6027.43 1585
6028.16 1679
6028.90 1565
6029.63 1591
6030.36 1588
6031.10 1507
6031.83 1530
6032.56 1460
6033.29 1426
6034.03 1421
6034.76 1397
6035.49 1459
6036.23 1446
6036.96 1513
6037.69 1399
6038.43 1478
6039.16 1586
6039.89 1511
6040.63 1443
6041.36 1469
6042.09 1761
6042.83 1710
6043.56 1572
6044.29 1792
6045.03 1717
6045.76 1660
6046.49 1762
6047.23 1778
6047.96 1848
6048.70 1893
6049.43 1842
6050.16 1948
6050.90 2121
6051.63 2298
6052.37 2389
6053.10 2266
6053.83 2402
6054.57 2244
6055.30 2121
6056.04 2286
6056.77 2173
6057.50 2046
6058.24 1990
6058.97 1880
6059.71 1877
6060.44 1814
6061.18 1713
6061.91 1687
6062.65 1670
6063.38 1679
6064.12 1788
6064.85 1759
6065.59 1731
6066.32 1685
6067.06 1707
6067.79 1701
6068.53 1731
6069.26 1732
6070.00 1732
6070.73 1652
6071.47 1662
6072.20 1536
6072.94 1392
6073.67 1480
6074.41 1482
6075.14 1457
6075.88 1469
6076.61 1373
6077.35 1426
6078.09 1357
6078.82 1250
6079.56 1329
6080.29 1329
6081.03 1272
6081.76 1252
6082.50 1278
6083.24 1263
6083.97 1230
6084.71 1263
6085.44 1250
6086.18 1247
6086.92 1302
6087.65 1208
6088.39 1241
6089.13 1334
6089.86 1350
6090.60 1264
6091.33 1284
6092.07 1369
6092.81 1396
6093.54 1380
6094.28 1430
6095.02 1369
6095.75 1325
6096.49 1304
6097.23 1321
6097.96 1316
6098.70 1333
6099.44 1282
6100.18 1274
6100.91 1143
6101.65 1125
6102.39 1075
6103.12 1138
6103.86 1116
6104.60 1087
6105.34 1064
6106.07 1181
6106.81 1137
6107.55 1168
6108.28 1124
6109.02 1090
6109.76 1095
6110.50 1114
6111.24 1182
6111.97 1156
6112.71 1148
6113.45 1013
6114.19 1023
6114.92 1049
6115.66 1139
6116.40 1117
6117.14 1151
6117.88 1070
6118.61 1133
6119.35 1122
6120.09 1136
6120.83 1079
6121.57 1053
6122.31 1153
6123.04 1044
6123.78 1218
6124.52 1213
6125.26 1210
6126.00 1246
6126.74 1261
6127.47 1204
6128.21 1275
6128.95 1229
6129.69 1163
6130.43 1261
6131.17 1265
6131.91 1244
6132.65 1192
6133.39 1260
6134.12 1275
6134.86 1297
6135.60 1289
6136.34 1335
6137.08 1233
6137.82 1273
6138.56 1246
6139.30 1313
6140.04 1267
6140.78 1356
6141.52 1359
6142.26 1374
6143.00 1349
6143.74 1258
6144.48 1389
6145.21 1352
6145.95 1298
6146.69 1342
6147.43 1303
6148.17 1331
6148.91 1274
6149.65 1398
6150.39 1419
6151.13 1487
6151.87 1431
6152.61 1370
6153.35 1420
6154.09 1351
6154.83 1332
6155.58 1465
6156.32 1456
6157.06 1484
6157.80 1477
6158.54 1479
6159.28 1560
6160.02 1546
6160.76 1615
6161.50 1585
6162.24 1594
6162.98 1646
6163.72 1812
6164.46 1804
6165.20 2041
6165.94 2108
6166.69 2171
6167.43 2268
6168.17 2443
6168.91 2276
6169.65 2195
6170.39 2289
6171.13 2312
6171.87 2283
6172.61 2112
6173.36 2215
6174.10 2105
6174.84 2168
6175.58 1998
6176.32 1957
6177.06 2012
6177.81 1923
6178.55 2092
6179.29 2008
6180.03 2034
6180.77 1901
6181.51 1997
6182.26 2011
6183.00 2071
6183.74 2110
6184.48 2274
6185.22 2361
6185.97 2178
6186.71 2124
6187.45 2244
6188.19 2287
6188.94 2282
6189.68 2413
6190.42 2524
6191.16 2634
6191.91 2577
6192.65 2497
6193.39 2589
6194.13 2625
6194.88 2813
6195.62 2954
6196.36 2937
6197.10 2730
6197.85 2797
6198.59 2836
6199.33 2645
6200.08 2697
6200.82 2799
6201.56 2931
6202.31 2990
6203.05 3090
6203.79 3337
6204.53 3749
6205.28 4476
6206.02 5355
6206.76 6628
6207.51 7622
6208.25 9020
6209.00 10493
6209.74 11568
6210.48 12249
6211.23 12079
6211.97 11790
6212.71 11529
6213.46 10331
6214.20 8734
6214.94 7390
6215.69 5981
6216.43 5063
6217.18 4347
6217.92 3660
6218.67 3117
6219.41 2778
6220.15 2590
6220.90 2396
6221.64 2345
6222.39 2247
6223.13 2306
6223.88 2445
6224.62 2412
6225.36 2405
6226.11 2422
6226.85 2315
6227.60 2222
6228.34 2004
6229.09 1852
6229.83 1921
6230.58 1818
6231.32 1676
6232.07 1662
6232.81 1632
6233.56 1627
6234.30 1504
6235.05 1470
6235.79 1502
6236.54 1493
6237.28 1519
6238.03 1579
6238.77 1711
6239.52 1823
6240.26 1721
6241.01 1763
6241.75 1746
6242.50 1663
6243.25 1800
6243.99 1781
6244.74 1684
6245.48 1663
6246.23 1863
6246.97 1844
6247.72 1954
6248.47 1912
6249.21 1997
6249.96 1974
6250.70 1913
6251.45 1879
6252.20 1683
6252.94 1688
6253.69 1759
6254.43 1713
6255.18 1634
6255.93 1525
6256.67 1594
6257.42 1675
6258.17 1616
6258.91 1580
6259.66 1579
6260.41 1676
6261.15 1495
6261.90 1550
6262.65 1623
6263.39 1551
6264.14 1568
6264.89 1505
6265.63 1327
6266.38 1468
6267.13 1505
6267.87 1502
6268.62 1424
6269.37 1411
6270.12 1513
6270.86 1462
6271.61 1530
6272.36 1490
6273.11 1510
6273.85 1452
6274.60 1484
6275.35 1491
6276.10 1514
6276.84 1524
6277.59 1575
6278.34 1592
6279.09 1608
6279.83 1548
6280.58 1494
6281.33 1544
6282.08 1436
6282.83 1444
6283.57 1322
6284.32 1289
6285.07 1231
6285.82 1145
6286.57 1052
6287.31 1148
6288.06 1015
6288.81 1096
6289.56 1074
6290.31 1108
6291.06 1072
6291.80 992
6292.55 1036
6293.30 1047
6294.05 1119
6294.80 1120
6295.55 1050
6296.30 1090
6297.04 983
6297.79 1017
6298.54 953
6299.29 1036
6300.04 1012
6300.79 990
6301.54 1026
6302.29 933
6303.04 924
6303.79 1000
6304.53 1021
6305.28 942
6306.03 956
6306.78 999
6307.53 971
6308.28 1015
6309.03 948
6309.78 946
6310.53 1008
6311.28 974
6312.03 969
6312.78 954
6313.53 982
6314.28 1050
6315.03 906
6315.78 991
6316.53 1010
6317.28 1005
6318.03 935
6318.78 1000
6319.53 928
6320.28 951
6321.03 954
6321.78 910
6322.53 957
6323.28 961
6324.03 1015
6324.78 871
6325.53 886
6326.28 914
6327.03 837
6327.78 772
6328.53 803
6329.28 839
6330.04 825
6330.79 922
6331.54 895
6332.29 812
6333.04 832
6333.79 938
6334.54 907
6335.29 892
6336.04 758
6336.79 763
6337.55 834
6338.30 892
6339.05 884
6339.80 871
6340.55 908
6341.30 818
6342.05 730
6342.81 772
6343.56 755
6344.31 793
6345.06 805
6345.81 800
6346.56 877
6347.32 956
6348.07 1001
6348.82 911
6349.57 883
6350.32 968
6351.07 876
6351.83 999
6352.58 1019
6353.33 966
6354.08 998
6354.84 987
6355.59 933
6356.34 929
6357.09 948
6357.84 982
6358.60 887
6359.35 931
6360.10 910
6360.85 841
6361.61 906
6362.36 789
6363.11 773
6363.87 818
6364.62 812
6365.37 759
6366.12 747
6366.88 742
6367.63 863
6368.38 896
6369.14 852
6369.89 828
6370.64 810
6371.40 800
6372.15 856
6372.90 804
6373.66 835
6374.41 861
6375.16 836
6375.92 849
6376.67 785
6377.42 788
6378.18 745
6378.93 800
6379.68 833
6380.44 802
6381.19 816
6381.95 858
6382.70 834
6383.45 883
6384.21 830
6384.96 808
6385.71 860
6386.47 818
6387.22 785
6387.98 804
6388.73 809
6389.49 798
6390.24 886
6390.99 830
6391.75 812
6392.50 956
6393.26 880
6394.01 856
6394.77 846
6395.52 885
6396.28 903
6397.03 780
6397.79 794
6398.54 839
6399.30 822
6400.05 912
6400.81 891
6401.56 861
6402.32 924
6403.07 797
6403.83 852
6404.58 856
6405.34 851
6406.09 970
6406.85 1006
6407.60 992
6408.36 1110
6409.11 1020
6409.87 1098
6410.62 1175
6411.38 1174
6412.13 1088
6412.89 1082
6413.65 1109
6414.40 945
6415.16 896
6415.91 895
6416.67 933
6417.43 867
6418.18 885
6418.94 852
6419.69 842
6420.45 876
6421.21 932
6421.96 724
6422.72 850
6423.47 887
6424.23 848
6424.99 896
6425.74 889
6426.50 861
6427.26 858
6428.01 799
6428.77 785
6429.53 861
6430.28 883
6431.04 878
6431.80 769
6432.55 849
6433.31 850
6434.07 888
6434.82 852
6435.58 825
6436.34 823
6437.10 815
6437.85 889
6438.61 779
6439.37 864
6440.12 896
6440.88 891
6441.64 914
6442.40 841
6443.15 872
6443.91 841
6444.67 968
6445.43 982
6446.18 942
6446.94 874
6447.70 908
6448.46 913
6449.21 924
6449.97 964
6450.73 863
6451.49 930
6452.25 922
6453.00 997
6453.76 1095
6454.52 1067
6455.28 971
6456.04 1058
6456.80 871
6457.55 1003
6458.31 1097
6459.07 1062
6459.83 1044
6460.59 1163
6461.35 1030
6462.10 1046
6462.86 1054
6463.62 1182
6464.38 1129
6465.14 1101
6465.90 1099
6466.66 1070
6467.42 1164
6468.17 1207
6468.93 1087
6469.69 1127
6470.45 1203
6471.21 1282
6471.97 1173
6472.73 1214
6473.49 1244
6474.25 1395
6475.01 1336
6475.77 1296
6476.53 1277
6477.28 1299
6478.04 1282
6478.80 1289
6479.56 1374
6480.32 1456
6481.08 1493
6481.84 1406
6482.60 1350
6483.36 1401
6484.12 1412
6484.88 1396
6485.64 1380
6486.40 1500
6487.16 1403
6487.92 1523
6488.68 1640
6489.44 1524
6490.20 1607
6490.96 1843
6491.72 1816
6492.48 2005
6493.24 1942
6494.00 2031
6494.76 1984
6495.53 2099
6496.29 2172
6497.05 2237
6497.81 2234
6498.57 2067
6499.33 1960
6500.09 2043
6500.85 1968
6501.61 2177
6502.37 2004
6503.13 2159
6503.89 2099
6504.65 2073
6505.42 2175
6506.18 2356
6506.94 2364
6507.70 2392
6508.46 2432
6509.22 2525
6509.98 2386
6510.74 2378
6511.51 2413
6512.27 2264
6513.03 2514
6513.79 2613
6514.55 2591
6515.31 2546
6516.08 2637
6516.84 2652
6517.60 2635
6518.36 2877
6519.12 2798
6519.89 2820
6520.65 2847
6521.41 3028
6522.17 3129
6522.93 3201
6523.70 3330
6524.46 3505
6525.22 3620
6525.98 3882
6526.74 4121
6527.51 4193
6528.27 4287
6529.03 4406
6529.79 4378
6530.56 4544
6531.32 4616
6532.08 5019
6532.85 5483
6533.61 6026
6534.37 7113
6535.13 8498
6535.90 9931
6536.66 10996
6537.42 12021
6538.19 12778
6538.95 12346
6539.71 11943
6540.47 10523
6541.24 8996
6542.00 7919
6542.76 6598
6543.53 5511
6544.29 4365
6545.05 3729
6545.82 3197
6546.58 2799
6547.35 2692
6548.11 2456
6548.87 2231
6549.64 2235
6550.40 2156
6551.16 2189
6551.93 2126
6552.69 2171
6553.46 2206
6554.22 1958
6554.98 1874
6555.75 1892
6556.51 1718
6557.28 1732
6558.04 1841
6558.80 1745
6559.57 1702
6560.33 1657
6561.10 1720
6561.86 1822
6562.63 2048
6563.39 2065
6564.15 2099
6564.92 2150
6565.68 2379
6566.45 2172
6567.21 2090
6567.98 2153
6568.74 2213
6569.51 2260
6570.27 2388
6571.04 2224
6571.80 2258
6572.57 2329
6573.33 2419
6574.10 2528
6574.86 2589
6575.63 2597
6576.39 2657
6577.16 2660
6577.92 2474
6578.69 2594
6579.45 2603
6580.22 2405
6580.99 2428
6581.75 2366
6582.52 2440
6583.28 2537
6584.05 2388
6584.81 2428
6585.58 2415
6586.35 2503
6587.11 2362
6587.88 2393
6588.64 2403
6589.41 2512
6590.18 2607
6590.94 2698
6591.71 2771
6592.47 2848
6593.24 3100
6594.01 3069
6594.77 3213
6595.54 3392
6596.31 3432
6597.07 3277
6597.84 3254
6598.61 3164
6599.37 3052
6600.14 2816
6600.91 2580
6601.67 2506
6602.44 2458
6603.21 2383
6603.97 2355
6604.74 2215
6605.51 2299
6606.27 2190
6607.04 2170
6607.81 2211
6608.57 2327
6609.34 2361
6610.11 2451
6610.88 2353
6611.64 2186
6612.41 2200
6613.18 2157
6613.95 2276
6614.71 2288
6615.48 2102
6616.25 1970
6617.02 1963
6617.78 2096
6618.55 1981
6619.32 1879
6620.09 1800
6620.85 1868
6621.62 1873
6622.39 1833
6623.16 1746
6623.93 1890
6624.69 1897
6625.46 1846
6626.23 1755
6627.00 1764
6627.77 1742
6628.54 1677
6629.30 1887
6630.07 1876
6630.84 1913
6631.61 2340
6632.38 2448
6633.15 2612
6633.91 3024
6634.68 3168
6635.45 3325
6636.22 3612
6636.99 3654
6637.76 3570
6638.53 3267
6639.30 3009
6640.06 2690
6640.83 2438
6641.60 2113
6642.37 1817
6643.14 1648
6643.91 1645
6644.68 1667
6645.45 1628
6646.22 1563
6646.99 1486
6647.76 1407
6648.53 1446
6649.30 1552
6650.07 1554
6650.83 1518
6651.60 1408
6652.37 1401
6653.14 1393
6653.91 1586
6654.68 1464
6655.45 1443
6656.22 1405
6656.99 1516
6657.76 1476
6658.53 1378
6659.30 1399
6660.07 1373
6660.84 1290
6661.61 1297
6662.38 1324
6663.15 1462
6663.92 1354
6664.70 1371
6665.47 1335
6666.24 1404
6667.01 1307
6667.78 1274
6668.55 1408
6669.32 1433
6670.09 1367
6670.86 1355
6671.63 1443
6672.40 1487
6673.17 1363
6673.94 1359
6674.71 1452
6675.49 1457
6676.26 1536
6677.03 1399
6677.80 1383
6678.57 1367
6679.34 1322
6680.11 1380
6680.88 1337
6681.65 1502
6682.43 1426
6683.20 1486
6683.97 1529
6684.74 1637
6685.51 1706
6686.28 1612
6687.06 1692
6687.83 1635
6688.60 1516
6689.37 1456
6690.14 1446
6690.91 1323
6691.69 1225
6692.46 1316
6693.23 1346
6694.00 1170
6694.77 1259
6695.55 1205
6696.32 1212
6697.09 1243
6697.86 1286
6698.64 1227
6699.41 1220
6700.18 1142
6700.95 1236
6701.73 1187
6702.50 1188
6703.27 1171
6704.04 1170
6704.82 1202
6705.59 1073
6706.36 1138
6707.13 1175
6707.91 1204
6708.68 1145
6709.45 1122
6710.23 1166
6711.00 1202
6711.77 1121
6712.55 1121
6713.32 1214
6714.09 1132
6714.87 1019
6715.64 1004
6716.41 1027
6717.19 967
6717.96 1026
6718.73 1105
6719.51 1028
6720.28 978
6721.05 996
6721.83 1058
6722.60 1040
6723.37 968
6724.15 969
6724.92 1032
6725.70 964
6726.47 888
6727.24 919
6728.02 980
6728.79 993
6729.57 1062
6730.34 1042
6731.11 971
6731.89 996
6732.66 1018
6733.44 1036
6734.21 975
6734.99 975
6735.76 1024
6736.54 959
6737.31 975
6738.08 1011
6738.86 945
6739.63 989
6740.41 966
6741.18 964
6741.96 1022
6742.73 1093
6743.51 1063
6744.28 1007
6745.06 1099
6745.83 1042
6746.61 1019
6747.38 1060
6748.16 1077
6748.93 1193
6749.71 1195
6750.48 1233
6751.26 1228
6752.04 1267
6752.81 1317
6753.59 1350
6754.36 1293
6755.14 1375
6755.91 1282
6756.69 1247
6757.46 1320
6758.24 1223
6759.02 1054
6759.79 1009
6760.57 1013
6761.34 1103
6762.12 1074
6762.90 993
6763.67 861
6764.45 935
6765.22 920
6766.00 925
6766.78 906
6767.55 906
6768.33 985
6769.11 979
6769.88 893
6770.66 904
6771.44 983
6772.21 1081
6772.99 963
6773.77 934
6774.54 870
6775.32 852
6776.10 911
6776.87 891
6777.65 897
6778.43 970
6779.20 903
6779.98 980
6780.76 932
6781.53 893
6782.31 909
6783.09 852
6783.87 920
6784.64 861
6785.42 799
6786.20 802
6786.98 851
6787.75 880
6788.53 851
6789.31 748
6790.09 784
6790.86 916
6791.64 880
6792.42 835
6793.20 842
6793.97 877
6794.75 941
6795.53 745
6796.31 778
6797.09 842
6797.86 828
6798.64 754
6799.42 788
6800.20 726
6800.98 728
6801.76 795
6802.53 820
6803.31 798
6804.09 805
6804.87 954
6805.65 947
6806.43 784
6807.20 791
6807.98 822
6808.76 774
6809.54 764
6810.32 738
6811.10 796
6811.88 822
6812.66 802
6813.44 842
6814.21 889
6814.99 846
6815.77 836
6816.55 781
6817.33 802
6818.11 855
6818.89 827
6819.67 845
6820.45 848
6821.23 823
6822.01 842
6822.79 780
6823.57 872
6824.35 838
6825.12 914
6825.90 890
6826.68 790
6827.46 889
6828.24 848
6829.02 849
6829.80 862
6830.58 769
6831.36 807
6832.14 852
6832.92 809
6833.70 840
6834.48 820
6835.26 781
6836.04 856
6836.82 931
6837.60 972
6838.39 856
6839.17 909
6839.95 887
6840.73 739
6841.51 869
6842.29 872
6843.07 849
6843.85 784
6844.63 864
6845.41 878
6846.19 880
6846.97 942
6847.75 1012
6848.53 1040
6849.32 1234
6850.10 1374
6850.88 1557
6851.66 1661
6852.44 1673
6853.22 1650
6854.00 1669
6854.78 1532
6855.56 1364
6856.35 1440
6857.13 1242
6857.91 1136
6858.69 1078
6859.47 1076
6860.25 1068
6861.04 1097
6861.82 1041
6862.60 918
6863.38 966
6864.16 1107
6864.94 1037
6865.73 1015
6866.51 1131
6867.29 1076
6868.07 1202
6868.85 1138
6869.64 1115
6870.42 1110
6871.20 1033
6871.98 1007
6872.77 983
6873.55 1092
6874.33 1088
6875.11 1043
6875.90 984
6876.68 985
6877.46 1055
6878.24 1157
6879.03 1100
6879.81 1173
6880.59 1161
6881.37 1201
6882.16 1237
6882.94 1232
6883.72 1289
6884.51 1306
6885.29 1417
6886.07 1369
6886.86 1626
6887.64 1822
6888.42 1840
6889.21 1989
6889.99 2103
6890.77 2003
6891.56 1883
6892.34 1746
6893.12 1525
6893.91 1516
6894.69 1387
6895.47 1358
6896.26 1408
6897.04 1329
6897.82 1235
6898.61 1269
6899.39 1247
6900.18 1196
6900.96 1264
6901.74 1303
6902.53 1256
6903.31 1298
6904.10 1178
6904.88 1173
6905.66 1240
6906.45 1276
6907.23 1276
6908.02 1248
6908.80 1158
6909.59 1173
6910.37 1184
6911.16 1172
6911.94 1178
6912.72 1166
6913.51 1192
6914.29 1125
6915.08 1167
6915.86 1195
6916.65 1133
6917.43 1190
6918.22 1189
6919.00 1100
6919.79 1056
6920.57 1067
6921.36 1112
6922.14 1053
6922.93 1188
6923.71 1202
6924.50 1264
6925.28 1209
6926.07 1208
6926.86 1218
6927.64 1341
6928.43 1301
6929.21 1231
6930.00 1396
6930.78 1332
6931.57 1286
6932.35 1373
6933.14 1407
6933.93 1355
6934.71 1329
6935.50 1336
6936.28 1253
6937.07 1371
6937.86 1385
6938.64 1420
6939.43 1574
6940.21 1532
6941.00 1682
6941.79 1956
6942.57 1995
6943.36 2016
6944.15 1893
6944.93 2005
6945.72 2109
6946.51 2215
6947.29 2148
6948.08 2007
6948.86 2110
6949.65 2059
6950.44 2057
6951.23 2098
6952.01 1898
6952.80 1980
6953.59 1918
6954.37 1799
6955.16 1844
6955.95 1788
6956.73 1899
6957.52 1944
6958.31 1915
6959.10 1839
6959.88 1867
6960.67 1835
6961.46 1848
6962.25 1954
6963.03 1906
6963.82 1870
6964.61 1926
6965.40 2126
6966.18 2178
6966.97 2298
6967.76 2330
6968.55 2483
6969.33 2567
6970.12 2642
6970.91 2797
6971.70 2755
6972.49 3035
6973.27 2842
6974.06 2837
6974.85 2956
6975.64 2817
6976.43 2833
6977.21 2790
6978.00 2764
6978.79 3098
6979.58 3308
6980.37 3393
6981.16 3606
6981.95 4417
6982.73 5213
6983.52 6619
6984.31 7852
6985.10 9281
6985.89 10400
6986.68 11387
6987.47 12230
6988.26 12174
6989.04 11403
6989.83 10294
6990.62 8950
6991.41 7448
6992.20 6255
6992.99 5153
6993.78 4283
6994.57 3497
6995.36 3124
6996.15 2723
6996.94 2417
6997.73 2146
6998.51 2185
6999.30 2130
7000.09 2034
7000.88 2062
7001.67 2123
7002.46 2075
7003.25 2052
7004.04 1923
7004.83 1901
7005.62 1779
7006.41 1630
7007.20 1540
7007.99 1631
7008.78 1458
7009.57 1429
7010.36 1365
7011.15 1430
7011.94 1432
7012.73 1565
7013.52 1574
7014.31 1648
7015.10 1764
7015.89 1715
7016.69 1565
7017.48 1533
7018.27 1447
7019.06 1475
7019.85 1537
7020.64 1670
7021.43 1591
7022.22 1461
7023.01 1563
7023.80 1729
7024.59 1811
7025.38 1845
7026.17 1673
7026.97 1617
7027.76 1646
7028.55 1730
7029.34 1603
7030.13 1488
7030.92 1383
7031.71 1451
7032.50 1437
7033.30 1372
7034.09 1274
7034.88 1295
7035.67 1297
7036.46 1311
7037.25 1346
7038.05 1433
7038.84 1410
7039.63 1440
7040.42 1341
7041.21 1335
7042.01 1349
7042.80 1478
7043.59 1482
7044.38 1432
7045.17 1464
7045.97 1408
7046.76 1533
7047.55 1577
7048.34 1634
7049.13 1669
7049.93 1821
7050.72 1812
7051.51 1850
7052.30 1846
7053.10 1863
7053.89 1747
7054.68 1621
7055.47 1547
7056.27 1495
7057.06 1301
7057.85 1404
7058.65 1465
7059.44 1356
7060.23 1421
7061.02 1345
7061.82 1267
7062.61 1327
7063.40 1292
7064.20 1297
7064.99 1290
7065.78 1196
7066.58 1275
7067.37 1126
7068.16 1150
7068.96 1161
7069.75 1096
7070.54 1113
7071.34 1111
7072.13 1052
7072.93 1126
7073.72 1103
7074.51 1044
7075.31 900
7076.10 968
7076.89 974
7077.69 992
7078.48 991
7079.28 1014
7080.07 997
7080.86 857
7081.66 956
7082.45 905
7083.25 872
7084.04 817
7084.84 876
7085.63 862
7086.42 876
7087.22 897
7088.01 928
7088.81 943
7089.60 930
7090.40 948
7091.19 967
7091.99 965
7092.78 849
7093.58 947
7094.37 937
7095.17 893
7095.96 904
7096.76 919
7097.55 863
7098.35 868
7099.14 824
7099.94 834
7100.73 800
7101.53 764
7102.32 728
7103.12 733
7103.91 729
7104.71 773
7105.50 726
7106.30 726
7107.10 738
7107.89 679
7108.69 726
7109.48 714
7110.28 745
7111.07 731
7111.87 695
7112.67 642
7113.46 687
7114.26 720
7115.05 660
7115.85 764
7116.65 724
7117.44 701
7118.24 690
7119.03 771
7119.83 727
7120.63 733
7121.42 706
7122.22 680
7123.02 640
7123.81 657
7124.61 691
7125.41 693
7126.20 655
7127.00 697
7127.80 716
7128.59 741
7129.39 690
7130.19 622
7130.98 712
7131.78 719
7132.58 709
7133.37 730
7134.17 809
7134.97 761
7135.77 761
7136.56 718
7137.36 767
7138.16 735
7138.96 661
7139.75 639
7140.55 593
7141.35 615
7142.15 684
7142.94 674
7143.74 613
7144.54 684
7145.34 678
7146.13 640
7146.93 593
7147.73 612
7148.53 592
7149.33 606
7150.12 595
7150.92 573
7151.72 564
7152.52 582
7153.32 614
7154.11 611
7154.91 606
7155.71 603
7156.51 627
7157.31 700
7158.11 695
7158.90 705
7159.70 635
7160.50 602
7161.30 571
7162.10 589
7162.90 559
7163.70 593
7164.50 613
7165.29 584
7166.09 580
7166.89 596
7167.69 564
7168.49 512
7169.29 576
7170.09 695
7170.89 599
7171.69 578
7172.49 584
7173.29 548
7174.08 511
7174.88 644
7175.68 569
7176.48 534
7177.28 566
7178.08 541
7178.88 525
7179.68 533
7180.48 562
7181.28 567
7182.08 593
7182.88 584
7183.68 600
7184.48 550
7185.28 535
7186.08 545
7186.88 572
7187.68 572
7188.48 573
7189.28 524
7190.08 538
7190.88 524
7191.68 520
7192.48 513
7193.28 546
7194.08 506
7194.88 524
7195.68 521
7196.48 541
7197.28 470
7198.09 541
7198.89 566
7199.69 609
7200.49 549
7201.29 565
7202.09 559
7202.89 587
7203.69 572
7204.49 552
7205.29 533
7206.09 555
7206.90 498
7207.70 568
7208.50 460
7209.30 492
7210.10 469
7210.90 512
7211.70 509
7212.51 514
7213.31 503
7214.11 515
7214.91 494
7215.71 475
7216.51 477
7217.32 453
7218.12 526
7218.92 494
7219.72 514
7220.52 492
7221.32 517
7222.13 506
7222.93 466
7223.73 499
7224.53 510
7225.34 529
7226.14 490
7226.94 530
7227.74 511
7228.54 531
7229.35 485
7230.15 541
7230.95 506
7231.75 505
7232.56 475
7233.36 446
7234.16 443
7234.96 473
7235.77 519
7236.57 506
7237.37 459
7238.18 453
7238.98 520
7239.78 521
7240.59 493
7241.39 558
7242.19 506
7242.99 553
7243.80 526
7244.60 482
7245.40 514
7246.21 504
7247.01 458
7247.81 482
7248.62 518
7249.42 516
7250.23 502
7251.03 567
7251.83 578
7252.64 548
7253.44 588
7254.24 521
7255.05 451
7255.85 534
7256.66 633
7257.46 605
7258.26 556
7259.07 571
7259.87 576
7260.68 578
7261.48 652
7262.28 646
7263.09 600
7263.89 672
7264.70 624
7265.50 557
7266.31 554
7267.11 575
7267.92 580
7268.72 591
7269.52 638
7270.33 603
7271.13 577
7271.94 593
7272.74 674
7273.55 633
7274.35 617
7275.16 591
7275.96 605
7276.77 638
7277.57 604
7278.38 640
7279.18 594
7279.99 646
7280.79 678
7281.60 643
7282.41 707
7283.21 824
7284.02 1023
7284.82 985
7285.63 1106
7286.43 1104
7287.24 1066
7288.04 1096
7288.85 949
7289.66 910
7290.46 841
7291.27 782
7292.07 677
7292.88 639
7293.68 667
7294.49 655
7295.30 675
7296.10 656
7296.91 614
7297.72 598
7298.52 668
7299.33 552
7300.13 572
7300.94 556
7301.75 607
7302.55 609
7303.36 674
7304.17 617
7304.97 715
7305.78 646
7306.59 644
7307.39 636
7308.20 645
7309.01 645
7309.81 684
7310.62 819
7311.43 696
7312.24 642
7313.04 692
7313.85 713
7314.66 647
7315.46 714
7316.27 671
7317.08 742
7317.89 868
7318.69 957
7319.50 1077
7320.31 1044
7321.12 1054
7321.92 975
7322.73 964
7323.54 904
7324.35 842
7325.15 778
7325.96 741
7326.77 786
7327.58 768
7328.38 666
7329.19 655
7330.00 639
7330.81 690
7331.62 660
7332.43 667
7333.23 706
7334.04 684
7334.85 608
7335.66 652
7336.47 700
7337.27 602
7338.08 589
7338.89 649
7339.70 606
7340.51 642
7341.32 681
7342.13 606
7342.93 633
7343.74 652
7344.55 511
7345.36 556
7346.17 606
7346.98 620
7347.79 529
7348.60 499
7349.41 533
7350.22 581
7351.02 586
7351.83 569
7352.64 606
7353.45 570
7354.26 588
7355.07 546
7355.88 501
7356.69 550
7357.50 486
7358.31 534
7359.12 494
7359.93 592
7360.74 549
7361.55 552
7362.36 477
7363.17 484
7363.98 464
7364.79 511
7365.60 566
7366.41 535
7367.22 552
7368.03 505
7368.84 517
7369.65 569
7370.46 604
7371.27 558
7372.08 518
7372.89 571
7373.70 480
7374.51 567
7375.32 501
7376.13 516
7376.94 457
7377.75 551
7378.56 550
7379.37 604
7380.18 619
7380.99 612
7381.81 574
7382.62 648
7383.43 663
7384.24 638
7385.05 590
7385.86 563
7386.67 526
7387.48 483
7388.29 528
7389.11 508
7389.92 560
7390.73 526
7391.54 527
7392.35 486
7393.16 504
7393.97 550
7394.79 579
7395.60 500
7396.41 471
7397.22 502
7398.03 479
7398.84 534
7399.66 472
7400.47 533
7401.28 533
7402.09 538
7402.90 533
7403.72 486
7404.53 487
7405.34 492
7406.15 509
7406.96 475
7407.78 474
7408.59 494
7409.40 455
7410.21 421
7411.03 454
7411.84 485
7412.65 500
7413.46 462
7414.28 536
7415.09 506
7415.90 412
7416.71 404
7417.53 439
7418.34 499
7419.15 430
7419.97 471
7420.78 523
7421.59 465
7422.41 502
7423.22 470
7424.03 405
7424.84 514
7425.66 544
7426.47 452
7427.28 402
7428.10 503
7428.91 482
7429.72 550
7430.54 563
7431.35 560
7432.17 593
7432.98 567
7433.79 583
7434.61 597
7435.42 563
7436.23 439
7437.05 519
7437.86 535
7438.68 486
7439.49 534
7440.30 557
7441.12 534
7441.93 571
7442.75 490
7443.56 449
7444.38 518
7445.19 413
7446.00 454
7446.82 369
7447.63 452
7448.45 440
7449.26 424
7450.08 466
7450.89 451
7451.71 487
7452.52 444
7453.34 442
7454.15 482
7454.97 447
7455.78 502
7456.60 482
7457.41 428
7458.23 440
7459.04 526
7459.86 490
7460.67 478
7461.49 441
7462.30 479
7463.12 492
7463.93 470
7464.75 501
7465.56 516
7466.38 520
7467.19 463
7468.01 450
7468.82 472
7469.64 487
7470.46 530
7471.27 461
7472.09 481
7472.90 504
7473.72 472
7474.54 455
7475.35 481
7476.17 505
7476.98 464
7477.80 430
7478.62 448
7479.43 487
7480.25 449
7481.06 434
7481.88 471
7482.70 414
7483.51 425
7484.33 399
7485.15 463
7485.96 428
7486.78 493
7487.60 509
7488.41 424
7489.23 423
7490.05 453
7490.86 419
7491.68 385
7492.50 413
7493.31 445
7494.13 428
7494.95 406
7495.77 419
7496.58 473
7497.40 408
7498.22 465
7499.03 422
7499.85 452
7500.67 400
7501.49 387
7502.30 400
7503.12 403
7503.94 428
7504.76 441
7505.57 389
7506.39 409
7507.21 407
7508.03 412
7508.85 425
7509.66 405
7510.48 446
7511.30 427
7512.12 376
7512.94 426
7513.75 380
7514.57 363
7515.39 439
7516.21 428
7517.03 444
7517.84 412
7518.66 481
7519.48 439
7520.30 381
7521.12 423
7521.94 406
7522.76 448
7523.57 467
7524.39 432
7525.21 418
7526.03 428
7526.85 419
7527.67 434
7528.49 375
7529.31 408
7530.12 356
7530.94 366
7531.76 376
7532.58 392
7533.40 437
7534.22 434
7535.04 388
7535.86 435
7536.68 358
7537.50 401
7538.32 372
7539.14 407
7539.96 430
7540.78 448
7541.59 453
7542.41 423
7543.23 464
7544.05 465
7544.87 454
7545.69 417
7546.51 386
7547.33 401
7548.15 455
7548.97 401
7549.79 409
7550.61 388
7551.43 392
7552.25 461
7553.07 389
7553.89 351
7554.71 363
7555.53 393
7556.36 436
7557.18 497
7558.00 417
7558.82 487
7559.64 499
7560.46 390
7561.28 455
7562.10 413
7562.92 382
7563.74 408
7564.56 382
7565.38 421
7566.20 416
7567.02 372
7567.85 374
7568.67 441
7569.49 473
7570.31 428
7571.13 427
7571.95 432
7572.77 394
7573.59 351
7574.42 420
7575.24 394
7576.06 359
7576.88 407
7577.70 416
7578.52 381
7579.34 451
7580.17 369
7580.99 357
7581.81 395
7582.63 456
7583.45 433
7584.28 401
7585.10 385
7585.92 371
7586.74 402
7587.56 417
7588.39 431
7589.21 443
7590.03 412
7590.85 419
7591.67 451
7592.50 439
7593.32 433
7594.14 445
7594.96 410
7595.79 483
7596.61 429
7597.43 471
7598.26 430
7599.08 461
7599.90 493
7600.72 489
7601.55 499
7602.37 473
7603.19 418
7604.02 454
7604.84 414
7605.66 485
7606.48 466
7607.31 428
7608.13 463
7608.95 452
7609.78 442
7610.60 430
7611.42 468
7612.25 424
7613.07 470
7613.89 465
7614.72 420
7615.54 464
7616.37 455
7617.19 502
7618.01 445
7618.84 485
7619.66 545
7620.48 526
7621.31 549
7622.13 577
7622.96 590
7623.78 508
7624.60 528
7625.43 480
7626.25 550
7627.08 447
7627.90 422
7628.73 519
7629.55 524
7630.37 439
7631.20 492
7632.02 447
7632.85 529
7633.67 509
7634.50 489
7635.32 516
7636.15 513
7636.97 465
7637.80 508
7638.62 480
7639.45 432
7640.27 459
7641.10 438
7641.92 459
7642.75 484
7643.57 422
7644.40 422
7645.22 478
7646.05 439
7646.87 401
7647.70 388
7648.52 405
7649.35 415
7650.17 438
7651.00 452
7651.83 414
7652.65 389
7653.48 423
7654.30 400
7655.13 330
7655.95 431
7656.78 431
7657.61 413
7658.43 423
7659.26 426
7660.08 455
7660.91 413
7661.74 404
7662.56 397
7663.39 374
7664.21 396
7665.04 415
7665.87 428
7666.69 455
7667.52 436
7668.35 476
7669.17 428
7670.00 419
7670.83 387
7671.65 442
7672.48 398
7673.31 430
7674.13 419
7674.96 398
7675.79 382
7676.61 424
7677.44 406
7678.27 409
7679.09 378
7679.92 362
7680.75 401
7681.58 392
7682.40 432
7683.23 442
7684.06 427
7684.89 421
7685.71 459
7686.54 432
7687.37 422
7688.19 406
7689.02 435
7689.85 405
7690.68 360
7691.51 417
7692.33 455
7693.16 433
7693.99 434
7694.82 404
7695.64 410
7696.47 367
7697.30 428
7698.13 372
7698.96 434
7699.79 425
7700.61 332
7701.44 382
7702.27 400
7703.10 489
7703.93 439
7704.76 427
7705.58 438
7706.41 389
7707.24 396
7708.07 435
7708.90 422
7709.73 419
7710.56 386
7711.38 357
7712.21 381
7713.04 462
7713.87 440
7714.70 431
7715.53 437
7716.36 444
7717.19 377
7718.02 420
7718.85 421
7719.67 412
7720.50 344
7721.33 370
7722.16 419
7722.99 400
7723.82 436
7724.65 388
7725.48 362
7726.31 381
7727.14 398
7727.97 421
7728.80 421
7729.63 422
7730.46 402
7731.29 408
7732.12 417
7732.95 409
7733.78 472
7734.61 420
7735.44 402
7736.27 393
7737.10 415
7737.93 439
7738.76 380
7739.59 444
7740.42 405
7741.25 402
7742.08 433
7742.91 445
7743.74 429
7744.57 459
7745.40 469
7746.23 504
7747.06 494
7747.90 512
7748.73 520
7749.56 585
7750.39 603
7751.22 599
7752.05 484
7752.88 459
7753.71 499
7754.54 489
7755.37 447
7756.21 412
7757.04 408
7757.87 428
7758.70 425
7759.53 411
7760.36 388
7761.19 387
7762.03 443
7762.86 446
7763.69 409
7764.52 462
7765.35 511
7766.18 465
7767.02 481
7767.85 483
7768.68 492
7769.51 408
7770.34 446
7771.18 473
7772.01 483
7772.84 451
7773.67 496
7774.50 448
7775.34 413
7776.17 413
7777.00 470
7777.83 424
7778.67 385
7779.50 449
7780.33 402
7781.16 420
7782.00 476
7782.83 400
7783.66 385
7784.49 428
7785.33 495
7786.16 442
7786.99 403
7787.82 397
7788.66 479
7789.49 435
7790.32 393
7791.16 399
7791.99 433
7792.82 428
7793.66 402
7794.49 433
7795.32 497
7796.16 505
7796.99 427
7797.82 428
7798.66 485
7799.49 409
7800.32 444
7801.16 467
7801.99 484
7802.82 441
7803.66 457
7804.49 512
7805.33 473
7806.16 441
7806.99 494
7807.83 475
7808.66 464
7809.50 555
7810.33 525
7811.16 475
7812.00 506
7812.83 504
7813.67 511
7814.50 524
7815.34 564
7816.17 544
7817.00 553
7817.84 630
7818.67 639
7819.51 602
7820.34 615
7821.18 556
7822.01 560
7822.85 535
7823.68 493
7824.52 549
7825.35 577
7826.19 580
7827.02 614
7827.86 599
7828.69 552
7829.53 580
7830.36 604
7831.20 674
7832.03 548
7832.87 558
7833.70 545
7834.54 580
7835.37 635
7836.21 626
7837.04 567
7837.88 492
7838.72 515
7839.55 587
7840.39 538
7841.22 585
7842.06 517
7842.89 558
7843.73 561
7844.57 508
7845.40 497
7846.24 516
7847.07 504
7847.91 504
7848.75 512
7849.58 513
7850.42 492
7851.26 525
7852.09 490
7852.93 510
7853.77 467
7854.60 608
7855.44 540
7856.27 526
7857.11 571
7857.95 551
7858.78 488
7859.62 566
7860.46 580
7861.29 556
7862.13 519
7862.97 516
7863.81 512
7864.64 498
7865.48 513
7866.32 558
7867.15 553
7867.99 524
7868.83 515
7869.67 472
7870.50 576
7871.34 504
7872.18 519
7873.02 512
7873.85 494
7874.69 522
7875.53 468
7876.37 558
7877.20 592
7878.04 622
7878.88 653
7879.72 697
7880.55 628
7881.39 638
7882.23 660
7883.07 671
7883.91 780
7884.74 701
7885.58 660
7886.42 606
7887.26 564
7888.10 526
7888.94 570
7889.77 646
7890.61 593
7891.45 565
7892.29 538
7893.13 607
7893.97 566
7894.80 535
7895.64 558
7896.48 522
7897.32 538
7898.16 530
7899.00 499
7899.84 507
7900.68 517
7901.52 464
7902.35 506
7903.19 499
7904.03 471
7904.87 466
7905.71 449
7906.55 434
7907.39 420
7908.23 451
7909.07 496
7909.91 533
7910.75 489
7911.59 506
7912.43 494
7913.27 520
7914.11 546
7914.94 534
7915.78 523
7916.62 531
7917.46 574
7918.30 650
7919.14 657
7919.98 634
7920.82 610
7921.66 672
7922.50 566
7923.34 604
7924.18 538
7925.02 487
7925.87 462
7926.71 423
7927.55 525
7928.39 429
7929.23 469
7930.07 466
7930.91 431
7931.75 434
7932.59 485
7933.43 472
7934.27 473
7935.11 459
7935.95 416
7936.79 432
7937.63 438
7938.47 434
7939.32 488
7940.16 450
7941.00 435
7941.84 442
7942.68 440
7943.52 427
7944.36 396
7945.20 391
7946.04 416
7946.89 468
7947.73 460
7948.57 452
7949.41 470
7950.25 490
7951.09 459
7951.94 461
7952.78 545
7953.62 541
7954.46 574
7955.30 492
7956.14 444
7956.99 487
7957.83 518
7958.67 412
7959.51 446
7960.35 441
7961.20 499
7962.04 513
7962.88 537
7963.72 520
7964.57 433
7965.41 443
7966.25 527
7967.09 593
7967.94 554
7968.78 501
7969.62 564
7970.46 495
7971.31 508
7972.15 535
7972.99 476
7973.83 446
7974.68 488
7975.52 453
7976.36 424
7977.21 409
7978.05 436
7978.89 439
7979.74 415
7980.58 406
7981.42 444
7982.26 397
7983.11 441
7983.95 452
7984.79 437
7985.64 420
7986.48 395
7987.33 401
7988.17 390
7989.01 387
7989.86 444
7990.70 441
7991.54 425
7992.39 453
7993.23 460
7994.08 476
7994.92 408
7995.76 360
7996.61 334
7997.45 438
7998.30 448
7999.14 406
7999.98 354
8000.83 366
8001.67 441
8002.52 354
8003.36 413
8004.21 368
8005.05 390
8005.89 421
8006.74 446
8007.58 433
8008.43 415
8009.27 428
8010.12 417
8010.96 376
8011.81 435
8012.65 411
8013.50 353
8014.34 357
8015.19 348
8016.03 390
8016.88 384
8017.72 435
8018.57 404
8019.41 394
8020.26 355
8021.10 336
8021.95 357
8022.79 358
8023.64 330
8024.48 380
8025.33 393
8026.18 404
8027.02 373
8027.87 376
8028.71 365
8029.56 326
8030.40 353
8031.25 352
8032.10 356
8032.94 346
8033.79 339
8034.63 370
8035.48 393
8036.33 383
8037.17 469
8038.02 376
8038.86 310
8039.71 385
8040.56 374
8041.40 428
8042.25 356
8043.10 334
8043.94 392
8044.79 364
8045.64 362
8046.48 424
8047.33 341
8048.18 370
8049.02 395
8049.87 387
8050.72 399
8051.56 362
8052.41 431
8053.26 372
8054.10 396
8054.95 407
8055.80 402
8056.65 397
8057.49 393
8058.34 384
8059.19 355
8060.04 361
8060.88 329
8061.73 352
8062.58 360
8063.43 343
8064.27 352
8065.12 356
8065.97 308
8066.82 321
8067.66 330
8068.51 368
8069.36 343
8070.21 384
8071.06 401
8071.90 379
8072.75 333
8073.60 340
8074.45 318
8075.30 352
8076.14 395
8076.99 296
8077.84 369
8078.69 360
8079.54 347
8080.39 343
8081.23 363
8082.08 387
8082.93 313
8083.78 348
8084.63 336
8085.48 351
8086.33 331
8087.17 302
8088.02 333
8088.87 342
8089.72 366
8090.57 322
8091.42 318
8092.27 332
8093.12 319
8093.97 377
8094.82 340
8095.67 357
8096.51 390
8097.36 324
8098.21 313
8099.06 306
8099.91 342
8100.76 331
8101.61 327
8102.46 349
8103.31 355
8104.16 408
8105.01 368
8105.86 380
8106.71 387
8107.56 352
8108.41 369
8109.26 335
8110.11 402
8110.96 367
8111.81 335
8112.66 325
8113.51 318
8114.36 372
8115.21 370
8116.06 336
8116.91 380
8117.76 407
8118.61 346
8119.46 313
8120.31 344
8121.16 393
8122.01 322
8122.86 327
8123.72 391
8124.57 357
8125.42 399
8126.27 388
8127.12 347
8127.97 390
8128.82 383
8129.67 363
8130.52 377
8131.37 366
8132.22 334
8133.08 303
8133.93 355
8134.78 411
8135.63 372
8136.48 325
8137.33 379
8138.18 375
8139.04 280
8139.89 306
8140.74 374
8141.59 432
8142.44 356
8143.29 418
8144.15 339
8145.00 327
8145.85 402
8146.70 421
8147.55 382
8148.41 404
8149.26 445
8150.11 447
8150.96 377
8151.81 400
8152.67 493
8153.52 520
8154.37 517
8155.22 469
8156.08 460
8156.93 542
8157.78 581
8158.63 499
8159.49 515
8160.34 421
8161.19 378
8162.04 407
8162.90 413
8163.75 363
8164.60 385
8165.45 414
8166.31 425
8167.16 424
8168.01 401
8168.87 431
8169.72 400
8170.57 358
8171.43 363
8172.28 397
8173.13 386
8173.99 372
8174.84 391
8175.69 345
8176.55 352
8177.40 359
8178.25 378
8179.11 328
8179.96 397
8180.81 373
8181.67 359
8182.52 340
8183.38 361
8184.23 391
8185.08 403
8185.94 336
8186.79 334
8187.65 358
8188.50 349
8189.35 337
8190.21 385
8191.06 355
8191.92 334
8192.77 380
8193.63 347
8194.48 333
8195.33 359
8196.19 405
8197.04 348
8197.90 379
8198.75 289
8199.61 371
8200.46 399
8201.32 363
8202.17 333
8203.03 329
8203.88 320
8204.74 365
8205.59 307
8206.45 370
8207.30 350
8208.16 300
8209.01 335
8209.87 317
8210.72 340
8211.58 332
8212.43 351
8213.29 330
8214.14 403
8215.00 363
8215.86 333
8216.71 361
8217.57 344
8218.42 322
8219.28 363
8220.13 333
8220.99 344
8221.85 405
8222.70 389
8223.56 410
8224.41 363
8225.27 286
8226.13 343
8226.98 385
8227.84 340
8228.69 388
8229.55 380
8230.41 342
8231.26 285
8232.12 340
8232.98 367
8233.83 337
8234.69 355
8235.54 364
8236.40 313
8237.26 345
8238.11 337
8238.97 337
8239.83 355
8240.69 345
8241.54 291
8242.40 331
8243.26 326
8244.11 323
8244.97 364
8245.83 347
8246.68 331
8247.54 283
8248.40 315
8249.26 291
8250.11 307
8250.97 295
8251.83 307
8252.69 350
8253.54 299
8254.40 331
8255.26 327
8256.12 372
8256.97 343
8257.83 291
8258.69 356
8259.55 401
8260.40 374
8261.26 318
8262.12 355
8262.98 337
8263.84 318
8264.69 315
8265.55 326
8266.41 326
8267.27 387
8268.13 346
8268.99 317
8269.84 375
8270.70 375
8271.56 332
8272.42 324
8273.28 364
8274.14 340
8275.00 324
8275.85 336
8276.71 387
8277.57 365
8278.43 321
8279.29 352
8280.15 303
8281.01 362
8281.87 388
8282.72 330
8283.58 353
8284.44 370
8285.30 398
8286.16 390
8287.02 351
8287.88 348
8288.74 348
8289.60 378
8290.46 367
8291.32 424
8292.18 440
8293.04 470
8293.90 455
8294.76 478
8295.62 431
8296.47 453
8297.33 409
8298.19 431
8299.05 389
8299.91 330
8300.77 350
8301.63 404
8302.49 429
8303.35 375
8304.21 392
8305.07 392
8305.93 391
8306.80 378
8307.66 348
8308.52 391
8309.38 354
8310.24 363
8311.10 383
8311.96 351
8312.82 295
8313.68 329
8314.54 400
8315.40 389
8316.26 410
8317.12 390
8317.98 407
8318.84 391
8319.70 419
8320.57 367
8321.43 369
8322.29 335
8323.15 327
8324.01 429
8324.87 445
8325.73 338
8326.59 342
8327.46 360
8328.32 360
8329.18 333
8330.04 349
8330.90 366
8331.76 355
8332.62 343
8333.49 358
8334.35 311
8335.21 343
8336.07 320
8336.93 328
8337.79 371
8338.66 347
8339.52 356
8340.38 343
8341.24 351
8342.10 341
8342.97 302
8343.83 381
8344.69 364
8345.55 353
8346.42 358
8347.28 316
8348.14 411
8349.00 449
8349.87 366
8350.73 336
8351.59 356
8352.45 329
8353.32 320
8354.18 338
8355.04 326
8355.90 387
8356.77 377
8357.63 385
8358.49 346
8359.36 331
8360.22 382
8361.08 319
8361.95 321
8362.81 359
8363.67 313
8364.53 349
8365.40 310
8366.26 299
8367.12 339
8367.99 353
8368.85 339
8369.72 353
8370.58 361
8371.44 340
8372.31 384
8373.17 359
8374.03 325
8374.90 299
8375.76 360
8376.63 339
8377.49 375
8378.35 435
8379.22 421
8380.08 378
8380.95 392
8381.81 373
8382.67 360
8383.54 372
8384.40 368
8385.27 356
8386.13 366
8387.00 303
8387.86 297
8388.72 317
8389.59 381
8390.45 345
8391.32 301
8392.18 312
8393.05 323
8393.91 333
8394.78 321
8395.64 329
8396.51 360
8397.37 388
8398.24 343
8399.10 319
8399.97 408
8400.83 389
8401.70 405
8402.56 398
8403.43 339
8404.29 326
8405.16 397
8406.02 445
8406.89 429
8407.75 339
8408.62 349
8409.49 375
8410.35 420
8411.22 405
8412.08 396
8412.95 381
8413.81 439
8414.68 394
8415.55 380
8416.41 393
8417.28 443
8418.14 413
8419.01 388
8419.88 386
8420.74 430
8421.61 450
8422.48 399
8423.34 451
8424.21 437
8425.07 499
8425.94 469
8426.81 473
8427.67 485
8428.54 475
8429.41 505
8430.27 476
8431.14 453
8432.01 492
8432.87 486
8433.74 469
8434.61 484
8435.47 464
8436.34 472
8437.21 486
8438.08 489
8438.94 502
8439.81 503
8440.68 534
8441.54 540
8442.41 612
8443.28 565
8444.15 605
8445.01 637
8445.88 545
8446.75 534
8447.62 539
8448.48 595
8449.35 536
8450.22 559
8451.09 563
8451.95 555
8452.82 601
8453.69 554
8454.56 604
8455.43 583
8456.29 702
8457.16 712
8458.03 660
8458.90 679
8459.77 701
8460.63 711
8461.50 652
8462.37 581
8463.24 704
8464.11 630
8464.98 637
8465.84 622
8466.71 656
8467.58 791
8468.45 907
8469.32 1001
8470.19 1167
8471.06 1407
8471.93 1508
8472.79 1398
8473.66 1244
8474.53 1153
8475.40 974
8476.27 919
8477.14 843
8478.01 745
8478.88 677
8479.75 624
8480.62 546
8481.48 573
8482.35 554
8483.22 511
8484.09 538
8484.96 483
8485.83 498
8486.70 515
8487.57 483
8488.44 526
8489.31 452
8490.18 493
8491.05 427
8491.92 427
8492.79 493
8493.66 467
8494.53 404
8495.40 419
8496.27 485
8497.14 438
8498.01 481
8498.88 474
8499.75 459
8500.62 488
8501.49 521
8502.36 435
8503.23 438
8504.10 462
8504.97 484
8505.84 501
8506.71 449
8507.58 497
8508.45 547
8509.33 422
8510.20 498
8511.07 446
8511.94 450
8512.81 484
8513.68 530
8514.55 510
8515.42 512
8516.29 498
8517.16 443
8518.04 466
8518.91 433
8519.78 451
8520.65 484
8521.52 421
8522.39 421
8523.26 473
8524.13 422
8525.01 473
8525.88 511
8526.75 473
8527.62 505
8528.49 508
8529.36 507
8530.24 500
8531.11 498
8531.98 480
8532.85 486
8533.72 578
8534.60 559
8535.47 572
8536.34 552
8537.21 524
8538.08 523
8538.96 530
8539.83 589
8540.70 494
8541.57 490
8542.45 468
8543.32 484
8544.19 540
8545.06 511
8545.94 537
8546.81 552
8547.68 581
8548.55 534
8549.43 547
8550.30 613
8551.17 528
8552.05 504
8552.92 581
8553.79 619
8554.66 617
8555.54 656
8556.41 655
8557.28 634
8558.16 608
8559.03 563
8559.90 525
8560.78 512
8561.65 500
8562.52 513
8563.40 565
8564.27 458
8565.14 412
8566.02 426
8566.89 431
8567.77 443
8568.64 449
8569.51 402
8570.39 407
8571.26 418
8572.13 399
8573.01 460
8573.88 393
8574.76 389
8575.63 462
8576.50 421
8577.38 463
8578.25 416
8579.13 417
8580.00 420
8580.88 409
8581.75 475
8582.63 446
8583.50 486
8584.37 460
8585.25 442
8586.12 444
8587.00 416
8587.87 423
8588.75 480
8589.62 486
8590.50 444
8591.37 453
8592.25 450
8593.12 459
8594.00 468
8594.87 468
8595.75 462
8596.62 418
8597.50 439
8598.37 447
8599.25 462
8600.12 474
8601.00 446
8601.87 477
8602.75 490
8603.63 482
8604.50 432
8605.38 498
8606.25 468
8607.13 467
8608.00 519
8608.88 490
8609.76 476
8610.63 493
8611.51 494
8612.38 451
8613.26 495
8614.14 485
8615.01 474
8615.89 548
8616.76 515
8617.64 450
8618.52 508
8619.39 528
8620.27 535
8621.15 552
8622.02 468
8622.90 527
8623.78 520
8624.65 473
8625.53 525
8626.41 531
8627.28 498
8628.16 575
8629.04 533
8629.91 468
8630.79 554
8631.67 629
8632.54 591
8633.42 586
8634.30 603
8635.17 607
8636.05 585
8636.93 616
8637.81 581
8638.68 570
8639.56 630
8640.44 627
8641.32 599
8642.19 647
8643.07 644
8643.95 599
8644.83 645
8645.70 645
8646.58 618
8647.46 729
8648.34 703
8649.22 683
8650.09 673
8650.97 601
8651.85 678
8652.73 721
8653.61 714
8654.48 661
8655.36 664
8656.24 676
8657.12 668
8658.00 714
8658.87 712
8659.75 765
8660.63 753
8661.51 790
8662.39 725
8663.27 744
8664.15 714
8665.02 775
8665.90 759
8666.78 714
8667.66 781
8668.54 770
8669.42 863
8670.30 840
8671.18 910
8672.06 948
8672.93 1033
8673.81 1114
8674.69 1217
8675.57 1295
8676.45 1388
8677.33 1357
8678.21 1391
8679.09 1260
8679.97 1184
8680.85 1103
8681.73 997
8682.61 987
8683.49 952
8684.37 881
8685.25 855
8686.13 888
8687.01 905
8687.89 938
8688.77 1051
8689.65 1061
8690.53 1254
8691.41 1512
8692.29 1749
8693.17 1935
8694.05 2089
8694.93 2170
8695.81 2030
8696.69 1852
8697.57 1720
8698.45 1567
8699.33 1327
8700.21 1160
8701.09 998
8701.97 899
8702.85 746
8703.73 695
8704.61 708
8705.49 755
8706.37 697
8707.25 605
8708.13 662
8709.01 632
8709.90 739
8710.78 694
8711.66 604
8712.54 627
8713.42 653
8714.30 560
8715.18 581
8716.06 600
8716.94 551
8717.83 561
8718.71 566
8719.59 600
8720.47 562
8721.35 595
8722.23 576
8723.11 577
8724.00 530
8724.88 562
8725.76 601
8726.64 568
8727.52 583
8728.41 595
8729.29 557
8730.17 576
8731.05 522
8731.93 604
8732.82 578
8733.70 580
8734.58 583
8735.46 573
8736.34 548
8737.23 513
8738.11 544
8738.99 530
8739.87 531
8740.76 471
8741.64 529
8742.52 570
8743.40 583
8744.29 596
8745.17 569
8746.05 576
8746.94 605
8747.82 530
8748.70 522
8749.58 588
8750.47 627
8751.35 617
8752.23 549
8753.12 567
8754.00 533
8754.88 537
8755.77 543
8756.65 545
8757.53 532
8758.42 537
8759.30 614
8760.18 659
8761.07 573
8761.95 614
8762.83 656
8763.72 638
8764.60 630
8765.48 635
8766.37 568
8767.25 624
8768.14 617
8769.02 593
8769.90 654
8770.79 695
8771.67 676
8772.56 725
8773.44 727
8774.32 649
8775.21 595
8776.09 644
8776.98 551
8777.86 614
8778.75 581
8779.63 597
8780.52 549
8781.40 595
8782.28 619
8783.17 633
8784.05 698
8784.94 655
8785.82 655
8786.71 648
8787.59 624
8788.48 599
8789.36 555
8790.25 541
8791.13 498
8792.02 522
8792.90 487
8793.79 515
8794.67 557
8795.56 524
8796.44 513
8797.33 474
8798.22 541
8799.10 524
8799.99 486
8800.87 497
8801.76 496
8802.64 504
8803.53 532
8804.41 556
8805.30 564
8806.19 574
8807.07 579
8807.96 543
8808.84 460
8809.73 503
8810.62 503
8811.50 463
8812.39 407
8813.27 484
8814.16 440
8815.05 455
8815.93 486
8816.82 451
8817.71 441
8818.59 479
8819.48 413
8820.36 453
8821.25 536
8822.14 525
8823.02 452
8823.91 520
8824.80 477
8825.68 438
8826.57 417
8827.46 436
8828.35 400
8829.23 386
8830.12 388
8831.01 396
8831.89 418
8832.78 469
8833.67 396
8834.56 357
8835.44 417
8836.33 366
8837.22 423
8838.10 479
8838.99 420
8839.88 366
8840.77 377
8841.65 443
8842.54 403
8843.43 378
8844.32 401
8845.21 403
8846.09 451
8846.98 360
8847.87 382
8848.76 452
8849.65 415
8850.53 373
8851.42 386
8852.31 363
8853.20 372
8854.09 360
8854.97 359
8855.86 353
8856.75 372
8857.64 357
8858.53 316
8859.42 385
8860.30 405
8861.19 376
8862.08 382
8862.97 389
8863.86 370
8864.75 364
8865.64 380
8866.53 407
8867.41 353
8868.30 376
8869.19 368
8870.08 408
8870.97 353
8871.86 379
8872.75 347
8873.64 334
8874.53 355
8875.42 322
8876.31 349
8877.20 359
8878.08 344
8878.97 387
8879.86 395
8880.75 369
8881.64 342
8882.53 301
8883.42 310
8884.31 319
8885.20 348
8886.09 326
8886.98 359
8887.87 354
8888.76 342
8889.65 311
8890.54 347
8891.43 343
8892.32 318
8893.21 328
8894.10 337
8894.99 360
8895.88 389
8896.77 374
8897.66 373
8898.55 398
8899.44 364
8900.33 307
8901.23 345
8902.12 350
8903.01 353
8903.90 329
8904.79 364
8905.68 388
8906.57 368
8907.46 301
8908.35 339
8909.24 338
8910.13 322
8911.02 282
8911.92 293
8912.81 313
8913.70 344
8914.59 353
8915.48 337
8916.37 310
8917.26 334
8918.15 340
8919.05 332
8919.94 359
8920.83 326
8921.72 298
8922.61 353
8923.50 348
8924.40 326
8925.29 309
8926.18 299
8927.07 312
8927.96 325
8928.86 302
8929.75 295
8930.64 304
8931.53 327
8932.42 332
8933.32 296
8934.21 281
8935.10 312
8935.99 321
8936.89 321
8937.78 275
8938.67 269
8939.56 306
8940.46 292
8941.35 288
8942.24 324
8943.13 304
8944.03 310
8944.92 335
8945.81 317
8946.70 302
8947.60 317
8948.49 333
8949.38 336
8950.28 322
8951.17 323
8952.06 356
8952.96 323
8953.85 306
8954.74 290
8955.64 293
8956.53 325
8957.42 299
8958.32 332
8959.21 286
8960.10 307
8961.00 287
8961.89 287
8962.78 321
8963.68 294
8964.57 283
8965.46 303
8966.36 326
8967.25 332
8968.15 302
8969.04 284
8969.93 307
8970.83 339
8971.72 282
8972.62 331
8973.51 292
8974.41 332
8975.30 324
8976.19 299
8977.09 301
8977.98 307
8978.88 287
8979.77 328
8980.67 265
8981.56 304
8982.46 315
8983.35 314
8984.25 312
8985.14 323
8986.03 318
8986.93 332
8987.82 276
8988.72 295
8989.61 311
8990.51 303
8991.40 301
8992.30 321
8993.19 350
8994.09 333
8994.99 331
8995.88 339
8996.78 328
8997.67 282
8998.57 296
8999.46 263
9000.36 286
9001.25 295
9002.15 308
9003.04 321
9003.94 329
9004.84 291
9005.73 278
9006.63 239
9007.52 265
9008.42 327
9009.32 327
9010.21 328
9011.11 339
9012.00 290
9012.90 280
9013.80 296
9014.69 277
9015.59 284
9016.49 281
9017.38 288
9018.28 308
9019.17 317
9020.07 315
9020.97 317
9021.86 293
9022.76 310
9023.66 294
9024.55 371
9025.45 320
9026.35 265
9027.25 280
9028.14 318
9029.04 293
9029.94 298
9030.83 260
9031.73 261
9032.63 270
9033.52 314
9034.42 323
9035.32 298
9036.22 310
9037.11 303
9038.01 288
9038.91 268
9039.81 277
9040.70 261
9041.60 295
9042.50 285
9043.40 257
9044.29 260
9045.19 267
9046.09 272
9046.99 303
9047.89 270
9048.78 264
9049.68 310
9050.58 292
9051.48 273
9052.38 270
9053.27 288
9054.17 319
9055.07 329
9055.97 337
9056.87 336
9057.77 328
9058.66 289
9059.56 286
9060.46 316
9061.36 314
9062.26 410
9063.16 360
9064.06 285
9064.95 336
9065.85 330
9066.75 317
9067.65 292
9068.55 290
9069.45 300
9070.35 310
9071.25 350
9072.15 284
9073.05 290
9073.94 295
9074.84 302
9075.74 316
9076.64 328
9077.54 305
9078.44 318
9079.34 279
9080.24 286
9081.14 308
9082.04 271
9082.94 281
9083.84 312
9084.74 313
9085.64 328
9086.54 297
9087.44 307
9088.34 249
9089.24 299
9090.14 342
9091.04 362
9091.94 312
9092.84 319
9093.74 353
9094.64 356
9095.54 305
9096.44 337
9097.34 374
9098.24 353
9099.14 315
9100.04 275
9100.94 322
9101.84 311
9102.74 327
9103.64 304
9104.54 280
9105.44 237
9106.35 305
9107.25 324
9108.15 323
9109.05 282
9109.95 268
9110.85 225
9111.75 313
9112.65 288
9113.55 280
9114.46 308
9115.36 263
9116.26 293
9117.16 273
9118.06 281
9118.96 299
9119.86 276
9120.76 285
9121.67 327
9122.57 344
9123.47 297
9124.37 274
9125.27 272
9126.17 298
9127.08 310
9127.98 254
9128.88 279
9129.78 279
9130.68 249
9131.59 339
9132.49 307
9133.39 271
9134.29 280
9135.20 281
9136.10 314
9137.00 277
9137.90 343
9138.80 300
9139.71 268
9140.61 253
9141.51 286
9142.41 249
9143.32 267
9144.22 307
9145.12 292
9146.03 313
9146.93 321
9147.83 321
9148.73 339
9149.64 369
9150.54 299
9151.44 283
9152.35 279
9153.25 278
9154.15 319
9155.06 303
9155.96 294
9156.86 286
9157.77 295
9158.67 289
9159.57 320
9160.48 296
9161.38 276
9162.28 269
9163.19 281
9164.09 277
9164.99 273
9165.90 264
9166.80 314
9167.71 280
9168.61 275
9169.51 278
9170.42 304
9171.32 352
9172.23 292
9173.13 260
9174.03 219
9174.94 273
9175.84 325
9176.75 316
9177.65 267
9178.56 329
9179.46 303
9180.36 316
9181.27 257
9182.17 329
9183.08 296
9183.98 283
9184.89 271
9185.79 263
9186.70 316
9187.60 298
9188.51 290
9189.41 371
9190.32 309
9191.22 264
9192.13 301
9193.03 306
9193.94 340
9194.84 333
9195.75 328
9196.65 348
9197.56 307
9198.46 255
9199.37 277
9200.27 305
9201.18 292
9202.09 310
9202.99 315
9203.90 313
9204.80 282
9205.71 324
9206.61 291
9207.52 298
9208.43 329
9209.33 293
9210.24 261
9211.14 307
9212.05 288
9212.96 274
9213.86 291
9214.77 234
9215.67 251
9216.58 271
9217.49 263
9218.39 282
9219.30 307
9220.21 289
9221.11 311
9222.02 284
9222.93 295
9223.83 265
9224.74 273
9225.65 296
9226.55 304
9227.46 292
9228.37 255
9229.27 263
9230.18 278
9231.09 293
9231.99 263
9232.90 258
9233.81 310
9234.71 310
9235.62 325
9236.53 315
9237.44 306
9238.34 281
9239.25 260
9240.16 268
9241.07 278
9241.97 305
9242.88 278
9243.79 299
9244.70 307
9245.60 291
9246.51 291
9247.42 291
9248.33 297
9249.24 314
9250.14 295
9251.05 272
9251.96 321
9252.87 260
9253.78 310
9254.68 267
9255.59 268
9256.50 258
9257.41 266
9258.32 267
9259.22 290
9260.13 271
9261.04 266
9261.95 275
9262.86 278
9263.77 267
9264.68 284
9265.58 261
9266.49 289
9267.40 286
9268.31 296
9269.22 249
9270.13 230
9271.04 283
9271.95 314
9272.86 288
9273.76 274
9274.67 246
9275.58 281
9276.49 297
9277.40 277
9278.31 287
9279.22 254
9280.13 266
9281.04 320
9281.95 338
9282.86 265
9283.77 283
9284.68 322
9285.59 274
9286.50 265
9287.41 276
9288.32 268
9289.23 266
9290.14 323
9291.05 344
9291.96 286
9292.87 330
9293.78 277
9294.69 278
9295.60 323
9296.51 328
9297.42 303
9298.33 303
9299.24 270
9300.15 303
9301.06 321
9301.97 313
9302.88 273
9303.79 322
9304.70 338
9305.61 355
9306.52 319
9307.43 330
9308.34 302
9309.25 310
9310.16 328
9311.08 285
9311.99 263
9312.90 325
9313.81 315
9314.72 286
9315.63 298
9316.54 268
9317.45 320
9318.36 298
9319.28 313
9320.19 303
9321.10 263
9322.01 299
9322.92 294
9323.83 313
9324.74 340
9325.66 327
9326.57 326
9327.48 300
9328.39 296
9329.30 271
9330.21 314
9331.13 328
9332.04 268
9332.95 297
9333.86 315
9334.77 295
9335.69 280
9336.60 252
9337.51 234
9338.42 271
9339.34 253
9340.25 299
9341.16 299
9342.07 295
9342.98 288
9343.90 291
9344.81 278
9345.72 259
9346.64 293
9347.55 294
9348.46 294
9349.37 293
9350.29 300
9351.20 308
9352.11 267
9353.03 255
9353.94 269
9354.85 269
9355.76 263
9356.68 322
9357.59 291
9358.50 280
9359.42 287
9360.33 288
9361.24 306
9362.16 294
9363.07 286
9363.98 288
9364.90 253
9365.81 278
9366.72 283
9367.64 285
9368.55 292
9369.47 298
9370.38 282
9371.29 295
9372.21 261
9373.12 266
9374.04 338
9374.95 301
9375.86 260
9376.78 304
9377.69 284
9378.61 261
9379.52 286
9380.43 309
9381.35 251
9382.26 266
9383.18 308
9384.09 309
9385.01 331
9385.92 358
9386.84 351
9387.75 288
9388.67 272
9389.58 307
9390.49 289
9391.41 330
9392.32 318
9393.24 350
9394.15 321
9395.07 331
9395.98 344
9396.90 337
9397.81 308
9398.73 318
9399.65 368
9400.56 348
9401.48 306
9402.39 294
9403.31 283
9404.22 307
9405.14 316
9406.05 338
9406.97 292
9407.88 269
9408.80 339
9409.72 312
9410.63 308
9411.55 300
9412.46 319
9413.38 303
9414.30 311
9415.21 309
9416.13 336
9417.04 272
9417.96 318
9418.88 308
9419.79 335
9420.71 303
9421.62 301
9422.54 321
9423.46 314
9424.37 312
9425.29 332
9426.21 272
9427.12 305
9428.04 322
9428.96 317
9429.87 316
9430.79 337
9431.71 299
9432.62 281
9433.54 320
9434.46 301
9435.37 294
9436.29 330
9437.21 378
9438.13 344
9439.04 345
9439.96 335
9440.88 320
9441.79 291
9442.71 331
9443.63 340
9444.55 353
9445.46 379
9446.38 362
9447.30 358
9448.22 297
9449.13 342
9450.05 389
9450.97 448
9451.89 358
9452.81 369
9453.72 409
9454.64 405
9455.56 404
9456.48 428
9457.40 437
9458.31 464
9459.23 430
9460.15 429
9461.07 368
9461.99 345
9462.90 333
9463.82 306
9464.74 349
9465.66 333
9466.58 302
9467.50 303
9468.42 328
9469.33 331
9470.25 350
9471.17 360
9472.09 338
9473.01 330
9473.93 326
9474.85 326
9475.77 293
9476.68 336
9477.60 389
9478.52 331
9479.44 346
9480.36 363
9481.28 429
9482.20 417
9483.12 345
9484.04 364
9484.96 380
9485.88 323
9486.80 342
9487.72 370
9488.64 398
9489.56 376
9490.48 350
9491.39 334
9492.31 391
9493.23 353
9494.15 349
9495.07 335
9495.99 304
9496.91 350
9497.83 357
9498.75 319
9499.67 339
9500.59 290
9501.51 355
9502.43 357
9503.36 358
9504.28 365
9505.20 388
9506.12 395
9507.04 324
9507.96 315
9508.88 328
9509.80 402
9510.72 373
9511.64 391
9512.56 421
9513.48 360
9514.40 311
9515.32 337
9516.24 392
9517.16 393
9518.09 403
9519.01 359
9519.93 359
9520.85 389
9521.77 379
9522.69 389
9523.61 385
9524.53 383
9525.46 332
9526.38 375
9527.30 378
9528.22 363
9529.14 439
9530.06 414
9530.98 432
9531.91 405
9532.83 451
9533.75 489
9534.67 533
9535.59 556
9536.52 515
9537.44 560
9538.36 429
9539.28 429
9540.20 427
9541.13 453
9542.05 417
9542.97 408
9543.89 435
9544.81 382
9545.74 449
9546.66 444
9547.58 458
9548.50 399
9549.43 435
9550.35 408
9551.27 460
9552.19 453
9553.12 383
9554.04 400
9554.96 392
9555.89 410
9556.81 427
9557.73 437
9558.65 439
9559.58 422
9560.50 452
9561.42 414
9562.35 421
9563.27 459
9564.19 446
9565.12 476
9566.04 518
9566.96 443
9567.89 433
9568.81 464
9569.73 476
9570.66 428
9571.58 421
9572.50 404
9573.43 408
9574.35 476
9575.28 437
9576.20 465
9577.12 376
9578.05 447
9578.97 457
9579.89 439
9580.82 443
9581.74 432
9582.67 478
9583.59 467
9584.52 424
9585.44 440
9586.36 427
9587.29 482
9588.21 405
9589.14 359
9590.06 445
9590.99 443
9591.91 460
9592.84 454
9593.76 478
9594.68 450
9595.61 469
9596.53 547
9597.46 567
9598.38 562
9599.31 476
9600.23 509
9601.16 494
9602.08 489
9603.01 469
9603.93 510
9604.86 514
9605.78 508
9606.71 523
9607.64 506
9608.56 528
9609.49 540
9610.41 541
9611.34 554
9612.26 585
9613.19 606
9614.11 591
9615.04 540
9615.97 578
9616.89 574
9617.82 513
9618.74 568
9619.67 585
9620.59 557
9621.52 539
9622.45 517
9623.37 552
9624.30 546
9625.22 500
9626.15 529
9627.08 548
9628.00 563
9628.93 596
9629.86 629
9630.78 587
9631.71 642
9632.64 651
9633.56 622
9634.49 603
9635.42 587
9636.34 637
9637.27 637
9638.20 595
9639.12 656
9640.05 654
9640.98 671
9641.90 689
9642.83 709
9643.76 715
9644.69 681
9645.61 681
9646.54 733
9647.47 680
9648.39 713
9649.32 736
9650.25 819
9651.18 868
9652.10 782
9653.03 819
9653.96 788
9654.89 755
9655.81 768
9656.74 752
9657.67 757
9658.60 754
9659.53 826
9660.45 800
9661.38 802
9662.31 797
9663.24 787
9664.16 872
9665.09 859
9666.02 796
9666.95 848
9667.88 868
9668.81 902
9669.73 830
9670.66 849
9671.59 941
9672.52 888
9673.45 845
9674.38 906
9675.31 886
9676.23 984
9677.16 946
9678.09 937
9679.02 949
9679.95 930
9680.88 918
9681.81 972
9682.74 980
9683.66 1027
9684.59 968
9685.52 1067
9686.45 1154
9687.38 1046
9688.31 1001
9689.24 1005
9690.17 1044
9691.10 1052
9692.03 1055
9692.96 1084
9693.89 1132
9694.82 1164
9695.75 1106
9696.68 1206
9697.60 1300
9698.53 1376
9699.46 1517
9700.39 1573
9701.32 1564
9702.25 1667
9703.18 1549
9704.11 1541
9705.04 1434
9705.97 1272
9706.90 1257
9707.83 1136
9708.76 1064
9709.69 1052
9710.62 1044
9711.56 980
9712.49 1091
9713.42 1075
9714.35 1212
9715.28 1276
9716.21 1181
9717.14 1232
9718.07 1265
9719.00 1204
9719.93 1167
9720.86 1066
9721.79 988
9722.72 958
9723.65 998
9724.58 893
9725.52 877
9726.45 782
9727.38 838
9728.31 895
9729.24 946
9730.17 984
9731.10 905
9732.03 921
9732.97 939
9733.90 910
9734.83 1008
9735.76 992
9736.69 935
9737.62 856
9738.55 900
9739.49 823
9740.42 880
9741.35 893
9742.28 826
9743.21 845
9744.15 775
9745.08 751
9746.01 753
9746.94 762
9747.87 704
9748.81 742
9749.74 655
9750.67 687
9751.60 678
9752.53 713
9753.47 602
9754.40 658
9755.33 691
9756.26 649
9757.20 646
9758.13 662
9759.06 699
9759.99 599
9760.93 630
9761.86 742
9762.79 712
9763.73 709
9764.66 702
9765.59 707
9766.52 698
9767.46 703
9768.39 620
9769.32 681
9770.26 708
9771.19 704
9772.12 664
9773.06 682
9773.99 624
9774.92 717
9775.86 690
9776.79 683
9777.72 720
9778.66 724
9779.59 763
9780.52 775
9781.46 796
9782.39 789
9783.33 800
9784.26 754
9785.19 721
9786.13 657
9787.06 690
9787.99 693
9788.93 711
9789.86 694
9790.80 641
9791.73 648
9792.67 588
9793.60 596
9794.53 610
9795.47 590
9796.40 597
9797.34 580
9798.27 630
9799.21 640
9800.14 580
9801.08 650
9802.01 603
9802.94 590
9803.88 574
9804.81 510
9805.75 544
9806.68 597
9807.62 613
9808.55 502
9809.49 531
9810.42 588
9811.36 575
9812.29 569
9813.23 529
9814.16 524
9815.10 480
9816.04 518
9816.97 531
9817.91 487
9818.84 511
9819.78 528
9820.71 500
9821.65 537
9822.58 476
9823.52 501
9824.46 518
9825.39 537
9826.33 489
9827.26 522
9828.20 535
9829.14 520
9830.07 490
9831.01 481
9831.94 517
9832.88 506
9833.82 493
9834.75 439
9835.69 447
9836.62 423
9837.56 446
9838.50 451
9839.43 509
9840.37 525
9841.31 517
9842.24 469
9843.18 467
9844.12 458
9845.05 437
9845.99 492
9846.93 501
9847.86 534
9848.80 478
9849.74 408
9850.67 456
9851.61 487
9852.55 500
9853.49 499
9854.42 450
9855.36 480
9856.30 447
9857.23 466
9858.17 479
9859.11 485
9860.05 530
9860.98 468
9861.92 526
9862.86 521
9863.80 456
9864.73 510
9865.67 481
9866.61 473
9867.55 415
9868.49 520
9869.42 493
9870.36 484
9871.30 466
9872.24 454
9873.18 461
9874.11 497
9875.05 437
9875.99 467
9876.93 454
9877.87 499
9878.81 466
9879.74 439
9880.68 459
9881.62 439
9882.56 484
9883.50 476
9884.44 434
9885.37 413
9886.31 472
9887.25 452
9888.19 439
9889.13 408
9890.07 445
9891.01 394
9891.95 435
9892.89 420
9893.82 390
9894.76 455
9895.70 422
9896.64 393
9897.58 416
9898.52 416
9899.46 419
9900.40 410
9901.34 432
9902.28 473
9903.22 407
9904.16 456
9905.10 510
9906.04 468
9906.98 466
9907.92 457
9908.86 463
9909.80 398
9910.73 425
9911.67 440
9912.61 447
9913.55 393
9914.49 422
9915.43 444
9916.38 410
9917.32 478
9918.26 432
9919.20 398
9920.14 407
9921.08 428
9922.02 470
9922.96 495
9923.90 566
9924.84 573
9925.78 609
9926.72 643
9927.66 725
9928.60 862
9929.54 821
9930.48 784
9931.42 753
9932.36 619
9933.30 593
9934.25 559
9935.19 558
9936.13 531
9937.07 486
9938.01 469
9938.95 456
9939.89 433
9940.83 401
9941.78 402
9942.72 384
9943.66 426
9944.60 475
9945.54 440
9946.48 415
9947.42 467
9948.37 471
9949.31 423
9950.25 418
9951.19 379
9952.13 370
9953.07 336
9954.02 316
9954.96 395
9955.90 459
9956.84 420
9957.78 368
9958.73 385
9959.67 415
9960.61 367
9961.55 358
9962.50 409
9963.44 395
9964.38 331
9965.32 331
9966.27 409
9967.21 430
9968.15 413
9969.09 382
9970.04 416
9970.98 409
9971.92 395
9972.86 360
9973.81 347
9974.75 370
9975.69 375
9976.64 354
9977.58 325
9978.52 368
9979.46 378
9980.41 362
9981.35 351
9982.29 438
9983.24 343
9984.18 339
9985.12 348
9986.07 370
9987.01 400
9987.95 412
9988.90 406
9989.84 415
9990.79 360
9991.73 319
9992.67 370
9993.62 406
9994.56 416
9995.50 429
9996.45 433
9997.39 404
9998.34 379
9999.28 416
10000.22 348
10001.17 376
10002.11 378
10003.06 362
10004.00 385
10004.95 366
10005.89 412
10006.83 407
10007.78 399
10008.72 428
10009.67 344
10010.61 312
10011.56 355
10012.50 363
10013.45 360
10014.39 345
10015.34 417
10016.28 380
10017.23 351
10018.17 392
10019.12 403
10020.06 394
10021.01 365
10021.95 309
10022.90 336
10023.84 335
10024.79 342
10025.73 328
10026.68 377
10027.62 367
10028.57 306
10029.51 340
10030.46 332
10031.40 299
10032.35 334
10033.30 370
10034.24 362
10035.19 338
10036.13 328
10037.08 335
10038.03 256
10038.97 317
10039.92 320
10040.86 328
10041.81 345
10042.76 343
10043.70 376
10044.65 346
10045.59 340
10046.54 338
10047.49 354
10048.43 317
10049.38 292
10050.33 292
10051.27 339
10052.22 369
10053.17 401
10054.11 371
10055.06 364
10056.01 317
10056.95 336
10057.90 398
10058.85 369
10059.79 365
10060.74 357
10061.69 380
10062.63 345
10063.58 387
10064.53 368
10065.48 337
10066.42 278
10067.37 318
10068.32 327
10069.26 349
10070.21 322
10071.16 302
10072.11 314
10073.05 290
10074.00 309
10074.95 329
10075.90 311
10076.84 302
10077.79 342
10078.74 315
10079.69 294
10080.64 283
10081.58 330
10082.53 353
10083.48 306
10084.43 321
10085.38 310
10086.32 305
10087.27 310
10088.22 311
10089.17 331
10090.12 348
10091.07 328
10092.01 314
10092.96 322
10093.91 297
10094.86 308
10095.81 343
10096.76 313
10097.71 310
10098.65 307
10099.60 314
10100.55 319
10101.50 299
10102.45 270
10103.40 303
10104.35 302
10105.30 324
10106.25 296
10107.20 276
10108.14 264
10109.09 281
10110.04 325
10110.99 328
10111.94 307
10112.89 282
10113.84 274
10114.79 284
10115.74 283
10116.69 320
10117.64 324
10118.59 303
10119.54 287
10120.49 354
10121.44 317
10122.39 298
10123.34 314
10124.29 246
10125.24 310
10126.19 271
10127.14 313
10128.09 313
10129.04 293
10129.99 307
10130.94 312
10131.89 327
10132.84 306
10133.79 325
10134.74 347
10135.69 337
10136.64 268
10137.59 295
10138.54 300
10139.49 300
10140.44 345
10141.39 297
10142.34 324
10143.30 319
10144.25 299
10145.20 294
10146.15 324
10147.10 371
10148.05 320
10149.00 374
10149.95 364
10150.90 315
10151.86 331
10152.81 344
10153.76 314
10154.71 278
10155.66 335
10156.61 371
10157.56 321
10158.52 358
10159.47 348
10160.42 356
10161.37 304
10162.32 336
10163.27 302
10164.23 312
10165.18 336
10166.13 285
10167.08 311
10168.03 322
10168.99 293
10169.94 303
10170.89 327
10171.84 305
10172.79 356
10173.75 421
10174.70 382
10175.65 331
10176.60 324
10177.56 317
10178.51 324
10179.46 311
10180.41 270
10181.37 288
10182.32 385
10183.27 367
10184.22 352
10185.18 358
10186.13 338
10187.08 340
10188.04 362
10188.99 342
10189.94 368
10190.89 396
10191.85 308
10192.80 296
10193.75 358
10194.71 334
10195.66 308
10196.61 333
10197.57 341
10198.52 361
10199.47 381
10200.43 340
10201.38 325
10202.34 341
10203.29 374
10204.24 372
10205.20 304
10206.15 392
10207.10 410
10208.06 430
10209.01 493
10209.97 446
10210.92 469
10211.87 404
10212.83 353
10213.78 333
10214.74 363
10215.69 352
10216.64 401
10217.60 401
10218.55 334
10219.51 406
10220.46 353
10221.42 367
10222.37 355
10223.33 317
10224.28 321
10225.24 350
10226.19 372
10227.14 343
10228.10 343
10229.05 388
10230.01 357
10230.96 335
10231.92 397
10232.87 360
10233.83 369
10234.78 400
10235.74 382
10236.70 343
10237.65 361
10238.61 364
10239.56 368
10240.52 389
10241.47 334
10242.43 335
10243.38 364
10244.34 315
10245.29 343
10246.25 343
10247.21 283
10248.16 337
10249.12 301
10250.07 343
10251.03 304
10251.98 294
10252.94 272
10253.90 310
10254.85 307
10255.81 287
10256.76 321
10257.72 310
10258.68 312
10259.63 310
10260.59 325
10261.55 351
10262.50 333
10263.46 302
10264.42 289
10265.37 304
10266.33 288
10267.29 294
10268.24 349
10269.20 315
10270.16 328
10271.11 318
10272.07 287
10273.03 352
10273.98 332
10274.94 307
10275.90 310
10276.85 293
10277.81 285
10278.77 269
10279.73 301
10280.68 289
10281.64 285
10282.60 287
10283.56 340
10284.51 326
10285.47 271
10286.43 251
10287.39 234
10288.34 264
10289.30 279
10290.26 246
10291.22 244
10292.17 259
10293.13 293
10294.09 275
10295.05 246
10296.01 249
10296.96 336
10297.92 255
10298.88 248
10299.84 258
10300.80 271
10301.75 305
10302.71 297
10303.67 264
10304.63 252
10305.59 254
10306.55 282
10307.51 287
10308.46 271
10309.42 302
10310.38 294
10311.34 300
10312.30 309
10313.26 326
10314.22 317
10315.18 279
10316.13 301
10317.09 301
10318.05 236
10319.01 264
10319.97 283
10320.93 288
10321.89 260
10322.85 278
10323.81 324
10324.77 296
10325.73 332
10326.69 300
10327.64 258
10328.60 265
10329.56 311
10330.52 306
10331.48 282
10332.44 302
10333.40 260
10334.36 289
10335.32 237
10336.28 275
10337.24 292
10338.20 242
10339.16 265
10340.12 265
10341.08 257
10342.04 250
10343.00 236
10343.96 259
10344.92 259
10345.88 286
10346.84 292
10347.80 318
10348.76 276
10349.72 280
10350.69 275
10351.65 252
10352.61 246
10353.57 222
10354.53 262
10355.49 293
10356.45 316
10357.41 325
10358.37 256
10359.33 290
10360.29 292
10361.25 310
10362.22 284
10363.18 275
10364.14 231
10365.10 311
10366.06 281
10367.02 271
10367.98 286
10368.94 263
10369.91 287
10370.87 285
10371.83 283
10372.79 274
10373.75 278
10374.71 277
10375.67 256
10376.64 271
10377.60 260
10378.56 268
10379.52 259
10380.48 276
10381.45 267
10382.41 258
10383.37 249
10384.33 315
10385.29 278
10386.26 268
10387.22 265
10388.18 266
10389.14 271
10390.11 276
10391.07 261
10392.03 262
10392.99 225
10393.96 256
10394.92 284
10395.88 303
10396.84 270
10397.81 276
10398.77 286
10399.73 296
10400.69 319
10401.66 273
10402.62 253
10403.58 229
10404.55 266
10405.51 299
10406.47 283
10407.44 218
10408.40 241
10409.36 238
10410.33 246
10411.29 230
10412.25 256
10413.22 221
10414.18 268
10415.14 256
10416.11 249
10417.07 258
10418.03 277
10419.00 299
10419.96 265
10420.93 266
10421.89 211
10422.85 242
10423.82 283
10424.78 307
10425.74 269
10426.71 247
10427.67 270
10428.64 245
10429.60 240
10430.57 230
10431.53 220
10432.49 267
10433.46 267
10434.42 257
10435.39 273
10436.35 266
10437.32 217
10438.28 280
10439.25 244
10440.21 239
10441.18 213
10442.14 238
10443.10 240
10444.07 206
10445.03 228
10446.00 210
10446.96 261
10447.93 254
10448.89 244
10449.86 248
10450.83 234
10451.79 243
10452.76 230
10453.72 228
10454.69 244
10455.65 236
10456.62 235
10457.58 224
10458.55 249
10459.51 226
10460.48 238
10461.45 259
10462.41 233
10463.38 260
10464.34 262
10465.31 259
10466.27 251
10467.24 265
10468.21 257
10469.17 244
10470.14 223
10471.10 246
10472.07 232
10473.04 217
10474.00 242
10474.97 266
10475.94 265
10476.90 230
10477.87 245
10478.83 259
10479.80 261
10480.77 245
10481.73 257
10482.70 243
10483.67 277
10484.63 286
10485.60 246
10486.57 214
10487.54 236
10488.50 245
10489.47 261
10490.44 229
10491.40 245
10492.37 254
10493.34 227
10494.30 233
10495.27 256
10496.24 229
10497.21 250
10498.17 239
10499.14 212
10500.11 209
10501.08 230
10502.04 228
10503.01 234
10503.98 241
10504.95 237
10505.91 280
10506.88 240
10507.85 261
10508.82 223
10509.79 224
10510.75 185
10511.72 230
10512.69 242
10513.66 237
10514.63 219
10515.59 222
10516.56 224
10517.53 273
10518.50 256
10519.47 236
10520.44 228
10521.40 219
10522.37 234
10523.34 239
10524.31 244
10525.28 281
10526.25 258
10527.22 223
10528.18 225
10529.15 240
10530.12 251
10531.09 280
10532.06 241
10533.03 231
10534.00 261
10534.97 246
10535.94 276
10536.91 252
10537.87 213
10538.84 201
10539.81 223
10540.78 214
10541.75 235
10542.72 258
10543.69 269
10544.66 257
10545.63 248
10546.60 237
10547.57 242
10548.54 240
10549.51 252
10550.48 236
10551.45 225
10552.42 229
10553.39 215
10554.36 234
10555.33 245
10556.30 255
10557.27 202
10558.24 205
10559.21 238
10560.18 247
10561.15 268
10562.12 214
10563.09 283
10564.06 263
10565.03 254
10566.00 272
10566.97 276
10567.94 262
10568.91 241
10569.88 238
10570.85 259
10571.82 254
10572.80 280
10573.77 294
10574.74 283
10575.71 259
10576.68 303
10577.65 279
10578.62 301
10579.59 257
10580.56 235
10581.54 255
10582.51 264
10583.48 282
10584.45 237
10585.42 236
10586.39 255
10587.36 283
10588.33 264
10589.31 272
10590.28 250
10591.25 238
10592.22 254
10593.19 279
10594.16 283
10595.14 261
10596.11 268
10597.08 270
10598.05 244
10599.02 281
10600.00 271
10600.97 243
10601.94 236
10602.91 246
10603.89 249
10604.86 300
10605.83 248
10606.80 237
10607.77 258
10608.75 231
10609.72 238
10610.69 236
10611.66 225
10612.64 212
10613.61 233
10614.58 229
10615.56 284
10616.53 237
10617.50 235
10618.47 221
10619.45 258
10620.42 306
10621.39 278
10622.37 266
10623.34 274
10624.31 266
10625.29 286
10626.26 250
10627.23 265
10628.21 246
10629.18 254
10630.15 236
10631.13 246
10632.10 267
10633.07 278
10634.05 276
10635.02 262
10635.99 280
10636.97 274
10637.94 281
10638.92 355
10639.89 316
10640.86 352
10641.84 339
10642.81 367
10643.79 316
10644.76 357
10645.73 280
10646.71 287
10647.68 309
10648.66 301
10649.63 304
10650.61 293
10651.58 254
10652.55 277
10653.53 266
10654.50 235
10655.48 244
10656.45 261
10657.43 259
10658.40 251
10659.38 238
10660.35 234
10661.33 266
10662.30 269
10663.28 261
10664.25 273
10665.23 299
10666.20 208
10667.18 246
10668.15 255
10669.13 261
10670.10 261
10671.08 255
10672.05 259
10673.03 233
10674.00 255
10674.98 254
10675.96 227
10676.93 236
10677.91 242
10678.88 253
10679.86 232
10680.83 213
10681.81 251
10682.79 219
10683.76 250
10684.74 271
10685.71 273
10686.69 250
10687.67 231
10688.64 225
10689.62 230
10690.59 260
10691.57 284
10692.55 258
10693.52 259
10694.50 258
10695.48 216
10696.45 212
10697.43 234
10698.41 253
10699.38 266
10700.36 252
10701.34 238
10702.31 180
10703.29 233
10704.27 282
10705.24 268
10706.22 260
10707.20 265
10708.17 240
10709.15 286
10710.13 263
10711.10 258
10712.08 270
10713.06 227
10714.04 250
10715.01 255
10715.99 232
10716.97 262
10717.95 267
10718.92 271
10719.90 233
10720.88 213
10721.86 233
10722.83 242
10723.81 229
10724.79 248
10725.77 236
10726.75 233
10727.72 260
10728.70 258
10729.68 248
10730.66 238
10731.64 281
10732.61 263
10733.59 274
10734.57 265
10735.55 247
10736.53 267
10737.51 278
10738.48 278
10739.46 229
10740.44 250
10741.42 287
10742.40 322
10743.38 283
10744.35 253
10745.33 260
10746.31 282
10747.29 294
10748.27 230
10749.25 228
10750.23 290
10751.21 264
10752.19 236
10753.17 225
10754.14 287
10755.12 275
10756.10 249
10757.08 281
10758.06 257
10759.04 259
10760.02 259
10761.00 243
10761.98 258
10762.96 280
10763.94 254
10764.92 242
10765.90 295
10766.88 252
10767.86 256
10768.84 256
10769.82 288
10770.80 294
10771.78 251
10772.76 252
10773.74 305
10774.72 348
10775.70 323
10776.68 258
10777.66 288
10778.64 280
10779.62 299
10780.60 279
10781.58 288
10782.56 292
10783.54 290
10784.52 260
10785.50 273
10786.48 255
10787.46 330
10788.44 322
10789.42 304
10790.40 293
10791.38 339
10792.36 277
10793.35 262
10794.33 278
10795.31 274
10796.29 258
10797.27 278
10798.25 313
10799.23 323
10800.21 299
10801.19 316
10802.18 291
10803.16 266
10804.14 258
10805.12 287
10806.10 323
10807.08 285
10808.06 263
10809.05 277
10810.03 281
10811.01 267
10811.99 274
10812.97 296
10813.96 308
10814.94 300
10815.92 319
10816.90 315
10817.88 263
10818.87 325
10819.85 348
10820.83 301
10821.81 310
10822.79 297
10823.78 295
10824.76 272
10825.74 252
10826.72 278
10827.71 272
10828.69 286
10829.67 313
10830.65 344
10831.64 344
10832.62 339
10833.60 356
10834.58 345
10835.57 297
10836.55 311
10837.53 291
10838.52 285
10839.50 268
10840.48 271
10841.47 295
10842.45 348
10843.43 305
10844.41 324
10845.40 299
10846.38 330
10847.36 312
10848.35 278
10849.33 347
10850.32 359
10851.30 283
10852.28 332
10853.27 327
10854.25 336
10855.23 338
10856.22 353
10857.20 320
10858.18 336
10859.17 369
10860.15 344
10861.14 288
10862.12 283
10863.10 356
10864.09 391
10865.07 377
10866.06 372
10867.04 403
10868.03 336
10869.01 365
10869.99 392
10870.98 360
10871.96 342
10872.95 354
10873.93 324
10874.92 341
10875.90 328
10876.89 347
10877.87 332
10878.86 357
10879.84 404
10880.83 400
10881.81 378
10882.80 370
10883.78 395
10884.77 368
10885.75 356
10886.74 399
10887.72 409
10888.71 419
10889.69 409
10890.68 427
10891.66 402
10892.65 385
10893.63 415
10894.62 393
10895.60 357
10896.59 451
10897.58 426
10898.56 421
10899.55 441
10900.53 431
10901.52 398
10902.50 436
10903.49 464
10904.48 449
10905.46 415
10906.45 394
10907.44 461
10908.42 492
10909.41 470
10910.39 481
10911.38 490
10912.37 494
10913.35 466
10914.34 478
10915.33 505
10916.31 583
10917.30 562
10918.29 547
10919.27 538
10920.26 511
10921.25 492
10922.23 520
10923.22 497
10924.21 530
10925.19 513
10926.18 529
10927.17 487
10928.15 490
10929.14 525
10930.13 533
10931.11 491
10932.10 485
10933.09 551
10934.08 486
10935.06 487
10936.05 479
10937.04 541
10938.03 501
10939.01 489
10940.00 575
10940.99 603
10941.98 614
10942.96 590
10943.95 601
10944.94 556
10945.93 585
10946.92 583
10947.90 593
10948.89 609
10949.88 672
10950.87 655
10951.86 643
10952.84 650
10953.83 676
10954.82 700
10955.81 759
10956.80 769
10957.79 849
10958.77 855
10959.76 992
10960.75 962
10961.74 954
10962.73 929
10963.72 908
10964.71 871
10965.69 815
10966.68 764
10967.67 775
10968.66 662
10969.65 654
10970.64 668
10971.63 653
10972.62 691
10973.61 668
10974.59 632
10975.58 646
10976.57 632
10977.56 623
10978.55 590
10979.54 632
10980.53 633
10981.52 640
10982.51 662
10983.50 644
10984.49 662
10985.48 665
10986.47 663
10987.46 666
10988.45 688
10989.44 661
10990.43 649
10991.42 643
10992.41 701
10993.40 695
10994.39 748
10995.38 815
10996.37 924
10997.36 985
10998.35 1150
10999.34 1173
11000.33 1230
11001.32 1254
11002.31 1238
11003.30 1271
11004.29 1198
11005.28 1124
11006.27 1095
11007.26 895
11008.25 830
11009.24 793
11010.23 700
11011.22 694
11012.21 669
11013.21 624
11014.20 575
11015.19 633
11016.18 613
11017.17 604
11018.16 549
11019.15 580
11020.14 583
11021.13 564
11022.13 545
11023.12 502
11024.11 546
11025.10 521
11026.09 488
11027.08 559
11028.07 489
11029.07 524
11030.06 518
11031.05 473
11032.04 462
11033.03 508
11034.02 497
11035.02 491
11036.01 484
11037.00 494
11037.99 505
11038.98 463
11039.98 467
11040.97 442
11041.96 461
11042.95 519
11043.94 472
11044.94 420
11045.93 411
11046.92 406
11047.91 408
11048.91 427
11049.90 403
11050.89 423
11051.88 425
11052.88 406
11053.87 423
11054.86 391
11055.86 409
11056.85 454
11057.84 396
11058.83 403
11059.83 391
11060.82 441
11061.81 389
11062.81 391
11063.80 420
11064.79 452
11065.79 387
11066.78 387
11067.77 422
11068.77 444
11069.76 454
11070.75 419
11071.75 367
11072.74 387
11073.73 416
11074.73 447
11075.72 405
11076.71 409
11077.71 466
11078.70 429
11079.70 477
11080.69 466
11081.68 452
11082.68 416
11083.67 405
11084.67 406
11085.66 410
11086.65 408
11087.65 424
11088.64 442
11089.64 401
11090.63 428
11091.63 344
11092.62 406
11093.62 364
11094.61 388
11095.60 379
11096.60 354
11097.59 421
11098.59 380
11099.58 378
11100.58 318
11101.57 378
11102.57 386
11103.56 387
11104.56 384
11105.55 383
11106.55 340
11107.54 319
11108.54 379
11109.53 364
11110.53 370
11111.52 385
11112.52 334
11113.51 299
11114.51 303
11115.51 336
11116.50 325
11117.50 384
11118.49 388
11119.49 369
11120.48 390
11121.48 353
11122.48 365
11123.47 379
11124.47 303
11125.46 374
11126.46 351
11127.45 362
11128.45 359
11129.45 321
11130.44 369
11131.44 338
11132.44 344
11133.43 374
11134.43 315
11135.42 304
11136.42 305
11137.42 339
11138.41 346
11139.41 321
11140.41 344
11141.40 333
11142.40 360
11143.40 348
11144.39 287
11145.39 323
11146.39 330
11147.38 377
11148.38 352
11149.38 312
11150.38 332
11151.37 335
11152.37 308
11153.37 300
11154.36 320
11155.36 344
11156.36 319
11157.36 277
11158.35 283
11159.35 322
11160.35 281
11161.35 277
11162.34 293
11163.34 349
11164.34 333
11165.34 310
11166.33 339
11167.33 321
11168.33 294
11169.33 357
11170.33 330
11171.32 347
11172.32 292
11173.32 304
11174.32 335
11175.32 317
11176.31 285
11177.31 310
11178.31 353
11179.31 313
11180.31 322
11181.31 320
11182.30 320
11183.30 310
11184.30 339
11185.30 298
11186.30 335
11187.30 305
11188.30 314
11189.30 331
11190.29 273
11191.29 285
11192.29 316
11193.29 348
11194.29 298
11195.29 337
11196.29 311
11197.29 341
11198.29 346
11199.29 315
11200.28 313
11201.28 307
11202.28 333
11203.28 304
11204.28 276
11205.28 246
11206.28 327
11207.28 335
11208.28 295
11209.28 347
11210.28 331
11211.28 319
11212.28 304
11213.28 278
11214.28 292
11215.28 319
11216.28 314
11217.28 297
11218.28 278
11219.28 320
11220.28 303
11221.28 329
11222.28 311
11223.28 302
11224.28 277
11225.28 260
11226.28 245
11227.28 249
11228.28 240
11229.28 266
11230.28 285
11231.28 286
11232.29 267
11233.29 253
11234.29 286
11235.29 316
11236.29 278
11237.29 289
11238.29 307
11239.29 246
11240.29 267
11241.29 278
11242.29 263
11243.30 248
11244.30 258
11245.30 281
11246.30 310
11247.30 310
11248.30 310
11249.30 259
11250.31 228
11251.31 241
11252.31 300
11253.31 279
11254.31 302
11255.31 296
11256.32 269
11257.32 255
11258.32 267
11259.32 287
11260.32 283
11261.33 271
11262.33 258
11263.33 277
11264.33 274
11265.33 304
11266.34 285
11267.34 284
11268.34 269
11269.34 255
11270.35 298
11271.35 267
11272.35 259
11273.35 254
11274.36 275
11275.36 300
11276.36 275
11277.36 293
11278.37 316
11279.37 285
11280.37 253
11281.37 315
11282.38 337
11283.38 266
11284.38 277
11285.39 325
11286.39 337
11287.39 281
11288.40 300
11289.40 250
11290.40 307
11291.41 313
11292.41 305
11293.41 289
11294.42 265
11295.42 310
11296.42 311
11297.43 285
11298.43 337
11299.43 320
11300.44 288
11301.44 301
11302.45 277
11303.45 281
11304.45 327
11305.46 279
11306.46 320
11307.47 335
11308.47 354
11309.47 314
11310.48 286
11311.48 345
11312.49 345
11313.49 378
11314.50 348
11315.50 374
11316.50 358
11317.51 364
11318.51 329
11319.52 345
11320.52 355
11321.53 289
11322.53 321
11323.54 336
11324.54 313
11325.55 259
11326.55 272
11327.56 299
11328.56 289
11329.57 290
11330.57 284
11331.58 264
11332.58 247
11333.59 287
11334.59 286
11335.60 302
11336.60 271
11337.61 254
11338.61 221
11339.62 287
11340.63 293
11341.63 266
11342.64 303
11343.64 226
11344.65 251
11345.65 302
11346.66 262
11347.67 250
11348.67 277
11349.68 273
11350.68 272
11351.69 282
11352.70 261
11353.70 252
11354.71 268
11355.71 251
11356.72 265
11357.73 285
11358.73 303
11359.74 249
11360.75 236
11361.75 267
11362.76 309
11363.76 293
11364.77 291
11365.78 293
11366.78 293
11367.79 271
11368.80 267
11369.81 262
11370.81 278
11371.82 263
11372.83 281
11373.83 322
11374.84 297
11375.85 254
11376.85 308
11377.86 271
11378.87 244
11379.88 242
11380.88 248
11381.89 278
11382.90 260
11383.91 250
11384.91 279
11385.92 276
11386.93 285
11387.94 262
11388.94 271
11389.95 251
11390.96 280
11391.97 310
11392.97 272
11393.98 271
11394.99 294
11396.00 268
11397.01 258
11398.01 289
11399.02 273
11400.03 295
11401.04 304
11402.05 298
11403.06 290
11404.06 263
11405.07 278
11406.08 277
11407.09 284
11408.10 262
11409.11 274
11410.12 302
11411.12 301
11412.13 275
11413.14 283
11414.15 255
11415.16 265
11416.17 238
11417.18 265
11418.19 265
11419.19 230
11420.20 286
11421.21 272
11422.22 326
11423.23 287
11424.24 299
11425.25 291
11426.26 265
11427.27 264
11428.28 267
11429.29 261
11430.30 268
11431.31 263
11432.32 257
11433.33 294
11434.34 373
11435.35 342
11436.36 295
11437.36 278
11438.37 286
11439.38 300
11440.39 285
11441.40 308
11442.41 325
11443.42 303
11444.43 280
11445.45 281
11446.46 286
11447.47 266
11448.48 304
11449.49 303
11450.50 323
11451.51 275
11452.52 255
11453.53 308
11454.54 278
11455.55 301
11456.56 313
11457.57 322
11458.58 319
11459.59 317
11460.60 281
11461.61 294
11462.63 309
11463.64 283
11464.65 280
11465.66 347
11466.67 323
11467.68 327
11468.69 328
11469.70 326
11470.71 332
11471.73 296
11472.74 317
11473.75 307
11474.76 339
11475.77 306
11476.78 302
11477.79 322
11478.81 310
11479.82 329
11480.83 307
11481.84 311
11482.85 321
11483.87 342
11484.88 324
11485.89 290
11486.90 333
11487.91 328
11488.93 380
11489.94 352
11490.95 379
11491.96 309
11492.97 306
11493.99 340
11495.00 334
11496.01 303
11497.02 328
11498.04 328
11499.05 348
11500.06 324
11501.07 347
11502.09 350
11503.10 312
11504.11 288
11505.13 332
11506.14 299
11507.15 301
11508.16 314
11509.18 354
11510.19 354
11511.20 341
11512.22 321
11513.23 341
11514.24 399
11515.26 335
11516.27 350
11517.28 393
11518.30 405
11519.31 367
11520.32 371
11521.34 397
11522.35 325
11523.36 338
11524.38 397
11525.39 361
11526.40 313
11527.42 315
11528.43 351
11529.45 365
11530.46 347
11531.47 349
11532.49 372
11533.50 336
11534.52 343
11535.53 332
11536.54 329
11537.56 376
11538.57 358
11539.59 384
11540.60 405
11541.62 385
11542.63 369
11543.65 376
11544.66 373
11545.67 364
11546.69 373
11547.70 394
11548.72 374
11549.73 369
11550.75 386
11551.76 407
11552.78 453
11553.79 402
11554.81 417
11555.82 454
11556.84 434
11557.85 502
11558.87 454
11559.88 445
11560.90 445
11561.91 498
11562.93 486
11563.95 494
11564.96 475
11565.98 456
11566.99 456
11568.01 467
11569.02 478
11570.04 474
11571.05 529
11572.07 508
11573.09 517
11574.10 502
11575.12 487
11576.13 491
11577.15 528
11578.17 532
11579.18 485
11580.20 534
11581.21 547
11582.23 571
11583.25 621
11584.26 603
11585.28 624
11586.30 677
11587.31 747
11588.33 751
11589.35 654
11590.36 716
11591.38 656
11592.40 674
11593.41 751
11594.43 725
11595.45 773
11596.46 828
11597.48 896
11598.50 915
11599.51 1011
11600.53 1089
11601.55 1337
11602.56 1480
11603.58 1634
11604.60 1675
11605.62 1695
11606.63 1637
11607.65 1608
11608.67 1425
11609.69 1251
11610.70 1119
11611.72 1009
11612.74 936
11613.76 794
11614.77 792
11615.79 703
11616.81 649
11617.83 646
11618.84 584
11619.86 575
11620.88 577
11621.90 561
11622.92 568
11623.93 543
11624.95 514
11625.97 520
11626.99 512
11628.01 518
11629.03 520
11630.04 519
11631.06 504
11632.08 517
11633.10 480
11634.12 463
11635.14 476
11636.15 489
11637.17 484
11638.19 508
11639.21 474
11640.23 488
11641.25 488
11642.27 559
11643.29 500
11644.30 438
11645.32 438
11646.34 420
11647.36 469
11648.38 431
11649.40 430
11650.42 435
11651.44 408
11652.46 425
11653.48 393
11654.50 407
11655.52 399
11656.54 385
11657.55 444
11658.57 420
11659.59 401
11660.61 361
11661.63 338
11662.65 355
11663.67 404
11664.69 382
11665.71 414
11666.73 405
11667.75 393
11668.77 430
11669.79 406
11670.81 391
11671.83 432
11672.85 400
11673.87 382
11674.89 394
11675.91 404
11676.93 413
11677.95 423
11678.98 413
11680.00 450
11681.02 477
11682.04 428
11683.06 401
11684.08 506
11685.10 447
11686.12 443
11687.14 452
11688.16 449
11689.18 427
11690.20 495
11691.22 449
11692.25 415
11693.27 458
11694.29 481
11695.31 484
11696.33 445
11697.35 393
11698.37 458
11699.39 450
11700.42 417
11701.44 371
11702.46 421
11703.48 428
11704.50 406
11705.52 416
11706.54 382
11707.57 378
11708.59 398
11709.61 390
11710.63 397
11711.65 427
11712.68 420
11713.70 426
11714.72 412
11715.74 404
11716.76 383
11717.79 403
11718.81 380
11719.83 399
11720.85 395
11721.88 378
11722.90 353
11723.92 369
11724.94 383
11725.97 358
11726.99 341
11728.01 389
11729.03 334
11730.06 343
11731.08 334
11732.10 350
11733.12 321
11734.15 390
11735.17 340
11736.19 348
11737.22 306
11738.24 387
11739.26 326
11740.29 352
11741.31 329
11742.33 332
11743.35 332
11744.38 343
11745.40 351
11746.43 312
11747.45 344
11748.47 336
11749.50 304
11750.52 346
11751.54 319
11752.57 298
11753.59 312
11754.61 297
11755.64 319
11756.66 312
11757.69 334
11758.71 301
11759.73 348
11760.76 393
11761.78 346
11762.81 301
11763.83 271
11764.85 321
11765.88 316
11766.90 287
11767.93 310
11768.95 325
11769.98 332
11771.00 329
11772.02 353
11773.05 304
11774.07 311
11775.10 343
11776.12 350
11777.15 307
11778.17 325
11779.20 324
11780.22 319
11781.25 336
11782.27 340
11783.30 311
11784.32 312
11785.35 328
11786.37 314
11787.40 340
11788.42 297
11789.45 296
11790.47 309
11791.50 261
11792.53 303
11793.55 263
11794.58 283
11795.60 340
11796.63 305
11797.65 282
11798.68 270
11799.70 307
11800.73 321
11801.76 336
11802.78 346
11803.81 306
11804.83 308
11805.86 303
11806.89 281
11807.91 288
11808.94 302
11809.96 319
11810.99 328
11812.02 272
11813.04 285
11814.07 258
11815.10 257
11816.12 288
11817.15 268
11818.18 311
11819.20 299
11820.23 300
11821.26 313
11822.28 357
11823.31 293
11824.34 288
11825.36 309
11826.39 292
11827.42 293
11828.44 276
11829.47 263
11830.50 322
11831.52 344
11832.55 324
11833.58 321
11834.61 300
11835.63 294
11836.66 350
11837.69 324
11838.72 248
11839.74 288
11840.77 284
11841.80 305
11842.83 336
11843.85 308
11844.88 324
11845.91 326
11846.94 292
11847.96 312
11848.99 310
11850.02 316
11851.05 332
11852.08 353
11853.10 326
11854.13 309
11855.16 328
11856.19 363
11857.22 335
11858.25 348
11859.27 340
11860.30 364
11861.33 361
11862.36 313
11863.39 334
11864.42 360
11865.44 341
11866.47 356
11867.50 340
11868.53 385
11869.56 390
11870.59 376
11871.62 391
11872.65 350
11873.68 373
11874.70 437
11875.73 426
11876.76 417
11877.79 350
11878.82 364
11879.85 383
11880.88 398
11881.91 394
11882.94 369
11883.97 391
11885.00 429
11886.03 379
11887.06 373
11888.09 402
11889.11 419
11890.14 380
11891.17 369
11892.20 449
11893.23 394
11894.26 408
11895.29 449
11896.32 455
11897.35 442
11898.38 439
11899.41 462
11900.44 542
11901.47 486
11902.50 464
11903.53 496
11904.56 492
11905.60 525
11906.63 535
11907.66 485
11908.69 468
11909.72 437
11910.75 496
11911.78 485
11912.81 450
11913.84 479
11914.87 460
11915.90 459
11916.93 461
11917.96 463
11918.99 469
11920.02 471
11921.06 426
11922.09 450
11923.12 471
11924.15 503
11925.18 482
11926.21 504
11927.24 549
11928.27 542
11929.31 589
11930.34 638
11931.37 643
11932.40 663
11933.43 665
11934.46 695
11935.49 677
11936.53 654
11937.56 629
11938.59 573
11939.62 637
11940.65 628
11941.69 514
11942.72 422
11943.75 424
11944.78 456
11945.81 399
11946.85 418
11947.88 386
11948.91 402
11949.94 372
11950.97 395
11952.01 372
11953.04 340
11954.07 406
11955.10 404
11956.14 407
11957.17 412
11958.20 417
11959.23 417
11960.27 429
11961.30 379
11962.33 364
11963.37 344
11964.40 352
11965.43 363
11966.46 398
11967.50 362
11968.53 362
11969.56 408
11970.60 378
11971.63 357
11972.66 373
11973.70 390
11974.73 371
11975.76 359
11976.80 327
11977.83 338
11978.86 369
11979.90 347
11980.93 356
11981.96 392
11983.00 348
11984.03 344
11985.07 349
11986.10 352
11987.13 357
11988.17 351
11989.20 348
11990.24 372
11991.27 391
11992.30 402
11993.34 355
11994.37 382
11995.41 378
11996.44 357
11997.48 378
11998.51 377
11999.54 363
12000.58 364
12001.61 431
12002.65 392
12003.68 399
12004.72 427
12005.75 372
12006.79 376
12007.82 389
12008.86 363
12009.89 392
12010.93 440
12011.96 393
12013.00 413
12014.03 412
12015.07 407
12016.10 405
12017.14 392
12018.17 407
12019.21 429
12020.24 409
12021.28 428
12022.31 412
12023.35 378
12024.38 421
12025.42 393
12026.45 407
12027.49 400
12028.53 448
12029.56 422
12030.60 424
12031.63 401
12032.67 411
12033.70 432
12034.74 405
12035.78 422
12036.81 367
12037.85 452
12038.88 408
12039.92 425
12040.96 419
12041.99 446
12043.03 421
12044.07 389
12045.10 378
12046.14 380
12047.18 436
12048.21 385
12049.25 367
12050.28 405
12051.32 411
12052.36 415
12053.39 450
12054.43 362
12055.47 372
12056.51 383
12057.54 368
12058.58 461
12059.62 394
12060.65 387
12061.69 391
12062.73 419
12063.76 475
12064.80 461
12065.84 465
12066.88 442
12067.91 438
12068.95 418
12069.99 426
12071.03 414
12072.06 439
12073.10 465
12074.14 479
12075.18 487
12076.21 409
12077.25 474
12078.29 436
12079.33 451
12080.37 477
12081.40 461
12082.44 454
12083.48 421
12084.52 415
12085.56 460
12086.59 442
12087.63 463
12088.67 418
12089.71 460
12090.75 496
12091.79 468
12092.82 464
12093.86 443
12094.90 486
12095.94 494
12096.98 493
12098.02 507
12099.06 509
12100.09 608
12101.13 654
12102.17 655
12103.21 629
12104.25 667
12105.29 654
12106.33 641
12107.37 589
12108.41 620
12109.45 653
12110.48 575
12111.52 514
12112.56 460
12113.60 457
12114.64 433
12115.68 441
12116.72 405
12117.76 371
12118.80 370
12119.84 384
12120.88 382
12121.92 360
12122.96 347
12124.00 386
12125.04 370
12126.08 342
12127.12 403
12128.16 375
12129.20 326
12130.24 368
12131.28 388
12132.32 331
12133.36 376
12134.40 349
12135.44 360
12136.48 376
12137.52 341
12138.56 305
12139.60 301
12140.64 325
12141.68 298
12142.72 356
12143.76 322
12144.80 375
12145.84 360
12146.88 335
12147.93 318
12148.97 267
12150.01 319
12151.05 332
12152.09 324
12153.13 316
12154.17 338
12155.21 329
12156.25 388
12157.29 360
12158.34 309
12159.38 306
12160.42 336
12161.46 300
12162.50 320
12163.54 308
12164.58 294
12165.63 347
12166.67 290
12167.71 232
12168.75 262
12169.79 292
12170.83 276
12171.88 280
12172.92 341
12173.96 334
12175.00 304
12176.04 310
12177.09 297
12178.13 346
12179.17 343
12180.21 293
12181.25 316
12182.30 316
12183.34 291
12184.38 322
12185.42 347
12186.47 324
12187.51 310
12188.55 310
12189.59 329
12190.64 332
12191.68 281
12192.72 298
12193.77 333
12194.81 298
12195.85 282
12196.89 327
12197.94 309
12198.98 294
12200.02 281
12201.07 293
12202.11 322
12203.15 317
12204.20 314
12205.24 350
12206.28 344
12207.33 319
12208.37 306
12209.41 296
12210.46 328
12211.50 334
12212.54 305
12213.59 293
12214.63 350
12215.67 301
12216.72 304
12217.76 295
12218.81 277
12219.85 281
12220.89 278
12221.94 321
12222.98 287
12224.03 309
12225.07 280
12226.11 282
12227.16 287
12228.20 306
12229.25 305
12230.29 315
12231.33 299
12232.38 290
12233.42 276
12234.47 277
12235.51 330
12236.56 322
12237.60 312
12238.65 267
12239.69 300
12240.74 296
12241.78 263
12242.83 309
12243.87 305
12244.92 338
12245.96 329
12247.01 307
12248.05 246
12249.10 299
12250.14 271
12251.19 260
12252.23 271
12253.28 282
12254.32 270
12255.37 260
12256.41 265
12257.46 255
12258.50 261
12259.55 265
12260.60 277
12261.64 293
12262.69 277
12263.73 232
12264.78 251
12265.82 269
12266.87 286
12267.92 268
12268.96 273
12270.01 260
12271.05 293
12272.10 280
12273.15 279
12274.19 280
12275.24 270
12276.29 277
12277.33 250
12278.38 245
12279.42 316
12280.47 282
12281.52 276
12282.56 254
12283.61 296
12284.66 256
12285.70 201
12286.75 263
12287.80 270
12288.84 222
12289.89 269
12290.94 266
12291.99 264
12293.03 230
12294.08 220
12295.13 254
12296.17 283
12297.22 243
12298.27 265
12299.32 297
12300.36 324
12301.41 297
12302.46 268
12303.51 281
12304.55 256
12305.60 271
12306.65 257
12307.70 258
12308.74 268
12309.79 244
12310.84 278
12311.89 289
12312.93 255
12313.98 255
12315.03 224
12316.08 245
12317.13 274
12318.17 240
12319.22 212
12320.27 224
12321.32 229
12322.37 242
12323.42 228
12324.46 264
12325.51 266
12326.56 245
12327.61 225
12328.66 243
12329.71 250
12330.76 255
12331.80 247
12332.85 223
12333.90 228
12334.95 277
12336.00 239
12337.05 213
12338.10 192
12339.15 236
12340.19 221
12341.24 188
12342.29 238
12343.34 265
12344.39 279
12345.44 287
12346.49 254
12347.54 227
12348.59 244
12349.64 247
12350.69 241
12351.74 273
12352.79 250
12353.84 269
12354.89 248
12355.94 253
12356.99 222
12358.04 236
12359.09 270
12360.14 255
12361.18 225
12362.23 247
12363.28 230
12364.33 227
12365.39 245
12366.44 241
12367.49 208
12368.54 237
12369.59 224
12370.64 245
12371.69 275
12372.74 261
12373.79 265
12374.84 269
12375.89 254
12376.94 277
12377.99 243
12379.04 239
12380.09 272
12381.14 234
12382.19 241
12383.24 226
12384.29 236
12385.35 234
12386.40 284
12387.45 263
12388.50 259
12389.55 251
12390.60 249
12391.65 237
12392.70 257
12393.75 250
12394.81 265
12395.86 223
12396.91 258
12397.96 263
12399.01 230
12400.06 251
12401.12 218
12402.17 241
12403.22 253
12404.27 250
12405.32 243
12406.37 240
12407.43 238
12408.48 223
12409.53 254
12410.58 249
12411.63 236
12412.69 253
12413.74 258
12414.79 221
12415.84 215
12416.90 278
12417.95 261
12419.00 242
12420.05 266
12421.10 226
12422.16 259
12423.21 255
12424.26 237
12425.32 278
12426.37 292
12427.42 229
12428.47 254
12429.53 234
12430.58 283
12431.63 245
12432.68 231
12433.74 267
12434.79 263
12435.84 252
12436.90 287
12437.95 284
12439.00 249
12440.06 285
12441.11 293
12442.16 255
12443.22 254
12444.27 252
12445.32 247
12446.38 261
12447.43 264
12448.48 285
12449.54 280
12450.59 283
12451.65 260
12452.70 272
12453.75 254
12454.81 244
12455.86 284
12456.92 304
12457.97 281
12459.02 258
12460.08 268
12461.13 263
12462.19 297
12463.24 278
12464.29 341
12465.35 305
12466.40 289
12467.46 300
12468.51 311
12469.57 305
12470.62 327
12471.68 319
12472.73 335
12473.79 339
12474.84 389
12475.90 466
12476.95 474
12478.00 455
12479.06 464
12480.11 411
12481.17 409
12482.22 436
12483.28 435
12484.34 390
12485.39 408
12486.45 376
12487.50 339
12488.56 347
12489.61 291
12490.67 265
12491.72 320
12492.78 281
12493.83 282
12494.89 268
12495.94 283
12497.00 246
12498.06 262
12499.11 298
12500.17 322
12501.22 279
12502.28 290
12503.34 317
12504.39 249
12505.45 284
12506.50 270
12507.56 256
12508.62 246
12509.67 262
12510.73 272
12511.79 285
12512.84 255
12513.90 262
12514.95 252
12516.01 265
12517.07 270
12518.12 248
12519.18 211
12520.24 262
12521.29 262
12522.35 256
12523.41 217
12524.46 223
12525.52 210
12526.58 239
12527.64 289
12528.69 251
12529.75 257
12530.81 217
12531.86 246
12532.92 226
12533.98 243
12535.04 267
12536.09 252
12537.15 282
12538.21 263
12539.27 233
12540.32 256
12541.38 279
12542.44 271
12543.50 261
12544.55 274
12545.61 298
12546.67 279
12547.73 280
12548.78 309
12549.84 292
12550.90 296
12551.96 222
12553.02 258
12554.07 306
12555.13 283
12556.19 271
12557.25 332
12558.31 311
12559.37 312
12560.42 305
12561.48 296
12562.54 302
12563.60 297
12564.66 276
12565.72 290
12566.78 308
12567.83 290
12568.89 252
12569.95 253
12571.01 304
12572.07 296
12573.13 227
12574.19 258
12575.25 236
12576.31 257
12577.36 259
12578.42 305
12579.48 274
12580.54 243
12581.60 253
12582.66 275
12583.72 270
12584.78 263
12585.84 214
12586.90 270
12587.96 277
12589.02 257
12590.08 250
12591.14 248
12592.20 272
12593.26 231
12594.32 236
12595.38 234
12596.44 255
12597.50 222
12598.56 226
12599.62 261
12600.68 259
12601.74 263
12602.80 225
12603.86 235
12604.92 253
12605.98 235
12607.04 250
12608.10 259
12609.16 273
12610.22 239
12611.28 276
12612.34 238
12613.40 228
12614.46 255
12615.52 255
12616.58 259
12617.64 256
12618.70 251
12619.76 259
12620.83 258
12621.89 266
12622.95 311
12624.01 251
12625.07 241
12626.13 231
12627.19 268
12628.25 244
12629.31 250
12630.38 240
12631.44 231
12632.50 261
12633.56 232
12634.62 228
12635.68 244
12636.74 213
12637.81 233
12638.87 251
12639.93 261
12640.99 209
12642.05 230
12643.12 271
12644.18 224
12645.24 231
12646.30 228
12647.36 249
12648.43 241
12649.49 238
12650.55 244
12651.61 259
12652.67 267
12653.74 192
12654.80 234
12655.86 219
12656.92 225
12657.99 228
12659.05 215
12660.11 215
12661.17 230
12662.24 226
12663.30 206
12664.36 241
12665.42 213
12666.49 207
12667.55 244
12668.61 238
12669.68 231
12670.74 234
12671.80 247
12672.87 259
12673.93 215
12674.99 214
12676.06 220
12677.12 222
12678.18 231
12679.25 235
12680.31 252
12681.37 244
12682.44 265
12683.50 242
12684.56 246
12685.63 233
12686.69 232
12687.75 276
12688.82 252
12689.88 265
12690.95 256
12692.01 224
12693.07 212
12694.14 223
12695.20 243
12696.27 204
12697.33 260
12698.39 240
12699.46 239
12700.52 244
12701.59 261
12702.65 306
12703.72 275
12704.78 283
12705.84 224
12706.91 246
12707.97 287
12709.04 267
12710.10 229
12711.17 227
12712.23 266
12713.30 234
12714.36 220
12715.43 219
12716.49 232
12717.56 279
12718.62 256
12719.69 262
12720.75 244
12721.82 248
12722.88 239
12723.95 255
12725.01 223
12726.08 238
12727.14 241
12728.21 255
12729.28 256
12730.34 297
12731.41 245
12732.47 282
12733.54 233
12734.60 284
12735.67 282
12736.73 256
12737.80 269
12738.87 250
12739.93 259
12741.00 223
12742.06 227
12743.13 251
12744.20 254
12745.26 228
12746.33 248
12747.40 262
12748.46 269
12749.53 262
12750.59 264
12751.66 271
12752.73 278
12753.79 254
12754.86 203
12755.93 225
12756.99 227
12758.06 247
12759.13 224
12760.19 200
12761.26 226
12762.33 204
12763.39 204
12764.46 224
12765.53 204
12766.60 223
12767.66 210
12768.73 225
12769.80 268
12770.86 247
12771.93 218
12773.00 234
12774.07 209
12775.13 203
12776.20 220
12777.27 204
12778.34 227
12779.40 243
12780.47 214
12781.54 215
12782.61 197
12783.67 211
12784.74 206
12785.81 224
12786.88 209
12787.95 179
12789.01 212
12790.08 185
12791.15 179
12792.22 225
12793.29 209
12794.35 226
12795.42 261
12796.49 258
12797.56 232
12798.63 197
12799.70 240
12800.76 264
12801.83 224
12802.90 212
12803.97 218
12805.04 193
12806.11 231
12807.18 240
12808.25 243
12809.31 235
12810.38 228
12811.45 242
12812.52 209
12813.59 261
12814.66 220
12815.73 230
12816.80 199
12817.87 223
12818.94 215
12820.01 226
12821.07 214
12822.14 249
12823.21 218
12824.28 193
12825.35 235
12826.42 240
12827.49 239
12828.56 247
12829.63 219
12830.70 190
12831.77 202
12832.84 250
12833.91 236
12834.98 200
12836.05 205
12837.12 239
12838.19 234
12839.26 183
12840.33 228
12841.40 224
12842.47 206
12843.54 217
12844.61 214
12845.68 209
12846.75 230
12847.82 233
12848.89 242
12849.96 222
12851.03 218
12852.10 194
12853.18 174
12854.25 218
12855.32 187
12856.39 235
12857.46 266
12858.53 247
12859.60 259
12860.67 222
12861.74 220
12862.81 217
12863.88 226
12864.96 176
12866.03 180
12867.10 216
12868.17 236
12869.24 208
12870.31 178
12871.38 220
12872.46 211
12873.53 224
12874.60 205
12875.67 200
12876.74 228
12877.81 220
12878.88 207
12879.96 208
12881.03 199
12882.10 198
12883.17 204
12884.24 222
12885.32 202
12886.39 188
12887.46 183
12888.53 184
12889.60 249
12890.68 207
12891.75 193
12892.82 244
12893.89 183
12894.97 196
12896.04 208
12897.11 190
12898.18 171
12899.26 198
12900.33 196
12901.40 183
12902.47 190
12903.55 222
12904.62 204
12905.69 199
12906.77 206
12907.84 197
12908.91 210
12909.99 227
12911.06 157
12912.13 155
12913.20 194
12914.28 229
12915.35 237
12916.42 206
12917.50 181
12918.57 199
12919.64 198
12920.72 229
12921.79 229
12922.87 238
12923.94 204
12925.01 211
12926.09 191
12927.16 203
12928.23 209
12929.31 218
12930.38 231
12931.46 202
12932.53 189
12933.60 177
12934.68 196
12935.75 224
12936.83 246
12937.90 180
12938.97 193
12940.05 192
12941.12 189
12942.20 190
12943.27 198
12944.35 235
12945.42 211
12946.50 200
12947.57 197
12948.64 174
12949.72 197
12950.79 240
12951.87 194
12952.94 202
12954.02 201
12955.09 226
12956.17 211
12957.24 184
12958.32 165
12959.39 165
12960.47 176
12961.54 186
12962.62 181
12963.69 190
12964.77 201
12965.85 225
12966.92 179
12968.00 196
12969.07 203
12970.15 191
12971.22 211
12972.30 192
12973.37 189
12974.45 218
12975.53 199
12976.60 206
12977.68 187
12978.75 200
12979.83 176
12980.90 177
12981.98 160
12983.06 203
12984.13 244
12985.21 215
12986.29 205
12987.36 227
12988.44 210
12989.51 209
12990.59 216
12991.67 181
12992.74 222
12993.82 214
12994.90 181
12995.97 190
12997.05 209
12998.13 223
12999.20 214
13000.28 225
13001.36 235
13002.43 250
13003.51 234
13004.59 220
13005.67 195
13006.74 187
13007.82 180
13008.90 159
13009.97 185
13011.05 191
13012.13 163
13013.21 195
13014.28 157
13015.36 183
13016.44 202
13017.52 171
13018.59 198
13019.67 195
13020.75 194
13021.83 219
13022.90 221
13023.98 185
13025.06 216
13026.14 200
13027.22 215
13028.29 204
13029.37 220
13030.45 176
13031.53 187
13032.61 191
13033.68 204
13034.76 234
13035.84 208
13036.92 197
13038.00 198
13039.08 185
13040.15 229
13041.23 240
13042.31 201
13043.39 198
13044.47 196
13045.55 200
13046.63 226
13047.70 228
13048.78 233
13049.86 220
13050.94 182
13052.02 204
13053.10 216
13054.18 199
13055.26 199
13056.34 184
13057.42 208
13058.49 203
13059.57 254
13060.65 226
13061.73 192
13062.81 171
13063.89 209
13064.97 219
13066.05 240
13067.13 227
13068.21 197
13069.29 221
13070.37 199
13071.45 201
13072.53 218
13073.61 235
13074.69 218
13075.77 175
13076.85 230
13077.93 230
13079.01 214
13080.09 241
13081.17 260
13082.25 224
13083.33 233
13084.41 217
13085.49 203
13086.57 210
13087.65 211
13088.73 197
13089.81 244
13090.89 230
13091.97 207
13093.05 217
13094.13 224
13095.21 211
13096.30 209
13097.38 253
13098.46 241
13099.54 201
13100.62 196
13101.70 217
13102.78 215
13103.86 231
13104.94 208
13106.02 197
13107.11 201
13108.19 232
13109.27 213
13110.35 202
13111.43 231
13112.51 228
13113.59 197
13114.68 215
13115.76 241
13116.84 228
13117.92 211
13119.00 184
13120.08 229
13121.17 261
13122.25 228
13123.33 223
13124.41 188
13125.49 237
13126.58 244
13127.66 211
13128.74 225
13129.82 238
13130.90 247
13131.99 247
13133.07 256
13134.15 237
13135.23 199
13136.32 238
13137.40 231
13138.48 183
13139.56 212
13140.65 232
13141.73 196
13142.81 212
13143.89 221
13144.98 263
13146.06 253
13147.14 242
13148.23 189
13149.31 178
13150.39 239
13151.47 240
13152.56 233
13153.64 222
13154.72 246
13155.81 206
13156.89 227
13157.97 224
13159.06 224
13160.14 223
13161.22 242
13162.31 244
13163.39 216
13164.47 182
13165.56 243
13166.64 248
13167.73 234
13168.81 218
13169.89 202
13170.98 192
13172.06 233
13173.14 219
13174.23 206
13175.31 230
13176.40 243
13177.48 247
13178.57 239
13179.65 238
13180.73 227
13181.82 257
13182.90 207
13183.99 229
13185.07 218
13186.16 206
13187.24 204
13188.32 218
13189.41 208
13190.49 182
13191.58 197
13192.66 208
13193.75 198
13194.83 194
13195.92 222
13197.00 237
13198.09 252
13199.17 223
13200.26 220
13201.34 254
13202.43 244
13203.51 227
13204.60 226
13205.68 213
13206.77 207
13207.86 194
13208.94 241
13210.03 224
13211.11 232
13212.20 190
13213.28 230
13214.37 248
13215.45 236
13216.54 207
13217.63 216
13218.71 217
13219.80 205
13220.88 209
13221.97 206
13223.06 228
13224.14 200
13225.23 231
13226.31 227
13227.40 220
13228.49 233
13229.57 242
13230.66 265
13231.74 251
13232.83 239
13233.92 267
13235.00 224
13236.09 243
13237.18 254
13238.26 234
13239.35 246
13240.44 267
13241.52 242
13242.61 259
13243.70 272
13244.78 273
13245.87 250
13246.96 246
13248.05 254
13249.13 219
13250.22 276
13251.31 270
13252.39 261
13253.48 269
13254.57 276
13255.66 262
13256.74 267
13257.83 253
13258.92 307
13260.01 256
13261.09 215
13262.18 230
13263.27 232
13264.36 290
13265.44 288
13266.53 228
13267.62 260
13268.71 264
13269.80 254
13270.88 273
13271.97 267
13273.06 261
13274.15 264
13275.24 269
13276.32 309
13277.41 317
13278.50 296
13279.59 235
13280.68 248
13281.77 280
13282.85 303
13283.94 288
13285.03 283
13286.12 298
13287.21 310
13288.30 260
13289.39 277
13290.48 321
13291.56 301
13292.65 298
13293.74 291
13294.83 307
13295.92 287
13297.01 327
13298.10 322
13299.19 302
13300.28 339
13301.37 321
13302.46 323
13303.54 308
13304.63 312
13305.72 322
13306.81 335
13307.90 323
13308.99 263
13310.08 325
13311.17 291
13312.26 314
13313.35 323
13314.44 308
13315.53 378
13316.62 381
13317.71 350
13318.80 380
13319.89 351
13320.98 371
13322.07 316
13323.16 274
13324.25 386
13325.34 329
13326.43 325
13327.52 312
13328.61 343
13329.70 379
13330.79 313
13331.88 295
13332.97 284
13334.06 301
13335.15 288
13336.24 339
13337.34 332
13338.43 335
13339.52 325
13340.61 313
13341.70 345
13342.79 338
13343.88 376
13344.97 284
13346.06 308
13347.15 356
13348.25 295
13349.34 337
13350.43 367
13351.52 372
13352.61 328
13353.70 356
13354.79 348
13355.88 323
13356.98 388
13358.07 327
13359.16 365
13360.25 372
13361.34 369
13362.43 428
13363.53 416
13364.62 403
13365.71 430
13366.80 431
13367.89 467
13368.99 425
13370.08 406
13371.17 454
13372.26 408
13373.35 403
13374.45 432
13375.54 440
13376.63 377
13377.72 335
13378.82 363
13379.91 354
13381.00 360
13382.09 342
13383.19 354
13384.28 335
13385.37 343
13386.46 373
13387.56 370
13388.65 331
13389.74 313
13390.84 292
13391.93 317
13393.02 304
13394.11 304
13395.21 276
13396.30 311
13397.39 327
13398.49 291
13399.58 274
13400.67 298
13401.77 281
13402.86 291
13403.95 286
13405.05 337
13406.14 327
13407.23 272
13408.33 270
13409.42 328
13410.52 362
13411.61 322
13412.70 288
13413.80 330
13414.89 302
13415.98 311
13417.08 330
13418.17 329
13419.27 310
13420.36 318
13421.45 292
13422.55 323
13423.64 285
13424.74 292
13425.83 321
13426.93 342
13428.02 340
13429.12 328
13430.21 298
13431.30 319
13432.40 336
13433.49 313
13434.59 343
13435.68 315
13436.78 354
13437.87 305
13438.97 322
13440.06 282
13441.16 306
13442.25 314
13443.35 337
13444.44 355
13445.54 324
13446.63 308
13447.73 306
13448.82 329
13449.92 290
13451.01 337
13452.11 367
13453.20 336
13454.30 362
13455.40 333
13456.49 345
13457.59 339
13458.68 350
13459.78 321
13460.87 357
13461.97 368
13463.07 337
13464.16 329
13465.26 358
13466.35 383
13467.45 333
13468.55 389
13469.64 373
13470.74 384
13471.83 356
13472.93 357
13474.03 388
13475.12 414
13476.22 350
13477.32 337
13478.41 379
13479.51 385
13480.61 355
13481.70 385
13482.80 381
13483.90 347
13484.99 344
13486.09 346
13487.19 406
13488.28 466
13489.38 367
13490.48 371
13491.57 413
13492.67 343
13493.77 391
13494.86 407
13495.96 381
13497.06 405
13498.16 406
13499.25 414
13500.35 457
13501.45 473
13502.55 437
13503.64 454
13504.74 444
13505.84 457
13506.94 419
13508.03 461
13509.13 469
13510.23 477
13511.33 454
13512.43 424
13513.52 382
13514.62 413
13515.72 372
13516.82 390
13517.92 343
13519.01 323
13520.11 366
13521.21 308
13522.31 310
13523.41 324
13524.50 334
13525.60 317
13526.70 362
13527.80 348
13528.90 278
13530.00 310
13531.10 320
13532.19 325
13533.29 304
13534.39 299
13535.49 342
13536.59 310
13537.69 308
13538.79 307
13539.89 332
13540.99 283
13542.08 308
13543.18 331
13544.28 296
13545.38 306
13546.48 320
13547.58 284
13548.68 239
13549.78 268
13550.88 312
13551.98 267
13553.08 289
13554.18 346
13555.28 305
13556.38 272
13557.48 275
13558.58 249
13559.68 273
13560.78 281
13561.88 277
13562.98 284
13564.08 288
13565.18 297
13566.28 263
13567.38 277
13568.48 253
13569.58 250
13570.68 270
13571.78 274
13572.88 248
13573.98 299
13575.08 309
13576.18 302
13577.28 280
13578.38 281
13579.48 303
13580.58 301
13581.68 255
13582.78 302
13583.88 313
13584.98 306
13586.08 297
13587.19 282
13588.29 333
13589.39 310
13590.49 286
13591.59 321
13592.69 291
13593.79 269
13594.89 298
13595.99 309
13597.10 332
13598.20 298
13599.30 295
13600.40 324
13601.50 316
13602.60 340
13603.70 290
13604.81 287
13605.91 298
13607.01 310
13608.11 294
13609.21 276
13610.31 325
13611.42 297
13612.52 285
13613.62 283
13614.72 294
13615.82 288
13616.93 291
13618.03 306
13619.13 321
13620.23 308
13621.34 291
13622.44 288
13623.54 310
13624.64 292
13625.75 311
13626.85 329
13627.95 266
13629.05 269
13630.16 277
13631.26 289
13632.36 299
13633.46 324
13634.57 286
13635.67 305
13636.77 353
13637.88 322
13638.98 301
13640.08 277
13641.18 298
13642.29 264
13643.39 277
13644.49 279
13645.60 268
13646.70 281
13647.80 304
13648.91 290
13650.01 297
13651.11 313
13652.22 275
13653.32 243
13654.43 284
13655.53 284
13656.63 309
13657.74 268
13658.84 277
13659.94 258
13661.05 271
13662.15 296
13663.26 304
13664.36 302
13665.46 343
13666.57 316
13667.67 258
13668.78 305
13669.88 308
13670.99 271
13672.09 279
13673.19 306
13674.30 286
13675.40 314
13676.51 292
13677.61 272
13678.72 292
13679.82 322
13680.93 303
13682.03 293
13683.14 292
13684.24 307
13685.35 283
13686.45 310
13687.56 272
13688.66 330
13689.77 306
13690.87 300
13691.98 313
13693.08 298
13694.19 294
13695.29 322
13696.40 312
13697.50 296
13698.61 281
13699.71 300
13700.82 260
13701.92 269
13703.03 307
13704.14 287
13705.24 249
13706.35 268
13707.45 289
13708.56 284
13709.66 328
13710.77 347
13711.88 309
13712.98 305
13714.09 301
13715.19 327
13716.30 293
13717.41 326
13718.51 307
13719.62 308
13720.73 311
13721.83 322
13722.94 304
13724.04 343
13725.15 355
13726.26 334
13727.36 376
13728.47 401
13729.58 382
13730.68 334
13731.79 393
13732.90 377
13734.00 390
13735.11 378
13736.22 394
13737.33 363
13738.43 423
13739.54 434
13740.65 430
13741.75 374
13742.86 376
13743.97 414
13745.08 419
13746.18 407
13747.29 406
13748.40 418
13749.51 390
13750.61 408
13751.72 417
13752.83 459
13753.94 444
13755.04 419
13756.15 431
13757.26 440
13758.37 441
13759.47 439
13760.58 534
13761.69 472
13762.80 429
13763.91 469
13765.01 491
13766.12 515
13767.23 552
13768.34 563
13769.45 605
13770.56 622
13771.66 668
13772.77 653
13773.88 668
13774.99 661
13776.10 706
13777.21 732
13778.32 701
13779.42 657
13780.53 633
13781.64 595
13782.75 568
13783.86 552
13784.97 528
13786.08 531
13787.19 471
13788.30 473
13789.40 432
13790.51 472
13791.62 454
13792.73 412
13793.84 441
13794.95 433
13796.06 410
13797.17 383
13798.28 421
13799.39 377
13800.50 340
13801.61 360
13802.72 359
13803.83 360
13804.94 401
13806.05 390
13807.16 350
13808.27 326
13809.38 334
13810.49 295
13811.60 317
13812.71 362
13813.82 353
13814.93 322
13816.04 340
13817.15 372
13818.26 357
13819.37 358
13820.48 298
13821.59 303
13822.70 300
13823.81 302
13824.92 309
13826.03 281
13827.14 301
13828.25 297
13829.36 306
13830.47 290
13831.58 292
13832.69 304
13833.81 300
13834.92 319
13836.03 279
13837.14 312
13838.25 351
13839.36 317
13840.47 296
13841.58 320
13842.69 332
13843.81 338
13844.92 299
13846.03 311
13847.14 289
13848.25 286
13849.36 302
13850.47 314
13851.59 302
13852.70 324
13853.81 331
13854.92 310
13856.03 299
13857.14 306
13858.26 367
13859.37 332
13860.48 340
13861.59 327
13862.70 333
13863.82 353
13864.93 373
13866.04 335
13867.15 282
13868.26 316
13869.38 316
13870.49 330
13871.60 325
13872.71 326
13873.83 306
13874.94 320
13876.05 353
13877.16 328
13878.28 337
13879.39 342
13880.50 338
13881.62 296
13882.73 293
13883.84 309
13884.95 322
13886.07 328
13887.18 352
13888.29 328
13889.41 307
13890.52 326
13891.63 334
13892.75 338
13893.86 327
13894.97 331
13896.09 313
13897.20 325
13898.31 359
13899.43 361
13900.54 353
13901.65 378
13902.77 305
13903.88 357
13904.99 322
13906.11 294
13907.22 297
13908.34 290
13909.45 333
13910.56 333
13911.68 339
13912.79 295
13913.91 288
13915.02 292
13916.13 324
13917.25 281
13918.36 282
13919.48 337
13920.59 338
13921.71 260
13922.82 264
13923.94 292
13925.05 264
13926.16 255
13927.28 281
13928.39 261
13929.51 296
13930.62 279
13931.74 277
13932.85 267
13933.97 297
13935.08 291
13936.20 309
13937.31 274
13938.43 287
13939.54 307
13940.66 266
13941.77 253
13942.89 253
13944.00 276
13945.12 300
13946.23 296
13947.35 295
13948.47 247
13949.58 248
13950.70 252
13951.81 278
13952.93 310
13954.04 268
13955.16 247
13956.28 286
13957.39 291
13958.51 273
13959.62 270
13960.74 276
13961.85 287
13962.97 317
13964.09 281
13965.20 267
13966.32 227
13967.44 266
13968.55 294
13969.67 248
13970.78 244
13971.90 275
13973.02 266
13974.13 275
13975.25 239
13976.37 250
13977.48 254
13978.60 303
13979.72 264
13980.83 242
13981.95 282
13983.07 318
13984.18 244
13985.30 239
13986.42 233
13987.54 249
13988.65 286
13989.77 285
13990.89 252
13992.00 243
13993.12 270
13994.24 271
13995.36 269
13996.47 274
13997.59 226
13998.71 265
13999.83 280
14000.94 248
14002.06 207
14003.18 250
14004.30 275
14005.41 275
14006.53 245
14007.65 245
14008.77 286
14009.89 276
14011.00 237
14012.12 257
14013.24 244
14014.36 276
14015.48 250
14016.60 277
14017.71 274
14018.83 247
14019.95 265
14021.07 275
14022.19 233
14023.31 240
14024.42 237
14025.54 278
14026.66 238
14027.78 226
14028.90 236
14030.02 232
14031.14 227
14032.25 244
14033.37 250
14034.49 245
14035.61 239
14036.73 229
14037.85 252
14038.97 252
14040.09 288
14041.21 266
14042.33 226
14043.45 223
14044.57 283
14045.68 271
14046.80 294
14047.92 278
14049.04 295
14050.16 267
14051.28 275
14052.40 274
14053.52 287
14054.64 262
14055.76 289
14056.88 324
14058.00 274
14059.12 283
14060.24 262
14061.36 259
14062.48 291
14063.60 296
14064.72 290
14065.84 261
14066.96 290
14068.08 289
14069.20 288
14070.32 314
14071.44 299
14072.56 286
14073.68 261
14074.80 293
14075.92 331
14077.05 316
14078.17 287
14079.29 333
14080.41 317
14081.53 321
14082.65 362
14083.77 326
14084.89 328
14086.01 349
14087.13 340
14088.25 339
14089.38 318
14090.50 360
14091.62 341
14092.74 380
14093.86 393
14094.98 360
14096.10 377
14097.22 420
14098.35 398
14099.47 370
14100.59 420
14101.71 405
14102.83 382
14103.95 422
14105.08 349
14106.20 327
14107.32 339
14108.44 388
14109.56 292
14110.69 319
14111.81 342
14112.93 300
14114.05 295
14115.17 288
14116.30 279
14117.42 307
14118.54 291
14119.66 251
14120.79 257
14121.91 273
14123.03 248
14124.15 289
14125.28 268
14126.40 245
14127.52 289
14128.64 285
14129.77 258
14130.89 251
14132.01 288
14133.13 252
14134.26 262
14135.38 285
14136.50 290
14137.63 278
14138.75 263
14139.87 244
14141.00 252
14142.12 255
14143.24 244
14144.37 251
14145.49 260
14146.61 257
14147.74 266
14148.86 244
14149.98 235
14151.11 248
14152.23 272
14153.35 226
14154.48 296
14155.60 249
14156.72 236
14157.85 239
14158.97 250
14160.10 219
14161.22 251
14162.34 215
14163.47 247
14164.59 220
14165.72 234
14166.84 242
14167.97 223
14169.09 201
14170.21 209
14171.34 244
14172.46 242
14173.59 267
14174.71 252
14175.84 277
14176.96 239
14178.09 239
14179.21 207
14180.34 229
14181.46 230
14182.58 252
14183.71 295
14184.83 279
14185.96 230
14187.08 263
14188.21 248
14189.33 231
14190.46 208
14191.59 208
14192.71 269
14193.84 293
14194.96 224
14196.09 200
14197.21 259
14198.34 234
14199.46 237
14200.59 243
14201.71 264
14202.84 232
14203.97 207
14205.09 199
14206.22 201
14207.34 218
14208.47 233
14209.59 244
14210.72 232
14211.85 236
14212.97 184
14214.10 212
14215.22 200
14216.35 233
14217.48 236
14218.60 213
14219.73 218
14220.86 216
14221.98 213
14223.11 234
14224.24 213
14225.36 227
14226.49 212
14227.62 190
14228.74 224
14229.87 215
14231.00 269
14232.12 195
14233.25 194
14234.38 205
14235.50 217
14236.63 218
14237.76 247
14238.88 224
14240.01 194
14241.14 224
14242.27 192
14243.39 213
14244.52 203
14245.65 250
14246.77 230
14247.90 220
14249.03 230
14250.16 236
14251.28 229
14252.41 200
14253.54 175
14254.67 164
14255.80 181
14256.92 228
14258.05 217
14259.18 198
14260.31 191
14261.43 205
14262.56 230
14263.69 215
14264.82 213
14265.95 218
14267.08 197
14268.20 214
14269.33 185
14270.46 197
14271.59 185
14272.72 184
14273.85 195
14274.97 168
14276.10 177
14277.23 185
14278.36 179
14279.49 207
14280.62 205
14281.75 180
14282.87 168
14284.00 184
14285.13 183
14286.26 185
14287.39 184
14288.52 186
14289.65 183
14290.78 198
14291.91 196
14293.04 192
14294.17 188
14295.29 168
14296.42 190
14297.55 178
14298.68 218
14299.81 210
14300.94 218
14302.07 239
14303.20 168
14304.33 178
14305.46 201
14306.59 193
14307.72 161
14308.85 165
14309.98 192
14311.11 193
14312.24 156
14313.37 173
14314.50 177
14315.63 203
14316.76 197
14317.89 180
14319.02 162
14320.15 161
14321.28 165
14322.41 150
14323.54 178
14324.67 177
14325.80 162
14326.93 213
14328.06 208
14329.20 183
14330.33 183
14331.46 193
14332.59 199
14333.72 195
14334.85 196
14335.98 198
14337.11 187
14338.24 204
14339.37 187
14340.50 169
14341.64 164
14342.77 205
14343.90 201
14345.03 177
14346.16 171
14347.29 173
14348.42 146
14349.55 159
14350.69 168
14351.82 211
14352.95 194
14354.08 195
14355.21 192
14356.34 210
14357.48 163
14358.61 164
14359.74 176
14360.87 173
14362.00 168
14363.14 170
14364.27 177
14365.40 194
14366.53 152
14367.66 179
14368.80 164
14369.93 193
14371.06 173
14372.19 161
14373.33 190
14374.46 220
14375.59 178
14376.72 164
14377.86 166
14378.99 146
14380.12 156
14381.25 172
14382.39 207
14383.52 210
14384.65 217
14385.78 213
14386.92 185
14388.05 186
14389.18 181
14390.32 186
14391.45 176
14392.58 161
14393.72 172
14394.85 164
14395.98 176
14397.12 164
14398.25 149
14399.38 149
14400.52 201
14401.65 193
14402.78 181
14403.92 188
14405.05 160
14406.18 208
14407.32 191
14408.45 210
14409.59 190
14410.72 186
14411.85 172
14412.99 168
14414.12 184
14415.26 155
14416.39 176
14417.52 197
14418.66 195
14419.79 183
14420.93 169
14422.06 192
14423.20 199
14424.33 181
14425.46 190
14426.60 152
14427.73 171
14428.87 206
14430.00 180
14431.14 184
14432.27 183
14433.41 177
14434.54 167
14435.68 184
14436.81 193
14437.95 200
14439.08 206
14440.22 239
14441.35 220
14442.49 217
14443.62 205
14444.76 199
14445.89 169
14447.03 174
14448.16 197
14449.30 185
14450.43 200
14451.57 212
14452.70 184
14453.84 197
14454.98 202
14456.11 184
14457.25 202
14458.38 203
14459.52 153
14460.65 204
14461.79 184
14462.93 157
14464.06 200
14465.20 201
14466.33 183
14467.47 196
14468.61 189
14469.74 192
14470.88 197
14472.02 200
14473.15 182
14474.29 176
14475.42 204
14476.56 181
14477.70 193
14478.83 187
14479.97 183
14481.11 185
14482.24 156
14483.38 195
14484.52 201
14485.65 157
14486.79 174
14487.93 193
14489.07 171
14490.20 194
14491.34 205
14492.48 202
14493.61 200
14494.75 172
14495.89 249
14497.03 221
14498.16 185
14499.30 194
14500.44 196
14501.57 196
14502.71 197
14503.85 200
14504.99 195
14506.13 201
14507.26 188
14508.40 211
14509.54 203
14510.68 232
14511.81 193
14512.95 208
14514.09 209
14515.23 196
14516.37 245
14517.50 256
14518.64 234
14519.78 195
14520.92 212
14522.06 219
14523.20 232
14524.33 216
14525.47 216
14526.61 221
14527.75 257
14528.89 277
14530.03 244
14531.16 238
14532.30 212
14533.44 212
14534.58 208
14535.72 201
14536.86 198
14538.00 194
14539.14 228
14540.28 245
14541.41 217
14542.55 206
14543.69 237
14544.83 220
14545.97 207
14547.11 199
14548.25 185
14549.39 211
14550.53 235
14551.67 238
14552.81 210
14553.95 210
14555.09 228
14556.23 214
14557.37 201
14558.50 210
14559.64 228
14560.78 197
14561.92 185
14563.06 184
14564.20 224
14565.34 207
14566.48 245
14567.62 220
14568.76 203
14569.90 191
14571.04 208
14572.18 241
14573.32 267
14574.47 230
14575.61 222
14576.75 202
14577.89 206
14579.03 261
14580.17 255
14581.31 235
14582.45 243
14583.59 214
14584.73 213
14585.87 221
14587.01 264
14588.15 255
14589.29 239
14590.43 212
14591.58 232
14592.72 261
14593.86 208
14595.00 205
14596.14 276
14597.28 260
14598.42 229
14599.56 254
14600.70 240
14601.85 232
14602.99 247
14604.13 237
14605.27 221
14606.41 209
14607.55 254
14608.70 280
14609.84 241
14610.98 231
14612.12 220
14613.26 251
14614.40 271
14615.55 259
14616.69 238
14617.83 257
14618.97 274
14620.11 265
14621.26 261
14622.40 316
14623.54 295
14624.68 273
14625.83 259
14626.97 240
14628.11 274
14629.25 300
14630.40 315
14631.54 284
14632.68 317
14633.82 303
14634.97 325
14636.11 324
14637.25 322
14638.39 321
14639.54 358
14640.68 356
14641.82 315
14642.97 272
14644.11 318
14645.25 331
14646.40 281
14647.54 259
14648.68 268
14649.83 260
14650.97 246
14652.11 252
14653.26 214
14654.40 262
14655.54 226
14656.69 241
14657.83 250
14658.97 251
14660.12 240
14661.26 224
14662.40 222
14663.55 241
14664.69 230
14665.84 228
14666.98 215
14668.12 238
14669.27 236
14670.41 233
14671.56 255
14672.70 223
14673.84 216
14674.99 189
14676.13 206
14677.28 195
14678.42 234
14679.57 237
14680.71 202
14681.86 203
14683.00 196
14684.14 206
14685.29 207
14686.43 198
14687.58 145
14688.72 180
14689.87 221
14691.01 208
14692.16 189
14693.30 206
14694.45 206
14695.59 189
14696.74 186
14697.88 188
14699.03 206
14700.17 196
14701.32 184
14702.46 166
14703.61 173
14704.75 188
14705.90 202
14707.05 202
14708.19 202
14709.34 172
14710.48 172
14711.63 160
14712.77 179
14713.92 159
14715.07 183
14716.21 162
14717.36 183
14718.50 179
14719.65 184
14720.80 200
14721.94 149
14723.09 157
14724.23 161
14725.38 177
14726.53 184
14727.67 206
14728.82 182
14729.97 161
14731.11 170
14732.26 204
14733.41 167
14734.55 162
14735.70 151
14736.84 177
14737.99 180
14739.14 172
14740.29 156
14741.43 170
14742.58 176
14743.73 169
14744.87 150
14746.02 166
14747.17 165
14748.31 210
14749.46 180
14750.61 142
14751.76 169
14752.90 172
14754.05 214
14755.20 168
14756.35 160
14757.49 171
14758.64 158
14759.79 187
14760.94 192
14762.08 154
14763.23 159
14764.38 139
14765.53 153
14766.67 139
14767.82 204
14768.97 158
14770.12 179
14771.27 169
14772.41 162
14773.56 161
14774.71 171
14775.86 164
14777.01 155
14778.15 168
14779.30 152
14780.45 183
14781.60 160
14782.75 194
14783.90 144
14785.05 122
14786.19 165
14787.34 178
14788.49 180
14789.64 174
14790.79 178
14791.94 176
14793.09 164
14794.24 177
14795.38 177
14796.53 150
14797.68 163
14798.83 154
14799.98 169
14801.13 141
14802.28 137
14803.43 180
14804.58 177
14805.73 174
14806.88 142
14808.03 108
14809.18 150
14810.33 154
14811.47 147
14812.62 174
14813.77 138
14814.92 136
14816.07 161
14817.22 158
14818.37 161
14819.52 173
14820.67 162
14821.82 146
14822.97 110
14824.12 120
14825.27 136
14826.42 138
14827.57 144
14828.72 146
14829.87 142
14831.02 151
14832.17 158
14833.33 202
14834.48 162
14835.63 153
14836.78 141
14837.93 152
14839.08 148
14840.23 148
14841.38 148
14842.53 138
14843.68 153
14844.83 128
14845.98 112
14847.13 140
14848.28 145
14849.44 161
14850.59 139
14851.74 186
14852.89 145
14854.04 131
14855.19 140
14856.34 131
14857.49 135
14858.65 149
14859.80 134
14860.95 160
14862.10 136
14863.25 134
14864.40 176
14865.56 133
14866.71 161
14867.86 167
14869.01 185
14870.16 159
14871.31 160
14872.47 130
14873.62 140
14874.77 129
14875.92 150
14877.07 169
14878.23 137
14879.38 111
14880.53 107
14881.68 146
14882.84 172
14883.99 140
14885.14 150
14886.29 149
14887.45 162
14888.60 159
14889.75 136
14890.90 122
14892.06 151
14893.21 134
14894.36 140
14895.52 146
14896.67 156
14897.82 156
14898.97 204
14900.13 218
14901.28 139
14902.43 119
14903.59 125
14904.74 139
14905.89 149
14907.05 145
14908.20 147
14909.35 157
14910.51 129
14911.66 150
14912.81 150
14913.97 150
14915.12 137
14916.27 175
14917.43 153
14918.58 141
14919.74 157
14920.89 174
14922.04 141
14923.20 146
14924.35 134
14925.50 153
14926.66 170
14927.81 131
14928.97 175
14930.12 158
14931.28 128
14932.43 129
14933.58 135
14934.74 137
14935.89 150
14937.05 126
14938.20 123
14939.36 143
14940.51 163
14941.67 138
14942.82 117
14943.98 139
14945.13 136
14946.28 137
14947.44 159
14948.59 160
14949.75 124
14950.90 119
14952.06 117
14953.21 167
14954.37 159
14955.52 175
14956.68 145
14957.84 164
14958.99 154
14960.15 151
14961.30 140
14962.46 149
14963.61 168
14964.77 161
14965.92 160
14967.08 134
14968.23 179
14969.39 182
14970.55 157
14971.70 171
14972.86 167
14974.01 155
14975.17 172
14976.33 186
14977.48 145
14978.64 112
14979.79 158
14980.95 137
14982.11 152
14983.26 168
14984.42 146
14985.58 201
14986.73 124
14987.89 145
14989.04 152
14990.20 139
14991.36 142
14992.51 186
14993.67 164
14994.83 141
14995.98 155
14997.14 159
14998.30 170
14999.45 146
15000.61 138
15001.77 129
15002.93 167
15004.08 140
15005.24 172
15006.40 158
15007.55 168
15008.71 158
15009.87 148
15011.03 152
15012.18 166
15013.34 129
15014.50 128
15015.66 152
15016.81 161
15017.97 172
15019.13 164
15020.29 162
15021.44 160
15022.60 127
15023.76 160
15024.92 160
15026.08 169
15027.23 148
15028.39 149
15029.55 157
15030.71 149
15031.87 142
15033.02 105
15034.18 144
15035.34 136
15036.50 136
15037.66 133
15038.81 146
15039.97 137
15041.13 151
15042.29 167
15043.45 149
15044.61 121
15045.77 178
15046.93 172
15048.08 144
15049.24 145
15050.40 126
15051.56 167
15052.72 139
15053.88 153
15055.04 170
15056.20 136
15057.36 112
15058.51 125
15059.67 127
15060.83 142
15061.99 141
15063.15 176
15064.31 167
15065.47 158
15066.63 157
15067.79 180
15068.95 135
15070.11 141
15071.27 170
15072.43 151
15073.59 122
15074.75 110
15075.91 127
15077.07 143
15078.23 136
15079.39 129
15080.55 102
15081.71 126
15082.87 138
15084.03 137
15085.19 132
15086.35 154
15087.51 160
15088.67 159
15089.83 174
15090.99 122
15092.15 121
15093.31 153
15094.47 135
15095.63 131
15096.79 126
15097.95 133
15099.11 143
15100.27 117
15101.43 138
15102.60 147
15103.76 146
15104.92 114
15106.08 116
15107.24 138
15108.40 130
15109.56 166
15110.72 151
15111.88 142
15113.05 127
15114.21 125
15115.37 106
15116.53 123
15117.69 112
15118.85 140
15120.01 123
15121.18 112
15122.34 134
15123.50 127
15124.66 145
15125.82 120
15126.98 139
15128.15 134
15129.31 149
15130.47 105
15131.63 123
15132.79 145
15133.96 167
15135.12 157
15136.28 151
15137.44 146
15138.60 124
15139.77 114
15140.93 130
15142.09 128
15143.25 122
15144.42 128
15145.58 146
15146.74 155
15147.90 161
15149.07 149
15150.23 142
15151.39 152
15152.55 127
15153.72 148
15154.88 144
15156.04 126
15157.21 176
15158.37 152
15159.53 125
15160.70 127
15161.86 145
15163.02 128
15164.19 167
15165.35 155
15166.51 141
15167.68 129
15168.84 109
15170.00 169
15171.17 144
15172.33 140
15173.49 151
15174.66 168
15175.82 156
15176.98 138
15178.15 138
15179.31 141
15180.48 134
15181.64 140
15182.80 171
15183.97 135
15185.13 126
15186.30 140
15187.46 158
15188.62 148
15189.79 124
15190.95 132
15192.12 143
15193.28 154
15194.44 196
15195.61 162
15196.77 162
15197.94 190
15199.10 176
15200.27 144
15201.43 131
15202.60 137
15203.76 149
15204.93 140
15206.09 165
15207.26 152
15208.42 155
15209.59 153
15210.75 138
15211.92 155
15213.08 166
15214.25 131
15215.41 156
15216.58 148
15217.74 136
15218.91 157
15220.07 158
15221.24 157
15222.40 140
15223.57 148
15224.73 172
15225.90 118
15227.07 142
15228.23 154
15229.40 163
15230.56 164
15231.73 145
15232.89 122
15234.06 172
15235.23 157
15236.39 153
15237.56 193
15238.73 179
15239.89 143
15241.06 174
15242.22 153
15243.39 133
15244.56 135
15245.72 170
15246.89 169
15248.06 142
15249.22 187
15250.39 150
15251.55 144
15252.72 141
15253.89 141
15255.06 138
15256.22 144
15257.39 151
15258.56 143
15259.72 164
15260.89 143
15262.06 146
15263.22 179
15264.39 160
15265.56 132
15266.72 165
15267.89 138
15269.06 144
15270.23 149
15271.39 172
15272.56 157
15273.73 140
15274.90 128
15276.06 134
15277.23 146
15278.40 131
15279.57 142
15280.73 123
15281.90 151
15283.07 146
15284.24 145
15285.41 118
15286.57 179
15287.74 168
15288.91 133
15290.08 119
15291.25 171
15292.41 157
15293.58 141
15294.75 165
15295.92 136
15297.09 127
15298.26 125
15299.42 135
15300.59 150
15301.76 186
15302.93 146
15304.10 131
15305.27 156
15306.44 144
15307.60 138
15308.77 152
15309.94 186
15311.11 169
15312.28 145
15313.45 126
15314.62 140
15315.79 149
15316.96 151
15318.12 150
15319.29 158
15320.46 113
15321.63 137
15322.80 141
15323.97 150
15325.14 111
15326.31 145
15327.48 158
15328.65 150
15329.82 144
15330.99 124
15332.16 124
15333.33 142
15334.50 136
15335.67 116
15336.84 143
15338.01 141
15339.18 111
15340.35 145
15341.52 158
15342.69 120
15343.86 117
15345.03 149
15346.20 150
15347.37 151
15348.54 140
15349.71 118
15350.88 148
15352.05 134
15353.22 137
15354.39 138
15355.56 138
15356.73 130
15357.90 147
15359.07 131
15360.24 131
15361.41 155
15362.58 147
15363.76 133
15364.93 132
15366.10 137
15367.27 155
15368.44 150
15369.61 165
15370.78 149
15371.95 156
15373.12 131
15374.30 119
15375.47 121
15376.64 141
15377.81 139
15378.98 141
15380.15 140
15381.32 136
15382.50 123
15383.67 146
15384.84 146
15386.01 113
15387.18 153
15388.35 140
15389.53 161
15390.70 141
15391.87 143
15393.04 127
15394.21 139
15395.39 125
15396.56 154
15397.73 141
15398.90 161
15400.08 126
15401.25 136
15402.42 136
15403.59 158
15404.76 131
15405.94 145
15407.11 142
15408.28 128
15409.45 132
15410.63 119
15411.80 159
15412.97 138
15414.15 143
15415.32 115
15416.49 98
15417.66 126
15418.84 129
15420.01 123
15421.18 129
15422.36 129
15423.53 135
15424.70 135
15425.88 124
15427.05 151
15428.22 144
15429.40 130
15430.57 158
15431.74 178
15432.92 140
15434.09 118
15435.26 128
15436.44 140
15437.61 151
15438.79 168
15439.96 144
15441.13 177
15442.31 155
15443.48 114
15444.65 148
15445.83 145
15447.00 137
15448.18 108
15449.35 123
15450.53 128
15451.70 146
15452.87 131
15454.05 153
15455.22 163
15456.40 146
15457.57 146
15458.75 126
15459.92 139
15461.09 151
15462.27 134
15463.44 126
15464.62 134
15465.79 146
15466.97 162
15468.14 149
15469.32 121
15470.49 115
15471.67 129
15472.84 152
15474.02 147
15475.19 158
15476.37 128
15477.54 127
15478.72 121
15479.89 153
15481.07 134
15482.25 127
15483.42 117
15484.60 141
15485.77 131
15486.95 131
15488.12 144
15489.30 148
15490.47 157
15491.65 165
15492.83 143
15494.00 157
15495.18 136
15496.35 138
15497.53 152
15498.71 142
15499.88 142
15501.06 163
15502.23 203
15503.41 176
15504.59 144
15505.76 137
15506.94 132
15508.12 140
15509.29 121
15510.47 144
15511.64 150
15512.82 165
15514.00 152
15515.17 151
15516.35 152
15517.53 142
15518.70 157
15519.88 177
15521.06 143
15522.24 150
15523.41 165
15524.59 117
15525.77 125
15526.94 153
15528.12 117
15529.30 113
15530.48 140
15531.65 178
15532.83 138
15534.01 144
15535.18 135
15536.36 178
15537.54 158
15538.72 146
15539.89 155
15541.07 164
15542.25 141
15543.43 124
15544.61 121
15545.78 132
15546.96 122
15548.14 128
15549.32 147
15550.50 141
15551.67 124
15552.85 161
15554.03 162
15555.21 157
15556.39 161
15557.56 138
15558.74 168
15559.92 161
15561.10 171
15562.28 173
15563.46 161
15564.63 167
15565.81 173
15566.99 178
15568.17 160
15569.35 163
15570.53 148
15571.71 156
15572.89 161
15574.06 163
15575.24 155
15576.42 139
15577.60 148
15578.78 147
15579.96 145
15581.14 160
15582.32 195
15583.50 154
15584.68 163
15585.86 149
15587.04 149
15588.21 163
15589.39 167
15590.57 168
15591.75 183
15592.93 128
15594.11 173
15595.29 161
15596.47 155
15597.65 183
15598.83 167
15600.01 179
15601.19 138
15602.37 154
15603.55 154
15604.73 173
15605.91 177
15607.09 185
15608.27 170
15609.45 176
15610.63 185
15611.81 182
15612.99 203
15614.17 178
15615.35 166
15616.53 160
15617.71 158
15618.90 179
15620.08 221
15621.26 193
15622.44 194
15623.62 214
15624.80 205
15625.98 189
15627.16 185
15628.34 209
15629.52 179
15630.70 187
15631.89 187
15633.07 181
15634.25 181
15635.43 200
15636.61 191
15637.79 213
15638.97 221
15640.15 187
15641.34 213
15642.52 219
15643.70 179
15644.88 187
15646.06 208
15647.24 177
15648.42 192
15649.61 215
15650.79 211
15651.97 202
15653.15 223
15654.33 201
15655.52 222
15656.70 191
15657.88 219
15659.06 203
15660.24 229
15661.43 208
15662.61 178
15663.79 222
15664.97 221
15666.16 197
15667.34 178
15668.52 213
15669.70 208
15670.89 224
15672.07 224
15673.25 237
15674.43 176
15675.62 175
15676.80 205
15677.98 201
15679.17 208
15680.35 188
15681.53 180
15682.71 183
15683.90 212
15685.08 195
15686.26 170
15687.45 189
15688.63 177
15689.81 174
15691.00 205
15692.18 208
15693.36 231
15694.55 207
15695.73 193
15696.91 165
15698.10 166
15699.28 176
15700.46 177
15701.65 212
15702.83 186
15704.02 170
15705.20 209
15706.38 204
15707.57 200
15708.75 217
15709.94 226
15711.12 224
15712.30 211
15713.49 237
15714.67 214
15715.86 221
15717.04 232
15718.23 247
15719.41 213
15720.59 255
15721.78 237
15722.96 246
15724.15 228
15725.33 221
15726.52 214
15727.70 202
15728.89 192
15730.07 245
15731.26 222
15732.44 206
15733.63 213
15734.81 180
15736.00 204
15737.18 205
15738.37 224
15739.55 184
15740.74 171
15741.92 200
15743.11 184
15744.29 201
15745.48 229
15746.66 210
15747.85 188
15749.03 213
15750.22 223
15751.41 231
15752.59 232
15753.78 217
15754.96 230
15756.15 235
15757.33 249
15758.52 228
15759.71 266
15760.89 231
15762.08 212
15763.26 204
15764.45 193
15765.64 203
15766.82 216
15768.01 198
15769.19 197
15770.38 208
15771.57 190
15772.75 168
15773.94 215
15775.13 207
15776.31 229
15777.50 206
15778.69 193
15779.87 197
15781.06 208
15782.25 197
15783.43 214
15784.62 200
15785.81 206
15786.99 193
15788.18 197
15789.37 209
15790.56 178
15791.74 164
15792.93 202
15794.12 197
15795.30 157
15796.49 182
15797.68 205
15798.87 187
15800.05 222
15801.24 200
15802.43 160
15803.62 185
15804.80 217
15805.99 175
15807.18 160
15808.37 196
15809.55 149
15810.74 168
15811.93 171
15813.12 200
15814.31 156
15815.49 166
15816.68 183
15817.87 164
15819.06 152
15820.25 150
15821.44 169
15822.62 195
15823.81 196
15825.00 151
15826.19 164
15827.38 163
15828.57 158
15829.75 188
15830.94 169
15832.13 165
15833.32 162
15834.51 176
15835.70 192
15836.89 190
15838.08 162
15839.26 169
15840.45 178
15841.64 188
15842.83 172
15844.02 144
15845.21 183
15846.40 158
15847.59 169
15848.78 159
15849.97 170
15851.16 169
15852.35 163
15853.53 151
15854.72 183
15855.91 142
15857.10 161
15858.29 174
15859.48 185
15860.67 183
15861.86 137
15863.05 175
15864.24 156
15865.43 140
15866.62 169
15867.81 179
15869.00 146
15870.19 181
15871.38 137
15872.57 170
15873.76 190
15874.95 225
15876.14 191
15877.33 190
15878.52 167
15879.71 192
15880.90 213
15882.10 180
15883.29 192
15884.48 161
15885.67 156
15886.86 170
15888.05 167
15889.24 191
15890.43 178
15891.62 181
15892.81 162
15894.00 180
15895.19 186
15896.39 170
15897.58 173
15898.77 197
15899.96 181
15901.15 166
15902.34 162
15903.53 166
15904.72 181
15905.92 166
15907.11 171
15908.30 182
15909.49 196
15910.68 216
15911.87 200
15913.06 192
15914.26 178
15915.45 168
15916.64 187
15917.83 193
15919.02 163
15920.22 186
15921.41 188
15922.60 200
15923.79 195
15924.98 176
15926.18 211
15927.37 218
15928.56 206
15929.75 194
15930.95 210
15932.14 196
15933.33 178
15934.52 166
15935.72 186
15936.91 187
15938.10 191
15939.29 216
15940.49 216
15941.68 195
15942.87 180
15944.06 180
15945.26 156
15946.45 153
15947.64 162
15948.84 179
15950.03 167
15951.22 163
15952.42 162
15953.61 212
15954.80 174
15956.00 152
15957.19 158
15958.38 169
15959.58 187
15960.77 164
15961.96 156
15963.16 148
15964.35 146
15965.54 186
15966.74 180
15967.93 174
15969.12 149
15970.32 143
15971.51 160
15972.71 145
15973.90 139
15975.09 138
15976.29 136
15977.48 139
15978.68 136
15979.87 151
15981.07 131
15982.26 138
15983.45 163
15984.65 165
15985.84 137
15987.04 124
15988.23 165
15989.43 145
15990.62 143
15991.82 131
15993.01 158
15994.20 163
15995.40 159
15996.59 159
15997.79 153
15998.98 155
16000.18 138
16001.37 133
16002.57 131
16003.76 160
16004.96 144
16006.15 156
16007.35 150
16008.55 142
16009.74 126
16010.94 148
16012.13 139
16013.33 114
16014.52 138
16015.72 130
16016.91 130
16018.11 140
16019.30 135
16020.50 127
16021.70 144
16022.89 146
16024.09 134
16025.28 121
16026.48 136
16027.68 126
16028.87 151
16030.07 131
16031.26 119
16032.46 130
16033.66 169
16034.85 140
16036.05 133
16037.25 151
16038.44 158
16039.64 149
16040.83 161
16042.03 149
16043.23 131
16044.42 133
16045.62 129
16046.82 150
16048.01 124
16049.21 119
16050.41 127
16051.60 146
16052.80 138
16054.00 140
16055.20 148
16056.39 170
16057.59 167
16058.79 135
16059.98 123
16061.18 145
16062.38 153
16063.58 137
16064.77 136
16065.97 159
16067.17 139
16068.37 183
16069.56 181
16070.76 144
16071.96 138
16073.16 140
16074.35 117
16075.55 117
16076.75 123
16077.95 117
16079.15 140
16080.34 135
16081.54 133
16082.74 143
16083.94 104
16085.14 113
16086.33 149
16087.53 130
16088.73 134
16089.93 123
16091.13 128
16092.33 136
16093.52 120
16094.72 130
16095.92 109
16097.12 163
16098.32 125
16099.52 118
16100.72 115
16101.91 131
16103.11 125
16104.31 129
16105.51 126
16106.71 132
16107.91 130
16109.11 120
16110.31 131
16111.51 141
16112.71 144
16113.90 147
16115.10 160
16116.30 142
16117.50 145
16118.70 133
16119.90 125
16121.10 123
16122.30 123
16123.50 136
16124.70 136
16125.90 143
16127.10 112
16128.30 150
16129.50 151
16130.70 132
16131.90 140
16133.10 130
16134.30 129
16135.50 161
16136.70 131
16137.90 123
16139.10 137
16140.30 142
16141.50 136
16142.70 145
16143.90 116
16145.10 163
16146.30 144
16147.50 111
16148.70 107
16149.90 125
16151.10 105
16152.30 120
16153.50 117
16154.70 150
16155.91 175
16157.11 147
16158.31 129
16159.51 129
16160.71 148
16161.91 140
16163.11 116
16164.31 108
16165.51 125
16166.71 138
16167.92 165
16169.12 154
16170.32 135
16171.52 123
16172.72 137
16173.92 136
16175.12 141
16176.33 124
16177.53 111
16178.73 143
16179.93 117
16181.13 130
16182.33 122
16183.54 131
16184.74 113
16185.94 133
16187.14 127
16188.34 128
16189.55 112
16190.75 139
16191.95 161
16193.15 144
16194.35 150
16195.56 128
16196.76 160
16197.96 144
16199.16 116
16200.37 112
16201.57 105
16202.77 160
16203.97 134
16205.18 119
16206.38 141
16207.58 136
16208.78 140
16209.99 126
16211.19 124
16212.39 128
16213.60 134
16214.80 137
16216.00 138
16217.20 98
16218.41 138
16219.61 161
16220.81 154
16222.02 139
16223.22 121
16224.42 165
16225.63 150
16226.83 147
16228.03 140
16229.24 123
16230.44 124
16231.64 150
16232.85 148
16234.05 156
16235.26 147
16236.46 147
16237.66 134
16238.87 123
16240.07 120
16241.28 128
16242.48 168
16243.68 153
16244.89 164
16246.09 137
16247.30 151
16248.50 159
16249.70 144
16250.91 109
16252.11 138
16253.32 153
16254.52 159
16255.73 172
16256.93 150
16258.14 131
16259.34 133
16260.54 167
16261.75 166
16262.95 143
16264.16 170
16265.36 141
16266.57 164
16267.77 160
16268.98 157
16270.18 181
16271.39 153
16272.59 159
16273.80 162
16275.00 162
16276.21 174
16277.41 139
16278.62 147
16279.83 149
16281.03 151
16282.24 192
16283.44 175
16284.65 174
16285.85 170
16287.06 176
16288.26 133
16289.47 137
16290.68 139
16291.88 153
16293.09 144
16294.29 170
16295.50 192
16296.71 165
16297.91 175
16299.12 167
16300.32 141
16301.53 164
16302.74 161
16303.94 154
16305.15 157
16306.36 174
16307.56 173
16308.77 163
16309.97 174
16311.18 167
16312.39 179
16313.59 161
16314.80 151
16316.01 157
16317.21 158
16318.42 175
16319.63 192
16320.84 180
16322.04 158
16323.25 157
16324.46 142
16325.66 139
16326.87 124
16328.08 127
16329.28 141
16330.49 155
16331.70 144
16332.91 168
16334.11 144
16335.32 127
16336.53 134
16337.74 123
16338.94 134
16340.15 151
16341.36 129
16342.57 103
16343.78 125
16344.98 144
16346.19 139
16347.40 145
16348.61 152
16349.81 156
16351.02 143
16352.23 115
16353.44 130
16354.65 137
16355.86 130
16357.06 151
16358.27 186
16359.48 143
16360.69 140
16361.90 106
16363.11 121
16364.31 126
16365.52 110
16366.73 117
16367.94 115
16369.15 139
16370.36 123
16371.57 156
16372.77 149
16373.98 151
16375.19 136
16376.40 140
16377.61 138
16378.82 142
16380.03 97
16381.24 107
16382.45 116
16383.66 143
16384.87 102
16386.08 136
16387.28 168
16388.49 121
16389.70 157
16390.91 166
16392.12 141
16393.33 138
16394.54 143
16395.75 150
16396.96 123
16398.17 115
16399.38 124
16400.59 145
16401.80 132
16403.01 109
16404.22 127
16405.43 129
16406.64 118
16407.85 119
16409.06 124
16410.27 140
16411.48 145
16412.69 140
16413.90 128
16415.11 131
16416.32 129
16417.53 141
16418.74 130
16419.95 117
16421.17 135
16422.38 142
16423.59 117
16424.80 125
16426.01 111
16427.22 127
16428.43 120
16429.64 119
16430.85 120
16432.06 96
16433.27 103
16434.48 125
16435.70 107
16436.91 116
16438.12 112
16439.33 127
16440.54 106
16441.75 131
16442.96 104
16444.18 109
16445.39 107
16446.60 99
16447.81 106
16449.02 110
16450.23 112
16451.45 126
16452.66 124
16453.87 102
16455.08 126
16456.29 122
16457.50 127
16458.72 136
16459.93 107
16461.14 109
16462.35 107
16463.57 127
16464.78 101
16465.99 110
16467.20 114
16468.41 126
16469.63 121
16470.84 115
16472.05 119
16473.26 128
16474.48 102
16475.69 119
16476.90 116
16478.12 132
16479.33 106
16480.54 104
16481.75 96
16482.97 117
16484.18 132
16485.39 137
16486.61 112
16487.82 128
16489.03 94
16490.24 116
16491.46 122
16492.67 142
16493.88 139
16495.10 118
16496.31 121
16497.52 97
16498.74 112
16499.95 136
16501.17 132
16502.38 140
16503.59 164
16504.81 123
16506.02 108
16507.23 123
16508.45 139
16509.66 130
16510.88 141
16512.09 121
16513.30 118
16514.52 137
16515.73 98
16516.95 121
16518.16 91
16519.37 98
16520.59 132
16521.80 155
16523.02 103
16524.23 112
16525.45 134
16526.66 122
16527.88 107
16529.09 118
16530.30 113
16531.52 103
16532.73 140
16533.95 117
16535.16 140
16536.38 158
16537.59 120
16538.81 126
16540.02 110
16541.24 103
16542.45 91
16543.67 135
16544.88 127
16546.10 110
16547.31 122
16548.53 134
16549.75 121
16550.96 109
16552.18 138
16553.39 130
16554.61 122
16555.82 142
16557.04 133
16558.25 138
16559.47 129
16560.69 130
16561.90 113
16563.12 126
16564.33 120
16565.55 117
16566.77 125
16567.98 116
16569.20 100
16570.41 124
16571.63 131
16572.85 111
16574.06 105
16575.28 139
16576.50 146
16577.71 129
16578.93 121
16580.14 106
16581.36 136
16582.58 119
16583.79 119
16585.01 150
16586.23 146
16587.44 114
16588.66 142
16589.88 139
16591.09 111
16592.31 116
16593.53 130
16594.75 118
16595.96 146
16597.18 134
16598.40 138
16599.61 157
16600.83 107
16602.05 125
16603.27 146
16604.48 124
16605.70 124
16606.92 112
16608.14 155
16609.35 129
16610.57 117
16611.79 132
16613.01 129
16614.22 133
16615.44 123
16616.66 112
16617.88 118
16619.10 132
16620.31 113
16621.53 142
16622.75 100
16623.97 118
16625.19 132
16626.40 101
16627.62 99
16628.84 120
16630.06 104
16631.28 115
16632.50 123
16633.71 112
16634.93 135
16636.15 123
16637.37 120
16638.59 119
16639.81 116
16641.03 109
16642.24 115
16643.46 113
16644.68 125
16645.90 125
16647.12 125
16648.34 125
16649.56 115
16650.78 101
16652.00 103
16653.22 105
16654.44 117
16655.65 95
16656.87 115
16658.09 97
16659.31 117
16660.53 129
16661.75 123
16662.97 133
16664.19 142
16665.41 112
16666.63 97
16667.85 117
16669.07 106
16670.29 95
16671.51 94
16672.73 118
16673.95 131
16675.17 119
16676.39 112
16677.61 118
16678.83 136
16680.05 120
16681.27 143
16682.49 121
16683.71 107
16684.93 110
16686.15 105
16687.37 106
16688.59 85
16689.81 120
16691.03 116
16692.25 124
16693.47 123
16694.69 108
16695.92 113
16697.14 106
16698.36 132
16699.58 148
16700.80 111
16702.02 134
16703.24 107
16704.46 147
16705.68 129
16706.90 99
16708.13 133
16709.35 144
16710.57 142
16711.79 104
16713.01 119
16714.23 119
16715.45 118
16716.67 100
16717.90 113
16719.12 124
16720.34 106
16721.56 114
16722.78 112
16724.00 99
16725.23 121
16726.45 111
16727.67 104
16728.89 123
16730.11 102
16731.34 136
16732.56 97
16733.78 90
16735.00 130
16736.23 129
16737.45 117
16738.67 105
16739.89 115
16741.11 108
16742.34 120
16743.56 111
16744.78 113
16746.00 118
16747.23 133
16748.45 127
16749.67 110
16750.90 127
16752.12 124
16753.34 118
16754.56 105
16755.79 121
16757.01 106
16758.23 152
16759.46 133
16760.68 128
16761.90 110
16763.13 133
16764.35 131
16765.57 85
16766.80 90
16768.02 124
16769.24 118
16770.47 118
16771.69 123
16772.91 114
16774.14 129
16775.36 95
16776.58 120
16777.81 102
16779.03 86
16780.25 88
16781.48 112
16782.70 124
16783.93 106
16785.15 111
16786.37 103
16787.60 101
16788.82 114
16790.05 109
16791.27 114
16792.50 99
16793.72 122
16794.94 123
16796.17 128
16797.39 112
16798.62 91
16799.84 98
16801.07 97
16802.29 102
16803.52 105
16804.74 87
16805.97 110
16807.19 125
16808.42 123
16809.64 148
16810.87 170
16812.09 119
16813.32 133
16814.54 111
16815.77 106
16816.99 111
16818.22 118
16819.44 126
16820.67 86
16821.89 109
16823.12 140
16824.34 97
16825.57 143
16826.79 139
16828.02 123
16829.25 120
16830.47 117
16831.70 103
16832.92 115
16834.15 117
16835.37 114
16836.60 131
16837.83 144
16839.05 127
16840.28 122
16841.50 118
16842.73 115
16843.96 119
16845.18 116
16846.41 164
16847.63 126
16848.86 135
16850.09 122
16851.31 104
16852.54 134
16853.77 124
16854.99 121
16856.22 123
16857.45 92
16858.67 90
16859.90 124
16861.13 133
16862.35 139
16863.58 114
16864.81 121
16866.03 121
16867.26 114
16868.49 115
16869.72 122
16870.94 129
16872.17 134
16873.40 131
16874.62 122
16875.85 134
16877.08 111
16878.31 114
16879.53 129
16880.76 126
16881.99 145
16883.22 146
16884.44 149
16885.67 131
16886.90 152
16888.13 113
16889.36 128
16890.58 148
16891.81 146
16893.04 122
16894.27 121
16895.50 141
16896.72 142
16897.95 126
16899.18 146
16900.41 124
16901.64 121
16902.86 111
16904.09 130
16905.32 130
16906.55 131
16907.78 163
16909.01 147
16910.24 153
16911.46 149
16912.69 141
16913.92 127
16915.15 128
16916.38 133
16917.61 97
16918.84 108
16920.07 133
16921.29 139
16922.52 119
16923.75 145
16924.98 133
16926.21 147
16927.44 100
16928.67 132
16929.90 138
16931.13 107
16932.36 92
16933.59 104
16934.82 107
16936.05 125
16937.28 106
16938.51 123
16939.73 101
16940.96 124
16942.19 121
16943.42 108
16944.65 99
16945.88 127
16947.11 114
16948.34 157
16949.57 133
16950.80 128
16952.03 123
16953.26 141
16954.49 131
16955.72 122
16956.95 116
16958.18 120
16959.42 144
16960.65 140
16961.88 128
16963.11 135
16964.34 108
16965.57 107
16966.80 91
16968.03 127
16969.26 114
16970.49 115
16971.72 131
16972.95 113
16974.18 141
16975.41 129
16976.65 130
16977.88 127
16979.11 142
16980.34 116
16981.57 109
16982.80 96
16984.03 110
16985.26 124
16986.49 103
16987.73 105
16988.96 118
16990.19 122
16991.42 134
16992.65 112
16993.88 135
16995.12 143
16996.35 112
16997.58 117
16998.81 115
17000.04 142
17001.27 111
17002.51 94
17003.74 110
17004.97 107
17006.20 103
17007.43 111
17008.67 123
17009.90 97
17011.13 143
17012.36 121
17013.60 101
17014.83 145
17016.06 114
17017.29 115
17018.53 109
17019.76 108
17020.99 134
17022.22 93
17023.46 76
17024.69 102
17025.92 110
17027.15 100
17028.39 101
17029.62 125
17030.85 121
17032.09 122
17033.32 103
17034.55 88
17035.79 87
17037.02 103
17038.25 112
17039.49 110
17040.72 89
17041.95 121
17043.19 115
17044.42 113
17045.65 111
17046.89 129
17048.12 115
17049.35 117
17050.59 93
17051.82 120
17053.05 114
17054.29 111
17055.52 96
17056.76 96
17057.99 99
17059.22 94
17060.46 108
17061.69 119
17062.93 93
17064.16 85
17065.39 89
17066.63 114
17067.86 128
17069.10 120
17070.33 96
17071.57 96
17072.80 91
17074.04 102
17075.27 116
17076.50 109
17077.74 87
17078.97 124
17080.21 103
17081.44 114
17082.68 135
17083.91 107
17085.15 104
17086.38 99
17087.62 88
17088.85 115
17090.09 87
17091.32 84
17092.56 98
17093.79 81
17095.03 105
17096.26 116
17097.50 118
17098.74 110
17099.97 96
17101.21 118
17102.44 98
17103.68 101
17104.91 85
17106.15 102
17107.38 111
17108.62 120
17109.86 107
17111.09 112
17112.33 100
17113.56 103
17114.80 112
17116.04 99
17117.27 97
17118.51 104
17119.74 75
17120.98 80
17122.22 78
17123.45 116
17124.69 94
17125.93 97
17127.16 98
17128.40 120
17129.64 103
17130.87 108
17132.11 123
17133.35 117
17134.58 104
17135.82 110
17137.06 88
17138.29 112
17139.53 118
17140.77 100
17142.00 90
17143.24 118
17144.48 124
17145.72 108
17146.95 129
17148.19 107
17149.43 123
17150.66 115
17151.90 132
17153.14 122
17154.38 93
17155.61 100
17156.85 106
17158.09 120
17159.33 98
17160.56 81
17161.80 108
17163.04 124
17164.28 96
17165.52 88
17166.75 105
17167.99 103
17169.23 112
17170.47 121
17171.71 118
17172.94 93
17174.18 130
17175.42 119
17176.66 111
17177.90 119
17179.13 114
17180.37 109
17181.61 97
17182.85 102
17184.09 127
17185.33 104
17186.57 90
17187.80 88
17189.04 89
17190.28 118
17191.52 118
17192.76 131
17194.00 110
17195.24 128
17196.48 106
17197.72 110
17198.95 109
17200.19 95
17201.43 123
17202.67 131
17203.91 90
17205.15 100
17206.39 104
17207.63 116
17208.87 126
17210.11 94
17211.35 96
17212.59 78
17213.83 81
17215.07 116
17216.31 110
17217.55 107
17218.79 99
17220.03 113
17221.26 92
17222.50 83
17223.74 110
17224.98 115
17226.22 117
17227.46 106
17228.71 99
17229.95 100
17231.19 111
17232.43 112
17233.67 92
17234.91 87
17236.15 132
17237.39 90
17238.63 76
17239.87 91
17241.11 111
17242.35 90
17243.59 108
17244.83 106
17246.07 95
17247.31 103
17248.55 113
17249.79 110
17251.04 97
17252.28 79
17253.52 87
17254.76 102
17256.00 96
17257.24 109
17258.48 122
17259.72 106
17260.96 104
17262.21 94
17263.45 110
17264.69 87
17265.93 86
17267.17 98
17268.41 99
17269.65 104
17270.90 94
17272.14 94
17273.38 119
17274.62 111
17275.86 111
17277.11 99
17278.35 109
17279.59 91
17280.83 102
17282.07 121
17283.32 118
17284.56 108
17285.80 94
17287.04 118
17288.28 108
17289.53 113
17290.77 111
17292.01 113
17293.25 117
17294.50 147
17295.74 114
17296.98 82
17298.22 103
17299.47 104
17300.71 94
17301.95 94
17303.19 76
17304.44 88
17305.68 70
17306.92 123
17308.17 141
17309.41 103
17310.65 96
17311.90 107
17313.14 112
17314.38 99
17315.63 98
17316.87 125
17318.11 107
17319.36 122
17320.60 99
17321.84 107
17323.09 129
17324.33 122
17325.57 118
17326.82 100
17328.06 99
17329.30 81
17330.55 102
17331.79 144
17333.04 101
17334.28 88
17335.52 96
17336.77 97
17338.01 86
17339.26 112
17340.50 139
17341.74 89
17342.99 94
17344.23 111
17345.48 92
17346.72 124
17347.97 90
17349.21 109
17350.46 115
17351.70 96
17352.94 110
17354.19 121
17355.43 117
17356.68 116
17357.92 87
17359.17 85
17360.41 97
17361.66 111
17362.90 107
17364.15 96
17365.39 80
17366.64 117
17367.88 108
17369.13 101
17370.37 118
17371.62 111
17372.86 130
17374.11 117
17375.35 129
17376.60 112
17377.85 104
17379.09 122
17380.34 113
17381.58 94
17382.83 96
17384.07 99
17385.32 109
17386.57 105
17387.81 112
17389.06 112
17390.30 114
17391.55 91
17392.80 111
17394.04 129
17395.29 100
17396.53 99
17397.78 117
17399.03 102
17400.27 103
17401.52 117
17402.77 107
17404.01 116
17405.26 119
17406.50 106
17407.75 89
17409.00 114
17410.24 119
17411.49 138
17412.74 113
17413.99 103
17415.23 95
17416.48 98
17417.73 111
17418.97 115
17420.22 86
17421.47 106
17422.71 110
17423.96 90
17425.21 123
17426.46 149
17427.70 108
17428.95 85
17430.20 104
17431.45 95
17432.69 122
17433.94 132
17435.19 143
17436.44 122
17437.68 108
17438.93 108
17440.18 103
17441.43 101
17442.67 126
17443.92 105
17445.17 106
17446.42 97
17447.67 81
17448.91 107
17450.16 103
17451.41 124
17452.66 111
17453.91 105
17455.15 114
17456.40 105
17457.65 104
17458.90 107
17460.15 123
17461.40 112
17462.65 106
17463.89 110
17465.14 126
17466.39 106
17467.64 115
17468.89 105
17470.14 139
17471.39 113
17472.64 110
17473.88 123
17475.13 127
17476.38 141
17477.63 112
17478.88 105
17480.13 113
17481.38 120
17482.63 156
17483.88 117
17485.13 94
17486.38 112
17487.63 116
17488.88 100
17490.12 109
17491.37 130
17492.62 107
17493.87 112
17495.12 115
17496.37 103
17497.62 99
17498.87 139
17500.12 126
17501.37 97
17502.62 90
17503.87 117
17505.12 123
17506.37 110
17507.62 113
17508.87 107
17510.12 118
17511.37 119
17512.62 103
17513.87 90
17515.12 111
17516.38 104
17517.63 112
17518.88 93
17520.13 102
17521.38 104
17522.63 105
17523.88 118
17525.13 150
17526.38 165
17527.63 127
17528.88 125
17530.13 111
17531.38 121
17532.64 127
17533.89 111
17535.14 134
17536.39 147
17537.64 105
17538.89 122
17540.14 133
17541.39 128
17542.65 121
17543.90 154
17545.15 128
17546.40 125
17547.65 124
17548.90 140
17550.16 98
17551.41 111
17552.66 121
17553.91 128
17555.16 139
17556.41 129
17557.67 141
17558.92 117
17560.17 145
17561.42 98
17562.67 132
17563.93 127
17565.18 132
17566.43 133
17567.68 118
17568.94 100
17570.19 136
17571.44 146
17572.69 124
17573.95 111
17575.20 123
17576.45 128
17577.70 121
17578.96 136
17580.21 97
17581.46 129
17582.71 135
17583.97 113
17585.22 127
17586.47 137
17587.73 162
17588.98 153
17590.23 126
17591.49 98
17592.74 133
17593.99 114
17595.25 143
17596.50 131
17597.75 118
17599.01 127
17600.26 130
17601.51 139
17602.77 158
17604.02 146
17605.27 164
17606.53 137
17607.78 135
17609.03 141
17610.29 114
17611.54 151
17612.80 161
17614.05 132
17615.30 127
17616.56 112
17617.81 110
17619.07 121
17620.32 108
17621.58 86
17622.83 109
17624.08 166
17625.34 124
17626.59 116
17627.85 104
17629.10 144
17630.36 141
17631.61 111
17632.87 119
17634.12 107
17635.37 112
17636.63 96
17637.88 117
17639.14 103
17640.39 93
17641.65 115
17642.90 113
17644.16 97
17645.41 80
17646.67 115
17647.92 119
17649.18 122
17650.44 103
17651.69 97
17652.95 105
17654.20 83
17655.46 107
17656.71 120
17657.97 121
17659.22 112
17660.48 97
17661.73 95
17662.99 104
17664.25 99
17665.50 109
17666.76 119
17668.01 101
17669.27 99
17670.53 111
17671.78 92
17673.04 103
17674.29 110
17675.55 104
17676.81 99
17678.06 120
17679.32 91
17680.57 89
17681.83 90
17683.09 102
17684.34 102
17685.60 114
17686.86 109
17688.11 110
17689.37 81
17690.63 97
17691.88 103
17693.14 80
17694.40 101
17695.65 90
17696.91 99
17698.17 91
17699.43 102
17700.68 103
17701.94 102
17703.20 86
17704.45 103
17705.71 113
17706.97 106
17708.23 98
17709.48 91
17710.74 83
17712.00 110
17713.26 85
17714.51 115
17715.77 122
17717.03 98
17718.29 103
17719.54 118
17720.80 76
17722.06 84
17723.32 111
17724.58 98
17725.83 109
17727.09 124
17728.35 107
17729.61 120
17730.87 95
17732.12 92
17733.38 115
17734.64 130
17735.90 102
17737.16 104
17738.42 93
17739.67 91
17740.93 115
17742.19 99
17743.45 93
17744.71 100
17745.97 137
17747.23 115
17748.48 94
17749.74 107
17751.00 71
17752.26 96
17753.52 98
17754.78 99
17756.04 101
17757.30 98
17758.56 87
17759.81 100
17761.07 96
17762.33 88
17763.59 98
17764.85 111
17766.11 127
17767.37 106
17768.63 101
17769.89 89
17771.15 116
17772.41 112
17773.67 94
17774.93 85
17776.19 92
17777.45 129
17778.71 102
17779.97 130
17781.23 111
17782.49 101
17783.75 94
17785.01 119
17786.27 139
17787.53 102
17788.79 105
17790.05 112
17791.31 113
17792.57 102
17793.83 87
17795.09 88
17796.35 110
17797.61 115
17798.87 111
17800.13 100
17801.39 110
17802.65 91
17803.91 122
17805.17 102
17806.44 86
17807.70 82
17808.96 102
17810.22 93
17811.48 84
17812.74 123
17814.00 121
17815.26 126
17816.52 101
17817.78 87
17819.05 91
17820.31 94
17821.57 94
17822.83 92
17824.09 88
17825.35 104
17826.61 93
17827.88 103
17829.14 98
17830.40 88
17831.66 86
17832.92 87
17834.18 84
17835.45 95
17836.71 94
17837.97 95
17839.23 95
17840.49 96
17841.76 88
17843.02 76
17844.28 94
17845.54 104
17846.81 101
17848.07 92
17849.33 95
17850.59 93
17851.85 98
17853.12 74
17854.38 71
17855.64 90
17856.90 78
17858.17 91
17859.43 95
17860.69 84
17861.96 94
17863.22 95
17864.48 90
17865.74 93
17867.01 114
17868.27 92
17869.53 79
17870.80 100
17872.06 100
17873.32 94
17874.59 91
17875.85 108
17877.11 118
17878.38 90
17879.64 127
17880.90 105
17882.17 92
17883.43 86
17884.69 107
17885.96 94
17887.22 105
17888.48 100
17889.75 97
17891.01 101
17892.28 117
17893.54 94
17894.80 92
17896.07 81
17897.33 89
17898.60 123
17899.86 75
17901.12 92
17902.39 83
17903.65 101
17904.92 103
17906.18 91
17907.45 99
17908.71 88
17909.97 108
17911.24 105
17912.50 120
17913.77 98
17915.03 92
17916.30 114
17917.56 85
17918.83 74
17920.09 99
17921.36 82
17922.62 86
17923.89 92
17925.15 95
17926.42 92
17927.68 102
17928.95 91
17930.21 88
17931.48 110
17932.74 94
17934.01 89
17935.27 79
17936.54 89
17937.81 142
17939.07 115
17940.34 91
17941.60 85
17942.87 121
17944.13 105
17945.40 91
17946.66 98
17947.93 73
17949.20 90
17950.46 122
17951.73 102
17952.99 89
17954.26 113
17955.53 96
17956.79 118
17958.06 82
17959.33 110
17960.59 112
17961.86 109
17963.12 110
17964.39 93
17965.66 117
17966.92 89
17968.19 100
17969.46 86
17970.72 91
17971.99 70
17973.26 97
17974.52 108
17975.79 91
17977.06 84
17978.32 91
17979.59 103
17980.86 97
17982.12 107
17983.39 91
17984.66 108
17985.93 96
17987.19 94
17988.46 85
17989.73 117
17991.00 92
17992.26 97
17993.53 97
17994.80 73
17996.07 72
17997.33 94
17998.60 125
17999.87 86
18001.14 70
18002.40 81
18003.67 90
18004.94 81
18006.21 95
18007.48 81
18008.74 94
18010.01 91
18011.28 76
18012.55 86
18013.82 94
18015.08 101
18016.35 108
18017.62 128
18018.89 118
18020.16 108
18021.43 124
18022.69 87
18023.96 99
18025.23 89
18026.50 83
18027.77 102
18029.04 114
18030.31 94
18031.57 83
18032.84 81
18034.11 82
18035.38 91
18036.65 89
18037.92 84
18039.19 95
18040.46 88
18041.73 100
18043.00 92
18044.27 86
18045.53 108
18046.80 113
18048.07 94
18049.34 108
18050.61 91
18051.88 90
18053.15 101
18054.42 90
18055.69 95
18056.96 111
18058.23 99
18059.50 106
18060.77 89
18062.04 102
18063.31 123
18064.58 112
18065.85 89
18067.12 109
18068.39 114
18069.66 105
18070.93 90
18072.20 79
18073.47 75
18074.74 112
18076.01 103
18077.28 90
18078.55 113
18079.82 81
18081.09 110
18082.36 97
18083.63 98
18084.90 93
18086.18 97
18087.45 103
18088.72 90
18089.99 97
18091.26 104
18092.53 124
18093.80 122
18095.07 110
18096.34 98
18097.61 78
18098.88 101
18100.16 94
18101.43 82
18102.70 123
18103.97 103
18105.24 116
18106.51 83
18107.78 98
18109.06 105
18110.33 111
18111.60 115
18112.87 122
18114.14 85
18115.41 102
18116.69 119
18117.96 89
18119.23 95
18120.50 105
18121.77 110
18123.05 131
18124.32 109
18125.59 124
18126.86 126
18128.13 109
18129.41 128
18130.68 96
18131.95 104
18133.22 107
18134.50 115
18135.77 136
18137.04 105
18138.31 99
18139.59 98
18140.86 115
18142.13 139
18143.40 90
18144.68 95
18145.95 108
18147.22 104
18148.50 102
18149.77 90
18151.04 103
18152.31 116
18153.59 116
18154.86 81
18156.13 122
18157.41 132
18158.68 124
18159.95 106
18161.23 106
18162.50 66
18163.77 101
18165.05 94
18166.32 87
18167.59 120
18168.87 120
18170.14 92
18171.42 84
18172.69 98
18173.96 84
18175.24 78
18176.51 104
18177.78 105
18179.06 87
18180.33 114
18181.61 84
18182.88 85
18184.15 99
18185.43 90
18186.70 86
18187.98 83
18189.25 95
18190.53 126
18191.80 100
18193.08 96
18194.35 99
18195.62 119
18196.90 96
18198.17 103
18199.45 118
18200.72 73
18202.00 105
18203.27 92
18204.55 106
18205.82 95
18207.10 103
18208.37 78
18209.65 97
18210.92 102
18212.20 87
18213.47 92
18214.75 91
18216.02 122
18217.30 116
18218.57 108
18219.85 87
18221.13 119
18222.40 108
18223.68 79
18224.95 105
18226.23 112
18227.50 90
18228.78 117
18230.05 85
18231.33 131
18232.61 113
18233.88 110
18235.16 101
18236.43 99
18237.71 113
18238.99 93
18240.26 86
18241.54 87
18242.81 79
18244.09 100
18245.37 79
18246.64 61
18247.92 89
18249.20 81
18250.47 93
18251.75 96
18253.03 90
18254.30 82
18255.58 83
18256.86 83
18258.13 94
18259.41 113
18260.69 107
18261.96 103
18263.24 87
18264.52 85
18265.79 89
18267.07 66
18268.35 68
18269.63 79
18270.90 81
18272.18 87
18273.46 107
18274.74 113
18276.01 96
18277.29 85
18278.57 74
18279.84 102
18281.12 109
18282.40 95
18283.68 86
18284.96 81
18286.23 97
18287.51 98
18288.79 102
18290.07 77
18291.34 99
18292.62 91
18293.90 81
18295.18 77
18296.46 85
18297.74 93
18299.01 102
18300.29 94
18301.57 101
18302.85 100
18304.13 112
18305.40 96
18306.68 84
18307.96 86
18309.24 93
18310.52 105
18311.80 96
18313.08 73
18314.36 81
18315.63 100
18316.91 126
18318.19 106
18319.47 99
18320.75 95
18322.03 93
18323.31 132
18324.59 79
18325.87 80
18327.14 90
18328.42 100
18329.70 82
18330.98 93
18332.26 100
18333.54 93
18334.82 98
18336.10 84
18337.38 83
18338.66 99
18339.94 100
18341.22 109
18342.50 102
18343.78 106
18345.06 97
18346.34 102
18347.62 122
18348.90 85
18350.18 65
18351.46 71
18352.74 97
18354.02 96
18355.30 96
18356.58 83
18357.86 105
18359.14 101
18360.42 73
18361.70 92
18362.98 94
18364.26 105
18365.54 98
18366.82 85
18368.10 82
18369.38 114
18370.66 99
18371.94 89
18373.23 109
18374.51 99
18375.79 107
18377.07 95
18378.35 90
18379.63 105
18380.91 105
18382.19 88
18383.47 81
18384.75 88
18386.04 112
18387.32 97
18388.60 84
18389.88 91
18391.16 78
18392.44 77
18393.72 103
18395.01 94
18396.29 74
18397.57 107
18398.85 121
18400.13 102
18401.41 78
18402.70 96
18403.98 107
18405.26 96
18406.54 90
18407.82 85
18409.11 88
18410.39 82
18411.67 93
18412.95 80
18414.23 95
18415.52 81
18416.80 80
18418.08 80
18419.36 88
18420.65 82
18421.93 80
18423.21 67
18424.49 84
18425.78 100
18427.06 95
18428.34 95
18429.62 97
18430.91 94
18432.19 89
18433.47 91
18434.76 105
18436.04 88
18437.32 70
18438.61 82
18439.89 71
18441.17 87
18442.45 85
18443.74 92
18445.02 100
18446.30 93
18447.59 95
18448.87 76
18450.15 84
18451.44 81
18452.72 82
18454.01 85
18455.29 91
18456.57 102
18457.86 92
18459.14 90
18460.42 115
18461.71 79
18462.99 94
18464.28 99
18465.56 99
18466.84 75
18468.13 79
18469.41 75
18470.70 97
18471.98 109
18473.27 97
18474.55 80
18475.83 95
18477.12 106
18478.40 88
18479.69 79
18480.97 63
18482.26 104
18483.54 90
18484.83 80
18486.11 91
18487.40 87
18488.68 78
18489.97 96
18491.25 85
18492.54 87
18493.82 94
18495.11 91
18496.39 94
18497.68 104
18498.96 120
18500.25 88
18501.53 88
18502.82 90
18504.10 90
18505.39 91
18506.67 105
18507.96 88
18509.24 108
18510.53 105
18511.81 112
18513.10 106
18514.39 112
18515.67 110
18516.96 77
18518.24 84
18519.53 87
18520.82 95
18522.10 110
18523.39 87
18524.67 90
18525.96 100
18527.25 100
18528.53 107
18529.82 102
18531.10 94
18532.39 98
18533.68 87
18534.96 99
18536.25 100
18537.54 125
18538.82 85
18540.11 120
18541.40 95
18542.68 71
18543.97 83
18545.26 95
18546.54 84
18547.83 100
18549.12 104
18550.40 106
18551.69 116
18552.98 104
18554.27 90
18555.55 101
18556.84 109
18558.13 96
18559.41 89
18560.70 87
18561.99 105
18563.28 111
18564.56 105
18565.85 89
18567.14 108
18568.43 105
18569.71 115
18571.00 127
18572.29 108
18573.58 105
18574.87 125
18576.15 105
18577.44 80
18578.73 85
18580.02 98
18581.31 104
18582.59 107
18583.88 107
18585.17 110
18586.46 91
18587.75 104
18589.03 88
18590.32 92
18591.61 105
18592.90 120
18594.19 106
18595.48 107
18596.77 84
18598.05 78
18599.34 108
18600.63 102
18601.92 125
18603.21 122
18604.50 104
18605.79 116
18607.08 99
18608.36 106
18609.65 104
18610.94 101
18612.23 96
18613.52 104
18614.81 115
18616.10 125
18617.39 112
18618.68 101
18619.97 101
18621.26 87
18622.55 80
18623.84 89
18625.13 113
18626.42 116
18627.71 116
18628.99 81
18630.28 89
18631.57 93
18632.86 108
18634.15 109
18635.44 91
18636.73 109
18638.02 105
18639.31 102
18640.60 128
18641.89 101
18643.18 98
18644.47 102
18645.77 125
18647.06 119
18648.35 144
18649.64 115
18650.93 96
18652.22 77
18653.51 89
18654.80 101
18656.09 122
18657.38 81
18658.67 75
18659.96 105
18661.25 103
18662.54 96
18663.83 100
18665.12 91
18666.42 101
18667.71 92
18669.00 96
18670.29 98
18671.58 84
18672.87 115
18674.16 93
18675.45 114
18676.75 102
18678.04 78
18679.33 73
18680.62 96
18681.91 106
18683.20 85
18684.49 97
18685.79 85
18687.08 106
18688.37 102
18689.66 90
18690.95 86
18692.25 98
18693.54 97
18694.83 96
18696.12 89
18697.41 103
18698.71 80
18700.00 87
18701.29 99
18702.58 90
18703.87 83
18705.17 103
18706.46 98
18707.75 108
18709.04 78
18710.34 61
18711.63 95
18712.92 116
18714.21 99
18715.51 78
18716.80 102
18718.09 110
18719.39 118
18720.68 99
18721.97 83
18723.26 89
18724.56 106
18725.85 104
18727.14 78
18728.44 101
18729.73 87
18731.02 99
18732.32 105
18733.61 94
18734.90 78
18736.20 93
18737.49 100
18738.78 101
18740.08 97
18741.37 108
18742.66 111
18743.96 92
18745.25 83
18746.55 63
18747.84 87
18749.13 106
18750.43 95
18751.72 96
18753.02 87
18754.31 99
18755.60 145
18756.90 94
18758.19 96
18759.49 87
18760.78 94
18762.07 89
18763.37 85
18764.66 92
18765.96 104
18767.25 103
18768.55 104
18769.84 92
18771.14 69
18772.43 78
18773.73 109
18775.02 121
18776.32 81
18777.61 82
18778.91 85
18780.20 80
18781.49 91
18782.79 90
18784.09 79
18785.38 85
18786.68 69
18787.97 73
18789.27 108
18790.56 74
18791.86 87
18793.15 82
18794.45 89
18795.74 85
18797.04 85
18798.33 65
18799.63 82
18800.93 99
18802.22 82
18803.52 82
18804.81 77
18806.11 87
18807.40 106
18808.70 90
18810.00 68
18811.29 70
18812.59 84
18813.88 94
18815.18 73
18816.48 68
18817.77 84
18819.07 99
18820.37 91
18821.66 92
18822.96 91
18824.25 87
18825.55 95
18826.85 66
18828.14 95
18829.44 95
18830.74 92
18832.03 72
18833.33 73
18834.63 79
18835.93 96
18837.22 92
18838.52 98
18839.82 90
18841.11 94
18842.41 90
18843.71 85
18845.00 95
18846.30 112
18847.60 113
18848.90 92
18850.19 94
18851.49 90
18852.79 80
18854.09 110
18855.38 91
18856.68 96
18857.98 113
18859.28 80
18860.57 78
18861.87 87
18863.17 108
18864.47 104
18865.77 87
18867.06 98
18868.36 84
18869.66 93
18870.96 112
18872.26 99
18873.55 65
18874.85 77
18876.15 81
18877.45 88
18878.75 89
18880.05 96
18881.34 79
18882.64 78
18883.94 92
18885.24 79
18886.54 70
18887.84 95
18889.14 79
18890.43 75
18891.73 77
18893.03 83
18894.33 101
18895.63 88
18896.93 84
18898.23 77
18899.53 75
18900.83 107
18902.13 82
18903.42 78
18904.72 73
18906.02 85
18907.32 87
18908.62 80
18909.92 91
18911.22 109
18912.52 67
18913.82 93
18915.12 74
18916.42 75
18917.72 77
18919.02 105
18920.32 72
18921.62 92
18922.92 79
18924.22 109
18925.52 87
18926.82 101
18928.12 79
18929.42 99
18930.72 94
18932.02 85
18933.32 87
18934.62 80
18935.92 86
18937.22 82
18938.52 80
18939.82 83
18941.12 95
18942.42 87
18943.72 111
18945.02 86
18946.32 106
18947.62 98
18948.92 91
18950.23 80
18951.53 83
18952.83 85
18954.13 65
18955.43 93
18956.73 107
18958.03 61
18959.33 80
18960.63 97
18961.94 83
18963.24 72
18964.54 102
18965.84 88
18967.14 91
18968.44 91
18969.74 77
18971.04 81
18972.35 89
18973.65 86
18974.95 108
18976.25 77
18977.55 71
18978.85 72
18980.16 82
18981.46 80
18982.76 90
18984.06 93
18985.36 89
18986.67 93
18987.97 98
18989.27 86
18990.57 81
18991.88 86
18993.18 99
18994.48 99
18995.78 66
18997.08 66
18998.39 66
18999.69 84
19000.99 64
19002.30 77
19003.60 110
19004.90 91
19006.20 81
19007.51 75
19008.81 81
19010.11 92
19011.41 80
19012.72 74
19014.02 69
19015.32 77
19016.63 85
19017.93 84
19019.23 85
19020.54 69
19021.84 78
19023.14 83
19024.45 101
19025.75 77
19027.05 65
19028.36 95
19029.66 99
19030.96 95
19032.27 68
19033.57 74
19034.87 83
19036.18 82
19037.48 117
19038.79 89
19040.09 76
19041.39 109
19042.70 103
19044.00 85
19045.31 85
19046.61 95
19047.91 106
19049.22 91
19050.52 103
19051.83 94
19053.13 111
19054.44 73
19055.74 90
19057.05 94
19058.35 100
19059.65 74
19060.96 87
19062.26 101
19063.57 95
19064.87 80
19066.18 87
19067.48 87
19068.79 75
19070.09 89
19071.40 92
19072.70 94
19074.01 102
19075.31 81
19076.62 87
19077.92 90
19079.23 100
19080.53 108
19081.84 99
19083.14 58
19084.45 77
19085.76 90
19087.06 95
19088.37 75
19089.67 76
19090.98 90
19092.28 62
19093.59 79
19094.89 89
19096.20 72
19097.51 73
19098.81 67
19100.12 99
19101.42 99
19102.73 104
19104.04 114
19105.34 71
19106.65 85
19107.96 73
19109.26 70
19110.57 94
19111.87 83
19113.18 96
19114.49 84
19115.79 64
19117.10 93
19118.41 84
19119.71 76
19121.02 80
19122.33 79
19123.63 88
19124.94 82
19126.25 71
19127.55 75
19128.86 83
19130.17 88
19131.48 89
19132.78 91
19134.09 94
19135.40 103
19136.70 92
19138.01 81
19139.32 89
19140.63 80
19141.93 66
19143.24 70
19144.55 68
19145.86 75
19147.16 85
19148.47 85
19149.78 73
19151.09 87
19152.39 86
19153.70 61
19155.01 81
19156.32 86
19157.63 95
19158.93 101
19160.24 81
19161.55 79
19162.86 70
19164.17 82
19165.47 84
19166.78 81
19168.09 122
19169.40 88
19170.71 89
19172.02 121
19173.32 70
19174.63 67
19175.94 69
19177.25 86
19178.56 75
19179.87 85
19181.18 101
19182.48 75
19183.79 100
19185.10 116
19186.41 99
19187.72 86
19189.03 76
19190.34 86
19191.65 83
19192.96 86
19194.27 92
19195.58 79
19196.88 89
19198.19 99
19199.50 111
19200.81 74
19202.12 84
19203.43 88
19204.74 89
19206.05 71
19207.36 80
19208.67 76
19209.98 97
19211.29 71
19212.60 85
19213.91 88
19215.22 79
19216.53 84
19217.84 87
19219.15 82
19220.46 77
19221.77 79
19223.08 107
19224.39 86
19225.70 80
19227.01 57
19228.32 92
19229.63 78
19230.94 81
19232.25 72
19233.56 93
19234.87 77
19236.18 56
19237.49 78
19238.81 81
19240.12 91
19241.43 101
19242.74 93
19244.05 91
19245.36 91
19246.67 95
19247.98 69
19249.29 77
19250.60 71
19251.91 85
19253.23 110
19254.54 104
19255.85 90
19257.16 77
19258.47 87
19259.78 92
19261.09 69
19262.41 86
19263.72 78
19265.03 92
19266.34 70
19267.65 83
19268.96 78
19270.28 73
19271.59 75
19272.90 75
19274.21 67
19275.52 93
19276.84 101
19278.15 81
19279.46 76
19280.77 68
19282.08 65
19283.40 78
19284.71 78
19286.02 80
19287.33 76
19288.65 80
19289.96 77
19291.27 86
19292.58 72
19293.90 94
19295.21 85
19296.52 79
19297.83 84
19299.15 84
19300.46 74
19301.77 80
19303.09 71
19304.40 88
19305.71 85
19307.02 84
19308.34 84
19309.65 82
19310.96 79
19312.28 85
19313.59 86
19314.90 76
19316.22 58
19317.53 82
19318.84 81
19320.16 89
19321.47 77
19322.78 75
19324.10 110
19325.41 89
19326.73 65
19328.04 85
19329.35 112
19330.67 72
19331.98 67
19333.29 92
19334.61 108
19335.92 79
19337.24 79
19338.55 72
19339.87 76
19341.18 91
19342.49 96
19343.81 79
19345.12 97
19346.44 92
19347.75 95
19349.07 89
19350.38 89
19351.69 109
19353.01 88
19354.32 76
19355.64 86
19356.95 67
19358.27 87
19359.58 90
19360.90 96
19362.21 74
19363.53 73
19364.84 86
19366.16 84
19367.47 98
19368.79 89
19370.10 62
19371.42 62
19372.73 73
19374.05 88
19375.36 95
19376.68 75
19378.00 71
19379.31 65
19380.63 75
19381.94 71
19383.26 74
19384.57 80
19385.89 88
19387.20 87
19388.52 81
19389.84 89
19391.15 65
19392.47 86
19393.78 68
19395.10 73
19396.42 96
19397.73 97
19399.05 100
19400.37 75
19401.68 68
19403.00 91
19404.31 77
19405.63 79
19406.95 76
19408.26 74
19409.58 91
19410.90 83
19412.21 84
19413.53 80
19414.85 83
19416.16 109
19417.48 107
19418.80 80
19420.11 74
19421.43 89
19422.75 82
19424.07 89
19425.38 92
19426.70 95
19428.02 79
19429.33 66
19430.65 88
19431.97 107
19433.29 82
19434.60 76
19435.92 91
19437.24 88
19438.56 89
19439.87 81
19441.19 77
19442.51 76
19443.83 88
19445.14 86
19446.46 96
19447.78 74
19449.10 62
19450.42 80
19451.73 83
19453.05 110
19454.37 94
19455.69 82
19457.01 86
19458.32 93
19459.64 84
19460.96 72
19462.28 76
19463.60 105
19464.92 85
19466.23 85
19467.55 75
19468.87 63
19470.19 85
19471.51 81
19472.83 91
19474.15 71
19475.46 61
19476.78 79
19478.10 74
19479.42 91
19480.74 82
19482.06 66
19483.38 87
19484.70 102
19486.02 102
19487.34 88
19488.65 89
19489.97 88
19491.29 74
19492.61 60
19493.93 101
19495.25 92
19496.57 79
19497.89 90
19499.21 81
19500.53 102
19501.85 86
19503.17 82
19504.49 77
19505.81 80
19507.13 85
19508.45 80
19509.77 91
19511.09 90
19512.41 83
19513.73 76
19515.05 89
19516.37 68
19517.69 77
19519.01 85
19520.33 83
19521.65 86
19522.97 75
19524.29 66
19525.61 75
19526.93 99
19528.25 70
19529.57 82
19530.89 79
19532.21 82
19533.54 78
19534.86 94
19536.18 93
19537.50 87
19538.82 86
19540.14 92
19541.46 95
19542.78 89
19544.10 91
19545.42 92
19546.75 75
19548.07 74
19549.39 74
19550.71 107
19552.03 106
19553.35 94
19554.67 101
19555.99 55
19557.32 94
19558.64 80
19559.96 84
19561.28 66
19562.60 77
19563.92 92
19565.25 86
19566.57 50
19567.89 75
19569.21 74
19570.53 97
19571.86 82
19573.18 81
19574.50 77
19575.82 92
19577.15 85
19578.47 64
19579.79 78
19581.11 103
19582.43 98
19583.76 71
19585.08 90
19586.40 89
19587.72 84
19589.05 96
19590.37 97
19591.69 93
19593.02 63
19594.34 67
19595.66 98
19596.98 93
19598.31 75
19599.63 78
19600.95 81
19602.28 93
19603.60 77
19604.92 71
19606.25 65
19607.57 84
19608.89 84
19610.22 84
19611.54 73
19612.86 75
19614.19 75
19615.51 81
19616.83 85
19618.16 84
19619.48 91
19620.80 71
19622.13 61
19623.45 79
19624.78 87
19626.10 80
19627.42 75
19628.75 99
19630.07 97
19631.40 78
19632.72 87
19634.04 92
19635.37 77
19636.69 75
19638.02 76
19639.34 78
19640.66 73
19641.99 59
19643.31 67
19644.64 74
19645.96 63
19647.29 77
19648.61 84
19649.94 71
19651.26 60
19652.59 63
19653.91 72
19655.24 79
19656.56 85
19657.89 74
19659.21 72
19660.54 81
19661.86 103
19663.19 83
19664.51 73
19665.84 79
19667.16 79
19668.49 92
19669.81 83
19671.14 94
19672.46 77
19673.79 111
19675.11 82
19676.44 71
19677.77 80
19679.09 69
19680.42 63
19681.74 105
19683.07 54
19684.39 68
19685.72 67
19687.05 93
19688.37 93
19689.70 103
19691.02 87
19692.35 63
19693.68 105
19695.00 101
19696.33 88
19697.66 86
19698.98 67
19700.31 76
19701.63 73
19702.96 83
19704.29 70
19705.61 84
19706.94 67
19708.27 87
19709.59 78
19710.92 95
19712.25 84
19713.57 82
19714.90 72
19716.23 91
19717.56 84
19718.88 76
19720.21 73
19721.54 86
19722.86 63
19724.19 73
19725.52 77
19726.85 74
19728.17 75
19729.50 71
19730.83 82
19732.16 52
19733.48 98
19734.81 78
19736.14 59
19737.47 87
19738.79 74
19740.12 92
19741.45 86
19742.78 99
19744.10 81
19745.43 84
19746.76 80
19748.09 107
19749.42 96
19750.74 79
19752.07 99
19753.40 75
19754.73 64
19756.06 73
19757.39 86
19758.71 106
19760.04 117
19761.37 112
19762.70 83
19764.03 79
19765.36 68
19766.69 78
19768.01 74
19769.34 94
19770.67 91
19772.00 73
19773.33 63
19774.66 71
19775.99 100
19777.32 85
19778.65 87
19779.97 97
19781.30 101
19782.63 88
19783.96 70
19785.29 70
19786.62 96
19787.95 67
19789.28 73
19790.61 76
19791.94 83
19793.27 79
19794.60 75
19795.93 85
19797.26 84
19798.59 72
19799.92 93
19801.25 86
19802.58 97
19803.91 88
19805.24 74
19806.57 93
19807.90 76
19809.23 78
19810.56 85
19811.89 86
19813.22 69
19814.55 64
19815.88 71
19817.21 81
19818.54 94
19819.87 99
19821.20 73
19822.53 82
19823.86 92
19825.19 84
19826.52 88
19827.85 85
19829.18 96
19830.51 74
19831.84 77
19833.17 78
19834.51 76
19835.84 61
19837.17 67
19838.50 80
19839.83 63
19841.16 69
19842.49 97
19843.82 79
19845.15 77
19846.49 58
19847.82 67
19849.15 91
19850.48 78
19851.81 90
19853.14 68
19854.47 80
19855.81 85
19857.14 67
19858.47 59
19859.80 81
19861.13 74
19862.47 74
19863.80 77
19865.13 75
19866.46 94
19867.79 93
19869.13 96
19870.46 73
19871.79 71
19873.12 87
19874.45 85
19875.79 106
19877.12 78
19878.45 64
19879.78 68
19881.12 98
19882.45 67
19883.78 78
19885.11 86
19886.45 118
19887.78 72
19889.11 78
19890.44 91
19891.78 67
19893.11 72
19894.44 81
19895.78 74
19897.11 55
19898.44 60
19899.78 101
19901.11 94
19902.44 71
19903.78 96
19905.11 93
19906.44 98
19907.78 78
19909.11 76
19910.44 88
19911.78 120
19913.11 73
19914.44 93
19915.78 72
19917.11 74
19918.44 74
19919.78 84
19921.11 83
19922.45 83
19923.78 76
19925.11 86
19926.45 102
19927.78 76
19929.12 76
19930.45 83
19931.78 74
19933.12 80
19934.45 62
19935.79 94
19937.12 89
19938.46 87
19939.79 61
19941.12 57
19942.46 87
19943.79 76
19945.13 80
19946.46 76
19947.80 102
19949.13 97
19950.47 83
19951.80 94
19953.14 63
19954.47 95
19955.81 89
19957.14 75
19958.48 88
19959.81 92
19961.15 100
19962.48 84
19963.82 83
19965.15 102
19966.49 104
19967.82 76
19969.16 98
19970.50 75
19971.83 77
19973.17 99
19974.50 97
19975.84 95
19977.17 69
19978.51 74
19979.85 69
19981.18 62
19982.52 87
19983.85 101
19985.19 78
19986.52 88
19987.86 86
19989.20 89
19990.53 94
19991.87 95
19993.21 85
19994.54 88
19995.88 73
19997.21 93
19998.55 79
19999.89 72
20001.22 67
20002.56 64
20003.90 79
20005.23 61
20006.57 71
20007.91 59
20009.24 66
20010.58 73
20011.92 86
20013.25 76
20014.59 97
20015.93 72
20017.27 89
20018.60 99
20019.94 89
20021.28 78
20022.61 88
20023.95 77
20025.29 75
20026.63 95
20027.96 73
20029.30 94
20030.64 91
20031.98 71
20033.31 70
20034.65 77
20035.99 74
20037.33 69
20038.66 96
20040.00 98
20041.34 66
20042.68 87
20044.02 89
20045.35 79
20046.69 73
20048.03 82
20049.37 90
20050.71 95
20052.05 78
20053.38 74
20054.72 102
20056.06 80
20057.40 80
20058.74 92
20060.08 79
20061.41 72
20062.75 92
20064.09 73
20065.43 73
20066.77 66
20068.11 63
20069.45 63
20070.79 68
20072.12 80
20073.46 72
20074.80 76
20076.14 88
20077.48 81
20078.82 61
20080.16 60
20081.50 69
20082.84 86
20084.18 61
20085.52 62
20086.85 93
20088.19 75
20089.53 107
20090.87 68
20092.21 65
20093.55 74
20094.89 77
20096.23 78
20097.57 86
20098.91 79
20100.25 86
20101.59 79
20102.93 85
20104.27 75
20105.61 67
20106.95 71
20108.29 78
20109.63 81
20110.97 94
20112.31 83
20113.65 93
20114.99 71
20116.33 93
20117.67 89
20119.01 86
20120.35 79
20121.69 97
20123.04 75
20124.38 73
20125.72 52
20127.06 93
20128.40 68
20129.74 72
20131.08 92
20132.42 75
20133.76 74
20135.10 90
20136.44 96
20137.79 77
20139.13 79
20140.47 97
20141.81 94
20143.15 74
