# Supplementary material for: MALDI-TOF MS typing enables the classification of brewing yeasts of the genus Saccharomyces to major beer styles
Source: PLoS One. 2017 Aug 9;12(8):e0181694. doi: 10.1371/journal.pone.0181694 (PMC5549903; doi:10.1371/journal.pone.0181694)
Supplement: S1 File — The directory includes 90 raw files and was zipped to “.zip”; the folder has three strains with 30 spectra per strain; S1 Text explains the raw files with an example and Table 1 represents the yeast strains used within the experiment. (ZIP) [file pone.0181694.s004.zip › 1-3/30252-148-OG-Alt-Alt-YPG-18h-E-E_2015-08-18__0_C4_1.dat]

1999.93 1832
2000.35 1654
2000.77 1659
2001.19 1777
2001.61 1810
2002.03 1966
2002.46 1987
2002.88 1904
2003.30 1966
2003.72 1993
2004.14 1877
2004.57 1703
2004.99 1573
2005.41 1678
2005.83 1594
2006.25 1441
2006.68 1554
2007.10 1528
2007.52 1503
2007.94 1452
2008.37 1448
2008.79 1572
2009.21 1719
2009.63 1573
2010.06 1583
2010.48 1548
2010.90 1601
2011.32 1580
2011.75 1608
2012.17 1542
2012.59 1288
2013.02 1372
2013.44 1399
2013.86 1377
2014.29 1209
2014.71 1346
2015.13 1212
2015.55 1252
2015.98 1189
2016.40 1238
2016.82 1230
2017.25 1244
2017.67 1334
2018.10 1337
2018.52 1391
2018.94 1437
2019.37 1514
2019.79 1411
2020.21 1413
2020.64 1620
2021.06 1448
2021.48 1390
2021.91 1448
2022.33 1402
2022.76 1476
2023.18 1450
2023.60 1601
2024.03 1326
2024.45 1419
2024.88 1375
2025.30 1384
2025.73 1297
2026.15 1262
2026.57 1268
2027.00 1286
2027.42 1300
2027.85 1237
2028.27 1198
2028.70 1242
2029.12 1420
2029.55 1340
2029.97 1468
2030.40 1299
2030.82 1318
2031.24 1348
2031.67 1333
2032.09 1395
2032.52 1130
2032.94 1292
2033.37 1306
2033.79 1193
2034.22 1324
2034.65 1297
2035.07 1333
2035.50 1284
2035.92 1414
2036.35 1432
2036.77 1327
2037.20 1274
2037.62 1383
2038.05 1461
2038.47 1364
2038.90 1284
2039.33 1439
2039.75 1544
2040.18 1333
2040.60 1340
2041.03 1442
2041.45 1397
2041.88 1442
2042.31 1348
2042.73 1397
2043.16 1437
2043.58 1337
2044.01 1371
2044.44 1283
2044.86 1265
2045.29 1308
2045.72 1352
2046.14 1380
2046.57 1359
2047.00 1318
2047.42 1316
2047.85 1416
2048.28 1314
2048.70 1426
2049.13 1326
2049.56 1307
2049.98 1368
2050.41 1421
2050.84 1385
2051.26 1571
2051.69 1521
2052.12 1364
2052.54 1392
2052.97 1415
2053.40 1483
2053.83 1295
2054.25 1488
2054.68 1431
2055.11 1439
2055.53 1395
2055.96 1231
2056.39 1277
2056.82 1319
2057.24 1425
2057.67 1320
2058.10 1295
2058.53 1512
2058.96 1459
2059.38 1414
2059.81 1416
2060.24 1225
2060.67 1333
2061.10 1287
2061.52 1351
2061.95 1425
2062.38 1492
2062.81 1358
2063.24 1395
2063.66 1464
2064.09 1472
2064.52 1359
2064.95 1545
2065.38 1605
2065.81 1622
2066.23 1754
2066.66 2217
2067.09 2073
2067.52 1828
2067.95 1978
2068.38 2080
2068.81 1881
2069.23 1904
2069.66 1796
2070.09 1726
2070.52 1700
2070.95 1748
2071.38 1647
2071.81 1557
2072.24 1459
2072.67 1476
2073.10 1500
2073.53 1468
2073.95 1485
2074.38 1429
2074.81 1472
2075.24 1344
2075.67 1453
2076.10 1521
2076.53 1381
2076.96 1322
2077.39 1368
2077.82 1563
2078.25 1390
2078.68 1478
2079.11 1653
2079.54 1697
2079.97 1666
2080.40 1783
2080.83 1756
2081.26 1923
2081.69 1863
2082.12 1970
2082.55 2036
2082.98 2152
2083.41 1770
2083.84 1888
2084.27 1848
2084.70 1729
2085.13 1595
2085.56 1589
2085.99 1654
2086.42 1464
2086.85 1418
2087.29 1508
2087.72 1451
2088.15 1336
2088.58 1409
2089.01 1344
2089.44 1359
2089.87 1444
2090.30 1243
2090.73 1404
2091.16 1330
2091.59 1262
2092.03 1312
2092.46 1366
2092.89 1288
2093.32 1365
2093.75 1467
2094.18 1467
2094.61 1484
2095.05 1279
2095.48 1543
2095.91 1381
2096.34 1342
2096.77 1386
2097.20 1330
2097.63 1298
2098.07 1232
2098.50 1375
2098.93 1430
2099.36 1517
2099.79 1277
2100.23 1386
2100.66 1474
2101.09 1334
2101.52 1350
2101.95 1237
2102.39 1178
2102.82 1344
2103.25 1250
2103.68 1173
2104.12 1193
2104.55 1184
2104.98 1287
2105.41 1234
2105.85 1114
2106.28 1222
2106.71 1222
2107.14 1224
2107.58 1423
2108.01 1451
2108.44 1373
2108.88 1570
2109.31 1549
2109.74 1647
2110.18 1796
2110.61 1685
2111.04 1691
2111.47 1741
2111.91 1467
2112.34 1525
2112.77 1537
2113.21 1598
2113.64 1515
2114.07 1273
2114.51 1262
2114.94 1343
2115.37 1265
2115.81 1247
2116.24 1257
2116.68 1348
2117.11 1471
2117.54 1387
2117.98 1186
2118.41 1177
2118.85 1228
2119.28 1245
2119.71 1265
2120.15 1286
2120.58 1364
2121.02 1337
2121.45 1426
2121.88 1348
2122.32 1257
2122.75 1285
2123.19 1250
2123.62 1294
2124.06 1257
2124.49 1441
2124.92 1560
2125.36 1298
2125.79 1387
2126.23 1440
2126.66 1256
2127.10 1210
2127.53 1191
2127.97 1269
2128.40 1182
2128.84 1175
2129.27 1366
2129.71 1225
2130.14 1336
2130.58 1244
2131.01 1147
2131.45 1250
2131.88 1254
2132.32 1164
2132.75 1192
2133.19 1317
2133.63 1325
2134.06 1314
2134.50 1188
2134.93 1274
2135.37 1239
2135.80 1365
2136.24 1368
2136.67 1408
2137.11 1298
2137.55 1239
2137.98 1375
2138.42 1638
2138.85 1553
2139.29 1440
2139.73 1406
2140.16 1432
2140.60 1304
2141.03 1358
2141.47 1419
2141.91 1394
2142.34 1272
2142.78 1355
2143.22 1172
2143.65 1322
2144.09 1338
2144.53 1123
2144.96 1242
2145.40 1271
2145.84 1207
2146.27 1315
2146.71 1284
2147.15 1126
2147.58 1230
2148.02 1331
2148.46 1430
2148.89 1290
2149.33 1258
2149.77 1334
2150.21 1417
2150.64 1154
2151.08 1351
2151.52 1393
2151.95 1553
2152.39 1525
2152.83 1391
2153.27 1366
2153.70 1443
2154.14 1565
2154.58 1538
2155.02 1495
2155.45 1367
2155.89 1429
2156.33 1389
2156.77 1388
2157.21 1407
2157.64 1446
2158.08 1381
2158.52 1517
2158.96 1543
2159.40 1443
2159.83 1315
2160.27 1393
2160.71 1450
2161.15 1540
2161.59 1515
2162.02 1407
2162.46 1282
2162.90 1415
2163.34 1419
2163.78 1396
2164.22 1317
2164.66 1397
2165.09 1295
2165.53 1193
2165.97 1181
2166.41 1410
2166.85 1480
2167.29 1431
2167.73 1477
2168.17 1533
2168.60 1437
2169.04 1338
2169.48 1402
2169.92 1523
2170.36 1412
2170.80 1333
2171.24 1434
2171.68 1434
2172.12 1455
2172.56 1512
2173.00 1511
2173.44 1391
2173.88 1516
2174.32 1750
2174.76 1814
2175.20 1727
2175.64 1863
2176.07 1660
2176.51 1646
2176.95 1615
2177.39 1735
2177.83 1792
2178.27 1744
2178.71 1821
2179.15 1693
2179.59 1653
2180.03 1631
2180.47 1500
2180.92 1475
2181.36 1455
2181.80 1461
2182.24 1444
2182.68 1578
2183.12 1425
2183.56 1344
2184.00 1439
2184.44 1340
2184.88 1467
2185.32 1290
2185.76 1149
2186.20 1313
2186.64 1272
2187.08 1245
2187.52 1383
2187.97 1236
2188.41 1211
2188.85 1320
2189.29 1248
2189.73 1394
2190.17 1336
2190.61 1396
2191.05 1419
2191.49 1370
2191.94 1386
2192.38 1274
2192.82 1301
2193.26 1240
2193.70 1386
2194.14 1513
2194.58 1443
2195.03 1534
2195.47 1629
2195.91 1368
2196.35 1657
2196.79 1676
2197.24 1533
2197.68 1561
2198.12 1557
2198.56 1659
2199.00 1549
2199.45 1523
2199.89 1577
2200.33 1615
2200.77 1455
2201.21 1515
2201.66 1658
2202.10 1505
2202.54 1377
2202.98 1276
2203.43 1260
2203.87 1279
2204.31 1319
2204.75 1288
2205.20 1355
2205.64 1442
2206.08 1472
2206.53 1363
2206.97 1307
2207.41 1363
2207.85 1379
2208.30 1413
2208.74 1370
2209.18 1385
2209.63 1500
2210.07 1513
2210.51 1600
2210.96 1603
2211.40 1499
2211.84 1646
2212.29 1501
2212.73 1428
2213.17 1573
2213.62 1535
2214.06 1507
2214.50 1488
2214.95 1398
2215.39 1427
2215.84 1491
2216.28 1420
2216.72 1289
2217.17 1178
2217.61 1336
2218.05 1323
2218.50 1241
2218.94 1283
2219.39 1372
2219.83 1383
2220.28 1285
2220.72 1230
2221.16 1299
2221.61 1332
2222.05 1465
2222.50 1428
2222.94 1434
2223.39 1434
2223.83 1376
2224.28 1443
2224.72 1428
2225.16 1543
2225.61 1497
2226.05 1401
2226.50 1400
2226.94 1404
2227.39 1456
2227.83 1542
2228.28 1487
2228.72 1499
2229.17 1479
2229.61 1529
2230.06 1396
2230.50 1512
2230.95 1453
2231.40 1517
2231.84 1546
2232.29 1520
2232.73 1490
2233.18 1424
2233.62 1565
2234.07 1455
2234.51 1508
2234.96 1381
2235.41 1252
2235.85 1417
2236.30 1376
2236.74 1354
2237.19 1441
2237.63 1627
2238.08 1459
2238.53 1312
2238.97 1243
2239.42 1218
2239.86 1324
2240.31 1487
2240.76 1374
2241.20 1207
2241.65 1189
2242.10 1180
2242.54 1288
2242.99 1197
2243.44 1221
2243.88 1128
2244.33 1373
2244.78 1304
2245.22 1253
2245.67 1215
2246.12 1119
2246.56 1222
2247.01 1396
2247.46 1266
2247.90 1296
2248.35 1315
2248.80 1348
2249.24 1346
2249.69 1311
2250.14 1293
2250.59 1204
2251.03 1250
2251.48 1237
2251.93 1252
2252.38 1320
2252.82 1397
2253.27 1290
2253.72 1386
2254.17 1199
2254.61 1175
2255.06 1447
2255.51 1364
2255.96 1354
2256.40 1286
2256.85 1174
2257.30 1345
2257.75 1239
2258.20 1227
2258.64 1223
2259.09 1218
2259.54 1178
2259.99 1203
2260.44 1263
2260.88 1352
2261.33 1213
2261.78 1348
2262.23 1390
2262.68 1718
2263.13 1782
2263.58 1768
2264.02 1715
2264.47 1771
2264.92 1890
2265.37 2012
2265.82 2242
2266.27 2114
2266.72 1941
2267.17 2073
2267.61 1979
2268.06 1878
2268.51 1811
2268.96 1661
2269.41 1884
2269.86 1819
2270.31 1728
2270.76 1752
2271.21 1879
2271.66 1599
2272.11 1533
2272.56 1607
2273.00 1667
2273.45 1477
2273.90 1402
2274.35 1371
2274.80 1421
2275.25 1407
2275.70 1282
2276.15 1326
2276.60 1439
2277.05 1517
2277.50 1425
2277.95 1305
2278.40 1338
2278.85 1414
2279.30 1433
2279.75 1442
2280.20 1270
2280.65 1296
2281.10 1211
2281.55 1328
2282.00 1492
2282.45 1636
2282.90 1595
2283.35 1669
2283.81 1787
2284.26 1659
2284.71 1531
2285.16 1651
2285.61 1537
2286.06 1620
2286.51 1613
2286.96 1534
2287.41 1599
2287.86 1587
2288.31 1499
2288.76 1405
2289.22 1414
2289.67 1428
2290.12 1644
2290.57 1722
2291.02 1591
2291.47 1571
2291.92 1751
2292.37 1811
2292.83 1788
2293.28 1883
2293.73 1928
2294.18 2011
2294.63 2084
2295.08 1911
2295.53 1686
2295.99 1700
2296.44 1658
2296.89 1581
2297.34 1630
2297.79 1645
2298.25 1582
2298.70 1555
2299.15 1585
2299.60 1497
2300.05 1464
2300.51 1421
2300.96 1414
2301.41 1390
2301.86 1374
2302.32 1330
2302.77 1393
2303.22 1329
2303.67 1394
2304.13 1489
2304.58 1388
2305.03 1371
2305.48 1294
2305.94 1388
2306.39 1279
2306.84 1350
2307.29 1250
2307.75 1419
2308.20 1442
2308.65 1438
2309.11 1580
2309.56 1606
2310.01 1481
2310.47 1428
2310.92 1398
2311.37 1328
2311.83 1484
2312.28 1518
2312.73 1629
2313.19 1613
2313.64 1502
2314.09 1510
2314.55 1571
2315.00 1482
2315.45 1377
2315.91 1382
2316.36 1441
2316.81 1391
2317.27 1339
2317.72 1339
2318.18 1353
2318.63 1473
2319.08 1575
2319.54 1604
2319.99 1488
2320.45 1323
2320.90 1348
2321.35 1552
2321.81 1520
2322.26 1539
2322.72 1443
2323.17 1345
2323.63 1533
2324.08 1513
2324.54 1583
2324.99 1705
2325.44 1611
2325.90 1591
2326.35 1715
2326.81 1709
2327.26 1516
2327.72 1683
2328.17 1882
2328.63 1706
2329.08 1707
2329.54 1750
2329.99 1619
2330.45 1573
2330.90 1724
2331.36 1790
2331.81 1734
2332.27 1678
2332.72 1797
2333.18 1653
2333.64 1531
2334.09 1663
2334.55 1712
2335.00 1663
2335.46 1390
2335.91 1447
2336.37 1451
2336.82 1521
2337.28 1390
2337.74 1399
2338.19 1398
2338.65 1451
2339.10 1517
2339.56 1472
2340.02 1515
2340.47 1624
2340.93 1585
2341.38 1806
2341.84 1967
2342.30 1954
2342.75 1979
2343.21 1842
2343.67 1946
2344.12 1976
2344.58 1899
2345.04 1671
2345.49 1752
2345.95 1689
2346.41 1824
2346.86 1999
2347.32 1989
2347.78 1951
2348.23 1896
2348.69 1819
2349.15 1770
2349.60 1737
2350.06 1616
2350.52 1568
2350.97 1600
2351.43 1601
2351.89 1493
2352.35 1425
2352.80 1429
2353.26 1435
2353.72 1515
2354.18 1579
2354.63 1465
2355.09 1460
2355.55 1335
2356.01 1411
2356.46 1396
2356.92 1409
2357.38 1428
2357.84 1310
2358.29 1263
2358.75 1331
2359.21 1378
2359.67 1379
2360.13 1601
2360.58 1424
2361.04 1551
2361.50 1535
2361.96 1500
2362.42 1332
2362.88 1557
2363.33 1515
2363.79 1480
2364.25 1473
2364.71 1439
2365.17 1462
2365.63 1345
2366.08 1475
2366.54 1504
2367.00 1479
2367.46 1472
2367.92 1376
2368.38 1488
2368.84 1457
2369.30 1481
2369.75 1556
2370.21 1712
2370.67 1695
2371.13 1667
2371.59 1600
2372.05 1654
2372.51 1631
2372.97 1612
2373.43 1586
2373.89 1530
2374.35 1431
2374.81 1483
2375.27 1424
2375.72 1359
2376.18 1276
2376.64 1496
2377.10 1424
2377.56 1482
2378.02 1355
2378.48 1409
2378.94 1358
2379.40 1576
2379.86 1555
2380.32 1436
2380.78 1331
2381.24 1434
2381.70 1523
2382.16 1371
2382.62 1402
2383.08 1477
2383.54 1336
2384.00 1412
2384.46 1297
2384.92 1336
2385.39 1312
2385.85 1280
2386.31 1252
2386.77 1337
2387.23 1343
2387.69 1451
2388.15 1413
2388.61 1225
2389.07 1233
2389.53 1205
2389.99 1359
2390.45 1378
2390.91 1439
2391.38 1271
2391.84 1490
2392.30 1457
2392.76 1256
2393.22 1279
2393.68 1353
2394.14 1407
2394.60 1330
2395.06 1416
2395.53 1460
2395.99 1473
2396.45 1496
2396.91 1433
2397.37 1337
2397.83 1287
2398.30 1486
2398.76 1435
2399.22 1469
2399.68 1458
2400.14 1298
2400.61 1275
2401.07 1224
2401.53 1367
2401.99 1261
2402.45 1203
2402.92 1257
2403.38 1249
2403.84 1229
2404.30 1138
2404.76 1265
2405.23 1339
2405.69 1184
2406.15 1320
2406.61 1390
2407.08 1374
2407.54 1266
2408.00 1398
2408.46 1422
2408.93 1351
2409.39 1278
2409.85 1392
2410.32 1340
2410.78 1234
2411.24 1289
2411.70 1211
2412.17 1213
2412.63 1244
2413.09 1156
2413.56 1240
2414.02 1261
2414.48 1332
2414.95 1464
2415.41 1426
2415.87 1534
2416.34 1465
2416.80 1347
2417.26 1593
2417.73 1654
2418.19 1530
2418.65 1638
2419.12 1914
2419.58 1848
2420.05 1969
2420.51 1766
2420.97 1648
2421.44 1684
2421.90 1759
2422.37 1683
2422.83 1701
2423.29 1641
2423.76 1702
2424.22 1734
2424.69 1886
2425.15 1699
2425.62 1760
2426.08 1675
2426.54 1659
2427.01 1633
2427.47 1594
2427.94 1759
2428.40 1733
2428.87 1537
2429.33 1717
2429.80 1595
2430.26 1607
2430.73 1537
2431.19 1421
2431.66 1591
2432.12 1507
2432.59 1353
2433.05 1354
2433.52 1331
2433.98 1512
2434.45 1450
2434.91 1330
2435.38 1387
2435.84 1407
2436.31 1623
2436.77 1518
2437.24 1444
2437.70 1529
2438.17 1395
2438.63 1661
2439.10 1631
2439.57 1400
2440.03 1552
2440.50 1635
2440.96 1660
2441.43 1900
2441.89 1765
2442.36 1767
2442.83 1893
2443.29 1945
2443.76 1831
2444.22 1965
2444.69 1779
2445.16 1720
2445.62 1741
2446.09 1629
2446.56 1522
2447.02 1450
2447.49 1455
2447.96 1451
2448.42 1440
2448.89 1248
2449.35 1181
2449.82 1276
2450.29 1148
2450.75 1128
2451.22 1114
2451.69 1225
2452.16 1210
2452.62 1212
2453.09 1324
2453.56 1225
2454.02 1425
2454.49 1521
2454.96 1306
2455.42 1115
2455.89 1082
2456.36 1150
2456.83 1348
2457.29 1301
2457.76 1544
2458.23 1439
2458.70 1341
2459.16 1406
2459.63 1405
2460.10 1332
2460.57 1329
2461.03 1361
2461.50 1263
2461.97 1290
2462.44 1208
2462.91 1274
2463.37 1520
2463.84 1396
2464.31 1413
2464.78 1315
2465.25 1249
2465.71 1477
2466.18 1506
2466.65 1349
2467.12 1350
2467.59 1438
2468.06 1456
2468.52 1257
2468.99 1220
2469.46 1411
2469.93 1502
2470.40 1457
2470.87 1279
2471.34 1342
2471.80 1424
2472.27 1326
2472.74 1229
2473.21 1241
2473.68 1276
2474.15 1340
2474.62 1308
2475.09 1224
2475.56 1237
2476.02 1189
2476.49 1101
2476.96 1247
2477.43 1272
2477.90 1157
2478.37 1186
2478.84 1212
2479.31 1403
2479.78 1421
2480.25 1482
2480.72 1427
2481.19 1378
2481.66 1435
2482.13 1586
2482.60 1556
2483.07 1565
2483.54 1458
2484.01 1474
2484.48 1571
2484.95 1527
2485.42 1394
2485.89 1490
2486.36 1386
2486.83 1406
2487.30 1413
2487.77 1464
2488.24 1423
2488.71 1362
2489.18 1296
2489.65 1214
2490.12 1357
2490.59 1397
2491.06 1456
2491.53 1412
2492.00 1397
2492.47 1213
2492.94 1335
2493.41 1343
2493.88 1306
2494.36 1276
2494.83 1295
2495.30 1345
2495.77 1327
2496.24 1451
2496.71 1423
2497.18 1339
2497.65 1428
2498.12 1304
2498.60 1311
2499.07 1409
2499.54 1262
2500.01 1350
2500.48 1254
2500.95 1167
2501.42 1148
2501.90 1083
2502.37 1263
2502.84 1206
2503.31 1177
2503.78 1175
2504.25 1286
2504.73 1222
2505.20 1075
2505.67 1187
2506.14 1192
2506.61 1189
2507.09 1244
2507.56 1371
2508.03 1390
2508.50 1413
2508.97 1487
2509.45 1427
2509.92 1593
2510.39 1777
2510.86 1795
2511.34 1840
2511.81 1726
2512.28 1718
2512.75 1650
2513.23 1714
2513.70 1657
2514.17 1378
2514.65 1516
2515.12 1435
2515.59 1523
2516.06 1520
2516.54 1453
2517.01 1203
2517.48 1350
2517.96 1361
2518.43 1327
2518.90 1304
2519.38 1218
2519.85 1228
2520.32 1269
2520.80 1233
2521.27 1307
2521.74 1351
2522.22 1369
2522.69 1342
2523.16 1288
2523.64 1277
2524.11 1277
2524.58 1320
2525.06 1262
2525.53 1227
2526.01 1147
2526.48 1348
2526.95 1413
2527.43 1282
2527.90 1265
2528.38 1465
2528.85 1452
2529.32 1436
2529.80 1334
2530.27 1340
2530.75 1392
2531.22 1351
2531.70 1189
2532.17 1257
2532.64 1312
2533.12 1217
2533.59 1295
2534.07 1328
2534.54 1291
2535.02 1393
2535.49 1198
2535.97 1262
2536.44 1189
2536.92 1280
2537.39 1226
2537.87 1360
2538.34 1417
2538.82 1275
2539.29 1302
2539.77 1335
2540.24 1274
2540.72 1283
2541.19 1308
2541.67 1343
2542.14 1408
2542.62 1385
2543.09 1387
2543.57 1417
2544.04 1380
2544.52 1484
2545.00 1358
2545.47 1237
2545.95 1254
2546.42 1198
2546.90 1205
2547.37 1278
2547.85 1277
2548.33 1246
2548.80 1341
2549.28 1446
2549.75 1495
2550.23 1390
2550.71 1363
2551.18 1548
2551.66 1593
2552.14 1619
2552.61 1614
2553.09 1555
2553.57 1627
2554.04 1621
2554.52 1492
2554.99 1570
2555.47 1772
2555.95 1656
2556.42 1620
2556.90 1650
2557.38 1735
2557.86 1875
2558.33 1881
2558.81 1761
2559.29 1883
2559.76 1799
2560.24 1658
2560.72 1521
2561.19 1640
2561.67 1563
2562.15 1416
2562.63 1305
2563.10 1268
2563.58 1370
2564.06 1218
2564.54 1166
2565.01 1195
2565.49 1274
2565.97 1243
2566.45 1302
2566.92 1326
2567.40 1323
2567.88 1158
2568.36 1173
2568.83 1259
2569.31 1165
2569.79 1175
2570.27 1217
2570.75 1159
2571.22 1170
2571.70 1149
2572.18 1198
2572.66 1199
2573.14 1237
2573.62 1169
2574.09 1094
2574.57 1261
2575.05 1376
2575.53 1253
2576.01 1240
2576.49 1165
2576.97 1182
2577.44 1172
2577.92 1180
2578.40 1246
2578.88 1249
2579.36 1272
2579.84 1125
2580.32 1266
2580.80 1278
2581.27 1150
2581.75 1358
2582.23 1206
2582.71 1297
2583.19 1315
2583.67 1304
2584.15 1289
2584.63 1231
2585.11 1239
2585.59 1276
2586.07 1320
2586.55 1182
2587.03 1186
2587.51 1247
2587.99 1290
2588.47 1322
2588.94 1290
2589.42 1366
2589.90 1267
2590.38 1214
2590.86 1204
2591.34 1370
2591.82 1294
2592.30 1226
2592.78 1237
2593.26 1152
2593.74 1179
2594.22 1166
2594.71 1171
2595.19 1212
2595.67 1369
2596.15 1366
2596.63 1311
2597.11 1367
2597.59 1555
2598.07 1537
2598.55 1591
2599.03 1552
2599.51 1362
2599.99 1290
2600.47 1345
2600.95 1353
2601.43 1311
2601.91 1344
2602.40 1328
2602.88 1227
2603.36 1193
2603.84 1179
2604.32 1204
2604.80 1284
2605.28 1420
2605.76 1344
2606.24 1296
2606.73 1302
2607.21 1233
2607.69 1322
2608.17 1273
2608.65 1167
2609.13 1207
2609.62 1304
2610.10 1330
2610.58 1432
2611.06 1304
2611.54 1198
2612.02 1368
2612.51 1421
2612.99 1446
2613.47 1390
2613.95 1401
2614.43 1495
2614.92 1519
2615.40 1328
2615.88 1395
2616.36 1367
2616.85 1392
2617.33 1327
2617.81 1331
2618.29 1417
2618.78 1452
2619.26 1488
2619.74 1405
2620.22 1448
2620.71 1378
2621.19 1326
2621.67 1332
2622.15 1186
2622.64 1284
2623.12 1348
2623.60 1310
2624.09 1377
2624.57 1288
2625.05 1325
2625.53 1293
2626.02 1274
2626.50 1245
2626.98 1220
2627.47 1093
2627.95 1068
2628.43 1124
2628.92 1132
2629.40 1265
2629.88 1214
2630.37 1258
2630.85 1164
2631.34 1221
2631.82 1191
2632.30 1236
2632.79 1196
2633.27 1404
2633.75 1418
2634.24 1299
2634.72 1176
2635.21 1254
2635.69 1164
2636.17 1262
2636.66 1245
2637.14 1071
2637.63 1236
2638.11 1252
2638.60 1195
2639.08 1316
2639.56 1426
2640.05 1384
2640.53 1281
2641.02 1301
2641.50 1426
2641.99 1373
2642.47 1341
2642.96 1421
2643.44 1435
2643.93 1221
2644.41 1301
2644.90 1245
2645.38 1229
2645.87 1319
2646.35 1300
2646.84 1202
2647.32 1224
2647.81 1169
2648.29 1215
2648.78 1189
2649.26 1340
2649.75 1382
2650.23 1310
2650.72 1248
2651.20 1144
2651.69 1169
2652.17 1239
2652.66 1248
2653.15 1272
2653.63 1236
2654.12 1171
2654.60 1146
2655.09 1222
2655.57 1336
2656.06 1248
2656.55 1194
2657.03 1333
2657.52 1287
2658.00 1257
2658.49 1346
2658.98 1218
2659.46 1244
2659.95 1310
2660.44 1200
2660.92 1206
2661.41 1206
2661.90 1164
2662.38 1271
2662.87 1087
2663.35 1204
2663.84 1239
2664.33 1295
2664.81 1179
2665.30 1153
2665.79 1199
2666.28 1222
2666.76 1317
2667.25 1384
2667.74 1309
2668.22 1431
2668.71 1355
2669.20 1291
2669.68 1380
2670.17 1328
2670.66 1458
2671.15 1689
2671.63 1442
2672.12 1320
2672.61 1399
2673.10 1652
2673.58 1720
2674.07 1648
2674.56 1570
2675.05 1876
2675.53 2136
2676.02 1982
2676.51 1885
2677.00 1983
2677.49 2041
2677.97 1891
2678.46 1668
2678.95 1665
2679.44 1845
2679.93 1527
2680.41 1447
2680.90 1560
2681.39 1623
2681.88 1807
2682.37 1691
2682.85 1538
2683.34 1564
2683.83 1527
2684.32 1558
2684.81 1637
2685.30 1625
2685.79 1641
2686.27 1572
2686.76 1636
2687.25 1614
2687.74 1557
2688.23 1565
2688.72 1463
2689.21 1532
2689.70 1460
2690.19 1508
2690.67 1561
2691.16 1310
2691.65 1261
2692.14 1212
2692.63 1197
2693.12 1253
2693.61 1237
2694.10 1299
2694.59 1296
2695.08 1226
2695.57 1290
2696.06 1246
2696.55 1278
2697.04 1321
2697.53 1477
2698.02 1493
2698.51 1526
2699.00 1565
2699.49 1380
2699.98 1523
2700.47 1489
2700.96 1460
2701.45 1493
2701.94 1492
2702.43 1417
2702.92 1496
2703.41 1537
2703.90 1549
2704.39 1574
2704.88 1410
2705.37 1361
2705.86 1363
2706.35 1364
2706.84 1226
2707.33 1318
2707.82 1258
2708.31 1198
2708.80 1231
2709.29 1280
2709.78 1202
2710.27 1156
2710.77 1296
2711.26 1246
2711.75 1339
2712.24 1352
2712.73 1186
2713.22 1203
2713.71 1251
2714.20 1259
2714.69 1103
2715.19 1070
2715.68 1145
2716.17 1122
2716.66 1235
2717.15 1265
2717.64 1296
2718.13 1253
2718.63 1129
2719.12 1101
2719.61 1131
2720.10 1197
2720.59 1211
2721.08 1129
2721.58 1170
2722.07 1298
2722.56 1236
2723.05 1311
2723.54 1417
2724.04 1223
2724.53 1282
2725.02 1417
2725.51 1447
2726.01 1389
2726.50 1303
2726.99 1258
2727.48 1252
2727.98 1257
2728.47 1198
2728.96 1177
2729.45 1251
2729.95 1090
2730.44 1065
2730.93 1025
2731.42 1142
2731.92 1215
2732.41 1099
2732.90 1153
2733.40 1267
2733.89 1151
2734.38 1294
2734.87 1208
2735.37 1353
2735.86 1378
2736.35 1306
2736.85 1184
2737.34 1240
2737.83 1314
2738.33 1248
2738.82 1400
2739.31 1288
2739.81 1434
2740.30 1584
2740.79 1314
2741.29 1296
2741.78 1541
2742.28 1393
2742.77 1214
2743.26 1291
2743.76 1254
2744.25 1194
2744.75 1247
2745.24 1246
2745.73 1301
2746.23 1230
2746.72 1202
2747.22 1117
2747.71 1068
2748.20 1154
2748.70 1158
2749.19 1277
2749.69 1337
2750.18 1175
2750.68 1234
2751.17 1163
2751.67 1195
2752.16 1269
2752.66 1235
2753.15 1298
2753.64 1269
2754.14 1212
2754.63 1100
2755.13 1232
2755.62 1194
2756.12 1163
2756.61 1311
2757.11 1336
2757.60 1262
2758.10 1306
2758.59 1197
2759.09 1145
2759.59 1199
2760.08 1220
2760.58 1320
2761.07 1332
2761.57 1229
2762.06 1288
2762.56 1219
2763.05 1300
2763.55 1180
2764.05 1218
2764.54 1195
2765.04 1168
2765.53 1144
2766.03 1152
2766.52 1040
2767.02 1101
2767.52 1072
2768.01 1180
2768.51 1201
2769.00 1090
2769.50 1164
2770.00 1220
2770.49 1160
2770.99 1267
2771.49 1398
2771.98 1361
2772.48 1246
2772.98 1182
2773.47 1146
2773.97 1244
2774.47 1320
2774.96 1280
2775.46 1207
2775.96 1260
2776.45 1238
2776.95 1129
2777.45 1287
2777.94 1372
2778.44 1384
2778.94 1309
2779.43 1425
2779.93 1464
2780.43 1342
2780.93 1262
2781.42 1361
2781.92 1362
2782.42 1400
2782.92 1299
2783.41 1286
2783.91 1311
2784.41 1350
2784.91 1277
2785.40 1322
2785.90 1229
2786.40 1277
2786.90 1306
2787.39 1197
2787.89 1119
2788.39 1246
2788.89 1274
2789.39 1300
2789.88 1312
2790.38 1171
2790.88 1190
2791.38 1235
2791.88 1262
2792.37 1219
2792.87 1241
2793.37 1227
2793.87 1413
2794.37 1249
2794.87 1260
2795.37 1331
2795.86 1455
2796.36 1520
2796.86 1854
2797.36 2005
2797.86 2147
2798.36 2334
2798.86 2080
2799.35 2524
2799.85 2445
2800.35 2462
2800.85 2498
2801.35 2524
2801.85 2441
2802.35 2217
2802.85 1938
2803.35 1908
2803.85 1753
2804.35 1804
2804.85 1575
2805.34 1444
2805.84 1529
2806.34 1626
2806.84 1630
2807.34 1451
2807.84 1445
2808.34 1669
2808.84 1792
2809.34 1790
2809.84 2114
2810.34 2268
2810.84 2092
2811.34 2070
2811.84 2091
2812.34 1870
2812.84 1792
2813.34 1779
2813.84 1832
2814.34 1681
2814.84 1539
2815.34 1460
2815.84 1364
2816.34 1295
2816.84 1506
2817.34 1483
2817.84 1360
2818.35 1385
2818.85 1170
2819.35 1215
2819.85 1291
2820.35 1282
2820.85 1357
2821.35 1446
2821.85 1394
2822.35 1342
2822.85 1516
2823.35 1540
2823.85 1561
2824.36 1435
2824.86 1350
2825.36 1470
2825.86 1340
2826.36 1474
2826.86 1662
2827.36 1500
2827.86 1537
2828.37 1389
2828.87 1339
2829.37 1504
2829.87 1399
2830.37 1401
2830.87 1274
2831.38 1186
2831.88 1323
2832.38 1464
2832.88 1266
2833.38 1111
2833.88 1259
2834.39 1301
2834.89 1282
2835.39 1275
2835.89 1392
2836.40 1361
2836.90 1370
2837.40 1433
2837.90 1250
2838.40 1279
2838.91 1438
2839.41 1550
2839.91 1437
2840.41 1312
2840.92 1334
2841.42 1279
2841.92 1415
2842.42 1382
2842.93 1346
2843.43 1244
2843.93 1351
2844.44 1360
2844.94 1245
2845.44 1261
2845.94 1272
2846.45 1268
2846.95 1195
2847.45 1229
2847.96 1315
2848.46 1323
2848.96 1513
2849.47 1419
2849.97 1416
2850.47 1482
2850.98 1414
2851.48 1518
2851.98 1534
2852.49 1399
2852.99 1258
2853.50 1352
2854.00 1270
2854.50 1277
2855.01 1291
2855.51 1206
2856.01 1337
2856.52 1130
2857.02 1286
2857.53 1129
2858.03 1195
2858.53 1298
2859.04 1329
2859.54 1230
2860.05 1118
2860.55 1188
2861.06 1308
2861.56 1200
2862.06 1155
2862.57 1289
2863.07 1160
2863.58 1064
2864.08 1189
2864.59 1176
2865.09 1194
2865.60 1157
2866.10 1170
2866.61 1094
2867.11 1134
2867.62 1085
2868.12 1124
2868.63 1031
2869.13 1106
2869.64 1036
2870.14 1012
2870.65 1116
2871.15 1184
2871.66 1225
2872.16 1362
2872.67 1298
2873.17 1228
2873.68 1392
2874.18 1462
2874.69 1394
2875.20 1293
2875.70 1321
2876.21 1278
2876.71 1423
2877.22 1372
2877.72 1305
2878.23 1238
2878.74 1246
2879.24 1319
2879.75 1381
2880.25 1245
2880.76 1212
2881.27 1401
2881.77 1459
2882.28 1511
2882.79 1561
2883.29 1768
2883.80 1818
2884.30 1722
2884.81 1812
2885.32 1806
2885.82 1720
2886.33 1690
2886.84 1679
2887.34 1745
2887.85 1763
2888.36 1782
2888.86 1879
2889.37 1887
2889.88 1973
2890.38 1970
2890.89 1880
2891.40 1795
2891.91 1856
2892.41 1831
2892.92 1726
2893.43 1634
2893.93 1548
2894.44 1516
2894.95 1443
2895.46 1522
2895.96 1537
2896.47 1465
2896.98 1627
2897.49 1587
2897.99 1601
2898.50 1658
2899.01 1696
2899.52 1607
2900.03 1633
2900.53 1637
2901.04 1671
2901.55 1664
2902.06 1636
2902.56 1579
2903.07 1577
2903.58 1580
2904.09 1578
2904.60 1581
2905.11 1612
2905.61 1600
2906.12 1639
2906.63 1533
2907.14 1711
2907.65 1591
2908.16 1417
2908.66 1390
2909.17 1406
2909.68 1596
2910.19 1514
2910.70 1493
2911.21 1377
2911.72 1255
2912.23 1329
2912.73 1257
2913.24 1300
2913.75 1214
2914.26 1231
2914.77 1284
2915.28 1378
2915.79 1373
2916.30 1249
2916.81 1355
2917.32 1441
2917.83 1255
2918.33 1266
2918.84 1286
2919.35 1383
2919.86 1237
2920.37 1194
2920.88 1227
2921.39 1417
2921.90 1342
2922.41 1214
2922.92 1409
2923.43 1558
2923.94 1514
2924.45 1618
2924.96 1881
2925.47 2148
2925.98 2399
2926.49 2563
2927.00 2808
2927.51 2963
2928.02 3000
2928.53 3062
2929.04 2989
2929.55 2924
2930.06 2835
2930.57 2632
2931.08 2252
2931.59 1986
2932.11 1899
2932.62 1692
2933.13 1442
2933.64 1470
2934.15 1375
2934.66 1213
2935.17 1213
2935.68 1299
2936.19 1382
2936.70 1520
2937.21 1435
2937.72 1387
2938.24 1439
2938.75 1241
2939.26 1175
2939.77 1210
2940.28 1173
2940.79 1212
2941.30 1140
2941.81 1194
2942.33 1177
2942.84 1263
2943.35 1060
2943.86 1266
2944.37 1332
2944.88 1334
2945.40 1405
2945.91 1381
2946.42 1391
2946.93 1344
2947.44 1511
2947.96 1492
2948.47 1462
2948.98 1684
2949.49 1679
2950.00 1656
2950.52 1538
2951.03 1458
2951.54 1594
2952.05 1555
2952.57 1420
2953.08 1370
2953.59 1434
2954.10 1348
2954.62 1367
2955.13 1511
2955.64 1438
2956.15 1413
2956.67 1498
2957.18 1340
2957.69 1326
2958.20 1224
2958.72 1314
2959.23 1431
2959.74 1430
2960.26 1410
2960.77 1463
2961.28 1411
2961.80 1507
2962.31 1538
2962.82 1474
2963.34 1390
2963.85 1454
2964.36 1589
2964.88 1456
2965.39 1470
2965.90 1437
2966.42 1481
2966.93 1475
2967.44 1565
2967.96 1661
2968.47 1461
2968.98 1369
2969.50 1519
2970.01 1526
2970.53 1321
2971.04 1247
2971.55 1272
2972.07 1380
2972.58 1304
2973.10 1432
2973.61 1161
2974.12 1301
2974.64 1193
2975.15 1208
2975.67 1207
2976.18 1209
2976.70 1279
2977.21 1190
2977.73 1269
2978.24 1273
2978.75 1240
2979.27 1255
2979.78 1328
2980.30 1224
2980.81 1317
2981.33 1393
2981.84 1427
2982.36 1339
2982.87 1557
2983.39 1469
2983.90 1289
2984.42 1372
2984.93 1480
2985.45 1397
2985.96 1558
2986.48 1541
2987.00 1444
2987.51 1549
2988.03 1533
2988.54 1535
2989.06 1567
2989.57 1596
2990.09 1730
2990.60 1636
2991.12 1704
2991.64 1784
2992.15 1598
2992.67 1640
2993.18 1614
2993.70 1619
2994.21 1647
2994.73 1703
2995.25 1690
2995.76 1842
2996.28 1820
2996.80 1726
2997.31 1829
2997.83 1797
2998.34 1945
2998.86 2019
2999.38 1991
2999.89 2116
3000.41 2107
3000.93 2121
3001.44 2091
3001.96 2127
3002.48 2152
3002.99 2239
3003.51 2229
3004.03 2349
3004.54 2615
3005.06 3202
3005.58 3508
3006.09 3839
3006.61 4076
3007.13 4603
3007.65 4962
3008.16 4859
3008.68 4831
3009.20 4868
3009.71 4562
3010.23 4088
3010.75 3576
3011.27 2911
3011.78 2464
3012.30 2224
3012.82 2107
3013.34 1833
3013.85 1717
3014.37 1779
3014.89 1876
3015.41 1841
3015.93 1659
3016.44 1640
3016.96 1774
3017.48 1705
3018.00 1797
3018.52 1727
3019.03 1800
3019.55 1590
3020.07 1632
3020.59 1817
3021.11 1783
3021.63 1948
3022.14 1747
3022.66 1603
3023.18 1862
3023.70 1834
3024.22 1699
3024.74 1771
3025.25 1743
3025.77 1874
3026.29 1872
3026.81 1804
3027.33 1958
3027.85 1887
3028.37 2010
3028.89 2027
3029.41 1810
3029.92 1634
3030.44 1580
3030.96 1567
3031.48 1638
3032.00 1787
3032.52 1539
3033.04 1470
3033.56 1525
3034.08 1591
3034.60 1543
3035.12 1722
3035.64 1583
3036.16 1461
3036.68 1510
3037.20 1459
3037.72 1450
3038.24 1412
3038.76 1400
3039.28 1551
3039.80 1441
3040.32 1284
3040.84 1397
3041.36 1320
3041.88 1337
3042.40 1511
3042.92 1431
3043.44 1422
3043.96 1531
3044.48 1460
3045.00 1395
3045.52 1402
3046.04 1450
3046.56 1404
3047.08 1375
3047.60 1387
3048.12 1511
3048.64 1332
3049.16 1442
3049.68 1487
3050.20 1220
3050.72 1312
3051.24 1468
3051.77 1459
3052.29 1317
3052.81 1387
3053.33 1311
3053.85 1242
3054.37 1230
3054.89 1193
3055.41 1301
3055.93 1343
3056.46 1282
3056.98 1352
3057.50 1347
3058.02 1384
3058.54 1353
3059.06 1364
3059.58 1353
3060.11 1415
3060.63 1203
3061.15 1261
3061.67 1264
3062.19 1319
3062.71 1406
3063.24 1501
3063.76 1343
3064.28 1272
3064.80 1406
3065.32 1342
3065.85 1476
3066.37 1668
3066.89 1627
3067.41 1583
3067.94 1564
3068.46 1596
3068.98 1575
3069.50 1645
3070.03 1550
3070.55 1570
3071.07 1525
3071.59 1625
3072.12 1535
3072.64 1507
3073.16 1479
3073.68 1533
3074.21 1449
3074.73 1403
3075.25 1550
3075.78 1529
3076.30 1480
3076.82 1539
3077.34 1526
3077.87 1581
3078.39 1735
3078.91 1669
3079.44 1537
3079.96 1462
3080.48 1462
3081.01 1652
3081.53 1649
3082.05 1696
3082.58 1773
3083.10 1744
3083.63 1782
3084.15 1853
3084.67 1760
3085.20 1825
3085.72 1971
3086.24 1842
3086.77 1693
3087.29 1724
3087.82 1803
3088.34 1836
3088.86 1908
3089.39 1622
3089.91 1571
3090.44 1469
3090.96 1605
3091.49 1548
3092.01 1591
3092.53 1560
3093.06 1682
3093.58 1678
3094.11 1819
3094.63 1745
3095.16 1716
3095.68 1702
3096.21 1746
3096.73 1771
3097.26 1738
3097.78 1892
3098.31 2029
3098.83 1960
3099.36 2066
3099.88 1993
3100.41 2107
3100.93 2351
3101.46 2708
3101.98 2803
3102.51 3348
3103.03 4051
3103.56 4499
3104.08 5134
3104.61 6042
3105.13 7221
3105.66 7967
3106.18 8440
3106.71 8529
3107.24 7785
3107.76 7205
3108.29 6354
3108.81 5714
3109.34 4490
3109.86 3840
3110.39 3479
3110.92 3097
3111.44 2919
3111.97 2707
3112.49 2612
3113.02 2459
3113.55 2751
3114.07 2490
3114.60 2474
3115.12 2543
3115.65 2494
3116.18 2348
3116.70 2246
3117.23 2008
3117.76 1767
3118.28 1844
3118.81 1715
3119.34 1559
3119.86 1537
3120.39 1553
3120.92 1564
3121.44 1460
3121.97 1668
3122.50 1792
3123.02 1859
3123.55 1917
3124.08 1908
3124.61 1823
3125.13 1846
3125.66 1965
3126.19 1713
3126.72 1778
3127.24 1816
3127.77 1831
3128.30 1675
3128.82 1632
3129.35 1622
3129.88 1499
3130.41 1662
3130.93 1561
3131.46 1447
3131.99 1615
3132.52 1566
3133.05 1574
3133.57 1557
3134.10 1639
3134.63 1519
3135.16 1436
3135.69 1457
3136.21 1561
3136.74 1489
3137.27 1569
3137.80 1611
3138.33 1620
3138.85 1587
3139.38 1535
3139.91 1499
3140.44 1740
3140.97 1695
3141.50 1568
3142.03 1762
3142.55 1750
3143.08 1551
3143.61 1429
3144.14 1431
3144.67 1529
3145.20 1467
3145.73 1574
3146.26 1542
3146.79 1391
3147.31 1477
3147.84 1504
3148.37 1585
3148.90 1618
3149.43 1675
3149.96 1632
3150.49 1657
3151.02 1873
3151.55 1824
3152.08 1902
3152.61 1722
3153.14 1759
3153.67 1595
3154.20 1543
3154.73 1636
3155.25 1539
3155.78 1563
3156.31 1629
3156.84 1609
3157.37 1347
3157.90 1396
3158.43 1464
3158.96 1558
3159.49 1486
3160.02 1548
3160.55 1456
3161.08 1542
3161.61 1552
3162.14 1516
3162.68 1440
3163.21 1412
3163.74 1478
3164.27 1404
3164.80 1300
3165.33 1505
3165.86 1451
3166.39 1417
3166.92 1505
3167.45 1446
3167.98 1291
3168.51 1399
3169.04 1266
3169.57 1278
3170.10 1374
3170.64 1377
3171.17 1339
3171.70 1275
3172.23 1282
3172.76 1211
3173.29 1297
3173.82 1336
3174.35 1388
3174.88 1484
3175.42 1429
3175.95 1439
3176.48 1628
3177.01 1765
3177.54 1673
3178.07 1674
3178.61 1658
3179.14 1567
3179.67 1697
3180.20 1747
3180.73 1557
3181.26 1529
3181.80 1402
3182.33 1531
3182.86 1402
3183.39 1486
3183.92 1415
3184.46 1467
3184.99 1408
3185.52 1330
3186.05 1344
3186.59 1291
3187.12 1384
3187.65 1425
3188.18 1454
3188.72 1292
3189.25 1337
3189.78 1285
3190.31 1345
3190.85 1456
3191.38 1282
3191.91 1311
3192.44 1448
3192.98 1408
3193.51 1267
3194.04 1364
3194.58 1393
3195.11 1296
3195.64 1275
3196.17 1339
3196.71 1451
3197.24 1470
3197.77 1418
3198.31 1407
3198.84 1376
3199.37 1434
3199.91 1396
3200.44 1428
3200.98 1521
3201.51 1503
3202.04 1470
3202.58 1539
3203.11 1484
3203.64 1470
3204.18 1421
3204.71 1508
3205.24 1523
3205.78 1755
3206.31 1698
3206.85 1538
3207.38 1611
3207.91 1448
3208.45 1565
3208.98 1523
3209.52 1530
3210.05 1591
3210.59 1633
3211.12 1551
3211.65 1531
3212.19 1655
3212.72 1526
3213.26 1653
3213.79 1510
3214.33 1589
3214.86 1522
3215.40 1534
3215.93 1562
3216.47 1533
3217.00 1472
3217.54 1435
3218.07 1409
3218.61 1472
3219.14 1480
3219.68 1523
3220.21 1425
3220.75 1489
3221.28 1507
3221.82 1496
3222.35 1468
3222.89 1335
3223.42 1482
3223.96 1513
3224.49 1380
3225.03 1444
3225.57 1395
3226.10 1415
3226.64 1477
3227.17 1582
3227.71 1593
3228.24 1540
3228.78 1450
3229.32 1533
3229.85 1486
3230.39 1539
3230.92 1362
3231.46 1554
3232.00 1548
3232.53 1427
3233.07 1457
3233.60 1522
3234.14 1573
3234.68 1647
3235.21 1610
3235.75 1551
3236.29 1666
3236.82 1676
3237.36 1584
3237.90 1590
3238.43 1576
3238.97 1577
3239.51 1630
3240.04 1575
3240.58 1632
3241.12 1571
3241.65 1565
3242.19 1658
3242.73 1583
3243.26 1663
3243.80 1763
3244.34 1612
3244.88 1780
3245.41 1661
3245.95 1582
3246.49 1693
3247.02 1805
3247.56 1679
3248.10 1902
3248.64 1744
3249.17 1616
3249.71 1628
3250.25 1661
3250.79 1648
3251.33 1714
3251.86 1797
3252.40 1742
3252.94 1720
3253.48 1804
3254.01 1892
3254.55 1724
3255.09 1720
3255.63 1755
3256.17 1747
3256.70 1908
3257.24 2048
3257.78 1952
3258.32 1977
3258.86 2114
3259.40 2230
3259.93 2195
3260.47 2385
3261.01 2421
3261.55 2429
3262.09 2728
3262.63 2587
3263.17 2950
3263.70 3040
3264.24 3257
3264.78 3574
3265.32 3586
3265.86 4114
3266.40 4424
3266.94 4568
3267.48 5148
3268.02 5589
3268.56 6458
3269.09 7149
3269.63 7058
3270.17 7383
3270.71 7476
3271.25 7046
3271.79 6296
3272.33 5392
3272.87 5180
3273.41 4578
3273.95 3656
3274.49 3236
3275.03 2719
3275.57 2758
3276.11 2449
3276.65 2395
3277.19 2375
3277.73 2354
3278.27 2419
3278.81 2277
3279.35 2257
3279.89 2157
3280.43 2330
3280.97 2311
3281.51 2195
3282.05 2230
3282.59 2212
3283.13 2261
3283.67 2276
3284.21 2113
3284.75 2323
3285.29 2312
3285.83 2274
3286.37 2471
3286.91 2361
3287.45 2300
3287.99 2408
3288.53 2558
3289.08 2571
3289.62 2560
3290.16 2454
3290.70 2310
3291.24 2440
3291.78 2322
3292.32 2404
3292.86 2492
3293.40 2613
3293.95 2528
3294.49 2629
3295.03 2775
3295.57 2910
3296.11 3058
3296.65 3408
3297.19 3836
3297.73 4035
3298.28 4028
3298.82 4158
3299.36 4275
3299.90 3967
3300.44 3793
3300.99 3525
3301.53 3352
3302.07 3152
3302.61 2967
3303.15 2580
3303.69 2590
3304.24 2303
3304.78 2333
3305.32 2281
3305.86 2242
3306.41 2212
3306.95 2082
3307.49 2189
3308.03 2147
3308.58 2101
3309.12 1994
3309.66 1860
3310.20 2084
3310.75 2078
3311.29 2055
3311.83 1886
3312.37 1779
3312.92 1825
3313.46 1949
3314.00 2098
3314.54 1989
3315.09 2092
3315.63 2077
3316.17 2211
3316.72 2444
3317.26 2354
3317.80 2355
3318.35 2550
3318.89 2579
3319.43 2815
3319.98 2845
3320.52 2964
3321.06 2946
3321.61 3100
3322.15 2906
3322.69 3081
3323.24 3160
3323.78 3198
3324.33 3143
3324.87 2973
3325.41 2892
3325.96 2914
3326.50 2630
3327.04 2603
3327.59 2815
3328.13 2708
3328.68 2562
3329.22 2416
3329.76 2431
3330.31 2638
3330.85 2500
3331.40 2624
3331.94 2757
3332.49 2755
3333.03 3291
3333.58 3763
3334.12 4380
3334.66 5622
3335.21 7109
3335.75 9027
3336.30 11040
3336.84 12973
3337.39 15548
3337.93 18266
3338.48 19820
3339.02 20391
3339.57 20609
3340.11 20529
3340.66 19277
3341.20 17347
3341.75 14387
3342.29 12173
3342.84 9869
3343.38 8434
3343.93 6969
3344.47 5544
3345.02 4391
3345.57 3882
3346.11 3566
3346.66 3157
3347.20 2825
3347.75 2671
3348.29 2606
3348.84 2582
3349.38 2550
3349.93 2491
3350.48 2380
3351.02 2573
3351.57 2277
3352.11 2380
3352.66 2655
3353.21 2659
3353.75 2649
3354.30 2644
3354.84 2668
3355.39 2633
3355.94 2782
3356.48 2752
3357.03 2752
3357.58 2620
3358.12 2585
3358.67 2548
3359.22 2322
3359.76 2338
3360.31 2303
3360.86 2228
3361.40 2116
3361.95 2190
3362.50 2164
3363.04 2163
3363.59 1894
3364.14 2101
3364.68 2151
3365.23 2085
3365.78 2082
3366.33 2168
3366.87 2078
3367.42 1993
3367.97 2073
3368.51 2083
3369.06 2251
3369.61 2100
3370.16 2257
3370.70 2022
3371.25 2014
3371.80 2165
3372.35 2179
3372.90 2119
3373.44 2381
3373.99 2485
3374.54 2611
3375.09 2904
3375.63 2816
3376.18 2890
3376.73 2975
3377.28 3129
3377.83 3087
3378.37 3051
3378.92 2857
3379.47 2880
3380.02 2624
3380.57 2505
3381.12 2210
3381.66 2053
3382.21 2043
3382.76 2130
3383.31 1887
3383.86 1679
3384.41 1670
3384.96 1708
3385.50 1808
3386.05 1743
3386.60 1608
3387.15 1706
3387.70 1725
3388.25 1719
3388.80 1606
3389.35 1676
3389.90 1683
3390.44 1757
3390.99 1717
3391.54 1665
3392.09 1595
3392.64 1704
3393.19 1778
3393.74 1733
3394.29 1669
3394.84 1533
3395.39 1622
3395.94 1813
3396.49 1694
3397.04 1690
3397.59 1593
3398.14 1456
3398.69 1498
3399.24 1508
3399.79 1644
3400.34 1530
3400.89 1477
3401.44 1415
3401.99 1405
3402.54 1604
3403.09 1505
3403.64 1476
3404.19 1421
3404.74 1393
3405.29 1420
3405.84 1558
3406.39 1702
3406.94 1406
3407.49 1406
3408.04 1480
3408.59 1370
3409.14 1312
3409.69 1395
3410.24 1482
3410.79 1353
3411.34 1433
3411.89 1504
3412.45 1736
3413.00 1774
3413.55 1817
3414.10 1884
3414.65 1767
3415.20 1866
3415.75 1953
3416.30 1830
3416.85 1822
3417.41 1880
3417.96 1995
3418.51 1846
3419.06 1747
3419.61 1650
3420.16 1557
3420.71 1680
3421.27 1751
3421.82 1768
3422.37 1622
3422.92 1727
3423.47 1740
3424.02 1726
3424.58 1718
3425.13 1881
3425.68 1842
3426.23 1846
3426.78 2040
3427.34 2328
3427.89 2129
3428.44 1977
3428.99 2083
3429.55 1954
3430.10 2135
3430.65 1810
3431.20 1712
3431.76 1637
3432.31 1499
3432.86 1503
3433.41 1573
3433.97 1390
3434.52 1338
3435.07 1496
3435.62 1514
3436.18 1502
3436.73 1418
3437.28 1423
3437.84 1482
3438.39 1556
3438.94 1480
3439.49 1370
3440.05 1474
3440.60 1536
3441.15 1556
3441.71 1547
3442.26 1697
3442.81 1551
3443.37 1465
3443.92 1467
3444.47 1498
3445.03 1521
3445.58 1429
3446.13 1492
3446.69 1535
3447.24 1374
3447.80 1480
3448.35 1458
3448.90 1411
3449.46 1533
3450.01 1435
3450.57 1359
3451.12 1349
3451.67 1390
3452.23 1431
3452.78 1400
3453.34 1446
3453.89 1292
3454.44 1279
3455.00 1355
3455.55 1327
3456.11 1383
3456.66 1304
3457.22 1520
3457.77 1505
3458.33 1359
3458.88 1232
3459.43 1263
3459.99 1152
3460.54 1367
3461.10 1346
3461.65 1312
3462.21 1324
3462.76 1315
3463.32 1234
3463.87 1267
3464.43 1368
3464.98 1409
3465.54 1313
3466.09 1282
3466.65 1410
3467.21 1496
3467.76 1575
3468.32 1529
3468.87 1425
3469.43 1283
3469.98 1267
3470.54 1450
3471.09 1599
3471.65 1489
3472.20 1479
3472.76 1465
3473.32 1431
3473.87 1563
3474.43 1646
3474.98 1602
3475.54 1693
3476.10 1701
3476.65 1532
3477.21 1554
3477.76 1543
3478.32 1458
3478.88 1518
3479.43 1551
3479.99 1684
3480.55 1676
3481.10 1592
3481.66 1671
3482.22 1729
3482.77 1651
3483.33 1777
3483.89 1798
3484.44 1743
3485.00 1832
3485.56 1872
3486.11 2021
3486.67 1878
3487.23 1948
3487.78 1926
3488.34 1886
3488.90 1882
3489.45 1962
3490.01 2003
3490.57 2186
3491.13 2232
3491.68 2493
3492.24 2760
3492.80 3089
3493.35 3632
3493.91 4001
3494.47 4358
3495.03 4799
3495.58 4659
3496.14 4290
3496.70 4333
3497.26 3899
3497.82 3671
3498.37 3407
3498.93 3589
3499.49 3672
3500.05 3821
3500.61 4082
3501.16 4548
3501.72 4548
3502.28 4977
3502.84 4827
3503.40 5092
3503.95 5167
3504.51 4923
3505.07 4666
3505.63 4695
3506.19 4563
3506.75 4683
3507.30 4607
3507.86 4630
3508.42 4718
3508.98 4772
3509.54 4745
3510.10 4447
3510.66 4077
3511.22 3761
3511.77 3470
3512.33 3262
3512.89 3067
3513.45 2672
3514.01 2494
3514.57 2359
3515.13 2239
3515.69 2324
3516.25 1871
3516.81 1906
3517.37 2036
3517.92 1877
3518.48 1859
3519.04 1913
3519.60 1972
3520.16 1989
3520.72 2033
3521.28 2106
3521.84 2114
3522.40 2145
3522.96 2186
3523.52 2270
3524.08 2445
3524.64 2424
3525.20 2472
3525.76 2467
3526.32 2484
3526.88 2649
3527.44 2517
3528.00 2442
3528.56 2548
3529.12 2554
3529.68 2270
3530.24 2031
3530.80 1916
3531.36 1918
3531.92 1763
3532.48 1660
3533.04 1823
3533.60 1675
3534.17 1594
3534.73 1513
3535.29 1678
3535.85 1665
3536.41 1611
3536.97 1682
3537.53 1688
3538.09 1658
3538.65 1696
3539.21 1731
3539.77 1664
3540.34 1635
3540.90 1519
3541.46 1593
3542.02 1680
3542.58 1733
3543.14 1903
3543.70 1994
3544.26 2091
3544.83 1986
3545.39 2091
3545.95 2417
3546.51 2465
3547.07 2469
3547.63 2381
3548.20 2283
3548.76 2206
3549.32 1972
3549.88 1866
3550.44 1917
3551.01 1705
3551.57 1593
3552.13 1663
3552.69 1473
3553.25 1478
3553.82 1590
3554.38 1513
3554.94 1511
3555.50 1549
3556.07 1459
3556.63 1403
3557.19 1519
3557.75 1462
3558.32 1316
3558.88 1368
3559.44 1433
3560.00 1578
3560.57 1321
3561.13 1419
3561.69 1440
3562.26 1426
3562.82 1690
3563.38 1500
3563.94 1517
3564.51 1540
3565.07 1432
3565.63 1341
3566.20 1466
3566.76 1491
3567.32 1369
3567.89 1381
3568.45 1416
3569.01 1426
3569.58 1356
3570.14 1455
3570.70 1293
3571.27 1217
3571.83 1221
3572.39 1244
3572.96 1249
3573.52 1249
3574.09 1352
3574.65 1380
3575.21 1188
3575.78 1306
3576.34 1250
3576.91 1447
3577.47 1333
3578.03 1386
3578.60 1476
3579.16 1442
3579.73 1337
3580.29 1482
3580.86 1475
3581.42 1459
3581.98 1399
3582.55 1294
3583.11 1343
3583.68 1289
3584.24 1365
3584.81 1486
3585.37 1394
3585.94 1229
3586.50 1348
3587.07 1325
3587.63 1314
3588.20 1261
3588.76 1370
3589.33 1360
3589.89 1333
3590.46 1326
3591.02 1347
3591.59 1374
3592.15 1517
3592.72 1446
3593.28 1515
3593.85 1664
3594.41 1482
3594.98 1494
3595.54 1332
3596.11 1386
3596.68 1451
3597.24 1351
3597.81 1431
3598.37 1405
3598.94 1427
3599.50 1361
3600.07 1312
3600.64 1315
3601.20 1370
3601.77 1342
3602.33 1355
3602.90 1365
3603.47 1458
3604.03 1502
3604.60 1465
3605.16 1404
3605.73 1439
3606.30 1529
3606.86 1379
3607.43 1351
3608.00 1393
3608.56 1470
3609.13 1359
3609.70 1326
3610.26 1249
3610.83 1316
3611.40 1326
3611.96 1288
3612.53 1064
3613.10 1060
3613.66 1136
3614.23 1198
3614.80 1323
3615.36 1457
3615.93 1508
3616.50 1796
3617.07 2056
3617.63 2308
3618.20 2561
3618.77 3037
3619.34 3401
3619.90 3978
3620.47 4251
3621.04 4343
3621.61 4923
3622.17 4766
3622.74 4769
3623.31 4244
3623.88 3793
3624.44 3181
3625.01 3008
3625.58 2682
3626.15 2266
3626.72 2075
3627.28 1639
3627.85 1527
3628.42 1429
3628.99 1410
3629.56 1303
3630.12 1245
3630.69 1279
3631.26 1351
3631.83 1469
3632.40 1429
3632.97 1360
3633.53 1385
3634.10 1334
3634.67 1397
3635.24 1384
3635.81 1389
3636.38 1392
3636.95 1304
3637.52 1207
3638.08 1336
3638.65 1387
3639.22 1536
3639.79 1540
3640.36 1454
3640.93 1498
3641.50 1737
3642.07 1917
3642.64 2019
3643.21 2334
3643.78 2408
3644.34 2374
3644.91 2511
3645.48 2560
3646.05 2669
3646.62 2638
3647.19 2541
3647.76 2270
3648.33 2329
3648.90 2163
3649.47 2094
3650.04 2182
3650.61 2065
3651.18 2096
3651.75 1879
3652.32 1960
3652.89 2075
3653.46 2024
3654.03 1987
3654.60 2020
3655.17 2215
3655.74 2186
3656.31 2220
3656.88 2230
3657.45 2168
3658.02 2178
3658.59 2284
3659.16 2400
3659.73 2528
3660.30 2721
3660.87 2635
3661.45 2742
3662.02 2858
3662.59 3072
3663.16 3138
3663.73 2860
3664.30 2943
3664.87 3017
3665.44 2762
3666.01 2591
3666.58 2397
3667.15 1997
3667.73 2059
3668.30 1980
3668.87 1988
3669.44 2058
3670.01 2048
3670.58 1937
3671.15 1991
3671.73 1846
3672.30 1912
3672.87 1997
3673.44 1870
3674.01 1923
3674.58 1887
3675.16 2217
3675.73 1772
3676.30 1794
3676.87 1815
3677.44 1943
3678.01 1725
3678.59 1805
3679.16 1875
3679.73 1747
3680.30 1714
3680.88 1733
3681.45 1622
3682.02 1729
3682.59 1742
3683.16 1593
3683.74 1614
3684.31 1658
3684.88 1612
3685.45 1497
3686.03 1404
3686.60 1476
3687.17 1583
3687.74 1657
3688.32 1616
3688.89 1749
3689.46 1949
3690.04 1919
3690.61 2219
3691.18 2193
3691.76 2408
3692.33 2529
3692.90 2701
3693.47 2763
3694.05 2625
3694.62 2315
3695.19 2289
3695.77 2198
3696.34 2014
3696.91 1937
3697.49 1999
3698.06 1837
3698.64 1837
3699.21 1737
3699.78 1714
3700.36 1722
3700.93 1692
3701.50 1696
3702.08 1865
3702.65 1704
3703.23 1821
3703.80 1731
3704.37 1819
3704.95 1958
3705.52 1840
3706.10 1842
3706.67 1869
3707.24 2005
3707.82 1779
3708.39 1749
3708.97 1807
3709.54 1747
3710.12 1751
3710.69 1753
3711.27 1835
3711.84 1904
3712.41 1819
3712.99 1911
3713.56 1761
3714.14 1821
3714.71 1769
3715.29 1758
3715.86 1783
3716.44 1754
3717.01 1749
3717.59 1785
3718.16 1643
3718.74 1620
3719.31 1573
3719.89 1588
3720.46 1524
3721.04 1455
3721.61 1458
3722.19 1583
3722.77 1572
3723.34 1579
3723.92 1367
3724.49 1359
3725.07 1316
3725.64 1391
3726.22 1237
3726.79 1141
3727.37 1319
3727.95 1315
3728.52 1146
3729.10 1155
3729.67 1224
3730.25 1316
3730.83 1261
3731.40 1259
3731.98 1480
3732.56 1515
3733.13 1724
3733.71 1688
3734.28 1809
3734.86 1783
3735.44 2141
3736.01 2175
3736.59 2311
3737.17 2180
3737.74 2026
3738.32 2114
3738.90 1856
3739.47 1674
3740.05 1633
3740.63 1523
3741.20 1614
3741.78 1523
3742.36 1587
3742.93 1503
3743.51 1373
3744.09 1259
3744.67 1261
3745.24 1165
3745.82 1168
3746.40 1292
3746.97 1213
3747.55 1239
3748.13 1355
3748.71 1332
3749.28 1253
3749.86 1317
3750.44 1320
3751.02 1340
3751.59 1238
3752.17 1300
3752.75 1239
3753.33 1225
3753.91 1254
3754.48 1191
3755.06 1121
3755.64 1242
3756.22 1229
3756.80 1188
3757.37 1176
3757.95 1234
3758.53 1223
3759.11 1207
3759.69 1260
3760.27 1259
3760.84 1207
3761.42 1197
3762.00 1167
3762.58 1233
3763.16 1399
3763.74 1387
3764.31 1454
3764.89 1439
3765.47 1353
3766.05 1308
3766.63 1235
3767.21 1217
3767.79 1384
3768.37 1192
3768.95 1262
3769.52 1223
3770.10 1121
3770.68 1140
3771.26 1272
3771.84 1256
3772.42 1147
3773.00 1308
3773.58 1296
3774.16 1439
3774.74 1375
3775.32 1214
3775.90 1327
3776.48 1265
3777.06 1376
3777.64 1405
3778.22 1293
3778.80 1201
3779.38 1168
3779.96 1131
3780.54 1154
3781.12 1166
3781.70 1163
3782.28 1088
3782.86 1260
3783.44 1167
3784.02 1212
3784.60 1133
3785.18 1115
3785.76 1208
3786.34 1203
3786.92 1187
3787.50 1089
3788.08 1138
3788.66 1255
3789.24 1298
3789.82 1159
3790.40 1115
3790.98 1218
3791.56 1054
3792.14 1019
3792.72 1187
3793.30 1137
3793.89 1016
3794.47 1087
3795.05 1173
3795.63 1103
3796.21 1157
3796.79 1266
3797.37 1237
3797.95 1125
3798.53 1158
3799.12 1195
3799.70 1026
3800.28 1316
3800.86 1323
3801.44 1267
3802.02 1236
3802.60 1358
3803.19 1276
3803.77 1209
3804.35 1215
3804.93 1304
3805.51 1373
3806.10 1493
3806.68 1534
3807.26 1485
3807.84 1298
3808.42 1336
3809.01 1349
3809.59 1239
3810.17 1241
3810.75 1443
3811.33 1461
3811.92 1246
3812.50 1431
3813.08 1569
3813.66 1473
3814.25 1312
3814.83 1473
3815.41 1527
3815.99 1540
3816.58 1635
3817.16 1593
3817.74 1595
3818.32 1553
3818.91 1535
3819.49 1469
3820.07 1332
3820.66 1393
3821.24 1396
3821.82 1430
3822.41 1227
3822.99 1299
3823.57 1149
3824.16 1145
3824.74 1290
3825.32 1294
3825.91 1187
3826.49 1212
3827.07 1273
3827.66 1155
3828.24 1117
3828.82 1245
3829.41 1262
3829.99 1210
3830.57 1183
3831.16 1300
3831.74 1332
3832.33 1294
3832.91 1328
3833.49 1205
3834.08 1232
3834.66 1471
3835.25 1415
3835.83 1360
3836.41 1316
3837.00 1420
3837.58 1179
3838.17 1258
3838.75 1237
3839.34 1330
3839.92 1336
3840.50 1236
3841.09 1263
3841.67 1335
3842.26 1176
3842.84 1233
3843.43 1147
3844.01 1183
3844.60 1099
3845.18 1268
3845.77 1301
3846.35 1299
3846.94 1188
3847.52 1211
3848.11 1334
3848.69 1249
3849.28 1297
3849.86 1365
3850.45 1285
3851.03 1341
3851.62 1322
3852.20 1252
3852.79 1293
3853.37 1398
3853.96 1385
3854.55 1370
3855.13 1403
3855.72 1334
3856.30 1375
3856.89 1359
3857.47 1478
3858.06 1423
3858.65 1405
3859.23 1428
3859.82 1601
3860.40 1822
3860.99 2011
3861.58 2204
3862.16 2607
3862.75 3006
3863.33 3109
3863.92 3557
3864.51 3709
3865.09 4073
3865.68 4035
3866.27 4445
3866.85 4552
3867.44 4558
3868.03 4326
3868.61 4328
3869.20 4513
3869.79 4037
3870.37 3620
3870.96 3151
3871.55 2833
3872.13 2478
3872.72 2294
3873.31 2178
3873.89 2118
3874.48 2093
3875.07 2041
3875.66 2039
3876.24 2165
3876.83 2224
3877.42 2286
3878.00 2233
3878.59 2191
3879.18 2073
3879.77 1979
3880.35 2007
3880.94 2051
3881.53 1842
3882.12 1881
3882.70 1794
3883.29 1726
3883.88 1614
3884.47 1562
3885.06 1536
3885.64 1443
3886.23 1405
3886.82 1430
3887.41 1307
3888.00 1272
3888.58 1346
3889.17 1417
3889.76 1482
3890.35 1678
3890.94 1648
3891.53 1813
3892.11 1746
3892.70 1705
3893.29 1656
3893.88 1683
3894.47 1688
3895.06 1567
3895.65 1640
3896.23 1744
3896.82 1712
3897.41 1582
3898.00 1502
3898.59 1477
3899.18 1592
3899.77 1588
3900.36 1552
3900.95 1468
3901.53 1719
3902.12 1700
3902.71 1672
3903.30 1489
3903.89 1490
3904.48 1476
3905.07 1500
3905.66 1542
3906.25 1484
3906.84 1330
3907.43 1326
3908.02 1341
3908.61 1462
3909.20 1384
3909.79 1435
3910.38 1493
3910.97 1391
3911.56 1395
3912.15 1292
3912.74 1509
3913.33 1407
3913.92 1438
3914.51 1483
3915.10 1311
3915.69 1350
3916.28 1302
3916.87 1225
3917.46 1250
3918.05 1279
3918.64 1306
3919.23 1329
3919.82 1295
3920.41 1298
3921.00 1195
3921.59 1259
3922.18 1311
3922.77 1216
3923.36 1321
3923.95 1256
3924.55 1316
3925.14 1410
3925.73 1239
3926.32 1125
3926.91 1186
3927.50 1099
3928.09 1156
3928.68 1144
3929.27 1270
3929.87 1148
3930.46 1263
3931.05 1343
3931.64 1316
3932.23 1323
3932.82 1234
3933.41 1264
3934.01 1306
3934.60 1168
3935.19 1192
3935.78 1197
3936.37 1325
3936.96 1184
3937.56 1030
3938.15 1060
3938.74 1147
3939.33 1113
3939.92 1028
3940.52 1050
3941.11 1116
3941.70 1082
3942.29 1145
3942.88 1172
3943.48 1142
3944.07 1136
3944.66 1123
3945.25 1221
3945.85 1171
3946.44 1262
3947.03 1157
3947.62 1181
3948.22 1239
3948.81 1122
3949.40 1222
3949.99 1128
3950.59 1200
3951.18 1231
3951.77 1099
3952.37 1014
3952.96 1114
3953.55 1182
3954.15 1058
3954.74 1084
3955.33 1162
3955.93 1143
3956.52 1192
3957.11 1234
3957.71 1203
3958.30 1258
3958.89 1329
3959.49 1276
3960.08 1317
3960.67 1290
3961.27 1351
3961.86 1512
3962.45 1434
3963.05 1455
3963.64 1239
3964.23 1325
3964.83 1272
3965.42 1247
3966.02 1098
3966.61 1159
3967.20 1228
3967.80 1302
3968.39 1189
3968.99 1143
3969.58 1199
3970.18 1205
3970.77 1224
3971.36 1124
3971.96 1125
3972.55 1158
3973.15 1170
3973.74 1159
3974.34 1116
3974.93 1115
3975.53 1100
3976.12 1125
3976.72 1213
3977.31 1228
3977.91 1249
3978.50 1304
3979.10 1286
3979.69 1304
3980.29 1255
3980.88 1127
3981.48 1127
3982.07 1216
3982.67 1312
3983.26 1290
3983.86 1244
3984.45 1135
3985.05 1045
3985.64 1145
3986.24 1203
3986.83 1066
3987.43 1092
3988.03 1127
3988.62 1077
3989.22 1067
3989.81 1180
3990.41 1193
3991.00 1185
3991.60 1125
3992.20 1204
3992.79 1163
3993.39 1090
3993.98 1172
3994.58 1195
3995.18 1184
3995.77 1012
3996.37 1035
3996.97 1093
3997.56 1106
3998.16 1136
3998.75 1170
3999.35 1029
3999.95 992
4000.54 1075
4001.14 1163
4001.74 1224
4002.33 1139
4002.93 1108
4003.53 1202
4004.12 1269
4004.72 1174
4005.32 1039
4005.92 1071
4006.51 1111
4007.11 1161
4007.71 1099
4008.30 1158
4008.90 1273
4009.50 1292
4010.10 1262
4010.69 1179
4011.29 1220
4011.89 1247
4012.49 1183
4013.08 1203
4013.68 1298
4014.28 1293
4014.88 1321
4015.47 1327
4016.07 1303
4016.67 1251
4017.27 1331
4017.86 1404
4018.46 1446
4019.06 1580
4019.66 1569
4020.26 1652
4020.85 1746
4021.45 1710
4022.05 1564
4022.65 1513
4023.25 1472
4023.85 1536
4024.44 1363
4025.04 1281
4025.64 1321
4026.24 1364
4026.84 1328
4027.44 1305
4028.03 1306
4028.63 1262
4029.23 1316
4029.83 1362
4030.43 1308
4031.03 1348
4031.63 1465
4032.23 1483
4032.83 1281
4033.42 1281
4034.02 1305
4034.62 1332
4035.22 1486
4035.82 1588
4036.42 1485
4037.02 1394
4037.62 1426
4038.22 1291
4038.82 1315
4039.42 1269
4040.02 1305
4040.62 1254
4041.22 1161
4041.82 1200
4042.41 1044
4043.01 1141
4043.61 1217
4044.21 1243
4044.81 1103
4045.41 1159
4046.01 1153
4046.61 1023
4047.21 1104
4047.81 1175
4048.41 1216
4049.01 1128
4049.61 1131
4050.21 1070
4050.82 1079
4051.42 1215
4052.02 1157
4052.62 1110
4053.22 1115
4053.82 1234
4054.42 1139
4055.02 1124
4055.62 1106
4056.22 1167
4056.82 1158
4057.42 1155
4058.02 1116
4058.62 1089
4059.22 1019
4059.83 1053
4060.43 1080
4061.03 1100
4061.63 1050
4062.23 949
4062.83 939
4063.43 941
4064.03 972
4064.63 1011
4065.24 961
4065.84 974
4066.44 1047
4067.04 982
4067.64 1084
4068.24 1044
4068.85 935
4069.45 914
4070.05 973
4070.65 999
4071.25 935
4071.85 945
4072.46 939
4073.06 1044
4073.66 957
4074.26 927
4074.86 993
4075.47 949
4076.07 1023
4076.67 1047
4077.27 1041
4077.88 1012
4078.48 924
4079.08 986
4079.68 929
4080.29 879
4080.89 838
4081.49 891
4082.09 983
4082.70 924
4083.30 1005
4083.90 965
4084.50 1050
4085.11 1086
4085.71 1000
4086.31 930
4086.92 1108
4087.52 1099
4088.12 998
4088.72 958
4089.33 1003
4089.93 935
4090.53 887
4091.14 975
4091.74 975
4092.34 1009
4092.95 874
4093.55 954
4094.16 959
4094.76 854
4095.36 934
4095.97 988
4096.57 961
4097.17 926
4097.78 932
4098.38 983
4098.98 1042
4099.59 973
4100.19 940
4100.80 1034
4101.40 951
4102.00 903
4102.61 845
4103.21 827
4103.82 831
4104.42 899
4105.03 962
4105.63 981
4106.23 947
4106.84 914
4107.44 850
4108.05 791
4108.65 905
4109.26 936
4109.86 825
4110.47 801
4111.07 830
4111.68 967
4112.28 961
4112.89 1010
4113.49 1025
4114.10 1000
4114.70 934
4115.31 984
4115.91 1040
4116.52 957
4117.12 1075
4117.73 966
4118.33 973
4118.94 990
4119.54 1066
4120.15 966
4120.75 965
4121.36 1092
4121.97 990
4122.57 930
4123.18 1059
4123.78 994
4124.39 1013
4124.99 930
4125.60 924
4126.21 1074
4126.81 987
4127.42 1019
4128.02 969
4128.63 992
4129.24 899
4129.84 906
4130.45 974
4131.05 1049
4131.66 1006
4132.27 970
4132.87 871
4133.48 1107
4134.09 1122
4134.69 1039
4135.30 1003
4135.91 959
4136.51 1042
4137.12 1052
4137.73 1105
4138.33 1041
4138.94 1167
4139.55 1114
4140.15 1273
4140.76 1368
4141.37 1283
4141.97 1293
4142.58 1349
4143.19 1372
4143.80 1252
4144.40 1170
4145.01 1267
4145.62 1146
4146.22 1110
4146.83 1187
4147.44 1132
4148.05 1096
4148.65 1024
4149.26 995
4149.87 1073
4150.48 998
4151.09 977
4151.69 940
4152.30 941
4152.91 954
4153.52 991
4154.12 1035
4154.73 981
4155.34 909
4155.95 980
4156.56 986
4157.16 928
4157.77 896
4158.38 942
4158.99 901
4159.60 998
4160.21 1007
4160.81 937
4161.42 985
4162.03 974
4162.64 974
4163.25 1063
4163.86 945
4164.47 937
4165.08 820
4165.68 1040
4166.29 1041
4166.90 1011
4167.51 1286
4168.12 1366
4168.73 1361
4169.34 1333
4169.95 1340
4170.56 1246
4171.16 1234
4171.77 1206
4172.38 1050
4172.99 1056
4173.60 1049
4174.21 1081
4174.82 933
4175.43 898
4176.04 1072
4176.65 1136
4177.26 1150
4177.87 1062
4178.48 1114
4179.09 1199
4179.70 1349
4180.31 1366
4180.92 1212
4181.53 1274
4182.14 1299
4182.75 1236
4183.36 1201
4183.97 1245
4184.58 1184
4185.19 1088
4185.80 1065
4186.41 1043
4187.02 980
4187.63 993
4188.24 1075
4188.85 1036
4189.46 1034
4190.07 1110
4190.68 1060
4191.29 1008
4191.90 952
4192.51 1065
4193.13 1103
4193.74 1020
4194.35 1184
4194.96 1300
4195.57 1391
4196.18 1430
4196.79 1374
4197.40 1432
4198.01 1505
4198.62 1509
4199.24 1681
4199.85 1385
4200.46 1412
4201.07 1342
4201.68 1358
4202.29 1302
4202.90 1269
4203.52 1324
4204.13 1256
4204.74 1117
4205.35 1051
4205.96 1142
4206.57 1150
4207.19 1101
4207.80 1093
4208.41 1223
4209.02 1134
4209.63 1223
4210.25 1191
4210.86 1160
4211.47 1087
4212.08 966
4212.69 1099
4213.31 1150
4213.92 1187
4214.53 1173
4215.14 1086
4215.76 1165
4216.37 1253
4216.98 1168
4217.59 1215
4218.21 1367
4218.82 1230
4219.43 1281
4220.04 1342
4220.66 1465
4221.27 1565
4221.88 1731
4222.50 1857
4223.11 2023
4223.72 2223
4224.33 2448
4224.95 2541
4225.56 2804
4226.17 2804
4226.79 2935
4227.40 2798
4228.01 2789
4228.63 2963
4229.24 2882
4229.85 2740
4230.47 2742
4231.08 2825
4231.69 2849
4232.31 2523
4232.92 2595
4233.54 2650
4234.15 2530
4234.76 2519
4235.38 2531
4235.99 2766
4236.61 3005
4237.22 2782
4237.83 3166
4238.45 3407
4239.06 3303
4239.68 3269
4240.29 3084
4240.90 2895
4241.52 2514
4242.13 2252
4242.75 2030
4243.36 1970
4243.98 1799
4244.59 1684
4245.21 1554
4245.82 1525
4246.43 1515
4247.05 1670
4247.66 1624
4248.28 1630
4248.89 1607
4249.51 1601
4250.12 1663
4250.74 1587
4251.35 1510
4251.97 1605
4252.58 1736
4253.20 1582
4253.81 1496
4254.43 1436
4255.04 1537
4255.66 1638
4256.28 1602
4256.89 1499
4257.51 1415
4258.12 1460
4258.74 1535
4259.35 1460
4259.97 1361
4260.58 1331
4261.20 1315
4261.82 1313
4262.43 1350
4263.05 1427
4263.66 1284
4264.28 1275
4264.90 1249
4265.51 1339
4266.13 1291
4266.74 1231
4267.36 1186
4267.98 1340
4268.59 1262
4269.21 1282
4269.82 1263
4270.44 1250
4271.06 1356
4271.67 1225
4272.29 1261
4272.91 1327
4273.52 1371
4274.14 1275
4274.76 1312
4275.37 1413
4275.99 1475
4276.61 1559
4277.22 1613
4277.84 1629
4278.46 1583
4279.08 1743
4279.69 1874
4280.31 1773
4280.93 1610
4281.54 1690
4282.16 1655
4282.78 1571
4283.40 1549
4284.01 1272
4284.63 1319
4285.25 1184
4285.87 1154
4286.48 1143
4287.10 1190
4287.72 1087
4288.34 1115
4288.95 1172
4289.57 1090
4290.19 1182
4290.81 1021
4291.43 989
4292.04 945
4292.66 1040
4293.28 1057
4293.90 928
4294.52 1000
4295.13 1141
4295.75 1077
4296.37 993
4296.99 1050
4297.61 1068
4298.23 1043
4298.84 982
4299.46 995
4300.08 1036
4300.70 961
4301.32 1063
4301.94 1001
4302.56 1044
4303.17 1052
4303.79 1051
4304.41 1110
4305.03 1027
4305.65 1094
4306.27 1142
4306.89 1145
4307.51 1120
4308.13 1143
4308.75 1018
4309.36 1134
4309.98 1240
4310.60 1160
4311.22 1102
4311.84 1100
4312.46 1114
4313.08 1185
4313.70 1107
4314.32 1038
4314.94 1131
4315.56 1147
4316.18 1098
4316.80 1184
4317.42 1024
4318.04 1078
4318.66 1069
4319.28 1103
4319.90 1109
4320.52 1070
4321.14 1093
4321.76 1213
4322.38 1197
4323.00 1144
4323.62 1130
4324.24 1305
4324.86 1441
4325.48 1444
4326.10 1407
4326.72 1538
4327.34 1508
4327.96 1384
4328.58 1487
4329.20 1509
4329.82 1505
4330.44 1409
4331.07 1346
4331.69 1317
4332.31 1438
4332.93 1473
4333.55 1424
4334.17 1333
4334.79 1293
4335.41 1246
4336.03 1102
4336.65 1174
4337.28 1270
4337.90 1464
4338.52 1464
4339.14 1532
4339.76 1609
4340.38 1649
4341.00 1995
4341.63 2004
4342.25 1786
4342.87 1782
4343.49 1940
4344.11 1753
4344.73 1610
4345.36 1739
4345.98 1852
4346.60 1831
4347.22 2138
4347.84 2263
4348.47 2343
4349.09 2541
4349.71 2753
4350.33 2742
4350.95 2837
4351.58 2853
4352.20 2722
4352.82 2543
4353.44 2380
4354.07 2072
4354.69 1824
4355.31 1731
4355.93 1586
4356.56 1362
4357.18 1423
4357.80 1384
4358.42 1340
4359.05 1293
4359.67 1317
4360.29 1263
4360.92 1348
4361.54 1447
4362.16 1377
4362.78 1328
4363.41 1202
4364.03 1230
4364.65 1222
4365.28 1217
4365.90 1280
4366.52 1333
4367.15 1273
4367.77 1200
4368.39 1258
4369.02 1023
4369.64 1108
4370.26 1243
4370.89 1165
4371.51 1172
4372.14 1228
4372.76 1185
4373.38 1109
4374.01 1068
4374.63 1114
4375.25 1089
4375.88 1077
4376.50 1069
4377.13 1063
4377.75 1102
4378.37 1149
4379.00 1112
4379.62 1011
4380.25 1112
4380.87 1181
4381.50 1180
4382.12 1100
4382.75 1122
4383.37 1210
4383.99 1197
4384.62 1162
4385.24 1109
4385.87 1207
4386.49 1120
4387.12 1108
4387.74 1124
4388.37 1049
4388.99 1083
4389.62 1077
4390.24 1121
4390.87 1069
4391.49 961
4392.12 951
4392.74 983
4393.37 1089
4393.99 1148
4394.62 1265
4395.24 1154
4395.87 1127
4396.49 1261
4397.12 1278
4397.75 1199
4398.37 1123
4399.00 1195
4399.62 1184
4400.25 1113
4400.87 1111
4401.50 1138
4402.13 1063
4402.75 1053
4403.38 1105
4404.00 1197
4404.63 1118
4405.26 1163
4405.88 1177
4406.51 1105
4407.13 1065
4407.76 1006
4408.39 1049
4409.01 1096
4409.64 1234
4410.27 1211
4410.89 1202
4411.52 1228
4412.15 1312
4412.77 1231
4413.40 1228
4414.03 1322
4414.65 1229
4415.28 1266
4415.91 1285
4416.53 1211
4417.16 1179
4417.79 1145
4418.41 1098
4419.04 1006
4419.67 996
4420.30 991
4420.92 1025
4421.55 983
4422.18 933
4422.80 961
4423.43 1079
4424.06 1131
4424.69 993
4425.31 904
4425.94 1058
4426.57 1004
4427.20 877
4427.82 837
4428.45 922
4429.08 1010
4429.71 967
4430.34 844
4430.96 957
4431.59 927
4432.22 894
4432.85 882
4433.48 925
4434.10 879
4434.73 946
4435.36 998
4435.99 894
4436.62 983
4437.25 998
4437.87 922
4438.50 997
4439.13 1024
4439.76 1081
4440.39 934
4441.02 1070
4441.64 1095
4442.27 999
4442.90 982
4443.53 1028
4444.16 964
4444.79 981
4445.42 1087
4446.05 980
4446.68 955
4447.30 1015
4447.93 927
4448.56 1045
4449.19 1020
4449.82 954
4450.45 1008
4451.08 1005
4451.71 1064
4452.34 1015
4452.97 990
4453.60 1025
4454.23 979
4454.86 972
4455.49 1020
4456.12 1078
4456.75 1033
4457.38 1101
4458.01 1090
4458.64 1091
4459.27 1156
4459.90 1117
4460.53 1110
4461.16 1120
4461.79 1055
4462.42 969
4463.05 1110
4463.68 1052
4464.31 968
4464.94 990
4465.57 1027
4466.20 937
4466.83 885
4467.46 895
4468.09 925
4468.72 906
4469.35 820
4469.98 931
4470.61 1026
4471.24 1015
4471.87 958
4472.50 835
4473.13 913
4473.77 1008
4474.40 1022
4475.03 854
4475.66 902
4476.29 947
4476.92 870
4477.55 897
4478.18 933
4478.82 969
4479.45 982
4480.08 885
4480.71 802
4481.34 874
4481.97 920
4482.60 899
4483.24 879
4483.87 967
4484.50 1043
4485.13 935
4485.76 936
4486.39 939
4487.03 970
4487.66 1097
4488.29 1070
4488.92 1059
4489.55 1009
4490.19 955
4490.82 877
4491.45 1066
4492.08 1091
4492.71 1036
4493.35 1038
4493.98 1022
4494.61 967
4495.24 926
4495.88 910
4496.51 931
4497.14 956
4497.77 1014
4498.41 996
4499.04 1013
4499.67 1072
4500.31 1154
4500.94 1056
4501.57 1058
4502.20 1230
4502.84 1250
4503.47 1347
4504.10 1373
4504.74 1286
4505.37 1455
4506.00 1282
4506.64 1225
4507.27 1278
4507.90 1112
4508.54 1144
4509.17 1142
4509.80 1014
4510.44 1085
4511.07 1185
4511.70 1190
4512.34 1149
4512.97 1079
4513.60 1049
4514.24 1085
4514.87 1208
4515.51 1071
4516.14 1156
4516.77 1088
4517.41 1042
4518.04 1121
4518.68 1088
4519.31 1182
4519.94 1148
4520.58 1104
4521.21 1052
4521.85 1072
4522.48 981
4523.12 962
4523.75 1018
4524.39 1161
4525.02 1014
4525.65 1050
4526.29 1106
4526.92 1254
4527.56 1344
4528.19 1326
4528.83 1297
4529.46 1374
4530.10 1663
4530.73 1947
4531.37 2380
4532.00 2548
4532.64 3119
4533.27 3595
4533.91 4137
4534.54 4458
4535.18 4881
4535.81 4895
4536.45 4456
4537.09 4372
4537.72 4227
4538.36 3771
4538.99 3097
4539.63 2589
4540.26 2274
4540.90 1962
4541.53 1730
4542.17 1325
4542.81 1275
4543.44 1150
4544.08 1154
4544.71 1097
4545.35 1230
4545.99 1220
4546.62 1069
4547.26 1107
4547.89 1128
4548.53 1031
4549.17 1078
4549.80 1100
4550.44 1152
4551.08 1092
4551.71 1120
4552.35 1110
4552.98 1020
4553.62 1080
4554.26 1055
4554.89 1054
4555.53 995
4556.17 992
4556.80 1089
4557.44 979
4558.08 1028
4558.72 1054
4559.35 1072
4559.99 1184
4560.63 969
4561.26 1018
4561.90 1153
4562.54 1088
4563.17 1147
4563.81 1147
4564.45 1245
4565.09 1120
4565.72 980
4566.36 996
4567.00 1028
4567.64 1113
4568.27 1271
4568.91 1209
4569.55 1262
4570.19 1323
4570.82 1249
4571.46 1317
4572.10 1381
4572.74 1360
4573.38 1352
4574.01 1467
4574.65 1409
4575.29 1334
4575.93 1267
4576.57 1301
4577.20 1177
4577.84 1144
4578.48 1123
4579.12 1095
4579.76 998
4580.40 989
4581.04 1098
4581.67 1204
4582.31 1171
4582.95 1056
4583.59 1094
4584.23 1097
4584.87 1088
4585.51 1181
4586.14 1177
4586.78 1120
4587.42 1214
4588.06 1231
4588.70 1149
4589.34 1100
4589.98 1137
4590.62 1169
4591.26 1207
4591.90 1245
4592.54 1313
4593.17 1450
4593.81 1402
4594.45 1542
4595.09 1621
4595.73 1658
4596.37 1518
4597.01 1346
4597.65 1337
4598.29 1357
4598.93 1175
4599.57 1120
4600.21 1198
4600.85 1133
4601.49 1079
4602.13 1031
4602.77 1099
4603.41 1190
4604.05 1080
4604.69 1138
4605.33 1273
4605.97 1262
4606.61 1213
4607.25 1259
4607.89 1230
4608.53 1285
4609.17 1230
4609.81 1320
4610.45 1353
4611.09 1252
4611.73 1281
4612.38 1238
4613.02 1268
4613.66 1129
4614.30 1200
4614.94 1207
4615.58 1120
4616.22 1022
4616.86 1006
4617.50 1087
4618.14 1118
4618.78 1200
4619.43 1042
4620.07 1020
4620.71 986
4621.35 1082
4621.99 1004
4622.63 1114
4623.27 1026
4623.91 946
4624.56 1116
4625.20 1056
4625.84 1063
4626.48 1035
4627.12 1054
4627.76 1073
4628.41 1057
4629.05 1018
4629.69 1072
4630.33 911
4630.97 869
4631.62 965
4632.26 1024
4632.90 948
4633.54 1126
4634.18 1006
4634.83 1065
4635.47 1017
4636.11 1048
4636.75 1040
4637.40 1056
4638.04 1177
4638.68 1209
4639.32 1129
4639.97 1162
4640.61 1251
4641.25 1350
4641.89 1357
4642.54 1409
4643.18 1347
4643.82 1272
4644.46 1271
4645.11 1323
4645.75 1189
4646.39 1134
4647.04 1131
4647.68 1123
4648.32 1097
4648.97 912
4649.61 1106
4650.25 1132
4650.90 1186
4651.54 1296
4652.18 1241
4652.83 1265
4653.47 1318
4654.11 1547
4654.76 1543
4655.40 1656
4656.04 1840
4656.69 1782
4657.33 1670
4657.98 1706
4658.62 1679
4659.26 1608
4659.91 1476
4660.55 1214
4661.20 1137
4661.84 1201
4662.48 1259
4663.13 1202
4663.77 1086
4664.42 1121
4665.06 1102
4665.71 1003
4666.35 919
4666.99 988
4667.64 1006
4668.28 920
4668.93 956
4669.57 914
4670.22 1019
4670.86 914
4671.51 894
4672.15 929
4672.80 935
4673.44 914
4674.09 895
4674.73 875
4675.38 986
4676.02 1005
4676.67 1091
4677.31 967
4677.96 998
4678.60 1082
4679.25 1038
4679.89 1043
4680.54 1018
4681.18 1091
4681.83 1008
4682.47 1024
4683.12 1017
4683.77 973
4684.41 950
4685.06 998
4685.70 1032
4686.35 1146
4686.99 1002
4687.64 996
4688.29 1026
4688.93 996
4689.58 1052
4690.22 1192
4690.87 1123
4691.52 1080
4692.16 1064
4692.81 995
4693.45 1067
4694.10 1079
4694.75 1078
4695.39 1062
4696.04 986
4696.69 1105
4697.33 1075
4697.98 1061
4698.63 1119
4699.27 1078
4699.92 1103
4700.57 1283
4701.21 1337
4701.86 1261
4702.51 1191
4703.15 1373
4703.80 1340
4704.45 1320
4705.10 1166
4705.74 1182
4706.39 1099
4707.04 1006
4707.68 1098
4708.33 1014
4708.98 986
4709.63 879
4710.27 975
4710.92 1057
4711.57 1091
4712.22 1116
4712.86 1085
4713.51 1188
4714.16 1094
4714.81 1076
4715.45 1278
4716.10 1131
4716.75 1140
4717.40 1108
4718.05 1015
4718.69 1113
4719.34 1159
4719.99 1145
4720.64 1116
4721.29 1067
4721.94 1141
4722.58 1287
4723.23 1203
4723.88 1268
4724.53 1299
4725.18 1379
4725.83 1568
4726.47 1434
4727.12 1397
4727.77 1381
4728.42 1375
4729.07 1423
4729.72 1557
4730.37 1603
4731.02 1534
4731.66 1394
4732.31 1389
4732.96 1257
4733.61 1233
4734.26 1233
4734.91 1218
4735.56 1134
4736.21 1159
4736.86 1169
4737.51 1119
4738.16 1039
4738.81 1019
4739.45 991
4740.10 937
4740.75 1025
4741.40 1000
4742.05 1119
4742.70 1241
4743.35 1318
4744.00 1241
4744.65 1043
4745.30 1116
4745.95 1084
4746.60 1144
4747.25 1119
4747.90 1051
4748.55 1054
4749.20 1104
4749.85 1132
4750.50 1106
4751.15 1175
4751.80 1023
4752.45 1073
4753.10 1148
4753.75 1098
4754.40 1148
4755.05 1144
4755.71 1177
4756.36 1117
4757.01 1182
4757.66 1219
4758.31 1193
4758.96 1132
4759.61 1127
4760.26 1168
4760.91 1161
4761.56 1080
4762.21 1061
4762.86 1008
4763.52 1195
4764.17 1216
4764.82 1185
4765.47 1122
4766.12 1109
4766.77 1321
4767.42 1334
4768.07 1462
4768.73 1651
4769.38 1744
4770.03 1956
4770.68 2075
4771.33 1974
4771.98 1878
4772.64 1744
4773.29 1636
4773.94 1555
4774.59 1445
4775.24 1386
4775.89 1322
4776.55 1251
4777.20 1079
4777.85 1052
4778.50 1090
4779.15 1178
4779.81 1101
4780.46 1169
4781.11 1257
4781.76 1200
4782.42 1192
4783.07 1146
4783.72 1263
4784.37 1215
4785.03 1235
4785.68 1157
4786.33 1217
4786.98 1233
4787.64 1081
4788.29 1135
4788.94 1175
4789.60 1054
4790.25 1095
4790.90 1142
4791.55 1016
4792.21 980
4792.86 1025
4793.51 1105
4794.17 1103
4794.82 1044
4795.47 1017
4796.13 1120
4796.78 1080
4797.43 1005
4798.09 1061
4798.74 1063
4799.39 940
4800.05 1008
4800.70 1009
4801.36 1116
4802.01 1114
4802.66 998
4803.32 1040
4803.97 1058
4804.62 1045
4805.28 949
4805.93 971
4806.59 1103
4807.24 1145
4807.89 1067
4808.55 991
4809.20 1150
4809.86 1032
4810.51 1015
4811.17 1005
4811.82 1120
4812.47 1082
4813.13 1118
4813.78 1042
4814.44 1038
4815.09 955
4815.75 925
4816.40 1091
4817.06 1188
4817.71 1105
4818.37 1079
4819.02 1099
4819.68 1231
4820.33 1174
4820.99 1173
4821.64 1286
4822.30 1201
4822.95 1254
4823.61 1399
4824.26 1249
4824.92 1324
4825.57 1509
4826.23 1531
4826.88 1358
4827.54 1451
4828.19 1537
4828.85 1643
4829.51 1743
4830.16 1758
4830.82 1665
4831.47 1637
4832.13 1671
4832.78 1427
4833.44 1347
4834.10 1309
4834.75 1481
4835.41 1537
4836.06 1457
4836.72 1530
4837.38 1689
4838.03 1713
4838.69 1795
4839.34 2130
4840.00 2281
4840.66 2298
4841.31 2359
4841.97 2513
4842.63 2682
4843.28 2467
4843.94 2252
4844.60 2195
4845.25 2076
4845.91 1837
4846.57 1721
4847.22 1718
4847.88 1628
4848.54 1661
4849.19 1730
4849.85 1746
4850.51 1815
4851.17 1722
4851.82 1860
4852.48 1863
4853.14 1914
4853.79 1928
4854.45 1836
4855.11 1813
4855.77 1773
4856.42 1728
4857.08 1940
4857.74 1971
4858.40 1810
4859.05 1861
4859.71 1862
4860.37 1787
4861.03 1948
4861.68 2087
4862.34 2024
4863.00 2077
4863.66 2075
4864.32 2067
4864.97 2104
4865.63 2108
4866.29 1946
4866.95 1791
4867.61 1990
4868.26 1892
4868.92 1954
4869.58 1940
4870.24 1978
4870.90 2032
4871.56 2147
4872.21 2068
4872.87 1886
4873.53 1961
4874.19 1944
4874.85 1718
4875.51 1732
4876.17 1783
4876.83 1741
4877.48 1592
4878.14 1592
4878.80 1621
4879.46 1656
4880.12 1619
4880.78 1613
4881.44 1688
4882.10 1656
4882.76 1760
4883.42 1705
4884.08 1650
4884.73 1551
4885.39 1606
4886.05 1520
4886.71 1470
4887.37 1325
4888.03 1476
4888.69 1369
4889.35 1533
4890.01 1470
4890.67 1406
4891.33 1499
4891.99 1524
4892.65 1600
4893.31 1612
4893.97 1696
4894.63 1765
4895.29 1755
4895.95 1636
4896.61 1571
4897.27 1665
4897.93 1376
4898.59 1381
4899.25 1389
4899.91 1394
4900.57 1305
4901.23 1177
4901.89 1145
4902.55 1246
4903.21 1326
4903.88 1314
4904.54 1333
4905.20 1166
4905.86 1310
4906.52 1278
4907.18 1189
4907.84 1061
4908.50 1099
4909.16 1174
4909.82 1290
4910.48 1066
4911.15 1113
4911.81 1219
4912.47 1175
4913.13 1124
4913.79 1156
4914.45 1156
4915.11 1064
4915.77 1035
4916.44 1085
4917.10 1097
4917.76 1189
4918.42 1301
4919.08 1046
4919.74 989
4920.41 1017
4921.07 999
4921.73 932
4922.39 986
4923.05 1037
4923.72 1035
4924.38 972
4925.04 1002
4925.70 1089
4926.36 950
4927.03 1051
4927.69 1113
4928.35 1066
4929.01 1009
4929.67 1011
4930.34 1025
4931.00 939
4931.66 960
4932.32 1135
4932.99 1261
4933.65 1113
4934.31 1064
4934.98 1008
4935.64 1032
4936.30 1073
4936.96 1041
4937.63 969
4938.29 1015
4938.95 984
4939.62 961
4940.28 1077
4940.94 1064
4941.61 1037
4942.27 1123
4942.93 925
4943.60 995
4944.26 1084
4944.92 985
4945.59 996
4946.25 992
4946.91 1000
4947.58 990
4948.24 975
4948.90 994
4949.57 1024
4950.23 984
4950.89 997
4951.56 1045
4952.22 1022
4952.89 905
4953.55 956
4954.21 943
4954.88 981
4955.54 960
4956.21 937
4956.87 911
4957.53 893
4958.20 891
4958.86 834
4959.53 893
4960.19 1011
4960.86 862
4961.52 998
4962.19 912
4962.85 1052
4963.52 964
4964.18 910
4964.84 1081
4965.51 1144
4966.17 1087
4966.84 1044
4967.50 1123
4968.17 1231
4968.83 1145
4969.50 1125
4970.16 1145
4970.83 1112
4971.49 1094
4972.16 998
4972.82 1032
4973.49 991
4974.16 928
4974.82 883
4975.49 858
4976.15 927
4976.82 907
4977.48 984
4978.15 1003
4978.81 978
4979.48 1014
4980.15 1034
4980.81 929
4981.48 895
4982.14 924
4982.81 1060
4983.48 956
4984.14 1030
4984.81 1104
4985.47 1091
4986.14 1072
4986.81 1143
4987.47 1160
4988.14 1216
4988.80 1249
4989.47 1303
4990.14 1362
4990.80 1362
4991.47 1169
4992.14 1188
4992.80 1166
4993.47 1068
4994.14 1005
4994.80 993
4995.47 1074
4996.14 982
4996.80 933
4997.47 975
4998.14 964
4998.81 948
4999.47 1042
5000.14 939
5000.81 922
5001.47 954
5002.14 957
5002.81 889
5003.48 886
5004.14 883
5004.81 937
5005.48 921
5006.15 1054
5006.81 948
5007.48 983
5008.15 986
5008.82 960
5009.48 926
5010.15 993
5010.82 1027
5011.49 1032
5012.16 1033
5012.82 1122
5013.49 943
5014.16 979
5014.83 1150
5015.50 1106
5016.16 962
5016.83 832
5017.50 965
5018.17 1029
5018.84 1142
5019.50 1127
5020.17 1174
5020.84 1206
5021.51 1239
5022.18 1518
5022.85 1752
5023.52 1824
5024.19 1933
5024.85 2049
5025.52 2304
5026.19 2583
5026.86 2688
5027.53 2684
5028.20 2472
5028.87 2499
5029.54 2326
5030.21 1884
5030.87 1824
5031.54 1648
5032.21 1409
5032.88 1293
5033.55 1212
5034.22 1095
5034.89 1031
5035.56 968
5036.23 948
5036.90 926
5037.57 927
5038.24 848
5038.91 786
5039.58 818
5040.25 856
5040.92 879
5041.59 823
5042.26 790
5042.93 808
5043.60 881
5044.27 747
5044.94 706
5045.61 796
5046.28 802
5046.95 857
5047.62 887
5048.29 826
5048.96 808
5049.63 886
5050.30 837
5050.97 886
5051.64 894
5052.31 873
5052.98 896
5053.65 876
5054.32 898
5054.99 888
5055.66 917
5056.34 841
5057.01 782
5057.68 844
5058.35 934
5059.02 1013
5059.69 951
5060.36 872
5061.03 892
5061.70 927
5062.38 954
5063.05 900
5063.72 1011
5064.39 982
5065.06 1007
5065.73 932
5066.40 1018
5067.08 952
5067.75 930
5068.42 973
5069.09 912
5069.76 876
5070.43 895
5071.11 924
5071.78 815
5072.45 885
5073.12 864
5073.79 800
5074.47 842
5075.14 859
5075.81 771
5076.48 778
5077.15 852
5077.83 881
5078.50 831
5079.17 935
5079.84 910
5080.52 934
5081.19 887
5081.86 873
5082.53 854
5083.21 917
5083.88 955
5084.55 925
5085.22 1038
5085.90 1010
5086.57 917
5087.24 880
5087.92 823
5088.59 753
5089.26 780
5089.93 811
5090.61 833
5091.28 872
5091.95 912
5092.63 884
5093.30 885
5093.97 902
5094.65 970
5095.32 983
5095.99 1024
5096.67 1031
5097.34 971
5098.02 994
5098.69 982
5099.36 867
5100.04 799
5100.71 927
5101.38 839
5102.06 835
5102.73 856
5103.41 908
5104.08 863
5104.75 852
5105.43 939
5106.10 938
5106.78 1006
5107.45 997
5108.12 1008
5108.80 1033
5109.47 958
5110.15 965
5110.82 1008
5111.50 1011
5112.17 894
5112.85 853
5113.52 789
5114.20 892
5114.87 818
5115.54 799
5116.22 810
5116.89 860
5117.57 820
5118.24 829
5118.92 886
5119.59 913
5120.27 976
5120.94 899
5121.62 1005
5122.30 1116
5122.97 988
5123.65 980
5124.32 1020
5125.00 1081
5125.67 905
5126.35 816
5127.02 901
5127.70 929
5128.37 792
5129.05 902
5129.73 960
5130.40 915
5131.08 762
5131.75 783
5132.43 942
5133.10 864
5133.78 853
5134.46 965
5135.13 921
5135.81 870
5136.49 798
5137.16 918
5137.84 937
5138.51 959
5139.19 966
5139.87 855
5140.54 818
5141.22 863
5141.90 903
5142.57 869
5143.25 940
5143.93 958
5144.60 888
5145.28 801
5145.96 875
5146.63 874
5147.31 878
5147.99 857
5148.66 779
5149.34 810
5150.02 950
5150.69 935
5151.37 740
5152.05 732
5152.73 790
5153.40 780
5154.08 790
5154.76 705
5155.44 746
5156.11 768
5156.79 773
5157.47 719
5158.15 620
5158.82 690
5159.50 761
5160.18 748
5160.86 745
5161.53 805
5162.21 780
5162.89 704
5163.57 770
5164.25 714
5164.92 741
5165.60 709
5166.28 734
5166.96 778
5167.64 745
5168.31 883
5168.99 961
5169.67 914
5170.35 855
5171.03 894
5171.71 928
5172.39 815
5173.06 765
5173.74 800
5174.42 759
5175.10 846
5175.78 771
5176.46 747
5177.14 781
5177.82 842
5178.49 870
5179.17 809
5179.85 847
5180.53 878
5181.21 762
5181.89 790
5182.57 783
5183.25 715
5183.93 821
5184.61 781
5185.29 781
5185.97 686
5186.64 723
5187.32 736
5188.00 784
5188.68 759
5189.36 789
5190.04 809
5190.72 734
5191.40 773
5192.08 690
5192.76 669
5193.44 764
5194.12 693
5194.80 699
5195.48 685
5196.16 729
5196.84 702
5197.52 718
5198.20 765
5198.88 771
5199.56 715
5200.24 686
5200.92 679
5201.60 733
5202.28 845
5202.96 878
5203.65 806
5204.33 786
5205.01 786
5205.69 723
5206.37 760
5207.05 761
5207.73 745
5208.41 732
5209.09 894
5209.77 938
5210.45 911
5211.13 933
5211.82 951
5212.50 964
5213.18 998
5213.86 922
5214.54 898
5215.22 984
5215.90 1053
5216.58 1096
5217.27 926
5217.95 1013
5218.63 916
5219.31 1012
5219.99 956
5220.67 915
5221.36 915
5222.04 863
5222.72 1014
5223.40 923
5224.08 921
5224.77 1087
5225.45 945
5226.13 901
5226.81 1026
5227.49 870
5228.18 956
5228.86 833
5229.54 862
5230.22 846
5230.91 917
5231.59 856
5232.27 888
5232.95 788
5233.63 760
5234.32 779
5235.00 786
5235.68 876
5236.37 825
5237.05 869
5237.73 807
5238.41 795
5239.10 771
5239.78 793
5240.46 872
5241.15 887
5241.83 844
5242.51 805
5243.20 842
5243.88 887
5244.56 940
5245.24 864
5245.93 891
5246.61 843
5247.29 760
5247.98 896
5248.66 857
5249.35 825
5250.03 932
5250.71 763
5251.40 867
5252.08 836
5252.76 827
5253.45 741
5254.13 861
5254.82 901
5255.50 813
5256.18 962
5256.87 818
5257.55 846
5258.24 840
5258.92 740
5259.60 816
5260.29 828
5260.97 819
5261.66 871
5262.34 892
5263.03 870
5263.71 904
5264.40 856
5265.08 854
5265.76 904
5266.45 846
5267.13 737
5267.82 821
5268.50 834
5269.19 833
5269.87 823
5270.56 852
5271.24 930
5271.93 899
5272.61 879
5273.30 916
5273.98 815
5274.67 823
5275.35 882
5276.04 786
5276.72 750
5277.41 840
5278.10 931
5278.78 986
5279.47 919
5280.15 956
5280.84 975
5281.52 1050
5282.21 1034
5282.89 1028
5283.58 1018
5284.27 1112
5284.95 1106
5285.64 1179
5286.32 1161
5287.01 1182
5287.70 1073
5288.38 989
5289.07 1071
5289.75 1038
5290.44 965
5291.13 844
5291.81 935
5292.50 878
5293.19 886
5293.87 889
5294.56 871
5295.25 970
5295.93 886
5296.62 921
5297.31 935
5297.99 955
5298.68 838
5299.37 844
5300.05 909
5300.74 995
5301.43 918
5302.11 907
5302.80 876
5303.49 860
5304.18 812
5304.86 877
5305.55 994
5306.24 961
5306.92 896
5307.61 979
5308.30 1029
5308.99 1081
5309.67 945
5310.36 932
5311.05 975
5311.74 990
5312.42 994
5313.11 890
5313.80 1012
5314.49 1017
5315.18 948
5315.86 987
5316.55 956
5317.24 1069
5317.93 1061
5318.62 912
5319.30 979
5319.99 922
5320.68 904
5321.37 951
5322.06 1003
5322.74 981
5323.43 1110
5324.12 1154
5324.81 1232
5325.50 1201
5326.19 1223
5326.88 1100
5327.56 1067
5328.25 1028
5328.94 989
5329.63 962
5330.32 1026
5331.01 1054
5331.70 1090
5332.39 1111
5333.07 1109
5333.76 1059
5334.45 1115
5335.14 1074
5335.83 1101
5336.52 1004
5337.21 1027
5337.90 980
5338.59 975
5339.28 1050
5339.97 1242
5340.66 1247
5341.35 1223
5342.04 1170
5342.73 1074
5343.42 1252
5344.10 1311
5344.79 1407
5345.48 1421
5346.17 1375
5346.86 1431
5347.55 1457
5348.24 1444
5348.93 1522
5349.62 1555
5350.31 1673
5351.00 1737
5351.69 1946
5352.39 2135
5353.08 2311
5353.77 2435
5354.46 2868
5355.15 2977
5355.84 3151
5356.53 3079
5357.22 2940
5357.91 2630
5358.60 2268
5359.29 1955
5359.98 1691
5360.67 1551
5361.36 1311
5362.05 1151
5362.74 1094
5363.44 1113
5364.13 1056
5364.82 1023
5365.51 1059
5366.20 977
5366.89 947
5367.58 1017
5368.27 924
5368.96 873
5369.66 995
5370.35 894
5371.04 891
5371.73 841
5372.42 878
5373.11 930
5373.81 933
5374.50 773
5375.19 893
5375.88 833
5376.57 843
5377.26 842
5377.96 846
5378.65 842
5379.34 890
5380.03 843
5380.72 820
5381.42 854
5382.11 945
5382.80 936
5383.49 963
5384.18 881
5384.88 854
5385.57 806
5386.26 892
5386.95 877
5387.65 918
5388.34 885
5389.03 880
5389.72 958
5390.42 1021
5391.11 934
5391.80 953
5392.50 982
5393.19 1053
5393.88 1139
5394.57 1090
5395.27 1008
5395.96 1059
5396.65 1060
5397.35 1047
5398.04 1039
5398.73 958
5399.43 985
5400.12 867
5400.81 819
5401.51 783
5402.20 833
5402.89 767
5403.59 729
5404.28 809
5404.97 864
5405.67 831
5406.36 875
5407.06 867
5407.75 866
5408.44 887
5409.14 880
5409.83 839
5410.53 894
5411.22 925
5411.91 941
5412.61 835
5413.30 861
5414.00 937
5414.69 861
5415.38 921
5416.08 907
5416.77 869
5417.47 742
5418.16 762
5418.86 819
5419.55 862
5420.25 926
5420.94 976
5421.64 924
5422.33 888
5423.03 843
5423.72 832
5424.41 786
5425.11 843
5425.80 870
5426.50 909
5427.19 938
5427.89 883
5428.59 850
5429.28 883
5429.98 941
5430.67 891
5431.37 941
5432.06 834
5432.76 896
5433.45 880
5434.15 902
5434.84 812
5435.54 816
5436.23 856
5436.93 886
5437.63 995
5438.32 883
5439.02 835
5439.71 926
5440.41 1052
5441.11 1040
5441.80 1035
5442.50 1142
5443.19 1010
5443.89 1022
5444.59 1011
5445.28 996
5445.98 1064
5446.68 1049
5447.37 1002
5448.07 1058
5448.76 1080
5449.46 1219
5450.16 1320
5450.85 1221
5451.55 1172
5452.25 1242
5452.94 1270
5453.64 1373
5454.34 1331
5455.03 1257
5455.73 1198
5456.43 1104
5457.13 1114
5457.82 1210
5458.52 1059
5459.22 952
5459.91 927
5460.61 1010
5461.31 944
5462.01 938
5462.70 873
5463.40 890
5464.10 903
5464.80 913
5465.49 971
5466.19 899
5466.89 953
5467.59 1035
5468.28 950
5468.98 988
5469.68 1147
5470.38 1084
5471.07 1005
5471.77 1047
5472.47 1005
5473.17 1091
5473.87 1059
5474.56 1119
5475.26 1111
5475.96 1041
5476.66 1281
5477.36 1231
5478.06 1181
5478.75 1314
5479.45 1232
5480.15 1240
5480.85 1307
5481.55 1265
5482.25 1354
5482.95 1438
5483.64 1518
5484.34 1494
5485.04 1600
5485.74 1567
5486.44 1506
5487.14 1466
5487.84 1379
5488.54 1399
5489.23 1327
5489.93 1165
5490.63 1258
5491.33 1182
5492.03 1236
5492.73 1299
5493.43 1193
5494.13 1197
5494.83 1154
5495.53 1244
5496.23 1304
5496.93 1329
5497.63 1308
5498.33 1396
5499.03 1223
5499.73 1211
5500.43 1313
5501.13 1518
5501.83 1766
5502.53 1889
5503.23 2033
5503.93 2255
5504.63 2510
5505.33 2635
5506.03 2439
5506.73 2353
5507.43 2252
5508.13 1995
5508.83 1850
5509.53 1613
5510.23 1430
5510.93 1400
5511.63 1290
5512.33 1152
5513.03 1155
5513.73 1150
5514.43 1203
5515.13 1096
5515.83 1252
5516.53 1165
5517.23 1070
5517.93 1099
5518.64 1144
5519.34 1204
5520.04 1106
5520.74 1081
5521.44 1086
5522.14 1062
5522.84 1110
5523.54 1074
5524.24 1177
5524.95 1082
5525.65 1060
5526.35 1063
5527.05 1038
5527.75 1064
5528.45 974
5529.15 1059
5529.86 989
5530.56 999
5531.26 918
5531.96 938
5532.66 896
5533.36 880
5534.07 801
5534.77 918
5535.47 866
5536.17 853
5536.87 922
5537.58 889
5538.28 876
5538.98 888
5539.68 889
5540.39 824
5541.09 865
5541.79 854
5542.49 842
5543.20 846
5543.90 835
5544.60 836
5545.30 858
5546.01 839
5546.71 817
5547.41 795
5548.11 844
5548.82 732
5549.52 834
5550.22 855
5550.93 884
5551.63 885
5552.33 857
5553.03 887
5553.74 962
5554.44 861
5555.14 869
5555.85 837
5556.55 827
5557.25 803
5557.96 779
5558.66 793
5559.36 889
5560.07 756
5560.77 787
5561.48 790
5562.18 792
5562.88 774
5563.59 869
5564.29 814
5564.99 866
5565.70 842
5566.40 848
5567.11 898
5567.81 971
5568.51 913
5569.22 935
5569.92 829
5570.63 889
5571.33 833
5572.04 805
5572.74 906
5573.44 867
5574.15 796
5574.85 813
5575.56 871
5576.26 867
5576.97 846
5577.67 836
5578.38 887
5579.08 931
5579.79 839
5580.49 804
5581.20 923
5581.90 876
5582.61 947
5583.31 971
5584.02 878
5584.72 890
5585.43 888
5586.13 956
5586.84 833
5587.54 803
5588.25 855
5588.95 769
5589.66 683
5590.36 808
5591.07 795
5591.77 782
5592.48 757
5593.19 761
5593.89 837
5594.60 772
5595.30 762
5596.01 801
5596.71 772
5597.42 778
5598.13 843
5598.83 801
5599.54 831
5600.24 829
5600.95 845
5601.66 819
5602.36 706
5603.07 767
5603.78 778
5604.48 781
5605.19 861
5605.89 733
5606.60 697
5607.31 728
5608.01 784
5608.72 767
5609.43 754
5610.13 781
5610.84 786
5611.55 845
5612.25 840
5612.96 785
5613.67 749
5614.38 731
5615.08 819
5615.79 765
5616.50 754
5617.20 735
5617.91 682
5618.62 705
5619.33 827
5620.03 882
5620.74 847
5621.45 843
5622.15 824
5622.86 852
5623.57 864
5624.28 771
5624.99 846
5625.69 789
5626.40 803
5627.11 757
5627.82 785
5628.52 711
5629.23 756
5629.94 687
5630.65 705
5631.36 774
5632.06 803
5632.77 848
5633.48 829
5634.19 797
5634.90 865
5635.61 845
5636.31 860
5637.02 839
5637.73 797
5638.44 788
5639.15 765
5639.86 749
5640.56 812
5641.27 901
5641.98 795
5642.69 846
5643.40 849
5644.11 888
5644.82 972
5645.53 901
5646.24 827
5646.94 792
5647.65 906
5648.36 907
5649.07 858
5649.78 767
5650.49 763
5651.20 831
5651.91 780
5652.62 880
5653.33 890
5654.04 825
5654.75 826
5655.46 796
5656.17 930
5656.88 854
5657.59 897
5658.30 889
5659.01 972
5659.71 889
5660.42 1096
5661.13 1240
5661.84 1103
5662.55 1060
5663.26 1042
5663.97 1075
5664.69 960
5665.40 1010
5666.11 973
5666.82 950
5667.53 1017
5668.24 932
5668.95 867
5669.66 852
5670.37 986
5671.08 946
5671.79 906
5672.50 882
5673.21 925
5673.92 924
5674.63 1048
5675.34 990
5676.05 914
5676.76 868
5677.48 939
5678.19 950
5678.90 933
5679.61 924
5680.32 916
5681.03 857
5681.74 802
5682.45 828
5683.16 849
5683.88 836
5684.59 797
5685.30 821
5686.01 892
5686.72 806
5687.43 780
5688.15 848
5688.86 883
5689.57 893
5690.28 1008
5690.99 856
5691.70 841
5692.42 881
5693.13 821
5693.84 858
5694.55 837
5695.26 770
5695.98 816
5696.69 828
5697.40 866
5698.11 807
5698.82 773
5699.54 859
5700.25 791
5700.96 794
5701.67 757
5702.39 839
5703.10 809
5703.81 774
5704.52 756
5705.24 722
5705.95 735
5706.66 689
5707.38 850
5708.09 745
5708.80 781
5709.51 773
5710.23 706
5710.94 795
5711.65 724
5712.37 699
5713.08 825
5713.79 862
5714.51 773
5715.22 764
5715.93 823
5716.65 812
5717.36 800
5718.07 800
5718.79 838
5719.50 807
5720.21 813
5720.93 798
5721.64 902
5722.36 773
5723.07 888
5723.78 971
5724.50 765
5725.21 864
5725.92 871
5726.64 829
5727.35 886
5728.07 945
5728.78 913
5729.50 848
5730.21 977
5730.92 1038
5731.64 1037
5732.35 1037
5733.07 1143
5733.78 1143
5734.50 1093
5735.21 1066
5735.93 1061
5736.64 1073
5737.35 1030
5738.07 993
5738.78 948
5739.50 969
5740.21 967
5740.93 907
5741.64 954
5742.36 1034
5743.07 942
5743.79 920
5744.50 911
5745.22 916
5745.93 919
5746.65 938
5747.37 977
5748.08 1063
5748.80 943
5749.51 922
5750.23 934
5750.94 991
5751.66 1055
5752.37 973
5753.09 1027
5753.81 971
5754.52 1089
5755.24 1064
5755.95 1147
5756.67 1154
5757.38 1191
5758.10 1313
5758.82 1388
5759.53 1413
5760.25 1399
5760.96 1404
5761.68 1227
5762.40 1376
5763.11 1259
5763.83 1097
5764.55 1075
5765.26 1142
5765.98 1164
5766.70 1137
5767.41 1056
5768.13 1078
5768.85 1153
5769.56 1174
5770.28 977
5771.00 939
5771.71 1075
5772.43 1189
5773.15 1221
5773.86 1198
5774.58 1196
5775.30 1270
5776.01 1289
5776.73 1097
5777.45 1328
5778.17 1319
5778.88 1288
5779.60 1362
5780.32 1287
5781.04 1325
5781.75 1458
5782.47 1570
5783.19 1426
5783.91 1437
5784.62 1371
5785.34 1411
5786.06 1430
5786.78 1421
5787.49 1468
5788.21 1330
5788.93 1524
5789.65 1584
5790.37 1709
5791.08 1659
5791.80 1607
5792.52 1661
5793.24 1818
5793.96 1827
5794.68 1976
5795.39 2146
5796.11 2334
5796.83 2483
5797.55 2469
5798.27 2561
5798.99 2612
5799.70 2714
5800.42 3007
5801.14 3891
5801.86 4835
5802.58 6108
5803.30 7350
5804.02 9130
5804.74 10053
5805.45 10903
5806.17 10571
5806.89 9388
5807.61 7850
5808.33 6611
5809.05 5173
5809.77 4522
5810.49 3740
5811.21 3356
5811.93 3140
5812.65 2879
5813.37 2859
5814.09 2850
5814.81 2806
5815.52 2741
5816.24 2734
5816.96 2863
5817.68 2982
5818.40 2991
5819.12 2987
5819.84 2978
5820.56 2956
5821.28 2918
5822.00 2869
5822.72 2813
5823.44 2765
5824.16 2681
5824.88 2491
5825.60 2409
5826.32 2355
5827.04 2195
5827.76 2112
5828.48 1879
5829.21 1877
5829.93 1946
5830.65 1741
5831.37 1840
5832.09 1719
5832.81 1612
5833.53 1632
5834.25 1518
5834.97 1489
5835.69 1621
5836.41 1610
5837.13 1547
5837.85 1494
5838.57 1492
5839.30 1478
5840.02 1428
5840.74 1464
5841.46 1519
5842.18 1526
5842.90 1497
5843.62 1618
5844.34 1537
5845.07 1528
5845.79 1512
5846.51 1489
5847.23 1574
5847.95 1377
5848.67 1307
5849.39 1311
5850.12 1370
5850.84 1279
5851.56 1261
5852.28 1179
5853.00 1324
5853.73 1287
5854.45 1213
5855.17 1242
5855.89 1315
5856.61 1258
5857.34 1448
5858.06 1316
5858.78 1240
5859.50 1226
5860.23 1321
5860.95 1340
5861.67 1253
5862.39 1231
5863.11 1286
5863.84 1291
5864.56 1192
5865.28 1203
5866.01 1247
5866.73 1232
5867.45 1253
5868.17 1212
5868.90 1238
5869.62 1171
5870.34 1171
5871.07 1137
5871.79 1176
5872.51 1210
5873.23 1173
5873.96 1234
5874.68 1143
5875.40 1237
5876.13 1244
5876.85 1306
5877.57 1318
5878.30 1282
5879.02 1146
5879.74 1131
5880.47 1173
5881.19 1280
5881.92 1256
5882.64 1213
5883.36 1142
5884.09 1048
5884.81 1091
5885.53 1127
5886.26 1195
5886.98 1091
5887.71 1192
5888.43 1208
5889.15 1157
5889.88 905
5890.60 1063
5891.33 1151
5892.05 1135
5892.78 1069
5893.50 1023
5894.23 1009
5894.95 1044
5895.67 1024
5896.40 1006
5897.12 930
5897.85 1030
5898.57 1084
5899.30 1047
5900.02 1009
5900.75 1047
5901.47 957
5902.20 981
5902.92 997
5903.65 1022
5904.37 996
5905.10 985
5905.82 1010
5906.55 1032
5907.27 956
5908.00 1065
5908.72 990
5909.45 891
5910.17 980
5910.90 1015
5911.62 1037
5912.35 1012
5913.08 1086
5913.80 1109
5914.53 1049
5915.25 1013
5915.98 970
5916.70 910
5917.43 901
5918.16 956
5918.88 894
5919.61 897
5920.33 1018
5921.06 1022
5921.79 1026
5922.51 999
5923.24 894
5923.97 905
5924.69 955
5925.42 981
5926.14 919
5926.87 1000
5927.60 1025
5928.32 974
5929.05 1018
5929.78 1090
5930.50 1130
5931.23 1059
5931.96 981
5932.68 1045
5933.41 1112
5934.14 1069
5934.86 1073
5935.59 1171
5936.32 1131
5937.05 979
5937.77 1142
5938.50 1183
5939.23 1213
5939.95 1312
5940.68 1300
5941.41 1311
5942.14 1368
5942.86 1352
5943.59 1229
5944.32 1309
5945.05 1367
5945.77 1296
5946.50 1316
5947.23 1308
5947.96 1379
5948.68 1340
5949.41 1403
5950.14 1379
5950.87 1389
5951.60 1427
5952.32 1425
5953.05 1422
5953.78 1463
5954.51 1596
5955.24 1602
5955.96 1717
5956.69 1545
5957.42 1713
5958.15 1706
5958.88 1662
5959.61 1660
5960.33 1664
5961.06 1707
5961.79 1691
5962.52 1758
5963.25 1668
5963.98 1766
5964.71 1745
5965.44 1694
5966.16 1654
5966.89 1704
5967.62 1828
5968.35 1907
5969.08 1942
5969.81 2247
5970.54 2424
5971.27 2524
5972.00 2566
5972.73 2637
5973.46 2488
5974.18 2379
5974.91 2216
5975.64 2258
5976.37 2133
5977.10 2111
5977.83 2112
5978.56 2008
5979.29 2094
5980.02 1971
5980.75 2067
5981.48 2095
5982.21 2051
5982.94 2091
5983.67 2169
5984.40 2253
5985.13 2324
5985.86 2377
5986.59 2438
5987.32 2661
5988.05 2629
5988.78 2458
5989.51 2385
5990.24 2562
5990.97 2647
5991.70 2625
5992.43 2585
5993.16 2608
5993.89 2523
5994.62 2754
5995.35 2614
5996.09 2541
5996.82 2476
5997.55 2425
5998.28 2627
5999.01 2787
5999.74 2731
6000.47 2597
6001.20 2776
6001.93 2789
6002.66 2855
6003.39 2804
6004.13 2805
6004.86 2762
6005.59 2748
6006.32 2707
6007.05 2614
6007.78 2617
6008.51 2656
6009.25 2590
6009.98 2594
6010.71 2646
6011.44 2836
6012.17 3119
6012.90 3457
6013.64 4054
6014.37 5039
6015.10 5697
6015.83 6501
6016.56 7125
6017.29 7991
6018.03 8594
6018.76 8780
6019.49 8609
6020.22 8168
6020.96 7779
6021.69 6872
6022.42 5726
6023.15 5183
6023.88 4443
6024.62 3812
6025.35 3365
6026.08 2978
6026.81 2581
6027.55 2280
6028.28 2123
6029.01 2107
6029.75 2017
6030.48 2053
6031.21 1922
6031.94 1903
6032.68 1868
6033.41 1842
6034.14 1809
6034.88 1844
6035.61 1766
6036.34 1644
6037.07 1611
6037.81 1650
6038.54 1730
6039.27 1699
6040.01 1651
6040.74 1686
6041.47 1746
6042.21 1725
6042.94 1719
6043.68 1740
6044.41 1858
6045.14 1855
6045.88 1826
6046.61 1867
6047.34 2155
6048.08 2052
6048.81 1962
6049.55 1954
6050.28 2169
6051.01 2167
6051.75 2041
6052.48 2135
6053.22 2282
6053.95 2288
6054.68 2341
6055.42 2452
6056.15 2792
6056.89 3011
6057.62 3060
6058.36 3016
6059.09 2867
6059.83 2831
6060.56 2581
6061.29 2419
6062.03 2314
6062.76 2219
6063.50 2132
6064.23 2102
6064.97 2126
6065.70 2124
6066.44 1975
6067.17 1846
6067.91 1880
6068.64 1878
6069.38 2029
6070.11 2029
6070.85 1933
6071.58 1852
6072.32 1855
6073.06 1782
6073.79 1856
6074.53 1746
6075.26 1751
6076.00 1813
6076.73 1651
6077.47 1579
6078.20 1654
6078.94 1560
6079.68 1631
6080.41 1765
6081.15 1644
6081.88 1559
6082.62 1482
6083.35 1595
6084.09 1597
6084.83 1550
6085.56 1518
6086.30 1576
6087.04 1446
6087.77 1422
6088.51 1389
6089.24 1417
6089.98 1433
6090.72 1459
6091.45 1426
6092.19 1387
6092.93 1526
6093.66 1465
6094.40 1406
6095.14 1462
6095.87 1462
6096.61 1513
6097.35 1344
6098.08 1422
6098.82 1437
6099.56 1360
6100.29 1409
6101.03 1385
6101.77 1335
6102.51 1337
6103.24 1337
6103.98 1389
6104.72 1314
6105.46 1317
6106.19 1378
6106.93 1294
6107.67 1333
6108.41 1280
6109.14 1329
6109.88 1258
6110.62 1321
6111.36 1309
6112.09 1328
6112.83 1397
6113.57 1386
6114.31 1421
6115.04 1352
6115.78 1386
6116.52 1436
6117.26 1365
6118.00 1295
6118.73 1389
6119.47 1383
6120.21 1438
6120.95 1462
6121.69 1456
6122.43 1437
6123.16 1318
6123.90 1381
6124.64 1389
6125.38 1361
6126.12 1374
6126.86 1441
6127.60 1530
6128.33 1522
6129.07 1491
6129.81 1475
6130.55 1584
6131.29 1491
6132.03 1484
6132.77 1593
6133.51 1617
6134.25 1529
6134.98 1493
6135.72 1416
6136.46 1464
6137.20 1502
6137.94 1511
6138.68 1527
6139.42 1501
6140.16 1530
6140.90 1540
6141.64 1558
6142.38 1546
6143.12 1570
6143.86 1598
6144.60 1526
6145.34 1689
6146.08 1595
6146.82 1429
6147.56 1526
6148.30 1516
6149.04 1527
6149.78 1503
6150.52 1509
6151.26 1680
6152.00 1573
6152.74 1661
6153.48 1611
6154.22 1531
6154.96 1577
6155.70 1543
6156.44 1608
6157.18 1666
6157.92 1672
6158.66 1806
6159.40 1669
6160.14 1785
6160.88 1709
6161.62 1723
6162.36 1678
6163.10 1760
6163.85 1826
6164.59 1748
6165.33 1833
6166.07 1974
6166.81 2017
6167.55 2011
6168.29 2071
6169.03 2229
6169.77 2340
6170.51 2485
6171.26 2550
6172.00 2691
6172.74 2823
6173.48 2572
6174.22 2497
6174.96 2508
6175.70 2434
6176.45 2338
6177.19 2301
6177.93 2240
6178.67 2172
6179.41 2209
6180.16 2226
6180.90 2266
6181.64 2222
6182.38 2185
6183.12 2188
6183.87 2248
6184.61 2368
6185.35 2416
6186.09 2379
6186.83 2445
6187.58 2492
6188.32 2459
6189.06 2426
6189.80 2456
6190.55 2490
6191.29 2593
6192.03 2594
6192.77 2526
6193.52 2496
6194.26 2581
6195.00 2668
6195.74 2873
6196.49 3025
6197.23 3009
6197.97 3166
6198.72 3201
6199.46 3258
6200.20 3178
6200.94 2950
6201.69 3017
6202.43 2912
6203.17 3033
6203.92 3103
6204.66 2970
6205.40 3096
6206.15 3210
6206.89 3234
6207.63 3486
6208.38 4021
6209.12 4887
6209.87 5999
6210.61 7396
6211.35 9200
6212.10 11167
6212.84 13437
6213.58 15310
6214.33 16292
6215.07 16060
6215.82 15257
6216.56 13737
6217.30 12060
6218.05 10274
6218.79 8710
6219.54 6999
6220.28 5760
6221.02 4699
6221.77 3812
6222.51 3532
6223.26 3072
6224.00 3023
6224.75 2692
6225.49 2612
6226.24 2695
6226.98 2624
6227.73 2689
6228.47 2756
6229.21 2759
6229.96 2560
6230.70 2590
6231.45 2493
6232.19 2231
6232.94 2110
6233.68 1988
6234.43 1772
6235.17 1758
6235.92 1607
6236.67 1618
6237.41 1633
6238.16 1658
6238.90 1713
6239.65 1810
6240.39 1754
6241.14 1833
6241.88 1741
6242.63 1909
6243.37 1862
6244.12 1991
6244.87 1929
6245.61 2013
6246.36 2117
6247.10 2006
6247.85 2079
6248.59 2119
6249.34 2350
6250.09 2494
6250.83 2753
6251.58 3190
6252.33 3269
6253.07 3414
6253.82 3563
6254.56 3572
6255.31 3572
6256.06 3408
6256.80 2933
6257.55 2635
6258.30 2504
6259.04 2253
6259.79 2055
6260.54 2067
6261.28 2037
6262.03 2119
6262.78 2090
6263.52 2132
6264.27 1989
6265.02 2099
6265.76 2048
6266.51 2147
6267.26 2136
6268.01 2126
6268.75 2173
6269.50 2018
6270.25 2129
6270.99 2227
6271.74 2347
6272.49 2324
6273.24 2312
6273.98 2369
6274.73 2373
6275.48 2426
6276.23 2348
6276.97 2250
6277.72 2225
6278.47 2115
6279.22 2120
6279.96 2259
6280.71 2267
6281.46 2427
6282.21 2417
6282.96 2476
6283.70 2206
6284.45 2240
6285.20 2280
6285.95 2065
6286.70 1966
6287.45 2059
6288.19 2002
6288.94 1926
6289.69 1854
6290.44 1964
6291.19 1860
6291.94 1962
6292.68 2038
6293.43 2030
6294.18 1973
6294.93 1960
6295.68 2004
6296.43 1933
6297.18 1737
6297.93 1736
6298.67 1738
6299.42 1732
6300.17 1748
6300.92 1631
6301.67 1526
6302.42 1578
6303.17 1571
6303.92 1582
6304.67 1574
6305.42 1626
6306.17 1558
6306.92 1551
6307.67 1637
6308.41 1490
6309.16 1593
6309.91 1662
6310.66 1564
6311.41 1503
6312.16 1535
6312.91 1620
6313.66 1560
6314.41 1414
6315.16 1428
6315.91 1517
6316.66 1416
6317.41 1461
6318.16 1475
6318.91 1485
6319.66 1457
6320.41 1445
6321.16 1599
6321.91 1651
6322.66 1592
6323.41 1564
6324.16 1490
6324.92 1520
6325.67 1482
6326.42 1463
6327.17 1400
6327.92 1380
6328.67 1444
6329.42 1404
6330.17 1361
6330.92 1337
6331.67 1421
6332.42 1489
6333.17 1466
6333.92 1423
6334.68 1397
6335.43 1375
6336.18 1306
6336.93 1269
6337.68 1312
6338.43 1299
6339.18 1322
6339.93 1278
6340.69 1350
6341.44 1253
6342.19 1294
6342.94 1214
6343.69 1279
6344.44 1393
6345.20 1412
6345.95 1444
6346.70 1439
6347.45 1332
6348.20 1359
6348.95 1341
6349.71 1482
6350.46 1604
6351.21 1427
6351.96 1414
6352.71 1390
6353.47 1363
6354.22 1510
6354.97 1703
6355.72 1777
6356.48 1849
6357.23 1894
6357.98 1864
6358.73 1861
6359.49 1784
6360.24 1819
6360.99 1767
6361.74 1577
6362.50 1535
6363.25 1532
6364.00 1384
6364.76 1426
6365.51 1499
6366.26 1481
6367.01 1411
6367.77 1301
6368.52 1348
6369.27 1359
6370.03 1386
6370.78 1506
6371.53 1396
6372.29 1382
6373.04 1371
6373.79 1513
6374.55 1465
6375.30 1386
6376.05 1397
6376.81 1413
6377.56 1264
6378.31 1306
6379.07 1277
6379.82 1301
6380.58 1363
6381.33 1299
6382.08 1206
6382.84 1155
6383.59 1154
6384.35 1211
6385.10 1358
6385.85 1312
6386.61 1346
6387.36 1281
6388.12 1195
6388.87 1236
6389.62 1229
6390.38 1191
6391.13 1249
6391.89 1218
6392.64 1308
6393.40 1338
6394.15 1323
6394.91 1359
6395.66 1323
6396.42 1344
6397.17 1224
6397.93 1151
6398.68 1194
6399.44 1277
6400.19 1298
6400.95 1192
6401.70 1108
6402.46 1132
6403.21 1090
6403.97 1139
6404.72 1124
6405.48 1069
6406.23 1011
6406.99 1079
6407.74 1085
6408.50 1002
6409.25 1085
6410.01 1138
6410.76 1022
6411.52 1108
6412.28 1114
6413.03 1157
6413.79 1137
6414.54 1159
6415.30 1130
6416.05 1162
6416.81 1103
6417.57 1171
6418.32 1137
6419.08 1044
6419.83 1031
6420.59 1144
6421.35 1077
6422.10 1057
6422.86 920
6423.62 1047
6424.37 1124
6425.13 1089
6425.89 1028
6426.64 1007
6427.40 1026
6428.15 1110
6428.91 1108
6429.67 1101
6430.42 1117
6431.18 1028
6431.94 1060
6432.70 1014
6433.45 909
6434.21 1078
6434.97 1045
6435.72 1126
6436.48 1021
6437.24 1090
6437.99 1047
6438.75 1022
6439.51 1058
6440.27 1056
6441.02 1092
6441.78 1098
6442.54 1131
6443.30 1172
6444.05 1155
6444.81 1157
6445.57 1154
6446.33 1134
6447.08 1076
6447.84 1056
6448.60 1217
6449.36 1222
6450.12 1226
6450.87 1120
6451.63 1147
6452.39 1099
6453.15 1078
6453.91 1114
6454.66 1103
6455.42 1191
6456.18 1155
6456.94 1102
6457.70 1202
6458.46 1149
6459.21 1176
6459.97 1127
6460.73 1085
6461.49 1324
6462.25 1192
6463.01 1154
6463.77 1204
6464.52 1217
6465.28 1141
6466.04 1088
6466.80 1169
6467.56 1245
6468.32 1146
6469.08 1186
6469.84 1225
6470.60 1183
6471.36 1227
6472.11 1218
6472.87 1306
6473.63 1381
6474.39 1258
6475.15 1286
6475.91 1287
6476.67 1379
6477.43 1448
6478.19 1262
6478.95 1415
6479.71 1413
6480.47 1423
6481.23 1404
6481.99 1402
6482.75 1454
6483.51 1401
6484.27 1372
6485.03 1374
6485.79 1329
6486.55 1382
6487.31 1411
6488.07 1487
6488.83 1549
6489.59 1592
6490.35 1640
6491.11 1717
6491.87 1658
6492.63 1604
6493.39 1721
6494.15 1661
6494.91 1621
6495.67 1739
6496.43 1890
6497.19 1825
6497.95 1994
6498.71 1914
6499.48 2189
6500.24 2198
6501.00 2287
6501.76 2150
6502.52 2035
6503.28 2127
6504.04 2293
6504.80 2117
6505.56 1985
6506.32 2115
6507.09 2219
6507.85 2151
6508.61 2125
6509.37 2400
6510.13 2392
6510.89 2286
6511.65 2365
6512.42 2564
6513.18 2609
6513.94 2699
6514.70 2641
6515.46 2676
6516.22 2773
6516.99 2684
6517.75 2782
6518.51 2835
6519.27 2626
6520.03 2657
6520.80 2538
6521.56 2664
6522.32 2775
6523.08 2723
6523.84 2830
6524.61 3122
6525.37 3175
6526.13 3200
6526.89 3348
6527.66 3305
6528.42 3548
6529.18 3755
6529.94 3990
6530.71 4486
6531.47 4556
6532.23 4853
6533.00 5057
6533.76 4985
6534.52 5005
6535.28 5089
6536.05 5024
6536.81 5218
6537.57 6013
6538.34 7181
6539.10 8745
6539.86 10392
6540.63 11956
6541.39 13225
6542.15 13973
6542.92 13712
6543.68 12678
6544.44 10556
6545.21 9513
6545.97 7852
6546.73 6459
6547.50 5359
6548.26 4349
6549.02 3662
6549.79 3322
6550.55 2965
6551.31 2712
6552.08 2508
6552.84 2371
6553.61 2247
6554.37 2287
6555.13 2357
6555.90 2314
6556.66 2229
6557.43 2196
6558.19 2129
6558.96 2041
6559.72 2116
6560.48 1984
6561.25 1925
6562.01 1839
6562.78 1971
6563.54 1991
6564.31 1884
6565.07 1969
6565.84 1985
6566.60 1998
6567.37 2123
6568.13 2401
6568.90 2297
6569.66 2276
6570.43 2293
6571.19 2355
6571.96 2332
6572.72 2298
6573.49 2249
6574.25 2436
6575.02 2408
6575.78 2326
6576.55 2419
6577.31 2540
6578.08 2647
6578.84 2762
6579.61 3094
6580.37 3061
6581.14 3059
6581.91 2847
6582.67 2965
6583.44 3015
6584.20 3065
6584.97 3198
6585.73 3111
6586.50 3043
6587.27 2881
6588.03 2745
6588.80 2607
6589.56 2691
6590.33 2638
6591.10 2525
6591.86 2588
6592.63 2570
6593.39 2542
6594.16 2651
6594.93 2872
6595.69 3079
6596.46 3204
6597.23 3460
6597.99 3644
6598.76 3883
6599.53 4201
6600.29 4359
6601.06 4395
6601.83 4166
6602.59 4100
6603.36 3807
6604.13 3467
6604.89 3340
6605.66 2939
6606.43 2715
6607.20 2434
6607.96 2360
6608.73 2365
6609.50 2306
6610.26 2208
6611.03 2207
6611.80 2150
6612.57 2078
6613.33 2083
6614.10 1994
6614.87 2023
6615.64 2022
6616.40 2008
6617.17 1923
6617.94 1905
6618.71 1880
6619.48 1926
6620.24 1934
6621.01 1895
6621.78 1933
6622.55 1781
6623.32 1832
6624.08 1832
6624.85 1789
6625.62 1846
6626.39 1858
6627.16 1714
6627.92 1801
6628.69 1707
6629.46 1708
6630.23 1766
6631.00 1761
6631.77 1753
6632.54 1686
6633.30 1773
6634.07 1734
6634.84 1782
6635.61 1832
6636.38 2037
6637.15 2256
6637.92 2300
6638.69 2458
6639.45 2468
6640.22 2735
6640.99 2457
6641.76 2386
6642.53 2332
6643.30 2119
6644.07 2046
6644.84 1912
6645.61 1854
6646.38 1832
6647.15 1618
6647.92 1551
6648.69 1552
6649.46 1526
6650.22 1486
6650.99 1490
6651.76 1632
6652.53 1565
6653.30 1593
6654.07 1604
6654.84 1611
6655.61 1544
6656.38 1553
6657.15 1570
6657.92 1499
6658.69 1608
6659.46 1674
6660.23 1639
6661.00 1588
6661.77 1649
6662.54 1566
6663.31 1451
6664.09 1468
6664.86 1537
6665.63 1532
6666.40 1532
6667.17 1474
6667.94 1337
6668.71 1329
6669.48 1431
6670.25 1379
6671.02 1448
6671.79 1513
6672.56 1568
6673.33 1472
6674.10 1550
6674.88 1544
6675.65 1573
6676.42 1491
6677.19 1533
6677.96 1667
6678.73 1563
6679.50 1553
6680.27 1650
6681.05 1622
6681.82 1606
6682.59 1653
6683.36 1629
6684.13 1562
6684.90 1671
6685.67 1565
6686.45 1616
6687.22 1793
6687.99 1883
6688.76 1973
6689.53 1993
6690.31 2049
6691.08 2045
6691.85 1916
6692.62 1828
6693.39 1832
6694.17 1738
6694.94 1774
6695.71 1685
6696.48 1541
6697.25 1513
6698.03 1392
6698.80 1391
6699.57 1317
6700.34 1373
6701.12 1291
6701.89 1329
6702.66 1227
6703.43 1227
6704.21 1314
6704.98 1294
6705.75 1258
6706.53 1282
6707.30 1369
6708.07 1398
6708.84 1309
6709.62 1397
6710.39 1476
6711.16 1318
6711.94 1372
6712.71 1309
6713.48 1425
6714.26 1439
6715.03 1319
6715.80 1379
6716.58 1365
6717.35 1227
6718.12 1206
6718.90 1272
6719.67 1242
6720.45 1263
6721.22 1186
6721.99 1210
6722.77 1181
6723.54 1164
6724.31 1184
6725.09 1159
6725.86 1233
6726.64 1250
6727.41 1242
6728.18 1196
6728.96 1169
6729.73 1114
6730.51 1223
6731.28 1315
6732.06 1312
6732.83 1235
6733.60 1233
6734.38 1284
6735.15 1142
6735.93 1266
6736.70 1222
6737.48 1305
6738.25 1330
6739.03 1199
6739.80 1252
6740.58 1240
6741.35 1215
6742.13 1234
6742.90 1294
6743.68 1324
6744.45 1212
6745.23 1315
6746.00 1260
6746.78 1242
6747.55 1294
6748.33 1345
6749.10 1313
6749.88 1267
6750.65 1387
6751.43 1418
6752.20 1425
6752.98 1542
6753.75 1545
6754.53 1593
6755.31 1663
6756.08 1880
6756.86 1780
6757.63 1852
6758.41 1890
6759.19 1837
6759.96 1934
6760.74 1724
6761.51 1636
6762.29 1527
6763.07 1437
6763.84 1464
6764.62 1463
6765.39 1343
6766.17 1187
6766.95 1194
6767.72 1188
6768.50 1314
6769.28 1317
6770.05 1229
6770.83 1203
6771.61 1292
6772.38 1354
6773.16 1290
6773.94 1231
6774.71 1222
6775.49 1208
6776.27 1248
6777.04 1262
6777.82 1201
6778.60 1169
6779.37 1202
6780.15 1102
6780.93 1168
6781.71 1214
6782.48 1168
6783.26 1228
6784.04 1289
6784.81 1347
6785.59 1297
6786.37 1265
6787.15 1387
6787.92 1332
6788.70 1213
6789.48 1241
6790.26 1298
6791.04 1306
6791.81 1172
6792.59 1163
6793.37 1119
6794.15 1047
6794.92 1085
6795.70 1060
6796.48 1092
6797.26 1085
6798.04 1108
6798.81 1179
6799.59 1122
6800.37 1066
6801.15 1093
6801.93 1126
6802.71 1159
6803.48 1084
6804.26 1107
6805.04 1077
6805.82 1127
6806.60 1262
6807.38 1151
6808.16 1207
6808.94 1188
6809.71 1298
6810.49 1361
6811.27 1271
6812.05 1281
6812.83 1190
6813.61 1208
6814.39 1249
6815.17 1226
6815.95 1188
6816.73 1102
6817.50 1167
6818.28 1063
6819.06 1077
6819.84 1174
6820.62 1143
6821.40 1147
6822.18 1139
6822.96 1106
6823.74 1176
6824.52 1292
6825.30 1153
6826.08 1207
6826.86 1195
6827.64 1268
6828.42 1235
6829.20 1143
6829.98 1249
6830.76 1173
6831.54 1199
6832.32 1183
6833.10 1191
6833.88 1114
6834.66 1145
6835.44 1241
6836.22 1247
6837.00 1179
6837.78 1148
6838.56 1162
6839.34 1113
6840.12 1213
6840.90 1180
6841.68 1134
6842.46 1174
6843.24 1164
6844.03 1023
6844.81 1064
6845.59 1088
6846.37 1072
6847.15 1045
6847.93 1110
6848.71 1125
6849.49 1110
6850.27 1215
6851.05 1427
6851.84 1539
6852.62 1792
6853.40 2032
6854.18 2432
6854.96 2818
6855.74 3154
6856.52 3438
6857.30 3274
6858.09 3079
6858.87 2857
6859.65 2726
6860.43 2479
6861.21 2124
6861.99 1841
6862.78 1542
6863.56 1342
6864.34 1402
6865.12 1288
6865.90 1324
6866.69 1331
6867.47 1280
6868.25 1223
6869.03 1269
6869.82 1402
6870.60 1299
6871.38 1373
6872.16 1334
6872.94 1391
6873.73 1527
6874.51 1409
6875.29 1372
6876.07 1288
6876.86 1228
6877.64 1197
6878.42 1154
6879.21 1207
6879.99 1225
6880.77 1248
6881.55 1302
6882.34 1374
6883.12 1464
6883.90 1378
6884.69 1473
6885.47 1441
6886.25 1435
6887.04 1434
6887.82 1531
6888.60 1468
6889.39 1596
6890.17 1840
6890.95 1945
6891.74 2341
6892.52 2615
6893.30 2788
6894.09 2697
6894.87 2663
6895.65 2272
6896.44 2168
6897.22 1950
6898.01 1722
6898.79 1674
6899.57 1642
6900.36 1717
6901.14 1616
6901.93 1540
6902.71 1570
6903.49 1637
6904.28 1659
6905.06 1584
6905.85 1579
6906.63 1702
6907.42 1643
6908.20 1597
6908.98 1493
6909.77 1584
6910.55 1717
6911.34 1559
6912.12 1547
6912.91 1626
6913.69 1519
6914.48 1539
6915.26 1475
6916.05 1461
6916.83 1434
6917.62 1309
6918.40 1350
6919.19 1344
6919.97 1372
6920.76 1423
6921.54 1454
6922.33 1400
6923.11 1334
6923.90 1304
6924.68 1382
6925.47 1397
6926.25 1291
6927.04 1339
6927.82 1368
6928.61 1364
6929.40 1445
6930.18 1498
6930.97 1504
6931.75 1455
6932.54 1584
6933.32 1523
6934.11 1510
6934.90 1445
6935.68 1544
6936.47 1602
6937.25 1636
6938.04 1551
6938.83 1735
6939.61 1741
6940.40 1676
6941.19 1682
6941.97 1530
6942.76 1560
6943.54 1487
6944.33 1531
6945.12 1645
6945.90 1636
6946.69 1719
6947.48 1705
6948.26 1879
6949.05 1900
6949.84 1915
6950.62 1851
6951.41 1929
6952.20 1875
6952.99 2016
6953.77 2038
6954.56 1902
6955.35 1888
6956.13 1846
6956.92 1931
6957.71 1912
6958.50 1998
6959.28 2063
6960.07 2049
6960.86 2067
6961.64 2000
6962.43 1945
6963.22 2058
6964.01 1856
6964.80 2085
6965.58 1977
6966.37 2006
6967.16 1877
6967.95 1860
6968.73 1968
6969.52 1997
6970.31 2042
6971.10 1979
6971.89 2004
6972.67 2137
6973.46 2131
6974.25 2270
6975.04 2260
6975.83 2265
6976.62 2349
6977.40 2319
6978.19 2298
6978.98 2347
6979.77 2279
6980.56 2353
6981.35 2438
6982.13 2477
6982.92 2586
6983.71 2774
6984.50 2868
6985.29 2802
6986.08 3154
6986.87 3419
6987.66 4057
6988.45 4959
6989.23 5747
6990.02 6153
6990.81 6745
6991.60 7151
6992.39 7059
6993.18 6597
6993.97 6061
6994.76 5310
6995.55 4870
6996.34 4003
6997.13 3564
6997.92 3303
6998.71 3200
6999.50 3066
7000.29 3148
7001.07 3494
7001.86 3896
7002.65 4663
7003.44 5237
7004.23 5930
7005.02 6699
7005.81 6782
7006.60 6499
7007.39 5979
7008.18 5560
7008.97 4914
7009.76 4296
7010.55 3635
7011.34 3080
7012.14 2708
7012.93 2387
7013.72 2252
7014.51 2121
7015.30 2104
7016.09 2070
7016.88 2121
7017.67 1971
7018.46 2072
7019.25 2178
7020.04 2079
7020.83 1977
7021.62 1912
7022.41 1869
7023.20 1849
7024.00 1745
7024.79 1746
7025.58 1471
7026.37 1617
7027.16 1709
7027.95 1722
7028.74 1771
7029.53 1710
7030.32 1720
7031.12 1792
7031.91 1731
7032.70 1786
7033.49 1919
7034.28 1819
7035.07 1803
7035.87 1676
7036.66 1739
7037.45 1618
7038.24 1527
7039.03 1515
7039.82 1544
7040.62 1619
7041.41 1697
7042.20 1727
7042.99 1809
7043.78 1783
7044.58 1829
7045.37 1782
7046.16 1879
7046.95 1730
7047.75 1734
7048.54 1636
7049.33 1579
7050.12 1656
7050.92 1750
7051.71 1754
7052.50 1791
7053.29 1846
7054.09 1893
7054.88 2130
7055.67 2048
7056.46 2071
7057.26 2103
7058.05 1944
7058.84 1911
7059.64 1736
7060.43 1730
7061.22 1798
7062.02 1629
7062.81 1659
7063.60 1681
7064.39 1726
7065.19 1517
7065.98 1538
7066.77 1611
7067.57 1671
7068.36 1612
7069.16 1610
7069.95 1597
7070.74 1563
7071.54 1627
7072.33 1616
7073.12 1744
7073.92 1646
7074.71 1528
7075.51 1651
7076.30 1720
7077.09 1622
7077.89 1598
7078.68 1636
7079.48 1641
7080.27 1705
7081.06 1605
7081.86 1589
7082.65 1556
7083.45 1646
7084.24 1620
7085.04 1597
7085.83 1560
7086.62 1572
7087.42 1540
7088.21 1656
7089.01 1671
7089.80 1870
7090.60 2045
7091.39 2332
7092.19 2593
7092.98 2706
7093.78 2835
7094.57 2848
7095.37 2668
7096.16 2534
7096.96 2346
7097.75 2085
7098.55 1817
7099.34 1700
7100.14 1472
7100.93 1374
7101.73 1232
7102.52 1200
7103.32 1233
7104.11 1380
7104.91 1247
7105.71 1182
7106.50 1247
7107.30 1205
7108.09 1213
7108.89 1180
7109.68 1134
7110.48 1146
7111.28 1046
7112.07 1045
7112.87 1079
7113.66 1052
7114.46 1039
7115.26 1059
7116.05 951
7116.85 1066
7117.65 1112
7118.44 1004
7119.24 1057
7120.03 999
7120.83 1056
7121.63 1023
7122.42 1106
7123.22 1106
7124.02 1015
7124.81 1002
7125.61 998
7126.41 1039
7127.20 1028
7128.00 1058
7128.80 1080
7129.59 1020
7130.39 990
7131.19 1021
7131.99 1176
7132.78 1119
7133.58 1056
7134.38 1059
7135.17 1108
7135.97 1104
7136.77 1101
7137.57 1068
7138.36 1064
7139.16 1047
7139.96 1012
7140.76 1023
7141.55 986
7142.35 977
7143.15 1044
7143.95 992
7144.74 1085
7145.54 1084
7146.34 1028
7147.14 1095
7147.94 1179
7148.73 1022
7149.53 965
7150.33 979
7151.13 1031
7151.93 1122
7152.72 1104
7153.52 1107
7154.32 998
7155.12 1014
7155.92 1060
7156.72 1015
7157.51 964
7158.31 1049
7159.11 1090
7159.91 1078
7160.71 956
7161.51 947
7162.31 1067
7163.11 1105
7163.90 974
7164.70 945
7165.50 951
7166.30 1048
7167.10 1031
7167.90 929
7168.70 947
7169.50 978
7170.30 1005
7171.10 978
7171.90 981
7172.69 916
7173.49 956
7174.29 913
7175.09 967
7175.89 925
7176.69 998
7177.49 886
7178.29 927
7179.09 970
7179.89 867
7180.69 855
7181.49 857
7182.29 983
7183.09 952
7183.89 880
7184.69 909
7185.49 1032
7186.29 1017
7187.09 992
7187.89 1047
7188.69 1057
7189.49 1095
7190.29 1063
7191.09 1022
7191.89 987
7192.69 978
7193.49 1033
7194.29 941
7195.09 907
7195.89 912
7196.70 925
7197.50 842
7198.30 833
7199.10 892
7199.90 860
7200.70 871
7201.50 876
7202.30 923
7203.10 867
7203.90 879
7204.70 876
7205.51 857
7206.31 841
7207.11 863
7207.91 898
7208.71 855
7209.51 798
7210.31 808
7211.12 938
7211.92 814
7212.72 813
7213.52 788
7214.32 894
7215.12 966
7215.92 971
7216.73 865
7217.53 859
7218.33 874
7219.13 912
7219.93 926
7220.74 961
7221.54 936
7222.34 912
7223.14 908
7223.94 886
7224.75 1054
7225.55 947
7226.35 955
7227.15 970
7227.96 1028
7228.76 988
7229.56 921
7230.36 913
7231.17 880
7231.97 906
7232.77 970
7233.57 887
7234.38 894
7235.18 893
7235.98 901
7236.79 993
7237.59 943
7238.39 954
7239.19 897
7240.00 987
7240.80 1010
7241.60 1017
7242.41 1023
7243.21 1081
7244.01 1248
7244.82 1290
7245.62 1230
7246.42 1155
7247.23 1158
7248.03 1181
7248.83 1132
7249.64 1090
7250.44 1006
7251.25 998
7252.05 1047
7252.85 1055
7253.66 1060
7254.46 1056
7255.27 1077
7256.07 1126
7256.87 1016
7257.68 1103
7258.48 1134
7259.29 1161
7260.09 1100
7260.89 1095
7261.70 1105
7262.50 1128
7263.31 1198
7264.11 1226
7264.92 1221
7265.72 1198
7266.53 1170
7267.33 1094
7268.13 1020
7268.94 1186
7269.74 1233
7270.55 1200
7271.35 1235
7272.16 1217
7272.96 1299
7273.77 1176
7274.57 1240
7275.38 1294
7276.18 1323
7276.99 1316
7277.79 1342
7278.60 1338
7279.40 1425
7280.21 1334
7281.01 1323
7281.82 1335
7282.63 1374
7283.43 1412
7284.24 1609
7285.04 1651
7285.85 1876
7286.65 2199
7287.46 2461
7288.27 2778
7289.07 3354
7289.88 3425
7290.68 3591
7291.49 3521
7292.29 3410
7293.10 3061
7293.91 2651
7294.71 2391
7295.52 2077
7296.33 1871
7297.13 1763
7297.94 1620
7298.74 1503
7299.55 1556
7300.36 1534
7301.16 1569
7301.97 1563
7302.78 1529
7303.58 1583
7304.39 1584
7305.20 1575
7306.00 1556
7306.81 1627
7307.62 1620
7308.42 1640
7309.23 1718
7310.04 1814
7310.84 1829
7311.65 1848
7312.46 1924
7313.27 1942
7314.07 2011
7314.88 2198
7315.69 2303
7316.50 2311
7317.30 2384
7318.11 2269
7318.92 2277
7319.72 2273
7320.53 2212
7321.34 2377
7322.15 2543
7322.96 2744
7323.76 3095
7324.57 3510
7325.38 4020
7326.19 4152
7326.99 4411
7327.80 4321
7328.61 4012
7329.42 3571
7330.23 3257
7331.03 2805
7331.84 2582
7332.65 2266
7333.46 2077
7334.27 1905
7335.08 1749
7335.88 1539
7336.69 1613
7337.50 1552
7338.31 1457
7339.12 1527
7339.93 1552
7340.74 1486
7341.54 1636
7342.35 1531
7343.16 1431
7343.97 1543
7344.78 1515
7345.59 1490
7346.40 1515
7347.21 1576
7348.02 1503
7348.82 1465
7349.63 1630
7350.44 1598
7351.25 1550
7352.06 1503
7352.87 1645
7353.68 1554
7354.49 1600
7355.30 1535
7356.11 1540
7356.92 1463
7357.73 1368
7358.54 1456
7359.35 1388
7360.16 1428
7360.97 1404
7361.78 1463
7362.59 1592
7363.40 1632
7364.21 1588
7365.02 1585
7365.83 1635
7366.64 1639
7367.45 1627
7368.26 1613
7369.07 1641
7369.88 1713
7370.69 1648
7371.50 1724
7372.31 1740
7373.12 1766
7373.93 1749
7374.74 1688
7375.55 1637
7376.36 1703
7377.17 1632
7377.98 1614
7378.79 1684
7379.60 1644
7380.42 1748
7381.23 1858
7382.04 1777
7382.85 1962
7383.66 2182
7384.47 2353
7385.28 2698
7386.09 2960
7386.90 3242
7387.71 3039
7388.53 2962
7389.34 2801
7390.15 2595
7390.96 2377
7391.77 2172
7392.58 2001
7393.39 1901
7394.21 1759
7395.02 1674
7395.83 1620
7396.64 1530
7397.45 1589
7398.27 1524
7399.08 1574
7399.89 1479
7400.70 1566
7401.51 1617
7402.33 1809
7403.14 1878
7403.95 2003
7404.76 2246
7405.57 2334
7406.39 2385
7407.20 2389
7408.01 2242
7408.82 2148
7409.64 2168
7410.45 2037
7411.26 1960
7412.07 2044
7412.89 1961
7413.70 1851
7414.51 1830
7415.32 1801
7416.14 1671
7416.95 1578
7417.76 1429
7418.58 1357
7419.39 1211
7420.20 1187
7421.02 1198
7421.83 1122
7422.64 1098
7423.45 1188
7424.27 1268
7425.08 1242
7425.89 1204
7426.71 1173
7427.52 1203
7428.33 1148
7429.15 1093
7429.96 1111
7430.78 1113
7431.59 1173
7432.40 1135
7433.22 1168
7434.03 1164
7434.84 1058
7435.66 1047
7436.47 1088
7437.29 1066
7438.10 995
7438.91 1032
7439.73 1083
7440.54 1163
7441.36 1096
7442.17 1067
7442.99 1121
7443.80 1151
7444.61 1194
7445.43 1121
7446.24 1080
7447.06 1136
7447.87 1040
7448.69 1073
7449.50 1124
7450.32 1172
7451.13 1112
7451.95 1039
7452.76 973
7453.58 959
7454.39 1008
7455.21 967
7456.02 1033
7456.84 1030
7457.65 943
7458.47 927
7459.28 945
7460.10 944
7460.91 1037
7461.73 962
7462.54 999
7463.36 964
7464.17 1019
7464.99 978
7465.80 936
7466.62 1006
7467.44 1019
7468.25 991
7469.07 1016
7469.88 1029
7470.70 957
7471.51 1043
7472.33 1035
7473.15 957
7473.96 990
7474.78 981
7475.59 983
7476.41 930
7477.23 964
7478.04 1007
7478.86 922
7479.67 1027
7480.49 955
7481.31 960
7482.12 932
7482.94 878
7483.76 859
7484.57 945
7485.39 941
7486.21 896
7487.02 911
7487.84 812
7488.66 883
7489.47 892
7490.29 775
7491.11 843
7491.92 792
7492.74 761
7493.56 775
7494.38 786
7495.19 760
7496.01 705
7496.83 667
7497.64 797
7498.46 792
7499.28 767
7500.10 778
7500.91 782
7501.73 757
7502.55 751
7503.37 820
7504.18 746
7505.00 827
7505.82 799
7506.64 794
7507.46 771
7508.27 704
7509.09 773
7509.91 741
7510.73 743
7511.55 705
7512.36 756
7513.18 806
7514.00 751
7514.82 693
7515.64 720
7516.45 714
7517.27 742
7518.09 758
7518.91 776
7519.73 737
7520.55 712
7521.37 687
7522.18 758
7523.00 705
7523.82 627
7524.64 737
7525.46 711
7526.28 719
7527.10 721
7527.92 787
7528.74 774
7529.55 701
7530.37 675
7531.19 720
7532.01 700
7532.83 674
7533.65 831
7534.47 777
7535.29 780
7536.11 684
7536.93 726
7537.75 711
7538.57 696
7539.39 711
7540.21 743
7541.03 676
7541.84 645
7542.66 706
7543.48 667
7544.30 713
7545.12 748
7545.94 751
7546.76 725
7547.58 712
7548.40 662
7549.22 656
7550.04 679
7550.86 739
7551.68 697
7552.51 773
7553.33 705
7554.15 655
7554.97 692
7555.79 668
7556.61 696
7557.43 671
7558.25 700
7559.07 684
7559.89 660
7560.71 641
7561.53 681
7562.35 675
7563.17 684
7563.99 692
7564.81 681
7565.64 724
7566.46 687
7567.28 698
7568.10 744
7568.92 764
7569.74 631
7570.56 653
7571.38 646
7572.21 668
7573.03 700
7573.85 715
7574.67 694
7575.49 615
7576.31 608
7577.13 679
7577.96 719
7578.78 658
7579.60 721
7580.42 647
7581.24 658
7582.07 678
7582.89 677
7583.71 710
7584.53 736
7585.35 730
7586.18 682
7587.00 640
7587.82 641
7588.64 692
7589.46 680
7590.29 690
7591.11 692
7591.93 760
7592.75 798
7593.58 747
7594.40 692
7595.22 726
7596.04 729
7596.87 679
7597.69 690
7598.51 751
7599.34 766
7600.16 747
7600.98 779
7601.80 776
7602.63 774
7603.45 747
7604.27 740
7605.10 719
7605.92 739
7606.74 689
7607.57 794
7608.39 864
7609.21 983
7610.04 969
7610.86 1102
7611.68 956
7612.51 869
7613.33 864
7614.15 820
7614.98 778
7615.80 772
7616.62 746
7617.45 823
7618.27 812
7619.10 793
7619.92 793
7620.74 844
7621.57 942
7622.39 935
7623.22 966
7624.04 863
7624.86 1009
7625.69 930
7626.51 893
7627.34 966
7628.16 913
7628.99 814
7629.81 837
7630.64 807
7631.46 810
7632.28 924
7633.11 927
7633.93 986
7634.76 917
7635.58 1024
7636.41 1031
7637.23 1096
7638.06 1058
7638.88 1059
7639.71 975
7640.53 1028
7641.36 1015
7642.18 919
7643.01 866
7643.83 845
7644.66 772
7645.48 664
7646.31 695
7647.14 694
7647.96 660
7648.79 651
7649.61 672
7650.44 694
7651.26 628
7652.09 652
7652.91 725
7653.74 704
7654.57 729
7655.39 653
7656.22 663
7657.04 664
7657.87 636
7658.70 689
7659.52 712
7660.35 604
7661.17 653
7662.00 663
7662.83 600
7663.65 641
7664.48 604
7665.31 659
7666.13 644
7666.96 598
7667.79 593
7668.61 591
7669.44 726
7670.27 701
7671.09 652
7671.92 665
7672.75 651
7673.57 655
7674.40 670
7675.23 659
7676.05 658
7676.88 658
7677.71 638
7678.53 638
7679.36 663
7680.19 637
7681.02 673
7681.84 667
7682.67 685
7683.50 571
7684.33 624
7685.15 634
7685.98 619
7686.81 685
7687.64 613
7688.46 627
7689.29 651
7690.12 625
7690.95 623
7691.77 654
7692.60 645
7693.43 600
7694.26 703
7695.09 758
7695.91 650
7696.74 623
7697.57 581
7698.40 640
7699.23 623
7700.06 655
7700.88 618
7701.71 628
7702.54 677
7703.37 653
7704.20 640
7705.03 731
7705.85 670
7706.68 632
7707.51 652
7708.34 641
7709.17 632
7710.00 654
7710.83 689
7711.66 709
7712.48 656
7713.31 673
7714.14 693
7714.97 709
7715.80 595
7716.63 688
7717.46 646
7718.29 629
7719.12 711
7719.95 730
7720.78 712
7721.61 712
7722.44 733
7723.27 698
7724.09 678
7724.92 760
7725.75 687
7726.58 684
7727.41 724
7728.24 635
7729.07 653
7729.90 705
7730.73 704
7731.56 748
7732.39 735
7733.22 719
7734.05 739
7734.88 751
7735.71 689
7736.54 632
7737.37 659
7738.20 751
7739.03 733
7739.86 754
7740.70 694
7741.53 690
7742.36 677
7743.19 655
7744.02 603
7744.85 683
7745.68 741
7746.51 712
7747.34 735
7748.17 788
7749.00 794
7749.83 885
7750.66 969
7751.50 1068
7752.33 1231
7753.16 1266
7753.99 1394
7754.82 1331
7755.65 1278
7756.48 1163
7757.31 1073
7758.15 1053
7758.98 982
7759.81 945
7760.64 971
7761.47 928
7762.30 920
7763.13 893
7763.97 903
7764.80 898
7765.63 829
7766.46 803
7767.29 823
7768.13 763
7768.96 751
7769.79 747
7770.62 676
7771.45 683
7772.29 650
7773.12 607
7773.95 635
7774.78 672
7775.62 654
7776.45 686
7777.28 607
7778.11 627
7778.95 625
7779.78 667
7780.61 595
7781.44 666
7782.28 648
7783.11 727
7783.94 635
7784.77 666
7785.61 676
7786.44 683
7787.27 714
7788.11 737
7788.94 745
7789.77 736
7790.61 753
7791.44 777
7792.27 748
7793.10 778
7793.94 734
7794.77 689
7795.60 663
7796.44 681
7797.27 701
7798.11 687
7798.94 666
7799.77 734
7800.61 729
7801.44 757
7802.27 725
7803.11 747
7803.94 782
7804.78 791
7805.61 768
7806.44 673
7807.28 676
7808.11 708
7808.95 740
7809.78 693
7810.61 728
7811.45 738
7812.28 737
7813.12 811
7813.95 796
7814.79 730
7815.62 809
7816.45 843
7817.29 874
7818.12 840
7818.96 890
7819.79 943
7820.63 1008
7821.46 997
7822.30 1044
7823.13 1012
7823.97 1038
7824.80 1041
7825.64 960
7826.47 910
7827.31 911
7828.14 907
7828.98 884
7829.81 827
7830.65 955
7831.48 985
7832.32 974
7833.15 935
7833.99 948
7834.83 943
7835.66 916
7836.50 818
7837.33 790
7838.17 866
7839.00 974
7839.84 851
7840.68 887
7841.51 887
7842.35 890
7843.18 842
7844.02 852
7844.86 857
7845.69 818
7846.53 854
7847.36 863
7848.20 779
7849.04 743
7849.87 791
7850.71 759
7851.55 695
7852.38 760
7853.22 753
7854.05 758
7854.89 707
7855.73 696
7856.56 734
7857.40 841
7858.24 797
7859.08 717
7859.91 732
7860.75 735
7861.59 716
7862.42 753
7863.26 737
7864.10 724
7864.93 864
7865.77 804
7866.61 774
7867.45 784
7868.28 734
7869.12 700
7869.96 730
7870.80 691
7871.63 716
7872.47 689
7873.31 685
7874.15 721
7874.98 780
7875.82 679
7876.66 770
7877.50 717
7878.33 771
7879.17 769
7880.01 789
7880.85 849
7881.69 888
7882.52 897
7883.36 877
7884.20 983
7885.04 914
7885.88 868
7886.71 869
7887.55 811
7888.39 792
7889.23 825
7890.07 848
7890.91 865
7891.75 799
7892.58 858
7893.42 877
7894.26 829
7895.10 853
7895.94 926
7896.78 962
7897.62 998
7898.46 896
7899.29 912
7900.13 794
7900.97 822
7901.81 821
7902.65 760
7903.49 777
7904.33 825
7905.17 900
7906.01 859
7906.85 859
7907.69 878
7908.53 874
7909.37 777
7910.21 748
7911.04 816
7911.88 823
7912.72 845
7913.56 819
7914.40 806
7915.24 759
7916.08 802
7916.92 780
7917.76 858
7918.60 875
7919.44 944
7920.28 969
7921.12 1073
7921.96 1086
7922.80 1127
7923.64 1263
7924.48 1332
7925.32 1371
7926.16 1285
7927.01 1178
7927.85 1114
7928.69 1079
7929.53 944
7930.37 949
7931.21 807
7932.05 769
7932.89 766
7933.73 819
7934.57 730
7935.41 665
7936.25 686
7937.09 705
7937.93 724
7938.78 729
7939.62 664
7940.46 650
7941.30 704
7942.14 733
7942.98 730
7943.82 643
7944.66 685
7945.51 721
7946.35 705
7947.19 659
7948.03 687
7948.87 754
7949.71 769
7950.56 799
7951.40 845
7952.24 803
7953.08 750
7953.92 781
7954.76 780
7955.61 795
7956.45 746
7957.29 773
7958.13 761
7958.97 825
7959.82 808
7960.66 777
7961.50 817
7962.34 865
7963.19 755
7964.03 760
7964.87 766
7965.71 724
7966.56 742
7967.40 739
7968.24 771
7969.08 681
7969.93 632
7970.77 700
7971.61 841
7972.45 797
7973.30 854
7974.14 877
7974.98 888
7975.83 831
7976.67 795
7977.51 768
7978.36 810
7979.20 758
7980.04 692
7980.89 663
7981.73 692
7982.57 731
7983.42 710
7984.26 679
7985.10 669
7985.95 728
7986.79 683
7987.63 608
7988.48 666
7989.32 628
7990.16 646
7991.01 597
7991.85 578
7992.70 677
7993.54 625
7994.38 596
7995.23 649
7996.07 627
7996.92 588
7997.76 611
7998.60 600
7999.45 615
8000.29 539
8001.14 572
8001.98 662
8002.83 637
8003.67 626
8004.52 668
8005.36 657
8006.20 705
8007.05 694
8007.89 637
8008.74 600
8009.58 717
8010.43 661
8011.27 591
8012.12 577
8012.96 615
8013.81 573
8014.65 584
8015.50 600
8016.34 557
8017.19 627
8018.03 672
8018.88 600
8019.72 612
8020.57 632
8021.42 603
8022.26 566
8023.11 555
8023.95 543
8024.80 531
8025.64 534
8026.49 528
8027.33 540
8028.18 543
8029.03 531
8029.87 483
8030.72 556
8031.56 540
8032.41 607
8033.26 550
8034.10 529
8034.95 562
8035.79 564
8036.64 520
8037.49 587
8038.33 597
8039.18 554
8040.03 540
8040.87 588
8041.72 576
8042.57 587
8043.41 586
8044.26 501
8045.11 536
8045.95 570
8046.80 529
8047.65 537
8048.49 553
8049.34 538
8050.19 512
8051.03 557
8051.88 524
8052.73 593
8053.58 542
8054.42 542
8055.27 539
8056.12 560
8056.96 593
8057.81 548
8058.66 470
8059.51 518
8060.35 553
8061.20 547
8062.05 489
8062.90 466
8063.74 541
8064.59 555
8065.44 503
8066.29 517
8067.14 544
8067.98 543
8068.83 544
8069.68 547
8070.53 506
8071.38 514
8072.22 495
8073.07 522
8073.92 496
8074.77 490
8075.62 490
8076.46 493
8077.31 512
8078.16 510
8079.01 508
8079.86 520
8080.71 489
8081.56 498
8082.40 473
8083.25 487
8084.10 483
8084.95 460
8085.80 475
8086.65 529
8087.50 542
8088.35 510
8089.19 466
8090.04 483
8090.89 492
8091.74 477
8092.59 515
8093.44 538
8094.29 497
8095.14 546
8095.99 473
8096.84 460
8097.69 477
8098.54 532
8099.39 498
8100.24 450
8101.09 475
8101.94 500
8102.79 474
8103.63 463
8104.48 485
8105.33 540
8106.18 546
8107.03 512
8107.88 558
8108.73 566
8109.58 506
8110.43 483
8111.28 511
8112.14 526
8112.99 561
8113.84 563
8114.69 503
8115.54 475
8116.39 497
8117.24 496
8118.09 472
8118.94 462
8119.79 526
8120.64 496
8121.49 554
8122.34 491
8123.19 554
8124.04 612
8124.89 644
8125.74 593
8126.60 585
8127.45 501
8128.30 515
8129.15 612
8130.00 597
8130.85 545
8131.70 571
8132.55 585
8133.40 556
8134.26 533
8135.11 513
8135.96 546
8136.81 538
8137.66 530
8138.51 536
8139.37 547
8140.22 583
8141.07 518
8141.92 515
8142.77 516
8143.62 550
8144.48 574
8145.33 465
8146.18 528
8147.03 607
8147.88 560
8148.74 572
8149.59 581
8150.44 539
8151.29 563
8152.15 597
8153.00 585
8153.85 635
8154.70 592
8155.56 579
8156.41 667
8157.26 693
8158.11 682
8158.97 726
8159.82 737
8160.67 771
8161.52 838
8162.38 822
8163.23 712
8164.08 735
8164.94 657
8165.79 662
8166.64 681
8167.49 583
8168.35 573
8169.20 655
8170.05 591
8170.91 566
8171.76 555
8172.61 528
8173.47 508
8174.32 587
8175.17 561
8176.03 516
8176.88 501
8177.74 582
8178.59 573
8179.44 576
8180.30 549
8181.15 582
8182.00 533
8182.86 516
8183.71 497
8184.57 508
8185.42 536
8186.27 545
8187.13 467
8187.98 516
8188.84 485
8189.69 430
8190.55 471
8191.40 480
8192.25 501
8193.11 462
8193.96 467
8194.82 523
8195.67 491
8196.53 452
8197.38 484
8198.24 528
8199.09 518
8199.95 472
8200.80 469
8201.66 535
8202.51 466
8203.37 500
8204.22 488
8205.08 464
8205.93 493
8206.79 488
8207.64 495
8208.50 486
8209.35 477
8210.21 500
8211.06 455
8211.92 523
8212.77 513
8213.63 427
8214.48 465
8215.34 472
8216.20 520
8217.05 515
8217.91 528
8218.76 472
8219.62 557
8220.48 473
8221.33 496
8222.19 503
8223.04 582
8223.90 516
8224.76 569
8225.61 563
8226.47 552
8227.32 576
8228.18 577
8229.04 597
8229.89 620
8230.75 643
8231.61 643
8232.46 565
8233.32 603
8234.18 533
8235.03 533
8235.89 487
8236.75 544
8237.60 553
8238.46 547
8239.32 490
8240.17 461
8241.03 435
8241.89 462
8242.74 472
8243.60 497
8244.46 462
8245.32 510
8246.17 499
8247.03 420
8247.89 472
8248.74 475
8249.60 460
8250.46 442
8251.32 436
8252.17 425
8253.03 495
8253.89 457
8254.75 558
8255.60 477
8256.46 499
8257.32 530
8258.18 507
8259.04 467
8259.89 478
8260.75 456
8261.61 426
8262.47 540
8263.33 523
8264.18 487
8265.04 516
8265.90 522
8266.76 506
8267.62 461
8268.48 471
8269.33 489
8270.19 447
8271.05 476
8271.91 510
8272.77 467
8273.63 529
8274.49 509
8275.34 481
8276.20 491
8277.06 485
8277.92 515
8278.78 531
8279.64 566
8280.50 505
8281.36 437
8282.22 494
8283.08 513
8283.93 521
8284.79 530
8285.65 490
8286.51 475
8287.37 492
8288.23 490
8289.09 472
8289.95 516
8290.81 577
8291.67 499
8292.53 457
8293.39 453
8294.25 530
8295.11 562
8295.97 518
8296.83 530
8297.69 491
8298.55 568
8299.41 537
8300.27 519
8301.13 523
8301.99 509
8302.85 449
8303.71 495
8304.57 558
8305.43 533
8306.29 500
8307.15 539
8308.01 503
8308.87 509
8309.73 462
8310.59 517
8311.45 542
8312.31 494
8313.17 512
8314.03 533
8314.90 526
8315.76 500
8316.62 469
8317.48 505
8318.34 482
8319.20 554
8320.06 514
8320.92 525
8321.78 519
8322.64 575
8323.51 607
8324.37 589
8325.23 543
8326.09 540
8326.95 538
8327.81 571
8328.67 604
8329.54 592
8330.40 545
8331.26 560
8332.12 525
8332.98 504
8333.84 510
8334.71 517
8335.57 572
8336.43 512
8337.29 534
8338.15 507
8339.02 512
8339.88 531
8340.74 551
8341.60 530
8342.46 594
8343.33 541
8344.19 486
8345.05 464
8345.91 482
8346.78 522
8347.64 465
8348.50 504
8349.36 516
8350.23 533
8351.09 459
8351.95 522
8352.81 593
8353.68 559
8354.54 527
8355.40 509
8356.27 521
8357.13 532
8357.99 545
8358.86 570
8359.72 573
8360.58 508
8361.44 545
8362.31 525
8363.17 514
8364.03 526
8364.90 528
8365.76 558
8366.63 549
8367.49 527
8368.35 593
8369.22 556
8370.08 535
8370.94 577
8371.81 545
8372.67 500
8373.53 465
8374.40 571
8375.26 530
8376.13 513
8376.99 479
8377.85 544
8378.72 616
8379.58 593
8380.45 547
8381.31 512
8382.18 549
8383.04 555
8383.90 605
8384.77 576
8385.63 563
8386.50 610
8387.36 544
8388.23 616
8389.09 614
8389.96 629
8390.82 634
8391.69 586
8392.55 582
8393.42 537
8394.28 564
8395.15 655
8396.01 640
8396.88 552
8397.74 590
8398.61 603
8399.47 621
8400.34 662
8401.20 549
8402.07 569
8402.93 561
8403.80 641
8404.66 674
8405.53 691
8406.39 721
8407.26 687
8408.12 637
8408.99 652
8409.86 628
8410.72 587
8411.59 659
8412.45 622
8413.32 609
8414.19 654
8415.05 680
8415.92 677
8416.78 678
8417.65 685
8418.52 723
8419.38 697
8420.25 759
8421.11 747
8421.98 703
8422.85 704
8423.71 735
8424.58 756
8425.45 771
8426.31 790
8427.18 741
8428.05 789
8428.91 722
8429.78 811
8430.65 904
8431.51 843
8432.38 861
8433.25 857
8434.11 866
8434.98 923
8435.85 959
8436.72 943
8437.58 875
8438.45 866
8439.32 921
8440.18 970
8441.05 1009
8441.92 1016
8442.79 1005
8443.65 1055
8444.52 1120
8445.39 1166
8446.26 1169
8447.12 1132
8447.99 1161
8448.86 1251
8449.73 1232
8450.60 1300
8451.46 1262
8452.33 1190
8453.20 1175
8454.07 1240
8454.94 1263
8455.80 1230
8456.67 1276
8457.54 1423
8458.41 1413
8459.28 1610
8460.14 1819
8461.01 2029
8461.88 2208
8462.75 2298
8463.62 2296
8464.49 2288
8465.36 2179
8466.22 2012
8467.09 1848
8467.96 1808
8468.83 1711
8469.70 1611
8470.57 1554
8471.44 1591
8472.31 1840
8473.17 2267
8474.04 2669
8474.91 3219
8475.78 3727
8476.65 4125
8477.52 4177
8478.39 3881
8479.26 3328
8480.13 3053
8481.00 2559
8481.87 2133
8482.74 1685
8483.61 1539
8484.48 1281
8485.34 1262
8486.21 1047
8487.08 996
8487.95 1004
8488.82 928
8489.69 897
8490.56 998
8491.43 984
8492.30 943
8493.17 916
8494.04 937
8494.91 837
8495.78 842
8496.65 857
8497.52 895
8498.39 886
8499.26 891
8500.13 846
8501.01 801
8501.88 832
8502.75 844
8503.62 885
8504.49 858
8505.36 845
8506.23 891
8507.10 873
8507.97 880
8508.84 857
8509.71 898
8510.58 862
8511.45 931
8512.32 943
8513.20 959
8514.07 983
8514.94 1055
8515.81 1058
8516.68 974
8517.55 922
8518.42 892
8519.29 926
8520.17 880
8521.04 896
8521.91 873
8522.78 866
8523.65 844
8524.52 836
8525.39 836
8526.27 873
8527.14 829
8528.01 831
8528.88 787
8529.75 851
8530.63 940
8531.50 966
8532.37 863
8533.24 842
8534.11 896
8534.99 953
8535.86 965
8536.73 945
8537.60 986
8538.47 987
8539.35 917
8540.22 937
8541.09 959
8541.96 957
8542.84 985
8543.71 1009
8544.58 930
8545.46 873
8546.33 962
8547.20 998
8548.07 936
8548.95 986
8549.82 939
8550.69 940
8551.57 961
8552.44 966
8553.31 929
8554.18 909
8555.06 932
8555.93 1023
8556.80 931
8557.68 897
8558.55 1006
8559.42 1081
8560.30 1106
8561.17 999
8562.04 1046
8562.92 995
8563.79 975
8564.67 912
8565.54 858
8566.41 787
8567.29 755
8568.16 760
8569.03 733
8569.91 759
8570.78 734
8571.66 794
8572.53 781
8573.40 737
8574.28 731
8575.15 721
8576.03 780
8576.90 808
8577.78 712
8578.65 691
8579.52 706
8580.40 715
8581.27 735
8582.15 667
8583.02 678
8583.90 670
8584.77 675
8585.65 630
8586.52 615
8587.40 603
8588.27 685
8589.15 712
8590.02 742
8590.90 733
8591.77 675
8592.65 637
8593.52 727
8594.40 695
8595.27 724
8596.15 715
8597.02 708
8597.90 674
8598.77 639
8599.65 623
8600.52 633
8601.40 659
8602.28 645
8603.15 626
8604.03 646
8604.90 626
8605.78 660
8606.65 624
8607.53 652
8608.41 655
8609.28 666
8610.16 678
8611.03 646
8611.91 643
8612.79 677
8613.66 624
8614.54 661
8615.41 699
8616.29 721
8617.17 687
8618.04 714
8618.92 742
8619.80 639
8620.67 661
8621.55 698
8622.43 663
8623.30 646
8624.18 625
8625.06 674
8625.93 684
8626.81 665
8627.69 751
8628.56 720
8629.44 726
8630.32 702
8631.20 770
8632.07 726
8632.95 737
8633.83 756
8634.70 724
8635.58 722
8636.46 788
8637.34 816
8638.21 790
8639.09 772
8639.97 784
8640.85 747
8641.72 830
8642.60 772
8643.48 786
8644.36 780
8645.23 754
8646.11 871
8646.99 831
8647.87 803
8648.75 811
8649.62 818
8650.50 870
8651.38 827
8652.26 894
8653.14 896
8654.01 824
8654.89 799
8655.77 849
8656.65 823
8657.53 856
8658.41 862
8659.29 748
8660.16 844
8661.04 850
8661.92 821
8662.80 807
8663.68 902
8664.56 932
8665.44 847
8666.31 847
8667.19 925
8668.07 906
8668.95 876
8669.83 845
8670.71 868
8671.59 845
8672.47 957
8673.35 948
8674.23 958
8675.11 973
8675.99 1076
8676.86 1162
8677.74 1281
8678.62 1380
8679.50 1541
8680.38 1627
8681.26 1645
8682.14 1574
8683.02 1607
8683.90 1507
8684.78 1422
8685.66 1327
8686.54 1215
8687.42 1170
8688.30 1057
8689.18 1014
8690.06 1037
8690.94 1004
8691.82 1064
8692.70 1015
8693.58 1112
8694.46 1248
8695.34 1461
8696.22 1660
8697.10 2013
8697.98 2036
8698.86 2159
8699.74 2288
8700.62 2302
8701.51 2155
8702.39 1933
8703.27 1620
8704.15 1463
8705.03 1201
8705.91 1009
8706.79 967
8707.67 963
8708.55 881
8709.43 843
8710.31 763
8711.20 713
8712.08 754
8712.96 746
8713.84 659
8714.72 716
8715.60 725
8716.48 777
8717.36 762
8718.25 752
8719.13 701
8720.01 702
8720.89 726
8721.77 773
8722.65 767
8723.54 763
8724.42 717
8725.30 694
8726.18 709
8727.06 729
8727.95 691
8728.83 683
8729.71 683
8730.59 675
8731.47 766
8732.36 762
8733.24 743
8734.12 798
8735.00 801
8735.89 769
8736.77 764
8737.65 801
8738.53 794
8739.42 754
8740.30 762
8741.18 770
8742.06 769
8742.95 712
8743.83 704
8744.71 688
8745.59 687
8746.48 717
8747.36 643
8748.24 697
8749.13 741
8750.01 694
8750.89 702
8751.78 710
8752.66 701
8753.54 681
8754.43 721
8755.31 677
8756.19 668
8757.08 664
8757.96 671
8758.84 693
8759.73 798
8760.61 850
8761.49 800
8762.38 772
8763.26 814
8764.15 866
8765.03 830
8765.91 862
8766.80 852
8767.68 811
8768.57 803
8769.45 790
8770.33 831
8771.22 789
8772.10 787
8772.99 785
8773.87 779
8774.75 801
8775.64 772
8776.52 740
8777.41 726
8778.29 766
8779.18 825
8780.06 740
8780.95 716
8781.83 787
8782.72 678
8783.60 734
8784.49 730
8785.37 750
8786.26 797
8787.14 851
8788.03 854
8788.91 777
8789.80 768
8790.68 802
8791.57 830
8792.45 852
8793.34 824
8794.22 683
8795.11 681
8795.99 683
8796.88 717
8797.76 644
8798.65 718
8799.53 778
8800.42 734
8801.31 706
8802.19 678
8803.08 700
8803.96 697
8804.85 699
8805.74 701
8806.62 698
8807.51 576
8808.39 670
8809.28 646
8810.17 628
8811.05 608
8811.94 637
8812.82 650
8813.71 597
8814.60 630
8815.48 640
8816.37 607
8817.26 542
8818.14 526
8819.03 528
8819.92 570
8820.80 605
8821.69 610
8822.58 579
8823.46 658
8824.35 604
8825.24 549
8826.12 562
8827.01 552
8827.90 636
8828.78 597
8829.67 533
8830.56 554
8831.45 595
8832.33 567
8833.22 598
8834.11 570
8835.00 586
8835.88 517
8836.77 565
8837.66 599
8838.55 635
8839.43 566
8840.32 565
8841.21 517
8842.10 480
8842.98 588
8843.87 497
8844.76 530
8845.65 492
8846.54 474
8847.42 490
8848.31 527
8849.20 533
8850.09 524
8850.98 524
8851.86 514
8852.75 523
8853.64 541
8854.53 524
8855.42 549
8856.31 544
8857.19 523
8858.08 521
8858.97 470
8859.86 500
8860.75 534
8861.64 509
8862.53 501
8863.42 494
8864.30 495
8865.19 465
8866.08 499
8866.97 453
8867.86 490
8868.75 502
8869.64 499
8870.53 492
8871.42 459
8872.31 512
8873.20 492
8874.08 518
8874.97 523
8875.86 478
8876.75 480
8877.64 451
8878.53 446
8879.42 466
8880.31 529
8881.20 494
8882.09 475
8882.98 454
8883.87 504
8884.76 464
8885.65 469
8886.54 498
8887.43 483
8888.32 480
8889.21 462
8890.10 495
8890.99 520
8891.88 430
8892.77 396
8893.66 432
8894.55 438
8895.44 457
8896.33 437
8897.22 419
8898.11 471
8899.00 421
8899.90 438
8900.79 454
8901.68 442
8902.57 445
8903.46 431
8904.35 434
8905.24 445
8906.13 463
8907.02 447
8907.91 482
8908.80 488
8909.70 473
8910.59 460
8911.48 457
8912.37 461
8913.26 408
8914.15 495
8915.04 515
8915.93 523
8916.83 483
8917.72 482
8918.61 471
8919.50 445
8920.39 475
8921.28 444
8922.18 426
8923.07 497
8923.96 436
8924.85 446
8925.74 437
8926.64 387
8927.53 445
8928.42 441
8929.31 433
8930.20 411
8931.10 400
8931.99 410
8932.88 491
8933.77 443
8934.67 407
8935.56 408
8936.45 409
8937.34 418
8938.24 409
8939.13 414
8940.02 384
8940.91 420
8941.81 424
8942.70 416
8943.59 380
8944.49 399
8945.38 383
8946.27 377
8947.16 450
8948.06 374
8948.95 413
8949.84 424
8950.74 377
8951.63 401
8952.52 354
8953.42 423
8954.31 417
8955.20 324
8956.10 378
8956.99 418
8957.88 389
8958.78 397
8959.67 376
8960.56 362
8961.46 389
8962.35 415
8963.25 407
8964.14 357
8965.03 358
8965.93 417
8966.82 431
8967.72 378
8968.61 395
8969.50 403
8970.40 364
8971.29 426
8972.19 428
8973.08 474
8973.98 472
8974.87 416
8975.76 390
8976.66 375
8977.55 435
8978.45 424
8979.34 357
8980.24 424
8981.13 404
8982.03 400
8982.92 355
8983.82 382
8984.71 403
8985.61 445
8986.50 439
8987.40 388
8988.29 404
8989.19 380
8990.08 427
8990.98 441
8991.87 359
8992.77 367
8993.66 451
8994.56 408
8995.45 380
8996.35 422
8997.24 403
8998.14 366
8999.04 363
8999.93 365
9000.83 332
9001.72 339
9002.62 403
9003.51 397
9004.41 426
9005.31 418
9006.20 418
9007.10 422
9007.99 392
9008.89 352
9009.79 369
9010.68 389
9011.58 314
9012.48 345
9013.37 343
9014.27 342
9015.16 402
9016.06 405
9016.96 369
9017.85 402
9018.75 398
9019.65 412
9020.54 403
9021.44 379
9022.34 414
9023.23 386
9024.13 350
9025.03 384
9025.93 428
9026.82 365
9027.72 355
9028.62 370
9029.51 402
9030.41 380
9031.31 392
9032.21 344
9033.10 378
9034.00 404
9034.90 334
9035.79 367
9036.69 317
9037.59 423
9038.49 363
9039.38 364
9040.28 363
9041.18 350
9042.08 359
9042.98 385
9043.87 338
9044.77 366
9045.67 369
9046.57 413
9047.47 419
9048.36 310
9049.26 332
9050.16 382
9051.06 445
9051.96 367
9052.85 362
9053.75 369
9054.65 421
9055.55 404
9056.45 377
9057.35 412
9058.25 376
9059.14 387
9060.04 397
9060.94 369
9061.84 359
9062.74 369
9063.64 373
9064.54 399
9065.44 361
9066.33 449
9067.23 427
9068.13 455
9069.03 397
9069.93 472
9070.83 398
9071.73 432
9072.63 413
9073.53 411
9074.43 403
9075.33 454
9076.23 493
9077.13 433
9078.03 389
9078.92 404
9079.82 426
9080.72 431
9081.62 406
9082.52 392
9083.42 428
9084.32 392
9085.22 409
9086.12 390
9087.02 367
9087.92 410
9088.82 388
9089.72 377
9090.62 448
9091.52 405
9092.42 395
9093.32 379
9094.22 379
9095.12 357
9096.03 364
9096.93 413
9097.83 464
9098.73 427
9099.63 368
9100.53 403
9101.43 383
9102.33 361
9103.23 417
9104.13 391
9105.03 378
9105.93 400
9106.83 365
9107.74 373
9108.64 417
9109.54 398
9110.44 389
9111.34 368
9112.24 352
9113.14 375
9114.04 362
9114.94 390
9115.85 366
9116.75 394
9117.65 354
9118.55 325
9119.45 411
9120.35 385
9121.26 357
9122.16 396
9123.06 418
9123.96 381
9124.86 432
9125.77 391
9126.67 400
9127.57 368
9128.47 358
9129.37 376
9130.28 340
9131.18 377
9132.08 366
9132.98 342
9133.88 376
9134.79 376
9135.69 387
9136.59 372
9137.49 398
9138.40 387
9139.30 374
9140.20 392
9141.10 425
9142.01 395
9142.91 375
9143.81 423
9144.72 395
9145.62 400
9146.52 402
9147.42 398
9148.33 395
9149.23 379
9150.13 371
9151.04 366
9151.94 393
9152.84 365
9153.75 353
9154.65 367
9155.55 383
9156.46 349
9157.36 306
9158.26 350
9159.17 377
9160.07 389
9160.97 415
9161.88 316
9162.78 474
9163.69 413
9164.59 363
9165.49 357
9166.40 369
9167.30 336
9168.21 375
9169.11 429
9170.01 418
9170.92 390
9171.82 340
9172.73 400
9173.63 345
9174.53 319
9175.44 394
9176.34 407
9177.25 350
9178.15 364
9179.06 351
9179.96 351
9180.87 376
9181.77 373
9182.68 350
9183.58 393
9184.49 375
9185.39 342
9186.30 351
9187.20 412
9188.11 422
9189.01 369
9189.92 356
9190.82 346
9191.73 370
9192.63 358
9193.54 355
9194.44 384
9195.35 387
9196.25 381
9197.16 412
9198.06 390
9198.97 353
9199.87 413
9200.78 393
9201.69 400
9202.59 382
9203.50 433
9204.40 422
9205.31 477
9206.21 431
9207.12 464
9208.03 502
9208.93 491
9209.84 473
9210.74 468
9211.65 426
9212.56 449
9213.46 484
9214.37 410
9215.28 382
9216.18 361
9217.09 400
9218.00 386
9218.90 387
9219.81 392
9220.72 386
9221.62 420
9222.53 392
9223.44 410
9224.34 402
9225.25 387
9226.16 419
9227.06 396
9227.97 349
9228.88 388
9229.78 357
9230.69 383
9231.60 408
9232.51 384
9233.41 338
9234.32 350
9235.23 359
9236.13 336
9237.04 371
9237.95 447
9238.86 390
9239.76 388
9240.67 392
9241.58 407
9242.49 394
9243.39 378
9244.30 394
9245.21 373
9246.12 378
9247.03 358
9247.93 372
9248.84 380
9249.75 354
9250.66 369
9251.57 377
9252.47 369
9253.38 370
9254.29 371
9255.20 429
9256.11 352
9257.02 418
9257.92 379
9258.83 384
9259.74 355
9260.65 311
9261.56 353
9262.47 400
9263.38 372
9264.28 343
9265.19 339
9266.10 345
9267.01 368
9267.92 364
9268.83 371
9269.74 357
9270.65 348
9271.56 380
9272.47 387
9273.37 381
9274.28 364
9275.19 390
9276.10 381
9277.01 400
9277.92 379
9278.83 363
9279.74 362
9280.65 394
9281.56 388
9282.47 361
9283.38 391
9284.29 444
9285.20 345
9286.11 391
9287.02 380
9287.93 351
9288.84 389
9289.75 440
9290.66 383
9291.57 419
9292.48 396
9293.39 429
9294.30 373
9295.21 372
9296.12 342
9297.03 434
9297.94 427
9298.85 395
9299.76 407
9300.67 458
9301.58 438
9302.49 403
9303.40 415
9304.31 431
9305.23 469
9306.14 397
9307.05 426
9307.96 453
9308.87 429
9309.78 411
9310.69 417
9311.60 460
9312.51 510
9313.42 485
9314.34 539
9315.25 557
9316.16 489
9317.07 492
9317.98 453
9318.89 447
9319.80 493
9320.72 470
9321.63 447
9322.54 467
9323.45 436
9324.36 442
9325.27 457
9326.19 415
9327.10 406
9328.01 439
9328.92 439
9329.83 429
9330.74 378
9331.66 370
9332.57 415
9333.48 401
9334.39 360
9335.31 391
9336.22 385
9337.13 350
9338.04 355
9338.96 358
9339.87 424
9340.78 408
9341.69 446
9342.61 432
9343.52 375
9344.43 376
9345.34 407
9346.26 448
9347.17 424
9348.08 397
9348.99 401
9349.91 400
9350.82 370
9351.73 419
9352.65 390
9353.56 408
9354.47 413
9355.39 381
9356.30 369
9357.21 389
9358.13 383
9359.04 426
9359.95 404
9360.87 442
9361.78 452
9362.69 432
9363.61 440
9364.52 417
9365.43 398
9366.35 417
9367.26 395
9368.18 407
9369.09 439
9370.00 353
9370.92 368
9371.83 411
9372.75 387
9373.66 375
9374.57 444
9375.49 408
9376.40 373
9377.32 374
9378.23 433
9379.15 397
9380.06 417
9380.97 459
9381.89 428
9382.80 402
9383.72 365
9384.63 401
9385.55 468
9386.46 425
9387.38 453
9388.29 432
9389.21 460
9390.12 439
9391.04 479
9391.95 483
9392.87 428
9393.78 480
9394.70 482
9395.61 505
9396.53 533
9397.44 533
9398.36 530
9399.27 538
9400.19 548
9401.10 512
9402.02 515
9402.94 444
9403.85 514
9404.77 439
9405.68 503
9406.60 536
9407.51 452
9408.43 456
9409.35 466
9410.26 477
9411.18 453
9412.09 446
9413.01 478
9413.93 469
9414.84 475
9415.76 483
9416.67 466
9417.59 498
9418.51 539
9419.42 473
9420.34 440
9421.26 481
9422.17 534
9423.09 534
9424.01 532
9424.92 470
9425.84 477
9426.76 496
9427.67 491
9428.59 497
9429.51 488
9430.42 478
9431.34 463
9432.26 480
9433.17 470
9434.09 527
9435.01 530
9435.93 522
9436.84 475
9437.76 496
9438.68 550
9439.59 554
9440.51 557
9441.43 559
9442.35 554
9443.26 595
9444.18 643
9445.10 589
9446.02 568
9446.93 577
9447.85 556
9448.77 591
9449.69 593
9450.61 582
9451.52 583
9452.44 600
9453.36 591
9454.28 614
9455.20 657
9456.11 665
9457.03 739
9457.95 821
9458.87 869
9459.79 827
9460.71 930
9461.62 942
9462.54 924
9463.46 838
9464.38 803
9465.30 703
9466.22 668
9467.14 706
9468.05 595
9468.97 593
9469.89 578
9470.81 550
9471.73 543
9472.65 517
9473.57 524
9474.49 563
9475.41 553
9476.32 566
9477.24 607
9478.16 560
9479.08 600
9480.00 577
9480.92 547
9481.84 516
9482.76 568
9483.68 554
9484.60 551
9485.52 628
9486.44 558
9487.36 594
9488.28 595
9489.20 606
9490.12 583
9491.04 587
9491.96 540
9492.88 557
9493.80 567
9494.72 593
9495.64 636
9496.56 562
9497.48 613
9498.40 592
9499.32 598
9500.24 578
9501.16 582
9502.08 567
9503.00 544
9503.92 547
9504.84 531
9505.76 534
9506.68 520
9507.60 542
9508.52 594
9509.44 621
9510.36 631
9511.28 508
9512.21 523
9513.13 588
9514.05 640
9514.97 626
9515.89 628
9516.81 624
9517.73 606
9518.65 580
9519.57 635
9520.50 673
9521.42 696
9522.34 695
9523.26 665
9524.18 673
9525.10 693
9526.02 710
9526.95 688
9527.87 643
9528.79 643
9529.71 669
9530.63 702
9531.55 750
9532.48 737
9533.40 796
9534.32 824
9535.24 834
9536.16 973
9537.09 1173
9538.01 1201
9538.93 1306
9539.85 1387
9540.77 1424
9541.70 1333
9542.62 1211
9543.54 1129
9544.46 1041
9545.39 976
9546.31 910
9547.23 832
9548.15 787
9549.08 788
9550.00 711
9550.92 681
9551.85 657
9552.77 685
9553.69 698
9554.61 652
9555.54 649
9556.46 671
9557.38 699
9558.31 615
9559.23 593
9560.15 524
9561.08 653
9562.00 597
9562.92 618
9563.85 686
9564.77 713
9565.69 716
9566.62 722
9567.54 724
9568.46 645
9569.39 694
9570.31 704
9571.23 649
9572.16 606
9573.08 580
9574.01 645
9574.93 598
9575.85 614
9576.78 605
9577.70 569
9578.63 617
9579.55 602
9580.47 589
9581.40 562
9582.32 601
9583.25 595
9584.17 592
9585.10 558
9586.02 595
9586.94 604
9587.87 510
9588.79 560
9589.72 524
9590.64 554
9591.57 543
9592.49 562
9593.42 564
9594.34 567
9595.27 581
9596.19 581
9597.12 585
9598.04 519
9598.97 564
9599.89 599
9600.82 628
9601.74 600
9602.67 575
9603.59 617
9604.52 661
9605.44 636
9606.37 614
9607.29 617
9608.22 582
9609.15 636
9610.07 691
9611.00 630
9611.92 689
9612.85 687
9613.77 646
9614.70 670
9615.63 712
9616.55 720
9617.48 685
9618.40 734
9619.33 749
9620.26 738
9621.18 714
9622.11 742
9623.03 696
9623.96 691
9624.89 708
9625.81 740
9626.74 749
9627.67 711
9628.59 750
9629.52 788
9630.45 755
9631.37 737
9632.30 711
9633.23 768
9634.15 768
9635.08 764
9636.01 692
9636.93 741
9637.86 799
9638.79 837
9639.71 857
9640.64 886
9641.57 827
9642.50 896
9643.42 937
9644.35 881
9645.28 912
9646.21 874
9647.13 886
9648.06 911
9648.99 883
9649.92 877
9650.84 918
9651.77 1026
9652.70 1119
9653.63 1169
9654.55 1285
9655.48 1325
9656.41 1318
9657.34 1377
9658.26 1339
9659.19 1301
9660.12 1214
9661.05 1104
9661.98 1028
9662.91 1041
9663.83 921
9664.76 917
9665.69 949
9666.62 890
9667.55 933
9668.48 943
9669.40 868
9670.33 814
9671.26 872
9672.19 865
9673.12 913
9674.05 861
9674.98 948
9675.90 982
9676.83 922
9677.76 975
9678.69 957
9679.62 945
9680.55 946
9681.48 957
9682.41 994
9683.34 1000
9684.27 990
9685.19 984
9686.12 983
9687.05 984
9687.98 1002
9688.91 926
9689.84 961
9690.77 983
9691.70 973
9692.63 1010
9693.56 1086
9694.49 1083
9695.42 1076
9696.35 1123
9697.28 1115
9698.21 1154
9699.14 1097
9700.07 1081
9701.00 1176
9701.93 1160
9702.86 1181
9703.79 1231
9704.72 1261
9705.65 1314
9706.58 1206
9707.51 1220
9708.44 1108
9709.37 1145
9710.30 1169
9711.23 1066
9712.16 1095
9713.09 1024
9714.02 1037
9714.95 1072
9715.88 983
9716.82 1038
9717.75 1052
9718.68 1099
9719.61 1125
9720.54 1165
9721.47 1160
9722.40 1295
9723.33 1220
9724.26 1175
9725.19 1162
9726.13 1111
9727.06 1037
9727.99 966
9728.92 967
9729.85 914
9730.78 919
9731.71 927
9732.64 913
9733.58 986
9734.51 933
9735.44 1001
9736.37 1007
9737.30 1031
9738.23 1054
9739.17 1006
9740.10 1042
9741.03 1011
9741.96 1003
9742.89 1065
9743.83 987
9744.76 868
9745.69 878
9746.62 865
9747.55 864
9748.49 780
9749.42 830
9750.35 793
9751.28 795
9752.22 783
9753.15 813
9754.08 748
9755.01 793
9755.95 773
9756.88 770
9757.81 766
9758.75 699
9759.68 738
9760.61 724
9761.54 741
9762.48 750
9763.41 752
9764.34 725
9765.28 697
9766.21 800
9767.14 768
9768.08 743
9769.01 707
9769.94 673
9770.88 689
9771.81 677
9772.74 660
9773.68 729
9774.61 770
9775.54 696
9776.48 718
9777.41 770
9778.34 740
9779.28 780
9780.21 766
9781.14 750
9782.08 789
9783.01 902
9783.95 919
9784.88 965
9785.81 897
9786.75 931
9787.68 908
9788.62 924
9789.55 893
9790.49 901
9791.42 884
9792.35 871
9793.29 804
9794.22 761
9795.16 727
9796.09 667
9797.03 684
9797.96 661
9798.90 716
9799.83 672
9800.77 652
9801.70 638
9802.64 716
9803.57 720
9804.51 703
9805.44 750
9806.38 719
9807.31 726
9808.25 695
9809.18 725
9810.12 718
9811.05 675
9811.99 578
9812.92 675
9813.86 698
9814.79 615
9815.73 617
9816.66 594
9817.60 619
9818.54 560
9819.47 546
9820.41 612
9821.34 653
9822.28 606
9823.21 542
9824.15 554
9825.09 599
9826.02 616
9826.96 625
9827.89 646
9828.83 536
9829.77 567
9830.70 585
9831.64 575
9832.57 587
9833.51 560
9834.45 554
9835.38 572
9836.32 527
9837.26 482
9838.19 467
9839.13 518
9840.07 536
9841.00 657
9841.94 551
9842.88 521
9843.81 539
9844.75 533
9845.69 578
9846.62 569
9847.56 576
9848.50 562
9849.44 545
9850.37 592
9851.31 578
9852.25 564
9853.18 603
9854.12 580
9855.06 561
9856.00 584
9856.93 603
9857.87 564
9858.81 587
9859.75 543
9860.68 548
9861.62 572
9862.56 612
9863.50 562
9864.44 605
9865.37 609
9866.31 582
9867.25 607
9868.19 576
9869.13 552
9870.06 564
9871.00 593
9871.94 558
9872.88 523
9873.82 536
9874.75 582
9875.69 526
9876.63 504
9877.57 529
9878.51 516
9879.45 491
9880.39 587
9881.32 515
9882.26 476
9883.20 547
9884.14 535
9885.08 526
9886.02 475
9886.96 485
9887.90 543
9888.83 538
9889.77 514
9890.71 524
9891.65 531
9892.59 507
9893.53 523
9894.47 486
9895.41 457
9896.35 559
9897.29 566
9898.23 499
9899.17 467
9900.11 452
9901.05 483
9901.99 516
9902.92 447
9903.86 458
9904.80 424
9905.74 445
9906.68 494
9907.62 492
9908.56 461
9909.50 462
9910.44 495
9911.38 514
9912.32 477
9913.26 505
9914.20 502
9915.14 453
9916.08 489
9917.02 520
9917.97 500
9918.91 506
9919.85 504
9920.79 491
9921.73 462
9922.67 458
9923.61 470
9924.55 488
9925.49 549
9926.43 540
9927.37 516
9928.31 583
9929.25 512
9930.19 553
9931.13 632
9932.08 729
9933.02 758
9933.96 824
9934.90 914
9935.84 905
9936.78 867
9937.72 823
9938.66 751
9939.61 764
9940.55 656
9941.49 572
9942.43 560
9943.37 532
9944.31 484
9945.26 518
9946.20 470
9947.14 482
9948.08 459
9949.02 476
9949.96 481
9950.91 478
9951.85 426
9952.79 444
9953.73 467
9954.67 467
9955.62 444
9956.56 451
9957.50 425
9958.44 468
9959.39 434
9960.33 431
9961.27 436
9962.21 422
9963.16 500
9964.10 503
9965.04 429
9965.98 418
9966.93 419
9967.87 414
9968.81 472
9969.75 450
9970.70 403
9971.64 408
9972.58 430
9973.53 461
9974.47 424
9975.41 458
9976.36 425
9977.30 414
9978.24 399
9979.18 397
9980.13 360
9981.07 370
9982.01 406
9982.96 467
9983.90 408
9984.85 432
9985.79 388
9986.73 441
9987.68 464
9988.62 372
9989.56 362
9990.51 411
9991.45 429
9992.40 423
9993.34 421
9994.28 390
9995.23 476
9996.17 450
9997.12 394
9998.06 362
9999.00 392
9999.95 369
10000.89 413
10001.84 372
10002.78 399
10003.73 359
10004.67 398
10005.61 388
10006.56 418
10007.50 402
10008.45 420
10009.39 426
10010.34 392
10011.28 367
10012.23 377
10013.17 412
10014.12 421
10015.06 398
10016.01 394
10016.95 390
10017.90 444
10018.84 434
10019.79 397
10020.73 418
10021.68 421
10022.62 417
10023.57 385
10024.51 367
10025.46 389
10026.41 346
10027.35 425
10028.30 413
10029.24 388
10030.19 403
10031.13 394
10032.08 380
10033.03 365
10033.97 370
10034.92 415
10035.86 385
10036.81 365
10037.76 367
10038.70 379
10039.65 406
10040.59 333
10041.54 378
10042.49 350
10043.43 368
10044.38 350
10045.33 374
10046.27 432
10047.22 397
10048.16 369
10049.11 383
10050.06 406
10051.00 356
10051.95 376
10052.90 380
10053.84 389
10054.79 329
10055.74 381
10056.69 384
10057.63 420
10058.58 323
10059.53 326
10060.47 355
10061.42 399
10062.37 356
10063.32 358
10064.26 366
10065.21 376
10066.16 356
10067.10 338
10068.05 393
10069.00 369
10069.95 350
10070.89 381
10071.84 418
10072.79 394
10073.74 357
10074.69 366
10075.63 377
10076.58 368
10077.53 361
10078.48 338
10079.43 399
10080.37 424
10081.32 377
10082.27 375
10083.22 323
10084.17 340
10085.11 294
10086.06 331
10087.01 341
10087.96 347
10088.91 338
10089.86 350
10090.81 335
10091.75 351
10092.70 343
10093.65 303
10094.60 294
10095.55 330
10096.50 329
10097.45 313
10098.40 370
10099.34 360
10100.29 333
10101.24 340
10102.19 388
10103.14 361
10104.09 362
10105.04 371
10105.99 382
10106.94 360
10107.89 323
10108.84 405
10109.79 344
10110.73 309
10111.68 321
10112.63 340
10113.58 309
10114.53 332
10115.48 339
10116.43 339
10117.38 321
10118.33 305
10119.28 290
10120.23 324
10121.18 342
10122.13 311
10123.08 376
10124.03 323
10124.98 353
10125.93 340
10126.88 388
10127.83 375
10128.78 340
10129.73 339
10130.68 367
10131.64 346
10132.59 305
10133.54 314
10134.49 283
10135.44 286
10136.39 317
10137.34 324
10138.29 314
10139.24 363
10140.19 386
10141.14 345
10142.09 342
10143.04 320
10144.00 380
10144.95 358
10145.90 368
10146.85 350
10147.80 338
10148.75 370
10149.70 353
10150.65 368
10151.61 327
10152.56 337
10153.51 367
10154.46 393
10155.41 369
10156.36 345
10157.31 409
10158.27 427
10159.22 390
10160.17 341
10161.12 374
10162.07 397
10163.03 388
10163.98 341
10164.93 330
10165.88 384
10166.83 411
10167.79 397
10168.74 361
10169.69 417
10170.64 429
10171.60 376
10172.55 408
10173.50 390
10174.45 376
10175.41 342
10176.36 374
10177.31 427
10178.26 373
10179.22 393
10180.17 417
10181.12 382
10182.07 397
10183.03 412
10183.98 444
10184.93 423
10185.89 383
10186.84 437
10187.79 453
10188.75 395
10189.70 445
10190.65 434
10191.60 404
10192.56 496
10193.51 436
10194.47 466
10195.42 463
10196.37 493
10197.33 450
10198.28 435
10199.23 428
10200.19 434
10201.14 500
10202.09 426
10203.05 451
10204.00 471
10204.96 486
10205.91 447
10206.86 497
10207.82 442
10208.77 493
10209.73 505
10210.68 536
10211.63 555
10212.59 599
10213.54 612
10214.50 658
10215.45 582
10216.41 630
10217.36 510
10218.32 584
10219.27 562
10220.22 513
10221.18 483
10222.13 450
10223.09 504
10224.04 449
10225.00 399
10225.95 438
10226.91 438
10227.86 454
10228.82 462
10229.77 483
10230.73 456
10231.68 441
10232.64 448
10233.59 442
10234.55 411
10235.50 425
10236.46 417
10237.42 424
10238.37 455
10239.33 465
10240.28 503
10241.24 467
10242.19 531
10243.15 563
10244.10 528
10245.06 578
10246.02 537
10246.97 531
10247.93 523
10248.88 438
10249.84 450
10250.80 432
10251.75 438
10252.71 417
10253.66 357
10254.62 374
10255.58 380
10256.53 387
10257.49 411
10258.45 373
10259.40 331
10260.36 368
10261.32 386
10262.27 339
10263.23 337
10264.19 353
10265.14 375
10266.10 363
10267.06 307
10268.01 337
10268.97 389
10269.93 375
10270.88 416
10271.84 392
10272.80 374
10273.76 377
10274.71 377
10275.67 371
10276.63 397
10277.58 362
10278.54 352
10279.50 374
10280.46 397
10281.41 349
10282.37 306
10283.33 341
10284.29 333
10285.24 354
10286.20 323
10287.16 376
10288.12 368
10289.08 398
10290.03 406
10290.99 391
10291.95 387
10292.91 337
10293.87 347
10294.82 346
10295.78 311
10296.74 365
10297.70 352
10298.66 338
10299.61 324
10300.57 345
10301.53 352
10302.49 361
10303.45 390
10304.41 372
10305.37 364
10306.32 348
10307.28 375
10308.24 368
10309.20 391
10310.16 371
10311.12 359
10312.08 356
10313.04 342
10314.00 349
10314.95 344
10315.91 309
10316.87 312
10317.83 345
10318.79 356
10319.75 364
10320.71 340
10321.67 341
10322.63 352
10323.59 362
10324.55 331
10325.51 360
10326.47 361
10327.43 379
10328.39 314
10329.35 356
10330.31 349
10331.27 335
10332.23 353
10333.19 360
10334.15 387
10335.11 407
10336.07 433
10337.03 412
10337.99 394
10338.95 437
10339.91 454
10340.87 395
10341.83 366
10342.79 376
10343.75 391
10344.71 362
10345.67 333
10346.63 328
10347.59 323
10348.55 329
10349.51 286
10350.47 326
10351.43 324
10352.39 331
10353.35 337
10354.31 320
10355.28 365
10356.24 329
10357.20 341
10358.16 361
10359.12 411
10360.08 373
10361.04 315
10362.00 308
10362.96 339
10363.93 381
10364.89 317
10365.85 317
10366.81 333
10367.77 349
10368.73 322
10369.69 340
10370.66 355
10371.62 307
10372.58 323
10373.54 294
10374.50 321
10375.47 317
10376.43 318
10377.39 273
10378.35 288
10379.31 316
10380.28 339
10381.24 328
10382.20 299
10383.16 304
10384.12 293
10385.09 331
10386.05 322
10387.01 322
10387.97 332
10388.94 268
10389.90 290
10390.86 284
10391.82 315
10392.79 322
10393.75 342
10394.71 300
10395.68 264
10396.64 343
10397.60 365
10398.56 289
10399.53 293
10400.49 299
10401.45 294
10402.42 303
10403.38 287
10404.34 315
10405.31 353
10406.27 318
10407.23 317
10408.20 301
10409.16 333
10410.12 334
10411.09 351
10412.05 361
10413.01 329
10413.98 313
10414.94 344
10415.90 342
10416.87 317
10417.83 348
10418.80 371
10419.76 326
10420.72 337
10421.69 338
10422.65 389
10423.62 393
10424.58 418
10425.54 421
10426.51 490
10427.47 443
10428.44 502
10429.40 443
10430.37 447
10431.33 436
10432.30 403
10433.26 430
10434.22 384
10435.19 409
10436.15 335
10437.12 353
10438.08 368
10439.05 318
10440.01 387
10440.98 349
10441.94 327
10442.91 365
10443.87 326
10444.84 292
10445.80 295
10446.77 308
10447.73 271
10448.70 317
10449.66 326
10450.63 273
10451.59 294
10452.56 258
10453.53 262
10454.49 287
10455.46 337
10456.42 323
10457.39 307
10458.35 263
10459.32 286
10460.29 307
10461.25 288
10462.22 319
10463.18 281
10464.15 261
10465.12 329
10466.08 291
10467.05 283
10468.01 267
10468.98 289
10469.95 269
10470.91 279
10471.88 326
10472.85 317
10473.81 289
10474.78 242
10475.74 288
10476.71 290
10477.68 282
10478.64 299
10479.61 304
10480.58 223
10481.54 270
10482.51 288
10483.48 321
10484.45 274
10485.41 267
10486.38 340
10487.35 320
10488.31 279
10489.28 308
10490.25 292
10491.22 286
10492.18 339
10493.15 353
10494.12 286
10495.08 299
10496.05 314
10497.02 304
10497.99 283
10498.95 301
10499.92 323
10500.89 298
10501.86 320
10502.83 261
10503.79 288
10504.76 314
10505.73 314
10506.70 341
10507.67 288
10508.63 334
10509.60 308
10510.57 288
10511.54 309
10512.51 280
10513.47 277
10514.44 316
10515.41 286
10516.38 308
10517.35 322
10518.32 313
10519.28 321
10520.25 350
10521.22 336
10522.19 310
10523.16 292
10524.13 371
10525.10 335
10526.07 291
10527.03 297
10528.00 320
10528.97 312
10529.94 323
10530.91 316
10531.88 307
10532.85 280
10533.82 302
10534.79 289
10535.76 290
10536.73 300
10537.70 311
10538.67 272
10539.63 281
10540.60 285
10541.57 291
10542.54 307
10543.51 304
10544.48 296
10545.45 363
10546.42 311
10547.39 329
10548.36 351
10549.33 333
10550.30 320
10551.27 287
10552.24 330
10553.21 311
10554.18 356
10555.15 387
10556.12 360
10557.09 314
10558.06 296
10559.03 345
10560.00 336
10560.97 356
10561.95 329
10562.92 366
10563.89 416
10564.86 457
10565.83 467
10566.80 402
10567.77 431
10568.74 418
10569.71 439
10570.68 450
10571.65 451
10572.62 403
10573.59 404
10574.57 392
10575.54 342
10576.51 316
10577.48 343
10578.45 323
10579.42 338
10580.39 333
10581.36 324
10582.34 315
10583.31 316
10584.28 345
10585.25 340
10586.22 360
10587.19 309
10588.17 290
10589.14 351
10590.11 348
10591.08 355
10592.05 342
10593.02 333
10594.00 341
10594.97 348
10595.94 333
10596.91 383
10597.89 349
10598.86 313
10599.83 301
10600.80 319
10601.77 303
10602.75 309
10603.72 299
10604.69 337
10605.66 333
10606.64 374
10607.61 351
10608.58 354
10609.55 336
10610.53 322
10611.50 333
10612.47 330
10613.45 309
10614.42 347
10615.39 329
10616.36 314
10617.34 334
10618.31 296
10619.28 324
10620.26 349
10621.23 318
10622.20 326
10623.18 318
10624.15 315
10625.12 311
10626.10 319
10627.07 313
10628.04 399
10629.02 359
10629.99 323
10630.97 344
10631.94 330
10632.91 316
10633.89 298
10634.86 361
10635.83 367
10636.81 342
10637.78 373
10638.76 316
10639.73 325
10640.70 348
10641.68 410
10642.65 373
10643.63 441
10644.60 475
10645.58 499
10646.55 496
10647.53 486
10648.50 469
10649.47 413
10650.45 409
10651.42 398
10652.40 407
10653.37 392
10654.35 373
10655.32 360
10656.30 349
10657.27 347
10658.25 301
10659.22 329
10660.20 337
10661.17 310
10662.15 315
10663.12 304
10664.10 314
10665.07 327
10666.05 302
10667.02 314
10668.00 353
10668.97 341
10669.95 346
10670.93 324
10671.90 310
10672.88 350
10673.85 308
10674.83 303
10675.80 292
10676.78 309
10677.76 304
10678.73 296
10679.71 313
10680.68 298
10681.66 318
10682.63 307
10683.61 338
10684.59 343
10685.56 367
10686.54 368
10687.52 353
10688.49 329
10689.47 319
10690.44 356
10691.42 333
10692.40 322
10693.37 346
10694.35 300
10695.33 319
10696.30 332
10697.28 303
10698.26 326
10699.23 280
10700.21 296
10701.19 274
10702.17 313
10703.14 300
10704.12 315
10705.10 299
10706.07 327
10707.05 342
10708.03 309
10709.01 286
10709.98 310
10710.96 295
10711.94 235
10712.91 292
10713.89 295
10714.87 312
10715.85 284
10716.83 295
10717.80 299
10718.78 337
10719.76 291
10720.74 286
10721.71 313
10722.69 342
10723.67 355
10724.65 351
10725.63 304
10726.60 295
10727.58 318
10728.56 311
10729.54 290
10730.52 259
10731.49 273
10732.47 299
10733.45 271
10734.43 265
10735.41 252
10736.39 259
10737.37 303
10738.34 320
10739.32 279
10740.30 259
10741.28 275
10742.26 331
10743.24 306
10744.22 280
10745.20 290
10746.17 278
10747.15 301
10748.13 297
10749.11 272
10750.09 298
10751.07 310
10752.05 277
10753.03 273
10754.01 276
10754.99 278
10755.97 275
10756.95 314
10757.93 309
10758.91 300
10759.88 284
10760.86 300
10761.84 243
10762.82 263
10763.80 250
10764.78 297
10765.76 329
10766.74 288
10767.72 250
10768.70 297
10769.68 282
10770.66 315
10771.64 284
10772.62 286
10773.60 333
10774.58 290
10775.56 267
10776.54 280
10777.52 295
10778.51 287
10779.49 300
10780.47 312
10781.45 308
10782.43 292
10783.41 297
10784.39 287
10785.37 269
10786.35 292
10787.33 289
10788.31 319
10789.29 301
10790.27 351
10791.26 297
10792.24 300
10793.22 284
10794.20 298
10795.18 244
10796.16 263
10797.14 252
10798.12 243
10799.10 262
10800.09 274
10801.07 315
10802.05 319
10803.03 293
10804.01 289
10804.99 281
10805.98 244
10806.96 247
10807.94 282
10808.92 274
10809.90 265
10810.89 281
10811.87 284
10812.85 269
10813.83 301
10814.81 243
10815.80 274
10816.78 291
10817.76 247
10818.74 261
10819.72 298
10820.71 296
10821.69 276
10822.67 296
10823.65 309
10824.64 326
10825.62 297
10826.60 285
10827.58 240
10828.57 270
10829.55 274
10830.53 262
10831.52 292
10832.50 274
10833.48 274
10834.46 351
10835.45 283
10836.43 243
10837.41 265
10838.40 288
10839.38 285
10840.36 302
10841.35 292
10842.33 289
10843.31 310
10844.30 292
10845.28 256
10846.26 275
10847.25 283
10848.23 314
10849.21 330
10850.20 315
10851.18 325
10852.17 306
10853.15 304
10854.13 291
10855.12 251
10856.10 245
10857.09 285
10858.07 309
10859.05 314
10860.04 256
10861.02 282
10862.01 312
10862.99 279
10863.97 283
10864.96 296
10865.94 298
10866.93 339
10867.91 308
10868.90 276
10869.88 256
10870.87 349
10871.85 333
10872.84 316
10873.82 305
10874.81 348
10875.79 363
10876.78 380
10877.76 332
10878.75 339
10879.73 364
10880.72 370
10881.70 331
10882.69 301
10883.67 301
10884.66 334
10885.64 356
10886.63 373
10887.61 327
10888.60 364
10889.58 356
10890.57 397
10891.55 342
10892.54 393
10893.53 376
10894.51 400
10895.50 379
10896.48 434
10897.47 380
10898.45 373
10899.44 395
10900.43 391
10901.41 376
10902.40 353
10903.38 395
10904.37 382
10905.36 401
10906.34 357
10907.33 420
10908.32 429
10909.30 363
10910.29 425
10911.28 381
10912.26 361
10913.25 406
10914.24 432
10915.22 432
10916.21 371
10917.20 402
10918.18 381
10919.17 421
10920.16 423
10921.14 419
10922.13 409
10923.12 400
10924.10 413
10925.09 385
10926.08 351
10927.07 389
10928.05 457
10929.04 379
10930.03 361
10931.01 367
10932.00 396
10932.99 409
10933.98 430
10934.96 439
10935.95 443
10936.94 525
10937.93 488
10938.92 450
10939.90 482
10940.89 508
10941.88 497
10942.87 461
10943.85 464
10944.84 452
10945.83 506
10946.82 508
10947.81 518
10948.79 564
10949.78 583
10950.77 573
10951.76 604
10952.75 555
10953.74 492
10954.72 526
10955.71 575
10956.70 556
10957.69 507
10958.68 472
10959.67 534
10960.66 540
10961.65 613
10962.63 583
10963.62 601
10964.61 668
10965.60 608
10966.59 635
10967.58 620
10968.57 682
10969.56 666
10970.55 623
10971.54 603
10972.52 561
10973.51 532
10974.50 538
10975.49 548
10976.48 488
10977.47 505
10978.46 477
10979.45 528
10980.44 537
10981.43 478
10982.42 468
10983.41 447
10984.40 451
10985.39 586
10986.38 539
10987.37 494
10988.36 518
10989.35 573
10990.34 550
10991.33 501
10992.32 556
10993.31 554
10994.30 514
10995.29 562
10996.28 595
10997.27 595
10998.26 566
10999.25 591
11000.24 623
11001.23 643
11002.22 714
11003.21 850
11004.20 914
11005.20 926
11006.19 1022
11007.18 1004
11008.17 1004
11009.16 979
11010.15 971
11011.14 817
11012.13 823
11013.12 745
11014.11 666
11015.10 604
11016.10 607
11017.09 565
11018.08 512
11019.07 538
11020.06 514
11021.05 518
11022.04 478
11023.04 465
11024.03 495
11025.02 446
11026.01 482
11027.00 459
11027.99 449
11028.99 486
11029.98 468
11030.97 455
11031.96 447
11032.95 460
11033.95 483
11034.94 459
11035.93 440
11036.92 515
11037.91 477
11038.91 449
11039.90 434
11040.89 454
11041.88 415
11042.88 442
11043.87 443
11044.86 432
11045.85 438
11046.85 463
11047.84 455
11048.83 418
11049.82 405
11050.82 390
11051.81 396
11052.80 423
11053.80 430
11054.79 413
11055.78 396
11056.77 393
11057.77 360
11058.76 326
11059.75 353
11060.75 378
11061.74 406
11062.73 400
11063.73 415
11064.72 384
11065.71 427
11066.71 422
11067.70 435
11068.69 395
11069.69 368
11070.68 356
11071.68 415
11072.67 420
11073.66 379
11074.66 381
11075.65 404
11076.65 358
11077.64 380
11078.63 390
11079.63 405
11080.62 446
11081.62 387
11082.61 419
11083.60 398
11084.60 389
11085.59 388
11086.59 392
11087.58 409
11088.58 366
11089.57 392
11090.57 391
11091.56 390
11092.55 366
11093.55 445
11094.54 421
11095.54 379
11096.53 380
11097.53 352
11098.52 391
11099.52 389
11100.51 352
11101.51 376
11102.50 389
11103.50 375
11104.49 330
11105.49 355
11106.48 391
11107.48 391
11108.48 385
11109.47 392
11110.47 343
11111.46 351
11112.46 429
11113.45 338
11114.45 393
11115.44 366
11116.44 361
11117.44 387
11118.43 388
11119.43 384
11120.42 340
11121.42 388
11122.42 374
11123.41 320
11124.41 342
11125.40 342
11126.40 372
11127.40 413
11128.39 359
11129.39 348
11130.38 381
11131.38 355
11132.38 425
11133.37 385
11134.37 396
11135.37 426
11136.36 382
11137.36 360
11138.36 419
11139.35 398
11140.35 359
11141.35 329
11142.34 340
11143.34 364
11144.34 362
11145.34 345
11146.33 359
11147.33 360
11148.33 389
11149.32 364
11150.32 356
11151.32 355
11152.32 386
11153.31 407
11154.31 400
11155.31 386
11156.31 366
11157.30 356
11158.30 379
11159.30 398
11160.30 373
11161.29 371
11162.29 380
11163.29 346
11164.29 316
11165.29 384
11166.28 378
11167.28 387
11168.28 336
11169.28 330
11170.28 356
11171.27 325
11172.27 361
11173.27 352
11174.27 327
11175.27 355
11176.27 428
11177.26 373
11178.26 327
11179.26 323
11180.26 353
11181.26 315
11182.26 344
11183.26 393
11184.26 420
11185.25 354
11186.25 336
11187.25 317
11188.25 309
11189.25 365
11190.25 369
11191.25 360
11192.25 376
11193.25 376
11194.25 347
11195.24 358
11196.24 366
11197.24 359
11198.24 336
11199.24 378
11200.24 402
11201.24 398
11202.24 385
11203.24 416
11204.24 377
11205.24 409
11206.24 360
11207.24 370
11208.24 397
11209.24 403
11210.24 375
11211.24 336
11212.24 390
11213.24 339
11214.24 346
11215.24 367
11216.24 331
11217.24 361
11218.24 336
11219.24 356
11220.24 333
11221.24 352
11222.24 334
11223.24 342
11224.24 320
11225.24 336
11226.24 378
11227.25 335
11228.25 355
11229.25 292
11230.25 296
11231.25 322
11232.25 348
11233.25 330
11234.25 333
11235.25 324
11236.25 333
11237.25 314
11238.26 313
11239.26 335
11240.26 320
11241.26 337
11242.26 332
11243.26 324
11244.26 314
11245.27 335
11246.27 378
11247.27 338
11248.27 380
11249.27 351
11250.27 302
11251.28 315
11252.28 315
11253.28 332
11254.28 338
11255.28 303
11256.29 326
11257.29 345
11258.29 337
11259.29 346
11260.29 322
11261.30 360
11262.30 371
11263.30 314
11264.30 345
11265.31 333
11266.31 319
11267.31 332
11268.31 291
11269.32 327
11270.32 294
11271.32 304
11272.32 336
11273.33 313
11274.33 364
11275.33 329
11276.33 360
11277.34 314
11278.34 333
11279.34 375
11280.35 410
11281.35 397
11282.35 437
11283.36 441
11284.36 467
11285.36 413
11286.37 397
11287.37 417
11288.37 432
11289.38 441
11290.38 424
11291.38 387
11292.39 373
11293.39 373
11294.39 352
11295.40 384
11296.40 330
11297.41 340
11298.41 345
11299.41 355
11300.42 337
11301.42 355
11302.43 367
11303.43 379
11304.43 364
11305.44 349
11306.44 412
11307.45 368
11308.45 376
11309.46 385
11310.46 363
11311.46 419
11312.47 377
11313.47 374
11314.48 376
11315.48 404
11316.49 442
11317.49 439
11318.50 427
11319.50 453
11320.51 450
11321.51 460
11322.52 454
11323.52 457
11324.53 453
11325.53 429
11326.54 414
11327.54 423
11328.55 408
11329.55 377
11330.56 388
11331.56 364
11332.57 378
11333.57 356
11334.58 361
11335.58 357
11336.59 343
11337.60 379
11338.60 340
11339.61 363
11340.61 367
11341.62 383
11342.62 367
11343.63 356
11344.64 350
11345.64 371
11346.65 359
11347.65 340
11348.66 375
11349.67 412
11350.67 384
11351.68 378
11352.69 399
11353.69 353
11354.70 360
11355.71 342
11356.71 336
11357.72 350
11358.72 383
11359.73 352
11360.74 378
11361.74 351
11362.75 378
11363.76 361
11364.76 395
11365.77 385
11366.78 350
11367.79 310
11368.79 326
11369.80 329
11370.81 331
11371.81 337
11372.82 335
11373.83 332
11374.84 374
11375.84 351
11376.85 353
11377.86 329
11378.87 333
11379.87 397
11380.88 379
11381.89 400
11382.90 369
11383.90 377
11384.91 368
11385.92 338
11386.93 409
11387.93 385
11388.94 340
11389.95 312
11390.96 342
11391.97 336
11392.97 328
11393.98 362
11394.99 337
11396.00 331
11397.01 321
11398.02 402
11399.02 361
11400.03 340
11401.04 344
11402.05 357
11403.06 358
11404.07 351
11405.08 328
11406.08 323
11407.09 337
11408.10 397
11409.11 373
11410.12 362
11411.13 372
11412.14 353
11413.15 315
11414.15 371
11415.16 369
11416.17 386
11417.18 365
11418.19 350
11419.20 406
11420.21 377
11421.22 345
11422.23 380
11423.24 366
11424.25 379
11425.26 363
11426.27 345
11427.28 381
11428.29 412
11429.30 375
11430.31 364
11431.32 372
11432.32 364
11433.33 337
11434.34 342
11435.35 366
11436.36 420
11437.37 376
11438.38 395
11439.39 342
11440.41 362
11441.42 390
11442.43 441
11443.44 418
11444.45 388
11445.46 395
11446.47 408
11447.48 426
11448.49 447
11449.50 438
11450.51 410
11451.52 425
11452.53 397
11453.54 476
11454.55 416
11455.56 457
11456.57 442
11457.59 405
11458.60 404
11459.61 401
11460.62 393
11461.63 423
11462.64 455
11463.65 434
11464.66 446
11465.67 459
11466.69 478
11467.70 464
11468.71 439
11469.72 431
11470.73 426
11471.74 425
11472.75 468
11473.77 443
11474.78 528
11475.79 482
11476.80 453
11477.81 463
11478.83 460
11479.84 489
11480.85 434
11481.86 488
11482.87 441
11483.89 428
11484.90 475
11485.91 447
11486.92 478
11487.93 464
11488.95 466
11489.96 501
11490.97 500
11491.98 474
11493.00 489
11494.01 450
11495.02 467
11496.03 485
11497.05 499
11498.06 494
11499.07 452
11500.09 512
11501.10 507
11502.11 460
11503.12 453
11504.14 489
11505.15 469
11506.16 505
11507.18 568
11508.19 514
11509.20 463
11510.22 477
11511.23 497
11512.24 522
11513.26 498
11514.27 534
11515.28 565
11516.30 573
11517.31 590
11518.32 579
11519.34 567
11520.35 606
11521.37 587
11522.38 536
11523.39 549
11524.41 571
11525.42 530
11526.44 569
11527.45 592
11528.46 564
11529.48 632
11530.49 620
11531.51 643
11532.52 600
11533.53 648
11534.55 623
11535.56 609
11536.58 616
11537.59 586
11538.61 678
11539.62 641
11540.64 612
11541.65 640
11542.67 609
11543.68 668
11544.69 691
11545.71 742
11546.72 759
11547.74 698
11548.75 779
11549.77 811
11550.78 792
11551.80 793
11552.81 765
11553.83 713
11554.85 778
11555.86 791
11556.88 774
11557.89 763
11558.91 840
11559.92 837
11560.94 821
11561.95 888
11562.97 913
11563.98 891
11565.00 950
11566.02 1012
11567.03 924
11568.05 930
11569.06 1028
11570.08 979
11571.10 979
11572.11 961
11573.13 1027
11574.14 1000
11575.16 1098
11576.18 1063
11577.19 1092
11578.21 1079
11579.22 1227
11580.24 1279
11581.26 1227
11582.27 1202
11583.29 1262
11584.31 1313
11585.32 1382
11586.34 1483
11587.36 1561
11588.37 1645
11589.39 1676
11590.41 1790
11591.42 1775
11592.44 1885
11593.46 1734
11594.47 1787
11595.49 1902
11596.51 1975
11597.53 2075
11598.54 2135
11599.56 2347
11600.58 2696
11601.59 2912
11602.61 3442
11603.63 4051
11604.65 4538
11605.66 4938
11606.68 5425
11607.70 5496
11608.72 5465
11609.74 5053
11610.75 4841
11611.77 4273
11612.79 3704
11613.81 3081
11614.82 2733
11615.84 2247
11616.86 1966
11617.88 1746
11618.90 1678
11619.91 1559
11620.93 1499
11621.95 1460
11622.97 1384
11623.99 1294
11625.01 1304
11626.02 1211
11627.04 1158
11628.06 1178
11629.08 1134
11630.10 1097
11631.12 1052
11632.14 1087
11633.15 1040
11634.17 1066
11635.19 1061
11636.21 1032
11637.23 1006
11638.25 960
11639.27 953
11640.29 995
11641.30 976
11642.32 915
11643.34 928
11644.36 1052
11645.38 1029
11646.40 1028
11647.42 984
11648.44 938
11649.46 918
11650.48 887
11651.50 888
11652.52 881
11653.54 835
11654.56 745
11655.58 819
11656.60 788
11657.62 758
11658.64 766
11659.66 698
11660.68 694
11661.70 722
11662.72 694
11663.74 779
11664.76 772
11665.78 772
11666.80 821
11667.82 825
11668.84 791
11669.86 799
11670.88 766
11671.90 756
11672.92 743
11673.94 787
11674.96 815
11675.98 790
11677.00 817
11678.02 876
11679.04 890
11680.06 889
11681.08 888
11682.10 899
11683.12 925
11684.15 938
11685.17 923
11686.19 979
11687.21 979
11688.23 947
11689.25 992
11690.27 922
11691.29 972
11692.31 971
11693.34 978
11694.36 970
11695.38 982
11696.40 886
11697.42 899
11698.44 914
11699.46 893
11700.49 819
11701.51 782
11702.53 835
11703.55 858
11704.57 831
11705.60 875
11706.62 840
11707.64 781
11708.66 814
11709.68 810
11710.71 761
11711.73 778
11712.75 792
11713.77 748
11714.79 734
11715.82 723
11716.84 738
11717.86 723
11718.88 724
11719.91 666
11720.93 687
11721.95 691
11722.97 709
11724.00 688
11725.02 638
11726.04 595
11727.07 610
11728.09 604
11729.11 610
11730.13 608
11731.16 557
11732.18 563
11733.20 564
11734.23 526
11735.25 607
11736.27 617
11737.30 613
11738.32 587
11739.34 585
11740.37 591
11741.39 557
11742.41 542
11743.44 547
11744.46 559
11745.48 568
11746.51 573
11747.53 552
11748.55 558
11749.58 594
11750.60 588
11751.63 568
11752.65 562
11753.67 583
11754.70 547
11755.72 577
11756.75 544
11757.77 550
11758.79 578
11759.82 546
11760.84 484
11761.87 508
11762.89 456
11763.92 492
11764.94 465
11765.97 461
11766.99 491
11768.01 496
11769.04 480
11770.06 465
11771.09 472
11772.11 472
11773.14 456
11774.16 481
11775.19 501
11776.21 468
11777.24 455
11778.26 426
11779.29 474
11780.31 458
11781.34 504
11782.36 453
11783.39 417
11784.41 479
11785.44 469
11786.46 454
11787.49 483
11788.52 463
11789.54 443
11790.57 406
11791.59 411
11792.62 399
11793.64 432
11794.67 426
11795.70 436
11796.72 394
11797.75 401
11798.77 387
11799.80 405
11800.83 426
11801.85 428
11802.88 410
11803.90 376
11804.93 389
11805.96 370
11806.98 364
11808.01 364
11809.04 393
11810.06 391
11811.09 414
11812.11 432
11813.14 411
11814.17 382
11815.19 379
11816.22 388
11817.25 381
11818.27 418
11819.30 400
11820.33 366
11821.36 380
11822.38 376
11823.41 346
11824.44 397
11825.46 347
11826.49 380
11827.52 359
11828.54 360
11829.57 375
11830.60 361
11831.63 421
11832.65 436
11833.68 404
11834.71 368
11835.74 411
11836.76 363
11837.79 372
11838.82 361
11839.85 375
11840.88 372
11841.90 349
11842.93 376
11843.96 377
11844.99 353
11846.01 325
11847.04 342
11848.07 372
11849.10 321
11850.13 326
11851.16 322
11852.18 347
11853.21 354
11854.24 355
11855.27 358
11856.30 349
11857.33 362
11858.35 323
11859.38 346
11860.41 327
11861.44 338
11862.47 341
11863.50 327
11864.53 314
11865.56 332
11866.58 354
11867.61 343
11868.64 348
11869.67 374
11870.70 332
11871.73 358
11872.76 343
11873.79 347
11874.82 356
11875.85 342
11876.88 327
11877.91 388
11878.93 342
11879.96 316
11880.99 312
11882.02 358
11883.05 316
11884.08 316
11885.11 326
11886.14 363
11887.17 317
11888.20 301
11889.23 320
11890.26 344
11891.29 376
11892.32 386
11893.35 349
11894.38 404
11895.41 410
11896.44 396
11897.47 331
11898.50 308
11899.53 322
11900.56 413
11901.59 399
11902.62 350
11903.65 360
11904.69 376
11905.72 453
11906.75 416
11907.78 382
11908.81 382
11909.84 381
11910.87 413
11911.90 372
11912.93 344
11913.96 365
11914.99 381
11916.02 360
11917.06 392
11918.09 367
11919.12 379
11920.15 366
11921.18 408
11922.21 365
11923.24 372
11924.27 383
11925.31 401
11926.34 378
11927.37 363
11928.40 397
11929.43 360
11930.46 416
11931.50 377
11932.53 407
11933.56 401
11934.59 461
11935.62 488
11936.65 506
11937.69 539
11938.72 597
11939.75 596
11940.78 564
11941.81 538
11942.85 510
11943.88 503
11944.91 427
11945.94 477
11946.98 444
11948.01 399
11949.04 380
11950.07 367
11951.11 345
11952.14 356
11953.17 370
11954.20 362
11955.24 359
11956.27 358
11957.30 351
11958.34 310
11959.37 314
11960.40 328
11961.43 305
11962.47 376
11963.50 345
11964.53 309
11965.57 346
11966.60 336
11967.63 329
11968.67 323
11969.70 331
11970.73 330
11971.77 320
11972.80 311
11973.83 295
11974.87 316
11975.90 336
11976.94 333
11977.97 315
11979.00 337
11980.04 294
11981.07 348
11982.10 349
11983.14 358
11984.17 330
11985.21 316
11986.24 333
11987.27 332
11988.31 346
11989.34 323
11990.38 319
11991.41 375
11992.45 321
11993.48 321
11994.51 347
11995.55 318
11996.58 351
11997.62 341
11998.65 350
11999.69 318
12000.72 338
12001.76 345
12002.79 366
12003.83 327
12004.86 346
12005.90 326
12006.93 397
12007.97 340
12009.00 343
12010.04 361
12011.07 362
12012.11 342
12013.14 386
12014.18 424
12015.21 413
12016.25 367
12017.28 345
12018.32 368
12019.35 373
12020.39 410
12021.43 385
12022.46 398
12023.50 378
12024.53 428
12025.57 400
12026.60 415
12027.64 444
12028.68 443
12029.71 438
12030.75 386
12031.78 429
12032.82 452
12033.86 410
12034.89 400
12035.93 395
12036.97 347
12038.00 394
12039.04 402
12040.07 396
12041.11 379
12042.15 407
12043.18 421
12044.22 465
12045.26 433
12046.29 401
12047.33 419
12048.37 426
12049.40 455
12050.44 404
12051.48 378
12052.52 387
12053.55 414
12054.59 377
12055.63 401
12056.66 393
12057.70 396
12058.74 384
12059.78 406
12060.81 408
12061.85 390
12062.89 440
12063.92 475
12064.96 404
12066.00 433
12067.04 426
12068.07 453
12069.11 457
12070.15 422
12071.19 411
12072.23 420
12073.26 417
12074.30 395
12075.34 401
12076.38 396
12077.42 421
12078.45 426
12079.49 429
12080.53 440
12081.57 454
12082.61 444
12083.64 449
12084.68 441
12085.72 417
12086.76 373
12087.80 427
12088.84 453
12089.88 409
12090.91 393
12091.95 372
12092.99 442
12094.03 448
12095.07 464
12096.11 480
12097.15 448
12098.19 463
12099.22 428
12100.26 445
12101.30 450
12102.34 452
12103.38 440
12104.42 496
12105.46 530
12106.50 541
12107.54 543
12108.58 566
12109.62 537
12110.66 562
12111.70 536
12112.74 583
12113.77 602
12114.81 529
12115.85 526
12116.89 488
12117.93 470
12118.97 436
12120.01 405
12121.05 404
12122.09 389
12123.13 411
12124.17 416
12125.21 397
12126.25 360
12127.29 376
12128.33 375
12129.37 380
12130.41 370
12131.45 377
12132.50 398
12133.54 374
12134.58 365
12135.62 387
12136.66 377
12137.70 339
12138.74 322
12139.78 310
12140.82 344
12141.86 338
12142.90 367
12143.94 306
12144.98 368
12146.02 354
12147.07 335
12148.11 314
12149.15 361
12150.19 363
12151.23 308
12152.27 350
12153.31 327
12154.35 329
12155.40 343
12156.44 368
12157.48 343
12158.52 310
12159.56 321
12160.60 318
12161.64 292
12162.69 320
12163.73 321
12164.77 325
12165.81 298
12166.85 353
12167.90 316
12168.94 311
12169.98 307
12171.02 336
12172.06 348
12173.11 315
12174.15 338
12175.19 309
12176.23 344
12177.27 336
12178.32 318
12179.36 324
12180.40 295
12181.44 308
12182.49 309
12183.53 294
12184.57 302
12185.61 366
12186.66 329
12187.70 319
12188.74 348
12189.79 295
12190.83 328
12191.87 330
12192.91 300
12193.96 321
12195.00 307
12196.04 333
12197.09 328
12198.13 304
12199.17 316
12200.22 293
12201.26 304
12202.30 348
12203.35 318
12204.39 329
12205.43 345
12206.48 340
12207.52 336
12208.57 327
12209.61 334
12210.65 348
12211.70 345
12212.74 305
12213.78 334
12214.83 301
12215.87 319
12216.92 294
12217.96 313
12219.00 310
12220.05 354
12221.09 335
12222.14 293
12223.18 313
12224.23 343
12225.27 332
12226.31 314
12227.36 294
12228.40 309
12229.45 355
12230.49 290
12231.54 317
12232.58 312
12233.63 325
12234.67 274
12235.72 331
12236.76 328
12237.81 307
12238.85 331
12239.90 346
12240.94 318
12241.99 315
12243.03 279
12244.08 300
12245.12 325
12246.17 325
12247.21 299
12248.26 300
12249.30 276
12250.35 307
12251.39 319
12252.44 333
12253.49 343
12254.53 334
12255.58 324
12256.62 321
12257.67 328
12258.71 296
12259.76 263
12260.81 275
12261.85 321
12262.90 286
12263.94 317
12264.99 314
12266.04 301
12267.08 261
12268.13 283
12269.17 284
12270.22 288
12271.27 302
12272.31 281
12273.36 261
12274.41 292
12275.45 272
12276.50 264
12277.55 261
12278.59 266
12279.64 267
12280.69 278
12281.73 272
12282.78 263
12283.83 267
12284.87 281
12285.92 303
12286.97 326
12288.01 297
12289.06 256
12290.11 293
12291.16 284
12292.20 277
12293.25 281
12294.30 288
12295.35 320
12296.39 286
12297.44 276
12298.49 265
12299.54 310
12300.58 269
12301.63 244
12302.68 316
12303.73 288
12304.77 258
12305.82 294
12306.87 289
12307.92 282
12308.97 286
12310.01 270
12311.06 258
12312.11 287
12313.16 260
12314.21 273
12315.25 310
12316.30 256
12317.35 252
12318.40 278
12319.45 274
12320.50 259
12321.54 285
12322.59 292
12323.64 290
12324.69 238
12325.74 243
12326.79 238
12327.84 210
12328.89 245
12329.93 232
12330.98 247
12332.03 264
12333.08 257
12334.13 261
12335.18 260
12336.23 291
12337.28 263
12338.33 261
12339.38 290
12340.43 277
12341.47 264
12342.52 267
12343.57 272
12344.62 219
12345.67 233
12346.72 291
12347.77 262
12348.82 265
12349.87 230
12350.92 236
12351.97 253
12353.02 258
12354.07 233
12355.12 220
12356.17 248
12357.22 256
12358.27 268
12359.32 278
12360.37 262
12361.42 227
12362.47 262
12363.52 250
12364.57 259
12365.62 271
12366.67 264
12367.72 258
12368.77 244
12369.82 276
12370.87 235
12371.93 299
12372.98 261
12374.03 287
12375.08 281
12376.13 268
12377.18 283
12378.23 283
12379.28 301
12380.33 297
12381.38 257
12382.43 278
12383.49 280
12384.54 268
12385.59 230
12386.64 266
12387.69 269
12388.74 260
12389.79 247
12390.84 272
12391.90 255
12392.95 264
12394.00 297
12395.05 264
12396.10 255
12397.15 282
12398.21 257
12399.26 255
12400.31 286
12401.36 245
12402.41 246
12403.47 260
12404.52 266
12405.57 308
12406.62 288
12407.67 281
12408.73 286
12409.78 251
12410.83 284
12411.88 311
12412.94 290
12413.99 270
12415.04 240
12416.09 247
12417.15 269
12418.20 262
12419.25 239
12420.30 234
12421.36 263
12422.41 273
12423.46 262
12424.52 292
12425.57 307
12426.62 283
12427.67 240
12428.73 306
12429.78 253
12430.83 270
12431.89 248
12432.94 241
12433.99 245
12435.05 245
12436.10 271
12437.15 272
12438.21 241
12439.26 235
12440.31 269
12441.37 246
12442.42 295
12443.47 304
12444.53 321
12445.58 276
12446.64 261
12447.69 279
12448.74 288
12449.80 263
12450.85 275
12451.91 306
12452.96 284
12454.01 288
12455.07 285
12456.12 276
12457.18 267
12458.23 312
12459.29 284
12460.34 286
12461.39 285
12462.45 258
12463.50 280
12464.56 273
12465.61 262
12466.67 279
12467.72 316
12468.78 289
12469.83 289
12470.89 285
12471.94 321
12473.00 287
12474.05 308
12475.11 283
12476.16 285
12477.22 282
12478.27 311
12479.33 356
12480.38 299
12481.44 313
12482.49 311
12483.55 332
12484.60 373
12485.66 374
12486.71 325
12487.77 342
12488.83 334
12489.88 373
12490.94 410
12491.99 383
12493.05 398
12494.10 417
12495.16 450
12496.22 446
12497.27 502
12498.33 608
12499.38 625
12500.44 733
12501.50 831
12502.55 860
12503.61 789
12504.67 862
12505.72 836
12506.78 819
12507.83 773
12508.89 665
12509.95 631
12511.00 518
12512.06 490
12513.12 461
12514.17 418
12515.23 411
12516.29 383
12517.34 392
12518.40 376
12519.46 370
12520.52 369
12521.57 343
12522.63 314
12523.69 318
12524.74 355
12525.80 375
12526.86 357
12527.92 352
12528.97 321
12530.03 332
12531.09 351
12532.15 318
12533.20 333
12534.26 318
12535.32 310
12536.38 324
12537.43 339
12538.49 348
12539.55 301
12540.61 316
12541.66 337
12542.72 359
12543.78 348
12544.84 347
12545.90 367
12546.95 343
12548.01 329
12549.07 311
12550.13 334
12551.19 293
12552.25 293
12553.30 321
12554.36 306
12555.42 332
12556.48 298
12557.54 342
12558.60 357
12559.65 349
12560.71 303
12561.77 294
12562.83 308
12563.89 324
12564.95 300
12566.01 306
12567.07 377
12568.13 366
12569.18 337
12570.24 311
12571.30 323
12572.36 375
12573.42 335
12574.48 362
12575.54 374
12576.60 352
12577.66 382
12578.72 397
12579.78 456
12580.84 441
12581.90 454
12582.96 489
12584.02 456
12585.07 498
12586.13 558
12587.19 454
12588.25 448
12589.31 446
12590.37 394
12591.43 350
12592.49 374
12593.55 415
12594.61 405
12595.67 391
12596.73 408
12597.79 398
12598.86 422
12599.92 437
12600.98 420
12602.04 405
12603.10 367
12604.16 372
12605.22 378
12606.28 397
12607.34 348
12608.40 338
12609.46 362
12610.52 346
12611.58 298
12612.64 328
12613.70 350
12614.76 327
12615.83 316
12616.89 342
12617.95 325
12619.01 298
12620.07 335
12621.13 336
12622.19 338
12623.25 340
12624.32 307
12625.38 328
12626.44 299
12627.50 329
12628.56 288
12629.62 319
12630.68 265
12631.75 262
12632.81 297
12633.87 307
12634.93 290
12635.99 296
12637.05 298
12638.12 324
12639.18 292
12640.24 272
12641.30 296
12642.36 294
12643.43 288
12644.49 288
12645.55 286
12646.61 295
12647.68 334
12648.74 314
12649.80 275
12650.86 265
12651.93 286
12652.99 286
12654.05 289
12655.11 282
12656.18 308
12657.24 314
12658.30 321
12659.36 322
12660.43 347
12661.49 302
12662.55 332
12663.62 361
12664.68 374
12665.74 332
12666.81 363
12667.87 350
12668.93 398
12670.00 346
12671.06 358
12672.12 365
12673.19 344
12674.25 351
12675.31 369
12676.38 311
12677.44 324
12678.50 345
12679.57 358
12680.63 389
12681.69 390
12682.76 363
12683.82 314
12684.89 347
12685.95 346
12687.01 350
12688.08 377
12689.14 374
12690.21 329
12691.27 357
12692.33 333
12693.40 357
12694.46 351
12695.53 345
12696.59 377
12697.66 376
12698.72 364
12699.79 350
12700.85 365
12701.91 390
12702.98 375
12704.04 370
12705.11 412
12706.17 429
12707.24 411
12708.30 426
12709.37 421
12710.43 456
12711.50 446
12712.56 457
12713.63 441
12714.69 425
12715.76 424
12716.82 393
12717.89 383
12718.95 401
12720.02 377
12721.09 413
12722.15 367
12723.22 355
12724.28 379
12725.35 359
12726.41 359
12727.48 352
12728.54 383
12729.61 382
12730.68 367
12731.74 346
12732.81 375
12733.87 319
12734.94 329
12736.01 342
12737.07 368
12738.14 343
12739.20 330
12740.27 363
12741.34 326
12742.40 352
12743.47 322
12744.54 342
12745.60 322
12746.67 317
12747.74 284
12748.80 310
12749.87 364
12750.94 303
12752.00 294
12753.07 335
12754.14 339
12755.20 301
12756.27 321
12757.34 300
12758.40 308
12759.47 318
12760.54 290
12761.60 303
12762.67 298
12763.74 276
12764.81 289
12765.87 288
12766.94 291
12768.01 257
12769.08 264
12770.14 251
12771.21 267
12772.28 296
12773.35 271
12774.41 272
12775.48 249
12776.55 241
12777.62 250
12778.68 228
12779.75 244
12780.82 293
12781.89 252
12782.96 255
12784.02 237
12785.09 238
12786.16 246
12787.23 299
12788.30 257
12789.37 238
12790.43 248
12791.50 265
12792.57 262
12793.64 248
12794.71 244
12795.78 292
12796.84 265
12797.91 270
12798.98 294
12800.05 281
12801.12 307
12802.19 255
12803.26 271
12804.33 273
12805.40 276
12806.46 305
12807.53 261
12808.60 262
12809.67 235
12810.74 273
12811.81 244
12812.88 264
12813.95 235
12815.02 245
12816.09 233
12817.16 251
12818.23 256
12819.30 246
12820.37 257
12821.44 230
12822.50 246
12823.57 279
12824.64 264
12825.71 259
12826.78 283
12827.85 266
12828.92 220
12829.99 243
12831.06 276
12832.13 269
12833.20 236
12834.27 203
12835.34 270
12836.41 255
12837.49 235
12838.56 260
12839.63 244
12840.70 253
12841.77 249
12842.84 262
12843.91 252
12844.98 253
12846.05 219
12847.12 214
12848.19 205
12849.26 220
12850.33 221
12851.40 229
12852.47 223
12853.55 240
12854.62 268
12855.69 258
12856.76 284
12857.83 233
12858.90 231
12859.97 195
12861.04 248
12862.11 227
12863.19 218
12864.26 231
12865.33 236
12866.40 212
12867.47 221
12868.54 218
12869.62 225
12870.69 233
12871.76 244
12872.83 228
12873.90 222
12874.97 220
12876.05 233
12877.12 257
12878.19 261
12879.26 236
12880.33 235
12881.41 216
12882.48 228
12883.55 215
12884.62 215
12885.70 217
12886.77 226
12887.84 229
12888.91 217
12889.98 213
12891.06 222
12892.13 224
12893.20 197
12894.28 223
12895.35 219
12896.42 229
12897.49 203
12898.57 186
12899.64 177
12900.71 185
12901.79 198
12902.86 218
12903.93 176
12905.00 205
12906.08 232
12907.15 204
12908.22 188
12909.30 162
12910.37 171
12911.44 197
12912.52 211
12913.59 160
12914.66 168
12915.74 194
12916.81 186
12917.89 190
12918.96 195
12920.03 191
12921.11 204
12922.18 189
12923.25 189
12924.33 182
12925.40 186
12926.48 198
12927.55 201
12928.62 208
12929.70 186
12930.77 184
12931.85 179
12932.92 196
12934.00 189
12935.07 197
12936.14 211
12937.22 193
12938.29 216
12939.37 220
12940.44 196
12941.52 212
12942.59 199
12943.67 218
12944.74 193
12945.82 190
12946.89 192
12947.97 175
12949.04 154
12950.12 185
12951.19 222
12952.27 196
12953.34 233
12954.42 209
12955.49 220
12956.57 199
12957.64 217
12958.72 204
12959.79 237
12960.87 200
12961.94 209
12963.02 211
12964.10 200
12965.17 199
12966.25 194
12967.32 219
12968.40 225
12969.47 210
12970.55 222
12971.63 214
12972.70 197
12973.78 216
12974.85 203
12975.93 203
12977.01 175
12978.08 227
12979.16 177
12980.23 166
12981.31 180
12982.39 199
12983.46 213
12984.54 178
12985.62 180
12986.69 203
12987.77 197
12988.85 199
12989.92 226
12991.00 210
12992.08 228
12993.15 193
12994.23 207
12995.31 219
12996.38 232
12997.46 216
12998.54 188
12999.61 196
13000.69 183
13001.77 201
13002.85 197
13003.92 240
13005.00 204
13006.08 202
13007.16 193
13008.23 171
13009.31 187
13010.39 236
13011.47 210
13012.54 220
13013.62 227
13014.70 220
13015.78 215
13016.85 214
13017.93 204
13019.01 264
13020.09 245
13021.17 218
13022.24 220
13023.32 227
13024.40 260
13025.48 243
13026.56 214
13027.63 194
13028.71 185
13029.79 213
13030.87 246
13031.95 216
13033.03 237
13034.10 221
13035.18 291
13036.26 218
13037.34 226
13038.42 250
13039.50 236
13040.58 246
13041.66 234
13042.73 242
13043.81 226
13044.89 272
13045.97 238
13047.05 292
13048.13 261
13049.21 261
13050.29 229
13051.37 270
13052.45 239
13053.53 209
13054.60 265
13055.68 297
13056.76 286
13057.84 260
13058.92 280
13060.00 282
13061.08 270
13062.16 234
13063.24 232
13064.32 234
13065.40 265
13066.48 256
13067.56 241
13068.64 272
13069.72 235
13070.80 231
13071.88 214
13072.96 246
13074.04 241
13075.12 237
13076.20 245
13077.28 198
13078.36 197
13079.44 196
13080.52 215
13081.60 250
13082.68 206
13083.76 217
13084.84 236
13085.93 215
13087.01 230
13088.09 226
13089.17 228
13090.25 204
13091.33 226
13092.41 243
13093.49 234
13094.57 223
13095.65 222
13096.73 204
13097.82 231
13098.90 187
13099.98 196
13101.06 195
13102.14 224
13103.22 197
13104.30 186
13105.38 210
13106.47 209
13107.55 205
13108.63 215
13109.71 218
13110.79 201
13111.87 222
13112.96 268
13114.04 210
13115.12 210
13116.20 183
13117.28 186
13118.37 206
13119.45 222
13120.53 231
13121.61 225
13122.69 220
13123.78 218
13124.86 190
13125.94 216
13127.02 197
13128.11 191
13129.19 171
13130.27 229
13131.35 214
13132.44 206
13133.52 220
13134.60 236
13135.68 233
13136.77 205
13137.85 198
13138.93 207
13140.01 206
13141.10 194
13142.18 254
13143.26 206
13144.35 230
13145.43 206
13146.51 202
13147.60 185
13148.68 195
13149.76 229
13150.85 224
13151.93 208
13153.01 179
13154.10 190
13155.18 194
13156.26 160
13157.35 194
13158.43 192
13159.51 160
13160.60 200
13161.68 216
13162.77 213
13163.85 202
13164.93 197
13166.02 212
13167.10 188
13168.19 197
13169.27 170
13170.35 198
13171.44 187
13172.52 195
13173.61 156
13174.69 196
13175.78 220
13176.86 183
13177.94 193
13179.03 168
13180.11 194
13181.20 200
13182.28 196
13183.37 166
13184.45 186
13185.54 232
13186.62 182
13187.71 198
13188.79 189
13189.88 170
13190.96 168
13192.05 189
13193.13 210
13194.22 233
13195.30 214
13196.39 215
13197.47 192
13198.56 173
13199.64 206
13200.73 211
13201.81 183
13202.90 174
13203.98 186
13205.07 203
13206.16 200
13207.24 233
13208.33 180
13209.41 196
13210.50 242
13211.58 223
13212.67 182
13213.76 172
13214.84 195
13215.93 212
13217.01 200
13218.10 163
13219.19 187
13220.27 215
13221.36 227
13222.45 228
13223.53 187
13224.62 217
13225.70 188
13226.79 217
13227.88 210
13228.96 224
13230.05 186
13231.14 217
13232.22 211
13233.31 189
13234.40 200
13235.48 210
13236.57 233
13237.66 202
13238.74 181
13239.83 192
13240.92 217
13242.01 231
13243.09 154
13244.18 143
13245.27 149
13246.35 182
13247.44 223
13248.53 206
13249.62 197
13250.70 204
13251.79 186
13252.88 173
13253.97 198
13255.05 197
13256.14 232
13257.23 231
13258.32 201
13259.41 202
13260.49 164
13261.58 225
13262.67 206
13263.76 201
13264.85 210
13265.93 209
13267.02 198
13268.11 214
13269.20 225
13270.29 228
13271.37 244
13272.46 215
13273.55 188
13274.64 226
13275.73 231
13276.82 244
13277.91 235
13278.99 217
13280.08 209
13281.17 202
13282.26 204
13283.35 210
13284.44 219
13285.53 203
13286.62 193
13287.70 209
13288.79 216
13289.88 202
13290.97 214
13292.06 191
13293.15 198
13294.24 218
13295.33 244
13296.42 221
13297.51 203
13298.60 231
13299.69 253
13300.78 231
13301.87 178
13302.95 189
13304.04 191
13305.13 225
13306.22 220
13307.31 180
13308.40 220
13309.49 223
13310.58 248
13311.67 237
13312.76 222
13313.85 199
13314.94 189
13316.03 228
13317.12 214
13318.21 222
13319.30 224
13320.39 265
13321.48 249
13322.58 286
13323.67 244
13324.76 261
13325.85 238
13326.94 241
13328.03 192
13329.12 235
13330.21 203
13331.30 255
13332.39 264
13333.48 226
13334.57 256
13335.66 240
13336.75 211
13337.85 243
13338.94 216
13340.03 214
13341.12 243
13342.21 244
13343.30 240
13344.39 222
13345.48 213
13346.58 271
13347.67 233
13348.76 231
13349.85 255
13350.94 263
13352.03 270
13353.12 246
13354.22 247
13355.31 241
13356.40 235
13357.49 245
13358.58 232
13359.68 250
13360.77 254
13361.86 263
13362.95 229
13364.04 294
13365.14 267
13366.23 280
13367.32 254
13368.41 275
13369.51 269
13370.60 268
13371.69 297
13372.78 271
13373.87 301
13374.97 302
13376.06 331
13377.15 261
13378.25 295
13379.34 294
13380.43 294
13381.52 267
13382.62 300
13383.71 266
13384.80 255
13385.90 228
13386.99 267
13388.08 253
13389.17 253
13390.27 262
13391.36 279
13392.45 246
13393.55 241
13394.64 253
13395.73 224
13396.83 273
13397.92 246
13399.02 202
13400.11 225
13401.20 239
13402.30 231
13403.39 232
13404.48 237
13405.58 233
13406.67 253
13407.77 219
13408.86 212
13409.95 216
13411.05 233
13412.14 239
13413.24 226
13414.33 217
13415.42 202
13416.52 206
13417.61 198
13418.71 217
13419.80 216
13420.90 197
13421.99 241
13423.08 247
13424.18 185
13425.27 211
13426.37 209
13427.46 209
13428.56 204
13429.65 261
13430.75 229
13431.84 230
13432.94 223
13434.03 212
13435.13 194
13436.22 201
13437.32 212
13438.41 217
13439.51 245
13440.60 213
13441.70 202
13442.79 202
13443.89 239
13444.98 276
13446.08 242
13447.18 228
13448.27 230
13449.37 223
13450.46 257
13451.56 246
13452.65 234
13453.75 244
13454.85 241
13455.94 225
13457.04 221
13458.13 234
13459.23 237
13460.33 235
13461.42 256
13462.52 246
13463.61 276
13464.71 233
13465.81 212
13466.90 244
13468.00 298
13469.10 274
13470.19 227
13471.29 281
13472.38 273
13473.48 269
13474.58 253
13475.67 255
13476.77 297
13477.87 254
13478.96 283
13480.06 263
13481.16 272
13482.26 274
13483.35 273
13484.45 252
13485.55 251
13486.64 287
13487.74 281
13488.84 271
13489.94 273
13491.03 249
13492.13 288
13493.23 263
13494.32 271
13495.42 285
13496.52 263
13497.62 271
13498.72 276
13499.81 302
13500.91 286
13502.01 329
13503.11 292
13504.20 324
13505.30 294
13506.40 309
13507.50 360
13508.60 362
13509.69 329
13510.79 334
13511.89 353
13512.99 364
13514.09 335
13515.18 321
13516.28 339
13517.38 302
13518.48 321
13519.58 296
13520.68 286
13521.78 311
13522.87 280
13523.97 259
13525.07 237
13526.17 241
13527.27 235
13528.37 253
13529.47 276
13530.57 239
13531.66 194
13532.76 237
13533.86 230
13534.96 255
13536.06 242
13537.16 233
13538.26 238
13539.36 239
13540.46 200
13541.56 202
13542.66 241
13543.76 215
13544.86 203
13545.96 208
13547.05 217
13548.15 221
13549.25 215
13550.35 232
13551.45 207
13552.55 220
13553.65 246
13554.75 209
13555.85 207
13556.95 227
13558.05 199
13559.15 236
13560.25 226
13561.35 207
13562.45 233
13563.55 229
13564.65 213
13565.75 232
13566.85 222
13567.96 218
13569.06 207
13570.16 214
13571.26 192
13572.36 198
13573.46 191
13574.56 224
13575.66 199
13576.76 241
13577.86 181
13578.96 172
13580.06 221
13581.16 236
13582.27 243
13583.37 229
13584.47 220
13585.57 218
13586.67 205
13587.77 180
13588.87 204
13589.97 211
13591.08 211
13592.18 226
13593.28 221
13594.38 195
13595.48 224
13596.58 226
13597.68 190
13598.79 215
13599.89 191
13600.99 177
13602.09 223
13603.19 225
13604.30 228
13605.40 213
13606.50 233
13607.60 213
13608.70 222
13609.81 216
13610.91 219
13612.01 232
13613.11 202
13614.21 206
13615.32 210
13616.42 212
13617.52 247
13618.62 247
13619.73 255
13620.83 234
13621.93 217
13623.03 178
13624.14 197
13625.24 219
13626.34 232
13627.45 242
13628.55 244
13629.65 238
13630.75 235
13631.86 190
13632.96 239
13634.06 241
13635.17 248
13636.27 232
13637.37 203
13638.48 221
13639.58 188
13640.68 200
13641.79 204
13642.89 240
13643.99 200
13645.10 200
13646.20 181
13647.30 218
13648.41 235
13649.51 193
13650.62 229
13651.72 212
13652.82 243
13653.93 222
13655.03 237
13656.14 190
13657.24 244
13658.34 213
13659.45 201
13660.55 199
13661.66 192
13662.76 177
13663.87 200
13664.97 191
13666.07 228
13667.18 196
13668.28 205
13669.39 221
13670.49 218
13671.60 214
13672.70 213
13673.81 220
13674.91 219
13676.02 213
13677.12 182
13678.23 191
13679.33 211
13680.44 188
13681.54 186
13682.65 216
13683.75 190
13684.86 171
13685.96 180
13687.07 165
13688.17 216
13689.28 222
13690.38 197
13691.49 169
13692.59 187
13693.70 182
13694.80 215
13695.91 192
13697.02 220
13698.12 204
13699.23 208
13700.33 200
13701.44 188
13702.55 201
13703.65 192
13704.76 210
13705.86 213
13706.97 229
13708.08 187
13709.18 194
13710.29 213
13711.39 188
13712.50 201
13713.61 222
13714.71 236
13715.82 239
13716.93 231
13718.03 224
13719.14 234
13720.25 193
13721.35 253
13722.46 227
13723.57 231
13724.67 245
13725.78 234
13726.89 223
13727.99 226
13729.10 223
13730.21 260
13731.31 246
13732.42 198
13733.53 245
13734.64 246
13735.74 237
13736.85 264
13737.96 283
13739.07 257
13740.17 229
13741.28 258
13742.39 241
13743.50 256
13744.60 267
13745.71 249
13746.82 267
13747.93 286
13749.03 247
13750.14 267
13751.25 291
13752.36 244
13753.47 299
13754.57 323
13755.68 274
13756.79 309
13757.90 274
13759.01 297
13760.11 289
13761.22 309
13762.33 322
13763.44 324
13764.55 272
13765.66 306
13766.76 293
13767.87 306
13768.98 320
13770.09 306
13771.20 300
13772.31 361
13773.42 396
13774.53 385
13775.63 427
13776.74 446
13777.85 443
13778.96 415
13780.07 425
13781.18 452
13782.29 444
13783.40 452
13784.51 462
13785.62 452
13786.73 426
13787.83 426
13788.94 423
13790.05 393
13791.16 341
13792.27 330
13793.38 333
13794.49 299
13795.60 306
13796.71 323
13797.82 270
13798.93 250
13800.04 289
13801.15 274
13802.26 293
13803.37 277
13804.48 346
13805.59 290
13806.70 302
13807.81 297
13808.92 283
13810.03 289
13811.14 285
13812.25 243
13813.36 270
13814.47 263
13815.58 275
13816.69 279
13817.80 289
13818.91 264
13820.03 273
13821.14 290
13822.25 282
13823.36 265
13824.47 277
13825.58 261
13826.69 253
13827.80 287
13828.91 261
13830.02 252
13831.13 279
13832.25 277
13833.36 204
13834.47 233
13835.58 241
13836.69 266
13837.80 286
13838.91 257
13840.02 234
13841.14 255
13842.25 240
13843.36 217
13844.47 266
13845.58 264
13846.69 271
13847.81 292
13848.92 235
13850.03 216
13851.14 212
13852.25 250
13853.37 231
13854.48 229
13855.59 264
13856.70 246
13857.81 236
13858.93 246
13860.04 239
13861.15 261
13862.26 258
13863.38 280
13864.49 269
13865.60 246
13866.71 251
13867.83 271
13868.94 308
13870.05 300
13871.16 308
13872.28 301
13873.39 331
13874.50 335
13875.61 297
13876.73 281
13877.84 336
13878.95 307
13880.07 289
13881.18 306
13882.29 260
13883.41 264
13884.52 260
13885.63 252
13886.75 267
13887.86 280
13888.97 269
13890.09 248
13891.20 235
13892.31 221
13893.43 249
13894.54 291
13895.65 265
13896.77 265
13897.88 273
13899.00 285
13900.11 247
13901.22 291
13902.34 284
13903.45 278
13904.57 299
13905.68 283
13906.79 308
13907.91 264
13909.02 254
13910.14 260
13911.25 285
13912.37 254
13913.48 291
13914.59 310
13915.71 257
13916.82 240
13917.94 265
13919.05 241
13920.17 230
13921.28 233
13922.40 212
13923.51 252
13924.63 206
13925.74 239
13926.86 250
13927.97 223
13929.09 195
13930.20 206
13931.32 249
13932.43 253
13933.55 241
13934.66 223
13935.78 257
13936.89 247
13938.01 212
13939.12 250
13940.24 221
13941.35 209
13942.47 218
13943.59 238
13944.70 237
13945.82 226
13946.93 259
13948.05 268
13949.16 228
13950.28 223
13951.40 183
13952.51 248
13953.63 210
13954.74 239
13955.86 203
13956.98 218
13958.09 256
13959.21 250
13960.33 216
13961.44 221
13962.56 226
13963.67 263
13964.79 211
13965.91 214
13967.02 184
13968.14 209
13969.26 235
13970.37 230
13971.49 217
13972.61 219
13973.72 233
13974.84 245
13975.96 226
13977.08 239
13978.19 235
13979.31 210
13980.43 203
13981.54 206
13982.66 211
13983.78 209
13984.90 235
13986.01 254
13987.13 227
13988.25 207
13989.37 228
13990.48 229
13991.60 200
13992.72 210
13993.84 207
13994.95 201
13996.07 220
13997.19 249
13998.31 223
13999.42 189
14000.54 177
14001.66 198
14002.78 194
14003.90 236
14005.01 196
14006.13 226
14007.25 221
14008.37 237
14009.49 206
14010.61 228
14011.72 239
14012.84 220
14013.96 200
14015.08 220
14016.20 227
14017.32 214
14018.43 241
14019.55 226
14020.67 258
14021.79 233
14022.91 256
14024.03 235
14025.15 261
14026.27 245
14027.39 240
14028.50 249
14029.62 272
14030.74 267
14031.86 268
14032.98 240
14034.10 274
14035.22 253
14036.34 215
14037.46 242
14038.58 282
14039.70 253
14040.82 237
14041.94 223
14043.06 204
14044.18 224
14045.30 223
14046.41 221
14047.53 217
14048.65 252
14049.77 241
14050.89 207
14052.01 213
14053.13 242
14054.25 216
14055.37 223
14056.49 253
14057.61 218
14058.74 220
14059.86 195
14060.98 229
14062.10 215
14063.22 200
14064.34 218
14065.46 224
14066.58 228
14067.70 203
14068.82 218
14069.94 225
14071.06 222
14072.18 219
14073.30 231
14074.42 239
14075.54 251
14076.66 232
14077.79 205
14078.91 218
14080.03 234
14081.15 206
14082.27 191
14083.39 232
14084.51 265
14085.63 227
14086.76 231
14087.88 236
14089.00 269
14090.12 267
14091.24 235
14092.36 243
14093.48 259
14094.61 265
14095.73 251
14096.85 267
14097.97 279
14099.09 264
14100.22 253
14101.34 288
14102.46 276
14103.58 280
14104.70 301
14105.83 291
14106.95 246
14108.07 281
14109.19 305
14110.31 288
14111.44 272
14112.56 263
14113.68 297
14114.80 295
14115.93 269
14117.05 246
14118.17 232
14119.29 253
14120.42 258
14121.54 220
14122.66 219
14123.79 228
14124.91 243
14126.03 224
14127.15 217
14128.28 198
14129.40 225
14130.52 196
14131.65 247
14132.77 227
14133.89 181
14135.02 185
14136.14 188
14137.26 211
14138.39 223
14139.51 187
14140.63 189
14141.76 182
14142.88 205
14144.00 181
14145.13 183
14146.25 183
14147.38 205
14148.50 214
14149.62 231
14150.75 213
14151.87 201
14152.99 170
14154.12 184
14155.24 190
14156.37 226
14157.49 208
14158.62 207
14159.74 193
14160.86 188
14161.99 182
14163.11 197
14164.24 178
14165.36 157
14166.49 205
14167.61 183
14168.74 217
14169.86 229
14170.99 206
14172.11 201
14173.23 188
14174.36 199
14175.48 205
14176.61 166
14177.73 196
14178.86 210
14179.98 222
14181.11 183
14182.23 180
14183.36 188
14184.49 204
14185.61 209
14186.74 186
14187.86 161
14188.99 223
14190.11 227
14191.24 200
14192.36 189
14193.49 193
14194.61 197
14195.74 198
14196.87 178
14197.99 197
14199.12 178
14200.24 169
14201.37 169
14202.50 195
14203.62 182
14204.75 171
14205.87 181
14207.00 194
14208.13 151
14209.25 164
14210.38 166
14211.50 190
14212.63 169
14213.76 160
14214.88 150
14216.01 187
14217.14 172
14218.26 148
14219.39 147
14220.52 161
14221.64 169
14222.77 189
14223.90 161
14225.02 162
14226.15 168
14227.28 139
14228.41 149
14229.53 157
14230.66 164
14231.79 168
14232.91 166
14234.04 174
14235.17 189
14236.30 149
14237.42 204
14238.55 165
14239.68 138
14240.81 182
14241.93 183
14243.06 154
14244.19 158
14245.32 150
14246.44 158
14247.57 183
14248.70 170
14249.83 174
14250.95 175
14252.08 159
14253.21 169
14254.34 191
14255.47 179
14256.59 183
14257.72 187
14258.85 198
14259.98 156
14261.11 180
14262.24 170
14263.36 165
14264.49 168
14265.62 175
14266.75 184
14267.88 189
14269.01 153
14270.14 163
14271.26 149
14272.39 166
14273.52 196
14274.65 184
14275.78 137
14276.91 173
14278.04 182
14279.17 157
14280.30 142
14281.42 151
14282.55 153
14283.68 166
14284.81 155
14285.94 174
14287.07 144
14288.20 149
14289.33 171
14290.46 153
14291.59 173
14292.72 142
14293.85 142
14294.98 143
14296.11 140
14297.24 129
14298.37 158
14299.50 154
14300.63 154
14301.76 130
14302.89 124
14304.02 160
14305.15 150
14306.28 158
14307.41 152
14308.54 170
14309.67 166
14310.80 173
14311.93 173
14313.06 145
14314.19 178
14315.32 168
14316.45 164
14317.58 149
14318.71 156
14319.84 135
14320.97 159
14322.10 126
14323.23 139
14324.36 134
14325.49 152
14326.63 155
14327.76 137
14328.89 182
14330.02 169
14331.15 143
14332.28 147
14333.41 145
14334.54 169
14335.67 157
14336.81 152
14337.94 150
14339.07 141
14340.20 147
14341.33 126
14342.46 147
14343.59 124
14344.73 135
14345.86 143
14346.99 138
14348.12 158
14349.25 134
14350.38 141
14351.52 139
14352.65 155
14353.78 143
14354.91 152
14356.04 161
14357.18 153
14358.31 167
14359.44 138
14360.57 131
14361.71 134
14362.84 123
14363.97 130
14365.10 140
14366.24 152
14367.37 162
14368.50 143
14369.63 132
14370.77 145
14371.90 157
14373.03 174
14374.16 142
14375.30 153
14376.43 135
14377.56 150
14378.70 151
14379.83 134
14380.96 143
14382.09 145
14383.23 139
14384.36 151
14385.49 134
14386.63 148
14387.76 168
14388.89 167
14390.03 157
14391.16 176
14392.29 145
14393.43 167
14394.56 159
14395.70 171
14396.83 167
14397.96 132
14399.10 162
14400.23 137
14401.36 162
14402.50 154
14403.63 140
14404.77 142
14405.90 134
14407.03 150
14408.17 150
14409.30 163
14410.44 141
14411.57 173
14412.71 149
14413.84 178
14414.97 171
14416.11 176
14417.24 134
14418.38 148
14419.51 147
14420.65 150
14421.78 151
14422.92 187
14424.05 177
14425.19 171
14426.32 149
14427.46 148
14428.59 184
14429.73 187
14430.86 202
14432.00 139
14433.13 173
14434.27 153
14435.40 151
14436.54 140
14437.67 175
14438.81 172
14439.94 188
14441.08 176
14442.21 159
14443.35 172
14444.48 159
14445.62 174
14446.76 147
14447.89 176
14449.03 199
14450.16 188
14451.30 168
14452.43 174
14453.57 161
14454.71 199
14455.84 170
14456.98 187
14458.11 169
14459.25 189
14460.39 175
14461.52 170
14462.66 171
14463.80 158
14464.93 173
14466.07 192
14467.20 169
14468.34 184
14469.48 185
14470.61 183
14471.75 200
14472.89 179
14474.02 188
14475.16 191
14476.30 197
14477.43 212
14478.57 188
14479.71 181
14480.85 203
14481.98 226
14483.12 204
14484.26 196
14485.39 234
14486.53 229
14487.67 188
14488.81 208
14489.94 211
14491.08 187
14492.22 222
14493.36 244
14494.49 210
14495.63 216
14496.77 193
14497.91 187
14499.04 232
14500.18 168
14501.32 177
14502.46 164
14503.59 191
14504.73 163
14505.87 144
14507.01 150
14508.15 163
14509.28 180
14510.42 192
14511.56 158
14512.70 187
14513.84 187
14514.98 157
14516.11 173
14517.25 146
14518.39 163
14519.53 159
14520.67 174
14521.81 160
14522.95 142
14524.08 153
14525.22 149
14526.36 161
14527.50 178
14528.64 147
14529.78 181
14530.92 150
14532.06 195
14533.20 189
14534.33 139
14535.47 138
14536.61 152
14537.75 149
14538.89 154
14540.03 154
14541.17 139
14542.31 159
14543.45 157
14544.59 153
14545.73 104
14546.87 140
14548.01 175
14549.15 184
14550.29 144
14551.43 141
14552.57 177
14553.71 184
14554.85 176
14555.99 140
14557.13 146
14558.27 160
14559.41 154
14560.55 173
14561.69 144
14562.83 157
14563.97 156
14565.11 183
14566.25 159
14567.39 134
14568.53 138
14569.67 150
14570.81 181
14571.95 149
14573.09 162
14574.23 155
14575.37 166
14576.51 157
14577.65 122
14578.79 144
14579.94 160
14581.08 189
14582.22 151
14583.36 139
14584.50 170
14585.64 192
14586.78 174
14587.92 182
14589.06 170
14590.21 148
14591.35 156
14592.49 157
14593.63 173
14594.77 162
14595.91 163
14597.05 138
14598.20 165
14599.34 157
14600.48 150
14601.62 142
14602.76 153
14603.90 168
14605.05 147
14606.19 167
14607.33 171
14608.47 175
14609.61 164
14610.76 181
14611.90 177
14613.04 169
14614.18 145
14615.32 172
14616.47 172
14617.61 186
14618.75 182
14619.89 127
14621.04 169
14622.18 166
14623.32 198
14624.46 191
14625.61 186
14626.75 139
14627.89 162
14629.04 213
14630.18 214
14631.32 204
14632.46 221
14633.61 213
14634.75 176
14635.89 209
14637.04 168
14638.18 219
14639.32 208
14640.47 200
14641.61 208
14642.75 213
14643.90 230
14645.04 232
14646.18 233
14647.33 229
14648.47 222
14649.61 222
14650.76 214
14651.90 204
14653.05 209
14654.19 212
14655.33 199
14656.48 144
14657.62 150
14658.76 200
14659.91 186
14661.05 177
14662.20 158
14663.34 124
14664.49 171
14665.63 177
14666.77 164
14667.92 135
14669.06 174
14670.21 182
14671.35 148
14672.50 172
14673.64 137
14674.79 150
14675.93 169
14677.07 146
14678.22 145
14679.36 161
14680.51 136
14681.65 148
14682.80 137
14683.94 142
14685.09 125
14686.23 181
14687.38 161
14688.52 130
14689.67 137
14690.81 169
14691.96 139
14693.10 144
14694.25 153
14695.40 134
14696.54 144
14697.69 146
14698.83 137
14699.98 122
14701.12 139
14702.27 162
14703.41 134
14704.56 138
14705.71 122
14706.85 116
14708.00 141
14709.14 128
14710.29 142
14711.44 140
14712.58 129
14713.73 118
14714.87 122
14716.02 130
14717.17 149
14718.31 162
14719.46 162
14720.61 138
14721.75 133
14722.90 147
14724.05 157
14725.19 177
14726.34 161
14727.49 141
14728.63 127
14729.78 160
14730.93 133
14732.07 128
14733.22 141
14734.37 171
14735.51 168
14736.66 164
14737.81 163
14738.95 129
14740.10 154
14741.25 164
14742.40 150
14743.54 153
14744.69 143
14745.84 126
14746.99 140
14748.13 154
14749.28 149
14750.43 163
14751.58 160
14752.72 164
14753.87 147
14755.02 144
14756.17 184
14757.31 178
14758.46 150
14759.61 160
14760.76 178
14761.91 160
14763.05 149
14764.20 157
14765.35 175
14766.50 154
14767.65 165
14768.80 153
14769.94 156
14771.09 140
14772.24 146
14773.39 155
14774.54 145
14775.69 168
14776.83 146
14777.98 149
14779.13 166
14780.28 172
14781.43 174
14782.58 181
14783.73 190
14784.88 163
14786.03 178
14787.17 158
14788.32 174
14789.47 144
14790.62 182
14791.77 205
14792.92 179
14794.07 217
14795.22 165
14796.37 141
14797.52 148
14798.67 156
14799.82 201
14800.97 165
14802.12 206
14803.26 165
14804.41 196
14805.56 230
14806.71 204
14807.86 200
14809.01 180
14810.16 179
14811.31 186
14812.46 219
14813.61 174
14814.76 223
14815.91 181
14817.06 183
14818.21 141
14819.36 200
14820.51 190
14821.66 192
14822.82 173
14823.97 213
14825.12 195
14826.27 180
14827.42 187
14828.57 180
14829.72 202
14830.87 190
14832.02 192
14833.17 182
14834.32 141
14835.47 151
14836.62 150
14837.77 175
14838.93 166
14840.08 130
14841.23 151
14842.38 174
14843.53 157
14844.68 175
14845.83 181
14846.98 150
14848.14 147
14849.29 162
14850.44 158
14851.59 168
14852.74 149
14853.89 130
14855.04 115
14856.20 126
14857.35 138
14858.50 142
14859.65 132
14860.80 151
14861.96 140
14863.11 143
14864.26 127
14865.41 98
14866.56 108
14867.72 133
14868.87 150
14870.02 103
14871.17 100
14872.32 133
14873.48 141
14874.63 135
14875.78 142
14876.93 139
14878.09 152
14879.24 134
14880.39 142
14881.54 148
14882.70 118
14883.85 152
14885.00 169
14886.16 132
14887.31 139
14888.46 164
14889.61 150
14890.77 137
14891.92 120
14893.07 121
14894.23 156
14895.38 132
14896.53 142
14897.69 137
14898.84 131
14899.99 156
14901.15 148
14902.30 130
14903.45 140
14904.61 136
14905.76 146
14906.91 139
14908.07 141
14909.22 118
14910.38 138
14911.53 121
14912.68 171
14913.84 136
14914.99 124
14916.15 143
14917.30 136
14918.45 144
14919.61 126
14920.76 120
14921.92 129
14923.07 147
14924.22 133
14925.38 150
14926.53 117
14927.69 109
14928.84 112
14930.00 130
14931.15 114
14932.31 146
14933.46 124
14934.62 142
14935.77 140
14936.93 122
14938.08 131
14939.24 110
14940.39 122
14941.55 156
14942.70 159
14943.86 134
14945.01 146
14946.17 110
14947.32 128
14948.48 133
14949.63 148
14950.79 148
14951.94 131
14953.10 132
14954.25 122
14955.41 122
14956.56 134
14957.72 116
14958.88 121
14960.03 129
14961.19 128
14962.34 128
14963.50 118
14964.65 125
14965.81 121
14966.97 144
14968.12 144
14969.28 143
14970.43 110
14971.59 114
14972.75 114
14973.90 140
14975.06 130
14976.22 126
14977.37 118
14978.53 118
14979.69 90
14980.84 121
14982.00 120
14983.16 126
14984.31 159
14985.47 108
14986.63 126
14987.78 130
14988.94 109
14990.10 110
14991.25 111
14992.41 131
14993.57 84
14994.72 109
14995.88 121
14997.04 144
14998.20 123
14999.35 100
15000.51 114
15001.67 127
15002.82 121
15003.98 117
15005.14 94
15006.30 94
15007.45 121
15008.61 113
15009.77 104
15010.93 126
15012.09 126
15013.24 95
15014.40 113
15015.56 101
15016.72 101
15017.87 112
15019.03 111
15020.19 106
15021.35 110
15022.51 115
15023.67 142
15024.82 90
15025.98 102
15027.14 121
15028.30 120
15029.46 96
15030.62 107
15031.77 128
15032.93 124
15034.09 109
15035.25 113
15036.41 120
15037.57 100
15038.73 111
15039.88 124
15041.04 114
15042.20 108
15043.36 87
15044.52 122
15045.68 112
15046.84 124
15048.00 133
15049.16 131
15050.32 130
15051.47 141
15052.63 101
15053.79 105
15054.95 99
15056.11 129
15057.27 107
15058.43 115
15059.59 104
15060.75 123
15061.91 110
15063.07 100
15064.23 102
15065.39 114
15066.55 115
15067.71 96
15068.87 114
15070.03 121
15071.19 123
15072.35 104
15073.51 119
15074.67 120
15075.83 127
15076.99 106
15078.15 101
15079.31 92
15080.47 97
15081.63 97
15082.79 115
15083.95 114
15085.11 93
15086.27 119
15087.43 105
15088.59 105
15089.76 96
15090.92 121
15092.08 109
15093.24 134
15094.40 124
15095.56 95
15096.72 121
15097.88 101
15099.04 109
15100.20 103
15101.37 135
15102.53 94
15103.69 105
15104.85 78
15106.01 105
15107.17 99
15108.33 96
15109.50 103
15110.66 122
15111.82 104
15112.98 99
15114.14 90
15115.30 88
15116.47 101
15117.63 116
15118.79 110
15119.95 92
15121.11 91
15122.27 109
15123.44 107
15124.60 99
15125.76 107
15126.92 109
15128.09 117
15129.25 113
15130.41 109
15131.57 106
15132.73 112
15133.90 104
15135.06 101
15136.22 83
15137.38 98
15138.55 114
15139.71 112
15140.87 106
15142.04 109
15143.20 116
15144.36 100
15145.52 103
15146.69 90
15147.85 98
15149.01 112
15150.18 111
15151.34 115
15152.50 88
15153.67 84
15154.83 103
15155.99 119
15157.16 107
15158.32 106
15159.48 99
15160.65 114
15161.81 91
15162.97 112
15164.14 109
15165.30 123
15166.46 108
15167.63 118
15168.79 93
15169.95 103
15171.12 97
15172.28 107
15173.45 105
15174.61 86
15175.77 94
15176.94 93
15178.10 120
15179.27 122
15180.43 95
15181.60 80
15182.76 90
15183.92 105
15185.09 119
15186.25 91
15187.42 101
15188.58 100
15189.75 105
15190.91 107
15192.08 102
15193.24 101
15194.41 126
15195.57 106
15196.74 97
15197.90 109
15199.07 110
15200.23 149
15201.40 111
15202.56 123
15203.73 116
15204.89 115
15206.06 109
15207.22 101
15208.39 96
15209.55 94
15210.72 108
15211.88 109
15213.05 99
15214.21 94
15215.38 114
15216.54 117
15217.71 113
15218.88 119
15220.04 112
15221.21 109
15222.37 119
15223.54 84
15224.71 119
15225.87 103
15227.04 99
15228.20 113
15229.37 119
15230.54 120
15231.70 111
15232.87 116
15234.03 98
15235.20 124
15236.37 125
15237.53 125
15238.70 117
15239.87 138
15241.03 122
15242.20 119
15243.37 124
15244.53 147
15245.70 105
15246.87 121
15248.03 109
15249.20 117
15250.37 121
15251.53 103
15252.70 100
15253.87 99
15255.04 113
15256.20 115
15257.37 103
15258.54 107
15259.70 100
15260.87 112
15262.04 112
15263.21 108
15264.37 134
15265.54 132
15266.71 134
15267.88 117
15269.04 94
15270.21 118
15271.38 117
15272.55 119
15273.72 103
15274.88 105
15276.05 85
15277.22 100
15278.39 109
15279.56 95
15280.72 115
15281.89 73
15283.06 91
15284.23 83
15285.40 101
15286.56 100
15287.73 83
15288.90 116
15290.07 108
15291.24 92
15292.41 87
15293.58 122
15294.74 110
15295.91 101
15297.08 90
15298.25 94
15299.42 104
15300.59 114
15301.76 120
15302.93 97
15304.09 120
15305.26 138
15306.43 105
15307.60 110
15308.77 88
15309.94 87
15311.11 93
15312.28 98
15313.45 96
15314.62 76
15315.79 108
15316.96 108
15318.13 106
15319.30 99
15320.46 100
15321.63 142
15322.80 106
15323.97 121
15325.14 93
15326.31 95
15327.48 126
15328.65 109
15329.82 83
15330.99 89
15332.16 95
15333.33 102
15334.50 88
15335.67 95
15336.84 108
15338.01 90
15339.18 116
15340.36 125
15341.53 89
15342.70 101
15343.87 105
15345.04 109
15346.21 85
15347.38 87
15348.55 106
15349.72 113
15350.89 106
15352.06 116
15353.23 87
15354.40 89
15355.57 115
15356.75 127
15357.92 101
15359.09 78
15360.26 82
15361.43 121
15362.60 122
15363.77 95
15364.94 98
15366.11 95
15367.29 88
15368.46 118
15369.63 92
15370.80 99
15371.97 112
15373.14 100
15374.32 128
15375.49 115
15376.66 110
15377.83 101
15379.00 95
15380.17 84
15381.35 121
15382.52 105
15383.69 117
15384.86 107
15386.03 97
15387.21 97
15388.38 85
15389.55 102
15390.72 95
15391.90 117
15393.07 80
15394.24 86
15395.41 114
15396.59 123
15397.76 88
15398.93 87
15400.10 104
15401.28 115
15402.45 90
15403.62 100
15404.79 91
15405.97 105
15407.14 129
15408.31 91
15409.49 85
15410.66 108
15411.83 103
15413.01 94
15414.18 93
15415.35 92
15416.53 119
15417.70 111
15418.87 103
15420.05 109
15421.22 93
15422.39 112
15423.57 107
15424.74 114
15425.91 124
15427.09 86
15428.26 100
15429.43 117
15430.61 84
15431.78 94
15432.96 101
15434.13 89
15435.30 94
15436.48 99
15437.65 98
15438.83 117
15440.00 84
15441.17 86
15442.35 106
15443.52 86
15444.70 128
15445.87 111
15447.05 103
15448.22 107
15449.40 94
15450.57 95
15451.75 92
15452.92 90
15454.09 90
15455.27 78
15456.44 87
15457.62 101
15458.79 98
15459.97 97
15461.14 80
15462.32 103
15463.49 97
15464.67 102
15465.84 77
15467.02 91
15468.19 85
15469.37 79
15470.55 101
15471.72 104
15472.90 92
15474.07 108
15475.25 102
15476.42 88
15477.60 99
15478.77 108
15479.95 79
15481.13 91
15482.30 106
15483.48 103
15484.65 71
15485.83 93
15487.00 91
15488.18 104
15489.36 80
15490.53 80
15491.71 86
15492.89 123
15494.06 113
15495.24 108
15496.41 98
15497.59 98
15498.77 91
15499.94 107
15501.12 100
15502.30 90
15503.47 110
15504.65 96
15505.83 98
15507.00 115
15508.18 121
15509.36 128
15510.53 82
15511.71 78
15512.89 94
15514.06 96
15515.24 119
15516.42 102
15517.60 114
15518.77 113
15519.95 97
15521.13 98
15522.30 110
15523.48 103
15524.66 94
15525.84 128
15527.01 114
15528.19 107
15529.37 78
15530.55 98
15531.73 102
15532.90 139
15534.08 95
15535.26 85
15536.44 91
15537.61 97
15538.79 88
15539.97 107
15541.15 112
15542.33 120
15543.50 107
15544.68 79
15545.86 115
15547.04 112
15548.22 89
15549.40 101
15550.57 126
15551.75 101
15552.93 104
15554.11 94
15555.29 122
15556.47 130
15557.65 116
15558.82 104
15560.00 103
15561.18 106
15562.36 114
15563.54 88
15564.72 103
15565.90 109
15567.08 114
15568.26 125
15569.43 90
15570.61 98
15571.79 96
15572.97 109
15574.15 119
15575.33 113
15576.51 107
15577.69 117
15578.87 101
15580.05 97
15581.23 104
15582.41 84
15583.59 111
15584.77 122
15585.95 120
15587.13 106
15588.31 122
15589.49 100
15590.67 112
15591.85 112
15593.03 110
15594.21 109
15595.39 112
15596.57 119
15597.75 105
15598.93 101
15600.11 140
15601.29 134
15602.47 121
15603.65 113
15604.83 105
15606.01 121
15607.19 126
15608.37 113
15609.55 127
15610.73 142
15611.91 143
15613.09 129
15614.27 110
15615.45 100
15616.64 119
15617.82 122
15619.00 155
15620.18 124
15621.36 128
15622.54 122
15623.72 115
15624.90 113
15626.08 122
15627.27 131
15628.45 137
15629.63 124
15630.81 118
15631.99 112
15633.17 146
15634.35 113
15635.54 127
15636.72 111
15637.90 135
15639.08 144
15640.26 165
15641.45 129
15642.63 157
15643.81 148
15644.99 150
15646.17 126
15647.36 128
15648.54 132
15649.72 142
15650.90 148
15652.08 138
15653.27 147
15654.45 159
15655.63 166
15656.81 128
15658.00 132
15659.18 139
15660.36 143
15661.54 134
15662.73 161
15663.91 164
15665.09 174
15666.27 166
15667.46 138
15668.64 126
15669.82 132
15671.01 131
15672.19 145
15673.37 142
15674.56 150
15675.74 153
15676.92 150
15678.10 169
15679.29 163
15680.47 187
15681.65 139
15682.84 130
15684.02 142
15685.21 119
15686.39 126
15687.57 132
15688.76 135
15689.94 124
15691.12 137
15692.31 114
15693.49 124
15694.67 134
15695.86 127
15697.04 134
15698.23 141
15699.41 119
15700.59 125
15701.78 121
15702.96 142
15704.15 136
15705.33 143
15706.52 141
15707.70 127
15708.88 127
15710.07 123
15711.25 131
15712.44 134
15713.62 131
15714.81 140
15715.99 143
15717.18 131
15718.36 135
15719.55 132
15720.73 151
15721.92 128
15723.10 140
15724.29 114
15725.47 144
15726.66 129
15727.84 133
15729.03 103
15730.21 116
15731.40 124
15732.58 147
15733.77 150
15734.95 141
15736.14 156
15737.32 146
15738.51 154
15739.69 158
15740.88 139
15742.07 176
15743.25 172
15744.44 141
15745.62 127
15746.81 153
15747.99 161
15749.18 177
15750.37 156
15751.55 148
15752.74 137
15753.93 146
15755.11 161
15756.30 174
15757.48 144
15758.67 148
15759.86 169
15761.04 165
15762.23 147
15763.42 158
15764.60 173
15765.79 175
15766.98 129
15768.16 170
15769.35 155
15770.54 145
15771.72 168
15772.91 149
15774.10 154
15775.28 143
15776.47 139
15777.66 146
15778.84 165
15780.03 135
15781.22 125
15782.41 138
15783.59 156
15784.78 149
15785.97 155
15787.15 139
15788.34 171
15789.53 184
15790.72 162
15791.90 150
15793.09 156
15794.28 149
15795.47 136
15796.65 133
15797.84 153
15799.03 127
15800.22 117
15801.41 129
15802.59 122
15803.78 122
15804.97 132
15806.16 110
15807.35 135
15808.53 151
15809.72 133
15810.91 128
15812.10 136
15813.29 117
15814.48 117
15815.66 141
15816.85 122
15818.04 129
15819.23 154
15820.42 142
15821.61 139
15822.80 122
15823.98 136
15825.17 125
15826.36 130
15827.55 121
15828.74 131
15829.93 141
15831.12 119
15832.31 136
15833.50 120
15834.69 124
15835.87 125
15837.06 118
15838.25 108
15839.44 107
15840.63 119
15841.82 115
15843.01 98
15844.20 86
15845.39 93
15846.58 102
15847.77 111
15848.96 121
15850.15 117
15851.34 108
15852.53 113
15853.72 113
15854.91 131
15856.10 132
15857.29 110
15858.48 142
15859.67 121
15860.86 120
15862.05 92
15863.24 99
15864.43 143
15865.62 112
15866.81 121
15868.00 99
15869.19 113
15870.38 113
15871.57 121
15872.76 147
15873.95 134
15875.14 98
15876.33 109
15877.52 127
15878.72 126
15879.91 115
15881.10 121
15882.29 96
15883.48 112
15884.67 133
15885.86 141
15887.05 106
15888.24 111
15889.43 120
15890.63 136
15891.82 142
15893.01 91
15894.20 112
15895.39 125
15896.58 116
15897.77 119
15898.97 97
15900.16 104
15901.35 132
15902.54 108
15903.73 115
15904.92 136
15906.12 125
15907.31 145
15908.50 121
15909.69 125
15910.88 114
15912.08 133
15913.27 119
15914.46 142
15915.65 126
15916.85 128
15918.04 123
15919.23 127
15920.42 120
15921.61 133
15922.81 126
15924.00 139
15925.19 115
15926.38 136
15927.58 139
15928.77 119
15929.96 123
15931.16 128
15932.35 121
15933.54 130
15934.73 135
15935.93 150
15937.12 131
15938.31 126
15939.51 121
15940.70 141
15941.89 173
15943.09 149
15944.28 118
15945.47 132
15946.67 140
15947.86 128
15949.05 141
15950.25 122
15951.44 98
15952.63 92
15953.83 116
15955.02 110
15956.21 100
15957.41 117
15958.60 99
15959.80 91
15960.99 107
15962.18 110
15963.38 101
15964.57 106
15965.77 93
15966.96 83
15968.15 120
15969.35 95
15970.54 102
15971.74 115
15972.93 102
15974.13 111
15975.32 115
15976.51 119
15977.71 87
15978.90 93
15980.10 95
15981.29 80
15982.49 92
15983.68 96
15984.88 113
15986.07 135
15987.27 96
15988.46 118
15989.66 111
15990.85 112
15992.05 119
15993.24 93
15994.44 94
15995.63 82
15996.83 110
15998.02 105
15999.22 108
16000.41 98
16001.61 88
16002.80 117
16004.00 119
16005.20 94
16006.39 81
16007.59 83
16008.78 96
16009.98 104
16011.17 111
16012.37 102
16013.57 114
16014.76 92
16015.96 85
16017.15 99
16018.35 101
16019.55 87
16020.74 94
16021.94 95
16023.13 97
16024.33 109
16025.53 102
16026.72 75
16027.92 82
16029.12 90
16030.31 96
16031.51 93
16032.71 91
16033.90 79
16035.10 83
16036.30 90
16037.49 90
16038.69 89
16039.89 105
16041.08 89
16042.28 105
16043.48 85
16044.67 82
16045.87 91
16047.07 89
16048.27 117
16049.46 90
16050.66 82
16051.86 93
16053.06 92
16054.25 114
16055.45 90
16056.65 92
16057.84 92
16059.04 96
16060.24 73
16061.44 85
16062.64 111
16063.83 108
16065.03 104
16066.23 111
16067.43 108
16068.62 91
16069.82 109
16071.02 100
16072.22 113
16073.42 95
16074.62 109
16075.81 106
16077.01 80
16078.21 90
16079.41 82
16080.61 84
16081.81 86
16083.00 93
16084.20 94
16085.40 91
16086.60 81
16087.80 95
16089.00 106
16090.20 96
16091.39 84
16092.59 90
16093.79 84
16094.99 78
16096.19 106
16097.39 101
16098.59 111
16099.79 96
16100.99 100
16102.19 114
16103.38 85
16104.58 113
16105.78 94
16106.98 84
16108.18 98
16109.38 124
16110.58 99
16111.78 92
16112.98 77
16114.18 138
16115.38 128
16116.58 82
16117.78 75
16118.98 84
16120.18 98
16121.38 90
16122.58 90
16123.78 79
16124.98 103
16126.18 85
16127.38 70
16128.58 98
16129.78 96
16130.98 117
16132.18 88
16133.38 89
16134.58 91
16135.78 89
16136.98 92
16138.18 72
16139.38 65
16140.58 79
16141.78 71
16142.98 72
16144.19 69
16145.39 76
16146.59 101
16147.79 101
16148.99 95
16150.19 76
16151.39 88
16152.59 88
16153.79 91
16154.99 95
16156.20 88
16157.40 97
16158.60 103
16159.80 95
16161.00 108
16162.20 72
16163.40 89
16164.61 80
16165.81 81
16167.01 111
16168.21 116
16169.41 91
16170.61 74
16171.82 96
16173.02 84
16174.22 87
16175.42 77
16176.62 69
16177.82 90
16179.03 91
16180.23 110
16181.43 93
16182.63 85
16183.84 112
16185.04 115
16186.24 97
16187.44 80
16188.65 96
16189.85 94
16191.05 94
16192.25 103
16193.46 101
16194.66 110
16195.86 105
16197.06 106
16198.27 91
16199.47 91
16200.67 118
16201.87 88
16203.08 69
16204.28 103
16205.48 86
16206.69 115
16207.89 100
16209.09 92
16210.30 102
16211.50 98
16212.70 101
16213.91 74
16215.11 82
16216.31 79
16217.52 97
16218.72 97
16219.92 86
16221.13 91
16222.33 85
16223.53 98
16224.74 108
16225.94 87
16227.15 86
16228.35 97
16229.55 102
16230.76 97
16231.96 97
16233.17 71
16234.37 77
16235.57 98
16236.78 88
16237.98 103
16239.19 88
16240.39 97
16241.60 84
16242.80 100
16244.00 99
16245.21 78
16246.41 114
16247.62 76
16248.82 114
16250.03 99
16251.23 104
16252.44 84
16253.64 87
16254.85 95
16256.05 96
16257.26 86
16258.46 92
16259.67 94
16260.87 102
16262.08 89
16263.28 89
16264.49 111
16265.69 122
16266.90 99
16268.10 120
16269.31 128
16270.51 109
16271.72 123
16272.93 99
16274.13 114
16275.34 118
16276.54 108
16277.75 117
16278.95 112
16280.16 107
16281.37 100
16282.57 116
16283.78 73
16284.98 101
16286.19 95
16287.40 106
16288.60 109
16289.81 106
16291.01 109
16292.22 118
16293.43 135
16294.63 115
16295.84 107
16297.05 112
16298.25 126
16299.46 109
16300.67 101
16301.87 114
16303.08 103
16304.29 94
16305.49 99
16306.70 100
16307.91 125
16309.11 107
16310.32 108
16311.53 117
16312.73 105
16313.94 131
16315.15 137
16316.36 127
16317.56 130
16318.77 136
16319.98 121
16321.19 125
16322.39 113
16323.60 128
16324.81 126
16326.02 120
16327.22 101
16328.43 98
16329.64 114
16330.85 122
16332.05 111
16333.26 123
16334.47 124
16335.68 123
16336.88 143
16338.09 129
16339.30 130
16340.51 141
16341.72 101
16342.93 106
16344.13 104
16345.34 103
16346.55 94
16347.76 117
16348.97 116
16350.18 83
16351.38 71
16352.59 88
16353.80 101
16355.01 89
16356.22 95
16357.43 86
16358.64 97
16359.84 104
16361.05 108
16362.26 108
16363.47 96
16364.68 103
16365.89 87
16367.10 92
16368.31 80
16369.52 107
16370.73 100
16371.93 83
16373.14 94
16374.35 91
16375.56 90
16376.77 88
16377.98 99
16379.19 81
16380.40 87
16381.61 92
16382.82 89
16384.03 91
16385.24 73
16386.45 104
16387.66 78
16388.87 96
16390.08 101
16391.29 79
16392.50 91
16393.71 100
16394.92 94
16396.13 83
16397.34 92
16398.55 92
16399.76 86
16400.97 79
16402.18 84
16403.39 83
16404.60 93
16405.81 86
16407.02 72
16408.23 87
16409.44 101
16410.65 88
16411.86 99
16413.08 92
16414.29 71
16415.50 90
16416.71 74
16417.92 86
16419.13 91
16420.34 74
16421.55 91
16422.76 84
16423.97 85
16425.19 98
16426.40 77
16427.61 82
16428.82 88
16430.03 84
16431.24 98
16432.45 77
16433.67 80
16434.88 71
16436.09 91
16437.30 64
16438.51 71
16439.72 91
16440.94 89
16442.15 115
16443.36 95
16444.57 83
16445.78 83
16446.99 67
16448.21 86
16449.42 77
16450.63 69
16451.84 75
16453.06 96
16454.27 111
16455.48 98
16456.69 82
16457.90 98
16459.12 97
16460.33 78
16461.54 82
16462.75 79
16463.97 75
16465.18 97
16466.39 65
16467.61 88
16468.82 69
16470.03 91
16471.24 92
16472.46 92
16473.67 98
16474.88 103
16476.10 84
16477.31 88
16478.52 93
16479.74 76
16480.95 85
16482.16 87
16483.38 57
16484.59 75
16485.80 71
16487.02 77
16488.23 86
16489.44 72
16490.66 75
16491.87 69
16493.08 78
16494.30 91
16495.51 92
16496.73 73
16497.94 81
16499.15 86
16500.37 64
16501.58 91
16502.80 92
16504.01 89
16505.22 79
16506.44 70
16507.65 75
16508.87 88
16510.08 67
16511.30 68
16512.51 74
16513.72 102
16514.94 91
16516.15 91
16517.37 88
16518.58 77
16519.80 110
16521.01 90
16522.23 68
16523.44 64
16524.66 66
16525.87 99
16527.09 65
16528.30 76
16529.52 95
16530.73 100
16531.95 72
16533.16 81
16534.38 63
16535.59 70
16536.81 67
16538.02 87
16539.24 64
16540.45 60
16541.67 95
16542.89 79
16544.10 57
16545.32 86
16546.53 82
16547.75 91
16548.96 76
16550.18 81
16551.40 71
16552.61 82
16553.83 101
16555.04 67
16556.26 80
16557.48 78
16558.69 91
16559.91 80
16561.12 83
16562.34 57
16563.56 66
16564.77 80
16565.99 86
16567.21 83
16568.42 77
16569.64 80
16570.86 75
16572.07 61
16573.29 73
16574.51 66
16575.72 69
16576.94 80
16578.16 80
16579.37 80
16580.59 61
16581.81 73
16583.02 69
16584.24 78
16585.46 71
16586.68 90
16587.89 82
16589.11 55
16590.33 88
16591.54 86
16592.76 70
16593.98 71
16595.20 74
16596.41 73
16597.63 103
16598.85 79
16600.07 74
16601.29 82
16602.50 65
16603.72 74
16604.94 89
16606.16 83
16607.37 73
16608.59 78
16609.81 90
16611.03 95
16612.25 65
16613.46 87
16614.68 64
16615.90 97
16617.12 80
16618.34 88
16619.56 92
16620.77 63
16621.99 69
16623.21 79
16624.43 93
16625.65 84
16626.87 87
16628.09 64
16629.30 83
16630.52 67
16631.74 82
16632.96 93
16634.18 63
16635.40 87
16636.62 81
16637.84 92
16639.06 80
16640.28 72
16641.49 79
16642.71 89
16643.93 69
16645.15 82
16646.37 65
16647.59 87
16648.81 96
16650.03 83
16651.25 59
16652.47 91
16653.69 71
16654.91 85
16656.13 84
16657.35 77
16658.57 67
16659.79 77
16661.01 88
16662.23 87
16663.45 79
16664.67 62
16665.89 75
16667.11 73
16668.33 76
16669.55 82
16670.77 80
16671.99 81
16673.21 79
16674.43 65
16675.65 74
16676.87 90
16678.09 87
16679.31 83
16680.53 58
16681.75 62
16682.97 80
16684.19 74
16685.42 78
16686.64 76
16687.86 85
16689.08 72
16690.30 59
16691.52 68
16692.74 85
16693.96 86
16695.18 93
16696.40 77
16697.63 60
16698.85 80
16700.07 91
16701.29 79
16702.51 71
16703.73 80
16704.95 67
16706.18 90
16707.40 56
16708.62 57
16709.84 62
16711.06 88
16712.28 80
16713.51 68
16714.73 69
16715.95 61
16717.17 77
16718.39 86
16719.62 83
16720.84 76
16722.06 79
16723.28 88
16724.50 90
16725.73 80
16726.95 84
16728.17 104
16729.39 75
16730.62 96
16731.84 71
16733.06 74
16734.28 67
16735.51 74
16736.73 77
16737.95 72
16739.18 70
16740.40 74
16741.62 51
16742.84 58
16744.07 58
16745.29 72
16746.51 72
16747.74 87
16748.96 97
16750.18 70
16751.41 67
16752.63 75
16753.85 90
16755.08 92
16756.30 85
16757.52 73
16758.75 94
16759.97 93
16761.19 59
16762.42 77
16763.64 69
16764.86 74
16766.09 70
16767.31 63
16768.54 69
16769.76 71
16770.98 92
16772.21 68
16773.43 68
16774.66 74
16775.88 66
16777.10 65
16778.33 76
16779.55 77
16780.78 86
16782.00 95
16783.22 85
16784.45 84
16785.67 82
16786.90 71
16788.12 67
16789.35 79
16790.57 83
16791.80 71
16793.02 87
16794.25 69
16795.47 81
16796.70 53
16797.92 71
16799.15 74
16800.37 60
16801.60 55
16802.82 79
16804.05 74
16805.27 83
16806.50 81
16807.72 49
16808.95 62
16810.17 62
16811.40 73
16812.62 70
16813.85 71
16815.07 70
16816.30 69
16817.53 63
16818.75 71
16819.98 81
16821.20 74
16822.43 51
16823.65 66
16824.88 91
16826.11 78
16827.33 94
16828.56 68
16829.78 72
16831.01 77
16832.24 79
16833.46 74
16834.69 75
16835.92 80
16837.14 74
16838.37 78
16839.60 87
16840.82 61
16842.05 60
16843.27 82
16844.50 66
16845.73 68
16846.96 83
16848.18 71
16849.41 77
16850.64 57
16851.86 80
16853.09 75
16854.32 103
16855.54 89
16856.77 87
16858.00 96
16859.22 88
16860.45 91
16861.68 65
16862.91 64
16864.13 67
16865.36 72
16866.59 97
16867.82 82
16869.04 85
16870.27 104
16871.50 79
16872.73 105
16873.95 116
16875.18 101
16876.41 78
16877.64 83
16878.87 77
16880.09 94
16881.32 76
16882.55 83
16883.78 86
16885.01 92
16886.23 84
16887.46 100
16888.69 94
16889.92 86
16891.15 96
16892.38 81
16893.60 105
16894.83 85
16896.06 97
16897.29 90
16898.52 91
16899.75 93
16900.98 105
16902.20 85
16903.43 96
16904.66 97
16905.89 89
16907.12 71
16908.35 65
16909.58 68
16910.81 83
16912.04 90
16913.26 113
16914.49 88
16915.72 78
16916.95 112
16918.18 92
16919.41 86
16920.64 90
16921.87 66
16923.10 86
16924.33 76
16925.56 81
16926.79 69
16928.02 81
16929.25 89
16930.48 77
16931.71 72
16932.94 81
16934.17 78
16935.40 73
16936.63 92
16937.86 107
16939.09 73
16940.32 80
16941.55 61
16942.78 86
16944.01 88
16945.24 78
16946.47 74
16947.70 77
16948.93 77
16950.16 54
16951.39 88
16952.62 98
16953.85 84
16955.08 94
16956.31 123
16957.54 90
16958.77 77
16960.01 79
16961.24 95
16962.47 67
16963.70 66
16964.93 70
16966.16 67
16967.39 82
16968.62 43
16969.85 83
16971.08 76
16972.32 83
16973.55 81
16974.78 98
16976.01 63
16977.24 66
16978.47 81
16979.70 69
16980.94 70
16982.17 83
16983.40 88
16984.63 77
16985.86 99
16987.10 82
16988.33 73
16989.56 86
16990.79 77
16992.02 71
16993.26 63
16994.49 70
16995.72 96
16996.95 69
16998.18 77
16999.42 74
17000.65 98
17001.88 93
17003.11 87
17004.35 82
17005.58 67
17006.81 70
17008.04 82
17009.28 68
17010.51 77
17011.74 81
17012.97 74
17014.21 66
17015.44 80
17016.67 57
17017.91 67
17019.14 74
17020.37 73
17021.60 67
17022.84 57
17024.07 65
17025.30 72
17026.54 68
17027.77 63
17029.00 75
17030.24 70
17031.47 64
17032.70 82
17033.94 87
17035.17 70
17036.41 68
17037.64 61
17038.87 64
17040.11 85
17041.34 73
17042.57 63
17043.81 66
17045.04 67
17046.28 79
17047.51 70
17048.74 74
17049.98 77
17051.21 80
17052.45 86
17053.68 78
17054.92 64
17056.15 71
17057.38 90
17058.62 95
17059.85 96
17061.09 80
17062.32 77
17063.56 88
17064.79 69
17066.03 58
17067.26 74
17068.50 73
17069.73 87
17070.97 83
17072.20 83
17073.44 67
17074.67 69
17075.91 85
17077.14 77
17078.38 60
17079.61 67
17080.85 65
17082.08 91
17083.32 64
17084.55 72
17085.79 88
17087.02 55
17088.26 83
17089.49 82
17090.73 83
17091.97 84
17093.20 85
17094.44 69
17095.67 67
17096.91 70
17098.14 62
17099.38 60
17100.62 66
17101.85 59
17103.09 66
17104.32 62
17105.56 63
17106.80 76
17108.03 77
17109.27 64
17110.51 70
17111.74 81
17112.98 89
17114.21 65
17115.45 69
17116.69 48
17117.92 57
17119.16 58
17120.40 56
17121.63 49
17122.87 47
17124.11 67
17125.34 75
17126.58 83
17127.82 75
17129.06 46
17130.29 68
17131.53 75
17132.77 80
17134.00 82
17135.24 70
17136.48 69
17137.72 43
17138.95 58
17140.19 58
17141.43 63
17142.67 60
17143.90 64
17145.14 72
17146.38 50
17147.62 66
17148.85 65
17150.09 62
17151.33 76
17152.57 52
17153.80 71
17155.04 68
17156.28 73
17157.52 67
17158.76 67
17159.99 79
17161.23 58
17162.47 56
17163.71 76
17164.95 63
17166.19 58
17167.42 53
17168.66 71
17169.90 69
17171.14 74
17172.38 73
17173.62 77
17174.86 72
17176.09 73
17177.33 81
17178.57 76
17179.81 70
17181.05 69
17182.29 70
17183.53 75
17184.77 60
17186.01 91
17187.24 72
17188.48 81
17189.72 67
17190.96 78
17192.20 81
17193.44 101
17194.68 76
17195.92 74
17197.16 54
17198.40 62
17199.64 65
17200.88 62
17202.12 55
17203.36 62
17204.60 62
17205.84 58
17207.08 72
17208.32 64
17209.56 82
17210.80 88
17212.04 64
17213.28 56
17214.52 66
17215.76 53
17217.00 77
17218.24 64
17219.48 64
17220.72 46
17221.96 75
17223.20 77
17224.44 66
17225.68 64
17226.92 62
17228.16 55
17229.40 85
17230.64 80
17231.88 56
17233.12 76
17234.36 73
17235.60 81
17236.85 81
17238.09 67
17239.33 60
17240.57 57
17241.81 62
17243.05 66
17244.29 72
17245.53 52
17246.77 79
17248.02 60
17249.26 67
17250.50 79
17251.74 92
17252.98 80
17254.22 66
17255.46 62
17256.71 67
17257.95 87
17259.19 84
17260.43 54
17261.67 52
17262.91 74
17264.16 64
17265.40 78
17266.64 66
17267.88 61
17269.12 63
17270.37 62
17271.61 69
17272.85 61
17274.09 69
17275.34 73
17276.58 50
17277.82 71
17279.06 67
17280.30 78
17281.55 93
17282.79 71
17284.03 67
17285.27 54
17286.52 72
17287.76 59
17289.00 52
17290.25 69
17291.49 79
17292.73 77
17293.97 42
17295.22 46
17296.46 71
17297.70 78
17298.95 63
17300.19 41
17301.43 72
17302.68 55
17303.92 85
17305.16 74
17306.41 58
17307.65 55
17308.89 75
17310.14 59
17311.38 59
17312.62 74
17313.87 56
17315.11 78
17316.36 70
17317.60 66
17318.84 74
17320.09 61
17321.33 72
17322.58 81
17323.82 81
17325.06 50
17326.31 66
17327.55 55
17328.80 60
17330.04 49
17331.28 55
17332.53 72
17333.77 61
17335.02 53
17336.26 48
17337.51 55
17338.75 51
17340.00 53
17341.24 54
17342.48 57
17343.73 71
17344.97 75
17346.22 57
17347.46 68
17348.71 64
17349.95 62
17351.20 78
17352.44 65
17353.69 63
17354.93 64
17356.18 75
17357.42 77
17358.67 73
17359.92 62
17361.16 63
17362.41 66
17363.65 55
17364.90 52
17366.14 67
17367.39 81
17368.63 67
17369.88 78
17371.13 48
17372.37 58
17373.62 73
17374.86 65
17376.11 61
17377.35 45
17378.60 65
17379.85 63
17381.09 55
17382.34 78
17383.59 64
17384.83 50
17386.08 61
17387.32 50
17388.57 64
17389.82 68
17391.06 65
17392.31 66
17393.56 52
17394.80 64
17396.05 67
17397.30 59
17398.54 71
17399.79 52
17401.04 70
17402.28 75
17403.53 86
17404.78 50
17406.02 56
17407.27 73
17408.52 47
17409.77 56
17411.01 50
17412.26 63
17413.51 86
17414.75 74
17416.00 47
17417.25 52
17418.50 50
17419.74 79
17420.99 50
17422.24 62
17423.49 63
17424.73 72
17425.98 81
17427.23 44
17428.48 53
17429.73 49
17430.97 70
17432.22 60
17433.47 65
17434.72 80
17435.97 50
17437.21 79
17438.46 63
17439.71 60
17440.96 78
17442.21 59
17443.45 61
17444.70 70
17445.95 51
17447.20 57
17448.45 89
17449.70 97
17450.95 62
17452.19 42
17453.44 77
17454.69 66
17455.94 42
17457.19 62
17458.44 54
17459.69 56
17460.94 54
17462.19 64
17463.43 59
17464.68 47
17465.93 63
17467.18 61
17468.43 56
17469.68 67
17470.93 75
17472.18 80
17473.43 71
17474.68 62
17475.93 59
17477.18 74
17478.43 118
17479.68 75
17480.93 50
17482.18 65
17483.43 68
17484.68 36
17485.93 61
17487.17 48
17488.42 58
17489.67 76
17490.92 97
17492.18 65
17493.43 56
17494.68 59
17495.93 61
17497.18 56
17498.43 43
17499.68 57
17500.93 46
17502.18 57
17503.43 79
17504.68 74
17505.93 66
17507.18 100
17508.43 64
17509.68 66
17510.93 53
17512.18 45
17513.43 76
17514.68 69
17515.94 70
17517.19 48
17518.44 78
17519.69 60
17520.94 50
17522.19 57
17523.44 84
17524.69 74
17525.94 55
17527.20 61
17528.45 72
17529.70 65
17530.95 64
17532.20 56
17533.45 65
17534.70 65
17535.96 65
17537.21 75
17538.46 66
17539.71 56
17540.96 65
17542.22 50
17543.47 70
17544.72 78
17545.97 77
17547.22 67
17548.48 78
17549.73 78
17550.98 71
17552.23 57
17553.48 70
17554.74 67
17555.99 59
17557.24 95
17558.49 55
17559.75 60
17561.00 53
17562.25 61
17563.50 69
17564.76 53
17566.01 49
17567.26 50
17568.52 55
17569.77 73
17571.02 74
17572.27 48
17573.53 60
17574.78 65
17576.03 64
17577.29 54
17578.54 53
17579.79 61
17581.05 73
17582.30 67
17583.55 70
17584.81 63
17586.06 63
17587.31 67
17588.57 60
17589.82 70
17591.07 84
17592.33 57
17593.58 54
17594.83 52
17596.09 75
17597.34 65
17598.60 71
17599.85 57
17601.10 86
17602.36 71
17603.61 79
17604.87 70
17606.12 64
17607.37 49
17608.63 55
17609.88 51
17611.14 68
17612.39 75
17613.65 50
17614.90 61
17616.16 69
17617.41 66
17618.66 75
17619.92 74
17621.17 69
17622.43 78
17623.68 72
17624.94 60
17626.19 56
17627.45 68
17628.70 80
17629.96 61
17631.21 77
17632.47 61
17633.72 56
17634.98 61
17636.23 56
17637.49 46
17638.74 72
17640.00 56
17641.26 61
17642.51 57
17643.77 51
17645.02 59
17646.28 55
17647.53 61
17648.79 80
17650.04 57
17651.30 60
17652.56 62
17653.81 67
17655.07 72
17656.32 53
17657.58 65
17658.84 72
17660.09 69
17661.35 49
17662.60 59
17663.86 61
17665.12 57
17666.37 76
17667.63 55
17668.89 44
17670.14 66
17671.40 70
17672.66 56
17673.91 48
17675.17 64
17676.43 53
17677.68 52
17678.94 47
17680.20 43
17681.45 60
17682.71 51
17683.97 84
17685.22 64
17686.48 56
17687.74 70
17688.99 45
17690.25 54
17691.51 73
17692.77 60
17694.02 51
17695.28 55
17696.54 52
17697.80 49
17699.05 59
17700.31 56
17701.57 60
17702.83 61
17704.08 72
17705.34 71
17706.60 66
17707.86 61
17709.11 50
17710.37 49
17711.63 73
17712.89 57
17714.15 57
17715.40 56
17716.66 52
17717.92 54
17719.18 47
17720.44 54
17721.70 75
17722.95 66
17724.21 57
17725.47 57
17726.73 64
17727.99 72
17729.25 56
17730.51 81
17731.76 55
17733.02 61
17734.28 69
17735.54 51
17736.80 64
17738.06 77
17739.32 78
17740.58 61
17741.83 52
17743.09 73
17744.35 70
17745.61 63
17746.87 63
17748.13 39
17749.39 66
17750.65 70
17751.91 61
17753.17 65
17754.43 35
17755.69 48
17756.95 70
17758.21 65
17759.47 54
17760.73 67
17761.98 87
17763.24 62
17764.50 57
17765.76 45
17767.02 65
17768.28 73
17769.54 52
17770.80 51
17772.06 53
17773.32 64
17774.58 69
17775.84 67
17777.11 58
17778.37 56
17779.63 69
17780.89 78
17782.15 77
17783.41 58
17784.67 54
17785.93 69
17787.19 72
17788.45 58
17789.71 68
17790.97 67
17792.23 68
17793.49 85
17794.75 58
17796.01 47
17797.28 51
17798.54 66
17799.80 66
17801.06 61
17802.32 68
17803.58 52
17804.84 60
17806.10 69
17807.37 74
17808.63 60
17809.89 70
17811.15 68
17812.41 60
17813.67 60
17814.93 53
17816.20 82
17817.46 82
17818.72 96
17819.98 72
17821.24 53
17822.50 68
17823.77 70
17825.03 62
17826.29 58
17827.55 59
17828.81 63
17830.08 69
17831.34 78
17832.60 68
17833.86 67
17835.13 64
17836.39 53
17837.65 50
17838.91 59
17840.18 58
17841.44 66
17842.70 60
17843.96 54
17845.23 51
17846.49 38
17847.75 63
17849.01 47
17850.28 71
17851.54 51
17852.80 50
17854.07 53
17855.33 59
17856.59 77
17857.86 62
17859.12 65
17860.38 59
17861.65 59
17862.91 47
17864.17 68
17865.44 70
17866.70 66
17867.96 58
17869.23 62
17870.49 60
17871.75 65
17873.02 67
17874.28 50
17875.54 63
17876.81 66
17878.07 54
17879.34 58
17880.60 60
17881.86 48
17883.13 45
17884.39 56
17885.66 65
17886.92 64
17888.18 57
17889.45 60
17890.71 69
17891.98 75
17893.24 67
17894.51 81
17895.77 51
17897.04 53
17898.30 71
17899.56 67
17900.83 51
17902.09 55
17903.36 54
17904.62 67
17905.89 62
17907.15 70
17908.42 61
17909.68 46
17910.95 80
17912.21 47
17913.48 65
17914.74 70
17916.01 67
17917.27 74
17918.54 61
17919.80 53
17921.07 62
17922.34 67
17923.60 56
17924.87 39
17926.13 65
17927.40 50
17928.66 65
17929.93 53
17931.19 62
17932.46 72
17933.73 66
17934.99 68
17936.26 50
17937.52 64
17938.79 66
17940.06 61
17941.32 64
17942.59 39
17943.85 66
17945.12 85
17946.39 59
17947.65 55
17948.92 45
17950.19 55
17951.45 52
17952.72 41
17953.99 41
17955.25 55
17956.52 56
17957.79 54
17959.05 55
17960.32 58
17961.59 53
17962.85 85
17964.12 77
17965.39 78
17966.65 54
17967.92 59
17969.19 82
17970.45 72
17971.72 59
17972.99 57
17974.26 46
17975.52 65
17976.79 64
17978.06 81
17979.33 52
17980.59 44
17981.86 65
17983.13 73
17984.40 92
17985.66 61
17986.93 70
17988.20 64
17989.47 64
17990.73 53
17992.00 71
17993.27 53
17994.54 46
17995.81 49
17997.07 62
17998.34 67
17999.61 48
18000.88 50
18002.15 64
18003.42 73
18004.68 71
18005.95 58
18007.22 63
18008.49 69
18009.76 55
18011.03 81
18012.30 75
18013.56 37
18014.83 60
18016.10 61
18017.37 51
18018.64 43
18019.91 60
18021.18 60
18022.45 51
18023.71 56
18024.98 62
18026.25 63
18027.52 67
18028.79 51
18030.06 51
18031.33 54
18032.60 68
18033.87 58
18035.14 67
18036.41 54
18037.68 60
18038.95 66
18040.22 41
18041.49 55
18042.76 69
18044.02 56
18045.29 68
18046.56 58
18047.83 53
18049.10 50
18050.37 65
18051.64 58
18052.91 49
18054.18 59
18055.45 33
18056.72 58
18057.99 50
18059.27 64
18060.54 59
18061.81 66
18063.08 51
18064.35 64
18065.62 54
18066.89 57
18068.16 91
18069.43 70
18070.70 53
18071.97 51
18073.24 49
18074.51 47
18075.78 41
18077.05 48
18078.32 44
18079.60 62
18080.87 76
18082.14 53
18083.41 81
18084.68 76
18085.95 67
18087.22 68
18088.49 52
18089.77 56
18091.04 66
18092.31 69
18093.58 58
18094.85 53
18096.12 54
18097.39 61
18098.67 70
18099.94 55
18101.21 68
18102.48 67
18103.75 76
18105.02 63
18106.30 74
18107.57 63
18108.84 78
18110.11 68
18111.38 63
18112.66 53
18113.93 51
18115.20 63
18116.47 73
18117.75 52
18119.02 59
18120.29 71
18121.56 69
18122.84 52
18124.11 62
18125.38 60
18126.65 52
18127.93 75
18129.20 74
18130.47 71
18131.74 64
18133.02 61
18134.29 70
18135.56 72
18136.84 64
18138.11 73
18139.38 59
18140.66 62
18141.93 63
18143.20 60
18144.48 65
18145.75 66
18147.02 70
18148.30 61
18149.57 63
18150.84 57
18152.12 73
18153.39 73
18154.66 68
18155.94 66
18157.21 44
18158.48 53
18159.76 72
18161.03 48
18162.31 44
18163.58 56
18164.85 78
18166.13 62
18167.40 65
18168.68 65
18169.95 63
18171.22 65
18172.50 80
18173.77 69
18175.05 63
18176.32 58
18177.60 80
18178.87 59
18180.15 70
18181.42 65
18182.69 60
18183.97 83
18185.24 67
18186.52 66
18187.79 53
18189.07 58
18190.34 68
18191.62 61
18192.89 60
18194.17 50
18195.44 75
18196.72 75
18197.99 85
18199.27 47
18200.54 60
18201.82 64
18203.09 63
18204.37 71
18205.65 45
18206.92 52
18208.20 55
18209.47 52
18210.75 57
18212.02 63
18213.30 78
18214.57 61
18215.85 64
18217.13 59
18218.40 68
18219.68 80
18220.95 61
18222.23 64
18223.51 73
18224.78 57
18226.06 51
18227.33 62
18228.61 59
18229.89 59
18231.16 56
18232.44 62
18233.72 52
18234.99 53
18236.27 54
18237.55 50
18238.82 69
18240.10 57
18241.38 58
18242.65 49
18243.93 55
18245.21 80
18246.48 49
18247.76 51
18249.04 69
18250.31 45
18251.59 60
18252.87 70
18254.15 59
18255.42 60
18256.70 46
18257.98 82
18259.25 57
18260.53 55
18261.81 61
18263.09 40
18264.36 51
18265.64 63
18266.92 63
18268.20 85
18269.47 47
18270.75 56
18272.03 48
18273.31 64
18274.59 37
18275.86 57
18277.14 63
18278.42 63
18279.70 51
18280.98 47
18282.25 60
18283.53 75
18284.81 61
18286.09 61
18287.37 50
18288.64 63
18289.92 58
18291.20 69
18292.48 84
18293.76 64
18295.04 57
18296.32 64
18297.59 55
18298.87 54
18300.15 63
18301.43 71
18302.71 57
18303.99 69
18305.27 65
18306.55 63
18307.83 65
18309.10 63
18310.38 62
18311.66 45
18312.94 53
18314.22 54
18315.50 68
18316.78 54
18318.06 63
18319.34 57
18320.62 59
18321.90 56
18323.18 49
18324.46 62
18325.74 67
18327.02 56
18328.30 59
18329.58 52
18330.86 69
18332.14 52
18333.41 59
18334.69 64
18335.97 50
18337.25 57
18338.54 56
18339.82 52
18341.10 53
18342.38 61
18343.66 49
18344.94 52
18346.22 50
18347.50 55
18348.78 45
18350.06 63
18351.34 63
18352.62 56
18353.90 70
18355.18 58
18356.46 43
18357.74 51
18359.02 46
18360.30 45
18361.58 68
18362.87 73
18364.15 66
18365.43 68
18366.71 48
18367.99 54
18369.27 41
18370.55 61
18371.83 66
18373.11 60
18374.40 73
18375.68 63
18376.96 63
18378.24 72
18379.52 73
18380.80 64
18382.08 65
18383.37 62
18384.65 58
18385.93 39
18387.21 53
18388.49 69
18389.78 65
18391.06 52
18392.34 66
18393.62 57
18394.90 75
18396.19 55
18397.47 60
18398.75 53
18400.03 69
18401.31 63
18402.60 47
18403.88 63
18405.16 63
18406.44 54
18407.73 66
18409.01 57
18410.29 49
18411.57 68
18412.86 52
18414.14 56
18415.42 53
18416.71 65
18417.99 56
18419.27 50
18420.55 48
18421.84 55
18423.12 58
18424.40 44
18425.69 78
18426.97 47
18428.25 46
18429.54 51
18430.82 54
18432.10 56
18433.39 51
18434.67 50
18435.95 58
18437.24 38
18438.52 67
18439.80 58
18441.09 61
18442.37 64
18443.66 58
18444.94 72
18446.22 68
18447.51 72
18448.79 59
18450.08 65
18451.36 63
18452.64 64
18453.93 37
18455.21 51
18456.50 70
18457.78 56
18459.06 55
18460.35 46
18461.63 77
18462.92 58
18464.20 71
18465.49 67
18466.77 53
18468.06 57
18469.34 59
18470.63 53
18471.91 60
18473.19 52
18474.48 51
18475.76 48
18477.05 56
18478.33 50
18479.62 64
18480.90 47
18482.19 46
18483.47 53
18484.76 50
18486.05 54
18487.33 40
18488.62 59
18489.90 49
18491.19 58
18492.47 34
18493.76 52
18495.04 45
18496.33 41
18497.61 65
18498.90 60
18500.19 82
18501.47 45
18502.76 69
18504.04 63
18505.33 44
18506.62 45
18507.90 47
18509.19 49
18510.47 50
18511.76 52
18513.05 52
18514.33 47
18515.62 55
18516.90 65
18518.19 52
18519.48 54
18520.76 58
18522.05 65
18523.34 54
18524.62 53
18525.91 55
18527.20 61
18528.48 47
18529.77 48
18531.06 51
18532.34 59
18533.63 45
18534.92 52
18536.21 81
18537.49 42
18538.78 69
18540.07 58
18541.35 62
18542.64 42
18543.93 59
18545.22 46
18546.50 50
18547.79 48
18549.08 47
18550.37 41
18551.65 45
18552.94 55
18554.23 70
18555.52 67
18556.80 59
18558.09 53
18559.38 49
18560.67 47
18561.95 59
18563.24 57
18564.53 75
18565.82 83
18567.11 58
18568.39 67
18569.68 58
18570.97 67
18572.26 64
18573.55 60
18574.84 66
18576.12 60
18577.41 68
18578.70 77
18579.99 66
18581.28 59
18582.57 59
18583.86 64
18585.14 55
18586.43 60
18587.72 56
18589.01 58
18590.30 54
18591.59 80
18592.88 72
18594.17 47
18595.46 67
18596.74 64
18598.03 69
18599.32 68
18600.61 67
18601.90 59
18603.19 60
18604.48 86
18605.77 76
18607.06 77
18608.35 63
18609.64 50
18610.93 70
18612.22 76
18613.51 58
18614.80 58
18616.09 70
18617.38 62
18618.67 73
18619.96 66
18621.25 70
18622.54 57
18623.83 82
18625.12 66
18626.41 61
18627.70 72
18628.99 68
18630.28 68
18631.57 73
18632.86 67
18634.15 47
18635.44 69
18636.73 65
18638.02 82
18639.31 57
18640.60 71
18641.89 61
18643.18 69
18644.47 64
18645.76 63
18647.06 76
18648.35 74
18649.64 82
18650.93 80
18652.22 54
18653.51 73
18654.80 75
18656.09 55
18657.38 47
18658.68 39
18659.97 43
18661.26 71
18662.55 61
18663.84 57
18665.13 50
18666.42 56
18667.72 63
18669.01 59
18670.30 56
18671.59 69
18672.88 67
18674.17 71
18675.47 55
18676.76 53
18678.05 60
18679.34 70
18680.63 66
18681.93 58
18683.22 61
18684.51 71
18685.80 65
18687.09 57
18688.39 45
18689.68 67
18690.97 63
18692.26 59
18693.56 61
18694.85 61
18696.14 72
18697.43 76
18698.73 47
18700.02 68
18701.31 52
18702.60 52
18703.90 56
18705.19 54
18706.48 72
18707.78 67
18709.07 69
18710.36 56
18711.66 56
18712.95 63
18714.24 67
18715.54 65
18716.83 56
18718.12 67
18719.42 72
18720.71 79
18722.00 66
18723.30 66
18724.59 78
18725.88 75
18727.18 53
18728.47 63
18729.76 76
18731.06 59
18732.35 73
18733.65 77
18734.94 56
18736.23 65
18737.53 63
18738.82 58
18740.12 61
18741.41 55
18742.70 75
18744.00 48
18745.29 57
18746.59 56
18747.88 55
18749.18 67
18750.47 66
18751.76 64
18753.06 55
18754.35 68
18755.65 73
18756.94 78
18758.24 61
18759.53 67
18760.83 44
18762.12 63
18763.42 64
18764.71 71
18766.01 63
18767.30 76
18768.60 58
18769.89 64
18771.19 58
18772.48 60
18773.78 57
18775.07 59
18776.37 39
18777.66 45
18778.96 84
18780.25 67
18781.55 65
18782.85 69
18784.14 54
18785.44 54
18786.73 57
18788.03 40
18789.32 67
18790.62 52
18791.92 44
18793.21 48
18794.51 64
18795.80 60
18797.10 55
18798.40 69
18799.69 54
18800.99 60
18802.28 74
18803.58 68
18804.88 62
18806.17 65
18807.47 61
18808.77 56
18810.06 50
18811.36 46
18812.66 51
18813.95 46
18815.25 41
18816.55 56
18817.84 43
18819.14 60
18820.44 55
18821.73 45
18823.03 66
18824.33 61
18825.62 64
18826.92 44
18828.22 48
18829.52 49
18830.81 68
18832.11 48
18833.41 61
18834.71 53
18836.00 56
18837.30 59
18838.60 50
18839.90 50
18841.19 55
18842.49 69
18843.79 81
18845.09 78
18846.38 70
18847.68 75
18848.98 73
18850.28 61
18851.58 78
18852.87 52
18854.17 66
18855.47 59
18856.77 49
18858.07 57
18859.36 53
18860.66 66
18861.96 69
18863.26 54
18864.56 46
18865.86 54
18867.15 56
18868.45 59
18869.75 63
18871.05 57
18872.35 81
18873.65 73
18874.95 61
18876.24 60
18877.54 67
18878.84 50
18880.14 57
18881.44 51
18882.74 46
18884.04 47
18885.34 49
18886.64 62
18887.94 41
18889.24 50
18890.53 57
18891.83 53
18893.13 50
18894.43 58
18895.73 45
18897.03 47
18898.33 74
18899.63 56
18900.93 44
18902.23 51
18903.53 60
18904.83 59
18906.13 62
18907.43 65
18908.73 68
18910.03 64
18911.33 54
18912.63 67
18913.93 46
18915.23 44
18916.53 67
18917.83 73
18919.13 66
18920.43 60
18921.73 60
18923.03 65
18924.33 69
18925.63 72
18926.93 63
18928.23 68
18929.53 74
18930.84 64
18932.14 60
18933.44 55
18934.74 57
18936.04 59
18937.34 68
18938.64 51
18939.94 41
18941.24 55
18942.54 70
18943.84 76
18945.15 61
18946.45 62
18947.75 75
18949.05 61
18950.35 65
18951.65 53
18952.95 73
18954.26 75
18955.56 68
18956.86 50
18958.16 48
18959.46 47
18960.76 57
18962.07 53
18963.37 50
18964.67 49
18965.97 43
18967.27 40
18968.57 49
18969.88 58
18971.18 59
18972.48 76
18973.78 58
18975.09 54
18976.39 52
18977.69 51
18978.99 64
18980.29 49
18981.60 41
18982.90 48
18984.20 52
18985.50 50
18986.81 69
18988.11 46
18989.41 50
18990.72 58
18992.02 62
18993.32 54
18994.62 60
18995.93 53
18997.23 64
18998.53 70
18999.84 57
19001.14 42
19002.44 59
19003.75 59
19005.05 59
19006.35 50
19007.66 54
19008.96 47
19010.26 61
19011.57 57
19012.87 51
19014.17 59
19015.48 78
19016.78 49
19018.08 59
19019.39 42
19020.69 51
19021.99 44
19023.30 61
19024.60 60
19025.91 48
19027.21 68
19028.51 62
19029.82 56
19031.12 52
19032.43 56
19033.73 69
19035.04 59
19036.34 53
19037.64 64
19038.95 39
19040.25 49
19041.56 59
19042.86 65
19044.17 53
19045.47 74
19046.78 58
19048.08 56
19049.39 47
19050.69 51
19052.00 47
19053.30 49
19054.61 72
19055.91 65
19057.22 58
19058.52 50
19059.83 60
19061.13 75
19062.44 57
19063.74 54
19065.05 51
19066.35 58
19067.66 65
19068.96 74
19070.27 62
19071.57 47
19072.88 47
19074.18 58
19075.49 59
19076.80 51
19078.10 60
19079.41 62
19080.71 71
19082.02 50
19083.33 58
19084.63 48
19085.94 42
19087.24 52
19088.55 53
19089.86 66
19091.16 47
19092.47 50
19093.77 54
19095.08 71
19096.39 65
19097.69 53
19099.00 66
19100.31 47
19101.61 57
19102.92 60
19104.23 55
19105.53 49
19106.84 45
19108.15 46
19109.45 57
19110.76 54
19112.07 45
19113.37 44
19114.68 56
19115.99 58
19117.30 42
19118.60 54
19119.91 60
19121.22 55
19122.52 60
19123.83 42
19125.14 52
19126.45 76
19127.75 42
19129.06 63
19130.37 50
19131.68 60
19132.98 59
19134.29 55
19135.60 47
19136.91 47
19138.22 53
19139.52 45
19140.83 55
19142.14 50
19143.45 34
19144.76 44
19146.06 60
19147.37 64
19148.68 67
19149.99 43
19151.30 53
19152.60 65
19153.91 48
19155.22 57
19156.53 41
19157.84 43
19159.15 61
19160.46 49
19161.76 34
19163.07 36
19164.38 40
19165.69 46
19167.00 49
19168.31 45
19169.62 40
19170.93 47
19172.23 49
19173.54 47
19174.85 33
19176.16 47
19177.47 55
19178.78 65
19180.09 54
19181.40 52
19182.71 49
19184.02 60
19185.33 59
19186.64 38
19187.95 51
19189.26 50
19190.57 57
19191.87 54
19193.18 39
19194.49 38
19195.80 46
19197.11 48
19198.42 53
19199.73 50
19201.04 47
19202.35 55
19203.66 54
19204.97 57
19206.28 48
19207.59 44
19208.90 45
19210.21 45
19211.53 38
19212.84 44
19214.15 46
19215.46 52
19216.77 31
19218.08 51
19219.39 54
19220.70 59
19222.01 56
19223.32 30
19224.63 38
19225.94 59
19227.25 65
19228.56 51
19229.87 52
19231.19 67
19232.50 48
19233.81 43
19235.12 51
19236.43 43
19237.74 52
19239.05 49
19240.36 46
19241.68 47
19242.99 43
19244.30 39
19245.61 57
19246.92 51
19248.23 51
19249.54 62
19250.86 59
19252.17 60
19253.48 56
19254.79 50
19256.10 56
19257.42 62
19258.73 46
19260.04 58
19261.35 48
19262.66 46
19263.98 54
19265.29 51
19266.60 46
19267.91 63
19269.22 63
19270.54 49
19271.85 46
19273.16 48
19274.47 68
19275.79 54
19277.10 46
19278.41 29
19279.72 55
19281.04 46
19282.35 52
19283.66 60
19284.98 58
19286.29 61
19287.60 43
19288.91 63
19290.23 52
19291.54 50
19292.85 42
19294.17 50
19295.48 46
19296.79 44
19298.11 55
19299.42 60
19300.73 48
19302.05 52
19303.36 40
19304.67 67
19305.99 47
19307.30 52
19308.61 67
19309.93 57
19311.24 51
19312.56 48
19313.87 50
19315.18 44
19316.50 52
19317.81 49
19319.13 62
19320.44 51
19321.75 46
19323.07 48
19324.38 39
19325.70 41
19327.01 59
19328.32 65
19329.64 56
19330.95 32
19332.27 40
19333.58 53
19334.90 49
19336.21 56
19337.53 42
19338.84 36
19340.16 37
19341.47 38
19342.79 63
19344.10 52
19345.42 55
19346.73 51
19348.05 53
19349.36 58
19350.68 37
19351.99 39
19353.31 44
19354.62 56
19355.94 56
19357.25 50
19358.57 72
19359.88 68
19361.20 60
19362.51 52
19363.83 34
19365.14 50
19366.46 46
19367.78 45
19369.09 51
19370.41 47
19371.72 51
19373.04 61
19374.35 48
19375.67 47
19376.99 36
19378.30 59
19379.62 67
19380.93 76
19382.25 56
19383.57 45
19384.88 43
19386.20 54
19387.52 41
19388.83 35
19390.15 39
19391.47 50
19392.78 47
19394.10 39
19395.42 42
19396.73 37
19398.05 47
19399.37 53
19400.68 48
19402.00 52
19403.32 48
19404.63 54
19405.95 39
19407.27 39
19408.58 49
19409.90 62
19411.22 50
19412.54 54
19413.85 59
19415.17 46
19416.49 41
19417.80 42
19419.12 58
19420.44 46
19421.76 42
19423.07 30
19424.39 34
19425.71 51
19427.03 51
19428.35 47
19429.66 47
19430.98 43
19432.30 47
19433.62 50
19434.93 54
19436.25 53
19437.57 39
19438.89 46
19440.21 48
19441.53 54
19442.84 46
19444.16 41
19445.48 48
19446.80 50
19448.12 42
19449.44 59
19450.75 44
19452.07 58
19453.39 43
19454.71 38
19456.03 49
19457.35 45
19458.67 37
19459.98 39
19461.30 44
19462.62 40
19463.94 30
19465.26 56
19466.58 54
19467.90 45
19469.22 57
19470.54 41
19471.86 42
19473.18 39
19474.49 47
19475.81 41
19477.13 51
19478.45 34
19479.77 39
19481.09 41
19482.41 47
19483.73 59
19485.05 54
19486.37 53
19487.69 51
19489.01 43
19490.33 44
19491.65 32
19492.97 57
19494.29 48
19495.61 38
19496.93 43
19498.25 34
19499.57 52
19500.89 44
19502.21 57
19503.53 56
19504.85 42
19506.17 51
19507.49 46
19508.81 61
19510.13 65
19511.45 57
19512.77 55
19514.09 41
19515.42 33
19516.74 52
19518.06 48
19519.38 52
19520.70 47
19522.02 54
19523.34 62
19524.66 43
19525.98 51
19527.30 49
19528.62 53
19529.95 44
19531.27 50
19532.59 56
19533.91 51
19535.23 34
19536.55 41
19537.87 49
19539.20 45
19540.52 36
19541.84 58
19543.16 53
19544.48 48
19545.80 52
19547.13 62
19548.45 38
19549.77 47
19551.09 46
19552.41 44
19553.74 50
19555.06 54
19556.38 53
19557.70 61
19559.02 52
19560.35 60
19561.67 49
19562.99 62
19564.31 53
19565.64 42
19566.96 49
19568.28 52
19569.60 44
19570.93 31
19572.25 47
19573.57 56
19574.89 48
19576.22 38
19577.54 34
19578.86 47
19580.18 43
19581.51 48
19582.83 44
19584.15 33
19585.48 48
19586.80 60
19588.12 60
19589.45 47
19590.77 50
19592.09 54
19593.42 37
19594.74 46
19596.06 45
19597.39 58
19598.71 42
19600.03 41
19601.36 50
19602.68 45
19604.00 52
19605.33 37
19606.65 40
19607.98 51
19609.30 41
19610.62 45
19611.95 43
19613.27 34
19614.60 48
19615.92 58
19617.24 49
19618.57 42
19619.89 46
19621.22 46
19622.54 53
19623.87 49
19625.19 46
19626.51 55
19627.84 51
19629.16 40
19630.49 58
19631.81 38
19633.14 55
19634.46 52
19635.79 45
19637.11 47
19638.44 43
19639.76 40
19641.09 51
19642.41 41
19643.74 29
19645.06 49
19646.39 60
19647.71 44
19649.04 49
19650.36 66
19651.69 63
19653.01 36
19654.34 48
19655.66 46
19656.99 38
19658.32 49
19659.64 59
19660.97 54
19662.29 47
19663.62 44
19664.94 49
19666.27 42
19667.60 59
19668.92 36
19670.25 58
19671.57 54
19672.90 46
19674.23 50
19675.55 39
19676.88 61
19678.20 59
19679.53 60
19680.86 48
19682.18 47
19683.51 48
19684.84 62
19686.16 69
19687.49 57
19688.82 50
19690.14 58
19691.47 56
19692.80 53
19694.12 51
19695.45 51
19696.78 54
19698.10 52
19699.43 50
19700.76 39
19702.08 61
19703.41 29
19704.74 45
19706.07 41
19707.39 47
19708.72 46
19710.05 66
19711.37 51
19712.70 43
19714.03 67
19715.36 59
19716.68 46
19718.01 39
19719.34 47
19720.67 52
19721.99 41
19723.32 64
19724.65 63
19725.98 61
19727.31 39
19728.63 47
19729.96 44
19731.29 37
19732.62 43
19733.95 49
19735.27 37
19736.60 56
19737.93 45
19739.26 51
19740.59 47
19741.92 42
19743.24 39
19744.57 41
19745.90 51
19747.23 49
19748.56 62
19749.89 44
19751.22 43
19752.54 27
19753.87 65
19755.20 66
19756.53 36
19757.86 41
19759.19 53
19760.52 53
19761.85 47
19763.18 50
19764.50 58
19765.83 39
19767.16 34
19768.49 48
19769.82 43
19771.15 48
19772.48 52
19773.81 57
19775.14 35
19776.47 33
19777.80 42
19779.13 64
19780.46 32
19781.79 27
19783.12 38
19784.45 47
19785.78 44
19787.11 44
19788.44 65
19789.77 36
19791.10 58
19792.43 48
19793.76 50
19795.09 38
19796.42 33
19797.75 56
19799.08 59
19800.41 39
19801.74 51
19803.07 32
19804.40 58
19805.73 53
19807.06 39
19808.39 41
19809.72 49
19811.05 48
19812.38 32
19813.71 46
19815.05 39
19816.38 53
19817.71 59
19819.04 63
19820.37 47
19821.70 46
19823.03 53
19824.36 47
19825.69 41
19827.03 44
19828.36 46
19829.69 40
19831.02 40
19832.35 37
19833.68 51
19835.01 53
19836.35 64
19837.68 34
19839.01 40
19840.34 47
19841.67 50
19843.00 65
19844.34 54
19845.67 55
19847.00 41
19848.33 51
19849.66 59
19851.00 37
19852.33 41
19853.66 61
19854.99 68
19856.32 57
19857.66 42
19858.99 44
19860.32 39
19861.65 57
19862.99 42
19864.32 49
19865.65 49
19866.98 57
19868.32 53
19869.65 52
19870.98 41
19872.31 35
19873.65 58
19874.98 42
19876.31 49
19877.65 48
19878.98 41
19880.31 51
19881.65 42
19882.98 50
19884.31 47
19885.64 34
19886.98 50
19888.31 55
19889.64 46
19890.98 31
19892.31 51
19893.64 56
19894.98 60
19896.31 45
19897.65 43
19898.98 37
19900.31 36
19901.65 51
19902.98 47
19904.31 50
19905.65 25
19906.98 38
19908.32 41
19909.65 41
19910.98 34
19912.32 45
19913.65 52
19914.99 47
19916.32 57
19917.66 42
19918.99 34
19920.32 41
19921.66 45
19922.99 39
19924.33 38
19925.66 46
19927.00 35
19928.33 42
19929.67 41
19931.00 40
19932.34 57
19933.67 57
19935.01 37
19936.34 29
19937.68 47
19939.01 63
19940.35 53
19941.68 37
19943.02 31
19944.35 56
19945.69 47
19947.02 53
19948.36 53
19949.69 55
19951.03 37
19952.36 55
19953.70 59
19955.03 41
19956.37 37
19957.71 54
19959.04 58
19960.38 39
19961.71 38
19963.05 49
19964.38 50
19965.72 43
19967.06 51
19968.39 53
19969.73 36
19971.06 41
19972.40 46
19973.74 48
19975.07 45
19976.41 53
19977.75 57
19979.08 33
19980.42 44
19981.75 65
19983.09 56
19984.43 46
19985.76 52
19987.10 50
19988.44 47
19989.77 65
19991.11 43
19992.45 48
19993.78 54
19995.12 44
19996.46 66
19997.80 51
19999.13 41
20000.47 34
20001.81 46
20003.14 65
20004.48 43
20005.82 27
20007.16 59
20008.49 44
20009.83 51
20011.17 35
20012.51 55
20013.84 58
20015.18 66
20016.52 48
20017.86 55
20019.19 59
20020.53 61
20021.87 52
20023.21 50
20024.55 39
20025.88 36
20027.22 59
20028.56 34
20029.90 28
20031.24 43
20032.57 61
20033.91 46
20035.25 42
20036.59 59
20037.93 42
20039.26 34
20040.60 40
20041.94 49
20043.28 42
20044.62 54
20045.96 52
20047.30 38
20048.63 41
20049.97 45
20051.31 45
20052.65 59
20053.99 56
20055.33 46
20056.67 51
20058.01 56
20059.35 47
20060.69 44
20062.02 43
20063.36 53
20064.70 54
20066.04 56
20067.38 42
20068.72 42
20070.06 49
20071.40 44
20072.74 56
20074.08 42
20075.42 58
20076.76 53
20078.10 50
20079.44 31
20080.78 44
20082.12 65
20083.46 54
20084.80 60
20086.14 50
20087.48 45
20088.82 42
20090.16 38
20091.50 50
20092.84 51
20094.18 51
20095.52 52
20096.86 52
20098.20 54
20099.54 44
20100.88 36
20102.22 37
20103.56 63
20104.90 55
20106.24 58
20107.58 33
20108.92 52
20110.26 63
20111.60 48
20112.95 39
20114.29 45
20115.63 57
20116.97 40
20118.31 45
20119.65 54
20120.99 42
20122.33 45
20123.67 42
20125.02 67
20126.36 50
20127.70 35
20129.04 53
20130.38 55
20131.72 39
20133.06 46
20134.41 58
20135.75 50
