# Supplementary material for: MALDI-TOF MS typing enables the classification of brewing yeasts of the genus Saccharomyces to major beer styles
Source: PLoS One. 2017 Aug 9;12(8):e0181694. doi: 10.1371/journal.pone.0181694 (PMC5549903; doi:10.1371/journal.pone.0181694)
Supplement: S1 File — The directory includes 90 raw files and was zipped to “.zip”; the folder has three strains with 30 spectra per strain; S1 Text explains the raw files with an example and Table 1 represents the yeast strains used within the experiment. (ZIP) [file pone.0181694.s004.zip › 1-3/30250-68-OG-WB-WB-YPG-18h-E-E_2015-07-16_2_0_A2_1.dat]

2000.53 1586
2000.95 1494
2001.37 1325
2001.79 1397
2002.21 1317
2002.64 1475
2003.06 1647
2003.48 1263
2003.90 1297
2004.32 1368
2004.75 1304
2005.17 1162
2005.59 1118
2006.01 1140
2006.43 1117
2006.86 1141
2007.28 1084
2007.70 1131
2008.12 1274
2008.55 1547
2008.97 1503
2009.39 1323
2009.81 1312
2010.24 1361
2010.66 1213
2011.08 1327
2011.50 1318
2011.93 1201
2012.35 1313
2012.77 1282
2013.20 1215
2013.62 1107
2014.04 1140
2014.46 1127
2014.89 1067
2015.31 948
2015.73 1038
2016.16 1280
2016.58 1156
2017.00 1096
2017.43 1109
2017.85 1125
2018.27 1399
2018.70 1298
2019.12 1337
2019.54 1249
2019.97 1200
2020.39 1140
2020.82 1385
2021.24 1297
2021.66 1290
2022.09 1257
2022.51 1298
2022.94 1232
2023.36 1183
2023.78 1108
2024.21 1080
2024.63 1104
2025.06 1121
2025.48 1117
2025.90 1174
2026.33 1236
2026.75 1068
2027.18 1010
2027.60 1102
2028.03 1119
2028.45 1312
2028.88 1181
2029.30 1061
2029.72 1219
2030.15 1197
2030.57 1033
2031.00 1051
2031.42 1065
2031.85 1119
2032.27 1212
2032.70 1300
2033.12 1297
2033.55 1251
2033.97 1203
2034.40 1064
2034.82 1189
2035.25 1260
2035.67 1174
2036.10 1163
2036.52 1261
2036.95 1278
2037.38 1199
2037.80 1038
2038.23 1127
2038.65 1205
2039.08 1162
2039.50 1164
2039.93 1120
2040.36 1135
2040.78 1223
2041.21 1180
2041.63 1220
2042.06 1208
2042.48 1170
2042.91 1110
2043.34 1116
2043.76 1183
2044.19 1370
2044.62 1326
2045.04 1289
2045.47 1251
2045.89 1218
2046.32 1238
2046.75 1256
2047.17 1279
2047.60 1313
2048.03 1197
2048.45 1222
2048.88 1219
2049.31 1116
2049.73 1103
2050.16 1197
2050.59 1258
2051.01 1244
2051.44 1209
2051.87 1180
2052.29 1144
2052.72 1146
2053.15 1212
2053.58 1250
2054.00 1084
2054.43 1136
2054.86 1067
2055.28 1156
2055.71 1190
2056.14 1171
2056.57 1196
2056.99 1298
2057.42 1251
2057.85 1318
2058.28 1229
2058.71 1189
2059.13 1328
2059.56 1311
2059.99 1212
2060.42 1211
2060.84 1287
2061.27 1356
2061.70 1368
2062.13 1341
2062.56 1255
2062.98 1132
2063.41 1350
2063.84 1344
2064.27 1547
2064.70 1580
2065.13 1616
2065.55 1732
2065.98 1707
2066.41 1675
2066.84 1898
2067.27 1979
2067.70 1787
2068.13 1813
2068.55 1874
2068.98 1512
2069.41 1435
2069.84 1474
2070.27 1462
2070.70 1391
2071.13 1215
2071.56 1242
2071.99 1357
2072.41 1294
2072.84 1378
2073.27 1357
2073.70 1312
2074.13 1261
2074.56 1318
2074.99 1461
2075.42 1369
2075.85 1262
2076.28 1289
2076.71 1333
2077.14 1289
2077.57 1321
2078.00 1333
2078.43 1352
2078.86 1178
2079.29 1149
2079.72 1242
2080.15 1262
2080.58 1255
2081.01 1147
2081.44 1177
2081.87 1196
2082.30 1218
2082.73 1173
2083.16 1098
2083.59 1280
2084.02 1249
2084.45 1109
2084.88 1118
2085.31 1113
2085.74 1154
2086.17 1021
2086.60 1181
2087.03 1237
2087.46 1100
2087.89 1301
2088.32 1289
2088.75 1259
2089.18 1135
2089.62 1146
2090.05 1130
2090.48 1159
2090.91 1177
2091.34 1187
2091.77 1046
2092.20 1108
2092.63 984
2093.06 1083
2093.49 1197
2093.93 1146
2094.36 1126
2094.79 1079
2095.22 1171
2095.65 1135
2096.08 1180
2096.52 1081
2096.95 1110
2097.38 1136
2097.81 1226
2098.24 1111
2098.67 1119
2099.11 1050
2099.54 1095
2099.97 1116
2100.40 1052
2100.83 1046
2101.27 1145
2101.70 1146
2102.13 1099
2102.56 1230
2102.99 1099
2103.43 1105
2103.86 1153
2104.29 1216
2104.72 1187
2105.16 1173
2105.59 1229
2106.02 1311
2106.45 1284
2106.89 1232
2107.32 1421
2107.75 1154
2108.19 1105
2108.62 1048
2109.05 1080
2109.48 1303
2109.92 1115
2110.35 1083
2110.78 1143
2111.22 984
2111.65 1075
2112.08 1238
2112.52 1359
2112.95 1094
2113.38 1096
2113.82 1177
2114.25 1240
2114.68 1225
2115.12 1133
2115.55 1069
2115.98 1086
2116.42 1184
2116.85 1175
2117.28 998
2117.72 1095
2118.15 1173
2118.59 984
2119.02 1112
2119.45 1161
2119.89 1157
2120.32 1069
2120.76 1064
2121.19 1040
2121.62 998
2122.06 1123
2122.49 1251
2122.93 1192
2123.36 1200
2123.80 1209
2124.23 1108
2124.66 1168
2125.10 1178
2125.53 1151
2125.97 1230
2126.40 1266
2126.84 1158
2127.27 1150
2127.71 1186
2128.14 1061
2128.58 1127
2129.01 1171
2129.45 1089
2129.88 1145
2130.32 1298
2130.75 1267
2131.19 1066
2131.62 1064
2132.06 1177
2132.49 1231
2132.93 1186
2133.36 1171
2133.80 1130
2134.23 948
2134.67 1038
2135.11 1267
2135.54 1218
2135.98 1282
2136.41 1177
2136.85 1063
2137.28 1056
2137.72 1129
2138.16 1238
2138.59 1231
2139.03 1294
2139.46 1357
2139.90 1203
2140.34 1132
2140.77 1104
2141.21 1080
2141.64 1234
2142.08 1200
2142.52 1164
2142.95 1155
2143.39 1126
2143.83 1230
2144.26 1139
2144.70 1042
2145.14 1197
2145.57 1177
2146.01 1137
2146.45 1163
2146.88 1133
2147.32 1256
2147.76 1110
2148.19 996
2148.63 1178
2149.07 1128
2149.50 1235
2149.94 1166
2150.38 1193
2150.81 1289
2151.25 1258
2151.69 1369
2152.13 1376
2152.56 1270
2153.00 1362
2153.44 1390
2153.88 1089
2154.31 1236
2154.75 1147
2155.19 1136
2155.63 1349
2156.06 1304
2156.50 1256
2156.94 1172
2157.38 1115
2157.82 1099
2158.25 1241
2158.69 1272
2159.13 1251
2159.57 1373
2160.01 1290
2160.44 1257
2160.88 1227
2161.32 1290
2161.76 1437
2162.20 1301
2162.63 1307
2163.07 1204
2163.51 1114
2163.95 1054
2164.39 1154
2164.83 1250
2165.27 1158
2165.70 1226
2166.14 1151
2166.58 1108
2167.02 1202
2167.46 1222
2167.90 1137
2168.34 1102
2168.78 1173
2169.22 1203
2169.65 1224
2170.09 1203
2170.53 1243
2170.97 1427
2171.41 1422
2171.85 1636
2172.29 1542
2172.73 1694
2173.17 1618
2173.61 1656
2174.05 2021
2174.49 2134
2174.93 1930
2175.37 1883
2175.81 1918
2176.25 1779
2176.69 1640
2177.13 1741
2177.57 1758
2178.01 1826
2178.45 1759
2178.89 1602
2179.33 1561
2179.77 1312
2180.21 1187
2180.65 1364
2181.09 1353
2181.53 1356
2181.97 1167
2182.41 1227
2182.85 1034
2183.29 1085
2183.73 1259
2184.17 1344
2184.61 1378
2185.05 1219
2185.49 1069
2185.93 1216
2186.37 1091
2186.81 1210
2187.25 1089
2187.69 1128
2188.14 1202
2188.58 1345
2189.02 1247
2189.46 1259
2189.90 1349
2190.34 1271
2190.78 1437
2191.22 1402
2191.66 1399
2192.11 1283
2192.55 1290
2192.99 1387
2193.43 1479
2193.87 1377
2194.31 1461
2194.76 1513
2195.20 1337
2195.64 1224
2196.08 1383
2196.52 1357
2196.96 1494
2197.41 1396
2197.85 1593
2198.29 1498
2198.73 1366
2199.17 1396
2199.62 1574
2200.06 1438
2200.50 1431
2200.94 1456
2201.38 1401
2201.83 1451
2202.27 1373
2202.71 1471
2203.15 1294
2203.60 1347
2204.04 1351
2204.48 1283
2204.92 1296
2205.37 1186
2205.81 1144
2206.25 1180
2206.70 1399
2207.14 1284
2207.58 1296
2208.02 1234
2208.47 1291
2208.91 1217
2209.35 1283
2209.80 1227
2210.24 1275
2210.68 1202
2211.13 1118
2211.57 1197
2212.01 1232
2212.46 1255
2212.90 1282
2213.34 1357
2213.79 1271
2214.23 1288
2214.67 1294
2215.12 1247
2215.56 1295
2216.00 1173
2216.45 1267
2216.89 1245
2217.34 1306
2217.78 1381
2218.22 1160
2218.67 1098
2219.11 1273
2219.56 1244
2220.00 1069
2220.44 1084
2220.89 1204
2221.33 1171
2221.78 1144
2222.22 1272
2222.67 1352
2223.11 1174
2223.55 1096
2224.00 1196
2224.44 1239
2224.89 1291
2225.33 1385
2225.78 1260
2226.22 1253
2226.67 1260
2227.11 1174
2227.56 1246
2228.00 1476
2228.45 1417
2228.89 1330
2229.34 1328
2229.78 1433
2230.23 1379
2230.67 1358
2231.12 1382
2231.56 1391
2232.01 1338
2232.45 1333
2232.90 1349
2233.35 1246
2233.79 1302
2234.24 1237
2234.68 1302
2235.13 1437
2235.57 1242
2236.02 1310
2236.46 1315
2236.91 1217
2237.36 1335
2237.80 1289
2238.25 1194
2238.69 1191
2239.14 1182
2239.59 1118
2240.03 1129
2240.48 1113
2240.92 1132
2241.37 1186
2241.82 1250
2242.26 1001
2242.71 1086
2243.16 1111
2243.60 1060
2244.05 1064
2244.50 1148
2244.94 1133
2245.39 1059
2245.84 1132
2246.28 1186
2246.73 1159
2247.18 1142
2247.62 1003
2248.07 1088
2248.52 1075
2248.96 1079
2249.41 1119
2249.86 1068
2250.31 1051
2250.75 1170
2251.20 1217
2251.65 1355
2252.10 1344
2252.54 1190
2252.99 1106
2253.44 1044
2253.89 1086
2254.33 1121
2254.78 1089
2255.23 1111
2255.68 1085
2256.12 1121
2256.57 1136
2257.02 1162
2257.47 1152
2257.91 1199
2258.36 1141
2258.81 1124
2259.26 1104
2259.71 1124
2260.16 1115
2260.60 1051
2261.05 1129
2261.50 1279
2261.95 1113
2262.40 1329
2262.84 1503
2263.29 1317
2263.74 1193
2264.19 1223
2264.64 1303
2265.09 1197
2265.54 1179
2265.98 1295
2266.43 1286
2266.88 1188
2267.33 1240
2267.78 1215
2268.23 1116
2268.68 1329
2269.13 1520
2269.58 1395
2270.03 1161
2270.47 1193
2270.92 1228
2271.37 1333
2271.82 1464
2272.27 1382
2272.72 1308
2273.17 1447
2273.62 1583
2274.07 1454
2274.52 1277
2274.97 1217
2275.42 1229
2275.87 1152
2276.32 1314
2276.77 1303
2277.22 1327
2277.67 1262
2278.12 1168
2278.57 1277
2279.02 1196
2279.47 1210
2279.92 1219
2280.37 1280
2280.82 997
2281.27 1013
2281.72 1197
2282.17 1082
2282.62 1055
2283.07 1128
2283.52 1085
2283.97 1104
2284.42 1051
2284.87 1056
2285.32 988
2285.77 1107
2286.22 1143
2286.67 1225
2287.13 1256
2287.58 1207
2288.03 1340
2288.48 1465
2288.93 1468
2289.38 1696
2289.83 1713
2290.28 1888
2290.73 2055
2291.18 1902
2291.64 2203
2292.09 2323
2292.54 2079
2292.99 2145
2293.44 2119
2293.89 2060
2294.34 1950
2294.80 1584
2295.25 1482
2295.70 1564
2296.15 1466
2296.60 1470
2297.05 1303
2297.51 1087
2297.96 1102
2298.41 1113
2298.86 1141
2299.31 1189
2299.77 1162
2300.22 1003
2300.67 1037
2301.12 1146
2301.57 1099
2302.03 1061
2302.48 1210
2302.93 1150
2303.38 1181
2303.84 1173
2304.29 1131
2304.74 1123
2305.19 1044
2305.65 1140
2306.10 1176
2306.55 1102
2307.01 1243
2307.46 1287
2307.91 1237
2308.36 1325
2308.82 1208
2309.27 1232
2309.72 1147
2310.18 1269
2310.63 1447
2311.08 1518
2311.54 1470
2311.99 1400
2312.44 1367
2312.90 1421
2313.35 1483
2313.80 1323
2314.26 1307
2314.71 1232
2315.16 1260
2315.62 1303
2316.07 1279
2316.52 1323
2316.98 1211
2317.43 1121
2317.88 1282
2318.34 1367
2318.79 1266
2319.25 1378
2319.70 1394
2320.15 1331
2320.61 1384
2321.06 1429
2321.52 1287
2321.97 1137
2322.43 1205
2322.88 1340
2323.33 1466
2323.79 1602
2324.24 1725
2324.70 1689
2325.15 2000
2325.61 1937
2326.06 1970
2326.52 1997
2326.97 1973
2327.43 1974
2327.88 1929
2328.34 1751
2328.79 1780
2329.25 1666
2329.70 1540
2330.16 1509
2330.61 1366
2331.07 1433
2331.52 1333
2331.98 1351
2332.43 1360
2332.89 1303
2333.34 1244
2333.80 1409
2334.25 1383
2334.71 1385
2335.16 1148
2335.62 1159
2336.08 1149
2336.53 1235
2336.99 1217
2337.44 1126
2337.90 1241
2338.35 1280
2338.81 1216
2339.27 1233
2339.72 1276
2340.18 1145
2340.63 1168
2341.09 1264
2341.55 1257
2342.00 1269
2342.46 1176
2342.91 1049
2343.37 1079
2343.83 1054
2344.28 1076
2344.74 1118
2345.20 1077
2345.65 1051
2346.11 1048
2346.57 1072
2347.02 1032
2347.48 1064
2347.94 1258
2348.39 1308
2348.85 1153
2349.31 1190
2349.76 1176
2350.22 1154
2350.68 1019
2351.14 1218
2351.59 1232
2352.05 1312
2352.51 1250
2352.96 1032
2353.42 1114
2353.88 1001
2354.34 1045
2354.79 1066
2355.25 1077
2355.71 1023
2356.17 970
2356.62 960
2357.08 1037
2357.54 1216
2358.00 1219
2358.46 1116
2358.91 1172
2359.37 1160
2359.83 1236
2360.29 1190
2360.74 1232
2361.20 1287
2361.66 1081
2362.12 1141
2362.58 1149
2363.04 1200
2363.49 1038
2363.95 1117
2364.41 1159
2364.87 1066
2365.33 1304
2365.79 1305
2366.24 1256
2366.70 1264
2367.16 1259
2367.62 1304
2368.08 1207
2368.54 1212
2369.00 1335
2369.46 1277
2369.91 1214
2370.37 1195
2370.83 1322
2371.29 1221
2371.75 1237
2372.21 1336
2372.67 1243
2373.13 1309
2373.59 1416
2374.05 1480
2374.51 1404
2374.97 1472
2375.42 1458
2375.88 1451
2376.34 1557
2376.80 1646
2377.26 1390
2377.72 1283
2378.18 1541
2378.64 1353
2379.10 1453
2379.56 1474
2380.02 1274
2380.48 1154
2380.94 1298
2381.40 1216
2381.86 1255
2382.32 1154
2382.78 1148
2383.24 1189
2383.70 1123
2384.16 1083
2384.62 1051
2385.08 1079
2385.54 1044
2386.00 949
2386.47 955
2386.93 994
2387.39 1030
2387.85 1103
2388.31 1272
2388.77 1325
2389.23 1257
2389.69 1085
2390.15 1070
2390.61 1216
2391.07 1137
2391.53 1110
2391.99 1196
2392.46 1294
2392.92 1379
2393.38 1276
2393.84 1195
2394.30 1169
2394.76 1170
2395.22 1348
2395.68 1278
2396.15 1088
2396.61 1210
2397.07 1194
2397.53 1105
2397.99 1188
2398.45 1140
2398.92 1081
2399.38 1280
2399.84 1229
2400.30 1095
2400.76 1133
2401.23 1072
2401.69 1143
2402.15 1108
2402.61 1189
2403.07 1152
2403.54 1257
2404.00 1181
2404.46 1216
2404.92 1136
2405.38 1145
2405.85 1244
2406.31 1321
2406.77 1189
2407.23 1236
2407.70 1108
2408.16 1162
2408.62 1132
2409.08 1014
2409.55 1026
2410.01 1155
2410.47 1194
2410.94 1151
2411.40 1054
2411.86 1111
2412.32 1074
2412.79 1167
2413.25 1297
2413.71 1059
2414.18 1189
2414.64 1191
2415.10 1161
2415.57 1179
2416.03 1032
2416.49 1226
2416.96 1314
2417.42 1155
2417.88 1220
2418.35 1248
2418.81 1326
2419.28 1383
2419.74 1187
2420.20 1186
2420.67 1298
2421.13 1220
2421.59 1138
2422.06 1182
2422.52 1237
2422.99 1180
2423.45 1261
2423.91 1227
2424.38 1187
2424.84 1213
2425.31 1155
2425.77 1129
2426.24 1222
2426.70 1207
2427.16 1246
2427.63 1259
2428.09 1222
2428.56 973
2429.02 1051
2429.49 1195
2429.95 1120
2430.42 1039
2430.88 1082
2431.35 1241
2431.81 1267
2432.28 1157
2432.74 1076
2433.21 969
2433.67 1057
2434.14 1231
2434.60 1230
2435.07 1159
2435.53 1249
2436.00 1198
2436.46 1241
2436.93 1065
2437.39 1149
2437.86 1215
2438.32 1293
2438.79 1466
2439.26 1193
2439.72 1118
2440.19 1196
2440.65 1139
2441.12 1321
2441.58 1499
2442.05 1396
2442.52 1298
2442.98 1189
2443.45 1292
2443.91 1163
2444.38 1155
2444.85 1122
2445.31 1252
2445.78 1143
2446.24 1264
2446.71 1213
2447.18 1242
2447.64 1119
2448.11 1035
2448.58 1159
2449.04 1052
2449.51 1221
2449.98 1129
2450.44 1190
2450.91 1135
2451.38 1040
2451.84 1068
2452.31 1107
2452.78 1038
2453.24 1082
2453.71 1082
2454.18 1036
2454.64 1123
2455.11 972
2455.58 1066
2456.05 1182
2456.51 1233
2456.98 1200
2457.45 1016
2457.92 1050
2458.38 1013
2458.85 1094
2459.32 1084
2459.79 913
2460.25 1050
2460.72 1159
2461.19 1019
2461.66 974
2462.12 1047
2462.59 1134
2463.06 979
2463.53 1132
2464.00 1109
2464.46 969
2464.93 1083
2465.40 1071
2465.87 942
2466.34 1076
2466.80 1053
2467.27 1020
2467.74 1125
2468.21 1176
2468.68 1123
2469.15 1217
2469.61 1161
2470.08 1045
2470.55 1087
2471.02 1120
2471.49 1125
2471.96 1173
2472.43 1060
2472.89 1095
2473.36 1177
2473.83 1240
2474.30 1063
2474.77 1033
2475.24 1108
2475.71 1005
2476.18 1073
2476.65 1239
2477.12 1142
2477.59 989
2478.05 1237
2478.52 1202
2478.99 1177
2479.46 1092
2479.93 946
2480.40 1025
2480.87 1000
2481.34 914
2481.81 1003
2482.28 1007
2482.75 960
2483.22 1122
2483.69 1062
2484.16 835
2484.63 951
2485.10 909
2485.57 1040
2486.04 1059
2486.51 939
2486.98 985
2487.45 1100
2487.92 1018
2488.39 1133
2488.86 1128
2489.33 1120
2489.80 1117
2490.27 1224
2490.74 1217
2491.21 1246
2491.68 1154
2492.15 1173
2492.62 1198
2493.10 1125
2493.57 1105
2494.04 1069
2494.51 1263
2494.98 1134
2495.45 1122
2495.92 1149
2496.39 1241
2496.86 961
2497.33 1038
2497.80 1237
2498.28 1137
2498.75 1070
2499.22 1039
2499.69 1016
2500.16 1012
2500.63 1214
2501.10 1140
2501.58 1122
2502.05 1274
2502.52 1122
2502.99 1133
2503.46 1099
2503.93 1171
2504.41 1157
2504.88 1241
2505.35 1142
2505.82 1101
2506.29 1156
2506.76 1077
2507.24 1001
2507.71 1017
2508.18 1184
2508.65 1122
2509.13 1066
2509.60 1183
2510.07 1235
2510.54 1165
2511.01 1138
2511.49 1269
2511.96 1397
2512.43 1191
2512.90 1183
2513.38 1335
2513.85 1324
2514.32 1530
2514.80 1370
2515.27 1380
2515.74 1282
2516.21 1206
2516.69 1211
2517.16 1172
2517.63 1146
2518.11 1140
2518.58 1255
2519.05 1228
2519.53 1127
2520.00 1081
2520.47 1127
2520.95 1169
2521.42 1164
2521.89 1170
2522.37 1170
2522.84 1121
2523.31 1198
2523.79 1144
2524.26 1110
2524.73 1155
2525.21 1119
2525.68 1141
2526.16 1026
2526.63 1141
2527.10 1177
2527.58 1017
2528.05 1091
2528.52 1266
2529.00 1138
2529.47 1038
2529.95 1167
2530.42 1140
2530.90 1109
2531.37 1106
2531.84 1251
2532.32 1241
2532.79 1049
2533.27 1178
2533.74 1258
2534.22 1183
2534.69 1094
2535.17 1214
2535.64 1140
2536.12 1279
2536.59 1115
2537.07 1139
2537.54 1219
2538.02 1302
2538.49 1194
2538.97 1190
2539.44 1235
2539.92 1166
2540.39 1250
2540.87 1401
2541.34 1435
2541.82 1365
2542.29 1334
2542.77 1268
2543.24 1248
2543.72 1322
2544.19 1401
2544.67 1410
2545.14 1391
2545.62 1241
2546.10 1201
2546.57 1198
2547.05 1398
2547.52 1374
2548.00 1438
2548.47 1414
2548.95 1505
2549.43 1569
2549.90 1606
2550.38 1494
2550.86 1571
2551.33 1602
2551.81 1321
2552.28 1310
2552.76 1354
2553.24 1365
2553.71 1212
2554.19 1220
2554.67 1193
2555.14 1305
2555.62 1230
2556.10 1419
2556.57 1186
2557.05 1189
2557.53 1119
2558.00 1136
2558.48 1248
2558.96 1159
2559.43 1079
2559.91 1100
2560.39 1211
2560.86 1122
2561.34 1132
2561.82 1131
2562.30 1124
2562.77 1147
2563.25 1179
2563.73 1170
2564.21 1096
2564.68 1056
2565.16 1132
2565.64 1120
2566.12 1059
2566.59 1220
2567.07 1155
2567.55 1048
2568.03 1177
2568.50 1210
2568.98 1082
2569.46 1171
2569.94 1118
2570.42 1048
2570.89 1032
2571.37 1101
2571.85 1100
2572.33 1008
2572.81 1082
2573.28 1081
2573.76 1073
2574.24 1201
2574.72 1174
2575.20 1095
2575.68 1036
2576.15 1001
2576.63 1080
2577.11 1178
2577.59 1138
2578.07 1064
2578.55 1101
2579.03 1071
2579.50 1145
2579.98 1196
2580.46 1189
2580.94 1210
2581.42 1096
2581.90 1127
2582.38 1124
2582.86 1092
2583.34 1083
2583.82 1128
2584.30 1115
2584.77 1059
2585.25 1128
2585.73 1084
2586.21 1019
2586.69 936
2587.17 1013
2587.65 1127
2588.13 1107
2588.61 1170
2589.09 1197
2589.57 1323
2590.05 1117
2590.53 1124
2591.01 1085
2591.49 1179
2591.97 1135
2592.45 1030
2592.93 1043
2593.41 1003
2593.89 1129
2594.37 938
2594.85 894
2595.33 1043
2595.81 1115
2596.29 1052
2596.77 920
2597.25 987
2597.73 1082
2598.21 1107
2598.69 998
2599.17 1085
2599.65 1043
2600.14 1186
2600.62 1169
2601.10 1074
2601.58 965
2602.06 1010
2602.54 1023
2603.02 1030
2603.50 1048
2603.98 1118
2604.46 998
2604.95 1093
2605.43 1206
2605.91 1132
2606.39 1029
2606.87 1101
2607.35 1165
2607.83 1308
2608.31 1151
2608.80 1214
2609.28 1214
2609.76 1243
2610.24 1305
2610.72 1442
2611.20 1198
2611.69 1035
2612.17 1073
2612.65 1177
2613.13 975
2613.61 955
2614.10 1093
2614.58 1074
2615.06 1049
2615.54 1276
2616.02 1029
2616.51 1035
2616.99 1162
2617.47 1242
2617.95 1282
2618.44 1017
2618.92 1041
2619.40 1126
2619.88 1241
2620.37 1141
2620.85 1049
2621.33 1122
2621.81 1183
2622.30 1194
2622.78 1150
2623.26 1157
2623.75 1117
2624.23 997
2624.71 1080
2625.19 1182
2625.68 1156
2626.16 1109
2626.64 1177
2627.13 1136
2627.61 1149
2628.09 1202
2628.58 1289
2629.06 1160
2629.54 1233
2630.03 1192
2630.51 1338
2630.99 1381
2631.48 1273
2631.96 1220
2632.45 1411
2632.93 1429
2633.41 1344
2633.90 1323
2634.38 1298
2634.86 1298
2635.35 1334
2635.83 1303
2636.32 1184
2636.80 1132
2637.28 1079
2637.77 1131
2638.25 1215
2638.74 1187
2639.22 1182
2639.71 1132
2640.19 1146
2640.68 1156
2641.16 1085
2641.64 1178
2642.13 1062
2642.61 1143
2643.10 1072
2643.58 1096
2644.07 1034
2644.55 1077
2645.04 1039
2645.52 1027
2646.01 1066
2646.49 965
2646.98 1096
2647.46 1094
2647.95 1113
2648.43 1087
2648.92 1084
2649.40 1029
2649.89 981
2650.37 887
2650.86 1073
2651.34 1271
2651.83 1256
2652.32 1253
2652.80 1091
2653.29 1091
2653.77 1084
2654.26 1125
2654.74 1092
2655.23 1044
2655.72 1198
2656.20 1135
2656.69 1006
2657.17 1103
2657.66 1162
2658.15 1058
2658.63 984
2659.12 939
2659.60 1109
2660.09 1103
2660.58 1100
2661.06 1185
2661.55 1145
2662.04 1155
2662.52 1219
2663.01 1272
2663.49 1230
2663.98 1149
2664.47 1126
2664.95 1254
2665.44 1225
2665.93 1116
2666.42 1167
2666.90 1140
2667.39 1123
2667.88 1111
2668.36 1092
2668.85 1267
2669.34 1021
2669.82 1127
2670.31 1186
2670.80 1201
2671.29 1198
2671.77 1098
2672.26 1149
2672.75 1155
2673.24 1258
2673.72 1211
2674.21 1365
2674.70 1398
2675.19 1430
2675.67 1658
2676.16 1538
2676.65 1510
2677.14 1516
2677.62 1534
2678.11 1378
2678.60 1351
2679.09 1344
2679.58 1239
2680.06 1276
2680.55 1161
2681.04 1052
2681.53 1050
2682.02 1121
2682.51 1065
2682.99 1142
2683.48 1207
2683.97 1085
2684.46 1155
2684.95 1052
2685.44 1016
2685.92 1225
2686.41 1244
2686.90 1071
2687.39 1041
2687.88 1152
2688.37 967
2688.86 1089
2689.35 1202
2689.83 1038
2690.32 1089
2690.81 1079
2691.30 1066
2691.79 1016
2692.28 1081
2692.77 1054
2693.26 1093
2693.75 1005
2694.24 1093
2694.73 1215
2695.22 1157
2695.71 1122
2696.20 1126
2696.68 1210
2697.17 1208
2697.66 1029
2698.15 1186
2698.64 1202
2699.13 1233
2699.62 1039
2700.11 1012
2700.60 947
2701.09 1048
2701.58 1228
2702.07 1148
2702.56 1043
2703.05 1108
2703.54 1185
2704.03 1178
2704.52 1154
2705.01 1077
2705.50 1083
2706.00 1214
2706.49 1154
2706.98 1138
2707.47 1004
2707.96 1025
2708.45 1001
2708.94 1053
2709.43 1076
2709.92 1000
2710.41 872
2710.90 1006
2711.39 1140
2711.88 1223
2712.37 1072
2712.87 1040
2713.36 1150
2713.85 1232
2714.34 1068
2714.83 960
2715.32 1078
2715.81 1097
2716.30 1042
2716.80 1082
2717.29 1146
2717.78 1137
2718.27 1160
2718.76 1052
2719.25 1053
2719.75 1066
2720.24 1185
2720.73 1110
2721.22 1229
2721.71 1296
2722.20 1317
2722.70 1370
2723.19 1200
2723.68 1224
2724.17 1354
2724.66 1391
2725.16 1405
2725.65 1368
2726.14 1335
2726.63 1245
2727.13 1244
2727.62 1122
2728.11 1121
2728.60 1206
2729.10 1158
2729.59 1076
2730.08 1128
2730.57 1059
2731.07 1221
2731.56 1146
2732.05 1170
2732.54 1207
2733.04 1319
2733.53 1239
2734.02 1287
2734.52 1211
2735.01 1101
2735.50 1130
2736.00 1366
2736.49 1292
2736.98 1247
2737.47 1254
2737.97 1245
2738.46 1132
2738.95 1184
2739.45 1163
2739.94 1189
2740.44 1219
2740.93 1307
2741.42 1226
2741.92 1153
2742.41 1302
2742.90 1178
2743.40 1105
2743.89 1121
2744.39 1166
2744.88 1165
2745.37 1088
2745.87 1143
2746.36 1205
2746.86 1202
2747.35 1205
2747.84 1176
2748.34 1198
2748.83 1284
2749.33 1233
2749.82 1341
2750.32 1210
2750.81 1251
2751.30 1240
2751.80 1180
2752.29 1068
2752.79 1096
2753.28 1235
2753.78 1076
2754.27 1073
2754.77 1071
2755.26 1229
2755.76 1158
2756.25 1046
2756.75 1011
2757.24 1089
2757.74 1191
2758.23 1094
2758.73 1101
2759.22 1128
2759.72 1025
2760.21 1072
2760.71 1136
2761.20 1196
2761.70 1206
2762.20 1052
2762.69 1093
2763.19 1152
2763.68 1204
2764.18 1150
2764.67 1105
2765.17 1093
2765.67 1184
2766.16 1087
2766.66 1020
2767.15 1076
2767.65 1069
2768.14 1096
2768.64 1162
2769.14 1128
2769.63 1106
2770.13 1143
2770.63 1102
2771.12 1066
2771.62 1241
2772.11 1225
2772.61 1075
2773.11 1129
2773.60 1102
2774.10 1098
2774.60 1141
2775.09 1257
2775.59 1425
2776.09 1350
2776.58 1548
2777.08 1509
2777.58 1493
2778.07 1453
2778.57 1481
2779.07 1483
2779.57 1576
2780.06 1513
2780.56 1415
2781.06 1396
2781.55 1316
2782.05 1209
2782.55 1176
2783.05 1155
2783.54 1088
2784.04 1024
2784.54 1144
2785.04 1231
2785.53 1269
2786.03 1123
2786.53 1064
2787.03 1120
2787.52 1122
2788.02 1058
2788.52 1035
2789.02 1102
2789.52 1152
2790.01 1029
2790.51 1047
2791.01 1078
2791.51 1062
2792.01 1062
2792.50 1132
2793.00 1168
2793.50 1221
2794.00 1168
2794.50 1113
2795.00 963
2795.50 1071
2795.99 1174
2796.49 1118
2796.99 1172
2797.49 1137
2797.99 1078
2798.49 1196
2798.99 1267
2799.48 1305
2799.98 1276
2800.48 1174
2800.98 1142
2801.48 1178
2801.98 1109
2802.48 1169
2802.98 1342
2803.48 1230
2803.98 1143
2804.48 1141
2804.97 1181
2805.47 1183
2805.97 1124
2806.47 1162
2806.97 1389
2807.47 1410
2807.97 1199
2808.47 1333
2808.97 1427
2809.47 1401
2809.97 1326
2810.47 1299
2810.97 1192
2811.47 1186
2811.97 1057
2812.47 1097
2812.97 1247
2813.47 1153
2813.97 1151
2814.47 1170
2814.97 1053
2815.47 1122
2815.97 1319
2816.47 1193
2816.97 1240
2817.47 1251
2817.97 1149
2818.47 1172
2818.97 1184
2819.47 1065
2819.98 1197
2820.48 1390
2820.98 1299
2821.48 1202
2821.98 1327
2822.48 1365
2822.98 1211
2823.48 1121
2823.98 1227
2824.48 1292
2824.98 1252
2825.49 1156
2825.99 1036
2826.49 1139
2826.99 996
2827.49 1079
2827.99 1123
2828.49 1094
2828.99 1062
2829.50 1223
2830.00 1109
2830.50 1112
2831.00 991
2831.50 1082
2832.00 1149
2832.51 1080
2833.01 993
2833.51 1106
2834.01 1054
2834.51 993
2835.02 1053
2835.52 1063
2836.02 1062
2836.52 1033
2837.02 1062
2837.53 986
2838.03 1090
2838.53 1128
2839.03 1001
2839.54 1061
2840.04 1004
2840.54 1011
2841.04 1056
2841.55 1112
2842.05 1139
2842.55 1129
2843.05 951
2843.56 1062
2844.06 1090
2844.56 1107
2845.07 1095
2845.57 1149
2846.07 1166
2846.57 1099
2847.08 1222
2847.58 1370
2848.08 1189
2848.59 1235
2849.09 1218
2849.59 1177
2850.10 1259
2850.60 1202
2851.10 1172
2851.61 1064
2852.11 1095
2852.61 1072
2853.12 1155
2853.62 1119
2854.12 1181
2854.63 1195
2855.13 1259
2855.64 1168
2856.14 1175
2856.64 1151
2857.15 1193
2857.65 1194
2858.16 1135
2858.66 1219
2859.16 1048
2859.67 1089
2860.17 1228
2860.68 1175
2861.18 1100
2861.69 1102
2862.19 1152
2862.69 1029
2863.20 1085
2863.70 1117
2864.21 1135
2864.71 1102
2865.22 991
2865.72 1057
2866.23 1174
2866.73 1180
2867.24 1074
2867.74 1046
2868.25 1219
2868.75 1135
2869.26 1031
2869.76 1042
2870.27 1204
2870.77 1134
2871.28 1235
2871.78 1182
2872.29 1079
2872.79 1151
2873.30 1234
2873.80 1322
2874.31 1278
2874.81 1337
2875.32 1419
2875.83 1341
2876.33 1416
2876.84 1266
2877.34 1200
2877.85 1210
2878.35 1286
2878.86 1247
2879.37 1239
2879.87 1186
2880.38 1216
2880.88 1306
2881.39 1289
2881.90 1248
2882.40 1215
2882.91 1154
2883.41 1241
2883.92 1274
2884.43 1140
2884.93 1162
2885.44 1193
2885.95 1273
2886.45 1352
2886.96 1179
2887.47 1288
2887.97 1272
2888.48 1329
2888.99 1279
2889.49 1502
2890.00 1587
2890.51 1551
2891.01 1549
2891.52 1399
2892.03 1406
2892.54 1459
2893.04 1386
2893.55 1656
2894.06 1814
2894.56 1588
2895.07 1930
2895.58 2026
2896.09 1769
2896.59 2069
2897.10 2080
2897.61 1987
2898.12 1958
2898.62 1860
2899.13 1805
2899.64 1858
2900.15 1834
2900.65 1624
2901.16 1390
2901.67 1314
2902.18 1354
2902.69 1422
2903.19 1470
2903.70 1499
2904.21 1321
2904.72 1263
2905.23 1286
2905.73 1552
2906.24 1397
2906.75 1430
2907.26 1562
2907.77 1351
2908.28 1524
2908.79 1470
2909.29 1247
2909.80 1179
2910.31 1126
2910.82 1168
2911.33 1240
2911.84 1294
2912.35 1164
2912.85 1242
2913.36 1210
2913.87 1283
2914.38 1505
2914.89 1368
2915.40 1339
2915.91 1268
2916.42 1194
2916.93 1111
2917.44 1225
2917.95 1279
2918.45 1155
2918.96 1192
2919.47 1225
2919.98 1164
2920.49 1188
2921.00 1151
2921.51 1208
2922.02 1291
2922.53 1049
2923.04 1002
2923.55 1099
2924.06 1103
2924.57 1167
2925.08 1157
2925.59 1055
2926.10 1332
2926.61 1309
2927.12 1227
2927.63 1301
2928.14 1391
2928.65 1323
2929.16 1266
2929.67 1218
2930.18 1078
2930.69 1065
2931.20 1197
2931.71 1102
2932.22 1125
2932.73 1190
2933.25 1169
2933.76 1118
2934.27 1191
2934.78 1159
2935.29 1162
2935.80 1321
2936.31 1322
2936.82 1149
2937.33 1221
2937.84 1323
2938.35 1118
2938.87 1234
2939.38 1302
2939.89 1294
2940.40 1265
2940.91 1346
2941.42 1198
2941.93 1230
2942.44 1270
2942.96 1283
2943.47 1211
2943.98 1172
2944.49 1164
2945.00 1256
2945.51 1320
2946.03 1164
2946.54 1153
2947.05 1087
2947.56 1066
2948.07 1196
2948.59 1131
2949.10 1110
2949.61 1103
2950.12 1181
2950.63 1050
2951.15 1161
2951.66 1150
2952.17 1162
2952.68 1231
2953.19 1183
2953.71 1141
2954.22 1083
2954.73 1109
2955.24 1221
2955.76 1191
2956.27 1061
2956.78 1127
2957.30 1139
2957.81 1130
2958.32 1065
2958.83 1030
2959.35 1072
2959.86 1269
2960.37 1138
2960.89 1260
2961.40 1212
2961.91 1140
2962.43 1101
2962.94 1160
2963.45 1244
2963.96 1151
2964.48 1174
2964.99 1331
2965.51 1268
2966.02 1212
2966.53 1166
2967.05 1219
2967.56 1144
2968.07 1144
2968.59 1095
2969.10 1045
2969.61 1136
2970.13 1106
2970.64 1218
2971.16 1139
2971.67 1164
2972.18 1072
2972.70 1165
2973.21 1277
2973.73 1182
2974.24 1249
2974.75 1192
2975.27 1236
2975.78 1213
2976.30 1185
2976.81 1208
2977.33 1279
2977.84 1330
2978.36 1165
2978.87 1165
2979.38 1215
2979.90 1303
2980.41 1386
2980.93 1499
2981.44 1510
2981.96 1428
2982.47 1369
2982.99 1275
2983.50 1401
2984.02 1355
2984.53 1394
2985.05 1395
2985.56 1572
2986.08 1574
2986.59 1495
2987.11 1428
2987.63 1422
2988.14 1573
2988.66 1728
2989.17 1768
2989.69 1652
2990.20 1737
2990.72 2049
2991.23 1953
2991.75 1874
2992.27 1859
2992.78 2001
2993.30 1906
2993.81 1834
2994.33 1819
2994.84 1724
2995.36 1857
2995.88 2021
2996.39 1931
2996.91 1832
2997.43 1870
2997.94 1851
2998.46 1852
2998.97 2083
2999.49 2127
3000.01 1992
3000.52 2281
3001.04 2269
3001.56 2641
3002.07 2751
3002.59 2800
3003.11 3276
3003.62 3633
3004.14 4143
3004.66 4757
3005.17 5393
3005.69 5619
3006.21 5769
3006.72 5974
3007.24 5983
3007.76 5736
3008.28 5505
3008.79 5056
3009.31 4398
3009.83 4193
3010.34 3314
3010.86 2829
3011.38 2657
3011.90 2368
3012.41 1942
3012.93 1926
3013.45 1924
3013.97 1737
3014.48 1675
3015.00 1671
3015.52 1814
3016.04 1861
3016.56 1801
3017.07 1856
3017.59 1809
3018.11 1969
3018.63 1847
3019.15 1872
3019.66 1798
3020.18 1718
3020.70 1839
3021.22 1748
3021.74 1728
3022.26 1900
3022.77 1760
3023.29 1668
3023.81 1752
3024.33 1564
3024.85 1664
3025.37 1858
3025.88 1643
3026.40 1837
3026.92 1586
3027.44 1465
3027.96 1585
3028.48 1593
3029.00 1635
3029.52 1499
3030.04 1444
3030.55 1362
3031.07 1550
3031.59 1516
3032.11 1461
3032.63 1478
3033.15 1500
3033.67 1612
3034.19 1433
3034.71 1474
3035.23 1497
3035.75 1497
3036.27 1462
3036.79 1530
3037.31 1482
3037.83 1467
3038.35 1389
3038.87 1427
3039.39 1480
3039.91 1441
3040.42 1486
3040.94 1469
3041.46 1418
3041.98 1457
3042.50 1651
3043.03 1545
3043.55 1591
3044.07 1647
3044.59 1466
3045.11 1333
3045.63 1401
3046.15 1529
3046.67 1678
3047.19 1396
3047.71 1442
3048.23 1479
3048.75 1476
3049.27 1406
3049.79 1429
3050.31 1341
3050.83 1304
3051.35 1388
3051.87 1389
3052.39 1417
3052.92 1412
3053.44 1335
3053.96 1386
3054.48 1336
3055.00 1397
3055.52 1358
3056.04 1440
3056.56 1287
3057.09 1281
3057.61 1234
3058.13 1235
3058.65 1223
3059.17 1252
3059.69 1300
3060.21 1356
3060.74 1288
3061.26 1451
3061.78 1340
3062.30 1281
3062.82 1264
3063.34 1303
3063.87 1484
3064.39 1306
3064.91 1646
3065.43 1625
3065.95 1504
3066.48 1426
3067.00 1495
3067.52 1493
3068.04 1360
3068.57 1433
3069.09 1285
3069.61 1517
3070.13 1478
3070.66 1387
3071.18 1598
3071.70 1504
3072.22 1446
3072.75 1376
3073.27 1419
3073.79 1438
3074.31 1428
3074.84 1450
3075.36 1510
3075.88 1571
3076.41 1658
3076.93 1703
3077.45 1740
3077.97 1760
3078.50 1658
3079.02 1863
3079.54 1926
3080.07 1967
3080.59 2064
3081.11 2077
3081.64 2140
3082.16 2259
3082.68 2305
3083.21 2211
3083.73 2107
3084.26 2149
3084.78 2166
3085.30 2016
3085.83 1932
3086.35 1850
3086.87 1975
3087.40 1925
3087.92 2080
3088.45 1910
3088.97 1796
3089.49 2031
3090.02 1907
3090.54 1758
3091.07 1983
3091.59 1980
3092.11 1895
3092.64 1732
3093.16 1791
3093.69 2031
3094.21 2054
3094.74 2095
3095.26 2109
3095.79 2326
3096.31 2181
3096.84 1971
3097.36 2307
3097.89 2519
3098.41 2445
3098.93 2453
3099.46 2693
3099.98 3068
3100.51 3504
3101.03 4320
3101.56 5349
3102.09 6103
3102.61 7156
3103.14 8073
3103.66 9105
3104.19 10133
3104.71 10792
3105.24 10999
3105.76 10667
3106.29 9965
3106.81 9075
3107.34 8122
3107.86 6815
3108.39 5762
3108.92 4663
3109.44 3888
3109.97 3726
3110.49 3403
3111.02 3158
3111.55 3010
3112.07 2975
3112.60 2923
3113.12 3183
3113.65 3292
3114.18 2853
3114.70 2705
3115.23 2573
3115.75 2497
3116.28 2330
3116.81 2152
3117.33 2278
3117.86 2042
3118.39 1944
3118.91 2150
3119.44 1934
3119.97 2130
3120.49 2132
3121.02 2173
3121.55 2415
3122.07 2148
3122.60 2066
3123.13 2230
3123.65 2149
3124.18 2064
3124.71 2049
3125.24 1954
3125.76 1909
3126.29 1866
3126.82 1764
3127.34 1724
3127.87 1680
3128.40 1710
3128.93 1601
3129.45 1630
3129.98 1733
3130.51 1641
3131.04 1591
3131.56 1629
3132.09 1702
3132.62 1634
3133.15 1638
3133.68 1529
3134.20 1619
3134.73 1665
3135.26 1680
3135.79 1586
3136.32 1542
3136.84 1490
3137.37 1390
3137.90 1638
3138.43 1629
3138.96 1575
3139.48 1639
3140.01 1617
3140.54 1597
3141.07 1524
3141.60 1554
3142.13 1586
3142.66 1493
3143.18 1417
3143.71 1367
3144.24 1633
3144.77 1598
3145.30 1465
3145.83 1565
3146.36 1627
3146.89 1601
3147.41 1424
3147.94 1540
3148.47 1388
3149.00 1459
3149.53 1577
3150.06 1581
3150.59 1723
3151.12 1651
3151.65 1598
3152.18 1717
3152.71 1572
3153.24 1627
3153.77 1796
3154.30 1497
3154.82 1571
3155.35 1600
3155.88 1510
3156.41 1582
3156.94 1584
3157.47 1712
3158.00 1707
3158.53 1647
3159.06 1775
3159.59 1761
3160.12 1638
3160.65 1863
3161.18 1837
3161.71 1609
3162.24 1702
3162.77 1659
3163.30 1604
3163.83 1486
3164.37 1477
3164.90 1540
3165.43 1551
3165.96 1459
3166.49 1407
3167.02 1425
3167.55 1362
3168.08 1404
3168.61 1422
3169.14 1415
3169.67 1278
3170.20 1444
3170.73 1625
3171.26 1500
3171.80 1499
3172.33 1533
3172.86 1547
3173.39 1731
3173.92 1667
3174.45 1737
3174.98 1690
3175.51 1850
3176.05 1904
3176.58 1934
3177.11 1770
3177.64 1957
3178.17 1740
3178.70 1745
3179.23 1578
3179.77 1514
3180.30 1442
3180.83 1393
3181.36 1383
3181.89 1356
3182.43 1365
3182.96 1255
3183.49 1289
3184.02 1299
3184.55 1592
3185.09 1408
3185.62 1297
3186.15 1351
3186.68 1373
3187.21 1331
3187.75 1327
3188.28 1283
3188.81 1429
3189.34 1509
3189.88 1443
3190.41 1348
3190.94 1284
3191.47 1512
3192.01 1359
3192.54 1476
3193.07 1439
3193.61 1165
3194.14 1297
3194.67 1399
3195.20 1342
3195.74 1398
3196.27 1296
3196.80 1120
3197.34 1321
3197.87 1486
3198.40 1291
3198.94 1444
3199.47 1520
3200.00 1446
3200.54 1356
3201.07 1371
3201.60 1442
3202.14 1536
3202.67 1446
3203.21 1502
3203.74 1538
3204.27 1525
3204.81 1529
3205.34 1585
3205.87 1645
3206.41 1667
3206.94 1609
3207.48 1724
3208.01 1657
3208.54 1724
3209.08 1706
3209.61 1840
3210.15 1817
3210.68 1642
3211.22 1721
3211.75 1775
3212.28 1908
3212.82 1888
3213.35 1854
3213.89 1810
3214.42 1825
3214.96 1824
3215.49 1845
3216.03 1599
3216.56 1534
3217.10 1551
3217.63 1530
3218.17 1506
3218.70 1670
3219.24 1459
3219.77 1539
3220.31 1487
3220.84 1400
3221.38 1517
3221.91 1626
3222.45 1637
3222.98 1853
3223.52 1761
3224.05 1822
3224.59 1715
3225.12 2014
3225.66 1978
3226.19 2009
3226.73 2125
3227.27 2061
3227.80 2076
3228.34 2003
3228.87 1972
3229.41 1920
3229.94 1881
3230.48 2036
3231.02 1948
3231.55 1960
3232.09 1954
3232.62 2149
3233.16 2115
3233.70 2142
3234.23 2151
3234.77 2126
3235.31 2087
3235.84 1880
3236.38 2059
3236.91 2245
3237.45 2161
3237.99 1917
3238.52 2239
3239.06 2350
3239.60 2368
3240.13 2464
3240.67 2183
3241.21 2329
3241.75 2069
3242.28 2073
3242.82 2206
3243.36 2276
3243.89 2053
3244.43 2070
3244.97 1995
3245.50 2076
3246.04 2115
3246.58 2274
3247.12 2383
3247.65 2546
3248.19 2406
3248.73 2206
3249.27 2089
3249.80 2225
3250.34 2139
3250.88 2122
3251.42 2106
3251.95 2271
3252.49 2457
3253.03 2340
3253.57 2109
3254.11 2181
3254.64 2374
3255.18 2733
3255.72 2625
3256.26 2672
3256.80 2542
3257.33 2542
3257.87 2542
3258.41 2610
3258.95 2855
3259.49 3093
3260.02 3183
3260.56 3639
3261.10 4293
3261.64 4480
3262.18 5196
3262.72 5464
3263.26 5665
3263.79 6244
3264.33 6563
3264.87 7182
3265.41 7750
3265.95 7976
3266.49 8119
3267.03 8664
3267.57 8941
3268.11 9036
3268.64 8591
3269.18 8123
3269.72 7927
3270.26 7678
3270.80 6912
3271.34 6234
3271.88 5323
3272.42 4778
3272.96 4287
3273.50 3601
3274.04 3149
3274.58 3200
3275.12 3027
3275.66 2767
3276.20 2927
3276.74 2808
3277.28 2512
3277.82 2693
3278.36 2696
3278.90 2753
3279.44 2487
3279.98 2650
3280.52 2489
3281.06 2680
3281.60 2566
3282.14 2511
3282.68 2621
3283.22 2410
3283.76 2480
3284.30 2630
3284.84 2592
3285.38 2447
3285.92 2662
3286.46 2638
3287.00 2768
3287.54 2615
3288.08 2728
3288.62 2759
3289.16 2765
3289.70 2921
3290.24 2759
3290.79 2788
3291.33 2614
3291.87 2680
3292.41 2773
3292.95 2800
3293.49 2853
3294.03 2705
3294.57 2945
3295.11 3095
3295.66 3121
3296.20 3366
3296.74 3375
3297.28 3551
3297.82 3758
3298.36 3483
3298.90 3613
3299.45 3669
3299.99 3427
3300.53 3491
3301.07 3252
3301.61 3223
3302.16 3164
3302.70 3021
3303.24 3184
3303.78 3538
3304.32 3651
3304.87 3349
3305.41 3299
3305.95 3389
3306.49 3155
3307.03 3108
3307.58 3047
3308.12 2976
3308.66 2785
3309.20 2692
3309.75 2468
3310.29 2422
3310.83 2445
3311.37 2526
3311.92 2529
3312.46 2469
3313.00 2284
3313.54 2523
3314.09 2531
3314.63 2736
3315.17 2811
3315.72 2702
3316.26 2776
3316.80 2808
3317.35 3149
3317.89 3344
3318.43 3103
3318.97 3044
3319.52 3252
3320.06 3096
3320.60 3129
3321.15 2949
3321.69 2896
3322.23 2936
3322.78 2974
3323.32 3031
3323.87 2904
3324.41 2850
3324.95 2872
3325.50 2881
3326.04 2658
3326.58 2486
3327.13 2583
3327.67 2525
3328.22 2487
3328.76 2419
3329.30 2408
3329.85 2548
3330.39 2655
3330.94 2896
3331.48 2999
3332.03 3692
3332.57 4490
3333.11 5712
3333.66 6719
3334.20 8055
3334.75 9471
3335.29 11408
3335.84 12925
3336.38 14466
3336.93 15221
3337.47 15686
3338.02 16867
3338.56 15987
3339.11 14646
3339.65 13788
3340.20 12125
3340.74 10275
3341.29 8963
3341.83 7307
3342.38 6296
3342.92 5304
3343.47 4270
3344.01 3646
3344.56 3278
3345.10 3072
3345.65 2821
3346.19 2728
3346.74 2398
3347.28 2266
3347.83 2580
3348.38 2596
3348.92 2385
3349.47 2500
3350.01 2742
3350.56 2718
3351.10 2681
3351.65 2942
3352.20 2890
3352.74 2844
3353.29 2968
3353.83 2971
3354.38 2898
3354.93 2685
3355.47 2772
3356.02 2762
3356.56 2769
3357.11 2333
3357.66 2248
3358.20 2187
3358.75 2128
3359.30 2259
3359.84 2183
3360.39 2136
3360.94 2084
3361.48 1994
3362.03 2022
3362.58 2052
3363.12 2021
3363.67 2123
3364.22 2228
3364.76 2404
3365.31 2174
3365.86 2205
3366.41 2204
3366.95 2109
3367.50 2238
3368.05 2286
3368.59 2248
3369.14 2123
3369.69 2002
3370.24 2038
3370.78 2157
3371.33 2107
3371.88 2144
3372.43 2218
3372.97 2305
3373.52 2405
3374.07 2486
3374.62 2415
3375.17 2405
3375.71 2678
3376.26 2667
3376.81 2675
3377.36 2421
3377.91 2376
3378.45 2347
3379.00 2218
3379.55 2057
3380.10 2041
3380.65 2002
3381.19 1827
3381.74 1789
3382.29 1860
3382.84 1795
3383.39 1783
3383.94 1755
3384.49 1754
3385.03 1693
3385.58 1745
3386.13 1775
3386.68 1737
3387.23 1567
3387.78 1733
3388.33 1804
3388.88 1604
3389.42 1412
3389.97 1378
3390.52 1624
3391.07 1710
3391.62 1610
3392.17 1621
3392.72 1529
3393.27 1520
3393.82 1462
3394.37 1554
3394.92 1586
3395.47 1592
3396.02 1588
3396.57 1424
3397.11 1425
3397.66 1543
3398.21 1442
3398.76 1462
3399.31 1492
3399.86 1492
3400.41 1383
3400.96 1568
3401.51 1577
3402.06 1421
3402.61 1350
3403.16 1421
3403.71 1532
3404.26 1447
3404.81 1462
3405.36 1697
3405.91 1623
3406.46 1559
3407.02 1529
3407.57 1379
3408.12 1365
3408.67 1446
3409.22 1481
3409.77 1519
3410.32 1356
3410.87 1445
3411.42 1558
3411.97 1700
3412.52 1627
3413.07 1739
3413.62 1813
3414.17 1746
3414.73 1668
3415.28 1650
3415.83 1735
3416.38 1751
3416.93 1716
3417.48 1639
3418.03 1712
3418.58 1695
3419.14 1764
3419.69 1584
3420.24 1460
3420.79 1412
3421.34 1497
3421.89 1599
3422.44 1680
3423.00 1721
3423.55 1606
3424.10 1632
3424.65 1979
3425.20 1881
3425.76 1865
3426.31 1929
3426.86 1932
3427.41 1855
3427.96 1685
3428.52 1526
3429.07 1815
3429.62 1734
3430.17 1631
3430.72 1500
3431.28 1568
3431.83 1430
3432.38 1461
3432.93 1513
3433.49 1556
3434.04 1397
3434.59 1381
3435.14 1405
3435.70 1301
3436.25 1378
3436.80 1394
3437.36 1482
3437.91 1521
3438.46 1455
3439.01 1338
3439.57 1458
3440.12 1442
3440.67 1494
3441.23 1396
3441.78 1544
3442.33 1669
3442.89 1654
3443.44 1541
3443.99 1639
3444.55 1656
3445.10 1724
3445.65 1695
3446.21 1577
3446.76 1540
3447.31 1588
3447.87 1549
3448.42 1519
3448.98 1404
3449.53 1384
3450.08 1455
3450.64 1320
3451.19 1244
3451.75 1535
3452.30 1485
3452.85 1358
3453.41 1382
3453.96 1545
3454.52 1532
3455.07 1387
3455.62 1275
3456.18 1415
3456.73 1427
3457.29 1368
3457.84 1390
3458.40 1421
3458.95 1383
3459.51 1456
3460.06 1421
3460.62 1649
3461.17 1626
3461.72 1456
3462.28 1426
3462.83 1508
3463.39 1611
3463.94 1487
3464.50 1460
3465.05 1509
3465.61 1531
3466.17 1521
3466.72 1664
3467.28 1598
3467.83 1702
3468.39 1804
3468.94 1804
3469.50 1780
3470.05 1831
3470.61 2055
3471.16 1927
3471.72 1973
3472.27 2043
3472.83 1988
3473.39 1971
3473.94 1941
3474.50 2078
3475.05 2129
3475.61 2036
3476.17 1986
3476.72 2008
3477.28 2186
3477.83 2075
3478.39 2008
3478.95 2082
3479.50 2256
3480.06 2251
3480.61 2234
3481.17 2137
3481.73 2215
3482.28 2341
3482.84 2440
3483.40 2450
3483.95 2248
3484.51 2467
3485.07 2607
3485.62 2408
3486.18 2487
3486.74 2449
3487.29 2633
3487.85 2750
3488.41 3128
3488.97 3392
3489.52 3835
3490.08 4931
3490.64 5833
3491.19 7014
3491.75 8440
3492.31 9142
3492.87 9930
3493.42 10688
3493.98 10971
3494.54 10871
3495.09 10794
3495.65 9576
3496.21 8704
3496.77 7386
3497.33 6615
3497.88 5722
3498.44 4807
3499.00 4332
3499.56 3938
3500.11 3546
3500.67 3771
3501.23 3514
3501.79 3643
3502.35 3582
3502.90 4028
3503.46 4030
3504.02 4203
3504.58 4128
3505.14 4609
3505.70 4826
3506.25 4692
3506.81 4669
3507.37 4713
3507.93 4283
3508.49 4313
3509.05 3964
3509.61 3749
3510.16 3601
3510.72 3355
3511.28 3067
3511.84 2770
3512.40 2806
3512.96 2614
3513.52 2446
3514.08 2241
3514.63 2212
3515.19 2040
3515.75 1959
3516.31 1849
3516.87 1860
3517.43 1773
3517.99 1693
3518.55 1765
3519.11 1785
3519.67 1794
3520.23 1731
3520.79 1826
3521.35 1889
3521.91 1765
3522.47 1828
3523.03 2058
3523.59 1992
3524.15 2049
3524.71 1847
3525.26 2004
3525.82 1964
3526.38 1945
3526.94 1952
3527.50 2073
3528.07 2019
3528.63 1723
3529.19 1754
3529.75 1820
3530.31 1781
3530.87 1634
3531.43 1520
3531.99 1600
3532.55 1684
3533.11 1586
3533.67 1804
3534.23 1822
3534.79 1679
3535.35 1801
3535.91 1839
3536.47 1641
3537.03 1742
3537.59 1940
3538.15 1757
3538.72 1822
3539.28 1857
3539.84 1881
3540.40 1648
3540.96 1691
3541.52 1701
3542.08 1641
3542.64 1622
3543.20 1468
3543.77 1606
3544.33 1514
3544.89 1677
3545.45 1693
3546.01 1673
3546.57 1706
3547.14 1668
3547.70 1507
3548.26 1612
3548.82 1672
3549.38 1577
3549.94 1572
3550.51 1512
3551.07 1545
3551.63 1585
3552.19 1576
3552.75 1555
3553.32 1428
3553.88 1470
3554.44 1550
3555.00 1445
3555.56 1346
3556.13 1338
3556.69 1485
3557.25 1348
3557.81 1210
3558.38 1294
3558.94 1399
3559.50 1336
3560.06 1392
3560.63 1325
3561.19 1308
3561.75 1323
3562.32 1283
3562.88 1478
3563.44 1287
3564.00 1425
3564.57 1488
3565.13 1473
3565.69 1489
3566.26 1424
3566.82 1441
3567.38 1445
3567.95 1400
3568.51 1510
3569.07 1496
3569.64 1494
3570.20 1526
3570.76 1213
3571.33 1268
3571.89 1273
3572.45 1312
3573.02 1346
3573.58 1479
3574.15 1442
3574.71 1316
3575.27 1376
3575.84 1368
3576.40 1413
3576.96 1480
3577.53 1501
3578.09 1669
3578.66 1663
3579.22 1735
3579.79 1792
3580.35 1740
3580.91 1613
3581.48 1706
3582.04 1595
3582.61 1434
3583.17 1416
3583.74 1395
3584.30 1403
3584.87 1430
3585.43 1413
3585.99 1279
3586.56 1229
3587.12 1377
3587.69 1358
3588.25 1267
3588.82 1339
3589.38 1518
3589.95 1294
3590.51 1339
3591.08 1313
3591.64 1428
3592.21 1404
3592.77 1241
3593.34 1345
3593.91 1370
3594.47 1259
3595.04 1240
3595.60 1320
3596.17 1341
3596.73 1313
3597.30 1321
3597.86 1335
3598.43 1365
3599.00 1297
3599.56 1303
3600.13 1378
3600.69 1153
3601.26 1190
3601.82 1220
3602.39 1218
3602.96 1224
3603.52 1333
3604.09 1212
3604.65 1108
3605.22 1153
3605.79 1245
3606.35 1160
3606.92 1181
3607.49 1157
3608.05 1032
3608.62 1119
3609.19 1201
3609.75 1049
3610.32 1026
3610.89 1039
3611.45 1142
3612.02 1052
3612.59 1112
3613.15 1236
3613.72 1299
3614.29 1205
3614.85 1185
3615.42 1185
3615.99 1234
3616.55 1337
3617.12 1321
3617.69 1483
3618.26 1478
3618.82 1531
3619.39 1687
3619.96 1537
3620.53 1467
3621.09 1564
3621.66 1562
3622.23 1576
3622.80 1565
3623.36 1548
3623.93 1539
3624.50 1441
3625.07 1388
3625.63 1213
3626.20 1165
3626.77 1271
3627.34 1253
3627.91 1220
3628.47 1140
3629.04 1150
3629.61 1226
3630.18 1180
3630.75 1232
3631.31 1210
3631.88 1097
3632.45 1106
3633.02 1077
3633.59 1197
3634.16 1211
3634.73 1391
3635.29 1239
3635.86 1346
3636.43 1329
3637.00 1200
3637.57 1328
3638.14 1359
3638.71 1444
3639.28 1463
3639.84 1264
3640.41 1430
3640.98 1460
3641.55 1628
3642.12 1633
3642.69 1547
3643.26 1537
3643.83 1603
3644.40 1570
3644.97 1589
3645.54 1527
3646.11 1468
3646.67 1554
3647.24 1661
3647.81 1568
3648.38 1413
3648.95 1467
3649.52 1494
3650.09 1512
3650.66 1552
3651.23 1654
3651.80 1755
3652.37 1715
3652.94 1626
3653.51 1786
3654.08 1747
3654.65 1792
3655.22 1798
3655.79 1850
3656.36 1619
3656.93 1638
3657.50 1597
3658.07 1691
3658.64 1674
3659.21 1791
3659.78 1507
3660.35 1691
3660.93 1677
3661.50 1476
3662.07 1473
3662.64 1576
3663.21 1516
3663.78 1511
3664.35 1658
3664.92 1842
3665.49 1868
3666.06 1961
3666.63 2291
3667.20 2268
3667.78 2085
3668.35 2139
3668.92 2152
3669.49 1941
3670.06 1774
3670.63 1815
3671.20 1659
3671.77 1380
3672.35 1399
3672.92 1514
3673.49 1350
3674.06 1399
3674.63 1422
3675.20 1598
3675.78 1650
3676.35 1463
3676.92 1485
3677.49 1481
3678.06 1563
3678.64 1388
3679.21 1339
3679.78 1414
3680.35 1285
3680.92 1381
3681.50 1365
3682.07 1512
3682.64 1244
3683.21 1257
3683.79 1312
3684.36 1299
3684.93 1248
3685.50 1283
3686.07 1324
3686.65 1379
3687.22 1311
3687.79 1241
3688.37 1250
3688.94 1443
3689.51 1369
3690.08 1362
3690.66 1245
3691.23 1275
3691.80 1360
3692.38 1208
3692.95 1277
3693.52 1242
3694.10 1277
3694.67 1129
3695.24 1227
3695.81 1140
3696.39 1067
3696.96 1093
3697.54 1225
3698.11 1171
3698.68 1185
3699.26 1351
3699.83 1223
3700.40 1314
3700.98 1190
3701.55 1186
3702.12 1152
3702.70 1136
3703.27 1145
3703.85 1057
3704.42 1238
3704.99 1134
3705.57 1190
3706.14 1111
3706.72 1110
3707.29 1223
3707.86 1153
3708.44 1199
3709.01 1272
3709.59 1283
3710.16 1323
3710.74 1245
3711.31 1411
3711.89 1293
3712.46 1387
3713.03 1392
3713.61 1302
3714.18 1310
3714.76 1350
3715.33 1218
3715.91 1262
3716.48 1281
3717.06 1295
3717.63 1265
3718.21 1205
3718.78 1120
3719.36 1176
3719.93 1231
3720.51 1102
3721.08 1250
3721.66 1212
3722.23 1238
3722.81 1210
3723.39 1260
3723.96 1242
3724.54 1246
3725.11 1129
3725.69 1167
3726.26 1224
3726.84 1219
3727.41 1215
3727.99 1210
3728.57 1194
3729.14 1249
3729.72 1183
3730.29 1263
3730.87 1319
3731.45 1146
3732.02 1235
3732.60 1224
3733.17 1280
3733.75 1376
3734.33 1374
3734.90 1395
3735.48 1247
3736.06 1131
3736.63 1232
3737.21 1285
3737.79 1295
3738.36 1240
3738.94 1225
3739.52 1251
3740.09 1271
3740.67 1234
3741.25 1132
3741.82 1136
3742.40 1240
3742.98 1109
3743.55 1175
3744.13 1133
3744.71 1167
3745.28 1034
3745.86 1045
3746.44 964
3747.02 1084
3747.59 1169
3748.17 1147
3748.75 1210
3749.33 1063
3749.90 1091
3750.48 1096
3751.06 1058
3751.64 1172
3752.21 1173
3752.79 1072
3753.37 1209
3753.95 1106
3754.52 1212
3755.10 1160
3755.68 1165
3756.26 1217
3756.84 1159
3757.41 1087
3757.99 1107
3758.57 1173
3759.15 1076
3759.73 1292
3760.31 1272
3760.88 1237
3761.46 1264
3762.04 1092
3762.62 1308
3763.20 1293
3763.78 1156
3764.35 1155
3764.93 1158
3765.51 1282
3766.09 1228
3766.67 1207
3767.25 1126
3767.83 1135
3768.41 1101
3768.99 1239
3769.56 1344
3770.14 1378
3770.72 1212
3771.30 1189
3771.88 1222
3772.46 1226
3773.04 1278
3773.62 1272
3774.20 1245
3774.78 1312
3775.36 1246
3775.94 1265
3776.52 1238
3777.10 1237
3777.67 1236
3778.25 1168
3778.83 1052
3779.41 1080
3779.99 1086
3780.57 1153
3781.15 1140
3781.73 1161
3782.31 1158
3782.89 1139
3783.47 1140
3784.05 1172
3784.63 1043
3785.21 1025
3785.79 1141
3786.37 1218
3786.95 1091
3787.54 1007
3788.12 1056
3788.70 1179
3789.28 1201
3789.86 1114
3790.44 1102
3791.02 1249
3791.60 1018
3792.18 1055
3792.76 1246
3793.34 1176
3793.92 1259
3794.50 1193
3795.08 1206
3795.66 1192
3796.25 1118
3796.83 1274
3797.41 1343
3797.99 1268
3798.57 1478
3799.15 1432
3799.73 1405
3800.31 1459
3800.90 1288
3801.48 1454
3802.06 1500
3802.64 1591
3803.22 1628
3803.80 1546
3804.39 1498
3804.97 1403
3805.55 1504
3806.13 1536
3806.71 1567
3807.29 1593
3807.88 1658
3808.46 1550
3809.04 1580
3809.62 1631
3810.20 1652
3810.79 1719
3811.37 1781
3811.95 1735
3812.53 1857
3813.12 1771
3813.70 1884
3814.28 1890
3814.86 1930
3815.45 2003
3816.03 1910
3816.61 1973
3817.19 1817
3817.78 1821
3818.36 1850
3818.94 1616
3819.52 1439
3820.11 1459
3820.69 1544
3821.27 1456
3821.86 1503
3822.44 1364
3823.02 1286
3823.61 1283
3824.19 1213
3824.77 1183
3825.36 1395
3825.94 1329
3826.52 1315
3827.11 1187
3827.69 1315
3828.27 1185
3828.86 1306
3829.44 1199
3830.02 1171
3830.61 1146
3831.19 1165
3831.77 1168
3832.36 1199
3832.94 1192
3833.53 1193
3834.11 1194
3834.69 1108
3835.28 1101
3835.86 1089
3836.45 1195
3837.03 1058
3837.61 1200
3838.20 1257
3838.78 1185
3839.37 1081
3839.95 1150
3840.54 1136
3841.12 1181
3841.70 1084
3842.29 1082
3842.87 1018
3843.46 1100
3844.04 1008
3844.63 1086
3845.21 1097
3845.80 1200
3846.38 1229
3846.97 1134
3847.55 1032
3848.14 1137
3848.72 1088
3849.31 1109
3849.89 1129
3850.48 1081
3851.06 1013
3851.65 1205
3852.23 1217
3852.82 1216
3853.40 993
3853.99 1015
3854.58 1045
3855.16 1048
3855.75 1058
3856.33 1057
3856.92 1102
3857.50 1227
3858.09 1219
3858.68 1167
3859.26 1159
3859.85 1186
3860.43 1342
3861.02 1304
3861.60 1296
3862.19 1260
3862.78 1334
3863.36 1303
3863.95 1333
3864.54 1383
3865.12 1398
3865.71 1357
3866.29 1317
3866.88 1350
3867.47 1370
3868.05 1372
3868.64 1412
3869.23 1493
3869.81 1324
3870.40 1254
3870.99 1131
3871.57 1172
3872.16 1175
3872.75 1295
3873.33 1312
3873.92 1190
3874.51 1243
3875.10 1313
3875.68 1319
3876.27 1315
3876.86 1229
3877.44 1191
3878.03 1286
3878.62 1229
3879.21 1174
3879.79 1142
3880.38 1151
3880.97 1190
3881.56 1192
3882.14 1104
3882.73 1131
3883.32 1120
3883.91 1119
3884.49 1236
3885.08 1087
3885.67 1160
3886.26 1187
3886.85 1231
3887.43 1116
3888.02 1115
3888.61 1122
3889.20 1148
3889.79 1179
3890.38 1253
3890.96 1379
3891.55 1343
3892.14 1418
3892.73 1408
3893.32 1350
3893.91 1333
3894.49 1278
3895.08 1310
3895.67 1238
3896.26 1310
3896.85 1225
3897.44 1287
3898.03 1246
3898.61 1094
3899.20 1074
3899.79 1194
3900.38 1133
3900.97 1235
3901.56 1251
3902.15 1144
3902.74 1229
3903.33 1062
3903.92 1207
3904.51 1136
3905.09 1138
3905.68 1091
3906.27 1198
3906.86 1386
3907.45 1174
3908.04 1260
3908.63 1154
3909.22 1126
3909.81 1172
3910.40 1257
3910.99 1286
3911.58 1190
3912.17 1173
3912.76 1189
3913.35 1333
3913.94 1173
3914.53 1221
3915.12 1206
3915.71 1201
3916.30 1085
3916.89 1139
3917.48 1165
3918.07 1089
3918.66 1105
3919.25 1131
3919.84 1097
3920.43 1049
3921.02 1092
3921.61 1026
3922.20 1118
3922.80 1135
3923.39 1056
3923.98 1109
3924.57 1040
3925.16 1144
3925.75 1070
3926.34 1020
3926.93 1035
3927.52 1056
3928.11 1026
3928.70 1090
3929.30 980
3929.89 989
3930.48 1120
3931.07 1101
3931.66 1208
3932.25 1056
3932.84 1059
3933.44 1049
3934.03 1065
3934.62 1020
3935.21 1050
3935.80 1085
3936.39 1082
3936.98 998
3937.58 1096
3938.17 1180
3938.76 1273
3939.35 1083
3939.94 1248
3940.54 1277
3941.13 1326
3941.72 1382
3942.31 1285
3942.90 1349
3943.50 1410
3944.09 1333
3944.68 1315
3945.27 1250
3945.87 1478
3946.46 1251
3947.05 1235
3947.64 1184
3948.24 1252
3948.83 1167
3949.42 1102
3950.01 1214
3950.61 1242
3951.20 1246
3951.79 1216
3952.39 1104
3952.98 1004
3953.57 1103
3954.16 1148
3954.76 1039
3955.35 1094
3955.94 1203
3956.54 1209
3957.13 1237
3957.72 1191
3958.32 1229
3958.91 1259
3959.50 1272
3960.10 1389
3960.69 1258
3961.28 1246
3961.88 1263
3962.47 1188
3963.07 1297
3963.66 1286
3964.25 1202
3964.85 1228
3965.44 1371
3966.03 1190
3966.63 1377
3967.22 1432
3967.82 1235
3968.41 1397
3969.00 1466
3969.60 1500
3970.19 1614
3970.79 1447
3971.38 1361
3971.98 1436
3972.57 1275
3973.17 1210
3973.76 1231
3974.35 1416
3974.95 1532
3975.54 1506
3976.14 1553
3976.73 1758
3977.33 1900
3977.92 1757
3978.52 1915
3979.11 1845
3979.71 1858
3980.30 1742
3980.90 1440
3981.49 1407
3982.09 1345
3982.68 1518
3983.28 1500
3983.87 1585
3984.47 1428
3985.06 1603
3985.66 1586
3986.25 1427
3986.85 1451
3987.45 1421
3988.04 1462
3988.64 1404
3989.23 1286
3989.83 1439
3990.42 1389
3991.02 1317
3991.62 1328
3992.21 1311
3992.81 1288
3993.40 1424
3994.00 1297
3994.60 1442
3995.19 1457
3995.79 1553
3996.38 1655
3996.98 1587
3997.58 1608
3998.17 1641
3998.77 1662
3999.37 1550
3999.96 1405
4000.56 1370
4001.15 1363
4001.75 1289
4002.35 1368
4002.94 1344
4003.54 1316
4004.14 1301
4004.73 1386
4005.33 1330
4005.93 1346
4006.53 1392
4007.12 1559
4007.72 1467
4008.32 1406
4008.91 1405
4009.51 1404
4010.11 1345
4010.71 1453
4011.30 1334
4011.90 1272
4012.50 1403
4013.10 1299
4013.69 1338
4014.29 1241
4014.89 1364
4015.49 1489
4016.08 1484
4016.68 1297
4017.28 1323
4017.88 1356
4018.47 1342
4019.07 1305
4019.67 1329
4020.27 1401
4020.87 1347
4021.46 1362
4022.06 1484
4022.66 1492
4023.26 1316
4023.86 1578
4024.45 1482
4025.05 1575
4025.65 1613
4026.25 1679
4026.85 1764
4027.45 1993
4028.05 1906
4028.64 2089
4029.24 2152
4029.84 2327
4030.44 2657
4031.04 2331
4031.64 2413
4032.24 2495
4032.84 2541
4033.43 2507
4034.03 2296
4034.63 2146
4035.23 2040
4035.83 1985
4036.43 1838
4037.03 1646
4037.63 1693
4038.23 1655
4038.83 1589
4039.43 1512
4040.03 1468
4040.63 1413
4041.22 1331
4041.82 1489
4042.42 1310
4043.02 1289
4043.62 1394
4044.22 1220
4044.82 1149
4045.42 1299
4046.02 1289
4046.62 1221
4047.22 1371
4047.82 1434
4048.42 1180
4049.02 1116
4049.62 1290
4050.22 1334
4050.82 1364
4051.42 1300
4052.02 1244
4052.62 1149
4053.22 1177
4053.83 1251
4054.43 1185
4055.03 1017
4055.63 1121
4056.23 1218
4056.83 1278
4057.43 1220
4058.03 1158
4058.63 1182
4059.23 1155
4059.83 1402
4060.43 1331
4061.03 1304
4061.64 1212
4062.24 1251
4062.84 1227
4063.44 1166
4064.04 1227
4064.64 1148
4065.24 1231
4065.84 1250
4066.45 1255
4067.05 1196
4067.65 1231
4068.25 1254
4068.85 1195
4069.45 1219
4070.05 1120
4070.66 1293
4071.26 1185
4071.86 1258
4072.46 1201
4073.06 1017
4073.67 1077
4074.27 1103
4074.87 1144
4075.47 1118
4076.07 1141
4076.68 1044
4077.28 1131
4077.88 1179
4078.48 1144
4079.09 1181
4079.69 1163
4080.29 1126
4080.89 1160
4081.50 1088
4082.10 1138
4082.70 1146
4083.30 1137
4083.91 1067
4084.51 1143
4085.11 1149
4085.71 1122
4086.32 1129
4086.92 1192
4087.52 1114
4088.13 1120
4088.73 1083
4089.33 1047
4089.94 1102
4090.54 1196
4091.14 1052
4091.74 1174
4092.35 1139
4092.95 1157
4093.55 1133
4094.16 1000
4094.76 1136
4095.37 1211
4095.97 1148
4096.57 1139
4097.18 1108
4097.78 1138
4098.38 1206
4098.99 1153
4099.59 1040
4100.20 1095
4100.80 1040
4101.40 1114
4102.01 1082
4102.61 1069
4103.22 1142
4103.82 1217
4104.42 1216
4105.03 1106
4105.63 1122
4106.24 1093
4106.84 1179
4107.45 1120
4108.05 1128
4108.65 1119
4109.26 1114
4109.86 1179
4110.47 1142
4111.07 1112
4111.68 1021
4112.28 1088
4112.89 1227
4113.49 1058
4114.10 1096
4114.70 1046
4115.31 949
4115.91 1039
4116.52 996
4117.12 1076
4117.73 1103
4118.33 1082
4118.94 1076
4119.54 1074
4120.15 1142
4120.75 1124
4121.36 997
4121.97 1156
4122.57 1102
4123.18 1072
4123.78 1045
4124.39 946
4124.99 1047
4125.60 984
4126.21 991
4126.81 941
4127.42 951
4128.02 988
4128.63 966
4129.24 1020
4129.84 1070
4130.45 1008
4131.05 1101
4131.66 1137
4132.27 1099
4132.87 1200
4133.48 1087
4134.08 1158
4134.69 1170
4135.30 1277
4135.90 1227
4136.51 1193
4137.12 1160
4137.72 1174
4138.33 1207
4138.94 1187
4139.54 1086
4140.15 1267
4140.76 1240
4141.37 1204
4141.97 1326
4142.58 1293
4143.19 1310
4143.79 1309
4144.40 1143
4145.01 1298
4145.61 1221
4146.22 1248
4146.83 1254
4147.44 1470
4148.04 1419
4148.65 1293
4149.26 1231
4149.87 1258
4150.47 1167
4151.08 1091
4151.69 1111
4152.30 1020
4152.91 1050
4153.51 1102
4154.12 1203
4154.73 1199
4155.34 1247
4155.94 1122
4156.55 1217
4157.16 1266
4157.77 1211
4158.38 1379
4158.99 1403
4159.59 1418
4160.20 1382
4160.81 1539
4161.42 1459
4162.03 1419
4162.64 1324
4163.24 1227
4163.85 1161
4164.46 1152
4165.07 1065
4165.68 1236
4166.29 1277
4166.90 1192
4167.51 1079
4168.11 1196
4168.72 1301
4169.33 1203
4169.94 1243
4170.55 1287
4171.16 1231
4171.77 1089
4172.38 1149
4172.99 1181
4173.60 1134
4174.21 1109
4174.81 1161
4175.42 1119
4176.03 1215
4176.64 1229
4177.25 1236
4177.86 1246
4178.47 1186
4179.08 1266
4179.69 1207
4180.30 1282
4180.91 1194
4181.52 1204
4182.13 1241
4182.74 1199
4183.35 1081
4183.96 1182
4184.57 1096
4185.18 1116
4185.79 1201
4186.40 1181
4187.01 1230
4187.62 1271
4188.23 1291
4188.84 1363
4189.45 1318
4190.06 1373
4190.67 1369
4191.29 1245
4191.90 1205
4192.51 1135
4193.12 1253
4193.73 1273
4194.34 1291
4194.95 1505
4195.56 1415
4196.17 1510
4196.78 1394
4197.39 1356
4198.00 1273
4198.62 1318
4199.23 1429
4199.84 1386
4200.45 1308
4201.06 1259
4201.67 1167
4202.28 1123
4202.89 1112
4203.51 1069
4204.12 1128
4204.73 1162
4205.34 1183
4205.95 1145
4206.56 1211
4207.18 1120
4207.79 1287
4208.40 1211
4209.01 1160
4209.62 1225
4210.24 1176
4210.85 1197
4211.46 1121
4212.07 1161
4212.68 1206
4213.30 1166
4213.91 1273
4214.52 1313
4215.13 1260
4215.74 1128
4216.36 1280
4216.97 1225
4217.58 1196
4218.19 1230
4218.81 1470
4219.42 1412
4220.03 1458
4220.65 1529
4221.26 1377
4221.87 1414
4222.48 1438
4223.10 1487
4223.71 1557
4224.32 1372
4224.94 1372
4225.55 1441
4226.16 1439
4226.78 1445
4227.39 1502
4228.00 1443
4228.61 1417
4229.23 1560
4229.84 1553
4230.46 1553
4231.07 1665
4231.68 1714
4232.30 1838
4232.91 1852
4233.52 2214
4234.14 2303
4234.75 2555
4235.36 2801
4235.98 3191
4236.59 3000
4237.21 3096
4237.82 2976
4238.43 2699
4239.05 2696
4239.66 2663
4240.28 2545
4240.89 2213
4241.50 1817
4242.12 1693
4242.73 1642
4243.35 1592
4243.96 1507
4244.58 1545
4245.19 1493
4245.81 1372
4246.42 1443
4247.03 1395
4247.65 1369
4248.26 1346
4248.88 1316
4249.49 1600
4250.11 1698
4250.72 1432
4251.34 1347
4251.95 1313
4252.57 1254
4253.18 1416
4253.80 1412
4254.41 1337
4255.03 1369
4255.64 1324
4256.26 1238
4256.88 1161
4257.49 1269
4258.11 1328
4258.72 1333
4259.34 1265
4259.95 1298
4260.57 1279
4261.18 1333
4261.80 1204
4262.42 1253
4263.03 1282
4263.65 1370
4264.26 1299
4264.88 1273
4265.49 1290
4266.11 1519
4266.73 1349
4267.34 1303
4267.96 1432
4268.58 1325
4269.19 1509
4269.81 1429
4270.42 1329
4271.04 1503
4271.66 1437
4272.27 1485
4272.89 1437
4273.51 1467
4274.12 1606
4274.74 1600
4275.36 1591
4275.97 1641
4276.59 1627
4277.21 1749
4277.82 1969
4278.44 1798
4279.06 1821
4279.67 1701
4280.29 1603
4280.91 1716
4281.53 1622
4282.14 1495
4282.76 1385
4283.38 1398
4283.99 1393
4284.61 1295
4285.23 1304
4285.85 1430
4286.46 1476
4287.08 1226
4287.70 1281
4288.32 1471
4288.93 1486
4289.55 1551
4290.17 1585
4290.79 1584
4291.41 1592
4292.02 1626
4292.64 1526
4293.26 1645
4293.88 1455
4294.50 1347
4295.11 1410
4295.73 1316
4296.35 1381
4296.97 1268
4297.59 1352
4298.21 1298
4298.82 1312
4299.44 1247
4300.06 1353
4300.68 1283
4301.30 1280
4301.92 1337
4302.53 1342
4303.15 1254
4303.77 1340
4304.39 1296
4305.01 1342
4305.63 1449
4306.25 1255
4306.87 1239
4307.49 1366
4308.10 1306
4308.72 1378
4309.34 1209
4309.96 1170
4310.58 1284
4311.20 1160
4311.82 1335
4312.44 1357
4313.06 1378
4313.68 1361
4314.30 1320
4314.92 1289
4315.54 1396
4316.16 1348
4316.78 1445
4317.40 1682
4318.02 1578
4318.64 1353
4319.26 1336
4319.88 1502
4320.50 1288
4321.11 1514
4321.74 1644
4322.36 1419
4322.98 1385
4323.60 1544
4324.22 1691
4324.84 1648
4325.46 1782
4326.08 1754
4326.70 1817
4327.32 1834
4327.94 1962
4328.56 1889
4329.18 1740
4329.80 1799
4330.42 1871
4331.04 1735
4331.66 1816
4332.28 1902
4332.90 2135
4333.52 2061
4334.15 2026
4334.77 2235
4335.39 2278
4336.01 2562
4336.63 2791
4337.25 2902
4337.87 3381
4338.49 3431
4339.11 3505
4339.74 3764
4340.36 3822
4340.98 4023
4341.60 3702
4342.22 3700
4342.84 3729
4343.46 3723
4344.09 3628
4344.71 4045
4345.33 4619
4345.95 5487
4346.57 6429
4347.19 6625
4347.82 7402
4348.44 7635
4349.06 7729
4349.68 7513
4350.30 6989
4350.93 6406
4351.55 5704
4352.17 4774
4352.79 4049
4353.42 3462
4354.04 2810
4354.66 2781
4355.28 2618
4355.91 2446
4356.53 2545
4357.15 2255
4357.77 2317
4358.40 2440
4359.02 2269
4359.64 2118
4360.26 2322
4360.89 2206
4361.51 2262
4362.13 2158
4362.76 2268
4363.38 2211
4364.00 2076
4364.62 2022
4365.25 2016
4365.87 1951
4366.49 1951
4367.12 1855
4367.74 1888
4368.36 1832
4368.99 1690
4369.61 1706
4370.23 1583
4370.86 1662
4371.48 1621
4372.11 1474
4372.73 1462
4373.35 1512
4373.98 1442
4374.60 1390
4375.22 1405
4375.85 1412
4376.47 1386
4377.10 1382
4377.72 1407
4378.34 1291
4378.97 1307
4379.59 1606
4380.22 1542
4380.84 1403
4381.47 1471
4382.09 1541
4382.71 1573
4383.34 1591
4383.96 1517
4384.59 1702
4385.21 1496
4385.84 1471
4386.46 1550
4387.09 1523
4387.71 1466
4388.34 1385
4388.96 1273
4389.59 1332
4390.21 1323
4390.84 1255
4391.46 1293
4392.09 1409
4392.71 1293
4393.34 1295
4393.96 1241
4394.59 1303
4395.21 1317
4395.84 1389
4396.46 1406
4397.09 1277
4397.71 1385
4398.34 1417
4398.96 1398
4399.59 1432
4400.22 1297
4400.84 1322
4401.47 1372
4402.09 1391
4402.72 1286
4403.34 1304
4403.97 1266
4404.60 1311
4405.22 1332
4405.85 1237
4406.47 1375
4407.10 1318
4407.73 1350
4408.35 1364
4408.98 1327
4409.61 1294
4410.23 1272
4410.86 1251
4411.48 1197
4412.11 1292
4412.74 1334
4413.36 1254
4413.99 1227
4414.62 1336
4415.24 1155
4415.87 1289
4416.50 1276
4417.12 1224
4417.75 1274
4418.38 1186
4419.01 1188
4419.63 1191
4420.26 1306
4420.89 1307
4421.51 1258
4422.14 1232
4422.77 1264
4423.40 1226
4424.02 1209
4424.65 1374
4425.28 1242
4425.91 1150
4426.53 1224
4427.16 1191
4427.79 1060
4428.42 1252
4429.04 1199
4429.67 1095
4430.30 1209
4430.93 1164
4431.55 1079
4432.18 1158
4432.81 1235
4433.44 1280
4434.07 1357
4434.69 1290
4435.32 1254
4435.95 1275
4436.58 1383
4437.21 1382
4437.84 1308
4438.46 1197
4439.09 1321
4439.72 1392
4440.35 1243
4440.98 1057
4441.61 1143
4442.24 1230
4442.86 1236
4443.49 1212
4444.12 1246
4444.75 1207
4445.38 1241
4446.01 1215
4446.64 1272
4447.27 1209
4447.90 1329
4448.52 1276
4449.15 1442
4449.78 1359
4450.41 1162
4451.04 1232
4451.67 1409
4452.30 1400
4452.93 1332
4453.56 1333
4454.19 1397
4454.82 1437
4455.45 1388
4456.08 1421
4456.71 1503
4457.34 1447
4457.97 1684
4458.60 1622
4459.23 1504
4459.86 1502
4460.49 1325
4461.12 1261
4461.75 1320
4462.38 1411
4463.01 1111
4463.64 1137
4464.27 1125
4464.90 1127
4465.53 1191
4466.16 1213
4466.79 1212
4467.42 1223
4468.05 1134
4468.68 1126
4469.31 1194
4469.94 1033
4470.57 1116
4471.20 1075
4471.83 1146
4472.46 1264
4473.09 1203
4473.72 1217
4474.35 1088
4474.99 1181
4475.62 1252
4476.25 1038
4476.88 1109
4477.51 1048
4478.14 1200
4478.77 1285
4479.40 1211
4480.03 1085
4480.67 1129
4481.30 1148
4481.93 1370
4482.56 1264
4483.19 1125
4483.82 1238
4484.46 1286
4485.09 1232
4485.72 1254
4486.35 1329
4486.98 1249
4487.61 1242
4488.25 1310
4488.88 1352
4489.51 1263
4490.14 1299
4490.77 1414
4491.41 1218
4492.04 1333
4492.67 1398
4493.30 1318
4493.94 1336
4494.57 1300
4495.20 1417
4495.83 1369
4496.46 1368
4497.10 1391
4497.73 1421
4498.36 1454
4498.99 1490
4499.63 1506
4500.26 1692
4500.89 1827
4501.53 1973
4502.16 2171
4502.79 2112
4503.42 2187
4504.06 2241
4504.69 2280
4505.32 2227
4505.96 1995
4506.59 1721
4507.22 1644
4507.86 1708
4508.49 1610
4509.12 1521
4509.76 1559
4510.39 1548
4511.02 1588
4511.66 1536
4512.29 1474
4512.92 1441
4513.56 1484
4514.19 1445
4514.83 1322
4515.46 1383
4516.09 1525
4516.73 1266
4517.36 1217
4517.99 1311
4518.63 1179
4519.26 1300
4519.90 1208
4520.53 1121
4521.17 1149
4521.80 1325
4522.43 1176
4523.07 1137
4523.70 1146
4524.34 1317
4524.97 1162
4525.61 1096
4526.24 1179
4526.88 1078
4527.51 1160
4528.14 1191
4528.78 1226
4529.41 1227
4530.05 1236
4530.68 1390
4531.32 1476
4531.95 1487
4532.59 1528
4533.22 1631
4533.86 1701
4534.49 1620
4535.13 1628
4535.76 1591
4536.40 1620
4537.04 1458
4537.67 1290
4538.31 1333
4538.94 1240
4539.58 1181
4540.21 1288
4540.85 1217
4541.48 1243
4542.12 1150
4542.76 1294
4543.39 1181
4544.03 1156
4544.66 1220
4545.30 1225
4545.93 1127
4546.57 1087
4547.21 1077
4547.84 1102
4548.48 1098
4549.11 1089
4549.75 1004
4550.39 1076
4551.02 1172
4551.66 1015
4552.30 973
4552.93 1060
4553.57 1073
4554.21 1136
4554.84 1102
4555.48 1059
4556.12 1090
4556.75 1047
4557.39 962
4558.03 1075
4558.66 1169
4559.30 1149
4559.94 1096
4560.57 1019
4561.21 1089
4561.85 1208
4562.48 1066
4563.12 1114
4563.76 1111
4564.40 1132
4565.03 1217
4565.67 1122
4566.31 1010
4566.95 1129
4567.58 1174
4568.22 1110
4568.86 1111
4569.50 1127
4570.13 1125
4570.77 1166
4571.41 1100
4572.05 1123
4572.68 1112
4573.32 1069
4573.96 1023
4574.60 959
4575.24 1124
4575.87 1156
4576.51 1043
4577.15 1095
4577.79 1059
4578.43 1103
4579.06 1066
4579.70 1197
4580.34 1085
4580.98 1204
4581.62 1183
4582.26 1161
4582.90 1166
4583.53 1204
4584.17 1089
4584.81 1173
4585.45 1262
4586.09 1220
4586.73 1285
4587.37 1288
4588.01 1271
4588.64 1330
4589.28 1359
4589.92 1423
4590.56 1626
4591.20 1738
4591.84 1929
4592.48 2011
4593.12 2118
4593.76 2216
4594.40 2125
4595.04 2073
4595.68 2101
4596.31 1950
4596.95 1697
4597.59 1647
4598.23 1454
4598.87 1359
4599.51 1311
4600.15 1348
4600.79 1242
4601.43 1287
4602.07 1330
4602.71 1369
4603.35 1345
4603.99 1388
4604.63 1406
4605.27 1198
4605.91 1287
4606.55 1357
4607.19 1308
4607.83 1289
4608.47 1366
4609.11 1154
4609.75 1237
4610.39 1271
4611.03 1346
4611.68 1144
4612.32 1184
4612.96 1163
4613.60 1158
4614.24 1239
4614.88 1170
4615.52 1285
4616.16 1247
4616.80 1113
4617.44 1187
4618.08 1229
4618.72 1248
4619.36 1191
4620.01 1099
4620.65 1070
4621.29 1317
4621.93 1353
4622.57 1322
4623.21 1204
4623.85 1179
4624.50 1245
4625.14 1080
4625.78 1160
4626.42 1233
4627.06 1178
4627.70 1228
4628.34 1190
4628.99 1198
4629.63 1149
4630.27 1261
4630.91 1313
4631.55 1173
4632.20 1265
4632.84 1378
4633.48 1293
4634.12 1297
4634.76 1336
4635.41 1378
4636.05 1303
4636.69 1435
4637.33 1332
4637.98 1366
4638.62 1254
4639.26 1307
4639.90 1292
4640.55 1397
4641.19 1505
4641.83 1488
4642.47 1408
4643.12 1390
4643.76 1253
4644.40 1314
4645.04 1292
4645.69 1171
4646.33 1154
4646.97 1344
4647.62 1308
4648.26 1353
4648.90 1270
4649.55 1180
4650.19 1168
4650.83 1148
4651.48 1259
4652.12 1211
4652.76 1119
4653.41 1010
4654.05 1195
4654.69 1136
4655.34 1148
4655.98 1196
4656.62 1199
4657.27 1137
4657.91 1082
4658.55 1216
4659.20 1296
4659.84 1214
4660.49 1138
4661.13 1145
4661.77 1063
4662.42 1051
4663.06 1155
4663.71 1071
4664.35 1096
4664.99 1044
4665.64 1021
4666.28 1026
4666.93 1169
4667.57 1022
4668.22 1059
4668.86 1124
4669.51 1111
4670.15 1067
4670.79 1046
4671.44 1054
4672.08 1087
4672.73 1124
4673.37 1107
4674.02 1156
4674.66 1007
4675.31 1042
4675.95 1095
4676.60 1097
4677.24 1098
4677.89 1068
4678.53 1028
4679.18 998
4679.82 997
4680.47 1042
4681.12 1163
4681.76 1069
4682.41 1119
4683.05 1050
4683.70 1125
4684.34 1175
4684.99 1134
4685.63 1130
4686.28 1101
4686.93 1138
4687.57 1102
4688.22 1160
4688.86 1148
4689.51 1106
4690.15 1055
4690.80 1102
4691.45 1093
4692.09 1034
4692.74 1146
4693.39 1359
4694.03 1386
4694.68 1390
4695.32 1363
4695.97 1338
4696.62 1356
4697.26 1371
4697.91 1449
4698.56 1729
4699.20 1945
4699.85 2125
4700.50 2191
4701.14 2461
4701.79 2418
4702.44 2477
4703.08 2232
4703.73 2027
4704.38 1902
4705.02 1827
4705.67 1635
4706.32 1681
4706.97 1602
4707.61 1517
4708.26 1449
4708.91 1441
4709.55 1470
4710.20 1445
4710.85 1488
4711.50 1693
4712.14 1535
4712.79 1390
4713.44 1525
4714.09 1394
4714.73 1443
4715.38 1417
4716.03 1372
4716.68 1301
4717.33 1343
4717.97 1326
4718.62 1373
4719.27 1216
4719.92 1440
4720.57 1406
4721.21 1429
4721.86 1514
4722.51 1601
4723.16 1365
4723.81 1158
4724.45 1289
4725.10 1348
4725.75 1334
4726.40 1543
4727.05 1448
4727.70 1467
4728.35 1579
4728.99 1658
4729.64 1601
4730.29 1602
4730.94 1668
4731.59 1572
4732.24 1460
4732.89 1368
4733.54 1515
4734.19 1377
4734.83 1281
4735.48 1254
4736.13 1335
4736.78 1352
4737.43 1135
4738.08 1229
4738.73 1417
4739.38 1374
4740.03 1278
4740.68 1276
4741.33 1326
4741.98 1401
4742.63 1324
4743.28 1173
4743.93 1324
4744.58 1368
4745.23 1358
4745.87 1277
4746.52 1241
4747.17 1285
4747.82 1368
4748.47 1506
4749.12 1491
4749.77 1485
4750.42 1615
4751.08 1583
4751.73 1511
4752.38 1603
4753.03 1583
4753.68 1631
4754.33 1817
4754.98 1840
4755.63 1743
4756.28 1586
4756.93 1526
4757.58 1569
4758.23 1562
4758.88 1394
4759.53 1337
4760.18 1394
4760.83 1294
4761.48 1162
4762.13 1330
4762.79 1377
4763.44 1242
4764.09 1214
4764.74 1172
4765.39 1241
4766.04 1391
4766.69 1390
4767.34 1366
4767.99 1306
4768.65 1372
4769.30 1422
4769.95 1285
4770.60 1245
4771.25 1360
4771.90 1215
4772.56 1219
4773.21 1340
4773.86 1296
4774.51 1226
4775.16 1255
4775.81 1297
4776.47 1090
4777.12 1185
4777.77 1235
4778.42 1147
4779.07 1226
4779.73 1087
4780.38 1248
4781.03 1273
4781.68 1258
4782.34 1378
4782.99 1296
4783.64 1522
4784.29 1397
4784.94 1415
4785.60 1369
4786.25 1285
4786.90 1216
4787.56 1161
4788.21 1204
4788.86 1254
4789.51 1237
4790.17 1220
4790.82 1253
4791.47 1249
4792.13 1224
4792.78 1296
4793.43 1209
4794.08 1213
4794.74 1185
4795.39 1353
4796.04 1313
4796.70 1247
4797.35 1208
4798.00 1293
4798.66 1333
4799.31 1216
4799.96 1138
4800.62 1142
4801.27 1136
4801.93 1085
4802.58 1178
4803.23 1191
4803.89 1209
4804.54 1147
4805.19 1163
4805.85 1206
4806.50 1178
4807.16 1209
4807.81 1231
4808.46 1156
4809.12 1247
4809.77 1122
4810.43 1208
4811.08 1295
4811.73 1249
4812.39 1254
4813.04 1315
4813.70 1451
4814.35 1393
4815.01 1334
4815.66 1427
4816.32 1360
4816.97 1323
4817.63 1475
4818.28 1453
4818.94 1483
4819.59 1451
4820.24 1549
4820.90 1497
4821.55 1588
4822.21 1515
4822.86 1598
4823.52 1647
4824.18 1567
4824.83 1506
4825.49 1479
4826.14 1641
4826.80 1625
4827.45 1563
4828.11 1531
4828.76 1576
4829.42 1600
4830.07 1612
4830.73 1602
4831.38 1608
4832.04 1650
4832.70 1633
4833.35 1718
4834.01 1757
4834.66 1658
4835.32 1649
4835.98 1852
4836.63 1925
4837.29 1900
4837.94 1812
4838.60 2051
4839.26 2007
4839.91 1971
4840.57 2015
4841.22 2100
4841.88 2197
4842.54 2199
4843.19 2292
4843.85 2321
4844.51 2285
4845.16 2323
4845.82 2452
4846.48 2286
4847.13 2575
4847.79 2716
4848.45 2931
4849.10 3122
4849.76 3536
4850.42 3463
4851.07 3784
4851.73 4116
4852.39 4108
4853.05 4112
4853.70 4115
4854.36 4133
4855.02 3864
4855.68 3797
4856.33 3519
4856.99 3552
4857.65 3467
4858.30 3558
4858.96 3818
4859.62 3792
4860.28 4168
4860.94 4038
4861.59 3798
4862.25 3832
4862.91 3502
4863.57 3353
4864.22 3160
4864.88 3077
4865.54 3088
4866.20 3104
4866.86 3085
4867.51 3050
4868.17 2870
4868.83 3070
4869.49 3327
4870.15 2900
4870.81 3090
4871.46 2969
4872.12 2783
4872.78 2801
4873.44 2672
4874.10 2612
4874.76 2629
4875.41 2666
4876.07 2463
4876.73 2478
4877.39 2482
4878.05 2655
4878.71 2761
4879.37 2799
4880.03 2999
4880.69 3040
4881.34 3002
4882.00 2707
4882.66 2649
4883.32 2697
4883.98 2354
4884.64 2310
4885.30 2167
4885.96 1980
4886.62 2084
4887.28 2139
4887.94 2089
4888.60 2150
4889.26 2178
4889.92 2421
4890.58 2330
4891.24 2512
4891.89 2476
4892.55 2505
4893.21 2601
4893.87 2487
4894.53 2428
4895.19 2385
4895.85 2160
4896.51 2085
4897.17 2145
4897.83 2092
4898.49 2152
4899.16 2013
4899.82 1892
4900.48 2031
4901.14 2106
4901.80 2040
4902.46 2137
4903.12 2151
4903.78 1956
4904.44 2065
4905.10 1845
4905.76 1842
4906.42 1765
4907.08 1661
4907.74 1643
4908.40 1716
4909.06 1695
4909.72 1583
4910.39 1579
4911.05 1522
4911.71 1629
4912.37 1770
4913.03 1723
4913.69 1690
4914.35 1550
4915.01 1618
4915.68 1517
4916.34 1594
4917.00 1543
4917.66 1463
4918.32 1505
4918.98 1437
4919.64 1442
4920.31 1406
4920.97 1439
4921.63 1399
4922.29 1355
4922.95 1295
4923.62 1390
4924.28 1455
4924.94 1369
4925.60 1407
4926.26 1509
4926.93 1436
4927.59 1391
4928.25 1425
4928.91 1404
4929.57 1449
4930.24 1593
4930.90 1465
4931.56 1481
4932.22 1373
4932.89 1367
4933.55 1376
4934.21 1365
4934.87 1395
4935.54 1440
4936.20 1380
4936.86 1330
4937.53 1325
4938.19 1363
4938.85 1372
4939.51 1491
4940.18 1321
4940.84 1391
4941.50 1383
4942.17 1244
4942.83 1218
4943.49 1286
4944.16 1254
4944.82 1189
4945.48 1128
4946.15 1172
4946.81 1231
4947.47 1195
4948.14 1088
4948.80 1220
4949.46 1241
4950.13 1246
4950.79 1228
4951.45 1333
4952.12 1315
4952.78 1202
4953.45 1280
4954.11 1190
4954.77 1111
4955.44 1110
4956.10 1220
4956.77 1192
4957.43 1357
4958.09 1299
4958.76 1333
4959.42 1223
4960.09 1248
4960.75 1330
4961.42 1339
4962.08 1305
4962.75 1358
4963.41 1337
4964.07 1463
4964.74 1574
4965.40 1656
4966.07 1778
4966.73 1660
4967.40 1591
4968.06 1603
4968.73 1628
4969.39 1450
4970.06 1278
4970.72 1427
4971.39 1412
4972.05 1371
4972.72 1300
4973.38 1343
4974.05 1321
4974.71 1337
4975.38 1410
4976.05 1327
4976.71 1410
4977.38 1364
4978.04 1452
4978.71 1479
4979.37 1318
4980.04 1303
4980.70 1333
4981.37 1423
4982.04 1387
4982.70 1215
4983.37 1250
4984.03 1323
4984.70 1420
4985.37 1342
4986.03 1197
4986.70 1258
4987.36 1288
4988.03 1285
4988.70 1356
4989.36 1341
4990.03 1580
4990.70 1556
4991.36 1570
4992.03 1449
4992.69 1547
4993.36 1429
4994.03 1406
4994.69 1464
4995.36 1391
4996.03 1203
4996.69 1203
4997.36 1155
4998.03 1214
4998.70 1217
4999.36 1122
5000.03 1053
5000.70 1113
5001.36 994
5002.03 1033
5002.70 1012
5003.37 1020
5004.03 1117
5004.70 1095
5005.37 1025
5006.03 983
5006.70 999
5007.37 1005
5008.04 1037
5008.70 1072
5009.37 917
5010.04 946
5010.71 1077
5011.38 1063
5012.04 1080
5012.71 1031
5013.38 1113
5014.05 1085
5014.72 974
5015.38 995
5016.05 1013
5016.72 1090
5017.39 1047
5018.06 1024
5018.72 1030
5019.39 1062
5020.06 1170
5020.73 1107
5021.40 1042
5022.07 1081
5022.73 1114
5023.40 1071
5024.07 1061
5024.74 1225
5025.41 1241
5026.08 1098
5026.75 1075
5027.42 1063
5028.08 1182
5028.75 1126
5029.42 1256
5030.09 1253
5030.76 1101
5031.43 1255
5032.10 1321
5032.77 1129
5033.44 1148
5034.11 1056
5034.78 1096
5035.45 1018
5036.11 1077
5036.78 965
5037.45 1048
5038.12 1037
5038.79 933
5039.46 948
5040.13 1057
5040.80 1044
5041.47 957
5042.14 976
5042.81 944
5043.48 1019
5044.15 938
5044.82 887
5045.49 941
5046.16 918
5046.83 980
5047.50 998
5048.17 1090
5048.84 1056
5049.51 1108
5050.18 1068
5050.85 1045
5051.52 916
5052.19 1009
5052.86 943
5053.54 966
5054.21 1016
5054.88 941
5055.55 855
5056.22 1025
5056.89 943
5057.56 998
5058.23 1008
5058.90 955
5059.57 1033
5060.24 1147
5060.91 1026
5061.59 1059
5062.26 1032
5062.93 1062
5063.60 1007
5064.27 1050
5064.94 1014
5065.61 1102
5066.28 1055
5066.96 968
5067.63 1013
5068.30 1037
5068.97 1049
5069.64 1020
5070.31 1014
5070.99 1014
5071.66 944
5072.33 976
5073.00 1054
5073.67 1136
5074.35 1060
5075.02 1099
5075.69 975
5076.36 1036
5077.03 1060
5077.71 1208
5078.38 1044
5079.05 1110
5079.72 1203
5080.39 1202
5081.07 1267
5081.74 1373
5082.41 1336
5083.08 1297
5083.76 1243
5084.43 1286
5085.10 1150
5085.78 1066
5086.45 1046
5087.12 1052
5087.79 980
5088.47 1169
5089.14 1181
5089.81 1286
5090.49 1286
5091.16 1190
5091.83 1248
5092.51 1350
5093.18 1481
5093.85 1282
5094.52 1340
5095.20 1411
5095.87 1319
5096.54 1459
5097.22 1336
5097.89 1191
5098.57 1171
5099.24 1204
5099.91 1288
5100.59 1170
5101.26 1191
5101.93 1136
5102.61 1170
5103.28 1119
5103.96 1195
5104.63 1166
5105.30 1270
5105.98 1207
5106.65 1191
5107.33 1289
5108.00 1267
5108.67 1355
5109.35 1253
5110.02 1131
5110.70 1082
5111.37 1184
5112.05 1056
5112.72 1106
5113.40 974
5114.07 1087
5114.74 1042
5115.42 1144
5116.09 1274
5116.77 1148
5117.44 1025
5118.12 1056
5118.79 1267
5119.47 1313
5120.14 1409
5120.82 1255
5121.49 1277
5122.17 1317
5122.84 1343
5123.52 1416
5124.19 1226
5124.87 1237
5125.54 1163
5126.22 1103
5126.90 1056
5127.57 1115
5128.25 1167
5128.92 1160
5129.60 1096
5130.27 1196
5130.95 1312
5131.62 1199
5132.30 1175
5132.98 1206
5133.65 1299
5134.33 1246
5135.00 1156
5135.68 1171
5136.36 1168
5137.03 1054
5137.71 1127
5138.38 1089
5139.06 1090
5139.74 992
5140.41 1074
5141.09 1110
5141.77 1043
5142.44 1063
5143.12 1023
5143.80 1222
5144.47 1181
5145.15 984
5145.83 1052
5146.50 927
5147.18 924
5147.86 856
5148.53 944
5149.21 920
5149.89 958
5150.56 930
5151.24 988
5151.92 868
5152.60 847
5153.27 941
5153.95 981
5154.63 1047
5155.30 963
5155.98 971
5156.66 990
5157.34 877
5158.01 964
5158.69 926
5159.37 993
5160.05 947
5160.72 907
5161.40 1047
5162.08 1045
5162.76 1025
5163.44 989
5164.11 1042
5164.79 934
5165.47 1012
5166.15 962
5166.83 902
5167.50 957
5168.18 915
5168.86 987
5169.54 880
5170.22 970
5170.89 994
5171.57 1062
5172.25 913
5172.93 961
5173.61 894
5174.29 1044
5174.97 948
5175.64 952
5176.32 1043
5177.00 973
5177.68 986
5178.36 887
5179.04 940
5179.72 1012
5180.40 1047
5181.08 1047
5181.75 1051
5182.43 1071
5183.11 1041
5183.79 961
5184.47 982
5185.15 1076
5185.83 902
5186.51 963
5187.19 967
5187.87 1016
5188.55 890
5189.23 793
5189.91 978
5190.59 917
5191.27 807
5191.95 844
5192.63 985
5193.31 914
5193.98 827
5194.66 913
5195.34 863
5196.02 947
5196.70 905
5197.38 886
5198.07 938
5198.75 894
5199.43 1011
5200.11 981
5200.79 866
5201.47 890
5202.15 947
5202.83 916
5203.51 931
5204.19 983
5204.87 962
5205.55 1020
5206.23 1023
5206.91 969
5207.59 1075
5208.27 1028
5208.95 1077
5209.63 980
5210.31 1167
5211.00 1113
5211.68 1010
5212.36 1083
5213.04 1121
5213.72 1122
5214.40 1139
5215.08 1074
5215.76 1095
5216.45 1113
5217.13 1169
5217.81 1144
5218.49 1291
5219.17 1409
5219.85 1387
5220.53 1231
5221.22 1228
5221.90 1141
5222.58 1263
5223.26 1323
5223.94 1374
5224.62 1297
5225.31 1335
5225.99 1239
5226.67 1196
5227.35 1109
5228.03 1095
5228.72 1168
5229.40 1070
5230.08 1152
5230.76 1093
5231.45 1079
5232.13 1178
5232.81 1153
5233.49 1035
5234.18 1008
5234.86 1163
5235.54 1066
5236.22 1126
5236.91 1180
5237.59 1115
5238.27 1124
5238.95 1142
5239.64 1248
5240.32 1122
5241.00 1137
5241.69 1346
5242.37 1222
5243.05 1226
5243.73 1071
5244.42 1064
5245.10 1068
5245.78 925
5246.47 1033
5247.15 1076
5247.83 1037
5248.52 1010
5249.20 998
5249.88 1177
5250.57 1156
5251.25 1169
5251.94 1160
5252.62 1306
5253.30 1226
5253.99 1272
5254.67 1312
5255.35 1353
5256.04 1361
5256.72 1322
5257.41 1221
5258.09 1010
5258.77 1064
5259.46 1121
5260.14 1073
5260.83 1213
5261.51 1215
5262.20 1227
5262.88 1255
5263.56 1214
5264.25 1111
5264.93 1106
5265.62 1169
5266.30 1119
5266.99 1158
5267.67 1210
5268.36 1055
5269.04 1123
5269.73 1135
5270.41 1110
5271.10 1135
5271.78 1043
5272.47 1011
5273.15 1014
5273.84 1042
5274.52 991
5275.21 890
5275.89 967
5276.58 1020
5277.26 948
5277.95 1040
5278.63 1101
5279.32 995
5280.00 1080
5280.69 1179
5281.37 1062
5282.06 1219
5282.75 1159
5283.43 1058
5284.12 1122
5284.80 1072
5285.49 1118
5286.17 1093
5286.86 1010
5287.55 1074
5288.23 1111
5288.92 1136
5289.60 1054
5290.29 919
5290.98 975
5291.66 1030
5292.35 997
5293.04 952
5293.72 954
5294.41 891
5295.10 987
5295.78 1056
5296.47 972
5297.15 1049
5297.84 1051
5298.53 1281
5299.21 1182
5299.90 1220
5300.59 1326
5301.28 1250
5301.96 1315
5302.65 1222
5303.34 1118
5304.02 1071
5304.71 1148
5305.40 1192
5306.08 1184
5306.77 1324
5307.46 1149
5308.15 1138
5308.83 1268
5309.52 1254
5310.21 1255
5310.90 1265
5311.58 1255
5312.27 1384
5312.96 1311
5313.65 1386
5314.33 1394
5315.02 1169
5315.71 1246
5316.40 1272
5317.09 1191
5317.77 1227
5318.46 1216
5319.15 1217
5319.84 1313
5320.53 1457
5321.21 1568
5321.90 1440
5322.59 1463
5323.28 1586
5323.97 1398
5324.65 1406
5325.34 1217
5326.03 1290
5326.72 1212
5327.41 1127
5328.10 1272
5328.79 1161
5329.47 1149
5330.16 1149
5330.85 1062
5331.54 1055
5332.23 1110
5332.92 1105
5333.61 1107
5334.30 1175
5334.99 1075
5335.67 1060
5336.36 1039
5337.05 956
5337.74 1022
5338.43 1023
5339.12 1124
5339.81 1098
5340.50 1105
5341.19 1054
5341.88 996
5342.57 954
5343.26 1056
5343.95 993
5344.64 1075
5345.33 1070
5346.02 1034
5346.71 998
5347.40 1129
5348.09 1122
5348.78 1185
5349.47 1176
5350.16 1166
5350.85 1195
5351.54 1204
5352.23 1181
5352.92 1142
5353.61 1201
5354.30 1188
5354.99 1310
5355.68 1112
5356.37 1064
5357.06 1105
5357.75 1146
5358.44 1049
5359.13 969
5359.82 979
5360.51 911
5361.20 921
5361.89 946
5362.58 973
5363.27 961
5363.97 989
5364.66 981
5365.35 1060
5366.04 1022
5366.73 931
5367.42 1051
5368.11 946
5368.80 936
5369.49 874
5370.19 795
5370.88 945
5371.57 879
5372.26 846
5372.95 906
5373.64 985
5374.33 879
5375.03 816
5375.72 886
5376.41 807
5377.10 925
5377.79 940
5378.49 905
5379.18 893
5379.87 995
5380.56 942
5381.25 884
5381.95 881
5382.64 992
5383.33 946
5384.02 753
5384.71 799
5385.41 811
5386.10 794
5386.79 863
5387.48 962
5388.18 927
5388.87 1001
5389.56 1022
5390.25 967
5390.95 977
5391.64 1058
5392.33 1033
5393.02 984
5393.72 1156
5394.41 1017
5395.10 1064
5395.80 954
5396.49 1001
5397.18 950
5397.88 923
5398.57 884
5399.26 906
5399.95 924
5400.65 978
5401.34 979
5402.03 873
5402.73 894
5403.42 831
5404.12 867
5404.81 921
5405.50 904
5406.20 849
5406.89 910
5407.58 971
5408.28 917
5408.97 1006
5409.66 1001
5410.36 888
5411.05 1057
5411.75 1108
5412.44 890
5413.13 987
5413.83 1030
5414.52 997
5415.22 890
5415.91 860
5416.61 981
5417.30 966
5417.99 927
5418.69 968
5419.38 1095
5420.08 952
5420.77 848
5421.47 972
5422.16 1077
5422.86 1102
5423.55 1054
5424.25 961
5424.94 1054
5425.64 1139
5426.33 1027
5427.03 1012
5427.72 1054
5428.42 1094
5429.11 1155
5429.81 1026
5430.50 926
5431.20 948
5431.89 1049
5432.59 1104
5433.28 1070
5433.98 1066
5434.67 1137
5435.37 1094
5436.06 1199
5436.76 1245
5437.46 1358
5438.15 1418
5438.85 1384
5439.54 1293
5440.24 1367
5440.93 1343
5441.63 1331
5442.33 1378
5443.02 1227
5443.72 1309
5444.41 1275
5445.11 1281
5445.81 1405
5446.50 1233
5447.20 1203
5447.90 1431
5448.59 1490
5449.29 1509
5449.98 1477
5450.68 1625
5451.38 1566
5452.07 1433
5452.77 1357
5453.47 1411
5454.16 1408
5454.86 1416
5455.56 1181
5456.25 1209
5456.95 1244
5457.65 1242
5458.35 1300
5459.04 1222
5459.74 1123
5460.44 1247
5461.13 1271
5461.83 1349
5462.53 1381
5463.23 1412
5463.92 1248
5464.62 1367
5465.32 1598
5466.02 1580
5466.71 1537
5467.41 1487
5468.11 1354
5468.81 1392
5469.50 1486
5470.20 1500
5470.90 1472
5471.60 1489
5472.29 1537
5472.99 1535
5473.69 1553
5474.39 1657
5475.09 1598
5475.78 1542
5476.48 1747
5477.18 1813
5477.88 1969
5478.58 1991
5479.28 2246
5479.97 2504
5480.67 2772
5481.37 2905
5482.07 3190
5482.77 3103
5483.47 3166
5484.17 3352
5484.86 3089
5485.56 2862
5486.26 2893
5486.96 2682
5487.66 2564
5488.36 2301
5489.06 2328
5489.76 2364
5490.45 2079
5491.15 2152
5491.85 2158
5492.55 2035
5493.25 2133
5493.95 2170
5494.65 2209
5495.35 2375
5496.05 2317
5496.75 2536
5497.45 2558
5498.15 2501
5498.85 2759
5499.55 3019
5500.25 3501
5500.95 3962
5501.65 4393
5502.35 5002
5503.04 5529
5503.74 5527
5504.44 5374
5505.14 5002
5505.84 4294
5506.54 4149
5507.24 3307
5507.94 3245
5508.65 2815
5509.35 2480
5510.05 2364
5510.75 2343
5511.45 2239
5512.15 2273
5512.85 2206
5513.55 1980
5514.25 1850
5514.95 1915
5515.65 1963
5516.35 2045
5517.05 2090
5517.75 2001
5518.45 1852
5519.15 1886
5519.85 2043
5520.56 1738
5521.26 1679
5521.96 1668
5522.66 1559
5523.36 1498
5524.06 1573
5524.76 1570
5525.46 1525
5526.16 1417
5526.87 1385
5527.57 1309
5528.27 1370
5528.97 1518
5529.67 1360
5530.37 1377
5531.07 1477
5531.78 1455
5532.48 1515
5533.18 1320
5533.88 1390
5534.58 1453
5535.29 1433
5535.99 1281
5536.69 1234
5537.39 1234
5538.09 1337
5538.80 1289
5539.50 1282
5540.20 1168
5540.90 1210
5541.60 1202
5542.31 1317
5543.01 1229
5543.71 1220
5544.41 1246
5545.12 1233
5545.82 1255
5546.52 1230
5547.22 1154
5547.93 1170
5548.63 1071
5549.33 1120
5550.04 1103
5550.74 1090
5551.44 1214
5552.14 1261
5552.85 1235
5553.55 1211
5554.25 1201
5554.96 1184
5555.66 1242
5556.36 1199
5557.07 1174
5557.77 1076
5558.47 1063
5559.18 1033
5559.88 1163
5560.58 1138
5561.29 1187
5561.99 1188
5562.69 1164
5563.40 1251
5564.10 1237
5564.80 1300
5565.51 1255
5566.21 1264
5566.92 1231
5567.62 1185
5568.32 1119
5569.03 1087
5569.73 1196
5570.44 1061
5571.14 1038
5571.84 1151
5572.55 1173
5573.25 1145
5573.96 1186
5574.66 1192
5575.37 1264
5576.07 1248
5576.78 1146
5577.48 1150
5578.18 1064
5578.89 1038
5579.59 1128
5580.30 1107
5581.00 1146
5581.71 1204
5582.41 1122
5583.12 1045
5583.82 1142
5584.53 1070
5585.23 984
5585.94 1063
5586.64 1043
5587.35 1036
5588.05 996
5588.76 1104
5589.46 1056
5590.17 1096
5590.88 1042
5591.58 1003
5592.29 1024
5592.99 1056
5593.70 1081
5594.40 952
5595.11 967
5595.81 1046
5596.52 1052
5597.23 1018
5597.93 1090
5598.64 1058
5599.34 1146
5600.05 1048
5600.76 1073
5601.46 1040
5602.17 1035
5602.87 949
5603.58 987
5604.29 959
5604.99 1079
5605.70 994
5606.41 1090
5607.11 1023
5607.82 959
5608.52 934
5609.23 989
5609.94 950
5610.64 927
5611.35 999
5612.06 1069
5612.76 1078
5613.47 1048
5614.18 1044
5614.89 1002
5615.59 1112
5616.30 1036
5617.01 1011
5617.71 955
5618.42 928
5619.13 974
5619.84 929
5620.54 895
5621.25 931
5621.96 902
5622.66 968
5623.37 1038
5624.08 1164
5624.79 1054
5625.49 1086
5626.20 1082
5626.91 1054
5627.62 1120
5628.33 1048
5629.03 1032
5629.74 1172
5630.45 1019
5631.16 1035
5631.87 1071
5632.57 1112
5633.28 1042
5633.99 1099
5634.70 1111
5635.41 1214
5636.11 1108
5636.82 1090
5637.53 1047
5638.24 1139
5638.95 1089
5639.66 1241
5640.36 1194
5641.07 1242
5641.78 1375
5642.49 1303
5643.20 1264
5643.91 1278
5644.62 1226
5645.33 1246
5646.03 1153
5646.74 1142
5647.45 1107
5648.16 1108
5648.87 1166
5649.58 1172
5650.29 1108
5651.00 1038
5651.71 1044
5652.42 1172
5653.13 1275
5653.84 1312
5654.54 1136
5655.25 1133
5655.96 1209
5656.67 1286
5657.38 1384
5658.09 1497
5658.80 1544
5659.51 1799
5660.22 1782
5660.93 1708
5661.64 1720
5662.35 1606
5663.06 1502
5663.77 1346
5664.48 1352
5665.19 1308
5665.90 1224
5666.61 1203
5667.32 1214
5668.03 1157
5668.74 1172
5669.45 1040
5670.16 1043
5670.87 1144
5671.58 1124
5672.29 1164
5673.01 1094
5673.72 1203
5674.43 1010
5675.14 1027
5675.85 1026
5676.56 965
5677.27 1143
5677.98 1030
5678.69 988
5679.40 1068
5680.11 1118
5680.82 985
5681.54 1073
5682.25 1111
5682.96 1054
5683.67 1054
5684.38 910
5685.09 987
5685.80 1005
5686.51 1132
5687.23 1176
5687.94 1124
5688.65 972
5689.36 1055
5690.07 933
5690.78 1004
5691.50 986
5692.21 952
5692.92 1030
5693.63 1022
5694.34 945
5695.06 967
5695.77 1012
5696.48 1011
5697.19 975
5697.90 977
5698.62 995
5699.33 960
5700.04 925
5700.75 903
5701.46 896
5702.18 926
5702.89 1032
5703.60 971
5704.31 1022
5705.03 1015
5705.74 979
5706.45 863
5707.17 900
5707.88 968
5708.59 1022
5709.30 922
5710.02 903
5710.73 918
5711.44 868
5712.16 920
5712.87 887
5713.58 812
5714.30 891
5715.01 742
5715.72 833
5716.43 851
5717.15 853
5717.86 900
5718.58 968
5719.29 959
5720.00 932
5720.72 903
5721.43 888
5722.14 921
5722.86 852
5723.57 977
5724.28 952
5725.00 972
5725.71 936
5726.43 948
5727.14 957
5727.85 919
5728.57 965
5729.28 1055
5730.00 1149
5730.71 1083
5731.42 949
5732.14 969
5732.85 1059
5733.57 987
5734.28 930
5735.00 930
5735.71 911
5736.43 898
5737.14 963
5737.85 1021
5738.57 1045
5739.28 885
5740.00 842
5740.71 890
5741.43 982
5742.14 898
5742.86 845
5743.57 797
5744.29 868
5745.00 823
5745.72 802
5746.43 905
5747.15 947
5747.86 864
5748.58 955
5749.30 959
5750.01 934
5750.73 912
5751.44 847
5752.16 889
5752.87 927
5753.59 811
5754.30 823
5755.02 914
5755.74 823
5756.45 853
5757.17 867
5757.88 941
5758.60 855
5759.31 861
5760.03 865
5760.75 808
5761.46 749
5762.18 732
5762.90 862
5763.61 817
5764.33 890
5765.04 887
5765.76 952
5766.48 788
5767.19 826
5767.91 929
5768.63 820
5769.34 853
5770.06 858
5770.78 942
5771.49 840
5772.21 860
5772.93 988
5773.64 969
5774.36 971
5775.08 895
5775.79 854
5776.51 850
5777.23 903
5777.95 827
5778.66 911
5779.38 906
5780.10 893
5780.81 892
5781.53 943
5782.25 956
5782.97 963
5783.68 956
5784.40 843
5785.12 773
5785.84 863
5786.55 892
5787.27 841
5787.99 824
5788.71 999
5789.43 958
5790.14 959
5790.86 902
5791.58 916
5792.30 988
5793.02 970
5793.73 930
5794.45 1065
5795.17 995
5795.89 870
5796.61 1007
5797.33 1174
5798.04 1096
5798.76 1175
5799.48 1100
5800.20 1130
5800.92 1195
5801.64 1280
5802.36 1419
5803.07 1679
5803.79 1909
5804.51 1887
5805.23 1950
5805.95 2100
5806.67 1998
5807.39 1976
5808.11 1742
5808.82 1499
5809.54 1315
5810.26 1256
5810.98 1303
5811.70 1249
5812.42 1118
5813.14 1127
5813.86 1106
5814.58 1198
5815.30 1148
5816.02 1074
5816.74 1258
5817.46 1167
5818.18 1053
5818.90 1089
5819.62 1212
5820.34 1176
5821.06 1168
5821.78 1168
5822.50 1212
5823.22 1220
5823.94 1239
5824.66 1136
5825.38 1217
5826.10 1099
5826.82 1099
5827.54 1070
5828.26 1097
5828.98 1187
5829.70 1053
5830.42 983
5831.14 1031
5831.86 1056
5832.58 1096
5833.30 1146
5834.02 1026
5834.74 1141
5835.46 1047
5836.18 1022
5836.90 1095
5837.62 1042
5838.34 1053
5839.07 1058
5839.79 996
5840.51 922
5841.23 971
5841.95 952
5842.67 892
5843.39 1016
5844.11 1038
5844.83 1009
5845.56 1034
5846.28 1003
5847.00 975
5847.72 1019
5848.44 1022
5849.16 1089
5849.88 973
5850.61 934
5851.33 993
5852.05 928
5852.77 991
5853.49 943
5854.22 994
5854.94 1043
5855.66 1082
5856.38 971
5857.10 947
5857.83 946
5858.55 1009
5859.27 928
5859.99 1024
5860.71 975
5861.44 1066
5862.16 1124
5862.88 1035
5863.60 976
5864.33 921
5865.05 964
5865.77 975
5866.49 1014
5867.22 1070
5867.94 928
5868.66 982
5869.38 989
5870.11 982
5870.83 1073
5871.55 1042
5872.28 1050
5873.00 1143
5873.72 1089
5874.45 1174
5875.17 1126
5875.89 1085
5876.62 1076
5877.34 1031
5878.06 1008
5878.79 973
5879.51 995
5880.23 978
5880.96 999
5881.68 1053
5882.40 1040
5883.13 1076
5883.85 1075
5884.57 1116
5885.30 1182
5886.02 1146
5886.75 1163
5887.47 1157
5888.19 1103
5888.92 1196
5889.64 1029
5890.37 1105
5891.09 1108
5891.81 1080
5892.54 1075
5893.26 1003
5893.99 973
5894.71 909
5895.44 937
5896.16 1069
5896.88 1052
5897.61 992
5898.33 1025
5899.06 1097
5899.78 1127
5900.51 1004
5901.23 1078
5901.96 1100
5902.68 1107
5903.41 1019
5904.13 971
5904.86 1130
5905.58 1128
5906.31 1102
5907.03 1083
5907.76 1112
5908.48 1080
5909.21 1140
5909.93 1157
5910.66 1275
5911.38 1135
5912.11 1147
5912.83 1108
5913.56 1094
5914.29 1127
5915.01 1126
5915.74 1191
5916.46 1202
5917.19 1101
5917.91 1148
5918.64 1157
5919.37 1094
5920.09 1155
5920.82 1160
5921.54 1208
5922.27 1236
5923.00 1126
5923.72 1305
5924.45 1299
5925.17 1227
5925.90 1256
5926.63 1157
5927.35 1178
5928.08 1300
5928.81 1328
5929.53 1446
5930.26 1460
5930.99 1457
5931.71 1464
5932.44 1304
5933.17 1291
5933.89 1412
5934.62 1349
5935.35 1495
5936.07 1534
5936.80 1528
5937.53 1604
5938.25 1804
5938.98 1758
5939.71 1718
5940.44 1673
5941.16 1692
5941.89 1698
5942.62 1748
5943.35 1675
5944.07 1717
5944.80 1869
5945.53 1880
5946.26 1877
5946.98 1846
5947.71 1906
5948.44 1979
5949.17 2097
5949.89 2028
5950.62 2133
5951.35 2156
5952.08 2430
5952.80 2488
5953.53 2780
5954.26 2918
5954.99 2969
5955.72 3056
5956.45 3045
5957.17 2871
5957.90 2651
5958.63 2550
5959.36 2604
5960.09 2852
5960.82 2754
5961.54 2828
5962.27 2837
5963.00 2961
5963.73 2938
5964.46 2686
5965.19 2789
5965.92 2924
5966.64 3433
5967.37 3868
5968.10 4134
5968.83 4412
5969.56 4864
5970.29 4943
5971.02 4687
5971.75 4412
5972.48 4362
5973.21 4118
5973.93 3854
5974.66 3490
5975.39 3391
5976.12 3354
5976.85 3388
5977.58 3312
5978.31 3250
5979.04 3363
5979.77 3429
5980.50 3396
5981.23 3590
5981.96 3663
5982.69 3659
5983.42 3692
5984.15 3866
5984.88 3736
5985.61 3882
5986.34 3869
5987.07 3831
5987.80 3974
5988.53 3842
5989.26 3732
5989.99 3720
5990.72 3894
5991.45 3734
5992.18 3648
5992.91 3826
5993.64 3734
5994.37 3647
5995.10 3827
5995.83 3892
5996.56 3928
5997.29 3941
5998.02 4006
5998.75 4050
5999.49 4053
6000.22 4225
6000.95 4160
6001.68 3983
6002.41 3935
6003.14 4067
6003.87 4107
6004.60 4116
6005.33 3834
6006.06 3740
6006.80 3751
6007.53 3707
6008.26 3838
6008.99 4317
6009.72 4664
6010.45 5094
6011.18 5650
6011.92 6736
6012.65 7617
6013.38 8916
6014.11 10099
6014.84 11321
6015.57 12393
6016.31 12445
6017.04 12044
6017.77 11811
6018.50 11206
6019.23 10033
6019.97 8961
6020.70 7797
6021.43 6447
6022.16 5787
6022.89 4952
6023.63 4351
6024.36 3838
6025.09 3672
6025.82 3382
6026.56 3233
6027.29 2946
6028.02 2995
6028.75 3107
6029.49 2876
6030.22 2823
6030.95 2919
6031.68 2949
6032.42 2898
6033.15 2655
6033.88 2568
6034.62 2640
6035.35 2533
6036.08 2474
6036.81 2517
6037.55 2344
6038.28 2467
6039.01 2478
6039.75 2556
6040.48 2834
6041.21 2793
6041.95 2868
6042.68 3014
6043.41 2999
6044.15 2961
6044.88 2804
6045.61 2951
6046.35 2909
6047.08 3082
6047.82 3199
6048.55 3224
6049.28 3152
6050.02 3174
6050.75 3232
6051.49 3377
6052.22 3655
6052.95 3959
6053.69 4131
6054.42 4657
6055.16 4770
6055.89 4849
6056.62 4561
6057.36 4642
6058.09 4325
6058.83 4081
6059.56 3803
6060.30 3348
6061.03 3337
6061.77 3308
6062.50 3319
6063.23 2979
6063.97 2943
6064.70 2763
6065.44 2816
6066.17 2864
6066.91 2785
6067.64 2921
6068.38 3010
6069.11 2860
6069.85 2747
6070.58 2648
6071.32 2648
6072.05 2699
6072.79 2581
6073.52 2562
6074.26 2542
6075.00 2364
6075.73 2380
6076.47 2478
6077.20 2393
6077.94 2294
6078.67 2337
6079.41 2284
6080.14 2331
6080.88 2263
6081.62 2154
6082.35 2056
6083.09 2247
6083.82 2189
6084.56 2183
6085.30 2022
6086.03 2102
6086.77 2192
6087.50 2118
6088.24 2067
6088.98 2059
6089.71 2006
6090.45 2056
6091.19 2163
6091.92 2336
6092.66 2436
6093.39 2618
6094.13 2575
6094.87 2475
6095.60 2507
6096.34 2441
6097.08 2303
6097.81 2192
6098.55 2131
6099.29 2072
6100.03 1935
6100.76 1854
6101.50 1809
6102.24 1887
6102.97 1977
6103.71 1924
6104.45 1925
6105.18 1851
6105.92 1834
6106.66 1808
6107.40 1908
6108.13 1777
6108.87 1731
6109.61 1759
6110.35 1670
6111.08 1697
6111.82 1819
6112.56 1740
6113.30 1817
6114.03 1836
6114.77 1870
6115.51 1906
6116.25 1933
6116.99 1844
6117.72 1930
6118.46 1933
6119.20 1908
6119.94 1962
6120.68 1800
6121.41 1799
6122.15 1909
6122.89 1877
6123.63 1955
6124.37 1981
6125.11 1921
6125.84 1974
6126.58 1979
6127.32 2012
6128.06 2132
6128.80 2078
6129.54 2046
6130.28 2027
6131.02 2044
6131.75 2117
6132.49 2004
6133.23 2243
6133.97 2135
6134.71 2088
6135.45 2320
6136.19 2206
6136.93 2184
6137.67 2154
6138.41 2127
6139.14 2115
6139.88 2010
6140.62 2095
6141.36 2217
6142.10 2218
6142.84 2259
6143.58 2180
6144.32 2200
6145.06 2072
6145.80 2020
6146.54 2102
6147.28 2156
6148.02 2144
6148.76 2182
6149.50 2058
6150.24 2147
6150.98 2264
6151.72 2301
6152.46 2229
6153.20 2127
6153.94 2139
6154.68 2153
6155.42 2299
6156.16 2379
6156.90 2416
6157.64 2180
6158.38 2265
6159.12 2278
6159.86 2287
6160.60 2293
6161.34 2442
6162.08 2446
6162.82 2412
6163.57 2527
6164.31 2684
6165.05 2556
6165.79 2926
6166.53 3045
6167.27 3228
6168.01 3524
6168.75 3620
6169.49 3729
6170.23 3734
6170.98 3795
6171.72 3766
6172.46 3585
6173.20 3408
6173.94 3478
6174.68 3519
6175.42 3397
6176.16 3275
6176.91 3311
6177.65 3288
6178.39 3224
6179.13 3141
6179.87 3205
6180.61 3185
6181.36 3125
6182.10 3206
6182.84 3182
6183.58 3259
6184.32 3402
6185.07 3455
6185.81 3504
6186.55 3571
6187.29 3796
6188.03 3718
6188.78 3679
6189.52 3763
6190.26 3678
6191.00 3790
6191.75 4057
6192.49 4190
6193.23 4205
6193.97 4214
6194.72 4469
6195.46 4390
6196.20 4614
6196.94 4665
6197.69 4924
6198.43 4764
6199.17 4534
6199.92 4667
6200.66 4729
6201.40 4610
6202.15 4563
6202.89 4687
6203.63 4693
6204.37 4873
6205.12 5249
6205.86 5911
6206.60 6712
6207.35 7800
6208.09 9982
6208.83 12507
6209.58 15392
6210.32 18401
6211.07 20975
6211.81 23100
6212.55 23708
6213.30 23706
6214.04 21830
6214.78 20007
6215.53 17866
6216.27 15348
6217.02 12608
6217.76 10264
6218.50 8577
6219.25 7489
6219.99 6095
6220.74 5462
6221.48 5141
6222.22 4484
6222.97 4385
6223.71 4371
6224.46 4216
6225.20 4343
6225.95 4529
6226.69 4641
6227.44 4604
6228.18 4430
6228.92 4433
6229.67 4266
6230.41 3990
6231.16 3798
6231.90 3360
6232.65 3166
6233.39 2959
6234.14 2875
6234.88 2843
6235.63 2859
6236.37 2917
6237.12 2848
6237.86 2826
6238.61 3111
6239.35 3404
6240.10 3711
6240.85 4208
6241.59 4720
6242.34 4812
6243.08 4863
6243.83 4795
6244.57 4606
6245.32 4317
6246.06 3939
6246.81 3581
6247.56 3585
6248.30 3366
6249.05 3246
6249.79 3252
6250.54 3276
6251.29 3255
6252.03 3176
6252.78 3113
6253.52 3414
6254.27 3306
6255.02 3104
6255.76 3064
6256.51 3096
6257.26 3050
6258.00 3029
6258.75 3070
6259.49 3047
6260.24 3012
6260.99 2961
6261.73 3079
6262.48 2882
6263.23 2801
6263.97 2825
6264.72 2687
6265.47 2711
6266.21 2789
6266.96 2805
6267.71 2584
6268.46 2485
6269.20 2601
6269.95 2568
6270.70 2469
6271.44 2577
6272.19 2609
6272.94 2672
6273.69 2611
6274.43 2631
6275.18 2747
6275.93 2608
6276.68 2631
6277.42 2539
6278.17 2521
6278.92 2581
6279.67 2762
6280.41 2929
6281.16 3067
6281.91 3129
6282.66 3074
6283.41 3072
6284.15 3029
6284.90 2831
6285.65 2663
6286.40 2522
6287.15 2295
6287.89 2279
6288.64 2213
6289.39 2124
6290.14 2159
6290.89 2085
6291.64 2127
6292.38 2139
6293.13 1983
6293.88 2086
6294.63 1950
6295.38 1904
6296.13 1913
6296.88 1953
6297.62 2076
6298.37 2007
6299.12 1929
6299.87 1874
6300.62 1782
6301.37 1698
6302.12 1940
6302.87 1819
6303.62 1716
6304.37 1758
6305.11 1850
6305.86 1972
6306.61 1923
6307.36 1887
6308.11 1784
6308.86 1865
6309.61 1911
6310.36 1978
6311.11 1949
6311.86 2035
6312.61 1934
6313.36 2126
6314.11 2219
6314.86 2141
6315.61 2142
6316.36 2068
6317.11 2143
6317.86 2163
6318.61 2016
6319.36 1992
6320.11 2086
6320.86 1965
6321.61 1897
6322.36 1822
6323.11 1880
6323.86 1872
6324.61 1814
6325.36 1659
6326.11 1608
6326.86 1739
6327.61 1779
6328.36 1598
6329.11 1541
6329.86 1619
6330.61 1731
6331.37 1522
6332.12 1500
6332.87 1481
6333.62 1478
6334.37 1470
6335.12 1512
6335.87 1605
6336.62 1560
6337.37 1446
6338.12 1570
6338.88 1470
6339.63 1493
6340.38 1514
6341.13 1571
6341.88 1576
6342.63 1490
6343.38 1460
6344.14 1559
6344.89 1645
6345.64 1601
6346.39 1424
6347.14 1529
6347.89 1622
6348.65 1582
6349.40 1644
6350.15 1697
6350.90 1699
6351.65 1881
6352.41 1957
6353.16 1939
6353.91 2020
6354.66 2079
6355.41 2030
6356.17 2043
6356.92 1987
6357.67 2013
6358.42 1959
6359.18 1906
6359.93 1715
6360.68 1720
6361.43 1716
6362.19 1651
6362.94 1553
6363.69 1579
6364.44 1488
6365.20 1601
6365.95 1610
6366.70 1529
6367.46 1570
6368.21 1583
6368.96 1541
6369.71 1502
6370.47 1502
6371.22 1524
6371.97 1592
6372.73 1549
6373.48 1457
6374.23 1513
6374.99 1482
6375.74 1460
6376.49 1534
6377.25 1457
6378.00 1492
6378.75 1451
6379.51 1396
6380.26 1415
6381.02 1548
6381.77 1632
6382.52 1637
6383.28 1553
6384.03 1539
6384.78 1551
6385.54 1401
6386.29 1530
6387.05 1476
6387.80 1417
6388.56 1425
6389.31 1398
6390.06 1405
6390.82 1361
6391.57 1471
6392.33 1414
6393.08 1298
6393.84 1351
6394.59 1448
6395.34 1301
6396.10 1412
6396.85 1402
6397.61 1309
6398.36 1433
6399.12 1428
6399.87 1395
6400.63 1347
6401.38 1305
6402.14 1376
6402.89 1413
6403.65 1340
6404.40 1288
6405.16 1423
6405.91 1445
6406.67 1468
6407.42 1419
6408.18 1491
6408.93 1430
6409.69 1472
6410.45 1533
6411.20 1702
6411.96 1608
6412.71 1536
6413.47 1531
6414.22 1568
6414.98 1622
6415.73 1521
6416.49 1537
6417.25 1479
6418.00 1513
6418.76 1377
6419.51 1467
6420.27 1382
6421.03 1388
6421.78 1252
6422.54 1429
6423.29 1410
6424.05 1325
6424.81 1432
6425.56 1453
6426.32 1473
6427.08 1439
6427.83 1412
6428.59 1388
6429.35 1336
6430.10 1383
6430.86 1386
6431.62 1384
6432.37 1337
6433.13 1350
6433.89 1371
6434.64 1326
6435.40 1271
6436.16 1371
6436.91 1436
6437.67 1471
6438.43 1389
6439.19 1409
6439.94 1448
6440.70 1381
6441.46 1438
6442.21 1394
6442.97 1402
6443.73 1369
6444.49 1476
6445.24 1470
6446.00 1559
6446.76 1454
6447.52 1336
6448.28 1418
6449.03 1383
6449.79 1309
6450.55 1404
6451.31 1447
6452.06 1444
6452.82 1506
6453.58 1442
6454.34 1421
6455.10 1499
6455.85 1461
6456.61 1524
6457.37 1586
6458.13 1568
6458.89 1520
6459.65 1597
6460.40 1656
6461.16 1657
6461.92 1568
6462.68 1616
6463.44 1635
6464.20 1638
6464.96 1682
6465.71 1691
6466.47 1788
6467.23 1765
6467.99 1744
6468.75 1819
6469.51 1874
6470.27 1838
6471.03 1985
6471.79 1905
6472.54 1759
6473.30 1774
6474.06 1969
6474.82 2065
6475.58 2010
6476.34 1983
6477.10 1975
6477.86 1994
6478.62 2089
6479.38 2062
6480.14 2049
6480.90 2084
6481.66 2215
6482.42 2261
6483.18 2145
6483.94 2173
6484.70 2202
6485.46 2207
6486.22 2328
6486.98 2398
6487.74 2698
6488.50 2608
6489.26 2527
6490.02 2530
6490.78 2638
6491.54 2694
6492.30 2846
6493.06 2830
6493.82 2861
6494.58 3067
6495.34 3206
6496.10 3249
6496.86 3407
6497.62 3444
6498.38 3589
6499.14 3493
6499.90 3211
6500.66 3288
6501.42 3376
6502.19 3256
6502.95 3351
6503.71 3262
6504.47 3255
6505.23 3410
6505.99 3334
6506.75 3414
6507.51 3606
6508.27 3500
6509.04 3545
6509.80 3611
6510.56 3867
6511.32 3899
6512.08 3889
6512.84 4065
6513.60 4057
6514.37 3909
6515.13 4274
6515.89 4589
6516.65 4246
6517.41 4064
6518.17 4159
6518.94 4214
6519.70 4257
6520.46 4256
6521.22 4306
6521.98 4418
6522.75 4582
6523.51 4785
6524.27 5105
6525.03 5412
6525.79 5721
6526.56 6386
6527.32 7009
6528.08 7785
6528.84 8544
6529.61 9383
6530.37 9932
6531.13 10283
6531.89 10512
6532.66 9928
6533.42 9661
6534.18 9589
6534.94 9909
6535.71 10444
6536.47 11615
6537.23 13357
6538.00 15218
6538.76 16146
6539.52 17426
6540.29 17666
6541.05 17177
6541.81 15582
6542.57 13791
6543.34 11687
6544.10 9599
6544.86 8031
6545.63 6610
6546.39 5574
6547.16 5020
6547.92 4501
6548.68 4043
6549.45 3617
6550.21 3411
6550.97 3273
6551.74 3085
6552.50 3169
6553.26 3122
6554.03 3243
6554.79 3067
6555.56 3164
6556.32 3032
6557.08 3112
6557.85 2915
6558.61 2842
6559.38 2776
6560.14 2766
6560.91 2720
6561.67 2783
6562.43 2882
6563.20 2905
6563.96 3007
6564.73 3177
6565.49 3292
6566.26 3606
6567.02 3481
6567.79 3593
6568.55 3654
6569.32 3574
6570.08 3635
6570.85 3599
6571.61 3409
6572.38 3417
6573.14 3369
6573.91 3521
6574.67 3572
6575.44 3577
6576.20 3869
6576.97 3716
6577.73 3717
6578.50 3749
6579.26 3901
6580.03 3895
6580.79 3690
6581.56 3948
6582.32 3988
6583.09 3984
6583.86 3628
6584.62 3623
6585.39 3497
6586.15 3569
6586.92 3541
6587.68 3647
6588.45 3597
6589.22 3704
6589.98 3641
6590.75 3755
6591.51 3788
6592.28 3958
6593.05 4197
6593.81 4242
6594.58 4476
6595.35 4927
6596.11 5212
6596.88 5345
6597.64 5394
6598.41 5359
6599.18 5245
6599.94 5291
6600.71 5024
6601.48 4764
6602.24 4355
6603.01 4034
6603.78 3891
6604.54 3647
6605.31 3637
6606.08 3721
6606.85 3925
6607.61 3864
6608.38 4065
6609.15 4468
6609.91 4833
6610.68 4956
6611.45 5048
6612.22 5225
6612.98 5017
6613.75 5061
6614.52 4878
6615.28 4296
6616.05 3943
6616.82 3637
6617.59 3462
6618.36 3372
6619.12 3155
6619.89 3020
6620.66 2953
6621.43 2967
6622.19 2903
6622.96 2934
6623.73 2786
6624.50 2835
6625.27 2676
6626.03 2664
6626.80 2619
6627.57 2613
6628.34 2654
6629.11 2607
6629.88 2557
6630.64 2606
6631.41 2519
6632.18 2643
6632.95 2889
6633.72 3035
6634.49 3287
6635.25 3534
6636.02 3835
6636.79 4185
6637.56 4408
6638.33 4182
6639.10 4151
6639.87 4157
6640.64 3871
6641.41 3514
6642.17 3433
6642.94 3225
6643.71 2952
6644.48 2669
6645.25 2777
6646.02 2569
6646.79 2455
6647.56 2599
6648.33 2485
6649.10 2631
6649.87 2549
6650.64 2447
6651.41 2706
6652.18 2714
6652.95 2581
6653.71 2738
6654.48 2586
6655.25 2620
6656.02 2572
6656.79 2654
6657.56 2748
6658.33 2858
6659.10 2644
6659.87 2671
6660.64 2749
6661.41 2648
6662.18 2604
6662.95 2499
6663.72 2521
6664.50 2539
6665.27 2352
6666.04 2475
6666.81 2463
6667.58 2467
6668.35 2479
6669.12 2534
6669.89 2566
6670.66 2405
6671.43 2462
6672.20 2482
6672.97 2622
6673.74 2558
6674.51 2565
6675.28 2540
6676.06 2497
6676.83 2612
6677.60 2663
6678.37 2449
6679.14 2526
6679.91 2553
6680.68 2604
6681.45 2557
6682.22 2543
6683.00 2621
6683.77 2721
6684.54 2864
6685.31 2963
6686.08 3125
6686.85 3224
6687.63 3326
6688.40 3378
6689.17 3384
6689.94 3133
6690.71 3001
6691.48 2820
6692.26 2605
6693.03 2410
6693.80 2419
6694.57 2351
6695.34 2379
6696.12 2315
6696.89 2298
6697.66 2234
6698.43 2207
6699.21 2337
6699.98 2358
6700.75 2277
6701.52 2265
6702.30 2245
6703.07 2288
6703.84 2209
6704.61 2185
6705.39 2190
6706.16 2153
6706.93 2142
6707.70 2367
6708.48 2200
6709.25 2110
6710.02 2195
6710.80 2094
6711.57 2110
6712.34 2200
6713.12 2143
6713.89 2092
6714.66 2048
6715.44 2171
6716.21 2152
6716.98 2015
6717.76 2003
6718.53 1926
6719.30 2063
6720.08 2114
6720.85 1914
6721.62 1918
6722.40 1925
6723.17 1955
6723.94 2029
6724.72 2040
6725.49 1998
6726.27 1983
6727.04 2091
6727.81 2132
6728.59 2155
6729.36 2151
6730.14 2085
6730.91 2056
6731.68 2027
6732.46 2149
6733.23 2156
6734.01 2293
6734.78 2214
6735.56 2260
6736.33 2276
6737.10 2302
6737.88 2434
6738.65 2366
6739.43 2366
6740.20 2301
6740.98 2361
6741.75 2308
6742.53 2297
6743.30 2302
6744.08 2368
6744.85 2354
6745.63 2300
6746.40 2381
6747.18 2448
6747.95 2419
6748.73 2466
6749.50 2507
6750.28 2461
6751.05 2600
6751.83 2808
6752.60 3270
6753.38 3584
6754.16 3777
6754.93 3992
6755.71 4121
6756.48 4010
6757.26 3955
6758.03 3726
6758.81 3427
6759.59 3324
6760.36 3042
6761.14 2833
6761.91 2497
6762.69 2336
6763.46 2341
6764.24 2337
6765.02 2312
6765.79 2335
6766.57 2261
6767.35 2228
6768.12 2176
6768.90 2243
6769.67 2284
6770.45 2218
6771.23 2222
6772.00 2084
6772.78 2219
6773.56 2096
6774.33 2105
6775.11 1948
6775.89 1991
6776.66 1982
6777.44 1928
6778.22 2033
6778.99 2030
6779.77 1940
6780.55 1978
6781.33 2086
6782.10 2103
6782.88 1918
6783.66 2022
6784.43 1999
6785.21 1876
6785.99 1998
6786.77 2016
6787.54 2071
6788.32 1961
6789.10 1802
6789.88 1695
6790.65 1644
6791.43 1813
6792.21 1896
6792.99 1774
6793.76 1721
6794.54 1799
6795.32 1841
6796.10 1771
6796.88 1810
6797.65 1810
6798.43 1813
6799.21 1800
6799.99 1934
6800.77 1821
6801.55 1869
6802.32 1845
6803.10 1790
6803.88 1999
6804.66 2032
6805.44 1912
6806.22 2161
6806.99 2178
6807.77 2102
6808.55 2167
6809.33 1985
6810.11 1981
6810.89 1901
6811.67 1954
6812.44 1914
6813.22 1931
6814.00 1774
6814.78 1845
6815.56 1829
6816.34 1867
6817.12 1957
6817.90 1885
6818.68 1975
6819.46 1827
6820.24 1848
6821.02 1895
6821.79 1821
6822.57 1791
6823.35 1803
6824.13 1756
6824.91 1856
6825.69 1833
6826.47 1807
6827.25 1830
6828.03 1789
6828.81 1918
6829.59 1757
6830.37 1728
6831.15 1771
6831.93 1752
6832.71 1763
6833.49 1732
6834.27 1873
6835.05 1679
6835.83 1647
6836.61 1562
6837.39 1517
6838.17 1693
6838.95 1649
6839.73 1699
6840.51 1619
6841.29 1516
6842.07 1635
6842.85 1684
6843.64 1703
6844.42 1610
6845.20 1531
6845.98 1705
6846.76 1652
6847.54 1701
6848.32 1651
6849.10 1870
6849.88 2002
6850.66 2189
6851.44 2411
6852.23 2524
6853.01 3001
6853.79 3323
6854.57 3429
6855.35 3186
6856.13 3070
6856.91 3115
6857.69 2837
6858.48 2482
6859.26 2328
6860.04 2213
6860.82 2117
6861.60 2074
6862.38 2087
6863.17 1983
6863.95 1891
6864.73 1817
6865.51 1797
6866.29 1971
6867.07 1938
6867.86 2080
6868.64 2166
6869.42 2060
6870.20 2197
6870.99 2180
6871.77 2176
6872.55 2144
6873.33 2054
6874.11 2020
6874.90 2053
6875.68 1994
6876.46 2111
6877.24 1943
6878.03 1949
6878.81 2111
6879.59 2174
6880.38 2198
6881.16 2434
6881.94 2439
6882.72 2458
6883.51 2615
6884.29 2490
6885.07 2603
6885.86 2742
6886.64 2795
6887.42 2961
6888.20 3280
6888.99 3948
6889.77 4716
6890.55 5148
6891.34 5168
6892.12 5343
6892.90 5337
6893.69 4587
6894.47 4156
6895.26 3758
6896.04 3307
6896.82 3057
6897.61 2796
6898.39 2486
6899.17 2454
6899.96 2679
6900.74 2577
6901.53 2443
6902.31 2414
6903.09 2437
6903.88 2476
6904.66 2470
6905.45 2629
6906.23 2510
6907.01 2427
6907.80 2463
6908.58 2364
6909.37 2405
6910.15 2283
6910.94 2280
6911.72 2245
6912.51 2329
6913.29 2184
6914.07 2162
6914.86 2115
6915.64 2061
6916.43 2172
6917.21 2216
6918.00 2272
6918.78 2195
6919.57 2190
6920.35 2147
6921.14 2240
6921.92 2284
6922.71 2270
6923.49 2242
6924.28 2152
6925.06 2132
6925.85 2093
6926.64 2169
6927.42 2291
6928.21 2339
6928.99 2246
6929.78 2168
6930.56 2277
6931.35 2413
6932.13 2372
6932.92 2457
6933.71 2275
6934.49 2320
6935.28 2340
6936.06 2534
6936.85 2594
6937.63 2499
6938.42 2427
6939.21 2550
6939.99 2498
6940.78 2611
6941.57 2697
6942.35 2837
6943.14 2978
6943.92 3203
6944.71 3521
6945.50 3629
6946.28 3741
6947.07 3676
6947.86 4015
6948.64 3968
6949.43 4253
6950.22 4376
6951.00 4500
6951.79 4217
6952.58 4237
6953.36 4040
6954.15 3774
6954.94 3706
6955.72 3483
6956.51 3180
6957.30 3233
6958.09 3240
6958.87 3357
6959.66 3256
6960.45 3187
6961.24 3157
6962.02 3286
6962.81 3192
6963.60 3421
6964.38 3328
6965.17 3324
6965.96 3568
6966.75 3619
6967.54 3665
6968.32 3741
6969.11 3826
6969.90 3983
6970.69 4289
6971.47 4409
6972.26 4515
6973.05 4879
6973.84 4629
6974.63 4694
6975.41 4550
6976.20 4633
6976.99 4721
6977.78 4577
6978.57 4372
6979.36 4635
6980.14 4697
6980.93 4692
6981.72 5113
6982.51 5460
6983.30 6130
6984.09 7390
6984.88 8894
6985.66 11081
6986.45 13915
6987.24 16684
6988.03 18816
6988.82 20444
6989.61 21087
6990.40 20798
6991.19 19251
6991.98 17358
6992.76 15469
6993.55 12650
6994.34 10202
6995.13 8670
6995.92 7039
6996.71 6042
6997.50 5211
6998.29 4685
6999.08 4058
6999.87 3865
7000.66 3782
7001.45 3685
7002.24 3736
7003.03 3852
7003.82 3735
7004.61 3629
7005.40 3451
7006.19 3390
7006.98 3154
7007.77 3077
7008.56 2867
7009.35 2564
7010.14 2522
7010.93 2481
7011.72 2348
7012.51 2273
7013.30 2318
7014.09 2533
7014.88 2519
7015.67 2859
7016.46 3009
7017.25 3105
7018.04 3115
7018.83 2922
7019.62 2836
7020.41 2721
7021.20 2774
7021.99 2647
7022.78 2636
7023.57 2771
7024.37 2777
7025.16 2683
7025.95 2822
7026.74 2921
7027.53 2950
7028.32 2907
7029.11 2920
7029.90 2815
7030.69 2835
7031.49 2847
7032.28 2719
7033.07 2726
7033.86 2563
7034.65 2597
7035.44 2618
7036.23 2556
7037.03 2421
7037.82 2370
7038.61 2606
7039.40 2616
7040.19 2734
7040.98 2802
7041.78 2730
7042.57 2737
7043.36 2865
7044.15 2979
7044.94 3086
7045.74 3180
7046.53 3407
7047.32 3482
7048.11 3466
7048.91 3660
7049.70 3865
7050.49 4313
7051.28 4820
7052.08 4893
7052.87 5227
7053.66 5599
7054.45 5706
7055.25 5284
7056.04 4649
7056.83 4201
7057.62 3695
7058.42 3345
7059.21 3228
7060.00 3168
7060.80 3086
7061.59 2983
7062.38 2816
7063.17 2930
7063.97 3022
7064.76 3007
7065.55 3033
7066.35 3066
7067.14 2936
7067.93 2941
7068.73 2808
7069.52 2691
7070.31 2642
7071.11 2511
7071.90 2477
7072.69 2558
7073.49 2332
7074.28 2338
7075.08 2365
7075.87 2373
7076.66 2334
7077.46 2305
7078.25 2300
7079.05 2289
7079.84 2149
7080.63 2159
7081.43 2146
7082.22 1936
7083.02 2179
7083.81 2264
7084.60 2283
7085.40 2048
7086.19 2050
7086.99 1984
7087.78 1936
7088.58 1958
7089.37 1916
7090.17 1816
7090.96 1943
7091.76 1881
7092.55 1858
7093.34 1925
7094.14 1857
7094.93 1926
7095.73 1916
7096.52 1967
7097.32 1940
7098.11 1873
7098.91 1838
7099.70 1730
7100.50 1724
7101.29 1807
7102.09 1772
7102.89 1725
7103.68 1709
7104.48 1647
7105.27 1776
7106.07 1663
7106.86 1644
7107.66 1597
7108.45 1663
7109.25 1556
7110.05 1449
7110.84 1501
7111.64 1597
7112.43 1619
7113.23 1582
7114.02 1537
7114.82 1642
7115.62 1568
7116.41 1491
7117.21 1662
7118.00 1611
7118.80 1535
7119.60 1645
7120.39 1591
7121.19 1686
7121.99 1636
7122.78 1550
7123.58 1544
7124.38 1592
7125.17 1655
7125.97 1610
7126.77 1522
7127.56 1454
7128.36 1503
7129.16 1478
7129.95 1483
7130.75 1583
7131.55 1528
7132.34 1614
7133.14 1593
7133.94 1645
7134.73 1627
7135.53 1659
7136.33 1647
7137.13 1551
7137.92 1635
7138.72 1631
7139.52 1503
7140.32 1409
7141.11 1476
7141.91 1381
7142.71 1431
7143.51 1340
7144.30 1345
7145.10 1324
7145.90 1318
7146.70 1365
7147.49 1490
7148.29 1313
7149.09 1279
7149.89 1236
7150.69 1196
7151.48 1209
7152.28 1209
7153.08 1225
7153.88 1114
7154.68 1085
7155.47 1094
7156.27 1206
7157.07 1224
7157.87 1249
7158.67 1310
7159.47 1343
7160.27 1369
7161.06 1292
7161.86 1360
7162.66 1266
7163.46 1220
7164.26 1229
7165.06 1264
7165.86 1212
7166.66 1153
7167.45 1161
7168.25 1149
7169.05 1148
7169.85 1078
7170.65 1065
7171.45 1084
7172.25 1140
7173.05 1150
7173.85 1112
7174.65 1125
7175.45 1111
7176.25 1130
7177.04 1073
7177.84 1029
7178.64 1066
7179.44 1103
7180.24 1011
7181.04 1039
7181.84 1073
7182.64 1076
7183.44 1129
7184.24 1044
7185.04 1121
7185.84 1165
7186.64 1023
7187.44 1077
7188.24 1034
7189.04 1002
7189.84 1048
7190.64 1045
7191.44 916
7192.24 1025
7193.04 993
7193.84 1030
7194.64 1040
7195.44 978
7196.25 1096
7197.05 1071
7197.85 1047
7198.65 1030
7199.45 957
7200.25 1038
7201.05 1112
7201.85 1048
7202.65 1088
7203.45 979
7204.25 959
7205.05 996
7205.86 1032
7206.66 951
7207.46 900
7208.26 969
7209.06 1036
7209.86 976
7210.66 986
7211.46 968
7212.27 1012
7213.07 1068
7213.87 1084
7214.67 1106
7215.47 1073
7216.27 1049
7217.07 1033
7217.88 1032
7218.68 943
7219.48 1076
7220.28 1183
7221.08 1219
7221.89 1215
7222.69 1180
7223.49 1095
7224.29 1033
7225.09 1101
7225.90 1104
7226.70 1108
7227.50 1039
7228.30 1020
7229.11 1109
7229.91 1075
7230.71 955
7231.51 1045
7232.32 1087
7233.12 942
7233.92 964
7234.72 1068
7235.53 1025
7236.33 1019
7237.13 943
7237.93 883
7238.74 908
7239.54 1023
7240.34 1045
7241.15 1005
7241.95 1000
7242.75 1027
7243.56 976
7244.36 996
7245.16 940
7245.97 976
7246.77 964
7247.57 899
7248.38 976
7249.18 1044
7249.98 1042
7250.79 977
7251.59 947
7252.39 1066
7253.20 942
7254.00 1011
7254.81 1015
7255.61 1037
7256.41 1017
7257.22 992
7258.02 1063
7258.82 1055
7259.63 1071
7260.43 1045
7261.24 1040
7262.04 1132
7262.85 1292
7263.65 1360
7264.45 1326
7265.26 1214
7266.06 1254
7266.87 1161
7267.67 1137
7268.48 1083
7269.28 1064
7270.09 1089
7270.89 1110
7271.70 1164
7272.50 1144
7273.30 1224
7274.11 1078
7274.91 1118
7275.72 1032
7276.52 991
7277.33 1169
7278.13 1163
7278.94 1115
7279.74 1198
7280.55 1155
7281.36 1115
7282.16 1271
7282.97 1270
7283.77 1412
7284.58 1550
7285.38 1865
7286.19 2119
7286.99 2116
7287.80 2220
7288.60 2429
7289.41 2258
7290.22 2141
7291.02 1990
7291.83 1760
7292.63 1647
7293.44 1444
7294.25 1394
7295.05 1200
7295.86 1197
7296.66 1199
7297.47 1180
7298.28 1203
7299.08 1275
7299.89 1237
7300.70 1173
7301.50 1253
7302.31 1268
7303.11 1258
7303.92 1246
7304.73 1184
7305.53 1187
7306.34 1186
7307.15 1159
7307.95 1239
7308.76 1165
7309.57 1192
7310.37 1150
7311.18 1336
7311.99 1440
7312.80 1290
7313.60 1384
7314.41 1435
7315.22 1547
7316.02 1438
7316.83 1464
7317.64 1583
7318.45 1751
7319.25 1982
7320.06 2223
7320.87 2610
7321.68 2737
7322.48 2767
7323.29 2615
7324.10 2482
7324.91 2233
7325.71 1993
7326.52 1880
7327.33 1635
7328.14 1676
7328.95 1692
7329.75 1623
7330.56 1561
7331.37 1507
7332.18 1438
7332.99 1503
7333.79 1345
7334.60 1423
7335.41 1456
7336.22 1406
7337.03 1431
7337.84 1420
7338.64 1361
7339.45 1395
7340.26 1341
7341.07 1245
7341.88 1254
7342.69 1379
7343.50 1350
7344.30 1199
7345.11 1154
7345.92 1208
7346.73 1250
7347.54 1069
7348.35 1226
7349.16 1115
7349.97 1096
7350.78 1117
7351.58 1036
7352.39 1043
7353.20 1159
7354.01 1104
7354.82 1061
7355.63 954
7356.44 1036
7357.25 1058
7358.06 1064
7358.87 1163
7359.68 1146
7360.49 1034
7361.30 1099
7362.11 960
7362.92 1043
7363.73 1007
7364.54 1027
7365.35 1022
7366.16 954
7366.97 922
7367.78 870
7368.59 1017
7369.40 1094
7370.21 1010
7371.02 960
7371.83 979
7372.64 990
7373.45 1027
7374.26 1057
7375.07 1024
7375.88 998
7376.69 918
7377.50 961
7378.31 1088
7379.12 1039
7379.93 1047
7380.74 979
7381.55 1034
7382.37 1023
7383.18 1101
7383.99 1130
7384.80 1068
7385.61 1157
7386.42 1236
7387.23 1071
7388.04 1011
7388.85 900
7389.67 944
7390.48 939
7391.29 962
7392.10 970
7392.91 979
7393.72 971
7394.53 1035
7395.35 1044
7396.16 988
7396.97 979
7397.78 946
7398.59 926
7399.40 907
7400.22 909
7401.03 918
7401.84 910
7402.65 907
7403.46 889
7404.28 875
7405.09 994
7405.90 925
7406.71 933
7407.52 952
7408.34 965
7409.15 871
7409.96 898
7410.77 870
7411.59 820
7412.40 886
7413.21 880
7414.02 855
7414.84 888
7415.65 873
7416.46 868
7417.27 966
7418.09 898
7418.90 893
7419.71 842
7420.53 888
7421.34 905
7422.15 888
7422.97 901
7423.78 855
7424.59 802
7425.40 887
7426.22 902
7427.03 822
7427.84 852
7428.66 835
7429.47 871
7430.28 912
7431.10 960
7431.91 918
7432.73 948
7433.54 920
7434.35 991
7435.17 971
7435.98 938
7436.79 978
7437.61 986
7438.42 870
7439.24 911
7440.05 930
7440.86 915
7441.68 897
7442.49 969
7443.31 964
7444.12 986
7444.94 915
7445.75 928
7446.56 897
7447.38 906
7448.19 999
7449.01 916
7449.82 900
7450.64 883
7451.45 913
7452.27 893
7453.08 926
7453.90 883
7454.71 900
7455.52 980
7456.34 830
7457.15 882
7457.97 856
7458.78 825
7459.60 806
7460.42 889
7461.23 909
7462.05 901
7462.86 876
7463.68 937
7464.49 895
7465.31 958
7466.12 1003
7466.94 977
7467.75 908
7468.57 862
7469.38 910
7470.20 883
7471.02 857
7471.83 910
7472.65 995
7473.46 914
7474.28 992
7475.10 1004
7475.91 952
7476.73 922
7477.54 838
7478.36 907
7479.18 812
7479.99 897
7480.81 958
7481.62 938
7482.44 874
7483.26 902
7484.07 956
7484.89 947
7485.71 1054
7486.52 873
7487.34 781
7488.16 873
7488.97 872
7489.79 915
7490.61 900
7491.42 885
7492.24 820
7493.06 846
7493.87 861
7494.69 812
7495.51 883
7496.33 880
7497.14 858
7497.96 811
7498.78 782
7499.59 788
7500.41 838
7501.23 821
7502.05 798
7502.86 785
7503.68 829
7504.50 837
7505.32 834
7506.13 859
7506.95 808
7507.77 778
7508.59 824
7509.40 860
7510.22 918
7511.04 874
7511.86 737
7512.68 883
7513.49 798
7514.31 781
7515.13 766
7515.95 791
7516.77 777
7517.59 792
7518.40 795
7519.22 804
7520.04 796
7520.86 821
7521.68 758
7522.50 787
7523.31 793
7524.13 772
7524.95 819
7525.77 819
7526.59 808
7527.41 756
7528.23 697
7529.05 782
7529.86 833
7530.68 773
7531.50 801
7532.32 833
7533.14 877
7533.96 777
7534.78 814
7535.60 834
7536.42 775
7537.24 851
7538.06 784
7538.88 831
7539.70 748
7540.51 802
7541.33 821
7542.15 849
7542.97 924
7543.79 831
7544.61 793
7545.43 838
7546.25 811
7547.07 877
7547.89 746
7548.71 695
7549.53 794
7550.35 788
7551.17 903
7551.99 819
7552.81 814
7553.63 818
7554.45 886
7555.27 899
7556.09 833
7556.91 834
7557.73 806
7558.56 798
7559.38 809
7560.20 825
7561.02 816
7561.84 878
7562.66 865
7563.48 788
7564.30 859
7565.12 915
7565.94 901
7566.76 862
7567.58 880
7568.40 811
7569.23 799
7570.05 799
7570.87 828
7571.69 804
7572.51 787
7573.33 822
7574.15 892
7574.97 814
7575.80 858
7576.62 810
7577.44 913
7578.26 971
7579.08 895
7579.90 887
7580.73 963
7581.55 857
7582.37 874
7583.19 849
7584.01 937
7584.83 1039
7585.66 925
7586.48 914
7587.30 929
7588.12 902
7588.95 920
7589.77 899
7590.59 1009
7591.41 1097
7592.23 1079
7593.06 1029
7593.88 1031
7594.70 975
7595.52 1008
7596.35 977
7597.17 962
7597.99 1043
7598.81 1039
7599.64 1046
7600.46 1111
7601.28 1217
7602.11 1220
7602.93 1142
7603.75 1172
7604.57 1229
7605.40 1321
7606.22 1361
7607.04 1314
7607.87 1344
7608.69 1453
7609.51 1545
7610.34 1524
7611.16 1444
7611.98 1322
7612.81 1279
7613.63 1175
7614.45 1144
7615.28 1217
7616.10 1222
7616.92 1320
7617.75 1332
7618.57 1375
7619.40 1580
7620.22 1622
7621.04 1668
7621.87 1609
7622.69 1696
7623.52 1685
7624.34 1568
7625.16 1379
7625.99 1367
7626.81 1489
7627.64 1297
7628.46 1250
7629.28 1289
7630.11 1340
7630.93 1425
7631.76 1452
7632.58 1497
7633.41 1621
7634.23 1822
7635.06 1873
7635.88 1781
7636.71 1762
7637.53 1758
7638.36 1614
7639.18 1533
7640.01 1408
7640.83 1239
7641.66 1172
7642.48 1140
7643.31 1059
7644.13 1006
7644.96 1078
7645.78 995
7646.61 969
7647.43 959
7648.26 1020
7649.08 991
7649.91 979
7650.73 968
7651.56 942
7652.38 971
7653.21 987
7654.04 1016
7654.86 1005
7655.69 978
7656.51 1015
7657.34 874
7658.16 903
7658.99 879
7659.82 874
7660.64 1004
7661.47 941
7662.29 960
7663.12 892
7663.95 956
7664.77 995
7665.60 851
7666.43 773
7667.25 835
7668.08 872
7668.91 846
7669.73 831
7670.56 750
7671.38 826
7672.21 832
7673.04 944
7673.87 896
7674.69 825
7675.52 839
7676.35 809
7677.17 857
7678.00 841
7678.83 864
7679.65 856
7680.48 751
7681.31 828
7682.13 775
7682.96 808
7683.79 805
7684.62 921
7685.44 867
7686.27 862
7687.10 817
7687.93 889
7688.75 817
7689.58 854
7690.41 905
7691.24 837
7692.06 760
7692.89 859
7693.72 853
7694.55 853
7695.38 846
7696.20 917
7697.03 876
7697.86 892
7698.69 799
7699.52 917
7700.34 890
7701.17 974
7702.00 975
7702.83 952
7703.66 885
7704.49 914
7705.31 864
7706.14 798
7706.97 772
7707.80 809
7708.63 867
7709.46 844
7710.29 849
7711.11 815
7711.94 783
7712.77 721
7713.60 807
7714.43 792
7715.26 749
7716.09 730
7716.92 762
7717.75 763
7718.58 712
7719.40 744
7720.23 751
7721.06 761
7721.89 698
7722.72 723
7723.55 760
7724.38 812
7725.21 798
7726.04 752
7726.87 824
7727.70 736
7728.53 727
7729.36 748
7730.19 740
7731.02 794
7731.85 765
7732.68 805
7733.51 791
7734.34 673
7735.17 730
7736.00 763
7736.83 720
7737.66 732
7738.49 740
7739.32 675
7740.15 715
7740.98 755
7741.81 753
7742.64 730
7743.47 723
7744.30 730
7745.13 720
7745.96 777
7746.79 854
7747.62 832
7748.45 790
7749.29 841
7750.12 927
7750.95 921
7751.78 929
7752.61 944
7753.44 887
7754.27 831
7755.10 770
7755.93 805
7756.76 710
7757.60 674
7758.43 782
7759.26 773
7760.09 725
7760.92 709
7761.75 753
7762.58 716
7763.42 727
7764.25 749
7765.08 737
7765.91 765
7766.74 712
7767.57 767
7768.41 734
7769.24 791
7770.07 854
7770.90 796
7771.73 842
7772.57 783
7773.40 814
7774.23 900
7775.06 861
7775.90 857
7776.73 747
7777.56 782
7778.39 817
7779.22 873
7780.06 757
7780.89 795
7781.72 829
7782.55 811
7783.39 850
7784.22 780
7785.05 729
7785.89 794
7786.72 683
7787.55 697
7788.38 784
7789.22 790
7790.05 787
7790.88 797
7791.72 819
7792.55 789
7793.38 872
7794.22 884
7795.05 823
7795.88 760
7796.72 816
7797.55 857
7798.38 812
7799.22 798
7800.05 844
7800.88 866
7801.72 895
7802.55 909
7803.38 971
7804.22 994
7805.05 946
7805.89 857
7806.72 971
7807.55 922
7808.39 883
7809.22 1002
7810.06 970
7810.89 1032
7811.72 1010
7812.56 1004
7813.39 1035
7814.23 1149
7815.06 1098
7815.89 1148
7816.73 1159
7817.56 1239
7818.40 1303
7819.23 1287
7820.07 1294
7820.90 1210
7821.74 1404
7822.57 1336
7823.41 1322
7824.24 1246
7825.08 1336
7825.91 1307
7826.75 1316
7827.58 1421
7828.42 1555
7829.25 1684
7830.09 1733
7830.92 1654
7831.76 1596
7832.59 1613
7833.43 1431
7834.26 1494
7835.10 1464
7835.93 1585
7836.77 1554
7837.60 1525
7838.44 1574
7839.28 1522
7840.11 1385
7840.95 1399
7841.78 1371
7842.62 1356
7843.45 1323
7844.29 1339
7845.13 1318
7845.96 1242
7846.80 1186
7847.63 1302
7848.47 1270
7849.31 1259
7850.14 1094
7850.98 1192
7851.82 1156
7852.65 1220
7853.49 1146
7854.32 1218
7855.16 1365
7856.00 1377
7856.83 1194
7857.67 1287
7858.51 1217
7859.34 1315
7860.18 1365
7861.02 1414
7861.85 1405
7862.69 1508
7863.53 1667
7864.37 1354
7865.20 1232
7866.04 1359
7866.88 1259
7867.71 1230
7868.55 1254
7869.39 1170
7870.23 1260
7871.06 1226
7871.90 1271
7872.74 1381
7873.57 1391
7874.41 1385
7875.25 1370
7876.09 1374
7876.93 1464
7877.76 1497
7878.60 1684
7879.44 1915
7880.28 1931
7881.11 1916
7881.95 2014
7882.79 2076
7883.63 1947
7884.47 1926
7885.30 2077
7886.14 1952
7886.98 1909
7887.82 1965
7888.66 1747
7889.50 1689
7890.33 1671
7891.17 1600
7892.01 1513
7892.85 1619
7893.69 1662
7894.53 1646
7895.36 1586
7896.20 1613
7897.04 1473
7897.88 1400
7898.72 1409
7899.56 1445
7900.40 1324
7901.24 1274
7902.08 1231
7902.91 1239
7903.75 1194
7904.59 1066
7905.43 1121
7906.27 1123
7907.11 1005
7907.95 1029
7908.79 1098
7909.63 1068
7910.47 1073
7911.31 1123
7912.15 1125
7912.99 1117
7913.83 1108
7914.67 1141
7915.50 1101
7916.34 1137
7917.18 1139
7918.02 1170
7918.86 1186
7919.70 1146
7920.54 1166
7921.38 1149
7922.22 1193
7923.06 1165
7923.90 1094
7924.74 1133
7925.58 1138
7926.42 1066
7927.27 1007
7928.11 1021
7928.95 991
7929.79 1066
7930.63 966
7931.47 962
7932.31 937
7933.15 947
7933.99 902
7934.83 1012
7935.67 936
7936.51 940
7937.35 973
7938.19 928
7939.03 929
7939.88 965
7940.72 997
7941.56 1014
7942.40 897
7943.24 933
7944.08 1029
7944.92 862
7945.76 973
7946.60 951
7947.45 1062
7948.29 1006
7949.13 1012
7949.97 1036
7950.81 1077
7951.65 1145
7952.50 1079
7953.34 1092
7954.18 1091
7955.02 1270
7955.86 1176
7956.70 1311
7957.55 1356
7958.39 1345
7959.23 1271
7960.07 1282
7960.91 1241
7961.76 1196
7962.60 1216
7963.44 1287
7964.28 1206
7965.13 1177
7965.97 1209
7966.81 1243
7967.65 1247
7968.50 1362
7969.34 1319
7970.18 1359
7971.02 1467
7971.87 1482
7972.71 1529
7973.55 1468
7974.39 1285
7975.24 1268
7976.08 1151
7976.92 1125
7977.77 1149
7978.61 1067
7979.45 944
7980.30 993
7981.14 1002
7981.98 931
7982.83 997
7983.67 928
7984.51 985
7985.36 975
7986.20 906
7987.04 906
7987.89 885
7988.73 915
7989.57 881
7990.42 858
7991.26 979
7992.10 878
7992.95 917
7993.79 900
7994.64 864
7995.48 839
7996.32 810
7997.17 824
7998.01 832
7998.86 836
7999.70 757
8000.54 819
8001.39 770
8002.23 733
8003.08 718
8003.92 752
8004.77 791
8005.61 770
8006.45 773
8007.30 795
8008.14 784
8008.99 746
8009.83 717
8010.68 776
8011.52 714
8012.37 669
8013.21 789
8014.06 814
8014.90 755
8015.75 714
8016.59 786
8017.44 736
8018.28 665
8019.13 720
8019.97 799
8020.82 798
8021.66 782
8022.51 742
8023.35 716
8024.20 740
8025.05 702
8025.89 681
8026.74 765
8027.58 710
8028.43 690
8029.27 619
8030.12 756
8030.96 727
8031.81 779
8032.66 656
8033.50 684
8034.35 714
8035.19 722
8036.04 727
8036.89 664
8037.73 675
8038.58 713
8039.43 629
8040.27 748
8041.12 699
8041.96 766
8042.81 774
8043.66 745
8044.50 727
8045.35 661
8046.20 736
8047.04 714
8047.89 680
8048.74 622
8049.58 728
8050.43 738
8051.28 720
8052.12 752
8052.97 793
8053.82 759
8054.67 715
8055.51 724
8056.36 758
8057.21 695
8058.05 588
8058.90 593
8059.75 627
8060.60 654
8061.44 605
8062.29 669
8063.14 772
8063.99 682
8064.83 639
8065.68 691
8066.53 742
8067.38 761
8068.22 618
8069.07 575
8069.92 626
8070.77 635
8071.62 631
8072.46 641
8073.31 652
8074.16 647
8075.01 650
8075.86 680
8076.71 730
8077.55 668
8078.40 594
8079.25 699
8080.10 722
8080.95 657
8081.80 680
8082.64 689
8083.49 684
8084.34 658
8085.19 581
8086.04 619
8086.89 552
8087.74 583
8088.58 612
8089.43 581
8090.28 560
8091.13 667
8091.98 695
8092.83 633
8093.68 581
8094.53 567
8095.38 541
8096.23 580
8097.08 635
8097.93 639
8098.77 716
8099.62 686
8100.47 692
8101.32 617
8102.17 662
8103.02 574
8103.87 637
8104.72 656
8105.57 617
8106.42 617
8107.27 648
8108.12 682
8108.97 642
8109.82 669
8110.67 683
8111.52 734
8112.37 631
8113.22 653
8114.07 583
8114.92 622
8115.77 667
8116.62 603
8117.47 587
8118.32 651
8119.17 571
8120.02 637
8120.87 637
8121.72 668
8122.58 688
8123.43 718
8124.28 663
8125.13 691
8125.98 666
8126.83 688
8127.68 657
8128.53 643
8129.38 676
8130.23 749
8131.08 753
8131.94 653
8132.79 710
8133.64 746
8134.49 734
8135.34 691
8136.19 729
8137.04 718
8137.89 766
8138.75 767
8139.60 696
8140.45 772
8141.30 749
8142.15 775
8143.00 762
8143.86 790
8144.71 816
8145.56 824
8146.41 855
8147.26 817
8148.12 862
8148.97 891
8149.82 882
8150.67 904
8151.52 905
8152.38 965
8153.23 966
8154.08 977
8154.93 991
8155.78 1023
8156.64 1062
8157.49 1096
8158.34 1204
8159.19 1247
8160.05 1219
8160.90 1209
8161.75 1119
8162.61 1018
8163.46 962
8164.31 906
8165.16 868
8166.02 943
8166.87 815
8167.72 801
8168.58 801
8169.43 843
8170.28 853
8171.14 823
8171.99 811
8172.84 865
8173.70 835
8174.55 888
8175.40 839
8176.26 857
8177.11 805
8177.96 769
8178.82 768
8179.67 715
8180.52 785
8181.38 677
8182.23 673
8183.08 627
8183.94 702
8184.79 721
8185.65 770
8186.50 727
8187.35 757
8188.21 739
8189.06 600
8189.92 607
8190.77 627
8191.63 583
8192.48 588
8193.33 638
8194.19 660
8195.04 662
8195.90 597
8196.75 621
8197.61 658
8198.46 681
8199.32 644
8200.17 629
8201.02 595
8201.88 669
8202.73 689
8203.59 680
8204.44 688
8205.30 713
8206.15 667
8207.01 687
8207.86 719
8208.72 642
8209.57 644
8210.43 574
8211.29 630
8212.14 618
8213.00 690
8213.85 693
8214.71 718
8215.56 707
8216.42 735
8217.27 723
8218.13 706
8218.98 716
8219.84 701
8220.70 706
8221.55 673
8222.41 672
8223.26 675
8224.12 685
8224.98 677
8225.83 653
8226.69 673
8227.54 610
8228.40 725
8229.26 667
8230.11 707
8230.97 647
8231.83 581
8232.68 614
8233.54 664
8234.39 721
8235.25 691
8236.11 688
8236.96 651
8237.82 633
8238.68 696
8239.53 631
8240.39 697
8241.25 675
8242.11 658
8242.96 673
8243.82 643
8244.68 672
8245.53 645
8246.39 712
8247.25 694
8248.10 647
8248.96 628
8249.82 663
8250.68 621
8251.53 609
8252.39 629
8253.25 642
8254.11 628
8254.96 682
8255.82 634
8256.68 632
8257.54 651
8258.39 653
8259.25 607
8260.11 623
8260.97 619
8261.83 612
8262.68 631
8263.54 664
8264.40 637
8265.26 643
8266.12 626
8266.97 648
8267.83 629
8268.69 630
8269.55 618
8270.41 709
8271.27 720
8272.12 767
8272.98 713
8273.84 713
8274.70 781
8275.56 733
8276.42 692
8277.28 725
8278.13 663
8278.99 737
8279.85 648
8280.71 664
8281.57 579
8282.43 641
8283.29 642
8284.15 719
8285.01 766
8285.87 763
8286.72 742
8287.58 729
8288.44 743
8289.30 799
8290.16 804
8291.02 792
8291.88 757
8292.74 775
8293.60 801
8294.46 823
8295.32 931
8296.18 1055
8297.04 1024
8297.90 1055
8298.76 978
8299.62 932
8300.48 838
8301.34 827
8302.20 831
8303.06 916
8303.92 849
8304.78 820
8305.64 725
8306.50 834
8307.36 896
8308.22 872
8309.08 690
8309.94 705
8310.80 748
8311.66 785
8312.52 756
8313.38 780
8314.24 723
8315.10 697
8315.96 799
8316.83 757
8317.69 647
8318.55 797
8319.41 854
8320.27 873
8321.13 839
8321.99 854
8322.85 801
8323.71 756
8324.57 767
8325.44 808
8326.30 766
8327.16 733
8328.02 752
8328.88 726
8329.74 671
8330.60 726
8331.47 715
8332.33 725
8333.19 667
8334.05 663
8334.91 626
8335.77 651
8336.64 671
8337.50 637
8338.36 649
8339.22 666
8340.08 677
8340.94 676
8341.81 658
8342.67 654
8343.53 745
8344.39 658
8345.26 663
8346.12 671
8346.98 785
8347.84 712
8348.71 689
8349.57 723
8350.43 716
8351.29 649
8352.16 661
8353.02 714
8353.88 714
8354.74 696
8355.61 715
8356.47 719
8357.33 746
8358.19 690
8359.06 701
8359.92 652
8360.78 629
8361.65 648
8362.51 721
8363.37 684
8364.24 632
8365.10 683
8365.96 680
8366.83 608
8367.69 643
8368.55 713
8369.42 785
8370.28 806
8371.14 727
8372.01 765
8372.87 735
8373.73 748
8374.60 618
8375.46 687
8376.33 665
8377.19 649
8378.05 687
8378.92 659
8379.78 666
8380.65 720
8381.51 660
8382.37 705
8383.24 735
8384.10 716
8384.97 722
8385.83 750
8386.70 686
8387.56 734
8388.42 748
8389.29 810
8390.15 799
8391.02 744
8391.88 739
8392.75 685
8393.61 732
8394.48 745
8395.34 741
8396.21 691
8397.07 757
8397.94 711
8398.80 720
8399.67 832
8400.53 703
8401.40 791
8402.26 844
8403.13 782
8403.99 761
8404.86 764
8405.72 775
8406.59 675
8407.45 727
8408.32 698
8409.19 737
8410.05 738
8410.92 747
8411.78 766
8412.65 872
8413.51 804
8414.38 793
8415.25 836
8416.11 863
8416.98 827
8417.84 910
8418.71 885
8419.58 851
8420.44 823
8421.31 867
8422.17 869
8423.04 887
8423.91 946
8424.77 934
8425.64 964
8426.51 928
8427.37 937
8428.24 865
8429.11 952
8429.97 931
8430.84 912
8431.71 951
8432.57 983
8433.44 994
8434.31 964
8435.17 1020
8436.04 1092
8436.91 1034
8437.77 943
8438.64 1093
8439.51 1090
8440.38 1025
8441.24 1043
8442.11 1128
8442.98 1270
8443.84 1370
8444.71 1426
8445.58 1481
8446.45 1651
8447.31 1713
8448.18 1568
8449.05 1482
8449.92 1452
8450.78 1510
8451.65 1482
8452.52 1403
8453.39 1348
8454.26 1338
8455.12 1321
8455.99 1397
8456.86 1409
8457.73 1417
8458.60 1574
8459.46 1633
8460.33 1477
8461.20 1484
8462.07 1525
8462.94 1627
8463.81 1535
8464.67 1479
8465.54 1558
8466.41 1588
8467.28 1532
8468.15 1593
8469.02 1729
8469.89 1997
8470.75 2329
8471.62 2805
8472.49 3394
8473.36 3964
8474.23 4174
8475.10 4087
8475.97 3917
8476.84 3521
8477.71 3089
8478.57 2607
8479.44 2114
8480.31 1877
8481.18 1676
8482.05 1521
8482.92 1379
8483.79 1349
8484.66 1214
8485.53 1184
8486.40 1098
8487.27 1106
8488.14 1090
8489.01 1056
8489.88 1025
8490.75 1031
8491.62 1019
8492.49 980
8493.36 919
8494.23 951
8495.10 995
8495.97 980
8496.84 875
8497.71 979
8498.58 966
8499.45 971
8500.32 1019
8501.19 917
8502.06 952
8502.93 985
8503.80 1021
8504.67 1021
8505.54 986
8506.41 949
8507.28 1043
8508.15 1027
8509.02 1044
8509.89 1108
8510.76 1048
8511.63 1038
8512.51 1091
8513.38 1139
8514.25 1065
8515.12 1024
8515.99 1021
8516.86 980
8517.73 1027
8518.60 968
8519.47 974
8520.35 997
8521.22 946
8522.09 979
8522.96 996
8523.83 1001
8524.70 978
8525.57 957
8526.45 1022
8527.32 1008
8528.19 1078
8529.06 1082
8529.93 1094
8530.80 1040
8531.68 1032
8532.55 1070
8533.42 1012
8534.29 1119
8535.16 1082
8536.04 1043
8536.91 1087
8537.78 1146
8538.65 1261
8539.52 1298
8540.40 1236
8541.27 1127
8542.14 1138
8543.01 1250
8543.89 1192
8544.76 1184
8545.63 1227
8546.50 1145
8547.38 1142
8548.25 1185
8549.12 1163
8549.99 1210
8550.87 1267
8551.74 1253
8552.61 1408
8553.49 1418
8554.36 1516
8555.23 1675
8556.11 1648
8556.98 1697
8557.85 1839
8558.73 1744
8559.60 1671
8560.47 1574
8561.35 1368
8562.22 1292
8563.09 1174
8563.97 1070
8564.84 1153
8565.71 1093
8566.59 980
8567.46 936
8568.33 962
8569.21 1030
8570.08 1012
8570.96 967
8571.83 961
8572.70 1041
8573.58 1049
8574.45 1024
8575.33 978
8576.20 1018
8577.07 1042
8577.95 959
8578.82 902
8579.70 850
8580.57 819
8581.45 878
8582.32 863
8583.19 894
8584.07 906
8584.94 968
8585.82 899
8586.69 968
8587.57 899
8588.44 1004
8589.32 940
8590.19 929
8591.07 927
8591.94 917
8592.82 889
8593.69 898
8594.57 928
8595.44 832
8596.32 919
8597.19 913
8598.07 909
8598.94 965
8599.82 943
8600.69 885
8601.57 933
8602.44 916
8603.32 953
8604.20 963
8605.07 968
8605.95 985
8606.82 987
8607.70 1001
8608.57 966
8609.45 1037
8610.33 1069
8611.20 1043
8612.08 1052
8612.95 1015
8613.83 1043
8614.71 1014
8615.58 983
8616.46 1031
8617.33 1057
8618.21 1119
8619.09 1127
8619.96 1126
8620.84 1146
8621.72 1203
8622.59 1186
8623.47 1180
8624.35 1168
8625.22 1222
8626.10 1200
8626.98 1156
8627.85 1240
8628.73 1296
8629.61 1330
8630.48 1352
8631.36 1340
8632.24 1303
8633.11 1398
8633.99 1312
8634.87 1369
8635.74 1326
8636.62 1368
8637.50 1376
8638.38 1357
8639.25 1278
8640.13 1395
8641.01 1480
8641.89 1422
8642.76 1409
8643.64 1576
8644.52 1534
8645.40 1580
8646.27 1498
8647.15 1640
8648.03 1676
8648.91 1690
8649.79 1749
8650.66 1763
8651.54 1730
8652.42 1815
8653.30 1836
8654.18 1896
8655.05 1977
8655.93 1893
8656.81 1909
8657.69 1873
8658.57 1975
8659.45 2086
8660.32 2006
8661.20 1912
8662.08 2035
8662.96 2056
8663.84 1977
8664.72 2068
8665.60 2018
8666.47 2048
8667.35 2059
8668.23 2059
8669.11 2104
8669.99 2074
8670.87 2218
8671.75 2212
8672.63 2436
8673.51 2716
8674.38 2989
8675.26 3396
8676.14 3719
8677.02 3968
8677.90 4326
8678.78 4505
8679.66 4380
8680.54 4399
8681.42 4277
8682.30 3921
8683.18 3544
8684.06 3155
8684.94 2925
8685.82 2830
8686.70 2718
8687.58 2749
8688.46 2602
8689.34 2709
8690.22 3014
8691.10 3317
8691.98 3763
8692.86 4512
8693.74 5440
8694.62 6620
8695.50 7676
8696.38 8162
8697.26 8490
8698.14 8238
8699.02 7548
8699.90 6633
8700.78 5485
8701.66 4594
8702.54 3929
8703.42 3298
8704.30 2765
8705.18 2515
8706.06 2455
8706.94 2233
8707.82 2031
8708.71 1895
8709.59 1784
8710.47 1803
8711.35 1687
8712.23 1685
8713.11 1676
8713.99 1596
8714.87 1670
8715.75 1550
8716.64 1477
8717.52 1416
8718.40 1347
8719.28 1443
8720.16 1439
8721.04 1433
8721.92 1299
8722.81 1361
8723.69 1396
8724.57 1468
8725.45 1486
8726.33 1407
8727.21 1442
8728.10 1422
8728.98 1391
8729.86 1368
8730.74 1402
8731.62 1341
8732.51 1342
8733.39 1322
8734.27 1402
8735.15 1386
8736.03 1415
8736.92 1344
8737.80 1266
8738.68 1244
8739.56 1260
8740.45 1258
8741.33 1214
8742.21 1159
8743.09 1153
8743.98 1131
8744.86 1152
8745.74 1167
8746.63 1126
8747.51 1126
8748.39 1120
8749.27 1205
8750.16 1175
8751.04 1191
8751.92 1238
8752.81 1224
8753.69 1160
8754.57 1217
8755.46 1300
8756.34 1260
8757.22 1355
8758.11 1385
8758.99 1323
8759.87 1391
8760.76 1448
8761.64 1372
8762.52 1510
8763.41 1435
8764.29 1459
8765.17 1386
8766.06 1288
8766.94 1244
8767.83 1339
8768.71 1397
8769.59 1393
8770.48 1406
8771.36 1425
8772.25 1355
8773.13 1320
8774.01 1377
8774.90 1316
8775.78 1388
8776.67 1399
8777.55 1241
8778.44 1256
8779.32 1267
8780.20 1115
8781.09 1071
8781.97 1050
8782.86 1157
8783.74 1182
8784.63 1100
8785.51 1178
8786.40 1079
8787.28 1071
8788.17 1061
8789.05 1127
8789.94 1119
8790.82 1001
8791.71 996
8792.59 985
8793.48 1027
8794.36 1082
8795.25 958
8796.13 1038
8797.02 1078
8797.90 969
8798.79 1000
8799.67 1001
8800.56 1086
8801.45 1033
8802.33 1009
8803.22 939
8804.10 1015
8804.99 1057
8805.87 1148
8806.76 1023
8807.65 1007
8808.53 972
8809.42 945
8810.30 1059
8811.19 1027
8812.08 955
8812.96 967
8813.85 940
8814.73 903
8815.62 783
8816.51 867
8817.39 872
8818.28 841
8819.17 874
8820.05 913
8820.94 902
8821.83 937
8822.71 991
8823.60 974
8824.49 905
8825.37 789
8826.26 862
8827.15 953
8828.03 904
8828.92 785
8829.81 826
8830.69 881
8831.58 802
8832.47 764
8833.36 757
8834.24 851
8835.13 766
8836.02 743
8836.90 728
8837.79 712
8838.68 689
8839.57 794
8840.45 789
8841.34 762
8842.23 742
8843.12 733
8844.01 808
8844.89 703
8845.78 766
8846.67 823
8847.56 754
8848.44 718
8849.33 812
8850.22 757
8851.11 819
8852.00 798
8852.88 783
8853.77 748
8854.66 716
8855.55 760
8856.44 728
8857.33 658
8858.21 639
8859.10 712
8859.99 718
8860.88 677
8861.77 644
8862.66 672
8863.55 703
8864.43 746
8865.32 708
8866.21 682
8867.10 718
8867.99 733
8868.88 773
8869.77 685
8870.66 704
8871.55 738
8872.44 679
8873.32 600
8874.21 655
8875.10 655
8875.99 656
8876.88 617
8877.77 620
8878.66 621
8879.55 613
8880.44 622
8881.33 672
8882.22 689
8883.11 738
8884.00 680
8884.89 590
8885.78 641
8886.67 622
8887.56 671
8888.45 655
8889.34 658
8890.23 604
8891.12 699
8892.01 689
8892.90 656
8893.79 622
8894.68 630
8895.57 623
8896.46 594
8897.35 628
8898.24 614
8899.13 605
8900.02 649
8900.91 590
8901.80 612
8902.69 611
8903.58 643
8904.47 668
8905.36 619
8906.26 583
8907.15 638
8908.04 654
8908.93 591
8909.82 670
8910.71 574
8911.60 543
8912.49 636
8913.38 657
8914.28 606
8915.17 586
8916.06 574
8916.95 572
8917.84 561
8918.73 532
8919.62 574
8920.52 579
8921.41 609
8922.30 578
8923.19 583
8924.08 585
8924.97 546
8925.87 513
8926.76 563
8927.65 584
8928.54 534
8929.43 478
8930.33 561
8931.22 587
8932.11 571
8933.00 593
8933.89 687
8934.79 614
8935.68 557
8936.57 573
8937.46 562
8938.36 540
8939.25 534
8940.14 548
8941.03 517
8941.93 583
8942.82 613
8943.71 593
8944.60 535
8945.50 548
8946.39 540
8947.28 540
8948.18 556
8949.07 564
8949.96 574
8950.85 642
8951.75 543
8952.64 525
8953.53 539
8954.43 550
8955.32 555
8956.21 512
8957.11 519
8958.00 519
8958.89 524
8959.79 543
8960.68 476
8961.57 489
8962.47 527
8963.36 607
8964.26 548
8965.15 539
8966.04 570
8966.94 547
8967.83 565
8968.73 598
8969.62 597
8970.51 581
8971.41 631
8972.30 590
8973.20 575
8974.09 593
8974.98 562
8975.88 579
8976.77 647
8977.67 535
8978.56 538
8979.46 562
8980.35 551
8981.25 538
8982.14 553
8983.03 559
8983.93 569
8984.82 518
8985.72 540
8986.61 501
8987.51 537
8988.40 544
8989.30 532
8990.19 562
8991.09 573
8991.98 559
8992.88 535
8993.77 555
8994.67 567
8995.56 483
8996.46 476
8997.36 552
8998.25 535
8999.15 484
9000.04 525
9000.94 572
9001.83 614
9002.73 609
9003.62 552
9004.52 465
9005.42 451
9006.31 503
9007.21 536
9008.10 555
9009.00 534
9009.90 512
9010.79 530
9011.69 540
9012.58 539
9013.48 565
9014.38 520
9015.27 547
9016.17 543
9017.07 468
9017.96 531
9018.86 509
9019.76 495
9020.65 519
9021.55 553
9022.44 511
9023.34 527
9024.24 526
9025.14 493
9026.03 452
9026.93 505
9027.83 562
9028.72 490
9029.62 488
9030.52 507
9031.41 461
9032.31 467
9033.21 473
9034.11 480
9035.00 493
9035.90 528
9036.80 484
9037.69 506
9038.59 605
9039.49 560
9040.39 543
9041.28 520
9042.18 512
9043.08 494
9043.98 502
9044.88 529
9045.77 525
9046.67 542
9047.57 526
9048.47 464
9049.36 483
9050.26 549
9051.16 513
9052.06 553
9052.96 548
9053.86 595
9054.75 568
9055.65 529
9056.55 554
9057.45 566
9058.35 548
9059.25 535
9060.14 571
9061.04 495
9061.94 498
9062.84 538
9063.74 552
9064.64 549
9065.54 511
9066.44 511
9067.33 522
9068.23 528
9069.13 571
9070.03 522
9070.93 517
9071.83 518
9072.73 579
9073.63 546
9074.53 537
9075.43 512
9076.33 524
9077.22 546
9078.12 560
9079.02 605
9079.92 568
9080.82 560
9081.72 563
9082.62 531
9083.52 534
9084.42 575
9085.32 591
9086.22 576
9087.12 598
9088.02 562
9088.92 642
9089.82 598
9090.72 585
9091.62 620
9092.52 605
9093.42 634
9094.32 594
9095.22 607
9096.12 659
9097.02 630
9097.92 640
9098.82 594
9099.72 614
9100.62 591
9101.52 562
9102.43 598
9103.33 618
9104.23 572
9105.13 528
9106.03 553
9106.93 615
9107.83 562
9108.73 519
9109.63 550
9110.53 545
9111.43 617
9112.33 647
9113.24 538
9114.14 547
9115.04 533
9115.94 514
9116.84 511
9117.74 570
9118.64 621
9119.55 542
9120.45 487
9121.35 486
9122.25 566
9123.15 588
9124.05 582
9124.96 513
9125.86 453
9126.76 498
9127.66 474
9128.56 474
9129.46 471
9130.37 440
9131.27 447
9132.17 488
9133.07 536
9133.97 552
9134.88 555
9135.78 465
9136.68 510
9137.58 550
9138.49 519
9139.39 465
9140.29 467
9141.19 498
9142.10 556
9143.00 508
9143.90 553
9144.80 498
9145.71 469
9146.61 503
9147.51 460
9148.42 483
9149.32 515
9150.22 493
9151.12 454
9152.03 504
9152.93 472
9153.83 469
9154.74 467
9155.64 512
9156.54 530
9157.45 516
9158.35 532
9159.25 515
9160.16 506
9161.06 424
9161.96 493
9162.87 493
9163.77 525
9164.68 489
9165.58 465
9166.48 480
9167.39 480
9168.29 508
9169.19 508
9170.10 496
9171.00 549
9171.91 547
9172.81 449
9173.72 434
9174.62 439
9175.52 450
9176.43 462
9177.33 448
9178.24 489
9179.14 462
9180.05 487
9180.95 515
9181.85 491
9182.76 479
9183.66 502
9184.57 545
9185.47 579
9186.38 469
9187.28 455
9188.19 502
9189.09 482
9190.00 515
9190.90 456
9191.81 542
9192.71 491
9193.62 465
9194.52 473
9195.43 437
9196.33 425
9197.24 451
9198.14 506
9199.05 532
9199.96 566
9200.86 560
9201.77 559
9202.67 573
9203.58 534
9204.48 586
9205.39 586
9206.29 597
9207.20 527
9208.11 461
9209.01 513
9209.92 535
9210.82 486
9211.73 450
9212.64 445
9213.54 491
9214.45 514
9215.35 503
9216.26 500
9217.17 471
9218.07 524
9218.98 582
9219.89 565
9220.79 522
9221.70 527
9222.61 502
9223.51 530
9224.42 503
9225.33 501
9226.23 510
9227.14 496
9228.05 544
9228.95 491
9229.86 495
9230.77 524
9231.67 529
9232.58 541
9233.49 474
9234.40 504
9235.30 533
9236.21 537
9237.12 560
9238.02 451
9238.93 461
9239.84 489
9240.75 491
9241.65 438
9242.56 451
9243.47 453
9244.38 485
9245.28 473
9246.19 429
9247.10 469
9248.01 556
9248.92 576
9249.82 471
9250.73 480
9251.64 493
9252.55 516
9253.46 519
9254.36 471
9255.27 486
9256.18 532
9257.09 502
9258.00 451
9258.90 481
9259.81 457
9260.72 486
9261.63 468
9262.54 481
9263.45 534
9264.36 484
9265.26 452
9266.17 443
9267.08 482
9267.99 498
9268.90 461
9269.81 434
9270.72 462
9271.63 462
9272.54 505
9273.44 460
9274.35 524
9275.26 517
9276.17 539
9277.08 494
9277.99 473
9278.90 505
9279.81 481
9280.72 480
9281.63 462
9282.54 455
9283.45 466
9284.36 439
9285.27 441
9286.18 492
9287.09 496
9288.00 455
9288.91 536
9289.82 526
9290.73 472
9291.64 536
9292.55 565
9293.46 561
9294.37 444
9295.28 449
9296.19 460
9297.10 481
9298.01 518
9298.92 565
9299.83 568
9300.74 525
9301.65 554
9302.56 545
9303.47 512
9304.38 555
9305.29 605
9306.20 550
9307.11 559
9308.02 570
9308.93 573
9309.84 581
9310.75 644
9311.67 701
9312.58 665
9313.49 658
9314.40 744
9315.31 611
9316.22 558
9317.13 633
9318.04 554
9318.95 550
9319.87 564
9320.78 556
9321.69 478
9322.60 580
9323.51 536
9324.42 513
9325.34 534
9326.25 522
9327.16 507
9328.07 535
9328.98 489
9329.89 513
9330.81 575
9331.72 597
9332.63 500
9333.54 521
9334.45 566
9335.37 518
9336.28 509
9337.19 531
9338.10 581
9339.01 524
9339.93 515
9340.84 499
9341.75 473
9342.66 486
9343.58 471
9344.49 528
9345.40 485
9346.31 471
9347.23 532
9348.14 493
9349.05 536
9349.97 472
9350.88 519
9351.79 481
9352.70 531
9353.62 531
9354.53 514
9355.44 488
9356.36 529
9357.27 544
9358.18 512
9359.10 497
9360.01 445
9360.92 525
9361.84 462
9362.75 411
9363.66 526
9364.58 523
9365.49 486
9366.40 406
9367.32 493
9368.23 488
9369.15 474
9370.06 459
9370.97 456
9371.89 521
9372.80 475
9373.71 515
9374.63 504
9375.54 517
9376.46 479
9377.37 490
9378.29 460
9379.20 492
9380.11 480
9381.03 494
9381.94 520
9382.86 538
9383.77 512
9384.69 467
9385.60 484
9386.51 504
9387.43 540
9388.34 508
9389.26 553
9390.17 508
9391.09 524
9392.00 500
9392.92 497
9393.83 546
9394.75 618
9395.66 599
9396.58 588
9397.49 546
9398.41 539
9399.32 570
9400.24 561
9401.15 508
9402.07 549
9402.99 534
9403.90 486
9404.82 530
9405.73 533
9406.65 539
9407.56 523
9408.48 489
9409.39 452
9410.31 558
9411.23 570
9412.14 550
9413.06 604
9413.97 518
9414.89 540
9415.81 546
9416.72 599
9417.64 547
9418.55 519
9419.47 476
9420.39 486
9421.30 512
9422.22 514
9423.14 530
9424.05 518
9424.97 450
9425.89 543
9426.80 543
9427.72 495
9428.64 480
9429.55 579
9430.47 572
9431.39 544
9432.30 611
9433.22 569
9434.14 582
9435.05 596
9435.97 590
9436.89 548
9437.80 588
9438.72 549
9439.64 612
9440.56 604
9441.47 570
9442.39 617
9443.31 638
9444.23 681
9445.14 608
9446.06 627
9446.98 627
9447.90 577
9448.81 526
9449.73 589
9450.65 602
9451.57 569
9452.48 635
9453.40 637
9454.32 791
9455.24 773
9456.16 842
9457.07 918
9457.99 893
9458.91 829
9459.83 868
9460.75 786
9461.66 689
9462.58 668
9463.50 679
9464.42 728
9465.34 747
9466.26 693
9467.18 646
9468.09 562
9469.01 554
9469.93 630
9470.85 617
9471.77 594
9472.69 586
9473.61 597
9474.53 687
9475.44 694
9476.36 601
9477.28 606
9478.20 609
9479.12 596
9480.04 567
9480.96 603
9481.88 558
9482.80 618
9483.72 662
9484.64 708
9485.56 733
9486.47 671
9487.39 698
9488.31 706
9489.23 663
9490.15 697
9491.07 648
9491.99 600
9492.91 614
9493.83 574
9494.75 624
9495.67 583
9496.59 531
9497.51 490
9498.43 499
9499.35 515
9500.27 560
9501.19 573
9502.11 567
9503.03 595
9503.95 590
9504.87 615
9505.79 589
9506.71 559
9507.64 631
9508.56 582
9509.48 541
9510.40 576
9511.32 613
9512.24 633
9513.16 656
9514.08 607
9515.00 578
9515.92 622
9516.84 653
9517.76 684
9518.68 622
9519.61 672
9520.53 666
9521.45 624
9522.37 698
9523.29 632
9524.21 625
9525.13 663
9526.05 690
9526.98 721
9527.90 725
9528.82 748
9529.74 753
9530.66 738
9531.58 716
9532.51 782
9533.43 881
9534.35 871
9535.27 928
9536.19 947
9537.11 967
9538.04 911
9538.96 973
9539.88 903
9540.80 816
9541.73 804
9542.65 857
9543.57 795
9544.49 729
9545.41 683
9546.34 725
9547.26 715
9548.18 695
9549.10 701
9550.03 742
9550.95 670
9551.87 709
9552.79 690
9553.72 659
9554.64 732
9555.56 672
9556.49 657
9557.41 630
9558.33 670
9559.25 627
9560.18 722
9561.10 731
9562.02 761
9562.95 770
9563.87 715
9564.79 784
9565.72 746
9566.64 747
9567.56 788
9568.49 760
9569.41 706
9570.33 696
9571.26 694
9572.18 738
9573.11 681
9574.03 659
9574.95 674
9575.88 687
9576.80 730
9577.72 701
9578.65 689
9579.57 718
9580.50 768
9581.42 746
9582.34 725
9583.27 683
9584.19 724
9585.12 740
9586.04 710
9586.97 699
9587.89 678
9588.81 747
9589.74 731
9590.66 695
9591.59 727
9592.51 754
9593.44 745
9594.36 786
9595.29 790
9596.21 722
9597.14 711
9598.06 703
9598.99 796
9599.91 822
9600.84 702
9601.76 797
9602.69 751
9603.61 799
9604.54 819
9605.46 848
9606.39 826
9607.31 793
9608.24 845
9609.16 786
9610.09 787
9611.01 854
9611.94 858
9612.87 887
9613.79 898
9614.72 850
9615.64 788
9616.57 780
9617.49 868
9618.42 904
9619.35 824
9620.27 823
9621.20 872
9622.12 840
9623.05 858
9623.98 926
9624.90 936
9625.83 964
9626.76 917
9627.68 924
9628.61 917
9629.53 926
9630.46 939
9631.39 1065
9632.31 1029
9633.24 994
9634.17 1025
9635.09 1011
9636.02 992
9636.95 996
9637.87 973
9638.80 1038
9639.73 1050
9640.65 1069
9641.58 1142
9642.51 1056
9643.44 1098
9644.36 1113
9645.29 1175
9646.22 1229
9647.14 1203
9648.07 1211
9649.00 1238
9649.93 1258
9650.85 1256
9651.78 1276
9652.71 1309
9653.64 1373
9654.56 1538
9655.49 1454
9656.42 1454
9657.35 1476
9658.27 1477
9659.20 1406
9660.13 1441
9661.06 1408
9661.99 1411
9662.91 1378
9663.84 1320
9664.77 1460
9665.70 1562
9666.63 1478
9667.56 1529
9668.48 1442
9669.41 1531
9670.34 1496
9671.27 1613
9672.20 1631
9673.13 1703
9674.05 1709
9674.98 1657
9675.91 1571
9676.84 1544
9677.77 1601
9678.70 1596
9679.63 1624
9680.56 1672
9681.48 1619
9682.41 1747
9683.34 1750
9684.27 1794
9685.20 1832
9686.13 1915
9687.06 1917
9687.99 1947
9688.92 2013
9689.85 1886
9690.78 1875
9691.71 1976
9692.63 1972
9693.56 1936
9694.49 1919
9695.42 1951
9696.35 2041
9697.28 2111
9698.21 2365
9699.14 2389
9700.07 2508
9701.00 3000
9701.93 3118
9702.86 3307
9703.79 3315
9704.72 3533
9705.65 3359
9706.58 3129
9707.51 2883
9708.44 2650
9709.37 2391
9710.30 2245
9711.23 2116
9712.16 2108
9713.09 1963
9714.02 2016
9714.95 2031
9715.89 2222
9716.82 2352
9717.75 2312
9718.68 2341
9719.61 2515
9720.54 2359
9721.47 2349
9722.40 2238
9723.33 2165
9724.26 1999
9725.19 1936
9726.12 1798
9727.06 1707
9727.99 1678
9728.92 1610
9729.85 1668
9730.78 1791
9731.71 1734
9732.64 1723
9733.57 1790
9734.51 1758
9735.44 1791
9736.37 1751
9737.30 1762
9738.23 1863
9739.16 1721
9740.10 1676
9741.03 1676
9741.96 1652
9742.89 1627
9743.82 1542
9744.75 1459
9745.69 1409
9746.62 1458
9747.55 1551
9748.48 1499
9749.41 1486
9750.35 1472
9751.28 1338
9752.21 1337
9753.14 1324
9754.08 1274
9755.01 1297
9755.94 1263
9756.87 1255
9757.81 1297
9758.74 1317
9759.67 1361
9760.60 1273
9761.54 1416
9762.47 1356
9763.40 1319
9764.34 1310
9765.27 1298
9766.20 1301
9767.13 1372
9768.07 1421
9769.00 1377
9769.93 1352
9770.87 1413
9771.80 1411
9772.73 1352
9773.67 1395
9774.60 1364
9775.53 1456
9776.47 1376
9777.40 1385
9778.33 1327
9779.27 1499
9780.20 1527
9781.14 1644
9782.07 1665
9783.00 1628
9783.94 1772
9784.87 1805
9785.80 1706
9786.74 1737
9787.67 1675
9788.61 1627
9789.54 1628
9790.47 1513
9791.41 1511
9792.34 1452
9793.28 1314
9794.21 1369
9795.15 1306
9796.08 1299
9797.01 1287
9797.95 1309
9798.88 1323
9799.82 1357
9800.75 1376
9801.69 1419
9802.62 1429
9803.56 1377
9804.49 1331
9805.43 1331
9806.36 1188
9807.30 1223
9808.23 1247
9809.17 1182
9810.10 1118
9811.04 1102
9811.97 1119
9812.91 1040
9813.84 1058
9814.78 1093
9815.71 1030
9816.65 975
9817.58 916
9818.52 949
9819.46 1022
9820.39 1032
9821.33 1037
9822.26 1038
9823.20 1019
9824.13 1017
9825.07 1008
9826.00 923
9826.94 916
9827.88 964
9828.81 964
9829.75 945
9830.68 868
9831.62 908
9832.56 946
9833.49 998
9834.43 880
9835.37 843
9836.30 850
9837.24 857
9838.17 885
9839.11 904
9840.05 896
9840.98 816
9841.92 804
9842.86 916
9843.79 980
9844.73 871
9845.67 882
9846.60 953
9847.54 896
9848.48 870
9849.42 906
9850.35 908
9851.29 914
9852.23 951
9853.16 976
9854.10 921
9855.04 928
9855.98 832
9856.91 847
9857.85 960
9858.79 937
9859.72 968
9860.66 914
9861.60 958
9862.54 947
9863.47 878
9864.41 923
9865.35 978
9866.29 971
9867.23 941
9868.16 876
9869.10 853
9870.04 848
9870.98 805
9871.92 850
9872.85 824
9873.79 808
9874.73 864
9875.67 803
9876.61 871
9877.54 858
9878.48 915
9879.42 877
9880.36 917
9881.30 833
9882.24 853
9883.18 887
9884.11 830
9885.05 783
9885.99 806
9886.93 811
9887.87 833
9888.81 829
9889.75 836
9890.69 777
9891.62 797
9892.56 804
9893.50 858
9894.44 819
9895.38 784
9896.32 815
9897.26 839
9898.20 811
9899.14 817
9900.08 838
9901.02 875
9901.96 912
9902.90 820
9903.83 781
9904.77 839
9905.71 812
9906.65 844
9907.59 864
9908.53 826
9909.47 881
9910.41 850
9911.35 827
9912.29 863
9913.23 820
9914.17 848
9915.11 871
9916.05 839
9916.99 862
9917.93 802
9918.87 831
9919.81 811
9920.75 826
9921.69 838
9922.64 833
9923.58 857
9924.52 837
9925.46 884
9926.40 923
9927.34 1071
9928.28 1224
9929.22 1396
9930.16 1450
9931.10 1476
9932.04 1500
9932.98 1471
9933.92 1458
9934.87 1363
9935.81 1221
9936.75 1093
9937.69 1069
9938.63 963
9939.57 922
9940.51 942
9941.45 887
9942.39 788
9943.34 806
9944.28 880
9945.22 748
9946.16 784
9947.10 839
9948.04 798
9948.99 749
9949.93 825
9950.87 794
9951.81 765
9952.75 782
9953.69 777
9954.64 831
9955.58 745
9956.52 791
9957.46 825
9958.41 834
9959.35 871
9960.29 853
9961.23 784
9962.17 784
9963.12 783
9964.06 743
9965.00 718
9965.94 789
9966.89 769
9967.83 746
9968.77 697
9969.71 752
9970.66 758
9971.60 750
9972.54 812
9973.49 768
9974.43 709
9975.37 700
9976.31 788
9977.26 750
9978.20 692
9979.14 771
9980.09 751
9981.03 707
9981.97 714
9982.92 731
9983.86 688
9984.80 708
9985.75 723
9986.69 707
9987.63 656
9988.58 705
9989.52 754
9990.46 687
9991.41 658
9992.35 718
9993.30 710
9994.24 684
9995.18 675
9996.13 672
9997.07 624
9998.02 626
9998.96 686
9999.90 668
10000.85 615
10001.79 689
10002.74 634
10003.68 637
10004.62 645
10005.57 674
10006.51 715
10007.46 658
10008.40 641
10009.35 686
10010.29 663
10011.24 665
10012.18 732
10013.13 686
10014.07 635
10015.01 617
10015.96 637
10016.90 642
10017.85 613
10018.79 632
10019.74 626
10020.68 672
10021.63 725
10022.58 634
10023.52 627
10024.47 600
10025.41 653
10026.36 647
10027.30 656
10028.25 677
10029.19 600
10030.14 624
10031.08 643
10032.03 680
10032.98 638
10033.92 664
10034.87 628
10035.81 629
10036.76 686
10037.70 668
10038.65 553
10039.60 635
10040.54 609
10041.49 648
10042.43 641
10043.38 625
10044.33 604
10045.27 630
10046.22 590
10047.17 625
10048.11 583
10049.06 600
10050.00 550
10050.95 580
10051.90 592
10052.84 583
10053.79 558
10054.74 509
10055.68 627
10056.63 581
10057.58 583
10058.52 606
10059.47 690
10060.42 653
10061.37 700
10062.31 711
10063.26 621
10064.21 685
10065.15 647
10066.10 654
10067.05 657
10068.00 623
10068.94 639
10069.89 617
10070.84 593
10071.79 570
10072.73 560
10073.68 588
10074.63 582
10075.58 538
10076.52 581
10077.47 559
10078.42 585
10079.37 581
10080.32 587
10081.26 562
10082.21 540
10083.16 567
10084.11 539
10085.06 617
10086.00 531
10086.95 553
10087.90 539
10088.85 529
10089.80 476
10090.75 496
10091.69 513
10092.64 560
10093.59 506
10094.54 542
10095.49 511
10096.44 520
10097.39 575
10098.33 522
10099.28 520
10100.23 499
10101.18 566
10102.13 644
10103.08 580
10104.03 556
10104.98 549
10105.93 532
10106.87 605
10107.82 530
10108.77 518
10109.72 518
10110.67 519
10111.62 500
10112.57 522
10113.52 557
10114.47 532
10115.42 527
10116.37 507
10117.32 486
10118.27 488
10119.22 546
10120.17 613
10121.12 524
10122.07 491
10123.02 557
10123.97 542
10124.92 524
10125.87 568
10126.82 579
10127.77 565
10128.72 583
10129.67 563
10130.62 562
10131.57 558
10132.52 553
10133.47 569
10134.42 579
10135.37 591
10136.32 543
10137.27 533
10138.22 542
10139.17 521
10140.12 540
10141.07 502
10142.02 534
10142.98 598
10143.93 657
10144.88 536
10145.83 553
10146.78 547
10147.73 579
10148.68 580
10149.63 556
10150.58 528
10151.54 608
10152.49 649
10153.44 569
10154.39 560
10155.34 601
10156.29 586
10157.24 611
10158.20 610
10159.15 589
10160.10 571
10161.05 513
10162.00 608
10162.95 649
10163.91 586
10164.86 640
10165.81 641
10166.76 581
10167.71 612
10168.67 594
10169.62 595
10170.57 652
10171.52 637
10172.47 688
10173.43 634
10174.38 629
10175.33 716
10176.28 674
10177.24 664
10178.19 647
10179.14 697
10180.09 692
10181.05 691
10182.00 730
10182.95 751
10183.90 743
10184.86 725
10185.81 730
10186.76 745
10187.72 828
10188.67 781
10189.62 818
10190.58 788
10191.53 819
10192.48 842
10193.43 847
10194.39 898
10195.34 770
10196.29 771
10197.25 822
10198.20 814
10199.16 803
10200.11 751
10201.06 888
10202.02 912
10202.97 865
10203.92 867
10204.88 892
10205.83 879
10206.78 931
10207.74 1117
10208.69 1146
10209.65 1198
10210.60 1264
10211.55 1248
10212.51 1161
10213.46 1124
10214.42 1051
10215.37 1122
10216.33 1069
10217.28 996
10218.23 946
10219.19 868
10220.14 882
10221.10 828
10222.05 823
10223.01 840
10223.96 832
10224.92 877
10225.87 878
10226.83 846
10227.78 813
10228.74 774
10229.69 747
10230.65 766
10231.60 776
10232.56 683
10233.51 724
10234.47 684
10235.42 698
10236.38 756
10237.33 791
10238.29 811
10239.24 820
10240.20 866
10241.15 805
10242.11 868
10243.06 803
10244.02 731
10244.98 721
10245.93 712
10246.89 703
10247.84 636
10248.80 601
10249.75 633
10250.71 632
10251.67 645
10252.62 550
10253.58 552
10254.53 612
10255.49 647
10256.45 578
10257.40 562
10258.36 579
10259.32 585
10260.27 559
10261.23 554
10262.18 583
10263.14 579
10264.10 592
10265.05 552
10266.01 557
10266.97 557
10267.92 553
10268.88 544
10269.84 507
10270.79 510
10271.75 511
10272.71 482
10273.67 517
10274.62 507
10275.58 488
10276.54 552
10277.49 535
10278.45 507
10279.41 503
10280.37 522
10281.32 524
10282.28 553
10283.24 504
10284.19 553
10285.15 517
10286.11 513
10287.07 520
10288.03 505
10288.98 490
10289.94 551
10290.90 527
10291.86 494
10292.81 530
10293.77 546
10294.73 569
10295.69 555
10296.65 566
10297.60 564
10298.56 546
10299.52 522
10300.48 505
10301.44 530
10302.40 511
10303.35 564
10304.31 560
10305.27 496
10306.23 481
10307.19 502
10308.15 536
10309.10 488
10310.06 543
10311.02 576
10311.98 485
10312.94 468
10313.90 480
10314.86 509
10315.82 507
10316.78 459
10317.73 435
10318.69 444
10319.65 487
10320.61 505
10321.57 521
10322.53 510
10323.49 448
10324.45 440
10325.41 499
10326.37 503
10327.33 494
10328.29 487
10329.25 485
10330.21 498
10331.17 508
10332.13 518
10333.09 576
10334.04 518
10335.00 476
10335.96 506
10336.92 522
10337.88 503
10338.84 508
10339.80 505
10340.76 477
10341.72 506
10342.68 464
10343.65 433
10344.61 436
10345.57 464
10346.53 431
10347.49 426
10348.45 452
10349.41 463
10350.37 480
10351.33 520
10352.29 441
10353.25 505
10354.21 498
10355.17 469
10356.13 472
10357.09 486
10358.05 482
10359.02 437
10359.98 475
10360.94 501
10361.90 456
10362.86 445
10363.82 501
10364.78 448
10365.74 507
10366.70 524
10367.67 556
10368.63 466
10369.59 427
10370.55 457
10371.51 459
10372.47 463
10373.43 467
10374.40 449
10375.36 459
10376.32 419
10377.28 426
10378.24 437
10379.21 414
10380.17 431
10381.13 488
10382.09 451
10383.05 436
10384.02 477
10384.98 435
10385.94 412
10386.90 460
10387.86 442
10388.83 416
10389.79 405
10390.75 421
10391.71 500
10392.68 408
10393.64 399
10394.60 437
10395.56 428
10396.53 415
10397.49 418
10398.45 422
10399.42 401
10400.38 419
10401.34 388
10402.30 413
10403.27 400
10404.23 405
10405.19 441
10406.16 475
10407.12 521
10408.08 457
10409.05 413
10410.01 379
10410.97 379
10411.94 433
10412.90 436
10413.86 359
10414.83 407
10415.79 428
10416.75 435
10417.72 458
10418.68 487
10419.65 455
10420.61 452
10421.57 470
10422.54 478
10423.50 470
10424.46 536
10425.43 521
10426.39 445
10427.36 476
10428.32 431
10429.29 457
10430.25 401
10431.21 381
10432.18 423
10433.14 394
10434.11 419
10435.07 408
10436.04 398
10437.00 404
10437.97 450
10438.93 417
10439.90 425
10440.86 424
10441.82 407
10442.79 386
10443.75 399
10444.72 366
10445.68 430
10446.65 440
10447.61 366
10448.58 395
10449.54 389
10450.51 397
10451.48 353
10452.44 370
10453.41 348
10454.37 369
10455.34 477
10456.30 404
10457.27 356
10458.23 346
10459.20 359
10460.16 359
10461.13 352
10462.10 380
10463.06 359
10464.03 357
10464.99 384
10465.96 381
10466.93 350
10467.89 350
10468.86 393
10469.82 362
10470.79 354
10471.76 332
10472.72 366
10473.69 379
10474.65 405
10475.62 381
10476.59 358
10477.55 309
10478.52 345
10479.49 353
10480.45 325
10481.42 352
10482.39 374
10483.35 328
10484.32 370
10485.29 351
10486.25 311
10487.22 357
10488.19 428
10489.15 395
10490.12 381
10491.09 383
10492.06 389
10493.02 350
10493.99 339
10494.96 375
10495.92 386
10496.89 371
10497.86 368
10498.83 396
10499.79 409
10500.76 417
10501.73 438
10502.70 366
10503.66 422
10504.63 406
10505.60 406
10506.57 392
10507.54 373
10508.50 382
10509.47 378
10510.44 421
10511.41 387
10512.38 382
10513.34 367
10514.31 422
10515.28 400
10516.25 350
10517.22 360
10518.19 340
10519.15 379
10520.12 393
10521.09 326
10522.06 326
10523.03 340
10524.00 367
10524.96 331
10525.93 340
10526.90 381
10527.87 354
10528.84 371
10529.81 320
10530.78 337
10531.75 353
10532.72 369
10533.68 337
10534.65 393
10535.62 339
10536.59 337
10537.56 379
10538.53 394
10539.50 407
10540.47 359
10541.44 345
10542.41 333
10543.38 346
10544.35 363
10545.32 377
10546.29 353
10547.26 414
10548.23 345
10549.20 330
10550.17 360
10551.13 404
10552.10 410
10553.07 388
10554.04 384
10555.01 358
10555.98 333
10556.96 387
10557.93 400
10558.90 384
10559.87 393
10560.84 402
10561.81 446
10562.78 420
10563.75 418
10564.72 445
10565.69 427
10566.66 471
10567.63 428
10568.60 458
10569.57 482
10570.54 387
10571.51 361
10572.48 358
10573.45 387
10574.42 357
10575.40 348
10576.37 403
10577.34 444
10578.31 413
10579.28 376
10580.25 393
10581.22 401
10582.19 345
10583.17 364
10584.14 405
10585.11 403
10586.08 396
10587.05 331
10588.02 368
10588.99 412
10589.97 374
10590.94 409
10591.91 440
10592.88 383
10593.85 405
10594.82 451
10595.80 446
10596.77 414
10597.74 424
10598.71 434
10599.68 445
10600.66 412
10601.63 395
10602.60 401
10603.57 418
10604.55 399
10605.52 423
10606.49 444
10607.46 421
10608.44 497
10609.41 457
10610.38 409
10611.35 413
10612.33 359
10613.30 416
10614.27 389
10615.24 422
10616.22 449
10617.19 492
10618.16 446
10619.14 415
10620.11 344
10621.08 409
10622.05 450
10623.03 456
10624.00 480
10624.97 464
10625.95 490
10626.92 489
10627.89 426
10628.87 450
10629.84 459
10630.81 447
10631.79 478
10632.76 441
10633.74 414
10634.71 477
10635.68 474
10636.66 501
10637.63 461
10638.60 471
10639.58 518
10640.55 599
10641.53 581
10642.50 595
10643.47 614
10644.45 550
10645.42 637
10646.40 615
10647.37 616
10648.35 550
10649.32 562
10650.29 576
10651.27 507
10652.24 490
10653.22 437
10654.19 442
10655.17 411
10656.14 440
10657.12 440
10658.09 400
10659.07 377
10660.04 417
10661.02 469
10661.99 403
10662.97 416
10663.94 421
10664.92 409
10665.89 365
10666.87 376
10667.84 362
10668.82 407
10669.79 367
10670.77 391
10671.74 438
10672.72 433
10673.69 386
10674.67 371
10675.65 388
10676.62 416
10677.60 419
10678.57 384
10679.55 374
10680.52 391
10681.50 377
10682.48 398
10683.45 424
10684.43 422
10685.40 376
10686.38 453
10687.36 417
10688.33 418
10689.31 412
10690.28 417
10691.26 379
10692.24 383
10693.21 383
10694.19 380
10695.17 413
10696.14 400
10697.12 340
10698.10 399
10699.07 345
10700.05 376
10701.03 429
10702.00 369
10702.98 367
10703.96 386
10704.93 329
10705.91 326
10706.89 381
10707.86 363
10708.84 405
10709.82 410
10710.80 375
10711.77 371
10712.75 441
10713.73 368
10714.70 354
10715.68 379
10716.66 358
10717.64 399
10718.61 365
10719.59 411
10720.57 402
10721.55 328
10722.53 384
10723.50 378
10724.48 383
10725.46 424
10726.44 428
10727.41 426
10728.39 417
10729.37 422
10730.35 448
10731.33 367
10732.31 381
10733.28 398
10734.26 433
10735.24 399
10736.22 358
10737.20 412
10738.17 359
10739.15 390
10740.13 377
10741.11 404
10742.09 394
10743.07 379
10744.05 369
10745.03 350
10746.00 398
10746.98 397
10747.96 375
10748.94 376
10749.92 397
10750.90 415
10751.88 406
10752.86 409
10753.84 416
10754.82 358
10755.79 390
10756.77 364
10757.75 430
10758.73 409
10759.71 375
10760.69 374
10761.67 392
10762.65 404
10763.63 356
10764.61 372
10765.59 379
10766.57 386
10767.55 343
10768.53 378
10769.51 350
10770.49 465
10771.47 397
10772.45 369
10773.43 360
10774.41 384
10775.39 351
10776.37 350
10777.35 402
10778.33 392
10779.31 442
10780.29 446
10781.27 422
10782.25 428
10783.23 405
10784.21 386
10785.19 382
10786.17 386
10787.15 412
10788.13 401
10789.12 413
10790.10 408
10791.08 400
10792.06 423
10793.04 472
10794.02 429
10795.00 415
10795.98 407
10796.96 379
10797.94 416
10798.93 417
10799.91 420
10800.89 434
10801.87 390
10802.85 417
10803.83 396
10804.81 373
10805.80 397
10806.78 449
10807.76 404
10808.74 386
10809.72 391
10810.70 429
10811.69 412
10812.67 391
10813.65 370
10814.63 399
10815.61 419
10816.59 418
10817.58 384
10818.56 449
10819.54 421
10820.52 439
10821.51 407
10822.49 434
10823.47 434
10824.45 433
10825.43 432
10826.42 462
10827.40 405
10828.38 426
10829.37 439
10830.35 456
10831.33 395
10832.31 448
10833.30 452
10834.28 448
10835.26 484
10836.24 468
10837.23 418
10838.21 412
10839.19 409
10840.18 448
10841.16 476
10842.14 473
10843.13 483
10844.11 460
10845.09 423
10846.08 500
10847.06 501
10848.04 447
10849.03 477
10850.01 416
10850.99 451
10851.98 441
10852.96 433
10853.94 395
10854.93 400
10855.91 458
10856.90 468
10857.88 448
10858.86 473
10859.85 495
10860.83 497
10861.82 480
10862.80 489
10863.78 480
10864.77 512
10865.75 510
10866.74 444
10867.72 532
10868.71 493
10869.69 476
10870.67 455
10871.66 465
10872.64 442
10873.63 513
10874.61 539
10875.60 506
10876.58 508
10877.57 578
10878.55 503
10879.54 542
10880.52 609
10881.51 578
10882.49 576
10883.48 578
10884.46 539
10885.45 525
10886.43 550
10887.42 580
10888.40 548
10889.39 533
10890.37 569
10891.36 555
10892.34 571
10893.33 561
10894.32 551
10895.30 567
10896.29 550
10897.27 613
10898.26 610
10899.24 588
10900.23 647
10901.22 585
10902.20 613
10903.19 644
10904.17 614
10905.16 662
10906.15 608
10907.13 680
10908.12 680
10909.10 624
10910.09 679
10911.08 698
10912.06 717
10913.05 665
10914.04 678
10915.02 698
10916.01 694
10917.00 733
10917.98 749
10918.97 769
10919.96 809
10920.94 782
10921.93 815
10922.92 812
10923.90 763
10924.89 801
10925.88 785
10926.86 754
10927.85 822
10928.84 776
10929.82 775
10930.81 768
10931.80 746
10932.79 762
10933.77 819
10934.76 809
10935.75 840
10936.74 801
10937.72 841
10938.71 893
10939.70 792
10940.69 860
10941.67 838
10942.66 876
10943.65 839
10944.64 918
10945.63 963
10946.61 981
10947.60 1012
10948.59 971
10949.58 951
10950.57 970
10951.55 954
10952.54 939
10953.53 1000
10954.52 1061
10955.51 1095
10956.49 1192
10957.48 1215
10958.47 1307
10959.46 1363
10960.45 1605
10961.44 1652
10962.43 1781
10963.41 1753
10964.40 1782
10965.39 1746
10966.38 1639
10967.37 1510
10968.36 1472
10969.35 1423
10970.34 1350
10971.33 1253
10972.31 1218
10973.30 1187
10974.29 1236
10975.28 1166
10976.27 1121
10977.26 1145
10978.25 1160
10979.24 1124
10980.23 1201
10981.22 1189
10982.21 1201
10983.20 1168
10984.19 1159
10985.18 1120
10986.17 1103
10987.16 1189
10988.15 1205
10989.14 1257
10990.13 1233
10991.12 1208
10992.11 1287
10993.10 1181
10994.09 1209
10995.08 1321
10996.07 1385
10997.06 1430
10998.05 1563
10999.04 1747
11000.03 1861
11001.02 2078
11002.01 2182
11003.00 2269
11003.99 2526
11004.98 2601
11005.97 2533
11006.96 2419
11007.95 2262
11008.94 2073
11009.93 2003
11010.92 1716
11011.91 1579
11012.91 1490
11013.90 1295
11014.89 1222
11015.88 1136
11016.87 1106
11017.86 1078
11018.85 1134
11019.84 1100
11020.83 1015
11021.83 984
11022.82 965
11023.81 883
11024.80 1030
11025.79 1007
11026.78 901
11027.77 784
11028.77 846
11029.76 933
11030.75 962
11031.74 925
11032.73 884
11033.72 885
11034.72 834
11035.71 849
11036.70 904
11037.69 883
11038.68 877
11039.68 802
11040.67 801
11041.66 758
11042.65 764
11043.65 768
11044.64 743
11045.63 780
11046.62 813
11047.62 810
11048.61 724
11049.60 764
11050.59 759
11051.59 733
11052.58 707
11053.57 720
11054.56 701
11055.56 669
11056.55 740
11057.54 722
11058.54 668
11059.53 669
11060.52 664
11061.51 672
11062.51 727
11063.50 727
11064.49 700
11065.49 652
11066.48 688
11067.47 738
11068.47 748
11069.46 693
11070.45 705
11071.45 728
11072.44 695
11073.44 727
11074.43 767
11075.42 697
11076.42 675
11077.41 684
11078.40 745
11079.40 760
11080.39 747
11081.39 755
11082.38 676
11083.37 683
11084.37 695
11085.36 743
11086.36 771
11087.35 742
11088.35 764
11089.34 783
11090.33 663
11091.33 688
11092.32 669
11093.32 691
11094.31 706
11095.31 659
11096.30 642
11097.30 602
11098.29 647
11099.29 645
11100.28 666
11101.28 718
11102.27 601
11103.27 642
11104.26 653
11105.26 670
11106.25 641
11107.25 637
11108.24 639
11109.24 701
11110.23 687
11111.23 642
11112.22 635
11113.22 621
11114.21 642
11115.21 621
11116.20 627
11117.20 638
11118.20 581
11119.19 549
11120.19 571
11121.18 612
11122.18 567
11123.17 643
11124.17 668
11125.17 619
11126.16 592
11127.16 632
11128.15 712
11129.15 653
11130.15 619
11131.14 653
11132.14 715
11133.14 647
11134.13 699
11135.13 741
11136.13 643
11137.12 636
11138.12 618
11139.11 556
11140.11 539
11141.11 638
11142.10 580
11143.10 573
11144.10 581
11145.10 600
11146.09 565
11147.09 542
11148.09 516
11149.08 558
11150.08 582
11151.08 605
11152.07 572
11153.07 609
11154.07 615
11155.07 563
11156.06 510
11157.06 540
11158.06 553
11159.06 563
11160.05 533
11161.05 528
11162.05 495
11163.05 499
11164.04 528
11165.04 528
11166.04 519
11167.04 510
11168.04 571
11169.03 599
11170.03 561
11171.03 555
11172.03 573
11173.03 568
11174.02 594
11175.02 509
11176.02 549
11177.02 563
11178.02 589
11179.02 556
11180.01 552
11181.01 555
11182.01 566
11183.01 581
11184.01 553
11185.01 577
11186.00 530
11187.00 614
11188.00 634
11189.00 564
11190.00 610
11191.00 596
11192.00 582
11193.00 548
11194.00 602
11195.00 590
11195.99 569
11196.99 614
11197.99 681
11198.99 669
11199.99 623
11200.99 567
11201.99 589
11202.99 582
11203.99 541
11204.99 576
11205.99 579
11206.99 593
11207.99 570
11208.99 606
11209.99 554
11210.99 603
11211.99 611
11212.99 600
11213.99 626
11214.99 517
11215.99 536
11216.99 574
11217.99 519
11218.99 540
11219.99 506
11220.99 550
11221.99 501
11222.99 511
11223.99 490
11224.99 554
11225.99 536
11226.99 474
11227.99 472
11228.99 453
11229.99 498
11230.99 505
11231.99 497
11232.99 548
11233.99 516
11235.00 514
11236.00 477
11237.00 487
11238.00 472
11239.00 457
11240.00 443
11241.00 523
11242.00 467
11243.00 494
11244.01 497
11245.01 449
11246.01 473
11247.01 464
11248.01 512
11249.01 516
11250.01 502
11251.02 487
11252.02 476
11253.02 477
11254.02 515
11255.02 508
11256.02 516
11257.03 527
11258.03 493
11259.03 520
11260.03 496
11261.03 468
11262.04 418
11263.04 454
11264.04 480
11265.04 489
11266.05 459
11267.05 468
11268.05 458
11269.05 476
11270.05 482
11271.06 513
11272.06 549
11273.06 528
11274.07 536
11275.07 567
11276.07 515
11277.07 513
11278.08 580
11279.08 606
11280.08 538
11281.08 556
11282.09 577
11283.09 547
11284.09 612
11285.10 576
11286.10 530
11287.10 564
11288.11 563
11289.11 517
11290.11 532
11291.12 574
11292.12 537
11293.12 487
11294.13 530
11295.13 596
11296.13 495
11297.14 516
11298.14 467
11299.15 506
11300.15 516
11301.15 555
11302.16 514
11303.16 509
11304.16 514
11305.17 531
11306.17 530
11307.18 555
11308.18 525
11309.19 505
11310.19 500
11311.19 563
11312.20 616
11313.20 585
11314.21 625
11315.21 642
11316.22 737
11317.22 742
11318.23 714
11319.23 739
11320.23 735
11321.24 689
11322.24 647
11323.25 656
11324.25 599
11325.26 578
11326.26 490
11327.27 495
11328.27 493
11329.28 507
11330.28 480
11331.29 497
11332.29 505
11333.30 536
11334.30 464
11335.31 490
11336.32 469
11337.32 410
11338.33 433
11339.33 474
11340.34 438
11341.34 460
11342.35 424
11343.35 477
11344.36 491
11345.37 456
11346.37 442
11347.38 415
11348.38 426
11349.39 448
11350.40 434
11351.40 451
11352.41 406
11353.41 451
11354.42 455
11355.43 455
11356.43 450
11357.44 434
11358.45 445
11359.45 503
11360.46 492
11361.46 455
11362.47 462
11363.48 439
11364.48 424
11365.49 446
11366.50 424
11367.51 462
11368.51 494
11369.52 453
11370.53 412
11371.53 413
11372.54 427
11373.55 396
11374.55 441
11375.56 452
11376.57 450
11377.58 431
11378.58 439
11379.59 429
11380.60 441
11381.60 427
11382.61 418
11383.62 396
11384.63 392
11385.63 454
11386.64 422
11387.65 402
11388.66 412
11389.67 389
11390.67 396
11391.68 445
11392.69 448
11393.70 473
11394.71 405
11395.71 448
11396.72 447
11397.73 408
11398.74 395
11399.75 394
11400.75 426
11401.76 396
11402.77 348
11403.78 334
11404.79 395
11405.80 435
11406.80 414
11407.81 396
11408.82 361
11409.83 394
11410.84 377
11411.85 437
11412.86 425
11413.87 443
11414.87 411
11415.88 440
11416.89 408
11417.90 420
11418.91 457
11419.92 425
11420.93 402
11421.94 413
11422.95 416
11423.96 435
11424.97 377
11425.98 425
11426.98 410
11427.99 431
11429.00 454
11430.01 437
11431.02 378
11432.03 398
11433.04 437
11434.05 398
11435.06 421
11436.07 450
11437.08 424
11438.09 411
11439.10 454
11440.11 397
11441.12 432
11442.13 402
11443.14 402
11444.15 398
11445.16 373
11446.17 393
11447.18 387
11448.19 406
11449.20 396
11450.21 401
11451.22 414
11452.23 412
11453.25 375
11454.26 355
11455.27 409
11456.28 377
11457.29 410
11458.30 400
11459.31 359
11460.32 418
11461.33 440
11462.34 382
11463.35 382
11464.36 421
11465.38 414
11466.39 397
11467.40 398
11468.41 393
11469.42 363
11470.43 385
11471.44 374
11472.46 384
11473.47 392
11474.48 382
11475.49 435
11476.50 407
11477.51 385
11478.52 362
11479.54 417
11480.55 397
11481.56 388
11482.57 410
11483.58 365
11484.60 420
11485.61 386
11486.62 367
11487.63 402
11488.64 433
11489.66 423
11490.67 416
11491.68 442
11492.69 423
11493.71 407
11494.72 349
11495.73 354
11496.74 394
11497.76 341
11498.77 267
11499.78 304
11500.79 341
11501.81 392
11502.82 449
11503.83 392
11504.84 383
11505.86 391
11506.87 337
11507.88 364
11508.90 390
11509.91 431
11510.92 400
11511.94 379
11512.95 363
11513.96 366
11514.98 394
11515.99 373
11517.00 356
11518.02 353
11519.03 363
11520.04 366
11521.06 376
11522.07 358
11523.08 358
11524.10 387
11525.11 352
11526.13 336
11527.14 417
11528.15 398
11529.17 367
11530.18 379
11531.20 352
11532.21 342
11533.22 326
11534.24 356
11535.25 388
11536.27 403
11537.28 431
11538.29 405
11539.31 361
11540.32 381
11541.34 350
11542.35 368
11543.37 367
11544.38 355
11545.40 388
11546.41 388
11547.43 422
11548.44 375
11549.46 358
11550.47 414
11551.49 423
11552.50 400
11553.52 445
11554.53 405
11555.55 414
11556.56 387
11557.58 424
11558.59 443
11559.61 401
11560.62 436
11561.64 444
11562.65 439
11563.67 385
11564.68 377
11565.70 426
11566.71 433
11567.73 466
11568.75 448
11569.76 423
11570.78 411
11571.79 441
11572.81 476
11573.83 423
11574.84 406
11575.86 402
11576.87 442
11577.89 421
11578.91 490
11579.92 487
11580.94 457
11581.95 494
11582.97 444
11583.99 405
11585.00 448
11586.02 510
11587.04 547
11588.05 523
11589.07 548
11590.09 514
11591.10 533
11592.12 540
11593.14 523
11594.15 545
11595.17 518
11596.19 504
11597.20 579
11598.22 593
11599.24 529
11600.25 603
11601.27 638
11602.29 593
11603.31 740
11604.32 885
11605.34 870
11606.36 884
11607.38 907
11608.39 997
11609.41 990
11610.43 984
11611.45 921
11612.46 845
11613.48 786
11614.50 771
11615.52 765
11616.53 667
11617.55 562
11618.57 517
11619.59 496
11620.61 509
11621.62 476
11622.64 479
11623.66 460
11624.68 441
11625.70 463
11626.71 505
11627.73 454
11628.75 482
11629.77 463
11630.79 447
11631.81 443
11632.82 460
11633.84 417
11634.86 422
11635.88 410
11636.90 408
11637.92 413
11638.94 405
11639.96 431
11640.97 435
11641.99 437
11643.01 458
11644.03 454
11645.05 416
11646.07 423
11647.09 391
11648.11 395
11649.13 391
11650.15 403
11651.17 375
11652.18 381
11653.20 392
11654.22 375
11655.24 353
11656.26 372
11657.28 406
11658.30 340
11659.32 356
11660.34 394
11661.36 412
11662.38 368
11663.40 301
11664.42 294
11665.44 320
11666.46 346
11667.48 366
11668.50 390
11669.52 345
11670.54 344
11671.56 348
11672.58 346
11673.60 388
11674.62 348
11675.64 388
11676.66 342
11677.68 386
11678.70 356
11679.72 397
11680.74 354
11681.77 361
11682.79 400
11683.81 394
11684.83 375
11685.85 420
11686.87 393
11687.89 393
11688.91 419
11689.93 447
11690.95 474
11691.97 473
11693.00 434
11694.02 470
11695.04 470
11696.06 400
11697.08 369
11698.10 391
11699.12 391
11700.14 398
11701.17 386
11702.19 350
11703.21 349
11704.23 402
11705.25 383
11706.27 428
11707.30 439
11708.32 407
11709.34 418
11710.36 386
11711.38 415
11712.41 454
11713.43 448
11714.45 420
11715.47 410
11716.49 413
11717.52 336
11718.54 399
11719.56 359
11720.58 409
11721.61 424
11722.63 422
11723.65 393
11724.67 372
11725.70 395
11726.72 362
11727.74 357
11728.76 387
11729.79 382
11730.81 389
11731.83 376
11732.86 381
11733.88 383
11734.90 355
11735.92 363
11736.95 371
11737.97 457
11738.99 424
11740.02 419
11741.04 433
11742.06 362
11743.09 435
11744.11 464
11745.13 373
11746.16 430
11747.18 394
11748.20 384
11749.23 376
11750.25 389
11751.27 433
11752.30 356
11753.32 421
11754.35 402
11755.37 368
11756.39 370
11757.42 406
11758.44 427
11759.47 446
11760.49 411
11761.51 348
11762.54 358
11763.56 363
11764.59 393
11765.61 396
11766.64 369
11767.66 363
11768.68 379
11769.71 385
11770.73 386
11771.76 390
11772.78 358
11773.81 346
11774.83 367
11775.86 424
11776.88 404
11777.91 353
11778.93 383
11779.96 392
11780.98 382
11782.01 328
11783.03 378
11784.06 383
11785.08 377
11786.11 370
11787.13 434
11788.16 391
11789.18 357
11790.21 395
11791.23 382
11792.26 365
11793.28 411
11794.31 393
11795.34 380
11796.36 397
11797.39 398
11798.41 418
11799.44 396
11800.46 363
11801.49 382
11802.52 407
11803.54 399
11804.57 380
11805.59 364
11806.62 409
11807.65 421
11808.67 382
11809.70 384
11810.73 389
11811.75 397
11812.78 443
11813.80 427
11814.83 415
11815.86 442
11816.88 437
11817.91 390
11818.94 373
11819.96 399
11820.99 392
11822.02 394
11823.04 453
11824.07 428
11825.10 418
11826.13 417
11827.15 428
11828.18 403
11829.21 440
11830.23 419
11831.26 413
11832.29 404
11833.32 441
11834.34 411
11835.37 393
11836.40 421
11837.42 428
11838.45 450
11839.48 410
11840.51 402
11841.54 450
11842.56 464
11843.59 457
11844.62 497
11845.65 459
11846.67 442
11847.70 495
11848.73 502
11849.76 556
11850.79 521
11851.81 507
11852.84 425
11853.87 487
11854.90 471
11855.93 496
11856.95 497
11857.98 473
11859.01 532
11860.04 488
11861.07 484
11862.10 500
11863.13 524
11864.15 502
11865.18 482
11866.21 511
11867.24 514
11868.27 481
11869.30 522
11870.33 487
11871.36 509
11872.38 537
11873.41 525
11874.44 540
11875.47 504
11876.50 520
11877.53 537
11878.56 555
11879.59 577
11880.62 550
11881.65 562
11882.68 492
11883.71 553
11884.74 539
11885.77 564
11886.80 533
11887.82 566
11888.85 630
11889.88 711
11890.91 648
11891.94 613
11892.97 598
11894.00 633
11895.03 663
11896.06 693
11897.09 728
11898.12 736
11899.15 720
11900.18 751
11901.21 729
11902.24 804
11903.27 873
11904.31 866
11905.34 930
11906.37 952
11907.40 878
11908.43 888
11909.46 838
11910.49 839
11911.52 889
11912.55 925
11913.58 845
11914.61 759
11915.64 760
11916.67 754
11917.70 869
11918.73 812
11919.77 827
11920.80 753
11921.83 774
11922.86 730
11923.89 713
11924.92 795
11925.95 831
11926.98 831
11928.02 902
11929.05 938
11930.08 983
11931.11 1030
11932.14 1091
11933.17 1219
11934.21 1281
11935.24 1339
11936.27 1465
11937.30 1421
11938.33 1456
11939.36 1339
11940.40 1207
11941.43 1259
11942.46 1190
11943.49 1114
11944.52 935
11945.56 893
11946.59 838
11947.62 802
11948.65 767
11949.69 774
11950.72 772
11951.75 704
11952.78 673
11953.82 665
11954.85 740
11955.88 707
11956.91 699
11957.95 693
11958.98 674
11960.01 684
11961.04 654
11962.08 614
11963.11 670
11964.14 687
11965.18 619
11966.21 599
11967.24 689
11968.27 619
11969.31 616
11970.34 585
11971.37 640
11972.41 631
11973.44 575
11974.47 594
11975.51 601
11976.54 587
11977.58 621
11978.61 598
11979.64 630
11980.68 630
11981.71 614
11982.74 587
11983.78 613
11984.81 640
11985.85 622
11986.88 573
11987.91 558
11988.95 562
11989.98 589
11991.02 633
11992.05 643
11993.08 600
11994.12 579
11995.15 630
11996.19 608
11997.22 560
11998.26 537
11999.29 565
12000.32 595
12001.36 622
12002.39 633
12003.43 636
12004.46 639
12005.50 712
12006.53 653
12007.57 638
12008.60 662
12009.64 645
12010.67 672
12011.71 682
12012.74 669
12013.78 676
12014.81 674
12015.85 736
12016.88 709
12017.92 717
12018.95 693
12019.99 746
12021.02 692
12022.06 727
12023.10 772
12024.13 766
12025.17 782
12026.20 801
12027.24 773
12028.27 760
12029.31 759
12030.34 792
12031.38 782
12032.42 696
12033.45 720
12034.49 831
12035.52 772
12036.56 653
12037.60 663
12038.63 748
12039.67 730
12040.71 711
12041.74 681
12042.78 683
12043.81 702
12044.85 718
12045.89 688
12046.92 674
12047.96 731
12049.00 726
12050.03 719
12051.07 739
12052.11 697
12053.14 705
12054.18 687
12055.22 700
12056.25 693
12057.29 766
12058.33 744
12059.37 748
12060.40 664
12061.44 660
12062.48 722
12063.51 721
12064.55 703
12065.59 748
12066.63 770
12067.66 736
12068.70 784
12069.74 770
12070.78 766
12071.81 741
12072.85 681
12073.89 682
12074.93 727
12075.97 727
12077.00 749
12078.04 761
12079.08 756
12080.12 728
12081.15 719
12082.19 714
12083.23 766
12084.27 766
12085.31 749
12086.35 725
12087.38 749
12088.42 734
12089.46 720
12090.50 852
12091.54 809
12092.58 850
12093.61 815
12094.65 884
12095.69 917
12096.73 885
12097.77 853
12098.81 931
12099.85 954
12100.89 891
12101.92 914
12102.96 1000
12104.00 1121
12105.04 1144
12106.08 1091
12107.12 1211
12108.16 1310
12109.20 1222
12110.24 1172
12111.28 1112
12112.32 1118
12113.36 1080
12114.39 994
12115.43 972
12116.47 899
12117.51 828
12118.55 809
12119.59 781
12120.63 707
12121.67 721
12122.71 713
12123.75 718
12124.79 583
12125.83 619
12126.87 606
12127.91 629
12128.95 644
12129.99 613
12131.03 612
12132.07 540
12133.11 539
12134.15 529
12135.19 525
12136.23 529
12137.27 547
12138.31 541
12139.35 532
12140.40 537
12141.44 550
12142.48 567
12143.52 557
12144.56 494
12145.60 525
12146.64 512
12147.68 513
12148.72 504
12149.76 541
12150.80 521
12151.84 475
12152.89 459
12153.93 532
12154.97 510
12156.01 516
12157.05 533
12158.09 504
12159.13 460
12160.17 468
12161.22 476
12162.26 457
12163.30 425
12164.34 452
12165.38 491
12166.42 502
12167.47 474
12168.51 466
12169.55 488
12170.59 475
12171.63 517
12172.67 513
12173.72 479
12174.76 506
12175.80 493
12176.84 533
12177.89 475
12178.93 462
12179.97 458
12181.01 458
12182.05 504
12183.10 517
12184.14 514
12185.18 558
12186.22 493
12187.27 513
12188.31 545
12189.35 511
12190.39 581
12191.44 543
12192.48 529
12193.52 555
12194.57 551
12195.61 498
12196.65 416
12197.69 468
12198.74 469
12199.78 446
12200.82 477
12201.87 473
12202.91 525
12203.95 503
12205.00 520
12206.04 491
12207.08 505
12208.13 541
12209.17 493
12210.21 513
12211.26 528
12212.30 553
12213.35 477
12214.39 449
12215.43 496
12216.48 547
12217.52 524
12218.56 471
12219.61 510
12220.65 533
12221.70 490
12222.74 542
12223.78 489
12224.83 526
12225.87 493
12226.92 472
12227.96 458
12229.01 468
12230.05 458
12231.10 504
12232.14 506
12233.18 477
12234.23 500
12235.27 518
12236.32 527
12237.36 480
12238.41 464
12239.45 480
12240.50 433
12241.54 466
12242.59 430
12243.63 435
12244.68 448
12245.72 439
12246.77 386
12247.81 463
12248.86 431
12249.90 426
12250.95 428
12251.99 432
12253.04 469
12254.08 446
12255.13 457
12256.18 486
12257.22 462
12258.27 430
12259.31 437
12260.36 437
12261.40 443
12262.45 406
12263.50 394
12264.54 407
12265.59 397
12266.63 399
12267.68 442
12268.73 416
12269.77 433
12270.82 408
12271.86 409
12272.91 456
12273.96 399
12275.00 488
12276.05 395
12277.10 425
12278.14 433
12279.19 487
12280.23 429
12281.28 403
12282.33 440
12283.37 417
12284.42 430
12285.47 429
12286.52 400
12287.56 398
12288.61 436
12289.66 444
12290.70 446
12291.75 378
12292.80 408
12293.84 351
12294.89 407
12295.94 418
12296.99 419
12298.03 422
12299.08 347
12300.13 363
12301.18 367
12302.22 408
12303.27 408
12304.32 418
12305.37 434
12306.41 384
12307.46 395
12308.51 409
12309.56 403
12310.60 406
12311.65 423
12312.70 441
12313.75 417
12314.80 349
12315.84 383
12316.89 423
12317.94 377
12318.99 392
12320.04 393
12321.09 384
12322.13 353
12323.18 357
12324.23 361
12325.28 377
12326.33 392
12327.38 420
12328.42 362
12329.47 413
12330.52 415
12331.57 367
12332.62 390
12333.67 419
12334.72 384
12335.77 361
12336.82 401
12337.86 403
12338.91 400
12339.96 383
12341.01 382
12342.06 410
12343.11 371
12344.16 383
12345.21 382
12346.26 437
12347.31 350
12348.36 384
12349.41 392
12350.46 403
12351.51 389
12352.56 413
12353.60 443
12354.65 404
12355.70 379
12356.75 389
12357.80 373
12358.85 368
12359.90 440
12360.95 455
12362.00 413
12363.05 400
12364.10 420
12365.15 379
12366.20 408
12367.25 412
12368.31 377
12369.36 388
12370.41 433
12371.46 416
12372.51 402
12373.56 397
12374.61 396
12375.66 406
12376.71 393
12377.76 450
12378.81 401
12379.86 399
12380.91 403
12381.96 447
12383.01 431
12384.07 450
12385.12 422
12386.17 397
12387.22 400
12388.27 424
12389.32 424
12390.37 413
12391.42 407
12392.47 439
12393.53 438
12394.58 482
12395.63 449
12396.68 409
12397.73 413
12398.78 444
12399.84 460
12400.89 468
12401.94 452
12402.99 444
12404.04 399
12405.09 442
12406.15 476
12407.20 466
12408.25 434
12409.30 457
12410.35 432
12411.41 441
12412.46 510
12413.51 463
12414.56 509
12415.62 525
12416.67 481
12417.72 491
12418.77 531
12419.83 479
12420.88 481
12421.93 482
12422.98 499
12424.04 535
12425.09 502
12426.14 473
12427.19 492
12428.25 502
12429.30 484
12430.35 468
12431.41 487
12432.46 482
12433.51 518
12434.57 543
12435.62 559
12436.67 587
12437.72 551
12438.78 540
12439.83 590
12440.88 579
12441.94 577
12442.99 596
12444.05 565
12445.10 557
12446.15 575
12447.21 542
12448.26 576
12449.31 611
12450.37 563
12451.42 525
12452.48 520
12453.53 531
12454.58 560
12455.64 557
12456.69 567
12457.75 578
12458.80 567
12459.85 633
12460.91 656
12461.96 630
12463.02 681
12464.07 697
12465.13 699
12466.18 658
12467.23 663
12468.29 704
12469.34 705
12470.40 716
12471.45 756
12472.51 890
12473.56 917
12474.62 985
12475.67 1115
12476.73 1166
12477.78 1308
12478.84 1522
12479.89 1520
12480.95 1623
12482.00 1758
12483.06 1721
12484.11 1748
12485.17 1699
12486.22 1573
12487.28 1458
12488.33 1263
12489.39 1209
12490.45 1098
12491.50 976
12492.56 893
12493.61 903
12494.67 847
12495.72 767
12496.78 803
12497.84 759
12498.89 661
12499.95 672
12501.00 702
12502.06 633
12503.11 599
12504.17 625
12505.23 639
12506.28 660
12507.34 655
12508.40 676
12509.45 627
12510.51 581
12511.56 624
12512.62 588
12513.68 621
12514.73 611
12515.79 582
12516.85 608
12517.90 609
12518.96 566
12520.02 601
12521.07 606
12522.13 574
12523.19 527
12524.24 499
12525.30 523
12526.36 569
12527.42 510
12528.47 542
12529.53 568
12530.59 535
12531.64 522
12532.70 561
12533.76 551
12534.82 551
12535.87 595
12536.93 590
12537.99 544
12539.05 521
12540.10 565
12541.16 527
12542.22 537
12543.28 602
12544.34 618
12545.39 555
12546.45 611
12547.51 621
12548.57 617
12549.62 637
12550.68 640
12551.74 629
12552.80 653
12553.86 649
12554.92 694
12555.97 712
12557.03 791
12558.09 839
12559.15 868
12560.21 910
12561.27 955
12562.32 923
12563.38 931
12564.44 959
12565.50 938
12566.56 952
12567.62 884
12568.68 847
12569.74 858
12570.79 793
12571.85 747
12572.91 697
12573.97 689
12575.03 694
12576.09 690
12577.15 661
12578.21 610
12579.27 625
12580.33 674
12581.39 617
12582.45 610
12583.50 563
12584.56 546
12585.62 593
12586.68 603
12587.74 591
12588.80 518
12589.86 548
12590.92 565
12591.98 577
12593.04 562
12594.10 561
12595.16 547
12596.22 538
12597.28 543
12598.34 560
12599.40 601
12600.46 548
12601.52 556
12602.58 529
12603.64 520
12604.70 525
12605.76 507
12606.82 480
12607.88 509
12608.94 473
12610.01 433
12611.07 504
12612.13 485
12613.19 484
12614.25 447
12615.31 478
12616.37 541
12617.43 554
12618.49 504
12619.55 539
12620.61 578
12621.67 580
12622.74 544
12623.80 570
12624.86 578
12625.92 576
12626.98 619
12628.04 558
12629.10 462
12630.16 484
12631.23 512
12632.29 479
12633.35 464
12634.41 492
12635.47 495
12636.53 481
12637.60 504
12638.66 464
12639.72 490
12640.78 514
12641.84 463
12642.90 502
12643.97 515
12645.03 446
12646.09 431
12647.15 440
12648.22 456
12649.28 465
12650.34 473
12651.40 459
12652.46 438
12653.53 497
12654.59 442
12655.65 477
12656.71 497
12657.78 428
12658.84 473
12659.90 483
12660.96 442
12662.03 491
12663.09 464
12664.15 398
12665.22 453
12666.28 450
12667.34 408
12668.41 457
12669.47 484
12670.53 449
12671.59 448
12672.66 488
12673.72 442
12674.78 473
12675.85 413
12676.91 424
12677.97 427
12679.04 474
12680.10 419
12681.16 395
12682.23 409
12683.29 427
12684.36 438
12685.42 456
12686.48 451
12687.55 434
12688.61 435
12689.67 430
12690.74 395
12691.80 471
12692.87 460
12693.93 395
12695.00 445
12696.06 480
12697.12 474
12698.19 476
12699.25 432
12700.32 481
12701.38 480
12702.45 418
12703.51 475
12704.57 438
12705.64 468
12706.70 451
12707.77 496
12708.83 448
12709.90 453
12710.96 442
12712.03 470
12713.09 421
12714.16 449
12715.22 433
12716.29 437
12717.35 423
12718.42 459
12719.48 444
12720.55 455
12721.61 427
12722.68 491
12723.74 443
12724.81 420
12725.87 421
12726.94 417
12728.01 461
12729.07 459
12730.14 412
12731.20 408
12732.27 407
12733.33 408
12734.40 436
12735.47 458
12736.53 422
12737.60 459
12738.66 454
12739.73 458
12740.80 467
12741.86 405
12742.93 433
12743.99 414
12745.06 390
12746.13 409
12747.19 457
12748.26 473
12749.33 436
12750.39 397
12751.46 383
12752.53 372
12753.59 411
12754.66 407
12755.73 440
12756.79 397
12757.86 401
12758.93 363
12759.99 373
12761.06 347
12762.13 389
12763.19 352
12764.26 377
12765.33 377
12766.39 385
12767.46 363
12768.53 356
12769.60 360
12770.66 352
12771.73 397
12772.80 356
12773.87 385
12774.93 358
12776.00 395
12777.07 387
12778.14 385
12779.20 358
12780.27 370
12781.34 343
12782.41 348
12783.47 384
12784.54 408
12785.61 383
12786.68 391
12787.75 369
12788.81 369
12789.88 358
12790.95 349
12792.02 362
12793.09 365
12794.16 310
12795.22 358
12796.29 379
12797.36 344
12798.43 360
12799.50 344
12800.57 371
12801.64 327
12802.70 339
12803.77 345
12804.84 357
12805.91 351
12806.98 335
12808.05 381
12809.12 382
12810.19 358
12811.25 329
12812.32 356
12813.39 395
12814.46 343
12815.53 379
12816.60 416
12817.67 376
12818.74 362
12819.81 392
12820.88 401
12821.95 415
12823.02 362
12824.09 411
12825.16 387
12826.23 419
12827.30 402
12828.36 378
12829.43 392
12830.50 386
12831.57 418
12832.64 370
12833.71 344
12834.78 350
12835.85 380
12836.92 370
12837.99 383
12839.06 375
12840.13 343
12841.21 313
12842.28 319
12843.35 366
12844.42 361
12845.49 316
12846.56 324
12847.63 337
12848.70 297
12849.77 362
12850.84 333
12851.91 368
12852.98 354
12854.05 352
12855.12 331
12856.19 306
12857.26 354
12858.34 348
12859.41 336
12860.48 332
12861.55 359
12862.62 326
12863.69 321
12864.76 348
12865.83 295
12866.91 339
12867.98 352
12869.05 311
12870.12 324
12871.19 347
12872.26 329
12873.33 371
12874.41 325
12875.48 301
12876.55 378
12877.62 315
12878.69 299
12879.76 324
12880.84 317
12881.91 323
12882.98 291
12884.05 324
12885.12 261
12886.20 357
12887.27 304
12888.34 282
12889.41 271
12890.49 288
12891.56 310
12892.63 334
12893.70 339
12894.78 303
12895.85 306
12896.92 330
12897.99 333
12899.07 310
12900.14 305
12901.21 318
12902.28 324
12903.36 293
12904.43 282
12905.50 311
12906.58 313
12907.65 299
12908.72 323
12909.80 339
12910.87 351
12911.94 374
12913.02 336
12914.09 327
12915.16 305
12916.24 275
12917.31 281
12918.38 325
12919.46 332
12920.53 324
12921.60 298
12922.68 308
12923.75 323
12924.82 329
12925.90 337
12926.97 308
12928.05 278
12929.12 287
12930.19 258
12931.27 294
12932.34 326
12933.42 304
12934.49 318
12935.56 314
12936.64 328
12937.71 303
12938.79 318
12939.86 333
12940.94 317
12942.01 322
12943.08 340
12944.16 321
12945.23 339
12946.31 299
12947.38 296
12948.46 307
12949.53 315
12950.61 297
12951.68 302
12952.76 304
12953.83 277
12954.91 279
12955.98 283
12957.06 287
12958.13 261
12959.21 316
12960.28 315
12961.36 289
12962.43 283
12963.51 280
12964.58 302
12965.66 292
12966.74 317
12967.81 319
12968.89 325
12969.96 314
12971.04 312
12972.11 316
12973.19 277
12974.27 274
12975.34 292
12976.42 323
12977.49 339
12978.57 276
12979.65 318
12980.72 282
12981.80 337
12982.87 336
12983.95 339
12985.03 340
12986.10 320
12987.18 299
12988.26 308
12989.33 307
12990.41 328
12991.48 314
12992.56 362
12993.64 305
12994.71 305
12995.79 296
12996.87 285
12997.94 289
12999.02 302
13000.10 381
13001.18 349
13002.25 266
13003.33 321
13004.41 378
13005.48 329
13006.56 300
13007.64 299
13008.72 350
13009.79 303
13010.87 331
13011.95 346
13013.02 328
13014.10 345
13015.18 297
13016.26 320
13017.33 321
13018.41 317
13019.49 272
13020.57 281
13021.65 309
13022.72 339
13023.80 325
13024.88 333
13025.96 287
13027.04 304
13028.11 313
13029.19 306
13030.27 312
13031.35 310
13032.43 332
13033.50 327
13034.58 347
13035.66 380
13036.74 318
13037.82 323
13038.90 365
13039.98 336
13041.05 323
13042.13 317
13043.21 329
13044.29 332
13045.37 306
13046.45 342
13047.53 328
13048.61 366
13049.68 365
13050.76 316
13051.84 350
13052.92 350
13054.00 348
13055.08 306
13056.16 353
13057.24 364
13058.32 365
13059.40 321
13060.48 346
13061.56 378
13062.64 344
13063.71 310
13064.79 344
13065.87 341
13066.95 328
13068.03 338
13069.11 317
13070.19 295
13071.27 304
13072.35 355
13073.43 339
13074.51 309
13075.59 311
13076.67 312
13077.75 332
13078.83 344
13079.91 318
13080.99 317
13082.07 359
13083.15 355
13084.23 326
13085.31 295
13086.40 280
13087.48 291
13088.56 294
13089.64 334
13090.72 310
13091.80 309
13092.88 311
13093.96 318
13095.04 305
13096.12 297
13097.20 321
13098.28 347
13099.36 273
13100.45 325
13101.53 342
13102.61 349
13103.69 326
13104.77 327
13105.85 354
13106.93 351
13108.01 322
13109.10 323
13110.18 295
13111.26 300
13112.34 321
13113.42 348
13114.50 325
13115.58 330
13116.67 371
13117.75 328
13118.83 300
13119.91 351
13120.99 324
13122.08 302
13123.16 290
13124.24 323
13125.32 330
13126.40 308
13127.49 295
13128.57 339
13129.65 340
13130.73 351
13131.82 341
13132.90 345
13133.98 298
13135.06 306
13136.15 329
13137.23 316
13138.31 322
13139.39 333
13140.48 319
13141.56 349
13142.64 343
13143.72 273
13144.81 301
13145.89 310
13146.97 324
13148.06 354
13149.14 311
13150.22 343
13151.31 307
13152.39 330
13153.47 271
13154.56 273
13155.64 325
13156.72 310
13157.81 365
13158.89 349
13159.97 354
13161.06 319
13162.14 303
13163.22 294
13164.31 310
13165.39 345
13166.47 337
13167.56 347
13168.64 334
13169.73 362
13170.81 323
13171.89 365
13172.98 364
13174.06 351
13175.15 315
13176.23 320
13177.31 346
13178.40 329
13179.48 369
13180.57 362
13181.65 360
13182.74 338
13183.82 339
13184.91 306
13185.99 321
13187.07 331
13188.16 328
13189.24 271
13190.33 315
13191.41 331
13192.50 324
13193.58 364
13194.67 328
13195.75 364
13196.84 349
13197.92 379
13199.01 329
13200.09 335
13201.18 325
13202.26 340
13203.35 339
13204.44 345
13205.52 329
13206.61 327
13207.69 378
13208.78 379
13209.86 357
13210.95 320
13212.03 389
13213.12 359
13214.21 335
13215.29 351
13216.38 333
13217.46 322
13218.55 311
13219.63 320
13220.72 343
13221.81 354
13222.89 330
13223.98 410
13225.07 398
13226.15 351
13227.24 355
13228.32 355
13229.41 370
13230.50 340
13231.58 345
13232.67 370
13233.76 386
13234.84 339
13235.93 296
13237.02 327
13238.10 357
13239.19 404
13240.28 379
13241.36 342
13242.45 325
13243.54 381
13244.62 356
13245.71 363
13246.80 375
13247.89 373
13248.97 408
13250.06 420
13251.15 397
13252.23 373
13253.32 426
13254.41 399
13255.50 378
13256.58 401
13257.67 360
13258.76 397
13259.85 385
13260.94 382
13262.02 405
13263.11 438
13264.20 424
13265.29 459
13266.37 450
13267.46 406
13268.55 410
13269.64 391
13270.73 418
13271.81 434
13272.90 454
13273.99 403
13275.08 430
13276.17 389
13277.26 387
13278.34 407
13279.43 457
13280.52 452
13281.61 450
13282.70 450
13283.79 497
13284.88 456
13285.96 453
13287.05 467
13288.14 516
13289.23 501
13290.32 485
13291.41 523
13292.50 540
13293.59 561
13294.68 515
13295.76 585
13296.85 500
13297.94 513
13299.03 506
13300.12 532
13301.21 506
13302.30 469
13303.39 513
13304.48 507
13305.57 523
13306.66 554
13307.75 514
13308.84 506
13309.93 507
13311.02 528
13312.11 569
13313.20 556
13314.29 586
13315.38 547
13316.47 551
13317.56 585
13318.65 593
13319.74 536
13320.83 546
13321.92 563
13323.01 539
13324.10 531
13325.19 564
13326.28 548
13327.37 510
13328.46 524
13329.55 491
13330.64 539
13331.73 495
13332.82 560
13333.91 548
13335.00 530
13336.09 578
13337.18 594
13338.27 607
13339.37 554
13340.46 552
13341.55 558
13342.64 512
13343.73 585
13344.82 561
13345.91 577
13347.00 531
13348.09 524
13349.19 609
13350.28 562
13351.37 560
13352.46 615
13353.55 619
13354.64 601
13355.73 636
13356.83 599
13357.92 590
13359.01 651
13360.10 648
13361.19 702
13362.28 664
13363.38 657
13364.47 658
13365.56 708
13366.65 714
13367.74 710
13368.84 793
13369.93 788
13371.02 808
13372.11 734
13373.21 756
13374.30 752
13375.39 739
13376.48 699
13377.58 719
13378.67 691
13379.76 689
13380.85 699
13381.95 681
13383.04 611
13384.13 611
13385.22 578
13386.32 589
13387.41 575
13388.50 561
13389.60 532
13390.69 619
13391.78 546
13392.87 540
13393.97 528
13395.06 517
13396.15 525
13397.25 516
13398.34 520
13399.43 507
13400.53 511
13401.62 516
13402.71 491
13403.81 466
13404.90 517
13406.00 519
13407.09 514
13408.18 505
13409.28 505
13410.37 504
13411.46 518
13412.56 538
13413.65 552
13414.75 489
13415.84 528
13416.93 575
13418.03 508
13419.12 504
13420.22 525
13421.31 581
13422.41 529
13423.50 496
13424.59 505
13425.69 580
13426.78 544
13427.88 552
13428.97 549
13430.07 547
13431.16 560
13432.26 538
13433.35 554
13434.45 542
13435.54 528
13436.64 533
13437.73 538
13438.82 548
13439.92 550
13441.02 589
13442.11 609
13443.21 654
13444.30 616
13445.40 606
13446.49 606
13447.59 610
13448.68 608
13449.78 604
13450.87 628
13451.97 621
13453.06 594
13454.16 623
13455.25 572
13456.35 619
13457.45 632
13458.54 638
13459.64 658
13460.73 669
13461.83 610
13462.93 636
13464.02 759
13465.12 744
13466.21 704
13467.31 734
13468.41 671
13469.50 722
13470.60 706
13471.70 733
13472.79 735
13473.89 778
13474.98 743
13476.08 774
13477.18 722
13478.27 689
13479.37 742
13480.47 730
13481.56 728
13482.66 716
13483.76 755
13484.85 763
13485.95 747
13487.05 712
13488.15 725
13489.24 732
13490.34 743
13491.44 741
13492.53 779
13493.63 759
13494.73 810
13495.83 800
13496.92 853
13498.02 818
13499.12 830
13500.22 842
13501.31 835
13502.41 926
13503.51 979
13504.61 931
13505.70 951
13506.80 1052
13507.90 996
13509.00 1038
13510.09 1010
13511.19 1011
13512.29 949
13513.39 900
13514.49 919
13515.58 880
13516.68 825
13517.78 799
13518.88 753
13519.98 783
13521.08 754
13522.17 715
13523.27 621
13524.37 665
13525.47 728
13526.57 608
13527.67 581
13528.77 590
13529.86 598
13530.96 568
13532.06 553
13533.16 588
13534.26 584
13535.36 619
13536.46 579
13537.56 568
13538.66 559
13539.75 644
13540.85 549
13541.95 558
13543.05 554
13544.15 578
13545.25 568
13546.35 575
13547.45 537
13548.55 560
13549.65 509
13550.75 508
13551.85 501
13552.95 506
13554.05 533
13555.15 535
13556.25 512
13557.35 582
13558.45 514
13559.55 437
13560.65 488
13561.75 489
13562.85 500
13563.95 456
13565.05 473
13566.15 533
13567.25 477
13568.35 469
13569.45 456
13570.55 513
13571.65 513
13572.75 479
13573.85 503
13574.95 502
13576.05 533
13577.15 537
13578.25 495
13579.35 495
13580.45 527
13581.55 521
13582.65 514
13583.75 540
13584.86 468
13585.96 530
13587.06 509
13588.16 473
13589.26 515
13590.36 522
13591.46 510
13592.56 537
13593.66 541
13594.77 574
13595.87 531
13596.97 524
13598.07 556
13599.17 549
13600.27 523
13601.37 535
13602.48 511
13603.58 514
13604.68 539
13605.78 516
13606.88 553
13607.99 519
13609.09 522
13610.19 504
13611.29 515
13612.39 536
13613.50 531
13614.60 555
13615.70 564
13616.80 563
13617.90 513
13619.01 535
13620.11 554
13621.21 533
13622.31 493
13623.42 500
13624.52 535
13625.62 537
13626.72 553
13627.83 485
13628.93 546
13630.03 505
13631.13 509
13632.24 511
13633.34 574
13634.44 531
13635.55 528
13636.65 548
13637.75 530
13638.86 535
13639.96 540
13641.06 545
13642.17 558
13643.27 544
13644.37 508
13645.48 480
13646.58 475
13647.68 496
13648.79 515
13649.89 487
13650.99 549
13652.10 521
13653.20 518
13654.30 547
13655.41 490
13656.51 475
13657.62 499
13658.72 491
13659.82 491
13660.93 521
13662.03 484
13663.14 497
13664.24 502
13665.34 478
13666.45 472
13667.55 517
13668.66 485
13669.76 471
13670.87 468
13671.97 468
13673.07 499
13674.18 508
13675.28 551
13676.39 470
13677.49 455
13678.60 440
13679.70 467
13680.81 469
13681.91 514
13683.02 461
13684.12 489
13685.23 456
13686.33 488
13687.44 510
13688.54 515
13689.65 474
13690.75 455
13691.86 523
13692.96 510
13694.07 515
13695.17 503
13696.28 441
13697.39 486
13698.49 503
13699.60 510
13700.70 470
13701.81 509
13702.91 474
13704.02 443
13705.13 476
13706.23 535
13707.34 566
13708.44 533
13709.55 529
13710.65 556
13711.76 552
13712.87 526
13713.97 478
13715.08 523
13716.19 521
13717.29 518
13718.40 577
13719.50 558
13720.61 554
13721.72 595
13722.82 527
13723.93 596
13725.04 617
13726.14 608
13727.25 628
13728.36 629
13729.46 613
13730.57 581
13731.68 595
13732.78 657
13733.89 634
13735.00 613
13736.11 667
13737.21 701
13738.32 684
13739.43 671
13740.53 718
13741.64 759
13742.75 742
13743.86 756
13744.96 709
13746.07 736
13747.18 691
13748.29 690
13749.39 724
13750.50 690
13751.61 665
13752.72 689
13753.82 729
13754.93 779
13756.04 729
13757.15 765
13758.26 760
13759.36 744
13760.47 847
13761.58 780
13762.69 876
13763.80 843
13764.91 919
13766.01 907
13767.12 926
13768.23 971
13769.34 1039
13770.45 1099
13771.56 1129
13772.66 1193
13773.77 1190
13774.88 1241
13775.99 1273
13777.10 1289
13778.21 1363
13779.32 1344
13780.42 1319
13781.53 1262
13782.64 1326
13783.75 1283
13784.86 1185
13785.97 1140
13787.08 1062
13788.19 984
13789.30 973
13790.41 962
13791.52 925
13792.63 901
13793.73 852
13794.84 845
13795.95 760
13797.06 737
13798.17 769
13799.28 721
13800.39 717
13801.50 677
13802.61 629
13803.72 633
13804.83 663
13805.94 602
13807.05 622
13808.16 630
13809.27 646
13810.38 621
13811.49 586
13812.60 635
13813.71 640
13814.82 657
13815.93 590
13817.04 648
13818.15 661
13819.26 642
13820.37 635
13821.48 617
13822.59 588
13823.71 577
13824.82 590
13825.93 592
13827.04 636
13828.15 581
13829.26 556
13830.37 555
13831.48 550
13832.59 569
13833.70 540
13834.81 561
13835.92 552
13837.04 538
13838.15 543
13839.26 562
13840.37 601
13841.48 604
13842.59 557
13843.70 538
13844.81 548
13845.93 549
13847.04 563
13848.15 562
13849.26 601
13850.37 536
13851.48 573
13852.60 566
13853.71 617
13854.82 683
13855.93 621
13857.04 605
13858.16 548
13859.27 595
13860.38 646
13861.49 651
13862.60 676
13863.72 647
13864.83 678
13865.94 668
13867.05 660
13868.17 631
13869.28 625
13870.39 627
13871.50 701
13872.62 651
13873.73 662
13874.84 713
13875.95 705
13877.07 674
13878.18 652
13879.29 618
13880.40 612
13881.52 626
13882.63 645
13883.74 662
13884.86 664
13885.97 675
13887.08 671
13888.20 677
13889.31 707
13890.42 716
13891.54 715
13892.65 757
13893.76 759
13894.88 737
13895.99 753
13897.10 773
13898.22 777
13899.33 803
13900.44 851
13901.56 852
13902.67 850
13903.79 819
13904.90 785
13906.01 784
13907.13 767
13908.24 730
13909.36 677
13910.47 706
13911.58 656
13912.70 600
13913.81 682
13914.93 656
13916.04 681
13917.16 608
13918.27 614
13919.38 665
13920.50 601
13921.61 594
13922.73 595
13923.84 590
13924.96 584
13926.07 612
13927.19 589
13928.30 565
13929.42 549
13930.53 657
13931.65 610
13932.76 579
13933.88 596
13934.99 582
13936.11 540
13937.22 571
13938.34 527
13939.45 541
13940.57 590
13941.68 590
13942.80 557
13943.91 526
13945.03 514
13946.14 587
13947.26 564
13948.38 530
13949.49 544
13950.61 583
13951.72 592
13952.84 566
13953.95 483
13955.07 589
13956.19 573
13957.30 544
13958.42 567
13959.53 563
13960.65 552
13961.77 494
13962.88 515
13964.00 470
13965.11 502
13966.23 558
13967.35 578
13968.46 547
13969.58 525
13970.70 541
13971.81 517
13972.93 539
13974.05 547
13975.16 499
13976.28 521
13977.40 562
13978.51 578
13979.63 544
13980.75 586
13981.86 564
13982.98 504
13984.10 493
13985.22 520
13986.33 504
13987.45 491
13988.57 499
13989.68 501
13990.80 493
13991.92 507
13993.04 507
13994.15 561
13995.27 520
13996.39 500
13997.51 478
13998.62 526
13999.74 571
14000.86 535
14001.98 540
14003.10 534
14004.21 579
14005.33 544
14006.45 529
14007.57 520
14008.68 515
14009.80 594
14010.92 566
14012.04 530
14013.16 497
14014.28 543
14015.39 579
14016.51 508
14017.63 533
14018.75 510
14019.87 520
14020.99 509
14022.10 515
14023.22 530
14024.34 485
14025.46 504
14026.58 535
14027.70 548
14028.82 531
14029.94 479
14031.05 508
14032.17 537
14033.29 559
14034.41 533
14035.53 561
14036.65 567
14037.77 562
14038.89 559
14040.01 543
14041.13 549
14042.25 534
14043.37 549
14044.49 545
14045.60 575
14046.72 580
14047.84 534
14048.96 573
14050.08 616
14051.20 603
14052.32 573
14053.44 638
14054.56 618
14055.68 659
14056.80 586
14057.92 590
14059.04 588
14060.16 630
14061.28 629
14062.40 679
14063.52 625
14064.64 622
14065.76 646
14066.88 652
14068.00 614
14069.12 666
14070.25 653
14071.37 680
14072.49 671
14073.61 705
14074.73 717
14075.85 754
14076.97 734
14078.09 737
14079.21 748
14080.33 748
14081.45 776
14082.57 869
14083.69 816
14084.82 785
14085.94 831
14087.06 865
14088.18 845
14089.30 849
14090.42 889
14091.54 889
14092.66 905
14093.79 952
14094.91 985
14096.03 1027
14097.15 1029
14098.27 1042
14099.39 1069
14100.52 1114
14101.64 1162
14102.76 1142
14103.88 1182
14105.00 1150
14106.12 1162
14107.25 1151
14108.37 1094
14109.49 1012
14110.61 1041
14111.74 956
14112.86 950
14113.98 958
14115.10 886
14116.22 847
14117.35 832
14118.47 802
14119.59 736
14120.71 759
14121.84 738
14122.96 726
14124.08 698
14125.20 713
14126.33 743
14127.45 682
14128.57 697
14129.70 701
14130.82 644
14131.94 692
14133.06 713
14134.19 675
14135.31 648
14136.43 640
14137.56 627
14138.68 646
14139.80 631
14140.93 591
14142.05 589
14143.17 609
14144.30 585
14145.42 591
14146.54 586
14147.67 576
14148.79 575
14149.91 588
14151.04 643
14152.16 584
14153.29 572
14154.41 629
14155.53 608
14156.66 574
14157.78 605
14158.91 574
14160.03 547
14161.15 574
14162.28 604
14163.40 564
14164.53 608
14165.65 545
14166.78 565
14167.90 583
14169.02 565
14170.15 549
14171.27 574
14172.40 587
14173.52 589
14174.65 554
14175.77 576
14176.90 570
14178.02 570
14179.15 540
14180.27 542
14181.40 487
14182.52 539
14183.65 544
14184.77 541
14185.90 601
14187.02 516
14188.15 510
14189.27 522
14190.40 566
14191.52 504
14192.65 528
14193.77 591
14194.90 628
14196.02 552
14197.15 523
14198.27 497
14199.40 516
14200.53 558
14201.65 515
14202.78 511
14203.90 563
14205.03 566
14206.16 554
14207.28 552
14208.41 613
14209.53 574
14210.66 528
14211.79 535
14212.91 503
14214.04 500
14215.16 482
14216.29 499
14217.42 469
14218.54 491
14219.67 498
14220.80 503
14221.92 496
14223.05 504
14224.18 476
14225.30 526
14226.43 497
14227.56 430
14228.68 448
14229.81 555
14230.94 467
14232.06 428
14233.19 462
14234.32 464
14235.44 436
14236.57 417
14237.70 443
14238.83 463
14239.95 464
14241.08 450
14242.21 443
14243.34 493
14244.46 423
14245.59 450
14246.72 412
14247.85 419
14248.97 436
14250.10 428
14251.23 401
14252.36 410
14253.48 430
14254.61 441
14255.74 470
14256.87 477
14258.00 450
14259.12 419
14260.25 416
14261.38 388
14262.51 399
14263.64 439
14264.76 455
14265.89 424
14267.02 430
14268.15 377
14269.28 419
14270.41 458
14271.53 436
14272.66 420
14273.79 423
14274.92 409
14276.05 416
14277.18 396
14278.31 375
14279.44 388
14280.56 424
14281.69 416
14282.82 403
14283.95 395
14285.08 389
14286.21 393
14287.34 370
14288.47 418
14289.60 430
14290.73 388
14291.86 386
14292.98 355
14294.11 379
14295.24 355
14296.37 348
14297.50 353
14298.63 344
14299.76 334
14300.89 357
14302.02 353
14303.15 358
14304.28 334
14305.41 359
14306.54 406
14307.67 338
14308.80 343
14309.93 342
14311.06 344
14312.19 371
14313.32 316
14314.45 317
14315.58 348
14316.71 348
14317.84 334
14318.97 325
14320.10 342
14321.23 334
14322.36 343
14323.49 361
14324.62 344
14325.76 340
14326.89 373
14328.02 334
14329.15 356
14330.28 349
14331.41 343
14332.54 352
14333.67 323
14334.80 351
14335.93 340
14337.06 334
14338.20 340
14339.33 344
14340.46 324
14341.59 349
14342.72 332
14343.85 307
14344.98 331
14346.12 324
14347.25 349
14348.38 376
14349.51 328
14350.64 289
14351.77 350
14352.90 315
14354.04 316
14355.17 294
14356.30 300
14357.43 317
14358.56 318
14359.70 307
14360.83 295
14361.96 289
14363.09 311
14364.22 329
14365.36 299
14366.49 322
14367.62 312
14368.75 310
14369.89 313
14371.02 310
14372.15 293
14373.28 310
14374.42 354
14375.55 303
14376.68 295
14377.81 330
14378.95 339
14380.08 281
14381.21 278
14382.35 335
14383.48 360
14384.61 328
14385.74 286
14386.88 313
14388.01 335
14389.14 294
14390.28 324
14391.41 313
14392.54 304
14393.68 299
14394.81 341
14395.94 265
14397.08 315
14398.21 346
14399.34 311
14400.48 327
14401.61 294
14402.75 320
14403.88 326
14405.01 308
14406.15 317
14407.28 329
14408.41 314
14409.55 303
14410.68 282
14411.82 301
14412.95 299
14414.08 305
14415.22 298
14416.35 355
14417.49 327
14418.62 341
14419.76 342
14420.89 286
14422.02 313
14423.16 360
14424.29 341
14425.43 345
14426.56 347
14427.70 361
14428.83 349
14429.97 345
14431.10 317
14432.24 321
14433.37 348
14434.51 351
14435.64 365
14436.78 330
14437.91 295
14439.05 312
14440.18 334
14441.32 367
14442.45 343
14443.59 332
14444.72 311
14445.86 304
14446.99 338
14448.13 328
14449.27 352
14450.40 302
14451.54 356
14452.67 404
14453.81 332
14454.94 319
14456.08 321
14457.22 294
14458.35 280
14459.49 322
14460.62 336
14461.76 302
14462.90 333
14464.03 323
14465.17 293
14466.30 313
14467.44 338
14468.58 333
14469.71 277
14470.85 263
14471.99 313
14473.12 327
14474.26 301
14475.40 281
14476.53 262
14477.67 341
14478.81 316
14479.94 294
14481.08 342
14482.22 330
14483.35 309
14484.49 317
14485.63 325
14486.76 302
14487.90 300
14489.04 320
14490.17 277
14491.31 317
14492.45 297
14493.59 322
14494.72 334
14495.86 332
14497.00 331
14498.14 301
14499.27 373
14500.41 346
14501.55 325
14502.69 284
14503.82 299
14504.96 355
14506.10 339
14507.24 349
14508.37 342
14509.51 400
14510.65 398
14511.79 331
14512.93 322
14514.06 309
14515.20 313
14516.34 344
14517.48 371
14518.62 326
14519.76 389
14520.89 358
14522.03 357
14523.17 373
14524.31 376
14525.45 356
14526.59 382
14527.73 346
14528.86 344
14530.00 355
14531.14 378
14532.28 381
14533.42 333
14534.56 352
14535.70 335
14536.84 351
14537.98 374
14539.11 352
14540.25 388
14541.39 338
14542.53 350
14543.67 339
14544.81 340
14545.95 347
14547.09 352
14548.23 334
14549.37 322
14550.51 318
14551.65 330
14552.79 372
14553.93 339
14555.07 344
14556.21 326
14557.35 343
14558.49 335
14559.63 345
14560.77 330
14561.91 390
14563.05 353
14564.19 316
14565.33 360
14566.47 333
14567.61 345
14568.75 359
14569.89 345
14571.03 329
14572.17 326
14573.31 340
14574.45 345
14575.59 322
14576.73 397
14577.87 401
14579.01 374
14580.15 332
14581.29 366
14582.43 365
14583.57 336
14584.71 393
14585.85 349
14587.00 375
14588.14 346
14589.28 392
14590.42 346
14591.56 391
14592.70 403
14593.84 387
14594.98 380
14596.12 385
14597.27 385
14598.41 407
14599.55 406
14600.69 440
14601.83 408
14602.97 417
14604.12 375
14605.26 411
14606.40 420
14607.54 391
14608.68 396
14609.82 431
14610.97 455
14612.11 463
14613.25 474
14614.39 504
14615.53 497
14616.68 473
14617.82 452
14618.96 465
14620.10 507
14621.25 500
14622.39 493
14623.53 458
14624.67 482
14625.81 475
14626.96 543
14628.10 530
14629.24 535
14630.39 599
14631.53 601
14632.67 572
14633.81 585
14634.96 605
14636.10 583
14637.24 609
14638.38 602
14639.53 612
14640.67 604
14641.81 620
14642.96 654
14644.10 599
14645.24 640
14646.39 594
14647.53 578
14648.67 507
14649.82 480
14650.96 491
14652.10 500
14653.25 483
14654.39 446
14655.53 477
14656.68 502
14657.82 402
14658.97 440
14660.11 434
14661.25 424
14662.40 394
14663.54 401
14664.69 402
14665.83 431
14666.97 427
14668.12 357
14669.26 393
14670.41 370
14671.55 367
14672.69 381
14673.84 340
14674.98 353
14676.13 345
14677.27 354
14678.42 368
14679.56 362
14680.71 338
14681.85 396
14683.00 357
14684.14 354
14685.29 340
14686.43 363
14687.57 361
14688.72 333
14689.86 342
14691.01 307
14692.15 307
14693.30 330
14694.45 297
14695.59 314
14696.74 310
14697.88 341
14699.03 321
14700.17 313
14701.32 333
14702.46 342
14703.61 336
14704.75 328
14705.90 331
14707.04 342
14708.19 310
14709.34 282
14710.48 298
14711.63 294
14712.77 316
14713.92 305
14715.07 307
14716.21 278
14717.36 301
14718.50 304
14719.65 323
14720.80 302
14721.94 260
14723.09 264
14724.24 258
14725.38 290
14726.53 273
14727.67 265
14728.82 250
14729.97 286
14731.11 304
14732.26 307
14733.41 333
14734.55 281
14735.70 276
14736.85 278
14737.99 295
14739.14 295
14740.29 295
14741.44 266
14742.58 317
14743.73 275
14744.88 309
14746.02 333
14747.17 308
14748.32 268
14749.47 281
14750.61 336
14751.76 314
14752.91 298
14754.06 300
14755.20 273
14756.35 278
14757.50 279
14758.65 286
14759.79 273
14760.94 271
14762.09 285
14763.24 265
14764.38 285
14765.53 286
14766.68 306
14767.83 267
14768.98 279
14770.13 264
14771.27 277
14772.42 256
14773.57 293
14774.72 290
14775.87 227
14777.01 222
14778.16 272
14779.31 275
14780.46 228
14781.61 238
14782.76 234
14783.91 234
14785.05 245
14786.20 241
14787.35 224
14788.50 235
14789.65 269
14790.80 270
14791.95 234
14793.10 240
14794.25 260
14795.39 214
14796.54 242
14797.69 271
14798.84 250
14799.99 220
14801.14 253
14802.29 265
14803.44 238
14804.59 239
14805.74 248
14806.89 244
14808.04 250
14809.19 216
14810.34 280
14811.49 265
14812.64 268
14813.79 259
14814.94 252
14816.09 250
14817.24 229
14818.39 229
14819.54 245
14820.69 233
14821.84 231
14822.99 251
14824.14 224
14825.29 256
14826.44 244
14827.59 225
14828.74 240
14829.89 200
14831.04 216
14832.19 204
14833.34 214
14834.49 202
14835.64 229
14836.79 255
14837.94 223
14839.09 223
14840.24 225
14841.40 236
14842.55 220
14843.70 197
14844.85 180
14846.00 193
14847.15 190
14848.30 195
14849.45 211
14850.60 198
14851.76 194
14852.91 220
14854.06 257
14855.21 208
14856.36 240
14857.51 234
14858.66 247
14859.82 217
14860.97 210
14862.12 236
14863.27 229
14864.42 216
14865.57 217
14866.73 238
14867.88 222
14869.03 237
14870.18 241
14871.33 206
14872.49 244
14873.64 211
14874.79 187
14875.94 195
14877.10 236
14878.25 271
14879.40 229
14880.55 237
14881.71 215
14882.86 228
14884.01 269
14885.16 223
14886.32 225
14887.47 198
14888.62 226
14889.77 230
14890.93 219
14892.08 228
14893.23 232
14894.39 217
14895.54 217
14896.69 220
14897.84 223
14899.00 232
14900.15 210
14901.30 231
14902.46 232
14903.61 234
14904.76 228
14905.92 237
14907.07 229
14908.22 213
14909.38 219
14910.53 210
14911.69 240
14912.84 231
14913.99 236
14915.15 213
14916.30 225
14917.45 216
14918.61 213
14919.76 206
14920.92 201
14922.07 222
14923.22 225
14924.38 245
14925.53 201
14926.69 249
14927.84 253
14928.99 211
14930.15 224
14931.30 254
14932.46 245
14933.61 240
14934.77 262
14935.92 258
14937.08 224
14938.23 259
14939.39 272
14940.54 259
14941.70 255
14942.85 233
14944.00 250
14945.16 217
14946.31 217
14947.47 271
14948.62 239
14949.78 229
14950.94 252
14952.09 269
14953.25 247
14954.40 254
14955.56 224
14956.71 204
14957.87 246
14959.02 247
14960.18 243
14961.33 287
14962.49 258
14963.64 239
14964.80 291
14965.96 298
14967.11 269
14968.27 254
14969.42 258
14970.58 235
14971.74 263
14972.89 276
14974.05 287
14975.20 310
14976.36 272
14977.52 264
14978.67 258
14979.83 258
14980.98 246
14982.14 273
14983.30 267
14984.45 260
14985.61 241
14986.77 219
14987.92 224
14989.08 252
14990.24 234
14991.39 212
14992.55 214
14993.71 204
14994.86 216
14996.02 197
14997.18 229
14998.33 228
14999.49 180
15000.65 224
15001.81 227
15002.96 201
15004.12 248
15005.28 230
15006.43 214
15007.59 201
15008.75 247
15009.91 218
15011.06 220
15012.22 245
15013.38 212
15014.54 224
15015.69 197
15016.85 180
15018.01 195
15019.17 197
15020.33 201
15021.48 202
15022.64 181
15023.80 191
15024.96 202
15026.12 240
15027.27 241
15028.43 227
15029.59 201
15030.75 188
15031.91 201
15033.07 222
15034.22 197
15035.38 203
15036.54 229
15037.70 230
15038.86 204
15040.02 193
15041.17 198
15042.33 215
15043.49 194
15044.65 179
15045.81 176
15046.97 199
15048.13 185
15049.29 227
15050.45 221
15051.60 194
15052.76 216
15053.92 187
15055.08 196
15056.24 205
15057.40 211
15058.56 222
15059.72 214
15060.88 216
15062.04 200
15063.20 193
15064.36 223
15065.52 192
15066.68 215
15067.84 209
15069.00 202
15070.16 215
15071.32 180
15072.48 215
15073.63 203
15074.79 220
15075.95 183
15077.11 196
15078.27 193
15079.44 200
15080.60 184
15081.76 199
15082.92 180
15084.08 177
15085.24 213
15086.40 223
15087.56 200
15088.72 228
15089.88 217
15091.04 171
15092.20 218
15093.36 212
15094.52 202
15095.68 190
15096.84 214
15098.00 205
15099.16 179
15100.32 186
15101.49 202
15102.65 236
15103.81 207
15104.97 196
15106.13 200
15107.29 213
15108.45 217
15109.61 205
15110.78 190
15111.94 230
15113.10 220
15114.26 222
15115.42 192
15116.58 188
15117.74 195
15118.91 197
15120.07 218
15121.23 207
15122.39 221
15123.55 251
15124.71 227
15125.88 196
15127.04 183
15128.20 201
15129.36 195
15130.52 209
15131.69 211
15132.85 207
15134.01 233
15135.17 206
15136.34 207
15137.50 180
15138.66 209
15139.82 222
15140.99 221
15142.15 210
15143.31 217
15144.47 206
15145.64 236
15146.80 201
15147.96 197
15149.12 208
15150.29 201
15151.45 195
15152.61 217
15153.78 231
15154.94 213
15156.10 201
15157.27 227
15158.43 202
15159.59 211
15160.75 193
15161.92 213
15163.08 236
15164.24 202
15165.41 205
15166.57 197
15167.74 200
15168.90 215
15170.06 243
15171.23 216
15172.39 218
15173.55 227
15174.72 229
15175.88 226
15177.05 228
15178.21 229
15179.37 271
15180.54 237
15181.70 250
15182.87 239
15184.03 221
15185.19 216
15186.36 249
15187.52 247
15188.69 235
15189.85 243
15191.02 241
15192.18 255
15193.34 231
15194.51 216
15195.67 209
15196.84 245
15198.00 252
15199.17 218
15200.33 228
15201.50 240
15202.66 277
15203.83 235
15204.99 249
15206.16 251
15207.32 253
15208.49 233
15209.65 258
15210.82 254
15211.98 258
15213.15 251
15214.31 248
15215.48 237
15216.64 211
15217.81 241
15218.97 258
15220.14 285
15221.31 278
15222.47 275
15223.64 273
15224.80 276
15225.97 264
15227.13 304
15228.30 304
15229.47 285
15230.63 282
15231.80 276
15232.96 313
15234.13 315
15235.30 291
15236.46 289
15237.63 325
15238.79 311
15239.96 299
15241.13 300
15242.29 316
15243.46 300
15244.63 307
15245.79 334
15246.96 332
15248.13 280
15249.29 323
15250.46 282
15251.63 303
15252.79 265
15253.96 282
15255.13 252
15256.29 269
15257.46 259
15258.63 272
15259.80 263
15260.96 247
15262.13 241
15263.30 229
15264.46 221
15265.63 247
15266.80 240
15267.97 246
15269.13 239
15270.30 230
15271.47 221
15272.64 259
15273.80 274
15274.97 246
15276.14 231
15277.31 245
15278.47 216
15279.64 222
15280.81 236
15281.98 221
15283.15 217
15284.31 209
15285.48 219
15286.65 217
15287.82 207
15288.99 215
15290.15 236
15291.32 236
15292.49 226
15293.66 235
15294.83 215
15296.00 203
15297.16 209
15298.33 218
15299.50 232
15300.67 237
15301.84 229
15303.01 232
15304.18 221
15305.35 205
15306.51 208
15307.68 214
15308.85 241
15310.02 233
15311.19 198
15312.36 225
15313.53 232
15314.70 225
15315.87 224
15317.04 255
15318.21 224
15319.37 220
15320.54 189
15321.71 221
15322.88 223
15324.05 213
15325.22 237
15326.39 230
15327.56 214
15328.73 215
15329.90 236
15331.07 229
15332.24 243
15333.41 242
15334.58 218
15335.75 213
15336.92 213
15338.09 219
15339.26 225
15340.43 216
15341.60 226
15342.77 230
15343.94 239
15345.11 226
15346.28 265
15347.45 226
15348.62 192
15349.79 222
15350.96 237
15352.13 217
15353.31 212
15354.48 205
15355.65 239
15356.82 217
15357.99 221
15359.16 240
15360.33 235
15361.50 214
15362.67 225
15363.84 246
15365.01 205
15366.19 237
15367.36 211
15368.53 229
15369.70 234
15370.87 235
15372.04 239
15373.21 196
15374.38 207
15375.56 224
15376.73 229
15377.90 232
15379.07 214
15380.24 214
15381.41 238
15382.59 242
15383.76 220
15384.93 223
15386.10 226
15387.27 207
15388.45 224
15389.62 235
15390.79 226
15391.96 252
15393.13 262
15394.31 247
15395.48 203
15396.65 228
15397.82 255
15399.00 245
15400.17 211
15401.34 232
15402.51 212
15403.69 219
15404.86 228
15406.03 253
15407.20 242
15408.38 216
15409.55 212
15410.72 212
15411.89 228
15413.07 207
15414.24 192
15415.41 198
15416.59 225
15417.76 206
15418.93 193
15420.11 216
15421.28 244
15422.45 196
15423.63 219
15424.80 209
15425.97 207
15427.15 181
15428.32 202
15429.49 216
15430.67 185
15431.84 196
15433.01 196
15434.19 216
15435.36 185
15436.54 201
15437.71 196
15438.88 190
15440.06 234
15441.23 213
15442.41 208
15443.58 218
15444.75 223
15445.93 212
15447.10 176
15448.28 201
15449.45 205
15450.63 193
15451.80 213
15452.97 201
15454.15 198
15455.32 207
15456.50 224
15457.67 245
15458.85 209
15460.02 179
15461.20 207
15462.37 199
15463.55 197
15464.72 222
15465.90 218
15467.07 210
15468.25 187
15469.42 222
15470.60 177
15471.77 181
15472.95 215
15474.12 217
15475.30 197
15476.47 186
15477.65 199
15478.82 209
15480.00 183
15481.17 179
15482.35 218
15483.53 215
15484.70 228
15485.88 213
15487.05 189
15488.23 219
15489.40 204
15490.58 188
15491.76 213
15492.93 188
15494.11 219
15495.28 230
15496.46 194
15497.64 200
15498.81 209
15499.99 198
15501.17 196
15502.34 199
15503.52 199
15504.69 200
15505.87 200
15507.05 188
15508.22 218
15509.40 211
15510.58 177
15511.75 199
15512.93 209
15514.11 208
15515.28 204
15516.46 218
15517.64 216
15518.81 223
15519.99 219
15521.17 193
15522.35 245
15523.52 226
15524.70 205
15525.88 230
15527.05 224
15528.23 196
15529.41 220
15530.59 248
15531.76 216
15532.94 195
15534.12 217
15535.30 212
15536.47 219
15537.65 190
15538.83 219
15540.01 233
15541.19 230
15542.36 217
15543.54 202
15544.72 228
15545.90 223
15547.08 220
15548.25 235
15549.43 249
15550.61 233
15551.79 257
15552.97 252
15554.14 219
15555.32 234
15556.50 220
15557.68 241
15558.86 243
15560.04 282
15561.22 260
15562.39 273
15563.57 268
15564.75 255
15565.93 270
15567.11 269
15568.29 259
15569.47 259
15570.65 269
15571.82 251
15573.00 237
15574.18 268
15575.36 281
15576.54 297
15577.72 256
15578.90 282
15580.08 295
15581.26 266
15582.44 253
15583.62 264
15584.80 289
15585.98 289
15587.16 272
15588.34 276
15589.51 307
15590.69 296
15591.87 285
15593.05 275
15594.23 316
15595.41 291
15596.59 340
15597.77 278
15598.95 299
15600.13 302
15601.31 281
15602.49 277
15603.67 276
15604.85 286
15606.03 312
15607.21 288
15608.40 305
15609.58 282
15610.76 320
15611.94 325
15613.12 345
15614.30 369
15615.48 372
15616.66 357
15617.84 332
15619.02 338
15620.20 343
15621.38 319
15622.56 369
15623.74 359
15624.93 376
15626.11 359
15627.29 371
15628.47 371
15629.65 369
15630.83 368
15632.01 382
15633.19 428
15634.37 379
15635.56 396
15636.74 368
15637.92 375
15639.10 376
15640.28 424
15641.46 404
15642.65 423
15643.83 430
15645.01 432
15646.19 421
15647.37 411
15648.55 439
15649.74 458
15650.92 447
15652.10 412
15653.28 384
15654.46 493
15655.65 461
15656.83 445
15658.01 485
15659.19 478
15660.38 450
15661.56 464
15662.74 476
15663.92 482
15665.11 466
15666.29 474
15667.47 493
15668.65 452
15669.84 464
15671.02 432
15672.20 451
15673.38 430
15674.57 425
15675.75 471
15676.93 463
15678.12 456
15679.30 427
15680.48 444
15681.67 456
15682.85 414
15684.03 404
15685.22 424
15686.40 376
15687.58 447
15688.77 448
15689.95 434
15691.13 474
15692.32 429
15693.50 473
15694.68 441
15695.87 383
15697.05 395
15698.23 425
15699.42 402
15700.60 427
15701.79 464
15702.97 427
15704.15 426
15705.34 424
15706.52 458
15707.71 456
15708.89 443
15710.07 485
15711.26 437
15712.44 476
15713.63 434
15714.81 461
15716.00 444
15717.18 432
15718.37 465
15719.55 490
15720.73 454
15721.92 482
15723.10 458
15724.29 481
15725.47 510
15726.66 460
15727.84 490
15729.03 503
15730.21 490
15731.40 495
15732.58 500
15733.77 449
15734.95 456
15736.14 501
15737.32 486
15738.51 524
15739.69 520
15740.88 465
15742.07 496
15743.25 512
15744.44 529
15745.62 509
15746.81 527
15747.99 502
15749.18 529
15750.36 511
15751.55 549
15752.74 585
15753.92 568
15755.11 566
15756.29 540
15757.48 483
15758.67 551
15759.85 580
15761.04 549
15762.22 530
15763.41 492
15764.60 551
15765.78 563
15766.97 602
15768.16 549
15769.34 534
15770.53 519
15771.72 532
15772.90 510
15774.09 508
15775.28 501
15776.46 452
15777.65 515
15778.84 512
15780.02 516
15781.21 499
15782.40 511
15783.58 493
15784.77 484
15785.96 490
15787.14 481
15788.33 475
15789.52 435
15790.71 464
15791.89 463
15793.08 483
15794.27 487
15795.46 438
15796.64 435
15797.83 410
15799.02 434
15800.21 425
15801.39 416
15802.58 415
15803.77 376
15804.96 421
15806.14 354
15807.33 373
15808.52 370
15809.71 391
15810.90 365
15812.08 358
15813.27 361
15814.46 370
15815.65 338
15816.84 333
15818.03 368
15819.21 376
15820.40 400
15821.59 342
15822.78 293
15823.97 343
15825.16 377
15826.35 349
15827.53 329
15828.72 353
15829.91 354
15831.10 360
15832.29 328
15833.48 357
15834.67 345
15835.86 304
15837.04 325
15838.23 333
15839.42 301
15840.61 325
15841.80 345
15842.99 356
15844.18 353
15845.37 318
15846.56 335
15847.75 286
15848.94 329
15850.13 347
15851.32 313
15852.51 312
15853.70 342
15854.89 339
15856.07 339
15857.26 330
15858.45 336
15859.64 302
15860.83 327
15862.02 318
15863.21 322
15864.40 328
15865.59 337
15866.78 342
15867.97 337
15869.16 334
15870.36 362
15871.55 339
15872.74 309
15873.93 322
15875.12 331
15876.31 341
15877.50 302
15878.69 308
15879.88 349
15881.07 378
15882.26 364
15883.45 333
15884.64 334
15885.83 316
15887.02 328
15888.21 320
15889.41 267
15890.60 320
15891.79 338
15892.98 344
15894.17 352
15895.36 361
15896.55 353
15897.74 379
15898.93 347
15900.13 353
15901.32 390
15902.51 353
15903.70 373
15904.89 359
15906.08 375
15907.28 343
15908.47 389
15909.66 368
15910.85 391
15912.04 341
15913.23 328
15914.43 368
15915.62 384
15916.81 386
15918.00 428
15919.19 396
15920.39 409
15921.58 422
15922.77 394
15923.96 402
15925.16 382
15926.35 388
15927.54 377
15928.73 340
15929.93 371
15931.12 377
15932.31 369
15933.50 351
15934.70 363
15935.89 399
15937.08 406
15938.27 391
15939.47 403
15940.66 354
15941.85 369
15943.05 340
15944.24 360
15945.43 343
15946.63 331
15947.82 344
15949.01 323
15950.21 353
15951.40 307
15952.59 309
15953.79 301
15954.98 286
15956.17 293
15957.37 315
15958.56 317
15959.75 263
15960.95 319
15962.14 342
15963.33 288
15964.53 304
15965.72 330
15966.92 289
15968.11 301
15969.30 265
15970.50 231
15971.69 263
15972.89 252
15974.08 258
15975.27 255
15976.47 287
15977.66 259
15978.86 238
15980.05 247
15981.25 251
15982.44 255
15983.63 214
15984.83 221
15986.02 249
15987.22 247
15988.41 252
15989.61 217
15990.80 237
15992.00 242
15993.19 252
15994.39 200
15995.58 212
15996.78 241
15997.97 258
15999.17 237
16000.36 206
16001.56 217
16002.75 227
16003.95 223
16005.14 222
16006.34 214
16007.53 224
16008.73 212
16009.93 223
16011.12 230
16012.32 174
16013.51 225
16014.71 240
16015.90 230
16017.10 192
16018.30 194
16019.49 220
16020.69 232
16021.88 210
16023.08 200
16024.28 212
16025.47 214
16026.67 205
16027.86 217
16029.06 209
16030.26 213
16031.45 221
16032.65 208
16033.85 233
16035.04 235
16036.24 207
16037.43 187
16038.63 210
16039.83 208
16041.02 230
16042.22 225
16043.42 233
16044.61 238
16045.81 246
16047.01 250
16048.21 232
16049.40 214
16050.60 214
16051.80 197
16052.99 180
16054.19 211
16055.39 210
16056.59 215
16057.78 203
16058.98 218
16060.18 206
16061.37 199
16062.57 242
16063.77 186
16064.97 177
16066.16 197
16067.36 185
16068.56 213
16069.76 247
16070.96 193
16072.15 232
16073.35 245
16074.55 215
16075.75 182
16076.95 206
16078.14 205
16079.34 250
16080.54 228
16081.74 235
16082.94 197
16084.13 203
16085.33 197
16086.53 178
16087.73 207
16088.93 206
16090.13 199
16091.33 210
16092.52 214
16093.72 195
16094.92 192
16096.12 238
16097.32 205
16098.52 191
16099.72 220
16100.92 192
16102.11 179
16103.31 189
16104.51 170
16105.71 160
16106.91 174
16108.11 183
16109.31 182
16110.51 185
16111.71 203
16112.91 176
16114.11 171
16115.31 179
16116.51 189
16117.70 230
16118.90 194
16120.10 179
16121.30 163
16122.50 190
16123.70 188
16124.90 180
16126.10 157
16127.30 185
16128.50 216
16129.70 149
16130.90 152
16132.10 160
16133.30 163
16134.50 168
16135.70 162
16136.90 177
16138.10 204
16139.30 204
16140.50 190
16141.71 178
16142.91 178
16144.11 182
16145.31 208
16146.51 178
16147.71 173
16148.91 198
16150.11 198
16151.31 175
16152.51 180
16153.71 172
16154.91 180
16156.11 192
16157.31 179
16158.52 175
16159.72 196
16160.92 205
16162.12 216
16163.32 189
16164.52 169
16165.72 202
16166.92 168
16168.13 175
16169.33 179
16170.53 182
16171.73 186
16172.93 163
16174.13 217
16175.34 187
16176.54 208
16177.74 206
16178.94 204
16180.14 194
16181.34 192
16182.55 182
16183.75 182
16184.95 194
16186.15 190
16187.35 198
16188.56 195
16189.76 182
16190.96 204
16192.16 202
16193.37 219
16194.57 198
16195.77 199
16196.97 177
16198.18 201
16199.38 177
16200.58 184
16201.78 224
16202.99 181
16204.19 188
16205.39 193
16206.60 228
16207.80 207
16209.00 171
16210.20 218
16211.41 184
16212.61 192
16213.81 197
16215.02 201
16216.22 188
16217.42 191
16218.63 207
16219.83 192
16221.03 232
16222.24 205
16223.44 165
16224.64 186
16225.85 204
16227.05 209
16228.25 189
16229.46 213
16230.66 234
16231.87 196
16233.07 216
16234.27 206
16235.48 195
16236.68 205
16237.89 234
16239.09 209
16240.29 212
16241.50 210
16242.70 200
16243.91 222
16245.11 202
16246.31 208
16247.52 237
16248.72 258
16249.93 226
16251.13 233
16252.34 207
16253.54 226
16254.75 228
16255.95 230
16257.16 211
16258.36 209
16259.57 240
16260.77 231
16261.97 243
16263.18 238
16264.38 241
16265.59 229
16266.80 272
16268.00 252
16269.21 242
16270.41 236
16271.62 243
16272.82 271
16274.03 234
16275.23 264
16276.44 243
16277.64 222
16278.85 237
16280.05 240
16281.26 244
16282.47 262
16283.67 254
16284.88 269
16286.08 250
16287.29 249
16288.49 242
16289.70 235
16290.91 286
16292.11 293
16293.32 286
16294.52 293
16295.73 281
16296.94 313
16298.14 264
16299.35 275
16300.56 304
16301.76 297
16302.97 282
16304.18 271
16305.38 309
16306.59 313
16307.79 261
16309.00 274
16310.21 266
16311.42 307
16312.62 254
16313.83 262
16315.04 280
16316.24 271
16317.45 275
16318.66 276
16319.86 280
16321.07 267
16322.28 284
16323.49 269
16324.69 259
16325.90 254
16327.11 276
16328.31 277
16329.52 288
16330.73 263
16331.94 261
16333.14 267
16334.35 260
16335.56 234
16336.77 244
16337.98 233
16339.18 239
16340.39 243
16341.60 223
16342.81 224
16344.01 234
16345.22 228
16346.43 231
16347.64 218
16348.85 202
16350.05 217
16351.26 219
16352.47 210
16353.68 234
16354.89 194
16356.10 217
16357.30 222
16358.51 228
16359.72 214
16360.93 207
16362.14 225
16363.35 202
16364.56 200
16365.77 206
16366.97 225
16368.18 225
16369.39 204
16370.60 199
16371.81 210
16373.02 195
16374.23 188
16375.44 186
16376.65 167
16377.86 188
16379.06 185
16380.27 168
16381.48 193
16382.69 179
16383.90 169
16385.11 191
16386.32 179
16387.53 192
16388.74 199
16389.95 209
16391.16 184
16392.37 184
16393.58 209
16394.79 204
16396.00 188
16397.21 179
16398.42 177
16399.63 170
16400.84 211
16402.05 205
16403.26 203
16404.47 193
16405.68 180
16406.89 157
16408.10 178
16409.31 208
16410.52 184
16411.73 180
16412.94 191
16414.15 201
16415.36 181
16416.57 153
16417.78 201
16419.00 201
16420.21 220
16421.42 180
16422.63 173
16423.84 195
16425.05 193
16426.26 186
16427.47 185
16428.68 185
16429.89 163
16431.11 168
16432.32 190
16433.53 189
16434.74 194
16435.95 168
16437.16 157
16438.37 193
16439.59 194
16440.80 193
16442.01 186
16443.22 159
16444.43 175
16445.64 174
16446.86 162
16448.07 169
16449.28 179
16450.49 178
16451.70 188
16452.91 173
16454.13 161
16455.34 179
16456.55 176
16457.76 168
16458.98 166
16460.19 182
16461.40 185
16462.61 182
16463.82 159
16465.04 171
16466.25 168
16467.46 193
16468.67 177
16469.89 188
16471.10 191
16472.31 183
16473.53 210
16474.74 164
16475.95 164
16477.16 159
16478.38 178
16479.59 181
16480.80 169
16482.02 193
16483.23 184
16484.44 167
16485.66 157
16486.87 177
16488.08 186
16489.30 179
16490.51 200
16491.72 190
16492.94 145
16494.15 157
16495.36 175
16496.58 175
16497.79 175
16499.00 208
16500.22 192
16501.43 146
16502.65 157
16503.86 162
16505.07 163
16506.29 153
16507.50 155
16508.71 188
16509.93 165
16511.14 147
16512.36 149
16513.57 172
16514.79 172
16516.00 192
16517.21 204
16518.43 170
16519.64 162
16520.86 172
16522.07 179
16523.29 159
16524.50 171
16525.72 205
16526.93 168
16528.15 181
16529.36 164
16530.58 209
16531.79 169
16533.01 171
16534.22 155
16535.44 171
16536.65 160
16537.87 179
16539.08 170
16540.30 157
16541.51 164
16542.73 180
16543.94 156
16545.16 156
16546.37 163
16547.59 159
16548.80 171
16550.02 218
16551.24 207
16552.45 194
16553.67 187
16554.88 189
16556.10 175
16557.31 182
16558.53 173
16559.75 168
16560.96 184
16562.18 185
16563.39 178
16564.61 197
16565.83 192
16567.04 165
16568.26 182
16569.47 220
16570.69 192
16571.91 209
16573.12 183
16574.34 200
16575.56 194
16576.77 202
16577.99 220
16579.21 212
16580.42 202
16581.64 231
16582.86 235
16584.07 211
16585.29 229
16586.51 255
16587.72 244
16588.94 217
16590.16 212
16591.38 237
16592.59 249
16593.81 208
16595.03 200
16596.24 220
16597.46 242
16598.68 215
16599.90 201
16601.11 185
16602.33 183
16603.55 175
16604.77 203
16605.98 196
16607.20 183
16608.42 205
16609.64 220
16610.86 203
16612.07 163
16613.29 183
16614.51 189
16615.73 186
16616.95 193
16618.16 172
16619.38 174
16620.60 192
16621.82 160
16623.04 174
16624.25 185
16625.47 198
16626.69 202
16627.91 179
16629.13 142
16630.35 166
16631.57 175
16632.78 156
16634.00 153
16635.22 164
16636.44 155
16637.66 171
16638.88 147
16640.10 131
16641.32 145
16642.53 166
16643.75 162
16644.97 175
16646.19 138
16647.41 149
16648.63 165
16649.85 158
16651.07 170
16652.29 161
16653.51 184
16654.73 186
16655.95 170
16657.17 142
16658.39 149
16659.61 177
16660.83 145
16662.04 146
16663.26 168
16664.48 159
16665.70 160
16666.92 167
16668.14 167
16669.36 149
16670.58 171
16671.80 179
16673.02 169
16674.24 144
16675.46 149
16676.68 137
16677.91 157
16679.13 126
16680.35 165
16681.57 175
16682.79 147
16684.01 142
16685.23 152
16686.45 137
16687.67 173
16688.89 176
16690.11 176
16691.33 166
16692.55 140
16693.77 147
16694.99 151
16696.21 153
16697.44 130
16698.66 125
16699.88 119
16701.10 114
16702.32 126
16703.54 121
16704.76 155
16705.98 165
16707.21 150
16708.43 134
16709.65 125
16710.87 153
16712.09 150
16713.31 135
16714.53 138
16715.76 151
16716.98 174
16718.20 129
16719.42 148
16720.64 140
16721.87 155
16723.09 162
16724.31 143
16725.53 164
16726.75 140
16727.98 170
16729.20 153
16730.42 133
16731.64 151
16732.86 143
16734.09 163
16735.31 155
16736.53 212
16737.75 186
16738.98 150
16740.20 150
16741.42 129
16742.64 152
16743.87 171
16745.09 187
16746.31 156
16747.54 137
16748.76 165
16749.98 149
16751.20 155
16752.43 163
16753.65 143
16754.87 132
16756.10 151
16757.32 139
16758.54 167
16759.77 152
16760.99 162
16762.21 177
16763.44 138
16764.66 158
16765.88 152
16767.11 141
16768.33 160
16769.55 164
16770.78 152
16772.00 128
16773.23 130
16774.45 142
16775.67 149
16776.90 134
16778.12 150
16779.35 153
16780.57 162
16781.79 122
16783.02 154
16784.24 158
16785.47 160
16786.69 171
16787.91 159
16789.14 154
16790.36 143
16791.59 144
16792.81 155
16794.04 131
16795.26 197
16796.49 152
16797.71 154
16798.94 163
16800.16 145
16801.38 178
16802.61 166
16803.83 154
16805.06 174
16806.28 168
16807.51 167
16808.73 178
16809.96 149
16811.18 139
16812.41 142
16813.64 140
16814.86 154
16816.09 151
16817.31 149
16818.54 143
16819.76 145
16820.99 142
16822.21 147
16823.44 131
16824.66 141
16825.89 144
16827.12 134
16828.34 185
16829.57 141
16830.79 146
16832.02 152
16833.25 194
16834.47 148
16835.70 137
16836.92 167
16838.15 161
16839.38 151
16840.60 172
16841.83 174
16843.06 198
16844.28 196
16845.51 194
16846.73 171
16847.96 199
16849.19 178
16850.41 174
16851.64 179
16852.87 186
16854.09 216
16855.32 197
16856.55 196
16857.77 195
16859.00 226
16860.23 211
16861.46 216
16862.68 239
16863.91 212
16865.14 179
16866.36 208
16867.59 215
16868.82 250
16870.05 289
16871.27 228
16872.50 259
16873.73 222
16874.96 238
16876.18 234
16877.41 266
16878.64 306
16879.87 294
16881.09 284
16882.32 306
16883.55 283
16884.78 278
16886.01 286
16887.23 306
16888.46 287
16889.69 290
16890.92 294
16892.15 309
16893.37 281
16894.60 284
16895.83 267
16897.06 261
16898.29 279
16899.51 271
16900.74 252
16901.97 273
16903.20 277
16904.43 276
16905.66 251
16906.89 249
16908.12 262
16909.34 259
16910.57 233
16911.80 232
16913.03 250
16914.26 225
16915.49 208
16916.72 207
16917.95 212
16919.18 215
16920.40 215
16921.63 217
16922.86 191
16924.09 246
16925.32 177
16926.55 165
16927.78 195
16929.01 209
16930.24 229
16931.47 224
16932.70 189
16933.93 162
16935.16 197
16936.39 205
16937.62 170
16938.85 163
16940.08 180
16941.31 183
16942.54 179
16943.77 157
16945.00 147
16946.23 201
16947.46 176
16948.69 204
16949.92 179
16951.15 156
16952.38 160
16953.61 175
16954.84 174
16956.07 151
16957.30 169
16958.53 204
16959.76 164
16960.99 156
16962.22 165
16963.45 155
16964.68 162
16965.92 182
16967.15 185
16968.38 163
16969.61 173
16970.84 176
16972.07 160
16973.30 188
16974.53 160
16975.76 183
16976.99 188
16978.23 186
16979.46 170
16980.69 185
16981.92 200
16983.15 153
16984.38 171
16985.61 184
16986.85 188
16988.08 160
16989.31 176
16990.54 156
16991.77 183
16993.00 174
16994.24 180
16995.47 179
16996.70 188
16997.93 190
16999.16 174
17000.40 197
17001.63 168
17002.86 210
17004.09 177
17005.32 165
17006.56 173
17007.79 157
17009.02 179
17010.25 163
17011.49 170
17012.72 165
17013.95 166
17015.18 178
17016.42 179
17017.65 163
17018.88 163
17020.12 172
17021.35 171
17022.58 168
17023.81 151
17025.05 170
17026.28 162
17027.51 141
17028.75 172
17029.98 158
17031.21 181
17032.45 155
17033.68 151
17034.91 150
17036.15 174
17037.38 169
17038.61 159
17039.85 184
17041.08 176
17042.31 175
17043.55 169
17044.78 170
17046.01 162
17047.25 149
17048.48 161
17049.72 139
17050.95 162
17052.18 134
17053.42 135
17054.65 140
17055.89 149
17057.12 181
17058.35 152
17059.59 157
17060.82 158
17062.06 150
17063.29 123
17064.53 167
17065.76 166
17066.99 147
17068.23 168
17069.46 173
17070.70 152
17071.93 145
17073.17 165
17074.40 153
17075.64 169
17076.87 138
17078.11 120
17079.34 128
17080.58 129
17081.81 130
17083.05 131
17084.28 149
17085.52 165
17086.75 145
17087.99 139
17089.22 126
17090.46 121
17091.69 123
17092.93 122
17094.16 124
17095.40 132
17096.64 147
17097.87 161
17099.11 148
17100.34 146
17101.58 157
17102.81 165
17104.05 156
17105.29 149
17106.52 140
17107.76 132
17108.99 139
17110.23 151
17111.47 136
17112.70 137
17113.94 148
17115.17 154
17116.41 144
17117.65 156
17118.88 169
17120.12 159
17121.36 132
17122.59 146
17123.83 144
17125.07 153
17126.30 136
17127.54 131
17128.78 134
17130.01 137
17131.25 132
17132.49 143
17133.72 139
17134.96 115
17136.20 129
17137.43 120
17138.67 127
17139.91 137
17141.15 141
17142.38 130
17143.62 133
17144.86 142
17146.10 130
17147.33 121
17148.57 127
17149.81 139
17151.05 126
17152.28 127
17153.52 145
17154.76 121
17156.00 138
17157.23 116
17158.47 106
17159.71 143
17160.95 146
17162.19 150
17163.42 124
17164.66 119
17165.90 118
17167.14 138
17168.38 158
17169.61 154
17170.85 146
17172.09 114
17173.33 126
17174.57 145
17175.81 145
17177.04 130
17178.28 114
17179.52 127
17180.76 153
17182.00 128
17183.24 126
17184.48 113
17185.71 152
17186.95 133
17188.19 113
17189.43 134
17190.67 160
17191.91 130
17193.15 149
17194.39 133
17195.63 122
17196.87 152
17198.11 134
17199.34 104
17200.58 128
17201.82 128
17203.06 126
17204.30 138
17205.54 116
17206.78 111
17208.02 144
17209.26 138
17210.50 117
17211.74 129
17212.98 143
17214.22 143
17215.46 121
17216.70 141
17217.94 122
17219.18 107
17220.42 130
17221.66 140
17222.90 111
17224.14 161
17225.38 158
17226.62 150
17227.86 128
17229.10 131
17230.34 161
17231.58 162
17232.82 142
17234.06 148
17235.30 123
17236.54 102
17237.78 123
17239.03 124
17240.27 133
17241.51 112
17242.75 116
17243.99 109
17245.23 112
17246.47 101
17247.71 129
17248.95 150
17250.19 114
17251.43 108
17252.68 155
17253.92 119
17255.16 140
17256.40 117
17257.64 131
17258.88 132
17260.12 130
17261.37 147
17262.61 134
17263.85 145
17265.09 141
17266.33 113
17267.57 110
17268.82 134
17270.06 132
17271.30 119
17272.54 103
17273.78 116
17275.03 109
17276.27 131
17277.51 108
17278.75 123
17279.99 130
17281.24 123
17282.48 111
17283.72 126
17284.96 141
17286.21 123
17287.45 117
17288.69 113
17289.93 97
17291.18 109
17292.42 105
17293.66 116
17294.90 145
17296.15 132
17297.39 107
17298.63 119
17299.88 114
17301.12 119
17302.36 118
17303.60 125
17304.85 132
17306.09 108
17307.33 111
17308.58 133
17309.82 114
17311.06 110
17312.31 108
17313.55 109
17314.79 134
17316.04 142
17317.28 155
17318.52 134
17319.77 135
17321.01 117
17322.26 136
17323.50 123
17324.74 103
17325.99 102
17327.23 103
17328.48 110
17329.72 130
17330.96 118
17332.21 114
17333.45 93
17334.70 122
17335.94 110
17337.18 127
17338.43 139
17339.67 137
17340.92 122
17342.16 113
17343.41 108
17344.65 118
17345.90 138
17347.14 119
17348.38 121
17349.63 123
17350.87 121
17352.12 111
17353.36 113
17354.61 138
17355.85 126
17357.10 103
17358.34 110
17359.59 100
17360.83 135
17362.08 116
17363.32 133
17364.57 130
17365.81 137
17367.06 137
17368.31 142
17369.55 142
17370.80 139
17372.04 119
17373.29 113
17374.53 115
17375.78 109
17377.02 119
17378.27 125
17379.52 144
17380.76 128
17382.01 97
17383.25 114
17384.50 125
17385.75 103
17386.99 125
17388.24 101
17389.48 115
17390.73 131
17391.98 135
17393.22 122
17394.47 130
17395.71 118
17396.96 120
17398.21 104
17399.45 118
17400.70 118
17401.95 129
17403.19 130
17404.44 105
17405.69 121
17406.93 117
17408.18 139
17409.43 100
17410.67 117
17411.92 106
17413.17 103
17414.42 122
17415.66 123
17416.91 129
17418.16 110
17419.40 145
17420.65 129
17421.90 126
17423.15 129
17424.39 119
17425.64 124
17426.89 124
17428.14 112
17429.38 157
17430.63 120
17431.88 130
17433.13 112
17434.37 121
17435.62 109
17436.87 128
17438.12 131
17439.37 116
17440.61 133
17441.86 121
17443.11 125
17444.36 113
17445.61 145
17446.85 134
17448.10 119
17449.35 120
17450.60 117
17451.85 105
17453.10 134
17454.34 147
17455.59 135
17456.84 145
17458.09 141
17459.34 135
17460.59 152
17461.84 133
17463.09 90
17464.33 91
17465.58 117
17466.83 120
17468.08 134
17469.33 114
17470.58 122
17471.83 143
17473.08 164
17474.33 109
17475.58 129
17476.83 136
17478.07 125
17479.32 131
17480.57 135
17481.82 122
17483.07 117
17484.32 161
17485.57 135
17486.82 121
17488.07 112
17489.32 119
17490.57 144
17491.82 135
17493.07 136
17494.32 123
17495.57 110
17496.82 132
17498.07 157
17499.32 117
17500.57 114
17501.82 115
17503.07 131
17504.32 141
17505.57 142
17506.82 153
17508.07 143
17509.32 136
17510.57 131
17511.82 160
17513.07 150
17514.32 145
17515.58 147
17516.83 106
17518.08 136
17519.33 129
17520.58 129
17521.83 126
17523.08 145
17524.33 125
17525.58 134
17526.83 123
17528.08 136
17529.34 148
17530.59 144
17531.84 135
17533.09 126
17534.34 139
17535.59 168
17536.84 150
17538.09 132
17539.35 134
17540.60 135
17541.85 153
17543.10 147
17544.35 153
17545.60 157
17546.86 170
17548.11 157
17549.36 145
17550.61 160
17551.86 144
17553.12 163
17554.37 154
17555.62 120
17556.87 131
17558.12 127
17559.38 150
17560.63 158
17561.88 131
17563.13 157
17564.39 132
17565.64 132
17566.89 140
17568.14 149
17569.40 147
17570.65 125
17571.90 119
17573.15 103
17574.41 123
17575.66 117
17576.91 141
17578.17 119
17579.42 147
17580.67 135
17581.92 142
17583.18 137
17584.43 143
17585.68 126
17586.94 133
17588.19 134
17589.44 111
17590.70 136
17591.95 127
17593.20 139
17594.46 141
17595.71 141
17596.97 143
17598.22 143
17599.47 124
17600.73 149
17601.98 144
17603.23 153
17604.49 151
17605.74 138
17607.00 119
17608.25 152
17609.50 117
17610.76 139
17612.01 143
17613.27 131
17614.52 141
17615.77 129
17617.03 128
17618.28 122
17619.54 152
17620.79 158
17622.05 156
17623.30 149
17624.56 149
17625.81 143
17627.06 118
17628.32 139
17629.57 119
17630.83 113
17632.08 132
17633.34 130
17634.59 140
17635.85 126
17637.10 150
17638.36 151
17639.61 147
17640.87 148
17642.12 157
17643.38 135
17644.63 156
17645.89 151
17647.15 137
17648.40 103
17649.66 123
17650.91 139
17652.17 134
17653.42 119
17654.68 118
17655.93 119
17657.19 129
17658.45 106
17659.70 142
17660.96 144
17662.21 130
17663.47 107
17664.73 138
17665.98 130
17667.24 158
17668.49 154
17669.75 136
17671.01 119
17672.26 155
17673.52 137
17674.77 122
17676.03 105
17677.29 107
17678.54 118
17679.80 133
17681.06 111
17682.31 107
17683.57 103
17684.83 115
17686.08 126
17687.34 132
17688.60 104
17689.85 122
17691.11 115
17692.37 126
17693.63 111
17694.88 106
17696.14 106
17697.40 132
17698.65 168
17699.91 110
17701.17 98
17702.43 114
17703.68 111
17704.94 111
17706.20 120
17707.46 120
17708.71 112
17709.97 93
17711.23 112
17712.49 104
17713.74 136
17715.00 104
17716.26 102
17717.52 110
17718.78 102
17720.03 129
17721.29 111
17722.55 113
17723.81 143
17725.07 124
17726.32 108
17727.58 124
17728.84 127
17730.10 128
17731.36 111
17732.62 115
17733.87 107
17735.13 106
17736.39 106
17737.65 97
17738.91 142
17740.17 137
17741.43 98
17742.69 114
17743.94 113
17745.20 104
17746.46 120
17747.72 127
17748.98 126
17750.24 115
17751.50 121
17752.76 122
17754.02 121
17755.28 106
17756.53 124
17757.79 109
17759.05 107
17760.31 110
17761.57 104
17762.83 112
17764.09 112
17765.35 121
17766.61 104
17767.87 119
17769.13 109
17770.39 121
17771.65 135
17772.91 148
17774.17 153
17775.43 121
17776.69 108
17777.95 105
17779.21 123
17780.47 123
17781.73 117
17782.99 113
17784.25 133
17785.51 120
17786.77 112
17788.03 100
17789.29 119
17790.55 116
17791.81 109
17793.07 111
17794.33 86
17795.59 101
17796.86 103
17798.12 136
17799.38 117
17800.64 113
17801.90 127
17803.16 112
17804.42 116
17805.68 112
17806.94 113
17808.20 108
17809.47 114
17810.73 113
17811.99 117
17813.25 125
17814.51 103
17815.77 113
17817.03 114
17818.29 142
17819.56 135
17820.82 113
17822.08 122
17823.34 130
17824.60 105
17825.86 111
17827.13 110
17828.39 117
17829.65 102
17830.91 99
17832.17 114
17833.44 108
17834.70 140
17835.96 128
17837.22 114
17838.48 119
17839.75 111
17841.01 98
17842.27 106
17843.53 123
17844.80 107
17846.06 90
17847.32 125
17848.58 103
17849.85 96
17851.11 85
17852.37 107
17853.63 112
17854.90 89
17856.16 131
17857.42 137
17858.69 96
17859.95 102
17861.21 119
17862.47 96
17863.74 86
17865.00 103
17866.26 111
17867.53 101
17868.79 95
17870.05 92
17871.32 113
17872.58 125
17873.84 82
17875.11 98
17876.37 104
17877.63 118
17878.90 93
17880.16 102
17881.43 111
17882.69 116
17883.95 131
17885.22 96
17886.48 84
17887.74 103
17889.01 114
17890.27 91
17891.54 106
17892.80 112
17894.07 102
17895.33 111
17896.59 116
17897.86 98
17899.12 107
17900.39 111
17901.65 97
17902.92 118
17904.18 92
17905.44 104
17906.71 106
17907.97 119
17909.24 100
17910.50 97
17911.77 99
17913.03 106
17914.30 95
17915.56 127
17916.83 96
17918.09 110
17919.36 83
17920.62 101
17921.89 101
17923.15 104
17924.42 100
17925.68 116
17926.95 93
17928.21 90
17929.48 120
17930.75 108
17932.01 128
17933.28 138
17934.54 141
17935.81 126
17937.07 110
17938.34 101
17939.61 127
17940.87 106
17942.14 102
17943.40 80
17944.67 94
17945.93 120
17947.20 97
17948.47 114
17949.73 115
17951.00 113
17952.27 93
17953.53 108
17954.80 89
17956.06 125
17957.33 100
17958.60 95
17959.86 101
17961.13 117
17962.40 106
17963.66 105
17964.93 109
17966.20 99
17967.46 121
17968.73 111
17970.00 111
17971.26 120
17972.53 110
17973.80 99
17975.07 109
17976.33 107
17977.60 117
17978.87 115
17980.13 108
17981.40 109
17982.67 120
17983.94 93
17985.20 112
17986.47 120
17987.74 108
17989.01 112
17990.27 117
17991.54 112
17992.81 112
17994.08 100
17995.34 93
17996.61 101
17997.88 114
17999.15 130
18000.42 123
18001.68 131
18002.95 112
18004.22 131
18005.49 94
18006.76 79
18008.02 108
18009.29 123
18010.56 124
18011.83 90
18013.10 129
18014.37 100
18015.63 108
18016.90 100
18018.17 105
18019.44 98
18020.71 129
18021.98 117
18023.25 113
18024.51 96
18025.78 127
18027.05 121
18028.32 107
18029.59 98
18030.86 96
18032.13 136
18033.40 115
18034.67 115
18035.94 93
18037.20 145
18038.47 109
18039.74 122
18041.01 110
18042.28 93
18043.55 119
18044.82 119
18046.09 126
18047.36 105
18048.63 94
18049.90 116
18051.17 101
18052.44 111
18053.71 110
18054.98 81
18056.25 124
18057.52 115
18058.79 107
18060.06 105
18061.33 83
18062.60 92
18063.87 98
18065.14 94
18066.41 94
18067.68 100
18068.95 102
18070.22 111
18071.49 109
18072.76 112
18074.03 113
18075.30 115
18076.57 105
18077.84 91
18079.11 107
18080.39 105
18081.66 118
18082.93 103
18084.20 93
18085.47 94
18086.74 111
18088.01 120
18089.28 107
18090.55 110
18091.82 85
18093.10 110
18094.37 120
18095.64 87
18096.91 99
18098.18 104
18099.45 102
18100.72 117
18102.00 128
18103.27 116
18104.54 108
18105.81 131
18107.08 111
18108.35 128
18109.63 117
18110.90 127
18112.17 118
18113.44 91
18114.71 93
18115.98 87
18117.26 110
18118.53 109
18119.80 111
18121.07 104
18122.35 101
18123.62 102
18124.89 95
18126.16 111
18127.43 109
18128.71 115
18129.98 129
18131.25 121
18132.52 110
18133.80 123
18135.07 140
18136.34 108
18137.62 113
18138.89 119
18140.16 132
18141.43 138
18142.71 117
18143.98 106
18145.25 93
18146.53 108
18147.80 129
18149.07 124
18150.35 113
18151.62 93
18152.89 103
18154.17 103
18155.44 81
18156.71 75
18157.99 104
18159.26 137
18160.53 110
18161.81 97
18163.08 97
18164.35 101
18165.63 101
18166.90 75
18168.18 102
18169.45 136
18170.72 130
18172.00 110
18173.27 92
18174.55 113
18175.82 123
18177.09 102
18178.37 113
18179.64 110
18180.92 105
18182.19 116
18183.47 104
18184.74 103
18186.01 104
18187.29 110
18188.56 117
18189.84 108
18191.11 99
18192.39 95
18193.66 117
18194.94 111
18196.21 108
18197.49 96
18198.76 101
18200.04 114
18201.31 88
18202.59 87
18203.86 95
18205.14 105
18206.41 95
18207.69 102
18208.96 124
18210.24 85
18211.51 111
18212.79 89
18214.06 89
18215.34 105
18216.62 113
18217.89 113
18219.17 112
18220.44 91
18221.72 98
18222.99 111
18224.27 102
18225.55 95
18226.82 107
18228.10 106
18229.37 110
18230.65 124
18231.93 107
18233.20 99
18234.48 111
18235.75 111
18237.03 110
18238.31 96
18239.58 116
18240.86 125
18242.14 97
18243.41 117
18244.69 135
18245.97 116
18247.24 98
18248.52 125
18249.80 112
18251.07 103
18252.35 105
18253.63 104
18254.90 110
18256.18 102
18257.46 120
18258.73 109
18260.01 112
18261.29 115
18262.57 123
18263.84 107
18265.12 126
18266.40 90
18267.67 106
18268.95 115
18270.23 125
18271.51 105
18272.78 100
18274.06 107
18275.34 107
18276.62 124
18277.89 117
18279.17 114
18280.45 120
18281.73 121
18283.01 107
18284.28 97
18285.56 100
18286.84 97
18288.12 104
18289.40 98
18290.67 122
18291.95 96
18293.23 112
18294.51 95
18295.79 96
18297.07 104
18298.34 119
18299.62 110
18300.90 134
18302.18 107
18303.46 98
18304.74 91
18306.02 109
18307.29 112
18308.57 80
18309.85 76
18311.13 102
18312.41 127
18313.69 108
18314.97 94
18316.25 98
18317.53 122
18318.80 128
18320.08 110
18321.36 104
18322.64 94
18323.92 98
18325.20 124
18326.48 90
18327.76 111
18329.04 115
18330.32 98
18331.60 107
18332.88 112
18334.16 105
18335.44 80
18336.72 90
18338.00 87
18339.28 91
18340.56 90
18341.84 115
18343.12 124
18344.40 85
18345.68 80
18346.96 108
18348.24 97
18349.52 107
18350.80 92
18352.08 89
18353.36 104
18354.64 93
18355.92 92
18357.20 106
18358.48 108
18359.76 117
18361.04 117
18362.32 92
18363.60 103
18364.88 115
18366.16 123
18367.45 88
18368.73 92
18370.01 91
18371.29 91
18372.57 89
18373.85 108
18375.13 93
18376.41 94
18377.69 111
18378.98 121
18380.26 97
18381.54 93
18382.82 108
18384.10 131
18385.38 115
18386.66 109
18387.95 116
18389.23 99
18390.51 89
18391.79 108
18393.07 99
18394.35 121
18395.64 122
18396.92 98
18398.20 77
18399.48 109
18400.76 127
18402.05 108
18403.33 91
18404.61 87
18405.89 111
18407.17 108
18408.46 112
18409.74 106
18411.02 114
18412.30 114
18413.59 113
18414.87 92
18416.15 119
18417.43 82
18418.72 102
18420.00 93
18421.28 99
18422.56 104
18423.85 110
18425.13 100
18426.41 102
18427.70 87
18428.98 78
18430.26 124
18431.54 134
18432.83 99
18434.11 113
18435.39 89
18436.68 88
18437.96 85
18439.24 99
18440.53 96
18441.81 110
18443.09 122
18444.38 93
18445.66 87
18446.95 94
18448.23 115
18449.51 122
18450.80 93
18452.08 117
18453.36 133
18454.65 86
18455.93 95
18457.22 104
18458.50 112
18459.78 98
18461.07 117
18462.35 113
18463.64 103
18464.92 97
18466.21 101
18467.49 103
18468.77 97
18470.06 100
18471.34 91
18472.63 107
18473.91 103
18475.20 109
18476.48 106
18477.77 100
18479.05 105
18480.34 111
18481.62 109
18482.91 100
18484.19 124
18485.47 112
18486.76 98
18488.04 88
18489.33 101
18490.62 103
18491.90 87
18493.19 86
18494.47 99
18495.76 84
18497.04 106
18498.33 116
18499.61 90
18500.90 107
18502.18 104
18503.47 134
18504.75 137
18506.04 99
18507.33 103
18508.61 89
18509.90 94
18511.18 108
18512.47 118
18513.76 120
18515.04 112
18516.33 123
18517.61 120
18518.90 87
18520.19 111
18521.47 96
18522.76 97
18524.04 99
18525.33 96
18526.62 85
18527.90 91
18529.19 103
18530.48 120
18531.76 126
18533.05 102
18534.34 98
18535.62 99
18536.91 125
18538.20 101
18539.48 91
18540.77 102
18542.06 114
18543.34 103
18544.63 98
18545.92 124
18547.21 86
18548.49 108
18549.78 100
18551.07 111
18552.36 116
18553.64 108
18554.93 95
18556.22 113
18557.50 102
18558.79 133
18560.08 124
18561.37 114
18562.66 99
18563.94 95
18565.23 99
18566.52 110
18567.81 105
18569.09 106
18570.38 112
18571.67 115
18572.96 119
18574.25 123
18575.53 98
18576.82 107
18578.11 102
18579.40 92
18580.69 86
18581.98 100
18583.26 99
18584.55 101
18585.84 100
18587.13 96
18588.42 117
18589.71 112
18590.99 112
18592.28 101
18593.57 126
18594.86 109
18596.15 100
18597.44 108
18598.73 126
18600.02 115
18601.31 105
18602.59 106
18603.88 121
18605.17 145
18606.46 136
18607.75 142
18609.04 131
18610.33 117
18611.62 121
18612.91 103
18614.20 119
18615.49 130
18616.78 149
18618.07 107
18619.36 147
18620.65 107
18621.94 125
18623.23 147
18624.52 143
18625.81 124
18627.10 142
18628.39 118
18629.68 129
18630.97 126
18632.26 106
18633.55 111
18634.84 109
18636.13 128
18637.42 172
18638.71 149
18640.00 116
18641.29 121
18642.58 121
18643.87 124
18645.16 131
18646.45 134
18647.74 121
18649.03 117
18650.32 124
18651.61 125
18652.90 116
18654.19 137
18655.48 136
18656.78 104
18658.07 119
18659.36 113
18660.65 107
18661.94 97
18663.23 108
18664.52 119
18665.81 104
18667.10 115
18668.40 83
18669.69 103
18670.98 108
18672.27 114
18673.56 113
18674.85 109
18676.14 93
18677.44 105
18678.73 104
18680.02 96
18681.31 121
18682.60 116
18683.90 109
18685.19 105
18686.48 105
18687.77 95
18689.06 126
18690.36 113
18691.65 88
18692.94 85
18694.23 95
18695.52 115
18696.82 128
18698.11 101
18699.40 113
18700.69 103
18701.99 120
18703.28 105
18704.57 96
18705.86 101
18707.16 113
18708.45 101
18709.74 114
18711.04 107
18712.33 106
18713.62 111
18714.91 99
18716.21 100
18717.50 97
18718.79 91
18720.09 118
18721.38 85
18722.67 99
18723.97 99
18725.26 105
18726.55 112
18727.85 107
18729.14 86
18730.43 107
18731.73 108
18733.02 122
18734.31 86
18735.61 102
18736.90 95
18738.19 74
18739.49 111
18740.78 96
18742.08 88
18743.37 104
18744.66 118
18745.96 103
18747.25 110
18748.55 105
18749.84 101
18751.13 82
18752.43 92
18753.72 101
18755.02 103
18756.31 88
18757.61 96
18758.90 88
18760.20 77
18761.49 94
18762.78 105
18764.08 79
18765.37 76
18766.67 91
18767.96 97
18769.26 94
18770.55 111
18771.85 120
18773.14 116
18774.44 103
18775.73 94
18777.03 105
18778.32 102
18779.62 104
18780.91 94
18782.21 123
18783.50 113
18784.80 93
18786.10 98
18787.39 95
18788.69 99
18789.98 102
18791.28 99
18792.57 94
18793.87 110
18795.16 98
18796.46 82
18797.76 117
18799.05 73
18800.35 95
18801.64 106
18802.94 85
18804.24 112
18805.53 85
18806.83 71
18808.12 66
18809.42 90
18810.72 71
18812.01 92
18813.31 114
18814.61 88
18815.90 93
18817.20 91
18818.50 94
18819.79 102
18821.09 76
18822.39 89
18823.68 83
18824.98 73
18826.28 105
18827.57 89
18828.87 103
18830.17 93
18831.46 109
18832.76 96
18834.06 91
18835.35 92
18836.65 84
18837.95 97
18839.25 77
18840.54 116
18841.84 76
18843.14 108
18844.44 105
18845.73 93
18847.03 96
18848.33 88
18849.63 107
18850.92 80
18852.22 73
18853.52 69
18854.82 80
18856.11 83
18857.41 87
18858.71 81
18860.01 76
18861.31 100
18862.60 109
18863.90 101
18865.20 79
18866.50 105
18867.80 110
18869.10 64
18870.39 105
18871.69 92
18872.99 86
18874.29 88
18875.59 93
18876.89 83
18878.18 73
18879.48 106
18880.78 112
18882.08 103
18883.38 79
18884.68 88
18885.98 85
18887.28 83
18888.57 70
18889.87 72
18891.17 81
18892.47 90
18893.77 91
18895.07 96
18896.37 71
18897.67 101
18898.97 93
18900.27 90
18901.57 90
18902.87 82
18904.17 83
18905.47 82
18906.76 81
18908.06 81
18909.36 88
18910.66 97
18911.96 69
18913.26 65
18914.56 70
18915.86 93
18917.16 87
18918.46 83
18919.76 94
18921.06 101
18922.36 112
18923.66 93
18924.96 85
18926.26 109
18927.56 115
18928.86 88
18930.17 75
18931.47 101
18932.77 81
18934.07 94
18935.37 103
18936.67 110
18937.97 86
18939.27 86
18940.57 96
18941.87 94
18943.17 95
18944.47 113
18945.77 110
18947.07 85
18948.38 115
18949.68 80
18950.98 95
18952.28 81
18953.58 83
18954.88 87
18956.18 71
18957.48 90
18958.79 98
18960.09 88
18961.39 87
18962.69 103
18963.99 86
18965.29 80
18966.59 85
18967.90 81
18969.20 115
18970.50 95
18971.80 90
18973.10 100
18974.41 98
18975.71 95
18977.01 105
18978.31 118
18979.61 77
18980.92 95
18982.22 97
18983.52 90
18984.82 90
18986.12 88
18987.43 103
18988.73 83
18990.03 80
18991.33 78
18992.64 90
18993.94 99
18995.24 92
18996.54 83
18997.85 100
18999.15 110
19000.45 110
19001.76 116
19003.06 113
19004.36 96
19005.66 82
19006.97 79
19008.27 96
19009.57 81
19010.88 89
19012.18 120
19013.48 86
19014.79 93
19016.09 95
19017.39 101
19018.70 119
19020.00 112
19021.30 101
19022.61 87
19023.91 99
19025.22 114
19026.52 93
19027.82 92
19029.13 121
19030.43 84
19031.73 83
19033.04 80
19034.34 89
19035.65 111
19036.95 106
19038.25 101
19039.56 82
19040.86 86
19042.17 92
19043.47 110
19044.78 96
19046.08 97
19047.38 85
19048.69 84
19049.99 92
19051.30 93
19052.60 82
19053.91 109
19055.21 87
19056.52 93
19057.82 109
19059.13 96
19060.43 88
19061.74 80
19063.04 111
19064.35 82
19065.65 83
19066.96 104
19068.26 77
19069.57 79
19070.87 89
19072.18 113
19073.48 109
19074.79 112
19076.09 104
19077.40 95
19078.70 89
19080.01 97
19081.32 82
19082.62 87
19083.93 113
19085.23 104
19086.54 96
19087.84 96
19089.15 89
19090.46 81
19091.76 80
19093.07 95
19094.37 79
19095.68 98
19096.99 87
19098.29 89
19099.60 87
19100.90 92
19102.21 112
19103.52 111
19104.82 94
19106.13 97
19107.44 92
19108.74 85
19110.05 85
19111.36 78
19112.66 97
19113.97 90
19115.28 106
19116.58 86
19117.89 78
19119.20 86
19120.50 95
19121.81 76
19123.12 87
19124.43 106
19125.73 111
19127.04 88
19128.35 103
19129.65 85
19130.96 94
19132.27 86
19133.58 93
19134.88 82
19136.19 77
19137.50 92
19138.81 81
19140.11 88
19141.42 89
19142.73 80
19144.04 85
19145.34 83
19146.65 65
19147.96 82
19149.27 85
19150.58 103
19151.88 75
19153.19 88
19154.50 98
19155.81 92
19157.12 95
19158.42 85
19159.73 99
19161.04 96
19162.35 84
19163.66 102
19164.97 88
19166.28 97
19167.58 84
19168.89 90
19170.20 66
19171.51 87
19172.82 90
19174.13 92
19175.44 84
19176.75 74
19178.05 106
19179.36 100
19180.67 104
19181.98 120
19183.29 79
19184.60 102
19185.91 92
19187.22 89
19188.53 90
19189.84 72
19191.15 100
19192.46 102
19193.76 81
19195.07 82
19196.38 114
19197.69 99
19199.00 101
19200.31 81
19201.62 81
19202.93 87
19204.24 99
19205.55 96
19206.86 103
19208.17 110
19209.48 88
19210.79 69
19212.10 102
19213.41 82
19214.72 108
19216.03 106
19217.34 76
19218.65 77
19219.96 93
19221.27 103
19222.58 74
19223.89 78
19225.20 102
19226.52 83
19227.83 107
19229.14 81
19230.45 100
19231.76 98
19233.07 72
19234.38 82
19235.69 87
19237.00 77
19238.31 76
19239.62 81
19240.93 60
19242.25 88
19243.56 102
19244.87 63
19246.18 92
19247.49 91
19248.80 87
19250.11 82
19251.42 93
19252.74 106
19254.05 72
19255.36 81
19256.67 81
19257.98 87
19259.29 93
19260.61 115
19261.92 90
19263.23 111
19264.54 89
19265.85 98
19267.17 84
19268.48 93
19269.79 89
19271.10 75
19272.41 84
19273.73 70
19275.04 66
19276.35 97
19277.66 86
19278.98 99
19280.29 73
19281.60 97
19282.91 115
19284.23 96
19285.54 99
19286.85 78
19288.16 91
19289.48 85
19290.79 89
19292.10 99
19293.41 86
19294.73 107
19296.04 86
19297.35 71
19298.67 93
19299.98 103
19301.29 90
19302.61 105
19303.92 111
19305.23 160
19306.55 110
19307.86 95
19309.17 79
19310.49 70
19311.80 100
19313.11 79
19314.43 98
19315.74 98
19317.05 80
19318.37 83
19319.68 69
19320.99 75
19322.31 81
19323.62 70
19324.94 79
19326.25 79
19327.56 83
19328.88 81
19330.19 95
19331.51 81
19332.82 99
19334.14 117
19335.45 92
19336.76 71
19338.08 80
19339.39 82
19340.71 97
19342.02 101
19343.34 87
19344.65 103
19345.97 91
19347.28 90
19348.59 80
19349.91 87
19351.22 105
19352.54 73
19353.85 91
19355.17 112
19356.48 73
19357.80 71
19359.11 78
19360.43 70
19361.74 84
19363.06 109
19364.38 82
19365.69 76
19367.01 68
19368.32 87
19369.64 103
19370.95 109
19372.27 84
19373.58 87
19374.90 93
19376.21 95
19377.53 95
19378.85 94
19380.16 93
19381.48 90
19382.79 68
19384.11 77
19385.43 87
19386.74 104
19388.06 109
19389.37 97
19390.69 106
19392.01 93
19393.32 100
19394.64 88
19395.96 108
19397.27 81
19398.59 94
19399.91 101
19401.22 97
19402.54 99
19403.85 125
19405.17 98
19406.49 105
19407.80 95
19409.12 85
19410.44 108
19411.76 107
19413.07 94
19414.39 98
19415.71 111
19417.02 106
19418.34 93
19419.66 93
19420.98 76
19422.29 75
19423.61 84
19424.93 85
19426.24 81
19427.56 88
19428.88 101
19430.20 120
19431.51 88
19432.83 85
19434.15 87
19435.47 103
19436.79 96
19438.10 77
19439.42 97
19440.74 82
19442.06 69
19443.37 91
19444.69 88
19446.01 93
19447.33 83
19448.65 83
19449.97 82
19451.28 96
19452.60 94
19453.92 89
19455.24 87
19456.56 65
19457.88 81
19459.19 92
19460.51 101
19461.83 76
19463.15 76
19464.47 79
19465.79 99
19467.11 96
19468.42 100
19469.74 109
19471.06 91
19472.38 107
19473.70 122
19475.02 88
19476.34 104
19477.66 105
19478.98 103
19480.30 100
19481.62 74
19482.93 75
19484.25 78
19485.57 75
19486.89 74
19488.21 97
19489.53 103
19490.85 90
19492.17 84
19493.49 89
19494.81 94
19496.13 87
19497.45 102
19498.77 104
19500.09 91
19501.41 99
19502.73 113
19504.05 117
19505.37 93
19506.69 80
19508.01 92
19509.33 80
19510.65 112
19511.97 126
19513.29 122
19514.61 89
19515.93 98
19517.25 90
19518.57 93
19519.89 75
19521.21 80
19522.54 100
19523.86 96
19525.18 88
19526.50 81
19527.82 72
19529.14 109
19530.46 84
19531.78 102
19533.10 86
19534.42 98
19535.74 93
19537.07 95
19538.39 108
19539.71 88
19541.03 86
19542.35 106
19543.67 93
19544.99 106
19546.31 124
19547.64 89
19548.96 81
19550.28 81
19551.60 91
19552.92 112
19554.24 85
19555.57 85
19556.89 86
19558.21 107
19559.53 113
19560.85 71
19562.18 96
19563.50 93
19564.82 104
19566.14 108
19567.46 113
19568.79 111
19570.11 83
19571.43 112
19572.75 86
19574.08 73
19575.40 84
19576.72 93
19578.04 117
19579.37 94
19580.69 92
19582.01 82
19583.33 84
19584.66 85
19585.98 89
19587.30 132
19588.63 97
19589.95 103
19591.27 99
19592.59 92
19593.92 106
19595.24 101
19596.56 86
19597.89 85
19599.21 104
19600.53 99
19601.86 104
19603.18 98
19604.50 99
19605.83 94
19607.15 84
19608.47 99
19609.80 85
19611.12 98
19612.45 97
19613.77 73
19615.09 76
19616.42 88
19617.74 98
19619.06 83
19620.39 83
19621.71 97
19623.04 96
19624.36 111
19625.69 72
19627.01 79
19628.33 96
19629.66 81
19630.98 92
19632.31 81
19633.63 97
19634.96 97
19636.28 89
19637.60 80
19638.93 109
19640.25 109
19641.58 93
19642.90 103
19644.23 91
19645.55 67
19646.88 87
19648.20 89
19649.53 83
19650.85 65
19652.18 72
19653.50 68
19654.83 90
19656.15 81
19657.48 70
19658.80 94
19660.13 96
19661.45 79
19662.78 101
19664.11 113
19665.43 100
19666.76 92
19668.08 72
19669.41 89
19670.73 90
19672.06 93
19673.39 93
19674.71 92
19676.04 80
19677.36 91
19678.69 78
19680.01 113
19681.34 96
19682.67 87
19683.99 81
19685.32 79
19686.65 93
19687.97 79
19689.30 112
19690.62 110
19691.95 80
19693.28 83
19694.60 82
19695.93 78
19697.26 110
19698.58 137
19699.91 91
19701.24 85
19702.56 86
19703.89 104
19705.22 98
19706.54 104
19707.87 80
19709.20 86
19710.53 120
19711.85 96
19713.18 73
19714.51 84
19715.83 72
19717.16 96
19718.49 79
19719.82 88
19721.14 109
19722.47 70
19723.80 98
19725.13 105
19726.45 84
19727.78 100
19729.11 89
19730.44 79
19731.76 93
19733.09 87
19734.42 97
19735.75 110
19737.08 95
19738.40 77
19739.73 85
19741.06 110
19742.39 88
19743.72 90
19745.04 84
19746.37 77
19747.70 87
19749.03 110
19750.36 104
19751.69 113
19753.01 115
19754.34 110
19755.67 91
19757.00 95
19758.33 95
19759.66 92
19760.99 71
19762.31 83
19763.64 122
19764.97 80
19766.30 91
19767.63 90
19768.96 92
19770.29 94
19771.62 98
19772.95 65
19774.28 84
19775.60 90
19776.93 120
19778.26 86
19779.59 85
19780.92 87
19782.25 75
19783.58 83
19784.91 117
19786.24 136
19787.57 71
19788.90 97
19790.23 98
19791.56 103
19792.89 126
19794.22 108
19795.55 76
19796.88 81
19798.21 99
19799.54 83
19800.87 84
19802.20 95
19803.53 88
19804.86 89
19806.19 94
19807.52 92
19808.85 81
19810.18 83
19811.51 118
19812.84 102
19814.17 111
19815.50 74
19816.83 101
19818.16 80
19819.49 73
19820.83 77
19822.16 93
19823.49 118
19824.82 104
19826.15 87
19827.48 89
19828.81 115
19830.14 91
19831.47 95
19832.80 73
19834.14 91
19835.47 106
19836.80 105
19838.13 96
19839.46 73
19840.79 87
19842.12 106
19843.46 93
19844.79 95
19846.12 89
19847.45 91
19848.78 83
19850.11 99
19851.45 88
19852.78 90
19854.11 97
19855.44 81
19856.77 93
19858.11 73
19859.44 79
19860.77 95
19862.10 83
19863.43 93
19864.77 103
19866.10 98
19867.43 99
19868.76 103
19870.10 96
19871.43 112
19872.76 93
19874.09 89
19875.43 84
19876.76 88
19878.09 89
19879.42 81
19880.76 76
19882.09 92
19883.42 82
19884.75 91
19886.09 89
19887.42 101
19888.75 97
19890.09 113
19891.42 92
19892.75 78
19894.09 94
19895.42 80
19896.75 106
19898.09 90
19899.42 99
19900.75 111
19902.09 86
19903.42 70
19904.75 76
19906.09 101
19907.42 84
19908.75 82
19910.09 91
19911.42 99
19912.76 103
19914.09 102
19915.42 90
19916.76 85
19918.09 88
19919.43 90
19920.76 77
19922.09 82
19923.43 79
19924.76 76
19926.10 89
19927.43 112
19928.77 94
19930.10 100
19931.43 119
19932.77 94
19934.10 78
19935.44 71
19936.77 79
19938.11 78
19939.44 92
19940.78 94
19942.11 78
19943.45 70
19944.78 115
19946.12 93
19947.45 82
19948.79 58
19950.12 82
19951.46 92
19952.79 118
19954.13 84
19955.46 98
19956.80 102
19958.13 92
19959.47 101
19960.80 101
19962.14 85
19963.48 80
19964.81 99
19966.15 104
19967.48 100
19968.82 97
19970.15 79
19971.49 91
19972.83 91
19974.16 81
19975.50 90
19976.83 68
19978.17 78
19979.51 87
19980.84 104
19982.18 113
19983.51 86
19984.85 83
19986.19 98
19987.52 96
19988.86 88
19990.20 108
19991.53 98
19992.87 112
19994.21 73
19995.54 81
19996.88 83
19998.22 84
19999.55 89
20000.89 107
20002.23 84
20003.56 90
20004.90 89
20006.24 93
20007.57 95
20008.91 104
20010.25 99
20011.59 102
20012.92 100
20014.26 101
20015.60 98
20016.94 85
20018.27 83
20019.61 83
20020.95 114
20022.28 101
20023.62 103
20024.96 86
20026.30 98
20027.64 97
20028.97 89
20030.31 109
20031.65 102
20032.99 98
20034.32 118
20035.66 110
20037.00 89
20038.34 74
20039.68 81
20041.02 87
20042.35 75
20043.69 81
20045.03 99
20046.37 99
20047.71 99
20049.05 98
20050.38 86
20051.72 105
20053.06 99
20054.40 98
20055.74 87
20057.08 99
20058.42 100
20059.75 98
20061.09 112
20062.43 101
20063.77 102
20065.11 108
20066.45 90
20067.79 121
20069.13 73
20070.47 99
20071.81 111
20073.14 108
20074.48 97
20075.82 85
20077.16 89
20078.50 95
20079.84 93
20081.18 75
20082.52 94
20083.86 98
20085.20 109
20086.54 105
20087.88 66
20089.22 84
20090.56 112
20091.90 116
20093.24 102
20094.58 91
20095.92 88
20097.26 78
20098.60 100
20099.94 86
20101.28 102
20102.62 88
20103.96 76
20105.30 100
20106.64 115
20107.98 92
20109.32 96
20110.66 97
20112.00 110
20113.34 98
20114.68 93
20116.02 88
20117.36 97
20118.71 103
20120.05 101
20121.39 96
20122.73 92
20124.07 112
20125.41 94
20126.75 113
20128.09 89
20129.43 85
20130.77 86
20132.12 89
20133.46 71
20134.80 106
20136.14 94
20137.48 109
20138.82 101
20140.16 107
20141.51 114
20142.85 82
20144.19 93
20145.53 86
