# Supplementary material for: MALDI-TOF MS typing enables the classification of brewing yeasts of the genus Saccharomyces to major beer styles
Source: PLoS One. 2017 Aug 9;12(8):e0181694. doi: 10.1371/journal.pone.0181694 (PMC5549903; doi:10.1371/journal.pone.0181694)
Supplement: S1 File — The directory includes 90 raw files and was zipped to “.zip”; the folder has three strains with 30 spectra per strain; S1 Text explains the raw files with an example and Table 1 represents the yeast strains used within the experiment. (ZIP) [file pone.0181694.s004.zip › 1-3/30252-148-OG-Alt-Alt-YPG-18h-E-E_2015-08-06__0_G6_1.dat]

2000.64 2867
2001.06 2868
2001.49 3211
2001.91 3183
2002.33 3091
2002.75 2988
2003.17 3146
2003.60 2988
2004.02 3083
2004.44 3041
2004.86 3023
2005.28 2978
2005.70 2928
2006.13 3185
2006.55 3120
2006.97 2853
2007.39 3110
2007.82 3066
2008.24 3060
2008.66 2999
2009.08 3089
2009.51 2936
2009.93 3212
2010.35 2982
2010.77 3103
2011.20 2731
2011.62 2667
2012.04 2861
2012.46 2740
2012.89 2805
2013.31 2643
2013.73 2869
2014.15 2823
2014.58 2685
2015.00 2579
2015.42 2882
2015.85 3017
2016.27 2975
2016.69 2854
2017.12 2738
2017.54 2986
2017.96 3057
2018.39 2839
2018.81 2738
2019.23 3016
2019.66 2978
2020.08 2841
2020.50 2947
2020.93 3101
2021.35 3007
2021.78 3002
2022.20 3011
2022.62 2749
2023.05 2849
2023.47 2827
2023.89 2942
2024.32 3038
2024.74 2894
2025.17 2770
2025.59 2786
2026.01 2715
2026.44 2535
2026.86 2576
2027.29 2714
2027.71 2951
2028.14 2802
2028.56 2711
2028.99 2660
2029.41 2511
2029.83 2590
2030.26 2632
2030.68 2697
2031.11 2678
2031.53 2508
2031.96 2718
2032.38 2699
2032.81 2806
2033.23 2862
2033.66 2785
2034.08 2647
2034.51 2808
2034.93 2688
2035.36 2546
2035.78 2602
2036.21 2453
2036.63 2669
2037.06 2725
2037.48 2610
2037.91 2717
2038.33 2736
2038.76 2731
2039.19 3036
2039.61 3049
2040.04 2915
2040.46 2934
2040.89 2887
2041.31 3073
2041.74 3008
2042.17 3005
2042.59 3056
2043.02 2954
2043.44 3024
2043.87 2969
2044.30 2865
2044.72 2769
2045.15 2654
2045.57 2730
2046.00 2856
2046.43 2753
2046.85 2718
2047.28 2687
2047.71 2895
2048.13 2968
2048.56 3028
2048.99 2981
2049.41 2923
2049.84 2784
2050.27 2646
2050.69 3085
2051.12 2828
2051.55 2651
2051.97 2661
2052.40 2868
2052.83 2922
2053.25 2852
2053.68 2844
2054.11 2497
2054.54 2614
2054.96 2829
2055.39 2626
2055.82 2418
2056.24 2538
2056.67 2913
2057.10 2630
2057.53 2560
2057.95 2909
2058.38 2755
2058.81 2873
2059.24 2844
2059.66 2817
2060.09 3000
2060.52 2706
2060.95 2602
2061.38 2649
2061.80 3002
2062.23 3215
2062.66 2894
2063.09 2991
2063.52 2725
2063.94 2680
2064.37 2824
2064.80 3088
2065.23 3043
2065.66 3224
2066.09 3128
2066.51 3006
2066.94 2917
2067.37 3178
2067.80 3082
2068.23 3294
2068.66 3154
2069.08 3059
2069.51 3268
2069.94 2951
2070.37 2865
2070.80 2977
2071.23 3014
2071.66 3168
2072.09 2888
2072.52 2945
2072.94 3056
2073.37 2876
2073.80 3025
2074.23 2989
2074.66 2929
2075.09 3039
2075.52 2960
2075.95 2870
2076.38 2818
2076.81 3075
2077.24 3032
2077.67 2975
2078.10 3102
2078.53 3105
2078.96 2995
2079.39 3144
2079.82 3021
2080.25 3102
2080.68 3028
2081.11 3254
2081.54 3124
2081.97 3144
2082.40 3288
2082.83 3269
2083.26 3103
2083.69 3029
2084.12 2972
2084.55 3002
2084.98 3136
2085.41 3119
2085.84 3111
2086.27 3039
2086.70 2880
2087.13 2710
2087.56 2744
2087.99 2578
2088.42 2610
2088.85 2805
2089.28 2660
2089.71 2801
2090.14 2944
2090.57 2785
2091.01 2777
2091.44 2906
2091.87 2595
2092.30 2821
2092.73 2885
2093.16 2669
2093.59 2776
2094.02 2976
2094.45 2614
2094.89 2613
2095.32 2914
2095.75 2919
2096.18 2642
2096.61 2550
2097.04 2677
2097.47 2705
2097.91 2687
2098.34 2912
2098.77 2836
2099.20 2898
2099.63 2715
2100.07 2600
2100.50 2781
2100.93 2802
2101.36 2447
2101.79 2613
2102.23 2684
2102.66 2686
2103.09 2900
2103.52 2788
2103.95 2758
2104.39 2651
2104.82 2609
2105.25 2636
2105.68 2645
2106.12 2678
2106.55 2782
2106.98 2899
2107.41 2777
2107.85 2656
2108.28 2611
2108.71 2833
2109.14 2999
2109.58 2949
2110.01 2878
2110.44 3073
2110.88 2882
2111.31 2926
2111.74 3079
2112.18 2923
2112.61 2818
2113.04 2848
2113.48 2853
2113.91 2862
2114.34 2767
2114.78 2914
2115.21 2847
2115.64 2795
2116.08 2844
2116.51 2749
2116.94 2904
2117.38 2668
2117.81 2726
2118.24 2765
2118.68 2704
2119.11 3020
2119.55 2907
2119.98 2836
2120.41 2827
2120.85 2917
2121.28 2779
2121.72 2811
2122.15 2765
2122.58 2853
2123.02 2808
2123.45 2677
2123.89 2915
2124.32 2831
2124.75 2787
2125.19 2617
2125.62 2549
2126.06 2640
2126.49 2496
2126.93 2653
2127.36 2687
2127.80 2700
2128.23 2615
2128.67 2877
2129.10 2512
2129.54 2546
2129.97 2540
2130.41 2623
2130.84 2770
2131.28 2719
2131.71 2799
2132.15 2710
2132.58 2816
2133.02 2855
2133.45 2919
2133.89 2932
2134.32 2934
2134.76 2989
2135.19 3003
2135.63 2914
2136.06 2910
2136.50 2921
2136.94 2996
2137.37 3127
2137.81 3189
2138.24 2895
2138.68 2968
2139.12 2919
2139.55 2982
2139.99 2944
2140.42 2789
2140.86 3121
2141.30 3180
2141.73 3055
2142.17 2926
2142.60 2943
2143.04 2869
2143.48 2830
2143.91 2694
2144.35 2791
2144.79 2662
2145.22 2587
2145.66 2814
2146.09 2669
2146.53 2629
2146.97 2492
2147.40 2662
2147.84 2761
2148.28 2807
2148.72 2915
2149.15 2709
2149.59 2926
2150.03 3111
2150.46 3200
2150.90 2957
2151.34 3108
2151.77 3154
2152.21 3136
2152.65 3066
2153.09 2971
2153.52 3047
2153.96 3114
2154.40 2973
2154.84 2799
2155.27 2838
2155.71 3064
2156.15 2968
2156.59 2945
2157.02 2842
2157.46 3008
2157.90 2968
2158.34 3034
2158.78 3230
2159.21 3147
2159.65 3039
2160.09 2861
2160.53 2882
2160.97 2798
2161.40 3020
2161.84 2878
2162.28 2641
2162.72 2922
2163.16 3021
2163.59 2786
2164.03 2980
2164.47 2855
2164.91 2781
2165.35 2861
2165.79 3037
2166.23 2821
2166.66 2661
2167.10 2523
2167.54 2597
2167.98 2685
2168.42 2832
2168.86 2887
2169.30 2698
2169.74 2857
2170.18 2678
2170.61 2717
2171.05 2757
2171.49 2913
2171.93 2921
2172.37 3159
2172.81 3086
2173.25 3072
2173.69 3131
2174.13 3132
2174.57 3413
2175.01 3122
2175.45 3387
2175.89 3431
2176.33 3394
2176.77 3372
2177.21 3338
2177.65 3354
2178.09 3262
2178.53 3465
2178.97 3256
2179.41 2918
2179.85 3001
2180.29 2934
2180.73 2952
2181.17 2752
2181.61 2846
2182.05 2875
2182.49 2769
2182.93 2678
2183.37 2693
2183.81 2748
2184.25 2914
2184.69 2786
2185.13 2696
2185.57 2908
2186.01 2720
2186.45 2683
2186.89 2653
2187.33 2765
2187.77 2810
2188.21 2798
2188.65 2972
2189.10 2886
2189.54 2887
2189.98 2931
2190.42 3068
2190.86 3051
2191.30 2779
2191.74 3073
2192.18 3004
2192.62 2718
2193.07 2865
2193.51 2863
2193.95 2867
2194.39 3198
2194.83 2830
2195.27 2843
2195.71 2712
2196.16 3054
2196.60 2998
2197.04 3093
2197.48 3023
2197.92 3014
2198.37 3173
2198.81 2919
2199.25 3000
2199.69 2869
2200.13 3060
2200.58 2838
2201.02 2828
2201.46 2916
2201.90 2799
2202.34 2679
2202.79 2848
2203.23 2978
2203.67 2889
2204.11 2737
2204.56 2743
2205.00 2631
2205.44 2794
2205.88 2438
2206.33 2524
2206.77 2919
2207.21 2774
2207.65 2732
2208.10 2705
2208.54 2555
2208.98 2719
2209.43 2836
2209.87 2777
2210.31 2735
2210.76 2743
2211.20 2718
2211.64 2873
2212.09 2897
2212.53 3010
2212.97 2853
2213.42 2892
2213.86 2837
2214.30 2758
2214.75 2668
2215.19 2674
2215.63 2913
2216.08 2752
2216.52 2651
2216.96 2523
2217.41 2728
2217.85 2611
2218.30 2711
2218.74 2751
2219.18 2765
2219.63 2589
2220.07 2659
2220.52 2771
2220.96 2744
2221.40 2700
2221.85 2717
2222.29 2576
2222.74 2762
2223.18 2801
2223.63 2976
2224.07 2874
2224.51 2612
2224.96 2634
2225.40 2801
2225.85 2836
2226.29 2826
2226.74 2802
2227.18 2837
2227.63 2923
2228.07 3099
2228.52 3058
2228.96 3106
2229.41 2954
2229.85 3006
2230.30 2953
2230.74 2918
2231.19 2709
2231.63 3034
2232.08 3210
2232.52 3088
2232.97 2906
2233.41 3155
2233.86 3101
2234.30 2946
2234.75 3137
2235.20 3243
2235.64 2928
2236.09 2761
2236.53 2943
2236.98 3036
2237.42 3019
2237.87 2991
2238.32 2855
2238.76 2787
2239.21 2771
2239.65 2638
2240.10 2836
2240.55 2894
2240.99 2493
2241.44 2750
2241.88 2958
2242.33 2630
2242.78 2593
2243.22 2700
2243.67 2631
2244.12 2784
2244.56 2584
2245.01 2771
2245.46 2741
2245.90 2722
2246.35 2828
2246.80 2881
2247.24 2873
2247.69 2701
2248.14 2615
2248.58 2864
2249.03 2932
2249.48 2655
2249.92 2642
2250.37 2834
2250.82 2799
2251.27 2677
2251.71 2771
2252.16 2894
2252.61 2834
2253.05 2894
2253.50 2659
2253.95 2702
2254.40 2877
2254.84 2742
2255.29 2739
2255.74 2591
2256.19 2406
2256.64 2751
2257.08 2768
2257.53 2624
2257.98 2557
2258.43 2530
2258.87 2563
2259.32 2718
2259.77 2779
2260.22 2989
2260.67 2751
2261.11 2866
2261.56 2640
2262.01 2801
2262.46 2912
2262.91 2740
2263.36 2954
2263.80 3042
2264.25 2935
2264.70 3044
2265.15 2995
2265.60 3178
2266.05 2971
2266.50 2960
2266.94 2938
2267.39 2990
2267.84 2804
2268.29 3068
2268.74 3202
2269.19 2965
2269.64 2920
2270.09 3040
2270.54 2904
2270.99 2967
2271.43 2986
2271.88 2944
2272.33 3089
2272.78 2930
2273.23 3100
2273.68 2905
2274.13 2913
2274.58 2818
2275.03 2765
2275.48 2913
2275.93 2931
2276.38 2934
2276.83 3001
2277.28 2973
2277.73 2810
2278.18 2829
2278.63 2718
2279.08 2826
2279.53 2703
2279.98 2575
2280.43 2595
2280.88 2773
2281.33 2605
2281.78 2645
2282.23 2700
2282.68 2925
2283.13 2998
2283.58 2898
2284.03 2876
2284.48 2695
2284.93 2843
2285.38 2857
2285.83 2823
2286.28 2704
2286.73 2706
2287.18 2713
2287.63 2657
2288.08 2729
2288.54 2874
2288.99 2975
2289.44 2963
2289.89 2789
2290.34 3094
2290.79 3301
2291.24 3179
2291.69 3384
2292.14 3291
2292.60 3365
2293.05 3592
2293.50 3395
2293.95 3596
2294.40 3536
2294.85 3308
2295.30 3389
2295.76 3563
2296.21 3256
2296.66 3237
2297.11 3163
2297.56 3039
2298.01 3044
2298.47 2920
2298.92 3028
2299.37 2955
2299.82 2914
2300.27 3246
2300.73 2901
2301.18 2695
2301.63 2694
2302.08 2661
2302.53 2880
2302.99 2882
2303.44 2810
2303.89 2907
2304.34 2822
2304.80 2804
2305.25 2717
2305.70 2847
2306.15 2806
2306.61 2925
2307.06 2916
2307.51 2984
2307.96 2989
2308.42 3087
2308.87 2931
2309.32 2868
2309.78 2748
2310.23 3017
2310.68 3160
2311.14 3024
2311.59 2940
2312.04 3102
2312.49 3195
2312.95 3226
2313.40 3017
2313.85 2785
2314.31 2880
2314.76 2862
2315.22 2672
2315.67 2577
2316.12 2834
2316.58 2875
2317.03 2661
2317.48 2822
2317.94 2629
2318.39 2849
2318.84 2789
2319.30 2738
2319.75 3050
2320.21 3231
2320.66 2941
2321.11 2755
2321.57 2847
2322.02 2778
2322.48 2723
2322.93 2856
2323.39 2924
2323.84 2716
2324.29 2865
2324.75 2806
2325.20 3086
2325.66 3003
2326.11 3171
2326.57 3166
2327.02 2984
2327.48 3241
2327.93 3251
2328.39 3094
2328.84 3242
2329.30 3453
2329.75 3074
2330.21 2963
2330.66 3174
2331.12 3634
2331.57 3469
2332.03 3246
2332.48 3282
2332.94 3360
2333.39 3429
2333.85 3192
2334.30 3172
2334.76 3070
2335.21 2906
2335.67 2737
2336.12 2834
2336.58 2806
2337.03 2935
2337.49 2670
2337.95 2731
2338.40 2875
2338.86 2906
2339.31 3063
2339.77 3007
2340.23 2917
2340.68 3019
2341.14 3058
2341.59 2948
2342.05 3144
2342.51 3280
2342.96 3330
2343.42 3249
2343.87 2838
2344.33 3082
2344.79 2893
2345.24 2930
2345.70 3009
2346.16 3025
2346.61 2939
2347.07 2864
2347.53 2951
2347.98 3266
2348.44 2963
2348.90 3149
2349.35 2978
2349.81 2904
2350.27 2930
2350.72 2915
2351.18 2859
2351.64 2929
2352.10 2975
2352.55 2660
2353.01 2868
2353.47 2808
2353.92 2884
2354.38 2774
2354.84 2570
2355.30 2724
2355.75 2738
2356.21 2910
2356.67 2685
2357.13 2843
2357.58 2809
2358.04 2911
2358.50 2726
2358.96 2716
2359.41 2711
2359.87 2702
2360.33 2864
2360.79 2624
2361.25 2613
2361.70 2784
2362.16 2798
2362.62 2791
2363.08 2690
2363.54 2906
2363.99 3039
2364.45 2714
2364.91 2676
2365.37 2786
2365.83 2847
2366.29 2675
2366.75 2681
2367.20 2858
2367.66 2863
2368.12 2800
2368.58 3003
2369.04 3182
2369.50 3018
2369.96 2877
2370.42 2842
2370.87 2911
2371.33 3098
2371.79 2925
2372.25 2810
2372.71 2756
2373.17 2678
2373.63 2750
2374.09 2668
2374.55 2783
2375.01 2878
2375.47 2960
2375.92 2553
2376.38 2659
2376.84 2939
2377.30 2892
2377.76 2858
2378.22 2712
2378.68 2924
2379.14 2950
2379.60 3004
2380.06 2895
2380.52 2918
2380.98 2958
2381.44 2762
2381.90 2797
2382.36 2742
2382.82 3120
2383.28 3076
2383.74 2952
2384.20 2949
2384.66 2868
2385.12 2562
2385.58 2795
2386.04 3033
2386.50 2923
2386.96 2922
2387.42 2793
2387.88 2604
2388.35 2665
2388.81 2617
2389.27 2764
2389.73 2684
2390.19 2761
2390.65 2814
2391.11 2622
2391.57 2605
2392.03 2621
2392.49 2686
2392.95 2831
2393.42 2715
2393.88 2685
2394.34 2524
2394.80 2563
2395.26 2602
2395.72 2652
2396.18 2818
2396.64 2657
2397.11 2622
2397.57 2589
2398.03 2589
2398.49 2761
2398.95 2651
2399.41 2665
2399.88 2613
2400.34 2623
2400.80 2555
2401.26 2635
2401.72 2546
2402.18 2420
2402.65 2531
2403.11 2845
2403.57 2814
2404.03 2673
2404.49 2748
2404.96 2721
2405.42 2787
2405.88 2582
2406.34 2699
2406.81 2603
2407.27 2618
2407.73 2917
2408.19 2766
2408.66 2778
2409.12 2715
2409.58 2634
2410.04 2758
2410.51 2536
2410.97 2548
2411.43 2464
2411.90 2421
2412.36 2584
2412.82 2499
2413.28 2645
2413.75 2664
2414.21 2648
2414.67 2477
2415.14 2742
2415.60 2653
2416.06 2646
2416.53 2787
2416.99 2678
2417.45 3016
2417.92 3221
2418.38 3104
2418.84 3220
2419.31 3116
2419.77 3326
2420.23 3560
2420.70 3552
2421.16 3392
2421.63 3645
2422.09 3644
2422.55 3311
2423.02 3298
2423.48 3270
2423.95 2983
2424.41 2912
2424.87 3080
2425.34 3044
2425.80 2959
2426.27 3106
2426.73 3061
2427.20 2841
2427.66 2862
2428.12 2980
2428.59 2908
2429.05 2881
2429.52 2960
2429.98 2729
2430.45 2639
2430.91 2724
2431.38 2846
2431.84 2772
2432.31 2768
2432.77 2578
2433.24 2568
2433.70 3013
2434.17 2974
2434.63 2741
2435.10 2793
2435.56 3027
2436.03 3019
2436.49 2854
2436.96 2844
2437.42 2763
2437.89 2739
2438.35 2824
2438.82 2892
2439.28 2981
2439.75 2998
2440.21 3120
2440.68 3195
2441.15 3245
2441.61 3221
2442.08 3399
2442.54 3073
2443.01 3060
2443.48 2927
2443.94 2879
2444.41 3038
2444.87 3033
2445.34 2911
2445.81 2755
2446.27 2664
2446.74 2656
2447.20 2533
2447.67 2682
2448.14 2737
2448.60 2826
2449.07 2777
2449.54 2688
2450.00 2733
2450.47 2666
2450.94 2673
2451.40 2559
2451.87 2535
2452.34 2640
2452.80 2557
2453.27 2835
2453.74 2681
2454.20 2737
2454.67 2660
2455.14 2466
2455.60 2596
2456.07 2930
2456.54 2888
2457.01 2685
2457.47 2852
2457.94 2800
2458.41 2628
2458.87 2733
2459.34 2758
2459.81 2883
2460.28 2973
2460.74 2795
2461.21 2671
2461.68 2697
2462.15 2677
2462.62 2890
2463.08 2790
2463.55 2780
2464.02 2647
2464.49 2477
2464.95 2538
2465.42 2674
2465.89 2650
2466.36 2547
2466.83 2403
2467.29 2401
2467.76 2669
2468.23 2768
2468.70 2776
2469.17 2938
2469.64 2960
2470.10 2767
2470.57 2798
2471.04 2743
2471.51 2908
2471.98 2622
2472.45 2533
2472.92 2425
2473.39 2397
2473.85 2663
2474.32 2605
2474.79 2477
2475.26 2598
2475.73 2530
2476.20 2388
2476.67 2597
2477.14 2502
2477.61 2525
2478.08 2522
2478.54 2427
2479.01 2508
2479.48 2459
2479.95 2356
2480.42 2665
2480.89 2824
2481.36 2508
2481.83 2596
2482.30 2799
2482.77 2712
2483.24 2790
2483.71 2913
2484.18 2864
2484.65 2447
2485.12 2613
2485.59 2606
2486.06 2610
2486.53 2767
2487.00 2689
2487.47 2471
2487.94 2453
2488.41 2726
2488.88 2687
2489.35 2640
2489.82 2469
2490.29 2409
2490.76 2371
2491.23 2656
2491.70 2568
2492.17 2606
2492.64 2682
2493.11 2545
2493.58 2524
2494.05 2582
2494.52 2505
2495.00 2615
2495.47 2585
2495.94 2590
2496.41 2650
2496.88 2877
2497.35 2965
2497.82 2958
2498.29 2629
2498.76 2470
2499.23 2559
2499.71 2629
2500.18 2513
2500.65 2397
2501.12 2393
2501.59 2526
2502.06 2445
2502.53 2359
2503.01 2335
2503.48 2504
2503.95 2595
2504.42 2553
2504.89 2491
2505.36 2707
2505.84 2790
2506.31 2872
2506.78 2708
2507.25 2629
2507.72 2714
2508.20 2747
2508.67 2795
2509.14 2816
2509.61 2862
2510.08 2855
2510.56 2865
2511.03 3064
2511.50 2993
2511.97 2868
2512.45 3101
2512.92 2710
2513.39 2787
2513.86 2975
2514.34 2753
2514.81 2747
2515.28 2706
2515.75 2610
2516.23 2685
2516.70 2721
2517.17 2558
2517.65 2587
2518.12 2638
2518.59 2487
2519.07 2735
2519.54 2696
2520.01 2536
2520.48 2647
2520.96 2538
2521.43 2472
2521.90 2574
2522.38 2724
2522.85 2651
2523.32 2691
2523.80 2444
2524.27 2422
2524.75 2599
2525.22 2581
2525.69 2637
2526.17 2569
2526.64 2440
2527.11 2492
2527.59 2650
2528.06 2565
2528.54 2524
2529.01 2524
2529.48 2540
2529.96 2643
2530.43 2723
2530.91 2422
2531.38 2779
2531.85 2744
2532.33 2605
2532.80 2501
2533.28 2675
2533.75 2857
2534.23 2739
2534.70 2789
2535.18 2600
2535.65 2649
2536.12 2532
2536.60 2655
2537.07 2674
2537.55 2669
2538.02 2578
2538.50 2684
2538.97 2568
2539.45 2664
2539.92 2509
2540.40 2370
2540.87 2672
2541.35 2756
2541.82 2657
2542.30 2667
2542.77 2383
2543.25 2543
2543.73 2587
2544.20 2599
2544.68 2540
2545.15 2606
2545.63 2679
2546.10 2472
2546.58 2429
2547.05 2507
2547.53 2628
2548.01 2915
2548.48 2905
2548.96 2990
2549.43 3111
2549.91 3071
2550.39 2930
2550.86 2935
2551.34 3103
2551.81 3113
2552.29 2949
2552.77 2956
2553.24 2751
2553.72 2884
2554.20 3032
2554.67 2989
2555.15 2990
2555.62 3258
2556.10 3135
2556.58 2979
2557.05 2874
2557.53 2959
2558.01 2965
2558.48 2950
2558.96 2850
2559.44 2907
2559.91 2784
2560.39 2681
2560.87 2737
2561.35 2918
2561.82 2757
2562.30 2594
2562.78 2655
2563.25 2615
2563.73 2605
2564.21 2472
2564.69 2479
2565.16 2386
2565.64 2553
2566.12 2611
2566.60 2481
2567.07 2720
2567.55 2641
2568.03 2796
2568.51 2581
2568.98 2497
2569.46 2417
2569.94 2560
2570.42 2615
2570.90 2431
2571.37 2676
2571.85 2668
2572.33 2444
2572.81 2404
2573.29 2498
2573.76 2456
2574.24 2547
2574.72 2386
2575.20 2560
2575.68 2559
2576.16 2383
2576.63 2293
2577.11 2595
2577.59 2699
2578.07 2574
2578.55 2347
2579.03 2456
2579.51 2573
2579.98 2827
2580.46 2650
2580.94 2597
2581.42 2828
2581.90 2628
2582.38 2454
2582.86 2405
2583.34 2512
2583.82 2498
2584.30 2482
2584.77 2524
2585.25 2658
2585.73 2568
2586.21 2425
2586.69 2443
2587.17 2507
2587.65 2497
2588.13 2817
2588.61 2832
2589.09 2604
2589.57 2552
2590.05 2464
2590.53 2616
2591.01 2586
2591.49 2514
2591.97 2477
2592.45 2504
2592.93 2349
2593.41 2549
2593.89 2612
2594.37 2621
2594.85 2810
2595.33 2766
2595.81 2883
2596.29 2791
2596.77 2566
2597.25 2659
2597.73 2538
2598.21 2521
2598.69 2643
2599.17 2712
2599.65 2724
2600.13 2454
2600.61 2531
2601.09 2480
2601.57 2542
2602.06 2567
2602.54 2457
2603.02 2539
2603.50 2622
2603.98 2637
2604.46 2348
2604.94 2531
2605.42 2698
2605.90 2634
2606.38 2310
2606.87 2552
2607.35 2502
2607.83 2449
2608.31 2588
2608.79 2458
2609.27 2560
2609.75 2469
2610.24 2451
2610.72 2612
2611.20 2776
2611.68 2700
2612.16 2816
2612.64 2746
2613.13 2877
2613.61 2650
2614.09 2632
2614.57 2520
2615.05 2343
2615.54 2412
2616.02 2553
2616.50 2552
2616.98 2825
2617.46 2639
2617.95 2560
2618.43 2423
2618.91 2415
2619.39 2544
2619.88 2484
2620.36 2525
2620.84 2639
2621.32 2740
2621.81 2794
2622.29 2470
2622.77 2556
2623.26 2584
2623.74 2596
2624.22 2485
2624.70 2758
2625.19 2723
2625.67 2678
2626.15 2556
2626.64 2668
2627.12 2594
2627.60 2760
2628.09 2451
2628.57 2519
2629.05 2613
2629.54 2563
2630.02 2693
2630.50 2764
2630.99 2518
2631.47 2570
2631.95 2490
2632.44 2515
2632.92 2561
2633.40 2539
2633.89 2296
2634.37 2400
2634.85 2561
2635.34 2663
2635.82 2515
2636.31 2451
2636.79 2514
2637.27 2340
2637.76 2515
2638.24 2549
2638.73 2288
2639.21 2429
2639.70 2620
2640.18 2685
2640.66 2571
2641.15 2674
2641.63 2628
2642.12 2716
2642.60 2670
2643.09 2481
2643.57 2463
2644.06 2471
2644.54 2719
2645.03 2578
2645.51 2748
2646.00 2793
2646.48 2494
2646.97 2505
2647.45 2586
2647.94 2445
2648.42 2665
2648.91 2394
2649.39 2333
2649.88 2459
2650.36 2547
2650.85 2533
2651.33 2451
2651.82 2601
2652.30 2469
2652.79 2392
2653.27 2425
2653.76 2589
2654.24 2465
2654.73 2429
2655.22 2394
2655.70 2499
2656.19 2703
2656.67 2622
2657.16 2659
2657.65 2382
2658.13 2349
2658.62 2618
2659.10 2448
2659.59 2342
2660.08 2527
2660.56 2517
2661.05 2406
2661.53 2353
2662.02 2393
2662.51 2470
2662.99 2524
2663.48 2440
2663.97 2463
2664.45 2299
2664.94 2479
2665.43 2473
2665.91 2597
2666.40 2723
2666.89 2614
2667.37 2453
2667.86 2525
2668.35 2466
2668.83 2602
2669.32 2548
2669.81 2726
2670.29 2715
2670.78 2763
2671.27 2908
2671.76 2718
2672.24 2644
2672.73 2557
2673.22 2677
2673.71 2745
2674.19 2703
2674.68 2719
2675.17 2598
2675.66 2827
2676.14 3022
2676.63 3053
2677.12 3037
2677.61 2698
2678.09 2813
2678.58 2788
2679.07 2629
2679.56 2713
2680.05 2763
2680.53 2720
2681.02 2684
2681.51 2649
2682.00 2677
2682.49 2694
2682.97 2774
2683.46 2724
2683.95 2790
2684.44 2710
2684.93 2608
2685.42 2619
2685.91 2794
2686.39 2945
2686.88 2740
2687.37 2797
2687.86 2813
2688.35 2872
2688.84 2870
2689.33 2752
2689.81 2847
2690.30 2647
2690.79 2519
2691.28 2657
2691.77 2571
2692.26 2645
2692.75 2611
2693.24 2600
2693.73 2737
2694.22 2683
2694.71 2500
2695.20 2609
2695.68 2581
2696.17 2813
2696.66 2752
2697.15 2684
2697.64 2865
2698.13 3076
2698.62 2781
2699.11 2551
2699.60 2633
2700.09 2519
2700.58 2554
2701.07 2599
2701.56 2607
2702.05 2852
2702.54 2914
2703.03 2834
2703.52 2734
2704.01 2696
2704.50 2674
2704.99 2855
2705.48 2872
2705.97 2389
2706.46 2599
2706.95 2688
2707.44 2549
2707.93 2432
2708.42 2448
2708.92 2347
2709.41 2490
2709.90 2644
2710.39 2698
2710.88 2642
2711.37 2643
2711.86 2485
2712.35 2578
2712.84 2623
2713.33 2611
2713.82 2545
2714.31 2529
2714.81 2671
2715.30 2706
2715.79 2710
2716.28 2569
2716.77 2776
2717.26 2732
2717.75 2839
2718.24 2914
2718.74 2593
2719.23 2779
2719.72 3022
2720.21 2907
2720.70 2887
2721.19 2815
2721.69 2798
2722.18 2691
2722.67 2891
2723.16 2971
2723.65 2974
2724.15 2995
2724.64 2954
2725.13 2785
2725.62 2612
2726.11 2738
2726.61 2585
2727.10 2605
2727.59 2658
2728.08 2451
2728.58 2329
2729.07 2410
2729.56 2645
2730.05 2460
2730.55 2104
2731.04 2409
2731.53 2532
2732.02 2488
2732.52 2570
2733.01 2581
2733.50 2496
2733.99 2532
2734.49 2422
2734.98 2554
2735.47 2653
2735.97 2349
2736.46 2381
2736.95 2528
2737.45 2497
2737.94 2674
2738.43 2801
2738.93 2689
2739.42 2637
2739.91 2513
2740.41 2488
2740.90 2523
2741.39 2567
2741.89 2616
2742.38 2558
2742.87 2397
2743.37 2315
2743.86 2238
2744.36 2396
2744.85 2433
2745.34 2365
2745.84 2327
2746.33 2411
2746.82 2246
2747.32 2305
2747.81 2130
2748.31 2355
2748.80 2244
2749.30 2268
2749.79 2311
2750.28 2482
2750.78 2450
2751.27 2500
2751.77 2399
2752.26 2491
2752.76 2469
2753.25 2457
2753.75 2362
2754.24 2434
2754.74 2550
2755.23 2587
2755.72 2340
2756.22 2419
2756.71 2617
2757.21 2649
2757.70 2518
2758.20 2617
2758.69 2604
2759.19 2546
2759.69 2427
2760.18 2417
2760.68 2467
2761.17 2628
2761.67 2660
2762.16 2680
2762.66 2417
2763.15 2318
2763.65 2354
2764.14 2378
2764.64 2417
2765.14 2511
2765.63 2342
2766.13 2504
2766.62 2541
2767.12 2340
2767.61 2259
2768.11 2371
2768.61 2397
2769.10 2475
2769.60 2392
2770.09 2343
2770.59 2433
2771.09 2474
2771.58 2591
2772.08 2730
2772.58 2339
2773.07 2515
2773.57 2517
2774.06 2512
2774.56 2703
2775.06 2646
2775.55 2445
2776.05 2416
2776.55 2629
2777.04 2702
2777.54 2558
2778.04 2796
2778.54 2566
2779.03 2509
2779.53 2487
2780.03 2507
2780.52 2520
2781.02 2598
2781.52 2515
2782.01 2459
2782.51 2255
2783.01 2348
2783.51 2526
2784.00 2488
2784.50 2459
2785.00 2428
2785.50 2282
2785.99 2380
2786.49 2568
2786.99 2483
2787.49 2397
2787.98 2284
2788.48 2420
2788.98 2469
2789.48 2540
2789.98 2383
2790.47 2308
2790.97 2342
2791.47 2273
2791.97 2280
2792.47 2213
2792.96 2466
2793.46 2477
2793.96 2440
2794.46 2469
2794.96 2552
2795.46 2518
2795.95 2773
2796.45 2868
2796.95 2609
2797.45 2809
2797.95 2926
2798.45 3034
2798.95 2993
2799.44 3020
2799.94 3102
2800.44 3106
2800.94 3033
2801.44 2843
2801.94 2820
2802.44 2656
2802.94 2645
2803.44 2836
2803.93 2761
2804.43 2591
2804.93 2595
2805.43 2744
2805.93 2707
2806.43 2638
2806.93 2982
2807.43 3034
2807.93 2945
2808.43 3141
2808.93 3404
2809.43 3270
2809.93 3461
2810.43 3582
2810.93 3633
2811.43 3595
2811.93 3416
2812.43 3292
2812.93 3201
2813.43 3053
2813.93 2708
2814.43 2874
2814.93 2729
2815.43 2745
2815.93 2583
2816.43 2660
2816.93 2506
2817.43 2662
2817.93 2731
2818.43 2759
2818.93 2783
2819.43 2618
2819.93 2807
2820.43 2750
2820.93 2728
2821.43 2979
2821.93 2976
2822.43 2921
2822.94 2994
2823.44 2748
2823.94 2887
2824.44 3010
2824.94 2745
2825.44 2697
2825.94 2824
2826.44 2793
2826.94 2742
2827.44 2548
2827.95 2500
2828.45 2519
2828.95 2540
2829.45 2593
2829.95 2613
2830.45 2653
2830.95 2529
2831.46 2491
2831.96 2491
2832.46 2482
2832.96 2540
2833.46 2700
2833.97 2547
2834.47 2624
2834.97 2692
2835.47 2609
2835.97 2805
2836.47 2561
2836.98 2645
2837.48 2790
2837.98 2736
2838.48 2558
2838.99 2634
2839.49 2659
2839.99 2452
2840.49 2437
2841.00 2316
2841.50 2417
2842.00 2542
2842.50 2336
2843.01 2351
2843.51 2461
2844.01 2596
2844.51 2439
2845.02 2392
2845.52 2372
2846.02 2634
2846.52 2625
2847.03 2744
2847.53 2686
2848.03 2940
2848.54 3115
2849.04 2918
2849.54 2875
2850.05 3017
2850.55 3052
2851.05 2956
2851.56 3023
2852.06 2895
2852.56 2778
2853.07 2629
2853.57 2590
2854.07 2633
2854.58 2608
2855.08 2586
2855.59 2612
2856.09 2376
2856.59 2411
2857.10 2359
2857.60 2616
2858.10 2362
2858.61 2385
2859.11 2500
2859.62 2503
2860.12 2414
2860.63 2365
2861.13 2532
2861.63 2627
2862.14 2469
2862.64 2438
2863.15 2413
2863.65 2466
2864.16 2471
2864.66 2488
2865.16 2256
2865.67 2289
2866.17 2176
2866.68 2214
2867.18 2318
2867.69 2293
2868.19 2363
2868.70 2419
2869.20 2223
2869.71 2217
2870.21 2333
2870.72 2499
2871.22 2598
2871.73 2570
2872.23 2381
2872.74 2483
2873.24 2736
2873.75 2592
2874.25 2548
2874.76 2360
2875.27 2380
2875.77 2426
2876.28 2575
2876.78 2520
2877.29 2594
2877.79 2639
2878.30 2423
2878.81 2422
2879.31 2636
2879.82 2524
2880.32 2649
2880.83 2654
2881.33 2640
2881.84 2741
2882.35 2887
2882.85 2834
2883.36 2812
2883.87 2773
2884.37 2857
2884.88 2726
2885.38 2771
2885.89 2926
2886.40 2924
2886.90 2905
2887.41 2994
2887.92 2958
2888.42 3098
2888.93 2990
2889.44 3154
2889.94 2999
2890.45 3079
2890.96 3114
2891.46 2916
2891.97 2836
2892.48 2799
2892.98 2783
2893.49 2742
2894.00 2744
2894.51 2837
2895.01 2949
2895.52 3049
2896.03 3012
2896.54 3190
2897.04 3064
2897.55 2809
2898.06 3088
2898.57 3215
2899.07 3377
2899.58 3042
2900.09 3070
2900.60 3243
2901.10 3063
2901.61 2891
2902.12 2929
2902.63 3241
2903.13 3125
2903.64 3006
2904.15 3050
2904.66 2843
2905.17 2918
2905.68 2941
2906.18 2870
2906.69 2641
2907.20 2844
2907.71 2997
2908.22 2733
2908.72 2800
2909.23 2847
2909.74 2547
2910.25 2608
2910.76 2606
2911.27 2394
2911.78 2524
2912.28 2500
2912.79 2507
2913.30 2673
2913.81 2462
2914.32 2711
2914.83 2513
2915.34 2417
2915.85 2420
2916.36 2557
2916.87 2580
2917.37 2443
2917.88 2611
2918.39 2488
2918.90 2630
2919.41 2499
2919.92 2531
2920.43 2467
2920.94 2448
2921.45 2617
2921.96 2429
2922.47 2452
2922.98 2482
2923.49 2555
2924.00 2704
2924.51 2773
2925.02 2793
2925.53 2835
2926.04 2937
2926.55 3180
2927.06 3172
2927.57 3199
2928.08 3300
2928.59 3253
2929.10 3031
2929.61 2926
2930.12 2738
2930.63 2908
2931.14 2721
2931.65 2804
2932.16 2718
2932.67 2672
2933.18 2546
2933.69 2500
2934.20 2497
2934.71 2384
2935.22 2325
2935.73 2499
2936.24 2521
2936.76 2705
2937.27 2470
2937.78 2443
2938.29 2504
2938.80 2390
2939.31 2345
2939.82 2484
2940.33 2585
2940.84 2600
2941.36 2652
2941.87 2531
2942.38 2559
2942.89 2560
2943.40 2652
2943.91 2786
2944.42 2468
2944.94 2519
2945.45 2438
2945.96 2527
2946.47 2711
2946.98 2741
2947.49 2845
2948.01 2753
2948.52 2820
2949.03 2916
2949.54 2916
2950.05 2669
2950.57 2520
2951.08 2562
2951.59 2508
2952.10 2344
2952.61 2553
2953.13 2567
2953.64 2500
2954.15 2461
2954.66 2385
2955.18 2521
2955.69 2525
2956.20 2466
2956.71 2435
2957.23 2335
2957.74 2340
2958.25 2420
2958.76 2319
2959.28 2537
2959.79 2369
2960.30 2438
2960.82 2447
2961.33 2670
2961.84 2642
2962.36 2416
2962.87 2401
2963.38 2566
2963.89 2501
2964.41 2676
2964.92 2647
2965.43 2796
2965.95 2671
2966.46 2789
2966.97 2637
2967.49 2413
2968.00 2654
2968.52 2613
2969.03 2621
2969.54 2414
2970.06 2344
2970.57 2567
2971.08 2687
2971.60 2328
2972.11 2461
2972.63 2386
2973.14 2362
2973.65 2470
2974.17 2556
2974.68 2560
2975.20 2343
2975.71 2283
2976.23 2389
2976.74 2425
2977.25 2225
2977.77 2344
2978.28 2426
2978.80 2458
2979.31 2495
2979.83 2353
2980.34 2422
2980.86 2582
2981.37 2529
2981.89 2493
2982.40 2515
2982.91 2643
2983.43 2686
2983.94 2654
2984.46 2480
2984.97 2581
2985.49 2733
2986.00 2559
2986.52 2524
2987.04 2942
2987.55 3129
2988.07 2946
2988.58 2833
2989.10 3100
2989.61 2917
2990.13 2769
2990.64 2561
2991.16 2728
2991.67 2720
2992.19 2927
2992.71 2917
2993.22 2738
2993.74 2640
2994.25 2847
2994.77 2826
2995.28 2879
2995.80 2907
2996.32 2893
2996.83 3062
2997.35 3161
2997.87 3150
2998.38 3275
2998.90 3167
2999.41 3127
2999.93 3322
3000.45 3403
3000.96 3500
3001.48 3559
3002.00 3406
3002.51 3573
3003.03 3599
3003.55 3529
3004.06 3931
3004.58 4369
3005.10 4522
3005.61 4688
3006.13 4996
3006.65 5111
3007.16 5283
3007.68 5209
3008.20 5225
3008.71 4997
3009.23 4477
3009.75 3681
3010.27 3381
3010.78 3247
3011.30 3242
3011.82 3342
3012.34 3083
3012.85 3139
3013.37 2987
3013.89 2880
3014.41 2644
3014.92 2813
3015.44 2791
3015.96 2935
3016.48 3112
3016.99 2770
3017.51 2792
3018.03 2972
3018.55 3236
3019.07 3301
3019.58 3107
3020.10 2865
3020.62 3066
3021.14 3035
3021.66 3084
3022.17 3146
3022.69 3011
3023.21 3065
3023.73 3016
3024.25 3103
3024.77 3214
3025.28 2964
3025.80 3136
3026.32 3242
3026.84 3040
3027.36 2865
3027.88 3014
3028.40 2922
3028.92 2976
3029.43 2770
3029.95 2749
3030.47 2808
3030.99 2957
3031.51 3035
3032.03 2694
3032.55 2863
3033.07 2836
3033.59 2838
3034.11 2871
3034.63 2748
3035.15 2795
3035.66 2758
3036.18 2526
3036.70 2986
3037.22 2981
3037.74 2715
3038.26 2789
3038.78 3012
3039.30 2854
3039.82 2857
3040.34 2682
3040.86 2811
3041.38 2720
3041.90 2621
3042.42 2731
3042.94 2811
3043.46 2597
3043.98 2618
3044.50 2474
3045.02 2581
3045.54 2495
3046.06 2450
3046.58 2452
3047.10 2472
3047.62 2531
3048.14 2578
3048.66 2662
3049.18 2550
3049.71 2405
3050.23 2514
3050.75 2408
3051.27 2548
3051.79 2568
3052.31 2445
3052.83 2514
3053.35 2421
3053.87 2419
3054.39 2499
3054.91 2591
3055.43 2661
3055.96 2386
3056.48 2640
3057.00 2546
3057.52 2643
3058.04 2606
3058.56 2406
3059.08 2575
3059.61 2757
3060.13 2638
3060.65 2560
3061.17 2665
3061.69 2541
3062.21 2477
3062.73 2649
3063.26 2857
3063.78 2812
3064.30 2844
3064.82 2645
3065.34 2727
3065.87 2663
3066.39 2741
3066.91 2853
3067.43 2861
3067.95 2814
3068.48 2838
3069.00 2888
3069.52 2760
3070.04 2723
3070.57 2693
3071.09 2659
3071.61 2695
3072.13 2734
3072.66 2660
3073.18 2848
3073.70 2711
3074.22 2524
3074.75 2632
3075.27 2617
3075.79 2693
3076.32 2771
3076.84 2904
3077.36 2875
3077.88 2940
3078.41 2851
3078.93 2865
3079.45 2829
3079.98 2818
3080.50 2949
3081.02 2796
3081.55 2762
3082.07 2967
3082.59 2822
3083.12 2895
3083.64 3024
3084.16 3245
3084.69 3233
3085.21 3016
3085.73 2968
3086.26 3212
3086.78 2918
3087.31 2995
3087.83 3081
3088.35 3040
3088.88 3032
3089.40 2824
3089.93 2755
3090.45 2825
3090.97 2914
3091.50 2755
3092.02 2708
3092.55 2613
3093.07 2831
3093.60 2735
3094.12 3011
3094.64 2973
3095.17 2615
3095.69 2872
3096.22 3060
3096.74 3196
3097.27 3245
3097.79 3377
3098.32 3480
3098.84 3471
3099.37 3302
3099.89 3319
3100.42 3659
3100.94 4121
3101.47 4690
3101.99 4958
3102.52 5587
3103.04 6545
3103.57 7232
3104.09 8085
3104.62 8577
3105.14 9190
3105.67 9583
3106.19 8853
3106.72 8503
3107.24 7800
3107.77 6696
3108.29 5925
3108.82 5448
3109.35 4654
3109.87 4265
3110.40 4247
3110.92 4329
3111.45 4233
3111.98 4188
3112.50 4287
3113.03 4543
3113.55 4354
3114.08 4197
3114.61 3678
3115.13 3821
3115.66 3289
3116.18 3512
3116.71 3532
3117.24 3118
3117.76 3221
3118.29 3135
3118.82 2962
3119.34 3013
3119.87 3065
3120.40 3211
3120.92 3136
3121.45 3193
3121.98 3139
3122.50 3383
3123.03 3562
3123.56 3946
3124.08 4026
3124.61 3821
3125.14 3588
3125.66 3732
3126.19 3633
3126.72 3408
3127.25 3395
3127.77 3360
3128.30 3198
3128.83 3040
3129.36 3151
3129.88 3268
3130.41 2982
3130.94 2904
3131.46 3273
3131.99 3171
3132.52 3157
3133.05 3192
3133.58 2952
3134.10 2973
3134.63 2962
3135.16 2684
3135.69 2844
3136.21 2790
3136.74 2737
3137.27 2940
3137.80 3098
3138.33 2774
3138.86 2762
3139.38 2701
3139.91 2917
3140.44 2697
3140.97 2798
3141.50 2861
3142.03 2932
3142.55 2890
3143.08 2868
3143.61 2991
3144.14 2856
3144.67 2931
3145.20 2916
3145.73 2717
3146.25 2914
3146.78 2965
3147.31 2934
3147.84 3037
3148.37 3241
3148.90 3289
3149.43 3425
3149.96 3315
3150.49 3246
3151.02 3443
3151.54 3137
3152.07 3089
3152.60 3138
3153.13 3023
3153.66 2976
3154.19 3211
3154.72 2896
3155.25 2965
3155.78 2894
3156.31 3042
3156.84 3075
3157.37 3196
3157.90 3310
3158.43 3230
3158.96 3114
3159.49 3149
3160.02 3203
3160.55 3126
3161.08 3244
3161.61 3039
3162.14 3108
3162.67 3188
3163.20 2971
3163.73 2661
3164.26 2997
3164.79 2884
3165.32 2672
3165.85 2642
3166.38 2522
3166.91 2524
3167.44 2638
3167.97 2470
3168.50 2527
3169.03 2771
3169.57 2731
3170.10 2605
3170.63 2514
3171.16 2394
3171.69 2506
3172.22 2416
3172.75 2462
3173.28 2566
3173.81 2529
3174.34 2618
3174.88 2534
3175.41 2542
3175.94 2461
3176.47 2749
3177.00 3004
3177.53 2777
3178.06 2634
3178.60 2848
3179.13 2993
3179.66 3028
3180.19 2847
3180.72 2819
3181.25 2554
3181.79 2367
3182.32 2735
3182.85 2590
3183.38 2539
3183.91 2557
3184.44 2557
3184.98 2633
3185.51 2748
3186.04 2683
3186.57 2700
3187.11 2860
3187.64 2601
3188.17 2544
3188.70 2722
3189.24 2837
3189.77 2711
3190.30 2730
3190.83 2715
3191.37 2680
3191.90 2483
3192.43 2569
3192.96 2647
3193.50 2562
3194.03 2588
3194.56 2777
3195.09 2511
3195.63 2398
3196.16 2618
3196.69 2514
3197.23 2457
3197.76 2540
3198.29 2740
3198.83 2601
3199.36 2751
3199.89 2678
3200.43 2740
3200.96 2777
3201.49 2782
3202.03 2738
3202.56 2686
3203.09 2970
3203.63 2950
3204.16 2784
3204.69 2915
3205.23 2845
3205.76 2779
3206.30 2872
3206.83 3019
3207.36 3039
3207.90 3057
3208.43 2978
3208.97 2857
3209.50 2846
3210.03 3104
3210.57 3145
3211.10 3171
3211.64 3168
3212.17 3017
3212.70 3038
3213.24 3221
3213.77 3291
3214.31 3295
3214.84 3005
3215.38 3121
3215.91 3344
3216.45 3173
3216.98 3069
3217.52 2797
3218.05 2856
3218.59 2844
3219.12 2985
3219.66 3048
3220.19 2795
3220.73 2825
3221.26 3072
3221.80 2821
3222.33 2829
3222.87 2754
3223.40 2755
3223.94 2786
3224.47 3089
3225.01 2868
3225.54 2784
3226.08 2786
3226.61 2815
3227.15 2868
3227.69 2765
3228.22 2853
3228.76 2894
3229.29 3008
3229.83 3030
3230.36 2806
3230.90 2834
3231.44 2905
3231.97 2845
3232.51 2933
3233.04 2959
3233.58 3029
3234.12 2794
3234.65 3036
3235.19 3176
3235.72 3271
3236.26 3422
3236.80 3356
3237.33 3386
3237.87 3486
3238.41 3350
3238.94 3248
3239.48 3209
3240.02 3318
3240.55 3082
3241.09 3341
3241.63 3492
3242.16 3335
3242.70 3249
3243.24 3213
3243.77 3361
3244.31 3547
3244.85 3303
3245.39 3324
3245.92 3219
3246.46 3366
3247.00 3266
3247.53 3596
3248.07 3764
3248.61 3592
3249.15 3383
3249.68 3760
3250.22 3706
3250.76 3693
3251.30 3693
3251.83 3592
3252.37 3370
3252.91 3221
3253.45 3367
3253.98 3695
3254.52 3674
3255.06 3458
3255.60 3720
3256.14 3793
3256.67 3684
3257.21 3698
3257.75 3591
3258.29 4061
3258.83 3778
3259.37 3793
3259.90 3898
3260.44 3854
3260.98 3933
3261.52 4237
3262.06 4581
3262.60 4763
3263.13 4998
3263.67 4926
3264.21 5627
3264.75 6137
3265.29 6619
3265.83 7087
3266.37 7476
3266.91 8225
3267.44 8688
3267.98 9581
3268.52 9895
3269.06 10083
3269.60 10356
3270.14 9826
3270.68 9673
3271.22 8473
3271.76 7499
3272.30 6326
3272.84 6138
3273.38 5456
3273.91 4784
3274.45 4139
3274.99 4144
3275.53 4063
3276.07 4050
3276.61 3863
3277.15 4012
3277.69 3850
3278.23 3948
3278.77 4021
3279.31 4004
3279.85 4153
3280.39 4339
3280.93 4321
3281.47 3924
3282.01 3960
3282.55 3896
3283.09 4128
3283.63 4115
3284.17 3976
3284.71 4232
3285.25 4244
3285.79 4220
3286.33 4423
3286.87 4415
3287.42 4525
3287.96 4598
3288.50 5038
3289.04 5027
3289.58 4718
3290.12 4673
3290.66 4788
3291.20 4641
3291.74 4719
3292.28 4804
3292.82 4577
3293.36 5093
3293.91 5287
3294.45 5352
3294.99 5262
3295.53 5681
3296.07 5909
3296.61 6511
3297.15 6525
3297.69 6485
3298.24 6668
3298.78 6407
3299.32 6264
3299.86 6095
3300.40 5409
3300.94 5481
3301.49 5192
3302.03 4796
3302.57 4524
3303.11 4657
3303.65 4505
3304.19 4388
3304.74 4370
3305.28 4216
3305.82 4126
3306.36 4380
3306.90 4381
3307.45 4483
3307.99 4877
3308.53 4618
3309.07 4595
3309.62 4386
3310.16 4335
3310.70 4384
3311.24 4181
3311.79 4139
3312.33 4106
3312.87 4073
3313.41 4088
3313.96 4084
3314.50 4062
3315.04 4290
3315.59 4275
3316.13 4298
3316.67 4213
3317.21 4183
3317.76 4427
3318.30 4825
3318.84 5161
3319.39 4926
3319.93 5097
3320.47 5209
3321.02 5467
3321.56 5826
3322.10 5567
3322.65 5848
3323.19 6334
3323.73 6206
3324.28 5791
3324.82 5686
3325.36 5807
3325.91 5375
3326.45 5463
3327.00 5280
3327.54 5626
3328.08 5307
3328.63 5197
3329.17 5455
3329.72 5421
3330.26 5609
3330.80 5281
3331.35 5811
3331.89 6358
3332.44 7670
3332.98 9409
3333.53 11417
3334.07 14352
3334.61 18578
3335.16 22752
3335.70 26985
3336.25 30800
3336.79 33775
3337.34 36392
3337.88 37509
3338.43 38276
3338.97 37760
3339.52 36097
3340.06 34314
3340.61 31525
3341.15 27105
3341.70 22769
3342.24 18989
3342.79 15260
3343.33 12731
3343.88 10910
3344.42 8908
3344.97 7772
3345.51 6977
3346.06 6507
3346.60 6113
3347.15 6086
3347.69 5941
3348.24 6039
3348.78 5929
3349.33 6389
3349.88 6446
3350.42 6651
3350.97 6889
3351.51 7406
3352.06 7923
3352.61 7953
3353.15 7986
3353.70 8258
3354.24 8180
3354.79 8392
3355.34 7879
3355.88 7566
3356.43 7112
3356.97 6759
3357.52 6326
3358.07 5756
3358.61 5607
3359.16 5176
3359.71 5004
3360.25 4942
3360.80 4919
3361.35 4884
3361.89 4896
3362.44 4902
3362.99 5132
3363.53 4964
3364.08 5146
3364.63 5302
3365.17 5042
3365.72 5093
3366.27 5361
3366.81 5261
3367.36 5636
3367.91 5627
3368.46 5779
3369.00 5708
3369.55 5649
3370.10 5664
3370.64 5679
3371.19 5850
3371.74 6291
3372.29 6547
3372.83 6918
3373.38 7764
3373.93 8436
3374.48 8914
3375.03 9755
3375.57 10377
3376.12 10854
3376.67 10709
3377.22 10661
3377.76 9938
3378.31 9465
3378.86 8984
3379.41 8020
3379.96 7062
3380.50 6663
3381.05 6289
3381.60 5888
3382.15 5214
3382.70 4916
3383.25 5155
3383.79 5088
3384.34 5154
3384.89 5093
3385.44 5078
3385.99 4816
3386.54 5002
3387.09 4969
3387.64 4913
3388.18 4709
3388.73 4548
3389.28 4720
3389.83 4426
3390.38 4547
3390.93 4713
3391.48 4593
3392.03 4279
3392.58 4315
3393.13 4383
3393.67 4310
3394.22 4334
3394.77 4104
3395.32 3989
3395.87 4060
3396.42 3974
3396.97 3780
3397.52 3774
3398.07 3831
3398.62 3910
3399.17 3835
3399.72 3628
3400.27 3957
3400.82 3978
3401.37 3715
3401.92 3721
3402.47 3760
3403.02 3597
3403.57 3438
3404.12 3548
3404.67 3702
3405.22 3664
3405.77 3843
3406.32 3886
3406.87 3694
3407.42 3775
3407.97 3609
3408.52 4003
3409.07 4112
3409.62 4221
3410.17 4302
3410.72 4487
3411.27 4655
3411.82 4953
3412.38 5316
3412.93 5654
3413.48 5961
3414.03 6371
3414.58 6315
3415.13 5891
3415.68 5581
3416.23 5657
3416.78 5329
3417.33 5007
3417.89 4791
3418.44 4447
3418.99 4005
3419.54 3983
3420.09 3764
3420.64 3585
3421.19 3753
3421.74 3820
3422.30 3446
3422.85 3483
3423.40 3677
3423.95 3979
3424.50 3712
3425.05 3742
3425.61 3951
3426.16 3969
3426.71 4164
3427.26 4190
3427.81 4157
3428.37 4135
3428.92 3853
3429.47 3589
3430.02 3746
3430.58 3632
3431.13 3757
3431.68 3426
3432.23 3237
3432.78 3519
3433.34 3369
3433.89 3162
3434.44 3260
3434.99 3373
3435.55 3393
3436.10 3405
3436.65 3259
3437.21 3277
3437.76 3398
3438.31 3248
3438.86 3107
3439.42 3044
3439.97 3087
3440.52 2995
3441.08 3041
3441.63 3228
3442.18 3215
3442.74 3216
3443.29 3310
3443.84 3480
3444.40 3442
3444.95 3090
3445.50 3240
3446.06 3221
3446.61 3116
3447.16 3007
3447.72 3194
3448.27 3188
3448.82 3044
3449.38 3086
3449.93 3078
3450.48 3007
3451.04 3163
3451.59 2954
3452.15 2916
3452.70 2924
3453.25 2776
3453.81 3009
3454.36 2939
3454.92 2929
3455.47 3022
3456.03 2830
3456.58 2704
3457.13 2909
3457.69 2840
3458.24 2706
3458.80 2811
3459.35 2755
3459.91 2866
3460.46 3056
3461.02 2983
3461.57 2712
3462.13 3077
3462.68 2837
3463.24 2907
3463.79 3048
3464.34 2860
3464.90 2657
3465.46 2666
3466.01 2874
3466.57 2960
3467.12 3354
3467.68 3089
3468.23 2994
3468.79 3003
3469.34 3006
3469.90 2899
3470.45 2835
3471.01 2851
3471.56 2947
3472.12 2805
3472.67 2934
3473.23 3052
3473.79 3170
3474.34 2913
3474.90 2946
3475.45 2946
3476.01 2885
3476.56 2876
3477.12 3140
3477.68 3253
3478.23 3072
3478.79 2894
3479.35 3145
3479.90 3424
3480.46 3403
3481.01 3526
3481.57 3738
3482.13 3797
3482.68 3571
3483.24 3577
3483.80 3576
3484.35 3475
3484.91 3673
3485.47 3649
3486.02 3581
3486.58 3519
3487.14 3528
3487.69 3695
3488.25 3589
3488.81 3448
3489.36 3667
3489.92 4225
3490.48 4389
3491.03 4682
3491.59 5075
3492.15 6007
3492.71 6367
3493.26 6681
3493.82 7197
3494.38 7383
3494.94 7105
3495.49 7154
3496.05 7024
3496.61 6728
3497.17 6161
3497.72 6008
3498.28 6138
3498.84 6771
3499.40 7089
3499.95 7486
3500.51 7989
3501.07 8005
3501.63 8541
3502.19 8053
3502.74 8106
3503.30 7553
3503.86 7234
3504.42 7014
3504.98 6389
3505.53 6055
3506.09 6022
3506.65 5892
3507.21 5879
3507.77 5954
3508.33 5817
3508.88 5309
3509.44 5444
3510.00 5491
3510.56 5116
3511.12 4904
3511.68 4820
3512.24 4589
3512.80 4529
3513.35 4038
3513.91 3875
3514.47 3918
3515.03 3789
3515.59 3746
3516.15 3780
3516.71 3491
3517.27 3426
3517.83 3496
3518.39 3419
3518.95 3632
3519.50 3652
3520.06 3786
3520.62 4022
3521.18 3451
3521.74 3634
3522.30 3658
3522.86 3709
3523.42 3928
3523.98 3747
3524.54 3791
3525.10 3631
3525.66 3545
3526.22 3519
3526.78 3512
3527.34 3682
3527.90 3347
3528.46 3175
3529.02 3006
3529.58 3127
3530.14 3101
3530.70 3297
3531.26 3014
3531.82 2983
3532.38 3195
3532.94 3184
3533.50 3053
3534.06 2918
3534.62 2867
3535.18 3032
3535.75 2874
3536.31 2849
3536.87 2989
3537.43 3052
3537.99 3115
3538.55 3139
3539.11 2962
3539.67 3152
3540.23 2957
3540.79 2973
3541.35 3133
3541.92 3252
3542.48 3508
3543.04 3268
3543.60 3589
3544.16 3644
3544.72 3621
3545.28 3486
3545.84 3419
3546.41 3222
3546.97 3081
3547.53 3236
3548.09 3210
3548.65 3060
3549.21 2774
3549.78 3116
3550.34 2944
3550.90 2723
3551.46 2614
3552.02 2753
3552.59 2527
3553.15 2597
3553.71 2651
3554.27 2676
3554.83 2541
3555.40 2661
3555.96 2547
3556.52 2600
3557.08 2544
3557.65 2670
3558.21 2358
3558.77 2536
3559.33 2746
3559.90 2694
3560.46 2737
3561.02 2902
3561.58 2911
3562.15 2913
3562.71 2771
3563.27 2681
3563.83 2638
3564.40 2625
3564.96 2679
3565.52 2656
3566.09 2568
3566.65 2538
3567.21 2681
3567.78 2579
3568.34 2612
3568.90 2599
3569.47 2466
3570.03 2463
3570.59 2620
3571.16 2557
3571.72 2243
3572.28 2460
3572.85 2600
3573.41 2393
3573.97 2494
3574.54 2547
3575.10 2539
3575.66 2657
3576.23 2544
3576.79 2692
3577.36 2606
3577.92 2521
3578.48 2636
3579.05 3006
3579.61 2954
3580.18 2873
3580.74 2637
3581.31 2659
3581.87 2681
3582.43 2735
3583.00 2697
3583.56 2663
3584.13 2596
3584.69 2420
3585.26 2558
3585.82 2568
3586.39 2434
3586.95 2391
3587.52 2394
3588.08 2446
3588.64 2520
3589.21 2271
3589.77 2477
3590.34 2488
3590.90 2450
3591.47 2481
3592.03 2674
3592.60 2502
3593.17 2676
3593.73 2714
3594.30 2558
3594.86 2655
3595.43 2515
3595.99 2494
3596.56 2321
3597.12 2419
3597.69 2404
3598.25 2416
3598.82 2310
3599.39 2370
3599.95 2549
3600.52 2611
3601.08 2529
3601.65 2450
3602.21 2417
3602.78 2489
3603.35 2330
3603.91 2285
3604.48 2431
3605.04 2569
3605.61 2558
3606.18 2441
3606.74 2367
3607.31 2489
3607.88 2385
3608.44 2380
3609.01 2241
3609.57 2343
3610.14 2343
3610.71 2313
3611.27 2206
3611.84 2350
3612.41 2461
3612.97 2386
3613.54 2349
3614.11 2392
3614.68 2379
3615.24 2482
3615.81 2619
3616.38 2827
3616.94 2921
3617.51 3089
3618.08 3406
3618.64 3520
3619.21 3354
3619.78 3745
3620.35 4069
3620.91 3889
3621.48 3856
3622.05 3652
3622.62 3770
3623.18 3528
3623.75 3331
3624.32 2986
3624.89 2841
3625.45 2687
3626.02 2581
3626.59 2346
3627.16 2192
3627.73 2206
3628.29 2385
3628.86 2464
3629.43 2366
3630.00 2373
3630.57 2263
3631.13 2286
3631.70 2303
3632.27 2539
3632.84 2447
3633.41 2311
3633.98 2371
3634.54 2532
3635.11 2334
3635.68 2302
3636.25 2420
3636.82 2431
3637.39 2448
3637.96 2424
3638.52 2441
3639.09 2637
3639.66 2800
3640.23 2910
3640.80 2901
3641.37 3072
3641.94 3381
3642.51 3403
3643.08 3706
3643.65 3718
3644.21 3770
3644.78 3539
3645.35 3596
3645.92 3525
3646.49 3434
3647.06 2999
3647.63 2833
3648.20 2956
3648.77 2808
3649.34 2629
3649.91 2711
3650.48 2781
3651.05 2782
3651.62 2493
3652.19 2811
3652.76 3031
3653.33 3143
3653.90 3324
3654.47 3245
3655.04 3405
3655.61 3419
3656.18 3393
3656.75 3205
3657.32 3314
3657.89 3421
3658.46 3576
3659.03 3765
3659.60 3824
3660.17 3931
3660.74 4096
3661.31 4163
3661.88 3997
3662.45 4077
3663.02 4163
3663.59 3884
3664.16 3637
3664.74 3799
3665.31 3409
3665.88 3331
3666.45 3359
3667.02 3412
3667.59 3465
3668.16 3556
3668.73 3435
3669.30 3359
3669.87 3476
3670.45 3337
3671.02 3205
3671.59 2927
3672.16 2953
3672.73 2899
3673.30 2768
3673.87 2779
3674.45 2951
3675.02 3198
3675.59 3111
3676.16 3128
3676.73 2913
3677.30 2909
3677.88 3138
3678.45 3046
3679.02 2941
3679.59 3089
3680.16 3081
3680.74 3075
3681.31 3045
3681.88 3010
3682.45 2720
3683.02 2660
3683.60 2649
3684.17 2720
3684.74 2855
3685.31 2738
3685.89 2748
3686.46 2675
3687.03 2864
3687.60 2867
3688.18 2872
3688.75 3157
3689.32 3280
3689.89 3347
3690.47 3589
3691.04 3751
3691.61 3806
3692.19 4014
3692.76 3711
3693.33 3513
3693.91 3830
3694.48 3636
3695.05 3340
3695.62 3158
3696.20 2966
3696.77 2861
3697.34 2940
3697.92 2910
3698.49 2889
3699.06 2979
3699.64 2881
3700.21 2965
3700.79 3044
3701.36 2962
3701.93 2806
3702.51 2941
3703.08 3018
3703.65 2967
3704.23 3076
3704.80 2816
3705.38 2812
3705.95 2698
3706.52 2791
3707.10 2913
3707.67 3049
3708.25 2793
3708.82 2666
3709.39 2847
3709.97 3128
3710.54 3012
3711.12 2968
3711.69 3005
3712.27 3201
3712.84 2819
3713.42 2737
3713.99 2794
3714.57 2846
3715.14 2797
3715.71 2633
3716.29 2702
3716.86 2680
3717.44 2719
3718.01 2605
3718.59 2478
3719.16 2641
3719.74 2414
3720.31 2434
3720.89 2628
3721.47 2505
3722.04 2504
3722.62 2405
3723.19 2356
3723.77 2345
3724.34 2301
3724.92 2367
3725.49 2387
3726.07 2361
3726.64 2476
3727.22 2394
3727.80 2367
3728.37 2543
3728.95 2514
3729.52 2491
3730.10 2648
3730.67 2543
3731.25 2606
3731.83 2658
3732.40 2610
3732.98 2617
3733.55 2884
3734.13 2790
3734.71 2916
3735.28 2798
3735.86 2684
3736.44 2616
3737.01 2815
3737.59 2480
3738.17 2488
3738.74 2573
3739.32 2511
3739.90 2439
3740.47 2232
3741.05 2233
3741.63 2168
3742.20 2399
3742.78 2207
3743.36 2133
3743.93 2327
3744.51 2105
3745.09 2349
3745.66 2318
3746.24 2455
3746.82 2485
3747.40 2516
3747.97 2470
3748.55 2444
3749.13 2224
3749.70 2296
3750.28 2317
3750.86 2252
3751.44 2288
3752.02 2355
3752.59 2223
3753.17 2370
3753.75 2322
3754.33 2321
3754.90 2312
3755.48 2279
3756.06 2099
3756.64 2315
3757.22 2325
3757.79 2223
3758.37 2204
3758.95 2239
3759.53 2032
3760.11 1963
3760.68 2147
3761.26 2256
3761.84 2196
3762.42 2470
3763.00 2259
3763.58 2144
3764.15 2262
3764.73 2290
3765.31 2342
3765.89 2365
3766.47 2312
3767.05 2190
3767.63 2220
3768.21 2327
3768.78 2282
3769.36 2110
3769.94 2283
3770.52 2187
3771.10 2373
3771.68 2292
3772.26 2410
3772.84 2418
3773.42 2347
3774.00 2236
3774.58 2297
3775.15 2214
3775.73 2127
3776.31 2314
3776.89 2275
3777.47 2146
3778.05 2195
3778.63 2412
3779.21 2350
3779.79 2371
3780.37 2429
3780.95 2189
3781.53 2184
3782.11 2235
3782.69 2296
3783.27 2215
3783.85 2333
3784.43 2197
3785.01 2268
3785.59 2144
3786.17 2055
3786.75 2135
3787.33 2174
3787.91 2107
3788.49 2165
3789.07 2110
3789.65 1944
3790.23 2192
3790.81 2254
3791.39 2249
3791.98 2281
3792.56 2270
3793.14 2154
3793.72 2038
3794.30 2102
3794.88 2109
3795.46 2162
3796.04 2231
3796.62 2124
3797.20 2184
3797.78 2193
3798.37 2325
3798.95 2148
3799.53 2037
3800.11 2075
3800.69 2170
3801.27 2266
3801.85 2175
3802.43 2241
3803.02 2357
3803.60 2238
3804.18 2529
3804.76 2354
3805.34 2392
3805.92 2505
3806.51 2362
3807.09 2270
3807.67 2310
3808.25 2331
3808.83 2181
3809.42 2361
3810.00 2384
3810.58 2514
3811.16 2562
3811.74 2427
3812.33 2442
3812.91 2517
3813.49 2600
3814.07 2416
3814.66 2625
3815.24 2724
3815.82 2679
3816.40 2657
3816.99 2542
3817.57 2599
3818.15 2609
3818.73 2852
3819.32 2692
3819.90 2540
3820.48 2347
3821.06 2281
3821.65 2293
3822.23 2196
3822.81 2202
3823.40 2136
3823.98 2237
3824.56 2200
3825.15 2184
3825.73 2350
3826.31 2230
3826.90 2403
3827.48 2283
3828.06 2161
3828.65 2251
3829.23 2192
3829.81 2128
3830.40 2048
3830.98 2091
3831.56 2205
3832.15 2151
3832.73 2191
3833.32 2148
3833.90 2082
3834.48 2114
3835.07 2378
3835.65 2283
3836.23 2195
3836.82 2328
3837.40 2045
3837.99 1966
3838.57 2057
3839.16 2154
3839.74 2102
3840.32 2035
3840.91 2217
3841.49 2228
3842.08 2245
3842.66 2132
3843.25 2070
3843.83 2107
3844.42 2138
3845.00 2260
3845.59 2215
3846.17 2202
3846.76 2143
3847.34 2147
3847.92 2177
3848.51 2125
3849.09 2122
3849.68 2326
3850.27 2125
3850.85 2082
3851.44 1997
3852.02 2212
3852.61 2231
3853.19 2284
3853.78 2106
3854.36 2304
3854.95 2145
3855.53 2029
3856.12 2328
3856.70 2148
3857.29 2146
3857.88 2308
3858.46 2192
3859.05 2187
3859.63 2387
3860.22 2520
3860.80 2720
3861.39 2905
3861.98 3201
3862.56 3171
3863.15 3302
3863.73 3415
3864.32 3330
3864.91 3463
3865.49 3563
3866.08 3590
3866.67 3595
3867.25 3661
3867.84 3647
3868.43 3207
3869.01 3068
3869.60 2955
3870.19 2987
3870.77 2781
3871.36 2626
3871.95 2538
3872.53 2544
3873.12 2460
3873.71 2556
3874.29 2851
3874.88 2543
3875.47 2639
3876.05 2827
3876.64 2656
3877.23 2727
3877.82 2625
3878.40 2765
3878.99 2700
3879.58 2505
3880.16 2493
3880.75 2660
3881.34 2672
3881.93 2387
3882.51 2408
3883.10 2267
3883.69 2272
3884.28 2286
3884.87 2164
3885.45 2344
3886.04 2397
3886.63 2198
3887.22 2237
3887.80 2290
3888.39 2413
3888.98 2365
3889.57 2405
3890.16 2510
3890.74 2379
3891.33 2553
3891.92 2533
3892.51 2368
3893.10 2456
3893.69 2546
3894.27 2433
3894.86 2389
3895.45 2429
3896.04 2587
3896.63 2387
3897.22 2420
3897.81 2533
3898.40 2510
3898.98 2425
3899.57 2421
3900.16 2383
3900.75 2601
3901.34 2599
3901.93 2609
3902.52 2513
3903.11 2299
3903.70 2532
3904.29 2405
3904.87 2247
3905.46 2292
3906.05 2178
3906.64 2233
3907.23 2325
3907.82 2542
3908.41 2671
3909.00 2552
3909.59 2625
3910.18 2543
3910.77 2351
3911.36 2399
3911.95 2324
3912.54 2285
3913.13 2318
3913.72 2268
3914.31 2189
3914.90 2177
3915.49 2225
3916.08 2451
3916.67 2374
3917.26 2329
3917.85 2423
3918.44 2387
3919.03 2388
3919.62 2425
3920.21 2308
3920.80 2326
3921.39 2286
3921.98 2413
3922.57 2493
3923.16 2407
3923.75 2224
3924.34 2221
3924.94 2326
3925.53 2109
3926.12 2081
3926.71 2133
3927.30 2143
3927.89 1988
3928.48 2022
3929.07 2245
3929.66 2319
3930.25 2022
3930.85 2093
3931.44 2219
3932.03 2269
3932.62 2089
3933.21 2117
3933.80 2147
3934.39 2069
3934.99 2112
3935.58 1942
3936.17 2032
3936.76 2043
3937.35 2123
3937.94 2176
3938.54 2274
3939.13 2158
3939.72 2103
3940.31 2146
3940.90 2312
3941.49 2212
3942.09 2203
3942.68 2183
3943.27 2120
3943.86 2189
3944.46 2327
3945.05 2234
3945.64 2146
3946.23 1894
3946.82 2012
3947.42 2137
3948.01 2032
3948.60 2122
3949.20 2073
3949.79 2196
3950.38 2289
3950.97 2124
3951.57 2079
3952.16 2078
3952.75 2144
3953.34 2021
3953.94 1850
3954.53 2186
3955.12 2146
3955.72 2120
3956.31 2187
3956.90 2129
3957.50 2126
3958.09 2208
3958.68 2302
3959.28 2277
3959.87 2229
3960.46 2397
3961.06 2297
3961.65 2041
3962.24 2199
3962.84 2277
3963.43 2237
3964.02 2224
3964.62 1972
3965.21 2110
3965.81 2114
3966.40 2161
3966.99 2163
3967.59 2038
3968.18 2169
3968.78 2252
3969.37 2425
3969.96 2309
3970.56 2265
3971.15 2267
3971.75 1980
3972.34 2210
3972.94 2148
3973.53 2157
3974.12 2055
3974.72 2256
3975.31 2319
3975.91 2414
3976.50 2403
3977.10 2315
3977.69 2245
3978.29 2384
3978.88 2571
3979.48 2401
3980.07 2477
3980.67 2290
3981.26 2244
3981.86 2340
3982.45 2405
3983.05 2302
3983.64 2262
3984.24 2181
3984.83 2355
3985.43 2454
3986.02 2368
3986.62 2124
3987.21 2143
3987.81 2411
3988.40 2215
3989.00 2246
3989.60 2319
3990.19 2411
3990.79 2227
3991.38 2286
3991.98 2355
3992.57 2308
3993.17 2401
3993.77 2380
3994.36 2188
3994.96 2021
3995.55 2224
3996.15 2178
3996.75 2152
3997.34 2146
3997.94 2139
3998.54 2179
3999.13 2293
3999.73 2282
4000.32 2028
4000.92 2034
4001.52 2202
4002.11 2201
4002.71 2168
4003.31 2238
4003.90 2225
4004.50 2114
4005.10 2081
4005.69 2217
4006.29 2564
4006.89 2220
4007.49 2102
4008.08 2374
4008.68 2266
4009.28 2082
4009.87 2141
4010.47 2239
4011.07 2280
4011.67 2290
4012.26 2225
4012.86 2150
4013.46 2031
4014.05 2078
4014.65 2140
4015.25 2019
4015.85 2089
4016.44 2258
4017.04 2149
4017.64 2237
4018.24 2327
4018.84 2319
4019.43 2582
4020.03 2343
4020.63 2293
4021.23 2142
4021.83 2174
4022.42 2114
4023.02 2248
4023.62 2161
4024.22 1963
4024.82 1918
4025.41 2190
4026.01 2313
4026.61 2200
4027.21 2275
4027.81 2402
4028.41 2508
4029.01 2245
4029.60 2355
4030.20 2505
4030.80 2419
4031.40 2367
4032.00 2321
4032.60 2443
4033.20 2405
4033.80 2433
4034.39 2656
4034.99 2612
4035.59 2639
4036.19 2460
4036.79 2507
4037.39 2378
4037.99 2356
4038.59 2335
4039.19 2172
4039.79 2070
4040.39 2142
4040.99 2118
4041.59 2100
4042.18 1965
4042.78 1910
4043.38 2004
4043.98 2065
4044.58 2107
4045.18 2077
4045.78 1948
4046.38 1928
4046.98 2025
4047.58 2157
4048.18 1989
4048.78 1933
4049.38 2212
4049.98 2119
4050.58 2071
4051.18 2156
4051.78 2128
4052.38 2258
4052.98 2065
4053.58 2054
4054.19 2171
4054.79 2327
4055.39 2136
4055.99 2082
4056.59 2081
4057.19 2000
4057.79 2173
4058.39 2079
4058.99 2130
4059.59 1971
4060.19 1885
4060.79 1859
4061.39 1982
4061.99 1932
4062.60 1860
4063.20 1882
4063.80 1878
4064.40 2002
4065.00 1973
4065.60 1852
4066.20 1865
4066.80 1978
4067.41 1851
4068.01 1841
4068.61 1916
4069.21 1978
4069.81 1983
4070.41 1885
4071.02 1899
4071.62 1782
4072.22 1820
4072.82 1949
4073.42 1952
4074.02 1872
4074.63 2009
4075.23 1913
4075.83 2021
4076.43 2010
4077.03 1896
4077.64 2006
4078.24 1998
4078.84 2068
4079.44 2083
4080.05 1950
4080.65 1907
4081.25 1939
4081.85 1923
4082.46 1824
4083.06 1795
4083.66 1918
4084.26 1922
4084.87 1898
4085.47 1854
4086.07 1993
4086.67 1851
4087.28 1885
4087.88 1849
4088.48 1779
4089.09 1713
4089.69 1923
4090.29 1795
4090.90 1750
4091.50 1813
4092.10 2014
4092.71 1882
4093.31 1956
4093.91 1980
4094.52 1913
4095.12 1900
4095.72 1827
4096.33 1821
4096.93 1895
4097.53 1948
4098.14 2056
4098.74 1777
4099.34 1785
4099.95 1888
4100.55 1957
4101.16 1935
4101.76 1899
4102.36 1896
4102.97 1990
4103.57 1855
4104.18 1858
4104.78 1992
4105.38 1884
4105.99 1868
4106.59 1821
4107.20 1769
4107.80 1755
4108.41 1753
4109.01 1839
4109.62 1868
4110.22 1864
4110.82 1869
4111.43 1846
4112.03 1781
4112.64 1812
4113.24 1841
4113.85 1822
4114.45 1742
4115.06 1758
4115.66 1870
4116.27 1824
4116.87 1879
4117.48 1842
4118.08 1668
4118.69 1842
4119.29 1943
4119.90 1858
4120.50 1881
4121.11 2041
4121.72 1894
4122.32 2042
4122.93 2039
4123.53 1898
4124.14 2007
4124.74 2075
4125.35 2133
4125.95 1953
4126.56 1837
4127.17 1881
4127.77 1875
4128.38 1967
4128.98 1898
4129.59 1830
4130.20 1808
4130.80 1844
4131.41 1900
4132.01 1864
4132.62 1825
4133.23 1926
4133.83 2054
4134.44 1804
4135.05 1853
4135.65 1919
4136.26 2146
4136.87 2055
4137.47 2061
4138.08 2074
4138.69 2057
4139.29 2296
4139.90 2103
4140.51 1998
4141.11 1949
4141.72 2048
4142.33 2026
4142.93 2197
4143.54 2205
4144.15 2033
4144.75 1949
4145.36 2042
4145.97 1956
4146.58 1913
4147.18 2047
4147.79 1977
4148.40 1833
4149.01 1946
4149.61 1970
4150.22 1797
4150.83 1831
4151.44 1929
4152.04 1812
4152.65 1797
4153.26 1806
4153.87 1718
4154.47 1770
4155.08 1741
4155.69 1953
4156.30 2008
4156.91 1830
4157.51 1906
4158.12 1937
4158.73 1924
4159.34 1945
4159.95 1982
4160.56 1933
4161.16 1765
4161.77 1864
4162.38 1825
4162.99 1841
4163.60 1925
4164.21 2121
4164.81 2087
4165.42 2141
4166.03 2259
4166.64 2114
4167.25 2378
4167.86 2235
4168.47 2239
4169.08 2317
4169.69 2225
4170.29 2275
4170.90 2240
4171.51 2029
4172.12 1893
4172.73 1987
4173.34 1852
4173.95 2110
4174.56 2056
4175.17 2259
4175.78 2094
4176.39 2023
4177.00 2072
4177.61 2341
4178.22 2289
4178.82 2037
4179.43 2212
4180.04 2124
4180.65 2078
4181.26 2103
4181.87 2012
4182.48 1962
4183.09 2087
4183.70 1906
4184.31 1759
4184.92 1827
4185.53 1800
4186.14 1822
4186.75 1932
4187.36 1964
4187.97 1868
4188.58 1797
4189.19 1878
4189.81 1889
4190.42 1863
4191.03 2040
4191.64 2164
4192.25 1843
4192.86 1833
4193.47 1967
4194.08 2101
4194.69 2267
4195.30 2268
4195.91 2270
4196.52 2339
4197.13 2397
4197.74 2413
4198.36 2320
4198.97 2355
4199.58 2372
4200.19 2339
4200.80 2176
4201.41 2199
4202.02 2136
4202.63 2132
4203.25 2073
4203.86 1970
4204.47 2055
4205.08 2228
4205.69 2019
4206.30 1982
4206.92 2008
4207.53 2009
4208.14 2017
4208.75 2111
4209.36 2123
4209.97 2029
4210.59 2180
4211.20 2282
4211.81 2048
4212.42 1967
4213.03 2050
4213.65 1889
4214.26 1913
4214.87 1962
4215.48 2201
4216.10 2136
4216.71 2123
4217.32 2216
4217.93 2340
4218.55 2195
4219.16 2209
4219.77 2292
4220.38 2216
4221.00 2447
4221.61 2455
4222.22 2559
4222.83 2700
4223.45 2849
4224.06 2966
4224.67 2998
4225.29 2904
4225.90 3133
4226.51 3105
4227.13 3259
4227.74 3400
4228.35 3205
4228.96 3528
4229.58 3763
4230.19 3682
4230.80 3810
4231.42 3845
4232.03 3586
4232.65 3705
4233.26 3993
4233.87 4301
4234.49 4251
4235.10 4284
4235.71 4420
4236.33 5025
4236.94 5577
4237.56 5339
4238.17 5533
4238.78 5168
4239.40 4726
4240.01 4068
4240.63 3868
4241.24 3706
4241.85 3363
4242.47 2886
4243.08 2792
4243.70 2927
4244.31 2727
4244.93 3023
4245.54 2861
4246.15 2709
4246.77 2717
4247.38 2913
4248.00 3023
4248.61 2972
4249.23 3036
4249.84 2974
4250.46 2993
4251.07 3055
4251.69 2879
4252.30 2866
4252.92 2889
4253.53 2581
4254.15 2678
4254.76 2787
4255.38 2803
4255.99 3050
4256.61 2856
4257.22 2897
4257.84 2765
4258.45 2538
4259.07 2475
4259.69 2481
4260.30 2522
4260.92 2326
4261.53 2290
4262.15 2519
4262.76 2356
4263.38 2190
4263.99 2311
4264.61 2337
4265.23 2267
4265.84 2255
4266.46 2275
4267.07 2213
4267.69 2375
4268.31 2315
4268.92 2260
4269.54 2248
4270.16 2372
4270.77 2436
4271.39 2378
4272.00 2495
4272.62 2225
4273.24 2340
4273.85 2405
4274.47 2382
4275.09 2521
4275.70 2553
4276.32 2541
4276.94 2572
4277.55 2696
4278.17 2685
4278.79 2778
4279.40 2702
4280.02 2587
4280.64 2558
4281.26 2348
4281.87 2466
4282.49 2318
4283.11 2413
4283.72 2281
4284.34 2170
4284.96 2111
4285.58 2081
4286.19 2079
4286.81 2144
4287.43 1995
4288.05 2099
4288.66 2119
4289.28 2160
4289.90 2037
4290.52 2049
4291.13 1933
4291.75 2201
4292.37 2241
4292.99 2135
4293.61 2082
4294.22 2029
4294.84 2047
4295.46 2030
4296.08 2036
4296.70 1971
4297.31 1970
4297.93 1850
4298.55 2085
4299.17 1966
4299.79 2098
4300.41 2018
4301.03 2061
4301.64 1871
4302.26 1940
4302.88 2043
4303.50 2014
4304.12 2081
4304.74 2078
4305.36 2122
4305.97 2325
4306.59 2200
4307.21 2280
4307.83 2275
4308.45 2061
4309.07 1990
4309.69 2144
4310.31 2072
4310.93 2124
4311.55 2165
4312.17 2126
4312.78 2126
4313.40 2051
4314.02 2096
4314.64 2200
4315.26 2183
4315.88 2295
4316.50 2078
4317.12 2115
4317.74 2227
4318.36 2461
4318.98 2348
4319.60 2197
4320.22 2313
4320.84 2320
4321.46 2203
4322.08 2246
4322.70 2352
4323.32 2386
4323.94 2335
4324.56 2398
4325.18 2318
4325.80 2393
4326.42 2261
4327.04 2432
4327.66 2486
4328.28 2662
4328.90 2406
4329.52 2536
4330.14 2633
4330.76 2553
4331.39 2502
4332.01 2366
4332.63 2373
4333.25 2482
4333.87 2688
4334.49 2697
4335.11 2760
4335.73 2923
4336.35 3017
4336.97 3636
4337.59 3686
4338.22 3815
4338.84 3861
4339.46 4078
4340.08 4534
4340.70 4517
4341.32 4246
4341.94 3826
4342.57 3669
4343.19 3768
4343.81 3681
4344.43 3695
4345.05 3807
4345.67 4259
4346.29 4699
4346.92 5414
4347.54 5671
4348.16 6026
4348.78 6373
4349.40 7017
4350.03 6407
4350.65 5983
4351.27 5440
4351.89 4867
4352.51 4476
4353.14 3729
4353.76 3357
4354.38 3188
4355.00 3138
4355.63 3097
4356.25 2813
4356.87 2775
4357.49 2877
4358.12 2792
4358.74 2909
4359.36 2913
4359.98 2897
4360.61 3014
4361.23 3144
4361.85 3026
4362.48 3168
4363.10 3037
4363.72 3056
4364.34 2968
4364.97 3059
4365.59 3157
4366.21 3134
4366.84 3077
4367.46 2906
4368.08 2964
4368.71 3010
4369.33 2934
4369.95 2887
4370.58 2623
4371.20 2408
4371.82 2349
4372.45 2357
4373.07 2213
4373.70 2342
4374.32 2168
4374.94 2223
4375.57 2340
4376.19 2302
4376.81 2266
4377.44 2232
4378.06 2287
4378.69 2146
4379.31 2418
4379.94 2377
4380.56 2327
4381.18 2368
4381.81 2313
4382.43 2263
4383.06 2218
4383.68 2134
4384.31 2129
4384.93 2116
4385.55 2123
4386.18 2175
4386.80 2174
4387.43 2190
4388.05 2246
4388.68 2252
4389.30 2171
4389.93 2040
4390.55 2046
4391.18 2094
4391.80 1928
4392.43 1905
4393.05 1878
4393.68 1907
4394.30 2018
4394.93 1984
4395.55 1893
4396.18 1963
4396.80 2164
4397.43 2120
4398.05 2251
4398.68 2227
4399.31 2230
4399.93 2055
4400.56 2111
4401.18 1991
4401.81 1975
4402.43 2117
4403.06 2175
4403.69 2209
4404.31 2114
4404.94 1993
4405.56 2141
4406.19 2154
4406.82 1921
4407.44 2113
4408.07 2211
4408.69 1968
4409.32 2078
4409.95 2088
4410.57 2027
4411.20 1917
4411.83 2160
4412.45 2209
4413.08 2139
4413.71 2087
4414.33 2085
4414.96 2001
4415.59 1999
4416.21 1987
4416.84 2014
4417.47 1957
4418.09 2040
4418.72 2050
4419.35 1951
4419.97 1827
4420.60 1897
4421.23 1999
4421.85 1843
4422.48 1853
4423.11 2010
4423.74 2020
4424.36 1970
4424.99 2063
4425.62 1911
4426.25 1926
4426.87 1948
4427.50 1884
4428.13 1883
4428.76 1803
4429.38 1822
4430.01 1922
4430.64 1778
4431.27 1761
4431.89 1723
4432.52 1938
4433.15 1925
4433.78 1953
4434.41 1931
4435.03 1860
4435.66 1926
4436.29 1800
4436.92 1892
4437.55 1871
4438.18 2088
4438.80 2118
4439.43 1872
4440.06 2153
4440.69 1899
4441.32 1848
4441.95 1976
4442.57 1853
4443.20 1919
4443.83 1907
4444.46 1896
4445.09 1870
4445.72 1839
4446.35 1859
4446.98 2011
4447.61 2001
4448.23 2014
4448.86 2063
4449.49 1973
4450.12 1778
4450.75 1994
4451.38 2065
4452.01 1990
4452.64 1970
4453.27 1850
4453.90 1789
4454.53 1808
4455.16 1942
4455.79 1946
4456.42 1982
4457.05 2113
4457.67 2099
4458.30 2240
4458.93 2024
4459.56 1986
4460.19 1926
4460.82 2002
4461.45 2008
4462.08 1728
4462.71 1723
4463.34 1713
4463.97 1645
4464.60 1806
4465.23 1864
4465.86 2054
4466.49 1991
4467.13 1886
4467.76 1969
4468.39 1918
4469.02 1795
4469.65 1795
4470.28 1829
4470.91 1824
4471.54 1833
4472.17 1819
4472.80 1828
4473.43 1803
4474.06 1746
4474.69 1810
4475.32 1822
4475.95 1930
4476.59 1985
4477.22 1781
4477.85 1809
4478.48 1718
4479.11 1714
4479.74 1794
4480.37 1798
4481.00 1743
4481.64 1783
4482.27 1839
4482.90 1746
4483.53 1848
4484.16 1808
4484.79 1849
4485.42 1855
4486.06 1794
4486.69 1918
4487.32 1810
4487.95 1702
4488.58 1916
4489.22 1906
4489.85 1854
4490.48 1777
4491.11 1897
4491.74 1889
4492.38 1792
4493.01 1850
4493.64 1925
4494.27 1917
4494.90 1946
4495.54 1717
4496.17 1943
4496.80 1923
4497.43 1877
4498.07 2039
4498.70 1811
4499.33 1828
4499.96 1928
4500.60 1934
4501.23 2206
4501.86 2256
4502.50 2297
4503.13 2088
4503.76 2113
4504.39 2307
4505.03 2167
4505.66 2095
4506.29 2124
4506.93 2022
4507.56 1912
4508.19 1902
4508.83 1929
4509.46 1965
4510.09 1964
4510.73 1826
4511.36 1908
4511.99 1831
4512.63 1945
4513.26 2191
4513.89 2031
4514.53 1935
4515.16 1947
4515.80 1978
4516.43 1917
4517.06 1731
4517.70 1811
4518.33 1875
4518.97 1764
4519.60 1735
4520.23 1814
4520.87 1816
4521.50 1892
4522.14 1685
4522.77 1979
4523.40 1932
4524.04 1944
4524.67 1914
4525.31 1862
4525.94 1833
4526.58 1850
4527.21 2208
4527.85 2066
4528.48 2162
4529.12 2247
4529.75 2348
4530.38 2643
4531.02 2837
4531.65 2975
4532.29 3325
4532.92 3604
4533.56 3745
4534.19 3721
4534.83 3696
4535.46 3470
4536.10 3530
4536.74 3119
4537.37 3006
4538.01 2626
4538.64 2280
4539.28 2311
4539.91 2064
4540.55 2048
4541.18 1946
4541.82 1842
4542.45 1834
4543.09 1726
4543.73 1742
4544.36 1733
4545.00 1686
4545.63 1647
4546.27 1657
4546.91 1752
4547.54 1851
4548.18 1895
4548.81 1947
4549.45 1828
4550.09 1942
4550.72 1953
4551.36 1952
4551.99 1876
4552.63 1874
4553.27 1841
4553.90 1826
4554.54 1787
4555.18 1883
4555.81 1851
4556.45 1822
4557.09 1721
4557.72 1600
4558.36 1696
4559.00 1736
4559.63 1819
4560.27 1682
4560.91 1909
4561.54 1842
4562.18 1944
4562.82 1776
4563.46 1793
4564.09 1856
4564.73 1726
4565.37 1823
4566.00 1864
4566.64 1786
4567.28 1845
4567.92 1786
4568.55 1922
4569.19 2129
4569.83 1927
4570.47 1917
4571.10 1953
4571.74 2038
4572.38 2223
4573.02 2077
4573.66 2057
4574.29 1988
4574.93 1903
4575.57 1959
4576.21 2055
4576.85 2041
4577.48 1966
4578.12 1922
4578.76 1715
4579.40 1739
4580.04 1890
4580.67 1790
4581.31 1952
4581.95 1919
4582.59 1938
4583.23 1776
4583.87 1658
4584.51 1756
4585.14 1847
4585.78 1838
4586.42 1975
4587.06 1939
4587.70 1905
4588.34 2042
4588.98 2102
4589.62 2101
4590.26 2211
4590.89 2231
4591.53 2339
4592.17 2574
4592.81 2390
4593.45 2607
4594.09 2693
4594.73 2404
4595.37 2280
4596.01 2128
4596.65 2161
4597.29 2281
4597.93 1998
4598.57 2032
4599.21 1968
4599.85 2096
4600.49 1974
4601.12 2019
4601.76 1951
4602.40 2045
4603.04 2094
4603.68 2097
4604.32 2238
4604.96 2224
4605.60 2163
4606.24 2159
4606.88 2213
4607.52 2268
4608.17 2255
4608.81 2166
4609.45 2072
4610.09 2166
4610.73 2166
4611.37 2055
4612.01 2106
4612.65 2038
4613.29 2214
4613.93 2021
4614.57 1988
4615.21 1997
4615.85 1966
4616.49 2056
4617.13 1883
4617.77 1894
4618.41 1893
4619.06 1855
4619.70 1871
4620.34 2064
4620.98 1932
4621.62 2000
4622.26 1987
4622.90 1868
4623.54 1904
4624.19 1846
4624.83 2005
4625.47 2143
4626.11 2074
4626.75 1889
4627.39 1892
4628.03 1809
4628.68 1776
4629.32 1886
4629.96 1852
4630.60 1955
4631.24 1878
4631.89 1766
4632.53 1812
4633.17 1950
4633.81 1879
4634.45 1932
4635.10 2023
4635.74 2038
4636.38 2139
4637.02 2070
4637.66 2079
4638.31 2206
4638.95 2221
4639.59 2334
4640.23 2336
4640.88 2342
4641.52 2317
4642.16 2471
4642.80 2292
4643.45 2331
4644.09 2387
4644.73 2340
4645.38 2188
4646.02 2136
4646.66 2285
4647.30 2133
4647.95 1982
4648.59 2077
4649.23 2076
4649.88 1864
4650.52 1787
4651.16 1753
4651.81 1786
4652.45 1960
4653.09 1976
4653.74 1939
4654.38 1979
4655.02 2007
4655.67 1960
4656.31 2003
4656.95 1958
4657.60 1938
4658.24 1791
4658.89 1959
4659.53 1906
4660.17 1872
4660.82 1806
4661.46 1798
4662.10 1852
4662.75 1839
4663.39 1679
4664.04 1665
4664.68 1698
4665.33 1939
4665.97 1782
4666.61 1947
4667.26 1937
4667.90 1775
4668.55 1756
4669.19 1792
4669.84 1714
4670.48 1845
4671.12 1746
4671.77 1821
4672.41 1898
4673.06 1958
4673.70 1914
4674.35 2028
4674.99 2026
4675.64 2047
4676.28 2140
4676.93 2196
4677.57 2232
4678.22 2079
4678.86 2084
4679.51 1936
4680.15 1980
4680.80 1929
4681.44 1862
4682.09 1996
4682.74 1841
4683.38 1795
4684.03 1889
4684.67 1964
4685.32 1865
4685.96 2086
4686.61 2018
4687.25 1966
4687.90 2211
4688.55 1869
4689.19 1866
4689.84 1837
4690.48 1971
4691.13 1982
4691.78 1835
4692.42 1688
4693.07 1891
4693.71 1835
4694.36 1883
4695.01 1808
4695.65 1783
4696.30 1811
4696.95 1837
4697.59 1963
4698.24 2065
4698.89 2095
4699.53 2234
4700.18 2450
4700.83 2317
4701.47 2406
4702.12 2470
4702.77 2469
4703.41 2372
4704.06 2254
4704.71 2195
4705.35 2086
4706.00 1858
4706.65 2121
4707.29 1975
4707.94 1853
4708.59 1937
4709.24 1792
4709.88 2006
4710.53 2049
4711.18 2053
4711.83 1999
4712.47 1992
4713.12 2037
4713.77 1861
4714.42 1902
4715.06 2304
4715.71 2036
4716.36 2049
4717.01 2113
4717.65 2052
4718.30 2178
4718.95 1998
4719.60 1926
4720.25 1943
4720.89 2008
4721.54 2115
4722.19 2105
4722.84 2072
4723.49 2044
4724.13 2131
4724.78 2293
4725.43 2306
4726.08 2326
4726.73 2299
4727.38 2358
4728.03 2244
4728.67 2394
4729.32 2302
4729.97 2146
4730.62 2290
4731.27 2359
4731.92 2075
4732.57 2142
4733.22 2053
4733.86 2010
4734.51 1983
4735.16 2017
4735.81 1856
4736.46 1848
4737.11 1915
4737.76 2014
4738.41 1960
4739.06 1898
4739.71 2095
4740.36 1908
4741.01 2055
4741.65 2052
4742.30 2011
4742.95 2008
4743.60 1977
4744.25 2002
4744.90 2013
4745.55 2042
4746.20 2089
4746.85 1942
4747.50 1891
4748.15 2038
4748.80 2035
4749.45 2082
4750.10 2054
4750.75 2006
4751.40 1986
4752.05 2205
4752.70 2170
4753.35 2057
4754.00 2242
4754.65 2075
4755.30 2029
4755.95 2028
4756.61 1995
4757.26 2013
4757.91 2019
4758.56 2010
4759.21 2022
4759.86 1994
4760.51 2032
4761.16 1985
4761.81 1906
4762.46 2199
4763.11 2084
4763.76 1957
4764.41 1954
4765.07 2080
4765.72 2179
4766.37 2339
4767.02 2192
4767.67 2320
4768.32 2570
4768.97 2410
4769.62 2442
4770.28 2451
4770.93 2446
4771.58 2207
4772.23 2290
4772.88 2130
4773.53 2013
4774.19 2009
4774.84 2120
4775.49 2120
4776.14 2066
4776.79 1907
4777.44 1970
4778.10 2021
4778.75 1811
4779.40 1733
4780.05 1930
4780.70 1922
4781.36 1931
4782.01 1946
4782.66 2067
4783.31 1873
4783.97 1912
4784.62 2007
4785.27 2038
4785.92 2076
4786.58 2068
4787.23 1988
4787.88 2067
4788.53 1983
4789.19 1885
4789.84 1815
4790.49 1873
4791.15 1894
4791.80 1919
4792.45 1678
4793.10 1813
4793.76 1878
4794.41 1838
4795.06 1968
4795.72 1941
4796.37 1856
4797.02 1776
4797.68 1819
4798.33 1773
4798.98 1908
4799.64 1849
4800.29 1883
4800.94 2001
4801.60 1958
4802.25 1791
4802.90 1787
4803.56 2002
4804.21 1970
4804.87 1913
4805.52 1896
4806.17 1918
4806.83 1848
4807.48 1952
4808.14 1845
4808.79 1873
4809.44 1790
4810.10 1916
4810.75 1898
4811.41 1744
4812.06 1725
4812.71 1780
4813.37 1732
4814.02 1848
4814.68 1837
4815.33 1931
4815.99 1988
4816.64 1888
4817.30 1861
4817.95 1781
4818.61 1783
4819.26 2053
4819.92 2073
4820.57 1931
4821.23 2047
4821.88 2090
4822.53 1985
4823.19 1988
4823.85 2249
4824.50 2259
4825.16 2405
4825.81 2449
4826.47 2397
4827.12 2389
4827.78 2472
4828.43 2466
4829.09 2503
4829.74 2172
4830.40 2265
4831.05 2364
4831.71 2433
4832.37 2411
4833.02 2358
4833.68 2415
4834.33 2414
4834.99 2333
4835.64 2360
4836.30 2469
4836.96 2569
4837.61 2585
4838.27 2646
4838.92 2804
4839.58 2744
4840.24 2771
4840.89 2833
4841.55 2861
4842.21 2799
4842.86 2721
4843.52 2549
4844.18 2578
4844.83 2502
4845.49 2605
4846.14 2701
4846.80 2661
4847.46 2531
4848.11 2401
4848.77 2680
4849.43 2565
4850.09 2772
4850.74 2647
4851.40 2641
4852.06 2949
4852.71 3031
4853.37 2874
4854.03 2924
4854.68 3096
4855.34 2999
4856.00 2702
4856.66 2957
4857.31 2915
4857.97 2961
4858.63 3225
4859.29 3131
4859.94 3156
4860.60 3159
4861.26 3099
4861.92 3326
4862.57 3529
4863.23 3373
4863.89 3081
4864.55 2997
4865.21 3018
4865.86 3033
4866.52 3045
4867.18 3204
4867.84 3363
4868.50 3377
4869.15 3284
4869.81 3223
4870.47 3162
4871.13 3052
4871.79 3093
4872.45 2990
4873.10 2932
4873.76 2888
4874.42 2577
4875.08 2678
4875.74 2823
4876.40 2833
4877.06 2897
4877.71 2866
4878.37 3048
4879.03 3047
4879.69 2947
4880.35 3242
4881.01 3417
4881.67 3286
4882.33 3190
4882.99 2988
4883.65 2927
4884.30 2802
4884.96 2691
4885.62 2717
4886.28 2503
4886.94 2419
4887.60 2608
4888.26 2505
4888.92 2438
4889.58 2586
4890.24 2752
4890.90 2849
4891.56 2913
4892.22 2696
4892.88 2845
4893.54 2698
4894.20 2663
4894.86 2690
4895.52 2558
4896.18 2578
4896.84 2485
4897.50 2510
4898.16 2560
4898.82 2320
4899.48 2276
4900.14 2433
4900.80 2257
4901.46 2402
4902.12 2556
4902.78 2554
4903.44 2392
4904.10 2355
4904.76 2344
4905.42 2398
4906.08 2410
4906.74 2213
4907.40 2297
4908.06 2376
4908.73 2182
4909.39 1992
4910.05 2207
4910.71 2037
4911.37 2133
4912.03 2026
4912.69 2088
4913.35 2089
4914.01 2076
4914.68 2023
4915.34 2157
4916.00 2142
4916.66 2037
4917.32 1984
4917.98 2051
4918.64 2006
4919.31 2084
4919.97 2004
4920.63 2038
4921.29 2019
4921.95 1901
4922.61 1891
4923.28 1784
4923.94 1913
4924.60 1834
4925.26 1758
4925.92 1996
4926.59 1951
4927.25 2069
4927.91 2057
4928.57 1938
4929.23 2010
4929.90 2049
4930.56 1903
4931.22 2028
4931.88 1967
4932.55 1881
4933.21 1973
4933.87 1999
4934.53 2186
4935.20 2019
4935.86 1950
4936.52 1844
4937.18 1822
4937.85 1925
4938.51 1906
4939.17 1987
4939.84 1971
4940.50 2000
4941.16 2029
4941.82 1899
4942.49 1929
4943.15 2075
4943.81 2045
4944.48 1925
4945.14 1995
4945.80 1940
4946.47 1962
4947.13 1881
4947.79 1812
4948.46 1823
4949.12 1842
4949.79 1802
4950.45 1673
4951.11 1704
4951.78 1782
4952.44 1747
4953.10 1626
4953.77 1774
4954.43 1849
4955.10 1844
4955.76 1770
4956.42 1910
4957.09 1803
4957.75 1746
4958.42 1791
4959.08 1785
4959.74 1833
4960.41 1853
4961.07 1866
4961.74 1812
4962.40 1845
4963.07 1940
4963.73 2063
4964.40 2073
4965.06 2007
4965.73 1882
4966.39 2299
4967.05 2014
4967.72 2077
4968.38 2128
4969.05 2055
4969.71 2084
4970.38 1869
4971.04 1830
4971.71 1775
4972.37 1777
4973.04 1900
4973.70 1763
4974.37 1693
4975.04 1697
4975.70 1812
4976.37 1842
4977.03 1794
4977.70 1806
4978.36 1839
4979.03 1778
4979.69 1826
4980.36 1843
4981.03 1684
4981.69 1747
4982.36 1895
4983.02 1863
4983.69 1769
4984.35 1742
4985.02 1746
4985.69 1787
4986.35 1775
4987.02 1839
4987.68 1787
4988.35 1950
4989.02 1814
4989.68 1789
4990.35 1780
4991.02 1873
4991.68 1798
4992.35 1770
4993.02 1830
4993.68 1766
4994.35 1784
4995.02 1763
4995.68 1756
4996.35 1761
4997.02 1769
4997.68 1671
4998.35 1605
4999.02 1620
4999.68 1653
5000.35 1628
5001.02 1818
5001.68 1733
5002.35 1684
5003.02 1660
5003.69 1524
5004.35 1558
5005.02 1654
5005.69 1693
5006.35 1724
5007.02 1726
5007.69 1605
5008.36 1630
5009.02 1652
5009.69 1702
5010.36 1718
5011.03 1681
5011.70 1734
5012.36 1824
5013.03 1904
5013.70 1754
5014.37 1788
5015.04 1800
5015.70 1708
5016.37 1750
5017.04 1696
5017.71 1967
5018.38 1848
5019.04 1889
5019.71 1915
5020.38 1918
5021.05 1912
5021.72 2085
5022.39 2198
5023.05 2536
5023.72 2452
5024.39 2525
5025.06 2661
5025.73 2693
5026.40 2611
5027.07 2589
5027.74 2287
5028.40 2285
5029.07 2233
5029.74 2063
5030.41 1936
5031.08 1994
5031.75 1855
5032.42 1841
5033.09 1732
5033.76 1750
5034.43 1631
5035.10 1631
5035.76 1644
5036.43 1749
5037.10 1595
5037.77 1581
5038.44 1584
5039.11 1666
5039.78 1751
5040.45 1641
5041.12 1586
5041.79 1575
5042.46 1729
5043.13 1683
5043.80 1564
5044.47 1529
5045.14 1566
5045.81 1666
5046.48 1715
5047.15 1694
5047.82 1672
5048.49 1640
5049.16 1587
5049.83 1438
5050.50 1560
5051.17 1649
5051.84 1619
5052.51 1703
5053.18 1682
5053.85 1571
5054.52 1545
5055.20 1738
5055.87 1547
5056.54 1698
5057.21 1658
5057.88 1667
5058.55 1772
5059.22 1688
5059.89 1761
5060.56 1802
5061.23 1888
5061.90 1795
5062.58 1716
5063.25 1627
5063.92 1605
5064.59 1746
5065.26 1744
5065.93 1664
5066.60 1807
5067.27 1782
5067.95 1746
5068.62 1692
5069.29 1613
5069.96 1637
5070.63 1686
5071.30 1664
5071.98 1600
5072.65 1666
5073.32 1877
5073.99 1811
5074.66 1712
5075.34 1639
5076.01 1493
5076.68 1757
5077.35 1803
5078.02 1805
5078.70 1890
5079.37 1878
5080.04 1855
5080.71 1988
5081.39 1866
5082.06 1814
5082.73 1913
5083.40 1790
5084.08 1812
5084.75 1686
5085.42 1611
5086.09 1703
5086.77 1802
5087.44 1713
5088.11 1821
5088.79 1637
5089.46 1677
5090.13 1879
5090.80 1734
5091.48 1576
5092.15 1728
5092.82 1896
5093.50 1982
5094.17 1803
5094.84 1840
5095.52 1806
5096.19 1842
5096.86 1713
5097.54 1643
5098.21 1619
5098.88 1737
5099.56 1724
5100.23 1569
5100.90 1649
5101.58 1662
5102.25 1804
5102.93 1807
5103.60 1924
5104.27 1880
5104.95 1854
5105.62 1812
5106.30 1854
5106.97 1676
5107.64 1798
5108.32 1905
5108.99 1762
5109.67 1750
5110.34 1832
5111.02 1790
5111.69 1786
5112.36 1684
5113.04 1651
5113.71 1658
5114.39 1681
5115.06 1752
5115.74 1667
5116.41 1525
5117.09 1676
5117.76 1793
5118.44 1674
5119.11 1608
5119.79 1752
5120.46 1930
5121.14 1948
5121.81 1783
5122.49 1837
5123.16 1827
5123.84 1824
5124.51 1823
5125.19 1703
5125.86 1740
5126.54 1755
5127.21 1726
5127.89 1728
5128.56 1748
5129.24 1766
5129.92 1646
5130.59 1579
5131.27 1586
5131.94 1725
5132.62 1663
5133.29 1691
5133.97 1709
5134.65 1700
5135.32 1649
5136.00 1669
5136.67 1769
5137.35 1711
5138.03 1659
5138.70 1695
5139.38 1689
5140.05 1744
5140.73 1720
5141.41 1636
5142.08 1627
5142.76 1651
5143.44 1714
5144.11 1529
5144.79 1567
5145.47 1592
5146.14 1594
5146.82 1703
5147.50 1647
5148.17 1729
5148.85 1662
5149.53 1616
5150.20 1627
5150.88 1526
5151.56 1497
5152.24 1567
5152.91 1463
5153.59 1496
5154.27 1640
5154.94 1631
5155.62 1638
5156.30 1646
5156.98 1549
5157.65 1622
5158.33 1546
5159.01 1521
5159.69 1522
5160.36 1576
5161.04 1660
5161.72 1460
5162.40 1409
5163.07 1569
5163.75 1684
5164.43 1739
5165.11 1793
5165.79 1701
5166.46 1694
5167.14 1617
5167.82 1923
5168.50 1927
5169.18 1837
5169.86 1711
5170.53 1743
5171.21 1566
5171.89 1642
5172.57 1539
5173.25 1595
5173.93 1666
5174.60 1549
5175.28 1520
5175.96 1506
5176.64 1447
5177.32 1561
5178.00 1658
5178.68 1704
5179.36 1604
5180.03 1517
5180.71 1384
5181.39 1605
5182.07 1526
5182.75 1555
5183.43 1669
5184.11 1632
5184.79 1635
5185.47 1496
5186.15 1463
5186.83 1567
5187.51 1623
5188.18 1610
5188.86 1464
5189.54 1429
5190.22 1601
5190.90 1609
5191.58 1457
5192.26 1419
5192.94 1619
5193.62 1574
5194.30 1506
5194.98 1528
5195.66 1435
5196.34 1476
5197.02 1509
5197.70 1405
5198.38 1394
5199.06 1421
5199.74 1478
5200.42 1545
5201.10 1563
5201.78 1435
5202.46 1455
5203.14 1491
5203.82 1435
5204.50 1521
5205.19 1483
5205.87 1563
5206.55 1483
5207.23 1466
5207.91 1416
5208.59 1669
5209.27 1527
5209.95 1721
5210.63 1759
5211.31 1863
5211.99 1917
5212.67 1999
5213.36 1978
5214.04 1753
5214.72 1893
5215.40 2103
5216.08 1840
5216.76 1688
5217.44 1593
5218.12 1796
5218.81 1623
5219.49 1668
5220.17 1691
5220.85 1577
5221.53 1581
5222.21 1604
5222.90 1674
5223.58 1782
5224.26 1757
5224.94 1774
5225.62 1845
5226.30 1723
5226.99 1700
5227.67 1724
5228.35 1607
5229.03 1659
5229.71 1752
5230.40 1641
5231.08 1724
5231.76 1589
5232.44 1729
5233.13 1590
5233.81 1739
5234.49 1817
5235.17 1715
5235.86 1572
5236.54 1561
5237.22 1588
5237.90 1583
5238.59 1521
5239.27 1631
5239.95 1715
5240.64 1835
5241.32 1658
5242.00 1616
5242.68 1722
5243.37 1759
5244.05 1637
5244.73 1605
5245.42 1615
5246.10 1627
5246.78 1634
5247.47 1687
5248.15 1692
5248.83 1618
5249.52 1750
5250.20 1738
5250.88 1767
5251.57 1833
5252.25 1732
5252.93 1871
5253.62 1814
5254.30 1852
5254.99 1861
5255.67 1725
5256.35 1724
5257.04 1572
5257.72 1598
5258.41 1669
5259.09 1612
5259.77 1586
5260.46 1530
5261.14 1590
5261.83 1792
5262.51 1728
5263.20 1716
5263.88 1646
5264.56 1688
5265.25 1716
5265.93 1620
5266.62 1650
5267.30 1732
5267.99 1625
5268.67 1778
5269.36 1589
5270.04 1565
5270.73 1684
5271.41 1675
5272.10 1534
5272.78 1633
5273.47 1700
5274.15 1780
5274.84 1551
5275.52 1598
5276.21 1558
5276.89 1827
5277.58 1539
5278.26 1617
5278.95 1683
5279.63 1631
5280.32 1815
5281.00 1874
5281.69 1987
5282.38 2008
5283.06 1956
5283.75 1988
5284.43 2109
5285.12 2078
5285.80 2124
5286.49 2076
5287.18 1996
5287.86 1818
5288.55 1849
5289.23 1757
5289.92 1694
5290.61 1693
5291.29 1601
5291.98 1591
5292.66 1736
5293.35 1813
5294.04 1610
5294.72 1651
5295.41 1600
5296.10 1626
5296.78 1671
5297.47 1752
5298.16 1846
5298.84 1884
5299.53 1874
5300.22 1818
5300.90 1731
5301.59 1628
5302.28 1708
5302.96 1758
5303.65 1790
5304.34 1948
5305.03 1776
5305.71 1737
5306.40 1732
5307.09 1879
5307.77 1766
5308.46 1691
5309.15 1799
5309.84 1843
5310.52 1740
5311.21 1743
5311.90 1868
5312.59 1811
5313.27 1849
5313.96 1799
5314.65 1955
5315.34 1781
5316.02 1755
5316.71 1721
5317.40 1767
5318.09 1736
5318.78 1743
5319.46 1740
5320.15 1838
5320.84 1919
5321.53 2107
5322.22 2100
5322.90 2098
5323.59 2035
5324.28 2068
5324.97 1952
5325.66 1926
5326.35 1966
5327.04 1937
5327.72 1957
5328.41 1795
5329.10 1780
5329.79 1581
5330.48 1588
5331.17 1721
5331.86 1650
5332.54 1642
5333.23 1655
5333.92 1828
5334.61 1713
5335.30 1722
5335.99 1724
5336.68 1745
5337.37 1770
5338.06 1792
5338.75 1799
5339.44 1597
5340.12 1813
5340.81 1981
5341.50 1857
5342.19 1861
5342.88 1875
5343.57 1908
5344.26 1885
5344.95 2052
5345.64 1890
5346.33 1754
5347.02 1814
5347.71 1991
5348.40 1952
5349.09 2006
5349.78 2038
5350.47 2027
5351.16 2126
5351.85 2209
5352.54 2335
5353.23 2350
5353.92 2231
5354.61 2277
5355.30 2265
5355.99 2234
5356.68 2045
5357.37 1829
5358.06 1879
5358.75 1792
5359.44 1621
5360.14 1777
5360.83 1715
5361.52 1692
5362.21 1642
5362.90 1754
5363.59 1735
5364.28 1767
5364.97 1552
5365.66 1575
5366.35 1659
5367.04 1590
5367.74 1466
5368.43 1390
5369.12 1586
5369.81 1547
5370.50 1629
5371.19 1595
5371.88 1421
5372.57 1476
5373.27 1560
5373.96 1472
5374.65 1496
5375.34 1548
5376.03 1422
5376.72 1567
5377.42 1574
5378.11 1485
5378.80 1429
5379.49 1523
5380.18 1400
5380.88 1456
5381.57 1480
5382.26 1623
5382.95 1480
5383.64 1473
5384.34 1507
5385.03 1469
5385.72 1545
5386.41 1438
5387.11 1444
5387.80 1310
5388.49 1397
5389.18 1610
5389.88 1714
5390.57 1758
5391.26 1727
5391.95 1711
5392.65 1656
5393.34 1655
5394.03 1685
5394.72 1691
5395.42 1600
5396.11 1552
5396.80 1554
5397.50 1325
5398.19 1531
5398.88 1624
5399.58 1468
5400.27 1387
5400.96 1415
5401.66 1557
5402.35 1511
5403.04 1452
5403.74 1557
5404.43 1430
5405.12 1524
5405.82 1564
5406.51 1456
5407.20 1435
5407.90 1415
5408.59 1485
5409.28 1532
5409.98 1467
5410.67 1426
5411.37 1587
5412.06 1569
5412.75 1576
5413.45 1391
5414.14 1477
5414.84 1439
5415.53 1488
5416.23 1682
5416.92 1411
5417.61 1387
5418.31 1436
5419.00 1534
5419.70 1561
5420.39 1552
5421.09 1594
5421.78 1524
5422.48 1547
5423.17 1452
5423.87 1650
5424.56 1739
5425.25 1602
5425.95 1664
5426.64 1525
5427.34 1592
5428.03 1505
5428.73 1592
5429.42 1556
5430.12 1749
5430.82 1629
5431.51 1527
5432.21 1519
5432.90 1518
5433.60 1646
5434.29 1504
5434.99 1553
5435.68 1645
5436.38 1606
5437.07 1702
5437.77 1775
5438.47 1756
5439.16 1768
5439.86 1828
5440.55 1810
5441.25 1716
5441.94 1722
5442.64 1619
5443.34 1662
5444.03 1681
5444.73 1703
5445.42 1842
5446.12 1888
5446.82 2066
5447.51 2267
5448.21 2251
5448.91 2254
5449.60 2305
5450.30 2555
5450.99 2384
5451.69 2291
5452.39 2165
5453.08 2097
5453.78 2038
5454.48 1992
5455.17 1942
5455.87 1729
5456.57 1769
5457.27 1736
5457.96 1733
5458.66 1703
5459.36 1820
5460.05 1900
5460.75 1869
5461.45 1811
5462.14 1815
5462.84 1921
5463.54 1947
5464.24 2067
5464.93 2040
5465.63 1992
5466.33 1982
5467.03 2127
5467.72 2033
5468.42 1955
5469.12 1903
5469.82 1864
5470.51 1887
5471.21 1905
5471.91 1878
5472.61 2080
5473.31 2016
5474.00 2068
5474.70 1968
5475.40 2089
5476.10 2068
5476.80 2156
5477.49 2161
5478.19 2423
5478.89 2287
5479.59 2252
5480.29 2387
5480.99 2558
5481.68 2709
5482.38 2939
5483.08 3256
5483.78 2942
5484.48 2745
5485.18 2562
5485.88 2553
5486.57 2505
5487.27 2527
5487.97 2524
5488.67 2428
5489.37 2531
5490.07 2645
5490.77 2581
5491.47 2491
5492.17 2443
5492.87 2415
5493.56 2529
5494.26 2487
5494.96 2428
5495.66 2652
5496.36 2618
5497.06 2657
5497.76 2675
5498.46 2756
5499.16 3171
5499.86 3282
5500.56 3444
5501.26 3800
5501.96 4401
5502.66 4525
5503.36 4719
5504.06 4572
5504.76 4337
5505.46 4017
5506.16 3796
5506.86 3627
5507.56 3197
5508.26 2923
5508.96 2598
5509.66 2710
5510.36 2647
5511.06 2488
5511.76 2793
5512.46 2696
5513.16 2506
5513.86 2532
5514.56 2395
5515.26 2433
5515.96 2471
5516.66 2515
5517.36 2549
5518.07 2554
5518.77 2537
5519.47 2628
5520.17 2507
5520.87 2311
5521.57 2454
5522.27 2512
5522.97 2481
5523.67 2481
5524.37 2428
5525.08 2349
5525.78 2224
5526.48 2166
5527.18 2141
5527.88 1981
5528.58 2069
5529.28 2102
5529.99 1851
5530.69 1738
5531.39 1959
5532.09 2009
5532.79 1950
5533.49 1960
5534.20 1964
5534.90 1919
5535.60 1722
5536.30 1769
5537.00 1786
5537.70 1901
5538.41 1673
5539.11 1947
5539.81 1946
5540.51 2056
5541.22 2020
5541.92 2080
5542.62 1850
5543.32 1785
5544.02 1783
5544.73 1779
5545.43 1732
5546.13 1682
5546.84 1777
5547.54 1888
5548.24 1768
5548.94 1610
5549.65 1725
5550.35 1810
5551.05 1752
5551.75 1738
5552.46 1737
5553.16 1749
5553.86 1707
5554.57 1644
5555.27 1738
5555.97 1738
5556.68 1550
5557.38 1599
5558.08 1624
5558.79 1800
5559.49 1783
5560.19 1771
5560.90 1633
5561.60 1669
5562.30 1635
5563.01 1773
5563.71 1594
5564.41 1663
5565.12 1652
5565.82 1667
5566.53 1692
5567.23 1740
5567.93 1868
5568.64 1808
5569.34 1725
5570.05 1719
5570.75 1631
5571.45 1609
5572.16 1703
5572.86 1914
5573.57 1693
5574.27 1731
5574.98 1654
5575.68 1700
5576.38 1643
5577.09 1682
5577.79 1876
5578.50 1745
5579.20 1777
5579.91 1627
5580.61 1510
5581.32 1694
5582.02 1591
5582.73 1530
5583.43 1543
5584.14 1583
5584.84 1688
5585.55 1475
5586.25 1636
5586.96 1613
5587.66 1647
5588.37 1666
5589.07 1537
5589.78 1575
5590.48 1659
5591.19 1564
5591.89 1480
5592.60 1599
5593.31 1593
5594.01 1611
5594.72 1633
5595.42 1558
5596.13 1709
5596.83 1590
5597.54 1629
5598.25 1649
5598.95 1752
5599.66 1599
5600.36 1595
5601.07 1661
5601.78 1641
5602.48 1502
5603.19 1508
5603.89 1517
5604.60 1605
5605.31 1455
5606.01 1429
5606.72 1426
5607.43 1389
5608.13 1517
5608.84 1443
5609.54 1479
5610.25 1542
5610.96 1496
5611.66 1499
5612.37 1565
5613.08 1667
5613.79 1666
5614.49 1675
5615.20 1624
5615.91 1562
5616.61 1659
5617.32 1640
5618.03 1600
5618.73 1473
5619.44 1440
5620.15 1435
5620.86 1572
5621.56 1610
5622.27 1596
5622.98 1560
5623.69 1587
5624.39 1647
5625.10 1657
5625.81 1534
5626.52 1491
5627.22 1488
5627.93 1413
5628.64 1367
5629.35 1381
5630.05 1541
5630.76 1472
5631.47 1511
5632.18 1456
5632.89 1475
5633.59 1535
5634.30 1675
5635.01 1594
5635.72 1545
5636.43 1572
5637.14 1635
5637.84 1540
5638.55 1481
5639.26 1608
5639.97 1649
5640.68 1654
5641.39 1616
5642.10 1606
5642.80 1658
5643.51 1701
5644.22 1786
5644.93 1783
5645.64 1674
5646.35 1549
5647.06 1497
5647.77 1573
5648.47 1645
5649.18 1662
5649.89 1527
5650.60 1565
5651.31 1552
5652.02 1603
5652.73 1580
5653.44 1560
5654.15 1538
5654.86 1562
5655.57 1594
5656.28 1553
5656.99 1589
5657.70 1798
5658.41 1792
5659.12 1865
5659.83 1754
5660.54 1739
5661.24 1731
5661.95 1779
5662.66 1754
5663.37 1726
5664.08 1674
5664.79 1652
5665.50 1550
5666.21 1551
5666.93 1590
5667.64 1640
5668.35 1662
5669.06 1545
5669.77 1610
5670.48 1773
5671.19 1711
5671.90 1704
5672.61 1975
5673.32 1925
5674.03 1765
5674.74 1785
5675.45 1637
5676.16 1684
5676.87 1684
5677.58 1653
5678.29 1632
5679.01 1593
5679.72 1484
5680.43 1597
5681.14 1566
5681.85 1550
5682.56 1591
5683.27 1602
5683.98 1620
5684.69 1777
5685.41 1711
5686.12 1567
5686.83 1606
5687.54 1648
5688.25 1598
5688.96 1483
5689.67 1529
5690.39 1564
5691.10 1598
5691.81 1646
5692.52 1673
5693.23 1719
5693.95 1605
5694.66 1580
5695.37 1488
5696.08 1516
5696.79 1514
5697.51 1483
5698.22 1364
5698.93 1536
5699.64 1527
5700.35 1363
5701.07 1455
5701.78 1400
5702.49 1397
5703.20 1470
5703.92 1477
5704.63 1500
5705.34 1430
5706.05 1487
5706.77 1422
5707.48 1466
5708.19 1542
5708.90 1497
5709.62 1471
5710.33 1535
5711.04 1449
5711.76 1348
5712.47 1438
5713.18 1385
5713.90 1413
5714.61 1418
5715.32 1403
5716.04 1322
5716.75 1415
5717.46 1517
5718.18 1551
5718.89 1473
5719.60 1323
5720.32 1364
5721.03 1528
5721.74 1555
5722.46 1502
5723.17 1528
5723.88 1511
5724.60 1503
5725.31 1431
5726.03 1499
5726.74 1466
5727.45 1535
5728.17 1600
5728.88 1735
5729.60 1662
5730.31 1832
5731.02 1849
5731.74 1961
5732.45 1852
5733.17 1812
5733.88 1671
5734.60 1646
5735.31 1578
5736.02 1448
5736.74 1592
5737.45 1631
5738.17 1568
5738.88 1520
5739.60 1486
5740.31 1545
5741.03 1497
5741.74 1493
5742.46 1509
5743.17 1415
5743.89 1381
5744.60 1497
5745.32 1300
5746.03 1405
5746.75 1462
5747.46 1554
5748.18 1419
5748.89 1396
5749.61 1575
5750.32 1656
5751.04 1617
5751.76 1631
5752.47 1657
5753.19 1587
5753.90 1575
5754.62 1578
5755.33 1673
5756.05 1660
5756.77 1658
5757.48 1578
5758.20 1592
5758.91 1668
5759.63 1823
5760.34 1658
5761.06 1466
5761.78 1598
5762.49 1602
5763.21 1504
5763.93 1612
5764.64 1623
5765.36 1627
5766.07 1587
5766.79 1579
5767.51 1684
5768.22 1581
5768.94 1578
5769.66 1705
5770.37 1638
5771.09 1632
5771.81 1578
5772.52 1642
5773.24 1655
5773.96 1749
5774.67 1650
5775.39 1621
5776.11 1774
5776.83 1670
5777.54 1680
5778.26 1558
5778.98 1619
5779.69 1674
5780.41 1767
5781.13 1850
5781.85 1662
5782.56 1752
5783.28 1820
5784.00 1725
5784.72 1752
5785.43 1807
5786.15 1853
5786.87 1742
5787.59 1786
5788.30 1777
5789.02 1810
5789.74 1815
5790.46 1801
5791.18 1932
5791.89 1958
5792.61 2014
5793.33 2044
5794.05 2154
5794.77 2215
5795.48 2154
5796.20 2136
5796.92 2319
5797.64 2421
5798.36 2737
5799.08 3034
5799.80 3593
5800.51 4059
5801.23 4768
5801.95 5640
5802.67 6345
5803.39 6569
5804.11 6236
5804.83 5332
5805.54 4943
5806.26 4474
5806.98 3633
5807.70 3055
5808.42 2898
5809.14 2729
5809.86 2688
5810.58 2654
5811.30 2676
5812.02 2750
5812.74 2461
5813.45 2459
5814.17 2637
5814.89 2744
5815.61 2663
5816.33 2714
5817.05 2887
5817.77 2824
5818.49 2735
5819.21 2815
5819.93 2682
5820.65 2669
5821.37 2737
5822.09 2652
5822.81 2863
5823.53 2899
5824.25 2721
5824.97 2374
5825.69 2276
5826.41 2104
5827.13 2166
5827.85 2077
5828.57 2080
5829.29 2182
5830.01 2164
5830.73 1884
5831.45 2094
5832.17 1850
5832.89 1843
5833.61 1971
5834.33 1810
5835.06 1936
5835.78 1857
5836.50 1948
5837.22 2023
5837.94 1970
5838.66 1977
5839.38 2040
5840.10 1988
5840.82 2142
5841.54 2129
5842.26 2036
5842.99 1931
5843.71 1928
5844.43 1965
5845.15 1913
5845.87 1771
5846.59 1792
5847.31 1708
5848.04 1683
5848.76 1771
5849.48 1659
5850.20 1690
5850.92 1640
5851.64 1690
5852.36 1641
5853.09 1632
5853.81 1666
5854.53 1815
5855.25 1770
5855.97 1650
5856.70 1772
5857.42 1785
5858.14 1622
5858.86 1580
5859.58 1734
5860.31 1745
5861.03 1888
5861.75 1768
5862.47 1777
5863.20 1775
5863.92 1701
5864.64 1604
5865.36 1601
5866.09 1539
5866.81 1634
5867.53 1560
5868.25 1539
5868.98 1582
5869.70 1560
5870.42 1734
5871.15 1731
5871.87 1839
5872.59 1736
5873.31 1705
5874.04 1739
5874.76 1658
5875.48 1651
5876.21 1721
5876.93 1746
5877.65 1810
5878.38 1768
5879.10 1751
5879.82 1643
5880.55 1716
5881.27 1754
5881.99 1736
5882.72 1681
5883.44 1617
5884.17 1695
5884.89 1671
5885.61 1651
5886.34 1695
5887.06 1763
5887.78 1544
5888.51 1603
5889.23 1743
5889.96 1719
5890.68 1715
5891.41 1722
5892.13 1719
5892.85 1669
5893.58 1697
5894.30 1732
5895.03 1661
5895.75 1637
5896.48 1569
5897.20 1585
5897.92 1586
5898.65 1673
5899.37 1544
5900.10 1578
5900.82 1788
5901.55 1551
5902.27 1525
5903.00 1723
5903.72 1791
5904.45 1821
5905.17 1547
5905.90 1512
5906.62 1526
5907.35 1479
5908.07 1633
5908.80 1702
5909.52 1642
5910.25 1480
5910.97 1615
5911.70 1537
5912.43 1556
5913.15 1614
5913.88 1641
5914.60 1694
5915.33 1597
5916.05 1577
5916.78 1472
5917.50 1623
5918.23 1641
5918.96 1734
5919.68 1543
5920.41 1685
5921.13 1706
5921.86 1770
5922.59 1695
5923.31 1640
5924.04 1632
5924.76 1712
5925.49 1657
5926.22 1808
5926.94 1676
5927.67 1748
5928.40 1726
5929.12 1747
5929.85 1742
5930.58 1854
5931.30 1776
5932.03 1650
5932.76 1702
5933.48 1857
5934.21 1862
5934.94 1829
5935.66 1862
5936.39 1918
5937.12 1946
5937.84 1932
5938.57 2033
5939.30 2113
5940.02 2151
5940.75 2101
5941.48 2140
5942.21 2200
5942.93 2094
5943.66 2068
5944.39 2019
5945.12 2333
5945.84 2315
5946.57 2357
5947.30 2329
5948.03 2321
5948.75 2277
5949.48 2405
5950.21 2335
5950.94 2382
5951.67 2585
5952.39 2614
5953.12 2686
5953.85 2839
5954.58 2941
5955.31 2757
5956.03 2860
5956.76 2816
5957.49 2526
5958.22 2804
5958.95 2668
5959.67 2626
5960.40 2691
5961.13 2501
5961.86 2736
5962.59 2840
5963.32 2928
5964.05 2875
5964.77 2837
5965.50 2876
5966.23 3170
5966.96 3436
5967.69 3918
5968.42 4388
5969.15 4626
5969.88 4634
5970.61 4585
5971.33 4395
5972.06 3932
5972.79 3779
5973.52 3458
5974.25 3472
5974.98 3290
5975.71 3278
5976.44 3206
5977.17 3171
5977.90 3099
5978.63 3086
5979.36 3337
5980.09 3606
5980.82 3540
5981.55 3400
5982.28 3524
5983.01 3549
5983.74 3589
5984.46 3580
5985.19 3639
5985.92 3752
5986.65 3712
5987.38 3610
5988.11 3680
5988.85 3719
5989.58 3851
5990.31 3833
5991.04 3536
5991.77 3505
5992.50 3631
5993.23 3731
5993.96 3668
5994.69 3769
5995.42 3570
5996.15 3392
5996.88 3624
5997.61 3698
5998.34 3729
5999.07 3515
5999.80 3646
6000.53 3863
6001.26 3650
6002.00 3612
6002.73 3600
6003.46 3587
6004.19 3791
6004.92 3693
6005.65 3541
6006.38 3532
6007.11 3622
6007.84 3586
6008.58 3777
6009.31 3807
6010.04 4383
6010.77 4991
6011.50 5790
6012.23 6357
6012.96 6937
6013.70 7655
6014.43 8300
6015.16 8643
6015.89 8562
6016.62 8611
6017.36 8360
6018.09 7890
6018.82 7117
6019.55 6772
6020.28 5981
6021.02 5218
6021.75 4678
6022.48 4143
6023.21 3899
6023.94 3600
6024.68 3450
6025.41 3420
6026.14 3113
6026.87 3086
6027.61 3056
6028.34 3132
6029.07 3074
6029.80 3224
6030.54 3070
6031.27 3241
6032.00 3179
6032.73 3056
6033.47 3040
6034.20 2943
6034.93 2977
6035.67 3029
6036.40 2983
6037.13 3083
6037.87 3031
6038.60 2985
6039.33 3164
6040.07 3278
6040.80 3287
6041.53 3220
6042.27 3168
6043.00 3259
6043.73 3452
6044.47 3460
6045.20 3531
6045.93 3395
6046.67 3745
6047.40 3575
6048.13 3438
6048.87 3726
6049.60 3784
6050.34 3771
6051.07 3883
6051.80 4233
6052.54 4518
6053.27 4572
6054.01 4974
6054.74 5159
6055.47 5000
6056.21 4935
6056.94 4910
6057.68 4466
6058.41 4079
6059.15 3962
6059.88 3584
6060.61 3390
6061.35 3480
6062.08 3413
6062.82 3379
6063.55 3361
6064.29 3327
6065.02 3248
6065.76 3028
6066.49 3151
6067.23 3068
6067.96 3126
6068.70 3179
6069.43 3090
6070.17 3134
6070.90 2955
6071.64 2950
6072.37 3118
6073.11 3003
6073.84 2943
6074.58 2956
6075.31 2856
6076.05 2834
6076.78 2923
6077.52 2825
6078.26 2756
6078.99 2926
6079.73 2999
6080.46 2844
6081.20 2796
6081.93 2794
6082.67 2801
6083.41 2743
6084.14 2707
6084.88 2667
6085.61 2619
6086.35 2802
6087.09 2746
6087.82 2711
6088.56 2775
6089.30 2661
6090.03 2700
6090.77 2688
6091.50 2619
6092.24 2698
6092.98 2748
6093.71 2699
6094.45 2709
6095.19 2726
6095.92 2718
6096.66 2451
6097.40 2597
6098.13 2559
6098.87 2656
6099.61 2600
6100.34 2497
6101.08 2439
6101.82 2629
6102.56 2449
6103.29 2461
6104.03 2371
6104.77 2255
6105.50 2411
6106.24 2467
6106.98 2428
6107.72 2358
6108.45 2315
6109.19 2441
6109.93 2507
6110.67 2494
6111.40 2450
6112.14 2321
6112.88 2373
6113.62 2440
6114.35 2510
6115.09 2403
6115.83 2526
6116.57 2582
6117.31 2529
6118.04 2631
6118.78 2609
6119.52 2605
6120.26 2486
6121.00 2399
6121.73 2352
6122.47 2403
6123.21 2238
6123.95 2431
6124.69 2557
6125.43 2645
6126.16 2649
6126.90 2649
6127.64 2588
6128.38 2558
6129.12 2663
6129.86 2755
6130.60 2660
6131.33 2641
6132.07 2470
6132.81 2703
6133.55 2566
6134.29 2624
6135.03 2544
6135.77 2503
6136.51 2534
6137.25 2463
6137.99 2505
6138.73 2663
6139.46 2583
6140.20 2439
6140.94 2489
6141.68 2545
6142.42 2636
6143.16 2495
6143.90 2516
6144.64 2429
6145.38 2622
6146.12 2629
6146.86 2562
6147.60 2498
6148.34 2499
6149.08 2480
6149.82 2370
6150.56 2448
6151.30 2507
6152.04 2686
6152.78 2692
6153.52 2551
6154.26 2549
6155.00 2707
6155.74 2845
6156.48 2762
6157.22 2612
6157.96 2748
6158.70 2840
6159.44 2923
6160.18 2915
6160.92 2770
6161.66 2820
6162.40 2923
6163.15 2890
6163.89 2889
6164.63 2974
6165.37 3008
6166.11 3127
6166.85 3311
6167.59 3350
6168.33 3688
6169.07 3666
6169.81 3647
6170.55 3766
6171.30 3854
6172.04 3947
6172.78 3838
6173.52 3567
6174.26 3525
6175.00 3286
6175.74 3260
6176.49 3249
6177.23 3397
6177.97 3375
6178.71 3256
6179.45 3392
6180.19 3454
6180.94 3349
6181.68 3323
6182.42 3420
6183.16 3648
6183.90 3668
6184.65 3675
6185.39 3777
6186.13 3668
6186.87 3646
6187.61 3606
6188.36 3758
6189.10 3806
6189.84 3898
6190.58 3745
6191.33 3762
6192.07 3847
6192.81 4076
6193.55 4152
6194.30 4016
6195.04 4277
6195.78 4440
6196.52 4580
6197.27 4593
6198.01 4663
6198.75 4640
6199.49 4545
6200.24 4609
6200.98 4451
6201.72 4529
6202.47 4687
6203.21 4610
6203.95 4859
6204.70 5022
6205.44 5319
6206.18 5775
6206.93 6665
6207.67 8186
6208.41 9883
6209.16 12068
6209.90 14090
6210.64 16269
6211.39 18182
6212.13 19318
6212.87 19058
6213.62 18180
6214.36 15961
6215.11 14601
6215.85 12567
6216.59 10696
6217.34 9016
6218.08 7591
6218.83 6377
6219.57 5779
6220.31 5363
6221.06 4973
6221.80 4755
6222.55 4573
6223.29 4704
6224.04 4903
6224.78 5011
6225.52 5215
6226.27 5429
6227.01 5450
6227.76 5547
6228.50 5619
6229.25 5298
6229.99 5023
6230.74 4704
6231.48 4288
6232.23 3909
6232.97 3793
6233.72 3626
6234.46 3346
6235.21 3406
6235.95 3409
6236.70 3361
6237.44 3501
6238.19 3415
6238.93 3610
6239.68 3665
6240.42 3536
6241.17 3802
6241.91 3824
6242.66 3889
6243.40 3935
6244.15 4119
6244.90 4220
6245.64 4417
6246.39 4479
6247.13 4814
6247.88 5300
6248.62 5724
6249.37 5999
6250.12 6563
6250.86 7081
6251.61 7058
6252.35 6881
6253.10 6391
6253.85 5689
6254.59 5284
6255.34 4849
6256.09 4523
6256.83 4089
6257.58 3835
6258.32 3835
6259.07 3757
6259.82 3844
6260.56 4027
6261.31 3962
6262.06 3872
6262.80 3937
6263.55 3760
6264.30 3807
6265.04 3826
6265.79 3870
6266.54 4053
6267.29 3915
6268.03 3927
6268.78 3870
6269.53 3828
6270.27 3848
6271.02 3943
6271.77 3785
6272.52 3634
6273.26 3481
6274.01 3595
6274.76 3509
6275.50 3632
6276.25 3644
6277.00 3742
6277.75 3826
6278.49 3826
6279.24 3866
6279.99 3719
6280.74 3586
6281.49 3731
6282.23 3660
6282.98 3784
6283.73 3523
6284.48 3418
6285.23 3460
6285.97 3451
6286.72 3364
6287.47 3303
6288.22 3474
6288.97 3668
6289.71 3707
6290.46 3624
6291.21 3627
6291.96 3725
6292.71 3681
6293.46 3468
6294.21 3401
6294.95 3166
6295.70 3110
6296.45 3137
6297.20 3070
6297.95 3103
6298.70 2991
6299.45 3149
6300.20 3086
6300.94 2968
6301.69 2907
6302.44 2843
6303.19 2972
6303.94 2892
6304.69 3011
6305.44 2957
6306.19 2788
6306.94 2952
6307.69 3011
6308.44 2915
6309.19 2926
6309.94 2825
6310.69 2942
6311.43 2922
6312.18 2801
6312.93 2833
6313.68 2927
6314.43 2982
6315.18 3006
6315.93 2964
6316.68 3146
6317.43 3161
6318.18 3112
6318.93 3086
6319.68 3112
6320.43 2947
6321.18 2793
6321.93 2915
6322.68 2773
6323.43 2628
6324.18 2645
6324.94 2640
6325.69 2677
6326.44 2501
6327.19 2393
6327.94 2498
6328.69 2539
6329.44 2432
6330.19 2548
6330.94 2488
6331.69 2368
6332.44 2350
6333.19 2463
6333.94 2402
6334.69 2385
6335.45 2399
6336.20 2428
6336.95 2383
6337.70 2388
6338.45 2296
6339.20 2446
6339.95 2405
6340.70 2263
6341.46 2401
6342.21 2253
6342.96 2253
6343.71 2411
6344.46 2253
6345.21 2331
6345.96 2475
6346.72 2258
6347.47 2188
6348.22 2322
6348.97 2366
6349.72 2427
6350.48 2521
6351.23 2602
6351.98 2614
6352.73 2803
6353.48 2804
6354.24 3031
6354.99 2968
6355.74 2873
6356.49 2906
6357.24 2858
6358.00 2724
6358.75 2766
6359.50 2749
6360.25 2595
6361.01 2492
6361.76 2577
6362.51 2646
6363.26 2507
6364.02 2514
6364.77 2401
6365.52 2318
6366.28 2542
6367.03 2579
6367.78 2359
6368.53 2321
6369.29 2414
6370.04 2433
6370.79 2362
6371.55 2375
6372.30 2398
6373.05 2235
6373.81 2207
6374.56 2326
6375.31 2313
6376.07 2380
6376.82 2398
6377.57 2358
6378.33 2407
6379.08 2297
6379.83 2212
6380.59 2214
6381.34 2175
6382.10 2228
6382.85 2287
6383.60 2229
6384.36 2180
6385.11 2234
6385.87 2293
6386.62 2264
6387.37 2162
6388.13 2179
6388.88 2090
6389.64 2128
6390.39 2041
6391.14 2301
6391.90 2226
6392.65 2199
6393.41 2184
6394.16 2090
6394.92 2216
6395.67 2244
6396.43 2214
6397.18 2120
6397.94 2165
6398.69 2203
6399.45 2090
6400.20 2050
6400.96 1932
6401.71 2061
6402.47 1928
6403.22 2089
6403.98 2056
6404.73 2028
6405.49 2051
6406.24 2006
6407.00 1875
6407.75 1980
6408.51 1952
6409.26 1993
6410.02 2144
6410.77 2179
6411.53 2045
6412.28 2178
6413.04 2168
6413.80 2161
6414.55 2162
6415.31 1996
6416.06 2130
6416.82 2068
6417.57 2005
6418.33 2003
6419.09 1981
6419.84 1866
6420.60 1898
6421.35 1913
6422.11 2074
6422.87 1969
6423.62 2014
6424.38 2061
6425.14 1926
6425.89 2102
6426.65 1999
6427.40 1954
6428.16 2150
6428.92 2003
6429.67 1970
6430.43 1939
6431.19 1982
6431.94 1955
6432.70 1919
6433.46 1901
6434.22 1973
6434.97 1990
6435.73 1896
6436.49 1959
6437.24 1950
6438.00 1928
6438.76 1997
6439.51 2157
6440.27 2116
6441.03 2138
6441.79 2178
6442.54 2021
6443.30 2104
6444.06 2056
6444.82 2015
6445.57 2075
6446.33 2052
6447.09 2015
6447.85 2074
6448.60 2051
6449.36 2067
6450.12 2089
6450.88 2028
6451.64 2142
6452.39 2106
6453.15 2149
6453.91 2140
6454.67 2079
6455.43 2112
6456.18 2139
6456.94 2087
6457.70 1992
6458.46 2105
6459.22 2155
6459.98 2193
6460.73 2073
6461.49 2020
6462.25 2072
6463.01 2111
6463.77 2076
6464.53 2174
6465.29 2120
6466.04 2109
6466.80 2166
6467.56 2145
6468.32 2194
6469.08 2196
6469.84 2244
6470.60 2258
6471.36 2196
6472.12 2299
6472.87 2360
6473.63 2233
6474.39 2265
6475.15 2405
6475.91 2336
6476.67 2418
6477.43 2428
6478.19 2365
6478.95 2486
6479.71 2563
6480.47 2577
6481.23 2498
6481.99 2601
6482.75 2541
6483.51 2637
6484.27 2561
6485.03 2509
6485.79 2483
6486.55 2519
6487.31 2694
6488.07 2673
6488.83 2740
6489.59 2761
6490.35 2714
6491.11 2768
6491.87 2900
6492.63 3017
6493.39 3176
6494.15 3220
6494.91 3260
6495.67 3645
6496.43 3583
6497.19 3659
6497.95 3718
6498.71 3649
6499.47 3589
6500.23 3608
6500.99 3640
6501.76 3571
6502.52 3675
6503.28 3643
6504.04 3540
6504.80 3554
6505.56 3623
6506.32 3818
6507.08 3783
6507.84 3784
6508.61 3904
6509.37 4122
6510.13 4154
6510.89 4368
6511.65 4276
6512.41 4350
6513.17 4560
6513.94 4391
6514.70 4330
6515.46 4464
6516.22 4382
6516.98 4212
6517.74 4097
6518.51 4336
6519.27 4403
6520.03 4298
6520.79 4475
6521.55 4700
6522.32 5038
6523.08 4984
6523.84 5022
6524.60 5176
6525.36 5487
6526.13 5635
6526.89 6008
6527.65 6401
6528.41 6389
6529.18 6759
6529.94 7127
6530.70 7060
6531.46 7048
6532.23 6865
6532.99 7251
6533.75 7702
6534.51 8364
6535.28 8979
6536.04 11668
6536.80 14609
6537.57 17456
6538.33 19861
6539.09 21430
6539.85 21774
6540.62 20905
6541.38 19242
6542.14 16824
6542.91 14384
6543.67 11831
6544.43 9810
6545.20 7979
6545.96 6629
6546.72 5760
6547.49 5403
6548.25 4776
6549.02 4524
6549.78 4441
6550.54 4265
6551.31 4289
6552.07 4169
6552.83 3965
6553.60 4227
6554.36 4185
6555.13 4160
6555.89 4183
6556.65 4057
6557.42 3928
6558.18 3976
6558.95 3845
6559.71 3723
6560.47 3668
6561.24 3756
6562.00 3753
6562.77 3813
6563.53 4086
6564.30 4100
6565.06 4261
6565.83 4396
6566.59 4465
6567.36 4627
6568.12 4628
6568.88 4514
6569.65 4440
6570.41 4624
6571.18 4576
6571.94 4341
6572.71 4793
6573.47 4968
6574.24 5106
6575.00 5450
6575.77 6057
6576.53 6433
6577.30 6464
6578.07 6798
6578.83 6556
6579.60 6471
6580.36 6220
6581.13 5906
6581.89 5670
6582.66 5669
6583.42 5517
6584.19 5212
6584.96 4989
6585.72 4991
6586.49 4721
6587.25 4579
6588.02 4575
6588.78 4621
6589.55 4384
6590.32 4348
6591.08 4645
6591.85 4676
6592.61 4761
6593.38 5038
6594.15 5433
6594.91 5784
6595.68 5873
6596.45 6286
6597.21 6601
6597.98 6541
6598.75 6518
6599.51 6224
6600.28 5897
6601.05 5604
6601.81 5357
6602.58 5017
6603.35 4631
6604.11 4504
6604.88 4391
6605.65 4180
6606.41 4154
6607.18 3908
6607.95 3952
6608.71 3982
6609.48 4102
6610.25 4170
6611.02 4180
6611.78 4176
6612.55 4063
6613.32 4157
6614.09 4200
6614.85 4325
6615.62 4254
6616.39 4151
6617.16 4209
6617.92 4099
6618.69 3833
6619.46 3870
6620.23 3877
6620.99 3809
6621.76 3799
6622.53 3700
6623.30 3650
6624.07 3761
6624.83 3714
6625.60 3600
6626.37 3501
6627.14 3401
6627.91 3394
6628.67 3492
6629.44 3343
6630.21 3338
6630.98 3468
6631.75 3641
6632.52 3614
6633.29 3538
6634.05 3677
6634.82 3807
6635.59 3977
6636.36 4061
6637.13 4325
6637.90 4419
6638.67 4160
6639.43 3917
6640.20 3853
6640.97 3662
6641.74 3545
6642.51 3432
6643.28 3319
6644.05 3214
6644.82 3159
6645.59 3096
6646.36 3114
6647.13 3054
6647.90 3023
6648.66 3034
6649.43 3382
6650.20 3307
6650.97 3152
6651.74 3470
6652.51 3418
6653.28 3410
6654.05 3255
6654.82 3315
6655.59 3179
6656.36 3080
6657.13 3146
6657.90 3307
6658.67 3359
6659.44 3207
6660.21 2999
6660.98 2969
6661.75 3015
6662.52 2986
6663.29 2870
6664.06 2965
6664.83 2907
6665.60 2897
6666.37 3028
6667.14 2956
6667.91 3020
6668.69 3116
6669.46 3072
6670.23 3022
6671.00 3152
6671.77 3189
6672.54 3084
6673.31 3098
6674.08 3211
6674.85 3366
6675.62 3272
6676.39 3206
6677.16 3131
6677.94 2915
6678.71 2825
6679.48 3028
6680.25 3048
6681.02 2996
6681.79 3305
6682.56 3319
6683.33 3417
6684.11 3531
6684.88 3457
6685.65 3792
6686.42 3973
6687.19 3866
6687.96 4014
6688.74 4002
6689.51 4044
6690.28 3708
6691.05 3588
6691.82 3435
6692.60 3205
6693.37 3179
6694.14 3066
6694.91 2992
6695.68 2909
6696.46 2959
6697.23 2778
6698.00 2832
6698.77 2828
6699.55 2732
6700.32 2597
6701.09 2707
6701.86 2915
6702.64 2867
6703.41 2864
6704.18 2857
6704.95 2852
6705.73 2667
6706.50 2853
6707.27 2783
6708.04 2800
6708.82 2736
6709.59 2841
6710.36 2811
6711.14 2873
6711.91 2886
6712.68 2714
6713.46 2726
6714.23 2783
6715.00 2675
6715.78 2488
6716.55 2640
6717.32 2795
6718.10 2698
6718.87 2533
6719.64 2709
6720.42 2583
6721.19 2463
6721.96 2550
6722.74 2386
6723.51 2461
6724.28 2620
6725.06 2663
6725.83 2754
6726.61 2620
6727.38 2672
6728.15 2698
6728.93 2593
6729.70 2637
6730.48 2681
6731.25 2390
6732.02 2418
6732.80 2576
6733.57 2525
6734.35 2611
6735.12 2548
6735.90 2501
6736.67 2571
6737.45 2775
6738.22 2576
6738.99 2678
6739.77 2589
6740.54 2588
6741.32 2644
6742.09 2688
6742.87 2729
6743.64 2648
6744.42 2602
6745.19 2630
6745.97 2599
6746.74 2689
6747.52 2699
6748.29 2672
6749.07 2678
6749.84 2855
6750.62 2899
6751.40 2870
6752.17 3144
6752.95 3358
6753.72 3353
6754.50 3283
6755.27 3387
6756.05 3357
6756.82 3295
6757.60 3143
6758.38 2985
6759.15 2804
6759.93 2760
6760.70 2610
6761.48 2689
6762.25 2731
6763.03 2558
6763.81 2608
6764.58 2663
6765.36 2574
6766.14 2554
6766.91 2524
6767.69 2781
6768.46 2786
6769.24 2681
6770.02 2547
6770.79 2619
6771.57 2652
6772.35 2662
6773.12 2481
6773.90 2515
6774.68 2463
6775.45 2617
6776.23 2404
6777.01 2457
6777.78 2483
6778.56 2443
6779.34 2531
6780.11 2348
6780.89 2502
6781.67 2571
6782.45 2446
6783.22 2402
6784.00 2427
6784.78 2539
6785.56 2494
6786.33 2520
6787.11 2558
6787.89 2395
6788.66 2403
6789.44 2280
6790.22 2253
6791.00 2353
6791.78 2306
6792.55 2206
6793.33 2410
6794.11 2385
6794.89 2245
6795.66 2217
6796.44 2331
6797.22 2365
6798.00 2269
6798.78 2357
6799.55 2226
6800.33 2331
6801.11 2391
6801.89 2270
6802.67 2325
6803.45 2474
6804.22 2381
6805.00 2396
6805.78 2526
6806.56 2548
6807.34 2465
6808.12 2342
6808.90 2320
6809.67 2353
6810.45 2352
6811.23 2342
6812.01 2298
6812.79 2354
6813.57 2428
6814.35 2313
6815.13 2288
6815.91 2349
6816.68 2234
6817.46 2303
6818.24 2315
6819.02 2375
6819.80 2363
6820.58 2450
6821.36 2325
6822.14 2268
6822.92 2345
6823.70 2355
6824.48 2246
6825.26 2316
6826.04 2499
6826.82 2314
6827.60 2255
6828.38 2342
6829.16 2355
6829.94 2404
6830.72 2317
6831.50 2386
6832.28 2342
6833.06 2212
6833.84 2461
6834.62 2432
6835.40 2345
6836.18 2193
6836.96 2254
6837.74 2338
6838.52 2206
6839.30 2351
6840.08 2354
6840.86 2302
6841.64 2326
6842.42 2348
6843.20 2293
6843.98 2195
6844.76 2275
6845.54 2211
6846.32 2306
6847.10 2255
6847.89 2376
6848.67 2343
6849.45 2601
6850.23 2968
6851.01 3230
6851.79 3796
6852.57 4008
6853.35 4260
6854.13 4434
6854.92 4590
6855.70 4267
6856.48 4214
6857.26 3824
6858.04 3465
6858.82 3185
6859.60 3062
6860.39 2822
6861.17 2635
6861.95 2599
6862.73 2590
6863.51 2614
6864.29 2504
6865.08 2486
6865.86 2613
6866.64 2618
6867.42 2679
6868.20 2811
6868.99 3034
6869.77 3030
6870.55 3040
6871.33 2966
6872.12 2905
6872.90 2733
6873.68 2570
6874.46 2481
6875.24 2466
6876.03 2593
6876.81 2568
6877.59 2593
6878.38 2718
6879.16 2881
6879.94 2842
6880.72 2877
6881.51 2652
6882.29 2894
6883.07 2932
6883.85 2986
6884.64 3079
6885.42 3074
6886.20 3239
6886.99 3371
6887.77 3717
6888.55 4354
6889.34 4918
6890.12 5061
6890.90 5577
6891.69 5659
6892.47 5173
6893.25 4667
6894.04 4137
6894.82 3838
6895.60 3630
6896.39 3333
6897.17 3198
6897.96 3182
6898.74 3050
6899.52 3168
6900.31 3145
6901.09 3041
6901.88 3169
6902.66 2921
6903.44 3192
6904.23 3214
6905.01 3185
6905.80 3344
6906.58 3340
6907.36 3312
6908.15 3288
6908.93 3187
6909.72 3141
6910.50 2975
6911.29 3079
6912.07 3009
6912.86 2783
6913.64 2911
6914.42 2780
6915.21 2765
6915.99 2771
6916.78 2846
6917.56 2703
6918.35 2691
6919.13 2652
6919.92 2581
6920.70 2764
6921.49 2780
6922.27 2752
6923.06 2796
6923.84 2746
6924.63 2579
6925.42 2779
6926.20 2915
6926.99 2991
6927.77 2871
6928.56 2882
6929.34 2995
6930.13 3070
6930.91 3141
6931.70 3008
6932.48 2807
6933.27 3064
6934.06 3224
6934.84 3137
6935.63 3171
6936.41 3292
6937.20 3449
6937.99 3276
6938.77 3194
6939.56 3131
6940.34 3192
6941.13 3164
6941.92 3183
6942.70 3253
6943.49 3289
6944.28 3183
6945.06 3312
6945.85 3371
6946.64 3352
6947.42 3504
6948.21 3484
6949.00 3447
6949.78 3409
6950.57 3601
6951.36 3521
6952.14 3412
6952.93 3461
6953.72 3639
6954.50 3667
6955.29 3632
6956.08 3731
6956.86 3951
6957.65 3875
6958.44 3812
6959.23 3763
6960.01 3820
6960.80 3875
6961.59 3883
6962.38 3912
6963.16 3901
6963.95 3908
6964.74 3922
6965.53 3814
6966.31 3702
6967.10 3793
6967.89 3735
6968.68 3827
6969.46 3932
6970.25 4108
6971.04 4169
6971.83 4320
6972.62 4238
6973.40 4239
6974.19 4516
6974.98 4366
6975.77 4553
6976.56 4610
6977.34 4320
6978.13 4379
6978.92 4514
6979.71 4975
6980.50 4877
6981.29 5202
6982.08 5647
6982.86 5762
6983.65 6420
6984.44 6965
6985.23 7906
6986.02 9271
6986.81 10770
6987.60 11874
6988.39 12738
6989.17 13223
6989.96 12906
6990.75 12081
6991.54 10783
6992.33 9400
6993.12 8427
6993.91 7618
6994.70 6777
6995.49 6049
6996.28 5898
6997.07 5950
6997.86 6101
6998.64 6910
6999.43 8055
7000.22 9419
7001.01 10746
7001.80 12141
7002.59 13239
7003.38 13620
7004.17 13037
7004.96 12294
7005.75 11099
7006.54 9680
7007.33 8364
7008.12 7085
7008.91 6266
7009.70 5446
7010.49 4876
7011.28 4796
7012.07 4624
7012.86 4527
7013.65 4724
7014.44 4875
7015.23 5102
7016.02 5140
7016.81 5175
7017.61 5117
7018.40 5082
7019.19 4805
7019.98 4721
7020.77 4804
7021.56 4713
7022.35 4481
7023.14 4482
7023.93 4468
7024.72 4413
7025.51 4413
7026.30 4563
7027.10 4646
7027.89 4927
7028.68 4682
7029.47 4566
7030.26 4455
7031.05 4461
7031.84 4424
7032.63 4224
7033.43 3848
7034.22 3950
7035.01 3834
7035.80 3845
7036.59 4047
7037.38 4053
7038.18 4105
7038.97 4211
7039.76 4474
7040.55 4571
7041.34 4660
7042.13 4616
7042.93 4809
7043.72 4499
7044.51 4230
7045.30 4124
7046.09 4112
7046.89 3963
7047.68 3963
7048.47 3838
7049.26 3794
7050.06 3982
7050.85 4309
7051.64 4391
7052.43 4647
7053.23 4581
7054.02 4804
7054.81 4764
7055.60 4212
7056.40 4148
7057.19 4101
7057.98 4015
7058.77 3875
7059.57 3758
7060.36 3552
7061.15 3527
7061.95 3689
7062.74 3686
7063.53 3588
7064.33 3726
7065.12 3873
7065.91 3924
7066.71 3803
7067.50 3640
7068.29 3843
7069.09 3599
7069.88 3635
7070.67 3569
7071.47 3499
7072.26 3560
7073.05 3493
7073.85 3447
7074.64 3479
7075.44 3503
7076.23 3439
7077.02 3483
7077.82 3234
7078.61 3375
7079.41 3417
7080.20 3376
7080.99 3540
7081.79 3401
7082.58 3261
7083.38 3042
7084.17 3163
7084.96 3251
7085.76 3186
7086.55 3210
7087.35 3356
7088.14 3448
7088.94 3442
7089.73 3675
7090.53 3682
7091.32 3865
7092.12 3651
7092.91 3719
7093.71 3459
7094.50 3436
7095.29 3219
7096.09 3018
7096.88 3004
7097.68 2941
7098.48 2924
7099.27 2841
7100.07 2863
7100.86 2798
7101.66 2798
7102.45 2855
7103.25 2766
7104.04 2686
7104.84 2532
7105.63 2588
7106.43 2541
7107.22 2699
7108.02 2404
7108.82 2443
7109.61 2459
7110.41 2490
7111.20 2455
7112.00 2424
7112.79 2407
7113.59 2392
7114.39 2379
7115.18 2388
7115.98 2444
7116.77 2414
7117.57 2467
7118.37 2521
7119.16 2304
7119.96 2362
7120.76 2411
7121.55 2475
7122.35 2320
7123.15 2549
7123.94 2352
7124.74 2296
7125.53 2335
7126.33 2320
7127.13 2620
7127.93 2466
7128.72 2411
7129.52 2363
7130.32 2383
7131.11 2515
7131.91 2469
7132.71 2288
7133.50 2366
7134.30 2244
7135.10 2315
7135.90 2212
7136.69 2233
7137.49 2228
7138.29 2235
7139.08 2163
7139.88 2193
7140.68 2252
7141.48 2187
7142.27 2268
7143.07 2137
7143.87 2191
7144.67 2280
7145.46 2177
7146.26 2085
7147.06 2325
7147.86 2350
7148.66 2223
7149.45 2124
7150.25 2097
7151.05 2111
7151.85 2089
7152.65 2133
7153.44 2133
7154.24 2170
7155.04 2037
7155.84 1979
7156.64 2119
7157.44 2052
7158.23 2057
7159.03 2049
7159.83 2124
7160.63 2010
7161.43 1974
7162.23 1922
7163.03 2074
7163.83 2111
7164.62 1916
7165.42 1933
7166.22 1924
7167.02 1992
7167.82 2002
7168.62 1880
7169.42 1933
7170.22 1985
7171.02 1929
7171.82 1919
7172.61 1963
7173.41 2015
7174.21 2037
7175.01 2019
7175.81 1963
7176.61 1958
7177.41 1876
7178.21 1956
7179.01 1880
7179.81 1913
7180.61 1862
7181.41 1866
7182.21 2002
7183.01 2073
7183.81 2033
7184.61 2191
7185.41 2280
7186.21 2237
7187.01 2092
7187.81 2067
7188.61 2044
7189.41 1940
7190.21 1897
7191.01 1908
7191.81 1858
7192.61 1809
7193.41 1863
7194.21 1768
7195.01 1781
7195.81 1988
7196.61 1903
7197.41 1832
7198.21 1889
7199.01 1820
7199.82 1827
7200.62 1865
7201.42 1782
7202.22 1658
7203.02 1697
7203.82 1793
7204.62 1781
7205.42 1761
7206.22 1810
7207.02 1853
7207.83 1812
7208.63 1703
7209.43 1699
7210.23 1838
7211.03 1866
7211.83 1790
7212.63 1648
7213.44 1692
7214.24 1740
7215.04 1828
7215.84 1771
7216.64 1732
7217.44 1740
7218.25 1730
7219.05 1882
7219.85 1791
7220.65 1827
7221.45 1881
7222.26 1881
7223.06 1912
7223.86 1911
7224.66 1755
7225.46 1711
7226.27 1804
7227.07 1848
7227.87 1721
7228.67 1811
7229.48 1758
7230.28 1925
7231.08 1762
7231.88 1788
7232.69 1792
7233.49 1860
7234.29 1947
7235.09 1914
7235.90 1837
7236.70 1984
7237.50 1972
7238.30 2024
7239.11 2022
7239.91 2256
7240.71 2299
7241.52 2450
7242.32 2444
7243.12 2461
7243.93 2413
7244.73 2343
7245.53 2412
7246.34 2054
7247.14 1960
7247.94 2122
7248.75 2066
7249.55 1880
7250.35 1945
7251.16 1849
7251.96 1884
7252.76 1909
7253.57 1928
7254.37 1988
7255.18 2076
7255.98 2142
7256.78 2094
7257.59 2036
7258.39 1960
7259.20 2087
7260.00 2145
7260.80 2128
7261.61 2220
7262.41 2199
7263.22 2209
7264.02 2135
7264.83 2054
7265.63 2214
7266.43 2049
7267.24 2035
7268.04 2184
7268.85 2243
7269.65 2186
7270.46 2214
7271.26 2289
7272.07 2335
7272.87 2345
7273.68 2408
7274.48 2371
7275.29 2393
7276.09 2456
7276.90 2415
7277.70 2412
7278.51 2449
7279.31 2279
7280.12 2409
7280.92 2521
7281.73 2775
7282.53 2909
7283.34 3430
7284.14 3728
7284.95 4347
7285.76 4937
7286.56 5483
7287.37 6042
7288.17 5797
7288.98 5658
7289.78 5176
7290.59 4779
7291.40 4073
7292.20 3850
7293.01 3555
7293.81 3094
7294.62 2908
7295.43 2627
7296.23 2494
7297.04 2563
7297.84 2505
7298.65 2584
7299.46 2588
7300.26 2587
7301.07 2594
7301.88 2703
7302.68 2589
7303.49 2513
7304.30 2506
7305.10 2641
7305.91 2668
7306.72 2637
7307.52 2648
7308.33 2859
7309.14 2908
7309.94 2882
7310.75 3212
7311.56 3408
7312.36 3471
7313.17 3529
7313.98 3720
7314.79 3837
7315.59 3648
7316.40 3400
7317.21 3394
7318.01 3497
7318.82 3762
7319.63 4033
7320.44 4522
7321.24 4849
7322.05 5345
7322.86 5687
7323.67 5967
7324.47 5959
7325.28 5843
7326.09 5550
7326.90 5220
7327.71 4654
7328.51 4227
7329.32 3943
7330.13 3584
7330.94 3321
7331.75 3153
7332.55 3036
7333.36 2872
7334.17 2875
7334.98 2862
7335.79 2899
7336.60 3039
7337.40 2981
7338.21 3072
7339.02 3015
7339.83 3130
7340.64 3010
7341.45 2921
7342.26 2941
7343.06 2962
7343.87 2891
7344.68 2827
7345.49 2703
7346.30 2716
7347.11 2697
7347.92 2782
7348.73 2790
7349.54 2733
7350.34 2772
7351.15 2762
7351.96 2889
7352.77 2691
7353.58 2690
7354.39 2741
7355.20 2781
7356.01 2536
7356.82 2610
7357.63 2567
7358.44 2617
7359.25 2745
7360.06 2866
7360.87 2834
7361.68 2884
7362.49 3036
7363.30 3099
7364.11 3079
7364.92 2910
7365.73 2906
7366.54 2896
7367.35 3020
7368.16 2886
7368.97 2913
7369.78 2730
7370.59 2678
7371.40 2809
7372.21 2772
7373.02 2767
7373.83 2635
7374.64 2847
7375.45 2844
7376.26 2861
7377.07 2785
7377.88 2802
7378.69 3010
7379.50 3104
7380.31 3267
7381.12 3581
7381.94 3915
7382.75 4422
7383.56 4650
7384.37 4562
7385.18 4753
7385.99 4610
7386.80 4094
7387.61 3577
7388.42 3567
7389.23 3338
7390.05 3140
7390.86 2983
7391.67 2771
7392.48 2684
7393.29 2733
7394.10 2757
7394.92 2582
7395.73 2578
7396.54 2761
7397.35 2840
7398.16 2947
7398.97 3168
7399.79 3376
7400.60 3527
7401.41 3644
7402.22 3799
7403.03 3958
7403.85 4084
7404.66 4240
7405.47 3977
7406.28 3783
7407.09 3714
7407.91 3495
7408.72 3467
7409.53 3483
7410.34 3326
7411.16 3231
7411.97 3237
7412.78 3000
7413.59 2882
7414.41 2732
7415.22 2651
7416.03 2495
7416.84 2452
7417.66 2422
7418.47 2428
7419.28 2343
7420.10 2398
7420.91 2735
7421.72 2592
7422.54 2444
7423.35 2579
7424.16 2366
7424.97 2316
7425.79 2242
7426.60 2223
7427.41 2229
7428.23 2099
7429.04 2097
7429.86 2139
7430.67 2202
7431.48 2121
7432.30 2083
7433.11 2233
7433.92 2176
7434.74 2064
7435.55 2150
7436.36 2049
7437.18 2001
7437.99 2189
7438.81 2207
7439.62 2209
7440.43 2159
7441.25 2242
7442.06 2301
7442.88 2201
7443.69 2141
7444.51 2105
7445.32 2174
7446.13 2271
7446.95 2170
7447.76 2008
7448.58 2097
7449.39 2024
7450.21 2024
7451.02 1862
7451.84 1809
7452.65 1902
7453.47 1935
7454.28 1950
7455.10 2028
7455.91 2005
7456.73 1908
7457.54 1949
7458.36 2033
7459.17 1934
7459.99 1968
7460.80 1864
7461.62 2004
7462.43 2031
7463.25 2005
7464.06 2017
7464.88 1899
7465.69 1865
7466.51 1985
7467.32 1985
7468.14 1881
7468.96 2033
7469.77 1977
7470.59 1896
7471.40 1893
7472.22 1907
7473.03 1858
7473.85 1949
7474.67 1932
7475.48 1990
7476.30 1993
7477.11 1981
7477.93 1874
7478.75 2035
7479.56 1966
7480.38 1888
7481.20 1901
7482.01 1806
7482.83 1698
7483.65 1714
7484.46 1810
7485.28 1735
7486.09 1802
7486.91 1792
7487.73 1661
7488.54 1695
7489.36 1760
7490.18 1787
7491.00 1737
7491.81 1627
7492.63 1597
7493.45 1747
7494.26 1775
7495.08 1718
7495.90 1637
7496.71 1770
7497.53 1742
7498.35 1715
7499.17 1698
7499.98 1626
7500.80 1694
7501.62 1739
7502.44 1613
7503.25 1619
7504.07 1496
7504.89 1586
7505.71 1660
7506.52 1617
7507.34 1599
7508.16 1569
7508.98 1586
7509.80 1626
7510.61 1554
7511.43 1467
7512.25 1542
7513.07 1637
7513.89 1561
7514.70 1547
7515.52 1514
7516.34 1498
7517.16 1714
7517.98 1615
7518.79 1611
7519.61 1542
7520.43 1517
7521.25 1560
7522.07 1515
7522.89 1633
7523.71 1467
7524.52 1538
7525.34 1499
7526.16 1479
7526.98 1523
7527.80 1500
7528.62 1426
7529.44 1500
7530.26 1501
7531.08 1457
7531.89 1623
7532.71 1559
7533.53 1584
7534.35 1583
7535.17 1558
7535.99 1550
7536.81 1626
7537.63 1597
7538.45 1509
7539.27 1451
7540.09 1467
7540.91 1469
7541.73 1522
7542.55 1420
7543.37 1407
7544.19 1456
7545.01 1501
7545.83 1345
7546.65 1393
7547.47 1443
7548.29 1523
7549.11 1621
7549.93 1490
7550.75 1551
7551.57 1586
7552.39 1562
7553.21 1489
7554.03 1500
7554.85 1626
7555.67 1471
7556.49 1496
7557.31 1490
7558.13 1432
7558.95 1373
7559.77 1430
7560.59 1416
7561.41 1506
7562.23 1476
7563.05 1471
7563.87 1520
7564.69 1521
7565.52 1450
7566.34 1479
7567.16 1489
7567.98 1403
7568.80 1358
7569.62 1468
7570.44 1430
7571.26 1476
7572.08 1538
7572.91 1521
7573.73 1420
7574.55 1431
7575.37 1473
7576.19 1543
7577.01 1506
7577.83 1563
7578.66 1468
7579.48 1546
7580.30 1447
7581.12 1467
7581.94 1470
7582.77 1414
7583.59 1394
7584.41 1484
7585.23 1452
7586.05 1389
7586.88 1551
7587.70 1487
7588.52 1481
7589.34 1546
7590.16 1623
7590.99 1660
7591.81 1564
7592.63 1555
7593.45 1574
7594.28 1494
7595.10 1611
7595.92 1542
7596.74 1451
7597.57 1561
7598.39 1521
7599.21 1697
7600.03 1648
7600.86 1559
7601.68 1598
7602.50 1671
7603.33 1614
7604.15 1649
7604.97 1615
7605.80 1750
7606.62 1794
7607.44 1820
7608.26 1769
7609.09 1796
7609.91 1743
7610.73 1786
7611.56 1715
7612.38 1698
7613.21 1704
7614.03 1726
7614.85 1776
7615.68 1754
7616.50 1717
7617.32 1821
7618.15 1907
7618.97 1956
7619.80 2187
7620.62 2111
7621.44 2158
7622.27 2135
7623.09 2163
7623.92 1959
7624.74 1956
7625.56 1949
7626.39 1783
7627.21 1836
7628.04 1897
7628.86 1801
7629.68 1842
7630.51 1914
7631.33 1941
7632.16 2007
7632.98 2131
7633.81 2100
7634.63 2167
7635.46 2166
7636.28 2224
7637.11 2109
7637.93 1987
7638.76 1861
7639.58 1777
7640.41 1735
7641.23 1746
7642.06 1883
7642.88 1553
7643.71 1561
7644.53 1576
7645.36 1623
7646.18 1666
7647.01 1625
7647.83 1571
7648.66 1720
7649.48 1607
7650.31 1565
7651.14 1597
7651.96 1504
7652.79 1552
7653.61 1552
7654.44 1582
7655.26 1515
7656.09 1601
7656.92 1604
7657.74 1537
7658.57 1428
7659.39 1398
7660.22 1460
7661.05 1448
7661.87 1548
7662.70 1523
7663.52 1419
7664.35 1513
7665.18 1515
7666.00 1562
7666.83 1507
7667.66 1383
7668.48 1459
7669.31 1645
7670.14 1565
7670.96 1519
7671.79 1515
7672.62 1440
7673.44 1419
7674.27 1431
7675.10 1487
7675.92 1331
7676.75 1357
7677.58 1403
7678.40 1427
7679.23 1446
7680.06 1384
7680.89 1394
7681.71 1397
7682.54 1348
7683.37 1412
7684.19 1415
7685.02 1377
7685.85 1503
7686.68 1467
7687.50 1501
7688.33 1572
7689.16 1544
7689.99 1468
7690.81 1424
7691.64 1389
7692.47 1418
7693.30 1396
7694.13 1431
7694.95 1436
7695.78 1390
7696.61 1445
7697.44 1383
7698.27 1452
7699.09 1401
7699.92 1459
7700.75 1427
7701.58 1475
7702.41 1533
7703.24 1514
7704.06 1556
7704.89 1479
7705.72 1475
7706.55 1467
7707.38 1528
7708.21 1434
7709.04 1391
7709.86 1447
7710.69 1585
7711.52 1510
7712.35 1446
7713.18 1392
7714.01 1363
7714.84 1357
7715.67 1364
7716.50 1455
7717.32 1482
7718.15 1430
7718.98 1417
7719.81 1395
7720.64 1442
7721.47 1451
7722.30 1460
7723.13 1506
7723.96 1382
7724.79 1330
7725.62 1410
7726.45 1490
7727.28 1397
7728.11 1490
7728.94 1371
7729.77 1439
7730.60 1513
7731.43 1454
7732.26 1453
7733.09 1385
7733.92 1372
7734.75 1309
7735.58 1415
7736.41 1380
7737.24 1412
7738.07 1346
7738.90 1344
7739.73 1322
7740.56 1353
7741.39 1442
7742.22 1328
7743.05 1394
7743.88 1484
7744.71 1433
7745.54 1472
7746.37 1449
7747.20 1653
7748.03 1757
7748.87 1746
7749.70 1939
7750.53 2029
7751.36 2058
7752.19 2086
7753.02 2053
7753.85 1896
7754.68 1663
7755.51 1588
7756.34 1579
7757.18 1513
7758.01 1500
7758.84 1459
7759.67 1579
7760.50 1518
7761.33 1438
7762.16 1397
7763.00 1502
7763.83 1555
7764.66 1580
7765.49 1505
7766.32 1591
7767.16 1459
7767.99 1492
7768.82 1466
7769.65 1443
7770.48 1362
7771.31 1390
7772.15 1411
7772.98 1364
7773.81 1389
7774.64 1426
7775.48 1488
7776.31 1439
7777.14 1310
7777.97 1361
7778.81 1384
7779.64 1540
7780.47 1449
7781.30 1456
7782.14 1380
7782.97 1406
7783.80 1443
7784.63 1365
7785.47 1433
7786.30 1534
7787.13 1535
7787.97 1544
7788.80 1508
7789.63 1471
7790.46 1544
7791.30 1476
7792.13 1400
7792.96 1475
7793.80 1495
7794.63 1477
7795.46 1427
7796.30 1334
7797.13 1338
7797.96 1424
7798.80 1415
7799.63 1478
7800.46 1509
7801.30 1490
7802.13 1556
7802.97 1573
7803.80 1587
7804.63 1533
7805.47 1523
7806.30 1425
7807.13 1549
7807.97 1455
7808.80 1473
7809.64 1542
7810.47 1472
7811.31 1618
7812.14 1477
7812.97 1496
7813.81 1683
7814.64 1677
7815.48 1711
7816.31 1815
7817.15 1905
7817.98 2002
7818.82 2017
7819.65 1970
7820.48 2004
7821.32 1935
7822.15 1889
7822.99 1903
7823.82 1945
7824.66 1913
7825.49 1854
7826.33 1852
7827.16 1936
7828.00 1863
7828.83 1975
7829.67 1984
7830.50 1936
7831.34 2008
7832.17 1949
7833.01 1879
7833.85 1837
7834.68 1941
7835.52 1886
7836.35 1981
7837.19 1998
7838.02 1895
7838.86 1907
7839.69 1867
7840.53 1895
7841.37 1752
7842.20 1854
7843.04 1882
7843.87 1873
7844.71 1842
7845.55 1780
7846.38 1781
7847.22 1730
7848.05 1698
7848.89 1629
7849.73 1717
7850.56 1768
7851.40 1652
7852.24 1626
7853.07 1676
7853.91 1704
7854.74 1661
7855.58 1658
7856.42 1785
7857.25 1810
7858.09 1820
7858.93 1738
7859.76 1829
7860.60 1886
7861.44 1900
7862.28 1856
7863.11 1863
7863.95 1904
7864.79 1908
7865.62 1719
7866.46 1674
7867.30 1691
7868.14 1783
7868.97 1706
7869.81 1720
7870.65 1577
7871.48 1677
7872.32 1774
7873.16 1766
7874.00 1731
7874.83 1727
7875.67 1779
7876.51 1894
7877.35 1806
7878.19 1836
7879.02 2080
7879.86 2161
7880.70 2227
7881.54 2108
7882.37 2129
7883.21 2021
7884.05 1813
7884.89 1742
7885.73 1848
7886.57 1845
7887.40 1820
7888.24 1883
7889.08 1769
7889.92 1784
7890.76 1863
7891.60 1907
7892.43 1950
7893.27 2068
7894.11 2070
7894.95 2197
7895.79 1921
7896.63 1952
7897.47 1935
7898.30 1976
7899.14 1745
7899.98 1759
7900.82 1679
7901.66 1826
7902.50 1813
7903.34 1858
7904.18 1811
7905.02 1815
7905.86 1796
7906.70 1744
7907.54 1614
7908.37 1616
7909.21 1633
7910.05 1768
7910.89 1736
7911.73 1601
7912.57 1642
7913.41 1711
7914.25 1631
7915.09 1675
7915.93 1763
7916.77 1911
7917.61 1965
7918.45 2058
7919.29 2162
7920.13 2045
7920.97 1963
7921.81 2048
7922.65 2018
7923.49 1987
7924.33 1906
7925.17 1785
7926.01 1729
7926.85 1651
7927.69 1571
7928.53 1579
7929.37 1495
7930.21 1479
7931.05 1494
7931.90 1451
7932.74 1533
7933.58 1516
7934.42 1463
7935.26 1437
7936.10 1448
7936.94 1471
7937.78 1462
7938.62 1490
7939.46 1395
7940.30 1460
7941.14 1431
7941.99 1542
7942.83 1536
7943.67 1461
7944.51 1577
7945.35 1607
7946.19 1598
7947.03 1581
7947.88 1602
7948.72 1495
7949.56 1584
7950.40 1573
7951.24 1503
7952.08 1520
7952.93 1460
7953.77 1535
7954.61 1539
7955.45 1650
7956.29 1713
7957.13 1633
7957.98 1741
7958.82 1745
7959.66 1760
7960.50 1609
7961.35 1653
7962.19 1608
7963.03 1691
7963.87 1724
7964.71 1670
7965.56 1498
7966.40 1555
7967.24 1715
7968.08 1793
7968.93 1796
7969.77 1789
7970.61 1908
7971.45 1881
7972.30 1784
7973.14 1687
7973.98 1648
7974.83 1571
7975.67 1545
7976.51 1521
7977.36 1509
7978.20 1459
7979.04 1454
7979.88 1468
7980.73 1511
7981.57 1507
7982.41 1449
7983.26 1377
7984.10 1477
7984.94 1427
7985.79 1499
7986.63 1464
7987.47 1529
7988.32 1449
7989.16 1483
7990.01 1401
7990.85 1393
7991.69 1385
7992.54 1375
7993.38 1455
7994.23 1499
7995.07 1396
7995.91 1398
7996.76 1373
7997.60 1383
7998.45 1356
7999.29 1436
8000.13 1318
8000.98 1302
8001.82 1302
8002.67 1361
8003.51 1265
8004.36 1304
8005.20 1331
8006.04 1347
8006.89 1370
8007.73 1281
8008.58 1315
8009.42 1234
8010.27 1315
8011.11 1345
8011.96 1318
8012.80 1316
8013.65 1278
8014.49 1190
8015.34 1239
8016.18 1218
8017.03 1302
8017.87 1243
8018.72 1271
8019.56 1185
8020.41 1285
8021.25 1255
8022.10 1127
8022.95 1224
8023.79 1201
8024.64 1289
8025.48 1199
8026.33 1212
8027.17 1255
8028.02 1224
8028.86 1354
8029.71 1294
8030.56 1248
8031.40 1301
8032.25 1249
8033.09 1228
8033.94 1243
8034.79 1149
8035.63 1151
8036.48 1208
8037.32 1322
8038.17 1222
8039.02 1153
8039.86 1239
8040.71 1279
8041.56 1221
8042.40 1248
8043.25 1223
8044.10 1252
8044.94 1218
8045.79 1191
8046.64 1141
8047.48 1204
8048.33 1158
8049.18 1164
8050.02 1198
8050.87 1086
8051.72 1123
8052.56 1262
8053.41 1269
8054.26 1157
8055.11 1147
8055.95 1105
8056.80 1136
8057.65 1283
8058.49 1116
8059.34 1168
8060.19 1150
8061.04 1178
8061.88 1240
8062.73 1146
8063.58 1112
8064.43 1128
8065.27 1269
8066.12 1103
8066.97 1068
8067.82 1170
8068.67 1075
8069.51 1054
8070.36 1125
8071.21 1233
8072.06 1196
8072.91 1119
8073.75 1135
8074.60 1064
8075.45 1023
8076.30 1150
8077.15 1185
8078.00 1044
8078.84 1099
8079.69 1091
8080.54 1183
8081.39 1265
8082.24 1188
8083.09 1154
8083.94 1181
8084.78 1273
8085.63 1238
8086.48 1128
8087.33 1160
8088.18 1131
8089.03 1060
8089.88 1132
8090.73 1218
8091.58 1094
8092.42 1053
8093.27 1108
8094.12 1093
8094.97 1188
8095.82 1199
8096.67 1116
8097.52 1087
8098.37 1094
8099.22 1126
8100.07 1094
8100.92 1076
8101.77 1087
8102.62 1126
8103.47 1095
8104.32 1107
8105.17 1175
8106.02 1201
8106.87 1158
8107.72 1106
8108.57 1137
8109.42 1038
8110.27 986
8111.12 1075
8111.97 1059
8112.82 1053
8113.67 1031
8114.52 1162
8115.37 1183
8116.22 1096
8117.07 1054
8117.92 1091
8118.77 1244
8119.62 1182
8120.47 1122
8121.32 1124
8122.17 1200
8123.02 1179
8123.87 1092
8124.72 1182
8125.57 1140
8126.43 1126
8127.28 1059
8128.13 1172
8128.98 1181
8129.83 1181
8130.68 1236
8131.53 1200
8132.38 1157
8133.23 1159
8134.09 1246
8134.94 1224
8135.79 1070
8136.64 1132
8137.49 1360
8138.34 1211
8139.19 1165
8140.05 1224
8140.90 1127
8141.75 1306
8142.60 1171
8143.45 1192
8144.30 1196
8145.16 1273
8146.01 1395
8146.86 1379
8147.71 1372
8148.56 1364
8149.42 1357
8150.27 1275
8151.12 1396
8151.97 1247
8152.83 1221
8153.68 1233
8154.53 1260
8155.38 1345
8156.24 1502
8157.09 1595
8157.94 1512
8158.79 1556
8159.65 1542
8160.50 1523
8161.35 1403
8162.20 1340
8163.06 1339
8163.91 1252
8164.76 1227
8165.62 1215
8166.47 1280
8167.32 1177
8168.17 1147
8169.03 1168
8169.88 1221
8170.73 1300
8171.59 1236
8172.44 1360
8173.29 1379
8174.15 1287
8175.00 1191
8175.85 1246
8176.71 1188
8177.56 1243
8178.42 1284
8179.27 1178
8180.12 1135
8180.98 1208
8181.83 1192
8182.68 1195
8183.54 1183
8184.39 1082
8185.25 1139
8186.10 1140
8186.95 1124
8187.81 1116
8188.66 1230
8189.52 1187
8190.37 1055
8191.22 1033
8192.08 1045
8192.93 1078
8193.79 1052
8194.64 1030
8195.50 1127
8196.35 1162
8197.21 1159
8198.06 1196
8198.92 1282
8199.77 1250
8200.63 1144
8201.48 1120
8202.33 1216
8203.19 1109
8204.04 1137
8204.90 1055
8205.75 1105
8206.61 1021
8207.47 1168
8208.32 1203
8209.18 1176
8210.03 1067
8210.89 1110
8211.74 1105
8212.60 1129
8213.45 1180
8214.31 1125
8215.16 1094
8216.02 1138
8216.87 1097
8217.73 1158
8218.59 1142
8219.44 1210
8220.30 1240
8221.15 1229
8222.01 1241
8222.87 1196
8223.72 1272
8224.58 1191
8225.43 1178
8226.29 1276
8227.15 1282
8228.00 1262
8228.86 1211
8229.71 1293
8230.57 1322
8231.43 1237
8232.28 1220
8233.14 1165
8234.00 1206
8234.85 1199
8235.71 1115
8236.57 1170
8237.42 1115
8238.28 1080
8239.14 1154
8239.99 1101
8240.85 1089
8241.71 1131
8242.56 1105
8243.42 1167
8244.28 1072
8245.14 1029
8245.99 1071
8246.85 1059
8247.71 1040
8248.56 1049
8249.42 1132
8250.28 1130
8251.14 1111
8251.99 1087
8252.85 1039
8253.71 1022
8254.57 1099
8255.42 1186
8256.28 1161
8257.14 1133
8258.00 1119
8258.86 1190
8259.71 1141
8260.57 1087
8261.43 1122
8262.29 1068
8263.15 1158
8264.00 1122
8264.86 1121
8265.72 1118
8266.58 1098
8267.44 1058
8268.29 1062
8269.15 1135
8270.01 1094
8270.87 1110
8271.73 1087
8272.59 1110
8273.45 1035
8274.30 1103
8275.16 1157
8276.02 1042
8276.88 1074
8277.74 1098
8278.60 1047
8279.46 985
8280.32 1043
8281.18 1085
8282.03 1077
8282.89 1049
8283.75 1074
8284.61 1064
8285.47 1099
8286.33 1149
8287.19 1180
8288.05 1151
8288.91 1186
8289.77 1205
8290.63 1124
8291.49 1180
8292.35 1217
8293.21 1221
8294.07 1174
8294.93 1135
8295.78 1111
8296.64 1173
8297.50 1219
8298.36 1247
8299.22 1249
8300.08 1238
8300.94 1120
8301.80 1175
8302.66 1139
8303.52 1121
8304.38 1170
8305.25 1158
8306.11 1200
8306.97 1259
8307.83 1214
8308.69 1205
8309.55 1188
8310.41 1184
8311.27 1184
8312.13 1157
8312.99 1075
8313.85 1056
8314.71 1055
8315.57 1140
8316.43 1202
8317.29 1189
8318.15 1253
8319.02 1271
8319.88 1267
8320.74 1230
8321.60 1098
8322.46 1144
8323.32 1134
8324.18 1159
8325.04 1114
8325.90 1187
8326.77 1198
8327.63 1135
8328.49 1138
8329.35 1122
8330.21 1194
8331.07 1148
8331.93 1173
8332.80 1197
8333.66 1276
8334.52 1243
8335.38 1167
8336.24 1069
8337.11 1206
8337.97 1104
8338.83 1132
8339.69 1168
8340.55 1167
8341.42 1185
8342.28 1217
8343.14 1262
8344.00 1218
8344.86 1108
8345.73 1179
8346.59 1126
8347.45 1195
8348.31 1182
8349.18 1218
8350.04 1185
8350.90 1173
8351.76 1143
8352.63 1091
8353.49 1057
8354.35 1100
8355.22 1086
8356.08 1063
8356.94 1118
8357.80 1163
8358.67 1165
8359.53 1291
8360.39 1204
8361.26 1192
8362.12 1164
8362.98 1197
8363.85 1253
8364.71 1152
8365.57 1238
8366.44 1156
8367.30 1193
8368.16 1168
8369.03 1097
8369.89 1178
8370.75 1216
8371.62 1227
8372.48 1202
8373.35 1103
8374.21 1095
8375.07 1211
8375.94 1161
8376.80 1234
8377.67 1185
8378.53 1134
8379.39 1292
8380.26 1300
8381.12 1232
8381.99 1233
8382.85 1233
8383.71 1305
8384.58 1189
8385.44 1266
8386.31 1320
8387.17 1319
8388.04 1378
8388.90 1347
8389.77 1329
8390.63 1290
8391.50 1265
8392.36 1246
8393.22 1306
8394.09 1394
8394.95 1276
8395.82 1256
8396.68 1309
8397.55 1359
8398.41 1313
8399.28 1396
8400.14 1436
8401.01 1370
8401.88 1340
8402.74 1312
8403.61 1380
8404.47 1433
8405.34 1358
8406.20 1390
8407.07 1400
8407.93 1398
8408.80 1471
8409.66 1409
8410.53 1430
8411.40 1384
8412.26 1500
8413.13 1429
8413.99 1460
8414.86 1506
8415.73 1564
8416.59 1522
8417.46 1453
8418.32 1579
8419.19 1635
8420.06 1550
8420.92 1530
8421.79 1560
8422.65 1580
8423.52 1671
8424.39 1544
8425.25 1604
8426.12 1639
8426.99 1733
8427.85 1708
8428.72 1714
8429.59 1736
8430.45 1842
8431.32 1825
8432.19 1857
8433.05 1921
8433.92 1815
8434.79 1861
8435.65 1977
8436.52 1904
8437.39 1909
8438.26 2021
8439.12 2057
8439.99 2075
8440.86 2144
8441.73 2191
8442.59 2301
8443.46 2311
8444.33 2464
8445.19 2531
8446.06 2492
8446.93 2476
8447.80 2586
8448.67 2530
8449.53 2458
8450.40 2487
8451.27 2340
8452.14 2467
8453.00 2528
8453.87 2561
8454.74 2838
8455.61 3116
8456.48 3459
8457.34 4013
8458.21 4122
8459.08 4591
8459.95 4800
8460.82 4965
8461.69 4712
8462.55 4248
8463.42 3989
8464.29 3725
8465.16 3474
8466.03 3186
8466.90 3247
8467.77 3141
8468.63 3310
8469.50 3919
8470.37 4754
8471.24 5882
8472.11 6951
8472.98 7841
8473.85 8265
8474.72 8131
8475.58 7668
8476.45 6646
8477.32 5801
8478.19 4931
8479.06 4162
8479.93 3501
8480.80 3040
8481.67 2683
8482.54 2524
8483.41 2303
8484.28 2270
8485.15 2238
8486.02 2212
8486.89 2163
8487.76 2102
8488.63 2157
8489.50 2120
8490.37 2040
8491.24 2113
8492.11 2048
8492.98 2130
8493.85 2178
8494.72 2117
8495.59 2232
8496.46 2191
8497.33 2233
8498.20 2190
8499.07 2316
8499.94 2289
8500.81 2294
8501.68 2227
8502.55 2056
8503.42 2145
8504.29 2063
8505.16 2024
8506.03 2039
8506.90 2094
8507.77 2286
8508.64 2464
8509.51 2488
8510.38 2786
8511.25 2921
8512.13 3052
8513.00 2948
8513.87 2765
8514.74 2723
8515.61 2470
8516.48 2269
8517.35 2108
8518.22 2073
8519.09 1998
8519.97 2015
8520.84 1874
8521.71 1971
8522.58 1939
8523.45 1934
8524.32 1957
8525.19 1934
8526.07 2023
8526.94 1942
8527.81 1988
8528.68 1986
8529.55 1966
8530.43 2070
8531.30 2025
8532.17 2085
8533.04 2192
8533.91 2173
8534.79 2183
8535.66 2334
8536.53 2293
8537.40 2255
8538.27 2356
8539.15 2297
8540.02 2210
8540.89 2106
8541.76 2217
8542.64 2151
8543.51 2021
8544.38 2071
8545.25 2204
8546.13 2158
8547.00 2159
8547.87 2324
8548.74 2306
8549.62 2358
8550.49 2309
8551.36 2493
8552.24 2496
8553.11 2453
8553.98 2388
8554.86 2470
8555.73 2558
8556.60 2538
8557.48 2590
8558.35 2531
8559.22 2452
8560.10 2464
8560.97 2279
8561.84 2187
8562.72 1986
8563.59 1992
8564.46 1946
8565.34 1788
8566.21 1774
8567.08 1736
8567.96 1767
8568.83 1771
8569.71 1742
8570.58 1807
8571.45 1802
8572.33 1772
8573.20 1789
8574.08 1773
8574.95 1802
8575.82 1770
8576.70 1856
8577.57 1707
8578.45 1669
8579.32 1664
8580.20 1681
8581.07 1643
8581.94 1600
8582.82 1587
8583.69 1592
8584.57 1637
8585.44 1700
8586.32 1744
8587.19 1782
8588.07 1755
8588.94 1714
8589.82 1764
8590.69 1681
8591.57 1633
8592.44 1684
8593.32 1682
8594.19 1678
8595.07 1644
8595.94 1625
8596.82 1626
8597.69 1656
8598.57 1597
8599.44 1571
8600.32 1614
8601.19 1694
8602.07 1640
8602.95 1552
8603.82 1552
8604.70 1495
8605.57 1629
8606.45 1612
8607.32 1648
8608.20 1601
8609.08 1577
8609.95 1613
8610.83 1651
8611.70 1736
8612.58 1704
8613.46 1662
8614.33 1629
8615.21 1540
8616.08 1623
8616.96 1687
8617.84 1727
8618.71 1682
8619.59 1669
8620.47 1710
8621.34 1746
8622.22 1652
8623.10 1662
8623.97 1679
8624.85 1807
8625.73 1780
8626.60 1838
8627.48 1734
8628.36 1777
8629.23 1813
8630.11 1929
8630.99 1957
8631.87 1917
8632.74 2007
8633.62 1973
8634.50 1929
8635.37 1875
8636.25 1881
8637.13 1891
8638.01 1841
8638.88 1866
8639.76 1944
8640.64 1924
8641.52 2019
8642.39 2034
8643.27 2042
8644.15 1935
8645.03 2059
8645.90 2108
8646.78 2064
8647.66 2094
8648.54 2220
8649.42 2208
8650.29 2064
8651.17 2041
8652.05 2044
8652.93 1957
8653.81 2154
8654.68 2302
8655.56 2147
8656.44 2187
8657.32 2233
8658.20 2312
8659.08 2301
8659.95 2326
8660.83 2258
8661.71 2275
8662.59 2296
8663.47 2459
8664.35 2422
8665.23 2266
8666.10 2333
8666.98 2307
8667.86 2362
8668.74 2304
8669.62 2437
8670.50 2409
8671.38 2621
8672.26 2855
8673.14 2955
8674.02 3290
8674.90 3764
8675.77 4138
8676.65 4556
8677.53 4585
8678.41 4720
8679.29 4513
8680.17 4338
8681.05 4149
8681.93 3727
8682.81 3512
8683.69 3175
8684.57 3004
8685.45 2710
8686.33 2653
8687.21 2749
8688.09 2716
8688.97 2807
8689.85 2961
8690.73 3197
8691.61 3718
8692.49 4264
8693.37 4889
8694.25 5875
8695.13 6321
8696.01 6887
8696.89 6598
8697.77 6075
8698.65 5662
8699.53 5146
8700.41 4583
8701.29 3802
8702.17 3473
8703.05 3011
8703.94 2831
8704.82 2460
8705.70 2343
8706.58 2301
8707.46 2192
8708.34 2229
8709.22 2187
8710.10 2152
8710.98 2227
8711.86 2194
8712.75 2175
8713.63 2049
8714.51 2083
8715.39 2066
8716.27 2094
8717.15 1944
8718.03 1875
8718.91 1880
8719.80 1902
8720.68 1987
8721.56 1867
8722.44 1904
8723.32 2038
8724.20 2038
8725.09 1812
8725.97 1872
8726.85 1864
8727.73 1973
8728.61 2044
8729.50 2056
8730.38 2089
8731.26 2185
8732.14 2199
8733.02 2355
8733.91 2395
8734.79 2514
8735.67 2426
8736.55 2203
8737.44 2150
8738.32 2110
8739.20 1969
8740.08 1880
8740.97 1815
8741.85 1797
8742.73 1778
8743.61 1651
8744.50 1786
8745.38 1851
8746.26 1852
8747.15 1763
8748.03 1751
8748.91 1722
8749.79 1760
8750.68 1852
8751.56 1831
8752.44 1763
8753.33 1716
8754.21 1814
8755.09 1840
8755.98 1841
8756.86 1882
8757.74 1821
8758.63 1724
8759.51 1658
8760.39 1833
8761.28 1819
8762.16 1805
8763.05 1793
8763.93 1817
8764.81 1783
8765.70 1820
8766.58 1761
8767.46 1756
8768.35 1760
8769.23 1887
8770.12 1894
8771.00 1924
8771.89 1869
8772.77 1982
8773.65 1903
8774.54 1824
8775.42 1868
8776.31 1824
8777.19 1762
8778.08 1753
8778.96 1683
8779.84 1577
8780.73 1637
8781.61 1548
8782.50 1551
8783.38 1553
8784.27 1556
8785.15 1627
8786.04 1550
8786.92 1477
8787.81 1471
8788.69 1598
8789.58 1668
8790.46 1612
8791.35 1546
8792.23 1598
8793.12 1628
8794.00 1561
8794.89 1589
8795.77 1589
8796.66 1577
8797.55 1500
8798.43 1604
8799.32 1596
8800.20 1541
8801.09 1689
8801.97 1518
8802.86 1429
8803.74 1498
8804.63 1477
8805.52 1458
8806.40 1626
8807.29 1591
8808.17 1594
8809.06 1599
8809.95 1590
8810.83 1543
8811.72 1516
8812.60 1522
8813.49 1464
8814.38 1464
8815.26 1471
8816.15 1428
8817.04 1366
8817.92 1433
8818.81 1534
8819.70 1471
8820.58 1442
8821.47 1445
8822.36 1426
8823.24 1426
8824.13 1496
8825.02 1455
8825.90 1429
8826.79 1478
8827.68 1356
8828.56 1374
8829.45 1364
8830.34 1431
8831.23 1413
8832.11 1348
8833.00 1337
8833.89 1379
8834.77 1282
8835.66 1381
8836.55 1372
8837.44 1285
8838.32 1351
8839.21 1360
8840.10 1420
8840.99 1307
8841.88 1337
8842.76 1335
8843.65 1282
8844.54 1311
8845.43 1364
8846.31 1374
8847.20 1299
8848.09 1238
8848.98 1330
8849.87 1366
8850.75 1354
8851.64 1288
8852.53 1277
8853.42 1284
8854.31 1337
8855.20 1309
8856.08 1262
8856.97 1221
8857.86 1190
8858.75 1208
8859.64 1222
8860.53 1244
8861.42 1247
8862.30 1158
8863.19 1224
8864.08 1198
8864.97 1163
8865.86 1281
8866.75 1213
8867.64 1193
8868.53 1227
8869.42 1246
8870.30 1202
8871.19 1240
8872.08 1253
8872.97 1161
8873.86 1176
8874.75 1187
8875.64 1195
8876.53 1113
8877.42 1125
8878.31 1126
8879.20 1031
8880.09 1048
8880.98 1111
8881.87 1144
8882.76 1104
8883.65 1106
8884.54 1165
8885.43 1171
8886.32 1206
8887.21 1267
8888.10 1194
8888.99 1117
8889.88 1092
8890.77 1048
8891.66 1151
8892.55 1094
8893.44 1073
8894.33 1097
8895.22 1091
8896.11 1130
8897.00 1091
8897.89 1090
8898.78 1078
8899.67 1042
8900.56 1131
8901.45 1048
8902.34 1102
8903.23 1047
8904.12 1021
8905.02 1017
8905.91 1105
8906.80 1078
8907.69 1140
8908.58 1146
8909.47 1047
8910.36 1031
8911.25 1147
8912.14 1106
8913.04 1076
8913.93 1055
8914.82 1083
8915.71 1058
8916.60 1038
8917.49 996
8918.38 1051
8919.28 1039
8920.17 1093
8921.06 1109
8921.95 1146
8922.84 1174
8923.73 1030
8924.63 1107
8925.52 1072
8926.41 1036
8927.30 1060
8928.19 1047
8929.09 964
8929.98 990
8930.87 1057
8931.76 1069
8932.65 1096
8933.55 1062
8934.44 1083
8935.33 1016
8936.22 1031
8937.12 1105
8938.01 997
8938.90 980
8939.79 1003
8940.69 1008
8941.58 977
8942.47 969
8943.37 1108
8944.26 1128
8945.15 928
8946.04 995
8946.94 1051
8947.83 1031
8948.72 1072
8949.62 1015
8950.51 971
8951.40 910
8952.30 959
8953.19 983
8954.08 981
8954.98 1014
8955.87 972
8956.76 978
8957.66 1073
8958.55 1092
8959.44 981
8960.34 1013
8961.23 913
8962.12 1029
8963.02 971
8963.91 981
8964.81 945
8965.70 992
8966.59 972
8967.49 1014
8968.38 965
8969.28 902
8970.17 925
8971.06 936
8971.96 987
8972.85 943
8973.75 968
8974.64 935
8975.54 977
8976.43 959
8977.32 891
8978.22 947
8979.11 957
8980.01 934
8980.90 885
8981.80 966
8982.69 1044
8983.59 995
8984.48 940
8985.38 1000
8986.27 960
8987.17 955
8988.06 913
8988.96 895
8989.85 848
8990.75 881
8991.64 872
8992.54 871
8993.43 828
8994.33 910
8995.22 950
8996.12 837
8997.01 871
8997.91 858
8998.81 909
8999.70 924
9000.60 884
9001.49 942
9002.39 870
9003.28 891
9004.18 894
9005.08 872
9005.97 854
9006.87 811
9007.76 888
9008.66 833
9009.56 880
9010.45 977
9011.35 926
9012.24 951
9013.14 906
9014.04 895
9014.93 905
9015.83 965
9016.73 964
9017.62 897
9018.52 942
9019.42 969
9020.31 900
9021.21 899
9022.11 846
9023.00 888
9023.90 929
9024.80 971
9025.69 835
9026.59 765
9027.49 871
9028.38 832
9029.28 921
9030.18 878
9031.08 836
9031.97 896
9032.87 874
9033.77 908
9034.66 838
9035.56 853
9036.46 906
9037.36 925
9038.25 914
9039.15 891
9040.05 839
9040.95 873
9041.85 958
9042.74 878
9043.64 898
9044.54 900
9045.44 865
9046.33 872
9047.23 894
9048.13 932
9049.03 958
9049.93 921
9050.82 851
9051.72 919
9052.62 841
9053.52 851
9054.42 891
9055.32 837
9056.21 860
9057.11 975
9058.01 940
9058.91 849
9059.81 826
9060.71 810
9061.61 849
9062.50 880
9063.40 898
9064.30 801
9065.20 821
9066.10 909
9067.00 902
9067.90 861
9068.80 866
9069.70 896
9070.60 849
9071.49 860
9072.39 900
9073.29 929
9074.19 916
9075.09 885
9075.99 894
9076.89 946
9077.79 891
9078.69 871
9079.59 905
9080.49 950
9081.39 906
9082.29 872
9083.19 881
9084.09 883
9084.99 852
9085.89 973
9086.79 934
9087.69 933
9088.59 1017
9089.49 976
9090.39 986
9091.29 946
9092.19 947
9093.09 919
9093.99 940
9094.89 1042
9095.79 1076
9096.69 932
9097.59 896
9098.49 941
9099.39 917
9100.29 919
9101.19 972
9102.09 953
9102.99 881
9103.90 894
9104.80 849
9105.70 899
9106.60 885
9107.50 879
9108.40 891
9109.30 891
9110.20 862
9111.10 903
9112.00 857
9112.91 923
9113.81 864
9114.71 894
9115.61 932
9116.51 908
9117.41 873
9118.31 789
9119.22 842
9120.12 832
9121.02 889
9121.92 846
9122.82 874
9123.72 880
9124.63 902
9125.53 923
9126.43 853
9127.33 826
9128.23 890
9129.14 855
9130.04 854
9130.94 873
9131.84 868
9132.74 900
9133.65 766
9134.55 805
9135.45 816
9136.35 890
9137.26 785
9138.16 841
9139.06 824
9139.96 817
9140.87 880
9141.77 853
9142.67 882
9143.57 903
9144.48 864
9145.38 838
9146.28 845
9147.19 983
9148.09 884
9148.99 911
9149.90 969
9150.80 886
9151.70 809
9152.60 804
9153.51 863
9154.41 855
9155.31 909
9156.22 815
9157.12 864
9158.02 861
9158.93 806
9159.83 840
9160.74 867
9161.64 819
9162.54 776
9163.45 783
9164.35 756
9165.25 814
9166.16 800
9167.06 843
9167.97 925
9168.87 863
9169.77 850
9170.68 920
9171.58 884
9172.49 872
9173.39 958
9174.30 821
9175.20 802
9176.10 823
9177.01 812
9177.91 854
9178.82 853
9179.72 838
9180.63 927
9181.53 920
9182.44 901
9183.34 814
9184.25 870
9185.15 903
9186.05 849
9186.96 808
9187.86 793
9188.77 842
9189.67 818
9190.58 798
9191.48 791
9192.39 776
9193.30 809
9194.20 868
9195.11 850
9196.01 813
9196.92 833
9197.82 834
9198.73 935
9199.63 958
9200.54 1007
9201.44 1014
9202.35 955
9203.26 1017
9204.16 1002
9205.07 972
9205.97 837
9206.88 944
9207.78 926
9208.69 868
9209.60 850
9210.50 894
9211.41 889
9212.32 830
9213.22 834
9214.13 832
9215.03 829
9215.94 863
9216.85 912
9217.75 909
9218.66 917
9219.57 929
9220.47 963
9221.38 982
9222.29 1002
9223.19 946
9224.10 953
9225.01 838
9225.91 832
9226.82 823
9227.73 853
9228.63 812
9229.54 947
9230.45 877
9231.36 816
9232.26 843
9233.17 905
9234.08 843
9234.98 793
9235.89 851
9236.80 924
9237.71 858
9238.61 860
9239.52 830
9240.43 885
9241.34 844
9242.24 841
9243.15 850
9244.06 879
9244.97 864
9245.87 883
9246.78 826
9247.69 820
9248.60 849
9249.51 822
9250.41 851
9251.32 794
9252.23 787
9253.14 843
9254.05 753
9254.96 749
9255.86 788
9256.77 752
9257.68 822
9258.59 828
9259.50 782
9260.41 798
9261.31 716
9262.22 708
9263.13 799
9264.04 846
9264.95 848
9265.86 784
9266.77 761
9267.68 790
9268.58 771
9269.49 850
9270.40 814
9271.31 764
9272.22 786
9273.13 837
9274.04 836
9274.95 791
9275.86 777
9276.77 787
9277.68 750
9278.59 866
9279.50 915
9280.40 822
9281.31 847
9282.22 808
9283.13 842
9284.04 885
9284.95 833
9285.86 833
9286.77 879
9287.68 819
9288.59 788
9289.50 782
9290.41 787
9291.32 828
9292.23 819
9293.14 829
9294.05 836
9294.96 923
9295.87 827
9296.78 809
9297.69 840
9298.60 861
9299.52 924
9300.43 831
9301.34 851
9302.25 891
9303.16 894
9304.07 894
9304.98 954
9305.89 989
9306.80 920
9307.71 964
9308.62 1006
9309.53 942
9310.44 975
9311.36 1024
9312.27 1068
9313.18 1043
9314.09 1012
9315.00 1083
9315.91 951
9316.82 969
9317.73 992
9318.64 928
9319.56 948
9320.47 924
9321.38 911
9322.29 975
9323.20 946
9324.11 921
9325.03 892
9325.94 941
9326.85 966
9327.76 924
9328.67 841
9329.59 798
9330.50 893
9331.41 880
9332.32 844
9333.23 882
9334.15 867
9335.06 917
9335.97 870
9336.88 843
9337.79 902
9338.71 856
9339.62 813
9340.53 849
9341.44 827
9342.36 867
9343.27 867
9344.18 871
9345.09 869
9346.01 862
9346.92 865
9347.83 894
9348.75 957
9349.66 927
9350.57 784
9351.48 845
9352.40 862
9353.31 934
9354.22 909
9355.14 881
9356.05 865
9356.96 895
9357.88 887
9358.79 745
9359.70 774
9360.62 851
9361.53 836
9362.44 849
9363.36 900
9364.27 888
9365.19 910
9366.10 926
9367.01 839
9367.93 732
9368.84 827
9369.75 857
9370.67 839
9371.58 873
9372.50 901
9373.41 923
9374.32 883
9375.24 900
9376.15 822
9377.07 877
9377.98 900
9378.90 860
9379.81 829
9380.72 838
9381.64 868
9382.55 940
9383.47 909
9384.38 856
9385.30 882
9386.21 935
9387.13 941
9388.04 841
9388.96 937
9389.87 954
9390.79 989
9391.70 919
9392.62 995
9393.53 953
9394.45 943
9395.36 967
9396.28 950
9397.19 974
9398.11 990
9399.02 1001
9399.94 975
9400.85 956
9401.77 917
9402.68 969
9403.60 925
9404.52 994
9405.43 933
9406.35 941
9407.26 895
9408.18 978
9409.09 933
9410.01 864
9410.93 920
9411.84 1001
9412.76 942
9413.67 913
9414.59 989
9415.51 872
9416.42 887
9417.34 884
9418.26 897
9419.17 989
9420.09 936
9421.00 849
9421.92 840
9422.84 934
9423.75 942
9424.67 938
9425.59 940
9426.50 973
9427.42 952
9428.34 987
9429.25 954
9430.17 949
9431.09 984
9432.00 965
9432.92 1036
9433.84 941
9434.76 929
9435.67 966
9436.59 992
9437.51 1012
9438.42 944
9439.34 961
9440.26 1027
9441.18 1005
9442.09 1016
9443.01 1002
9443.93 1036
9444.85 997
9445.76 1077
9446.68 998
9447.60 1007
9448.52 992
9449.43 1063
9450.35 1171
9451.27 1094
9452.19 1003
9453.11 1190
9454.02 1274
9454.94 1352
9455.86 1486
9456.78 1533
9457.70 1463
9458.62 1424
9459.53 1431
9460.45 1270
9461.37 1144
9462.29 1166
9463.21 1166
9464.13 1112
9465.04 1029
9465.96 1076
9466.88 1118
9467.80 1032
9468.72 1012
9469.64 1105
9470.56 1070
9471.48 1131
9472.39 959
9473.31 927
9474.23 1016
9475.15 971
9476.07 1065
9476.99 1026
9477.91 1061
9478.83 1095
9479.75 1037
9480.67 1049
9481.59 1087
9482.51 1175
9483.42 1122
9484.34 1130
9485.26 1133
9486.18 1143
9487.10 1156
9488.02 1178
9488.94 1099
9489.86 1119
9490.78 1102
9491.70 1027
9492.62 1074
9493.54 1095
9494.46 1109
9495.38 1118
9496.30 1094
9497.22 1051
9498.14 980
9499.06 1108
9499.98 1112
9500.90 1037
9501.82 990
9502.74 1052
9503.66 1022
9504.58 1044
9505.50 1074
9506.43 1029
9507.35 1109
9508.27 1013
9509.19 973
9510.11 988
9511.03 1122
9511.95 1101
9512.87 1072
9513.79 1049
9514.71 1152
9515.63 1080
9516.55 1109
9517.48 1098
9518.40 1166
9519.32 1134
9520.24 1166
9521.16 1095
9522.08 1128
9523.00 1190
9523.92 1152
9524.85 1124
9525.77 1171
9526.69 1198
9527.61 1169
9528.53 1177
9529.45 1225
9530.38 1327
9531.30 1380
9532.22 1419
9533.14 1571
9534.06 1599
9534.98 1719
9535.91 1807
9536.83 1742
9537.75 1823
9538.67 1769
9539.60 1710
9540.52 1635
9541.44 1493
9542.36 1473
9543.28 1392
9544.21 1246
9545.13 1259
9546.05 1230
9546.97 1162
9547.90 1238
9548.82 1192
9549.74 1179
9550.66 1114
9551.59 1099
9552.51 1197
9553.43 1200
9554.36 1189
9555.28 1159
9556.20 1121
9557.13 1203
9558.05 1171
9558.97 1158
9559.89 1253
9560.82 1214
9561.74 1278
9562.66 1224
9563.59 1269
9564.51 1258
9565.43 1320
9566.36 1173
9567.28 1164
9568.20 1175
9569.13 1153
9570.05 1271
9570.98 1150
9571.90 1145
9572.82 1277
9573.75 1242
9574.67 1277
9575.60 1248
9576.52 1181
9577.44 1139
9578.37 1168
9579.29 1148
9580.22 1163
9581.14 1138
9582.06 1184
9582.99 1077
9583.91 1123
9584.84 1027
9585.76 1076
9586.69 1158
9587.61 1113
9588.53 1147
9589.46 1107
9590.38 1134
9591.31 1043
9592.23 1094
9593.16 1102
9594.08 1059
9595.01 1100
9595.93 1149
9596.86 1050
9597.78 1096
9598.71 1068
9599.63 1138
9600.56 1143
9601.48 1131
9602.41 1233
9603.33 1148
9604.26 1128
9605.18 1255
9606.11 1199
9607.03 1163
9607.96 1218
9608.89 1195
9609.81 1169
9610.74 1202
9611.66 1222
9612.59 1294
9613.51 1262
9614.44 1283
9615.37 1242
9616.29 1222
9617.22 1110
9618.14 1209
9619.07 1339
9620.00 1277
9620.92 1217
9621.85 1280
9622.77 1301
9623.70 1353
9624.63 1352
9625.55 1228
9626.48 1356
9627.41 1338
9628.33 1309
9629.26 1385
9630.19 1331
9631.11 1448
9632.04 1414
9632.97 1352
9633.89 1428
9634.82 1440
9635.75 1437
9636.67 1441
9637.60 1545
9638.53 1525
9639.45 1561
9640.38 1512
9641.31 1535
9642.23 1537
9643.16 1600
9644.09 1584
9645.02 1596
9645.94 1633
9646.87 1649
9647.80 1626
9648.73 1729
9649.65 1846
9650.58 1961
9651.51 2017
9652.44 2148
9653.36 2093
9654.29 2179
9655.22 2087
9656.15 1990
9657.08 2001
9658.00 1840
9658.93 1789
9659.86 1789
9660.79 1738
9661.72 1631
9662.64 1658
9663.57 1568
9664.50 1523
9665.43 1553
9666.36 1660
9667.28 1746
9668.21 1614
9669.14 1615
9670.07 1713
9671.00 1776
9671.93 1729
9672.86 1710
9673.78 1758
9674.71 1801
9675.64 1743
9676.57 1744
9677.50 1778
9678.43 1865
9679.36 1770
9680.29 1873
9681.21 1859
9682.14 1830
9683.07 1803
9684.00 1949
9684.93 1882
9685.86 1919
9686.79 1884
9687.72 1967
9688.65 1871
9689.58 1900
9690.51 1879
9691.44 1901
9692.37 2082
9693.30 1979
9694.23 1989
9695.16 1983
9696.09 2091
9697.02 2170
9697.94 2123
9698.87 2108
9699.80 2160
9700.73 2117
9701.66 2142
9702.59 2203
9703.52 2117
9704.45 2031
9705.39 2082
9706.32 1948
9707.25 1958
9708.18 1883
9709.11 1937
9710.04 1919
9710.97 1846
9711.90 1926
9712.83 1925
9713.76 2034
9714.69 2076
9715.62 2198
9716.55 2154
9717.48 2161
9718.41 2129
9719.34 2153
9720.27 2062
9721.21 2044
9722.14 2035
9723.07 2001
9724.00 1930
9724.93 1791
9725.86 1814
9726.79 1841
9727.72 1877
9728.65 1814
9729.59 1943
9730.52 1890
9731.45 1911
9732.38 1913
9733.31 1964
9734.24 1880
9735.17 1879
9736.11 1956
9737.04 2010
9737.97 1925
9738.90 1887
9739.83 1858
9740.77 1731
9741.70 1702
9742.63 1625
9743.56 1675
9744.49 1696
9745.43 1716
9746.36 1666
9747.29 1600
9748.22 1575
9749.15 1579
9750.09 1613
9751.02 1694
9751.95 1657
9752.88 1663
9753.82 1561
9754.75 1557
9755.68 1569
9756.61 1491
9757.55 1539
9758.48 1530
9759.41 1474
9760.35 1490
9761.28 1594
9762.21 1601
9763.14 1529
9764.08 1480
9765.01 1482
9765.94 1460
9766.88 1484
9767.81 1504
9768.74 1482
9769.68 1511
9770.61 1445
9771.54 1479
9772.48 1474
9773.41 1442
9774.34 1587
9775.28 1455
9776.21 1448
9777.14 1511
9778.08 1525
9779.01 1586
9779.94 1526
9780.88 1600
9781.81 1679
9782.75 1648
9783.68 1594
9784.61 1701
9785.55 1618
9786.48 1631
9787.42 1628
9788.35 1555
9789.28 1705
9790.22 1655
9791.15 1555
9792.09 1532
9793.02 1480
9793.96 1383
9794.89 1392
9795.83 1355
9796.76 1402
9797.69 1386
9798.63 1362
9799.56 1430
9800.50 1323
9801.43 1398
9802.37 1438
9803.30 1522
9804.24 1468
9805.17 1424
9806.11 1325
9807.04 1358
9807.98 1451
9808.91 1384
9809.85 1381
9810.78 1348
9811.72 1323
9812.65 1297
9813.59 1260
9814.53 1223
9815.46 1166
9816.40 1290
9817.33 1206
9818.27 1210
9819.20 1230
9820.14 1210
9821.07 1240
9822.01 1241
9822.95 1275
9823.88 1269
9824.82 1245
9825.75 1235
9826.69 1193
9827.63 1167
9828.56 1241
9829.50 1217
9830.43 1255
9831.37 1281
9832.31 1153
9833.24 1135
9834.18 1179
9835.12 1150
9836.05 1185
9836.99 1163
9837.93 1109
9838.86 1156
9839.80 1275
9840.73 1133
9841.67 1113
9842.61 1154
9843.55 1238
9844.48 1122
9845.42 1139
9846.36 1144
9847.29 1178
9848.23 1166
9849.17 1172
9850.10 1137
9851.04 1162
9851.98 1110
9852.92 1135
9853.85 1183
9854.79 1175
9855.73 1204
9856.67 1147
9857.60 1160
9858.54 1286
9859.48 1242
9860.42 1091
9861.35 1150
9862.29 1182
9863.23 1113
9864.17 1119
9865.10 1216
9866.04 1204
9866.98 1088
9867.92 1058
9868.86 1072
9869.79 1114
9870.73 1080
9871.67 1102
9872.61 1081
9873.55 1147
9874.48 1071
9875.42 1086
9876.36 1064
9877.30 1039
9878.24 1127
9879.18 1085
9880.12 1055
9881.05 1060
9881.99 1087
9882.93 1120
9883.87 1020
9884.81 1039
9885.75 1015
9886.69 996
9887.63 1036
9888.56 1051
9889.50 1008
9890.44 1025
9891.38 1118
9892.32 1097
9893.26 1064
9894.20 1023
9895.14 1097
9896.08 1036
9897.02 1093
9897.96 1026
9898.90 976
9899.84 1010
9900.77 1072
9901.71 1007
9902.65 1050
9903.59 1029
9904.53 1046
9905.47 1024
9906.41 1034
9907.35 1093
9908.29 999
9909.23 1090
9910.17 1069
9911.11 1082
9912.05 1105
9912.99 1003
9913.93 1045
9914.87 1116
9915.81 1060
9916.75 1074
9917.69 1020
9918.63 1048
9919.57 1034
9920.52 998
9921.46 994
9922.40 1063
9923.34 1092
9924.28 1105
9925.22 1167
9926.16 1142
9927.10 1226
9928.04 1375
9928.98 1436
9929.92 1498
9930.86 1515
9931.80 1572
9932.75 1588
9933.69 1559
9934.63 1434
9935.57 1377
9936.51 1337
9937.45 1193
9938.39 1200
9939.33 1184
9940.28 1135
9941.22 1133
9942.16 1070
9943.10 1045
9944.04 1077
9944.98 1100
9945.92 1016
9946.87 1003
9947.81 1121
9948.75 1057
9949.69 1082
9950.63 1024
9951.58 1010
9952.52 1056
9953.46 1053
9954.40 1058
9955.34 1061
9956.29 1006
9957.23 1038
9958.17 1046
9959.11 1083
9960.06 1079
9961.00 1144
9961.94 1091
9962.88 1071
9963.83 1029
9964.77 1113
9965.71 1021
9966.65 1067
9967.60 1026
9968.54 1028
9969.48 1100
9970.42 1145
9971.37 1185
9972.31 1011
9973.25 966
9974.20 1059
9975.14 1083
9976.08 1047
9977.03 1027
9977.97 1042
9978.91 978
9979.86 968
9980.80 996
9981.74 971
9982.69 1031
9983.63 954
9984.57 993
9985.52 982
9986.46 995
9987.40 964
9988.35 994
9989.29 1046
9990.23 953
9991.18 975
9992.12 878
9993.07 914
9994.01 880
9994.95 993
9995.90 963
9996.84 1029
9997.79 1005
9998.73 975
9999.67 950
10000.62 932
10001.56 916
10002.51 927
10003.45 863
10004.40 947
10005.34 982
10006.29 954
10007.23 973
10008.17 976
10009.12 914
10010.06 919
10011.01 952
10011.95 965
10012.90 949
10013.84 942
10014.79 859
10015.73 851
10016.68 873
10017.62 928
10018.57 937
10019.51 960
10020.46 901
10021.40 881
10022.35 891
10023.29 874
10024.24 948
10025.19 946
10026.13 879
10027.08 932
10028.02 914
10028.97 918
10029.91 830
10030.86 828
10031.80 887
10032.75 921
10033.70 892
10034.64 885
10035.59 906
10036.53 902
10037.48 872
10038.43 850
10039.37 843
10040.32 892
10041.26 898
10042.21 895
10043.16 876
10044.10 821
10045.05 941
10046.00 925
10046.94 913
10047.89 932
10048.84 883
10049.78 908
10050.73 844
10051.68 836
10052.62 854
10053.57 901
10054.52 832
10055.46 808
10056.41 924
10057.36 799
10058.30 826
10059.25 878
10060.20 836
10061.15 823
10062.09 792
10063.04 883
10063.99 822
10064.93 814
10065.88 839
10066.83 860
10067.78 792
10068.72 829
10069.67 799
10070.62 828
10071.57 878
10072.51 862
10073.46 802
10074.41 834
10075.36 928
10076.31 897
10077.25 899
10078.20 886
10079.15 836
10080.10 827
10081.05 820
10081.99 796
10082.94 797
10083.89 817
10084.84 809
10085.79 824
10086.74 764
10087.68 762
10088.63 870
10089.58 833
10090.53 919
10091.48 856
10092.43 884
10093.37 840
10094.32 828
10095.27 857
10096.22 876
10097.17 806
10098.12 839
10099.07 887
10100.02 869
10100.97 794
10101.91 842
10102.86 818
10103.81 806
10104.76 871
10105.71 858
10106.66 831
10107.61 824
10108.56 859
10109.51 851
10110.46 821
10111.41 836
10112.36 905
10113.31 864
10114.26 832
10115.21 771
10116.16 797
10117.11 799
10118.06 837
10119.01 790
10119.96 849
10120.91 825
10121.86 776
10122.81 809
10123.76 785
10124.71 836
10125.66 793
10126.61 851
10127.56 772
10128.51 723
10129.46 813
10130.41 894
10131.36 841
10132.31 837
10133.26 892
10134.21 785
10135.16 718
10136.11 795
10137.06 800
10138.01 823
10138.96 901
10139.91 874
10140.86 915
10141.82 931
10142.77 834
10143.72 850
10144.67 950
10145.62 890
10146.57 844
10147.52 861
10148.47 864
10149.42 832
10150.38 827
10151.33 824
10152.28 802
10153.23 827
10154.18 893
10155.13 915
10156.09 896
10157.04 846
10157.99 835
10158.94 784
10159.89 821
10160.84 872
10161.80 891
10162.75 858
10163.70 891
10164.65 856
10165.60 841
10166.56 850
10167.51 863
10168.46 851
10169.41 852
10170.36 843
10171.32 903
10172.27 891
10173.22 956
10174.17 885
10175.13 860
10176.08 907
10177.03 875
10177.98 866
10178.94 834
10179.89 833
10180.84 896
10181.80 955
10182.75 918
10183.70 961
10184.65 935
10185.61 925
10186.56 962
10187.51 932
10188.47 964
10189.42 988
10190.37 992
10191.33 1029
10192.28 995
10193.23 993
10194.19 1090
10195.14 1051
10196.09 1048
10197.05 1107
10198.00 1056
10198.95 1038
10199.91 995
10200.86 1076
10201.82 1158
10202.77 1154
10203.72 1109
10204.68 1015
10205.63 1146
10206.58 1238
10207.54 1227
10208.49 1278
10209.45 1218
10210.40 1343
10211.36 1349
10212.31 1242
10213.26 1280
10214.22 1230
10215.17 1171
10216.13 1218
10217.08 1172
10218.04 1139
10218.99 1163
10219.94 1104
10220.90 1088
10221.85 1085
10222.81 1091
10223.76 1088
10224.72 1113
10225.67 1165
10226.63 1123
10227.58 1040
10228.54 1113
10229.49 1020
10230.45 1015
10231.40 990
10232.36 1073
10233.31 1096
10234.27 1113
10235.22 1105
10236.18 1131
10237.14 1066
10238.09 1129
10239.05 1239
10240.00 1194
10240.96 1168
10241.91 1134
10242.87 1197
10243.82 1151
10244.78 1192
10245.74 1043
10246.69 1014
10247.65 1023
10248.60 994
10249.56 977
10250.52 1005
10251.47 934
10252.43 946
10253.38 960
10254.34 1002
10255.30 955
10256.25 892
10257.21 938
10258.17 879
10259.12 871
10260.08 881
10261.04 864
10261.99 941
10262.95 950
10263.91 879
10264.86 824
10265.82 866
10266.78 814
10267.73 889
10268.69 997
10269.65 882
10270.60 851
10271.56 891
10272.52 906
10273.47 878
10274.43 932
10275.39 909
10276.35 939
10277.30 849
10278.26 906
10279.22 828
10280.18 828
10281.13 886
10282.09 932
10283.05 854
10284.01 883
10284.96 827
10285.92 886
10286.88 886
10287.84 921
10288.79 867
10289.75 832
10290.71 829
10291.67 870
10292.63 890
10293.58 847
10294.54 868
10295.50 874
10296.46 877
10297.42 827
10298.38 812
10299.33 797
10300.29 779
10301.25 836
10302.21 809
10303.17 790
10304.13 849
10305.08 883
10306.04 843
10307.00 792
10307.96 801
10308.92 812
10309.88 840
10310.84 817
10311.80 901
10312.75 948
10313.71 885
10314.67 866
10315.63 845
10316.59 913
10317.55 859
10318.51 893
10319.47 822
10320.43 808
10321.39 831
10322.35 873
10323.31 820
10324.27 785
10325.23 793
10326.18 785
10327.14 784
10328.10 859
10329.06 864
10330.02 905
10330.98 899
10331.94 909
10332.90 970
10333.86 953
10334.82 951
10335.78 910
10336.74 911
10337.70 858
10338.66 965
10339.62 865
10340.58 811
10341.54 913
10342.50 821
10343.46 816
10344.43 809
10345.39 782
10346.35 781
10347.31 833
10348.27 816
10349.23 801
10350.19 727
10351.15 799
10352.11 832
10353.07 743
10354.03 843
10354.99 832
10355.95 787
10356.91 776
10357.88 763
10358.84 707
10359.80 767
10360.76 833
10361.72 843
10362.68 815
10363.64 789
10364.60 701
10365.57 773
10366.53 822
10367.49 794
10368.45 722
10369.41 786
10370.37 800
10371.34 772
10372.30 747
10373.26 768
10374.22 729
10375.18 816
10376.14 745
10377.11 758
10378.07 690
10379.03 716
10379.99 793
10380.95 769
10381.92 785
10382.88 790
10383.84 812
10384.80 719
10385.77 792
10386.73 799
10387.69 803
10388.65 829
10389.62 772
10390.58 788
10391.54 790
10392.50 773
10393.47 798
10394.43 756
10395.39 771
10396.35 751
10397.32 793
10398.28 773
10399.24 826
10400.21 783
10401.17 747
10402.13 778
10403.10 771
10404.06 750
10405.02 770
10405.99 744
10406.95 786
10407.91 749
10408.88 750
10409.84 786
10410.80 762
10411.77 789
10412.73 783
10413.69 749
10414.66 795
10415.62 826
10416.58 859
10417.55 895
10418.51 896
10419.48 913
10420.44 1026
10421.40 1065
10422.37 976
10423.33 1031
10424.30 989
10425.26 918
10426.23 927
10427.19 958
10428.15 902
10429.12 865
10430.08 891
10431.05 857
10432.01 876
10432.98 844
10433.94 807
10434.91 753
10435.87 755
10436.83 718
10437.80 692
10438.76 727
10439.73 709
10440.69 683
10441.66 686
10442.62 749
10443.59 676
10444.55 736
10445.52 769
10446.48 659
10447.45 717
10448.41 699
10449.38 672
10450.35 675
10451.31 705
10452.28 688
10453.24 735
10454.21 760
10455.17 766
10456.14 750
10457.10 739
10458.07 710
10459.04 712
10460.00 751
10460.97 764
10461.93 767
10462.90 795
10463.87 685
10464.83 698
10465.80 737
10466.76 747
10467.73 677
10468.70 701
10469.66 692
10470.63 653
10471.59 730
10472.56 745
10473.53 720
10474.49 700
10475.46 710
10476.43 691
10477.39 727
10478.36 692
10479.33 781
10480.29 755
10481.26 722
10482.23 679
10483.19 691
10484.16 746
10485.13 751
10486.09 720
10487.06 679
10488.03 643
10489.00 704
10489.96 738
10490.93 650
10491.90 734
10492.87 675
10493.83 655
10494.80 681
10495.77 731
10496.73 757
10497.70 673
10498.67 693
10499.64 687
10500.61 770
10501.57 700
10502.54 702
10503.51 747
10504.48 835
10505.44 712
10506.41 702
10507.38 687
10508.35 660
10509.32 718
10510.28 710
10511.25 778
10512.22 722
10513.19 716
10514.16 672
10515.13 680
10516.09 779
10517.06 734
10518.03 684
10519.00 675
10519.97 685
10520.94 745
10521.91 693
10522.87 773
10523.84 803
10524.81 747
10525.78 709
10526.75 717
10527.72 668
10528.69 640
10529.66 704
10530.63 685
10531.59 741
10532.56 706
10533.53 677
10534.50 666
10535.47 656
10536.44 705
10537.41 696
10538.38 710
10539.35 722
10540.32 790
10541.29 701
10542.26 616
10543.23 658
10544.20 694
10545.17 732
10546.14 807
10547.11 762
10548.08 732
10549.05 793
10550.02 822
10550.99 806
10551.96 730
10552.93 781
10553.90 716
10554.87 763
10555.84 815
10556.81 794
10557.78 750
10558.75 737
10559.72 818
10560.69 914
10561.66 893
10562.63 880
10563.60 1010
10564.57 1025
10565.54 1040
10566.51 999
10567.48 896
10568.45 988
10569.42 939
10570.40 981
10571.37 850
10572.34 838
10573.31 763
10574.28 754
10575.25 808
10576.22 793
10577.19 756
10578.16 704
10579.14 696
10580.11 757
10581.08 718
10582.05 692
10583.02 743
10583.99 758
10584.96 766
10585.94 733
10586.91 754
10587.88 738
10588.85 790
10589.82 765
10590.79 769
10591.77 740
10592.74 810
10593.71 787
10594.68 765
10595.65 755
10596.63 789
10597.60 777
10598.57 713
10599.54 758
10600.52 769
10601.49 816
10602.46 781
10603.43 829
10604.41 827
10605.38 760
10606.35 842
10607.32 789
10608.30 757
10609.27 789
10610.24 810
10611.21 759
10612.19 806
10613.16 703
10614.13 757
10615.11 755
10616.08 708
10617.05 735
10618.02 686
10619.00 714
10619.97 716
10620.94 699
10621.92 732
10622.89 760
10623.86 739
10624.84 765
10625.81 744
10626.78 755
10627.76 770
10628.73 705
10629.71 743
10630.68 810
10631.65 849
10632.63 733
10633.60 797
10634.57 762
10635.55 769
10636.52 810
10637.50 895
10638.47 939
10639.44 893
10640.42 859
10641.39 998
10642.37 1078
10643.34 988
10644.31 1011
10645.29 1004
10646.26 947
10647.24 967
10648.21 933
10649.19 894
10650.16 851
10651.14 861
10652.11 815
10653.09 773
10654.06 727
10655.04 765
10656.01 801
10656.98 728
10657.96 768
10658.93 781
10659.91 758
10660.88 746
10661.86 784
10662.84 744
10663.81 707
10664.79 785
10665.76 771
10666.74 735
10667.71 688
10668.69 745
10669.66 759
10670.64 791
10671.61 756
10672.59 745
10673.56 785
10674.54 801
10675.52 730
10676.49 814
10677.47 754
10678.44 799
10679.42 829
10680.40 743
10681.37 766
10682.35 800
10683.32 817
10684.30 803
10685.28 827
10686.25 797
10687.23 701
10688.20 695
10689.18 759
10690.16 719
10691.13 721
10692.11 695
10693.09 723
10694.06 752
10695.04 737
10696.02 727
10696.99 667
10697.97 713
10698.95 769
10699.92 701
10700.90 706
10701.88 732
10702.85 709
10703.83 646
10704.81 617
10705.79 694
10706.76 668
10707.74 716
10708.72 769
10709.70 675
10710.67 709
10711.65 679
10712.63 706
10713.60 716
10714.58 733
10715.56 710
10716.54 733
10717.52 712
10718.49 702
10719.47 701
10720.45 720
10721.43 705
10722.40 703
10723.38 740
10724.36 675
10725.34 726
10726.32 676
10727.29 663
10728.27 747
10729.25 679
10730.23 693
10731.21 679
10732.19 617
10733.16 691
10734.14 659
10735.12 675
10736.10 686
10737.08 709
10738.06 720
10739.03 708
10740.01 694
10740.99 660
10741.97 706
10742.95 728
10743.93 701
10744.91 722
10745.89 703
10746.87 732
10747.84 676
10748.82 677
10749.80 668
10750.78 683
10751.76 703
10752.74 686
10753.72 650
10754.70 625
10755.68 672
10756.66 697
10757.64 673
10758.62 656
10759.60 683
10760.58 739
10761.56 659
10762.54 700
10763.52 660
10764.50 625
10765.48 622
10766.45 617
10767.43 691
10768.41 711
10769.39 762
10770.38 653
10771.36 662
10772.34 624
10773.32 608
10774.30 644
10775.28 682
10776.26 680
10777.24 641
10778.22 700
10779.20 675
10780.18 637
10781.16 670
10782.14 711
10783.12 657
10784.10 696
10785.08 662
10786.06 658
10787.04 653
10788.02 693
10789.00 675
10789.99 763
10790.97 744
10791.95 659
10792.93 646
10793.91 710
10794.89 620
10795.87 627
10796.85 703
10797.84 746
10798.82 684
10799.80 656
10800.78 662
10801.76 676
10802.74 721
10803.72 690
10804.71 704
10805.69 670
10806.67 617
10807.65 639
10808.63 618
10809.61 599
10810.60 719
10811.58 747
10812.56 699
10813.54 640
10814.52 638
10815.51 685
10816.49 685
10817.47 684
10818.45 730
10819.44 697
10820.42 698
10821.40 657
10822.38 603
10823.37 627
10824.35 660
10825.33 713
10826.31 689
10827.30 703
10828.28 634
10829.26 695
10830.24 691
10831.23 706
10832.21 694
10833.19 680
10834.18 675
10835.16 706
10836.14 741
10837.13 732
10838.11 670
10839.09 688
10840.07 672
10841.06 626
10842.04 679
10843.02 717
10844.01 739
10844.99 669
10845.98 624
10846.96 686
10847.94 714
10848.93 701
10849.91 668
10850.89 665
10851.88 693
10852.86 654
10853.84 698
10854.83 698
10855.81 736
10856.80 651
10857.78 663
10858.77 694
10859.75 652
10860.73 716
10861.72 755
10862.70 690
10863.69 709
10864.67 750
10865.66 698
10866.64 653
10867.62 739
10868.61 740
10869.59 695
10870.58 723
10871.56 703
10872.55 732
10873.53 690
10874.52 780
10875.50 755
10876.49 790
10877.47 819
10878.46 767
10879.44 749
10880.43 834
10881.41 821
10882.40 798
10883.38 804
10884.37 826
10885.35 876
10886.34 864
10887.32 888
10888.31 764
10889.29 793
10890.28 857
10891.27 867
10892.25 795
10893.24 772
10894.22 867
10895.21 858
10896.19 860
10897.18 853
10898.17 849
10899.15 827
10900.14 884
10901.12 886
10902.11 895
10903.10 923
10904.08 959
10905.07 890
10906.05 894
10907.04 885
10908.03 848
10909.01 789
10910.00 822
10910.99 825
10911.97 819
10912.96 890
10913.95 933
10914.93 877
10915.92 875
10916.91 902
10917.89 888
10918.88 909
10919.87 983
10920.85 949
10921.84 960
10922.83 949
10923.81 956
10924.80 882
10925.79 905
10926.78 997
10927.76 1007
10928.75 997
10929.74 1009
10930.73 977
10931.71 995
10932.70 999
10933.69 1075
10934.68 986
10935.66 948
10936.65 963
10937.64 956
10938.63 1065
10939.61 1000
10940.60 1028
10941.59 1045
10942.58 1103
10943.57 1106
10944.55 1103
10945.54 1083
10946.53 1117
10947.52 1176
10948.51 1147
10949.49 1171
10950.48 1171
10951.47 1228
10952.46 1146
10953.45 1160
10954.44 1221
10955.42 1168
10956.41 1249
10957.40 1368
10958.39 1337
10959.38 1418
10960.37 1579
10961.36 1510
10962.34 1555
10963.33 1413
10964.32 1409
10965.31 1568
10966.30 1464
10967.29 1361
10968.28 1377
10969.27 1351
10970.26 1216
10971.25 1308
10972.24 1205
10973.22 1264
10974.21 1231
10975.20 1261
10976.19 1195
10977.18 1210
10978.17 1274
10979.16 1230
10980.15 1203
10981.14 1189
10982.13 1291
10983.12 1283
10984.11 1323
10985.10 1362
10986.09 1375
10987.08 1322
10988.07 1378
10989.06 1379
10990.05 1376
10991.04 1427
10992.03 1389
10993.02 1394
10994.01 1379
10995.00 1355
10995.99 1403
10996.98 1498
10997.97 1610
10998.96 1775
10999.95 1942
11000.94 2090
11001.93 2133
11002.92 2319
11003.92 2401
11004.91 2342
11005.90 2236
11006.89 1996
11007.88 1887
11008.87 1850
11009.86 1780
11010.85 1690
11011.84 1513
11012.83 1370
11013.82 1335
11014.82 1393
11015.81 1252
11016.80 1273
11017.79 1301
11018.78 1312
11019.77 1317
11020.76 1223
11021.76 1295
11022.75 1321
11023.74 1328
11024.73 1222
11025.72 1104
11026.71 1078
11027.70 1153
11028.70 1162
11029.69 1242
11030.68 1229
11031.67 1192
11032.66 1087
11033.66 1102
11034.65 1094
11035.64 1191
11036.63 1184
11037.62 1240
11038.62 1158
11039.61 1194
11040.60 1155
11041.59 1157
11042.59 1148
11043.58 1145
11044.57 1058
11045.56 1151
11046.56 1114
11047.55 1054
11048.54 1036
11049.53 1033
11050.53 1043
11051.52 1054
11052.51 1100
11053.51 1058
11054.50 972
11055.49 976
11056.49 957
11057.48 943
11058.47 993
11059.46 1042
11060.46 1051
11061.45 999
11062.44 1013
11063.44 1018
11064.43 1079
11065.42 1013
11066.42 981
11067.41 958
11068.41 961
11069.40 1009
11070.39 1042
11071.39 1038
11072.38 997
11073.37 1019
11074.37 1022
11075.36 934
11076.36 968
11077.35 973
11078.34 1001
11079.34 987
11080.33 1067
11081.33 968
11082.32 986
11083.31 960
11084.31 984
11085.30 990
11086.30 950
11087.29 991
11088.29 960
11089.28 886
11090.28 908
11091.27 896
11092.27 960
11093.26 975
11094.25 955
11095.25 972
11096.24 987
11097.24 954
11098.23 966
11099.23 948
11100.22 885
11101.22 961
11102.21 896
11103.21 938
11104.20 1002
11105.20 967
11106.20 976
11107.19 979
11108.19 874
11109.18 844
11110.18 878
11111.17 849
11112.17 858
11113.16 960
11114.16 961
11115.15 905
11116.15 933
11117.15 903
11118.14 932
11119.14 901
11120.13 884
11121.13 912
11122.13 923
11123.12 937
11124.12 920
11125.11 903
11126.11 867
11127.11 880
11128.10 912
11129.10 866
11130.10 927
11131.09 921
11132.09 877
11133.09 901
11134.08 882
11135.08 896
11136.07 925
11137.07 894
11138.07 895
11139.07 917
11140.06 896
11141.06 810
11142.06 863
11143.05 887
11144.05 877
11145.05 939
11146.04 974
11147.04 952
11148.04 917
11149.04 943
11150.03 937
11151.03 916
11152.03 846
11153.02 937
11154.02 942
11155.02 908
11156.02 870
11157.01 877
11158.01 892
11159.01 833
11160.01 871
11161.01 869
11162.00 880
11163.00 866
11164.00 865
11165.00 817
11165.99 747
11166.99 789
11167.99 795
11168.99 825
11169.99 766
11170.99 817
11171.98 867
11172.98 853
11173.98 780
11174.98 785
11175.98 850
11176.98 802
11177.97 848
11178.97 818
11179.97 828
11180.97 817
11181.97 856
11182.97 858
11183.97 846
11184.96 818
11185.96 832
11186.96 821
11187.96 876
11188.96 886
11189.96 892
11190.96 842
11191.96 828
11192.96 822
11193.96 828
11194.96 898
11195.96 837
11196.95 878
11197.95 855
11198.95 842
11199.95 849
11200.95 922
11201.95 919
11202.95 851
11203.95 853
11204.95 842
11205.95 806
11206.95 820
11207.95 798
11208.95 818
11209.95 819
11210.95 813
11211.95 819
11212.95 905
11213.95 843
11214.95 823
11215.95 823
11216.95 859
11217.95 820
11218.95 795
11219.95 869
11220.95 837
11221.95 764
11222.95 807
11223.95 789
11224.95 797
11225.96 823
11226.96 818
11227.96 841
11228.96 852
11229.96 811
11230.96 799
11231.96 761
11232.96 754
11233.96 770
11234.96 844
11235.96 771
11236.97 802
11237.97 814
11238.97 826
11239.97 731
11240.97 798
11241.97 764
11242.97 805
11243.98 801
11244.98 752
11245.98 761
11246.98 761
11247.98 797
11248.98 707
11249.98 668
11250.99 741
11251.99 742
11252.99 750
11253.99 769
11254.99 722
11256.00 763
11257.00 747
11258.00 721
11259.00 747
11260.00 728
11261.01 781
11262.01 758
11263.01 746
11264.01 824
11265.02 796
11266.02 746
11267.02 857
11268.02 816
11269.03 774
11270.03 765
11271.03 814
11272.03 797
11273.04 795
11274.04 785
11275.04 869
11276.05 900
11277.05 780
11278.05 793
11279.05 786
11280.06 868
11281.06 862
11282.06 883
11283.07 846
11284.07 945
11285.07 894
11286.08 817
11287.08 792
11288.08 792
11289.09 773
11290.09 797
11291.09 788
11292.10 823
11293.10 783
11294.11 715
11295.11 756
11296.11 740
11297.12 745
11298.12 808
11299.13 830
11300.13 735
11301.13 702
11302.14 690
11303.14 754
11304.15 801
11305.15 842
11306.15 848
11307.16 762
11308.16 779
11309.17 813
11310.17 820
11311.18 796
11312.18 848
11313.18 806
11314.19 826
11315.19 865
11316.20 832
11317.20 887
11318.21 904
11319.21 879
11320.22 851
11321.22 863
11322.23 938
11323.23 855
11324.24 839
11325.24 786
11326.25 836
11327.25 800
11328.26 835
11329.26 831
11330.27 805
11331.27 797
11332.28 809
11333.29 785
11334.29 771
11335.30 724
11336.30 773
11337.31 774
11338.31 781
11339.32 778
11340.33 772
11341.33 797
11342.34 817
11343.34 857
11344.35 860
11345.35 865
11346.36 903
11347.37 836
11348.37 862
11349.38 760
11350.39 801
11351.39 808
11352.40 752
11353.40 753
11354.41 746
11355.42 816
11356.42 747
11357.43 762
11358.44 737
11359.44 702
11360.45 691
11361.46 774
11362.46 774
11363.47 663
11364.48 736
11365.48 771
11366.49 714
11367.50 745
11368.50 771
11369.51 764
11370.52 766
11371.53 735
11372.53 742
11373.54 719
11374.55 716
11375.56 731
11376.56 759
11377.57 772
11378.58 757
11379.59 761
11380.59 803
11381.60 759
11382.61 786
11383.62 752
11384.62 722
11385.63 729
11386.64 681
11387.65 708
11388.65 709
11389.66 738
11390.67 745
11391.68 756
11392.69 748
11393.69 773
11394.70 726
11395.71 702
11396.72 733
11397.73 720
11398.74 736
11399.74 718
11400.75 745
11401.76 749
11402.77 717
11403.78 701
11404.79 672
11405.80 683
11406.80 653
11407.81 688
11408.82 766
11409.83 734
11410.84 742
11411.85 681
11412.86 706
11413.87 672
11414.88 713
11415.89 669
11416.89 746
11417.90 767
11418.91 788
11419.92 704
11420.93 720
11421.94 697
11422.95 725
11423.96 753
11424.97 717
11425.98 725
11426.99 755
11428.00 724
11429.01 692
11430.02 694
11431.03 668
11432.04 681
11433.05 717
11434.06 734
11435.07 698
11436.08 715
11437.09 741
11438.10 763
11439.11 703
11440.12 700
11441.13 793
11442.14 727
11443.15 701
11444.16 737
11445.17 726
11446.18 708
11447.19 736
11448.20 786
11449.21 800
11450.22 784
11451.23 741
11452.24 728
11453.25 722
11454.27 748
11455.28 768
11456.29 764
11457.30 714
11458.31 719
11459.32 777
11460.33 745
11461.34 714
11462.35 767
11463.36 748
11464.38 671
11465.39 749
11466.40 721
11467.41 756
11468.42 692
11469.43 669
11470.44 720
11471.46 807
11472.47 702
11473.48 736
11474.49 785
11475.50 840
11476.52 801
11477.53 755
11478.54 743
11479.55 686
11480.56 686
11481.57 699
11482.59 750
11483.60 809
11484.61 744
11485.62 714
11486.64 706
11487.65 728
11488.66 707
11489.67 745
11490.69 865
11491.70 786
11492.71 774
11493.72 694
11494.74 711
11495.75 709
11496.76 776
11497.77 784
11498.79 761
11499.80 768
11500.81 811
11501.83 803
11502.84 824
11503.85 784
11504.86 799
11505.88 849
11506.89 757
11507.90 739
11508.92 785
11509.93 805
11510.94 778
11511.96 834
11512.97 765
11513.98 788
11515.00 813
11516.01 793
11517.02 754
11518.04 845
11519.05 822
11520.07 814
11521.08 749
11522.09 789
11523.11 798
11524.12 727
11525.13 757
11526.15 810
11527.16 745
11528.18 783
11529.19 781
11530.21 786
11531.22 801
11532.23 791
11533.25 798
11534.26 789
11535.28 784
11536.29 816
11537.31 832
11538.32 822
11539.34 825
11540.35 850
11541.36 788
11542.38 853
11543.39 917
11544.41 867
11545.42 931
11546.44 953
11547.45 920
11548.47 921
11549.48 927
11550.50 901
11551.51 943
11552.53 1010
11553.54 913
11554.56 915
11555.57 964
11556.59 971
11557.61 989
11558.62 995
11559.64 1024
11560.65 1073
11561.67 1003
11562.68 1124
11563.70 988
11564.71 1045
11565.73 1043
11566.75 1124
11567.76 1110
11568.78 1101
11569.79 1080
11570.81 990
11571.83 1059
11572.84 1105
11573.86 1141
11574.87 1151
11575.89 1226
11576.91 1191
11577.92 1234
11578.94 1233
11579.96 1183
11580.97 1290
11581.99 1268
11583.00 1368
11584.02 1399
11585.04 1402
11586.05 1418
11587.07 1473
11588.09 1580
11589.10 1499
11590.12 1499
11591.14 1483
11592.16 1580
11593.17 1762
11594.19 1782
11595.21 1837
11596.22 1891
11597.24 2107
11598.26 2323
11599.28 2704
11600.29 2916
11601.31 3223
11602.33 3447
11603.34 3554
11604.36 3548
11605.38 3551
11606.40 3252
11607.41 3135
11608.43 2757
11609.45 2564
11610.47 2250
11611.49 2100
11612.50 1944
11613.52 1700
11614.54 1539
11615.56 1538
11616.58 1572
11617.59 1537
11618.61 1493
11619.63 1510
11620.65 1458
11621.67 1358
11622.68 1426
11623.70 1332
11624.72 1290
11625.74 1227
11626.76 1303
11627.78 1296
11628.79 1342
11629.81 1267
11630.83 1217
11631.85 1275
11632.87 1252
11633.89 1206
11634.91 1328
11635.93 1333
11636.94 1247
11637.96 1308
11638.98 1290
11640.00 1286
11641.02 1348
11642.04 1405
11643.06 1357
11644.08 1317
11645.10 1265
11646.12 1267
11647.14 1181
11648.16 1134
11649.17 1084
11650.19 1056
11651.21 1028
11652.23 966
11653.25 1056
11654.27 1069
11655.29 1020
11656.31 951
11657.33 1045
11658.35 1009
11659.37 998
11660.39 981
11661.41 1008
11662.43 1048
11663.45 977
11664.47 1016
11665.49 1035
11666.51 1008
11667.53 986
11668.55 1090
11669.57 1021
11670.59 1026
11671.61 1145
11672.63 1042
11673.65 1023
11674.67 1088
11675.70 1195
11676.72 1118
11677.74 1139
11678.76 1215
11679.78 1215
11680.80 1209
11681.82 1106
11682.84 1095
11683.86 1135
11684.88 1115
11685.90 1116
11686.92 1073
11687.95 1078
11688.97 1041
11689.99 990
11691.01 995
11692.03 1060
11693.05 1042
11694.07 1020
11695.10 1017
11696.12 953
11697.14 1009
11698.16 1047
11699.18 998
11700.20 994
11701.22 992
11702.25 878
11703.27 949
11704.29 947
11705.31 954
11706.33 926
11707.36 938
11708.38 898
11709.40 946
11710.42 848
11711.44 915
11712.47 868
11713.49 985
11714.51 1003
11715.53 925
11716.56 958
11717.58 953
11718.60 962
11719.62 973
11720.65 934
11721.67 945
11722.69 945
11723.71 895
11724.74 902
11725.76 933
11726.78 879
11727.80 897
11728.83 861
11729.85 890
11730.87 827
11731.90 768
11732.92 822
11733.94 803
11734.97 855
11735.99 813
11737.01 818
11738.04 806
11739.06 803
11740.08 858
11741.11 829
11742.13 836
11743.15 800
11744.18 847
11745.20 840
11746.22 913
11747.25 931
11748.27 913
11749.30 841
11750.32 819
11751.34 874
11752.37 871
11753.39 870
11754.42 862
11755.44 955
11756.46 887
11757.49 877
11758.51 832
11759.54 777
11760.56 711
11761.58 737
11762.61 811
11763.63 858
11764.66 848
11765.68 741
11766.71 755
11767.73 802
11768.76 740
11769.78 754
11770.81 792
11771.83 761
11772.86 826
11773.88 822
11774.91 803
11775.93 750
11776.96 821
11777.98 814
11779.01 814
11780.03 820
11781.06 790
11782.08 810
11783.11 738
11784.13 722
11785.16 774
11786.18 730
11787.21 790
11788.23 785
11789.26 800
11790.28 752
11791.31 744
11792.34 822
11793.36 784
11794.39 812
11795.41 750
11796.44 736
11797.47 743
11798.49 798
11799.52 830
11800.54 781
11801.57 759
11802.60 743
11803.62 769
11804.65 757
11805.67 740
11806.70 786
11807.73 807
11808.75 820
11809.78 822
11810.81 778
11811.83 836
11812.86 800
11813.89 802
11814.91 776
11815.94 804
11816.97 832
11817.99 746
11819.02 749
11820.05 774
11821.07 729
11822.10 745
11823.13 766
11824.16 756
11825.18 787
11826.21 797
11827.24 809
11828.26 753
11829.29 741
11830.32 802
11831.35 834
11832.37 841
11833.40 856
11834.43 818
11835.46 866
11836.48 827
11837.51 825
11838.54 808
11839.57 775
11840.59 754
11841.62 750
11842.65 785
11843.68 762
11844.71 756
11845.73 772
11846.76 790
11847.79 786
11848.82 796
11849.85 792
11850.88 805
11851.90 778
11852.93 776
11853.96 784
11854.99 774
11856.02 816
11857.05 816
11858.07 803
11859.10 875
11860.13 801
11861.16 795
11862.19 797
11863.22 752
11864.25 825
11865.28 816
11866.30 820
11867.33 821
11868.36 819
11869.39 806
11870.42 826
11871.45 855
11872.48 834
11873.51 798
11874.54 782
11875.57 811
11876.60 816
11877.63 843
11878.65 839
11879.68 823
11880.71 828
11881.74 871
11882.77 835
11883.80 779
11884.83 868
11885.86 927
11886.89 868
11887.92 872
11888.95 841
11889.98 894
11891.01 919
11892.04 888
11893.07 875
11894.10 939
11895.13 893
11896.16 927
11897.19 924
11898.22 967
11899.25 1001
11900.28 1032
11901.31 934
11902.34 1033
11903.38 1073
11904.41 1109
11905.44 1107
11906.47 1117
11907.50 1073
11908.53 1079
11909.56 1091
11910.59 1005
11911.62 1011
11912.65 1019
11913.68 1067
11914.71 994
11915.75 1092
11916.78 1071
11917.81 1007
11918.84 990
11919.87 1054
11920.90 1030
11921.93 1061
11922.96 996
11924.00 1029
11925.03 1053
11926.06 1068
11927.09 1097
11928.12 1138
11929.15 1156
11930.18 1187
11931.22 1301
11932.25 1372
11933.28 1449
11934.31 1426
11935.34 1427
11936.38 1514
11937.41 1516
11938.44 1505
11939.47 1492
11940.50 1435
11941.54 1268
11942.57 1304
11943.60 1229
11944.63 1076
11945.67 1168
11946.70 1048
11947.73 1080
11948.76 1097
11949.80 1038
11950.83 1021
11951.86 975
11952.89 993
11953.93 1000
11954.96 938
11955.99 920
11957.02 965
11958.06 900
11959.09 882
11960.12 929
11961.16 934
11962.19 989
11963.22 899
11964.26 940
11965.29 961
11966.32 956
11967.36 934
11968.39 969
11969.42 980
11970.46 932
11971.49 952
11972.52 1018
11973.56 935
11974.59 955
11975.62 1012
11976.66 997
11977.69 916
11978.73 967
11979.76 891
11980.79 915
11981.83 945
11982.86 943
11983.89 932
11984.93 883
11985.96 882
11987.00 863
11988.03 869
11989.07 876
11990.10 867
11991.13 971
11992.17 916
11993.20 879
11994.24 874
11995.27 909
11996.31 909
11997.34 928
11998.38 916
11999.41 915
12000.45 879
12001.48 879
12002.51 967
12003.55 927
12004.58 888
12005.62 983
12006.65 980
12007.69 904
12008.72 893
12009.76 922
12010.80 919
12011.83 933
12012.87 980
12013.90 966
12014.94 994
12015.97 955
12017.01 969
12018.04 1017
12019.08 1042
12020.11 975
12021.15 1065
12022.19 983
12023.22 919
12024.26 951
12025.29 1002
12026.33 968
12027.36 954
12028.40 976
12029.44 952
12030.47 875
12031.51 956
12032.54 949
12033.58 929
12034.62 1038
12035.65 1015
12036.69 1068
12037.73 959
12038.76 940
12039.80 930
12040.84 1011
12041.87 1022
12042.91 1030
12043.94 1052
12044.98 1014
12046.02 950
12047.06 1039
12048.09 930
12049.13 876
12050.17 958
12051.20 1001
12052.24 985
12053.28 981
12054.31 983
12055.35 899
12056.39 980
12057.43 1072
12058.46 989
12059.50 950
12060.54 1018
12061.57 1037
12062.61 1004
12063.65 1016
12064.69 984
12065.72 1013
12066.76 1024
12067.80 1061
12068.84 1006
12069.88 997
12070.91 1011
12071.95 1017
12072.99 1035
12074.03 1047
12075.06 1027
12076.10 1016
12077.14 1022
12078.18 1059
12079.22 1081
12080.26 1102
12081.29 1092
12082.33 1023
12083.37 1058
12084.41 1044
12085.45 1006
12086.49 1057
12087.52 1042
12088.56 1075
12089.60 1018
12090.64 1070
12091.68 1083
12092.72 1092
12093.76 1083
12094.79 1087
12095.83 1133
12096.87 1119
12097.91 1186
12098.95 1190
12099.99 1167
12101.03 1260
12102.07 1276
12103.11 1275
12104.15 1253
12105.19 1332
12106.22 1384
12107.26 1358
12108.30 1345
12109.34 1277
12110.38 1212
12111.42 1241
12112.46 1215
12113.50 1172
12114.54 1144
12115.58 1040
12116.62 1024
12117.66 1011
12118.70 993
12119.74 992
12120.78 937
12121.82 923
12122.86 966
12123.90 903
12124.94 847
12125.98 913
12127.02 895
12128.06 890
12129.10 951
12130.14 891
12131.18 895
12132.22 891
12133.26 926
12134.30 871
12135.34 896
12136.38 894
12137.42 924
12138.47 902
12139.51 895
12140.55 885
12141.59 870
12142.63 841
12143.67 845
12144.71 827
12145.75 832
12146.79 908
12147.83 860
12148.87 827
12149.92 838
12150.96 836
12152.00 890
12153.04 893
12154.08 847
12155.12 818
12156.16 853
12157.21 793
12158.25 820
12159.29 824
12160.33 829
12161.37 825
12162.41 828
12163.46 817
12164.50 782
12165.54 814
12166.58 810
12167.62 797
12168.67 849
12169.71 821
12170.75 808
12171.79 828
12172.83 792
12173.88 774
12174.92 789
12175.96 812
12177.00 823
12178.05 803
12179.09 740
12180.13 771
12181.17 801
12182.22 839
12183.26 791
12184.30 785
12185.34 853
12186.39 796
12187.43 835
12188.47 804
12189.51 753
12190.56 797
12191.60 882
12192.64 879
12193.69 810
12194.73 799
12195.77 791
12196.82 796
12197.86 768
12198.90 765
12199.95 784
12200.99 817
12202.03 783
12203.08 852
12204.12 811
12205.16 835
12206.21 778
12207.25 780
12208.29 769
12209.34 759
12210.38 771
12211.43 810
12212.47 806
12213.51 807
12214.56 816
12215.60 843
12216.65 794
12217.69 749
12218.73 805
12219.78 855
12220.82 773
12221.87 773
12222.91 767
12223.96 768
12225.00 858
12226.04 746
12227.09 799
12228.13 715
12229.18 744
12230.22 749
12231.27 742
12232.31 761
12233.36 759
12234.40 786
12235.45 767
12236.49 790
12237.54 751
12238.58 727
12239.63 716
12240.67 728
12241.72 784
12242.76 749
12243.81 793
12244.85 748
12245.90 772
12246.94 774
12247.99 810
12249.03 781
12250.08 817
12251.12 747
12252.17 782
12253.22 852
12254.26 832
12255.31 720
12256.35 766
12257.40 770
12258.44 751
12259.49 678
12260.54 736
12261.58 770
12262.63 759
12263.67 750
12264.72 757
12265.77 740
12266.81 719
12267.86 742
12268.91 743
12269.95 672
12271.00 661
12272.04 735
12273.09 703
12274.14 764
12275.18 699
12276.23 654
12277.28 738
12278.32 716
12279.37 677
12280.42 736
12281.46 744
12282.51 705
12283.56 696
12284.61 651
12285.65 749
12286.70 720
12287.75 752
12288.79 786
12289.84 709
12290.89 710
12291.94 726
12292.98 681
12294.03 666
12295.08 641
12296.13 648
12297.17 679
12298.22 696
12299.27 675
12300.32 667
12301.36 676
12302.41 714
12303.46 670
12304.51 635
12305.55 635
12306.60 697
12307.65 719
12308.70 706
12309.75 671
12310.79 690
12311.84 757
12312.89 772
12313.94 726
12314.99 689
12316.04 643
12317.08 652
12318.13 670
12319.18 684
12320.23 667
12321.28 666
12322.33 665
12323.37 644
12324.42 648
12325.47 697
12326.52 668
12327.57 707
12328.62 687
12329.67 622
12330.72 658
12331.77 670
12332.81 671
12333.86 634
12334.91 634
12335.96 653
12337.01 681
12338.06 678
12339.11 669
12340.16 667
12341.21 626
12342.26 624
12343.31 612
12344.36 661
12345.41 643
12346.46 686
12347.51 718
12348.56 707
12349.61 625
12350.65 683
12351.70 677
12352.75 669
12353.80 675
12354.85 693
12355.90 663
12356.95 610
12358.00 669
12359.05 687
12360.11 629
12361.16 653
12362.21 695
12363.26 728
12364.31 625
12365.36 618
12366.41 636
12367.46 657
12368.51 664
12369.56 677
12370.61 662
12371.66 674
12372.71 709
12373.76 715
12374.81 734
12375.86 685
12376.91 642
12377.97 635
12379.02 651
12380.07 654
12381.12 693
12382.17 700
12383.22 704
12384.27 727
12385.32 706
12386.37 696
12387.43 701
12388.48 684
12389.53 708
12390.58 710
12391.63 663
12392.68 672
12393.74 683
12394.79 706
12395.84 702
12396.89 660
12397.94 649
12398.99 632
12400.05 697
12401.10 723
12402.15 708
12403.20 709
12404.25 707
12405.31 767
12406.36 775
12407.41 836
12408.46 775
12409.51 746
12410.57 728
12411.62 722
12412.67 706
12413.72 740
12414.78 706
12415.83 634
12416.88 690
12417.93 745
12418.99 753
12420.04 763
12421.09 744
12422.15 772
12423.20 750
12424.25 724
12425.30 750
12426.36 737
12427.41 715
12428.46 689
12429.52 706
12430.57 729
12431.62 656
12432.68 747
12433.73 753
12434.78 703
12435.84 693
12436.89 770
12437.94 688
12439.00 681
12440.05 753
12441.10 770
12442.16 700
12443.21 689
12444.27 777
12445.32 715
12446.37 688
12447.43 714
12448.48 737
12449.54 795
12450.59 773
12451.64 731
12452.70 719
12453.75 748
12454.81 777
12455.86 752
12456.91 781
12457.97 726
12459.02 728
12460.08 715
12461.13 717
12462.19 752
12463.24 763
12464.30 799
12465.35 815
12466.41 767
12467.46 701
12468.52 750
12469.57 725
12470.63 692
12471.68 820
12472.73 831
12473.79 813
12474.85 842
12475.90 873
12476.96 823
12478.01 824
12479.07 817
12480.12 883
12481.18 858
12482.23 885
12483.29 932
12484.34 948
12485.40 972
12486.45 941
12487.51 1008
12488.57 1012
12489.62 1033
12490.68 1089
12491.73 1178
12492.79 1292
12493.84 1406
12494.90 1563
12495.96 1555
12497.01 1627
12498.07 1841
12499.12 1839
12500.18 1849
12501.24 1869
12502.29 1823
12503.35 1807
12504.41 1618
12505.46 1354
12506.52 1372
12507.57 1323
12508.63 1235
12509.69 1114
12510.74 1020
12511.80 992
12512.86 993
12513.91 971
12514.97 966
12516.03 904
12517.08 902
12518.14 903
12519.20 891
12520.26 887
12521.31 815
12522.37 861
12523.43 884
12524.48 860
12525.54 856
12526.60 931
12527.66 894
12528.71 909
12529.77 970
12530.83 913
12531.89 854
12532.94 912
12534.00 971
12535.06 912
12536.12 1014
12537.17 981
12538.23 963
12539.29 977
12540.35 909
12541.41 958
12542.46 876
12543.52 909
12544.58 906
12545.64 962
12546.70 843
12547.75 816
12548.81 806
12549.87 817
12550.93 807
12551.99 835
12553.05 831
12554.10 800
12555.16 826
12556.22 829
12557.28 881
12558.34 814
12559.40 801
12560.46 844
12561.51 900
12562.57 873
12563.63 830
12564.69 910
12565.75 875
12566.81 930
12567.87 843
12568.93 858
12569.99 887
12571.04 917
12572.10 963
12573.16 1011
12574.22 1055
12575.28 1068
12576.34 1052
12577.40 1109
12578.46 1149
12579.52 1148
12580.58 1225
12581.64 1212
12582.70 1186
12583.76 1093
12584.82 1073
12585.88 1028
12586.94 1039
12588.00 1040
12589.06 1052
12590.12 1006
12591.18 969
12592.24 1028
12593.30 1051
12594.36 961
12595.42 958
12596.48 960
12597.54 964
12598.60 998
12599.66 997
12600.72 905
12601.78 943
12602.84 892
12603.90 889
12604.96 854
12606.02 863
12607.08 822
12608.14 812
12609.20 841
12610.27 874
12611.33 826
12612.39 887
12613.45 904
12614.51 789
12615.57 831
12616.63 825
12617.69 860
12618.75 853
12619.81 799
12620.88 800
12621.94 784
12623.00 794
12624.06 863
12625.12 792
12626.18 825
12627.24 786
12628.31 747
12629.37 788
12630.43 769
12631.49 772
12632.55 786
12633.61 773
12634.68 769
12635.74 719
12636.80 806
12637.86 765
12638.92 780
12639.99 776
12641.05 722
12642.11 783
12643.17 756
12644.23 723
12645.30 767
12646.36 765
12647.42 704
12648.48 713
12649.55 828
12650.61 853
12651.67 834
12652.73 751
12653.80 811
12654.86 865
12655.92 814
12656.99 834
12658.05 887
12659.11 797
12660.17 811
12661.24 874
12662.30 889
12663.36 844
12664.43 806
12665.49 767
12666.55 794
12667.62 739
12668.68 820
12669.74 806
12670.81 803
12671.87 788
12672.93 836
12674.00 843
12675.06 867
12676.12 838
12677.19 722
12678.25 775
12679.31 767
12680.38 825
12681.44 790
12682.51 729
12683.57 779
12684.63 774
12685.70 748
12686.76 777
12687.83 770
12688.89 760
12689.95 839
12691.02 828
12692.08 779
12693.15 790
12694.21 877
12695.28 872
12696.34 812
12697.40 902
12698.47 861
12699.53 835
12700.60 832
12701.66 824
12702.73 801
12703.79 796
12704.86 833
12705.92 864
12706.99 807
12708.05 787
12709.12 834
12710.18 789
12711.25 800
12712.31 796
12713.38 779
12714.44 768
12715.51 761
12716.57 702
12717.64 729
12718.70 790
12719.77 813
12720.83 781
12721.90 734
12722.97 769
12724.03 778
12725.10 756
12726.16 754
12727.23 768
12728.29 814
12729.36 776
12730.43 758
12731.49 718
12732.56 773
12733.62 812
12734.69 781
12735.76 810
12736.82 736
12737.89 720
12738.95 740
12740.02 707
12741.09 741
12742.15 817
12743.22 773
12744.29 789
12745.35 760
12746.42 756
12747.49 735
12748.55 772
12749.62 802
12750.69 765
12751.75 756
12752.82 739
12753.89 719
12754.95 692
12756.02 646
12757.09 652
12758.15 684
12759.22 648
12760.29 743
12761.36 717
12762.42 697
12763.49 674
12764.56 719
12765.62 726
12766.69 647
12767.76 734
12768.83 764
12769.89 654
12770.96 671
12772.03 668
12773.10 640
12774.17 615
12775.23 617
12776.30 655
12777.37 631
12778.44 696
12779.50 675
12780.57 636
12781.64 670
12782.71 725
12783.78 649
12784.84 701
12785.91 638
12786.98 664
12788.05 654
12789.12 610
12790.19 652
12791.25 658
12792.32 712
12793.39 636
12794.46 625
12795.53 577
12796.60 649
12797.67 646
12798.73 617
12799.80 614
12800.87 616
12801.94 628
12803.01 633
12804.08 612
12805.15 623
12806.22 650
12807.29 686
12808.36 634
12809.42 616
12810.49 603
12811.56 613
12812.63 623
12813.70 672
12814.77 642
12815.84 620
12816.91 590
12817.98 629
12819.05 612
12820.12 638
12821.19 625
12822.26 647
12823.33 629
12824.40 657
12825.47 631
12826.54 682
12827.61 628
12828.68 618
12829.75 649
12830.82 595
12831.89 634
12832.96 637
12834.03 603
12835.10 595
12836.17 590
12837.24 576
12838.31 576
12839.38 591
12840.45 629
12841.52 673
12842.59 591
12843.66 601
12844.73 626
12845.80 615
12846.87 577
12847.95 523
12849.02 635
12850.09 566
12851.16 570
12852.23 620
12853.30 600
12854.37 617
12855.44 588
12856.51 597
12857.58 603
12858.66 563
12859.73 528
12860.80 566
12861.87 595
12862.94 662
12864.01 606
12865.08 636
12866.16 597
12867.23 587
12868.30 546
12869.37 607
12870.44 634
12871.51 582
12872.59 608
12873.66 554
12874.73 546
12875.80 509
12876.87 558
12877.95 570
12879.02 536
12880.09 545
12881.16 608
12882.23 549
12883.31 537
12884.38 546
12885.45 615
12886.52 541
12887.60 510
12888.67 559
12889.74 531
12890.81 532
12891.89 566
12892.96 544
12894.03 565
12895.11 564
12896.18 574
12897.25 513
12898.32 575
12899.40 585
12900.47 568
12901.54 591
12902.62 546
12903.69 567
12904.76 478
12905.84 512
12906.91 565
12907.98 521
12909.06 546
12910.13 559
12911.20 579
12912.28 538
12913.35 597
12914.42 639
12915.50 585
12916.57 564
12917.64 558
12918.72 530
12919.79 530
12920.87 526
12921.94 551
12923.01 465
12924.09 520
12925.16 497
12926.24 530
12927.31 560
12928.38 533
12929.46 551
12930.53 489
12931.61 499
12932.68 483
12933.76 589
12934.83 529
12935.90 509
12936.98 590
12938.05 613
12939.13 567
12940.20 568
12941.28 517
12942.35 581
12943.43 518
12944.50 476
12945.58 500
12946.65 525
12947.73 542
12948.80 521
12949.88 482
12950.95 509
12952.03 480
12953.10 482
12954.18 507
12955.25 510
12956.33 500
12957.40 556
12958.48 561
12959.55 519
12960.63 489
12961.70 569
12962.78 499
12963.86 523
12964.93 494
12966.01 500
12967.08 510
12968.16 512
12969.24 496
12970.31 557
12971.39 549
12972.46 582
12973.54 549
12974.62 499
12975.69 479
12976.77 566
12977.84 517
12978.92 552
12980.00 461
12981.07 541
12982.15 574
12983.23 577
12984.30 552
12985.38 523
12986.46 577
12987.53 575
12988.61 511
12989.69 543
12990.76 531
12991.84 538
12992.92 568
12993.99 532
12995.07 554
12996.15 588
12997.22 583
12998.30 577
12999.38 530
13000.45 526
13001.53 580
13002.61 636
13003.69 578
13004.76 569
13005.84 545
13006.92 570
13008.00 549
13009.07 529
13010.15 583
13011.23 592
13012.31 569
13013.38 560
13014.46 604
13015.54 616
13016.62 599
13017.70 548
13018.77 562
13019.85 556
13020.93 608
13022.01 613
13023.09 560
13024.16 585
13025.24 519
13026.32 550
13027.40 587
13028.48 560
13029.56 552
13030.63 575
13031.71 608
13032.79 559
13033.87 599
13034.95 605
13036.03 609
13037.11 618
13038.18 577
13039.26 597
13040.34 617
13041.42 573
13042.50 622
13043.58 592
13044.66 658
13045.74 640
13046.82 583
13047.89 612
13048.97 603
13050.05 593
13051.13 535
13052.21 599
13053.29 688
13054.37 667
13055.45 659
13056.53 679
13057.61 637
13058.69 631
13059.77 609
13060.85 573
13061.93 597
13063.01 581
13064.09 614
13065.17 627
13066.25 672
13067.33 647
13068.41 627
13069.49 589
13070.57 560
13071.65 598
13072.73 572
13073.81 602
13074.89 568
13075.97 603
13077.05 601
13078.13 583
13079.21 584
13080.29 583
13081.37 570
13082.45 552
13083.53 563
13084.61 541
13085.69 580
13086.77 553
13087.85 606
13088.94 596
13090.02 613
13091.10 606
13092.18 579
13093.26 496
13094.34 587
13095.42 589
13096.50 537
13097.58 587
13098.66 560
13099.75 556
13100.83 577
13101.91 550
13102.99 557
13104.07 563
13105.15 531
13106.23 506
13107.32 553
13108.40 530
13109.48 560
13110.56 538
13111.64 558
13112.72 564
13113.81 536
13114.89 559
13115.97 577
13117.05 570
13118.13 536
13119.22 558
13120.30 518
13121.38 557
13122.46 574
13123.55 499
13124.63 522
13125.71 497
13126.79 477
13127.88 512
13128.96 529
13130.04 553
13131.12 552
13132.21 554
13133.29 555
13134.37 540
13135.45 476
13136.54 491
13137.62 514
13138.70 529
13139.79 501
13140.87 509
13141.95 504
13143.03 530
13144.12 526
13145.20 534
13146.28 496
13147.37 550
13148.45 555
13149.53 507
13150.62 479
13151.70 550
13152.78 553
13153.87 493
13154.95 581
13156.03 548
13157.12 554
13158.20 507
13159.29 442
13160.37 448
13161.45 547
13162.54 497
13163.62 560
13164.71 588
13165.79 490
13166.87 453
13167.96 524
13169.04 531
13170.13 527
13171.21 504
13172.29 519
13173.38 557
13174.46 544
13175.55 560
13176.63 504
13177.72 539
13178.80 575
13179.89 504
13180.97 472
13182.06 487
13183.14 478
13184.22 527
13185.31 526
13186.39 525
13187.48 511
13188.56 538
13189.65 605
13190.73 534
13191.82 561
13192.90 551
13193.99 517
13195.07 522
13196.16 498
13197.25 479
13198.33 562
13199.42 533
13200.50 527
13201.59 520
13202.67 505
13203.76 548
13204.84 518
13205.93 509
13207.02 517
13208.10 528
13209.19 539
13210.27 560
13211.36 554
13212.44 531
13213.53 471
13214.62 460
13215.70 513
13216.79 500
13217.88 481
13218.96 468
13220.05 492
13221.13 507
13222.22 485
13223.31 496
13224.39 532
13225.48 516
13226.57 534
13227.65 537
13228.74 527
13229.83 497
13230.91 547
13232.00 518
13233.09 522
13234.17 550
13235.26 470
13236.35 526
13237.43 518
13238.52 535
13239.61 543
13240.70 550
13241.78 504
13242.87 483
13243.96 542
13245.04 563
13246.13 541
13247.22 542
13248.31 540
13249.39 513
13250.48 525
13251.57 553
13252.66 511
13253.74 498
13254.83 514
13255.92 537
13257.01 594
13258.10 524
13259.18 576
13260.27 527
13261.36 506
13262.45 492
13263.54 527
13264.62 573
13265.71 563
13266.80 517
13267.89 528
13268.98 520
13270.06 594
13271.15 606
13272.24 559
13273.33 557
13274.42 516
13275.51 554
13276.60 599
13277.68 518
13278.77 503
13279.86 566
13280.95 536
13282.04 577
13283.13 611
13284.22 615
13285.31 557
13286.39 563
13287.48 539
13288.57 513
13289.66 584
13290.75 586
13291.84 626
13292.93 570
13294.02 605
13295.11 629
13296.20 641
13297.29 606
13298.38 641
13299.47 632
13300.56 617
13301.65 615
13302.73 596
13303.82 610
13304.91 606
13306.00 589
13307.09 618
13308.18 627
13309.27 647
13310.36 672
13311.45 696
13312.54 693
13313.63 615
13314.72 635
13315.81 714
13316.90 776
13318.00 715
13319.09 735
13320.18 676
13321.27 665
13322.36 681
13323.45 619
13324.54 668
13325.63 640
13326.72 653
13327.81 575
13328.90 656
13329.99 652
13331.08 702
13332.17 692
13333.26 694
13334.35 658
13335.45 658
13336.54 680
13337.63 644
13338.72 602
13339.81 597
13340.90 611
13341.99 663
13343.08 661
13344.18 645
13345.27 691
13346.36 729
13347.45 709
13348.54 687
13349.63 661
13350.72 668
13351.82 671
13352.91 700
13354.00 702
13355.09 742
13356.18 687
13357.28 728
13358.37 741
13359.46 730
13360.55 711
13361.64 714
13362.74 781
13363.83 748
13364.92 734
13366.01 788
13367.10 761
13368.20 759
13369.29 818
13370.38 830
13371.47 778
13372.57 785
13373.66 835
13374.75 830
13375.84 788
13376.94 778
13378.03 780
13379.12 762
13380.22 682
13381.31 713
13382.40 719
13383.49 776
13384.59 754
13385.68 692
13386.77 722
13387.87 693
13388.96 683
13390.05 727
13391.15 619
13392.24 655
13393.33 678
13394.43 659
13395.52 587
13396.61 649
13397.71 639
13398.80 658
13399.90 641
13400.99 646
13402.08 673
13403.18 636
13404.27 627
13405.36 633
13406.46 630
13407.55 617
13408.65 698
13409.74 653
13410.83 648
13411.93 661
13413.02 656
13414.12 664
13415.21 647
13416.31 627
13417.40 668
13418.49 656
13419.59 622
13420.68 639
13421.78 700
13422.87 704
13423.97 664
13425.06 663
13426.16 605
13427.25 645
13428.35 665
13429.44 706
13430.54 669
13431.63 617
13432.73 613
13433.82 657
13434.92 676
13436.01 641
13437.11 660
13438.20 689
13439.30 644
13440.39 647
13441.49 657
13442.58 639
13443.68 664
13444.77 676
13445.87 663
13446.96 657
13448.06 609
13449.16 674
13450.25 645
13451.35 656
13452.44 688
13453.54 723
13454.64 717
13455.73 672
13456.83 666
13457.92 714
13459.02 677
13460.12 718
13461.21 713
13462.31 731
13463.40 721
13464.50 682
13465.60 739
13466.69 725
13467.79 741
13468.89 735
13469.98 744
13471.08 754
13472.18 707
13473.27 750
13474.37 801
13475.47 798
13476.56 727
13477.66 724
13478.76 712
13479.85 715
13480.95 682
13482.05 783
13483.14 801
13484.24 756
13485.34 743
13486.44 745
13487.53 729
13488.63 740
13489.73 682
13490.83 751
13491.92 747
13493.02 689
13494.12 671
13495.21 789
13496.31 855
13497.41 807
13498.51 784
13499.61 811
13500.70 859
13501.80 866
13502.90 839
13504.00 834
13505.10 870
13506.19 860
13507.29 876
13508.39 834
13509.49 891
13510.59 905
13511.68 850
13512.78 836
13513.88 801
13514.98 813
13516.08 834
13517.18 796
13518.27 738
13519.37 733
13520.47 759
13521.57 733
13522.67 733
13523.77 677
13524.87 657
13525.96 666
13527.06 662
13528.16 660
13529.26 679
13530.36 685
13531.46 737
13532.56 714
13533.66 668
13534.76 671
13535.86 648
13536.96 690
13538.05 674
13539.15 639
13540.25 707
13541.35 717
13542.45 694
13543.55 664
13544.65 671
13545.75 712
13546.85 655
13547.95 688
13549.05 710
13550.15 677
13551.25 622
13552.35 642
13553.45 654
13554.55 670
13555.65 698
13556.75 602
13557.85 673
13558.95 673
13560.05 648
13561.15 603
13562.25 630
13563.35 607
13564.45 616
13565.55 605
13566.65 601
13567.75 652
13568.85 639
13569.95 627
13571.05 618
13572.16 642
13573.26 635
13574.36 653
13575.46 632
13576.56 610
13577.66 640
13578.76 629
13579.86 625
13580.96 633
13582.06 647
13583.16 639
13584.27 597
13585.37 618
13586.47 632
13587.57 534
13588.67 626
13589.77 582
13590.87 633
13591.98 631
13593.08 660
13594.18 638
13595.28 687
13596.38 683
13597.48 641
13598.59 621
13599.69 652
13600.79 611
13601.89 591
13602.99 629
13604.10 612
13605.20 674
13606.30 599
13607.40 638
13608.50 620
13609.61 618
13610.71 612
13611.81 625
13612.91 642
13614.02 646
13615.12 638
13616.22 636
13617.32 618
13618.43 590
13619.53 636
13620.63 640
13621.73 633
13622.84 613
13623.94 622
13625.04 644
13626.14 686
13627.25 669
13628.35 643
13629.45 584
13630.56 618
13631.66 626
13632.76 649
13633.87 617
13634.97 568
13636.07 619
13637.18 643
13638.28 659
13639.38 574
13640.49 638
13641.59 642
13642.69 632
13643.80 638
13644.90 643
13646.00 611
13647.11 627
13648.21 649
13649.32 568
13650.42 542
13651.52 648
13652.63 645
13653.73 664
13654.84 572
13655.94 589
13657.04 658
13658.15 577
13659.25 590
13660.36 571
13661.46 622
13662.57 584
13663.67 587
13664.77 600
13665.88 629
13666.98 634
13668.09 648
13669.19 581
13670.30 578
13671.40 629
13672.51 628
13673.61 634
13674.72 581
13675.82 578
13676.93 576
13678.03 606
13679.14 617
13680.24 588
13681.35 619
13682.45 597
13683.56 634
13684.66 585
13685.77 586
13686.87 645
13687.98 656
13689.08 611
13690.19 606
13691.29 589
13692.40 628
13693.51 605
13694.61 645
13695.72 661
13696.82 606
13697.93 612
13699.03 619
13700.14 629
13701.25 607
13702.35 620
13703.46 649
13704.56 723
13705.67 614
13706.78 619
13707.88 639
13708.99 624
13710.10 635
13711.20 664
13712.31 639
13713.41 639
13714.52 642
13715.63 669
13716.73 660
13717.84 628
13718.95 684
13720.05 643
13721.16 682
13722.27 676
13723.37 701
13724.48 699
13725.59 652
13726.70 664
13727.80 699
13728.91 688
13730.02 724
13731.12 743
13732.23 771
13733.34 762
13734.45 765
13735.55 701
13736.66 770
13737.77 774
13738.87 762
13739.98 736
13741.09 753
13742.20 783
13743.31 857
13744.41 758
13745.52 740
13746.63 779
13747.74 749
13748.84 815
13749.95 793
13751.06 762
13752.17 818
13753.28 809
13754.38 707
13755.49 749
13756.60 808
13757.71 805
13758.82 793
13759.93 775
13761.03 881
13762.14 887
13763.25 892
13764.36 966
13765.47 906
13766.58 978
13767.68 898
13768.79 982
13769.90 1086
13771.01 1039
13772.12 1111
13773.23 1179
13774.34 1185
13775.45 1197
13776.56 1206
13777.66 1218
13778.77 1203
13779.88 1301
13780.99 1198
13782.10 1230
13783.21 1183
13784.32 1106
13785.43 1053
13786.54 1013
13787.65 970
13788.76 968
13789.87 937
13790.98 884
13792.09 860
13793.20 817
13794.31 856
13795.42 809
13796.52 822
13797.63 834
13798.74 739
13799.85 772
13800.96 765
13802.07 829
13803.18 836
13804.29 780
13805.40 794
13806.51 798
13807.63 782
13808.74 839
13809.85 894
13810.96 770
13812.07 811
13813.18 753
13814.29 824
13815.40 836
13816.51 827
13817.62 787
13818.73 776
13819.84 781
13820.95 775
13822.06 768
13823.17 790
13824.28 764
13825.40 751
13826.51 760
13827.62 712
13828.73 742
13829.84 712
13830.95 703
13832.06 777
13833.17 730
13834.28 660
13835.40 719
13836.51 745
13837.62 709
13838.73 700
13839.84 695
13840.95 745
13842.06 700
13843.18 731
13844.29 679
13845.40 658
13846.51 737
13847.62 773
13848.74 739
13849.85 750
13850.96 723
13852.07 736
13853.18 721
13854.30 687
13855.41 720
13856.52 779
13857.63 759
13858.74 782
13859.86 784
13860.97 732
13862.08 827
13863.19 798
13864.31 815
13865.42 779
13866.53 826
13867.64 841
13868.76 818
13869.87 810
13870.98 782
13872.10 827
13873.21 833
13874.32 843
13875.43 849
13876.55 805
13877.66 773
13878.77 796
13879.89 747
13881.00 735
13882.11 706
13883.23 791
13884.34 751
13885.45 796
13886.57 816
13887.68 700
13888.79 780
13889.91 785
13891.02 796
13892.13 793
13893.25 789
13894.36 794
13895.48 762
13896.59 791
13897.70 848
13898.82 790
13899.93 713
13901.05 767
13902.16 779
13903.27 793
13904.39 745
13905.50 785
13906.62 792
13907.73 774
13908.85 775
13909.96 809
13911.07 763
13912.19 749
13913.30 792
13914.42 784
13915.53 751
13916.65 749
13917.76 707
13918.88 759
13919.99 755
13921.11 739
13922.22 725
13923.34 708
13924.45 659
13925.57 646
13926.68 679
13927.80 680
13928.91 711
13930.03 689
13931.14 642
13932.26 673
13933.37 631
13934.49 731
13935.60 695
13936.72 720
13937.83 736
13938.95 706
13940.06 698
13941.18 703
13942.30 692
13943.41 704
13944.53 740
13945.64 710
13946.76 685
13947.87 693
13948.99 685
13950.11 641
13951.22 701
13952.34 677
13953.45 667
13954.57 605
13955.69 623
13956.80 684
13957.92 644
13959.04 700
13960.15 677
13961.27 648
13962.39 617
13963.50 623
13964.62 617
13965.73 664
13966.85 645
13967.97 610
13969.08 659
13970.20 664
13971.32 663
13972.44 643
13973.55 658
13974.67 655
13975.79 646
13976.90 608
13978.02 635
13979.14 673
13980.25 723
13981.37 664
13982.49 652
13983.61 650
13984.72 671
13985.84 679
13986.96 652
13988.08 670
13989.19 627
13990.31 584
13991.43 666
13992.55 704
13993.66 706
13994.78 703
13995.90 705
13997.02 696
13998.14 744
13999.25 613
14000.37 657
14001.49 763
14002.61 706
14003.73 679
14004.84 655
14005.96 687
14007.08 745
14008.20 788
14009.32 782
14010.44 662
14011.55 750
14012.67 744
14013.79 772
14014.91 758
14016.03 757
14017.15 713
14018.27 735
14019.38 734
14020.50 729
14021.62 779
14022.74 802
14023.86 785
14024.98 730
14026.10 757
14027.22 803
14028.34 782
14029.46 766
14030.57 789
14031.69 789
14032.81 776
14033.93 735
14035.05 780
14036.17 774
14037.29 732
14038.41 758
14039.53 707
14040.65 675
14041.77 651
14042.89 705
14044.01 720
14045.13 692
14046.25 677
14047.37 684
14048.49 677
14049.61 724
14050.73 755
14051.85 757
14052.97 758
14054.09 776
14055.21 766
14056.33 687
14057.45 649
14058.57 660
14059.69 707
14060.81 731
14061.93 719
14063.05 703
14064.17 739
14065.29 713
14066.41 743
14067.53 738
14068.65 742
14069.78 757
14070.90 762
14072.02 818
14073.14 791
14074.26 762
14075.38 688
14076.50 742
14077.62 764
14078.74 707
14079.86 769
14080.99 727
14082.11 723
14083.23 758
14084.35 698
14085.47 776
14086.59 817
14087.71 789
14088.84 800
14089.96 762
14091.08 749
14092.20 834
14093.32 875
14094.44 832
14095.57 878
14096.69 843
14097.81 850
14098.93 892
14100.05 963
14101.18 846
14102.30 914
14103.42 928
14104.54 910
14105.66 986
14106.79 963
14107.91 908
14109.03 850
14110.15 879
14111.28 898
14112.40 854
14113.52 807
14114.64 791
14115.77 772
14116.89 706
14118.01 711
14119.13 768
14120.26 728
14121.38 721
14122.50 744
14123.63 736
14124.75 720
14125.87 672
14126.99 724
14128.12 716
14129.24 673
14130.36 730
14131.49 774
14132.61 707
14133.73 755
14134.86 739
14135.98 739
14137.10 699
14138.23 677
14139.35 713
14140.47 706
14141.60 683
14142.72 716
14143.85 733
14144.97 742
14146.09 695
14147.22 706
14148.34 719
14149.47 730
14150.59 739
14151.71 688
14152.84 726
14153.96 672
14155.09 705
14156.21 743
14157.33 661
14158.46 667
14159.58 626
14160.71 694
14161.83 652
14162.96 631
14164.08 641
14165.21 713
14166.33 725
14167.45 689
14168.58 672
14169.70 653
14170.83 658
14171.95 671
14173.08 663
14174.20 658
14175.33 676
14176.45 647
14177.58 681
14178.70 657
14179.83 645
14180.95 654
14182.08 611
14183.20 656
14184.33 620
14185.46 684
14186.58 643
14187.71 652
14188.83 664
14189.96 611
14191.08 638
14192.21 604
14193.33 663
14194.46 611
14195.59 602
14196.71 606
14197.84 618
14198.96 652
14200.09 670
14201.22 649
14202.34 684
14203.47 640
14204.59 599
14205.72 637
14206.85 632
14207.97 607
14209.10 628
14210.23 588
14211.35 640
14212.48 593
14213.61 619
14214.73 563
14215.86 595
14216.99 554
14218.11 599
14219.24 564
14220.37 530
14221.49 575
14222.62 569
14223.75 566
14224.87 612
14226.00 579
14227.13 591
14228.25 571
14229.38 537
14230.51 562
14231.64 544
14232.76 583
14233.89 573
14235.02 582
14236.14 629
14237.27 614
14238.40 578
14239.53 555
14240.66 555
14241.78 565
14242.91 547
14244.04 513
14245.17 575
14246.29 602
14247.42 563
14248.55 533
14249.68 577
14250.81 577
14251.93 561
14253.06 524
14254.19 533
14255.32 532
14256.45 533
14257.57 601
14258.70 574
14259.83 532
14260.96 532
14262.09 504
14263.22 564
14264.34 532
14265.47 527
14266.60 586
14267.73 582
14268.86 499
14269.99 515
14271.12 539
14272.25 577
14273.37 541
14274.50 509
14275.63 485
14276.76 540
14277.89 605
14279.02 567
14280.15 553
14281.28 540
14282.41 559
14283.54 546
14284.67 522
14285.80 491
14286.92 523
14288.05 521
14289.18 523
14290.31 539
14291.44 486
14292.57 528
14293.70 557
14294.83 578
14295.96 494
14297.09 489
14298.22 497
14299.35 501
14300.48 499
14301.61 504
14302.74 500
14303.87 509
14305.00 495
14306.13 513
14307.26 493
14308.39 507
14309.52 504
14310.65 502
14311.78 490
14312.91 468
14314.04 493
14315.18 524
14316.31 464
14317.44 496
14318.57 516
14319.70 501
14320.83 501
14321.96 477
14323.09 518
14324.22 530
14325.35 481
14326.48 487
14327.61 520
14328.75 475
14329.88 471
14331.01 490
14332.14 504
14333.27 504
14334.40 487
14335.53 509
14336.66 481
14337.80 469
14338.93 507
14340.06 455
14341.19 453
14342.32 451
14343.45 465
14344.59 526
14345.72 457
14346.85 473
14347.98 506
14349.11 474
14350.24 478
14351.38 488
14352.51 470
14353.64 421
14354.77 512
14355.91 496
14357.04 474
14358.17 442
14359.30 468
14360.43 469
14361.57 454
14362.70 503
14363.83 494
14364.96 484
14366.10 469
14367.23 462
14368.36 458
14369.49 436
14370.63 442
14371.76 451
14372.89 473
14374.03 471
14375.16 474
14376.29 461
14377.42 446
14378.56 486
14379.69 430
14380.82 429
14381.96 474
14383.09 418
14384.22 426
14385.36 467
14386.49 448
14387.62 456
14388.76 470
14389.89 466
14391.02 451
14392.16 480
14393.29 450
14394.43 444
14395.56 451
14396.69 481
14397.83 437
14398.96 435
14400.09 470
14401.23 485
14402.36 463
14403.50 446
14404.63 455
14405.76 514
14406.90 498
14408.03 450
14409.17 475
14410.30 465
14411.44 487
14412.57 499
14413.70 450
14414.84 459
14415.97 527
14417.11 519
14418.24 461
14419.38 467
14420.51 503
14421.65 513
14422.78 505
14423.92 503
14425.05 476
14426.19 521
14427.32 468
14428.46 476
14429.59 503
14430.73 486
14431.86 520
14433.00 538
14434.13 546
14435.27 527
14436.40 563
14437.54 490
14438.67 518
14439.81 503
14440.95 469
14442.08 495
14443.22 514
14444.35 513
14445.49 481
14446.62 562
14447.76 514
14448.90 497
14450.03 548
14451.17 566
14452.30 493
14453.44 544
14454.58 543
14455.71 491
14456.85 474
14457.98 473
14459.12 531
14460.26 587
14461.39 589
14462.53 556
14463.67 572
14464.80 531
14465.94 570
14467.07 508
14468.21 575
14469.35 567
14470.48 572
14471.62 583
14472.76 597
14473.90 603
14475.03 618
14476.17 649
14477.31 698
14478.44 719
14479.58 655
14480.72 617
14481.85 650
14482.99 615
14484.13 646
14485.27 637
14486.40 646
14487.54 644
14488.68 639
14489.82 612
14490.95 575
14492.09 619
14493.23 557
14494.37 556
14495.50 575
14496.64 536
14497.78 556
14498.92 567
14500.05 505
14501.19 575
14502.33 523
14503.47 548
14504.61 565
14505.74 590
14506.88 531
14508.02 492
14509.16 533
14510.30 540
14511.44 495
14512.57 504
14513.71 529
14514.85 527
14515.99 503
14517.13 472
14518.27 501
14519.41 526
14520.54 529
14521.68 483
14522.82 520
14523.96 533
14525.10 553
14526.24 515
14527.38 482
14528.52 468
14529.65 490
14530.79 490
14531.93 483
14533.07 460
14534.21 438
14535.35 482
14536.49 489
14537.63 498
14538.77 490
14539.91 478
14541.05 530
14542.19 541
14543.33 504
14544.47 488
14545.61 527
14546.75 559
14547.89 518
14549.02 513
14550.16 493
14551.30 507
14552.44 519
14553.58 469
14554.72 486
14555.86 522
14557.00 476
14558.14 491
14559.29 509
14560.43 486
14561.57 475
14562.71 491
14563.85 504
14564.99 520
14566.13 547
14567.27 521
14568.41 517
14569.55 499
14570.69 436
14571.83 533
14572.97 514
14574.11 514
14575.25 521
14576.39 507
14577.53 479
14578.68 548
14579.82 544
14580.96 538
14582.10 557
14583.24 531
14584.38 535
14585.52 516
14586.66 517
14587.80 531
14588.95 490
14590.09 514
14591.23 530
14592.37 555
14593.51 575
14594.65 557
14595.79 549
14596.94 535
14598.08 516
14599.22 582
14600.36 537
14601.50 569
14602.65 559
14603.79 546
14604.93 527
14606.07 530
14607.21 547
14608.36 559
14609.50 531
14610.64 588
14611.78 599
14612.92 597
14614.07 592
14615.21 587
14616.35 545
14617.49 623
14618.64 649
14619.78 577
14620.92 558
14622.06 596
14623.21 637
14624.35 629
14625.49 615
14626.64 646
14627.78 672
14628.92 717
14630.06 694
14631.21 647
14632.35 668
14633.49 710
14634.64 737
14635.78 727
14636.92 741
14638.07 702
14639.21 724
14640.35 743
14641.50 747
14642.64 781
14643.78 741
14644.93 719
14646.07 698
14647.21 709
14648.36 704
14649.50 718
14650.65 708
14651.79 613
14652.93 599
14654.08 585
14655.22 599
14656.37 576
14657.51 597
14658.65 591
14659.80 557
14660.94 561
14662.09 603
14663.23 544
14664.37 642
14665.52 524
14666.66 526
14667.81 576
14668.95 555
14670.10 503
14671.24 574
14672.39 547
14673.53 499
14674.68 570
14675.82 546
14676.97 495
14678.11 523
14679.25 538
14680.40 528
14681.54 526
14682.69 511
14683.83 486
14684.98 485
14686.13 536
14687.27 512
14688.42 488
14689.56 465
14690.71 480
14691.85 483
14693.00 526
14694.14 515
14695.29 496
14696.43 473
14697.58 500
14698.72 543
14699.87 464
14701.02 487
14702.16 503
14703.31 466
14704.45 437
14705.60 441
14706.75 483
14707.89 508
14709.04 462
14710.18 486
14711.33 474
14712.48 462
14713.62 482
14714.77 488
14715.92 501
14717.06 505
14718.21 521
14719.35 488
14720.50 459
14721.65 489
14722.79 508
14723.94 492
14725.09 497
14726.23 467
14727.38 486
14728.53 446
14729.67 464
14730.82 448
14731.97 466
14733.12 497
14734.26 468
14735.41 480
14736.56 480
14737.70 457
14738.85 461
14740.00 470
14741.15 474
14742.29 460
14743.44 453
14744.59 478
14745.74 432
14746.88 498
14748.03 480
14749.18 454
14750.33 465
14751.47 519
14752.62 510
14753.77 503
14754.92 474
14756.07 490
14757.21 491
14758.36 509
14759.51 478
14760.66 478
14761.81 466
14762.95 459
14764.10 487
14765.25 520
14766.40 508
14767.55 470
14768.70 461
14769.84 492
14770.99 518
14772.14 527
14773.29 514
14774.44 512
14775.59 500
14776.74 549
14777.88 569
14779.03 536
14780.18 498
14781.33 551
14782.48 577
14783.63 570
14784.78 542
14785.93 508
14787.08 560
14788.22 535
14789.37 550
14790.52 566
14791.67 594
14792.82 557
14793.97 562
14795.12 585
14796.27 574
14797.42 556
14798.57 557
14799.72 589
14800.87 559
14802.02 596
14803.17 595
14804.32 576
14805.47 539
14806.62 546
14807.77 589
14808.92 565
14810.07 616
14811.22 572
14812.37 567
14813.52 620
14814.67 593
14815.82 603
14816.97 579
14818.12 602
14819.27 628
14820.42 593
14821.57 596
14822.72 541
14823.87 545
14825.02 583
14826.17 586
14827.32 554
14828.47 519
14829.62 517
14830.78 515
14831.93 471
14833.08 508
14834.23 472
14835.38 466
14836.53 499
14837.68 482
14838.83 470
14839.98 430
14841.13 452
14842.29 456
14843.44 435
14844.59 457
14845.74 450
14846.89 455
14848.04 441
14849.19 458
14850.35 441
14851.50 517
14852.65 488
14853.80 420
14854.95 398
14856.10 434
14857.26 447
14858.41 421
14859.56 449
14860.71 431
14861.86 445
14863.02 452
14864.17 454
14865.32 419
14866.47 423
14867.63 449
14868.78 453
14869.93 388
14871.08 385
14872.23 388
14873.39 413
14874.54 416
14875.69 427
14876.84 442
14878.00 423
14879.15 402
14880.30 419
14881.46 418
14882.61 404
14883.76 405
14884.91 394
14886.07 438
14887.22 414
14888.37 413
14889.53 437
14890.68 419
14891.83 398
14892.99 356
14894.14 377
14895.29 421
14896.45 404
14897.60 397
14898.75 380
14899.91 395
14901.06 376
14902.21 403
14903.37 438
14904.52 437
14905.67 454
14906.83 455
14907.98 430
14909.14 441
14910.29 446
14911.44 381
14912.60 398
14913.75 433
14914.91 402
14916.06 415
14917.21 413
14918.37 401
14919.52 315
14920.68 368
14921.83 379
14922.99 402
14924.14 391
14925.30 363
14926.45 365
14927.60 411
14928.76 388
14929.91 376
14931.07 434
14932.22 408
14933.38 405
14934.53 403
14935.69 374
14936.84 405
14938.00 386
14939.15 379
14940.31 434
14941.46 420
14942.62 424
14943.77 428
14944.93 422
14946.08 404
14947.24 425
14948.39 386
14949.55 408
14950.71 422
14951.86 388
14953.02 406
14954.17 437
14955.33 416
14956.48 448
14957.64 418
14958.80 424
14959.95 445
14961.11 407
14962.26 424
14963.42 415
14964.57 420
14965.73 422
14966.89 394
14968.04 402
14969.20 413
14970.36 430
14971.51 401
14972.67 387
14973.82 400
14974.98 398
14976.14 372
14977.29 378
14978.45 352
14979.61 362
14980.76 371
14981.92 400
14983.08 378
14984.23 362
14985.39 386
14986.55 414
14987.70 319
14988.86 365
14990.02 393
14991.18 385
14992.33 382
14993.49 383
14994.65 359
14995.80 327
14996.96 352
14998.12 385
14999.28 397
15000.43 334
15001.59 366
15002.75 348
15003.91 361
15005.06 369
15006.22 328
15007.38 362
15008.54 361
15009.69 328
15010.85 348
15012.01 368
15013.17 392
15014.33 354
15015.48 344
15016.64 378
15017.80 409
15018.96 400
15020.12 315
15021.27 360
15022.43 330
15023.59 356
15024.75 329
15025.91 392
15027.07 363
15028.23 356
15029.38 336
15030.54 322
15031.70 314
15032.86 309
15034.02 324
15035.18 309
15036.34 317
15037.49 338
15038.65 339
15039.81 358
15040.97 288
15042.13 338
15043.29 355
15044.45 353
15045.61 292
15046.77 289
15047.93 321
15049.09 338
15050.24 320
15051.40 313
15052.56 300
15053.72 337
15054.88 321
15056.04 318
15057.20 316
15058.36 337
15059.52 373
15060.68 333
15061.84 329
15063.00 332
15064.16 307
15065.32 361
15066.48 374
15067.64 368
15068.80 343
15069.96 337
15071.12 363
15072.28 363
15073.44 350
15074.60 303
15075.76 304
15076.92 333
15078.08 307
15079.24 357
15080.40 374
15081.56 330
15082.72 318
15083.89 313
15085.05 327
15086.21 354
15087.37 340
15088.53 325
15089.69 342
15090.85 337
15092.01 337
15093.17 325
15094.33 308
15095.49 328
15096.66 292
15097.82 349
15098.98 297
15100.14 294
15101.30 320
15102.46 287
15103.62 318
15104.78 301
15105.95 353
15107.11 345
15108.27 338
15109.43 305
15110.59 342
15111.75 319
15112.92 285
15114.08 303
15115.24 286
15116.40 311
15117.56 316
15118.73 331
15119.89 305
15121.05 323
15122.21 372
15123.37 351
15124.54 268
15125.70 327
15126.86 326
15128.02 324
15129.19 294
15130.35 321
15131.51 360
15132.67 339
15133.84 311
15135.00 329
15136.16 319
15137.32 322
15138.49 304
15139.65 345
15140.81 329
15141.97 313
15143.14 308
15144.30 284
15145.46 309
15146.63 339
15147.79 290
15148.95 285
15150.12 317
15151.28 326
15152.44 278
15153.61 293
15154.77 294
15155.93 310
15157.10 329
15158.26 331
15159.42 336
15160.59 320
15161.75 317
15162.91 340
15164.08 339
15165.24 298
15166.41 316
15167.57 314
15168.73 313
15169.90 346
15171.06 300
15172.23 305
15173.39 338
15174.55 311
15175.72 319
15176.88 301
15178.05 316
15179.21 359
15180.38 323
15181.54 333
15182.70 354
15183.87 346
15185.03 331
15186.20 323
15187.36 334
15188.53 357
15189.69 344
15190.86 369
15192.02 331
15193.19 326
15194.35 368
15195.52 387
15196.68 379
15197.85 374
15199.01 371
15200.18 394
15201.34 372
15202.51 317
15203.67 347
15204.84 353
15206.00 302
15207.17 317
15208.33 313
15209.50 303
15210.66 365
15211.83 378
15213.00 357
15214.16 327
15215.33 361
15216.49 385
15217.66 394
15218.82 396
15219.99 388
15221.16 346
15222.32 390
15223.49 332
15224.65 360
15225.82 368
15226.99 405
15228.15 415
15229.32 412
15230.49 361
15231.65 417
15232.82 456
15233.98 409
15235.15 416
15236.32 433
15237.48 417
15238.65 404
15239.82 412
15240.98 416
15242.15 438
15243.32 396
15244.48 408
15245.65 424
15246.82 375
15247.98 373
15249.15 385
15250.32 360
15251.49 336
15252.65 372
15253.82 378
15254.99 422
15256.16 366
15257.32 372
15258.49 375
15259.66 354
15260.82 374
15261.99 334
15263.16 310
15264.33 334
15265.49 362
15266.66 393
15267.83 374
15269.00 326
15270.17 347
15271.33 320
15272.50 317
15273.67 333
15274.84 319
15276.01 341
15277.17 356
15278.34 305
15279.51 339
15280.68 347
15281.85 339
15283.01 325
15284.18 323
15285.35 389
15286.52 348
15287.69 301
15288.86 315
15290.03 395
15291.19 364
15292.36 364
15293.53 327
15294.70 321
15295.87 326
15297.04 347
15298.21 320
15299.38 299
15300.54 335
15301.71 299
15302.88 375
15304.05 323
15305.22 293
15306.39 318
15307.56 317
15308.73 358
15309.90 381
15311.07 338
15312.24 334
15313.41 336
15314.58 319
15315.75 302
15316.92 350
15318.09 364
15319.25 346
15320.42 357
15321.59 311
15322.76 311
15323.93 322
15325.10 306
15326.27 274
15327.44 312
15328.61 344
15329.78 348
15330.95 344
15332.12 326
15333.29 330
15334.46 340
15335.64 307
15336.81 353
15337.98 314
15339.15 343
15340.32 326
15341.49 339
15342.66 305
15343.83 321
15345.00 369
15346.17 359
15347.34 333
15348.51 333
15349.68 335
15350.85 319
15352.02 318
15353.20 347
15354.37 380
15355.54 312
15356.71 326
15357.88 308
15359.05 349
15360.22 322
15361.39 310
15362.57 313
15363.74 306
15364.91 303
15366.08 317
15367.25 346
15368.42 342
15369.59 337
15370.77 347
15371.94 342
15373.11 309
15374.28 317
15375.45 329
15376.63 374
15377.80 336
15378.97 327
15380.14 333
15381.31 313
15382.49 325
15383.66 367
15384.83 318
15386.00 351
15387.17 322
15388.35 296
15389.52 350
15390.69 311
15391.86 354
15393.04 291
15394.21 312
15395.38 307
15396.55 316
15397.73 303
15398.90 300
15400.07 357
15401.25 333
15402.42 338
15403.59 347
15404.76 350
15405.94 314
15407.11 315
15408.28 301
15409.46 325
15410.63 332
15411.80 320
15412.98 318
15414.15 311
15415.32 317
15416.50 289
15417.67 267
15418.84 306
15420.02 296
15421.19 292
15422.36 324
15423.54 320
15424.71 318
15425.89 336
15427.06 337
15428.23 298
15429.41 311
15430.58 303
15431.76 289
15432.93 339
15434.10 312
15435.28 283
15436.45 328
15437.63 307
15438.80 325
15439.97 326
15441.15 278
15442.32 285
15443.50 300
15444.67 323
15445.85 275
15447.02 299
15448.20 263
15449.37 338
15450.55 315
15451.72 254
15452.89 283
15454.07 313
15455.24 302
15456.42 313
15457.59 274
15458.77 294
15459.94 323
15461.12 266
15462.30 275
15463.47 295
15464.65 297
15465.82 323
15467.00 329
15468.17 311
15469.35 277
15470.52 282
15471.70 291
15472.87 293
15474.05 293
15475.22 299
15476.40 277
15477.58 279
15478.75 281
15479.93 327
15481.10 324
15482.28 280
15483.46 285
15484.63 327
15485.81 325
15486.98 262
15488.16 320
15489.34 342
15490.51 313
15491.69 288
15492.87 284
15494.04 331
15495.22 303
15496.39 303
15497.57 315
15498.75 328
15499.92 282
15501.10 281
15502.28 306
15503.45 310
15504.63 286
15505.81 285
15506.98 303
15508.16 299
15509.34 306
15510.52 291
15511.69 266
15512.87 305
15514.05 290
15515.22 273
15516.40 258
15517.58 301
15518.76 294
15519.93 327
15521.11 309
15522.29 345
15523.47 317
15524.64 310
15525.82 280
15527.00 317
15528.18 288
15529.35 321
15530.53 297
15531.71 272
15532.89 274
15534.07 305
15535.24 327
15536.42 365
15537.60 349
15538.78 322
15539.96 306
15541.13 330
15542.31 346
15543.49 307
15544.67 299
15545.85 278
15547.03 303
15548.20 307
15549.38 357
15550.56 321
15551.74 321
15552.92 327
15554.10 304
15555.28 292
15556.45 319
15557.63 334
15558.81 303
15559.99 315
15561.17 289
15562.35 304
15563.53 302
15564.71 328
15565.89 283
15567.07 299
15568.24 362
15569.42 343
15570.60 330
15571.78 310
15572.96 322
15574.14 312
15575.32 330
15576.50 326
15577.68 310
15578.86 316
15580.04 306
15581.22 301
15582.40 304
15583.58 294
15584.76 299
15585.94 299
15587.12 311
15588.30 309
15589.48 329
15590.66 346
15591.84 281
15593.02 336
15594.20 306
15595.38 323
15596.56 374
15597.74 365
15598.92 346
15600.10 337
15601.28 352
15602.46 347
15603.64 370
15604.82 352
15606.00 387
15607.18 328
15608.36 335
15609.55 392
15610.73 399
15611.91 386
15613.09 432
15614.27 375
15615.45 405
15616.63 368
15617.81 406
15618.99 440
15620.17 417
15621.36 378
15622.54 391
15623.72 393
15624.90 388
15626.08 334
15627.26 352
15628.44 375
15629.63 373
15630.81 401
15631.99 344
15633.17 366
15634.35 384
15635.53 391
15636.72 439
15637.90 401
15639.08 366
15640.26 369
15641.44 421
15642.63 377
15643.81 418
15644.99 388
15646.17 421
15647.35 461
15648.54 437
15649.72 395
15650.90 371
15652.08 422
15653.27 438
15654.45 444
15655.63 441
15656.81 419
15658.00 445
15659.18 436
15660.36 433
15661.54 436
15662.73 414
15663.91 465
15665.09 445
15666.28 457
15667.46 425
15668.64 505
15669.82 434
15671.01 450
15672.19 415
15673.37 418
15674.56 463
15675.74 464
15676.92 464
15678.11 456
15679.29 392
15680.47 474
15681.66 446
15682.84 435
15684.03 458
15685.21 454
15686.39 413
15687.58 437
15688.76 466
15689.94 431
15691.13 461
15692.31 417
15693.50 437
15694.68 420
15695.86 431
15697.05 442
15698.23 430
15699.42 452
15700.60 464
15701.78 435
15702.97 416
15704.15 466
15705.34 469
15706.52 502
15707.71 488
15708.89 457
15710.08 474
15711.26 462
15712.45 461
15713.63 502
15714.81 463
15716.00 489
15717.18 513
15718.37 485
15719.55 479
15720.74 453
15721.92 505
15723.11 528
15724.29 506
15725.48 529
15726.66 521
15727.85 510
15729.04 510
15730.22 434
15731.41 500
15732.59 501
15733.78 473
15734.96 490
15736.15 495
15737.33 490
15738.52 522
15739.71 532
15740.89 503
15742.08 479
15743.26 508
15744.45 493
15745.63 457
15746.82 497
15748.01 493
15749.19 508
15750.38 473
15751.56 499
15752.75 491
15753.94 493
15755.12 509
15756.31 523
15757.50 503
15758.68 550
15759.87 554
15761.06 521
15762.24 510
15763.43 568
15764.62 531
15765.80 512
15766.99 558
15768.18 523
15769.36 553
15770.55 470
15771.74 508
15772.92 551
15774.11 473
15775.30 513
15776.48 534
15777.67 533
15778.86 490
15780.05 487
15781.23 536
15782.42 502
15783.61 510
15784.80 517
15785.98 491
15787.17 505
15788.36 511
15789.55 469
15790.73 515
15791.92 505
15793.11 492
15794.30 491
15795.48 508
15796.67 487
15797.86 507
15799.05 445
15800.24 485
15801.42 447
15802.61 458
15803.80 420
15804.99 442
15806.18 494
15807.37 453
15808.55 435
15809.74 466
15810.93 449
15812.12 435
15813.31 448
15814.50 433
15815.68 426
15816.87 486
15818.06 459
15819.25 466
15820.44 440
15821.63 423
15822.82 409
15824.01 413
15825.19 357
15826.38 428
15827.57 406
15828.76 404
15829.95 427
15831.14 418
15832.33 447
15833.52 409
15834.71 438
15835.90 443
15837.09 420
15838.28 404
15839.47 421
15840.66 438
15841.84 389
15843.03 355
15844.22 363
15845.41 420
15846.60 419
15847.79 417
15848.98 384
15850.17 390
15851.36 407
15852.55 423
15853.74 413
15854.93 398
15856.12 424
15857.31 402
15858.50 356
15859.69 383
15860.88 422
15862.07 436
15863.26 359
15864.46 372
15865.65 393
15866.84 406
15868.03 428
15869.22 405
15870.41 405
15871.60 432
15872.79 421
15873.98 421
15875.17 412
15876.36 364
15877.55 368
15878.74 414
15879.94 437
15881.13 421
15882.32 392
15883.51 437
15884.70 443
15885.89 427
15887.08 418
15888.27 389
15889.46 393
15890.66 431
15891.85 420
15893.04 410
15894.23 411
15895.42 383
15896.61 398
15897.81 349
15899.00 411
15900.19 421
15901.38 424
15902.57 388
15903.76 382
15904.96 402
15906.15 435
15907.34 402
15908.53 404
15909.72 426
15910.92 455
15912.11 456
15913.30 430
15914.49 446
15915.69 477
15916.88 472
15918.07 416
15919.26 385
15920.46 388
15921.65 424
15922.84 436
15924.03 402
15925.23 403
15926.42 405
15927.61 430
15928.81 409
15930.00 455
15931.19 440
15932.38 427
15933.58 400
15934.77 470
15935.96 467
15937.16 418
15938.35 411
15939.54 424
15940.74 464
15941.93 465
15943.12 437
15944.32 427
15945.51 425
15946.70 425
15947.90 402
15949.09 387
15950.28 369
15951.48 400
15952.67 435
15953.87 367
15955.06 388
15956.25 370
15957.45 354
15958.64 375
15959.84 352
15961.03 382
15962.22 390
15963.42 375
15964.61 379
15965.81 358
15967.00 344
15968.19 392
15969.39 406
15970.58 374
15971.78 399
15972.97 378
15974.17 435
15975.36 372
15976.56 374
15977.75 362
15978.95 357
15980.14 332
15981.34 382
15982.53 330
15983.72 347
15984.92 334
15986.11 314
15987.31 328
15988.50 367
15989.70 351
15990.90 322
15992.09 318
15993.29 336
15994.48 372
15995.68 382
15996.87 371
15998.07 296
15999.26 306
16000.46 328
16001.65 294
16002.85 309
16004.05 294
16005.24 315
16006.44 327
16007.63 335
16008.83 260
16010.02 274
16011.22 313
16012.42 351
16013.61 329
16014.81 307
16016.00 311
16017.20 336
16018.40 314
16019.59 311
16020.79 311
16021.99 310
16023.18 318
16024.38 304
16025.58 315
16026.77 292
16027.97 294
16029.16 277
16030.36 292
16031.56 266
16032.76 268
16033.95 292
16035.15 322
16036.35 299
16037.54 302
16038.74 321
16039.94 298
16041.13 324
16042.33 327
16043.53 287
16044.73 308
16045.92 314
16047.12 339
16048.32 306
16049.51 295
16050.71 284
16051.91 280
16053.11 309
16054.30 279
16055.50 317
16056.70 312
16057.90 297
16059.10 291
16060.29 272
16061.49 318
16062.69 330
16063.89 297
16065.08 311
16066.28 290
16067.48 306
16068.68 266
16069.88 275
16071.07 273
16072.27 334
16073.47 344
16074.67 318
16075.87 291
16077.07 264
16078.26 275
16079.46 303
16080.66 311
16081.86 286
16083.06 285
16084.26 312
16085.46 295
16086.66 292
16087.85 270
16089.05 289
16090.25 323
16091.45 267
16092.65 259
16093.85 279
16095.05 243
16096.25 277
16097.45 266
16098.65 272
16099.84 285
16101.04 260
16102.24 263
16103.44 284
16104.64 318
16105.84 269
16107.04 270
16108.24 310
16109.44 302
16110.64 258
16111.84 276
16113.04 264
16114.24 270
16115.44 286
16116.64 236
16117.84 262
16119.04 271
16120.24 281
16121.44 283
16122.64 285
16123.84 306
16125.04 327
16126.24 285
16127.44 264
16128.64 260
16129.84 271
16131.04 281
16132.24 251
16133.44 222
16134.64 260
16135.84 274
16137.04 283
16138.25 310
16139.45 253
16140.65 242
16141.85 295
16143.05 292
16144.25 262
16145.45 274
16146.65 257
16147.85 239
16149.05 288
16150.25 281
16151.46 285
16152.66 282
16153.86 283
16155.06 267
16156.26 272
16157.46 232
16158.66 279
16159.87 291
16161.07 293
16162.27 249
16163.47 256
16164.67 273
16165.87 300
16167.08 252
16168.28 268
16169.48 257
16170.68 251
16171.88 270
16173.09 269
16174.29 295
16175.49 278
16176.69 306
16177.89 286
16179.10 288
16180.30 232
16181.50 321
16182.70 279
16183.91 288
16185.11 283
16186.31 293
16187.51 266
16188.72 258
16189.92 301
16191.12 319
16192.32 324
16193.53 298
16194.73 285
16195.93 279
16197.13 270
16198.34 241
16199.54 260
16200.74 311
16201.95 302
16203.15 286
16204.35 260
16205.56 296
16206.76 269
16207.96 274
16209.17 289
16210.37 283
16211.57 266
16212.78 285
16213.98 276
16215.18 251
16216.39 252
16217.59 249
16218.79 289
16220.00 282
16221.20 267
16222.41 290
16223.61 250
16224.81 260
16226.02 295
16227.22 256
16228.43 290
16229.63 272
16230.83 273
16232.04 270
16233.24 270
16234.45 305
16235.65 299
16236.86 277
16238.06 283
16239.26 271
16240.47 280
16241.67 326
16242.88 291
16244.08 320
16245.29 300
16246.49 285
16247.70 292
16248.90 287
16250.11 298
16251.31 279
16252.52 270
16253.72 277
16254.93 311
16256.13 280
16257.34 296
16258.54 303
16259.75 292
16260.95 308
16262.16 292
16263.36 292
16264.57 295
16265.77 260
16266.98 293
16268.19 341
16269.39 329
16270.60 271
16271.80 316
16273.01 298
16274.21 322
16275.42 304
16276.63 320
16277.83 315
16279.04 294
16280.24 263
16281.45 286
16282.66 331
16283.86 335
16285.07 343
16286.27 298
16287.48 311
16288.69 333
16289.89 325
16291.10 317
16292.31 310
16293.51 357
16294.72 297
16295.93 335
16297.13 313
16298.34 311
16299.55 315
16300.75 317
16301.96 336
16303.17 373
16304.37 320
16305.58 309
16306.79 317
16307.99 362
16309.20 312
16310.41 342
16311.62 316
16312.82 372
16314.03 334
16315.24 381
16316.44 367
16317.65 378
16318.86 389
16320.07 364
16321.27 371
16322.48 326
16323.69 337
16324.90 307
16326.10 330
16327.31 332
16328.52 347
16329.73 328
16330.94 309
16332.14 330
16333.35 366
16334.56 352
16335.77 352
16336.98 296
16338.18 274
16339.39 317
16340.60 331
16341.81 309
16343.02 310
16344.23 279
16345.43 298
16346.64 310
16347.85 282
16349.06 257
16350.27 269
16351.48 288
16352.69 291
16353.89 304
16355.10 289
16356.31 309
16357.52 306
16358.73 273
16359.94 273
16361.15 242
16362.36 243
16363.57 270
16364.77 288
16365.98 283
16367.19 288
16368.40 268
16369.61 289
16370.82 284
16372.03 244
16373.24 250
16374.45 247
16375.66 264
16376.87 270
16378.08 301
16379.29 276
16380.50 323
16381.71 265
16382.92 263
16384.13 297
16385.34 275
16386.55 304
16387.76 266
16388.97 307
16390.18 275
16391.39 243
16392.60 236
16393.81 253
16395.02 264
16396.23 291
16397.44 268
16398.65 284
16399.86 250
16401.07 226
16402.28 214
16403.49 257
16404.70 250
16405.91 258
16407.12 285
16408.33 260
16409.54 269
16410.76 230
16411.97 274
16413.18 257
16414.39 239
16415.60 254
16416.81 235
16418.02 270
16419.23 284
16420.44 272
16421.66 241
16422.87 250
16424.08 260
16425.29 267
16426.50 290
16427.71 248
16428.92 255
16430.14 252
16431.35 275
16432.56 271
16433.77 254
16434.98 285
16436.19 261
16437.41 248
16438.62 255
16439.83 272
16441.04 262
16442.25 237
16443.47 249
16444.68 243
16445.89 226
16447.10 274
16448.31 298
16449.53 261
16450.74 246
16451.95 263
16453.16 277
16454.38 283
16455.59 251
16456.80 238
16458.01 270
16459.23 237
16460.44 248
16461.65 283
16462.86 293
16464.08 266
16465.29 286
16466.50 232
16467.72 220
16468.93 262
16470.14 261
16471.35 273
16472.57 263
16473.78 243
16474.99 224
16476.21 246
16477.42 246
16478.63 310
16479.85 259
16481.06 232
16482.27 241
16483.49 216
16484.70 224
16485.92 206
16487.13 221
16488.34 246
16489.56 281
16490.77 273
16491.98 254
16493.20 243
16494.41 240
16495.63 246
16496.84 267
16498.05 236
16499.27 266
16500.48 234
16501.70 275
16502.91 241
16504.13 234
16505.34 260
16506.55 241
16507.77 244
16508.98 264
16510.20 256
16511.41 259
16512.63 255
16513.84 259
16515.06 266
16516.27 255
16517.49 241
16518.70 236
16519.92 240
16521.13 255
16522.35 239
16523.56 211
16524.78 236
16525.99 232
16527.21 222
16528.42 234
16529.64 216
16530.85 251
16532.07 245
16533.28 254
16534.50 267
16535.71 237
16536.93 237
16538.14 264
16539.36 242
16540.58 261
16541.79 272
16543.01 238
16544.22 252
16545.44 266
16546.65 252
16547.87 247
16549.09 251
16550.30 219
16551.52 240
16552.73 237
16553.95 241
16555.17 229
16556.38 250
16557.60 252
16558.82 248
16560.03 243
16561.25 247
16562.46 247
16563.68 220
16564.90 259
16566.11 234
16567.33 272
16568.55 239
16569.76 248
16570.98 258
16572.20 243
16573.41 240
16574.63 269
16575.85 243
16577.07 268
16578.28 272
16579.50 260
16580.72 269
16581.93 254
16583.15 264
16584.37 251
16585.59 264
16586.80 256
16588.02 236
16589.24 275
16590.46 261
16591.67 248
16592.89 245
16594.11 244
16595.33 261
16596.54 315
16597.76 307
16598.98 266
16600.20 237
16601.41 244
16602.63 240
16603.85 218
16605.07 225
16606.29 263
16607.50 240
16608.72 256
16609.94 223
16611.16 239
16612.38 269
16613.60 265
16614.81 253
16616.03 243
16617.25 249
16618.47 249
16619.69 201
16620.91 238
16622.13 277
16623.34 232
16624.56 239
16625.78 245
16627.00 230
16628.22 246
16629.44 244
16630.66 254
16631.88 258
16633.10 243
16634.31 234
16635.53 244
16636.75 263
16637.97 225
16639.19 232
16640.41 217
16641.63 233
16642.85 241
16644.07 233
16645.29 249
16646.51 238
16647.73 248
16648.95 240
16650.17 238
16651.39 232
16652.61 253
16653.83 216
16655.05 251
16656.27 187
16657.49 201
16658.71 216
16659.93 232
16661.15 216
16662.37 230
16663.59 241
16664.81 259
16666.03 260
16667.25 200
16668.47 194
16669.69 230
16670.91 235
16672.13 234
16673.35 231
16674.57 241
16675.79 248
16677.01 250
16678.23 252
16679.45 235
16680.67 215
16681.89 227
16683.12 252
16684.34 232
16685.56 242
16686.78 247
16688.00 232
16689.22 244
16690.44 235
16691.66 241
16692.88 213
16694.11 246
16695.33 243
16696.55 253
16697.77 214
16698.99 250
16700.21 259
16701.43 230
16702.66 220
16703.88 245
16705.10 245
16706.32 254
16707.54 229
16708.77 236
16709.99 241
16711.21 246
16712.43 254
16713.65 226
16714.87 236
16716.10 260
16717.32 207
16718.54 235
16719.76 207
16720.99 230
16722.21 217
16723.43 260
16724.65 258
16725.88 236
16727.10 223
16728.32 256
16729.54 246
16730.77 228
16731.99 216
16733.21 216
16734.43 227
16735.66 235
16736.88 245
16738.10 202
16739.33 215
16740.55 246
16741.77 237
16742.99 227
16744.22 232
16745.44 245
16746.66 227
16747.89 254
16749.11 203
16750.33 243
16751.56 270
16752.78 222
16754.00 226
16755.23 221
16756.45 242
16757.68 244
16758.90 224
16760.12 224
16761.35 234
16762.57 208
16763.79 203
16765.02 223
16766.24 236
16767.47 235
16768.69 249
16769.91 206
16771.14 221
16772.36 197
16773.59 221
16774.81 208
16776.04 212
16777.26 236
16778.48 219
16779.71 230
16780.93 218
16782.16 206
16783.38 224
16784.61 218
16785.83 203
16787.06 245
16788.28 242
16789.51 214
16790.73 207
16791.96 229
16793.18 235
16794.41 234
16795.63 213
16796.86 199
16798.08 191
16799.31 215
16800.53 224
16801.76 243
16802.98 249
16804.21 222
16805.43 221
16806.66 209
16807.88 219
16809.11 230
16810.33 197
16811.56 222
16812.79 213
16814.01 213
16815.24 242
16816.46 240
16817.69 197
16818.91 206
16820.14 226
16821.37 208
16822.59 214
16823.82 216
16825.04 236
16826.27 216
16827.50 231
16828.72 231
16829.95 273
16831.18 238
16832.40 212
16833.63 224
16834.86 241
16836.08 226
16837.31 271
16838.53 232
16839.76 204
16840.99 212
16842.21 267
16843.44 297
16844.67 228
16845.90 213
16847.12 260
16848.35 273
16849.58 255
16850.80 238
16852.03 207
16853.26 197
16854.48 252
16855.71 282
16856.94 263
16858.17 230
16859.39 232
16860.62 272
16861.85 257
16863.08 272
16864.30 246
16865.53 258
16866.76 272
16867.99 243
16869.21 270
16870.44 260
16871.67 263
16872.90 289
16874.13 292
16875.35 304
16876.58 255
16877.81 236
16879.04 298
16880.27 306
16881.49 315
16882.72 293
16883.95 313
16885.18 265
16886.41 298
16887.64 301
16888.86 310
16890.09 306
16891.32 318
16892.55 326
16893.78 312
16895.01 306
16896.24 321
16897.46 283
16898.69 296
16899.92 294
16901.15 291
16902.38 318
16903.61 314
16904.84 268
16906.07 277
16907.30 283
16908.53 277
16909.75 327
16910.98 310
16912.21 304
16913.44 264
16914.67 272
16915.90 272
16917.13 248
16918.36 249
16919.59 238
16920.82 294
16922.05 264
16923.28 244
16924.51 256
16925.74 282
16926.97 245
16928.20 244
16929.43 260
16930.66 297
16931.89 265
16933.12 214
16934.35 239
16935.58 221
16936.81 255
16938.04 260
16939.27 266
16940.50 269
16941.73 269
16942.96 258
16944.19 239
16945.42 239
16946.65 213
16947.88 229
16949.11 235
16950.34 280
16951.57 236
16952.80 240
16954.04 260
16955.27 268
16956.50 210
16957.73 228
16958.96 239
16960.19 241
16961.42 235
16962.65 215
16963.88 217
16965.11 233
16966.35 215
16967.58 230
16968.81 215
16970.04 195
16971.27 190
16972.50 222
16973.73 254
16974.97 228
16976.20 220
16977.43 198
16978.66 228
16979.89 224
16981.12 203
16982.36 223
16983.59 208
16984.82 243
16986.05 236
16987.28 217
16988.52 166
16989.75 198
16990.98 232
16992.21 243
16993.45 233
16994.68 239
16995.91 252
16997.14 261
16998.37 212
16999.61 223
17000.84 217
17002.07 213
17003.31 230
17004.54 215
17005.77 220
17007.00 206
17008.24 211
17009.47 208
17010.70 230
17011.93 226
17013.17 253
17014.40 238
17015.63 251
17016.87 236
17018.10 250
17019.33 221
17020.57 233
17021.80 202
17023.03 184
17024.27 207
17025.50 214
17026.73 215
17027.97 223
17029.20 214
17030.43 237
17031.67 220
17032.90 220
17034.14 205
17035.37 206
17036.60 218
17037.84 201
17039.07 231
17040.30 217
17041.54 243
17042.77 244
17044.01 188
17045.24 213
17046.47 234
17047.71 206
17048.94 208
17050.18 196
17051.41 204
17052.65 228
17053.88 179
17055.12 219
17056.35 236
17057.58 222
17058.82 198
17060.05 203
17061.29 202
17062.52 200
17063.76 183
17064.99 226
17066.23 185
17067.46 203
17068.70 213
17069.93 207
17071.17 211
17072.40 238
17073.64 191
17074.87 187
17076.11 200
17077.34 209
17078.58 210
17079.81 201
17081.05 197
17082.29 202
17083.52 218
17084.76 220
17085.99 209
17087.23 193
17088.46 193
17089.70 206
17090.94 207
17092.17 194
17093.41 213
17094.64 221
17095.88 229
17097.12 219
17098.35 185
17099.59 167
17100.82 170
17102.06 222
17103.30 224
17104.53 187
17105.77 206
17107.00 192
17108.24 191
17109.48 189
17110.71 195
17111.95 215
17113.19 208
17114.42 210
17115.66 245
17116.90 201
17118.13 174
17119.37 223
17120.61 236
17121.85 243
17123.08 212
17124.32 179
17125.56 230
17126.79 224
17128.03 205
17129.27 207
17130.50 198
17131.74 232
17132.98 204
17134.22 201
17135.45 209
17136.69 194
17137.93 191
17139.17 217
17140.40 199
17141.64 196
17142.88 229
17144.12 202
17145.36 203
17146.59 202
17147.83 187
17149.07 179
17150.31 217
17151.54 197
17152.78 219
17154.02 214
17155.26 182
17156.50 225
17157.74 229
17158.97 201
17160.21 218
17161.45 216
17162.69 208
17163.93 178
17165.17 183
17166.40 207
17167.64 207
17168.88 182
17170.12 196
17171.36 221
17172.60 241
17173.84 237
17175.08 213
17176.31 199
17177.55 193
17178.79 219
17180.03 169
17181.27 208
17182.51 184
17183.75 235
17184.99 196
17186.23 193
17187.47 206
17188.71 211
17189.94 196
17191.18 161
17192.42 203
17193.66 186
17194.90 208
17196.14 224
17197.38 189
17198.62 174
17199.86 220
17201.10 228
17202.34 193
17203.58 201
17204.82 213
17206.06 213
17207.30 200
17208.54 231
17209.78 200
17211.02 178
17212.26 188
17213.50 204
17214.74 154
17215.98 178
17217.22 192
17218.46 212
17219.70 220
17220.94 210
17222.18 197
17223.43 182
17224.67 187
17225.91 205
17227.15 200
17228.39 188
17229.63 200
17230.87 185
17232.11 198
17233.35 185
17234.59 187
17235.83 191
17237.08 177
17238.32 173
17239.56 174
17240.80 167
17242.04 182
17243.28 189
17244.52 200
17245.76 184
17247.01 261
17248.25 230
17249.49 205
17250.73 181
17251.97 172
17253.21 182
17254.46 167
17255.70 208
17256.94 204
17258.18 169
17259.42 197
17260.66 205
17261.91 178
17263.15 159
17264.39 185
17265.63 170
17266.87 180
17268.12 180
17269.36 167
17270.60 173
17271.84 177
17273.09 178
17274.33 175
17275.57 183
17276.81 184
17278.06 177
17279.30 220
17280.54 188
17281.78 177
17283.03 177
17284.27 172
17285.51 189
17286.76 163
17288.00 185
17289.24 190
17290.48 178
17291.73 195
17292.97 182
17294.21 180
17295.46 195
17296.70 186
17297.94 187
17299.19 177
17300.43 216
17301.67 191
17302.92 181
17304.16 180
17305.40 145
17306.65 129
17307.89 148
17309.14 179
17310.38 202
17311.62 193
17312.87 173
17314.11 197
17315.35 183
17316.60 210
17317.84 210
17319.09 218
17320.33 172
17321.58 192
17322.82 167
17324.06 167
17325.31 209
17326.55 186
17327.80 187
17329.04 199
17330.29 191
17331.53 191
17332.77 163
17334.02 172
17335.26 187
17336.51 200
17337.75 197
17339.00 197
17340.24 222
17341.49 214
17342.73 175
17343.98 161
17345.22 185
17346.47 150
17347.71 167
17348.96 193
17350.20 187
17351.45 161
17352.69 176
17353.94 176
17355.18 176
17356.43 175
17357.68 155
17358.92 203
17360.17 180
17361.41 177
17362.66 163
17363.90 169
17365.15 181
17366.39 162
17367.64 175
17368.89 197
17370.13 204
17371.38 158
17372.62 194
17373.87 169
17375.12 154
17376.36 157
17377.61 209
17378.85 218
17380.10 225
17381.35 199
17382.59 181
17383.84 186
17385.09 187
17386.33 233
17387.58 204
17388.83 186
17390.07 219
17391.32 189
17392.57 150
17393.81 187
17395.06 184
17396.31 182
17397.55 181
17398.80 178
17400.05 182
17401.29 198
17402.54 162
17403.79 180
17405.04 175
17406.28 163
17407.53 196
17408.78 210
17410.02 195
17411.27 178
17412.52 154
17413.77 190
17415.01 157
17416.26 173
17417.51 184
17418.76 142
17420.00 165
17421.25 204
17422.50 218
17423.75 180
17425.00 190
17426.24 190
17427.49 200
17428.74 180
17429.99 196
17431.24 202
17432.48 166
17433.73 175
17434.98 175
17436.23 152
17437.48 173
17438.73 189
17439.97 218
17441.22 190
17442.47 182
17443.72 204
17444.97 183
17446.22 190
17447.47 181
17448.71 197
17449.96 195
17451.21 193
17452.46 209
17453.71 178
17454.96 175
17456.21 175
17457.46 205
17458.71 201
17459.95 213
17461.20 189
17462.45 172
17463.70 180
17464.95 166
17466.20 209
17467.45 200
17468.70 184
17469.95 193
17471.20 195
17472.45 161
17473.70 149
17474.95 205
17476.20 193
17477.45 188
17478.70 182
17479.95 168
17481.20 189
17482.45 186
17483.70 151
17484.95 193
17486.20 197
17487.45 211
17488.70 194
17489.95 213
17491.20 196
17492.45 165
17493.70 175
17494.95 213
17496.20 165
17497.45 201
17498.70 205
17499.95 189
17501.20 187
17502.45 194
17503.70 185
17504.95 185
17506.20 199
17507.46 192
17508.71 175
17509.96 184
17511.21 175
17512.46 189
17513.71 212
17514.96 212
17516.21 203
17517.46 199
17518.71 207
17519.97 173
17521.22 172
17522.47 202
17523.72 202
17524.97 216
17526.22 202
17527.47 222
17528.73 202
17529.98 200
17531.23 190
17532.48 221
17533.73 193
17534.99 215
17536.24 166
17537.49 191
17538.74 177
17539.99 208
17541.25 241
17542.50 203
17543.75 203
17545.00 175
17546.25 201
17547.51 196
17548.76 198
17550.01 193
17551.26 207
17552.52 164
17553.77 210
17555.02 210
17556.27 188
17557.53 180
17558.78 194
17560.03 177
17561.28 141
17562.54 199
17563.79 191
17565.04 208
17566.30 195
17567.55 176
17568.80 163
17570.05 202
17571.31 170
17572.56 176
17573.81 185
17575.07 164
17576.32 212
17577.57 212
17578.83 216
17580.08 227
17581.33 220
17582.59 211
17583.84 210
17585.10 195
17586.35 200
17587.60 171
17588.86 157
17590.11 214
17591.36 187
17592.62 168
17593.87 180
17595.13 186
17596.38 224
17597.63 206
17598.89 195
17600.14 212
17601.40 220
17602.65 218
17603.90 198
17605.16 211
17606.41 186
17607.67 180
17608.92 190
17610.18 190
17611.43 195
17612.69 203
17613.94 206
17615.20 205
17616.45 182
17617.71 157
17618.96 196
17620.21 215
17621.47 164
17622.72 199
17623.98 201
17625.23 195
17626.49 171
17627.75 183
17629.00 179
17630.26 185
17631.51 174
17632.77 182
17634.02 213
17635.28 192
17636.53 216
17637.79 188
17639.04 182
17640.30 185
17641.55 165
17642.81 203
17644.07 200
17645.32 170
17646.58 195
17647.83 202
17649.09 196
17650.35 162
17651.60 161
17652.86 199
17654.11 180
17655.37 169
17656.63 197
17657.88 176
17659.14 197
17660.39 197
17661.65 180
17662.91 206
17664.16 183
17665.42 179
17666.68 199
17667.93 168
17669.19 178
17670.45 185
17671.70 204
17672.96 163
17674.22 175
17675.47 191
17676.73 193
17677.99 167
17679.24 150
17680.50 189
17681.76 197
17683.02 163
17684.27 158
17685.53 163
17686.79 171
17688.05 179
17689.30 168
17690.56 213
17691.82 179
17693.07 173
17694.33 194
17695.59 214
17696.85 165
17698.11 166
17699.36 184
17700.62 162
17701.88 176
17703.14 208
17704.39 182
17705.65 172
17706.91 177
17708.17 184
17709.43 161
17710.68 168
17711.94 167
17713.20 188
17714.46 193
17715.72 152
17716.98 155
17718.23 174
17719.49 147
17720.75 165
17722.01 182
17723.27 160
17724.53 148
17725.79 162
17727.04 202
17728.30 190
17729.56 179
17730.82 171
17732.08 167
17733.34 184
17734.60 179
17735.86 157
17737.12 165
17738.37 165
17739.63 168
17740.89 155
17742.15 177
17743.41 173
17744.67 163
17745.93 180
17747.19 150
17748.45 153
17749.71 170
17750.97 190
17752.23 143
17753.49 170
17754.75 187
17756.01 141
17757.27 171
17758.53 164
17759.79 151
17761.05 178
17762.31 181
17763.57 209
17764.83 176
17766.09 149
17767.35 177
17768.61 176
17769.87 188
17771.13 179
17772.39 162
17773.65 184
17774.91 146
17776.17 177
17777.43 163
17778.69 176
17779.95 181
17781.21 166
17782.47 164
17783.73 179
17784.99 160
17786.25 196
17787.51 174
17788.78 181
17790.04 159
17791.30 147
17792.56 151
17793.82 161
17795.08 154
17796.34 191
17797.60 178
17798.86 187
17800.13 161
17801.39 186
17802.65 162
17803.91 205
17805.17 211
17806.43 182
17807.69 148
17808.96 157
17810.22 147
17811.48 145
17812.74 158
17814.00 177
17815.26 178
17816.53 160
17817.79 225
17819.05 185
17820.31 177
17821.57 161
17822.84 169
17824.10 186
17825.36 148
17826.62 171
17827.89 159
17829.15 160
17830.41 155
17831.67 181
17832.93 151
17834.20 183
17835.46 164
17836.72 168
17837.99 169
17839.25 173
17840.51 188
17841.77 183
17843.04 194
17844.30 171
17845.56 161
17846.82 155
17848.09 141
17849.35 159
17850.61 145
17851.88 152
17853.14 148
17854.40 180
17855.67 142
17856.93 163
17858.19 160
17859.46 163
17860.72 166
17861.98 176
17863.25 184
17864.51 153
17865.77 177
17867.04 133
17868.30 169
17869.57 170
17870.83 153
17872.09 159
17873.36 143
17874.62 156
17875.89 144
17877.15 148
17878.41 168
17879.68 166
17880.94 184
17882.21 170
17883.47 167
17884.73 200
17886.00 170
17887.26 197
17888.53 187
17889.79 155
17891.06 153
17892.32 161
17893.59 175
17894.85 137
17896.12 154
17897.38 165
17898.65 175
17899.91 171
17901.17 154
17902.44 194
17903.70 175
17904.97 178
17906.23 158
17907.50 178
17908.77 186
17910.03 174
17911.30 140
17912.56 135
17913.83 160
17915.09 171
17916.36 175
17917.62 158
17918.89 168
17920.15 147
17921.42 189
17922.68 201
17923.95 160
17925.22 166
17926.48 208
17927.75 194
17929.01 185
17930.28 135
17931.55 127
17932.81 168
17934.08 153
17935.34 163
17936.61 200
17937.88 173
17939.14 171
17940.41 182
17941.68 170
17942.94 186
17944.21 160
17945.47 195
17946.74 150
17948.01 169
17949.27 169
17950.54 164
17951.81 166
17953.07 159
17954.34 172
17955.61 174
17956.87 196
17958.14 197
17959.41 164
17960.68 156
17961.94 180
17963.21 154
17964.48 159
17965.74 164
17967.01 173
17968.28 148
17969.55 174
17970.81 180
17972.08 159
17973.35 143
17974.62 188
17975.88 176
17977.15 170
17978.42 164
17979.69 136
17980.95 167
17982.22 172
17983.49 158
17984.76 164
17986.03 149
17987.29 148
17988.56 192
17989.83 164
17991.10 180
17992.37 158
17993.63 180
17994.90 166
17996.17 152
17997.44 157
17998.71 208
17999.98 178
18001.24 145
18002.51 165
18003.78 165
18005.05 146
18006.32 141
18007.59 140
18008.86 160
18010.12 152
18011.39 162
18012.66 168
18013.93 175
18015.20 148
18016.47 163
18017.74 160
18019.01 158
18020.28 141
18021.54 149
18022.81 150
18024.08 150
18025.35 150
18026.62 172
18027.89 165
18029.16 141
18030.43 155
18031.70 140
18032.97 180
18034.24 167
18035.51 162
18036.78 158
18038.05 140
18039.32 163
18040.59 150
18041.86 121
18043.13 129
18044.40 125
18045.67 141
18046.94 164
18048.21 166
18049.48 183
18050.75 155
18052.02 149
18053.29 139
18054.56 145
18055.83 128
18057.10 177
18058.37 158
18059.64 130
18060.91 152
18062.18 162
18063.45 183
18064.72 171
18065.99 153
18067.26 149
18068.54 149
18069.81 175
18071.08 171
18072.35 182
18073.62 152
18074.89 156
18076.16 143
18077.43 140
18078.70 139
18079.97 152
18081.25 157
18082.52 173
18083.79 166
18085.06 166
18086.33 157
18087.60 158
18088.87 170
18090.15 168
18091.42 163
18092.69 156
18093.96 130
18095.23 141
18096.50 174
18097.78 186
18099.05 153
18100.32 166
18101.59 182
18102.86 156
18104.14 139
18105.41 141
18106.68 130
18107.95 135
18109.23 146
18110.50 171
18111.77 177
18113.04 194
18114.31 159
18115.59 161
18116.86 181
18118.13 187
18119.40 179
18120.68 171
18121.95 164
18123.22 175
18124.50 133
18125.77 172
18127.04 191
18128.31 182
18129.59 173
18130.86 147
18132.13 160
18133.41 151
18134.68 148
18135.95 156
18137.23 191
18138.50 173
18139.77 165
18141.05 155
18142.32 166
18143.59 166
18144.87 157
18146.14 142
18147.41 164
18148.69 194
18149.96 182
18151.23 158
18152.51 138
18153.78 153
18155.06 165
18156.33 189
18157.60 183
18158.88 144
18160.15 126
18161.43 139
18162.70 169
18163.97 160
18165.25 137
18166.52 160
18167.80 170
18169.07 150
18170.35 166
18171.62 143
18172.90 172
18174.17 162
18175.44 152
18176.72 182
18177.99 195
18179.27 174
18180.54 153
18181.82 173
18183.09 156
18184.37 168
18185.64 175
18186.92 163
18188.19 157
18189.47 166
18190.74 178
18192.02 190
18193.29 202
18194.57 173
18195.84 171
18197.12 171
18198.39 178
18199.67 176
18200.95 145
18202.22 182
18203.50 187
18204.77 146
18206.05 167
18207.32 192
18208.60 183
18209.88 190
18211.15 152
18212.43 174
18213.70 161
18214.98 169
18216.26 167
18217.53 163
18218.81 165
18220.08 148
18221.36 138
18222.64 169
18223.91 195
18225.19 163
18226.47 174
18227.74 171
18229.02 141
18230.29 142
18231.57 148
18232.85 143
18234.12 154
18235.40 151
18236.68 155
18237.95 150
18239.23 150
18240.51 155
18241.79 171
18243.06 210
18244.34 192
18245.62 189
18246.89 164
18248.17 162
18249.45 158
18250.73 158
18252.00 178
18253.28 152
18254.56 168
18255.83 185
18257.11 159
18258.39 155
18259.67 147
18260.94 172
18262.22 171
18263.50 147
18264.78 159
18266.06 150
18267.33 159
18268.61 172
18269.89 165
18271.17 158
18272.45 153
18273.72 199
18275.00 162
18276.28 157
18277.56 166
18278.84 185
18280.11 197
18281.39 167
18282.67 167
18283.95 163
18285.23 168
18286.51 138
18287.78 151
18289.06 146
18290.34 182
18291.62 175
18292.90 176
18294.18 158
18295.46 175
18296.74 162
18298.01 178
18299.29 155
18300.57 181
18301.85 148
18303.13 163
18304.41 158
18305.69 179
18306.97 162
18308.25 158
18309.53 149
18310.81 159
18312.09 164
18313.37 170
18314.64 165
18315.92 146
18317.20 152
18318.48 159
18319.76 154
18321.04 170
18322.32 159
18323.60 172
18324.88 183
18326.16 167
18327.44 164
18328.72 158
18330.00 159
18331.28 193
18332.56 157
18333.84 143
18335.12 147
18336.40 171
18337.68 187
18338.96 150
18340.24 173
18341.52 168
18342.80 180
18344.09 176
18345.37 178
18346.65 177
18347.93 148
18349.21 154
18350.49 137
18351.77 149
18353.05 155
18354.33 169
18355.61 171
18356.89 176
18358.17 169
18359.46 148
18360.74 160
18362.02 193
18363.30 179
18364.58 164
18365.86 192
18367.14 170
18368.42 169
18369.71 177
18370.99 167
18372.27 176
18373.55 172
18374.83 156
18376.11 155
18377.39 147
18378.68 176
18379.96 157
18381.24 147
18382.52 154
18383.80 167
18385.09 176
18386.37 152
18387.65 155
18388.93 116
18390.21 133
18391.50 157
18392.78 188
18394.06 168
18395.34 167
18396.63 171
18397.91 169
18399.19 164
18400.47 160
18401.76 140
18403.04 156
18404.32 214
18405.60 159
18406.89 168
18408.17 173
18409.45 158
18410.73 182
18412.02 143
18413.30 176
18414.58 193
18415.87 198
18417.15 159
18418.43 152
18419.72 164
18421.00 136
18422.28 167
18423.57 156
18424.85 167
18426.13 169
18427.42 154
18428.70 165
18429.98 178
18431.27 160
18432.55 140
18433.83 147
18435.12 150
18436.40 167
18437.68 160
18438.97 160
18440.25 147
18441.54 174
18442.82 149
18444.10 158
18445.39 159
18446.67 153
18447.96 174
18449.24 158
18450.53 151
18451.81 172
18453.09 180
18454.38 170
18455.66 150
18456.95 163
18458.23 168
18459.52 175
18460.80 171
18462.09 156
18463.37 165
18464.65 145
18465.94 171
18467.22 175
18468.51 155
18469.79 171
18471.08 169
18472.36 169
18473.65 161
18474.93 152
18476.22 113
18477.50 132
18478.79 134
18480.08 148
18481.36 164
18482.65 161
18483.93 150
18485.22 155
18486.50 178
18487.79 171
18489.07 143
18490.36 145
18491.64 157
18492.93 141
18494.22 131
18495.50 141
18496.79 156
18498.07 149
18499.36 147
18500.65 145
18501.93 151
18503.22 162
18504.50 145
18505.79 146
18507.08 153
18508.36 171
18509.65 160
18510.94 163
18512.22 165
18513.51 159
18514.80 148
18516.08 176
18517.37 177
18518.65 159
18519.94 149
18521.23 140
18522.51 171
18523.80 162
18525.09 154
18526.38 157
18527.66 164
18528.95 165
18530.24 144
18531.52 143
18532.81 153
18534.10 183
18535.39 145
18536.67 142
18537.96 171
18539.25 171
18540.53 175
18541.82 156
18543.11 171
18544.40 170
18545.68 154
18546.97 190
18548.26 153
18549.55 168
18550.84 186
18552.12 146
18553.41 138
18554.70 171
18555.99 171
18557.27 195
18558.56 152
18559.85 169
18561.14 163
18562.43 135
18563.72 165
18565.00 162
18566.29 180
18567.58 159
18568.87 188
18570.16 187
18571.45 171
18572.73 140
18574.02 173
18575.31 187
18576.60 173
18577.89 169
18579.18 165
18580.47 183
18581.75 177
18583.04 193
18584.33 186
18585.62 185
18586.91 166
18588.20 199
18589.49 188
18590.78 181
18592.07 159
18593.36 185
18594.65 161
18595.93 156
18597.22 159
18598.51 161
18599.80 169
18601.09 197
18602.38 172
18603.67 156
18604.96 186
18606.25 180
18607.54 184
18608.83 183
18610.12 198
18611.41 211
18612.70 206
18613.99 183
18615.28 195
18616.57 188
18617.86 190
18619.15 189
18620.44 207
18621.73 234
18623.02 227
18624.31 209
18625.60 227
18626.89 234
18628.18 189
18629.47 198
18630.76 191
18632.05 204
18633.34 200
18634.64 200
18635.93 168
18637.22 171
18638.51 179
18639.80 177
18641.09 176
18642.38 193
18643.67 200
18644.96 198
18646.25 195
18647.54 160
18648.84 172
18650.13 188
18651.42 189
18652.71 186
18654.00 177
18655.29 184
18656.58 190
18657.88 182
18659.17 152
18660.46 178
18661.75 187
18663.04 189
18664.33 188
18665.63 199
18666.92 188
18668.21 176
18669.50 158
18670.79 147
18672.08 195
18673.38 176
18674.67 170
18675.96 174
18677.25 164
18678.55 190
18679.84 177
18681.13 164
18682.42 141
18683.71 157
18685.01 144
18686.30 134
18687.59 160
18688.88 173
18690.18 147
18691.47 145
18692.76 191
18694.06 173
18695.35 158
18696.64 139
18697.93 156
18699.23 162
18700.52 141
18701.81 141
18703.11 153
18704.40 166
18705.69 169
18706.99 153
18708.28 182
18709.57 153
18710.86 166
18712.16 155
18713.45 169
18714.75 205
18716.04 146
18717.33 185
18718.63 153
18719.92 151
18721.21 140
18722.51 166
18723.80 146
18725.09 145
18726.39 167
18727.68 182
18728.98 169
18730.27 164
18731.56 155
18732.86 141
18734.15 177
18735.45 188
18736.74 176
18738.04 139
18739.33 128
18740.62 166
18741.92 172
18743.21 162
18744.51 157
18745.80 169
18747.10 157
18748.39 138
18749.69 143
18750.98 155
18752.27 164
18753.57 158
18754.86 152
18756.16 167
18757.45 157
18758.75 136
18760.04 148
18761.34 177
18762.63 187
18763.93 175
18765.23 151
18766.52 163
18767.82 152
18769.11 150
18770.41 151
18771.70 143
18773.00 161
18774.29 180
18775.59 145
18776.88 172
18778.18 162
18779.48 151
18780.77 147
18782.07 178
18783.36 174
18784.66 175
18785.95 161
18787.25 159
18788.55 139
18789.84 126
18791.14 155
18792.43 152
18793.73 144
18795.03 181
18796.32 174
18797.62 146
18798.92 147
18800.21 190
18801.51 209
18802.81 150
18804.10 157
18805.40 152
18806.70 152
18807.99 142
18809.29 144
18810.59 172
18811.88 186
18813.18 177
18814.48 182
18815.77 171
18817.07 169
18818.37 165
18819.66 166
18820.96 154
18822.26 149
18823.56 178
18824.85 163
18826.15 172
18827.45 149
18828.75 151
18830.04 142
18831.34 149
18832.64 165
18833.94 159
18835.23 193
18836.53 135
18837.83 140
18839.13 149
18840.42 167
18841.72 139
18843.02 168
18844.32 139
18845.62 150
18846.91 147
18848.21 144
18849.51 141
18850.81 168
18852.11 182
18853.40 155
18854.70 165
18856.00 153
18857.30 160
18858.60 209
18859.90 168
18861.20 174
18862.49 155
18863.79 157
18865.09 160
18866.39 142
18867.69 190
18868.99 151
18870.29 135
18871.59 143
18872.88 145
18874.18 180
18875.48 162
18876.78 138
18878.08 144
18879.38 132
18880.68 156
18881.98 147
18883.28 159
18884.58 155
18885.88 176
18887.18 165
18888.47 176
18889.77 167
18891.07 171
18892.37 156
18893.67 156
18894.97 191
18896.27 138
18897.57 150
18898.87 156
18900.17 148
18901.47 147
18902.77 159
18904.07 175
18905.37 131
18906.67 170
18907.97 175
18909.27 151
18910.57 161
18911.87 173
18913.17 158
18914.47 136
18915.77 158
18917.07 155
18918.38 155
18919.68 152
18920.98 161
18922.28 190
18923.58 137
18924.88 146
18926.18 162
18927.48 179
18928.78 158
18930.08 136
18931.38 172
18932.68 136
18933.98 158
18935.29 163
18936.59 146
18937.89 145
18939.19 151
18940.49 161
18941.79 151
18943.09 142
18944.39 169
18945.70 183
18947.00 164
18948.30 159
18949.60 160
18950.90 140
18952.20 171
18953.51 189
18954.81 154
18956.11 163
18957.41 145
18958.71 147
18960.02 155
18961.32 152
18962.62 146
18963.92 157
18965.22 142
18966.53 204
18967.83 136
18969.13 154
18970.43 138
18971.73 144
18973.04 129
18974.34 142
18975.64 166
18976.94 122
18978.25 144
18979.55 139
18980.85 166
18982.16 183
18983.46 137
18984.76 144
18986.06 137
18987.37 128
18988.67 154
18989.97 153
18991.28 111
18992.58 160
18993.88 154
18995.18 139
18996.49 148
18997.79 178
18999.09 163
19000.40 143
19001.70 152
19003.00 149
19004.31 154
19005.61 169
19006.92 165
19008.22 166
19009.52 142
19010.83 134
19012.13 171
19013.43 154
19014.74 147
19016.04 140
19017.35 139
19018.65 145
19019.95 145
19021.26 154
19022.56 137
19023.87 138
19025.17 145
19026.47 131
19027.78 137
19029.08 158
19030.39 145
19031.69 154
19033.00 156
19034.30 177
19035.61 120
19036.91 142
19038.21 117
19039.52 134
19040.82 147
19042.13 155
19043.43 141
19044.74 130
19046.04 164
19047.35 148
19048.65 146
19049.96 126
19051.26 145
19052.57 142
19053.87 156
19055.18 148
19056.48 120
19057.79 126
19059.09 148
19060.40 169
19061.71 163
19063.01 125
19064.32 146
19065.62 143
19066.93 134
19068.23 154
19069.54 139
19070.85 159
19072.15 145
19073.46 183
19074.76 148
19076.07 152
19077.37 183
19078.68 135
19079.99 138
19081.29 127
19082.60 134
19083.91 127
19085.21 156
19086.52 157
19087.82 167
19089.13 125
19090.44 137
19091.74 157
19093.05 149
19094.36 124
19095.66 143
19096.97 132
19098.28 140
19099.58 151
19100.89 131
19102.20 127
19103.50 147
19104.81 176
19106.12 166
19107.42 144
19108.73 135
19110.04 144
19111.35 145
19112.65 153
19113.96 149
19115.27 152
19116.58 140
19117.88 191
19119.19 162
19120.50 113
19121.81 145
19123.11 132
19124.42 137
19125.73 134
19127.04 148
19128.34 144
19129.65 176
19130.96 167
19132.27 170
19133.57 144
19134.88 143
19136.19 153
19137.50 143
19138.81 158
19140.12 144
19141.42 130
19142.73 133
19144.04 166
19145.35 138
19146.66 136
19147.97 133
19149.27 140
19150.58 128
19151.89 160
19153.20 135
19154.51 109
19155.82 137
19157.13 140
19158.43 130
19159.74 130
19161.05 136
19162.36 146
19163.67 159
19164.98 138
19166.29 164
19167.60 140
19168.91 160
19170.22 149
19171.52 162
19172.83 132
19174.14 150
19175.45 144
19176.76 139
19178.07 145
19179.38 127
19180.69 137
19182.00 135
19183.31 157
19184.62 143
19185.93 202
19187.24 143
19188.55 118
19189.86 141
19191.17 150
19192.48 138
19193.79 143
19195.10 141
19196.41 131
19197.72 128
19199.03 130
19200.34 137
19201.65 129
19202.96 144
19204.27 143
19205.58 144
19206.89 133
19208.20 178
19209.51 166
19210.82 152
19212.13 161
19213.44 157
19214.75 165
19216.06 144
19217.38 123
19218.69 133
19220.00 137
19221.31 155
19222.62 143
19223.93 121
19225.24 138
19226.55 121
19227.86 144
19229.17 154
19230.49 152
19231.80 146
19233.11 154
19234.42 139
19235.73 144
19237.04 159
19238.35 186
19239.67 152
19240.98 151
19242.29 119
19243.60 142
19244.91 159
19246.22 146
19247.54 115
19248.85 141
19250.16 153
19251.47 127
19252.78 119
19254.10 141
19255.41 147
19256.72 143
19258.03 130
19259.34 153
19260.66 171
19261.97 144
19263.28 139
19264.59 121
19265.91 134
19267.22 121
19268.53 157
19269.84 128
19271.16 140
19272.47 156
19273.78 163
19275.10 159
19276.41 146
19277.72 122
19279.03 159
19280.35 139
19281.66 143
19282.97 147
19284.29 134
19285.60 133
19286.91 151
19288.23 142
19289.54 133
19290.85 108
19292.17 122
19293.48 160
19294.79 145
19296.11 152
19297.42 174
19298.73 156
19300.05 133
19301.36 137
19302.67 155
19303.99 146
19305.30 183
19306.62 131
19307.93 128
19309.24 107
19310.56 135
19311.87 163
19313.19 155
19314.50 144
19315.81 136
19317.13 141
19318.44 143
19319.76 123
19321.07 144
19322.39 156
19323.70 159
19325.01 145
19326.33 137
19327.64 130
19328.96 123
19330.27 113
19331.59 158
19332.90 142
19334.22 133
19335.53 144
19336.85 131
19338.16 147
19339.48 140
19340.79 151
19342.11 130
19343.42 133
19344.74 127
19346.05 151
19347.37 168
19348.68 126
19350.00 139
19351.31 144
19352.63 153
19353.94 145
19355.26 133
19356.58 157
19357.89 142
19359.21 143
19360.52 155
19361.84 176
19363.15 160
19364.47 152
19365.79 131
19367.10 144
19368.42 154
19369.73 145
19371.05 160
19372.37 128
19373.68 134
19375.00 122
19376.31 130
19377.63 119
19378.95 145
19380.26 159
19381.58 124
19382.90 119
19384.21 119
19385.53 108
19386.85 131
19388.16 148
19389.48 148
19390.80 155
19392.11 145
19393.43 139
19394.75 130
19396.06 128
19397.38 156
19398.70 134
19400.01 119
19401.33 132
19402.65 142
19403.97 124
19405.28 166
19406.60 140
19407.92 118
19409.23 147
19410.55 157
19411.87 157
19413.19 130
19414.50 118
19415.82 152
19417.14 130
19418.46 126
19419.77 125
19421.09 106
19422.41 146
19423.73 174
19425.05 158
19426.36 137
19427.68 147
19429.00 113
19430.32 109
19431.64 133
19432.95 161
19434.27 152
19435.59 155
19436.91 152
19438.23 160
19439.55 136
19440.86 116
19442.18 153
19443.50 127
19444.82 140
19446.14 178
19447.46 142
19448.78 145
19450.09 148
19451.41 144
19452.73 140
19454.05 145
19455.37 131
19456.69 124
19458.01 142
19459.33 135
19460.65 160
19461.97 143
19463.28 120
19464.60 119
19465.92 138
19467.24 110
19468.56 138
19469.88 158
19471.20 137
19472.52 127
19473.84 178
19475.16 136
19476.48 134
19477.80 160
19479.12 119
19480.44 132
19481.76 135
19483.08 131
19484.40 113
19485.72 133
19487.04 120
19488.36 130
19489.68 114
19491.00 158
19492.32 109
19493.64 141
19494.96 137
19496.28 141
19497.60 160
19498.92 133
19500.24 112
19501.56 120
19502.88 139
19504.20 143
19505.52 148
19506.84 148
19508.16 127
19509.49 139
19510.81 163
19512.13 134
19513.45 137
19514.77 139
19516.09 154
19517.41 165
19518.73 153
19520.05 142
19521.37 151
19522.70 141
19524.02 160
19525.34 134
19526.66 146
19527.98 120
19529.30 179
19530.62 116
19531.95 129
19533.27 120
19534.59 137
19535.91 137
19537.23 135
19538.55 142
19539.88 133
19541.20 154
19542.52 110
19543.84 139
19545.16 137
19546.49 152
19547.81 151
19549.13 114
19550.45 155
19551.77 137
19553.10 145
19554.42 137
19555.74 145
19557.06 143
19558.39 135
19559.71 117
19561.03 137
19562.35 135
19563.68 117
19565.00 118
19566.32 116
19567.64 123
19568.97 149
19570.29 108
19571.61 116
19572.94 142
19574.26 133
19575.58 122
19576.90 145
19578.23 124
19579.55 111
19580.87 142
19582.20 137
19583.52 140
19584.84 133
19586.17 145
19587.49 125
19588.81 130
19590.14 129
19591.46 138
19592.78 137
19594.11 133
19595.43 133
19596.76 125
19598.08 123
19599.40 128
19600.73 125
19602.05 122
19603.37 116
19604.70 130
19606.02 120
19607.35 131
19608.67 127
19610.00 140
19611.32 127
19612.64 118
19613.97 130
19615.29 119
19616.62 134
19617.94 148
19619.27 164
19620.59 124
19621.92 122
19623.24 136
19624.56 127
19625.89 120
19627.21 110
19628.54 112
19629.86 141
19631.19 158
19632.51 143
19633.84 143
19635.16 135
19636.49 122
19637.81 131
19639.14 141
19640.46 120
19641.79 143
19643.11 152
19644.44 122
19645.77 136
19647.09 141
19648.42 129
19649.74 140
19651.07 135
19652.39 115
19653.72 137
19655.04 136
19656.37 133
19657.70 117
19659.02 134
19660.35 147
19661.67 123
19663.00 117
19664.33 120
19665.65 135
19666.98 114
19668.30 164
19669.63 154
19670.96 146
19672.28 133
19673.61 124
19674.94 109
19676.26 145
19677.59 137
19678.92 149
19680.24 123
19681.57 120
19682.90 138
19684.22 144
19685.55 139
19686.88 121
19688.20 129
19689.53 150
19690.86 118
19692.18 123
19693.51 138
19694.84 116
19696.16 142
19697.49 142
19698.82 146
19700.15 153
19701.47 131
19702.80 142
19704.13 135
19705.46 134
19706.78 128
19708.11 120
19709.44 144
19710.77 109
19712.09 120
19713.42 131
19714.75 155
19716.08 157
19717.40 146
19718.73 112
19720.06 160
19721.39 141
19722.72 128
19724.04 119
19725.37 151
19726.70 153
19728.03 159
19729.36 128
19730.68 132
19732.01 118
19733.34 121
19734.67 97
19736.00 106
19737.33 126
19738.66 197
19739.98 153
19741.31 137
19742.64 156
19743.97 130
19745.30 145
19746.63 130
19747.96 125
19749.29 123
19750.61 137
19751.94 145
19753.27 134
19754.60 113
19755.93 115
19757.26 110
19758.59 128
19759.92 126
19761.25 124
19762.58 121
19763.91 121
19765.24 110
19766.57 138
19767.89 141
19769.22 137
19770.55 118
19771.88 126
19773.21 125
19774.54 163
19775.87 111
19777.20 150
19778.53 151
19779.86 154
19781.19 102
19782.52 98
19783.85 128
19785.18 140
19786.51 124
19787.84 110
19789.17 112
19790.50 130
19791.83 119
19793.16 145
19794.49 139
19795.83 129
19797.16 143
19798.49 147
19799.82 144
19801.15 135
19802.48 112
19803.81 131
19805.14 144
19806.47 126
19807.80 135
19809.13 143
19810.46 121
19811.79 150
19813.13 140
19814.46 113
19815.79 136
19817.12 134
19818.45 130
19819.78 148
19821.11 116
19822.44 133
19823.78 178
19825.11 144
19826.44 127
19827.77 124
19829.10 150
19830.43 159
19831.77 126
19833.10 123
19834.43 103
19835.76 101
19837.09 118
19838.42 110
19839.76 112
19841.09 117
19842.42 148
19843.75 122
19845.08 125
19846.42 139
19847.75 135
19849.08 136
19850.41 101
19851.75 121
19853.08 127
19854.41 129
19855.74 125
19857.08 131
19858.41 144
19859.74 118
19861.07 133
19862.41 152
19863.74 149
19865.07 141
19866.41 137
19867.74 130
19869.07 114
19870.40 115
19871.74 141
19873.07 134
19874.40 119
19875.74 129
19877.07 144
19878.40 125
19879.74 121
19881.07 125
19882.40 155
19883.74 146
19885.07 128
19886.40 143
19887.74 122
19889.07 125
19890.40 151
19891.74 119
19893.07 115
19894.41 120
19895.74 114
19897.07 125
19898.41 148
19899.74 124
19901.08 119
19902.41 144
19903.74 146
19905.08 128
19906.41 138
19907.75 145
19909.08 139
19910.41 136
19911.75 149
19913.08 117
19914.42 125
19915.75 121
19917.09 128
19918.42 136
19919.76 133
19921.09 151
19922.43 133
19923.76 133
19925.10 110
19926.43 149
19927.77 123
19929.10 102
19930.44 130
19931.77 122
19933.11 143
19934.44 123
19935.78 130
19937.11 162
19938.45 151
19939.78 130
19941.12 133
19942.45 159
19943.79 138
19945.12 134
19946.46 115
19947.79 109
19949.13 140
19950.47 143
19951.80 145
19953.14 149
19954.47 140
19955.81 110
19957.15 121
19958.48 116
19959.82 113
19961.15 139
19962.49 131
19963.83 128
19965.16 146
19966.50 124
19967.83 121
19969.17 113
19970.51 140
19971.84 112
19973.18 132
19974.52 139
19975.85 146
19977.19 136
19978.53 115
19979.86 107
19981.20 116
19982.54 108
19983.87 128
19985.21 142
19986.55 115
19987.88 107
19989.22 120
19990.56 128
19991.89 149
19993.23 161
19994.57 145
19995.91 125
19997.24 150
19998.58 143
19999.92 143
20001.26 118
20002.59 127
20003.93 146
20005.27 114
20006.61 106
20007.94 120
20009.28 124
20010.62 111
20011.96 133
20013.29 138
20014.63 133
20015.97 139
20017.31 146
20018.65 130
20019.98 128
20021.32 106
20022.66 141
20024.00 166
20025.34 114
20026.67 120
20028.01 127
20029.35 142
20030.69 134
20032.03 129
20033.37 148
20034.71 126
20036.04 152
20037.38 150
20038.72 120
20040.06 110
20041.40 133
20042.74 126
20044.08 127
20045.42 149
20046.75 150
20048.09 142
20049.43 145
20050.77 132
20052.11 135
20053.45 140
20054.79 141
20056.13 143
20057.47 137
20058.81 140
20060.15 141
20061.49 147
20062.82 114
20064.16 134
20065.50 140
20066.84 131
20068.18 149
20069.52 145
20070.86 108
20072.20 130
20073.54 151
20074.88 105
20076.22 126
20077.56 127
20078.90 136
20080.24 158
20081.58 148
20082.92 121
20084.26 129
20085.60 108
20086.94 109
20088.28 143
20089.62 139
20090.96 150
20092.30 137
20093.64 127
20094.99 124
20096.33 114
20097.67 143
20099.01 150
20100.35 150
20101.69 167
20103.03 145
20104.37 141
20105.71 142
20107.05 142
20108.39 149
20109.73 136
20111.08 141
20112.42 169
20113.76 147
20115.10 107
20116.44 120
20117.78 134
20119.12 115
20120.46 171
20121.81 155
20123.15 130
20124.49 111
20125.83 131
20127.17 133
20128.51 123
20129.86 129
20131.20 135
20132.54 119
20133.88 112
20135.22 112
20136.56 107
20137.91 116
20139.25 117
