# Supplementary material for: MALDI-TOF MS typing enables the classification of brewing yeasts of the genus Saccharomyces to major beer styles
Source: PLoS One. 2017 Aug 9;12(8):e0181694. doi: 10.1371/journal.pone.0181694 (PMC5549903; doi:10.1371/journal.pone.0181694)
Supplement: S1 File — The directory includes 90 raw files and was zipped to “.zip”; the folder has three strains with 30 spectra per strain; S1 Text explains the raw files with an example and Table 1 represents the yeast strains used within the experiment. (ZIP) [file pone.0181694.s004.zip › 1-3/30250-68-OG-WB-WB-YPG-18h-E-E_2015-07-07__0_A3_1.dat]

2000.10 858
2000.52 868
2000.94 866
2001.36 793
2001.78 871
2002.21 895
2002.63 843
2003.05 809
2003.47 828
2003.89 632
2004.32 767
2004.74 771
2005.16 714
2005.58 677
2006.00 769
2006.43 855
2006.85 810
2007.27 947
2007.69 892
2008.12 858
2008.54 863
2008.96 900
2009.38 797
2009.81 801
2010.23 681
2010.65 747
2011.08 865
2011.50 866
2011.92 940
2012.34 766
2012.77 753
2013.19 726
2013.61 682
2014.04 623
2014.46 689
2014.88 696
2015.31 670
2015.73 627
2016.15 744
2016.58 780
2017.00 727
2017.42 693
2017.85 868
2018.27 847
2018.69 846
2019.12 938
2019.54 930
2019.96 803
2020.39 901
2020.81 895
2021.23 859
2021.66 892
2022.08 845
2022.51 739
2022.93 718
2023.35 789
2023.78 728
2024.20 669
2024.63 645
2025.05 755
2025.48 734
2025.90 706
2026.32 701
2026.75 670
2027.17 700
2027.60 644
2028.02 637
2028.45 779
2028.87 761
2029.30 684
2029.72 653
2030.15 638
2030.57 638
2031.00 739
2031.42 693
2031.85 674
2032.27 832
2032.70 721
2033.12 694
2033.55 726
2033.97 725
2034.40 643
2034.82 804
2035.25 807
2035.67 736
2036.10 803
2036.52 771
2036.95 713
2037.37 848
2037.80 789
2038.22 860
2038.65 718
2039.08 712
2039.50 747
2039.93 783
2040.35 965
2040.78 846
2041.21 809
2041.63 810
2042.06 780
2042.48 779
2042.91 650
2043.34 578
2043.76 661
2044.19 736
2044.61 716
2045.04 699
2045.47 708
2045.89 775
2046.32 757
2046.75 842
2047.17 792
2047.60 771
2048.03 772
2048.45 744
2048.88 724
2049.31 718
2049.73 794
2050.16 613
2050.59 833
2051.01 823
2051.44 635
2051.87 667
2052.29 786
2052.72 810
2053.15 824
2053.58 734
2054.00 781
2054.43 723
2054.86 789
2055.29 762
2055.71 897
2056.14 888
2056.57 842
2057.00 784
2057.42 849
2057.85 779
2058.28 735
2058.71 854
2059.13 816
2059.56 850
2059.99 867
2060.42 795
2060.85 779
2061.27 739
2061.70 816
2062.13 853
2062.56 889
2062.99 827
2063.41 982
2063.84 958
2064.27 986
2064.70 1011
2065.13 1089
2065.56 1162
2065.98 928
2066.41 1100
2066.84 1173
2067.27 1094
2067.70 912
2068.13 958
2068.56 955
2068.99 905
2069.41 892
2069.84 714
2070.27 784
2070.70 723
2071.13 765
2071.56 833
2071.99 652
2072.42 706
2072.85 704
2073.28 826
2073.71 825
2074.13 687
2074.56 717
2074.99 861
2075.42 799
2075.85 752
2076.28 828
2076.71 751
2077.14 778
2077.57 760
2078.00 668
2078.43 733
2078.86 802
2079.29 808
2079.72 879
2080.15 848
2080.58 812
2081.01 806
2081.44 821
2081.87 808
2082.30 851
2082.73 833
2083.16 697
2083.59 744
2084.02 732
2084.45 668
2084.88 732
2085.31 763
2085.74 774
2086.17 833
2086.61 826
2087.04 761
2087.47 758
2087.90 931
2088.33 938
2088.76 950
2089.19 754
2089.62 817
2090.05 821
2090.48 739
2090.91 677
2091.35 688
2091.78 683
2092.21 773
2092.64 733
2093.07 620
2093.50 738
2093.93 774
2094.36 700
2094.80 682
2095.23 754
2095.66 730
2096.09 722
2096.52 730
2096.95 725
2097.39 729
2097.82 652
2098.25 741
2098.68 834
2099.11 848
2099.55 731
2099.98 765
2100.41 768
2100.84 766
2101.27 721
2101.71 662
2102.14 824
2102.57 748
2103.00 625
2103.43 828
2103.87 807
2104.30 767
2104.73 698
2105.16 833
2105.60 643
2106.03 600
2106.46 577
2106.90 810
2107.33 759
2107.76 855
2108.19 732
2108.63 829
2109.06 902
2109.49 785
2109.93 792
2110.36 752
2110.79 759
2111.23 700
2111.66 663
2112.09 715
2112.52 673
2112.96 719
2113.39 708
2113.83 608
2114.26 570
2114.69 666
2115.13 840
2115.56 896
2115.99 806
2116.43 789
2116.86 652
2117.29 639
2117.73 631
2118.16 645
2118.60 582
2119.03 621
2119.46 781
2119.90 814
2120.33 824
2120.77 860
2121.20 778
2121.63 661
2122.07 603
2122.50 723
2122.94 708
2123.37 724
2123.81 729
2124.24 735
2124.68 657
2125.11 824
2125.54 802
2125.98 643
2126.41 722
2126.85 772
2127.28 693
2127.72 740
2128.15 712
2128.59 750
2129.02 879
2129.46 867
2129.89 765
2130.33 811
2130.76 739
2131.20 860
2131.63 836
2132.07 885
2132.51 811
2132.94 896
2133.38 828
2133.81 923
2134.25 856
2134.68 838
2135.12 774
2135.55 846
2135.99 917
2136.43 810
2136.86 882
2137.30 823
2137.73 752
2138.17 710
2138.60 741
2139.04 856
2139.48 821
2139.91 705
2140.35 670
2140.79 737
2141.22 849
2141.66 639
2142.09 771
2142.53 685
2142.97 661
2143.40 658
2143.84 655
2144.28 689
2144.71 599
2145.15 585
2145.59 754
2146.02 767
2146.46 894
2146.90 920
2147.33 931
2147.77 798
2148.21 807
2148.64 835
2149.08 838
2149.52 833
2149.96 989
2150.39 987
2150.83 900
2151.27 932
2151.70 959
2152.14 951
2152.58 817
2153.02 959
2153.45 968
2153.89 836
2154.33 860
2154.77 905
2155.20 869
2155.64 756
2156.08 769
2156.52 795
2156.96 808
2157.39 735
2157.83 788
2158.27 911
2158.71 826
2159.15 833
2159.58 847
2160.02 816
2160.46 811
2160.90 915
2161.34 828
2161.78 795
2162.21 780
2162.65 766
2163.09 778
2163.53 789
2163.97 935
2164.41 718
2164.84 735
2165.28 736
2165.72 650
2166.16 660
2166.60 663
2167.04 819
2167.48 936
2167.92 801
2168.36 919
2168.79 927
2169.23 799
2169.67 902
2170.11 893
2170.55 869
2170.99 1068
2171.43 1091
2171.87 950
2172.31 849
2172.75 986
2173.19 1163
2173.63 879
2174.07 923
2174.51 1059
2174.95 1035
2175.39 940
2175.83 860
2176.27 959
2176.70 1145
2177.14 1058
2177.58 977
2178.02 875
2178.46 856
2178.90 838
2179.34 963
2179.79 879
2180.23 798
2180.67 795
2181.11 886
2181.55 804
2181.99 844
2182.43 876
2182.87 737
2183.31 781
2183.75 944
2184.19 881
2184.63 736
2185.07 767
2185.51 900
2185.95 937
2186.39 944
2186.83 809
2187.27 748
2187.72 831
2188.16 874
2188.60 849
2189.04 995
2189.48 921
2189.92 1052
2190.36 920
2190.80 808
2191.24 754
2191.69 866
2192.13 888
2192.57 960
2193.01 876
2193.45 1098
2193.89 1097
2194.34 934
2194.78 1031
2195.22 1112
2195.66 1181
2196.10 1040
2196.54 1030
2196.99 1093
2197.43 1142
2197.87 1053
2198.31 1026
2198.75 991
2199.20 1045
2199.64 1103
2200.08 936
2200.52 924
2200.96 939
2201.41 793
2201.85 795
2202.29 783
2202.73 840
2203.18 919
2203.62 786
2204.06 808
2204.50 863
2204.95 817
2205.39 883
2205.83 895
2206.28 726
2206.72 869
2207.16 874
2207.60 956
2208.05 916
2208.49 731
2208.93 786
2209.38 809
2209.82 806
2210.26 740
2210.71 722
2211.15 766
2211.59 941
2212.04 894
2212.48 908
2212.92 850
2213.37 917
2213.81 906
2214.25 933
2214.70 856
2215.14 948
2215.59 900
2216.03 783
2216.47 910
2216.92 795
2217.36 837
2217.80 799
2218.25 889
2218.69 890
2219.14 842
2219.58 750
2220.03 751
2220.47 840
2220.91 790
2221.36 848
2221.80 842
2222.25 880
2222.69 763
2223.14 876
2223.58 982
2224.03 871
2224.47 728
2224.91 810
2225.36 832
2225.80 873
2226.25 896
2226.69 910
2227.14 905
2227.58 1014
2228.03 966
2228.47 884
2228.92 867
2229.36 765
2229.81 851
2230.25 968
2230.70 1094
2231.15 998
2231.59 962
2232.04 833
2232.48 957
2232.93 994
2233.37 1015
2233.82 1044
2234.26 1034
2234.71 926
2235.15 1025
2235.60 922
2236.05 857
2236.49 941
2236.94 866
2237.38 842
2237.83 822
2238.28 886
2238.72 848
2239.17 780
2239.61 702
2240.06 722
2240.51 814
2240.95 742
2241.40 675
2241.85 634
2242.29 632
2242.74 629
2243.19 726
2243.63 757
2244.08 756
2244.53 620
2244.97 742
2245.42 760
2245.87 662
2246.31 730
2246.76 793
2247.21 667
2247.65 891
2248.10 799
2248.55 630
2248.99 732
2249.44 706
2249.89 700
2250.34 753
2250.78 799
2251.23 886
2251.68 735
2252.13 646
2252.57 716
2253.02 663
2253.47 769
2253.92 679
2254.36 715
2254.81 784
2255.26 751
2255.71 688
2256.15 782
2256.60 820
2257.05 727
2257.50 736
2257.95 715
2258.39 570
2258.84 661
2259.29 657
2259.74 653
2260.19 839
2260.63 739
2261.08 797
2261.53 838
2261.98 839
2262.43 799
2262.88 852
2263.32 1047
2263.77 940
2264.22 884
2264.67 783
2265.12 741
2265.57 828
2266.02 969
2266.47 1071
2266.91 831
2267.36 932
2267.81 786
2268.26 719
2268.71 898
2269.16 904
2269.61 831
2270.06 1114
2270.51 1137
2270.96 910
2271.41 1061
2271.86 1182
2272.30 1034
2272.75 991
2273.20 976
2273.65 930
2274.10 895
2274.55 844
2275.00 807
2275.45 952
2275.90 865
2276.35 872
2276.80 834
2277.25 744
2277.70 715
2278.15 747
2278.60 716
2279.05 750
2279.50 829
2279.95 845
2280.40 891
2280.85 890
2281.30 838
2281.75 673
2282.20 543
2282.65 696
2283.10 693
2283.55 759
2284.00 693
2284.46 681
2284.91 652
2285.36 782
2285.81 814
2286.26 813
2286.71 912
2287.16 1011
2287.61 1064
2288.06 1129
2288.51 1224
2288.96 1300
2289.42 1475
2289.87 1472
2290.32 1619
2290.77 1597
2291.22 1567
2291.67 1785
2292.12 1803
2292.57 1713
2293.03 1587
2293.48 1303
2293.93 1241
2294.38 1335
2294.83 1171
2295.28 1122
2295.74 1070
2296.19 987
2296.64 878
2297.09 881
2297.54 753
2297.99 754
2298.45 777
2298.90 855
2299.35 796
2299.80 817
2300.25 784
2300.71 741
2301.16 647
2301.61 700
2302.06 765
2302.52 834
2302.97 776
2303.42 719
2303.87 716
2304.33 686
2304.78 679
2305.23 839
2305.68 706
2306.14 779
2306.59 780
2307.04 776
2307.50 967
2307.95 1045
2308.40 938
2308.85 898
2309.31 1014
2309.76 961
2310.21 1015
2310.67 926
2311.12 932
2311.57 1004
2312.03 912
2312.48 886
2312.93 903
2313.39 849
2313.84 743
2314.29 818
2314.75 931
2315.20 1019
2315.66 886
2316.11 800
2316.56 868
2317.02 881
2317.47 894
2317.92 849
2318.38 947
2318.83 913
2319.29 917
2319.74 818
2320.19 843
2320.65 793
2321.10 827
2321.56 829
2322.01 934
2322.47 947
2322.92 1059
2323.37 911
2323.83 1174
2324.28 1099
2324.74 966
2325.19 1121
2325.65 1120
2326.10 1132
2326.56 1061
2327.01 991
2327.47 1071
2327.92 1162
2328.38 1041
2328.83 1147
2329.29 1037
2329.74 935
2330.20 896
2330.65 822
2331.11 809
2331.56 859
2332.02 941
2332.47 896
2332.93 888
2333.38 766
2333.84 818
2334.29 879
2334.75 949
2335.21 814
2335.66 851
2336.12 911
2336.57 791
2337.03 760
2337.48 786
2337.94 801
2338.40 787
2338.85 815
2339.31 906
2339.76 794
2340.22 837
2340.68 905
2341.13 802
2341.59 834
2342.04 909
2342.50 757
2342.96 768
2343.41 768
2343.87 795
2344.33 648
2344.78 667
2345.24 751
2345.70 813
2346.15 819
2346.61 847
2347.07 872
2347.52 986
2347.98 916
2348.44 847
2348.89 858
2349.35 925
2349.81 792
2350.26 851
2350.72 803
2351.18 868
2351.64 707
2352.09 821
2352.55 843
2353.01 784
2353.47 794
2353.92 807
2354.38 833
2354.84 763
2355.30 724
2355.75 682
2356.21 863
2356.67 802
2357.13 806
2357.58 767
2358.04 709
2358.50 707
2358.96 672
2359.42 839
2359.87 836
2360.33 704
2360.79 814
2361.25 999
2361.71 842
2362.16 819
2362.62 784
2363.08 773
2363.54 770
2364.00 803
2364.46 775
2364.91 861
2365.37 857
2365.83 979
2366.29 824
2366.75 880
2367.21 837
2367.67 861
2368.13 795
2368.58 757
2369.04 928
2369.50 902
2369.96 809
2370.42 686
2370.88 699
2371.34 827
2371.80 800
2372.26 828
2372.72 916
2373.17 961
2373.63 876
2374.09 850
2374.55 963
2375.01 1030
2375.47 1097
2375.93 996
2376.39 965
2376.85 902
2377.31 827
2377.77 839
2378.23 942
2378.69 922
2379.15 827
2379.61 884
2380.07 811
2380.53 683
2380.99 795
2381.45 829
2381.91 775
2382.37 845
2382.83 834
2383.29 836
2383.75 774
2384.21 790
2384.67 640
2385.13 760
2385.59 803
2386.05 890
2386.51 784
2386.97 786
2387.43 763
2387.90 787
2388.36 728
2388.82 763
2389.28 781
2389.74 824
2390.20 775
2390.66 779
2391.12 890
2391.58 785
2392.04 686
2392.51 813
2392.97 855
2393.43 838
2393.89 887
2394.35 785
2394.81 772
2395.27 931
2395.73 825
2396.20 923
2396.66 949
2397.12 854
2397.58 799
2398.04 851
2398.50 711
2398.97 811
2399.43 802
2399.89 744
2400.35 798
2400.81 820
2401.28 851
2401.74 863
2402.20 784
2402.66 794
2403.12 713
2403.59 717
2404.05 798
2404.51 801
2404.97 687
2405.44 816
2405.90 873
2406.36 873
2406.82 789
2407.29 825
2407.75 826
2408.21 861
2408.67 681
2409.14 648
2409.60 790
2410.06 806
2410.52 762
2410.99 714
2411.45 720
2411.91 753
2412.38 638
2412.84 692
2413.30 729
2413.77 679
2414.23 773
2414.69 810
2415.16 865
2415.62 753
2416.08 790
2416.55 868
2417.01 882
2417.47 949
2417.94 895
2418.40 912
2418.86 971
2419.33 892
2419.79 809
2420.26 818
2420.72 971
2421.18 753
2421.65 826
2422.11 763
2422.58 825
2423.04 761
2423.50 743
2423.97 727
2424.43 732
2424.90 775
2425.36 837
2425.83 873
2426.29 900
2426.75 961
2427.22 876
2427.68 918
2428.15 728
2428.61 757
2429.08 664
2429.54 811
2430.01 786
2430.47 756
2430.94 908
2431.40 748
2431.87 745
2432.33 813
2432.80 866
2433.26 912
2433.73 763
2434.19 722
2434.66 763
2435.12 813
2435.59 889
2436.05 865
2436.52 738
2436.98 782
2437.45 877
2437.91 936
2438.38 960
2438.85 797
2439.31 980
2439.78 864
2440.24 829
2440.71 764
2441.17 851
2441.64 939
2442.11 1039
2442.57 846
2443.04 880
2443.50 828
2443.97 884
2444.44 1027
2444.90 959
2445.37 956
2445.83 833
2446.30 761
2446.77 777
2447.23 835
2447.70 804
2448.17 887
2448.63 782
2449.10 790
2449.57 727
2450.03 662
2450.50 782
2450.97 701
2451.43 711
2451.90 771
2452.37 796
2452.83 809
2453.30 712
2453.77 826
2454.24 783
2454.70 718
2455.17 790
2455.64 873
2456.10 832
2456.57 683
2457.04 675
2457.51 709
2457.97 732
2458.44 635
2458.91 727
2459.38 702
2459.84 729
2460.31 654
2460.78 803
2461.25 730
2461.71 609
2462.18 674
2462.65 808
2463.12 752
2463.59 611
2464.05 750
2464.52 717
2464.99 636
2465.46 695
2465.93 758
2466.39 752
2466.86 769
2467.33 685
2467.80 730
2468.27 783
2468.74 782
2469.20 727
2469.67 785
2470.14 870
2470.61 803
2471.08 796
2471.55 782
2472.02 869
2472.49 828
2472.95 748
2473.42 667
2473.89 769
2474.36 778
2474.83 777
2475.30 724
2475.77 694
2476.24 746
2476.71 789
2477.18 684
2477.65 745
2478.11 753
2478.58 910
2479.05 777
2479.52 680
2479.99 675
2480.46 834
2480.93 683
2481.40 618
2481.87 661
2482.34 652
2482.81 636
2483.28 596
2483.75 604
2484.22 694
2484.69 788
2485.16 864
2485.63 812
2486.10 772
2486.57 803
2487.04 770
2487.51 889
2487.98 913
2488.45 756
2488.92 854
2489.39 828
2489.86 953
2490.33 869
2490.80 835
2491.27 726
2491.74 906
2492.22 883
2492.69 876
2493.16 860
2493.63 830
2494.10 887
2494.57 919
2495.04 911
2495.51 878
2495.98 840
2496.45 755
2496.92 804
2497.40 809
2497.87 709
2498.34 769
2498.81 767
2499.28 683
2499.75 747
2500.22 735
2500.70 812
2501.17 795
2501.64 693
2502.11 753
2502.58 791
2503.05 796
2503.53 776
2504.00 687
2504.47 878
2504.94 772
2505.41 782
2505.88 747
2506.36 704
2506.83 771
2507.30 759
2507.77 743
2508.25 775
2508.72 738
2509.19 937
2509.66 890
2510.13 850
2510.61 1053
2511.08 912
2511.55 905
2512.02 960
2512.50 879
2512.97 1037
2513.44 1134
2513.91 1054
2514.39 832
2514.86 920
2515.33 932
2515.81 851
2516.28 953
2516.75 811
2517.23 774
2517.70 768
2518.17 876
2518.64 932
2519.12 865
2519.59 856
2520.06 818
2520.54 834
2521.01 821
2521.48 816
2521.96 680
2522.43 801
2522.91 770
2523.38 758
2523.85 770
2524.33 884
2524.80 870
2525.27 865
2525.75 840
2526.22 729
2526.70 702
2527.17 738
2527.64 721
2528.12 834
2528.59 810
2529.07 847
2529.54 891
2530.01 888
2530.49 920
2530.96 977
2531.44 863
2531.91 859
2532.39 931
2532.86 877
2533.33 906
2533.81 860
2534.28 860
2534.76 889
2535.23 826
2535.71 957
2536.18 843
2536.66 881
2537.13 911
2537.61 780
2538.08 823
2538.56 948
2539.03 891
2539.51 978
2539.98 916
2540.46 917
2540.93 840
2541.41 918
2541.88 1027
2542.36 1062
2542.84 1025
2543.31 993
2543.79 909
2544.26 979
2544.74 944
2545.21 933
2545.69 897
2546.16 926
2546.64 893
2547.12 1130
2547.59 1058
2548.07 1118
2548.54 1080
2549.02 1042
2549.50 988
2549.97 1010
2550.45 1033
2550.92 1066
2551.40 1050
2551.88 952
2552.35 927
2552.83 936
2553.31 772
2553.78 908
2554.26 1045
2554.74 902
2555.21 1050
2555.69 995
2556.17 894
2556.64 772
2557.12 888
2557.60 814
2558.07 780
2558.55 780
2559.03 722
2559.50 718
2559.98 969
2560.46 831
2560.93 960
2561.41 918
2561.89 781
2562.37 841
2562.84 906
2563.32 806
2563.80 755
2564.28 832
2564.75 835
2565.23 822
2565.71 824
2566.19 812
2566.66 767
2567.14 725
2567.62 721
2568.10 778
2568.57 684
2569.05 613
2569.53 673
2570.01 735
2570.49 783
2570.96 581
2571.44 725
2571.92 746
2572.40 589
2572.88 677
2573.36 693
2573.83 725
2574.31 730
2574.79 659
2575.27 771
2575.75 642
2576.23 764
2576.70 755
2577.18 735
2577.66 736
2578.14 681
2578.62 792
2579.10 739
2579.58 756
2580.06 722
2580.54 806
2581.01 844
2581.49 748
2581.97 775
2582.45 722
2582.93 791
2583.41 857
2583.89 848
2584.37 806
2584.85 717
2585.33 632
2585.81 728
2586.29 689
2586.77 796
2587.25 787
2587.72 729
2588.20 824
2588.68 833
2589.16 869
2589.64 841
2590.12 819
2590.60 843
2591.08 1084
2591.56 875
2592.04 763
2592.52 900
2593.00 928
2593.48 730
2593.96 705
2594.44 672
2594.92 632
2595.40 666
2595.89 654
2596.37 703
2596.85 696
2597.33 830
2597.81 769
2598.29 721
2598.77 737
2599.25 651
2599.73 719
2600.21 718
2600.69 752
2601.17 796
2601.65 719
2602.13 772
2602.62 741
2603.10 834
2603.58 742
2604.06 728
2604.54 760
2605.02 778
2605.50 770
2605.98 846
2606.46 763
2606.95 773
2607.43 925
2607.91 784
2608.39 749
2608.87 833
2609.35 828
2609.84 740
2610.32 740
2610.80 829
2611.28 780
2611.76 698
2612.24 795
2612.73 840
2613.21 847
2613.69 790
2614.17 771
2614.65 803
2615.14 782
2615.62 774
2616.10 757
2616.58 784
2617.07 798
2617.55 839
2618.03 807
2618.51 814
2619.00 895
2619.48 891
2619.96 776
2620.44 812
2620.93 786
2621.41 723
2621.89 771
2622.37 861
2622.86 814
2623.34 670
2623.82 665
2624.31 643
2624.79 652
2625.27 681
2625.76 720
2626.24 690
2626.72 699
2627.20 718
2627.69 740
2628.17 835
2628.66 816
2629.14 819
2629.62 870
2630.11 910
2630.59 952
2631.07 792
2631.56 899
2632.04 920
2632.52 780
2633.01 878
2633.49 1007
2633.98 831
2634.46 872
2634.94 853
2635.43 810
2635.91 752
2636.40 848
2636.88 840
2637.36 817
2637.85 789
2638.33 724
2638.82 816
2639.30 774
2639.79 771
2640.27 715
2640.75 765
2641.24 818
2641.72 913
2642.21 840
2642.69 829
2643.18 806
2643.66 695
2644.15 680
2644.63 646
2645.12 700
2645.60 746
2646.09 816
2646.57 792
2647.06 676
2647.54 721
2648.03 785
2648.51 716
2649.00 653
2649.48 668
2649.97 707
2650.45 777
2650.94 705
2651.43 670
2651.91 789
2652.40 796
2652.88 725
2653.37 738
2653.85 723
2654.34 829
2654.82 738
2655.31 706
2655.80 678
2656.28 709
2656.77 696
2657.25 846
2657.74 762
2658.23 748
2658.71 681
2659.20 750
2659.69 703
2660.17 614
2660.66 725
2661.14 741
2661.63 684
2662.12 759
2662.60 835
2663.09 861
2663.58 879
2664.06 781
2664.55 739
2665.04 782
2665.52 890
2666.01 731
2666.50 801
2666.98 789
2667.47 803
2667.96 773
2668.45 777
2668.93 788
2669.42 634
2669.91 734
2670.39 836
2670.88 861
2671.37 830
2671.86 819
2672.34 859
2672.83 837
2673.32 755
2673.81 843
2674.29 877
2674.78 1051
2675.27 1106
2675.76 1023
2676.24 1217
2676.73 1293
2677.22 1053
2677.71 933
2678.20 1002
2678.68 804
2679.17 783
2679.66 846
2680.15 893
2680.64 695
2681.12 709
2681.61 835
2682.10 794
2682.59 786
2683.08 718
2683.57 717
2684.05 744
2684.54 739
2685.03 702
2685.52 655
2686.01 723
2686.50 802
2686.99 737
2687.47 718
2687.96 724
2688.45 781
2688.94 827
2689.43 818
2689.92 786
2690.41 722
2690.90 678
2691.39 795
2691.88 839
2692.37 731
2692.85 760
2693.34 826
2693.83 784
2694.32 786
2694.81 773
2695.30 712
2695.79 783
2696.28 756
2696.77 649
2697.26 713
2697.75 763
2698.24 757
2698.73 699
2699.22 635
2699.71 812
2700.20 720
2700.69 761
2701.18 824
2701.67 896
2702.16 818
2702.65 765
2703.14 725
2703.63 690
2704.12 861
2704.61 817
2705.10 886
2705.59 915
2706.08 819
2706.57 733
2707.06 649
2707.55 666
2708.04 765
2708.53 758
2709.03 704
2709.52 855
2710.01 787
2710.50 703
2710.99 824
2711.48 715
2711.97 823
2712.46 697
2712.95 786
2713.44 769
2713.94 828
2714.43 737
2714.92 772
2715.41 819
2715.90 773
2716.39 763
2716.88 699
2717.38 708
2717.87 722
2718.36 854
2718.85 724
2719.34 853
2719.83 987
2720.32 818
2720.82 778
2721.31 905
2721.80 836
2722.29 837
2722.78 926
2723.28 816
2723.77 889
2724.26 757
2724.75 777
2725.25 839
2725.74 743
2726.23 797
2726.72 847
2727.21 907
2727.71 718
2728.20 667
2728.69 799
2729.18 750
2729.68 779
2730.17 772
2730.66 974
2731.16 843
2731.65 802
2732.14 781
2732.63 890
2733.13 943
2733.62 942
2734.11 864
2734.61 945
2735.10 976
2735.59 941
2736.08 864
2736.58 933
2737.07 839
2737.56 960
2738.06 969
2738.55 872
2739.05 863
2739.54 733
2740.03 776
2740.53 729
2741.02 804
2741.51 689
2742.01 801
2742.50 831
2742.99 686
2743.49 731
2743.98 699
2744.48 767
2744.97 756
2745.46 809
2745.96 737
2746.45 828
2746.95 904
2747.44 1082
2747.93 972
2748.43 781
2748.92 849
2749.42 998
2749.91 825
2750.41 831
2750.90 798
2751.40 852
2751.89 731
2752.39 713
2752.88 739
2753.37 835
2753.87 847
2754.36 874
2754.86 815
2755.35 774
2755.85 857
2756.34 767
2756.84 769
2757.33 744
2757.83 697
2758.32 791
2758.82 845
2759.32 767
2759.81 736
2760.31 717
2760.80 784
2761.30 759
2761.79 747
2762.29 764
2762.78 729
2763.28 853
2763.77 891
2764.27 774
2764.77 793
2765.26 847
2765.76 833
2766.25 885
2766.75 949
2767.25 999
2767.74 892
2768.24 785
2768.73 779
2769.23 686
2769.73 814
2770.22 850
2770.72 720
2771.22 878
2771.71 879
2772.21 762
2772.70 954
2773.20 867
2773.70 784
2774.19 974
2774.69 960
2775.19 1031
2775.68 1130
2776.18 1111
2776.68 1050
2777.17 1149
2777.67 1123
2778.17 1209
2778.67 1215
2779.16 1171
2779.66 1128
2780.16 1114
2780.65 1002
2781.15 987
2781.65 822
2782.15 886
2782.64 872
2783.14 841
2783.64 902
2784.14 819
2784.63 843
2785.13 727
2785.63 800
2786.13 824
2786.62 712
2787.12 757
2787.62 755
2788.12 734
2788.62 683
2789.11 658
2789.61 658
2790.11 749
2790.61 775
2791.11 781
2791.60 940
2792.10 886
2792.60 760
2793.10 804
2793.60 718
2794.10 730
2794.59 723
2795.09 734
2795.59 736
2796.09 738
2796.59 894
2797.09 892
2797.59 838
2798.08 843
2798.58 862
2799.08 791
2799.58 893
2800.08 836
2800.58 880
2801.08 854
2801.58 830
2802.08 763
2802.58 732
2803.07 828
2803.57 879
2804.07 778
2804.57 744
2805.07 774
2805.57 752
2806.07 839
2806.57 885
2807.07 751
2807.57 822
2808.07 894
2808.57 972
2809.07 993
2809.57 992
2810.07 956
2810.57 1005
2811.07 1079
2811.57 873
2812.07 841
2812.57 905
2813.07 863
2813.57 795
2814.07 697
2814.57 781
2815.07 819
2815.57 719
2816.07 764
2816.57 755
2817.07 888
2817.57 795
2818.07 736
2818.57 783
2819.07 864
2819.57 778
2820.07 807
2820.57 821
2821.07 863
2821.58 818
2822.08 697
2822.58 812
2823.08 914
2823.58 792
2824.08 789
2824.58 713
2825.08 721
2825.58 696
2826.09 699
2826.59 740
2827.09 699
2827.59 772
2828.09 781
2828.59 778
2829.09 680
2829.60 771
2830.10 784
2830.60 892
2831.10 848
2831.60 782
2832.10 814
2832.61 850
2833.11 742
2833.61 754
2834.11 802
2834.61 817
2835.12 788
2835.62 837
2836.12 823
2836.62 829
2837.12 844
2837.63 713
2838.13 776
2838.63 839
2839.13 758
2839.64 766
2840.14 730
2840.64 734
2841.14 764
2841.65 704
2842.15 761
2842.65 795
2843.15 794
2843.66 802
2844.16 834
2844.66 807
2845.17 873
2845.67 790
2846.17 841
2846.67 853
2847.18 820
2847.68 871
2848.18 902
2848.69 1078
2849.19 998
2849.69 820
2850.20 924
2850.70 956
2851.20 919
2851.71 847
2852.21 776
2852.72 789
2853.22 911
2853.72 953
2854.23 899
2854.73 973
2855.23 919
2855.74 831
2856.24 998
2856.75 1095
2857.25 911
2857.75 980
2858.26 1003
2858.76 1050
2859.27 880
2859.77 825
2860.27 722
2860.78 782
2861.28 862
2861.79 718
2862.29 745
2862.80 800
2863.30 791
2863.81 834
2864.31 886
2864.81 760
2865.32 875
2865.82 772
2866.33 823
2866.83 787
2867.34 717
2867.84 788
2868.35 789
2868.85 845
2869.36 753
2869.86 780
2870.37 784
2870.87 753
2871.38 911
2871.89 734
2872.39 820
2872.90 853
2873.40 832
2873.91 937
2874.41 837
2874.92 997
2875.42 979
2875.93 774
2876.43 898
2876.94 1011
2877.45 825
2877.95 932
2878.46 802
2878.96 874
2879.47 830
2879.98 818
2880.48 902
2880.99 900
2881.49 847
2882.00 845
2882.51 928
2883.01 901
2883.52 938
2884.03 1005
2884.53 992
2885.04 923
2885.54 977
2886.05 958
2886.56 863
2887.06 819
2887.57 974
2888.08 1038
2888.58 941
2889.09 952
2889.60 991
2890.11 955
2890.61 942
2891.12 882
2891.63 913
2892.13 959
2892.64 1026
2893.15 1115
2893.65 1053
2894.16 1032
2894.67 1181
2895.18 1291
2895.68 1044
2896.19 1152
2896.70 1212
2897.21 1196
2897.71 1295
2898.22 1195
2898.73 962
2899.24 1085
2899.74 973
2900.25 955
2900.76 964
2901.27 1076
2901.78 1057
2902.28 960
2902.79 995
2903.30 1158
2903.81 1071
2904.32 1025
2904.82 1154
2905.33 992
2905.84 1068
2906.35 1048
2906.86 1200
2907.37 1260
2907.87 1073
2908.38 910
2908.89 938
2909.40 854
2909.91 821
2910.42 832
2910.93 945
2911.44 897
2911.94 861
2912.45 934
2912.96 886
2913.47 775
2913.98 977
2914.49 892
2915.00 881
2915.51 930
2916.02 778
2916.53 772
2917.03 950
2917.54 1035
2918.05 1022
2918.56 940
2919.07 950
2919.58 973
2920.09 918
2920.60 902
2921.11 888
2921.62 860
2922.13 903
2922.64 969
2923.15 866
2923.66 802
2924.17 712
2924.68 779
2925.19 891
2925.70 996
2926.21 922
2926.72 904
2927.23 834
2927.74 745
2928.25 686
2928.76 701
2929.27 796
2929.78 784
2930.29 750
2930.80 787
2931.31 814
2931.82 739
2932.33 807
2932.84 806
2933.35 820
2933.86 834
2934.38 715
2934.89 803
2935.40 717
2935.91 723
2936.42 773
2936.93 818
2937.44 868
2937.95 926
2938.46 947
2938.97 806
2939.49 818
2940.00 843
2940.51 905
2941.02 843
2941.53 1012
2942.04 794
2942.55 772
2943.07 919
2943.58 855
2944.09 884
2944.60 847
2945.11 859
2945.62 901
2946.14 734
2946.65 856
2947.16 932
2947.67 847
2948.18 841
2948.70 1008
2949.21 811
2949.72 805
2950.23 711
2950.74 801
2951.26 821
2951.77 722
2952.28 862
2952.79 908
2953.31 780
2953.82 736
2954.33 768
2954.84 773
2955.36 758
2955.87 736
2956.38 774
2956.89 803
2957.41 786
2957.92 851
2958.43 811
2958.94 752
2959.46 873
2959.97 832
2960.48 788
2961.00 906
2961.51 856
2962.02 785
2962.54 727
2963.05 787
2963.56 755
2964.08 895
2964.59 929
2965.10 989
2965.62 823
2966.13 913
2966.64 878
2967.16 835
2967.67 865
2968.18 765
2968.70 751
2969.21 759
2969.73 729
2970.24 648
2970.75 688
2971.27 749
2971.78 817
2972.30 790
2972.81 726
2973.32 739
2973.84 793
2974.35 710
2974.87 637
2975.38 769
2975.90 892
2976.41 782
2976.92 874
2977.44 808
2977.95 788
2978.47 782
2978.98 839
2979.50 722
2980.01 934
2980.53 922
2981.04 865
2981.56 847
2982.07 843
2982.59 799
2983.10 875
2983.62 985
2984.13 983
2984.65 890
2985.16 938
2985.68 884
2986.19 968
2986.71 994
2987.22 984
2987.74 1093
2988.25 982
2988.77 954
2989.29 961
2989.80 842
2990.32 857
2990.83 842
2991.35 1024
2991.86 1100
2992.38 895
2992.89 905
2993.41 933
2993.93 965
2994.44 999
2994.96 1012
2995.47 1167
2995.99 1238
2996.51 1111
2997.02 1094
2997.54 1065
2998.06 1053
2998.57 1016
2999.09 1177
2999.60 1312
3000.12 1372
3000.64 1395
3001.15 1480
3001.67 1250
3002.19 1419
3002.70 1738
3003.22 1912
3003.74 1974
3004.25 2030
3004.77 2285
3005.29 2377
3005.81 2359
3006.32 2183
3006.84 2336
3007.36 2259
3007.87 2286
3008.39 1892
3008.91 1920
3009.43 1775
3009.94 1350
3010.46 1213
3010.98 1035
3011.49 1282
3012.01 1090
3012.53 1142
3013.05 997
3013.57 1022
3014.08 1100
3014.60 1156
3015.12 1082
3015.64 1123
3016.15 1066
3016.67 1121
3017.19 1199
3017.71 1151
3018.23 1027
3018.74 976
3019.26 1104
3019.78 1175
3020.30 1036
3020.82 1093
3021.33 1157
3021.85 1081
3022.37 979
3022.89 1047
3023.41 1046
3023.93 1050
3024.45 981
3024.96 922
3025.48 1000
3026.00 907
3026.52 872
3027.04 966
3027.56 1012
3028.08 1080
3028.60 927
3029.11 851
3029.63 850
3030.15 877
3030.67 989
3031.19 966
3031.71 950
3032.23 1047
3032.75 912
3033.27 940
3033.79 974
3034.31 933
3034.83 952
3035.35 920
3035.86 852
3036.38 871
3036.90 968
3037.42 883
3037.94 912
3038.46 897
3038.98 862
3039.50 854
3040.02 949
3040.54 901
3041.06 887
3041.58 820
3042.10 1006
3042.62 873
3043.14 772
3043.66 846
3044.18 855
3044.70 782
3045.22 913
3045.74 902
3046.27 881
3046.79 832
3047.31 925
3047.83 876
3048.35 843
3048.87 862
3049.39 946
3049.91 931
3050.43 809
3050.95 817
3051.47 754
3051.99 752
3052.51 761
3053.03 785
3053.56 861
3054.08 910
3054.60 839
3055.12 866
3055.64 854
3056.16 949
3056.68 1020
3057.20 943
3057.73 923
3058.25 795
3058.77 790
3059.29 877
3059.81 791
3060.33 830
3060.86 808
3061.38 865
3061.90 864
3062.42 846
3062.94 878
3063.46 940
3063.99 942
3064.51 963
3065.03 857
3065.55 900
3066.07 922
3066.60 1037
3067.12 1056
3067.64 1043
3068.16 1058
3068.69 1021
3069.21 941
3069.73 894
3070.25 873
3070.78 806
3071.30 888
3071.82 880
3072.34 924
3072.87 885
3073.39 816
3073.91 860
3074.43 1102
3074.96 1020
3075.48 1018
3076.00 888
3076.53 1091
3077.05 1078
3077.57 1039
3078.10 1119
3078.62 1174
3079.14 1347
3079.66 1521
3080.19 1323
3080.71 1197
3081.23 1412
3081.76 1417
3082.28 1379
3082.81 1397
3083.33 1266
3083.85 1221
3084.38 1212
3084.90 1174
3085.42 1351
3085.95 1130
3086.47 1145
3087.00 1133
3087.52 1035
3088.04 830
3088.57 909
3089.09 890
3089.62 1050
3090.14 1194
3090.66 1072
3091.19 1119
3091.71 1124
3092.24 1168
3092.76 1191
3093.29 948
3093.81 1037
3094.33 1065
3094.86 1033
3095.38 1241
3095.91 1202
3096.43 1135
3096.96 1117
3097.48 1126
3098.01 1305
3098.53 1247
3099.06 1529
3099.58 1741
3100.11 1895
3100.63 2393
3101.16 2605
3101.68 2731
3102.21 3155
3102.73 3457
3103.26 3861
3103.78 3916
3104.31 3972
3104.83 3946
3105.36 4004
3105.89 3895
3106.41 3569
3106.94 3253
3107.46 2704
3107.99 2259
3108.51 2045
3109.04 1919
3109.57 1686
3110.09 1757
3110.62 1478
3111.14 1459
3111.67 1551
3112.19 1786
3112.72 1458
3113.25 1456
3113.77 1372
3114.30 1328
3114.83 1367
3115.35 1254
3115.88 1288
3116.40 1216
3116.93 1249
3117.46 1192
3117.98 1113
3118.51 1083
3119.04 1141
3119.56 1276
3120.09 1123
3120.62 1247
3121.14 1171
3121.67 1159
3122.20 1141
3122.72 1073
3123.25 1171
3123.78 1179
3124.31 1142
3124.83 1212
3125.36 1104
3125.89 1061
3126.41 1106
3126.94 1179
3127.47 1100
3128.00 1184
3128.52 1030
3129.05 1133
3129.58 1133
3130.11 1048
3130.63 1091
3131.16 1028
3131.69 1013
3132.22 1125
3132.74 1002
3133.27 1038
3133.80 1002
3134.33 895
3134.86 917
3135.38 938
3135.91 987
3136.44 993
3136.97 895
3137.50 870
3138.03 985
3138.55 879
3139.08 729
3139.61 862
3140.14 852
3140.67 838
3141.20 775
3141.72 764
3142.25 820
3142.78 848
3143.31 897
3143.84 948
3144.37 997
3144.90 866
3145.42 850
3145.95 898
3146.48 1008
3147.01 954
3147.54 1039
3148.07 1153
3148.60 1066
3149.13 1076
3149.66 1176
3150.19 1146
3150.72 1046
3151.24 1014
3151.77 1139
3152.30 1198
3152.83 1081
3153.36 1049
3153.89 1012
3154.42 1036
3154.95 1125
3155.48 1151
3156.01 1117
3156.54 1106
3157.07 1190
3157.60 1199
3158.13 1196
3158.66 1203
3159.19 1295
3159.72 1370
3160.25 1118
3160.78 1193
3161.31 1175
3161.84 1157
3162.37 1075
3162.90 1117
3163.43 952
3163.96 960
3164.49 985
3165.02 1026
3165.55 1002
3166.08 946
3166.61 958
3167.15 786
3167.68 751
3168.21 838
3168.74 1037
3169.27 963
3169.80 846
3170.33 848
3170.86 846
3171.39 910
3171.92 901
3172.45 892
3172.99 933
3173.52 1009
3174.05 1063
3174.58 979
3175.11 1171
3175.64 1147
3176.17 1001
3176.70 1177
3177.24 1095
3177.77 1069
3178.30 1047
3178.83 983
3179.36 1016
3179.89 879
3180.43 970
3180.96 970
3181.49 862
3182.02 993
3182.55 992
3183.09 882
3183.62 858
3184.15 881
3184.68 947
3185.21 929
3185.75 949
3186.28 906
3186.81 1021
3187.34 1000
3187.88 1036
3188.41 986
3188.94 893
3189.47 878
3190.01 741
3190.54 810
3191.07 1009
3191.60 959
3192.14 868
3192.67 1010
3193.20 1076
3193.74 1083
3194.27 970
3194.80 917
3195.33 901
3195.87 919
3196.40 1010
3196.93 918
3197.47 937
3198.00 1001
3198.53 855
3199.07 1020
3199.60 996
3200.13 842
3200.67 944
3201.20 930
3201.73 983
3202.27 989
3202.80 959
3203.33 1075
3203.87 1137
3204.40 1013
3204.94 1002
3205.47 946
3206.00 984
3206.54 1061
3207.07 1072
3207.61 1162
3208.14 1067
3208.67 1173
3209.21 1123
3209.74 1176
3210.28 1140
3210.81 1171
3211.35 1245
3211.88 1187
3212.41 1141
3212.95 1109
3213.48 1208
3214.02 1132
3214.55 1132
3215.09 1103
3215.62 1011
3216.16 1071
3216.69 1144
3217.23 971
3217.76 921
3218.30 973
3218.83 972
3219.37 1018
3219.90 1029
3220.44 981
3220.97 1072
3221.51 1112
3222.04 1079
3222.58 1056
3223.11 1086
3223.65 1224
3224.18 1220
3224.72 1395
3225.25 1286
3225.79 1304
3226.33 1413
3226.86 1345
3227.40 1223
3227.93 1238
3228.47 1201
3229.00 1150
3229.54 1136
3230.08 1246
3230.61 1190
3231.15 1176
3231.68 1164
3232.22 1168
3232.76 1160
3233.29 1179
3233.83 1328
3234.36 1282
3234.90 1101
3235.44 1071
3235.97 1066
3236.51 1125
3237.05 1123
3237.58 1316
3238.12 1110
3238.66 1198
3239.19 1299
3239.73 1163
3240.27 1131
3240.80 1282
3241.34 1299
3241.88 1152
3242.41 1213
3242.95 1095
3243.49 1255
3244.03 1293
3244.56 1124
3245.10 1156
3245.64 1219
3246.17 1233
3246.71 1106
3247.25 1207
3247.79 1268
3248.32 1387
3248.86 1203
3249.40 1114
3249.94 1270
3250.47 1363
3251.01 1340
3251.55 1293
3252.09 1250
3252.62 1417
3253.16 1359
3253.70 1538
3254.24 1339
3254.78 1369
3255.31 1422
3255.85 1411
3256.39 1369
3256.93 1341
3257.47 1428
3258.00 1372
3258.54 1512
3259.08 1675
3259.62 1770
3260.16 2078
3260.70 2213
3261.24 2283
3261.77 2469
3262.31 2594
3262.85 2671
3263.39 2858
3263.93 3282
3264.47 3530
3265.01 3911
3265.54 3853
3266.08 4087
3266.62 4069
3267.16 4065
3267.70 4261
3268.24 4040
3268.78 3998
3269.32 3454
3269.86 3485
3270.40 3123
3270.94 2859
3271.48 2462
3272.01 2041
3272.55 1837
3273.09 1680
3273.63 1585
3274.17 1470
3274.71 1412
3275.25 1499
3275.79 1376
3276.33 1547
3276.87 1552
3277.41 1572
3277.95 1545
3278.49 1509
3279.03 1527
3279.57 1433
3280.11 1569
3280.65 1459
3281.19 1391
3281.73 1341
3282.27 1438
3282.81 1616
3283.35 1625
3283.89 1534
3284.43 1650
3284.97 1623
3285.51 1463
3286.05 1469
3286.59 1596
3287.14 1635
3287.68 1576
3288.22 1556
3288.76 1397
3289.30 1400
3289.84 1501
3290.38 1555
3290.92 1586
3291.46 1512
3292.00 1467
3292.54 1605
3293.09 1496
3293.63 1583
3294.17 1684
3294.71 1756
3295.25 1804
3295.79 1886
3296.33 1803
3296.87 1930
3297.42 2087
3297.96 1940
3298.50 1854
3299.04 1992
3299.58 1901
3300.12 1750
3300.67 1756
3301.21 1856
3301.75 1818
3302.29 1801
3302.83 1893
3303.38 1978
3303.92 1715
3304.46 1959
3305.00 1905
3305.54 1754
3306.09 1733
3306.63 1642
3307.17 1568
3307.71 1535
3308.25 1523
3308.80 1503
3309.34 1392
3309.88 1386
3310.42 1450
3310.97 1218
3311.51 1302
3312.05 1433
3312.60 1344
3313.14 1467
3313.68 1537
3314.22 1347
3314.77 1406
3315.31 1539
3315.85 1613
3316.40 1638
3316.94 1829
3317.48 1718
3318.03 1795
3318.57 1608
3319.11 1811
3319.65 1703
3320.20 1655
3320.74 1616
3321.29 1711
3321.83 1641
3322.37 1536
3322.92 1579
3323.46 1631
3324.00 1479
3324.55 1362
3325.09 1403
3325.63 1332
3326.18 1400
3326.72 1248
3327.27 1327
3327.81 1421
3328.35 1412
3328.90 1542
3329.44 1584
3329.99 1550
3330.53 1680
3331.07 1908
3331.62 2447
3332.16 2828
3332.71 3615
3333.25 4449
3333.80 5136
3334.34 5971
3334.89 6577
3335.43 7097
3335.97 7683
3336.52 8202
3337.06 8327
3337.61 7762
3338.15 6899
3338.70 6666
3339.24 6274
3339.79 5142
3340.33 4362
3340.88 3719
3341.42 3034
3341.97 2685
3342.51 2260
3343.06 1923
3343.60 1835
3344.15 1647
3344.69 1607
3345.24 1538
3345.79 1454
3346.33 1497
3346.88 1459
3347.42 1478
3347.97 1417
3348.51 1409
3349.06 1451
3349.61 1617
3350.15 1724
3350.70 1592
3351.24 1616
3351.79 1645
3352.33 1683
3352.88 1650
3353.43 1633
3353.97 1370
3354.52 1358
3355.07 1401
3355.61 1352
3356.16 1436
3356.70 1448
3357.25 1320
3357.80 1156
3358.34 1104
3358.89 1248
3359.44 1213
3359.98 1255
3360.53 1078
3361.08 1242
3361.62 1266
3362.17 1307
3362.72 1211
3363.26 1273
3363.81 1485
3364.36 1265
3364.90 1223
3365.45 1422
3366.00 1495
3366.55 1192
3367.09 1288
3367.64 1202
3368.19 1211
3368.73 1201
3369.28 1229
3369.83 1251
3370.38 1316
3370.92 1414
3371.47 1500
3372.02 1587
3372.57 1381
3373.11 1505
3373.66 1490
3374.21 1534
3374.76 1480
3375.31 1422
3375.85 1271
3376.40 1434
3376.95 1359
3377.50 1301
3378.05 1160
3378.59 1260
3379.14 1232
3379.69 1134
3380.24 1152
3380.79 1065
3381.33 1043
3381.88 989
3382.43 1103
3382.98 1098
3383.53 1122
3384.08 1189
3384.63 1083
3385.17 1070
3385.72 1001
3386.27 983
3386.82 1120
3387.37 1194
3387.92 1095
3388.47 1145
3389.02 1012
3389.57 1038
3390.11 974
3390.66 1005
3391.21 1109
3391.76 1012
3392.31 1154
3392.86 1094
3393.41 1078
3393.96 997
3394.51 1026
3395.06 1076
3395.61 1023
3396.16 892
3396.71 1064
3397.26 1075
3397.81 1084
3398.36 912
3398.91 944
3399.45 889
3400.00 959
3400.55 1030
3401.10 1030
3401.65 958
3402.20 991
3402.75 1123
3403.30 1011
3403.85 782
3404.41 829
3404.96 931
3405.51 901
3406.06 960
3406.61 985
3407.16 990
3407.71 1046
3408.26 1005
3408.81 957
3409.36 995
3409.91 949
3410.46 919
3411.01 1232
3411.56 1143
3412.11 1050
3412.66 997
3413.21 1027
3413.77 1032
3414.32 1043
3414.87 1042
3415.42 1022
3415.97 1058
3416.52 984
3417.07 933
3417.62 1004
3418.17 1066
3418.73 913
3419.28 977
3419.83 955
3420.38 934
3420.93 913
3421.48 1012
3422.04 1036
3422.59 1151
3423.14 1039
3423.69 1018
3424.24 1162
3424.79 1325
3425.35 1254
3425.90 1197
3426.45 1133
3427.00 971
3427.55 1032
3428.11 1111
3428.66 1088
3429.21 1095
3429.76 1129
3430.31 973
3430.87 997
3431.42 1040
3431.97 1047
3432.52 1013
3433.08 1132
3433.63 1163
3434.18 1039
3434.73 1097
3435.29 1063
3435.84 975
3436.39 916
3436.95 948
3437.50 1032
3438.05 1132
3438.60 1038
3439.16 1124
3439.71 1098
3440.26 1091
3440.82 1067
3441.37 1072
3441.92 1153
3442.48 1227
3443.03 1190
3443.58 1054
3444.14 1108
3444.69 1056
3445.24 1079
3445.80 1051
3446.35 883
3446.90 763
3447.46 819
3448.01 898
3448.57 842
3449.12 895
3449.67 880
3450.23 1000
3450.78 1032
3451.34 880
3451.89 950
3452.44 1058
3453.00 1044
3453.55 970
3454.11 1070
3454.66 1034
3455.21 1017
3455.77 958
3456.32 999
3456.88 976
3457.43 1014
3457.99 892
3458.54 917
3459.10 999
3459.65 1062
3460.20 1142
3460.76 978
3461.31 1017
3461.87 1012
3462.42 922
3462.98 877
3463.53 907
3464.09 1051
3464.64 1104
3465.20 1177
3465.75 1073
3466.31 1071
3466.86 1056
3467.42 1177
3467.98 1162
3468.53 1060
3469.09 1079
3469.64 1144
3470.20 1109
3470.75 1253
3471.31 1252
3471.86 1292
3472.42 1177
3472.98 1308
3473.53 1424
3474.09 1169
3474.64 1205
3475.20 1306
3475.75 1293
3476.31 1328
3476.87 1317
3477.42 1340
3477.98 1319
3478.53 1389
3479.09 1306
3479.65 1337
3480.20 1333
3480.76 1414
3481.32 1347
3481.87 1551
3482.43 1518
3482.99 1473
3483.54 1485
3484.10 1492
3484.66 1344
3485.21 1402
3485.77 1603
3486.33 1544
3486.88 1746
3487.44 1862
3488.00 1791
3488.55 2086
3489.11 2398
3489.67 2642
3490.22 3297
3490.78 3639
3491.34 4231
3491.90 4512
3492.45 4626
3493.01 5106
3493.57 5528
3494.13 5133
3494.68 4722
3495.24 4289
3495.80 3781
3496.36 3529
3496.91 3182
3497.47 2678
3498.03 2301
3498.59 2332
3499.14 2452
3499.70 2145
3500.26 2334
3500.82 2375
3501.38 2397
3501.93 2493
3502.49 2444
3503.05 2926
3503.61 3040
3504.17 3234
3504.73 3528
3505.28 3821
3505.84 3950
3506.40 3679
3506.96 3807
3507.52 3762
3508.08 3696
3508.63 3201
3509.19 2895
3509.75 2581
3510.31 2362
3510.87 2243
3511.43 1941
3511.99 1771
3512.55 1618
3513.10 1406
3513.66 1391
3514.22 1360
3514.78 1256
3515.34 1233
3515.90 1198
3516.46 1228
3517.02 1166
3517.58 1018
3518.14 1281
3518.70 1253
3519.26 1113
3519.81 1228
3520.37 1181
3520.93 1114
3521.49 1108
3522.05 1200
3522.61 1239
3523.17 1365
3523.73 1237
3524.29 1184
3524.85 1181
3525.41 1200
3525.97 1234
3526.53 1289
3527.09 1253
3527.65 1121
3528.21 1045
3528.77 1075
3529.33 1207
3529.89 1132
3530.45 1098
3531.01 1044
3531.57 1220
3532.13 1136
3532.69 1151
3533.26 1289
3533.82 1167
3534.38 1363
3534.94 1171
3535.50 1157
3536.06 1318
3536.62 1286
3537.18 1133
3537.74 1161
3538.30 1335
3538.86 1280
3539.42 1112
3539.99 1169
3540.55 1244
3541.11 1240
3541.67 1159
3542.23 1128
3542.79 1121
3543.35 1109
3543.91 1087
3544.48 1095
3545.04 1122
3545.60 1062
3546.16 1071
3546.72 1156
3547.28 1082
3547.84 1026
3548.41 1070
3548.97 1132
3549.53 1093
3550.09 1038
3550.65 1053
3551.22 1122
3551.78 1068
3552.34 932
3552.90 967
3553.46 1055
3554.03 828
3554.59 800
3555.15 834
3555.71 1002
3556.28 1044
3556.84 964
3557.40 994
3557.96 974
3558.53 1053
3559.09 910
3559.65 1005
3560.21 1038
3560.78 1036
3561.34 1098
3561.90 1133
3562.46 1033
3563.03 1013
3563.59 968
3564.15 934
3564.72 978
3565.28 1041
3565.84 1005
3566.41 957
3566.97 897
3567.53 877
3568.10 933
3568.66 814
3569.22 926
3569.79 824
3570.35 820
3570.91 797
3571.48 821
3572.04 1066
3572.60 999
3573.17 979
3573.73 1013
3574.29 996
3574.86 972
3575.42 1243
3575.99 1214
3576.55 1243
3577.11 1325
3577.68 1256
3578.24 1245
3578.81 1258
3579.37 1292
3579.93 1386
3580.50 1160
3581.06 1254
3581.63 1196
3582.19 1181
3582.76 1053
3583.32 1061
3583.89 1095
3584.45 1101
3585.01 1046
3585.58 981
3586.14 956
3586.71 936
3587.27 972
3587.84 931
3588.40 925
3588.97 954
3589.53 1096
3590.10 962
3590.66 888
3591.23 850
3591.79 913
3592.36 867
3592.92 834
3593.49 870
3594.05 949
3594.62 906
3595.19 912
3595.75 953
3596.32 917
3596.88 835
3597.45 867
3598.01 913
3598.58 915
3599.14 938
3599.71 921
3600.28 934
3600.84 906
3601.41 843
3601.97 882
3602.54 821
3603.11 834
3603.67 878
3604.24 925
3604.80 930
3605.37 872
3605.94 779
3606.50 868
3607.07 957
3607.64 940
3608.20 846
3608.77 772
3609.34 790
3609.90 747
3610.47 836
3611.04 693
3611.60 658
3612.17 763
3612.74 813
3613.30 965
3613.87 943
3614.44 887
3615.00 924
3615.57 749
3616.14 965
3616.70 1036
3617.27 1145
3617.84 1145
3618.41 900
3618.97 994
3619.54 1094
3620.11 1150
3620.68 1099
3621.24 1076
3621.81 1055
3622.38 952
3622.95 920
3623.51 1008
3624.08 992
3624.65 1002
3625.22 903
3625.78 933
3626.35 900
3626.92 844
3627.49 876
3628.06 952
3628.62 912
3629.19 865
3629.76 870
3630.33 840
3630.90 895
3631.47 779
3632.03 755
3632.60 869
3633.17 941
3633.74 724
3634.31 720
3634.88 837
3635.44 837
3636.01 837
3636.58 787
3637.15 871
3637.72 864
3638.29 945
3638.86 1014
3639.43 1000
3639.99 915
3640.56 1039
3641.13 1105
3641.70 1214
3642.27 1242
3642.84 1140
3643.41 1233
3643.98 1087
3644.55 1111
3645.12 1070
3645.69 1006
3646.26 946
3646.83 1000
3647.40 1081
3647.96 1011
3648.53 923
3649.10 844
3649.67 873
3650.24 949
3650.81 1061
3651.38 1089
3651.95 1117
3652.52 1261
3653.09 1222
3653.66 1176
3654.23 1113
3654.80 1158
3655.37 1182
3655.94 1241
3656.51 1219
3657.08 1058
3657.65 1028
3658.22 1000
3658.80 1107
3659.37 956
3659.94 987
3660.51 999
3661.08 971
3661.65 956
3662.22 1044
3662.79 1005
3663.36 974
3663.93 1042
3664.50 1022
3665.07 1142
3665.64 1116
3666.21 1093
3666.79 1197
3667.36 1216
3667.93 1236
3668.50 1216
3669.07 1388
3669.64 1200
3670.21 998
3670.78 1057
3671.36 1054
3671.93 1036
3672.50 1038
3673.07 934
3673.64 1040
3674.21 1038
3674.78 1041
3675.36 940
3675.93 1075
3676.50 984
3677.07 955
3677.64 930
3678.22 1013
3678.79 1034
3679.36 1011
3679.93 885
3680.50 790
3681.08 958
3681.65 942
3682.22 803
3682.79 879
3683.37 868
3683.94 975
3684.51 814
3685.08 802
3685.65 855
3686.23 763
3686.80 850
3687.37 862
3687.95 917
3688.52 791
3689.09 838
3689.66 913
3690.24 907
3690.81 808
3691.38 1050
3691.96 929
3692.53 932
3693.10 846
3693.67 929
3694.25 825
3694.82 812
3695.39 825
3695.97 838
3696.54 795
3697.11 808
3697.69 761
3698.26 833
3698.83 864
3699.41 880
3699.98 826
3700.56 799
3701.13 857
3701.70 808
3702.28 805
3702.85 767
3703.42 818
3704.00 949
3704.57 834
3705.15 813
3705.72 973
3706.29 826
3706.87 857
3707.44 788
3708.02 875
3708.59 915
3709.17 890
3709.74 913
3710.31 906
3710.89 972
3711.46 951
3712.04 835
3712.61 862
3713.19 932
3713.76 887
3714.34 804
3714.91 893
3715.49 995
3716.06 908
3716.64 899
3717.21 855
3717.79 1028
3718.36 949
3718.94 909
3719.51 977
3720.09 995
3720.66 941
3721.24 916
3721.81 908
3722.39 894
3722.96 915
3723.54 915
3724.11 866
3724.69 752
3725.27 727
3725.84 682
3726.42 783
3726.99 833
3727.57 711
3728.14 778
3728.72 861
3729.30 880
3729.87 806
3730.45 800
3731.02 794
3731.60 828
3732.18 877
3732.75 939
3733.33 931
3733.90 895
3734.48 967
3735.06 971
3735.63 933
3736.21 899
3736.79 899
3737.36 907
3737.94 770
3738.52 882
3739.09 880
3739.67 964
3740.25 848
3740.82 879
3741.40 848
3741.98 821
3742.55 850
3743.13 918
3743.71 1002
3744.28 907
3744.86 875
3745.44 884
3746.02 859
3746.59 833
3747.17 850
3747.75 874
3748.32 871
3748.90 861
3749.48 992
3750.06 999
3750.63 884
3751.21 893
3751.79 837
3752.37 814
3752.95 845
3753.52 842
3754.10 708
3754.68 783
3755.26 745
3755.83 771
3756.41 855
3756.99 846
3757.57 829
3758.15 824
3758.72 750
3759.30 732
3759.88 816
3760.46 905
3761.04 918
3761.62 885
3762.19 924
3762.77 842
3763.35 744
3763.93 881
3764.51 928
3765.09 835
3765.67 863
3766.25 791
3766.82 724
3767.40 727
3767.98 702
3768.56 771
3769.14 750
3769.72 804
3770.30 796
3770.88 866
3771.46 1018
3772.03 901
3772.61 903
3773.19 932
3773.77 921
3774.35 1010
3774.93 999
3775.51 850
3776.09 821
3776.67 831
3777.25 905
3777.83 957
3778.41 956
3778.99 939
3779.57 910
3780.15 984
3780.73 922
3781.31 874
3781.89 843
3782.47 954
3783.05 912
3783.63 786
3784.21 803
3784.79 877
3785.37 852
3785.95 839
3786.53 753
3787.11 864
3787.69 866
3788.27 807
3788.85 978
3789.43 1052
3790.01 976
3790.59 1002
3791.17 935
3791.75 965
3792.33 1034
3792.92 1053
3793.50 1081
3794.08 1039
3794.66 1019
3795.24 1040
3795.82 940
3796.40 937
3796.98 956
3797.56 1094
3798.14 992
3798.73 1145
3799.31 1116
3799.89 1250
3800.47 1366
3801.05 1474
3801.63 1419
3802.21 1451
3802.80 1602
3803.38 1601
3803.96 1580
3804.54 1745
3805.12 1574
3805.70 1507
3806.29 1469
3806.87 1477
3807.45 1258
3808.03 1402
3808.61 1409
3809.20 1397
3809.78 1504
3810.36 1612
3810.94 1701
3811.52 1687
3812.11 1729
3812.69 1719
3813.27 1652
3813.85 1758
3814.44 1801
3815.02 2009
3815.60 1964
3816.18 2005
3816.77 1969
3817.35 1943
3817.93 1869
3818.51 1728
3819.10 1784
3819.68 1537
3820.26 1449
3820.85 1355
3821.43 1305
3822.01 1059
3822.59 1026
3823.18 977
3823.76 1118
3824.34 1077
3824.93 1002
3825.51 974
3826.09 1067
3826.68 955
3827.26 1048
3827.84 950
3828.43 956
3829.01 844
3829.59 812
3830.18 898
3830.76 819
3831.35 798
3831.93 856
3832.51 804
3833.10 828
3833.68 884
3834.26 938
3834.85 881
3835.43 860
3836.02 875
3836.60 746
3837.19 921
3837.77 971
3838.35 876
3838.94 788
3839.52 811
3840.11 926
3840.69 845
3841.28 705
3841.86 775
3842.44 823
3843.03 760
3843.61 766
3844.20 753
3844.78 840
3845.37 866
3845.95 837
3846.54 780
3847.12 825
3847.71 784
3848.29 802
3848.88 735
3849.46 681
3850.05 827
3850.63 892
3851.22 794
3851.80 846
3852.39 803
3852.97 754
3853.56 722
3854.15 782
3854.73 801
3855.32 784
3855.90 762
3856.49 776
3857.07 829
3857.66 920
3858.25 875
3858.83 835
3859.42 829
3860.00 833
3860.59 870
3861.17 772
3861.76 723
3862.35 792
3862.93 822
3863.52 979
3864.11 920
3864.69 905
3865.28 903
3865.86 849
3866.45 855
3867.04 983
3867.62 942
3868.21 876
3868.80 929
3869.38 815
3869.97 811
3870.56 813
3871.14 892
3871.73 889
3872.32 841
3872.90 898
3873.49 788
3874.08 973
3874.66 930
3875.25 922
3875.84 972
3876.43 902
3877.01 809
3877.60 734
3878.19 887
3878.78 892
3879.36 802
3879.95 754
3880.54 764
3881.13 656
3881.71 723
3882.30 765
3882.89 780
3883.48 849
3884.06 737
3884.65 766
3885.24 892
3885.83 836
3886.41 734
3887.00 737
3887.59 836
3888.18 774
3888.77 854
3889.35 834
3889.94 913
3890.53 887
3891.12 804
3891.71 809
3892.30 873
3892.88 813
3893.47 938
3894.06 1006
3894.65 894
3895.24 771
3895.83 834
3896.42 803
3897.00 851
3897.59 770
3898.18 881
3898.77 879
3899.36 791
3899.95 694
3900.54 726
3901.13 656
3901.72 661
3902.31 723
3902.89 873
3903.48 855
3904.07 727
3904.66 750
3905.25 821
3905.84 870
3906.43 923
3907.02 950
3907.61 910
3908.20 866
3908.79 883
3909.38 833
3909.97 800
3910.56 838
3911.15 786
3911.74 843
3912.33 822
3912.92 782
3913.51 787
3914.10 769
3914.69 802
3915.28 792
3915.87 754
3916.46 756
3917.05 753
3917.64 727
3918.23 795
3918.82 751
3919.41 915
3920.00 832
3920.59 833
3921.18 843
3921.77 744
3922.36 777
3922.95 746
3923.54 767
3924.13 738
3924.72 757
3925.32 747
3925.91 827
3926.50 783
3927.09 818
3927.68 901
3928.27 794
3928.86 762
3929.45 650
3930.04 764
3930.63 805
3931.23 753
3931.82 689
3932.41 693
3933.00 682
3933.59 575
3934.18 653
3934.77 705
3935.37 682
3935.96 737
3936.55 787
3937.14 801
3937.73 783
3938.33 773
3938.92 976
3939.51 916
3940.10 975
3940.69 898
3941.28 960
3941.88 914
3942.47 1033
3943.06 914
3943.65 941
3944.25 941
3944.84 940
3945.43 949
3946.02 883
3946.62 812
3947.21 885
3947.80 797
3948.39 761
3948.99 762
3949.58 789
3950.17 775
3950.76 762
3951.36 824
3951.95 714
3952.54 647
3953.14 656
3953.73 796
3954.32 807
3954.91 642
3955.51 813
3956.10 856
3956.69 849
3957.29 905
3957.88 844
3958.47 847
3959.07 870
3959.66 727
3960.25 816
3960.85 834
3961.44 873
3962.03 802
3962.63 837
3963.22 952
3963.82 926
3964.41 882
3965.00 962
3965.60 888
3966.19 884
3966.79 980
3967.38 973
3967.97 1040
3968.57 1098
3969.16 978
3969.76 946
3970.35 809
3970.94 938
3971.54 887
3972.13 794
3972.73 828
3973.32 906
3973.92 862
3974.51 916
3975.11 1104
3975.70 982
3976.29 1150
3976.89 1194
3977.48 1234
3978.08 1093
3978.67 1206
3979.27 1263
3979.86 1262
3980.46 1090
3981.05 882
3981.65 984
3982.24 957
3982.84 884
3983.43 1093
3984.03 1150
3984.62 1001
3985.22 1044
3985.82 1085
3986.41 1024
3987.01 983
3987.60 1022
3988.20 964
3988.79 998
3989.39 922
3989.98 916
3990.58 951
3991.18 798
3991.77 937
3992.37 938
3992.96 973
3993.56 1013
3994.16 953
3994.75 989
3995.35 1097
3995.94 1016
3996.54 1093
3997.14 970
3997.73 1026
3998.33 1071
3998.93 1125
3999.52 949
4000.12 944
4000.71 930
4001.31 930
4001.91 873
4002.50 824
4003.10 856
4003.70 901
4004.29 944
4004.89 939
4005.49 1089
4006.09 1146
4006.68 910
4007.28 1107
4007.88 1065
4008.47 975
4009.07 966
4009.67 1054
4010.27 871
4010.86 921
4011.46 995
4012.06 791
4012.65 814
4013.25 938
4013.85 892
4014.45 942
4015.04 931
4015.64 928
4016.24 873
4016.84 879
4017.44 1004
4018.03 900
4018.63 1008
4019.23 1050
4019.83 921
4020.42 835
4021.02 977
4021.62 894
4022.22 875
4022.82 814
4023.42 854
4024.01 900
4024.61 977
4025.21 993
4025.81 929
4026.41 1029
4027.01 1093
4027.60 1004
4028.20 1128
4028.80 1173
4029.40 1157
4030.00 1160
4030.60 1148
4031.20 1168
4031.79 1172
4032.39 1157
4032.99 1039
4033.59 1103
4034.19 1055
4034.79 1074
4035.39 909
4035.99 983
4036.59 1008
4037.19 863
4037.79 811
4038.38 770
4038.98 776
4039.58 873
4040.18 881
4040.78 833
4041.38 852
4041.98 748
4042.58 828
4043.18 820
4043.78 757
4044.38 769
4044.98 762
4045.58 767
4046.18 759
4046.78 784
4047.38 822
4047.98 677
4048.58 803
4049.18 719
4049.78 748
4050.38 773
4050.98 941
4051.58 868
4052.18 800
4052.78 826
4053.38 840
4053.98 781
4054.58 752
4055.18 760
4055.78 748
4056.38 781
4056.99 756
4057.59 714
4058.19 685
4058.79 806
4059.39 808
4059.99 785
4060.59 743
4061.19 772
4061.79 646
4062.39 652
4062.99 751
4063.60 761
4064.20 771
4064.80 870
4065.40 895
4066.00 757
4066.60 792
4067.20 801
4067.81 780
4068.41 749
4069.01 856
4069.61 834
4070.21 763
4070.81 844
4071.42 815
4072.02 804
4072.62 747
4073.22 857
4073.82 884
4074.42 881
4075.03 842
4075.63 805
4076.23 849
4076.83 852
4077.44 727
4078.04 754
4078.64 724
4079.24 687
4079.84 726
4080.45 856
4081.05 830
4081.65 785
4082.25 706
4082.86 759
4083.46 653
4084.06 693
4084.67 593
4085.27 670
4085.87 761
4086.47 676
4087.08 784
4087.68 715
4088.28 728
4088.89 791
4089.49 861
4090.09 739
4090.69 755
4091.30 777
4091.90 616
4092.50 702
4093.11 731
4093.71 787
4094.31 761
4094.92 719
4095.52 643
4096.13 735
4096.73 790
4097.33 638
4097.94 790
4098.54 689
4099.14 681
4099.75 750
4100.35 751
4100.96 739
4101.56 735
4102.16 736
4102.77 814
4103.37 728
4103.98 701
4104.58 789
4105.18 669
4105.79 786
4106.39 738
4107.00 692
4107.60 720
4108.21 705
4108.81 702
4109.42 897
4110.02 740
4110.62 694
4111.23 705
4111.83 768
4112.44 783
4113.04 705
4113.65 723
4114.25 756
4114.86 741
4115.46 665
4116.07 638
4116.67 713
4117.28 724
4117.88 673
4118.49 675
4119.09 674
4119.70 621
4120.31 679
4120.91 734
4121.52 734
4122.12 780
4122.73 694
4123.33 645
4123.94 577
4124.54 631
4125.15 605
4125.76 743
4126.36 630
4126.97 713
4127.57 665
4128.18 709
4128.79 751
4129.39 760
4130.00 708
4130.60 779
4131.21 651
4131.82 660
4132.42 716
4133.03 658
4133.63 713
4134.24 735
4134.85 791
4135.45 849
4136.06 838
4136.67 832
4137.27 801
4137.88 807
4138.49 730
4139.09 843
4139.70 913
4140.31 791
4140.91 911
4141.52 867
4142.13 900
4142.74 882
4143.34 884
4143.95 791
4144.56 843
4145.16 872
4145.77 779
4146.38 899
4146.99 804
4147.59 801
4148.20 770
4148.81 682
4149.42 786
4150.02 809
4150.63 811
4151.24 659
4151.85 698
4152.45 767
4153.06 729
4153.67 628
4154.28 740
4154.88 756
4155.49 796
4156.10 719
4156.71 762
4157.32 685
4157.93 716
4158.53 774
4159.14 774
4159.75 813
4160.36 923
4160.97 791
4161.57 819
4162.18 742
4162.79 752
4163.40 731
4164.01 761
4164.62 791
4165.23 759
4165.83 680
4166.44 777
4167.05 798
4167.66 776
4168.27 724
4168.88 802
4169.49 739
4170.10 664
4170.71 702
4171.32 771
4171.92 821
4172.53 783
4173.14 757
4173.75 817
4174.36 835
4174.97 737
4175.58 848
4176.19 750
4176.80 827
4177.41 800
4178.02 772
4178.63 905
4179.24 725
4179.85 816
4180.46 731
4181.07 686
4181.68 759
4182.29 783
4182.90 768
4183.51 786
4184.12 837
4184.73 732
4185.34 849
4185.95 846
4186.56 726
4187.17 706
4187.78 808
4188.39 739
4189.00 807
4189.61 688
4190.22 725
4190.83 842
4191.44 721
4192.05 722
4192.66 721
4193.27 843
4193.88 830
4194.49 825
4195.10 851
4195.72 905
4196.33 867
4196.94 852
4197.55 872
4198.16 932
4198.77 782
4199.38 713
4199.99 806
4200.60 819
4201.22 773
4201.83 681
4202.44 710
4203.05 745
4203.66 690
4204.27 755
4204.88 772
4205.50 745
4206.11 679
4206.72 762
4207.33 738
4207.94 812
4208.55 806
4209.17 739
4209.78 673
4210.39 709
4211.00 740
4211.61 714
4212.23 759
4212.84 752
4213.45 759
4214.06 836
4214.68 753
4215.29 805
4215.90 854
4216.51 850
4217.12 951
4217.74 871
4218.35 916
4218.96 911
4219.58 908
4220.19 917
4220.80 1032
4221.41 1079
4222.03 1069
4222.64 1030
4223.25 999
4223.86 925
4224.48 1063
4225.09 973
4225.70 1186
4226.32 1064
4226.93 994
4227.54 931
4228.16 854
4228.77 966
4229.38 1012
4230.00 904
4230.61 910
4231.22 1188
4231.84 1220
4232.45 1384
4233.06 1361
4233.68 1275
4234.29 1454
4234.91 1691
4235.52 1645
4236.13 1702
4236.75 1555
4237.36 1620
4237.97 1400
4238.59 1384
4239.20 1449
4239.82 1230
4240.43 1194
4241.05 1100
4241.66 1059
4242.27 974
4242.89 873
4243.50 837
4244.12 858
4244.73 837
4245.35 894
4245.96 858
4246.57 808
4247.19 877
4247.80 875
4248.42 803
4249.03 755
4249.65 807
4250.26 850
4250.88 895
4251.49 804
4252.11 842
4252.72 861
4253.34 820
4253.95 854
4254.57 799
4255.18 851
4255.80 812
4256.41 853
4257.03 897
4257.64 955
4258.26 961
4258.88 795
4259.49 809
4260.11 840
4260.72 779
4261.34 802
4261.95 920
4262.57 873
4263.19 836
4263.80 760
4264.42 934
4265.03 918
4265.65 865
4266.26 813
4266.88 817
4267.50 948
4268.11 993
4268.73 964
4269.35 995
4269.96 935
4270.58 1065
4271.19 900
4271.81 971
4272.43 1070
4273.04 1074
4273.66 989
4274.28 1077
4274.89 1018
4275.51 1101
4276.13 1191
4276.74 1256
4277.36 1213
4277.98 1391
4278.59 1440
4279.21 1325
4279.83 1206
4280.45 1067
4281.06 1080
4281.68 1040
4282.30 877
4282.91 872
4283.53 919
4284.15 945
4284.77 816
4285.38 839
4286.00 924
4286.62 895
4287.24 981
4287.85 1130
4288.47 919
4289.09 884
4289.71 883
4290.32 959
4290.94 1058
4291.56 1025
4292.18 1035
4292.80 911
4293.41 926
4294.03 938
4294.65 1015
4295.27 875
4295.89 959
4296.50 893
4297.12 812
4297.74 890
4298.36 868
4298.98 722
4299.60 767
4300.21 720
4300.83 720
4301.45 780
4302.07 714
4302.69 892
4303.31 785
4303.93 791
4304.54 898
4305.16 893
4305.78 886
4306.40 877
4307.02 806
4307.64 790
4308.26 796
4308.88 920
4309.50 917
4310.12 874
4310.73 786
4311.35 812
4311.97 830
4312.59 871
4313.21 908
4313.83 930
4314.45 876
4315.07 795
4315.69 871
4316.31 845
4316.93 921
4317.55 835
4318.17 812
4318.79 816
4319.41 807
4320.03 776
4320.65 847
4321.27 913
4321.89 893
4322.51 902
4323.13 858
4323.75 912
4324.37 906
4324.99 926
4325.61 993
4326.23 1045
4326.85 974
4327.47 998
4328.09 1065
4328.71 870
4329.33 944
4329.95 1067
4330.57 970
4331.19 898
4331.81 971
4332.44 830
4333.06 1013
4333.68 1224
4334.30 1103
4334.92 1229
4335.54 1216
4336.16 1381
4336.78 1432
4337.40 1368
4338.02 1445
4338.65 1494
4339.27 1552
4339.89 1536
4340.51 1479
4341.13 1286
4341.75 1699
4342.37 1569
4342.99 1877
4343.62 2122
4344.24 2409
4344.86 2514
4345.48 2465
4346.10 2935
4346.73 3481
4347.35 3650
4347.97 3572
4348.59 3450
4349.21 3326
4349.83 3153
4350.46 2916
4351.08 2389
4351.70 2065
4352.32 1891
4352.95 1639
4353.57 1505
4354.19 1358
4354.81 1182
4355.43 1264
4356.06 1204
4356.68 1134
4357.30 1197
4357.93 1094
4358.55 1226
4359.17 1125
4359.79 1071
4360.42 1190
4361.04 1068
4361.66 1159
4362.28 1069
4362.91 1029
4363.53 1056
4364.15 1140
4364.78 1119
4365.40 982
4366.02 981
4366.65 1040
4367.27 1058
4367.89 984
4368.52 990
4369.14 1048
4369.76 907
4370.39 894
4371.01 859
4371.63 867
4372.26 811
4372.88 807
4373.50 776
4374.13 804
4374.75 738
4375.38 806
4376.00 859
4376.62 928
4377.25 939
4377.87 889
4378.50 952
4379.12 867
4379.74 1216
4380.37 1104
4380.99 1055
4381.62 1183
4382.24 1018
4382.87 950
4383.49 1077
4384.11 868
4384.74 912
4385.36 992
4385.99 947
4386.61 1004
4387.24 1073
4387.86 919
4388.49 856
4389.11 849
4389.74 840
4390.36 809
4390.99 818
4391.61 908
4392.24 911
4392.86 918
4393.49 796
4394.11 778
4394.74 763
4395.36 835
4395.99 734
4396.61 783
4397.24 773
4397.86 811
4398.49 845
4399.12 916
4399.74 936
4400.37 823
4400.99 877
4401.62 944
4402.24 846
4402.87 827
4403.50 821
4404.12 775
4404.75 746
4405.37 815
4406.00 776
4406.62 824
4407.25 795
4407.88 799
4408.50 842
4409.13 744
4409.76 853
4410.38 879
4411.01 757
4411.64 796
4412.26 775
4412.89 862
4413.51 814
4414.14 860
4414.77 835
4415.39 833
4416.02 995
4416.65 844
4417.28 801
4417.90 826
4418.53 766
4419.16 817
4419.78 871
4420.41 933
4421.04 810
4421.66 791
4422.29 771
4422.92 682
4423.55 660
4424.17 674
4424.80 753
4425.43 748
4426.06 612
4426.68 679
4427.31 723
4427.94 627
4428.57 665
4429.19 647
4429.82 644
4430.45 647
4431.08 666
4431.70 778
4432.33 711
4432.96 806
4433.59 771
4434.22 741
4434.84 958
4435.47 914
4436.10 877
4436.73 735
4437.36 787
4437.99 722
4438.61 747
4439.24 864
4439.87 800
4440.50 823
4441.13 759
4441.76 781
4442.38 753
4443.01 805
4443.64 693
4444.27 719
4444.90 765
4445.53 654
4446.16 782
4446.79 768
4447.42 736
4448.04 756
4448.67 801
4449.30 859
4449.93 781
4450.56 760
4451.19 887
4451.82 812
4452.45 797
4453.08 842
4453.71 850
4454.34 852
4454.97 923
4455.60 954
4456.23 915
4456.86 970
4457.48 971
4458.11 882
4458.74 940
4459.37 876
4460.00 781
4460.63 756
4461.26 760
4461.89 813
4462.52 717
4463.15 769
4463.78 731
4464.41 812
4465.04 791
4465.67 657
4466.30 714
4466.94 720
4467.57 667
4468.20 821
4468.83 736
4469.46 859
4470.09 789
4470.72 662
4471.35 654
4471.98 624
4472.61 728
4473.24 745
4473.87 733
4474.50 721
4475.13 726
4475.76 650
4476.40 708
4477.03 783
4477.66 749
4478.29 679
4478.92 651
4479.55 751
4480.18 735
4480.81 644
4481.45 797
4482.08 871
4482.71 713
4483.34 700
4483.97 786
4484.60 793
4485.23 702
4485.87 657
4486.50 671
4487.13 808
4487.76 912
4488.39 905
4489.03 869
4489.66 986
4490.29 785
4490.92 769
4491.55 711
4492.19 793
4492.82 862
4493.45 779
4494.08 766
4494.71 917
4495.35 866
4495.98 788
4496.61 818
4497.24 875
4497.88 776
4498.51 835
4499.14 964
4499.77 1109
4500.41 1078
4501.04 1027
4501.67 1169
4502.31 1246
4502.94 1215
4503.57 1224
4504.20 1231
4504.84 1046
4505.47 1116
4506.10 1100
4506.74 981
4507.37 1021
4508.00 1037
4508.64 934
4509.27 892
4509.90 813
4510.54 880
4511.17 822
4511.80 735
4512.44 766
4513.07 765
4513.70 700
4514.34 808
4514.97 776
4515.61 761
4516.24 706
4516.87 726
4517.51 758
4518.14 790
4518.78 724
4519.41 716
4520.04 745
4520.68 661
4521.31 743
4521.95 758
4522.58 659
4523.21 643
4523.85 785
4524.48 783
4525.12 741
4525.75 646
4526.39 567
4527.02 655
4527.66 714
4528.29 744
4528.93 732
4529.56 764
4530.20 776
4530.83 785
4531.46 789
4532.10 910
4532.73 901
4533.37 885
4534.00 1040
4534.64 896
4535.28 847
4535.91 940
4536.55 882
4537.18 772
4537.82 758
4538.45 743
4539.09 790
4539.72 769
4540.36 672
4540.99 710
4541.63 773
4542.26 683
4542.90 728
4543.54 784
4544.17 816
4544.81 777
4545.44 786
4546.08 778
4546.72 733
4547.35 636
4547.99 773
4548.62 786
4549.26 729
4549.90 707
4550.53 641
4551.17 704
4551.80 857
4552.44 746
4553.08 676
4553.71 686
4554.35 676
4554.99 665
4555.62 721
4556.26 660
4556.90 693
4557.53 677
4558.17 593
4558.81 667
4559.44 697
4560.08 597
4560.72 732
4561.35 688
4561.99 692
4562.63 699
4563.27 725
4563.90 758
4564.54 681
4565.18 657
4565.81 668
4566.45 697
4567.09 657
4567.73 674
4568.36 610
4569.00 781
4569.64 730
4570.28 737
4570.91 654
4571.55 696
4572.19 691
4572.83 666
4573.47 633
4574.10 577
4574.74 658
4575.38 667
4576.02 684
4576.66 699
4577.29 637
4577.93 722
4578.57 837
4579.21 849
4579.85 732
4580.49 806
4581.12 809
4581.76 680
4582.40 778
4583.04 759
4583.68 659
4584.32 770
4584.95 757
4585.59 845
4586.23 776
4586.87 759
4587.51 791
4588.15 817
4588.79 944
4589.43 993
4590.07 1039
4590.70 1155
4591.34 1236
4591.98 1321
4592.62 1337
4593.26 1449
4593.90 1226
4594.54 1204
4595.18 1066
4595.82 1010
4596.46 928
4597.10 945
4597.74 1088
4598.38 910
4599.02 808
4599.66 726
4600.30 812
4600.93 807
4601.57 907
4602.21 883
4602.85 1015
4603.49 996
4604.13 943
4604.77 861
4605.41 909
4606.05 1014
4606.69 1010
4607.33 883
4607.97 900
4608.62 882
4609.26 820
4609.90 795
4610.54 765
4611.18 819
4611.82 855
4612.46 799
4613.10 748
4613.74 701
4614.38 690
4615.02 749
4615.66 763
4616.30 654
4616.94 723
4617.58 763
4618.22 746
4618.87 708
4619.51 756
4620.15 610
4620.79 785
4621.43 767
4622.07 716
4622.71 722
4623.35 697
4624.00 859
4624.64 767
4625.28 663
4625.92 694
4626.56 811
4627.20 830
4627.84 645
4628.49 604
4629.13 656
4629.77 730
4630.41 799
4631.05 819
4631.69 948
4632.34 693
4632.98 972
4633.62 850
4634.26 818
4634.91 877
4635.55 860
4636.19 817
4636.83 787
4637.47 740
4638.12 881
4638.76 765
4639.40 766
4640.04 824
4640.69 757
4641.33 757
4641.97 796
4642.61 888
4643.26 703
4643.90 699
4644.54 763
4645.18 818
4645.83 731
4646.47 714
4647.11 838
4647.76 794
4648.40 776
4649.04 745
4649.69 792
4650.33 693
4650.97 789
4651.62 739
4652.26 807
4652.90 784
4653.55 765
4654.19 685
4654.83 663
4655.48 733
4656.12 711
4656.76 712
4657.41 828
4658.05 766
4658.69 792
4659.34 731
4659.98 639
4660.63 617
4661.27 636
4661.91 778
4662.56 717
4663.20 717
4663.85 645
4664.49 645
4665.13 757
4665.78 681
4666.42 660
4667.07 666
4667.71 585
4668.36 672
4669.00 570
4669.64 575
4670.29 654
4670.93 659
4671.58 635
4672.22 563
4672.87 653
4673.51 594
4674.16 630
4674.80 626
4675.45 666
4676.09 769
4676.74 696
4677.38 749
4678.03 661
4678.67 779
4679.32 876
4679.96 773
4680.61 761
4681.25 704
4681.90 834
4682.54 912
4683.19 814
4683.84 733
4684.48 750
4685.13 701
4685.77 740
4686.42 662
4687.06 720
4687.71 695
4688.36 645
4689.00 719
4689.65 634
4690.29 744
4690.94 739
4691.58 702
4692.23 718
4692.88 697
4693.52 760
4694.17 814
4694.82 923
4695.46 853
4696.11 906
4696.75 895
4697.40 996
4698.05 1207
4698.69 1228
4699.34 1423
4699.99 1448
4700.63 1382
4701.28 1325
4701.93 1388
4702.57 1201
4703.22 1221
4703.87 1051
4704.51 1064
4705.16 1073
4705.81 939
4706.46 967
4707.10 989
4707.75 913
4708.40 913
4709.04 1029
4709.69 891
4710.34 882
4710.99 935
4711.63 978
4712.28 866
4712.93 851
4713.58 739
4714.22 753
4714.87 771
4715.52 766
4716.17 769
4716.81 787
4717.46 822
4718.11 823
4718.76 761
4719.41 848
4720.05 840
4720.70 806
4721.35 836
4722.00 760
4722.65 754
4723.29 786
4723.94 877
4724.59 876
4725.24 838
4725.89 833
4726.54 746
4727.18 642
4727.83 696
4728.48 789
4729.13 758
4729.78 711
4730.43 768
4731.08 790
4731.73 675
4732.37 764
4733.02 793
4733.67 822
4734.32 703
4734.97 755
4735.62 687
4736.27 773
4736.92 750
4737.57 773
4738.22 827
4738.86 679
4739.51 695
4740.16 779
4740.81 735
4741.46 725
4742.11 754
4742.76 749
4743.41 687
4744.06 821
4744.71 809
4745.36 741
4746.01 716
4746.66 797
4747.31 824
4747.96 761
4748.61 763
4749.26 862
4749.91 874
4750.56 940
4751.21 994
4751.86 842
4752.51 1048
4753.16 1033
4753.81 1039
4754.46 1090
4755.11 977
4755.76 933
4756.41 833
4757.06 848
4757.71 881
4758.36 764
4759.01 732
4759.67 713
4760.32 722
4760.97 786
4761.62 685
4762.27 649
4762.92 677
4763.57 719
4764.22 730
4764.87 771
4765.52 856
4766.17 858
4766.83 761
4767.48 773
4768.13 772
4768.78 731
4769.43 744
4770.08 804
4770.73 722
4771.39 692
4772.04 687
4772.69 709
4773.34 718
4773.99 599
4774.64 707
4775.30 724
4775.95 729
4776.60 664
4777.25 703
4777.90 631
4778.56 639
4779.21 658
4779.86 687
4780.51 775
4781.16 830
4781.82 813
4782.47 716
4783.12 780
4783.77 845
4784.43 840
4785.08 698
4785.73 726
4786.38 710
4787.04 640
4787.69 789
4788.34 830
4788.99 780
4789.65 768
4790.30 666
4790.95 699
4791.60 678
4792.26 668
4792.91 621
4793.56 643
4794.22 727
4794.87 681
4795.52 675
4796.18 598
4796.83 779
4797.48 724
4798.14 807
4798.79 736
4799.44 703
4800.10 812
4800.75 764
4801.40 666
4802.06 707
4802.71 589
4803.36 658
4804.02 780
4804.67 773
4805.33 682
4805.98 733
4806.63 790
4807.29 713
4807.94 708
4808.59 727
4809.25 818
4809.90 774
4810.56 776
4811.21 782
4811.87 691
4812.52 724
4813.17 875
4813.83 927
4814.48 765
4815.14 751
4815.79 885
4816.45 914
4817.10 788
4817.76 825
4818.41 984
4819.07 866
4819.72 802
4820.38 830
4821.03 784
4821.69 854
4822.34 787
4823.00 925
4823.65 813
4824.31 872
4824.96 851
4825.62 952
4826.27 1005
4826.93 966
4827.58 1009
4828.24 926
4828.89 902
4829.55 949
4830.20 1079
4830.86 1044
4831.51 931
4832.17 1022
4832.83 1085
4833.48 1162
4834.14 1114
4834.79 1094
4835.45 1031
4836.10 1075
4836.76 1148
4837.42 1184
4838.07 1246
4838.73 1209
4839.39 1173
4840.04 1116
4840.70 1077
4841.35 1036
4842.01 1253
4842.67 1279
4843.32 1150
4843.98 1292
4844.64 1194
4845.29 1206
4845.95 1192
4846.61 1277
4847.26 1444
4847.92 1446
4848.58 1758
4849.23 1755
4849.89 1829
4850.55 1905
4851.20 2043
4851.86 2021
4852.52 1941
4853.17 1909
4853.83 1800
4854.49 1676
4855.15 1688
4855.80 1754
4856.46 1714
4857.12 1690
4857.78 1766
4858.43 1719
4859.09 1626
4859.75 1730
4860.41 1760
4861.06 1771
4861.72 1792
4862.38 1599
4863.04 1524
4863.69 1559
4864.35 1613
4865.01 1582
4865.67 1444
4866.33 1765
4866.98 1592
4867.64 1581
4868.30 1709
4868.96 1678
4869.62 1683
4870.27 1349
4870.93 1539
4871.59 1487
4872.25 1429
4872.91 1272
4873.57 1349
4874.22 1413
4874.88 1357
4875.54 1349
4876.20 1313
4876.86 1378
4877.52 1474
4878.18 1540
4878.83 1490
4879.49 1423
4880.15 1613
4880.81 1442
4881.47 1379
4882.13 1353
4882.79 1193
4883.45 1272
4884.11 1394
4884.77 1208
4885.43 1253
4886.08 1247
4886.74 1270
4887.40 1277
4888.06 1349
4888.72 1214
4889.38 1388
4890.04 1473
4890.70 1490
4891.36 1572
4892.02 1595
4892.68 1622
4893.34 1652
4894.00 1545
4894.66 1543
4895.32 1576
4895.98 1556
4896.64 1319
4897.30 1335
4897.96 1412
4898.62 1619
4899.28 1533
4899.94 1683
4900.60 1701
4901.26 1724
4901.92 1523
4902.58 1467
4903.24 1341
4903.90 1328
4904.56 1466
4905.22 1371
4905.88 1281
4906.55 1247
4907.21 1158
4907.87 1106
4908.53 1223
4909.19 1239
4909.85 1200
4910.51 1116
4911.17 1134
4911.83 1105
4912.49 1031
4913.15 1057
4913.82 1004
4914.48 1047
4915.14 908
4915.80 938
4916.46 1123
4917.12 935
4917.78 818
4918.44 876
4919.11 852
4919.77 837
4920.43 844
4921.09 926
4921.75 884
4922.41 918
4923.08 893
4923.74 915
4924.40 889
4925.06 852
4925.72 913
4926.39 995
4927.05 946
4927.71 859
4928.37 895
4929.03 956
4929.70 966
4930.36 1005
4931.02 1015
4931.68 812
4932.35 772
4933.01 942
4933.67 946
4934.33 879
4935.00 827
4935.66 856
4936.32 987
4936.98 989
4937.65 881
4938.31 837
4938.97 756
4939.64 770
4940.30 798
4940.96 745
4941.62 807
4942.29 891
4942.95 888
4943.61 776
4944.28 703
4944.94 809
4945.60 868
4946.27 736
4946.93 666
4947.59 733
4948.26 789
4948.92 766
4949.58 762
4950.25 768
4950.91 763
4951.58 729
4952.24 817
4952.90 737
4953.57 722
4954.23 673
4954.90 676
4955.56 712
4956.22 797
4956.89 786
4957.55 864
4958.22 692
4958.88 690
4959.54 773
4960.21 811
4960.87 814
4961.54 874
4962.20 849
4962.87 910
4963.53 1019
4964.19 917
4964.86 932
4965.52 980
4966.19 955
4966.85 913
4967.52 988
4968.18 997
4968.85 864
4969.51 819
4970.18 859
4970.84 724
4971.51 770
4972.17 785
4972.84 877
4973.50 836
4974.17 807
4974.83 862
4975.50 750
4976.16 810
4976.83 822
4977.50 740
4978.16 864
4978.83 821
4979.49 830
4980.16 843
4980.82 870
4981.49 836
4982.15 799
4982.82 788
4983.49 809
4984.15 828
4984.82 847
4985.48 872
4986.15 690
4986.82 681
4987.48 824
4988.15 848
4988.81 834
4989.48 859
4990.15 830
4990.81 859
4991.48 859
4992.15 776
4992.81 861
4993.48 886
4994.15 798
4994.81 757
4995.48 725
4996.15 637
4996.81 714
4997.48 726
4998.15 684
4998.81 642
4999.48 560
5000.15 585
5000.81 633
5001.48 623
5002.15 534
5002.82 606
5003.48 649
5004.15 728
5004.82 683
5005.48 661
5006.15 701
5006.82 711
5007.49 710
5008.15 669
5008.82 760
5009.49 631
5010.16 668
5010.82 660
5011.49 740
5012.16 681
5012.83 713
5013.50 677
5014.16 729
5014.83 622
5015.50 734
5016.17 720
5016.84 696
5017.50 648
5018.17 649
5018.84 662
5019.51 641
5020.18 702
5020.84 760
5021.51 784
5022.18 718
5022.85 696
5023.52 648
5024.19 719
5024.86 692
5025.52 745
5026.19 691
5026.86 665
5027.53 688
5028.20 710
5028.87 752
5029.54 773
5030.21 779
5030.88 827
5031.54 821
5032.21 796
5032.88 671
5033.55 671
5034.22 678
5034.89 751
5035.56 710
5036.23 718
5036.90 603
5037.57 676
5038.24 694
5038.91 762
5039.58 678
5040.25 642
5040.92 627
5041.59 681
5042.26 707
5042.92 691
5043.59 718
5044.26 658
5044.93 639
5045.60 641
5046.27 650
5046.94 647
5047.61 737
5048.29 720
5048.96 625
5049.63 664
5050.30 668
5050.97 719
5051.64 660
5052.31 718
5052.98 648
5053.65 658
5054.32 689
5054.99 743
5055.66 650
5056.33 652
5057.00 712
5057.67 696
5058.34 697
5059.01 642
5059.68 660
5060.36 707
5061.03 698
5061.70 631
5062.37 729
5063.04 735
5063.71 572
5064.38 605
5065.05 551
5065.73 600
5066.40 738
5067.07 683
5067.74 665
5068.41 628
5069.08 619
5069.75 677
5070.43 652
5071.10 624
5071.77 701
5072.44 726
5073.11 686
5073.78 723
5074.46 754
5075.13 775
5075.80 794
5076.47 741
5077.14 944
5077.82 896
5078.49 840
5079.16 1057
5079.83 1007
5080.51 908
5081.18 925
5081.85 1001
5082.52 923
5083.20 883
5083.87 833
5084.54 905
5085.21 819
5085.89 811
5086.56 724
5087.23 775
5087.90 821
5088.58 860
5089.25 883
5089.92 957
5090.60 937
5091.27 980
5091.94 858
5092.61 908
5093.29 915
5093.96 873
5094.63 845
5095.31 888
5095.98 885
5096.65 742
5097.33 847
5098.00 775
5098.67 705
5099.35 729
5100.02 679
5100.70 701
5101.37 684
5102.04 762
5102.72 924
5103.39 965
5104.06 927
5104.74 819
5105.41 849
5106.09 840
5106.76 841
5107.43 787
5108.11 820
5108.78 812
5109.46 775
5110.13 859
5110.81 759
5111.48 810
5112.15 660
5112.83 711
5113.50 837
5114.18 741
5114.85 783
5115.53 689
5116.20 761
5116.88 795
5117.55 713
5118.23 675
5118.90 818
5119.58 819
5120.25 878
5120.93 867
5121.60 894
5122.28 958
5122.95 861
5123.63 853
5124.30 779
5124.98 832
5125.65 881
5126.33 863
5127.00 720
5127.68 783
5128.35 793
5129.03 745
5129.70 909
5130.38 930
5131.06 838
5131.73 811
5132.41 919
5133.08 910
5133.76 857
5134.43 839
5135.11 769
5135.79 765
5136.46 815
5137.14 845
5137.81 765
5138.49 776
5139.17 900
5139.84 865
5140.52 843
5141.20 863
5141.87 777
5142.55 623
5143.22 705
5143.90 777
5144.58 759
5145.25 725
5145.93 637
5146.61 618
5147.28 735
5147.96 752
5148.64 703
5149.31 721
5149.99 688
5150.67 710
5151.35 632
5152.02 648
5152.70 697
5153.38 685
5154.05 647
5154.73 672
5155.41 615
5156.09 607
5156.76 565
5157.44 660
5158.12 671
5158.80 648
5159.47 759
5160.15 681
5160.83 603
5161.51 712
5162.18 631
5162.86 673
5163.54 700
5164.22 678
5164.89 514
5165.57 600
5166.25 697
5166.93 590
5167.61 734
5168.28 718
5168.96 727
5169.64 666
5170.32 673
5171.00 631
5171.68 702
5172.35 672
5173.03 649
5173.71 662
5174.39 628
5175.07 545
5175.75 647
5176.43 702
5177.10 706
5177.78 715
5178.46 658
5179.14 711
5179.82 708
5180.50 695
5181.18 806
5181.86 906
5182.53 674
5183.21 658
5183.89 658
5184.57 707
5185.25 624
5185.93 685
5186.61 641
5187.29 574
5187.97 643
5188.65 721
5189.33 605
5190.01 587
5190.69 676
5191.37 726
5192.05 673
5192.73 628
5193.41 717
5194.09 637
5194.77 588
5195.45 653
5196.12 746
5196.80 724
5197.48 652
5198.17 646
5198.85 738
5199.53 894
5200.21 864
5200.89 729
5201.57 759
5202.25 669
5202.93 654
5203.61 698
5204.29 692
5204.97 641
5205.65 658
5206.33 693
5207.01 643
5207.69 764
5208.37 789
5209.05 902
5209.73 713
5210.41 757
5211.09 868
5211.78 763
5212.46 697
5213.14 779
5213.82 815
5214.50 816
5215.18 864
5215.86 938
5216.54 1011
5217.22 1019
5217.91 943
5218.59 1002
5219.27 1148
5219.95 1114
5220.63 1069
5221.31 1020
5222.00 966
5222.68 897
5223.36 900
5224.04 1032
5224.72 1009
5225.40 1122
5226.09 1008
5226.77 928
5227.45 953
5228.13 915
5228.81 890
5229.50 934
5230.18 866
5230.86 850
5231.54 781
5232.22 732
5232.91 734
5233.59 735
5234.27 797
5234.95 921
5235.64 895
5236.32 794
5237.00 987
5237.68 995
5238.37 890
5239.05 947
5239.73 947
5240.42 960
5241.10 967
5241.78 900
5242.46 852
5243.15 958
5243.83 782
5244.51 832
5245.20 915
5245.88 948
5246.56 778
5247.25 731
5247.93 924
5248.61 927
5249.30 824
5249.98 985
5250.66 1093
5251.35 1199
5252.03 1061
5252.71 1191
5253.40 1249
5254.08 1139
5254.77 1089
5255.45 945
5256.13 961
5256.82 923
5257.50 781
5258.18 824
5258.87 883
5259.55 815
5260.24 959
5260.92 879
5261.61 1039
5262.29 1006
5262.97 996
5263.66 917
5264.34 919
5265.03 932
5265.71 853
5266.40 957
5267.08 798
5267.76 864
5268.45 859
5269.13 797
5269.82 697
5270.50 768
5271.19 804
5271.87 833
5272.56 807
5273.24 778
5273.93 715
5274.61 745
5275.30 792
5275.98 810
5276.67 855
5277.35 801
5278.04 785
5278.72 805
5279.41 801
5280.10 798
5280.78 765
5281.47 962
5282.15 875
5282.84 818
5283.52 954
5284.21 917
5284.89 871
5285.58 872
5286.27 802
5286.95 826
5287.64 863
5288.32 747
5289.01 707
5289.70 793
5290.38 785
5291.07 772
5291.75 713
5292.44 685
5293.13 779
5293.81 758
5294.50 783
5295.19 684
5295.87 852
5296.56 876
5297.24 836
5297.93 827
5298.62 843
5299.30 896
5299.99 846
5300.68 937
5301.36 987
5302.05 1076
5302.74 1105
5303.43 1277
5304.11 1040
5304.80 987
5305.49 1111
5306.17 1055
5306.86 935
5307.55 1009
5308.24 1075
5308.92 887
5309.61 912
5310.30 958
5310.98 982
5311.67 994
5312.36 1120
5313.05 1065
5313.73 921
5314.42 978
5315.11 885
5315.80 895
5316.49 880
5317.17 1013
5317.86 987
5318.55 925
5319.24 933
5319.92 904
5320.61 920
5321.30 895
5321.99 935
5322.68 970
5323.37 902
5324.05 859
5324.74 863
5325.43 861
5326.12 819
5326.81 829
5327.50 696
5328.18 798
5328.87 771
5329.56 594
5330.25 748
5330.94 763
5331.63 647
5332.32 645
5333.01 655
5333.69 777
5334.38 692
5335.07 669
5335.76 698
5336.45 746
5337.14 653
5337.83 764
5338.52 696
5339.21 680
5339.90 551
5340.59 728
5341.27 673
5341.96 697
5342.65 696
5343.34 717
5344.03 844
5344.72 769
5345.41 779
5346.10 880
5346.79 828
5347.48 759
5348.17 727
5348.86 728
5349.55 756
5350.24 811
5350.93 891
5351.62 816
5352.31 878
5353.00 931
5353.69 774
5354.38 836
5355.07 730
5355.76 689
5356.45 715
5357.14 684
5357.83 682
5358.52 762
5359.21 812
5359.90 650
5360.60 624
5361.29 766
5361.98 859
5362.67 737
5363.36 677
5364.05 733
5364.74 764
5365.43 733
5366.12 669
5366.81 619
5367.50 721
5368.19 641
5368.89 610
5369.58 746
5370.27 639
5370.96 704
5371.65 667
5372.34 627
5373.03 601
5373.73 611
5374.42 647
5375.11 784
5375.80 647
5376.49 635
5377.18 651
5377.87 626
5378.57 586
5379.26 616
5379.95 624
5380.64 633
5381.33 545
5382.03 616
5382.72 654
5383.41 617
5384.10 605
5384.79 596
5385.49 589
5386.18 666
5386.87 575
5387.56 583
5388.26 632
5388.95 624
5389.64 631
5390.33 686
5391.03 689
5391.72 723
5392.41 708
5393.10 720
5393.80 701
5394.49 701
5395.18 726
5395.88 577
5396.57 577
5397.26 636
5397.95 685
5398.65 615
5399.34 557
5400.03 486
5400.73 579
5401.42 626
5402.11 629
5402.81 574
5403.50 667
5404.19 628
5404.89 623
5405.58 686
5406.27 733
5406.97 612
5407.66 523
5408.36 532
5409.05 604
5409.74 562
5410.44 608
5411.13 624
5411.82 700
5412.52 638
5413.21 676
5413.91 614
5414.60 600
5415.29 675
5415.99 629
5416.68 604
5417.38 579
5418.07 609
5418.77 698
5419.46 587
5420.15 662
5420.85 705
5421.54 624
5422.24 585
5422.93 599
5423.63 610
5424.32 559
5425.02 631
5425.71 708
5426.41 687
5427.10 718
5427.80 670
5428.49 716
5429.19 716
5429.88 620
5430.58 699
5431.27 658
5431.97 691
5432.66 793
5433.36 691
5434.05 628
5434.75 676
5435.44 707
5436.14 775
5436.83 788
5437.53 874
5438.23 969
5438.92 741
5439.62 753
5440.31 765
5441.01 748
5441.70 728
5442.40 806
5443.10 867
5443.79 768
5444.49 851
5445.18 824
5445.88 774
5446.58 866
5447.27 890
5447.97 988
5448.67 1063
5449.36 1072
5450.06 893
5450.75 937
5451.45 823
5452.15 899
5452.84 860
5453.54 860
5454.24 898
5454.93 904
5455.63 748
5456.33 832
5457.02 824
5457.72 760
5458.42 936
5459.11 863
5459.81 862
5460.51 907
5461.21 876
5461.90 900
5462.60 948
5463.30 852
5463.99 899
5464.69 864
5465.39 909
5466.09 950
5466.78 910
5467.48 828
5468.18 877
5468.88 866
5469.57 878
5470.27 832
5470.97 802
5471.67 973
5472.37 960
5473.06 1046
5473.76 1085
5474.46 1116
5475.16 1028
5475.85 984
5476.55 1130
5477.25 1156
5477.95 1312
5478.65 1446
5479.35 1536
5480.04 1561
5480.74 1763
5481.44 1799
5482.14 1840
5482.84 1917
5483.54 1942
5484.23 1668
5484.93 1672
5485.63 1633
5486.33 1624
5487.03 1217
5487.73 1260
5488.43 1200
5489.13 1227
5489.82 1291
5490.52 1411
5491.22 1424
5491.92 1278
5492.62 1291
5493.32 1467
5494.02 1471
5494.72 1460
5495.42 1471
5496.12 1431
5496.82 1558
5497.52 1691
5498.21 1878
5498.91 1952
5499.61 2053
5500.31 2378
5501.01 2856
5501.71 3141
5502.41 3241
5503.11 3215
5503.81 2932
5504.51 2568
5505.21 2257
5505.91 1737
5506.61 1899
5507.31 1683
5508.01 1523
5508.71 1428
5509.41 1311
5510.11 1219
5510.81 1181
5511.51 1204
5512.21 1214
5512.91 1274
5513.61 1220
5514.31 1225
5515.01 1132
5515.72 1088
5516.42 1073
5517.12 1083
5517.82 1158
5518.52 1169
5519.22 1104
5519.92 1056
5520.62 1040
5521.32 943
5522.02 929
5522.72 992
5523.42 930
5524.13 912
5524.83 980
5525.53 960
5526.23 874
5526.93 882
5527.63 973
5528.33 830
5529.03 887
5529.74 810
5530.44 856
5531.14 940
5531.84 933
5532.54 935
5533.24 853
5533.95 764
5534.65 976
5535.35 901
5536.05 841
5536.75 864
5537.45 728
5538.16 787
5538.86 717
5539.56 741
5540.26 724
5540.96 725
5541.67 654
5542.37 675
5543.07 751
5543.77 719
5544.48 745
5545.18 659
5545.88 708
5546.58 680
5547.29 716
5547.99 719
5548.69 672
5549.39 759
5550.10 787
5550.80 751
5551.50 716
5552.21 797
5552.91 842
5553.61 772
5554.31 770
5555.02 822
5555.72 766
5556.42 747
5557.13 728
5557.83 803
5558.53 716
5559.24 764
5559.94 734
5560.64 767
5561.35 764
5562.05 778
5562.75 826
5563.46 970
5564.16 963
5564.86 874
5565.57 879
5566.27 945
5566.98 908
5567.68 749
5568.38 831
5569.09 762
5569.79 771
5570.50 791
5571.20 751
5571.90 695
5572.61 719
5573.31 720
5574.02 814
5574.72 824
5575.42 757
5576.13 800
5576.83 832
5577.54 818
5578.24 791
5578.95 784
5579.65 743
5580.36 764
5581.06 855
5581.77 796
5582.47 731
5583.18 780
5583.88 681
5584.59 780
5585.29 818
5586.00 711
5586.70 788
5587.41 838
5588.11 795
5588.82 764
5589.52 740
5590.23 670
5590.93 707
5591.64 681
5592.34 711
5593.05 799
5593.75 679
5594.46 687
5595.16 650
5595.87 664
5596.58 696
5597.28 676
5597.99 702
5598.69 687
5599.40 610
5600.10 698
5600.81 729
5601.52 714
5602.22 627
5602.93 583
5603.64 693
5604.34 703
5605.05 716
5605.75 799
5606.46 931
5607.17 811
5607.87 783
5608.58 716
5609.29 653
5609.99 705
5610.70 737
5611.41 758
5612.11 757
5612.82 721
5613.53 732
5614.23 691
5614.94 674
5615.65 656
5616.35 670
5617.06 724
5617.77 737
5618.47 606
5619.18 673
5619.89 711
5620.60 699
5621.30 805
5622.01 801
5622.72 790
5623.42 751
5624.13 802
5624.84 738
5625.55 714
5626.25 638
5626.96 804
5627.67 745
5628.38 756
5629.09 842
5629.79 974
5630.50 963
5631.21 845
5631.92 984
5632.62 904
5633.33 897
5634.04 806
5634.75 902
5635.46 844
5636.16 815
5636.87 847
5637.58 905
5638.29 804
5639.00 895
5639.71 863
5640.41 968
5641.12 1028
5641.83 1107
5642.54 1074
5643.25 1001
5643.96 973
5644.67 997
5645.38 969
5646.08 902
5646.79 852
5647.50 962
5648.21 846
5648.92 730
5649.63 869
5650.34 853
5651.05 843
5651.76 728
5652.47 748
5653.17 797
5653.88 837
5654.59 819
5655.30 856
5656.01 816
5656.72 839
5657.43 939
5658.14 852
5658.85 867
5659.56 984
5660.27 1083
5660.98 961
5661.69 913
5662.40 867
5663.11 868
5663.82 857
5664.53 839
5665.24 802
5665.95 762
5666.66 727
5667.37 807
5668.08 732
5668.79 791
5669.50 715
5670.21 683
5670.92 704
5671.63 674
5672.34 780
5673.05 711
5673.76 687
5674.47 653
5675.18 779
5675.89 796
5676.60 694
5677.31 715
5678.03 725
5678.74 754
5679.45 720
5680.16 808
5680.87 738
5681.58 680
5682.29 750
5683.00 654
5683.71 757
5684.42 746
5685.14 720
5685.85 804
5686.56 638
5687.27 642
5687.98 629
5688.69 636
5689.40 703
5690.12 712
5690.83 690
5691.54 749
5692.25 635
5692.96 617
5693.67 679
5694.39 703
5695.10 685
5695.81 611
5696.52 640
5697.23 773
5697.95 707
5698.66 709
5699.37 684
5700.08 638
5700.79 550
5701.51 613
5702.22 670
5702.93 688
5703.64 626
5704.36 671
5705.07 650
5705.78 604
5706.49 714
5707.21 665
5707.92 659
5708.63 660
5709.35 599
5710.06 676
5710.77 752
5711.48 645
5712.20 581
5712.91 617
5713.62 532
5714.34 644
5715.05 666
5715.76 584
5716.48 509
5717.19 530
5717.90 694
5718.61 592
5719.33 557
5720.04 608
5720.76 562
5721.47 632
5722.18 644
5722.90 565
5723.61 613
5724.32 759
5725.04 740
5725.75 760
5726.46 844
5727.18 948
5727.89 996
5728.61 1010
5729.32 957
5730.03 951
5730.75 1053
5731.46 883
5732.18 818
5732.89 894
5733.61 771
5734.32 792
5735.03 812
5735.75 705
5736.46 651
5737.18 606
5737.89 589
5738.61 654
5739.32 695
5740.04 566
5740.75 665
5741.47 616
5742.18 560
5742.89 547
5743.61 634
5744.32 634
5745.04 556
5745.75 588
5746.47 544
5747.19 578
5747.90 486
5748.62 593
5749.33 592
5750.05 610
5750.76 601
5751.48 617
5752.19 660
5752.91 631
5753.62 612
5754.34 604
5755.05 589
5755.77 508
5756.49 480
5757.20 586
5757.92 684
5758.63 526
5759.35 632
5760.06 687
5760.78 654
5761.50 631
5762.21 600
5762.93 599
5763.65 572
5764.36 543
5765.08 583
5765.79 569
5766.51 514
5767.23 556
5767.94 561
5768.66 597
5769.38 535
5770.09 564
5770.81 494
5771.53 606
5772.24 553
5772.96 544
5773.68 546
5774.39 561
5775.11 587
5775.83 675
5776.54 646
5777.26 572
5777.98 639
5778.69 572
5779.41 556
5780.13 636
5780.85 608
5781.56 650
5782.28 642
5783.00 673
5783.72 623
5784.43 623
5785.15 598
5785.87 606
5786.59 531
5787.30 509
5788.02 583
5788.74 569
5789.46 557
5790.17 524
5790.89 596
5791.61 562
5792.33 572
5793.05 608
5793.76 590
5794.48 596
5795.20 639
5795.92 691
5796.64 719
5797.35 742
5798.07 685
5798.79 641
5799.51 629
5800.23 795
5800.95 755
5801.66 858
5802.38 975
5803.10 908
5803.82 948
5804.54 906
5805.26 872
5805.98 847
5806.70 812
5807.41 734
5808.13 668
5808.85 605
5809.57 648
5810.29 658
5811.01 638
5811.73 628
5812.45 618
5813.17 638
5813.89 634
5814.61 670
5815.32 655
5816.04 761
5816.76 783
5817.48 686
5818.20 607
5818.92 683
5819.64 732
5820.36 649
5821.08 687
5821.80 630
5822.52 631
5823.24 643
5823.96 641
5824.68 656
5825.40 686
5826.12 667
5826.84 682
5827.56 600
5828.28 631
5829.00 662
5829.72 627
5830.44 573
5831.16 600
5831.88 550
5832.60 608
5833.32 600
5834.04 617
5834.76 708
5835.48 687
5836.21 530
5836.93 632
5837.65 645
5838.37 659
5839.09 612
5839.81 618
5840.53 652
5841.25 579
5841.97 652
5842.69 569
5843.41 556
5844.14 555
5844.86 596
5845.58 629
5846.30 576
5847.02 546
5847.74 630
5848.46 672
5849.18 628
5849.91 645
5850.63 601
5851.35 691
5852.07 633
5852.79 560
5853.51 564
5854.24 626
5854.96 674
5855.68 615
5856.40 609
5857.12 613
5857.85 579
5858.57 582
5859.29 575
5860.01 667
5860.73 593
5861.46 583
5862.18 591
5862.90 558
5863.62 586
5864.35 607
5865.07 600
5865.79 653
5866.51 679
5867.24 720
5867.96 604
5868.68 625
5869.40 650
5870.13 676
5870.85 673
5871.57 650
5872.29 693
5873.02 693
5873.74 564
5874.46 617
5875.19 587
5875.91 594
5876.63 614
5877.36 698
5878.08 621
5878.80 598
5879.53 683
5880.25 641
5880.97 648
5881.70 722
5882.42 774
5883.14 782
5883.87 803
5884.59 823
5885.31 837
5886.04 753
5886.76 814
5887.49 785
5888.21 905
5888.93 862
5889.66 832
5890.38 757
5891.11 708
5891.83 589
5892.55 658
5893.28 649
5894.00 627
5894.73 619
5895.45 638
5896.17 720
5896.90 646
5897.62 661
5898.35 698
5899.07 713
5899.80 660
5900.52 640
5901.25 614
5901.97 696
5902.70 671
5903.42 611
5904.15 574
5904.87 625
5905.60 613
5906.32 603
5907.05 585
5907.77 639
5908.50 700
5909.22 661
5909.95 679
5910.67 649
5911.40 670
5912.12 649
5912.85 645
5913.57 738
5914.30 655
5915.02 630
5915.75 728
5916.47 717
5917.20 707
5917.93 695
5918.65 691
5919.38 659
5920.10 744
5920.83 687
5921.55 708
5922.28 673
5923.01 700
5923.73 724
5924.46 704
5925.18 702
5925.91 686
5926.64 820
5927.36 818
5928.09 929
5928.82 794
5929.54 815
5930.27 840
5931.00 863
5931.72 836
5932.45 793
5933.18 848
5933.90 875
5934.63 865
5935.36 899
5936.08 896
5936.81 891
5937.54 884
5938.26 846
5938.99 912
5939.72 951
5940.44 850
5941.17 797
5941.90 975
5942.63 1071
5943.35 1010
5944.08 999
5944.81 968
5945.53 1043
5946.26 1052
5946.99 1050
5947.72 1101
5948.44 1069
5949.17 1240
5949.90 1204
5950.63 1374
5951.36 1490
5952.08 1515
5952.81 1519
5953.54 1579
5954.27 1614
5954.99 1567
5955.72 1510
5956.45 1376
5957.18 1385
5957.91 1344
5958.63 1318
5959.36 1316
5960.09 1351
5960.82 1375
5961.55 1371
5962.28 1592
5963.00 1619
5963.73 1607
5964.46 1669
5965.19 1830
5965.92 2066
5966.65 2262
5967.38 2409
5968.11 2498
5968.83 2606
5969.56 2477
5970.29 2401
5971.02 2220
5971.75 2023
5972.48 1762
5973.21 1677
5973.94 1766
5974.67 1660
5975.40 1697
5976.12 1721
5976.85 1649
5977.58 1693
5978.31 1589
5979.04 1642
5979.77 1687
5980.50 1737
5981.23 1740
5981.96 1696
5982.69 1782
5983.42 1895
5984.15 1859
5984.88 1671
5985.61 1803
5986.34 1839
5987.07 1810
5987.80 1732
5988.53 1799
5989.26 1814
5989.99 1798
5990.72 1783
5991.45 1802
5992.18 1771
5992.91 1746
5993.64 1732
5994.37 1847
5995.10 1887
5995.83 1982
5996.56 1855
5997.29 1871
5998.02 1901
5998.75 1921
5999.48 1914
6000.21 1780
6000.95 1899
6001.68 1951
6002.41 2047
6003.14 2125
6003.87 1907
6004.60 1999
6005.33 2104
6006.06 1943
6006.79 2172
6007.52 2197
6008.26 2419
6008.99 2725
6009.72 3219
6010.45 3584
6011.18 3910
6011.91 4512
6012.64 4841
6013.38 5143
6014.11 5691
6014.84 5490
6015.57 5269
6016.30 5362
6017.03 5053
6017.77 4687
6018.50 4122
6019.23 3739
6019.96 3464
6020.69 2994
6021.42 2805
6022.16 2341
6022.89 2132
6023.62 1917
6024.35 1859
6025.09 1791
6025.82 1755
6026.55 1669
6027.28 1606
6028.02 1628
6028.75 1651
6029.48 1680
6030.21 1404
6030.95 1353
6031.68 1403
6032.41 1348
6033.14 1391
6033.88 1443
6034.61 1380
6035.34 1313
6036.07 1270
6036.81 1348
6037.54 1433
6038.27 1387
6039.01 1340
6039.74 1435
6040.47 1341
6041.21 1323
6041.94 1304
6042.67 1382
6043.41 1498
6044.14 1475
6044.87 1620
6045.61 1556
6046.34 1571
6047.07 1568
6047.81 1577
6048.54 1691
6049.27 1621
6050.01 1646
6050.74 1814
6051.48 1894
6052.21 1889
6052.94 1865
6053.68 1799
6054.41 1908
6055.15 1960
6055.88 1880
6056.61 1680
6057.35 1530
6058.08 1563
6058.82 1526
6059.55 1386
6060.29 1350
6061.02 1392
6061.75 1415
6062.49 1384
6063.22 1360
6063.96 1376
6064.69 1334
6065.43 1377
6066.16 1377
6066.90 1344
6067.63 1304
6068.37 1328
6069.10 1192
6069.84 1111
6070.57 1140
6071.31 1233
6072.04 1266
6072.78 1252
6073.51 1208
6074.25 1086
6074.98 1194
6075.72 1113
6076.45 1124
6077.19 1110
6077.92 1083
6078.66 1079
6079.39 1129
6080.13 1150
6080.87 1147
6081.60 1177
6082.34 1246
6083.07 1276
6083.81 1077
6084.54 978
6085.28 970
6086.02 1005
6086.75 1018
6087.49 1032
6088.22 1093
6088.96 1124
6089.70 1064
6090.43 1077
6091.17 1008
6091.91 1104
6092.64 1208
6093.38 1063
6094.11 1251
6094.85 1170
6095.59 1027
6096.32 997
6097.06 1039
6097.80 937
6098.53 955
6099.27 972
6100.01 920
6100.74 830
6101.48 855
6102.22 937
6102.96 975
6103.69 1053
6104.43 890
6105.17 914
6105.90 1066
6106.64 998
6107.38 918
6108.12 814
6108.85 855
6109.59 875
6110.33 833
6111.06 932
6111.80 1013
6112.54 1025
6113.28 1025
6114.01 1085
6114.75 970
6115.49 1046
6116.23 984
6116.97 1012
6117.70 917
6118.44 913
6119.18 949
6119.92 978
6120.66 1007
6121.39 954
6122.13 992
6122.87 1007
6123.61 1087
6124.35 985
6125.08 1018
6125.82 1019
6126.56 946
6127.30 923
6128.04 1023
6128.78 959
6129.52 923
6130.25 952
6130.99 1047
6131.73 948
6132.47 1000
6133.21 920
6133.95 916
6134.69 1004
6135.43 992
6136.16 942
6136.90 979
6137.64 1069
6138.38 989
6139.12 932
6139.86 973
6140.60 999
6141.34 1034
6142.08 929
6142.82 994
6143.56 909
6144.30 1020
6145.04 985
6145.77 1036
6146.51 1086
6147.25 1110
6147.99 1003
6148.73 968
6149.47 906
6150.21 994
6150.95 1048
6151.69 1053
6152.43 1125
6153.17 1094
6153.91 1136
6154.65 1175
6155.39 1074
6156.13 1036
6156.87 1089
6157.61 1113
6158.35 1174
6159.09 1201
6159.83 1189
6160.58 1198
6161.32 1233
6162.06 1234
6162.80 1295
6163.54 1313
6164.28 1325
6165.02 1435
6165.76 1385
6166.50 1524
6167.24 1633
6167.98 1645
6168.72 1631
6169.46 1811
6170.20 1676
6170.95 1673
6171.69 1497
6172.43 1579
6173.17 1537
6173.91 1459
6174.65 1534
6175.39 1642
6176.13 1505
6176.88 1406
6177.62 1393
6178.36 1454
6179.10 1534
6179.84 1520
6180.58 1392
6181.33 1433
6182.07 1550
6182.81 1532
6183.55 1650
6184.29 1638
6185.03 1587
6185.78 1556
6186.52 1623
6187.26 1442
6188.00 1527
6188.74 1632
6189.49 1745
6190.23 1768
6190.97 1678
6191.71 1658
6192.46 1822
6193.20 1951
6193.94 1974
6194.68 1938
6195.43 2018
6196.17 2000
6196.91 2033
6197.65 1962
6198.40 1973
6199.14 1996
6199.88 1978
6200.62 2033
6201.37 2056
6202.11 2138
6202.85 2098
6203.60 2274
6204.34 2537
6205.08 2949
6205.83 3557
6206.57 4551
6207.31 5515
6208.06 6541
6208.80 7776
6209.54 8743
6210.29 9760
6211.03 10334
6211.77 9903
6212.52 9710
6213.26 9189
6214.00 7976
6214.75 6673
6215.49 5795
6216.23 4933
6216.98 3903
6217.72 3415
6218.47 3002
6219.21 2698
6219.95 2413
6220.70 2249
6221.44 2058
6222.19 2123
6222.93 2056
6223.67 2194
6224.42 2274
6225.16 2296
6225.91 2257
6226.65 2335
6227.40 2382
6228.14 2274
6228.89 2086
6229.63 1918
6230.37 1741
6231.12 1658
6231.86 1496
6232.61 1505
6233.35 1496
6234.10 1398
6234.84 1281
6235.59 1414
6236.33 1366
6237.08 1394
6237.82 1556
6238.57 1618
6239.31 1703
6240.06 1833
6240.80 1772
6241.55 2007
6242.29 1954
6243.04 1759
6243.79 1749
6244.53 1709
6245.28 1619
6246.02 1563
6246.77 1449
6247.51 1383
6248.26 1487
6249.00 1452
6249.75 1500
6250.50 1517
6251.24 1403
6251.99 1423
6252.73 1454
6253.48 1479
6254.23 1476
6254.97 1519
6255.72 1469
6256.46 1510
6257.21 1454
6257.96 1543
6258.70 1539
6259.45 1423
6260.20 1352
6260.94 1413
6261.69 1375
6262.44 1418
6263.18 1370
6263.93 1379
6264.68 1332
6265.42 1339
6266.17 1286
6266.92 1271
6267.66 1252
6268.41 1302
6269.16 1293
6269.90 1265
6270.65 1183
6271.40 1250
6272.14 1202
6272.89 1259
6273.64 1255
6274.39 1175
6275.13 1224
6275.88 1295
6276.63 1364
6277.38 1246
6278.12 1244
6278.87 1308
6279.62 1394
6280.37 1396
6281.11 1345
6281.86 1408
6282.61 1540
6283.36 1319
6284.10 1222
6284.85 1190
6285.60 1118
6286.35 987
6287.10 1102
6287.84 1089
6288.59 1086
6289.34 1074
6290.09 1080
6290.84 1145
6291.59 1083
6292.33 1076
6293.08 975
6293.83 964
6294.58 996
6295.33 1012
6296.08 1042
6296.82 952
6297.57 1015
6298.32 995
6299.07 1006
6299.82 1055
6300.57 1003
6301.32 1108
6302.07 958
6302.81 997
6303.56 1040
6304.31 997
6305.06 963
6305.81 1020
6306.56 1024
6307.31 1006
6308.06 1019
6308.81 966
6309.56 1036
6310.31 1039
6311.06 1163
6311.81 1173
6312.56 1224
6313.30 1194
6314.05 1251
6314.80 1315
6315.55 1239
6316.30 1235
6317.05 1215
6317.80 1118
6318.55 1088
6319.30 1138
6320.05 1153
6320.80 1147
6321.55 1034
6322.30 1037
6323.05 950
6323.80 964
6324.55 967
6325.30 939
6326.05 849
6326.80 926
6327.56 889
6328.31 823
6329.06 792
6329.81 815
6330.56 878
6331.31 824
6332.06 864
6332.81 892
6333.56 886
6334.31 832
6335.06 919
6335.81 911
6336.56 797
6337.31 910
6338.07 848
6338.82 998
6339.57 926
6340.32 863
6341.07 1008
6341.82 863
6342.57 948
6343.32 907
6344.08 776
6344.83 882
6345.58 892
6346.33 905
6347.08 894
6347.83 916
6348.58 957
6349.34 980
6350.09 998
6350.84 1022
6351.59 1212
6352.34 1266
6353.10 1284
6353.85 1300
6354.60 1091
6355.35 1145
6356.10 1114
6356.86 1123
6357.61 1160
6358.36 1039
6359.11 966
6359.87 1070
6360.62 1161
6361.37 1126
6362.12 1009
6362.87 1036
6363.63 942
6364.38 1020
6365.13 1148
6365.89 1132
6366.64 1025
6367.39 1051
6368.14 1035
6368.90 1024
6369.65 1140
6370.40 1051
6371.16 1063
6371.91 980
6372.66 962
6373.41 983
6374.17 932
6374.92 935
6375.67 967
6376.43 878
6377.18 981
6377.93 907
6378.69 901
6379.44 984
6380.19 963
6380.95 1055
6381.70 974
6382.46 973
6383.21 922
6383.96 951
6384.72 903
6385.47 873
6386.22 966
6386.98 887
6387.73 894
6388.49 852
6389.24 847
6389.99 1046
6390.75 862
6391.50 897
6392.26 823
6393.01 839
6393.77 933
6394.52 851
6395.28 913
6396.03 890
6396.78 867
6397.54 923
6398.29 941
6399.05 856
6399.80 831
6400.56 874
6401.31 979
6402.07 854
6402.82 887
6403.58 908
6404.33 941
6405.09 1002
6405.84 1118
6406.60 1066
6407.35 1118
6408.11 1072
6408.86 1260
6409.62 1226
6410.37 1355
6411.13 1475
6411.88 1424
6412.64 1406
6413.39 1353
6414.15 1272
6414.91 1174
6415.66 1194
6416.42 1119
6417.17 1094
6417.93 1100
6418.68 1081
6419.44 1091
6420.20 1168
6420.95 1088
6421.71 981
6422.46 994
6423.22 960
6423.98 1007
6424.73 1018
6425.49 995
6426.24 913
6427.00 895
6427.76 923
6428.51 956
6429.27 928
6430.03 907
6430.78 900
6431.54 919
6432.30 907
6433.05 892
6433.81 918
6434.57 933
6435.32 895
6436.08 854
6436.84 890
6437.59 986
6438.35 938
6439.11 941
6439.87 973
6440.62 850
6441.38 872
6442.14 853
6442.89 835
6443.65 885
6444.41 972
6445.17 1001
6445.92 899
6446.68 906
6447.44 933
6448.20 967
6448.95 999
6449.71 907
6450.47 935
6451.23 975
6451.98 964
6452.74 855
6453.50 825
6454.26 869
6455.02 841
6455.77 886
6456.53 894
6457.29 946
6458.05 953
6458.81 1037
6459.56 921
6460.32 930
6461.08 1005
6461.84 952
6462.60 968
6463.36 959
6464.11 966
6464.87 935
6465.63 988
6466.39 1032
6467.15 1059
6467.91 1103
6468.67 1052
6469.43 1066
6470.18 1038
6470.94 950
6471.70 1059
6472.46 1086
6473.22 1013
6473.98 1118
6474.74 1095
6475.50 1134
6476.26 1174
6477.02 1205
6477.77 1185
6478.53 1171
6479.29 1090
6480.05 1081
6480.81 1111
6481.57 1227
6482.33 1102
6483.09 1273
6483.85 1217
6484.61 1127
6485.37 1257
6486.13 1339
6486.89 1328
6487.65 1388
6488.41 1230
6489.17 1318
6489.93 1461
6490.69 1359
6491.45 1416
6492.21 1340
6492.97 1561
6493.73 1494
6494.49 1628
6495.25 1731
6496.01 1761
6496.77 1536
6497.53 1607
6498.29 1604
6499.05 1624
6499.81 1691
6500.57 1574
6501.33 1653
6502.10 1589
6502.86 1658
6503.62 1698
6504.38 1607
6505.14 1729
6505.90 1614
6506.66 1646
6507.42 1722
6508.18 1732
6508.94 1781
6509.71 1901
6510.47 1886
6511.23 1832
6511.99 1940
6512.75 1913
6513.51 1935
6514.27 1819
6515.03 1890
6515.80 2007
6516.56 2080
6517.32 2064
6518.08 2018
6518.84 2020
6519.60 2066
6520.37 2071
6521.13 2167
6521.89 2233
6522.65 2411
6523.41 2527
6524.18 2768
6524.94 3033
6525.70 3442
6526.46 3610
6527.22 4050
6527.99 4333
6528.75 4291
6529.51 4511
6530.27 4547
6531.04 4471
6531.80 4501
6532.56 4447
6533.32 4686
6534.09 5249
6534.85 5896
6535.61 6981
6536.37 7823
6537.14 8701
6537.90 9132
6538.66 9152
6539.42 8829
6540.19 7835
6540.95 7188
6541.71 5969
6542.48 5016
6543.24 4207
6544.00 3384
6544.77 2936
6545.53 2616
6546.29 2336
6547.06 2078
6547.82 1871
6548.58 1812
6549.35 1852
6550.11 1736
6550.87 1672
6551.64 1641
6552.40 1644
6553.16 1538
6553.93 1613
6554.69 1627
6555.46 1617
6556.22 1542
6556.98 1314
6557.75 1416
6558.51 1603
6559.28 1576
6560.04 1430
6560.80 1444
6561.57 1581
6562.33 1568
6563.10 1532
6563.86 1610
6564.63 1645
6565.39 1690
6566.15 1840
6566.92 1759
6567.68 1720
6568.45 1746
6569.21 1709
6569.98 1753
6570.74 1623
6571.51 1684
6572.27 1749
6573.04 1744
6573.80 1776
6574.57 1837
6575.33 1794
6576.10 1844
6576.86 1942
6577.63 1936
6578.39 1973
6579.16 1922
6579.92 1811
6580.69 1835
6581.45 1931
6582.22 1949
6582.98 1841
6583.75 1800
6584.51 1784
6585.28 1852
6586.05 1723
6586.81 1697
6587.58 1815
6588.34 1826
6589.11 1970
6589.87 2036
6590.64 1999
6591.41 2220
6592.17 2370
6592.94 2472
6593.70 2518
6594.47 2766
6595.24 2901
6596.00 2777
6596.77 2864
6597.54 2858
6598.30 2584
6599.07 2653
6599.83 2362
6600.60 2198
6601.37 2131
6602.13 2113
6602.90 1935
6603.67 2023
6604.43 2057
6605.20 1955
6605.97 2044
6606.73 2207
6607.50 2294
6608.27 2425
6609.04 2586
6609.80 2649
6610.57 2676
6611.34 2566
6612.10 2654
6612.87 2581
6613.64 2307
6614.40 2143
6615.17 1920
6615.94 1856
6616.71 1800
6617.47 1770
6618.24 1665
6619.01 1556
6619.78 1702
6620.54 1580
6621.31 1459
6622.08 1577
6622.85 1587
6623.62 1534
6624.38 1515
6625.15 1423
6625.92 1443
6626.69 1399
6627.46 1405
6628.22 1336
6628.99 1397
6629.76 1420
6630.53 1422
6631.30 1372
6632.06 1501
6632.83 1549
6633.60 1771
6634.37 1763
6635.14 1933
6635.91 2027
6636.67 2056
6637.44 1935
6638.21 1897
6638.98 1904
6639.75 1691
6640.52 1580
6641.29 1560
6642.06 1511
6642.83 1442
6643.59 1409
6644.36 1424
6645.13 1552
6645.90 1546
6646.67 1421
6647.44 1503
6648.21 1485
6648.98 1502
6649.75 1474
6650.52 1343
6651.29 1451
6652.06 1436
6652.82 1392
6653.59 1386
6654.36 1403
6655.13 1516
6655.90 1601
6656.67 1512
6657.44 1484
6658.21 1550
6658.98 1460
6659.75 1451
6660.52 1492
6661.29 1334
6662.06 1305
6662.83 1378
6663.60 1335
6664.37 1392
6665.14 1302
6665.91 1269
6666.68 1415
6667.45 1483
6668.22 1350
6668.99 1388
6669.77 1446
6670.54 1437
6671.31 1475
6672.08 1429
6672.85 1421
6673.62 1365
6674.39 1310
6675.16 1326
6675.93 1397
6676.70 1377
6677.47 1463
6678.24 1427
6679.01 1338
6679.79 1510
6680.56 1418
6681.33 1439
6682.10 1644
6682.87 1690
6683.64 1849
6684.41 1797
6685.18 1874
6685.96 2001
6686.73 2022
6687.50 2077
6688.27 2021
6689.04 1963
6689.81 1717
6690.58 1590
6691.36 1490
6692.13 1524
6692.90 1600
6693.67 1372
6694.44 1305
6695.22 1222
6695.99 1394
6696.76 1311
6697.53 1407
6698.30 1247
6699.08 1232
6699.85 1312
6700.62 1328
6701.39 1258
6702.17 1272
6702.94 1266
6703.71 1277
6704.48 1269
6705.26 1181
6706.03 1205
6706.80 1185
6707.57 1226
6708.35 1147
6709.12 1325
6709.89 1318
6710.66 1149
6711.44 1161
6712.21 1060
6712.98 1015
6713.76 1028
6714.53 1119
6715.30 1112
6716.08 1147
6716.85 1136
6717.62 1090
6718.39 1236
6719.17 1062
6719.94 1060
6720.71 1122
6721.49 1122
6722.26 1057
6723.04 1057
6723.81 1050
6724.58 1012
6725.36 986
6726.13 1032
6726.90 1080
6727.68 1067
6728.45 1093
6729.23 1151
6730.00 1211
6730.77 1114
6731.55 1091
6732.32 1182
6733.10 1252
6733.87 1154
6734.64 1169
6735.42 1295
6736.19 1214
6736.97 1276
6737.74 1232
6738.52 1251
6739.29 1225
6740.06 1248
6740.84 1211
6741.61 1254
6742.39 1174
6743.16 1205
6743.94 1219
6744.71 1334
6745.49 1272
6746.26 1332
6747.04 1310
6747.81 1333
6748.59 1325
6749.36 1525
6750.14 1598
6750.91 1667
6751.69 1745
6752.46 1841
6753.24 1930
6754.01 2149
6754.79 2165
6755.56 2047
6756.34 1784
6757.12 1724
6757.89 1591
6758.67 1499
6759.44 1426
6760.22 1319
6760.99 1223
6761.77 1210
6762.55 1245
6763.32 1351
6764.10 1348
6764.87 1340
6765.65 1410
6766.43 1374
6767.20 1247
6767.98 1282
6768.75 1243
6769.53 1193
6770.31 1219
6771.08 1167
6771.86 1104
6772.64 1082
6773.41 1144
6774.19 1088
6774.96 1086
6775.74 1174
6776.52 1119
6777.29 1127
6778.07 1200
6778.85 1226
6779.62 1195
6780.40 1186
6781.18 1190
6781.96 1139
6782.73 1203
6783.51 1232
6784.29 1103
6785.06 1029
6785.84 1060
6786.62 1074
6787.40 1014
6788.17 1117
6788.95 1190
6789.73 1000
6790.50 1116
6791.28 1234
6792.06 1090
6792.84 1025
6793.61 1048
6794.39 1030
6795.17 1076
6795.95 1119
6796.73 995
6797.50 1032
6798.28 969
6799.06 1140
6799.84 1301
6800.62 1266
6801.39 1323
6802.17 1281
6802.95 1327
6803.73 1445
6804.51 1471
6805.28 1320
6806.06 1599
6806.84 1491
6807.62 1522
6808.40 1508
6809.18 1330
6809.95 1304
6810.73 1344
6811.51 1262
6812.29 1263
6813.07 1266
6813.85 1097
6814.63 1176
6815.41 1261
6816.18 1292
6816.96 1229
6817.74 1269
6818.52 1277
6819.30 1259
6820.08 1287
6820.86 1218
6821.64 1174
6822.42 1186
6823.20 1208
6823.98 1260
6824.76 1202
6825.54 1180
6826.31 1173
6827.09 1180
6827.87 1239
6828.65 1217
6829.43 1233
6830.21 1080
6830.99 1142
6831.77 1150
6832.55 1200
6833.33 1216
6834.11 1177
6834.89 976
6835.67 1079
6836.45 1121
6837.23 1156
6838.01 1061
6838.79 1007
6839.57 1009
6840.35 1039
6841.13 980
6841.91 1020
6842.69 1044
6843.47 1152
6844.25 994
6845.04 1061
6845.82 1092
6846.60 1154
6847.38 1131
6848.16 1271
6848.94 1349
6849.72 1406
6850.50 1557
6851.28 1710
6852.06 1831
6852.84 1845
6853.62 1626
6854.41 1623
6855.19 1778
6855.97 1605
6856.75 1486
6857.53 1342
6858.31 1328
6859.09 1221
6859.87 1284
6860.66 1257
6861.44 1171
6862.22 1067
6863.00 1123
6863.78 1165
6864.56 1232
6865.35 1230
6866.13 1255
6866.91 1308
6867.69 1330
6868.47 1359
6869.25 1311
6870.04 1371
6870.82 1394
6871.60 1291
6872.38 1282
6873.16 1260
6873.95 1222
6874.73 1313
6875.51 1329
6876.29 1224
6877.08 1233
6877.86 1184
6878.64 1310
6879.42 1307
6880.21 1456
6880.99 1431
6881.77 1561
6882.55 1429
6883.34 1464
6884.12 1623
6884.90 1741
6885.69 1835
6886.47 2080
6887.25 2279
6888.03 2662
6888.82 3034
6889.60 3135
6890.38 3038
6891.17 2888
6891.95 2638
6892.73 2349
6893.52 2028
6894.30 1959
6895.08 1834
6895.87 1683
6896.65 1617
6897.43 1643
6898.22 1498
6899.00 1483
6899.78 1527
6900.57 1499
6901.35 1643
6902.14 1633
6902.92 1506
6903.70 1609
6904.49 1644
6905.27 1609
6906.06 1721
6906.84 1944
6907.62 1851
6908.41 1778
6909.19 1773
6909.98 1769
6910.76 1675
6911.54 1625
6912.33 1566
6913.11 1653
6913.90 1629
6914.68 1622
6915.47 1472
6916.25 1488
6917.04 1530
6917.82 1369
6918.61 1378
6919.39 1434
6920.18 1406
6920.96 1255
6921.75 1396
6922.53 1461
6923.32 1415
6924.10 1385
6924.89 1379
6925.67 1284
6926.46 1246
6927.24 1352
6928.03 1331
6928.81 1408
6929.60 1463
6930.38 1471
6931.17 1392
6931.95 1349
6932.74 1358
6933.52 1468
6934.31 1560
6935.10 1607
6935.88 1445
6936.67 1524
6937.45 1460
6938.24 1519
6939.02 1608
6939.81 1616
6940.60 1602
6941.38 1850
6942.17 1848
6942.95 1793
6943.74 1835
6944.53 1943
6945.31 1956
6946.10 2073
6946.89 2248
6947.67 2466
6948.46 2518
6949.25 2431
6950.03 2366
6950.82 2358
6951.61 2410
6952.39 2120
6953.18 1947
6953.97 1937
6954.75 1939
6955.54 1833
6956.33 1839
6957.11 1753
6957.90 1809
6958.69 1862
6959.47 1911
6960.26 1809
6961.05 1828
6961.84 1933
6962.62 1804
6963.41 1793
6964.20 1769
6964.98 1906
6965.77 1899
6966.56 1949
6967.35 2127
6968.13 2119
6968.92 2089
6969.71 2448
6970.50 2539
6971.28 2550
6972.07 2547
6972.86 2503
6973.65 2550
6974.44 2518
6975.22 2461
6976.01 2378
6976.80 2420
6977.59 2402
6978.38 2492
6979.16 2917
6979.95 3008
6980.74 3340
6981.53 3419
6982.32 3996
6983.11 4751
6983.89 5900
6984.68 7059
6985.47 8491
6986.26 9933
6987.05 10549
6987.84 10570
6988.63 10510
6989.41 9710
6990.20 8533
6990.99 7170
6991.78 6110
6992.57 5114
6993.36 4245
6994.15 3406
6994.94 3076
6995.73 2762
6996.52 2548
6997.30 2336
6998.09 2167
6998.88 2089
6999.67 1988
7000.46 2023
7001.25 2106
7002.04 2152
7002.83 1991
7003.62 2063
7004.41 1960
7005.20 1877
7005.99 1690
7006.78 1684
7007.57 1450
7008.36 1442
7009.15 1482
7009.94 1356
7010.73 1341
7011.52 1414
7012.31 1425
7013.10 1479
7013.89 1598
7014.68 1599
7015.47 1560
7016.26 1655
7017.05 1623
7017.84 1601
7018.63 1595
7019.42 1534
7020.21 1500
7021.00 1436
7021.79 1453
7022.58 1395
7023.37 1491
7024.16 1638
7024.95 1690
7025.75 1553
7026.54 1563
7027.33 1545
7028.12 1556
7028.91 1559
7029.70 1556
7030.49 1426
7031.28 1365
7032.07 1493
7032.86 1479
7033.66 1466
7034.45 1485
7035.24 1446
7036.03 1468
7036.82 1396
7037.61 1535
7038.40 1471
7039.20 1480
7039.99 1589
7040.78 1581
7041.57 1788
7042.36 1902
7043.15 1771
7043.95 1814
7044.74 1916
7045.53 1907
7046.32 2030
7047.11 2075
7047.91 2310
7048.70 2409
7049.49 2735
7050.28 2954
7051.07 3038
7051.87 3336
7052.66 3317
7053.45 2975
7054.24 2771
7055.04 2509
7055.83 2227
7056.62 2071
7057.41 1883
7058.21 1790
7059.00 1824
7059.79 1778
7060.58 1651
7061.38 1617
7062.17 1678
7062.96 1764
7063.76 1678
7064.55 1549
7065.34 1590
7066.14 1587
7066.93 1518
7067.72 1492
7068.51 1517
7069.31 1535
7070.10 1458
7070.89 1444
7071.69 1388
7072.48 1424
7073.28 1223
7074.07 1288
7074.86 1259
7075.66 1213
7076.45 1145
7077.24 1224
7078.04 1174
7078.83 1147
7079.62 1167
7080.42 1194
7081.21 1174
7082.01 1222
7082.80 1336
7083.59 1180
7084.39 1089
7085.18 1141
7085.98 1228
7086.77 1241
7087.57 1153
7088.36 1096
7089.15 1008
7089.95 1090
7090.74 1068
7091.54 1093
7092.33 1133
7093.13 1128
7093.92 1064
7094.72 1040
7095.51 992
7096.31 989
7097.10 1101
7097.89 1025
7098.69 965
7099.48 959
7100.28 947
7101.07 979
7101.87 937
7102.66 954
7103.46 1065
7104.26 959
7105.05 964
7105.85 880
7106.64 896
7107.44 926
7108.23 955
7109.03 959
7109.82 973
7110.62 912
7111.41 958
7112.21 930
7113.01 989
7113.80 1008
7114.60 926
7115.39 1034
7116.19 1079
7116.98 963
7117.78 933
7118.58 1006
7119.37 955
7120.17 879
7120.97 928
7121.76 913
7122.56 946
7123.35 968
7124.15 1113
7124.95 1000
7125.74 877
7126.54 924
7127.34 899
7128.13 889
7128.93 975
7129.73 981
7130.52 939
7131.32 1055
7132.12 893
7132.91 936
7133.71 1018
7134.51 965
7135.30 963
7136.10 947
7136.90 904
7137.69 904
7138.49 932
7139.29 890
7140.09 918
7140.88 890
7141.68 875
7142.48 836
7143.28 865
7144.07 816
7144.87 845
7145.67 830
7146.47 811
7147.26 736
7148.06 731
7148.86 765
7149.66 846
7150.45 738
7151.25 736
7152.05 762
7152.85 762
7153.65 739
7154.44 856
7155.24 872
7156.04 855
7156.84 828
7157.64 843
7158.43 925
7159.23 811
7160.03 874
7160.83 764
7161.63 844
7162.43 785
7163.22 798
7164.02 808
7164.82 761
7165.62 705
7166.42 739
7167.22 734
7168.02 676
7168.82 806
7169.61 814
7170.41 807
7171.21 724
7172.01 700
7172.81 684
7173.61 741
7174.41 708
7175.21 784
7176.01 715
7176.81 759
7177.61 716
7178.41 670
7179.20 740
7180.00 669
7180.80 705
7181.60 645
7182.40 673
7183.20 721
7184.00 789
7184.80 815
7185.60 724
7186.40 666
7187.20 669
7188.00 688
7188.80 743
7189.60 740
7190.40 689
7191.20 724
7192.00 697
7192.80 771
7193.60 788
7194.40 671
7195.20 690
7196.00 661
7196.80 670
7197.60 708
7198.40 686
7199.20 782
7200.00 720
7200.81 761
7201.61 724
7202.41 767
7203.21 750
7204.01 836
7204.81 716
7205.61 718
7206.41 727
7207.21 748
7208.01 726
7208.81 686
7209.61 726
7210.42 764
7211.22 877
7212.02 877
7212.82 751
7213.62 807
7214.42 813
7215.22 917
7216.03 898
7216.83 939
7217.63 897
7218.43 981
7219.23 926
7220.03 910
7220.83 1006
7221.64 981
7222.44 877
7223.24 857
7224.04 806
7224.84 859
7225.65 794
7226.45 811
7227.25 840
7228.05 829
7228.85 728
7229.66 756
7230.46 702
7231.26 785
7232.06 719
7232.87 740
7233.67 767
7234.47 802
7235.27 829
7236.08 772
7236.88 751
7237.68 823
7238.48 784
7239.29 717
7240.09 759
7240.89 783
7241.70 811
7242.50 862
7243.30 845
7244.10 923
7244.91 935
7245.71 870
7246.51 906
7247.32 925
7248.12 970
7248.92 948
7249.73 800
7250.53 886
7251.33 898
7252.14 769
7252.94 740
7253.74 725
7254.55 781
7255.35 816
7256.15 822
7256.96 925
7257.76 828
7258.57 813
7259.37 932
7260.17 883
7260.98 865
7261.78 971
7262.59 941
7263.39 902
7264.19 882
7265.00 886
7265.80 837
7266.61 818
7267.41 812
7268.22 849
7269.02 810
7269.82 703
7270.63 795
7271.43 835
7272.24 806
7273.04 934
7273.85 894
7274.65 848
7275.46 803
7276.26 851
7277.07 871
7277.87 818
7278.68 846
7279.48 936
7280.29 848
7281.09 916
7281.90 1069
7282.70 1248
7283.51 1269
7284.31 1380
7285.12 1462
7285.92 1491
7286.73 1470
7287.53 1531
7288.34 1452
7289.14 1382
7289.95 1219
7290.76 1036
7291.56 956
7292.37 936
7293.17 902
7293.98 876
7294.78 754
7295.59 760
7296.40 788
7297.20 896
7298.01 802
7298.81 896
7299.62 834
7300.43 848
7301.23 774
7302.04 796
7302.84 733
7303.65 790
7304.46 859
7305.26 824
7306.07 747
7306.88 812
7307.68 746
7308.49 825
7309.30 780
7310.10 822
7310.91 892
7311.72 1005
7312.52 1014
7313.33 946
7314.14 1030
7314.94 1010
7315.75 1033
7316.56 1149
7317.37 1172
7318.17 1307
7318.98 1479
7319.79 1620
7320.59 1674
7321.40 1511
7322.21 1307
7323.02 1256
7323.82 1238
7324.63 1120
7325.44 1022
7326.25 970
7327.05 931
7327.86 963
7328.67 923
7329.48 911
7330.28 930
7331.09 923
7331.90 904
7332.71 935
7333.52 875
7334.32 865
7335.13 887
7335.94 870
7336.75 871
7337.56 868
7338.36 888
7339.17 888
7339.98 886
7340.79 876
7341.60 858
7342.41 865
7343.22 800
7344.02 830
7344.83 834
7345.64 784
7346.45 690
7347.26 694
7348.07 784
7348.88 791
7349.68 680
7350.49 665
7351.30 651
7352.11 726
7352.92 739
7353.73 721
7354.54 695
7355.35 738
7356.16 707
7356.97 629
7357.78 693
7358.59 661
7359.39 737
7360.20 773
7361.01 732
7361.82 662
7362.63 674
7363.44 697
7364.25 755
7365.06 736
7365.87 710
7366.68 706
7367.49 734
7368.30 790
7369.11 678
7369.92 689
7370.73 747
7371.54 779
7372.35 749
7373.16 693
7373.97 788
7374.78 779
7375.59 749
7376.40 730
7377.21 774
7378.02 821
7378.83 840
7379.64 819
7380.45 793
7381.26 778
7382.08 850
7382.89 889
7383.70 795
7384.51 862
7385.32 863
7386.13 767
7386.94 775
7387.75 806
7388.56 869
7389.37 794
7390.18 702
7391.00 704
7391.81 731
7392.62 758
7393.43 805
7394.24 756
7395.05 672
7395.86 690
7396.67 634
7397.49 693
7398.30 669
7399.11 645
7399.92 634
7400.73 684
7401.54 645
7402.36 704
7403.17 654
7403.98 675
7404.79 645
7405.60 648
7406.42 637
7407.23 634
7408.04 708
7408.85 703
7409.66 693
7410.48 697
7411.29 589
7412.10 612
7412.91 682
7413.73 682
7414.54 644
7415.35 611
7416.16 598
7416.98 679
7417.79 670
7418.60 609
7419.41 590
7420.23 647
7421.04 610
7421.85 638
7422.66 630
7423.48 613
7424.29 768
7425.10 648
7425.92 584
7426.73 594
7427.54 651
7428.36 684
7429.17 683
7429.98 674
7430.80 742
7431.61 842
7432.42 887
7433.24 794
7434.05 769
7434.86 860
7435.68 770
7436.49 789
7437.30 751
7438.12 710
7438.93 795
7439.74 742
7440.56 643
7441.37 698
7442.19 657
7443.00 699
7443.81 790
7444.63 766
7445.44 703
7446.26 718
7447.07 633
7447.89 665
7448.70 641
7449.51 671
7450.33 699
7451.14 701
7451.96 671
7452.77 615
7453.59 577
7454.40 688
7455.22 760
7456.03 695
7456.85 605
7457.66 624
7458.47 597
7459.29 693
7460.10 708
7460.92 719
7461.73 727
7462.55 703
7463.36 686
7464.18 705
7464.99 746
7465.81 676
7466.63 751
7467.44 731
7468.26 675
7469.07 619
7469.89 674
7470.70 742
7471.52 782
7472.33 750
7473.15 768
7473.96 744
7474.78 696
7475.60 752
7476.41 726
7477.23 791
7478.04 708
7478.86 680
7479.68 651
7480.49 785
7481.31 778
7482.12 710
7482.94 669
7483.76 723
7484.57 728
7485.39 748
7486.21 772
7487.02 676
7487.84 633
7488.65 703
7489.47 713
7490.29 696
7491.10 659
7491.92 645
7492.74 695
7493.55 635
7494.37 655
7495.19 604
7496.01 591
7496.82 637
7497.64 595
7498.46 585
7499.27 655
7500.09 618
7500.91 624
7501.72 656
7502.54 592
7503.36 625
7504.18 610
7504.99 655
7505.81 674
7506.63 650
7507.45 606
7508.26 551
7509.08 627
7509.90 686
7510.72 640
7511.53 665
7512.35 678
7513.17 694
7513.99 767
7514.81 589
7515.62 671
7516.44 685
7517.26 624
7518.08 564
7518.90 550
7519.71 608
7520.53 625
7521.35 648
7522.17 590
7522.99 664
7523.81 648
7524.62 632
7525.44 703
7526.26 648
7527.08 695
7527.90 682
7528.72 663
7529.54 684
7530.35 687
7531.17 717
7531.99 640
7532.81 620
7533.63 642
7534.45 657
7535.27 693
7536.09 618
7536.91 663
7537.73 704
7538.54 672
7539.36 617
7540.18 663
7541.00 650
7541.82 703
7542.64 764
7543.46 800
7544.28 684
7545.10 750
7545.92 719
7546.74 735
7547.56 748
7548.38 763
7549.20 758
7550.02 711
7550.84 715
7551.66 632
7552.48 652
7553.30 705
7554.12 661
7554.94 745
7555.76 797
7556.58 793
7557.40 802
7558.22 821
7559.04 816
7559.86 786
7560.68 771
7561.50 784
7562.32 821
7563.14 853
7563.96 907
7564.78 837
7565.60 835
7566.42 772
7567.24 868
7568.07 830
7568.89 800
7569.71 837
7570.53 799
7571.35 848
7572.17 829
7572.99 857
7573.81 745
7574.63 781
7575.45 796
7576.28 812
7577.10 753
7577.92 816
7578.74 843
7579.56 842
7580.38 848
7581.20 866
7582.03 935
7582.85 789
7583.67 828
7584.49 961
7585.31 934
7586.13 997
7586.96 938
7587.78 982
7588.60 1054
7589.42 1064
7590.24 1036
7591.07 1101
7591.89 1116
7592.71 1100
7593.53 1119
7594.35 1105
7595.18 1096
7596.00 1074
7596.82 1104
7597.64 1123
7598.47 1129
7599.29 1170
7600.11 1255
7600.93 1351
7601.76 1405
7602.58 1484
7603.40 1662
7604.22 1841
7605.05 2035
7605.87 2123
7606.69 2053
7607.52 1941
7608.34 1850
7609.16 1873
7609.99 1895
7610.81 1612
7611.63 1531
7612.45 1448
7613.28 1370
7614.10 1401
7614.92 1495
7615.75 1512
7616.57 1667
7617.40 1778
7618.22 1926
7619.04 1748
7619.87 1962
7620.69 2067
7621.51 1779
7622.34 1762
7623.16 1640
7623.98 1470
7624.81 1459
7625.63 1438
7626.46 1488
7627.28 1304
7628.10 1406
7628.93 1593
7629.75 1768
7630.58 1801
7631.40 2034
7632.23 2227
7633.05 2380
7633.87 2429
7634.70 2378
7635.52 2323
7636.35 1982
7637.17 1923
7638.00 1648
7638.82 1533
7639.65 1370
7640.47 1200
7641.30 1122
7642.12 1034
7642.95 1024
7643.77 1010
7644.59 1059
7645.42 996
7646.24 1033
7647.07 980
7647.90 944
7648.72 968
7649.55 901
7650.37 927
7651.20 922
7652.02 915
7652.85 900
7653.67 899
7654.50 848
7655.32 863
7656.15 872
7656.97 832
7657.80 883
7658.63 844
7659.45 865
7660.28 885
7661.10 845
7661.93 826
7662.76 929
7663.58 853
7664.41 907
7665.23 858
7666.06 810
7666.89 773
7667.71 785
7668.54 769
7669.36 836
7670.19 827
7671.02 902
7671.84 770
7672.67 792
7673.50 838
7674.32 791
7675.15 823
7675.98 862
7676.80 815
7677.63 743
7678.46 748
7679.28 802
7680.11 745
7680.94 798
7681.76 794
7682.59 792
7683.42 895
7684.25 963
7685.07 925
7685.90 919
7686.73 973
7687.55 873
7688.38 902
7689.21 826
7690.04 824
7690.86 763
7691.69 798
7692.52 817
7693.35 773
7694.17 800
7695.00 874
7695.83 834
7696.66 860
7697.48 996
7698.31 955
7699.14 1160
7699.97 1197
7700.80 1119
7701.62 1181
7702.45 1102
7703.28 914
7704.11 966
7704.94 932
7705.77 854
7706.59 817
7707.42 770
7708.25 859
7709.08 740
7709.91 763
7710.74 825
7711.56 743
7712.39 758
7713.22 769
7714.05 699
7714.88 693
7715.71 718
7716.54 718
7717.37 656
7718.19 746
7719.02 721
7719.85 655
7720.68 679
7721.51 691
7722.34 569
7723.17 659
7724.00 609
7724.83 578
7725.66 746
7726.49 636
7727.32 599
7728.14 669
7728.97 644
7729.80 640
7730.63 675
7731.46 668
7732.29 629
7733.12 592
7733.95 669
7734.78 678
7735.61 607
7736.44 629
7737.27 566
7738.10 597
7738.93 624
7739.76 634
7740.59 577
7741.42 572
7742.25 591
7743.08 597
7743.91 522
7744.74 578
7745.57 631
7746.40 634
7747.23 646
7748.06 699
7748.90 586
7749.73 657
7750.56 683
7751.39 659
7752.22 671
7753.05 591
7753.88 643
7754.71 636
7755.54 651
7756.37 682
7757.20 654
7758.03 590
7758.87 615
7759.70 580
7760.53 657
7761.36 646
7762.19 642
7763.02 639
7763.85 664
7764.68 718
7765.52 627
7766.35 629
7767.18 637
7768.01 621
7768.84 644
7769.67 671
7770.51 627
7771.34 608
7772.17 654
7773.00 615
7773.83 640
7774.67 594
7775.50 616
7776.33 616
7777.16 594
7777.99 604
7778.83 614
7779.66 654
7780.49 613
7781.32 679
7782.15 707
7782.99 706
7783.82 625
7784.65 708
7785.48 683
7786.32 642
7787.15 737
7787.98 669
7788.82 688
7789.65 684
7790.48 672
7791.31 697
7792.15 721
7792.98 640
7793.81 651
7794.65 652
7795.48 687
7796.31 661
7797.14 637
7797.98 694
7798.81 717
7799.64 727
7800.48 783
7801.31 629
7802.14 667
7802.98 743
7803.81 776
7804.65 736
7805.48 843
7806.31 843
7807.15 860
7807.98 820
7808.81 901
7809.65 915
7810.48 877
7811.32 892
7812.15 941
7812.98 897
7813.82 1046
7814.65 1095
7815.49 1078
7816.32 1036
7817.15 1098
7817.99 1082
7818.82 1131
7819.66 1070
7820.49 1005
7821.33 1033
7822.16 1008
7822.99 1041
7823.83 1149
7824.66 1228
7825.50 1340
7826.33 1400
7827.17 1544
7828.00 1528
7828.84 1586
7829.67 1555
7830.51 1506
7831.34 1517
7832.18 1322
7833.01 1298
7833.85 1451
7834.68 1363
7835.52 1425
7836.35 1352
7837.19 1209
7838.02 1233
7838.86 1280
7839.69 1084
7840.53 1085
7841.37 1171
7842.20 1167
7843.04 1120
7843.87 1108
7844.71 1051
7845.54 1217
7846.38 1104
7847.22 1017
7848.05 992
7848.89 1084
7849.72 959
7850.56 998
7851.40 985
7852.23 973
7853.07 1026
7853.90 1053
7854.74 1129
7855.58 1070
7856.41 1101
7857.25 1326
7858.09 1320
7858.92 1405
7859.76 1378
7860.60 1349
7861.43 1414
7862.27 1349
7863.11 1327
7863.94 1324
7864.78 1271
7865.62 1172
7866.45 1142
7867.29 1139
7868.13 1116
7868.96 1202
7869.80 1184
7870.64 1234
7871.47 1247
7872.31 1387
7873.15 1309
7873.99 1265
7874.82 1312
7875.66 1471
7876.50 1898
7877.34 2046
7878.17 2206
7879.01 2343
7879.85 2363
7880.69 2316
7881.52 2258
7882.36 2072
7883.20 1738
7884.04 1648
7884.87 1650
7885.71 1569
7886.55 1419
7887.39 1409
7888.23 1346
7889.06 1237
7889.90 1383
7890.74 1406
7891.58 1462
7892.42 1656
7893.26 1675
7894.09 1451
7894.93 1301
7895.77 1418
7896.61 1282
7897.45 1105
7898.29 1240
7899.12 1156
7899.96 1173
7900.80 1124
7901.64 1121
7902.48 1097
7903.32 1013
7904.16 972
7905.00 966
7905.83 941
7906.67 927
7907.51 937
7908.35 909
7909.19 961
7910.03 983
7910.87 1001
7911.71 903
7912.55 915
7913.39 955
7914.23 940
7915.07 895
7915.91 888
7916.75 918
7917.58 885
7918.42 934
7919.26 983
7920.10 1039
7920.94 1013
7921.78 917
7922.62 986
7923.46 869
7924.30 869
7925.14 865
7925.98 816
7926.82 811
7927.66 815
7928.50 868
7929.34 787
7930.18 870
7931.02 827
7931.86 890
7932.70 878
7933.55 872
7934.39 958
7935.23 973
7936.07 931
7936.91 940
7937.75 822
7938.59 902
7939.43 920
7940.27 884
7941.11 950
7941.95 926
7942.79 906
7943.63 987
7944.47 1001
7945.32 992
7946.16 974
7947.00 1023
7947.84 1038
7948.68 1108
7949.52 1018
7950.36 1080
7951.20 1160
7952.05 1239
7952.89 1378
7953.73 1457
7954.57 1523
7955.41 1643
7956.25 1631
7957.10 1602
7957.94 1501
7958.78 1520
7959.62 1414
7960.46 1347
7961.30 1361
7962.15 1398
7962.99 1413
7963.83 1255
7964.67 1244
7965.51 1338
7966.36 1397
7967.20 1487
7968.04 1616
7968.88 1551
7969.73 1568
7970.57 1610
7971.41 1506
7972.25 1411
7973.10 1255
7973.94 1187
7974.78 1162
7975.62 1182
7976.47 1127
7977.31 1037
7978.15 956
7978.99 948
7979.84 932
7980.68 950
7981.52 957
7982.37 903
7983.21 914
7984.05 981
7984.90 888
7985.74 878
7986.58 864
7987.43 868
7988.27 880
7989.11 840
7989.96 917
7990.80 759
7991.64 734
7992.49 828
7993.33 770
7994.17 793
7995.02 794
7995.86 716
7996.70 687
7997.55 703
7998.39 684
7999.24 687
8000.08 688
8000.92 665
8001.77 717
8002.61 705
8003.46 664
8004.30 668
8005.14 672
8005.99 618
8006.83 700
8007.68 689
8008.52 656
8009.37 662
8010.21 591
8011.06 657
8011.90 668
8012.74 702
8013.59 612
8014.43 659
8015.28 716
8016.12 615
8016.97 692
8017.81 752
8018.66 661
8019.50 633
8020.35 654
8021.19 660
8022.04 595
8022.88 667
8023.73 602
8024.57 600
8025.42 648
8026.26 683
8027.11 766
8027.96 599
8028.80 563
8029.65 617
8030.49 604
8031.34 572
8032.18 623
8033.03 650
8033.87 668
8034.72 622
8035.57 617
8036.41 701
8037.26 618
8038.10 642
8038.95 607
8039.80 682
8040.64 688
8041.49 652
8042.33 724
8043.18 646
8044.03 748
8044.87 646
8045.72 669
8046.57 667
8047.41 595
8048.26 621
8049.11 664
8049.95 604
8050.80 568
8051.64 601
8052.49 649
8053.34 642
8054.19 599
8055.03 560
8055.88 593
8056.73 589
8057.57 595
8058.42 591
8059.27 584
8060.11 572
8060.96 598
8061.81 535
8062.66 583
8063.50 538
8064.35 522
8065.20 539
8066.05 502
8066.89 515
8067.74 494
8068.59 536
8069.44 486
8070.28 544
8071.13 519
8071.98 539
8072.83 551
8073.67 471
8074.52 532
8075.37 543
8076.22 578
8077.07 533
8077.91 560
8078.76 505
8079.61 456
8080.46 540
8081.31 513
8082.15 493
8083.00 446
8083.85 538
8084.70 504
8085.55 532
8086.40 506
8087.25 494
8088.09 451
8088.94 415
8089.79 487
8090.64 521
8091.49 545
8092.34 473
8093.19 460
8094.04 446
8094.88 499
8095.73 518
8096.58 533
8097.43 494
8098.28 504
8099.13 576
8099.98 498
8100.83 441
8101.68 502
8102.53 491
8103.38 460
8104.23 510
8105.07 499
8105.92 534
8106.77 507
8107.62 538
8108.47 583
8109.32 546
8110.17 541
8111.02 536
8111.87 490
8112.72 464
8113.57 522
8114.42 489
8115.27 461
8116.12 540
8116.97 533
8117.82 444
8118.67 554
8119.52 595
8120.37 606
8121.22 527
8122.07 529
8122.92 582
8123.77 535
8124.63 468
8125.48 490
8126.33 493
8127.18 530
8128.03 496
8128.88 463
8129.73 507
8130.58 521
8131.43 537
8132.28 553
8133.13 553
8133.98 514
8134.83 512
8135.69 577
8136.54 596
8137.39 550
8138.24 535
8139.09 474
8139.94 516
8140.79 563
8141.64 590
8142.50 525
8143.35 622
8144.20 608
8145.05 567
8145.90 568
8146.75 624
8147.61 589
8148.46 631
8149.31 531
8150.16 644
8151.01 672
8151.86 555
8152.72 684
8153.57 722
8154.42 743
8155.27 782
8156.13 873
8156.98 815
8157.83 777
8158.68 777
8159.53 717
8160.39 681
8161.24 639
8162.09 707
8162.94 660
8163.80 606
8164.65 627
8165.50 623
8166.35 588
8167.21 633
8168.06 619
8168.91 538
8169.77 598
8170.62 543
8171.47 549
8172.32 535
8173.18 558
8174.03 554
8174.88 512
8175.74 511
8176.59 449
8177.44 476
8178.30 451
8179.15 495
8180.00 514
8180.86 495
8181.71 464
8182.56 488
8183.42 547
8184.27 523
8185.12 484
8185.98 441
8186.83 503
8187.69 470
8188.54 387
8189.39 405
8190.25 395
8191.10 459
8191.96 469
8192.81 466
8193.66 435
8194.52 497
8195.37 513
8196.23 463
8197.08 483
8197.94 459
8198.79 475
8199.64 493
8200.50 492
8201.35 484
8202.21 476
8203.06 456
8203.92 407
8204.77 449
8205.63 414
8206.48 374
8207.34 453
8208.19 406
8209.05 395
8209.90 410
8210.76 476
8211.61 466
8212.47 439
8213.32 441
8214.18 531
8215.03 502
8215.89 502
8216.74 529
8217.60 476
8218.45 466
8219.31 475
8220.16 477
8221.02 485
8221.87 575
8222.73 521
8223.59 471
8224.44 521
8225.30 463
8226.15 494
8227.01 473
8227.87 480
8228.72 486
8229.58 543
8230.43 506
8231.29 466
8232.15 486
8233.00 454
8233.86 425
8234.71 496
8235.57 486
8236.43 461
8237.28 476
8238.14 458
8239.00 518
8239.85 477
8240.71 473
8241.57 485
8242.42 533
8243.28 423
8244.14 480
8244.99 438
8245.85 398
8246.71 410
8247.56 398
8248.42 437
8249.28 428
8250.13 473
8250.99 480
8251.85 445
8252.71 424
8253.56 429
8254.42 488
8255.28 395
8256.13 417
8256.99 474
8257.85 435
8258.71 422
8259.56 452
8260.42 472
8261.28 507
8262.14 434
8263.00 456
8263.85 458
8264.71 471
8265.57 480
8266.43 435
8267.28 451
8268.14 495
8269.00 459
8269.86 477
8270.72 434
8271.58 453
8272.43 550
8273.29 558
8274.15 461
8275.01 427
8275.87 559
8276.73 573
8277.58 489
8278.44 495
8279.30 503
8280.16 572
8281.02 607
8281.88 503
8282.74 526
8283.59 535
8284.45 520
8285.31 593
8286.17 534
8287.03 505
8287.89 529
8288.75 493
8289.61 541
8290.47 592
8291.33 557
8292.18 640
8293.04 612
8293.90 587
8294.76 641
8295.62 571
8296.48 581
8297.34 600
8298.20 582
8299.06 574
8299.92 560
8300.78 575
8301.64 561
8302.50 623
8303.36 546
8304.22 518
8305.08 562
8305.94 597
8306.80 496
8307.66 486
8308.52 477
8309.38 443
8310.24 479
8311.10 453
8311.96 510
8312.82 515
8313.68 482
8314.54 533
8315.40 618
8316.26 609
8317.12 583
8317.98 596
8318.84 603
8319.70 594
8320.56 553
8321.43 556
8322.29 495
8323.15 525
8324.01 491
8324.87 500
8325.73 444
8326.59 456
8327.45 465
8328.31 473
8329.17 450
8330.04 500
8330.90 458
8331.76 457
8332.62 483
8333.48 469
8334.34 489
8335.20 483
8336.07 507
8336.93 442
8337.79 422
8338.65 405
8339.51 433
8340.37 450
8341.24 457
8342.10 469
8342.96 451
8343.82 490
8344.68 544
8345.54 522
8346.41 513
8347.27 472
8348.13 528
8348.99 515
8349.86 528
8350.72 489
8351.58 434
8352.44 474
8353.31 461
8354.17 452
8355.03 465
8355.89 479
8356.76 453
8357.62 493
8358.48 474
8359.34 436
8360.21 444
8361.07 484
8361.93 581
8362.79 482
8363.66 450
8364.52 475
8365.38 485
8366.25 523
8367.11 499
8367.97 444
8368.84 505
8369.70 501
8370.56 527
8371.43 542
8372.29 520
8373.15 567
8374.02 515
8374.88 528
8375.74 472
8376.61 527
8377.47 477
8378.33 461
8379.20 431
8380.06 445
8380.93 487
8381.79 485
8382.65 477
8383.52 546
8384.38 441
8385.25 566
8386.11 534
8386.97 514
8387.84 533
8388.70 476
8389.57 443
8390.43 523
8391.30 558
8392.16 520
8393.02 570
8393.89 535
8394.75 555
8395.62 523
8396.48 507
8397.35 582
8398.21 552
8399.08 527
8399.94 593
8400.81 514
8401.67 509
8402.54 510
8403.40 530
8404.27 591
8405.13 569
8406.00 546
8406.86 524
8407.73 556
8408.59 512
8409.46 534
8410.32 487
8411.19 548
8412.05 615
8412.92 550
8413.78 520
8414.65 568
8415.52 595
8416.38 620
8417.25 592
8418.11 606
8418.98 622
8419.84 599
8420.71 619
8421.58 612
8422.44 567
8423.31 618
8424.17 626
8425.04 700
8425.91 625
8426.77 644
8427.64 750
8428.51 681
8429.37 641
8430.24 747
8431.10 738
8431.97 657
8432.84 668
8433.70 711
8434.57 712
8435.44 768
8436.30 736
8437.17 705
8438.04 764
8438.90 840
8439.77 936
8440.64 984
8441.51 943
8442.37 991
8443.24 1263
8444.11 1202
8444.97 1241
8445.84 1246
8446.71 1342
8447.58 1227
8448.44 1161
8449.31 1153
8450.18 1122
8451.04 1108
8451.91 1049
8452.78 1098
8453.65 1042
8454.51 1056
8455.38 1035
8456.25 1081
8457.12 1096
8457.99 1177
8458.85 1142
8459.72 1217
8460.59 1245
8461.46 1158
8462.33 1160
8463.19 1097
8464.06 1054
8464.93 1025
8465.80 1066
8466.67 1186
8467.53 1359
8468.40 1440
8469.27 1769
8470.14 2038
8471.01 2022
8471.88 2264
8472.75 2354
8473.61 2170
8474.48 1956
8475.35 1707
8476.22 1517
8477.09 1283
8477.96 1164
8478.83 987
8479.70 857
8480.56 862
8481.43 866
8482.30 887
8483.17 829
8484.04 728
8484.91 716
8485.78 734
8486.65 714
8487.52 725
8488.39 643
8489.26 624
8490.13 660
8491.00 670
8491.87 719
8492.73 658
8493.60 608
8494.47 647
8495.34 670
8496.21 621
8497.08 612
8497.95 656
8498.82 622
8499.69 577
8500.56 676
8501.43 718
8502.30 766
8503.17 689
8504.04 678
8504.91 669
8505.78 649
8506.65 717
8507.52 707
8508.39 697
8509.27 753
8510.14 698
8511.01 672
8511.88 789
8512.75 669
8513.62 648
8514.49 622
8515.36 660
8516.23 637
8517.10 718
8517.97 675
8518.84 631
8519.71 593
8520.59 701
8521.46 679
8522.33 666
8523.20 674
8524.07 673
8524.94 809
8525.81 766
8526.68 702
8527.55 708
8528.43 651
8529.30 723
8530.17 684
8531.04 768
8531.91 774
8532.78 704
8533.66 775
8534.53 808
8535.40 786
8536.27 821
8537.14 782
8538.01 846
8538.89 854
8539.76 756
8540.63 739
8541.50 733
8542.38 719
8543.25 741
8544.12 782
8544.99 742
8545.86 782
8546.74 803
8547.61 685
8548.48 758
8549.35 849
8550.23 925
8551.10 958
8551.97 1002
8552.84 1111
8553.72 1140
8554.59 1243
8555.46 1346
8556.34 1281
8557.21 1146
8558.08 1065
8558.95 981
8559.83 1003
8560.70 856
8561.57 786
8562.45 761
8563.32 680
8564.19 656
8565.07 676
8565.94 683
8566.81 641
8567.69 720
8568.56 620
8569.43 667
8570.31 706
8571.18 638
8572.05 601
8572.93 593
8573.80 658
8574.68 664
8575.55 608
8576.42 609
8577.30 553
8578.17 530
8579.05 603
8579.92 634
8580.79 605
8581.67 572
8582.54 561
8583.42 556
8584.29 616
8585.16 629
8586.04 578
8586.91 595
8587.79 594
8588.66 585
8589.54 528
8590.41 540
8591.29 614
8592.16 609
8593.04 532
8593.91 558
8594.78 581
8595.66 618
8596.53 614
8597.41 642
8598.28 579
8599.16 630
8600.03 613
8600.91 610
8601.78 604
8602.66 645
8603.54 648
8604.41 595
8605.29 572
8606.16 602
8607.04 621
8607.91 617
8608.79 638
8609.66 594
8610.54 528
8611.41 605
8612.29 622
8613.17 617
8614.04 633
8614.92 632
8615.79 679
8616.67 641
8617.55 631
8618.42 675
8619.30 656
8620.17 655
8621.05 664
8621.93 656
8622.80 648
8623.68 679
8624.55 736
8625.43 729
8626.31 696
8627.18 774
8628.06 760
8628.94 779
8629.81 727
8630.69 814
8631.57 820
8632.44 792
8633.32 754
8634.20 715
8635.07 737
8635.95 784
8636.83 855
8637.71 747
8638.58 720
8639.46 774
8640.34 804
8641.21 844
8642.09 862
8642.97 821
8643.85 800
8644.72 797
8645.60 855
8646.48 931
8647.35 960
8648.23 1062
8649.11 969
8649.99 978
8650.87 966
8651.74 964
8652.62 995
8653.50 951
8654.38 947
8655.25 965
8656.13 1012
8657.01 1070
8657.89 978
8658.77 949
8659.64 922
8660.52 1016
8661.40 1032
8662.28 1012
8663.16 1053
8664.04 1039
8664.91 999
8665.79 1016
8666.67 1036
8667.55 1065
8668.43 1094
8669.31 1080
8670.19 1225
8671.06 1292
8671.94 1474
8672.82 1551
8673.70 1701
8674.58 1831
8675.46 1848
8676.34 1863
8677.22 1769
8678.10 1733
8678.97 1657
8679.85 1548
8680.73 1463
8681.61 1415
8682.49 1266
8683.37 1274
8684.25 1243
8685.13 1233
8686.01 1262
8686.89 1319
8687.77 1442
8688.65 1595
8689.53 1985
8690.41 2614
8691.29 2965
8692.17 3571
8693.05 3858
8693.93 4231
8694.81 4208
8695.69 3989
8696.57 3611
8697.45 3090
8698.33 2556
8699.21 2168
8700.09 1914
8700.97 1738
8701.85 1442
8702.73 1208
8703.61 1064
8704.49 1185
8705.37 1135
8706.25 970
8707.13 1001
8708.01 1013
8708.89 889
8709.77 818
8710.65 876
8711.53 875
8712.41 870
8713.29 838
8714.17 719
8715.06 803
8715.94 758
8716.82 725
8717.70 676
8718.58 695
8719.46 830
8720.34 748
8721.22 778
8722.10 885
8722.99 845
8723.87 668
8724.75 742
8725.63 706
8726.51 772
8727.39 742
8728.27 770
8729.16 828
8730.04 814
8730.92 780
8731.80 782
8732.68 719
8733.56 722
8734.45 784
8735.33 713
8736.21 698
8737.09 647
8737.97 651
8738.86 671
8739.74 641
8740.62 650
8741.50 694
8742.39 690
8743.27 689
8744.15 678
8745.03 632
8745.92 679
8746.80 678
8747.68 725
8748.56 697
8749.45 732
8750.33 742
8751.21 721
8752.09 693
8752.98 736
8753.86 724
8754.74 780
8755.63 797
8756.51 802
8757.39 855
8758.27 1060
8759.16 996
8760.04 995
8760.92 1003
8761.81 1010
8762.69 985
8763.57 994
8764.46 1002
8765.34 923
8766.22 893
8767.11 864
8767.99 866
8768.88 789
8769.76 803
8770.64 794
8771.53 882
8772.41 925
8773.29 905
8774.18 888
8775.06 806
8775.95 760
8776.83 820
8777.71 865
8778.60 751
8779.48 736
8780.37 691
8781.25 704
8782.14 645
8783.02 622
8783.90 657
8784.79 705
8785.67 659
8786.56 683
8787.44 702
8788.33 650
8789.21 679
8790.10 643
8790.98 662
8791.87 652
8792.75 671
8793.64 645
8794.52 636
8795.41 668
8796.29 707
8797.18 692
8798.06 701
8798.95 642
8799.83 724
8800.72 638
8801.60 618
8802.49 635
8803.37 650
8804.26 650
8805.14 700
8806.03 724
8806.91 707
8807.80 694
8808.69 602
8809.57 636
8810.46 669
8811.34 676
8812.23 643
8813.11 689
8814.00 641
8814.89 696
8815.77 718
8816.66 731
8817.54 674
8818.43 724
8819.32 742
8820.20 664
8821.09 673
8821.98 690
8822.86 644
8823.75 655
8824.64 754
8825.52 843
8826.41 824
8827.29 804
8828.18 857
8829.07 884
8829.95 807
8830.84 886
8831.73 753
8832.62 793
8833.50 729
8834.39 664
8835.28 693
8836.16 615
8837.05 604
8837.94 650
8838.82 637
8839.71 664
8840.60 607
8841.49 674
8842.37 629
8843.26 665
8844.15 700
8845.04 649
8845.92 593
8846.81 622
8847.70 580
8848.59 627
8849.47 579
8850.36 568
8851.25 534
8852.14 497
8853.03 531
8853.91 564
8854.80 437
8855.69 545
8856.58 557
8857.47 534
8858.35 615
8859.24 544
8860.13 562
8861.02 567
8861.91 541
8862.79 564
8863.68 546
8864.57 492
8865.46 508
8866.35 536
8867.24 511
8868.13 532
8869.01 497
8869.90 505
8870.79 524
8871.68 553
8872.57 499
8873.46 464
8874.35 449
8875.24 541
8876.13 537
8877.01 512
8877.90 494
8878.79 497
8879.68 497
8880.57 458
8881.46 477
8882.35 519
8883.24 576
8884.13 556
8885.02 573
8885.91 506
8886.80 585
8887.69 602
8888.58 631
8889.47 557
8890.36 478
8891.25 464
8892.14 496
8893.03 520
8893.92 473
8894.81 530
8895.70 478
8896.59 514
8897.48 535
8898.37 502
8899.26 511
8900.15 523
8901.04 554
8901.93 564
8902.82 474
8903.71 487
8904.60 500
8905.49 454
8906.38 497
8907.27 498
8908.16 437
8909.05 411
8909.94 527
8910.83 517
8911.72 540
8912.61 473
8913.51 430
8914.40 423
8915.29 443
8916.18 451
8917.07 426
8917.96 453
8918.85 451
8919.74 424
8920.63 416
8921.53 460
8922.42 452
8923.31 422
8924.20 435
8925.09 456
8925.98 424
8926.87 403
8927.77 403
8928.66 422
8929.55 427
8930.44 374
8931.33 424
8932.22 499
8933.12 489
8934.01 418
8934.90 395
8935.79 398
8936.68 424
8937.58 396
8938.47 406
8939.36 405
8940.25 407
8941.15 403
8942.04 422
8942.93 387
8943.82 392
8944.72 440
8945.61 433
8946.50 380
8947.39 388
8948.29 419
8949.18 414
8950.07 489
8950.96 439
8951.86 403
8952.75 490
8953.64 424
8954.54 391
8955.43 379
8956.32 415
8957.21 378
8958.11 397
8959.00 456
8959.89 444
8960.79 388
8961.68 399
8962.57 380
8963.47 391
8964.36 427
8965.25 459
8966.15 377
8967.04 435
8967.94 528
8968.83 427
8969.72 423
8970.62 460
8971.51 398
8972.40 433
8973.30 443
8974.19 470
8975.09 476
8975.98 449
8976.87 437
8977.77 434
8978.66 421
8979.56 401
8980.45 445
8981.35 429
8982.24 405
8983.13 403
8984.03 418
8984.92 415
8985.82 461
8986.71 454
8987.61 437
8988.50 414
8989.40 377
8990.29 428
8991.19 397
8992.08 394
8992.98 425
8993.87 449
8994.77 373
8995.66 430
8996.56 441
8997.45 439
8998.35 387
8999.24 447
9000.14 460
9001.03 482
9001.93 434
9002.82 452
9003.72 429
9004.61 404
9005.51 351
9006.40 350
9007.30 398
9008.19 376
9009.09 463
9009.99 402
9010.88 440
9011.78 401
9012.67 386
9013.57 366
9014.47 397
9015.36 388
9016.26 438
9017.15 427
9018.05 387
9018.95 355
9019.84 397
9020.74 419
9021.63 419
9022.53 428
9023.43 461
9024.32 458
9025.22 400
9026.12 421
9027.01 416
9027.91 402
9028.81 408
9029.70 370
9030.60 367
9031.50 385
9032.39 385
9033.29 425
9034.19 445
9035.08 419
9035.98 377
9036.88 363
9037.78 386
9038.67 460
9039.57 501
9040.47 401
9041.37 478
9042.26 413
9043.16 456
9044.06 401
9044.95 436
9045.85 422
9046.75 407
9047.65 429
9048.54 411
9049.44 400
9050.34 396
9051.24 433
9052.14 454
9053.03 481
9053.93 467
9054.83 437
9055.73 409
9056.63 541
9057.52 452
9058.42 418
9059.32 484
9060.22 465
9061.12 470
9062.02 456
9062.91 492
9063.81 425
9064.71 482
9065.61 452
9066.51 482
9067.41 495
9068.30 442
9069.20 456
9070.10 475
9071.00 443
9071.90 508
9072.80 480
9073.70 487
9074.60 522
9075.50 454
9076.39 559
9077.29 496
9078.19 512
9079.09 516
9079.99 456
9080.89 472
9081.79 472
9082.69 468
9083.59 555
9084.49 547
9085.39 573
9086.29 512
9087.19 531
9088.09 572
9088.99 568
9089.88 606
9090.78 657
9091.68 662
9092.58 657
9093.48 682
9094.38 634
9095.28 591
9096.18 486
9097.08 618
9097.98 536
9098.88 503
9099.78 518
9100.68 537
9101.59 505
9102.49 515
9103.39 559
9104.29 513
9105.19 515
9106.09 506
9106.99 467
9107.89 473
9108.79 458
9109.69 448
9110.59 470
9111.49 446
9112.39 446
9113.29 477
9114.19 492
9115.09 373
9116.00 388
9116.90 447
9117.80 420
9118.70 399
9119.60 450
9120.50 407
9121.40 374
9122.30 400
9123.21 445
9124.11 459
9125.01 447
9125.91 413
9126.81 417
9127.71 424
9128.61 391
9129.52 420
9130.42 446
9131.32 407
9132.22 399
9133.12 403
9134.02 423
9134.93 456
9135.83 399
9136.73 370
9137.63 415
9138.53 360
9139.44 398
9140.34 412
9141.24 407
9142.14 369
9143.05 450
9143.95 454
9144.85 394
9145.75 360
9146.66 404
9147.56 406
9148.46 452
9149.36 423
9150.27 457
9151.17 439
9152.07 364
9152.97 451
9153.88 410
9154.78 440
9155.68 442
9156.59 379
9157.49 421
9158.39 405
9159.30 453
9160.20 470
9161.10 432
9162.01 418
9162.91 376
9163.81 394
9164.72 360
9165.62 393
9166.52 362
9167.43 381
9168.33 356
9169.23 393
9170.14 420
9171.04 332
9171.94 336
9172.85 386
9173.75 431
9174.66 413
9175.56 381
9176.46 327
9177.37 353
9178.27 321
9179.18 321
9180.08 365
9180.98 389
9181.89 361
9182.79 416
9183.70 435
9184.60 402
9185.51 374
9186.41 367
9187.32 337
9188.22 388
9189.12 375
9190.03 364
9190.93 343
9191.84 331
9192.74 378
9193.65 393
9194.55 457
9195.46 413
9196.36 398
9197.27 388
9198.17 366
9199.08 453
9199.98 423
9200.89 422
9201.79 364
9202.70 345
9203.60 376
9204.51 456
9205.41 437
9206.32 414
9207.23 418
9208.13 387
9209.04 362
9209.94 369
9210.85 388
9211.75 418
9212.66 436
9213.57 308
9214.47 369
9215.38 408
9216.28 391
9217.19 455
9218.10 383
9219.00 324
9219.91 406
9220.81 441
9221.72 382
9222.63 358
9223.53 370
9224.44 351
9225.35 367
9226.25 317
9227.16 372
9228.06 418
9228.97 460
9229.88 365
9230.78 386
9231.69 356
9232.60 395
9233.50 387
9234.41 442
9235.32 367
9236.23 342
9237.13 353
9238.04 409
9238.95 351
9239.85 312
9240.76 318
9241.67 321
9242.57 356
9243.48 340
9244.39 344
9245.30 337
9246.20 326
9247.11 364
9248.02 368
9248.93 365
9249.83 351
9250.74 323
9251.65 352
9252.56 323
9253.47 331
9254.37 331
9255.28 335
9256.19 396
9257.10 368
9258.00 355
9258.91 388
9259.82 408
9260.73 390
9261.64 380
9262.55 343
9263.45 367
9264.36 358
9265.27 358
9266.18 352
9267.09 323
9268.00 346
9268.90 331
9269.81 335
9270.72 366
9271.63 355
9272.54 352
9273.45 321
9274.36 370
9275.27 374
9276.17 320
9277.08 345
9277.99 419
9278.90 414
9279.81 383
9280.72 347
9281.63 352
9282.54 344
9283.45 391
9284.36 361
9285.27 424
9286.17 386
9287.08 351
9287.99 406
9288.90 387
9289.81 374
9290.72 359
9291.63 444
9292.54 359
9293.45 392
9294.36 414
9295.27 387
9296.18 411
9297.09 447
9298.00 429
9298.91 423
9299.82 430
9300.73 454
9301.64 490
9302.55 456
9303.46 437
9304.37 508
9305.28 515
9306.19 416
9307.10 528
9308.01 577
9308.92 534
9309.83 597
9310.74 635
9311.66 580
9312.57 558
9313.48 552
9314.39 512
9315.30 523
9316.21 496
9317.12 477
9318.03 484
9318.94 507
9319.85 501
9320.76 425
9321.68 457
9322.59 444
9323.50 445
9324.41 436
9325.32 416
9326.23 375
9327.14 400
9328.05 395
9328.97 418
9329.88 422
9330.79 406
9331.70 457
9332.61 391
9333.52 377
9334.44 341
9335.35 423
9336.26 393
9337.17 427
9338.08 387
9339.00 378
9339.91 374
9340.82 389
9341.73 394
9342.64 385
9343.56 402
9344.47 408
9345.38 425
9346.29 448
9347.20 388
9348.12 420
9349.03 329
9349.94 370
9350.85 441
9351.77 361
9352.68 398
9353.59 432
9354.51 417
9355.42 355
9356.33 337
9357.24 397
9358.16 439
9359.07 420
9359.98 383
9360.90 350
9361.81 337
9362.72 343
9363.64 337
9364.55 320
9365.46 317
9366.37 386
9367.29 366
9368.20 338
9369.12 346
9370.03 316
9370.94 353
9371.86 350
9372.77 334
9373.68 340
9374.60 381
9375.51 387
9376.42 335
9377.34 346
9378.25 335
9379.17 337
9380.08 378
9380.99 409
9381.91 392
9382.82 354
9383.74 343
9384.65 403
9385.56 404
9386.48 411
9387.39 359
9388.31 391
9389.22 373
9390.14 350
9391.05 360
9391.97 410
9392.88 388
9393.79 430
9394.71 387
9395.62 330
9396.54 399
9397.45 375
9398.37 418
9399.28 396
9400.20 350
9401.11 324
9402.03 401
9402.94 370
9403.86 325
9404.77 336
9405.69 352
9406.60 394
9407.52 307
9408.44 377
9409.35 395
9410.27 353
9411.18 340
9412.10 366
9413.01 347
9413.93 350
9414.84 312
9415.76 321
9416.68 325
9417.59 358
9418.51 332
9419.42 342
9420.34 348
9421.25 405
9422.17 407
9423.09 339
9424.00 356
9424.92 361
9425.84 336
9426.75 415
9427.67 356
9428.58 318
9429.50 322
9430.42 381
9431.33 376
9432.25 389
9433.17 358
9434.08 367
9435.00 330
9435.92 351
9436.83 339
9437.75 371
9438.67 423
9439.58 372
9440.50 329
9441.42 310
9442.33 324
9443.25 393
9444.17 380
9445.09 378
9446.00 388
9446.92 397
9447.84 416
9448.76 388
9449.67 383
9450.59 401
9451.51 428
9452.42 462
9453.34 428
9454.26 432
9455.18 479
9456.10 450
9457.01 435
9457.93 394
9458.85 441
9459.77 397
9460.68 430
9461.60 416
9462.52 412
9463.44 323
9464.36 376
9465.27 356
9466.19 335
9467.11 347
9468.03 344
9468.95 379
9469.87 416
9470.78 384
9471.70 386
9472.62 400
9473.54 339
9474.46 362
9475.38 392
9476.30 387
9477.21 344
9478.13 441
9479.05 384
9479.97 343
9480.89 376
9481.81 376
9482.73 319
9483.65 365
9484.57 365
9485.48 374
9486.40 427
9487.32 383
9488.24 319
9489.16 353
9490.08 409
9491.00 369
9491.92 387
9492.84 375
9493.76 386
9494.68 376
9495.60 307
9496.52 354
9497.44 318
9498.36 359
9499.28 363
9500.20 391
9501.12 403
9502.04 392
9502.96 358
9503.88 349
9504.80 352
9505.72 376
9506.64 374
9507.56 328
9508.48 350
9509.40 368
9510.32 348
9511.24 353
9512.16 410
9513.08 397
9514.00 424
9514.92 439
9515.84 456
9516.76 418
9517.68 401
9518.60 388
9519.52 372
9520.44 418
9521.36 373
9522.29 393
9523.21 436
9524.13 380
9525.05 368
9525.97 384
9526.89 387
9527.81 407
9528.73 405
9529.65 391
9530.58 490
9531.50 512
9532.42 496
9533.34 466
9534.26 480
9535.18 536
9536.10 512
9537.03 503
9537.95 491
9538.87 457
9539.79 427
9540.71 437
9541.63 390
9542.56 369
9543.48 380
9544.40 353
9545.32 433
9546.24 416
9547.17 395
9548.09 323
9549.01 392
9549.93 399
9550.86 377
9551.78 407
9552.70 380
9553.62 466
9554.54 444
9555.47 388
9556.39 383
9557.31 400
9558.23 447
9559.16 472
9560.08 417
9561.00 417
9561.93 445
9562.85 434
9563.77 442
9564.69 418
9565.62 412
9566.54 455
9567.46 458
9568.39 456
9569.31 413
9570.23 416
9571.16 415
9572.08 434
9573.00 461
9573.93 385
9574.85 380
9575.77 388
9576.70 383
9577.62 401
9578.54 419
9579.47 433
9580.39 425
9581.32 455
9582.24 486
9583.16 390
9584.09 434
9585.01 381
9585.93 424
9586.86 406
9587.78 336
9588.71 425
9589.63 432
9590.56 425
9591.48 432
9592.40 462
9593.33 398
9594.25 412
9595.18 430
9596.10 439
9597.03 438
9597.95 387
9598.87 390
9599.80 451
9600.72 503
9601.65 469
9602.57 440
9603.50 425
9604.42 443
9605.35 475
9606.27 469
9607.20 491
9608.12 462
9609.05 459
9609.97 433
9610.90 467
9611.82 489
9612.75 487
9613.67 456
9614.60 532
9615.53 477
9616.45 495
9617.38 463
9618.30 495
9619.23 498
9620.15 503
9621.08 553
9622.00 515
9622.93 552
9623.86 471
9624.78 424
9625.71 515
9626.63 501
9627.56 536
9628.49 528
9629.41 514
9630.34 505
9631.26 506
9632.19 526
9633.12 612
9634.04 623
9634.97 538
9635.90 514
9636.82 552
9637.75 578
9638.67 559
9639.60 663
9640.53 571
9641.45 584
9642.38 589
9643.31 589
9644.23 544
9645.16 545
9646.09 617
9647.02 597
9647.94 651
9648.87 678
9649.80 708
9650.72 752
9651.65 729
9652.58 696
9653.50 727
9654.43 738
9655.36 712
9656.29 730
9657.21 750
9658.14 699
9659.07 692
9660.00 758
9660.92 770
9661.85 791
9662.78 717
9663.71 776
9664.63 826
9665.56 806
9666.49 764
9667.42 774
9668.35 756
9669.27 819
9670.20 841
9671.13 834
9672.06 825
9672.99 832
9673.92 869
9674.84 840
9675.77 839
9676.70 806
9677.63 849
9678.56 876
9679.49 1003
9680.41 919
9681.34 947
9682.27 938
9683.20 920
9684.13 975
9685.06 991
9685.99 934
9686.91 881
9687.84 930
9688.77 1027
9689.70 969
9690.63 916
9691.56 958
9692.49 1043
9693.42 1065
9694.35 1083
9695.28 1214
9696.21 1241
9697.13 1369
9698.06 1459
9698.99 1613
9699.92 1622
9700.85 1712
9701.78 1692
9702.71 1555
9703.64 1441
9704.57 1322
9705.50 1295
9706.43 1103
9707.36 1139
9708.29 1131
9709.22 1018
9710.15 1128
9711.08 1152
9712.01 1137
9712.94 1120
9713.87 1155
9714.80 1243
9715.73 1222
9716.66 1300
9717.59 1244
9718.52 1174
9719.45 1042
9720.38 975
9721.31 1063
9722.24 912
9723.17 879
9724.10 886
9725.04 877
9725.97 818
9726.90 833
9727.83 916
9728.76 893
9729.69 963
9730.62 883
9731.55 926
9732.48 919
9733.41 995
9734.34 1029
9735.28 1011
9736.21 1010
9737.14 947
9738.07 918
9739.00 963
9739.93 912
9740.86 878
9741.79 861
9742.73 827
9743.66 862
9744.59 796
9745.52 785
9746.45 768
9747.38 797
9748.32 794
9749.25 810
9750.18 845
9751.11 823
9752.04 816
9752.98 772
9753.91 812
9754.84 771
9755.77 729
9756.70 755
9757.64 764
9758.57 796
9759.50 869
9760.43 855
9761.37 848
9762.30 814
9763.23 789
9764.16 874
9765.10 879
9766.03 907
9766.96 907
9767.89 850
9768.83 859
9769.76 882
9770.69 904
9771.63 878
9772.56 889
9773.49 905
9774.42 902
9775.36 963
9776.29 1007
9777.22 1033
9778.16 962
9779.09 1067
9780.02 1127
9780.96 1131
9781.89 1120
9782.82 1156
9783.76 1263
9784.69 1284
9785.62 1286
9786.56 1206
9787.49 1228
9788.42 1069
9789.36 1038
9790.29 985
9791.23 996
9792.16 909
9793.09 959
9794.03 1028
9794.96 1120
9795.90 1090
9796.83 1082
9797.76 1198
9798.70 1258
9799.63 1339
9800.57 1371
9801.50 1355
9802.44 1179
9803.37 1132
9804.30 1065
9805.24 972
9806.17 865
9807.11 787
9808.04 669
9808.98 745
9809.91 696
9810.85 655
9811.78 692
9812.72 745
9813.65 691
9814.59 724
9815.52 701
9816.46 691
9817.39 703
9818.33 732
9819.26 720
9820.20 652
9821.13 676
9822.07 696
9823.00 671
9823.94 686
9824.87 610
9825.81 658
9826.74 687
9827.68 679
9828.62 637
9829.55 690
9830.49 666
9831.42 641
9832.36 627
9833.29 679
9834.23 641
9835.17 629
9836.10 617
9837.04 658
9837.97 664
9838.91 668
9839.85 624
9840.78 590
9841.72 631
9842.66 660
9843.59 705
9844.53 651
9845.46 707
9846.40 602
9847.34 681
9848.27 618
9849.21 609
9850.15 643
9851.08 620
9852.02 634
9852.96 691
9853.89 665
9854.83 714
9855.77 718
9856.71 662
9857.64 600
9858.58 643
9859.52 735
9860.45 715
9861.39 662
9862.33 644
9863.26 642
9864.20 684
9865.14 611
9866.08 612
9867.01 621
9867.95 672
9868.89 605
9869.83 585
9870.76 629
9871.70 617
9872.64 576
9873.58 649
9874.52 639
9875.45 612
9876.39 627
9877.33 627
9878.27 538
9879.21 643
9880.14 594
9881.08 556
9882.02 600
9882.96 619
9883.90 617
9884.83 550
9885.77 544
9886.71 597
9887.65 626
9888.59 560
9889.53 538
9890.46 580
9891.40 613
9892.34 560
9893.28 580
9894.22 525
9895.16 541
9896.10 608
9897.04 542
9897.98 536
9898.91 525
9899.85 561
9900.79 490
9901.73 558
9902.67 575
9903.61 638
9904.55 575
9905.49 581
9906.43 606
9907.37 572
9908.31 537
9909.25 581
9910.19 571
9911.12 563
9912.06 545
9913.00 539
9913.94 549
9914.88 586
9915.82 606
9916.76 624
9917.70 617
9918.64 529
9919.58 556
9920.52 622
9921.46 678
9922.40 671
9923.34 708
9924.28 838
9925.22 971
9926.16 974
9927.10 1010
9928.04 1032
9928.98 935
9929.92 957
9930.87 941
9931.81 971
9932.75 806
9933.69 762
9934.63 734
9935.57 701
9936.51 681
9937.45 581
9938.39 596
9939.33 559
9940.27 548
9941.21 553
9942.15 585
9943.10 590
9944.04 611
9944.98 556
9945.92 583
9946.86 607
9947.80 561
9948.74 574
9949.68 556
9950.63 552
9951.57 535
9952.51 513
9953.45 552
9954.39 572
9955.33 580
9956.27 610
9957.22 531
9958.16 511
9959.10 507
9960.04 568
9960.98 519
9961.93 540
9962.87 530
9963.81 492
9964.75 471
9965.69 555
9966.64 584
9967.58 527
9968.52 543
9969.46 551
9970.41 556
9971.35 482
9972.29 517
9973.23 556
9974.18 595
9975.12 507
9976.06 479
9977.00 495
9977.95 476
9978.89 498
9979.83 527
9980.77 457
9981.72 489
9982.66 550
9983.60 528
9984.55 462
9985.49 470
9986.43 487
9987.38 475
9988.32 504
9989.26 502
9990.21 475
9991.15 422
9992.09 432
9993.04 458
9993.98 463
9994.92 485
9995.87 451
9996.81 446
9997.75 444
9998.70 449
9999.64 441
10000.58 467
10001.53 438
10002.47 513
10003.42 476
10004.36 480
10005.30 478
10006.25 478
10007.19 439
10008.14 474
10009.08 527
10010.02 462
10010.97 479
10011.91 428
10012.86 475
10013.80 456
10014.75 453
10015.69 441
10016.64 421
10017.58 461
10018.52 493
10019.47 416
10020.41 474
10021.36 460
10022.30 454
10023.25 431
10024.19 405
10025.14 443
10026.08 483
10027.03 481
10027.97 423
10028.92 430
10029.86 427
10030.81 509
10031.75 514
10032.70 450
10033.64 464
10034.59 441
10035.54 430
10036.48 478
10037.43 420
10038.37 407
10039.32 385
10040.26 432
10041.21 445
10042.15 451
10043.10 448
10044.05 444
10044.99 426
10045.94 410
10046.88 453
10047.83 463
10048.78 413
10049.72 438
10050.67 385
10051.61 376
10052.56 378
10053.51 411
10054.45 481
10055.40 481
10056.35 496
10057.29 450
10058.24 443
10059.19 420
10060.13 453
10061.08 450
10062.03 406
10062.97 413
10063.92 426
10064.87 441
10065.81 454
10066.76 439
10067.71 394
10068.65 421
10069.60 393
10070.55 375
10071.49 390
10072.44 402
10073.39 387
10074.34 455
10075.28 448
10076.23 414
10077.18 442
10078.13 430
10079.07 408
10080.02 422
10080.97 397
10081.92 457
10082.86 414
10083.81 417
10084.76 401
10085.71 398
10086.66 441
10087.60 470
10088.55 443
10089.50 391
10090.45 364
10091.39 394
10092.34 390
10093.29 436
10094.24 374
10095.19 367
10096.14 388
10097.08 390
10098.03 381
10098.98 430
10099.93 392
10100.88 443
10101.83 438
10102.78 419
10103.72 411
10104.67 429
10105.62 407
10106.57 394
10107.52 361
10108.47 423
10109.42 414
10110.37 414
10111.31 444
10112.26 390
10113.21 418
10114.16 413
10115.11 419
10116.06 392
10117.01 412
10117.96 422
10118.91 395
10119.86 392
10120.81 410
10121.76 454
10122.71 419
10123.66 404
10124.61 432
10125.55 405
10126.50 402
10127.45 413
10128.40 355
10129.35 398
10130.30 379
10131.25 395
10132.20 429
10133.15 436
10134.10 431
10135.05 371
10136.00 447
10136.95 468
10137.90 450
10138.85 387
10139.81 411
10140.76 420
10141.71 444
10142.66 469
10143.61 469
10144.56 455
10145.51 433
10146.46 460
10147.41 474
10148.36 446
10149.31 487
10150.26 457
10151.21 469
10152.16 483
10153.11 467
10154.07 459
10155.02 483
10155.97 431
10156.92 471
10157.87 538
10158.82 479
10159.77 429
10160.72 453
10161.68 484
10162.63 482
10163.58 489
10164.53 549
10165.48 491
10166.43 457
10167.38 487
10168.34 463
10169.29 427
10170.24 459
10171.19 508
10172.14 523
10173.10 471
10174.05 470
10175.00 450
10175.95 498
10176.90 495
10177.86 572
10178.81 595
10179.76 595
10180.71 543
10181.66 543
10182.62 568
10183.57 617
10184.52 610
10185.47 596
10186.43 631
10187.38 627
10188.33 588
10189.28 677
10190.24 686
10191.19 676
10192.14 644
10193.10 608
10194.05 640
10195.00 660
10195.95 658
10196.91 632
10197.86 733
10198.81 777
10199.77 745
10200.72 772
10201.67 735
10202.63 789
10203.58 843
10204.53 930
10205.49 883
10206.44 1053
10207.39 1043
10208.35 986
10209.30 1027
10210.25 983
10211.21 920
10212.16 904
10213.12 856
10214.07 836
10215.02 823
10215.98 759
10216.93 761
10217.88 774
10218.84 713
10219.79 728
10220.75 720
10221.70 692
10222.66 698
10223.61 720
10224.56 752
10225.52 684
10226.47 651
10227.43 685
10228.38 610
10229.34 587
10230.29 535
10231.25 632
10232.20 630
10233.15 557
10234.11 554
10235.06 575
10236.02 601
10236.97 634
10237.93 607
10238.88 638
10239.84 617
10240.79 524
10241.75 501
10242.70 499
10243.66 592
10244.61 554
10245.57 480
10246.53 495
10247.48 507
10248.44 496
10249.39 449
10250.35 437
10251.30 489
10252.26 505
10253.21 454
10254.17 434
10255.13 503
10256.08 490
10257.04 455
10257.99 448
10258.95 496
10259.90 479
10260.86 474
10261.82 467
10262.77 444
10263.73 451
10264.69 400
10265.64 416
10266.60 473
10267.55 452
10268.51 420
10269.47 391
10270.42 396
10271.38 424
10272.34 436
10273.29 447
10274.25 451
10275.21 446
10276.16 431
10277.12 433
10278.08 400
10279.03 479
10279.99 496
10280.95 458
10281.90 465
10282.86 416
10283.82 436
10284.78 441
10285.73 449
10286.69 401
10287.65 403
10288.60 451
10289.56 384
10290.52 483
10291.48 401
10292.43 406
10293.39 453
10294.35 365
10295.31 445
10296.26 483
10297.22 438
10298.18 384
10299.14 385
10300.10 406
10301.05 396
10302.01 408
10302.97 383
10303.93 397
10304.89 384
10305.84 346
10306.80 400
10307.76 442
10308.72 411
10309.68 394
10310.63 373
10311.59 387
10312.55 434
10313.51 418
10314.47 359
10315.43 422
10316.39 346
10317.34 378
10318.30 386
10319.26 364
10320.22 404
10321.18 382
10322.14 356
10323.10 339
10324.06 372
10325.02 331
10325.97 384
10326.93 358
10327.89 386
10328.85 365
10329.81 413
10330.77 446
10331.73 423
10332.69 367
10333.65 302
10334.61 322
10335.57 373
10336.53 391
10337.49 370
10338.45 307
10339.41 400
10340.37 358
10341.32 381
10342.28 390
10343.24 329
10344.20 341
10345.16 330
10346.12 341
10347.08 358
10348.04 369
10349.00 364
10349.96 328
10350.92 379
10351.89 359
10352.85 341
10353.81 363
10354.77 349
10355.73 341
10356.69 306
10357.65 378
10358.61 348
10359.57 345
10360.53 326
10361.49 306
10362.45 374
10363.41 355
10364.37 289
10365.33 316
10366.29 314
10367.25 328
10368.22 332
10369.18 357
10370.14 356
10371.10 345
10372.06 299
10373.02 313
10373.98 327
10374.94 317
10375.91 374
10376.87 368
10377.83 350
10378.79 339
10379.75 321
10380.71 342
10381.67 343
10382.64 338
10383.60 342
10384.56 390
10385.52 366
10386.48 344
10387.45 371
10388.41 315
10389.37 319
10390.33 300
10391.29 341
10392.26 360
10393.22 297
10394.18 323
10395.14 349
10396.10 325
10397.07 315
10398.03 354
10398.99 370
10399.95 342
10400.92 355
10401.88 308
10402.84 307
10403.80 338
10404.77 354
10405.73 376
10406.69 362
10407.66 325
10408.62 294
10409.58 313
10410.54 319
10411.51 355
10412.47 381
10413.43 382
10414.40 348
10415.36 354
10416.32 344
10417.29 384
10418.25 410
10419.21 420
10420.18 479
10421.14 410
10422.10 391
10423.07 405
10424.03 380
10424.99 348
10425.96 345
10426.92 322
10427.89 309
10428.85 355
10429.81 364
10430.78 291
10431.74 314
10432.70 379
10433.67 348
10434.63 321
10435.60 305
10436.56 251
10437.53 329
10438.49 321
10439.45 292
10440.42 290
10441.38 313
10442.35 320
10443.31 318
10444.28 281
10445.24 274
10446.21 306
10447.17 316
10448.13 310
10449.10 299
10450.06 291
10451.03 303
10451.99 343
10452.96 341
10453.92 304
10454.89 294
10455.85 352
10456.82 298
10457.78 286
10458.75 304
10459.71 329
10460.68 333
10461.65 284
10462.61 359
10463.58 329
10464.54 284
10465.51 276
10466.47 309
10467.44 346
10468.40 295
10469.37 279
10470.34 306
10471.30 337
10472.27 323
10473.23 318
10474.20 361
10475.16 279
10476.13 296
10477.10 269
10478.06 314
10479.03 363
10480.00 303
10480.96 315
10481.93 315
10482.89 307
10483.86 329
10484.83 329
10485.79 296
10486.76 284
10487.73 274
10488.69 281
10489.66 262
10490.63 296
10491.59 295
10492.56 256
10493.53 318
10494.49 305
10495.46 293
10496.43 276
10497.39 287
10498.36 317
10499.33 329
10500.30 261
10501.26 302
10502.23 327
10503.20 306
10504.16 296
10505.13 285
10506.10 282
10507.07 291
10508.03 298
10509.00 259
10509.97 309
10510.94 298
10511.90 298
10512.87 286
10513.84 377
10514.81 347
10515.78 356
10516.74 336
10517.71 279
10518.68 290
10519.65 295
10520.62 333
10521.58 355
10522.55 344
10523.52 320
10524.49 271
10525.46 288
10526.42 270
10527.39 269
10528.36 283
10529.33 262
10530.30 311
10531.27 318
10532.24 352
10533.20 285
10534.17 329
10535.14 279
10536.11 308
10537.08 326
10538.05 303
10539.02 312
10539.99 297
10540.95 320
10541.92 300
10542.89 308
10543.86 296
10544.83 287
10545.80 258
10546.77 282
10547.74 299
10548.71 267
10549.68 305
10550.65 279
10551.62 317
10552.59 314
10553.56 261
10554.53 274
10555.49 309
10556.46 333
10557.43 342
10558.40 344
10559.37 348
10560.34 324
10561.31 346
10562.28 367
10563.25 356
10564.22 358
10565.19 348
10566.16 321
10567.13 278
10568.10 296
10569.07 302
10570.05 314
10571.02 312
10571.99 331
10572.96 283
10573.93 282
10574.90 310
10575.87 299
10576.84 296
10577.81 289
10578.78 229
10579.75 278
10580.72 305
10581.69 314
10582.66 295
10583.63 286
10584.61 318
10585.58 327
10586.55 313
10587.52 309
10588.49 335
10589.46 294
10590.43 300
10591.40 328
10592.38 347
10593.35 325
10594.32 321
10595.29 288
10596.26 310
10597.23 310
10598.20 307
10599.18 307
10600.15 271
10601.12 307
10602.09 266
10603.06 285
10604.03 274
10605.01 301
10605.98 315
10606.95 289
10607.92 270
10608.89 317
10609.87 295
10610.84 251
10611.81 254
10612.78 263
10613.76 319
10614.73 356
10615.70 337
10616.67 312
10617.65 287
10618.62 296
10619.59 346
10620.56 305
10621.54 316
10622.51 302
10623.48 340
10624.45 331
10625.43 315
10626.40 320
10627.37 301
10628.35 323
10629.32 324
10630.29 327
10631.27 317
10632.24 357
10633.21 289
10634.19 318
10635.16 333
10636.13 363
10637.11 389
10638.08 368
10639.05 366
10640.03 377
10641.00 312
10641.97 336
10642.95 360
10643.92 344
10644.89 364
10645.87 353
10646.84 330
10647.82 313
10648.79 333
10649.76 304
10650.74 305
10651.71 289
10652.69 295
10653.66 314
10654.63 291
10655.61 299
10656.58 282
10657.56 284
10658.53 275
10659.51 261
10660.48 245
10661.46 280
10662.43 304
10663.40 278
10664.38 277
10665.35 268
10666.33 302
10667.30 323
10668.28 281
10669.25 257
10670.23 293
10671.20 352
10672.18 314
10673.15 256
10674.13 302
10675.10 289
10676.08 273
10677.05 317
10678.03 299
10679.00 302
10679.98 298
10680.96 262
10681.93 304
10682.91 320
10683.88 300
10684.86 286
10685.83 334
10686.81 309
10687.78 313
10688.76 258
10689.74 301
10690.71 337
10691.69 300
10692.66 299
10693.64 311
10694.62 279
10695.59 296
10696.57 293
10697.54 270
10698.52 280
10699.50 259
10700.47 273
10701.45 276
10702.43 291
10703.40 319
10704.38 281
10705.36 277
10706.33 296
10707.31 291
10708.29 280
10709.26 288
10710.24 315
10711.22 302
10712.19 275
10713.17 309
10714.15 264
10715.12 288
10716.10 265
10717.08 266
10718.05 338
10719.03 294
10720.01 279
10720.99 335
10721.96 331
10722.94 266
10723.92 281
10724.90 313
10725.87 298
10726.85 311
10727.83 307
10728.81 281
10729.78 250
10730.76 272
10731.74 327
10732.72 296
10733.69 273
10734.67 250
10735.65 323
10736.63 270
10737.61 250
10738.58 295
10739.56 319
10740.54 267
10741.52 299
10742.50 304
10743.47 258
10744.45 300
10745.43 257
10746.41 275
10747.39 227
10748.37 259
10749.35 313
10750.32 315
10751.30 301
10752.28 290
10753.26 302
10754.24 268
10755.22 342
10756.20 336
10757.18 331
10758.15 295
10759.13 360
10760.11 331
10761.09 346
10762.07 346
10763.05 360
10764.03 312
10765.01 306
10765.99 317
10766.97 324
10767.95 300
10768.93 320
10769.91 293
10770.88 272
10771.86 317
10772.84 318
10773.82 299
10774.80 294
10775.78 317
10776.76 332
10777.74 355
10778.72 320
10779.70 326
10780.68 306
10781.66 296
10782.64 329
10783.62 323
10784.60 318
10785.58 273
10786.56 294
10787.54 287
10788.52 289
10789.50 333
10790.48 316
10791.47 302
10792.45 312
10793.43 294
10794.41 305
10795.39 301
10796.37 291
10797.35 282
10798.33 281
10799.31 291
10800.29 274
10801.27 251
10802.25 239
10803.23 311
10804.22 309
10805.20 267
10806.18 274
10807.16 318
10808.14 300
10809.12 320
10810.10 279
10811.08 300
10812.07 309
10813.05 311
10814.03 316
10815.01 298
10815.99 330
10816.97 315
10817.95 308
10818.94 292
10819.92 283
10820.90 279
10821.88 338
10822.86 298
10823.85 329
10824.83 308
10825.81 259
10826.79 276
10827.77 320
10828.76 373
10829.74 337
10830.72 344
10831.70 306
10832.68 319
10833.67 299
10834.65 327
10835.63 329
10836.61 304
10837.60 300
10838.58 314
10839.56 298
10840.55 297
10841.53 309
10842.51 319
10843.49 299
10844.48 359
10845.46 338
10846.44 281
10847.43 329
10848.41 326
10849.39 290
10850.37 247
10851.36 271
10852.34 309
10853.32 333
10854.31 326
10855.29 329
10856.27 343
10857.26 299
10858.24 328
10859.22 325
10860.21 340
10861.19 326
10862.18 314
10863.16 318
10864.14 324
10865.13 287
10866.11 342
10867.09 341
10868.08 355
10869.06 316
10870.05 350
10871.03 296
10872.01 330
10873.00 368
10873.98 355
10874.97 355
10875.95 333
10876.94 348
10877.92 336
10878.90 372
10879.89 350
10880.87 351
10881.86 415
10882.84 399
10883.83 398
10884.81 393
10885.80 340
10886.78 353
10887.77 359
10888.75 355
10889.74 434
10890.72 401
10891.71 357
10892.69 388
10893.68 399
10894.66 397
10895.65 395
10896.63 377
10897.62 441
10898.60 402
10899.59 393
10900.57 458
10901.56 428
10902.54 413
10903.53 427
10904.52 409
10905.50 445
10906.49 440
10907.47 393
10908.46 442
10909.44 448
10910.43 449
10911.42 420
10912.40 459
10913.39 436
10914.37 460
10915.36 470
10916.35 485
10917.33 458
10918.32 433
10919.31 493
10920.29 475
10921.28 483
10922.26 482
10923.25 489
10924.24 487
10925.22 545
10926.21 500
10927.20 467
10928.18 499
10929.17 492
10930.16 528
10931.14 555
10932.13 513
10933.12 508
10934.10 519
10935.09 565
10936.08 535
10937.07 539
10938.05 542
10939.04 602
10940.03 592
10941.01 579
10942.00 560
10942.99 578
10943.98 597
10944.96 575
10945.95 639
10946.94 623
10947.93 606
10948.91 649
10949.90 653
10950.89 693
10951.88 717
10952.86 807
10953.85 791
10954.84 875
10955.83 967
10956.82 1048
10957.80 1094
10958.79 1074
10959.78 1129
10960.77 1101
10961.76 1027
10962.75 995
10963.73 904
10964.72 921
10965.71 814
10966.70 830
10967.69 816
10968.68 750
10969.66 707
10970.65 724
10971.64 747
10972.63 771
10973.62 759
10974.61 675
10975.60 658
10976.58 711
10977.57 757
10978.56 694
10979.55 688
10980.54 676
10981.53 742
10982.52 756
10983.51 753
10984.50 810
10985.49 730
10986.48 717
10987.47 742
10988.45 743
10989.44 767
10990.43 715
10991.42 829
10992.41 905
10993.40 926
10994.39 1041
10995.38 1159
10996.37 1161
10997.36 1292
10998.35 1436
10999.34 1524
11000.33 1417
11001.32 1568
11002.31 1465
11003.30 1348
11004.29 1255
11005.28 1236
11006.27 1036
11007.26 935
11008.25 848
11009.24 874
11010.23 832
11011.22 716
11012.21 749
11013.20 755
11014.19 707
11015.18 674
11016.18 675
11017.17 647
11018.16 656
11019.15 635
11020.14 665
11021.13 640
11022.12 663
11023.11 599
11024.10 594
11025.09 560
11026.08 621
11027.08 559
11028.07 524
11029.06 553
11030.05 575
11031.04 601
11032.03 570
11033.02 543
11034.01 543
11035.01 497
11036.00 541
11036.99 534
11037.98 550
11038.97 535
11039.96 511
11040.96 611
11041.95 548
11042.94 545
11043.93 474
11044.92 500
11045.92 501
11046.91 481
11047.90 495
11048.89 480
11049.88 527
11050.88 496
11051.87 524
11052.86 529
11053.85 525
11054.85 504
11055.84 526
11056.83 488
11057.82 506
11058.82 489
11059.81 443
11060.80 484
11061.79 490
11062.79 515
11063.78 563
11064.77 610
11065.76 609
11066.76 566
11067.75 577
11068.74 582
11069.74 549
11070.73 531
11071.72 526
11072.72 528
11073.71 546
11074.70 554
11075.70 544
11076.69 508
11077.68 490
11078.68 497
11079.67 518
11080.66 488
11081.66 489
11082.65 442
11083.64 485
11084.64 505
11085.63 507
11086.62 470
11087.62 514
11088.61 496
11089.61 476
11090.60 502
11091.59 468
11092.59 524
11093.58 534
11094.58 458
11095.57 497
11096.57 469
11097.56 461
11098.55 490
11099.55 483
11100.54 493
11101.54 486
11102.53 516
11103.53 477
11104.52 482
11105.52 442
11106.51 447
11107.51 511
11108.50 494
11109.49 487
11110.49 475
11111.48 481
11112.48 480
11113.47 441
11114.47 509
11115.46 492
11116.46 457
11117.46 515
11118.45 527
11119.45 503
11120.44 486
11121.44 476
11122.43 434
11123.43 545
11124.42 566
11125.42 632
11126.41 701
11127.41 676
11128.41 646
11129.40 632
11130.40 563
11131.39 510
11132.39 548
11133.38 532
11134.38 519
11135.38 493
11136.37 481
11137.37 472
11138.36 447
11139.36 447
11140.36 459
11141.35 459
11142.35 432
11143.35 491
11144.34 493
11145.34 466
11146.34 479
11147.33 470
11148.33 486
11149.32 497
11150.32 473
11151.32 440
11152.31 442
11153.31 466
11154.31 441
11155.31 429
11156.30 426
11157.30 449
11158.30 437
11159.29 434
11160.29 417
11161.29 455
11162.28 438
11163.28 449
11164.28 396
11165.28 452
11166.27 465
11167.27 432
11168.27 429
11169.27 462
11170.26 489
11171.26 450
11172.26 421
11173.26 433
11174.25 459
11175.25 456
11176.25 446
11177.25 438
11178.25 431
11179.24 441
11180.24 472
11181.24 466
11182.24 445
11183.24 455
11184.23 437
11185.23 467
11186.23 499
11187.23 440
11188.23 476
11189.23 501
11190.22 483
11191.22 494
11192.22 522
11193.22 519
11194.22 561
11195.22 525
11196.22 505
11197.21 495
11198.21 467
11199.21 465
11200.21 443
11201.21 412
11202.21 451
11203.21 489
11204.21 484
11205.21 491
11206.21 490
11207.21 484
11208.20 443
11209.20 457
11210.20 421
11211.20 431
11212.20 489
11213.20 410
11214.20 449
11215.20 426
11216.20 387
11217.20 376
11218.20 372
11219.20 410
11220.20 387
11221.20 384
11222.20 427
11223.20 476
11224.20 456
11225.20 425
11226.20 387
11227.20 397
11228.20 399
11229.20 370
11230.20 439
11231.20 410
11232.20 442
11233.20 452
11234.20 367
11235.20 390
11236.20 403
11237.20 384
11238.20 342
11239.20 401
11240.20 372
11241.20 349
11242.21 378
11243.21 360
11244.21 381
11245.21 370
11246.21 385
11247.21 400
11248.21 448
11249.21 451
11250.21 400
11251.21 380
11252.22 375
11253.22 368
11254.22 335
11255.22 427
11256.22 390
11257.22 373
11258.22 337
11259.23 371
11260.23 402
11261.23 414
11262.23 366
11263.23 375
11264.23 414
11265.24 409
11266.24 441
11267.24 451
11268.24 442
11269.24 398
11270.25 410
11271.25 436
11272.25 427
11273.25 465
11274.25 528
11275.26 512
11276.26 492
11277.26 474
11278.26 519
11279.27 493
11280.27 550
11281.27 553
11282.27 503
11283.28 415
11284.28 401
11285.28 458
11286.28 434
11287.29 411
11288.29 375
11289.29 420
11290.29 392
11291.30 373
11292.30 391
11293.30 422
11294.31 398
11295.31 381
11296.31 348
11297.32 434
11298.32 430
11299.32 361
11300.33 378
11301.33 393
11302.33 423
11303.34 380
11304.34 385
11305.34 349
11306.35 440
11307.35 381
11308.35 439
11309.36 433
11310.36 409
11311.37 417
11312.37 395
11313.37 421
11314.38 457
11315.38 459
11316.39 473
11317.39 478
11318.39 430
11319.40 374
11320.40 458
11321.41 451
11322.41 412
11323.42 380
11324.42 359
11325.42 377
11326.43 375
11327.43 355
11328.44 337
11329.44 358
11330.45 318
11331.45 319
11332.46 341
11333.46 338
11334.47 341
11335.47 317
11336.48 319
11337.48 300
11338.49 306
11339.49 324
11340.50 344
11341.50 323
11342.51 302
11343.51 314
11344.52 305
11345.52 343
11346.53 373
11347.53 355
11348.54 336
11349.55 339
11350.55 365
11351.56 339
11352.56 303
11353.57 308
11354.57 354
11355.58 364
11356.59 353
11357.59 293
11358.60 379
11359.60 373
11360.61 382
11361.62 316
11362.62 331
11363.63 322
11364.63 325
11365.64 284
11366.65 303
11367.65 297
11368.66 322
11369.67 315
11370.67 317
11371.68 303
11372.69 278
11373.69 267
11374.70 322
11375.71 293
11376.71 286
11377.72 367
11378.73 315
11379.73 371
11380.74 345
11381.75 348
11382.75 301
11383.76 325
11384.77 335
11385.78 296
11386.78 309
11387.79 323
11388.80 341
11389.80 299
11390.81 321
11391.82 338
11392.83 330
11393.83 336
11394.84 325
11395.85 317
11396.86 304
11397.86 290
11398.87 301
11399.88 261
11400.89 278
11401.90 333
11402.90 315
11403.91 334
11404.92 363
11405.93 301
11406.94 287
11407.94 331
11408.95 290
11409.96 282
11410.97 284
11411.98 318
11412.99 300
11413.99 322
11415.00 315
11416.01 348
11417.02 343
11418.03 302
11419.04 267
11420.04 297
11421.05 331
11422.06 342
11423.07 268
11424.08 294
11425.09 271
11426.10 305
11427.11 294
11428.12 298
11429.13 303
11430.13 314
11431.14 334
11432.15 319
11433.16 272
11434.17 294
11435.18 296
11436.19 332
11437.20 340
11438.21 276
11439.22 297
11440.23 342
11441.24 274
11442.25 266
11443.26 276
11444.27 273
11445.28 279
11446.29 284
11447.30 290
11448.31 316
11449.32 297
11450.33 288
11451.34 297
11452.35 277
11453.36 276
11454.37 291
11455.38 304
11456.39 254
11457.40 250
11458.41 264
11459.42 271
11460.43 276
11461.44 310
11462.45 333
11463.46 306
11464.47 322
11465.48 288
11466.49 300
11467.50 333
11468.51 243
11469.52 259
11470.54 268
11471.55 275
11472.56 316
11473.57 318
11474.58 332
11475.59 272
11476.60 286
11477.61 271
11478.62 301
11479.64 291
11480.65 287
11481.66 233
11482.67 303
11483.68 270
11484.69 255
11485.70 281
11486.72 264
11487.73 300
11488.74 295
11489.75 302
11490.76 297
11491.77 270
11492.79 239
11493.80 276
11494.81 273
11495.82 263
11496.83 282
11497.85 264
11498.86 263
11499.87 243
11500.88 279
11501.90 252
11502.91 240
11503.92 278
11504.93 274
11505.95 256
11506.96 258
11507.97 309
11508.98 265
11510.00 272
11511.01 294
11512.02 278
11513.03 286
11514.05 254
11515.06 279
11516.07 276
11517.09 258
11518.10 263
11519.11 276
11520.12 238
11521.14 263
11522.15 287
11523.16 234
11524.18 262
11525.19 234
11526.20 266
11527.22 270
11528.23 307
11529.24 293
11530.26 270
11531.27 229
11532.28 290
11533.30 276
11534.31 251
11535.33 235
11536.34 245
11537.35 280
11538.37 268
11539.38 295
11540.40 289
11541.41 283
11542.42 238
11543.44 306
11544.45 283
11545.47 263
11546.48 237
11547.49 258
11548.51 240
11549.52 243
11550.54 251
11551.55 271
11552.57 304
11553.58 253
11554.60 243
11555.61 236
11556.63 271
11557.64 274
11558.65 255
11559.67 250
11560.68 289
11561.70 248
11562.71 271
11563.73 278
11564.74 299
11565.76 316
11566.77 260
11567.79 248
11568.81 263
11569.82 275
11570.84 265
11571.85 249
11572.87 219
11573.88 267
11574.90 312
11575.91 299
11576.93 245
11577.94 278
11578.96 261
11579.98 257
11580.99 302
11582.01 285
11583.02 272
11584.04 298
11585.05 287
11586.07 275
11587.09 272
11588.10 287
11589.12 322
11590.14 252
11591.15 328
11592.17 296
11593.18 323
11594.20 313
11595.22 299
11596.23 340
11597.25 401
11598.27 410
11599.28 395
11600.30 449
11601.32 459
11602.33 465
11603.35 474
11604.37 528
11605.38 461
11606.40 422
11607.42 461
11608.43 449
11609.45 348
11610.47 327
11611.49 413
11612.50 330
11613.52 311
11614.54 293
11615.55 304
11616.57 275
11617.59 269
11618.61 288
11619.62 274
11620.64 259
11621.66 276
11622.68 262
11623.69 278
11624.71 285
11625.73 264
11626.75 270
11627.77 254
11628.78 216
11629.80 267
11630.82 285
11631.84 262
11632.85 250
11633.87 259
11634.89 304
11635.91 287
11636.93 289
11637.95 292
11638.96 273
11639.98 292
11641.00 310
11642.02 287
11643.04 285
11644.06 276
11645.07 259
11646.09 225
11647.11 222
11648.13 225
11649.15 224
11650.17 271
11651.19 246
11652.21 252
11653.23 227
11654.24 239
11655.26 207
11656.28 227
11657.30 273
11658.32 251
11659.34 238
11660.36 250
11661.38 247
11662.40 238
11663.42 263
11664.44 238
11665.46 231
11666.48 237
11667.49 211
11668.51 218
11669.53 287
11670.55 262
11671.57 242
11672.59 269
11673.61 291
11674.63 258
11675.65 247
11676.67 282
11677.69 242
11678.71 235
11679.73 233
11680.75 244
11681.77 241
11682.79 255
11683.81 256
11684.83 256
11685.85 271
11686.88 246
11687.90 271
11688.92 268
11689.94 262
11690.96 283
11691.98 312
11693.00 269
11694.02 251
11695.04 240
11696.06 219
11697.08 273
11698.10 261
11699.12 239
11700.14 211
11701.17 208
11702.19 260
11703.21 252
11704.23 264
11705.25 225
11706.27 229
11707.29 232
11708.31 232
11709.34 276
11710.36 288
11711.38 266
11712.40 246
11713.42 222
11714.44 238
11715.46 226
11716.49 235
11717.51 232
11718.53 240
11719.55 263
11720.57 301
11721.60 237
11722.62 215
11723.64 256
11724.66 227
11725.68 243
11726.71 264
11727.73 284
11728.75 222
11729.77 253
11730.80 252
11731.82 229
11732.84 248
11733.86 241
11734.88 247
11735.91 245
11736.93 259
11737.95 238
11738.98 217
11740.00 243
11741.02 247
11742.04 232
11743.07 252
11744.09 268
11745.11 248
11746.14 233
11747.16 230
11748.18 248
11749.20 272
11750.23 246
11751.25 244
11752.27 249
11753.30 236
11754.32 262
11755.34 281
11756.37 252
11757.39 234
11758.41 253
11759.44 242
11760.46 244
11761.49 225
11762.51 258
11763.53 242
11764.56 245
11765.58 267
11766.60 264
11767.63 291
11768.65 266
11769.68 260
11770.70 259
11771.72 289
11772.75 257
11773.77 254
11774.80 289
11775.82 309
11776.85 268
11777.87 269
11778.90 292
11779.92 249
11780.94 252
11781.97 260
11782.99 251
11784.02 256
11785.04 251
11786.07 255
11787.09 251
11788.12 267
11789.14 286
11790.17 269
11791.19 267
11792.22 237
11793.24 257
11794.27 255
11795.29 278
11796.32 245
11797.34 240
11798.37 239
11799.39 256
11800.42 327
11801.44 304
11802.47 276
11803.49 263
11804.52 297
11805.55 289
11806.57 299
11807.60 318
11808.62 236
11809.65 284
11810.67 312
11811.70 287
11812.73 258
11813.75 279
11814.78 311
11815.80 279
11816.83 278
11817.86 250
11818.88 246
11819.91 287
11820.94 273
11821.96 313
11822.99 298
11824.01 312
11825.04 324
11826.07 316
11827.09 349
11828.12 309
11829.15 293
11830.17 350
11831.20 330
11832.23 296
11833.25 337
11834.28 315
11835.31 347
11836.33 314
11837.36 290
11838.39 274
11839.42 320
11840.44 334
11841.47 294
11842.50 294
11843.52 314
11844.55 330
11845.58 373
11846.61 331
11847.63 296
11848.66 325
11849.69 294
11850.72 298
11851.74 292
11852.77 299
11853.80 301
11854.83 327
11855.85 343
11856.88 299
11857.91 280
11858.94 319
11859.97 330
11860.99 322
11862.02 330
11863.05 316
11864.08 310
11865.11 334
11866.13 423
11867.16 371
11868.19 327
11869.22 320
11870.25 373
11871.28 383
11872.30 352
11873.33 354
11874.36 374
11875.39 374
11876.42 351
11877.45 365
11878.48 333
11879.51 398
11880.53 388
11881.56 432
11882.59 451
11883.62 432
11884.65 432
11885.68 484
11886.71 464
11887.74 458
11888.77 428
11889.80 392
11890.83 481
11891.85 485
11892.88 498
11893.91 511
11894.94 547
11895.97 548
11897.00 487
11898.03 588
11899.06 609
11900.09 576
11901.12 619
11902.15 614
11903.18 626
11904.21 607
11905.24 642
11906.27 620
11907.30 620
11908.33 543
11909.36 571
11910.39 556
11911.42 540
11912.45 516
11913.48 551
11914.51 545
11915.54 523
11916.57 527
11917.60 528
11918.63 507
11919.66 573
11920.69 551
11921.73 542
11922.76 594
11923.79 577
11924.82 564
11925.85 662
11926.88 731
11927.91 777
11928.94 871
11929.97 884
11931.00 909
11932.03 936
11933.07 892
11934.10 872
11935.13 897
11936.16 784
11937.19 741
11938.22 709
11939.25 613
11940.28 598
11941.32 571
11942.35 517
11943.38 516
11944.41 524
11945.44 505
11946.47 544
11947.51 515
11948.54 453
11949.57 478
11950.60 452
11951.63 488
11952.66 471
11953.70 450
11954.73 472
11955.76 442
11956.79 423
11957.83 456
11958.86 445
11959.89 422
11960.92 435
11961.95 453
11962.99 447
11964.02 435
11965.05 448
11966.08 435
11967.12 463
11968.15 457
11969.18 473
11970.22 493
11971.25 439
11972.28 423
11973.31 428
11974.35 447
11975.38 458
11976.41 479
11977.45 462
11978.48 482
11979.51 435
11980.55 456
11981.58 443
11982.61 372
11983.64 466
11984.68 503
11985.71 445
11986.75 466
11987.78 455
11988.81 431
11989.85 417
11990.88 469
11991.91 406
11992.95 439
11993.98 487
11995.01 519
11996.05 547
11997.08 472
11998.12 461
11999.15 491
12000.18 528
12001.22 521
12002.25 538
12003.29 514
12004.32 487
12005.35 524
12006.39 526
12007.42 488
12008.46 577
12009.49 572
12010.53 575
12011.56 610
12012.60 610
12013.63 621
12014.67 683
12015.70 693
12016.73 703
12017.77 695
12018.80 702
12019.84 740
12020.87 706
12021.91 726
12022.94 644
12023.98 660
12025.01 664
12026.05 645
12027.08 706
12028.12 670
12029.15 631
12030.19 689
12031.23 625
12032.26 632
12033.30 637
12034.33 598
12035.37 553
12036.40 547
12037.44 606
12038.47 567
12039.51 523
12040.55 536
12041.58 560
12042.62 551
12043.65 511
12044.69 488
12045.73 472
12046.76 507
12047.80 477
12048.83 529
12049.87 524
12050.91 523
12051.94 501
12052.98 507
12054.01 476
12055.05 463
12056.09 427
12057.12 463
12058.16 525
12059.20 493
12060.23 496
12061.27 487
12062.31 533
12063.34 487
12064.38 464
12065.42 488
12066.45 498
12067.49 447
12068.53 451
12069.57 534
12070.60 503
12071.64 473
12072.68 476
12073.71 486
12074.75 451
12075.79 469
12076.83 463
12077.86 470
12078.90 464
12079.94 539
12080.98 485
12082.01 442
12083.05 486
12084.09 481
12085.13 421
12086.16 402
12087.20 468
12088.24 481
12089.28 504
12090.32 518
12091.35 503
12092.39 482
12093.43 486
12094.47 531
12095.51 501
12096.54 509
12097.58 550
12098.62 549
12099.66 579
12100.70 571
12101.74 588
12102.77 562
12103.81 645
12104.85 586
12105.89 567
12106.93 580
12107.97 522
12109.01 541
12110.04 501
12111.08 493
12112.12 442
12113.16 438
12114.20 474
12115.24 430
12116.28 421
12117.32 390
12118.36 363
12119.39 367
12120.43 413
12121.47 395
12122.51 386
12123.55 391
12124.59 333
12125.63 374
12126.67 366
12127.71 377
12128.75 373
12129.79 380
12130.83 359
12131.87 340
12132.91 301
12133.95 326
12134.99 326
12136.03 365
12137.07 298
12138.11 333
12139.15 363
12140.19 349
12141.23 384
12142.27 340
12143.31 352
12144.35 341
12145.39 333
12146.43 335
12147.47 298
12148.51 309
12149.55 346
12150.59 337
12151.63 331
12152.67 274
12153.71 277
12154.75 300
12155.79 328
12156.83 309
12157.88 324
12158.92 336
12159.96 328
12161.00 354
12162.04 368
12163.08 355
12164.12 314
12165.16 321
12166.20 371
12167.24 346
12168.29 347
12169.33 333
12170.37 337
12171.41 330
12172.45 300
12173.49 334
12174.53 324
12175.58 332
12176.62 350
12177.66 284
12178.70 338
12179.74 313
12180.78 316
12181.83 340
12182.87 311
12183.91 382
12184.95 341
12185.99 307
12187.04 303
12188.08 282
12189.12 319
12190.16 335
12191.20 325
12192.25 298
12193.29 328
12194.33 312
12195.37 331
12196.42 309
12197.46 314
12198.50 382
12199.54 355
12200.59 345
12201.63 321
12202.67 354
12203.72 357
12204.76 314
12205.80 345
12206.84 311
12207.89 345
12208.93 313
12209.97 335
12211.02 295
12212.06 346
12213.10 318
12214.15 351
12215.19 346
12216.23 349
12217.28 413
12218.32 349
12219.36 299
12220.41 314
12221.45 313
12222.49 314
12223.54 294
12224.58 310
12225.62 328
12226.67 295
12227.71 351
12228.76 341
12229.80 310
12230.84 279
12231.89 343
12232.93 341
12233.98 294
12235.02 255
12236.06 313
12237.11 297
12238.15 260
12239.20 288
12240.24 274
12241.29 300
12242.33 311
12243.37 338
12244.42 313
12245.46 344
12246.51 359
12247.55 257
12248.60 267
12249.64 304
12250.69 278
12251.73 297
12252.78 298
12253.82 337
12254.87 296
12255.91 317
12256.96 300
12258.00 277
12259.05 275
12260.09 287
12261.14 306
12262.18 245
12263.23 270
12264.27 305
12265.32 313
12266.36 242
12267.41 262
12268.45 268
12269.50 265
12270.55 300
12271.59 293
12272.64 251
12273.68 290
12274.73 286
12275.77 277
12276.82 262
12277.87 278
12278.91 295
12279.96 258
12281.00 287
12282.05 259
12283.10 275
12284.14 268
12285.19 342
12286.24 300
12287.28 278
12288.33 277
12289.38 306
12290.42 298
12291.47 274
12292.51 289
12293.56 283
12294.61 332
12295.65 327
12296.70 268
12297.75 268
12298.80 273
12299.84 231
12300.89 241
12301.94 245
12302.98 301
12304.03 278
12305.08 218
12306.12 264
12307.17 260
12308.22 294
12309.27 275
12310.31 265
12311.36 289
12312.41 293
12313.46 271
12314.50 279
12315.55 255
12316.60 262
12317.65 270
12318.69 323
12319.74 313
12320.79 268
12321.84 259
12322.88 258
12323.93 302
12324.98 247
12326.03 265
12327.08 225
12328.12 257
12329.17 256
12330.22 284
12331.27 233
12332.32 241
12333.37 230
12334.41 239
12335.46 287
12336.51 257
12337.56 267
12338.61 268
12339.66 301
12340.71 304
12341.75 267
12342.80 207
12343.85 239
12344.90 254
12345.95 295
12347.00 267
12348.05 245
12349.10 235
12350.15 258
12351.19 264
12352.24 229
12353.29 233
12354.34 254
12355.39 296
12356.44 268
12357.49 291
12358.54 241
12359.59 240
12360.64 282
12361.69 265
12362.74 278
12363.79 249
12364.84 275
12365.89 292
12366.94 248
12367.99 297
12369.04 311
12370.09 279
12371.14 319
12372.18 272
12373.24 246
12374.29 289
12375.34 283
12376.39 221
12377.44 287
12378.49 268
12379.54 231
12380.59 267
12381.64 262
12382.69 257
12383.74 256
12384.79 274
12385.84 295
12386.89 308
12387.94 280
12388.99 281
12390.04 260
12391.09 266
12392.14 251
12393.19 287
12394.24 241
12395.30 300
12396.35 279
12397.40 296
12398.45 302
12399.50 264
12400.55 265
12401.60 297
12402.65 276
12403.70 247
12404.76 308
12405.81 290
12406.86 256
12407.91 285
12408.96 302
12410.01 281
12411.07 265
12412.12 274
12413.17 320
12414.22 294
12415.27 321
12416.32 306
12417.38 302
12418.43 289
12419.48 324
12420.53 296
12421.58 294
12422.64 305
12423.69 265
12424.74 283
12425.79 261
12426.84 244
12427.90 285
12428.95 320
12430.00 359
12431.05 325
12432.11 322
12433.16 330
12434.21 346
12435.26 335
12436.32 347
12437.37 347
12438.42 326
12439.48 290
12440.53 286
12441.58 291
12442.63 329
12443.69 296
12444.74 330
12445.79 344
12446.85 349
12447.90 325
12448.95 322
12450.01 358
12451.06 293
12452.11 336
12453.17 309
12454.22 365
12455.27 303
12456.33 330
12457.38 324
12458.43 335
12459.49 338
12460.54 378
12461.60 365
12462.65 370
12463.70 379
12464.76 425
12465.81 362
12466.86 385
12467.92 388
12468.97 416
12470.03 473
12471.08 538
12472.14 575
12473.19 557
12474.24 665
12475.30 609
12476.35 650
12477.41 653
12478.46 658
12479.52 597
12480.57 541
12481.63 535
12482.68 518
12483.73 483
12484.79 453
12485.84 456
12486.90 397
12487.95 434
12489.01 387
12490.06 391
12491.12 338
12492.17 344
12493.23 345
12494.28 349
12495.34 302
12496.39 334
12497.45 296
12498.51 301
12499.56 338
12500.62 321
12501.67 326
12502.73 322
12503.78 364
12504.84 325
12505.89 296
12506.95 309
12508.01 328
12509.06 285
12510.12 324
12511.17 333
12512.23 329
12513.28 284
12514.34 274
12515.40 323
12516.45 297
12517.51 291
12518.56 307
12519.62 314
12520.68 299
12521.73 302
12522.79 265
12523.85 287
12524.90 303
12525.96 294
12527.02 276
12528.07 268
12529.13 303
12530.19 308
12531.24 326
12532.30 289
12533.36 313
12534.41 274
12535.47 308
12536.53 300
12537.58 276
12538.64 263
12539.70 278
12540.75 300
12541.81 337
12542.87 280
12543.93 312
12544.98 302
12546.04 284
12547.10 336
12548.16 335
12549.21 354
12550.27 324
12551.33 378
12552.39 322
12553.44 361
12554.50 386
12555.56 391
12556.62 418
12557.67 386
12558.73 389
12559.79 458
12560.85 444
12561.91 397
12562.96 359
12564.02 350
12565.08 351
12566.14 335
12567.20 344
12568.26 311
12569.31 337
12570.37 329
12571.43 318
12572.49 289
12573.55 310
12574.61 287
12575.66 324
12576.72 299
12577.78 349
12578.84 367
12579.90 286
12580.96 291
12582.02 319
12583.08 348
12584.13 286
12585.19 314
12586.25 257
12587.31 276
12588.37 301
12589.43 291
12590.49 327
12591.55 308
12592.61 292
12593.67 321
12594.73 300
12595.79 324
12596.85 299
12597.91 288
12598.96 319
12600.02 299
12601.08 312
12602.14 292
12603.20 294
12604.26 271
12605.32 321
12606.38 294
12607.44 306
12608.50 323
12609.56 316
12610.62 360
12611.68 325
12612.74 342
12613.80 324
12614.86 306
12615.92 352
12616.98 373
12618.04 371
12619.10 371
12620.17 337
12621.23 392
12622.29 334
12623.35 364
12624.41 388
12625.47 374
12626.53 331
12627.59 339
12628.65 328
12629.71 338
12630.77 335
12631.83 331
12632.89 277
12633.96 347
12635.02 293
12636.08 269
12637.14 284
12638.20 321
12639.26 298
12640.32 297
12641.38 278
12642.45 329
12643.51 303
12644.57 308
12645.63 313
12646.69 298
12647.75 270
12648.81 311
12649.88 333
12650.94 341
12652.00 276
12653.06 289
12654.12 310
12655.19 308
12656.25 341
12657.31 300
12658.37 289
12659.43 306
12660.50 315
12661.56 299
12662.62 250
12663.68 266
12664.75 254
12665.81 285
12666.87 296
12667.93 309
12668.99 285
12670.06 259
12671.12 237
12672.18 247
12673.25 289
12674.31 302
12675.37 303
12676.43 309
12677.50 323
12678.56 315
12679.62 308
12680.69 286
12681.75 293
12682.81 335
12683.87 270
12684.94 330
12686.00 299
12687.06 304
12688.13 331
12689.19 361
12690.25 291
12691.32 300
12692.38 362
12693.45 348
12694.51 307
12695.57 340
12696.64 355
12697.70 319
12698.76 372
12699.83 379
12700.89 372
12701.95 349
12703.02 360
12704.08 333
12705.15 392
12706.21 349
12707.28 360
12708.34 355
12709.40 341
12710.47 386
12711.53 364
12712.60 377
12713.66 336
12714.73 367
12715.79 376
12716.85 347
12717.92 343
12718.98 341
12720.05 376
12721.11 335
12722.18 365
12723.24 403
12724.31 384
12725.37 381
12726.44 339
12727.50 395
12728.57 364
12729.63 369
12730.70 405
12731.76 374
12732.83 407
12733.89 362
12734.96 377
12736.02 394
12737.09 417
12738.15 425
12739.22 401
12740.29 402
12741.35 388
12742.42 344
12743.48 381
12744.55 373
12745.61 311
12746.68 363
12747.74 338
12748.81 345
12749.88 286
12750.94 298
12752.01 404
12753.07 344
12754.14 319
12755.21 264
12756.27 307
12757.34 306
12758.41 281
12759.47 262
12760.54 288
12761.60 291
12762.67 334
12763.74 310
12764.80 318
12765.87 318
12766.94 306
12768.00 342
12769.07 303
12770.14 334
12771.20 341
12772.27 309
12773.34 267
12774.40 309
12775.47 328
12776.54 302
12777.61 330
12778.67 286
12779.74 315
12780.81 318
12781.87 301
12782.94 276
12784.01 306
12785.08 331
12786.14 326
12787.21 339
12788.28 331
12789.35 342
12790.41 306
12791.48 323
12792.55 352
12793.62 337
12794.69 324
12795.75 318
12796.82 328
12797.89 327
12798.96 347
12800.02 331
12801.09 310
12802.16 336
12803.23 355
12804.30 376
12805.37 342
12806.43 339
12807.50 373
12808.57 396
12809.64 417
12810.71 455
12811.78 443
12812.84 417
12813.91 506
12814.98 470
12816.05 496
12817.12 448
12818.19 439
12819.26 455
12820.33 408
12821.39 424
12822.46 442
12823.53 406
12824.60 385
12825.67 383
12826.74 391
12827.81 422
12828.88 379
12829.95 372
12831.02 370
12832.09 387
12833.16 384
12834.22 379
12835.29 358
12836.36 358
12837.43 376
12838.50 329
12839.57 338
12840.64 334
12841.71 309
12842.78 302
12843.85 272
12844.92 288
12845.99 281
12847.06 317
12848.13 309
12849.20 303
12850.27 311
12851.34 295
12852.41 298
12853.48 279
12854.55 282
12855.62 317
12856.69 296
12857.76 266
12858.83 278
12859.90 257
12860.97 279
12862.05 262
12863.12 335
12864.19 278
12865.26 286
12866.33 303
12867.40 274
12868.47 290
12869.54 259
12870.61 291
12871.68 275
12872.75 280
12873.82 271
12874.90 255
12875.97 296
12877.04 275
12878.11 273
12879.18 282
12880.25 316
12881.32 293
12882.40 279
12883.47 289
12884.54 250
12885.61 230
12886.68 280
12887.75 314
12888.82 288
12889.90 247
12890.97 289
12892.04 270
12893.11 304
12894.18 273
12895.26 277
12896.33 242
12897.40 254
12898.47 313
12899.54 305
12900.62 254
12901.69 255
12902.76 261
12903.83 247
12904.91 244
12905.98 269
12907.05 269
12908.12 270
12909.20 274
12910.27 264
12911.34 256
12912.41 258
12913.49 246
12914.56 243
12915.63 227
12916.71 250
12917.78 248
12918.85 261
12919.92 266
12921.00 211
12922.07 222
12923.14 230
12924.22 276
12925.29 291
12926.36 223
12927.44 262
12928.51 267
12929.58 286
12930.66 209
12931.73 237
12932.80 238
12933.88 281
12934.95 279
12936.02 250
12937.10 251
12938.17 239
12939.25 235
12940.32 242
12941.39 227
12942.47 238
12943.54 226
12944.62 273
12945.69 297
12946.76 261
12947.84 218
12948.91 240
12949.99 262
12951.06 260
12952.14 251
12953.21 232
12954.28 236
12955.36 268
12956.43 250
12957.51 259
12958.58 271
12959.66 266
12960.73 233
12961.81 254
12962.88 229
12963.96 265
12965.03 253
12966.11 227
12967.18 239
12968.26 246
12969.33 229
12970.41 217
12971.48 233
12972.56 236
12973.63 246
12974.71 231
12975.78 241
12976.86 217
12977.93 235
12979.01 232
12980.08 254
12981.16 201
12982.23 208
12983.31 250
12984.39 266
12985.46 235
12986.54 218
12987.61 205
12988.69 191
12989.77 206
12990.84 215
12991.92 205
12992.99 205
12994.07 231
12995.15 246
12996.22 263
12997.30 250
12998.37 258
12999.45 257
13000.53 235
13001.60 191
13002.68 225
13003.76 244
13004.83 242
13005.91 248
13006.99 222
13008.06 245
13009.14 257
13010.22 242
13011.29 214
13012.37 257
13013.45 265
13014.52 261
13015.60 253
13016.68 244
13017.75 232
13018.83 258
13019.91 255
13020.99 230
13022.06 230
13023.14 259
13024.22 239
13025.30 243
13026.37 240
13027.45 267
13028.53 244
13029.61 248
13030.68 255
13031.76 262
13032.84 274
13033.92 245
13034.99 255
13036.07 261
13037.15 249
13038.23 264
13039.31 228
13040.38 222
13041.46 250
13042.54 209
13043.62 239
13044.70 244
13045.77 310
13046.85 271
13047.93 250
13049.01 277
13050.09 254
13051.17 271
13052.24 301
13053.32 255
13054.40 272
13055.48 255
13056.56 263
13057.64 231
13058.72 219
13059.80 232
13060.87 225
13061.95 249
13063.03 243
13064.11 248
13065.19 250
13066.27 266
13067.35 269
13068.43 238
13069.51 256
13070.59 223
13071.67 223
13072.74 238
13073.82 256
13074.90 250
13075.98 226
13077.06 234
13078.14 239
13079.22 270
13080.30 261
13081.38 257
13082.46 241
13083.54 231
13084.62 239
13085.70 252
13086.78 255
13087.86 270
13088.94 244
13090.02 247
13091.10 227
13092.18 223
13093.26 254
13094.34 232
13095.42 235
13096.50 268
13097.58 273
13098.66 264
13099.74 233
13100.82 194
13101.90 222
13102.98 245
13104.07 249
13105.15 261
13106.23 241
13107.31 206
13108.39 223
13109.47 226
13110.55 184
13111.63 196
13112.71 193
13113.79 214
13114.87 224
13115.96 225
13117.04 212
13118.12 222
13119.20 228
13120.28 269
13121.36 242
13122.44 226
13123.52 231
13124.61 232
13125.69 262
13126.77 205
13127.85 218
13128.93 254
13130.01 262
13131.10 240
13132.18 228
13133.26 221
13134.34 246
13135.42 241
13136.51 225
13137.59 226
13138.67 233
13139.75 219
13140.83 208
13141.92 212
13143.00 221
13144.08 238
13145.16 225
13146.25 205
13147.33 208
13148.41 219
13149.49 224
13150.58 252
13151.66 210
13152.74 186
13153.82 234
13154.91 260
13155.99 245
13157.07 250
13158.15 229
13159.24 235
13160.32 211
13161.40 217
13162.49 233
13163.57 223
13164.65 241
13165.74 220
13166.82 230
13167.90 226
13168.99 226
13170.07 220
13171.15 224
13172.24 236
13173.32 249
13174.40 248
13175.49 251
13176.57 249
13177.65 247
13178.74 227
13179.82 244
13180.91 280
13181.99 248
13183.07 223
13184.16 249
13185.24 245
13186.32 248
13187.41 247
13188.49 228
13189.58 299
13190.66 245
13191.75 240
13192.83 259
13193.91 234
13195.00 245
13196.08 248
13197.17 256
13198.25 258
13199.34 280
13200.42 264
13201.51 236
13202.59 264
13203.68 238
13204.76 243
13205.85 267
13206.93 260
13208.01 271
13209.10 277
13210.18 261
13211.27 227
13212.36 237
13213.44 232
13214.53 226
13215.61 219
13216.70 248
13217.78 277
13218.87 245
13219.95 232
13221.04 227
13222.12 275
13223.21 265
13224.29 261
13225.38 262
13226.47 235
13227.55 258
13228.64 259
13229.72 266
13230.81 262
13231.89 280
13232.98 208
13234.07 228
13235.15 245
13236.24 254
13237.33 252
13238.41 239
13239.50 261
13240.58 272
13241.67 244
13242.76 271
13243.84 244
13244.93 257
13246.02 282
13247.10 263
13248.19 268
13249.28 277
13250.36 267
13251.45 270
13252.54 246
13253.62 274
13254.71 271
13255.80 274
13256.88 274
13257.97 248
13259.06 277
13260.14 313
13261.23 266
13262.32 275
13263.41 254
13264.49 262
13265.58 290
13266.67 305
13267.76 315
13268.84 283
13269.93 273
13271.02 302
13272.11 329
13273.19 330
13274.28 280
13275.37 315
13276.46 308
13277.54 301
13278.63 303
13279.72 336
13280.81 329
13281.90 285
13282.98 293
13284.07 357
13285.16 368
13286.25 323
13287.34 379
13288.42 348
13289.51 333
13290.60 327
13291.69 320
13292.78 337
13293.87 364
13294.95 302
13296.04 339
13297.13 346
13298.22 350
13299.31 303
13300.40 363
13301.49 363
13302.58 362
13303.66 374
13304.75 369
13305.84 347
13306.93 374
13308.02 396
13309.11 368
13310.20 352
13311.29 371
13312.38 383
13313.47 390
13314.55 354
13315.64 402
13316.73 409
13317.82 386
13318.91 352
13320.00 339
13321.09 351
13322.18 347
13323.27 357
13324.36 410
13325.45 369
13326.54 406
13327.63 395
13328.72 363
13329.81 363
13330.90 390
13331.99 395
13333.08 426
13334.17 382
13335.26 373
13336.35 400
13337.44 367
13338.53 376
13339.62 415
13340.71 435
13341.80 377
13342.89 335
13343.98 396
13345.07 407
13346.16 415
13347.25 375
13348.35 399
13349.44 431
13350.53 406
13351.62 378
13352.71 433
13353.80 442
13354.89 385
13355.98 353
13357.07 418
13358.16 452
13359.26 472
13360.35 459
13361.44 481
13362.53 428
13363.62 449
13364.71 471
13365.80 474
13366.89 448
13367.99 476
13369.08 502
13370.17 526
13371.26 454
13372.35 444
13373.44 471
13374.54 425
13375.63 454
13376.72 398
13377.81 418
13378.90 379
13380.00 394
13381.09 378
13382.18 389
13383.27 366
13384.36 361
13385.46 354
13386.55 392
13387.64 350
13388.73 353
13389.83 406
13390.92 329
13392.01 352
13393.10 338
13394.20 375
13395.29 364
13396.38 337
13397.47 321
13398.57 314
13399.66 328
13400.75 345
13401.84 299
13402.94 339
13404.03 336
13405.12 366
13406.22 363
13407.31 342
13408.40 313
13409.50 328
13410.59 304
13411.68 333
13412.78 313
13413.87 272
13414.96 359
13416.06 332
13417.15 350
13418.24 296
13419.34 330
13420.43 322
13421.52 325
13422.62 325
13423.71 321
13424.81 347
13425.90 338
13426.99 283
13428.09 321
13429.18 351
13430.27 361
13431.37 365
13432.46 318
13433.56 314
13434.65 323
13435.75 337
13436.84 325
13437.93 307
13439.03 331
13440.12 367
13441.22 380
13442.31 377
13443.41 400
13444.50 382
13445.60 423
13446.69 423
13447.79 390
13448.88 352
13449.98 411
13451.07 417
13452.17 430
13453.26 408
13454.36 426
13455.45 403
13456.55 415
13457.64 406
13458.74 374
13459.83 404
13460.93 428
13462.02 381
13463.12 401
13464.21 402
13465.31 414
13466.40 481
13467.50 507
13468.59 404
13469.69 442
13470.79 442
13471.88 418
13472.98 435
13474.07 462
13475.17 410
13476.27 407
13477.36 464
13478.46 419
13479.55 414
13480.65 425
13481.75 364
13482.84 422
13483.94 426
13485.03 428
13486.13 486
13487.23 521
13488.32 443
13489.42 425
13490.52 453
13491.61 514
13492.71 491
13493.81 526
13494.90 501
13496.00 512
13497.10 574
13498.19 529
13499.29 556
13500.39 532
13501.48 596
13502.58 607
13503.68 568
13504.77 529
13505.87 557
13506.97 544
13508.07 525
13509.16 514
13510.26 454
13511.36 501
13512.46 494
13513.55 472
13514.65 458
13515.75 386
13516.85 467
13517.94 439
13519.04 426
13520.14 421
13521.24 377
13522.33 402
13523.43 362
13524.53 358
13525.63 351
13526.73 346
13527.82 315
13528.92 345
13530.02 382
13531.12 340
13532.22 360
13533.31 357
13534.41 354
13535.51 353
13536.61 359
13537.71 355
13538.81 350
13539.90 379
13541.00 356
13542.10 360
13543.20 315
13544.30 302
13545.40 321
13546.50 343
13547.60 303
13548.69 347
13549.79 335
13550.89 337
13551.99 348
13553.09 337
13554.19 327
13555.29 307
13556.39 359
13557.49 322
13558.59 338
13559.69 362
13560.78 327
13561.88 297
13562.98 341
13564.08 329
13565.18 332
13566.28 330
13567.38 333
13568.48 351
13569.58 313
13570.68 318
13571.78 364
13572.88 353
13573.98 366
13575.08 335
13576.18 357
13577.28 361
13578.38 335
13579.48 310
13580.58 313
13581.68 343
13582.78 346
13583.88 350
13584.98 385
13586.08 321
13587.18 329
13588.28 316
13589.38 344
13590.48 337
13591.59 329
13592.69 328
13593.79 373
13594.89 372
13595.99 369
13597.09 416
13598.19 371
13599.29 341
13600.39 332
13601.49 383
13602.59 349
13603.69 382
13604.80 345
13605.90 362
13607.00 413
13608.10 368
13609.20 376
13610.30 360
13611.40 411
13612.51 361
13613.61 429
13614.71 401
13615.81 383
13616.91 372
13618.01 430
13619.11 431
13620.22 442
13621.32 444
13622.42 386
13623.52 433
13624.62 403
13625.73 445
13626.83 457
13627.93 463
13629.03 445
13630.13 457
13631.24 445
13632.34 472
13633.44 477
13634.54 461
13635.65 446
13636.75 455
13637.85 479
13638.95 450
13640.06 477
13641.16 448
13642.26 416
13643.36 465
13644.47 478
13645.57 435
13646.67 467
13647.78 464
13648.88 412
13649.98 352
13651.08 350
13652.19 361
13653.29 404
13654.39 395
13655.50 398
13656.60 409
13657.70 374
13658.81 357
13659.91 385
13661.01 393
13662.12 364
13663.22 352
13664.32 363
13665.43 348
13666.53 324
13667.63 351
13668.74 339
13669.84 367
13670.95 377
13672.05 346
13673.15 381
13674.26 373
13675.36 354
13676.47 356
13677.57 338
13678.67 337
13679.78 352
13680.88 361
13681.99 336
13683.09 337
13684.20 347
13685.30 339
13686.40 347
13687.51 319
13688.61 332
13689.72 361
13690.82 375
13691.93 369
13693.03 350
13694.14 348
13695.24 315
13696.35 349
13697.45 337
13698.56 364
13699.66 309
13700.77 362
13701.87 356
13702.98 398
13704.08 369
13705.19 376
13706.29 394
13707.40 358
13708.50 381
13709.61 383
13710.71 396
13711.82 405
13712.92 421
13714.03 382
13715.14 373
13716.24 376
13717.35 445
13718.45 425
13719.56 443
13720.66 403
13721.77 445
13722.88 418
13723.98 437
13725.09 442
13726.19 456
13727.30 445
13728.41 474
13729.51 494
13730.62 475
13731.73 487
13732.83 485
13733.94 473
13735.04 475
13736.15 446
13737.26 436
13738.36 522
13739.47 488
13740.58 471
13741.68 494
13742.79 517
13743.90 490
13745.00 488
13746.11 506
13747.22 512
13748.32 516
13749.43 536
13750.54 528
13751.65 501
13752.75 566
13753.86 584
13754.97 606
13756.07 574
13757.18 589
13758.29 617
13759.40 717
13760.50 657
13761.61 604
13762.72 675
13763.83 743
13764.93 746
13766.04 759
13767.15 772
13768.26 880
13769.37 932
13770.47 901
13771.58 906
13772.69 886
13773.80 855
13774.91 855
13776.01 812
13777.12 767
13778.23 808
13779.34 791
13780.45 774
13781.55 669
13782.66 644
13783.77 645
13784.88 670
13785.99 691
13787.10 670
13788.20 598
13789.31 568
13790.42 621
13791.53 582
13792.64 598
13793.75 561
13794.86 523
13795.97 562
13797.07 603
13798.18 592
13799.29 497
13800.40 554
13801.51 531
13802.62 545
13803.73 553
13804.84 618
13805.95 605
13807.06 601
13808.17 597
13809.28 605
13810.39 568
13811.49 520
13812.60 544
13813.71 588
13814.82 630
13815.93 596
13817.04 566
13818.15 554
13819.26 564
13820.37 528
13821.48 539
13822.59 512
13823.70 515
13824.81 483
13825.92 463
13827.03 459
13828.14 494
13829.25 491
13830.36 455
13831.47 465
13832.58 443
13833.69 430
13834.80 434
13835.92 446
13837.03 410
13838.14 378
13839.25 445
13840.36 456
13841.47 419
13842.58 439
13843.69 388
13844.80 383
13845.91 402
13847.02 462
13848.13 509
13849.24 428
13850.36 428
13851.47 403
13852.58 436
13853.69 444
13854.80 399
13855.91 467
13857.02 437
13858.13 440
13859.25 474
13860.36 432
13861.47 486
13862.58 437
13863.69 433
13864.80 490
13865.91 481
13867.03 427
13868.14 450
13869.25 426
13870.36 484
13871.47 444
13872.59 427
13873.70 447
13874.81 435
13875.92 441
13877.03 436
13878.15 459
13879.26 399
13880.37 422
13881.48 435
13882.60 473
13883.71 494
13884.82 486
13885.93 479
13887.05 498
13888.16 542
13889.27 534
13890.38 523
13891.50 506
13892.61 552
13893.72 523
13894.83 536
13895.95 550
13897.06 547
13898.17 585
13899.29 540
13900.40 540
13901.51 523
13902.63 523
13903.74 504
13904.85 492
13905.97 451
13907.08 476
13908.19 474
13909.31 444
13910.42 456
13911.53 411
13912.65 495
13913.76 446
13914.87 428
13915.99 392
13917.10 405
13918.21 437
13919.33 468
13920.44 433
13921.56 454
13922.67 428
13923.78 479
13924.90 435
13926.01 440
13927.13 415
13928.24 415
13929.35 407
13930.47 413
13931.58 449
13932.70 424
13933.81 416
13934.93 429
13936.04 433
13937.16 455
13938.27 413
13939.38 442
13940.50 427
13941.61 398
13942.73 400
13943.84 422
13944.96 463
13946.07 429
13947.19 371
13948.30 380
13949.42 388
13950.53 348
13951.65 381
13952.76 365
13953.88 409
13954.99 407
13956.11 402
13957.23 413
13958.34 394
13959.46 390
13960.57 374
13961.69 415
13962.80 421
13963.92 389
13965.03 387
13966.15 407
13967.27 408
13968.38 410
13969.50 399
13970.61 430
13971.73 406
13972.84 345
13973.96 370
13975.08 373
13976.19 374
13977.31 398
13978.43 392
13979.54 346
13980.66 349
13981.77 396
13982.89 382
13984.01 368
13985.12 348
13986.24 359
13987.36 366
13988.47 382
13989.59 383
13990.71 378
13991.82 366
13992.94 347
13994.06 417
13995.17 367
13996.29 348
13997.41 378
13998.52 385
13999.64 360
14000.76 343
14001.88 389
14002.99 385
14004.11 364
14005.23 354
14006.34 355
14007.46 378
14008.58 381
14009.70 385
14010.81 343
14011.93 391
14013.05 386
14014.17 374
14015.28 373
14016.40 360
14017.52 376
14018.64 417
14019.76 380
14020.87 357
14021.99 345
14023.11 346
14024.23 386
14025.35 374
14026.46 347
14027.58 375
14028.70 382
14029.82 372
14030.94 356
14032.06 353
14033.17 336
14034.29 391
14035.41 408
14036.53 352
14037.65 357
14038.77 371
14039.88 414
14041.00 429
14042.12 410
14043.24 416
14044.36 415
14045.48 381
14046.60 408
14047.72 411
14048.84 391
14049.95 431
14051.07 416
14052.19 403
14053.31 411
14054.43 388
14055.55 413
14056.67 449
14057.79 481
14058.91 491
14060.03 467
14061.15 456
14062.27 461
14063.39 452
14064.51 460
14065.63 449
14066.75 494
14067.87 521
14068.99 493
14070.11 502
14071.23 513
14072.35 526
14073.47 611
14074.59 560
14075.71 509
14076.83 512
14077.95 522
14079.07 550
14080.19 587
14081.31 613
14082.43 619
14083.55 632
14084.67 605
14085.79 595
14086.91 622
14088.03 689
14089.15 732
14090.27 754
14091.39 706
14092.51 789
14093.63 789
14094.75 813
14095.87 827
14097.00 833
14098.12 830
14099.24 771
14100.36 778
14101.48 732
14102.60 689
14103.72 642
14104.84 669
14105.96 572
14107.09 581
14108.21 592
14109.33 579
14110.45 570
14111.57 492
14112.69 525
14113.81 515
14114.94 481
14116.06 462
14117.18 475
14118.30 446
14119.42 424
14120.55 456
14121.67 454
14122.79 414
14123.91 457
14125.03 442
14126.16 404
14127.28 399
14128.40 409
14129.52 423
14130.64 404
14131.77 380
14132.89 381
14134.01 367
14135.13 417
14136.26 354
14137.38 348
14138.50 353
14139.62 388
14140.75 398
14141.87 377
14142.99 364
14144.11 363
14145.24 366
14146.36 327
14147.48 369
14148.61 379
14149.73 378
14150.85 384
14151.98 373
14153.10 307
14154.22 306
14155.35 371
14156.47 338
14157.59 351
14158.72 353
14159.84 349
14160.96 337
14162.09 365
14163.21 343
14164.33 336
14165.46 353
14166.58 361
14167.70 335
14168.83 333
14169.95 351
14171.08 368
14172.20 376
14173.32 359
14174.45 335
14175.57 337
14176.70 324
14177.82 386
14178.94 323
14180.07 331
14181.19 352
14182.32 348
14183.44 341
14184.57 301
14185.69 309
14186.81 298
14187.94 334
14189.06 369
14190.19 357
14191.31 356
14192.44 352
14193.56 354
14194.69 346
14195.81 351
14196.94 306
14198.06 343
14199.19 313
14200.31 302
14201.44 309
14202.56 342
14203.69 312
14204.81 319
14205.94 350
14207.06 364
14208.19 306
14209.31 294
14210.44 324
14211.57 321
14212.69 333
14213.82 336
14214.94 333
14216.07 320
14217.19 333
14218.32 321
14219.44 296
14220.57 304
14221.70 278
14222.82 296
14223.95 304
14225.07 318
14226.20 292
14227.33 290
14228.45 339
14229.58 319
14230.71 343
14231.83 321
14232.96 355
14234.08 358
14235.21 284
14236.34 284
14237.46 316
14238.59 323
14239.72 327
14240.84 306
14241.97 308
14243.10 330
14244.22 250
14245.35 321
14246.48 313
14247.60 254
14248.73 244
14249.86 303
14250.99 294
14252.11 276
14253.24 263
14254.37 288
14255.49 275
14256.62 291
14257.75 300
14258.88 291
14260.00 249
14261.13 265
14262.26 287
14263.39 267
14264.51 287
14265.64 295
14266.77 297
14267.90 266
14269.02 262
14270.15 277
14271.28 278
14272.41 289
14273.54 245
14274.66 271
14275.79 280
14276.92 293
14278.05 261
14279.18 256
14280.30 245
14281.43 265
14282.56 265
14283.69 267
14284.82 245
14285.95 278
14287.07 254
14288.20 253
14289.33 280
14290.46 263
14291.59 246
14292.72 275
14293.85 273
14294.98 257
14296.10 248
14297.23 246
14298.36 279
14299.49 272
14300.62 253
14301.75 243
14302.88 272
14304.01 245
14305.14 246
14306.27 256
14307.39 272
14308.52 253
14309.65 263
14310.78 283
14311.91 252
14313.04 237
14314.17 230
14315.30 240
14316.43 269
14317.56 248
14318.69 218
14319.82 278
14320.95 242
14322.08 231
14323.21 203
14324.34 268
14325.47 250
14326.60 235
14327.73 222
14328.86 229
14329.99 241
14331.12 230
14332.25 250
14333.38 268
14334.51 271
14335.64 268
14336.77 277
14337.90 279
14339.03 292
14340.16 241
14341.29 249
14342.42 286
14343.56 259
14344.69 268
14345.82 239
14346.95 242
14348.08 232
14349.21 234
14350.34 255
14351.47 236
14352.60 274
14353.73 232
14354.87 254
14356.00 263
14357.13 250
14358.26 297
14359.39 232
14360.52 269
14361.65 298
14362.78 253
14363.92 269
14365.05 257
14366.18 248
14367.31 215
14368.44 232
14369.57 267
14370.71 280
14371.84 273
14372.97 269
14374.10 280
14375.23 277
14376.37 274
14377.50 277
14378.63 317
14379.76 303
14380.89 255
14382.03 215
14383.16 275
14384.29 248
14385.42 260
14386.56 231
14387.69 251
14388.82 240
14389.95 261
14391.09 246
14392.22 269
14393.35 263
14394.48 242
14395.62 253
14396.75 258
14397.88 278
14399.02 228
14400.15 290
14401.28 258
14402.41 314
14403.55 263
14404.68 280
14405.81 285
14406.95 294
14408.08 264
14409.21 287
14410.35 265
14411.48 292
14412.61 283
14413.75 268
14414.88 278
14416.01 300
14417.15 354
14418.28 326
14419.42 293
14420.55 299
14421.68 275
14422.82 299
14423.95 304
14425.08 307
14426.22 315
14427.35 323
14428.49 312
14429.62 328
14430.75 279
14431.89 277
14433.02 305
14434.16 300
14435.29 279
14436.43 331
14437.56 317
14438.69 332
14439.83 290
14440.96 330
14442.10 343
14443.23 366
14444.37 359
14445.50 280
14446.64 283
14447.77 278
14448.91 261
14450.04 314
14451.18 322
14452.31 322
14453.45 292
14454.58 276
14455.72 302
14456.85 256
14457.99 277
14459.12 286
14460.26 276
14461.39 250
14462.53 295
14463.66 268
14464.80 268
14465.94 242
14467.07 262
14468.21 261
14469.34 292
14470.48 283
14471.61 274
14472.75 272
14473.89 261
14475.02 292
14476.16 286
14477.29 305
14478.43 273
14479.57 315
14480.70 301
14481.84 294
14482.97 246
14484.11 263
14485.25 274
14486.38 270
14487.52 285
14488.66 286
14489.79 297
14490.93 299
14492.07 272
14493.20 299
14494.34 312
14495.48 288
14496.61 315
14497.75 270
14498.89 244
14500.02 285
14501.16 295
14502.30 291
14503.43 315
14504.57 312
14505.71 298
14506.84 304
14507.98 343
14509.12 316
14510.26 261
14511.39 347
14512.53 360
14513.67 305
14514.81 304
14515.94 323
14517.08 315
14518.22 318
14519.36 303
14520.49 270
14521.63 295
14522.77 277
14523.91 312
14525.05 343
14526.18 322
14527.32 320
14528.46 299
14529.60 296
14530.74 286
14531.87 280
14533.01 294
14534.15 273
14535.29 282
14536.43 284
14537.56 289
14538.70 267
14539.84 267
14540.98 269
14542.12 253
14543.26 250
14544.40 249
14545.53 269
14546.67 261
14547.81 295
14548.95 259
14550.09 276
14551.23 280
14552.37 223
14553.51 251
14554.65 253
14555.78 261
14556.92 264
14558.06 282
14559.20 270
14560.34 250
14561.48 257
14562.62 256
14563.76 262
14564.90 285
14566.04 248
14567.18 276
14568.32 268
14569.46 300
14570.60 268
14571.74 246
14572.88 267
14574.02 256
14575.16 231
14576.30 250
14577.44 277
14578.58 251
14579.72 299
14580.86 280
14582.00 251
14583.14 276
14584.28 267
14585.42 287
14586.56 307
14587.70 296
14588.84 308
14589.98 320
14591.12 333
14592.26 312
14593.40 312
14594.54 318
14595.68 315
14596.82 308
14597.96 326
14599.10 294
14600.24 273
14601.38 269
14602.52 317
14603.67 294
14604.81 268
14605.95 307
14607.09 329
14608.23 352
14609.37 314
14610.51 275
14611.65 318
14612.79 350
14613.94 342
14615.08 330
14616.22 338
14617.36 351
14618.50 376
14619.64 336
14620.79 321
14621.93 344
14623.07 371
14624.21 364
14625.35 378
14626.49 394
14627.64 380
14628.78 406
14629.92 359
14631.06 437
14632.20 418
14633.35 352
14634.49 372
14635.63 397
14636.77 410
14637.91 432
14639.06 364
14640.20 405
14641.34 354
14642.48 355
14643.63 343
14644.77 327
14645.91 319
14647.05 312
14648.20 294
14649.34 317
14650.48 272
14651.63 324
14652.77 289
14653.91 247
14655.05 278
14656.20 293
14657.34 287
14658.48 288
14659.63 291
14660.77 266
14661.91 314
14663.06 311
14664.20 272
14665.34 287
14666.49 241
14667.63 244
14668.77 250
14669.92 291
14671.06 273
14672.20 260
14673.35 270
14674.49 234
14675.64 248
14676.78 250
14677.92 230
14679.07 239
14680.21 243
14681.35 216
14682.50 240
14683.64 234
14684.79 219
14685.93 244
14687.08 204
14688.22 235
14689.36 243
14690.51 247
14691.65 261
14692.80 232
14693.94 224
14695.09 265
14696.23 222
14697.38 231
14698.52 183
14699.66 207
14700.81 214
14701.95 219
14703.10 236
14704.24 202
14705.39 275
14706.53 235
14707.68 228
14708.82 193
14709.97 209
14711.11 227
14712.26 237
14713.40 250
14714.55 249
14715.69 222
14716.84 221
14717.99 235
14719.13 194
14720.28 191
14721.42 211
14722.57 208
14723.71 199
14724.86 182
14726.00 189
14727.15 210
14728.30 191
14729.44 188
14730.59 243
14731.73 224
14732.88 214
14734.03 207
14735.17 224
14736.32 217
14737.46 192
14738.61 207
14739.76 204
14740.90 226
14742.05 220
14743.20 224
14744.34 219
14745.49 232
14746.64 219
14747.78 215
14748.93 212
14750.08 194
14751.22 235
14752.37 220
14753.52 193
14754.66 209
14755.81 214
14756.96 213
14758.10 225
14759.25 226
14760.40 202
14761.54 218
14762.69 205
14763.84 210
14764.99 177
14766.13 188
14767.28 205
14768.43 191
14769.58 232
14770.72 172
14771.87 194
14773.02 221
14774.17 220
14775.31 224
14776.46 220
14777.61 206
14778.76 216
14779.90 227
14781.05 194
14782.20 208
14783.35 204
14784.50 201
14785.64 206
14786.79 183
14787.94 196
14789.09 206
14790.24 214
14791.38 173
14792.53 181
14793.68 199
14794.83 216
14795.98 204
14797.13 184
14798.28 248
14799.42 211
14800.57 198
14801.72 160
14802.87 185
14804.02 212
14805.17 203
14806.32 192
14807.47 191
14808.61 186
14809.76 164
14810.91 213
14812.06 180
14813.21 177
14814.36 205
14815.51 198
14816.66 189
14817.81 179
14818.96 206
14820.11 205
14821.26 182
14822.41 169
14823.55 149
14824.70 183
14825.85 183
14827.00 164
14828.15 186
14829.30 188
14830.45 165
14831.60 201
14832.75 191
14833.90 174
14835.05 190
14836.20 204
14837.35 194
14838.50 205
14839.65 189
14840.80 178
14841.95 170
14843.10 162
14844.25 194
14845.40 199
14846.55 158
14847.70 163
14848.86 188
14850.01 180
14851.16 189
14852.31 200
14853.46 181
14854.61 189
14855.76 163
14856.91 171
14858.06 179
14859.21 170
14860.36 153
14861.51 176
14862.66 178
14863.82 162
14864.97 179
14866.12 188
14867.27 163
14868.42 175
14869.57 178
14870.72 166
14871.87 171
14873.03 167
14874.18 194
14875.33 173
14876.48 184
14877.63 170
14878.78 171
14879.94 181
14881.09 167
14882.24 175
14883.39 181
14884.54 178
14885.70 180
14886.85 228
14888.00 174
14889.15 160
14890.30 152
14891.46 173
14892.61 184
14893.76 164
14894.91 176
14896.06 199
14897.22 202
14898.37 197
14899.52 165
14900.67 191
14901.83 195
14902.98 161
14904.13 208
14905.28 181
14906.44 197
14907.59 170
14908.74 192
14909.90 163
14911.05 181
14912.20 176
14913.36 191
14914.51 190
14915.66 199
14916.81 146
14917.97 186
14919.12 189
14920.27 178
14921.43 181
14922.58 147
14923.73 209
14924.89 189
14926.04 189
14927.19 184
14928.35 184
14929.50 190
14930.66 175
14931.81 155
14932.96 203
14934.12 197
14935.27 179
14936.42 184
14937.58 143
14938.73 168
14939.89 168
14941.04 196
14942.19 181
14943.35 176
14944.50 155
14945.66 200
14946.81 197
14947.97 208
14949.12 203
14950.27 217
14951.43 220
14952.58 220
14953.74 229
14954.89 210
14956.05 192
14957.20 221
14958.36 203
14959.51 194
14960.67 223
14961.82 187
14962.98 210
14964.13 220
14965.29 228
14966.44 201
14967.60 212
14968.75 209
14969.91 215
14971.06 205
14972.22 198
14973.37 193
14974.53 183
14975.68 204
14976.84 185
14977.99 206
14979.15 180
14980.31 201
14981.46 228
14982.62 203
14983.77 193
14984.93 176
14986.08 162
14987.24 135
14988.40 184
14989.55 194
14990.71 188
14991.86 164
14993.02 169
14994.18 189
14995.33 185
14996.49 197
14997.65 153
14998.80 178
14999.96 196
15001.11 181
15002.27 190
15003.43 143
15004.58 159
15005.74 173
15006.90 178
15008.05 174
15009.21 192
15010.37 158
15011.52 171
15012.68 203
15013.84 195
15014.99 190
15016.15 173
15017.31 212
15018.47 156
15019.62 176
15020.78 165
15021.94 183
15023.09 178
15024.25 191
15025.41 186
15026.57 165
15027.72 178
15028.88 151
15030.04 172
15031.20 150
15032.35 177
15033.51 171
15034.67 193
15035.83 156
15036.98 177
15038.14 167
15039.30 201
15040.46 184
15041.62 170
15042.77 192
15043.93 165
15045.09 208
15046.25 186
15047.41 183
15048.57 170
15049.72 193
15050.88 178
15052.04 200
15053.20 161
15054.36 212
15055.52 155
15056.67 171
15057.83 183
15058.99 181
15060.15 187
15061.31 159
15062.47 191
15063.63 180
15064.79 182
15065.94 160
15067.10 198
15068.26 169
15069.42 186
15070.58 171
15071.74 165
15072.90 176
15074.06 191
15075.22 177
15076.38 181
15077.54 141
15078.70 178
15079.85 187
15081.01 177
15082.17 193
15083.33 158
15084.49 165
15085.65 171
15086.81 179
15087.97 145
15089.13 169
15090.29 170
15091.45 198
15092.61 195
15093.77 182
15094.93 143
15096.09 140
15097.25 181
15098.41 210
15099.57 174
15100.73 162
15101.89 182
15103.05 196
15104.21 181
15105.37 146
15106.53 198
15107.69 215
15108.86 210
15110.02 186
15111.18 205
15112.34 210
15113.50 197
15114.66 196
15115.82 158
15116.98 185
15118.14 159
15119.30 196
15120.46 204
15121.62 214
15122.79 186
15123.95 196
15125.11 190
15126.27 171
15127.43 179
15128.59 186
15129.75 209
15130.91 209
15132.08 184
15133.24 165
15134.40 166
15135.56 188
15136.72 205
15137.88 191
15139.05 199
15140.21 214
15141.37 203
15142.53 184
15143.69 213
15144.85 189
15146.02 211
15147.18 202
15148.34 208
15149.50 212
15150.66 185
15151.83 186
15152.99 200
15154.15 216
15155.31 194
15156.48 170
15157.64 174
15158.80 238
15159.96 211
15161.13 209
15162.29 193
15163.45 208
15164.61 219
15165.78 225
15166.94 217
15168.10 233
15169.27 212
15170.43 202
15171.59 209
15172.75 195
15173.92 227
15175.08 218
15176.24 229
15177.41 222
15178.57 226
15179.73 215
15180.90 230
15182.06 209
15183.22 218
15184.39 201
15185.55 213
15186.71 234
15187.88 238
15189.04 238
15190.21 240
15191.37 252
15192.53 237
15193.70 260
15194.86 236
15196.02 254
15197.19 261
15198.35 250
15199.52 250
15200.68 264
15201.84 252
15203.01 257
15204.17 253
15205.34 237
15206.50 227
15207.67 269
15208.83 282
15209.99 256
15211.16 283
15212.32 273
15213.49 274
15214.65 282
15215.82 300
15216.98 269
15218.15 284
15219.31 311
15220.48 314
15221.64 323
15222.81 327
15223.97 329
15225.14 377
15226.30 362
15227.47 296
15228.63 337
15229.80 346
15230.96 295
15232.13 329
15233.29 330
15234.46 348
15235.62 317
15236.79 338
15237.95 313
15239.12 332
15240.29 314
15241.45 337
15242.62 285
15243.78 279
15244.95 280
15246.11 279
15247.28 291
15248.45 259
15249.61 264
15250.78 286
15251.94 245
15253.11 242
15254.28 231
15255.44 226
15256.61 219
15257.78 214
15258.94 233
15260.11 218
15261.27 211
15262.44 210
15263.61 227
15264.77 207
15265.94 251
15267.11 206
15268.27 208
15269.44 227
15270.61 212
15271.77 218
15272.94 229
15274.11 205
15275.27 220
15276.44 215
15277.61 233
15278.78 200
15279.94 205
15281.11 181
15282.28 230
15283.44 186
15284.61 216
15285.78 207
15286.95 193
15288.11 206
15289.28 196
15290.45 199
15291.62 210
15292.78 185
15293.95 175
15295.12 179
15296.29 242
15297.46 212
15298.62 187
15299.79 194
15300.96 206
15302.13 230
15303.30 194
15304.46 204
15305.63 213
15306.80 208
15307.97 219
15309.14 247
15310.30 212
15311.47 242
15312.64 236
15313.81 176
15314.98 212
15316.15 242
15317.31 214
15318.48 213
15319.65 229
15320.82 241
15321.99 237
15323.16 248
15324.33 251
15325.50 229
15326.66 200
15327.83 211
15329.00 193
15330.17 219
15331.34 212
15332.51 216
15333.68 227
15334.85 220
15336.02 218
15337.19 237
15338.36 259
15339.53 254
15340.70 240
15341.86 258
15343.03 232
15344.20 240
15345.37 265
15346.54 257
15347.71 229
15348.88 242
15350.05 261
15351.22 236
15352.39 219
15353.56 226
15354.73 255
15355.90 249
15357.07 240
15358.24 237
15359.41 239
15360.58 222
15361.75 232
15362.92 259
15364.09 248
15365.26 259
15366.43 250
15367.60 246
15368.78 269
15369.95 234
15371.12 267
15372.29 248
15373.46 281
15374.63 268
15375.80 308
15376.97 269
15378.14 260
15379.31 269
15380.48 282
15381.65 269
15382.83 275
15384.00 262
15385.17 257
15386.34 267
15387.51 289
15388.68 264
15389.85 256
15391.02 292
15392.20 306
15393.37 251
15394.54 272
15395.71 246
15396.88 264
15398.05 269
15399.22 260
15400.40 268
15401.57 271
15402.74 283
15403.91 261
15405.08 257
15406.26 240
15407.43 220
15408.60 239
15409.77 241
15410.94 231
15412.12 217
15413.29 204
15414.46 214
15415.63 231
15416.81 210
15417.98 195
15419.15 230
15420.32 197
15421.50 237
15422.67 235
15423.84 212
15425.01 222
15426.19 206
15427.36 215
15428.53 181
15429.70 200
15430.88 192
15432.05 214
15433.22 198
15434.40 185
15435.57 178
15436.74 151
15437.92 193
15439.09 196
15440.26 178
15441.44 192
15442.61 219
15443.78 178
15444.96 186
15446.13 233
15447.30 194
15448.48 169
15449.65 220
15450.82 210
15452.00 190
15453.17 210
15454.34 215
15455.52 189
15456.69 170
15457.87 184
15459.04 220
15460.21 196
15461.39 189
15462.56 193
15463.74 211
15464.91 230
15466.08 191
15467.26 220
15468.43 205
15469.61 184
15470.78 191
15471.96 220
15473.13 196
15474.31 191
15475.48 200
15476.65 227
15477.83 199
15479.00 195
15480.18 203
15481.35 196
15482.53 205
15483.70 222
15484.88 200
15486.05 195
15487.23 208
15488.40 187
15489.58 206
15490.75 181
15491.93 201
15493.10 183
15494.28 213
15495.45 182
15496.63 179
15497.81 216
15498.98 276
15500.16 218
15501.33 165
15502.51 208
15503.68 196
15504.86 215
15506.03 200
15507.21 218
15508.39 235
15509.56 230
15510.74 251
15511.91 236
15513.09 188
15514.27 196
15515.44 180
15516.62 213
15517.79 233
15518.97 209
15520.15 193
15521.32 189
15522.50 219
15523.68 204
15524.85 207
15526.03 246
15527.21 192
15528.38 187
15529.56 246
15530.74 264
15531.91 197
15533.09 203
15534.27 228
15535.44 227
15536.62 210
15537.80 233
15538.97 213
15540.15 208
15541.33 233
15542.51 258
15543.68 219
15544.86 225
15546.04 208
15547.21 235
15548.39 240
15549.57 272
15550.75 240
15551.92 239
15553.10 230
15554.28 212
15555.46 242
15556.63 214
15557.81 250
15558.99 257
15560.17 273
15561.35 260
15562.52 216
15563.70 210
15564.88 252
15566.06 271
15567.24 237
15568.41 248
15569.59 255
15570.77 267
15571.95 300
15573.13 272
15574.30 222
15575.48 255
15576.66 256
15577.84 295
15579.02 298
15580.20 299
15581.38 260
15582.55 287
15583.73 291
15584.91 280
15586.09 273
15587.27 289
15588.45 288
15589.63 278
15590.81 288
15591.99 315
15593.16 326
15594.34 264
15595.52 294
15596.70 292
15597.88 304
15599.06 286
15600.24 323
15601.42 319
15602.60 290
15603.78 322
15604.96 346
15606.14 317
15607.32 301
15608.50 331
15609.68 333
15610.86 328
15612.04 331
15613.22 328
15614.40 360
15615.58 353
15616.76 340
15617.94 361
15619.12 351
15620.30 340
15621.48 342
15622.66 378
15623.84 367
15625.02 381
15626.20 398
15627.38 356
15628.56 326
15629.74 356
15630.92 427
15632.10 415
15633.28 435
15634.46 416
15635.64 382
15636.82 382
15638.00 393
15639.18 460
15640.36 426
15641.54 463
15642.73 472
15643.91 472
15645.09 467
15646.27 444
15647.45 455
15648.63 477
15649.81 478
15650.99 476
15652.17 439
15653.36 431
15654.54 479
15655.72 496
15656.90 488
15658.08 522
15659.26 434
15660.44 438
15661.63 502
15662.81 475
15663.99 494
15665.17 470
15666.35 478
15667.54 472
15668.72 457
15669.90 409
15671.08 430
15672.26 458
15673.45 448
15674.63 406
15675.81 439
15676.99 417
15678.17 428
15679.36 430
15680.54 447
15681.72 431
15682.90 429
15684.09 440
15685.27 378
15686.45 399
15687.63 421
15688.82 454
15690.00 449
15691.18 462
15692.36 400
15693.55 412
15694.73 448
15695.91 476
15697.10 404
15698.28 404
15699.46 448
15700.65 497
15701.83 486
15703.01 486
15704.20 463
15705.38 448
15706.56 521
15707.75 508
15708.93 523
15710.11 547
15711.30 510
15712.48 515
15713.66 520
15714.85 557
15716.03 577
15717.21 614
15718.40 572
15719.58 563
15720.77 486
15721.95 579
15723.13 592
15724.32 575
15725.50 523
15726.69 563
15727.87 549
15729.05 559
15730.24 556
15731.42 517
15732.61 558
15733.79 574
15734.98 606
15736.16 594
15737.34 607
15738.53 624
15739.71 591
15740.90 577
15742.08 586
15743.27 640
15744.45 584
15745.64 650
15746.82 716
15748.01 680
15749.19 629
15750.38 633
15751.56 676
15752.75 604
15753.93 646
15755.12 692
15756.30 630
15757.49 595
15758.67 551
15759.86 555
15761.04 575
15762.23 555
15763.42 537
15764.60 558
15765.79 551
15766.97 598
15768.16 510
15769.34 542
15770.53 534
15771.71 509
15772.90 533
15774.09 526
15775.27 505
15776.46 502
15777.64 482
15778.83 481
15780.02 502
15781.20 515
15782.39 473
15783.58 488
15784.76 475
15785.95 460
15787.13 482
15788.32 446
15789.51 449
15790.69 450
15791.88 437
15793.07 477
15794.25 437
15795.44 425
15796.63 406
15797.81 427
15799.00 420
15800.19 427
15801.37 399
15802.56 364
15803.75 394
15804.94 394
15806.12 381
15807.31 353
15808.50 379
15809.68 347
15810.87 352
15812.06 374
15813.25 389
15814.43 362
15815.62 371
15816.81 368
15818.00 365
15819.18 355
15820.37 384
15821.56 340
15822.75 339
15823.93 335
15825.12 332
15826.31 408
15827.50 383
15828.69 351
15829.87 392
15831.06 374
15832.25 409
15833.44 358
15834.63 338
15835.81 333
15837.00 359
15838.19 360
15839.38 388
15840.57 369
15841.76 329
15842.94 342
15844.13 330
15845.32 362
15846.51 326
15847.70 327
15848.89 385
15850.08 383
15851.27 390
15852.45 371
15853.64 399
15854.83 393
15856.02 405
15857.21 380
15858.40 414
15859.59 422
15860.78 392
15861.97 401
15863.16 412
15864.35 408
15865.53 381
15866.72 449
15867.91 425
15869.10 427
15870.29 394
15871.48 370
15872.67 394
15873.86 391
15875.05 341
15876.24 399
15877.43 412
15878.62 411
15879.81 356
15881.00 414
15882.19 428
15883.38 443
15884.57 380
15885.76 434
15886.95 458
15888.14 444
15889.33 461
15890.52 448
15891.71 450
15892.90 516
15894.09 521
15895.28 483
15896.47 471
15897.66 474
15898.85 482
15900.04 486
15901.24 490
15902.43 483
15903.62 460
15904.81 465
15906.00 454
15907.19 466
15908.38 506
15909.57 511
15910.76 538
15911.95 499
15913.14 471
15914.34 513
15915.53 482
15916.72 545
15917.91 526
15919.10 476
15920.29 463
15921.48 497
15922.68 485
15923.87 481
15925.06 497
15926.25 476
15927.44 473
15928.63 441
15929.83 483
15931.02 474
15932.21 451
15933.40 410
15934.59 455
15935.78 443
15936.98 400
15938.17 370
15939.36 349
15940.55 356
15941.74 379
15942.94 381
15944.13 350
15945.32 383
15946.51 364
15947.71 369
15948.90 336
15950.09 294
15951.28 308
15952.48 314
15953.67 310
15954.86 335
15956.05 289
15957.25 270
15958.44 277
15959.63 286
15960.83 279
15962.02 286
15963.21 290
15964.41 268
15965.60 282
15966.79 283
15967.98 293
15969.18 299
15970.37 301
15971.56 270
15972.76 256
15973.95 247
15975.14 266
15976.34 252
15977.53 274
15978.73 257
15979.92 266
15981.11 235
15982.31 255
15983.50 261
15984.69 241
15985.89 246
15987.08 231
15988.28 247
15989.47 245
15990.66 296
15991.86 238
15993.05 297
15994.25 236
15995.44 226
15996.63 231
15997.83 257
15999.02 241
16000.22 239
16001.41 248
16002.61 223
16003.80 234
16005.00 242
16006.19 233
16007.38 213
16008.58 270
16009.77 221
16010.97 272
16012.16 249
16013.36 238
16014.55 246
16015.75 251
16016.94 260
16018.14 222
16019.33 228
16020.53 255
16021.72 248
16022.92 231
16024.11 249
16025.31 212
16026.51 224
16027.70 216
16028.90 213
16030.09 193
16031.29 234
16032.48 207
16033.68 249
16034.87 202
16036.07 249
16037.27 243
16038.46 211
16039.66 220
16040.85 219
16042.05 230
16043.24 230
16044.44 238
16045.64 214
16046.83 235
16048.03 200
16049.23 201
16050.42 222
16051.62 223
16052.81 218
16054.01 209
16055.21 219
16056.40 217
16057.60 175
16058.80 196
16059.99 235
16061.19 231
16062.39 216
16063.58 202
16064.78 211
16065.98 200
16067.17 203
16068.37 194
16069.57 222
16070.77 222
16071.96 229
16073.16 201
16074.36 195
16075.55 229
16076.75 187
16077.95 207
16079.15 196
16080.34 216
16081.54 205
16082.74 233
16083.94 211
16085.13 198
16086.33 181
16087.53 231
16088.73 209
16089.92 205
16091.12 200
16092.32 213
16093.52 195
16094.71 235
16095.91 200
16097.11 182
16098.31 190
16099.51 209
16100.71 210
16101.90 183
16103.10 220
16104.30 205
16105.50 237
16106.70 190
16107.89 194
16109.09 208
16110.29 208
16111.49 173
16112.69 173
16113.89 211
16115.09 209
16116.28 220
16117.48 244
16118.68 178
16119.88 162
16121.08 182
16122.28 173
16123.48 161
16124.68 140
16125.88 184
16127.08 208
16128.27 171
16129.47 178
16130.67 185
16131.87 185
16133.07 179
16134.27 211
16135.47 163
16136.67 187
16137.87 182
16139.07 181
16140.27 183
16141.47 220
16142.67 156
16143.87 166
16145.07 172
16146.27 169
16147.47 171
16148.67 174
16149.87 170
16151.07 177
16152.27 182
16153.47 220
16154.67 202
16155.87 220
16157.07 200
16158.27 175
16159.47 199
16160.67 181
16161.87 168
16163.07 180
16164.27 178
16165.47 178
16166.67 177
16167.87 189
16169.07 181
16170.27 194
16171.47 174
16172.68 168
16173.88 190
16175.08 202
16176.28 197
16177.48 198
16178.68 186
16179.88 195
16181.08 197
16182.28 204
16183.48 167
16184.69 171
16185.89 165
16187.09 179
16188.29 181
16189.49 175
16190.69 189
16191.89 208
16193.10 187
16194.30 166
16195.50 182
16196.70 173
16197.90 215
16199.10 163
16200.31 211
16201.51 188
16202.71 176
16203.91 189
16205.11 205
16206.32 183
16207.52 181
16208.72 186
16209.92 203
16211.13 196
16212.33 190
16213.53 208
16214.73 182
16215.93 183
16217.14 172
16218.34 182
16219.54 159
16220.74 181
16221.95 174
16223.15 177
16224.35 182
16225.56 186
16226.76 175
16227.96 201
16229.16 193
16230.37 195
16231.57 230
16232.77 206
16233.98 215
16235.18 201
16236.38 193
16237.59 219
16238.79 228
16239.99 225
16241.20 222
16242.40 216
16243.60 202
16244.81 219
16246.01 217
16247.21 204
16248.42 172
16249.62 213
16250.82 218
16252.03 230
16253.23 194
16254.44 179
16255.64 188
16256.84 218
16258.05 215
16259.25 219
16260.46 206
16261.66 219
16262.86 240
16264.07 220
16265.27 234
16266.48 215
16267.68 220
16268.89 228
16270.09 223
16271.29 213
16272.50 243
16273.70 237
16274.91 207
16276.11 219
16277.32 227
16278.52 237
16279.73 228
16280.93 205
16282.14 226
16283.34 233
16284.55 236
16285.75 246
16286.96 210
16288.16 222
16289.37 239
16290.57 243
16291.78 232
16292.98 217
16294.19 233
16295.39 229
16296.60 203
16297.80 202
16299.01 229
16300.22 235
16301.42 228
16302.63 253
16303.83 244
16305.04 225
16306.24 223
16307.45 241
16308.66 244
16309.86 218
16311.07 238
16312.27 243
16313.48 231
16314.69 194
16315.89 195
16317.10 221
16318.30 248
16319.51 225
16320.72 242
16321.92 244
16323.13 229
16324.34 216
16325.54 196
16326.75 217
16327.96 184
16329.16 196
16330.37 227
16331.58 221
16332.78 222
16333.99 219
16335.20 174
16336.40 205
16337.61 221
16338.82 180
16340.02 176
16341.23 168
16342.44 208
16343.65 241
16344.85 182
16346.06 182
16347.27 163
16348.47 168
16349.68 165
16350.89 175
16352.10 160
16353.30 171
16354.51 194
16355.72 183
16356.93 178
16358.13 171
16359.34 175
16360.55 200
16361.76 165
16362.97 166
16364.17 169
16365.38 182
16366.59 196
16367.80 175
16369.01 165
16370.21 155
16371.42 173
16372.63 177
16373.84 167
16375.05 166
16376.26 176
16377.46 169
16378.67 214
16379.88 154
16381.09 169
16382.30 162
16383.51 165
16384.72 175
16385.92 166
16387.13 178
16388.34 155
16389.55 158
16390.76 165
16391.97 176
16393.18 176
16394.39 152
16395.60 196
16396.80 167
16398.01 173
16399.22 160
16400.43 170
16401.64 199
16402.85 189
16404.06 181
16405.27 179
16406.48 165
16407.69 189
16408.90 169
16410.11 174
16411.32 140
16412.53 170
16413.74 165
16414.95 186
16416.16 162
16417.37 164
16418.58 175
16419.79 160
16421.00 158
16422.21 187
16423.42 194
16424.63 195
16425.84 164
16427.05 147
16428.26 167
16429.47 179
16430.68 156
16431.89 166
16433.10 162
16434.31 166
16435.52 161
16436.73 187
16437.94 189
16439.15 167
16440.36 181
16441.57 171
16442.79 163
16444.00 158
16445.21 172
16446.42 192
16447.63 149
16448.84 136
16450.05 160
16451.26 170
16452.47 151
16453.68 155
16454.90 168
16456.11 149
16457.32 138
16458.53 159
16459.74 181
16460.95 150
16462.16 144
16463.38 179
16464.59 179
16465.80 194
16467.01 159
16468.22 148
16469.43 144
16470.65 149
16471.86 150
16473.07 138
16474.28 149
16475.49 166
16476.71 164
16477.92 171
16479.13 166
16480.34 155
16481.56 170
16482.77 160
16483.98 163
16485.19 160
16486.40 148
16487.62 123
16488.83 137
16490.04 157
16491.25 152
16492.47 155
16493.68 137
16494.89 151
16496.11 168
16497.32 154
16498.53 161
16499.74 143
16500.96 149
16502.17 114
16503.38 154
16504.60 170
16505.81 153
16507.02 142
16508.24 160
16509.45 143
16510.66 146
16511.88 156
16513.09 179
16514.30 152
16515.52 121
16516.73 138
16517.94 140
16519.16 152
16520.37 157
16521.58 154
16522.80 157
16524.01 144
16525.23 166
16526.44 187
16527.65 160
16528.87 145
16530.08 169
16531.30 153
16532.51 145
16533.72 148
16534.94 170
16536.15 148
16537.37 159
16538.58 147
16539.80 157
16541.01 173
16542.23 177
16543.44 152
16544.65 156
16545.87 177
16547.08 144
16548.30 142
16549.51 131
16550.73 179
16551.94 151
16553.16 166
16554.37 134
16555.59 154
16556.80 135
16558.02 153
16559.23 172
16560.45 163
16561.66 206
16562.88 159
16564.09 153
16565.31 187
16566.52 176
16567.74 175
16568.96 155
16570.17 173
16571.39 177
16572.60 191
16573.82 174
16575.03 163
16576.25 172
16577.47 160
16578.68 169
16579.90 178
16581.11 188
16582.33 162
16583.54 167
16584.76 167
16585.98 157
16587.19 164
16588.41 164
16589.63 173
16590.84 155
16592.06 176
16593.27 142
16594.49 141
16595.71 166
16596.92 142
16598.14 138
16599.36 177
16600.57 161
16601.79 146
16603.01 116
16604.22 157
16605.44 159
16606.66 159
16607.87 173
16609.09 139
16610.31 189
16611.53 179
16612.74 155
16613.96 142
16615.18 158
16616.39 164
16617.61 169
16618.83 144
16620.05 157
16621.26 162
16622.48 163
16623.70 172
16624.92 155
16626.13 141
16627.35 152
16628.57 170
16629.79 118
16631.00 157
16632.22 139
16633.44 157
16634.66 135
16635.88 160
16637.09 142
16638.31 139
16639.53 148
16640.75 174
16641.97 147
16643.18 116
16644.40 149
16645.62 137
16646.84 128
16648.06 138
16649.28 158
16650.49 144
16651.71 162
16652.93 131
16654.15 166
16655.37 145
16656.59 140
16657.81 144
16659.03 148
16660.24 137
16661.46 151
16662.68 198
16663.90 175
16665.12 154
16666.34 152
16667.56 129
16668.78 138
16670.00 183
16671.22 139
16672.43 125
16673.65 123
16674.87 130
16676.09 121
16677.31 150
16678.53 155
16679.75 148
16680.97 155
16682.19 150
16683.41 134
16684.63 134
16685.85 146
16687.07 140
16688.29 137
16689.51 136
16690.73 146
16691.95 101
16693.17 154
16694.39 152
16695.61 145
16696.83 156
16698.05 137
16699.27 118
16700.49 130
16701.71 117
16702.93 123
16704.15 150
16705.37 155
16706.59 146
16707.81 144
16709.03 135
16710.25 131
16711.48 129
16712.70 136
16713.92 145
16715.14 120
16716.36 160
16717.58 167
16718.80 158
16720.02 128
16721.24 134
16722.46 146
16723.68 155
16724.91 139
16726.13 117
16727.35 149
16728.57 123
16729.79 151
16731.01 133
16732.23 146
16733.46 159
16734.68 150
16735.90 117
16737.12 146
16738.34 133
16739.56 147
16740.79 140
16742.01 144
16743.23 175
16744.45 146
16745.67 125
16746.90 113
16748.12 156
16749.34 130
16750.56 135
16751.78 150
16753.01 149
16754.23 134
16755.45 153
16756.67 140
16757.90 145
16759.12 149
16760.34 141
16761.56 158
16762.79 157
16764.01 153
16765.23 153
16766.45 144
16767.68 139
16768.90 165
16770.12 123
16771.34 137
16772.57 137
16773.79 139
16775.01 144
16776.24 157
16777.46 126
16778.68 149
16779.91 147
16781.13 150
16782.35 164
16783.58 140
16784.80 175
16786.02 152
16787.25 143
16788.47 162
16789.69 160
16790.92 152
16792.14 175
16793.36 166
16794.59 135
16795.81 142
16797.04 149
16798.26 151
16799.48 138
16800.71 164
16801.93 170
16803.16 127
16804.38 155
16805.60 134
16806.83 143
16808.05 179
16809.28 134
16810.50 171
16811.73 153
16812.95 126
16814.17 151
16815.40 170
16816.62 129
16817.85 133
16819.07 178
16820.30 157
16821.52 164
16822.75 136
16823.97 159
16825.20 146
16826.42 141
16827.65 162
16828.87 159
16830.10 152
16831.32 166
16832.55 160
16833.77 169
16835.00 178
16836.22 154
16837.45 178
16838.67 188
16839.90 159
16841.12 168
16842.35 179
16843.57 181
16844.80 195
16846.03 185
16847.25 176
16848.48 162
16849.70 171
16850.93 194
16852.15 214
16853.38 203
16854.61 206
16855.83 198
16857.06 201
16858.28 197
16859.51 189
16860.74 243
16861.96 234
16863.19 187
16864.42 187
16865.64 216
16866.87 252
16868.09 287
16869.32 262
16870.55 276
16871.77 272
16873.00 262
16874.23 282
16875.45 324
16876.68 284
16877.91 242
16879.13 292
16880.36 253
16881.59 249
16882.82 256
16884.04 257
16885.27 253
16886.50 276
16887.72 268
16888.95 263
16890.18 291
16891.41 290
16892.63 258
16893.86 254
16895.09 289
16896.32 266
16897.54 275
16898.77 253
16900.00 228
16901.23 225
16902.45 223
16903.68 191
16904.91 191
16906.14 195
16907.36 221
16908.59 198
16909.82 196
16911.05 179
16912.28 181
16913.50 197
16914.73 215
16915.96 193
16917.19 164
16918.42 162
16919.65 220
16920.87 185
16922.10 196
16923.33 208
16924.56 179
16925.79 204
16927.02 194
16928.24 193
16929.47 168
16930.70 171
16931.93 193
16933.16 182
16934.39 188
16935.62 168
16936.85 192
16938.08 175
16939.30 156
16940.53 143
16941.76 172
16942.99 172
16944.22 173
16945.45 144
16946.68 148
16947.91 164
16949.14 157
16950.37 140
16951.60 153
16952.83 135
16954.06 139
16955.29 150
16956.52 144
16957.74 164
16958.97 139
16960.20 174
16961.43 163
16962.66 149
16963.89 143
16965.12 166
16966.35 153
16967.58 156
16968.81 156
16970.04 189
16971.27 167
16972.50 135
16973.74 148
16974.97 161
16976.20 162
16977.43 159
16978.66 155
16979.89 151
16981.12 177
16982.35 184
16983.58 166
16984.81 132
16986.04 145
16987.27 160
16988.50 166
16989.73 139
16990.96 149
16992.19 138
16993.43 135
16994.66 155
16995.89 126
16997.12 148
16998.35 158
16999.58 160
17000.81 151
17002.04 159
17003.28 135
17004.51 141
17005.74 151
17006.97 134
17008.20 150
17009.43 155
17010.66 151
17011.90 149
17013.13 162
17014.36 132
17015.59 148
17016.82 132
17018.05 151
17019.29 144
17020.52 148
17021.75 141
17022.98 155
17024.21 156
17025.45 143
17026.68 128
17027.91 123
17029.14 145
17030.38 148
17031.61 144
17032.84 130
17034.07 156
17035.31 128
17036.54 148
17037.77 120
17039.00 154
17040.24 158
17041.47 143
17042.70 133
17043.93 154
17045.17 139
17046.40 140
17047.63 122
17048.87 145
17050.10 142
17051.33 145
17052.57 166
17053.80 139
17055.03 122
17056.27 159
17057.50 136
17058.73 113
17059.97 117
17061.20 106
17062.43 145
17063.67 134
17064.90 156
17066.13 148
17067.37 120
17068.60 147
17069.83 136
17071.07 154
17072.30 123
17073.54 125
17074.77 107
17076.00 131
17077.24 144
17078.47 149
17079.71 113
17080.94 137
17082.17 117
17083.41 116
17084.64 133
17085.88 146
17087.11 125
17088.35 139
17089.58 139
17090.81 148
17092.05 112
17093.28 108
17094.52 140
17095.75 125
17096.99 139
17098.22 115
17099.46 135
17100.69 141
17101.93 106
17103.16 119
17104.40 92
17105.63 106
17106.87 124
17108.10 108
17109.34 135
17110.57 134
17111.81 126
17113.04 126
17114.28 121
17115.51 129
17116.75 99
17117.99 137
17119.22 127
17120.46 115
17121.69 102
17122.93 119
17124.16 124
17125.40 112
17126.64 121
17127.87 114
17129.11 142
17130.34 142
17131.58 126
17132.82 110
17134.05 108
17135.29 117
17136.52 100
17137.76 105
17139.00 152
17140.23 120
17141.47 123
17142.71 120
17143.94 123
17145.18 124
17146.41 118
17147.65 104
17148.89 119
17150.12 124
17151.36 130
17152.60 121
17153.83 99
17155.07 111
17156.31 116
17157.55 96
17158.78 112
17160.02 121
17161.26 131
17162.49 114
17163.73 112
17164.97 90
17166.21 103
17167.44 116
17168.68 120
17169.92 116
17171.15 118
17172.39 119
17173.63 126
17174.87 125
17176.10 101
17177.34 111
17178.58 121
17179.82 105
17181.06 114
17182.29 116
17183.53 102
17184.77 114
17186.01 112
17187.25 115
17188.48 134
17189.72 103
17190.96 99
17192.20 136
17193.44 111
17194.67 97
17195.91 115
17197.15 102
17198.39 112
17199.63 139
17200.87 141
17202.10 101
17203.34 116
17204.58 121
17205.82 132
17207.06 121
17208.30 145
17209.54 125
17210.78 111
17212.01 110
17213.25 134
17214.49 118
17215.73 115
17216.97 110
17218.21 127
17219.45 107
17220.69 127
17221.93 98
17223.17 79
17224.41 123
17225.65 110
17226.89 96
17228.12 104
17229.36 113
17230.60 93
17231.84 90
17233.08 106
17234.32 102
17235.56 92
17236.80 93
17238.04 109
17239.28 118
17240.52 132
17241.76 137
17243.00 140
17244.24 117
17245.48 111
17246.72 121
17247.96 113
17249.20 97
17250.44 113
17251.68 134
17252.92 144
17254.16 113
17255.40 116
17256.64 126
17257.89 125
17259.13 109
17260.37 114
17261.61 123
17262.85 137
17264.09 117
17265.33 106
17266.57 118
17267.81 107
17269.05 99
17270.29 115
17271.53 117
17272.78 113
17274.02 118
17275.26 108
17276.50 115
17277.74 115
17278.98 112
17280.22 86
17281.46 90
17282.71 105
17283.95 117
17285.19 113
17286.43 93
17287.67 114
17288.91 100
17290.16 100
17291.40 102
17292.64 107
17293.88 124
17295.12 134
17296.36 114
17297.61 111
17298.85 123
17300.09 131
17301.33 122
17302.58 105
17303.82 102
17305.06 113
17306.30 113
17307.54 119
17308.79 127
17310.03 105
17311.27 97
17312.51 108
17313.76 111
17315.00 97
17316.24 115
17317.48 121
17318.73 120
17319.97 100
17321.21 108
17322.46 107
17323.70 116
17324.94 94
17326.18 121
17327.43 129
17328.67 102
17329.91 98
17331.16 102
17332.40 109
17333.64 111
17334.89 108
17336.13 118
17337.37 121
17338.62 114
17339.86 110
17341.10 135
17342.35 112
17343.59 100
17344.84 95
17346.08 119
17347.32 103
17348.57 81
17349.81 101
17351.05 137
17352.30 129
17353.54 120
17354.79 105
17356.03 123
17357.27 96
17358.52 87
17359.76 105
17361.01 124
17362.25 113
17363.50 112
17364.74 100
17365.98 93
17367.23 109
17368.47 115
17369.72 107
17370.96 98
17372.21 134
17373.45 92
17374.70 113
17375.94 91
17377.19 97
17378.43 105
17379.68 120
17380.92 113
17382.17 99
17383.41 130
17384.66 113
17385.90 92
17387.15 105
17388.39 108
17389.64 97
17390.88 126
17392.13 121
17393.37 122
17394.62 102
17395.86 138
17397.11 120
17398.36 122
17399.60 123
17400.85 122
17402.09 134
17403.34 106
17404.58 104
17405.83 87
17407.08 127
17408.32 107
17409.57 113
17410.81 86
17412.06 121
17413.31 128
17414.55 159
17415.80 129
17417.05 122
17418.29 118
17419.54 138
17420.78 127
17422.03 117
17423.28 101
17424.52 128
17425.77 137
17427.02 100
17428.26 109
17429.51 105
17430.76 131
17432.00 115
17433.25 104
17434.50 119
17435.75 113
17436.99 114
17438.24 106
17439.49 120
17440.73 107
17441.98 95
17443.23 126
17444.48 132
17445.72 127
17446.97 136
17448.22 114
17449.46 122
17450.71 122
17451.96 124
17453.21 94
17454.45 115
17455.70 121
17456.95 104
17458.20 143
17459.45 112
17460.69 125
17461.94 117
17463.19 115
17464.44 131
17465.69 122
17466.93 131
17468.18 114
17469.43 107
17470.68 101
17471.93 118
17473.17 106
17474.42 110
17475.67 130
17476.92 115
17478.17 91
17479.42 109
17480.67 127
17481.91 128
17483.16 132
17484.41 126
17485.66 105
17486.91 126
17488.16 137
17489.41 122
17490.66 153
17491.90 113
17493.15 111
17494.40 118
17495.65 129
17496.90 134
17498.15 143
17499.40 149
17500.65 145
17501.90 145
17503.15 159
17504.40 129
17505.65 106
17506.90 111
17508.14 161
17509.39 112
17510.64 110
17511.89 120
17513.14 157
17514.39 145
17515.64 144
17516.89 159
17518.14 147
17519.39 119
17520.64 111
17521.89 142
17523.14 137
17524.39 125
17525.64 122
17526.89 129
17528.14 126
17529.39 143
17530.64 126
17531.89 145
17533.14 150
17534.40 128
17535.65 102
17536.90 122
17538.15 106
17539.40 128
17540.65 131
17541.90 150
17543.15 140
17544.40 158
17545.65 128
17546.90 128
17548.15 129
17549.40 137
17550.66 134
17551.91 137
17553.16 157
17554.41 130
17555.66 129
17556.91 111
17558.16 116
17559.41 117
17560.67 134
17561.92 110
17563.17 117
17564.42 131
17565.67 148
17566.92 127
17568.18 132
17569.43 134
17570.68 133
17571.93 161
17573.18 127
17574.43 129
17575.69 114
17576.94 134
17578.19 131
17579.44 114
17580.69 143
17581.95 157
17583.20 143
17584.45 157
17585.70 120
17586.96 135
17588.21 160
17589.46 159
17590.71 155
17591.97 172
17593.22 163
17594.47 178
17595.72 148
17596.98 142
17598.23 130
17599.48 152
17600.73 150
17601.99 155
17603.24 151
17604.49 166
17605.75 168
17607.00 166
17608.25 169
17609.51 147
17610.76 192
17612.01 153
17613.27 154
17614.52 153
17615.77 154
17617.03 155
17618.28 152
17619.53 159
17620.79 160
17622.04 177
17623.29 165
17624.55 174
17625.80 175
17627.05 173
17628.31 171
17629.56 194
17630.82 175
17632.07 167
17633.32 177
17634.58 173
17635.83 167
17637.09 198
17638.34 180
17639.60 147
17640.85 166
17642.10 176
17643.36 195
17644.61 167
17645.87 172
17647.12 161
17648.38 164
17649.63 176
17650.89 166
17652.14 164
17653.39 159
17654.65 187
17655.90 187
17657.16 162
17658.41 161
17659.67 165
17660.92 160
17662.18 202
17663.43 178
17664.69 187
17665.94 154
17667.20 142
17668.45 169
17669.71 150
17670.97 156
17672.22 156
17673.48 126
17674.73 124
17675.99 128
17677.24 135
17678.50 118
17679.75 121
17681.01 136
17682.27 147
17683.52 120
17684.78 147
17686.03 137
17687.29 138
17688.55 144
17689.80 129
17691.06 120
17692.31 112
17693.57 140
17694.83 111
17696.08 114
17697.34 136
17698.59 104
17699.85 113
17701.11 120
17702.36 117
17703.62 123
17704.88 122
17706.13 119
17707.39 128
17708.65 138
17709.90 161
17711.16 112
17712.42 141
17713.67 112
17714.93 118
17716.19 125
17717.44 115
17718.70 117
17719.96 109
17721.22 135
17722.47 142
17723.73 127
17724.99 120
17726.25 149
17727.50 140
17728.76 133
17730.02 126
17731.27 134
17732.53 128
17733.79 121
17735.05 112
17736.31 135
17737.56 130
17738.82 130
17740.08 124
17741.34 134
17742.59 104
17743.85 105
17745.11 139
17746.37 137
17747.63 129
17748.88 117
17750.14 154
17751.40 132
17752.66 135
17753.92 150
17755.18 133
17756.43 135
17757.69 124
17758.95 113
17760.21 148
17761.47 133
17762.73 157
17763.99 156
17765.24 132
17766.50 146
17767.76 132
17769.02 138
17770.28 122
17771.54 124
17772.80 132
17774.06 141
17775.32 122
17776.57 127
17777.83 105
17779.09 138
17780.35 125
17781.61 144
17782.87 142
17784.13 136
17785.39 137
17786.65 124
17787.91 129
17789.17 125
17790.43 145
17791.69 138
17792.95 119
17794.21 105
17795.47 125
17796.73 124
17797.99 129
17799.25 111
17800.51 120
17801.77 88
17803.03 104
17804.29 130
17805.55 135
17806.81 133
17808.07 114
17809.33 126
17810.59 138
17811.85 133
17813.11 106
17814.37 121
17815.63 114
17816.89 110
17818.15 112
17819.41 136
17820.67 109
17821.93 124
17823.19 136
17824.45 113
17825.71 103
17826.98 109
17828.24 114
17829.50 129
17830.76 133
17832.02 131
17833.28 128
17834.54 115
17835.80 122
17837.06 93
17838.33 126
17839.59 137
17840.85 111
17842.11 115
17843.37 85
17844.63 135
17845.89 122
17847.16 122
17848.42 124
17849.68 140
17850.94 107
17852.20 112
17853.46 94
17854.73 98
17855.99 104
17857.25 102
17858.51 103
17859.77 120
17861.04 84
17862.30 96
17863.56 102
17864.82 114
17866.09 129
17867.35 111
17868.61 99
17869.87 114
17871.14 162
17872.40 80
17873.66 98
17874.92 132
17876.19 125
17877.45 96
17878.71 93
17879.97 94
17881.24 114
17882.50 147
17883.76 139
17885.03 112
17886.29 110
17887.55 112
17888.81 117
17890.08 119
17891.34 110
17892.60 117
17893.87 100
17895.13 106
17896.39 93
17897.66 118
17898.92 111
17900.18 105
17901.45 104
17902.71 116
17903.97 117
17905.24 101
17906.50 133
17907.77 105
17909.03 104
17910.29 110
17911.56 122
17912.82 111
17914.09 122
17915.35 113
17916.61 106
17917.88 98
17919.14 98
17920.41 131
17921.67 107
17922.93 114
17924.20 107
17925.46 127
17926.73 110
17927.99 124
17929.26 116
17930.52 138
17931.79 106
17933.05 122
17934.32 123
17935.58 114
17936.84 97
17938.11 116
17939.37 97
17940.64 85
17941.90 107
17943.17 119
17944.43 109
17945.70 127
17946.96 109
17948.23 86
17949.50 117
17950.76 118
17952.03 115
17953.29 88
17954.56 107
17955.82 127
17957.09 113
17958.35 96
17959.62 86
17960.88 105
17962.15 118
17963.42 139
17964.68 112
17965.95 102
17967.21 94
17968.48 116
17969.74 131
17971.01 134
17972.28 80
17973.54 108
17974.81 110
17976.08 126
17977.34 93
17978.61 97
17979.87 117
17981.14 154
17982.41 88
17983.67 129
17984.94 118
17986.21 105
17987.47 111
17988.74 120
17990.01 131
17991.27 89
17992.54 107
17993.81 107
17995.07 110
17996.34 124
17997.61 106
17998.87 103
18000.14 114
18001.41 133
18002.68 107
18003.94 112
18005.21 108
18006.48 106
18007.74 104
18009.01 88
18010.28 110
18011.55 108
18012.81 111
18014.08 119
18015.35 118
18016.62 123
18017.88 95
18019.15 121
18020.42 95
18021.69 81
18022.96 117
18024.22 97
18025.49 116
18026.76 102
18028.03 103
18029.29 88
18030.56 101
18031.83 114
18033.10 111
18034.37 90
18035.64 115
18036.90 94
18038.17 124
18039.44 107
18040.71 97
18041.98 119
18043.25 122
18044.51 127
18045.78 129
18047.05 123
18048.32 89
18049.59 100
18050.86 76
18052.13 147
18053.40 122
18054.67 107
18055.93 103
18057.20 100
18058.47 109
18059.74 147
18061.01 137
18062.28 91
18063.55 116
18064.82 118
18066.09 101
18067.36 116
18068.63 104
18069.90 105
18071.17 115
18072.44 100
18073.70 115
18074.97 132
18076.24 124
18077.51 137
18078.78 103
18080.05 121
18081.32 121
18082.59 113
18083.86 125
18085.13 140
18086.40 116
18087.67 123
18088.94 116
18090.21 121
18091.48 109
18092.75 115
18094.02 114
18095.29 137
18096.57 113
18097.84 110
18099.11 106
18100.38 114
18101.65 128
18102.92 135
18104.19 127
18105.46 107
18106.73 112
18108.00 105
18109.27 127
18110.54 113
18111.81 116
18113.08 116
18114.36 133
18115.63 102
18116.90 106
18118.17 103
18119.44 119
18120.71 113
18121.98 99
18123.25 137
18124.53 98
18125.80 138
18127.07 127
18128.34 143
18129.61 126
18130.88 127
18132.16 135
18133.43 112
18134.70 99
18135.97 121
18137.24 153
18138.51 117
18139.79 103
18141.06 117
18142.33 111
18143.60 145
18144.87 99
18146.15 118
18147.42 129
18148.69 109
18149.96 109
18151.24 120
18152.51 104
18153.78 93
18155.05 122
18156.33 110
18157.60 112
18158.87 112
18160.14 122
18161.42 117
18162.69 107
18163.96 132
18165.23 116
18166.51 107
18167.78 108
18169.05 118
18170.33 100
18171.60 130
18172.87 118
18174.15 143
18175.42 118
18176.69 101
18177.97 120
18179.24 122
18180.51 111
18181.79 128
18183.06 121
18184.33 118
18185.61 116
18186.88 126
18188.15 119
18189.43 115
18190.70 130
18191.97 109
18193.25 119
18194.52 104
18195.80 127
18197.07 133
18198.34 116
18199.62 127
18200.89 119
18202.17 104
18203.44 96
18204.71 127
18205.99 129
18207.26 127
18208.54 105
18209.81 87
18211.09 98
18212.36 128
18213.64 110
18214.91 109
18216.18 90
18217.46 114
18218.73 112
18220.01 98
18221.28 98
18222.56 121
18223.83 131
18225.11 94
18226.38 103
18227.66 102
18228.93 95
18230.21 123
18231.48 102
18232.76 119
18234.03 101
18235.31 103
18236.58 94
18237.86 102
18239.14 110
18240.41 144
18241.69 132
18242.96 127
18244.24 112
18245.51 118
18246.79 113
18248.06 118
18249.34 100
18250.62 108
18251.89 96
18253.17 113
18254.44 117
18255.72 113
18257.00 111
18258.27 80
18259.55 122
18260.82 95
18262.10 97
18263.38 110
18264.65 126
18265.93 99
18267.21 113
18268.48 108
18269.76 123
18271.04 108
18272.31 103
18273.59 121
18274.87 100
18276.14 122
18277.42 113
18278.70 117
18279.97 132
18281.25 107
18282.53 81
18283.80 129
18285.08 137
18286.36 89
18287.63 96
18288.91 91
18290.19 134
18291.47 96
18292.74 92
18294.02 94
18295.30 114
18296.58 127
18297.85 117
18299.13 104
18300.41 109
18301.69 109
18302.96 107
18304.24 98
18305.52 119
18306.80 105
18308.07 103
18309.35 101
18310.63 96
18311.91 80
18313.19 95
18314.46 111
18315.74 113
18317.02 136
18318.30 113
18319.58 110
18320.86 120
18322.13 117
18323.41 106
18324.69 111
18325.97 99
18327.25 87
18328.53 90
18329.80 119
18331.08 120
18332.36 111
18333.64 98
18334.92 114
18336.20 96
18337.48 106
18338.76 133
18340.04 124
18341.31 107
18342.59 118
18343.87 132
18345.15 114
18346.43 102
18347.71 84
18348.99 79
18350.27 106
18351.55 97
18352.83 88
18354.11 106
18355.39 130
18356.67 110
18357.95 107
18359.22 100
18360.50 113
18361.78 69
18363.06 93
18364.34 113
18365.62 108
18366.90 121
18368.18 107
18369.46 97
18370.74 95
18372.02 98
18373.30 93
18374.58 91
18375.86 94
18377.14 90
18378.42 92
18379.71 114
18380.99 107
18382.27 90
18383.55 100
18384.83 111
18386.11 96
18387.39 118
18388.67 117
18389.95 112
18391.23 109
18392.51 103
18393.79 117
18395.07 89
18396.35 98
18397.63 89
18398.92 99
18400.20 93
18401.48 107
18402.76 110
18404.04 122
18405.32 112
18406.60 118
18407.88 110
18409.17 126
18410.45 111
18411.73 136
18413.01 131
18414.29 114
18415.57 107
18416.85 123
18418.14 125
18419.42 94
18420.70 119
18421.98 104
18423.26 108
18424.55 94
18425.83 108
18427.11 103
18428.39 118
18429.67 83
18430.96 74
18432.24 83
18433.52 94
18434.80 102
18436.08 81
18437.37 95
18438.65 93
18439.93 101
18441.21 112
18442.50 109
18443.78 94
18445.06 97
18446.34 101
18447.63 96
18448.91 112
18450.19 122
18451.48 114
18452.76 84
18454.04 97
18455.32 128
18456.61 121
18457.89 117
18459.17 116
18460.46 88
18461.74 107
18463.02 106
18464.31 119
18465.59 92
18466.87 84
18468.16 102
18469.44 102
18470.72 81
18472.01 96
18473.29 106
18474.57 120
18475.86 106
18477.14 108
18478.43 117
18479.71 108
18480.99 99
18482.28 121
18483.56 128
18484.85 119
18486.13 106
18487.41 95
18488.70 107
18489.98 87
18491.27 92
18492.55 110
18493.83 117
18495.12 118
18496.40 111
18497.69 99
18498.97 96
18500.26 140
18501.54 130
18502.83 116
18504.11 106
18505.40 124
18506.68 84
18507.97 110
18509.25 110
18510.54 106
18511.82 125
18513.11 110
18514.39 108
18515.68 89
18516.96 106
18518.25 112
18519.53 104
18520.82 100
18522.10 107
18523.39 120
18524.67 130
18525.96 108
18527.24 94
18528.53 96
18529.81 112
18531.10 97
18532.39 119
18533.67 102
18534.96 112
18536.24 109
18537.53 102
18538.81 108
18540.10 106
18541.39 120
18542.67 126
18543.96 105
18545.24 104
18546.53 119
18547.82 101
18549.10 111
18550.39 152
18551.68 135
18552.96 130
18554.25 97
18555.53 110
18556.82 98
18558.11 130
18559.39 122
18560.68 102
18561.97 118
18563.25 121
18564.54 106
18565.83 127
18567.12 98
18568.40 111
18569.69 105
18570.98 105
18572.26 110
18573.55 93
18574.84 118
18576.12 98
18577.41 108
18578.70 118
18579.99 116
18581.27 116
18582.56 151
18583.85 118
18585.14 124
18586.42 124
18587.71 129
18589.00 119
18590.29 129
18591.57 123
18592.86 116
18594.15 119
18595.44 113
18596.73 126
18598.01 146
18599.30 137
18600.59 136
18601.88 145
18603.17 113
18604.45 107
18605.74 102
18607.03 134
18608.32 141
18609.61 122
18610.90 124
18612.18 160
18613.47 119
18614.76 133
18616.05 108
18617.34 109
18618.63 139
18619.92 112
18621.20 129
18622.49 123
18623.78 132
18625.07 111
18626.36 112
18627.65 99
18628.94 115
18630.23 103
18631.52 102
18632.81 130
18634.09 123
18635.38 119
18636.67 103
18637.96 144
18639.25 116
18640.54 119
18641.83 111
18643.12 127
18644.41 99
18645.70 111
18646.99 121
18648.28 119
18649.57 116
18650.86 127
18652.15 111
18653.44 106
18654.73 109
18656.02 103
18657.31 119
18658.60 131
18659.89 103
18661.18 109
18662.47 114
18663.76 103
18665.05 115
18666.34 116
18667.63 98
18668.92 90
18670.21 116
18671.50 118
18672.79 115
18674.08 103
18675.37 124
18676.66 112
18677.95 119
18679.24 107
18680.54 97
18681.83 115
18683.12 109
18684.41 107
18685.70 110
18686.99 99
18688.28 98
18689.57 104
18690.86 120
18692.15 102
18693.45 102
18694.74 91
18696.03 95
18697.32 92
18698.61 96
18699.90 91
18701.19 107
18702.49 105
18703.78 100
18705.07 119
18706.36 112
18707.65 112
18708.94 116
18710.24 112
18711.53 115
18712.82 96
18714.11 113
18715.40 97
18716.70 80
18717.99 99
18719.28 96
18720.57 101
18721.86 99
18723.16 102
18724.45 87
18725.74 95
18727.03 86
18728.33 97
18729.62 108
18730.91 93
18732.20 103
18733.50 85
18734.79 110
18736.08 101
18737.37 104
18738.67 99
18739.96 111
18741.25 90
18742.55 93
18743.84 102
18745.13 131
18746.43 93
18747.72 106
18749.01 118
18750.31 113
18751.60 82
18752.89 111
18754.19 107
18755.48 97
18756.77 89
18758.07 98
18759.36 99
18760.65 85
18761.95 95
18763.24 96
18764.53 93
18765.83 102
18767.12 105
18768.42 86
18769.71 89
18771.00 93
18772.30 119
18773.59 96
18774.88 97
18776.18 89
18777.47 103
18778.77 106
18780.06 84
18781.36 88
18782.65 92
18783.94 111
18785.24 94
18786.53 107
18787.83 88
18789.12 84
18790.42 81
18791.71 98
18793.01 104
18794.30 84
18795.60 125
18796.89 105
18798.19 99
18799.48 112
18800.78 104
18802.07 97
18803.37 84
18804.66 101
18805.96 113
18807.25 91
18808.55 107
18809.84 100
18811.14 108
18812.43 88
18813.73 78
18815.02 101
18816.32 112
18817.61 76
18818.91 79
18820.21 93
18821.50 94
18822.80 101
18824.09 93
18825.39 106
18826.68 110
18827.98 80
18829.28 73
18830.57 77
18831.87 78
18833.16 102
18834.46 86
18835.76 98
18837.05 88
18838.35 90
18839.65 99
18840.94 91
18842.24 81
18843.53 90
18844.83 116
18846.13 100
18847.42 87
18848.72 72
18850.02 94
18851.31 99
18852.61 109
18853.91 103
18855.20 98
18856.50 78
18857.80 76
18859.10 71
18860.39 81
18861.69 101
18862.99 87
18864.28 81
18865.58 108
18866.88 91
18868.18 83
18869.47 77
18870.77 104
18872.07 86
18873.37 92
18874.66 94
18875.96 98
18877.26 88
18878.56 101
18879.85 96
18881.15 84
18882.45 79
18883.75 95
18885.04 76
18886.34 63
18887.64 67
18888.94 96
18890.24 96
18891.53 74
18892.83 101
18894.13 106
18895.43 98
18896.73 98
18898.03 91
18899.32 93
18900.62 78
18901.92 72
18903.22 108
18904.52 103
18905.82 96
18907.12 115
18908.41 110
18909.71 102
18911.01 107
18912.31 91
18913.61 77
18914.91 95
18916.21 100
18917.51 98
18918.80 90
18920.10 106
18921.40 108
18922.70 110
18924.00 92
18925.30 87
18926.60 93
18927.90 82
18929.20 112
18930.50 96
18931.80 96
18933.10 108
18934.40 89
18935.70 98
18937.00 105
18938.30 122
18939.60 114
18940.90 81
18942.20 85
18943.50 85
18944.79 94
18946.09 98
18947.39 87
18948.70 93
18950.00 79
18951.30 95
18952.60 101
18953.90 90
18955.20 78
18956.50 77
18957.80 87
18959.10 99
18960.40 94
18961.70 105
18963.00 104
18964.30 111
18965.60 77
18966.90 69
18968.20 59
18969.50 96
18970.80 97
18972.10 82
18973.40 99
18974.71 103
18976.01 99
18977.31 101
18978.61 90
18979.91 85
18981.21 78
18982.51 83
18983.81 80
18985.12 115
18986.42 85
18987.72 75
18989.02 102
18990.32 99
18991.62 83
18992.92 108
18994.23 109
18995.53 90
18996.83 93
18998.13 89
18999.43 92
19000.73 93
19002.04 87
19003.34 99
19004.64 85
19005.94 86
19007.24 77
19008.55 98
19009.85 98
19011.15 86
19012.45 70
19013.76 104
19015.06 84
19016.36 99
19017.66 96
19018.96 108
19020.27 119
19021.57 110
19022.87 99
19024.18 74
19025.48 89
19026.78 88
19028.08 91
19029.39 83
19030.69 100
19031.99 94
19033.30 102
19034.60 113
19035.90 77
19037.20 94
19038.51 88
19039.81 90
19041.11 85
19042.42 70
19043.72 107
19045.02 112
19046.33 80
19047.63 67
19048.93 95
19050.24 96
19051.54 87
19052.85 82
19054.15 88
19055.45 110
19056.76 97
19058.06 76
19059.36 75
19060.67 89
19061.97 111
19063.28 82
19064.58 88
19065.88 94
19067.19 94
19068.49 97
19069.80 95
19071.10 79
19072.41 89
19073.71 91
19075.01 93
19076.32 95
19077.62 75
19078.93 77
19080.23 90
19081.54 86
19082.84 101
19084.15 101
19085.45 103
19086.76 109
19088.06 91
19089.37 92
19090.67 82
19091.98 76
19093.28 98
19094.59 114
19095.89 93
19097.20 102
19098.50 110
19099.81 107
19101.11 86
19102.42 70
19103.72 104
19105.03 82
19106.33 103
19107.64 85
19108.94 78
19110.25 83
19111.56 100
19112.86 96
19114.17 83
19115.47 103
19116.78 97
19118.08 119
19119.39 84
19120.70 90
19122.00 112
19123.31 108
19124.61 94
19125.92 84
19127.23 80
19128.53 88
19129.84 69
19131.15 77
19132.45 99
19133.76 76
19135.06 102
19136.37 112
19137.68 110
19138.98 95
19140.29 81
19141.60 71
19142.90 91
19144.21 98
19145.52 77
19146.82 85
19148.13 108
19149.44 98
19150.75 89
19152.05 93
19153.36 84
19154.67 85
19155.97 95
19157.28 96
19158.59 94
19159.90 106
19161.20 97
19162.51 95
19163.82 72
19165.13 88
19166.43 82
19167.74 98
19169.05 89
19170.36 100
19171.66 74
19172.97 113
19174.28 104
19175.59 89
19176.89 95
19178.20 90
19179.51 91
19180.82 101
19182.13 85
19183.44 99
19184.74 107
19186.05 104
19187.36 103
19188.67 83
19189.98 106
19191.28 100
19192.59 105
19193.90 88
19195.21 103
19196.52 117
19197.83 81
19199.14 100
19200.44 109
19201.75 110
19203.06 83
19204.37 85
19205.68 91
19206.99 94
19208.30 104
19209.61 84
19210.92 89
19212.22 100
19213.53 89
19214.84 87
19216.15 103
19217.46 88
19218.77 63
19220.08 91
19221.39 84
19222.70 87
19224.01 90
19225.32 94
19226.63 84
19227.94 96
19229.25 85
19230.56 97
19231.87 106
19233.18 88
19234.49 85
19235.80 109
19237.11 106
19238.42 90
19239.73 100
19241.04 86
19242.35 94
19243.66 88
19244.97 80
19246.28 110
19247.59 85
19248.90 91
19250.21 88
19251.52 76
19252.83 94
19254.14 79
19255.45 93
19256.76 72
19258.07 72
19259.38 85
19260.69 97
19262.00 82
19263.31 83
19264.63 79
19265.94 85
19267.25 86
19268.56 89
19269.87 94
19271.18 93
19272.49 75
19273.80 96
19275.11 100
19276.43 87
19277.74 89
19279.05 74
19280.36 65
19281.67 68
19282.98 85
19284.29 91
19285.61 79
19286.92 94
19288.23 82
19289.54 86
19290.85 78
19292.16 115
19293.48 106
19294.79 108
19296.10 98
19297.41 89
19298.72 81
19300.04 99
19301.35 68
19302.66 98
19303.97 96
19305.29 90
19306.60 85
19307.91 90
19309.22 106
19310.53 90
19311.85 79
19313.16 63
19314.47 78
19315.78 106
19317.10 104
19318.41 88
19319.72 79
19321.04 70
19322.35 82
19323.66 87
19324.97 70
19326.29 77
19327.60 75
19328.91 81
19330.23 93
19331.54 82
19332.85 100
19334.17 86
19335.48 73
19336.79 73
19338.11 58
19339.42 94
19340.73 82
19342.05 101
19343.36 87
19344.67 109
19345.99 79
19347.30 76
19348.62 90
19349.93 87
19351.24 91
19352.56 92
19353.87 107
19355.18 85
19356.50 80
19357.81 105
19359.13 99
19360.44 78
19361.76 94
19363.07 85
19364.38 91
19365.70 112
19367.01 69
19368.33 104
19369.64 99
19370.96 107
19372.27 94
19373.58 101
19374.90 79
19376.21 113
19377.53 76
19378.84 87
19380.16 82
19381.47 84
19382.79 89
19384.10 81
19385.42 84
19386.73 81
19388.05 91
19389.36 81
19390.68 91
19391.99 90
19393.31 102
19394.62 94
19395.94 85
19397.26 94
19398.57 92
19399.89 88
19401.20 87
19402.52 78
19403.83 96
19405.15 91
19406.46 83
19407.78 90
19409.10 89
19410.41 110
19411.73 94
19413.04 94
19414.36 108
19415.68 95
19416.99 83
19418.31 92
19419.62 77
19420.94 85
19422.26 95
19423.57 103
19424.89 97
19426.21 84
19427.52 94
19428.84 98
19430.15 101
19431.47 96
19432.79 105
19434.10 76
19435.42 87
19436.74 81
19438.06 70
19439.37 64
19440.69 95
19442.01 97
19443.32 91
19444.64 91
19445.96 88
19447.27 90
19448.59 114
19449.91 83
19451.23 100
19452.54 107
19453.86 102
19455.18 97
19456.49 89
19457.81 106
19459.13 96
19460.45 100
19461.76 94
19463.08 75
19464.40 97
19465.72 75
19467.04 86
19468.35 76
19469.67 74
19470.99 90
19472.31 112
19473.63 95
19474.94 103
19476.26 90
19477.58 106
19478.90 97
19480.22 106
19481.53 85
19482.85 117
19484.17 114
19485.49 60
19486.81 93
19488.13 108
19489.44 113
19490.76 95
19492.08 88
19493.40 92
19494.72 93
19496.04 105
19497.36 76
19498.68 97
19499.99 103
19501.31 82
19502.63 87
19503.95 96
19505.27 79
19506.59 92
19507.91 93
19509.23 88
19510.55 93
19511.87 106
19513.19 90
19514.51 102
19515.82 98
19517.14 96
19518.46 77
19519.78 96
19521.10 91
19522.42 102
19523.74 93
19525.06 107
19526.38 85
19527.70 98
19529.02 85
19530.34 84
19531.66 94
19532.98 95
19534.30 86
19535.62 84
19536.94 94
19538.26 94
19539.58 106
19540.90 99
19542.22 106
19543.54 88
19544.86 92
19546.18 88
19547.50 97
19548.83 75
19550.15 102
19551.47 99
19552.79 82
19554.11 79
19555.43 71
19556.75 112
19558.07 98
19559.39 98
19560.71 101
19562.03 88
19563.35 83
19564.68 96
19566.00 101
19567.32 80
19568.64 87
19569.96 113
19571.28 103
19572.60 84
19573.92 74
19575.25 78
19576.57 86
19577.89 96
19579.21 109
19580.53 87
19581.85 88
19583.17 77
19584.50 97
19585.82 108
19587.14 101
19588.46 105
19589.78 110
19591.11 117
19592.43 116
19593.75 103
19595.07 97
19596.39 93
19597.72 80
19599.04 74
19600.36 91
19601.68 110
19603.01 92
19604.33 107
19605.65 122
19606.97 104
19608.30 107
19609.62 103
19610.94 82
19612.26 88
19613.59 91
19614.91 80
19616.23 128
19617.56 105
19618.88 99
19620.20 109
19621.52 133
19622.85 101
19624.17 95
19625.49 83
19626.82 90
19628.14 86
19629.46 99
19630.79 103
19632.11 98
19633.43 105
19634.76 108
19636.08 95
19637.40 82
19638.73 105
19640.05 111
19641.37 93
19642.70 74
19644.02 75
19645.35 97
19646.67 103
19647.99 105
19649.32 109
19650.64 115
19651.97 110
19653.29 129
19654.61 93
19655.94 104
19657.26 84
19658.59 104
19659.91 109
19661.23 108
19662.56 94
19663.88 87
19665.21 83
19666.53 74
19667.86 102
19669.18 110
19670.51 107
19671.83 106
19673.16 97
19674.48 82
19675.81 93
19677.13 84
19678.46 88
19679.78 84
19681.11 102
19682.43 99
19683.76 93
19685.08 104
19686.41 138
19687.73 91
19689.06 114
19690.38 110
19691.71 87
19693.03 73
19694.36 61
19695.68 90
19697.01 68
19698.33 98
19699.66 112
19700.99 121
19702.31 95
19703.64 98
19704.96 94
19706.29 110
19707.62 99
19708.94 94
19710.27 89
19711.59 98
19712.92 84
19714.25 102
19715.57 95
19716.90 87
19718.22 90
19719.55 91
19720.88 113
19722.20 115
19723.53 73
19724.86 77
19726.18 76
19727.51 102
19728.84 108
19730.16 72
19731.49 103
19732.82 80
19734.14 90
19735.47 109
19736.80 84
19738.12 99
19739.45 104
19740.78 86
19742.10 110
19743.43 108
19744.76 79
19746.09 107
19747.41 106
19748.74 92
19750.07 111
19751.40 107
19752.72 95
19754.05 77
19755.38 78
19756.71 77
19758.03 70
19759.36 106
19760.69 83
19762.02 98
19763.34 89
19764.67 96
19766.00 88
19767.33 85
19768.66 91
19769.98 98
19771.31 112
19772.64 91
19773.97 100
19775.30 98
19776.62 107
19777.95 94
19779.28 100
19780.61 101
19781.94 87
19783.27 106
19784.59 91
19785.92 93
19787.25 75
19788.58 94
19789.91 105
19791.24 95
19792.57 95
19793.90 91
19795.22 85
19796.55 101
19797.88 95
19799.21 92
19800.54 94
19801.87 92
19803.20 61
19804.53 95
19805.86 106
19807.19 121
19808.52 98
19809.84 97
19811.17 88
19812.50 94
19813.83 92
19815.16 99
19816.49 92
19817.82 101
19819.15 102
19820.48 86
19821.81 83
19823.14 100
19824.47 103
19825.80 116
19827.13 106
19828.46 105
19829.79 89
19831.12 97
19832.45 119
19833.78 98
19835.11 92
19836.44 104
19837.77 108
19839.10 96
19840.43 105
19841.76 98
19843.09 99
19844.42 97
19845.75 84
19847.09 84
19848.42 98
19849.75 112
19851.08 100
19852.41 110
19853.74 109
19855.07 106
19856.40 96
19857.73 96
19859.06 111
19860.39 119
19861.72 98
19863.06 107
19864.39 85
19865.72 109
19867.05 104
19868.38 108
19869.71 109
19871.04 112
19872.38 88
19873.71 99
19875.04 108
19876.37 100
19877.70 95
19879.03 96
19880.36 95
19881.70 89
19883.03 105
19884.36 115
19885.69 106
19887.02 94
19888.36 86
19889.69 85
19891.02 111
19892.35 77
19893.68 106
19895.02 109
19896.35 80
19897.68 82
19899.01 96
19900.35 89
19901.68 85
19903.01 87
19904.34 91
19905.68 91
19907.01 78
19908.34 95
19909.67 108
19911.01 117
19912.34 88
19913.67 83
19915.01 101
19916.34 87
19917.67 96
19919.00 87
19920.34 94
19921.67 108
19923.00 101
19924.34 121
19925.67 99
19927.00 108
19928.34 106
19929.67 76
19931.00 80
19932.34 77
19933.67 105
19935.00 89
19936.34 83
19937.67 90
19939.01 108
19940.34 100
19941.67 104
19943.01 98
19944.34 87
19945.67 94
19947.01 116
19948.34 106
19949.68 104
19951.01 77
19952.34 87
19953.68 98
19955.01 94
19956.35 82
19957.68 91
19959.02 118
19960.35 116
19961.68 98
19963.02 121
19964.35 92
19965.69 104
19967.02 92
19968.36 116
19969.69 116
19971.03 96
19972.36 120
19973.70 103
19975.03 111
19976.37 91
19977.70 100
19979.04 112
19980.37 89
19981.71 110
19983.04 101
19984.38 97
19985.71 89
19987.05 91
19988.38 91
19989.72 95
19991.05 108
19992.39 104
19993.73 109
19995.06 82
19996.40 112
19997.73 96
19999.07 91
20000.40 101
20001.74 88
20003.08 94
20004.41 110
20005.75 99
20007.08 72
20008.42 70
20009.76 89
20011.09 95
20012.43 109
20013.76 99
20015.10 102
20016.44 101
20017.77 82
20019.11 97
20020.45 94
20021.78 78
20023.12 99
20024.45 102
20025.79 81
20027.13 80
20028.46 104
20029.80 102
20031.14 106
20032.48 92
20033.81 113
20035.15 95
20036.49 86
20037.82 94
20039.16 94
20040.50 101
20041.83 110
20043.17 105
20044.51 101
20045.85 107
20047.18 92
20048.52 109
20049.86 96
20051.20 90
20052.53 82
20053.87 92
20055.21 111
20056.55 100
20057.88 95
20059.22 89
20060.56 99
20061.90 74
20063.23 94
20064.57 91
20065.91 91
20067.25 106
20068.59 103
20069.92 98
20071.26 97
20072.60 110
20073.94 98
20075.28 75
20076.62 81
20077.95 114
20079.29 91
20080.63 100
20081.97 87
20083.31 65
20084.65 72
20085.98 80
20087.32 102
20088.66 100
20090.00 90
20091.34 81
20092.68 90
20094.02 87
20095.36 102
20096.70 94
20098.03 108
20099.37 81
20100.71 79
20102.05 83
20103.39 95
20104.73 103
20106.07 88
20107.41 89
20108.75 80
20110.09 89
20111.43 103
20112.77 85
20114.11 104
20115.45 102
20116.79 85
20118.13 111
20119.46 93
20120.80 100
20122.14 107
20123.48 85
20124.82 96
20126.16 85
20127.50 73
20128.84 115
20130.18 108
20131.52 100
20132.86 78
20134.20 80
20135.55 82
