# Supplementary material for: MALDI-TOF MS typing enables the classification of brewing yeasts of the genus Saccharomyces to major beer styles
Source: PLoS One. 2017 Aug 9;12(8):e0181694. doi: 10.1371/journal.pone.0181694 (PMC5549903; doi:10.1371/journal.pone.0181694)
Supplement: S1 File — The directory includes 90 raw files and was zipped to “.zip”; the folder has three strains with 30 spectra per strain; S1 Text explains the raw files with an example and Table 1 represents the yeast strains used within the experiment. (ZIP) [file pone.0181694.s004.zip › 1-3/30250-68-OG-WB-WB-YPG-18h-E-E_2015-07-15_1_0_A1_1.dat]

2000.53 1090
2000.95 951
2001.37 1017
2001.79 1018
2002.21 870
2002.64 836
2003.06 849
2003.48 821
2003.90 855
2004.32 878
2004.75 952
2005.17 896
2005.59 851
2006.01 973
2006.43 1067
2006.86 872
2007.28 925
2007.70 835
2008.12 810
2008.55 970
2008.97 830
2009.39 942
2009.81 981
2010.24 936
2010.66 915
2011.08 863
2011.50 824
2011.93 861
2012.35 983
2012.77 956
2013.20 898
2013.62 933
2014.04 985
2014.46 885
2014.89 929
2015.31 978
2015.73 929
2016.16 890
2016.58 846
2017.00 899
2017.43 837
2017.85 963
2018.27 935
2018.70 928
2019.12 764
2019.54 762
2019.97 827
2020.39 968
2020.82 889
2021.24 756
2021.66 918
2022.09 923
2022.51 950
2022.94 915
2023.36 785
2023.78 878
2024.21 786
2024.63 710
2025.06 765
2025.48 829
2025.90 708
2026.33 729
2026.75 807
2027.18 799
2027.60 817
2028.03 895
2028.45 965
2028.88 851
2029.30 839
2029.72 788
2030.15 822
2030.57 769
2031.00 803
2031.42 794
2031.85 857
2032.27 860
2032.70 787
2033.12 801
2033.55 850
2033.97 847
2034.40 791
2034.82 873
2035.25 883
2035.67 885
2036.10 875
2036.52 816
2036.95 911
2037.38 980
2037.80 981
2038.23 901
2038.65 867
2039.08 863
2039.50 758
2039.93 871
2040.36 970
2040.78 748
2041.21 786
2041.63 867
2042.06 905
2042.48 948
2042.91 947
2043.34 908
2043.76 841
2044.19 861
2044.62 827
2045.04 877
2045.47 819
2045.89 844
2046.32 759
2046.75 856
2047.17 1021
2047.60 930
2048.03 890
2048.45 913
2048.88 962
2049.31 909
2049.73 890
2050.16 970
2050.59 863
2051.01 889
2051.44 941
2051.87 893
2052.29 799
2052.72 658
2053.15 798
2053.58 859
2054.00 806
2054.43 912
2054.86 869
2055.28 855
2055.71 966
2056.14 901
2056.57 832
2056.99 850
2057.42 961
2057.85 902
2058.28 918
2058.71 947
2059.13 889
2059.56 879
2059.99 929
2060.42 878
2060.84 828
2061.27 852
2061.70 896
2062.13 868
2062.56 943
2062.98 936
2063.41 999
2063.84 1004
2064.27 1146
2064.70 1169
2065.13 1129
2065.55 1053
2065.98 1165
2066.41 1287
2066.84 1254
2067.27 1077
2067.70 1047
2068.13 1003
2068.55 887
2068.98 1028
2069.41 968
2069.84 885
2070.27 920
2070.70 885
2071.13 837
2071.56 888
2071.99 892
2072.41 777
2072.84 798
2073.27 882
2073.70 976
2074.13 928
2074.56 892
2074.99 942
2075.42 999
2075.85 858
2076.28 934
2076.71 956
2077.14 731
2077.57 744
2078.00 924
2078.43 935
2078.86 992
2079.29 867
2079.72 784
2080.15 782
2080.58 811
2081.01 946
2081.44 814
2081.87 785
2082.30 846
2082.73 972
2083.16 966
2083.59 910
2084.02 845
2084.45 916
2084.88 876
2085.31 907
2085.74 802
2086.17 939
2086.60 1023
2087.03 871
2087.46 929
2087.89 830
2088.32 816
2088.75 795
2089.18 836
2089.62 849
2090.05 926
2090.48 844
2090.91 726
2091.34 851
2091.77 869
2092.20 951
2092.63 876
2093.06 747
2093.49 880
2093.93 868
2094.36 853
2094.79 885
2095.22 1051
2095.65 874
2096.08 744
2096.52 814
2096.95 898
2097.38 779
2097.81 761
2098.24 811
2098.67 834
2099.11 734
2099.54 856
2099.97 861
2100.40 859
2100.83 780
2101.27 741
2101.70 802
2102.13 927
2102.56 847
2102.99 944
2103.43 924
2103.86 848
2104.29 967
2104.72 794
2105.16 785
2105.59 848
2106.02 899
2106.45 853
2106.89 945
2107.32 1004
2107.75 1021
2108.19 982
2108.62 839
2109.05 939
2109.48 891
2109.92 867
2110.35 771
2110.78 853
2111.22 893
2111.65 801
2112.08 762
2112.52 795
2112.95 833
2113.38 761
2113.82 829
2114.25 1013
2114.68 989
2115.12 845
2115.55 846
2115.98 722
2116.42 724
2116.85 762
2117.28 804
2117.72 729
2118.15 709
2118.59 669
2119.02 705
2119.45 813
2119.89 857
2120.32 767
2120.76 832
2121.19 868
2121.62 978
2122.06 830
2122.49 808
2122.93 823
2123.36 843
2123.80 704
2124.23 718
2124.66 916
2125.10 795
2125.53 800
2125.97 846
2126.40 742
2126.84 807
2127.27 897
2127.71 765
2128.14 697
2128.58 826
2129.01 805
2129.45 764
2129.88 787
2130.32 816
2130.75 933
2131.19 839
2131.62 793
2132.06 792
2132.49 873
2132.93 879
2133.36 881
2133.80 868
2134.23 830
2134.67 872
2135.11 1027
2135.54 1033
2135.98 885
2136.41 764
2136.85 729
2137.28 810
2137.72 841
2138.16 697
2138.59 806
2139.03 799
2139.46 710
2139.90 736
2140.34 738
2140.77 865
2141.21 866
2141.64 799
2142.08 774
2142.52 848
2142.95 890
2143.39 928
2143.83 866
2144.26 890
2144.70 821
2145.14 818
2145.57 860
2146.01 769
2146.45 807
2146.88 844
2147.32 928
2147.76 1034
2148.19 964
2148.63 890
2149.07 1001
2149.50 904
2149.94 904
2150.38 971
2150.81 976
2151.25 986
2151.69 1035
2152.13 965
2152.56 884
2153.00 783
2153.44 730
2153.88 842
2154.31 892
2154.75 863
2155.19 855
2155.63 889
2156.06 992
2156.50 892
2156.94 916
2157.38 973
2157.82 902
2158.25 816
2158.69 932
2159.13 812
2159.57 872
2160.01 902
2160.44 1038
2160.88 959
2161.32 919
2161.76 803
2162.20 918
2162.63 850
2163.07 941
2163.51 914
2163.95 824
2164.39 776
2164.83 849
2165.27 827
2165.70 874
2166.14 917
2166.58 790
2167.02 896
2167.46 936
2167.90 942
2168.34 897
2168.78 941
2169.22 952
2169.65 944
2170.09 961
2170.53 1070
2170.97 1071
2171.41 976
2171.85 1079
2172.29 1273
2172.73 1152
2173.17 1245
2173.61 1156
2174.05 1216
2174.49 1176
2174.93 1038
2175.37 1044
2175.81 1080
2176.25 1211
2176.69 969
2177.13 963
2177.57 1010
2178.01 953
2178.45 1062
2178.89 991
2179.33 926
2179.77 921
2180.21 959
2180.65 960
2181.09 1007
2181.53 914
2181.97 838
2182.41 891
2182.85 947
2183.29 736
2183.73 780
2184.17 780
2184.61 744
2185.05 821
2185.49 822
2185.93 956
2186.37 1020
2186.81 879
2187.25 809
2187.69 828
2188.14 920
2188.58 813
2189.02 988
2189.46 957
2189.90 856
2190.34 913
2190.78 954
2191.22 936
2191.66 920
2192.11 926
2192.55 930
2192.99 948
2193.43 956
2193.87 912
2194.31 874
2194.76 1047
2195.20 1020
2195.64 855
2196.08 968
2196.52 1019
2196.96 960
2197.41 898
2197.85 992
2198.29 849
2198.73 922
2199.17 854
2199.62 836
2200.06 766
2200.50 855
2200.94 870
2201.38 762
2201.83 798
2202.27 776
2202.71 818
2203.15 770
2203.60 858
2204.04 879
2204.48 898
2204.92 902
2205.37 882
2205.81 939
2206.25 894
2206.70 975
2207.14 1017
2207.58 952
2208.02 944
2208.47 911
2208.91 957
2209.35 816
2209.80 836
2210.24 855
2210.68 871
2211.13 771
2211.57 944
2212.01 925
2212.46 853
2212.90 878
2213.34 1004
2213.79 982
2214.23 943
2214.67 900
2215.12 869
2215.56 826
2216.00 1004
2216.45 946
2216.89 904
2217.34 941
2217.78 935
2218.22 807
2218.67 795
2219.11 839
2219.56 930
2220.00 856
2220.44 830
2220.89 855
2221.33 872
2221.78 922
2222.22 796
2222.67 832
2223.11 884
2223.55 953
2224.00 858
2224.44 855
2224.89 919
2225.33 960
2225.78 890
2226.22 870
2226.67 971
2227.11 1050
2227.56 823
2228.00 891
2228.45 905
2228.89 970
2229.34 913
2229.78 1033
2230.23 1024
2230.67 1019
2231.12 1033
2231.56 1003
2232.01 1021
2232.45 903
2232.90 868
2233.35 873
2233.79 949
2234.24 1000
2234.68 938
2235.13 848
2235.57 869
2236.02 832
2236.46 854
2236.91 862
2237.36 714
2237.80 830
2238.25 918
2238.69 849
2239.14 813
2239.59 884
2240.03 718
2240.48 817
2240.92 778
2241.37 781
2241.82 863
2242.26 764
2242.71 726
2243.16 756
2243.60 709
2244.05 731
2244.50 750
2244.94 817
2245.39 916
2245.84 861
2246.28 933
2246.73 714
2247.18 709
2247.62 785
2248.07 763
2248.52 901
2248.96 809
2249.41 836
2249.86 800
2250.31 960
2250.75 964
2251.20 805
2251.65 835
2252.10 850
2252.54 812
2252.99 899
2253.44 866
2253.89 820
2254.33 840
2254.78 827
2255.23 764
2255.68 805
2256.12 787
2256.57 756
2257.02 778
2257.47 802
2257.91 802
2258.36 757
2258.81 782
2259.26 827
2259.71 854
2260.16 720
2260.60 718
2261.05 931
2261.50 900
2261.95 1044
2262.40 1005
2262.84 910
2263.29 941
2263.74 939
2264.19 910
2264.64 915
2265.09 1002
2265.54 1030
2265.98 900
2266.43 930
2266.88 966
2267.33 930
2267.78 843
2268.23 783
2268.68 832
2269.13 869
2269.58 932
2270.03 958
2270.47 932
2270.92 849
2271.37 828
2271.82 869
2272.27 862
2272.72 849
2273.17 940
2273.62 898
2274.07 891
2274.52 927
2274.97 1005
2275.42 1018
2275.87 863
2276.32 929
2276.77 977
2277.22 892
2277.67 821
2278.12 904
2278.57 847
2279.02 788
2279.47 795
2279.92 838
2280.37 814
2280.82 788
2281.27 904
2281.72 918
2282.17 903
2282.62 885
2283.07 795
2283.52 734
2283.97 827
2284.42 707
2284.87 738
2285.32 920
2285.77 924
2286.22 782
2286.67 921
2287.13 949
2287.58 1166
2288.03 1128
2288.48 1204
2288.93 1119
2289.38 1333
2289.83 1477
2290.28 1411
2290.73 1373
2291.18 1386
2291.64 1514
2292.09 1587
2292.54 1532
2292.99 1350
2293.44 1286
2293.89 1322
2294.34 1083
2294.80 1136
2295.25 1081
2295.70 1047
2296.15 880
2296.60 901
2297.05 833
2297.51 803
2297.96 872
2298.41 735
2298.86 754
2299.31 782
2299.77 790
2300.22 955
2300.67 752
2301.12 705
2301.57 711
2302.03 701
2302.48 739
2302.93 704
2303.38 728
2303.84 781
2304.29 738
2304.74 704
2305.19 889
2305.65 910
2306.10 891
2306.55 1113
2307.01 985
2307.46 878
2307.91 906
2308.36 872
2308.82 1046
2309.27 1012
2309.72 1022
2310.18 1008
2310.63 880
2311.08 898
2311.54 913
2311.99 973
2312.44 1003
2312.90 950
2313.35 946
2313.80 1017
2314.26 920
2314.71 1102
2315.16 1062
2315.62 1029
2316.07 1032
2316.52 752
2316.98 847
2317.43 859
2317.88 815
2318.34 968
2318.79 848
2319.25 804
2319.70 894
2320.15 954
2320.61 871
2321.06 964
2321.52 1077
2321.97 1009
2322.43 920
2322.88 979
2323.33 1023
2323.79 1075
2324.24 1269
2324.70 1148
2325.15 1012
2325.61 1124
2326.06 1072
2326.52 1130
2326.97 1069
2327.43 1066
2327.88 1020
2328.34 991
2328.79 932
2329.25 998
2329.70 951
2330.16 924
2330.61 891
2331.07 855
2331.52 871
2331.98 843
2332.43 794
2332.89 856
2333.34 921
2333.80 949
2334.25 991
2334.71 965
2335.16 850
2335.62 888
2336.08 892
2336.53 862
2336.99 857
2337.44 767
2337.90 759
2338.35 812
2338.81 800
2339.27 861
2339.72 785
2340.18 797
2340.63 832
2341.09 775
2341.55 783
2342.00 849
2342.46 877
2342.91 822
2343.37 839
2343.83 812
2344.28 888
2344.74 866
2345.20 835
2345.65 846
2346.11 791
2346.57 842
2347.02 902
2347.48 844
2347.94 936
2348.39 867
2348.85 813
2349.31 823
2349.76 859
2350.22 1032
2350.68 817
2351.14 805
2351.59 816
2352.05 919
2352.51 963
2352.96 946
2353.42 852
2353.88 701
2354.34 793
2354.79 682
2355.25 728
2355.71 773
2356.17 789
2356.62 821
2357.08 869
2357.54 781
2358.00 795
2358.46 812
2358.91 830
2359.37 788
2359.83 659
2360.29 813
2360.74 748
2361.20 766
2361.66 729
2362.12 771
2362.58 743
2363.04 756
2363.49 758
2363.95 671
2364.41 686
2364.87 689
2365.33 777
2365.79 793
2366.24 923
2366.70 857
2367.16 794
2367.62 851
2368.08 841
2368.54 790
2369.00 888
2369.46 806
2369.91 830
2370.37 900
2370.83 853
2371.29 879
2371.75 887
2372.21 1030
2372.67 880
2373.13 829
2373.59 957
2374.05 952
2374.51 1044
2374.97 858
2375.42 985
2375.88 1020
2376.34 963
2376.80 1068
2377.26 911
2377.72 939
2378.18 931
2378.64 923
2379.10 821
2379.56 851
2380.02 854
2380.48 802
2380.94 798
2381.40 710
2381.86 834
2382.32 790
2382.78 760
2383.24 779
2383.70 712
2384.16 738
2384.62 816
2385.08 794
2385.54 813
2386.00 801
2386.47 721
2386.93 793
2387.39 724
2387.85 736
2388.31 805
2388.77 882
2389.23 857
2389.69 829
2390.15 778
2390.61 868
2391.07 823
2391.53 818
2391.99 902
2392.46 789
2392.92 726
2393.38 778
2393.84 868
2394.30 1027
2394.76 860
2395.22 893
2395.68 851
2396.15 816
2396.61 887
2397.07 901
2397.53 655
2397.99 786
2398.45 761
2398.92 724
2399.38 803
2399.84 920
2400.30 826
2400.76 772
2401.23 843
2401.69 845
2402.15 789
2402.61 846
2403.07 867
2403.54 845
2404.00 848
2404.46 729
2404.92 830
2405.38 784
2405.85 764
2406.31 745
2406.77 832
2407.23 833
2407.70 821
2408.16 778
2408.62 764
2409.08 641
2409.55 732
2410.01 850
2410.47 791
2410.94 775
2411.40 663
2411.86 748
2412.32 820
2412.79 800
2413.25 784
2413.71 660
2414.18 812
2414.64 877
2415.10 894
2415.57 901
2416.03 1038
2416.49 964
2416.96 882
2417.42 910
2417.88 917
2418.35 940
2418.81 891
2419.28 993
2419.74 960
2420.20 934
2420.67 894
2421.13 842
2421.59 911
2422.06 880
2422.52 824
2422.99 681
2423.45 863
2423.91 812
2424.38 842
2424.84 948
2425.31 938
2425.77 823
2426.24 853
2426.70 876
2427.16 837
2427.63 673
2428.09 728
2428.56 884
2429.02 809
2429.49 856
2429.95 848
2430.42 825
2430.88 797
2431.35 798
2431.81 831
2432.28 851
2432.74 912
2433.21 875
2433.67 905
2434.14 849
2434.60 908
2435.07 765
2435.53 785
2436.00 880
2436.46 828
2436.93 770
2437.39 819
2437.86 784
2438.32 766
2438.79 763
2439.26 782
2439.72 932
2440.19 884
2440.65 814
2441.12 931
2441.58 895
2442.05 931
2442.52 948
2442.98 914
2443.45 888
2443.91 852
2444.38 878
2444.85 821
2445.31 798
2445.78 735
2446.24 773
2446.71 813
2447.18 951
2447.64 924
2448.11 857
2448.58 788
2449.04 782
2449.51 850
2449.98 734
2450.44 780
2450.91 719
2451.38 748
2451.84 853
2452.31 828
2452.78 685
2453.24 734
2453.71 741
2454.18 774
2454.64 743
2455.11 770
2455.58 763
2456.05 835
2456.51 766
2456.98 687
2457.45 804
2457.92 655
2458.38 782
2458.85 764
2459.32 751
2459.79 864
2460.25 851
2460.72 798
2461.19 737
2461.66 738
2462.12 664
2462.59 626
2463.06 723
2463.53 689
2464.00 745
2464.46 736
2464.93 785
2465.40 823
2465.87 749
2466.34 738
2466.80 836
2467.27 786
2467.74 770
2468.21 791
2468.68 778
2469.15 837
2469.61 815
2470.08 786
2470.55 676
2471.02 730
2471.49 825
2471.96 670
2472.43 810
2472.89 756
2473.36 787
2473.83 780
2474.30 874
2474.77 761
2475.24 685
2475.71 752
2476.18 690
2476.65 782
2477.12 803
2477.59 855
2478.05 802
2478.52 747
2478.99 755
2479.46 683
2479.93 726
2480.40 768
2480.87 700
2481.34 674
2481.81 675
2482.28 790
2482.75 748
2483.22 772
2483.69 751
2484.16 801
2484.63 735
2485.10 789
2485.57 801
2486.04 736
2486.51 696
2486.98 777
2487.45 821
2487.92 845
2488.39 879
2488.86 840
2489.33 902
2489.80 944
2490.27 1010
2490.74 985
2491.21 940
2491.68 945
2492.15 700
2492.62 711
2493.10 768
2493.57 761
2494.04 814
2494.51 723
2494.98 716
2495.45 688
2495.92 714
2496.39 771
2496.86 849
2497.33 811
2497.80 801
2498.28 725
2498.75 661
2499.22 731
2499.69 675
2500.16 650
2500.63 730
2501.10 816
2501.58 739
2502.05 774
2502.52 783
2502.99 782
2503.46 729
2503.93 801
2504.41 795
2504.88 884
2505.35 807
2505.82 750
2506.29 756
2506.76 780
2507.24 878
2507.71 856
2508.18 831
2508.65 810
2509.13 860
2509.60 888
2510.07 895
2510.54 953
2511.01 909
2511.49 853
2511.96 839
2512.43 1002
2512.90 988
2513.38 1043
2513.85 975
2514.32 827
2514.80 971
2515.27 880
2515.74 788
2516.21 828
2516.69 827
2517.16 807
2517.63 805
2518.11 746
2518.58 858
2519.05 883
2519.53 825
2520.00 752
2520.47 842
2520.95 815
2521.42 836
2521.89 796
2522.37 862
2522.84 780
2523.31 926
2523.79 972
2524.26 851
2524.73 890
2525.21 741
2525.68 794
2526.16 756
2526.63 816
2527.10 752
2527.58 752
2528.05 903
2528.52 825
2529.00 821
2529.47 760
2529.95 804
2530.42 957
2530.90 898
2531.37 841
2531.84 870
2532.32 838
2532.79 829
2533.27 976
2533.74 939
2534.22 850
2534.69 739
2535.17 708
2535.64 714
2536.12 862
2536.59 836
2537.07 838
2537.54 916
2538.02 886
2538.49 802
2538.97 782
2539.44 836
2539.92 872
2540.39 824
2540.87 696
2541.34 792
2541.82 812
2542.29 845
2542.77 1072
2543.24 940
2543.72 967
2544.19 922
2544.67 862
2545.14 833
2545.62 920
2546.10 930
2546.57 996
2547.05 1008
2547.52 899
2548.00 983
2548.47 869
2548.95 916
2549.43 966
2549.90 911
2550.38 1047
2550.86 989
2551.33 1004
2551.81 957
2552.28 940
2552.76 908
2553.24 929
2553.71 889
2554.19 909
2554.67 927
2555.14 929
2555.62 919
2556.10 788
2556.57 740
2557.05 732
2557.53 837
2558.00 793
2558.48 783
2558.96 775
2559.43 825
2559.91 763
2560.39 725
2560.86 746
2561.34 848
2561.82 726
2562.30 742
2562.77 771
2563.25 771
2563.73 857
2564.21 830
2564.68 726
2565.16 870
2565.64 830
2566.12 707
2566.59 620
2567.07 669
2567.55 765
2568.03 728
2568.50 687
2568.98 671
2569.46 836
2569.94 736
2570.42 716
2570.89 748
2571.37 831
2571.85 734
2572.33 773
2572.81 704
2573.28 851
2573.76 835
2574.24 787
2574.72 811
2575.20 955
2575.68 799
2576.15 830
2576.63 842
2577.11 715
2577.59 779
2578.07 795
2578.55 826
2579.03 765
2579.50 750
2579.98 813
2580.46 755
2580.94 731
2581.42 754
2581.90 727
2582.38 728
2582.86 737
2583.34 755
2583.82 800
2584.30 773
2584.77 824
2585.25 787
2585.73 778
2586.21 874
2586.69 884
2587.17 893
2587.65 849
2588.13 800
2588.61 778
2589.09 742
2589.57 680
2590.05 736
2590.53 766
2591.01 837
2591.49 916
2591.97 728
2592.45 670
2592.93 675
2593.41 769
2593.89 688
2594.37 805
2594.85 829
2595.33 796
2595.81 814
2596.29 758
2596.77 749
2597.25 784
2597.73 747
2598.21 754
2598.69 775
2599.17 786
2599.65 875
2600.14 745
2600.62 730
2601.10 749
2601.58 873
2602.06 791
2602.54 745
2603.02 727
2603.50 789
2603.98 822
2604.46 790
2604.95 879
2605.43 788
2605.91 759
2606.39 813
2606.87 844
2607.35 856
2607.83 775
2608.31 735
2608.80 801
2609.28 713
2609.76 656
2610.24 761
2610.72 789
2611.20 746
2611.69 767
2612.17 797
2612.65 737
2613.13 818
2613.61 788
2614.10 772
2614.58 842
2615.06 869
2615.54 866
2616.02 867
2616.51 916
2616.99 715
2617.47 731
2617.95 797
2618.44 809
2618.92 872
2619.40 866
2619.88 844
2620.37 837
2620.85 813
2621.33 842
2621.81 847
2622.30 838
2622.78 633
2623.26 773
2623.75 820
2624.23 844
2624.71 870
2625.19 831
2625.68 805
2626.16 773
2626.64 773
2627.13 795
2627.61 769
2628.09 917
2628.58 889
2629.06 1065
2629.54 895
2630.03 941
2630.51 1090
2630.99 926
2631.48 1041
2631.96 1027
2632.45 896
2632.93 1030
2633.41 1098
2633.90 1105
2634.38 988
2634.86 1089
2635.35 1006
2635.83 1010
2636.32 884
2636.80 918
2637.28 826
2637.77 845
2638.25 827
2638.74 691
2639.22 743
2639.71 809
2640.19 762
2640.68 797
2641.16 755
2641.64 859
2642.13 622
2642.61 706
2643.10 787
2643.58 734
2644.07 644
2644.55 764
2645.04 784
2645.52 698
2646.01 756
2646.49 722
2646.98 786
2647.46 707
2647.95 798
2648.43 775
2648.92 702
2649.40 775
2649.89 876
2650.37 813
2650.86 832
2651.34 861
2651.83 769
2652.32 769
2652.80 720
2653.29 786
2653.77 705
2654.26 753
2654.74 804
2655.23 819
2655.72 787
2656.20 806
2656.69 785
2657.17 781
2657.66 690
2658.15 805
2658.63 850
2659.12 710
2659.60 756
2660.09 718
2660.58 838
2661.06 746
2661.55 749
2662.04 753
2662.52 837
2663.01 774
2663.49 765
2663.98 778
2664.47 760
2664.95 836
2665.44 954
2665.93 877
2666.42 750
2666.90 936
2667.39 772
2667.88 645
2668.36 849
2668.85 908
2669.34 810
2669.82 834
2670.31 845
2670.80 786
2671.29 799
2671.77 856
2672.26 1056
2672.75 969
2673.24 1055
2673.72 1051
2674.21 930
2674.70 879
2675.19 982
2675.67 939
2676.16 1146
2676.65 1131
2677.14 1035
2677.62 868
2678.11 765
2678.60 854
2679.09 821
2679.58 766
2680.06 764
2680.55 822
2681.04 739
2681.53 735
2682.02 720
2682.51 645
2682.99 697
2683.48 635
2683.97 647
2684.46 810
2684.95 798
2685.44 837
2685.92 742
2686.41 733
2686.90 763
2687.39 781
2687.88 659
2688.37 657
2688.86 621
2689.35 666
2689.83 771
2690.32 776
2690.81 752
2691.30 736
2691.79 782
2692.28 792
2692.77 699
2693.26 677
2693.75 797
2694.24 632
2694.73 645
2695.22 642
2695.71 703
2696.20 742
2696.68 821
2697.17 719
2697.66 785
2698.15 751
2698.64 761
2699.13 805
2699.62 766
2700.11 849
2700.60 899
2701.09 785
2701.58 876
2702.07 783
2702.56 905
2703.05 842
2703.54 797
2704.03 858
2704.52 843
2705.01 802
2705.50 784
2706.00 767
2706.49 833
2706.98 794
2707.47 786
2707.96 723
2708.45 722
2708.94 657
2709.43 765
2709.92 807
2710.41 793
2710.90 762
2711.39 750
2711.88 815
2712.37 759
2712.87 806
2713.36 848
2713.85 784
2714.34 750
2714.83 853
2715.32 893
2715.81 824
2716.30 870
2716.80 918
2717.29 785
2717.78 828
2718.27 795
2718.76 788
2719.25 880
2719.75 912
2720.24 1010
2720.73 851
2721.22 939
2721.71 755
2722.20 755
2722.70 761
2723.19 759
2723.68 959
2724.17 906
2724.66 905
2725.16 974
2725.65 919
2726.14 810
2726.63 823
2727.13 908
2727.62 741
2728.11 774
2728.60 801
2729.10 792
2729.59 821
2730.08 759
2730.57 773
2731.07 616
2731.56 707
2732.05 798
2732.54 868
2733.04 795
2733.53 813
2734.02 837
2734.52 781
2735.01 773
2735.50 865
2736.00 888
2736.49 823
2736.98 756
2737.47 830
2737.97 1049
2738.46 956
2738.95 1025
2739.45 931
2739.94 873
2740.44 898
2740.93 931
2741.42 783
2741.92 883
2742.41 780
2742.90 887
2743.40 964
2743.89 898
2744.39 789
2744.88 779
2745.37 843
2745.87 813
2746.36 720
2746.86 687
2747.35 733
2747.84 827
2748.34 902
2748.83 826
2749.33 819
2749.82 850
2750.32 758
2750.81 835
2751.30 775
2751.80 764
2752.29 896
2752.79 802
2753.28 848
2753.78 845
2754.27 819
2754.77 861
2755.26 851
2755.76 758
2756.25 674
2756.75 696
2757.24 653
2757.74 829
2758.23 650
2758.73 644
2759.22 699
2759.72 700
2760.21 743
2760.71 841
2761.20 861
2761.70 878
2762.20 735
2762.69 750
2763.19 786
2763.68 805
2764.18 821
2764.67 748
2765.17 731
2765.67 666
2766.16 719
2766.66 847
2767.15 821
2767.65 830
2768.14 859
2768.64 806
2769.14 861
2769.63 884
2770.13 758
2770.63 693
2771.12 734
2771.62 775
2772.11 762
2772.61 801
2773.11 807
2773.60 892
2774.10 846
2774.60 778
2775.09 975
2775.59 960
2776.09 893
2776.58 949
2777.08 1037
2777.58 976
2778.07 868
2778.57 897
2779.07 952
2779.57 882
2780.06 985
2780.56 907
2781.06 898
2781.55 758
2782.05 850
2782.55 959
2783.05 904
2783.54 790
2784.04 734
2784.54 741
2785.04 799
2785.53 734
2786.03 863
2786.53 905
2787.03 740
2787.52 717
2788.02 783
2788.52 719
2789.02 674
2789.52 784
2790.01 801
2790.51 848
2791.01 845
2791.51 809
2792.01 739
2792.50 765
2793.00 701
2793.50 751
2794.00 759
2794.50 778
2795.00 774
2795.50 797
2795.99 781
2796.49 817
2796.99 902
2797.49 846
2797.99 785
2798.49 799
2798.99 917
2799.48 952
2799.98 815
2800.48 707
2800.98 759
2801.48 885
2801.98 898
2802.48 776
2802.98 856
2803.48 919
2803.98 884
2804.48 725
2804.97 818
2805.47 909
2805.97 817
2806.47 782
2806.97 718
2807.47 812
2807.97 914
2808.47 922
2808.97 780
2809.47 832
2809.97 860
2810.47 860
2810.97 766
2811.47 878
2811.97 945
2812.47 860
2812.97 725
2813.47 709
2813.97 838
2814.47 782
2814.97 675
2815.47 728
2815.97 728
2816.47 603
2816.97 731
2817.47 685
2817.97 680
2818.47 633
2818.97 803
2819.47 872
2819.98 827
2820.48 806
2820.98 760
2821.48 725
2821.98 863
2822.48 894
2822.98 811
2823.48 763
2823.98 754
2824.48 892
2824.98 864
2825.49 862
2825.99 750
2826.49 721
2826.99 762
2827.49 830
2827.99 833
2828.49 892
2828.99 815
2829.50 799
2830.00 796
2830.50 814
2831.00 799
2831.50 789
2832.00 827
2832.51 715
2833.01 686
2833.51 713
2834.01 718
2834.51 775
2835.02 701
2835.52 707
2836.02 696
2836.52 721
2837.02 856
2837.53 847
2838.03 787
2838.53 720
2839.03 781
2839.54 729
2840.04 767
2840.54 716
2841.04 723
2841.55 742
2842.05 819
2842.55 753
2843.05 743
2843.56 739
2844.06 821
2844.56 868
2845.07 817
2845.57 804
2846.07 894
2846.57 828
2847.08 757
2847.58 835
2848.08 927
2848.59 885
2849.09 866
2849.59 850
2850.10 753
2850.60 760
2851.10 774
2851.61 825
2852.11 784
2852.61 706
2853.12 791
2853.62 799
2854.12 791
2854.63 765
2855.13 823
2855.64 802
2856.14 857
2856.64 854
2857.15 826
2857.65 852
2858.16 857
2858.66 878
2859.16 784
2859.67 778
2860.17 721
2860.68 814
2861.18 743
2861.69 744
2862.19 699
2862.69 709
2863.20 772
2863.70 721
2864.21 671
2864.71 790
2865.22 838
2865.72 797
2866.23 735
2866.73 707
2867.24 599
2867.74 814
2868.25 926
2868.75 810
2869.26 806
2869.76 839
2870.27 818
2870.77 863
2871.28 825
2871.78 755
2872.29 890
2872.79 995
2873.30 967
2873.80 800
2874.31 823
2874.81 932
2875.32 955
2875.83 928
2876.33 864
2876.84 899
2877.34 839
2877.85 881
2878.35 955
2878.86 1045
2879.37 857
2879.87 848
2880.38 899
2880.88 823
2881.39 836
2881.90 911
2882.40 857
2882.91 836
2883.41 767
2883.92 712
2884.43 678
2884.93 776
2885.44 844
2885.95 806
2886.45 768
2886.96 780
2887.47 758
2887.97 941
2888.48 895
2888.99 885
2889.49 999
2890.00 1106
2890.51 1013
2891.01 1045
2891.52 955
2892.03 870
2892.54 1052
2893.04 867
2893.55 994
2894.06 1143
2894.56 1206
2895.07 1249
2895.58 1272
2896.09 1168
2896.59 1094
2897.10 1210
2897.61 1073
2898.12 992
2898.62 976
2899.13 934
2899.64 998
2900.15 926
2900.65 894
2901.16 840
2901.67 895
2902.18 879
2902.69 776
2903.19 896
2903.70 993
2904.21 820
2904.72 960
2905.23 992
2905.73 894
2906.24 916
2906.75 1032
2907.26 1038
2907.77 807
2908.28 823
2908.79 793
2909.29 730
2909.80 820
2910.31 882
2910.82 770
2911.33 839
2911.84 878
2912.35 808
2912.85 867
2913.36 849
2913.87 862
2914.38 844
2914.89 896
2915.40 861
2915.91 774
2916.42 904
2916.93 917
2917.44 856
2917.95 829
2918.45 800
2918.96 826
2919.47 922
2919.98 934
2920.49 815
2921.00 816
2921.51 850
2922.02 868
2922.53 832
2923.04 830
2923.55 794
2924.06 855
2924.57 904
2925.08 901
2925.59 847
2926.10 709
2926.61 772
2927.12 828
2927.63 851
2928.14 746
2928.65 781
2929.16 698
2929.67 708
2930.18 677
2930.69 794
2931.20 799
2931.71 813
2932.22 817
2932.73 794
2933.25 694
2933.76 670
2934.27 883
2934.78 917
2935.29 811
2935.80 930
2936.31 987
2936.82 865
2937.33 810
2937.84 869
2938.35 922
2938.87 1091
2939.38 876
2939.89 867
2940.40 1021
2940.91 1065
2941.42 885
2941.93 907
2942.44 926
2942.96 895
2943.47 860
2943.98 881
2944.49 809
2945.00 848
2945.51 798
2946.03 728
2946.54 767
2947.05 683
2947.56 723
2948.07 748
2948.59 819
2949.10 754
2949.61 682
2950.12 696
2950.63 742
2951.15 811
2951.66 792
2952.17 760
2952.68 779
2953.19 711
2953.71 749
2954.22 762
2954.73 771
2955.24 934
2955.76 910
2956.27 810
2956.78 685
2957.30 825
2957.81 871
2958.32 918
2958.83 842
2959.35 897
2959.86 914
2960.37 840
2960.89 914
2961.40 813
2961.91 826
2962.43 972
2962.94 957
2963.45 951
2963.96 836
2964.48 855
2964.99 936
2965.51 960
2966.02 818
2966.53 832
2967.05 815
2967.56 884
2968.07 805
2968.59 817
2969.10 809
2969.61 930
2970.13 854
2970.64 792
2971.16 868
2971.67 855
2972.18 899
2972.70 819
2973.21 720
2973.73 727
2974.24 761
2974.75 834
2975.27 825
2975.78 849
2976.30 797
2976.81 942
2977.33 891
2977.84 891
2978.36 977
2978.87 998
2979.38 952
2979.90 930
2980.41 920
2980.93 948
2981.44 959
2981.96 1047
2982.47 1095
2982.99 922
2983.50 826
2984.02 919
2984.53 1005
2985.05 991
2985.56 1020
2986.08 986
2986.59 1112
2987.11 1076
2987.63 1074
2988.14 1002
2988.66 1076
2989.17 1096
2989.69 1122
2990.20 1025
2990.72 1083
2991.23 1276
2991.75 1229
2992.27 1193
2992.78 1118
2993.30 1121
2993.81 1269
2994.33 1263
2994.84 1308
2995.36 1141
2995.88 1093
2996.39 1223
2996.91 1331
2997.43 1299
2997.94 1359
2998.46 1296
2998.97 1430
2999.49 1578
3000.01 1483
3000.52 1595
3001.04 1644
3001.56 1776
3002.07 2045
3002.59 2180
3003.11 2650
3003.62 2857
3004.14 2866
3004.66 2893
3005.17 3006
3005.69 3000
3006.21 2858
3006.72 2820
3007.24 2777
3007.76 2499
3008.28 2050
3008.79 1884
3009.31 1956
3009.83 1696
3010.34 1538
3010.86 1488
3011.38 1364
3011.90 1207
3012.41 1031
3012.93 1230
3013.45 1187
3013.97 1108
3014.48 1111
3015.00 1126
3015.52 1093
3016.04 1160
3016.56 1050
3017.07 1016
3017.59 1053
3018.11 1018
3018.63 1153
3019.15 1167
3019.66 1121
3020.18 1173
3020.70 1213
3021.22 1141
3021.74 1273
3022.26 1077
3022.77 1041
3023.29 1050
3023.81 1180
3024.33 988
3024.85 1103
3025.37 1099
3025.88 1013
3026.40 995
3026.92 933
3027.44 994
3027.96 1038
3028.48 1083
3029.00 975
3029.52 1030
3030.04 988
3030.55 857
3031.07 995
3031.59 1023
3032.11 1068
3032.63 946
3033.15 940
3033.67 1032
3034.19 1014
3034.71 1022
3035.23 954
3035.75 888
3036.27 1052
3036.79 960
3037.31 929
3037.83 865
3038.35 975
3038.87 938
3039.39 1009
3039.91 935
3040.42 997
3040.94 892
3041.46 947
3041.98 842
3042.50 954
3043.03 936
3043.55 1015
3044.07 919
3044.59 1018
3045.11 996
3045.63 916
3046.15 894
3046.67 970
3047.19 1001
3047.71 1093
3048.23 1042
3048.75 958
3049.27 837
3049.79 903
3050.31 1037
3050.83 1031
3051.35 890
3051.87 956
3052.39 954
3052.92 982
3053.44 982
3053.96 978
3054.48 957
3055.00 955
3055.52 1082
3056.04 1035
3056.56 857
3057.09 933
3057.61 947
3058.13 913
3058.65 967
3059.17 899
3059.69 972
3060.21 965
3060.74 934
3061.26 946
3061.78 967
3062.30 957
3062.82 1042
3063.34 914
3063.87 872
3064.39 1005
3064.91 1164
3065.43 1051
3065.95 1081
3066.48 1024
3067.00 1080
3067.52 1138
3068.04 1081
3068.57 952
3069.09 1029
3069.61 1062
3070.13 1093
3070.66 1046
3071.18 1152
3071.70 1004
3072.22 967
3072.75 984
3073.27 1045
3073.79 954
3074.31 1098
3074.84 1185
3075.36 1021
3075.88 1070
3076.41 1115
3076.93 1244
3077.45 1130
3077.97 1283
3078.50 1329
3079.02 1385
3079.54 1499
3080.07 1363
3080.59 1300
3081.11 1442
3081.64 1420
3082.16 1451
3082.68 1514
3083.21 1538
3083.73 1411
3084.26 1273
3084.78 1247
3085.30 1370
3085.83 1286
3086.35 1339
3086.87 1271
3087.40 1271
3087.92 1265
3088.45 1149
3088.97 1000
3089.49 1045
3090.02 1171
3090.54 1110
3091.07 1109
3091.59 1240
3092.11 1295
3092.64 1388
3093.16 1444
3093.69 1459
3094.21 1388
3094.74 1522
3095.26 1541
3095.79 1570
3096.31 1623
3096.84 1567
3097.36 1726
3097.89 1689
3098.41 1811
3098.93 2189
3099.46 2497
3099.98 2724
3100.51 2978
3101.03 3381
3101.56 4105
3102.09 4543
3102.61 4675
3103.14 5201
3103.66 5144
3104.19 5165
3104.71 5030
3105.24 4437
3105.76 4433
3106.29 3863
3106.81 3361
3107.34 3072
3107.86 2555
3108.39 2175
3108.92 2180
3109.44 2160
3109.97 1838
3110.49 1760
3111.02 1866
3111.55 1819
3112.07 1912
3112.60 1729
3113.12 1656
3113.65 1812
3114.18 1580
3114.70 1730
3115.23 1506
3115.75 1295
3116.28 1247
3116.81 1496
3117.33 1405
3117.86 1376
3118.39 1338
3118.91 1360
3119.44 1509
3119.97 1420
3120.49 1522
3121.02 1557
3121.55 1332
3122.07 1486
3122.60 1456
3123.13 1316
3123.65 1346
3124.18 1382
3124.71 1443
3125.24 1212
3125.76 1136
3126.29 1134
3126.82 1252
3127.34 1237
3127.87 1073
3128.40 1002
3128.93 970
3129.45 1058
3129.98 1018
3130.51 1007
3131.04 1106
3131.56 1073
3132.09 1132
3132.62 1003
3133.15 934
3133.68 936
3134.20 1019
3134.73 1116
3135.26 1123
3135.79 1199
3136.32 1090
3136.84 988
3137.37 1013
3137.90 1028
3138.43 946
3138.96 949
3139.48 1009
3140.01 1083
3140.54 1157
3141.07 1043
3141.60 958
3142.13 989
3142.66 1055
3143.18 949
3143.71 905
3144.24 1004
3144.77 996
3145.30 1042
3145.83 1009
3146.36 1111
3146.89 1031
3147.41 1097
3147.94 1052
3148.47 975
3149.00 1028
3149.53 934
3150.06 1093
3150.59 1153
3151.12 1211
3151.65 1069
3152.18 1019
3152.71 1035
3153.24 1011
3153.77 1128
3154.30 1052
3154.82 1144
3155.35 1116
3155.88 1044
3156.41 1042
3156.94 1076
3157.47 1214
3158.00 1063
3158.53 992
3159.06 1151
3159.59 1232
3160.12 1343
3160.65 1180
3161.18 1139
3161.71 1052
3162.24 978
3162.77 1045
3163.30 1031
3163.83 907
3164.37 1055
3164.90 926
3165.43 875
3165.96 969
3166.49 992
3167.02 1051
3167.55 841
3168.08 939
3168.61 885
3169.14 966
3169.67 863
3170.20 1026
3170.73 1049
3171.26 1074
3171.80 1188
3172.33 1117
3172.86 1121
3173.39 1065
3173.92 1121
3174.45 1255
3174.98 1283
3175.51 1211
3176.05 1250
3176.58 1215
3177.11 1136
3177.64 1083
3178.17 1030
3178.70 966
3179.23 973
3179.77 990
3180.30 962
3180.83 883
3181.36 910
3181.89 904
3182.43 883
3182.96 888
3183.49 864
3184.02 819
3184.55 878
3185.09 1030
3185.62 976
3186.15 900
3186.68 945
3187.21 922
3187.75 871
3188.28 943
3188.81 984
3189.34 858
3189.88 843
3190.41 971
3190.94 1052
3191.47 1109
3192.01 844
3192.54 952
3193.07 963
3193.61 1070
3194.14 908
3194.67 894
3195.20 1001
3195.74 915
3196.27 925
3196.80 946
3197.34 1113
3197.87 1109
3198.40 1019
3198.94 1026
3199.47 958
3200.00 909
3200.54 959
3201.07 1141
3201.60 1069
3202.14 1046
3202.67 935
3203.21 1012
3203.74 1013
3204.27 1020
3204.81 994
3205.34 914
3205.87 1127
3206.41 1234
3206.94 1105
3207.48 1175
3208.01 1155
3208.54 1092
3209.08 1187
3209.61 1330
3210.15 1250
3210.68 1358
3211.22 1147
3211.75 1210
3212.28 1269
3212.82 1263
3213.35 1338
3213.89 1161
3214.42 1169
3214.96 1166
3215.49 1181
3216.03 1035
3216.56 1046
3217.10 982
3217.63 1004
3218.17 983
3218.70 937
3219.24 1019
3219.77 987
3220.31 953
3220.84 1004
3221.38 1061
3221.91 1112
3222.45 1012
3222.98 1181
3223.52 1308
3224.05 1304
3224.59 1267
3225.12 1345
3225.66 1358
3226.19 1321
3226.73 1301
3227.27 1137
3227.80 1241
3228.34 1318
3228.87 1283
3229.41 1337
3229.94 1332
3230.48 1335
3231.02 1414
3231.55 1359
3232.09 1226
3232.62 1197
3233.16 1351
3233.70 1332
3234.23 1355
3234.77 1459
3235.31 1198
3235.84 1299
3236.38 1356
3236.91 1391
3237.45 1428
3237.99 1472
3238.52 1302
3239.06 1282
3239.60 1255
3240.13 1517
3240.67 1488
3241.21 1483
3241.75 1318
3242.28 1437
3242.82 1395
3243.36 1542
3243.89 1234
3244.43 1276
3244.97 1373
3245.50 1443
3246.04 1403
3246.58 1336
3247.12 1359
3247.65 1517
3248.19 1360
3248.73 1470
3249.27 1455
3249.80 1414
3250.34 1463
3250.88 1656
3251.42 1625
3251.95 1400
3252.49 1499
3253.03 1516
3253.57 1492
3254.11 1545
3254.64 1533
3255.18 1572
3255.72 1678
3256.26 1702
3256.80 1761
3257.33 1851
3257.87 1891
3258.41 2111
3258.95 2216
3259.49 2178
3260.02 2585
3260.56 2701
3261.10 2691
3261.64 3024
3262.18 3203
3262.72 3499
3263.26 3782
3263.79 4105
3264.33 4217
3264.87 4423
3265.41 4869
3265.95 4650
3266.49 4859
3267.03 4781
3267.57 4882
3268.11 4531
3268.64 4570
3269.18 4206
3269.72 3703
3270.26 3346
3270.80 2999
3271.34 3021
3271.88 2650
3272.42 2121
3272.96 2226
3273.50 2167
3274.04 2004
3274.58 1931
3275.12 1910
3275.66 1954
3276.20 1963
3276.74 1917
3277.28 1744
3277.82 1716
3278.36 1754
3278.90 1890
3279.44 1870
3279.98 1860
3280.52 1893
3281.06 1914
3281.60 1737
3282.14 1703
3282.68 1771
3283.22 1715
3283.76 1748
3284.30 1957
3284.84 1982
3285.38 1854
3285.92 1897
3286.46 1773
3287.00 1835
3287.54 1879
3288.08 1948
3288.62 1894
3289.16 1801
3289.70 1795
3290.24 2026
3290.79 2048
3291.33 1850
3291.87 2111
3292.41 2193
3292.95 2192
3293.49 2452
3294.03 2348
3294.57 2348
3295.11 2351
3295.66 2677
3296.20 2593
3296.74 2475
3297.28 2679
3297.82 2615
3298.36 2438
3298.90 2469
3299.45 2404
3299.99 2088
3300.53 2160
3301.07 2065
3301.61 2109
3302.16 2100
3302.70 2274
3303.24 2249
3303.78 2360
3304.32 2329
3304.87 2387
3305.41 2284
3305.95 2068
3306.49 1903
3307.03 1987
3307.58 1903
3308.12 1838
3308.66 1880
3309.20 1685
3309.75 1742
3310.29 1909
3310.83 2139
3311.37 1887
3311.92 1725
3312.46 1868
3313.00 1934
3313.54 2038
3314.09 2153
3314.63 2037
3315.17 2117
3315.72 2197
3316.26 2248
3316.80 2081
3317.35 2310
3317.89 2443
3318.43 2439
3318.97 2504
3319.52 2481
3320.06 2470
3320.60 2641
3321.15 2493
3321.69 2431
3322.23 2448
3322.78 2636
3323.32 2423
3323.87 2322
3324.41 2394
3324.95 2566
3325.50 2440
3326.04 2311
3326.58 2329
3327.13 2196
3327.67 2092
3328.22 2025
3328.76 2225
3329.30 2392
3329.85 2752
3330.39 3313
3330.94 3676
3331.48 4164
3332.03 5224
3332.57 6760
3333.11 7888
3333.66 9228
3334.20 10215
3334.75 11551
3335.29 12820
3335.84 13351
3336.38 13181
3336.93 13229
3337.47 12890
3338.02 12278
3338.56 11335
3339.11 10199
3339.65 8729
3340.20 7266
3340.74 6284
3341.29 5045
3341.83 4314
3342.38 3627
3342.92 3194
3343.47 2833
3344.01 2399
3344.56 2226
3345.10 2251
3345.65 2148
3346.19 2105
3346.74 2081
3347.28 2337
3347.83 2179
3348.38 2202
3348.92 2210
3349.47 2403
3350.01 2248
3350.56 2448
3351.10 2454
3351.65 2404
3352.20 2273
3352.74 2331
3353.29 2311
3353.83 2332
3354.38 2066
3354.93 1985
3355.47 1912
3356.02 1933
3356.56 1726
3357.11 1877
3357.66 1798
3358.20 1870
3358.75 1785
3359.30 1695
3359.84 1739
3360.39 1694
3360.94 1743
3361.48 1817
3362.03 1758
3362.58 1608
3363.12 1883
3363.67 1781
3364.22 1928
3364.76 1846
3365.31 1650
3365.86 1699
3366.41 1750
3366.95 1724
3367.50 1737
3368.05 1558
3368.59 1684
3369.14 1883
3369.69 1703
3370.24 1660
3370.78 1763
3371.33 1849
3371.88 1882
3372.43 1704
3372.97 1787
3373.52 1837
3374.07 1940
3374.62 1953
3375.17 1737
3375.71 1798
3376.26 1759
3376.81 1707
3377.36 1545
3377.91 1520
3378.45 1483
3379.00 1434
3379.55 1472
3380.10 1517
3380.65 1454
3381.19 1327
3381.74 1416
3382.29 1326
3382.84 1537
3383.39 1483
3383.94 1276
3384.49 1360
3385.03 1387
3385.58 1228
3386.13 1374
3386.68 1325
3387.23 1211
3387.78 1246
3388.33 1196
3388.88 1252
3389.42 1213
3389.97 1280
3390.52 1277
3391.07 1156
3391.62 1139
3392.17 1226
3392.72 1105
3393.27 1159
3393.82 1079
3394.37 1103
3394.92 1101
3395.47 1134
3396.02 1104
3396.57 1130
3397.11 1130
3397.66 1140
3398.21 1100
3398.76 1139
3399.31 1170
3399.86 1134
3400.41 1127
3400.96 1079
3401.51 1091
3402.06 1009
3402.61 1103
3403.16 1039
3403.71 950
3404.26 1003
3404.81 1124
3405.36 1093
3405.91 965
3406.46 1082
3407.02 1102
3407.57 1079
3408.12 1016
3408.67 1130
3409.22 994
3409.77 996
3410.32 1046
3410.87 1069
3411.42 1089
3411.97 1031
3412.52 1230
3413.07 1310
3413.62 1218
3414.17 1092
3414.73 1078
3415.28 1354
3415.83 1216
3416.38 1072
3416.93 1062
3417.48 985
3418.03 1072
3418.58 1000
3419.14 1075
3419.69 951
3420.24 1136
3420.79 1176
3421.34 1127
3421.89 1134
3422.44 1118
3423.00 1156
3423.55 1208
3424.10 1171
3424.65 1105
3425.20 1286
3425.76 1237
3426.31 1178
3426.86 1087
3427.41 1049
3427.96 1111
3428.52 984
3429.07 926
3429.62 962
3430.17 915
3430.72 1049
3431.28 1082
3431.83 1005
3432.38 902
3432.93 1009
3433.49 1051
3434.04 967
3434.59 1075
3435.14 996
3435.70 1039
3436.25 1079
3436.80 1078
3437.36 1004
3437.91 1052
3438.46 1127
3439.01 974
3439.57 974
3440.12 1106
3440.67 1077
3441.23 1085
3441.78 1080
3442.33 1074
3442.89 1018
3443.44 957
3443.99 1134
3444.55 1116
3445.10 1077
3445.65 989
3446.21 998
3446.76 965
3447.31 924
3447.87 1064
3448.42 1022
3448.98 1000
3449.53 1084
3450.08 1000
3450.64 911
3451.19 882
3451.75 1010
3452.30 951
3452.85 968
3453.41 1000
3453.96 956
3454.52 937
3455.07 935
3455.62 1035
3456.18 895
3456.73 994
3457.29 1001
3457.84 974
3458.40 1088
3458.95 1046
3459.51 1044
3460.06 1015
3460.62 964
3461.17 1052
3461.72 1078
3462.28 1189
3462.83 1054
3463.39 1133
3463.94 1032
3464.50 1101
3465.05 1252
3465.61 1234
3466.17 1125
3466.72 1154
3467.28 1282
3467.83 1245
3468.39 1119
3468.94 1270
3469.50 1335
3470.05 1449
3470.61 1382
3471.16 1392
3471.72 1441
3472.27 1364
3472.83 1373
3473.39 1431
3473.94 1271
3474.50 1354
3475.05 1472
3475.61 1236
3476.17 1410
3476.72 1222
3477.28 1260
3477.83 1375
3478.39 1307
3478.95 1356
3479.50 1452
3480.06 1558
3480.61 1602
3481.17 1564
3481.73 1567
3482.28 1459
3482.84 1702
3483.40 1710
3483.95 1623
3484.51 1566
3485.07 1820
3485.62 1773
3486.18 1728
3486.74 1798
3487.29 1886
3487.85 2264
3488.41 2697
3488.97 3346
3489.52 3664
3490.08 3881
3490.64 4157
3491.19 4444
3491.75 4976
3492.31 5136
3492.87 5455
3493.42 5096
3493.98 5078
3494.54 4645
3495.09 4196
3495.65 3873
3496.21 3605
3496.77 3175
3497.33 2576
3497.88 2383
3498.44 2270
3499.00 2267
3499.56 2252
3500.11 2469
3500.67 2256
3501.23 2246
3501.79 2432
3502.35 2522
3502.90 2535
3503.46 2797
3504.02 2701
3504.58 2838
3505.14 3062
3505.70 2872
3506.25 2938
3506.81 2902
3507.37 2739
3507.93 2641
3508.49 2445
3509.05 2333
3509.61 2060
3510.16 1986
3510.72 1910
3511.28 1608
3511.84 1504
3512.40 1504
3512.96 1415
3513.52 1411
3514.08 1444
3514.63 1382
3515.19 1178
3515.75 1086
3516.31 1151
3516.87 1135
3517.43 1212
3517.99 1261
3518.55 1187
3519.11 1222
3519.67 1180
3520.23 1122
3520.79 1228
3521.35 1237
3521.91 1296
3522.47 1176
3523.03 1205
3523.59 1289
3524.15 1206
3524.71 1285
3525.26 1237
3525.82 1225
3526.38 1182
3526.94 1208
3527.50 1239
3528.07 1239
3528.63 1091
3529.19 995
3529.75 1051
3530.31 1150
3530.87 1160
3531.43 1135
3531.99 1137
3532.55 1102
3533.11 1139
3533.67 1122
3534.23 1168
3534.79 1194
3535.35 1408
3535.91 1282
3536.47 1301
3537.03 1211
3537.59 1233
3538.15 1169
3538.72 1208
3539.28 1226
3539.84 1317
3540.40 1223
3540.96 1292
3541.52 1183
3542.08 1084
3542.64 1201
3543.20 1106
3543.77 1009
3544.33 1002
3544.89 1047
3545.45 1004
3546.01 891
3546.57 1083
3547.14 1025
3547.70 1027
3548.26 921
3548.82 979
3549.38 1046
3549.94 944
3550.51 985
3551.07 952
3551.63 871
3552.19 980
3552.75 962
3553.32 988
3553.88 913
3554.44 988
3555.00 985
3555.56 861
3556.13 914
3556.69 965
3557.25 874
3557.81 946
3558.38 1018
3558.94 960
3559.50 900
3560.06 908
3560.63 1028
3561.19 975
3561.75 903
3562.32 1051
3562.88 969
3563.44 953
3564.00 980
3564.57 904
3565.13 802
3565.69 971
3566.26 983
3566.82 950
3567.38 903
3567.95 861
3568.51 847
3569.07 860
3569.64 874
3570.20 833
3570.76 893
3571.33 914
3571.89 954
3572.45 1064
3573.02 1014
3573.58 1066
3574.15 992
3574.71 890
3575.27 1004
3575.84 1050
3576.40 901
3576.96 1029
3577.53 1127
3578.09 1103
3578.66 1120
3579.22 1191
3579.79 1084
3580.35 914
3580.91 986
3581.48 1003
3582.04 1098
3582.61 1000
3583.17 839
3583.74 989
3584.30 852
3584.87 857
3585.43 891
3585.99 891
3586.56 835
3587.12 914
3587.69 962
3588.25 932
3588.82 924
3589.38 842
3589.95 790
3590.51 778
3591.08 836
3591.64 926
3592.21 890
3592.77 773
3593.34 723
3593.91 712
3594.47 820
3595.04 937
3595.60 876
3596.17 950
3596.73 819
3597.30 778
3597.86 846
3598.43 883
3599.00 932
3599.56 900
3600.13 945
3600.69 865
3601.26 845
3601.82 834
3602.39 760
3602.96 759
3603.52 801
3604.09 777
3604.65 874
3605.22 812
3605.79 937
3606.35 984
3606.92 860
3607.49 829
3608.05 840
3608.62 893
3609.19 878
3609.75 791
3610.32 761
3610.89 725
3611.45 767
3612.02 861
3612.59 815
3613.15 834
3613.72 832
3614.29 754
3614.85 865
3615.42 907
3615.99 909
3616.55 947
3617.12 930
3617.69 876
3618.26 1037
3618.82 996
3619.39 984
3619.96 1055
3620.53 931
3621.09 896
3621.66 949
3622.23 1050
3622.80 911
3623.36 885
3623.93 781
3624.50 824
3625.07 773
3625.63 768
3626.20 849
3626.77 876
3627.34 822
3627.91 819
3628.47 848
3629.04 776
3629.61 685
3630.18 837
3630.75 826
3631.31 866
3631.88 834
3632.45 781
3633.02 861
3633.59 856
3634.16 861
3634.73 885
3635.29 850
3635.86 865
3636.43 744
3637.00 813
3637.57 907
3638.14 863
3638.71 880
3639.28 1003
3639.84 1033
3640.41 969
3640.98 998
3641.55 1033
3642.12 1086
3642.69 1110
3643.26 1039
3643.83 1009
3644.40 975
3644.97 869
3645.54 1030
3646.11 969
3646.67 869
3647.24 963
3647.81 871
3648.38 992
3648.95 935
3649.52 1051
3650.09 970
3650.66 1067
3651.23 1076
3651.80 984
3652.37 1098
3652.94 1258
3653.51 1082
3654.08 1023
3654.65 1007
3655.22 976
3655.79 1018
3656.36 974
3656.93 812
3657.50 934
3658.07 942
3658.64 968
3659.21 1063
3659.78 980
3660.35 1073
3660.93 989
3661.50 945
3662.07 952
3662.64 926
3663.21 1153
3663.78 1167
3664.35 1164
3664.92 1277
3665.49 1212
3666.06 1150
3666.63 1186
3667.20 1207
3667.78 1133
3668.35 1032
3668.92 1076
3669.49 1145
3670.06 1077
3670.63 918
3671.20 907
3671.77 871
3672.35 843
3672.92 896
3673.49 980
3674.06 879
3674.63 846
3675.20 945
3675.78 1015
3676.35 877
3676.92 920
3677.49 906
3678.06 987
3678.64 950
3679.21 914
3679.78 961
3680.35 832
3680.92 814
3681.50 833
3682.07 816
3682.64 931
3683.21 829
3683.79 815
3684.36 816
3684.93 867
3685.50 866
3686.07 896
3686.65 842
3687.22 887
3687.79 864
3688.37 828
3688.94 930
3689.51 948
3690.08 950
3690.66 914
3691.23 812
3691.80 846
3692.38 847
3692.95 877
3693.52 772
3694.10 838
3694.67 837
3695.24 805
3695.81 837
3696.39 820
3696.96 770
3697.54 785
3698.11 864
3698.68 963
3699.26 940
3699.83 678
3700.40 747
3700.98 797
3701.55 902
3702.12 862
3702.70 801
3703.27 808
3703.85 782
3704.42 897
3704.99 804
3705.57 791
3706.14 882
3706.72 868
3707.29 862
3707.86 847
3708.44 861
3709.01 870
3709.59 744
3710.16 769
3710.74 925
3711.31 999
3711.89 822
3712.46 775
3713.03 773
3713.61 800
3714.18 885
3714.76 782
3715.33 839
3715.91 853
3716.48 895
3717.06 834
3717.63 837
3718.21 829
3718.78 817
3719.36 959
3719.93 891
3720.51 855
3721.08 833
3721.66 787
3722.23 842
3722.81 725
3723.39 773
3723.96 735
3724.54 809
3725.11 655
3725.69 711
3726.26 758
3726.84 780
3727.41 867
3727.99 764
3728.57 760
3729.14 876
3729.72 985
3730.29 944
3730.87 901
3731.45 964
3732.02 832
3732.60 793
3733.17 842
3733.75 869
3734.33 898
3734.90 968
3735.48 1033
3736.06 856
3736.63 819
3737.21 779
3737.79 842
3738.36 819
3738.94 806
3739.52 786
3740.09 846
3740.67 755
3741.25 696
3741.82 743
3742.40 813
3742.98 811
3743.55 844
3744.13 799
3744.71 736
3745.28 769
3745.86 826
3746.44 809
3747.02 922
3747.59 754
3748.17 734
3748.75 758
3749.33 769
3749.90 891
3750.48 765
3751.06 735
3751.64 672
3752.21 779
3752.79 642
3753.37 675
3753.95 762
3754.52 693
3755.10 706
3755.68 745
3756.26 799
3756.84 790
3757.41 694
3757.99 797
3758.57 818
3759.15 854
3759.73 815
3760.31 842
3760.88 905
3761.46 874
3762.04 914
3762.62 897
3763.20 900
3763.78 817
3764.35 849
3764.93 826
3765.51 829
3766.09 730
3766.67 638
3767.25 724
3767.83 717
3768.41 719
3768.99 847
3769.56 803
3770.14 875
3770.72 915
3771.30 850
3771.88 826
3772.46 838
3773.04 807
3773.62 699
3774.20 790
3774.78 750
3775.36 803
3775.94 789
3776.52 815
3777.10 937
3777.67 794
3778.25 775
3778.83 746
3779.41 701
3779.99 732
3780.57 742
3781.15 719
3781.73 799
3782.31 852
3782.89 747
3783.47 863
3784.05 726
3784.63 675
3785.21 811
3785.79 730
3786.37 705
3786.95 822
3787.54 847
3788.12 836
3788.70 744
3789.28 742
3789.86 804
3790.44 768
3791.02 822
3791.60 839
3792.18 815
3792.76 863
3793.34 923
3793.92 902
3794.50 831
3795.08 816
3795.66 931
3796.25 903
3796.83 899
3797.41 1030
3797.99 968
3798.57 1014
3799.15 955
3799.73 1042
3800.31 1007
3800.90 976
3801.48 854
3802.06 1037
3802.64 957
3803.22 1005
3803.80 948
3804.39 1102
3804.97 955
3805.55 1084
3806.13 1083
3806.71 1101
3807.29 1026
3807.88 1067
3808.46 1156
3809.04 1123
3809.62 1237
3810.20 1153
3810.79 1240
3811.37 1245
3811.95 1211
3812.53 1148
3813.12 1261
3813.70 1155
3814.28 1074
3814.86 1179
3815.45 1122
3816.03 1166
3816.61 1246
3817.19 1007
3817.78 956
3818.36 912
3818.94 900
3819.52 853
3820.11 835
3820.69 1014
3821.27 842
3821.86 790
3822.44 756
3823.02 798
3823.61 901
3824.19 816
3824.77 866
3825.36 815
3825.94 801
3826.52 802
3827.11 806
3827.69 862
3828.27 790
3828.86 829
3829.44 824
3830.02 776
3830.61 823
3831.19 824
3831.77 771
3832.36 833
3832.94 839
3833.53 830
3834.11 822
3834.69 859
3835.28 825
3835.86 750
3836.45 890
3837.03 788
3837.61 776
3838.20 816
3838.78 841
3839.37 787
3839.95 661
3840.54 844
3841.12 818
3841.70 750
3842.29 775
3842.87 701
3843.46 687
3844.04 713
3844.63 679
3845.21 945
3845.80 853
3846.38 716
3846.97 755
3847.55 852
3848.14 687
3848.72 700
3849.31 741
3849.89 728
3850.48 734
3851.06 778
3851.65 744
3852.23 658
3852.82 774
3853.40 776
3853.99 771
3854.58 731
3855.16 755
3855.75 691
3856.33 704
3856.92 842
3857.50 886
3858.09 960
3858.68 876
3859.26 839
3859.85 890
3860.43 878
3861.02 817
3861.60 888
3862.19 942
3862.78 816
3863.36 963
3863.95 897
3864.54 931
3865.12 920
3865.71 869
3866.29 732
3866.88 848
3867.47 1000
3868.05 835
3868.64 822
3869.23 953
3869.81 904
3870.40 859
3870.99 800
3871.57 841
3872.16 813
3872.75 796
3873.33 881
3873.92 812
3874.51 840
3875.10 828
3875.68 860
3876.27 843
3876.86 833
3877.44 745
3878.03 894
3878.62 842
3879.21 753
3879.79 781
3880.38 716
3880.97 870
3881.56 800
3882.14 771
3882.73 774
3883.32 825
3883.91 739
3884.49 774
3885.08 937
3885.67 779
3886.26 805
3886.85 814
3887.43 932
3888.02 844
3888.61 845
3889.20 893
3889.79 1032
3890.38 971
3890.96 930
3891.55 822
3892.14 898
3892.73 970
3893.32 977
3893.91 825
3894.49 902
3895.08 884
3895.67 953
3896.26 849
3896.85 822
3897.44 967
3898.03 849
3898.61 839
3899.20 854
3899.79 919
3900.38 856
3900.97 802
3901.56 785
3902.15 711
3902.74 877
3903.33 945
3903.92 859
3904.51 750
3905.09 811
3905.68 895
3906.27 850
3906.86 888
3907.45 898
3908.04 928
3908.63 898
3909.22 912
3909.81 827
3910.40 757
3910.99 707
3911.58 763
3912.17 827
3912.76 761
3913.35 651
3913.94 752
3914.53 810
3915.12 725
3915.71 681
3916.30 807
3916.89 667
3917.48 722
3918.07 716
3918.66 825
3919.25 787
3919.84 755
3920.43 724
3921.02 690
3921.61 718
3922.20 736
3922.80 723
3923.39 762
3923.98 687
3924.57 717
3925.16 724
3925.75 765
3926.34 793
3926.93 673
3927.52 725
3928.11 712
3928.70 684
3929.30 641
3929.89 820
3930.48 740
3931.07 715
3931.66 701
3932.25 671
3932.84 721
3933.44 759
3934.03 721
3934.62 667
3935.21 697
3935.80 776
3936.39 816
3936.98 769
3937.58 792
3938.17 883
3938.76 937
3939.35 834
3939.94 793
3940.54 917
3941.13 915
3941.72 848
3942.31 832
3942.90 855
3943.50 908
3944.09 901
3944.68 890
3945.27 884
3945.87 890
3946.46 842
3947.05 916
3947.64 880
3948.24 846
3948.83 877
3949.42 819
3950.01 771
3950.61 648
3951.20 806
3951.79 824
3952.39 746
3952.98 753
3953.57 798
3954.16 796
3954.76 706
3955.35 801
3955.94 737
3956.54 768
3957.13 755
3957.72 797
3958.32 799
3958.91 817
3959.50 880
3960.10 790
3960.69 735
3961.28 615
3961.88 710
3962.47 808
3963.07 831
3963.66 895
3964.25 789
3964.85 689
3965.44 760
3966.03 867
3966.63 962
3967.22 981
3967.82 902
3968.41 905
3969.00 862
3969.60 857
3970.19 802
3970.79 891
3971.38 874
3971.98 838
3972.57 852
3973.17 1039
3973.76 880
3974.35 1092
3974.95 1060
3975.54 949
3976.14 1058
3976.73 1045
3977.33 1007
3977.92 967
3978.52 890
3979.11 1059
3979.71 965
3980.30 969
3980.90 851
3981.49 888
3982.09 900
3982.68 949
3983.28 829
3983.87 923
3984.47 967
3985.06 1116
3985.66 1011
3986.25 987
3986.85 977
3987.45 945
3988.04 948
3988.64 1027
3989.23 920
3989.83 843
3990.42 843
3991.02 938
3991.62 988
3992.21 837
3992.81 872
3993.40 905
3994.00 937
3994.60 826
3995.19 937
3995.79 969
3996.38 979
3996.98 1034
3997.58 1046
3998.17 1018
3998.77 1048
3999.37 904
3999.96 901
4000.56 942
4001.15 817
4001.75 854
4002.35 865
4002.94 909
4003.54 882
4004.14 905
4004.73 971
4005.33 919
4005.93 841
4006.53 905
4007.12 1009
4007.72 1070
4008.32 962
4008.91 901
4009.51 871
4010.11 875
4010.71 947
4011.30 921
4011.90 906
4012.50 1101
4013.10 960
4013.69 858
4014.29 776
4014.89 959
4015.49 898
4016.08 872
4016.68 949
4017.28 827
4017.88 954
4018.47 939
4019.07 823
4019.67 930
4020.27 850
4020.87 870
4021.46 901
4022.06 883
4022.66 873
4023.26 931
4023.86 993
4024.45 1051
4025.05 944
4025.65 1039
4026.25 1139
4026.85 1241
4027.45 1190
4028.05 1203
4028.64 1340
4029.24 1413
4029.84 1294
4030.44 1387
4031.04 1310
4031.64 1196
4032.24 1140
4032.84 1129
4033.43 1089
4034.03 1038
4034.63 1062
4035.23 1042
4035.83 1054
4036.43 1094
4037.03 905
4037.63 843
4038.23 865
4038.83 850
4039.43 889
4040.03 794
4040.63 824
4041.22 1017
4041.82 781
4042.42 841
4043.02 723
4043.62 745
4044.22 739
4044.82 778
4045.42 756
4046.02 830
4046.62 751
4047.22 770
4047.82 771
4048.42 808
4049.02 786
4049.62 778
4050.22 751
4050.82 849
4051.42 860
4052.02 835
4052.62 693
4053.22 705
4053.83 680
4054.43 773
4055.03 865
4055.63 866
4056.23 779
4056.83 728
4057.43 765
4058.03 839
4058.63 834
4059.23 819
4059.83 844
4060.43 726
4061.03 778
4061.64 820
4062.24 822
4062.84 696
4063.44 791
4064.04 850
4064.64 891
4065.24 862
4065.84 755
4066.45 835
4067.05 785
4067.65 816
4068.25 851
4068.85 792
4069.45 745
4070.05 812
4070.66 847
4071.26 762
4071.86 759
4072.46 750
4073.06 723
4073.67 810
4074.27 738
4074.87 783
4075.47 776
4076.07 766
4076.68 747
4077.28 869
4077.88 681
4078.48 767
4079.09 743
4079.69 809
4080.29 830
4080.89 744
4081.50 922
4082.10 767
4082.70 791
4083.30 736
4083.91 687
4084.51 617
4085.11 765
4085.71 770
4086.32 824
4086.92 886
4087.52 727
4088.13 682
4088.73 759
4089.33 823
4089.94 675
4090.54 722
4091.14 681
4091.74 751
4092.35 706
4092.95 759
4093.55 695
4094.16 719
4094.76 763
4095.37 782
4095.97 791
4096.57 747
4097.18 714
4097.78 784
4098.38 738
4098.99 733
4099.59 727
4100.20 737
4100.80 690
4101.40 669
4102.01 684
4102.61 592
4103.22 718
4103.82 814
4104.42 748
4105.03 781
4105.63 749
4106.24 693
4106.84 727
4107.45 784
4108.05 734
4108.65 757
4109.26 797
4109.86 665
4110.47 760
4111.07 738
4111.68 772
4112.28 751
4112.89 657
4113.49 611
4114.10 738
4114.70 750
4115.31 745
4115.91 627
4116.52 714
4117.12 769
4117.73 762
4118.33 716
4118.94 664
4119.54 732
4120.15 740
4120.75 720
4121.36 668
4121.97 605
4122.57 669
4123.18 675
4123.78 699
4124.39 712
4124.99 680
4125.60 725
4126.21 820
4126.81 750
4127.42 664
4128.02 659
4128.63 600
4129.24 719
4129.84 676
4130.45 795
4131.05 718
4131.66 821
4132.27 874
4132.87 715
4133.48 719
4134.08 820
4134.69 724
4135.30 625
4135.90 567
4136.51 730
4137.12 823
4137.72 804
4138.33 841
4138.94 857
4139.54 780
4140.15 714
4140.76 797
4141.37 757
4141.97 854
4142.58 795
4143.19 812
4143.79 814
4144.40 955
4145.01 890
4145.61 751
4146.22 740
4146.83 805
4147.44 832
4148.04 836
4148.65 801
4149.26 796
4149.87 729
4150.47 762
4151.08 764
4151.69 757
4152.30 800
4152.91 752
4153.51 804
4154.12 810
4154.73 855
4155.34 776
4155.94 817
4156.55 856
4157.16 968
4157.77 943
4158.38 835
4158.99 717
4159.59 789
4160.20 768
4160.81 771
4161.42 833
4162.03 883
4162.64 740
4163.24 690
4163.85 807
4164.46 816
4165.07 845
4165.68 676
4166.29 659
4166.90 726
4167.51 759
4168.11 763
4168.72 721
4169.33 786
4169.94 769
4170.55 668
4171.16 722
4171.77 761
4172.38 685
4172.99 815
4173.60 766
4174.21 694
4174.81 715
4175.42 855
4176.03 815
4176.64 700
4177.25 699
4177.86 832
4178.47 793
4179.08 716
4179.69 754
4180.30 734
4180.91 790
4181.52 839
4182.13 826
4182.74 747
4183.35 741
4183.96 834
4184.57 903
4185.18 857
4185.79 774
4186.40 725
4187.01 787
4187.62 776
4188.23 758
4188.84 764
4189.45 809
4190.06 741
4190.67 940
4191.29 777
4191.90 846
4192.51 840
4193.12 792
4193.73 876
4194.34 900
4194.95 886
4195.56 771
4196.17 790
4196.78 757
4197.39 795
4198.00 985
4198.62 992
4199.23 976
4199.84 847
4200.45 809
4201.06 750
4201.67 766
4202.28 706
4202.89 861
4203.51 751
4204.12 780
4204.73 784
4205.34 689
4205.95 792
4206.56 812
4207.18 813
4207.79 825
4208.40 800
4209.01 860
4209.62 760
4210.24 735
4210.85 856
4211.46 742
4212.07 713
4212.68 785
4213.30 785
4213.91 769
4214.52 761
4215.13 768
4215.74 770
4216.36 783
4216.97 760
4217.58 762
4218.19 933
4218.81 922
4219.42 900
4220.03 1035
4220.65 912
4221.26 843
4221.87 845
4222.48 846
4223.10 849
4223.71 824
4224.32 904
4224.94 856
4225.55 857
4226.16 894
4226.78 928
4227.39 1011
4228.00 945
4228.61 911
4229.23 997
4229.84 1043
4230.46 1078
4231.07 1119
4231.68 1234
4232.30 1327
4232.91 1388
4233.52 1480
4234.14 1584
4234.75 1519
4235.36 1459
4235.98 1509
4236.59 1530
4237.21 1310
4237.82 1319
4238.43 1347
4239.05 1079
4239.66 1024
4240.28 1162
4240.89 1119
4241.50 1049
4242.12 924
4242.73 830
4243.35 820
4243.96 847
4244.58 878
4245.19 890
4245.81 894
4246.42 868
4247.03 874
4247.65 934
4248.26 918
4248.88 958
4249.49 923
4250.11 888
4250.72 1006
4251.34 836
4251.95 766
4252.57 864
4253.18 906
4253.80 787
4254.41 806
4255.03 857
4255.64 800
4256.26 793
4256.88 790
4257.49 758
4258.11 765
4258.72 850
4259.34 949
4259.95 869
4260.57 856
4261.18 895
4261.80 894
4262.42 879
4263.03 850
4263.65 965
4264.26 967
4264.88 941
4265.49 932
4266.11 866
4266.73 912
4267.34 906
4267.96 915
4268.58 865
4269.19 845
4269.81 878
4270.42 946
4271.04 1013
4271.66 1020
4272.27 901
4272.89 851
4273.51 819
4274.12 1056
4274.74 1075
4275.36 956
4275.97 1088
4276.59 1111
4277.21 1038
4277.82 1058
4278.44 972
4279.06 1067
4279.67 1047
4280.29 1199
4280.91 921
4281.53 831
4282.14 861
4282.76 908
4283.38 962
4283.99 910
4284.61 931
4285.23 945
4285.85 976
4286.46 971
4287.08 977
4287.70 885
4288.32 949
4288.93 940
4289.55 922
4290.17 1018
4290.79 883
4291.41 896
4292.02 964
4292.64 911
4293.26 864
4293.88 866
4294.50 1046
4295.11 910
4295.73 818
4296.35 907
4296.97 880
4297.59 796
4298.21 787
4298.82 917
4299.44 830
4300.06 831
4300.68 884
4301.30 890
4301.92 1021
4302.53 902
4303.15 838
4303.77 845
4304.39 974
4305.01 932
4305.63 906
4306.25 834
4306.87 751
4307.49 735
4308.10 791
4308.72 840
4309.34 902
4309.96 785
4310.58 942
4311.20 988
4311.82 835
4312.44 875
4313.06 860
4313.68 742
4314.30 861
4314.92 994
4315.54 889
4316.16 995
4316.78 947
4317.40 881
4318.02 944
4318.64 824
4319.26 867
4319.88 924
4320.50 966
4321.11 1050
4321.74 955
4322.36 1120
4322.98 1015
4323.60 1040
4324.22 1043
4324.84 959
4325.46 1151
4326.08 1121
4326.70 1157
4327.32 1117
4327.94 1079
4328.56 1134
4329.18 1234
4329.80 1099
4330.42 1134
4331.04 1318
4331.66 1121
4332.28 1212
4332.90 1309
4333.52 1406
4334.15 1529
4334.77 1606
4335.39 1636
4336.01 1646
4336.63 1733
4337.25 1882
4337.87 2039
4338.49 1979
4339.11 1755
4339.74 1890
4340.36 1969
4340.98 1892
4341.60 2080
4342.22 2098
4342.84 2467
4343.46 2594
4344.09 2816
4344.71 3157
4345.33 3182
4345.95 3376
4346.57 3481
4347.19 3449
4347.82 3518
4348.44 3461
4349.06 3570
4349.68 2939
4350.30 2472
4350.93 2308
4351.55 2154
4352.17 1982
4352.79 1789
4353.42 1517
4354.04 1389
4354.66 1479
4355.28 1459
4355.91 1430
4356.53 1311
4357.15 1343
4357.77 1279
4358.40 1314
4359.02 1386
4359.64 1346
4360.26 1308
4360.89 1273
4361.51 1323
4362.13 1293
4362.76 1252
4363.38 1189
4364.00 1278
4364.62 1147
4365.25 1098
4365.87 1015
4366.49 1095
4367.12 1030
4367.74 1057
4368.36 998
4368.99 994
4369.61 878
4370.23 898
4370.86 919
4371.48 942
4372.11 905
4372.73 1015
4373.35 924
4373.98 885
4374.60 811
4375.22 956
4375.85 1011
4376.47 984
4377.10 939
4377.72 922
4378.34 931
4378.97 1026
4379.59 1063
4380.22 1088
4380.84 991
4381.47 1161
4382.09 1152
4382.71 1001
4383.34 1034
4383.96 1076
4384.59 965
4385.21 964
4385.84 914
4386.46 1022
4387.09 1011
4387.71 907
4388.34 952
4388.96 1005
4389.59 909
4390.21 843
4390.84 881
4391.46 999
4392.09 882
4392.71 884
4393.34 1009
4393.96 906
4394.59 932
4395.21 855
4395.84 965
4396.46 996
4397.09 1020
4397.71 894
4398.34 821
4398.96 809
4399.59 941
4400.22 833
4400.84 820
4401.47 958
4402.09 833
4402.72 704
4403.34 803
4403.97 836
4404.60 797
4405.22 832
4405.85 831
4406.47 793
4407.10 879
4407.73 766
4408.35 852
4408.98 849
4409.61 957
4410.23 842
4410.86 820
4411.48 883
4412.11 839
4412.74 904
4413.36 818
4413.99 784
4414.62 835
4415.24 771
4415.87 815
4416.50 756
4417.12 803
4417.75 818
4418.38 869
4419.01 813
4419.63 850
4420.26 746
4420.89 794
4421.51 770
4422.14 793
4422.77 686
4423.40 697
4424.02 750
4424.65 682
4425.28 725
4425.91 716
4426.53 783
4427.16 792
4427.79 854
4428.42 742
4429.04 778
4429.67 824
4430.30 787
4430.93 769
4431.55 865
4432.18 766
4432.81 823
4433.44 843
4434.07 907
4434.69 847
4435.32 834
4435.95 814
4436.58 798
4437.21 757
4437.84 789
4438.46 738
4439.09 775
4439.72 748
4440.35 716
4440.98 774
4441.61 770
4442.24 786
4442.86 797
4443.49 825
4444.12 853
4444.75 820
4445.38 822
4446.01 854
4446.64 772
4447.27 791
4447.90 777
4448.52 860
4449.15 812
4449.78 817
4450.41 810
4451.04 781
4451.67 892
4452.30 762
4452.93 798
4453.56 953
4454.19 884
4454.82 944
4455.45 890
4456.08 967
4456.71 960
4457.34 939
4457.97 902
4458.60 943
4459.23 862
4459.86 711
4460.49 720
4461.12 749
4461.75 890
4462.38 786
4463.01 867
4463.64 780
4464.27 877
4464.90 798
4465.53 770
4466.16 748
4466.79 792
4467.42 884
4468.05 790
4468.68 717
4469.31 772
4469.94 754
4470.57 851
4471.20 730
4471.83 809
4472.46 829
4473.09 800
4473.72 708
4474.35 727
4474.99 816
4475.62 798
4476.25 789
4476.88 750
4477.51 735
4478.14 685
4478.77 824
4479.40 755
4480.03 791
4480.67 821
4481.30 747
4481.93 904
4482.56 840
4483.19 838
4483.82 827
4484.46 948
4485.09 888
4485.72 824
4486.35 749
4486.98 800
4487.61 779
4488.25 701
4488.88 676
4489.51 741
4490.14 777
4490.77 833
4491.41 706
4492.04 848
4492.67 937
4493.30 933
4493.94 933
4494.57 865
4495.20 836
4495.83 821
4496.46 929
4497.10 962
4497.73 902
4498.36 888
4498.99 931
4499.63 1105
4500.26 1141
4500.89 1005
4501.53 1138
4502.16 1160
4502.79 1129
4503.42 1104
4504.06 1090
4504.69 1133
4505.32 1102
4505.96 1025
4506.59 938
4507.22 922
4507.86 931
4508.49 1014
4509.12 938
4509.76 990
4510.39 938
4511.02 837
4511.66 848
4512.29 774
4512.92 767
4513.56 764
4514.19 823
4514.83 800
4515.46 804
4516.09 863
4516.73 943
4517.36 890
4517.99 773
4518.63 698
4519.26 686
4519.90 758
4520.53 788
4521.17 712
4521.80 776
4522.43 859
4523.07 831
4523.70 927
4524.34 878
4524.97 764
4525.61 793
4526.24 870
4526.88 843
4527.51 827
4528.14 759
4528.78 719
4529.41 849
4530.05 971
4530.68 1001
4531.32 932
4531.95 862
4532.59 982
4533.22 973
4533.86 999
4534.49 952
4535.13 984
4535.76 963
4536.40 998
4537.04 879
4537.67 783
4538.31 859
4538.94 860
4539.58 750
4540.21 767
4540.85 814
4541.48 782
4542.12 843
4542.76 812
4543.39 740
4544.03 741
4544.66 709
4545.30 760
4545.93 702
4546.57 720
4547.21 794
4547.84 754
4548.48 651
4549.11 746
4549.75 766
4550.39 778
4551.02 704
4551.66 842
4552.30 749
4552.93 754
4553.57 879
4554.21 677
4554.84 668
4555.48 804
4556.12 862
4556.75 750
4557.39 704
4558.03 698
4558.66 729
4559.30 674
4559.94 780
4560.57 803
4561.21 829
4561.85 714
4562.48 611
4563.12 702
4563.76 760
4564.40 769
4565.03 763
4565.67 817
4566.31 785
4566.95 686
4567.58 751
4568.22 851
4568.86 821
4569.50 796
4570.13 745
4570.77 766
4571.41 857
4572.05 750
4572.68 729
4573.32 808
4573.96 810
4574.60 765
4575.24 799
4575.87 773
4576.51 724
4577.15 694
4577.79 755
4578.43 908
4579.06 816
4579.70 832
4580.34 772
4580.98 792
4581.62 788
4582.26 698
4582.90 725
4583.53 880
4584.17 900
4584.81 901
4585.45 765
4586.09 775
4586.73 760
4587.37 928
4588.01 957
4588.64 922
4589.28 984
4589.92 1144
4590.56 1151
4591.20 1157
4591.84 1138
4592.48 1204
4593.12 1061
4593.76 1074
4594.40 1217
4595.04 1078
4595.68 876
4596.31 990
4596.95 1056
4597.59 788
4598.23 921
4598.87 954
4599.51 851
4600.15 849
4600.79 836
4601.43 813
4602.07 887
4602.71 934
4603.35 804
4603.99 768
4604.63 927
4605.27 752
4605.91 784
4606.55 796
4607.19 734
4607.83 745
4608.47 637
4609.11 645
4609.75 774
4610.39 761
4611.03 777
4611.68 706
4612.32 792
4612.96 823
4613.60 740
4614.24 693
4614.88 745
4615.52 707
4616.16 765
4616.80 686
4617.44 753
4618.08 750
4618.72 744
4619.36 750
4620.01 740
4620.65 700
4621.29 871
4621.93 847
4622.57 755
4623.21 692
4623.85 711
4624.50 871
4625.14 716
4625.78 821
4626.42 796
4627.06 708
4627.70 803
4628.34 845
4628.99 907
4629.63 932
4630.27 908
4630.91 923
4631.55 917
4632.20 906
4632.84 945
4633.48 895
4634.12 945
4634.76 933
4635.41 890
4636.05 877
4636.69 849
4637.33 853
4637.98 849
4638.62 795
4639.26 881
4639.90 871
4640.55 818
4641.19 917
4641.83 869
4642.47 863
4643.12 817
4643.76 755
4644.40 771
4645.04 685
4645.69 664
4646.33 679
4646.97 701
4647.62 735
4648.26 866
4648.90 803
4649.55 686
4650.19 850
4650.83 801
4651.48 802
4652.12 736
4652.76 859
4653.41 768
4654.05 774
4654.69 713
4655.34 819
4655.98 825
4656.62 783
4657.27 726
4657.91 747
4658.55 712
4659.20 806
4659.84 707
4660.49 754
4661.13 769
4661.77 729
4662.42 727
4663.06 763
4663.71 723
4664.35 716
4664.99 658
4665.64 706
4666.28 712
4666.93 673
4667.57 737
4668.22 740
4668.86 793
4669.51 722
4670.15 621
4670.79 701
4671.44 750
4672.08 779
4672.73 659
4673.37 659
4674.02 713
4674.66 770
4675.31 840
4675.95 807
4676.60 786
4677.24 794
4677.89 772
4678.53 749
4679.18 672
4679.82 790
4680.47 901
4681.12 703
4681.76 726
4682.41 792
4683.05 805
4683.70 776
4684.34 768
4684.99 827
4685.63 739
4686.28 746
4686.93 778
4687.57 787
4688.22 830
4688.86 853
4689.51 813
4690.15 724
4690.80 822
4691.45 768
4692.09 861
4692.74 878
4693.39 940
4694.03 985
4694.68 981
4695.32 1066
4695.97 977
4696.62 988
4697.26 1099
4697.91 1251
4698.56 1254
4699.20 1306
4699.85 1406
4700.50 1110
4701.14 997
4701.79 1163
4702.44 1047
4703.08 1041
4703.73 1077
4704.38 902
4705.02 872
4705.67 758
4706.32 827
4706.97 904
4707.61 855
4708.26 856
4708.91 920
4709.55 796
4710.20 898
4710.85 1079
4711.50 972
4712.14 843
4712.79 922
4713.44 886
4714.09 740
4714.73 871
4715.38 987
4716.03 860
4716.68 877
4717.33 789
4717.97 909
4718.62 944
4719.27 988
4719.92 893
4720.57 894
4721.21 944
4721.86 846
4722.51 867
4723.16 851
4723.81 857
4724.45 919
4725.10 890
4725.75 922
4726.40 964
4727.05 960
4727.70 1056
4728.35 1067
4728.99 859
4729.64 910
4730.29 976
4730.94 919
4731.59 919
4732.24 990
4732.89 836
4733.54 757
4734.19 902
4734.83 920
4735.48 748
4736.13 755
4736.78 815
4737.43 888
4738.08 938
4738.73 1021
4739.38 997
4740.03 947
4740.68 908
4741.33 855
4741.98 871
4742.63 800
4743.28 748
4743.93 847
4744.58 720
4745.23 792
4745.87 1003
4746.52 987
4747.17 915
4747.82 887
4748.47 873
4749.12 911
4749.77 956
4750.42 1040
4751.08 1040
4751.73 1048
4752.38 1073
4753.03 1082
4753.68 1077
4754.33 1182
4754.98 1112
4755.63 998
4756.28 867
4756.93 884
4757.58 946
4758.23 1014
4758.88 929
4759.53 752
4760.18 768
4760.83 821
4761.48 791
4762.13 752
4762.79 732
4763.44 835
4764.09 781
4764.74 865
4765.39 915
4766.04 867
4766.69 877
4767.34 843
4767.99 842
4768.65 807
4769.30 897
4769.95 862
4770.60 863
4771.25 810
4771.90 813
4772.56 900
4773.21 833
4773.86 841
4774.51 791
4775.16 728
4775.81 811
4776.47 932
4777.12 833
4777.77 736
4778.42 840
4779.07 834
4779.73 732
4780.38 759
4781.03 796
4781.68 787
4782.34 799
4782.99 845
4783.64 756
4784.29 815
4784.94 690
4785.60 848
4786.25 807
4786.90 834
4787.56 866
4788.21 897
4788.86 828
4789.51 855
4790.17 825
4790.82 798
4791.47 881
4792.13 882
4792.78 859
4793.43 948
4794.08 852
4794.74 903
4795.39 788
4796.04 867
4796.70 828
4797.35 822
4798.00 736
4798.66 785
4799.31 809
4799.96 793
4800.62 814
4801.27 857
4801.93 884
4802.58 954
4803.23 845
4803.89 864
4804.54 732
4805.19 812
4805.85 849
4806.50 828
4807.16 892
4807.81 813
4808.46 754
4809.12 869
4809.77 808
4810.43 761
4811.08 823
4811.73 878
4812.39 839
4813.04 939
4813.70 903
4814.35 953
4815.01 974
4815.66 872
4816.32 952
4816.97 875
4817.63 900
4818.28 901
4818.94 859
4819.59 924
4820.24 939
4820.90 1001
4821.55 995
4822.21 1006
4822.86 1073
4823.52 1034
4824.18 963
4824.83 930
4825.49 1067
4826.14 1187
4826.80 1035
4827.45 1067
4828.11 1033
4828.76 949
4829.42 1020
4830.07 1086
4830.73 1032
4831.38 1148
4832.04 1088
4832.70 1188
4833.35 1306
4834.01 1293
4834.66 1236
4835.32 1260
4835.98 1150
4836.63 1057
4837.29 1078
4837.94 1189
4838.60 1222
4839.26 1179
4839.91 1238
4840.57 1334
4841.22 1337
4841.88 1383
4842.54 1299
4843.19 1209
4843.85 1439
4844.51 1303
4845.16 1403
4845.82 1628
4846.48 1554
4847.13 1660
4847.79 1864
4848.45 2000
4849.10 2118
4849.76 2037
4850.42 2094
4851.07 2202
4851.73 2105
4852.39 1883
4853.05 2094
4853.70 1963
4854.36 1802
4855.02 1916
4855.68 1818
4856.33 1941
4856.99 1924
4857.65 2086
4858.30 1890
4858.96 1923
4859.62 2050
4860.28 1971
4860.94 1886
4861.59 1846
4862.25 1939
4862.91 1655
4863.57 1673
4864.22 1503
4864.88 1598
4865.54 1858
4866.20 1730
4866.86 1670
4867.51 1684
4868.17 1528
4868.83 1492
4869.49 1463
4870.15 1595
4870.81 1482
4871.46 1509
4872.12 1523
4872.78 1501
4873.44 1412
4874.10 1309
4874.76 1487
4875.41 1456
4876.07 1367
4876.73 1443
4877.39 1440
4878.05 1344
4878.71 1466
4879.37 1422
4880.03 1376
4880.69 1526
4881.34 1528
4882.00 1319
4882.66 1343
4883.32 1380
4883.98 1262
4884.64 1181
4885.30 1231
4885.96 1349
4886.62 1186
4887.28 1252
4887.94 1315
4888.60 1276
4889.26 1234
4889.92 1275
4890.58 1389
4891.24 1487
4891.89 1365
4892.55 1421
4893.21 1462
4893.87 1405
4894.53 1359
4895.19 1382
4895.85 1130
4896.51 1193
4897.17 1249
4897.83 1269
4898.49 1428
4899.16 1292
4899.82 1165
4900.48 1246
4901.14 1346
4901.80 1154
4902.46 1128
4903.12 1116
4903.78 1224
4904.44 1128
4905.10 1095
4905.76 1149
4906.42 1037
4907.08 1045
4907.74 1069
4908.40 1127
4909.06 1053
4909.72 1081
4910.39 1026
4911.05 1088
4911.71 1111
4912.37 1037
4913.03 1054
4913.69 1028
4914.35 1030
4915.01 1035
4915.68 1161
4916.34 1205
4917.00 1033
4917.66 921
4918.32 1006
4918.98 963
4919.64 864
4920.31 930
4920.97 973
4921.63 838
4922.29 776
4922.95 821
4923.62 963
4924.28 977
4924.94 1065
4925.60 915
4926.26 813
4926.93 850
4927.59 867
4928.25 854
4928.91 898
4929.57 995
4930.24 1029
4930.90 886
4931.56 891
4932.22 911
4932.89 917
4933.55 849
4934.21 886
4934.87 827
4935.54 802
4936.20 902
4936.86 913
4937.53 865
4938.19 814
4938.85 831
4939.51 889
4940.18 775
4940.84 778
4941.50 833
4942.17 861
4942.83 858
4943.49 783
4944.16 756
4944.82 810
4945.48 774
4946.15 707
4946.81 855
4947.47 808
4948.14 790
4948.80 880
4949.46 794
4950.13 805
4950.79 822
4951.45 856
4952.12 779
4952.78 737
4953.45 814
4954.11 847
4954.77 882
4955.44 775
4956.10 836
4956.77 762
4957.43 828
4958.09 810
4958.76 828
4959.42 900
4960.09 840
4960.75 842
4961.42 822
4962.08 819
4962.75 1092
4963.41 1113
4964.07 1016
4964.74 1063
4965.40 1031
4966.07 997
4966.73 970
4967.40 943
4968.06 965
4968.73 917
4969.39 871
4970.06 818
4970.72 832
4971.39 843
4972.05 875
4972.72 832
4973.38 832
4974.05 954
4974.71 866
4975.38 842
4976.05 916
4976.71 814
4977.38 900
4978.04 969
4978.71 882
4979.37 909
4980.04 872
4980.70 794
4981.37 809
4982.04 780
4982.70 773
4983.37 866
4984.03 806
4984.70 792
4985.37 862
4986.03 970
4986.70 945
4987.36 862
4988.03 863
4988.70 890
4989.36 937
4990.03 1081
4990.70 1006
4991.36 972
4992.03 948
4992.69 951
4993.36 847
4994.03 894
4994.69 872
4995.36 880
4996.03 810
4996.69 701
4997.36 784
4998.03 837
4998.70 830
4999.36 732
5000.03 741
5000.70 748
5001.36 724
5002.03 719
5002.70 782
5003.37 882
5004.03 737
5004.70 688
5005.37 830
5006.03 753
5006.70 687
5007.37 580
5008.04 696
5008.70 759
5009.37 740
5010.04 679
5010.71 700
5011.38 733
5012.04 725
5012.71 734
5013.38 771
5014.05 768
5014.72 832
5015.38 775
5016.05 674
5016.72 658
5017.39 702
5018.06 845
5018.72 793
5019.39 753
5020.06 796
5020.73 749
5021.40 636
5022.07 715
5022.73 792
5023.40 820
5024.07 742
5024.74 890
5025.41 808
5026.08 741
5026.75 885
5027.42 817
5028.08 754
5028.75 736
5029.42 800
5030.09 847
5030.76 843
5031.43 826
5032.10 899
5032.77 786
5033.44 784
5034.11 746
5034.78 725
5035.45 769
5036.11 718
5036.78 675
5037.45 709
5038.12 774
5038.79 737
5039.46 704
5040.13 828
5040.80 791
5041.47 725
5042.14 698
5042.81 639
5043.48 672
5044.15 756
5044.82 793
5045.49 751
5046.16 772
5046.83 741
5047.50 694
5048.17 725
5048.84 643
5049.51 665
5050.18 629
5050.85 613
5051.52 684
5052.19 640
5052.86 672
5053.54 622
5054.21 573
5054.88 649
5055.55 709
5056.22 624
5056.89 621
5057.56 685
5058.23 724
5058.90 708
5059.57 699
5060.24 760
5060.91 785
5061.59 772
5062.26 807
5062.93 720
5063.60 751
5064.27 746
5064.94 657
5065.61 660
5066.28 704
5066.96 661
5067.63 707
5068.30 736
5068.97 674
5069.64 680
5070.31 707
5070.99 653
5071.66 640
5072.33 707
5073.00 820
5073.67 709
5074.35 687
5075.02 718
5075.69 695
5076.36 815
5077.03 919
5077.71 865
5078.38 912
5079.05 787
5079.72 839
5080.39 878
5081.07 835
5081.74 856
5082.41 878
5083.08 777
5083.76 764
5084.43 820
5085.10 763
5085.78 740
5086.45 769
5087.12 777
5087.79 717
5088.47 833
5089.14 809
5089.81 935
5090.49 1028
5091.16 973
5091.83 875
5092.51 887
5093.18 931
5093.85 878
5094.52 959
5095.20 919
5095.87 755
5096.54 805
5097.22 834
5097.89 729
5098.57 670
5099.24 744
5099.91 842
5100.59 874
5101.26 794
5101.93 792
5102.61 833
5103.28 926
5103.96 833
5104.63 819
5105.30 863
5105.98 833
5106.65 842
5107.33 887
5108.00 769
5108.67 713
5109.35 892
5110.02 814
5110.70 800
5111.37 833
5112.05 796
5112.72 722
5113.40 673
5114.07 742
5114.74 703
5115.42 777
5116.09 792
5116.77 696
5117.44 807
5118.12 817
5118.79 800
5119.47 708
5120.14 741
5120.82 840
5121.49 895
5122.17 755
5122.84 735
5123.52 814
5124.19 805
5124.87 791
5125.54 942
5126.22 784
5126.90 736
5127.57 742
5128.25 820
5128.92 769
5129.60 906
5130.27 818
5130.95 860
5131.62 805
5132.30 848
5132.98 770
5133.65 741
5134.33 817
5135.00 720
5135.68 735
5136.36 752
5137.03 737
5137.71 812
5138.38 742
5139.06 762
5139.74 784
5140.41 736
5141.09 683
5141.77 693
5142.44 713
5143.12 688
5143.80 814
5144.47 671
5145.15 595
5145.83 655
5146.50 674
5147.18 652
5147.86 608
5148.53 599
5149.21 665
5149.89 680
5150.56 630
5151.24 731
5151.92 645
5152.60 719
5153.27 678
5153.95 604
5154.63 646
5155.30 656
5155.98 714
5156.66 754
5157.34 695
5158.01 702
5158.69 646
5159.37 689
5160.05 613
5160.72 565
5161.40 645
5162.08 629
5162.76 600
5163.44 647
5164.11 662
5164.79 665
5165.47 734
5166.15 616
5166.83 634
5167.50 709
5168.18 654
5168.86 642
5169.54 651
5170.22 657
5170.89 656
5171.57 730
5172.25 680
5172.93 645
5173.61 691
5174.29 634
5174.97 750
5175.64 695
5176.32 658
5177.00 746
5177.68 655
5178.36 734
5179.04 849
5179.72 689
5180.40 729
5181.08 760
5181.75 715
5182.43 715
5183.11 659
5183.79 780
5184.47 674
5185.15 595
5185.83 655
5186.51 669
5187.19 730
5187.87 558
5188.55 648
5189.23 711
5189.91 701
5190.59 647
5191.27 622
5191.95 635
5192.63 592
5193.31 694
5193.98 602
5194.66 695
5195.34 649
5196.02 640
5196.70 671
5197.38 668
5198.07 677
5198.75 577
5199.43 625
5200.11 646
5200.79 809
5201.47 836
5202.15 722
5202.83 661
5203.51 646
5204.19 694
5204.87 670
5205.55 686
5206.23 781
5206.91 688
5207.59 725
5208.27 778
5208.95 783
5209.63 763
5210.31 700
5211.00 793
5211.68 759
5212.36 775
5213.04 728
5213.72 775
5214.40 769
5215.08 745
5215.76 863
5216.45 813
5217.13 776
5217.81 802
5218.49 925
5219.17 802
5219.85 846
5220.53 795
5221.22 836
5221.90 814
5222.58 849
5223.26 852
5223.94 857
5224.62 752
5225.31 710
5225.99 723
5226.67 858
5227.35 715
5228.03 773
5228.72 867
5229.40 814
5230.08 737
5230.76 648
5231.45 693
5232.13 736
5232.81 675
5233.49 671
5234.18 681
5234.86 783
5235.54 840
5236.22 689
5236.91 755
5237.59 729
5238.27 839
5238.95 829
5239.64 866
5240.32 771
5241.00 717
5241.69 634
5242.37 661
5243.05 749
5243.73 772
5244.42 700
5245.10 780
5245.78 745
5246.47 705
5247.15 726
5247.83 768
5248.52 880
5249.20 907
5249.88 810
5250.57 819
5251.25 837
5251.94 793
5252.62 883
5253.30 850
5253.99 777
5254.67 806
5255.35 745
5256.04 719
5256.72 794
5257.41 809
5258.09 838
5258.77 882
5259.46 967
5260.14 911
5260.83 874
5261.51 916
5262.20 880
5262.88 886
5263.56 816
5264.25 806
5264.93 804
5265.62 926
5266.30 816
5266.99 856
5267.67 851
5268.36 810
5269.04 751
5269.73 771
5270.41 797
5271.10 778
5271.78 730
5272.47 758
5273.15 735
5273.84 739
5274.52 796
5275.21 726
5275.89 750
5276.58 826
5277.26 711
5277.95 708
5278.63 735
5279.32 704
5280.00 709
5280.69 678
5281.37 787
5282.06 764
5282.75 773
5283.43 704
5284.12 677
5284.80 750
5285.49 732
5286.17 647
5286.86 666
5287.55 799
5288.23 652
5288.92 754
5289.60 708
5290.29 751
5290.98 645
5291.66 651
5292.35 623
5293.04 753
5293.72 757
5294.41 802
5295.10 655
5295.78 797
5296.47 792
5297.15 692
5297.84 688
5298.53 802
5299.21 816
5299.90 796
5300.59 741
5301.28 680
5301.96 728
5302.65 907
5303.34 779
5304.02 761
5304.71 805
5305.40 724
5306.08 748
5306.77 746
5307.46 752
5308.15 828
5308.83 805
5309.52 802
5310.21 875
5310.90 802
5311.58 815
5312.27 858
5312.96 927
5313.65 874
5314.33 728
5315.02 744
5315.71 793
5316.40 810
5317.09 811
5317.77 734
5318.46 883
5319.15 995
5319.84 1061
5320.53 814
5321.21 893
5321.90 985
5322.59 904
5323.28 913
5323.97 754
5324.65 752
5325.34 713
5326.03 824
5326.72 724
5327.41 755
5328.10 707
5328.79 770
5329.47 733
5330.16 762
5330.85 783
5331.54 757
5332.23 622
5332.92 709
5333.61 798
5334.30 734
5334.99 754
5335.67 715
5336.36 641
5337.05 645
5337.74 691
5338.43 734
5339.12 732
5339.81 687
5340.50 793
5341.19 837
5341.88 818
5342.57 723
5343.26 734
5343.95 655
5344.64 717
5345.33 778
5346.02 866
5346.71 798
5347.40 776
5348.09 849
5348.78 886
5349.47 795
5350.16 833
5350.85 928
5351.54 851
5352.23 829
5352.92 740
5353.61 703
5354.30 694
5354.99 669
5355.68 620
5356.37 600
5357.06 639
5357.75 660
5358.44 632
5359.13 643
5359.82 722
5360.51 758
5361.20 680
5361.89 665
5362.58 677
5363.27 695
5363.97 722
5364.66 633
5365.35 682
5366.04 717
5366.73 672
5367.42 725
5368.11 637
5368.80 607
5369.49 619
5370.19 666
5370.88 691
5371.57 728
5372.26 753
5372.95 733
5373.64 653
5374.33 696
5375.03 711
5375.72 704
5376.41 618
5377.10 600
5377.79 605
5378.49 644
5379.18 614
5379.87 554
5380.56 586
5381.25 649
5381.95 666
5382.64 566
5383.33 581
5384.02 598
5384.71 609
5385.41 731
5386.10 749
5386.79 706
5387.48 657
5388.18 636
5388.87 606
5389.56 604
5390.25 601
5390.95 773
5391.64 705
5392.33 693
5393.02 656
5393.72 666
5394.41 662
5395.10 674
5395.80 762
5396.49 724
5397.18 634
5397.88 680
5398.57 639
5399.26 691
5399.95 693
5400.65 729
5401.34 751
5402.03 714
5402.73 639
5403.42 692
5404.12 584
5404.81 603
5405.50 736
5406.20 726
5406.89 640
5407.58 699
5408.28 694
5408.97 586
5409.66 647
5410.36 621
5411.05 664
5411.75 699
5412.44 648
5413.13 697
5413.83 685
5414.52 649
5415.22 622
5415.91 657
5416.61 766
5417.30 827
5417.99 727
5418.69 784
5419.38 741
5420.08 719
5420.77 791
5421.47 722
5422.16 814
5422.86 776
5423.55 735
5424.25 753
5424.94 712
5425.64 711
5426.33 690
5427.03 676
5427.72 706
5428.42 878
5429.11 800
5429.81 770
5430.50 694
5431.20 773
5431.89 887
5432.59 809
5433.28 734
5433.98 816
5434.67 890
5435.37 782
5436.06 820
5436.76 887
5437.46 835
5438.15 896
5438.85 872
5439.54 818
5440.24 856
5440.93 880
5441.63 795
5442.33 859
5443.02 898
5443.72 944
5444.41 834
5445.11 914
5445.81 931
5446.50 1110
5447.20 961
5447.90 970
5448.59 1041
5449.29 955
5449.98 1004
5450.68 991
5451.38 1028
5452.07 1026
5452.77 857
5453.47 961
5454.16 880
5454.86 899
5455.56 821
5456.25 818
5456.95 851
5457.65 976
5458.35 972
5459.04 911
5459.74 982
5460.44 954
5461.13 923
5461.83 930
5462.53 954
5463.23 1005
5463.92 1021
5464.62 1028
5465.32 1044
5466.02 1071
5466.71 1065
5467.41 1104
5468.11 1017
5468.81 945
5469.50 1010
5470.20 1072
5470.90 1063
5471.60 1056
5472.29 1164
5472.99 1062
5473.69 978
5474.39 1058
5475.09 1123
5475.78 1189
5476.48 1410
5477.18 1517
5477.88 1536
5478.58 1791
5479.28 1814
5479.97 1834
5480.67 1965
5481.37 1953
5482.07 1953
5482.77 1872
5483.47 1701
5484.17 1548
5484.86 1631
5485.56 1525
5486.26 1504
5486.96 1543
5487.66 1429
5488.36 1387
5489.06 1452
5489.76 1401
5490.45 1380
5491.15 1492
5491.85 1490
5492.55 1548
5493.25 1525
5493.95 1600
5494.65 1618
5495.35 1601
5496.05 1663
5496.75 1778
5497.45 1950
5498.15 2341
5498.85 2151
5499.55 2474
5500.25 2765
5500.95 2834
5501.65 2812
5502.35 2915
5503.04 2739
5503.74 2397
5504.44 2151
5505.14 1852
5505.84 1691
5506.54 1600
5507.24 1501
5507.94 1440
5508.65 1493
5509.35 1399
5510.05 1294
5510.75 1250
5511.45 1275
5512.15 1269
5512.85 1191
5513.55 1223
5514.25 1111
5514.95 1209
5515.65 1208
5516.35 1221
5517.05 1225
5517.75 1096
5518.45 1098
5519.15 1103
5519.85 1020
5520.56 1049
5521.26 1069
5521.96 1105
5522.66 957
5523.36 920
5524.06 1044
5524.76 986
5525.46 896
5526.16 1006
5526.87 1041
5527.57 943
5528.27 966
5528.97 979
5529.67 999
5530.37 909
5531.07 890
5531.78 1035
5532.48 937
5533.18 918
5533.88 919
5534.58 838
5535.29 792
5535.99 788
5536.69 823
5537.39 840
5538.09 866
5538.80 875
5539.50 962
5540.20 965
5540.90 892
5541.60 859
5542.31 771
5543.01 787
5543.71 748
5544.41 731
5545.12 797
5545.82 820
5546.52 826
5547.22 939
5547.93 760
5548.63 907
5549.33 884
5550.04 761
5550.74 832
5551.44 861
5552.14 810
5552.85 674
5553.55 770
5554.25 796
5554.96 742
5555.66 797
5556.36 859
5557.07 844
5557.77 755
5558.47 809
5559.18 835
5559.88 866
5560.58 899
5561.29 817
5561.99 870
5562.69 934
5563.40 871
5564.10 806
5564.80 827
5565.51 847
5566.21 862
5566.92 835
5567.62 868
5568.32 800
5569.03 834
5569.73 853
5570.44 731
5571.14 821
5571.84 766
5572.55 862
5573.25 862
5573.96 847
5574.66 761
5575.37 789
5576.07 699
5576.78 781
5577.48 705
5578.18 713
5578.89 684
5579.59 689
5580.30 756
5581.00 844
5581.71 810
5582.41 709
5583.12 710
5583.82 848
5584.53 746
5585.23 767
5585.94 736
5586.64 733
5587.35 702
5588.05 742
5588.76 722
5589.46 760
5590.17 616
5590.88 628
5591.58 764
5592.29 707
5592.99 756
5593.70 798
5594.40 814
5595.11 729
5595.81 707
5596.52 750
5597.23 779
5597.93 743
5598.64 778
5599.34 776
5600.05 740
5600.76 814
5601.46 758
5602.17 680
5602.87 676
5603.58 706
5604.29 774
5604.99 904
5605.70 753
5606.41 800
5607.11 733
5607.82 692
5608.52 744
5609.23 718
5609.94 762
5610.64 803
5611.35 716
5612.06 663
5612.76 724
5613.47 688
5614.18 661
5614.89 726
5615.59 765
5616.30 760
5617.01 808
5617.71 816
5618.42 738
5619.13 666
5619.84 764
5620.54 804
5621.25 735
5621.96 749
5622.66 807
5623.37 842
5624.08 847
5624.79 734
5625.49 772
5626.20 794
5626.91 790
5627.62 717
5628.33 745
5629.03 826
5629.74 824
5630.45 800
5631.16 913
5631.87 777
5632.57 740
5633.28 827
5633.99 761
5634.70 765
5635.41 842
5636.11 902
5636.82 831
5637.53 817
5638.24 859
5638.95 867
5639.66 936
5640.36 937
5641.07 903
5641.78 818
5642.49 891
5643.20 888
5643.91 803
5644.62 870
5645.33 876
5646.03 843
5646.74 799
5647.45 709
5648.16 755
5648.87 713
5649.58 798
5650.29 728
5651.00 804
5651.71 790
5652.42 822
5653.13 824
5653.84 1003
5654.54 928
5655.25 883
5655.96 916
5656.67 1015
5657.38 1006
5658.09 1093
5658.80 1022
5659.51 1013
5660.22 1030
5660.93 908
5661.64 858
5662.35 861
5663.06 827
5663.77 832
5664.48 878
5665.19 864
5665.90 867
5666.61 841
5667.32 829
5668.03 771
5668.74 852
5669.45 832
5670.16 798
5670.87 785
5671.58 778
5672.29 791
5673.01 817
5673.72 816
5674.43 781
5675.14 822
5675.85 773
5676.56 774
5677.27 860
5677.98 858
5678.69 747
5679.40 700
5680.11 700
5680.82 758
5681.54 719
5682.25 774
5682.96 785
5683.67 801
5684.38 910
5685.09 722
5685.80 657
5686.51 653
5687.23 756
5687.94 818
5688.65 766
5689.36 691
5690.07 693
5690.78 724
5691.50 768
5692.21 757
5692.92 661
5693.63 696
5694.34 716
5695.06 711
5695.77 723
5696.48 705
5697.19 671
5697.90 690
5698.62 669
5699.33 759
5700.04 630
5700.75 623
5701.46 712
5702.18 715
5702.89 647
5703.60 649
5704.31 764
5705.03 730
5705.74 768
5706.45 667
5707.17 702
5707.88 687
5708.59 676
5709.30 633
5710.02 669
5710.73 711
5711.44 679
5712.16 692
5712.87 648
5713.58 581
5714.30 617
5715.01 669
5715.72 582
5716.43 683
5717.15 679
5717.86 634
5718.58 774
5719.29 759
5720.00 677
5720.72 661
5721.43 696
5722.14 745
5722.86 735
5723.57 736
5724.28 718
5725.00 638
5725.71 781
5726.43 703
5727.14 650
5727.85 696
5728.57 826
5729.28 717
5730.00 786
5730.71 743
5731.42 758
5732.14 736
5732.85 726
5733.57 723
5734.28 720
5735.00 685
5735.71 690
5736.43 719
5737.14 631
5737.85 614
5738.57 710
5739.28 682
5740.00 540
5740.71 637
5741.43 636
5742.14 670
5742.86 590
5743.57 672
5744.29 694
5745.00 679
5745.72 699
5746.43 612
5747.15 552
5747.86 566
5748.58 598
5749.30 644
5750.01 651
5750.73 576
5751.44 644
5752.16 709
5752.87 674
5753.59 685
5754.30 746
5755.02 654
5755.74 605
5756.45 594
5757.17 549
5757.88 614
5758.60 619
5759.31 625
5760.03 640
5760.75 660
5761.46 666
5762.18 714
5762.90 689
5763.61 635
5764.33 558
5765.04 624
5765.76 646
5766.48 677
5767.19 738
5767.91 693
5768.63 704
5769.34 576
5770.06 684
5770.78 681
5771.49 711
5772.21 713
5772.93 708
5773.64 673
5774.36 631
5775.08 595
5775.79 729
5776.51 792
5777.23 654
5777.95 646
5778.66 683
5779.38 673
5780.10 681
5780.81 629
5781.53 689
5782.25 738
5782.97 721
5783.68 707
5784.40 688
5785.12 632
5785.84 659
5786.55 695
5787.27 654
5787.99 651
5788.71 722
5789.43 660
5790.14 616
5790.86 731
5791.58 726
5792.30 783
5793.02 703
5793.73 719
5794.45 832
5795.17 723
5795.89 787
5796.61 846
5797.33 763
5798.04 854
5798.76 877
5799.48 973
5800.20 1053
5800.92 1132
5801.64 1104
5802.36 1099
5803.07 1088
5803.79 1147
5804.51 1174
5805.23 1061
5805.95 1016
5806.67 1019
5807.39 953
5808.11 857
5808.82 838
5809.54 839
5810.26 749
5810.98 751
5811.70 800
5812.42 841
5813.14 854
5813.86 761
5814.58 727
5815.30 784
5816.02 822
5816.74 773
5817.46 808
5818.18 848
5818.90 818
5819.62 937
5820.34 772
5821.06 811
5821.78 772
5822.50 801
5823.22 724
5823.94 719
5824.66 791
5825.38 715
5826.10 701
5826.82 740
5827.54 734
5828.26 757
5828.98 681
5829.70 703
5830.42 724
5831.14 726
5831.86 660
5832.58 607
5833.30 656
5834.02 700
5834.74 713
5835.46 654
5836.18 734
5836.90 767
5837.62 675
5838.34 736
5839.07 736
5839.79 691
5840.51 826
5841.23 742
5841.95 730
5842.67 669
5843.39 714
5844.11 716
5844.83 709
5845.56 725
5846.28 762
5847.00 798
5847.72 665
5848.44 747
5849.16 830
5849.88 759
5850.61 797
5851.33 729
5852.05 716
5852.77 779
5853.49 756
5854.22 761
5854.94 777
5855.66 733
5856.38 738
5857.10 763
5857.83 809
5858.55 724
5859.27 696
5859.99 789
5860.71 751
5861.44 763
5862.16 853
5862.88 717
5863.60 756
5864.33 776
5865.05 731
5865.77 804
5866.49 793
5867.22 859
5867.94 839
5868.66 784
5869.38 793
5870.11 839
5870.83 842
5871.55 810
5872.28 751
5873.00 745
5873.72 795
5874.45 841
5875.17 786
5875.89 762
5876.62 827
5877.34 905
5878.06 876
5878.79 859
5879.51 898
5880.23 881
5880.96 893
5881.68 789
5882.40 766
5883.13 835
5883.85 852
5884.57 794
5885.30 825
5886.02 853
5886.75 824
5887.47 769
5888.19 833
5888.92 777
5889.64 831
5890.37 804
5891.09 846
5891.81 835
5892.54 781
5893.26 841
5893.99 761
5894.71 812
5895.44 858
5896.16 747
5896.88 778
5897.61 791
5898.33 807
5899.06 833
5899.78 814
5900.51 796
5901.23 832
5901.96 774
5902.68 819
5903.41 886
5904.13 829
5904.86 910
5905.58 833
5906.31 898
5907.03 871
5907.76 894
5908.48 945
5909.21 884
5909.93 898
5910.66 954
5911.38 988
5912.11 1078
5912.83 1028
5913.56 993
5914.29 924
5915.01 982
5915.74 961
5916.46 959
5917.19 909
5917.91 975
5918.64 961
5919.37 983
5920.09 994
5920.82 939
5921.54 846
5922.27 1022
5923.00 1105
5923.72 1032
5924.45 1042
5925.17 1093
5925.90 1022
5926.63 1038
5927.35 1138
5928.08 1074
5928.81 1124
5929.53 1188
5930.26 1179
5930.99 1090
5931.71 1074
5932.44 1101
5933.17 1132
5933.89 1177
5934.62 1191
5935.35 1303
5936.07 1277
5936.80 1350
5937.53 1327
5938.25 1338
5938.98 1423
5939.71 1369
5940.44 1469
5941.16 1454
5941.89 1378
5942.62 1363
5943.35 1512
5944.07 1496
5944.80 1627
5945.53 1653
5946.26 1555
5946.98 1499
5947.71 1632
5948.44 1708
5949.17 1751
5949.89 1864
5950.62 1905
5951.35 1789
5952.08 1932
5952.80 2164
5953.53 2114
5954.26 1964
5954.99 2062
5955.72 1857
5956.45 1925
5957.17 1803
5957.90 2048
5958.63 2006
5959.36 1988
5960.09 1930
5960.82 2129
5961.54 2237
5962.27 2063
5963.00 2146
5963.73 2224
5964.46 2514
5965.19 2835
5965.92 2757
5966.64 2831
5967.37 2997
5968.10 2916
5968.83 2918
5969.56 2870
5970.29 2913
5971.02 2695
5971.75 2497
5972.48 2488
5973.21 2376
5973.93 2314
5974.66 2413
5975.39 2401
5976.12 2505
5976.85 2554
5977.58 2495
5978.31 2599
5979.04 2651
5979.77 2605
5980.50 2623
5981.23 2730
5981.96 2786
5982.69 2802
5983.42 2932
5984.15 2879
5984.88 2805
5985.61 2774
5986.34 2772
5987.07 2703
5987.80 2880
5988.53 2939
5989.26 2855
5989.99 2879
5990.72 2722
5991.45 2707
5992.18 3019
5992.91 2933
5993.64 3029
5994.37 2998
5995.10 3036
5995.83 2997
5996.56 3072
5997.29 2921
5998.02 3040
5998.75 3006
5999.49 2948
6000.22 2965
6000.95 3078
6001.68 2940
6002.41 2874
6003.14 2818
6003.87 2772
6004.60 2816
6005.33 2880
6006.06 2965
6006.80 3334
6007.53 3496
6008.26 3640
6008.99 3943
6009.72 4609
6010.45 5187
6011.18 5575
6011.92 6427
6012.65 7017
6013.38 7446
6014.11 7172
6014.84 7224
6015.57 7105
6016.31 6551
6017.04 5755
6017.77 5365
6018.50 4996
6019.23 4360
6019.97 3844
6020.70 3357
6021.43 2790
6022.16 2520
6022.89 2542
6023.63 2366
6024.36 2175
6025.09 2127
6025.82 2165
6026.56 2098
6027.29 2097
6028.02 2057
6028.75 2027
6029.49 2026
6030.22 1956
6030.95 2085
6031.68 1935
6032.42 1831
6033.15 1953
6033.88 2075
6034.62 1836
6035.35 1871
6036.08 1932
6036.81 1863
6037.55 1784
6038.28 1900
6039.01 1903
6039.75 1906
6040.48 1889
6041.21 1955
6041.95 2031
6042.68 1994
6043.41 2044
6044.15 2122
6044.88 2232
6045.61 2108
6046.35 2179
6047.08 2290
6047.82 2416
6048.55 2375
6049.28 2425
6050.02 2563
6050.75 2808
6051.49 2881
6052.22 2937
6052.95 2892
6053.69 3012
6054.42 2823
6055.16 2689
6055.89 2574
6056.62 2627
6057.36 2489
6058.09 2496
6058.83 2382
6059.56 2394
6060.30 2248
6061.03 2226
6061.77 2225
6062.50 2179
6063.23 2090
6063.97 2183
6064.70 2138
6065.44 2023
6066.17 2135
6066.91 2176
6067.64 2068
6068.38 2028
6069.11 1936
6069.85 1820
6070.58 1782
6071.32 1782
6072.05 1763
6072.79 1765
6073.52 1737
6074.26 1732
6075.00 1727
6075.73 1614
6076.47 1654
6077.20 1750
6077.94 1820
6078.67 1753
6079.41 1651
6080.14 1659
6080.88 1569
6081.62 1620
6082.35 1650
6083.09 1589
6083.82 1627
6084.56 1642
6085.30 1529
6086.03 1560
6086.77 1564
6087.50 1583
6088.24 1516
6088.98 1616
6089.71 1673
6090.45 1616
6091.19 1565
6091.92 1583
6092.66 1734
6093.39 1684
6094.13 1668
6094.87 1606
6095.60 1665
6096.34 1517
6097.08 1528
6097.81 1604
6098.55 1401
6099.29 1358
6100.03 1403
6100.76 1379
6101.50 1427
6102.24 1479
6102.97 1410
6103.71 1395
6104.45 1384
6105.18 1362
6105.92 1599
6106.66 1402
6107.40 1397
6108.13 1425
6108.87 1507
6109.61 1464
6110.35 1369
6111.08 1405
6111.82 1579
6112.56 1459
6113.30 1569
6114.03 1501
6114.77 1457
6115.51 1527
6116.25 1500
6116.99 1556
6117.72 1584
6118.46 1651
6119.20 1575
6119.94 1471
6120.68 1514
6121.41 1559
6122.15 1550
6122.89 1487
6123.63 1528
6124.37 1637
6125.11 1631
6125.84 1523
6126.58 1588
6127.32 1560
6128.06 1646
6128.80 1535
6129.54 1578
6130.28 1700
6131.02 1750
6131.75 1728
6132.49 1644
6133.23 1711
6133.97 1664
6134.71 1697
6135.45 1672
6136.19 1836
6136.93 1749
6137.67 1787
6138.41 1897
6139.14 1803
6139.88 1734
6140.62 1835
6141.36 1929
6142.10 1804
6142.84 1840
6143.58 1809
6144.32 1678
6145.06 1661
6145.80 1676
6146.54 1746
6147.28 1633
6148.02 1732
6148.76 1677
6149.50 1722
6150.24 1808
6150.98 1818
6151.72 1774
6152.46 1923
6153.20 1848
6153.94 1912
6154.68 1900
6155.42 1970
6156.16 1900
6156.90 1897
6157.64 1906
6158.38 1895
6159.12 1926
6159.86 1974
6160.60 2083
6161.34 2156
6162.08 2131
6162.82 2253
6163.57 2365
6164.31 2481
6165.05 2636
6165.79 2718
6166.53 2767
6167.27 2745
6168.01 2850
6168.75 3013
6169.49 2941
6170.23 2794
6170.98 2872
6171.72 2711
6172.46 2609
6173.20 2531
6173.94 2535
6174.68 2585
6175.42 2532
6176.16 2295
6176.91 2519
6177.65 2583
6178.39 2702
6179.13 2398
6179.87 2352
6180.61 2581
6181.36 2819
6182.10 2799
6182.84 2575
6183.58 2705
6184.32 2748
6185.07 2899
6185.81 2655
6186.55 2861
6187.29 2866
6188.03 2868
6188.78 2783
6189.52 2984
6190.26 3063
6191.00 3157
6191.75 3368
6192.49 3381
6193.23 3559
6193.97 3635
6194.72 3622
6195.46 3727
6196.20 3597
6196.94 3574
6197.69 3524
6198.43 3506
6199.17 3568
6199.92 3478
6200.66 3625
6201.40 3555
6202.15 3817
6202.89 4068
6203.63 4564
6204.37 5204
6205.12 6121
6205.86 7518
6206.60 9292
6207.35 10571
6208.09 12216
6208.83 13321
6209.58 14322
6210.32 14699
6211.07 14676
6211.81 14052
6212.55 12263
6213.30 10652
6214.04 9158
6214.78 7973
6215.53 6784
6216.27 5670
6217.02 4925
6217.76 4372
6218.50 3639
6219.25 3377
6219.99 3162
6220.74 3034
6221.48 3062
6222.22 3084
6222.97 3127
6223.71 3194
6224.46 3212
6225.20 3107
6225.95 3089
6226.69 2986
6227.44 2852
6228.18 2595
6228.92 2391
6229.67 2272
6230.41 2120
6231.16 2087
6231.90 2121
6232.65 2019
6233.39 1956
6234.14 2069
6234.88 2245
6235.63 2276
6236.37 2399
6237.12 2379
6237.86 2500
6238.61 2679
6239.35 2858
6240.10 2765
6240.85 2881
6241.59 2805
6242.34 2785
6243.08 2600
6243.83 2363
6244.57 2415
6245.32 2338
6246.06 2406
6246.81 2320
6247.56 2260
6248.30 2331
6249.05 2420
6249.79 2415
6250.54 2128
6251.29 2280
6252.03 2273
6252.78 2248
6253.52 2237
6254.27 2135
6255.02 2136
6255.76 2195
6256.51 2044
6257.26 2094
6258.00 2314
6258.75 2259
6259.49 2111
6260.24 1982
6260.99 2096
6261.73 2178
6262.48 2123
6263.23 2037
6263.97 2095
6264.72 2117
6265.47 1985
6266.21 1965
6266.96 1922
6267.71 1955
6268.46 1967
6269.20 1950
6269.95 1828
6270.70 1826
6271.44 1941
6272.19 1867
6272.94 1783
6273.69 1915
6274.43 1873
6275.18 1841
6275.93 1855
6276.68 1880
6277.42 1837
6278.17 1974
6278.92 2167
6279.67 2205
6280.41 2045
6281.16 1993
6281.91 1899
6282.66 1790
6283.41 1774
6284.15 1646
6284.90 1675
6285.65 1649
6286.40 1683
6287.15 1591
6287.89 1479
6288.64 1423
6289.39 1550
6290.14 1636
6290.89 1609
6291.64 1515
6292.38 1442
6293.13 1480
6293.88 1453
6294.63 1451
6295.38 1460
6296.13 1403
6296.88 1434
6297.62 1479
6298.37 1431
6299.12 1317
6299.87 1498
6300.62 1399
6301.37 1427
6302.12 1341
6302.87 1363
6303.62 1341
6304.37 1303
6305.11 1299
6305.86 1330
6306.61 1360
6307.36 1452
6308.11 1293
6308.86 1349
6309.61 1331
6310.36 1461
6311.11 1349
6311.86 1404
6312.61 1499
6313.36 1407
6314.11 1493
6314.86 1423
6315.61 1449
6316.36 1350
6317.11 1306
6317.86 1282
6318.61 1306
6319.36 1417
6320.11 1385
6320.86 1426
6321.61 1378
6322.36 1279
6323.11 1288
6323.86 1253
6324.61 1231
6325.36 1240
6326.11 1185
6326.86 1300
6327.61 1143
6328.36 1161
6329.11 1099
6329.86 1102
6330.61 1115
6331.37 1135
6332.12 1044
6332.87 1121
6333.62 1153
6334.37 1228
6335.12 1138
6335.87 1164
6336.62 1252
6337.37 1167
6338.12 1160
6338.88 1146
6339.63 1186
6340.38 1127
6341.13 1151
6341.88 1058
6342.63 1078
6343.38 1076
6344.14 1131
6344.89 1208
6345.64 1226
6346.39 1227
6347.14 1167
6347.89 1225
6348.65 1245
6349.40 1257
6350.15 1327
6350.90 1392
6351.65 1241
6352.41 1425
6353.16 1376
6353.91 1352
6354.66 1316
6355.41 1207
6356.17 1259
6356.92 1236
6357.67 1264
6358.42 1300
6359.18 1205
6359.93 1206
6360.68 1126
6361.43 1184
6362.19 1071
6362.94 1127
6363.69 1118
6364.44 1126
6365.20 1080
6365.95 1140
6366.70 1165
6367.46 1155
6368.21 1127
6368.96 1112
6369.71 1044
6370.47 1117
6371.22 1151
6371.97 1081
6372.73 1153
6373.48 1180
6374.23 1201
6374.99 1212
6375.74 1117
6376.49 1186
6377.25 1235
6378.00 1120
6378.75 1157
6379.51 1197
6380.26 1190
6381.02 1147
6381.77 1110
6382.52 1093
6383.28 1088
6384.03 1125
6384.78 1175
6385.54 1100
6386.29 1095
6387.05 985
6387.80 1061
6388.56 1018
6389.31 999
6390.06 1066
6390.82 968
6391.57 1057
6392.33 1065
6393.08 977
6393.84 984
6394.59 952
6395.34 1015
6396.10 1104
6396.85 1088
6397.61 1153
6398.36 1066
6399.12 1054
6399.87 1027
6400.63 1070
6401.38 1050
6402.14 1137
6402.89 1103
6403.65 1194
6404.40 1146
6405.16 1213
6405.91 1149
6406.67 1212
6407.42 1248
6408.18 1286
6408.93 1194
6409.69 1084
6410.45 1141
6411.20 1276
6411.96 1150
6412.71 1137
6413.47 1092
6414.22 1031
6414.98 1160
6415.73 1128
6416.49 1118
6417.25 1181
6418.00 1218
6418.76 1144
6419.51 1146
6420.27 1223
6421.03 1192
6421.78 1087
6422.54 1093
6423.29 1060
6424.05 1122
6424.81 1064
6425.56 1021
6426.32 1160
6427.08 1125
6427.83 1058
6428.59 1033
6429.35 1037
6430.10 1045
6430.86 1103
6431.62 1201
6432.37 1163
6433.13 1159
6433.89 1214
6434.64 1115
6435.40 1223
6436.16 1231
6436.91 1136
6437.67 1152
6438.43 1193
6439.19 1191
6439.94 1121
6440.70 1086
6441.46 1122
6442.21 1219
6442.97 1166
6443.73 1161
6444.49 1177
6445.24 1187
6446.00 1235
6446.76 1162
6447.52 1163
6448.28 1254
6449.03 1157
6449.79 1223
6450.55 1230
6451.31 1177
6452.06 1206
6452.82 1282
6453.58 1275
6454.34 1273
6455.10 1217
6455.85 1363
6456.61 1235
6457.37 1204
6458.13 1447
6458.89 1455
6459.65 1345
6460.40 1359
6461.16 1356
6461.92 1409
6462.68 1451
6463.44 1342
6464.20 1444
6464.96 1409
6465.71 1551
6466.47 1483
6467.23 1550
6467.99 1534
6468.75 1635
6469.51 1499
6470.27 1582
6471.03 1598
6471.79 1507
6472.54 1578
6473.30 1601
6474.06 1737
6474.82 1705
6475.58 1740
6476.34 1816
6477.10 1646
6477.86 1683
6478.62 1659
6479.38 1566
6480.14 1730
6480.90 1801
6481.66 1731
6482.42 1744
6483.18 1761
6483.94 1956
6484.70 1778
6485.46 1847
6486.22 1810
6486.98 2003
6487.74 1984
6488.50 1951
6489.26 2068
6490.02 2154
6490.78 2194
6491.54 2289
6492.30 2439
6493.06 2495
6493.82 2510
6494.58 2532
6495.34 2679
6496.10 2520
6496.86 2601
6497.62 2775
6498.38 2630
6499.14 2565
6499.90 2589
6500.66 2668
6501.42 2539
6502.19 2638
6502.95 2684
6503.71 2598
6504.47 2731
6505.23 2725
6505.99 2672
6506.75 2836
6507.51 2693
6508.27 2778
6509.04 2821
6509.80 3010
6510.56 3187
6511.32 3134
6512.08 3077
6512.84 2993
6513.60 3044
6514.37 3165
6515.13 3285
6515.89 3197
6516.65 3212
6517.41 3158
6518.17 3315
6518.94 3541
6519.70 3570
6520.46 3641
6521.22 3710
6521.98 3823
6522.75 4097
6523.51 4138
6524.27 4651
6525.03 4850
6525.79 5236
6526.56 5693
6527.32 6031
6528.08 6154
6528.84 6095
6529.61 6018
6530.37 5883
6531.13 5909
6531.89 6118
6532.66 6605
6533.42 7207
6534.18 7916
6534.94 8945
6535.71 10161
6536.47 10967
6537.23 11317
6538.00 11278
6538.76 10755
6539.52 9948
6540.29 8681
6541.05 7684
6541.81 6517
6542.57 5347
6543.34 4454
6544.10 3850
6544.86 3557
6545.63 3123
6546.39 3002
6547.16 2652
6547.92 2571
6548.68 2644
6549.45 2562
6550.21 2467
6550.97 2351
6551.74 2365
6552.50 2433
6553.26 2437
6554.03 2443
6554.79 2259
6555.56 2219
6556.32 2157
6557.08 2264
6557.85 2274
6558.61 2243
6559.38 2177
6560.14 2222
6560.91 2281
6561.67 2407
6562.43 2383
6563.20 2454
6563.96 2508
6564.73 2573
6565.49 2706
6566.26 2632
6567.02 2681
6567.79 2695
6568.55 2585
6569.32 2506
6570.08 2652
6570.85 2505
6571.61 2533
6572.38 2553
6573.14 2705
6573.91 2864
6574.67 2899
6575.44 2915
6576.20 2944
6576.97 2824
6577.73 2923
6578.50 3025
6579.26 2789
6580.03 2829
6580.79 2861
6581.56 2863
6582.32 2817
6583.09 2712
6583.86 2800
6584.62 2764
6585.39 2855
6586.15 2768
6586.92 2828
6587.68 2781
6588.45 2797
6589.22 2922
6589.98 3102
6590.75 3289
6591.51 3394
6592.28 3277
6593.05 3308
6593.81 3485
6594.58 3640
6595.35 3705
6596.11 3748
6596.88 3623
6597.64 3371
6598.41 3133
6599.18 3132
6599.94 2929
6600.71 2847
6601.48 2891
6602.24 2786
6603.01 2621
6603.78 2654
6604.54 2894
6605.31 2794
6606.08 2867
6606.85 2925
6607.61 3200
6608.38 3243
6609.15 3312
6609.91 3298
6610.68 3244
6611.45 3058
6612.22 3058
6612.98 2914
6613.75 2832
6614.52 2578
6615.28 2440
6616.05 2315
6616.82 2276
6617.59 2163
6618.36 2157
6619.12 2128
6619.89 1981
6620.66 2081
6621.43 2121
6622.19 1953
6622.96 1910
6623.73 1969
6624.50 2082
6625.27 2031
6626.03 1997
6626.80 1917
6627.57 1829
6628.34 1826
6629.11 1848
6629.88 1978
6630.64 2111
6631.41 2293
6632.18 2359
6632.95 2433
6633.72 2503
6634.49 2640
6635.25 2672
6636.02 2659
6636.79 2725
6637.56 2493
6638.33 2540
6639.10 2435
6639.87 2186
6640.64 2054
6641.41 1944
6642.17 2070
6642.94 1932
6643.71 1796
6644.48 1875
6645.25 1957
6646.02 1770
6646.79 1726
6647.56 1872
6648.33 1819
6649.10 1910
6649.87 1909
6650.64 1736
6651.41 1919
6652.18 1965
6652.95 1900
6653.71 1851
6654.48 1908
6655.25 1846
6656.02 1952
6656.79 1892
6657.56 1828
6658.33 1855
6659.10 1809
6659.87 1844
6660.64 1718
6661.41 1660
6662.18 1597
6662.95 1677
6663.72 1605
6664.50 1606
6665.27 1712
6666.04 1690
6666.81 1842
6667.58 1877
6668.35 1692
6669.12 1731
6669.89 1706
6670.66 1822
6671.43 1757
6672.20 1905
6672.97 1814
6673.74 1816
6674.51 1807
6675.28 1708
6676.06 1696
6676.83 1700
6677.60 1701
6678.37 1703
6679.14 1793
6679.91 1742
6680.68 1781
6681.45 1862
6682.22 1894
6683.00 2085
6683.77 2198
6684.54 2176
6685.31 2130
6686.08 2233
6686.85 2108
6687.63 1987
6688.40 1969
6689.17 1782
6689.94 1784
6690.71 1747
6691.48 1688
6692.26 1719
6693.03 1636
6693.80 1719
6694.57 1644
6695.34 1680
6696.12 1673
6696.89 1465
6697.66 1605
6698.43 1522
6699.21 1526
6699.98 1630
6700.75 1538
6701.52 1697
6702.30 1469
6703.07 1347
6703.84 1415
6704.61 1499
6705.39 1558
6706.16 1493
6706.93 1537
6707.70 1482
6708.48 1500
6709.25 1491
6710.02 1594
6710.80 1574
6711.57 1472
6712.34 1493
6713.12 1489
6713.89 1508
6714.66 1432
6715.44 1436
6716.21 1334
6716.98 1362
6717.76 1385
6718.53 1397
6719.30 1433
6720.08 1419
6720.85 1448
6721.62 1332
6722.40 1370
6723.17 1341
6723.94 1465
6724.72 1577
6725.49 1492
6726.27 1430
6727.04 1399
6727.81 1359
6728.59 1367
6729.36 1526
6730.14 1495
6730.91 1398
6731.68 1351
6732.46 1479
6733.23 1482
6734.01 1633
6734.78 1602
6735.56 1615
6736.33 1559
6737.10 1606
6737.88 1579
6738.65 1494
6739.43 1423
6740.20 1572
6740.98 1542
6741.75 1570
6742.53 1538
6743.30 1542
6744.08 1609
6744.85 1783
6745.63 1709
6746.40 1684
6747.18 1785
6747.95 1851
6748.73 1732
6749.50 1972
6750.28 1992
6751.05 2147
6751.83 2254
6752.60 2218
6753.38 2150
6754.16 2282
6754.93 2269
6755.71 1984
6756.48 1898
6757.26 1893
6758.03 1750
6758.81 1543
6759.59 1633
6760.36 1655
6761.14 1653
6761.91 1474
6762.69 1509
6763.46 1489
6764.24 1418
6765.02 1383
6765.79 1457
6766.57 1483
6767.35 1442
6768.12 1528
6768.90 1453
6769.67 1432
6770.45 1387
6771.23 1466
6772.00 1445
6772.78 1404
6773.56 1460
6774.33 1456
6775.11 1412
6775.89 1377
6776.66 1300
6777.44 1301
6778.22 1357
6778.99 1332
6779.77 1457
6780.55 1387
6781.33 1277
6782.10 1332
6782.88 1350
6783.66 1310
6784.43 1359
6785.21 1309
6785.99 1201
6786.77 1202
6787.54 1223
6788.32 1277
6789.10 1283
6789.88 1264
6790.65 1270
6791.43 1179
6792.21 1308
6792.99 1349
6793.76 1233
6794.54 1319
6795.32 1232
6796.10 1202
6796.88 1292
6797.65 1290
6798.43 1240
6799.21 1334
6799.99 1312
6800.77 1330
6801.55 1342
6802.32 1290
6803.10 1329
6803.88 1372
6804.66 1476
6805.44 1602
6806.22 1496
6806.99 1608
6807.77 1515
6808.55 1453
6809.33 1440
6810.11 1415
6810.89 1322
6811.67 1314
6812.44 1352
6813.22 1370
6814.00 1558
6814.78 1399
6815.56 1401
6816.34 1429
6817.12 1376
6817.90 1450
6818.68 1464
6819.46 1379
6820.24 1320
6821.02 1341
6821.79 1320
6822.57 1205
6823.35 1281
6824.13 1326
6824.91 1306
6825.69 1313
6826.47 1326
6827.25 1312
6828.03 1205
6828.81 1281
6829.59 1291
6830.37 1234
6831.15 1300
6831.93 1302
6832.71 1292
6833.49 1240
6834.27 1222
6835.05 1281
6835.83 1234
6836.61 1243
6837.39 1121
6838.17 1164
6838.95 1237
6839.73 1219
6840.51 1292
6841.29 1271
6842.07 1165
6842.85 1236
6843.64 1229
6844.42 1268
6845.20 1251
6845.98 1267
6846.76 1443
6847.54 1510
6848.32 1769
6849.10 1833
6849.88 1872
6850.66 2126
6851.44 2170
6852.23 2202
6853.01 2094
6853.79 2042
6854.57 1954
6855.35 1850
6856.13 1829
6856.91 1577
6857.69 1527
6858.48 1449
6859.26 1354
6860.04 1310
6860.82 1418
6861.60 1392
6862.38 1475
6863.17 1378
6863.95 1436
6864.73 1407
6865.51 1479
6866.29 1627
6867.07 1683
6867.86 1594
6868.64 1603
6869.42 1615
6870.20 1522
6870.99 1443
6871.77 1442
6872.55 1444
6873.33 1372
6874.11 1454
6874.90 1569
6875.68 1529
6876.46 1505
6877.24 1549
6878.03 1627
6878.81 1578
6879.59 1691
6880.38 1759
6881.16 1676
6881.94 1769
6882.72 1791
6883.51 1850
6884.29 2042
6885.07 2213
6885.86 2401
6886.64 2568
6887.42 2707
6888.20 2908
6888.99 2959
6889.77 2836
6890.55 2662
6891.34 2496
6892.12 2318
6892.90 2109
6893.69 1951
6894.47 1916
6895.26 1820
6896.04 1703
6896.82 1839
6897.61 1834
6898.39 1828
6899.17 1830
6899.96 1784
6900.74 1713
6901.53 1688
6902.31 1762
6903.09 1649
6903.88 1708
6904.66 1748
6905.45 1702
6906.23 1749
6907.01 1791
6907.80 1680
6908.58 1774
6909.37 1774
6910.15 1666
6910.94 1738
6911.72 1651
6912.51 1664
6913.29 1606
6914.07 1562
6914.86 1534
6915.64 1633
6916.43 1566
6917.21 1785
6918.00 1700
6918.78 1765
6919.57 1641
6920.35 1580
6921.14 1642
6921.92 1722
6922.71 1732
6923.49 1732
6924.28 1616
6925.06 1712
6925.85 1695
6926.64 1715
6927.42 1885
6928.21 1777
6928.99 1681
6929.78 1777
6930.56 1765
6931.35 1857
6932.13 1975
6932.92 1943
6933.71 1919
6934.49 1881
6935.28 1796
6936.06 1906
6936.85 2004
6937.63 2078
6938.42 2115
6939.21 2158
6939.99 2174
6940.78 2132
6941.57 2479
6942.35 2597
6943.14 2782
6943.92 2643
6944.71 2770
6945.50 2993
6946.28 3085
6947.07 3125
6947.86 3012
6948.64 2893
6949.43 3020
6950.22 2966
6951.00 2859
6951.79 2630
6952.58 2570
6953.36 2683
6954.15 2468
6954.94 2472
6955.72 2618
6956.51 2438
6957.30 2563
6958.09 2474
6958.87 2472
6959.66 2335
6960.45 2377
6961.24 2569
6962.02 2569
6962.81 2487
6963.60 2527
6964.38 2648
6965.17 2712
6965.96 2825
6966.75 2882
6967.54 3060
6968.32 3197
6969.11 3337
6969.90 3389
6970.69 3503
6971.47 3396
6972.26 3462
6973.05 3310
6973.84 3379
6974.63 3380
6975.41 3344
6976.20 3415
6976.99 3389
6977.78 3425
6978.57 3412
6979.36 3593
6980.14 4016
6980.93 4614
6981.72 5339
6982.51 6528
6983.30 7770
6984.09 9394
6984.88 10846
6985.66 12022
6986.45 13044
6987.24 12636
6988.03 12506
6988.82 11009
6989.61 9839
6990.40 8328
6991.19 7214
6991.98 6172
6992.76 5258
6993.55 4203
6994.34 3669
6995.13 3207
6995.92 2977
6996.71 2748
6997.50 2684
6998.29 2556
6999.08 2656
6999.87 2641
7000.66 2606
7001.45 2475
7002.24 2487
7003.03 2513
7003.82 2420
7004.61 2265
7005.40 2090
7006.19 1983
7006.98 1991
7007.77 1765
7008.56 1752
7009.35 1777
7010.14 1827
7010.93 1874
7011.72 1762
7012.51 1838
7013.30 1861
7014.09 1952
7014.88 1937
7015.67 1958
7016.46 1964
7017.25 2041
7018.04 1797
7018.83 1792
7019.62 1873
7020.41 1784
7021.20 1966
7021.99 2023
7022.78 1913
7023.57 1949
7024.37 2000
7025.16 2014
7025.95 2086
7026.74 2081
7027.53 1948
7028.32 2010
7029.11 1987
7029.90 1956
7030.69 1810
7031.49 1793
7032.28 1952
7033.07 1858
7033.86 1945
7034.65 1964
7035.44 1849
7036.23 1879
7037.03 1851
7037.82 1914
7038.61 1926
7039.40 1944
7040.19 2108
7040.98 2115
7041.78 2133
7042.57 2305
7043.36 2240
7044.15 2313
7044.94 2402
7045.74 2367
7046.53 2439
7047.32 2686
7048.11 2908
7048.91 3328
7049.70 3408
7050.49 3230
7051.28 3178
7052.08 3076
7052.87 2858
7053.66 2615
7054.45 2493
7055.25 2323
7056.04 2098
7056.83 2022
7057.62 2087
7058.42 2074
7059.21 1977
7060.00 1883
7060.80 1807
7061.59 1877
7062.38 1899
7063.17 1937
7063.97 1903
7064.76 1803
7065.55 1822
7066.35 1885
7067.14 1742
7067.93 1757
7068.73 1905
7069.52 1626
7070.31 1662
7071.11 1714
7071.90 1646
7072.69 1701
7073.49 1626
7074.28 1631
7075.08 1621
7075.87 1534
7076.66 1562
7077.46 1513
7078.25 1499
7079.05 1435
7079.84 1426
7080.63 1531
7081.43 1388
7082.22 1461
7083.02 1367
7083.81 1362
7084.60 1345
7085.40 1419
7086.19 1355
7086.99 1367
7087.78 1341
7088.58 1206
7089.37 1188
7090.17 1212
7090.96 1216
7091.76 1228
7092.55 1259
7093.34 1234
7094.14 1150
7094.93 1139
7095.73 1182
7096.52 1156
7097.32 1154
7098.11 1114
7098.91 1120
7099.70 1067
7100.50 1237
7101.29 1201
7102.09 1197
7102.89 1160
7103.68 1083
7104.48 1013
7105.27 1051
7106.07 1111
7106.86 1015
7107.66 1096
7108.45 1044
7109.25 1105
7110.05 1191
7110.84 1081
7111.64 1040
7112.43 1055
7113.23 1151
7114.02 1153
7114.82 1178
7115.62 1194
7116.41 1098
7117.21 1142
7118.00 1149
7118.80 1121
7119.60 1140
7120.39 1109
7121.19 1095
7121.99 1028
7122.78 1059
7123.58 1147
7124.38 1183
7125.17 1093
7125.97 989
7126.77 973
7127.56 955
7128.36 1059
7129.16 1052
7129.95 1106
7130.75 1118
7131.55 1085
7132.34 1004
7133.14 1033
7133.94 1138
7134.73 1094
7135.53 1042
7136.33 988
7137.13 1013
7137.92 1043
7138.72 983
7139.52 914
7140.32 963
7141.11 920
7141.91 967
7142.71 943
7143.51 902
7144.30 856
7145.10 935
7145.90 855
7146.70 836
7147.49 836
7148.29 901
7149.09 885
7149.89 885
7150.69 808
7151.48 820
7152.28 837
7153.08 918
7153.88 980
7154.68 899
7155.47 896
7156.27 915
7157.07 976
7157.87 959
7158.67 965
7159.47 970
7160.27 924
7161.06 930
7161.86 791
7162.66 867
7163.46 846
7164.26 784
7165.06 737
7165.86 764
7166.66 767
7167.45 738
7168.25 756
7169.05 757
7169.85 868
7170.65 848
7171.45 743
7172.25 728
7173.05 818
7173.85 894
7174.65 856
7175.45 785
7176.25 816
7177.04 826
7177.84 827
7178.64 743
7179.44 772
7180.24 728
7181.04 776
7181.84 841
7182.64 743
7183.44 755
7184.24 822
7185.04 781
7185.84 776
7186.64 786
7187.44 769
7188.24 780
7189.04 779
7189.84 780
7190.64 796
7191.44 761
7192.24 701
7193.04 777
7193.84 788
7194.64 687
7195.44 648
7196.25 700
7197.05 731
7197.85 750
7198.65 762
7199.45 815
7200.25 765
7201.05 730
7201.85 772
7202.65 761
7203.45 739
7204.25 761
7205.05 730
7205.86 731
7206.66 732
7207.46 744
7208.26 801
7209.06 732
7209.86 723
7210.66 708
7211.46 708
7212.27 808
7213.07 785
7213.87 752
7214.67 774
7215.47 855
7216.27 790
7217.07 845
7217.88 788
7218.68 763
7219.48 783
7220.28 788
7221.08 716
7221.89 765
7222.69 817
7223.49 791
7224.29 706
7225.09 759
7225.90 731
7226.70 694
7227.50 734
7228.30 793
7229.11 768
7229.91 745
7230.71 719
7231.51 739
7232.32 718
7233.12 696
7233.92 731
7234.72 725
7235.53 740
7236.33 753
7237.13 670
7237.93 725
7238.74 656
7239.54 743
7240.34 731
7241.15 727
7241.95 681
7242.75 631
7243.56 802
7244.36 842
7245.16 813
7245.97 777
7246.77 770
7247.57 722
7248.38 718
7249.18 758
7249.98 756
7250.79 797
7251.59 835
7252.39 831
7253.20 823
7254.00 797
7254.81 746
7255.61 771
7256.41 714
7257.22 718
7258.02 720
7258.82 823
7259.63 924
7260.43 921
7261.24 920
7262.04 897
7262.85 826
7263.65 805
7264.45 808
7265.26 852
7266.06 795
7266.87 818
7267.67 808
7268.48 833
7269.28 836
7270.09 888
7270.89 828
7271.70 750
7272.50 799
7273.30 873
7274.11 898
7274.91 786
7275.72 835
7276.52 808
7277.33 742
7278.13 904
7278.94 873
7279.74 871
7280.55 955
7281.36 1053
7282.16 1113
7282.97 1304
7283.77 1365
7284.58 1444
7285.38 1465
7286.19 1390
7286.99 1347
7287.80 1265
7288.60 1167
7289.41 1143
7290.22 1088
7291.02 988
7291.83 933
7292.63 1056
7293.44 943
7294.25 897
7295.05 916
7295.86 849
7296.66 881
7297.47 868
7298.28 936
7299.08 900
7299.89 865
7300.70 915
7301.50 867
7302.31 845
7303.11 917
7303.92 888
7304.73 836
7305.53 855
7306.34 943
7307.15 935
7307.95 870
7308.76 933
7309.57 966
7310.37 883
7311.18 891
7311.99 977
7312.80 1038
7313.60 983
7314.41 1023
7315.22 1139
7316.02 1142
7316.83 1362
7317.64 1482
7318.45 1599
7319.25 1586
7320.06 1589
7320.87 1427
7321.68 1494
7322.48 1464
7323.29 1254
7324.10 1165
7324.91 1213
7325.71 1073
7326.52 959
7327.33 963
7328.14 996
7328.95 1013
7329.75 940
7330.56 970
7331.37 939
7332.18 789
7332.99 962
7333.79 995
7334.60 905
7335.41 949
7336.22 886
7337.03 857
7337.84 887
7338.64 903
7339.45 908
7340.26 867
7341.07 832
7341.88 936
7342.69 842
7343.50 774
7344.30 782
7345.11 884
7345.92 829
7346.73 819
7347.54 876
7348.35 822
7349.16 802
7349.97 850
7350.78 820
7351.58 808
7352.39 791
7353.20 800
7354.01 729
7354.82 669
7355.63 818
7356.44 818
7357.25 795
7358.06 781
7358.87 727
7359.68 751
7360.49 712
7361.30 796
7362.11 706
7362.92 668
7363.73 680
7364.54 695
7365.35 711
7366.16 705
7366.97 710
7367.78 720
7368.59 707
7369.40 759
7370.21 750
7371.02 765
7371.83 695
7372.64 678
7373.45 653
7374.26 657
7375.07 778
7375.88 716
7376.69 685
7377.50 702
7378.31 734
7379.12 689
7379.93 703
7380.74 749
7381.55 777
7382.37 718
7383.18 752
7383.99 725
7384.80 730
7385.61 810
7386.42 662
7387.23 684
7388.04 687
7388.85 634
7389.67 643
7390.48 643
7391.29 744
7392.10 664
7392.91 692
7393.72 667
7394.53 711
7395.35 618
7396.16 635
7396.97 730
7397.78 703
7398.59 674
7399.40 639
7400.22 671
7401.03 631
7401.84 685
7402.65 693
7403.46 711
7404.28 702
7405.09 665
7405.90 620
7406.71 587
7407.52 609
7408.34 668
7409.15 689
7409.96 714
7410.77 647
7411.59 688
7412.40 620
7413.21 681
7414.02 653
7414.84 649
7415.65 622
7416.46 636
7417.27 622
7418.09 632
7418.90 621
7419.71 615
7420.53 633
7421.34 638
7422.15 612
7422.97 619
7423.78 630
7424.59 582
7425.40 642
7426.22 668
7427.03 629
7427.84 637
7428.66 657
7429.47 720
7430.28 724
7431.10 633
7431.91 740
7432.73 717
7433.54 817
7434.35 762
7435.17 671
7435.98 681
7436.79 645
7437.61 691
7438.42 660
7439.24 656
7440.05 770
7440.86 720
7441.68 720
7442.49 708
7443.31 631
7444.12 659
7444.94 646
7445.75 642
7446.56 680
7447.38 650
7448.19 697
7449.01 647
7449.82 634
7450.64 659
7451.45 674
7452.27 671
7453.08 712
7453.90 639
7454.71 625
7455.52 663
7456.34 572
7457.15 601
7457.97 640
7458.78 666
7459.60 586
7460.42 613
7461.23 748
7462.05 757
7462.86 770
7463.68 742
7464.49 723
7465.31 682
7466.12 690
7466.94 600
7467.75 727
7468.57 712
7469.38 747
7470.20 692
7471.02 709
7471.83 644
7472.65 658
7473.46 671
7474.28 637
7475.10 661
7475.91 730
7476.73 698
7477.54 602
7478.36 630
7479.18 611
7479.99 633
7480.81 679
7481.62 780
7482.44 785
7483.26 694
7484.07 733
7484.89 570
7485.71 592
7486.52 633
7487.34 592
7488.16 635
7488.97 575
7489.79 560
7490.61 606
7491.42 605
7492.24 708
7493.06 621
7493.87 618
7494.69 595
7495.51 601
7496.33 557
7497.14 561
7497.96 617
7498.78 656
7499.59 732
7500.41 670
7501.23 678
7502.05 726
7502.86 693
7503.68 628
7504.50 555
7505.32 632
7506.13 625
7506.95 656
7507.77 603
7508.59 586
7509.40 684
7510.22 606
7511.04 582
7511.86 584
7512.68 664
7513.49 691
7514.31 602
7515.13 635
7515.95 645
7516.77 644
7517.59 618
7518.40 614
7519.22 671
7520.04 649
7520.86 608
7521.68 645
7522.50 763
7523.31 664
7524.13 612
7524.95 649
7525.77 612
7526.59 645
7527.41 633
7528.23 617
7529.05 665
7529.86 597
7530.68 535
7531.50 653
7532.32 629
7533.14 602
7533.96 607
7534.78 611
7535.60 669
7536.42 649
7537.24 666
7538.06 628
7538.88 585
7539.70 630
7540.51 600
7541.33 636
7542.15 639
7542.97 656
7543.79 584
7544.61 671
7545.43 655
7546.25 653
7547.07 622
7547.89 656
7548.71 603
7549.53 609
7550.35 636
7551.17 594
7551.99 660
7552.81 715
7553.63 672
7554.45 614
7555.27 587
7556.09 635
7556.91 686
7557.73 695
7558.56 650
7559.38 672
7560.20 756
7561.02 742
7561.84 638
7562.66 696
7563.48 666
7564.30 669
7565.12 705
7565.94 715
7566.76 693
7567.58 733
7568.40 667
7569.23 617
7570.05 684
7570.87 709
7571.69 723
7572.51 677
7573.33 675
7574.15 733
7574.97 702
7575.80 757
7576.62 706
7577.44 665
7578.26 687
7579.08 639
7579.90 711
7580.73 704
7581.55 725
7582.37 762
7583.19 778
7584.01 756
7584.83 776
7585.66 948
7586.48 870
7587.30 820
7588.12 783
7588.95 945
7589.77 921
7590.59 845
7591.41 739
7592.23 806
7593.06 873
7593.88 843
7594.70 889
7595.52 854
7596.35 820
7597.17 850
7597.99 842
7598.81 863
7599.64 905
7600.46 889
7601.28 946
7602.11 997
7602.93 992
7603.75 996
7604.57 1070
7605.40 1029
7606.22 1065
7607.04 1008
7607.87 1050
7608.69 1029
7609.51 983
7610.34 981
7611.16 994
7611.98 923
7612.81 888
7613.63 905
7614.45 964
7615.28 1115
7616.10 1065
7616.92 1190
7617.75 1262
7618.57 1188
7619.40 1196
7620.22 1160
7621.04 1132
7621.87 1113
7622.69 944
7623.52 1026
7624.34 1034
7625.16 1041
7625.99 970
7626.81 1020
7627.64 1068
7628.46 1064
7629.28 1153
7630.11 1270
7630.93 1214
7631.76 1145
7632.58 1206
7633.41 1255
7634.23 1242
7635.06 1150
7635.88 1125
7636.71 1024
7637.53 942
7638.36 884
7639.18 844
7640.01 835
7640.83 780
7641.66 770
7642.48 795
7643.31 733
7644.13 737
7644.96 728
7645.78 731
7646.61 771
7647.43 706
7648.26 705
7649.08 696
7649.91 693
7650.73 679
7651.56 674
7652.38 691
7653.21 696
7654.04 724
7654.86 787
7655.69 700
7656.51 708
7657.34 658
7658.16 694
7658.99 685
7659.82 683
7660.64 650
7661.47 668
7662.29 709
7663.12 688
7663.95 715
7664.77 633
7665.60 628
7666.43 638
7667.25 675
7668.08 677
7668.91 745
7669.73 755
7670.56 643
7671.38 667
7672.21 612
7673.04 606
7673.87 652
7674.69 638
7675.52 670
7676.35 647
7677.17 650
7678.00 628
7678.83 658
7679.65 618
7680.48 632
7681.31 595
7682.13 610
7682.96 755
7683.79 619
7684.62 649
7685.44 684
7686.27 689
7687.10 654
7687.93 659
7688.75 671
7689.58 688
7690.41 661
7691.24 645
7692.06 639
7692.89 642
7693.72 657
7694.55 684
7695.38 767
7696.20 741
7697.03 707
7697.86 674
7698.69 642
7699.52 744
7700.34 727
7701.17 667
7702.00 698
7702.83 622
7703.66 628
7704.49 595
7705.31 608
7706.14 589
7706.97 622
7707.80 648
7708.63 630
7709.46 632
7710.29 662
7711.11 648
7711.94 639
7712.77 658
7713.60 653
7714.43 616
7715.26 639
7716.09 599
7716.92 559
7717.75 564
7718.58 651
7719.40 636
7720.23 631
7721.06 656
7721.89 630
7722.72 620
7723.55 650
7724.38 595
7725.21 578
7726.04 529
7726.87 554
7727.70 594
7728.53 699
7729.36 594
7730.19 537
7731.02 601
7731.85 596
7732.68 575
7733.51 585
7734.34 600
7735.17 547
7736.00 568
7736.83 594
7737.66 548
7738.49 536
7739.32 554
7740.15 556
7740.98 601
7741.81 529
7742.64 575
7743.47 610
7744.30 605
7745.13 611
7745.96 623
7746.79 628
7747.62 616
7748.45 537
7749.29 527
7750.12 600
7750.95 645
7751.78 629
7752.61 612
7753.44 632
7754.27 617
7755.10 617
7755.93 575
7756.76 631
7757.60 604
7758.43 622
7759.26 597
7760.09 615
7760.92 618
7761.75 639
7762.58 647
7763.42 594
7764.25 617
7765.08 634
7765.91 648
7766.74 542
7767.57 582
7768.41 654
7769.24 696
7770.07 668
7770.90 688
7771.73 661
7772.57 618
7773.40 653
7774.23 687
7775.06 653
7775.90 764
7776.73 745
7777.56 738
7778.39 617
7779.22 661
7780.06 673
7780.89 709
7781.72 664
7782.55 670
7783.39 639
7784.22 611
7785.05 668
7785.89 565
7786.72 609
7787.55 620
7788.38 617
7789.22 734
7790.05 695
7790.88 697
7791.72 694
7792.55 688
7793.38 799
7794.22 745
7795.05 738
7795.88 700
7796.72 690
7797.55 696
7798.38 668
7799.22 680
7800.05 708
7800.88 762
7801.72 766
7802.55 753
7803.38 780
7804.22 751
7805.05 810
7805.89 789
7806.72 774
7807.55 790
7808.39 767
7809.22 775
7810.06 784
7810.89 763
7811.72 844
7812.56 837
7813.39 858
7814.23 925
7815.06 901
7815.89 922
7816.73 960
7817.56 960
7818.40 1038
7819.23 1018
7820.07 1028
7820.90 1013
7821.74 969
7822.57 1000
7823.41 1076
7824.24 994
7825.08 1027
7825.91 1163
7826.75 1229
7827.58 1157
7828.42 1210
7829.25 1097
7830.09 1106
7830.92 1032
7831.76 1095
7832.59 1135
7833.43 1169
7834.26 1082
7835.10 1062
7835.93 1023
7836.77 1060
7837.60 1145
7838.44 1089
7839.28 991
7840.11 1020
7840.95 983
7841.78 978
7842.62 1000
7843.45 930
7844.29 954
7845.13 920
7845.96 936
7846.80 936
7847.63 955
7848.47 879
7849.31 892
7850.14 892
7850.98 883
7851.82 923
7852.65 924
7853.49 879
7854.32 898
7855.16 910
7856.00 959
7856.83 1080
7857.67 1093
7858.51 1044
7859.34 1080
7860.18 890
7861.02 1072
7861.85 1054
7862.69 981
7863.53 942
7864.37 960
7865.20 935
7866.04 928
7866.88 921
7867.71 942
7868.55 941
7869.39 977
7870.23 988
7871.06 1050
7871.90 987
7872.74 1102
7873.57 1219
7874.41 1217
7875.25 1171
7876.09 1299
7876.93 1413
7877.76 1390
7878.60 1494
7879.44 1437
7880.28 1426
7881.11 1397
7881.95 1317
7882.79 1316
7883.63 1375
7884.47 1315
7885.30 1303
7886.14 1124
7886.98 1086
7887.82 1138
7888.66 1174
7889.50 1229
7890.33 1168
7891.17 1240
7892.01 1192
7892.85 1164
7893.69 1219
7894.53 1149
7895.36 958
7896.20 1035
7897.04 988
7897.88 1016
7898.72 965
7899.56 989
7900.40 978
7901.24 868
7902.08 906
7902.91 938
7903.75 921
7904.59 963
7905.43 884
7906.27 862
7907.11 821
7907.95 790
7908.79 926
7909.63 872
7910.47 836
7911.31 820
7912.15 818
7912.99 900
7913.83 853
7914.67 847
7915.50 834
7916.34 926
7917.18 877
7918.02 936
7918.86 934
7919.70 864
7920.54 826
7921.38 864
7922.22 877
7923.06 812
7923.90 770
7924.74 806
7925.58 826
7926.42 766
7927.27 806
7928.11 762
7928.95 778
7929.79 805
7930.63 708
7931.47 723
7932.31 779
7933.15 679
7933.99 669
7934.83 726
7935.67 723
7936.51 715
7937.35 752
7938.19 709
7939.03 755
7939.88 754
7940.72 803
7941.56 738
7942.40 834
7943.24 727
7944.08 796
7944.92 832
7945.76 881
7946.60 840
7947.45 836
7948.29 775
7949.13 786
7949.97 848
7950.81 841
7951.65 911
7952.50 999
7953.34 927
7954.18 959
7955.02 919
7955.86 925
7956.70 1030
7957.55 983
7958.39 861
7959.23 867
7960.07 832
7960.91 809
7961.76 856
7962.60 796
7963.44 906
7964.28 853
7965.13 881
7965.97 956
7966.81 923
7967.65 970
7968.50 1032
7969.34 980
7970.18 1010
7971.02 877
7971.87 799
7972.71 805
7973.55 765
7974.39 770
7975.24 837
7976.08 778
7976.92 776
7977.77 787
7978.61 643
7979.45 672
7980.30 772
7981.14 711
7981.98 800
7982.83 701
7983.67 683
7984.51 699
7985.36 689
7986.20 657
7987.04 705
7987.89 672
7988.73 708
7989.57 620
7990.42 636
7991.26 671
7992.10 679
7992.95 624
7993.79 588
7994.64 623
7995.48 634
7996.32 652
7997.17 638
7998.01 701
7998.86 624
7999.70 583
8000.54 589
8001.39 532
8002.23 521
8003.08 622
8003.92 589
8004.77 632
8005.61 556
8006.45 604
8007.30 578
8008.14 506
8008.99 572
8009.83 643
8010.68 564
8011.52 591
8012.37 594
8013.21 586
8014.06 571
8014.90 549
8015.75 532
8016.59 554
8017.44 527
8018.28 574
8019.13 522
8019.97 560
8020.82 606
8021.66 547
8022.51 566
8023.35 611
8024.20 518
8025.05 554
8025.89 587
8026.74 582
8027.58 584
8028.43 528
8029.27 595
8030.12 506
8030.96 555
8031.81 572
8032.66 571
8033.50 607
8034.35 549
8035.19 533
8036.04 545
8036.89 521
8037.73 531
8038.58 509
8039.43 484
8040.27 493
8041.12 521
8041.96 537
8042.81 562
8043.66 562
8044.50 544
8045.35 583
8046.20 615
8047.04 582
8047.89 516
8048.74 546
8049.58 551
8050.43 532
8051.28 527
8052.12 517
8052.97 513
8053.82 578
8054.67 494
8055.51 462
8056.36 512
8057.21 541
8058.05 543
8058.90 562
8059.75 486
8060.60 550
8061.44 514
8062.29 457
8063.14 467
8063.99 537
8064.83 509
8065.68 428
8066.53 463
8067.38 494
8068.22 457
8069.07 492
8069.92 451
8070.77 438
8071.62 478
8072.46 482
8073.31 503
8074.16 484
8075.01 581
8075.86 601
8076.71 491
8077.55 569
8078.40 493
8079.25 513
8080.10 541
8080.95 494
8081.80 509
8082.64 516
8083.49 468
8084.34 474
8085.19 538
8086.04 527
8086.89 495
8087.74 455
8088.58 519
8089.43 463
8090.28 491
8091.13 536
8091.98 524
8092.83 487
8093.68 492
8094.53 483
8095.38 496
8096.23 509
8097.08 497
8097.93 531
8098.77 484
8099.62 513
8100.47 525
8101.32 544
8102.17 573
8103.02 542
8103.87 511
8104.72 546
8105.57 490
8106.42 518
8107.27 507
8108.12 496
8108.97 486
8109.82 467
8110.67 502
8111.52 554
8112.37 540
8113.22 514
8114.07 515
8114.92 500
8115.77 502
8116.62 526
8117.47 533
8118.32 537
8119.17 537
8120.02 509
8120.87 545
8121.72 535
8122.58 541
8123.43 492
8124.28 581
8125.13 579
8125.98 538
8126.83 511
8127.68 576
8128.53 561
8129.38 521
8130.23 558
8131.08 492
8131.94 499
8132.79 548
8133.64 541
8134.49 585
8135.34 586
8136.19 563
8137.04 559
8137.89 562
8138.75 543
8139.60 509
8140.45 549
8141.30 573
8142.15 596
8143.00 589
8143.86 603
8144.71 608
8145.56 589
8146.41 583
8147.26 584
8148.12 589
8148.97 599
8149.82 536
8150.67 604
8151.52 612
8152.38 628
8153.23 638
8154.08 668
8154.93 674
8155.78 727
8156.64 740
8157.49 725
8158.34 673
8159.19 656
8160.05 601
8160.90 671
8161.75 674
8162.61 615
8163.46 589
8164.31 563
8165.16 574
8166.02 591
8166.87 570
8167.72 509
8168.58 587
8169.43 651
8170.28 579
8171.14 555
8171.99 528
8172.84 551
8173.70 467
8174.55 541
8175.40 490
8176.26 434
8177.11 481
8177.96 498
8178.82 489
8179.67 485
8180.52 471
8181.38 537
8182.23 502
8183.08 545
8183.94 544
8184.79 548
8185.65 532
8186.50 496
8187.35 473
8188.21 470
8189.06 505
8189.92 483
8190.77 497
8191.63 451
8192.48 424
8193.33 518
8194.19 518
8195.04 478
8195.90 483
8196.75 522
8197.61 510
8198.46 546
8199.32 507
8200.17 537
8201.02 508
8201.88 491
8202.73 481
8203.59 470
8204.44 497
8205.30 453
8206.15 473
8207.01 417
8207.86 457
8208.72 468
8209.57 468
8210.43 432
8211.29 455
8212.14 528
8213.00 522
8213.85 522
8214.71 529
8215.56 531
8216.42 477
8217.27 495
8218.13 493
8218.98 518
8219.84 540
8220.70 515
8221.55 513
8222.41 493
8223.26 472
8224.12 491
8224.98 500
8225.83 479
8226.69 552
8227.54 488
8228.40 518
8229.26 498
8230.11 533
8230.97 436
8231.83 475
8232.68 450
8233.54 470
8234.39 497
8235.25 450
8236.11 436
8236.96 433
8237.82 482
8238.68 535
8239.53 579
8240.39 579
8241.25 508
8242.11 448
8242.96 530
8243.82 483
8244.68 441
8245.53 465
8246.39 483
8247.25 428
8248.10 527
8248.96 527
8249.82 451
8250.68 460
8251.53 466
8252.39 467
8253.25 462
8254.11 446
8254.96 489
8255.82 565
8256.68 575
8257.54 512
8258.39 463
8259.25 501
8260.11 468
8260.97 464
8261.83 436
8262.68 514
8263.54 490
8264.40 506
8265.26 534
8266.12 483
8266.97 517
8267.83 501
8268.69 536
8269.55 568
8270.41 482
8271.27 564
8272.12 483
8272.98 456
8273.84 489
8274.70 513
8275.56 476
8276.42 517
8277.28 531
8278.13 508
8278.99 511
8279.85 526
8280.71 530
8281.57 515
8282.43 487
8283.29 537
8284.15 568
8285.01 531
8285.87 523
8286.72 558
8287.58 554
8288.44 584
8289.30 577
8290.16 617
8291.02 556
8291.88 629
8292.74 624
8293.60 602
8294.46 670
8295.32 642
8296.18 642
8297.04 642
8297.90 546
8298.76 609
8299.62 584
8300.48 605
8301.34 656
8302.20 574
8303.06 586
8303.92 599
8304.78 620
8305.64 564
8306.50 541
8307.36 511
8308.22 526
8309.08 500
8309.94 488
8310.80 532
8311.66 532
8312.52 505
8313.38 522
8314.24 560
8315.10 514
8315.96 566
8316.83 543
8317.69 565
8318.55 571
8319.41 614
8320.27 547
8321.13 554
8321.99 535
8322.85 529
8323.71 526
8324.57 513
8325.44 564
8326.30 555
8327.16 534
8328.02 469
8328.88 541
8329.74 542
8330.60 598
8331.47 526
8332.33 440
8333.19 511
8334.05 550
8334.91 503
8335.77 450
8336.64 501
8337.50 513
8338.36 520
8339.22 523
8340.08 488
8340.94 539
8341.81 550
8342.67 519
8343.53 541
8344.39 522
8345.26 522
8346.12 490
8346.98 512
8347.84 526
8348.71 512
8349.57 477
8350.43 476
8351.29 472
8352.16 495
8353.02 503
8353.88 483
8354.74 511
8355.61 521
8356.47 512
8357.33 526
8358.19 520
8359.06 506
8359.92 495
8360.78 484
8361.65 498
8362.51 545
8363.37 593
8364.24 605
8365.10 574
8365.96 580
8366.83 541
8367.69 608
8368.55 509
8369.42 491
8370.28 576
8371.14 567
8372.01 548
8372.87 533
8373.73 568
8374.60 510
8375.46 525
8376.33 523
8377.19 487
8378.05 462
8378.92 486
8379.78 577
8380.65 598
8381.51 512
8382.37 588
8383.24 608
8384.10 587
8384.97 568
8385.83 579
8386.70 612
8387.56 584
8388.42 547
8389.29 544
8390.15 552
8391.02 530
8391.88 605
8392.75 588
8393.61 541
8394.48 544
8395.34 568
8396.21 573
8397.07 609
8397.94 498
8398.80 528
8399.67 554
8400.53 575
8401.40 552
8402.26 572
8403.13 560
8403.99 562
8404.86 588
8405.72 591
8406.59 549
8407.45 594
8408.32 557
8409.19 564
8410.05 557
8410.92 659
8411.78 654
8412.65 642
8413.51 592
8414.38 657
8415.25 615
8416.11 556
8416.98 654
8417.84 642
8418.71 583
8419.58 623
8420.44 666
8421.31 669
8422.17 721
8423.04 728
8423.91 687
8424.77 709
8425.64 657
8426.51 704
8427.37 704
8428.24 715
8429.11 754
8429.97 761
8430.84 780
8431.71 795
8432.57 776
8433.44 814
8434.31 822
8435.17 797
8436.04 795
8436.91 831
8437.77 792
8438.64 859
8439.51 933
8440.38 983
8441.24 974
8442.11 1083
8442.98 985
8443.84 1019
8444.71 1037
8445.58 1009
8446.45 1090
8447.31 1024
8448.18 1062
8449.05 1042
8449.92 1026
8450.78 1061
8451.65 979
8452.52 946
8453.39 978
8454.26 983
8455.12 981
8455.99 1020
8456.86 1057
8457.73 1051
8458.60 1097
8459.46 1017
8460.33 978
8461.20 876
8462.07 970
8462.94 1003
8463.81 1000
8464.67 1028
8465.54 1157
8466.41 1199
8467.28 1389
8468.15 1658
8469.02 1871
8469.89 2149
8470.75 2375
8471.62 2429
8472.49 2162
8473.36 1994
8474.23 1794
8475.10 1666
8475.97 1370
8476.84 1221
8477.71 1134
8478.57 982
8479.44 941
8480.31 954
8481.18 853
8482.05 773
8482.92 798
8483.79 818
8484.66 777
8485.53 797
8486.40 733
8487.27 743
8488.14 788
8489.01 693
8489.88 707
8490.75 717
8491.62 700
8492.49 759
8493.36 732
8494.23 665
8495.10 741
8495.97 645
8496.84 642
8497.71 822
8498.58 778
8499.45 728
8500.32 695
8501.19 713
8502.06 778
8502.93 712
8503.80 758
8504.67 778
8505.54 825
8506.41 818
8507.28 817
8508.15 850
8509.02 802
8509.89 714
8510.76 807
8511.63 860
8512.51 819
8513.38 791
8514.25 731
8515.12 797
8515.99 777
8516.86 841
8517.73 806
8518.60 738
8519.47 724
8520.35 741
8521.22 749
8522.09 805
8522.96 841
8523.83 865
8524.70 769
8525.57 740
8526.45 775
8527.32 792
8528.19 860
8529.06 880
8529.93 868
8530.80 878
8531.68 890
8532.55 942
8533.42 921
8534.29 893
8535.16 922
8536.04 914
8536.91 956
8537.78 871
8538.65 889
8539.52 969
8540.40 904
8541.27 894
8542.14 849
8543.01 879
8543.89 822
8544.76 939
8545.63 903
8546.50 930
8547.38 941
8548.25 935
8549.12 942
8549.99 1078
8550.87 1069
8551.74 1139
8552.61 1163
8553.49 1294
8554.36 1320
8555.23 1290
8556.11 1234
8556.98 1196
8557.85 1162
8558.73 1077
8559.60 998
8560.47 912
8561.35 954
8562.22 835
8563.09 845
8563.97 737
8564.84 772
8565.71 754
8566.59 702
8567.46 711
8568.33 697
8569.21 732
8570.08 794
8570.96 801
8571.83 713
8572.70 698
8573.58 723
8574.45 723
8575.33 790
8576.20 733
8577.07 758
8577.95 727
8578.82 740
8579.70 751
8580.57 720
8581.45 752
8582.32 779
8583.19 708
8584.07 729
8584.94 822
8585.82 783
8586.69 695
8587.57 739
8588.44 726
8589.32 726
8590.19 717
8591.07 755
8591.94 844
8592.82 793
8593.69 727
8594.57 744
8595.44 764
8596.32 734
8597.19 752
8598.07 822
8598.94 747
8599.82 747
8600.69 762
8601.57 759
8602.44 769
8603.32 805
8604.20 782
8605.07 785
8605.95 820
8606.82 834
8607.70 837
8608.57 756
8609.45 811
8610.33 744
8611.20 795
8612.08 898
8612.95 859
8613.83 887
8614.71 898
8615.58 864
8616.46 880
8617.33 927
8618.21 987
8619.09 949
8619.96 910
8620.84 950
8621.72 929
8622.59 963
8623.47 1072
8624.35 1019
8625.22 1007
8626.10 969
8626.98 953
8627.85 986
8628.73 1098
8629.61 1072
8630.48 1065
8631.36 1067
8632.24 1006
8633.11 1035
8633.99 1143
8634.87 1161
8635.74 1111
8636.62 1130
8637.50 1060
8638.38 1094
8639.25 1176
8640.13 1203
8641.01 1221
8641.89 1258
8642.76 1230
8643.64 1258
8644.52 1180
8645.40 1189
8646.27 1287
8647.15 1394
8648.03 1308
8648.91 1326
8649.79 1426
8650.66 1471
8651.54 1410
8652.42 1504
8653.30 1520
8654.18 1493
8655.05 1493
8655.93 1419
8656.81 1448
8657.69 1487
8658.57 1410
8659.45 1472
8660.32 1528
8661.20 1553
8662.08 1508
8662.96 1554
8663.84 1488
8664.72 1548
8665.60 1468
8666.47 1522
8667.35 1550
8668.23 1652
8669.11 1660
8669.99 1766
8670.87 2108
8671.75 2070
8672.63 2243
8673.51 2344
8674.38 2455
8675.26 2591
8676.14 2655
8677.02 2725
8677.90 2385
8678.78 2269
8679.66 2147
8680.54 2061
8681.42 2018
8682.30 1800
8683.18 1759
8684.06 1816
8684.94 1866
8685.82 1835
8686.70 1918
8687.58 2226
8688.46 2468
8689.34 2881
8690.22 3477
8691.10 4195
8691.98 4608
8692.86 4896
8693.74 4926
8694.62 4782
8695.50 4383
8696.38 3925
8697.26 3442
8698.14 2981
8699.02 2379
8699.90 2046
8700.78 1914
8701.66 1674
8702.54 1456
8703.42 1439
8704.30 1317
8705.18 1247
8706.06 1298
8706.94 1292
8707.82 1197
8708.71 1079
8709.59 1134
8710.47 1133
8711.35 1131
8712.23 1095
8713.11 1058
8713.99 1070
8714.87 972
8715.75 928
8716.64 1018
8717.52 1063
8718.40 979
8719.28 975
8720.16 977
8721.04 1030
8721.92 984
8722.81 1077
8723.69 999
8724.57 937
8725.45 976
8726.33 956
8727.21 946
8728.10 978
8728.98 1012
8729.86 1006
8730.74 991
8731.62 1048
8732.51 1016
8733.39 1013
8734.27 906
8735.15 894
8736.03 910
8736.92 929
8737.80 984
8738.68 934
8739.56 854
8740.45 957
8741.33 845
8742.21 882
8743.09 870
8743.98 889
8744.86 857
8745.74 853
8746.63 914
8747.51 891
8748.39 969
8749.27 938
8750.16 1002
8751.04 1046
8751.92 1026
8752.81 962
8753.69 984
8754.57 1000
8755.46 1123
8756.34 1103
8757.22 1018
8758.11 1102
8758.99 1083
8759.87 1016
8760.76 987
8761.64 1009
8762.52 1009
8763.41 1080
8764.29 1095
8765.17 1045
8766.06 977
8766.94 1034
8767.83 948
8768.71 932
8769.59 977
8770.48 984
8771.36 990
8772.25 1010
8773.13 988
8774.01 901
8774.90 868
8775.78 875
8776.67 885
8777.55 864
8778.44 810
8779.32 814
8780.20 810
8781.09 960
8781.97 894
8782.86 875
8783.74 858
8784.63 838
8785.51 913
8786.40 811
8787.28 844
8788.17 806
8789.05 813
8789.94 770
8790.82 741
8791.71 708
8792.59 740
8793.48 768
8794.36 739
8795.25 659
8796.13 681
8797.02 725
8797.90 783
8798.79 785
8799.67 745
8800.56 772
8801.45 752
8802.33 688
8803.22 725
8804.10 697
8804.99 775
8805.87 792
8806.76 703
8807.65 757
8808.53 696
8809.42 736
8810.30 654
8811.19 624
8812.08 591
8812.96 625
8813.85 651
8814.73 595
8815.62 570
8816.51 586
8817.39 639
8818.28 670
8819.17 638
8820.05 641
8820.94 698
8821.83 644
8822.71 654
8823.60 679
8824.49 697
8825.37 708
8826.26 697
8827.15 623
8828.03 588
8828.92 613
8829.81 605
8830.69 642
8831.58 671
8832.47 644
8833.36 587
8834.24 565
8835.13 660
8836.02 652
8836.90 544
8837.79 563
8838.68 554
8839.57 608
8840.45 618
8841.34 529
8842.23 592
8843.12 586
8844.01 643
8844.89 614
8845.78 578
8846.67 549
8847.56 604
8848.44 567
8849.33 549
8850.22 545
8851.11 525
8852.00 622
8852.88 553
8853.77 567
8854.66 569
8855.55 526
8856.44 587
8857.33 584
8858.21 560
8859.10 583
8859.99 525
8860.88 549
8861.77 552
8862.66 622
8863.55 521
8864.43 566
8865.32 583
8866.21 571
8867.10 538
8867.99 541
8868.88 496
8869.77 500
8870.66 562
8871.55 518
8872.44 528
8873.32 534
8874.21 533
8875.10 516
8875.99 479
8876.88 473
8877.77 525
8878.66 489
8879.55 460
8880.44 515
8881.33 484
8882.22 456
8883.11 526
8884.00 498
8884.89 515
8885.78 492
8886.67 514
8887.56 444
8888.45 497
8889.34 441
8890.23 469
8891.12 489
8892.01 508
8892.90 500
8893.79 463
8894.68 486
8895.57 491
8896.46 479
8897.35 450
8898.24 498
8899.13 496
8900.02 505
8900.91 440
8901.80 479
8902.69 455
8903.58 500
8904.47 477
8905.36 493
8906.26 557
8907.15 526
8908.04 502
8908.93 459
8909.82 499
8910.71 478
8911.60 525
8912.49 505
8913.38 499
8914.28 435
8915.17 414
8916.06 373
8916.95 454
8917.84 510
8918.73 418
8919.62 454
8920.52 491
8921.41 527
8922.30 478
8923.19 466
8924.08 433
8924.97 440
8925.87 505
8926.76 478
8927.65 472
8928.54 416
8929.43 417
8930.33 384
8931.22 395
8932.11 404
8933.00 413
8933.89 474
8934.79 470
8935.68 494
8936.57 445
8937.46 412
8938.36 437
8939.25 459
8940.14 428
8941.03 392
8941.93 459
8942.82 421
8943.71 447
8944.60 483
8945.50 458
8946.39 447
8947.28 391
8948.18 445
8949.07 455
8949.96 399
8950.85 392
8951.75 407
8952.64 427
8953.53 402
8954.43 365
8955.32 404
8956.21 423
8957.11 434
8958.00 411
8958.89 388
8959.79 433
8960.68 452
8961.57 402
8962.47 401
8963.36 400
8964.26 424
8965.15 430
8966.04 391
8966.94 392
8967.83 419
8968.73 420
8969.62 486
8970.51 476
8971.41 495
8972.30 446
8973.20 482
8974.09 435
8974.98 438
8975.88 468
8976.77 410
8977.67 428
8978.56 387
8979.46 442
8980.35 432
8981.25 417
8982.14 443
8983.03 384
8983.93 432
8984.82 415
8985.72 424
8986.61 401
8987.51 469
8988.40 406
8989.30 427
8990.19 403
8991.09 437
8991.98 394
8992.88 429
8993.77 406
8994.67 417
8995.56 383
8996.46 426
8997.36 421
8998.25 455
8999.15 476
9000.04 378
9000.94 397
9001.83 431
9002.73 448
9003.62 479
9004.52 491
9005.42 412
9006.31 440
9007.21 408
9008.10 445
9009.00 425
9009.90 370
9010.79 398
9011.69 376
9012.58 382
9013.48 396
9014.38 406
9015.27 330
9016.17 383
9017.07 415
9017.96 404
9018.86 390
9019.76 418
9020.65 428
9021.55 444
9022.44 365
9023.34 393
9024.24 383
9025.14 419
9026.03 448
9026.93 425
9027.83 454
9028.72 467
9029.62 409
9030.52 320
9031.41 378
9032.31 464
9033.21 427
9034.11 440
9035.00 415
9035.90 384
9036.80 407
9037.69 411
9038.59 419
9039.49 337
9040.39 358
9041.28 405
9042.18 410
9043.08 435
9043.98 410
9044.88 442
9045.77 488
9046.67 463
9047.57 421
9048.47 427
9049.36 421
9050.26 399
9051.16 382
9052.06 440
9052.96 403
9053.86 410
9054.75 432
9055.65 458
9056.55 379
9057.45 400
9058.35 412
9059.25 423
9060.14 425
9061.04 377
9061.94 444
9062.84 459
9063.74 468
9064.64 343
9065.54 393
9066.44 456
9067.33 391
9068.23 410
9069.13 399
9070.03 407
9070.93 423
9071.83 444
9072.73 411
9073.63 446
9074.53 403
9075.43 418
9076.33 407
9077.22 499
9078.12 472
9079.02 474
9079.92 457
9080.82 513
9081.72 510
9082.62 409
9083.52 470
9084.42 440
9085.32 437
9086.22 443
9087.12 460
9088.02 464
9088.92 570
9089.82 546
9090.72 529
9091.62 473
9092.52 506
9093.42 498
9094.32 498
9095.22 460
9096.12 488
9097.02 486
9097.92 420
9098.82 421
9099.72 402
9100.62 458
9101.52 436
9102.43 405
9103.33 438
9104.23 441
9105.13 453
9106.03 438
9106.93 379
9107.83 425
9108.73 430
9109.63 411
9110.53 403
9111.43 411
9112.33 435
9113.24 429
9114.14 384
9115.04 364
9115.94 416
9116.84 464
9117.74 432
9118.64 374
9119.55 370
9120.45 418
9121.35 374
9122.25 413
9123.15 386
9124.05 414
9124.96 344
9125.86 365
9126.76 385
9127.66 354
9128.56 365
9129.46 436
9130.37 439
9131.27 410
9132.17 422
9133.07 439
9133.97 414
9134.88 383
9135.78 389
9136.68 392
9137.58 381
9138.49 397
9139.39 443
9140.29 404
9141.19 391
9142.10 368
9143.00 370
9143.90 339
9144.80 385
9145.71 427
9146.61 416
9147.51 425
9148.42 472
9149.32 425
9150.22 370
9151.12 383
9152.03 390
9152.93 388
9153.83 391
9154.74 415
9155.64 361
9156.54 366
9157.45 378
9158.35 424
9159.25 371
9160.16 418
9161.06 430
9161.96 402
9162.87 387
9163.77 481
9164.68 466
9165.58 378
9166.48 400
9167.39 388
9168.29 393
9169.19 431
9170.10 444
9171.00 391
9171.91 406
9172.81 376
9173.72 389
9174.62 359
9175.52 355
9176.43 369
9177.33 379
9178.24 379
9179.14 324
9180.05 394
9180.95 424
9181.85 361
9182.76 386
9183.66 404
9184.57 405
9185.47 405
9186.38 421
9187.28 397
9188.19 410
9189.09 441
9190.00 407
9190.90 399
9191.81 366
9192.71 396
9193.62 451
9194.52 379
9195.43 357
9196.33 385
9197.24 401
9198.14 516
9199.05 438
9199.96 423
9200.86 449
9201.77 415
9202.67 421
9203.58 469
9204.48 411
9205.39 410
9206.29 447
9207.20 428
9208.11 422
9209.01 370
9209.92 380
9210.82 377
9211.73 402
9212.64 378
9213.54 419
9214.45 427
9215.35 367
9216.26 407
9217.17 398
9218.07 395
9218.98 414
9219.89 383
9220.79 436
9221.70 412
9222.61 410
9223.51 411
9224.42 384
9225.33 402
9226.23 393
9227.14 319
9228.05 386
9228.95 379
9229.86 374
9230.77 410
9231.67 397
9232.58 375
9233.49 398
9234.40 419
9235.30 381
9236.21 367
9237.12 337
9238.02 339
9238.93 393
9239.84 422
9240.75 421
9241.65 315
9242.56 347
9243.47 364
9244.38 405
9245.28 403
9246.19 349
9247.10 383
9248.01 399
9248.92 433
9249.82 407
9250.73 412
9251.64 433
9252.55 442
9253.46 405
9254.36 412
9255.27 401
9256.18 424
9257.09 441
9258.00 403
9258.90 373
9259.81 353
9260.72 365
9261.63 390
9262.54 368
9263.45 384
9264.36 378
9265.26 394
9266.17 408
9267.08 387
9267.99 380
9268.90 387
9269.81 354
9270.72 382
9271.63 366
9272.54 398
9273.44 397
9274.35 453
9275.26 385
9276.17 424
9277.08 425
9277.99 414
9278.90 423
9279.81 392
9280.72 382
9281.63 383
9282.54 426
9283.45 371
9284.36 399
9285.27 415
9286.18 376
9287.09 442
9288.00 476
9288.91 399
9289.82 405
9290.73 429
9291.64 382
9292.55 380
9293.46 350
9294.37 388
9295.28 447
9296.19 413
9297.10 455
9298.01 365
9298.92 411
9299.83 417
9300.74 414
9301.65 445
9302.56 350
9303.47 446
9304.38 454
9305.29 438
9306.20 441
9307.11 473
9308.02 468
9308.93 479
9309.84 504
9310.75 499
9311.67 489
9312.58 511
9313.49 405
9314.40 432
9315.31 429
9316.22 396
9317.13 405
9318.04 434
9318.95 444
9319.87 358
9320.78 390
9321.69 423
9322.60 449
9323.51 415
9324.42 425
9325.34 440
9326.25 419
9327.16 415
9328.07 417
9328.98 448
9329.89 440
9330.81 394
9331.72 411
9332.63 413
9333.54 392
9334.45 380
9335.37 416
9336.28 427
9337.19 437
9338.10 424
9339.01 424
9339.93 426
9340.84 462
9341.75 383
9342.66 399
9343.58 421
9344.49 416
9345.40 426
9346.31 429
9347.23 350
9348.14 455
9349.05 410
9349.97 432
9350.88 384
9351.79 387
9352.70 390
9353.62 361
9354.53 376
9355.44 362
9356.36 363
9357.27 399
9358.18 399
9359.10 398
9360.01 420
9360.92 382
9361.84 377
9362.75 365
9363.66 385
9364.58 421
9365.49 407
9366.40 375
9367.32 419
9368.23 412
9369.15 411
9370.06 380
9370.97 407
9371.89 398
9372.80 421
9373.71 378
9374.63 377
9375.54 410
9376.46 387
9377.37 383
9378.29 360
9379.20 401
9380.11 374
9381.03 408
9381.94 439
9382.86 427
9383.77 446
9384.69 404
9385.60 459
9386.51 476
9387.43 481
9388.34 430
9389.26 437
9390.17 493
9391.09 476
9392.00 427
9392.92 398
9393.83 443
9394.75 467
9395.66 479
9396.58 464
9397.49 519
9398.41 470
9399.32 474
9400.24 461
9401.15 420
9402.07 433
9402.99 399
9403.90 419
9404.82 388
9405.73 376
9406.65 390
9407.56 411
9408.48 417
9409.39 455
9410.31 454
9411.23 416
9412.14 427
9413.06 450
9413.97 440
9414.89 433
9415.81 447
9416.72 442
9417.64 470
9418.55 398
9419.47 420
9420.39 452
9421.30 431
9422.22 441
9423.14 407
9424.05 422
9424.97 472
9425.89 438
9426.80 460
9427.72 458
9428.64 419
9429.55 448
9430.47 424
9431.39 477
9432.30 430
9433.22 452
9434.14 455
9435.05 455
9435.97 499
9436.89 494
9437.80 484
9438.72 538
9439.64 451
9440.56 451
9441.47 466
9442.39 509
9443.31 405
9444.23 461
9445.14 533
9446.06 460
9446.98 500
9447.90 480
9448.81 543
9449.73 607
9450.65 586
9451.57 603
9452.48 607
9453.40 607
9454.32 617
9455.24 592
9456.16 607
9457.07 584
9457.99 544
9458.91 551
9459.83 504
9460.75 462
9461.66 477
9462.58 458
9463.50 496
9464.42 458
9465.34 431
9466.26 477
9467.18 471
9468.09 488
9469.01 462
9469.93 482
9470.85 434
9471.77 486
9472.69 469
9473.61 445
9474.53 425
9475.44 435
9476.36 481
9477.28 518
9478.20 486
9479.12 521
9480.04 536
9480.96 542
9481.88 539
9482.80 518
9483.72 517
9484.64 514
9485.56 491
9486.47 464
9487.39 445
9488.31 516
9489.23 457
9490.15 462
9491.07 491
9491.99 497
9492.91 525
9493.83 494
9494.75 449
9495.67 492
9496.59 431
9497.51 473
9498.43 539
9499.35 516
9500.27 540
9501.19 501
9502.11 541
9503.03 507
9503.95 517
9504.87 485
9505.79 425
9506.71 449
9507.64 468
9508.56 526
9509.48 547
9510.40 517
9511.32 487
9512.24 507
9513.16 506
9514.08 524
9515.00 512
9515.92 514
9516.84 508
9517.76 570
9518.68 559
9519.61 542
9520.53 549
9521.45 525
9522.37 497
9523.29 504
9524.21 555
9525.13 532
9526.05 502
9526.98 478
9527.90 517
9528.82 589
9529.74 605
9530.66 589
9531.58 640
9532.51 643
9533.43 694
9534.35 724
9535.27 634
9536.19 645
9537.11 611
9538.04 555
9538.96 516
9539.88 587
9540.80 591
9541.73 497
9542.65 513
9543.57 513
9544.49 511
9545.41 535
9546.34 533
9547.26 610
9548.18 533
9549.10 521
9550.03 534
9550.95 513
9551.87 540
9552.79 520
9553.72 566
9554.64 543
9555.56 580
9556.49 577
9557.41 541
9558.33 597
9559.25 659
9560.18 580
9561.10 584
9562.02 603
9562.95 585
9563.87 583
9564.79 580
9565.72 624
9566.64 556
9567.56 517
9568.49 521
9569.41 565
9570.33 561
9571.26 570
9572.18 621
9573.11 589
9574.03 572
9574.95 529
9575.88 549
9576.80 612
9577.72 569
9578.65 532
9579.57 603
9580.50 559
9581.42 558
9582.34 578
9583.27 556
9584.19 531
9585.12 571
9586.04 579
9586.97 576
9587.89 621
9588.81 607
9589.74 600
9590.66 594
9591.59 702
9592.51 638
9593.44 604
9594.36 581
9595.29 563
9596.21 558
9597.14 568
9598.06 631
9598.99 657
9599.91 638
9600.84 601
9601.76 659
9602.69 628
9603.61 693
9604.54 733
9605.46 692
9606.39 696
9607.31 728
9608.24 750
9609.16 668
9610.09 701
9611.01 690
9611.94 692
9612.87 631
9613.79 674
9614.72 704
9615.64 728
9616.57 764
9617.49 771
9618.42 728
9619.35 761
9620.27 830
9621.20 748
9622.12 721
9623.05 730
9623.98 734
9624.90 793
9625.83 807
9626.76 826
9627.68 798
9628.61 726
9629.53 792
9630.46 794
9631.39 800
9632.31 837
9633.24 861
9634.17 854
9635.09 833
9636.02 834
9636.95 924
9637.87 855
9638.80 885
9639.73 874
9640.65 920
9641.58 931
9642.51 814
9643.44 861
9644.36 937
9645.29 927
9646.22 881
9647.14 971
9648.07 1068
9649.00 1091
9649.93 1080
9650.85 1033
9651.78 1095
9652.71 1017
9653.64 1042
9654.56 1010
9655.49 1027
9656.42 968
9657.35 977
9658.27 968
9659.20 1009
9660.13 1049
9661.06 1050
9661.99 1075
9662.91 1095
9663.84 1157
9664.77 1107
9665.70 1115
9666.63 1168
9667.56 1118
9668.48 1165
9669.41 1116
9670.34 1108
9671.27 1154
9672.20 1117
9673.13 1092
9674.05 1160
9674.98 1238
9675.91 1221
9676.84 1113
9677.77 1239
9678.70 1302
9679.63 1297
9680.56 1254
9681.48 1315
9682.41 1370
9683.34 1271
9684.27 1247
9685.20 1247
9686.13 1383
9687.06 1389
9687.99 1332
9688.92 1272
9689.85 1240
9690.78 1298
9691.71 1315
9692.63 1339
9693.56 1309
9694.49 1430
9695.42 1594
9696.35 1647
9697.28 1802
9698.21 1970
9699.14 2003
9700.07 2090
9701.00 2185
9701.93 1921
9702.86 1749
9703.79 1733
9704.72 1560
9705.65 1461
9706.58 1418
9707.51 1364
9708.44 1425
9709.37 1398
9710.30 1319
9711.23 1402
9712.16 1402
9713.09 1404
9714.02 1502
9714.95 1418
9715.89 1479
9716.82 1484
9717.75 1397
9718.68 1381
9719.61 1289
9720.54 1270
9721.47 1184
9722.40 1077
9723.33 1162
9724.26 1102
9725.19 1196
9726.12 1074
9727.06 1090
9727.99 1116
9728.92 1148
9729.85 1202
9730.78 1173
9731.71 1246
9732.64 1151
9733.57 1191
9734.51 1230
9735.44 1158
9736.37 1082
9737.30 1055
9738.23 1028
9739.16 996
9740.10 1017
9741.03 996
9741.96 1032
9742.89 976
9743.82 1012
9744.75 992
9745.69 979
9746.62 987
9747.55 981
9748.48 972
9749.41 1018
9750.35 1024
9751.28 975
9752.21 907
9753.14 964
9754.08 951
9755.01 1004
9755.94 982
9756.87 910
9757.81 910
9758.74 933
9759.67 962
9760.60 970
9761.54 947
9762.47 958
9763.40 994
9764.34 978
9765.27 982
9766.20 969
9767.13 935
9768.07 968
9769.00 911
9769.93 1022
9770.87 951
9771.80 1028
9772.73 1015
9773.67 1019
9774.60 1042
9775.53 1029
9776.47 1068
9777.40 1140
9778.33 1203
9779.27 1179
9780.20 1250
9781.14 1255
9782.07 1100
9783.00 1078
9783.94 1129
9784.87 1217
9785.80 1219
9786.74 1169
9787.67 1069
9788.61 1075
9789.54 1034
9790.47 1031
9791.41 1033
9792.34 887
9793.28 896
9794.21 962
9795.15 939
9796.08 943
9797.01 998
9797.95 976
9798.88 1021
9799.82 1052
9800.75 1007
9801.69 1015
9802.62 973
9803.56 950
9804.49 816
9805.43 817
9806.36 829
9807.30 815
9808.23 819
9809.17 752
9810.10 700
9811.04 781
9811.97 781
9812.91 731
9813.84 722
9814.78 691
9815.71 741
9816.65 712
9817.58 702
9818.52 718
9819.46 760
9820.39 763
9821.33 753
9822.26 727
9823.20 778
9824.13 717
9825.07 735
9826.00 739
9826.94 629
9827.88 675
9828.81 677
9829.75 682
9830.68 721
9831.62 740
9832.56 705
9833.49 687
9834.43 650
9835.37 702
9836.30 663
9837.24 740
9838.17 682
9839.11 705
9840.05 674
9840.98 713
9841.92 711
9842.86 767
9843.79 752
9844.73 714
9845.67 674
9846.60 661
9847.54 626
9848.48 698
9849.42 703
9850.35 677
9851.29 717
9852.23 679
9853.16 679
9854.10 711
9855.04 741
9855.98 672
9856.91 654
9857.85 749
9858.79 765
9859.72 703
9860.66 666
9861.60 686
9862.54 724
9863.47 728
9864.41 707
9865.35 661
9866.29 673
9867.23 651
9868.16 640
9869.10 697
9870.04 692
9870.98 753
9871.92 763
9872.85 719
9873.79 684
9874.73 664
9875.67 681
9876.61 633
9877.54 659
9878.48 634
9879.42 726
9880.36 650
9881.30 656
9882.24 651
9883.18 593
9884.11 642
9885.05 583
9885.99 660
9886.93 657
9887.87 593
9888.81 613
9889.75 655
9890.69 628
9891.62 674
9892.56 650
9893.50 621
9894.44 611
9895.38 592
9896.32 546
9897.26 625
9898.20 661
9899.14 633
9900.08 695
9901.02 653
9901.96 597
9902.90 647
9903.83 633
9904.77 590
9905.71 647
9906.65 664
9907.59 694
9908.53 690
9909.47 653
9910.41 631
9911.35 636
9912.29 665
9913.23 618
9914.17 619
9915.11 675
9916.05 666
9916.99 604
9917.93 614
9918.87 628
9919.81 673
9920.75 701
9921.69 726
9922.64 744
9923.58 773
9924.52 935
9925.46 961
9926.40 963
9927.34 1077
9928.28 1022
9929.22 1107
9930.16 1085
9931.10 1018
9932.04 866
9932.98 876
9933.92 849
9934.87 771
9935.81 726
9936.75 677
9937.69 690
9938.63 661
9939.57 586
9940.51 640
9941.45 690
9942.39 591
9943.34 629
9944.28 639
9945.22 617
9946.16 593
9947.10 577
9948.04 629
9948.99 579
9949.93 545
9950.87 600
9951.81 654
9952.75 627
9953.69 642
9954.64 562
9955.58 622
9956.52 570
9957.46 583
9958.41 616
9959.35 580
9960.29 600
9961.23 569
9962.17 594
9963.12 530
9964.06 518
9965.00 533
9965.94 491
9966.89 575
9967.83 541
9968.77 583
9969.71 587
9970.66 607
9971.60 592
9972.54 540
9973.49 525
9974.43 501
9975.37 544
9976.31 621
9977.26 605
9978.20 574
9979.14 556
9980.09 580
9981.03 552
9981.97 605
9982.92 574
9983.86 594
9984.80 512
9985.75 475
9986.69 530
9987.63 530
9988.58 590
9989.52 560
9990.46 553
9991.41 583
9992.35 508
9993.30 515
9994.24 516
9995.18 592
9996.13 530
9997.07 522
9998.02 604
9998.96 627
9999.90 574
10000.85 583
10001.79 619
10002.74 530
10003.68 587
10004.62 620
10005.57 518
10006.51 525
10007.46 501
10008.40 523
10009.35 558
10010.29 598
10011.24 538
10012.18 516
10013.13 572
10014.07 661
10015.01 549
10015.96 537
10016.90 542
10017.85 501
10018.79 530
10019.74 471
10020.68 481
10021.63 492
10022.58 530
10023.52 482
10024.47 502
10025.41 454
10026.36 461
10027.30 509
10028.25 504
10029.19 508
10030.14 563
10031.08 484
10032.03 424
10032.98 464
10033.92 489
10034.87 540
10035.81 490
10036.76 492
10037.70 508
10038.65 476
10039.60 512
10040.54 541
10041.49 554
10042.43 577
10043.38 510
10044.33 473
10045.27 473
10046.22 465
10047.17 455
10048.11 470
10049.06 490
10050.00 501
10050.95 544
10051.90 478
10052.84 476
10053.79 473
10054.74 488
10055.68 502
10056.63 509
10057.58 455
10058.52 508
10059.47 466
10060.42 496
10061.37 511
10062.31 456
10063.26 466
10064.21 477
10065.15 496
10066.10 514
10067.05 485
10068.00 478
10068.94 503
10069.89 479
10070.84 496
10071.79 494
10072.73 492
10073.68 504
10074.63 461
10075.58 466
10076.52 440
10077.47 475
10078.42 430
10079.37 419
10080.32 476
10081.26 483
10082.21 457
10083.16 451
10084.11 406
10085.06 469
10086.00 432
10086.95 441
10087.90 432
10088.85 442
10089.80 449
10090.75 404
10091.69 476
10092.64 487
10093.59 452
10094.54 420
10095.49 419
10096.44 464
10097.39 436
10098.33 450
10099.28 443
10100.23 449
10101.18 412
10102.13 393
10103.08 452
10104.03 490
10104.98 449
10105.93 445
10106.87 465
10107.82 492
10108.77 461
10109.72 397
10110.67 468
10111.62 498
10112.57 474
10113.52 467
10114.47 456
10115.42 472
10116.37 445
10117.32 447
10118.27 399
10119.22 447
10120.17 429
10121.12 422
10122.07 445
10123.02 446
10123.97 461
10124.92 439
10125.87 470
10126.82 461
10127.77 441
10128.72 510
10129.67 451
10130.62 453
10131.57 440
10132.52 428
10133.47 429
10134.42 442
10135.37 449
10136.32 505
10137.27 487
10138.22 466
10139.17 435
10140.12 436
10141.07 463
10142.02 452
10142.98 508
10143.93 525
10144.88 505
10145.83 481
10146.78 500
10147.73 478
10148.68 450
10149.63 446
10150.58 456
10151.54 515
10152.49 488
10153.44 472
10154.39 533
10155.34 535
10156.29 520
10157.24 522
10158.20 475
10159.15 489
10160.10 516
10161.05 501
10162.00 508
10162.95 515
10163.91 510
10164.86 537
10165.81 563
10166.76 549
10167.71 571
10168.67 537
10169.62 562
10170.57 577
10171.52 577
10172.47 550
10173.43 542
10174.38 525
10175.33 551
10176.28 567
10177.24 563
10178.19 537
10179.14 637
10180.09 582
10181.05 629
10182.00 602
10182.95 663
10183.90 624
10184.86 596
10185.81 659
10186.76 633
10187.72 678
10188.67 675
10189.62 643
10190.58 677
10191.53 676
10192.48 610
10193.43 663
10194.39 642
10195.34 652
10196.29 641
10197.25 626
10198.20 676
10199.16 659
10200.11 723
10201.06 711
10202.02 704
10202.97 716
10203.92 827
10204.88 915
10205.83 907
10206.78 923
10207.74 983
10208.69 950
10209.65 839
10210.60 891
10211.55 808
10212.51 761
10213.46 763
10214.42 777
10215.37 698
10216.33 657
10217.28 658
10218.23 620
10219.19 687
10220.14 687
10221.10 611
10222.05 629
10223.01 595
10223.96 659
10224.92 617
10225.87 572
10226.83 592
10227.78 602
10228.74 597
10229.69 545
10230.65 571
10231.60 644
10232.56 633
10233.51 600
10234.47 615
10235.42 570
10236.38 577
10237.33 597
10238.29 585
10239.24 556
10240.20 543
10241.15 521
10242.11 548
10243.06 549
10244.02 493
10244.98 501
10245.93 495
10246.89 466
10247.84 481
10248.80 462
10249.75 500
10250.71 506
10251.67 413
10252.62 400
10253.58 423
10254.53 440
10255.49 456
10256.45 501
10257.40 465
10258.36 469
10259.32 438
10260.27 428
10261.23 447
10262.18 428
10263.14 429
10264.10 468
10265.05 426
10266.01 424
10266.97 440
10267.92 423
10268.88 427
10269.84 423
10270.79 404
10271.75 413
10272.71 420
10273.67 422
10274.62 448
10275.58 446
10276.54 475
10277.49 503
10278.45 493
10279.41 469
10280.37 427
10281.32 473
10282.28 464
10283.24 489
10284.19 426
10285.15 441
10286.11 442
10287.07 474
10288.03 467
10288.98 448
10289.94 445
10290.90 434
10291.86 440
10292.81 430
10293.77 458
10294.73 467
10295.69 475
10296.65 443
10297.60 465
10298.56 423
10299.52 393
10300.48 397
10301.44 430
10302.40 363
10303.35 450
10304.31 416
10305.27 409
10306.23 412
10307.19 421
10308.15 386
10309.10 404
10310.06 405
10311.02 440
10311.98 391
10312.94 342
10313.90 392
10314.86 420
10315.82 413
10316.78 409
10317.73 414
10318.69 447
10319.65 402
10320.61 335
10321.57 397
10322.53 387
10323.49 354
10324.45 369
10325.41 395
10326.37 409
10327.33 431
10328.29 458
10329.25 412
10330.21 410
10331.17 386
10332.13 385
10333.09 399
10334.04 387
10335.00 347
10335.96 453
10336.92 423
10337.88 435
10338.84 394
10339.80 416
10340.76 431
10341.72 377
10342.68 371
10343.65 351
10344.61 359
10345.57 391
10346.53 404
10347.49 413
10348.45 398
10349.41 391
10350.37 383
10351.33 382
10352.29 337
10353.25 385
10354.21 363
10355.17 418
10356.13 391
10357.09 411
10358.05 354
10359.02 353
10359.98 379
10360.94 376
10361.90 388
10362.86 379
10363.82 370
10364.78 337
10365.74 364
10366.70 370
10367.67 369
10368.63 427
10369.59 371
10370.55 357
10371.51 354
10372.47 384
10373.43 342
10374.40 368
10375.36 383
10376.32 417
10377.28 361
10378.24 367
10379.21 323
10380.17 350
10381.13 368
10382.09 380
10383.05 361
10384.02 354
10384.98 334
10385.94 304
10386.90 294
10387.86 351
10388.83 360
10389.79 377
10390.75 322
10391.71 369
10392.68 345
10393.64 367
10394.60 361
10395.56 365
10396.53 369
10397.49 361
10398.45 343
10399.42 320
10400.38 360
10401.34 349
10402.30 341
10403.27 321
10404.23 312
10405.19 372
10406.16 362
10407.12 337
10408.08 410
10409.05 342
10410.01 386
10410.97 420
10411.94 375
10412.90 327
10413.86 301
10414.83 396
10415.79 362
10416.75 343
10417.72 362
10418.68 399
10419.65 378
10420.61 408
10421.57 393
10422.54 382
10423.50 360
10424.46 373
10425.43 343
10426.39 314
10427.36 326
10428.32 370
10429.29 320
10430.25 296
10431.21 348
10432.18 359
10433.14 322
10434.11 366
10435.07 367
10436.04 315
10437.00 338
10437.97 366
10438.93 389
10439.90 327
10440.86 358
10441.82 342
10442.79 327
10443.75 333
10444.72 322
10445.68 320
10446.65 317
10447.61 362
10448.58 349
10449.54 363
10450.51 348
10451.48 328
10452.44 320
10453.41 330
10454.37 329
10455.34 335
10456.30 334
10457.27 314
10458.23 336
10459.20 340
10460.16 374
10461.13 341
10462.10 335
10463.06 363
10464.03 334
10464.99 288
10465.96 309
10466.93 353
10467.89 275
10468.86 295
10469.82 307
10470.79 316
10471.76 316
10472.72 277
10473.69 276
10474.65 310
10475.62 347
10476.59 320
10477.55 302
10478.52 328
10479.49 374
10480.45 302
10481.42 325
10482.39 330
10483.35 319
10484.32 316
10485.29 328
10486.25 305
10487.22 342
10488.19 365
10489.15 361
10490.12 313
10491.09 302
10492.06 311
10493.02 306
10493.99 383
10494.96 315
10495.92 334
10496.89 322
10497.86 287
10498.83 346
10499.79 356
10500.76 350
10501.73 369
10502.70 329
10503.66 344
10504.63 291
10505.60 314
10506.57 311
10507.54 347
10508.50 335
10509.47 284
10510.44 318
10511.41 372
10512.38 389
10513.34 292
10514.31 323
10515.28 323
10516.25 320
10517.22 341
10518.19 353
10519.15 310
10520.12 333
10521.09 281
10522.06 332
10523.03 335
10524.00 334
10524.96 291
10525.93 314
10526.90 351
10527.87 336
10528.84 313
10529.81 384
10530.78 323
10531.75 317
10532.72 306
10533.68 307
10534.65 323
10535.62 304
10536.59 296
10537.56 338
10538.53 316
10539.50 279
10540.47 329
10541.44 372
10542.41 343
10543.38 344
10544.35 349
10545.32 325
10546.29 293
10547.26 329
10548.23 349
10549.20 309
10550.17 336
10551.13 300
10552.10 284
10553.07 317
10554.04 340
10555.01 293
10555.98 308
10556.96 300
10557.93 294
10558.90 299
10559.87 383
10560.84 343
10561.81 367
10562.78 339
10563.75 320
10564.72 335
10565.69 410
10566.66 381
10567.63 362
10568.60 378
10569.57 365
10570.54 302
10571.51 316
10572.48 329
10573.45 383
10574.42 377
10575.40 324
10576.37 311
10577.34 365
10578.31 363
10579.28 356
10580.25 299
10581.22 316
10582.19 269
10583.17 335
10584.14 352
10585.11 356
10586.08 353
10587.05 323
10588.02 313
10588.99 314
10589.97 331
10590.94 308
10591.91 314
10592.88 350
10593.85 331
10594.82 326
10595.80 329
10596.77 374
10597.74 350
10598.71 337
10599.68 324
10600.66 300
10601.63 328
10602.60 318
10603.57 300
10604.55 315
10605.52 321
10606.49 318
10607.46 325
10608.44 320
10609.41 338
10610.38 335
10611.35 353
10612.33 395
10613.30 344
10614.27 330
10615.24 349
10616.22 360
10617.19 319
10618.16 323
10619.14 330
10620.11 320
10621.08 373
10622.05 351
10623.03 383
10624.00 417
10624.97 380
10625.95 324
10626.92 371
10627.89 362
10628.87 377
10629.84 354
10630.81 340
10631.79 357
10632.76 357
10633.74 360
10634.71 360
10635.68 389
10636.66 410
10637.63 389
10638.60 430
10639.58 462
10640.55 489
10641.53 468
10642.50 490
10643.47 455
10644.45 428
10645.42 438
10646.40 393
10647.37 386
10648.35 321
10649.32 351
10650.29 364
10651.27 362
10652.24 361
10653.22 358
10654.19 349
10655.17 315
10656.14 330
10657.12 304
10658.09 288
10659.07 289
10660.04 343
10661.02 341
10661.99 339
10662.97 337
10663.94 354
10664.92 306
10665.89 323
10666.87 340
10667.84 323
10668.82 325
10669.79 323
10670.77 333
10671.74 343
10672.72 310
10673.69 347
10674.67 306
10675.65 315
10676.62 374
10677.60 353
10678.57 338
10679.55 332
10680.52 349
10681.50 368
10682.48 381
10683.45 366
10684.43 327
10685.40 327
10686.38 336
10687.36 309
10688.33 303
10689.31 294
10690.28 299
10691.26 304
10692.24 345
10693.21 391
10694.19 348
10695.17 330
10696.14 333
10697.12 330
10698.10 325
10699.07 337
10700.05 343
10701.03 335
10702.00 362
10702.98 332
10703.96 308
10704.93 318
10705.91 340
10706.89 356
10707.86 348
10708.84 299
10709.82 343
10710.80 365
10711.77 378
10712.75 359
10713.73 374
10714.70 319
10715.68 321
10716.66 365
10717.64 380
10718.61 337
10719.59 314
10720.57 353
10721.55 292
10722.53 301
10723.50 317
10724.48 297
10725.46 352
10726.44 397
10727.41 355
10728.39 351
10729.37 325
10730.35 312
10731.33 329
10732.31 318
10733.28 279
10734.26 301
10735.24 323
10736.22 304
10737.20 337
10738.17 337
10739.15 303
10740.13 295
10741.11 353
10742.09 330
10743.07 344
10744.05 326
10745.03 337
10746.00 352
10746.98 343
10747.96 315
10748.94 304
10749.92 294
10750.90 321
10751.88 326
10752.86 324
10753.84 370
10754.82 408
10755.79 332
10756.77 275
10757.75 331
10758.73 295
10759.71 322
10760.69 362
10761.67 338
10762.65 334
10763.63 320
10764.61 304
10765.59 344
10766.57 322
10767.55 316
10768.53 332
10769.51 348
10770.49 326
10771.47 360
10772.45 333
10773.43 327
10774.41 335
10775.39 373
10776.37 343
10777.35 345
10778.33 400
10779.31 398
10780.29 364
10781.27 353
10782.25 367
10783.23 333
10784.21 333
10785.19 308
10786.17 343
10787.15 375
10788.13 293
10789.12 308
10790.10 345
10791.08 325
10792.06 288
10793.04 328
10794.02 296
10795.00 356
10795.98 370
10796.96 346
10797.94 336
10798.93 324
10799.91 347
10800.89 337
10801.87 357
10802.85 366
10803.83 365
10804.81 364
10805.80 327
10806.78 335
10807.76 343
10808.74 370
10809.72 392
10810.70 341
10811.69 337
10812.67 376
10813.65 411
10814.63 383
10815.61 359
10816.59 338
10817.58 325
10818.56 349
10819.54 344
10820.52 364
10821.51 338
10822.49 373
10823.47 417
10824.45 400
10825.43 392
10826.42 375
10827.40 403
10828.38 371
10829.37 365
10830.35 342
10831.33 376
10832.31 405
10833.30 420
10834.28 395
10835.26 442
10836.24 449
10837.23 410
10838.21 408
10839.19 424
10840.18 414
10841.16 361
10842.14 399
10843.13 402
10844.11 404
10845.09 432
10846.08 409
10847.06 399
10848.04 424
10849.03 416
10850.01 432
10850.99 428
10851.98 463
10852.96 454
10853.94 392
10854.93 418
10855.91 408
10856.90 424
10857.88 402
10858.86 421
10859.85 461
10860.83 452
10861.82 492
10862.80 470
10863.78 426
10864.77 422
10865.75 447
10866.74 442
10867.72 449
10868.71 469
10869.69 459
10870.67 447
10871.66 412
10872.64 384
10873.63 425
10874.61 444
10875.60 430
10876.58 445
10877.57 424
10878.55 412
10879.54 490
10880.52 499
10881.51 469
10882.49 466
10883.48 466
10884.46 501
10885.45 507
10886.43 514
10887.42 494
10888.40 522
10889.39 526
10890.37 548
10891.36 453
10892.34 528
10893.33 539
10894.32 483
10895.30 490
10896.29 513
10897.27 517
10898.26 555
10899.24 522
10900.23 542
10901.22 541
10902.20 499
10903.19 575
10904.17 551
10905.16 564
10906.15 590
10907.13 589
10908.12 571
10909.10 519
10910.09 580
10911.08 600
10912.06 499
10913.05 526
10914.04 590
10915.02 628
10916.01 659
10917.00 659
10917.98 638
10918.97 629
10919.96 684
10920.94 623
10921.93 650
10922.92 580
10923.90 628
10924.89 643
10925.88 697
10926.86 637
10927.85 706
10928.84 634
10929.82 651
10930.81 700
10931.80 666
10932.79 645
10933.77 696
10934.76 661
10935.75 651
10936.74 632
10937.72 674
10938.71 751
10939.70 788
10940.69 784
10941.67 724
10942.66 765
10943.65 753
10944.64 785
10945.63 757
10946.61 824
10947.60 875
10948.59 837
10949.58 780
10950.57 845
10951.55 896
10952.54 878
10953.53 878
10954.52 996
10955.51 928
10956.49 1000
10957.48 1065
10958.47 1125
10959.46 1157
10960.45 1219
10961.44 1134
10962.43 1062
10963.41 1048
10964.40 986
10965.39 990
10966.38 985
10967.37 915
10968.36 885
10969.35 844
10970.34 799
10971.33 819
10972.31 845
10973.30 823
10974.29 838
10975.28 862
10976.27 835
10977.26 855
10978.25 876
10979.24 901
10980.23 891
10981.22 888
10982.21 993
10983.20 892
10984.19 878
10985.18 872
10986.17 819
10987.16 835
10988.15 815
10989.14 792
10990.13 873
10991.12 911
10992.11 960
10993.10 1012
10994.09 1097
10995.08 1079
10996.07 1241
10997.06 1308
10998.05 1390
10999.04 1518
11000.03 1521
11001.02 1515
11002.01 1533
11003.00 1536
11003.99 1357
11004.98 1189
11005.97 1121
11006.96 1043
11007.95 914
11008.94 857
11009.93 880
11010.92 845
11011.91 844
11012.91 798
11013.90 760
11014.89 734
11015.88 740
11016.87 735
11017.86 706
11018.85 767
11019.84 764
11020.83 677
11021.83 689
11022.82 745
11023.81 642
11024.80 669
11025.79 641
11026.78 650
11027.77 588
11028.77 603
11029.76 621
11030.75 608
11031.74 600
11032.73 591
11033.72 588
11034.72 612
11035.71 610
11036.70 617
11037.69 579
11038.68 581
11039.68 609
11040.67 628
11041.66 646
11042.65 629
11043.65 545
11044.64 589
11045.63 580
11046.62 597
11047.62 630
11048.61 578
11049.60 597
11050.59 497
11051.59 579
11052.58 574
11053.57 562
11054.56 565
11055.56 564
11056.55 549
11057.54 498
11058.54 516
11059.53 516
11060.52 515
11061.51 513
11062.51 531
11063.50 537
11064.49 543
11065.49 564
11066.48 542
11067.47 513
11068.47 563
11069.46 581
11070.45 628
11071.45 552
11072.44 560
11073.44 599
11074.43 597
11075.42 548
11076.42 553
11077.41 573
11078.40 561
11079.40 579
11080.39 563
11081.39 565
11082.38 537
11083.37 582
11084.37 520
11085.36 561
11086.36 563
11087.35 578
11088.35 558
11089.34 584
11090.33 495
11091.33 486
11092.32 518
11093.32 525
11094.31 528
11095.31 514
11096.30 536
11097.30 593
11098.29 513
11099.29 493
11100.28 544
11101.28 517
11102.27 548
11103.27 533
11104.26 519
11105.26 497
11106.25 478
11107.25 545
11108.24 514
11109.24 501
11110.23 559
11111.23 565
11112.22 518
11113.22 517
11114.21 499
11115.21 499
11116.20 485
11117.20 463
11118.20 507
11119.19 477
11120.19 506
11121.18 525
11122.18 531
11123.17 489
11124.17 492
11125.17 526
11126.16 560
11127.16 516
11128.15 505
11129.15 473
11130.15 497
11131.14 482
11132.14 505
11133.14 466
11134.13 448
11135.13 476
11136.13 507
11137.12 515
11138.12 450
11139.11 479
11140.11 489
11141.11 440
11142.10 440
11143.10 523
11144.10 477
11145.10 473
11146.09 486
11147.09 459
11148.09 449
11149.08 480
11150.08 462
11151.08 459
11152.07 476
11153.07 407
11154.07 473
11155.07 427
11156.06 391
11157.06 427
11158.06 439
11159.06 474
11160.05 496
11161.05 463
11162.05 490
11163.05 486
11164.04 426
11165.04 487
11166.04 450
11167.04 480
11168.04 481
11169.03 484
11170.03 459
11171.03 465
11172.03 442
11173.03 523
11174.02 502
11175.02 482
11176.02 486
11177.02 471
11178.02 488
11179.02 450
11180.01 436
11181.01 447
11182.01 427
11183.01 440
11184.01 433
11185.01 474
11186.00 456
11187.00 508
11188.00 525
11189.00 513
11190.00 493
11191.00 502
11192.00 528
11193.00 515
11194.00 564
11195.00 597
11195.99 511
11196.99 587
11197.99 577
11198.99 513
11199.99 567
11200.99 536
11201.99 482
11202.99 446
11203.99 471
11204.99 460
11205.99 481
11206.99 478
11207.99 500
11208.99 537
11209.99 518
11210.99 502
11211.99 498
11212.99 436
11213.99 501
11214.99 483
11215.99 459
11216.99 475
11217.99 439
11218.99 420
11219.99 484
11220.99 440
11221.99 424
11222.99 434
11223.99 456
11224.99 434
11225.99 458
11226.99 453
11227.99 439
11228.99 450
11229.99 463
11230.99 457
11231.99 461
11232.99 443
11233.99 407
11235.00 433
11236.00 418
11237.00 419
11238.00 410
11239.00 423
11240.00 439
11241.00 441
11242.00 433
11243.00 418
11244.01 429
11245.01 418
11246.01 404
11247.01 388
11248.01 421
11249.01 431
11250.01 437
11251.02 443
11252.02 424
11253.02 379
11254.02 371
11255.02 369
11256.02 404
11257.03 364
11258.03 394
11259.03 381
11260.03 408
11261.03 406
11262.04 399
11263.04 406
11264.04 396
11265.04 402
11266.05 439
11267.05 449
11268.05 435
11269.05 421
11270.05 405
11271.06 402
11272.06 426
11273.06 443
11274.07 461
11275.07 457
11276.07 417
11277.07 442
11278.08 454
11279.08 434
11280.08 396
11281.08 429
11282.09 429
11283.09 484
11284.09 421
11285.10 402
11286.10 409
11287.10 396
11288.11 419
11289.11 426
11290.11 465
11291.12 407
11292.12 374
11293.12 442
11294.13 442
11295.13 407
11296.13 441
11297.14 406
11298.14 385
11299.15 408
11300.15 420
11301.15 464
11302.16 415
11303.16 400
11304.16 424
11305.17 456
11306.17 458
11307.18 382
11308.18 398
11309.19 447
11310.19 458
11311.19 509
11312.20 496
11313.20 538
11314.21 472
11315.21 449
11316.22 451
11317.22 438
11318.23 434
11319.23 467
11320.23 425
11321.24 446
11322.24 422
11323.25 414
11324.25 433
11325.26 399
11326.26 397
11327.27 389
11328.27 409
11329.28 381
11330.28 378
11331.29 379
11332.29 395
11333.30 376
11334.30 326
11335.31 370
11336.32 360
11337.32 374
11338.33 377
11339.33 371
11340.34 380
11341.34 422
11342.35 387
11343.35 376
11344.36 354
11345.37 335
11346.37 335
11347.38 361
11348.38 358
11349.39 369
11350.40 382
11351.40 343
11352.41 374
11353.41 353
11354.42 345
11355.43 354
11356.43 379
11357.44 379
11358.45 354
11359.45 365
11360.46 351
11361.46 344
11362.47 339
11363.48 394
11364.48 348
11365.49 350
11366.50 332
11367.51 341
11368.51 343
11369.52 328
11370.53 280
11371.53 314
11372.54 385
11373.55 392
11374.55 364
11375.56 353
11376.57 344
11377.58 311
11378.58 371
11379.59 319
11380.60 335
11381.60 370
11382.61 416
11383.62 345
11384.63 328
11385.63 317
11386.64 377
11387.65 321
11388.66 342
11389.67 343
11390.67 351
11391.68 350
11392.69 359
11393.70 286
11394.71 284
11395.71 296
11396.72 322
11397.73 318
11398.74 358
11399.75 365
11400.75 331
11401.76 372
11402.77 368
11403.78 332
11404.79 330
11405.80 341
11406.80 340
11407.81 355
11408.82 345
11409.83 324
11410.84 356
11411.85 399
11412.86 372
11413.87 313
11414.87 316
11415.88 334
11416.89 336
11417.90 336
11418.91 286
11419.92 314
11420.93 375
11421.94 335
11422.95 327
11423.96 324
11424.97 328
11425.98 355
11426.98 367
11427.99 325
11429.00 287
11430.01 290
11431.02 301
11432.03 334
11433.04 322
11434.05 317
11435.06 279
11436.07 311
11437.08 324
11438.09 332
11439.10 333
11440.11 338
11441.12 331
11442.13 330
11443.14 294
11444.15 314
11445.16 327
11446.17 311
11447.18 340
11448.19 341
11449.20 321
11450.21 328
11451.22 359
11452.23 292
11453.25 305
11454.26 336
11455.27 358
11456.28 318
11457.29 272
11458.30 344
11459.31 335
11460.32 314
11461.33 321
11462.34 300
11463.35 349
11464.36 324
11465.38 294
11466.39 328
11467.40 309
11468.41 326
11469.42 313
11470.43 283
11471.44 312
11472.46 332
11473.47 335
11474.48 343
11475.49 375
11476.50 321
11477.51 297
11478.52 320
11479.54 277
11480.55 289
11481.56 334
11482.57 344
11483.58 321
11484.60 300
11485.61 306
11486.62 297
11487.63 291
11488.64 304
11489.66 300
11490.67 313
11491.68 288
11492.69 277
11493.71 308
11494.72 313
11495.73 354
11496.74 340
11497.76 303
11498.77 302
11499.78 276
11500.79 273
11501.81 303
11502.82 307
11503.83 265
11504.84 300
11505.86 305
11506.87 315
11507.88 304
11508.90 354
11509.91 326
11510.92 348
11511.94 338
11512.95 336
11513.96 355
11514.98 306
11515.99 287
11517.00 315
11518.02 323
11519.03 311
11520.04 306
11521.06 311
11522.07 299
11523.08 340
11524.10 334
11525.11 310
11526.13 313
11527.14 284
11528.15 304
11529.17 285
11530.18 298
11531.20 322
11532.21 357
11533.22 349
11534.24 282
11535.25 307
11536.27 321
11537.28 319
11538.29 307
11539.31 324
11540.32 351
11541.34 305
11542.35 344
11543.37 303
11544.38 320
11545.40 310
11546.41 315
11547.43 314
11548.44 310
11549.46 340
11550.47 338
11551.49 334
11552.50 321
11553.52 260
11554.53 301
11555.55 325
11556.56 328
11557.58 310
11558.59 331
11559.61 326
11560.62 355
11561.64 321
11562.65 323
11563.67 353
11564.68 341
11565.70 326
11566.71 333
11567.73 384
11568.75 378
11569.76 364
11570.78 378
11571.79 338
11572.81 310
11573.83 343
11574.84 361
11575.86 340
11576.87 320
11577.89 337
11578.91 325
11579.92 344
11580.94 344
11581.95 351
11582.97 402
11583.99 385
11585.00 414
11586.02 359
11587.04 358
11588.05 397
11589.07 441
11590.09 380
11591.10 395
11592.12 451
11593.14 408
11594.15 409
11595.17 393
11596.19 442
11597.20 461
11598.22 450
11599.24 483
11600.25 534
11601.27 576
11602.29 583
11603.31 721
11604.32 730
11605.34 635
11606.36 619
11607.38 563
11608.39 553
11609.41 491
11610.43 497
11611.45 447
11612.46 479
11613.48 444
11614.50 394
11615.52 415
11616.53 387
11617.55 425
11618.57 411
11619.59 362
11620.61 369
11621.62 379
11622.64 371
11623.66 362
11624.68 392
11625.70 360
11626.71 321
11627.73 351
11628.75 316
11629.77 347
11630.79 362
11631.81 370
11632.82 326
11633.84 294
11634.86 355
11635.88 362
11636.90 323
11637.92 359
11638.94 324
11639.96 340
11640.97 327
11641.99 298
11643.01 269
11644.03 277
11645.05 304
11646.07 357
11647.09 322
11648.11 285
11649.13 295
11650.15 285
11651.17 347
11652.18 306
11653.20 267
11654.22 326
11655.24 310
11656.26 305
11657.28 278
11658.30 308
11659.32 313
11660.34 331
11661.36 325
11662.38 300
11663.40 324
11664.42 344
11665.44 286
11666.46 309
11667.48 298
11668.50 316
11669.52 350
11670.54 318
11671.56 290
11672.58 307
11673.60 285
11674.62 306
11675.64 273
11676.66 294
11677.68 355
11678.70 326
11679.72 341
11680.74 360
11681.77 354
11682.79 306
11683.81 335
11684.83 337
11685.85 344
11686.87 350
11687.89 325
11688.91 389
11689.93 367
11690.95 347
11691.97 311
11693.00 327
11694.02 303
11695.04 333
11696.06 299
11697.08 344
11698.10 364
11699.12 378
11700.14 318
11701.17 315
11702.19 337
11703.21 370
11704.23 331
11705.25 279
11706.27 312
11707.30 359
11708.32 319
11709.34 355
11710.36 343
11711.38 346
11712.41 323
11713.43 326
11714.45 370
11715.47 392
11716.49 347
11717.52 370
11718.54 329
11719.56 320
11720.58 313
11721.61 320
11722.63 313
11723.65 294
11724.67 308
11725.70 321
11726.72 324
11727.74 370
11728.76 354
11729.79 362
11730.81 314
11731.83 340
11732.86 353
11733.88 331
11734.90 327
11735.92 338
11736.95 312
11737.97 337
11738.99 333
11740.02 319
11741.04 338
11742.06 339
11743.09 329
11744.11 372
11745.13 346
11746.16 346
11747.18 344
11748.20 338
11749.23 322
11750.25 303
11751.27 399
11752.30 351
11753.32 342
11754.35 330
11755.37 306
11756.39 286
11757.42 299
11758.44 339
11759.47 323
11760.49 344
11761.51 365
11762.54 369
11763.56 280
11764.59 289
11765.61 307
11766.64 362
11767.66 314
11768.68 307
11769.71 316
11770.73 332
11771.76 366
11772.78 367
11773.81 365
11774.83 327
11775.86 350
11776.88 353
11777.91 326
11778.93 335
11779.96 336
11780.98 338
11782.01 338
11783.03 320
11784.06 325
11785.08 301
11786.11 336
11787.13 329
11788.16 309
11789.18 320
11790.21 390
11791.23 368
11792.26 357
11793.28 349
11794.31 317
11795.34 387
11796.36 361
11797.39 341
11798.41 332
11799.44 345
11800.46 357
11801.49 339
11802.52 339
11803.54 360
11804.57 340
11805.59 351
11806.62 419
11807.65 398
11808.67 348
11809.70 377
11810.73 375
11811.75 370
11812.78 410
11813.80 375
11814.83 391
11815.86 354
11816.88 393
11817.91 372
11818.94 352
11819.96 386
11820.99 403
11822.02 381
11823.04 376
11824.07 366
11825.10 378
11826.13 375
11827.15 391
11828.18 425
11829.21 389
11830.23 362
11831.26 392
11832.29 428
11833.32 386
11834.34 416
11835.37 396
11836.40 384
11837.42 383
11838.45 384
11839.48 407
11840.51 429
11841.54 363
11842.56 413
11843.59 422
11844.62 419
11845.65 386
11846.67 374
11847.70 413
11848.73 420
11849.76 414
11850.79 426
11851.81 392
11852.84 443
11853.87 425
11854.90 445
11855.93 423
11856.95 379
11857.98 409
11859.01 398
11860.04 426
11861.07 441
11862.10 422
11863.13 460
11864.15 461
11865.18 409
11866.21 440
11867.24 422
11868.27 484
11869.30 511
11870.33 476
11871.36 449
11872.38 488
11873.41 478
11874.44 418
11875.47 498
11876.50 460
11877.53 515
11878.56 532
11879.59 459
11880.62 473
11881.65 468
11882.68 492
11883.71 502
11884.74 539
11885.77 520
11886.80 518
11887.82 465
11888.85 491
11889.88 489
11890.91 498
11891.94 505
11892.97 474
11894.00 554
11895.03 559
11896.06 620
11897.09 621
11898.12 565
11899.15 624
11900.18 660
11901.21 666
11902.24 660
11903.27 631
11904.31 671
11905.34 684
11906.37 685
11907.40 618
11908.43 600
11909.46 632
11910.49 608
11911.52 604
11912.55 551
11913.58 643
11914.61 577
11915.64 593
11916.67 582
11917.70 618
11918.73 578
11919.77 560
11920.80 559
11921.83 576
11922.86 591
11923.89 628
11924.92 669
11925.95 684
11926.98 715
11928.02 744
11929.05 828
11930.08 886
11931.11 926
11932.14 904
11933.17 921
11934.21 880
11935.24 883
11936.27 879
11937.30 794
11938.33 766
11939.36 671
11940.40 689
11941.43 642
11942.46 585
11943.49 608
11944.52 518
11945.56 548
11946.59 518
11947.62 518
11948.65 516
11949.69 585
11950.72 552
11951.75 535
11952.78 530
11953.82 531
11954.85 474
11955.88 465
11956.91 512
11957.95 550
11958.98 484
11960.01 473
11961.04 480
11962.08 494
11963.11 448
11964.14 486
11965.18 547
11966.21 572
11967.24 517
11968.27 500
11969.31 584
11970.34 483
11971.37 527
11972.41 498
11973.44 504
11974.47 522
11975.51 537
11976.54 507
11977.58 505
11978.61 511
11979.64 485
11980.68 515
11981.71 468
11982.74 531
11983.78 543
11984.81 521
11985.85 500
11986.88 513
11987.91 511
11988.95 490
11989.98 511
11991.02 524
11992.05 469
11993.08 454
11994.12 526
11995.15 482
11996.19 505
11997.22 492
11998.26 491
11999.29 552
12000.32 565
12001.36 496
12002.39 548
12003.43 535
12004.46 471
12005.50 509
12006.53 548
12007.57 556
12008.60 503
12009.64 543
12010.67 575
12011.71 577
12012.74 550
12013.78 571
12014.81 535
12015.85 504
12016.88 609
12017.92 587
12018.95 677
12019.99 575
12021.02 536
12022.06 599
12023.10 602
12024.13 530
12025.17 556
12026.20 493
12027.24 573
12028.27 638
12029.31 577
12030.34 546
12031.38 571
12032.42 598
12033.45 579
12034.49 583
12035.52 552
12036.56 506
12037.60 556
12038.63 511
12039.67 494
12040.71 552
12041.74 572
12042.78 536
12043.81 555
12044.85 581
12045.89 567
12046.92 545
12047.96 580
12049.00 527
12050.03 521
12051.07 538
12052.11 545
12053.14 556
12054.18 556
12055.22 549
12056.25 564
12057.29 545
12058.33 506
12059.37 554
12060.40 560
12061.44 539
12062.48 550
12063.51 531
12064.55 564
12065.59 575
12066.63 543
12067.66 547
12068.70 546
12069.74 523
12070.78 487
12071.81 510
12072.85 533
12073.89 527
12074.93 596
12075.97 560
12077.00 519
12078.04 553
12079.08 531
12080.12 532
12081.15 581
12082.19 599
12083.23 623
12084.27 609
12085.31 557
12086.35 570
12087.38 567
12088.42 564
12089.46 608
12090.50 592
12091.54 586
12092.58 588
12093.61 611
12094.65 555
12095.69 597
12096.73 629
12097.77 620
12098.81 703
12099.85 726
12100.89 730
12101.92 761
12102.96 771
12104.00 774
12105.04 734
12106.08 758
12107.12 721
12108.16 732
12109.20 692
12110.24 645
12111.28 575
12112.32 562
12113.36 550
12114.39 518
12115.43 524
12116.47 522
12117.51 480
12118.55 507
12119.59 475
12120.63 475
12121.67 474
12122.71 476
12123.75 465
12124.79 444
12125.83 440
12126.87 473
12127.91 494
12128.95 466
12129.99 434
12131.03 459
12132.07 467
12133.11 432
12134.15 409
12135.19 368
12136.23 436
12137.27 428
12138.31 435
12139.35 439
12140.40 432
12141.44 477
12142.48 422
12143.52 381
12144.56 403
12145.60 369
12146.64 387
12147.68 395
12148.72 409
12149.76 415
12150.80 410
12151.84 407
12152.89 344
12153.93 374
12154.97 415
12156.01 464
12157.05 379
12158.09 360
12159.13 391
12160.17 420
12161.22 407
12162.26 415
12163.30 448
12164.34 391
12165.38 383
12166.42 374
12167.47 396
12168.51 413
12169.55 407
12170.59 392
12171.63 399
12172.67 383
12173.72 427
12174.76 465
12175.80 370
12176.84 373
12177.89 392
12178.93 399
12179.97 373
12181.01 375
12182.05 394
12183.10 419
12184.14 427
12185.18 426
12186.22 397
12187.27 442
12188.31 408
12189.35 425
12190.39 405
12191.44 406
12192.48 384
12193.52 401
12194.57 396
12195.61 433
12196.65 442
12197.69 497
12198.74 405
12199.78 379
12200.82 380
12201.87 448
12202.91 413
12203.95 360
12205.00 390
12206.04 401
12207.08 383
12208.13 422
12209.17 408
12210.21 409
12211.26 376
12212.30 454
12213.35 445
12214.39 389
12215.43 441
12216.48 450
12217.52 380
12218.56 408
12219.61 419
12220.65 415
12221.70 456
12222.74 405
12223.78 438
12224.83 425
12225.87 406
12226.92 419
12227.96 428
12229.01 413
12230.05 398
12231.10 351
12232.14 383
12233.18 420
12234.23 416
12235.27 401
12236.32 379
12237.36 349
12238.41 369
12239.45 401
12240.50 387
12241.54 351
12242.59 381
12243.63 382
12244.68 368
12245.72 334
12246.77 372
12247.81 420
12248.86 424
12249.90 396
12250.95 386
12251.99 377
12253.04 401
12254.08 413
12255.13 351
12256.18 377
12257.22 368
12258.27 368
12259.31 362
12260.36 330
12261.40 347
12262.45 373
12263.50 375
12264.54 367
12265.59 327
12266.63 359
12267.68 369
12268.73 392
12269.77 363
12270.82 359
12271.86 336
12272.91 345
12273.96 390
12275.00 349
12276.05 325
12277.10 361
12278.14 357
12279.19 351
12280.23 345
12281.28 316
12282.33 324
12283.37 358
12284.42 321
12285.47 376
12286.52 380
12287.56 351
12288.61 327
12289.66 355
12290.70 391
12291.75 335
12292.80 382
12293.84 357
12294.89 329
12295.94 354
12296.99 369
12298.03 344
12299.08 366
12300.13 307
12301.18 338
12302.22 359
12303.27 358
12304.32 325
12305.37 341
12306.41 347
12307.46 349
12308.51 339
12309.56 326
12310.60 373
12311.65 340
12312.70 356
12313.75 361
12314.80 348
12315.84 370
12316.89 361
12317.94 366
12318.99 347
12320.04 344
12321.09 360
12322.13 382
12323.18 376
12324.23 354
12325.28 336
12326.33 374
12327.38 365
12328.42 372
12329.47 343
12330.52 329
12331.57 305
12332.62 344
12333.67 391
12334.72 349
12335.77 333
12336.82 366
12337.86 343
12338.91 328
12339.96 333
12341.01 332
12342.06 325
12343.11 319
12344.16 355
12345.21 353
12346.26 315
12347.31 308
12348.36 355
12349.41 367
12350.46 334
12351.51 315
12352.56 319
12353.60 334
12354.65 362
12355.70 350
12356.75 368
12357.80 352
12358.85 364
12359.90 333
12360.95 353
12362.00 329
12363.05 309
12364.10 347
12365.15 385
12366.20 370
12367.25 378
12368.31 424
12369.36 327
12370.41 364
12371.46 351
12372.51 324
12373.56 377
12374.61 376
12375.66 372
12376.71 362
12377.76 360
12378.81 389
12379.86 402
12380.91 391
12381.96 403
12383.01 373
12384.07 354
12385.12 362
12386.17 371
12387.22 365
12388.27 346
12389.32 362
12390.37 327
12391.42 334
12392.47 367
12393.53 367
12394.58 334
12395.63 354
12396.68 361
12397.73 367
12398.78 388
12399.84 391
12400.89 390
12401.94 397
12402.99 357
12404.04 383
12405.09 419
12406.15 397
12407.20 384
12408.25 423
12409.30 385
12410.35 356
12411.41 341
12412.46 406
12413.51 405
12414.56 410
12415.62 459
12416.67 399
12417.72 427
12418.77 421
12419.83 437
12420.88 460
12421.93 440
12422.98 431
12424.04 438
12425.09 399
12426.14 394
12427.19 395
12428.25 399
12429.30 414
12430.35 424
12431.41 449
12432.46 430
12433.51 426
12434.57 424
12435.62 464
12436.67 421
12437.72 456
12438.78 459
12439.83 423
12440.88 438
12441.94 464
12442.99 478
12444.05 425
12445.10 386
12446.15 374
12447.21 388
12448.26 417
12449.31 466
12450.37 382
12451.42 431
12452.48 428
12453.53 438
12454.58 413
12455.64 471
12456.69 485
12457.75 520
12458.80 498
12459.85 495
12460.91 503
12461.96 559
12463.02 576
12464.07 514
12465.13 538
12466.18 557
12467.23 612
12468.29 557
12469.34 591
12470.40 658
12471.45 728
12472.51 822
12473.56 866
12474.62 942
12475.67 1048
12476.73 1035
12477.78 1044
12478.84 1015
12479.89 957
12480.95 948
12482.00 924
12483.06 814
12484.11 797
12485.17 732
12486.22 675
12487.28 670
12488.33 574
12489.39 584
12490.45 560
12491.50 547
12492.56 519
12493.61 472
12494.67 454
12495.72 466
12496.78 457
12497.84 459
12498.89 474
12499.95 479
12501.00 463
12502.06 513
12503.11 487
12504.17 448
12505.23 442
12506.28 468
12507.34 488
12508.40 396
12509.45 448
12510.51 421
12511.56 431
12512.62 392
12513.68 417
12514.73 419
12515.79 430
12516.85 405
12517.90 445
12518.96 443
12520.02 393
12521.07 408
12522.13 412
12523.19 396
12524.24 406
12525.30 395
12526.36 426
12527.42 431
12528.47 408
12529.53 403
12530.59 412
12531.64 390
12532.70 432
12533.76 414
12534.82 447
12535.87 417
12536.93 409
12537.99 439
12539.05 425
12540.10 457
12541.16 465
12542.22 451
12543.28 479
12544.34 440
12545.39 445
12546.45 443
12547.51 490
12548.57 457
12549.62 513
12550.68 539
12551.74 550
12552.80 535
12553.86 556
12554.92 636
12555.97 649
12557.03 639
12558.09 671
12559.15 624
12560.21 606
12561.27 651
12562.32 644
12563.38 590
12564.44 572
12565.50 509
12566.56 480
12567.62 474
12568.68 455
12569.74 457
12570.79 510
12571.85 530
12572.91 518
12573.97 525
12575.03 481
12576.09 462
12577.15 463
12578.21 480
12579.27 505
12580.33 453
12581.39 426
12582.45 456
12583.50 429
12584.56 459
12585.62 471
12586.68 414
12587.74 409
12588.80 400
12589.86 371
12590.92 399
12591.98 370
12593.04 429
12594.10 420
12595.16 407
12596.22 428
12597.28 410
12598.34 422
12599.40 392
12600.46 395
12601.52 429
12602.58 380
12603.64 424
12604.70 382
12605.76 380
12606.82 387
12607.88 360
12608.94 384
12610.01 432
12611.07 455
12612.13 366
12613.19 391
12614.25 437
12615.31 397
12616.37 412
12617.43 365
12618.49 387
12619.55 457
12620.61 426
12621.67 390
12622.74 410
12623.80 406
12624.86 378
12625.92 403
12626.98 372
12628.04 384
12629.10 368
12630.16 355
12631.23 342
12632.29 350
12633.35 364
12634.41 389
12635.47 410
12636.53 397
12637.60 399
12638.66 367
12639.72 417
12640.78 363
12641.84 353
12642.90 413
12643.97 410
12645.03 406
12646.09 404
12647.15 365
12648.22 370
12649.28 336
12650.34 367
12651.40 366
12652.46 370
12653.53 373
12654.59 338
12655.65 360
12656.71 385
12657.78 368
12658.84 382
12659.90 386
12660.96 364
12662.03 342
12663.09 372
12664.15 342
12665.22 366
12666.28 374
12667.34 367
12668.41 415
12669.47 363
12670.53 378
12671.59 327
12672.66 348
12673.72 315
12674.78 314
12675.85 364
12676.91 355
12677.97 302
12679.04 339
12680.10 361
12681.16 370
12682.23 340
12683.29 357
12684.36 308
12685.42 350
12686.48 355
12687.55 347
12688.61 317
12689.67 327
12690.74 347
12691.80 341
12692.87 374
12693.93 370
12695.00 350
12696.06 371
12697.12 390
12698.19 359
12699.25 361
12700.32 377
12701.38 382
12702.45 361
12703.51 355
12704.57 312
12705.64 330
12706.70 368
12707.77 363
12708.83 358
12709.90 370
12710.96 376
12712.03 365
12713.09 379
12714.16 314
12715.22 356
12716.29 364
12717.35 374
12718.42 335
12719.48 328
12720.55 367
12721.61 395
12722.68 393
12723.74 385
12724.81 350
12725.87 360
12726.94 372
12728.01 380
12729.07 387
12730.14 341
12731.20 382
12732.27 382
12733.33 353
12734.40 335
12735.47 371
12736.53 357
12737.60 372
12738.66 386
12739.73 388
12740.80 353
12741.86 358
12742.93 378
12743.99 365
12745.06 323
12746.13 365
12747.19 330
12748.26 291
12749.33 311
12750.39 299
12751.46 317
12752.53 315
12753.59 300
12754.66 337
12755.73 324
12756.79 344
12757.86 318
12758.93 274
12759.99 269
12761.06 273
12762.13 296
12763.19 342
12764.26 327
12765.33 292
12766.39 302
12767.46 312
12768.53 299
12769.60 296
12770.66 304
12771.73 327
12772.80 307
12773.87 377
12774.93 306
12776.00 335
12777.07 328
12778.14 320
12779.20 318
12780.27 302
12781.34 351
12782.41 341
12783.47 337
12784.54 305
12785.61 304
12786.68 313
12787.75 348
12788.81 298
12789.88 337
12790.95 296
12792.02 322
12793.09 337
12794.16 306
12795.22 323
12796.29 328
12797.36 336
12798.43 296
12799.50 299
12800.57 320
12801.64 334
12802.70 271
12803.77 304
12804.84 327
12805.91 328
12806.98 332
12808.05 343
12809.12 319
12810.19 313
12811.25 329
12812.32 327
12813.39 348
12814.46 367
12815.53 329
12816.60 362
12817.67 356
12818.74 323
12819.81 313
12820.88 355
12821.95 344
12823.02 351
12824.09 363
12825.16 347
12826.23 311
12827.30 327
12828.36 377
12829.43 315
12830.50 338
12831.57 318
12832.64 303
12833.71 312
12834.78 342
12835.85 310
12836.92 310
12837.99 306
12839.06 322
12840.13 359
12841.21 304
12842.28 286
12843.35 315
12844.42 280
12845.49 327
12846.56 305
12847.63 325
12848.70 320
12849.77 335
12850.84 306
12851.91 317
12852.98 291
12854.05 295
12855.12 284
12856.19 273
12857.26 291
12858.34 275
12859.41 314
12860.48 291
12861.55 335
12862.62 343
12863.69 291
12864.76 289
12865.83 280
12866.91 251
12867.98 263
12869.05 254
12870.12 280
12871.19 294
12872.26 281
12873.33 288
12874.41 313
12875.48 285
12876.55 272
12877.62 270
12878.69 261
12879.76 297
12880.84 303
12881.91 301
12882.98 250
12884.05 288
12885.12 281
12886.20 308
12887.27 273
12888.34 269
12889.41 261
12890.49 291
12891.56 284
12892.63 288
12893.70 320
12894.78 258
12895.85 253
12896.92 296
12897.99 299
12899.07 268
12900.14 270
12901.21 278
12902.28 279
12903.36 287
12904.43 264
12905.50 250
12906.58 286
12907.65 269
12908.72 250
12909.80 247
12910.87 301
12911.94 281
12913.02 283
12914.09 279
12915.16 249
12916.24 232
12917.31 264
12918.38 305
12919.46 292
12920.53 266
12921.60 246
12922.68 289
12923.75 307
12924.82 240
12925.90 262
12926.97 270
12928.05 252
12929.12 251
12930.19 274
12931.27 266
12932.34 279
12933.42 269
12934.49 253
12935.56 262
12936.64 270
12937.71 255
12938.79 306
12939.86 252
12940.94 236
12942.01 289
12943.08 274
12944.16 270
12945.23 279
12946.31 270
12947.38 262
12948.46 265
12949.53 263
12950.61 271
12951.68 237
12952.76 239
12953.83 274
12954.91 280
12955.98 260
12957.06 316
12958.13 277
12959.21 248
12960.28 246
12961.36 270
12962.43 321
12963.51 285
12964.58 264
12965.66 257
12966.74 328
12967.81 308
12968.89 262
12969.96 239
12971.04 226
12972.11 262
12973.19 266
12974.27 266
12975.34 272
12976.42 244
12977.49 264
12978.57 259
12979.65 277
12980.72 275
12981.80 312
12982.87 282
12983.95 323
12985.03 269
12986.10 292
12987.18 239
12988.26 267
12989.33 261
12990.41 273
12991.48 286
12992.56 291
12993.64 309
12994.71 327
12995.79 266
12996.87 269
12997.94 270
12999.02 258
13000.10 296
13001.18 289
13002.25 287
13003.33 304
13004.41 285
13005.48 300
13006.56 265
13007.64 266
13008.72 302
13009.79 309
13010.87 298
13011.95 298
13013.02 286
13014.10 271
13015.18 260
13016.26 288
13017.33 287
13018.41 291
13019.49 258
13020.57 272
13021.65 264
13022.72 274
13023.80 290
13024.88 295
13025.96 271
13027.04 272
13028.11 262
13029.19 279
13030.27 255
13031.35 288
13032.43 273
13033.50 313
13034.58 327
13035.66 316
13036.74 283
13037.82 288
13038.90 307
13039.98 285
13041.05 339
13042.13 262
13043.21 310
13044.29 320
13045.37 266
13046.45 292
13047.53 304
13048.61 274
13049.68 284
13050.76 268
13051.84 305
13052.92 339
13054.00 297
13055.08 316
13056.16 280
13057.24 242
13058.32 245
13059.40 287
13060.48 299
13061.56 282
13062.64 278
13063.71 250
13064.79 254
13065.87 295
13066.95 272
13068.03 259
13069.11 265
13070.19 307
13071.27 308
13072.35 273
13073.43 276
13074.51 261
13075.59 229
13076.67 249
13077.75 246
13078.83 251
13079.91 269
13080.99 251
13082.07 254
13083.15 263
13084.23 267
13085.31 276
13086.40 261
13087.48 299
13088.56 283
13089.64 283
13090.72 308
13091.80 297
13092.88 304
13093.96 291
13095.04 296
13096.12 265
13097.20 280
13098.28 279
13099.36 263
13100.45 265
13101.53 305
13102.61 270
13103.69 278
13104.77 267
13105.85 239
13106.93 257
13108.01 266
13109.10 290
13110.18 265
13111.26 311
13112.34 300
13113.42 279
13114.50 260
13115.58 289
13116.67 297
13117.75 292
13118.83 322
13119.91 337
13120.99 339
13122.08 297
13123.16 292
13124.24 351
13125.32 292
13126.40 304
13127.49 304
13128.57 271
13129.65 282
13130.73 299
13131.82 261
13132.90 252
13133.98 260
13135.06 242
13136.15 258
13137.23 271
13138.31 276
13139.39 279
13140.48 279
13141.56 293
13142.64 318
13143.72 320
13144.81 300
13145.89 304
13146.97 304
13148.06 294
13149.14 284
13150.22 297
13151.31 272
13152.39 268
13153.47 284
13154.56 299
13155.64 295
13156.72 277
13157.81 310
13158.89 304
13159.97 308
13161.06 311
13162.14 309
13163.22 321
13164.31 298
13165.39 279
13166.47 289
13167.56 293
13168.64 293
13169.73 296
13170.81 263
13171.89 274
13172.98 287
13174.06 283
13175.15 297
13176.23 296
13177.31 285
13178.40 292
13179.48 278
13180.57 302
13181.65 313
13182.74 296
13183.82 292
13184.91 343
13185.99 337
13187.07 309
13188.16 312
13189.24 307
13190.33 317
13191.41 309
13192.50 345
13193.58 277
13194.67 297
13195.75 300
13196.84 323
13197.92 321
13199.01 310
13200.09 301
13201.18 312
13202.26 341
13203.35 343
13204.44 280
13205.52 298
13206.61 366
13207.69 292
13208.78 297
13209.86 329
13210.95 308
13212.03 322
13213.12 346
13214.21 293
13215.29 326
13216.38 327
13217.46 317
13218.55 327
13219.63 362
13220.72 350
13221.81 338
13222.89 307
13223.98 293
13225.07 266
13226.15 334
13227.24 313
13228.32 328
13229.41 295
13230.50 334
13231.58 330
13232.67 316
13233.76 320
13234.84 314
13235.93 315
13237.02 298
13238.10 337
13239.19 312
13240.28 320
13241.36 348
13242.45 343
13243.54 323
13244.62 343
13245.71 322
13246.80 332
13247.89 333
13248.97 335
13250.06 331
13251.15 337
13252.23 370
13253.32 313
13254.41 360
13255.50 333
13256.58 343
13257.67 362
13258.76 352
13259.85 346
13260.94 362
13262.02 386
13263.11 372
13264.20 364
13265.29 340
13266.37 374
13267.46 385
13268.55 347
13269.64 348
13270.73 357
13271.81 381
13272.90 377
13273.99 312
13275.08 376
13276.17 406
13277.26 360
13278.34 392
13279.43 438
13280.52 432
13281.61 422
13282.70 422
13283.79 444
13284.88 464
13285.96 396
13287.05 373
13288.14 394
13289.23 398
13290.32 394
13291.41 435
13292.50 424
13293.59 373
13294.68 386
13295.76 391
13296.85 395
13297.94 411
13299.03 371
13300.12 391
13301.21 438
13302.30 429
13303.39 417
13304.48 441
13305.57 433
13306.66 438
13307.75 469
13308.84 410
13309.93 425
13311.02 459
13312.11 495
13313.20 450
13314.29 436
13315.38 474
13316.47 431
13317.56 450
13318.65 443
13319.74 399
13320.83 435
13321.92 415
13323.01 403
13324.10 421
13325.19 387
13326.28 415
13327.37 457
13328.46 431
13329.55 399
13330.64 426
13331.73 413
13332.82 437
13333.91 445
13335.00 438
13336.09 417
13337.18 446
13338.27 484
13339.37 412
13340.46 524
13341.55 477
13342.64 510
13343.73 487
13344.82 500
13345.91 543
13347.00 482
13348.09 462
13349.19 444
13350.28 431
13351.37 458
13352.46 502
13353.55 529
13354.64 534
13355.73 478
13356.83 461
13357.92 491
13359.01 510
13360.10 530
13361.19 457
13362.28 476
13363.38 516
13364.47 575
13365.56 536
13366.65 520
13367.74 553
13368.84 519
13369.93 555
13371.02 488
13372.11 470
13373.21 463
13374.30 454
13375.39 423
13376.48 479
13377.58 467
13378.67 407
13379.76 439
13380.85 456
13381.95 429
13383.04 462
13384.13 440
13385.22 447
13386.32 445
13387.41 459
13388.50 411
13389.60 435
13390.69 408
13391.78 429
13392.87 425
13393.97 434
13395.06 395
13396.15 424
13397.25 429
13398.34 403
13399.43 468
13400.53 463
13401.62 407
13402.71 402
13403.81 413
13404.90 427
13406.00 403
13407.09 413
13408.18 425
13409.28 426
13410.37 441
13411.46 442
13412.56 451
13413.65 465
13414.75 442
13415.84 421
13416.93 437
13418.03 430
13419.12 431
13420.22 395
13421.31 361
13422.41 433
13423.50 471
13424.59 388
13425.69 411
13426.78 451
13427.88 477
13428.97 431
13430.07 421
13431.16 453
13432.26 438
13433.35 443
13434.45 473
13435.54 471
13436.64 441
13437.73 484
13438.82 441
13439.92 427
13441.02 410
13442.11 457
13443.21 480
13444.30 448
13445.40 482
13446.49 488
13447.59 471
13448.68 468
13449.78 473
13450.87 444
13451.97 481
13453.06 476
13454.16 470
13455.25 397
13456.35 447
13457.45 527
13458.54 501
13459.64 515
13460.73 547
13461.83 506
13462.93 526
13464.02 497
13465.12 524
13466.21 530
13467.31 480
13468.41 513
13469.50 472
13470.60 523
13471.70 523
13472.79 509
13473.89 498
13474.98 507
13476.08 512
13477.18 531
13478.27 556
13479.37 554
13480.47 534
13481.56 522
13482.66 547
13483.76 565
13484.85 504
13485.95 509
13487.05 573
13488.15 578
13489.24 558
13490.34 543
13491.44 593
13492.53 546
13493.63 577
13494.73 607
13495.83 577
13496.92 610
13498.02 609
13499.12 634
13500.22 652
13501.31 639
13502.41 624
13503.51 649
13504.61 693
13505.70 701
13506.80 681
13507.90 687
13509.00 619
13510.09 601
13511.19 555
13512.29 536
13513.39 551
13514.49 529
13515.58 557
13516.68 511
13517.78 468
13518.88 533
13519.98 527
13521.08 493
13522.17 491
13523.27 479
13524.37 445
13525.47 451
13526.57 444
13527.67 446
13528.77 474
13529.86 467
13530.96 463
13532.06 473
13533.16 464
13534.26 454
13535.36 452
13536.46 477
13537.56 455
13538.66 436
13539.75 463
13540.85 452
13541.95 434
13543.05 419
13544.15 416
13545.25 417
13546.35 432
13547.45 433
13548.55 434
13549.65 399
13550.75 385
13551.85 410
13552.95 423
13554.05 420
13555.15 419
13556.25 416
13557.35 432
13558.45 441
13559.55 428
13560.65 433
13561.75 442
13562.85 425
13563.95 377
13565.05 392
13566.15 405
13567.25 405
13568.35 421
13569.45 430
13570.55 420
13571.65 401
13572.75 445
13573.85 410
13574.95 415
13576.05 483
13577.15 424
13578.25 428
13579.35 430
13580.45 455
13581.55 397
13582.65 440
13583.75 433
13584.86 437
13585.96 448
13587.06 446
13588.16 408
13589.26 425
13590.36 415
13591.46 419
13592.56 433
13593.66 414
13594.77 422
13595.87 450
13596.97 473
13598.07 428
13599.17 430
13600.27 470
13601.37 458
13602.48 443
13603.58 390
13604.68 424
13605.78 498
13606.88 463
13607.99 436
13609.09 443
13610.19 415
13611.29 426
13612.39 508
13613.50 474
13614.60 435
13615.70 487
13616.80 455
13617.90 423
13619.01 447
13620.11 498
13621.21 457
13622.31 443
13623.42 438
13624.52 454
13625.62 470
13626.72 440
13627.83 467
13628.93 464
13630.03 472
13631.13 464
13632.24 405
13633.34 449
13634.44 462
13635.55 442
13636.65 468
13637.75 459
13638.86 407
13639.96 407
13641.06 421
13642.17 436
13643.27 428
13644.37 414
13645.48 431
13646.58 456
13647.68 437
13648.79 478
13649.89 421
13650.99 424
13652.10 431
13653.20 421
13654.30 408
13655.41 453
13656.51 452
13657.62 409
13658.72 421
13659.82 405
13660.93 444
13662.03 418
13663.14 443
13664.24 408
13665.34 416
13666.45 382
13667.55 381
13668.66 389
13669.76 438
13670.87 413
13671.97 419
13673.07 450
13674.18 399
13675.28 398
13676.39 409
13677.49 443
13678.60 472
13679.70 427
13680.81 434
13681.91 436
13683.02 457
13684.12 417
13685.23 414
13686.33 422
13687.44 443
13688.54 437
13689.65 398
13690.75 422
13691.86 459
13692.96 483
13694.07 521
13695.17 461
13696.28 476
13697.39 434
13698.49 412
13699.60 433
13700.70 431
13701.81 468
13702.91 446
13704.02 410
13705.13 467
13706.23 456
13707.34 485
13708.44 493
13709.55 501
13710.65 472
13711.76 507
13712.87 499
13713.97 447
13715.08 464
13716.19 469
13717.29 474
13718.40 498
13719.50 495
13720.61 481
13721.72 479
13722.82 447
13723.93 489
13725.04 508
13726.14 515
13727.25 466
13728.36 478
13729.46 505
13730.57 496
13731.68 523
13732.78 550
13733.89 538
13735.00 579
13736.11 504
13737.21 522
13738.32 543
13739.43 505
13740.53 538
13741.64 547
13742.75 527
13743.86 576
13744.96 547
13746.07 528
13747.18 537
13748.29 548
13749.39 545
13750.50 560
13751.61 543
13752.72 559
13753.82 568
13754.93 604
13756.04 566
13757.15 615
13758.26 608
13759.36 621
13760.47 682
13761.58 667
13762.69 670
13763.80 668
13764.91 711
13766.01 809
13767.12 781
13768.23 833
13769.34 787
13770.45 930
13771.56 884
13772.66 852
13773.77 868
13774.88 920
13775.99 1006
13777.10 920
13778.21 871
13779.32 780
13780.42 823
13781.53 733
13782.64 680
13783.75 697
13784.86 684
13785.97 693
13787.08 636
13788.19 564
13789.30 613
13790.41 593
13791.52 573
13792.63 571
13793.73 558
13794.84 564
13795.95 532
13797.06 519
13798.17 507
13799.28 527
13800.39 531
13801.50 489
13802.61 561
13803.72 501
13804.83 556
13805.94 517
13807.05 547
13808.16 519
13809.27 526
13810.38 530
13811.49 501
13812.60 487
13813.71 509
13814.82 482
13815.93 453
13817.04 462
13818.15 474
13819.26 459
13820.37 481
13821.48 493
13822.59 514
13823.71 447
13824.82 434
13825.93 450
13827.04 427
13828.15 505
13829.26 479
13830.37 470
13831.48 427
13832.59 455
13833.70 493
13834.81 485
13835.92 484
13837.04 459
13838.15 476
13839.26 474
13840.37 483
13841.48 425
13842.59 474
13843.70 499
13844.81 525
13845.93 525
13847.04 483
13848.15 508
13849.26 504
13850.37 470
13851.48 486
13852.60 501
13853.71 506
13854.82 504
13855.93 532
13857.04 575
13858.16 537
13859.27 527
13860.38 487
13861.49 544
13862.60 555
13863.72 539
13864.83 549
13865.94 526
13867.05 554
13868.17 544
13869.28 502
13870.39 474
13871.50 530
13872.62 516
13873.73 590
13874.84 547
13875.95 510
13877.07 607
13878.18 566
13879.29 531
13880.40 595
13881.52 566
13882.63 552
13883.74 544
13884.86 548
13885.97 540
13887.08 583
13888.20 558
13889.31 569
13890.42 583
13891.54 552
13892.65 604
13893.76 642
13894.88 626
13895.99 592
13897.10 623
13898.22 605
13899.33 598
13900.44 644
13901.56 598
13902.67 601
13903.79 535
13904.90 528
13906.01 575
13907.13 544
13908.24 566
13909.36 497
13910.47 515
13911.58 537
13912.70 485
13913.81 476
13914.93 483
13916.04 466
13917.16 463
13918.27 532
13919.38 508
13920.50 511
13921.61 499
13922.73 466
13923.84 451
13924.96 430
13926.07 454
13927.19 443
13928.30 468
13929.42 462
13930.53 476
13931.65 481
13932.76 487
13933.88 471
13934.99 446
13936.11 425
13937.22 436
13938.34 465
13939.45 474
13940.57 504
13941.68 497
13942.80 487
13943.91 458
13945.03 467
13946.14 485
13947.26 488
13948.38 464
13949.49 497
13950.61 461
13951.72 416
13952.84 435
13953.95 437
13955.07 435
13956.19 444
13957.30 462
13958.42 418
13959.53 423
13960.65 474
13961.77 466
13962.88 440
13964.00 440
13965.11 421
13966.23 453
13967.35 443
13968.46 413
13969.58 408
13970.70 433
13971.81 462
13972.93 480
13974.05 455
13975.16 424
13976.28 454
13977.40 451
13978.51 451
13979.63 425
13980.75 490
13981.86 460
13982.98 500
13984.10 491
13985.22 457
13986.33 458
13987.45 465
13988.57 449
13989.68 437
13990.80 440
13991.92 458
13993.04 438
13994.15 493
13995.27 444
13996.39 382
13997.51 420
13998.62 476
13999.74 449
14000.86 438
14001.98 460
14003.10 423
14004.21 461
14005.33 446
14006.45 465
14007.57 436
14008.68 500
14009.80 463
14010.92 435
14012.04 420
14013.16 444
14014.28 436
14015.39 447
14016.51 422
14017.63 423
14018.75 442
14019.87 459
14020.99 416
14022.10 410
14023.22 454
14024.34 479
14025.46 464
14026.58 426
14027.70 460
14028.82 478
14029.94 413
14031.05 408
14032.17 457
14033.29 456
14034.41 472
14035.53 472
14036.65 420
14037.77 482
14038.89 498
14040.01 452
14041.13 471
14042.25 496
14043.37 499
14044.49 467
14045.60 456
14046.72 469
14047.84 442
14048.96 463
14050.08 543
14051.20 549
14052.32 469
14053.44 502
14054.56 512
14055.68 576
14056.80 508
14057.92 501
14059.04 464
14060.16 429
14061.28 531
14062.40 514
14063.52 508
14064.64 516
14065.76 533
14066.88 516
14068.00 518
14069.12 514
14070.25 550
14071.37 542
14072.49 586
14073.61 558
14074.73 559
14075.85 550
14076.97 538
14078.09 585
14079.21 567
14080.33 631
14081.45 621
14082.57 625
14083.69 638
14084.82 671
14085.94 651
14087.06 631
14088.18 680
14089.30 687
14090.42 688
14091.54 662
14092.66 726
14093.79 704
14094.91 740
14096.03 738
14097.15 805
14098.27 813
14099.39 699
14100.52 755
14101.64 750
14102.76 757
14103.88 685
14105.00 669
14106.12 701
14107.25 698
14108.37 698
14109.49 652
14110.61 611
14111.74 544
14112.86 563
14113.98 550
14115.10 552
14116.22 488
14117.35 513
14118.47 517
14119.59 485
14120.71 528
14121.84 499
14122.96 524
14124.08 542
14125.20 477
14126.33 482
14127.45 487
14128.57 473
14129.70 486
14130.82 428
14131.94 492
14133.06 459
14134.19 471
14135.31 436
14136.43 463
14137.56 490
14138.68 483
14139.80 480
14140.93 440
14142.05 474
14143.17 425
14144.30 474
14145.42 487
14146.54 487
14147.67 477
14148.79 451
14149.91 446
14151.04 443
14152.16 474
14153.29 443
14154.41 437
14155.53 426
14156.66 418
14157.78 453
14158.91 491
14160.03 463
14161.15 421
14162.28 456
14163.40 463
14164.53 454
14165.65 453
14166.78 411
14167.90 429
14169.02 448
14170.15 483
14171.27 461
14172.40 422
14173.52 432
14174.65 400
14175.77 455
14176.90 445
14178.02 438
14179.15 454
14180.27 435
14181.40 424
14182.52 442
14183.65 492
14184.77 484
14185.90 469
14187.02 448
14188.15 467
14189.27 460
14190.40 484
14191.52 467
14192.65 378
14193.77 394
14194.90 369
14196.02 397
14197.15 408
14198.27 485
14199.40 425
14200.53 419
14201.65 410
14202.78 406
14203.90 414
14205.03 444
14206.16 409
14207.28 427
14208.41 411
14209.53 435
14210.66 447
14211.79 414
14212.91 373
14214.04 397
14215.16 405
14216.29 369
14217.42 392
14218.54 438
14219.67 395
14220.80 368
14221.92 380
14223.05 402
14224.18 408
14225.30 408
14226.43 390
14227.56 365
14228.68 364
14229.81 338
14230.94 378
14232.06 385
14233.19 376
14234.32 339
14235.44 363
14236.57 340
14237.70 369
14238.83 357
14239.95 337
14241.08 394
14242.21 384
14243.34 353
14244.46 371
14245.59 345
14246.72 388
14247.85 385
14248.97 360
14250.10 349
14251.23 379
14252.36 366
14253.48 371
14254.61 363
14255.74 377
14256.87 343
14258.00 331
14259.12 340
14260.25 306
14261.38 313
14262.51 291
14263.64 318
14264.76 350
14265.89 293
14267.02 359
14268.15 368
14269.28 351
14270.41 304
14271.53 290
14272.66 351
14273.79 332
14274.92 322
14276.05 299
14277.18 345
14278.31 314
14279.44 336
14280.56 312
14281.69 308
14282.82 315
14283.95 305
14285.08 298
14286.21 313
14287.34 281
14288.47 314
14289.60 299
14290.73 315
14291.86 321
14292.98 265
14294.11 278
14295.24 301
14296.37 308
14297.50 278
14298.63 293
14299.76 304
14300.89 296
14302.02 289
14303.15 298
14304.28 302
14305.41 298
14306.54 258
14307.67 291
14308.80 297
14309.93 336
14311.06 289
14312.19 262
14313.32 288
14314.45 299
14315.58 326
14316.71 305
14317.84 322
14318.97 323
14320.10 273
14321.23 269
14322.36 263
14323.49 282
14324.62 291
14325.76 271
14326.89 291
14328.02 275
14329.15 310
14330.28 283
14331.41 287
14332.54 297
14333.67 295
14334.80 298
14335.93 296
14337.06 254
14338.20 278
14339.33 281
14340.46 260
14341.59 266
14342.72 258
14343.85 229
14344.98 257
14346.12 269
14347.25 281
14348.38 305
14349.51 259
14350.64 298
14351.77 328
14352.90 260
14354.04 258
14355.17 263
14356.30 265
14357.43 295
14358.56 298
14359.70 281
14360.83 276
14361.96 285
14363.09 275
14364.22 292
14365.36 290
14366.49 314
14367.62 334
14368.75 290
14369.89 305
14371.02 274
14372.15 248
14373.28 255
14374.42 294
14375.55 249
14376.68 258
14377.81 291
14378.95 305
14380.08 263
14381.21 282
14382.35 317
14383.48 310
14384.61 292
14385.74 281
14386.88 263
14388.01 272
14389.14 305
14390.28 255
14391.41 235
14392.54 240
14393.68 232
14394.81 282
14395.94 298
14397.08 270
14398.21 268
14399.34 301
14400.48 283
14401.61 269
14402.75 266
14403.88 272
14405.01 291
14406.15 289
14407.28 278
14408.41 300
14409.55 304
14410.68 306
14411.82 305
14412.95 281
14414.08 281
14415.22 272
14416.35 254
14417.49 264
14418.62 247
14419.76 295
14420.89 304
14422.02 295
14423.16 282
14424.29 279
14425.43 293
14426.56 285
14427.70 279
14428.83 275
14429.97 308
14431.10 310
14432.24 282
14433.37 280
14434.51 286
14435.64 313
14436.78 346
14437.91 317
14439.05 277
14440.18 307
14441.32 339
14442.45 337
14443.59 299
14444.72 280
14445.86 275
14446.99 297
14448.13 299
14449.27 266
14450.40 254
14451.54 256
14452.67 270
14453.81 267
14454.94 266
14456.08 285
14457.22 243
14458.35 293
14459.49 271
14460.62 268
14461.76 304
14462.90 278
14464.03 253
14465.17 267
14466.30 296
14467.44 272
14468.58 271
14469.71 280
14470.85 242
14471.99 277
14473.12 297
14474.26 253
14475.40 258
14476.53 270
14477.67 281
14478.81 268
14479.94 301
14481.08 247
14482.22 289
14483.35 264
14484.49 249
14485.63 260
14486.76 245
14487.90 284
14489.04 283
14490.17 250
14491.31 242
14492.45 257
14493.59 235
14494.72 254
14495.86 273
14497.00 275
14498.14 251
14499.27 261
14500.41 270
14501.55 265
14502.69 274
14503.82 264
14504.96 258
14506.10 260
14507.24 282
14508.37 274
14509.51 228
14510.65 225
14511.79 302
14512.93 310
14514.06 294
14515.20 291
14516.34 305
14517.48 272
14518.62 271
14519.76 269
14520.89 282
14522.03 287
14523.17 285
14524.31 294
14525.45 290
14526.59 314
14527.73 313
14528.86 266
14530.00 294
14531.14 302
14532.28 277
14533.42 272
14534.56 286
14535.70 284
14536.84 264
14537.98 275
14539.11 236
14540.25 298
14541.39 276
14542.53 272
14543.67 254
14544.81 255
14545.95 311
14547.09 312
14548.23 305
14549.37 293
14550.51 297
14551.65 258
14552.79 253
14553.93 259
14555.07 262
14556.21 306
14557.35 285
14558.49 264
14559.63 312
14560.77 305
14561.91 326
14563.05 298
14564.19 308
14565.33 284
14566.47 326
14567.61 336
14568.75 300
14569.89 276
14571.03 301
14572.17 320
14573.31 299
14574.45 293
14575.59 292
14576.73 311
14577.87 321
14579.01 294
14580.15 319
14581.29 314
14582.43 314
14583.57 315
14584.71 321
14585.85 280
14587.00 295
14588.14 322
14589.28 336
14590.42 337
14591.56 315
14592.70 279
14593.84 316
14594.98 310
14596.12 304
14597.27 304
14598.41 284
14599.55 331
14600.69 323
14601.83 316
14602.97 294
14604.12 328
14605.26 337
14606.40 355
14607.54 351
14608.68 340
14609.82 351
14610.97 375
14612.11 312
14613.25 299
14614.39 304
14615.53 348
14616.68 353
14617.82 307
14618.96 358
14620.10 370
14621.25 369
14622.39 352
14623.53 407
14624.67 380
14625.81 390
14626.96 410
14628.10 436
14629.24 418
14630.39 400
14631.53 388
14632.67 410
14633.81 408
14634.96 447
14636.10 438
14637.24 425
14638.38 456
14639.53 415
14640.67 441
14641.81 416
14642.96 425
14644.10 402
14645.24 379
14646.39 365
14647.53 353
14648.67 322
14649.82 289
14650.96 307
14652.10 294
14653.25 297
14654.39 280
14655.53 271
14656.68 297
14657.82 317
14658.97 311
14660.11 343
14661.25 350
14662.40 336
14663.54 312
14664.69 288
14665.83 295
14666.97 267
14668.12 268
14669.26 262
14670.41 272
14671.55 283
14672.69 282
14673.84 291
14674.98 257
14676.13 238
14677.27 288
14678.42 261
14679.56 295
14680.71 264
14681.85 245
14683.00 248
14684.14 273
14685.29 266
14686.43 236
14687.57 267
14688.72 276
14689.86 305
14691.01 292
14692.15 233
14693.30 242
14694.45 267
14695.59 271
14696.74 286
14697.88 273
14699.03 329
14700.17 253
14701.32 263
14702.46 253
14703.61 234
14704.75 300
14705.90 277
14707.04 262
14708.19 251
14709.34 274
14710.48 269
14711.63 299
14712.77 271
14713.92 256
14715.07 244
14716.21 237
14717.36 290
14718.50 269
14719.65 239
14720.80 247
14721.94 240
14723.09 248
14724.24 222
14725.38 212
14726.53 286
14727.67 240
14728.82 262
14729.97 239
14731.11 249
14732.26 245
14733.41 258
14734.55 252
14735.70 263
14736.85 257
14737.99 221
14739.14 245
14740.29 228
14741.44 244
14742.58 222
14743.73 251
14744.88 250
14746.02 247
14747.17 258
14748.32 246
14749.47 218
14750.61 203
14751.76 214
14752.91 227
14754.06 241
14755.20 251
14756.35 229
14757.50 203
14758.65 201
14759.79 232
14760.94 209
14762.09 237
14763.24 238
14764.38 219
14765.53 253
14766.68 241
14767.83 234
14768.98 227
14770.13 234
14771.27 229
14772.42 248
14773.57 210
14774.72 182
14775.87 212
14777.01 220
14778.16 234
14779.31 236
14780.46 227
14781.61 251
14782.76 217
14783.91 234
14785.05 232
14786.20 244
14787.35 238
14788.50 228
14789.65 184
14790.80 230
14791.95 216
14793.10 215
14794.25 210
14795.39 234
14796.54 213
14797.69 220
14798.84 220
14799.99 210
14801.14 201
14802.29 197
14803.44 188
14804.59 206
14805.74 209
14806.89 208
14808.04 208
14809.19 218
14810.34 210
14811.49 195
14812.64 204
14813.79 221
14814.94 201
14816.09 187
14817.24 208
14818.39 206
14819.54 203
14820.69 183
14821.84 177
14822.99 217
14824.14 188
14825.29 204
14826.44 214
14827.59 225
14828.74 218
14829.89 185
14831.04 202
14832.19 177
14833.34 177
14834.49 208
14835.64 229
14836.79 201
14837.94 205
14839.09 189
14840.24 206
14841.40 186
14842.55 219
14843.70 191
14844.85 190
14846.00 180
14847.15 217
14848.30 218
14849.45 178
14850.60 214
14851.76 213
14852.91 229
14854.06 198
14855.21 240
14856.36 198
14857.51 187
14858.66 221
14859.82 213
14860.97 203
14862.12 186
14863.27 193
14864.42 183
14865.57 181
14866.73 193
14867.88 214
14869.03 149
14870.18 191
14871.33 175
14872.49 166
14873.64 172
14874.79 188
14875.94 174
14877.10 170
14878.25 191
14879.40 204
14880.55 170
14881.71 190
14882.86 193
14884.01 192
14885.16 179
14886.32 188
14887.47 187
14888.62 191
14889.77 203
14890.93 232
14892.08 210
14893.23 185
14894.39 199
14895.54 202
14896.69 197
14897.84 207
14899.00 223
14900.15 188
14901.30 222
14902.46 215
14903.61 182
14904.76 208
14905.92 177
14907.07 208
14908.22 231
14909.38 224
14910.53 236
14911.69 239
14912.84 154
14913.99 209
14915.15 182
14916.30 203
14917.45 192
14918.61 200
14919.76 213
14920.92 210
14922.07 220
14923.22 198
14924.38 197
14925.53 226
14926.69 230
14927.84 235
14928.99 176
14930.15 175
14931.30 193
14932.46 201
14933.61 201
14934.77 207
14935.92 219
14937.08 188
14938.23 193
14939.39 204
14940.54 191
14941.70 223
14942.85 206
14944.00 222
14945.16 191
14946.31 208
14947.47 210
14948.62 192
14949.78 211
14950.94 207
14952.09 206
14953.25 182
14954.40 202
14955.56 218
14956.71 207
14957.87 197
14959.02 228
14960.18 215
14961.33 208
14962.49 209
14963.64 211
14964.80 222
14965.96 228
14967.11 245
14968.27 232
14969.42 230
14970.58 220
14971.74 188
14972.89 208
14974.05 216
14975.20 214
14976.36 204
14977.52 189
14978.67 208
14979.83 203
14980.98 200
14982.14 204
14983.30 192
14984.45 185
14985.61 195
14986.77 187
14987.92 183
14989.08 207
14990.24 247
14991.39 223
14992.55 205
14993.71 172
14994.86 176
14996.02 170
14997.18 212
14998.33 191
14999.49 220
15000.65 148
15001.81 181
15002.96 188
15004.12 183
15005.28 197
15006.43 169
15007.59 199
15008.75 204
15009.91 202
15011.06 153
15012.22 189
15013.38 212
15014.54 201
15015.69 187
15016.85 148
15018.01 187
15019.17 210
15020.33 208
15021.48 162
15022.64 180
15023.80 197
15024.96 198
15026.12 201
15027.27 206
15028.43 193
15029.59 239
15030.75 194
15031.91 192
15033.07 176
15034.22 173
15035.38 184
15036.54 194
15037.70 191
15038.86 166
15040.02 169
15041.17 172
15042.33 194
15043.49 177
15044.65 151
15045.81 178
15046.97 177
15048.13 174
15049.29 205
15050.45 171
15051.60 182
15052.76 183
15053.92 177
15055.08 201
15056.24 182
15057.40 194
15058.56 177
15059.72 178
15060.88 191
15062.04 180
15063.20 191
15064.36 180
15065.52 189
15066.68 178
15067.84 199
15069.00 174
15070.16 169
15071.32 204
15072.48 189
15073.63 176
15074.79 169
15075.95 175
15077.11 176
15078.27 183
15079.44 202
15080.60 169
15081.76 163
15082.92 167
15084.08 177
15085.24 175
15086.40 160
15087.56 158
15088.72 176
15089.88 175
15091.04 182
15092.20 195
15093.36 184
15094.52 178
15095.68 195
15096.84 203
15098.00 207
15099.16 190
15100.32 174
15101.49 156
15102.65 171
15103.81 169
15104.97 185
15106.13 187
15107.29 197
15108.45 187
15109.61 170
15110.78 158
15111.94 186
15113.10 183
15114.26 206
15115.42 200
15116.58 150
15117.74 173
15118.91 161
15120.07 181
15121.23 219
15122.39 169
15123.55 176
15124.71 187
15125.88 179
15127.04 175
15128.20 155
15129.36 165
15130.52 217
15131.69 177
15132.85 195
15134.01 194
15135.17 179
15136.34 183
15137.50 206
15138.66 183
15139.82 169
15140.99 184
15142.15 201
15143.31 202
15144.47 179
15145.64 188
15146.80 175
15147.96 187
15149.12 225
15150.29 173
15151.45 206
15152.61 195
15153.78 176
15154.94 190
15156.10 191
15157.27 185
15158.43 172
15159.59 204
15160.75 168
15161.92 191
15163.08 183
15164.24 178
15165.41 199
15166.57 188
15167.74 192
15168.90 164
15170.06 199
15171.23 183
15172.39 202
15173.55 215
15174.72 192
15175.88 171
15177.05 216
15178.21 186
15179.37 205
15180.54 222
15181.70 242
15182.87 203
15184.03 221
15185.19 218
15186.36 229
15187.52 202
15188.69 174
15189.85 190
15191.02 218
15192.18 203
15193.34 238
15194.51 218
15195.67 217
15196.84 213
15198.00 217
15199.17 214
15200.33 220
15201.50 222
15202.66 234
15203.83 229
15204.99 246
15206.16 221
15207.32 242
15208.49 234
15209.65 244
15210.82 207
15211.98 210
15213.15 209
15214.31 237
15215.48 226
15216.64 212
15217.81 247
15218.97 244
15220.14 233
15221.31 265
15222.47 256
15223.64 232
15224.80 244
15225.97 252
15227.13 257
15228.30 236
15229.47 260
15230.63 261
15231.80 271
15232.96 269
15234.13 296
15235.30 271
15236.46 260
15237.63 239
15238.79 269
15239.96 245
15241.13 210
15242.29 231
15243.46 255
15244.63 238
15245.79 214
15246.96 204
15248.13 221
15249.29 213
15250.46 178
15251.63 193
15252.79 213
15253.96 235
15255.13 206
15256.29 201
15257.46 224
15258.63 188
15259.80 206
15260.96 222
15262.13 197
15263.30 198
15264.46 219
15265.63 195
15266.80 195
15267.97 173
15269.13 177
15270.30 192
15271.47 222
15272.64 221
15273.80 194
15274.97 171
15276.14 217
15277.31 225
15278.47 172
15279.64 191
15280.81 197
15281.98 195
15283.15 202
15284.31 190
15285.48 205
15286.65 194
15287.82 211
15288.99 210
15290.15 177
15291.32 204
15292.49 223
15293.66 190
15294.83 192
15296.00 186
15297.16 177
15298.33 188
15299.50 191
15300.67 167
15301.84 210
15303.01 226
15304.18 234
15305.35 192
15306.51 189
15307.68 186
15308.85 177
15310.02 190
15311.19 227
15312.36 219
15313.53 202
15314.70 202
15315.87 218
15317.04 174
15318.21 209
15319.37 180
15320.54 193
15321.71 222
15322.88 183
15324.05 193
15325.22 221
15326.39 185
15327.56 206
15328.73 209
15329.90 212
15331.07 237
15332.24 211
15333.41 202
15334.58 180
15335.75 222
15336.92 205
15338.09 215
15339.26 219
15340.43 201
15341.60 189
15342.77 180
15343.94 195
15345.11 183
15346.28 168
15347.45 174
15348.62 199
15349.79 203
15350.96 210
15352.13 221
15353.31 202
15354.48 213
15355.65 204
15356.82 208
15357.99 216
15359.16 217
15360.33 176
15361.50 184
15362.67 247
15363.84 189
15365.01 196
15366.19 215
15367.36 213
15368.53 210
15369.70 231
15370.87 192
15372.04 212
15373.21 216
15374.38 224
15375.56 249
15376.73 215
15377.90 220
15379.07 233
15380.24 197
15381.41 229
15382.59 258
15383.76 227
15384.93 239
15386.10 208
15387.27 203
15388.45 217
15389.62 208
15390.79 207
15391.96 231
15393.13 248
15394.31 194
15395.48 224
15396.65 253
15397.82 214
15399.00 208
15400.17 168
15401.34 203
15402.51 181
15403.69 171
15404.86 192
15406.03 186
15407.20 212
15408.38 177
15409.55 202
15410.72 194
15411.89 192
15413.07 202
15414.24 169
15415.41 179
15416.59 214
15417.76 201
15418.93 196
15420.11 179
15421.28 171
15422.45 174
15423.63 201
15424.80 168
15425.97 192
15427.15 177
15428.32 198
15429.49 199
15430.67 172
15431.84 182
15433.01 198
15434.19 209
15435.36 206
15436.54 195
15437.71 226
15438.88 212
15440.06 213
15441.23 193
15442.41 206
15443.58 198
15444.75 193
15445.93 215
15447.10 211
15448.28 204
15449.45 196
15450.63 219
15451.80 190
15452.97 166
15454.15 188
15455.32 201
15456.50 206
15457.67 202
15458.85 201
15460.02 201
15461.20 198
15462.37 208
15463.55 180
15464.72 193
15465.90 197
15467.07 197
15468.25 198
15469.42 205
15470.60 189
15471.77 218
15472.95 220
15474.12 209
15475.30 167
15476.47 224
15477.65 205
15478.82 190
15480.00 192
15481.17 193
15482.35 202
15483.53 199
15484.70 215
15485.88 213
15487.05 228
15488.23 194
15489.40 216
15490.58 256
15491.76 230
15492.93 222
15494.11 207
15495.28 194
15496.46 235
15497.64 183
15498.81 210
15499.99 217
15501.17 219
15502.34 211
15503.52 200
15504.69 217
15505.87 225
15507.05 211
15508.22 224
15509.40 255
15510.58 200
15511.75 184
15512.93 233
15514.11 219
15515.28 198
15516.46 215
15517.64 244
15518.81 219
15519.99 230
15521.17 227
15522.35 253
15523.52 250
15524.70 254
15525.88 200
15527.05 192
15528.23 220
15529.41 258
15530.59 236
15531.76 210
15532.94 234
15534.12 224
15535.30 205
15536.47 242
15537.65 217
15538.83 253
15540.01 215
15541.19 235
15542.36 212
15543.54 238
15544.72 226
15545.90 241
15547.08 259
15548.25 231
15549.43 231
15550.61 220
15551.79 227
15552.97 242
15554.14 256
15555.32 234
15556.50 188
15557.68 256
15558.86 240
15560.04 257
15561.22 295
15562.39 240
15563.57 238
15564.75 238
15565.93 260
15567.11 256
15568.29 234
15569.47 258
15570.65 253
15571.82 253
15573.00 278
15574.18 253
15575.36 249
15576.54 235
15577.72 287
15578.90 257
15580.08 256
15581.26 230
15582.44 225
15583.62 234
15584.80 240
15585.98 252
15587.16 234
15588.34 281
15589.51 293
15590.69 294
15591.87 274
15593.05 270
15594.23 257
15595.41 301
15596.59 310
15597.77 277
15598.95 264
15600.13 267
15601.31 313
15602.49 316
15603.67 350
15604.85 314
15606.03 351
15607.21 333
15608.40 291
15609.58 307
15610.76 324
15611.94 311
15613.12 283
15614.30 314
15615.48 313
15616.66 337
15617.84 304
15619.02 319
15620.20 321
15621.38 310
15622.56 287
15623.74 299
15624.93 304
15626.11 322
15627.29 314
15628.47 345
15629.65 324
15630.83 319
15632.01 337
15633.19 318
15634.37 356
15635.56 357
15636.74 347
15637.92 344
15639.10 319
15640.28 361
15641.46 380
15642.65 402
15643.83 357
15645.01 331
15646.19 391
15647.37 364
15648.55 421
15649.74 393
15650.92 372
15652.10 399
15653.28 377
15654.46 401
15655.65 404
15656.83 389
15658.01 355
15659.19 400
15660.38 407
15661.56 386
15662.74 390
15663.92 410
15665.11 375
15666.29 372
15667.47 373
15668.65 374
15669.84 384
15671.02 415
15672.20 412
15673.38 432
15674.57 407
15675.75 369
15676.93 380
15678.12 394
15679.30 360
15680.48 380
15681.67 373
15682.85 371
15684.03 376
15685.22 360
15686.40 357
15687.58 361
15688.77 355
15689.95 341
15691.13 389
15692.32 391
15693.50 328
15694.68 349
15695.87 419
15697.05 380
15698.23 399
15699.42 362
15700.60 400
15701.79 365
15702.97 343
15704.15 363
15705.34 359
15706.52 353
15707.71 387
15708.89 373
15710.07 355
15711.26 392
15712.44 430
15713.63 404
15714.81 374
15716.00 438
15717.18 420
15718.37 457
15719.55 427
15720.73 405
15721.92 401
15723.10 373
15724.29 396
15725.47 427
15726.66 433
15727.84 478
15729.03 453
15730.21 411
15731.40 427
15732.58 405
15733.77 409
15734.95 441
15736.14 418
15737.32 392
15738.51 417
15739.69 434
15740.88 433
15742.07 436
15743.25 417
15744.44 449
15745.62 460
15746.81 438
15747.99 446
15749.18 445
15750.36 462
15751.55 455
15752.74 477
15753.92 435
15755.11 485
15756.29 467
15757.48 452
15758.67 477
15759.85 498
15761.04 490
15762.22 421
15763.41 409
15764.60 444
15765.78 474
15766.97 437
15768.16 390
15769.34 421
15770.53 375
15771.72 406
15772.90 446
15774.09 424
15775.28 390
15776.46 395
15777.65 402
15778.84 412
15780.02 410
15781.21 393
15782.40 376
15783.58 393
15784.77 426
15785.96 373
15787.14 359
15788.33 390
15789.52 390
15790.71 365
15791.89 346
15793.08 379
15794.27 386
15795.46 345
15796.64 353
15797.83 327
15799.02 362
15800.21 354
15801.39 361
15802.58 367
15803.77 373
15804.96 344
15806.14 326
15807.33 361
15808.52 330
15809.71 339
15810.90 326
15812.08 334
15813.27 310
15814.46 307
15815.65 271
15816.84 300
15818.03 322
15819.21 294
15820.40 288
15821.59 297
15822.78 307
15823.97 292
15825.16 293
15826.35 322
15827.53 283
15828.72 308
15829.91 261
15831.10 290
15832.29 276
15833.48 288
15834.67 308
15835.86 295
15837.04 297
15838.23 297
15839.42 280
15840.61 270
15841.80 317
15842.99 290
15844.18 297
15845.37 313
15846.56 262
15847.75 306
15848.94 308
15850.13 277
15851.32 314
15852.51 333
15853.70 296
15854.89 327
15856.07 328
15857.26 285
15858.45 326
15859.64 288
15860.83 283
15862.02 261
15863.21 296
15864.40 326
15865.59 277
15866.78 254
15867.97 271
15869.16 312
15870.36 286
15871.55 329
15872.74 323
15873.93 303
15875.12 287
15876.31 317
15877.50 292
15878.69 281
15879.88 323
15881.07 298
15882.26 328
15883.45 320
15884.64 346
15885.83 321
15887.02 299
15888.21 312
15889.41 272
15890.60 309
15891.79 312
15892.98 308
15894.17 345
15895.36 331
15896.55 330
15897.74 316
15898.93 288
15900.13 299
15901.32 344
15902.51 313
15903.70 340
15904.89 343
15906.08 323
15907.28 290
15908.47 334
15909.66 287
15910.85 346
15912.04 314
15913.23 339
15914.43 324
15915.62 316
15916.81 279
15918.00 307
15919.19 293
15920.39 333
15921.58 312
15922.77 300
15923.96 312
15925.16 302
15926.35 313
15927.54 326
15928.73 286
15929.93 264
15931.12 336
15932.31 312
15933.50 312
15934.70 306
15935.89 324
15937.08 305
15938.27 254
15939.47 255
15940.66 271
15941.85 281
15943.05 289
15944.24 274
15945.43 275
15946.63 270
15947.82 265
15949.01 295
15950.21 267
15951.40 241
15952.59 284
15953.79 259
15954.98 240
15956.17 244
15957.37 266
15958.56 257
15959.75 239
15960.95 258
15962.14 227
15963.33 227
15964.53 223
15965.72 238
15966.92 212
15968.11 225
15969.30 224
15970.50 229
15971.69 248
15972.89 216
15974.08 215
15975.27 225
15976.47 210
15977.66 217
15978.86 204
15980.05 199
15981.25 239
15982.44 229
15983.63 215
15984.83 186
15986.02 210
15987.22 211
15988.41 222
15989.61 218
15990.80 197
15992.00 209
15993.19 190
15994.39 197
15995.58 213
15996.78 183
15997.97 209
15999.17 226
16000.36 218
16001.56 227
16002.75 235
16003.95 216
16005.14 217
16006.34 209
16007.53 207
16008.73 207
16009.93 197
16011.12 202
16012.32 212
16013.51 226
16014.71 217
16015.90 192
16017.10 213
16018.30 205
16019.49 218
16020.69 214
16021.88 177
16023.08 184
16024.28 175
16025.47 193
16026.67 189
16027.86 206
16029.06 214
16030.26 177
16031.45 175
16032.65 176
16033.85 215
16035.04 192
16036.24 189
16037.43 199
16038.63 195
16039.83 200
16041.02 211
16042.22 208
16043.42 179
16044.61 200
16045.81 184
16047.01 189
16048.21 196
16049.40 171
16050.60 173
16051.80 182
16052.99 176
16054.19 167
16055.39 182
16056.59 182
16057.78 179
16058.98 133
16060.18 161
16061.37 191
16062.57 193
16063.77 159
16064.97 184
16066.16 211
16067.36 203
16068.56 198
16069.76 163
16070.96 188
16072.15 194
16073.35 227
16074.55 219
16075.75 175
16076.95 179
16078.14 180
16079.34 225
16080.54 171
16081.74 156
16082.94 191
16084.13 177
16085.33 183
16086.53 163
16087.73 199
16088.93 199
16090.13 172
16091.33 159
16092.52 144
16093.72 185
16094.92 185
16096.12 185
16097.32 172
16098.52 176
16099.72 209
16100.92 177
16102.11 172
16103.31 192
16104.51 151
16105.71 173
16106.91 197
16108.11 168
16109.31 161
16110.51 173
16111.71 182
16112.91 152
16114.11 183
16115.31 174
16116.51 195
16117.70 166
16118.90 151
16120.10 151
16121.30 168
16122.50 169
16123.70 175
16124.90 151
16126.10 203
16127.30 175
16128.50 180
16129.70 176
16130.90 183
16132.10 200
16133.30 172
16134.50 160
16135.70 149
16136.90 179
16138.10 180
16139.30 179
16140.50 177
16141.71 171
16142.91 199
16144.11 203
16145.31 185
16146.51 174
16147.71 159
16148.91 187
16150.11 196
16151.31 189
16152.51 174
16153.71 177
16154.91 193
16156.11 169
16157.31 180
16158.52 152
16159.72 181
16160.92 187
16162.12 190
16163.32 187
16164.52 168
16165.72 197
16166.92 177
16168.13 172
16169.33 154
16170.53 154
16171.73 177
16172.93 190
16174.13 171
16175.34 197
16176.54 166
16177.74 180
16178.94 178
16180.14 190
16181.34 143
16182.55 176
16183.75 166
16184.95 176
16186.15 179
16187.35 167
16188.56 162
16189.76 194
16190.96 199
16192.16 166
16193.37 182
16194.57 187
16195.77 180
16196.97 180
16198.18 165
16199.38 169
16200.58 171
16201.78 163
16202.99 185
16204.19 188
16205.39 170
16206.60 176
16207.80 192
16209.00 184
16210.20 192
16211.41 200
16212.61 172
16213.81 175
16215.02 177
16216.22 173
16217.42 188
16218.63 174
16219.83 163
16221.03 185
16222.24 169
16223.44 156
16224.64 202
16225.85 197
16227.05 186
16228.25 165
16229.46 176
16230.66 220
16231.87 201
16233.07 178
16234.27 183
16235.48 193
16236.68 203
16237.89 203
16239.09 181
16240.29 200
16241.50 228
16242.70 227
16243.91 201
16245.11 176
16246.31 173
16247.52 191
16248.72 203
16249.93 213
16251.13 207
16252.34 184
16253.54 200
16254.75 236
16255.95 238
16257.16 201
16258.36 210
16259.57 233
16260.77 202
16261.97 181
16263.18 216
16264.38 206
16265.59 213
16266.80 213
16268.00 232
16269.21 205
16270.41 191
16271.62 203
16272.82 213
16274.03 221
16275.23 214
16276.44 210
16277.64 208
16278.85 224
16280.05 210
16281.26 201
16282.47 241
16283.67 226
16284.88 242
16286.08 211
16287.29 191
16288.49 231
16289.70 239
16290.91 211
16292.11 216
16293.32 216
16294.52 225
16295.73 211
16296.94 184
16298.14 188
16299.35 215
16300.56 217
16301.76 203
16302.97 206
16304.18 203
16305.38 227
16306.59 261
16307.79 230
16309.00 241
16310.21 223
16311.42 202
16312.62 232
16313.83 208
16315.04 204
16316.24 202
16317.45 202
16318.66 204
16319.86 196
16321.07 179
16322.28 206
16323.49 212
16324.69 206
16325.90 190
16327.11 188
16328.31 214
16329.52 225
16330.73 221
16331.94 203
16333.14 191
16334.35 172
16335.56 173
16336.77 158
16337.98 168
16339.18 178
16340.39 177
16341.60 182
16342.81 163
16344.01 165
16345.22 182
16346.43 168
16347.64 155
16348.85 205
16350.05 232
16351.26 198
16352.47 170
16353.68 169
16354.89 154
16356.10 182
16357.30 174
16358.51 155
16359.72 149
16360.93 189
16362.14 160
16363.35 151
16364.56 170
16365.77 166
16366.97 174
16368.18 166
16369.39 177
16370.60 185
16371.81 188
16373.02 199
16374.23 163
16375.44 144
16376.65 174
16377.86 169
16379.06 156
16380.27 175
16381.48 196
16382.69 162
16383.90 129
16385.11 156
16386.32 142
16387.53 168
16388.74 161
16389.95 169
16391.16 178
16392.37 168
16393.58 171
16394.79 172
16396.00 180
16397.21 177
16398.42 170
16399.63 164
16400.84 155
16402.05 160
16403.26 154
16404.47 160
16405.68 165
16406.89 167
16408.10 191
16409.31 152
16410.52 206
16411.73 167
16412.94 164
16414.15 168
16415.36 178
16416.57 176
16417.78 161
16419.00 154
16420.21 162
16421.42 134
16422.63 169
16423.84 170
16425.05 165
16426.26 153
16427.47 157
16428.68 164
16429.89 175
16431.11 154
16432.32 154
16433.53 173
16434.74 170
16435.95 166
16437.16 138
16438.37 160
16439.59 166
16440.80 152
16442.01 150
16443.22 176
16444.43 155
16445.64 176
16446.86 149
16448.07 158
16449.28 188
16450.49 169
16451.70 152
16452.91 182
16454.13 144
16455.34 178
16456.55 159
16457.76 139
16458.98 167
16460.19 157
16461.40 179
16462.61 149
16463.82 134
16465.04 140
16466.25 159
16467.46 154
16468.67 138
16469.89 136
16471.10 140
16472.31 156
16473.53 182
16474.74 170
16475.95 148
16477.16 131
16478.38 148
16479.59 128
16480.80 160
16482.02 156
16483.23 130
16484.44 170
16485.66 160
16486.87 142
16488.08 150
16489.30 152
16490.51 146
16491.72 149
16492.94 155
16494.15 144
16495.36 129
16496.58 156
16497.79 159
16499.00 146
16500.22 143
16501.43 169
16502.65 169
16503.86 158
16505.07 160
16506.29 148
16507.50 157
16508.71 157
16509.93 151
16511.14 153
16512.36 151
16513.57 159
16514.79 149
16516.00 162
16517.21 147
16518.43 148
16519.64 149
16520.86 158
16522.07 144
16523.29 147
16524.50 157
16525.72 151
16526.93 163
16528.15 159
16529.36 128
16530.58 137
16531.79 137
16533.01 155
16534.22 181
16535.44 185
16536.65 131
16537.87 175
16539.08 161
16540.30 127
16541.51 125
16542.73 175
16543.94 172
16545.16 152
16546.37 137
16547.59 155
16548.80 168
16550.02 158
16551.24 156
16552.45 178
16553.67 162
16554.88 157
16556.10 153
16557.31 143
16558.53 179
16559.75 173
16560.96 148
16562.18 152
16563.39 132
16564.61 164
16565.83 161
16567.04 174
16568.26 173
16569.47 150
16570.69 151
16571.91 196
16573.12 177
16574.34 173
16575.56 181
16576.77 168
16577.99 196
16579.21 190
16580.42 164
16581.64 175
16582.86 182
16584.07 196
16585.29 179
16586.51 173
16587.72 176
16588.94 177
16590.16 209
16591.38 188
16592.59 191
16593.81 189
16595.03 181
16596.24 154
16597.46 152
16598.68 156
16599.90 174
16601.11 152
16602.33 164
16603.55 156
16604.77 152
16605.98 174
16607.20 143
16608.42 144
16609.64 158
16610.86 145
16612.07 143
16613.29 149
16614.51 139
16615.73 145
16616.95 148
16618.16 185
16619.38 150
16620.60 156
16621.82 134
16623.04 173
16624.25 169
16625.47 194
16626.69 155
16627.91 157
16629.13 132
16630.35 151
16631.57 151
16632.78 134
16634.00 162
16635.22 143
16636.44 169
16637.66 156
16638.88 139
16640.10 140
16641.32 156
16642.53 168
16643.75 175
16644.97 151
16646.19 139
16647.41 153
16648.63 170
16649.85 154
16651.07 150
16652.29 148
16653.51 137
16654.73 159
16655.95 165
16657.17 135
16658.39 137
16659.61 137
16660.83 145
16662.04 150
16663.26 139
16664.48 139
16665.70 159
16666.92 169
16668.14 161
16669.36 139
16670.58 129
16671.80 150
16673.02 143
16674.24 173
16675.46 142
16676.68 144
16677.91 157
16679.13 140
16680.35 136
16681.57 141
16682.79 180
16684.01 147
16685.23 153
16686.45 133
16687.67 167
16688.89 155
16690.11 153
16691.33 130
16692.55 137
16693.77 157
16694.99 148
16696.21 139
16697.44 130
16698.66 129
16699.88 140
16701.10 146
16702.32 131
16703.54 140
16704.76 157
16705.98 157
16707.21 119
16708.43 160
16709.65 139
16710.87 135
16712.09 117
16713.31 126
16714.53 126
16715.76 158
16716.98 142
16718.20 142
16719.42 147
16720.64 131
16721.87 146
16723.09 161
16724.31 137
16725.53 159
16726.75 148
16727.98 147
16729.20 129
16730.42 124
16731.64 131
16732.86 131
16734.09 137
16735.31 141
16736.53 157
16737.75 145
16738.98 154
16740.20 172
16741.42 124
16742.64 140
16743.87 151
16745.09 170
16746.31 170
16747.54 155
16748.76 144
16749.98 182
16751.20 168
16752.43 134
16753.65 148
16754.87 159
16756.10 152
16757.32 115
16758.54 132
16759.77 128
16760.99 138
16762.21 134
16763.44 157
16764.66 148
16765.88 156
16767.11 134
16768.33 132
16769.55 166
16770.78 157
16772.00 158
16773.23 135
16774.45 112
16775.67 155
16776.90 140
16778.12 133
16779.35 171
16780.57 168
16781.79 143
16783.02 129
16784.24 141
16785.47 142
16786.69 163
16787.91 138
16789.14 135
16790.36 137
16791.59 148
16792.81 132
16794.04 131
16795.26 148
16796.49 138
16797.71 139
16798.94 157
16800.16 150
16801.38 146
16802.61 116
16803.83 163
16805.06 132
16806.28 145
16807.51 142
16808.73 146
16809.96 150
16811.18 145
16812.41 145
16813.64 131
16814.86 140
16816.09 137
16817.31 164
16818.54 151
16819.76 151
16820.99 156
16822.21 159
16823.44 165
16824.66 143
16825.89 143
16827.12 131
16828.34 168
16829.57 152
16830.79 125
16832.02 170
16833.25 179
16834.47 159
16835.70 168
16836.92 147
16838.15 168
16839.38 154
16840.60 154
16841.83 170
16843.06 127
16844.28 135
16845.51 184
16846.73 150
16847.96 165
16849.19 173
16850.41 167
16851.64 175
16852.87 155
16854.09 158
16855.32 174
16856.55 170
16857.77 175
16859.00 173
16860.23 170
16861.46 181
16862.68 223
16863.91 212
16865.14 227
16866.36 185
16867.59 200
16868.82 185
16870.05 177
16871.27 180
16872.50 210
16873.73 217
16874.96 217
16876.18 209
16877.41 223
16878.64 206
16879.87 212
16881.09 217
16882.32 214
16883.55 235
16884.78 270
16886.01 227
16887.23 188
16888.46 204
16889.69 227
16890.92 216
16892.15 226
16893.37 202
16894.60 192
16895.83 225
16897.06 214
16898.29 195
16899.51 232
16900.74 191
16901.97 207
16903.20 195
16904.43 209
16905.66 192
16906.89 171
16908.12 171
16909.34 169
16910.57 177
16911.80 142
16913.03 172
16914.26 173
16915.49 180
16916.72 199
16917.95 181
16919.18 164
16920.40 160
16921.63 171
16922.86 181
16924.09 182
16925.32 174
16926.55 149
16927.78 189
16929.01 145
16930.24 149
16931.47 157
16932.70 154
16933.93 156
16935.16 126
16936.39 176
16937.62 140
16938.85 140
16940.08 173
16941.31 154
16942.54 159
16943.77 165
16945.00 158
16946.23 174
16947.46 159
16948.69 178
16949.92 163
16951.15 185
16952.38 147
16953.61 146
16954.84 165
16956.07 178
16957.30 170
16958.53 161
16959.76 148
16960.99 171
16962.22 191
16963.45 180
16964.68 161
16965.92 149
16967.15 139
16968.38 158
16969.61 170
16970.84 159
16972.07 145
16973.30 157
16974.53 173
16975.76 184
16976.99 186
16978.23 198
16979.46 182
16980.69 177
16981.92 168
16983.15 158
16984.38 179
16985.61 196
16986.85 185
16988.08 150
16989.31 140
16990.54 141
16991.77 161
16993.00 163
16994.24 164
16995.47 166
16996.70 148
16997.93 161
16999.16 159
17000.40 138
17001.63 155
17002.86 167
17004.09 160
17005.32 166
17006.56 151
17007.79 135
17009.02 148
17010.25 161
17011.49 130
17012.72 143
17013.95 170
17015.18 172
17016.42 159
17017.65 158
17018.88 150
17020.12 133
17021.35 126
17022.58 136
17023.81 155
17025.05 153
17026.28 172
17027.51 168
17028.75 165
17029.98 162
17031.21 155
17032.45 177
17033.68 143
17034.91 149
17036.15 158
17037.38 152
17038.61 140
17039.85 131
17041.08 137
17042.31 138
17043.55 128
17044.78 154
17046.01 136
17047.25 126
17048.48 168
17049.72 165
17050.95 152
17052.18 143
17053.42 149
17054.65 169
17055.89 163
17057.12 130
17058.35 152
17059.59 131
17060.82 150
17062.06 129
17063.29 104
17064.53 166
17065.76 160
17066.99 151
17068.23 142
17069.46 145
17070.70 119
17071.93 126
17073.17 124
17074.40 124
17075.64 142
17076.87 143
17078.11 143
17079.34 141
17080.58 124
17081.81 116
17083.05 124
17084.28 131
17085.52 129
17086.75 135
17087.99 138
17089.22 127
17090.46 118
17091.69 102
17092.93 123
17094.16 116
17095.40 126
17096.64 157
17097.87 124
17099.11 117
17100.34 105
17101.58 131
17102.81 130
17104.05 118
17105.29 118
17106.52 131
17107.76 130
17108.99 133
17110.23 148
17111.47 133
17112.70 145
17113.94 154
17115.17 135
17116.41 124
17117.65 121
17118.88 130
17120.12 126
17121.36 118
17122.59 138
17123.83 133
17125.07 124
17126.30 139
17127.54 128
17128.78 146
17130.01 126
17131.25 131
17132.49 127
17133.72 133
17134.96 157
17136.20 143
17137.43 116
17138.67 107
17139.91 118
17141.15 109
17142.38 124
17143.62 104
17144.86 136
17146.10 148
17147.33 142
17148.57 131
17149.81 109
17151.05 137
17152.28 131
17153.52 110
17154.76 142
17156.00 145
17157.23 116
17158.47 116
17159.71 144
17160.95 115
17162.19 156
17163.42 148
17164.66 128
17165.90 135
17167.14 112
17168.38 124
17169.61 132
17170.85 133
17172.09 108
17173.33 94
17174.57 115
17175.81 118
17177.04 119
17178.28 97
17179.52 103
17180.76 114
17182.00 97
17183.24 95
17184.48 108
17185.71 140
17186.95 123
17188.19 113
17189.43 132
17190.67 109
17191.91 118
17193.15 136
17194.39 138
17195.63 106
17196.87 115
17198.11 119
17199.34 116
17200.58 105
17201.82 118
17203.06 103
17204.30 124
17205.54 141
17206.78 139
17208.02 122
17209.26 135
17210.50 104
17211.74 108
17212.98 123
17214.22 112
17215.46 113
17216.70 130
17217.94 141
17219.18 146
17220.42 141
17221.66 114
17222.90 149
17224.14 121
17225.38 142
17226.62 110
17227.86 101
17229.10 122
17230.34 116
17231.58 116
17232.82 133
17234.06 112
17235.30 103
17236.54 118
17237.78 117
17239.03 121
17240.27 120
17241.51 112
17242.75 107
17243.99 129
17245.23 104
17246.47 131
17247.71 106
17248.95 122
17250.19 99
17251.43 116
17252.68 124
17253.92 114
17255.16 123
17256.40 126
17257.64 121
17258.88 103
17260.12 105
17261.37 109
17262.61 123
17263.85 134
17265.09 118
17266.33 93
17267.57 99
17268.82 119
17270.06 124
17271.30 94
17272.54 116
17273.78 115
17275.03 111
17276.27 110
17277.51 129
17278.75 125
17279.99 125
17281.24 107
17282.48 104
17283.72 94
17284.96 92
17286.21 94
17287.45 90
17288.69 72
17289.93 102
17291.18 121
17292.42 99
17293.66 104
17294.90 121
17296.15 126
17297.39 111
17298.63 110
17299.88 110
17301.12 105
17302.36 101
17303.60 115
17304.85 102
17306.09 121
17307.33 132
17308.58 130
17309.82 144
17311.06 115
17312.31 113
17313.55 99
17314.79 125
17316.04 108
17317.28 83
17318.52 102
17319.77 118
17321.01 124
17322.26 112
17323.50 99
17324.74 88
17325.99 97
17327.23 100
17328.48 108
17329.72 105
17330.96 132
17332.21 117
17333.45 104
17334.70 99
17335.94 116
17337.18 122
17338.43 112
17339.67 117
17340.92 112
17342.16 143
17343.41 112
17344.65 94
17345.90 103
17347.14 111
17348.38 146
17349.63 127
17350.87 113
17352.12 111
17353.36 112
17354.61 127
17355.85 119
17357.10 99
17358.34 106
17359.59 109
17360.83 121
17362.08 106
17363.32 81
17364.57 99
17365.81 125
17367.06 101
17368.31 102
17369.55 95
17370.80 113
17372.04 124
17373.29 110
17374.53 100
17375.78 111
17377.02 128
17378.27 138
17379.52 110
17380.76 127
17382.01 114
17383.25 111
17384.50 127
17385.75 101
17386.99 117
17388.24 104
17389.48 116
17390.73 107
17391.98 118
17393.22 122
17394.47 117
17395.71 129
17396.96 87
17398.21 110
17399.45 116
17400.70 116
17401.95 121
17403.19 116
17404.44 121
17405.69 121
17406.93 143
17408.18 141
17409.43 94
17410.67 123
17411.92 132
17413.17 125
17414.42 128
17415.66 115
17416.91 117
17418.16 114
17419.40 114
17420.65 148
17421.90 137
17423.15 125
17424.39 134
17425.64 130
17426.89 135
17428.14 108
17429.38 112
17430.63 94
17431.88 112
17433.13 137
17434.37 136
17435.62 116
17436.87 105
17438.12 113
17439.37 135
17440.61 102
17441.86 112
17443.11 112
17444.36 107
17445.61 113
17446.85 135
17448.10 130
17449.35 128
17450.60 106
17451.85 91
17453.10 103
17454.34 126
17455.59 117
17456.84 127
17458.09 114
17459.34 123
17460.59 118
17461.84 109
17463.09 129
17464.33 115
17465.58 118
17466.83 109
17468.08 124
17469.33 120
17470.58 117
17471.83 105
17473.08 104
17474.33 119
17475.58 122
17476.83 110
17478.07 108
17479.32 130
17480.57 125
17481.82 116
17483.07 124
17484.32 106
17485.57 110
17486.82 114
17488.07 121
17489.32 114
17490.57 123
17491.82 118
17493.07 122
17494.32 115
17495.57 98
17496.82 107
17498.07 103
17499.32 110
17500.57 109
17501.82 101
17503.07 104
17504.32 107
17505.57 123
17506.82 108
17508.07 104
17509.32 100
17510.57 122
17511.82 110
17513.07 112
17514.32 122
17515.58 111
17516.83 109
17518.08 133
17519.33 103
17520.58 136
17521.83 160
17523.08 131
17524.33 144
17525.58 146
17526.83 113
17528.08 133
17529.34 124
17530.59 131
17531.84 139
17533.09 110
17534.34 114
17535.59 124
17536.84 127
17538.09 155
17539.35 116
17540.60 123
17541.85 119
17543.10 125
17544.35 125
17545.60 100
17546.86 104
17548.11 101
17549.36 131
17550.61 117
17551.86 115
17553.12 114
17554.37 103
17555.62 131
17556.87 132
17558.12 110
17559.38 95
17560.63 121
17561.88 130
17563.13 108
17564.39 114
17565.64 106
17566.89 112
17568.14 160
17569.40 119
17570.65 122
17571.90 119
17573.15 114
17574.41 125
17575.66 113
17576.91 113
17578.17 122
17579.42 118
17580.67 111
17581.92 105
17583.18 106
17584.43 134
17585.68 119
17586.94 128
17588.19 154
17589.44 130
17590.70 126
17591.95 122
17593.20 136
17594.46 124
17595.71 98
17596.97 134
17598.22 160
17599.47 136
17600.73 125
17601.98 134
17603.23 118
17604.49 102
17605.74 116
17607.00 128
17608.25 113
17609.50 124
17610.76 145
17612.01 113
17613.27 136
17614.52 159
17615.77 132
17617.03 119
17618.28 124
17619.54 127
17620.79 142
17622.05 107
17623.30 133
17624.56 136
17625.81 112
17627.06 98
17628.32 110
17629.57 117
17630.83 121
17632.08 121
17633.34 107
17634.59 102
17635.85 125
17637.10 124
17638.36 101
17639.61 120
17640.87 116
17642.12 102
17643.38 112
17644.63 116
17645.89 108
17647.15 105
17648.40 116
17649.66 102
17650.91 101
17652.17 103
17653.42 110
17654.68 126
17655.93 112
17657.19 99
17658.45 98
17659.70 118
17660.96 116
17662.21 113
17663.47 121
17664.73 112
17665.98 101
17667.24 106
17668.49 114
17669.75 121
17671.01 145
17672.26 112
17673.52 95
17674.77 96
17676.03 105
17677.29 99
17678.54 100
17679.80 122
17681.06 115
17682.31 105
17683.57 108
17684.83 103
17686.08 112
17687.34 105
17688.60 103
17689.85 100
17691.11 123
17692.37 144
17693.63 112
17694.88 109
17696.14 107
17697.40 99
17698.65 98
17699.91 108
17701.17 133
17702.43 98
17703.68 85
17704.94 84
17706.20 115
17707.46 78
17708.71 102
17709.97 111
17711.23 116
17712.49 115
17713.74 107
17715.00 116
17716.26 116
17717.52 115
17718.78 78
17720.03 94
17721.29 125
17722.55 131
17723.81 91
17725.07 97
17726.32 116
17727.58 117
17728.84 103
17730.10 109
17731.36 96
17732.62 99
17733.87 90
17735.13 106
17736.39 114
17737.65 109
17738.91 119
17740.17 107
17741.43 123
17742.69 128
17743.94 96
17745.20 130
17746.46 109
17747.72 125
17748.98 114
17750.24 130
17751.50 112
17752.76 107
17754.02 130
17755.28 125
17756.53 128
17757.79 121
17759.05 114
17760.31 96
17761.57 116
17762.83 110
17764.09 94
17765.35 101
17766.61 108
17767.87 119
17769.13 103
17770.39 111
17771.65 119
17772.91 126
17774.17 112
17775.43 111
17776.69 96
17777.95 113
17779.21 118
17780.47 109
17781.73 131
17782.99 104
17784.25 116
17785.51 94
17786.77 89
17788.03 88
17789.29 109
17790.55 103
17791.81 99
17793.07 123
17794.33 94
17795.59 99
17796.86 103
17798.12 114
17799.38 129
17800.64 95
17801.90 107
17803.16 107
17804.42 110
17805.68 114
17806.94 92
17808.20 90
17809.47 95
17810.73 121
17811.99 127
17813.25 83
17814.51 102
17815.77 108
17817.03 98
17818.29 79
17819.56 100
17820.82 105
17822.08 119
17823.34 114
17824.60 96
17825.86 98
17827.13 124
17828.39 116
17829.65 101
17830.91 97
17832.17 98
17833.44 105
17834.70 101
17835.96 96
17837.22 99
17838.48 101
17839.75 129
17841.01 104
17842.27 85
17843.53 87
17844.80 103
17846.06 97
17847.32 86
17848.58 93
17849.85 102
17851.11 108
17852.37 96
17853.63 98
17854.90 95
17856.16 105
17857.42 120
17858.69 125
17859.95 87
17861.21 94
17862.47 119
17863.74 118
17865.00 108
17866.26 101
17867.53 80
17868.79 107
17870.05 104
17871.32 97
17872.58 104
17873.84 97
17875.11 112
17876.37 121
17877.63 83
17878.90 120
17880.16 91
17881.43 91
17882.69 88
17883.95 78
17885.22 83
17886.48 104
17887.74 96
17889.01 104
17890.27 108
17891.54 114
17892.80 107
17894.07 110
17895.33 98
17896.59 96
17897.86 99
17899.12 134
17900.39 107
17901.65 96
17902.92 104
17904.18 90
17905.44 90
17906.71 91
17907.97 104
17909.24 105
17910.50 99
17911.77 100
17913.03 116
17914.30 113
17915.56 115
17916.83 128
17918.09 85
17919.36 85
17920.62 105
17921.89 112
17923.15 100
17924.42 118
17925.68 93
17926.95 99
17928.21 109
17929.48 112
17930.75 101
17932.01 106
17933.28 106
17934.54 115
17935.81 85
17937.07 107
17938.34 103
17939.61 87
17940.87 111
17942.14 105
17943.40 101
17944.67 119
17945.93 108
17947.20 93
17948.47 116
17949.73 134
17951.00 104
17952.27 102
17953.53 95
17954.80 109
17956.06 105
17957.33 97
17958.60 90
17959.86 119
17961.13 110
17962.40 101
17963.66 115
17964.93 94
17966.20 86
17967.46 106
17968.73 100
17970.00 97
17971.26 84
17972.53 92
17973.80 88
17975.07 107
17976.33 108
17977.60 85
17978.87 104
17980.13 94
17981.40 111
17982.67 107
17983.94 99
17985.20 120
17986.47 103
17987.74 113
17989.01 115
17990.27 85
17991.54 92
17992.81 94
17994.08 100
17995.34 102
17996.61 117
17997.88 100
17999.15 90
18000.42 85
18001.68 84
18002.95 77
18004.22 104
18005.49 76
18006.76 80
18008.02 80
18009.29 94
18010.56 102
18011.83 100
18013.10 88
18014.37 104
18015.63 109
18016.90 108
18018.17 83
18019.44 122
18020.71 100
18021.98 93
18023.25 79
18024.51 87
18025.78 101
18027.05 97
18028.32 107
18029.59 91
18030.86 87
18032.13 81
18033.40 95
18034.67 87
18035.94 90
18037.20 100
18038.47 81
18039.74 94
18041.01 116
18042.28 114
18043.55 102
18044.82 96
18046.09 95
18047.36 92
18048.63 75
18049.90 97
18051.17 110
18052.44 92
18053.71 77
18054.98 74
18056.25 79
18057.52 112
18058.79 147
18060.06 129
18061.33 102
18062.60 137
18063.87 107
18065.14 97
18066.41 101
18067.68 100
18068.95 112
18070.22 113
18071.49 90
18072.76 105
18074.03 125
18075.30 90
18076.57 105
18077.84 83
18079.11 114
18080.39 116
18081.66 115
18082.93 102
18084.20 75
18085.47 108
18086.74 117
18088.01 95
18089.28 95
18090.55 99
18091.82 120
18093.10 116
18094.37 91
18095.64 101
18096.91 99
18098.18 112
18099.45 103
18100.72 72
18102.00 120
18103.27 129
18104.54 108
18105.81 94
18107.08 84
18108.35 92
18109.63 120
18110.90 103
18112.17 86
18113.44 76
18114.71 84
18115.98 115
18117.26 117
18118.53 93
18119.80 98
18121.07 117
18122.35 119
18123.62 109
18124.89 109
18126.16 88
18127.43 122
18128.71 90
18129.98 85
18131.25 94
18132.52 97
18133.80 114
18135.07 108
18136.34 99
18137.62 106
18138.89 101
18140.16 96
18141.43 110
18142.71 81
18143.98 96
18145.25 117
18146.53 118
18147.80 91
18149.07 95
18150.35 92
18151.62 82
18152.89 95
18154.17 65
18155.44 89
18156.71 91
18157.99 94
18159.26 97
18160.53 106
18161.81 112
18163.08 87
18164.35 107
18165.63 86
18166.90 102
18168.18 84
18169.45 88
18170.72 97
18172.00 89
18173.27 95
18174.55 114
18175.82 98
18177.09 93
18178.37 80
18179.64 90
18180.92 88
18182.19 87
18183.47 84
18184.74 118
18186.01 80
18187.29 94
18188.56 104
18189.84 103
18191.11 109
18192.39 98
18193.66 74
18194.94 95
18196.21 100
18197.49 102
18198.76 89
18200.04 104
18201.31 96
18202.59 98
18203.86 74
18205.14 67
18206.41 95
18207.69 92
18208.96 86
18210.24 81
18211.51 75
18212.79 91
18214.06 91
18215.34 84
18216.62 105
18217.89 86
18219.17 91
18220.44 91
18221.72 90
18222.99 99
18224.27 94
18225.55 113
18226.82 105
18228.10 94
18229.37 92
18230.65 82
18231.93 105
18233.20 93
18234.48 99
18235.75 81
18237.03 76
18238.31 95
18239.58 93
18240.86 75
18242.14 97
18243.41 104
18244.69 101
18245.97 96
18247.24 74
18248.52 89
18249.80 94
18251.07 87
18252.35 109
18253.63 75
18254.90 92
18256.18 109
18257.46 91
18258.73 81
18260.01 85
18261.29 68
18262.57 78
18263.84 82
18265.12 72
18266.40 84
18267.67 112
18268.95 107
18270.23 99
18271.51 86
18272.78 80
18274.06 90
18275.34 86
18276.62 78
18277.89 79
18279.17 79
18280.45 93
18281.73 84
18283.01 72
18284.28 74
18285.56 114
18286.84 95
18288.12 87
18289.40 91
18290.67 100
18291.95 91
18293.23 94
18294.51 98
18295.79 89
18297.07 86
18298.34 93
18299.62 120
18300.90 99
18302.18 100
18303.46 88
18304.74 100
18306.02 74
18307.29 84
18308.57 98
18309.85 98
18311.13 104
18312.41 107
18313.69 101
18314.97 82
18316.25 89
18317.53 92
18318.80 100
18320.08 88
18321.36 114
18322.64 117
18323.92 86
18325.20 103
18326.48 125
18327.76 108
18329.04 110
18330.32 101
18331.60 90
18332.88 89
18334.16 91
18335.44 87
18336.72 104
18338.00 110
18339.28 80
18340.56 89
18341.84 100
18343.12 92
18344.40 102
18345.68 98
18346.96 97
18348.24 94
18349.52 121
18350.80 127
18352.08 117
18353.36 79
18354.64 89
18355.92 98
18357.20 97
18358.48 81
18359.76 77
18361.04 99
18362.32 145
18363.60 106
18364.88 98
18366.16 88
18367.45 110
18368.73 109
18370.01 117
18371.29 97
18372.57 103
18373.85 99
18375.13 127
18376.41 97
18377.69 77
18378.98 108
18380.26 118
18381.54 111
18382.82 106
18384.10 79
18385.38 71
18386.66 94
18387.95 100
18389.23 97
18390.51 87
18391.79 84
18393.07 91
18394.35 83
18395.64 103
18396.92 104
18398.20 103
18399.48 95
18400.76 99
18402.05 96
18403.33 76
18404.61 87
18405.89 114
18407.17 89
18408.46 101
18409.74 75
18411.02 77
18412.30 118
18413.59 103
18414.87 113
18416.15 114
18417.43 124
18418.72 98
18420.00 84
18421.28 83
18422.56 106
18423.85 105
18425.13 86
18426.41 78
18427.70 90
18428.98 89
18430.26 75
18431.54 85
18432.83 99
18434.11 104
18435.39 119
18436.68 115
18437.96 95
18439.24 91
18440.53 91
18441.81 109
18443.09 107
18444.38 102
18445.66 87
18446.95 105
18448.23 102
18449.51 102
18450.80 79
18452.08 83
18453.36 96
18454.65 93
18455.93 82
18457.22 83
18458.50 73
18459.78 85
18461.07 70
18462.35 76
18463.64 108
18464.92 90
18466.21 100
18467.49 96
18468.77 83
18470.06 86
18471.34 82
18472.63 100
18473.91 101
18475.20 88
18476.48 74
18477.77 104
18479.05 85
18480.34 109
18481.62 111
18482.91 99
18484.19 104
18485.47 86
18486.76 87
18488.04 89
18489.33 104
18490.62 102
18491.90 86
18493.19 72
18494.47 101
18495.76 104
18497.04 142
18498.33 99
18499.61 89
18500.90 77
18502.18 88
18503.47 103
18504.75 73
18506.04 81
18507.33 102
18508.61 79
18509.90 86
18511.18 84
18512.47 93
18513.76 92
18515.04 81
18516.33 99
18517.61 95
18518.90 83
18520.19 108
18521.47 111
18522.76 86
18524.04 70
18525.33 67
18526.62 103
18527.90 94
18529.19 105
18530.48 113
18531.76 77
18533.05 75
18534.34 97
18535.62 87
18536.91 85
18538.20 92
18539.48 106
18540.77 91
18542.06 97
18543.34 96
18544.63 90
18545.92 126
18547.21 100
18548.49 93
18549.78 108
18551.07 113
18552.36 105
18553.64 112
18554.93 99
18556.22 107
18557.50 104
18558.79 117
18560.08 118
18561.37 108
18562.66 95
18563.94 103
18565.23 113
18566.52 91
18567.81 106
18569.09 99
18570.38 98
18571.67 108
18572.96 95
18574.25 95
18575.53 122
18576.82 114
18578.11 105
18579.40 116
18580.69 102
18581.98 94
18583.26 97
18584.55 101
18585.84 109
18587.13 98
18588.42 98
18589.71 112
18590.99 90
18592.28 91
18593.57 105
18594.86 94
18596.15 108
18597.44 118
18598.73 109
18600.02 99
18601.31 119
18602.59 119
18603.88 113
18605.17 117
18606.46 132
18607.75 131
18609.04 110
18610.33 93
18611.62 110
18612.91 127
18614.20 131
18615.49 127
18616.78 107
18618.07 110
18619.36 107
18620.65 113
18621.94 98
18623.23 112
18624.52 112
18625.81 105
18627.10 113
18628.39 112
18629.68 115
18630.97 105
18632.26 110
18633.55 107
18634.84 86
18636.13 120
18637.42 112
18638.71 110
18640.00 103
18641.29 110
18642.58 100
18643.87 113
18645.16 85
18646.45 98
18647.74 96
18649.03 107
18650.32 89
18651.61 101
18652.90 116
18654.19 94
18655.48 100
18656.78 85
18658.07 75
18659.36 97
18660.65 115
18661.94 100
18663.23 100
18664.52 86
18665.81 99
18667.10 98
18668.40 96
18669.69 79
18670.98 93
18672.27 91
18673.56 123
18674.85 116
18676.14 86
18677.44 93
18678.73 80
18680.02 104
18681.31 85
18682.60 85
18683.90 91
18685.19 97
18686.48 102
18687.77 113
18689.06 107
18690.36 78
18691.65 89
18692.94 113
18694.23 97
18695.52 81
18696.82 79
18698.11 95
18699.40 97
18700.69 99
18701.99 92
18703.28 91
18704.57 118
18705.86 119
18707.16 97
18708.45 85
18709.74 85
18711.04 115
18712.33 122
18713.62 107
18714.91 105
18716.21 93
18717.50 102
18718.79 117
18720.09 100
18721.38 92
18722.67 85
18723.97 90
18725.26 91
18726.55 116
18727.85 91
18729.14 104
18730.43 109
18731.73 93
18733.02 99
18734.31 94
18735.61 87
18736.90 98
18738.19 102
18739.49 102
18740.78 92
18742.08 100
18743.37 116
18744.66 90
18745.96 97
18747.25 97
18748.55 94
18749.84 93
18751.13 82
18752.43 102
18753.72 81
18755.02 87
18756.31 113
18757.61 78
18758.90 92
18760.20 96
18761.49 102
18762.78 91
18764.08 77
18765.37 108
18766.67 93
18767.96 107
18769.26 104
18770.55 79
18771.85 91
18773.14 88
18774.44 83
18775.73 88
18777.03 78
18778.32 83
18779.62 118
18780.91 113
18782.21 106
18783.50 81
18784.80 67
18786.10 99
18787.39 90
18788.69 114
18789.98 93
18791.28 96
18792.57 87
18793.87 82
18795.16 90
18796.46 72
18797.76 95
18799.05 85
18800.35 108
18801.64 73
18802.94 86
18804.24 96
18805.53 84
18806.83 99
18808.12 103
18809.42 82
18810.72 84
18812.01 81
18813.31 81
18814.61 72
18815.90 90
18817.20 96
18818.50 115
18819.79 98
18821.09 79
18822.39 82
18823.68 80
18824.98 84
18826.28 69
18827.57 81
18828.87 101
18830.17 101
18831.46 77
18832.76 81
18834.06 101
18835.35 105
18836.65 94
18837.95 82
18839.25 81
18840.54 82
18841.84 97
18843.14 98
18844.44 92
18845.73 95
18847.03 110
18848.33 110
18849.63 76
18850.92 87
18852.22 91
18853.52 77
18854.82 80
18856.11 87
18857.41 86
18858.71 92
18860.01 95
18861.31 100
18862.60 90
18863.90 81
18865.20 99
18866.50 104
18867.80 93
18869.10 97
18870.39 95
18871.69 86
18872.99 87
18874.29 89
18875.59 83
18876.89 104
18878.18 69
18879.48 72
18880.78 78
18882.08 90
18883.38 81
18884.68 75
18885.98 81
18887.28 99
18888.57 90
18889.87 85
18891.17 89
18892.47 73
18893.77 75
18895.07 77
18896.37 75
18897.67 80
18898.97 75
18900.27 76
18901.57 68
18902.87 87
18904.17 79
18905.47 62
18906.76 67
18908.06 60
18909.36 67
18910.66 76
18911.96 71
18913.26 67
18914.56 85
18915.86 81
18917.16 80
18918.46 90
18919.76 68
18921.06 90
18922.36 96
18923.66 94
18924.96 87
18926.26 91
18927.56 85
18928.86 70
18930.17 63
18931.47 90
18932.77 77
18934.07 92
18935.37 91
18936.67 86
18937.97 86
18939.27 86
18940.57 87
18941.87 97
18943.17 104
18944.47 75
18945.77 101
18947.07 100
18948.38 76
18949.68 88
18950.98 93
18952.28 92
18953.58 119
18954.88 111
18956.18 79
18957.48 76
18958.79 91
18960.09 98
18961.39 89
18962.69 78
18963.99 90
18965.29 79
18966.59 79
18967.90 81
18969.20 93
18970.50 80
18971.80 90
18973.10 84
18974.41 81
18975.71 71
18977.01 72
18978.31 101
18979.61 95
18980.92 90
18982.22 89
18983.52 58
18984.82 94
18986.12 87
18987.43 106
18988.73 106
18990.03 110
18991.33 100
18992.64 79
18993.94 90
18995.24 92
18996.54 92
18997.85 82
18999.15 91
19000.45 72
19001.76 86
19003.06 75
19004.36 72
19005.66 75
19006.97 76
19008.27 73
19009.57 106
19010.88 84
19012.18 76
19013.48 75
19014.79 88
19016.09 75
19017.39 78
19018.70 76
19020.00 98
19021.30 83
19022.61 84
19023.91 94
19025.22 92
19026.52 72
19027.82 81
19029.13 80
19030.43 82
19031.73 87
19033.04 92
19034.34 87
19035.65 73
19036.95 72
19038.25 73
19039.56 77
19040.86 67
19042.17 68
19043.47 71
19044.78 77
19046.08 78
19047.38 80
19048.69 96
19049.99 106
19051.30 94
19052.60 83
19053.91 78
19055.21 81
19056.52 63
19057.82 70
19059.13 72
19060.43 92
19061.74 87
19063.04 63
19064.35 90
19065.65 89
19066.96 87
19068.26 93
19069.57 93
19070.87 82
19072.18 73
19073.48 79
19074.79 88
19076.09 84
19077.40 75
19078.70 89
19080.01 77
19081.32 83
19082.62 102
19083.93 89
19085.23 99
19086.54 87
19087.84 82
19089.15 82
19090.46 101
19091.76 76
19093.07 83
19094.37 92
19095.68 95
19096.99 75
19098.29 98
19099.60 100
19100.90 84
19102.21 73
19103.52 64
19104.82 84
19106.13 75
19107.44 108
19108.74 121
19110.05 97
19111.36 96
19112.66 93
19113.97 83
19115.28 96
19116.58 77
19117.89 95
19119.20 86
19120.50 80
19121.81 68
19123.12 83
19124.43 84
19125.73 80
19127.04 83
19128.35 103
19129.65 81
19130.96 89
19132.27 105
19133.58 103
19134.88 79
19136.19 82
19137.50 95
19138.81 105
19140.11 91
19141.42 83
19142.73 95
19144.04 113
19145.34 94
19146.65 98
19147.96 99
19149.27 98
19150.58 87
19151.88 80
19153.19 65
19154.50 81
19155.81 100
19157.12 86
19158.42 73
19159.73 68
19161.04 91
19162.35 107
19163.66 89
19164.97 70
19166.28 70
19167.58 94
19168.89 107
19170.20 93
19171.51 77
19172.82 98
19174.13 118
19175.44 103
19176.75 90
19178.05 99
19179.36 77
19180.67 98
19181.98 98
19183.29 102
19184.60 99
19185.91 93
19187.22 104
19188.53 89
19189.84 72
19191.15 93
19192.46 82
19193.76 69
19195.07 83
19196.38 97
19197.69 114
19199.00 91
19200.31 72
19201.62 78
19202.93 82
19204.24 72
19205.55 81
19206.86 75
19208.17 85
19209.48 83
19210.79 70
19212.10 83
19213.41 93
19214.72 106
19216.03 104
19217.34 78
19218.65 102
19219.96 122
19221.27 86
19222.58 59
19223.89 89
19225.20 84
19226.52 87
19227.83 85
19229.14 67
19230.45 94
19231.76 75
19233.07 74
19234.38 91
19235.69 98
19237.00 90
19238.31 91
19239.62 74
19240.93 87
19242.25 86
19243.56 81
19244.87 80
19246.18 69
19247.49 77
19248.80 81
19250.11 67
19251.42 71
19252.74 107
19254.05 83
19255.36 76
19256.67 84
19257.98 93
19259.29 88
19260.61 80
19261.92 81
19263.23 79
19264.54 89
19265.85 100
19267.17 81
19268.48 83
19269.79 94
19271.10 82
19272.41 90
19273.73 81
19275.04 91
19276.35 72
19277.66 75
19278.98 85
19280.29 85
19281.60 87
19282.91 84
19284.23 93
19285.54 92
19286.85 80
19288.16 71
19289.48 80
19290.79 65
19292.10 90
19293.41 117
19294.73 65
19296.04 77
19297.35 84
19298.67 98
19299.98 92
19301.29 99
19302.61 91
19303.92 71
19305.23 75
19306.55 68
19307.86 77
19309.17 113
19310.49 96
19311.80 83
19313.11 82
19314.43 81
19315.74 60
19317.05 70
19318.37 93
19319.68 73
19320.99 85
19322.31 88
19323.62 87
19324.94 75
19326.25 89
19327.56 63
19328.88 61
19330.19 88
19331.51 94
19332.82 97
19334.14 87
19335.45 93
19336.76 87
19338.08 77
19339.39 77
19340.71 75
19342.02 87
19343.34 86
19344.65 72
19345.97 70
19347.28 86
19348.59 56
19349.91 80
19351.22 67
19352.54 68
19353.85 93
19355.17 102
19356.48 79
19357.80 71
19359.11 65
19360.43 70
19361.74 90
19363.06 101
19364.38 98
19365.69 89
19367.01 87
19368.32 74
19369.64 93
19370.95 73
19372.27 90
19373.58 98
19374.90 112
19376.21 110
19377.53 97
19378.85 98
19380.16 102
19381.48 100
19382.79 84
19384.11 90
19385.43 93
19386.74 86
19388.06 100
19389.37 75
19390.69 77
19392.01 95
19393.32 91
19394.64 100
19395.96 103
19397.27 87
19398.59 73
19399.91 69
19401.22 90
19402.54 85
19403.85 89
19405.17 84
19406.49 82
19407.80 95
19409.12 83
19410.44 89
19411.76 86
19413.07 95
19414.39 70
19415.71 75
19417.02 87
19418.34 83
19419.66 76
19420.98 72
19422.29 76
19423.61 94
19424.93 90
19426.24 81
19427.56 77
19428.88 70
19430.20 87
19431.51 117
19432.83 81
19434.15 104
19435.47 66
19436.79 69
19438.10 105
19439.42 102
19440.74 73
19442.06 90
19443.37 105
19444.69 82
19446.01 90
19447.33 93
19448.65 87
19449.97 100
19451.28 72
19452.60 76
19453.92 54
19455.24 75
19456.56 90
19457.88 89
19459.19 97
19460.51 90
19461.83 100
19463.15 88
19464.47 104
19465.79 78
19467.11 79
19468.42 89
19469.74 72
19471.06 78
19472.38 95
19473.70 85
19475.02 89
19476.34 71
19477.66 101
19478.98 68
19480.30 93
19481.62 138
19482.93 87
19484.25 96
19485.57 92
19486.89 82
19488.21 84
19489.53 80
19490.85 66
19492.17 76
19493.49 70
19494.81 76
19496.13 92
19497.45 78
19498.77 82
19500.09 88
19501.41 68
19502.73 68
19504.05 92
19505.37 107
19506.69 97
19508.01 56
19509.33 96
19510.65 108
19511.97 80
19513.29 102
19514.61 71
19515.93 81
19517.25 82
19518.57 74
19519.89 72
19521.21 83
19522.54 86
19523.86 99
19525.18 112
19526.50 87
19527.82 78
19529.14 88
19530.46 73
19531.78 91
19533.10 73
19534.42 59
19535.74 63
19537.07 90
19538.39 78
19539.71 84
19541.03 95
19542.35 78
19543.67 84
19544.99 76
19546.31 88
19547.64 89
19548.96 75
19550.28 64
19551.60 100
19552.92 81
19554.24 80
19555.57 82
19556.89 70
19558.21 98
19559.53 73
19560.85 72
19562.18 75
19563.50 86
19564.82 87
19566.14 94
19567.46 97
19568.79 96
19570.11 96
19571.43 82
19572.75 92
19574.08 88
19575.40 110
19576.72 102
19578.04 95
19579.37 96
19580.69 84
19582.01 80
19583.33 80
19584.66 75
19585.98 86
19587.30 111
19588.63 118
19589.95 96
19591.27 77
19592.59 81
19593.92 95
19595.24 82
19596.56 77
19597.89 80
19599.21 77
19600.53 81
19601.86 91
19603.18 77
19604.50 60
19605.83 69
19607.15 93
19608.47 90
19609.80 92
19611.12 93
19612.45 98
19613.77 61
19615.09 93
19616.42 77
19617.74 68
19619.06 56
19620.39 77
19621.71 77
19623.04 67
19624.36 71
19625.69 90
19627.01 87
19628.33 63
19629.66 100
19630.98 92
19632.31 82
19633.63 78
19634.96 67
19636.28 70
19637.60 77
19638.93 81
19640.25 93
19641.58 94
19642.90 93
19644.23 86
19645.55 81
19646.88 57
19648.20 88
19649.53 89
19650.85 91
19652.18 73
19653.50 82
19654.83 85
19656.15 81
19657.48 92
19658.80 87
19660.13 79
19661.45 79
19662.78 83
19664.11 97
19665.43 87
19666.76 101
19668.08 105
19669.41 117
19670.73 100
19672.06 79
19673.39 91
19674.71 75
19676.04 81
19677.36 93
19678.69 97
19680.01 92
19681.34 112
19682.67 100
19683.99 88
19685.32 97
19686.65 77
19687.97 70
19689.30 88
19690.62 103
19691.95 96
19693.28 86
19694.60 98
19695.93 79
19697.26 80
19698.58 122
19699.91 104
19701.24 78
19702.56 78
19703.89 98
19705.22 85
19706.54 69
19707.87 87
19709.20 97
19710.53 87
19711.85 83
19713.18 90
19714.51 93
19715.83 96
19717.16 84
19718.49 90
19719.82 89
19721.14 101
19722.47 91
19723.80 78
19725.13 83
19726.45 84
19727.78 95
19729.11 98
19730.44 78
19731.76 80
19733.09 86
19734.42 108
19735.75 90
19737.08 104
19738.40 86
19739.73 101
19741.06 106
19742.39 104
19743.72 89
19745.04 110
19746.37 116
19747.70 93
19749.03 87
19750.36 83
19751.69 76
19753.01 91
19754.34 71
19755.67 79
19757.00 76
19758.33 58
19759.66 72
19760.99 62
19762.31 93
19763.64 77
19764.97 84
19766.30 103
19767.63 83
19768.96 92
19770.29 91
19771.62 82
19772.95 91
19774.28 81
19775.60 85
19776.93 76
19778.26 71
19779.59 96
19780.92 81
19782.25 77
19783.58 83
19784.91 68
19786.24 99
19787.57 96
19788.90 70
19790.23 84
19791.56 71
19792.89 73
19794.22 88
19795.55 70
19796.88 85
19798.21 82
19799.54 113
19800.87 98
19802.20 62
19803.53 60
19804.86 95
19806.19 107
19807.52 79
19808.85 89
19810.18 93
19811.51 90
19812.84 81
19814.17 75
19815.50 85
19816.83 94
19818.16 109
19819.49 89
19820.83 83
19822.16 97
19823.49 86
19824.82 71
19826.15 84
19827.48 88
19828.81 99
19830.14 99
19831.47 80
19832.80 72
19834.14 84
19835.47 78
19836.80 80
19838.13 84
19839.46 86
19840.79 89
19842.12 74
19843.46 83
19844.79 75
19846.12 79
19847.45 81
19848.78 91
19850.11 99
19851.45 83
19852.78 90
19854.11 90
19855.44 74
19856.77 71
19858.11 77
19859.44 80
19860.77 103
19862.10 88
19863.43 81
19864.77 83
19866.10 71
19867.43 64
19868.76 64
19870.10 68
19871.43 91
19872.76 69
19874.09 93
19875.43 93
19876.76 99
19878.09 84
19879.42 93
19880.76 83
19882.09 92
19883.42 94
19884.75 68
19886.09 75
19887.42 96
19888.75 75
19890.09 87
19891.42 81
19892.75 84
19894.09 72
19895.42 74
19896.75 91
19898.09 106
19899.42 73
19900.75 84
19902.09 86
19903.42 84
19904.75 99
19906.09 101
19907.42 97
19908.75 98
19910.09 70
19911.42 68
19912.76 74
19914.09 82
19915.42 79
19916.76 96
19918.09 102
19919.43 98
19920.76 93
19922.09 91
19923.43 95
19924.76 92
19926.10 87
19927.43 92
19928.77 107
19930.10 113
19931.43 104
19932.77 86
19934.10 93
19935.44 70
19936.77 97
19938.11 97
19939.44 72
19940.78 75
19942.11 81
19943.45 111
19944.78 92
19946.12 87
19947.45 90
19948.79 88
19950.12 110
19951.46 112
19952.79 90
19954.13 92
19955.46 103
19956.80 101
19958.13 108
19959.47 89
19960.80 89
19962.14 96
19963.48 132
19964.81 111
19966.15 102
19967.48 90
19968.82 98
19970.15 95
19971.49 86
19972.83 88
19974.16 97
19975.50 81
19976.83 93
19978.17 90
19979.51 81
19980.84 81
19982.18 92
19983.51 93
19984.85 79
19986.19 99
19987.52 76
19988.86 119
19990.20 71
19991.53 106
19992.87 88
19994.21 85
19995.54 108
19996.88 92
19998.22 77
19999.55 101
20000.89 93
20002.23 107
20003.56 102
20004.90 87
20006.24 92
20007.57 95
20008.91 68
20010.25 65
20011.59 82
20012.92 102
20014.26 80
20015.60 88
20016.94 87
20018.27 94
20019.61 85
20020.95 82
20022.28 96
20023.62 87
20024.96 69
20026.30 84
20027.64 86
20028.97 79
20030.31 87
20031.65 101
20032.99 91
20034.32 77
20035.66 75
20037.00 67
20038.34 84
20039.68 103
20041.02 104
20042.35 102
20043.69 96
20045.03 88
20046.37 83
20047.71 73
20049.05 79
20050.38 112
20051.72 103
20053.06 86
20054.40 68
20055.74 95
20057.08 111
20058.42 95
20059.75 83
20061.09 85
20062.43 107
20063.77 99
20065.11 66
20066.45 81
20067.79 105
20069.13 92
20070.47 107
20071.81 99
20073.14 111
20074.48 95
20075.82 90
20077.16 102
20078.50 89
20079.84 96
20081.18 90
20082.52 82
20083.86 81
20085.20 80
20086.54 100
20087.88 90
20089.22 93
20090.56 102
20091.90 117
20093.24 99
20094.58 94
20095.92 73
20097.26 75
20098.60 87
20099.94 100
20101.28 85
20102.62 92
20103.96 111
20105.30 88
20106.64 99
20107.98 93
20109.32 99
20110.66 83
20112.00 105
20113.34 107
20114.68 80
20116.02 79
20117.36 94
20118.71 72
20120.05 91
20121.39 108
20122.73 91
20124.07 96
20125.41 83
20126.75 75
20128.09 83
20129.43 100
20130.77 91
20132.12 100
20133.46 95
20134.80 88
20136.14 97
20137.48 92
20138.82 86
20140.16 80
20141.51 99
20142.85 93
20144.19 90
20145.53 97
