# Supplementary material for: MALDI-TOF MS typing enables the classification of brewing yeasts of the genus Saccharomyces to major beer styles
Source: PLoS One. 2017 Aug 9;12(8):e0181694. doi: 10.1371/journal.pone.0181694 (PMC5549903; doi:10.1371/journal.pone.0181694)
Supplement: S1 File — The directory includes 90 raw files and was zipped to “.zip”; the folder has three strains with 30 spectra per strain; S1 Text explains the raw files with an example and Table 1 represents the yeast strains used within the experiment. (ZIP) [file pone.0181694.s004.zip › 1-3/30251-127-OG-WB-WB-YPG-18h-E-E_2015-07-24__0_A1_1.dat]

2000.14 924
2000.56 924
2000.98 849
2001.40 802
2001.83 810
2002.25 880
2002.67 895
2003.09 1010
2003.51 844
2003.93 828
2004.36 1081
2004.78 1057
2005.20 1000
2005.62 934
2006.05 868
2006.47 1011
2006.89 986
2007.31 996
2007.73 992
2008.16 1120
2008.58 968
2009.00 842
2009.42 949
2009.85 1078
2010.27 963
2010.69 940
2011.12 936
2011.54 870
2011.96 808
2012.38 763
2012.81 783
2013.23 814
2013.65 909
2014.08 900
2014.50 858
2014.92 905
2015.35 820
2015.77 771
2016.19 878
2016.62 902
2017.04 896
2017.46 980
2017.89 1008
2018.31 858
2018.73 977
2019.16 973
2019.58 989
2020.00 920
2020.43 916
2020.85 1028
2021.27 997
2021.70 977
2022.12 1017
2022.55 1023
2022.97 803
2023.39 816
2023.82 835
2024.24 849
2024.67 771
2025.09 845
2025.52 828
2025.94 816
2026.36 856
2026.79 990
2027.21 882
2027.64 752
2028.06 740
2028.49 759
2028.91 887
2029.34 1041
2029.76 858
2030.19 919
2030.61 996
2031.03 861
2031.46 890
2031.88 911
2032.31 862
2032.73 965
2033.16 1075
2033.58 959
2034.01 1005
2034.44 1010
2034.86 868
2035.29 683
2035.71 871
2036.14 958
2036.56 834
2036.99 914
2037.41 850
2037.84 1073
2038.26 902
2038.69 899
2039.12 1033
2039.54 909
2039.97 921
2040.39 861
2040.82 914
2041.24 894
2041.67 874
2042.10 862
2042.52 887
2042.95 921
2043.37 807
2043.80 850
2044.23 822
2044.65 866
2045.08 1009
2045.51 936
2045.93 958
2046.36 1021
2046.79 885
2047.21 958
2047.64 1035
2048.07 808
2048.49 895
2048.92 852
2049.35 844
2049.77 886
2050.20 986
2050.63 906
2051.05 856
2051.48 736
2051.91 830
2052.33 862
2052.76 964
2053.19 1035
2053.62 997
2054.04 1079
2054.47 1094
2054.90 874
2055.32 901
2055.75 998
2056.18 851
2056.61 909
2057.03 832
2057.46 943
2057.89 905
2058.32 986
2058.75 947
2059.17 1158
2059.60 983
2060.03 844
2060.46 912
2060.88 1073
2061.31 911
2061.74 932
2062.17 1008
2062.60 1257
2063.02 1064
2063.45 1271
2063.88 1145
2064.31 1228
2064.74 1131
2065.17 1225
2065.59 1194
2066.02 996
2066.45 881
2066.88 950
2067.31 1133
2067.74 1177
2068.17 901
2068.60 865
2069.02 908
2069.45 891
2069.88 749
2070.31 964
2070.74 896
2071.17 953
2071.60 980
2072.03 880
2072.46 1049
2072.89 1095
2073.31 1018
2073.74 1019
2074.17 1099
2074.60 1129
2075.03 1165
2075.46 1255
2075.89 1228
2076.32 1213
2076.75 985
2077.18 999
2077.61 1045
2078.04 997
2078.47 894
2078.90 871
2079.33 847
2079.76 870
2080.19 868
2080.62 870
2081.05 969
2081.48 883
2081.91 971
2082.34 984
2082.77 856
2083.20 866
2083.63 865
2084.06 922
2084.49 916
2084.92 886
2085.35 857
2085.78 872
2086.21 924
2086.64 804
2087.07 778
2087.50 820
2087.94 1062
2088.37 825
2088.80 935
2089.23 840
2089.66 902
2090.09 852
2090.52 859
2090.95 971
2091.38 914
2091.81 1003
2092.25 913
2092.68 804
2093.11 803
2093.54 903
2093.97 833
2094.40 871
2094.83 894
2095.27 931
2095.70 921
2096.13 873
2096.56 776
2096.99 794
2097.42 919
2097.86 781
2098.29 802
2098.72 877
2099.15 794
2099.58 803
2100.01 802
2100.45 851
2100.88 781
2101.31 793
2101.74 721
2102.18 745
2102.61 888
2103.04 881
2103.47 857
2103.90 1004
2104.34 970
2104.77 908
2105.20 851
2105.63 806
2106.07 900
2106.50 909
2106.93 899
2107.37 987
2107.80 999
2108.23 963
2108.66 1007
2109.10 942
2109.53 981
2109.96 900
2110.40 868
2110.83 906
2111.26 751
2111.70 873
2112.13 860
2112.56 904
2113.00 938
2113.43 878
2113.86 912
2114.30 883
2114.73 800
2115.16 746
2115.60 589
2116.03 808
2116.46 756
2116.90 865
2117.33 997
2117.77 889
2118.20 817
2118.63 743
2119.07 782
2119.50 946
2119.94 991
2120.37 852
2120.80 729
2121.24 691
2121.67 764
2122.11 847
2122.54 911
2122.97 909
2123.41 808
2123.84 829
2124.28 896
2124.71 877
2125.15 830
2125.58 737
2126.02 849
2126.45 849
2126.89 869
2127.32 825
2127.76 891
2128.19 924
2128.63 794
2129.06 797
2129.50 921
2129.93 925
2130.37 875
2130.80 817
2131.24 874
2131.67 905
2132.11 894
2132.54 795
2132.98 909
2133.41 893
2133.85 873
2134.28 957
2134.72 859
2135.16 927
2135.59 971
2136.03 1027
2136.46 974
2136.90 938
2137.33 822
2137.77 927
2138.21 824
2138.64 799
2139.08 820
2139.51 802
2139.95 907
2140.39 813
2140.82 849
2141.26 824
2141.69 778
2142.13 751
2142.57 847
2143.00 686
2143.44 673
2143.88 739
2144.31 760
2144.75 849
2145.19 836
2145.62 877
2146.06 835
2146.50 988
2146.93 964
2147.37 1003
2147.81 1053
2148.24 1059
2148.68 1080
2149.12 979
2149.56 1096
2149.99 1217
2150.43 1126
2150.87 1153
2151.30 953
2151.74 915
2152.18 931
2152.62 916
2153.05 899
2153.49 1011
2153.93 986
2154.37 918
2154.80 937
2155.24 1058
2155.68 1020
2156.12 1001
2156.55 988
2156.99 988
2157.43 950
2157.87 1047
2158.31 963
2158.74 858
2159.18 990
2159.62 1032
2160.06 1061
2160.50 961
2160.93 956
2161.37 969
2161.81 864
2162.25 947
2162.69 857
2163.13 873
2163.57 961
2164.00 1002
2164.44 888
2164.88 862
2165.32 935
2165.76 899
2166.20 915
2166.64 948
2167.07 828
2167.51 789
2167.95 760
2168.39 772
2168.83 918
2169.27 895
2169.71 951
2170.15 965
2170.59 1087
2171.03 859
2171.47 861
2171.91 958
2172.34 1021
2172.78 937
2173.22 1082
2173.66 1187
2174.10 1130
2174.54 1071
2174.98 951
2175.42 967
2175.86 988
2176.30 1025
2176.74 1024
2177.18 1008
2177.62 1101
2178.06 1001
2178.50 1005
2178.94 858
2179.38 981
2179.82 904
2180.26 957
2180.70 785
2181.14 841
2181.58 787
2182.02 800
2182.46 779
2182.90 882
2183.34 850
2183.78 855
2184.22 946
2184.67 921
2185.11 888
2185.55 827
2185.99 967
2186.43 935
2186.87 901
2187.31 914
2187.75 923
2188.19 846
2188.63 828
2189.07 938
2189.52 1100
2189.96 1045
2190.40 840
2190.84 903
2191.28 1102
2191.72 1017
2192.16 977
2192.60 855
2193.05 1101
2193.49 1022
2193.93 878
2194.37 939
2194.81 969
2195.25 900
2195.70 1028
2196.14 1024
2196.58 911
2197.02 923
2197.46 1034
2197.91 946
2198.35 952
2198.79 918
2199.23 915
2199.67 901
2200.12 836
2200.56 952
2201.00 891
2201.44 838
2201.89 917
2202.33 792
2202.77 946
2203.21 959
2203.66 974
2204.10 1029
2204.54 979
2204.98 1034
2205.43 941
2205.87 981
2206.31 903
2206.75 822
2207.20 998
2207.64 948
2208.08 931
2208.53 828
2208.97 989
2209.41 840
2209.86 826
2210.30 844
2210.74 717
2211.19 807
2211.63 975
2212.07 776
2212.52 818
2212.96 918
2213.40 888
2213.85 895
2214.29 948
2214.73 907
2215.18 1141
2215.62 994
2216.06 972
2216.51 940
2216.95 853
2217.40 789
2217.84 926
2218.28 937
2218.73 949
2219.17 1069
2219.62 1091
2220.06 1071
2220.51 950
2220.95 982
2221.39 912
2221.84 938
2222.28 869
2222.73 990
2223.17 982
2223.62 913
2224.06 874
2224.51 1045
2224.95 1089
2225.39 1078
2225.84 1050
2226.28 1119
2226.73 988
2227.17 1115
2227.62 1021
2228.06 1060
2228.51 1108
2228.95 932
2229.40 962
2229.84 1116
2230.29 1014
2230.73 952
2231.18 925
2231.63 1032
2232.07 1099
2232.52 950
2232.96 987
2233.41 983
2233.85 1067
2234.30 985
2234.74 1060
2235.19 1072
2235.64 980
2236.08 975
2236.53 985
2236.97 982
2237.42 1059
2237.87 880
2238.31 873
2238.76 833
2239.20 741
2239.65 748
2240.10 819
2240.54 873
2240.99 919
2241.43 850
2241.88 937
2242.33 875
2242.77 918
2243.22 817
2243.67 734
2244.11 792
2244.56 836
2245.01 796
2245.45 889
2245.90 803
2246.35 840
2246.79 840
2247.24 934
2247.69 792
2248.13 703
2248.58 773
2249.03 785
2249.48 822
2249.92 876
2250.37 949
2250.82 936
2251.27 882
2251.71 839
2252.16 904
2252.61 841
2253.05 864
2253.50 915
2253.95 827
2254.40 752
2254.85 733
2255.29 646
2255.74 874
2256.19 769
2256.64 779
2257.08 918
2257.53 842
2257.98 823
2258.43 863
2258.88 722
2259.32 750
2259.77 908
2260.22 962
2260.67 969
2261.12 1012
2261.57 966
2262.01 956
2262.46 932
2262.91 949
2263.36 936
2263.81 990
2264.26 1036
2264.71 1028
2265.15 921
2265.60 928
2266.05 876
2266.50 902
2266.95 974
2267.40 1019
2267.85 933
2268.30 908
2268.75 977
2269.19 836
2269.64 858
2270.09 892
2270.54 1004
2270.99 902
2271.44 876
2271.89 925
2272.34 887
2272.79 1049
2273.24 1044
2273.69 961
2274.14 1002
2274.59 1113
2275.04 873
2275.49 922
2275.94 878
2276.39 915
2276.84 937
2277.29 886
2277.74 839
2278.19 939
2278.64 991
2279.09 923
2279.54 771
2279.99 799
2280.44 797
2280.89 687
2281.34 780
2281.79 838
2282.24 942
2282.69 810
2283.14 634
2283.59 790
2284.04 854
2284.49 890
2284.94 916
2285.39 914
2285.84 976
2286.29 924
2286.74 991
2287.19 1026
2287.65 947
2288.10 1127
2288.55 1345
2289.00 1246
2289.45 1227
2289.90 1314
2290.35 1409
2290.80 1305
2291.25 1356
2291.71 1316
2292.16 1411
2292.61 1337
2293.06 1140
2293.51 1170
2293.96 1215
2294.41 1107
2294.87 1086
2295.32 1021
2295.77 940
2296.22 894
2296.67 911
2297.12 799
2297.58 796
2298.03 797
2298.48 807
2298.93 751
2299.38 780
2299.84 714
2300.29 861
2300.74 773
2301.19 751
2301.65 701
2302.10 737
2302.55 840
2303.00 821
2303.46 752
2303.91 751
2304.36 772
2304.81 862
2305.27 996
2305.72 794
2306.17 793
2306.62 842
2307.08 854
2307.53 939
2307.98 1065
2308.44 1041
2308.89 985
2309.34 964
2309.79 981
2310.25 973
2310.70 982
2311.15 1098
2311.61 978
2312.06 899
2312.51 858
2312.97 839
2313.42 858
2313.87 769
2314.33 978
2314.78 1051
2315.24 1059
2315.69 779
2316.14 917
2316.60 882
2317.05 854
2317.50 910
2317.96 942
2318.41 965
2318.87 1005
2319.32 920
2319.77 989
2320.23 1045
2320.68 916
2321.14 886
2321.59 958
2322.05 1047
2322.50 1030
2322.95 1104
2323.41 1015
2323.86 905
2324.32 925
2324.77 937
2325.23 1085
2325.68 1100
2326.14 871
2326.59 879
2327.05 934
2327.50 957
2327.96 1022
2328.41 958
2328.86 889
2329.32 898
2329.78 895
2330.23 963
2330.69 889
2331.14 920
2331.60 1130
2332.05 897
2332.51 790
2332.96 808
2333.42 897
2333.87 898
2334.33 750
2334.78 828
2335.24 774
2335.69 815
2336.15 942
2336.61 944
2337.06 948
2337.52 850
2337.97 834
2338.43 868
2338.89 818
2339.34 832
2339.80 921
2340.25 921
2340.71 907
2341.17 917
2341.62 953
2342.08 908
2342.53 982
2342.99 901
2343.45 953
2343.90 855
2344.36 800
2344.82 894
2345.27 849
2345.73 914
2346.19 774
2346.64 913
2347.10 1006
2347.56 851
2348.01 839
2348.47 895
2348.93 823
2349.38 837
2349.84 780
2350.30 828
2350.76 909
2351.21 784
2351.67 813
2352.13 837
2352.58 822
2353.04 807
2353.50 742
2353.96 768
2354.41 721
2354.87 858
2355.33 728
2355.79 769
2356.24 864
2356.70 821
2357.16 947
2357.62 749
2358.08 850
2358.53 867
2358.99 907
2359.45 888
2359.91 748
2360.37 885
2360.82 844
2361.28 854
2361.74 916
2362.20 763
2362.66 810
2363.11 790
2363.57 844
2364.03 805
2364.49 887
2364.95 839
2365.41 956
2365.86 929
2366.32 968
2366.78 998
2367.24 895
2367.70 922
2368.16 940
2368.62 888
2369.08 829
2369.54 806
2369.99 850
2370.45 896
2370.91 804
2371.37 776
2371.83 867
2372.29 938
2372.75 978
2373.21 853
2373.67 922
2374.13 944
2374.59 946
2375.05 1052
2375.51 1158
2375.96 1103
2376.42 961
2376.88 1083
2377.34 1069
2377.80 935
2378.26 1043
2378.72 1012
2379.18 806
2379.64 899
2380.10 997
2380.56 893
2381.02 863
2381.48 860
2381.94 804
2382.40 839
2382.86 765
2383.32 767
2383.78 779
2384.24 883
2384.70 854
2385.17 758
2385.63 758
2386.09 762
2386.55 860
2387.01 996
2387.47 1006
2387.93 987
2388.39 897
2388.85 942
2389.31 1047
2389.77 935
2390.23 914
2390.69 962
2391.15 835
2391.62 937
2392.08 895
2392.54 963
2393.00 949
2393.46 900
2393.92 921
2394.38 1015
2394.84 885
2395.31 863
2395.77 788
2396.23 775
2396.69 877
2397.15 854
2397.61 847
2398.08 884
2398.54 866
2399.00 821
2399.46 956
2399.92 832
2400.38 816
2400.85 774
2401.31 1012
2401.77 813
2402.23 749
2402.69 699
2403.16 771
2403.62 769
2404.08 835
2404.54 893
2405.01 825
2405.47 818
2405.93 852
2406.39 885
2406.86 922
2407.32 811
2407.78 743
2408.24 823
2408.71 867
2409.17 711
2409.63 741
2410.09 735
2410.56 722
2411.02 709
2411.48 754
2411.95 786
2412.41 809
2412.87 856
2413.34 930
2413.80 829
2414.26 836
2414.73 881
2415.19 1032
2415.65 970
2416.12 878
2416.58 798
2417.04 1016
2417.51 968
2417.97 818
2418.43 794
2418.90 824
2419.36 822
2419.82 886
2420.29 739
2420.75 797
2421.22 844
2421.68 850
2422.14 750
2422.61 773
2423.07 927
2423.54 904
2424.00 805
2424.47 742
2424.93 730
2425.39 765
2425.86 872
2426.32 842
2426.79 848
2427.25 791
2427.72 740
2428.18 846
2428.65 836
2429.11 771
2429.57 831
2430.04 775
2430.50 720
2430.97 753
2431.43 828
2431.90 934
2432.36 831
2432.83 673
2433.29 751
2433.76 827
2434.22 790
2434.69 898
2435.15 906
2435.62 783
2436.09 736
2436.55 757
2437.02 813
2437.48 813
2437.95 819
2438.41 920
2438.88 877
2439.34 861
2439.81 878
2440.28 813
2440.74 905
2441.21 952
2441.67 925
2442.14 912
2442.60 948
2443.07 950
2443.54 873
2444.00 874
2444.47 908
2444.94 911
2445.40 846
2445.87 780
2446.33 844
2446.80 813
2447.27 825
2447.73 820
2448.20 751
2448.67 672
2449.13 837
2449.60 799
2450.07 827
2450.53 738
2451.00 795
2451.47 752
2451.93 789
2452.40 811
2452.87 847
2453.33 722
2453.80 776
2454.27 868
2454.74 803
2455.20 734
2455.67 691
2456.14 668
2456.60 757
2457.07 843
2457.54 745
2458.01 769
2458.47 826
2458.94 876
2459.41 820
2459.88 826
2460.34 783
2460.81 663
2461.28 680
2461.75 715
2462.21 693
2462.68 793
2463.15 808
2463.62 947
2464.09 880
2464.55 967
2465.02 767
2465.49 796
2465.96 792
2466.43 755
2466.90 922
2467.36 791
2467.83 788
2468.30 817
2468.77 910
2469.24 769
2469.71 766
2470.17 778
2470.64 738
2471.11 768
2471.58 690
2472.05 695
2472.52 842
2472.99 880
2473.46 804
2473.93 866
2474.39 903
2474.86 734
2475.33 683
2475.80 671
2476.27 735
2476.74 680
2477.21 727
2477.68 729
2478.15 748
2478.62 782
2479.09 937
2479.56 677
2480.03 777
2480.49 908
2480.96 789
2481.43 776
2481.90 805
2482.37 709
2482.84 673
2483.31 722
2483.78 658
2484.25 825
2484.72 950
2485.19 784
2485.66 855
2486.13 736
2486.60 884
2487.07 1016
2487.54 941
2488.01 958
2488.48 970
2488.95 991
2489.43 999
2489.90 907
2490.37 880
2490.84 923
2491.31 817
2491.78 880
2492.25 831
2492.72 762
2493.19 908
2493.66 846
2494.13 854
2494.60 886
2495.07 784
2495.54 631
2496.02 793
2496.49 851
2496.96 758
2497.43 809
2497.90 833
2498.37 868
2498.84 845
2499.31 956
2499.79 898
2500.26 860
2500.73 851
2501.20 1002
2501.67 955
2502.14 900
2502.61 918
2503.09 873
2503.56 893
2504.03 814
2504.50 856
2504.97 868
2505.45 925
2505.92 836
2506.39 758
2506.86 775
2507.33 856
2507.81 800
2508.28 830
2508.75 937
2509.22 902
2509.69 874
2510.17 781
2510.64 926
2511.11 1026
2511.58 1081
2512.06 870
2512.53 997
2513.00 975
2513.47 1030
2513.95 1086
2514.42 928
2514.89 963
2515.37 972
2515.84 974
2516.31 880
2516.78 835
2517.26 768
2517.73 807
2518.20 871
2518.68 792
2519.15 827
2519.62 782
2520.10 685
2520.57 758
2521.04 715
2521.52 731
2521.99 739
2522.46 756
2522.94 710
2523.41 760
2523.89 737
2524.36 745
2524.83 753
2525.31 832
2525.78 807
2526.25 933
2526.73 945
2527.20 894
2527.68 832
2528.15 905
2528.62 844
2529.10 916
2529.57 855
2530.05 900
2530.52 969
2531.00 825
2531.47 825
2531.94 898
2532.42 871
2532.89 908
2533.37 794
2533.84 849
2534.32 831
2534.79 822
2535.27 822
2535.74 827
2536.22 913
2536.69 872
2537.17 940
2537.64 832
2538.12 880
2538.59 878
2539.07 898
2539.54 904
2540.02 909
2540.49 875
2540.97 797
2541.44 840
2541.92 811
2542.39 811
2542.87 802
2543.34 836
2543.82 862
2544.29 754
2544.77 764
2545.25 841
2545.72 876
2546.20 969
2546.67 951
2547.15 895
2547.62 946
2548.10 885
2548.58 923
2549.05 922
2549.53 863
2550.00 859
2550.48 970
2550.96 969
2551.43 868
2551.91 885
2552.39 875
2552.86 977
2553.34 962
2553.82 865
2554.29 918
2554.77 896
2555.24 912
2555.72 757
2556.20 867
2556.67 880
2557.15 760
2557.63 863
2558.11 956
2558.58 858
2559.06 852
2559.54 716
2560.01 812
2560.49 839
2560.97 899
2561.44 845
2561.92 643
2562.40 621
2562.88 695
2563.35 710
2563.83 753
2564.31 644
2564.79 797
2565.26 823
2565.74 670
2566.22 694
2566.70 683
2567.17 650
2567.65 597
2568.13 770
2568.61 728
2569.09 792
2569.56 715
2570.04 799
2570.52 737
2571.00 647
2571.48 716
2571.95 703
2572.43 668
2572.91 774
2573.39 666
2573.87 731
2574.35 723
2574.82 843
2575.30 867
2575.78 955
2576.26 763
2576.74 612
2577.22 769
2577.70 794
2578.17 959
2578.65 890
2579.13 736
2579.61 743
2580.09 793
2580.57 806
2581.05 766
2581.53 738
2582.01 698
2582.48 723
2582.96 724
2583.44 718
2583.92 722
2584.40 740
2584.88 764
2585.36 754
2585.84 781
2586.32 803
2586.80 782
2587.28 786
2587.76 896
2588.24 748
2588.72 867
2589.20 844
2589.68 841
2590.16 796
2590.64 832
2591.12 825
2591.60 803
2592.08 847
2592.56 719
2593.04 704
2593.52 836
2594.00 785
2594.48 858
2594.96 833
2595.44 741
2595.92 637
2596.40 811
2596.88 812
2597.36 801
2597.84 784
2598.32 658
2598.80 729
2599.28 717
2599.76 662
2600.24 807
2600.72 777
2601.21 851
2601.69 913
2602.17 869
2602.65 774
2603.13 915
2603.61 914
2604.09 873
2604.57 907
2605.05 794
2605.54 838
2606.02 812
2606.50 916
2606.98 819
2607.46 818
2607.94 855
2608.42 766
2608.91 819
2609.39 822
2609.87 658
2610.35 704
2610.83 740
2611.31 731
2611.80 726
2612.28 892
2612.76 796
2613.24 744
2613.72 767
2614.21 793
2614.69 733
2615.17 656
2615.65 732
2616.13 879
2616.62 850
2617.10 826
2617.58 873
2618.06 909
2618.55 813
2619.03 920
2619.51 988
2619.99 843
2620.48 818
2620.96 840
2621.44 764
2621.92 892
2622.41 892
2622.89 844
2623.37 802
2623.86 820
2624.34 847
2624.82 840
2625.31 780
2625.79 837
2626.27 884
2626.75 943
2627.24 804
2627.72 794
2628.20 820
2628.69 831
2629.17 879
2629.66 812
2630.14 912
2630.62 855
2631.11 1005
2631.59 910
2632.07 935
2632.56 981
2633.04 982
2633.52 888
2634.01 962
2634.49 801
2634.98 916
2635.46 862
2635.94 773
2636.43 819
2636.91 785
2637.40 773
2637.88 702
2638.37 713
2638.85 734
2639.33 722
2639.82 848
2640.30 846
2640.79 685
2641.27 759
2641.76 756
2642.24 816
2642.73 803
2643.21 725
2643.70 640
2644.18 722
2644.67 688
2645.15 711
2645.64 817
2646.12 792
2646.61 808
2647.09 727
2647.58 700
2648.06 759
2648.55 757
2649.03 746
2649.52 642
2650.00 703
2650.49 728
2650.97 659
2651.46 644
2651.94 708
2652.43 843
2652.92 807
2653.40 705
2653.89 730
2654.37 774
2654.86 670
2655.34 715
2655.83 748
2656.32 738
2656.80 698
2657.29 704
2657.77 694
2658.26 608
2658.75 669
2659.23 696
2659.72 785
2660.21 773
2660.69 691
2661.18 691
2661.66 798
2662.15 814
2662.64 805
2663.12 729
2663.61 725
2664.10 731
2664.58 727
2665.07 754
2665.56 708
2666.04 634
2666.53 731
2667.02 786
2667.50 733
2667.99 774
2668.48 690
2668.97 777
2669.45 739
2669.94 814
2670.43 761
2670.91 788
2671.40 777
2671.89 658
2672.38 818
2672.86 930
2673.35 909
2673.84 868
2674.33 834
2674.81 795
2675.30 741
2675.79 682
2676.28 720
2676.77 908
2677.25 846
2677.74 826
2678.23 869
2678.72 767
2679.21 626
2679.69 712
2680.18 811
2680.67 700
2681.16 788
2681.65 717
2682.13 765
2682.62 793
2683.11 785
2683.60 754
2684.09 932
2684.58 836
2685.07 846
2685.55 779
2686.04 677
2686.53 747
2687.02 803
2687.51 809
2688.00 820
2688.49 761
2688.98 742
2689.46 714
2689.95 695
2690.44 752
2690.93 792
2691.42 899
2691.91 726
2692.40 683
2692.89 720
2693.38 751
2693.87 697
2694.36 664
2694.85 674
2695.34 625
2695.83 626
2696.31 698
2696.80 775
2697.29 688
2697.78 671
2698.27 618
2698.76 679
2699.25 920
2699.74 836
2700.23 697
2700.72 763
2701.21 732
2701.70 800
2702.19 698
2702.68 730
2703.17 774
2703.66 857
2704.15 741
2704.64 804
2705.13 774
2705.63 741
2706.12 735
2706.61 868
2707.10 855
2707.59 752
2708.08 829
2708.57 778
2709.06 587
2709.55 611
2710.04 684
2710.53 770
2711.02 670
2711.51 682
2712.01 682
2712.50 734
2712.99 753
2713.48 868
2713.97 756
2714.46 704
2714.95 719
2715.44 792
2715.93 693
2716.43 726
2716.92 798
2717.41 821
2717.90 731
2718.39 712
2718.88 717
2719.38 876
2719.87 819
2720.36 804
2720.85 749
2721.34 805
2721.83 883
2722.33 865
2722.82 883
2723.31 802
2723.80 764
2724.30 724
2724.79 740
2725.28 728
2725.77 808
2726.26 785
2726.76 766
2727.25 876
2727.74 813
2728.23 734
2728.73 760
2729.22 878
2729.71 785
2730.20 832
2730.70 829
2731.19 754
2731.68 839
2732.18 886
2732.67 805
2733.16 759
2733.65 878
2734.15 762
2734.64 896
2735.13 826
2735.63 807
2736.12 859
2736.61 788
2737.11 875
2737.60 767
2738.09 803
2738.59 985
2739.08 881
2739.57 847
2740.07 904
2740.56 981
2741.05 915
2741.55 969
2742.04 917
2742.54 854
2743.03 868
2743.52 813
2744.02 799
2744.51 828
2745.00 885
2745.50 796
2745.99 695
2746.49 721
2746.98 677
2747.48 827
2747.97 703
2748.46 765
2748.96 673
2749.45 749
2749.95 797
2750.44 717
2750.94 638
2751.43 604
2751.93 754
2752.42 770
2752.91 723
2753.41 679
2753.90 685
2754.40 760
2754.89 692
2755.39 692
2755.88 773
2756.38 808
2756.87 811
2757.37 783
2757.86 698
2758.36 733
2758.85 790
2759.35 687
2759.85 786
2760.34 848
2760.84 708
2761.33 695
2761.83 756
2762.32 787
2762.82 796
2763.31 820
2763.81 790
2764.31 744
2764.80 736
2765.30 802
2765.79 776
2766.29 724
2766.78 787
2767.28 777
2767.78 831
2768.27 758
2768.77 674
2769.27 775
2769.76 778
2770.26 696
2770.75 748
2771.25 845
2771.75 871
2772.24 836
2772.74 721
2773.24 774
2773.73 765
2774.23 789
2774.73 712
2775.22 819
2775.72 781
2776.22 813
2776.71 873
2777.21 783
2777.71 871
2778.20 809
2778.70 896
2779.20 938
2779.70 862
2780.19 864
2780.69 756
2781.19 732
2781.68 831
2782.18 803
2782.68 772
2783.18 625
2783.67 696
2784.17 771
2784.67 812
2785.17 805
2785.66 901
2786.16 824
2786.66 714
2787.16 758
2787.66 655
2788.15 674
2788.65 791
2789.15 779
2789.65 690
2790.14 774
2790.64 763
2791.14 913
2791.64 784
2792.14 713
2792.64 751
2793.13 815
2793.63 680
2794.13 710
2794.63 781
2795.13 899
2795.63 854
2796.12 807
2796.62 812
2797.12 901
2797.62 925
2798.12 927
2798.62 957
2799.12 959
2799.62 917
2800.12 906
2800.61 777
2801.11 797
2801.61 769
2802.11 699
2802.61 719
2803.11 859
2803.61 705
2804.11 638
2804.61 761
2805.11 762
2805.61 756
2806.11 741
2806.61 715
2807.11 797
2807.60 860
2808.10 811
2808.60 817
2809.10 805
2809.60 894
2810.10 902
2810.60 781
2811.10 732
2811.60 771
2812.10 708
2812.60 811
2813.10 792
2813.60 680
2814.10 529
2814.60 612
2815.10 663
2815.60 631
2816.10 730
2816.61 760
2817.11 728
2817.61 724
2818.11 656
2818.61 668
2819.11 803
2819.61 844
2820.11 876
2820.61 778
2821.11 752
2821.61 860
2822.11 820
2822.61 834
2823.11 834
2823.62 840
2824.12 808
2824.62 764
2825.12 698
2825.62 682
2826.12 706
2826.62 726
2827.12 604
2827.63 604
2828.13 770
2828.63 744
2829.13 674
2829.63 774
2830.13 619
2830.63 719
2831.14 799
2831.64 761
2832.14 687
2832.64 727
2833.14 659
2833.65 638
2834.15 661
2834.65 850
2835.15 899
2835.65 690
2836.16 707
2836.66 816
2837.16 830
2837.66 825
2838.16 833
2838.67 803
2839.17 762
2839.67 750
2840.17 766
2840.68 842
2841.18 812
2841.68 829
2842.19 776
2842.69 723
2843.19 710
2843.69 761
2844.20 770
2844.70 773
2845.20 783
2845.71 828
2846.21 727
2846.71 746
2847.21 803
2847.72 702
2848.22 697
2848.72 673
2849.23 792
2849.73 814
2850.23 792
2850.74 608
2851.24 767
2851.74 777
2852.25 715
2852.75 691
2853.26 766
2853.76 746
2854.26 750
2854.77 755
2855.27 641
2855.77 624
2856.28 667
2856.78 654
2857.29 608
2857.79 702
2858.29 751
2858.80 700
2859.30 760
2859.81 792
2860.31 687
2860.82 732
2861.32 749
2861.82 742
2862.33 845
2862.83 814
2863.34 825
2863.84 833
2864.35 790
2864.85 726
2865.36 683
2865.86 624
2866.37 669
2866.87 608
2867.38 632
2867.88 686
2868.39 644
2868.89 672
2869.40 801
2869.90 785
2870.41 700
2870.91 734
2871.42 820
2871.92 809
2872.43 757
2872.93 842
2873.44 907
2873.94 789
2874.45 763
2874.95 724
2875.46 703
2875.97 768
2876.47 794
2876.98 892
2877.48 837
2877.99 717
2878.49 853
2879.00 818
2879.51 867
2880.01 844
2880.52 778
2881.03 803
2881.53 700
2882.04 762
2882.54 729
2883.05 770
2883.56 776
2884.06 814
2884.57 656
2885.08 711
2885.58 728
2886.09 869
2886.60 744
2887.10 698
2887.61 719
2888.12 778
2888.62 847
2889.13 843
2889.64 924
2890.14 840
2890.65 839
2891.16 907
2891.66 878
2892.17 892
2892.68 797
2893.18 879
2893.69 744
2894.20 819
2894.71 970
2895.21 968
2895.72 905
2896.23 815
2896.74 947
2897.24 884
2897.75 872
2898.26 826
2898.77 892
2899.27 848
2899.78 821
2900.29 769
2900.80 822
2901.31 783
2901.81 731
2902.32 716
2902.83 801
2903.34 811
2903.85 846
2904.35 872
2904.86 880
2905.37 864
2905.88 838
2906.39 887
2906.90 825
2907.40 900
2907.91 767
2908.42 884
2908.93 798
2909.44 715
2909.95 740
2910.46 675
2910.96 854
2911.47 763
2911.98 760
2912.49 874
2913.00 857
2913.51 800
2914.02 696
2914.53 743
2915.04 804
2915.54 811
2916.05 795
2916.56 820
2917.07 902
2917.58 856
2918.09 753
2918.60 797
2919.11 774
2919.62 699
2920.13 721
2920.64 747
2921.15 712
2921.66 753
2922.17 746
2922.68 755
2923.19 857
2923.70 808
2924.21 874
2924.72 874
2925.23 785
2925.74 868
2926.25 885
2926.76 763
2927.27 756
2927.78 800
2928.29 748
2928.80 739
2929.31 810
2929.82 762
2930.33 768
2930.84 705
2931.35 800
2931.86 779
2932.37 780
2932.88 848
2933.39 788
2933.90 895
2934.41 782
2934.92 792
2935.44 923
2935.95 772
2936.46 806
2936.97 887
2937.48 942
2937.99 949
2938.50 984
2939.01 1099
2939.52 1136
2940.04 1109
2940.55 1019
2941.06 1043
2941.57 862
2942.08 913
2942.59 1001
2943.10 970
2943.62 1020
2944.13 861
2944.64 765
2945.15 814
2945.66 755
2946.17 761
2946.69 820
2947.20 788
2947.71 787
2948.22 691
2948.73 852
2949.25 758
2949.76 743
2950.27 699
2950.78 697
2951.29 749
2951.81 618
2952.32 734
2952.83 685
2953.34 750
2953.86 781
2954.37 811
2954.88 684
2955.39 803
2955.91 710
2956.42 823
2956.93 749
2957.45 697
2957.96 757
2958.47 785
2958.98 949
2959.50 927
2960.01 901
2960.52 723
2961.04 934
2961.55 788
2962.06 777
2962.58 792
2963.09 744
2963.60 878
2964.12 835
2964.63 799
2965.14 764
2965.66 800
2966.17 760
2966.68 765
2967.20 735
2967.71 765
2968.22 821
2968.74 793
2969.25 798
2969.77 742
2970.28 670
2970.79 731
2971.31 806
2971.82 798
2972.34 772
2972.85 670
2973.36 768
2973.88 948
2974.39 891
2974.91 868
2975.42 855
2975.94 814
2976.45 777
2976.96 800
2977.48 874
2977.99 844
2978.51 806
2979.02 827
2979.54 845
2980.05 720
2980.57 933
2981.08 862
2981.60 853
2982.11 825
2982.63 810
2983.14 873
2983.66 884
2984.17 891
2984.69 886
2985.20 816
2985.72 896
2986.23 851
2986.75 875
2987.26 939
2987.78 1010
2988.29 972
2988.81 949
2989.32 864
2989.84 986
2990.36 1026
2990.87 1030
2991.39 935
2991.90 1034
2992.42 1053
2992.94 1122
2993.45 970
2993.97 1046
2994.48 1068
2995.00 1163
2995.51 1056
2996.03 1130
2996.55 1008
2997.06 1210
2997.58 1311
2998.10 1163
2998.61 1101
2999.13 1133
2999.65 1237
3000.16 1173
3000.68 1439
3001.19 1629
3001.71 1831
3002.23 1830
3002.74 2142
3003.26 2158
3003.78 2172
3004.30 2265
3004.81 2176
3005.33 2056
3005.85 1981
3006.36 1988
3006.88 1909
3007.40 2017
3007.91 1801
3008.43 1632
3008.95 1608
3009.47 1363
3009.98 1172
3010.50 989
3011.02 1024
3011.54 1078
3012.05 1059
3012.57 966
3013.09 1010
3013.61 1094
3014.12 956
3014.64 891
3015.16 1063
3015.68 1045
3016.19 883
3016.71 878
3017.23 1020
3017.75 1033
3018.27 1118
3018.78 1075
3019.30 947
3019.82 1028
3020.34 1017
3020.86 1045
3021.38 980
3021.89 1049
3022.41 984
3022.93 872
3023.45 922
3023.97 929
3024.49 881
3025.01 944
3025.52 957
3026.04 880
3026.56 823
3027.08 866
3027.60 919
3028.12 980
3028.64 811
3029.16 799
3029.67 861
3030.19 866
3030.71 856
3031.23 852
3031.75 929
3032.27 845
3032.79 881
3033.31 845
3033.83 901
3034.35 935
3034.87 835
3035.39 739
3035.91 829
3036.43 902
3036.95 894
3037.47 859
3037.99 899
3038.50 799
3039.02 751
3039.54 844
3040.06 780
3040.58 728
3041.10 657
3041.62 730
3042.14 866
3042.66 786
3043.18 869
3043.70 942
3044.23 917
3044.75 938
3045.27 752
3045.79 765
3046.31 878
3046.83 838
3047.35 677
3047.87 777
3048.39 750
3048.91 800
3049.43 879
3049.95 803
3050.47 780
3050.99 814
3051.51 767
3052.03 710
3052.56 772
3053.08 774
3053.60 842
3054.12 664
3054.64 763
3055.16 840
3055.68 667
3056.20 752
3056.72 793
3057.25 789
3057.77 717
3058.29 745
3058.81 813
3059.33 817
3059.85 767
3060.38 858
3060.90 925
3061.42 884
3061.94 873
3062.46 865
3062.98 807
3063.51 808
3064.03 825
3064.55 866
3065.07 944
3065.59 1003
3066.12 962
3066.64 870
3067.16 913
3067.68 1029
3068.21 1107
3068.73 912
3069.25 970
3069.77 864
3070.30 907
3070.82 855
3071.34 785
3071.86 906
3072.39 917
3072.91 829
3073.43 808
3073.95 825
3074.48 822
3075.00 815
3075.52 1018
3076.05 1052
3076.57 1037
3077.09 1231
3077.61 1153
3078.14 1046
3078.66 1117
3079.18 1144
3079.71 1340
3080.23 1331
3080.75 1282
3081.28 1204
3081.80 1250
3082.32 1219
3082.85 1208
3083.37 1194
3083.90 1184
3084.42 1397
3084.94 1113
3085.47 1184
3085.99 1078
3086.51 960
3087.04 900
3087.56 925
3088.09 846
3088.61 934
3089.13 916
3089.66 1105
3090.18 949
3090.71 1110
3091.23 992
3091.76 966
3092.28 1031
3092.80 1046
3093.33 1085
3093.85 1111
3094.38 1087
3094.90 1159
3095.43 1154
3095.95 1069
3096.48 1127
3097.00 1130
3097.53 1235
3098.05 1317
3098.58 1496
3099.10 1758
3099.63 2003
3100.15 2365
3100.68 2823
3101.20 3187
3101.73 3426
3102.25 3700
3102.78 4016
3103.30 4538
3103.83 4443
3104.35 3810
3104.88 3861
3105.40 3626
3105.93 3230
3106.45 2948
3106.98 2659
3107.51 2425
3108.03 2069
3108.56 1917
3109.08 1890
3109.61 1676
3110.13 1610
3110.66 1630
3111.19 1777
3111.71 1731
3112.24 1513
3112.76 1835
3113.29 1623
3113.82 1414
3114.34 1403
3114.87 1248
3115.40 1270
3115.92 1299
3116.45 1158
3116.98 1222
3117.50 1233
3118.03 1119
3118.55 1084
3119.08 1105
3119.61 1210
3120.13 1146
3120.66 1266
3121.19 1288
3121.72 1143
3122.24 1135
3122.77 1282
3123.30 1201
3123.82 1072
3124.35 1234
3124.88 1239
3125.40 979
3125.93 1048
3126.46 1032
3126.99 1044
3127.51 1155
3128.04 1019
3128.57 938
3129.10 1096
3129.62 1062
3130.15 1029
3130.68 1061
3131.21 854
3131.73 895
3132.26 986
3132.79 838
3133.32 964
3133.85 932
3134.37 889
3134.90 929
3135.43 949
3135.96 1039
3136.49 949
3137.01 990
3137.54 1041
3138.07 998
3138.60 921
3139.13 932
3139.65 921
3140.18 776
3140.71 971
3141.24 847
3141.77 864
3142.30 964
3142.83 918
3143.35 937
3143.88 793
3144.41 865
3144.94 813
3145.47 964
3146.00 988
3146.53 888
3147.06 803
3147.59 784
3148.11 1018
3148.64 983
3149.17 961
3149.70 996
3150.23 1064
3150.76 1082
3151.29 932
3151.82 919
3152.35 894
3152.88 816
3153.41 877
3153.94 836
3154.47 796
3155.00 963
3155.53 914
3156.06 887
3156.59 914
3157.12 998
3157.65 936
3158.18 1026
3158.71 971
3159.24 1104
3159.77 1071
3160.30 795
3160.83 833
3161.36 841
3161.89 935
3162.42 775
3162.95 908
3163.48 896
3164.01 869
3164.54 812
3165.07 804
3165.60 867
3166.13 1027
3166.66 857
3167.19 875
3167.72 741
3168.25 800
3168.78 889
3169.31 859
3169.85 782
3170.38 793
3170.91 818
3171.44 979
3171.97 1026
3172.50 965
3173.03 969
3173.56 816
3174.09 906
3174.63 1005
3175.16 1048
3175.69 1116
3176.22 1061
3176.75 903
3177.28 944
3177.81 886
3178.35 939
3178.88 867
3179.41 934
3179.94 863
3180.47 904
3181.00 956
3181.54 856
3182.07 955
3182.60 854
3183.13 819
3183.66 837
3184.20 748
3184.73 761
3185.26 799
3185.79 842
3186.33 869
3186.86 807
3187.39 817
3187.92 771
3188.46 737
3188.99 744
3189.52 783
3190.05 895
3190.59 939
3191.12 815
3191.65 687
3192.18 917
3192.72 880
3193.25 762
3193.78 794
3194.32 938
3194.85 822
3195.38 740
3195.91 849
3196.45 808
3196.98 820
3197.51 905
3198.05 908
3198.58 949
3199.11 923
3199.65 880
3200.18 928
3200.71 974
3201.25 968
3201.78 1051
3202.32 912
3202.85 905
3203.38 1061
3203.92 1043
3204.45 920
3204.98 888
3205.52 978
3206.05 972
3206.59 863
3207.12 943
3207.65 973
3208.19 994
3208.72 975
3209.26 914
3209.79 1047
3210.32 1067
3210.86 1017
3211.39 1036
3211.93 1152
3212.46 1002
3213.00 991
3213.53 1062
3214.07 916
3214.60 924
3215.14 895
3215.67 911
3216.20 836
3216.74 900
3217.27 870
3217.81 754
3218.34 938
3218.88 862
3219.41 904
3219.95 1042
3220.48 1069
3221.02 932
3221.56 917
3222.09 919
3222.63 995
3223.16 951
3223.70 960
3224.23 1109
3224.77 1102
3225.30 1061
3225.84 1041
3226.37 1074
3226.91 1036
3227.45 950
3227.98 1017
3228.52 1046
3229.05 1070
3229.59 1091
3230.12 1033
3230.66 1086
3231.20 1131
3231.73 983
3232.27 847
3232.81 1092
3233.34 1104
3233.88 1069
3234.41 1198
3234.95 1162
3235.49 1121
3236.02 1060
3236.56 1053
3237.10 1039
3237.63 1030
3238.17 995
3238.71 1010
3239.24 1103
3239.78 1146
3240.32 958
3240.85 994
3241.39 1114
3241.93 1179
3242.46 1138
3243.00 1092
3243.54 1135
3244.07 1064
3244.61 1131
3245.15 1163
3245.69 1169
3246.22 1124
3246.76 1145
3247.30 1124
3247.84 1107
3248.37 1200
3248.91 1113
3249.45 1212
3249.99 1191
3250.52 1073
3251.06 1174
3251.60 1227
3252.14 1300
3252.67 1302
3253.21 1218
3253.75 1242
3254.29 1089
3254.83 1191
3255.36 1299
3255.90 1326
3256.44 1199
3256.98 1261
3257.52 1208
3258.05 1172
3258.59 1513
3259.13 1701
3259.67 1824
3260.21 1933
3260.75 1894
3261.29 2114
3261.82 2183
3262.36 2472
3262.90 2700
3263.44 2669
3263.98 2891
3264.52 2939
3265.06 3071
3265.60 3151
3266.13 3084
3266.67 3374
3267.21 3246
3267.75 3138
3268.29 3014
3268.83 2530
3269.37 2620
3269.91 2542
3270.45 2033
3270.99 1846
3271.53 1679
3272.07 1695
3272.60 1572
3273.14 1612
3273.68 1440
3274.22 1416
3274.76 1429
3275.30 1234
3275.84 1389
3276.38 1285
3276.92 1234
3277.46 1227
3278.00 1295
3278.54 1407
3279.08 1373
3279.62 1249
3280.16 1265
3280.70 1283
3281.24 1318
3281.78 1296
3282.32 1230
3282.86 1118
3283.40 1209
3283.94 1222
3284.48 1318
3285.02 1370
3285.56 1260
3286.11 1373
3286.65 1322
3287.19 1220
3287.73 1366
3288.27 1321
3288.81 1298
3289.35 1162
3289.89 1237
3290.43 1449
3290.97 1493
3291.51 1316
3292.05 1377
3292.60 1420
3293.14 1575
3293.68 1614
3294.22 1771
3294.76 1756
3295.30 1742
3295.84 1757
3296.38 1934
3296.93 1931
3297.47 1696
3298.01 1891
3298.55 1772
3299.09 1766
3299.63 1732
3300.18 1672
3300.72 1578
3301.26 1466
3301.80 1507
3302.34 1491
3302.89 1580
3303.43 1431
3303.97 1329
3304.51 1184
3305.05 1334
3305.60 1389
3306.14 1389
3306.68 1459
3307.22 1322
3307.76 1315
3308.31 1226
3308.85 1204
3309.39 1076
3309.93 1068
3310.48 1083
3311.02 1111
3311.56 1134
3312.11 1265
3312.65 1249
3313.19 1217
3313.73 1094
3314.28 1313
3314.82 1384
3315.36 1333
3315.91 1468
3316.45 1443
3316.99 1391
3317.53 1397
3318.08 1253
3318.62 1496
3319.16 1387
3319.71 1355
3320.25 1372
3320.79 1167
3321.34 1185
3321.88 1203
3322.43 1136
3322.97 1146
3323.51 1038
3324.06 1104
3324.60 1195
3325.14 1147
3325.69 985
3326.23 1013
3326.78 966
3327.32 1051
3327.86 1030
3328.41 1039
3328.95 1125
3329.50 1210
3330.04 1250
3330.58 1429
3331.13 1601
3331.67 1764
3332.22 1896
3332.76 2105
3333.31 2234
3333.85 2460
3334.39 2664
3334.94 2687
3335.48 2913
3336.03 2894
3336.57 2900
3337.12 2902
3337.66 3009
3338.21 2703
3338.75 2547
3339.30 2195
3339.84 1960
3340.39 1709
3340.93 1553
3341.48 1415
3342.02 1161
3342.57 1096
3343.11 1024
3343.66 968
3344.20 1041
3344.75 952
3345.29 1025
3345.84 1030
3346.39 1015
3346.93 1044
3347.48 1067
3348.02 1161
3348.57 1285
3349.11 1162
3349.66 1085
3350.21 1088
3350.75 1188
3351.30 979
3351.84 1120
3352.39 1109
3352.94 1095
3353.48 1058
3354.03 1123
3354.57 998
3355.12 968
3355.67 1002
3356.21 1041
3356.76 1029
3357.31 1002
3357.85 1002
3358.40 1045
3358.94 973
3359.49 905
3360.04 816
3360.58 1014
3361.13 930
3361.68 927
3362.22 854
3362.77 922
3363.32 978
3363.87 1008
3364.41 1088
3364.96 1163
3365.51 890
3366.05 904
3366.60 956
3367.15 868
3367.70 867
3368.24 937
3368.79 888
3369.34 938
3369.88 1003
3370.43 957
3370.98 943
3371.53 980
3372.07 1030
3372.62 1085
3373.17 1032
3373.72 1041
3374.27 1076
3374.81 1035
3375.36 981
3375.91 985
3376.46 856
3377.01 936
3377.55 974
3378.10 789
3378.65 825
3379.20 840
3379.75 827
3380.29 818
3380.84 701
3381.39 701
3381.94 797
3382.49 821
3383.04 888
3383.58 873
3384.13 976
3384.68 836
3385.23 856
3385.78 823
3386.33 784
3386.88 834
3387.43 894
3387.97 770
3388.52 812
3389.07 773
3389.62 755
3390.17 687
3390.72 746
3391.27 739
3391.82 807
3392.37 801
3392.92 880
3393.47 863
3394.02 919
3394.56 867
3395.11 797
3395.66 832
3396.21 756
3396.76 809
3397.31 833
3397.86 859
3398.41 806
3398.96 754
3399.51 635
3400.06 663
3400.61 852
3401.16 862
3401.71 1003
3402.26 805
3402.81 699
3403.36 835
3403.91 857
3404.46 835
3405.01 829
3405.56 830
3406.11 754
3406.66 777
3407.21 792
3407.76 728
3408.32 700
3408.87 705
3409.42 761
3409.97 766
3410.52 749
3411.07 759
3411.62 701
3412.17 798
3412.72 794
3413.27 923
3413.82 908
3414.37 931
3414.93 930
3415.48 899
3416.03 925
3416.58 978
3417.13 754
3417.68 730
3418.23 828
3418.78 819
3419.34 952
3419.89 969
3420.44 798
3420.99 899
3421.54 900
3422.09 1030
3422.65 881
3423.20 1080
3423.75 1019
3424.30 929
3424.85 940
3425.40 1053
3425.96 1160
3426.51 1064
3427.06 892
3427.61 875
3428.16 851
3428.72 794
3429.27 1034
3429.82 1003
3430.37 881
3430.93 889
3431.48 868
3432.03 855
3432.58 899
3433.14 880
3433.69 859
3434.24 946
3434.79 965
3435.35 945
3435.90 884
3436.45 902
3437.00 800
3437.56 812
3438.11 801
3438.66 811
3439.22 832
3439.77 925
3440.32 825
3440.88 891
3441.43 869
3441.98 915
3442.54 932
3443.09 934
3443.64 790
3444.20 819
3444.75 781
3445.30 752
3445.86 854
3446.41 798
3446.96 781
3447.52 849
3448.07 690
3448.63 688
3449.18 773
3449.73 792
3450.29 761
3450.84 719
3451.39 785
3451.95 854
3452.50 901
3453.06 764
3453.61 866
3454.17 966
3454.72 830
3455.27 824
3455.83 884
3456.38 938
3456.94 981
3457.49 926
3458.05 834
3458.60 879
3459.16 933
3459.71 933
3460.27 928
3460.82 880
3461.37 867
3461.93 991
3462.48 871
3463.04 933
3463.59 1006
3464.15 865
3464.70 835
3465.26 862
3465.82 941
3466.37 871
3466.93 893
3467.48 951
3468.04 932
3468.59 962
3469.15 955
3469.70 1109
3470.26 1056
3470.81 1036
3471.37 961
3471.92 1081
3472.48 1106
3473.04 1074
3473.59 1101
3474.15 1223
3474.70 1117
3475.26 987
3475.82 1056
3476.37 1089
3476.93 1073
3477.48 1101
3478.04 1098
3478.60 1263
3479.15 1269
3479.71 1229
3480.27 1270
3480.82 1198
3481.38 1125
3481.93 1134
3482.49 1238
3483.05 1285
3483.60 1261
3484.16 1371
3484.72 1257
3485.27 1346
3485.83 1326
3486.39 1567
3486.94 1784
3487.50 1988
3488.06 2115
3488.62 2344
3489.17 2747
3489.73 3515
3490.29 3670
3490.84 4042
3491.40 4286
3491.96 4478
3492.52 4350
3493.07 4435
3493.63 4541
3494.19 4077
3494.75 3815
3495.30 3370
3495.86 2593
3496.42 2539
3496.98 2349
3497.53 2204
3498.09 2067
3498.65 1947
3499.21 1938
3499.76 2071
3500.32 2133
3500.88 2173
3501.44 2131
3502.00 2192
3502.56 2410
3503.11 2348
3503.67 2673
3504.23 2637
3504.79 2528
3505.35 2594
3505.90 2789
3506.46 2604
3507.02 2514
3507.58 2226
3508.14 2265
3508.70 2004
3509.26 1637
3509.81 1807
3510.37 1681
3510.93 1604
3511.49 1404
3512.05 1222
3512.61 1183
3513.17 1171
3513.73 1100
3514.29 1048
3514.84 1038
3515.40 1165
3515.96 1051
3516.52 880
3517.08 945
3517.64 1043
3518.20 1064
3518.76 1000
3519.32 1051
3519.88 1103
3520.44 1133
3521.00 1072
3521.56 1088
3522.12 1060
3522.68 1062
3523.24 1102
3523.80 956
3524.36 1050
3524.92 1073
3525.48 950
3526.04 1008
3526.60 1018
3527.16 1012
3527.72 955
3528.28 871
3528.84 987
3529.40 925
3529.96 959
3530.52 1000
3531.08 920
3531.64 1021
3532.20 994
3532.76 1048
3533.32 968
3533.88 996
3534.44 988
3535.00 1028
3535.56 1061
3536.12 987
3536.68 988
3537.25 989
3537.81 989
3538.37 980
3538.93 954
3539.49 946
3540.05 970
3540.61 877
3541.17 913
3541.73 942
3542.30 1046
3542.86 955
3543.42 935
3543.98 1002
3544.54 863
3545.10 843
3545.66 910
3546.23 999
3546.79 1006
3547.35 891
3547.91 859
3548.47 836
3549.03 832
3549.60 866
3550.16 813
3550.72 815
3551.28 824
3551.84 864
3552.41 823
3552.97 879
3553.53 799
3554.09 830
3554.65 784
3555.22 808
3555.78 813
3556.34 823
3556.90 796
3557.47 775
3558.03 772
3558.59 781
3559.15 881
3559.72 769
3560.28 815
3560.84 860
3561.41 872
3561.97 902
3562.53 867
3563.09 831
3563.66 792
3564.22 822
3564.78 793
3565.35 813
3565.91 775
3566.47 688
3567.04 757
3567.60 789
3568.16 867
3568.73 837
3569.29 750
3569.85 816
3570.42 682
3570.98 717
3571.54 719
3572.11 818
3572.67 909
3573.23 880
3573.80 1020
3574.36 951
3574.93 1051
3575.49 1072
3576.05 1028
3576.62 963
3577.18 1030
3577.75 1182
3578.31 1176
3578.87 981
3579.44 1022
3580.00 1079
3580.57 1046
3581.13 941
3581.70 999
3582.26 817
3582.82 888
3583.39 912
3583.95 820
3584.52 829
3585.08 781
3585.65 836
3586.21 874
3586.78 894
3587.34 736
3587.91 781
3588.47 749
3589.04 720
3589.60 859
3590.17 756
3590.73 810
3591.30 782
3591.86 755
3592.43 836
3592.99 812
3593.56 696
3594.12 724
3594.69 734
3595.25 892
3595.82 829
3596.39 843
3596.95 802
3597.52 887
3598.08 778
3598.65 786
3599.21 758
3599.78 767
3600.35 798
3600.91 767
3601.48 862
3602.04 933
3602.61 750
3603.18 765
3603.74 773
3604.31 791
3604.87 788
3605.44 698
3606.01 686
3606.57 735
3607.14 770
3607.71 634
3608.27 720
3608.84 707
3609.41 735
3609.97 773
3610.54 665
3611.11 724
3611.67 668
3612.24 631
3612.81 696
3613.37 711
3613.94 727
3614.51 827
3615.07 885
3615.64 868
3616.21 740
3616.77 825
3617.34 893
3617.91 861
3618.48 945
3619.04 1002
3619.61 958
3620.18 933
3620.75 874
3621.31 860
3621.88 852
3622.45 922
3623.02 826
3623.58 748
3624.15 718
3624.72 807
3625.29 871
3625.86 724
3626.42 697
3626.99 818
3627.56 735
3628.13 697
3628.70 686
3629.26 717
3629.83 695
3630.40 673
3630.97 754
3631.54 790
3632.10 820
3632.67 798
3633.24 753
3633.81 742
3634.38 717
3634.95 734
3635.52 828
3636.08 912
3636.65 747
3637.22 727
3637.79 849
3638.36 801
3638.93 780
3639.50 859
3640.07 966
3640.64 954
3641.20 933
3641.77 946
3642.34 1022
3642.91 884
3643.48 855
3644.05 930
3644.62 909
3645.19 970
3645.76 910
3646.33 917
3646.90 823
3647.47 819
3648.04 781
3648.61 821
3649.18 861
3649.75 765
3650.32 925
3650.89 855
3651.46 904
3652.03 760
3652.60 776
3653.17 765
3653.74 885
3654.31 823
3654.88 790
3655.45 839
3656.02 857
3656.59 956
3657.16 868
3657.73 873
3658.30 849
3658.87 910
3659.44 837
3660.01 898
3660.58 885
3661.15 784
3661.72 906
3662.29 794
3662.86 837
3663.43 905
3664.00 942
3664.58 952
3665.15 951
3665.72 1030
3666.29 846
3666.86 869
3667.43 995
3668.00 1086
3668.57 1000
3669.14 1027
3669.72 781
3670.29 876
3670.86 792
3671.43 732
3672.00 821
3672.57 834
3673.14 784
3673.72 960
3674.29 835
3674.86 871
3675.43 857
3676.00 834
3676.57 847
3677.15 815
3677.72 698
3678.29 805
3678.86 859
3679.43 815
3680.01 719
3680.58 795
3681.15 756
3681.72 731
3682.29 705
3682.87 721
3683.44 667
3684.01 711
3684.58 723
3685.16 652
3685.73 654
3686.30 709
3686.87 731
3687.45 805
3688.02 765
3688.59 689
3689.17 701
3689.74 881
3690.31 739
3690.88 772
3691.46 800
3692.03 812
3692.60 702
3693.18 713
3693.75 839
3694.32 754
3694.90 688
3695.47 661
3696.04 679
3696.62 781
3697.19 784
3697.76 734
3698.34 837
3698.91 674
3699.48 722
3700.06 779
3700.63 726
3701.21 795
3701.78 837
3702.35 751
3702.93 706
3703.50 777
3704.07 816
3704.65 858
3705.22 882
3705.80 840
3706.37 788
3706.95 831
3707.52 810
3708.09 840
3708.67 798
3709.24 717
3709.82 745
3710.39 718
3710.97 734
3711.54 646
3712.11 670
3712.69 784
3713.26 871
3713.84 799
3714.41 782
3714.99 769
3715.56 757
3716.14 784
3716.71 794
3717.29 711
3717.86 762
3718.44 725
3719.01 770
3719.59 772
3720.16 764
3720.74 870
3721.31 724
3721.89 694
3722.47 778
3723.04 707
3723.62 728
3724.19 705
3724.77 685
3725.34 680
3725.92 651
3726.49 699
3727.07 785
3727.65 721
3728.22 715
3728.80 816
3729.37 877
3729.95 764
3730.53 650
3731.10 894
3731.68 832
3732.25 819
3732.83 855
3733.41 832
3733.98 854
3734.56 935
3735.14 762
3735.71 827
3736.29 703
3736.86 751
3737.44 813
3738.02 766
3738.59 701
3739.17 804
3739.75 679
3740.32 673
3740.90 637
3741.48 680
3742.06 673
3742.63 631
3743.21 656
3743.79 647
3744.36 653
3744.94 629
3745.52 678
3746.09 673
3746.67 607
3747.25 652
3747.83 686
3748.40 752
3748.98 767
3749.56 693
3750.14 638
3750.71 614
3751.29 750
3751.87 612
3752.45 593
3753.03 637
3753.60 601
3754.18 695
3754.76 706
3755.34 581
3755.91 640
3756.49 670
3757.07 700
3757.65 690
3758.23 630
3758.81 706
3759.38 685
3759.96 742
3760.54 746
3761.12 746
3761.70 673
3762.28 722
3762.85 727
3763.43 756
3764.01 659
3764.59 795
3765.17 689
3765.75 678
3766.33 728
3766.90 654
3767.48 808
3768.06 720
3768.64 796
3769.22 763
3769.80 710
3770.38 678
3770.96 757
3771.54 718
3772.12 735
3772.70 771
3773.27 685
3773.85 672
3774.43 708
3775.01 722
3775.59 692
3776.17 687
3776.75 715
3777.33 682
3777.91 574
3778.49 590
3779.07 726
3779.65 695
3780.23 634
3780.81 616
3781.39 607
3781.97 634
3782.55 666
3783.13 598
3783.71 640
3784.29 607
3784.87 615
3785.45 734
3786.03 750
3786.61 729
3787.19 659
3787.77 815
3788.35 754
3788.93 710
3789.51 818
3790.09 668
3790.67 732
3791.26 726
3791.84 728
3792.42 596
3793.00 668
3793.58 635
3794.16 663
3794.74 776
3795.32 855
3795.90 810
3796.48 781
3797.07 808
3797.65 691
3798.23 653
3798.81 746
3799.39 773
3799.97 758
3800.55 611
3801.13 755
3801.72 817
3802.30 716
3802.88 739
3803.46 814
3804.04 762
3804.62 787
3805.21 730
3805.79 733
3806.37 739
3806.95 854
3807.53 792
3808.12 828
3808.70 881
3809.28 895
3809.86 917
3810.44 904
3811.03 850
3811.61 901
3812.19 846
3812.77 794
3813.36 779
3813.94 847
3814.52 839
3815.10 793
3815.69 873
3816.27 966
3816.85 938
3817.43 813
3818.02 816
3818.60 632
3819.18 770
3819.76 728
3820.35 690
3820.93 633
3821.51 611
3822.10 723
3822.68 663
3823.26 683
3823.85 685
3824.43 592
3825.01 671
3825.60 732
3826.18 652
3826.76 710
3827.35 723
3827.93 558
3828.51 596
3829.10 631
3829.68 672
3830.26 739
3830.85 641
3831.43 604
3832.02 715
3832.60 635
3833.18 683
3833.77 743
3834.35 640
3834.93 578
3835.52 721
3836.10 661
3836.69 669
3837.27 579
3837.86 621
3838.44 736
3839.02 724
3839.61 623
3840.19 633
3840.78 613
3841.36 662
3841.95 674
3842.53 627
3843.12 628
3843.70 555
3844.29 647
3844.87 624
3845.46 620
3846.04 673
3846.63 724
3847.21 601
3847.80 611
3848.38 669
3848.97 602
3849.55 658
3850.14 659
3850.72 663
3851.31 681
3851.89 591
3852.48 604
3853.06 646
3853.65 511
3854.23 601
3854.82 642
3855.40 598
3855.99 607
3856.58 734
3857.16 666
3857.75 640
3858.33 695
3858.92 712
3859.50 797
3860.09 748
3860.68 822
3861.26 740
3861.85 867
3862.43 906
3863.02 900
3863.61 881
3864.19 854
3864.78 778
3865.37 763
3865.95 773
3866.54 685
3867.13 664
3867.71 740
3868.30 710
3868.89 659
3869.47 611
3870.06 732
3870.65 794
3871.23 745
3871.82 740
3872.41 769
3872.99 713
3873.58 672
3874.17 760
3874.75 754
3875.34 809
3875.93 816
3876.52 781
3877.10 680
3877.69 681
3878.28 693
3878.86 723
3879.45 686
3880.04 577
3880.63 717
3881.21 668
3881.80 615
3882.39 627
3882.98 591
3883.57 704
3884.15 581
3884.74 595
3885.33 603
3885.92 641
3886.50 718
3887.09 726
3887.68 702
3888.27 746
3888.86 739
3889.45 752
3890.03 836
3890.62 848
3891.21 722
3891.80 888
3892.39 800
3892.98 783
3893.56 656
3894.15 691
3894.74 726
3895.33 684
3895.92 654
3896.51 648
3897.10 578
3897.68 677
3898.27 595
3898.86 577
3899.45 589
3900.04 717
3900.63 671
3901.22 697
3901.81 702
3902.40 694
3902.99 636
3903.57 728
3904.16 814
3904.75 711
3905.34 745
3905.93 674
3906.52 687
3907.11 746
3907.70 782
3908.29 822
3908.88 855
3909.47 808
3910.06 684
3910.65 750
3911.24 738
3911.83 675
3912.42 649
3913.01 652
3913.60 749
3914.19 681
3914.78 609
3915.37 697
3915.96 629
3916.55 597
3917.14 746
3917.73 731
3918.32 677
3918.91 647
3919.50 625
3920.09 757
3920.68 661
3921.27 627
3921.86 745
3922.45 684
3923.05 673
3923.64 825
3924.23 699
3924.82 602
3925.41 666
3926.00 658
3926.59 583
3927.18 638
3927.77 632
3928.36 657
3928.95 596
3929.55 599
3930.14 551
3930.73 582
3931.32 649
3931.91 572
3932.50 592
3933.09 565
3933.69 626
3934.28 568
3934.87 610
3935.46 610
3936.05 598
3936.64 646
3937.24 614
3937.83 639
3938.42 632
3939.01 607
3939.60 800
3940.20 737
3940.79 630
3941.38 684
3941.97 665
3942.56 658
3943.16 759
3943.75 736
3944.34 790
3944.93 685
3945.53 705
3946.12 638
3946.71 580
3947.30 677
3947.90 706
3948.49 566
3949.08 654
3949.67 686
3950.27 649
3950.86 613
3951.45 687
3952.05 710
3952.64 665
3953.23 610
3953.82 670
3954.42 638
3955.01 680
3955.60 671
3956.20 666
3956.79 595
3957.38 661
3957.98 748
3958.57 733
3959.16 679
3959.76 696
3960.35 599
3960.94 644
3961.54 779
3962.13 678
3962.73 703
3963.32 669
3963.91 669
3964.51 750
3965.10 723
3965.69 756
3966.29 727
3966.88 669
3967.48 741
3968.07 815
3968.66 889
3969.26 789
3969.85 742
3970.45 691
3971.04 688
3971.64 801
3972.23 884
3972.82 766
3973.42 748
3974.01 783
3974.61 826
3975.20 819
3975.80 877
3976.39 901
3976.99 759
3977.58 825
3978.18 776
3978.77 798
3979.37 848
3979.96 849
3980.56 863
3981.15 758
3981.75 736
3982.34 895
3982.94 1004
3983.53 922
3984.13 807
3984.72 884
3985.32 885
3985.91 827
3986.51 746
3987.11 747
3987.70 760
3988.30 771
3988.89 772
3989.49 730
3990.08 755
3990.68 720
3991.28 729
3991.87 799
3992.47 836
3993.06 875
3993.66 766
3994.26 819
3994.85 910
3995.45 987
3996.04 857
3996.64 826
3997.24 878
3997.83 840
3998.43 769
3999.03 672
3999.62 721
4000.22 724
4000.81 779
4001.41 795
4002.01 721
4002.60 672
4003.20 685
4003.80 684
4004.40 633
4004.99 633
4005.59 741
4006.19 805
4006.78 715
4007.38 696
4007.98 740
4008.57 805
4009.17 707
4009.77 623
4010.37 717
4010.96 634
4011.56 720
4012.16 643
4012.76 708
4013.35 644
4013.95 678
4014.55 773
4015.15 773
4015.74 678
4016.34 685
4016.94 836
4017.54 826
4018.13 763
4018.73 811
4019.33 705
4019.93 714
4020.53 695
4021.12 680
4021.72 657
4022.32 697
4022.92 681
4023.52 640
4024.12 679
4024.71 671
4025.31 648
4025.91 705
4026.51 697
4027.11 838
4027.71 786
4028.30 839
4028.90 772
4029.50 773
4030.10 814
4030.70 782
4031.30 786
4031.90 893
4032.50 794
4033.10 726
4033.69 784
4034.29 736
4034.89 773
4035.49 857
4036.09 836
4036.69 784
4037.29 894
4037.89 827
4038.49 714
4039.09 639
4039.69 667
4040.29 746
4040.89 768
4041.49 594
4042.08 620
4042.68 717
4043.28 734
4043.88 702
4044.48 585
4045.08 542
4045.68 563
4046.28 614
4046.88 535
4047.48 585
4048.08 645
4048.68 606
4049.28 621
4049.88 544
4050.48 635
4051.08 702
4051.69 690
4052.29 640
4052.89 747
4053.49 640
4054.09 631
4054.69 705
4055.29 669
4055.89 638
4056.49 551
4057.09 568
4057.69 645
4058.29 533
4058.89 502
4059.49 667
4060.09 604
4060.70 597
4061.30 633
4061.90 654
4062.50 643
4063.10 660
4063.70 499
4064.30 584
4064.90 622
4065.51 613
4066.11 555
4066.71 644
4067.31 705
4067.91 575
4068.51 571
4069.11 522
4069.72 613
4070.32 640
4070.92 556
4071.52 529
4072.12 549
4072.73 555
4073.33 569
4073.93 563
4074.53 532
4075.13 591
4075.74 622
4076.34 615
4076.94 607
4077.54 553
4078.14 663
4078.75 540
4079.35 682
4079.95 659
4080.55 597
4081.16 636
4081.76 528
4082.36 545
4082.96 579
4083.57 491
4084.17 477
4084.77 440
4085.38 542
4085.98 531
4086.58 546
4087.18 521
4087.79 537
4088.39 614
4088.99 631
4089.60 656
4090.20 763
4090.80 666
4091.41 613
4092.01 544
4092.61 553
4093.22 585
4093.82 586
4094.42 561
4095.03 666
4095.63 712
4096.23 650
4096.84 593
4097.44 680
4098.05 607
4098.65 574
4099.25 678
4099.86 620
4100.46 652
4101.06 709
4101.67 695
4102.27 645
4102.88 606
4103.48 732
4104.09 644
4104.69 633
4105.29 683
4105.90 620
4106.50 536
4107.11 597
4107.71 609
4108.32 551
4108.92 536
4109.53 536
4110.13 534
4110.74 570
4111.34 637
4111.94 600
4112.55 624
4113.15 597
4113.76 662
4114.36 714
4114.97 642
4115.57 652
4116.18 583
4116.78 505
4117.39 596
4118.00 612
4118.60 492
4119.21 606
4119.81 618
4120.42 609
4121.02 538
4121.63 617
4122.23 628
4122.84 603
4123.44 548
4124.05 561
4124.66 539
4125.26 510
4125.87 582
4126.47 625
4127.08 627
4127.68 570
4128.29 652
4128.90 628
4129.50 566
4130.11 670
4130.72 524
4131.32 539
4131.93 635
4132.53 524
4133.14 525
4133.75 596
4134.35 647
4134.96 651
4135.57 635
4136.17 597
4136.78 702
4137.39 776
4137.99 722
4138.60 674
4139.21 693
4139.81 745
4140.42 725
4141.03 717
4141.63 716
4142.24 792
4142.85 713
4143.46 783
4144.06 698
4144.67 771
4145.28 673
4145.88 626
4146.49 695
4147.10 688
4147.71 618
4148.31 657
4148.92 613
4149.53 684
4150.14 661
4150.74 571
4151.35 498
4151.96 583
4152.57 576
4153.18 565
4153.78 514
4154.39 608
4155.00 674
4155.61 647
4156.22 619
4156.82 544
4157.43 612
4158.04 675
4158.65 666
4159.26 668
4159.86 689
4160.47 721
4161.08 659
4161.69 698
4162.30 657
4162.91 587
4163.52 562
4164.12 593
4164.73 636
4165.34 634
4165.95 728
4166.56 726
4167.17 724
4167.78 652
4168.39 639
4168.99 578
4169.60 602
4170.21 644
4170.82 544
4171.43 584
4172.04 689
4172.65 632
4173.26 692
4173.87 582
4174.48 565
4175.09 606
4175.70 582
4176.31 630
4176.92 654
4177.53 696
4178.13 711
4178.74 700
4179.35 645
4179.96 709
4180.57 673
4181.18 613
4181.79 636
4182.40 574
4183.01 616
4183.62 640
4184.23 702
4184.84 693
4185.45 691
4186.06 650
4186.67 593
4187.29 546
4187.90 608
4188.51 618
4189.12 560
4189.73 691
4190.34 702
4190.95 786
4191.56 733
4192.17 640
4192.78 605
4193.39 687
4194.00 645
4194.61 611
4195.22 698
4195.83 699
4196.45 751
4197.06 770
4197.67 753
4198.28 670
4198.89 667
4199.50 670
4200.11 627
4200.72 613
4201.33 639
4201.95 673
4202.56 679
4203.17 595
4203.78 560
4204.39 628
4205.00 604
4205.62 628
4206.23 625
4206.84 562
4207.45 637
4208.06 684
4208.67 605
4209.29 600
4209.90 525
4210.51 603
4211.12 594
4211.73 647
4212.35 709
4212.96 572
4213.57 646
4214.18 773
4214.80 704
4215.41 693
4216.02 627
4216.63 626
4217.25 685
4217.86 733
4218.47 748
4219.08 671
4219.70 750
4220.31 715
4220.92 737
4221.53 727
4222.15 744
4222.76 706
4223.37 736
4223.99 775
4224.60 772
4225.21 670
4225.83 709
4226.44 825
4227.05 825
4227.66 883
4228.28 859
4228.89 758
4229.51 790
4230.12 948
4230.73 909
4231.35 937
4231.96 975
4232.57 1033
4233.19 1195
4233.80 1265
4234.41 1218
4235.03 1230
4235.64 1159
4236.26 1203
4236.87 1175
4237.48 1057
4238.10 1103
4238.71 1001
4239.33 863
4239.94 849
4240.55 865
4241.17 890
4241.78 816
4242.40 685
4243.01 690
4243.63 710
4244.24 690
4244.85 680
4245.47 653
4246.08 599
4246.70 706
4247.31 653
4247.93 716
4248.54 735
4249.16 709
4249.77 699
4250.39 767
4251.00 818
4251.62 698
4252.23 669
4252.85 579
4253.46 626
4254.08 690
4254.69 717
4255.31 720
4255.92 744
4256.54 608
4257.15 689
4257.77 681
4258.39 727
4259.00 664
4259.62 681
4260.23 702
4260.85 686
4261.46 613
4262.08 676
4262.69 651
4263.31 639
4263.93 623
4264.54 787
4265.16 703
4265.77 671
4266.39 685
4267.01 632
4267.62 685
4268.24 753
4268.86 671
4269.47 698
4270.09 699
4270.70 714
4271.32 802
4271.94 786
4272.55 757
4273.17 734
4273.79 637
4274.40 638
4275.02 717
4275.64 729
4276.25 680
4276.87 636
4277.49 662
4278.10 619
4278.72 668
4279.34 585
4279.96 631
4280.57 644
4281.19 654
4281.81 663
4282.42 597
4283.04 622
4283.66 600
4284.28 644
4284.89 664
4285.51 596
4286.13 759
4286.75 689
4287.36 730
4287.98 700
4288.60 642
4289.22 730
4289.83 682
4290.45 649
4291.07 664
4291.69 768
4292.31 669
4292.92 682
4293.54 671
4294.16 670
4294.78 675
4295.40 659
4296.01 641
4296.63 621
4297.25 672
4297.87 694
4298.49 623
4299.11 670
4299.72 672
4300.34 660
4300.96 712
4301.58 766
4302.20 612
4302.82 630
4303.44 661
4304.06 591
4304.67 585
4305.29 681
4305.91 649
4306.53 627
4307.15 650
4307.77 666
4308.39 703
4309.01 703
4309.63 757
4310.25 775
4310.86 654
4311.48 613
4312.10 707
4312.72 702
4313.34 718
4313.96 660
4314.58 754
4315.20 714
4315.82 633
4316.44 653
4317.06 637
4317.68 713
4318.30 610
4318.92 725
4319.54 712
4320.16 741
4320.78 622
4321.40 654
4322.02 605
4322.64 682
4323.26 686
4323.88 731
4324.50 698
4325.12 760
4325.74 741
4326.36 734
4326.98 856
4327.60 807
4328.22 755
4328.84 744
4329.46 747
4330.08 782
4330.71 659
4331.33 708
4331.95 626
4332.57 746
4333.19 778
4333.81 875
4334.43 877
4335.05 908
4335.67 895
4336.29 907
4336.91 947
4337.54 1020
4338.16 1045
4338.78 1053
4339.40 1072
4340.02 1051
4340.64 1016
4341.26 1124
4341.89 1208
4342.51 1312
4343.13 1430
4343.75 1582
4344.37 1721
4344.99 1832
4345.62 2006
4346.24 2339
4346.86 2053
4347.48 2050
4348.10 2386
4348.73 1857
4349.35 1763
4349.97 1622
4350.59 1345
4351.21 1428
4351.84 1120
4352.46 1254
4353.08 1129
4353.70 931
4354.33 1022
4354.95 985
4355.57 843
4356.19 869
4356.82 874
4357.44 831
4358.06 825
4358.68 707
4359.31 866
4359.93 822
4360.55 825
4361.17 756
4361.80 740
4362.42 829
4363.04 833
4363.67 803
4364.29 847
4364.91 763
4365.54 763
4366.16 806
4366.78 768
4367.41 722
4368.03 683
4368.65 716
4369.28 642
4369.90 595
4370.52 681
4371.15 725
4371.77 740
4372.39 708
4373.02 708
4373.64 662
4374.27 700
4374.89 651
4375.51 759
4376.14 787
4376.76 686
4377.39 763
4378.01 841
4378.63 853
4379.26 917
4379.88 821
4380.51 766
4381.13 744
4381.75 742
4382.38 679
4383.00 685
4383.63 758
4384.25 777
4384.88 760
4385.50 792
4386.13 696
4386.75 852
4387.38 746
4388.00 675
4388.63 738
4389.25 797
4389.88 749
4390.50 743
4391.13 632
4391.75 728
4392.38 700
4393.00 637
4393.63 636
4394.25 633
4394.88 676
4395.50 623
4396.13 719
4396.75 694
4397.38 603
4398.00 662
4398.63 639
4399.26 686
4399.88 600
4400.51 726
4401.13 700
4401.76 626
4402.38 652
4403.01 628
4403.64 708
4404.26 618
4404.89 625
4405.51 632
4406.14 620
4406.77 634
4407.39 588
4408.02 558
4408.64 702
4409.27 637
4409.90 696
4410.52 701
4411.15 786
4411.78 648
4412.40 755
4413.03 771
4413.66 717
4414.28 577
4414.91 637
4415.54 665
4416.16 628
4416.79 519
4417.42 614
4418.04 693
4418.67 593
4419.30 611
4419.93 561
4420.55 650
4421.18 654
4421.81 537
4422.43 542
4423.06 608
4423.69 659
4424.32 604
4424.94 592
4425.57 588
4426.20 635
4426.83 603
4427.45 605
4428.08 631
4428.71 584
4429.34 574
4429.96 637
4430.59 554
4431.22 562
4431.85 567
4432.48 547
4433.10 700
4433.73 664
4434.36 665
4434.99 675
4435.62 576
4436.24 553
4436.87 577
4437.50 635
4438.13 666
4438.76 645
4439.39 688
4440.02 643
4440.64 622
4441.27 590
4441.90 719
4442.53 642
4443.16 617
4443.79 615
4444.42 663
4445.04 632
4445.67 603
4446.30 673
4446.93 679
4447.56 655
4448.19 561
4448.82 621
4449.45 666
4450.08 657
4450.71 697
4451.34 656
4451.97 631
4452.59 619
4453.22 582
4453.85 707
4454.48 727
4455.11 685
4455.74 685
4456.37 617
4457.00 682
4457.63 649
4458.26 679
4458.89 634
4459.52 632
4460.15 666
4460.78 609
4461.41 696
4462.04 615
4462.67 607
4463.30 529
4463.93 575
4464.56 553
4465.19 556
4465.82 556
4466.45 629
4467.08 646
4467.71 608
4468.34 628
4468.97 679
4469.61 615
4470.24 551
4470.87 637
4471.50 583
4472.13 590
4472.76 606
4473.39 648
4474.02 607
4474.65 592
4475.28 697
4475.91 759
4476.54 592
4477.18 712
4477.81 615
4478.44 511
4479.07 605
4479.70 704
4480.33 702
4480.96 699
4481.59 668
4482.23 779
4482.86 625
4483.49 642
4484.12 590
4484.75 675
4485.38 641
4486.02 597
4486.65 640
4487.28 714
4487.91 628
4488.54 603
4489.18 610
4489.81 590
4490.44 666
4491.07 568
4491.70 538
4492.34 588
4492.97 589
4493.60 686
4494.23 668
4494.87 792
4495.50 704
4496.13 806
4496.76 713
4497.40 730
4498.03 650
4498.66 736
4499.29 776
4499.93 908
4500.56 908
4501.19 944
4501.82 840
4502.46 786
4503.09 825
4503.72 732
4504.36 706
4504.99 711
4505.62 711
4506.26 713
4506.89 787
4507.52 846
4508.16 653
4508.79 700
4509.42 769
4510.06 566
4510.69 573
4511.32 604
4511.96 585
4512.59 617
4513.22 614
4513.86 574
4514.49 644
4515.13 605
4515.76 582
4516.39 616
4517.03 600
4517.66 607
4518.30 568
4518.93 586
4519.56 577
4520.20 569
4520.83 591
4521.47 591
4522.10 619
4522.73 614
4523.37 535
4524.00 552
4524.64 602
4525.27 563
4525.91 591
4526.54 655
4527.18 677
4527.81 701
4528.45 763
4529.08 755
4529.72 816
4530.35 735
4530.99 756
4531.62 934
4532.26 921
4532.89 912
4533.53 861
4534.16 882
4534.80 943
4535.43 899
4536.07 792
4536.70 822
4537.34 860
4537.97 716
4538.61 677
4539.24 705
4539.88 750
4540.51 685
4541.15 687
4541.79 717
4542.42 656
4543.06 616
4543.69 612
4544.33 569
4544.96 553
4545.60 642
4546.24 629
4546.87 612
4547.51 602
4548.14 526
4548.78 607
4549.42 643
4550.05 619
4550.69 602
4551.33 551
4551.96 500
4552.60 486
4553.24 566
4553.87 639
4554.51 602
4555.15 565
4555.78 641
4556.42 661
4557.06 615
4557.69 604
4558.33 513
4558.97 626
4559.60 603
4560.24 544
4560.88 532
4561.51 527
4562.15 676
4562.79 579
4563.43 582
4564.06 629
4564.70 530
4565.34 499
4565.97 513
4566.61 565
4567.25 560
4567.89 576
4568.52 655
4569.16 675
4569.80 549
4570.44 640
4571.07 582
4571.71 572
4572.35 624
4572.99 527
4573.63 515
4574.26 604
4574.90 614
4575.54 672
4576.18 565
4576.82 585
4577.45 656
4578.09 595
4578.73 677
4579.37 759
4580.01 666
4580.65 723
4581.28 612
4581.92 622
4582.56 653
4583.20 656
4583.84 636
4584.48 663
4585.12 765
4585.76 682
4586.39 646
4587.03 743
4587.67 720
4588.31 670
4588.95 703
4589.59 782
4590.23 809
4590.87 864
4591.51 870
4592.15 906
4592.78 809
4593.42 784
4594.06 742
4594.70 675
4595.34 796
4595.98 906
4596.62 718
4597.26 710
4597.90 643
4598.54 608
4599.18 633
4599.82 638
4600.46 681
4601.10 739
4601.74 681
4602.38 673
4603.02 694
4603.66 683
4604.30 583
4604.94 619
4605.58 752
4606.22 705
4606.86 754
4607.50 717
4608.14 607
4608.78 633
4609.42 702
4610.06 588
4610.70 608
4611.34 544
4611.98 684
4612.62 687
4613.26 666
4613.90 555
4614.55 540
4615.19 577
4615.83 646
4616.47 681
4617.11 528
4617.75 575
4618.39 526
4619.03 564
4619.67 574
4620.31 583
4620.96 647
4621.60 617
4622.24 637
4622.88 556
4623.52 585
4624.16 544
4624.80 625
4625.44 556
4626.09 476
4626.73 546
4627.37 544
4628.01 631
4628.65 599
4629.29 636
4629.94 654
4630.58 638
4631.22 684
4631.86 688
4632.50 704
4633.15 601
4633.79 690
4634.43 676
4635.07 610
4635.72 688
4636.36 658
4637.00 749
4637.64 720
4638.28 711
4638.93 722
4639.57 639
4640.21 708
4640.85 659
4641.50 679
4642.14 633
4642.78 653
4643.43 706
4644.07 631
4644.71 635
4645.35 623
4646.00 579
4646.64 601
4647.28 535
4647.93 506
4648.57 578
4649.21 606
4649.86 709
4650.50 691
4651.14 570
4651.79 563
4652.43 554
4653.07 674
4653.72 547
4654.36 562
4655.00 619
4655.65 544
4656.29 681
4656.93 619
4657.58 639
4658.22 571
4658.87 596
4659.51 674
4660.15 638
4660.80 644
4661.44 617
4662.09 571
4662.73 619
4663.37 561
4664.02 672
4664.66 694
4665.31 619
4665.95 603
4666.59 622
4667.24 559
4667.88 537
4668.53 549
4669.17 528
4669.82 666
4670.46 574
4671.11 657
4671.75 628
4672.40 565
4673.04 559
4673.69 591
4674.33 649
4674.98 612
4675.62 572
4676.27 659
4676.91 662
4677.56 617
4678.20 597
4678.85 633
4679.49 660
4680.14 716
4680.78 755
4681.43 705
4682.07 664
4682.72 650
4683.36 659
4684.01 637
4684.66 692
4685.30 666
4685.95 618
4686.59 614
4687.24 647
4687.88 549
4688.53 583
4689.18 551
4689.82 593
4690.47 589
4691.11 590
4691.76 640
4692.41 540
4693.05 561
4693.70 554
4694.34 620
4694.99 603
4695.64 707
4696.28 734
4696.93 775
4697.58 803
4698.22 1056
4698.87 947
4699.52 915
4700.16 907
4700.81 829
4701.46 884
4702.10 805
4702.75 792
4703.40 699
4704.04 744
4704.69 636
4705.34 718
4705.99 734
4706.63 647
4707.28 704
4707.93 820
4708.57 724
4709.22 683
4709.87 745
4710.52 667
4711.16 708
4711.81 738
4712.46 683
4713.11 758
4713.75 687
4714.40 683
4715.05 640
4715.70 588
4716.35 610
4716.99 631
4717.64 614
4718.29 573
4718.94 619
4719.58 525
4720.23 634
4720.88 694
4721.53 662
4722.18 615
4722.83 593
4723.47 705
4724.12 653
4724.77 637
4725.42 717
4726.07 701
4726.72 697
4727.36 651
4728.01 708
4728.66 794
4729.31 737
4729.96 677
4730.61 684
4731.26 567
4731.91 581
4732.55 562
4733.20 594
4733.85 610
4734.50 601
4735.15 571
4735.80 611
4736.45 631
4737.10 619
4737.75 724
4738.40 674
4739.05 641
4739.70 665
4740.35 616
4740.99 615
4741.64 644
4742.29 662
4742.94 676
4743.59 606
4744.24 718
4744.89 694
4745.54 679
4746.19 768
4746.84 771
4747.49 776
4748.14 813
4748.79 867
4749.44 852
4750.09 927
4750.74 1083
4751.39 1132
4752.04 1011
4752.69 1082
4753.34 1116
4753.99 1171
4754.64 1037
4755.29 1069
4755.95 908
4756.60 897
4757.25 875
4757.90 670
4758.55 767
4759.20 738
4759.85 751
4760.50 614
4761.15 594
4761.80 562
4762.45 645
4763.10 620
4763.75 649
4764.41 642
4765.06 638
4765.71 650
4766.36 799
4767.01 795
4767.66 852
4768.31 828
4768.97 718
4769.62 746
4770.27 608
4770.92 616
4771.57 578
4772.22 543
4772.87 635
4773.53 585
4774.18 601
4774.83 665
4775.48 595
4776.13 678
4776.79 630
4777.44 659
4778.09 693
4778.74 630
4779.39 670
4780.05 540
4780.70 635
4781.35 619
4782.00 709
4782.65 748
4783.31 691
4783.96 645
4784.61 604
4785.26 680
4785.92 658
4786.57 656
4787.22 631
4787.88 648
4788.53 712
4789.18 761
4789.83 840
4790.49 783
4791.14 778
4791.79 784
4792.45 697
4793.10 765
4793.75 655
4794.40 784
4795.06 744
4795.71 663
4796.36 717
4797.02 700
4797.67 640
4798.32 686
4798.98 671
4799.63 701
4800.29 567
4800.94 585
4801.59 666
4802.25 632
4802.90 562
4803.55 626
4804.21 668
4804.86 697
4805.52 638
4806.17 628
4806.82 672
4807.48 611
4808.13 626
4808.79 536
4809.44 646
4810.09 642
4810.75 647
4811.40 638
4812.06 755
4812.71 599
4813.37 571
4814.02 688
4814.67 679
4815.33 710
4815.98 679
4816.64 589
4817.29 617
4817.95 648
4818.60 660
4819.26 657
4819.91 720
4820.57 694
4821.22 693
4821.88 634
4822.53 760
4823.19 724
4823.84 735
4824.50 691
4825.15 722
4825.81 708
4826.46 773
4827.12 722
4827.77 685
4828.43 710
4829.09 724
4829.74 831
4830.40 859
4831.05 835
4831.71 713
4832.36 753
4833.02 756
4833.68 884
4834.33 892
4834.99 810
4835.64 776
4836.30 800
4836.96 906
4837.61 874
4838.27 814
4838.92 842
4839.58 962
4840.24 871
4840.89 879
4841.55 862
4842.21 989
4842.86 1001
4843.52 830
4844.17 914
4844.83 954
4845.49 916
4846.14 1008
4846.80 1196
4847.46 1229
4848.11 1280
4848.77 1334
4849.43 1395
4850.09 1566
4850.74 1580
4851.40 1410
4852.06 1515
4852.71 1532
4853.37 1428
4854.03 1310
4854.69 1267
4855.34 1213
4856.00 1267
4856.66 1291
4857.31 1403
4857.97 1350
4858.63 1407
4859.29 1359
4859.94 1560
4860.60 1264
4861.26 1289
4861.92 1175
4862.58 1201
4863.23 1138
4863.89 1211
4864.55 1135
4865.21 1109
4865.87 970
4866.52 1044
4867.18 1122
4867.84 1027
4868.50 1075
4869.16 1114
4869.81 1133
4870.47 961
4871.13 1038
4871.79 1104
4872.45 1066
4873.11 1059
4873.77 888
4874.42 919
4875.08 1006
4875.74 1014
4876.40 954
4877.06 1028
4877.72 993
4878.38 978
4879.03 1297
4879.69 1053
4880.35 980
4881.01 960
4881.67 986
4882.33 942
4882.99 990
4883.65 871
4884.31 838
4884.97 864
4885.63 879
4886.29 906
4886.95 826
4887.60 948
4888.26 1089
4888.92 1001
4889.58 966
4890.24 895
4890.90 1013
4891.56 1146
4892.22 1002
4892.88 891
4893.54 881
4894.20 865
4894.86 892
4895.52 901
4896.18 937
4896.84 835
4897.50 832
4898.16 883
4898.82 745
4899.48 757
4900.14 879
4900.80 853
4901.46 865
4902.12 784
4902.79 814
4903.45 784
4904.11 715
4904.77 787
4905.43 807
4906.09 778
4906.75 727
4907.41 732
4908.07 777
4908.73 762
4909.39 677
4910.05 632
4910.71 691
4911.38 682
4912.04 655
4912.70 695
4913.36 784
4914.02 779
4914.68 728
4915.34 601
4916.00 604
4916.67 738
4917.33 688
4917.99 670
4918.65 673
4919.31 699
4919.97 743
4920.64 698
4921.30 727
4921.96 668
4922.62 648
4923.28 616
4923.94 633
4924.61 702
4925.27 704
4925.93 688
4926.59 746
4927.26 656
4927.92 694
4928.58 726
4929.24 635
4929.90 645
4930.57 609
4931.23 730
4931.89 791
4932.55 699
4933.22 673
4933.88 616
4934.54 630
4935.20 641
4935.87 685
4936.53 594
4937.19 656
4937.86 647
4938.52 579
4939.18 552
4939.84 648
4940.51 626
4941.17 609
4941.83 594
4942.50 572
4943.16 674
4943.82 683
4944.49 681
4945.15 611
4945.81 667
4946.48 722
4947.14 777
4947.80 662
4948.47 605
4949.13 670
4949.79 714
4950.46 682
4951.12 625
4951.79 620
4952.45 578
4953.11 676
4953.78 698
4954.44 698
4955.11 686
4955.77 585
4956.43 658
4957.10 657
4957.76 629
4958.43 593
4959.09 608
4959.76 621
4960.42 637
4961.08 732
4961.75 786
4962.41 832
4963.08 719
4963.74 771
4964.41 773
4965.07 779
4965.74 689
4966.40 679
4967.07 738
4967.73 682
4968.40 676
4969.06 593
4969.73 539
4970.39 702
4971.06 651
4971.72 614
4972.39 578
4973.05 678
4973.72 614
4974.38 642
4975.05 678
4975.71 682
4976.38 557
4977.04 527
4977.71 611
4978.37 632
4979.04 676
4979.71 676
4980.37 691
4981.04 570
4981.70 541
4982.37 541
4983.04 566
4983.70 559
4984.37 740
4985.03 668
4985.70 666
4986.37 638
4987.03 679
4987.70 741
4988.36 755
4989.03 811
4989.70 745
4990.36 706
4991.03 815
4991.70 783
4992.36 720
4993.03 638
4993.70 592
4994.36 617
4995.03 562
4995.70 590
4996.36 572
4997.03 591
4997.70 509
4998.36 573
4999.03 538
4999.70 604
5000.36 608
5001.03 555
5001.70 564
5002.37 588
5003.03 637
5003.70 573
5004.37 576
5005.03 589
5005.70 522
5006.37 551
5007.04 599
5007.70 646
5008.37 627
5009.04 566
5009.71 536
5010.38 643
5011.04 515
5011.71 522
5012.38 517
5013.05 594
5013.71 555
5014.38 566
5015.05 464
5015.72 585
5016.39 571
5017.06 628
5017.72 548
5018.39 596
5019.06 593
5019.73 624
5020.40 523
5021.07 523
5021.73 592
5022.40 600
5023.07 579
5023.74 597
5024.41 604
5025.08 638
5025.75 549
5026.41 561
5027.08 675
5027.75 624
5028.42 552
5029.09 615
5029.76 622
5030.43 614
5031.10 698
5031.77 635
5032.44 631
5033.10 677
5033.77 607
5034.44 507
5035.11 495
5035.78 523
5036.45 540
5037.12 570
5037.79 622
5038.46 602
5039.13 618
5039.80 476
5040.47 611
5041.14 581
5041.81 508
5042.48 528
5043.15 554
5043.82 654
5044.49 611
5045.16 567
5045.83 622
5046.50 573
5047.17 526
5047.84 515
5048.51 495
5049.18 582
5049.85 517
5050.52 560
5051.19 583
5051.86 509
5052.53 539
5053.20 536
5053.87 484
5054.54 561
5055.21 533
5055.89 535
5056.56 470
5057.23 486
5057.90 536
5058.57 563
5059.24 531
5059.91 502
5060.58 528
5061.25 550
5061.92 555
5062.60 499
5063.27 559
5063.94 563
5064.61 617
5065.28 525
5065.95 478
5066.62 437
5067.30 462
5067.97 539
5068.64 531
5069.31 515
5069.98 527
5070.65 532
5071.33 528
5072.00 500
5072.67 546
5073.34 563
5074.01 484
5074.68 587
5075.36 550
5076.03 543
5076.70 522
5077.37 567
5078.05 612
5078.72 585
5079.39 583
5080.06 657
5080.73 585
5081.41 535
5082.08 539
5082.75 585
5083.42 573
5084.10 605
5084.77 558
5085.44 621
5086.12 604
5086.79 643
5087.46 668
5088.13 631
5088.81 668
5089.48 663
5090.15 601
5090.83 577
5091.50 647
5092.17 686
5092.85 615
5093.52 539
5094.19 581
5094.87 596
5095.54 585
5096.21 588
5096.89 628
5097.56 558
5098.23 571
5098.91 643
5099.58 544
5100.25 588
5100.93 654
5101.60 642
5102.28 573
5102.95 602
5103.62 673
5104.30 647
5104.97 715
5105.65 631
5106.32 673
5106.99 591
5107.67 620
5108.34 606
5109.02 635
5109.69 536
5110.36 430
5111.04 479
5111.71 424
5112.39 453
5113.06 527
5113.74 536
5114.41 514
5115.09 515
5115.76 484
5116.44 496
5117.11 524
5117.79 629
5118.46 662
5119.14 562
5119.81 623
5120.49 598
5121.16 611
5121.84 523
5122.51 574
5123.19 564
5123.86 533
5124.54 596
5125.21 531
5125.89 541
5126.56 534
5127.24 570
5127.91 523
5128.59 519
5129.27 494
5129.94 585
5130.62 596
5131.29 538
5131.97 526
5132.64 519
5133.32 542
5134.00 526
5134.67 555
5135.35 537
5136.02 536
5136.70 507
5137.38 503
5138.05 529
5138.73 505
5139.40 502
5140.08 538
5140.76 516
5141.43 578
5142.11 547
5142.79 513
5143.46 484
5144.14 542
5144.82 498
5145.49 485
5146.17 438
5146.85 540
5147.52 530
5148.20 535
5148.88 507
5149.55 486
5150.23 543
5150.91 496
5151.59 485
5152.26 434
5152.94 433
5153.62 515
5154.29 552
5154.97 500
5155.65 546
5156.33 441
5157.00 452
5157.68 502
5158.36 532
5159.04 572
5159.71 488
5160.39 478
5161.07 501
5161.75 499
5162.42 558
5163.10 606
5163.78 569
5164.46 499
5165.14 396
5165.81 405
5166.49 479
5167.17 539
5167.85 559
5168.53 494
5169.21 397
5169.88 466
5170.56 520
5171.24 476
5171.92 476
5172.60 519
5173.28 468
5173.95 503
5174.63 550
5175.31 600
5175.99 522
5176.67 515
5177.35 529
5178.03 558
5178.71 547
5179.38 577
5180.06 576
5180.74 575
5181.42 635
5182.10 539
5182.78 612
5183.46 569
5184.14 572
5184.82 533
5185.50 574
5186.18 554
5186.86 523
5187.53 476
5188.21 428
5188.89 424
5189.57 464
5190.25 468
5190.93 479
5191.61 474
5192.29 450
5192.97 427
5193.65 477
5194.33 509
5195.01 469
5195.69 475
5196.37 476
5197.05 438
5197.73 450
5198.41 516
5199.09 553
5199.77 489
5200.45 501
5201.13 555
5201.81 471
5202.49 504
5203.17 514
5203.86 523
5204.54 520
5205.22 473
5205.90 461
5206.58 429
5207.26 500
5207.94 447
5208.62 462
5209.30 500
5209.98 523
5210.66 550
5211.34 560
5212.02 483
5212.71 577
5213.39 573
5214.07 543
5214.75 521
5215.43 488
5216.11 557
5216.79 512
5217.47 530
5218.16 536
5218.84 585
5219.52 603
5220.20 579
5220.88 585
5221.56 552
5222.25 511
5222.93 491
5223.61 561
5224.29 542
5224.97 594
5225.66 573
5226.34 555
5227.02 543
5227.70 438
5228.38 481
5229.07 432
5229.75 526
5230.43 491
5231.11 513
5231.79 428
5232.48 488
5233.16 479
5233.84 474
5234.52 470
5235.21 598
5235.89 592
5236.57 595
5237.26 587
5237.94 495
5238.62 512
5239.30 515
5239.99 512
5240.67 511
5241.35 489
5242.04 580
5242.72 557
5243.40 531
5244.08 548
5244.77 522
5245.45 490
5246.13 535
5246.82 496
5247.50 563
5248.18 529
5248.87 553
5249.55 511
5250.24 575
5250.92 550
5251.60 550
5252.29 583
5252.97 488
5253.65 556
5254.34 515
5255.02 524
5255.71 486
5256.39 500
5257.07 514
5257.76 523
5258.44 460
5259.13 396
5259.81 541
5260.49 503
5261.18 531
5261.86 500
5262.55 500
5263.23 463
5263.92 519
5264.60 497
5265.28 551
5265.97 600
5266.65 484
5267.34 463
5268.02 506
5268.71 518
5269.39 477
5270.08 555
5270.76 524
5271.45 659
5272.13 587
5272.82 519
5273.50 467
5274.19 451
5274.87 457
5275.56 540
5276.24 578
5276.93 568
5277.61 472
5278.30 567
5278.98 593
5279.67 472
5280.36 463
5281.04 575
5281.73 655
5282.41 613
5283.10 570
5283.78 506
5284.47 518
5285.16 548
5285.84 525
5286.53 481
5287.21 539
5287.90 638
5288.59 571
5289.27 547
5289.96 483
5290.64 505
5291.33 490
5292.02 471
5292.70 404
5293.39 456
5294.08 456
5294.76 496
5295.45 557
5296.13 533
5296.82 584
5297.51 493
5298.19 466
5298.88 501
5299.57 545
5300.25 572
5300.94 626
5301.63 611
5302.32 479
5303.00 519
5303.69 488
5304.38 662
5305.06 694
5305.75 592
5306.44 575
5307.13 494
5307.81 568
5308.50 547
5309.19 648
5309.87 666
5310.56 555
5311.25 633
5311.94 586
5312.62 623
5313.31 522
5314.00 484
5314.69 587
5315.38 637
5316.06 637
5316.75 604
5317.44 629
5318.13 621
5318.82 685
5319.50 645
5320.19 702
5320.88 568
5321.57 629
5322.26 681
5322.94 612
5323.63 663
5324.32 681
5325.01 637
5325.70 626
5326.39 559
5327.07 567
5327.76 510
5328.45 586
5329.14 533
5329.83 556
5330.52 541
5331.21 573
5331.90 551
5332.58 556
5333.27 527
5333.96 537
5334.65 555
5335.34 500
5336.03 512
5336.72 593
5337.41 520
5338.10 581
5338.79 552
5339.48 598
5340.17 512
5340.86 492
5341.54 568
5342.23 523
5342.92 550
5343.61 535
5344.30 457
5344.99 574
5345.68 620
5346.37 588
5347.06 575
5347.75 635
5348.44 594
5349.13 613
5349.82 691
5350.51 564
5351.20 570
5351.89 573
5352.58 573
5353.27 553
5353.96 608
5354.65 574
5355.34 559
5356.03 536
5356.72 591
5357.42 524
5358.11 574
5358.80 504
5359.49 487
5360.18 500
5360.87 531
5361.56 541
5362.25 533
5362.94 555
5363.63 587
5364.32 484
5365.01 406
5365.70 490
5366.40 563
5367.09 463
5367.78 426
5368.47 501
5369.16 542
5369.85 524
5370.54 498
5371.23 474
5371.93 499
5372.62 432
5373.31 392
5374.00 505
5374.69 524
5375.38 468
5376.08 432
5376.77 460
5377.46 539
5378.15 495
5378.84 406
5379.53 476
5380.23 520
5380.92 512
5381.61 549
5382.30 553
5383.00 452
5383.69 419
5384.38 477
5385.07 511
5385.76 495
5386.46 533
5387.15 547
5387.84 477
5388.53 457
5389.23 486
5389.92 507
5390.61 477
5391.30 533
5392.00 555
5392.69 620
5393.38 518
5394.08 444
5394.77 423
5395.46 559
5396.15 483
5396.85 423
5397.54 467
5398.23 499
5398.93 497
5399.62 453
5400.31 478
5401.01 487
5401.70 525
5402.39 492
5403.09 476
5403.78 484
5404.47 505
5405.17 518
5405.86 575
5406.56 597
5407.25 579
5407.94 523
5408.64 484
5409.33 417
5410.02 569
5410.72 549
5411.41 441
5412.11 480
5412.80 514
5413.49 516
5414.19 473
5414.88 468
5415.58 552
5416.27 557
5416.97 580
5417.66 568
5418.35 426
5419.05 567
5419.74 471
5420.44 469
5421.13 451
5421.83 437
5422.52 487
5423.22 581
5423.91 524
5424.61 466
5425.30 448
5426.00 472
5426.69 516
5427.39 624
5428.08 501
5428.78 551
5429.47 582
5430.17 581
5430.86 514
5431.56 533
5432.25 662
5432.95 528
5433.64 564
5434.34 544
5435.03 569
5435.73 598
5436.43 591
5437.12 592
5437.82 664
5438.51 741
5439.21 628
5439.90 629
5440.60 596
5441.30 669
5441.99 656
5442.69 642
5443.38 625
5444.08 633
5444.78 667
5445.47 694
5446.17 650
5446.86 673
5447.56 578
5448.26 654
5448.95 728
5449.65 697
5450.35 717
5451.04 746
5451.74 763
5452.44 724
5453.13 676
5453.83 675
5454.53 633
5455.22 587
5455.92 592
5456.62 569
5457.31 631
5458.01 592
5458.71 751
5459.40 649
5460.10 600
5460.80 646
5461.50 619
5462.19 692
5462.89 724
5463.59 636
5464.29 627
5464.98 760
5465.68 765
5466.38 791
5467.08 679
5467.77 658
5468.47 665
5469.17 685
5469.87 694
5470.56 709
5471.26 794
5471.96 822
5472.66 784
5473.36 866
5474.05 838
5474.75 869
5475.45 799
5476.15 843
5476.85 1005
5477.54 1068
5478.24 1060
5478.94 1218
5479.64 1370
5480.34 1476
5481.04 1532
5481.73 1422
5482.43 1303
5483.13 1288
5483.83 1141
5484.53 1089
5485.23 1213
5485.93 992
5486.62 956
5487.32 952
5488.02 990
5488.72 1009
5489.42 1110
5490.12 1216
5490.82 1165
5491.52 1059
5492.22 1104
5492.92 1131
5493.62 1051
5494.31 1087
5495.01 1064
5495.71 1202
5496.41 1128
5497.11 1198
5497.81 1486
5498.51 1634
5499.21 1713
5499.91 2016
5500.61 2039
5501.31 2217
5502.01 2130
5502.71 2048
5503.41 1891
5504.11 1743
5504.81 1645
5505.51 1403
5506.21 1228
5506.91 1209
5507.61 1140
5508.31 1019
5509.01 1143
5509.71 1072
5510.41 1080
5511.11 959
5511.81 1009
5512.51 1012
5513.21 973
5513.91 1020
5514.61 902
5515.31 981
5516.01 855
5516.72 826
5517.42 626
5518.12 768
5518.82 731
5519.52 733
5520.22 757
5520.92 776
5521.62 735
5522.32 695
5523.02 730
5523.73 753
5524.43 717
5525.13 789
5525.83 683
5526.53 736
5527.23 689
5527.93 684
5528.63 659
5529.34 667
5530.04 694
5530.74 720
5531.44 685
5532.14 733
5532.84 667
5533.55 629
5534.25 630
5534.95 617
5535.65 575
5536.35 547
5537.06 612
5537.76 618
5538.46 619
5539.16 626
5539.86 724
5540.57 685
5541.27 561
5541.97 548
5542.67 537
5543.38 553
5544.08 565
5544.78 562
5545.48 572
5546.19 554
5546.89 591
5547.59 592
5548.29 482
5549.00 476
5549.70 588
5550.40 539
5551.11 522
5551.81 501
5552.51 612
5553.21 612
5553.92 659
5554.62 626
5555.32 601
5556.03 566
5556.73 547
5557.43 582
5558.14 564
5558.84 636
5559.54 579
5560.25 550
5560.95 579
5561.65 583
5562.36 503
5563.06 536
5563.77 592
5564.47 597
5565.17 595
5565.88 656
5566.58 631
5567.28 591
5567.99 609
5568.69 594
5569.40 598
5570.10 491
5570.80 497
5571.51 496
5572.21 565
5572.92 582
5573.62 509
5574.33 531
5575.03 537
5575.73 502
5576.44 534
5577.14 597
5577.85 579
5578.55 486
5579.26 460
5579.96 515
5580.67 530
5581.37 614
5582.08 535
5582.78 534
5583.49 534
5584.19 597
5584.90 515
5585.60 500
5586.31 584
5587.01 537
5587.72 538
5588.42 491
5589.13 439
5589.83 507
5590.54 513
5591.24 468
5591.95 632
5592.66 530
5593.36 525
5594.07 472
5594.77 556
5595.48 496
5596.18 472
5596.89 483
5597.60 474
5598.30 516
5599.01 523
5599.71 477
5600.42 466
5601.13 511
5601.83 520
5602.54 463
5603.24 535
5603.95 492
5604.66 418
5605.36 536
5606.07 519
5606.78 473
5607.48 512
5608.19 498
5608.89 452
5609.60 504
5610.31 478
5611.01 544
5611.72 499
5612.43 537
5613.14 530
5613.84 560
5614.55 508
5615.26 496
5615.96 411
5616.67 429
5617.38 442
5618.08 460
5618.79 433
5619.50 501
5620.21 463
5620.91 463
5621.62 429
5622.33 416
5623.04 462
5623.74 533
5624.45 577
5625.16 544
5625.87 466
5626.57 514
5627.28 539
5627.99 527
5628.70 504
5629.40 512
5630.11 493
5630.82 478
5631.53 518
5632.24 496
5632.94 528
5633.65 527
5634.36 528
5635.07 480
5635.78 582
5636.49 512
5637.19 537
5637.90 497
5638.61 459
5639.32 455
5640.03 491
5640.74 482
5641.44 522
5642.15 476
5642.86 488
5643.57 598
5644.28 613
5644.99 600
5645.70 500
5646.41 547
5647.12 461
5647.82 544
5648.53 539
5649.24 546
5649.95 506
5650.66 529
5651.37 571
5652.08 560
5652.79 594
5653.50 560
5654.21 556
5654.92 548
5655.63 608
5656.34 656
5657.05 628
5657.76 642
5658.46 571
5659.17 631
5659.88 623
5660.59 655
5661.30 538
5662.01 506
5662.72 590
5663.43 571
5664.14 471
5664.85 558
5665.56 522
5666.27 471
5666.98 503
5667.69 505
5668.40 552
5669.12 530
5669.83 503
5670.54 482
5671.25 424
5671.96 401
5672.67 532
5673.38 514
5674.09 503
5674.80 471
5675.51 510
5676.22 531
5676.93 523
5677.64 455
5678.35 541
5679.06 495
5679.78 535
5680.49 523
5681.20 509
5681.91 602
5682.62 549
5683.33 480
5684.04 481
5684.75 515
5685.47 480
5686.18 509
5686.89 490
5687.60 443
5688.31 534
5689.02 558
5689.73 472
5690.45 528
5691.16 539
5691.87 459
5692.58 479
5693.29 450
5694.01 496
5694.72 403
5695.43 526
5696.14 489
5696.85 446
5697.57 520
5698.28 468
5698.99 501
5699.70 562
5700.41 429
5701.13 441
5701.84 532
5702.55 543
5703.26 484
5703.98 492
5704.69 478
5705.40 455
5706.11 460
5706.83 452
5707.54 470
5708.25 440
5708.97 494
5709.68 485
5710.39 472
5711.10 492
5711.82 443
5712.53 381
5713.24 458
5713.96 450
5714.67 448
5715.38 418
5716.10 419
5716.81 399
5717.52 407
5718.24 381
5718.95 444
5719.66 416
5720.38 409
5721.09 468
5721.80 555
5722.52 474
5723.23 458
5723.95 486
5724.66 475
5725.37 471
5726.09 508
5726.80 542
5727.52 556
5728.23 505
5728.94 555
5729.66 532
5730.37 533
5731.09 555
5731.80 508
5732.51 450
5733.23 507
5733.94 517
5734.66 541
5735.37 524
5736.09 529
5736.80 597
5737.52 525
5738.23 535
5738.95 582
5739.66 513
5740.38 503
5741.09 531
5741.81 521
5742.52 522
5743.24 476
5743.95 440
5744.67 473
5745.38 572
5746.10 526
5746.81 425
5747.53 499
5748.24 509
5748.96 462
5749.67 381
5750.39 420
5751.10 485
5751.82 441
5752.53 440
5753.25 457
5753.97 455
5754.68 515
5755.40 457
5756.11 501
5756.83 453
5757.54 480
5758.26 463
5758.98 437
5759.69 471
5760.41 496
5761.12 394
5761.84 406
5762.56 466
5763.27 444
5763.99 454
5764.71 457
5765.42 469
5766.14 513
5766.85 404
5767.57 396
5768.29 497
5769.00 464
5769.72 468
5770.44 496
5771.15 464
5771.87 394
5772.59 455
5773.30 485
5774.02 435
5774.74 492
5775.46 486
5776.17 484
5776.89 522
5777.61 530
5778.32 411
5779.04 482
5779.76 517
5780.48 538
5781.19 481
5781.91 502
5782.63 465
5783.35 523
5784.06 534
5784.78 514
5785.50 499
5786.22 503
5786.93 500
5787.65 482
5788.37 513
5789.09 536
5789.80 538
5790.52 550
5791.24 518
5791.96 505
5792.68 602
5793.39 463
5794.11 550
5794.83 578
5795.55 579
5796.27 572
5796.99 579
5797.70 596
5798.42 659
5799.14 735
5799.86 839
5800.58 842
5801.30 861
5802.02 990
5802.73 1119
5803.45 1107
5804.17 983
5804.89 943
5805.61 865
5806.33 840
5807.05 773
5807.77 641
5808.49 627
5809.20 715
5809.92 656
5810.64 579
5811.36 541
5812.08 567
5812.80 649
5813.52 547
5814.24 543
5814.96 540
5815.68 625
5816.40 567
5817.12 566
5817.84 614
5818.56 690
5819.28 590
5820.00 609
5820.72 606
5821.44 579
5822.16 586
5822.88 636
5823.60 545
5824.32 508
5825.04 559
5825.76 604
5826.48 508
5827.20 535
5827.92 496
5828.64 455
5829.36 539
5830.08 553
5830.80 478
5831.52 527
5832.24 540
5832.96 486
5833.68 554
5834.40 532
5835.12 639
5835.84 605
5836.56 559
5837.28 536
5838.00 559
5838.73 522
5839.45 506
5840.17 520
5840.89 590
5841.61 537
5842.33 499
5843.05 523
5843.77 552
5844.49 493
5845.22 529
5845.94 588
5846.66 608
5847.38 560
5848.10 527
5848.82 495
5849.54 546
5850.27 618
5850.99 564
5851.71 575
5852.43 622
5853.15 620
5853.88 588
5854.60 528
5855.32 567
5856.04 546
5856.76 550
5857.49 528
5858.21 574
5858.93 567
5859.65 662
5860.37 614
5861.10 622
5861.82 676
5862.54 640
5863.26 667
5863.99 671
5864.71 688
5865.43 738
5866.15 694
5866.88 646
5867.60 632
5868.32 693
5869.04 679
5869.77 667
5870.49 598
5871.21 632
5871.94 592
5872.66 631
5873.38 658
5874.11 683
5874.83 561
5875.55 545
5876.27 562
5877.00 584
5877.72 537
5878.44 625
5879.17 632
5879.89 659
5880.62 653
5881.34 589
5882.06 607
5882.79 685
5883.51 750
5884.23 795
5884.96 697
5885.68 672
5886.40 652
5887.13 562
5887.85 612
5888.58 674
5889.30 598
5890.02 625
5890.75 531
5891.47 544
5892.20 502
5892.92 566
5893.65 540
5894.37 516
5895.09 494
5895.82 555
5896.54 556
5897.27 550
5897.99 541
5898.72 599
5899.44 579
5900.17 661
5900.89 664
5901.62 675
5902.34 513
5903.07 581
5903.79 600
5904.52 620
5905.24 661
5905.97 585
5906.69 631
5907.42 647
5908.14 607
5908.87 663
5909.59 613
5910.32 595
5911.04 593
5911.77 643
5912.49 644
5913.22 597
5913.94 597
5914.67 588
5915.40 646
5916.12 619
5916.85 650
5917.57 692
5918.30 667
5919.02 646
5919.75 629
5920.48 713
5921.20 684
5921.93 675
5922.65 632
5923.38 644
5924.11 610
5924.83 664
5925.56 694
5926.29 696
5927.01 708
5927.74 664
5928.47 591
5929.19 658
5929.92 709
5930.64 667
5931.37 786
5932.10 830
5932.82 770
5933.55 746
5934.28 781
5935.01 852
5935.73 889
5936.46 841
5937.19 837
5937.91 875
5938.64 984
5939.37 989
5940.09 993
5940.82 920
5941.55 888
5942.28 1056
5943.00 953
5943.73 970
5944.46 992
5945.19 974
5945.91 1049
5946.64 1028
5947.37 1027
5948.10 1051
5948.82 1045
5949.55 1152
5950.28 1110
5951.01 1412
5951.73 1392
5952.46 1341
5953.19 1257
5953.92 1388
5954.65 1461
5955.38 1320
5956.10 1313
5956.83 1326
5957.56 1375
5958.29 1205
5959.02 1437
5959.74 1416
5960.47 1435
5961.20 1352
5961.93 1317
5962.66 1365
5963.39 1356
5964.12 1427
5964.84 1650
5965.57 1812
5966.30 1839
5967.03 1934
5967.76 2031
5968.49 2048
5969.22 2080
5969.95 1853
5970.68 1729
5971.40 1732
5972.13 1665
5972.86 1674
5973.59 1582
5974.32 1531
5975.05 1497
5975.78 1531
5976.51 1591
5977.24 1604
5977.97 1466
5978.70 1662
5979.43 1815
5980.16 1793
5980.89 1711
5981.62 1798
5982.35 1856
5983.08 1845
5983.81 1722
5984.54 1816
5985.27 1819
5986.00 1794
5986.73 1677
5987.46 1725
5988.19 1754
5988.92 1644
5989.65 1857
5990.38 1909
5991.11 1852
5991.84 1917
5992.57 1872
5993.30 1891
5994.03 1995
5994.76 2146
5995.49 2143
5996.22 1869
5996.95 1773
5997.68 1948
5998.41 1924
5999.14 1972
5999.87 1938
6000.60 1965
6001.34 1862
6002.07 1876
6002.80 1765
6003.53 1711
6004.26 1828
6004.99 1723
6005.72 1875
6006.45 2028
6007.18 2285
6007.92 2339
6008.65 2681
6009.38 3067
6010.11 3346
6010.84 3733
6011.57 4218
6012.30 4461
6013.04 4661
6013.77 4817
6014.50 4674
6015.23 4859
6015.96 4617
6016.69 4279
6017.43 3812
6018.16 3438
6018.89 3047
6019.62 2516
6020.35 2292
6021.09 2152
6021.82 2026
6022.55 1874
6023.28 1753
6024.02 1570
6024.75 1475
6025.48 1549
6026.21 1411
6026.94 1389
6027.68 1296
6028.41 1340
6029.14 1258
6029.88 1223
6030.61 1323
6031.34 1298
6032.07 1165
6032.81 1180
6033.54 1243
6034.27 1182
6035.01 1165
6035.74 1249
6036.47 1189
6037.20 1203
6037.94 1229
6038.67 1229
6039.40 1295
6040.14 1400
6040.87 1257
6041.60 1242
6042.34 1220
6043.07 1313
6043.80 1375
6044.54 1312
6045.27 1424
6046.00 1354
6046.74 1367
6047.47 1397
6048.21 1388
6048.94 1411
6049.67 1540
6050.41 1576
6051.14 1768
6051.88 1802
6052.61 1783
6053.34 1915
6054.08 1819
6054.81 1833
6055.55 1772
6056.28 1752
6057.01 1690
6057.75 1619
6058.48 1586
6059.22 1485
6059.95 1367
6060.69 1440
6061.42 1361
6062.16 1380
6062.89 1319
6063.63 1258
6064.36 1337
6065.09 1388
6065.83 1392
6066.56 1272
6067.30 1411
6068.03 1389
6068.77 1221
6069.50 1209
6070.24 1343
6070.97 1254
6071.71 1239
6072.45 1228
6073.18 1112
6073.92 1183
6074.65 1185
6075.39 1142
6076.12 1145
6076.86 1156
6077.59 1150
6078.33 1207
6079.06 1171
6079.80 1155
6080.54 1071
6081.27 1113
6082.01 1113
6082.74 1057
6083.48 1090
6084.21 983
6084.95 973
6085.69 1050
6086.42 1018
6087.16 975
6087.90 1057
6088.63 1033
6089.37 1098
6090.10 974
6090.84 1125
6091.58 1107
6092.31 1053
6093.05 995
6093.79 1058
6094.52 1003
6095.26 1118
6096.00 1127
6096.73 1117
6097.47 1127
6098.21 983
6098.94 1003
6099.68 1010
6100.42 1049
6101.15 1034
6101.89 1041
6102.63 967
6103.37 947
6104.10 981
6104.84 997
6105.58 900
6106.31 913
6107.05 866
6107.79 954
6108.53 866
6109.26 947
6110.00 1038
6110.74 952
6111.48 990
6112.21 1015
6112.95 995
6113.69 1141
6114.43 1102
6115.17 994
6115.90 943
6116.64 922
6117.38 938
6118.12 989
6118.85 927
6119.59 885
6120.33 867
6121.07 986
6121.81 1042
6122.55 1080
6123.28 978
6124.02 1090
6124.76 1087
6125.50 1070
6126.24 1069
6126.98 1142
6127.71 1096
6128.45 1046
6129.19 1029
6129.93 1027
6130.67 1070
6131.41 1043
6132.15 1149
6132.89 1073
6133.63 1053
6134.36 1083
6135.10 1108
6135.84 1238
6136.58 1104
6137.32 1008
6138.06 1163
6138.80 1264
6139.54 1208
6140.28 1200
6141.02 1186
6141.76 1159
6142.50 1126
6143.24 1175
6143.97 1069
6144.71 1226
6145.45 1278
6146.19 1174
6146.93 1195
6147.67 1178
6148.41 1191
6149.15 1191
6149.89 1096
6150.63 1249
6151.37 1276
6152.11 1279
6152.85 1300
6153.59 1295
6154.33 1243
6155.07 1334
6155.81 1385
6156.55 1508
6157.29 1458
6158.03 1402
6158.78 1425
6159.52 1334
6160.26 1428
6161.00 1572
6161.74 1481
6162.48 1545
6163.22 1692
6163.96 1707
6164.70 1801
6165.44 1908
6166.18 1916
6166.92 1993
6167.66 1983
6168.41 1937
6169.15 2097
6169.89 2066
6170.63 1940
6171.37 1967
6172.11 1782
6172.85 1839
6173.59 1827
6174.34 1777
6175.08 1738
6175.82 1695
6176.56 1766
6177.30 1800
6178.04 1807
6178.78 1706
6179.53 1742
6180.27 1954
6181.01 1887
6181.75 1992
6182.49 2103
6183.24 1981
6183.98 2093
6184.72 2208
6185.46 2143
6186.20 1996
6186.95 1999
6187.69 2007
6188.43 2050
6189.17 1991
6189.91 2066
6190.66 2052
6191.40 2190
6192.14 2313
6192.88 2399
6193.63 2507
6194.37 2609
6195.11 2582
6195.85 2574
6196.60 2435
6197.34 2504
6198.08 2638
6198.83 2449
6199.57 2487
6200.31 2504
6201.05 2460
6201.80 2588
6202.54 2787
6203.28 3236
6204.03 3595
6204.77 4262
6205.51 4926
6206.26 5898
6207.00 7137
6207.74 8423
6208.49 9736
6209.23 10418
6209.97 11053
6210.72 11601
6211.46 11098
6212.21 10242
6212.95 9132
6213.69 8080
6214.44 6789
6215.18 5815
6215.92 5156
6216.67 4289
6217.41 3589
6218.16 3231
6218.90 2974
6219.64 2642
6220.39 2637
6221.13 2615
6221.88 2627
6222.62 2610
6223.37 2615
6224.11 2677
6224.85 2639
6225.60 2759
6226.34 2781
6227.09 2642
6227.83 2481
6228.58 2362
6229.32 2127
6230.07 1992
6230.81 1817
6231.56 1821
6232.30 1722
6233.05 1600
6233.79 1652
6234.54 1438
6235.28 1509
6236.03 1601
6236.77 1573
6237.52 1670
6238.26 1656
6239.01 1755
6239.75 1870
6240.50 1923
6241.24 1772
6241.99 1806
6242.73 1765
6243.48 1780
6244.22 1762
6244.97 1725
6245.72 1677
6246.46 1553
6247.21 1696
6247.95 1569
6248.70 1516
6249.45 1553
6250.19 1540
6250.94 1617
6251.68 1664
6252.43 1673
6253.18 1594
6253.92 1580
6254.67 1668
6255.41 1639
6256.16 1727
6256.91 1658
6257.65 1710
6258.40 1692
6259.15 1641
6259.89 1731
6260.64 1670
6261.39 1590
6262.13 1522
6262.88 1537
6263.63 1524
6264.37 1566
6265.12 1602
6265.87 1409
6266.61 1482
6267.36 1423
6268.11 1407
6268.85 1351
6269.60 1481
6270.35 1464
6271.10 1410
6271.84 1285
6272.59 1381
6273.34 1476
6274.08 1407
6274.83 1426
6275.58 1418
6276.33 1401
6277.07 1453
6277.82 1448
6278.57 1406
6279.32 1389
6280.07 1429
6280.81 1393
6281.56 1347
6282.31 1229
6283.06 1273
6283.80 1287
6284.55 1256
6285.30 1213
6286.05 1091
6286.80 1105
6287.54 1166
6288.29 1090
6289.04 1121
6289.79 1171
6290.54 1162
6291.29 1169
6292.03 1106
6292.78 1045
6293.53 1077
6294.28 1121
6295.03 1065
6295.78 1130
6296.53 1128
6297.28 1014
6298.02 1041
6298.77 1092
6299.52 1094
6300.27 1051
6301.02 1032
6301.77 924
6302.52 995
6303.27 1029
6304.02 917
6304.77 854
6305.51 1064
6306.26 1052
6307.01 1058
6307.76 1064
6308.51 1033
6309.26 1059
6310.01 1199
6310.76 1121
6311.51 1116
6312.26 1122
6313.01 1139
6313.76 1125
6314.51 1171
6315.26 1203
6316.01 1154
6316.76 1168
6317.51 1143
6318.26 1205
6319.01 1130
6319.76 1055
6320.51 1105
6321.26 1066
6322.01 954
6322.76 1021
6323.51 960
6324.26 925
6325.01 878
6325.76 980
6326.51 905
6327.26 773
6328.01 803
6328.76 803
6329.51 846
6330.26 865
6331.02 759
6331.77 778
6332.52 779
6333.27 848
6334.02 858
6334.77 772
6335.52 814
6336.27 818
6337.02 800
6337.77 845
6338.53 798
6339.28 872
6340.03 829
6340.78 736
6341.53 791
6342.28 779
6343.03 776
6343.78 811
6344.54 834
6345.29 877
6346.04 801
6346.79 813
6347.54 899
6348.29 835
6349.05 891
6349.80 767
6350.55 829
6351.30 821
6352.05 921
6352.81 942
6353.56 1027
6354.31 1104
6355.06 1049
6355.82 1013
6356.57 915
6357.32 961
6358.07 1019
6358.82 916
6359.58 913
6360.33 884
6361.08 950
6361.83 909
6362.59 893
6363.34 958
6364.09 870
6364.85 898
6365.60 846
6366.35 804
6367.10 715
6367.86 890
6368.61 914
6369.36 834
6370.12 884
6370.87 841
6371.62 776
6372.38 865
6373.13 864
6373.88 817
6374.64 804
6375.39 830
6376.14 714
6376.90 844
6377.65 816
6378.40 821
6379.16 797
6379.91 775
6380.66 823
6381.42 843
6382.17 826
6382.92 718
6383.68 797
6384.43 843
6385.19 806
6385.94 806
6386.69 715
6387.45 761
6388.20 783
6388.96 746
6389.71 756
6390.47 681
6391.22 819
6391.97 745
6392.73 787
6393.48 806
6394.24 775
6394.99 824
6395.75 736
6396.50 799
6397.26 850
6398.01 822
6398.77 762
6399.52 786
6400.28 696
6401.03 704
6401.79 811
6402.54 803
6403.30 771
6404.05 835
6404.81 818
6405.56 816
6406.32 854
6407.07 961
6407.83 967
6408.58 952
6409.34 992
6410.09 985
6410.85 959
6411.60 945
6412.36 905
6413.11 844
6413.87 891
6414.63 845
6415.38 774
6416.14 809
6416.89 819
6417.65 837
6418.41 727
6419.16 843
6419.92 838
6420.67 812
6421.43 776
6422.19 762
6422.94 700
6423.70 756
6424.45 670
6425.21 686
6425.97 717
6426.72 733
6427.48 710
6428.24 753
6428.99 738
6429.75 686
6430.51 670
6431.26 735
6432.02 714
6432.78 783
6433.53 700
6434.29 818
6435.05 825
6435.80 892
6436.56 932
6437.32 874
6438.08 775
6438.83 804
6439.59 869
6440.35 857
6441.10 875
6441.86 877
6442.62 834
6443.38 793
6444.13 794
6444.89 846
6445.65 764
6446.41 814
6447.16 864
6447.92 799
6448.68 830
6449.44 793
6450.19 798
6450.95 887
6451.71 816
6452.47 925
6453.23 968
6453.98 806
6454.74 788
6455.50 845
6456.26 903
6457.02 950
6457.78 918
6458.53 966
6459.29 933
6460.05 783
6460.81 856
6461.57 872
6462.33 977
6463.08 962
6463.84 938
6464.60 979
6465.36 913
6466.12 882
6466.88 986
6467.64 925
6468.40 939
6469.15 948
6469.91 956
6470.67 1069
6471.43 1077
6472.19 1092
6472.95 1098
6473.71 1054
6474.47 975
6475.23 1064
6475.99 1061
6476.75 1042
6477.51 1010
6478.26 1026
6479.02 1056
6479.78 1075
6480.54 1088
6481.30 1163
6482.06 1104
6482.82 1187
6483.58 1350
6484.34 1269
6485.10 1274
6485.86 1213
6486.62 1276
6487.38 1349
6488.14 1340
6488.90 1249
6489.66 1279
6490.42 1366
6491.18 1439
6491.94 1513
6492.70 1579
6493.46 1611
6494.22 1560
6494.98 1638
6495.74 1637
6496.51 1552
6497.27 1672
6498.03 1695
6498.79 1706
6499.55 1689
6500.31 1615
6501.07 1669
6501.83 1645
6502.59 1612
6503.35 1588
6504.11 1752
6504.87 1745
6505.64 1557
6506.40 1678
6507.16 1654
6507.92 1845
6508.68 1823
6509.44 1848
6510.20 1897
6510.96 1938
6511.73 2004
6512.49 1971
6513.25 1940
6514.01 1983
6514.77 1988
6515.53 1979
6516.29 1978
6517.06 1966
6517.82 2202
6518.58 2200
6519.34 2145
6520.10 2171
6520.87 2275
6521.63 2569
6522.39 2501
6523.15 2736
6523.91 2811
6524.68 3121
6525.44 3414
6526.20 3566
6526.96 3687
6527.73 3839
6528.49 3899
6529.25 4045
6530.01 4260
6530.78 3978
6531.54 4086
6532.30 4255
6533.06 4585
6533.83 4867
6534.59 5240
6535.35 6201
6536.11 6982
6536.88 7174
6537.64 6948
6538.40 6988
6539.17 6626
6539.93 5946
6540.69 5265
6541.46 4621
6542.22 3899
6542.98 3405
6543.74 3000
6544.51 2446
6545.27 2263
6546.04 1997
6546.80 1901
6547.56 1766
6548.33 1735
6549.09 1694
6549.85 1614
6550.62 1718
6551.38 1707
6552.14 1575
6552.91 1525
6553.67 1527
6554.44 1556
6555.20 1627
6555.96 1615
6556.73 1501
6557.49 1493
6558.26 1560
6559.02 1409
6559.78 1475
6560.55 1437
6561.31 1582
6562.08 1619
6562.84 1658
6563.61 1731
6564.37 1709
6565.14 1677
6565.90 1732
6566.66 1715
6567.43 1760
6568.19 1797
6568.96 1716
6569.72 1648
6570.49 1746
6571.25 1719
6572.02 1739
6572.78 1736
6573.55 1795
6574.31 1902
6575.08 1816
6575.84 1811
6576.61 1901
6577.37 1811
6578.14 1764
6578.90 1919
6579.67 1833
6580.44 1960
6581.20 1919
6581.97 1834
6582.73 1847
6583.50 1884
6584.26 1856
6585.03 1903
6585.79 1875
6586.56 1828
6587.33 1885
6588.09 1890
6588.86 1897
6589.62 2082
6590.39 2313
6591.16 2350
6591.92 2547
6592.69 2534
6593.45 2610
6594.22 2899
6594.99 3034
6595.75 2992
6596.52 2822
6597.29 2864
6598.05 2815
6598.82 2586
6599.59 2477
6600.35 2342
6601.12 2026
6601.89 1982
6602.65 1961
6603.42 1761
6604.19 1849
6604.95 1862
6605.72 1951
6606.49 1907
6607.25 1893
6608.02 1981
6608.79 1955
6609.55 1965
6610.32 1849
6611.09 2012
6611.86 1956
6612.62 1879
6613.39 1818
6614.16 1643
6614.93 1745
6615.69 1606
6616.46 1570
6617.23 1505
6618.00 1499
6618.76 1362
6619.53 1322
6620.30 1409
6621.07 1405
6621.83 1288
6622.60 1393
6623.37 1334
6624.14 1315
6624.91 1412
6625.67 1433
6626.44 1419
6627.21 1427
6627.98 1454
6628.75 1369
6629.52 1399
6630.28 1506
6631.05 1581
6631.82 1670
6632.59 1670
6633.36 1882
6634.13 1891
6634.90 1933
6635.66 1946
6636.43 1913
6637.20 1873
6637.97 1780
6638.74 1837
6639.51 1702
6640.28 1538
6641.05 1391
6641.81 1266
6642.58 1287
6643.35 1400
6644.12 1266
6644.89 1322
6645.66 1280
6646.43 1291
6647.20 1318
6647.97 1337
6648.74 1244
6649.51 1226
6650.28 1292
6651.05 1201
6651.82 1324
6652.59 1350
6653.35 1293
6654.12 1328
6654.89 1339
6655.66 1316
6656.43 1363
6657.20 1435
6657.97 1281
6658.74 1219
6659.51 1297
6660.28 1212
6661.05 1299
6661.82 1232
6662.59 1264
6663.36 1295
6664.13 1175
6664.91 1256
6665.68 1251
6666.45 1360
6667.22 1406
6667.99 1399
6668.76 1353
6669.53 1413
6670.30 1336
6671.07 1282
6671.84 1327
6672.61 1295
6673.38 1287
6674.15 1291
6674.92 1293
6675.69 1263
6676.47 1262
6677.24 1240
6678.01 1323
6678.78 1261
6679.55 1289
6680.32 1312
6681.09 1376
6681.86 1435
6682.64 1372
6683.41 1500
6684.18 1513
6684.95 1544
6685.72 1577
6686.49 1558
6687.26 1481
6688.04 1450
6688.81 1425
6689.58 1297
6690.35 1199
6691.12 1191
6691.90 1206
6692.67 1160
6693.44 1101
6694.21 1155
6694.98 1204
6695.76 1096
6696.53 1062
6697.30 1183
6698.07 1143
6698.84 1124
6699.62 1121
6700.39 1119
6701.16 1075
6701.93 1074
6702.71 1181
6703.48 1035
6704.25 1083
6705.02 1110
6705.80 1105
6706.57 1055
6707.34 1078
6708.12 1023
6708.89 1017
6709.66 1100
6710.43 1076
6711.21 1017
6711.98 1001
6712.75 1060
6713.53 1045
6714.30 1058
6715.07 1069
6715.85 1007
6716.62 969
6717.39 937
6718.17 930
6718.94 980
6719.71 924
6720.49 953
6721.26 953
6722.03 953
6722.81 889
6723.58 1040
6724.36 954
6725.13 986
6725.90 1006
6726.68 983
6727.45 859
6728.23 965
6729.00 985
6729.77 953
6730.55 932
6731.32 966
6732.10 991
6732.87 1000
6733.64 983
6734.42 977
6735.19 1038
6735.97 1119
6736.74 1113
6737.52 1105
6738.29 1083
6739.07 1051
6739.84 1036
6740.62 1020
6741.39 1023
6742.16 1060
6742.94 996
6743.71 1015
6744.49 1098
6745.26 1132
6746.04 1115
6746.81 1093
6747.59 1144
6748.36 1226
6749.14 1230
6749.92 1175
6750.69 1224
6751.47 1403
6752.24 1357
6753.02 1465
6753.79 1409
6754.57 1452
6755.34 1409
6756.12 1277
6756.89 1280
6757.67 1236
6758.45 1140
6759.22 1004
6760.00 1002
6760.77 1050
6761.55 975
6762.33 1064
6763.10 971
6763.88 1041
6764.65 1038
6765.43 1007
6766.21 1022
6766.98 957
6767.76 928
6768.53 1065
6769.31 938
6770.09 913
6770.86 961
6771.64 1047
6772.42 1004
6773.19 893
6773.97 806
6774.75 932
6775.52 948
6776.30 910
6777.08 889
6777.85 935
6778.63 960
6779.41 930
6780.18 924
6780.96 958
6781.74 939
6782.52 931
6783.29 785
6784.07 794
6784.85 847
6785.62 922
6786.40 912
6787.18 798
6787.96 815
6788.73 858
6789.51 946
6790.29 933
6791.07 912
6791.84 892
6792.62 832
6793.40 833
6794.18 797
6794.96 813
6795.73 900
6796.51 808
6797.29 819
6798.07 837
6798.85 828
6799.62 835
6800.40 928
6801.18 828
6801.96 850
6802.74 926
6803.51 852
6804.29 918
6805.07 895
6805.85 864
6806.63 1018
6807.41 906
6808.19 899
6808.96 884
6809.74 956
6810.52 846
6811.30 823
6812.08 931
6812.86 851
6813.64 895
6814.42 967
6815.20 913
6815.97 937
6816.75 914
6817.53 917
6818.31 1029
6819.09 940
6819.87 942
6820.65 910
6821.43 912
6822.21 955
6822.99 1019
6823.77 930
6824.55 868
6825.33 940
6826.11 944
6826.89 896
6827.67 843
6828.44 880
6829.22 916
6830.00 891
6830.78 857
6831.56 890
6832.34 911
6833.12 847
6833.90 934
6834.68 924
6835.46 859
6836.24 877
6837.03 836
6837.81 896
6838.59 880
6839.37 895
6840.15 868
6840.93 961
6841.71 865
6842.49 893
6843.27 918
6844.05 902
6844.83 917
6845.61 920
6846.39 954
6847.17 1029
6847.95 1155
6848.73 1257
6849.52 1315
6850.30 1507
6851.08 1661
6851.86 1737
6852.64 1741
6853.42 1702
6854.20 1695
6854.98 1500
6855.76 1377
6856.55 1253
6857.33 1126
6858.11 1138
6858.89 1088
6859.67 1002
6860.45 985
6861.23 993
6862.02 987
6862.80 957
6863.58 1103
6864.36 1017
6865.14 1068
6865.93 1128
6866.71 1124
6867.49 1155
6868.27 1193
6869.05 1159
6869.84 1103
6870.62 1079
6871.40 1115
6872.18 1067
6872.96 1105
6873.75 1030
6874.53 1021
6875.31 1001
6876.09 1013
6876.88 1040
6877.66 1088
6878.44 1142
6879.22 1179
6880.01 1201
6880.79 1250
6881.57 1153
6882.36 1144
6883.14 1241
6883.92 1250
6884.70 1385
6885.49 1494
6886.27 1688
6887.05 1731
6887.84 1864
6888.62 1964
6889.40 2013
6890.19 1999
6890.97 1878
6891.75 1849
6892.54 1705
6893.32 1542
6894.10 1455
6894.89 1305
6895.67 1378
6896.45 1238
6897.24 1219
6898.02 1233
6898.81 1250
6899.59 1175
6900.37 1225
6901.16 1106
6901.94 1177
6902.73 1195
6903.51 1268
6904.29 1149
6905.08 1147
6905.86 1252
6906.65 1174
6907.43 1214
6908.21 1200
6909.00 1269
6909.78 1197
6910.57 1136
6911.35 1128
6912.14 1201
6912.92 1204
6913.71 1173
6914.49 1135
6915.27 1120
6916.06 1094
6916.84 1115
6917.63 1073
6918.41 1091
6919.20 1111
6919.98 1068
6920.77 974
6921.55 1106
6922.34 1161
6923.12 1082
6923.91 1055
6924.69 1167
6925.48 1101
6926.27 1117
6927.05 1129
6927.84 1101
6928.62 1141
6929.41 1154
6930.19 1104
6930.98 1195
6931.76 1149
6932.55 1087
6933.34 1151
6934.12 1121
6934.91 1173
6935.69 1310
6936.48 1337
6937.26 1359
6938.05 1427
6938.84 1417
6939.62 1367
6940.41 1516
6941.20 1602
6941.98 1637
6942.77 1737
6943.55 1767
6944.34 1894
6945.13 1947
6945.91 1907
6946.70 1974
6947.49 1864
6948.27 1774
6949.06 1804
6949.85 1718
6950.63 1745
6951.42 1823
6952.21 1808
6952.99 1722
6953.78 1756
6954.57 1671
6955.35 1646
6956.14 1619
6956.93 1676
6957.72 1649
6958.50 1675
6959.29 1657
6960.08 1704
6960.86 1658
6961.65 1748
6962.44 1698
6963.23 1704
6964.01 1686
6964.80 1656
6965.59 1757
6966.38 1930
6967.16 2034
6967.95 2014
6968.74 2029
6969.53 2192
6970.32 2306
6971.10 2396
6971.89 2416
6972.68 2378
6973.47 2451
6974.26 2454
6975.04 2265
6975.83 2358
6976.62 2437
6977.41 2467
6978.20 2415
6978.98 2605
6979.77 2852
6980.56 3379
6981.35 3810
6982.14 4429
6982.93 5538
6983.72 6477
6984.50 7524
6985.29 8433
6986.08 9188
6986.87 9606
6987.66 9834
6988.45 9446
6989.24 8539
6990.03 7528
6990.81 6501
6991.60 5371
6992.39 4276
6993.18 3704
6993.97 3112
6994.76 2805
6995.55 2417
6996.34 2242
6997.13 2093
6997.92 1917
6998.71 2011
6999.50 2023
7000.29 1939
7001.08 1958
7001.87 1998
7002.65 1933
7003.44 1880
7004.23 1803
7005.02 1636
7005.81 1605
7006.60 1539
7007.39 1431
7008.18 1362
7008.97 1252
7009.76 1287
7010.55 1238
7011.34 1221
7012.13 1318
7012.92 1389
7013.71 1362
7014.50 1355
7015.30 1393
7016.09 1432
7016.88 1389
7017.67 1348
7018.46 1285
7019.25 1293
7020.04 1305
7020.83 1344
7021.62 1300
7022.41 1342
7023.20 1327
7023.99 1483
7024.78 1481
7025.57 1428
7026.37 1466
7027.16 1435
7027.95 1472
7028.74 1417
7029.53 1324
7030.32 1420
7031.11 1367
7031.90 1298
7032.69 1160
7033.49 1238
7034.28 1279
7035.07 1243
7035.86 1226
7036.65 1272
7037.44 1257
7038.24 1308
7039.03 1281
7039.82 1394
7040.61 1478
7041.40 1355
7042.19 1501
7042.99 1512
7043.78 1520
7044.57 1498
7045.36 1606
7046.15 1628
7046.95 1683
7047.74 1799
7048.53 1916
7049.32 2044
7050.12 2225
7050.91 2218
7051.70 2212
7052.49 2228
7053.29 2002
7054.08 1912
7054.87 1653
7055.66 1557
7056.46 1441
7057.25 1400
7058.04 1315
7058.83 1376
7059.63 1358
7060.42 1383
7061.21 1447
7062.01 1275
7062.80 1220
7063.59 1270
7064.39 1227
7065.18 1191
7065.97 1212
7066.77 1189
7067.56 1056
7068.35 1131
7069.15 1164
7069.94 1068
7070.73 1001
7071.53 976
7072.32 944
7073.11 1021
7073.91 1012
7074.70 1000
7075.49 857
7076.29 808
7077.08 887
7077.88 888
7078.67 949
7079.46 923
7080.26 996
7081.05 863
7081.85 899
7082.64 856
7083.43 850
7084.23 919
7085.02 843
7085.82 930
7086.61 874
7087.41 845
7088.20 865
7089.00 870
7089.79 1002
7090.58 844
7091.38 936
7092.17 824
7092.97 788
7093.76 813
7094.56 853
7095.35 796
7096.15 754
7096.94 833
7097.74 805
7098.53 721
7099.33 694
7100.12 675
7100.92 733
7101.71 647
7102.51 760
7103.30 768
7104.10 698
7104.89 690
7105.69 794
7106.49 680
7107.28 612
7108.08 595
7108.87 708
7109.67 728
7110.46 614
7111.26 661
7112.06 618
7112.85 686
7113.65 696
7114.44 731
7115.24 699
7116.04 727
7116.83 708
7117.63 763
7118.42 785
7119.22 727
7120.02 726
7120.81 812
7121.61 744
7122.41 700
7123.20 721
7124.00 804
7124.79 775
7125.59 718
7126.39 686
7127.18 724
7127.98 764
7128.78 713
7129.57 706
7130.37 730
7131.17 718
7131.97 773
7132.76 725
7133.56 700
7134.36 689
7135.15 714
7135.95 751
7136.75 700
7137.55 720
7138.34 630
7139.14 583
7139.94 700
7140.73 648
7141.53 649
7142.33 719
7143.13 647
7143.92 668
7144.72 620
7145.52 529
7146.32 565
7147.12 592
7147.91 643
7148.71 556
7149.51 588
7150.31 587
7151.11 548
7151.90 559
7152.70 610
7153.50 631
7154.30 611
7155.10 614
7155.89 615
7156.69 672
7157.49 672
7158.29 676
7159.09 612
7159.89 557
7160.68 641
7161.48 571
7162.28 572
7163.08 554
7163.88 546
7164.68 570
7165.48 580
7166.28 610
7167.07 533
7167.87 528
7168.67 488
7169.47 534
7170.27 545
7171.07 553
7171.87 565
7172.67 553
7173.47 568
7174.27 527
7175.07 553
7175.87 573
7176.67 537
7177.46 529
7178.26 432
7179.06 455
7179.86 520
7180.66 560
7181.46 566
7182.26 485
7183.06 523
7183.86 501
7184.66 525
7185.46 542
7186.26 519
7187.06 473
7187.86 460
7188.66 485
7189.46 512
7190.26 509
7191.06 526
7191.86 494
7192.66 494
7193.46 533
7194.26 542
7195.06 532
7195.86 531
7196.67 525
7197.47 439
7198.27 494
7199.07 518
7199.87 497
7200.67 452
7201.47 481
7202.27 456
7203.07 470
7203.87 467
7204.67 553
7205.47 535
7206.28 460
7207.08 447
7207.88 417
7208.68 472
7209.48 534
7210.28 498
7211.08 406
7211.88 453
7212.69 533
7213.49 527
7214.29 431
7215.09 447
7215.89 492
7216.69 425
7217.50 426
7218.30 466
7219.10 444
7219.90 416
7220.70 409
7221.50 437
7222.31 438
7223.11 523
7223.91 539
7224.71 466
7225.51 500
7226.32 486
7227.12 501
7227.92 488
7228.72 518
7229.53 504
7230.33 488
7231.13 507
7231.93 547
7232.74 470
7233.54 460
7234.34 447
7235.14 480
7235.95 474
7236.75 430
7237.55 481
7238.36 414
7239.16 491
7239.96 508
7240.76 523
7241.57 484
7242.37 455
7243.17 535
7243.98 489
7244.78 489
7245.58 495
7246.39 502
7247.19 424
7247.99 502
7248.80 440
7249.60 484
7250.40 469
7251.21 462
7252.01 491
7252.81 468
7253.62 559
7254.42 583
7255.23 500
7256.03 567
7256.83 514
7257.64 504
7258.44 547
7259.25 520
7260.05 534
7260.85 512
7261.66 554
7262.46 597
7263.27 611
7264.07 606
7264.87 592
7265.68 523
7266.48 542
7267.29 557
7268.09 632
7268.90 552
7269.70 585
7270.51 531
7271.31 567
7272.12 566
7272.92 555
7273.73 568
7274.53 563
7275.34 624
7276.14 619
7276.95 578
7277.75 634
7278.56 597
7279.36 590
7280.17 749
7280.97 730
7281.78 790
7282.58 1011
7283.39 1096
7284.19 1118
7285.00 1221
7285.80 1195
7286.61 1080
7287.41 1092
7288.22 1090
7289.03 965
7289.83 952
7290.64 800
7291.44 769
7292.25 775
7293.06 661
7293.86 709
7294.67 689
7295.47 650
7296.28 617
7297.09 637
7297.89 746
7298.70 637
7299.50 575
7300.31 611
7301.12 570
7301.92 570
7302.73 555
7303.54 631
7304.34 624
7305.15 584
7305.96 605
7306.76 639
7307.57 627
7308.38 577
7309.18 624
7309.99 648
7310.80 684
7311.60 730
7312.41 719
7313.22 729
7314.02 687
7314.83 716
7315.64 846
7316.45 887
7317.25 969
7318.06 1066
7318.87 1043
7319.67 1085
7320.48 1189
7321.29 1039
7322.10 972
7322.90 1038
7323.71 914
7324.52 811
7325.33 735
7326.14 798
7326.94 821
7327.75 768
7328.56 763
7329.37 682
7330.17 642
7330.98 685
7331.79 622
7332.60 660
7333.41 655
7334.22 668
7335.02 689
7335.83 708
7336.64 774
7337.45 654
7338.26 631
7339.07 595
7339.87 632
7340.68 612
7341.49 632
7342.30 609
7343.11 597
7343.92 561
7344.73 551
7345.53 567
7346.34 510
7347.15 589
7347.96 602
7348.77 511
7349.58 567
7350.39 567
7351.20 665
7352.01 609
7352.82 547
7353.62 555
7354.43 590
7355.24 499
7356.05 491
7356.86 503
7357.67 489
7358.48 469
7359.29 489
7360.10 526
7360.91 485
7361.72 531
7362.53 535
7363.34 551
7364.15 511
7364.96 465
7365.77 452
7366.58 507
7367.39 483
7368.20 583
7369.01 591
7369.82 448
7370.63 460
7371.44 459
7372.25 440
7373.06 553
7373.87 502
7374.68 538
7375.49 473
7376.30 519
7377.11 493
7377.92 493
7378.73 570
7379.54 545
7380.36 536
7381.17 507
7381.98 562
7382.79 629
7383.60 579
7384.41 506
7385.22 509
7386.03 534
7386.84 560
7387.65 508
7388.46 540
7389.28 496
7390.09 492
7390.90 532
7391.71 456
7392.52 489
7393.33 545
7394.14 483
7394.96 466
7395.77 476
7396.58 467
7397.39 451
7398.20 453
7399.01 496
7399.83 597
7400.64 610
7401.45 510
7402.26 459
7403.07 485
7403.89 497
7404.70 493
7405.51 472
7406.32 464
7407.13 476
7407.95 467
7408.76 484
7409.57 498
7410.38 463
7411.20 432
7412.01 449
7412.82 546
7413.63 549
7414.45 462
7415.26 522
7416.07 428
7416.88 404
7417.70 418
7418.51 410
7419.32 464
7420.14 499
7420.95 423
7421.76 428
7422.57 503
7423.39 453
7424.20 438
7425.01 496
7425.83 519
7426.64 522
7427.45 479
7428.27 435
7429.08 425
7429.89 465
7430.71 553
7431.52 618
7432.33 600
7433.15 534
7433.96 552
7434.78 550
7435.59 484
7436.40 452
7437.22 481
7438.03 511
7438.84 497
7439.66 476
7440.47 492
7441.29 461
7442.10 432
7442.91 504
7443.73 452
7444.54 424
7445.36 461
7446.17 477
7446.99 420
7447.80 417
7448.62 505
7449.43 497
7450.24 455
7451.06 406
7451.87 426
7452.69 428
7453.50 427
7454.32 424
7455.13 436
7455.95 443
7456.76 425
7457.58 464
7458.39 478
7459.21 463
7460.02 481
7460.84 493
7461.65 453
7462.47 453
7463.28 512
7464.10 500
7464.91 471
7465.73 425
7466.54 426
7467.36 461
7468.18 403
7468.99 444
7469.81 427
7470.62 400
7471.44 431
7472.25 504
7473.07 462
7473.89 411
7474.70 401
7475.52 392
7476.33 446
7477.15 455
7477.97 485
7478.78 427
7479.60 495
7480.41 443
7481.23 457
7482.05 373
7482.86 391
7483.68 439
7484.50 406
7485.31 431
7486.13 435
7486.95 422
7487.76 447
7488.58 384
7489.40 426
7490.21 461
7491.03 467
7491.85 433
7492.66 407
7493.48 406
7494.30 381
7495.11 435
7495.93 428
7496.75 408
7497.57 429
7498.38 423
7499.20 467
7500.02 450
7500.83 467
7501.65 448
7502.47 413
7503.29 470
7504.10 442
7504.92 415
7505.74 506
7506.56 458
7507.37 462
7508.19 415
7509.01 410
7509.83 471
7510.65 410
7511.46 411
7512.28 436
7513.10 409
7513.92 329
7514.74 383
7515.55 432
7516.37 420
7517.19 412
7518.01 444
7518.83 402
7519.64 367
7520.46 391
7521.28 355
7522.10 403
7522.92 377
7523.74 362
7524.56 392
7525.37 421
7526.19 413
7527.01 421
7527.83 353
7528.65 371
7529.47 410
7530.29 424
7531.11 452
7531.93 384
7532.74 349
7533.56 409
7534.38 380
7535.20 413
7536.02 356
7536.84 362
7537.66 424
7538.48 413
7539.30 373
7540.12 470
7540.94 450
7541.76 421
7542.58 391
7543.40 410
7544.22 414
7545.04 444
7545.86 447
7546.68 392
7547.50 385
7548.32 427
7549.14 440
7549.96 436
7550.78 481
7551.60 446
7552.42 477
7553.24 437
7554.06 378
7554.88 411
7555.70 454
7556.52 453
7557.34 427
7558.16 436
7558.98 401
7559.80 451
7560.62 469
7561.44 458
7562.26 423
7563.08 389
7563.90 394
7564.72 454
7565.54 431
7566.36 431
7567.19 415
7568.01 403
7568.83 392
7569.65 419
7570.47 426
7571.29 437
7572.11 442
7572.93 416
7573.76 434
7574.58 394
7575.40 344
7576.22 447
7577.04 424
7577.86 412
7578.68 459
7579.51 451
7580.33 460
7581.15 459
7581.97 490
7582.79 481
7583.61 503
7584.44 491
7585.26 481
7586.08 476
7586.90 474
7587.72 495
7588.55 441
7589.37 437
7590.19 525
7591.01 483
7591.83 490
7592.66 514
7593.48 519
7594.30 510
7595.12 462
7595.95 489
7596.77 596
7597.59 523
7598.41 462
7599.24 495
7600.06 500
7600.88 474
7601.71 504
7602.53 551
7603.35 581
7604.17 627
7605.00 642
7605.82 688
7606.64 611
7607.47 625
7608.29 613
7609.11 618
7609.94 567
7610.76 573
7611.58 511
7612.41 508
7613.23 563
7614.05 561
7614.88 586
7615.70 583
7616.52 700
7617.35 558
7618.17 662
7619.00 633
7619.82 662
7620.64 702
7621.47 589
7622.29 594
7623.11 599
7623.94 640
7624.76 541
7625.59 534
7626.41 593
7627.24 590
7628.06 615
7628.88 606
7629.71 653
7630.53 654
7631.36 635
7632.18 684
7633.01 662
7633.83 706
7634.66 616
7635.48 635
7636.30 690
7637.13 641
7637.95 637
7638.78 568
7639.60 482
7640.43 462
7641.25 464
7642.08 471
7642.90 456
7643.73 459
7644.55 445
7645.38 444
7646.20 466
7647.03 435
7647.85 432
7648.68 382
7649.51 415
7650.33 413
7651.16 456
7651.98 467
7652.81 444
7653.63 373
7654.46 408
7655.28 454
7656.11 478
7656.94 434
7657.76 454
7658.59 428
7659.41 434
7660.24 448
7661.07 399
7661.89 427
7662.72 367
7663.54 421
7664.37 424
7665.20 410
7666.02 424
7666.85 416
7667.68 430
7668.50 456
7669.33 417
7670.16 408
7670.98 449
7671.81 442
7672.64 426
7673.46 428
7674.29 388
7675.12 373
7675.94 392
7676.77 405
7677.60 393
7678.42 417
7679.25 409
7680.08 434
7680.90 401
7681.73 410
7682.56 421
7683.39 369
7684.21 397
7685.04 399
7685.87 414
7686.69 450
7687.52 379
7688.35 444
7689.18 422
7690.01 378
7690.83 443
7691.66 394
7692.49 341
7693.32 393
7694.14 410
7694.97 404
7695.80 461
7696.63 464
7697.46 461
7698.28 484
7699.11 443
7699.94 435
7700.77 497
7701.60 529
7702.42 480
7703.25 472
7704.08 422
7704.91 414
7705.74 547
7706.57 468
7707.39 415
7708.22 465
7709.05 480
7709.88 391
7710.71 419
7711.54 429
7712.37 419
7713.20 458
7714.02 439
7714.85 427
7715.68 384
7716.51 368
7717.34 368
7718.17 408
7719.00 403
7719.83 430
7720.66 453
7721.49 410
7722.32 419
7723.15 437
7723.97 378
7724.80 371
7725.63 375
7726.46 398
7727.29 441
7728.12 433
7728.95 365
7729.78 395
7730.61 351
7731.44 429
7732.27 457
7733.10 382
7733.93 366
7734.76 378
7735.59 407
7736.42 412
7737.25 388
7738.08 382
7738.91 375
7739.74 392
7740.57 409
7741.40 357
7742.23 365
7743.06 398
7743.89 371
7744.72 411
7745.56 477
7746.39 475
7747.22 472
7748.05 485
7748.88 510
7749.71 522
7750.54 474
7751.37 474
7752.20 472
7753.03 490
7753.86 420
7754.69 402
7755.53 368
7756.36 368
7757.19 352
7758.02 393
7758.85 363
7759.68 381
7760.51 402
7761.35 456
7762.18 453
7763.01 367
7763.84 355
7764.67 423
7765.50 392
7766.33 417
7767.17 389
7768.00 360
7768.83 418
7769.66 415
7770.49 388
7771.33 368
7772.16 409
7772.99 423
7773.82 420
7774.65 421
7775.49 393
7776.32 421
7777.15 429
7777.98 378
7778.82 377
7779.65 298
7780.48 410
7781.31 398
7782.15 335
7782.98 434
7783.81 353
7784.64 368
7785.48 406
7786.31 370
7787.14 402
7787.97 407
7788.81 420
7789.64 392
7790.47 382
7791.31 407
7792.14 419
7792.97 362
7793.81 364
7794.64 413
7795.47 418
7796.31 415
7797.14 419
7797.97 375
7798.81 370
7799.64 379
7800.47 395
7801.31 420
7802.14 430
7802.97 481
7803.81 429
7804.64 433
7805.47 428
7806.31 415
7807.14 474
7807.98 422
7808.81 433
7809.64 438
7810.48 417
7811.31 472
7812.15 496
7812.98 526
7813.82 470
7814.65 537
7815.48 500
7816.32 516
7817.15 492
7817.99 474
7818.82 537
7819.66 557
7820.49 551
7821.33 499
7822.16 472
7822.99 520
7823.83 500
7824.66 546
7825.50 580
7826.33 615
7827.17 542
7828.00 561
7828.84 622
7829.67 582
7830.51 529
7831.34 536
7832.18 508
7833.02 556
7833.85 576
7834.69 592
7835.52 589
7836.36 645
7837.19 631
7838.03 589
7838.86 545
7839.70 530
7840.53 481
7841.37 475
7842.21 471
7843.04 499
7843.88 536
7844.71 468
7845.55 563
7846.39 485
7847.22 487
7848.06 474
7848.89 510
7849.73 377
7850.57 442
7851.40 486
7852.24 462
7853.08 440
7853.91 443
7854.75 485
7855.58 517
7856.42 547
7857.26 552
7858.09 504
7858.93 521
7859.77 567
7860.60 590
7861.44 564
7862.28 551
7863.11 514
7863.95 519
7864.79 515
7865.63 507
7866.46 521
7867.30 505
7868.14 411
7868.97 468
7869.81 407
7870.65 469
7871.49 464
7872.32 446
7873.16 445
7874.00 580
7874.84 510
7875.67 492
7876.51 490
7877.35 477
7878.19 581
7879.02 612
7879.86 566
7880.70 626
7881.54 562
7882.38 536
7883.21 564
7884.05 527
7884.89 545
7885.73 570
7886.57 552
7887.40 583
7888.24 524
7889.08 498
7889.92 538
7890.76 554
7891.59 613
7892.43 581
7893.27 559
7894.11 528
7894.95 525
7895.79 560
7896.63 521
7897.47 502
7898.30 453
7899.14 522
7899.98 491
7900.82 519
7901.66 511
7902.50 510
7903.34 442
7904.18 474
7905.02 414
7905.85 435
7906.69 404
7907.53 400
7908.37 393
7909.21 488
7910.05 489
7910.89 513
7911.73 471
7912.57 487
7913.41 521
7914.25 472
7915.09 516
7915.93 559
7916.77 526
7917.61 473
7918.45 505
7919.29 511
7920.13 540
7920.97 533
7921.81 484
7922.65 455
7923.49 443
7924.33 438
7925.17 415
7926.01 416
7926.85 334
7927.69 387
7928.53 421
7929.37 438
7930.21 409
7931.05 413
7931.89 468
7932.73 369
7933.57 377
7934.41 384
7935.25 409
7936.09 409
7936.93 353
7937.78 366
7938.62 392
7939.46 434
7940.30 369
7941.14 389
7941.98 412
7942.82 409
7943.66 369
7944.50 434
7945.35 406
7946.19 429
7947.03 399
7947.87 381
7948.71 404
7949.55 499
7950.39 462
7951.24 423
7952.08 494
7952.92 477
7953.76 480
7954.60 508
7955.44 431
7956.29 484
7957.13 475
7957.97 506
7958.81 463
7959.65 484
7960.50 455
7961.34 530
7962.18 463
7963.02 400
7963.86 485
7964.71 551
7965.55 563
7966.39 557
7967.23 547
7968.08 602
7968.92 606
7969.76 544
7970.60 571
7971.45 503
7972.29 493
7973.13 471
7973.97 520
7974.82 504
7975.66 443
7976.50 467
7977.35 497
7978.19 504
7979.03 441
7979.87 408
7980.72 471
7981.56 455
7982.40 455
7983.25 500
7984.09 421
7984.93 421
7985.78 409
7986.62 454
7987.46 515
7988.31 448
7989.15 395
7990.00 419
7990.84 361
7991.68 374
7992.53 374
7993.37 357
7994.21 405
7995.06 412
7995.90 382
7996.75 386
7997.59 378
7998.43 447
7999.28 459
8000.12 397
8000.97 328
8001.81 361
8002.65 442
8003.50 382
8004.34 396
8005.19 472
8006.03 373
8006.88 377
8007.72 368
8008.57 417
8009.41 362
8010.26 372
8011.10 391
8011.95 326
8012.79 358
8013.63 348
8014.48 310
8015.32 304
8016.17 330
8017.01 304
8017.86 330
8018.70 321
8019.55 341
8020.40 311
8021.24 335
8022.09 358
8022.93 313
8023.78 385
8024.62 435
8025.47 337
8026.31 359
8027.16 309
8028.00 354
8028.85 336
8029.70 322
8030.54 348
8031.39 316
8032.23 340
8033.08 360
8033.92 371
8034.77 383
8035.62 368
8036.46 346
8037.31 367
8038.16 397
8039.00 402
8039.85 383
8040.69 391
8041.54 365
8042.39 312
8043.23 346
8044.08 337
8044.93 369
8045.77 331
8046.62 340
8047.47 286
8048.31 325
8049.16 379
8050.01 360
8050.85 329
8051.70 298
8052.55 382
8053.39 353
8054.24 326
8055.09 324
8055.94 324
8056.78 277
8057.63 334
8058.48 315
8059.32 282
8060.17 334
8061.02 315
8061.87 346
8062.71 294
8063.56 293
8064.41 310
8065.26 347
8066.10 339
8066.95 344
8067.80 318
8068.65 307
8069.49 386
8070.34 318
8071.19 325
8072.04 333
8072.89 351
8073.73 367
8074.58 393
8075.43 352
8076.28 340
8077.13 385
8077.98 299
8078.82 296
8079.67 294
8080.52 286
8081.37 308
8082.22 362
8083.07 323
8083.91 346
8084.76 357
8085.61 335
8086.46 303
8087.31 395
8088.16 344
8089.01 349
8089.86 353
8090.70 341
8091.55 309
8092.40 345
8093.25 342
8094.10 375
8094.95 320
8095.80 310
8096.65 283
8097.50 296
8098.35 332
8099.20 367
8100.05 362
8100.90 317
8101.74 349
8102.59 292
8103.44 346
8104.29 370
8105.14 348
8105.99 367
8106.84 311
8107.69 312
8108.54 317
8109.39 335
8110.24 302
8111.09 331
8111.94 304
8112.79 315
8113.64 362
8114.49 334
8115.34 362
8116.19 305
8117.04 338
8117.89 323
8118.74 358
8119.59 402
8120.45 347
8121.30 344
8122.15 364
8123.00 358
8123.85 350
8124.70 415
8125.55 393
8126.40 359
8127.25 354
8128.10 401
8128.95 417
8129.80 338
8130.65 404
8131.51 407
8132.36 375
8133.21 333
8134.06 390
8134.91 429
8135.76 328
8136.61 374
8137.46 360
8138.32 337
8139.17 365
8140.02 382
8140.87 417
8141.72 443
8142.57 401
8143.43 417
8144.28 360
8145.13 391
8145.98 386
8146.83 381
8147.68 425
8148.54 391
8149.39 376
8150.24 463
8151.09 486
8151.94 443
8152.80 502
8153.65 470
8154.50 470
8155.35 514
8156.21 512
8157.06 494
8157.91 521
8158.76 507
8159.62 509
8160.47 517
8161.32 408
8162.17 403
8163.03 438
8163.88 398
8164.73 298
8165.59 385
8166.44 389
8167.29 360
8168.14 376
8169.00 332
8169.85 347
8170.70 402
8171.56 433
8172.41 425
8173.26 404
8174.12 337
8174.97 336
8175.82 339
8176.68 354
8177.53 286
8178.38 330
8179.24 367
8180.09 432
8180.94 395
8181.80 446
8182.65 336
8183.51 334
8184.36 347
8185.21 330
8186.07 278
8186.92 341
8187.78 368
8188.63 348
8189.48 364
8190.34 321
8191.19 357
8192.05 300
8192.90 308
8193.75 334
8194.61 323
8195.46 314
8196.32 299
8197.17 291
8198.03 294
8198.88 318
8199.74 361
8200.59 284
8201.45 266
8202.30 308
8203.16 281
8204.01 320
8204.87 275
8205.72 286
8206.57 269
8207.43 295
8208.29 272
8209.14 330
8210.00 324
8210.85 341
8211.71 383
8212.56 384
8213.42 339
8214.27 321
8215.13 345
8215.98 331
8216.84 340
8217.69 309
8218.55 330
8219.41 339
8220.26 310
8221.12 284
8221.97 333
8222.83 345
8223.68 340
8224.54 311
8225.40 302
8226.25 302
8227.11 302
8227.96 341
8228.82 370
8229.68 381
8230.53 314
8231.39 362
8232.25 357
8233.10 338
8233.96 336
8234.82 325
8235.67 316
8236.53 297
8237.38 278
8238.24 304
8239.10 300
8239.95 301
8240.81 297
8241.67 332
8242.53 330
8243.38 284
8244.24 284
8245.10 308
8245.95 334
8246.81 323
8247.67 302
8248.52 301
8249.38 312
8250.24 321
8251.10 290
8251.95 286
8252.81 315
8253.67 406
8254.53 356
8255.38 352
8256.24 354
8257.10 311
8257.96 343
8258.81 359
8259.67 346
8260.53 351
8261.39 344
8262.25 302
8263.10 312
8263.96 353
8264.82 303
8265.68 343
8266.54 360
8267.39 361
8268.25 332
8269.11 294
8269.97 292
8270.83 320
8271.69 330
8272.54 304
8273.40 265
8274.26 273
8275.12 313
8275.98 324
8276.84 359
8277.70 333
8278.55 388
8279.41 295
8280.27 302
8281.13 330
8281.99 320
8282.85 345
8283.71 319
8284.57 334
8285.43 312
8286.29 292
8287.14 289
8288.00 338
8288.86 315
8289.72 364
8290.58 309
8291.44 308
8292.30 367
8293.16 457
8294.02 383
8294.88 351
8295.74 360
8296.60 399
8297.46 322
8298.32 264
8299.18 313
8300.04 356
8300.90 362
8301.76 318
8302.62 336
8303.48 308
8304.34 383
8305.20 361
8306.06 390
8306.92 410
8307.78 318
8308.64 331
8309.50 346
8310.36 326
8311.22 350
8312.08 356
8312.94 325
8313.80 343
8314.66 378
8315.52 390
8316.38 337
8317.24 391
8318.11 401
8318.97 360
8319.83 340
8320.69 336
8321.55 387
8322.41 359
8323.27 327
8324.13 323
8324.99 348
8325.85 310
8326.72 339
8327.58 358
8328.44 360
8329.30 347
8330.16 346
8331.02 331
8331.88 339
8332.75 335
8333.61 333
8334.47 307
8335.33 381
8336.19 335
8337.05 334
8337.92 312
8338.78 314
8339.64 326
8340.50 370
8341.36 317
8342.23 332
8343.09 368
8343.95 338
8344.81 345
8345.67 344
8346.54 407
8347.40 325
8348.26 310
8349.12 297
8349.99 298
8350.85 281
8351.71 337
8352.57 337
8353.44 334
8354.30 335
8355.16 331
8356.03 330
8356.89 341
8357.75 348
8358.61 322
8359.48 321
8360.34 352
8361.20 325
8362.07 316
8362.93 295
8363.79 282
8364.66 375
8365.52 334
8366.38 325
8367.25 282
8368.11 345
8368.97 344
8369.84 374
8370.70 359
8371.56 322
8372.43 317
8373.29 371
8374.15 326
8375.02 356
8375.88 279
8376.74 338
8377.61 346
8378.47 334
8379.34 355
8380.20 359
8381.06 294
8381.93 357
8382.79 386
8383.66 365
8384.52 360
8385.39 334
8386.25 342
8387.11 335
8387.98 345
8388.84 346
8389.71 379
8390.57 378
8391.44 382
8392.30 355
8393.17 391
8394.03 347
8394.90 383
8395.76 382
8396.63 313
8397.49 335
8398.36 351
8399.22 358
8400.09 338
8400.95 309
8401.82 365
8402.68 361
8403.55 369
8404.41 387
8405.28 369
8406.14 337
8407.01 351
8407.87 359
8408.74 311
8409.60 383
8410.47 390
8411.34 433
8412.20 409
8413.07 393
8413.93 396
8414.80 388
8415.66 434
8416.53 409
8417.40 465
8418.26 470
8419.13 450
8419.99 422
8420.86 490
8421.73 478
8422.59 439
8423.46 457
8424.32 502
8425.19 485
8426.06 484
8426.92 445
8427.79 492
8428.66 501
8429.52 442
8430.39 412
8431.26 471
8432.12 481
8432.99 485
8433.86 501
8434.72 484
8435.59 535
8436.46 481
8437.32 550
8438.19 518
8439.06 496
8439.93 506
8440.79 586
8441.66 630
8442.53 654
8443.39 668
8444.26 582
8445.13 595
8446.00 657
8446.86 598
8447.73 601
8448.60 592
8449.47 561
8450.33 633
8451.20 617
8452.07 652
8452.94 611
8453.81 662
8454.67 663
8455.54 718
8456.41 715
8457.28 751
8458.15 740
8459.01 735
8459.88 697
8460.75 706
8461.62 711
8462.49 758
8463.35 744
8464.22 759
8465.09 777
8465.96 842
8466.83 918
8467.70 1146
8468.57 1388
8469.43 1662
8470.30 1750
8471.17 1845
8472.04 1925
8472.91 1813
8473.78 1714
8474.65 1387
8475.52 1211
8476.38 1105
8477.25 965
8478.12 773
8478.99 691
8479.86 604
8480.73 630
8481.60 604
8482.47 559
8483.34 472
8484.21 451
8485.08 487
8485.95 520
8486.82 457
8487.69 452
8488.55 505
8489.42 497
8490.29 483
8491.16 523
8492.03 529
8492.90 425
8493.77 424
8494.64 439
8495.51 533
8496.38 425
8497.25 461
8498.12 418
8498.99 411
8499.86 454
8500.73 459
8501.60 487
8502.47 486
8503.34 495
8504.22 502
8505.09 428
8505.96 528
8506.83 509
8507.70 461
8508.57 424
8509.44 468
8510.31 523
8511.18 490
8512.05 528
8512.92 494
8513.79 464
8514.66 429
8515.53 429
8516.41 452
8517.28 425
8518.15 467
8519.02 526
8519.89 483
8520.76 516
8521.63 473
8522.50 453
8523.38 450
8524.25 512
8525.12 513
8525.99 511
8526.86 509
8527.73 497
8528.60 510
8529.48 433
8530.35 499
8531.22 528
8532.09 495
8532.96 533
8533.84 567
8534.71 499
8535.58 549
8536.45 555
8537.32 574
8538.20 540
8539.07 518
8539.94 490
8540.81 483
8541.68 489
8542.56 507
8543.43 509
8544.30 517
8545.17 494
8546.05 575
8546.92 560
8547.79 531
8548.67 578
8549.54 529
8550.41 553
8551.28 541
8552.16 569
8553.03 518
8553.90 616
8554.78 639
8555.65 574
8556.52 583
8557.39 561
8558.27 556
8559.14 507
8560.01 556
8560.89 573
8561.76 494
8562.63 451
8563.51 426
8564.38 437
8565.25 447
8566.13 412
8567.00 425
8567.88 435
8568.75 431
8569.62 410
8570.50 428
8571.37 441
8572.24 407
8573.12 537
8573.99 485
8574.87 426
8575.74 411
8576.61 460
8577.49 442
8578.36 471
8579.24 424
8580.11 420
8580.99 440
8581.86 382
8582.73 442
8583.61 427
8584.48 410
8585.36 442
8586.23 422
8587.11 405
8587.98 435
8588.86 395
8589.73 428
8590.61 427
8591.48 419
8592.36 404
8593.23 410
8594.11 411
8594.98 425
8595.86 422
8596.73 430
8597.61 418
8598.48 421
8599.36 422
8600.23 446
8601.11 448
8601.98 414
8602.86 412
8603.73 417
8604.61 434
8605.49 409
8606.36 423
8607.24 397
8608.11 419
8608.99 397
8609.86 401
8610.74 444
8611.62 499
8612.49 400
8613.37 427
8614.24 428
8615.12 492
8616.00 453
8616.87 434
8617.75 537
8618.62 468
8619.50 437
8620.38 531
8621.25 524
8622.13 521
8623.01 530
8623.88 554
8624.76 593
8625.64 608
8626.51 561
8627.39 529
8628.27 484
8629.14 533
8630.02 509
8630.90 548
8631.77 577
8632.65 536
8633.53 570
8634.40 563
8635.28 563
8636.16 542
8637.04 536
8637.91 584
8638.79 612
8639.67 624
8640.55 516
8641.42 571
8642.30 568
8643.18 596
8644.06 626
8644.93 684
8645.81 634
8646.69 668
8647.57 707
8648.44 738
8649.32 678
8650.20 616
8651.08 632
8651.96 732
8652.83 690
8653.71 680
8654.59 711
8655.47 753
8656.35 749
8657.22 723
8658.10 724
8658.98 738
8659.86 682
8660.74 709
8661.62 719
8662.49 785
8663.37 760
8664.25 776
8665.13 767
8666.01 789
8666.89 683
8667.77 746
8668.64 767
8669.52 840
8670.40 787
8671.28 906
8672.16 1037
8673.04 1021
8673.92 1135
8674.80 1208
8675.68 1200
8676.56 1187
8677.44 1042
8678.31 1143
8679.19 1050
8680.07 1003
8680.95 984
8681.83 1003
8682.71 980
8683.59 865
8684.47 988
8685.35 860
8686.23 957
8687.11 990
8687.99 1093
8688.87 1281
8689.75 1562
8690.63 1816
8691.51 2055
8692.39 2410
8693.27 2624
8694.15 2577
8695.03 2467
8695.91 2167
8696.79 1973
8697.67 1837
8698.55 1498
8699.43 1261
8700.31 1204
8701.19 1040
8702.07 839
8702.95 827
8703.83 734
8704.71 686
8705.59 716
8706.48 690
8707.36 660
8708.24 642
8709.12 613
8710.00 657
8710.88 600
8711.76 590
8712.64 596
8713.52 562
8714.40 580
8715.28 548
8716.17 494
8717.05 496
8717.93 564
8718.81 529
8719.69 491
8720.57 465
8721.45 535
8722.34 527
8723.22 503
8724.10 495
8724.98 549
8725.86 536
8726.74 540
8727.63 517
8728.51 580
8729.39 528
8730.27 513
8731.15 510
8732.04 492
8732.92 542
8733.80 560
8734.68 469
8735.56 473
8736.45 501
8737.33 461
8738.21 560
8739.09 507
8739.98 466
8740.86 496
8741.74 459
8742.62 472
8743.51 515
8744.39 497
8745.27 504
8746.15 518
8747.04 532
8747.92 527
8748.80 515
8749.69 524
8750.57 529
8751.45 540
8752.33 577
8753.22 546
8754.10 587
8754.98 600
8755.87 613
8756.75 598
8757.63 643
8758.52 697
8759.40 616
8760.28 638
8761.17 701
8762.05 624
8762.93 577
8763.82 649
8764.70 590
8765.59 616
8766.47 668
8767.35 674
8768.24 638
8769.12 627
8770.00 660
8770.89 674
8771.77 653
8772.66 640
8773.54 700
8774.42 699
8775.31 589
8776.19 619
8777.08 603
8777.96 587
8778.85 603
8779.73 600
8780.62 608
8781.50 637
8782.38 605
8783.27 629
8784.15 676
8785.04 679
8785.92 621
8786.81 572
8787.69 556
8788.58 540
8789.46 491
8790.35 565
8791.23 506
8792.12 482
8793.00 515
8793.89 517
8794.77 469
8795.66 515
8796.54 545
8797.43 529
8798.31 545
8799.20 516
8800.08 517
8800.97 533
8801.86 532
8802.74 498
8803.63 493
8804.51 486
8805.40 548
8806.28 526
8807.17 509
8808.06 483
8808.94 459
8809.83 450
8810.71 403
8811.60 415
8812.49 455
8813.37 502
8814.26 484
8815.14 453
8816.03 428
8816.92 444
8817.80 446
8818.69 462
8819.58 422
8820.46 439
8821.35 455
8822.24 482
8823.12 425
8824.01 396
8824.90 429
8825.78 408
8826.67 422
8827.56 404
8828.44 426
8829.33 428
8830.22 396
8831.10 417
8831.99 448
8832.88 431
8833.77 452
8834.65 434
8835.54 362
8836.43 360
8837.31 416
8838.20 387
8839.09 387
8839.98 371
8840.86 374
8841.75 420
8842.64 363
8843.53 413
8844.41 410
8845.30 397
8846.19 397
8847.08 430
8847.97 386
8848.85 377
8849.74 367
8850.63 398
8851.52 415
8852.41 400
8853.29 322
8854.18 349
8855.07 365
8855.96 331
8856.85 315
8857.74 319
8858.62 351
8859.51 366
8860.40 377
8861.29 356
8862.18 358
8863.07 387
8863.95 417
8864.84 363
8865.73 327
8866.62 348
8867.51 367
8868.40 360
8869.29 318
8870.18 350
8871.07 335
8871.95 378
8872.84 316
8873.73 371
8874.62 321
8875.51 263
8876.40 308
8877.29 332
8878.18 298
8879.07 320
8879.96 363
8880.85 375
8881.74 333
8882.63 362
8883.52 335
8884.41 351
8885.30 377
8886.19 334
8887.08 314
8887.97 276
8888.86 340
8889.75 341
8890.64 321
8891.53 303
8892.42 322
8893.31 298
8894.20 368
8895.09 352
8895.98 303
8896.87 308
8897.76 322
8898.65 328
8899.54 340
8900.43 324
8901.32 305
8902.21 333
8903.10 336
8903.99 302
8904.88 334
8905.77 296
8906.66 292
8907.55 330
8908.45 314
8909.34 321
8910.23 296
8911.12 283
8912.01 275
8912.90 277
8913.79 275
8914.68 299
8915.57 302
8916.47 315
8917.36 304
8918.25 336
8919.14 298
8920.03 295
8920.92 334
8921.81 300
8922.71 313
8923.60 302
8924.49 264
8925.38 290
8926.27 276
8927.16 269
8928.06 264
8928.95 273
8929.84 353
8930.73 331
8931.62 295
8932.52 299
8933.41 285
8934.30 289
8935.19 303
8936.09 272
8936.98 245
8937.87 250
8938.76 310
8939.65 311
8940.55 272
8941.44 239
8942.33 295
8943.23 330
8944.12 343
8945.01 289
8945.90 286
8946.80 259
8947.69 268
8948.58 281
8949.47 267
8950.37 284
8951.26 281
8952.15 303
8953.05 285
8953.94 275
8954.83 271
8955.73 265
8956.62 251
8957.51 267
8958.41 319
8959.30 251
8960.19 252
8961.09 303
8961.98 319
8962.87 326
8963.77 286
8964.66 270
8965.56 336
8966.45 312
8967.34 280
8968.24 285
8969.13 281
8970.03 291
8970.92 305
8971.81 313
8972.71 398
8973.60 296
8974.50 292
8975.39 259
8976.28 253
8977.18 251
8978.07 291
8978.97 310
8979.86 288
8980.76 261
8981.65 256
8982.55 312
8983.44 335
8984.33 269
8985.23 267
8986.12 282
8987.02 290
8987.91 291
8988.81 250
8989.70 266
8990.60 297
8991.49 272
8992.39 246
8993.28 253
8994.18 268
8995.07 273
8995.97 295
8996.87 316
8997.76 298
8998.66 271
8999.55 276
9000.45 272
9001.34 322
9002.24 248
9003.13 277
9004.03 292
9004.93 259
9005.82 302
9006.72 234
9007.61 238
9008.51 260
9009.40 291
9010.30 283
9011.20 242
9012.09 253
9012.99 270
9013.88 264
9014.78 304
9015.68 273
9016.57 262
9017.47 242
9018.37 224
9019.26 234
9020.16 323
9021.06 302
9021.95 218
9022.85 236
9023.75 257
9024.64 253
9025.54 249
9026.44 262
9027.33 266
9028.23 228
9029.13 256
9030.02 309
9030.92 276
9031.82 252
9032.71 288
9033.61 278
9034.51 261
9035.41 296
9036.30 287
9037.20 255
9038.10 218
9039.00 247
9039.89 313
9040.79 293
9041.69 270
9042.59 286
9043.48 359
9044.38 262
9045.28 258
9046.18 243
9047.07 313
9047.97 285
9048.87 312
9049.77 279
9050.67 279
9051.56 262
9052.46 243
9053.36 290
9054.26 261
9055.16 250
9056.06 246
9056.95 245
9057.85 281
9058.75 295
9059.65 280
9060.55 290
9061.45 278
9062.34 271
9063.24 281
9064.14 289
9065.04 288
9065.94 285
9066.84 240
9067.74 299
9068.64 275
9069.53 271
9070.43 272
9071.33 286
9072.23 306
9073.13 320
9074.03 303
9074.93 287
9075.83 273
9076.73 266
9077.63 233
9078.53 268
9079.43 265
9080.33 277
9081.23 290
9082.12 296
9083.02 283
9083.92 274
9084.82 289
9085.72 284
9086.62 273
9087.52 277
9088.42 252
9089.32 275
9090.22 285
9091.12 271
9092.02 343
9092.92 357
9093.82 271
9094.72 277
9095.62 251
9096.52 250
9097.42 276
9098.32 249
9099.22 244
9100.13 281
9101.03 282
9101.93 263
9102.83 255
9103.73 283
9104.63 231
9105.53 287
9106.43 341
9107.33 291
9108.23 288
9109.13 311
9110.03 306
9110.93 284
9111.84 284
9112.74 270
9113.64 278
9114.54 288
9115.44 263
9116.34 262
9117.24 292
9118.14 226
9119.05 294
9119.95 274
9120.85 261
9121.75 279
9122.65 240
9123.55 243
9124.45 258
9125.36 274
9126.26 271
9127.16 279
9128.06 306
9128.96 285
9129.87 268
9130.77 259
9131.67 237
9132.57 241
9133.47 230
9134.38 229
9135.28 290
9136.18 245
9137.08 249
9137.98 246
9138.89 233
9139.79 252
9140.69 237
9141.59 263
9142.50 264
9143.40 277
9144.30 241
9145.21 265
9146.11 294
9147.01 278
9147.91 272
9148.82 243
9149.72 286
9150.62 290
9151.53 249
9152.43 246
9153.33 265
9154.23 264
9155.14 256
9156.04 289
9156.94 243
9157.85 207
9158.75 237
9159.65 247
9160.56 293
9161.46 255
9162.36 281
9163.27 221
9164.17 242
9165.08 266
9165.98 302
9166.88 246
9167.79 241
9168.69 244
9169.59 249
9170.50 250
9171.40 243
9172.31 246
9173.21 216
9174.11 230
9175.02 233
9175.92 234
9176.83 248
9177.73 244
9178.64 208
9179.54 224
9180.44 271
9181.35 287
9182.25 258
9183.16 238
9184.06 237
9184.97 284
9185.87 289
9186.78 283
9187.68 252
9188.59 283
9189.49 259
9190.40 250
9191.30 241
9192.21 231
9193.11 291
9194.02 243
9194.92 254
9195.83 293
9196.73 276
9197.64 283
9198.54 263
9199.45 289
9200.35 262
9201.26 233
9202.16 279
9203.07 272
9203.98 248
9204.88 256
9205.79 294
9206.69 268
9207.60 246
9208.50 254
9209.41 271
9210.32 220
9211.22 272
9212.13 249
9213.03 219
9213.94 275
9214.85 246
9215.75 275
9216.66 216
9217.57 207
9218.47 255
9219.38 259
9220.28 237
9221.19 259
9222.10 249
9223.00 267
9223.91 252
9224.82 232
9225.72 221
9226.63 242
9227.54 252
9228.44 206
9229.35 228
9230.26 258
9231.16 246
9232.07 262
9232.98 276
9233.89 245
9234.79 266
9235.70 257
9236.61 272
9237.51 237
9238.42 242
9239.33 249
9240.24 281
9241.14 312
9242.05 252
9242.96 236
9243.87 230
9244.77 223
9245.68 260
9246.59 246
9247.50 271
9248.40 233
9249.31 189
9250.22 229
9251.13 185
9252.04 200
9252.94 210
9253.85 190
9254.76 232
9255.67 217
9256.58 268
9257.48 254
9258.39 218
9259.30 265
9260.21 259
9261.12 230
9262.03 294
9262.94 287
9263.84 250
9264.75 266
9265.66 255
9266.57 246
9267.48 253
9268.39 231
9269.30 218
9270.20 234
9271.11 254
9272.02 308
9272.93 240
9273.84 213
9274.75 236
9275.66 247
9276.57 238
9277.48 268
9278.39 301
9279.30 290
9280.21 251
9281.11 235
9282.02 214
9282.93 210
9283.84 235
9284.75 249
9285.66 264
9286.57 283
9287.48 235
9288.39 248
9289.30 235
9290.21 259
9291.12 268
9292.03 265
9292.94 264
9293.85 267
9294.76 312
9295.67 234
9296.58 259
9297.49 252
9298.40 218
9299.31 236
9300.22 249
9301.13 274
9302.04 280
9302.95 206
9303.86 229
9304.77 253
9305.69 242
9306.60 284
9307.51 219
9308.42 238
9309.33 296
9310.24 299
9311.15 281
9312.06 201
9312.97 277
9313.88 273
9314.79 293
9315.70 273
9316.62 238
9317.53 250
9318.44 259
9319.35 217
9320.26 246
9321.17 221
9322.08 232
9322.99 246
9323.91 255
9324.82 219
9325.73 256
9326.64 249
9327.55 264
9328.46 257
9329.38 234
9330.29 237
9331.20 235
9332.11 232
9333.02 230
9333.94 264
9334.85 264
9335.76 259
9336.67 290
9337.58 239
9338.50 275
9339.41 247
9340.32 291
9341.23 247
9342.15 240
9343.06 268
9343.97 221
9344.88 255
9345.80 265
9346.71 227
9347.62 239
9348.53 189
9349.45 198
9350.36 230
9351.27 284
9352.18 261
9353.10 266
9354.01 256
9354.92 260
9355.84 273
9356.75 214
9357.66 254
9358.58 254
9359.49 285
9360.40 227
9361.32 230
9362.23 228
9363.14 260
9364.06 253
9364.97 285
9365.88 306
9366.80 284
9367.71 246
9368.62 249
9369.54 274
9370.45 279
9371.37 264
9372.28 233
9373.19 257
9374.11 240
9375.02 258
9375.94 263
9376.85 265
9377.76 253
9378.68 240
9379.59 261
9380.51 243
9381.42 231
9382.33 218
9383.25 235
9384.16 252
9385.08 229
9385.99 274
9386.91 247
9387.82 251
9388.74 234
9389.65 232
9390.57 297
9391.48 287
9392.40 239
9393.31 247
9394.23 257
9395.14 256
9396.06 275
9396.97 238
9397.89 277
9398.80 280
9399.72 276
9400.63 305
9401.55 252
9402.46 335
9403.38 268
9404.29 285
9405.21 254
9406.12 259
9407.04 253
9407.95 238
9408.87 241
9409.79 259
9410.70 279
9411.62 223
9412.53 285
9413.45 296
9414.36 265
9415.28 269
9416.20 291
9417.11 269
9418.03 249
9418.95 275
9419.86 284
9420.78 264
9421.69 247
9422.61 226
9423.53 235
9424.44 292
9425.36 303
9426.28 305
9427.19 270
9428.11 282
9429.03 258
9429.94 301
9430.86 275
9431.78 343
9432.69 347
9433.61 286
9434.53 302
9435.44 331
9436.36 297
9437.28 315
9438.19 327
9439.11 337
9440.03 301
9440.95 329
9441.86 324
9442.78 297
9443.70 294
9444.62 322
9445.53 309
9446.45 296
9447.37 335
9448.29 331
9449.20 288
9450.12 353
9451.04 374
9451.96 407
9452.87 428
9453.79 432
9454.71 407
9455.63 393
9456.55 359
9457.46 416
9458.38 357
9459.30 325
9460.22 294
9461.14 312
9462.05 338
9462.97 332
9463.89 302
9464.81 260
9465.73 252
9466.65 311
9467.56 306
9468.48 250
9469.40 290
9470.32 284
9471.24 306
9472.16 262
9473.08 288
9473.99 322
9474.91 313
9475.83 293
9476.75 314
9477.67 276
9478.59 272
9479.51 301
9480.43 281
9481.35 271
9482.27 282
9483.19 267
9484.10 283
9485.02 324
9485.94 325
9486.86 318
9487.78 325
9488.70 315
9489.62 315
9490.54 280
9491.46 260
9492.38 307
9493.30 325
9494.22 342
9495.14 288
9496.06 300
9496.98 347
9497.90 280
9498.82 242
9499.74 227
9500.66 251
9501.58 265
9502.50 309
9503.42 298
9504.34 274
9505.26 325
9506.18 279
9507.10 326
9508.02 305
9508.94 304
9509.86 309
9510.78 324
9511.70 300
9512.63 384
9513.55 346
9514.47 295
9515.39 332
9516.31 366
9517.23 369
9518.15 313
9519.07 328
9519.99 329
9520.91 329
9521.83 268
9522.76 353
9523.68 318
9524.60 343
9525.52 327
9526.44 304
9527.36 334
9528.28 324
9529.21 330
9530.13 370
9531.05 375
9531.97 411
9532.89 441
9533.81 454
9534.74 464
9535.66 431
9536.58 434
9537.50 405
9538.42 389
9539.35 351
9540.27 342
9541.19 378
9542.11 302
9543.03 300
9543.96 347
9544.88 332
9545.80 325
9546.72 290
9547.64 278
9548.57 316
9549.49 314
9550.41 292
9551.33 265
9552.26 323
9553.18 291
9554.10 314
9555.03 274
9555.95 310
9556.87 308
9557.79 327
9558.72 308
9559.64 309
9560.56 301
9561.49 329
9562.41 324
9563.33 357
9564.26 317
9565.18 305
9566.10 311
9567.03 331
9567.95 306
9568.87 276
9569.80 333
9570.72 331
9571.64 303
9572.57 315
9573.49 334
9574.41 331
9575.34 332
9576.26 352
9577.18 306
9578.11 344
9579.03 388
9579.96 361
9580.88 356
9581.80 320
9582.73 335
9583.65 329
9584.58 329
9585.50 329
9586.43 301
9587.35 300
9588.27 357
9589.20 351
9590.12 352
9591.05 358
9591.97 380
9592.90 337
9593.82 373
9594.75 383
9595.67 379
9596.60 357
9597.52 376
9598.45 385
9599.37 403
9600.29 397
9601.22 401
9602.14 384
9603.07 351
9604.00 358
9604.92 399
9605.85 387
9606.77 334
9607.70 390
9608.62 369
9609.55 368
9610.47 415
9611.40 443
9612.32 422
9613.25 392
9614.17 426
9615.10 435
9616.03 424
9616.95 424
9617.88 405
9618.80 328
9619.73 435
9620.65 402
9621.58 392
9622.51 405
9623.43 465
9624.36 470
9625.29 422
9626.21 457
9627.14 496
9628.06 478
9628.99 467
9629.92 463
9630.84 476
9631.77 447
9632.70 453
9633.62 487
9634.55 498
9635.48 522
9636.40 498
9637.33 482
9638.26 483
9639.18 485
9640.11 481
9641.04 496
9641.96 485
9642.89 524
9643.82 507
9644.74 507
9645.67 548
9646.60 605
9647.53 609
9648.45 605
9649.38 608
9650.31 698
9651.24 614
9652.16 609
9653.09 683
9654.02 647
9654.95 664
9655.87 631
9656.80 660
9657.73 591
9658.66 688
9659.58 645
9660.51 654
9661.44 593
9662.37 593
9663.30 608
9664.22 654
9665.15 652
9666.08 634
9667.01 634
9667.94 688
9668.86 649
9669.79 735
9670.72 767
9671.65 638
9672.58 733
9673.51 655
9674.43 677
9675.36 683
9676.29 638
9677.22 684
9678.15 690
9679.08 750
9680.01 752
9680.94 841
9681.86 782
9682.79 701
9683.72 747
9684.65 747
9685.58 715
9686.51 689
9687.44 757
9688.37 767
9689.30 747
9690.23 735
9691.16 737
9692.08 829
9693.01 841
9693.94 852
9694.87 837
9695.80 934
9696.73 966
9697.66 1101
9698.59 1273
9699.52 1210
9700.45 1308
9701.38 1289
9702.31 1194
9703.24 1114
9704.17 1046
9705.10 953
9706.03 959
9706.96 933
9707.89 823
9708.82 799
9709.75 823
9710.68 866
9711.61 774
9712.54 825
9713.47 855
9714.40 872
9715.33 928
9716.26 829
9717.19 879
9718.12 839
9719.06 794
9719.99 753
9720.92 705
9721.85 696
9722.78 643
9723.71 622
9724.64 627
9725.57 602
9726.50 649
9727.43 574
9728.36 551
9729.30 618
9730.23 610
9731.16 681
9732.09 631
9733.02 599
9733.95 644
9734.88 657
9735.81 691
9736.75 574
9737.68 634
9738.61 630
9739.54 614
9740.47 582
9741.40 589
9742.34 542
9743.27 573
9744.20 501
9745.13 537
9746.06 539
9747.00 513
9747.93 500
9748.86 509
9749.79 519
9750.72 534
9751.66 529
9752.59 562
9753.52 516
9754.45 499
9755.39 578
9756.32 529
9757.25 500
9758.18 581
9759.12 590
9760.05 588
9760.98 528
9761.91 547
9762.85 554
9763.78 598
9764.71 597
9765.64 605
9766.58 533
9767.51 519
9768.44 513
9769.38 491
9770.31 485
9771.24 607
9772.18 571
9773.11 606
9774.04 611
9774.98 597
9775.91 669
9776.84 590
9777.78 566
9778.71 583
9779.64 623
9780.58 612
9781.51 613
9782.44 618
9783.38 601
9784.31 606
9785.25 630
9786.18 620
9787.11 589
9788.05 595
9788.98 608
9789.92 473
9790.85 537
9791.78 584
9792.72 582
9793.65 567
9794.59 559
9795.52 569
9796.46 568
9797.39 596
9798.32 664
9799.26 577
9800.19 557
9801.13 559
9802.06 594
9803.00 548
9803.93 556
9804.87 551
9805.80 510
9806.74 524
9807.67 498
9808.61 547
9809.54 464
9810.48 449
9811.41 454
9812.35 432
9813.28 427
9814.22 439
9815.15 405
9816.09 458
9817.02 499
9817.96 448
9818.89 448
9819.83 426
9820.76 435
9821.70 442
9822.64 458
9823.57 390
9824.51 444
9825.44 465
9826.38 478
9827.31 420
9828.25 409
9829.19 398
9830.12 417
9831.06 392
9831.99 406
9832.93 427
9833.87 461
9834.80 427
9835.74 430
9836.68 447
9837.61 410
9838.55 393
9839.48 443
9840.42 416
9841.36 396
9842.29 416
9843.23 417
9844.17 385
9845.10 386
9846.04 436
9846.98 447
9847.91 449
9848.85 415
9849.79 455
9850.72 408
9851.66 380
9852.60 442
9853.54 389
9854.47 427
9855.41 456
9856.35 497
9857.28 445
9858.22 434
9859.16 443
9860.10 425
9861.03 419
9861.97 462
9862.91 416
9863.85 408
9864.78 424
9865.72 408
9866.66 415
9867.60 386
9868.54 376
9869.47 409
9870.41 401
9871.35 416
9872.29 403
9873.22 461
9874.16 364
9875.10 374
9876.04 406
9876.98 367
9877.92 381
9878.85 380
9879.79 385
9880.73 408
9881.67 448
9882.61 420
9883.55 417
9884.48 414
9885.42 349
9886.36 372
9887.30 336
9888.24 402
9889.18 406
9890.12 370
9891.06 376
9891.99 374
9892.93 417
9893.87 449
9894.81 397
9895.75 373
9896.69 427
9897.63 402
9898.57 402
9899.51 372
9900.45 407
9901.39 380
9902.33 371
9903.27 409
9904.20 371
9905.14 401
9906.08 389
9907.02 416
9907.96 397
9908.90 393
9909.84 433
9910.78 411
9911.72 461
9912.66 417
9913.60 428
9914.54 424
9915.48 410
9916.42 468
9917.36 412
9918.30 452
9919.24 452
9920.18 471
9921.12 457
9922.06 448
9923.00 484
9923.94 599
9924.88 683
9925.83 675
9926.77 794
9927.71 818
9928.65 859
9929.59 823
9930.53 742
9931.47 686
9932.41 664
9933.35 555
9934.29 535
9935.23 444
9936.17 438
9937.12 405
9938.06 419
9939.00 394
9939.94 401
9940.88 403
9941.82 383
9942.76 368
9943.70 358
9944.65 425
9945.59 371
9946.53 376
9947.47 429
9948.41 381
9949.35 356
9950.29 370
9951.24 369
9952.18 387
9953.12 396
9954.06 440
9955.00 381
9955.95 384
9956.89 374
9957.83 404
9958.77 352
9959.71 351
9960.66 365
9961.60 372
9962.54 370
9963.48 345
9964.43 292
9965.37 364
9966.31 341
9967.25 415
9968.20 367
9969.14 323
9970.08 372
9971.02 414
9971.97 384
9972.91 401
9973.85 343
9974.79 312
9975.74 395
9976.68 380
9977.62 400
9978.57 380
9979.51 353
9980.45 354
9981.40 389
9982.34 412
9983.28 359
9984.23 350
9985.17 369
9986.11 340
9987.06 329
9988.00 363
9988.94 366
9989.89 353
9990.83 378
9991.77 365
9992.72 329
9993.66 365
9994.60 294
9995.55 359
9996.49 373
9997.44 404
9998.38 369
9999.32 381
10000.27 385
10001.21 416
10002.16 356
10003.10 391
10004.04 378
10004.99 395
10005.93 335
10006.88 343
10007.82 376
10008.77 364
10009.71 359
10010.66 338
10011.60 366
10012.54 330
10013.49 350
10014.43 360
10015.38 349
10016.32 326
10017.27 331
10018.21 375
10019.16 374
10020.10 384
10021.05 356
10021.99 409
10022.94 305
10023.88 352
10024.83 308
10025.77 318
10026.72 354
10027.67 345
10028.61 306
10029.56 306
10030.50 298
10031.45 318
10032.39 298
10033.34 324
10034.28 345
10035.23 401
10036.18 365
10037.12 328
10038.07 369
10039.01 290
10039.96 352
10040.90 411
10041.85 293
10042.80 295
10043.74 297
10044.69 346
10045.64 334
10046.58 326
10047.53 338
10048.47 342
10049.42 280
10050.37 288
10051.31 308
10052.26 319
10053.21 375
10054.15 307
10055.10 343
10056.05 351
10056.99 372
10057.94 359
10058.89 360
10059.83 390
10060.78 369
10061.73 385
10062.67 340
10063.62 359
10064.57 316
10065.52 273
10066.46 291
10067.41 249
10068.36 255
10069.30 275
10070.25 297
10071.20 323
10072.15 308
10073.09 314
10074.04 336
10074.99 303
10075.94 334
10076.88 333
10077.83 333
10078.78 276
10079.73 296
10080.68 303
10081.62 308
10082.57 335
10083.52 325
10084.47 294
10085.42 284
10086.36 300
10087.31 280
10088.26 309
10089.21 273
10090.16 296
10091.11 341
10092.05 297
10093.00 252
10093.95 267
10094.90 270
10095.85 273
10096.80 267
10097.75 312
10098.69 298
10099.64 328
10100.59 326
10101.54 267
10102.49 281
10103.44 293
10104.39 298
10105.34 290
10106.28 285
10107.23 270
10108.18 268
10109.13 269
10110.08 271
10111.03 261
10111.98 267
10112.93 298
10113.88 309
10114.83 285
10115.78 251
10116.73 294
10117.68 252
10118.63 273
10119.58 288
10120.53 297
10121.48 241
10122.43 253
10123.38 260
10124.33 237
10125.28 296
10126.23 302
10127.18 305
10128.13 302
10129.08 273
10130.03 242
10130.98 213
10131.93 260
10132.88 299
10133.83 245
10134.78 238
10135.73 274
10136.68 261
10137.63 274
10138.58 285
10139.53 287
10140.48 284
10141.43 289
10142.38 244
10143.33 272
10144.28 318
10145.23 273
10146.19 276
10147.14 289
10148.09 272
10149.04 248
10149.99 302
10150.94 298
10151.89 312
10152.84 272
10153.79 279
10154.75 276
10155.70 307
10156.65 300
10157.60 276
10158.55 280
10159.50 273
10160.46 308
10161.41 317
10162.36 307
10163.31 288
10164.26 268
10165.21 279
10166.17 350
10167.12 287
10168.07 314
10169.02 280
10169.97 241
10170.93 272
10171.88 334
10172.83 327
10173.78 306
10174.73 300
10175.69 301
10176.64 329
10177.59 336
10178.54 357
10179.50 314
10180.45 276
10181.40 307
10182.35 331
10183.31 338
10184.26 327
10185.21 307
10186.17 347
10187.12 308
10188.07 345
10189.02 341
10189.98 324
10190.93 316
10191.88 307
10192.84 299
10193.79 343
10194.74 402
10195.70 386
10196.65 351
10197.60 357
10198.56 370
10199.51 380
10200.46 374
10201.42 367
10202.37 345
10203.32 407
10204.28 429
10205.23 410
10206.18 405
10207.14 429
10208.09 424
10209.05 422
10210.00 361
10210.95 455
10211.91 436
10212.86 361
10213.82 297
10214.77 349
10215.72 355
10216.68 344
10217.63 371
10218.59 370
10219.54 347
10220.50 372
10221.45 325
10222.41 284
10223.36 372
10224.31 348
10225.27 322
10226.22 300
10227.18 321
10228.13 283
10229.09 297
10230.04 310
10231.00 308
10231.95 312
10232.91 353
10233.86 328
10234.82 310
10235.77 324
10236.73 320
10237.68 297
10238.64 322
10239.59 341
10240.55 297
10241.50 299
10242.46 345
10243.42 302
10244.37 270
10245.33 281
10246.28 257
10247.24 265
10248.19 265
10249.15 253
10250.11 255
10251.06 290
10252.02 326
10252.97 285
10253.93 285
10254.89 301
10255.84 301
10256.80 258
10257.75 290
10258.71 308
10259.67 282
10260.62 264
10261.58 267
10262.54 264
10263.49 260
10264.45 237
10265.40 266
10266.36 266
10267.32 281
10268.27 249
10269.23 260
10270.19 251
10271.14 252
10272.10 230
10273.06 252
10274.02 225
10274.97 267
10275.93 248
10276.89 237
10277.84 258
10278.80 277
10279.76 299
10280.71 267
10281.67 253
10282.63 250
10283.59 244
10284.54 247
10285.50 245
10286.46 220
10287.42 244
10288.37 254
10289.33 256
10290.29 252
10291.25 235
10292.21 261
10293.16 241
10294.12 237
10295.08 247
10296.04 254
10296.99 239
10297.95 258
10298.91 241
10299.87 232
10300.83 224
10301.79 235
10302.74 231
10303.70 209
10304.66 230
10305.62 246
10306.58 291
10307.54 250
10308.49 222
10309.45 250
10310.41 253
10311.37 259
10312.33 232
10313.29 246
10314.25 223
10315.21 216
10316.16 254
10317.12 243
10318.08 227
10319.04 231
10320.00 248
10320.96 221
10321.92 217
10322.88 220
10323.84 230
10324.80 230
10325.76 209
10326.71 230
10327.67 231
10328.63 282
10329.59 257
10330.55 250
10331.51 223
10332.47 274
10333.43 264
10334.39 247
10335.35 267
10336.31 230
10337.27 230
10338.23 265
10339.19 243
10340.15 205
10341.11 270
10342.07 271
10343.03 236
10343.99 257
10344.95 224
10345.91 250
10346.87 226
10347.83 202
10348.79 229
10349.75 260
10350.71 269
10351.67 246
10352.63 227
10353.60 218
10354.56 212
10355.52 240
10356.48 202
10357.44 227
10358.40 205
10359.36 206
10360.32 239
10361.28 237
10362.24 232
10363.20 244
10364.17 280
10365.13 232
10366.09 209
10367.05 209
10368.01 268
10368.97 258
10369.93 274
10370.89 233
10371.86 210
10372.82 251
10373.78 249
10374.74 193
10375.70 203
10376.66 221
10377.63 266
10378.59 200
10379.55 229
10380.51 234
10381.47 196
10382.44 195
10383.40 205
10384.36 224
10385.32 221
10386.28 221
10387.25 220
10388.21 234
10389.17 216
10390.13 168
10391.10 203
10392.06 238
10393.02 196
10393.98 206
10394.94 221
10395.91 221
10396.87 226
10397.83 219
10398.80 220
10399.76 229
10400.72 238
10401.68 194
10402.65 248
10403.61 262
10404.57 213
10405.54 210
10406.50 224
10407.46 231
10408.43 247
10409.39 230
10410.35 220
10411.32 233
10412.28 199
10413.24 169
10414.21 180
10415.17 263
10416.13 237
10417.10 240
10418.06 254
10419.02 252
10419.99 269
10420.95 258
10421.91 240
10422.88 218
10423.84 208
10424.81 213
10425.77 281
10426.73 212
10427.70 210
10428.66 232
10429.63 196
10430.59 150
10431.56 186
10432.52 208
10433.48 215
10434.45 201
10435.41 211
10436.38 199
10437.34 188
10438.31 208
10439.27 200
10440.24 210
10441.20 229
10442.16 228
10443.13 186
10444.09 201
10445.06 156
10446.02 157
10446.99 224
10447.95 226
10448.92 198
10449.88 179
10450.85 194
10451.81 222
10452.78 241
10453.75 158
10454.71 184
10455.68 221
10456.64 219
10457.61 203
10458.57 211
10459.54 238
10460.50 212
10461.47 199
10462.43 176
10463.40 192
10464.37 199
10465.33 190
10466.30 226
10467.26 216
10468.23 207
10469.20 228
10470.16 213
10471.13 212
10472.09 191
10473.06 171
10474.03 241
10474.99 220
10475.96 203
10476.93 195
10477.89 188
10478.86 225
10479.82 185
10480.79 172
10481.76 172
10482.72 216
10483.69 208
10484.66 193
10485.62 205
10486.59 178
10487.56 191
10488.52 216
10489.49 207
10490.46 195
10491.43 191
10492.39 241
10493.36 212
10494.33 203
10495.29 194
10496.26 186
10497.23 189
10498.20 193
10499.16 167
10500.13 177
10501.10 170
10502.07 185
10503.03 222
10504.00 236
10504.97 171
10505.94 169
10506.90 195
10507.87 173
10508.84 164
10509.81 187
10510.78 223
10511.74 188
10512.71 198
10513.68 185
10514.65 239
10515.62 191
10516.58 191
10517.55 203
10518.52 225
10519.49 202
10520.46 167
10521.43 176
10522.39 177
10523.36 177
10524.33 205
10525.30 209
10526.27 214
10527.24 207
10528.21 199
10529.17 202
10530.14 212
10531.11 191
10532.08 218
10533.05 223
10534.02 179
10534.99 172
10535.96 186
10536.93 191
10537.90 185
10538.86 224
10539.83 187
10540.80 213
10541.77 181
10542.74 179
10543.71 216
10544.68 204
10545.65 219
10546.62 196
10547.59 207
10548.56 210
10549.53 193
10550.50 213
10551.47 207
10552.44 212
10553.41 191
10554.38 216
10555.35 197
10556.32 224
10557.29 183
10558.26 214
10559.23 182
10560.20 187
10561.17 181
10562.14 201
10563.11 237
10564.08 189
10565.05 206
10566.02 217
10566.99 220
10567.96 208
10568.93 222
10569.90 202
10570.87 229
10571.84 198
10572.82 215
10573.79 212
10574.76 196
10575.73 169
10576.70 186
10577.67 182
10578.64 231
10579.61 231
10580.58 194
10581.55 197
10582.53 242
10583.50 231
10584.47 222
10585.44 172
10586.41 173
10587.38 166
10588.35 229
10589.33 220
10590.30 210
10591.27 221
10592.24 165
10593.21 175
10594.18 165
10595.16 207
10596.13 197
10597.10 196
10598.07 208
10599.04 179
10600.01 182
10600.99 205
10601.96 212
10602.93 212
10603.90 201
10604.88 213
10605.85 217
10606.82 212
10607.79 217
10608.77 213
10609.74 229
10610.71 236
10611.68 200
10612.66 224
10613.63 223
10614.60 209
10615.57 216
10616.55 253
10617.52 220
10618.49 245
10619.46 231
10620.44 245
10621.41 225
10622.38 234
10623.36 237
10624.33 232
10625.30 231
10626.28 231
10627.25 229
10628.22 205
10629.20 232
10630.17 236
10631.14 211
10632.12 221
10633.09 223
10634.06 231
10635.04 226
10636.01 287
10636.99 257
10637.96 291
10638.93 252
10639.91 248
10640.88 260
10641.85 311
10642.83 277
10643.80 301
10644.78 319
10645.75 243
10646.72 211
10647.70 245
10648.67 222
10649.65 223
10650.62 234
10651.60 206
10652.57 193
10653.55 213
10654.52 213
10655.49 211
10656.47 226
10657.44 220
10658.42 226
10659.39 207
10660.37 194
10661.34 200
10662.32 170
10663.29 150
10664.27 187
10665.24 189
10666.22 201
10667.19 206
10668.17 186
10669.14 229
10670.12 204
10671.09 223
10672.07 221
10673.04 226
10674.02 193
10675.00 193
10675.97 167
10676.95 189
10677.92 219
10678.90 188
10679.87 187
10680.85 201
10681.82 182
10682.80 208
10683.78 219
10684.75 201
10685.73 199
10686.70 255
10687.68 231
10688.66 233
10689.63 205
10690.61 202
10691.58 215
10692.56 216
10693.54 205
10694.51 197
10695.49 190
10696.47 180
10697.44 210
10698.42 187
10699.40 223
10700.37 222
10701.35 222
10702.33 249
10703.30 226
10704.28 147
10705.26 221
10706.23 234
10707.21 202
10708.19 187
10709.16 225
10710.14 239
10711.12 201
10712.10 173
10713.07 180
10714.05 190
10715.03 203
10716.01 224
10716.98 191
10717.96 202
10718.94 200
10719.91 184
10720.89 172
10721.87 187
10722.85 193
10723.83 182
10724.80 215
10725.78 195
10726.76 183
10727.74 195
10728.71 188
10729.69 179
10730.67 196
10731.65 222
10732.63 194
10733.60 180
10734.58 160
10735.56 196
10736.54 199
10737.52 173
10738.50 174
10739.47 162
10740.45 201
10741.43 231
10742.41 223
10743.39 186
10744.37 195
10745.35 210
10746.32 217
10747.30 239
10748.28 152
10749.26 200
10750.24 195
10751.22 173
10752.20 196
10753.18 172
10754.16 178
10755.14 187
10756.11 214
10757.09 228
10758.07 178
10759.05 206
10760.03 218
10761.01 196
10761.99 218
10762.97 213
10763.95 228
10764.93 241
10765.91 209
10766.89 222
10767.87 199
10768.85 206
10769.83 209
10770.81 199
10771.79 202
10772.77 198
10773.75 214
10774.73 212
10775.71 226
10776.69 231
10777.67 210
10778.65 194
10779.63 206
10780.61 184
10781.59 195
10782.57 212
10783.55 170
10784.53 185
10785.51 206
10786.49 207
10787.47 189
10788.45 194
10789.43 221
10790.41 217
10791.39 230
10792.38 182
10793.36 202
10794.34 241
10795.32 217
10796.30 225
10797.28 215
10798.26 222
10799.24 187
10800.22 204
10801.21 216
10802.19 197
10803.17 187
10804.15 186
10805.13 227
10806.11 243
10807.09 221
10808.07 254
10809.06 239
10810.04 226
10811.02 247
10812.00 211
10812.98 226
10813.97 253
10814.95 236
10815.93 228
10816.91 200
10817.89 199
10818.87 210
10819.86 208
10820.84 224
10821.82 238
10822.80 226
10823.79 189
10824.77 209
10825.75 224
10826.73 191
10827.72 222
10828.70 203
10829.68 218
10830.66 210
10831.65 200
10832.63 233
10833.61 204
10834.59 211
10835.58 265
10836.56 237
10837.54 226
10838.52 222
10839.51 235
10840.49 285
10841.47 240
10842.46 240
10843.44 243
10844.42 247
10845.41 250
10846.39 278
10847.37 235
10848.36 242
10849.34 254
10850.32 242
10851.31 230
10852.29 239
10853.27 268
10854.26 282
10855.24 227
10856.23 258
10857.21 246
10858.19 278
10859.18 252
10860.16 219
10861.14 255
10862.13 257
10863.11 268
10864.10 236
10865.08 288
10866.07 268
10867.05 299
10868.03 293
10869.02 297
10870.00 307
10870.99 284
10871.97 261
10872.96 270
10873.94 283
10874.92 297
10875.91 268
10876.89 254
10877.88 288
10878.86 289
10879.85 274
10880.83 272
10881.82 307
10882.80 315
10883.79 320
10884.77 284
10885.76 347
10886.74 331
10887.73 257
10888.71 333
10889.70 322
10890.68 313
10891.67 295
10892.65 316
10893.64 318
10894.63 291
10895.61 278
10896.60 319
10897.58 296
10898.57 325
10899.55 326
10900.54 392
10901.53 378
10902.51 344
10903.50 347
10904.48 333
10905.47 328
10906.46 305
10907.44 335
10908.43 341
10909.41 356
10910.40 388
10911.39 406
10912.37 419
10913.36 391
10914.34 370
10915.33 370
10916.32 383
10917.30 419
10918.29 400
10919.28 422
10920.26 396
10921.25 403
10922.24 442
10923.22 393
10924.21 398
10925.20 412
10926.18 404
10927.17 411
10928.16 402
10929.15 433
10930.13 449
10931.12 443
10932.11 413
10933.09 466
10934.08 446
10935.07 466
10936.06 428
10937.04 451
10938.03 455
10939.02 471
10940.01 441
10940.99 466
10941.98 447
10942.97 486
10943.96 501
10944.94 519
10945.93 544
10946.92 512
10947.91 537
10948.90 532
10949.88 550
10950.87 544
10951.86 559
10952.85 620
10953.84 661
10954.82 661
10955.81 726
10956.80 725
10957.79 868
10958.78 857
10959.77 779
10960.75 743
10961.74 756
10962.73 743
10963.72 694
10964.71 604
10965.70 651
10966.69 648
10967.68 631
10968.66 634
10969.65 573
10970.64 567
10971.63 570
10972.62 595
10973.61 559
10974.60 583
10975.59 539
10976.58 573
10977.57 575
10978.55 520
10979.54 537
10980.53 573
10981.52 602
10982.51 595
10983.50 560
10984.49 601
10985.48 571
10986.47 616
10987.46 610
10988.45 611
10989.44 696
10990.43 733
10991.42 703
10992.41 667
10993.40 611
10994.39 681
10995.38 883
10996.37 906
10997.36 1007
10998.35 1049
10999.34 1041
11000.33 1095
11001.32 1151
11002.31 1125
11003.30 1121
11004.29 958
11005.28 900
11006.27 819
11007.26 721
11008.25 673
11009.24 638
11010.24 621
11011.23 563
11012.22 564
11013.21 539
11014.20 527
11015.19 542
11016.18 534
11017.17 517
11018.16 504
11019.15 478
11020.14 481
11021.14 485
11022.13 491
11023.12 443
11024.11 436
11025.10 393
11026.09 450
11027.08 414
11028.08 418
11029.07 435
11030.06 359
11031.05 375
11032.04 407
11033.03 423
11034.03 377
11035.02 374
11036.01 396
11037.00 346
11037.99 378
11038.99 411
11039.98 390
11040.97 376
11041.96 374
11042.95 392
11043.95 364
11044.94 345
11045.93 360
11046.92 363
11047.92 367
11048.91 340
11049.90 321
11050.89 369
11051.89 341
11052.88 321
11053.87 295
11054.86 346
11055.86 405
11056.85 391
11057.84 343
11058.83 301
11059.83 286
11060.82 344
11061.81 332
11062.81 329
11063.80 323
11064.79 361
11065.79 338
11066.78 331
11067.77 354
11068.77 346
11069.76 351
11070.75 345
11071.75 370
11072.74 391
11073.73 361
11074.73 353
11075.72 325
11076.71 364
11077.71 343
11078.70 343
11079.70 348
11080.69 308
11081.68 299
11082.68 330
11083.67 355
11084.67 353
11085.66 338
11086.65 340
11087.65 343
11088.64 306
11089.64 295
11090.63 315
11091.63 325
11092.62 328
11093.61 303
11094.61 320
11095.60 330
11096.60 322
11097.59 276
11098.59 302
11099.58 350
11100.58 322
11101.57 324
11102.57 307
11103.56 297
11104.56 292
11105.55 295
11106.55 281
11107.54 289
11108.54 262
11109.53 260
11110.53 321
11111.52 325
11112.52 277
11113.51 252
11114.51 253
11115.50 275
11116.50 289
11117.49 244
11118.49 243
11119.49 266
11120.48 256
11121.48 262
11122.47 282
11123.47 289
11124.46 278
11125.46 278
11126.46 300
11127.45 328
11128.45 293
11129.44 288
11130.44 320
11131.44 300
11132.43 283
11133.43 280
11134.43 327
11135.42 288
11136.42 249
11137.41 262
11138.41 259
11139.41 252
11140.40 251
11141.40 277
11142.40 256
11143.39 291
11144.39 261
11145.39 280
11146.38 295
11147.38 250
11148.38 252
11149.38 231
11150.37 262
11151.37 272
11152.37 248
11153.36 282
11154.36 257
11155.36 223
11156.36 231
11157.35 210
11158.35 260
11159.35 243
11160.34 246
11161.34 242
11162.34 253
11163.34 254
11164.33 221
11165.33 236
11166.33 217
11167.33 242
11168.33 244
11169.32 267
11170.32 271
11171.32 303
11172.32 303
11173.32 262
11174.31 254
11175.31 246
11176.31 221
11177.31 255
11178.31 289
11179.30 230
11180.30 217
11181.30 234
11182.30 270
11183.30 227
11184.30 236
11185.30 237
11186.29 264
11187.29 226
11188.29 243
11189.29 221
11190.29 268
11191.29 257
11192.29 246
11193.29 211
11194.28 227
11195.28 267
11196.28 264
11197.28 241
11198.28 283
11199.28 239
11200.28 221
11201.28 255
11202.28 250
11203.28 226
11204.28 211
11205.28 219
11206.28 242
11207.28 244
11208.28 210
11209.27 251
11210.27 237
11211.27 243
11212.27 227
11213.27 267
11214.27 235
11215.27 237
11216.27 247
11217.27 207
11218.27 199
11219.27 215
11220.27 210
11221.27 244
11222.27 204
11223.27 209
11224.27 201
11225.28 214
11226.28 207
11227.28 202
11228.28 177
11229.28 200
11230.28 190
11231.28 174
11232.28 202
11233.28 211
11234.28 183
11235.28 216
11236.28 198
11237.28 211
11238.28 241
11239.28 241
11240.29 227
11241.29 201
11242.29 209
11243.29 204
11244.29 212
11245.29 220
11246.29 213
11247.29 197
11248.30 177
11249.30 180
11250.30 205
11251.30 190
11252.30 195
11253.30 203
11254.31 213
11255.31 181
11256.31 178
11257.31 184
11258.31 201
11259.31 200
11260.32 203
11261.32 215
11262.32 185
11263.32 184
11264.32 239
11265.33 252
11266.33 205
11267.33 211
11268.33 210
11269.34 237
11270.34 220
11271.34 193
11272.34 235
11273.35 236
11274.35 251
11275.35 244
11276.35 199
11277.36 236
11278.36 248
11279.36 212
11280.36 205
11281.37 211
11282.37 190
11283.37 220
11284.38 205
11285.38 220
11286.38 249
11287.38 249
11288.39 202
11289.39 228
11290.39 191
11291.40 198
11292.40 188
11293.40 264
11294.41 244
11295.41 218
11296.41 196
11297.42 229
11298.42 222
11299.43 216
11300.43 215
11301.43 212
11302.44 229
11303.44 241
11304.44 227
11305.45 216
11306.45 204
11307.46 213
11308.46 249
11309.47 213
11310.47 228
11311.47 267
11312.48 251
11313.48 278
11314.49 269
11315.49 257
11316.50 236
11317.50 256
11318.50 275
11319.51 238
11320.51 225
11321.52 239
11322.52 231
11323.53 218
11324.53 217
11325.54 240
11326.54 203
11327.55 222
11328.55 218
11329.56 212
11330.56 157
11331.57 181
11332.57 196
11333.58 196
11334.58 245
11335.59 236
11336.59 238
11337.60 192
11338.60 188
11339.61 186
11340.61 188
11341.62 210
11342.63 176
11343.63 196
11344.64 205
11345.64 163
11346.65 161
11347.65 189
11348.66 224
11349.67 232
11350.67 209
11351.68 172
11352.68 182
11353.69 208
11354.70 200
11355.70 204
11356.71 215
11357.72 203
11358.72 217
11359.73 211
11360.73 204
11361.74 184
11362.75 191
11363.75 184
11364.76 182
11365.77 175
11366.77 191
11367.78 201
11368.79 172
11369.79 164
11370.80 174
11371.81 187
11372.81 176
11373.82 203
11374.83 144
11375.84 179
11376.84 181
11377.85 204
11378.86 184
11379.86 197
11380.87 182
11381.88 214
11382.89 209
11383.89 215
11384.90 178
11385.91 184
11386.92 181
11387.92 163
11388.93 159
11389.94 200
11390.95 218
11391.95 166
11392.96 156
11393.97 167
11394.98 221
11395.99 202
11396.99 157
11398.00 171
11399.01 200
11400.02 183
11401.03 191
11402.03 181
11403.04 181
11404.05 200
11405.06 177
11406.07 194
11407.08 194
11408.09 187
11409.09 203
11410.10 184
11411.11 179
11412.12 191
11413.13 217
11414.14 207
11415.15 238
11416.15 196
11417.16 216
11418.17 196
11419.18 207
11420.19 206
11421.20 158
11422.21 182
11423.22 189
11424.23 203
11425.24 233
11426.25 200
11427.26 210
11428.26 215
11429.27 203
11430.28 203
11431.29 235
11432.30 214
11433.31 190
11434.32 235
11435.33 199
11436.34 213
11437.35 223
11438.36 222
11439.37 205
11440.38 185
11441.39 179
11442.40 177
11443.41 185
11444.42 167
11445.43 192
11446.44 221
11447.45 201
11448.46 180
11449.47 192
11450.48 194
11451.49 202
11452.50 216
11453.51 221
11454.52 207
11455.53 216
11456.55 171
11457.56 205
11458.57 182
11459.58 213
11460.59 192
11461.60 190
11462.61 187
11463.62 184
11464.63 235
11465.64 211
11466.65 263
11467.67 218
11468.68 191
11469.69 213
11470.70 191
11471.71 210
11472.72 223
11473.73 209
11474.74 229
11475.76 206
11476.77 193
11477.78 209
11478.79 167
11479.80 213
11480.81 175
11481.83 219
11482.84 191
11483.85 184
11484.86 178
11485.87 181
11486.89 187
11487.90 191
11488.91 171
11489.92 196
11490.93 213
11491.95 196
11492.96 179
11493.97 164
11494.98 205
11496.00 176
11497.01 156
11498.02 170
11499.03 183
11500.05 211
11501.06 204
11502.07 181
11503.08 153
11504.10 165
11505.11 179
11506.12 195
11507.13 191
11508.15 209
11509.16 209
11510.17 217
11511.19 189
11512.20 190
11513.21 205
11514.23 196
11515.24 177
11516.25 174
11517.27 168
11518.28 198
11519.29 211
11520.31 194
11521.32 192
11522.33 257
11523.35 230
11524.36 183
11525.37 215
11526.39 237
11527.40 215
11528.42 210
11529.43 213
11530.44 180
11531.46 226
11532.47 212
11533.48 195
11534.50 203
11535.51 203
11536.53 227
11537.54 220
11538.56 236
11539.57 178
11540.58 161
11541.60 162
11542.61 184
11543.63 199
11544.64 194
11545.66 191
11546.67 213
11547.69 210
11548.70 215
11549.72 220
11550.73 227
11551.75 208
11552.76 234
11553.78 245
11554.79 229
11555.81 211
11556.82 259
11557.84 245
11558.85 203
11559.87 260
11560.88 221
11561.90 220
11562.91 251
11563.93 265
11564.94 211
11565.96 238
11566.97 239
11567.99 236
11569.00 245
11570.02 237
11571.04 259
11572.05 269
11573.07 269
11574.08 258
11575.10 239
11576.11 259
11577.13 305
11578.15 230
11579.16 235
11580.18 260
11581.20 228
11582.21 258
11583.23 265
11584.24 249
11585.26 269
11586.28 287
11587.29 323
11588.31 319
11589.33 271
11590.34 311
11591.36 357
11592.38 298
11593.39 283
11594.41 350
11595.43 337
11596.44 350
11597.46 396
11598.48 399
11599.49 465
11600.51 527
11601.53 533
11602.54 556
11603.56 567
11604.58 601
11605.60 540
11606.61 497
11607.63 449
11608.65 420
11609.67 420
11610.68 354
11611.70 361
11612.72 306
11613.74 333
11614.75 292
11615.77 334
11616.79 307
11617.81 262
11618.82 274
11619.84 313
11620.86 302
11621.88 253
11622.90 220
11623.91 216
11624.93 231
11625.95 237
11626.97 267
11627.99 234
11629.00 233
11630.02 233
11631.04 230
11632.06 236
11633.08 214
11634.10 223
11635.11 242
11636.13 213
11637.15 225
11638.17 196
11639.19 201
11640.21 262
11641.23 223
11642.25 216
11643.26 217
11644.28 224
11645.30 188
11646.32 218
11647.34 230
11648.36 185
11649.38 211
11650.40 230
11651.42 199
11652.44 204
11653.46 199
11654.47 210
11655.49 224
11656.51 210
11657.53 211
11658.55 196
11659.57 177
11660.59 197
11661.61 173
11662.63 185
11663.65 202
11664.67 227
11665.69 214
11666.71 202
11667.73 204
11668.75 216
11669.77 254
11670.79 227
11671.81 209
11672.83 214
11673.85 169
11674.87 224
11675.89 210
11676.91 206
11677.93 203
11678.95 209
11679.97 235
11680.99 225
11682.01 250
11683.03 233
11684.06 247
11685.08 239
11686.10 222
11687.12 219
11688.14 209
11689.16 204
11690.18 247
11691.20 255
11692.22 205
11693.24 208
11694.26 207
11695.29 221
11696.31 254
11697.33 235
11698.35 231
11699.37 236
11700.39 201
11701.41 228
11702.43 205
11703.46 220
11704.48 218
11705.50 220
11706.52 192
11707.54 174
11708.56 189
11709.59 216
11710.61 203
11711.63 223
11712.65 233
11713.67 230
11714.70 217
11715.72 209
11716.74 244
11717.76 210
11718.78 230
11719.81 207
11720.83 239
11721.85 170
11722.87 182
11723.90 203
11724.92 176
11725.94 221
11726.96 228
11727.99 193
11729.01 189
11730.03 191
11731.05 252
11732.08 240
11733.10 220
11734.12 231
11735.15 210
11736.17 203
11737.19 161
11738.21 204
11739.24 221
11740.26 217
11741.28 215
11742.31 200
11743.33 197
11744.35 230
11745.38 224
11746.40 207
11747.42 224
11748.45 222
11749.47 179
11750.49 212
11751.52 223
11752.54 207
11753.56 195
11754.59 178
11755.61 169
11756.64 199
11757.66 203
11758.68 224
11759.71 212
11760.73 199
11761.76 203
11762.78 190
11763.80 221
11764.83 202
11765.85 207
11766.88 212
11767.90 197
11768.93 197
11769.95 210
11770.97 204
11772.00 212
11773.02 191
11774.05 215
11775.07 224
11776.10 218
11777.12 263
11778.15 206
11779.17 205
11780.20 251
11781.22 212
11782.25 200
11783.27 207
11784.30 207
11785.32 194
11786.35 186
11787.37 194
11788.40 227
11789.42 196
11790.45 190
11791.47 210
11792.50 241
11793.52 195
11794.55 221
11795.57 234
11796.60 213
11797.63 175
11798.65 201
11799.68 229
11800.70 242
11801.73 246
11802.75 212
11803.78 225
11804.81 201
11805.83 206
11806.86 197
11807.88 230
11808.91 198
11809.94 164
11810.96 219
11811.99 204
11813.02 217
11814.04 248
11815.07 235
11816.09 247
11817.12 196
11818.15 234
11819.17 214
11820.20 185
11821.23 210
11822.25 214
11823.28 189
11824.31 194
11825.33 199
11826.36 232
11827.39 225
11828.42 237
11829.44 205
11830.47 217
11831.50 229
11832.52 232
11833.55 242
11834.58 229
11835.61 186
11836.63 205
11837.66 230
11838.69 222
11839.71 204
11840.74 237
11841.77 241
11842.80 255
11843.83 191
11844.85 253
11845.88 235
11846.91 229
11847.94 224
11848.96 221
11849.99 229
11851.02 216
11852.05 250
11853.08 251
11854.10 271
11855.13 264
11856.16 254
11857.19 239
11858.22 266
11859.24 242
11860.27 243
11861.30 301
11862.33 247
11863.36 239
11864.39 249
11865.42 221
11866.44 237
11867.47 283
11868.50 281
11869.53 267
11870.56 263
11871.59 294
11872.62 266
11873.65 273
11874.67 282
11875.70 245
11876.73 353
11877.76 319
11878.79 257
11879.82 255
11880.85 302
11881.88 278
11882.91 299
11883.94 270
11884.97 339
11886.00 364
11887.03 356
11888.06 324
11889.09 306
11890.11 317
11891.14 362
11892.17 357
11893.20 357
11894.23 378
11895.26 373
11896.29 356
11897.32 392
11898.35 392
11899.38 431
11900.41 436
11901.44 434
11902.47 422
11903.50 448
11904.53 471
11905.56 423
11906.59 416
11907.63 397
11908.66 385
11909.69 380
11910.72 360
11911.75 358
11912.78 330
11913.81 333
11914.84 369
11915.87 426
11916.90 377
11917.93 382
11918.96 387
11919.99 442
11921.02 393
11922.06 353
11923.09 363
11924.12 378
11925.15 425
11926.18 399
11927.21 458
11928.24 501
11929.27 536
11930.31 568
11931.34 524
11932.37 592
11933.40 638
11934.43 629
11935.46 553
11936.49 514
11937.53 440
11938.56 410
11939.59 413
11940.62 388
11941.65 357
11942.69 386
11943.72 343
11944.75 353
11945.78 387
11946.81 333
11947.85 322
11948.88 333
11949.91 345
11950.94 326
11951.97 327
11953.01 286
11954.04 298
11955.07 309
11956.10 320
11957.14 304
11958.17 329
11959.20 340
11960.24 306
11961.27 293
11962.30 256
11963.33 317
11964.37 317
11965.40 275
11966.43 240
11967.47 199
11968.50 227
11969.53 243
11970.56 261
11971.60 246
11972.63 294
11973.66 296
11974.70 286
11975.73 286
11976.76 287
11977.80 308
11978.83 296
11979.86 298
11980.90 291
11981.93 319
11982.97 344
11984.00 274
11985.03 289
11986.07 271
11987.10 232
11988.13 272
11989.17 315
11990.20 257
11991.24 237
11992.27 240
11993.30 272
11994.34 303
11995.37 336
11996.41 271
11997.44 267
11998.48 287
11999.51 301
12000.54 312
12001.58 341
12002.61 281
12003.65 275
12004.68 288
12005.72 276
12006.75 278
12007.79 309
12008.82 315
12009.86 307
12010.89 331
12011.93 276
12012.96 264
12014.00 301
12015.03 325
12016.07 295
12017.10 290
12018.14 326
12019.17 328
12020.21 296
12021.24 325
12022.28 354
12023.31 309
12024.35 328
12025.38 359
12026.42 289
12027.46 332
12028.49 295
12029.53 308
12030.56 319
12031.60 355
12032.63 317
12033.67 333
12034.71 280
12035.74 290
12036.78 256
12037.81 260
12038.85 326
12039.89 301
12040.92 296
12041.96 296
12042.99 289
12044.03 301
12045.07 323
12046.10 290
12047.14 277
12048.18 276
12049.21 282
12050.25 277
12051.29 293
12052.32 305
12053.36 254
12054.40 284
12055.43 342
12056.47 334
12057.51 291
12058.54 305
12059.58 310
12060.62 320
12061.65 303
12062.69 300
12063.73 254
12064.77 269
12065.80 326
12066.84 316
12067.88 327
12068.92 269
12069.95 295
12070.99 298
12072.03 302
12073.07 323
12074.10 318
12075.14 342
12076.18 340
12077.22 332
12078.25 349
12079.29 331
12080.33 348
12081.37 287
12082.41 277
12083.44 321
12084.48 354
12085.52 311
12086.56 358
12087.60 331
12088.63 320
12089.67 306
12090.71 358
12091.75 334
12092.79 292
12093.83 315
12094.86 352
12095.90 334
12096.94 361
12097.98 387
12099.02 388
12100.06 439
12101.10 452
12102.13 386
12103.17 433
12104.21 430
12105.25 402
12106.29 442
12107.33 426
12108.37 415
12109.41 389
12110.45 396
12111.49 351
12112.53 354
12113.56 379
12114.60 321
12115.64 328
12116.68 280
12117.72 312
12118.76 324
12119.80 252
12120.84 288
12121.88 286
12122.92 227
12123.96 261
12125.00 242
12126.04 221
12127.08 231
12128.12 216
12129.16 219
12130.20 246
12131.24 283
12132.28 264
12133.32 249
12134.36 254
12135.40 249
12136.44 251
12137.48 204
12138.52 221
12139.56 223
12140.60 242
12141.64 200
12142.68 219
12143.72 204
12144.76 231
12145.81 220
12146.85 262
12147.89 242
12148.93 237
12149.97 263
12151.01 254
12152.05 231
12153.09 227
12154.13 234
12155.17 217
12156.21 225
12157.26 209
12158.30 227
12159.34 224
12160.38 222
12161.42 204
12162.46 223
12163.50 213
12164.55 190
12165.59 204
12166.63 212
12167.67 220
12168.71 226
12169.75 211
12170.80 212
12171.84 241
12172.88 209
12173.92 219
12174.96 224
12176.00 213
12177.05 243
12178.09 284
12179.13 236
12180.17 228
12181.22 227
12182.26 233
12183.30 215
12184.34 238
12185.38 226
12186.43 208
12187.47 244
12188.51 246
12189.55 223
12190.60 200
12191.64 209
12192.68 254
12193.72 235
12194.77 223
12195.81 225
12196.85 251
12197.90 250
12198.94 228
12199.98 170
12201.03 213
12202.07 203
12203.11 228
12204.15 214
12205.20 221
12206.24 237
12207.28 248
12208.33 225
12209.37 227
12210.41 243
12211.46 249
12212.50 232
12213.55 255
12214.59 258
12215.63 235
12216.68 227
12217.72 256
12218.76 251
12219.81 243
12220.85 219
12221.90 243
12222.94 180
12223.98 202
12225.03 221
12226.07 220
12227.12 227
12228.16 208
12229.20 229
12230.25 217
12231.29 242
12232.34 264
12233.38 222
12234.43 215
12235.47 251
12236.52 244
12237.56 190
12238.61 218
12239.65 183
12240.69 163
12241.74 208
12242.78 216
12243.83 195
12244.87 228
12245.92 213
12246.96 218
12248.01 235
12249.05 207
12250.10 204
12251.14 218
12252.19 249
12253.24 197
12254.28 208
12255.33 176
12256.37 179
12257.42 223
12258.46 211
12259.51 176
12260.55 203
12261.60 182
12262.64 192
12263.69 217
12264.74 217
12265.78 206
12266.83 201
12267.87 188
12268.92 173
12269.97 201
12271.01 204
12272.06 182
12273.10 176
12274.15 197
12275.20 197
12276.24 196
12277.29 181
12278.34 205
12279.38 185
12280.43 196
12281.47 225
12282.52 234
12283.57 196
12284.61 172
12285.66 210
12286.71 205
12287.75 209
12288.80 208
12289.85 183
12290.90 204
12291.94 202
12292.99 185
12294.04 176
12295.08 180
12296.13 211
12297.18 172
12298.22 187
12299.27 187
12300.32 197
12301.37 201
12302.41 220
12303.46 216
12304.51 203
12305.56 162
12306.60 189
12307.65 182
12308.70 176
12309.75 179
12310.79 182
12311.84 163
12312.89 177
12313.94 204
12314.99 205
12316.03 206
12317.08 172
12318.13 193
12319.18 184
12320.23 175
12321.27 181
12322.32 206
12323.37 200
12324.42 172
12325.47 184
12326.52 198
12327.56 158
12328.61 190
12329.66 208
12330.71 189
12331.76 197
12332.81 238
12333.86 217
12334.91 190
12335.95 223
12337.00 203
12338.05 150
12339.10 171
12340.15 182
12341.20 188
12342.25 189
12343.30 171
12344.35 193
12345.40 186
12346.44 188
12347.49 159
12348.54 188
12349.59 201
12350.64 167
12351.69 145
12352.74 172
12353.79 173
12354.84 154
12355.89 185
12356.94 198
12357.99 193
12359.04 176
12360.09 158
12361.14 176
12362.19 174
12363.24 180
12364.29 203
12365.34 196
12366.39 168
12367.44 147
12368.49 194
12369.54 168
12370.59 171
12371.64 164
12372.69 207
12373.74 208
12374.79 181
12375.84 202
12376.89 205
12377.94 220
12378.99 197
12380.05 196
12381.10 207
12382.15 197
12383.20 243
12384.25 209
12385.30 198
12386.35 179
12387.40 238
12388.45 194
12389.50 156
12390.55 219
12391.61 185
12392.66 204
12393.71 151
12394.76 216
12395.81 249
12396.86 176
12397.91 212
12398.97 271
12400.02 206
12401.07 198
12402.12 204
12403.17 195
12404.22 221
12405.28 231
12406.33 200
12407.38 220
12408.43 229
12409.48 210
12410.53 220
12411.59 198
12412.64 229
12413.69 215
12414.74 193
12415.80 197
12416.85 189
12417.90 230
12418.95 189
12420.00 211
12421.06 187
12422.11 195
12423.16 213
12424.21 232
12425.27 223
12426.32 190
12427.37 220
12428.43 237
12429.48 212
12430.53 224
12431.58 160
12432.64 206
12433.69 244
12434.74 256
12435.80 221
12436.85 211
12437.90 241
12438.96 237
12440.01 222
12441.06 226
12442.12 236
12443.17 233
12444.22 254
12445.28 218
12446.33 192
12447.38 227
12448.44 194
12449.49 233
12450.54 241
12451.60 239
12452.65 285
12453.71 258
12454.76 258
12455.81 221
12456.87 265
12457.92 267
12458.98 288
12460.03 258
12461.08 282
12462.14 280
12463.19 252
12464.25 274
12465.30 261
12466.35 266
12467.41 282
12468.46 277
12469.52 267
12470.57 362
12471.63 342
12472.68 375
12473.74 403
12474.79 403
12475.85 489
12476.90 482
12477.96 484
12479.01 462
12480.07 486
12481.12 440
12482.18 399
12483.23 399
12484.29 385
12485.34 336
12486.40 319
12487.45 303
12488.51 285
12489.56 285
12490.62 250
12491.67 260
12492.73 287
12493.78 198
12494.84 223
12495.90 249
12496.95 249
12498.01 260
12499.06 255
12500.12 256
12501.17 221
12502.23 230
12503.29 249
12504.34 248
12505.40 247
12506.45 191
12507.51 224
12508.57 227
12509.62 209
12510.68 238
12511.73 260
12512.79 238
12513.85 209
12514.90 216
12515.96 202
12517.02 193
12518.07 208
12519.13 253
12520.19 256
12521.24 222
12522.30 220
12523.36 211
12524.41 203
12525.47 224
12526.53 196
12527.58 198
12528.64 199
12529.70 211
12530.76 202
12531.81 196
12532.87 194
12533.93 221
12534.98 205
12536.04 224
12537.10 227
12538.16 225
12539.21 220
12540.27 218
12541.33 223
12542.39 238
12543.44 236
12544.50 232
12545.56 217
12546.62 240
12547.68 238
12548.73 241
12549.79 208
12550.85 226
12551.91 247
12552.96 239
12554.02 266
12555.08 276
12556.14 251
12557.20 269
12558.26 282
12559.31 271
12560.37 261
12561.43 253
12562.49 247
12563.55 286
12564.61 255
12565.66 234
12566.72 242
12567.78 256
12568.84 208
12569.90 205
12570.96 229
12572.02 222
12573.08 244
12574.13 196
12575.19 208
12576.25 236
12577.31 247
12578.37 201
12579.43 229
12580.49 203
12581.55 200
12582.61 221
12583.67 241
12584.73 191
12585.79 203
12586.85 220
12587.91 214
12588.96 191
12590.02 166
12591.08 169
12592.14 201
12593.20 225
12594.26 196
12595.32 199
12596.38 208
12597.44 209
12598.50 202
12599.56 194
12600.62 195
12601.68 192
12602.74 210
12603.80 233
12604.86 193
12605.92 208
12606.98 177
12608.04 194
12609.10 233
12610.17 227
12611.23 216
12612.29 208
12613.35 224
12614.41 223
12615.47 219
12616.53 247
12617.59 247
12618.65 237
12619.71 249
12620.77 215
12621.83 251
12622.89 242
12623.95 219
12625.02 198
12626.08 188
12627.14 202
12628.20 178
12629.26 169
12630.32 164
12631.38 181
12632.44 170
12633.51 186
12634.57 174
12635.63 170
12636.69 189
12637.75 157
12638.81 157
12639.88 189
12640.94 228
12642.00 175
12643.06 198
12644.12 208
12645.18 170
12646.25 152
12647.31 199
12648.37 199
12649.43 178
12650.50 190
12651.56 201
12652.62 191
12653.68 210
12654.74 203
12655.81 188
12656.87 213
12657.93 197
12658.99 205
12660.06 151
12661.12 175
12662.18 198
12663.24 187
12664.31 201
12665.37 201
12666.43 179
12667.50 164
12668.56 170
12669.62 183
12670.68 164
12671.75 181
12672.81 186
12673.87 165
12674.94 147
12676.00 185
12677.06 197
12678.13 203
12679.19 169
12680.25 164
12681.32 198
12682.38 186
12683.44 179
12684.51 165
12685.57 157
12686.63 177
12687.70 187
12688.76 178
12689.83 179
12690.89 158
12691.95 171
12693.02 182
12694.08 219
12695.15 200
12696.21 154
12697.27 167
12698.34 169
12699.40 167
12700.47 166
12701.53 169
12702.60 181
12703.66 205
12704.72 159
12705.79 197
12706.85 206
12707.92 196
12708.98 183
12710.05 197
12711.11 190
12712.18 176
12713.24 179
12714.31 168
12715.37 186
12716.44 159
12717.50 169
12718.57 195
12719.63 232
12720.70 199
12721.76 184
12722.83 168
12723.89 194
12724.96 163
12726.02 178
12727.09 170
12728.15 170
12729.22 184
12730.28 207
12731.35 195
12732.41 161
12733.48 156
12734.55 170
12735.61 221
12736.68 203
12737.74 199
12738.81 219
12739.88 227
12740.94 199
12742.01 174
12743.07 177
12744.14 170
12745.21 179
12746.27 195
12747.34 189
12748.40 212
12749.47 191
12750.54 158
12751.60 168
12752.67 161
12753.74 155
12754.80 145
12755.87 171
12756.94 163
12758.00 163
12759.07 155
12760.14 163
12761.20 190
12762.27 194
12763.34 193
12764.40 218
12765.47 190
12766.54 168
12767.60 135
12768.67 153
12769.74 191
12770.81 160
12771.87 199
12772.94 168
12774.01 161
12775.08 205
12776.14 180
12777.21 177
12778.28 157
12779.35 140
12780.41 138
12781.48 148
12782.55 165
12783.62 162
12784.68 161
12785.75 143
12786.82 147
12787.89 153
12788.96 139
12790.02 180
12791.09 162
12792.16 179
12793.23 155
12794.30 123
12795.36 126
12796.43 135
12797.50 165
12798.57 145
12799.64 137
12800.71 128
12801.77 169
12802.84 164
12803.91 160
12804.98 131
12806.05 155
12807.12 181
12808.19 161
12809.25 178
12810.32 166
12811.39 185
12812.46 202
12813.53 174
12814.60 142
12815.67 155
12816.74 155
12817.81 179
12818.88 193
12819.95 154
12821.01 170
12822.08 160
12823.15 141
12824.22 166
12825.29 155
12826.36 183
12827.43 169
12828.50 142
12829.57 142
12830.64 166
12831.71 154
12832.78 163
12833.85 150
12834.92 158
12835.99 170
12837.06 204
12838.13 201
12839.20 155
12840.27 169
12841.34 152
12842.41 179
12843.48 167
12844.55 151
12845.62 131
12846.69 171
12847.76 193
12848.83 148
12849.90 127
12850.97 186
12852.04 144
12853.11 142
12854.19 152
12855.26 137
12856.33 173
12857.40 144
12858.47 125
12859.54 123
12860.61 126
12861.68 122
12862.75 141
12863.82 132
12864.89 135
12865.97 152
12867.04 154
12868.11 136
12869.18 112
12870.25 146
12871.32 136
12872.39 154
12873.47 171
12874.54 157
12875.61 187
12876.68 162
12877.75 141
12878.82 162
12879.90 194
12880.97 174
12882.04 172
12883.11 148
12884.18 125
12885.25 148
12886.33 171
12887.40 152
12888.47 166
12889.54 134
12890.62 167
12891.69 148
12892.76 151
12893.83 140
12894.90 137
12895.98 142
12897.05 130
12898.12 165
12899.19 148
12900.27 156
12901.34 151
12902.41 164
12903.49 149
12904.56 139
12905.63 133
12906.70 176
12907.78 158
12908.85 146
12909.92 135
12911.00 164
12912.07 129
12913.14 145
12914.22 115
12915.29 129
12916.36 147
12917.44 162
12918.51 162
12919.58 145
12920.66 157
12921.73 169
12922.80 135
12923.88 167
12924.95 193
12926.02 130
12927.10 164
12928.17 165
12929.24 144
12930.32 121
12931.39 167
12932.47 172
12933.54 145
12934.61 160
12935.69 151
12936.76 145
12937.84 158
12938.91 142
12939.99 142
12941.06 156
12942.13 143
12943.21 159
12944.28 168
12945.36 175
12946.43 173
12947.51 154
12948.58 155
12949.66 175
12950.73 165
12951.81 162
12952.88 151
12953.95 150
12955.03 150
12956.10 127
12957.18 174
12958.25 162
12959.33 164
12960.40 147
12961.48 139
12962.56 130
12963.63 154
12964.71 148
12965.78 112
12966.86 130
12967.93 148
12969.01 175
12970.08 138
12971.16 147
12972.23 162
12973.31 192
12974.39 172
12975.46 167
12976.54 160
12977.61 186
12978.69 188
12979.76 185
12980.84 164
12981.92 125
12982.99 140
12984.07 164
12985.14 164
12986.22 125
12987.30 124
12988.37 130
12989.45 150
12990.53 139
12991.60 126
12992.68 166
12993.76 150
12994.83 148
12995.91 153
12996.99 149
12998.06 139
12999.14 139
13000.22 159
13001.29 151
13002.37 152
13003.45 146
13004.52 136
13005.60 161
13006.68 168
13007.75 148
13008.83 136
13009.91 163
13010.99 153
13012.06 157
13013.14 144
13014.22 142
13015.30 154
13016.37 177
13017.45 148
13018.53 149
13019.61 142
13020.68 133
13021.76 159
13022.84 142
13023.92 142
13024.99 176
13026.07 177
13027.15 168
13028.23 145
13029.31 138
13030.38 172
13031.46 183
13032.54 166
13033.62 163
13034.70 182
13035.77 167
13036.85 149
13037.93 166
13039.01 147
13040.09 158
13041.17 169
13042.24 149
13043.32 163
13044.40 164
13045.48 175
13046.56 184
13047.64 167
13048.72 140
13049.80 152
13050.87 163
13051.95 131
13053.03 147
13054.11 160
13055.19 155
13056.27 157
13057.35 158
13058.43 152
13059.51 175
13060.59 205
13061.67 150
13062.74 147
13063.82 134
13064.90 149
13065.98 155
13067.06 175
13068.14 127
13069.22 144
13070.30 144
13071.38 178
13072.46 162
13073.54 146
13074.62 131
13075.70 152
13076.78 183
13077.86 140
13078.94 175
13080.02 148
13081.10 141
13082.18 140
13083.26 137
13084.34 139
13085.42 164
13086.50 150
13087.58 169
13088.66 168
13089.74 168
13090.82 165
13091.90 176
13092.99 160
13094.07 149
13095.15 169
13096.23 153
13097.31 168
13098.39 163
13099.47 184
13100.55 180
13101.63 176
13102.71 176
13103.79 179
13104.88 168
13105.96 170
13107.04 177
13108.12 181
13109.20 174
13110.28 146
13111.36 170
13112.44 173
13113.53 155
13114.61 134
13115.69 167
13116.77 142
13117.85 171
13118.93 154
13120.02 145
13121.10 152
13122.18 185
13123.26 164
13124.34 159
13125.42 153
13126.51 161
13127.59 175
13128.67 206
13129.75 147
13130.84 148
13131.92 143
13133.00 168
13134.08 163
13135.16 141
13136.25 165
13137.33 161
13138.41 142
13139.49 155
13140.58 159
13141.66 135
13142.74 150
13143.82 150
13144.91 148
13145.99 140
13147.07 147
13148.16 179
13149.24 159
13150.32 192
13151.41 136
13152.49 152
13153.57 198
13154.65 165
13155.74 196
13156.82 177
13157.90 193
13158.99 163
13160.07 145
13161.15 154
13162.24 157
13163.32 200
13164.40 177
13165.49 176
13166.57 177
13167.66 170
13168.74 184
13169.82 184
13170.91 149
13171.99 135
13173.08 147
13174.16 178
13175.24 172
13176.33 195
13177.41 190
13178.50 160
13179.58 156
13180.66 173
13181.75 162
13182.83 193
13183.92 220
13185.00 165
13186.09 148
13187.17 167
13188.25 183
13189.34 165
13190.42 187
13191.51 168
13192.59 182
13193.68 169
13194.76 183
13195.85 176
13196.93 143
13198.02 162
13199.10 167
13200.19 178
13201.27 162
13202.36 163
13203.44 165
13204.53 160
13205.61 182
13206.70 130
13207.78 184
13208.87 175
13209.96 163
13211.04 159
13212.13 190
13213.21 183
13214.30 189
13215.38 206
13216.47 176
13217.55 171
13218.64 184
13219.73 182
13220.81 205
13221.90 190
13222.98 193
13224.07 199
13225.16 187
13226.24 168
13227.33 188
13228.41 177
13229.50 174
13230.59 206
13231.67 181
13232.76 184
13233.85 175
13234.93 189
13236.02 208
13237.11 194
13238.19 180
13239.28 151
13240.37 186
13241.45 180
13242.54 199
13243.63 216
13244.71 210
13245.80 203
13246.89 174
13247.97 154
13249.06 182
13250.15 179
13251.24 166
13252.32 194
13253.41 180
13254.50 190
13255.58 195
13256.67 226
13257.76 175
13258.85 169
13259.93 222
13261.02 236
13262.11 215
13263.20 213
13264.28 199
13265.37 193
13266.46 196
13267.55 217
13268.64 215
13269.72 206
13270.81 262
13271.90 212
13272.99 197
13274.08 201
13275.16 221
13276.25 246
13277.34 231
13278.43 194
13279.52 222
13280.61 243
13281.69 269
13282.78 227
13283.87 240
13284.96 241
13286.05 245
13287.14 221
13288.23 217
13289.31 219
13290.40 222
13291.49 213
13292.58 234
13293.67 227
13294.76 221
13295.85 239
13296.94 232
13298.03 220
13299.11 223
13300.20 284
13301.29 253
13302.38 254
13303.47 266
13304.56 281
13305.65 268
13306.74 281
13307.83 268
13308.92 283
13310.01 284
13311.10 294
13312.19 273
13313.28 275
13314.37 273
13315.46 279
13316.55 277
13317.64 262
13318.73 263
13319.82 278
13320.91 259
13322.00 287
13323.09 266
13324.18 265
13325.27 287
13326.36 238
13327.45 240
13328.54 273
13329.63 287
13330.72 240
13331.81 291
13332.90 276
13333.99 231
13335.08 255
13336.17 268
13337.26 264
13338.35 267
13339.44 256
13340.53 281
13341.62 238
13342.72 254
13343.81 268
13344.90 299
13345.99 276
13347.08 259
13348.17 256
13349.26 248
13350.35 258
13351.44 262
13352.54 279
13353.63 298
13354.72 290
13355.81 286
13356.90 263
13357.99 339
13359.08 292
13360.18 284
13361.27 286
13362.36 333
13363.45 318
13364.54 341
13365.63 358
13366.73 346
13367.82 361
13368.91 339
13370.00 322
13371.09 333
13372.19 309
13373.28 339
13374.37 344
13375.46 322
13376.56 307
13377.65 288
13378.74 269
13379.83 306
13380.93 289
13382.02 278
13383.11 286
13384.20 281
13385.30 299
13386.39 272
13387.48 264
13388.57 261
13389.67 238
13390.76 250
13391.85 256
13392.95 250
13394.04 240
13395.13 237
13396.22 255
13397.32 248
13398.41 236
13399.50 272
13400.60 235
13401.69 237
13402.78 214
13403.88 204
13404.97 227
13406.06 232
13407.16 212
13408.25 233
13409.35 211
13410.44 229
13411.53 227
13412.63 223
13413.72 229
13414.81 278
13415.91 283
13417.00 290
13418.10 259
13419.19 236
13420.28 242
13421.38 222
13422.47 221
13423.57 224
13424.66 231
13425.76 226
13426.85 239
13427.94 277
13429.04 235
13430.13 287
13431.23 251
13432.32 252
13433.42 217
13434.51 227
13435.61 230
13436.70 239
13437.80 268
13438.89 259
13439.99 283
13441.08 276
13442.18 309
13443.27 288
13444.37 287
13445.46 284
13446.56 275
13447.65 263
13448.75 296
13449.84 318
13450.94 279
13452.03 266
13453.13 274
13454.22 277
13455.32 288
13456.41 293
13457.51 308
13458.61 284
13459.70 290
13460.80 279
13461.89 283
13462.99 313
13464.08 330
13465.18 296
13466.28 291
13467.37 308
13468.47 303
13469.56 300
13470.66 308
13471.76 310
13472.85 298
13473.95 276
13475.05 308
13476.14 320
13477.24 337
13478.33 326
13479.43 310
13480.53 297
13481.62 280
13482.72 275
13483.82 305
13484.91 261
13486.01 294
13487.11 322
13488.20 329
13489.30 356
13490.40 362
13491.50 324
13492.59 324
13493.69 343
13494.79 396
13495.88 355
13496.98 355
13498.08 404
13499.18 384
13500.27 393
13501.37 405
13502.47 362
13503.57 361
13504.66 362
13505.76 358
13506.86 394
13507.96 337
13509.05 356
13510.15 327
13511.25 289
13512.35 302
13513.44 306
13514.54 306
13515.64 325
13516.74 266
13517.84 263
13518.93 243
13520.03 258
13521.13 262
13522.23 312
13523.33 280
13524.43 291
13525.52 246
13526.62 274
13527.72 256
13528.82 251
13529.92 232
13531.02 258
13532.12 280
13533.21 245
13534.31 266
13535.41 214
13536.51 241
13537.61 274
13538.71 262
13539.81 259
13540.91 250
13542.01 242
13543.10 249
13544.20 240
13545.30 283
13546.40 249
13547.50 183
13548.60 263
13549.70 269
13550.80 263
13551.90 203
13553.00 216
13554.10 208
13555.20 239
13556.30 217
13557.40 221
13558.50 265
13559.60 270
13560.70 239
13561.80 235
13562.90 199
13564.00 232
13565.10 201
13566.20 209
13567.30 227
13568.40 256
13569.50 254
13570.60 217
13571.70 246
13572.80 202
13573.90 220
13575.00 243
13576.10 234
13577.20 204
13578.30 220
13579.40 185
13580.50 212
13581.60 260
13582.70 237
13583.80 206
13584.90 246
13586.00 254
13587.10 225
13588.21 243
13589.31 221
13590.41 195
13591.51 220
13592.61 229
13593.71 278
13594.81 229
13595.91 194
13597.01 219
13598.12 281
13599.22 228
13600.32 227
13601.42 250
13602.52 227
13603.62 205
13604.72 242
13605.83 246
13606.93 197
13608.03 210
13609.13 224
13610.23 245
13611.34 251
13612.44 234
13613.54 263
13614.64 210
13615.74 244
13616.85 234
13617.95 235
13619.05 221
13620.15 217
13621.25 254
13622.36 239
13623.46 248
13624.56 262
13625.66 233
13626.77 221
13627.87 228
13628.97 227
13630.07 249
13631.18 237
13632.28 219
13633.38 231
13634.48 232
13635.59 258
13636.69 243
13637.79 227
13638.90 208
13640.00 238
13641.10 245
13642.21 270
13643.31 218
13644.41 207
13645.52 226
13646.62 252
13647.72 278
13648.83 225
13649.93 244
13651.03 243
13652.14 252
13653.24 220
13654.34 202
13655.45 223
13656.55 245
13657.65 231
13658.76 213
13659.86 241
13660.97 274
13662.07 224
13663.17 248
13664.28 223
13665.38 222
13666.49 231
13667.59 244
13668.69 230
13669.80 228
13670.90 222
13672.01 198
13673.11 226
13674.22 213
13675.32 206
13676.42 199
13677.53 239
13678.63 239
13679.74 217
13680.84 273
13681.95 238
13683.05 224
13684.16 262
13685.26 257
13686.37 236
13687.47 245
13688.58 226
13689.68 220
13690.79 223
13691.89 255
13693.00 257
13694.10 241
13695.21 237
13696.31 212
13697.42 219
13698.52 232
13699.63 236
13700.73 278
13701.84 239
13702.95 240
13704.05 248
13705.16 234
13706.26 236
13707.37 249
13708.47 272
13709.58 239
13710.69 245
13711.79 231
13712.90 241
13714.00 256
13715.11 301
13716.22 247
13717.32 255
13718.43 275
13719.53 275
13720.64 242
13721.75 229
13722.85 244
13723.96 262
13725.07 277
13726.17 295
13727.28 336
13728.39 308
13729.49 315
13730.60 281
13731.71 274
13732.81 306
13733.92 326
13735.03 317
13736.13 297
13737.24 321
13738.35 339
13739.46 305
13740.56 279
13741.67 321
13742.78 303
13743.88 311
13744.99 348
13746.10 313
13747.21 302
13748.31 310
13749.42 355
13750.53 358
13751.64 352
13752.74 375
13753.85 356
13754.96 356
13756.07 383
13757.17 353
13758.28 326
13759.39 352
13760.50 366
13761.61 394
13762.71 417
13763.82 405
13764.93 376
13766.04 438
13767.15 452
13768.25 468
13769.36 504
13770.47 559
13771.58 549
13772.69 549
13773.80 621
13774.90 623
13776.01 614
13777.12 537
13778.23 510
13779.34 487
13780.45 481
13781.56 449
13782.67 454
13783.77 413
13784.88 398
13785.99 414
13787.10 373
13788.21 362
13789.32 427
13790.43 371
13791.54 350
13792.65 332
13793.76 320
13794.86 295
13795.97 287
13797.08 282
13798.19 271
13799.30 269
13800.41 329
13801.52 285
13802.63 275
13803.74 329
13804.85 335
13805.96 285
13807.07 309
13808.18 309
13809.29 267
13810.40 288
13811.51 307
13812.62 286
13813.73 261
13814.84 284
13815.95 302
13817.06 325
13818.17 285
13819.28 257
13820.39 246
13821.50 297
13822.61 271
13823.72 250
13824.83 232
13825.94 235
13827.05 250
13828.16 255
13829.27 266
13830.39 222
13831.50 241
13832.61 259
13833.72 267
13834.83 255
13835.94 247
13837.05 248
13838.16 214
13839.27 219
13840.38 236
13841.50 246
13842.61 243
13843.72 263
13844.83 217
13845.94 231
13847.05 229
13848.16 245
13849.27 275
13850.39 250
13851.50 288
13852.61 271
13853.72 283
13854.83 272
13855.94 278
13857.06 248
13858.17 289
13859.28 292
13860.39 269
13861.50 263
13862.62 286
13863.73 287
13864.84 273
13865.95 296
13867.06 309
13868.18 308
13869.29 247
13870.40 278
13871.51 305
13872.63 278
13873.74 247
13874.85 240
13875.96 240
13877.08 261
13878.19 268
13879.30 269
13880.41 254
13881.53 278
13882.64 278
13883.75 289
13884.87 295
13885.98 277
13887.09 272
13888.20 264
13889.32 311
13890.43 302
13891.54 328
13892.66 315
13893.77 296
13894.88 289
13896.00 308
13897.11 303
13898.22 298
13899.34 296
13900.45 260
13901.56 241
13902.68 268
13903.79 263
13904.91 280
13906.02 266
13907.13 256
13908.25 283
13909.36 249
13910.48 267
13911.59 294
13912.70 257
13913.82 257
13914.93 258
13916.05 245
13917.16 224
13918.27 247
13919.39 274
13920.50 238
13921.62 251
13922.73 247
13923.85 259
13924.96 254
13926.08 259
13927.19 255
13928.30 263
13929.42 263
13930.53 216
13931.65 249
13932.76 238
13933.88 230
13934.99 275
13936.11 253
13937.22 258
13938.34 238
13939.45 254
13940.57 221
13941.68 227
13942.80 239
13943.91 231
13945.03 220
13946.15 204
13947.26 204
13948.38 251
13949.49 243
13950.61 239
13951.72 215
13952.84 227
13953.95 209
13955.07 216
13956.19 224
13957.30 222
13958.42 234
13959.53 231
13960.65 263
13961.77 225
13962.88 206
13964.00 226
13965.11 236
13966.23 235
13967.35 265
13968.46 226
13969.58 253
13970.69 234
13971.81 225
13972.93 229
13974.04 194
13975.16 225
13976.28 257
13977.39 262
13978.51 241
13979.63 237
13980.74 210
13981.86 222
13982.98 212
13984.09 205
13985.21 220
13986.33 239
13987.45 251
13988.56 232
13989.68 229
13990.80 203
13991.91 219
13993.03 217
13994.15 198
13995.27 225
13996.38 215
13997.50 226
13998.62 245
13999.74 221
14000.85 206
14001.97 222
14003.09 210
14004.21 237
14005.32 241
14006.44 244
14007.56 212
14008.68 211
14009.80 214
14010.91 209
14012.03 239
14013.15 219
14014.27 212
14015.39 213
14016.50 196
14017.62 221
14018.74 192
14019.86 185
14020.98 209
14022.10 226
14023.21 243
14024.33 189
14025.45 206
14026.57 216
14027.69 203
14028.81 238
14029.93 213
14031.04 219
14032.16 251
14033.28 220
14034.40 219
14035.52 217
14036.64 251
14037.76 265
14038.88 253
14040.00 232
14041.12 258
14042.23 235
14043.35 232
14044.47 239
14045.59 252
14046.71 235
14047.83 254
14048.95 263
14050.07 230
14051.19 250
14052.31 247
14053.43 262
14054.55 263
14055.67 267
14056.79 267
14057.91 260
14059.03 257
14060.15 282
14061.27 297
14062.39 289
14063.51 280
14064.63 237
14065.75 278
14066.87 313
14067.99 324
14069.11 329
14070.23 299
14071.35 289
14072.47 345
14073.59 315
14074.71 300
14075.83 342
14076.95 305
14078.07 307
14079.19 352
14080.31 324
14081.44 316
14082.56 336
14083.68 373
14084.80 324
14085.92 371
14087.04 360
14088.16 372
14089.28 346
14090.40 375
14091.52 395
14092.65 430
14093.77 430
14094.89 450
14096.01 418
14097.13 431
14098.25 447
14099.37 430
14100.50 420
14101.62 381
14102.74 392
14103.86 413
14104.98 394
14106.10 394
14107.23 357
14108.35 324
14109.47 324
14110.59 297
14111.71 283
14112.84 300
14113.96 316
14115.08 309
14116.20 294
14117.32 268
14118.45 283
14119.57 254
14120.69 234
14121.81 252
14122.94 311
14124.06 287
14125.18 289
14126.30 249
14127.43 222
14128.55 213
14129.67 236
14130.79 242
14131.92 265
14133.04 228
14134.16 249
14135.29 216
14136.41 225
14137.53 220
14138.66 230
14139.78 230
14140.90 215
14142.02 223
14143.15 192
14144.27 182
14145.39 231
14146.52 217
14147.64 203
14148.76 223
14149.89 251
14151.01 247
14152.14 203
14153.26 191
14154.38 210
14155.51 220
14156.63 202
14157.75 216
14158.88 228
14160.00 221
14161.13 229
14162.25 218
14163.37 230
14164.50 225
14165.62 206
14166.75 214
14167.87 207
14168.99 188
14170.12 199
14171.24 205
14172.37 204
14173.49 176
14174.62 221
14175.74 200
14176.87 177
14177.99 198
14179.12 173
14180.24 204
14181.36 199
14182.49 214
14183.61 195
14184.74 195
14185.86 191
14186.99 202
14188.11 187
14189.24 210
14190.36 222
14191.49 221
14192.62 229
14193.74 201
14194.87 194
14195.99 213
14197.12 197
14198.24 207
14199.37 219
14200.49 193
14201.62 213
14202.74 227
14203.87 200
14205.00 185
14206.12 202
14207.25 183
14208.37 209
14209.50 171
14210.62 199
14211.75 216
14212.88 202
14214.00 199
14215.13 192
14216.26 179
14217.38 179
14218.51 196
14219.63 188
14220.76 192
14221.89 200
14223.01 179
14224.14 168
14225.27 198
14226.39 182
14227.52 169
14228.65 167
14229.77 184
14230.90 192
14232.03 210
14233.15 192
14234.28 217
14235.41 194
14236.53 178
14237.66 175
14238.79 182
14239.91 166
14241.04 176
14242.17 205
14243.30 213
14244.42 161
14245.55 164
14246.68 168
14247.81 159
14248.93 152
14250.06 202
14251.19 215
14252.32 184
14253.44 168
14254.57 155
14255.70 156
14256.83 164
14257.95 189
14259.08 164
14260.21 189
14261.34 164
14262.47 163
14263.59 186
14264.72 146
14265.85 171
14266.98 188
14268.11 170
14269.23 172
14270.36 153
14271.49 143
14272.62 161
14273.75 172
14274.88 180
14276.01 173
14277.13 135
14278.26 146
14279.39 198
14280.52 172
14281.65 129
14282.78 150
14283.91 189
14285.04 139
14286.16 139
14287.29 126
14288.42 156
14289.55 131
14290.68 131
14291.81 149
14292.94 138
14294.07 172
14295.20 163
14296.33 144
14297.46 156
14298.59 188
14299.71 155
14300.84 134
14301.97 146
14303.10 139
14304.23 156
14305.36 160
14306.49 141
14307.62 136
14308.75 142
14309.88 134
14311.01 131
14312.14 149
14313.27 143
14314.40 137
14315.53 167
14316.66 169
14317.79 134
14318.92 133
14320.05 163
14321.18 172
14322.31 138
14323.44 137
14324.57 141
14325.70 157
14326.84 145
14327.97 141
14329.10 145
14330.23 160
14331.36 133
14332.49 125
14333.62 139
14334.75 158
14335.88 125
14337.01 163
14338.14 134
14339.27 135
14340.41 149
14341.54 159
14342.67 131
14343.80 159
14344.93 149
14346.06 144
14347.19 146
14348.32 146
14349.46 146
14350.59 130
14351.72 140
14352.85 136
14353.98 131
14355.11 157
14356.25 162
14357.38 136
14358.51 141
14359.64 159
14360.77 118
14361.90 133
14363.04 132
14364.17 118
14365.30 97
14366.43 153
14367.56 153
14368.70 122
14369.83 137
14370.96 159
14372.09 125
14373.23 120
14374.36 150
14375.49 141
14376.62 143
14377.76 118
14378.89 131
14380.02 108
14381.15 127
14382.29 119
14383.42 126
14384.55 144
14385.69 154
14386.82 107
14387.95 133
14389.08 130
14390.22 133
14391.35 122
14392.48 142
14393.62 118
14394.75 137
14395.88 136
14397.02 148
14398.15 157
14399.28 138
14400.42 134
14401.55 126
14402.68 149
14403.82 151
14404.95 164
14406.08 161
14407.22 154
14408.35 139
14409.49 119
14410.62 131
14411.75 165
14412.89 147
14414.02 143
14415.16 135
14416.29 132
14417.42 135
14418.56 125
14419.69 130
14420.83 139
14421.96 150
14423.10 146
14424.23 134
14425.36 121
14426.50 145
14427.63 150
14428.77 136
14429.90 120
14431.04 139
14432.17 135
14433.31 143
14434.44 134
14435.58 137
14436.71 125
14437.85 118
14438.98 123
14440.12 131
14441.25 138
14442.39 134
14443.52 145
14444.66 138
14445.79 162
14446.93 139
14448.06 147
14449.20 142
14450.33 129
14451.47 121
14452.60 128
14453.74 144
14454.87 139
14456.01 143
14457.15 143
14458.28 160
14459.42 126
14460.55 144
14461.69 140
14462.83 151
14463.96 120
14465.10 119
14466.23 150
14467.37 175
14468.51 154
14469.64 120
14470.78 142
14471.91 130
14473.05 155
14474.19 112
14475.32 110
14476.46 112
14477.60 148
14478.73 133
14479.87 147
14481.01 168
14482.14 127
14483.28 142
14484.42 117
14485.55 137
14486.69 127
14487.83 144
14488.96 132
14490.10 128
14491.24 116
14492.37 116
14493.51 125
14494.65 139
14495.79 124
14496.92 129
14498.06 148
14499.20 140
14500.34 149
14501.47 132
14502.61 123
14503.75 146
14504.89 129
14506.02 129
14507.16 130
14508.30 124
14509.44 162
14510.57 139
14511.71 132
14512.85 132
14513.99 151
14515.13 146
14516.26 145
14517.40 137
14518.54 175
14519.68 157
14520.82 155
14521.95 148
14523.09 164
14524.23 176
14525.37 147
14526.51 132
14527.65 144
14528.78 144
14529.92 159
14531.06 181
14532.20 154
14533.34 148
14534.48 146
14535.62 138
14536.76 150
14537.89 141
14539.03 171
14540.17 165
14541.31 139
14542.45 159
14543.59 129
14544.73 146
14545.87 156
14547.01 176
14548.15 138
14549.29 156
14550.42 173
14551.56 137
14552.70 153
14553.84 169
14554.98 169
14556.12 170
14557.26 153
14558.40 149
14559.54 167
14560.68 139
14561.82 165
14562.96 140
14564.10 135
14565.24 184
14566.38 171
14567.52 158
14568.66 148
14569.80 141
14570.94 162
14572.08 185
14573.22 153
14574.36 133
14575.50 149
14576.64 171
14577.78 161
14578.92 140
14580.06 143
14581.20 168
14582.35 163
14583.49 179
14584.63 185
14585.77 180
14586.91 170
14588.05 166
14589.19 182
14590.33 222
14591.47 182
14592.61 186
14593.75 173
14594.89 164
14596.04 199
14597.18 184
14598.32 174
14599.46 187
14600.60 184
14601.74 182
14602.88 168
14604.03 157
14605.17 190
14606.31 204
14607.45 205
14608.59 199
14609.73 219
14610.87 172
14612.02 185
14613.16 196
14614.30 173
14615.44 228
14616.58 213
14617.73 206
14618.87 229
14620.01 220
14621.15 220
14622.29 216
14623.44 226
14624.58 234
14625.72 233
14626.86 240
14628.01 231
14629.15 257
14630.29 229
14631.43 237
14632.58 264
14633.72 270
14634.86 289
14636.00 244
14637.15 275
14638.29 310
14639.43 251
14640.58 254
14641.72 222
14642.86 257
14644.00 256
14645.15 229
14646.29 192
14647.43 225
14648.58 201
14649.72 186
14650.86 209
14652.01 189
14653.15 204
14654.29 187
14655.44 190
14656.58 157
14657.72 159
14658.87 164
14660.01 161
14661.16 190
14662.30 171
14663.44 165
14664.59 174
14665.73 161
14666.87 155
14668.02 135
14669.16 156
14670.31 157
14671.45 177
14672.59 179
14673.74 117
14674.88 174
14676.03 163
14677.17 153
14678.32 146
14679.46 182
14680.60 165
14681.75 139
14682.89 145
14684.04 148
14685.18 150
14686.33 144
14687.47 165
14688.62 156
14689.76 147
14690.91 125
14692.05 164
14693.20 156
14694.34 160
14695.49 127
14696.63 156
14697.78 178
14698.92 143
14700.07 132
14701.21 125
14702.36 135
14703.50 132
14704.65 145
14705.79 139
14706.94 124
14708.09 147
14709.23 147
14710.38 164
14711.52 144
14712.67 138
14713.81 152
14714.96 134
14716.11 121
14717.25 116
14718.40 120
14719.54 128
14720.69 131
14721.84 135
14722.98 117
14724.13 142
14725.27 137
14726.42 144
14727.57 117
14728.71 114
14729.86 132
14731.01 140
14732.15 137
14733.30 118
14734.45 127
14735.59 126
14736.74 160
14737.88 131
14739.03 97
14740.18 131
14741.33 121
14742.47 118
14743.62 135
14744.77 132
14745.91 129
14747.06 125
14748.21 119
14749.35 112
14750.50 118
14751.65 115
14752.80 132
14753.94 112
14755.09 96
14756.24 130
14757.39 140
14758.53 148
14759.68 146
14760.83 132
14761.98 143
14763.12 115
14764.27 94
14765.42 143
14766.57 128
14767.71 136
14768.86 126
14770.01 146
14771.16 130
14772.31 119
14773.45 119
14774.60 112
14775.75 131
14776.90 123
14778.05 140
14779.20 133
14780.34 128
14781.49 107
14782.64 120
14783.79 143
14784.94 135
14786.09 123
14787.24 147
14788.38 108
14789.53 114
14790.68 142
14791.83 122
14792.98 130
14794.13 113
14795.28 130
14796.43 138
14797.57 124
14798.72 120
14799.87 126
14801.02 113
14802.17 135
14803.32 121
14804.47 125
14805.62 103
14806.77 128
14807.92 111
14809.07 100
14810.22 129
14811.37 107
14812.52 96
14813.67 110
14814.82 100
14815.97 100
14817.12 131
14818.26 112
14819.41 118
14820.56 133
14821.71 108
14822.86 124
14824.01 119
14825.16 123
14826.31 109
14827.47 102
14828.62 97
14829.77 106
14830.92 101
14832.07 84
14833.22 103
14834.37 97
14835.52 88
14836.67 86
14837.82 113
14838.97 125
14840.12 99
14841.27 113
14842.42 125
14843.57 107
14844.72 127
14845.87 100
14847.03 121
14848.18 141
14849.33 126
14850.48 109
14851.63 112
14852.78 117
14853.93 109
14855.08 97
14856.23 88
14857.39 122
14858.54 129
14859.69 123
14860.84 111
14861.99 83
14863.14 90
14864.29 122
14865.45 102
14866.60 104
14867.75 119
14868.90 87
14870.05 91
14871.21 92
14872.36 112
14873.51 80
14874.66 98
14875.81 108
14876.97 107
14878.12 108
14879.27 119
14880.42 110
14881.57 107
14882.73 126
14883.88 101
14885.03 118
14886.18 134
14887.34 89
14888.49 103
14889.64 108
14890.79 114
14891.95 141
14893.10 119
14894.25 97
14895.41 112
14896.56 133
14897.71 136
14898.86 107
14900.02 112
14901.17 120
14902.32 112
14903.48 119
14904.63 115
14905.78 116
14906.94 145
14908.09 118
14909.24 115
14910.40 114
14911.55 113
14912.70 119
14913.86 134
14915.01 128
14916.16 107
14917.32 117
14918.47 128
14919.63 103
14920.78 107
14921.93 113
14923.09 133
14924.24 120
14925.39 111
14926.55 74
14927.70 86
14928.86 105
14930.01 129
14931.17 122
14932.32 97
14933.47 99
14934.63 109
14935.78 108
14936.94 119
14938.09 130
14939.25 114
14940.40 126
14941.56 121
14942.71 130
14943.86 117
14945.02 114
14946.17 151
14947.33 130
14948.48 118
14949.64 123
14950.79 126
14951.95 134
14953.10 136
14954.26 146
14955.41 127
14956.57 117
14957.72 128
14958.88 134
14960.04 133
14961.19 123
14962.35 120
14963.50 127
14964.66 131
14965.81 133
14966.97 100
14968.12 118
14969.28 126
14970.44 140
14971.59 114
14972.75 83
14973.90 98
14975.06 141
14976.21 142
14977.37 119
14978.53 103
14979.68 80
14980.84 110
14981.99 129
14983.15 94
14984.31 79
14985.46 115
14986.62 110
14987.78 109
14988.93 106
14990.09 98
14991.25 112
14992.40 111
14993.56 127
14994.72 94
14995.87 135
14997.03 117
14998.19 90
14999.34 88
15000.50 112
15001.66 109
15002.81 103
15003.97 111
15005.13 105
15006.29 93
15007.44 97
15008.60 93
15009.76 101
15010.91 91
15012.07 113
15013.23 102
15014.39 96
15015.54 82
15016.70 82
15017.86 88
15019.02 89
15020.17 88
15021.33 100
15022.49 88
15023.65 118
15024.81 110
15025.96 104
15027.12 107
15028.28 91
15029.44 86
15030.59 90
15031.75 81
15032.91 82
15034.07 98
15035.23 89
15036.39 85
15037.54 101
15038.70 83
15039.86 105
15041.02 111
15042.18 110
15043.34 105
15044.50 81
15045.65 102
15046.81 104
15047.97 104
15049.13 108
15050.29 112
15051.45 103
15052.61 87
15053.77 92
15054.92 92
15056.08 101
15057.24 130
15058.40 100
15059.56 95
15060.72 93
15061.88 104
15063.04 120
15064.20 86
15065.36 101
15066.52 110
15067.68 120
15068.84 106
15070.00 97
15071.16 106
15072.32 99
15073.47 85
15074.63 96
15075.79 99
15076.95 71
15078.11 92
15079.27 100
15080.43 110
15081.59 98
15082.75 101
15083.91 100
15085.07 113
15086.23 113
15087.39 105
15088.56 81
15089.72 103
15090.88 112
15092.04 127
15093.20 83
15094.36 72
15095.52 96
15096.68 83
15097.84 116
15099.00 91
15100.16 104
15101.32 108
15102.48 101
15103.64 103
15104.80 90
15105.97 85
15107.13 88
15108.29 98
15109.45 103
15110.61 83
15111.77 80
15112.93 90
15114.09 115
15115.25 116
15116.42 93
15117.58 100
15118.74 93
15119.90 89
15121.06 83
15122.22 96
15123.39 95
15124.55 89
15125.71 85
15126.87 102
15128.03 118
15129.19 110
15130.36 111
15131.52 105
15132.68 96
15133.84 79
15135.00 100
15136.17 108
15137.33 112
15138.49 90
15139.65 107
15140.82 87
15141.98 109
15143.14 86
15144.30 80
15145.46 114
15146.63 119
15147.79 106
15148.95 103
15150.12 116
15151.28 85
15152.44 90
15153.60 85
15154.77 108
15155.93 103
15157.09 115
15158.26 108
15159.42 96
15160.58 102
15161.74 109
15162.91 92
15164.07 99
15165.23 100
15166.40 90
15167.56 99
15168.72 113
15169.89 87
15171.05 107
15172.21 92
15173.38 87
15174.54 84
15175.71 91
15176.87 93
15178.03 84
15179.20 104
15180.36 122
15181.52 96
15182.69 91
15183.85 90
15185.02 93
15186.18 84
15187.34 103
15188.51 109
15189.67 107
15190.84 112
15192.00 115
15193.17 113
15194.33 112
15195.49 121
15196.66 102
15197.82 104
15198.99 122
15200.15 95
15201.32 114
15202.48 94
15203.65 110
15204.81 130
15205.98 106
15207.14 92
15208.31 103
15209.47 117
15210.64 120
15211.80 94
15212.97 120
15214.13 113
15215.30 104
15216.46 121
15217.63 106
15218.79 120
15219.96 129
15221.12 120
15222.29 119
15223.45 133
15224.62 129
15225.78 138
15226.95 126
15228.12 138
15229.28 128
15230.45 111
15231.61 134
15232.78 115
15233.95 113
15235.11 109
15236.28 116
15237.44 136
15238.61 128
15239.78 107
15240.94 140
15242.11 117
15243.27 114
15244.44 104
15245.61 125
15246.77 134
15247.94 134
15249.11 114
15250.27 120
15251.44 99
15252.61 111
15253.77 119
15254.94 107
15256.11 110
15257.27 94
15258.44 110
15259.61 100
15260.77 117
15261.94 84
15263.11 84
15264.27 121
15265.44 116
15266.61 99
15267.78 93
15268.94 90
15270.11 88
15271.28 93
15272.44 106
15273.61 120
15274.78 117
15275.95 85
15277.11 99
15278.28 96
15279.45 96
15280.62 112
15281.79 105
15282.95 91
15284.12 102
15285.29 101
15286.46 88
15287.62 73
15288.79 103
15289.96 102
15291.13 120
15292.30 99
15293.47 97
15294.63 107
15295.80 97
15296.97 119
15298.14 79
15299.31 92
15300.48 99
15301.64 95
15302.81 97
15303.98 124
15305.15 85
15306.32 94
15307.49 102
15308.66 99
15309.82 92
15310.99 88
15312.16 97
15313.33 87
15314.50 76
15315.67 83
15316.84 92
15318.01 103
15319.18 87
15320.35 82
15321.51 108
15322.68 119
15323.85 99
15325.02 92
15326.19 97
15327.36 107
15328.53 109
15329.70 109
15330.87 92
15332.04 82
15333.21 80
15334.38 103
15335.55 103
15336.72 102
15337.89 88
15339.06 86
15340.23 100
15341.40 90
15342.57 108
15343.74 113
15344.91 96
15346.08 89
15347.25 102
15348.42 93
15349.59 102
15350.76 129
15351.93 112
15353.10 104
15354.27 97
15355.44 105
15356.61 115
15357.78 83
15358.95 105
15360.13 113
15361.30 99
15362.47 98
15363.64 124
15364.81 114
15365.98 90
15367.15 94
15368.32 89
15369.49 124
15370.66 103
15371.84 110
15373.01 114
15374.18 89
15375.35 110
15376.52 121
15377.69 106
15378.86 94
15380.03 91
15381.21 103
15382.38 118
15383.55 108
15384.72 90
15385.89 93
15387.06 104
15388.24 118
15389.41 116
15390.58 124
15391.75 126
15392.92 119
15394.10 91
15395.27 90
15396.44 88
15397.61 85
15398.78 98
15399.96 116
15401.13 105
15402.30 108
15403.47 110
15404.65 86
15405.82 82
15406.99 106
15408.16 103
15409.34 106
15410.51 115
15411.68 99
15412.85 78
15414.03 89
15415.20 100
15416.37 102
15417.55 122
15418.72 97
15419.89 110
15421.06 115
15422.24 104
15423.41 104
15424.58 94
15425.76 109
15426.93 118
15428.10 100
15429.28 94
15430.45 95
15431.62 94
15432.80 95
15433.97 120
15435.15 86
15436.32 105
15437.49 118
15438.67 125
15439.84 112
15441.01 95
15442.19 84
15443.36 102
15444.54 112
15445.71 105
15446.88 91
15448.06 95
15449.23 114
15450.41 85
15451.58 90
15452.75 87
15453.93 100
15455.10 108
15456.28 93
15457.45 101
15458.63 90
15459.80 120
15460.98 99
15462.15 97
15463.32 81
15464.50 93
15465.67 117
15466.85 93
15468.02 93
15469.20 95
15470.37 109
15471.55 119
15472.72 100
15473.90 75
15475.07 104
15476.25 102
15477.42 94
15478.60 112
15479.77 104
15480.95 75
15482.13 104
15483.30 105
15484.48 107
15485.65 83
15486.83 108
15488.00 113
15489.18 89
15490.35 104
15491.53 115
15492.71 88
15493.88 112
15495.06 102
15496.23 93
15497.41 90
15498.59 88
15499.76 93
15500.94 82
15502.11 76
15503.29 101
15504.47 91
15505.64 117
15506.82 104
15508.00 105
15509.17 103
15510.35 96
15511.52 119
15512.70 84
15513.88 92
15515.05 129
15516.23 106
15517.41 113
15518.58 90
15519.76 108
15520.94 85
15522.12 115
15523.29 84
15524.47 89
15525.65 102
15526.82 80
15528.00 86
15529.18 74
15530.35 102
15531.53 72
15532.71 108
15533.89 101
15535.06 133
15536.24 97
15537.42 128
15538.60 107
15539.77 100
15540.95 105
15542.13 118
15543.31 92
15544.48 85
15545.66 95
15546.84 108
15548.02 105
15549.20 119
15550.37 124
15551.55 122
15552.73 111
15553.91 134
15555.09 121
15556.26 122
15557.44 96
15558.62 135
15559.80 107
15560.98 77
15562.16 107
15563.34 126
15564.51 106
15565.69 135
15566.87 113
15568.05 91
15569.23 99
15570.41 116
15571.59 128
15572.76 105
15573.94 118
15575.12 123
15576.30 121
15577.48 127
15578.66 107
15579.84 121
15581.02 103
15582.20 125
15583.38 98
15584.56 102
15585.73 116
15586.91 125
15588.09 145
15589.27 129
15590.45 111
15591.63 110
15592.81 101
15593.99 134
15595.17 109
15596.35 103
15597.53 102
15598.71 117
15599.89 116
15601.07 126
15602.25 121
15603.43 103
15604.61 142
15605.79 129
15606.97 105
15608.15 98
15609.33 124
15610.51 135
15611.69 123
15612.87 136
15614.05 126
15615.23 126
15616.41 136
15617.59 108
15618.77 130
15619.95 137
15621.14 152
15622.32 135
15623.50 141
15624.68 139
15625.86 131
15627.04 129
15628.22 116
15629.40 133
15630.58 147
15631.76 128
15632.94 133
15634.13 119
15635.31 137
15636.49 126
15637.67 132
15638.85 137
15640.03 140
15641.21 137
15642.39 137
15643.58 148
15644.76 162
15645.94 149
15647.12 162
15648.30 148
15649.48 139
15650.67 147
15651.85 164
15653.03 151
15654.21 136
15655.39 158
15656.58 166
15657.76 126
15658.94 164
15660.12 162
15661.30 156
15662.49 173
15663.67 169
15664.85 184
15666.03 152
15667.22 168
15668.40 149
15669.58 156
15670.76 168
15671.95 162
15673.13 176
15674.31 185
15675.49 159
15676.68 128
15677.86 146
15679.04 170
15680.23 159
15681.41 142
15682.59 147
15683.77 169
15684.96 165
15686.14 158
15687.32 146
15688.51 164
15689.69 127
15690.87 154
15692.06 157
15693.24 131
15694.42 134
15695.61 150
15696.79 146
15697.97 143
15699.16 141
15700.34 175
15701.53 167
15702.71 159
15703.89 155
15705.08 176
15706.26 180
15707.44 197
15708.63 168
15709.81 183
15711.00 170
15712.18 171
15713.36 164
15714.55 176
15715.73 188
15716.92 183
15718.10 158
15719.29 168
15720.47 172
15721.66 157
15722.84 172
15724.02 182
15725.21 171
15726.39 173
15727.58 203
15728.76 211
15729.95 174
15731.13 181
15732.32 152
15733.50 145
15734.69 176
15735.87 153
15737.06 170
15738.24 188
15739.43 149
15740.61 175
15741.80 154
15742.98 167
15744.17 190
15745.35 163
15746.54 153
15747.72 166
15748.91 190
15750.10 179
15751.28 166
15752.47 154
15753.65 161
15754.84 156
15756.02 163
15757.21 160
15758.40 178
15759.58 185
15760.77 156
15761.95 166
15763.14 178
15764.33 165
15765.51 153
15766.70 180
15767.88 175
15769.07 143
15770.26 183
15771.44 141
15772.63 140
15773.82 128
15775.00 144
15776.19 138
15777.38 160
15778.56 153
15779.75 129
15780.94 155
15782.12 148
15783.31 124
15784.50 138
15785.68 128
15786.87 141
15788.06 139
15789.24 163
15790.43 150
15791.62 134
15792.81 118
15793.99 152
15795.18 181
15796.37 141
15797.55 110
15798.74 157
15799.93 157
15801.12 123
15802.30 115
15803.49 147
15804.68 139
15805.87 153
15807.05 144
15808.24 139
15809.43 120
15810.62 109
15811.81 126
15812.99 124
15814.18 138
15815.37 141
15816.56 117
15817.75 127
15818.93 121
15820.12 142
15821.31 107
15822.50 132
15823.69 128
15824.88 121
15826.06 122
15827.25 108
15828.44 120
15829.63 113
15830.82 121
15832.01 135
15833.20 132
15834.38 119
15835.57 127
15836.76 117
15837.95 117
15839.14 121
15840.33 109
15841.52 115
15842.71 109
15843.90 131
15845.08 137
15846.27 122
15847.46 117
15848.65 127
15849.84 121
15851.03 113
15852.22 122
15853.41 160
15854.60 140
15855.79 146
15856.98 126
15858.17 98
15859.36 134
15860.55 129
15861.74 124
15862.93 134
15864.12 107
15865.31 111
15866.50 140
15867.69 136
15868.88 131
15870.07 130
15871.26 107
15872.45 105
15873.64 130
15874.83 121
15876.02 145
15877.21 112
15878.40 111
15879.59 118
15880.78 137
15881.97 120
15883.16 132
15884.35 140
15885.54 146
15886.73 145
15887.92 137
15889.11 170
15890.30 147
15891.50 149
15892.69 119
15893.88 156
15895.07 163
15896.26 142
15897.45 122
15898.64 139
15899.83 164
15901.02 143
15902.22 142
15903.41 145
15904.60 149
15905.79 145
15906.98 127
15908.17 134
15909.36 155
15910.56 129
15911.75 134
15912.94 135
15914.13 148
15915.32 123
15916.51 130
15917.71 125
15918.90 143
15920.09 141
15921.28 159
15922.47 160
15923.67 149
15924.86 144
15926.05 146
15927.24 140
15928.43 177
15929.63 155
15930.82 153
15932.01 163
15933.20 169
15934.40 155
15935.59 132
15936.78 158
15937.97 150
15939.17 151
15940.36 125
15941.55 142
15942.75 148
15943.94 123
15945.13 114
15946.32 110
15947.52 122
15948.71 114
15949.90 145
15951.10 130
15952.29 126
15953.48 133
15954.68 142
15955.87 140
15957.06 149
15958.26 134
15959.45 111
15960.64 142
15961.84 109
15963.03 130
15964.22 133
15965.42 110
15966.61 130
15967.80 122
15969.00 125
15970.19 108
15971.39 104
15972.58 135
15973.77 112
15974.97 105
15976.16 107
15977.36 85
15978.55 102
15979.74 94
15980.94 92
15982.13 96
15983.33 90
15984.52 117
15985.72 112
15986.91 73
15988.10 81
15989.30 112
15990.49 105
15991.69 105
15992.88 82
15994.08 75
15995.27 101
15996.47 117
15997.66 94
15998.86 104
16000.05 105
16001.25 98
16002.44 107
16003.64 96
16004.83 91
16006.03 102
16007.22 98
16008.42 99
16009.61 112
16010.81 104
16012.00 111
16013.20 105
16014.40 99
16015.59 113
16016.79 108
16017.98 113
16019.18 99
16020.37 83
16021.57 96
16022.76 111
16023.96 98
16025.16 89
16026.35 116
16027.55 109
16028.74 91
16029.94 91
16031.14 92
16032.33 101
16033.53 100
16034.73 108
16035.92 86
16037.12 102
16038.31 109
16039.51 103
16040.71 82
16041.90 65
16043.10 75
16044.30 90
16045.49 92
16046.69 88
16047.89 84
16049.08 114
16050.28 76
16051.48 76
16052.67 99
16053.87 103
16055.07 93
16056.27 112
16057.46 80
16058.66 92
16059.86 111
16061.05 95
16062.25 111
16063.45 109
16064.65 80
16065.84 83
16067.04 94
16068.24 76
16069.44 75
16070.63 111
16071.83 90
16073.03 89
16074.23 105
16075.42 91
16076.62 90
16077.82 79
16079.02 98
16080.22 114
16081.41 86
16082.61 104
16083.81 110
16085.01 101
16086.21 105
16087.40 95
16088.60 91
16089.80 91
16091.00 69
16092.20 104
16093.40 104
16094.59 79
16095.79 97
16096.99 109
16098.19 80
16099.39 94
16100.59 88
16101.79 91
16102.99 91
16104.18 97
16105.38 76
16106.58 95
16107.78 95
16108.98 89
16110.18 128
16111.38 97
16112.58 91
16113.78 84
16114.98 98
16116.17 73
16117.37 65
16118.57 91
16119.77 102
16120.97 85
16122.17 89
16123.37 79
16124.57 78
16125.77 68
16126.97 85
16128.17 102
16129.37 91
16130.57 96
16131.77 82
16132.97 95
16134.17 86
16135.37 81
16136.57 99
16137.77 110
16138.97 84
16140.17 105
16141.37 109
16142.57 97
16143.77 110
16144.97 87
16146.17 94
16147.37 103
16148.57 97
16149.77 83
16150.97 97
16152.17 104
16153.37 89
16154.58 85
16155.78 91
16156.98 85
16158.18 99
16159.38 90
16160.58 89
16161.78 88
16162.98 100
16164.18 90
16165.38 86
16166.59 92
16167.79 109
16168.99 110
16170.19 104
16171.39 72
16172.59 90
16173.79 123
16174.99 97
16176.20 93
16177.40 88
16178.60 81
16179.80 97
16181.00 99
16182.20 104
16183.41 93
16184.61 92
16185.81 88
16187.01 120
16188.21 103
16189.42 101
16190.62 109
16191.82 83
16193.02 80
16194.22 86
16195.43 99
16196.63 107
16197.83 66
16199.03 107
16200.24 113
16201.44 101
16202.64 93
16203.84 116
16205.05 128
16206.25 87
16207.45 88
16208.65 97
16209.86 101
16211.06 116
16212.26 115
16213.47 106
16214.67 112
16215.87 94
16217.07 100
16218.28 88
16219.48 104
16220.68 89
16221.89 111
16223.09 92
16224.29 97
16225.50 112
16226.70 94
16227.90 82
16229.11 74
16230.31 98
16231.51 98
16232.72 87
16233.92 98
16235.13 134
16236.33 103
16237.53 104
16238.74 111
16239.94 109
16241.15 118
16242.35 125
16243.55 124
16244.76 102
16245.96 126
16247.17 121
16248.37 124
16249.57 114
16250.78 97
16251.98 101
16253.19 104
16254.39 92
16255.60 117
16256.80 126
16258.01 109
16259.21 127
16260.41 111
16261.62 107
16262.82 151
16264.03 127
16265.23 108
16266.44 109
16267.64 103
16268.85 94
16270.05 96
16271.26 116
16272.46 126
16273.67 108
16274.87 121
16276.08 117
16277.28 117
16278.49 120
16279.70 123
16280.90 137
16282.11 107
16283.31 87
16284.52 108
16285.72 95
16286.93 92
16288.13 112
16289.34 109
16290.55 138
16291.75 96
16292.96 100
16294.16 127
16295.37 114
16296.58 126
16297.78 92
16298.99 130
16300.19 138
16301.40 134
16302.61 120
16303.81 120
16305.02 149
16306.22 125
16307.43 111
16308.64 144
16309.84 135
16311.05 119
16312.26 133
16313.46 147
16314.67 138
16315.88 127
16317.08 107
16318.29 118
16319.50 94
16320.70 104
16321.91 109
16323.12 103
16324.33 102
16325.53 116
16326.74 104
16327.95 113
16329.15 102
16330.36 115
16331.57 96
16332.78 85
16333.98 102
16335.19 105
16336.40 84
16337.61 95
16338.81 115
16340.02 108
16341.23 93
16342.44 79
16343.64 89
16344.85 86
16346.06 103
16347.27 107
16348.48 113
16349.68 95
16350.89 103
16352.10 81
16353.31 76
16354.52 94
16355.72 85
16356.93 108
16358.14 96
16359.35 105
16360.56 100
16361.77 81
16362.97 89
16364.18 78
16365.39 83
16366.60 108
16367.81 87
16369.02 90
16370.23 97
16371.43 75
16372.64 96
16373.85 79
16375.06 95
16376.27 99
16377.48 84
16378.69 91
16379.90 82
16381.11 84
16382.32 91
16383.52 90
16384.73 92
16385.94 93
16387.15 95
16388.36 86
16389.57 81
16390.78 100
16391.99 93
16393.20 98
16394.41 82
16395.62 79
16396.83 66
16398.04 87
16399.25 92
16400.46 87
16401.67 85
16402.88 92
16404.09 73
16405.30 72
16406.51 88
16407.72 86
16408.93 90
16410.14 90
16411.35 86
16412.56 74
16413.77 77
16414.98 105
16416.19 97
16417.40 77
16418.61 109
16419.82 89
16421.03 83
16422.24 104
16423.45 66
16424.67 87
16425.88 108
16427.09 84
16428.30 77
16429.51 104
16430.72 103
16431.93 95
16433.14 74
16434.35 84
16435.56 77
16436.78 80
16437.99 93
16439.20 93
16440.41 105
16441.62 86
16442.83 78
16444.04 72
16445.25 85
16446.47 83
16447.68 91
16448.89 80
16450.10 86
16451.31 80
16452.52 79
16453.74 74
16454.95 86
16456.16 90
16457.37 92
16458.58 88
16459.80 93
16461.01 73
16462.22 85
16463.43 95
16464.65 69
16465.86 90
16467.07 83
16468.28 82
16469.49 60
16470.71 73
16471.92 60
16473.13 61
16474.34 86
16475.56 86
16476.77 75
16477.98 82
16479.20 83
16480.41 68
16481.62 82
16482.83 79
16484.05 70
16485.26 54
16486.47 71
16487.69 83
16488.90 63
16490.11 83
16491.33 81
16492.54 95
16493.75 60
16494.97 69
16496.18 67
16497.39 94
16498.61 89
16499.82 79
16501.03 67
16502.25 67
16503.46 84
16504.67 75
16505.89 74
16507.10 83
16508.32 96
16509.53 98
16510.74 69
16511.96 71
16513.17 83
16514.39 71
16515.60 76
16516.81 80
16518.03 75
16519.24 69
16520.46 83
16521.67 73
16522.88 97
16524.10 77
16525.31 81
16526.53 72
16527.74 69
16528.96 65
16530.17 61
16531.39 62
16532.60 58
16533.82 74
16535.03 69
16536.25 64
16537.46 67
16538.68 73
16539.89 72
16541.11 80
16542.32 64
16543.54 76
16544.75 83
16545.97 74
16547.18 87
16548.40 104
16549.61 82
16550.83 79
16552.04 102
16553.26 94
16554.47 91
16555.69 96
16556.91 95
16558.12 84
16559.34 82
16560.55 98
16561.77 93
16562.98 102
16564.20 97
16565.42 84
16566.63 90
16567.85 95
16569.06 88
16570.28 86
16571.50 60
16572.71 84
16573.93 83
16575.15 88
16576.36 87
16577.58 82
16578.79 83
16580.01 74
16581.23 80
16582.44 75
16583.66 93
16584.88 85
16586.09 69
16587.31 72
16588.53 79
16589.74 80
16590.96 85
16592.18 106
16593.40 93
16594.61 66
16595.83 95
16597.05 105
16598.26 91
16599.48 80
16600.70 75
16601.92 95
16603.13 100
16604.35 71
16605.57 75
16606.78 77
16608.00 70
16609.22 65
16610.44 63
16611.66 64
16612.87 65
16614.09 88
16615.31 82
16616.53 74
16617.74 62
16618.96 69
16620.18 77
16621.40 73
16622.62 72
16623.83 66
16625.05 66
16626.27 74
16627.49 78
16628.71 65
16629.93 61
16631.14 78
16632.36 89
16633.58 87
16634.80 68
16636.02 64
16637.24 96
16638.45 79
16639.67 83
16640.89 72
16642.11 64
16643.33 85
16644.55 54
16645.77 88
16646.99 71
16648.21 81
16649.42 83
16650.64 80
16651.86 71
16653.08 87
16654.30 73
16655.52 76
16656.74 66
16657.96 66
16659.18 62
16660.40 65
16661.62 73
16662.84 73
16664.06 87
16665.28 74
16666.50 81
16667.72 71
16668.93 63
16670.15 79
16671.37 78
16672.59 73
16673.81 66
16675.03 60
16676.25 71
16677.47 47
16678.69 89
16679.91 77
16681.13 57
16682.36 64
16683.58 86
16684.80 86
16686.02 75
16687.24 66
16688.46 103
16689.68 110
16690.90 70
16692.12 69
16693.34 65
16694.56 83
16695.78 72
16697.00 68
16698.22 68
16699.44 68
16700.66 72
16701.89 80
16703.11 51
16704.33 67
16705.55 83
16706.77 78
16707.99 74
16709.21 80
16710.43 82
16711.65 75
16712.88 65
16714.10 54
16715.32 60
16716.54 69
16717.76 85
16718.98 75
16720.20 78
16721.43 73
16722.65 83
16723.87 114
16725.09 66
16726.31 84
16727.54 91
16728.76 78
16729.98 75
16731.20 65
16732.42 56
16733.65 75
16734.87 70
16736.09 71
16737.31 69
16738.53 70
16739.76 61
16740.98 71
16742.20 58
16743.42 70
16744.65 74
16745.87 73
16747.09 80
16748.31 75
16749.54 92
16750.76 77
16751.98 71
16753.21 64
16754.43 82
16755.65 98
16756.87 73
16758.10 76
16759.32 81
16760.54 72
16761.77 67
16762.99 64
16764.21 81
16765.44 94
16766.66 63
16767.88 67
16769.11 88
16770.33 74
16771.55 62
16772.78 73
16774.00 58
16775.22 70
16776.45 74
16777.67 72
16778.90 76
16780.12 63
16781.34 80
16782.57 71
16783.79 63
16785.02 55
16786.24 82
16787.46 76
16788.69 74
16789.91 62
16791.14 69
16792.36 58
16793.58 73
16794.81 88
16796.03 70
16797.26 90
16798.48 66
16799.71 86
16800.93 78
16802.16 86
16803.38 85
16804.61 79
16805.83 69
16807.06 70
16808.28 67
16809.50 79
16810.73 82
16811.95 62
16813.18 68
16814.40 85
16815.63 76
16816.86 67
16818.08 75
16819.31 75
16820.53 77
16821.76 79
16822.98 97
16824.21 80
16825.43 46
16826.66 87
16827.88 71
16829.11 76
16830.33 74
16831.56 90
16832.79 97
16834.01 99
16835.24 90
16836.46 76
16837.69 70
16838.92 77
16840.14 85
16841.37 76
16842.59 67
16843.82 78
16845.05 92
16846.27 82
16847.50 93
16848.73 69
16849.95 78
16851.18 71
16852.40 71
16853.63 67
16854.86 68
16856.08 75
16857.31 74
16858.54 78
16859.76 65
16860.99 83
16862.22 94
16863.44 85
16864.67 83
16865.90 83
16867.13 76
16868.35 86
16869.58 87
16870.81 116
16872.03 90
16873.26 76
16874.49 77
16875.72 79
16876.94 117
16878.17 110
16879.40 87
16880.63 98
16881.85 91
16883.08 94
16884.31 121
16885.54 86
16886.76 79
16887.99 96
16889.22 73
16890.45 113
16891.68 94
16892.90 85
16894.13 80
16895.36 79
16896.59 94
16897.82 86
16899.04 96
16900.27 92
16901.50 79
16902.73 81
16903.96 80
16905.18 85
16906.41 76
16907.64 67
16908.87 76
16910.10 73
16911.33 66
16912.56 84
16913.78 89
16915.01 88
16916.24 80
16917.47 75
16918.70 81
16919.93 81
16921.16 77
16922.39 96
16923.62 73
16924.85 100
16926.07 70
16927.30 78
16928.53 68
16929.76 72
16930.99 85
16932.22 89
16933.45 76
16934.68 58
16935.91 57
16937.14 77
16938.37 68
16939.60 74
16940.83 89
16942.06 63
16943.29 78
16944.52 89
16945.75 95
16946.98 76
16948.21 63
16949.44 79
16950.67 69
16951.90 79
16953.13 110
16954.36 82
16955.59 69
16956.82 57
16958.05 77
16959.28 61
16960.51 74
16961.74 77
16962.97 70
16964.20 75
16965.43 72
16966.66 81
16967.89 69
16969.12 75
16970.35 70
16971.58 73
16972.82 70
16974.05 68
16975.28 78
16976.51 56
16977.74 85
16978.97 73
16980.20 55
16981.43 71
16982.66 81
16983.90 72
16985.13 84
16986.36 66
16987.59 63
16988.82 78
16990.05 83
16991.28 56
16992.52 90
16993.75 92
16994.98 63
16996.21 66
16997.44 101
16998.67 68
16999.91 74
17001.14 101
17002.37 88
17003.60 82
17004.83 76
17006.07 82
17007.30 74
17008.53 96
17009.76 58
17010.99 58
17012.23 68
17013.46 81
17014.69 70
17015.92 68
17017.16 92
17018.39 83
17019.62 68
17020.85 65
17022.09 78
17023.32 84
17024.55 79
17025.78 79
17027.02 80
17028.25 74
17029.48 76
17030.72 63
17031.95 77
17033.18 99
17034.42 75
17035.65 79
17036.88 73
17038.11 70
17039.35 80
17040.58 88
17041.81 67
17043.05 75
17044.28 57
17045.52 62
17046.75 86
17047.98 73
17049.22 62
17050.45 46
17051.68 77
17052.92 61
17054.15 72
17055.38 69
17056.62 73
17057.85 81
17059.09 74
17060.32 66
17061.55 60
17062.79 60
17064.02 78
17065.26 75
17066.49 60
17067.73 70
17068.96 65
17070.19 60
17071.43 64
17072.66 59
17073.90 59
17075.13 56
17076.37 64
17077.60 57
17078.84 58
17080.07 60
17081.31 72
17082.54 80
17083.78 66
17085.01 74
17086.25 80
17087.48 51
17088.72 62
17089.95 74
17091.19 74
17092.42 75
17093.66 69
17094.89 75
17096.13 78
17097.36 74
17098.60 59
17099.83 55
17101.07 65
17102.30 52
17103.54 60
17104.78 58
17106.01 74
17107.25 59
17108.48 60
17109.72 66
17110.95 59
17112.19 71
17113.43 51
17114.66 53
17115.90 69
17117.13 70
17118.37 72
17119.61 80
17120.84 62
17122.08 93
17123.32 70
17124.55 50
17125.79 70
17127.02 68
17128.26 71
17129.50 60
17130.73 60
17131.97 62
17133.21 60
17134.44 61
17135.68 76
17136.92 79
17138.15 76
17139.39 66
17140.63 64
17141.87 68
17143.10 74
17144.34 57
17145.58 77
17146.81 81
17148.05 63
17149.29 43
17150.53 77
17151.76 79
17153.00 64
17154.24 72
17155.48 66
17156.71 69
17157.95 62
17159.19 67
17160.43 56
17161.66 72
17162.90 60
17164.14 65
17165.38 61
17166.62 78
17167.85 69
17169.09 63
17170.33 52
17171.57 63
17172.81 70
17174.04 73
17175.28 70
17176.52 58
17177.76 51
17179.00 73
17180.23 54
17181.47 73
17182.71 56
17183.95 58
17185.19 80
17186.43 67
17187.67 58
17188.90 66
17190.14 67
17191.38 59
17192.62 69
17193.86 70
17195.10 82
17196.34 69
17197.58 73
17198.82 95
17200.05 65
17201.29 74
17202.53 67
17203.77 62
17205.01 59
17206.25 58
17207.49 64
17208.73 83
17209.97 63
17211.21 65
17212.45 71
17213.69 60
17214.93 98
17216.17 61
17217.41 57
17218.65 67
17219.89 65
17221.13 46
17222.37 68
17223.61 66
17224.85 57
17226.09 62
17227.33 67
17228.57 65
17229.81 53
17231.05 62
17232.29 62
17233.53 43
17234.77 64
17236.01 43
17237.25 45
17238.49 68
17239.73 80
17240.97 66
17242.21 46
17243.45 50
17244.69 59
17245.93 64
17247.17 58
17248.41 52
17249.66 63
17250.90 62
17252.14 67
17253.38 45
17254.62 42
17255.86 59
17257.10 66
17258.34 78
17259.58 54
17260.83 60
17262.07 54
17263.31 71
17264.55 57
17265.79 59
17267.03 73
17268.27 82
17269.52 88
17270.76 56
17272.00 42
17273.24 47
17274.48 54
17275.72 66
17276.97 56
17278.21 66
17279.45 55
17280.69 78
17281.93 74
17283.18 50
17284.42 56
17285.66 55
17286.90 72
17288.15 62
17289.39 62
17290.63 68
17291.87 53
17293.11 51
17294.36 64
17295.60 55
17296.84 54
17298.08 62
17299.33 45
17300.57 55
17301.81 68
17303.06 42
17304.30 59
17305.54 64
17306.78 55
17308.03 80
17309.27 56
17310.51 63
17311.76 62
17313.00 66
17314.24 59
17315.49 64
17316.73 51
17317.97 76
17319.22 73
17320.46 60
17321.70 80
17322.95 64
17324.19 67
17325.43 64
17326.68 54
17327.92 40
17329.17 68
17330.41 67
17331.65 68
17332.90 55
17334.14 68
17335.38 71
17336.63 58
17337.87 67
17339.12 48
17340.36 61
17341.61 80
17342.85 72
17344.09 69
17345.34 61
17346.58 79
17347.83 64
17349.07 62
17350.32 70
17351.56 64
17352.80 76
17354.05 55
17355.29 55
17356.54 79
17357.78 64
17359.03 68
17360.27 59
17361.52 49
17362.76 43
17364.01 65
17365.25 70
17366.50 60
17367.74 65
17368.99 62
17370.23 62
17371.48 74
17372.72 58
17373.97 61
17375.22 61
17376.46 50
17377.71 64
17378.95 61
17380.20 62
17381.44 43
17382.69 63
17383.93 63
17385.18 70
17386.43 61
17387.67 63
17388.92 46
17390.16 65
17391.41 51
17392.66 65
17393.90 65
17395.15 63
17396.39 75
17397.64 56
17398.89 65
17400.13 89
17401.38 87
17402.63 61
17403.87 54
17405.12 78
17406.37 72
17407.61 63
17408.86 64
17410.11 61
17411.35 55
17412.60 74
17413.85 54
17415.09 50
17416.34 50
17417.59 53
17418.83 54
17420.08 64
17421.33 71
17422.57 84
17423.82 58
17425.07 59
17426.32 60
17427.56 65
17428.81 61
17430.06 58
17431.31 66
17432.55 72
17433.80 60
17435.05 65
17436.30 62
17437.54 67
17438.79 55
17440.04 58
17441.29 71
17442.53 83
17443.78 75
17445.03 70
17446.28 81
17447.53 74
17448.77 62
17450.02 70
17451.27 56
17452.52 50
17453.77 68
17455.01 76
17456.26 71
17457.51 69
17458.76 79
17460.01 88
17461.26 60
17462.51 62
17463.75 64
17465.00 58
17466.25 51
17467.50 49
17468.75 78
17470.00 50
17471.25 54
17472.50 56
17473.74 65
17474.99 75
17476.24 78
17477.49 71
17478.74 71
17479.99 73
17481.24 69
17482.49 77
17483.74 68
17484.99 68
17486.24 59
17487.49 63
17488.74 77
17489.98 77
17491.23 83
17492.48 80
17493.73 68
17494.98 64
17496.23 75
17497.48 77
17498.73 71
17499.98 67
17501.23 72
17502.48 78
17503.73 84
17504.98 93
17506.23 84
17507.48 70
17508.73 66
17509.98 64
17511.23 88
17512.48 105
17513.73 82
17514.98 60
17516.24 63
17517.49 65
17518.74 74
17519.99 57
17521.24 75
17522.49 73
17523.74 58
17524.99 71
17526.24 70
17527.49 95
17528.74 96
17529.99 85
17531.24 81
17532.50 75
17533.75 70
17535.00 84
17536.25 76
17537.50 72
17538.75 89
17540.00 78
17541.25 72
17542.51 74
17543.76 59
17545.01 86
17546.26 83
17547.51 76
17548.76 68
17550.01 68
17551.27 72
17552.52 71
17553.77 66
17555.02 66
17556.27 95
17557.53 79
17558.78 60
17560.03 61
17561.28 79
17562.53 102
17563.79 60
17565.04 75
17566.29 84
17567.54 79
17568.80 82
17570.05 114
17571.30 79
17572.55 87
17573.81 67
17575.06 62
17576.31 74
17577.56 58
17578.82 64
17580.07 70
17581.32 70
17582.57 76
17583.83 77
17585.08 69
17586.33 73
17587.59 73
17588.84 87
17590.09 79
17591.35 94
17592.60 76
17593.85 78
17595.11 80
17596.36 74
17597.61 65
17598.87 72
17600.12 101
17601.37 85
17602.63 78
17603.88 85
17605.13 82
17606.39 83
17607.64 72
17608.89 73
17610.15 94
17611.40 103
17612.66 83
17613.91 105
17615.16 88
17616.42 62
17617.67 78
17618.93 89
17620.18 67
17621.43 66
17622.69 81
17623.94 73
17625.20 77
17626.45 65
17627.71 88
17628.96 63
17630.22 65
17631.47 54
17632.72 74
17633.98 67
17635.23 85
17636.49 90
17637.74 68
17639.00 86
17640.25 82
17641.51 76
17642.76 84
17644.02 76
17645.27 76
17646.53 62
17647.78 74
17649.04 80
17650.29 79
17651.55 57
17652.80 71
17654.06 82
17655.32 74
17656.57 78
17657.83 75
17659.08 68
17660.34 64
17661.59 52
17662.85 83
17664.11 79
17665.36 88
17666.62 61
17667.87 54
17669.13 73
17670.38 60
17671.64 53
17672.90 66
17674.15 60
17675.41 71
17676.67 49
17677.92 58
17679.18 79
17680.43 68
17681.69 68
17682.95 78
17684.20 66
17685.46 63
17686.72 69
17687.97 72
17689.23 57
17690.49 63
17691.74 59
17693.00 64
17694.26 64
17695.51 55
17696.77 68
17698.03 55
17699.28 66
17700.54 57
17701.80 63
17703.06 60
17704.31 56
17705.57 63
17706.83 66
17708.08 64
17709.34 60
17710.60 54
17711.86 64
17713.11 81
17714.37 65
17715.63 60
17716.89 63
17718.14 59
17719.40 46
17720.66 59
17721.92 72
17723.18 79
17724.43 53
17725.69 69
17726.95 53
17728.21 47
17729.47 67
17730.72 58
17731.98 45
17733.24 54
17734.50 66
17735.76 61
17737.02 81
17738.27 51
17739.53 62
17740.79 65
17742.05 76
17743.31 63
17744.57 56
17745.83 55
17747.08 54
17748.34 49
17749.60 65
17750.86 53
17752.12 48
17753.38 64
17754.64 61
17755.90 63
17757.16 49
17758.41 56
17759.67 60
17760.93 55
17762.19 60
17763.45 50
17764.71 58
17765.97 62
17767.23 62
17768.49 55
17769.75 67
17771.01 68
17772.27 64
17773.53 60
17774.79 69
17776.05 70
17777.31 68
17778.57 53
17779.83 54
17781.09 56
17782.35 72
17783.61 65
17784.87 51
17786.13 57
17787.39 53
17788.65 54
17789.91 51
17791.17 56
17792.43 33
17793.69 53
17794.95 62
17796.21 55
17797.47 66
17798.73 56
17799.99 76
17801.25 65
17802.51 71
17803.77 56
17805.03 69
17806.29 75
17807.55 69
17808.82 51
17810.08 76
17811.34 69
17812.60 80
17813.86 77
17815.12 76
17816.38 67
17817.64 71
17818.90 68
17820.17 74
17821.43 53
17822.69 64
17823.95 87
17825.21 83
17826.47 58
17827.73 71
17829.00 85
17830.26 84
17831.52 66
17832.78 49
17834.04 54
17835.31 64
17836.57 55
17837.83 69
17839.09 76
17840.35 53
17841.61 57
17842.88 58
17844.14 72
17845.40 77
17846.66 52
17847.93 57
17849.19 57
17850.45 59
17851.71 67
17852.98 55
17854.24 59
17855.50 76
17856.76 65
17858.03 73
17859.29 48
17860.55 48
17861.81 35
17863.08 67
17864.34 61
17865.60 58
17866.87 69
17868.13 59
17869.39 68
17870.65 58
17871.92 53
17873.18 55
17874.44 75
17875.71 63
17876.97 54
17878.23 66
17879.50 62
17880.76 63
17882.02 49
17883.29 51
17884.55 64
17885.82 64
17887.08 65
17888.34 55
17889.61 70
17890.87 48
17892.13 56
17893.40 60
17894.66 54
17895.93 74
17897.19 72
17898.45 62
17899.72 63
17900.98 58
17902.25 61
17903.51 55
17904.78 46
17906.04 58
17907.30 42
17908.57 53
17909.83 65
17911.10 63
17912.36 73
17913.63 82
17914.89 49
17916.16 56
17917.42 58
17918.69 64
17919.95 57
17921.22 55
17922.48 61
17923.75 54
17925.01 85
17926.28 72
17927.54 52
17928.81 47
17930.07 64
17931.34 70
17932.60 67
17933.87 68
17935.13 45
17936.40 52
17937.66 61
17938.93 43
17940.19 59
17941.46 63
17942.73 65
17943.99 97
17945.26 49
17946.52 68
17947.79 62
17949.05 77
17950.32 69
17951.59 62
17952.85 49
17954.12 75
17955.38 48
17956.65 40
17957.92 44
17959.18 61
17960.45 48
17961.72 59
17962.98 56
17964.25 48
17965.52 46
17966.78 68
17968.05 69
17969.31 52
17970.58 76
17971.85 74
17973.11 45
17974.38 54
17975.65 57
17976.92 63
17978.18 40
17979.45 47
17980.72 50
17981.98 57
17983.25 52
17984.52 67
17985.78 70
17987.05 41
17988.32 44
17989.59 66
17990.85 54
17992.12 46
17993.39 41
17994.66 50
17995.92 79
17997.19 40
17998.46 59
17999.73 55
18000.99 69
18002.26 55
18003.53 56
18004.80 75
18006.07 58
18007.33 53
18008.60 49
18009.87 47
18011.14 49
18012.41 37
18013.67 79
18014.94 49
18016.21 74
18017.48 57
18018.75 47
18020.02 51
18021.28 57
18022.55 51
18023.82 46
18025.09 62
18026.36 61
18027.63 60
18028.90 49
18030.16 57
18031.43 72
18032.70 55
18033.97 52
18035.24 58
18036.51 66
18037.78 76
18039.05 53
18040.32 63
18041.58 61
18042.85 62
18044.12 74
18045.39 68
18046.66 55
18047.93 55
18049.20 66
18050.47 50
18051.74 71
18053.01 59
18054.28 49
18055.55 55
18056.82 61
18058.09 51
18059.36 50
18060.63 68
18061.90 62
18063.17 46
18064.44 64
18065.71 58
18066.98 82
18068.25 71
18069.52 59
18070.79 65
18072.06 50
18073.33 60
18074.60 53
18075.87 47
18077.14 50
18078.41 51
18079.68 49
18080.95 53
18082.22 52
18083.49 55
18084.76 58
18086.03 62
18087.30 56
18088.57 56
18089.85 74
18091.12 71
18092.39 66
18093.66 53
18094.93 68
18096.20 67
18097.47 68
18098.74 49
18100.01 36
18101.29 46
18102.56 52
18103.83 48
18105.10 53
18106.37 41
18107.64 50
18108.91 84
18110.19 60
18111.46 41
18112.73 63
18114.00 70
18115.27 87
18116.54 66
18117.82 67
18119.09 51
18120.36 58
18121.63 60
18122.90 58
18124.18 60
18125.45 48
18126.72 50
18127.99 56
18129.26 52
18130.54 42
18131.81 43
18133.08 55
18134.35 62
18135.63 57
18136.90 45
18138.17 55
18139.44 55
18140.72 67
18141.99 44
18143.26 57
18144.53 64
18145.81 68
18147.08 45
18148.35 45
18149.63 65
18150.90 66
18152.17 46
18153.45 66
18154.72 60
18155.99 51
18157.26 40
18158.54 61
18159.81 63
18161.08 65
18162.36 62
18163.63 63
18164.91 46
18166.18 52
18167.45 58
18168.73 70
18170.00 66
18171.27 70
18172.55 71
18173.82 79
18175.09 57
18176.37 57
18177.64 55
18178.92 59
18180.19 48
18181.46 64
18182.74 57
18184.01 59
18185.29 51
18186.56 54
18187.84 67
18189.11 48
18190.38 65
18191.66 67
18192.93 55
18194.21 56
18195.48 61
18196.76 66
18198.03 66
18199.31 57
18200.58 39
18201.86 40
18203.13 45
18204.41 63
18205.68 66
18206.96 82
18208.23 72
18209.51 61
18210.78 66
18212.06 70
18213.33 69
18214.61 47
18215.88 55
18217.16 67
18218.43 58
18219.71 58
18220.98 65
18222.26 71
18223.53 56
18224.81 62
18226.09 52
18227.36 82
18228.64 62
18229.91 47
18231.19 56
18232.46 50
18233.74 63
18235.02 70
18236.29 53
18237.57 69
18238.84 57
18240.12 51
18241.40 51
18242.67 59
18243.95 55
18245.23 41
18246.50 53
18247.78 49
18249.05 65
18250.33 59
18251.61 53
18252.88 72
18254.16 69
18255.44 89
18256.71 68
18257.99 62
18259.27 65
18260.54 60
18261.82 42
18263.10 47
18264.38 57
18265.65 56
18266.93 79
18268.21 74
18269.48 51
18270.76 61
18272.04 42
18273.32 68
18274.59 50
18275.87 55
18277.15 54
18278.43 36
18279.70 48
18280.98 64
18282.26 49
18283.54 45
18284.81 36
18286.09 53
18287.37 77
18288.65 56
18289.92 50
18291.20 47
18292.48 73
18293.76 102
18295.04 59
18296.31 60
18297.59 51
18298.87 57
18300.15 56
18301.43 54
18302.71 41
18303.98 71
18305.26 54
18306.54 61
18307.82 50
18309.10 59
18310.38 48
18311.66 36
18312.93 48
18314.21 41
18315.49 50
18316.77 59
18318.05 53
18319.33 50
18320.61 48
18321.89 54
18323.17 82
18324.44 53
18325.72 50
18327.00 46
18328.28 58
18329.56 60
18330.84 50
18332.12 63
18333.40 50
18334.68 43
18335.96 69
18337.24 49
18338.52 45
18339.80 36
18341.08 48
18342.36 72
18343.64 50
18344.92 75
18346.20 63
18347.48 47
18348.76 57
18350.04 47
18351.32 48
18352.60 58
18353.88 52
18355.16 52
18356.44 44
18357.72 44
18359.00 54
18360.28 70
18361.56 56
18362.84 51
18364.12 68
18365.40 45
18366.68 54
18367.96 58
18369.24 48
18370.52 71
18371.80 60
18373.08 58
18374.36 46
18375.64 65
18376.93 61
18378.21 62
18379.49 41
18380.77 40
18382.05 55
18383.33 50
18384.61 71
18385.89 58
18387.17 48
18388.46 49
18389.74 40
18391.02 62
18392.30 64
18393.58 68
18394.86 56
18396.15 47
18397.43 71
18398.71 48
18399.99 51
18401.27 45
18402.55 53
18403.84 63
18405.12 58
18406.40 56
18407.68 50
18408.96 52
18410.25 76
18411.53 63
18412.81 68
18414.09 69
18415.37 49
18416.66 65
18417.94 54
18419.22 56
18420.50 46
18421.79 67
18423.07 54
18424.35 53
18425.63 65
18426.92 59
18428.20 41
18429.48 51
18430.77 45
18432.05 53
18433.33 51
18434.61 72
18435.90 70
18437.18 56
18438.46 56
18439.75 61
18441.03 61
18442.31 80
18443.60 56
18444.88 54
18446.16 42
18447.45 56
18448.73 66
18450.01 51
18451.30 56
18452.58 61
18453.86 53
18455.15 62
18456.43 54
18457.71 53
18459.00 53
18460.28 71
18461.57 48
18462.85 59
18464.13 55
18465.42 55
18466.70 57
18467.99 62
18469.27 57
18470.55 65
18471.84 59
18473.12 49
18474.41 45
18475.69 51
18476.98 71
18478.26 72
18479.55 68
18480.83 75
18482.11 60
18483.40 40
18484.68 47
18485.97 54
18487.25 52
18488.54 51
18489.82 59
18491.11 59
18492.39 49
18493.68 61
18494.96 56
18496.25 70
18497.53 56
18498.82 54
18500.10 68
18501.39 59
18502.67 63
18503.96 59
18505.24 47
18506.53 49
18507.82 56
18509.10 52
18510.39 67
18511.67 62
18512.96 54
18514.24 50
18515.53 48
18516.82 67
18518.10 60
18519.39 61
18520.67 57
18521.96 47
18523.25 56
18524.53 63
18525.82 61
18527.10 47
18528.39 51
18529.68 75
18530.96 56
18532.25 69
18533.54 52
18534.82 62
18536.11 51
18537.39 45
18538.68 58
18539.97 57
18541.25 70
18542.54 72
18543.83 74
18545.11 59
18546.40 65
18547.69 56
18548.98 73
18550.26 58
18551.55 69
18552.84 65
18554.12 63
18555.41 70
18556.70 68
18557.99 55
18559.27 51
18560.56 76
18561.85 58
18563.13 75
18564.42 69
18565.71 46
18567.00 61
18568.28 60
18569.57 55
18570.86 74
18572.15 69
18573.44 62
18574.72 66
18576.01 64
18577.30 54
18578.59 61
18579.88 66
18581.16 50
18582.45 54
18583.74 63
18585.03 50
18586.32 36
18587.60 49
18588.89 53
18590.18 72
18591.47 63
18592.76 71
18594.05 53
18595.33 55
18596.62 60
18597.91 48
18599.20 45
18600.49 39
18601.78 60
18603.07 81
18604.36 56
18605.64 68
18606.93 62
18608.22 59
18609.51 49
18610.80 57
18612.09 58
18613.38 60
18614.67 65
18615.96 48
18617.25 59
18618.54 48
18619.83 61
18621.12 58
18622.40 69
18623.69 53
18624.98 56
18626.27 82
18627.56 57
18628.85 65
18630.14 53
18631.43 50
18632.72 61
18634.01 58
18635.30 70
18636.59 63
18637.88 44
18639.17 55
18640.46 76
18641.75 41
18643.04 41
18644.33 53
18645.62 61
18646.91 37
18648.20 58
18649.49 40
18650.78 35
18652.08 62
18653.37 57
18654.66 55
18655.95 54
18657.24 53
18658.53 71
18659.82 62
18661.11 56
18662.40 61
18663.69 44
18664.98 34
18666.27 59
18667.56 58
18668.86 52
18670.15 48
18671.44 55
18672.73 45
18674.02 67
18675.31 72
18676.60 55
18677.90 42
18679.19 45
18680.48 71
18681.77 60
18683.06 56
18684.35 47
18685.64 42
18686.94 46
18688.23 60
18689.52 47
18690.81 60
18692.10 52
18693.40 41
18694.69 49
18695.98 46
18697.27 59
18698.56 56
18699.86 55
18701.15 45
18702.44 52
18703.73 51
18705.03 46
18706.32 58
18707.61 55
18708.90 60
18710.19 59
18711.49 57
18712.78 57
18714.07 48
18715.37 53
18716.66 52
18717.95 48
18719.24 48
18720.54 52
18721.83 62
18723.12 68
18724.42 51
18725.71 51
18727.00 64
18728.30 55
18729.59 73
18730.88 54
18732.17 52
18733.47 63
18734.76 63
18736.05 65
18737.35 50
18738.64 52
18739.94 48
18741.23 52
18742.52 49
18743.82 57
18745.11 55
18746.40 54
18747.70 47
18748.99 53
18750.29 55
18751.58 53
18752.87 61
18754.17 56
18755.46 65
18756.76 47
18758.05 63
18759.34 65
18760.64 66
18761.93 69
18763.23 62
18764.52 73
18765.82 53
18767.11 55
18768.41 48
18769.70 48
18770.99 70
18772.29 65
18773.58 38
18774.88 26
18776.17 51
18777.47 62
18778.76 63
18780.06 58
18781.35 56
18782.65 70
18783.94 60
18785.24 65
18786.53 53
18787.83 49
18789.12 57
18790.42 67
18791.71 60
18793.01 55
18794.31 55
18795.60 49
18796.90 56
18798.19 32
18799.49 56
18800.78 63
18802.08 59
18803.37 48
18804.67 61
18805.97 42
18807.26 47
18808.56 46
18809.85 43
18811.15 72
18812.45 67
18813.74 38
18815.04 37
18816.34 48
18817.63 66
18818.93 41
18820.22 52
18821.52 50
18822.82 50
18824.11 62
18825.41 59
18826.71 37
18828.00 45
18829.30 66
18830.60 60
18831.89 58
18833.19 61
18834.49 42
18835.78 50
18837.08 50
18838.38 42
18839.67 43
18840.97 47
18842.27 69
18843.57 59
18844.86 46
18846.16 44
18847.46 44
18848.75 53
18850.05 72
18851.35 54
18852.65 43
18853.94 51
18855.24 63
18856.54 31
18857.84 33
18859.13 42
18860.43 56
18861.73 45
18863.03 37
18864.33 39
18865.62 51
18866.92 40
18868.22 51
18869.52 47
18870.82 67
18872.11 46
18873.41 56
18874.71 50
18876.01 41
18877.31 53
18878.61 43
18879.90 40
18881.20 49
18882.50 50
18883.80 46
18885.10 44
18886.40 52
18887.70 53
18888.99 48
18890.29 44
18891.59 57
18892.89 48
18894.19 47
18895.49 42
18896.79 60
18898.09 48
18899.39 55
18900.68 47
18901.98 46
18903.28 41
18904.58 48
18905.88 52
18907.18 58
18908.48 55
18909.78 36
18911.08 33
18912.38 31
18913.68 43
18914.98 40
18916.28 38
18917.58 50
18918.88 31
18920.18 42
18921.48 66
18922.78 62
18924.08 50
18925.38 74
18926.68 60
18927.98 47
18929.28 42
18930.58 45
18931.88 40
18933.18 44
18934.48 54
18935.78 50
18937.08 42
18938.38 45
18939.68 53
18940.98 41
18942.28 57
18943.58 53
18944.88 36
18946.18 41
18947.48 46
18948.78 41
18950.08 53
18951.39 57
18952.69 65
18953.99 53
18955.29 63
18956.59 50
18957.89 44
18959.19 41
18960.49 39
18961.79 42
18963.09 37
18964.40 54
18965.70 54
18967.00 52
18968.30 52
18969.60 31
18970.90 44
18972.21 54
18973.51 54
18974.81 45
18976.11 38
18977.41 55
18978.71 40
18980.02 52
18981.32 61
18982.62 47
18983.92 48
18985.22 46
18986.53 68
18987.83 49
18989.13 38
18990.43 40
18991.73 55
18993.04 59
18994.34 37
18995.64 47
18996.94 44
18998.25 64
18999.55 57
19000.85 47
19002.15 48
19003.46 50
19004.76 49
19006.06 41
19007.36 55
19008.67 56
19009.97 72
19011.27 49
19012.58 38
19013.88 57
19015.18 43
19016.49 50
19017.79 46
19019.09 49
19020.40 49
19021.70 45
19023.00 37
19024.31 53
19025.61 53
19026.91 65
19028.22 67
19029.52 50
19030.82 54
19032.13 50
19033.43 53
19034.73 52
19036.04 52
19037.34 52
19038.65 47
19039.95 52
19041.25 56
19042.56 37
19043.86 45
19045.17 49
19046.47 47
19047.77 53
19049.08 44
19050.38 44
19051.69 42
19052.99 40
19054.30 53
19055.60 44
19056.90 43
19058.21 46
19059.51 45
19060.82 53
19062.12 49
19063.43 61
19064.73 48
19066.04 48
19067.34 42
19068.65 38
19069.95 59
19071.26 57
19072.56 46
19073.87 40
19075.17 45
19076.48 62
19077.78 46
19079.09 51
19080.39 64
19081.70 30
19083.00 39
19084.31 60
19085.61 41
19086.92 48
19088.23 44
19089.53 36
19090.84 50
19092.14 66
19093.45 41
19094.75 42
19096.06 53
19097.37 60
19098.67 50
19099.98 62
19101.28 35
19102.59 49
19103.90 49
19105.20 44
19106.51 51
19107.81 67
19109.12 58
19110.43 44
19111.73 37
19113.04 48
19114.35 45
19115.65 61
19116.96 71
19118.27 38
19119.57 39
19120.88 32
19122.19 40
19123.49 52
19124.80 50
19126.11 32
19127.41 32
19128.72 52
19130.03 45
19131.33 42
19132.64 43
19133.95 57
19135.26 54
19136.56 62
19137.87 53
19139.18 48
19140.49 49
19141.79 52
19143.10 51
19144.41 61
19145.71 42
19147.02 48
19148.33 48
19149.64 43
19150.95 45
19152.25 63
19153.56 45
19154.87 46
19156.18 33
19157.48 41
19158.79 49
19160.10 46
19161.41 54
19162.72 53
19164.03 53
19165.33 55
19166.64 54
19167.95 44
19169.26 45
19170.57 53
19171.88 38
19173.18 44
19174.49 58
19175.80 46
19177.11 39
19178.42 51
19179.73 58
19181.04 44
19182.34 48
19183.65 55
19184.96 49
19186.27 63
19187.58 63
19188.89 46
19190.20 45
19191.51 52
19192.82 48
19194.13 62
19195.43 59
19196.74 50
19198.05 48
19199.36 55
19200.67 49
19201.98 55
19203.29 59
19204.60 50
19205.91 51
19207.22 56
19208.53 71
19209.84 75
19211.15 43
19212.46 41
19213.77 54
19215.08 55
19216.39 53
19217.70 49
19219.01 55
19220.32 42
19221.63 59
19222.94 49
19224.25 50
19225.56 40
19226.87 34
19228.18 40
19229.49 52
19230.80 47
19232.11 34
19233.42 45
19234.73 65
19236.04 55
19237.35 40
19238.67 46
19239.98 73
19241.29 52
19242.60 50
19243.91 34
19245.22 46
19246.53 45
19247.84 63
19249.15 59
19250.46 62
19251.77 46
19253.09 41
19254.40 61
19255.71 41
19257.02 46
19258.33 60
19259.64 52
19260.95 47
19262.27 53
19263.58 45
19264.89 46
19266.20 54
19267.51 37
19268.82 58
19270.14 60
19271.45 49
19272.76 57
19274.07 50
19275.38 42
19276.70 47
19278.01 44
19279.32 47
19280.63 45
19281.94 53
19283.26 54
19284.57 62
19285.88 39
19287.19 48
19288.51 36
19289.82 37
19291.13 42
19292.44 42
19293.76 48
19295.07 56
19296.38 69
19297.69 56
19299.01 47
19300.32 67
19301.63 52
19302.95 61
19304.26 62
19305.57 41
19306.88 46
19308.20 51
19309.51 71
19310.82 54
19312.14 33
19313.45 48
19314.76 55
19316.08 72
19317.39 53
19318.70 57
19320.02 49
19321.33 55
19322.64 57
19323.96 34
19325.27 43
19326.59 49
19327.90 59
19329.21 41
19330.53 40
19331.84 78
19333.15 53
19334.47 56
19335.78 51
19337.10 37
19338.41 55
19339.73 46
19341.04 43
19342.35 40
19343.67 32
19344.98 50
19346.30 51
19347.61 51
19348.93 50
19350.24 58
19351.55 62
19352.87 72
19354.18 77
19355.50 65
19356.81 47
19358.13 67
19359.44 64
19360.76 50
19362.07 49
19363.39 52
19364.70 54
19366.02 65
19367.33 59
19368.65 51
19369.96 62
19371.28 72
19372.59 61
19373.91 60
19375.22 63
19376.54 54
19377.86 39
19379.17 43
19380.49 61
19381.80 72
19383.12 57
19384.43 51
19385.75 35
19387.07 51
19388.38 50
19389.70 42
19391.01 43
19392.33 54
19393.65 47
19394.96 63
19396.28 67
19397.59 51
19398.91 44
19400.23 62
19401.54 50
19402.86 43
19404.17 33
19405.49 45
19406.81 57
19408.12 53
19409.44 46
19410.76 51
19412.07 42
19413.39 60
19414.71 68
19416.02 51
19417.34 45
19418.66 59
19419.97 54
19421.29 40
19422.61 41
19423.93 45
19425.24 53
19426.56 42
19427.88 50
19429.19 53
19430.51 39
19431.83 49
19433.15 44
19434.46 40
19435.78 47
19437.10 59
19438.42 46
19439.73 40
19441.05 43
19442.37 46
19443.69 52
19445.00 48
19446.32 52
19447.64 36
19448.96 49
19450.28 57
19451.59 58
19452.91 73
19454.23 52
19455.55 57
19456.87 64
19458.18 47
19459.50 44
19460.82 48
19462.14 55
19463.46 59
19464.78 45
19466.09 55
19467.41 45
19468.73 41
19470.05 36
19471.37 42
19472.69 42
19474.01 42
19475.33 50
19476.64 50
19477.96 57
19479.28 36
19480.60 55
19481.92 41
19483.24 38
19484.56 28
19485.88 46
19487.20 31
19488.52 47
19489.83 42
19491.15 57
19492.47 61
19493.79 46
19495.11 58
19496.43 56
19497.75 49
19499.07 54
19500.39 51
19501.71 33
19503.03 52
19504.35 48
19505.67 49
19506.99 38
19508.31 53
19509.63 64
19510.95 52
19512.27 75
19513.59 70
19514.91 63
19516.23 45
19517.55 55
19518.87 47
19520.19 50
19521.51 43
19522.83 52
19524.15 59
19525.47 76
19526.79 46
19528.11 41
19529.43 38
19530.75 53
19532.08 43
19533.40 50
19534.72 65
19536.04 54
19537.36 56
19538.68 49
19540.00 56
19541.32 62
19542.64 44
19543.96 72
19545.29 61
19546.61 57
19547.93 45
19549.25 57
19550.57 53
19551.89 48
19553.21 59
19554.53 56
19555.86 51
19557.18 50
19558.50 46
19559.82 43
19561.14 38
19562.46 67
19563.79 62
19565.11 50
19566.43 55
19567.75 38
19569.07 46
19570.40 39
19571.72 46
19573.04 52
19574.36 50
19575.68 47
19577.01 28
19578.33 47
19579.65 50
19580.97 44
19582.30 44
19583.62 49
19584.94 38
19586.26 49
19587.59 45
19588.91 34
19590.23 51
19591.55 54
19592.88 43
19594.20 48
19595.52 37
19596.85 73
19598.17 67
19599.49 57
19600.81 28
19602.14 36
19603.46 63
19604.78 56
19606.11 64
19607.43 59
19608.75 43
19610.08 52
19611.40 41
19612.72 62
19614.05 74
19615.37 49
19616.69 47
19618.02 53
19619.34 52
19620.67 39
19621.99 56
19623.31 53
19624.64 47
19625.96 40
19627.29 47
19628.61 50
19629.93 56
19631.26 62
19632.58 77
19633.91 57
19635.23 56
19636.55 52
19637.88 36
19639.20 34
19640.53 60
19641.85 62
19643.18 54
19644.50 47
19645.82 37
19647.15 46
19648.47 56
19649.80 35
19651.12 60
19652.45 57
19653.77 58
19655.10 59
19656.42 51
19657.75 51
19659.07 55
19660.40 46
19661.72 57
19663.05 65
19664.37 35
19665.70 58
19667.02 57
19668.35 40
19669.67 54
19671.00 45
19672.33 59
19673.65 59
19674.98 49
19676.30 34
19677.63 49
19678.95 42
19680.28 43
19681.61 36
19682.93 49
19684.26 45
19685.58 44
19686.91 63
19688.23 62
19689.56 78
19690.89 56
19692.21 53
19693.54 60
19694.87 46
19696.19 54
19697.52 48
19698.84 62
19700.17 53
19701.50 40
19702.82 48
19704.15 51
19705.48 53
19706.80 37
19708.13 51
19709.46 49
19710.78 61
19712.11 63
19713.44 38
19714.76 50
19716.09 47
19717.42 51
19718.75 50
19720.07 49
19721.40 46
19722.73 53
19724.05 51
19725.38 55
19726.71 41
19728.04 35
19729.36 47
19730.69 40
19732.02 53
19733.35 53
19734.67 42
19736.00 46
19737.33 42
19738.66 37
19739.98 46
19741.31 52
19742.64 54
19743.97 56
19745.30 43
19746.62 48
19747.95 47
19749.28 51
19750.61 34
19751.94 41
19753.26 32
19754.59 68
19755.92 66
19757.25 45
19758.58 35
19759.91 41
19761.23 58
19762.56 77
19763.89 72
19765.22 48
19766.55 39
19767.88 59
19769.21 66
19770.53 58
19771.86 46
19773.19 54
19774.52 56
19775.85 46
19777.18 35
19778.51 42
19779.84 47
19781.17 39
19782.50 48
19783.83 53
19785.15 57
19786.48 51
19787.81 48
19789.14 46
19790.47 33
19791.80 59
19793.13 48
19794.46 53
19795.79 43
19797.12 45
19798.45 35
19799.78 45
19801.11 42
19802.44 65
19803.77 54
19805.10 44
19806.43 51
19807.76 35
19809.09 34
19810.42 32
19811.75 41
19813.08 55
19814.41 50
19815.74 44
19817.07 54
19818.40 50
19819.73 61
19821.06 51
19822.39 50
19823.72 40
19825.05 32
19826.38 50
19827.71 40
19829.05 58
19830.38 114
19831.71 98
19833.04 56
19834.37 47
19835.70 62
19837.03 51
19838.36 39
19839.69 50
19841.02 45
19842.36 52
19843.69 46
19845.02 55
19846.35 52
19847.68 49
19849.01 36
19850.34 40
19851.68 51
19853.01 38
19854.34 53
19855.67 39
19857.00 60
19858.33 58
19859.67 54
19861.00 43
19862.33 60
19863.66 55
19864.99 51
19866.32 28
19867.66 47
19868.99 53
19870.32 61
19871.65 57
19872.99 37
19874.32 53
19875.65 52
19876.98 48
19878.32 48
19879.65 40
19880.98 43
19882.31 36
19883.65 45
19884.98 42
19886.31 45
19887.64 62
19888.98 55
19890.31 45
19891.64 50
19892.97 48
19894.31 54
19895.64 47
19896.97 52
19898.31 45
19899.64 55
19900.97 45
19902.31 53
19903.64 46
19904.97 49
19906.31 44
19907.64 51
19908.97 45
19910.31 37
19911.64 40
19912.97 52
19914.31 50
19915.64 39
19916.97 37
19918.31 43
19919.64 56
19920.98 52
19922.31 58
19923.64 62
19924.98 56
19926.31 46
19927.65 55
19928.98 52
19930.31 56
19931.65 45
19932.98 59
19934.32 57
19935.65 41
19936.99 36
19938.32 30
19939.65 68
19940.99 42
19942.32 48
19943.66 48
19944.99 51
19946.33 46
19947.66 45
19949.00 43
19950.33 40
19951.67 42
19953.00 33
19954.34 48
19955.67 52
19957.01 52
19958.34 34
19959.68 39
19961.01 63
19962.35 54
19963.68 49
19965.02 51
19966.35 55
19967.69 39
19969.02 51
19970.36 37
19971.70 29
19973.03 42
19974.37 49
19975.70 30
19977.04 58
19978.37 58
19979.71 48
19981.05 49
19982.38 56
19983.72 45
19985.05 48
19986.39 38
19987.73 47
19989.06 49
19990.40 56
19991.73 40
19993.07 49
19994.41 55
19995.74 37
19997.08 34
19998.42 41
19999.75 53
20001.09 35
20002.43 61
20003.76 81
20005.10 45
20006.44 38
20007.77 43
20009.11 45
20010.45 46
20011.78 24
20013.12 50
20014.46 64
20015.79 38
20017.13 51
20018.47 56
20019.81 52
20021.14 54
20022.48 74
20023.82 51
20025.15 46
20026.49 46
20027.83 65
20029.17 57
20030.50 52
20031.84 48
20033.18 41
20034.52 60
20035.85 54
20037.19 47
20038.53 61
20039.87 34
20041.21 54
20042.54 50
20043.88 59
20045.22 54
20046.56 58
20047.90 84
20049.23 75
20050.57 70
20051.91 53
20053.25 48
20054.59 39
20055.93 59
20057.26 47
20058.60 40
20059.94 40
20061.28 47
20062.62 47
20063.96 54
20065.30 43
20066.63 60
20067.97 63
20069.31 53
20070.65 41
20071.99 52
20073.33 48
20074.67 61
20076.01 49
20077.35 49
20078.68 46
20080.02 45
20081.36 56
20082.70 46
20084.04 49
20085.38 42
20086.72 51
20088.06 54
20089.40 59
20090.74 45
20092.08 46
20093.42 70
20094.76 48
20096.10 47
20097.44 39
20098.78 34
20100.12 55
20101.46 58
20102.80 52
20104.14 52
20105.48 48
20106.82 54
20108.16 42
20109.50 45
20110.84 50
20112.18 36
20113.52 53
20114.86 41
20116.20 47
20117.54 56
20118.88 42
20120.22 34
20121.56 35
20122.90 36
20124.24 55
20125.58 52
20126.92 52
20128.26 33
20129.61 48
20130.95 53
20132.29 55
20133.63 43
20134.97 45
20136.31 40
20137.65 57
20138.99 44
20140.33 28
20141.67 29
20143.02 38
