# Supplementary material for: MALDI-TOF MS typing enables the classification of brewing yeasts of the genus Saccharomyces to major beer styles
Source: PLoS One. 2017 Aug 9;12(8):e0181694. doi: 10.1371/journal.pone.0181694 (PMC5549903; doi:10.1371/journal.pone.0181694)
Supplement: S1 File — The directory includes 90 raw files and was zipped to “.zip”; the folder has three strains with 30 spectra per strain; S1 Text explains the raw files with an example and Table 1 represents the yeast strains used within the experiment. (ZIP) [file pone.0181694.s004.zip › 1-3/30252-148-OG-Alt-Alt-YPG-18h-E-E_2015-08-18__0_C6_1.dat]

1999.93 2501
2000.35 2727
2000.77 2611
2001.19 2665
2001.61 2589
2002.03 2446
2002.46 2578
2002.88 2533
2003.30 2523
2003.72 2494
2004.14 2422
2004.57 2229
2004.99 2291
2005.41 2281
2005.83 2306
2006.25 2005
2006.68 2100
2007.10 2295
2007.52 2241
2007.94 2315
2008.37 2203
2008.79 2313
2009.21 2308
2009.63 2331
2010.06 2202
2010.48 2196
2010.90 2171
2011.32 2178
2011.75 2091
2012.17 1984
2012.59 2056
2013.02 2153
2013.44 2143
2013.86 1921
2014.29 1979
2014.71 1879
2015.13 1904
2015.55 1752
2015.98 1873
2016.40 1903
2016.82 2053
2017.25 1889
2017.67 1937
2018.10 1916
2018.52 1985
2018.94 2069
2019.37 2140
2019.79 1925
2020.21 1997
2020.64 2271
2021.06 2245
2021.48 2090
2021.91 1969
2022.33 2048
2022.76 2247
2023.18 2034
2023.60 2136
2024.03 2106
2024.45 1932
2024.88 1928
2025.30 1907
2025.73 1909
2026.15 2138
2026.57 1950
2027.00 1932
2027.42 1843
2027.85 1834
2028.27 1788
2028.70 1809
2029.12 1895
2029.55 2029
2029.97 1897
2030.40 1850
2030.82 1675
2031.24 1858
2031.67 1923
2032.09 1908
2032.52 1878
2032.94 1765
2033.37 1790
2033.79 1851
2034.22 2000
2034.65 2190
2035.07 2115
2035.50 1942
2035.92 2056
2036.35 2008
2036.77 2113
2037.20 2184
2037.62 2088
2038.05 2032
2038.47 2222
2038.90 2121
2039.33 1928
2039.75 1959
2040.18 2121
2040.60 2060
2041.03 2137
2041.45 2155
2041.88 2181
2042.31 2339
2042.73 2169
2043.16 2377
2043.58 2378
2044.01 2196
2044.44 2082
2044.86 2118
2045.29 2026
2045.72 1799
2046.14 1889
2046.57 2084
2047.00 2135
2047.42 2056
2047.85 2048
2048.28 2128
2048.70 2061
2049.13 2199
2049.56 2113
2049.98 2150
2050.41 2019
2050.84 2037
2051.26 1980
2051.69 2074
2052.12 1987
2052.54 2049
2052.97 1968
2053.40 1931
2053.83 2007
2054.25 2011
2054.68 1998
2055.11 1874
2055.53 1768
2055.96 1672
2056.39 1766
2056.82 2116
2057.24 2093
2057.67 2010
2058.10 1938
2058.53 2059
2058.96 2010
2059.38 1984
2059.81 2001
2060.24 2010
2060.67 1959
2061.10 1998
2061.52 1948
2061.95 2058
2062.38 2034
2062.81 2112
2063.24 1872
2063.66 1928
2064.09 2054
2064.52 2253
2064.95 2226
2065.38 2172
2065.81 2102
2066.23 2257
2066.66 2486
2067.09 2455
2067.52 2439
2067.95 2397
2068.38 2410
2068.81 2438
2069.23 2494
2069.66 2454
2070.09 2346
2070.52 2306
2070.95 2214
2071.38 2189
2071.81 2315
2072.24 2338
2072.67 2220
2073.10 2048
2073.53 2114
2073.95 2153
2074.38 2095
2074.81 2084
2075.24 2127
2075.67 2182
2076.10 2173
2076.53 2001
2076.96 2097
2077.39 2057
2077.82 2182
2078.25 2080
2078.68 2167
2079.11 2167
2079.54 2253
2079.97 2506
2080.40 2555
2080.83 2580
2081.26 2789
2081.69 2907
2082.12 3109
2082.55 2866
2082.98 2925
2083.41 3216
2083.84 3053
2084.27 2957
2084.70 2559
2085.13 2426
2085.56 2428
2085.99 2594
2086.42 2154
2086.85 2266
2087.29 2438
2087.72 2135
2088.15 2161
2088.58 2154
2089.01 2207
2089.44 2081
2089.87 2132
2090.30 2032
2090.73 1854
2091.16 2080
2091.59 1989
2092.03 2029
2092.46 1927
2092.89 1879
2093.32 2035
2093.75 2124
2094.18 1924
2094.61 2007
2095.05 2107
2095.48 2011
2095.91 2015
2096.34 1981
2096.77 2021
2097.20 2047
2097.63 1859
2098.07 1994
2098.50 2071
2098.93 1940
2099.36 1924
2099.79 2082
2100.23 1953
2100.66 1795
2101.09 1895
2101.52 1849
2101.95 1820
2102.39 1858
2102.82 1925
2103.25 1869
2103.68 1735
2104.12 1802
2104.55 1782
2104.98 1741
2105.41 1778
2105.85 1771
2106.28 1857
2106.71 1890
2107.14 2093
2107.58 2217
2108.01 2200
2108.44 2367
2108.88 2313
2109.31 2250
2109.74 2252
2110.18 2283
2110.61 2334
2111.04 2395
2111.47 2361
2111.91 2187
2112.34 2096
2112.77 2217
2113.21 2157
2113.64 1920
2114.07 2104
2114.51 1937
2114.94 1775
2115.37 1977
2115.81 1783
2116.24 1970
2116.68 1982
2117.11 2024
2117.54 1822
2117.98 1843
2118.41 1858
2118.85 1895
2119.28 1852
2119.71 1934
2120.15 1965
2120.58 1934
2121.02 2033
2121.45 2050
2121.88 2045
2122.32 1838
2122.75 1938
2123.19 1895
2123.62 1815
2124.06 1903
2124.49 1961
2124.92 2094
2125.36 1978
2125.79 1895
2126.23 1703
2126.66 1768
2127.10 1758
2127.53 1861
2127.97 1830
2128.40 1808
2128.84 1855
2129.27 1790
2129.71 1740
2130.14 1933
2130.58 1809
2131.01 1776
2131.45 1800
2131.88 1843
2132.32 1906
2132.75 1819
2133.19 2008
2133.63 2074
2134.06 1856
2134.50 1984
2134.93 1958
2135.37 1978
2135.80 2128
2136.24 2136
2136.67 2035
2137.11 2079
2137.55 1900
2137.98 2042
2138.42 2093
2138.85 2043
2139.29 1926
2139.73 2081
2140.16 2200
2140.60 1996
2141.03 2087
2141.47 2051
2141.91 1987
2142.34 1750
2142.78 1767
2143.22 1979
2143.65 1882
2144.09 2012
2144.53 2067
2144.96 1939
2145.40 1909
2145.84 1826
2146.27 1880
2146.71 1770
2147.15 1965
2147.58 1829
2148.02 1840
2148.46 1753
2148.89 1775
2149.33 1934
2149.77 1806
2150.21 1961
2150.64 2119
2151.08 2126
2151.52 1991
2151.95 2123
2152.39 2118
2152.83 2201
2153.27 2330
2153.70 2216
2154.14 2180
2154.58 2265
2155.02 2174
2155.45 2351
2155.89 2245
2156.33 2181
2156.77 2228
2157.21 2136
2157.64 2238
2158.08 1985
2158.52 2011
2158.96 2127
2159.40 2095
2159.83 2047
2160.27 2097
2160.71 2098
2161.15 2042
2161.59 2067
2162.02 2339
2162.46 2293
2162.90 1984
2163.34 1834
2163.78 1869
2164.22 1911
2164.66 2135
2165.09 2028
2165.53 1995
2165.97 2053
2166.41 1993
2166.85 2030
2167.29 2030
2167.73 2036
2168.17 1981
2168.60 1955
2169.04 2023
2169.48 1928
2169.92 2119
2170.36 2322
2170.80 2147
2171.24 2092
2171.68 2150
2172.12 2143
2172.56 2108
2173.00 1982
2173.44 2280
2173.88 2237
2174.32 2282
2174.76 2181
2175.20 2203
2175.64 2263
2176.07 2160
2176.51 2317
2176.95 2376
2177.39 2318
2177.83 2351
2178.27 2070
2178.71 2156
2179.15 2323
2179.59 2318
2180.03 2224
2180.47 2119
2180.92 2248
2181.36 2361
2181.80 2291
2182.24 2140
2182.68 2284
2183.12 2151
2183.56 2236
2184.00 1951
2184.44 1954
2184.88 2156
2185.32 1973
2185.76 2026
2186.20 2085
2186.64 1805
2187.08 1742
2187.52 1838
2187.97 1763
2188.41 1847
2188.85 1968
2189.29 1892
2189.73 1873
2190.17 1939
2190.61 2034
2191.05 2065
2191.49 1861
2191.94 2038
2192.38 2043
2192.82 1788
2193.26 1801
2193.70 1857
2194.14 2008
2194.58 2138
2195.03 1907
2195.47 1974
2195.91 2199
2196.35 2041
2196.79 1977
2197.24 2220
2197.68 2295
2198.12 2295
2198.56 2216
2199.00 2199
2199.45 2121
2199.89 2177
2200.33 2127
2200.77 2075
2201.21 2298
2201.66 2207
2202.10 2193
2202.54 2269
2202.98 2351
2203.43 1987
2203.87 1894
2204.31 2058
2204.75 2043
2205.20 2067
2205.64 1932
2206.08 1927
2206.53 1942
2206.97 1830
2207.41 1847
2207.85 1812
2208.30 1983
2208.74 2020
2209.18 1987
2209.63 2059
2210.07 2077
2210.51 2046
2210.96 2076
2211.40 2229
2211.84 2195
2212.29 2382
2212.73 2138
2213.17 2176
2213.62 2150
2214.06 2221
2214.50 2381
2214.95 2190
2215.39 2140
2215.84 2005
2216.28 2022
2216.72 2243
2217.17 2106
2217.61 1969
2218.05 1997
2218.50 1888
2218.94 1816
2219.39 1846
2219.83 1720
2220.28 1811
2220.72 1948
2221.16 1773
2221.61 1821
2222.05 1852
2222.50 1909
2222.94 2008
2223.39 1978
2223.83 2084
2224.28 2123
2224.72 2137
2225.16 1955
2225.61 2037
2226.05 1960
2226.50 1959
2226.94 2107
2227.39 2047
2227.83 2217
2228.28 2168
2228.72 2285
2229.17 2224
2229.61 1992
2230.06 2161
2230.50 2249
2230.95 2165
2231.40 2119
2231.84 2163
2232.29 2126
2232.73 2161
2233.18 2152
2233.62 2102
2234.07 2288
2234.51 2173
2234.96 2168
2235.41 2066
2235.85 2075
2236.30 2043
2236.74 2110
2237.19 2149
2237.63 2253
2238.08 2091
2238.53 2179
2238.97 2163
2239.42 2139
2239.86 1943
2240.31 2003
2240.76 2165
2241.20 2084
2241.65 2048
2242.10 1870
2242.54 1935
2242.99 1869
2243.44 1963
2243.88 1880
2244.33 1921
2244.78 1889
2245.22 1810
2245.67 1802
2246.12 1792
2246.56 1818
2247.01 1900
2247.46 1851
2247.90 1739
2248.35 1732
2248.80 1865
2249.24 1929
2249.69 1853
2250.14 1816
2250.59 1761
2251.03 1859
2251.48 1948
2251.93 1872
2252.38 1842
2252.82 1948
2253.27 1883
2253.72 1959
2254.17 1948
2254.61 1865
2255.06 1893
2255.51 1951
2255.96 1959
2256.40 1849
2256.85 1976
2257.30 1837
2257.75 1857
2258.20 1936
2258.64 1774
2259.09 1798
2259.54 1748
2259.99 1854
2260.44 1822
2260.88 1796
2261.33 1816
2261.78 1952
2262.23 1990
2262.68 2117
2263.13 2322
2263.58 2464
2264.02 2405
2264.47 2581
2264.92 2490
2265.37 2734
2265.82 2876
2266.27 2764
2266.72 2662
2267.17 2908
2267.61 2713
2268.06 2511
2268.51 2404
2268.96 2593
2269.41 2813
2269.86 2645
2270.31 2534
2270.76 2451
2271.21 2212
2271.66 2435
2272.11 2344
2272.56 2302
2273.00 2345
2273.45 2364
2273.90 2165
2274.35 2170
2274.80 2120
2275.25 2100
2275.70 2101
2276.15 1929
2276.60 1892
2277.05 1913
2277.50 2009
2277.95 1817
2278.40 1977
2278.85 1960
2279.30 1875
2279.75 1849
2280.20 1985
2280.65 1896
2281.10 1959
2281.55 2180
2282.00 2133
2282.45 2173
2282.90 2387
2283.35 2237
2283.81 2184
2284.26 2093
2284.71 2361
2285.16 2412
2285.61 2298
2286.06 2142
2286.51 2197
2286.96 2070
2287.41 2082
2287.86 1892
2288.31 1975
2288.76 2143
2289.22 2064
2289.67 2081
2290.12 2150
2290.57 2391
2291.02 2261
2291.47 2602
2291.92 2596
2292.37 2726
2292.83 2785
2293.28 2949
2293.73 2912
2294.18 2730
2294.63 2894
2295.08 2901
2295.53 2911
2295.99 2810
2296.44 2578
2296.89 2696
2297.34 2634
2297.79 2318
2298.25 2461
2298.70 2369
2299.15 2214
2299.60 2342
2300.05 2380
2300.51 2192
2300.96 2130
2301.41 2043
2301.86 1877
2302.32 2027
2302.77 2061
2303.22 1915
2303.67 1940
2304.13 2075
2304.58 2182
2305.03 2004
2305.48 1904
2305.94 2114
2306.39 2037
2306.84 1816
2307.29 1934
2307.75 1944
2308.20 2107
2308.65 1905
2309.11 2039
2309.56 2020
2310.01 2099
2310.47 2168
2310.92 2191
2311.37 2224
2311.83 2371
2312.28 2416
2312.73 2224
2313.19 2065
2313.64 2048
2314.09 2182
2314.55 2225
2315.00 2133
2315.45 2222
2315.91 2170
2316.36 2141
2316.81 2051
2317.27 1994
2317.72 2080
2318.18 2012
2318.63 1901
2319.08 2006
2319.54 1967
2319.99 2048
2320.45 1988
2320.90 2047
2321.35 2094
2321.81 1948
2322.26 2181
2322.72 2061
2323.17 2077
2323.63 2068
2324.08 2034
2324.54 1972
2324.99 1996
2325.44 2195
2325.90 2291
2326.35 2236
2326.81 2336
2327.26 2486
2327.72 2291
2328.17 2218
2328.63 2214
2329.08 2360
2329.54 2583
2329.99 2470
2330.45 2379
2330.90 2261
2331.36 2225
2331.81 2321
2332.27 2548
2332.72 2475
2333.18 2493
2333.64 2306
2334.09 2258
2334.55 2200
2335.00 2442
2335.46 2397
2335.91 2298
2336.37 2184
2336.82 2094
2337.28 2079
2337.74 1989
2338.19 2101
2338.65 2003
2339.10 2073
2339.56 2290
2340.02 2406
2340.47 2545
2340.93 2397
2341.38 2549
2341.84 2812
2342.30 2735
2342.75 2943
2343.21 3003
2343.67 2867
2344.12 2713
2344.58 2895
2345.04 2687
2345.49 2705
2345.95 2622
2346.41 2608
2346.86 2486
2347.32 2675
2347.78 2641
2348.23 2604
2348.69 2750
2349.15 2811
2349.60 2627
2350.06 2363
2350.52 2463
2350.97 2328
2351.43 2243
2351.89 2222
2352.35 2208
2352.80 2380
2353.26 2183
2353.72 2122
2354.18 2076
2354.63 2141
2355.09 2245
2355.55 2104
2356.01 2049
2356.46 1918
2356.92 1843
2357.38 2041
2357.84 2049
2358.29 2026
2358.75 1798
2359.21 1869
2359.67 2015
2360.13 2174
2360.58 2217
2361.04 2255
2361.50 2022
2361.96 2049
2362.42 1991
2362.88 1994
2363.33 1973
2363.79 1973
2364.25 2047
2364.71 2020
2365.17 1885
2365.63 1874
2366.08 1876
2366.54 2036
2367.00 2032
2367.46 1965
2367.92 2164
2368.38 2190
2368.84 2148
2369.30 2219
2369.75 2169
2370.21 2279
2370.67 2515
2371.13 2473
2371.59 2401
2372.05 2397
2372.51 2483
2372.97 2367
2373.43 2242
2373.89 2375
2374.35 2465
2374.81 2316
2375.27 2105
2375.72 2243
2376.18 2142
2376.64 2244
2377.10 2095
2377.56 2043
2378.02 2043
2378.48 1967
2378.94 2156
2379.40 2057
2379.86 2084
2380.32 1947
2380.78 2007
2381.24 2168
2381.70 2221
2382.16 2188
2382.62 2115
2383.08 2219
2383.54 2192
2384.00 2069
2384.46 2187
2384.92 2392
2385.39 2275
2385.85 2198
2386.31 2007
2386.77 2134
2387.23 1928
2387.69 1929
2388.15 2078
2388.61 2025
2389.07 1835
2389.53 1876
2389.99 1981
2390.45 1900
2390.91 1764
2391.38 1934
2391.84 1953
2392.30 2092
2392.76 2150
2393.22 2079
2393.68 2042
2394.14 1959
2394.60 2171
2395.06 1988
2395.53 2018
2395.99 2094
2396.45 2023
2396.91 2018
2397.37 2011
2397.83 1967
2398.30 1837
2398.76 1902
2399.22 2092
2399.68 2009
2400.14 2030
2400.61 2102
2401.07 2114
2401.53 2003
2401.99 1850
2402.45 1810
2402.92 1947
2403.38 1894
2403.84 1890
2404.30 1754
2404.76 1636
2405.23 1791
2405.69 1809
2406.15 1835
2406.61 1913
2407.08 2053
2407.54 1969
2408.00 1886
2408.46 1855
2408.93 1883
2409.39 2041
2409.85 1939
2410.32 1915
2410.78 1980
2411.24 1822
2411.70 2000
2412.17 2124
2412.63 1822
2413.09 1843
2413.56 1821
2414.02 1873
2414.48 2018
2414.95 1872
2415.41 1942
2415.87 1860
2416.34 2010
2416.80 2136
2417.26 2094
2417.73 2306
2418.19 2375
2418.65 2297
2419.12 2390
2419.58 2506
2420.05 2584
2420.51 2723
2420.97 2872
2421.44 2886
2421.90 2600
2422.37 2654
2422.83 2586
2423.29 2464
2423.76 2701
2424.22 2573
2424.69 2419
2425.15 2515
2425.62 2413
2426.08 2215
2426.54 2201
2427.01 2472
2427.47 2464
2427.94 2411
2428.40 2195
2428.87 2245
2429.33 2380
2429.80 2310
2430.26 2184
2430.73 2276
2431.19 2225
2431.66 2157
2432.12 2172
2432.59 2093
2433.05 2142
2433.52 2280
2433.98 2212
2434.45 2313
2434.91 2189
2435.38 2340
2435.84 2202
2436.31 2071
2436.77 2017
2437.24 2097
2437.70 2163
2438.17 2075
2438.63 2228
2439.10 2164
2439.57 2161
2440.03 2191
2440.50 2258
2440.96 2297
2441.43 2426
2441.89 2447
2442.36 2569
2442.83 2755
2443.29 2720
2443.76 2529
2444.22 2569
2444.69 2510
2445.16 2400
2445.62 2177
2446.09 2205
2446.56 2162
2447.02 2180
2447.49 1952
2447.96 1860
2448.42 1883
2448.89 1927
2449.35 1964
2449.82 1800
2450.29 1779
2450.75 1848
2451.22 1812
2451.69 1826
2452.16 1929
2452.62 1829
2453.09 1842
2453.56 2048
2454.02 1972
2454.49 2008
2454.96 1856
2455.42 1903
2455.89 1958
2456.36 1975
2456.83 1961
2457.29 1892
2457.76 2036
2458.23 2081
2458.70 2011
2459.16 1926
2459.63 1981
2460.10 1943
2460.57 1825
2461.03 1793
2461.50 2012
2461.97 1932
2462.44 1950
2462.91 1836
2463.37 1814
2463.84 1866
2464.31 1969
2464.78 1945
2465.25 1933
2465.71 1824
2466.18 1693
2466.65 1887
2467.12 1997
2467.59 1881
2468.06 1916
2468.52 2064
2468.99 1883
2469.46 1923
2469.93 2056
2470.40 1971
2470.87 1766
2471.34 1887
2471.80 1893
2472.27 1871
2472.74 1805
2473.21 1905
2473.68 1769
2474.15 1792
2474.62 1719
2475.09 1682
2475.56 1684
2476.02 1820
2476.49 1836
2476.96 1736
2477.43 1801
2477.90 1855
2478.37 1862
2478.84 1873
2479.31 1883
2479.78 1816
2480.25 1844
2480.72 1813
2481.19 2148
2481.66 2305
2482.13 2247
2482.60 1966
2483.07 2048
2483.54 2069
2484.01 2002
2484.48 2060
2484.95 1995
2485.42 2003
2485.89 2001
2486.36 1930
2486.83 2058
2487.30 2031
2487.77 1868
2488.24 1874
2488.71 1882
2489.18 1963
2489.65 2036
2490.12 1975
2490.59 1982
2491.06 2069
2491.53 1973
2492.00 1973
2492.47 1868
2492.94 1906
2493.41 1993
2493.88 2030
2494.36 1986
2494.83 1986
2495.30 1921
2495.77 2055
2496.24 2180
2496.71 2313
2497.18 1964
2497.65 1843
2498.12 1812
2498.60 1940
2499.07 1883
2499.54 1772
2500.01 1770
2500.48 1786
2500.95 1703
2501.42 1748
2501.90 1802
2502.37 1659
2502.84 1771
2503.31 1647
2503.78 1822
2504.25 1822
2504.73 1785
2505.20 1832
2505.67 1696
2506.14 1828
2506.61 1769
2507.09 2018
2507.56 2078
2508.03 1904
2508.50 1995
2508.97 2145
2509.45 2365
2509.92 2350
2510.39 2153
2510.86 2400
2511.34 2359
2511.81 2403
2512.28 2562
2512.75 2627
2513.23 2609
2513.70 2315
2514.17 2416
2514.65 2365
2515.12 2087
2515.59 2033
2516.06 2147
2516.54 2127
2517.01 2029
2517.48 1974
2517.96 2007
2518.43 2101
2518.90 1920
2519.38 1948
2519.85 1974
2520.32 1835
2520.80 1964
2521.27 1825
2521.74 1980
2522.22 1933
2522.69 1963
2523.16 2081
2523.64 1950
2524.11 1968
2524.58 1896
2525.06 2080
2525.53 1979
2526.01 2052
2526.48 1972
2526.95 1912
2527.43 2025
2527.90 2090
2528.38 2015
2528.85 2147
2529.32 2095
2529.80 1989
2530.27 1905
2530.75 1974
2531.22 1819
2531.70 1889
2532.17 1863
2532.64 1802
2533.12 1812
2533.59 1933
2534.07 1917
2534.54 1849
2535.02 1912
2535.49 1742
2535.97 1773
2536.44 1840
2536.92 1796
2537.39 1860
2537.87 2060
2538.34 1884
2538.82 1704
2539.29 1817
2539.77 1912
2540.24 1825
2540.72 2069
2541.19 1963
2541.67 1983
2542.14 2051
2542.62 2086
2543.09 2047
2543.57 1997
2544.04 1946
2544.52 2019
2545.00 2010
2545.47 1898
2545.95 1854
2546.42 1878
2546.90 1869
2547.37 2076
2547.85 2102
2548.33 2171
2548.80 2018
2549.28 2219
2549.75 2172
2550.23 2113
2550.71 2373
2551.18 2426
2551.66 2426
2552.14 2324
2552.61 2412
2553.09 2161
2553.57 2124
2554.04 2228
2554.52 2375
2554.99 2360
2555.47 2285
2555.95 2263
2556.42 2481
2556.90 2613
2557.38 2644
2557.86 2631
2558.33 2762
2558.81 2793
2559.29 2831
2559.76 2853
2560.24 2685
2560.72 2476
2561.19 2408
2561.67 2231
2562.15 2155
2562.63 2171
2563.10 1981
2563.58 1883
2564.06 1739
2564.54 1838
2565.01 1812
2565.49 1807
2565.97 1833
2566.45 1854
2566.92 1662
2567.40 1750
2567.88 1920
2568.36 1866
2568.83 1608
2569.31 1973
2569.79 1696
2570.27 1774
2570.75 1790
2571.22 1709
2571.70 1716
2572.18 1557
2572.66 1729
2573.14 1886
2573.62 1886
2574.09 1896
2574.57 1859
2575.05 1797
2575.53 1668
2576.01 1744
2576.49 1703
2576.97 1579
2577.44 1654
2577.92 1808
2578.40 1779
2578.88 1760
2579.36 1758
2579.84 1826
2580.32 1786
2580.80 1905
2581.27 1715
2581.75 1681
2582.23 1823
2582.71 2067
2583.19 1867
2583.67 1771
2584.15 1872
2584.63 1682
2585.11 1930
2585.59 1952
2586.07 1901
2586.55 1725
2587.03 1702
2587.51 1791
2587.99 1754
2588.47 1823
2588.94 1815
2589.42 1648
2589.90 1714
2590.38 1817
2590.86 1779
2591.34 1703
2591.82 1797
2592.30 1835
2592.78 1703
2593.26 1888
2593.74 1734
2594.22 1878
2594.71 2005
2595.19 2017
2595.67 1903
2596.15 1883
2596.63 1967
2597.11 2186
2597.59 2139
2598.07 2164
2598.55 2174
2599.03 2183
2599.51 2158
2599.99 2096
2600.47 1998
2600.95 2025
2601.43 2003
2601.91 1849
2602.40 1881
2602.88 1877
2603.36 1958
2603.84 1862
2604.32 1795
2604.80 1714
2605.28 1613
2605.76 1723
2606.24 1772
2606.73 1846
2607.21 1779
2607.69 1916
2608.17 1794
2608.65 1762
2609.13 1794
2609.62 1812
2610.10 1827
2610.58 1998
2611.06 2006
2611.54 2020
2612.02 1998
2612.51 2069
2612.99 2298
2613.47 2119
2613.95 2132
2614.43 1920
2614.92 1840
2615.40 1968
2615.88 2037
2616.36 1963
2616.85 1939
2617.33 1958
2617.81 2003
2618.29 1921
2618.78 1764
2619.26 1915
2619.74 2103
2620.22 2050
2620.71 1903
2621.19 1869
2621.67 1904
2622.15 1855
2622.64 1971
2623.12 2071
2623.60 1937
2624.09 1945
2624.57 1747
2625.05 1838
2625.53 1815
2626.02 1719
2626.50 1835
2626.98 1816
2627.47 1732
2627.95 1767
2628.43 1705
2628.92 1782
2629.40 1647
2629.88 1724
2630.37 1718
2630.85 1804
2631.34 1851
2631.82 1881
2632.30 1749
2632.79 1846
2633.27 2061
2633.75 2079
2634.24 1855
2634.72 1821
2635.21 1794
2635.69 1954
2636.17 1829
2636.66 1775
2637.14 1826
2637.63 1805
2638.11 1934
2638.60 1935
2639.08 1943
2639.56 2050
2640.05 1953
2640.53 1850
2641.02 2084
2641.50 1916
2641.99 1889
2642.47 1868
2642.96 1841
2643.44 1801
2643.93 1922
2644.41 2023
2644.90 1883
2645.38 1847
2645.87 1657
2646.35 1620
2646.84 1739
2647.32 1845
2647.81 1722
2648.29 1733
2648.78 1798
2649.26 1767
2649.75 1685
2650.23 1805
2650.72 1779
2651.20 1787
2651.69 1801
2652.17 1840
2652.66 1782
2653.15 1732
2653.63 1735
2654.12 1729
2654.60 1751
2655.09 1810
2655.57 1636
2656.06 1756
2656.55 1756
2657.03 1902
2657.52 1808
2658.00 1893
2658.49 1897
2658.98 1756
2659.46 1926
2659.95 1908
2660.44 1949
2660.92 1685
2661.41 1687
2661.90 1716
2662.38 1712
2662.87 1826
2663.35 1647
2663.84 1668
2664.33 1587
2664.81 1615
2665.30 1739
2665.79 1676
2666.28 1755
2666.76 1764
2667.25 1902
2667.74 1931
2668.22 1942
2668.71 1937
2669.20 2038
2669.68 2009
2670.17 1843
2670.66 2001
2671.15 2060
2671.63 2039
2672.12 2053
2672.61 1875
2673.10 1955
2673.58 2168
2674.07 2502
2674.56 2266
2675.05 2404
2675.53 2686
2676.02 2710
2676.51 2701
2677.00 2615
2677.49 2654
2677.97 2549
2678.46 2479
2678.95 2416
2679.44 2416
2679.93 2544
2680.41 2127
2680.90 2192
2681.39 2251
2681.88 2058
2682.37 2267
2682.85 2251
2683.34 2204
2683.83 2219
2684.32 2261
2684.81 2396
2685.30 2533
2685.79 2412
2686.27 2398
2686.76 2366
2687.25 2441
2687.74 2415
2688.23 2560
2688.72 2493
2689.21 2235
2689.70 2030
2690.19 2054
2690.67 2106
2691.16 1873
2691.65 1774
2692.14 1943
2692.63 1872
2693.12 1743
2693.61 1798
2694.10 1874
2694.59 1848
2695.08 1937
2695.57 1974
2696.06 1924
2696.55 1929
2697.04 1980
2697.53 2082
2698.02 1903
2698.51 2013
2699.00 2024
2699.49 2126
2699.98 2192
2700.47 2287
2700.96 2291
2701.45 2369
2701.94 2131
2702.43 2014
2702.92 2231
2703.41 2187
2703.90 2239
2704.39 2199
2704.88 2267
2705.37 2173
2705.86 2145
2706.35 2089
2706.84 2155
2707.33 1991
2707.82 1933
2708.31 1919
2708.80 1869
2709.29 1940
2709.78 2037
2710.27 1816
2710.77 1809
2711.26 1850
2711.75 1747
2712.24 1739
2712.73 1596
2713.22 1758
2713.71 1868
2714.20 1523
2714.69 1607
2715.19 1912
2715.68 1889
2716.17 1693
2716.66 1731
2717.15 1709
2717.64 1762
2718.13 1851
2718.63 1705
2719.12 1604
2719.61 1649
2720.10 1690
2720.59 1740
2721.08 1787
2721.58 1797
2722.07 1965
2722.56 1782
2723.05 2071
2723.54 1787
2724.04 1807
2724.53 2040
2725.02 1898
2725.51 1928
2726.01 1826
2726.50 1853
2726.99 1814
2727.48 1897
2727.98 1839
2728.47 1888
2728.96 1801
2729.45 1887
2729.95 1649
2730.44 1505
2730.93 1557
2731.42 1519
2731.92 1625
2732.41 1653
2732.90 1607
2733.40 1665
2733.89 1704
2734.38 1734
2734.87 1776
2735.37 1613
2735.86 1627
2736.35 1693
2736.85 1888
2737.34 1994
2737.83 2021
2738.33 1976
2738.82 1941
2739.31 1958
2739.81 1810
2740.30 1834
2740.79 1791
2741.29 2057
2741.78 2090
2742.28 2113
2742.77 1838
2743.26 1836
2743.76 1846
2744.25 1827
2744.75 1837
2745.24 1835
2745.73 1803
2746.23 1822
2746.72 1702
2747.22 1626
2747.71 1586
2748.20 1455
2748.70 1635
2749.19 1626
2749.69 1641
2750.18 1674
2750.68 1640
2751.17 1594
2751.67 1589
2752.16 1649
2752.66 1711
2753.15 1681
2753.64 1690
2754.14 1668
2754.63 1746
2755.13 1815
2755.62 1776
2756.12 1751
2756.61 1748
2757.11 1944
2757.60 1855
2758.10 1903
2758.59 1949
2759.09 2067
2759.59 1978
2760.08 1787
2760.58 1866
2761.07 1786
2761.57 1817
2762.06 1805
2762.56 1791
2763.05 1848
2763.55 1787
2764.05 1775
2764.54 1698
2765.04 1695
2765.53 1710
2766.03 1713
2766.52 1654
2767.02 1665
2767.52 1664
2768.01 1506
2768.51 1726
2769.00 1784
2769.50 1785
2770.00 1653
2770.49 1736
2770.99 1910
2771.49 1918
2771.98 1688
2772.48 1607
2772.98 1785
2773.47 1813
2773.97 1801
2774.47 1823
2774.96 1752
2775.46 1707
2775.96 1767
2776.45 1857
2776.95 1735
2777.45 1836
2777.94 2048
2778.44 2045
2778.94 2126
2779.43 2209
2779.93 2163
2780.43 2019
2780.93 2092
2781.42 2159
2781.92 2193
2782.42 1944
2782.92 1967
2783.41 1940
2783.91 1950
2784.41 1939
2784.91 1757
2785.40 1873
2785.90 2125
2786.40 1849
2786.90 1827
2787.39 1810
2787.89 1771
2788.39 1883
2788.89 1941
2789.39 1869
2789.88 1858
2790.38 1699
2790.88 1661
2791.38 1629
2791.88 1766
2792.37 1853
2792.87 1859
2793.37 1895
2793.87 1769
2794.37 1780
2794.87 1649
2795.37 1745
2795.86 2049
2796.36 2347
2796.86 2513
2797.36 2602
2797.86 2737
2798.36 2925
2798.86 3268
2799.35 3518
2799.85 3691
2800.35 4123
2800.85 3887
2801.35 3684
2801.85 3909
2802.35 3498
2802.85 3127
2803.35 3053
2803.85 2815
2804.35 2772
2804.85 2511
2805.34 2346
2805.84 2188
2806.34 2113
2806.84 2141
2807.34 2320
2807.84 2388
2808.34 2213
2808.84 2411
2809.34 2616
2809.84 2886
2810.34 2875
2810.84 2748
2811.34 2763
2811.84 2899
2812.34 2890
2812.84 2773
2813.34 2611
2813.84 2568
2814.34 2593
2814.84 2472
2815.34 2262
2815.84 2072
2816.34 2060
2816.84 2066
2817.34 1983
2817.84 2093
2818.35 1994
2818.85 1957
2819.35 1851
2819.85 1955
2820.35 1947
2820.85 1828
2821.35 1884
2821.85 1853
2822.35 2080
2822.85 1834
2823.35 1994
2823.85 2123
2824.36 2037
2824.86 2131
2825.36 2000
2825.86 2074
2826.36 2052
2826.86 1815
2827.36 1936
2827.86 2143
2828.37 1973
2828.87 2181
2829.37 2104
2829.87 2044
2830.37 1885
2830.87 1783
2831.38 1692
2831.88 1688
2832.38 1823
2832.88 1915
2833.38 1815
2833.88 1683
2834.39 1815
2834.89 1689
2835.39 1908
2835.89 1936
2836.40 2029
2836.90 2026
2837.40 1919
2837.90 1802
2838.40 2077
2838.91 2092
2839.41 2195
2839.91 2222
2840.41 1977
2840.92 1946
2841.42 2014
2841.92 2067
2842.42 1883
2842.93 1948
2843.43 1949
2843.93 1892
2844.44 1970
2844.94 1994
2845.44 1901
2845.94 1799
2846.45 1849
2846.95 1782
2847.45 1796
2847.96 1858
2848.46 2055
2848.96 1894
2849.47 1940
2849.97 2081
2850.47 1985
2850.98 1911
2851.48 2169
2851.98 1993
2852.49 2060
2852.99 1994
2853.50 1961
2854.00 2055
2854.50 1985
2855.01 1741
2855.51 1769
2856.01 1829
2856.52 1791
2857.02 1847
2857.53 1783
2858.03 1764
2858.53 1565
2859.04 1675
2859.54 1780
2860.05 1859
2860.55 1714
2861.06 1789
2861.56 1776
2862.06 1840
2862.57 1972
2863.07 2130
2863.58 1893
2864.08 1780
2864.59 1642
2865.09 1747
2865.60 1721
2866.10 1742
2866.61 1823
2867.11 1770
2867.62 1796
2868.12 1673
2868.63 1624
2869.13 1566
2869.64 1575
2870.14 1593
2870.65 1517
2871.15 1626
2871.66 1740
2872.16 1694
2872.67 1565
2873.17 1878
2873.68 1903
2874.18 1807
2874.69 1800
2875.20 1820
2875.70 1838
2876.21 1976
2876.71 2007
2877.22 2091
2877.72 2113
2878.23 2007
2878.74 1867
2879.24 1978
2879.75 2054
2880.25 1851
2880.76 1920
2881.27 2002
2881.77 2103
2882.28 2022
2882.79 2166
2883.29 2244
2883.80 2279
2884.30 2466
2884.81 2399
2885.32 2425
2885.82 2471
2886.33 2610
2886.84 2657
2887.34 2586
2887.85 2560
2888.36 2698
2888.86 2759
2889.37 2787
2889.88 2849
2890.38 2968
2890.89 2947
2891.40 3086
2891.91 3028
2892.41 2563
2892.92 2401
2893.43 2212
2893.93 2163
2894.44 2071
2894.95 2018
2895.46 1958
2895.96 1973
2896.47 2090
2896.98 2063
2897.49 1977
2897.99 2134
2898.50 2079
2899.01 2146
2899.52 2276
2900.03 2294
2900.53 2309
2901.04 2085
2901.55 2153
2902.06 2086
2902.56 2132
2903.07 2249
2903.58 2123
2904.09 2168
2904.60 2076
2905.11 2143
2905.61 2255
2906.12 2175
2906.63 2165
2907.14 2127
2907.65 2176
2908.16 2114
2908.66 2055
2909.17 2072
2909.68 2103
2910.19 1950
2910.70 2017
2911.21 1979
2911.72 2029
2912.23 2046
2912.73 1871
2913.24 1890
2913.75 1767
2914.26 1901
2914.77 1880
2915.28 1891
2915.79 1930
2916.30 1988
2916.81 1945
2917.32 1944
2917.83 1976
2918.33 1950
2918.84 2028
2919.35 2040
2919.86 1905
2920.37 1914
2920.88 1982
2921.39 1774
2921.90 1855
2922.41 2146
2922.92 1924
2923.43 2020
2923.94 2383
2924.45 2368
2924.96 2731
2925.47 2688
2925.98 3151
2926.49 3667
2927.00 4021
2927.51 4503
2928.02 4410
2928.53 4485
2929.04 4817
2929.55 4626
2930.06 4370
2930.57 3999
2931.08 3585
2931.59 3164
2932.11 2920
2932.62 2602
2933.13 2346
2933.64 2063
2934.15 1960
2934.66 1977
2935.17 1804
2935.68 1983
2936.19 1872
2936.70 1824
2937.21 2034
2937.72 1963
2938.24 1919
2938.75 1827
2939.26 1951
2939.77 1835
2940.28 1805
2940.79 1816
2941.30 1821
2941.81 1897
2942.33 1955
2942.84 1865
2943.35 1933
2943.86 1785
2944.37 1782
2944.88 1766
2945.40 1827
2945.91 1975
2946.42 2010
2946.93 1929
2947.44 2205
2947.96 2273
2948.47 2141
2948.98 2212
2949.49 2353
2950.00 2396
2950.52 2404
2951.03 2346
2951.54 2250
2952.05 2277
2952.57 2234
2953.08 2109
2953.59 2004
2954.10 1971
2954.62 1993
2955.13 2047
2955.64 1923
2956.15 2110
2956.67 1984
2957.18 2144
2957.69 2042
2958.20 2072
2958.72 2012
2959.23 1961
2959.74 1972
2960.26 1920
2960.77 1936
2961.28 2024
2961.80 2307
2962.31 2238
2962.82 2122
2963.34 2027
2963.85 2154
2964.36 2258
2964.88 2240
2965.39 2364
2965.90 2262
2966.42 2163
2966.93 2178
2967.44 2285
2967.96 2269
2968.47 2048
2968.98 1808
2969.50 1736
2970.01 1912
2970.53 1775
2971.04 1894
2971.55 1981
2972.07 1864
2972.58 1879
2973.10 1927
2973.61 1687
2974.12 1635
2974.64 1782
2975.15 2010
2975.67 1935
2976.18 1807
2976.70 1694
2977.21 1830
2977.73 1755
2978.24 1729
2978.75 1869
2979.27 1854
2979.78 1758
2980.30 1813
2980.81 1790
2981.33 1710
2981.84 1840
2982.36 1949
2982.87 1999
2983.39 2028
2983.90 2000
2984.42 2044
2984.93 2108
2985.45 2274
2985.96 2254
2986.48 2241
2987.00 2267
2987.51 2067
2988.03 2180
2988.54 2294
2989.06 2206
2989.57 2295
2990.09 2486
2990.60 2280
2991.12 2275
2991.64 2167
2992.15 2187
2992.67 2198
2993.18 2209
2993.70 2301
2994.21 2313
2994.73 2301
2995.25 2317
2995.76 2294
2996.28 2245
2996.80 2375
2997.31 2655
2997.83 2645
2998.34 2660
2998.86 2579
2999.38 2695
2999.89 2823
3000.41 2919
3000.93 3003
3001.44 2890
3001.96 2942
3002.48 2941
3002.99 2927
3003.51 3042
3004.03 3249
3004.54 3422
3005.06 3773
3005.58 4140
3006.09 4671
3006.61 4930
3007.13 5111
3007.65 5967
3008.16 6110
3008.68 5614
3009.20 5407
3009.71 5522
3010.23 5135
3010.75 4701
3011.27 4247
3011.78 3541
3012.30 3086
3012.82 2868
3013.34 2620
3013.85 2253
3014.37 2184
3014.89 2184
3015.41 2173
3015.93 2154
3016.44 2188
3016.96 2209
3017.48 2235
3018.00 2248
3018.52 2333
3019.03 2326
3019.55 2359
3020.07 2250
3020.59 2264
3021.11 2418
3021.63 2405
3022.14 2343
3022.66 2210
3023.18 2251
3023.70 2303
3024.22 2407
3024.74 2306
3025.25 2479
3025.77 2524
3026.29 2602
3026.81 2357
3027.33 2331
3027.85 2550
3028.37 2588
3028.89 2512
3029.41 2380
3029.92 2583
3030.44 2523
3030.96 2321
3031.48 2197
3032.00 2153
3032.52 2156
3033.04 2043
3033.56 2083
3034.08 2091
3034.60 2081
3035.12 2143
3035.64 2259
3036.16 2177
3036.68 2157
3037.20 2141
3037.72 2082
3038.24 2234
3038.76 2146
3039.28 2091
3039.80 2041
3040.32 2105
3040.84 2193
3041.36 2150
3041.88 1937
3042.40 2081
3042.92 2001
3043.44 2006
3043.96 1921
3044.48 1909
3045.00 2024
3045.52 2065
3046.04 2034
3046.56 1970
3047.08 2091
3047.60 1830
3048.12 1898
3048.64 1848
3049.16 1886
3049.68 1816
3050.20 1856
3050.72 1966
3051.24 1894
3051.77 1796
3052.29 1894
3052.81 1978
3053.33 1961
3053.85 1736
3054.37 1755
3054.89 1819
3055.41 1885
3055.93 1835
3056.46 1843
3056.98 1942
3057.50 1924
3058.02 1719
3058.54 1891
3059.06 1855
3059.58 1913
3060.11 1956
3060.63 1725
3061.15 1754
3061.67 1756
3062.19 1814
3062.71 1805
3063.24 1670
3063.76 1688
3064.28 1888
3064.80 1709
3065.32 1925
3065.85 1987
3066.37 1990
3066.89 1771
3067.41 1968
3067.94 2157
3068.46 2007
3068.98 2064
3069.50 2175
3070.03 2142
3070.55 2177
3071.07 1965
3071.59 2026
3072.12 2119
3072.64 2025
3073.16 2091
3073.68 1972
3074.21 2151
3074.73 2121
3075.25 2084
3075.78 2036
3076.30 2100
3076.82 2249
3077.34 2168
3077.87 1986
3078.39 2145
3078.91 2230
3079.44 2120
3079.96 2230
3080.48 2246
3081.01 2030
3081.53 2054
3082.05 2102
3082.58 2233
3083.10 2123
3083.63 2123
3084.15 2248
3084.67 2388
3085.20 2447
3085.72 2357
3086.24 2306
3086.77 2226
3087.29 2441
3087.82 2455
3088.34 2314
3088.86 2384
3089.39 2432
3089.91 2338
3090.44 2268
3090.96 2449
3091.49 2316
3092.01 2277
3092.53 2155
3093.06 2114
3093.58 2175
3094.11 2174
3094.63 2231
3095.16 2206
3095.68 2175
3096.21 2301
3096.73 2158
3097.26 2347
3097.78 2291
3098.31 2581
3098.83 2623
3099.36 2519
3099.88 2664
3100.41 2757
3100.93 2791
3101.46 2921
3101.98 3138
3102.51 3593
3103.03 4469
3103.56 5344
3104.08 6038
3104.61 6747
3105.13 7471
3105.66 8004
3106.18 8251
3106.71 8606
3107.24 8799
3107.76 7743
3108.29 7365
3108.81 6464
3109.34 5733
3109.86 4739
3110.39 4300
3110.92 3605
3111.44 3403
3111.97 3137
3112.49 3174
3113.02 3279
3113.55 3318
3114.07 3454
3114.60 3317
3115.12 3328
3115.65 3372
3116.18 3086
3116.70 3109
3117.23 2920
3117.76 2663
3118.28 2435
3118.81 2452
3119.34 2181
3119.86 2036
3120.39 1950
3120.92 1882
3121.44 1968
3121.97 2116
3122.50 2148
3123.02 2094
3123.55 2131
3124.08 2251
3124.61 2297
3125.13 2248
3125.66 2475
3126.19 2405
3126.72 2401
3127.24 2193
3127.77 2304
3128.30 2147
3128.82 2154
3129.35 2156
3129.88 1857
3130.41 1917
3130.93 1923
3131.46 2001
3131.99 2004
3132.52 2002
3133.05 1917
3133.57 2155
3134.10 1997
3134.63 2028
3135.16 2063
3135.69 2126
3136.21 2032
3136.74 1970
3137.27 2012
3137.80 2129
3138.33 2174
3138.85 1995
3139.38 1938
3139.91 2053
3140.44 2293
3140.97 2068
3141.50 1984
3142.03 2085
3142.55 1994
3143.08 2034
3143.61 2026
3144.14 2122
3144.67 1962
3145.20 1985
3145.73 2058
3146.26 1971
3146.79 2003
3147.31 2010
3147.84 2014
3148.37 2094
3148.90 1904
3149.43 2085
3149.96 2247
3150.49 2346
3151.02 2445
3151.55 2358
3152.08 2298
3152.61 2313
3153.14 2469
3153.67 2123
3154.20 2331
3154.73 2134
3155.25 2049
3155.78 2128
3156.31 2046
3156.84 1981
3157.37 1921
3157.90 2135
3158.43 2306
3158.96 2189
3159.49 1984
3160.02 1999
3160.55 2168
3161.08 2122
3161.61 2056
3162.14 2216
3162.68 2151
3163.21 2019
3163.74 2084
3164.27 1999
3164.80 1916
3165.33 1928
3165.86 1920
3166.39 1842
3166.92 1882
3167.45 1930
3167.98 1855
3168.51 1848
3169.04 1956
3169.57 1961
3170.10 1753
3170.64 1870
3171.17 1756
3171.70 1679
3172.23 1890
3172.76 1945
3173.29 1923
3173.82 1753
3174.35 1646
3174.88 1795
3175.42 1780
3175.95 1779
3176.48 2082
3177.01 2040
3177.54 2085
3178.07 2274
3178.61 2322
3179.14 2443
3179.67 2222
3180.20 2161
3180.73 2042
3181.26 2090
3181.80 2138
3182.33 2013
3182.86 1885
3183.39 1953
3183.92 2128
3184.46 1945
3184.99 1878
3185.52 1969
3186.05 2055
3186.59 1857
3187.12 1904
3187.65 1848
3188.18 1869
3188.72 1704
3189.25 1723
3189.78 1648
3190.31 1812
3190.85 1918
3191.38 1879
3191.91 1934
3192.44 1950
3192.98 1981
3193.51 1987
3194.04 1921
3194.58 1761
3195.11 1868
3195.64 1940
3196.17 1884
3196.71 1984
3197.24 1968
3197.77 1897
3198.31 1776
3198.84 1955
3199.37 2136
3199.91 1990
3200.44 1933
3200.98 2064
3201.51 1956
3202.04 1953
3202.58 2044
3203.11 2264
3203.64 2051
3204.18 2052
3204.71 2168
3205.24 2256
3205.78 2209
3206.31 2195
3206.85 2303
3207.38 2176
3207.91 2272
3208.45 2133
3208.98 2085
3209.52 2046
3210.05 2079
3210.59 2110
3211.12 2166
3211.65 2280
3212.19 2240
3212.72 2287
3213.26 2156
3213.79 2324
3214.33 2522
3214.86 2220
3215.40 2366
3215.93 2105
3216.47 2100
3217.00 2093
3217.54 2067
3218.07 1933
3218.61 1992
3219.14 1933
3219.68 1878
3220.21 2066
3220.75 1911
3221.28 2069
3221.82 1973
3222.35 1938
3222.89 1959
3223.42 2121
3223.96 2028
3224.49 1943
3225.03 1967
3225.57 1982
3226.10 1912
3226.64 1904
3227.17 2044
3227.71 2137
3228.24 2073
3228.78 1911
3229.32 2130
3229.85 2148
3230.39 2048
3230.92 2121
3231.46 1915
3232.00 2014
3232.53 1911
3233.07 2048
3233.60 2104
3234.14 2033
3234.68 1904
3235.21 2081
3235.75 2042
3236.29 1942
3236.82 2063
3237.36 2087
3237.90 2070
3238.43 2053
3238.97 2235
3239.51 2349
3240.04 2366
3240.58 2233
3241.12 2283
3241.65 2351
3242.19 2157
3242.73 2090
3243.26 2176
3243.80 2058
3244.34 2232
3244.88 2149
3245.41 2290
3245.95 2165
3246.49 2204
3247.02 2143
3247.56 1985
3248.10 1963
3248.64 2176
3249.17 2343
3249.71 2290
3250.25 2257
3250.79 2240
3251.33 2183
3251.86 2072
3252.40 2113
3252.94 2192
3253.48 2241
3254.01 2193
3254.55 2398
3255.09 2290
3255.63 2117
3256.17 2307
3256.70 2385
3257.24 2355
3257.78 2410
3258.32 2448
3258.86 2698
3259.40 2695
3259.93 2609
3260.47 2519
3261.01 2694
3261.55 3083
3262.09 3040
3262.63 2983
3263.17 3306
3263.70 3612
3264.24 3699
3264.78 3965
3265.32 4252
3265.86 4651
3266.40 4895
3266.94 5240
3267.48 5595
3268.02 6336
3268.56 7025
3269.09 7059
3269.63 7005
3270.17 7348
3270.71 7740
3271.25 7474
3271.79 6930
3272.33 6156
3272.87 5702
3273.41 4911
3273.95 4132
3274.49 3846
3275.03 3319
3275.57 3185
3276.11 2985
3276.65 2775
3277.19 2851
3277.73 2982
3278.27 2981
3278.81 2945
3279.35 2808
3279.89 2764
3280.43 2637
3280.97 2952
3281.51 2912
3282.05 2836
3282.59 2733
3283.13 2876
3283.67 2902
3284.21 2881
3284.75 2950
3285.29 2997
3285.83 3104
3286.37 2972
3286.91 3071
3287.45 3042
3287.99 3084
3288.53 3288
3289.08 3406
3289.62 3259
3290.16 3286
3290.70 3052
3291.24 3078
3291.78 2922
3292.32 2914
3292.86 2880
3293.40 3056
3293.95 3289
3294.49 3334
3295.03 3627
3295.57 3799
3296.11 3937
3296.65 4240
3297.19 4469
3297.73 5131
3298.28 5218
3298.82 5344
3299.36 5413
3299.90 5218
3300.44 5163
3300.99 4659
3301.53 4577
3302.07 4281
3302.61 4047
3303.15 3490
3303.69 3300
3304.24 3131
3304.78 3116
3305.32 2812
3305.86 3052
3306.41 3016
3306.95 3084
3307.49 2833
3308.03 2961
3308.58 2823
3309.12 2690
3309.66 2976
3310.20 2873
3310.75 2654
3311.29 2714
3311.83 2808
3312.37 2695
3312.92 2617
3313.46 2545
3314.00 2719
3314.54 2590
3315.09 2646
3315.63 2695
3316.17 2925
3316.72 2980
3317.26 2975
3317.80 3103
3318.35 3243
3318.89 3638
3319.43 3426
3319.98 3613
3320.52 3713
3321.06 3833
3321.61 3851
3322.15 3777
3322.69 4138
3323.24 4180
3323.78 4214
3324.33 4063
3324.87 4193
3325.41 4354
3325.96 4024
3326.50 4038
3327.04 3945
3327.59 4001
3328.13 3840
3328.68 3840
3329.22 3563
3329.76 3558
3330.31 3612
3330.85 3526
3331.40 3491
3331.94 3614
3332.49 3689
3333.03 3813
3333.58 4654
3334.12 5964
3334.66 7436
3335.21 9258
3335.75 11244
3336.30 14011
3336.84 17377
3337.39 20785
3337.93 23874
3338.48 26749
3339.02 28705
3339.57 29741
3340.11 29541
3340.66 28247
3341.20 26436
3341.75 23845
3342.29 20624
3342.84 17610
3343.38 14489
3343.93 12058
3344.47 9362
3345.02 7656
3345.57 6549
3346.11 5716
3346.66 5067
3347.20 4419
3347.75 4097
3348.29 3724
3348.84 3827
3349.38 3621
3349.93 3641
3350.48 3626
3351.02 3564
3351.57 3578
3352.11 3651
3352.66 3589
3353.21 3670
3353.75 3681
3354.30 3692
3354.84 3688
3355.39 3845
3355.94 3800
3356.48 3899
3357.03 3761
3357.58 3762
3358.12 3592
3358.67 3658
3359.22 3554
3359.76 3391
3360.31 3358
3360.86 3331
3361.40 3287
3361.95 3114
3362.50 3186
3363.04 2827
3363.59 2840
3364.14 2849
3364.68 2848
3365.23 2972
3365.78 2810
3366.33 2898
3366.87 2892
3367.42 2913
3367.97 3083
3368.51 2939
3369.06 2911
3369.61 3078
3370.16 2986
3370.70 2935
3371.25 2850
3371.80 2892
3372.35 2952
3372.90 3178
3373.44 3315
3373.99 3409
3374.54 3521
3375.09 3732
3375.63 3844
3376.18 4209
3376.73 4395
3377.28 4569
3377.83 4380
3378.37 4432
3378.92 4362
3379.47 4407
3380.02 4075
3380.57 3738
3381.12 3449
3381.66 3158
3382.21 3073
3382.76 2793
3383.31 2609
3383.86 2577
3384.41 2636
3384.96 2663
3385.50 2358
3386.05 2389
3386.60 2302
3387.15 2347
3387.70 2456
3388.25 2435
3388.80 2434
3389.35 2310
3389.90 2327
3390.44 2478
3390.99 2406
3391.54 2368
3392.09 2331
3392.64 2409
3393.19 2321
3393.74 2387
3394.29 2463
3394.84 2244
3395.39 2256
3395.94 2244
3396.49 2253
3397.04 2100
3397.59 2192
3398.14 2173
3398.69 2226
3399.24 2247
3399.79 2138
3400.34 2094
3400.89 2133
3401.44 2159
3401.99 2180
3402.54 2125
3403.09 2145
3403.64 2092
3404.19 2108
3404.74 1854
3405.29 2112
3405.84 2094
3406.39 1986
3406.94 1978
3407.49 2156
3408.04 2119
3408.59 2028
3409.14 2087
3409.69 2095
3410.24 2097
3410.79 2176
3411.34 2243
3411.89 2242
3412.45 2122
3413.00 2285
3413.55 2331
3414.10 2413
3414.65 2406
3415.20 2485
3415.75 2725
3416.30 2816
3416.85 2846
3417.41 2633
3417.96 2542
3418.51 2598
3419.06 2578
3419.61 2398
3420.16 2391
3420.71 2342
3421.27 2326
3421.82 2308
3422.37 2151
3422.92 2113
3423.47 2107
3424.02 2230
3424.58 2475
3425.13 2466
3425.68 2528
3426.23 2533
3426.78 2805
3427.34 2831
3427.89 2771
3428.44 2589
3428.99 2696
3429.55 2564
3430.10 2192
3430.65 2290
3431.20 2207
3431.76 2245
3432.31 2165
3432.86 1903
3433.41 2088
3433.97 2012
3434.52 1859
3435.07 1870
3435.62 1823
3436.18 1924
3436.73 1963
3437.28 1908
3437.84 1953
3438.39 2086
3438.94 1928
3439.49 1946
3440.05 2098
3440.60 1922
3441.15 1933
3441.71 2055
3442.26 2159
3442.81 2041
3443.37 1982
3443.92 2103
3444.47 2063
3445.03 2007
3445.58 2088
3446.13 2055
3446.69 2076
3447.24 1891
3447.80 1984
3448.35 1879
3448.90 1996
3449.46 2037
3450.01 1910
3450.57 2027
3451.12 2130
3451.67 2143
3452.23 2038
3452.78 1890
3453.34 2004
3453.89 1922
3454.44 1773
3455.00 1620
3455.55 1844
3456.11 1869
3456.66 1736
3457.22 1820
3457.77 1915
3458.33 1832
3458.88 1775
3459.43 1827
3459.99 1770
3460.54 1914
3461.10 1947
3461.65 1861
3462.21 1650
3462.76 1741
3463.32 1787
3463.87 1862
3464.43 1802
3464.98 1962
3465.54 1931
3466.09 1866
3466.65 1933
3467.21 2064
3467.76 1897
3468.32 1939
3468.87 1954
3469.43 1998
3469.98 2091
3470.54 2166
3471.09 2047
3471.65 2018
3472.20 2090
3472.76 2031
3473.32 2001
3473.87 2064
3474.43 2143
3474.98 2120
3475.54 1903
3476.10 2063
3476.65 2246
3477.21 2093
3477.76 2045
3478.32 2106
3478.88 2170
3479.43 2263
3479.99 2245
3480.55 2376
3481.10 2340
3481.66 2111
3482.22 2319
3482.77 2360
3483.33 2418
3483.89 2346
3484.44 2346
3485.00 2529
3485.56 2563
3486.11 2540
3486.67 2475
3487.23 2339
3487.78 2603
3488.34 2419
3488.90 2380
3489.45 2587
3490.01 2753
3490.57 2769
3491.13 2957
3491.68 3173
3492.24 3618
3492.80 3965
3493.35 4101
3493.91 4799
3494.47 5217
3495.03 5485
3495.58 6067
3496.14 5652
3496.70 5637
3497.26 5505
3497.82 5211
3498.37 4909
3498.93 5052
3499.49 5009
3500.05 5032
3500.61 5002
3501.16 5590
3501.72 6103
3502.28 6404
3502.84 6505
3503.40 6747
3503.95 6673
3504.51 6640
3505.07 6461
3505.63 6247
3506.19 6072
3506.75 6337
3507.30 6562
3507.86 6445
3508.42 6555
3508.98 6870
3509.54 6743
3510.10 6432
3510.66 5908
3511.22 5414
3511.77 5044
3512.33 4410
3512.89 4301
3513.45 3954
3514.01 3712
3514.57 3386
3515.13 3280
3515.69 2981
3516.25 2822
3516.81 2673
3517.37 2739
3517.92 2633
3518.48 2685
3519.04 2593
3519.60 2583
3520.16 2679
3520.72 2664
3521.28 2626
3521.84 2651
3522.40 2928
3522.96 3057
3523.52 2901
3524.08 3085
3524.64 3105
3525.20 3478
3525.76 3789
3526.32 3878
3526.88 3861
3527.44 4068
3528.00 4029
3528.56 3876
3529.12 3805
3529.68 3461
3530.24 3231
3530.80 2914
3531.36 2767
3531.92 2751
3532.48 2441
3533.04 2389
3533.60 2369
3534.17 2200
3534.73 2269
3535.29 2195
3535.85 2154
3536.41 2384
3536.97 2474
3537.53 2349
3538.09 2137
3538.65 2216
3539.21 2132
3539.77 2252
3540.34 2415
3540.90 2378
3541.46 2295
3542.02 2395
3542.58 2350
3543.14 2515
3543.70 2567
3544.26 2661
3544.83 2755
3545.39 2899
3545.95 2955
3546.51 3235
3547.07 3078
3547.63 3000
3548.20 2960
3548.76 2805
3549.32 2665
3549.88 2679
3550.44 2390
3551.01 2307
3551.57 2178
3552.13 1989
3552.69 2100
3553.25 2082
3553.82 2089
3554.38 2188
3554.94 2201
3555.50 2272
3556.07 2140
3556.63 2092
3557.19 2044
3557.75 1945
3558.32 1892
3558.88 2074
3559.44 2123
3560.00 2073
3560.57 1921
3561.13 1997
3561.69 2006
3562.26 2074
3562.82 2169
3563.38 2266
3563.94 2013
3564.51 1977
3565.07 2134
3565.63 1985
3566.20 2131
3566.76 2070
3567.32 2054
3567.89 2025
3568.45 1964
3569.01 1989
3569.58 1948
3570.14 1861
3570.70 1793
3571.27 1812
3571.83 1734
3572.39 1886
3572.96 1758
3573.52 1682
3574.09 1813
3574.65 1839
3575.21 1821
3575.78 1857
3576.34 1837
3576.91 1818
3577.47 1907
3578.03 1860
3578.60 1925
3579.16 2025
3579.73 1980
3580.29 1936
3580.86 2005
3581.42 2118
3581.98 1963
3582.55 2043
3583.11 2083
3583.68 2018
3584.24 1880
3584.81 1882
3585.37 1821
3585.94 1890
3586.50 1835
3587.07 1951
3587.63 1854
3588.20 1938
3588.76 1837
3589.33 1838
3589.89 1780
3590.46 1881
3591.02 1835
3591.59 1873
3592.15 1854
3592.72 1862
3593.28 1838
3593.85 1879
3594.41 1946
3594.98 1937
3595.54 1947
3596.11 1817
3596.68 1835
3597.24 1800
3597.81 1840
3598.37 1811
3598.94 1804
3599.50 1865
3600.07 1777
3600.64 1762
3601.20 1974
3601.77 1941
3602.33 1966
3602.90 2074
3603.47 2185
3604.03 2014
3604.60 2006
3605.16 1991
3605.73 1874
3606.30 2014
3606.86 1938
3607.43 1832
3608.00 1927
3608.56 1769
3609.13 1731
3609.70 1769
3610.26 1693
3610.83 1712
3611.40 1604
3611.96 1717
3612.53 1648
3613.10 1705
3613.66 1578
3614.23 1629
3614.80 1665
3615.36 1809
3615.93 2056
3616.50 2331
3617.07 2636
3617.63 3047
3618.20 3588
3618.77 4229
3619.34 4495
3619.90 5101
3620.47 5742
3621.04 6143
3621.61 6510
3622.17 6653
3622.74 6845
3623.31 6648
3623.88 6157
3624.44 5501
3625.01 4985
3625.58 4117
3626.15 3659
3626.72 3185
3627.28 2808
3627.85 2439
3628.42 2135
3628.99 1993
3629.56 2012
3630.12 1933
3630.69 1815
3631.26 1872
3631.83 1823
3632.40 1913
3632.97 1919
3633.53 1875
3634.10 1858
3634.67 1999
3635.24 2089
3635.81 1951
3636.38 1913
3636.95 1831
3637.52 1820
3638.08 1897
3638.65 1871
3639.22 1860
3639.79 2009
3640.36 2062
3640.93 2055
3641.50 1970
3642.07 2225
3642.64 2518
3643.21 2614
3643.78 2871
3644.34 2833
3644.91 3071
3645.48 3085
3646.05 3078
3646.62 2786
3647.19 2856
3647.76 2952
3648.33 2851
3648.90 2875
3649.47 2789
3650.04 2576
3650.61 2506
3651.18 2517
3651.75 2594
3652.32 2647
3652.89 2731
3653.46 2650
3654.03 2661
3654.60 2504
3655.17 2575
3655.74 2579
3656.31 2869
3656.88 2762
3657.45 2673
3658.02 2682
3658.59 2869
3659.16 2932
3659.73 3038
3660.30 3014
3660.87 3182
3661.45 3418
3662.02 3599
3662.59 3595
3663.16 3792
3663.73 3560
3664.30 3576
3664.87 3348
3665.44 3191
3666.01 3136
3666.58 2933
3667.15 2692
3667.73 2542
3668.30 2637
3668.87 2620
3669.44 2378
3670.01 2325
3670.58 2582
3671.15 2459
3671.73 2474
3672.30 2430
3672.87 2559
3673.44 2202
3674.01 2147
3674.58 1986
3675.16 2209
3675.73 2246
3676.30 1988
3676.87 2065
3677.44 2238
3678.01 2154
3678.59 2108
3679.16 2068
3679.73 2177
3680.30 2235
3680.88 2131
3681.45 2150
3682.02 2239
3682.59 2172
3683.16 2012
3683.74 1991
3684.31 1985
3684.88 2042
3685.45 2116
3686.03 2147
3686.60 2017
3687.17 1848
3687.74 2035
3688.32 2177
3688.89 2243
3689.46 2426
3690.04 2579
3690.61 2634
3691.18 2933
3691.76 3012
3692.33 3450
3692.90 3493
3693.47 3193
3694.05 3304
3694.62 3222
3695.19 3037
3695.77 2963
3696.34 2707
3696.91 2496
3697.49 2342
3698.06 2557
3698.64 2443
3699.21 2264
3699.78 2253
3700.36 2287
3700.93 2244
3701.50 2342
3702.08 2119
3702.65 2215
3703.23 2429
3703.80 2413
3704.37 2178
3704.95 2277
3705.52 2204
3706.10 2283
3706.67 2285
3707.24 2391
3707.82 2305
3708.39 2243
3708.97 2138
3709.54 2420
3710.12 2286
3710.69 2208
3711.27 2255
3711.84 2412
3712.41 2399
3712.99 2272
3713.56 2484
3714.14 2594
3714.71 2522
3715.29 2381
3715.86 2121
3716.44 2334
3717.01 2372
3717.59 2066
3718.16 2177
3718.74 2102
3719.31 2070
3719.89 2102
3720.46 2202
3721.04 2113
3721.61 1901
3722.19 2010
3722.77 2060
3723.34 2025
3723.92 2000
3724.49 1944
3725.07 1925
3725.64 1862
3726.22 1789
3726.79 1672
3727.37 1839
3727.95 1774
3728.52 1744
3729.10 1634
3729.67 1629
3730.25 1810
3730.83 1839
3731.40 1842
3731.98 2020
3732.56 2079
3733.13 2200
3733.71 2235
3734.28 2556
3734.86 2556
3735.44 2733
3736.01 2909
3736.59 2954
3737.17 2940
3737.74 2994
3738.32 2884
3738.90 2737
3739.47 2727
3740.05 2561
3740.63 2386
3741.20 2231
3741.78 2207
3742.36 2082
3742.93 1779
3743.51 1856
3744.09 1933
3744.67 1685
3745.24 1735
3745.82 1555
3746.40 1621
3746.97 1846
3747.55 1875
3748.13 1628
3748.71 1732
3749.28 1979
3749.86 2025
3750.44 1889
3751.02 1822
3751.59 1826
3752.17 1795
3752.75 1785
3753.33 1634
3753.91 1723
3754.48 1664
3755.06 1745
3755.64 1719
3756.22 1745
3756.80 1607
3757.37 1714
3757.95 1686
3758.53 1620
3759.11 1616
3759.69 1611
3760.27 1523
3760.84 1630
3761.42 1688
3762.00 1766
3762.58 1806
3763.16 1787
3763.74 1968
3764.31 1887
3764.89 1825
3765.47 1804
3766.05 1927
3766.63 1940
3767.21 1805
3767.79 1799
3768.37 1805
3768.95 1657
3769.52 1713
3770.10 1730
3770.68 1813
3771.26 1764
3771.84 1965
3772.42 1902
3773.00 1961
3773.58 1789
3774.16 1741
3774.74 1765
3775.32 1778
3775.90 1740
3776.48 1752
3777.06 1705
3777.64 1640
3778.22 1701
3778.80 1539
3779.38 1533
3779.96 1509
3780.54 1514
3781.12 1691
3781.70 1777
3782.28 1416
3782.86 1559
3783.44 1525
3784.02 1553
3784.60 1633
3785.18 1520
3785.76 1658
3786.34 1554
3786.92 1516
3787.50 1567
3788.08 1519
3788.66 1495
3789.24 1546
3789.82 1632
3790.40 1619
3790.98 1546
3791.56 1529
3792.14 1562
3792.72 1647
3793.30 1588
3793.89 1712
3794.47 1626
3795.05 1771
3795.63 1635
3796.21 1595
3796.79 1559
3797.37 1516
3797.95 1595
3798.53 1698
3799.12 1582
3799.70 1451
3800.28 1536
3800.86 1626
3801.44 1659
3802.02 1665
3802.60 1839
3803.19 1754
3803.77 1590
3804.35 1912
3804.93 1868
3805.51 1700
3806.10 1886
3806.68 1726
3807.26 1738
3807.84 1755
3808.42 1637
3809.01 1766
3809.59 1759
3810.17 1723
3810.75 1809
3811.33 1828
3811.92 2024
3812.50 1891
3813.08 1813
3813.66 1954
3814.25 2020
3814.83 1910
3815.41 1953
3815.99 2072
3816.58 2271
3817.16 2051
3817.74 2036
3818.32 2147
3818.91 2097
3819.49 1954
3820.07 1934
3820.66 1922
3821.24 1831
3821.82 1840
3822.41 1990
3822.99 1839
3823.57 1636
3824.16 1572
3824.74 1512
3825.32 1624
3825.91 1628
3826.49 1622
3827.07 1703
3827.66 1699
3828.24 1656
3828.82 1545
3829.41 1606
3829.99 1631
3830.57 1807
3831.16 1772
3831.74 1840
3832.33 1756
3832.91 1804
3833.49 1939
3834.08 1988
3834.66 1856
3835.25 1958
3835.83 1934
3836.41 1926
3837.00 1905
3837.58 1847
3838.17 1786
3838.75 1829
3839.34 1919
3839.92 1858
3840.50 1841
3841.09 1799
3841.67 1661
3842.26 1645
3842.84 1757
3843.43 1650
3844.01 1651
3844.60 1711
3845.18 1605
3845.77 1591
3846.35 1712
3846.94 1755
3847.52 1703
3848.11 1545
3848.69 1634
3849.28 1708
3849.86 1843
3850.45 1771
3851.03 1769
3851.62 1736
3852.20 1737
3852.79 1744
3853.37 1768
3853.96 1804
3854.55 1719
3855.13 1687
3855.72 1729
3856.30 1695
3856.89 1764
3857.47 1918
3858.06 1898
3858.65 1822
3859.23 1994
3859.82 2081
3860.40 2243
3860.99 2566
3861.58 2908
3862.16 3373
3862.75 3558
3863.33 4195
3863.92 4625
3864.51 5130
3865.09 5438
3865.68 5900
3866.27 6157
3866.85 5936
3867.44 5696
3868.03 5475
3868.61 5340
3869.20 4740
3869.79 4291
3870.37 4108
3870.96 3561
3871.55 3443
3872.13 3153
3872.72 3034
3873.31 2883
3873.89 2608
3874.48 2584
3875.07 2557
3875.66 2582
3876.24 2817
3876.83 2880
3877.42 2814
3878.00 2828
3878.59 2846
3879.18 2771
3879.77 2785
3880.35 2668
3880.94 2667
3881.53 2604
3882.12 2281
3882.70 2326
3883.29 2241
3883.88 1976
3884.47 1981
3885.06 1833
3885.64 1816
3886.23 1773
3886.82 1770
3887.41 1726
3888.00 1946
3888.58 2057
3889.17 1842
3889.76 1914
3890.35 2057
3890.94 2046
3891.53 2248
3892.11 2329
3892.70 2447
3893.29 2368
3893.88 2398
3894.47 2304
3895.06 2540
3895.65 2511
3896.23 2249
3896.82 2224
3897.41 2244
3898.00 2160
3898.59 2158
3899.18 2154
3899.77 2104
3900.36 2068
3900.95 2058
3901.53 2266
3902.12 2070
3902.71 1972
3903.30 2043
3903.89 2173
3904.48 2310
3905.07 2269
3905.66 2122
3906.25 2025
3906.84 2025
3907.43 1993
3908.02 1919
3908.61 1856
3909.20 1819
3909.79 1805
3910.38 2071
3910.97 2018
3911.56 1886
3912.15 1813
3912.74 1942
3913.33 1814
3913.92 1678
3914.51 1886
3915.10 1810
3915.69 1783
3916.28 1816
3916.87 1595
3917.46 1571
3918.05 1539
3918.64 1646
3919.23 1781
3919.82 1658
3920.41 1622
3921.00 1504
3921.59 1614
3922.18 1690
3922.77 1626
3923.36 1629
3923.95 1732
3924.55 1653
3925.14 1672
3925.73 1690
3926.32 1619
3926.91 1703
3927.50 1668
3928.09 1595
3928.68 1603
3929.27 1545
3929.87 1522
3930.46 1710
3931.05 1633
3931.64 1655
3932.23 1741
3932.82 1727
3933.41 1866
3934.01 1761
3934.60 1873
3935.19 1778
3935.78 1728
3936.37 1724
3936.96 1622
3937.56 1587
3938.15 1576
3938.74 1567
3939.33 1554
3939.92 1476
3940.52 1479
3941.11 1546
3941.70 1468
3942.29 1482
3942.88 1547
3943.48 1510
3944.07 1601
3944.66 1611
3945.25 1610
3945.85 1753
3946.44 1615
3947.03 1631
3947.62 1679
3948.22 1546
3948.81 1648
3949.40 1643
3949.99 1495
3950.59 1593
3951.18 1636
3951.77 1599
3952.37 1547
3952.96 1463
3953.55 1512
3954.15 1601
3954.74 1520
3955.33 1515
3955.93 1599
3956.52 1600
3957.11 1659
3957.71 1703
3958.30 1690
3958.89 1638
3959.49 1798
3960.08 1848
3960.67 1924
3961.27 1825
3961.86 1787
3962.45 1587
3963.05 1694
3963.64 1720
3964.23 1596
3964.83 1497
3965.42 1550
3966.02 1686
3966.61 1521
3967.20 1433
3967.80 1464
3968.39 1524
3968.99 1533
3969.58 1584
3970.18 1586
3970.77 1606
3971.36 1731
3971.96 1559
3972.55 1631
3973.15 1431
3973.74 1486
3974.34 1586
3974.93 1536
3975.53 1563
3976.12 1449
3976.72 1467
3977.31 1520
3977.91 1563
3978.50 1503
3979.10 1615
3979.69 1567
3980.29 1638
3980.88 1635
3981.48 1612
3982.07 1534
3982.67 1549
3983.26 1625
3983.86 1591
3984.45 1469
3985.05 1345
3985.64 1424
3986.24 1394
3986.83 1394
3987.43 1599
3988.03 1615
3988.62 1597
3989.22 1584
3989.81 1441
3990.41 1525
3991.00 1528
3991.60 1497
3992.20 1498
3992.79 1597
3993.39 1491
3993.98 1532
3994.58 1447
3995.18 1532
3995.77 1566
3996.37 1489
3996.97 1613
3997.56 1488
3998.16 1541
3998.75 1725
3999.35 1531
3999.95 1638
4000.54 1629
4001.14 1863
4001.74 1653
4002.33 1689
4002.93 1721
4003.53 1593
4004.12 1709
4004.72 1713
4005.32 1779
4005.92 1795
4006.51 1798
4007.11 1640
4007.71 1632
4008.30 1675
4008.90 1787
4009.50 1761
4010.10 1748
4010.69 1697
4011.29 1779
4011.89 1639
4012.49 1565
4013.08 1554
4013.68 1636
4014.28 1598
4014.88 1673
4015.47 1672
4016.07 1781
4016.67 1765
4017.27 1842
4017.86 2009
4018.46 2046
4019.06 2160
4019.66 2238
4020.26 2320
4020.85 2389
4021.45 2447
4022.05 2195
4022.65 2101
4023.25 2048
4023.85 1938
4024.44 1886
4025.04 1790
4025.64 1757
4026.24 1772
4026.84 1938
4027.44 1998
4028.03 1889
4028.63 1862
4029.23 1913
4029.83 1940
4030.43 2032
4031.03 2012
4031.63 1903
4032.23 1905
4032.83 1832
4033.42 1695
4034.02 1794
4034.62 1868
4035.22 1811
4035.82 1892
4036.42 1931
4037.02 1883
4037.62 1667
4038.22 1814
4038.82 1755
4039.42 1746
4040.02 1710
4040.62 1626
4041.22 1608
4041.82 1611
4042.41 1525
4043.01 1474
4043.61 1527
4044.21 1546
4044.81 1471
4045.41 1375
4046.01 1518
4046.61 1558
4047.21 1590
4047.81 1517
4048.41 1509
4049.01 1474
4049.61 1552
4050.21 1527
4050.82 1555
4051.42 1576
4052.02 1729
4052.62 1719
4053.22 1502
4053.82 1511
4054.42 1562
4055.02 1662
4055.62 1616
4056.22 1743
4056.82 1845
4057.42 1607
4058.02 1616
4058.62 1601
4059.22 1571
4059.83 1563
4060.43 1476
4061.03 1436
4061.63 1406
4062.23 1377
4062.83 1508
4063.43 1405
4064.03 1428
4064.63 1438
4065.24 1390
4065.84 1334
4066.44 1431
4067.04 1431
4067.64 1492
4068.24 1247
4068.85 1232
4069.45 1359
4070.05 1395
4070.65 1385
4071.25 1356
4071.85 1273
4072.46 1252
4073.06 1363
4073.66 1327
4074.26 1462
4074.86 1378
4075.47 1338
4076.07 1368
4076.67 1318
4077.27 1341
4077.88 1368
4078.48 1461
4079.08 1403
4079.68 1445
4080.29 1442
4080.89 1511
4081.49 1343
4082.09 1365
4082.70 1278
4083.30 1298
4083.90 1343
4084.50 1358
4085.11 1290
4085.71 1326
4086.31 1391
4086.92 1354
4087.52 1507
4088.12 1424
4088.72 1381
4089.33 1414
4089.93 1375
4090.53 1320
4091.14 1184
4091.74 1280
4092.34 1340
4092.95 1287
4093.55 1197
4094.16 1345
4094.76 1440
4095.36 1348
4095.97 1376
4096.57 1375
4097.17 1296
4097.78 1390
4098.38 1433
4098.98 1365
4099.59 1299
4100.19 1489
4100.80 1370
4101.40 1330
4102.00 1139
4102.61 1277
4103.21 1269
4103.82 1256
4104.42 1253
4105.03 1253
4105.63 1207
4106.23 1177
4106.84 1264
4107.44 1241
4108.05 1318
4108.65 1275
4109.26 1279
4109.86 1258
4110.47 1238
4111.07 1217
4111.68 1118
4112.28 1227
4112.89 1339
4113.49 1288
4114.10 1238
4114.70 1309
4115.31 1285
4115.91 1350
4116.52 1245
4117.12 1218
4117.73 1219
4118.33 1332
4118.94 1325
4119.54 1275
4120.15 1333
4120.75 1355
4121.36 1339
4121.97 1413
4122.57 1347
4123.18 1287
4123.78 1339
4124.39 1342
4124.99 1356
4125.60 1425
4126.21 1432
4126.81 1514
4127.42 1577
4128.02 1425
4128.63 1406
4129.24 1413
4129.84 1438
4130.45 1343
4131.05 1387
4131.66 1302
4132.27 1297
4132.87 1359
4133.48 1397
4134.09 1343
4134.69 1299
4135.30 1309
4135.91 1340
4136.51 1363
4137.12 1488
4137.73 1539
4138.33 1484
4138.94 1611
4139.55 1571
4140.15 1619
4140.76 1737
4141.37 1751
4141.97 1720
4142.58 1728
4143.19 1750
4143.80 1855
4144.40 1822
4145.01 1822
4145.62 1780
4146.22 1855
4146.83 1602
4147.44 1454
4148.05 1443
4148.65 1434
4149.26 1551
4149.87 1460
4150.48 1357
4151.09 1337
4151.69 1300
4152.30 1258
4152.91 1264
4153.52 1238
4154.12 1248
4154.73 1310
4155.34 1325
4155.95 1269
4156.56 1251
4157.16 1139
4157.77 1312
4158.38 1248
4158.99 1158
4159.60 1326
4160.21 1317
4160.81 1251
4161.42 1219
4162.03 1352
4162.64 1332
4163.25 1369
4163.86 1306
4164.47 1402
4165.08 1449
4165.68 1487
4166.29 1480
4166.90 1465
4167.51 1571
4168.12 1626
4168.73 1668
4169.34 1567
4169.95 1707
4170.56 1695
4171.16 1606
4171.77 1525
4172.38 1486
4172.99 1469
4173.60 1548
4174.21 1474
4174.82 1303
4175.43 1452
4176.04 1655
4176.65 1646
4177.26 1602
4177.87 1655
4178.48 1783
4179.09 1635
4179.70 1671
4180.31 1784
4180.92 1790
4181.53 1901
4182.14 1870
4182.75 1722
4183.36 1690
4183.97 1603
4184.58 1511
4185.19 1469
4185.80 1473
4186.41 1336
4187.02 1377
4187.63 1437
4188.24 1425
4188.85 1377
4189.46 1340
4190.07 1341
4190.68 1440
4191.29 1394
4191.90 1438
4192.51 1520
4193.13 1437
4193.74 1397
4194.35 1614
4194.96 1666
4195.57 1606
4196.18 1823
4196.79 1751
4197.40 1924
4198.01 1965
4198.62 1888
4199.24 2012
4199.85 2113
4200.46 2047
4201.07 1865
4201.68 1712
4202.29 1746
4202.90 1745
4203.52 1690
4204.13 1612
4204.74 1558
4205.35 1578
4205.96 1526
4206.57 1470
4207.19 1399
4207.80 1527
4208.41 1549
4209.02 1410
4209.63 1517
4210.25 1463
4210.86 1561
4211.47 1578
4212.08 1642
4212.69 1512
4213.31 1437
4213.92 1544
4214.53 1662
4215.14 1528
4215.76 1497
4216.37 1655
4216.98 1668
4217.59 1645
4218.21 1739
4218.82 1744
4219.43 1746
4220.04 1762
4220.66 2111
4221.27 2069
4221.88 2267
4222.50 2467
4223.11 2812
4223.72 3110
4224.33 3306
4224.95 3608
4225.56 3917
4226.17 4132
4226.79 4466
4227.40 4422
4228.01 4312
4228.63 4369
4229.24 4196
4229.85 3892
4230.47 3894
4231.08 3662
4231.69 3567
4232.31 3469
4232.92 3391
4233.54 3273
4234.15 3140
4234.76 3021
4235.38 3087
4235.99 3107
4236.61 3219
4237.22 3655
4237.83 3639
4238.45 3805
4239.06 3877
4239.68 3778
4240.29 3863
4240.90 3437
4241.52 3029
4242.13 2759
4242.75 2549
4243.36 2491
4243.98 2013
4244.59 2044
4245.21 2063
4245.82 2121
4246.43 2019
4247.05 2097
4247.66 1912
4248.28 1819
4248.89 1857
4249.51 1804
4250.12 1977
4250.74 2053
4251.35 2053
4251.97 2112
4252.58 1941
4253.20 1999
4253.81 2019
4254.43 2091
4255.04 1886
4255.66 1780
4256.28 1955
4256.89 1883
4257.51 1730
4258.12 1842
4258.74 1905
4259.35 1914
4259.97 1873
4260.58 1901
4261.20 1859
4261.82 1842
4262.43 1879
4263.05 1691
4263.66 1686
4264.28 1659
4264.90 1761
4265.51 1765
4266.13 1610
4266.74 1711
4267.36 1655
4267.98 1729
4268.59 1747
4269.21 1727
4269.82 1700
4270.44 1731
4271.06 1727
4271.67 1767
4272.29 1660
4272.91 1740
4273.52 1715
4274.14 1714
4274.76 1818
4275.37 1910
4275.99 1956
4276.61 1956
4277.22 2023
4277.84 2172
4278.46 2426
4279.08 2196
4279.69 2174
4280.31 2382
4280.93 2326
4281.54 2183
4282.16 2108
4282.78 2079
4283.40 1932
4284.01 1891
4284.63 1806
4285.25 1652
4285.87 1485
4286.48 1446
4287.10 1461
4287.72 1521
4288.34 1608
4288.95 1492
4289.57 1409
4290.19 1412
4290.81 1454
4291.43 1402
4292.04 1592
4292.66 1651
4293.28 1491
4293.90 1421
4294.52 1427
4295.13 1483
4295.75 1305
4296.37 1439
4296.99 1470
4297.61 1458
4298.23 1449
4298.84 1455
4299.46 1371
4300.08 1425
4300.70 1295
4301.32 1398
4301.94 1270
4302.56 1336
4303.17 1442
4303.79 1449
4304.41 1306
4305.03 1444
4305.65 1641
4306.27 1524
4306.89 1446
4307.51 1415
4308.13 1626
4308.75 1609
4309.36 1561
4309.98 1463
4310.60 1412
4311.22 1463
4311.84 1514
4312.46 1522
4313.08 1560
4313.70 1450
4314.32 1494
4314.94 1428
4315.56 1543
4316.18 1604
4316.80 1527
4317.42 1541
4318.04 1600
4318.66 1619
4319.28 1592
4319.90 1534
4320.52 1586
4321.14 1519
4321.76 1483
4322.38 1605
4323.00 1676
4323.62 1553
4324.24 1673
4324.86 1760
4325.48 1819
4326.10 1893
4326.72 1979
4327.34 1881
4327.96 1958
4328.58 2196
4329.20 2156
4329.82 2132
4330.44 2178
4331.07 2115
4331.69 2019
4332.31 1814
4332.93 1779
4333.55 1718
4334.17 1708
4334.79 1570
4335.41 1605
4336.03 1744
4336.65 1848
4337.28 1780
4337.90 1745
4338.52 1825
4339.14 1977
4339.76 2231
4340.38 2367
4341.00 2319
4341.63 2531
4342.25 2504
4342.87 2354
4343.49 2431
4344.11 2333
4344.73 2383
4345.36 2227
4345.98 2026
4346.60 2248
4347.22 2480
4347.84 2650
4348.47 2811
4349.09 3338
4349.71 3536
4350.33 3470
4350.95 3475
4351.58 3479
4352.20 3476
4352.82 3209
4353.44 2874
4354.07 2799
4354.69 2577
4355.31 2233
4355.93 1926
4356.56 1897
4357.18 2042
4357.80 1922
4358.42 1834
4359.05 1772
4359.67 1806
4360.29 1808
4360.92 1723
4361.54 1679
4362.16 1778
4362.78 1876
4363.41 1869
4364.03 1747
4364.65 1763
4365.28 1690
4365.90 1697
4366.52 1495
4367.15 1578
4367.77 1540
4368.39 1464
4369.02 1610
4369.64 1603
4370.26 1602
4370.89 1506
4371.51 1542
4372.14 1506
4372.76 1420
4373.38 1562
4374.01 1422
4374.63 1403
4375.25 1325
4375.88 1447
4376.50 1385
4377.13 1451
4377.75 1581
4378.37 1602
4379.00 1443
4379.62 1429
4380.25 1441
4380.87 1440
4381.50 1452
4382.12 1458
4382.75 1612
4383.37 1576
4383.99 1553
4384.62 1510
4385.24 1500
4385.87 1522
4386.49 1493
4387.12 1543
4387.74 1487
4388.37 1405
4388.99 1425
4389.62 1405
4390.24 1478
4390.87 1574
4391.49 1501
4392.12 1593
4392.74 1408
4393.37 1541
4393.99 1495
4394.62 1567
4395.24 1517
4395.87 1477
4396.49 1561
4397.12 1599
4397.75 1513
4398.37 1408
4399.00 1442
4399.62 1588
4400.25 1679
4400.87 1607
4401.50 1387
4402.13 1472
4402.75 1505
4403.38 1405
4404.00 1487
4404.63 1564
4405.26 1500
4405.88 1644
4406.51 1547
4407.13 1430
4407.76 1625
4408.39 1623
4409.01 1669
4409.64 1621
4410.27 1685
4410.89 1660
4411.52 1833
4412.15 1723
4412.77 1758
4413.40 1777
4414.03 1731
4414.65 1564
4415.28 1648
4415.91 1561
4416.53 1494
4417.16 1536
4417.79 1425
4418.41 1350
4419.04 1327
4419.67 1471
4420.30 1426
4420.92 1424
4421.55 1462
4422.18 1369
4422.80 1400
4423.43 1357
4424.06 1279
4424.69 1350
4425.31 1562
4425.94 1436
4426.57 1323
4427.20 1357
4427.82 1300
4428.45 1328
4429.08 1188
4429.71 1135
4430.34 1233
4430.96 1272
4431.59 1184
4432.22 1161
4432.85 1197
4433.48 1176
4434.10 1219
4434.73 1189
4435.36 1245
4435.99 1341
4436.62 1190
4437.25 1296
4437.87 1216
4438.50 1360
4439.13 1229
4439.76 1180
4440.39 1137
4441.02 1154
4441.64 1222
4442.27 1290
4442.90 1274
4443.53 1283
4444.16 1330
4444.79 1245
4445.42 1254
4446.05 1269
4446.68 1245
4447.30 1384
4447.93 1342
4448.56 1288
4449.19 1291
4449.82 1325
4450.45 1259
4451.08 1324
4451.71 1291
4452.34 1353
4452.97 1334
4453.60 1330
4454.23 1304
4454.86 1377
4455.49 1334
4456.12 1305
4456.75 1264
4457.38 1253
4458.01 1299
4458.64 1433
4459.27 1371
4459.90 1443
4460.53 1313
4461.16 1279
4461.79 1326
4462.42 1347
4463.05 1355
4463.68 1259
4464.31 1153
4464.94 1182
4465.57 1169
4466.20 1201
4466.83 1221
4467.46 1148
4468.09 1098
4468.72 1181
4469.35 1134
4469.98 1168
4470.61 1232
4471.24 1295
4471.87 1190
4472.50 1206
4473.13 1272
4473.77 1258
4474.40 1290
4475.03 1227
4475.66 1251
4476.29 1236
4476.92 1219
4477.55 1241
4478.18 1204
4478.82 1210
4479.45 1263
4480.08 1158
4480.71 1331
4481.34 1284
4481.97 1280
4482.60 1162
4483.24 1131
4483.87 1303
4484.50 1270
4485.13 1150
4485.76 1243
4486.39 1354
4487.03 1361
4487.66 1338
4488.29 1368
4488.92 1397
4489.55 1408
4490.19 1482
4490.82 1306
4491.45 1351
4492.08 1316
4492.71 1313
4493.35 1384
4493.98 1397
4494.61 1331
4495.24 1177
4495.88 1315
4496.51 1382
4497.14 1397
4497.77 1367
4498.41 1356
4499.04 1250
4499.67 1245
4500.31 1286
4500.94 1322
4501.57 1446
4502.20 1534
4502.84 1553
4503.47 1563
4504.10 1635
4504.74 1754
4505.37 1707
4506.00 1518
4506.64 1473
4507.27 1464
4507.90 1526
4508.54 1450
4509.17 1540
4509.80 1548
4510.44 1405
4511.07 1377
4511.70 1379
4512.34 1410
4512.97 1337
4513.60 1378
4514.24 1489
4514.87 1459
4515.51 1464
4516.14 1427
4516.77 1574
4517.41 1379
4518.04 1461
4518.68 1448
4519.31 1257
4519.94 1380
4520.58 1451
4521.21 1378
4521.85 1307
4522.48 1534
4523.12 1445
4523.75 1466
4524.39 1478
4525.02 1554
4525.65 1557
4526.29 1449
4526.92 1484
4527.56 1485
4528.19 1612
4528.83 1778
4529.46 1938
4530.10 2207
4530.73 2531
4531.37 2950
4532.00 3494
4532.64 4052
4533.27 4846
4533.91 5592
4534.54 6026
4535.18 6536
4535.81 7150
4536.45 7201
4537.09 6898
4537.72 6067
4538.36 5527
4538.99 5119
4539.63 4319
4540.26 3708
4540.90 3072
4541.53 2433
4542.17 2003
4542.81 1817
4543.44 1749
4544.08 1626
4544.71 1584
4545.35 1484
4545.99 1358
4546.62 1339
4547.26 1462
4547.89 1558
4548.53 1430
4549.17 1323
4549.80 1512
4550.44 1460
4551.08 1424
4551.71 1548
4552.35 1551
4552.98 1467
4553.62 1446
4554.26 1368
4554.89 1347
4555.53 1289
4556.17 1348
4556.80 1333
4557.44 1359
4558.08 1478
4558.72 1424
4559.35 1525
4559.99 1472
4560.63 1591
4561.26 1567
4561.90 1547
4562.54 1577
4563.17 1664
4563.81 1726
4564.45 1581
4565.09 1485
4565.72 1505
4566.36 1503
4567.00 1695
4567.64 1573
4568.27 1447
4568.91 1622
4569.55 1566
4570.19 1782
4570.82 1831
4571.46 1793
4572.10 1774
4572.74 1924
4573.38 1855
4574.01 1799
4574.65 1884
4575.29 1813
4575.93 1733
4576.57 1639
4577.20 1581
4577.84 1630
4578.48 1400
4579.12 1457
4579.76 1451
4580.40 1399
4581.04 1482
4581.67 1391
4582.31 1559
4582.95 1605
4583.59 1618
4584.23 1639
4584.87 1569
4585.51 1592
4586.14 1554
4586.78 1638
4587.42 1666
4588.06 1588
4588.70 1593
4589.34 1636
4589.98 1588
4590.62 1550
4591.26 1554
4591.90 1589
4592.54 1603
4593.17 1609
4593.81 1791
4594.45 1829
4595.09 1873
4595.73 1771
4596.37 1673
4597.01 1754
4597.65 1597
4598.29 1517
4598.93 1483
4599.57 1426
4600.21 1501
4600.85 1495
4601.49 1542
4602.13 1557
4602.77 1459
4603.41 1424
4604.05 1507
4604.69 1601
4605.33 1697
4605.97 1587
4606.61 1567
4607.25 1500
4607.89 1570
4608.53 1658
4609.17 1612
4609.81 1765
4610.45 1817
4611.09 1759
4611.73 1878
4612.38 1771
4613.02 1776
4613.66 1680
4614.30 1590
4614.94 1564
4615.58 1446
4616.22 1392
4616.86 1623
4617.50 1560
4618.14 1425
4618.78 1347
4619.43 1348
4620.07 1303
4620.71 1316
4621.35 1337
4621.99 1289
4622.63 1289
4623.27 1444
4623.91 1490
4624.56 1478
4625.20 1275
4625.84 1320
4626.48 1348
4627.12 1290
4627.76 1274
4628.41 1364
4629.05 1370
4629.69 1377
4630.33 1232
4630.97 1222
4631.62 1315
4632.26 1459
4632.90 1446
4633.54 1425
4634.18 1365
4634.83 1448
4635.47 1430
4636.11 1450
4636.75 1454
4637.40 1357
4638.04 1497
4638.68 1680
4639.32 1688
4639.97 1767
4640.61 1828
4641.25 1814
4641.89 1852
4642.54 1870
4643.18 1840
4643.82 1882
4644.46 1823
4645.11 1953
4645.75 1834
4646.39 1780
4647.04 1598
4647.68 1645
4648.32 1620
4648.97 1539
4649.61 1560
4650.25 1665
4650.90 1647
4651.54 1699
4652.18 1629
4652.83 1750
4653.47 1894
4654.11 1955
4654.76 2154
4655.40 2308
4656.04 2389
4656.69 2589
4657.33 2815
4657.98 2825
4658.62 2405
4659.26 2195
4659.91 2098
4660.55 2063
4661.20 1940
4661.84 1687
4662.48 1652
4663.13 1544
4663.77 1402
4664.42 1371
4665.06 1351
4665.71 1272
4666.35 1372
4666.99 1406
4667.64 1344
4668.28 1389
4668.93 1319
4669.57 1236
4670.22 1307
4670.86 1170
4671.51 1216
4672.15 1248
4672.80 1311
4673.44 1264
4674.09 1232
4674.73 1130
4675.38 1165
4676.02 1255
4676.67 1179
4677.31 1270
4677.96 1247
4678.60 1286
4679.25 1339
4679.89 1306
4680.54 1336
4681.18 1367
4681.83 1394
4682.47 1362
4683.12 1412
4683.77 1435
4684.41 1330
4685.06 1383
4685.70 1402
4686.35 1349
4686.99 1342
4687.64 1457
4688.29 1515
4688.93 1388
4689.58 1419
4690.22 1366
4690.87 1512
4691.52 1412
4692.16 1397
4692.81 1415
4693.45 1412
4694.10 1358
4694.75 1388
4695.39 1342
4696.04 1355
4696.69 1376
4697.33 1478
4697.98 1287
4698.63 1497
4699.27 1509
4699.92 1411
4700.57 1466
4701.21 1552
4701.86 1770
4702.51 1670
4703.15 1547
4703.80 1507
4704.45 1626
4705.10 1559
4705.74 1487
4706.39 1457
4707.04 1256
4707.68 1385
4708.33 1417
4708.98 1442
4709.63 1350
4710.27 1392
4710.92 1409
4711.57 1267
4712.22 1262
4712.86 1373
4713.51 1405
4714.16 1461
4714.81 1476
4715.45 1531
4716.10 1476
4716.75 1519
4717.40 1456
4718.05 1353
4718.69 1315
4719.34 1274
4719.99 1367
4720.64 1394
4721.29 1347
4721.94 1502
4722.58 1634
4723.23 1650
4723.88 1712
4724.53 1679
4725.18 1893
4725.83 1900
4726.47 1939
4727.12 1924
4727.77 2047
4728.42 2049
4729.07 2088
4729.72 2038
4730.37 1893
4731.02 1930
4731.66 1824
4732.31 1889
4732.96 1693
4733.61 1661
4734.26 1588
4734.91 1548
4735.56 1558
4736.21 1369
4736.86 1330
4737.51 1458
4738.16 1414
4738.81 1361
4739.45 1388
4740.10 1316
4740.75 1333
4741.40 1339
4742.05 1352
4742.70 1391
4743.35 1451
4744.00 1402
4744.65 1403
4745.30 1450
4745.95 1420
4746.60 1461
4747.25 1444
4747.90 1509
4748.55 1474
4749.20 1281
4749.85 1306
4750.50 1415
4751.15 1377
4751.80 1367
4752.45 1449
4753.10 1649
4753.75 1532
4754.40 1551
4755.05 1469
4755.71 1582
4756.36 1544
4757.01 1645
4757.66 1448
4758.31 1444
4758.96 1491
4759.61 1410
4760.26 1491
4760.91 1421
4761.56 1458
4762.21 1411
4762.86 1422
4763.52 1345
4764.17 1517
4764.82 1569
4765.47 1676
4766.12 1659
4766.77 1617
4767.42 1826
4768.07 1956
4768.73 2082
4769.38 2186
4770.03 2249
4770.68 2252
4771.33 2283
4771.98 2350
4772.64 2207
4773.29 1935
4773.94 1843
4774.59 1720
4775.24 1584
4775.89 1558
4776.55 1449
4777.20 1431
4777.85 1464
4778.50 1468
4779.15 1338
4779.81 1400
4780.46 1409
4781.11 1526
4781.76 1557
4782.42 1589
4783.07 1583
4783.72 1599
4784.37 1504
4785.03 1630
4785.68 1472
4786.33 1540
4786.98 1595
4787.64 1394
4788.29 1350
4788.94 1358
4789.60 1437
4790.25 1443
4790.90 1362
4791.55 1308
4792.21 1280
4792.86 1294
4793.51 1284
4794.17 1284
4794.82 1293
4795.47 1309
4796.13 1352
4796.78 1379
4797.43 1401
4798.09 1415
4798.74 1387
4799.39 1398
4800.05 1412
4800.70 1288
4801.36 1379
4802.01 1359
4802.66 1388
4803.32 1426
4803.97 1309
4804.62 1250
4805.28 1423
4805.93 1297
4806.59 1307
4807.24 1270
4807.89 1274
4808.55 1332
4809.20 1397
4809.86 1320
4810.51 1337
4811.17 1414
4811.82 1229
4812.47 1299
4813.13 1371
4813.78 1305
4814.44 1383
4815.09 1313
4815.75 1259
4816.40 1196
4817.06 1292
4817.71 1234
4818.37 1248
4819.02 1334
4819.68 1341
4820.33 1351
4820.99 1425
4821.64 1352
4822.30 1476
4822.95 1553
4823.61 1535
4824.26 1630
4824.92 1634
4825.57 1605
4826.23 1663
4826.88 1766
4827.54 1952
4828.19 1879
4828.85 1934
4829.51 1960
4830.16 1847
4830.82 1892
4831.47 2025
4832.13 1928
4832.78 1834
4833.44 1685
4834.10 1743
4834.75 1643
4835.41 1719
4836.06 1862
4836.72 1957
4837.38 2046
4838.03 2082
4838.69 2447
4839.34 2802
4840.00 2805
4840.66 2938
4841.31 3146
4841.97 3345
4842.63 3452
4843.28 3397
4843.94 3061
4844.60 2979
4845.25 2815
4845.91 2670
4846.57 2430
4847.22 2241
4847.88 2227
4848.54 2105
4849.19 2061
4849.85 2086
4850.51 2138
4851.17 2094
4851.82 2134
4852.48 2133
4853.14 2204
4853.79 2168
4854.45 2156
4855.11 2070
4855.77 2251
4856.42 2268
4857.08 2164
4857.74 2126
4858.40 2215
4859.05 2145
4859.71 2262
4860.37 2252
4861.03 2349
4861.68 2551
4862.34 2533
4863.00 2648
4863.66 2651
4864.32 2633
4864.97 2271
4865.63 2566
4866.29 2387
4866.95 2249
4867.61 2158
4868.26 2310
4868.92 2209
4869.58 2344
4870.24 2313
4870.90 2405
4871.56 2454
4872.21 2454
4872.87 2289
4873.53 2208
4874.19 2283
4874.85 2318
4875.51 2277
4876.17 2149
4876.83 2033
4877.48 2008
4878.14 1892
4878.80 2032
4879.46 2026
4880.12 2022
4880.78 1923
4881.44 2098
4882.10 2144
4882.76 2141
4883.42 2081
4884.08 2098
4884.73 2045
4885.39 1934
4886.05 1824
4886.71 1755
4887.37 1688
4888.03 1709
4888.69 1700
4889.35 1719
4890.01 1820
4890.67 1713
4891.33 1880
4891.99 1726
4892.65 1714
4893.31 1795
4893.97 1929
4894.63 2004
4895.29 2078
4895.95 1843
4896.61 1909
4897.27 1902
4897.93 1895
4898.59 1713
4899.25 1709
4899.91 1690
4900.57 1686
4901.23 1628
4901.89 1576
4902.55 1610
4903.21 1661
4903.88 1766
4904.54 1620
4905.20 1506
4905.86 1540
4906.52 1437
4907.18 1493
4907.84 1494
4908.50 1437
4909.16 1535
4909.82 1476
4910.48 1509
4911.15 1452
4911.81 1410
4912.47 1440
4913.13 1481
4913.79 1333
4914.45 1308
4915.11 1399
4915.77 1532
4916.44 1452
4917.10 1437
4917.76 1390
4918.42 1259
4919.08 1355
4919.74 1375
4920.41 1361
4921.07 1357
4921.73 1331
4922.39 1207
4923.05 1298
4923.72 1314
4924.38 1350
4925.04 1327
4925.70 1311
4926.36 1247
4927.03 1306
4927.69 1252
4928.35 1248
4929.01 1281
4929.67 1238
4930.34 1335
4931.00 1228
4931.66 1316
4932.32 1406
4932.99 1403
4933.65 1445
4934.31 1482
4934.98 1517
4935.64 1332
4936.30 1413
4936.96 1386
4937.63 1349
4938.29 1324
4938.95 1325
4939.62 1341
4940.28 1228
4940.94 1182
4941.61 1329
4942.27 1281
4942.93 1351
4943.60 1335
4944.26 1308
4944.92 1223
4945.59 1275
4946.25 1225
4946.91 1287
4947.58 1256
4948.24 1296
4948.90 1297
4949.57 1243
4950.23 1225
4950.89 1315
4951.56 1187
4952.22 1203
4952.89 1261
4953.55 1231
4954.21 1239
4954.88 1197
4955.54 1229
4956.21 1265
4956.87 1275
4957.53 1270
4958.20 1266
4958.86 1163
4959.53 1102
4960.19 1087
4960.86 1136
4961.52 1063
4962.19 1114
4962.85 1157
4963.52 1161
4964.18 1215
4964.84 1184
4965.51 1225
4966.17 1227
4966.84 1342
4967.50 1393
4968.17 1569
4968.83 1663
4969.50 1475
4970.16 1480
4970.83 1404
4971.49 1451
4972.16 1288
4972.82 1330
4973.49 1313
4974.16 1289
4974.82 1277
4975.49 1205
4976.15 1264
4976.82 1310
4977.48 1247
4978.15 1213
4978.81 1359
4979.48 1257
4980.15 1244
4980.81 1196
4981.48 1241
4982.14 1275
4982.81 1413
4983.48 1340
4984.14 1364
4984.81 1367
4985.47 1310
4986.14 1417
4986.81 1424
4987.47 1406
4988.14 1503
4988.80 1653
4989.47 1737
4990.14 1800
4990.80 1648
4991.47 1732
4992.14 1533
4992.80 1502
4993.47 1367
4994.14 1367
4994.80 1364
4995.47 1321
4996.14 1244
4996.80 1111
4997.47 1212
4998.14 1255
4998.81 1247
4999.47 1223
5000.14 1166
5000.81 1091
5001.47 1224
5002.14 1253
5002.81 1245
5003.48 1277
5004.14 1179
5004.81 1231
5005.48 1255
5006.15 1297
5006.81 1247
5007.48 1313
5008.15 1232
5008.82 1300
5009.48 1284
5010.15 1279
5010.82 1379
5011.49 1458
5012.16 1479
5012.82 1378
5013.49 1377
5014.16 1528
5014.83 1339
5015.50 1399
5016.16 1456
5016.83 1394
5017.50 1316
5018.17 1411
5018.84 1382
5019.50 1556
5020.17 1625
5020.84 1576
5021.51 1581
5022.18 1902
5022.85 2137
5023.52 2487
5024.19 2697
5024.85 2975
5025.52 3321
5026.19 3831
5026.86 4077
5027.53 4211
5028.20 4170
5028.87 3965
5029.54 3844
5030.21 3361
5030.87 2833
5031.54 2458
5032.21 2263
5032.88 1951
5033.55 1774
5034.22 1557
5034.89 1444
5035.56 1480
5036.23 1357
5036.90 1289
5037.57 1310
5038.24 1259
5038.91 1301
5039.58 1325
5040.25 1289
5040.92 1325
5041.59 1337
5042.26 1273
5042.93 1190
5043.60 1185
5044.27 1177
5044.94 1280
5045.61 1214
5046.28 1120
5046.95 1124
5047.62 1098
5048.29 1142
5048.96 1085
5049.63 1069
5050.30 1231
5050.97 1179
5051.64 1210
5052.31 1255
5052.98 1206
5053.65 1316
5054.32 1255
5054.99 1250
5055.66 1191
5056.34 1223
5057.01 1199
5057.68 1091
5058.35 1153
5059.02 1163
5059.69 1199
5060.36 1274
5061.03 1310
5061.70 1317
5062.38 1230
5063.05 1246
5063.72 1333
5064.39 1396
5065.06 1382
5065.73 1529
5066.40 1326
5067.08 1294
5067.75 1137
5068.42 1245
5069.09 1236
5069.76 1159
5070.43 1165
5071.11 1200
5071.78 1144
5072.45 1158
5073.12 1164
5073.79 1093
5074.47 1188
5075.14 1160
5075.81 1293
5076.48 1237
5077.15 1305
5077.83 1238
5078.50 1193
5079.17 1151
5079.84 1083
5080.52 1094
5081.19 1212
5081.86 1355
5082.53 1357
5083.21 1271
5083.88 1272
5084.55 1268
5085.22 1196
5085.90 1176
5086.57 1218
5087.24 1212
5087.92 1187
5088.59 1158
5089.26 1128
5089.93 1179
5090.61 1229
5091.28 1237
5091.95 1235
5092.63 1216
5093.30 1317
5093.97 1334
5094.65 1456
5095.32 1285
5095.99 1344
5096.67 1371
5097.34 1420
5098.02 1379
5098.69 1443
5099.36 1410
5100.04 1241
5100.71 1260
5101.38 1347
5102.06 1198
5102.73 1252
5103.41 1339
5104.08 1178
5104.75 1305
5105.43 1329
5106.10 1431
5106.78 1384
5107.45 1273
5108.12 1303
5108.80 1280
5109.47 1371
5110.15 1366
5110.82 1294
5111.50 1191
5112.17 1138
5112.85 1183
5113.52 1188
5114.20 1124
5114.87 1131
5115.54 1103
5116.22 1109
5116.89 1175
5117.57 1217
5118.24 1112
5118.92 1105
5119.59 1343
5120.27 1250
5120.94 1132
5121.62 1175
5122.30 1230
5122.97 1371
5123.65 1301
5124.32 1304
5125.00 1319
5125.67 1216
5126.35 1220
5127.02 1274
5127.70 1228
5128.37 1206
5129.05 1161
5129.73 1223
5130.40 1090
5131.08 1143
5131.75 1135
5132.43 1064
5133.10 1161
5133.78 1145
5134.46 1209
5135.13 1215
5135.81 1086
5136.49 1169
5137.16 1286
5137.84 1186
5138.51 1163
5139.19 1156
5139.87 1191
5140.54 1142
5141.22 1199
5141.90 1325
5142.57 1148
5143.25 1161
5143.93 1120
5144.60 1147
5145.28 1151
5145.96 1137
5146.63 1102
5147.31 1150
5147.99 1070
5148.66 1092
5149.34 1097
5150.02 1099
5150.69 1061
5151.37 1131
5152.05 1088
5152.73 1034
5153.40 1039
5154.08 1008
5154.76 986
5155.44 1019
5156.11 1061
5156.79 998
5157.47 993
5158.15 1112
5158.82 1059
5159.50 963
5160.18 1033
5160.86 1045
5161.53 968
5162.21 975
5162.89 988
5163.57 1017
5164.25 1114
5164.92 1082
5165.60 1118
5166.28 1202
5166.96 1119
5167.64 1170
5168.31 1188
5168.99 1138
5169.67 1247
5170.35 1209
5171.03 1172
5171.71 1187
5172.39 1113
5173.06 1163
5173.74 1263
5174.42 1033
5175.10 966
5175.78 935
5176.46 1014
5177.14 935
5177.82 958
5178.49 1023
5179.17 1017
5179.85 1005
5180.53 1064
5181.21 1114
5181.89 997
5182.57 1042
5183.25 983
5183.93 1155
5184.61 1068
5185.29 1101
5185.97 1083
5186.64 892
5187.32 929
5188.00 1060
5188.68 1038
5189.36 1075
5190.04 1045
5190.72 1034
5191.40 1066
5192.08 967
5192.76 939
5193.44 959
5194.12 883
5194.80 953
5195.48 971
5196.16 930
5196.84 954
5197.52 979
5198.20 930
5198.88 1043
5199.56 1015
5200.24 1164
5200.92 1040
5201.60 1002
5202.28 1022
5202.96 996
5203.65 1021
5204.33 1037
5205.01 1039
5205.69 1000
5206.37 982
5207.05 1063
5207.73 1069
5208.41 1066
5209.09 1013
5209.77 1031
5210.45 1055
5211.13 1116
5211.82 1137
5212.50 1198
5213.18 1301
5213.86 1256
5214.54 1219
5215.22 1299
5215.90 1317
5216.58 1289
5217.27 1243
5217.95 1253
5218.63 1328
5219.31 1211
5219.99 1176
5220.67 1269
5221.36 1185
5222.04 1189
5222.72 1165
5223.40 1188
5224.08 1215
5224.77 1199
5225.45 1101
5226.13 1167
5226.81 1121
5227.49 1210
5228.18 1232
5228.86 1183
5229.54 1122
5230.22 1035
5230.91 1127
5231.59 1087
5232.27 1072
5232.95 1097
5233.63 1106
5234.32 1094
5235.00 1006
5235.68 1057
5236.37 1033
5237.05 1130
5237.73 1048
5238.41 1176
5239.10 1081
5239.78 1184
5240.46 1174
5241.15 1154
5241.83 1054
5242.51 1087
5243.20 1076
5243.88 1111
5244.56 1156
5245.24 1059
5245.93 985
5246.61 982
5247.29 1103
5247.98 1126
5248.66 1006
5249.35 1064
5250.03 1097
5250.71 1033
5251.40 1032
5252.08 1083
5252.76 1014
5253.45 1146
5254.13 1221
5254.82 1155
5255.50 1217
5256.18 1166
5256.87 1184
5257.55 1108
5258.24 1102
5258.92 1043
5259.60 1063
5260.29 1010
5260.97 1069
5261.66 1028
5262.34 990
5263.03 1101
5263.71 1142
5264.40 1134
5265.08 1164
5265.76 1076
5266.45 1087
5267.13 1175
5267.82 1137
5268.50 1157
5269.19 1194
5269.87 1085
5270.56 1143
5271.24 1112
5271.93 1174
5272.61 1175
5273.30 1128
5273.98 1022
5274.67 1103
5275.35 1144
5276.04 1158
5276.72 1178
5277.41 1121
5278.10 1062
5278.78 1158
5279.47 1089
5280.15 1115
5280.84 1219
5281.52 1189
5282.21 1278
5282.89 1386
5283.58 1300
5284.27 1508
5284.95 1462
5285.64 1478
5286.32 1616
5287.01 1576
5287.70 1569
5288.38 1473
5289.07 1487
5289.75 1316
5290.44 1284
5291.13 1216
5291.81 1120
5292.50 1228
5293.19 1143
5293.87 1197
5294.56 1184
5295.25 1123
5295.93 1075
5296.62 1156
5297.31 1163
5297.99 1200
5298.68 984
5299.37 1084
5300.05 1165
5300.74 1261
5301.43 1253
5302.11 1161
5302.80 1230
5303.49 1099
5304.18 1091
5304.86 1335
5305.55 1318
5306.24 1378
5306.92 1335
5307.61 1352
5308.30 1318
5308.99 1197
5309.67 1238
5310.36 1260
5311.05 1234
5311.74 1248
5312.42 1240
5313.11 1237
5313.80 1199
5314.49 1259
5315.18 1198
5315.86 1268
5316.55 1273
5317.24 1280
5317.93 1245
5318.62 1243
5319.30 1262
5319.99 1127
5320.68 1238
5321.37 1322
5322.06 1336
5322.74 1362
5323.43 1514
5324.12 1534
5324.81 1512
5325.50 1681
5326.19 1635
5326.88 1484
5327.56 1463
5328.25 1552
5328.94 1476
5329.63 1351
5330.32 1233
5331.01 1329
5331.70 1236
5332.39 1255
5333.07 1182
5333.76 1416
5334.45 1459
5335.14 1426
5335.83 1378
5336.52 1306
5337.21 1484
5337.90 1594
5338.59 1519
5339.28 1423
5339.97 1454
5340.66 1515
5341.35 1637
5342.04 1630
5342.73 1662
5343.42 1576
5344.10 1582
5344.79 1845
5345.48 1869
5346.17 1829
5346.86 1879
5347.55 2002
5348.24 1917
5348.93 1986
5349.62 2132
5350.31 2146
5351.00 2447
5351.69 2613
5352.39 2830
5353.08 3210
5353.77 3673
5354.46 4166
5355.15 4442
5355.84 4699
5356.53 4684
5357.22 4527
5357.91 4149
5358.60 3524
5359.29 3147
5359.98 2905
5360.67 2495
5361.36 2217
5362.05 1999
5362.74 1813
5363.44 1549
5364.13 1594
5364.82 1376
5365.51 1351
5366.20 1281
5366.89 1288
5367.58 1290
5368.27 1276
5368.96 1199
5369.66 1160
5370.35 1251
5371.04 1197
5371.73 1201
5372.42 1139
5373.11 1152
5373.81 1075
5374.50 1180
5375.19 1171
5375.88 1163
5376.57 1123
5377.26 1196
5377.96 1195
5378.65 1116
5379.34 1192
5380.03 1188
5380.72 1245
5381.42 1258
5382.11 1225
5382.80 1135
5383.49 1122
5384.18 1344
5384.88 1192
5385.57 1238
5386.26 1283
5386.95 1211
5387.65 1131
5388.34 1223
5389.03 1222
5389.72 1260
5390.42 1320
5391.11 1287
5391.80 1331
5392.50 1330
5393.19 1348
5393.88 1368
5394.57 1314
5395.27 1379
5395.96 1426
5396.65 1318
5397.35 1325
5398.04 1417
5398.73 1425
5399.43 1246
5400.12 1217
5400.81 1136
5401.51 1160
5402.20 1069
5402.89 1223
5403.59 1192
5404.28 1137
5404.97 1198
5405.67 1148
5406.36 1123
5407.06 1161
5407.75 1130
5408.44 1138
5409.14 1122
5409.83 1231
5410.53 1216
5411.22 1130
5411.91 1193
5412.61 1181
5413.30 1188
5414.00 1269
5414.69 1185
5415.38 1204
5416.08 1068
5416.77 1023
5417.47 1133
5418.16 1131
5418.86 1089
5419.55 1187
5420.25 1224
5420.94 1177
5421.64 1146
5422.33 1182
5423.03 1116
5423.72 1271
5424.41 1203
5425.11 1250
5425.80 1395
5426.50 1238
5427.19 1276
5427.89 1167
5428.59 1291
5429.28 1113
5429.98 1154
5430.67 1157
5431.37 1195
5432.06 1181
5432.76 1150
5433.45 1203
5434.15 1162
5434.84 1295
5435.54 1263
5436.23 1136
5436.93 1302
5437.63 1267
5438.32 1255
5439.02 1337
5439.71 1387
5440.41 1202
5441.11 1358
5441.80 1312
5442.50 1293
5443.19 1353
5443.89 1250
5444.59 1255
5445.28 1376
5445.98 1403
5446.68 1380
5447.37 1313
5448.07 1300
5448.76 1349
5449.46 1478
5450.16 1479
5450.85 1642
5451.55 1751
5452.25 1694
5452.94 1766
5453.64 1764
5454.34 1814
5455.03 1578
5455.73 1601
5456.43 1591
5457.13 1376
5457.82 1296
5458.52 1239
5459.22 1256
5459.91 1300
5460.61 1249
5461.31 1206
5462.01 1242
5462.70 1219
5463.40 1250
5464.10 1216
5464.80 1233
5465.49 1205
5466.19 1226
5466.89 1173
5467.59 1185
5468.28 1250
5468.98 1253
5469.68 1276
5470.38 1323
5471.07 1355
5471.77 1368
5472.47 1359
5473.17 1500
5473.87 1507
5474.56 1518
5475.26 1429
5475.96 1684
5476.66 1665
5477.36 1564
5478.06 1514
5478.75 1458
5479.45 1538
5480.15 1547
5480.85 1644
5481.55 1587
5482.25 1580
5482.95 1763
5483.64 1800
5484.34 1874
5485.04 2049
5485.74 2122
5486.44 1903
5487.14 1933
5487.84 1801
5488.54 1641
5489.23 1631
5489.93 1551
5490.63 1450
5491.33 1505
5492.03 1513
5492.73 1626
5493.43 1641
5494.13 1568
5494.83 1675
5495.53 1648
5496.23 1678
5496.93 1555
5497.63 1604
5498.33 1729
5499.03 1613
5499.73 1750
5500.43 1771
5501.13 1901
5501.83 1963
5502.53 2135
5503.23 2391
5503.93 2767
5504.63 2932
5505.33 3007
5506.03 3012
5506.73 3004
5507.43 2904
5508.13 2623
5508.83 2389
5509.53 2159
5510.23 1946
5510.93 1794
5511.63 1634
5512.33 1639
5513.03 1750
5513.73 1558
5514.43 1592
5515.13 1504
5515.83 1580
5516.53 1634
5517.23 1533
5517.93 1578
5518.64 1476
5519.34 1474
5520.04 1583
5520.74 1511
5521.44 1409
5522.14 1516
5522.84 1546
5523.54 1473
5524.24 1352
5524.95 1421
5525.65 1451
5526.35 1331
5527.05 1328
5527.75 1243
5528.45 1275
5529.15 1246
5529.86 1193
5530.56 1225
5531.26 1318
5531.96 1256
5532.66 1257
5533.36 1314
5534.07 1131
5534.77 1163
5535.47 1161
5536.17 1116
5536.87 1173
5537.58 1172
5538.28 1174
5538.98 1172
5539.68 1175
5540.39 1182
5541.09 1128
5541.79 1120
5542.49 1119
5543.20 1242
5543.90 1131
5544.60 1246
5545.30 1191
5546.01 1132
5546.71 1078
5547.41 1107
5548.11 1134
5548.82 1038
5549.52 1094
5550.22 1048
5550.93 1086
5551.63 1141
5552.33 1203
5553.03 1177
5553.74 1265
5554.44 1331
5555.14 1135
5555.85 1073
5556.55 1104
5557.25 1218
5557.96 1029
5558.66 1013
5559.36 1094
5560.07 1098
5560.77 1030
5561.48 1085
5562.18 1088
5562.88 1048
5563.59 1021
5564.29 1105
5564.99 1077
5565.70 1166
5566.40 1023
5567.11 1015
5567.81 1110
5568.51 1038
5569.22 1112
5569.92 1213
5570.63 1152
5571.33 1155
5572.04 1232
5572.74 1029
5573.44 1102
5574.15 1208
5574.85 1133
5575.56 1205
5576.26 1172
5576.97 1122
5577.67 1245
5578.38 1196
5579.08 1211
5579.79 1141
5580.49 1118
5581.20 1131
5581.90 1172
5582.61 1135
5583.31 1081
5584.02 1073
5584.72 1056
5585.43 1158
5586.13 1118
5586.84 1020
5587.54 1093
5588.25 1076
5588.95 1130
5589.66 1004
5590.36 963
5591.07 1038
5591.77 1047
5592.48 1075
5593.19 1051
5593.89 1008
5594.60 1008
5595.30 1082
5596.01 1075
5596.71 1058
5597.42 1060
5598.13 944
5598.83 958
5599.54 1106
5600.24 997
5600.95 1063
5601.66 994
5602.36 915
5603.07 1099
5603.78 1118
5604.48 1062
5605.19 921
5605.89 977
5606.60 973
5607.31 892
5608.01 967
5608.72 1081
5609.43 1022
5610.13 1001
5610.84 1053
5611.55 1010
5612.25 1038
5612.96 1073
5613.67 1128
5614.38 1088
5615.08 996
5615.79 949
5616.50 983
5617.20 978
5617.91 1045
5618.62 1077
5619.33 1071
5620.03 1097
5620.74 1011
5621.45 961
5622.15 1095
5622.86 1122
5623.57 1080
5624.28 1124
5624.99 1057
5625.69 1025
5626.40 1143
5627.11 1113
5627.82 1074
5628.52 951
5629.23 898
5629.94 1002
5630.65 1002
5631.36 1095
5632.06 1033
5632.77 1001
5633.48 1092
5634.19 1136
5634.90 1075
5635.61 1025
5636.31 1009
5637.02 942
5637.73 1047
5638.44 984
5639.15 997
5639.86 1007
5640.56 1048
5641.27 1058
5641.98 1066
5642.69 1098
5643.40 1126
5644.11 1139
5644.82 1245
5645.53 1176
5646.24 1266
5646.94 1263
5647.65 1214
5648.36 1147
5649.07 1111
5649.78 1107
5650.49 1089
5651.20 1116
5651.91 1012
5652.62 1005
5653.33 1026
5654.04 1099
5654.75 1219
5655.46 1122
5656.17 1136
5656.88 1074
5657.59 1076
5658.30 1211
5659.01 1192
5659.71 1312
5660.42 1380
5661.13 1448
5661.84 1424
5662.55 1356
5663.26 1355
5663.97 1423
5664.69 1350
5665.40 1277
5666.11 1314
5666.82 1177
5667.53 1078
5668.24 1115
5668.95 1062
5669.66 1022
5670.37 1113
5671.08 1104
5671.79 1177
5672.50 1213
5673.21 1170
5673.92 1227
5674.63 1255
5675.34 1278
5676.05 1191
5676.76 1248
5677.48 1285
5678.19 1161
5678.90 1140
5679.61 1169
5680.32 1092
5681.03 1106
5681.74 1093
5682.45 1140
5683.16 1197
5683.88 1191
5684.59 1146
5685.30 1080
5686.01 1143
5686.72 1157
5687.43 1054
5688.15 1128
5688.86 1120
5689.57 1112
5690.28 1082
5690.99 1064
5691.70 1119
5692.42 1151
5693.13 1075
5693.84 1154
5694.55 1105
5695.26 1089
5695.98 1134
5696.69 1074
5697.40 1096
5698.11 1010
5698.82 1112
5699.54 1087
5700.25 1087
5700.96 978
5701.67 974
5702.39 1098
5703.10 1041
5703.81 1108
5704.52 1007
5705.24 930
5705.95 1092
5706.66 992
5707.38 1013
5708.09 1068
5708.80 1036
5709.51 1101
5710.23 1024
5710.94 1001
5711.65 1078
5712.37 992
5713.08 1040
5713.79 1126
5714.51 1055
5715.22 1054
5715.93 983
5716.65 1023
5717.36 1081
5718.07 1114
5718.79 1067
5719.50 1118
5720.21 1087
5720.93 1020
5721.64 1050
5722.36 974
5723.07 1085
5723.78 1055
5724.50 1104
5725.21 1117
5725.92 1158
5726.64 1123
5727.35 1137
5728.07 1072
5728.78 1160
5729.50 1195
5730.21 1230
5730.92 1263
5731.64 1244
5732.35 1412
5733.07 1440
5733.78 1451
5734.50 1421
5735.21 1461
5735.93 1293
5736.64 1366
5737.35 1377
5738.07 1338
5738.78 1301
5739.50 1249
5740.21 1131
5740.93 1196
5741.64 1211
5742.36 1168
5743.07 1225
5743.79 1153
5744.50 1243
5745.22 1132
5745.93 1110
5746.65 1243
5747.37 1194
5748.08 1186
5748.80 1172
5749.51 1158
5750.23 1146
5750.94 1165
5751.66 1136
5752.37 1207
5753.09 1225
5753.81 1281
5754.52 1294
5755.24 1449
5755.95 1544
5756.67 1605
5757.38 1631
5758.10 1639
5758.82 1805
5759.53 1812
5760.25 1847
5760.96 1889
5761.68 1719
5762.40 1676
5763.11 1690
5763.83 1541
5764.55 1481
5765.26 1443
5765.98 1414
5766.70 1525
5767.41 1551
5768.13 1298
5768.85 1350
5769.56 1396
5770.28 1516
5771.00 1420
5771.71 1522
5772.43 1523
5773.15 1524
5773.86 1432
5774.58 1553
5775.30 1501
5776.01 1430
5776.73 1658
5777.45 1582
5778.17 1463
5778.88 1468
5779.60 1512
5780.32 1645
5781.04 1685
5781.75 1705
5782.47 1698
5783.19 1648
5783.91 1727
5784.62 1873
5785.34 1903
5786.06 1759
5786.78 1727
5787.49 1843
5788.21 1947
5788.93 1940
5789.65 2024
5790.37 2022
5791.08 2052
5791.80 1953
5792.52 1976
5793.24 2339
5793.96 2370
5794.68 2499
5795.39 2587
5796.11 2461
5796.83 2667
5797.55 2712
5798.27 2749
5798.99 2928
5799.70 3140
5800.42 3420
5801.14 4158
5801.86 5575
5802.58 6659
5803.30 8026
5804.02 9821
5804.74 10932
5805.45 11875
5806.17 11494
5806.89 10517
5807.61 9543
5808.33 8187
5809.05 6516
5809.77 5409
5810.49 4640
5811.21 3985
5811.93 3728
5812.65 3370
5813.37 3245
5814.09 3436
5814.81 3370
5815.52 3161
5816.24 3139
5816.96 3100
5817.68 3247
5818.40 3211
5819.12 3380
5819.84 3524
5820.56 3352
5821.28 3371
5822.00 3319
5822.72 3303
5823.44 3324
5824.16 3353
5824.88 3176
5825.60 2915
5826.32 2731
5827.04 2839
5827.76 2620
5828.48 2437
5829.21 2213
5829.93 2128
5830.65 2264
5831.37 2112
5832.09 2046
5832.81 2014
5833.53 2061
5834.25 2042
5834.97 1871
5835.69 2003
5836.41 2087
5837.13 1978
5837.85 1960
5838.57 1857
5839.30 1854
5840.02 1880
5840.74 1735
5841.46 1860
5842.18 1862
5842.90 1979
5843.62 1927
5844.34 1908
5845.07 1747
5845.79 1829
5846.51 1801
5847.23 1700
5847.95 1643
5848.67 1641
5849.39 1743
5850.12 1618
5850.84 1663
5851.56 1623
5852.28 1568
5853.00 1669
5853.73 1609
5854.45 1584
5855.17 1525
5855.89 1646
5856.61 1568
5857.34 1531
5858.06 1605
5858.78 1549
5859.50 1640
5860.23 1566
5860.95 1494
5861.67 1579
5862.39 1623
5863.11 1538
5863.84 1437
5864.56 1479
5865.28 1563
5866.01 1468
5866.73 1528
5867.45 1472
5868.17 1487
5868.90 1624
5869.62 1535
5870.34 1439
5871.07 1484
5871.79 1445
5872.51 1399
5873.23 1484
5873.96 1464
5874.68 1366
5875.40 1426
5876.13 1678
5876.85 1599
5877.57 1594
5878.30 1629
5879.02 1584
5879.74 1563
5880.47 1546
5881.19 1425
5881.92 1446
5882.64 1532
5883.36 1434
5884.09 1490
5884.81 1411
5885.53 1476
5886.26 1396
5886.98 1395
5887.71 1430
5888.43 1416
5889.15 1449
5889.88 1545
5890.60 1517
5891.33 1474
5892.05 1396
5892.78 1388
5893.50 1378
5894.23 1375
5894.95 1428
5895.67 1381
5896.40 1373
5897.12 1374
5897.85 1376
5898.57 1229
5899.30 1322
5900.02 1179
5900.75 1330
5901.47 1332
5902.20 1212
5902.92 1217
5903.65 1276
5904.37 1252
5905.10 1245
5905.82 1314
5906.55 1351
5907.27 1221
5908.00 1322
5908.72 1353
5909.45 1294
5910.17 1241
5910.90 1242
5911.62 1241
5912.35 1288
5913.08 1346
5913.80 1332
5914.53 1304
5915.25 1213
5915.98 1216
5916.70 1247
5917.43 1359
5918.16 1334
5918.88 1328
5919.61 1293
5920.33 1246
5921.06 1236
5921.79 1368
5922.51 1440
5923.24 1286
5923.97 1260
5924.69 1341
5925.42 1385
5926.14 1266
5926.87 1229
5927.60 1278
5928.32 1261
5929.05 1280
5929.78 1384
5930.50 1376
5931.23 1427
5931.96 1396
5932.68 1247
5933.41 1452
5934.14 1507
5934.86 1421
5935.59 1411
5936.32 1415
5937.05 1521
5937.77 1506
5938.50 1594
5939.23 1494
5939.95 1730
5940.68 1681
5941.41 1682
5942.14 1737
5942.86 1736
5943.59 1828
5944.32 1815
5945.05 1829
5945.77 1860
5946.50 1712
5947.23 1807
5947.96 1726
5948.68 1793
5949.41 1929
5950.14 1845
5950.87 1936
5951.60 2013
5952.32 1893
5953.05 1918
5953.78 1972
5954.51 2087
5955.24 2101
5955.96 2184
5956.69 2148
5957.42 2221
5958.15 2256
5958.88 2315
5959.61 2139
5960.33 2149
5961.06 2132
5961.79 2243
5962.52 2161
5963.25 2156
5963.98 2323
5964.71 2343
5965.44 2348
5966.16 2355
5966.89 2326
5967.62 2500
5968.35 2551
5969.08 2501
5969.81 2856
5970.54 3202
5971.27 3292
5972.00 3297
5972.73 3371
5973.46 3399
5974.18 3239
5974.91 3190
5975.64 3103
5976.37 3050
5977.10 3074
5977.83 2846
5978.56 2863
5979.29 2953
5980.02 2798
5980.75 2882
5981.48 2975
5982.21 2971
5982.94 2977
5983.67 3201
5984.40 3175
5985.13 3337
5985.86 3232
5986.59 3239
5987.32 3505
5988.05 3598
5988.78 3415
5989.51 3459
5990.24 3582
5990.97 3530
5991.70 3526
5992.43 3446
5993.16 3431
5993.89 3391
5994.62 3428
5995.35 3597
5996.09 3613
5996.82 3847
5997.55 3526
5998.28 3665
5999.01 3791
5999.74 3785
6000.47 3921
6001.20 4132
6001.93 4288
6002.66 4039
6003.39 3930
6004.13 4100
6004.86 4013
6005.59 4157
6006.32 4143
6007.05 3938
6007.78 4009
6008.51 3862
6009.25 3766
6009.98 3729
6010.71 3769
6011.44 4053
6012.17 4295
6012.90 4891
6013.64 5546
6014.37 6693
6015.10 7965
6015.83 9161
6016.56 10378
6017.29 11806
6018.03 12869
6018.76 13165
6019.49 13367
6020.22 12578
6020.96 11842
6021.69 10851
6022.42 9548
6023.15 8186
6023.88 6898
6024.62 5759
6025.35 5028
6026.08 4230
6026.81 4013
6027.55 3529
6028.28 3268
6029.01 3156
6029.75 2990
6030.48 2817
6031.21 2845
6031.94 2804
6032.68 2831
6033.41 2821
6034.14 2677
6034.88 2492
6035.61 2455
6036.34 2496
6037.07 2438
6037.81 2305
6038.54 2298
6039.27 2369
6040.01 2388
6040.74 2399
6041.47 2384
6042.21 2355
6042.94 2418
6043.68 2625
6044.41 2794
6045.14 2616
6045.88 2700
6046.61 2652
6047.34 2777
6048.08 2841
6048.81 2846
6049.55 2689
6050.28 2960
6051.01 2959
6051.75 3090
6052.48 2968
6053.22 2927
6053.95 3201
6054.68 3535
6055.42 3567
6056.15 3714
6056.89 4064
6057.62 4056
6058.36 3928
6059.09 3877
6059.83 3758
6060.56 3674
6061.29 3488
6062.03 3288
6062.76 3028
6063.50 2905
6064.23 2945
6064.97 3023
6065.70 2900
6066.44 2775
6067.17 2812
6067.91 2755
6068.64 2782
6069.38 2700
6070.11 2618
6070.85 2734
6071.58 2710
6072.32 2606
6073.06 2552
6073.79 2552
6074.53 2678
6075.26 2592
6076.00 2385
6076.73 2491
6077.47 2437
6078.20 2374
6078.94 2329
6079.68 2324
6080.41 2368
6081.15 2258
6081.88 2266
6082.62 2203
6083.35 2192
6084.09 2182
6084.83 2202
6085.56 2262
6086.30 2194
6087.04 2136
6087.77 2030
6088.51 1994
6089.24 1967
6089.98 1956
6090.72 2068
6091.45 2067
6092.19 2013
6092.93 2010
6093.66 1983
6094.40 2112
6095.14 2009
6095.87 2161
6096.61 2091
6097.35 2122
6098.08 2050
6098.82 1914
6099.56 2052
6100.29 1982
6101.03 2017
6101.77 1992
6102.51 1906
6103.24 1890
6103.98 1855
6104.72 1931
6105.46 1800
6106.19 1858
6106.93 1968
6107.67 1841
6108.41 1783
6109.14 1868
6109.88 1863
6110.62 1728
6111.36 1656
6112.09 1774
6112.83 1798
6113.57 1791
6114.31 1840
6115.04 1861
6115.78 1856
6116.52 1892
6117.26 1876
6118.00 1827
6118.73 1819
6119.47 1939
6120.21 2009
6120.95 1893
6121.69 1976
6122.43 1881
6123.16 1926
6123.90 1792
6124.64 1907
6125.38 1902
6126.12 1871
6126.86 1986
6127.60 2016
6128.33 1922
6129.07 2008
6129.81 1969
6130.55 1979
6131.29 1954
6132.03 1915
6132.77 1963
6133.51 1940
6134.25 1991
6134.98 1959
6135.72 2011
6136.46 1967
6137.20 1991
6137.94 2057
6138.68 1880
6139.42 1981
6140.16 2086
6140.90 2070
6141.64 2277
6142.38 2191
6143.12 2247
6143.86 2247
6144.60 2185
6145.34 2187
6146.08 2082
6146.82 1965
6147.56 1959
6148.30 2030
6149.04 2163
6149.78 2115
6150.52 2021
6151.26 2062
6152.00 1976
6152.74 2060
6153.48 1943
6154.22 2134
6154.96 2175
6155.70 2138
6156.44 2247
6157.18 2290
6157.92 2304
6158.66 2048
6159.40 2209
6160.14 2208
6160.88 2275
6161.62 2327
6162.36 2364
6163.10 2283
6163.85 2276
6164.59 2415
6165.33 2268
6166.07 2416
6166.81 2541
6167.55 2602
6168.29 2690
6169.03 2896
6169.77 2966
6170.51 3041
6171.26 3339
6172.00 3351
6172.74 3624
6173.48 3451
6174.22 3476
6174.96 3204
6175.70 3184
6176.45 3258
6177.19 3072
6177.93 3056
6178.67 3007
6179.41 2853
6180.16 2920
6180.90 2942
6181.64 2763
6182.38 2873
6183.12 2923
6183.87 2846
6184.61 2871
6185.35 3058
6186.09 3044
6186.83 3201
6187.58 3187
6188.32 3219
6189.06 3182
6189.80 3332
6190.55 3186
6191.29 3254
6192.03 3271
6192.77 3255
6193.52 3470
6194.26 3571
6195.00 3409
6195.74 3651
6196.49 3694
6197.23 3801
6197.97 4024
6198.72 4060
6199.46 4047
6200.20 4125
6200.94 4301
6201.69 4229
6202.43 4202
6203.17 4101
6203.92 4099
6204.66 3972
6205.40 3946
6206.15 4060
6206.89 4206
6207.63 4364
6208.38 5002
6209.12 5770
6209.87 7097
6210.61 8947
6211.35 11319
6212.10 13893
6212.84 16699
6213.58 19221
6214.33 21135
6215.07 21517
6215.82 21156
6216.56 19738
6217.30 17852
6218.05 15327
6218.79 12629
6219.54 10380
6220.28 8389
6221.02 7150
6221.77 5764
6222.51 5076
6223.26 4533
6224.00 4117
6224.75 3751
6225.49 3521
6226.24 3525
6226.98 3441
6227.73 3533
6228.47 3499
6229.21 3326
6229.96 3515
6230.70 3613
6231.45 3381
6232.19 3185
6232.94 3128
6233.68 2832
6234.43 2625
6235.17 2427
6235.92 2226
6236.67 2260
6237.41 2270
6238.16 2139
6238.90 2156
6239.65 2260
6240.39 2339
6241.14 2587
6241.88 2462
6242.63 2491
6243.37 2455
6244.12 2479
6244.87 2486
6245.61 2445
6246.36 2541
6247.10 2617
6247.85 2729
6248.59 2818
6249.34 2967
6250.09 3188
6250.83 3629
6251.58 3837
6252.33 4260
6253.07 4369
6253.82 4550
6254.56 4623
6255.31 4432
6256.06 4111
6256.80 3719
6257.55 3468
6258.30 3291
6259.04 3085
6259.79 3006
6260.54 2928
6261.28 2731
6262.03 2779
6262.78 2910
6263.52 2743
6264.27 2709
6265.02 2688
6265.76 2720
6266.51 2824
6267.26 2692
6268.01 2798
6268.75 3037
6269.50 2859
6270.25 2826
6270.99 2957
6271.74 3024
6272.49 3104
6273.24 3098
6273.98 3331
6274.73 3331
6275.48 3399
6276.23 3266
6276.97 3158
6277.72 3139
6278.47 3124
6279.22 3042
6279.96 3108
6280.71 3235
6281.46 3204
6282.21 3403
6282.96 3369
6283.70 3244
6284.45 3250
6285.20 3000
6285.95 2822
6286.70 2801
6287.45 2602
6288.19 2668
6288.94 2711
6289.69 2456
6290.44 2433
6291.19 2400
6291.94 2555
6292.68 2642
6293.43 2704
6294.18 2682
6294.93 2637
6295.68 2541
6296.43 2459
6297.18 2554
6297.93 2466
6298.67 2231
6299.42 2242
6300.17 2218
6300.92 2306
6301.67 2184
6302.42 2238
6303.17 2257
6303.92 2153
6304.67 2255
6305.42 2121
6306.17 2216
6306.92 2149
6307.67 2137
6308.41 2109
6309.16 2007
6309.91 2118
6310.66 2118
6311.41 2207
6312.16 2211
6312.91 2048
6313.66 2090
6314.41 1907
6315.16 1940
6315.91 2062
6316.66 2133
6317.41 2259
6318.16 2062
6318.91 2231
6319.66 2243
6320.41 2171
6321.16 2133
6321.91 2205
6322.66 2252
6323.41 2243
6324.16 2255
6324.92 2170
6325.67 2142
6326.42 2056
6327.17 2014
6327.92 1967
6328.67 1963
6329.42 1931
6330.17 1963
6330.92 1891
6331.67 1890
6332.42 1939
6333.17 1936
6333.92 1931
6334.68 1823
6335.43 1686
6336.18 1920
6336.93 1805
6337.68 1684
6338.43 1786
6339.18 1709
6339.93 1764
6340.69 1763
6341.44 1718
6342.19 1693
6342.94 1822
6343.69 1741
6344.44 1799
6345.20 1808
6345.95 1741
6346.70 1741
6347.45 1661
6348.20 1710
6348.95 1737
6349.71 1742
6350.46 1752
6351.21 1714
6351.96 1692
6352.71 1752
6353.47 1752
6354.22 1914
6354.97 2129
6355.72 2045
6356.48 2148
6357.23 2274
6357.98 2322
6358.73 2460
6359.49 2429
6360.24 2365
6360.99 2138
6361.74 2223
6362.50 2138
6363.25 1982
6364.00 1913
6364.76 1830
6365.51 1876
6366.26 1911
6367.01 1855
6367.77 1840
6368.52 1898
6369.27 1919
6370.03 1729
6370.78 1773
6371.53 1735
6372.29 1825
6373.04 1797
6373.79 1805
6374.55 1767
6375.30 1714
6376.05 1787
6376.81 1883
6377.56 1808
6378.31 1830
6379.07 1737
6379.82 1728
6380.58 1584
6381.33 1604
6382.08 1764
6382.84 1680
6383.59 1638
6384.35 1658
6385.10 1704
6385.85 1701
6386.61 1651
6387.36 1754
6388.12 1789
6388.87 1627
6389.62 1726
6390.38 1718
6391.13 1615
6391.89 1654
6392.64 1643
6393.40 1676
6394.15 1859
6394.91 1845
6395.66 1773
6396.42 1836
6397.17 1932
6397.93 1794
6398.68 1773
6399.44 1667
6400.19 1573
6400.95 1561
6401.70 1567
6402.46 1621
6403.21 1526
6403.97 1493
6404.72 1541
6405.48 1480
6406.23 1377
6406.99 1442
6407.74 1535
6408.50 1445
6409.25 1458
6410.01 1427
6410.76 1410
6411.52 1554
6412.28 1490
6413.03 1515
6413.79 1527
6414.54 1469
6415.30 1530
6416.05 1520
6416.81 1410
6417.57 1452
6418.32 1452
6419.08 1438
6419.83 1393
6420.59 1474
6421.35 1450
6422.10 1393
6422.86 1455
6423.62 1436
6424.37 1335
6425.13 1333
6425.89 1508
6426.64 1446
6427.40 1468
6428.15 1393
6428.91 1511
6429.67 1489
6430.42 1504
6431.18 1453
6431.94 1540
6432.70 1499
6433.45 1487
6434.21 1479
6434.97 1389
6435.72 1285
6436.48 1293
6437.24 1400
6437.99 1377
6438.75 1388
6439.51 1479
6440.27 1377
6441.02 1455
6441.78 1405
6442.54 1539
6443.30 1519
6444.05 1588
6444.81 1548
6445.57 1540
6446.33 1484
6447.08 1558
6447.84 1486
6448.60 1530
6449.36 1493
6450.12 1485
6450.87 1440
6451.63 1489
6452.39 1469
6453.15 1418
6453.91 1477
6454.66 1487
6455.42 1507
6456.18 1480
6456.94 1453
6457.70 1507
6458.46 1563
6459.21 1481
6459.97 1520
6460.73 1510
6461.49 1597
6462.25 1675
6463.01 1570
6463.77 1556
6464.52 1567
6465.28 1518
6466.04 1550
6466.80 1577
6467.56 1586
6468.32 1580
6469.08 1641
6469.84 1556
6470.60 1591
6471.36 1612
6472.11 1660
6472.87 1687
6473.63 1516
6474.39 1643
6475.15 1690
6475.91 1828
6476.67 1858
6477.43 1754
6478.19 1792
6478.95 1819
6479.71 1717
6480.47 1667
6481.23 1750
6481.99 1799
6482.75 1914
6483.51 1878
6484.27 1922
6485.03 1935
6485.79 1912
6486.55 2044
6487.31 2010
6488.07 1962
6488.83 1897
6489.59 2016
6490.35 2043
6491.11 1985
6491.87 1959
6492.63 1967
6493.39 2155
6494.15 2086
6494.91 2238
6495.67 2450
6496.43 2486
6497.19 2637
6497.95 2706
6498.71 2672
6499.48 2778
6500.24 2817
6501.00 2823
6501.76 2906
6502.52 2886
6503.28 2834
6504.04 2743
6504.80 2666
6505.56 2725
6506.32 2792
6507.09 2742
6507.85 2786
6508.61 2874
6509.37 2880
6510.13 2928
6510.89 3072
6511.65 3183
6512.42 3106
6513.18 3267
6513.94 3480
6514.70 3318
6515.46 3503
6516.22 3637
6516.99 3555
6517.75 3570
6518.51 3575
6519.27 3466
6520.03 3522
6520.80 3310
6521.56 3517
6522.32 3458
6523.08 3753
6523.84 3930
6524.61 3986
6525.37 4295
6526.13 4273
6526.89 4312
6527.66 4374
6528.42 4757
6529.18 4824
6529.94 5180
6530.71 5487
6531.47 5925
6532.23 6293
6533.00 6764
6533.76 6794
6534.52 6686
6535.28 6664
6536.05 6598
6536.81 6940
6537.57 7495
6538.34 8736
6539.10 10542
6539.86 12672
6540.63 15397
6541.39 17164
6542.15 18085
6542.92 18932
6543.68 17179
6544.44 16002
6545.21 13767
6545.97 11431
6546.73 9562
6547.50 7544
6548.26 6239
6549.02 5323
6549.79 4736
6550.55 4333
6551.31 3807
6552.08 3440
6552.84 3475
6553.61 3336
6554.37 3281
6555.13 3241
6555.90 3079
6556.66 3172
6557.43 3067
6558.19 2967
6558.96 2900
6559.72 2796
6560.48 2728
6561.25 2719
6562.01 2558
6562.78 2457
6563.54 2528
6564.31 2656
6565.07 2712
6565.84 2672
6566.60 2792
6567.37 2816
6568.13 2746
6568.90 3022
6569.66 3075
6570.43 3083
6571.19 3060
6571.96 3172
6572.72 3080
6573.49 3150
6574.25 3082
6575.02 3024
6575.78 3033
6576.55 3130
6577.31 3430
6578.08 3642
6578.84 3862
6579.61 4043
6580.37 4115
6581.14 4194
6581.91 4201
6582.67 4337
6583.44 4206
6584.20 4088
6584.97 4177
6585.73 4136
6586.50 4037
6587.27 3895
6588.03 3943
6588.80 3805
6589.56 3668
6590.33 3468
6591.10 3565
6591.86 3609
6592.63 3433
6593.39 3395
6594.16 3503
6594.93 3809
6595.69 3884
6596.46 4232
6597.23 4636
6597.99 4974
6598.76 5491
6599.53 6035
6600.29 6317
6601.06 6387
6601.83 6344
6602.59 6162
6603.36 5804
6604.13 5401
6604.89 4844
6605.66 4367
6606.43 3996
6607.20 3674
6607.96 3490
6608.73 3379
6609.50 3222
6610.26 2983
6611.03 2980
6611.80 2953
6612.57 3017
6613.33 2957
6614.10 2919
6614.87 2870
6615.64 2854
6616.40 2768
6617.17 2808
6617.94 2817
6618.71 2637
6619.48 2651
6620.24 2641
6621.01 2567
6621.78 2548
6622.55 2516
6623.32 2487
6624.08 2509
6624.85 2594
6625.62 2602
6626.39 2666
6627.16 2502
6627.92 2659
6628.69 2557
6629.46 2631
6630.23 2550
6631.00 2332
6631.77 2316
6632.54 2356
6633.30 2413
6634.07 2308
6634.84 2433
6635.61 2416
6636.38 2724
6637.15 3003
6637.92 3274
6638.69 3461
6639.45 3640
6640.22 3619
6640.99 3744
6641.76 3669
6642.53 3400
6643.30 3158
6644.07 3008
6644.84 2913
6645.61 2662
6646.38 2598
6647.15 2431
6647.92 2301
6648.69 2303
6649.46 2240
6650.22 2119
6650.99 2198
6651.76 2238
6652.53 2172
6653.30 2137
6654.07 2205
6654.84 2226
6655.61 2288
6656.38 2286
6657.15 2183
6657.92 2276
6658.69 2138
6659.46 2218
6660.23 2257
6661.00 2240
6661.77 2148
6662.54 2162
6663.31 2001
6664.09 2054
6664.86 2031
6665.63 1999
6666.40 2030
6667.17 1887
6667.94 1996
6668.71 2004
6669.48 1960
6670.25 2084
6671.02 2049
6671.79 2030
6672.56 1975
6673.33 2085
6674.10 2151
6674.88 2225
6675.65 2092
6676.42 2016
6677.19 2198
6677.96 2221
6678.73 2176
6679.50 2108
6680.27 2207
6681.05 2416
6681.82 2259
6682.59 2255
6683.36 2206
6684.13 2156
6684.90 2062
6685.67 2090
6686.45 2232
6687.22 2349
6687.99 2285
6688.76 2480
6689.53 2607
6690.31 2788
6691.08 2905
6691.85 2819
6692.62 2565
6693.39 2445
6694.17 2372
6694.94 2188
6695.71 2237
6696.48 2036
6697.25 2018
6698.03 1881
6698.80 1871
6699.57 1904
6700.34 1880
6701.12 1868
6701.89 1883
6702.66 1914
6703.43 1852
6704.21 1822
6704.98 1863
6705.75 1835
6706.53 1863
6707.30 1850
6708.07 1889
6708.84 1842
6709.62 1812
6710.39 1876
6711.16 1834
6711.94 1812
6712.71 1775
6713.48 1761
6714.26 1821
6715.03 1716
6715.80 1819
6716.58 1937
6717.35 1782
6718.12 1772
6718.90 1795
6719.67 1704
6720.45 1589
6721.22 1739
6721.99 1760
6722.77 1724
6723.54 1616
6724.31 1681
6725.09 1638
6725.86 1725
6726.64 1674
6727.41 1523
6728.18 1698
6728.96 1681
6729.73 1699
6730.51 1628
6731.28 1572
6732.06 1688
6732.83 1676
6733.60 1589
6734.38 1674
6735.15 1724
6735.93 1657
6736.70 1646
6737.48 1622
6738.25 1612
6739.03 1587
6739.80 1625
6740.58 1670
6741.35 1757
6742.13 1640
6742.90 1604
6743.68 1642
6744.45 1784
6745.23 1711
6746.00 1751
6746.78 1569
6747.55 1692
6748.33 1797
6749.10 1748
6749.88 1785
6750.65 1793
6751.43 1730
6752.20 1826
6752.98 1891
6753.75 1953
6754.53 2055
6755.31 2186
6756.08 2368
6756.86 2485
6757.63 2422
6758.41 2418
6759.19 2340
6759.96 2387
6760.74 2246
6761.51 2108
6762.29 1859
6763.07 1778
6763.84 1676
6764.62 1766
6765.39 1723
6766.17 1674
6766.95 1681
6767.72 1763
6768.50 1759
6769.28 1610
6770.05 1631
6770.83 1675
6771.61 1736
6772.38 1621
6773.16 1725
6773.94 1705
6774.71 1551
6775.49 1570
6776.27 1624
6777.04 1584
6777.82 1626
6778.60 1678
6779.37 1661
6780.15 1635
6780.93 1582
6781.71 1635
6782.48 1702
6783.26 1711
6784.04 1634
6784.81 1645
6785.59 1715
6786.37 1871
6787.15 1844
6787.92 1955
6788.70 1873
6789.48 1736
6790.26 1761
6791.04 1742
6791.81 1675
6792.59 1661
6793.37 1635
6794.15 1621
6794.92 1553
6795.70 1538
6796.48 1572
6797.26 1644
6798.04 1486
6798.81 1510
6799.59 1572
6800.37 1622
6801.15 1488
6801.93 1595
6802.71 1488
6803.48 1448
6804.26 1648
6805.04 1701
6805.82 1488
6806.60 1449
6807.38 1556
6808.16 1543
6808.94 1629
6809.71 1605
6810.49 1501
6811.27 1585
6812.05 1576
6812.83 1563
6813.61 1622
6814.39 1565
6815.17 1556
6815.95 1509
6816.73 1507
6817.50 1462
6818.28 1437
6819.06 1586
6819.84 1564
6820.62 1447
6821.40 1477
6822.18 1504
6822.96 1498
6823.74 1502
6824.52 1564
6825.30 1736
6826.08 1576
6826.86 1574
6827.64 1512
6828.42 1542
6829.20 1508
6829.98 1454
6830.76 1553
6831.54 1525
6832.32 1561
6833.10 1570
6833.88 1621
6834.66 1649
6835.44 1660
6836.22 1574
6837.00 1533
6837.78 1538
6838.56 1689
6839.34 1597
6840.12 1598
6840.90 1622
6841.68 1575
6842.46 1565
6843.24 1566
6844.03 1564
6844.81 1609
6845.59 1602
6846.37 1620
6847.15 1547
6847.93 1630
6848.71 1662
6849.49 1682
6850.27 1645
6851.05 1766
6851.84 1910
6852.62 2217
6853.40 2715
6854.18 3301
6854.96 3747
6855.74 4217
6856.52 4452
6857.30 4517
6858.09 4559
6858.87 4439
6859.65 3764
6860.43 3302
6861.21 2919
6861.99 2602
6862.78 2328
6863.56 2319
6864.34 1943
6865.12 1784
6865.90 1750
6866.69 1812
6867.47 1694
6868.25 1778
6869.03 1703
6869.82 1779
6870.60 1848
6871.38 1875
6872.16 1851
6872.94 1908
6873.73 1914
6874.51 1732
6875.29 1811
6876.07 1783
6876.86 1717
6877.64 1760
6878.42 1697
6879.21 1585
6879.99 1550
6880.77 1690
6881.55 1640
6882.34 1678
6883.12 1684
6883.90 2028
6884.69 1895
6885.47 1984
6886.25 1905
6887.04 2007
6887.82 1883
6888.60 2011
6889.39 2180
6890.17 2286
6890.95 2555
6891.74 2841
6892.52 3022
6893.30 3265
6894.09 3544
6894.87 3211
6895.65 3032
6896.44 2876
6897.22 2655
6898.01 2390
6898.79 2239
6899.57 2250
6900.36 2215
6901.14 2112
6901.93 2075
6902.71 2230
6903.49 2197
6904.28 2162
6905.06 2198
6905.85 2070
6906.63 2062
6907.42 2177
6908.20 2080
6908.98 2088
6909.77 2147
6910.55 2097
6911.34 2192
6912.12 2115
6912.91 1945
6913.69 2039
6914.48 2115
6915.26 2040
6916.05 2015
6916.83 2007
6917.62 1997
6918.40 1937
6919.19 1950
6919.97 1948
6920.76 1831
6921.54 1834
6922.33 1975
6923.11 1919
6923.90 1938
6924.68 1938
6925.47 1842
6926.25 1879
6927.04 1888
6927.82 1932
6928.61 1867
6929.40 1920
6930.18 1875
6930.97 1863
6931.75 1948
6932.54 2056
6933.32 1988
6934.11 1909
6934.90 2068
6935.68 2012
6936.47 2057
6937.25 2211
6938.04 2324
6938.83 2395
6939.61 2316
6940.40 2264
6941.19 2273
6941.97 2251
6942.76 2123
6943.54 2091
6944.33 2190
6945.12 2160
6945.90 2276
6946.69 2294
6947.48 2427
6948.26 2579
6949.05 2666
6949.84 2498
6950.62 2432
6951.41 2497
6952.20 2459
6952.99 2679
6953.77 2687
6954.56 2681
6955.35 2594
6956.13 2613
6956.92 2713
6957.71 2653
6958.50 2523
6959.28 2594
6960.07 2687
6960.86 2752
6961.64 2787
6962.43 2820
6963.22 2687
6964.01 2673
6964.80 2854
6965.58 2967
6966.37 2943
6967.16 2895
6967.95 2906
6968.73 2879
6969.52 2915
6970.31 2810
6971.10 2809
6971.89 3008
6972.67 3055
6973.46 3140
6974.25 3131
6975.04 3140
6975.83 3335
6976.62 3334
6977.40 3441
6978.19 3399
6978.98 3262
6979.77 3325
6980.56 3366
6981.35 3404
6982.13 3513
6982.92 3791
6983.71 3998
6984.50 4077
6985.29 4257
6986.08 4610
6986.87 5267
6987.66 5811
6988.45 6602
6989.23 7837
6990.02 9519
6990.81 10409
6991.60 11232
6992.39 11291
6993.18 11021
6993.97 10024
6994.76 9033
6995.55 7938
6996.34 6937
6997.13 6016
6997.92 5382
6998.71 4838
6999.50 4652
7000.29 4686
7001.07 5155
7001.86 5901
7002.65 6680
7003.44 8010
7004.23 9119
7005.02 10286
7005.81 11258
7006.60 11099
7007.39 10268
7008.18 9398
7008.97 8340
7009.76 7058
7010.55 6036
7011.34 4925
7012.14 4288
7012.93 3797
7013.72 3433
7014.51 3223
7015.30 2959
7016.09 3052
7016.88 2985
7017.67 3067
7018.46 3119
7019.25 3150
7020.04 3044
7020.83 2851
7021.62 2874
7022.41 2794
7023.20 2736
7024.00 2585
7024.79 2424
7025.58 2475
7026.37 2430
7027.16 2441
7027.95 2674
7028.74 2561
7029.53 2520
7030.32 2638
7031.12 2753
7031.91 2595
7032.70 2582
7033.49 2541
7034.28 2523
7035.07 2402
7035.87 2421
7036.66 2319
7037.45 2353
7038.24 2332
7039.03 2307
7039.82 2413
7040.62 2561
7041.41 2649
7042.20 2651
7042.99 2674
7043.78 2702
7044.58 2753
7045.37 2724
7046.16 2542
7046.95 2607
7047.75 2720
7048.54 2591
7049.33 2483
7050.12 2629
7050.92 2585
7051.71 2669
7052.50 2584
7053.29 2691
7054.09 2899
7054.88 2961
7055.67 2972
7056.46 2915
7057.26 3001
7058.05 2818
7058.84 2759
7059.64 2734
7060.43 2556
7061.22 2385
7062.02 2308
7062.81 2314
7063.60 2384
7064.39 2426
7065.19 2321
7065.98 2277
7066.77 2248
7067.57 2392
7068.36 2528
7069.16 2605
7069.95 2523
7070.74 2643
7071.54 2456
7072.33 2279
7073.12 2342
7073.92 2343
7074.71 2387
7075.51 2444
7076.30 2501
7077.09 2515
7077.89 2380
7078.68 2348
7079.48 2325
7080.27 2332
7081.06 2287
7081.86 2275
7082.65 2250
7083.45 2348
7084.24 2265
7085.04 2137
7085.83 2264
7086.62 2346
7087.42 2364
7088.21 2336
7089.01 2558
7089.80 2740
7090.60 2884
7091.39 3263
7092.19 3598
7092.98 3954
7093.78 4151
7094.57 4398
7095.37 4227
7096.16 3785
7096.96 3551
7097.75 3173
7098.55 2932
7099.34 2550
7100.14 2247
7100.93 2037
7101.73 2043
7102.52 1863
7103.32 1749
7104.11 1831
7104.91 1828
7105.71 1774
7106.50 1719
7107.30 1738
7108.09 1772
7108.89 1638
7109.68 1664
7110.48 1664
7111.28 1648
7112.07 1664
7112.87 1504
7113.66 1464
7114.46 1463
7115.26 1554
7116.05 1422
7116.85 1515
7117.65 1537
7118.44 1508
7119.24 1541
7120.03 1645
7120.83 1617
7121.63 1726
7122.42 1584
7123.22 1531
7124.02 1439
7124.81 1498
7125.61 1553
7126.41 1482
7127.20 1562
7128.00 1588
7128.80 1579
7129.59 1485
7130.39 1559
7131.19 1658
7131.99 1645
7132.78 1564
7133.58 1643
7134.38 1580
7135.17 1637
7135.97 1611
7136.77 1546
7137.57 1590
7138.36 1485
7139.16 1472
7139.96 1461
7140.76 1571
7141.55 1559
7142.35 1490
7143.15 1444
7143.95 1554
7144.74 1556
7145.54 1504
7146.34 1503
7147.14 1447
7147.94 1569
7148.73 1662
7149.53 1616
7150.33 1568
7151.13 1637
7151.93 1593
7152.72 1543
7153.52 1425
7154.32 1446
7155.12 1526
7155.92 1586
7156.72 1519
7157.51 1509
7158.31 1541
7159.11 1582
7159.91 1470
7160.71 1536
7161.51 1531
7162.31 1429
7163.11 1456
7163.90 1450
7164.70 1380
7165.50 1454
7166.30 1440
7167.10 1363
7167.90 1273
7168.70 1362
7169.50 1460
7170.30 1467
7171.10 1381
7171.90 1429
7172.69 1394
7173.49 1275
7174.29 1407
7175.09 1373
7175.89 1391
7176.69 1383
7177.49 1411
7178.29 1259
7179.09 1342
7179.89 1369
7180.69 1312
7181.49 1258
7182.29 1320
7183.09 1335
7183.89 1418
7184.69 1345
7185.49 1359
7186.29 1457
7187.09 1438
7187.89 1530
7188.69 1595
7189.49 1568
7190.29 1540
7191.09 1491
7191.89 1486
7192.69 1416
7193.49 1466
7194.29 1307
7195.09 1236
7195.89 1327
7196.70 1300
7197.50 1264
7198.30 1241
7199.10 1247
7199.90 1210
7200.70 1237
7201.50 1267
7202.30 1267
7203.10 1219
7203.90 1262
7204.70 1162
7205.51 1254
7206.31 1183
7207.11 1297
7207.91 1269
7208.71 1117
7209.51 1144
7210.31 1207
7211.12 1152
7211.92 1134
7212.72 1157
7213.52 1085
7214.32 1172
7215.12 1157
7215.92 1264
7216.73 1319
7217.53 1198
7218.33 1135
7219.13 1247
7219.93 1168
7220.74 1225
7221.54 1233
7222.34 1211
7223.14 1194
7223.94 1219
7224.75 1228
7225.55 1289
7226.35 1238
7227.15 1179
7227.96 1233
7228.76 1277
7229.56 1181
7230.36 1223
7231.17 1220
7231.97 1262
7232.77 1315
7233.57 1283
7234.38 1220
7235.18 1164
7235.98 1307
7236.79 1307
7237.59 1361
7238.39 1369
7239.19 1319
7240.00 1310
7240.80 1388
7241.60 1464
7242.41 1469
7243.21 1475
7244.01 1552
7244.82 1608
7245.62 1595
7246.42 1552
7247.23 1604
7248.03 1597
7248.83 1483
7249.64 1398
7250.44 1403
7251.25 1395
7252.05 1377
7252.85 1369
7253.66 1368
7254.46 1313
7255.27 1309
7256.07 1353
7256.87 1381
7257.68 1536
7258.48 1517
7259.29 1374
7260.09 1460
7260.89 1347
7261.70 1421
7262.50 1524
7263.31 1483
7264.11 1438
7264.92 1586
7265.72 1539
7266.53 1505
7267.33 1527
7268.13 1590
7268.94 1535
7269.74 1620
7270.55 1623
7271.35 1578
7272.16 1614
7272.96 1642
7273.77 1733
7274.57 1732
7275.38 1710
7276.18 1796
7276.99 1688
7277.79 1788
7278.60 1771
7279.40 1746
7280.21 1726
7281.01 1739
7281.82 1742
7282.63 1943
7283.43 1930
7284.24 2051
7285.04 2160
7285.85 2254
7286.65 2481
7287.46 2941
7288.27 3547
7289.07 4249
7289.88 4574
7290.68 4613
7291.49 4577
7292.29 4349
7293.10 4026
7293.91 3666
7294.71 3408
7295.52 2979
7296.33 2779
7297.13 2513
7297.94 2260
7298.74 2077
7299.55 2135
7300.36 2069
7301.16 2034
7301.97 2028
7302.78 2052
7303.58 2080
7304.39 2130
7305.20 2048
7306.00 2101
7306.81 2156
7307.62 2051
7308.42 2174
7309.23 2210
7310.04 2186
7310.84 2348
7311.65 2361
7312.46 2501
7313.27 2528
7314.07 2723
7314.88 2959
7315.69 2924
7316.50 3261
7317.30 3368
7318.11 3128
7318.92 3131
7319.72 3002
7320.53 2937
7321.34 3124
7322.15 3201
7322.96 3692
7323.76 3874
7324.57 4483
7325.38 5121
7326.19 5750
7326.99 6057
7327.80 5976
7328.61 5512
7329.42 5259
7330.23 4700
7331.03 4174
7331.84 3729
7332.65 3312
7333.46 2914
7334.27 2553
7335.08 2372
7335.88 2180
7336.69 2204
7337.50 2139
7338.31 2181
7339.12 2188
7339.93 2054
7340.74 2045
7341.54 2063
7342.35 2145
7343.16 2091
7343.97 2057
7344.78 2155
7345.59 2102
7346.40 2057
7347.21 2126
7348.02 2148
7348.82 2210
7349.63 2179
7350.44 2183
7351.25 2243
7352.06 2241
7352.87 2184
7353.68 2265
7354.49 2248
7355.30 2201
7356.11 2217
7356.92 2130
7357.73 2069
7358.54 2031
7359.35 1962
7360.16 1941
7360.97 1914
7361.78 1982
7362.59 2070
7363.40 2166
7364.21 2174
7365.02 2168
7365.83 2198
7366.64 2119
7367.45 2227
7368.26 2182
7369.07 2303
7369.88 2352
7370.69 2377
7371.50 2268
7372.31 2282
7373.12 2230
7373.93 2222
7374.74 2279
7375.55 2184
7376.36 2183
7377.17 2227
7377.98 2283
7378.79 2291
7379.60 2238
7380.42 2358
7381.23 2379
7382.04 2335
7382.85 2677
7383.66 2959
7384.47 3276
7385.28 3642
7386.09 3987
7386.90 4248
7387.71 4385
7388.53 4143
7389.34 4041
7390.15 3729
7390.96 3426
7391.77 3048
7392.58 2741
7393.39 2633
7394.21 2411
7395.02 2308
7395.83 2252
7396.64 2107
7397.45 2131
7398.27 1976
7399.08 1994
7399.89 2113
7400.70 2121
7401.51 2236
7402.33 2315
7403.14 2475
7403.95 2553
7404.76 2706
7405.57 2936
7406.39 2998
7407.20 3082
7408.01 3063
7408.82 2897
7409.64 2834
7410.45 2835
7411.26 2699
7412.07 2674
7412.89 2780
7413.70 2688
7414.51 2632
7415.32 2495
7416.14 2370
7416.95 2156
7417.76 2124
7418.58 1866
7419.39 1842
7420.20 1780
7421.02 1719
7421.83 1692
7422.64 1611
7423.45 1680
7424.27 1720
7425.08 1815
7425.89 1707
7426.71 1687
7427.52 1695
7428.33 1543
7429.15 1519
7429.96 1667
7430.78 1684
7431.59 1553
7432.40 1595
7433.22 1610
7434.03 1529
7434.84 1445
7435.66 1474
7436.47 1459
7437.29 1379
7438.10 1459
7438.91 1465
7439.73 1480
7440.54 1488
7441.36 1401
7442.17 1402
7442.99 1537
7443.80 1488
7444.61 1486
7445.43 1440
7446.24 1514
7447.06 1538
7447.87 1507
7448.69 1458
7449.50 1470
7450.32 1522
7451.13 1500
7451.95 1528
7452.76 1440
7453.58 1410
7454.39 1396
7455.21 1365
7456.02 1329
7456.84 1390
7457.65 1357
7458.47 1345
7459.28 1358
7460.10 1379
7460.91 1344
7461.73 1360
7462.54 1430
7463.36 1471
7464.17 1433
7464.99 1344
7465.80 1298
7466.62 1303
7467.44 1308
7468.25 1327
7469.07 1339
7469.88 1473
7470.70 1388
7471.51 1327
7472.33 1350
7473.15 1322
7473.96 1360
7474.78 1342
7475.59 1347
7476.41 1284
7477.23 1398
7478.04 1339
7478.86 1315
7479.67 1275
7480.49 1322
7481.31 1291
7482.12 1336
7482.94 1292
7483.76 1305
7484.57 1246
7485.39 1120
7486.21 1139
7487.02 1244
7487.84 1195
7488.66 1235
7489.47 1230
7490.29 1166
7491.11 1131
7491.92 1107
7492.74 1179
7493.56 1101
7494.38 1159
7495.19 1158
7496.01 1171
7496.83 1120
7497.64 1150
7498.46 1040
7499.28 1151
7500.10 1048
7500.91 1079
7501.73 1143
7502.55 1055
7503.37 1153
7504.18 1015
7505.00 1038
7505.82 1037
7506.64 1018
7507.46 1008
7508.27 985
7509.09 1155
7509.91 1059
7510.73 1046
7511.55 1125
7512.36 1017
7513.18 1048
7514.00 1051
7514.82 1027
7515.64 1087
7516.45 1125
7517.27 1107
7518.09 1041
7518.91 975
7519.73 1060
7520.55 1067
7521.37 1049
7522.18 998
7523.00 972
7523.82 874
7524.64 977
7525.46 982
7526.28 918
7527.10 928
7527.92 899
7528.74 1013
7529.55 929
7530.37 973
7531.19 1062
7532.01 1052
7532.83 1088
7533.65 988
7534.47 931
7535.29 1056
7536.11 1060
7536.93 983
7537.75 1015
7538.57 997
7539.39 958
7540.21 1089
7541.03 1045
7541.84 1008
7542.66 933
7543.48 967
7544.30 955
7545.12 1039
7545.94 1055
7546.76 1018
7547.58 1032
7548.40 1036
7549.22 1009
7550.04 1028
7550.86 991
7551.68 1010
7552.51 1077
7553.33 992
7554.15 1078
7554.97 1084
7555.79 1044
7556.61 1025
7557.43 1058
7558.25 995
7559.07 1007
7559.89 1051
7560.71 1027
7561.53 984
7562.35 1003
7563.17 988
7563.99 910
7564.81 1028
7565.64 1009
7566.46 931
7567.28 1016
7568.10 994
7568.92 1043
7569.74 973
7570.56 974
7571.38 956
7572.21 948
7573.03 922
7573.85 984
7574.67 1020
7575.49 942
7576.31 910
7577.13 1017
7577.96 1022
7578.78 894
7579.60 974
7580.42 953
7581.24 957
7582.07 929
7582.89 898
7583.71 974
7584.53 973
7585.35 915
7586.18 910
7587.00 1003
7587.82 953
7588.64 936
7589.46 940
7590.29 991
7591.11 1051
7591.93 1137
7592.75 1069
7593.58 1065
7594.40 1033
7595.22 1044
7596.04 1043
7596.87 1076
7597.69 1099
7598.51 1060
7599.34 1085
7600.16 1055
7600.98 1066
7601.80 1079
7602.63 1010
7603.45 1038
7604.27 1074
7605.10 1092
7605.92 1106
7606.74 1148
7607.57 1212
7608.39 1247
7609.21 1253
7610.04 1320
7610.86 1352
7611.68 1292
7612.51 1330
7613.33 1221
7614.15 1232
7614.98 1171
7615.80 1229
7616.62 1181
7617.45 1166
7618.27 1150
7619.10 1101
7619.92 1137
7620.74 1214
7621.57 1180
7622.39 1210
7623.22 1231
7624.04 1382
7624.86 1329
7625.69 1335
7626.51 1261
7627.34 1318
7628.16 1237
7628.99 1194
7629.81 1187
7630.64 1208
7631.46 1145
7632.28 1179
7633.11 1196
7633.93 1246
7634.76 1307
7635.58 1408
7636.41 1496
7637.23 1442
7638.06 1533
7638.88 1442
7639.71 1478
7640.53 1383
7641.36 1406
7642.18 1386
7643.01 1213
7643.83 1114
7644.66 1049
7645.48 990
7646.31 1003
7647.14 1102
7647.96 981
7648.79 981
7649.61 990
7650.44 983
7651.26 1020
7652.09 1074
7652.91 1031
7653.74 992
7654.57 1061
7655.39 1039
7656.22 1038
7657.04 978
7657.87 1048
7658.70 961
7659.52 922
7660.35 930
7661.17 946
7662.00 967
7662.83 925
7663.65 913
7664.48 969
7665.31 1093
7666.13 1054
7666.96 929
7667.79 884
7668.61 935
7669.44 973
7670.27 908
7671.09 927
7671.92 928
7672.75 1079
7673.57 1023
7674.40 992
7675.23 981
7676.05 1034
7676.88 1041
7677.71 938
7678.53 915
7679.36 927
7680.19 900
7681.02 993
7681.84 900
7682.67 883
7683.50 915
7684.33 907
7685.15 922
7685.98 984
7686.81 808
7687.64 895
7688.46 965
7689.29 910
7690.12 916
7690.95 949
7691.77 994
7692.60 969
7693.43 953
7694.26 986
7695.09 1000
7695.91 1015
7696.74 967
7697.57 863
7698.40 896
7699.23 927
7700.06 954
7700.88 971
7701.71 946
7702.54 936
7703.37 998
7704.20 927
7705.03 881
7705.85 1032
7706.68 970
7707.51 855
7708.34 971
7709.17 1007
7710.00 977
7710.83 962
7711.66 975
7712.48 961
7713.31 921
7714.14 989
7714.97 1014
7715.80 909
7716.63 985
7717.46 980
7718.29 926
7719.12 991
7719.95 1015
7720.78 972
7721.61 994
7722.44 995
7723.27 930
7724.09 949
7724.92 903
7725.75 867
7726.58 960
7727.41 952
7728.24 928
7729.07 1025
7729.90 1030
7730.73 1010
7731.56 1042
7732.39 1019
7733.22 1085
7734.05 1125
7734.88 1102
7735.71 1091
7736.54 1095
7737.37 986
7738.20 1054
7739.03 1052
7739.86 1057
7740.70 982
7741.53 1022
7742.36 976
7743.19 952
7744.02 1044
7744.85 964
7745.68 1019
7746.51 1048
7747.34 1066
7748.17 1123
7749.00 1168
7749.83 1232
7750.66 1515
7751.50 1712
7752.33 1832
7753.16 2159
7753.99 2150
7754.82 2298
7755.65 2238
7756.48 2045
7757.31 1882
7758.15 1711
7758.98 1501
7759.81 1397
7760.64 1342
7761.47 1326
7762.30 1276
7763.13 1299
7763.97 1285
7764.80 1238
7765.63 1216
7766.46 1157
7767.29 1224
7768.13 1189
7768.96 1194
7769.79 1089
7770.62 1094
7771.45 1045
7772.29 1023
7773.12 1059
7773.95 927
7774.78 943
7775.62 953
7776.45 1023
7777.28 957
7778.11 924
7778.95 959
7779.78 958
7780.61 927
7781.44 951
7782.28 980
7783.11 1054
7783.94 978
7784.77 987
7785.61 984
7786.44 879
7787.27 1066
7788.11 1081
7788.94 1034
7789.77 991
7790.61 1048
7791.44 1026
7792.27 1046
7793.10 1081
7793.94 1100
7794.77 1115
7795.60 1095
7796.44 1061
7797.27 1026
7798.11 1020
7798.94 1030
7799.77 1026
7800.61 986
7801.44 1070
7802.27 1111
7803.11 1121
7803.94 1073
7804.78 1061
7805.61 1075
7806.44 1077
7807.28 1076
7808.11 1072
7808.95 1074
7809.78 1036
7810.61 1123
7811.45 1066
7812.28 1019
7813.12 1096
7813.95 1135
7814.79 1093
7815.62 1081
7816.45 1080
7817.29 1116
7818.12 1153
7818.96 1121
7819.79 1264
7820.63 1386
7821.46 1298
7822.30 1391
7823.13 1441
7823.97 1445
7824.80 1446
7825.64 1333
7826.47 1353
7827.31 1260
7828.14 1130
7828.98 1202
7829.81 1206
7830.65 1257
7831.48 1251
7832.32 1224
7833.15 1391
7833.99 1239
7834.83 1353
7835.66 1210
7836.50 1241
7837.33 1233
7838.17 1199
7839.00 1235
7839.84 1348
7840.68 1302
7841.51 1197
7842.35 1137
7843.18 1170
7844.02 1183
7844.86 1128
7845.69 1191
7846.53 1183
7847.36 1230
7848.20 1249
7849.04 1148
7849.87 1180
7850.71 1227
7851.55 1067
7852.38 1080
7853.22 1096
7854.05 1053
7854.89 944
7855.73 1010
7856.56 1015
7857.40 1009
7858.24 1008
7859.08 1051
7859.91 1055
7860.75 1021
7861.59 1074
7862.42 1013
7863.26 1021
7864.10 1062
7864.93 984
7865.77 1209
7866.61 1140
7867.45 1141
7868.28 1150
7869.12 1067
7869.96 1036
7870.80 1057
7871.63 1007
7872.47 1069
7873.31 1000
7874.15 1054
7874.98 1063
7875.82 979
7876.66 1063
7877.50 1132
7878.33 1067
7879.17 1123
7880.01 1074
7880.85 1071
7881.69 1122
7882.52 1181
7883.36 1240
7884.20 1224
7885.04 1264
7885.88 1218
7886.71 1174
7887.55 1055
7888.39 1069
7889.23 1074
7890.07 1063
7890.91 1122
7891.75 1096
7892.58 1155
7893.42 1200
7894.26 1177
7895.10 1121
7895.94 1090
7896.78 1211
7897.62 1237
7898.46 1137
7899.29 1095
7900.13 1186
7900.97 1120
7901.81 1126
7902.65 1227
7903.49 1236
7904.33 1168
7905.17 1227
7906.01 1207
7906.85 1235
7907.69 1221
7908.53 1178
7909.37 1132
7910.21 1162
7911.04 1162
7911.88 1142
7912.72 1025
7913.56 999
7914.40 1040
7915.24 1019
7916.08 1012
7916.92 1075
7917.76 1118
7918.60 1175
7919.44 1302
7920.28 1261
7921.12 1456
7921.96 1562
7922.80 1731
7923.64 1799
7924.48 1874
7925.32 1881
7926.16 1930
7927.01 1793
7927.85 1671
7928.69 1457
7929.53 1450
7930.37 1296
7931.21 1132
7932.05 1069
7932.89 1167
7933.73 1147
7934.57 1087
7935.41 1009
7936.25 1036
7937.09 1030
7937.93 1001
7938.78 1020
7939.62 954
7940.46 943
7941.30 975
7942.14 1038
7942.98 977
7943.82 993
7944.66 963
7945.51 1071
7946.35 1012
7947.19 932
7948.03 984
7948.87 1028
7949.71 1024
7950.56 1166
7951.40 1047
7952.24 1017
7953.08 1008
7953.92 1064
7954.76 1082
7955.61 1040
7956.45 1039
7957.29 1061
7958.13 1059
7958.97 1118
7959.82 1087
7960.66 1121
7961.50 1084
7962.34 1081
7963.19 1082
7964.03 1004
7964.87 1006
7965.71 996
7966.56 958
7967.40 1032
7968.24 989
7969.08 988
7969.93 1045
7970.77 1022
7971.61 1110
7972.45 1070
7973.30 1078
7974.14 1140
7974.98 1195
7975.83 1161
7976.67 1062
7977.51 906
7978.36 888
7979.20 905
7980.04 929
7980.89 886
7981.73 901
7982.57 963
7983.42 929
7984.26 923
7985.10 916
7985.95 980
7986.79 882
7987.63 994
7988.48 1014
7989.32 894
7990.16 976
7991.01 927
7991.85 983
7992.70 975
7993.54 894
7994.38 898
7995.23 876
7996.07 873
7996.92 909
7997.76 924
7998.60 882
7999.45 840
8000.29 865
8001.14 857
8001.98 885
8002.83 927
8003.67 929
8004.52 866
8005.36 905
8006.20 902
8007.05 1008
8007.89 984
8008.74 980
8009.58 983
8010.43 998
8011.27 947
8012.12 885
8012.96 830
8013.81 821
8014.65 775
8015.50 856
8016.34 866
8017.19 837
8018.03 812
8018.88 817
8019.72 833
8020.57 803
8021.42 793
8022.26 792
8023.11 778
8023.95 796
8024.80 857
8025.64 769
8026.49 797
8027.33 737
8028.18 747
8029.03 778
8029.87 824
8030.72 817
8031.56 814
8032.41 800
8033.26 866
8034.10 841
8034.95 801
8035.79 866
8036.64 778
8037.49 786
8038.33 791
8039.18 796
8040.03 780
8040.87 849
8041.72 767
8042.57 747
8043.41 734
8044.26 723
8045.11 784
8045.95 778
8046.80 807
8047.65 845
8048.49 766
8049.34 804
8050.19 960
8051.03 877
8051.88 797
8052.73 814
8053.58 869
8054.42 843
8055.27 837
8056.12 820
8056.96 815
8057.81 780
8058.66 772
8059.51 781
8060.35 777
8061.20 696
8062.05 768
8062.90 786
8063.74 827
8064.59 823
8065.44 753
8066.29 773
8067.14 811
8067.98 765
8068.83 806
8069.68 781
8070.53 773
8071.38 800
8072.22 735
8073.07 761
8073.92 729
8074.77 706
8075.62 786
8076.46 776
8077.31 768
8078.16 770
8079.01 803
8079.86 820
8080.71 751
8081.56 764
8082.40 721
8083.25 748
8084.10 704
8084.95 695
8085.80 765
8086.65 733
8087.50 802
8088.35 745
8089.19 714
8090.04 804
8090.89 765
8091.74 763
8092.59 756
8093.44 698
8094.29 771
8095.14 765
8095.99 779
8096.84 792
8097.69 740
8098.54 757
8099.39 754
8100.24 740
8101.09 760
8101.94 827
8102.79 687
8103.63 737
8104.48 779
8105.33 815
8106.18 841
8107.03 782
8107.88 791
8108.73 757
8109.58 736
8110.43 873
8111.28 792
8112.14 725
8112.99 794
8113.84 689
8114.69 731
8115.54 676
8116.39 703
8117.24 691
8118.09 688
8118.94 796
8119.79 769
8120.64 768
8121.49 805
8122.34 744
8123.19 723
8124.04 779
8124.89 768
8125.74 751
8126.60 882
8127.45 870
8128.30 822
8129.15 854
8130.00 819
8130.85 774
8131.70 756
8132.55 741
8133.40 748
8134.26 817
8135.11 815
8135.96 813
8136.81 847
8137.66 790
8138.51 803
8139.37 836
8140.22 830
8141.07 799
8141.92 792
8142.77 784
8143.62 885
8144.48 836
8145.33 794
8146.18 793
8147.03 797
8147.88 807
8148.74 862
8149.59 786
8150.44 840
8151.29 852
8152.15 893
8153.00 844
8153.85 907
8154.70 899
8155.56 863
8156.41 824
8157.26 860
8158.11 859
8158.97 944
8159.82 954
8160.67 1057
8161.52 1035
8162.38 1143
8163.23 1052
8164.08 1013
8164.94 977
8165.79 933
8166.64 869
8167.49 845
8168.35 796
8169.20 879
8170.05 878
8170.91 892
8171.76 900
8172.61 841
8173.47 848
8174.32 822
8175.17 821
8176.03 814
8176.88 839
8177.74 865
8178.59 879
8179.44 813
8180.30 819
8181.15 775
8182.00 752
8182.86 713
8183.71 711
8184.57 752
8185.42 716
8186.27 731
8187.13 744
8187.98 715
8188.84 724
8189.69 705
8190.55 720
8191.40 800
8192.25 720
8193.11 805
8193.96 680
8194.82 716
8195.67 747
8196.53 624
8197.38 752
8198.24 773
8199.09 748
8199.95 668
8200.80 730
8201.66 712
8202.51 705
8203.37 683
8204.22 750
8205.08 742
8205.93 659
8206.79 649
8207.64 699
8208.50 728
8209.35 713
8210.21 737
8211.06 772
8211.92 767
8212.77 720
8213.63 734
8214.48 672
8215.34 704
8216.20 653
8217.05 715
8217.91 728
8218.76 745
8219.62 770
8220.48 746
8221.33 786
8222.19 783
8223.04 774
8223.90 774
8224.76 824
8225.61 840
8226.47 811
8227.32 856
8228.18 886
8229.04 911
8229.89 863
8230.75 855
8231.61 862
8232.46 825
8233.32 845
8234.18 842
8235.03 799
8235.89 795
8236.75 763
8237.60 722
8238.46 726
8239.32 772
8240.17 748
8241.03 687
8241.89 656
8242.74 776
8243.60 710
8244.46 698
8245.32 737
8246.17 768
8247.03 729
8247.89 690
8248.74 705
8249.60 700
8250.46 748
8251.32 730
8252.17 729
8253.03 694
8253.89 677
8254.75 716
8255.60 769
8256.46 788
8257.32 732
8258.18 736
8259.04 730
8259.89 699
8260.75 710
8261.61 648
8262.47 723
8263.33 719
8264.18 721
8265.04 672
8265.90 779
8266.76 761
8267.62 749
8268.48 710
8269.33 678
8270.19 684
8271.05 725
8271.91 719
8272.77 707
8273.63 701
8274.49 637
8275.34 700
8276.20 703
8277.06 719
8277.92 700
8278.78 702
8279.64 718
8280.50 712
8281.36 717
8282.22 696
8283.08 703
8283.93 710
8284.79 748
8285.65 672
8286.51 690
8287.37 745
8288.23 768
8289.09 744
8289.95 759
8290.81 705
8291.67 753
8292.53 791
8293.39 761
8294.25 714
8295.11 744
8295.97 777
8296.83 795
8297.69 746
8298.55 800
8299.41 781
8300.27 852
8301.13 782
8301.99 735
8302.85 752
8303.71 771
8304.57 794
8305.43 760
8306.29 730
8307.15 692
8308.01 691
8308.87 717
8309.73 682
8310.59 785
8311.45 850
8312.31 812
8313.17 743
8314.03 777
8314.90 740
8315.76 761
8316.62 832
8317.48 796
8318.34 752
8319.20 776
8320.06 743
8320.92 789
8321.78 792
8322.64 881
8323.51 882
8324.37 843
8325.23 747
8326.09 797
8326.95 778
8327.81 777
8328.67 828
8329.54 811
8330.40 831
8331.26 780
8332.12 798
8332.98 774
8333.84 746
8334.71 752
8335.57 732
8336.43 718
8337.29 702
8338.15 761
8339.02 727
8339.88 794
8340.74 764
8341.60 748
8342.46 711
8343.33 722
8344.19 696
8345.05 738
8345.91 788
8346.78 680
8347.64 728
8348.50 725
8349.36 778
8350.23 792
8351.09 746
8351.95 766
8352.81 808
8353.68 764
8354.54 803
8355.40 735
8356.27 764
8357.13 765
8357.99 711
8358.86 720
8359.72 774
8360.58 771
8361.44 791
8362.31 754
8363.17 808
8364.03 898
8364.90 838
8365.76 856
8366.63 838
8367.49 786
8368.35 750
8369.22 787
8370.08 761
8370.94 788
8371.81 853
8372.67 853
8373.53 880
8374.40 825
8375.26 769
8376.13 838
8376.99 822
8377.85 790
8378.72 803
8379.58 848
8380.45 883
8381.31 867
8382.18 774
8383.04 850
8383.90 818
8384.77 887
8385.63 820
8386.50 870
8387.36 849
8388.23 795
8389.09 859
8389.96 907
8390.82 886
8391.69 855
8392.55 787
8393.42 930
8394.28 829
8395.15 860
8396.01 948
8396.88 960
8397.74 881
8398.61 936
8399.47 853
8400.34 827
8401.20 850
8402.07 898
8402.93 884
8403.80 923
8404.66 998
8405.53 1007
8406.39 925
8407.26 907
8408.12 994
8408.99 921
8409.86 970
8410.72 976
8411.59 1015
8412.45 993
8413.32 941
8414.19 1000
8415.05 1005
8415.92 985
8416.78 933
8417.65 1040
8418.52 1042
8419.38 1021
8420.25 1065
8421.11 1096
8421.98 1079
8422.85 1142
8423.71 1136
8424.58 1120
8425.45 1134
8426.31 1159
8427.18 1144
8428.05 1127
8428.91 1134
8429.78 1152
8430.65 1207
8431.51 1253
8432.38 1260
8433.25 1194
8434.11 1312
8434.98 1346
8435.85 1288
8436.72 1260
8437.58 1291
8438.45 1221
8439.32 1234
8440.18 1335
8441.05 1305
8441.92 1423
8442.79 1421
8443.65 1472
8444.52 1486
8445.39 1518
8446.26 1523
8447.12 1632
8447.99 1690
8448.86 1677
8449.73 1727
8450.60 1756
8451.46 1759
8452.33 1701
8453.20 1748
8454.07 1732
8454.94 1727
8455.80 1748
8456.67 1793
8457.54 1925
8458.41 2124
8459.28 2296
8460.14 2485
8461.01 2823
8461.88 3276
8462.75 3461
8463.62 3581
8464.49 3429
8465.36 3378
8466.22 3219
8467.09 2977
8467.96 2524
8468.83 2301
8469.70 2326
8470.57 2248
8471.44 2092
8472.31 2334
8473.17 2958
8474.04 3635
8474.91 4567
8475.78 5424
8476.65 5926
8477.52 5994
8478.39 5922
8479.26 5445
8480.13 4910
8481.00 4136
8481.87 3458
8482.74 2945
8483.61 2465
8484.48 2121
8485.34 1998
8486.21 1864
8487.08 1588
8487.95 1481
8488.82 1464
8489.69 1479
8490.56 1415
8491.43 1428
8492.30 1420
8493.17 1431
8494.04 1366
8494.91 1362
8495.78 1260
8496.65 1213
8497.52 1296
8498.39 1296
8499.26 1276
8500.13 1260
8501.01 1231
8501.88 1289
8502.75 1369
8503.62 1315
8504.49 1490
8505.36 1419
8506.23 1367
8507.10 1308
8507.97 1306
8508.84 1274
8509.71 1194
8510.58 1324
8511.45 1333
8512.32 1363
8513.20 1431
8514.07 1620
8514.94 1677
8515.81 1678
8516.68 1569
8517.55 1573
8518.42 1501
8519.29 1418
8520.17 1364
8521.04 1346
8521.91 1295
8522.78 1212
8523.65 1260
8524.52 1231
8525.39 1224
8526.27 1286
8527.14 1214
8528.01 1156
8528.88 1197
8529.75 1239
8530.63 1284
8531.50 1339
8532.37 1390
8533.24 1251
8534.11 1316
8534.99 1319
8535.86 1369
8536.73 1408
8537.60 1337
8538.47 1321
8539.35 1370
8540.22 1423
8541.09 1391
8541.96 1377
8542.84 1383
8543.71 1402
8544.58 1383
8545.46 1359
8546.33 1348
8547.20 1336
8548.07 1415
8548.95 1390
8549.82 1371
8550.69 1346
8551.57 1298
8552.44 1289
8553.31 1358
8554.18 1381
8555.06 1327
8555.93 1355
8556.80 1414
8557.68 1385
8558.55 1533
8559.42 1506
8560.30 1563
8561.17 1573
8562.04 1586
8562.92 1516
8563.79 1487
8564.67 1316
8565.54 1291
8566.41 1278
8567.29 1195
8568.16 1107
8569.03 1156
8569.91 1141
8570.78 1082
8571.66 1028
8572.53 1071
8573.40 1051
8574.28 1064
8575.15 1064
8576.03 999
8576.90 1010
8577.78 998
8578.65 1074
8579.52 1058
8580.40 1029
8581.27 1099
8582.15 1072
8583.02 1021
8583.90 938
8584.77 966
8585.65 952
8586.52 904
8587.40 997
8588.27 999
8589.15 920
8590.02 926
8590.90 961
8591.77 971
8592.65 911
8593.52 893
8594.40 933
8595.27 951
8596.15 951
8597.02 865
8597.90 973
8598.77 1006
8599.65 910
8600.52 980
8601.40 959
8602.28 1002
8603.15 1007
8604.03 972
8604.90 937
8605.78 958
8606.65 978
8607.53 976
8608.41 1007
8609.28 986
8610.16 1022
8611.03 1018
8611.91 991
8612.79 948
8613.66 961
8614.54 943
8615.41 1013
8616.29 995
8617.17 1021
8618.04 985
8618.92 985
8619.80 986
8620.67 964
8621.55 1048
8622.43 1057
8623.30 1015
8624.18 1054
8625.06 981
8625.93 949
8626.81 1003
8627.69 933
8628.56 964
8629.44 1025
8630.32 989
8631.20 1046
8632.07 1035
8632.95 1045
8633.83 1025
8634.70 1027
8635.58 1057
8636.46 1099
8637.34 1077
8638.21 1071
8639.09 1064
8639.97 1092
8640.85 1101
8641.72 1171
8642.60 1113
8643.48 1101
8644.36 1157
8645.23 1182
8646.11 1143
8646.99 1147
8647.87 1253
8648.75 1362
8649.62 1238
8650.50 1230
8651.38 1291
8652.26 1276
8653.14 1274
8654.01 1268
8654.89 1229
8655.77 1235
8656.65 1274
8657.53 1193
8658.41 1214
8659.29 1235
8660.16 1228
8661.04 1203
8661.92 1330
8662.80 1267
8663.68 1267
8664.56 1341
8665.44 1281
8666.31 1313
8667.19 1308
8668.07 1293
8668.95 1366
8669.83 1322
8670.71 1293
8671.59 1326
8672.47 1276
8673.35 1395
8674.23 1471
8675.11 1467
8675.99 1485
8676.86 1584
8677.74 1840
8678.62 2204
8679.50 2399
8680.38 2551
8681.26 2690
8682.14 2719
8683.02 2633
8683.90 2446
8684.78 2305
8685.66 2076
8686.54 1929
8687.42 1735
8688.30 1665
8689.18 1589
8690.06 1541
8690.94 1503
8691.82 1430
8692.70 1513
8693.58 1653
8694.46 1788
8695.34 2014
8696.22 2381
8697.10 2774
8697.98 3204
8698.86 3428
8699.74 3624
8700.62 3719
8701.51 3485
8702.39 2993
8703.27 2697
8704.15 2302
8705.03 2015
8705.91 1791
8706.79 1585
8707.67 1361
8708.55 1332
8709.43 1274
8710.31 1221
8711.20 1213
8712.08 1235
8712.96 1195
8713.84 1159
8714.72 1233
8715.60 1184
8716.48 1099
8717.36 1053
8718.25 1149
8719.13 1111
8720.01 1064
8720.89 1109
8721.77 1042
8722.65 951
8723.54 1004
8724.42 963
8725.30 980
8726.18 1065
8727.06 1026
8727.95 1011
8728.83 968
8729.71 988
8730.59 1007
8731.47 1014
8732.36 1122
8733.24 1102
8734.12 1164
8735.00 1190
8735.89 1119
8736.77 1157
8737.65 1177
8738.53 1225
8739.42 1236
8740.30 1171
8741.18 1142
8742.06 1154
8742.95 1064
8743.83 1059
8744.71 1003
8745.59 986
8746.48 1045
8747.36 1099
8748.24 1068
8749.13 1021
8750.01 1023
8750.89 1075
8751.78 981
8752.66 1112
8753.54 1018
8754.43 1058
8755.31 1025
8756.19 1038
8757.08 1090
8757.96 1040
8758.84 1029
8759.73 1138
8760.61 1178
8761.49 1167
8762.38 1111
8763.26 1140
8764.15 1213
8765.03 1334
8765.91 1275
8766.80 1256
8767.68 1210
8768.57 1176
8769.45 1199
8770.33 1081
8771.22 1107
8772.10 1098
8772.99 1140
8773.87 1203
8774.75 1101
8775.64 1116
8776.52 1110
8777.41 1147
8778.29 1127
8779.18 1148
8780.06 1063
8780.95 1167
8781.83 1089
8782.72 1039
8783.60 1131
8784.49 1132
8785.37 1059
8786.26 1078
8787.14 1151
8788.03 1205
8788.91 1250
8789.80 1287
8790.68 1172
8791.57 1144
8792.45 1221
8793.34 1103
8794.22 1077
8795.11 1021
8795.99 1066
8796.88 1140
8797.76 1094
8798.65 1132
8799.53 1111
8800.42 1108
8801.31 1086
8802.19 1027
8803.08 1081
8803.96 1045
8804.85 979
8805.74 977
8806.62 933
8807.51 987
8808.39 958
8809.28 894
8810.17 904
8811.05 997
8811.94 944
8812.82 922
8813.71 977
8814.60 917
8815.48 913
8816.37 869
8817.26 876
8818.14 887
8819.03 852
8819.92 826
8820.80 848
8821.69 853
8822.58 848
8823.46 833
8824.35 810
8825.24 810
8826.12 833
8827.01 886
8827.90 918
8828.78 864
8829.67 831
8830.56 846
8831.45 853
8832.33 829
8833.22 828
8834.11 842
8835.00 825
8835.88 709
8836.77 783
8837.66 838
8838.55 883
8839.43 800
8840.32 716
8841.21 793
8842.10 809
8842.98 758
8843.87 778
8844.76 798
8845.65 790
8846.54 767
8847.42 751
8848.31 790
8849.20 754
8850.09 770
8850.98 845
8851.86 826
8852.75 773
8853.64 798
8854.53 765
8855.42 772
8856.31 758
8857.19 724
8858.08 754
8858.97 782
8859.86 754
8860.75 785
8861.64 740
8862.53 787
8863.42 807
8864.30 731
8865.19 714
8866.08 734
8866.97 725
8867.86 807
8868.75 780
8869.64 802
8870.53 726
8871.42 728
8872.31 708
8873.20 708
8874.08 778
8874.97 840
8875.86 791
8876.75 711
8877.64 773
8878.53 759
8879.42 731
8880.31 717
8881.20 663
8882.09 676
8882.98 660
8883.87 715
8884.76 696
8885.65 653
8886.54 712
8887.43 678
8888.32 707
8889.21 694
8890.10 703
8890.99 694
8891.88 679
8892.77 692
8893.66 660
8894.55 708
8895.44 725
8896.33 726
8897.22 648
8898.11 654
8899.00 706
8899.90 650
8900.79 701
8901.68 722
8902.57 697
8903.46 712
8904.35 613
8905.24 604
8906.13 685
8907.02 678
8907.91 701
8908.80 682
8909.70 677
8910.59 642
8911.48 696
8912.37 723
8913.26 705
8914.15 702
8915.04 745
8915.93 665
8916.83 664
8917.72 703
8918.61 631
8919.50 713
8920.39 711
8921.28 656
8922.18 643
8923.07 692
8923.96 630
8924.85 616
8925.74 642
8926.64 656
8927.53 624
8928.42 642
8929.31 686
8930.20 665
8931.10 696
8931.99 635
8932.88 684
8933.77 632
8934.67 591
8935.56 633
8936.45 701
8937.34 683
8938.24 613
8939.13 564
8940.02 632
8940.91 624
8941.81 664
8942.70 617
8943.59 628
8944.49 645
8945.38 651
8946.27 647
8947.16 679
8948.06 601
8948.95 598
8949.84 588
8950.74 567
8951.63 613
8952.52 690
8953.42 673
8954.31 617
8955.20 646
8956.10 544
8956.99 584
8957.88 623
8958.78 582
8959.67 633
8960.56 642
8961.46 627
8962.35 639
8963.25 597
8964.14 589
8965.03 632
8965.93 629
8966.82 585
8967.72 602
8968.61 612
8969.50 645
8970.40 651
8971.29 673
8972.19 668
8973.08 669
8973.98 690
8974.87 638
8975.76 589
8976.66 591
8977.55 606
8978.45 565
8979.34 603
8980.24 616
8981.13 656
8982.03 673
8982.92 620
8983.82 648
8984.71 678
8985.61 637
8986.50 600
8987.40 646
8988.29 602
8989.19 536
8990.08 561
8990.98 599
8991.87 556
8992.77 563
8993.66 599
8994.56 563
8995.45 569
8996.35 585
8997.24 590
8998.14 573
8999.04 553
8999.93 581
9000.83 573
9001.72 581
9002.62 634
9003.51 629
9004.41 593
9005.31 586
9006.20 591
9007.10 572
9007.99 549
9008.89 584
9009.79 551
9010.68 556
9011.58 528
9012.48 570
9013.37 526
9014.27 551
9015.16 522
9016.06 541
9016.96 571
9017.85 600
9018.75 539
9019.65 550
9020.54 522
9021.44 544
9022.34 539
9023.23 561
9024.13 557
9025.03 587
9025.93 571
9026.82 628
9027.72 613
9028.62 528
9029.51 533
9030.41 568
9031.31 518
9032.21 545
9033.10 492
9034.00 532
9034.90 554
9035.79 575
9036.69 503
9037.59 546
9038.49 553
9039.38 535
9040.28 470
9041.18 565
9042.08 520
9042.98 546
9043.87 545
9044.77 562
9045.67 535
9046.57 557
9047.47 555
9048.36 561
9049.26 576
9050.16 561
9051.06 540
9051.96 591
9052.85 556
9053.75 579
9054.65 569
9055.55 552
9056.45 542
9057.35 578
9058.25 547
9059.14 598
9060.04 527
9060.94 582
9061.84 593
9062.74 615
9063.64 571
9064.54 652
9065.44 573
9066.33 583
9067.23 623
9068.13 564
9069.03 629
9069.93 586
9070.83 619
9071.73 619
9072.63 626
9073.53 584
9074.43 544
9075.33 565
9076.23 614
9077.13 608
9078.03 573
9078.92 605
9079.82 523
9080.72 536
9081.62 595
9082.52 586
9083.42 589
9084.32 609
9085.22 565
9086.12 608
9087.02 665
9087.92 596
9088.82 631
9089.72 622
9090.62 655
9091.52 626
9092.42 593
9093.32 606
9094.22 568
9095.12 641
9096.03 650
9096.93 633
9097.83 566
9098.73 648
9099.63 598
9100.53 564
9101.43 636
9102.33 561
9103.23 542
9104.13 573
9105.03 503
9105.93 585
9106.83 609
9107.74 590
9108.64 581
9109.54 536
9110.44 525
9111.34 546
9112.24 567
9113.14 553
9114.04 555
9114.94 583
9115.85 536
9116.75 589
9117.65 530
9118.55 524
9119.45 529
9120.35 565
9121.26 551
9122.16 531
9123.06 513
9123.96 573
9124.86 613
9125.77 581
9126.67 569
9127.57 532
9128.47 515
9129.37 517
9130.28 571
9131.18 506
9132.08 591
9132.98 577
9133.88 568
9134.79 512
9135.69 561
9136.59 599
9137.49 576
9138.40 554
9139.30 565
9140.20 585
9141.10 500
9142.01 511
9142.91 536
9143.81 504
9144.72 493
9145.62 496
9146.52 564
9147.42 598
9148.33 511
9149.23 568
9150.13 581
9151.04 620
9151.94 572
9152.84 624
9153.75 582
9154.65 527
9155.55 527
9156.46 515
9157.36 572
9158.26 589
9159.17 524
9160.07 539
9160.97 549
9161.88 489
9162.78 540
9163.69 535
9164.59 582
9165.49 540
9166.40 591
9167.30 552
9168.21 543
9169.11 543
9170.01 580
9170.92 572
9171.82 578
9172.73 541
9173.63 514
9174.53 572
9175.44 529
9176.34 539
9177.25 549
9178.15 511
9179.06 558
9179.96 552
9180.87 533
9181.77 547
9182.68 550
9183.58 547
9184.49 521
9185.39 529
9186.30 605
9187.20 548
9188.11 520
9189.01 524
9189.92 518
9190.82 550
9191.73 545
9192.63 537
9193.54 538
9194.44 548
9195.35 578
9196.25 564
9197.16 600
9198.06 556
9198.97 576
9199.87 518
9200.78 531
9201.69 536
9202.59 636
9203.50 620
9204.40 647
9205.31 670
9206.21 638
9207.12 683
9208.03 709
9208.93 734
9209.84 735
9210.74 733
9211.65 615
9212.56 613
9213.46 588
9214.37 558
9215.28 581
9216.18 612
9217.09 565
9218.00 519
9218.90 564
9219.81 603
9220.72 594
9221.62 612
9222.53 583
9223.44 622
9224.34 613
9225.25 597
9226.16 638
9227.06 657
9227.97 622
9228.88 676
9229.78 602
9230.69 566
9231.60 605
9232.51 533
9233.41 513
9234.32 579
9235.23 548
9236.13 509
9237.04 507
9237.95 536
9238.86 546
9239.76 534
9240.67 596
9241.58 582
9242.49 527
9243.39 546
9244.30 473
9245.21 483
9246.12 518
9247.03 482
9247.93 531
9248.84 544
9249.75 520
9250.66 515
9251.57 494
9252.47 521
9253.38 522
9254.29 499
9255.20 542
9256.11 533
9257.02 546
9257.92 544
9258.83 535
9259.74 529
9260.65 551
9261.56 596
9262.47 570
9263.38 574
9264.28 560
9265.19 538
9266.10 546
9267.01 611
9267.92 556
9268.83 576
9269.74 549
9270.65 553
9271.56 543
9272.47 529
9273.37 600
9274.28 598
9275.19 593
9276.10 552
9277.01 628
9277.92 581
9278.83 549
9279.74 615
9280.65 596
9281.56 593
9282.47 604
9283.38 613
9284.29 589
9285.20 546
9286.11 581
9287.02 561
9287.93 573
9288.84 508
9289.75 529
9290.66 580
9291.57 603
9292.48 564
9293.39 549
9294.30 555
9295.21 549
9296.12 570
9297.03 624
9297.94 610
9298.85 609
9299.76 548
9300.67 584
9301.58 590
9302.49 531
9303.40 612
9304.31 579
9305.23 594
9306.14 656
9307.05 702
9307.96 672
9308.87 610
9309.78 626
9310.69 658
9311.60 642
9312.51 739
9313.42 707
9314.34 652
9315.25 662
9316.16 747
9317.07 710
9317.98 684
9318.89 665
9319.80 637
9320.72 623
9321.63 631
9322.54 634
9323.45 641
9324.36 648
9325.27 586
9326.19 565
9327.10 544
9328.01 608
9328.92 590
9329.83 571
9330.74 576
9331.66 589
9332.57 506
9333.48 574
9334.39 626
9335.31 582
9336.22 580
9337.13 498
9338.04 584
9338.96 575
9339.87 569
9340.78 527
9341.69 557
9342.61 563
9343.52 528
9344.43 554
9345.34 515
9346.26 550
9347.17 523
9348.08 605
9348.99 597
9349.91 555
9350.82 598
9351.73 588
9352.65 659
9353.56 619
9354.47 648
9355.39 601
9356.30 639
9357.21 596
9358.13 558
9359.04 585
9359.95 613
9360.87 544
9361.78 622
9362.69 584
9363.61 611
9364.52 599
9365.43 629
9366.35 653
9367.26 634
9368.18 633
9369.09 622
9370.00 571
9370.92 570
9371.83 632
9372.75 590
9373.66 622
9374.57 622
9375.49 622
9376.40 613
9377.32 641
9378.23 589
9379.15 617
9380.06 586
9380.97 697
9381.89 662
9382.80 615
9383.72 614
9384.63 651
9385.55 620
9386.46 607
9387.38 627
9388.29 617
9389.21 625
9390.12 617
9391.04 605
9391.95 667
9392.87 696
9393.78 659
9394.70 685
9395.61 687
9396.53 777
9397.44 759
9398.36 684
9399.27 718
9400.19 752
9401.10 693
9402.02 769
9402.94 855
9403.85 733
9404.77 702
9405.68 649
9406.60 708
9407.51 665
9408.43 741
9409.35 696
9410.26 648
9411.18 685
9412.09 673
9413.01 690
9413.93 667
9414.84 635
9415.76 671
9416.67 661
9417.59 665
9418.51 745
9419.42 760
9420.34 675
9421.26 715
9422.17 749
9423.09 691
9424.01 627
9424.92 697
9425.84 665
9426.76 648
9427.67 654
9428.59 667
9429.51 662
9430.42 705
9431.34 727
9432.26 671
9433.17 670
9434.09 674
9435.01 629
9435.93 710
9436.84 735
9437.76 709
9438.68 735
9439.59 726
9440.51 745
9441.43 793
9442.35 784
9443.26 792
9444.18 783
9445.10 853
9446.02 799
9446.93 799
9447.85 760
9448.77 782
9449.69 805
9450.61 854
9451.52 816
9452.44 791
9453.36 853
9454.28 855
9455.20 804
9456.11 864
9457.03 1029
9457.95 1010
9458.87 1129
9459.79 1213
9460.71 1243
9461.62 1285
9462.54 1222
9463.46 1180
9464.38 1021
9465.30 980
9466.22 867
9467.14 932
9468.05 847
9468.97 815
9469.89 828
9470.81 759
9471.73 731
9472.65 749
9473.57 786
9474.49 760
9475.41 779
9476.32 766
9477.24 735
9478.16 735
9479.08 836
9480.00 808
9480.92 819
9481.84 830
9482.76 847
9483.68 734
9484.60 759
9485.52 803
9486.44 792
9487.36 831
9488.28 839
9489.20 865
9490.12 830
9491.04 833
9491.96 782
9492.88 779
9493.80 844
9494.72 835
9495.64 797
9496.56 872
9497.48 875
9498.40 849
9499.32 883
9500.24 858
9501.16 862
9502.08 825
9503.00 859
9503.92 784
9504.84 809
9505.76 803
9506.68 822
9507.60 890
9508.52 900
9509.44 791
9510.36 769
9511.28 779
9512.21 797
9513.13 847
9514.05 845
9514.97 853
9515.89 834
9516.81 862
9517.73 820
9518.65 922
9519.57 925
9520.50 961
9521.42 855
9522.34 921
9523.26 955
9524.18 940
9525.10 977
9526.02 979
9526.95 1046
9527.87 1026
9528.79 962
9529.71 933
9530.63 984
9531.55 955
9532.48 1031
9533.40 1016
9534.32 1065
9535.24 1247
9536.16 1268
9537.09 1301
9538.01 1582
9538.93 1704
9539.85 1802
9540.77 1781
9541.70 1748
9542.62 1690
9543.54 1692
9544.46 1554
9545.39 1427
9546.31 1303
9547.23 1177
9548.15 1140
9549.08 1005
9550.00 969
9550.92 987
9551.85 995
9552.77 991
9553.69 956
9554.61 951
9555.54 886
9556.46 869
9557.38 821
9558.31 933
9559.23 952
9560.15 889
9561.08 910
9562.00 933
9562.92 939
9563.85 925
9564.77 982
9565.69 1014
9566.62 957
9567.54 972
9568.46 947
9569.39 947
9570.31 950
9571.23 826
9572.16 872
9573.08 850
9574.01 873
9574.93 921
9575.85 906
9576.78 907
9577.70 857
9578.63 850
9579.55 881
9580.47 836
9581.40 861
9582.32 836
9583.25 847
9584.17 821
9585.10 728
9586.02 814
9586.94 764
9587.87 740
9588.79 797
9589.72 775
9590.64 741
9591.57 786
9592.49 759
9593.42 772
9594.34 795
9595.27 819
9596.19 840
9597.12 858
9598.04 798
9598.97 860
9599.89 881
9600.82 804
9601.74 843
9602.67 839
9603.59 846
9604.52 849
9605.44 854
9606.37 869
9607.29 802
9608.22 891
9609.15 961
9610.07 844
9611.00 880
9611.92 890
9612.85 894
9613.77 860
9614.70 930
9615.63 1022
9616.55 964
9617.48 949
9618.40 1012
9619.33 971
9620.26 991
9621.18 1058
9622.11 1035
9623.03 1057
9623.96 1035
9624.89 1031
9625.81 999
9626.74 1016
9627.67 1062
9628.59 991
9629.52 938
9630.45 980
9631.37 1050
9632.30 979
9633.23 993
9634.15 999
9635.08 1009
9636.01 1062
9636.93 1101
9637.86 1116
9638.79 1134
9639.71 1163
9640.64 1156
9641.57 1242
9642.50 1256
9643.42 1277
9644.35 1244
9645.28 1265
9646.21 1198
9647.13 1269
9648.06 1326
9648.99 1290
9649.92 1230
9650.84 1323
9651.77 1369
9652.70 1498
9653.63 1541
9654.55 1646
9655.48 1788
9656.41 1806
9657.34 1834
9658.26 1755
9659.19 1776
9660.12 1673
9661.05 1510
9661.98 1559
9662.91 1499
9663.83 1369
9664.76 1351
9665.69 1314
9666.62 1168
9667.55 1181
9668.48 1186
9669.40 1163
9670.33 1255
9671.26 1287
9672.19 1274
9673.12 1240
9674.05 1188
9674.98 1306
9675.90 1382
9676.83 1304
9677.76 1279
9678.69 1247
9679.62 1309
9680.55 1337
9681.48 1382
9682.41 1389
9683.34 1379
9684.27 1398
9685.19 1436
9686.12 1390
9687.05 1358
9687.98 1328
9688.91 1446
9689.84 1438
9690.77 1382
9691.70 1330
9692.63 1378
9693.56 1394
9694.49 1473
9695.42 1475
9696.35 1587
9697.28 1575
9698.21 1543
9699.14 1507
9700.07 1530
9701.00 1559
9701.93 1616
9702.86 1670
9703.79 1726
9704.72 1719
9705.65 1707
9706.58 1762
9707.51 1901
9708.44 1843
9709.37 1795
9710.30 1730
9711.23 1666
9712.16 1520
9713.09 1450
9714.02 1487
9714.95 1506
9715.88 1497
9716.82 1574
9717.75 1518
9718.68 1529
9719.61 1642
9720.54 1670
9721.47 1667
9722.40 1818
9723.33 1800
9724.26 1761
9725.19 1728
9726.13 1762
9727.06 1624
9727.99 1624
9728.92 1461
9729.85 1325
9730.78 1380
9731.71 1347
9732.64 1398
9733.58 1296
9734.51 1387
9735.44 1370
9736.37 1408
9737.30 1349
9738.23 1388
9739.17 1448
9740.10 1521
9741.03 1495
9741.96 1433
9742.89 1431
9743.83 1420
9744.76 1378
9745.69 1283
9746.62 1275
9747.55 1193
9748.49 1225
9749.42 1184
9750.35 1133
9751.28 1136
9752.22 1136
9753.15 1109
9754.08 1153
9755.01 1105
9755.95 1120
9756.88 1130
9757.81 1062
9758.75 1059
9759.68 1106
9760.61 1056
9761.54 1043
9762.48 1077
9763.41 1053
9764.34 1038
9765.28 1100
9766.21 1047
9767.14 1091
9768.08 1062
9769.01 1070
9769.94 1082
9770.88 1074
9771.81 1014
9772.74 1027
9773.68 1071
9774.61 1078
9775.54 1049
9776.48 1066
9777.41 1015
9778.34 1104
9779.28 1092
9780.21 1131
9781.14 1101
9782.08 1116
9783.01 1204
9783.95 1188
9784.88 1274
9785.81 1340
9786.75 1343
9787.68 1377
9788.62 1323
9789.55 1302
9790.49 1281
9791.42 1273
9792.35 1164
9793.29 1242
9794.22 1089
9795.16 1065
9796.09 1100
9797.03 989
9797.96 1030
9798.90 1031
9799.83 1023
9800.77 1010
9801.70 1043
9802.64 1005
9803.57 1035
9804.51 1059
9805.44 1015
9806.38 1026
9807.31 1033
9808.25 1003
9809.18 1009
9810.12 920
9811.05 973
9811.99 1034
9812.92 1016
9813.86 902
9814.79 891
9815.73 891
9816.66 879
9817.60 867
9818.54 862
9819.47 836
9820.41 859
9821.34 904
9822.28 894
9823.21 879
9824.15 858
9825.09 855
9826.02 836
9826.96 906
9827.89 834
9828.83 792
9829.77 810
9830.70 818
9831.64 767
9832.57 767
9833.51 757
9834.45 799
9835.38 753
9836.32 819
9837.26 845
9838.19 773
9839.13 809
9840.07 778
9841.00 801
9841.94 843
9842.88 893
9843.81 816
9844.75 795
9845.69 784
9846.62 781
9847.56 780
9848.50 803
9849.44 858
9850.37 867
9851.31 818
9852.25 845
9853.18 898
9854.12 917
9855.06 842
9856.00 857
9856.93 805
9857.87 784
9858.81 824
9859.75 810
9860.68 823
9861.62 797
9862.56 836
9863.50 821
9864.44 864
9865.37 898
9866.31 893
9867.25 861
9868.19 854
9869.13 874
9870.06 819
9871.00 802
9871.94 793
9872.88 737
9873.82 770
9874.75 773
9875.69 736
9876.63 711
9877.57 746
9878.51 742
9879.45 800
9880.39 810
9881.32 789
9882.26 718
9883.20 685
9884.14 726
9885.08 735
9886.02 792
9886.96 711
9887.90 715
9888.83 754
9889.77 658
9890.71 711
9891.65 717
9892.59 722
9893.53 747
9894.47 799
9895.41 762
9896.35 749
9897.29 742
9898.23 746
9899.17 811
9900.11 750
9901.05 696
9901.99 713
9902.92 725
9903.86 714
9904.80 649
9905.74 704
9906.68 732
9907.62 748
9908.56 703
9909.50 731
9910.44 700
9911.38 679
9912.32 705
9913.26 689
9914.20 726
9915.14 733
9916.08 726
9917.02 740
9917.97 728
9918.91 773
9919.85 762
9920.79 740
9921.73 725
9922.67 764
9923.61 715
9924.55 703
9925.49 709
9926.43 758
9927.37 715
9928.31 725
9929.25 766
9930.19 785
9931.13 942
9932.08 976
9933.02 1120
9933.96 1198
9934.90 1268
9935.84 1286
9936.78 1284
9937.72 1298
9938.66 1089
9939.61 1105
9940.55 1015
9941.49 943
9942.43 919
9943.37 812
9944.31 789
9945.26 709
9946.20 641
9947.14 700
9948.08 759
9949.02 737
9949.96 705
9950.91 713
9951.85 642
9952.79 648
9953.73 712
9954.67 726
9955.62 700
9956.56 637
9957.50 611
9958.44 631
9959.39 640
9960.33 667
9961.27 617
9962.21 675
9963.16 635
9964.10 586
9965.04 618
9965.98 632
9966.93 667
9967.87 669
9968.81 667
9969.75 660
9970.70 721
9971.64 675
9972.58 618
9973.53 710
9974.47 698
9975.41 679
9976.36 659
9977.30 686
9978.24 721
9979.18 659
9980.13 604
9981.07 597
9982.01 615
9982.96 599
9983.90 635
9984.85 601
9985.79 599
9986.73 602
9987.68 614
9988.62 582
9989.56 639
9990.51 631
9991.45 622
9992.40 555
9993.34 606
9994.28 564
9995.23 578
9996.17 578
9997.12 565
9998.06 588
9999.00 567
9999.95 615
10000.89 631
10001.84 598
10002.78 588
10003.73 569
10004.67 579
10005.61 618
10006.56 629
10007.50 645
10008.45 650
10009.39 640
10010.34 620
10011.28 616
10012.23 588
10013.17 628
10014.12 634
10015.06 609
10016.01 608
10016.95 584
10017.90 609
10018.84 632
10019.79 588
10020.73 590
10021.68 587
10022.62 600
10023.57 553
10024.51 568
10025.46 632
10026.41 592
10027.35 575
10028.30 592
10029.24 578
10030.19 571
10031.13 572
10032.08 554
10033.03 574
10033.97 567
10034.92 562
10035.86 545
10036.81 561
10037.76 554
10038.70 534
10039.65 568
10040.59 579
10041.54 581
10042.49 541
10043.43 552
10044.38 608
10045.33 596
10046.27 593
10047.22 585
10048.16 559
10049.11 563
10050.06 539
10051.00 579
10051.95 493
10052.90 475
10053.84 532
10054.79 583
10055.74 556
10056.69 566
10057.63 591
10058.58 537
10059.53 542
10060.47 513
10061.42 565
10062.37 516
10063.32 511
10064.26 569
10065.21 548
10066.16 531
10067.10 529
10068.05 521
10069.00 606
10069.95 521
10070.89 530
10071.84 557
10072.79 516
10073.74 522
10074.69 546
10075.63 571
10076.58 564
10077.53 516
10078.48 577
10079.43 558
10080.37 551
10081.32 544
10082.27 461
10083.22 505
10084.17 536
10085.11 552
10086.06 516
10087.01 572
10087.96 554
10088.91 541
10089.86 529
10090.81 554
10091.75 497
10092.70 496
10093.65 466
10094.60 514
10095.55 530
10096.50 541
10097.45 566
10098.40 526
10099.34 543
10100.29 496
10101.24 537
10102.19 521
10103.14 562
10104.09 581
10105.04 578
10105.99 503
10106.94 504
10107.89 496
10108.84 541
10109.79 532
10110.73 505
10111.68 511
10112.63 493
10113.58 522
10114.53 539
10115.48 573
10116.43 532
10117.38 504
10118.33 489
10119.28 496
10120.23 530
10121.18 528
10122.13 492
10123.08 533
10124.03 567
10124.98 540
10125.93 504
10126.88 562
10127.83 545
10128.78 525
10129.73 500
10130.68 506
10131.64 533
10132.59 505
10133.54 468
10134.49 484
10135.44 546
10136.39 518
10137.34 491
10138.29 511
10139.24 570
10140.19 540
10141.14 468
10142.09 518
10143.04 554
10144.00 559
10144.95 497
10145.90 568
10146.85 527
10147.80 552
10148.75 564
10149.70 522
10150.65 496
10151.61 514
10152.56 593
10153.51 567
10154.46 566
10155.41 587
10156.36 523
10157.31 529
10158.27 579
10159.22 538
10160.17 550
10161.12 519
10162.07 575
10163.03 549
10163.98 553
10164.93 544
10165.88 568
10166.83 582
10167.79 559
10168.74 578
10169.69 543
10170.64 533
10171.60 560
10172.55 620
10173.50 548
10174.45 545
10175.41 556
10176.36 606
10177.31 607
10178.26 584
10179.22 570
10180.17 582
10181.12 631
10182.07 589
10183.03 621
10183.98 665
10184.93 566
10185.89 552
10186.84 609
10187.79 596
10188.75 652
10189.70 630
10190.65 633
10191.60 549
10192.56 639
10193.51 619
10194.47 576
10195.42 684
10196.37 643
10197.33 587
10198.28 635
10199.23 644
10200.19 636
10201.14 633
10202.09 648
10203.05 670
10204.00 624
10204.96 615
10205.91 654
10206.86 610
10207.82 683
10208.77 712
10209.73 670
10210.68 693
10211.63 664
10212.59 766
10213.54 814
10214.50 835
10215.45 852
10216.41 762
10217.36 767
10218.32 732
10219.27 701
10220.22 694
10221.18 685
10222.13 677
10223.09 663
10224.04 606
10225.00 609
10225.95 674
10226.91 635
10227.86 637
10228.82 683
10229.77 639
10230.73 602
10231.68 597
10232.64 591
10233.59 639
10234.55 591
10235.50 634
10236.46 605
10237.42 582
10238.37 668
10239.33 660
10240.28 669
10241.24 670
10242.19 757
10243.15 817
10244.10 816
10245.06 854
10246.02 864
10246.97 805
10247.93 706
10248.88 659
10249.84 648
10250.80 643
10251.75 669
10252.71 559
10253.66 629
10254.62 595
10255.58 613
10256.53 587
10257.49 546
10258.45 583
10259.40 613
10260.36 586
10261.32 582
10262.27 658
10263.23 577
10264.19 560
10265.14 550
10266.10 593
10267.06 559
10268.01 623
10268.97 594
10269.93 585
10270.88 595
10271.84 630
10272.80 596
10273.76 601
10274.71 623
10275.67 564
10276.63 590
10277.58 584
10278.54 584
10279.50 598
10280.46 586
10281.41 628
10282.37 576
10283.33 580
10284.29 540
10285.24 573
10286.20 587
10287.16 554
10288.12 557
10289.08 499
10290.03 466
10290.99 525
10291.95 512
10292.91 528
10293.87 511
10294.82 509
10295.78 488
10296.74 531
10297.70 516
10298.66 501
10299.61 525
10300.57 556
10301.53 549
10302.49 571
10303.45 512
10304.41 560
10305.37 523
10306.32 503
10307.28 542
10308.24 558
10309.20 526
10310.16 521
10311.12 535
10312.08 507
10313.04 546
10314.00 511
10314.95 544
10315.91 573
10316.87 563
10317.83 573
10318.79 548
10319.75 622
10320.71 529
10321.67 522
10322.63 567
10323.59 548
10324.55 480
10325.51 521
10326.47 543
10327.43 539
10328.39 550
10329.35 585
10330.31 542
10331.27 550
10332.23 545
10333.19 555
10334.15 561
10335.11 543
10336.07 585
10337.03 657
10337.99 655
10338.95 595
10339.91 619
10340.87 575
10341.83 625
10342.79 683
10343.75 541
10344.71 502
10345.67 560
10346.63 571
10347.59 543
10348.55 514
10349.51 509
10350.47 518
10351.43 460
10352.39 500
10353.35 491
10354.31 490
10355.28 477
10356.24 509
10357.20 451
10358.16 483
10359.12 483
10360.08 544
10361.04 505
10362.00 531
10362.96 550
10363.93 499
10364.89 461
10365.85 507
10366.81 480
10367.77 486
10368.73 461
10369.69 483
10370.66 485
10371.62 480
10372.58 470
10373.54 498
10374.50 471
10375.47 502
10376.43 497
10377.39 470
10378.35 507
10379.31 546
10380.28 466
10381.24 461
10382.20 473
10383.16 508
10384.12 472
10385.09 483
10386.05 478
10387.01 481
10387.97 444
10388.94 460
10389.90 481
10390.86 474
10391.82 473
10392.79 476
10393.75 449
10394.71 456
10395.68 477
10396.64 528
10397.60 492
10398.56 481
10399.53 422
10400.49 486
10401.45 501
10402.42 440
10403.38 463
10404.34 466
10405.31 517
10406.27 462
10407.23 510
10408.20 534
10409.16 510
10410.12 522
10411.09 531
10412.05 442
10413.01 459
10413.98 495
10414.94 460
10415.90 557
10416.87 505
10417.83 458
10418.80 523
10419.76 476
10420.72 487
10421.69 537
10422.65 580
10423.62 541
10424.58 633
10425.54 710
10426.51 745
10427.47 791
10428.44 722
10429.40 716
10430.37 723
10431.33 684
10432.30 684
10433.26 631
10434.22 638
10435.19 559
10436.15 569
10437.12 559
10438.08 533
10439.05 566
10440.01 499
10440.98 470
10441.94 498
10442.91 487
10443.87 521
10444.84 483
10445.80 522
10446.77 503
10447.73 482
10448.70 530
10449.66 480
10450.63 463
10451.59 458
10452.56 506
10453.53 498
10454.49 443
10455.46 452
10456.42 448
10457.39 478
10458.35 475
10459.32 480
10460.29 466
10461.25 481
10462.22 485
10463.18 491
10464.15 506
10465.12 433
10466.08 521
10467.05 478
10468.01 447
10468.98 409
10469.95 440
10470.91 464
10471.88 421
10472.85 440
10473.81 456
10474.78 410
10475.74 516
10476.71 475
10477.68 500
10478.64 479
10479.61 433
10480.58 449
10481.54 440
10482.51 430
10483.48 429
10484.45 454
10485.41 476
10486.38 426
10487.35 445
10488.31 450
10489.28 447
10490.25 456
10491.22 474
10492.18 454
10493.15 464
10494.12 522
10495.08 496
10496.05 472
10497.02 463
10497.99 424
10498.95 474
10499.92 449
10500.89 429
10501.86 479
10502.83 462
10503.79 450
10504.76 485
10505.73 421
10506.70 474
10507.67 486
10508.63 486
10509.60 437
10510.57 445
10511.54 455
10512.51 416
10513.47 460
10514.44 465
10515.41 450
10516.38 483
10517.35 511
10518.32 476
10519.28 453
10520.25 479
10521.22 473
10522.19 489
10523.16 487
10524.13 419
10525.10 429
10526.07 477
10527.03 461
10528.00 438
10528.97 451
10529.94 526
10530.91 480
10531.88 487
10532.85 487
10533.82 473
10534.79 447
10535.76 536
10536.73 519
10537.70 462
10538.67 466
10539.63 460
10540.60 563
10541.57 488
10542.54 453
10543.51 405
10544.48 425
10545.45 437
10546.42 432
10547.39 431
10548.36 443
10549.33 452
10550.30 431
10551.27 478
10552.24 459
10553.21 525
10554.18 507
10555.15 473
10556.12 495
10557.09 463
10558.06 504
10559.03 506
10560.00 506
10560.97 483
10561.95 489
10562.92 449
10563.89 477
10564.86 569
10565.83 573
10566.80 586
10567.77 715
10568.74 705
10569.71 712
10570.68 722
10571.65 654
10572.62 676
10573.59 634
10574.57 579
10575.54 568
10576.51 548
10577.48 531
10578.45 510
10579.42 505
10580.39 516
10581.36 466
10582.34 513
10583.31 528
10584.28 527
10585.25 458
10586.22 489
10587.19 457
10588.17 464
10589.14 453
10590.11 469
10591.08 501
10592.05 461
10593.02 477
10594.00 537
10594.97 509
10595.94 495
10596.91 523
10597.89 512
10598.86 549
10599.83 531
10600.80 486
10601.77 463
10602.75 497
10603.72 509
10604.69 551
10605.66 504
10606.64 550
10607.61 453
10608.58 456
10609.55 492
10610.53 487
10611.50 514
10612.47 529
10613.45 554
10614.42 474
10615.39 482
10616.36 512
10617.34 483
10618.31 431
10619.28 460
10620.26 501
10621.23 472
10622.20 467
10623.18 483
10624.15 487
10625.12 485
10626.10 505
10627.07 493
10628.04 509
10629.02 535
10629.99 534
10630.97 544
10631.94 524
10632.91 555
10633.89 493
10634.86 550
10635.83 557
10636.81 525
10637.78 462
10638.76 480
10639.73 497
10640.70 530
10641.68 537
10642.65 569
10643.63 596
10644.60 614
10645.58 602
10646.55 702
10647.53 706
10648.50 747
10649.47 655
10650.45 609
10651.42 552
10652.40 546
10653.37 575
10654.35 582
10655.32 532
10656.30 540
10657.27 450
10658.25 498
10659.22 522
10660.20 497
10661.17 476
10662.15 471
10663.12 461
10664.10 471
10665.07 473
10666.05 465
10667.02 548
10668.00 477
10668.97 436
10669.95 462
10670.93 489
10671.90 500
10672.88 508
10673.85 450
10674.83 451
10675.80 494
10676.78 496
10677.76 514
10678.73 458
10679.71 477
10680.68 512
10681.66 494
10682.63 428
10683.61 472
10684.59 489
10685.56 463
10686.54 508
10687.52 516
10688.49 526
10689.47 498
10690.44 535
10691.42 571
10692.40 525
10693.37 444
10694.35 520
10695.33 516
10696.30 446
10697.28 451
10698.26 457
10699.23 481
10700.21 460
10701.19 484
10702.17 458
10703.14 415
10704.12 447
10705.10 428
10706.07 471
10707.05 453
10708.03 491
10709.01 476
10709.98 452
10710.96 494
10711.94 461
10712.91 457
10713.89 453
10714.87 462
10715.85 477
10716.83 470
10717.80 411
10718.78 418
10719.76 489
10720.74 492
10721.71 460
10722.69 477
10723.67 435
10724.65 434
10725.63 484
10726.60 435
10727.58 455
10728.56 416
10729.54 458
10730.52 454
10731.49 467
10732.47 445
10733.45 444
10734.43 415
10735.41 482
10736.39 467
10737.37 425
10738.34 425
10739.32 431
10740.30 439
10741.28 412
10742.26 416
10743.24 459
10744.22 429
10745.20 489
10746.17 470
10747.15 433
10748.13 480
10749.11 427
10750.09 411
10751.07 426
10752.05 486
10753.03 425
10754.01 450
10754.99 412
10755.97 479
10756.95 436
10757.93 457
10758.91 418
10759.88 431
10760.86 462
10761.84 450
10762.82 433
10763.80 401
10764.78 442
10765.76 420
10766.74 407
10767.72 413
10768.70 409
10769.68 405
10770.66 420
10771.64 468
10772.62 482
10773.60 428
10774.58 403
10775.56 429
10776.54 462
10777.52 442
10778.51 452
10779.49 414
10780.47 446
10781.45 406
10782.43 449
10783.41 460
10784.39 443
10785.37 464
10786.35 462
10787.33 397
10788.31 417
10789.29 410
10790.27 404
10791.26 427
10792.24 402
10793.22 360
10794.20 449
10795.18 435
10796.16 429
10797.14 414
10798.12 435
10799.10 470
10800.09 412
10801.07 412
10802.05 412
10803.03 440
10804.01 456
10804.99 426
10805.98 393
10806.96 401
10807.94 464
10808.92 422
10809.90 407
10810.89 433
10811.87 475
10812.85 463
10813.83 436
10814.81 477
10815.80 422
10816.78 439
10817.76 432
10818.74 474
10819.72 435
10820.71 429
10821.69 421
10822.67 424
10823.65 451
10824.64 459
10825.62 441
10826.60 420
10827.58 480
10828.57 448
10829.55 446
10830.53 434
10831.52 409
10832.50 403
10833.48 430
10834.46 403
10835.45 444
10836.43 426
10837.41 435
10838.40 472
10839.38 420
10840.36 418
10841.35 441
10842.33 464
10843.31 470
10844.30 487
10845.28 462
10846.26 485
10847.25 511
10848.23 497
10849.21 447
10850.20 464
10851.18 486
10852.17 481
10853.15 477
10854.13 530
10855.12 431
10856.10 430
10857.09 424
10858.07 455
10859.05 490
10860.04 426
10861.02 431
10862.01 462
10862.99 449
10863.97 436
10864.96 461
10865.94 472
10866.93 489
10867.91 469
10868.90 474
10869.88 536
10870.87 459
10871.85 471
10872.84 476
10873.82 482
10874.81 490
10875.79 507
10876.78 506
10877.76 520
10878.75 484
10879.73 522
10880.72 460
10881.70 455
10882.69 498
10883.67 524
10884.66 493
10885.64 497
10886.63 450
10887.61 491
10888.60 480
10889.58 511
10890.57 502
10891.55 529
10892.54 500
10893.53 551
10894.51 547
10895.50 595
10896.48 597
10897.47 523
10898.45 590
10899.44 615
10900.43 580
10901.41 581
10902.40 514
10903.38 543
10904.37 576
10905.36 554
10906.34 505
10907.33 586
10908.32 620
10909.30 580
10910.29 613
10911.28 684
10912.26 711
10913.25 641
10914.24 608
10915.22 625
10916.21 588
10917.20 634
10918.18 654
10919.17 623
10920.16 576
10921.14 581
10922.13 647
10923.12 652
10924.10 620
10925.09 604
10926.08 677
10927.07 659
10928.05 650
10929.04 641
10930.03 623
10931.01 642
10932.00 612
10932.99 603
10933.98 652
10934.96 700
10935.95 716
10936.94 655
10937.93 660
10938.92 657
10939.90 750
10940.89 689
10941.88 620
10942.87 703
10943.85 667
10944.84 682
10945.83 703
10946.82 754
10947.81 803
10948.79 816
10949.78 894
10950.77 828
10951.76 863
10952.75 909
10953.74 875
10954.72 853
10955.71 832
10956.70 862
10957.69 811
10958.68 839
10959.67 833
10960.66 786
10961.65 853
10962.63 938
10963.62 914
10964.61 995
10965.60 1012
10966.59 1046
10967.58 1021
10968.57 1047
10969.56 1034
10970.55 1015
10971.54 955
10972.52 933
10973.51 890
10974.50 840
10975.49 811
10976.48 766
10977.47 793
10978.46 759
10979.45 796
10980.44 769
10981.43 771
10982.42 749
10983.41 731
10984.40 727
10985.39 753
10986.38 771
10987.37 797
10988.36 791
10989.35 808
10990.34 885
10991.33 844
10992.32 893
10993.31 858
10994.30 868
10995.29 875
10996.28 874
10997.27 823
10998.26 822
10999.25 931
11000.24 962
11001.23 1005
11002.22 1071
11003.21 1160
11004.20 1171
11005.20 1232
11006.19 1325
11007.18 1412
11008.17 1426
11009.16 1463
11010.15 1436
11011.14 1332
11012.13 1277
11013.12 1218
11014.11 1121
11015.10 1001
11016.10 881
11017.09 827
11018.08 796
11019.07 767
11020.06 760
11021.05 777
11022.04 781
11023.04 798
11024.03 742
11025.02 737
11026.01 750
11027.00 714
11027.99 750
11028.99 773
11029.98 764
11030.97 714
11031.96 742
11032.95 698
11033.95 779
11034.94 819
11035.93 667
11036.92 687
11037.91 694
11038.91 695
11039.90 739
11040.89 664
11041.88 712
11042.88 661
11043.87 672
11044.86 724
11045.85 664
11046.85 636
11047.84 615
11048.83 628
11049.82 612
11050.82 688
11051.81 678
11052.80 595
11053.80 582
11054.79 612
11055.78 575
11056.77 607
11057.77 597
11058.76 614
11059.75 618
11060.75 612
11061.74 610
11062.73 567
11063.73 609
11064.72 638
11065.71 596
11066.71 607
11067.70 619
11068.69 583
11069.69 596
11070.68 566
11071.68 578
11072.67 586
11073.66 629
11074.66 621
11075.65 577
11076.65 582
11077.64 601
11078.63 634
11079.63 586
11080.62 612
11081.62 624
11082.61 638
11083.60 621
11084.60 611
11085.59 626
11086.59 578
11087.58 610
11088.58 578
11089.57 568
11090.57 556
11091.56 568
11092.55 586
11093.55 516
11094.54 561
11095.54 554
11096.53 610
11097.53 594
11098.52 512
11099.52 550
11100.51 548
11101.51 539
11102.50 575
11103.50 548
11104.49 543
11105.49 566
11106.48 632
11107.48 506
11108.48 569
11109.47 540
11110.47 586
11111.46 574
11112.46 579
11113.45 555
11114.45 553
11115.44 559
11116.44 553
11117.44 612
11118.43 584
11119.43 561
11120.42 591
11121.42 558
11122.42 567
11123.41 535
11124.41 539
11125.40 540
11126.40 534
11127.40 576
11128.39 542
11129.39 529
11130.38 528
11131.38 526
11132.38 601
11133.37 512
11134.37 573
11135.37 567
11136.36 577
11137.36 520
11138.36 625
11139.35 547
11140.35 540
11141.35 539
11142.34 552
11143.34 504
11144.34 542
11145.34 569
11146.33 540
11147.33 570
11148.33 552
11149.32 583
11150.32 552
11151.32 552
11152.32 574
11153.31 577
11154.31 549
11155.31 554
11156.31 509
11157.30 537
11158.30 567
11159.30 579
11160.30 552
11161.29 541
11162.29 527
11163.29 525
11164.29 491
11165.29 480
11166.28 522
11167.28 561
11168.28 539
11169.28 514
11170.28 511
11171.27 510
11172.27 533
11173.27 488
11174.27 506
11175.27 452
11176.27 494
11177.26 496
11178.26 554
11179.26 543
11180.26 491
11181.26 514
11182.26 518
11183.26 487
11184.26 480
11185.25 519
11186.25 517
11187.25 530
11188.25 496
11189.25 488
11190.25 491
11191.25 534
11192.25 484
11193.25 540
11194.25 516
11195.24 572
11196.24 493
11197.24 540
11198.24 536
11199.24 519
11200.24 517
11201.24 522
11202.24 572
11203.24 579
11204.24 527
11205.24 483
11206.24 504
11207.24 462
11208.24 522
11209.24 530
11210.24 548
11211.24 507
11212.24 508
11213.24 472
11214.24 498
11215.24 517
11216.24 517
11217.24 496
11218.24 468
11219.24 493
11220.24 550
11221.24 498
11222.24 514
11223.24 540
11224.24 531
11225.24 529
11226.24 512
11227.25 458
11228.25 457
11229.25 499
11230.25 496
11231.25 469
11232.25 486
11233.25 529
11234.25 511
11235.25 546
11236.25 477
11237.25 484
11238.26 498
11239.26 523
11240.26 493
11241.26 517
11242.26 507
11243.26 487
11244.26 544
11245.27 544
11246.27 462
11247.27 497
11248.27 475
11249.27 500
11250.27 498
11251.28 543
11252.28 487
11253.28 500
11254.28 446
11255.28 422
11256.29 517
11257.29 483
11258.29 507
11259.29 472
11260.29 481
11261.30 490
11262.30 543
11263.30 493
11264.30 479
11265.31 480
11266.31 479
11267.31 485
11268.31 488
11269.32 503
11270.32 538
11271.32 494
11272.32 493
11273.33 552
11274.33 512
11275.33 531
11276.33 459
11277.34 503
11278.34 540
11279.34 549
11280.35 498
11281.35 587
11282.35 513
11283.36 504
11284.36 541
11285.36 582
11286.37 554
11287.37 591
11288.37 606
11289.38 640
11290.38 538
11291.38 567
11292.39 569
11293.39 566
11294.39 576
11295.40 562
11296.40 587
11297.41 553
11298.41 590
11299.41 541
11300.42 528
11301.42 565
11302.43 530
11303.43 576
11304.43 553
11305.44 530
11306.44 567
11307.45 568
11308.45 552
11309.46 612
11310.46 590
11311.46 534
11312.47 547
11313.47 553
11314.48 577
11315.48 544
11316.49 538
11317.49 547
11318.50 647
11319.50 693
11320.51 672
11321.51 714
11322.52 668
11323.52 686
11324.53 687
11325.53 619
11326.54 647
11327.54 668
11328.55 612
11329.55 531
11330.56 544
11331.56 532
11332.57 580
11333.57 537
11334.58 555
11335.58 553
11336.59 564
11337.60 541
11338.60 479
11339.61 520
11340.61 579
11341.62 581
11342.62 602
11343.63 623
11344.64 544
11345.64 555
11346.65 617
11347.65 590
11348.66 568
11349.67 556
11350.67 579
11351.68 555
11352.69 586
11353.69 545
11354.70 521
11355.71 534
11356.71 497
11357.72 552
11358.72 516
11359.73 582
11360.74 578
11361.74 583
11362.75 528
11363.76 558
11364.76 559
11365.77 537
11366.78 493
11367.79 514
11368.79 502
11369.80 532
11370.81 540
11371.81 506
11372.82 511
11373.83 589
11374.84 569
11375.84 550
11376.85 507
11377.86 529
11378.87 555
11379.87 514
11380.88 484
11381.89 545
11382.90 506
11383.90 541
11384.91 529
11385.92 504
11386.93 530
11387.93 523
11388.94 511
11389.95 515
11390.96 501
11391.97 478
11392.97 546
11393.98 538
11394.99 560
11396.00 503
11397.01 540
11398.02 546
11399.02 575
11400.03 534
11401.04 511
11402.05 526
11403.06 591
11404.07 580
11405.08 511
11406.08 469
11407.09 500
11408.10 524
11409.11 562
11410.12 541
11411.13 539
11412.14 521
11413.15 575
11414.15 549
11415.16 541
11416.17 551
11417.18 550
11418.19 540
11419.20 550
11420.21 561
11421.22 520
11422.23 580
11423.24 602
11424.25 573
11425.26 541
11426.27 548
11427.28 541
11428.29 526
11429.30 522
11430.31 623
11431.32 589
11432.32 580
11433.33 618
11434.34 619
11435.35 622
11436.36 623
11437.37 598
11438.38 638
11439.39 603
11440.41 622
11441.42 606
11442.43 594
11443.44 590
11444.45 582
11445.46 588
11446.47 625
11447.48 569
11448.49 581
11449.50 664
11450.51 604
11451.52 633
11452.53 594
11453.54 621
11454.55 539
11455.56 611
11456.57 651
11457.59 702
11458.60 683
11459.61 658
11460.62 594
11461.63 635
11462.64 624
11463.65 681
11464.66 716
11465.67 770
11466.69 698
11467.70 670
11468.71 690
11469.72 683
11470.73 672
11471.74 652
11472.75 720
11473.77 662
11474.78 674
11475.79 694
11476.80 669
11477.81 695
11478.83 718
11479.84 736
11480.85 716
11481.86 710
11482.87 656
11483.89 749
11484.90 741
11485.91 762
11486.92 692
11487.93 654
11488.95 751
11489.96 736
11490.97 685
11491.98 717
11493.00 728
11494.01 713
11495.02 737
11496.03 716
11497.05 681
11498.06 758
11499.07 754
11500.09 716
11501.10 731
11502.11 758
11503.12 756
11504.14 750
11505.15 727
11506.16 773
11507.18 782
11508.19 802
11509.20 790
11510.22 808
11511.23 767
11512.24 771
11513.26 782
11514.27 789
11515.28 783
11516.30 792
11517.31 824
11518.32 833
11519.34 818
11520.35 812
11521.37 783
11522.38 826
11523.39 837
11524.41 852
11525.42 886
11526.44 911
11527.45 883
11528.46 835
11529.48 855
11530.49 882
11531.51 892
11532.52 865
11533.53 870
11534.55 913
11535.56 898
11536.58 920
11537.59 922
11538.61 888
11539.62 908
11540.64 920
11541.65 1020
11542.67 961
11543.68 1009
11544.69 1064
11545.71 1021
11546.72 1057
11547.74 1076
11548.75 1065
11549.77 1121
11550.78 1082
11551.80 1116
11552.81 1043
11553.83 1026
11554.85 1149
11555.86 1143
11556.88 1158
11557.89 1165
11558.91 1215
11559.92 1209
11560.94 1211
11561.95 1297
11562.97 1339
11563.98 1329
11565.00 1351
11566.02 1430
11567.03 1391
11568.05 1361
11569.06 1326
11570.08 1349
11571.10 1433
11572.11 1458
11573.13 1459
11574.14 1405
11575.16 1508
11576.18 1544
11577.19 1599
11578.21 1660
11579.22 1714
11580.24 1762
11581.26 1817
11582.27 1795
11583.29 1833
11584.31 1919
11585.32 1942
11586.34 2128
11587.36 2190
11588.37 2318
11589.39 2392
11590.41 2500
11591.42 2697
11592.44 2735
11593.46 2741
11594.47 2714
11595.49 2680
11596.51 2810
11597.53 2950
11598.54 3166
11599.56 3346
11600.58 3660
11601.59 4089
11602.61 4643
11603.63 5379
11604.65 6041
11605.66 6978
11606.68 7745
11607.70 7907
11608.72 7855
11609.74 7637
11610.75 7136
11611.77 6647
11612.79 5854
11613.81 5104
11614.82 4273
11615.84 3635
11616.86 3184
11617.88 2776
11618.90 2478
11619.91 2436
11620.93 2300
11621.95 2095
11622.97 2083
11623.99 2034
11625.01 1992
11626.02 1954
11627.04 1852
11628.06 1799
11629.08 1768
11630.10 1662
11631.12 1653
11632.14 1687
11633.15 1712
11634.17 1629
11635.19 1559
11636.21 1463
11637.23 1503
11638.25 1517
11639.27 1571
11640.29 1537
11641.30 1544
11642.32 1540
11643.34 1500
11644.36 1531
11645.38 1561
11646.40 1567
11647.42 1492
11648.44 1536
11649.46 1416
11650.48 1362
11651.50 1342
11652.52 1205
11653.54 1199
11654.56 1208
11655.58 1105
11656.60 1139
11657.62 1162
11658.64 1078
11659.66 1099
11660.68 1123
11661.70 1123
11662.72 1134
11663.74 1193
11664.76 1164
11665.78 1212
11666.80 1166
11667.82 1117
11668.84 1140
11669.86 1137
11670.88 1174
11671.90 1202
11672.92 1202
11673.94 1178
11674.96 1202
11675.98 1186
11677.00 1226
11678.02 1261
11679.04 1238
11680.06 1261
11681.08 1372
11682.10 1305
11683.12 1315
11684.15 1388
11685.17 1395
11686.19 1459
11687.21 1444
11688.23 1427
11689.25 1471
11690.27 1458
11691.29 1392
11692.31 1418
11693.34 1357
11694.36 1326
11695.38 1346
11696.40 1297
11697.42 1300
11698.44 1294
11699.46 1288
11700.49 1253
11701.51 1281
11702.53 1327
11703.55 1226
11704.57 1253
11705.60 1212
11706.62 1303
11707.64 1224
11708.66 1240
11709.68 1277
11710.71 1154
11711.73 1161
11712.75 1118
11713.77 1138
11714.79 1116
11715.82 1108
11716.84 1124
11717.86 1039
11718.88 1006
11719.91 1032
11720.93 1083
11721.95 1112
11722.97 1102
11724.00 1042
11725.02 1044
11726.04 1021
11727.07 1032
11728.09 957
11729.11 974
11730.13 993
11731.16 885
11732.18 814
11733.20 953
11734.23 918
11735.25 899
11736.27 869
11737.30 861
11738.32 893
11739.34 845
11740.37 890
11741.39 886
11742.41 904
11743.44 818
11744.46 845
11745.48 860
11746.51 876
11747.53 848
11748.55 828
11749.58 863
11750.60 819
11751.63 888
11752.65 810
11753.67 861
11754.70 879
11755.72 861
11756.75 803
11757.77 840
11758.79 819
11759.82 887
11760.84 866
11761.87 849
11762.89 765
11763.92 824
11764.94 830
11765.97 776
11766.99 763
11768.01 701
11769.04 704
11770.06 723
11771.09 714
11772.11 717
11773.14 713
11774.16 755
11775.19 730
11776.21 701
11777.24 748
11778.26 778
11779.29 754
11780.31 768
11781.34 697
11782.36 659
11783.39 681
11784.41 680
11785.44 711
11786.46 637
11787.49 638
11788.52 715
11789.54 716
11790.57 633
11791.59 688
11792.62 668
11793.64 683
11794.67 665
11795.70 671
11796.72 655
11797.75 750
11798.77 709
11799.80 642
11800.83 651
11801.85 594
11802.88 635
11803.90 592
11804.93 531
11805.96 580
11806.98 554
11808.01 592
11809.04 637
11810.06 592
11811.09 599
11812.11 633
11813.14 556
11814.17 534
11815.19 565
11816.22 563
11817.25 587
11818.27 519
11819.30 555
11820.33 590
11821.36 604
11822.38 627
11823.41 604
11824.44 509
11825.46 544
11826.49 566
11827.52 551
11828.54 538
11829.57 618
11830.60 573
11831.63 555
11832.65 563
11833.68 587
11834.71 652
11835.74 606
11836.76 592
11837.79 623
11838.82 599
11839.85 547
11840.88 581
11841.90 585
11842.93 555
11843.96 525
11844.99 530
11846.01 542
11847.04 485
11848.07 550
11849.10 538
11850.13 560
11851.16 539
11852.18 539
11853.21 584
11854.24 552
11855.27 548
11856.30 548
11857.33 540
11858.35 521
11859.38 494
11860.41 544
11861.44 488
11862.47 529
11863.50 527
11864.53 522
11865.56 538
11866.58 571
11867.61 547
11868.64 580
11869.67 545
11870.70 524
11871.73 542
11872.76 525
11873.79 517
11874.82 529
11875.85 534
11876.88 539
11877.91 554
11878.93 545
11879.96 559
11880.99 605
11882.02 566
11883.05 551
11884.08 579
11885.11 540
11886.14 575
11887.17 560
11888.20 586
11889.23 568
11890.26 557
11891.29 598
11892.32 589
11893.35 578
11894.38 575
11895.41 572
11896.44 637
11897.47 584
11898.50 587
11899.53 580
11900.56 612
11901.59 602
11902.62 576
11903.65 578
11904.69 676
11905.72 619
11906.75 595
11907.78 593
11908.81 636
11909.84 650
11910.87 722
11911.90 704
11912.93 687
11913.96 634
11914.99 658
11916.02 662
11917.06 664
11918.09 632
11919.12 689
11920.15 651
11921.18 640
11922.21 572
11923.24 568
11924.27 585
11925.31 603
11926.34 584
11927.37 584
11928.40 594
11929.43 584
11930.46 642
11931.50 611
11932.53 657
11933.56 715
11934.59 728
11935.62 696
11936.65 666
11937.69 778
11938.72 882
11939.75 860
11940.78 863
11941.81 878
11942.85 919
11943.88 861
11944.91 809
11945.94 761
11946.98 730
11948.01 762
11949.04 708
11950.07 624
11951.11 608
11952.14 603
11953.17 580
11954.20 558
11955.24 529
11956.27 524
11957.30 570
11958.34 590
11959.37 608
11960.40 541
11961.43 543
11962.47 510
11963.50 531
11964.53 516
11965.57 498
11966.60 535
11967.63 538
11968.67 534
11969.70 565
11970.73 545
11971.77 504
11972.80 507
11973.83 473
11974.87 487
11975.90 484
11976.94 536
11977.97 514
11979.00 495
11980.04 515
11981.07 519
11982.10 537
11983.14 513
11984.17 550
11985.21 550
11986.24 524
11987.27 523
11988.31 555
11989.34 549
11990.38 556
11991.41 537
11992.45 533
11993.48 497
11994.51 533
11995.55 523
11996.58 518
11997.62 504
11998.65 505
11999.69 516
12000.72 565
12001.76 597
12002.79 595
12003.83 628
12004.86 576
12005.90 563
12006.93 572
12007.97 569
12009.00 587
12010.04 579
12011.07 581
12012.11 540
12013.14 552
12014.18 540
12015.21 592
12016.25 631
12017.28 605
12018.32 578
12019.35 575
12020.39 622
12021.43 643
12022.46 659
12023.50 626
12024.53 653
12025.57 688
12026.60 622
12027.64 670
12028.68 701
12029.71 638
12030.75 581
12031.78 637
12032.82 622
12033.86 625
12034.89 661
12035.93 613
12036.97 673
12038.00 573
12039.04 626
12040.07 616
12041.11 652
12042.15 645
12043.18 632
12044.22 671
12045.26 662
12046.29 606
12047.33 615
12048.37 590
12049.40 648
12050.44 690
12051.48 648
12052.52 640
12053.55 598
12054.59 635
12055.63 656
12056.66 608
12057.70 569
12058.74 615
12059.78 584
12060.81 617
12061.85 618
12062.89 627
12063.92 641
12064.96 700
12066.00 627
12067.04 615
12068.07 651
12069.11 623
12070.15 669
12071.19 632
12072.23 650
12073.26 633
12074.30 649
12075.34 628
12076.38 644
12077.42 723
12078.45 661
12079.49 647
12080.53 693
12081.57 672
12082.61 621
12083.64 628
12084.68 656
12085.72 676
12086.76 681
12087.80 685
12088.84 720
12089.88 683
12090.91 603
12091.95 679
12092.99 725
12094.03 732
12095.07 707
12096.11 711
12097.15 679
12098.19 716
12099.22 676
12100.26 683
12101.30 728
12102.34 744
12103.38 808
12104.42 790
12105.46 752
12106.50 792
12107.54 813
12108.58 771
12109.62 798
12110.66 806
12111.70 884
12112.74 901
12113.77 915
12114.81 865
12115.85 822
12116.89 817
12117.93 766
12118.97 764
12120.01 755
12121.05 772
12122.09 688
12123.13 650
12124.17 662
12125.21 666
12126.25 607
12127.29 607
12128.33 559
12129.37 623
12130.41 577
12131.45 580
12132.50 587
12133.54 598
12134.58 573
12135.62 549
12136.66 584
12137.70 590
12138.74 568
12139.78 590
12140.82 585
12141.86 554
12142.90 582
12143.94 575
12144.98 588
12146.02 568
12147.07 512
12148.11 513
12149.15 531
12150.19 529
12151.23 531
12152.27 491
12153.31 537
12154.35 536
12155.40 554
12156.44 551
12157.48 535
12158.52 550
12159.56 511
12160.60 498
12161.64 495
12162.69 480
12163.73 543
12164.77 521
12165.81 518
12166.85 505
12167.90 499
12168.94 527
12169.98 492
12171.02 520
12172.06 515
12173.11 465
12174.15 576
12175.19 578
12176.23 541
12177.27 516
12178.32 509
12179.36 560
12180.40 523
12181.44 486
12182.49 537
12183.53 520
12184.57 486
12185.61 518
12186.66 533
12187.70 527
12188.74 514
12189.79 495
12190.83 540
12191.87 488
12192.91 500
12193.96 472
12195.00 468
12196.04 508
12197.09 529
12198.13 564
12199.17 520
12200.22 489
12201.26 521
12202.30 492
12203.35 528
12204.39 485
12205.43 520
12206.48 481
12207.52 458
12208.57 504
12209.61 564
12210.65 569
12211.70 520
12212.74 495
12213.78 528
12214.83 545
12215.87 545
12216.92 508
12217.96 523
12219.00 541
12220.05 560
12221.09 585
12222.14 514
12223.18 496
12224.23 592
12225.27 535
12226.31 524
12227.36 517
12228.40 497
12229.45 538
12230.49 505
12231.54 507
12232.58 510
12233.63 583
12234.67 579
12235.72 529
12236.76 513
12237.81 514
12238.85 533
12239.90 555
12240.94 530
12241.99 551
12243.03 515
12244.08 497
12245.12 492
12246.17 506
12247.21 506
12248.26 509
12249.30 484
12250.35 492
12251.39 485
12252.44 481
12253.49 487
12254.53 468
12255.58 459
12256.62 459
12257.67 448
12258.71 463
12259.76 462
12260.81 511
12261.85 445
12262.90 467
12263.94 461
12264.99 481
12266.04 451
12267.08 496
12268.13 506
12269.17 460
12270.22 453
12271.27 487
12272.31 439
12273.36 433
12274.41 451
12275.45 460
12276.50 456
12277.55 456
12278.59 420
12279.64 402
12280.69 394
12281.73 444
12282.78 421
12283.83 423
12284.87 401
12285.92 417
12286.97 450
12288.01 407
12289.06 443
12290.11 448
12291.16 418
12292.20 431
12293.25 445
12294.30 478
12295.35 454
12296.39 411
12297.44 436
12298.49 440
12299.54 465
12300.58 396
12301.63 421
12302.68 454
12303.73 453
12304.77 442
12305.82 472
12306.87 446
12307.92 452
12308.97 440
12310.01 410
12311.06 434
12312.11 427
12313.16 480
12314.21 423
12315.25 458
12316.30 417
12317.35 418
12318.40 433
12319.45 457
12320.50 415
12321.54 424
12322.59 442
12323.64 402
12324.69 397
12325.74 410
12326.79 434
12327.84 474
12328.89 415
12329.93 414
12330.98 404
12332.03 416
12333.08 412
12334.13 387
12335.18 427
12336.23 409
12337.28 421
12338.33 398
12339.38 410
12340.43 402
12341.47 416
12342.52 399
12343.57 421
12344.62 397
12345.67 370
12346.72 410
12347.77 402
12348.82 417
12349.87 379
12350.92 418
12351.97 394
12353.02 439
12354.07 404
12355.12 400
12356.17 428
12357.22 405
12358.27 393
12359.32 386
12360.37 414
12361.42 402
12362.47 360
12363.52 370
12364.57 370
12365.62 440
12366.67 405
12367.72 386
12368.77 424
12369.82 403
12370.87 427
12371.93 449
12372.98 453
12374.03 397
12375.08 398
12376.13 416
12377.18 398
12378.23 433
12379.28 432
12380.33 393
12381.38 418
12382.43 442
12383.49 459
12384.54 409
12385.59 435
12386.64 438
12387.69 393
12388.74 427
12389.79 468
12390.84 442
12391.90 416
12392.95 434
12394.00 412
12395.05 468
12396.10 422
12397.15 439
12398.21 393
12399.26 401
12400.31 401
12401.36 405
12402.41 411
12403.47 427
12404.52 408
12405.57 444
12406.62 437
12407.67 449
12408.73 434
12409.78 475
12410.83 492
12411.88 420
12412.94 448
12413.99 455
12415.04 392
12416.09 486
12417.15 447
12418.20 462
12419.25 431
12420.30 476
12421.36 468
12422.41 435
12423.46 429
12424.52 478
12425.57 441
12426.62 386
12427.67 446
12428.73 465
12429.78 446
12430.83 438
12431.89 405
12432.94 460
12433.99 453
12435.05 410
12436.10 441
12437.15 402
12438.21 453
12439.26 427
12440.31 381
12441.37 461
12442.42 484
12443.47 422
12444.53 425
12445.58 430
12446.64 418
12447.69 407
12448.74 409
12449.80 473
12450.85 476
12451.91 455
12452.96 439
12454.01 449
12455.07 439
12456.12 458
12457.18 493
12458.23 452
12459.29 452
12460.34 435
12461.39 416
12462.45 441
12463.50 430
12464.56 464
12465.61 432
12466.67 432
12467.72 421
12468.78 432
12469.83 445
12470.89 481
12471.94 448
12473.00 479
12474.05 470
12475.11 464
12476.16 487
12477.22 488
12478.27 431
12479.33 454
12480.38 507
12481.44 503
12482.49 503
12483.55 553
12484.60 527
12485.66 516
12486.71 563
12487.77 584
12488.83 589
12489.88 595
12490.94 564
12491.99 553
12493.05 618
12494.10 678
12495.16 721
12496.22 776
12497.27 811
12498.33 824
12499.38 915
12500.44 1051
12501.50 1208
12502.55 1203
12503.61 1287
12504.67 1332
12505.72 1226
12506.78 1197
12507.83 1157
12508.89 1048
12509.95 1017
12511.00 860
12512.06 777
12513.12 742
12514.17 697
12515.23 696
12516.29 604
12517.34 616
12518.40 605
12519.46 617
12520.52 567
12521.57 556
12522.63 570
12523.69 586
12524.74 576
12525.80 559
12526.86 515
12527.92 511
12528.97 499
12530.03 486
12531.09 508
12532.15 485
12533.20 490
12534.26 515
12535.32 484
12536.38 505
12537.43 501
12538.49 478
12539.55 494
12540.61 498
12541.66 540
12542.72 500
12543.78 566
12544.84 499
12545.90 467
12546.95 483
12548.01 487
12549.07 488
12550.13 481
12551.19 445
12552.25 442
12553.30 466
12554.36 460
12555.42 474
12556.48 520
12557.54 541
12558.60 501
12559.65 500
12560.71 536
12561.77 526
12562.83 508
12563.89 520
12564.95 523
12566.01 491
12567.07 518
12568.13 559
12569.18 618
12570.24 597
12571.30 521
12572.36 523
12573.42 617
12574.48 545
12575.54 496
12576.60 587
12577.66 575
12578.72 613
12579.78 665
12580.84 645
12581.90 676
12582.96 685
12584.02 672
12585.07 716
12586.13 721
12587.19 638
12588.25 685
12589.31 686
12590.37 671
12591.43 645
12592.49 645
12593.55 646
12594.61 579
12595.67 614
12596.73 656
12597.79 668
12598.86 587
12599.92 602
12600.98 623
12602.04 648
12603.10 613
12604.16 619
12605.22 677
12606.28 551
12607.34 569
12608.40 565
12609.46 544
12610.52 521
12611.58 550
12612.64 526
12613.70 517
12614.76 521
12615.83 524
12616.89 503
12617.95 514
12619.01 523
12620.07 505
12621.13 507
12622.19 506
12623.25 496
12624.32 466
12625.38 474
12626.44 493
12627.50 467
12628.56 440
12629.62 443
12630.68 512
12631.75 492
12632.81 444
12633.87 485
12634.93 492
12635.99 476
12637.05 502
12638.12 497
12639.18 492
12640.24 473
12641.30 498
12642.36 481
12643.43 504
12644.49 488
12645.55 469
12646.61 434
12647.68 463
12648.74 502
12649.80 484
12650.86 513
12651.93 543
12652.99 543
12654.05 468
12655.11 497
12656.18 490
12657.24 501
12658.30 521
12659.36 531
12660.43 489
12661.49 568
12662.55 583
12663.62 648
12664.68 559
12665.74 568
12666.81 618
12667.87 564
12668.93 545
12670.00 580
12671.06 525
12672.12 504
12673.19 569
12674.25 505
12675.31 505
12676.38 529
12677.44 586
12678.50 550
12679.57 534
12680.63 495
12681.69 483
12682.76 555
12683.82 551
12684.89 521
12685.95 530
12687.01 533
12688.08 558
12689.14 573
12690.21 523
12691.27 558
12692.33 578
12693.40 577
12694.46 550
12695.53 506
12696.59 600
12697.66 566
12698.72 600
12699.79 588
12700.85 598
12701.91 572
12702.98 614
12704.04 564
12705.11 600
12706.17 617
12707.24 572
12708.30 626
12709.37 632
12710.43 653
12711.50 661
12712.56 670
12713.63 675
12714.69 692
12715.76 669
12716.82 670
12717.89 693
12718.95 610
12720.02 604
12721.09 603
12722.15 609
12723.22 575
12724.28 576
12725.35 574
12726.41 604
12727.48 564
12728.54 554
12729.61 568
12730.68 570
12731.74 592
12732.81 615
12733.87 553
12734.94 514
12736.01 536
12737.07 528
12738.14 490
12739.20 460
12740.27 492
12741.34 532
12742.40 519
12743.47 530
12744.54 570
12745.60 540
12746.67 512
12747.74 504
12748.80 474
12749.87 546
12750.94 528
12752.00 542
12753.07 509
12754.14 508
12755.20 513
12756.27 510
12757.34 523
12758.40 485
12759.47 441
12760.54 492
12761.60 467
12762.67 468
12763.74 452
12764.81 425
12765.87 453
12766.94 449
12768.01 468
12769.08 477
12770.14 433
12771.21 419
12772.28 404
12773.35 396
12774.41 451
12775.48 458
12776.55 410
12777.62 405
12778.68 420
12779.75 389
12780.82 435
12781.89 391
12782.96 406
12784.02 378
12785.09 418
12786.16 419
12787.23 441
12788.30 434
12789.37 413
12790.43 409
12791.50 419
12792.57 423
12793.64 439
12794.71 410
12795.78 369
12796.84 429
12797.91 423
12798.98 386
12800.05 364
12801.12 391
12802.19 431
12803.26 413
12804.33 391
12805.40 422
12806.46 436
12807.53 416
12808.60 454
12809.67 380
12810.74 390
12811.81 395
12812.88 417
12813.95 431
12815.02 412
12816.09 427
12817.16 419
12818.23 427
12819.30 423
12820.37 386
12821.44 415
12822.50 446
12823.57 455
12824.64 459
12825.71 411
12826.78 398
12827.85 413
12828.92 442
12829.99 438
12831.06 404
12832.13 403
12833.20 396
12834.27 376
12835.34 378
12836.41 429
12837.49 383
12838.56 386
12839.63 374
12840.70 414
12841.77 390
12842.84 419
12843.91 393
12844.98 481
12846.05 457
12847.12 435
12848.19 386
12849.26 366
12850.33 423
12851.40 403
12852.47 361
12853.55 416
12854.62 389
12855.69 356
12856.76 360
12857.83 392
12858.90 357
12859.97 381
12861.04 380
12862.11 370
12863.19 335
12864.26 351
12865.33 367
12866.40 367
12867.47 329
12868.54 346
12869.62 330
12870.69 357
12871.76 397
12872.83 375
12873.90 379
12874.97 377
12876.05 383
12877.12 345
12878.19 342
12879.26 367
12880.33 320
12881.41 339
12882.48 358
12883.55 340
12884.62 348
12885.70 373
12886.77 394
12887.84 373
12888.91 342
12889.98 379
12891.06 422
12892.13 362
12893.20 338
12894.28 324
12895.35 339
12896.42 335
12897.49 349
12898.57 347
12899.64 339
12900.71 376
12901.79 328
12902.86 355
12903.93 373
12905.00 350
12906.08 351
12907.15 331
12908.22 319
12909.30 335
12910.37 368
12911.44 362
12912.52 387
12913.59 319
12914.66 337
12915.74 335
12916.81 305
12917.89 299
12918.96 304
12920.03 309
12921.11 307
12922.18 375
12923.25 379
12924.33 347
12925.40 325
12926.48 345
12927.55 345
12928.62 324
12929.70 325
12930.77 325
12931.85 358
12932.92 368
12934.00 342
12935.07 328
12936.14 333
12937.22 373
12938.29 338
12939.37 336
12940.44 289
12941.52 344
12942.59 324
12943.67 350
12944.74 345
12945.82 355
12946.89 344
12947.97 345
12949.04 345
12950.12 276
12951.19 350
12952.27 325
12953.34 344
12954.42 324
12955.49 359
12956.57 376
12957.64 335
12958.72 344
12959.79 314
12960.87 347
12961.94 300
12963.02 307
12964.10 293
12965.17 337
12966.25 337
12967.32 336
12968.40 345
12969.47 315
12970.55 337
12971.63 347
12972.70 329
12973.78 348
12974.85 289
12975.93 309
12977.01 341
12978.08 349
12979.16 350
12980.23 305
12981.31 315
12982.39 355
12983.46 369
12984.54 337
12985.62 335
12986.69 373
12987.77 366
12988.85 324
12989.92 338
12991.00 368
12992.08 374
12993.15 362
12994.23 362
12995.31 327
12996.38 339
12997.46 388
12998.54 340
12999.61 325
13000.69 372
13001.77 377
13002.85 376
13003.92 342
13005.00 337
13006.08 367
13007.16 369
13008.23 376
13009.31 328
13010.39 371
13011.47 347
13012.54 337
13013.62 334
13014.70 337
13015.78 379
13016.85 387
13017.93 413
13019.01 376
13020.09 341
13021.17 370
13022.24 362
13023.32 367
13024.40 383
13025.48 380
13026.56 387
13027.63 382
13028.71 389
13029.79 371
13030.87 349
13031.95 363
13033.03 366
13034.10 398
13035.18 366
13036.26 385
13037.34 381
13038.42 370
13039.50 426
13040.58 378
13041.66 379
13042.73 391
13043.81 397
13044.89 391
13045.97 373
13047.05 343
13048.13 392
13049.21 391
13050.29 405
13051.37 422
13052.45 437
13053.53 414
13054.60 406
13055.68 419
13056.76 406
13057.84 431
13058.92 423
13060.00 423
13061.08 393
13062.16 387
13063.24 406
13064.32 388
13065.40 372
13066.48 434
13067.56 418
13068.64 431
13069.72 438
13070.80 354
13071.88 383
13072.96 428
13074.04 401
13075.12 391
13076.20 351
13077.28 382
13078.36 399
13079.44 360
13080.52 406
13081.60 402
13082.68 427
13083.76 392
13084.84 348
13085.93 310
13087.01 322
13088.09 346
13089.17 373
13090.25 360
13091.33 392
13092.41 365
13093.49 400
13094.57 360
13095.65 337
13096.73 310
13097.82 293
13098.90 345
13099.98 374
13101.06 323
13102.14 349
13103.22 331
13104.30 347
13105.38 337
13106.47 320
13107.55 346
13108.63 370
13109.71 320
13110.79 336
13111.87 325
13112.96 312
13114.04 337
13115.12 337
13116.20 335
13117.28 290
13118.37 318
13119.45 343
13120.53 322
13121.61 315
13122.69 325
13123.78 308
13124.86 297
13125.94 329
13127.02 315
13128.11 343
13129.19 385
13130.27 350
13131.35 342
13132.44 353
13133.52 335
13134.60 330
13135.68 352
13136.77 348
13137.85 327
13138.93 331
13140.01 328
13141.10 286
13142.18 312
13143.26 322
13144.35 308
13145.43 347
13146.51 314
13147.60 349
13148.68 322
13149.76 321
13150.85 329
13151.93 321
13153.01 326
13154.10 334
13155.18 307
13156.26 323
13157.35 288
13158.43 304
13159.51 354
13160.60 358
13161.68 375
13162.77 359
13163.85 363
13164.93 328
13166.02 344
13167.10 342
13168.19 315
13169.27 298
13170.35 315
13171.44 297
13172.52 298
13173.61 317
13174.69 308
13175.78 363
13176.86 329
13177.94 321
13179.03 317
13180.11 329
13181.20 299
13182.28 320
13183.37 330
13184.45 355
13185.54 292
13186.62 290
13187.71 325
13188.79 355
13189.88 334
13190.96 300
13192.05 277
13193.13 310
13194.22 357
13195.30 339
13196.39 300
13197.47 319
13198.56 327
13199.64 333
13200.73 355
13201.81 304
13202.90 294
13203.98 309
13205.07 338
13206.16 328
13207.24 341
13208.33 346
13209.41 350
13210.50 377
13211.58 370
13212.67 345
13213.76 317
13214.84 327
13215.93 332
13217.01 317
13218.10 335
13219.19 347
13220.27 346
13221.36 309
13222.45 286
13223.53 333
13224.62 323
13225.70 300
13226.79 306
13227.88 307
13228.96 304
13230.05 286
13231.14 295
13232.22 327
13233.31 326
13234.40 266
13235.48 318
13236.57 319
13237.66 343
13238.74 351
13239.83 336
13240.92 314
13242.01 352
13243.09 354
13244.18 315
13245.27 321
13246.35 324
13247.44 353
13248.53 345
13249.62 337
13250.70 306
13251.79 292
13252.88 319
13253.97 326
13255.05 323
13256.14 318
13257.23 339
13258.32 349
13259.41 326
13260.49 311
13261.58 346
13262.67 334
13263.76 309
13264.85 316
13265.93 327
13267.02 328
13268.11 284
13269.20 302
13270.29 313
13271.37 276
13272.46 303
13273.55 279
13274.64 260
13275.73 312
13276.82 337
13277.91 357
13278.99 372
13280.08 384
13281.17 353
13282.26 325
13283.35 330
13284.44 353
13285.53 329
13286.62 353
13287.70 361
13288.79 350
13289.88 311
13290.97 306
13292.06 365
13293.15 308
13294.24 351
13295.33 311
13296.42 359
13297.51 375
13298.60 357
13299.69 363
13300.78 383
13301.87 382
13302.95 382
13304.04 356
13305.13 378
13306.22 362
13307.31 374
13308.40 374
13309.49 410
13310.58 350
13311.67 397
13312.76 377
13313.85 386
13314.94 398
13316.03 386
13317.12 400
13318.21 351
13319.30 378
13320.39 377
13321.48 450
13322.58 389
13323.67 405
13324.76 376
13325.85 401
13326.94 372
13328.03 386
13329.12 412
13330.21 406
13331.30 424
13332.39 405
13333.48 347
13334.57 379
13335.66 362
13336.75 452
13337.85 427
13338.94 361
13340.03 363
13341.12 416
13342.21 410
13343.30 407
13344.39 356
13345.48 421
13346.58 434
13347.67 447
13348.76 406
13349.85 439
13350.94 415
13352.03 443
13353.12 409
13354.22 399
13355.31 408
13356.40 445
13357.49 433
13358.58 441
13359.68 443
13360.77 442
13361.86 417
13362.95 416
13364.04 469
13365.14 461
13366.23 455
13367.32 441
13368.41 451
13369.51 460
13370.60 436
13371.69 464
13372.78 473
13373.87 480
13374.97 476
13376.06 479
13377.15 505
13378.25 525
13379.34 462
13380.43 510
13381.52 490
13382.62 452
13383.71 464
13384.80 474
13385.90 456
13386.99 419
13388.08 397
13389.17 459
13390.27 382
13391.36 374
13392.45 372
13393.55 401
13394.64 410
13395.73 370
13396.83 394
13397.92 392
13399.02 439
13400.11 415
13401.20 391
13402.30 382
13403.39 386
13404.48 405
13405.58 362
13406.67 360
13407.77 407
13408.86 353
13409.95 353
13411.05 351
13412.14 361
13413.24 363
13414.33 369
13415.42 385
13416.52 343
13417.61 353
13418.71 370
13419.80 372
13420.90 388
13421.99 368
13423.08 332
13424.18 343
13425.27 385
13426.37 344
13427.46 359
13428.56 408
13429.65 429
13430.75 383
13431.84 325
13432.94 341
13434.03 402
13435.13 348
13436.22 352
13437.32 352
13438.41 360
13439.51 358
13440.60 371
13441.70 369
13442.79 400
13443.89 413
13444.98 400
13446.08 395
13447.18 411
13448.27 400
13449.37 431
13450.46 398
13451.56 365
13452.65 390
13453.75 372
13454.85 422
13455.94 388
13457.04 395
13458.13 423
13459.23 440
13460.33 390
13461.42 397
13462.52 385
13463.61 400
13464.71 449
13465.81 459
13466.90 445
13468.00 445
13469.10 392
13470.19 371
13471.29 390
13472.38 408
13473.48 411
13474.58 444
13475.67 456
13476.77 420
13477.87 429
13478.96 440
13480.06 449
13481.16 459
13482.26 443
13483.35 421
13484.45 434
13485.55 413
13486.64 425
13487.74 419
13488.84 436
13489.94 463
13491.03 454
13492.13 436
13493.23 451
13494.32 427
13495.42 426
13496.52 413
13497.62 447
13498.72 477
13499.81 456
13500.91 441
13502.01 469
13503.11 466
13504.20 434
13505.30 436
13506.40 479
13507.50 505
13508.60 546
13509.69 541
13510.79 533
13511.89 534
13512.99 558
13514.09 525
13515.18 551
13516.28 562
13517.38 480
13518.48 489
13519.58 458
13520.68 476
13521.78 457
13522.87 483
13523.97 424
13525.07 402
13526.17 419
13527.27 447
13528.37 436
13529.47 419
13530.57 403
13531.66 385
13532.76 412
13533.86 436
13534.96 396
13536.06 428
13537.16 379
13538.26 361
13539.36 397
13540.46 411
13541.56 374
13542.66 402
13543.76 396
13544.86 383
13545.96 417
13547.05 398
13548.15 377
13549.25 354
13550.35 357
13551.45 389
13552.55 387
13553.65 392
13554.75 362
13555.85 344
13556.95 339
13558.05 390
13559.15 358
13560.25 355
13561.35 370
13562.45 352
13563.55 364
13564.65 395
13565.75 349
13566.85 323
13567.96 331
13569.06 309
13570.16 346
13571.26 347
13572.36 349
13573.46 388
13574.56 359
13575.66 376
13576.76 388
13577.86 354
13578.96 349
13580.06 351
13581.16 334
13582.27 320
13583.37 338
13584.47 302
13585.57 313
13586.67 362
13587.77 338
13588.87 339
13589.97 343
13591.08 372
13592.18 332
13593.28 367
13594.38 354
13595.48 346
13596.58 302
13597.68 330
13598.79 334
13599.89 343
13600.99 389
13602.09 345
13603.19 368
13604.30 371
13605.40 357
13606.50 422
13607.60 395
13608.70 347
13609.81 340
13610.91 354
13612.01 385
13613.11 357
13614.21 356
13615.32 325
13616.42 338
13617.52 436
13618.62 378
13619.73 318
13620.83 368
13621.93 333
13623.03 381
13624.14 320
13625.24 342
13626.34 383
13627.45 341
13628.55 396
13629.65 365
13630.75 394
13631.86 337
13632.96 364
13634.06 350
13635.17 360
13636.27 312
13637.37 332
13638.48 369
13639.58 374
13640.68 386
13641.79 364
13642.89 380
13643.99 367
13645.10 382
13646.20 335
13647.30 381
13648.41 362
13649.51 344
13650.62 383
13651.72 383
13652.82 357
13653.93 351
13655.03 388
13656.14 384
13657.24 367
13658.34 326
13659.45 359
13660.55 332
13661.66 317
13662.76 369
13663.87 329
13664.97 350
13666.07 404
13667.18 353
13668.28 317
13669.39 314
13670.49 365
13671.60 333
13672.70 338
13673.81 327
13674.91 334
13676.02 329
13677.12 354
13678.23 376
13679.33 317
13680.44 313
13681.54 339
13682.65 360
13683.75 333
13684.86 294
13685.96 340
13687.07 336
13688.17 324
13689.28 320
13690.38 354
13691.49 345
13692.59 359
13693.70 335
13694.80 363
13695.91 353
13697.02 388
13698.12 324
13699.23 310
13700.33 305
13701.44 323
13702.55 375
13703.65 365
13704.76 335
13705.86 378
13706.97 342
13708.08 348
13709.18 390
13710.29 373
13711.39 352
13712.50 400
13713.61 369
13714.71 322
13715.82 310
13716.93 376
13718.03 394
13719.14 363
13720.25 352
13721.35 401
13722.46 381
13723.57 375
13724.67 351
13725.78 417
13726.89 361
13727.99 417
13729.10 405
13730.21 392
13731.31 412
13732.42 401
13733.53 425
13734.64 429
13735.74 441
13736.85 398
13737.96 381
13739.07 380
13740.17 451
13741.28 440
13742.39 495
13743.50 449
13744.60 430
13745.71 457
13746.82 451
13747.93 436
13749.03 420
13750.14 421
13751.25 393
13752.36 459
13753.47 421
13754.57 451
13755.68 408
13756.79 421
13757.90 447
13759.01 475
13760.11 447
13761.22 485
13762.33 492
13763.44 521
13764.55 500
13765.66 468
13766.76 519
13767.87 505
13768.98 542
13770.09 555
13771.20 548
13772.31 530
13773.42 581
13774.53 617
13775.63 625
13776.74 605
13777.85 656
13778.96 662
13780.07 680
13781.18 705
13782.29 748
13783.40 763
13784.51 733
13785.62 688
13786.73 649
13787.83 676
13788.94 659
13790.05 622
13791.16 570
13792.27 560
13793.38 606
13794.49 560
13795.60 516
13796.71 475
13797.82 460
13798.93 461
13800.04 520
13801.15 483
13802.26 451
13803.37 489
13804.48 467
13805.59 462
13806.70 450
13807.81 476
13808.92 444
13810.03 428
13811.14 461
13812.25 399
13813.36 409
13814.47 453
13815.58 455
13816.69 407
13817.80 404
13818.91 430
13820.03 442
13821.14 446
13822.25 392
13823.36 384
13824.47 406
13825.58 446
13826.69 423
13827.80 409
13828.91 391
13830.02 450
13831.13 411
13832.25 398
13833.36 396
13834.47 407
13835.58 437
13836.69 390
13837.80 374
13838.91 355
13840.02 342
13841.14 394
13842.25 386
13843.36 385
13844.47 432
13845.58 426
13846.69 389
13847.81 382
13848.92 377
13850.03 386
13851.14 420
13852.25 422
13853.37 415
13854.48 401
13855.59 425
13856.70 433
13857.81 420
13858.93 448
13860.04 450
13861.15 489
13862.26 477
13863.38 434
13864.49 392
13865.60 417
13866.71 444
13867.83 469
13868.94 451
13870.05 440
13871.16 457
13872.28 526
13873.39 456
13874.50 451
13875.61 520
13876.73 533
13877.84 567
13878.95 539
13880.07 496
13881.18 455
13882.29 461
13883.41 470
13884.52 422
13885.63 393
13886.75 475
13887.86 453
13888.97 434
13890.09 433
13891.20 456
13892.31 430
13893.43 429
13894.54 394
13895.65 397
13896.77 403
13897.88 393
13899.00 438
13900.11 429
13901.22 436
13902.34 454
13903.45 460
13904.57 491
13905.68 463
13906.79 465
13907.91 462
13909.02 475
13910.14 465
13911.25 432
13912.37 394
13913.48 419
13914.59 413
13915.71 419
13916.82 464
13917.94 444
13919.05 434
13920.17 377
13921.28 377
13922.40 406
13923.51 392
13924.63 398
13925.74 406
13926.86 421
13927.97 419
13929.09 422
13930.20 403
13931.32 378
13932.43 378
13933.55 422
13934.66 381
13935.78 368
13936.89 429
13938.01 444
13939.12 378
13940.24 398
13941.35 396
13942.47 371
13943.59 394
13944.70 437
13945.82 379
13946.93 377
13948.05 408
13949.16 381
13950.28 333
13951.40 352
13952.51 361
13953.63 388
13954.74 398
13955.86 379
13956.98 389
13958.09 407
13959.21 378
13960.33 386
13961.44 384
13962.56 410
13963.67 367
13964.79 374
13965.91 388
13967.02 375
13968.14 380
13969.26 367
13970.37 363
13971.49 333
13972.61 352
13973.72 383
13974.84 370
13975.96 346
13977.08 363
13978.19 384
13979.31 340
13980.43 325
13981.54 385
13982.66 324
13983.78 338
13984.90 375
13986.01 363
13987.13 351
13988.25 321
13989.37 337
13990.48 365
13991.60 372
13992.72 342
13993.84 349
13994.95 395
13996.07 339
13997.19 380
13998.31 378
13999.42 356
14000.54 336
14001.66 335
14002.78 332
14003.90 346
14005.01 362
14006.13 420
14007.25 397
14008.37 384
14009.49 391
14010.61 370
14011.72 414
14012.84 409
14013.96 368
14015.08 352
14016.20 371
14017.32 397
14018.43 381
14019.55 393
14020.67 356
14021.79 375
14022.91 396
14024.03 386
14025.15 389
14026.27 377
14027.39 451
14028.50 455
14029.62 402
14030.74 382
14031.86 427
14032.98 452
14034.10 403
14035.22 412
14036.34 332
14037.46 442
14038.58 424
14039.70 384
14040.82 371
14041.94 356
14043.06 435
14044.18 366
14045.30 376
14046.41 359
14047.53 373
14048.65 383
14049.77 386
14050.89 335
14052.01 312
14053.13 339
14054.25 356
14055.37 369
14056.49 338
14057.61 324
14058.74 398
14059.86 368
14060.98 336
14062.10 325
14063.22 326
14064.34 317
14065.46 366
14066.58 328
14067.70 374
14068.82 381
14069.94 350
14071.06 357
14072.18 385
14073.30 360
14074.42 355
14075.54 358
14076.66 367
14077.79 361
14078.91 371
14080.03 347
14081.15 361
14082.27 386
14083.39 393
14084.51 402
14085.63 419
14086.76 388
14087.88 410
14089.00 415
14090.12 443
14091.24 418
14092.36 401
14093.48 401
14094.61 401
14095.73 414
14096.85 420
14097.97 437
14099.09 419
14100.22 420
14101.34 420
14102.46 398
14103.58 448
14104.70 443
14105.83 457
14106.95 485
14108.07 480
14109.19 460
14110.31 453
14111.44 483
14112.56 471
14113.68 427
14114.80 428
14115.93 472
14117.05 443
14118.17 418
14119.29 381
14120.42 369
14121.54 398
14122.66 349
14123.79 327
14124.91 335
14126.03 379
14127.15 327
14128.28 355
14129.40 352
14130.52 387
14131.65 364
14132.77 335
14133.89 348
14135.02 319
14136.14 390
14137.26 365
14138.39 359
14139.51 373
14140.63 358
14141.76 368
14142.88 340
14144.00 311
14145.13 361
14146.25 382
14147.38 352
14148.50 342
14149.62 371
14150.75 322
14151.87 351
14152.99 339
14154.12 297
14155.24 357
14156.37 367
14157.49 338
14158.62 364
14159.74 296
14160.86 272
14161.99 290
14163.11 339
14164.24 301
14165.36 338
14166.49 312
14167.61 345
14168.74 313
14169.86 282
14170.99 338
14172.11 360
14173.23 278
14174.36 322
14175.48 345
14176.61 329
14177.73 352
14178.86 344
14179.98 315
14181.11 289
14182.23 329
14183.36 352
14184.49 341
14185.61 337
14186.74 329
14187.86 305
14188.99 302
14190.11 325
14191.24 292
14192.36 293
14193.49 304
14194.61 302
14195.74 293
14196.87 300
14197.99 286
14199.12 303
14200.24 305
14201.37 322
14202.50 312
14203.62 312
14204.75 310
14205.87 319
14207.00 304
14208.13 298
14209.25 294
14210.38 286
14211.50 294
14212.63 279
14213.76 294
14214.88 278
14216.01 296
14217.14 302
14218.26 300
14219.39 271
14220.52 280
14221.64 295
14222.77 301
14223.90 303
14225.02 299
14226.15 296
14227.28 287
14228.41 283
14229.53 298
14230.66 285
14231.79 280
14232.91 285
14234.04 238
14235.17 254
14236.30 304
14237.42 308
14238.55 281
14239.68 234
14240.81 258
14241.93 279
14243.06 309
14244.19 277
14245.32 312
14246.44 275
14247.57 277
14248.70 292
14249.83 281
14250.95 291
14252.08 271
14253.21 293
14254.34 283
14255.47 270
14256.59 290
14257.72 345
14258.85 307
14259.98 279
14261.11 268
14262.24 281
14263.36 278
14264.49 317
14265.62 326
14266.75 289
14267.88 269
14269.01 273
14270.14 252
14271.26 264
14272.39 291
14273.52 236
14274.65 268
14275.78 267
14276.91 264
14278.04 225
14279.17 287
14280.30 291
14281.42 278
14282.55 260
14283.68 270
14284.81 256
14285.94 257
14287.07 254
14288.20 251
14289.33 291
14290.46 263
14291.59 253
14292.72 288
14293.85 256
14294.98 302
14296.11 270
14297.24 269
14298.37 270
14299.50 265
14300.63 251
14301.76 307
14302.89 314
14304.02 270
14305.15 223
14306.28 257
14307.41 262
14308.54 266
14309.67 260
14310.80 258
14311.93 254
14313.06 276
14314.19 300
14315.32 275
14316.45 229
14317.58 241
14318.71 256
14319.84 309
14320.97 299
14322.10 244
14323.23 268
14324.36 242
14325.49 218
14326.63 221
14327.76 225
14328.89 241
14330.02 271
14331.15 269
14332.28 256
14333.41 229
14334.54 263
14335.67 245
14336.81 247
14337.94 233
14339.07 251
14340.20 224
14341.33 238
14342.46 282
14343.59 261
14344.73 208
14345.86 240
14346.99 278
14348.12 288
14349.25 274
14350.38 262
14351.52 237
14352.65 242
14353.78 263
14354.91 231
14356.04 243
14357.18 263
14358.31 258
14359.44 212
14360.57 214
14361.71 251
14362.84 249
14363.97 245
14365.10 216
14366.24 232
14367.37 248
14368.50 254
14369.63 250
14370.77 233
14371.90 236
14373.03 249
14374.16 264
14375.30 263
14376.43 246
14377.56 227
14378.70 240
14379.83 238
14380.96 243
14382.09 204
14383.23 257
14384.36 233
14385.49 239
14386.63 255
14387.76 239
14388.89 261
14390.03 245
14391.16 214
14392.29 233
14393.43 253
14394.56 234
14395.70 246
14396.83 246
14397.96 275
14399.10 266
14400.23 228
14401.36 253
14402.50 240
14403.63 209
14404.77 259
14405.90 260
14407.03 262
14408.17 268
14409.30 280
14410.44 256
14411.57 245
14412.71 267
14413.84 274
14414.97 252
14416.11 257
14417.24 254
14418.38 238
14419.51 260
14420.65 281
14421.78 268
14422.92 262
14424.05 234
14425.19 272
14426.32 268
14427.46 244
14428.59 264
14429.73 271
14430.86 269
14432.00 283
14433.13 268
14434.27 280
14435.40 298
14436.54 273
14437.67 277
14438.81 306
14439.94 280
14441.08 262
14442.21 280
14443.35 290
14444.48 270
14445.62 304
14446.76 251
14447.89 257
14449.03 272
14450.16 278
14451.30 269
14452.43 289
14453.57 278
14454.71 301
14455.84 291
14456.98 289
14458.11 245
14459.25 252
14460.39 270
14461.52 279
14462.66 295
14463.80 276
14464.93 321
14466.07 296
14467.20 329
14468.34 315
14469.48 336
14470.61 296
14471.75 312
14472.89 314
14474.02 281
14475.16 349
14476.30 306
14477.43 340
14478.57 333
14479.71 374
14480.85 385
14481.98 334
14483.12 311
14484.26 350
14485.39 329
14486.53 350
14487.67 338
14488.81 342
14489.94 347
14491.08 358
14492.22 364
14493.36 349
14494.49 305
14495.63 313
14496.77 287
14497.91 320
14499.04 361
14500.18 326
14501.32 315
14502.46 299
14503.59 336
14504.73 339
14505.87 308
14507.01 288
14508.15 280
14509.28 302
14510.42 288
14511.56 267
14512.70 292
14513.84 309
14514.98 294
14516.11 299
14517.25 262
14518.39 282
14519.53 316
14520.67 301
14521.81 248
14522.95 239
14524.08 285
14525.22 268
14526.36 242
14527.50 246
14528.64 243
14529.78 242
14530.92 236
14532.06 246
14533.20 249
14534.33 247
14535.47 300
14536.61 282
14537.75 238
14538.89 269
14540.03 270
14541.17 267
14542.31 248
14543.45 242
14544.59 278
14545.73 254
14546.87 260
14548.01 255
14549.15 248
14550.29 247
14551.43 280
14552.57 292
14553.71 283
14554.85 255
14555.99 222
14557.13 228
14558.27 250
14559.41 269
14560.55 279
14561.69 252
14562.83 258
14563.97 289
14565.11 262
14566.25 269
14567.39 308
14568.53 259
14569.67 289
14570.81 238
14571.95 264
14573.09 283
14574.23 251
14575.37 283
14576.51 271
14577.65 249
14578.79 277
14579.94 276
14581.08 295
14582.22 264
14583.36 275
14584.50 306
14585.64 290
14586.78 318
14587.92 271
14589.06 276
14590.21 287
14591.35 271
14592.49 270
14593.63 276
14594.77 258
14595.91 271
14597.05 281
14598.20 294
14599.34 287
14600.48 273
14601.62 274
14602.76 257
14603.90 286
14605.05 289
14606.19 309
14607.33 288
14608.47 291
14609.61 300
14610.76 293
14611.90 353
14613.04 311
14614.18 293
14615.32 305
14616.47 293
14617.61 281
14618.75 303
14619.89 275
14621.04 304
14622.18 308
14623.32 338
14624.46 344
14625.61 337
14626.75 304
14627.89 284
14629.04 328
14630.18 340
14631.32 336
14632.46 316
14633.61 308
14634.75 317
14635.89 327
14637.04 307
14638.18 339
14639.32 340
14640.47 380
14641.61 364
14642.75 394
14643.90 360
14645.04 381
14646.18 342
14647.33 330
14648.47 310
14649.61 338
14650.76 381
14651.90 372
14653.05 343
14654.19 297
14655.33 305
14656.48 303
14657.62 316
14658.76 303
14659.91 340
14661.05 313
14662.20 287
14663.34 295
14664.49 298
14665.63 242
14666.77 277
14667.92 289
14669.06 318
14670.21 270
14671.35 264
14672.50 285
14673.64 278
14674.79 259
14675.93 239
14677.07 251
14678.22 299
14679.36 288
14680.51 262
14681.65 253
14682.80 215
14683.94 238
14685.09 303
14686.23 253
14687.38 273
14688.52 274
14689.67 275
14690.81 252
14691.96 239
14693.10 252
14694.25 280
14695.40 259
14696.54 249
14697.69 247
14698.83 218
14699.98 275
14701.12 225
14702.27 246
14703.41 223
14704.56 228
14705.71 229
14706.85 257
14708.00 264
14709.14 249
14710.29 266
14711.44 268
14712.58 293
14713.73 258
14714.87 257
14716.02 262
14717.17 269
14718.31 251
14719.46 240
14720.61 251
14721.75 272
14722.90 245
14724.05 264
14725.19 267
14726.34 239
14727.49 222
14728.63 227
14729.78 223
14730.93 254
14732.07 244
14733.22 272
14734.37 256
14735.51 285
14736.66 279
14737.81 253
14738.95 259
14740.10 253
14741.25 246
14742.40 235
14743.54 233
14744.69 262
14745.84 290
14746.99 302
14748.13 235
14749.28 254
14750.43 246
14751.58 245
14752.72 266
14753.87 274
14755.02 268
14756.17 264
14757.31 249
14758.46 266
14759.61 264
14760.76 236
14761.91 244
14763.05 228
14764.20 226
14765.35 237
14766.50 244
14767.65 293
14768.80 293
14769.94 268
14771.09 238
14772.24 247
14773.39 268
14774.54 251
14775.69 286
14776.83 268
14777.98 288
14779.13 293
14780.28 290
14781.43 244
14782.58 263
14783.73 273
14784.88 282
14786.03 247
14787.17 226
14788.32 254
14789.47 266
14790.62 252
14791.77 270
14792.92 246
14794.07 303
14795.22 306
14796.37 277
14797.52 294
14798.67 305
14799.82 272
14800.97 322
14802.12 309
14803.26 294
14804.41 304
14805.56 311
14806.71 293
14807.86 282
14809.01 319
14810.16 354
14811.31 291
14812.46 315
14813.61 319
14814.76 334
14815.91 329
14817.06 291
14818.21 316
14819.36 328
14820.51 328
14821.66 313
14822.82 311
14823.97 348
14825.12 352
14826.27 292
14827.42 262
14828.57 344
14829.72 309
14830.87 322
14832.02 280
14833.17 279
14834.32 293
14835.47 281
14836.62 276
14837.77 258
14838.93 245
14840.08 264
14841.23 236
14842.38 222
14843.53 221
14844.68 264
14845.83 263
14846.98 280
14848.14 242
14849.29 209
14850.44 237
14851.59 218
14852.74 261
14853.89 263
14855.04 225
14856.20 173
14857.35 210
14858.50 213
14859.65 185
14860.80 231
14861.96 250
14863.11 225
14864.26 226
14865.41 258
14866.56 235
14867.72 192
14868.87 227
14870.02 211
14871.17 263
14872.32 238
14873.48 223
14874.63 242
14875.78 198
14876.93 229
14878.09 245
14879.24 204
14880.39 208
14881.54 239
14882.70 245
14883.85 250
14885.00 243
14886.16 223
14887.31 247
14888.46 209
14889.61 236
14890.77 247
14891.92 242
14893.07 218
14894.23 218
14895.38 233
14896.53 204
14897.69 233
14898.84 213
14899.99 222
14901.15 198
14902.30 232
14903.45 223
14904.61 186
14905.76 234
14906.91 234
14908.07 208
14909.22 213
14910.38 201
14911.53 224
14912.68 216
14913.84 239
14914.99 197
14916.15 190
14917.30 229
14918.45 209
14919.61 209
14920.76 203
14921.92 203
14923.07 221
14924.22 220
14925.38 203
14926.53 228
14927.69 227
14928.84 210
14930.00 228
14931.15 225
14932.31 201
14933.46 214
14934.62 242
14935.77 252
14936.93 231
14938.08 214
14939.24 223
14940.39 233
14941.55 221
14942.70 235
14943.86 194
14945.01 196
14946.17 229
14947.32 217
14948.48 199
14949.63 215
14950.79 229
14951.94 239
14953.10 228
14954.25 215
14955.41 221
14956.56 232
14957.72 185
14958.88 180
14960.03 251
14961.19 226
14962.34 185
14963.50 223
14964.65 226
14965.81 187
14966.97 208
14968.12 231
14969.28 221
14970.43 218
14971.59 213
14972.75 186
14973.90 215
14975.06 232
14976.22 200
14977.37 184
14978.53 214
14979.69 220
14980.84 200
14982.00 168
14983.16 207
14984.31 232
14985.47 203
14986.63 189
14987.78 198
14988.94 182
14990.10 176
14991.25 200
14992.41 193
14993.57 177
14994.72 186
14995.88 226
14997.04 180
14998.20 208
14999.35 179
15000.51 203
15001.67 209
15002.82 240
15003.98 151
15005.14 146
15006.30 173
15007.45 192
15008.61 202
15009.77 157
15010.93 195
15012.09 192
15013.24 213
15014.40 188
15015.56 186
15016.72 223
15017.87 222
15019.03 196
15020.19 193
15021.35 177
15022.51 205
15023.67 183
15024.82 177
15025.98 201
15027.14 223
15028.30 225
15029.46 222
15030.62 218
15031.77 211
15032.93 196
15034.09 208
15035.25 195
15036.41 200
15037.57 182
15038.73 189
15039.88 185
15041.04 191
15042.20 177
15043.36 163
15044.52 191
15045.68 217
15046.84 184
15048.00 201
15049.16 171
15050.32 168
15051.47 190
15052.63 177
15053.79 188
15054.95 176
15056.11 176
15057.27 163
15058.43 150
15059.59 176
15060.75 176
15061.91 190
15063.07 207
15064.23 173
15065.39 196
15066.55 204
15067.71 190
15068.87 172
15070.03 196
15071.19 195
15072.35 171
15073.51 179
15074.67 153
15075.83 169
15076.99 182
15078.15 182
15079.31 190
15080.47 197
15081.63 200
15082.79 171
15083.95 196
15085.11 158
15086.27 216
15087.43 214
15088.59 187
15089.76 177
15090.92 176
15092.08 178
15093.24 199
15094.40 200
15095.56 155
15096.72 169
15097.88 185
15099.04 185
15100.20 222
15101.37 205
15102.53 199
15103.69 199
15104.85 189
15106.01 192
15107.17 163
15108.33 172
15109.50 168
15110.66 195
15111.82 181
15112.98 179
15114.14 198
15115.30 184
15116.47 221
15117.63 204
15118.79 200
15119.95 194
15121.11 176
15122.27 174
15123.44 202
15124.60 225
15125.76 206
15126.92 199
15128.09 189
15129.25 211
15130.41 196
15131.57 171
15132.73 205
15133.90 191
15135.06 204
15136.22 204
15137.38 181
15138.55 193
15139.71 207
15140.87 212
15142.04 180
15143.20 153
15144.36 179
15145.52 180
15146.69 192
15147.85 209
15149.01 179
15150.18 179
15151.34 195
15152.50 180
15153.67 200
15154.83 206
15155.99 155
15157.16 177
15158.32 184
15159.48 181
15160.65 174
15161.81 199
15162.97 193
15164.14 181
15165.30 195
15166.46 200
15167.63 209
15168.79 188
15169.95 191
15171.12 200
15172.28 174
15173.45 211
15174.61 192
15175.77 178
15176.94 195
15178.10 196
15179.27 171
15180.43 186
15181.60 215
15182.76 170
15183.92 177
15185.09 220
15186.25 187
15187.42 176
15188.58 157
15189.75 191
15190.91 211
15192.08 216
15193.24 199
15194.41 204
15195.57 176
15196.74 172
15197.90 203
15199.07 203
15200.23 186
15201.40 220
15202.56 226
15203.73 178
15204.89 190
15206.06 174
15207.22 182
15208.39 193
15209.55 204
15210.72 183
15211.88 180
15213.05 206
15214.21 200
15215.38 220
15216.54 208
15217.71 231
15218.88 198
15220.04 204
15221.21 223
15222.37 191
15223.54 197
15224.71 210
15225.87 196
15227.04 194
15228.20 214
15229.37 202
15230.54 208
15231.70 211
15232.87 205
15234.03 203
15235.20 224
15236.37 200
15237.53 217
15238.70 202
15239.87 192
15241.03 202
15242.20 210
15243.37 220
15244.53 183
15245.70 196
15246.87 197
15248.03 213
15249.20 169
15250.37 199
15251.53 215
15252.70 225
15253.87 203
15255.04 209
15256.20 177
15257.37 202
15258.54 201
15259.70 203
15260.87 176
15262.04 194
15263.21 217
15264.37 225
15265.54 193
15266.71 176
15267.88 187
15269.04 176
15270.21 152
15271.38 171
15272.55 175
15273.72 169
15274.88 180
15276.05 191
15277.22 170
15278.39 152
15279.56 185
15280.72 168
15281.89 169
15283.06 157
15284.23 167
15285.40 172
15286.56 179
15287.73 171
15288.90 201
15290.07 194
15291.24 178
15292.41 187
15293.58 175
15294.74 174
15295.91 178
15297.08 161
15298.25 172
15299.42 170
15300.59 153
15301.76 180
15302.93 191
15304.09 199
15305.26 200
15306.43 199
15307.60 196
15308.77 173
15309.94 193
15311.11 171
15312.28 174
15313.45 194
15314.62 165
15315.79 182
15316.96 173
15318.13 169
15319.30 167
15320.46 167
15321.63 164
15322.80 174
15323.97 176
15325.14 184
15326.31 176
15327.48 182
15328.65 189
15329.82 195
15330.99 186
15332.16 184
15333.33 166
15334.50 182
15335.67 247
15336.84 175
15338.01 192
15339.18 200
15340.36 187
15341.53 170
15342.70 175
15343.87 188
15345.04 203
15346.21 168
15347.38 189
15348.55 177
15349.72 174
15350.89 166
15352.06 177
15353.23 177
15354.40 184
15355.57 186
15356.75 169
15357.92 198
15359.09 182
15360.26 210
15361.43 179
15362.60 181
15363.77 177
15364.94 177
15366.11 187
15367.29 175
15368.46 163
15369.63 187
15370.80 168
15371.97 180
15373.14 187
15374.32 205
15375.49 169
15376.66 168
15377.83 166
15379.00 156
15380.17 149
15381.35 172
15382.52 164
15383.69 167
15384.86 173
15386.03 209
15387.21 176
15388.38 180
15389.55 169
15390.72 155
15391.90 175
15393.07 178
15394.24 152
15395.41 195
15396.59 192
15397.76 195
15398.93 168
15400.10 160
15401.28 194
15402.45 231
15403.62 182
15404.79 192
15405.97 196
15407.14 186
15408.31 216
15409.49 171
15410.66 187
15411.83 150
15413.01 160
15414.18 187
15415.35 186
15416.53 165
15417.70 177
15418.87 158
15420.05 173
15421.22 166
15422.39 177
15423.57 185
15424.74 198
15425.91 201
15427.09 185
15428.26 161
15429.43 133
15430.61 150
15431.78 181
15432.96 200
15434.13 161
15435.30 174
15436.48 180
15437.65 167
15438.83 174
15440.00 201
15441.17 147
15442.35 154
15443.52 176
15444.70 162
15445.87 183
15447.05 174
15448.22 178
15449.40 168
15450.57 199
15451.75 176
15452.92 179
15454.09 146
15455.27 159
15456.44 145
15457.62 155
15458.79 173
15459.97 161
15461.14 198
15462.32 179
15463.49 168
15464.67 166
15465.84 172
15467.02 184
15468.19 204
15469.37 152
15470.55 175
15471.72 227
15472.90 188
15474.07 188
15475.25 187
15476.42 151
15477.60 174
15478.77 181
15479.95 160
15481.13 192
15482.30 191
15483.48 190
15484.65 154
15485.83 174
15487.00 200
15488.18 171
15489.36 152
15490.53 170
15491.71 153
15492.89 198
15494.06 199
15495.24 170
15496.41 180
15497.59 177
15498.77 165
15499.94 186
15501.12 175
15502.30 182
15503.47 183
15504.65 179
15505.83 177
15507.00 159
15508.18 161
15509.36 184
15510.53 184
15511.71 162
15512.89 191
15514.06 141
15515.24 150
15516.42 134
15517.60 150
15518.77 210
15519.95 194
15521.13 182
15522.30 177
15523.48 186
15524.66 186
15525.84 190
15527.01 125
15528.19 170
15529.37 171
15530.55 189
15531.73 198
15532.90 201
15534.08 160
15535.26 161
15536.44 188
15537.61 165
15538.79 168
15539.97 175
15541.15 164
15542.33 176
15543.50 167
15544.68 173
15545.86 152
15547.04 151
15548.22 193
15549.40 184
15550.57 165
15551.75 168
15552.93 159
15554.11 157
15555.29 190
15556.47 168
15557.65 185
15558.82 172
15560.00 175
15561.18 184
15562.36 164
15563.54 174
15564.72 177
15565.90 187
15567.08 188
15568.26 186
15569.43 184
15570.61 209
15571.79 202
15572.97 189
15574.15 171
15575.33 165
15576.51 197
15577.69 202
15578.87 216
15580.05 198
15581.23 168
15582.41 193
15583.59 171
15584.77 194
15585.95 187
15587.13 187
15588.31 199
15589.49 172
15590.67 194
15591.85 199
15593.03 161
15594.21 161
15595.39 178
15596.57 199
15597.75 182
15598.93 156
15600.11 178
15601.29 171
15602.47 196
15603.65 199
15604.83 223
15606.01 179
15607.19 172
15608.37 192
15609.55 187
15610.73 187
15611.91 170
15613.09 180
15614.27 165
15615.45 194
15616.64 222
15617.82 220
15619.00 184
15620.18 209
15621.36 211
15622.54 219
15623.72 209
15624.90 231
15626.08 222
15627.27 189
15628.45 198
15629.63 199
15630.81 199
15631.99 225
15633.17 248
15634.35 206
15635.54 210
15636.72 203
15637.90 191
15639.08 216
15640.26 223
15641.45 230
15642.63 202
15643.81 203
15644.99 234
15646.17 244
15647.36 239
15648.54 243
15649.72 246
15650.90 229
15652.08 243
15653.27 201
15654.45 213
15655.63 217
15656.81 229
15658.00 225
15659.18 281
15660.36 250
15661.54 226
15662.73 255
15663.91 262
15665.09 275
15666.27 256
15667.46 207
15668.64 248
15669.82 240
15671.01 252
15672.19 242
15673.37 221
15674.56 243
15675.74 212
15676.92 229
15678.10 253
15679.29 207
15680.47 227
15681.65 245
15682.84 232
15684.02 235
15685.21 231
15686.39 211
15687.57 226
15688.76 216
15689.94 262
15691.12 268
15692.31 197
15693.49 222
15694.67 186
15695.86 181
15697.04 218
15698.23 205
15699.41 218
15700.59 225
15701.78 194
15702.96 227
15704.15 175
15705.33 229
15706.52 253
15707.70 234
15708.88 204
15710.07 217
15711.25 246
15712.44 230
15713.62 226
15714.81 236
15715.99 205
15717.18 241
15718.36 245
15719.55 218
15720.73 224
15721.92 262
15723.10 277
15724.29 242
15725.47 253
15726.66 241
15727.84 231
15729.03 224
15730.21 223
15731.40 278
15732.58 247
15733.77 241
15734.95 267
15736.14 241
15737.32 210
15738.51 256
15739.69 229
15740.88 224
15742.07 205
15743.25 241
15744.44 251
15745.62 251
15746.81 266
15747.99 258
15749.18 242
15750.37 258
15751.55 235
15752.74 252
15753.93 258
15755.11 272
15756.30 245
15757.48 260
15758.67 281
15759.86 246
15761.04 227
15762.23 255
15763.42 255
15764.60 248
15765.79 272
15766.98 242
15768.16 242
15769.35 243
15770.54 245
15771.72 275
15772.91 254
15774.10 216
15775.28 242
15776.47 258
15777.66 221
15778.84 238
15780.03 220
15781.22 239
15782.41 246
15783.59 241
15784.78 243
15785.97 232
15787.15 260
15788.34 244
15789.53 242
15790.72 247
15791.90 222
15793.09 219
15794.28 245
15795.47 215
15796.65 220
15797.84 253
15799.03 222
15800.22 209
15801.41 256
15802.59 196
15803.78 231
15804.97 234
15806.16 216
15807.35 226
15808.53 225
15809.72 213
15810.91 194
15812.10 220
15813.29 222
15814.48 235
15815.66 222
15816.85 218
15818.04 213
15819.23 237
15820.42 216
15821.61 186
15822.80 202
15823.98 191
15825.17 208
15826.36 195
15827.55 191
15828.74 182
15829.93 195
15831.12 194
15832.31 187
15833.50 213
15834.69 216
15835.87 223
15837.06 195
15838.25 196
15839.44 204
15840.63 201
15841.82 204
15843.01 201
15844.20 216
15845.39 223
15846.58 206
15847.77 219
15848.96 212
15850.15 213
15851.34 200
15852.53 198
15853.72 216
15854.91 199
15856.10 220
15857.29 194
15858.48 195
15859.67 172
15860.86 218
15862.05 204
15863.24 181
15864.43 195
15865.62 203
15866.81 242
15868.00 249
15869.19 234
15870.38 214
15871.57 216
15872.76 218
15873.95 213
15875.14 195
15876.33 208
15877.52 195
15878.72 180
15879.91 191
15881.10 197
15882.29 205
15883.48 179
15884.67 183
15885.86 208
15887.05 202
15888.24 189
15889.43 199
15890.63 221
15891.82 207
15893.01 191
15894.20 209
15895.39 208
15896.58 217
15897.77 181
15898.97 216
15900.16 202
15901.35 215
15902.54 196
15903.73 182
15904.92 215
15906.12 224
15907.31 217
15908.50 227
15909.69 215
15910.88 228
15912.08 195
15913.27 205
15914.46 225
15915.65 200
15916.85 188
15918.04 203
15919.23 205
15920.42 219
15921.61 180
15922.81 179
15924.00 208
15925.19 222
15926.38 239
15927.58 229
15928.77 185
15929.96 190
15931.16 229
15932.35 192
15933.54 187
15934.73 208
15935.93 231
15937.12 262
15938.31 219
15939.51 189
15940.70 202
15941.89 223
15943.09 232
15944.28 216
15945.47 231
15946.67 243
15947.86 212
15949.05 190
15950.25 183
15951.44 220
15952.63 179
15953.83 204
15955.02 195
15956.21 178
15957.41 203
15958.60 222
15959.80 220
15960.99 199
15962.18 181
15963.38 196
15964.57 180
15965.77 191
15966.96 167
15968.15 183
15969.35 179
15970.54 208
15971.74 163
15972.93 179
15974.13 168
15975.32 169
15976.51 170
15977.71 195
15978.90 197
15980.10 195
15981.29 187
15982.49 167
15983.68 172
15984.88 176
15986.07 186
15987.27 154
15988.46 163
15989.66 170
15990.85 202
15992.05 184
15993.24 169
15994.44 178
15995.63 197
15996.83 178
15998.02 162
15999.22 155
16000.41 164
16001.61 185
16002.80 172
16004.00 187
16005.20 196
16006.39 196
16007.59 155
16008.78 167
16009.98 149
16011.17 151
16012.37 173
16013.57 178
16014.76 160
16015.96 143
16017.15 163
16018.35 160
16019.55 160
16020.74 174
16021.94 180
16023.13 178
16024.33 194
16025.53 190
16026.72 171
16027.92 152
16029.12 178
16030.31 171
16031.51 154
16032.71 182
16033.90 157
16035.10 189
16036.30 148
16037.49 146
16038.69 148
16039.89 182
16041.08 179
16042.28 181
16043.48 194
16044.67 175
16045.87 176
16047.07 171
16048.27 152
16049.46 153
16050.66 172
16051.86 170
16053.06 182
16054.25 170
16055.45 150
16056.65 185
16057.84 186
16059.04 146
16060.24 181
16061.44 148
16062.64 171
16063.83 133
16065.03 148
16066.23 167
16067.43 171
16068.62 168
16069.82 162
16071.02 159
16072.22 166
16073.42 192
16074.62 155
16075.81 150
16077.01 169
16078.21 171
16079.41 151
16080.61 147
16081.81 171
16083.00 183
16084.20 177
16085.40 178
16086.60 157
16087.80 140
16089.00 166
16090.20 153
16091.39 185
16092.59 159
16093.79 193
16094.99 159
16096.19 180
16097.39 151
16098.59 146
16099.79 132
16100.99 150
16102.19 160
16103.38 135
16104.58 171
16105.78 165
16106.98 165
16108.18 180
16109.38 147
16110.58 162
16111.78 160
16112.98 170
16114.18 157
16115.38 148
16116.58 157
16117.78 175
16118.98 142
16120.18 127
16121.38 162
16122.58 184
16123.78 154
16124.98 136
16126.18 154
16127.38 148
16128.58 149
16129.78 149
16130.98 169
16132.18 161
16133.38 157
16134.58 154
16135.78 138
16136.98 144
16138.18 150
16139.38 177
16140.58 139
16141.78 130
16142.98 134
16144.19 177
16145.39 149
16146.59 146
16147.79 158
16148.99 156
16150.19 146
16151.39 142
16152.59 161
16153.79 163
16154.99 159
16156.20 144
16157.40 167
16158.60 188
16159.80 161
16161.00 147
16162.20 145
16163.40 144
16164.61 163
16165.81 187
16167.01 166
16168.21 162
16169.41 176
16170.61 161
16171.82 175
16173.02 154
16174.22 166
16175.42 152
16176.62 141
16177.82 179
16179.03 194
16180.23 183
16181.43 144
16182.63 155
16183.84 174
16185.04 141
16186.24 172
16187.44 168
16188.65 144
16189.85 180
16191.05 157
16192.25 170
16193.46 162
16194.66 159
16195.86 156
16197.06 170
16198.27 158
16199.47 153
16200.67 181
16201.87 169
16203.08 149
16204.28 141
16205.48 148
16206.69 174
16207.89 169
16209.09 174
16210.30 172
16211.50 150
16212.70 181
16213.91 158
16215.11 159
16216.31 172
16217.52 155
16218.72 173
16219.92 177
16221.13 178
16222.33 175
16223.53 193
16224.74 188
16225.94 161
16227.15 169
16228.35 156
16229.55 159
16230.76 178
16231.96 185
16233.17 183
16234.37 151
16235.57 168
16236.78 139
16237.98 139
16239.19 186
16240.39 192
16241.60 187
16242.80 172
16244.00 154
16245.21 148
16246.41 174
16247.62 186
16248.82 187
16250.03 173
16251.23 179
16252.44 193
16253.64 157
16254.85 133
16256.05 184
16257.26 202
16258.46 198
16259.67 166
16260.87 179
16262.08 170
16263.28 167
16264.49 177
16265.69 161
16266.90 157
16268.10 200
16269.31 193
16270.51 189
16271.72 169
16272.93 196
16274.13 192
16275.34 170
16276.54 192
16277.75 180
16278.95 185
16280.16 182
16281.37 187
16282.57 201
16283.78 201
16284.98 189
16286.19 179
16287.40 161
16288.60 176
16289.81 200
16291.01 156
16292.22 215
16293.43 194
16294.63 187
16295.84 207
16297.05 198
16298.25 178
16299.46 199
16300.67 199
16301.87 178
16303.08 187
16304.29 204
16305.49 193
16306.70 211
16307.91 222
16309.11 208
16310.32 212
16311.53 185
16312.73 216
16313.94 217
16315.15 185
16316.36 209
16317.56 206
16318.77 237
16319.98 220
16321.19 201
16322.39 233
16323.60 202
16324.81 189
16326.02 200
16327.22 191
16328.43 199
16329.64 194
16330.85 211
16332.05 175
16333.26 173
16334.47 152
16335.68 188
16336.88 166
16338.09 178
16339.30 178
16340.51 205
16341.72 183
16342.93 156
16344.13 186
16345.34 168
16346.55 197
16347.76 192
16348.97 186
16350.18 183
16351.38 188
16352.59 161
16353.80 155
16355.01 164
16356.22 164
16357.43 169
16358.64 161
16359.84 143
16361.05 143
16362.26 144
16363.47 163
16364.68 156
16365.89 163
16367.10 179
16368.31 185
16369.52 189
16370.73 159
16371.93 137
16373.14 162
16374.35 196
16375.56 157
16376.77 137
16377.98 175
16379.19 165
16380.40 162
16381.61 143
16382.82 176
16384.03 152
16385.24 172
16386.45 164
16387.66 153
16388.87 156
16390.08 182
16391.29 149
16392.50 156
16393.71 157
16394.92 172
16396.13 160
16397.34 164
16398.55 172
16399.76 162
16400.97 134
16402.18 148
16403.39 180
16404.60 141
16405.81 162
16407.02 187
16408.23 196
16409.44 156
16410.65 163
16411.86 168
16413.08 183
16414.29 171
16415.50 149
16416.71 156
16417.92 159
16419.13 156
16420.34 146
16421.55 158
16422.76 158
16423.97 177
16425.19 150
16426.40 185
16427.61 148
16428.82 175
16430.03 165
16431.24 179
16432.45 154
16433.67 157
16434.88 147
16436.09 133
16437.30 154
16438.51 150
16439.72 162
16440.94 173
16442.15 166
16443.36 180
16444.57 147
16445.78 153
16446.99 160
16448.21 169
16449.42 164
16450.63 170
16451.84 163
16453.06 163
16454.27 170
16455.48 163
16456.69 155
16457.90 190
16459.12 146
16460.33 128
16461.54 147
16462.75 160
16463.97 155
16465.18 162
16466.39 157
16467.61 133
16468.82 159
16470.03 142
16471.24 149
16472.46 140
16473.67 130
16474.88 129
16476.10 158
16477.31 171
16478.52 177
16479.74 143
16480.95 152
16482.16 134
16483.38 133
16484.59 141
16485.80 115
16487.02 155
16488.23 147
16489.44 128
16490.66 126
16491.87 137
16493.08 146
16494.30 155
16495.51 130
16496.73 144
16497.94 161
16499.15 157
16500.37 139
16501.58 129
16502.80 154
16504.01 142
16505.22 156
16506.44 192
16507.65 153
16508.87 163
16510.08 147
16511.30 137
16512.51 146
16513.72 135
16514.94 159
16516.15 130
16517.37 132
16518.58 156
16519.80 133
16521.01 123
16522.23 157
16523.44 122
16524.66 151
16525.87 136
16527.09 122
16528.30 153
16529.52 133
16530.73 147
16531.95 169
16533.16 114
16534.38 121
16535.59 146
16536.81 131
16538.02 137
16539.24 124
16540.45 141
16541.67 148
16542.89 144
16544.10 159
16545.32 148
16546.53 134
16547.75 136
16548.96 117
16550.18 130
16551.40 173
16552.61 156
16553.83 131
16555.04 131
16556.26 124
16557.48 147
16558.69 147
16559.91 130
16561.12 143
16562.34 160
16563.56 153
16564.77 142
16565.99 145
16567.21 179
16568.42 134
16569.64 139
16570.86 131
16572.07 132
16573.29 138
16574.51 166
16575.72 130
16576.94 168
16578.16 125
16579.37 130
16580.59 168
16581.81 126
16583.02 130
16584.24 143
16585.46 147
16586.68 132
16587.89 135
16589.11 134
16590.33 155
16591.54 154
16592.76 162
16593.98 124
16595.20 127
16596.41 148
16597.63 165
16598.85 134
16600.07 142
16601.29 124
16602.50 139
16603.72 155
16604.94 125
16606.16 155
16607.37 142
16608.59 153
16609.81 121
16611.03 138
16612.25 136
16613.46 121
16614.68 134
16615.90 160
16617.12 137
16618.34 121
16619.56 166
16620.77 161
16621.99 155
16623.21 158
16624.43 157
16625.65 130
16626.87 126
16628.09 151
16629.30 135
16630.52 126
16631.74 151
16632.96 137
16634.18 160
16635.40 105
16636.62 123
16637.84 159
16639.06 147
16640.28 125
16641.49 135
16642.71 176
16643.93 132
16645.15 152
16646.37 142
16647.59 150
16648.81 138
16650.03 115
16651.25 147
16652.47 114
16653.69 122
16654.91 137
16656.13 147
16657.35 140
16658.57 125
16659.79 130
16661.01 144
16662.23 154
16663.45 143
16664.67 135
16665.89 150
16667.11 131
16668.33 137
16669.55 126
16670.77 133
16671.99 142
16673.21 162
16674.43 160
16675.65 129
16676.87 118
16678.09 136
16679.31 162
16680.53 124
16681.75 138
16682.97 131
16684.19 146
16685.42 121
16686.64 114
16687.86 124
16689.08 150
16690.30 157
16691.52 151
16692.74 136
16693.96 147
16695.18 154
16696.40 145
16697.63 133
16698.85 131
16700.07 140
16701.29 124
16702.51 115
16703.73 111
16704.95 138
16706.18 159
16707.40 153
16708.62 140
16709.84 150
16711.06 128
16712.28 126
16713.51 148
16714.73 148
16715.95 133
16717.17 137
16718.39 140
16719.62 156
16720.84 156
16722.06 133
16723.28 150
16724.50 130
16725.73 115
16726.95 122
16728.17 150
16729.39 112
16730.62 125
16731.84 127
16733.06 155
16734.28 157
16735.51 144
16736.73 137
16737.95 152
16739.18 134
16740.40 142
16741.62 124
16742.84 121
16744.07 115
16745.29 132
16746.51 153
16747.74 137
16748.96 138
16750.18 127
16751.41 158
16752.63 142
16753.85 112
16755.08 151
16756.30 151
16757.52 150
16758.75 132
16759.97 115
16761.19 136
16762.42 152
16763.64 144
16764.86 153
16766.09 130
16767.31 141
16768.54 141
16769.76 152
16770.98 139
16772.21 124
16773.43 121
16774.66 127
16775.88 139
16777.10 149
16778.33 126
16779.55 134
16780.78 107
16782.00 121
16783.22 137
16784.45 136
16785.67 145
16786.90 102
16788.12 138
16789.35 129
16790.57 157
16791.80 132
16793.02 143
16794.25 166
16795.47 123
16796.70 127
16797.92 119
16799.15 126
16800.37 145
16801.60 116
16802.82 137
16804.05 125
16805.27 119
16806.50 124
16807.72 143
16808.95 131
16810.17 158
16811.40 151
16812.62 123
16813.85 129
16815.07 138
16816.30 154
16817.53 154
16818.75 160
16819.98 152
16821.20 124
16822.43 140
16823.65 147
16824.88 161
16826.11 154
16827.33 138
16828.56 143
16829.78 138
16831.01 159
16832.24 147
16833.46 133
16834.69 156
16835.92 140
16837.14 127
16838.37 141
16839.60 116
16840.82 137
16842.05 145
16843.27 151
16844.50 128
16845.73 142
16846.96 153
16848.18 151
16849.41 116
16850.64 140
16851.86 155
16853.09 144
16854.32 141
16855.54 163
16856.77 136
16858.00 153
16859.22 148
16860.45 147
16861.68 154
16862.91 161
16864.13 137
16865.36 123
16866.59 171
16867.82 157
16869.04 159
16870.27 136
16871.50 138
16872.73 171
16873.95 141
16875.18 150
16876.41 139
16877.64 170
16878.87 170
16880.09 148
16881.32 155
16882.55 171
16883.78 161
16885.01 144
16886.23 142
16887.46 148
16888.69 137
16889.92 161
16891.15 163
16892.38 149
16893.60 163
16894.83 189
16896.06 169
16897.29 155
16898.52 177
16899.75 156
16900.98 154
16902.20 167
16903.43 152
16904.66 163
16905.89 167
16907.12 154
16908.35 161
16909.58 164
16910.81 177
16912.04 159
16913.26 153
16914.49 130
16915.72 153
16916.95 156
16918.18 159
16919.41 148
16920.64 137
16921.87 130
16923.10 156
16924.33 134
16925.56 131
16926.79 133
16928.02 157
16929.25 141
16930.48 126
16931.71 120
16932.94 119
16934.17 122
16935.40 108
16936.63 121
16937.86 167
16939.09 178
16940.32 135
16941.55 135
16942.78 124
16944.01 148
16945.24 151
16946.47 152
16947.70 137
16948.93 137
16950.16 155
16951.39 138
16952.62 119
16953.85 122
16955.08 114
16956.31 144
16957.54 121
16958.77 131
16960.01 123
16961.24 151
16962.47 171
16963.70 134
16964.93 121
16966.16 134
16967.39 134
16968.62 141
16969.85 145
16971.08 145
16972.32 173
16973.55 139
16974.78 122
16976.01 114
16977.24 124
16978.47 150
16979.70 143
16980.94 109
16982.17 116
16983.40 119
16984.63 119
16985.86 133
16987.10 140
16988.33 128
16989.56 136
16990.79 137
16992.02 168
16993.26 154
16994.49 138
16995.72 149
16996.95 159
16998.18 153
16999.42 127
17000.65 126
17001.88 141
17003.11 150
17004.35 153
17005.58 140
17006.81 134
17008.04 142
17009.28 139
17010.51 124
17011.74 124
17012.97 141
17014.21 133
17015.44 124
17016.67 109
17017.91 131
17019.14 144
17020.37 131
17021.60 155
17022.84 161
17024.07 145
17025.30 132
17026.54 151
17027.77 122
17029.00 123
17030.24 122
17031.47 123
17032.70 113
17033.94 116
17035.17 136
17036.41 133
17037.64 146
17038.87 113
17040.11 138
17041.34 150
17042.57 145
17043.81 150
17045.04 138
17046.28 129
17047.51 121
17048.74 128
17049.98 145
17051.21 124
17052.45 131
17053.68 113
17054.92 126
17056.15 104
17057.38 113
17058.62 100
17059.85 122
17061.09 138
17062.32 113
17063.56 126
17064.79 139
17066.03 113
17067.26 124
17068.50 108
17069.73 130
17070.97 97
17072.20 130
17073.44 120
17074.67 129
17075.91 105
17077.14 111
17078.38 114
17079.61 130
17080.85 139
17082.08 143
17083.32 120
17084.55 128
17085.79 133
17087.02 138
17088.26 141
17089.49 135
17090.73 119
17091.97 135
17093.20 140
17094.44 142
17095.67 141
17096.91 123
17098.14 109
17099.38 130
17100.62 125
17101.85 127
17103.09 110
17104.32 116
17105.56 114
17106.80 105
17108.03 120
17109.27 135
17110.51 139
17111.74 128
17112.98 159
17114.21 113
17115.45 97
17116.69 121
17117.92 122
17119.16 116
17120.40 114
17121.63 90
17122.87 118
17124.11 147
17125.34 136
17126.58 116
17127.82 131
17129.06 114
17130.29 106
17131.53 112
17132.77 118
17134.00 113
17135.24 128
17136.48 135
17137.72 150
17138.95 124
17140.19 109
17141.43 126
17142.67 137
17143.90 135
17145.14 135
17146.38 130
17147.62 114
17148.85 113
17150.09 116
17151.33 128
17152.57 150
17153.80 124
17155.04 134
17156.28 111
17157.52 122
17158.76 112
17159.99 123
17161.23 96
17162.47 103
17163.71 89
17164.95 104
17166.19 120
17167.42 100
17168.66 118
17169.90 118
17171.14 107
17172.38 117
17173.62 136
17174.86 140
17176.09 157
17177.33 133
17178.57 111
17179.81 108
17181.05 102
17182.29 110
17183.53 117
17184.77 116
17186.01 128
17187.24 128
17188.48 152
17189.72 105
17190.96 118
17192.20 133
17193.44 127
17194.68 121
17195.92 122
17197.16 112
17198.40 118
17199.64 117
17200.88 104
17202.12 119
17203.36 116
17204.60 104
17205.84 108
17207.08 103
17208.32 115
17209.56 103
17210.80 114
17212.04 111
17213.28 108
17214.52 125
17215.76 144
17217.00 139
17218.24 119
17219.48 122
17220.72 119
17221.96 113
17223.20 106
17224.44 133
17225.68 116
17226.92 106
17228.16 122
17229.40 134
17230.64 159
17231.88 128
17233.12 101
17234.36 106
17235.60 130
17236.85 129
17238.09 178
17239.33 128
17240.57 110
17241.81 100
17243.05 118
17244.29 106
17245.53 113
17246.77 104
17248.02 119
17249.26 127
17250.50 117
17251.74 98
17252.98 131
17254.22 124
17255.46 114
17256.71 109
17257.95 105
17259.19 102
17260.43 120
17261.67 124
17262.91 124
17264.16 125
17265.40 114
17266.64 114
17267.88 127
17269.12 99
17270.37 103
17271.61 111
17272.85 124
17274.09 134
17275.34 123
17276.58 124
17277.82 95
17279.06 128
17280.30 109
17281.55 121
17282.79 107
17284.03 113
17285.27 101
17286.52 100
17287.76 109
17289.00 132
17290.25 120
17291.49 84
17292.73 116
17293.97 103
17295.22 107
17296.46 103
17297.70 96
17298.95 93
17300.19 105
17301.43 149
17302.68 126
17303.92 108
17305.16 117
17306.41 107
17307.65 107
17308.89 109
17310.14 88
17311.38 99
17312.62 101
17313.87 110
17315.11 103
17316.36 116
17317.60 89
17318.84 100
17320.09 125
17321.33 92
17322.58 75
17323.82 87
17325.06 111
17326.31 119
17327.55 108
17328.80 115
17330.04 111
17331.28 122
17332.53 134
17333.77 117
17335.02 122
17336.26 103
17337.51 94
17338.75 111
17340.00 101
17341.24 111
17342.48 93
17343.73 108
17344.97 140
17346.22 117
17347.46 98
17348.71 100
17349.95 101
17351.20 88
17352.44 113
17353.69 94
17354.93 110
17356.18 129
17357.42 123
17358.67 118
17359.92 112
17361.16 88
17362.41 88
17363.65 102
17364.90 132
17366.14 117
17367.39 94
17368.63 117
17369.88 116
17371.13 109
17372.37 117
17373.62 98
17374.86 91
17376.11 114
17377.35 124
17378.60 104
17379.85 109
17381.09 99
17382.34 107
17383.59 117
17384.83 118
17386.08 132
17387.32 125
17388.57 112
17389.82 101
17391.06 98
17392.31 125
17393.56 122
17394.80 124
17396.05 105
17397.30 106
17398.54 121
17399.79 102
17401.04 113
17402.28 96
17403.53 114
17404.78 126
17406.02 106
17407.27 102
17408.52 91
17409.77 112
17411.01 103
17412.26 105
17413.51 121
17414.75 90
17416.00 127
17417.25 99
17418.50 112
17419.74 96
17420.99 106
17422.24 126
17423.49 126
17424.73 94
17425.98 104
17427.23 94
17428.48 101
17429.73 92
17430.97 98
17432.22 96
17433.47 119
17434.72 106
17435.97 132
17437.21 100
17438.46 107
17439.71 105
17440.96 105
17442.21 96
17443.45 87
17444.70 103
17445.95 102
17447.20 104
17448.45 111
17449.70 133
17450.95 109
17452.19 100
17453.44 98
17454.69 96
17455.94 104
17457.19 93
17458.44 107
17459.69 93
17460.94 115
17462.19 107
17463.43 110
17464.68 106
17465.93 90
17467.18 109
17468.43 127
17469.68 126
17470.93 104
17472.18 116
17473.43 120
17474.68 116
17475.93 106
17477.18 116
17478.43 125
17479.68 107
17480.93 96
17482.18 104
17483.43 111
17484.68 105
17485.93 99
17487.17 107
17488.42 114
17489.67 103
17490.92 100
17492.18 115
17493.43 122
17494.68 82
17495.93 111
17497.18 103
17498.43 99
17499.68 111
17500.93 130
17502.18 113
17503.43 112
17504.68 107
17505.93 134
17507.18 142
17508.43 109
17509.68 125
17510.93 128
17512.18 126
17513.43 128
17514.68 114
17515.94 126
17517.19 133
17518.44 114
17519.69 114
17520.94 112
17522.19 104
17523.44 103
17524.69 103
17525.94 104
17527.20 132
17528.45 127
17529.70 121
17530.95 128
17532.20 120
17533.45 115
17534.70 130
17535.96 120
17537.21 122
17538.46 127
17539.71 105
17540.96 100
17542.22 106
17543.47 100
17544.72 116
17545.97 106
17547.22 111
17548.48 98
17549.73 111
17550.98 125
17552.23 120
17553.48 97
17554.74 101
17555.99 119
17557.24 130
17558.49 127
17559.75 101
17561.00 136
17562.25 120
17563.50 129
17564.76 97
17566.01 84
17567.26 139
17568.52 129
17569.77 92
17571.02 110
17572.27 135
17573.53 99
17574.78 107
17576.03 129
17577.29 122
17578.54 121
17579.79 125
17581.05 134
17582.30 120
17583.55 90
17584.81 120
17586.06 134
17587.31 107
17588.57 105
17589.82 112
17591.07 110
17592.33 109
17593.58 111
17594.83 100
17596.09 121
17597.34 120
17598.60 107
17599.85 119
17601.10 94
17602.36 123
17603.61 112
17604.87 110
17606.12 108
17607.37 116
17608.63 112
17609.88 92
17611.14 98
17612.39 122
17613.65 127
17614.90 132
17616.16 118
17617.41 103
17618.66 134
17619.92 127
17621.17 112
17622.43 98
17623.68 129
17624.94 115
17626.19 130
17627.45 109
17628.70 103
17629.96 107
17631.21 105
17632.47 123
17633.72 114
17634.98 115
17636.23 123
17637.49 103
17638.74 104
17640.00 137
17641.26 118
17642.51 109
17643.77 113
17645.02 106
17646.28 110
17647.53 118
17648.79 106
17650.04 102
17651.30 130
17652.56 113
17653.81 99
17655.07 117
17656.32 120
17657.58 116
17658.84 97
17660.09 127
17661.35 116
17662.60 112
17663.86 123
17665.12 105
17666.37 118
17667.63 131
17668.89 137
17670.14 134
17671.40 106
17672.66 130
17673.91 112
17675.17 107
17676.43 94
17677.68 95
17678.94 110
17680.20 109
17681.45 122
17682.71 128
17683.97 122
17685.22 136
17686.48 118
17687.74 108
17688.99 109
17690.25 86
17691.51 107
17692.77 101
17694.02 107
17695.28 107
17696.54 124
17697.80 102
17699.05 92
17700.31 118
17701.57 124
17702.83 95
17704.08 95
17705.34 114
17706.60 114
17707.86 117
17709.11 121
17710.37 131
17711.63 114
17712.89 107
17714.15 110
17715.40 98
17716.66 116
17717.92 117
17719.18 99
17720.44 102
17721.70 128
17722.95 124
17724.21 116
17725.47 116
17726.73 92
17727.99 113
17729.25 120
17730.51 117
17731.76 109
17733.02 131
17734.28 133
17735.54 94
17736.80 124
17738.06 117
17739.32 93
17740.58 113
17741.83 115
17743.09 116
17744.35 91
17745.61 108
17746.87 97
17748.13 115
17749.39 131
17750.65 128
17751.91 112
17753.17 130
17754.43 128
17755.69 114
17756.95 109
17758.21 101
17759.47 107
17760.73 97
17761.98 114
17763.24 115
17764.50 117
17765.76 107
17767.02 112
17768.28 91
17769.54 100
17770.80 114
17772.06 117
17773.32 110
17774.58 94
17775.84 128
17777.11 126
17778.37 129
17779.63 135
17780.89 123
17782.15 121
17783.41 121
17784.67 108
17785.93 116
17787.19 114
17788.45 105
17789.71 104
17790.97 100
17792.23 110
17793.49 138
17794.75 124
17796.01 121
17797.28 120
17798.54 97
17799.80 119
17801.06 116
17802.32 94
17803.58 119
17804.84 132
17806.10 113
17807.37 93
17808.63 106
17809.89 105
17811.15 118
17812.41 131
17813.67 124
17814.93 111
17816.20 120
17817.46 145
17818.72 118
17819.98 118
17821.24 124
17822.50 151
17823.77 122
17825.03 114
17826.29 102
17827.55 115
17828.81 105
17830.08 123
17831.34 112
17832.60 94
17833.86 121
17835.13 115
17836.39 132
17837.65 100
17838.91 94
17840.18 97
17841.44 106
17842.70 111
17843.96 88
17845.23 117
17846.49 128
17847.75 111
17849.01 105
17850.28 114
17851.54 118
17852.80 97
17854.07 108
17855.33 110
17856.59 109
17857.86 87
17859.12 103
17860.38 112
17861.65 121
17862.91 103
17864.17 95
17865.44 114
17866.70 105
17867.96 122
17869.23 112
17870.49 104
17871.75 109
17873.02 114
17874.28 112
17875.54 129
17876.81 114
17878.07 94
17879.34 109
17880.60 111
17881.86 106
17883.13 100
17884.39 107
17885.66 116
17886.92 115
17888.18 121
17889.45 92
17890.71 101
17891.98 115
17893.24 96
17894.51 108
17895.77 102
17897.04 121
17898.30 137
17899.56 100
17900.83 118
17902.09 118
17903.36 134
17904.62 109
17905.89 100
17907.15 121
17908.42 125
17909.68 101
17910.95 95
17912.21 92
17913.48 95
17914.74 99
17916.01 108
17917.27 111
17918.54 100
17919.80 88
17921.07 105
17922.34 103
17923.60 88
17924.87 103
17926.13 99
17927.40 98
17928.66 107
17929.93 83
17931.19 75
17932.46 120
17933.73 104
17934.99 100
17936.26 96
17937.52 104
17938.79 120
17940.06 103
17941.32 104
17942.59 124
17943.85 116
17945.12 94
17946.39 88
17947.65 113
17948.92 106
17950.19 113
17951.45 101
17952.72 118
17953.99 91
17955.25 118
17956.52 128
17957.79 104
17959.05 99
17960.32 98
17961.59 104
17962.85 103
17964.12 118
17965.39 96
17966.65 103
17967.92 107
17969.19 113
17970.45 96
17971.72 87
17972.99 100
17974.26 77
17975.52 83
17976.79 86
17978.06 94
17979.33 111
17980.59 87
17981.86 105
17983.13 109
17984.40 121
17985.66 111
17986.93 104
17988.20 102
17989.47 104
17990.73 104
17992.00 96
17993.27 89
17994.54 93
17995.81 93
17997.07 92
17998.34 112
17999.61 107
18000.88 132
18002.15 135
18003.42 87
18004.68 102
18005.95 119
18007.22 99
18008.49 114
18009.76 110
18011.03 115
18012.30 98
18013.56 118
18014.83 115
18016.10 101
18017.37 125
18018.64 99
18019.91 113
18021.18 112
18022.45 103
18023.71 96
18024.98 106
18026.25 131
18027.52 112
18028.79 117
18030.06 107
18031.33 110
18032.60 111
18033.87 133
18035.14 116
18036.41 112
18037.68 113
18038.95 107
18040.22 105
18041.49 95
18042.76 105
18044.02 104
18045.29 111
18046.56 93
18047.83 112
18049.10 118
18050.37 141
18051.64 91
18052.91 85
18054.18 119
18055.45 122
18056.72 119
18057.99 91
18059.27 97
18060.54 87
18061.81 114
18063.08 92
18064.35 71
18065.62 114
18066.89 99
18068.16 129
18069.43 121
18070.70 110
18071.97 127
18073.24 140
18074.51 144
18075.78 92
18077.05 95
18078.32 96
18079.60 119
18080.87 106
18082.14 97
18083.41 109
18084.68 118
18085.95 119
18087.22 119
18088.49 95
18089.77 94
18091.04 103
18092.31 136
18093.58 106
18094.85 99
18096.12 125
18097.39 131
18098.67 104
18099.94 84
18101.21 124
18102.48 101
18103.75 113
18105.02 79
18106.30 81
18107.57 101
18108.84 104
18110.11 118
18111.38 98
18112.66 104
18113.93 112
18115.20 116
18116.47 93
18117.75 103
18119.02 106
18120.29 112
18121.56 117
18122.84 100
18124.11 100
18125.38 129
18126.65 122
18127.93 109
18129.20 111
18130.47 115
18131.74 117
18133.02 101
18134.29 93
18135.56 118
18136.84 112
18138.11 105
18139.38 123
18140.66 112
18141.93 94
18143.20 116
18144.48 131
18145.75 131
18147.02 96
18148.30 102
18149.57 107
18150.84 110
18152.12 115
18153.39 92
18154.66 97
18155.94 140
18157.21 101
18158.48 102
18159.76 100
18161.03 120
18162.31 117
18163.58 102
18164.85 107
18166.13 131
18167.40 124
18168.68 126
18169.95 123
18171.22 113
18172.50 143
18173.77 117
18175.05 112
18176.32 113
18177.60 128
18178.87 94
18180.15 114
18181.42 110
18182.69 107
18183.97 99
18185.24 120
18186.52 91
18187.79 100
18189.07 118
18190.34 115
18191.62 100
18192.89 97
18194.17 116
18195.44 113
18196.72 104
18197.99 117
18199.27 131
18200.54 105
18201.82 106
18203.09 104
18204.37 121
18205.65 109
18206.92 115
18208.20 115
18209.47 108
18210.75 112
18212.02 96
18213.30 115
18214.57 133
18215.85 113
18217.13 104
18218.40 120
18219.68 118
18220.95 107
18222.23 116
18223.51 131
18224.78 141
18226.06 106
18227.33 125
18228.61 98
18229.89 110
18231.16 136
18232.44 97
18233.72 96
18234.99 98
18236.27 85
18237.55 110
18238.82 112
18240.10 93
18241.38 94
18242.65 122
18243.93 112
18245.21 98
18246.48 120
18247.76 101
18249.04 130
18250.31 112
18251.59 84
18252.87 96
18254.15 112
18255.42 102
18256.70 104
18257.98 96
18259.25 86
18260.53 111
18261.81 105
18263.09 119
18264.36 126
18265.64 123
18266.92 116
18268.20 96
18269.47 133
18270.75 119
18272.03 101
18273.31 120
18274.59 110
18275.86 93
18277.14 99
18278.42 105
18279.70 115
18280.98 129
18282.25 97
18283.53 126
18284.81 90
18286.09 95
18287.37 99
18288.64 87
18289.92 100
18291.20 90
18292.48 116
18293.76 134
18295.04 124
18296.32 118
18297.59 105
18298.87 101
18300.15 77
18301.43 107
18302.71 118
18303.99 102
18305.27 94
18306.55 110
18307.83 105
18309.10 120
18310.38 104
18311.66 110
18312.94 93
18314.22 95
18315.50 81
18316.78 124
18318.06 115
18319.34 119
18320.62 106
18321.90 106
18323.18 96
18324.46 98
18325.74 100
18327.02 121
18328.30 113
18329.58 113
18330.86 120
18332.14 94
18333.41 101
18334.69 105
18335.97 98
18337.25 111
18338.54 102
18339.82 105
18341.10 106
18342.38 105
18343.66 97
18344.94 118
18346.22 113
18347.50 120
18348.78 126
18350.06 95
18351.34 109
18352.62 112
18353.90 96
18355.18 114
18356.46 100
18357.74 100
18359.02 123
18360.30 108
18361.58 113
18362.87 101
18364.15 86
18365.43 117
18366.71 102
18367.99 109
18369.27 120
18370.55 105
18371.83 110
18373.11 108
18374.40 103
18375.68 114
18376.96 114
18378.24 122
18379.52 105
18380.80 123
18382.08 101
18383.37 96
18384.65 101
18385.93 68
18387.21 104
18388.49 116
18389.78 107
18391.06 97
18392.34 81
18393.62 106
18394.90 126
18396.19 119
18397.47 108
18398.75 103
18400.03 120
18401.31 108
18402.60 112
18403.88 106
18405.16 114
18406.44 109
18407.73 113
18409.01 103
18410.29 102
18411.57 102
18412.86 99
18414.14 96
18415.42 87
18416.71 110
18417.99 100
18419.27 132
18420.55 108
18421.84 116
18423.12 100
18424.40 101
18425.69 91
18426.97 98
18428.25 112
18429.54 98
18430.82 113
18432.10 151
18433.39 105
18434.67 99
18435.95 146
18437.24 119
18438.52 119
18439.80 111
18441.09 135
18442.37 104
18443.66 135
18444.94 98
18446.22 111
18447.51 101
18448.79 108
18450.08 92
18451.36 117
18452.64 103
18453.93 101
18455.21 131
18456.50 120
18457.78 117
18459.06 98
18460.35 114
18461.63 99
18462.92 114
18464.20 85
18465.49 90
18466.77 96
18468.06 115
18469.34 97
18470.63 114
18471.91 92
18473.19 111
18474.48 121
18475.76 122
18477.05 107
18478.33 114
18479.62 107
18480.90 119
18482.19 92
18483.47 114
18484.76 116
18486.05 115
18487.33 106
18488.62 104
18489.90 113
18491.19 115
18492.47 91
18493.76 115
18495.04 80
18496.33 99
18497.61 115
18498.90 122
18500.19 83
18501.47 92
18502.76 133
18504.04 99
18505.33 94
18506.62 109
18507.90 113
18509.19 104
18510.47 87
18511.76 105
18513.05 84
18514.33 115
18515.62 97
18516.90 99
18518.19 105
18519.48 110
18520.76 112
18522.05 105
18523.34 97
18524.62 98
18525.91 106
18527.20 104
18528.48 95
18529.77 102
18531.06 112
18532.34 114
18533.63 116
18534.92 105
18536.21 95
18537.49 107
18538.78 109
18540.07 96
18541.35 105
18542.64 99
18543.93 97
18545.22 102
18546.50 111
18547.79 102
18549.08 105
18550.37 117
18551.65 128
18552.94 125
18554.23 109
18555.52 113
18556.80 131
18558.09 108
18559.38 116
18560.67 90
18561.95 108
18563.24 125
18564.53 106
18565.82 97
18567.11 125
18568.39 98
18569.68 107
18570.97 103
18572.26 94
18573.55 115
18574.84 127
18576.12 143
18577.41 130
18578.70 96
18579.99 88
18581.28 113
18582.57 102
18583.86 107
18585.14 100
18586.43 115
18587.72 132
18589.01 127
18590.30 138
18591.59 96
18592.88 100
18594.17 138
18595.46 118
18596.74 113
18598.03 98
18599.32 115
18600.61 129
18601.90 114
18603.19 102
18604.48 137
18605.77 154
18607.06 142
18608.35 124
18609.64 135
18610.93 120
18612.22 154
18613.51 146
18614.80 128
18616.09 130
18617.38 122
18618.67 149
18619.96 132
18621.25 129
18622.54 137
18623.83 133
18625.12 132
18626.41 138
18627.70 124
18628.99 139
18630.28 132
18631.57 116
18632.86 115
18634.15 124
18635.44 124
18636.73 120
18638.02 102
18639.31 157
18640.60 115
18641.89 120
18643.18 122
18644.47 128
18645.76 128
18647.06 102
18648.35 132
18649.64 118
18650.93 88
18652.22 109
18653.51 132
18654.80 130
18656.09 104
18657.38 107
18658.68 102
18659.97 130
18661.26 124
18662.55 126
18663.84 110
18665.13 127
18666.42 126
18667.72 123
18669.01 133
18670.30 119
18671.59 101
18672.88 116
18674.17 107
18675.47 108
18676.76 107
18678.05 115
18679.34 105
18680.63 90
18681.93 104
18683.22 91
18684.51 108
18685.80 99
18687.09 124
18688.39 116
18689.68 98
18690.97 117
18692.26 141
18693.56 108
18694.85 119
18696.14 118
18697.43 135
18698.73 108
18700.02 104
18701.31 118
18702.60 112
18703.90 107
18705.19 114
18706.48 112
18707.78 116
18709.07 120
18710.36 114
18711.66 126
18712.95 118
18714.24 91
18715.54 107
18716.83 113
18718.12 104
18719.42 114
18720.71 111
18722.00 111
18723.30 96
18724.59 104
18725.88 102
18727.18 125
18728.47 133
18729.76 124
18731.06 104
18732.35 94
18733.65 120
18734.94 120
18736.23 136
18737.53 108
18738.82 103
18740.12 97
18741.41 110
18742.70 116
18744.00 108
18745.29 114
18746.59 96
18747.88 103
18749.18 107
18750.47 98
18751.76 99
18753.06 117
18754.35 118
18755.65 113
18756.94 87
18758.24 97
18759.53 94
18760.83 111
18762.12 113
18763.42 111
18764.71 128
18766.01 122
18767.30 98
18768.60 96
18769.89 100
18771.19 122
18772.48 109
18773.78 98
18775.07 102
18776.37 135
18777.66 109
18778.96 120
18780.25 105
18781.55 100
18782.85 111
18784.14 135
18785.44 105
18786.73 85
18788.03 105
18789.32 92
18790.62 138
18791.92 110
18793.21 90
18794.51 101
18795.80 116
18797.10 111
18798.40 97
18799.69 111
18800.99 104
18802.28 95
18803.58 113
18804.88 115
18806.17 111
18807.47 120
18808.77 95
18810.06 90
18811.36 105
18812.66 83
18813.95 119
18815.25 109
18816.55 101
18817.84 111
18819.14 100
18820.44 109
18821.73 98
18823.03 112
18824.33 98
18825.62 105
18826.92 103
18828.22 101
18829.52 101
18830.81 105
18832.11 96
18833.41 92
18834.71 104
18836.00 98
18837.30 108
18838.60 111
18839.90 108
18841.19 96
18842.49 99
18843.79 85
18845.09 95
18846.38 95
18847.68 106
18848.98 108
18850.28 114
18851.58 94
18852.87 102
18854.17 92
18855.47 91
18856.77 98
18858.07 109
18859.36 112
18860.66 110
18861.96 138
18863.26 126
18864.56 109
18865.86 98
18867.15 118
18868.45 90
18869.75 93
18871.05 102
18872.35 101
18873.65 90
18874.95 110
18876.24 89
18877.54 97
18878.84 99
18880.14 113
18881.44 122
18882.74 104
18884.04 95
18885.34 102
18886.64 105
18887.94 121
18889.24 99
18890.53 106
18891.83 108
18893.13 103
18894.43 92
18895.73 102
18897.03 107
18898.33 127
18899.63 123
18900.93 93
18902.23 120
18903.53 126
18904.83 99
18906.13 100
18907.43 104
18908.73 108
18910.03 105
18911.33 116
18912.63 112
18913.93 108
18915.23 106
18916.53 86
18917.83 110
18919.13 117
18920.43 126
18921.73 97
18923.03 95
18924.33 123
18925.63 123
18926.93 108
18928.23 103
18929.53 114
18930.84 120
18932.14 92
18933.44 101
18934.74 85
18936.04 105
18937.34 97
18938.64 85
18939.94 97
18941.24 102
18942.54 110
18943.84 105
18945.15 94
18946.45 121
18947.75 118
18949.05 96
18950.35 110
18951.65 112
18952.95 113
18954.26 126
18955.56 90
18956.86 102
18958.16 110
18959.46 98
18960.76 91
18962.07 88
18963.37 118
18964.67 93
18965.97 123
18967.27 111
18968.57 98
18969.88 88
18971.18 124
18972.48 133
18973.78 127
18975.09 106
18976.39 101
18977.69 103
18978.99 120
18980.29 99
18981.60 86
18982.90 118
18984.20 110
18985.50 120
18986.81 110
18988.11 122
18989.41 105
18990.72 77
18992.02 111
18993.32 79
18994.62 86
18995.93 103
18997.23 119
18998.53 121
18999.84 87
19001.14 101
19002.44 110
19003.75 107
19005.05 112
19006.35 85
19007.66 105
19008.96 119
19010.26 112
19011.57 117
19012.87 98
19014.17 111
19015.48 114
19016.78 95
19018.08 90
19019.39 102
19020.69 91
19021.99 101
19023.30 104
19024.60 97
19025.91 102
19027.21 97
19028.51 108
19029.82 101
19031.12 115
19032.43 101
19033.73 114
19035.04 109
19036.34 109
19037.64 94
19038.95 109
19040.25 82
19041.56 89
19042.86 106
19044.17 83
19045.47 81
19046.78 102
19048.08 96
19049.39 104
19050.69 100
19052.00 101
19053.30 101
19054.61 82
19055.91 103
19057.22 93
19058.52 88
19059.83 89
19061.13 92
19062.44 96
19063.74 103
19065.05 104
19066.35 110
19067.66 96
19068.96 106
19070.27 93
19071.57 85
19072.88 102
19074.18 112
19075.49 94
19076.80 93
19078.10 104
19079.41 96
19080.71 87
19082.02 71
19083.33 76
19084.63 95
19085.94 83
19087.24 78
19088.55 87
19089.86 103
19091.16 109
19092.47 118
19093.77 97
19095.08 85
19096.39 88
19097.69 104
19099.00 91
19100.31 105
19101.61 124
19102.92 122
19104.23 103
19105.53 83
19106.84 103
19108.15 102
19109.45 107
19110.76 94
19112.07 80
19113.37 80
19114.68 98
19115.99 110
19117.30 119
19118.60 80
19119.91 106
19121.22 97
19122.52 102
19123.83 112
19125.14 69
19126.45 88
19127.75 92
19129.06 100
19130.37 103
19131.68 100
19132.98 80
19134.29 98
19135.60 102
19136.91 94
19138.22 76
19139.52 86
19140.83 103
19142.14 126
19143.45 94
19144.76 93
19146.06 79
19147.37 96
19148.68 103
19149.99 103
19151.30 93
19152.60 117
19153.91 117
19155.22 81
19156.53 118
19157.84 80
19159.15 107
19160.46 103
19161.76 93
19163.07 71
19164.38 96
19165.69 118
19167.00 75
19168.31 86
19169.62 106
19170.93 120
19172.23 101
19173.54 111
19174.85 94
19176.16 94
19177.47 94
19178.78 114
19180.09 107
19181.40 93
19182.71 81
19184.02 99
19185.33 110
19186.64 88
19187.95 82
19189.26 101
19190.57 75
19191.87 93
19193.18 71
19194.49 101
19195.80 92
19197.11 95
19198.42 97
19199.73 93
19201.04 122
19202.35 118
19203.66 82
19204.97 94
19206.28 87
19207.59 90
19208.90 103
19210.21 97
19211.53 84
19212.84 77
19214.15 113
19215.46 114
19216.77 89
19218.08 84
19219.39 79
19220.70 103
19222.01 93
19223.32 75
19224.63 76
19225.94 93
19227.25 89
19228.56 84
19229.87 79
19231.19 82
19232.50 97
19233.81 113
19235.12 80
19236.43 82
19237.74 96
19239.05 104
19240.36 92
19241.68 88
19242.99 100
19244.30 98
19245.61 76
19246.92 90
19248.23 88
19249.54 106
19250.86 88
19252.17 86
19253.48 92
19254.79 97
19256.10 72
19257.42 115
19258.73 78
19260.04 81
19261.35 97
19262.66 82
19263.98 90
19265.29 97
19266.60 77
19267.91 92
19269.22 86
19270.54 73
19271.85 84
19273.16 85
19274.47 98
19275.79 87
19277.10 95
19278.41 91
19279.72 85
19281.04 94
19282.35 109
19283.66 100
19284.98 71
19286.29 102
19287.60 89
19288.91 101
19290.23 80
19291.54 85
19292.85 96
19294.17 101
19295.48 83
19296.79 74
19298.11 113
19299.42 111
19300.73 113
19302.05 92
19303.36 78
19304.67 85
19305.99 93
19307.30 90
19308.61 80
19309.93 79
19311.24 85
19312.56 87
19313.87 80
19315.18 86
19316.50 82
19317.81 109
19319.13 88
19320.44 94
19321.75 85
19323.07 68
19324.38 94
19325.70 93
19327.01 107
19328.32 94
19329.64 79
19330.95 67
19332.27 65
19333.58 74
19334.90 84
19336.21 76
19337.53 87
19338.84 95
19340.16 80
19341.47 93
19342.79 79
19344.10 79
19345.42 94
19346.73 91
19348.05 98
19349.36 104
19350.68 104
19351.99 98
19353.31 92
19354.62 76
19355.94 109
19357.25 112
19358.57 81
19359.88 94
19361.20 79
19362.51 90
19363.83 76
19365.14 87
19366.46 85
19367.78 91
19369.09 91
19370.41 85
19371.72 89
19373.04 99
19374.35 89
19375.67 91
19376.99 79
19378.30 99
19379.62 83
19380.93 75
19382.25 78
19383.57 109
19384.88 103
19386.20 96
19387.52 86
19388.83 69
19390.15 85
19391.47 87
19392.78 108
19394.10 79
19395.42 90
19396.73 85
19398.05 106
19399.37 88
19400.68 71
19402.00 85
19403.32 87
19404.63 87
19405.95 85
19407.27 86
19408.58 76
19409.90 80
19411.22 83
19412.54 66
19413.85 89
19415.17 112
19416.49 90
19417.80 87
19419.12 84
19420.44 92
19421.76 80
19423.07 88
19424.39 64
19425.71 78
19427.03 67
19428.35 75
19429.66 106
19430.98 100
19432.30 109
19433.62 98
19434.93 99
19436.25 89
19437.57 73
19438.89 89
19440.21 87
19441.53 88
19442.84 95
19444.16 104
19445.48 97
19446.80 107
19448.12 88
19449.44 73
19450.75 81
19452.07 93
19453.39 78
19454.71 81
19456.03 73
19457.35 98
19458.67 72
19459.98 84
19461.30 69
19462.62 78
19463.94 72
19465.26 103
19466.58 108
19467.90 86
19469.22 89
19470.54 94
19471.86 90
19473.18 88
19474.49 95
19475.81 97
19477.13 97
19478.45 99
19479.77 86
19481.09 78
19482.41 90
19483.73 114
19485.05 94
19486.37 111
19487.69 84
19489.01 85
19490.33 89
19491.65 78
19492.97 106
19494.29 64
19495.61 88
19496.93 98
19498.25 98
19499.57 95
19500.89 76
19502.21 86
19503.53 75
19504.85 87
19506.17 92
19507.49 101
19508.81 103
19510.13 78
19511.45 96
19512.77 93
19514.09 111
19515.42 79
19516.74 105
19518.06 88
19519.38 92
19520.70 81
19522.02 78
19523.34 69
19524.66 98
19525.98 99
19527.30 92
19528.62 102
19529.95 95
19531.27 99
19532.59 103
19533.91 77
19535.23 74
19536.55 82
19537.87 84
19539.20 71
19540.52 76
19541.84 84
19543.16 80
19544.48 86
19545.80 105
19547.13 103
19548.45 81
19549.77 97
19551.09 110
19552.41 107
19553.74 81
19555.06 95
19556.38 81
19557.70 81
19559.02 68
19560.35 61
19561.67 88
19562.99 83
19564.31 81
19565.64 79
19566.96 84
19568.28 90
19569.60 94
19570.93 83
19572.25 101
19573.57 85
19574.89 95
19576.22 96
19577.54 81
19578.86 89
19580.18 100
19581.51 86
19582.83 82
19584.15 109
19585.48 79
19586.80 87
19588.12 81
19589.45 78
19590.77 96
19592.09 91
19593.42 100
19594.74 88
19596.06 94
19597.39 93
19598.71 83
19600.03 80
19601.36 75
19602.68 83
19604.00 77
19605.33 86
19606.65 96
19607.98 72
19609.30 87
19610.62 82
19611.95 61
19613.27 95
19614.60 76
19615.92 69
19617.24 78
19618.57 72
19619.89 105
19621.22 101
19622.54 89
19623.87 84
19625.19 88
19626.51 87
19627.84 96
19629.16 89
19630.49 99
19631.81 96
19633.14 73
19634.46 74
19635.79 78
19637.11 91
19638.44 83
19639.76 92
19641.09 80
19642.41 82
19643.74 78
19645.06 92
19646.39 86
19647.71 89
19649.04 84
19650.36 80
19651.69 83
19653.01 87
19654.34 72
19655.66 79
19656.99 101
19658.32 76
19659.64 74
19660.97 83
19662.29 85
19663.62 72
19664.94 93
19666.27 81
19667.60 81
19668.92 83
19670.25 78
19671.57 77
19672.90 83
19674.23 77
19675.55 87
19676.88 74
19678.20 74
19679.53 80
19680.86 71
19682.18 93
19683.51 98
19684.84 84
19686.16 72
19687.49 67
19688.82 83
19690.14 110
19691.47 89
19692.80 83
19694.12 69
19695.45 92
19696.78 104
19698.10 112
19699.43 104
19700.76 76
19702.08 97
19703.41 64
19704.74 73
19706.07 67
19707.39 69
19708.72 87
19710.05 93
19711.37 75
19712.70 73
19714.03 60
19715.36 87
19716.68 89
19718.01 90
19719.34 91
19720.67 81
19721.99 92
19723.32 72
19724.65 103
19725.98 96
19727.31 88
19728.63 102
19729.96 99
19731.29 85
19732.62 91
19733.95 118
19735.27 103
19736.60 92
19737.93 83
19739.26 67
19740.59 78
19741.92 101
19743.24 91
19744.57 89
19745.90 96
19747.23 92
19748.56 82
19749.89 82
19751.22 93
19752.54 81
19753.87 119
19755.20 106
19756.53 85
19757.86 85
19759.19 79
19760.52 94
19761.85 81
19763.18 94
19764.50 86
19765.83 61
19767.16 76
19768.49 89
19769.82 83
19771.15 93
19772.48 100
19773.81 93
19775.14 97
19776.47 73
19777.80 80
19779.13 92
19780.46 79
19781.79 85
19783.12 92
19784.45 79
19785.78 85
19787.11 82
19788.44 82
19789.77 86
19791.10 96
19792.43 90
19793.76 90
19795.09 90
19796.42 88
19797.75 87
19799.08 102
19800.41 67
19801.74 67
19803.07 89
19804.40 106
19805.73 93
19807.06 73
19808.39 57
19809.72 76
19811.05 86
19812.38 86
19813.71 90
19815.05 88
19816.38 74
19817.71 85
19819.04 98
19820.37 82
19821.70 87
19823.03 92
19824.36 85
19825.69 62
19827.03 73
19828.36 71
19829.69 79
19831.02 85
19832.35 90
19833.68 74
19835.01 102
19836.35 90
19837.68 77
19839.01 73
19840.34 71
19841.67 86
19843.00 65
19844.34 91
19845.67 98
19847.00 102
19848.33 80
19849.66 67
19851.00 85
19852.33 88
19853.66 85
19854.99 91
19856.32 94
19857.66 75
19858.99 108
19860.32 86
19861.65 77
19862.99 79
19864.32 77
19865.65 105
19866.98 103
19868.32 82
19869.65 89
19870.98 77
19872.31 93
19873.65 77
19874.98 90
19876.31 61
19877.65 90
19878.98 80
19880.31 67
19881.65 88
19882.98 88
19884.31 73
19885.64 67
19886.98 65
19888.31 58
19889.64 75
19890.98 68
19892.31 82
19893.64 84
19894.98 72
19896.31 59
19897.65 78
19898.98 88
19900.31 61
19901.65 84
19902.98 63
19904.31 54
19905.65 70
19906.98 54
19908.32 80
19909.65 73
19910.98 79
19912.32 77
19913.65 85
19914.99 103
19916.32 85
19917.66 71
19918.99 80
19920.32 64
19921.66 84
19922.99 77
19924.33 77
19925.66 76
19927.00 84
19928.33 75
19929.67 98
19931.00 82
19932.34 103
19933.67 84
19935.01 63
19936.34 77
19937.68 89
19939.01 96
19940.35 87
19941.68 98
19943.02 96
19944.35 79
19945.69 70
19947.02 91
19948.36 100
19949.69 89
19951.03 93
19952.36 93
19953.70 88
19955.03 85
19956.37 77
19957.71 68
19959.04 70
19960.38 71
19961.71 76
19963.05 82
19964.38 87
19965.72 79
19967.06 78
19968.39 70
19969.73 61
19971.06 74
19972.40 82
19973.74 77
19975.07 81
19976.41 81
19977.75 79
19979.08 76
19980.42 76
19981.75 74
19983.09 89
19984.43 69
19985.76 78
19987.10 85
19988.44 75
19989.77 88
19991.11 78
19992.45 92
19993.78 80
19995.12 75
19996.46 95
19997.80 92
19999.13 93
20000.47 104
20001.81 115
20003.14 92
20004.48 92
20005.82 92
20007.16 97
20008.49 89
20009.83 90
20011.17 116
20012.51 97
20013.84 85
20015.18 74
20016.52 68
20017.86 75
20019.19 86
20020.53 80
20021.87 92
20023.21 97
20024.55 77
20025.88 93
20027.22 91
20028.56 109
20029.90 96
20031.24 89
20032.57 88
20033.91 90
20035.25 94
20036.59 78
20037.93 88
20039.26 76
20040.60 97
20041.94 83
20043.28 95
20044.62 87
20045.96 100
20047.30 74
20048.63 83
20049.97 87
20051.31 86
20052.65 77
20053.99 83
20055.33 66
20056.67 82
20058.01 90
20059.35 71
20060.69 84
20062.02 77
20063.36 99
20064.70 80
20066.04 81
20067.38 95
20068.72 72
20070.06 99
20071.40 102
20072.74 76
20074.08 68
20075.42 81
20076.76 88
20078.10 72
20079.44 70
20080.78 75
20082.12 105
20083.46 100
20084.80 105
20086.14 87
20087.48 73
20088.82 77
20090.16 75
20091.50 60
20092.84 90
20094.18 99
20095.52 105
20096.86 78
20098.20 95
20099.54 98
20100.88 75
20102.22 86
20103.56 112
20104.90 84
20106.24 86
20107.58 78
20108.92 75
20110.26 82
20111.60 101
20112.95 97
20114.29 99
20115.63 86
20116.97 89
20118.31 99
20119.65 74
20120.99 101
20122.33 83
20123.67 89
20125.02 83
20126.36 76
20127.70 63
20129.04 99
20130.38 96
20131.72 95
20133.06 90
20134.41 77
20135.75 77
