# Supplementary material for: MALDI-TOF MS typing enables the classification of brewing yeasts of the genus Saccharomyces to major beer styles
Source: PLoS One. 2017 Aug 9;12(8):e0181694. doi: 10.1371/journal.pone.0181694 (PMC5549903; doi:10.1371/journal.pone.0181694)
Supplement: S1 File — The directory includes 90 raw files and was zipped to “.zip”; the folder has three strains with 30 spectra per strain; S1 Text explains the raw files with an example and Table 1 represents the yeast strains used within the experiment. (ZIP) [file pone.0181694.s004.zip › 1-3/30250-68-OG-WB-WB-YPG-18h-E-E_2015-07-16_3_0_A3_1.dat]

2000.53 954
2000.95 697
2001.37 661
2001.79 718
2002.21 680
2002.64 687
2003.06 745
2003.48 782
2003.90 711
2004.32 653
2004.75 646
2005.17 656
2005.59 605
2006.01 663
2006.43 667
2006.86 606
2007.28 601
2007.70 625
2008.12 829
2008.55 709
2008.97 748
2009.39 781
2009.81 708
2010.24 572
2010.66 657
2011.08 683
2011.50 817
2011.93 626
2012.35 621
2012.77 576
2013.20 603
2013.62 623
2014.04 485
2014.46 560
2014.89 615
2015.31 610
2015.73 724
2016.16 758
2016.58 668
2017.00 668
2017.43 664
2017.85 732
2018.27 682
2018.70 734
2019.12 786
2019.54 683
2019.97 624
2020.39 789
2020.82 811
2021.24 773
2021.66 798
2022.09 717
2022.51 710
2022.94 689
2023.36 690
2023.78 646
2024.21 706
2024.63 820
2025.06 679
2025.48 678
2025.90 707
2026.33 686
2026.75 510
2027.18 687
2027.60 742
2028.03 708
2028.45 753
2028.88 743
2029.30 594
2029.72 693
2030.15 758
2030.57 660
2031.00 625
2031.42 639
2031.85 675
2032.27 628
2032.70 641
2033.12 657
2033.55 756
2033.97 713
2034.40 575
2034.82 613
2035.25 623
2035.67 547
2036.10 722
2036.52 791
2036.95 684
2037.38 707
2037.80 697
2038.23 693
2038.65 532
2039.08 598
2039.50 706
2039.93 703
2040.36 770
2040.78 684
2041.21 698
2041.63 642
2042.06 737
2042.48 643
2042.91 634
2043.34 600
2043.76 662
2044.19 753
2044.62 812
2045.04 759
2045.47 650
2045.89 675
2046.32 693
2046.75 660
2047.17 692
2047.60 684
2048.03 729
2048.45 654
2048.88 697
2049.31 811
2049.73 806
2050.16 655
2050.59 629
2051.01 718
2051.44 730
2051.87 745
2052.29 744
2052.72 513
2053.15 718
2053.58 776
2054.00 750
2054.43 671
2054.86 637
2055.28 521
2055.71 565
2056.14 748
2056.57 701
2056.99 632
2057.42 712
2057.85 718
2058.28 788
2058.71 688
2059.13 722
2059.56 809
2059.99 749
2060.42 743
2060.84 653
2061.27 627
2061.70 783
2062.13 694
2062.56 763
2062.98 800
2063.41 763
2063.84 836
2064.27 864
2064.70 842
2065.13 832
2065.55 918
2065.98 1020
2066.41 1061
2066.84 875
2067.27 757
2067.70 734
2068.13 858
2068.55 1016
2068.98 859
2069.41 880
2069.84 756
2070.27 746
2070.70 686
2071.13 679
2071.56 777
2071.99 696
2072.41 712
2072.84 783
2073.27 720
2073.70 672
2074.13 622
2074.56 686
2074.99 715
2075.42 808
2075.85 755
2076.28 769
2076.71 862
2077.14 721
2077.57 696
2078.00 655
2078.43 725
2078.86 751
2079.29 801
2079.72 744
2080.15 686
2080.58 685
2081.01 694
2081.44 719
2081.87 736
2082.30 703
2082.73 673
2083.16 737
2083.59 784
2084.02 693
2084.45 762
2084.88 711
2085.31 713
2085.74 723
2086.17 689
2086.60 715
2087.03 648
2087.46 739
2087.89 713
2088.32 631
2088.75 687
2089.18 627
2089.62 618
2090.05 607
2090.48 726
2090.91 677
2091.34 829
2091.77 677
2092.20 626
2092.63 685
2093.06 721
2093.49 800
2093.93 694
2094.36 588
2094.79 648
2095.22 615
2095.65 658
2096.08 744
2096.52 686
2096.95 722
2097.38 701
2097.81 582
2098.24 663
2098.67 694
2099.11 646
2099.54 645
2099.97 629
2100.40 604
2100.83 613
2101.27 673
2101.70 695
2102.13 630
2102.56 581
2102.99 563
2103.43 649
2103.86 580
2104.29 643
2104.72 664
2105.16 680
2105.59 703
2106.02 790
2106.45 721
2106.89 687
2107.32 734
2107.75 689
2108.19 737
2108.62 790
2109.05 881
2109.48 669
2109.92 612
2110.35 666
2110.78 683
2111.22 717
2111.65 727
2112.08 650
2112.52 600
2112.95 641
2113.38 633
2113.82 628
2114.25 666
2114.68 699
2115.12 657
2115.55 558
2115.98 565
2116.42 666
2116.85 656
2117.28 587
2117.72 686
2118.15 498
2118.59 545
2119.02 660
2119.45 676
2119.89 628
2120.32 568
2120.76 562
2121.19 676
2121.62 801
2122.06 843
2122.49 895
2122.93 676
2123.36 680
2123.80 675
2124.23 667
2124.66 702
2125.10 656
2125.53 600
2125.97 640
2126.40 644
2126.84 669
2127.27 703
2127.71 700
2128.14 649
2128.58 608
2129.01 724
2129.45 638
2129.88 801
2130.32 866
2130.75 801
2131.19 757
2131.62 765
2132.06 859
2132.49 663
2132.93 578
2133.36 751
2133.80 651
2134.23 683
2134.67 692
2135.11 658
2135.54 755
2135.98 704
2136.41 799
2136.85 642
2137.28 634
2137.72 708
2138.16 713
2138.59 645
2139.03 673
2139.46 666
2139.90 710
2140.34 683
2140.77 660
2141.21 809
2141.64 725
2142.08 590
2142.52 549
2142.95 548
2143.39 702
2143.83 716
2144.26 613
2144.70 663
2145.14 643
2145.57 582
2146.01 572
2146.45 599
2146.88 690
2147.32 650
2147.76 670
2148.19 630
2148.63 646
2149.07 669
2149.50 685
2149.94 733
2150.38 741
2150.81 733
2151.25 738
2151.69 807
2152.13 738
2152.56 790
2153.00 703
2153.44 778
2153.88 818
2154.31 692
2154.75 653
2155.19 674
2155.63 702
2156.06 727
2156.50 678
2156.94 687
2157.38 612
2157.82 762
2158.25 769
2158.69 649
2159.13 649
2159.57 712
2160.01 729
2160.44 687
2160.88 648
2161.32 701
2161.76 799
2162.20 737
2162.63 671
2163.07 700
2163.51 715
2163.95 669
2164.39 724
2164.83 682
2165.27 692
2165.70 664
2166.14 685
2166.58 805
2167.02 697
2167.46 594
2167.90 707
2168.34 671
2168.78 667
2169.22 741
2169.65 683
2170.09 717
2170.53 836
2170.97 790
2171.41 892
2171.85 805
2172.29 769
2172.73 771
2173.17 778
2173.61 835
2174.05 957
2174.49 869
2174.93 978
2175.37 976
2175.81 996
2176.25 1053
2176.69 1009
2177.13 978
2177.57 797
2178.01 724
2178.45 849
2178.89 764
2179.33 738
2179.77 663
2180.21 666
2180.65 787
2181.09 779
2181.53 672
2181.97 709
2182.41 621
2182.85 816
2183.29 751
2183.73 660
2184.17 774
2184.61 596
2185.05 622
2185.49 697
2185.93 641
2186.37 695
2186.81 761
2187.25 666
2187.69 676
2188.14 711
2188.58 718
2189.02 712
2189.46 854
2189.90 761
2190.34 754
2190.78 740
2191.22 806
2191.66 760
2192.11 659
2192.55 759
2192.99 735
2193.43 719
2193.87 745
2194.31 755
2194.76 809
2195.20 775
2195.64 739
2196.08 755
2196.52 840
2196.96 838
2197.41 820
2197.85 771
2198.29 691
2198.73 709
2199.17 763
2199.62 800
2200.06 827
2200.50 737
2200.94 706
2201.38 745
2201.83 683
2202.27 664
2202.71 694
2203.15 759
2203.60 536
2204.04 671
2204.48 587
2204.92 805
2205.37 797
2205.81 729
2206.25 856
2206.70 794
2207.14 659
2207.58 761
2208.02 796
2208.47 749
2208.91 684
2209.35 730
2209.80 809
2210.24 740
2210.68 760
2211.13 779
2211.57 755
2212.01 718
2212.46 608
2212.90 815
2213.34 684
2213.79 783
2214.23 788
2214.67 716
2215.12 766
2215.56 839
2216.00 810
2216.45 808
2216.89 719
2217.34 657
2217.78 795
2218.22 784
2218.67 729
2219.11 753
2219.56 726
2220.00 775
2220.44 773
2220.89 586
2221.33 712
2221.78 623
2222.22 792
2222.67 814
2223.11 712
2223.55 728
2224.00 816
2224.44 767
2224.89 733
2225.33 778
2225.78 774
2226.22 958
2226.67 914
2227.11 915
2227.56 701
2228.00 773
2228.45 727
2228.89 860
2229.34 811
2229.78 733
2230.23 825
2230.67 816
2231.12 690
2231.56 843
2232.01 874
2232.45 967
2232.90 886
2233.35 899
2233.79 809
2234.24 800
2234.68 899
2235.13 807
2235.57 737
2236.02 781
2236.46 715
2236.91 668
2237.36 721
2237.80 772
2238.25 678
2238.69 680
2239.14 663
2239.59 635
2240.03 683
2240.48 645
2240.92 631
2241.37 715
2241.82 620
2242.26 613
2242.71 613
2243.16 723
2243.60 725
2244.05 665
2244.50 689
2244.94 490
2245.39 556
2245.84 672
2246.28 654
2246.73 613
2247.18 658
2247.62 650
2248.07 639
2248.52 595
2248.96 740
2249.41 668
2249.86 675
2250.31 643
2250.75 675
2251.20 547
2251.65 594
2252.10 676
2252.54 767
2252.99 757
2253.44 789
2253.89 739
2254.33 700
2254.78 637
2255.23 691
2255.68 651
2256.12 693
2256.57 563
2257.02 601
2257.47 588
2257.91 580
2258.36 571
2258.81 680
2259.26 636
2259.71 685
2260.16 820
2260.60 822
2261.05 749
2261.50 723
2261.95 681
2262.40 719
2262.84 731
2263.29 791
2263.74 832
2264.19 817
2264.64 810
2265.09 822
2265.54 859
2265.98 775
2266.43 730
2266.88 801
2267.33 811
2267.78 840
2268.23 741
2268.68 847
2269.13 838
2269.58 832
2270.03 825
2270.47 835
2270.92 894
2271.37 1027
2271.82 910
2272.27 998
2272.72 884
2273.17 829
2273.62 786
2274.07 711
2274.52 776
2274.97 917
2275.42 812
2275.87 807
2276.32 815
2276.77 735
2277.22 792
2277.67 732
2278.12 698
2278.57 624
2279.02 702
2279.47 746
2279.92 750
2280.37 669
2280.82 686
2281.27 692
2281.72 638
2282.17 664
2282.62 772
2283.07 760
2283.52 661
2283.97 729
2284.42 682
2284.87 624
2285.32 579
2285.77 680
2286.22 715
2286.67 795
2287.13 704
2287.58 771
2288.03 852
2288.48 904
2288.93 1011
2289.38 1092
2289.83 1238
2290.28 1235
2290.73 1343
2291.18 1282
2291.64 1163
2292.09 1260
2292.54 1285
2292.99 1308
2293.44 1171
2293.89 1019
2294.34 961
2294.80 1035
2295.25 981
2295.70 720
2296.15 780
2296.60 736
2297.05 800
2297.51 831
2297.96 728
2298.41 663
2298.86 655
2299.31 720
2299.77 695
2300.22 652
2300.67 708
2301.12 694
2301.57 626
2302.03 616
2302.48 637
2302.93 649
2303.38 670
2303.84 671
2304.29 660
2304.74 663
2305.19 676
2305.65 654
2306.10 736
2306.55 784
2307.01 799
2307.46 758
2307.91 718
2308.36 641
2308.82 735
2309.27 934
2309.72 702
2310.18 804
2310.63 861
2311.08 884
2311.54 802
2311.99 767
2312.44 805
2312.90 922
2313.35 876
2313.80 770
2314.26 717
2314.71 722
2315.16 842
2315.62 905
2316.07 723
2316.52 816
2316.98 802
2317.43 806
2317.88 881
2318.34 744
2318.79 689
2319.25 783
2319.70 963
2320.15 817
2320.61 786
2321.06 739
2321.52 909
2321.97 852
2322.43 762
2322.88 803
2323.33 791
2323.79 806
2324.24 882
2324.70 892
2325.15 928
2325.61 958
2326.06 974
2326.52 1095
2326.97 992
2327.43 999
2327.88 993
2328.34 990
2328.79 960
2329.25 918
2329.70 793
2330.16 742
2330.61 852
2331.07 875
2331.52 808
2331.98 701
2332.43 795
2332.89 783
2333.34 775
2333.80 759
2334.25 785
2334.71 744
2335.16 701
2335.62 776
2336.08 821
2336.53 767
2336.99 720
2337.44 740
2337.90 769
2338.35 665
2338.81 743
2339.27 775
2339.72 759
2340.18 777
2340.63 799
2341.09 810
2341.55 693
2342.00 758
2342.46 656
2342.91 825
2343.37 864
2343.83 750
2344.28 783
2344.74 722
2345.20 813
2345.65 745
2346.11 695
2346.57 696
2347.02 738
2347.48 829
2347.94 675
2348.39 696
2348.85 690
2349.31 697
2349.76 767
2350.22 735
2350.68 816
2351.14 702
2351.59 756
2352.05 857
2352.51 790
2352.96 756
2353.42 712
2353.88 621
2354.34 700
2354.79 669
2355.25 640
2355.71 640
2356.17 728
2356.62 806
2357.08 856
2357.54 726
2358.00 677
2358.46 733
2358.91 771
2359.37 686
2359.83 657
2360.29 731
2360.74 736
2361.20 762
2361.66 703
2362.12 736
2362.58 777
2363.04 695
2363.49 665
2363.95 619
2364.41 695
2364.87 734
2365.33 792
2365.79 666
2366.24 674
2366.70 670
2367.16 754
2367.62 744
2368.08 608
2368.54 670
2369.00 755
2369.46 706
2369.91 737
2370.37 810
2370.83 783
2371.29 850
2371.75 697
2372.21 783
2372.67 653
2373.13 747
2373.59 849
2374.05 753
2374.51 828
2374.97 839
2375.42 786
2375.88 860
2376.34 808
2376.80 894
2377.26 812
2377.72 772
2378.18 851
2378.64 759
2379.10 799
2379.56 828
2380.02 762
2380.48 651
2380.94 705
2381.40 704
2381.86 694
2382.32 715
2382.78 720
2383.24 603
2383.70 570
2384.16 641
2384.62 615
2385.08 548
2385.54 663
2386.00 666
2386.47 643
2386.93 696
2387.39 740
2387.85 714
2388.31 713
2388.77 644
2389.23 662
2389.69 863
2390.15 684
2390.61 665
2391.07 695
2391.53 794
2391.99 751
2392.46 683
2392.92 633
2393.38 714
2393.84 824
2394.30 817
2394.76 759
2395.22 786
2395.68 842
2396.15 675
2396.61 760
2397.07 765
2397.53 741
2397.99 757
2398.45 732
2398.92 738
2399.38 809
2399.84 908
2400.30 793
2400.76 755
2401.23 753
2401.69 792
2402.15 739
2402.61 761
2403.07 728
2403.54 650
2404.00 722
2404.46 767
2404.92 710
2405.38 657
2405.85 792
2406.31 739
2406.77 715
2407.23 643
2407.70 652
2408.16 665
2408.62 662
2409.08 785
2409.55 653
2410.01 662
2410.47 745
2410.94 746
2411.40 712
2411.86 617
2412.32 733
2412.79 699
2413.25 767
2413.71 726
2414.18 653
2414.64 678
2415.10 707
2415.57 861
2416.03 794
2416.49 756
2416.96 767
2417.42 766
2417.88 721
2418.35 732
2418.81 734
2419.28 774
2419.74 735
2420.20 686
2420.67 680
2421.13 758
2421.59 754
2422.06 759
2422.52 771
2422.99 785
2423.45 804
2423.91 730
2424.38 684
2424.84 707
2425.31 721
2425.77 708
2426.24 692
2426.70 712
2427.16 694
2427.63 655
2428.09 587
2428.56 643
2429.02 684
2429.49 748
2429.95 750
2430.42 713
2430.88 711
2431.35 748
2431.81 728
2432.28 768
2432.74 813
2433.21 717
2433.67 699
2434.14 682
2434.60 656
2435.07 714
2435.53 806
2436.00 768
2436.46 703
2436.93 586
2437.39 725
2437.86 673
2438.32 579
2438.79 670
2439.26 674
2439.72 817
2440.19 811
2440.65 859
2441.12 755
2441.58 820
2442.05 838
2442.52 733
2442.98 726
2443.45 803
2443.91 743
2444.38 795
2444.85 763
2445.31 724
2445.78 810
2446.24 703
2446.71 706
2447.18 748
2447.64 623
2448.11 658
2448.58 686
2449.04 688
2449.51 665
2449.98 681
2450.44 614
2450.91 664
2451.38 691
2451.84 695
2452.31 721
2452.78 736
2453.24 834
2453.71 779
2454.18 784
2454.64 754
2455.11 701
2455.58 614
2456.05 676
2456.51 688
2456.98 731
2457.45 783
2457.92 720
2458.38 768
2458.85 704
2459.32 690
2459.79 736
2460.25 710
2460.72 622
2461.19 624
2461.66 712
2462.12 602
2462.59 593
2463.06 623
2463.53 748
2464.00 622
2464.46 702
2464.93 638
2465.40 668
2465.87 680
2466.34 639
2466.80 746
2467.27 763
2467.74 732
2468.21 707
2468.68 640
2469.15 737
2469.61 817
2470.08 714
2470.55 665
2471.02 688
2471.49 629
2471.96 603
2472.43 669
2472.89 541
2473.36 683
2473.83 688
2474.30 577
2474.77 700
2475.24 680
2475.71 689
2476.18 652
2476.65 672
2477.12 577
2477.59 588
2478.05 764
2478.52 775
2478.99 645
2479.46 649
2479.93 792
2480.40 687
2480.87 686
2481.34 741
2481.81 636
2482.28 665
2482.75 647
2483.22 627
2483.69 667
2484.16 646
2484.63 624
2485.10 718
2485.57 667
2486.04 727
2486.51 819
2486.98 845
2487.45 807
2487.92 677
2488.39 676
2488.86 673
2489.33 728
2489.80 617
2490.27 571
2490.74 667
2491.21 733
2491.68 808
2492.15 704
2492.62 693
2493.10 673
2493.57 663
2494.04 687
2494.51 686
2494.98 637
2495.45 748
2495.92 689
2496.39 648
2496.86 675
2497.33 643
2497.80 681
2498.28 630
2498.75 760
2499.22 657
2499.69 611
2500.16 662
2500.63 693
2501.10 718
2501.58 762
2502.05 747
2502.52 734
2502.99 718
2503.46 801
2503.93 712
2504.41 714
2504.88 627
2505.35 809
2505.82 721
2506.29 750
2506.76 848
2507.24 816
2507.71 627
2508.18 735
2508.65 804
2509.13 656
2509.60 640
2510.07 747
2510.54 866
2511.01 785
2511.49 779
2511.96 940
2512.43 953
2512.90 941
2513.38 779
2513.85 813
2514.32 878
2514.80 756
2515.27 753
2515.74 766
2516.21 838
2516.69 713
2517.16 661
2517.63 690
2518.11 718
2518.58 619
2519.05 674
2519.53 773
2520.00 640
2520.47 679
2520.95 625
2521.42 595
2521.89 674
2522.37 666
2522.84 621
2523.31 546
2523.79 612
2524.26 622
2524.73 665
2525.21 611
2525.68 643
2526.16 648
2526.63 632
2527.10 650
2527.58 730
2528.05 677
2528.52 723
2529.00 696
2529.47 738
2529.95 735
2530.42 856
2530.90 730
2531.37 694
2531.84 689
2532.32 660
2532.79 704
2533.27 783
2533.74 782
2534.22 687
2534.69 750
2535.17 666
2535.64 828
2536.12 734
2536.59 712
2537.07 751
2537.54 781
2538.02 809
2538.49 726
2538.97 809
2539.44 816
2539.92 844
2540.39 739
2540.87 741
2541.34 794
2541.82 903
2542.29 860
2542.77 779
2543.24 734
2543.72 722
2544.19 730
2544.67 756
2545.14 858
2545.62 859
2546.10 845
2546.57 879
2547.05 877
2547.52 784
2548.00 915
2548.47 947
2548.95 1026
2549.43 948
2549.90 1056
2550.38 1069
2550.86 990
2551.33 815
2551.81 724
2552.28 751
2552.76 866
2553.24 857
2553.71 898
2554.19 808
2554.67 871
2555.14 724
2555.62 753
2556.10 772
2556.57 620
2557.05 649
2557.53 684
2558.00 745
2558.48 637
2558.96 687
2559.43 745
2559.91 655
2560.39 785
2560.86 819
2561.34 649
2561.82 693
2562.30 739
2562.77 657
2563.25 709
2563.73 597
2564.21 691
2564.68 777
2565.16 767
2565.64 718
2566.12 705
2566.59 729
2567.07 805
2567.55 713
2568.03 670
2568.50 633
2568.98 764
2569.46 718
2569.94 681
2570.42 717
2570.89 682
2571.37 674
2571.85 616
2572.33 687
2572.81 701
2573.28 689
2573.76 635
2574.24 739
2574.72 819
2575.20 758
2575.68 690
2576.15 688
2576.63 712
2577.11 599
2577.59 625
2578.07 593
2578.55 689
2579.03 689
2579.50 708
2579.98 733
2580.46 685
2580.94 683
2581.42 709
2581.90 746
2582.38 645
2582.86 734
2583.34 695
2583.82 694
2584.30 783
2584.77 718
2585.25 660
2585.73 702
2586.21 716
2586.69 697
2587.17 683
2587.65 627
2588.13 622
2588.61 664
2589.09 663
2589.57 681
2590.05 748
2590.53 761
2591.01 811
2591.49 665
2591.97 624
2592.45 623
2592.93 608
2593.41 780
2593.89 687
2594.37 671
2594.85 594
2595.33 618
2595.81 703
2596.29 574
2596.77 562
2597.25 656
2597.73 610
2598.21 722
2598.69 767
2599.17 636
2599.65 631
2600.14 591
2600.62 725
2601.10 712
2601.58 790
2602.06 684
2602.54 733
2603.02 665
2603.50 693
2603.98 724
2604.46 708
2604.95 725
2605.43 582
2605.91 668
2606.39 865
2606.87 879
2607.35 754
2607.83 703
2608.31 749
2608.80 687
2609.28 767
2609.76 753
2610.24 729
2610.72 708
2611.20 751
2611.69 714
2612.17 737
2612.65 675
2613.13 635
2613.61 694
2614.10 620
2614.58 655
2615.06 744
2615.54 685
2616.02 642
2616.51 722
2616.99 706
2617.47 664
2617.95 634
2618.44 704
2618.92 787
2619.40 751
2619.88 657
2620.37 657
2620.85 679
2621.33 639
2621.81 723
2622.30 693
2622.78 667
2623.26 628
2623.75 640
2624.23 616
2624.71 668
2625.19 742
2625.68 682
2626.16 681
2626.64 713
2627.13 661
2627.61 702
2628.09 791
2628.58 869
2629.06 798
2629.54 893
2630.03 902
2630.51 867
2630.99 943
2631.48 878
2631.96 904
2632.45 966
2632.93 999
2633.41 959
2633.90 954
2634.38 911
2634.86 881
2635.35 942
2635.83 827
2636.32 801
2636.80 761
2637.28 772
2637.77 812
2638.25 699
2638.74 674
2639.22 701
2639.71 654
2640.19 681
2640.68 654
2641.16 659
2641.64 664
2642.13 652
2642.61 681
2643.10 691
2643.58 679
2644.07 604
2644.55 616
2645.04 737
2645.52 648
2646.01 672
2646.49 612
2646.98 690
2647.46 623
2647.95 768
2648.43 692
2648.92 628
2649.40 708
2649.89 618
2650.37 648
2650.86 749
2651.34 673
2651.83 789
2652.32 757
2652.80 689
2653.29 654
2653.77 699
2654.26 590
2654.74 596
2655.23 708
2655.72 674
2656.20 711
2656.69 794
2657.17 743
2657.66 793
2658.15 802
2658.63 777
2659.12 604
2659.60 693
2660.09 715
2660.58 688
2661.06 806
2661.55 715
2662.04 676
2662.52 690
2663.01 745
2663.49 766
2663.98 704
2664.47 719
2664.95 735
2665.44 752
2665.93 726
2666.42 704
2666.90 754
2667.39 731
2667.88 741
2668.36 691
2668.85 745
2669.34 682
2669.82 773
2670.31 725
2670.80 807
2671.29 820
2671.77 796
2672.26 847
2672.75 909
2673.24 895
2673.72 854
2674.21 904
2674.70 979
2675.19 961
2675.67 1034
2676.16 1072
2676.65 1030
2677.14 966
2677.62 961
2678.11 930
2678.60 979
2679.09 842
2679.58 754
2680.06 672
2680.55 758
2681.04 773
2681.53 607
2682.02 743
2682.51 713
2682.99 712
2683.48 744
2683.97 770
2684.46 681
2684.95 753
2685.44 650
2685.92 652
2686.41 681
2686.90 670
2687.39 721
2687.88 690
2688.37 679
2688.86 792
2689.35 706
2689.83 643
2690.32 720
2690.81 668
2691.30 685
2691.79 701
2692.28 633
2692.77 642
2693.26 815
2693.75 720
2694.24 786
2694.73 755
2695.22 809
2695.71 686
2696.20 708
2696.68 615
2697.17 607
2697.66 646
2698.15 749
2698.64 744
2699.13 718
2699.62 634
2700.11 813
2700.60 814
2701.09 763
2701.58 746
2702.07 754
2702.56 777
2703.05 805
2703.54 684
2704.03 642
2704.52 733
2705.01 764
2705.50 791
2706.00 838
2706.49 818
2706.98 784
2707.47 788
2707.96 824
2708.45 700
2708.94 722
2709.43 693
2709.92 750
2710.41 802
2710.90 749
2711.39 681
2711.88 631
2712.37 625
2712.87 785
2713.36 695
2713.85 732
2714.34 701
2714.83 716
2715.32 632
2715.81 600
2716.30 742
2716.80 683
2717.29 729
2717.78 637
2718.27 647
2718.76 679
2719.25 711
2719.75 726
2720.24 755
2720.73 799
2721.22 719
2721.71 773
2722.20 745
2722.70 754
2723.19 755
2723.68 716
2724.17 770
2724.66 766
2725.16 819
2725.65 835
2726.14 757
2726.63 784
2727.13 741
2727.62 754
2728.11 727
2728.60 636
2729.10 636
2729.59 752
2730.08 835
2730.57 821
2731.07 699
2731.56 761
2732.05 784
2732.54 830
2733.04 708
2733.53 819
2734.02 738
2734.52 751
2735.01 866
2735.50 842
2736.00 812
2736.49 705
2736.98 722
2737.47 805
2737.97 761
2738.46 809
2738.95 830
2739.45 770
2739.94 790
2740.44 708
2740.93 802
2741.42 806
2741.92 731
2742.41 650
2742.90 739
2743.40 636
2743.89 722
2744.39 714
2744.88 606
2745.37 616
2745.87 672
2746.36 696
2746.86 720
2747.35 707
2747.84 682
2748.34 629
2748.83 653
2749.33 685
2749.82 689
2750.32 719
2750.81 821
2751.30 808
2751.80 878
2752.29 662
2752.79 654
2753.28 689
2753.78 621
2754.27 688
2754.77 732
2755.26 580
2755.76 638
2756.25 691
2756.75 653
2757.24 768
2757.74 747
2758.23 675
2758.73 771
2759.22 688
2759.72 746
2760.21 819
2760.71 810
2761.20 735
2761.70 752
2762.20 710
2762.69 683
2763.19 676
2763.68 701
2764.18 696
2764.67 708
2765.17 750
2765.67 669
2766.16 668
2766.66 672
2767.15 773
2767.65 582
2768.14 724
2768.64 847
2769.14 747
2769.63 753
2770.13 730
2770.63 660
2771.12 809
2771.62 701
2772.11 704
2772.61 725
2773.11 752
2773.60 764
2774.10 784
2774.60 860
2775.09 916
2775.59 829
2776.09 940
2776.58 1095
2777.08 1100
2777.58 1028
2778.07 878
2778.57 877
2779.07 1038
2779.57 972
2780.06 797
2780.56 903
2781.06 783
2781.55 680
2782.05 621
2782.55 653
2783.05 770
2783.54 642
2784.04 667
2784.54 714
2785.04 661
2785.53 721
2786.03 687
2786.53 705
2787.03 643
2787.52 715
2788.02 627
2788.52 678
2789.02 753
2789.52 663
2790.01 641
2790.51 694
2791.01 701
2791.51 603
2792.01 693
2792.50 792
2793.00 702
2793.50 776
2794.00 757
2794.50 709
2795.00 677
2795.50 682
2795.99 786
2796.49 818
2796.99 751
2797.49 660
2797.99 656
2798.49 793
2798.99 771
2799.48 775
2799.98 814
2800.48 623
2800.98 636
2801.48 741
2801.98 686
2802.48 776
2802.98 789
2803.48 695
2803.98 769
2804.48 936
2804.97 760
2805.47 669
2805.97 755
2806.47 788
2806.97 849
2807.47 816
2807.97 905
2808.47 763
2808.97 760
2809.47 802
2809.97 688
2810.47 773
2810.97 805
2811.47 673
2811.97 710
2812.47 799
2812.97 819
2813.47 741
2813.97 769
2814.47 724
2814.97 727
2815.47 749
2815.97 612
2816.47 684
2816.97 571
2817.47 609
2817.97 636
2818.47 655
2818.97 658
2819.47 629
2819.98 714
2820.48 716
2820.98 740
2821.48 761
2821.98 713
2822.48 717
2822.98 850
2823.48 831
2823.98 743
2824.48 701
2824.98 641
2825.49 704
2825.99 672
2826.49 701
2826.99 657
2827.49 740
2827.99 683
2828.49 647
2828.99 653
2829.50 769
2830.00 678
2830.50 628
2831.00 712
2831.50 708
2832.00 643
2832.51 678
2833.01 743
2833.51 674
2834.01 733
2834.51 686
2835.02 750
2835.52 660
2836.02 771
2836.52 718
2837.02 651
2837.53 620
2838.03 677
2838.53 737
2839.03 793
2839.54 718
2840.04 692
2840.54 718
2841.04 813
2841.55 795
2842.05 761
2842.55 735
2843.05 740
2843.56 791
2844.06 727
2844.56 754
2845.07 657
2845.57 651
2846.07 624
2846.57 719
2847.08 732
2847.58 793
2848.08 774
2848.59 835
2849.09 836
2849.59 871
2850.10 795
2850.60 651
2851.10 691
2851.61 668
2852.11 810
2852.61 801
2853.12 768
2853.62 757
2854.12 803
2854.63 650
2855.13 739
2855.64 786
2856.14 791
2856.64 910
2857.15 741
2857.65 792
2858.16 830
2858.66 709
2859.16 683
2859.67 715
2860.17 689
2860.68 722
2861.18 806
2861.69 816
2862.19 670
2862.69 671
2863.20 684
2863.70 698
2864.21 723
2864.71 662
2865.22 598
2865.72 600
2866.23 666
2866.73 686
2867.24 629
2867.74 563
2868.25 565
2868.75 673
2869.26 704
2869.76 809
2870.27 735
2870.77 688
2871.28 795
2871.78 822
2872.29 716
2872.79 736
2873.30 764
2873.80 775
2874.31 715
2874.81 785
2875.32 825
2875.83 782
2876.33 778
2876.84 868
2877.34 862
2877.85 872
2878.35 824
2878.86 712
2879.37 781
2879.87 782
2880.38 712
2880.88 810
2881.39 741
2881.90 817
2882.40 761
2882.91 696
2883.41 762
2883.92 670
2884.43 734
2884.93 803
2885.44 903
2885.95 888
2886.45 855
2886.96 723
2887.47 752
2887.97 820
2888.48 889
2888.99 816
2889.49 734
2890.00 825
2890.51 862
2891.01 908
2891.52 891
2892.03 812
2892.54 881
2893.04 990
2893.55 831
2894.06 785
2894.56 873
2895.07 935
2895.58 1009
2896.09 1141
2896.59 962
2897.10 938
2897.61 889
2898.12 973
2898.62 994
2899.13 888
2899.64 927
2900.15 799
2900.65 894
2901.16 792
2901.67 933
2902.18 859
2902.69 960
2903.19 882
2903.70 892
2904.21 942
2904.72 917
2905.23 866
2905.73 855
2906.24 875
2906.75 980
2907.26 893
2907.77 895
2908.28 725
2908.79 772
2909.29 716
2909.80 764
2910.31 762
2910.82 698
2911.33 701
2911.84 734
2912.35 701
2912.85 686
2913.36 763
2913.87 863
2914.38 823
2914.89 792
2915.40 869
2915.91 680
2916.42 820
2916.93 864
2917.44 860
2917.95 842
2918.45 711
2918.96 744
2919.47 841
2919.98 739
2920.49 726
2921.00 771
2921.51 724
2922.02 756
2922.53 781
2923.04 838
2923.55 656
2924.06 836
2924.57 786
2925.08 843
2925.59 813
2926.10 765
2926.61 813
2927.12 743
2927.63 612
2928.14 766
2928.65 902
2929.16 742
2929.67 774
2930.18 756
2930.69 665
2931.20 657
2931.71 707
2932.22 687
2932.73 755
2933.25 746
2933.76 798
2934.27 773
2934.78 778
2935.29 690
2935.80 774
2936.31 864
2936.82 762
2937.33 819
2937.84 779
2938.35 860
2938.87 890
2939.38 846
2939.89 746
2940.40 779
2940.91 649
2941.42 776
2941.93 831
2942.44 806
2942.96 768
2943.47 744
2943.98 691
2944.49 773
2945.00 752
2945.51 770
2946.03 760
2946.54 758
2947.05 786
2947.56 737
2948.07 812
2948.59 762
2949.10 765
2949.61 733
2950.12 757
2950.63 723
2951.15 692
2951.66 698
2952.17 694
2952.68 710
2953.19 778
2953.71 830
2954.22 789
2954.73 704
2955.24 654
2955.76 769
2956.27 763
2956.78 768
2957.30 762
2957.81 800
2958.32 754
2958.83 688
2959.35 712
2959.86 743
2960.37 774
2960.89 802
2961.40 672
2961.91 673
2962.43 833
2962.94 760
2963.45 685
2963.96 778
2964.48 805
2964.99 847
2965.51 655
2966.02 791
2966.53 798
2967.05 800
2967.56 780
2968.07 945
2968.59 855
2969.10 875
2969.61 762
2970.13 807
2970.64 855
2971.16 837
2971.67 776
2972.18 798
2972.70 765
2973.21 765
2973.73 799
2974.24 863
2974.75 756
2975.27 811
2975.78 873
2976.30 764
2976.81 712
2977.33 724
2977.84 816
2978.36 908
2978.87 830
2979.38 845
2979.90 846
2980.41 794
2980.93 932
2981.44 889
2981.96 842
2982.47 848
2982.99 909
2983.50 937
2984.02 950
2984.53 1002
2985.05 980
2985.56 960
2986.08 1021
2986.59 1043
2987.11 958
2987.63 1066
2988.14 1076
2988.66 1141
2989.17 1133
2989.69 1119
2990.20 1111
2990.72 1151
2991.23 1054
2991.75 1131
2992.27 1236
2992.78 1153
2993.30 1259
2993.81 1238
2994.33 1417
2994.84 1288
2995.36 1389
2995.88 1192
2996.39 1174
2996.91 1236
2997.43 1297
2997.94 1346
2998.46 1309
2998.97 1402
2999.49 1351
3000.01 1424
3000.52 1294
3001.04 1310
3001.56 1446
3002.07 1663
3002.59 1813
3003.11 2166
3003.62 2475
3004.14 2675
3004.66 3047
3005.17 3457
3005.69 3276
3006.21 3384
3006.72 3470
3007.24 3271
3007.76 2888
3008.28 2545
3008.79 2281
3009.31 2042
3009.83 1759
3010.34 1652
3010.86 1411
3011.38 1523
3011.90 1371
3012.41 1076
3012.93 1124
3013.45 1202
3013.97 1052
3014.48 1035
3015.00 1031
3015.52 1027
3016.04 954
3016.56 1095
3017.07 1198
3017.59 1134
3018.11 1156
3018.63 987
3019.15 991
3019.66 1157
3020.18 990
3020.70 1118
3021.22 1175
3021.74 1185
3022.26 1231
3022.77 1219
3023.29 1137
3023.81 1244
3024.33 1232
3024.85 1079
3025.37 1168
3025.88 1080
3026.40 1049
3026.92 973
3027.44 1001
3027.96 1014
3028.48 893
3029.00 930
3029.52 974
3030.04 1036
3030.55 985
3031.07 956
3031.59 1008
3032.11 962
3032.63 959
3033.15 929
3033.67 927
3034.19 931
3034.71 1161
3035.23 1034
3035.75 981
3036.27 865
3036.79 960
3037.31 914
3037.83 894
3038.35 971
3038.87 923
3039.39 798
3039.91 867
3040.42 863
3040.94 850
3041.46 885
3041.98 883
3042.50 881
3043.03 843
3043.55 845
3044.07 899
3044.59 1022
3045.11 1001
3045.63 998
3046.15 899
3046.67 960
3047.19 920
3047.71 823
3048.23 738
3048.75 849
3049.27 845
3049.79 769
3050.31 832
3050.83 783
3051.35 878
3051.87 899
3052.39 812
3052.92 825
3053.44 892
3053.96 906
3054.48 811
3055.00 740
3055.52 864
3056.04 891
3056.56 789
3057.09 775
3057.61 785
3058.13 823
3058.65 732
3059.17 781
3059.69 753
3060.21 736
3060.74 731
3061.26 788
3061.78 763
3062.30 905
3062.82 941
3063.34 987
3063.87 829
3064.39 869
3064.91 859
3065.43 835
3065.95 1043
3066.48 984
3067.00 915
3067.52 854
3068.04 930
3068.57 969
3069.09 1023
3069.61 928
3070.13 948
3070.66 870
3071.18 903
3071.70 891
3072.22 918
3072.75 924
3073.27 939
3073.79 855
3074.31 1054
3074.84 1030
3075.36 920
3075.88 919
3076.41 877
3076.93 951
3077.45 1069
3077.97 1145
3078.50 1235
3079.02 1206
3079.54 1302
3080.07 1336
3080.59 1347
3081.11 1255
3081.64 1272
3082.16 1380
3082.68 1182
3083.21 1302
3083.73 1305
3084.26 1262
3084.78 1265
3085.30 1157
3085.83 1243
3086.35 1160
3086.87 1024
3087.40 1111
3087.92 1173
3088.45 1056
3088.97 1041
3089.49 1008
3090.02 1036
3090.54 918
3091.07 1048
3091.59 1113
3092.11 1033
3092.64 1152
3093.16 1143
3093.69 1129
3094.21 1178
3094.74 1267
3095.26 1310
3095.79 1236
3096.31 1456
3096.84 1509
3097.36 1532
3097.89 1572
3098.41 1520
3098.93 1527
3099.46 1628
3099.98 1983
3100.51 2232
3101.03 2843
3101.56 3238
3102.09 3817
3102.61 4517
3103.14 5300
3103.66 5407
3104.19 5502
3104.71 5676
3105.24 5464
3105.76 4994
3106.29 4300
3106.81 3741
3107.34 3371
3107.86 2751
3108.39 2280
3108.92 1968
3109.44 1760
3109.97 1589
3110.49 1493
3111.02 1456
3111.55 1579
3112.07 1477
3112.60 1429
3113.12 1579
3113.65 1502
3114.18 1369
3114.70 1359
3115.23 1299
3115.75 1241
3116.28 1088
3116.81 1122
3117.33 1116
3117.86 1198
3118.39 1072
3118.91 1129
3119.44 1214
3119.97 1173
3120.49 1299
3121.02 1310
3121.55 1247
3122.07 1295
3122.60 1230
3123.13 1170
3123.65 1246
3124.18 1303
3124.71 1208
3125.24 1272
3125.76 1172
3126.29 1118
3126.82 1120
3127.34 971
3127.87 870
3128.40 865
3128.93 923
3129.45 1038
3129.98 1001
3130.51 929
3131.04 945
3131.56 1094
3132.09 1181
3132.62 1123
3133.15 942
3133.68 985
3134.20 1017
3134.73 997
3135.26 836
3135.79 879
3136.32 1026
3136.84 912
3137.37 977
3137.90 904
3138.43 827
3138.96 779
3139.48 818
3140.01 946
3140.54 873
3141.07 828
3141.60 930
3142.13 905
3142.66 825
3143.18 756
3143.71 880
3144.24 919
3144.77 815
3145.30 952
3145.83 1072
3146.36 853
3146.89 787
3147.41 890
3147.94 874
3148.47 971
3149.00 1005
3149.53 1058
3150.06 1032
3150.59 1031
3151.12 949
3151.65 922
3152.18 978
3152.71 1089
3153.24 992
3153.77 920
3154.30 842
3154.82 833
3155.35 840
3155.88 952
3156.41 951
3156.94 801
3157.47 965
3158.00 994
3158.53 1076
3159.06 959
3159.59 1007
3160.12 1065
3160.65 993
3161.18 958
3161.71 964
3162.24 904
3162.77 1056
3163.30 1100
3163.83 962
3164.37 824
3164.90 888
3165.43 962
3165.96 978
3166.49 870
3167.02 935
3167.55 865
3168.08 806
3168.61 819
3169.14 861
3169.67 858
3170.20 835
3170.73 868
3171.26 947
3171.80 992
3172.33 1173
3172.86 1024
3173.39 944
3173.92 1110
3174.45 971
3174.98 1036
3175.51 1006
3176.05 1084
3176.58 1183
3177.11 1009
3177.64 1006
3178.17 982
3178.70 872
3179.23 929
3179.77 880
3180.30 784
3180.83 767
3181.36 847
3181.89 868
3182.43 828
3182.96 859
3183.49 890
3184.02 934
3184.55 943
3185.09 867
3185.62 805
3186.15 908
3186.68 928
3187.21 875
3187.75 794
3188.28 798
3188.81 796
3189.34 784
3189.88 882
3190.41 830
3190.94 814
3191.47 880
3192.01 813
3192.54 849
3193.07 838
3193.61 858
3194.14 796
3194.67 913
3195.20 995
3195.74 864
3196.27 843
3196.80 887
3197.34 832
3197.87 767
3198.40 840
3198.94 886
3199.47 954
3200.00 918
3200.54 984
3201.07 1105
3201.60 861
3202.14 901
3202.67 959
3203.21 893
3203.74 955
3204.27 975
3204.81 920
3205.34 910
3205.87 902
3206.41 966
3206.94 1050
3207.48 995
3208.01 1112
3208.54 1091
3209.08 959
3209.61 965
3210.15 1180
3210.68 999
3211.22 1102
3211.75 1121
3212.28 992
3212.82 1113
3213.35 1146
3213.89 1202
3214.42 1022
3214.96 954
3215.49 1038
3216.03 1030
3216.56 899
3217.10 916
3217.63 826
3218.17 910
3218.70 852
3219.24 843
3219.77 843
3220.31 980
3220.84 935
3221.38 1025
3221.91 903
3222.45 1023
3222.98 1142
3223.52 1101
3224.05 1152
3224.59 1163
3225.12 1167
3225.66 1070
3226.19 1235
3226.73 1273
3227.27 1375
3227.80 1149
3228.34 1139
3228.87 1070
3229.41 1121
3229.94 1282
3230.48 1250
3231.02 1184
3231.55 1260
3232.09 1132
3232.62 1225
3233.16 1131
3233.70 1152
3234.23 1086
3234.77 1018
3235.31 1178
3235.84 1151
3236.38 1150
3236.91 1077
3237.45 1147
3237.99 1226
3238.52 1157
3239.06 1162
3239.60 1317
3240.13 1130
3240.67 1201
3241.21 1175
3241.75 1186
3242.28 1186
3242.82 1194
3243.36 1409
3243.89 1283
3244.43 1131
3244.97 1392
3245.50 1317
3246.04 1416
3246.58 1290
3247.12 1395
3247.65 1392
3248.19 1247
3248.73 1302
3249.27 1351
3249.80 1279
3250.34 1362
3250.88 1333
3251.42 1374
3251.95 1490
3252.49 1466
3253.03 1520
3253.57 1449
3254.11 1372
3254.64 1461
3255.18 1429
3255.72 1430
3256.26 1316
3256.80 1387
3257.33 1584
3257.87 1440
3258.41 1618
3258.95 1590
3259.49 1817
3260.02 1891
3260.56 2098
3261.10 2442
3261.64 2419
3262.18 2595
3262.72 2823
3263.26 3247
3263.79 3158
3264.33 3535
3264.87 3617
3265.41 3780
3265.95 4208
3266.49 4286
3267.03 4459
3267.57 4550
3268.11 4373
3268.64 4119
3269.18 3989
3269.72 3530
3270.26 3234
3270.80 3037
3271.34 2908
3271.88 2217
3272.42 2069
3272.96 1830
3273.50 1762
3274.04 1777
3274.58 1853
3275.12 1669
3275.66 1703
3276.20 1730
3276.74 1734
3277.28 1730
3277.82 1661
3278.36 1487
3278.90 1519
3279.44 1628
3279.98 1640
3280.52 1692
3281.06 1696
3281.60 1531
3282.14 1395
3282.68 1388
3283.22 1502
3283.76 1834
3284.30 1736
3284.84 1642
3285.38 1599
3285.92 1655
3286.46 1710
3287.00 1735
3287.54 1814
3288.08 1686
3288.62 1524
3289.16 1847
3289.70 1709
3290.24 1522
3290.79 1507
3291.33 1559
3291.87 1620
3292.41 1700
3292.95 1922
3293.49 1865
3294.03 1782
3294.57 1903
3295.11 1809
3295.66 1957
3296.20 1952
3296.74 2073
3297.28 1908
3297.82 2045
3298.36 2078
3298.90 1918
3299.45 2043
3299.99 1954
3300.53 1829
3301.07 1828
3301.61 1927
3302.16 1844
3302.70 1979
3303.24 2106
3303.78 1887
3304.32 2004
3304.87 1715
3305.41 1791
3305.95 1870
3306.49 1897
3307.03 1613
3307.58 1544
3308.12 1484
3308.66 1388
3309.20 1361
3309.75 1502
3310.29 1624
3310.83 1422
3311.37 1428
3311.92 1405
3312.46 1527
3313.00 1506
3313.54 1558
3314.09 1580
3314.63 1648
3315.17 1750
3315.72 1778
3316.26 1862
3316.80 2006
3317.35 1896
3317.89 1597
3318.43 1787
3318.97 1933
3319.52 1854
3320.06 1987
3320.60 1828
3321.15 1771
3321.69 1962
3322.23 1854
3322.78 1773
3323.32 1642
3323.87 1545
3324.41 1572
3324.95 1577
3325.50 1679
3326.04 1622
3326.58 1529
3327.13 1641
3327.67 1610
3328.22 1560
3328.76 1655
3329.30 1583
3329.85 1566
3330.39 1760
3330.94 2105
3331.48 2523
3332.03 2993
3332.57 3219
3333.11 4359
3333.66 5207
3334.20 6170
3334.75 7119
3335.29 7728
3335.84 7982
3336.38 8467
3336.93 8899
3337.47 9045
3338.02 8568
3338.56 8145
3339.11 7203
3339.65 6143
3340.20 5395
3340.74 4676
3341.29 3890
3341.83 3287
3342.38 2696
3342.92 2246
3343.47 1984
3344.01 1833
3344.56 1640
3345.10 1653
3345.65 1556
3346.19 1364
3346.74 1423
3347.28 1513
3347.83 1524
3348.38 1564
3348.92 1613
3349.47 1583
3350.01 1550
3350.56 1780
3351.10 1598
3351.65 1594
3352.20 1586
3352.74 1635
3353.29 1426
3353.83 1432
3354.38 1427
3354.93 1517
3355.47 1493
3356.02 1588
3356.56 1439
3357.11 1209
3357.66 1325
3358.20 1265
3358.75 1247
3359.30 1194
3359.84 1228
3360.39 1242
3360.94 1353
3361.48 1352
3362.03 1230
3362.58 1384
3363.12 1324
3363.67 1462
3364.22 1465
3364.76 1361
3365.31 1514
3365.86 1286
3366.41 1325
3366.95 1325
3367.50 1291
3368.05 1295
3368.59 1252
3369.14 1173
3369.69 1123
3370.24 1142
3370.78 1275
3371.33 1501
3371.88 1409
3372.43 1510
3372.97 1640
3373.52 1578
3374.07 1531
3374.62 1498
3375.17 1562
3375.71 1662
3376.26 1581
3376.81 1539
3377.36 1380
3377.91 1389
3378.45 1219
3379.00 1085
3379.55 1244
3380.10 1205
3380.65 1149
3381.19 1150
3381.74 1061
3382.29 1231
3382.84 990
3383.39 1037
3383.94 965
3384.49 920
3385.03 942
3385.58 952
3386.13 966
3386.68 973
3387.23 877
3387.78 873
3388.33 918
3388.88 925
3389.42 991
3389.97 1014
3390.52 988
3391.07 992
3391.62 993
3392.17 983
3392.72 1049
3393.27 1014
3393.82 950
3394.37 963
3394.92 1003
3395.47 985
3396.02 889
3396.57 936
3397.11 999
3397.66 958
3398.21 945
3398.76 1066
3399.31 962
3399.86 834
3400.41 911
3400.96 1056
3401.51 870
3402.06 926
3402.61 860
3403.16 988
3403.71 934
3404.26 853
3404.81 877
3405.36 881
3405.91 885
3406.46 887
3407.02 865
3407.57 951
3408.12 924
3408.67 952
3409.22 988
3409.77 1113
3410.32 1006
3410.87 972
3411.42 978
3411.97 1038
3412.52 1048
3413.07 1066
3413.62 1110
3414.17 1011
3414.73 960
3415.28 927
3415.83 924
3416.38 969
3416.93 1017
3417.48 1018
3418.03 1015
3418.58 1030
3419.14 959
3419.69 945
3420.24 913
3420.79 883
3421.34 968
3421.89 1038
3422.44 1081
3423.00 1060
3423.55 1144
3424.10 1052
3424.65 1142
3425.20 1129
3425.76 1022
3426.31 1088
3426.86 1033
3427.41 1022
3427.96 1044
3428.52 957
3429.07 871
3429.62 958
3430.17 910
3430.72 936
3431.28 835
3431.83 818
3432.38 827
3432.93 826
3433.49 772
3434.04 888
3434.59 906
3435.14 879
3435.70 849
3436.25 975
3436.80 894
3437.36 806
3437.91 837
3438.46 814
3439.01 914
3439.57 1014
3440.12 987
3440.67 916
3441.23 877
3441.78 1011
3442.33 1002
3442.89 1101
3443.44 1016
3443.99 1029
3444.55 941
3445.10 1024
3445.65 1044
3446.21 999
3446.76 1043
3447.31 898
3447.87 920
3448.42 922
3448.98 960
3449.53 1023
3450.08 928
3450.64 866
3451.19 921
3451.75 976
3452.30 955
3452.85 911
3453.41 898
3453.96 857
3454.52 973
3455.07 846
3455.62 942
3456.18 921
3456.73 883
3457.29 842
3457.84 920
3458.40 887
3458.95 955
3459.51 964
3460.06 1005
3460.62 1029
3461.17 926
3461.72 909
3462.28 908
3462.83 960
3463.39 930
3463.94 934
3464.50 900
3465.05 1054
3465.61 1057
3466.17 1054
3466.72 1037
3467.28 1201
3467.83 1211
3468.39 1150
3468.94 1052
3469.50 1194
3470.05 1097
3470.61 1258
3471.16 1187
3471.72 1257
3472.27 1229
3472.83 1326
3473.39 1170
3473.94 1243
3474.50 1211
3475.05 1273
3475.61 1349
3476.17 1170
3476.72 1056
3477.28 1286
3477.83 1292
3478.39 1336
3478.95 1254
3479.50 1392
3480.06 1353
3480.61 1424
3481.17 1364
3481.73 1330
3482.28 1520
3482.84 1425
3483.40 1515
3483.95 1352
3484.51 1389
3485.07 1341
3485.62 1362
3486.18 1370
3486.74 1503
3487.29 1600
3487.85 1829
3488.41 2094
3488.97 2120
3489.52 2501
3490.08 2995
3490.64 3389
3491.19 4272
3491.75 4744
3492.31 4940
3492.87 4871
3493.42 5006
3493.98 5001
3494.54 4689
3495.09 4492
3495.65 4020
3496.21 3203
3496.77 2851
3497.33 2929
3497.88 2762
3498.44 2256
3499.00 2172
3499.56 2087
3500.11 1846
3500.67 1931
3501.23 2113
3501.79 2216
3502.35 2147
3502.90 2205
3503.46 2409
3504.02 2492
3504.58 2746
3505.14 2512
3505.70 2576
3506.25 2524
3506.81 2586
3507.37 2662
3507.93 2597
3508.49 2276
3509.05 2095
3509.61 1886
3510.16 1860
3510.72 1893
3511.28 1877
3511.84 1665
3512.40 1605
3512.96 1424
3513.52 1530
3514.08 1372
3514.63 1298
3515.19 1150
3515.75 1195
3516.31 1156
3516.87 1120
3517.43 989
3517.99 1058
3518.55 965
3519.11 1045
3519.67 986
3520.23 973
3520.79 1185
3521.35 1138
3521.91 1156
3522.47 1164
3523.03 1158
3523.59 1382
3524.15 1254
3524.71 1163
3525.26 1077
3525.82 1169
3526.38 1087
3526.94 1125
3527.50 1128
3528.07 1120
3528.63 1189
3529.19 1066
3529.75 1006
3530.31 1189
3530.87 1220
3531.43 1102
3531.99 1063
3532.55 1107
3533.11 1071
3533.67 962
3534.23 1003
3534.79 1075
3535.35 1077
3535.91 1065
3536.47 1100
3537.03 1102
3537.59 1020
3538.15 1084
3538.72 1089
3539.28 1130
3539.84 1087
3540.40 1128
3540.96 1039
3541.52 1113
3542.08 1094
3542.64 1042
3543.20 1072
3543.77 1105
3544.33 1120
3544.89 1055
3545.45 1089
3546.01 1059
3546.57 1026
3547.14 1010
3547.70 968
3548.26 1021
3548.82 1044
3549.38 991
3549.94 1067
3550.51 1035
3551.07 1009
3551.63 854
3552.19 892
3552.75 860
3553.32 872
3553.88 829
3554.44 870
3555.00 865
3555.56 893
3556.13 915
3556.69 907
3557.25 790
3557.81 805
3558.38 897
3558.94 923
3559.50 896
3560.06 855
3560.63 810
3561.19 879
3561.75 882
3562.32 826
3562.88 876
3563.44 823
3564.00 953
3564.57 938
3565.13 952
3565.69 915
3566.26 886
3566.82 875
3567.38 854
3567.95 859
3568.51 777
3569.07 721
3569.64 716
3570.20 780
3570.76 728
3571.33 896
3571.89 826
3572.45 792
3573.02 929
3573.58 880
3574.15 846
3574.71 910
3575.27 728
3575.84 796
3576.40 971
3576.96 920
3577.53 911
3578.09 1049
3578.66 923
3579.22 1003
3579.79 1024
3580.35 1078
3580.91 958
3581.48 913
3582.04 853
3582.61 932
3583.17 888
3583.74 926
3584.30 834
3584.87 869
3585.43 901
3585.99 828
3586.56 907
3587.12 857
3587.69 837
3588.25 907
3588.82 902
3589.38 781
3589.95 791
3590.51 839
3591.08 820
3591.64 895
3592.21 885
3592.77 825
3593.34 820
3593.91 857
3594.47 765
3595.04 777
3595.60 808
3596.17 787
3596.73 791
3597.30 787
3597.86 796
3598.43 800
3599.00 717
3599.56 825
3600.13 841
3600.69 779
3601.26 814
3601.82 819
3602.39 845
3602.96 825
3603.52 938
3604.09 893
3604.65 779
3605.22 850
3605.79 834
3606.35 743
3606.92 761
3607.49 818
3608.05 855
3608.62 740
3609.19 767
3609.75 752
3610.32 766
3610.89 717
3611.45 764
3612.02 957
3612.59 751
3613.15 758
3613.72 730
3614.29 797
3614.85 821
3615.42 720
3615.99 757
3616.55 873
3617.12 906
3617.69 967
3618.26 980
3618.82 990
3619.39 1010
3619.96 1007
3620.53 905
3621.09 913
3621.66 993
3622.23 953
3622.80 903
3623.36 830
3623.93 776
3624.50 781
3625.07 743
3625.63 736
3626.20 871
3626.77 870
3627.34 808
3627.91 739
3628.47 748
3629.04 783
3629.61 652
3630.18 755
3630.75 782
3631.31 775
3631.88 735
3632.45 673
3633.02 682
3633.59 744
3634.16 780
3634.73 732
3635.29 731
3635.86 810
3636.43 795
3637.00 805
3637.57 845
3638.14 826
3638.71 839
3639.28 808
3639.84 820
3640.41 966
3640.98 925
3641.55 850
3642.12 833
3642.69 856
3643.26 899
3643.83 960
3644.40 877
3644.97 923
3645.54 858
3646.11 872
3646.67 816
3647.24 913
3647.81 901
3648.38 843
3648.95 872
3649.52 925
3650.09 925
3650.66 950
3651.23 1085
3651.80 919
3652.37 847
3652.94 1085
3653.51 1015
3654.08 972
3654.65 956
3655.22 1123
3655.79 989
3656.36 996
3656.93 1003
3657.50 950
3658.07 1049
3658.64 893
3659.21 942
3659.78 856
3660.35 843
3660.93 981
3661.50 856
3662.07 938
3662.64 1026
3663.21 1042
3663.78 947
3664.35 1010
3664.92 998
3665.49 1105
3666.06 1179
3666.63 1125
3667.20 1028
3667.78 1074
3668.35 913
3668.92 1008
3669.49 1048
3670.06 963
3670.63 868
3671.20 924
3671.77 778
3672.35 874
3672.92 969
3673.49 894
3674.06 831
3674.63 856
3675.20 865
3675.78 892
3676.35 765
3676.92 876
3677.49 911
3678.06 847
3678.64 871
3679.21 908
3679.78 969
3680.35 959
3680.92 827
3681.50 735
3682.07 814
3682.64 710
3683.21 753
3683.79 851
3684.36 902
3684.93 867
3685.50 852
3686.07 804
3686.65 840
3687.22 852
3687.79 769
3688.37 723
3688.94 842
3689.51 795
3690.08 823
3690.66 899
3691.23 880
3691.80 732
3692.38 775
3692.95 766
3693.52 722
3694.10 668
3694.67 793
3695.24 712
3695.81 723
3696.39 772
3696.96 721
3697.54 789
3698.11 819
3698.68 885
3699.26 854
3699.83 826
3700.40 714
3700.98 732
3701.55 715
3702.12 692
3702.70 748
3703.27 818
3703.85 785
3704.42 803
3704.99 891
3705.57 810
3706.14 808
3706.72 804
3707.29 775
3707.86 844
3708.44 864
3709.01 805
3709.59 724
3710.16 655
3710.74 730
3711.31 769
3711.89 772
3712.46 824
3713.03 791
3713.61 823
3714.18 839
3714.76 761
3715.33 855
3715.91 849
3716.48 827
3717.06 915
3717.63 728
3718.21 692
3718.78 822
3719.36 843
3719.93 751
3720.51 839
3721.08 902
3721.66 752
3722.23 806
3722.81 774
3723.39 743
3723.96 717
3724.54 771
3725.11 693
3725.69 631
3726.26 690
3726.84 683
3727.41 676
3727.99 717
3728.57 627
3729.14 723
3729.72 796
3730.29 835
3730.87 846
3731.45 879
3732.02 841
3732.60 847
3733.17 778
3733.75 730
3734.33 840
3734.90 893
3735.48 862
3736.06 757
3736.63 809
3737.21 697
3737.79 686
3738.36 840
3738.94 799
3739.52 790
3740.09 822
3740.67 708
3741.25 784
3741.82 783
3742.40 720
3742.98 711
3743.55 778
3744.13 701
3744.71 706
3745.28 694
3745.86 710
3746.44 710
3747.02 743
3747.59 680
3748.17 692
3748.75 730
3749.33 812
3749.90 846
3750.48 767
3751.06 737
3751.64 850
3752.21 790
3752.79 729
3753.37 683
3753.95 674
3754.52 743
3755.10 627
3755.68 625
3756.26 692
3756.84 665
3757.41 765
3757.99 666
3758.57 690
3759.15 806
3759.73 726
3760.31 718
3760.88 770
3761.46 760
3762.04 777
3762.62 667
3763.20 708
3763.78 734
3764.35 769
3764.93 736
3765.51 717
3766.09 808
3766.67 755
3767.25 691
3767.83 662
3768.41 782
3768.99 774
3769.56 846
3770.14 892
3770.72 858
3771.30 831
3771.88 756
3772.46 740
3773.04 833
3773.62 876
3774.20 842
3774.78 784
3775.36 906
3775.94 851
3776.52 673
3777.10 707
3777.67 753
3778.25 627
3778.83 646
3779.41 791
3779.99 820
3780.57 725
3781.15 699
3781.73 799
3782.31 634
3782.89 730
3783.47 727
3784.05 759
3784.63 632
3785.21 710
3785.79 782
3786.37 652
3786.95 698
3787.54 760
3788.12 680
3788.70 660
3789.28 684
3789.86 728
3790.44 741
3791.02 755
3791.60 699
3792.18 738
3792.76 718
3793.34 706
3793.92 651
3794.50 655
3795.08 830
3795.66 874
3796.25 773
3796.83 772
3797.41 796
3797.99 805
3798.57 842
3799.15 732
3799.73 816
3800.31 886
3800.90 838
3801.48 832
3802.06 779
3802.64 750
3803.22 869
3803.80 920
3804.39 807
3804.97 810
3805.55 767
3806.13 782
3806.71 873
3807.29 937
3807.88 952
3808.46 1018
3809.04 985
3809.62 863
3810.20 918
3810.79 1035
3811.37 945
3811.95 1021
3812.53 851
3813.12 884
3813.70 934
3814.28 888
3814.86 900
3815.45 846
3816.03 866
3816.61 911
3817.19 973
3817.78 868
3818.36 847
3818.94 885
3819.52 782
3820.11 831
3820.69 792
3821.27 755
3821.86 671
3822.44 673
3823.02 744
3823.61 754
3824.19 721
3824.77 739
3825.36 752
3825.94 773
3826.52 769
3827.11 693
3827.69 806
3828.27 844
3828.86 934
3829.44 761
3830.02 593
3830.61 662
3831.19 787
3831.77 725
3832.36 815
3832.94 724
3833.53 727
3834.11 781
3834.69 694
3835.28 644
3835.86 745
3836.45 767
3837.03 694
3837.61 716
3838.20 725
3838.78 676
3839.37 728
3839.95 684
3840.54 762
3841.12 649
3841.70 726
3842.29 648
3842.87 690
3843.46 700
3844.04 693
3844.63 607
3845.21 671
3845.80 697
3846.38 683
3846.97 584
3847.55 648
3848.14 661
3848.72 597
3849.31 724
3849.89 793
3850.48 711
3851.06 633
3851.65 660
3852.23 638
3852.82 626
3853.40 696
3853.99 760
3854.58 763
3855.16 777
3855.75 755
3856.33 766
3856.92 706
3857.50 689
3858.09 804
3858.68 813
3859.26 813
3859.85 782
3860.43 793
3861.02 917
3861.60 749
3862.19 805
3862.78 738
3863.36 866
3863.95 950
3864.54 847
3865.12 873
3865.71 861
3866.29 920
3866.88 840
3867.47 788
3868.05 832
3868.64 853
3869.23 864
3869.81 867
3870.40 758
3870.99 827
3871.57 692
3872.16 773
3872.75 739
3873.33 708
3873.92 735
3874.51 730
3875.10 804
3875.68 862
3876.27 741
3876.86 831
3877.44 714
3878.03 723
3878.62 699
3879.21 673
3879.79 747
3880.38 821
3880.97 880
3881.56 835
3882.14 779
3882.73 671
3883.32 708
3883.91 721
3884.49 711
3885.08 719
3885.67 742
3886.26 850
3886.85 864
3887.43 869
3888.02 765
3888.61 830
3889.20 893
3889.79 889
3890.38 941
3890.96 893
3891.55 938
3892.14 796
3892.73 892
3893.32 857
3893.91 817
3894.49 838
3895.08 838
3895.67 719
3896.26 741
3896.85 703
3897.44 683
3898.03 649
3898.61 832
3899.20 789
3899.79 760
3900.38 746
3900.97 764
3901.56 916
3902.15 957
3902.74 789
3903.33 772
3903.92 793
3904.51 833
3905.09 749
3905.68 740
3906.27 702
3906.86 815
3907.45 821
3908.04 758
3908.63 789
3909.22 762
3909.81 812
3910.40 746
3910.99 747
3911.58 756
3912.17 774
3912.76 731
3913.35 642
3913.94 676
3914.53 605
3915.12 668
3915.71 701
3916.30 699
3916.89 691
3917.48 671
3918.07 731
3918.66 719
3919.25 738
3919.84 758
3920.43 889
3921.02 896
3921.61 803
3922.20 881
3922.80 841
3923.39 851
3923.98 823
3924.57 868
3925.16 812
3925.75 759
3926.34 738
3926.93 764
3927.52 684
3928.11 666
3928.70 684
3929.30 740
3929.89 821
3930.48 780
3931.07 688
3931.66 672
3932.25 675
3932.84 675
3933.44 617
3934.03 610
3934.62 654
3935.21 698
3935.80 711
3936.39 669
3936.98 726
3937.58 801
3938.17 846
3938.76 925
3939.35 856
3939.94 829
3940.54 764
3941.13 880
3941.72 891
3942.31 902
3942.90 888
3943.50 826
3944.09 787
3944.68 835
3945.27 783
3945.87 802
3946.46 787
3947.05 691
3947.64 797
3948.24 713
3948.83 613
3949.42 604
3950.01 758
3950.61 709
3951.20 738
3951.79 726
3952.39 777
3952.98 826
3953.57 823
3954.16 784
3954.76 870
3955.35 763
3955.94 772
3956.54 757
3957.13 857
3957.72 777
3958.32 781
3958.91 719
3959.50 749
3960.10 780
3960.69 778
3961.28 770
3961.88 745
3962.47 814
3963.07 850
3963.66 739
3964.25 708
3964.85 751
3965.44 825
3966.03 794
3966.63 912
3967.22 879
3967.82 847
3968.41 797
3969.00 882
3969.60 793
3970.19 786
3970.79 948
3971.38 785
3971.98 752
3972.57 744
3973.17 762
3973.76 880
3974.35 923
3974.95 948
3975.54 997
3976.14 997
3976.73 928
3977.33 953
3977.92 1086
3978.52 1133
3979.11 960
3979.71 1023
3980.30 969
3980.90 991
3981.49 925
3982.09 887
3982.68 854
3983.28 863
3983.87 891
3984.47 1014
3985.06 853
3985.66 825
3986.25 853
3986.85 856
3987.45 892
3988.04 852
3988.64 842
3989.23 831
3989.83 879
3990.42 824
3991.02 817
3991.62 911
3992.21 894
3992.81 843
3993.40 747
3994.00 876
3994.60 892
3995.19 779
3995.79 895
3996.38 992
3996.98 946
3997.58 999
3998.17 864
3998.77 933
3999.37 841
3999.96 961
4000.56 838
4001.15 811
4001.75 856
4002.35 850
4002.94 821
4003.54 790
4004.14 864
4004.73 920
4005.33 832
4005.93 872
4006.53 983
4007.12 997
4007.72 775
4008.32 840
4008.91 831
4009.51 900
4010.11 874
4010.71 837
4011.30 789
4011.90 787
4012.50 720
4013.10 763
4013.69 909
4014.29 775
4014.89 739
4015.49 776
4016.08 849
4016.68 812
4017.28 908
4017.88 843
4018.47 877
4019.07 892
4019.67 778
4020.27 874
4020.87 892
4021.46 804
4022.06 915
4022.66 915
4023.26 855
4023.86 863
4024.45 841
4025.05 983
4025.65 998
4026.25 1030
4026.85 1178
4027.45 1292
4028.05 1309
4028.64 1242
4029.24 1511
4029.84 1449
4030.44 1491
4031.04 1401
4031.64 1260
4032.24 1342
4032.84 1189
4033.43 1142
4034.03 1180
4034.63 1052
4035.23 1042
4035.83 1079
4036.43 1195
4037.03 1046
4037.63 921
4038.23 872
4038.83 847
4039.43 817
4040.03 796
4040.63 822
4041.22 734
4041.82 691
4042.42 783
4043.02 817
4043.62 721
4044.22 681
4044.82 799
4045.42 817
4046.02 730
4046.62 682
4047.22 706
4047.82 777
4048.42 652
4049.02 630
4049.62 777
4050.22 759
4050.82 669
4051.42 675
4052.02 716
4052.62 690
4053.22 730
4053.83 830
4054.43 886
4055.03 788
4055.63 751
4056.23 782
4056.83 756
4057.43 756
4058.03 698
4058.63 693
4059.23 685
4059.83 748
4060.43 844
4061.03 793
4061.64 758
4062.24 854
4062.84 808
4063.44 808
4064.04 806
4064.64 793
4065.24 757
4065.84 724
4066.45 759
4067.05 704
4067.65 842
4068.25 773
4068.85 773
4069.45 735
4070.05 711
4070.66 787
4071.26 722
4071.86 695
4072.46 722
4073.06 786
4073.67 829
4074.27 764
4074.87 744
4075.47 731
4076.07 762
4076.68 718
4077.28 723
4077.88 705
4078.48 663
4079.09 755
4079.69 742
4080.29 761
4080.89 618
4081.50 614
4082.10 675
4082.70 743
4083.30 728
4083.91 696
4084.51 757
4085.11 723
4085.71 687
4086.32 758
4086.92 670
4087.52 732
4088.13 748
4088.73 707
4089.33 781
4089.94 709
4090.54 726
4091.14 716
4091.74 787
4092.35 711
4092.95 684
4093.55 680
4094.16 644
4094.76 626
4095.37 684
4095.97 661
4096.57 695
4097.18 645
4097.78 668
4098.38 626
4098.99 663
4099.59 718
4100.20 812
4100.80 775
4101.40 701
4102.01 688
4102.61 697
4103.22 678
4103.82 706
4104.42 699
4105.03 658
4105.63 732
4106.24 649
4106.84 726
4107.45 737
4108.05 755
4108.65 764
4109.26 700
4109.86 690
4110.47 711
4111.07 696
4111.68 627
4112.28 606
4112.89 659
4113.49 655
4114.10 626
4114.70 690
4115.31 684
4115.91 659
4116.52 683
4117.12 779
4117.73 701
4118.33 612
4118.94 650
4119.54 625
4120.15 616
4120.75 613
4121.36 626
4121.97 657
4122.57 705
4123.18 708
4123.78 666
4124.39 650
4124.99 620
4125.60 682
4126.21 612
4126.81 650
4127.42 683
4128.02 653
4128.63 657
4129.24 735
4129.84 700
4130.45 706
4131.05 679
4131.66 728
4132.27 648
4132.87 632
4133.48 633
4134.08 638
4134.69 733
4135.30 714
4135.90 724
4136.51 742
4137.12 760
4137.72 698
4138.33 790
4138.94 772
4139.54 728
4140.15 715
4140.76 743
4141.37 776
4141.97 818
4142.58 798
4143.19 811
4143.79 765
4144.40 728
4145.01 791
4145.61 716
4146.22 792
4146.83 813
4147.44 888
4148.04 768
4148.65 849
4149.26 927
4149.87 791
4150.47 687
4151.08 701
4151.69 734
4152.30 667
4152.91 631
4153.51 708
4154.12 649
4154.73 660
4155.34 648
4155.94 734
4156.55 767
4157.16 771
4157.77 764
4158.38 822
4158.99 760
4159.59 670
4160.20 862
4160.81 827
4161.42 883
4162.03 833
4162.64 813
4163.24 769
4163.85 800
4164.46 792
4165.07 735
4165.68 638
4166.29 622
4166.90 801
4167.51 776
4168.11 755
4168.72 712
4169.33 768
4169.94 887
4170.55 803
4171.16 714
4171.77 872
4172.38 773
4172.99 676
4173.60 705
4174.21 747
4174.81 785
4175.42 789
4176.03 833
4176.64 800
4177.25 728
4177.86 716
4178.47 749
4179.08 811
4179.69 760
4180.30 687
4180.91 738
4181.52 803
4182.13 779
4182.74 716
4183.35 802
4183.96 800
4184.57 829
4185.18 746
4185.79 741
4186.40 682
4187.01 687
4187.62 757
4188.23 630
4188.84 713
4189.45 807
4190.06 812
4190.67 820
4191.29 890
4191.90 818
4192.51 771
4193.12 771
4193.73 706
4194.34 780
4194.95 902
4195.56 854
4196.17 792
4196.78 689
4197.39 702
4198.00 753
4198.62 770
4199.23 825
4199.84 772
4200.45 799
4201.06 750
4201.67 697
4202.28 786
4202.89 801
4203.51 728
4204.12 649
4204.73 681
4205.34 685
4205.95 711
4206.56 735
4207.18 748
4207.79 684
4208.40 720
4209.01 659
4209.62 672
4210.24 761
4210.85 716
4211.46 626
4212.07 693
4212.68 789
4213.30 759
4213.91 727
4214.52 844
4215.13 746
4215.74 904
4216.36 737
4216.97 737
4217.58 825
4218.19 741
4218.81 671
4219.42 693
4220.03 761
4220.65 746
4221.26 842
4221.87 855
4222.48 821
4223.10 753
4223.71 877
4224.32 856
4224.94 879
4225.55 806
4226.16 768
4226.78 940
4227.39 865
4228.00 952
4228.61 899
4229.23 871
4229.84 1020
4230.46 1009
4231.07 923
4231.68 1018
4232.30 943
4232.91 1047
4233.52 1169
4234.14 1181
4234.75 1187
4235.36 1396
4235.98 1457
4236.59 1312
4237.21 1366
4237.82 1227
4238.43 1109
4239.05 1156
4239.66 1177
4240.28 1030
4240.89 897
4241.50 873
4242.12 929
4242.73 914
4243.35 897
4243.96 776
4244.58 808
4245.19 777
4245.81 774
4246.42 766
4247.03 761
4247.65 876
4248.26 796
4248.88 869
4249.49 845
4250.11 923
4250.72 954
4251.34 879
4251.95 835
4252.57 771
4253.18 877
4253.80 917
4254.41 829
4255.03 740
4255.64 751
4256.26 790
4256.88 751
4257.49 833
4258.11 747
4258.72 757
4259.34 804
4259.95 897
4260.57 835
4261.18 851
4261.80 834
4262.42 857
4263.03 829
4263.65 721
4264.26 803
4264.88 839
4265.49 787
4266.11 800
4266.73 801
4267.34 830
4267.96 869
4268.58 776
4269.19 831
4269.81 867
4270.42 836
4271.04 790
4271.66 775
4272.27 862
4272.89 838
4273.51 784
4274.12 811
4274.74 786
4275.36 904
4275.97 926
4276.59 848
4277.21 845
4277.82 856
4278.44 943
4279.06 981
4279.67 788
4280.29 801
4280.91 879
4281.53 851
4282.14 833
4282.76 836
4283.38 741
4283.99 754
4284.61 739
4285.23 809
4285.85 776
4286.46 737
4287.08 859
4287.70 839
4288.32 876
4288.93 897
4289.55 847
4290.17 785
4290.79 888
4291.41 845
4292.02 935
4292.64 865
4293.26 895
4293.88 931
4294.50 829
4295.11 854
4295.73 836
4296.35 776
4296.97 839
4297.59 829
4298.21 843
4298.82 772
4299.44 825
4300.06 781
4300.68 837
4301.30 794
4301.92 792
4302.53 815
4303.15 802
4303.77 833
4304.39 795
4305.01 870
4305.63 947
4306.25 752
4306.87 699
4307.49 742
4308.10 876
4308.72 863
4309.34 852
4309.96 893
4310.58 923
4311.20 851
4311.82 755
4312.44 844
4313.06 892
4313.68 883
4314.30 864
4314.92 875
4315.54 874
4316.16 896
4316.78 876
4317.40 841
4318.02 802
4318.64 739
4319.26 794
4319.88 754
4320.50 876
4321.11 840
4321.74 954
4322.36 954
4322.98 978
4323.60 982
4324.22 946
4324.84 982
4325.46 1098
4326.08 1031
4326.70 1057
4327.32 1126
4327.94 1186
4328.56 1133
4329.18 1140
4329.80 1194
4330.42 1142
4331.04 1131
4331.66 1015
4332.28 1071
4332.90 1122
4333.52 1124
4334.15 1058
4334.77 1205
4335.39 1411
4336.01 1408
4336.63 1557
4337.25 1757
4337.87 1826
4338.49 1915
4339.11 1869
4339.74 1945
4340.36 1993
4340.98 1836
4341.60 1878
4342.22 1736
4342.84 1711
4343.46 1769
4344.09 2068
4344.71 2119
4345.33 2328
4345.95 2745
4346.57 2903
4347.19 2917
4347.82 3052
4348.44 3058
4349.06 2976
4349.68 2894
4350.30 2587
4350.93 2556
4351.55 2418
4352.17 2044
4352.79 1769
4353.42 1399
4354.04 1310
4354.66 1411
4355.28 1334
4355.91 1336
4356.53 1360
4357.15 1335
4357.77 1246
4358.40 1022
4359.02 1207
4359.64 1274
4360.26 1225
4360.89 1237
4361.51 1142
4362.13 1139
4362.76 1093
4363.38 1103
4364.00 1140
4364.62 1090
4365.25 1061
4365.87 1071
4366.49 1033
4367.12 987
4367.74 987
4368.36 945
4368.99 993
4369.61 924
4370.23 978
4370.86 967
4371.48 850
4372.11 929
4372.73 907
4373.35 828
4373.98 873
4374.60 858
4375.22 933
4375.85 873
4376.47 914
4377.10 879
4377.72 969
4378.34 925
4378.97 900
4379.59 879
4380.22 929
4380.84 861
4381.47 887
4382.09 895
4382.71 905
4383.34 846
4383.96 877
4384.59 966
4385.21 890
4385.84 913
4386.46 999
4387.09 956
4387.71 822
4388.34 803
4388.96 783
4389.59 857
4390.21 850
4390.84 781
4391.46 849
4392.09 683
4392.71 694
4393.34 843
4393.96 832
4394.59 816
4395.21 823
4395.84 809
4396.46 724
4397.09 880
4397.71 909
4398.34 839
4398.96 771
4399.59 787
4400.22 749
4400.84 771
4401.47 747
4402.09 789
4402.72 788
4403.34 825
4403.97 840
4404.60 826
4405.22 772
4405.85 811
4406.47 851
4407.10 897
4407.73 787
4408.35 794
4408.98 849
4409.61 832
4410.23 819
4410.86 802
4411.48 872
4412.11 870
4412.74 799
4413.36 821
4413.99 765
4414.62 764
4415.24 772
4415.87 870
4416.50 887
4417.12 872
4417.75 796
4418.38 715
4419.01 708
4419.63 768
4420.26 767
4420.89 642
4421.51 668
4422.14 814
4422.77 851
4423.40 682
4424.02 721
4424.65 688
4425.28 745
4425.91 751
4426.53 723
4427.16 693
4427.79 677
4428.42 690
4429.04 649
4429.67 631
4430.30 662
4430.93 718
4431.55 740
4432.18 700
4432.81 760
4433.44 757
4434.07 806
4434.69 729
4435.32 748
4435.95 823
4436.58 804
4437.21 803
4437.84 859
4438.46 815
4439.09 913
4439.72 799
4440.35 837
4440.98 823
4441.61 768
4442.24 772
4442.86 722
4443.49 720
4444.12 842
4444.75 833
4445.38 842
4446.01 876
4446.64 800
4447.27 807
4447.90 858
4448.52 770
4449.15 852
4449.78 893
4450.41 775
4451.04 884
4451.67 918
4452.30 923
4452.93 778
4453.56 806
4454.19 683
4454.82 850
4455.45 823
4456.08 859
4456.71 776
4457.34 763
4457.97 896
4458.60 851
4459.23 871
4459.86 834
4460.49 778
4461.12 801
4461.75 747
4462.38 770
4463.01 785
4463.64 856
4464.27 806
4464.90 785
4465.53 743
4466.16 630
4466.79 631
4467.42 603
4468.05 662
4468.68 732
4469.31 675
4469.94 791
4470.57 795
4471.20 668
4471.83 705
4472.46 691
4473.09 684
4473.72 641
4474.35 719
4474.99 768
4475.62 763
4476.25 664
4476.88 650
4477.51 717
4478.14 777
4478.77 717
4479.40 716
4480.03 761
4480.67 701
4481.30 679
4481.93 789
4482.56 790
4483.19 852
4483.82 733
4484.46 810
4485.09 716
4485.72 810
4486.35 704
4486.98 788
4487.61 853
4488.25 841
4488.88 754
4489.51 826
4490.14 776
4490.77 706
4491.41 777
4492.04 832
4492.67 763
4493.30 818
4493.94 807
4494.57 882
4495.20 804
4495.83 753
4496.46 741
4497.10 818
4497.73 893
4498.36 890
4498.99 903
4499.63 934
4500.26 1050
4500.89 1022
4501.53 1063
4502.16 1118
4502.79 1146
4503.42 1165
4504.06 1183
4504.69 1190
4505.32 1152
4505.96 1130
4506.59 987
4507.22 944
4507.86 898
4508.49 988
4509.12 955
4509.76 968
4510.39 818
4511.02 897
4511.66 861
4512.29 806
4512.92 823
4513.56 818
4514.19 833
4514.83 794
4515.46 782
4516.09 761
4516.73 781
4517.36 761
4517.99 754
4518.63 794
4519.26 794
4519.90 740
4520.53 834
4521.17 820
4521.80 714
4522.43 745
4523.07 692
4523.70 772
4524.34 769
4524.97 718
4525.61 737
4526.24 763
4526.88 727
4527.51 655
4528.14 713
4528.78 805
4529.41 818
4530.05 781
4530.68 958
4531.32 954
4531.95 935
4532.59 923
4533.22 982
4533.86 962
4534.49 951
4535.13 840
4535.76 896
4536.40 903
4537.04 883
4537.67 858
4538.31 729
4538.94 796
4539.58 743
4540.21 784
4540.85 842
4541.48 768
4542.12 730
4542.76 683
4543.39 821
4544.03 794
4544.66 713
4545.30 715
4545.93 719
4546.57 707
4547.21 654
4547.84 813
4548.48 749
4549.11 707
4549.75 881
4550.39 840
4551.02 721
4551.66 717
4552.30 674
4552.93 669
4553.57 737
4554.21 633
4554.84 734
4555.48 778
4556.12 786
4556.75 866
4557.39 718
4558.03 697
4558.66 771
4559.30 703
4559.94 688
4560.57 677
4561.21 767
4561.85 732
4562.48 682
4563.12 684
4563.76 727
4564.40 700
4565.03 783
4565.67 697
4566.31 775
4566.95 701
4567.58 667
4568.22 749
4568.86 661
4569.50 672
4570.13 744
4570.77 790
4571.41 760
4572.05 651
4572.68 734
4573.32 796
4573.96 827
4574.60 714
4575.24 659
4575.87 628
4576.51 692
4577.15 736
4577.79 734
4578.43 773
4579.06 819
4579.70 790
4580.34 723
4580.98 826
4581.62 901
4582.26 800
4582.90 713
4583.53 764
4584.17 779
4584.81 781
4585.45 769
4586.09 787
4586.73 751
4587.37 780
4588.01 745
4588.64 787
4589.28 829
4589.92 768
4590.56 928
4591.20 1054
4591.84 1128
4592.48 1103
4593.12 1064
4593.76 1034
4594.40 1145
4595.04 1168
4595.68 982
4596.31 904
4596.95 864
4597.59 874
4598.23 881
4598.87 801
4599.51 782
4600.15 770
4600.79 777
4601.43 832
4602.07 766
4602.71 863
4603.35 842
4603.99 796
4604.63 760
4605.27 756
4605.91 838
4606.55 811
4607.19 784
4607.83 857
4608.47 817
4609.11 694
4609.75 862
4610.39 804
4611.03 681
4611.68 673
4612.32 759
4612.96 658
4613.60 623
4614.24 772
4614.88 761
4615.52 713
4616.16 811
4616.80 801
4617.44 728
4618.08 876
4618.72 851
4619.36 823
4620.01 794
4620.65 746
4621.29 791
4621.93 831
4622.57 656
4623.21 710
4623.85 613
4624.50 635
4625.14 676
4625.78 723
4626.42 743
4627.06 716
4627.70 717
4628.34 697
4628.99 747
4629.63 786
4630.27 774
4630.91 791
4631.55 847
4632.20 806
4632.84 802
4633.48 793
4634.12 848
4634.76 751
4635.41 794
4636.05 859
4636.69 942
4637.33 906
4637.98 801
4638.62 827
4639.26 843
4639.90 948
4640.55 854
4641.19 755
4641.83 796
4642.47 904
4643.12 871
4643.76 816
4644.40 815
4645.04 782
4645.69 788
4646.33 758
4646.97 857
4647.62 757
4648.26 731
4648.90 781
4649.55 807
4650.19 832
4650.83 782
4651.48 758
4652.12 667
4652.76 602
4653.41 703
4654.05 791
4654.69 752
4655.34 728
4655.98 823
4656.62 739
4657.27 705
4657.91 658
4658.55 646
4659.20 702
4659.84 724
4660.49 673
4661.13 675
4661.77 693
4662.42 679
4663.06 801
4663.71 754
4664.35 719
4664.99 652
4665.64 686
4666.28 715
4666.93 619
4667.57 630
4668.22 652
4668.86 773
4669.51 729
4670.15 813
4670.79 702
4671.44 675
4672.08 690
4672.73 714
4673.37 704
4674.02 597
4674.66 653
4675.31 664
4675.95 751
4676.60 694
4677.24 675
4677.89 673
4678.53 672
4679.18 625
4679.82 670
4680.47 706
4681.12 758
4681.76 741
4682.41 753
4683.05 694
4683.70 704
4684.34 758
4684.99 658
4685.63 670
4686.28 686
4686.93 741
4687.57 761
4688.22 732
4688.86 750
4689.51 742
4690.15 759
4690.80 823
4691.45 723
4692.09 660
4692.74 775
4693.39 740
4694.03 749
4694.68 814
4695.32 859
4695.97 869
4696.62 770
4697.26 853
4697.91 880
4698.56 911
4699.20 925
4699.85 983
4700.50 1079
4701.14 1037
4701.79 1126
4702.44 1188
4703.08 944
4703.73 899
4704.38 851
4705.02 830
4705.67 698
4706.32 841
4706.97 949
4707.61 797
4708.26 778
4708.91 881
4709.55 769
4710.20 910
4710.85 868
4711.50 843
4712.14 858
4712.79 784
4713.44 745
4714.09 748
4714.73 652
4715.38 749
4716.03 737
4716.68 805
4717.33 780
4717.97 806
4718.62 808
4719.27 700
4719.92 787
4720.57 857
4721.21 748
4721.86 810
4722.51 928
4723.16 785
4723.81 821
4724.45 808
4725.10 753
4725.75 824
4726.40 863
4727.05 871
4727.70 1035
4728.35 858
4728.99 857
4729.64 889
4730.29 838
4730.94 892
4731.59 886
4732.24 885
4732.89 808
4733.54 724
4734.19 715
4734.83 696
4735.48 761
4736.13 887
4736.78 710
4737.43 745
4738.08 783
4738.73 713
4739.38 844
4740.03 891
4740.68 830
4741.33 855
4741.98 879
4742.63 833
4743.28 762
4743.93 761
4744.58 864
4745.23 826
4745.87 860
4746.52 790
4747.17 837
4747.82 782
4748.47 811
4749.12 893
4749.77 848
4750.42 923
4751.08 968
4751.73 1035
4752.38 1036
4753.03 1066
4753.68 1043
4754.33 1108
4754.98 915
4755.63 950
4756.28 953
4756.93 1007
4757.58 949
4758.23 936
4758.88 820
4759.53 843
4760.18 780
4760.83 649
4761.48 720
4762.13 743
4762.79 666
4763.44 645
4764.09 740
4764.74 837
4765.39 800
4766.04 748
4766.69 790
4767.34 778
4767.99 815
4768.65 863
4769.30 852
4769.95 842
4770.60 846
4771.25 864
4771.90 943
4772.56 794
4773.21 674
4773.86 748
4774.51 746
4775.16 759
4775.81 675
4776.47 728
4777.12 749
4777.77 837
4778.42 736
4779.07 784
4779.73 831
4780.38 866
4781.03 821
4781.68 721
4782.34 830
4782.99 787
4783.64 749
4784.29 855
4784.94 797
4785.60 761
4786.25 750
4786.90 891
4787.56 861
4788.21 797
4788.86 780
4789.51 801
4790.17 761
4790.82 769
4791.47 747
4792.13 799
4792.78 870
4793.43 883
4794.08 877
4794.74 785
4795.39 792
4796.04 711
4796.70 750
4797.35 749
4798.00 741
4798.66 774
4799.31 708
4799.96 743
4800.62 701
4801.27 711
4801.93 680
4802.58 774
4803.23 736
4803.89 795
4804.54 794
4805.19 660
4805.85 759
4806.50 814
4807.16 752
4807.81 803
4808.46 748
4809.12 805
4809.77 787
4810.43 791
4811.08 755
4811.73 672
4812.39 800
4813.04 809
4813.70 827
4814.35 763
4815.01 846
4815.66 943
4816.32 790
4816.97 855
4817.63 872
4818.28 764
4818.94 907
4819.59 960
4820.24 982
4820.90 887
4821.55 946
4822.21 937
4822.86 910
4823.52 993
4824.18 979
4824.83 966
4825.49 998
4826.14 958
4826.80 1041
4827.45 1054
4828.11 959
4828.76 955
4829.42 979
4830.07 996
4830.73 996
4831.38 973
4832.04 1059
4832.70 976
4833.35 1092
4834.01 1039
4834.66 1069
4835.32 1086
4835.98 1067
4836.63 1108
4837.29 1245
4837.94 1235
4838.60 1179
4839.26 1323
4839.91 1348
4840.57 1395
4841.22 1140
4841.88 1201
4842.54 1177
4843.19 1240
4843.85 1183
4844.51 1237
4845.16 1303
4845.82 1240
4846.48 1358
4847.13 1374
4847.79 1485
4848.45 1788
4849.10 1878
4849.76 1793
4850.42 1774
4851.07 1800
4851.73 2016
4852.39 1965
4853.05 1970
4853.70 1978
4854.36 1957
4855.02 1893
4855.68 1713
4856.33 1849
4856.99 1847
4857.65 1833
4858.30 2033
4858.96 2064
4859.62 1925
4860.28 2124
4860.94 1957
4861.59 1950
4862.25 1861
4862.91 1731
4863.57 1707
4864.22 1792
4864.88 1665
4865.54 1737
4866.20 1609
4866.86 1791
4867.51 1798
4868.17 1785
4868.83 1796
4869.49 1701
4870.15 1596
4870.81 1460
4871.46 1544
4872.12 1510
4872.78 1530
4873.44 1357
4874.10 1494
4874.76 1355
4875.41 1278
4876.07 1322
4876.73 1275
4877.39 1490
4878.05 1512
4878.71 1470
4879.37 1498
4880.03 1463
4880.69 1446
4881.34 1499
4882.00 1393
4882.66 1348
4883.32 1288
4883.98 1195
4884.64 1254
4885.30 1214
4885.96 1167
4886.62 1110
4887.28 1247
4887.94 1108
4888.60 1185
4889.26 1180
4889.92 1229
4890.58 1301
4891.24 1225
4891.89 1207
4892.55 1230
4893.21 1381
4893.87 1251
4894.53 1236
4895.19 1133
4895.85 1146
4896.51 997
4897.17 1056
4897.83 1091
4898.49 1141
4899.16 1103
4899.82 1019
4900.48 923
4901.14 1027
4901.80 1104
4902.46 1091
4903.12 1146
4903.78 974
4904.44 923
4905.10 997
4905.76 950
4906.42 1014
4907.08 907
4907.74 876
4908.40 899
4909.06 978
4909.72 934
4910.39 873
4911.05 941
4911.71 940
4912.37 841
4913.03 972
4913.69 905
4914.35 769
4915.01 787
4915.68 892
4916.34 937
4917.00 1071
4917.66 786
4918.32 780
4918.98 763
4919.64 812
4920.31 858
4920.97 736
4921.63 794
4922.29 764
4922.95 717
4923.62 859
4924.28 707
4924.94 793
4925.60 820
4926.26 753
4926.93 770
4927.59 834
4928.25 849
4928.91 870
4929.57 888
4930.24 830
4930.90 813
4931.56 832
4932.22 767
4932.89 865
4933.55 813
4934.21 728
4934.87 749
4935.54 747
4936.20 787
4936.86 785
4937.53 725
4938.19 713
4938.85 711
4939.51 727
4940.18 760
4940.84 745
4941.50 688
4942.17 635
4942.83 663
4943.49 796
4944.16 845
4944.82 703
4945.48 752
4946.15 775
4946.81 720
4947.47 690
4948.14 793
4948.80 754
4949.46 696
4950.13 743
4950.79 788
4951.45 781
4952.12 773
4952.78 661
4953.45 612
4954.11 667
4954.77 662
4955.44 650
4956.10 744
4956.77 773
4957.43 706
4958.09 741
4958.76 791
4959.42 782
4960.09 765
4960.75 764
4961.42 762
4962.08 736
4962.75 777
4963.41 893
4964.07 915
4964.74 915
4965.40 905
4966.07 957
4966.73 831
4967.40 873
4968.06 802
4968.73 690
4969.39 711
4970.06 757
4970.72 668
4971.39 751
4972.05 732
4972.72 718
4973.38 737
4974.05 739
4974.71 719
4975.38 755
4976.05 775
4976.71 867
4977.38 834
4978.04 747
4978.71 733
4979.37 765
4980.04 797
4980.70 837
4981.37 753
4982.04 690
4982.70 668
4983.37 773
4984.03 757
4984.70 739
4985.37 697
4986.03 661
4986.70 748
4987.36 808
4988.03 874
4988.70 925
4989.36 908
4990.03 1001
4990.70 909
4991.36 883
4992.03 927
4992.69 926
4993.36 894
4994.03 820
4994.69 821
4995.36 761
4996.03 731
4996.69 736
4997.36 694
4998.03 756
4998.70 652
4999.36 756
5000.03 692
5000.70 666
5001.36 620
5002.03 580
5002.70 593
5003.37 637
5004.03 573
5004.70 625
5005.37 641
5006.03 702
5006.70 666
5007.37 733
5008.04 662
5008.70 707
5009.37 652
5010.04 688
5010.71 706
5011.38 797
5012.04 741
5012.71 688
5013.38 754
5014.05 722
5014.72 700
5015.38 680
5016.05 670
5016.72 691
5017.39 710
5018.06 668
5018.72 761
5019.39 744
5020.06 699
5020.73 711
5021.40 640
5022.07 697
5022.73 657
5023.40 635
5024.07 765
5024.74 776
5025.41 762
5026.08 786
5026.75 752
5027.42 732
5028.08 759
5028.75 717
5029.42 677
5030.09 702
5030.76 685
5031.43 710
5032.10 715
5032.77 729
5033.44 674
5034.11 651
5034.78 660
5035.45 661
5036.11 615
5036.78 608
5037.45 614
5038.12 724
5038.79 719
5039.46 673
5040.13 606
5040.80 670
5041.47 614
5042.14 613
5042.81 646
5043.48 658
5044.15 615
5044.82 631
5045.49 630
5046.16 651
5046.83 642
5047.50 597
5048.17 607
5048.84 598
5049.51 590
5050.18 666
5050.85 614
5051.52 630
5052.19 634
5052.86 642
5053.54 662
5054.21 637
5054.88 626
5055.55 638
5056.22 704
5056.89 786
5057.56 709
5058.23 699
5058.90 651
5059.57 621
5060.24 639
5060.91 633
5061.59 690
5062.26 714
5062.93 646
5063.60 626
5064.27 744
5064.94 719
5065.61 657
5066.28 663
5066.96 703
5067.63 689
5068.30 579
5068.97 671
5069.64 637
5070.31 668
5070.99 695
5071.66 663
5072.33 706
5073.00 607
5073.67 651
5074.35 634
5075.02 609
5075.69 626
5076.36 706
5077.03 680
5077.71 670
5078.38 750
5079.05 802
5079.72 778
5080.39 748
5081.07 732
5081.74 727
5082.41 736
5083.08 696
5083.76 728
5084.43 774
5085.10 750
5085.78 698
5086.45 761
5087.12 741
5087.79 797
5088.47 755
5089.14 795
5089.81 793
5090.49 793
5091.16 862
5091.83 987
5092.51 930
5093.18 896
5093.85 835
5094.52 846
5095.20 849
5095.87 843
5096.54 875
5097.22 804
5097.89 773
5098.57 765
5099.24 749
5099.91 808
5100.59 845
5101.26 825
5101.93 833
5102.61 728
5103.28 744
5103.96 784
5104.63 890
5105.30 802
5105.98 813
5106.65 766
5107.33 758
5108.00 693
5108.67 683
5109.35 694
5110.02 741
5110.70 688
5111.37 726
5112.05 685
5112.72 694
5113.40 745
5114.07 738
5114.74 686
5115.42 691
5116.09 684
5116.77 697
5117.44 700
5118.12 709
5118.79 763
5119.47 817
5120.14 880
5120.82 835
5121.49 736
5122.17 768
5122.84 712
5123.52 791
5124.19 736
5124.87 824
5125.54 773
5126.22 740
5126.90 673
5127.57 671
5128.25 671
5128.92 669
5129.60 686
5130.27 821
5130.95 802
5131.62 721
5132.30 728
5132.98 694
5133.65 721
5134.33 742
5135.00 580
5135.68 716
5136.36 711
5137.03 635
5137.71 655
5138.38 732
5139.06 683
5139.74 671
5140.41 655
5141.09 657
5141.77 724
5142.44 743
5143.12 681
5143.80 586
5144.47 532
5145.15 547
5145.83 627
5146.50 600
5147.18 610
5147.86 656
5148.53 656
5149.21 563
5149.89 582
5150.56 612
5151.24 580
5151.92 645
5152.60 605
5153.27 595
5153.95 726
5154.63 724
5155.30 621
5155.98 676
5156.66 619
5157.34 638
5158.01 543
5158.69 549
5159.37 525
5160.05 608
5160.72 607
5161.40 579
5162.08 573
5162.76 630
5163.44 663
5164.11 596
5164.79 615
5165.47 619
5166.15 637
5166.83 588
5167.50 653
5168.18 696
5168.86 643
5169.54 585
5170.22 639
5170.89 677
5171.57 663
5172.25 655
5172.93 646
5173.61 721
5174.29 609
5174.97 590
5175.64 618
5176.32 603
5177.00 681
5177.68 657
5178.36 625
5179.04 662
5179.72 628
5180.40 612
5181.08 592
5181.75 645
5182.43 722
5183.11 703
5183.79 723
5184.47 695
5185.15 654
5185.83 603
5186.51 669
5187.19 660
5187.87 612
5188.55 633
5189.23 592
5189.91 592
5190.59 647
5191.27 578
5191.95 592
5192.63 584
5193.31 630
5193.98 618
5194.66 530
5195.34 589
5196.02 609
5196.70 621
5197.38 571
5198.07 631
5198.75 637
5199.43 619
5200.11 684
5200.79 663
5201.47 607
5202.15 679
5202.83 675
5203.51 718
5204.19 739
5204.87 657
5205.55 700
5206.23 720
5206.91 677
5207.59 629
5208.27 653
5208.95 664
5209.63 640
5210.31 647
5211.00 711
5211.68 672
5212.36 636
5213.04 714
5213.72 640
5214.40 622
5215.08 663
5215.76 709
5216.45 733
5217.13 735
5217.81 757
5218.49 765
5219.17 827
5219.85 773
5220.53 722
5221.22 797
5221.90 853
5222.58 848
5223.26 866
5223.94 748
5224.62 632
5225.31 680
5225.99 727
5226.67 718
5227.35 712
5228.03 628
5228.72 686
5229.40 774
5230.08 684
5230.76 646
5231.45 675
5232.13 654
5232.81 707
5233.49 708
5234.18 671
5234.86 682
5235.54 682
5236.22 620
5236.91 608
5237.59 663
5238.27 610
5238.95 667
5239.64 687
5240.32 681
5241.00 623
5241.69 683
5242.37 725
5243.05 789
5243.73 750
5244.42 699
5245.10 709
5245.78 663
5246.47 810
5247.15 722
5247.83 689
5248.52 710
5249.20 710
5249.88 743
5250.57 758
5251.25 776
5251.94 843
5252.62 789
5253.30 816
5253.99 856
5254.67 810
5255.35 881
5256.04 786
5256.72 676
5257.41 720
5258.09 692
5258.77 657
5259.46 757
5260.14 780
5260.83 731
5261.51 761
5262.20 822
5262.88 736
5263.56 789
5264.25 752
5264.93 829
5265.62 795
5266.30 777
5266.99 838
5267.67 801
5268.36 738
5269.04 731
5269.73 712
5270.41 721
5271.10 701
5271.78 650
5272.47 646
5273.15 648
5273.84 645
5274.52 712
5275.21 782
5275.89 734
5276.58 705
5277.26 709
5277.95 617
5278.63 721
5279.32 631
5280.00 659
5280.69 729
5281.37 689
5282.06 671
5282.75 669
5283.43 656
5284.12 697
5284.80 701
5285.49 667
5286.17 641
5286.86 710
5287.55 701
5288.23 618
5288.92 675
5289.60 707
5290.29 667
5290.98 770
5291.66 682
5292.35 655
5293.04 707
5293.72 638
5294.41 683
5295.10 686
5295.78 680
5296.47 659
5297.15 686
5297.84 765
5298.53 719
5299.21 704
5299.90 696
5300.59 691
5301.28 735
5301.96 774
5302.65 797
5303.34 825
5304.02 908
5304.71 766
5305.40 871
5306.08 863
5306.77 699
5307.46 664
5308.15 731
5308.83 803
5309.52 758
5310.21 747
5310.90 721
5311.58 769
5312.27 791
5312.96 763
5313.65 765
5314.33 682
5315.02 728
5315.71 703
5316.40 754
5317.09 737
5317.77 706
5318.46 699
5319.15 799
5319.84 711
5320.53 757
5321.21 868
5321.90 937
5322.59 834
5323.28 892
5323.97 857
5324.65 896
5325.34 846
5326.03 766
5326.72 759
5327.41 662
5328.10 590
5328.79 662
5329.47 655
5330.16 578
5330.85 622
5331.54 571
5332.23 604
5332.92 664
5333.61 684
5334.30 662
5334.99 690
5335.67 689
5336.36 694
5337.05 587
5337.74 655
5338.43 648
5339.12 669
5339.81 701
5340.50 635
5341.19 706
5341.88 761
5342.57 677
5343.26 725
5343.95 770
5344.64 714
5345.33 748
5346.02 680
5346.71 656
5347.40 676
5348.09 678
5348.78 822
5349.47 824
5350.16 766
5350.85 843
5351.54 807
5352.23 759
5352.92 725
5353.61 755
5354.30 665
5354.99 734
5355.68 739
5356.37 699
5357.06 698
5357.75 714
5358.44 701
5359.13 614
5359.82 641
5360.51 684
5361.20 605
5361.89 599
5362.58 648
5363.27 639
5363.97 625
5364.66 699
5365.35 621
5366.04 704
5366.73 710
5367.42 686
5368.11 710
5368.80 682
5369.49 612
5370.19 649
5370.88 616
5371.57 601
5372.26 647
5372.95 614
5373.64 609
5374.33 564
5375.03 605
5375.72 627
5376.41 633
5377.10 584
5377.79 561
5378.49 538
5379.18 528
5379.87 564
5380.56 538
5381.25 549
5381.95 599
5382.64 589
5383.33 570
5384.02 640
5384.71 710
5385.41 674
5386.10 611
5386.79 601
5387.48 611
5388.18 593
5388.87 595
5389.56 674
5390.25 648
5390.95 731
5391.64 684
5392.33 698
5393.02 767
5393.72 681
5394.41 632
5395.10 641
5395.80 727
5396.49 675
5397.18 702
5397.88 674
5398.57 683
5399.26 637
5399.95 637
5400.65 680
5401.34 697
5402.03 636
5402.73 594
5403.42 676
5404.12 686
5404.81 659
5405.50 567
5406.20 604
5406.89 666
5407.58 652
5408.28 648
5408.97 647
5409.66 635
5410.36 657
5411.05 644
5411.75 646
5412.44 705
5413.13 718
5413.83 602
5414.52 582
5415.22 580
5415.91 697
5416.61 655
5417.30 765
5417.99 720
5418.69 634
5419.38 671
5420.08 782
5420.77 680
5421.47 588
5422.16 528
5422.86 605
5423.55 693
5424.25 763
5424.94 708
5425.64 676
5426.33 719
5427.03 636
5427.72 633
5428.42 760
5429.11 694
5429.81 763
5430.50 789
5431.20 777
5431.89 732
5432.59 747
5433.28 831
5433.98 815
5434.67 765
5435.37 806
5436.06 815
5436.76 755
5437.46 810
5438.15 821
5438.85 934
5439.54 797
5440.24 843
5440.93 863
5441.63 767
5442.33 877
5443.02 664
5443.72 664
5444.41 804
5445.11 819
5445.81 889
5446.50 850
5447.20 899
5447.90 918
5448.59 986
5449.29 903
5449.98 857
5450.68 953
5451.38 928
5452.07 957
5452.77 1000
5453.47 914
5454.16 781
5454.86 812
5455.56 821
5456.25 759
5456.95 806
5457.65 956
5458.35 915
5459.04 859
5459.74 771
5460.44 835
5461.13 807
5461.83 877
5462.53 881
5463.23 914
5463.92 951
5464.62 1027
5465.32 946
5466.02 921
5466.71 1018
5467.41 948
5468.11 861
5468.81 917
5469.50 905
5470.20 843
5470.90 854
5471.60 1055
5472.29 1073
5472.99 1004
5473.69 1079
5474.39 1033
5475.09 980
5475.78 1129
5476.48 1294
5477.18 1262
5477.88 1302
5478.58 1371
5479.28 1299
5479.97 1358
5480.67 1392
5481.37 1506
5482.07 1596
5482.77 1594
5483.47 1640
5484.17 1549
5484.86 1441
5485.56 1419
5486.26 1453
5486.96 1351
5487.66 1232
5488.36 1207
5489.06 1202
5489.76 1308
5490.45 1292
5491.15 1384
5491.85 1306
5492.55 1300
5493.25 1405
5493.95 1418
5494.65 1273
5495.35 1429
5496.05 1569
5496.75 1474
5497.45 1465
5498.15 1624
5498.85 1747
5499.55 1830
5500.25 2145
5500.95 2457
5501.65 2714
5502.35 2658
5503.04 2694
5503.74 2654
5504.44 2310
5505.14 2185
5505.84 1931
5506.54 1665
5507.24 1483
5507.94 1453
5508.65 1366
5509.35 1309
5510.05 1245
5510.75 1135
5511.45 1275
5512.15 1274
5512.85 1131
5513.55 1148
5514.25 1173
5514.95 1125
5515.65 1090
5516.35 1062
5517.05 1062
5517.75 1040
5518.45 1136
5519.15 1081
5519.85 1018
5520.56 1010
5521.26 985
5521.96 1000
5522.66 1047
5523.36 1035
5524.06 990
5524.76 889
5525.46 829
5526.16 816
5526.87 812
5527.57 790
5528.27 966
5528.97 934
5529.67 920
5530.37 814
5531.07 802
5531.78 840
5532.48 818
5533.18 727
5533.88 839
5534.58 816
5535.29 885
5535.99 725
5536.69 800
5537.39 859
5538.09 768
5538.80 820
5539.50 816
5540.20 774
5540.90 784
5541.60 905
5542.31 884
5543.01 773
5543.71 747
5544.41 746
5545.12 822
5545.82 871
5546.52 866
5547.22 788
5547.93 809
5548.63 883
5549.33 867
5550.04 786
5550.74 754
5551.44 786
5552.14 799
5552.85 795
5553.55 809
5554.25 737
5554.96 840
5555.66 894
5556.36 806
5557.07 786
5557.77 801
5558.47 701
5559.18 775
5559.88 708
5560.58 676
5561.29 747
5561.99 837
5562.69 760
5563.40 740
5564.10 767
5564.80 864
5565.51 842
5566.21 878
5566.92 814
5567.62 719
5568.32 748
5569.03 789
5569.73 714
5570.44 734
5571.14 743
5571.84 667
5572.55 702
5573.25 725
5573.96 724
5574.66 732
5575.37 667
5576.07 752
5576.78 788
5577.48 721
5578.18 709
5578.89 664
5579.59 652
5580.30 699
5581.00 782
5581.71 712
5582.41 638
5583.12 743
5583.82 762
5584.53 713
5585.23 675
5585.94 685
5586.64 675
5587.35 712
5588.05 766
5588.76 752
5589.46 722
5590.17 674
5590.88 695
5591.58 598
5592.29 689
5592.99 614
5593.70 605
5594.40 736
5595.11 658
5595.81 660
5596.52 769
5597.23 711
5597.93 769
5598.64 724
5599.34 684
5600.05 719
5600.76 778
5601.46 758
5602.17 667
5602.87 701
5603.58 758
5604.29 704
5604.99 679
5605.70 685
5606.41 774
5607.11 696
5607.82 783
5608.52 751
5609.23 680
5609.94 663
5610.64 611
5611.35 711
5612.06 651
5612.76 650
5613.47 672
5614.18 681
5614.89 713
5615.59 644
5616.30 682
5617.01 666
5617.71 667
5618.42 700
5619.13 683
5619.84 657
5620.54 651
5621.25 705
5621.96 608
5622.66 681
5623.37 734
5624.08 710
5624.79 770
5625.49 822
5626.20 784
5626.91 730
5627.62 651
5628.33 630
5629.03 668
5629.74 680
5630.45 648
5631.16 686
5631.87 735
5632.57 787
5633.28 777
5633.99 825
5634.70 749
5635.41 741
5636.11 756
5636.82 778
5637.53 813
5638.24 859
5638.95 819
5639.66 716
5640.36 715
5641.07 835
5641.78 855
5642.49 738
5643.20 771
5643.91 751
5644.62 713
5645.33 794
5646.03 736
5646.74 727
5647.45 740
5648.16 812
5648.87 746
5649.58 761
5650.29 755
5651.00 739
5651.71 753
5652.42 852
5653.13 774
5653.84 725
5654.54 727
5655.25 816
5655.96 796
5656.67 828
5657.38 845
5658.09 888
5658.80 1036
5659.51 1054
5660.22 1038
5660.93 953
5661.64 959
5662.35 866
5663.06 849
5663.77 766
5664.48 787
5665.19 846
5665.90 841
5666.61 731
5667.32 716
5668.03 733
5668.74 698
5669.45 708
5670.16 706
5670.87 746
5671.58 782
5672.29 673
5673.01 716
5673.72 681
5674.43 637
5675.14 674
5675.85 849
5676.56 721
5677.27 743
5677.98 695
5678.69 631
5679.40 616
5680.11 663
5680.82 709
5681.54 758
5682.25 780
5682.96 767
5683.67 746
5684.38 676
5685.09 714
5685.80 678
5686.51 751
5687.23 736
5687.94 614
5688.65 702
5689.36 679
5690.07 711
5690.78 666
5691.50 681
5692.21 662
5692.92 635
5693.63 708
5694.34 681
5695.06 767
5695.77 720
5696.48 721
5697.19 683
5697.90 683
5698.62 748
5699.33 711
5700.04 604
5700.75 631
5701.46 654
5702.18 611
5702.89 529
5703.60 585
5704.31 652
5705.03 684
5705.74 594
5706.45 624
5707.17 576
5707.88 654
5708.59 673
5709.30 652
5710.02 679
5710.73 642
5711.44 637
5712.16 624
5712.87 603
5713.58 569
5714.30 655
5715.01 600
5715.72 595
5716.43 569
5717.15 646
5717.86 649
5718.58 650
5719.29 642
5720.00 635
5720.72 607
5721.43 651
5722.14 701
5722.86 609
5723.57 617
5724.28 627
5725.00 582
5725.71 644
5726.43 624
5727.14 626
5727.85 571
5728.57 664
5729.28 685
5730.00 616
5730.71 686
5731.42 707
5732.14 612
5732.85 676
5733.57 631
5734.28 655
5735.00 580
5735.71 646
5736.43 621
5737.14 656
5737.85 684
5738.57 625
5739.28 561
5740.00 522
5740.71 681
5741.43 661
5742.14 582
5742.86 609
5743.57 589
5744.29 569
5745.00 607
5745.72 576
5746.43 602
5747.15 612
5747.86 508
5748.58 601
5749.30 633
5750.01 648
5750.73 579
5751.44 693
5752.16 705
5752.87 683
5753.59 643
5754.30 659
5755.02 625
5755.74 653
5756.45 652
5757.17 600
5757.88 646
5758.60 614
5759.31 621
5760.03 600
5760.75 697
5761.46 670
5762.18 625
5762.90 599
5763.61 549
5764.33 560
5765.04 714
5765.76 677
5766.48 702
5767.19 684
5767.91 662
5768.63 609
5769.34 644
5770.06 681
5770.78 632
5771.49 593
5772.21 572
5772.93 629
5773.64 682
5774.36 622
5775.08 619
5775.79 599
5776.51 613
5777.23 651
5777.95 631
5778.66 662
5779.38 695
5780.10 651
5780.81 626
5781.53 645
5782.25 603
5782.97 647
5783.68 551
5784.40 550
5785.12 613
5785.84 609
5786.55 646
5787.27 659
5787.99 649
5788.71 728
5789.43 583
5790.14 581
5790.86 666
5791.58 675
5792.30 646
5793.02 684
5793.73 714
5794.45 749
5795.17 699
5795.89 711
5796.61 659
5797.33 669
5798.04 651
5798.76 699
5799.48 765
5800.20 779
5800.92 779
5801.64 921
5802.36 1012
5803.07 969
5803.79 1129
5804.51 1120
5805.23 1082
5805.95 1054
5806.67 1043
5807.39 875
5808.11 850
5808.82 865
5809.54 832
5810.26 796
5810.98 731
5811.70 758
5812.42 776
5813.14 646
5813.86 693
5814.58 806
5815.30 873
5816.02 807
5816.74 829
5817.46 804
5818.18 855
5818.90 712
5819.62 716
5820.34 717
5821.06 758
5821.78 829
5822.50 828
5823.22 707
5823.94 743
5824.66 739
5825.38 709
5826.10 702
5826.82 658
5827.54 648
5828.26 677
5828.98 642
5829.70 709
5830.42 775
5831.14 716
5831.86 755
5832.58 796
5833.30 810
5834.02 648
5834.74 631
5835.46 639
5836.18 621
5836.90 639
5837.62 661
5838.34 759
5839.07 729
5839.79 675
5840.51 685
5841.23 698
5841.95 812
5842.67 679
5843.39 725
5844.11 713
5844.83 665
5845.56 727
5846.28 696
5847.00 675
5847.72 794
5848.44 704
5849.16 684
5849.88 697
5850.61 707
5851.33 709
5852.05 703
5852.77 708
5853.49 703
5854.22 729
5854.94 866
5855.66 734
5856.38 654
5857.10 689
5857.83 743
5858.55 779
5859.27 700
5859.99 707
5860.71 682
5861.44 743
5862.16 715
5862.88 657
5863.60 607
5864.33 709
5865.05 783
5865.77 749
5866.49 750
5867.22 723
5867.94 760
5868.66 775
5869.38 818
5870.11 692
5870.83 775
5871.55 698
5872.28 668
5873.00 683
5873.72 731
5874.45 759
5875.17 695
5875.89 728
5876.62 663
5877.34 680
5878.06 706
5878.79 707
5879.51 688
5880.23 680
5880.96 776
5881.68 751
5882.40 758
5883.13 728
5883.85 749
5884.57 770
5885.30 791
5886.02 784
5886.75 767
5887.47 663
5888.19 756
5888.92 804
5889.64 780
5890.37 845
5891.09 875
5891.81 820
5892.54 781
5893.26 737
5893.99 767
5894.71 765
5895.44 738
5896.16 783
5896.88 730
5897.61 714
5898.33 799
5899.06 782
5899.78 690
5900.51 744
5901.23 806
5901.96 863
5902.68 825
5903.41 838
5904.13 896
5904.86 863
5905.58 827
5906.31 770
5907.03 814
5907.76 820
5908.48 871
5909.21 862
5909.93 863
5910.66 934
5911.38 882
5912.11 901
5912.83 859
5913.56 1005
5914.29 935
5915.01 834
5915.74 818
5916.46 853
5917.19 930
5917.91 913
5918.64 910
5919.37 915
5920.09 947
5920.82 956
5921.54 995
5922.27 978
5923.00 970
5923.72 990
5924.45 966
5925.17 1015
5925.90 1047
5926.63 945
5927.35 921
5928.08 946
5928.81 992
5929.53 1022
5930.26 1083
5930.99 1139
5931.71 1128
5932.44 1131
5933.17 1102
5933.89 1101
5934.62 1162
5935.35 1257
5936.07 1154
5936.80 1300
5937.53 1306
5938.25 1206
5938.98 1297
5939.71 1394
5940.44 1362
5941.16 1278
5941.89 1333
5942.62 1293
5943.35 1404
5944.07 1498
5944.80 1405
5945.53 1363
5946.26 1330
5946.98 1475
5947.71 1501
5948.44 1525
5949.17 1676
5949.89 1674
5950.62 1667
5951.35 1845
5952.08 1901
5952.80 2050
5953.53 2056
5954.26 2067
5954.99 1975
5955.72 1956
5956.45 2050
5957.17 1965
5957.90 1905
5958.63 1896
5959.36 1856
5960.09 1830
5960.82 2031
5961.54 1916
5962.27 1829
5963.00 1938
5963.73 2076
5964.46 2000
5965.19 1993
5965.92 2226
5966.64 2643
5967.37 2748
5968.10 2833
5968.83 2758
5969.56 2799
5970.29 2733
5971.02 2788
5971.75 2842
5972.48 2556
5973.21 2521
5973.93 2390
5974.66 2473
5975.39 2410
5976.12 2350
5976.85 2467
5977.58 2578
5978.31 2404
5979.04 2303
5979.77 2471
5980.50 2638
5981.23 2659
5981.96 2671
5982.69 2663
5983.42 2689
5984.15 2945
5984.88 3025
5985.61 2845
5986.34 2766
5987.07 2889
5987.80 2836
5988.53 2875
5989.26 2819
5989.99 2970
5990.72 2851
5991.45 2799
5992.18 2719
5992.91 2951
5993.64 2994
5994.37 2979
5995.10 3006
5995.83 2974
5996.56 2953
5997.29 2987
5998.02 3131
5998.75 3242
5999.49 3160
6000.22 3092
6000.95 3133
6001.68 3033
6002.41 3004
6003.14 3032
6003.87 3028
6004.60 3134
6005.33 3019
6006.06 2853
6006.80 3063
6007.53 3018
6008.26 3186
6008.99 3297
6009.72 3450
6010.45 4012
6011.18 4503
6011.92 5496
6012.65 6293
6013.38 7276
6014.11 7859
6014.84 8730
6015.57 8618
6016.31 8868
6017.04 8493
6017.77 8031
6018.50 7262
6019.23 6579
6019.97 5815
6020.70 4816
6021.43 4205
6022.16 3735
6022.89 3243
6023.63 3097
6024.36 2787
6025.09 2496
6025.82 2321
6026.56 2240
6027.29 2136
6028.02 2197
6028.75 2197
6029.49 2142
6030.22 2079
6030.95 2079
6031.68 2017
6032.42 2194
6033.15 2070
6033.88 1880
6034.62 1850
6035.35 1977
6036.08 1874
6036.81 1874
6037.55 1923
6038.28 2006
6039.01 1980
6039.75 2107
6040.48 2015
6041.21 2038
6041.95 2090
6042.68 2209
6043.41 2216
6044.15 1975
6044.88 2118
6045.61 2167
6046.35 2396
6047.08 2239
6047.82 2313
6048.55 2346
6049.28 2386
6050.02 2335
6050.75 2453
6051.49 2655
6052.22 2959
6052.95 3075
6053.69 3055
6054.42 3273
6055.16 3235
6055.89 3154
6056.62 3183
6057.36 2909
6058.09 2865
6058.83 2638
6059.56 2531
6060.30 2339
6061.03 2263
6061.77 2157
6062.50 2211
6063.23 2197
6063.97 2262
6064.70 2088
6065.44 2030
6066.17 2089
6066.91 1958
6067.64 1959
6068.38 2060
6069.11 2009
6069.85 1914
6070.58 1947
6071.32 1983
6072.05 2025
6072.79 1875
6073.52 1833
6074.26 1836
6075.00 1854
6075.73 1673
6076.47 1689
6077.20 1670
6077.94 1725
6078.67 1754
6079.41 1770
6080.14 1561
6080.88 1596
6081.62 1639
6082.35 1672
6083.09 1609
6083.82 1523
6084.56 1494
6085.30 1666
6086.03 1641
6086.77 1616
6087.50 1573
6088.24 1567
6088.98 1633
6089.71 1685
6090.45 1628
6091.19 1707
6091.92 1695
6092.66 1650
6093.39 1682
6094.13 1564
6094.87 1658
6095.60 1725
6096.34 1721
6097.08 1595
6097.81 1633
6098.55 1507
6099.29 1524
6100.03 1420
6100.76 1355
6101.50 1452
6102.24 1374
6102.97 1276
6103.71 1343
6104.45 1401
6105.18 1401
6105.92 1316
6106.66 1287
6107.40 1375
6108.13 1273
6108.87 1328
6109.61 1374
6110.35 1284
6111.08 1240
6111.82 1395
6112.56 1292
6113.30 1308
6114.03 1400
6114.77 1538
6115.51 1400
6116.25 1349
6116.99 1432
6117.72 1400
6118.46 1459
6119.20 1553
6119.94 1375
6120.68 1417
6121.41 1439
6122.15 1391
6122.89 1397
6123.63 1473
6124.37 1357
6125.11 1378
6125.84 1476
6126.58 1560
6127.32 1540
6128.06 1536
6128.80 1484
6129.54 1523
6130.28 1438
6131.02 1521
6131.75 1479
6132.49 1550
6133.23 1497
6133.97 1594
6134.71 1612
6135.45 1666
6136.19 1587
6136.93 1551
6137.67 1606
6138.41 1694
6139.14 1665
6139.88 1627
6140.62 1568
6141.36 1636
6142.10 1570
6142.84 1559
6143.58 1623
6144.32 1612
6145.06 1652
6145.80 1708
6146.54 1660
6147.28 1547
6148.02 1449
6148.76 1528
6149.50 1623
6150.24 1652
6150.98 1730
6151.72 1818
6152.46 1648
6153.20 1748
6153.94 1724
6154.68 1719
6155.42 1774
6156.16 1721
6156.90 1727
6157.64 1734
6158.38 1743
6159.12 1740
6159.86 1801
6160.60 1774
6161.34 1846
6162.08 1844
6162.82 1911
6163.57 2015
6164.31 2040
6165.05 2148
6165.79 2340
6166.53 2488
6167.27 2499
6168.01 2601
6168.75 2621
6169.49 2716
6170.23 2676
6170.98 2574
6171.72 2638
6172.46 2510
6173.20 2572
6173.94 2575
6174.68 2526
6175.42 2372
6176.16 2499
6176.91 2382
6177.65 2331
6178.39 2258
6179.13 2290
6179.87 2302
6180.61 2374
6181.36 2379
6182.10 2383
6182.84 2477
6183.58 2463
6184.32 2552
6185.07 2477
6185.81 2578
6186.55 2604
6187.29 2580
6188.03 2427
6188.78 2602
6189.52 2780
6190.26 2710
6191.00 2768
6191.75 2886
6192.49 3136
6193.23 3088
6193.97 3179
6194.72 3395
6195.46 3249
6196.20 3308
6196.94 3221
6197.69 3146
6198.43 3329
6199.17 3317
6199.92 3260
6200.66 3311
6201.40 3137
6202.15 3209
6202.89 3393
6203.63 3444
6204.37 3605
6205.12 4086
6205.86 4751
6206.60 5767
6207.35 6877
6208.09 8556
6208.83 10091
6209.58 11624
6210.32 13092
6211.07 14221
6211.81 14123
6212.55 14055
6213.30 13430
6214.04 11850
6214.78 10408
6215.53 9221
6216.27 7484
6217.02 6288
6217.76 5191
6218.50 4438
6219.25 3624
6219.99 3338
6220.74 3046
6221.48 2731
6222.22 2699
6222.97 2684
6223.71 2611
6224.46 2489
6225.20 2593
6225.95 2520
6226.69 2660
6227.44 2511
6228.18 2455
6228.92 2320
6229.67 2133
6230.41 2066
6231.16 2082
6231.90 1967
6232.65 1923
6233.39 1873
6234.14 1912
6234.88 1850
6235.63 1921
6236.37 1834
6237.12 1881
6237.86 1989
6238.61 2063
6239.35 2280
6240.10 2383
6240.85 2596
6241.59 2558
6242.34 2666
6243.08 2624
6243.83 2410
6244.57 2425
6245.32 2313
6246.06 2259
6246.81 2339
6247.56 2332
6248.30 2329
6249.05 2268
6249.79 2439
6250.54 2431
6251.29 2308
6252.03 2393
6252.78 2282
6253.52 2064
6254.27 2068
6255.02 2059
6255.76 2170
6256.51 2096
6257.26 1990
6258.00 1971
6258.75 1910
6259.49 1950
6260.24 1947
6260.99 1926
6261.73 1796
6262.48 1829
6263.23 1808
6263.97 1889
6264.72 1915
6265.47 1807
6266.21 1712
6266.96 1701
6267.71 1660
6268.46 1672
6269.20 1693
6269.95 1679
6270.70 1749
6271.44 1691
6272.19 1720
6272.94 1617
6273.69 1654
6274.43 1707
6275.18 1617
6275.93 1779
6276.68 1632
6277.42 1702
6278.17 1818
6278.92 1812
6279.67 1758
6280.41 1706
6281.16 1760
6281.91 1756
6282.66 1726
6283.41 1789
6284.15 1568
6284.90 1513
6285.65 1527
6286.40 1474
6287.15 1448
6287.89 1369
6288.64 1342
6289.39 1358
6290.14 1420
6290.89 1341
6291.64 1383
6292.38 1396
6293.13 1344
6293.88 1338
6294.63 1397
6295.38 1290
6296.13 1247
6296.88 1137
6297.62 1166
6298.37 1270
6299.12 1208
6299.87 1250
6300.62 1158
6301.37 1250
6302.12 1209
6302.87 1230
6303.62 1171
6304.37 1161
6305.11 1149
6305.86 1144
6306.61 1128
6307.36 1102
6308.11 1131
6308.86 1127
6309.61 1112
6310.36 1151
6311.11 1180
6311.86 1188
6312.61 1224
6313.36 1330
6314.11 1314
6314.86 1283
6315.61 1232
6316.36 1190
6317.11 1228
6317.86 1159
6318.61 1210
6319.36 1200
6320.11 1154
6320.86 1138
6321.61 1126
6322.36 1136
6323.11 1109
6323.86 1166
6324.61 1150
6325.36 1051
6326.11 1024
6326.86 1049
6327.61 990
6328.36 1026
6329.11 1025
6329.86 1031
6330.61 1007
6331.37 980
6332.12 1001
6332.87 992
6333.62 1045
6334.37 1004
6335.12 958
6335.87 934
6336.62 990
6337.37 975
6338.12 996
6338.88 1026
6339.63 986
6340.38 919
6341.13 943
6341.88 1033
6342.63 992
6343.38 1089
6344.14 1021
6344.89 1072
6345.64 1052
6346.39 986
6347.14 988
6347.89 1060
6348.65 1076
6349.40 1102
6350.15 1138
6350.90 1237
6351.65 1214
6352.41 1153
6353.16 1283
6353.91 1185
6354.66 1213
6355.41 1245
6356.17 1173
6356.92 1247
6357.67 1234
6358.42 1218
6359.18 1194
6359.93 1156
6360.68 1127
6361.43 1151
6362.19 1040
6362.94 981
6363.69 954
6364.44 980
6365.20 1027
6365.95 1083
6366.70 1032
6367.46 1090
6368.21 1068
6368.96 1072
6369.71 1031
6370.47 1094
6371.22 1036
6371.97 1068
6372.73 942
6373.48 983
6374.23 959
6374.99 999
6375.74 1029
6376.49 1027
6377.25 1000
6378.00 919
6378.75 1001
6379.51 966
6380.26 1072
6381.02 898
6381.77 958
6382.52 920
6383.28 958
6384.03 965
6384.78 897
6385.54 950
6386.29 994
6387.05 962
6387.80 925
6388.56 1076
6389.31 1029
6390.06 924
6390.82 859
6391.57 944
6392.33 970
6393.08 938
6393.84 963
6394.59 945
6395.34 1022
6396.10 959
6396.85 986
6397.61 977
6398.36 1022
6399.12 1003
6399.87 927
6400.63 898
6401.38 915
6402.14 1003
6402.89 927
6403.65 900
6404.40 957
6405.16 934
6405.91 1021
6406.67 1052
6407.42 948
6408.18 1024
6408.93 895
6409.69 968
6410.45 1051
6411.20 1084
6411.96 1099
6412.71 1053
6413.47 1055
6414.22 1069
6414.98 1135
6415.73 1087
6416.49 1068
6417.25 1087
6418.00 955
6418.76 885
6419.51 987
6420.27 1045
6421.03 935
6421.78 993
6422.54 1077
6423.29 1003
6424.05 908
6424.81 925
6425.56 924
6426.32 846
6427.08 929
6427.83 1007
6428.59 986
6429.35 988
6430.10 967
6430.86 901
6431.62 980
6432.37 970
6433.13 1064
6433.89 1049
6434.64 991
6435.40 1012
6436.16 957
6436.91 994
6437.67 1051
6438.43 1042
6439.19 1050
6439.94 1090
6440.70 1142
6441.46 1004
6442.21 947
6442.97 976
6443.73 1048
6444.49 1039
6445.24 1055
6446.00 1009
6446.76 987
6447.52 1099
6448.28 1089
6449.03 1093
6449.79 1066
6450.55 1166
6451.31 1133
6452.06 1175
6452.82 1076
6453.58 1058
6454.34 1210
6455.10 1074
6455.85 1118
6456.61 1206
6457.37 1147
6458.13 1104
6458.89 1164
6459.65 1191
6460.40 1222
6461.16 1277
6461.92 1281
6462.68 1203
6463.44 1256
6464.20 1367
6464.96 1306
6465.71 1279
6466.47 1280
6467.23 1265
6467.99 1371
6468.75 1500
6469.51 1349
6470.27 1390
6471.03 1433
6471.79 1368
6472.54 1409
6473.30 1478
6474.06 1354
6474.82 1338
6475.58 1493
6476.34 1541
6477.10 1529
6477.86 1455
6478.62 1601
6479.38 1700
6480.14 1629
6480.90 1529
6481.66 1648
6482.42 1676
6483.18 1666
6483.94 1636
6484.70 1645
6485.46 1632
6486.22 1558
6486.98 1645
6487.74 1637
6488.50 1758
6489.26 1838
6490.02 1899
6490.78 1902
6491.54 1834
6492.30 1985
6493.06 2049
6493.82 2125
6494.58 2160
6495.34 2180
6496.10 2251
6496.86 2322
6497.62 2380
6498.38 2554
6499.14 2389
6499.90 2336
6500.66 2320
6501.42 2294
6502.19 2281
6502.95 2329
6503.71 2426
6504.47 2377
6505.23 2325
6505.99 2407
6506.75 2529
6507.51 2397
6508.27 2368
6509.04 2565
6509.80 2594
6510.56 2725
6511.32 2788
6512.08 2741
6512.84 2692
6513.60 2754
6514.37 2802
6515.13 2982
6515.89 2854
6516.65 2804
6517.41 2867
6518.17 2919
6518.94 2926
6519.70 2980
6520.46 3142
6521.22 3079
6521.98 3171
6522.75 3313
6523.51 3433
6524.27 3531
6525.03 3577
6525.79 4016
6526.56 4393
6527.32 4791
6528.08 4967
6528.84 5301
6529.61 5764
6530.37 5709
6531.13 5741
6531.89 5535
6532.66 5565
6533.42 5497
6534.18 5943
6534.94 6327
6535.71 7339
6536.47 8518
6537.23 9539
6538.00 10315
6538.76 10777
6539.52 11146
6540.29 10438
6541.05 9126
6541.81 8269
6542.57 6839
6543.34 5875
6544.10 4923
6544.86 4293
6545.63 3436
6546.39 3088
6547.16 2818
6547.92 2654
6548.68 2520
6549.45 2445
6550.21 2308
6550.97 2172
6551.74 2298
6552.50 2288
6553.26 2250
6554.03 2300
6554.79 2183
6555.56 2219
6556.32 2078
6557.08 2061
6557.85 2014
6558.61 2103
6559.38 2169
6560.14 2180
6560.91 2091
6561.67 2059
6562.43 2051
6563.20 2208
6563.96 2312
6564.73 2344
6565.49 2386
6566.26 2344
6567.02 2529
6567.79 2673
6568.55 2556
6569.32 2442
6570.08 2471
6570.85 2387
6571.61 2427
6572.38 2636
6573.14 2469
6573.91 2625
6574.67 2663
6575.44 2741
6576.20 2908
6576.97 2922
6577.73 2785
6578.50 2816
6579.26 2778
6580.03 2688
6580.79 2589
6581.56 2612
6582.32 2696
6583.09 2624
6583.86 2553
6584.62 2615
6585.39 2458
6586.15 2400
6586.92 2584
6587.68 2588
6588.45 2563
6589.22 2539
6589.98 2705
6590.75 2699
6591.51 2513
6592.28 2749
6593.05 2973
6593.81 2949
6594.58 3021
6595.35 3207
6596.11 3329
6596.88 3315
6597.64 3477
6598.41 3445
6599.18 3133
6599.94 2969
6600.71 3016
6601.48 2869
6602.24 2650
6603.01 2584
6603.78 2461
6604.54 2531
6605.31 2425
6606.08 2460
6606.85 2645
6607.61 2677
6608.38 2764
6609.15 2861
6609.91 3147
6610.68 3107
6611.45 3209
6612.22 3068
6612.98 2873
6613.75 2946
6614.52 2971
6615.28 2672
6616.05 2373
6616.82 2291
6617.59 2021
6618.36 2058
6619.12 2074
6619.89 1965
6620.66 1898
6621.43 1860
6622.19 1860
6622.96 1786
6623.73 1750
6624.50 1875
6625.27 1810
6626.03 1821
6626.80 1807
6627.57 1807
6628.34 1765
6629.11 1805
6629.88 1696
6630.64 1792
6631.41 1960
6632.18 1984
6632.95 1974
6633.72 2081
6634.49 2346
6635.25 2538
6636.02 2515
6636.79 2687
6637.56 2612
6638.33 2524
6639.10 2468
6639.87 2380
6640.64 2227
6641.41 2017
6642.17 1980
6642.94 1878
6643.71 1884
6644.48 1803
6645.25 1755
6646.02 1582
6646.79 1570
6647.56 1636
6648.33 1708
6649.10 1697
6649.87 1723
6650.64 1680
6651.41 1595
6652.18 1671
6652.95 1769
6653.71 1703
6654.48 1728
6655.25 1723
6656.02 1794
6656.79 1655
6657.56 1791
6658.33 1714
6659.10 1709
6659.87 1788
6660.64 1690
6661.41 1644
6662.18 1566
6662.95 1572
6663.72 1587
6664.50 1666
6665.27 1707
6666.04 1629
6666.81 1525
6667.58 1560
6668.35 1553
6669.12 1579
6669.89 1548
6670.66 1611
6671.43 1650
6672.20 1599
6672.97 1682
6673.74 1724
6674.51 1657
6675.28 1705
6676.06 1599
6676.83 1706
6677.60 1752
6678.37 1681
6679.14 1658
6679.91 1677
6680.68 1737
6681.45 1636
6682.22 1710
6683.00 1835
6683.77 1861
6684.54 1835
6685.31 1967
6686.08 2082
6686.85 2006
6687.63 2042
6688.40 2065
6689.17 1954
6689.94 1794
6690.71 1711
6691.48 1635
6692.26 1579
6693.03 1417
6693.80 1387
6694.57 1519
6695.34 1408
6696.12 1442
6696.89 1391
6697.66 1327
6698.43 1447
6699.21 1550
6699.98 1467
6700.75 1335
6701.52 1399
6702.30 1426
6703.07 1345
6703.84 1448
6704.61 1367
6705.39 1360
6706.16 1331
6706.93 1363
6707.70 1317
6708.48 1328
6709.25 1335
6710.02 1465
6710.80 1346
6711.57 1368
6712.34 1364
6713.12 1428
6713.89 1309
6714.66 1304
6715.44 1332
6716.21 1292
6716.98 1258
6717.76 1271
6718.53 1240
6719.30 1201
6720.08 1202
6720.85 1173
6721.62 1209
6722.40 1303
6723.17 1303
6723.94 1186
6724.72 1232
6725.49 1241
6726.27 1267
6727.04 1278
6727.81 1296
6728.59 1253
6729.36 1332
6730.14 1267
6730.91 1307
6731.68 1326
6732.46 1326
6733.23 1281
6734.01 1200
6734.78 1257
6735.56 1318
6736.33 1339
6737.10 1402
6737.88 1336
6738.65 1368
6739.43 1320
6740.20 1415
6740.98 1456
6741.75 1403
6742.53 1289
6743.30 1281
6744.08 1504
6744.85 1410
6745.63 1511
6746.40 1423
6747.18 1434
6747.95 1499
6748.73 1435
6749.50 1551
6750.28 1598
6751.05 1664
6751.83 1600
6752.60 1891
6753.38 2034
6754.16 1993
6754.93 2279
6755.71 2293
6756.48 2100
6757.26 1907
6758.03 1938
6758.81 1778
6759.59 1502
6760.36 1507
6761.14 1543
6761.91 1486
6762.69 1422
6763.46 1435
6764.24 1220
6765.02 1327
6765.79 1348
6766.57 1277
6767.35 1312
6768.12 1257
6768.90 1202
6769.67 1321
6770.45 1294
6771.23 1304
6772.00 1251
6772.78 1298
6773.56 1309
6774.33 1258
6775.11 1166
6775.89 1121
6776.66 1171
6777.44 1236
6778.22 1166
6778.99 1185
6779.77 1094
6780.55 1133
6781.33 1210
6782.10 1260
6782.88 1315
6783.66 1189
6784.43 1176
6785.21 1174
6785.99 1142
6786.77 1058
6787.54 1046
6788.32 1164
6789.10 1140
6789.88 1075
6790.65 1090
6791.43 1163
6792.21 1219
6792.99 1148
6793.76 1153
6794.54 1108
6795.32 1244
6796.10 1126
6796.88 1050
6797.65 1077
6798.43 1014
6799.21 1024
6799.99 1058
6800.77 1108
6801.55 1009
6802.32 1102
6803.10 1027
6803.88 1084
6804.66 1121
6805.44 1189
6806.22 1273
6806.99 1299
6807.77 1268
6808.55 1320
6809.33 1175
6810.11 1205
6810.89 1220
6811.67 1170
6812.44 1138
6813.22 1136
6814.00 1100
6814.78 1159
6815.56 1223
6816.34 1152
6817.12 1180
6817.90 1130
6818.68 1186
6819.46 1092
6820.24 1152
6821.02 1272
6821.79 1217
6822.57 1165
6823.35 1136
6824.13 1092
6824.91 1181
6825.69 1181
6826.47 1072
6827.25 1056
6828.03 1057
6828.81 1085
6829.59 1113
6830.37 1013
6831.15 951
6831.93 1128
6832.71 1074
6833.49 1082
6834.27 1074
6835.05 1091
6835.83 1039
6836.61 1026
6837.39 1037
6838.17 1059
6838.95 1092
6839.73 1007
6840.51 1095
6841.29 1032
6842.07 991
6842.85 1029
6843.64 1005
6844.42 1076
6845.20 998
6845.98 1007
6846.76 1045
6847.54 1117
6848.32 1118
6849.10 1244
6849.88 1499
6850.66 1627
6851.44 1691
6852.23 1929
6853.01 1959
6853.79 1980
6854.57 1983
6855.35 1883
6856.13 1855
6856.91 1681
6857.69 1481
6858.48 1396
6859.26 1264
6860.04 1210
6860.82 1227
6861.60 1252
6862.38 1238
6863.17 1254
6863.95 1269
6864.73 1309
6865.51 1248
6866.29 1113
6867.07 1249
6867.86 1273
6868.64 1324
6869.42 1313
6870.20 1216
6870.99 1383
6871.77 1449
6872.55 1321
6873.33 1278
6874.11 1271
6874.90 1203
6875.68 1169
6876.46 1236
6877.24 1251
6878.03 1290
6878.81 1225
6879.59 1414
6880.38 1414
6881.16 1521
6881.94 1608
6882.72 1558
6883.51 1594
6884.29 1624
6885.07 1582
6885.86 1834
6886.64 1911
6887.42 2090
6888.20 2271
6888.99 2531
6889.77 2835
6890.55 3033
6891.34 2789
6892.12 2766
6892.90 2600
6893.69 2329
6894.47 2090
6895.26 1929
6896.04 1814
6896.82 1741
6897.61 1691
6898.39 1604
6899.17 1594
6899.96 1636
6900.74 1637
6901.53 1620
6902.31 1639
6903.09 1598
6903.88 1643
6904.66 1684
6905.45 1555
6906.23 1430
6907.01 1626
6907.80 1592
6908.58 1560
6909.37 1567
6910.15 1603
6910.94 1687
6911.72 1581
6912.51 1563
6913.29 1439
6914.07 1419
6914.86 1492
6915.64 1479
6916.43 1523
6917.21 1501
6918.00 1479
6918.78 1436
6919.57 1486
6920.35 1526
6921.14 1610
6921.92 1451
6922.71 1448
6923.49 1530
6924.28 1542
6925.06 1604
6925.85 1613
6926.64 1554
6927.42 1588
6928.21 1782
6928.99 1738
6929.78 1462
6930.56 1609
6931.35 1700
6932.13 1768
6932.92 1794
6933.71 1888
6934.49 1732
6935.28 1663
6936.06 1799
6936.85 1649
6937.63 1872
6938.42 1901
6939.21 1751
6939.99 1961
6940.78 2000
6941.57 2043
6942.35 2300
6943.14 2375
6943.92 2469
6944.71 2505
6945.50 2602
6946.28 2477
6947.07 2612
6947.86 2690
6948.64 2739
6949.43 2766
6950.22 2780
6951.00 2792
6951.79 2553
6952.58 2742
6953.36 2630
6954.15 2458
6954.94 2367
6955.72 2254
6956.51 2224
6957.30 2351
6958.09 2283
6958.87 2208
6959.66 2335
6960.45 2367
6961.24 2331
6962.02 2306
6962.81 2256
6963.60 2179
6964.38 2207
6965.17 2452
6965.96 2439
6966.75 2399
6967.54 2561
6968.32 2691
6969.11 2768
6969.90 3030
6970.69 3126
6971.47 3282
6972.26 3244
6973.05 3192
6973.84 3149
6974.63 3056
6975.41 3051
6976.20 3083
6976.99 3097
6977.78 3085
6978.57 3175
6979.36 3075
6980.14 3370
6980.93 3460
6981.72 3685
6982.51 4068
6983.30 4830
6984.09 5903
6984.88 7367
6985.66 8746
6986.45 10155
6987.24 11512
6988.03 12385
6988.82 12958
6989.61 12581
6990.40 11256
6991.19 9954
6991.98 8452
6992.76 7212
6993.55 5961
6994.34 4822
6995.13 4163
6995.92 3538
6996.71 3045
6997.50 2778
6998.29 2586
6999.08 2371
6999.87 2241
7000.66 2182
7001.45 2224
7002.24 2218
7003.03 2269
7003.82 2222
7004.61 2154
7005.40 1933
7006.19 1999
7006.98 1944
7007.77 1789
7008.56 1688
7009.35 1644
7010.14 1677
7010.93 1649
7011.72 1711
7012.51 1692
7013.30 1732
7014.09 1857
7014.88 1978
7015.67 2101
7016.46 2176
7017.25 2142
7018.04 2031
7018.83 1888
7019.62 1985
7020.41 1927
7021.20 1865
7021.99 1960
7022.78 2010
7023.57 1913
7024.37 2023
7025.16 2146
7025.95 2073
7026.74 2064
7027.53 2085
7028.32 1994
7029.11 1847
7029.90 1923
7030.69 1899
7031.49 1870
7032.28 1700
7033.07 1616
7033.86 1633
7034.65 1561
7035.44 1529
7036.23 1609
7037.03 1621
7037.82 1578
7038.61 1688
7039.40 1684
7040.19 1688
7040.98 1696
7041.78 1780
7042.57 1851
7043.36 1758
7044.15 1811
7044.94 1809
7045.74 1869
7046.53 1950
7047.32 1897
7048.11 2066
7048.91 2108
7049.70 2315
7050.49 2438
7051.28 2696
7052.08 2678
7052.87 2704
7053.66 2746
7054.45 2614
7055.25 2427
7056.04 2182
7056.83 1990
7057.62 1957
7058.42 1948
7059.21 1861
7060.00 1797
7060.80 1743
7061.59 1679
7062.38 1774
7063.17 1785
7063.97 1749
7064.76 1851
7065.55 1864
7066.35 1702
7067.14 1634
7067.93 1558
7068.73 1592
7069.52 1604
7070.31 1450
7071.11 1435
7071.90 1396
7072.69 1335
7073.49 1441
7074.28 1337
7075.08 1330
7075.87 1384
7076.66 1381
7077.46 1290
7078.25 1267
7079.05 1283
7079.84 1178
7080.63 1255
7081.43 1252
7082.22 1279
7083.02 1255
7083.81 1283
7084.60 1173
7085.40 1142
7086.19 1093
7086.99 1155
7087.78 1226
7088.58 1262
7089.37 1209
7090.17 1197
7090.96 1233
7091.76 1186
7092.55 1119
7093.34 1043
7094.14 1092
7094.93 1070
7095.73 1120
7096.52 1109
7097.32 1056
7098.11 986
7098.91 977
7099.70 1045
7100.50 1047
7101.29 983
7102.09 1003
7102.89 1065
7103.68 1022
7104.48 1015
7105.27 1007
7106.07 1025
7106.86 953
7107.66 1018
7108.45 923
7109.25 974
7110.05 942
7110.84 911
7111.64 929
7112.43 945
7113.23 906
7114.02 870
7114.82 886
7115.62 933
7116.41 958
7117.21 991
7118.00 986
7118.80 946
7119.60 938
7120.39 953
7121.19 913
7121.99 872
7122.78 936
7123.58 909
7124.38 969
7125.17 977
7125.97 797
7126.77 944
7127.56 947
7128.36 953
7129.16 909
7129.95 968
7130.75 958
7131.55 1053
7132.34 958
7133.14 858
7133.94 960
7134.73 1021
7135.53 994
7136.33 909
7137.13 912
7137.92 879
7138.72 987
7139.52 946
7140.32 893
7141.11 873
7141.91 826
7142.71 763
7143.51 787
7144.30 784
7145.10 807
7145.90 774
7146.70 833
7147.49 942
7148.29 824
7149.09 749
7149.89 751
7150.69 806
7151.48 834
7152.28 798
7153.08 809
7153.88 766
7154.68 730
7155.47 811
7156.27 790
7157.07 877
7157.87 829
7158.67 807
7159.47 814
7160.27 807
7161.06 754
7161.86 788
7162.66 775
7163.46 726
7164.26 648
7165.06 708
7165.86 770
7166.66 689
7167.45 709
7168.25 712
7169.05 685
7169.85 726
7170.65 743
7171.45 689
7172.25 740
7173.05 681
7173.85 664
7174.65 769
7175.45 736
7176.25 732
7177.04 749
7177.84 702
7178.64 671
7179.44 662
7180.24 723
7181.04 664
7181.84 675
7182.64 673
7183.44 723
7184.24 661
7185.04 686
7185.84 624
7186.64 676
7187.44 732
7188.24 658
7189.04 714
7189.84 760
7190.64 662
7191.44 624
7192.24 607
7193.04 666
7193.84 697
7194.64 682
7195.44 628
7196.25 689
7197.05 725
7197.85 668
7198.65 681
7199.45 658
7200.25 606
7201.05 681
7201.85 642
7202.65 653
7203.45 675
7204.25 641
7205.05 626
7205.86 662
7206.66 666
7207.46 637
7208.26 648
7209.06 672
7209.86 672
7210.66 661
7211.46 665
7212.27 620
7213.07 602
7213.87 720
7214.67 733
7215.47 665
7216.27 676
7217.07 645
7217.88 604
7218.68 606
7219.48 711
7220.28 736
7221.08 731
7221.89 709
7222.69 670
7223.49 703
7224.29 626
7225.09 623
7225.90 665
7226.70 594
7227.50 579
7228.30 567
7229.11 626
7229.91 664
7230.71 705
7231.51 667
7232.32 649
7233.12 670
7233.92 640
7234.72 572
7235.53 650
7236.33 644
7237.13 633
7237.93 578
7238.74 542
7239.54 650
7240.34 662
7241.15 605
7241.95 599
7242.75 613
7243.56 706
7244.36 719
7245.16 645
7245.97 714
7246.77 769
7247.57 668
7248.38 623
7249.18 578
7249.98 604
7250.79 700
7251.59 640
7252.39 592
7253.20 631
7254.00 632
7254.81 658
7255.61 647
7256.41 698
7257.22 719
7258.02 700
7258.82 667
7259.63 703
7260.43 582
7261.24 688
7262.04 675
7262.85 736
7263.65 767
7264.45 798
7265.26 788
7266.06 757
7266.87 775
7267.67 658
7268.48 653
7269.28 651
7270.09 664
7270.89 619
7271.70 664
7272.50 706
7273.30 708
7274.11 762
7274.91 660
7275.72 652
7276.52 718
7277.33 764
7278.13 781
7278.94 755
7279.74 747
7280.55 801
7281.36 781
7282.16 781
7282.97 827
7283.77 985
7284.58 1027
7285.38 1046
7286.19 1208
7286.99 1319
7287.80 1278
7288.60 1215
7289.41 1240
7290.22 1117
7291.02 1050
7291.83 1016
7292.63 928
7293.44 875
7294.25 810
7295.05 772
7295.86 791
7296.66 727
7297.47 792
7298.28 854
7299.08 811
7299.89 840
7300.70 862
7301.50 742
7302.31 783
7303.11 748
7303.92 735
7304.73 740
7305.53 707
7306.34 884
7307.15 895
7307.95 778
7308.76 791
7309.57 776
7310.37 784
7311.18 812
7311.99 722
7312.80 711
7313.60 774
7314.41 825
7315.22 894
7316.02 906
7316.83 929
7317.64 1026
7318.45 1116
7319.25 1157
7320.06 1347
7320.87 1502
7321.68 1496
7322.48 1406
7323.29 1314
7324.10 1387
7324.91 1226
7325.71 1089
7326.52 1043
7327.33 950
7328.14 904
7328.95 838
7329.75 809
7330.56 795
7331.37 810
7332.18 897
7332.99 841
7333.79 817
7334.60 947
7335.41 821
7336.22 884
7337.03 918
7337.84 840
7338.64 865
7339.45 784
7340.26 806
7341.07 895
7341.88 822
7342.69 812
7343.50 762
7344.30 758
7345.11 702
7345.92 729
7346.73 735
7347.54 728
7348.35 658
7349.16 712
7349.97 740
7350.78 735
7351.58 722
7352.39 723
7353.20 727
7354.01 785
7354.82 740
7355.63 671
7356.44 693
7357.25 720
7358.06 722
7358.87 686
7359.68 632
7360.49 610
7361.30 635
7362.11 728
7362.92 720
7363.73 707
7364.54 678
7365.35 607
7366.16 578
7366.97 680
7367.78 763
7368.59 694
7369.40 719
7370.21 696
7371.02 687
7371.83 692
7372.64 676
7373.45 608
7374.26 624
7375.07 669
7375.88 666
7376.69 673
7377.50 631
7378.31 659
7379.12 639
7379.93 686
7380.74 787
7381.55 766
7382.37 682
7383.18 663
7383.99 652
7384.80 672
7385.61 632
7386.42 657
7387.23 651
7388.04 643
7388.85 618
7389.67 655
7390.48 623
7391.29 632
7392.10 613
7392.91 642
7393.72 662
7394.53 644
7395.35 597
7396.16 550
7396.97 576
7397.78 577
7398.59 649
7399.40 658
7400.22 586
7401.03 572
7401.84 554
7402.65 580
7403.46 566
7404.28 601
7405.09 596
7405.90 624
7406.71 664
7407.52 657
7408.34 626
7409.15 646
7409.96 594
7410.77 453
7411.59 502
7412.40 549
7413.21 568
7414.02 608
7414.84 561
7415.65 510
7416.46 605
7417.27 572
7418.09 558
7418.90 550
7419.71 520
7420.53 566
7421.34 567
7422.15 547
7422.97 532
7423.78 544
7424.59 541
7425.40 548
7426.22 558
7427.03 586
7427.84 647
7428.66 558
7429.47 533
7430.28 573
7431.10 626
7431.91 610
7432.73 605
7433.54 637
7434.35 631
7435.17 673
7435.98 668
7436.79 625
7437.61 627
7438.42 592
7439.24 556
7440.05 637
7440.86 643
7441.68 650
7442.49 636
7443.31 596
7444.12 540
7444.94 602
7445.75 564
7446.56 533
7447.38 543
7448.19 514
7449.01 483
7449.82 518
7450.64 564
7451.45 549
7452.27 540
7453.08 520
7453.90 587
7454.71 514
7455.52 525
7456.34 556
7457.15 500
7457.97 519
7458.78 509
7459.60 578
7460.42 559
7461.23 568
7462.05 628
7462.86 613
7463.68 605
7464.49 651
7465.31 566
7466.12 638
7466.94 653
7467.75 635
7468.57 612
7469.38 625
7470.20 625
7471.02 568
7471.83 556
7472.65 576
7473.46 570
7474.28 599
7475.10 585
7475.91 627
7476.73 628
7477.54 606
7478.36 534
7479.18 601
7479.99 671
7480.81 617
7481.62 698
7482.44 626
7483.26 546
7484.07 599
7484.89 523
7485.71 526
7486.52 530
7487.34 591
7488.16 541
7488.97 559
7489.79 639
7490.61 565
7491.42 567
7492.24 578
7493.06 570
7493.87 573
7494.69 576
7495.51 554
7496.33 570
7497.14 542
7497.96 466
7498.78 491
7499.59 508
7500.41 512
7501.23 534
7502.05 551
7502.86 518
7503.68 560
7504.50 600
7505.32 607
7506.13 567
7506.95 547
7507.77 512
7508.59 572
7509.40 529
7510.22 517
7511.04 474
7511.86 508
7512.68 486
7513.49 461
7514.31 444
7515.13 477
7515.95 517
7516.77 500
7517.59 551
7518.40 531
7519.22 538
7520.04 500
7520.86 489
7521.68 470
7522.50 517
7523.31 609
7524.13 559
7524.95 569
7525.77 527
7526.59 530
7527.41 542
7528.23 511
7529.05 516
7529.86 526
7530.68 597
7531.50 578
7532.32 485
7533.14 496
7533.96 398
7534.78 474
7535.60 552
7536.42 541
7537.24 471
7538.06 518
7538.88 487
7539.70 524
7540.51 491
7541.33 488
7542.15 512
7542.97 542
7543.79 571
7544.61 586
7545.43 542
7546.25 529
7547.07 501
7547.89 552
7548.71 615
7549.53 585
7550.35 536
7551.17 583
7551.99 618
7552.81 584
7553.63 557
7554.45 574
7555.27 599
7556.09 488
7556.91 549
7557.73 577
7558.56 541
7559.38 484
7560.20 511
7561.02 533
7561.84 625
7562.66 553
7563.48 506
7564.30 498
7565.12 519
7565.94 484
7566.76 527
7567.58 573
7568.40 539
7569.23 563
7570.05 509
7570.87 468
7571.69 533
7572.51 561
7573.33 543
7574.15 611
7574.97 555
7575.80 519
7576.62 523
7577.44 573
7578.26 546
7579.08 521
7579.90 553
7580.73 595
7581.55 602
7582.37 503
7583.19 535
7584.01 547
7584.83 582
7585.66 583
7586.48 585
7587.30 587
7588.12 580
7588.95 570
7589.77 610
7590.59 634
7591.41 667
7592.23 542
7593.06 546
7593.88 564
7594.70 635
7595.52 643
7596.35 660
7597.17 622
7597.99 533
7598.81 568
7599.64 635
7600.46 617
7601.28 630
7602.11 609
7602.93 594
7603.75 627
7604.57 677
7605.40 680
7606.22 648
7607.04 714
7607.87 700
7608.69 693
7609.51 711
7610.34 720
7611.16 745
7611.98 721
7612.81 761
7613.63 650
7614.45 651
7615.28 734
7616.10 742
7616.92 726
7617.75 773
7618.57 749
7619.40 866
7620.22 802
7621.04 907
7621.87 827
7622.69 821
7623.52 819
7624.34 709
7625.16 708
7625.99 761
7626.81 744
7627.64 746
7628.46 738
7629.28 711
7630.11 813
7630.93 828
7631.76 747
7632.58 757
7633.41 792
7634.23 786
7635.06 823
7635.88 863
7636.71 772
7637.53 712
7638.36 717
7639.18 696
7640.01 658
7640.83 642
7641.66 590
7642.48 671
7643.31 578
7644.13 615
7644.96 616
7645.78 546
7646.61 595
7647.43 580
7648.26 542
7649.08 592
7649.91 591
7650.73 626
7651.56 557
7652.38 544
7653.21 494
7654.04 491
7654.86 557
7655.69 493
7656.51 531
7657.34 618
7658.16 608
7658.99 597
7659.82 573
7660.64 552
7661.47 572
7662.29 548
7663.12 576
7663.95 574
7664.77 542
7665.60 534
7666.43 525
7667.25 540
7668.08 555
7668.91 542
7669.73 510
7670.56 538
7671.38 554
7672.21 553
7673.04 543
7673.87 545
7674.69 572
7675.52 550
7676.35 592
7677.17 603
7678.00 519
7678.83 554
7679.65 539
7680.48 626
7681.31 501
7682.13 526
7682.96 515
7683.79 487
7684.62 544
7685.44 560
7686.27 537
7687.10 492
7687.93 536
7688.75 549
7689.58 528
7690.41 548
7691.24 557
7692.06 541
7692.89 537
7693.72 601
7694.55 500
7695.38 500
7696.20 504
7697.03 532
7697.86 528
7698.69 492
7699.52 536
7700.34 569
7701.17 518
7702.00 454
7702.83 514
7703.66 537
7704.49 506
7705.31 547
7706.14 559
7706.97 509
7707.80 598
7708.63 530
7709.46 514
7710.29 503
7711.11 511
7711.94 497
7712.77 586
7713.60 529
7714.43 537
7715.26 555
7716.09 557
7716.92 557
7717.75 483
7718.58 487
7719.40 492
7720.23 503
7721.06 513
7721.89 466
7722.72 513
7723.55 480
7724.38 468
7725.21 528
7726.04 478
7726.87 536
7727.70 518
7728.53 541
7729.36 518
7730.19 508
7731.02 525
7731.85 538
7732.68 478
7733.51 547
7734.34 522
7735.17 533
7736.00 479
7736.83 492
7737.66 454
7738.49 473
7739.32 478
7740.15 516
7740.98 439
7741.81 482
7742.64 507
7743.47 510
7744.30 516
7745.13 537
7745.96 495
7746.79 499
7747.62 543
7748.45 553
7749.29 570
7750.12 532
7750.95 484
7751.78 554
7752.61 504
7753.44 562
7754.27 626
7755.10 526
7755.93 520
7756.76 519
7757.60 493
7758.43 566
7759.26 588
7760.09 470
7760.92 429
7761.75 541
7762.58 577
7763.42 525
7764.25 527
7765.08 489
7765.91 479
7766.74 526
7767.57 495
7768.41 480
7769.24 516
7770.07 553
7770.90 567
7771.73 506
7772.57 519
7773.40 498
7774.23 536
7775.06 555
7775.90 533
7776.73 511
7777.56 487
7778.39 505
7779.22 563
7780.06 602
7780.89 650
7781.72 537
7782.55 495
7783.39 537
7784.22 559
7785.05 505
7785.89 530
7786.72 485
7787.55 552
7788.38 577
7789.22 473
7790.05 551
7790.88 530
7791.72 558
7792.55 514
7793.38 538
7794.22 591
7795.05 611
7795.88 570
7796.72 575
7797.55 551
7798.38 536
7799.22 549
7800.05 532
7800.88 574
7801.72 555
7802.55 587
7803.38 538
7804.22 652
7805.05 653
7805.89 672
7806.72 637
7807.55 634
7808.39 686
7809.22 704
7810.06 704
7810.89 704
7811.72 698
7812.56 765
7813.39 773
7814.23 697
7815.06 669
7815.89 779
7816.73 703
7817.56 728
7818.40 738
7819.23 802
7820.07 812
7820.90 782
7821.74 850
7822.57 756
7823.41 838
7824.24 799
7825.08 720
7825.91 756
7826.75 821
7827.58 951
7828.42 1025
7829.25 956
7830.09 988
7830.92 938
7831.76 859
7832.59 905
7833.43 835
7834.26 889
7835.10 977
7835.93 997
7836.77 863
7837.60 790
7838.44 875
7839.28 928
7840.11 885
7840.95 795
7841.78 789
7842.62 821
7843.45 825
7844.29 747
7845.13 833
7845.96 798
7846.80 788
7847.63 718
7848.47 662
7849.31 622
7850.14 736
7850.98 732
7851.82 810
7852.65 779
7853.49 744
7854.32 657
7855.16 763
7856.00 787
7856.83 748
7857.67 801
7858.51 700
7859.34 847
7860.18 747
7861.02 732
7861.85 796
7862.69 807
7863.53 840
7864.37 807
7865.20 764
7866.04 812
7866.88 857
7867.71 800
7868.55 756
7869.39 762
7870.23 767
7871.06 853
7871.90 851
7872.74 844
7873.57 821
7874.41 805
7875.25 860
7876.09 949
7876.93 888
7877.76 956
7878.60 1093
7879.44 1113
7880.28 1192
7881.11 1228
7881.95 1269
7882.79 1217
7883.63 1177
7884.47 1164
7885.30 1193
7886.14 1163
7886.98 1152
7887.82 1073
7888.66 964
7889.50 933
7890.33 961
7891.17 980
7892.01 952
7892.85 951
7893.69 994
7894.53 1017
7895.36 1035
7896.20 896
7897.04 886
7897.88 951
7898.72 922
7899.56 724
7900.40 833
7901.24 796
7902.08 784
7902.91 697
7903.75 674
7904.59 708
7905.43 734
7906.27 785
7907.11 753
7907.95 695
7908.79 728
7909.63 687
7910.47 661
7911.31 638
7912.15 666
7912.99 666
7913.83 668
7914.67 715
7915.50 694
7916.34 773
7917.18 738
7918.02 663
7918.86 731
7919.70 670
7920.54 748
7921.38 814
7922.22 772
7923.06 709
7923.90 716
7924.74 731
7925.58 711
7926.42 596
7927.27 612
7928.11 593
7928.95 666
7929.79 617
7930.63 599
7931.47 596
7932.31 575
7933.15 645
7933.99 653
7934.83 601
7935.67 594
7936.51 562
7937.35 594
7938.19 622
7939.03 657
7939.88 646
7940.72 639
7941.56 602
7942.40 629
7943.24 639
7944.08 598
7944.92 586
7945.76 605
7946.60 633
7947.45 642
7948.29 644
7949.13 624
7949.97 642
7950.81 632
7951.65 588
7952.50 608
7953.34 666
7954.18 639
7955.02 711
7955.86 764
7956.70 728
7957.55 762
7958.39 740
7959.23 710
7960.07 766
7960.91 775
7961.76 642
7962.60 718
7963.44 689
7964.28 685
7965.13 623
7965.97 691
7966.81 694
7967.65 774
7968.50 715
7969.34 710
7970.18 729
7971.02 663
7971.87 698
7972.71 695
7973.55 690
7974.39 675
7975.24 672
7976.08 568
7976.92 582
7977.77 635
7978.61 679
7979.45 614
7980.30 579
7981.14 582
7981.98 552
7982.83 574
7983.67 555
7984.51 530
7985.36 548
7986.20 593
7987.04 563
7987.89 544
7988.73 589
7989.57 538
7990.42 554
7991.26 514
7992.10 477
7992.95 539
7993.79 560
7994.64 536
7995.48 503
7996.32 478
7997.17 477
7998.01 554
7998.86 546
7999.70 523
8000.54 514
8001.39 517
8002.23 465
8003.08 495
8003.92 458
8004.77 456
8005.61 579
8006.45 545
8007.30 437
8008.14 488
8008.99 506
8009.83 461
8010.68 450
8011.52 440
8012.37 438
8013.21 498
8014.06 505
8014.90 508
8015.75 461
8016.59 491
8017.44 471
8018.28 464
8019.13 499
8019.97 493
8020.82 503
8021.66 494
8022.51 437
8023.35 456
8024.20 492
8025.05 438
8025.89 459
8026.74 461
8027.58 472
8028.43 472
8029.27 506
8030.12 505
8030.96 504
8031.81 474
8032.66 462
8033.50 425
8034.35 392
8035.19 398
8036.04 461
8036.89 390
8037.73 410
8038.58 475
8039.43 444
8040.27 445
8041.12 450
8041.96 461
8042.81 487
8043.66 423
8044.50 430
8045.35 494
8046.20 494
8047.04 430
8047.89 448
8048.74 441
8049.58 475
8050.43 503
8051.28 424
8052.12 478
8052.97 523
8053.82 508
8054.67 453
8055.51 459
8056.36 466
8057.21 461
8058.05 454
8058.90 419
8059.75 443
8060.60 420
8061.44 430
8062.29 435
8063.14 450
8063.99 393
8064.83 387
8065.68 396
8066.53 440
8067.38 409
8068.22 402
8069.07 406
8069.92 450
8070.77 377
8071.62 389
8072.46 422
8073.31 460
8074.16 435
8075.01 458
8075.86 384
8076.71 377
8077.55 445
8078.40 439
8079.25 435
8080.10 398
8080.95 421
8081.80 446
8082.64 405
8083.49 442
8084.34 385
8085.19 406
8086.04 399
8086.89 425
8087.74 428
8088.58 406
8089.43 418
8090.28 408
8091.13 387
8091.98 447
8092.83 453
8093.68 446
8094.53 404
8095.38 445
8096.23 451
8097.08 452
8097.93 443
8098.77 413
8099.62 473
8100.47 454
8101.32 426
8102.17 445
8103.02 432
8103.87 508
8104.72 459
8105.57 445
8106.42 431
8107.27 444
8108.12 417
8108.97 452
8109.82 464
8110.67 433
8111.52 464
8112.37 461
8113.22 433
8114.07 427
8114.92 495
8115.77 545
8116.62 486
8117.47 420
8118.32 394
8119.17 426
8120.02 486
8120.87 478
8121.72 442
8122.58 441
8123.43 441
8124.28 478
8125.13 469
8125.98 482
8126.83 484
8127.68 432
8128.53 424
8129.38 454
8130.23 469
8131.08 488
8131.94 503
8132.79 438
8133.64 455
8134.49 483
8135.34 469
8136.19 460
8137.04 454
8137.89 475
8138.75 528
8139.60 515
8140.45 537
8141.30 444
8142.15 485
8143.00 498
8143.86 487
8144.71 453
8145.56 474
8146.41 468
8147.26 521
8148.12 521
8148.97 483
8149.82 500
8150.67 461
8151.52 559
8152.38 556
8153.23 538
8154.08 533
8154.93 554
8155.78 627
8156.64 625
8157.49 690
8158.34 616
8159.19 641
8160.05 604
8160.90 561
8161.75 596
8162.61 562
8163.46 596
8164.31 571
8165.16 550
8166.02 562
8166.87 542
8167.72 470
8168.58 449
8169.43 436
8170.28 483
8171.14 523
8171.99 489
8172.84 462
8173.70 489
8174.55 458
8175.40 427
8176.26 487
8177.11 488
8177.96 467
8178.82 476
8179.67 439
8180.52 525
8181.38 482
8182.23 437
8183.08 430
8183.94 460
8184.79 441
8185.65 409
8186.50 429
8187.35 457
8188.21 479
8189.06 420
8189.92 427
8190.77 474
8191.63 409
8192.48 439
8193.33 424
8194.19 393
8195.04 404
8195.90 444
8196.75 424
8197.61 405
8198.46 421
8199.32 458
8200.17 441
8201.02 423
8201.88 430
8202.73 409
8203.59 414
8204.44 448
8205.30 434
8206.15 483
8207.01 433
8207.86 386
8208.72 392
8209.57 438
8210.43 445
8211.29 431
8212.14 474
8213.00 497
8213.85 462
8214.71 495
8215.56 427
8216.42 453
8217.27 411
8218.13 434
8218.98 463
8219.84 520
8220.70 498
8221.55 379
8222.41 444
8223.26 407
8224.12 417
8224.98 484
8225.83 468
8226.69 462
8227.54 462
8228.40 433
8229.26 438
8230.11 407
8230.97 468
8231.83 434
8232.68 434
8233.54 433
8234.39 369
8235.25 395
8236.11 441
8236.96 407
8237.82 439
8238.68 405
8239.53 432
8240.39 430
8241.25 456
8242.11 459
8242.96 459
8243.82 468
8244.68 380
8245.53 425
8246.39 424
8247.25 475
8248.10 427
8248.96 402
8249.82 391
8250.68 449
8251.53 418
8252.39 370
8253.25 455
8254.11 431
8254.96 440
8255.82 403
8256.68 420
8257.54 459
8258.39 416
8259.25 409
8260.11 412
8260.97 371
8261.83 458
8262.68 442
8263.54 472
8264.40 462
8265.26 445
8266.12 409
8266.97 439
8267.83 432
8268.69 436
8269.55 470
8270.41 460
8271.27 470
8272.12 483
8272.98 481
8273.84 464
8274.70 443
8275.56 492
8276.42 494
8277.28 493
8278.13 501
8278.99 453
8279.85 466
8280.71 472
8281.57 482
8282.43 445
8283.29 489
8284.15 548
8285.01 504
8285.87 520
8286.72 520
8287.58 490
8288.44 469
8289.30 491
8290.16 546
8291.02 543
8291.88 514
8292.74 522
8293.60 545
8294.46 518
8295.32 650
8296.18 731
8297.04 668
8297.90 587
8298.76 589
8299.62 549
8300.48 554
8301.34 483
8302.20 481
8303.06 450
8303.92 479
8304.78 533
8305.64 533
8306.50 498
8307.36 544
8308.22 491
8309.08 523
8309.94 480
8310.80 457
8311.66 491
8312.52 479
8313.38 453
8314.24 479
8315.10 449
8315.96 472
8316.83 504
8317.69 480
8318.55 533
8319.41 488
8320.27 503
8321.13 538
8321.99 455
8322.85 454
8323.71 479
8324.57 415
8325.44 483
8326.30 498
8327.16 485
8328.02 487
8328.88 465
8329.74 503
8330.60 467
8331.47 414
8332.33 438
8333.19 447
8334.05 474
8334.91 431
8335.77 430
8336.64 488
8337.50 456
8338.36 401
8339.22 457
8340.08 527
8340.94 463
8341.81 405
8342.67 352
8343.53 422
8344.39 501
8345.26 478
8346.12 540
8346.98 455
8347.84 495
8348.71 516
8349.57 495
8350.43 491
8351.29 480
8352.16 466
8353.02 485
8353.88 490
8354.74 468
8355.61 463
8356.47 491
8357.33 485
8358.19 496
8359.06 449
8359.92 452
8360.78 439
8361.65 493
8362.51 484
8363.37 432
8364.24 416
8365.10 428
8365.96 487
8366.83 412
8367.69 425
8368.55 488
8369.42 460
8370.28 432
8371.14 503
8372.01 523
8372.87 486
8373.73 486
8374.60 474
8375.46 536
8376.33 510
8377.19 483
8378.05 458
8378.92 490
8379.78 503
8380.65 437
8381.51 480
8382.37 492
8383.24 491
8384.10 530
8384.97 537
8385.83 575
8386.70 511
8387.56 450
8388.42 488
8389.29 544
8390.15 523
8391.02 488
8391.88 497
8392.75 470
8393.61 517
8394.48 535
8395.34 526
8396.21 494
8397.07 537
8397.94 439
8398.80 446
8399.67 472
8400.53 508
8401.40 484
8402.26 529
8403.13 574
8403.99 516
8404.86 451
8405.72 517
8406.59 525
8407.45 458
8408.32 449
8409.19 523
8410.05 542
8410.92 460
8411.78 477
8412.65 517
8413.51 515
8414.38 472
8415.25 500
8416.11 525
8416.98 477
8417.84 539
8418.71 553
8419.58 529
8420.44 596
8421.31 585
8422.17 562
8423.04 592
8423.91 604
8424.77 596
8425.64 554
8426.51 599
8427.37 663
8428.24 652
8429.11 599
8429.97 582
8430.84 639
8431.71 594
8432.57 639
8433.44 638
8434.31 654
8435.17 694
8436.04 662
8436.91 650
8437.77 640
8438.64 667
8439.51 701
8440.38 695
8441.24 714
8442.11 699
8442.98 741
8443.84 750
8444.71 867
8445.58 946
8446.45 930
8447.31 926
8448.18 898
8449.05 855
8449.92 847
8450.78 796
8451.65 877
8452.52 809
8453.39 789
8454.26 840
8455.12 826
8455.99 775
8456.86 817
8457.73 830
8458.60 897
8459.46 909
8460.33 946
8461.20 891
8462.07 876
8462.94 903
8463.81 847
8464.67 867
8465.54 913
8466.41 876
8467.28 895
8468.15 943
8469.02 1068
8469.89 1298
8470.75 1495
8471.62 1666
8472.49 1827
8473.36 1984
8474.23 1941
8475.10 1820
8475.97 1717
8476.84 1499
8477.71 1337
8478.57 1120
8479.44 1040
8480.31 1030
8481.18 864
8482.05 676
8482.92 655
8483.79 658
8484.66 710
8485.53 686
8486.40 673
8487.27 735
8488.14 740
8489.01 635
8489.88 646
8490.75 639
8491.62 614
8492.49 605
8493.36 643
8494.23 619
8495.10 648
8495.97 630
8496.84 594
8497.71 635
8498.58 608
8499.45 574
8500.32 596
8501.19 666
8502.06 608
8502.93 586
8503.80 637
8504.67 678
8505.54 727
8506.41 688
8507.28 684
8508.15 745
8509.02 757
8509.89 649
8510.76 764
8511.63 717
8512.51 788
8513.38 771
8514.25 723
8515.12 683
8515.99 697
8516.86 686
8517.73 650
8518.60 659
8519.47 679
8520.35 658
8521.22 711
8522.09 668
8522.96 625
8523.83 564
8524.70 628
8525.57 711
8526.45 669
8527.32 668
8528.19 639
8529.06 629
8529.93 641
8530.80 681
8531.68 683
8532.55 652
8533.42 749
8534.29 750
8535.16 687
8536.04 715
8536.91 736
8537.78 744
8538.65 684
8539.52 748
8540.40 687
8541.27 659
8542.14 708
8543.01 685
8543.89 710
8544.76 714
8545.63 732
8546.50 776
8547.38 769
8548.25 713
8549.12 719
8549.99 742
8550.87 752
8551.74 813
8552.61 803
8553.49 813
8554.36 898
8555.23 907
8556.11 864
8556.98 858
8557.85 871
8558.73 920
8559.60 822
8560.47 819
8561.35 806
8562.22 753
8563.09 706
8563.97 759
8564.84 706
8565.71 691
8566.59 679
8567.46 698
8568.33 666
8569.21 686
8570.08 684
8570.96 657
8571.83 595
8572.70 615
8573.58 645
8574.45 652
8575.33 597
8576.20 617
8577.07 573
8577.95 605
8578.82 650
8579.70 606
8580.57 617
8581.45 589
8582.32 576
8583.19 685
8584.07 654
8584.94 631
8585.82 686
8586.69 645
8587.57 678
8588.44 643
8589.32 645
8590.19 586
8591.07 677
8591.94 688
8592.82 631
8593.69 639
8594.57 710
8595.44 672
8596.32 665
8597.19 675
8598.07 714
8598.94 712
8599.82 685
8600.69 672
8601.57 699
8602.44 766
8603.32 740
8604.20 737
8605.07 713
8605.95 690
8606.82 705
8607.70 704
8608.57 680
8609.45 773
8610.33 740
8611.20 698
8612.08 756
8612.95 742
8613.83 749
8614.71 721
8615.58 871
8616.46 841
8617.33 808
8618.21 810
8619.09 789
8619.96 845
8620.84 825
8621.72 829
8622.59 820
8623.47 809
8624.35 816
8625.22 794
8626.10 814
8626.98 804
8627.85 792
8628.73 810
8629.61 909
8630.48 892
8631.36 935
8632.24 908
8633.11 947
8633.99 884
8634.87 927
8635.74 919
8636.62 956
8637.50 945
8638.38 1004
8639.25 1012
8640.13 1053
8641.01 1036
8641.89 981
8642.76 993
8643.64 993
8644.52 1063
8645.40 1108
8646.27 1100
8647.15 1102
8648.03 1087
8648.91 1138
8649.79 1113
8650.66 1176
8651.54 1166
8652.42 1118
8653.30 1207
8654.18 1246
8655.05 1258
8655.93 1215
8656.81 1133
8657.69 1258
8658.57 1212
8659.45 1217
8660.32 1252
8661.20 1234
8662.08 1322
8662.96 1334
8663.84 1358
8664.72 1311
8665.60 1324
8666.47 1280
8667.35 1322
8668.23 1264
8669.11 1364
8669.99 1395
8670.87 1448
8671.75 1551
8672.63 1656
8673.51 1708
8674.38 1882
8675.26 2165
8676.14 2457
8677.02 2435
8677.90 2484
8678.78 2515
8679.66 2590
8680.54 2484
8681.42 2152
8682.30 2031
8683.18 1934
8684.06 1811
8684.94 1731
8685.82 1647
8686.70 1638
8687.58 1495
8688.46 1631
8689.34 1647
8690.22 1634
8691.10 1779
8691.98 2311
8692.86 2719
8693.74 3235
8694.62 3652
8695.50 4056
8696.38 4132
8697.26 4154
8698.14 3569
8699.02 3300
8699.90 2873
8700.78 2372
8701.66 2084
8702.54 1829
8703.42 1507
8704.30 1421
8705.18 1322
8706.06 1202
8706.94 1164
8707.82 1084
8708.71 1136
8709.59 1046
8710.47 1001
8711.35 1035
8712.23 980
8713.11 1002
8713.99 945
8714.87 1010
8715.75 929
8716.64 949
8717.52 948
8718.40 858
8719.28 872
8720.16 856
8721.04 892
8721.92 858
8722.81 960
8723.69 969
8724.57 998
8725.45 989
8726.33 879
8727.21 882
8728.10 954
8728.98 873
8729.86 991
8730.74 874
8731.62 860
8732.51 923
8733.39 881
8734.27 971
8735.15 966
8736.03 877
8736.92 930
8737.80 963
8738.68 900
8739.56 806
8740.45 862
8741.33 912
8742.21 880
8743.09 780
8743.98 918
8744.86 858
8745.74 839
8746.63 795
8747.51 863
8748.39 851
8749.27 855
8750.16 812
8751.04 806
8751.92 792
8752.81 844
8753.69 867
8754.57 838
8755.46 803
8756.34 864
8757.22 870
8758.11 886
8758.99 931
8759.87 891
8760.76 833
8761.64 851
8762.52 887
8763.41 858
8764.29 904
8765.17 870
8766.06 841
8766.94 853
8767.83 898
8768.71 858
8769.59 893
8770.48 838
8771.36 975
8772.25 899
8773.13 812
8774.01 875
8774.90 905
8775.78 839
8776.67 789
8777.55 830
8778.44 806
8779.32 712
8780.20 716
8781.09 760
8781.97 764
8782.86 819
8783.74 764
8784.63 744
8785.51 696
8786.40 719
8787.28 757
8788.17 700
8789.05 620
8789.94 688
8790.82 649
8791.71 617
8792.59 642
8793.48 697
8794.36 642
8795.25 713
8796.13 648
8797.02 628
8797.90 646
8798.79 619
8799.67 638
8800.56 634
8801.45 631
8802.33 669
8803.22 633
8804.10 627
8804.99 687
8805.87 646
8806.76 634
8807.65 564
8808.53 614
8809.42 624
8810.30 613
8811.19 608
8812.08 615
8812.96 631
8813.85 616
8814.73 595
8815.62 564
8816.51 513
8817.39 526
8818.28 546
8819.17 558
8820.05 506
8820.94 564
8821.83 565
8822.71 528
8823.60 566
8824.49 528
8825.37 578
8826.26 655
8827.15 573
8828.03 532
8828.92 529
8829.81 491
8830.69 549
8831.58 560
8832.47 533
8833.36 568
8834.24 562
8835.13 542
8836.02 521
8836.90 499
8837.79 547
8838.68 522
8839.57 503
8840.45 475
8841.34 518
8842.23 559
8843.12 498
8844.01 507
8844.89 503
8845.78 484
8846.67 493
8847.56 482
8848.44 505
8849.33 508
8850.22 479
8851.11 489
8852.00 469
8852.88 486
8853.77 468
8854.66 477
8855.55 467
8856.44 425
8857.33 437
8858.21 397
8859.10 408
8859.99 452
8860.88 445
8861.77 416
8862.66 405
8863.55 501
8864.43 567
8865.32 471
8866.21 491
8867.10 419
8867.99 422
8868.88 485
8869.77 528
8870.66 479
8871.55 418
8872.44 452
8873.32 454
8874.21 471
8875.10 411
8875.99 400
8876.88 421
8877.77 403
8878.66 428
8879.55 399
8880.44 402
8881.33 420
8882.22 405
8883.11 417
8884.00 355
8884.89 402
8885.78 439
8886.67 440
8887.56 431
8888.45 422
8889.34 432
8890.23 434
8891.12 396
8892.01 408
8892.90 465
8893.79 451
8894.68 422
8895.57 447
8896.46 432
8897.35 456
8898.24 452
8899.13 437
8900.02 342
8900.91 409
8901.80 388
8902.69 430
8903.58 409
8904.47 409
8905.36 377
8906.26 380
8907.15 373
8908.04 381
8908.93 378
8909.82 366
8910.71 433
8911.60 417
8912.49 363
8913.38 393
8914.28 444
8915.17 415
8916.06 384
8916.95 395
8917.84 398
8918.73 463
8919.62 475
8920.52 391
8921.41 388
8922.30 381
8923.19 359
8924.08 344
8924.97 345
8925.87 369
8926.76 346
8927.65 347
8928.54 403
8929.43 406
8930.33 402
8931.22 388
8932.11 364
8933.00 386
8933.89 412
8934.79 349
8935.68 397
8936.57 371
8937.46 347
8938.36 339
8939.25 357
8940.14 343
8941.03 367
8941.93 338
8942.82 373
8943.71 378
8944.60 380
8945.50 391
8946.39 381
8947.28 373
8948.18 354
8949.07 387
8949.96 365
8950.85 375
8951.75 365
8952.64 309
8953.53 362
8954.43 378
8955.32 339
8956.21 331
8957.11 371
8958.00 387
8958.89 350
8959.79 351
8960.68 389
8961.57 374
8962.47 372
8963.36 405
8964.26 430
8965.15 403
8966.04 365
8966.94 356
8967.83 422
8968.73 350
8969.62 339
8970.51 421
8971.41 404
8972.30 399
8973.20 402
8974.09 386
8974.98 401
8975.88 380
8976.77 367
8977.67 382
8978.56 386
8979.46 377
8980.35 378
8981.25 428
8982.14 379
8983.03 397
8983.93 367
8984.82 410
8985.72 381
8986.61 378
8987.51 360
8988.40 378
8989.30 344
8990.19 330
8991.09 324
8991.98 307
8992.88 370
8993.77 337
8994.67 355
8995.56 358
8996.46 364
8997.36 340
8998.25 369
8999.15 394
9000.04 361
9000.94 308
9001.83 323
9002.73 327
9003.62 321
9004.52 345
9005.42 391
9006.31 353
9007.21 347
9008.10 354
9009.00 347
9009.90 362
9010.79 370
9011.69 365
9012.58 302
9013.48 351
9014.38 383
9015.27 363
9016.17 324
9017.07 364
9017.96 378
9018.86 362
9019.76 358
9020.65 363
9021.55 348
9022.44 368
9023.34 338
9024.24 345
9025.14 338
9026.03 332
9026.93 405
9027.83 360
9028.72 340
9029.62 381
9030.52 374
9031.41 353
9032.31 341
9033.21 326
9034.11 334
9035.00 336
9035.90 312
9036.80 352
9037.69 376
9038.59 349
9039.49 341
9040.39 390
9041.28 391
9042.18 394
9043.08 359
9043.98 339
9044.88 384
9045.77 410
9046.67 370
9047.57 410
9048.47 393
9049.36 357
9050.26 429
9051.16 376
9052.06 362
9052.96 314
9053.86 361
9054.75 373
9055.65 409
9056.55 361
9057.45 403
9058.35 396
9059.25 402
9060.14 381
9061.04 344
9061.94 345
9062.84 341
9063.74 384
9064.64 361
9065.54 386
9066.44 418
9067.33 383
9068.23 394
9069.13 437
9070.03 388
9070.93 392
9071.83 321
9072.73 371
9073.63 400
9074.53 434
9075.43 324
9076.33 350
9077.22 370
9078.12 376
9079.02 403
9079.92 332
9080.82 380
9081.72 379
9082.62 336
9083.52 355
9084.42 403
9085.32 336
9086.22 381
9087.12 366
9088.02 356
9088.92 409
9089.82 437
9090.72 393
9091.62 383
9092.52 410
9093.42 490
9094.32 409
9095.22 382
9096.12 335
9097.02 322
9097.92 407
9098.82 428
9099.72 398
9100.62 380
9101.52 374
9102.43 345
9103.33 375
9104.23 377
9105.13 389
9106.03 347
9106.93 351
9107.83 368
9108.73 389
9109.63 357
9110.53 359
9111.43 374
9112.33 307
9113.24 352
9114.14 339
9115.04 392
9115.94 409
9116.84 389
9117.74 395
9118.64 354
9119.55 314
9120.45 340
9121.35 348
9122.25 266
9123.15 341
9124.05 363
9124.96 344
9125.86 312
9126.76 311
9127.66 355
9128.56 350
9129.46 367
9130.37 344
9131.27 361
9132.17 367
9133.07 391
9133.97 356
9134.88 318
9135.78 334
9136.68 348
9137.58 329
9138.49 357
9139.39 348
9140.29 313
9141.19 361
9142.10 359
9143.00 337
9143.90 357
9144.80 305
9145.71 338
9146.61 301
9147.51 344
9148.42 356
9149.32 356
9150.22 344
9151.12 361
9152.03 387
9152.93 344
9153.83 389
9154.74 390
9155.64 360
9156.54 375
9157.45 401
9158.35 338
9159.25 346
9160.16 294
9161.06 322
9161.96 342
9162.87 397
9163.77 295
9164.68 297
9165.58 336
9166.48 361
9167.39 358
9168.29 363
9169.19 337
9170.10 279
9171.00 343
9171.91 355
9172.81 306
9173.72 328
9174.62 329
9175.52 343
9176.43 353
9177.33 338
9178.24 298
9179.14 368
9180.05 357
9180.95 308
9181.85 298
9182.76 317
9183.66 355
9184.57 341
9185.47 345
9186.38 397
9187.28 398
9188.19 366
9189.09 362
9190.00 332
9190.90 349
9191.81 313
9192.71 316
9193.62 299
9194.52 325
9195.43 332
9196.33 311
9197.24 341
9198.14 338
9199.05 389
9199.96 350
9200.86 353
9201.77 358
9202.67 411
9203.58 406
9204.48 384
9205.39 347
9206.29 391
9207.20 352
9208.11 339
9209.01 330
9209.92 358
9210.82 342
9211.73 372
9212.64 342
9213.54 336
9214.45 394
9215.35 370
9216.26 354
9217.17 346
9218.07 360
9218.98 342
9219.89 374
9220.79 353
9221.70 351
9222.61 381
9223.51 378
9224.42 335
9225.33 387
9226.23 402
9227.14 409
9228.05 339
9228.95 349
9229.86 417
9230.77 379
9231.67 380
9232.58 341
9233.49 375
9234.40 337
9235.30 369
9236.21 360
9237.12 351
9238.02 331
9238.93 347
9239.84 360
9240.75 375
9241.65 351
9242.56 379
9243.47 353
9244.38 326
9245.28 314
9246.19 324
9247.10 343
9248.01 382
9248.92 382
9249.82 385
9250.73 341
9251.64 360
9252.55 333
9253.46 318
9254.36 320
9255.27 314
9256.18 364
9257.09 295
9258.00 336
9258.90 343
9259.81 304
9260.72 300
9261.63 343
9262.54 321
9263.45 330
9264.36 360
9265.26 385
9266.17 338
9267.08 312
9267.99 322
9268.90 317
9269.81 332
9270.72 311
9271.63 289
9272.54 309
9273.44 326
9274.35 324
9275.26 380
9276.17 341
9277.08 351
9277.99 378
9278.90 320
9279.81 363
9280.72 355
9281.63 357
9282.54 356
9283.45 356
9284.36 355
9285.27 326
9286.18 347
9287.09 305
9288.00 393
9288.91 415
9289.82 390
9290.73 343
9291.64 355
9292.55 376
9293.46 347
9294.37 350
9295.28 299
9296.19 308
9297.10 350
9298.01 358
9298.92 348
9299.83 354
9300.74 348
9301.65 386
9302.56 437
9303.47 402
9304.38 394
9305.29 371
9306.20 412
9307.11 404
9308.02 362
9308.93 392
9309.84 380
9310.75 470
9311.67 426
9312.58 450
9313.49 454
9314.40 418
9315.31 418
9316.22 415
9317.13 388
9318.04 427
9318.95 446
9319.87 382
9320.78 370
9321.69 423
9322.60 406
9323.51 391
9324.42 377
9325.34 313
9326.25 370
9327.16 363
9328.07 331
9328.98 341
9329.89 369
9330.81 378
9331.72 372
9332.63 398
9333.54 346
9334.45 377
9335.37 424
9336.28 347
9337.19 357
9338.10 375
9339.01 326
9339.93 360
9340.84 413
9341.75 383
9342.66 346
9343.58 364
9344.49 317
9345.40 308
9346.31 338
9347.23 351
9348.14 341
9349.05 343
9349.97 362
9350.88 354
9351.79 347
9352.70 357
9353.62 341
9354.53 390
9355.44 391
9356.36 349
9357.27 369
9358.18 328
9359.10 307
9360.01 364
9360.92 376
9361.84 369
9362.75 368
9363.66 401
9364.58 318
9365.49 336
9366.40 339
9367.32 365
9368.23 386
9369.15 389
9370.06 332
9370.97 404
9371.89 316
9372.80 373
9373.71 367
9374.63 339
9375.54 293
9376.46 357
9377.37 350
9378.29 356
9379.20 412
9380.11 401
9381.03 355
9381.94 332
9382.86 387
9383.77 361
9384.69 373
9385.60 354
9386.51 350
9387.43 436
9388.34 395
9389.26 371
9390.17 399
9391.09 373
9392.00 375
9392.92 352
9393.83 371
9394.75 383
9395.66 387
9396.58 331
9397.49 392
9398.41 369
9399.32 378
9400.24 337
9401.15 372
9402.07 380
9402.99 403
9403.90 441
9404.82 461
9405.73 462
9406.65 379
9407.56 393
9408.48 389
9409.39 360
9410.31 348
9411.23 321
9412.14 367
9413.06 385
9413.97 353
9414.89 364
9415.81 365
9416.72 408
9417.64 456
9418.55 358
9419.47 378
9420.39 402
9421.30 399
9422.22 363
9423.14 381
9424.05 402
9424.97 354
9425.89 386
9426.80 420
9427.72 377
9428.64 405
9429.55 430
9430.47 453
9431.39 402
9432.30 327
9433.22 379
9434.14 372
9435.05 372
9435.97 412
9436.89 393
9437.80 401
9438.72 402
9439.64 409
9440.56 482
9441.47 470
9442.39 423
9443.31 401
9444.23 434
9445.14 419
9446.06 456
9446.98 468
9447.90 448
9448.81 453
9449.73 378
9450.65 456
9451.57 461
9452.48 482
9453.40 500
9454.32 486
9455.24 551
9456.16 584
9457.07 599
9457.99 530
9458.91 599
9459.83 517
9460.75 541
9461.66 524
9462.58 503
9463.50 485
9464.42 457
9465.34 425
9466.26 384
9467.18 393
9468.09 427
9469.01 450
9469.93 483
9470.85 448
9471.77 434
9472.69 440
9473.61 431
9474.53 408
9475.44 403
9476.36 419
9477.28 440
9478.20 384
9479.12 366
9480.04 459
9480.96 439
9481.88 482
9482.80 503
9483.72 475
9484.64 526
9485.56 555
9486.47 441
9487.39 488
9488.31 465
9489.23 408
9490.15 446
9491.07 457
9491.99 467
9492.91 435
9493.83 421
9494.75 463
9495.67 462
9496.59 484
9497.51 473
9498.43 448
9499.35 369
9500.27 457
9501.19 449
9502.11 418
9503.03 452
9503.95 393
9504.87 428
9505.79 461
9506.71 478
9507.64 467
9508.56 466
9509.48 470
9510.40 429
9511.32 468
9512.24 487
9513.16 406
9514.08 464
9515.00 509
9515.92 502
9516.84 486
9517.76 451
9518.68 449
9519.61 443
9520.53 513
9521.45 469
9522.37 524
9523.29 558
9524.21 495
9525.13 532
9526.05 525
9526.98 431
9527.90 422
9528.82 468
9529.74 499
9530.66 487
9531.58 481
9532.51 546
9533.43 564
9534.35 579
9535.27 634
9536.19 631
9537.11 677
9538.04 675
9538.96 560
9539.88 600
9540.80 578
9541.73 536
9542.65 565
9543.57 528
9544.49 535
9545.41 587
9546.34 562
9547.26 537
9548.18 543
9549.10 503
9550.03 467
9550.95 518
9551.87 533
9552.79 545
9553.72 483
9554.64 496
9555.56 508
9556.49 477
9557.41 555
9558.33 532
9559.25 569
9560.18 522
9561.10 518
9562.02 540
9562.95 569
9563.87 598
9564.79 568
9565.72 546
9566.64 572
9567.56 550
9568.49 581
9569.41 527
9570.33 486
9571.26 486
9572.18 486
9573.11 499
9574.03 555
9574.95 549
9575.88 538
9576.80 540
9577.72 563
9578.65 553
9579.57 551
9580.50 495
9581.42 517
9582.34 504
9583.27 494
9584.19 537
9585.12 503
9586.04 515
9586.97 541
9587.89 576
9588.81 531
9589.74 561
9590.66 567
9591.59 550
9592.51 602
9593.44 589
9594.36 576
9595.29 563
9596.21 604
9597.14 562
9598.06 576
9598.99 583
9599.91 647
9600.84 619
9601.76 570
9602.69 697
9603.61 639
9604.54 585
9605.46 633
9606.39 606
9607.31 624
9608.24 643
9609.16 673
9610.09 650
9611.01 665
9611.94 707
9612.87 645
9613.79 611
9614.72 672
9615.64 681
9616.57 677
9617.49 674
9618.42 653
9619.35 705
9620.27 734
9621.20 625
9622.12 579
9623.05 635
9623.98 664
9624.90 659
9625.83 649
9626.76 691
9627.68 749
9628.61 756
9629.53 682
9630.46 722
9631.39 738
9632.31 715
9633.24 751
9634.17 851
9635.09 790
9636.02 723
9636.95 780
9637.87 766
9638.80 806
9639.73 789
9640.65 814
9641.58 789
9642.51 775
9643.44 802
9644.36 789
9645.29 847
9646.22 897
9647.14 813
9648.07 867
9649.00 860
9649.93 883
9650.85 887
9651.78 884
9652.71 901
9653.64 1000
9654.56 936
9655.49 924
9656.42 977
9657.35 1020
9658.27 974
9659.20 1013
9660.13 1008
9661.06 919
9661.99 905
9662.91 989
9663.84 1018
9664.77 1000
9665.70 977
9666.63 1003
9667.56 950
9668.48 933
9669.41 922
9670.34 956
9671.27 1031
9672.20 1088
9673.13 1073
9674.05 1025
9674.98 1103
9675.91 1073
9676.84 1134
9677.77 1072
9678.70 1098
9679.63 1115
9680.56 1067
9681.48 1103
9682.41 1168
9683.34 1230
9684.27 1162
9685.20 1171
9686.13 1182
9687.06 1180
9687.99 1170
9688.92 1128
9689.85 1216
9690.78 1296
9691.71 1216
9692.63 1248
9693.56 1359
9694.49 1302
9695.42 1364
9696.35 1402
9697.28 1382
9698.21 1339
9699.14 1486
9700.07 1692
9701.00 1756
9701.93 1860
9702.86 1890
9703.79 2059
9704.72 1900
9705.65 1773
9706.58 1788
9707.51 1596
9708.44 1448
9709.37 1475
9710.30 1293
9711.23 1205
9712.16 1204
9713.09 1292
9714.02 1331
9714.95 1391
9715.89 1367
9716.82 1533
9717.75 1502
9718.68 1625
9719.61 1650
9720.54 1528
9721.47 1417
9722.40 1412
9723.33 1376
9724.26 1200
9725.19 1187
9726.12 1143
9727.06 1140
9727.99 1116
9728.92 1109
9729.85 1084
9730.78 1076
9731.71 1032
9732.64 1064
9733.57 1072
9734.51 1130
9735.44 1132
9736.37 1130
9737.30 1099
9738.23 1087
9739.16 1065
9740.10 1177
9741.03 1096
9741.96 1088
9742.89 1017
9743.82 914
9744.75 917
9745.69 856
9746.62 898
9747.55 878
9748.48 799
9749.41 876
9750.35 904
9751.28 909
9752.21 899
9753.14 842
9754.08 877
9755.01 829
9755.94 848
9756.87 883
9757.81 872
9758.74 827
9759.67 803
9760.60 906
9761.54 899
9762.47 907
9763.40 878
9764.34 861
9765.27 831
9766.20 896
9767.13 846
9768.07 913
9769.00 841
9769.93 843
9770.87 875
9771.80 812
9772.73 827
9773.67 899
9774.60 876
9775.53 844
9776.47 859
9777.40 909
9778.33 930
9779.27 904
9780.20 940
9781.14 936
9782.07 917
9783.00 918
9783.94 880
9784.87 958
9785.80 951
9786.74 950
9787.67 943
9788.61 906
9789.54 876
9790.47 837
9791.41 819
9792.34 756
9793.28 776
9794.21 816
9795.15 815
9796.08 734
9797.01 684
9797.95 756
9798.88 753
9799.82 779
9800.75 784
9801.69 787
9802.62 775
9803.56 741
9804.49 715
9805.43 747
9806.36 727
9807.30 695
9808.23 750
9809.17 685
9810.10 742
9811.04 716
9811.97 653
9812.91 649
9813.84 647
9814.78 671
9815.71 657
9816.65 684
9817.58 688
9818.52 612
9819.46 662
9820.39 654
9821.33 635
9822.26 573
9823.20 604
9824.13 633
9825.07 555
9826.00 575
9826.94 579
9827.88 604
9828.81 592
9829.75 597
9830.68 662
9831.62 627
9832.56 580
9833.49 587
9834.43 617
9835.37 606
9836.30 605
9837.24 583
9838.17 560
9839.11 584
9840.05 570
9840.98 639
9841.92 613
9842.86 621
9843.79 598
9844.73 625
9845.67 576
9846.60 527
9847.54 570
9848.48 631
9849.42 582
9850.35 571
9851.29 606
9852.23 656
9853.16 620
9854.10 639
9855.04 618
9855.98 614
9856.91 593
9857.85 564
9858.79 608
9859.72 608
9860.66 542
9861.60 602
9862.54 634
9863.47 596
9864.41 583
9865.35 573
9866.29 576
9867.23 591
9868.16 600
9869.10 584
9870.04 534
9870.98 518
9871.92 559
9872.85 563
9873.79 580
9874.73 581
9875.67 507
9876.61 490
9877.54 565
9878.48 538
9879.42 545
9880.36 504
9881.30 509
9882.24 547
9883.18 489
9884.11 536
9885.05 521
9885.99 549
9886.93 579
9887.87 548
9888.81 506
9889.75 504
9890.69 538
9891.62 484
9892.56 511
9893.50 533
9894.44 525
9895.38 499
9896.32 459
9897.26 463
9898.20 520
9899.14 510
9900.08 564
9901.02 527
9901.96 483
9902.90 491
9903.83 564
9904.77 532
9905.71 533
9906.65 531
9907.59 558
9908.53 578
9909.47 503
9910.41 523
9911.35 469
9912.29 538
9913.23 599
9914.17 513
9915.11 478
9916.05 541
9916.99 562
9917.93 496
9918.87 518
9919.81 509
9920.75 509
9921.69 546
9922.64 511
9923.58 520
9924.52 486
9925.46 558
9926.40 575
9927.34 663
9928.28 744
9929.22 919
9930.16 970
9931.10 922
9932.04 894
9932.98 939
9933.92 843
9934.87 827
9935.81 711
9936.75 725
9937.69 647
9938.63 575
9939.57 572
9940.51 517
9941.45 482
9942.39 496
9943.34 496
9944.28 521
9945.22 466
9946.16 500
9947.10 491
9948.04 512
9948.99 509
9949.93 452
9950.87 470
9951.81 477
9952.75 489
9953.69 469
9954.64 460
9955.58 466
9956.52 533
9957.46 457
9958.41 457
9959.35 509
9960.29 488
9961.23 524
9962.17 461
9963.12 511
9964.06 460
9965.00 472
9965.94 511
9966.89 490
9967.83 401
9968.77 472
9969.71 441
9970.66 464
9971.60 496
9972.54 500
9973.49 498
9974.43 469
9975.37 472
9976.31 481
9977.26 507
9978.20 468
9979.14 443
9980.09 476
9981.03 478
9981.97 463
9982.92 443
9983.86 505
9984.80 458
9985.75 453
9986.69 432
9987.63 398
9988.58 457
9989.52 444
9990.46 420
9991.41 484
9992.35 439
9993.30 505
9994.24 399
9995.18 434
9996.13 438
9997.07 464
9998.02 445
9998.96 493
9999.90 458
10000.85 410
10001.79 436
10002.74 475
10003.68 472
10004.62 446
10005.57 451
10006.51 461
10007.46 425
10008.40 488
10009.35 486
10010.29 456
10011.24 485
10012.18 468
10013.13 450
10014.07 450
10015.01 422
10015.96 386
10016.90 398
10017.85 509
10018.79 524
10019.74 419
10020.68 412
10021.63 413
10022.58 432
10023.52 413
10024.47 393
10025.41 406
10026.36 410
10027.30 423
10028.25 409
10029.19 365
10030.14 369
10031.08 418
10032.03 513
10032.98 467
10033.92 479
10034.87 471
10035.81 462
10036.76 449
10037.70 430
10038.65 434
10039.60 453
10040.54 430
10041.49 436
10042.43 429
10043.38 382
10044.33 481
10045.27 396
10046.22 455
10047.17 473
10048.11 438
10049.06 390
10050.00 359
10050.95 428
10051.90 448
10052.84 418
10053.79 405
10054.74 377
10055.68 440
10056.63 385
10057.58 404
10058.52 414
10059.47 453
10060.42 443
10061.37 445
10062.31 496
10063.26 460
10064.21 386
10065.15 375
10066.10 405
10067.05 427
10068.00 425
10068.94 351
10069.89 361
10070.84 420
10071.79 456
10072.73 400
10073.68 373
10074.63 377
10075.58 354
10076.52 374
10077.47 435
10078.42 423
10079.37 380
10080.32 382
10081.26 418
10082.21 351
10083.16 335
10084.11 389
10085.06 376
10086.00 345
10086.95 357
10087.90 376
10088.85 345
10089.80 385
10090.75 411
10091.69 403
10092.64 412
10093.59 426
10094.54 404
10095.49 399
10096.44 342
10097.39 378
10098.33 358
10099.28 356
10100.23 415
10101.18 429
10102.13 378
10103.08 327
10104.03 377
10104.98 328
10105.93 396
10106.87 376
10107.82 388
10108.77 378
10109.72 366
10110.67 351
10111.62 370
10112.57 384
10113.52 375
10114.47 422
10115.42 371
10116.37 353
10117.32 349
10118.27 344
10119.22 348
10120.17 366
10121.12 442
10122.07 422
10123.02 343
10123.97 391
10124.92 446
10125.87 403
10126.82 383
10127.77 368
10128.72 424
10129.67 426
10130.62 387
10131.57 403
10132.52 409
10133.47 377
10134.42 407
10135.37 392
10136.32 348
10137.27 396
10138.22 394
10139.17 392
10140.12 396
10141.07 413
10142.02 398
10142.98 407
10143.93 387
10144.88 417
10145.83 361
10146.78 431
10147.73 429
10148.68 385
10149.63 399
10150.58 397
10151.54 400
10152.49 431
10153.44 359
10154.39 440
10155.34 408
10156.29 442
10157.24 450
10158.20 394
10159.15 397
10160.10 372
10161.05 418
10162.00 429
10162.95 467
10163.91 393
10164.86 451
10165.81 463
10166.76 466
10167.71 430
10168.67 445
10169.62 451
10170.57 427
10171.52 406
10172.47 400
10173.43 480
10174.38 451
10175.33 471
10176.28 448
10177.24 489
10178.19 505
10179.14 496
10180.09 398
10181.05 448
10182.00 472
10182.95 432
10183.90 437
10184.86 441
10185.81 488
10186.76 514
10187.72 533
10188.67 571
10189.62 546
10190.58 506
10191.53 576
10192.48 534
10193.43 491
10194.39 524
10195.34 499
10196.29 505
10197.25 541
10198.20 576
10199.16 624
10200.11 583
10201.06 609
10202.02 614
10202.97 578
10203.92 605
10204.88 635
10205.83 655
10206.78 633
10207.74 630
10208.69 720
10209.65 746
10210.60 737
10211.55 782
10212.51 767
10213.46 717
10214.42 721
10215.37 683
10216.33 656
10217.28 554
10218.23 556
10219.19 547
10220.14 512
10221.10 543
10222.05 681
10223.01 544
10223.96 533
10224.92 601
10225.87 513
10226.83 509
10227.78 524
10228.74 505
10229.69 465
10230.65 497
10231.60 487
10232.56 495
10233.51 504
10234.47 493
10235.42 428
10236.38 446
10237.33 485
10238.29 472
10239.24 499
10240.20 556
10241.15 500
10242.11 473
10243.06 502
10244.02 487
10244.98 449
10245.93 453
10246.89 420
10247.84 412
10248.80 422
10249.75 424
10250.71 438
10251.67 399
10252.62 435
10253.58 398
10254.53 388
10255.49 392
10256.45 370
10257.40 399
10258.36 376
10259.32 392
10260.27 399
10261.23 383
10262.18 383
10263.14 340
10264.10 363
10265.05 364
10266.01 377
10266.97 363
10267.92 365
10268.88 425
10269.84 414
10270.79 356
10271.75 350
10272.71 352
10273.67 335
10274.62 395
10275.58 368
10276.54 402
10277.49 369
10278.45 393
10279.41 430
10280.37 414
10281.32 392
10282.28 374
10283.24 402
10284.19 408
10285.15 401
10286.11 378
10287.07 384
10288.03 392
10288.98 338
10289.94 319
10290.90 313
10291.86 334
10292.81 409
10293.77 379
10294.73 318
10295.69 377
10296.65 376
10297.60 364
10298.56 389
10299.52 354
10300.48 361
10301.44 332
10302.40 335
10303.35 356
10304.31 350
10305.27 398
10306.23 381
10307.19 351
10308.15 369
10309.10 335
10310.06 343
10311.02 370
10311.98 347
10312.94 324
10313.90 333
10314.86 314
10315.82 280
10316.78 366
10317.73 381
10318.69 379
10319.65 345
10320.61 344
10321.57 346
10322.53 324
10323.49 315
10324.45 378
10325.41 372
10326.37 292
10327.33 331
10328.29 324
10329.25 371
10330.21 337
10331.17 365
10332.13 351
10333.09 332
10334.04 366
10335.00 364
10335.96 366
10336.92 402
10337.88 341
10338.84 325
10339.80 343
10340.76 377
10341.72 343
10342.68 305
10343.65 303
10344.61 306
10345.57 322
10346.53 306
10347.49 331
10348.45 320
10349.41 357
10350.37 340
10351.33 342
10352.29 322
10353.25 308
10354.21 339
10355.17 338
10356.13 270
10357.09 309
10358.05 304
10359.02 316
10359.98 367
10360.94 321
10361.90 333
10362.86 370
10363.82 368
10364.78 363
10365.74 327
10366.70 306
10367.67 331
10368.63 359
10369.59 308
10370.55 319
10371.51 336
10372.47 345
10373.43 372
10374.40 366
10375.36 290
10376.32 292
10377.28 315
10378.24 329
10379.21 306
10380.17 296
10381.13 316
10382.09 324
10383.05 295
10384.02 348
10384.98 303
10385.94 314
10386.90 344
10387.86 293
10388.83 301
10389.79 303
10390.75 294
10391.71 319
10392.68 299
10393.64 287
10394.60 326
10395.56 286
10396.53 323
10397.49 302
10398.45 337
10399.42 367
10400.38 312
10401.34 334
10402.30 334
10403.27 302
10404.23 281
10405.19 336
10406.16 264
10407.12 268
10408.08 301
10409.05 304
10410.01 261
10410.97 274
10411.94 305
10412.90 289
10413.86 294
10414.83 283
10415.79 325
10416.75 317
10417.72 326
10418.68 297
10419.65 261
10420.61 295
10421.57 272
10422.54 250
10423.50 278
10424.46 354
10425.43 323
10426.39 313
10427.36 323
10428.32 305
10429.29 259
10430.25 283
10431.21 298
10432.18 281
10433.14 289
10434.11 305
10435.07 299
10436.04 264
10437.00 284
10437.97 304
10438.93 314
10439.90 287
10440.86 264
10441.82 304
10442.79 275
10443.75 304
10444.72 254
10445.68 276
10446.65 288
10447.61 317
10448.58 280
10449.54 272
10450.51 265
10451.48 252
10452.44 251
10453.41 214
10454.37 247
10455.34 262
10456.30 259
10457.27 278
10458.23 259
10459.20 304
10460.16 275
10461.13 292
10462.10 313
10463.06 303
10464.03 275
10464.99 275
10465.96 272
10466.93 295
10467.89 290
10468.86 282
10469.82 261
10470.79 262
10471.76 284
10472.72 304
10473.69 265
10474.65 321
10475.62 278
10476.59 310
10477.55 282
10478.52 273
10479.49 282
10480.45 293
10481.42 263
10482.39 286
10483.35 274
10484.32 257
10485.29 246
10486.25 268
10487.22 294
10488.19 292
10489.15 277
10490.12 282
10491.09 303
10492.06 293
10493.02 267
10493.99 266
10494.96 267
10495.92 264
10496.89 315
10497.86 259
10498.83 247
10499.79 276
10500.76 272
10501.73 291
10502.70 287
10503.66 269
10504.63 293
10505.60 301
10506.57 285
10507.54 286
10508.50 300
10509.47 245
10510.44 272
10511.41 265
10512.38 314
10513.34 291
10514.31 243
10515.28 300
10516.25 285
10517.22 281
10518.19 263
10519.15 265
10520.12 290
10521.09 305
10522.06 272
10523.03 256
10524.00 271
10524.96 239
10525.93 271
10526.90 221
10527.87 243
10528.84 268
10529.81 300
10530.78 285
10531.75 297
10532.72 227
10533.68 294
10534.65 297
10535.62 290
10536.59 267
10537.56 299
10538.53 261
10539.50 261
10540.47 251
10541.44 272
10542.41 281
10543.38 300
10544.35 302
10545.32 258
10546.29 285
10547.26 282
10548.23 272
10549.20 268
10550.17 267
10551.13 244
10552.10 301
10553.07 281
10554.04 344
10555.01 302
10555.98 289
10556.96 299
10557.93 324
10558.90 303
10559.87 270
10560.84 280
10561.81 303
10562.78 313
10563.75 344
10564.72 315
10565.69 334
10566.66 284
10567.63 310
10568.60 316
10569.57 288
10570.54 308
10571.51 298
10572.48 302
10573.45 329
10574.42 280
10575.40 305
10576.37 307
10577.34 311
10578.31 269
10579.28 277
10580.25 298
10581.22 269
10582.19 257
10583.17 253
10584.14 240
10585.11 266
10586.08 261
10587.05 262
10588.02 253
10588.99 266
10589.97 296
10590.94 293
10591.91 321
10592.88 333
10593.85 314
10594.82 316
10595.80 339
10596.77 314
10597.74 297
10598.71 313
10599.68 264
10600.66 306
10601.63 275
10602.60 281
10603.57 316
10604.55 335
10605.52 292
10606.49 278
10607.46 302
10608.44 305
10609.41 312
10610.38 305
10611.35 311
10612.33 293
10613.30 279
10614.27 340
10615.24 253
10616.22 277
10617.19 272
10618.16 293
10619.14 286
10620.11 318
10621.08 304
10622.05 352
10623.03 287
10624.00 268
10624.97 290
10625.95 321
10626.92 353
10627.89 320
10628.87 309
10629.84 318
10630.81 302
10631.79 307
10632.76 290
10633.74 325
10634.71 416
10635.68 362
10636.66 379
10637.63 341
10638.60 350
10639.58 358
10640.55 409
10641.53 429
10642.50 425
10643.47 445
10644.45 422
10645.42 428
10646.40 402
10647.37 310
10648.35 315
10649.32 307
10650.29 351
10651.27 342
10652.24 341
10653.22 299
10654.19 274
10655.17 281
10656.14 312
10657.12 314
10658.09 286
10659.07 239
10660.04 297
10661.02 330
10661.99 266
10662.97 273
10663.94 281
10664.92 287
10665.89 294
10666.87 322
10667.84 311
10668.82 274
10669.79 295
10670.77 273
10671.74 312
10672.72 291
10673.69 303
10674.67 312
10675.65 272
10676.62 273
10677.60 263
10678.57 275
10679.55 333
10680.52 352
10681.50 322
10682.48 284
10683.45 271
10684.43 301
10685.40 326
10686.38 302
10687.36 321
10688.33 279
10689.31 273
10690.28 311
10691.26 362
10692.24 304
10693.21 303
10694.19 263
10695.17 282
10696.14 318
10697.12 283
10698.10 294
10699.07 259
10700.05 299
10701.03 318
10702.00 299
10702.98 262
10703.96 306
10704.93 301
10705.91 312
10706.89 273
10707.86 242
10708.84 273
10709.82 297
10710.80 275
10711.77 264
10712.75 279
10713.73 290
10714.70 311
10715.68 297
10716.66 316
10717.64 337
10718.61 281
10719.59 270
10720.57 303
10721.55 300
10722.53 291
10723.50 292
10724.48 308
10725.46 294
10726.44 234
10727.41 224
10728.39 292
10729.37 293
10730.35 304
10731.33 306
10732.31 318
10733.28 274
10734.26 269
10735.24 258
10736.22 279
10737.20 287
10738.17 287
10739.15 289
10740.13 262
10741.11 244
10742.09 272
10743.07 285
10744.05 317
10745.03 225
10746.00 276
10746.98 312
10747.96 288
10748.94 274
10749.92 275
10750.90 310
10751.88 343
10752.86 298
10753.84 264
10754.82 285
10755.79 300
10756.77 276
10757.75 280
10758.73 272
10759.71 250
10760.69 272
10761.67 308
10762.65 309
10763.63 314
10764.61 296
10765.59 280
10766.57 316
10767.55 305
10768.53 333
10769.51 314
10770.49 294
10771.47 278
10772.45 271
10773.43 307
10774.41 316
10775.39 285
10776.37 277
10777.35 309
10778.33 316
10779.31 313
10780.29 324
10781.27 313
10782.25 340
10783.23 289
10784.21 306
10785.19 321
10786.17 302
10787.15 250
10788.13 346
10789.12 347
10790.10 293
10791.08 263
10792.06 268
10793.04 266
10794.02 301
10795.00 303
10795.98 288
10796.96 304
10797.94 326
10798.93 325
10799.91 337
10800.89 298
10801.87 300
10802.85 288
10803.83 270
10804.81 281
10805.80 316
10806.78 310
10807.76 293
10808.74 316
10809.72 333
10810.70 293
10811.69 366
10812.67 327
10813.65 334
10814.63 351
10815.61 336
10816.59 379
10817.58 352
10818.56 314
10819.54 282
10820.52 343
10821.51 335
10822.49 335
10823.47 335
10824.45 320
10825.43 341
10826.42 354
10827.40 332
10828.38 330
10829.37 359
10830.35 367
10831.33 367
10832.31 378
10833.30 360
10834.28 368
10835.26 351
10836.24 387
10837.23 419
10838.21 361
10839.19 341
10840.18 344
10841.16 376
10842.14 308
10843.13 317
10844.11 383
10845.09 362
10846.08 385
10847.06 348
10848.04 349
10849.03 340
10850.01 362
10850.99 333
10851.98 346
10852.96 400
10853.94 369
10854.93 367
10855.91 383
10856.90 431
10857.88 372
10858.86 389
10859.85 401
10860.83 417
10861.82 406
10862.80 365
10863.78 347
10864.77 362
10865.75 389
10866.74 380
10867.72 372
10868.71 360
10869.69 376
10870.67 400
10871.66 435
10872.64 406
10873.63 409
10874.61 389
10875.60 396
10876.58 408
10877.57 390
10878.55 421
10879.54 363
10880.52 419
10881.51 429
10882.49 419
10883.48 444
10884.46 426
10885.45 457
10886.43 430
10887.42 446
10888.40 408
10889.39 511
10890.37 431
10891.36 494
10892.34 455
10893.33 478
10894.32 508
10895.30 484
10896.29 475
10897.27 466
10898.26 496
10899.24 518
10900.23 519
10901.22 499
10902.20 466
10903.19 472
10904.17 469
10905.16 508
10906.15 487
10907.13 562
10908.12 512
10909.10 490
10910.09 533
10911.08 519
10912.06 519
10913.05 507
10914.04 518
10915.02 517
10916.01 507
10917.00 566
10917.98 569
10918.97 569
10919.96 508
10920.94 555
10921.93 529
10922.92 592
10923.90 583
10924.89 593
10925.88 627
10926.86 566
10927.85 526
10928.84 555
10929.82 580
10930.81 559
10931.80 589
10932.79 589
10933.77 646
10934.76 594
10935.75 608
10936.74 611
10937.72 658
10938.71 662
10939.70 629
10940.69 605
10941.67 641
10942.66 573
10943.65 625
10944.64 665
10945.63 633
10946.61 667
10947.60 657
10948.59 692
10949.58 709
10950.57 664
10951.55 698
10952.54 620
10953.53 674
10954.52 725
10955.51 721
10956.49 775
10957.48 791
10958.47 842
10959.46 926
10960.45 1031
10961.44 987
10962.43 1038
10963.41 1031
10964.40 1070
10965.39 974
10966.38 1000
10967.37 931
10968.36 873
10969.35 882
10970.34 845
10971.33 858
10972.31 798
10973.30 794
10974.29 729
10975.28 722
10976.27 703
10977.26 706
10978.25 712
10979.24 709
10980.23 741
10981.22 762
10982.21 718
10983.20 716
10984.19 761
10985.18 823
10986.17 764
10987.16 761
10988.15 760
10989.14 734
10990.13 791
10991.12 773
10992.11 773
10993.10 713
10994.09 808
10995.08 801
10996.07 843
10997.06 880
10998.05 990
10999.04 1082
11000.03 1141
11001.02 1210
11002.01 1322
11003.00 1328
11003.99 1422
11004.98 1372
11005.97 1452
11006.96 1458
11007.95 1281
11008.94 1170
11009.93 1029
11010.92 984
11011.91 859
11012.91 808
11013.90 787
11014.89 709
11015.88 707
11016.87 696
11017.86 644
11018.85 692
11019.84 646
11020.83 741
11021.83 632
11022.82 610
11023.81 569
11024.80 603
11025.79 604
11026.78 592
11027.77 663
11028.77 621
11029.76 599
11030.75 581
11031.74 591
11032.73 642
11033.72 577
11034.72 589
11035.71 597
11036.70 559
11037.69 603
11038.68 586
11039.68 578
11040.67 642
11041.66 625
11042.65 613
11043.65 565
11044.64 574
11045.63 549
11046.62 569
11047.62 573
11048.61 544
11049.60 542
11050.59 616
11051.59 538
11052.58 539
11053.57 513
11054.56 469
11055.56 465
11056.55 477
11057.54 481
11058.54 503
11059.53 495
11060.52 484
11061.51 474
11062.51 529
11063.50 456
11064.49 499
11065.49 502
11066.48 494
11067.47 431
11068.47 489
11069.46 520
11070.45 525
11071.45 468
11072.44 567
11073.44 484
11074.43 479
11075.42 503
11076.42 511
11077.41 539
11078.40 509
11079.40 464
11080.39 562
11081.39 502
11082.38 502
11083.37 543
11084.37 501
11085.36 534
11086.36 548
11087.35 461
11088.35 448
11089.34 448
11090.33 433
11091.33 496
11092.32 515
11093.32 524
11094.31 461
11095.31 457
11096.30 422
11097.30 450
11098.29 446
11099.29 481
11100.28 457
11101.28 440
11102.27 494
11103.27 464
11104.26 376
11105.26 471
11106.25 438
11107.25 435
11108.24 441
11109.24 435
11110.23 440
11111.23 464
11112.22 455
11113.22 436
11114.21 437
11115.21 416
11116.20 399
11117.20 361
11118.20 413
11119.19 420
11120.19 410
11121.18 366
11122.18 392
11123.17 422
11124.17 420
11125.17 452
11126.16 432
11127.16 434
11128.15 404
11129.15 420
11130.15 439
11131.14 394
11132.14 465
11133.14 420
11134.13 437
11135.13 479
11136.13 422
11137.12 409
11138.12 368
11139.11 399
11140.11 436
11141.11 383
11142.10 407
11143.10 418
11144.10 400
11145.10 418
11146.09 407
11147.09 403
11148.09 381
11149.08 406
11150.08 361
11151.08 401
11152.07 378
11153.07 349
11154.07 359
11155.07 431
11156.06 352
11157.06 384
11158.06 395
11159.06 384
11160.05 421
11161.05 387
11162.05 395
11163.05 453
11164.04 385
11165.04 382
11166.04 364
11167.04 328
11168.04 351
11169.03 339
11170.03 370
11171.03 399
11172.03 381
11173.03 384
11174.02 376
11175.02 351
11176.02 366
11177.02 407
11178.02 366
11179.02 385
11180.01 387
11181.01 386
11182.01 376
11183.01 415
11184.01 434
11185.01 409
11186.00 392
11187.00 355
11188.00 367
11189.00 400
11190.00 401
11191.00 400
11192.00 395
11193.00 423
11194.00 442
11195.00 417
11195.99 412
11196.99 444
11197.99 444
11198.99 452
11199.99 457
11200.99 441
11201.99 493
11202.99 452
11203.99 379
11204.99 404
11205.99 409
11206.99 387
11207.99 410
11208.99 359
11209.99 418
11210.99 383
11211.99 420
11212.99 397
11213.99 471
11214.99 414
11215.99 348
11216.99 363
11217.99 353
11218.99 415
11219.99 425
11220.99 359
11221.99 350
11222.99 408
11223.99 390
11224.99 339
11225.99 335
11226.99 352
11227.99 331
11228.99 380
11229.99 363
11230.99 332
11231.99 346
11232.99 321
11233.99 375
11235.00 370
11236.00 344
11237.00 326
11238.00 339
11239.00 375
11240.00 326
11241.00 315
11242.00 301
11243.00 350
11244.01 340
11245.01 363
11246.01 362
11247.01 368
11248.01 337
11249.01 344
11250.01 354
11251.02 380
11252.02 355
11253.02 324
11254.02 363
11255.02 309
11256.02 325
11257.03 305
11258.03 321
11259.03 303
11260.03 364
11261.03 337
11262.04 345
11263.04 360
11264.04 321
11265.04 330
11266.05 389
11267.05 381
11268.05 327
11269.05 348
11270.05 369
11271.06 360
11272.06 363
11273.06 370
11274.07 387
11275.07 364
11276.07 400
11277.07 415
11278.08 353
11279.08 386
11280.08 376
11281.08 396
11282.09 390
11283.09 370
11284.09 369
11285.10 396
11286.10 400
11287.10 412
11288.11 364
11289.11 371
11290.11 380
11291.12 337
11292.12 326
11293.12 346
11294.13 352
11295.13 391
11296.13 353
11297.14 367
11298.14 375
11299.15 337
11300.15 373
11301.15 360
11302.16 328
11303.16 331
11304.16 393
11305.17 367
11306.17 367
11307.18 351
11308.18 372
11309.19 324
11310.19 390
11311.19 386
11312.20 393
11313.20 360
11314.21 414
11315.21 422
11316.22 463
11317.22 451
11318.23 526
11319.23 471
11320.23 471
11321.24 426
11322.24 429
11323.25 426
11324.25 355
11325.26 402
11326.26 387
11327.27 355
11328.27 355
11329.28 332
11330.28 305
11331.29 322
11332.29 318
11333.30 309
11334.30 304
11335.31 296
11336.32 307
11337.32 268
11338.33 323
11339.33 370
11340.34 318
11341.34 295
11342.35 292
11343.35 356
11344.36 363
11345.37 381
11346.37 304
11347.38 297
11348.38 302
11349.39 332
11350.40 284
11351.40 268
11352.41 309
11353.41 302
11354.42 327
11355.43 297
11356.43 304
11357.44 284
11358.45 312
11359.45 356
11360.46 312
11361.46 317
11362.47 345
11363.48 367
11364.48 347
11365.49 290
11366.50 331
11367.51 338
11368.51 309
11369.52 280
11370.53 269
11371.53 294
11372.54 298
11373.55 307
11374.55 295
11375.56 251
11376.57 276
11377.58 292
11378.58 308
11379.59 296
11380.60 301
11381.60 319
11382.61 274
11383.62 283
11384.63 297
11385.63 296
11386.64 317
11387.65 270
11388.66 348
11389.67 332
11390.67 303
11391.68 292
11392.69 306
11393.70 308
11394.71 340
11395.71 331
11396.72 299
11397.73 311
11398.74 293
11399.75 336
11400.75 319
11401.76 306
11402.77 315
11403.78 342
11404.79 306
11405.80 310
11406.80 311
11407.81 318
11408.82 281
11409.83 282
11410.84 281
11411.85 291
11412.86 280
11413.87 269
11414.87 286
11415.88 292
11416.89 327
11417.90 323
11418.91 284
11419.92 271
11420.93 304
11421.94 269
11422.95 268
11423.96 287
11424.97 281
11425.98 266
11426.98 298
11427.99 292
11429.00 287
11430.01 297
11431.02 321
11432.03 278
11433.04 298
11434.05 306
11435.06 314
11436.07 257
11437.08 275
11438.09 281
11439.10 282
11440.11 284
11441.12 303
11442.13 303
11443.14 295
11444.15 301
11445.16 321
11446.17 279
11447.18 288
11448.19 299
11449.20 286
11450.21 269
11451.22 273
11452.23 284
11453.25 278
11454.26 298
11455.27 288
11456.28 340
11457.29 359
11458.30 332
11459.31 329
11460.32 272
11461.33 275
11462.34 297
11463.35 300
11464.36 285
11465.38 222
11466.39 289
11467.40 288
11468.41 246
11469.42 283
11470.43 284
11471.44 299
11472.46 325
11473.47 304
11474.48 316
11475.49 280
11476.50 270
11477.51 282
11478.52 268
11479.54 321
11480.55 318
11481.56 269
11482.57 247
11483.58 266
11484.60 249
11485.61 297
11486.62 294
11487.63 321
11488.64 278
11489.66 269
11490.67 273
11491.68 275
11492.69 249
11493.71 262
11494.72 239
11495.73 262
11496.74 245
11497.76 228
11498.77 260
11499.78 260
11500.79 261
11501.81 287
11502.82 266
11503.83 278
11504.84 270
11505.86 232
11506.87 237
11507.88 261
11508.90 288
11509.91 314
11510.92 266
11511.94 242
11512.95 271
11513.96 284
11514.98 277
11515.99 266
11517.00 244
11518.02 263
11519.03 294
11520.04 251
11521.06 243
11522.07 282
11523.08 293
11524.10 312
11525.11 260
11526.13 250
11527.14 279
11528.15 285
11529.17 260
11530.18 266
11531.20 270
11532.21 265
11533.22 219
11534.24 286
11535.25 275
11536.27 287
11537.28 280
11538.29 281
11539.31 289
11540.32 282
11541.34 284
11542.35 271
11543.37 253
11544.38 285
11545.40 316
11546.41 327
11547.43 289
11548.44 303
11549.46 271
11550.47 256
11551.49 276
11552.50 301
11553.52 284
11554.53 333
11555.55 319
11556.56 276
11557.58 307
11558.59 324
11559.61 284
11560.62 303
11561.64 268
11562.65 297
11563.67 319
11564.68 288
11565.70 302
11566.71 308
11567.73 337
11568.75 316
11569.76 294
11570.78 305
11571.79 327
11572.81 295
11573.83 308
11574.84 322
11575.86 333
11576.87 286
11577.89 264
11578.91 309
11579.92 318
11580.94 316
11581.95 316
11582.97 366
11583.99 326
11585.00 350
11586.02 326
11587.04 349
11588.05 344
11589.07 316
11590.09 339
11591.10 354
11592.12 381
11593.14 353
11594.15 374
11595.17 413
11596.19 378
11597.20 341
11598.22 362
11599.24 404
11600.25 393
11601.27 445
11602.29 486
11603.31 480
11604.32 558
11605.34 546
11606.36 552
11607.38 589
11608.39 628
11609.41 584
11610.43 558
11611.45 499
11612.46 511
11613.48 485
11614.50 475
11615.52 437
11616.53 375
11617.55 372
11618.57 320
11619.59 307
11620.61 320
11621.62 298
11622.64 316
11623.66 354
11624.68 347
11625.70 311
11626.71 280
11627.73 325
11628.75 371
11629.77 307
11630.79 309
11631.81 253
11632.82 269
11633.84 365
11634.86 334
11635.88 282
11636.90 261
11637.92 296
11638.94 322
11639.96 318
11640.97 317
11641.99 309
11643.01 320
11644.03 265
11645.05 326
11646.07 298
11647.09 308
11648.11 288
11649.13 287
11650.15 251
11651.17 276
11652.18 259
11653.20 290
11654.22 247
11655.24 258
11656.26 261
11657.28 290
11658.30 248
11659.32 237
11660.34 289
11661.36 252
11662.38 302
11663.40 277
11664.42 259
11665.44 276
11666.46 269
11667.48 285
11668.50 269
11669.52 304
11670.54 280
11671.56 290
11672.58 287
11673.60 276
11674.62 353
11675.64 313
11676.66 281
11677.68 284
11678.70 294
11679.72 242
11680.74 286
11681.77 265
11682.79 292
11683.81 284
11684.83 278
11685.85 284
11686.87 279
11687.89 319
11688.91 281
11689.93 287
11690.95 308
11691.97 273
11693.00 279
11694.02 291
11695.04 285
11696.06 297
11697.08 335
11698.10 296
11699.12 275
11700.14 253
11701.17 284
11702.19 286
11703.21 317
11704.23 302
11705.25 289
11706.27 274
11707.30 304
11708.32 295
11709.34 327
11710.36 294
11711.38 287
11712.41 326
11713.43 308
11714.45 305
11715.47 275
11716.49 276
11717.52 290
11718.54 292
11719.56 274
11720.58 248
11721.61 258
11722.63 281
11723.65 268
11724.67 257
11725.70 290
11726.72 312
11727.74 320
11728.76 308
11729.79 285
11730.81 316
11731.83 310
11732.86 295
11733.88 266
11734.90 280
11735.92 299
11736.95 288
11737.97 301
11738.99 268
11740.02 298
11741.04 288
11742.06 278
11743.09 293
11744.11 309
11745.13 301
11746.16 277
11747.18 313
11748.20 291
11749.23 283
11750.25 289
11751.27 278
11752.30 282
11753.32 254
11754.35 261
11755.37 302
11756.39 320
11757.42 300
11758.44 287
11759.47 250
11760.49 260
11761.51 275
11762.54 313
11763.56 294
11764.59 269
11765.61 282
11766.64 274
11767.66 303
11768.68 315
11769.71 294
11770.73 308
11771.76 284
11772.78 321
11773.81 300
11774.83 309
11775.86 295
11776.88 327
11777.91 285
11778.93 295
11779.96 329
11780.98 340
11782.01 287
11783.03 327
11784.06 323
11785.08 309
11786.11 260
11787.13 287
11788.16 303
11789.18 305
11790.21 281
11791.23 275
11792.26 246
11793.28 286
11794.31 324
11795.34 321
11796.36 341
11797.39 287
11798.41 311
11799.44 322
11800.46 292
11801.49 318
11802.52 303
11803.54 306
11804.57 281
11805.59 287
11806.62 306
11807.65 270
11808.67 291
11809.70 304
11810.73 320
11811.75 311
11812.78 301
11813.80 321
11814.83 315
11815.86 272
11816.88 299
11817.91 330
11818.94 351
11819.96 282
11820.99 293
11822.02 315
11823.04 330
11824.07 295
11825.10 278
11826.13 280
11827.15 354
11828.18 321
11829.21 357
11830.23 343
11831.26 359
11832.29 348
11833.32 318
11834.34 333
11835.37 339
11836.40 339
11837.42 322
11838.45 327
11839.48 354
11840.51 359
11841.54 352
11842.56 345
11843.59 332
11844.62 333
11845.65 307
11846.67 365
11847.70 378
11848.73 308
11849.76 332
11850.79 334
11851.81 332
11852.84 319
11853.87 331
11854.90 304
11855.93 327
11856.95 390
11857.98 412
11859.01 410
11860.04 379
11861.07 398
11862.10 401
11863.13 395
11864.15 355
11865.18 395
11866.21 387
11867.24 375
11868.27 338
11869.30 342
11870.33 383
11871.36 420
11872.38 420
11873.41 388
11874.44 429
11875.47 418
11876.50 412
11877.53 399
11878.56 384
11879.59 441
11880.62 446
11881.65 435
11882.68 383
11883.71 398
11884.74 400
11885.77 450
11886.80 446
11887.82 381
11888.85 387
11889.88 431
11890.91 436
11891.94 432
11892.97 447
11894.00 473
11895.03 487
11896.06 465
11897.09 469
11898.12 500
11899.15 485
11900.18 470
11901.21 473
11902.24 548
11903.27 532
11904.31 517
11905.34 607
11906.37 599
11907.40 558
11908.43 567
11909.46 565
11910.49 541
11911.52 565
11912.55 542
11913.58 490
11914.61 461
11915.64 446
11916.67 519
11917.70 507
11918.73 505
11919.77 485
11920.80 452
11921.83 509
11922.86 520
11923.89 452
11924.92 521
11925.95 458
11926.98 429
11928.02 502
11929.05 544
11930.08 599
11931.11 658
11932.14 743
11933.17 827
11934.21 853
11935.24 778
11936.27 812
11937.30 791
11938.33 768
11939.36 757
11940.40 670
11941.43 666
11942.46 598
11943.49 684
11944.52 586
11945.56 511
11946.59 506
11947.62 482
11948.65 443
11949.69 463
11950.72 485
11951.75 455
11952.78 439
11953.82 462
11954.85 473
11955.88 446
11956.91 434
11957.95 409
11958.98 472
11960.01 450
11961.04 440
11962.08 423
11963.11 418
11964.14 408
11965.18 433
11966.21 402
11967.24 425
11968.27 431
11969.31 463
11970.34 411
11971.37 406
11972.41 406
11973.44 440
11974.47 455
11975.51 430
11976.54 419
11977.58 419
11978.61 423
11979.64 436
11980.68 412
11981.71 355
11982.74 354
11983.78 370
11984.81 407
11985.85 405
11986.88 423
11987.91 456
11988.95 460
11989.98 452
11991.02 384
11992.05 420
11993.08 467
11994.12 456
11995.15 448
11996.19 444
11997.22 400
11998.26 395
11999.29 385
12000.32 412
12001.36 437
12002.39 460
12003.43 444
12004.46 430
12005.50 455
12006.53 422
12007.57 481
12008.60 421
12009.64 465
12010.67 459
12011.71 457
12012.74 443
12013.78 411
12014.81 444
12015.85 449
12016.88 437
12017.92 447
12018.95 451
12019.99 460
12021.02 532
12022.06 500
12023.10 506
12024.13 503
12025.17 478
12026.20 510
12027.24 445
12028.27 447
12029.31 495
12030.34 492
12031.38 497
12032.42 479
12033.45 446
12034.49 483
12035.52 507
12036.56 521
12037.60 540
12038.63 534
12039.67 495
12040.71 468
12041.74 473
12042.78 502
12043.81 502
12044.85 466
12045.89 444
12046.92 471
12047.96 448
12049.00 515
12050.03 505
12051.07 450
12052.11 500
12053.14 449
12054.18 475
12055.22 459
12056.25 480
12057.29 498
12058.33 465
12059.37 474
12060.40 463
12061.44 513
12062.48 483
12063.51 481
12064.55 472
12065.59 466
12066.63 454
12067.66 521
12068.70 530
12069.74 554
12070.78 520
12071.81 524
12072.85 496
12073.89 492
12074.93 541
12075.97 500
12077.00 476
12078.04 489
12079.08 513
12080.12 508
12081.15 482
12082.19 494
12083.23 466
12084.27 503
12085.31 514
12086.35 557
12087.38 498
12088.42 478
12089.46 542
12090.50 533
12091.54 514
12092.58 583
12093.61 559
12094.65 596
12095.69 608
12096.73 603
12097.77 606
12098.81 555
12099.85 580
12100.89 527
12101.92 654
12102.96 665
12104.00 685
12105.04 729
12106.08 771
12107.12 759
12108.16 795
12109.20 812
12110.24 783
12111.28 759
12112.32 682
12113.36 723
12114.39 671
12115.43 625
12116.47 577
12117.51 517
12118.55 503
12119.59 546
12120.63 479
12121.67 473
12122.71 449
12123.75 489
12124.79 443
12125.83 449
12126.87 415
12127.91 423
12128.95 407
12129.99 409
12131.03 416
12132.07 418
12133.11 416
12134.15 410
12135.19 397
12136.23 459
12137.27 402
12138.31 377
12139.35 382
12140.40 430
12141.44 422
12142.48 395
12143.52 392
12144.56 409
12145.60 345
12146.64 358
12147.68 364
12148.72 361
12149.76 375
12150.80 363
12151.84 384
12152.89 312
12153.93 353
12154.97 386
12156.01 365
12157.05 344
12158.09 380
12159.13 315
12160.17 335
12161.22 356
12162.26 360
12163.30 330
12164.34 340
12165.38 332
12166.42 346
12167.47 356
12168.51 357
12169.55 334
12170.59 386
12171.63 359
12172.67 325
12173.72 359
12174.76 372
12175.80 352
12176.84 383
12177.89 389
12178.93 363
12179.97 331
12181.01 320
12182.05 353
12183.10 343
12184.14 325
12185.18 344
12186.22 367
12187.27 372
12188.31 384
12189.35 409
12190.39 375
12191.44 335
12192.48 388
12193.52 389
12194.57 397
12195.61 357
12196.65 326
12197.69 379
12198.74 393
12199.78 328
12200.82 334
12201.87 370
12202.91 415
12203.95 380
12205.00 335
12206.04 359
12207.08 380
12208.13 390
12209.17 373
12210.21 368
12211.26 359
12212.30 364
12213.35 362
12214.39 341
12215.43 351
12216.48 376
12217.52 349
12218.56 363
12219.61 331
12220.65 394
12221.70 409
12222.74 370
12223.78 385
12224.83 334
12225.87 350
12226.92 379
12227.96 328
12229.01 351
12230.05 362
12231.10 377
12232.14 344
12233.18 341
12234.23 316
12235.27 334
12236.32 374
12237.36 361
12238.41 358
12239.45 334
12240.50 333
12241.54 351
12242.59 334
12243.63 334
12244.68 347
12245.72 331
12246.77 303
12247.81 321
12248.86 318
12249.90 274
12250.95 299
12251.99 322
12253.04 346
12254.08 331
12255.13 302
12256.18 336
12257.22 301
12258.27 321
12259.31 363
12260.36 308
12261.40 304
12262.45 345
12263.50 319
12264.54 334
12265.59 298
12266.63 278
12267.68 284
12268.73 313
12269.77 295
12270.82 281
12271.86 285
12272.91 330
12273.96 319
12275.00 322
12276.05 300
12277.10 305
12278.14 332
12279.19 289
12280.23 284
12281.28 302
12282.33 286
12283.37 296
12284.42 294
12285.47 302
12286.52 298
12287.56 309
12288.61 266
12289.66 311
12290.70 318
12291.75 296
12292.80 320
12293.84 292
12294.89 298
12295.94 288
12296.99 287
12298.03 341
12299.08 288
12300.13 280
12301.18 264
12302.22 278
12303.27 314
12304.32 260
12305.37 258
12306.41 258
12307.46 327
12308.51 283
12309.56 315
12310.60 284
12311.65 289
12312.70 269
12313.75 289
12314.80 303
12315.84 273
12316.89 277
12317.94 257
12318.99 290
12320.04 279
12321.09 272
12322.13 270
12323.18 288
12324.23 255
12325.28 276
12326.33 268
12327.38 260
12328.42 250
12329.47 257
12330.52 257
12331.57 265
12332.62 269
12333.67 282
12334.72 307
12335.77 272
12336.82 306
12337.86 314
12338.91 268
12339.96 303
12341.01 342
12342.06 289
12343.11 255
12344.16 277
12345.21 274
12346.26 254
12347.31 266
12348.36 267
12349.41 292
12350.46 368
12351.51 319
12352.56 324
12353.60 269
12354.65 292
12355.70 309
12356.75 271
12357.80 281
12358.85 304
12359.90 311
12360.95 328
12362.00 298
12363.05 296
12364.10 265
12365.15 269
12366.20 306
12367.25 292
12368.31 312
12369.36 303
12370.41 322
12371.46 310
12372.51 287
12373.56 307
12374.61 307
12375.66 300
12376.71 285
12377.76 324
12378.81 308
12379.86 310
12380.91 279
12381.96 282
12383.01 295
12384.07 307
12385.12 300
12386.17 312
12387.22 316
12388.27 299
12389.32 308
12390.37 352
12391.42 288
12392.47 279
12393.53 265
12394.58 295
12395.63 295
12396.68 302
12397.73 319
12398.78 345
12399.84 299
12400.89 287
12401.94 284
12402.99 282
12404.04 295
12405.09 285
12406.15 309
12407.20 320
12408.25 361
12409.30 358
12410.35 322
12411.41 335
12412.46 355
12413.51 344
12414.56 304
12415.62 321
12416.67 331
12417.72 312
12418.77 311
12419.83 360
12420.88 396
12421.93 357
12422.98 384
12424.04 373
12425.09 331
12426.14 339
12427.19 352
12428.25 355
12429.30 356
12430.35 378
12431.41 389
12432.46 368
12433.51 371
12434.57 375
12435.62 396
12436.67 398
12437.72 450
12438.78 367
12439.83 358
12440.88 363
12441.94 369
12442.99 390
12444.05 400
12445.10 358
12446.15 361
12447.21 371
12448.26 354
12449.31 355
12450.37 382
12451.42 348
12452.48 371
12453.53 414
12454.58 388
12455.64 353
12456.69 344
12457.75 361
12458.80 401
12459.85 381
12460.91 420
12461.96 382
12463.02 401
12464.07 414
12465.13 413
12466.18 379
12467.23 444
12468.29 452
12469.34 464
12470.40 435
12471.45 475
12472.51 496
12473.56 488
12474.62 506
12475.67 603
12476.73 633
12477.78 732
12478.84 837
12479.89 876
12480.95 882
12482.00 987
12483.06 974
12484.11 891
12485.17 843
12486.22 828
12487.28 758
12488.33 675
12489.39 651
12490.45 595
12491.50 511
12492.56 508
12493.61 500
12494.67 507
12495.72 492
12496.78 436
12497.84 421
12498.89 389
12499.95 395
12501.00 450
12502.06 437
12503.11 404
12504.17 371
12505.23 369
12506.28 403
12507.34 390
12508.40 401
12509.45 388
12510.51 405
12511.56 414
12512.62 406
12513.68 387
12514.73 392
12515.79 392
12516.85 377
12517.90 371
12518.96 409
12520.02 411
12521.07 390
12522.13 379
12523.19 371
12524.24 361
12525.30 377
12526.36 397
12527.42 370
12528.47 337
12529.53 336
12530.59 333
12531.64 346
12532.70 354
12533.76 373
12534.82 366
12535.87 353
12536.93 356
12537.99 371
12539.05 371
12540.10 352
12541.16 427
12542.22 336
12543.28 347
12544.34 390
12545.39 386
12546.45 378
12547.51 449
12548.57 444
12549.62 397
12550.68 405
12551.74 398
12552.80 451
12553.86 399
12554.92 431
12555.97 490
12557.03 464
12558.09 540
12559.15 613
12560.21 535
12561.27 559
12562.32 594
12563.38 602
12564.44 606
12565.50 572
12566.56 552
12567.62 519
12568.68 447
12569.74 465
12570.79 469
12571.85 448
12572.91 477
12573.97 426
12575.03 385
12576.09 399
12577.15 376
12578.21 389
12579.27 421
12580.33 357
12581.39 424
12582.45 441
12583.50 404
12584.56 409
12585.62 390
12586.68 425
12587.74 386
12588.80 417
12589.86 396
12590.92 393
12591.98 390
12593.04 408
12594.10 390
12595.16 357
12596.22 396
12597.28 364
12598.34 415
12599.40 347
12600.46 301
12601.52 332
12602.58 383
12603.64 369
12604.70 314
12605.76 314
12606.82 332
12607.88 332
12608.94 355
12610.01 339
12611.07 320
12612.13 346
12613.19 368
12614.25 344
12615.31 351
12616.37 379
12617.43 405
12618.49 403
12619.55 371
12620.61 333
12621.67 316
12622.74 364
12623.80 397
12624.86 406
12625.92 413
12626.98 387
12628.04 349
12629.10 339
12630.16 322
12631.23 340
12632.29 380
12633.35 347
12634.41 338
12635.47 325
12636.53 312
12637.60 326
12638.66 320
12639.72 346
12640.78 331
12641.84 352
12642.90 300
12643.97 325
12645.03 346
12646.09 354
12647.15 340
12648.22 350
12649.28 312
12650.34 322
12651.40 318
12652.46 321
12653.53 292
12654.59 308
12655.65 321
12656.71 298
12657.78 309
12658.84 331
12659.90 310
12660.96 356
12662.03 355
12663.09 370
12664.15 313
12665.22 346
12666.28 302
12667.34 305
12668.41 309
12669.47 307
12670.53 307
12671.59 310
12672.66 326
12673.72 329
12674.78 313
12675.85 299
12676.91 324
12677.97 297
12679.04 310
12680.10 312
12681.16 292
12682.23 304
12683.29 301
12684.36 283
12685.42 304
12686.48 326
12687.55 309
12688.61 317
12689.67 320
12690.74 291
12691.80 299
12692.87 305
12693.93 281
12695.00 294
12696.06 319
12697.12 316
12698.19 326
12699.25 323
12700.32 312
12701.38 346
12702.45 362
12703.51 324
12704.57 318
12705.64 340
12706.70 295
12707.77 338
12708.83 320
12709.90 314
12710.96 348
12712.03 333
12713.09 328
12714.16 315
12715.22 324
12716.29 299
12717.35 303
12718.42 320
12719.48 320
12720.55 325
12721.61 298
12722.68 332
12723.74 343
12724.81 333
12725.87 256
12726.94 297
12728.01 320
12729.07 329
12730.14 317
12731.20 319
12732.27 300
12733.33 318
12734.40 352
12735.47 389
12736.53 361
12737.60 349
12738.66 340
12739.73 314
12740.80 288
12741.86 330
12742.93 323
12743.99 301
12745.06 288
12746.13 265
12747.19 281
12748.26 273
12749.33 301
12750.39 307
12751.46 307
12752.53 295
12753.59 273
12754.66 259
12755.73 298
12756.79 307
12757.86 269
12758.93 297
12759.99 284
12761.06 269
12762.13 277
12763.19 261
12764.26 269
12765.33 283
12766.39 330
12767.46 308
12768.53 290
12769.60 292
12770.66 261
12771.73 295
12772.80 332
12773.87 301
12774.93 271
12776.00 288
12777.07 295
12778.14 302
12779.20 262
12780.27 292
12781.34 246
12782.41 249
12783.47 266
12784.54 275
12785.61 260
12786.68 264
12787.75 237
12788.81 257
12789.88 264
12790.95 252
12792.02 241
12793.09 253
12794.16 294
12795.22 272
12796.29 309
12797.36 278
12798.43 273
12799.50 303
12800.57 285
12801.64 285
12802.70 278
12803.77 295
12804.84 254
12805.91 245
12806.98 304
12808.05 310
12809.12 285
12810.19 288
12811.25 262
12812.32 283
12813.39 308
12814.46 337
12815.53 301
12816.60 258
12817.67 277
12818.74 278
12819.81 254
12820.88 270
12821.95 341
12823.02 296
12824.09 305
12825.16 298
12826.23 269
12827.30 293
12828.36 296
12829.43 259
12830.50 306
12831.57 344
12832.64 297
12833.71 278
12834.78 260
12835.85 278
12836.92 267
12837.99 266
12839.06 283
12840.13 234
12841.21 256
12842.28 262
12843.35 271
12844.42 259
12845.49 248
12846.56 237
12847.63 256
12848.70 218
12849.77 284
12850.84 262
12851.91 242
12852.98 201
12854.05 249
12855.12 233
12856.19 259
12857.26 254
12858.34 263
12859.41 257
12860.48 235
12861.55 266
12862.62 221
12863.69 230
12864.76 228
12865.83 232
12866.91 270
12867.98 232
12869.05 232
12870.12 238
12871.19 233
12872.26 247
12873.33 221
12874.41 231
12875.48 249
12876.55 243
12877.62 281
12878.69 258
12879.76 224
12880.84 246
12881.91 261
12882.98 251
12884.05 221
12885.12 212
12886.20 247
12887.27 252
12888.34 230
12889.41 221
12890.49 242
12891.56 263
12892.63 260
12893.70 255
12894.78 228
12895.85 246
12896.92 243
12897.99 242
12899.07 246
12900.14 245
12901.21 260
12902.28 209
12903.36 220
12904.43 220
12905.50 230
12906.58 242
12907.65 225
12908.72 256
12909.80 244
12910.87 267
12911.94 230
12913.02 260
12914.09 227
12915.16 223
12916.24 236
12917.31 234
12918.38 240
12919.46 227
12920.53 241
12921.60 254
12922.68 245
12923.75 247
12924.82 253
12925.90 229
12926.97 235
12928.05 234
12929.12 233
12930.19 233
12931.27 222
12932.34 210
12933.42 235
12934.49 221
12935.56 250
12936.64 219
12937.71 232
12938.79 212
12939.86 256
12940.94 237
12942.01 216
12943.08 216
12944.16 220
12945.23 247
12946.31 208
12947.38 215
12948.46 217
12949.53 222
12950.61 247
12951.68 231
12952.76 202
12953.83 189
12954.91 234
12955.98 220
12957.06 240
12958.13 222
12959.21 247
12960.28 226
12961.36 213
12962.43 215
12963.51 229
12964.58 237
12965.66 242
12966.74 287
12967.81 224
12968.89 227
12969.96 249
12971.04 210
12972.11 238
12973.19 194
12974.27 227
12975.34 239
12976.42 221
12977.49 204
12978.57 222
12979.65 227
12980.72 238
12981.80 214
12982.87 219
12983.95 229
12985.03 193
12986.10 197
12987.18 247
12988.26 259
12989.33 220
12990.41 224
12991.48 204
12992.56 221
12993.64 238
12994.71 223
12995.79 246
12996.87 247
12997.94 241
12999.02 233
13000.10 249
13001.18 286
13002.25 254
13003.33 239
13004.41 267
13005.48 256
13006.56 222
13007.64 224
13008.72 219
13009.79 264
13010.87 256
13011.95 243
13013.02 197
13014.10 236
13015.18 236
13016.26 231
13017.33 254
13018.41 265
13019.49 260
13020.57 234
13021.65 243
13022.72 242
13023.80 238
13024.88 233
13025.96 235
13027.04 236
13028.11 217
13029.19 218
13030.27 223
13031.35 243
13032.43 257
13033.50 247
13034.58 240
13035.66 273
13036.74 270
13037.82 241
13038.90 278
13039.98 260
13041.05 253
13042.13 240
13043.21 233
13044.29 250
13045.37 227
13046.45 249
13047.53 282
13048.61 254
13049.68 252
13050.76 230
13051.84 258
13052.92 271
13054.00 257
13055.08 253
13056.16 269
13057.24 281
13058.32 248
13059.40 218
13060.48 264
13061.56 310
13062.64 255
13063.71 245
13064.79 253
13065.87 246
13066.95 282
13068.03 257
13069.11 256
13070.19 227
13071.27 254
13072.35 247
13073.43 231
13074.51 213
13075.59 248
13076.67 298
13077.75 284
13078.83 246
13079.91 217
13080.99 237
13082.07 234
13083.15 261
13084.23 285
13085.31 236
13086.40 254
13087.48 282
13088.56 268
13089.64 250
13090.72 237
13091.80 269
13092.88 231
13093.96 224
13095.04 259
13096.12 262
13097.20 292
13098.28 261
13099.36 272
13100.45 272
13101.53 265
13102.61 243
13103.69 243
13104.77 245
13105.85 258
13106.93 268
13108.01 255
13109.10 271
13110.18 226
13111.26 213
13112.34 196
13113.42 258
13114.50 258
13115.58 250
13116.67 258
13117.75 218
13118.83 238
13119.91 300
13120.99 265
13122.08 269
13123.16 276
13124.24 251
13125.32 243
13126.40 265
13127.49 270
13128.57 248
13129.65 202
13130.73 231
13131.82 253
13132.90 237
13133.98 244
13135.06 255
13136.15 229
13137.23 262
13138.31 246
13139.39 282
13140.48 248
13141.56 224
13142.64 224
13143.72 252
13144.81 240
13145.89 233
13146.97 240
13148.06 279
13149.14 225
13150.22 264
13151.31 286
13152.39 217
13153.47 217
13154.56 244
13155.64 256
13156.72 235
13157.81 250
13158.89 230
13159.97 244
13161.06 274
13162.14 305
13163.22 269
13164.31 256
13165.39 232
13166.47 241
13167.56 249
13168.64 234
13169.73 275
13170.81 285
13171.89 245
13172.98 271
13174.06 255
13175.15 271
13176.23 284
13177.31 267
13178.40 274
13179.48 281
13180.57 265
13181.65 272
13182.74 266
13183.82 280
13184.91 244
13185.99 253
13187.07 246
13188.16 229
13189.24 243
13190.33 254
13191.41 282
13192.50 254
13193.58 236
13194.67 270
13195.75 259
13196.84 278
13197.92 285
13199.01 243
13200.09 253
13201.18 274
13202.26 273
13203.35 297
13204.44 293
13205.52 262
13206.61 269
13207.69 293
13208.78 264
13209.86 260
13210.95 293
13212.03 268
13213.12 283
13214.21 261
13215.29 258
13216.38 283
13217.46 248
13218.55 269
13219.63 247
13220.72 249
13221.81 275
13222.89 313
13223.98 273
13225.07 275
13226.15 280
13227.24 278
13228.32 264
13229.41 306
13230.50 297
13231.58 233
13232.67 276
13233.76 263
13234.84 257
13235.93 282
13237.02 294
13238.10 274
13239.19 279
13240.28 307
13241.36 289
13242.45 276
13243.54 318
13244.62 291
13245.71 283
13246.80 299
13247.89 308
13248.97 301
13250.06 238
13251.15 263
13252.23 331
13253.32 280
13254.41 274
13255.50 276
13256.58 287
13257.67 294
13258.76 272
13259.85 322
13260.94 312
13262.02 342
13263.11 299
13264.20 290
13265.29 327
13266.37 299
13267.46 324
13268.55 297
13269.64 289
13270.73 325
13271.81 331
13272.90 344
13273.99 323
13275.08 309
13276.17 328
13277.26 335
13278.34 339
13279.43 306
13280.52 330
13281.61 324
13282.70 369
13283.79 338
13284.88 305
13285.96 345
13287.05 352
13288.14 295
13289.23 304
13290.32 346
13291.41 360
13292.50 403
13293.59 371
13294.68 372
13295.76 365
13296.85 396
13297.94 431
13299.03 384
13300.12 357
13301.21 364
13302.30 384
13303.39 372
13304.48 369
13305.57 372
13306.66 357
13307.75 368
13308.84 390
13309.93 381
13311.02 390
13312.11 422
13313.20 408
13314.29 417
13315.38 413
13316.47 413
13317.56 393
13318.65 390
13319.74 398
13320.83 435
13321.92 393
13323.01 420
13324.10 375
13325.19 404
13326.28 448
13327.37 417
13328.46 424
13329.55 392
13330.64 402
13331.73 357
13332.82 356
13333.91 400
13335.00 419
13336.09 425
13337.18 428
13338.27 388
13339.37 382
13340.46 368
13341.55 420
13342.64 434
13343.73 408
13344.82 390
13345.91 383
13347.00 398
13348.09 415
13349.19 415
13350.28 392
13351.37 449
13352.46 437
13353.55 447
13354.64 414
13355.73 428
13356.83 415
13357.92 403
13359.01 402
13360.10 444
13361.19 412
13362.28 429
13363.38 454
13364.47 487
13365.56 434
13366.65 452
13367.74 526
13368.84 502
13369.93 459
13371.02 493
13372.11 527
13373.21 559
13374.30 603
13375.39 508
13376.48 479
13377.58 448
13378.67 459
13379.76 474
13380.85 468
13381.95 459
13383.04 445
13384.13 428
13385.22 423
13386.32 410
13387.41 397
13388.50 420
13389.60 412
13390.69 425
13391.78 371
13392.87 335
13393.97 387
13395.06 393
13396.15 362
13397.25 407
13398.34 382
13399.43 409
13400.53 407
13401.62 335
13402.71 370
13403.81 418
13404.90 459
13406.00 388
13407.09 335
13408.18 327
13409.28 347
13410.37 353
13411.46 335
13412.56 354
13413.65 380
13414.75 362
13415.84 400
13416.93 395
13418.03 383
13419.12 401
13420.22 404
13421.31 422
13422.41 370
13423.50 398
13424.59 393
13425.69 419
13426.78 399
13427.88 378
13428.97 369
13430.07 373
13431.16 428
13432.26 342
13433.35 404
13434.45 416
13435.54 387
13436.64 407
13437.73 387
13438.82 412
13439.92 402
13441.02 444
13442.11 379
13443.21 401
13444.30 387
13445.40 386
13446.49 366
13447.59 404
13448.68 415
13449.78 392
13450.87 421
13451.97 395
13453.06 434
13454.16 459
13455.25 435
13456.35 448
13457.45 447
13458.54 423
13459.64 452
13460.73 445
13461.83 396
13462.93 441
13464.02 439
13465.12 430
13466.21 452
13467.31 470
13468.41 481
13469.50 462
13470.60 463
13471.70 480
13472.79 470
13473.89 501
13474.98 502
13476.08 458
13477.18 430
13478.27 481
13479.37 423
13480.47 465
13481.56 460
13482.66 388
13483.76 436
13484.85 489
13485.95 501
13487.05 458
13488.15 482
13489.24 497
13490.34 551
13491.44 514
13492.53 468
13493.63 522
13494.73 493
13495.83 512
13496.92 510
13498.02 553
13499.12 495
13500.22 518
13501.31 568
13502.41 534
13503.51 580
13504.61 566
13505.70 576
13506.80 573
13507.90 616
13509.00 632
13510.09 595
13511.19 591
13512.29 582
13513.39 604
13514.49 561
13515.58 545
13516.68 539
13517.78 521
13518.88 552
13519.98 487
13521.08 452
13522.17 446
13523.27 467
13524.37 504
13525.47 451
13526.57 459
13527.67 462
13528.77 431
13529.86 405
13530.96 414
13532.06 410
13533.16 413
13534.26 430
13535.36 399
13536.46 368
13537.56 376
13538.66 396
13539.75 366
13540.85 367
13541.95 413
13543.05 383
13544.15 383
13545.25 393
13546.35 411
13547.45 394
13548.55 383
13549.65 379
13550.75 371
13551.85 412
13552.95 396
13554.05 359
13555.15 403
13556.25 394
13557.35 385
13558.45 347
13559.55 383
13560.65 355
13561.75 354
13562.85 379
13563.95 393
13565.05 387
13566.15 373
13567.25 348
13568.35 342
13569.45 374
13570.55 374
13571.65 343
13572.75 362
13573.85 322
13574.95 314
13576.05 347
13577.15 335
13578.25 400
13579.35 412
13580.45 369
13581.55 372
13582.65 372
13583.75 355
13584.86 354
13585.96 382
13587.06 395
13588.16 353
13589.26 354
13590.36 397
13591.46 425
13592.56 407
13593.66 375
13594.77 406
13595.87 352
13596.97 359
13598.07 335
13599.17 330
13600.27 363
13601.37 361
13602.48 380
13603.58 356
13604.68 373
13605.78 351
13606.88 379
13607.99 375
13609.09 400
13610.19 344
13611.29 371
13612.39 435
13613.50 393
13614.60 362
13615.70 402
13616.80 446
13617.90 354
13619.01 356
13620.11 408
13621.21 372
13622.31 346
13623.42 382
13624.52 360
13625.62 367
13626.72 418
13627.83 384
13628.93 374
13630.03 389
13631.13 381
13632.24 398
13633.34 361
13634.44 394
13635.55 358
13636.65 365
13637.75 373
13638.86 391
13639.96 351
13641.06 361
13642.17 357
13643.27 361
13644.37 348
13645.48 364
13646.58 353
13647.68 374
13648.79 412
13649.89 385
13650.99 372
13652.10 350
13653.20 333
13654.30 319
13655.41 319
13656.51 359
13657.62 332
13658.72 304
13659.82 322
13660.93 359
13662.03 340
13663.14 348
13664.24 339
13665.34 350
13666.45 330
13667.55 361
13668.66 373
13669.76 396
13670.87 353
13671.97 357
13673.07 353
13674.18 325
13675.28 367
13676.39 319
13677.49 347
13678.60 391
13679.70 404
13680.81 343
13681.91 361
13683.02 364
13684.12 369
13685.23 353
13686.33 396
13687.44 378
13688.54 338
13689.65 369
13690.75 380
13691.86 354
13692.96 389
13694.07 407
13695.17 368
13696.28 344
13697.39 370
13698.49 358
13699.60 357
13700.70 353
13701.81 360
13702.91 394
13704.02 367
13705.13 392
13706.23 343
13707.34 352
13708.44 408
13709.55 449
13710.65 402
13711.76 380
13712.87 385
13713.97 426
13715.08 388
13716.19 343
13717.29 400
13718.40 358
13719.50 371
13720.61 399
13721.72 430
13722.82 414
13723.93 396
13725.04 447
13726.14 410
13727.25 458
13728.36 454
13729.46 424
13730.57 430
13731.68 392
13732.78 468
13733.89 415
13735.00 477
13736.11 511
13737.21 504
13738.32 477
13739.43 465
13740.53 502
13741.64 454
13742.75 462
13743.86 490
13744.96 460
13746.07 463
13747.18 464
13748.29 464
13749.39 475
13750.50 483
13751.61 496
13752.72 528
13753.82 487
13754.93 486
13756.04 489
13757.15 521
13758.26 501
13759.36 552
13760.47 561
13761.58 548
13762.69 527
13763.80 589
13764.91 586
13766.01 585
13767.12 593
13768.23 605
13769.34 596
13770.45 662
13771.56 695
13772.66 731
13773.77 763
13774.88 831
13775.99 849
13777.10 881
13778.21 902
13779.32 870
13780.42 828
13781.53 859
13782.64 819
13783.75 761
13784.86 759
13785.97 748
13787.08 726
13788.19 642
13789.30 591
13790.41 593
13791.52 570
13792.63 518
13793.73 540
13794.84 554
13795.95 579
13797.06 487
13798.17 504
13799.28 490
13800.39 477
13801.50 500
13802.61 458
13803.72 433
13804.83 450
13805.94 495
13807.05 483
13808.16 497
13809.27 432
13810.38 426
13811.49 456
13812.60 472
13813.71 480
13814.82 469
13815.93 492
13817.04 488
13818.15 479
13819.26 459
13820.37 419
13821.48 440
13822.59 423
13823.71 406
13824.82 382
13825.93 421
13827.04 428
13828.15 379
13829.26 392
13830.37 377
13831.48 428
13832.59 500
13833.70 463
13834.81 391
13835.92 410
13837.04 425
13838.15 431
13839.26 428
13840.37 441
13841.48 448
13842.59 464
13843.70 410
13844.81 364
13845.93 366
13847.04 400
13848.15 405
13849.26 428
13850.37 441
13851.48 422
13852.60 434
13853.71 443
13854.82 454
13855.93 455
13857.04 433
13858.16 466
13859.27 475
13860.38 476
13861.49 400
13862.60 427
13863.72 471
13864.83 460
13865.94 495
13867.05 476
13868.17 481
13869.28 425
13870.39 457
13871.50 466
13872.62 448
13873.73 465
13874.84 465
13875.95 473
13877.07 447
13878.18 472
13879.29 489
13880.40 479
13881.52 433
13882.63 474
13883.74 470
13884.86 428
13885.97 449
13887.08 492
13888.20 508
13889.31 496
13890.42 496
13891.54 479
13892.65 498
13893.76 522
13894.88 498
13895.99 499
13897.10 557
13898.22 584
13899.33 516
13900.44 560
13901.56 530
13902.67 538
13903.79 560
13904.90 522
13906.01 539
13907.13 496
13908.24 494
13909.36 510
13910.47 513
13911.58 481
13912.70 426
13913.81 445
13914.93 402
13916.04 456
13917.16 445
13918.27 447
13919.38 465
13920.50 439
13921.61 385
13922.73 434
13923.84 433
13924.96 421
13926.07 415
13927.19 416
13928.30 434
13929.42 408
13930.53 400
13931.65 384
13932.76 428
13933.88 441
13934.99 380
13936.11 406
13937.22 438
13938.34 390
13939.45 430
13940.57 428
13941.68 425
13942.80 446
13943.91 406
13945.03 398
13946.14 363
13947.26 405
13948.38 404
13949.49 398
13950.61 427
13951.72 384
13952.84 363
13953.95 361
13955.07 379
13956.19 414
13957.30 399
13958.42 382
13959.53 366
13960.65 337
13961.77 331
13962.88 339
13964.00 363
13965.11 352
13966.23 385
13967.35 412
13968.46 392
13969.58 333
13970.70 370
13971.81 386
13972.93 396
13974.05 394
13975.16 329
13976.28 346
13977.40 414
13978.51 410
13979.63 399
13980.75 365
13981.86 367
13982.98 396
13984.10 364
13985.22 401
13986.33 376
13987.45 327
13988.57 355
13989.68 369
13990.80 414
13991.92 378
13993.04 349
13994.15 327
13995.27 355
13996.39 346
13997.51 346
13998.62 365
13999.74 390
14000.86 359
14001.98 384
14003.10 368
14004.21 358
14005.33 367
14006.45 325
14007.57 383
14008.68 313
14009.80 336
14010.92 348
14012.04 364
14013.16 329
14014.28 327
14015.39 384
14016.51 402
14017.63 397
14018.75 374
14019.87 342
14020.99 372
14022.10 395
14023.22 382
14024.34 320
14025.46 362
14026.58 378
14027.70 345
14028.82 349
14029.94 343
14031.05 347
14032.17 339
14033.29 372
14034.41 373
14035.53 382
14036.65 355
14037.77 389
14038.89 390
14040.01 352
14041.13 360
14042.25 378
14043.37 376
14044.49 378
14045.60 362
14046.72 369
14047.84 327
14048.96 360
14050.08 356
14051.20 383
14052.32 396
14053.44 389
14054.56 375
14055.68 391
14056.80 387
14057.92 404
14059.04 447
14060.16 412
14061.28 425
14062.40 380
14063.52 428
14064.64 422
14065.76 393
14066.88 411
14068.00 437
14069.12 434
14070.25 365
14071.37 402
14072.49 416
14073.61 423
14074.73 439
14075.85 462
14076.97 439
14078.09 502
14079.21 452
14080.33 424
14081.45 438
14082.57 472
14083.69 447
14084.82 485
14085.94 460
14087.06 452
14088.18 467
14089.30 479
14090.42 502
14091.54 502
14092.66 509
14093.79 450
14094.91 505
14096.03 521
14097.15 519
14098.27 567
14099.39 564
14100.52 621
14101.64 586
14102.76 643
14103.88 618
14105.00 571
14106.12 601
14107.25 585
14108.37 549
14109.49 525
14110.61 553
14111.74 578
14112.86 481
14113.98 486
14115.10 483
14116.22 452
14117.35 498
14118.47 459
14119.59 409
14120.71 423
14121.84 448
14122.96 389
14124.08 397
14125.20 400
14126.33 386
14127.45 424
14128.57 434
14129.70 416
14130.82 413
14131.94 392
14133.06 399
14134.19 398
14135.31 353
14136.43 403
14137.56 417
14138.68 402
14139.80 375
14140.93 435
14142.05 421
14143.17 374
14144.30 396
14145.42 390
14146.54 376
14147.67 349
14148.79 390
14149.91 389
14151.04 374
14152.16 371
14153.29 365
14154.41 366
14155.53 368
14156.66 367
14157.78 384
14158.91 385
14160.03 352
14161.15 352
14162.28 329
14163.40 308
14164.53 355
14165.65 367
14166.78 340
14167.90 381
14169.02 397
14170.15 426
14171.27 356
14172.40 350
14173.52 370
14174.65 335
14175.77 314
14176.90 312
14178.02 334
14179.15 300
14180.27 315
14181.40 350
14182.52 337
14183.65 344
14184.77 352
14185.90 373
14187.02 384
14188.15 358
14189.27 338
14190.40 355
14191.52 373
14192.65 412
14193.77 354
14194.90 325
14196.02 359
14197.15 332
14198.27 319
14199.40 325
14200.53 326
14201.65 336
14202.78 342
14203.90 327
14205.03 370
14206.16 398
14207.28 341
14208.41 345
14209.53 340
14210.66 356
14211.79 335
14212.91 324
14214.04 323
14215.16 305
14216.29 309
14217.42 281
14218.54 333
14219.67 306
14220.80 278
14221.92 291
14223.05 330
14224.18 357
14225.30 367
14226.43 291
14227.56 298
14228.68 326
14229.81 327
14230.94 292
14232.06 326
14233.19 318
14234.32 305
14235.44 322
14236.57 314
14237.70 303
14238.83 303
14239.95 313
14241.08 306
14242.21 273
14243.34 297
14244.46 293
14245.59 328
14246.72 294
14247.85 270
14248.97 309
14250.10 294
14251.23 354
14252.36 291
14253.48 315
14254.61 318
14255.74 268
14256.87 277
14258.00 286
14259.12 345
14260.25 320
14261.38 301
14262.51 295
14263.64 286
14264.76 281
14265.89 263
14267.02 269
14268.15 279
14269.28 288
14270.41 282
14271.53 255
14272.66 272
14273.79 266
14274.92 256
14276.05 282
14277.18 283
14278.31 261
14279.44 297
14280.56 276
14281.69 266
14282.82 278
14283.95 241
14285.08 287
14286.21 270
14287.34 255
14288.47 266
14289.60 260
14290.73 271
14291.86 269
14292.98 256
14294.11 255
14295.24 257
14296.37 288
14297.50 263
14298.63 226
14299.76 226
14300.89 251
14302.02 255
14303.15 230
14304.28 281
14305.41 260
14306.54 237
14307.67 252
14308.80 240
14309.93 220
14311.06 262
14312.19 238
14313.32 241
14314.45 247
14315.58 243
14316.71 277
14317.84 260
14318.97 260
14320.10 248
14321.23 220
14322.36 230
14323.49 225
14324.62 234
14325.76 237
14326.89 232
14328.02 256
14329.15 224
14330.28 206
14331.41 248
14332.54 246
14333.67 191
14334.80 230
14335.93 195
14337.06 227
14338.20 212
14339.33 214
14340.46 238
14341.59 224
14342.72 234
14343.85 240
14344.98 231
14346.12 224
14347.25 231
14348.38 235
14349.51 248
14350.64 264
14351.77 247
14352.90 223
14354.04 236
14355.17 239
14356.30 215
14357.43 236
14358.56 226
14359.70 243
14360.83 235
14361.96 235
14363.09 268
14364.22 240
14365.36 229
14366.49 229
14367.62 227
14368.75 215
14369.89 237
14371.02 231
14372.15 222
14373.28 270
14374.42 225
14375.55 217
14376.68 238
14377.81 258
14378.95 236
14380.08 250
14381.21 234
14382.35 244
14383.48 244
14384.61 214
14385.74 246
14386.88 236
14388.01 242
14389.14 192
14390.28 232
14391.41 241
14392.54 239
14393.68 234
14394.81 248
14395.94 230
14397.08 245
14398.21 293
14399.34 240
14400.48 241
14401.61 237
14402.75 227
14403.88 209
14405.01 240
14406.15 241
14407.28 224
14408.41 257
14409.55 211
14410.68 226
14411.82 247
14412.95 267
14414.08 249
14415.22 247
14416.35 239
14417.49 253
14418.62 254
14419.76 228
14420.89 208
14422.02 222
14423.16 235
14424.29 216
14425.43 228
14426.56 251
14427.70 245
14428.83 196
14429.97 225
14431.10 229
14432.24 265
14433.37 268
14434.51 238
14435.64 224
14436.78 242
14437.91 226
14439.05 196
14440.18 229
14441.32 270
14442.45 241
14443.59 249
14444.72 237
14445.86 217
14446.99 215
14448.13 242
14449.27 217
14450.40 223
14451.54 195
14452.67 224
14453.81 216
14454.94 206
14456.08 220
14457.22 218
14458.35 258
14459.49 257
14460.62 238
14461.76 224
14462.90 232
14464.03 272
14465.17 227
14466.30 262
14467.44 244
14468.58 251
14469.71 238
14470.85 222
14471.99 196
14473.12 197
14474.26 198
14475.40 197
14476.53 197
14477.67 178
14478.81 217
14479.94 250
14481.08 221
14482.22 224
14483.35 201
14484.49 199
14485.63 202
14486.76 216
14487.90 209
14489.04 211
14490.17 202
14491.31 192
14492.45 209
14493.59 230
14494.72 223
14495.86 202
14497.00 211
14498.14 209
14499.27 228
14500.41 206
14501.55 240
14502.69 251
14503.82 266
14504.96 214
14506.10 214
14507.24 260
14508.37 242
14509.51 194
14510.65 236
14511.79 244
14512.93 231
14514.06 240
14515.20 231
14516.34 245
14517.48 269
14518.62 271
14519.76 252
14520.89 257
14522.03 283
14523.17 266
14524.31 236
14525.45 247
14526.59 268
14527.73 267
14528.86 267
14530.00 251
14531.14 267
14532.28 247
14533.42 264
14534.56 253
14535.70 248
14536.84 229
14537.98 218
14539.11 250
14540.25 305
14541.39 260
14542.53 235
14543.67 204
14544.81 224
14545.95 252
14547.09 264
14548.23 238
14549.37 264
14550.51 242
14551.65 243
14552.79 285
14553.93 236
14555.07 265
14556.21 241
14557.35 230
14558.49 221
14559.63 218
14560.77 228
14561.91 276
14563.05 275
14564.19 232
14565.33 244
14566.47 239
14567.61 243
14568.75 248
14569.89 244
14571.03 223
14572.17 252
14573.31 287
14574.45 271
14575.59 260
14576.73 249
14577.87 249
14579.01 254
14580.15 247
14581.29 271
14582.43 262
14583.57 254
14584.71 245
14585.85 257
14587.00 293
14588.14 249
14589.28 267
14590.42 231
14591.56 234
14592.70 292
14593.84 288
14594.98 275
14596.12 262
14597.27 278
14598.41 308
14599.55 303
14600.69 251
14601.83 248
14602.97 290
14604.12 278
14605.26 269
14606.40 245
14607.54 275
14608.68 291
14609.82 264
14610.97 281
14612.11 278
14613.25 256
14614.39 320
14615.53 286
14616.68 318
14617.82 298
14618.96 295
14620.10 299
14621.25 302
14622.39 318
14623.53 326
14624.67 323
14625.81 312
14626.96 290
14628.10 258
14629.24 304
14630.39 306
14631.53 274
14632.67 369
14633.81 332
14634.96 388
14636.10 370
14637.24 378
14638.38 350
14639.53 369
14640.67 420
14641.81 399
14642.96 444
14644.10 393
14645.24 357
14646.39 369
14647.53 335
14648.67 336
14649.82 326
14650.96 313
14652.10 325
14653.25 326
14654.39 315
14655.53 297
14656.68 280
14657.82 258
14658.97 295
14660.11 267
14661.25 286
14662.40 269
14663.54 251
14664.69 267
14665.83 263
14666.97 258
14668.12 244
14669.26 237
14670.41 255
14671.55 261
14672.69 264
14673.84 227
14674.98 265
14676.13 271
14677.27 273
14678.42 254
14679.56 261
14680.71 278
14681.85 241
14683.00 220
14684.14 241
14685.29 248
14686.43 229
14687.57 228
14688.72 212
14689.86 246
14691.01 219
14692.15 211
14693.30 237
14694.45 198
14695.59 197
14696.74 236
14697.88 196
14699.03 181
14700.17 203
14701.32 228
14702.46 216
14703.61 233
14704.75 220
14705.90 240
14707.04 259
14708.19 222
14709.34 198
14710.48 203
14711.63 208
14712.77 227
14713.92 253
14715.07 229
14716.21 214
14717.36 216
14718.50 221
14719.65 163
14720.80 178
14721.94 233
14723.09 183
14724.24 194
14725.38 199
14726.53 191
14727.67 220
14728.82 226
14729.97 196
14731.11 185
14732.26 193
14733.41 221
14734.55 197
14735.70 212
14736.85 199
14737.99 206
14739.14 203
14740.29 233
14741.44 257
14742.58 202
14743.73 193
14744.88 223
14746.02 198
14747.17 162
14748.32 193
14749.47 200
14750.61 193
14751.76 205
14752.91 206
14754.06 188
14755.20 202
14756.35 187
14757.50 177
14758.65 208
14759.79 203
14760.94 213
14762.09 205
14763.24 198
14764.38 190
14765.53 223
14766.68 186
14767.83 185
14768.98 190
14770.13 224
14771.27 196
14772.42 187
14773.57 199
14774.72 176
14775.87 177
14777.01 197
14778.16 180
14779.31 195
14780.46 191
14781.61 172
14782.76 187
14783.91 197
14785.05 192
14786.20 184
14787.35 175
14788.50 187
14789.65 213
14790.80 250
14791.95 166
14793.10 164
14794.25 204
14795.39 190
14796.54 175
14797.69 187
14798.84 169
14799.99 190
14801.14 169
14802.29 174
14803.44 183
14804.59 167
14805.74 200
14806.89 196
14808.04 177
14809.19 168
14810.34 167
14811.49 179
14812.64 197
14813.79 203
14814.94 155
14816.09 145
14817.24 155
14818.39 188
14819.54 194
14820.69 178
14821.84 196
14822.99 173
14824.14 174
14825.29 196
14826.44 164
14827.59 181
14828.74 192
14829.89 185
14831.04 175
14832.19 168
14833.34 153
14834.49 177
14835.64 163
14836.79 174
14837.94 157
14839.09 153
14840.24 149
14841.40 133
14842.55 145
14843.70 140
14844.85 192
14846.00 152
14847.15 146
14848.30 156
14849.45 171
14850.60 155
14851.76 162
14852.91 160
14854.06 140
14855.21 153
14856.36 159
14857.51 171
14858.66 190
14859.82 155
14860.97 152
14862.12 167
14863.27 156
14864.42 157
14865.57 145
14866.73 122
14867.88 155
14869.03 165
14870.18 148
14871.33 171
14872.49 160
14873.64 201
14874.79 148
14875.94 186
14877.10 203
14878.25 142
14879.40 136
14880.55 150
14881.71 175
14882.86 182
14884.01 165
14885.16 160
14886.32 158
14887.47 157
14888.62 157
14889.77 149
14890.93 174
14892.08 190
14893.23 185
14894.39 176
14895.54 137
14896.69 157
14897.84 190
14899.00 150
14900.15 156
14901.30 149
14902.46 152
14903.61 158
14904.76 184
14905.92 166
14907.07 193
14908.22 169
14909.38 183
14910.53 214
14911.69 174
14912.84 184
14913.99 190
14915.15 152
14916.30 160
14917.45 196
14918.61 215
14919.76 212
14920.92 157
14922.07 187
14923.22 158
14924.38 140
14925.53 173
14926.69 184
14927.84 154
14928.99 166
14930.15 175
14931.30 171
14932.46 192
14933.61 174
14934.77 172
14935.92 188
14937.08 199
14938.23 159
14939.39 144
14940.54 164
14941.70 153
14942.85 166
14944.00 204
14945.16 154
14946.31 166
14947.47 175
14948.62 182
14949.78 170
14950.94 168
14952.09 195
14953.25 165
14954.40 164
14955.56 187
14956.71 180
14957.87 193
14959.02 187
14960.18 139
14961.33 160
14962.49 153
14963.64 143
14964.80 183
14965.96 203
14967.11 178
14968.27 179
14969.42 193
14970.58 159
14971.74 168
14972.89 180
14974.05 177
14975.20 156
14976.36 162
14977.52 189
14978.67 155
14979.83 156
14980.98 169
14982.14 134
14983.30 148
14984.45 159
14985.61 149
14986.77 192
14987.92 168
14989.08 173
14990.24 160
14991.39 160
14992.55 168
14993.71 174
14994.86 170
14996.02 179
14997.18 165
14998.33 160
14999.49 161
15000.65 152
15001.81 139
15002.96 155
15004.12 185
15005.28 203
15006.43 152
15007.59 158
15008.75 188
15009.91 187
15011.06 143
15012.22 147
15013.38 171
15014.54 155
15015.69 162
15016.85 143
15018.01 148
15019.17 170
15020.33 159
15021.48 140
15022.64 145
15023.80 150
15024.96 184
15026.12 141
15027.27 152
15028.43 139
15029.59 129
15030.75 159
15031.91 137
15033.07 152
15034.22 157
15035.38 161
15036.54 146
15037.70 133
15038.86 142
15040.02 161
15041.17 174
15042.33 158
15043.49 149
15044.65 150
15045.81 176
15046.97 143
15048.13 126
15049.29 152
15050.45 161
15051.60 155
15052.76 137
15053.92 163
15055.08 148
15056.24 146
15057.40 133
15058.56 146
15059.72 182
15060.88 137
15062.04 134
15063.20 133
15064.36 136
15065.52 128
15066.68 135
15067.84 161
15069.00 144
15070.16 162
15071.32 173
15072.48 167
15073.63 160
15074.79 153
15075.95 123
15077.11 145
15078.27 147
15079.44 146
15080.60 130
15081.76 147
15082.92 162
15084.08 155
15085.24 197
15086.40 129
15087.56 162
15088.72 139
15089.88 144
15091.04 154
15092.20 144
15093.36 154
15094.52 165
15095.68 174
15096.84 133
15098.00 156
15099.16 172
15100.32 178
15101.49 145
15102.65 142
15103.81 153
15104.97 164
15106.13 131
15107.29 126
15108.45 150
15109.61 150
15110.78 144
15111.94 153
15113.10 133
15114.26 122
15115.42 120
15116.58 128
15117.74 146
15118.91 132
15120.07 187
15121.23 175
15122.39 149
15123.55 127
15124.71 152
15125.88 157
15127.04 162
15128.20 179
15129.36 151
15130.52 148
15131.69 138
15132.85 135
15134.01 143
15135.17 130
15136.34 120
15137.50 110
15138.66 136
15139.82 136
15140.99 139
15142.15 130
15143.31 154
15144.47 174
15145.64 172
15146.80 149
15147.96 165
15149.12 155
15150.29 150
15151.45 153
15152.61 168
15153.78 175
15154.94 179
15156.10 148
15157.27 156
15158.43 146
15159.59 171
15160.75 179
15161.92 139
15163.08 161
15164.24 151
15165.41 163
15166.57 174
15167.74 169
15168.90 146
15170.06 149
15171.23 168
15172.39 174
15173.55 181
15174.72 146
15175.88 161
15177.05 169
15178.21 157
15179.37 173
15180.54 145
15181.70 200
15182.87 158
15184.03 179
15185.19 159
15186.36 182
15187.52 217
15188.69 166
15189.85 173
15191.02 183
15192.18 185
15193.34 162
15194.51 165
15195.67 175
15196.84 156
15198.00 181
15199.17 186
15200.33 151
15201.50 148
15202.66 141
15203.83 141
15204.99 160
15206.16 147
15207.32 182
15208.49 206
15209.65 197
15210.82 167
15211.98 135
15213.15 180
15214.31 197
15215.48 216
15216.64 197
15217.81 205
15218.97 190
15220.14 154
15221.31 188
15222.47 168
15223.64 174
15224.80 188
15225.97 176
15227.13 174
15228.30 188
15229.47 239
15230.63 217
15231.80 219
15232.96 197
15234.13 187
15235.30 229
15236.46 207
15237.63 207
15238.79 202
15239.96 190
15241.13 190
15242.29 178
15243.46 181
15244.63 198
15245.79 178
15246.96 219
15248.13 181
15249.29 197
15250.46 199
15251.63 174
15252.79 180
15253.96 178
15255.13 180
15256.29 171
15257.46 174
15258.63 166
15259.80 178
15260.96 180
15262.13 183
15263.30 174
15264.46 153
15265.63 172
15266.80 186
15267.97 200
15269.13 180
15270.30 186
15271.47 158
15272.64 158
15273.80 151
15274.97 188
15276.14 182
15277.31 208
15278.47 188
15279.64 185
15280.81 213
15281.98 164
15283.15 166
15284.31 166
15285.48 181
15286.65 165
15287.82 186
15288.99 167
15290.15 193
15291.32 178
15292.49 136
15293.66 157
15294.83 167
15296.00 148
15297.16 149
15298.33 155
15299.50 155
15300.67 172
15301.84 154
15303.01 142
15304.18 167
15305.35 195
15306.51 178
15307.68 173
15308.85 174
15310.02 184
15311.19 176
15312.36 136
15313.53 190
15314.70 176
15315.87 166
15317.04 149
15318.21 169
15319.37 147
15320.54 160
15321.71 172
15322.88 157
15324.05 163
15325.22 151
15326.39 143
15327.56 172
15328.73 196
15329.90 161
15331.07 145
15332.24 161
15333.41 168
15334.58 153
15335.75 144
15336.92 163
15338.09 175
15339.26 164
15340.43 187
15341.60 156
15342.77 186
15343.94 169
15345.11 140
15346.28 147
15347.45 148
15348.62 141
15349.79 161
15350.96 150
15352.13 173
15353.31 140
15354.48 151
15355.65 155
15356.82 144
15357.99 204
15359.16 177
15360.33 152
15361.50 138
15362.67 143
15363.84 163
15365.01 155
15366.19 195
15367.36 158
15368.53 145
15369.70 150
15370.87 115
15372.04 140
15373.21 162
15374.38 147
15375.56 148
15376.73 172
15377.90 133
15379.07 134
15380.24 135
15381.41 148
15382.59 145
15383.76 167
15384.93 154
15386.10 149
15387.27 152
15388.45 151
15389.62 170
15390.79 177
15391.96 169
15393.13 149
15394.31 153
15395.48 145
15396.65 167
15397.82 186
15399.00 196
15400.17 186
15401.34 163
15402.51 168
15403.69 155
15404.86 174
15406.03 155
15407.20 177
15408.38 162
15409.55 157
15410.72 142
15411.89 175
15413.07 169
15414.24 187
15415.41 159
15416.59 155
15417.76 132
15418.93 141
15420.11 135
15421.28 129
15422.45 178
15423.63 185
15424.80 137
15425.97 122
15427.15 141
15428.32 149
15429.49 166
15430.67 160
15431.84 156
15433.01 184
15434.19 171
15435.36 167
15436.54 161
15437.71 129
15438.88 134
15440.06 147
15441.23 136
15442.41 138
15443.58 147
15444.75 167
15445.93 170
15447.10 178
15448.28 141
15449.45 130
15450.63 149
15451.80 166
15452.97 173
15454.15 160
15455.32 133
15456.50 178
15457.67 155
15458.85 156
15460.02 180
15461.20 167
15462.37 172
15463.55 180
15464.72 152
15465.90 145
15467.07 159
15468.25 157
15469.42 153
15470.60 160
15471.77 175
15472.95 159
15474.12 176
15475.30 160
15476.47 147
15477.65 169
15478.82 142
15480.00 167
15481.17 130
15482.35 156
15483.53 187
15484.70 193
15485.88 166
15487.05 147
15488.23 177
15489.40 169
15490.58 165
15491.76 190
15492.93 157
15494.11 164
15495.28 160
15496.46 181
15497.64 174
15498.81 172
15499.99 180
15501.17 175
15502.34 165
15503.52 172
15504.69 146
15505.87 161
15507.05 174
15508.22 161
15509.40 166
15510.58 182
15511.75 153
15512.93 175
15514.11 166
15515.28 166
15516.46 153
15517.64 161
15518.81 184
15519.99 146
15521.17 138
15522.35 188
15523.52 191
15524.70 175
15525.88 170
15527.05 184
15528.23 194
15529.41 178
15530.59 151
15531.76 160
15532.94 149
15534.12 178
15535.30 187
15536.47 177
15537.65 161
15538.83 156
15540.01 187
15541.19 185
15542.36 176
15543.54 186
15544.72 185
15545.90 169
15547.08 154
15548.25 201
15549.43 213
15550.61 219
15551.79 183
15552.97 197
15554.14 160
15555.32 149
15556.50 163
15557.68 173
15558.86 173
15560.04 173
15561.22 205
15562.39 180
15563.57 184
15564.75 160
15565.93 182
15567.11 182
15568.29 204
15569.47 206
15570.65 193
15571.82 190
15573.00 213
15574.18 205
15575.36 183
15576.54 186
15577.72 214
15578.90 198
15580.08 221
15581.26 174
15582.44 172
15583.62 193
15584.80 246
15585.98 229
15587.16 194
15588.34 175
15589.51 186
15590.69 210
15591.87 223
15593.05 206
15594.23 214
15595.41 220
15596.59 205
15597.77 220
15598.95 203
15600.13 196
15601.31 236
15602.49 214
15603.67 180
15604.85 239
15606.03 211
15607.21 236
15608.40 222
15609.58 201
15610.76 236
15611.94 237
15613.12 220
15614.30 244
15615.48 248
15616.66 220
15617.84 227
15619.02 253
15620.20 259
15621.38 253
15622.56 258
15623.74 270
15624.93 253
15626.11 233
15627.29 239
15628.47 246
15629.65 264
15630.83 254
15632.01 264
15633.19 292
15634.37 257
15635.56 229
15636.74 281
15637.92 283
15639.10 269
15640.28 266
15641.46 270
15642.65 296
15643.83 282
15645.01 312
15646.19 314
15647.37 312
15648.55 266
15649.74 285
15650.92 305
15652.10 268
15653.28 295
15654.46 294
15655.65 269
15656.83 261
15658.01 297
15659.19 294
15660.38 305
15661.56 317
15662.74 332
15663.92 324
15665.11 307
15666.29 326
15667.47 300
15668.65 298
15669.84 304
15671.02 324
15672.20 331
15673.38 286
15674.57 319
15675.75 300
15676.93 318
15678.12 285
15679.30 251
15680.48 321
15681.67 305
15682.85 317
15684.03 282
15685.22 317
15686.40 282
15687.58 265
15688.77 270
15689.95 272
15691.13 285
15692.32 272
15693.50 309
15694.68 278
15695.87 295
15697.05 266
15698.23 273
15699.42 259
15700.60 286
15701.79 274
15702.97 260
15704.15 300
15705.34 297
15706.52 321
15707.71 320
15708.89 334
15710.07 292
15711.26 301
15712.44 288
15713.63 289
15714.81 221
15716.00 262
15717.18 277
15718.37 274
15719.55 253
15720.73 267
15721.92 257
15723.10 301
15724.29 283
15725.47 303
15726.66 314
15727.84 297
15729.03 297
15730.21 305
15731.40 318
15732.58 321
15733.77 325
15734.95 310
15736.14 310
15737.32 280
15738.51 339
15739.69 293
15740.88 331
15742.07 299
15743.25 320
15744.44 355
15745.62 366
15746.81 367
15747.99 343
15749.18 333
15750.36 365
15751.55 328
15752.74 329
15753.92 367
15755.11 349
15756.29 327
15757.48 353
15758.67 346
15759.85 361
15761.04 383
15762.22 355
15763.41 354
15764.60 356
15765.78 376
15766.97 361
15768.16 301
15769.34 357
15770.53 348
15771.72 368
15772.90 366
15774.09 346
15775.28 345
15776.46 354
15777.65 352
15778.84 377
15780.02 353
15781.21 306
15782.40 327
15783.58 362
15784.77 318
15785.96 302
15787.14 302
15788.33 286
15789.52 318
15790.71 287
15791.89 324
15793.08 282
15794.27 299
15795.46 260
15796.64 278
15797.83 249
15799.02 273
15800.21 282
15801.39 266
15802.58 250
15803.77 255
15804.96 265
15806.14 231
15807.33 257
15808.52 263
15809.71 276
15810.90 249
15812.08 234
15813.27 257
15814.46 247
15815.65 221
15816.84 243
15818.03 297
15819.21 238
15820.40 256
15821.59 220
15822.78 232
15823.97 222
15825.16 213
15826.35 205
15827.53 231
15828.72 223
15829.91 219
15831.10 203
15832.29 222
15833.48 214
15834.67 218
15835.86 216
15837.04 261
15838.23 253
15839.42 254
15840.61 226
15841.80 252
15842.99 254
15844.18 251
15845.37 230
15846.56 223
15847.75 227
15848.94 203
15850.13 232
15851.32 258
15852.51 189
15853.70 212
15854.89 231
15856.07 255
15857.26 237
15858.45 255
15859.64 273
15860.83 277
15862.02 223
15863.21 272
15864.40 245
15865.59 232
15866.78 242
15867.97 226
15869.16 234
15870.36 211
15871.55 210
15872.74 226
15873.93 209
15875.12 226
15876.31 235
15877.50 230
15878.69 255
15879.88 237
15881.07 254
15882.26 265
15883.45 250
15884.64 224
15885.83 212
15887.02 218
15888.21 236
15889.41 226
15890.60 209
15891.79 214
15892.98 225
15894.17 213
15895.36 229
15896.55 253
15897.74 233
15898.93 258
15900.13 242
15901.32 272
15902.51 267
15903.70 260
15904.89 242
15906.08 241
15907.28 241
15908.47 262
15909.66 247
15910.85 235
15912.04 257
15913.23 240
15914.43 251
15915.62 257
15916.81 252
15918.00 228
15919.19 224
15920.39 235
15921.58 260
15922.77 255
15923.96 228
15925.16 220
15926.35 247
15927.54 202
15928.73 203
15929.93 233
15931.12 224
15932.31 259
15933.50 207
15934.70 201
15935.89 214
15937.08 230
15938.27 200
15939.47 230
15940.66 231
15941.85 213
15943.05 194
15944.24 200
15945.43 229
15946.63 212
15947.82 217
15949.01 214
15950.21 210
15951.40 198
15952.59 183
15953.79 202
15954.98 202
15956.17 178
15957.37 203
15958.56 220
15959.75 178
15960.95 197
15962.14 199
15963.33 167
15964.53 174
15965.72 169
15966.92 193
15968.11 200
15969.30 186
15970.50 185
15971.69 158
15972.89 169
15974.08 172
15975.27 161
15976.47 170
15977.66 156
15978.86 173
15980.05 200
15981.25 170
15982.44 164
15983.63 162
15984.83 158
15986.02 146
15987.22 164
15988.41 150
15989.61 171
15990.80 180
15992.00 154
15993.19 190
15994.39 180
15995.58 155
15996.78 147
15997.97 128
15999.17 156
16000.36 157
16001.56 156
16002.75 166
16003.95 162
16005.14 146
16006.34 165
16007.53 153
16008.73 170
16009.93 153
16011.12 155
16012.32 171
16013.51 170
16014.71 158
16015.90 158
16017.10 120
16018.30 145
16019.49 150
16020.69 145
16021.88 153
16023.08 184
16024.28 159
16025.47 162
16026.67 147
16027.86 178
16029.06 169
16030.26 167
16031.45 156
16032.65 123
16033.85 128
16035.04 143
16036.24 157
16037.43 137
16038.63 151
16039.83 139
16041.02 122
16042.22 139
16043.42 138
16044.61 148
16045.81 144
16047.01 143
16048.21 143
16049.40 126
16050.60 145
16051.80 135
16052.99 134
16054.19 125
16055.39 132
16056.59 170
16057.78 159
16058.98 157
16060.18 136
16061.37 127
16062.57 166
16063.77 161
16064.97 150
16066.16 164
16067.36 130
16068.56 139
16069.76 139
16070.96 173
16072.15 153
16073.35 155
16074.55 175
16075.75 155
16076.95 170
16078.14 147
16079.34 155
16080.54 153
16081.74 135
16082.94 133
16084.13 151
16085.33 137
16086.53 129
16087.73 138
16088.93 148
16090.13 140
16091.33 154
16092.52 147
16093.72 146
16094.92 132
16096.12 140
16097.32 152
16098.52 140
16099.72 148
16100.92 120
16102.11 127
16103.31 153
16104.51 128
16105.71 137
16106.91 152
16108.11 153
16109.31 166
16110.51 161
16111.71 165
16112.91 141
16114.11 104
16115.31 142
16116.51 155
16117.70 141
16118.90 155
16120.10 140
16121.30 133
16122.50 121
16123.70 150
16124.90 146
16126.10 168
16127.30 150
16128.50 137
16129.70 137
16130.90 144
16132.10 154
16133.30 148
16134.50 109
16135.70 147
16136.90 149
16138.10 151
16139.30 157
16140.50 150
16141.71 142
16142.91 101
16144.11 153
16145.31 128
16146.51 129
16147.71 129
16148.91 148
16150.11 144
16151.31 153
16152.51 169
16153.71 141
16154.91 132
16156.11 121
16157.31 134
16158.52 139
16159.72 129
16160.92 126
16162.12 137
16163.32 119
16164.52 143
16165.72 147
16166.92 152
16168.13 134
16169.33 147
16170.53 145
16171.73 134
16172.93 137
16174.13 136
16175.34 140
16176.54 159
16177.74 149
16178.94 149
16180.14 174
16181.34 159
16182.55 110
16183.75 98
16184.95 131
16186.15 136
16187.35 160
16188.56 140
16189.76 128
16190.96 137
16192.16 144
16193.37 145
16194.57 126
16195.77 133
16196.97 144
16198.18 149
16199.38 149
16200.58 150
16201.78 152
16202.99 136
16204.19 195
16205.39 183
16206.60 145
16207.80 134
16209.00 153
16210.20 156
16211.41 144
16212.61 144
16213.81 168
16215.02 127
16216.22 150
16217.42 147
16218.63 159
16219.83 147
16221.03 153
16222.24 145
16223.44 143
16224.64 144
16225.85 152
16227.05 138
16228.25 184
16229.46 197
16230.66 156
16231.87 159
16233.07 166
16234.27 156
16235.48 173
16236.68 185
16237.89 162
16239.09 149
16240.29 140
16241.50 127
16242.70 123
16243.91 142
16245.11 171
16246.31 155
16247.52 161
16248.72 176
16249.93 174
16251.13 187
16252.34 177
16253.54 148
16254.75 148
16255.95 138
16257.16 170
16258.36 168
16259.57 154
16260.77 151
16261.97 160
16263.18 195
16264.38 176
16265.59 154
16266.80 153
16268.00 159
16269.21 165
16270.41 164
16271.62 182
16272.82 179
16274.03 138
16275.23 173
16276.44 170
16277.64 179
16278.85 175
16280.05 165
16281.26 182
16282.47 178
16283.67 183
16284.88 172
16286.08 163
16287.29 154
16288.49 122
16289.70 157
16290.91 191
16292.11 210
16293.32 170
16294.52 175
16295.73 165
16296.94 192
16298.14 197
16299.35 186
16300.56 176
16301.76 189
16302.97 168
16304.18 161
16305.38 170
16306.59 181
16307.79 179
16309.00 204
16310.21 200
16311.42 183
16312.62 189
16313.83 146
16315.04 203
16316.24 181
16317.45 183
16318.66 161
16319.86 161
16321.07 159
16322.28 193
16323.49 195
16324.69 186
16325.90 175
16327.11 163
16328.31 145
16329.52 151
16330.73 181
16331.94 151
16333.14 153
16334.35 183
16335.56 150
16336.77 157
16337.98 171
16339.18 166
16340.39 158
16341.60 164
16342.81 179
16344.01 161
16345.22 141
16346.43 132
16347.64 157
16348.85 177
16350.05 152
16351.26 156
16352.47 152
16353.68 158
16354.89 134
16356.10 147
16357.30 160
16358.51 127
16359.72 140
16360.93 160
16362.14 158
16363.35 154
16364.56 163
16365.77 147
16366.97 166
16368.18 147
16369.39 171
16370.60 155
16371.81 150
16373.02 143
16374.23 150
16375.44 155
16376.65 129
16377.86 144
16379.06 144
16380.27 125
16381.48 124
16382.69 142
16383.90 147
16385.11 124
16386.32 137
16387.53 129
16388.74 142
16389.95 154
16391.16 136
16392.37 142
16393.58 151
16394.79 173
16396.00 148
16397.21 116
16398.42 154
16399.63 146
16400.84 155
16402.05 175
16403.26 158
16404.47 125
16405.68 156
16406.89 124
16408.10 128
16409.31 141
16410.52 138
16411.73 117
16412.94 122
16414.15 126
16415.36 121
16416.57 116
16417.78 116
16419.00 132
16420.21 162
16421.42 156
16422.63 130
16423.84 139
16425.05 153
16426.26 124
16427.47 126
16428.68 147
16429.89 144
16431.11 122
16432.32 122
16433.53 132
16434.74 127
16435.95 119
16437.16 118
16438.37 122
16439.59 112
16440.80 115
16442.01 138
16443.22 147
16444.43 151
16445.64 138
16446.86 130
16448.07 112
16449.28 132
16450.49 146
16451.70 129
16452.91 151
16454.13 173
16455.34 146
16456.55 129
16457.76 125
16458.98 126
16460.19 153
16461.40 134
16462.61 133
16463.82 138
16465.04 145
16466.25 170
16467.46 144
16468.67 153
16469.89 124
16471.10 125
16472.31 159
16473.53 155
16474.74 151
16475.95 136
16477.16 141
16478.38 141
16479.59 116
16480.80 126
16482.02 146
16483.23 129
16484.44 116
16485.66 149
16486.87 174
16488.08 139
16489.30 115
16490.51 114
16491.72 119
16492.94 120
16494.15 120
16495.36 143
16496.58 141
16497.79 119
16499.00 124
16500.22 145
16501.43 153
16502.65 135
16503.86 120
16505.07 107
16506.29 111
16507.50 135
16508.71 99
16509.93 120
16511.14 118
16512.36 122
16513.57 153
16514.79 143
16516.00 125
16517.21 109
16518.43 127
16519.64 121
16520.86 121
16522.07 142
16523.29 175
16524.50 143
16525.72 127
16526.93 134
16528.15 122
16529.36 161
16530.58 131
16531.79 120
16533.01 148
16534.22 113
16535.44 121
16536.65 133
16537.87 155
16539.08 139
16540.30 124
16541.51 145
16542.73 141
16543.94 139
16545.16 132
16546.37 152
16547.59 160
16548.80 151
16550.02 142
16551.24 112
16552.45 147
16553.67 148
16554.88 168
16556.10 139
16557.31 132
16558.53 139
16559.75 137
16560.96 161
16562.18 151
16563.39 150
16564.61 174
16565.83 159
16567.04 159
16568.26 129
16569.47 125
16570.69 120
16571.91 131
16573.12 161
16574.34 167
16575.56 130
16576.77 148
16577.99 152
16579.21 161
16580.42 168
16581.64 154
16582.86 173
16584.07 153
16585.29 158
16586.51 144
16587.72 145
16588.94 146
16590.16 165
16591.38 161
16592.59 150
16593.81 154
16595.03 154
16596.24 162
16597.46 160
16598.68 165
16599.90 139
16601.11 124
16602.33 122
16603.55 150
16604.77 159
16605.98 169
16607.20 160
16608.42 149
16609.64 136
16610.86 113
16612.07 160
16613.29 155
16614.51 150
16615.73 161
16616.95 119
16618.16 124
16619.38 140
16620.60 142
16621.82 126
16623.04 157
16624.25 146
16625.47 134
16626.69 114
16627.91 130
16629.13 132
16630.35 145
16631.57 145
16632.78 128
16634.00 107
16635.22 111
16636.44 132
16637.66 124
16638.88 131
16640.10 114
16641.32 131
16642.53 134
16643.75 111
16644.97 132
16646.19 113
16647.41 131
16648.63 120
16649.85 131
16651.07 136
16652.29 158
16653.51 138
16654.73 131
16655.95 127
16657.17 120
16658.39 137
16659.61 138
16660.83 132
16662.04 118
16663.26 122
16664.48 137
16665.70 131
16666.92 128
16668.14 123
16669.36 133
16670.58 128
16671.80 134
16673.02 126
16674.24 121
16675.46 140
16676.68 133
16677.91 108
16679.13 132
16680.35 128
16681.57 134
16682.79 114
16684.01 121
16685.23 113
16686.45 139
16687.67 104
16688.89 127
16690.11 107
16691.33 122
16692.55 118
16693.77 122
16694.99 101
16696.21 115
16697.44 124
16698.66 108
16699.88 103
16701.10 133
16702.32 123
16703.54 116
16704.76 116
16705.98 105
16707.21 123
16708.43 119
16709.65 131
16710.87 115
16712.09 142
16713.31 123
16714.53 146
16715.76 144
16716.98 146
16718.20 104
16719.42 135
16720.64 114
16721.87 134
16723.09 124
16724.31 103
16725.53 124
16726.75 119
16727.98 119
16729.20 105
16730.42 119
16731.64 123
16732.86 129
16734.09 120
16735.31 94
16736.53 136
16737.75 118
16738.98 140
16740.20 137
16741.42 140
16742.64 93
16743.87 130
16745.09 130
16746.31 121
16747.54 127
16748.76 117
16749.98 100
16751.20 107
16752.43 99
16753.65 99
16754.87 116
16756.10 121
16757.32 145
16758.54 108
16759.77 111
16760.99 106
16762.21 130
16763.44 127
16764.66 120
16765.88 115
16767.11 113
16768.33 127
16769.55 112
16770.78 98
16772.00 107
16773.23 130
16774.45 139
16775.67 151
16776.90 139
16778.12 131
16779.35 138
16780.57 135
16781.79 121
16783.02 109
16784.24 123
16785.47 138
16786.69 125
16787.91 98
16789.14 125
16790.36 129
16791.59 123
16792.81 103
16794.04 135
16795.26 112
16796.49 123
16797.71 125
16798.94 115
16800.16 98
16801.38 129
16802.61 103
16803.83 115
16805.06 111
16806.28 120
16807.51 121
16808.73 103
16809.96 124
16811.18 139
16812.41 116
16813.64 114
16814.86 130
16816.09 115
16817.31 108
16818.54 108
16819.76 99
16820.99 116
16822.21 113
16823.44 101
16824.66 118
16825.89 128
16827.12 116
16828.34 109
16829.57 114
16830.79 117
16832.02 129
16833.25 119
16834.47 105
16835.70 112
16836.92 117
16838.15 123
16839.38 147
16840.60 125
16841.83 124
16843.06 112
16844.28 121
16845.51 137
16846.73 132
16847.96 125
16849.19 129
16850.41 123
16851.64 105
16852.87 160
16854.09 126
16855.32 134
16856.55 142
16857.77 128
16859.00 137
16860.23 158
16861.46 165
16862.68 153
16863.91 130
16865.14 143
16866.36 162
16867.59 164
16868.82 156
16870.05 166
16871.27 122
16872.50 128
16873.73 145
16874.96 166
16876.18 166
16877.41 175
16878.64 163
16879.87 185
16881.09 180
16882.32 157
16883.55 139
16884.78 194
16886.01 216
16887.23 173
16888.46 194
16889.69 208
16890.92 187
16892.15 187
16893.37 197
16894.60 179
16895.83 195
16897.06 167
16898.29 168
16899.51 170
16900.74 196
16901.97 206
16903.20 166
16904.43 170
16905.66 151
16906.89 136
16908.12 160
16909.34 178
16910.57 184
16911.80 137
16913.03 146
16914.26 146
16915.49 182
16916.72 146
16917.95 145
16919.18 145
16920.40 158
16921.63 165
16922.86 145
16924.09 141
16925.32 129
16926.55 126
16927.78 142
16929.01 157
16930.24 162
16931.47 120
16932.70 114
16933.93 160
16935.16 144
16936.39 131
16937.62 134
16938.85 130
16940.08 133
16941.31 140
16942.54 150
16943.77 135
16945.00 147
16946.23 139
16947.46 145
16948.69 144
16949.92 142
16951.15 142
16952.38 138
16953.61 151
16954.84 125
16956.07 117
16957.30 121
16958.53 126
16959.76 130
16960.99 118
16962.22 139
16963.45 143
16964.68 126
16965.92 132
16967.15 133
16968.38 126
16969.61 141
16970.84 123
16972.07 116
16973.30 116
16974.53 144
16975.76 133
16976.99 126
16978.23 98
16979.46 134
16980.69 178
16981.92 136
16983.15 143
16984.38 116
16985.61 142
16986.85 148
16988.08 158
16989.31 123
16990.54 145
16991.77 126
16993.00 119
16994.24 103
16995.47 136
16996.70 126
16997.93 165
16999.16 138
17000.40 127
17001.63 157
17002.86 128
17004.09 126
17005.32 122
17006.56 132
17007.79 144
17009.02 131
17010.25 113
17011.49 133
17012.72 134
17013.95 151
17015.18 132
17016.42 134
17017.65 128
17018.88 129
17020.12 121
17021.35 108
17022.58 111
17023.81 120
17025.05 123
17026.28 125
17027.51 130
17028.75 119
17029.98 140
17031.21 151
17032.45 126
17033.68 112
17034.91 115
17036.15 108
17037.38 123
17038.61 105
17039.85 143
17041.08 151
17042.31 109
17043.55 151
17044.78 124
17046.01 104
17047.25 133
17048.48 116
17049.72 120
17050.95 132
17052.18 119
17053.42 110
17054.65 115
17055.89 107
17057.12 98
17058.35 135
17059.59 106
17060.82 137
17062.06 128
17063.29 99
17064.53 105
17065.76 107
17066.99 132
17068.23 117
17069.46 109
17070.70 103
17071.93 112
17073.17 121
17074.40 128
17075.64 130
17076.87 124
17078.11 110
17079.34 86
17080.58 112
17081.81 123
17083.05 101
17084.28 98
17085.52 116
17086.75 112
17087.99 92
17089.22 90
17090.46 91
17091.69 101
17092.93 119
17094.16 89
17095.40 111
17096.64 110
17097.87 112
17099.11 139
17100.34 128
17101.58 123
17102.81 112
17104.05 143
17105.29 95
17106.52 99
17107.76 110
17108.99 133
17110.23 110
17111.47 101
17112.70 106
17113.94 79
17115.17 123
17116.41 99
17117.65 111
17118.88 120
17120.12 94
17121.36 108
17122.59 111
17123.83 102
17125.07 100
17126.30 104
17127.54 118
17128.78 127
17130.01 104
17131.25 93
17132.49 81
17133.72 99
17134.96 99
17136.20 124
17137.43 88
17138.67 108
17139.91 123
17141.15 113
17142.38 74
17143.62 116
17144.86 128
17146.10 130
17147.33 128
17148.57 102
17149.81 101
17151.05 127
17152.28 129
17153.52 121
17154.76 123
17156.00 101
17157.23 94
17158.47 89
17159.71 97
17160.95 93
17162.19 96
17163.42 106
17164.66 99
17165.90 97
17167.14 120
17168.38 96
17169.61 85
17170.85 80
17172.09 78
17173.33 91
17174.57 117
17175.81 97
17177.04 127
17178.28 106
17179.52 100
17180.76 102
17182.00 121
17183.24 103
17184.48 109
17185.71 121
17186.95 123
17188.19 106
17189.43 124
17190.67 118
17191.91 107
17193.15 116
17194.39 101
17195.63 75
17196.87 119
17198.11 83
17199.34 91
17200.58 85
17201.82 102
17203.06 99
17204.30 118
17205.54 104
17206.78 110
17208.02 121
17209.26 91
17210.50 104
17211.74 108
17212.98 104
17214.22 106
17215.46 121
17216.70 95
17217.94 124
17219.18 131
17220.42 128
17221.66 97
17222.90 92
17224.14 85
17225.38 99
17226.62 115
17227.86 110
17229.10 120
17230.34 108
17231.58 96
17232.82 106
17234.06 102
17235.30 81
17236.54 83
17237.78 102
17239.03 106
17240.27 99
17241.51 117
17242.75 105
17243.99 100
17245.23 92
17246.47 125
17247.71 112
17248.95 109
17250.19 98
17251.43 79
17252.68 106
17253.92 98
17255.16 116
17256.40 105
17257.64 96
17258.88 93
17260.12 88
17261.37 83
17262.61 93
17263.85 107
17265.09 112
17266.33 97
17267.57 125
17268.82 130
17270.06 123
17271.30 128
17272.54 104
17273.78 118
17275.03 93
17276.27 110
17277.51 88
17278.75 88
17279.99 113
17281.24 128
17282.48 77
17283.72 110
17284.96 79
17286.21 92
17287.45 81
17288.69 83
17289.93 88
17291.18 81
17292.42 91
17293.66 97
17294.90 80
17296.15 94
17297.39 103
17298.63 91
17299.88 100
17301.12 81
17302.36 96
17303.60 80
17304.85 98
17306.09 102
17307.33 103
17308.58 117
17309.82 85
17311.06 104
17312.31 101
17313.55 87
17314.79 105
17316.04 94
17317.28 83
17318.52 102
17319.77 113
17321.01 99
17322.26 105
17323.50 117
17324.74 102
17325.99 86
17327.23 92
17328.48 103
17329.72 98
17330.96 88
17332.21 80
17333.45 93
17334.70 111
17335.94 103
17337.18 98
17338.43 94
17339.67 100
17340.92 103
17342.16 100
17343.41 101
17344.65 98
17345.90 102
17347.14 106
17348.38 94
17349.63 96
17350.87 86
17352.12 101
17353.36 101
17354.61 97
17355.85 94
17357.10 87
17358.34 99
17359.59 89
17360.83 83
17362.08 72
17363.32 66
17364.57 91
17365.81 105
17367.06 82
17368.31 109
17369.55 86
17370.80 89
17372.04 84
17373.29 65
17374.53 72
17375.78 101
17377.02 107
17378.27 85
17379.52 86
17380.76 83
17382.01 118
17383.25 105
17384.50 121
17385.75 86
17386.99 82
17388.24 104
17389.48 120
17390.73 90
17391.98 77
17393.22 128
17394.47 114
17395.71 91
17396.96 106
17398.21 102
17399.45 103
17400.70 82
17401.95 82
17403.19 91
17404.44 107
17405.69 110
17406.93 93
17408.18 102
17409.43 83
17410.67 93
17411.92 92
17413.17 83
17414.42 98
17415.66 91
17416.91 92
17418.16 93
17419.40 78
17420.65 96
17421.90 108
17423.15 118
17424.39 125
17425.64 118
17426.89 93
17428.14 97
17429.38 97
17430.63 112
17431.88 104
17433.13 103
17434.37 85
17435.62 84
17436.87 88
17438.12 94
17439.37 112
17440.61 101
17441.86 108
17443.11 89
17444.36 89
17445.61 95
17446.85 84
17448.10 93
17449.35 92
17450.60 113
17451.85 98
17453.10 99
17454.34 91
17455.59 101
17456.84 114
17458.09 101
17459.34 80
17460.59 95
17461.84 103
17463.09 102
17464.33 89
17465.58 102
17466.83 92
17468.08 93
17469.33 109
17470.58 102
17471.83 93
17473.08 88
17474.33 78
17475.58 114
17476.83 105
17478.07 108
17479.32 104
17480.57 113
17481.82 107
17483.07 75
17484.32 104
17485.57 88
17486.82 97
17488.07 94
17489.32 90
17490.57 90
17491.82 87
17493.07 100
17494.32 113
17495.57 87
17496.82 85
17498.07 101
17499.32 115
17500.57 105
17501.82 106
17503.07 98
17504.32 115
17505.57 82
17506.82 101
17508.07 115
17509.32 105
17510.57 81
17511.82 80
17513.07 110
17514.32 108
17515.58 105
17516.83 103
17518.08 102
17519.33 104
17520.58 96
17521.83 101
17523.08 127
17524.33 109
17525.58 98
17526.83 123
17528.08 101
17529.34 77
17530.59 95
17531.84 94
17533.09 83
17534.34 99
17535.59 115
17536.84 110
17538.09 113
17539.35 118
17540.60 99
17541.85 109
17543.10 108
17544.35 108
17545.60 125
17546.86 104
17548.11 113
17549.36 113
17550.61 116
17551.86 123
17553.12 113
17554.37 101
17555.62 138
17556.87 93
17558.12 112
17559.38 112
17560.63 119
17561.88 124
17563.13 110
17564.39 92
17565.64 126
17566.89 111
17568.14 114
17569.40 103
17570.65 85
17571.90 121
17573.15 125
17574.41 105
17575.66 127
17576.91 83
17578.17 86
17579.42 96
17580.67 98
17581.92 120
17583.18 88
17584.43 94
17585.68 112
17586.94 105
17588.19 128
17589.44 111
17590.70 109
17591.95 115
17593.20 119
17594.46 97
17595.71 113
17596.97 104
17598.22 115
17599.47 97
17600.73 107
17601.98 101
17603.23 93
17604.49 87
17605.74 103
17607.00 102
17608.25 90
17609.50 98
17610.76 104
17612.01 108
17613.27 85
17614.52 105
17615.77 104
17617.03 92
17618.28 68
17619.54 99
17620.79 98
17622.05 76
17623.30 85
17624.56 101
17625.81 82
17627.06 91
17628.32 83
17629.57 79
17630.83 78
17632.08 101
17633.34 104
17634.59 76
17635.85 83
17637.10 112
17638.36 67
17639.61 76
17640.87 78
17642.12 110
17643.38 95
17644.63 98
17645.89 81
17647.15 84
17648.40 115
17649.66 92
17650.91 86
17652.17 83
17653.42 70
17654.68 110
17655.93 104
17657.19 102
17658.45 72
17659.70 84
17660.96 108
17662.21 90
17663.47 95
17664.73 103
17665.98 93
17667.24 84
17668.49 72
17669.75 67
17671.01 77
17672.26 88
17673.52 87
17674.77 114
17676.03 110
17677.29 100
17678.54 87
17679.80 102
17681.06 89
17682.31 89
17683.57 101
17684.83 90
17686.08 96
17687.34 95
17688.60 81
17689.85 87
17691.11 80
17692.37 101
17693.63 85
17694.88 74
17696.14 86
17697.40 65
17698.65 86
17699.91 91
17701.17 83
17702.43 107
17703.68 75
17704.94 96
17706.20 110
17707.46 86
17708.71 76
17709.97 99
17711.23 118
17712.49 75
17713.74 92
17715.00 95
17716.26 85
17717.52 75
17718.78 100
17720.03 97
17721.29 132
17722.55 99
17723.81 71
17725.07 91
17726.32 98
17727.58 105
17728.84 100
17730.10 86
17731.36 88
17732.62 86
17733.87 80
17735.13 86
17736.39 77
17737.65 84
17738.91 82
17740.17 73
17741.43 87
17742.69 86
17743.94 75
17745.20 90
17746.46 90
17747.72 78
17748.98 82
17750.24 90
17751.50 105
17752.76 73
17754.02 72
17755.28 79
17756.53 90
17757.79 88
17759.05 92
17760.31 88
17761.57 164
17762.83 112
17764.09 114
17765.35 77
17766.61 89
17767.87 96
17769.13 96
17770.39 93
17771.65 79
17772.91 88
17774.17 113
17775.43 82
17776.69 79
17777.95 66
17779.21 86
17780.47 99
17781.73 95
17782.99 84
17784.25 85
17785.51 101
17786.77 98
17788.03 87
17789.29 86
17790.55 89
17791.81 83
17793.07 88
17794.33 105
17795.59 100
17796.86 82
17798.12 104
17799.38 90
17800.64 126
17801.90 117
17803.16 94
17804.42 99
17805.68 88
17806.94 98
17808.20 83
17809.47 85
17810.73 78
17811.99 82
17813.25 88
17814.51 71
17815.77 75
17817.03 57
17818.29 72
17819.56 87
17820.82 113
17822.08 78
17823.34 105
17824.60 100
17825.86 109
17827.13 72
17828.39 94
17829.65 92
17830.91 98
17832.17 117
17833.44 97
17834.70 82
17835.96 87
17837.22 80
17838.48 90
17839.75 104
17841.01 117
17842.27 110
17843.53 123
17844.80 91
17846.06 89
17847.32 83
17848.58 106
17849.85 103
17851.11 89
17852.37 80
17853.63 89
17854.90 91
17856.16 91
17857.42 62
17858.69 86
17859.95 78
17861.21 88
17862.47 76
17863.74 97
17865.00 71
17866.26 95
17867.53 76
17868.79 78
17870.05 98
17871.32 74
17872.58 87
17873.84 84
17875.11 77
17876.37 73
17877.63 73
17878.90 87
17880.16 77
17881.43 100
17882.69 79
17883.95 64
17885.22 78
17886.48 60
17887.74 90
17889.01 94
17890.27 83
17891.54 80
17892.80 65
17894.07 71
17895.33 90
17896.59 77
17897.86 75
17899.12 93
17900.39 93
17901.65 99
17902.92 74
17904.18 80
17905.44 101
17906.71 84
17907.97 78
17909.24 107
17910.50 97
17911.77 77
17913.03 76
17914.30 63
17915.56 80
17916.83 93
17918.09 87
17919.36 96
17920.62 82
17921.89 95
17923.15 104
17924.42 82
17925.68 79
17926.95 72
17928.21 143
17929.48 99
17930.75 71
17932.01 77
17933.28 117
17934.54 96
17935.81 98
17937.07 107
17938.34 112
17939.61 90
17940.87 80
17942.14 86
17943.40 71
17944.67 97
17945.93 91
17947.20 113
17948.47 78
17949.73 74
17951.00 87
17952.27 80
17953.53 80
17954.80 103
17956.06 92
17957.33 87
17958.60 87
17959.86 68
17961.13 83
17962.40 95
17963.66 90
17964.93 89
17966.20 71
17967.46 74
17968.73 98
17970.00 95
17971.26 117
17972.53 88
17973.80 92
17975.07 126
17976.33 115
17977.60 91
17978.87 96
17980.13 90
17981.40 81
17982.67 76
17983.94 79
17985.20 83
17986.47 101
17987.74 63
17989.01 70
17990.27 101
17991.54 79
17992.81 99
17994.08 96
17995.34 93
17996.61 89
17997.88 88
17999.15 93
18000.42 100
18001.68 98
18002.95 85
18004.22 75
18005.49 92
18006.76 77
18008.02 87
18009.29 82
18010.56 86
18011.83 96
18013.10 71
18014.37 82
18015.63 77
18016.90 72
18018.17 76
18019.44 68
18020.71 89
18021.98 69
18023.25 78
18024.51 84
18025.78 98
18027.05 94
18028.32 82
18029.59 80
18030.86 69
18032.13 72
18033.40 86
18034.67 86
18035.94 79
18037.20 93
18038.47 79
18039.74 98
18041.01 100
18042.28 90
18043.55 82
18044.82 88
18046.09 79
18047.36 82
18048.63 64
18049.90 79
18051.17 103
18052.44 96
18053.71 74
18054.98 103
18056.25 123
18057.52 104
18058.79 99
18060.06 76
18061.33 68
18062.60 74
18063.87 84
18065.14 75
18066.41 87
18067.68 90
18068.95 81
18070.22 85
18071.49 82
18072.76 85
18074.03 94
18075.30 88
18076.57 82
18077.84 70
18079.11 85
18080.39 82
18081.66 94
18082.93 79
18084.20 67
18085.47 71
18086.74 85
18088.01 101
18089.28 86
18090.55 83
18091.82 88
18093.10 102
18094.37 94
18095.64 101
18096.91 75
18098.18 90
18099.45 103
18100.72 73
18102.00 71
18103.27 84
18104.54 88
18105.81 93
18107.08 97
18108.35 71
18109.63 96
18110.90 83
18112.17 111
18113.44 103
18114.71 67
18115.98 110
18117.26 121
18118.53 81
18119.80 68
18121.07 74
18122.35 80
18123.62 94
18124.89 81
18126.16 74
18127.43 69
18128.71 89
18129.98 91
18131.25 58
18132.52 49
18133.80 64
18135.07 86
18136.34 73
18137.62 54
18138.89 93
18140.16 76
18141.43 89
18142.71 78
18143.98 78
18145.25 89
18146.53 86
18147.80 72
18149.07 64
18150.35 66
18151.62 77
18152.89 95
18154.17 89
18155.44 78
18156.71 65
18157.99 75
18159.26 62
18160.53 72
18161.81 86
18163.08 95
18164.35 81
18165.63 75
18166.90 59
18168.18 76
18169.45 77
18170.72 86
18172.00 97
18173.27 91
18174.55 105
18175.82 94
18177.09 71
18178.37 85
18179.64 69
18180.92 102
18182.19 105
18183.47 88
18184.74 84
18186.01 77
18187.29 103
18188.56 83
18189.84 104
18191.11 104
18192.39 83
18193.66 95
18194.94 89
18196.21 79
18197.49 98
18198.76 80
18200.04 119
18201.31 121
18202.59 100
18203.86 113
18205.14 85
18206.41 75
18207.69 73
18208.96 78
18210.24 74
18211.51 84
18212.79 89
18214.06 79
18215.34 93
18216.62 90
18217.89 85
18219.17 77
18220.44 108
18221.72 98
18222.99 66
18224.27 81
18225.55 88
18226.82 74
18228.10 74
18229.37 89
18230.65 81
18231.93 83
18233.20 83
18234.48 69
18235.75 61
18237.03 78
18238.31 84
18239.58 100
18240.86 83
18242.14 76
18243.41 74
18244.69 78
18245.97 71
18247.24 87
18248.52 84
18249.80 69
18251.07 84
18252.35 82
18253.63 78
18254.90 78
18256.18 102
18257.46 100
18258.73 94
18260.01 80
18261.29 83
18262.57 97
18263.84 84
18265.12 95
18266.40 98
18267.67 76
18268.95 80
18270.23 103
18271.51 72
18272.78 88
18274.06 89
18275.34 90
18276.62 98
18277.89 105
18279.17 89
18280.45 78
18281.73 73
18283.01 86
18284.28 98
18285.56 90
18286.84 80
18288.12 88
18289.40 79
18290.67 92
18291.95 64
18293.23 81
18294.51 73
18295.79 63
18297.07 86
18298.34 90
18299.62 87
18300.90 66
18302.18 81
18303.46 76
18304.74 73
18306.02 61
18307.29 86
18308.57 90
18309.85 91
18311.13 95
18312.41 86
18313.69 92
18314.97 73
18316.25 93
18317.53 97
18318.80 81
18320.08 92
18321.36 81
18322.64 88
18323.92 110
18325.20 102
18326.48 87
18327.76 71
18329.04 74
18330.32 74
18331.60 80
18332.88 86
18334.16 73
18335.44 80
18336.72 98
18338.00 69
18339.28 73
18340.56 57
18341.84 75
18343.12 83
18344.40 86
18345.68 80
18346.96 79
18348.24 93
18349.52 77
18350.80 57
18352.08 81
18353.36 82
18354.64 105
18355.92 108
18357.20 85
18358.48 75
18359.76 76
18361.04 100
18362.32 73
18363.60 81
18364.88 82
18366.16 77
18367.45 99
18368.73 112
18370.01 65
18371.29 53
18372.57 69
18373.85 91
18375.13 68
18376.41 86
18377.69 87
18378.98 79
18380.26 100
18381.54 92
18382.82 70
18384.10 69
18385.38 99
18386.66 110
18387.95 101
18389.23 98
18390.51 82
18391.79 100
18393.07 91
18394.35 93
18395.64 103
18396.92 94
18398.20 103
18399.48 87
18400.76 66
18402.05 81
18403.33 90
18404.61 79
18405.89 96
18407.17 83
18408.46 90
18409.74 106
18411.02 86
18412.30 98
18413.59 85
18414.87 86
18416.15 87
18417.43 107
18418.72 76
18420.00 106
18421.28 86
18422.56 100
18423.85 76
18425.13 88
18426.41 77
18427.70 59
18428.98 83
18430.26 98
18431.54 95
18432.83 111
18434.11 98
18435.39 84
18436.68 77
18437.96 77
18439.24 109
18440.53 86
18441.81 81
18443.09 94
18444.38 73
18445.66 60
18446.95 80
18448.23 88
18449.51 107
18450.80 119
18452.08 110
18453.36 102
18454.65 80
18455.93 70
18457.22 88
18458.50 70
18459.78 87
18461.07 81
18462.35 90
18463.64 87
18464.92 71
18466.21 67
18467.49 69
18468.77 94
18470.06 77
18471.34 92
18472.63 90
18473.91 78
18475.20 71
18476.48 79
18477.77 84
18479.05 90
18480.34 108
18481.62 117
18482.91 94
18484.19 86
18485.47 87
18486.76 95
18488.04 85
18489.33 68
18490.62 83
18491.90 96
18493.19 71
18494.47 67
18495.76 71
18497.04 94
18498.33 74
18499.61 84
18500.90 86
18502.18 78
18503.47 72
18504.75 83
18506.04 94
18507.33 96
18508.61 83
18509.90 75
18511.18 92
18512.47 87
18513.76 77
18515.04 69
18516.33 81
18517.61 78
18518.90 70
18520.19 82
18521.47 94
18522.76 102
18524.04 70
18525.33 70
18526.62 107
18527.90 77
18529.19 85
18530.48 97
18531.76 89
18533.05 74
18534.34 73
18535.62 71
18536.91 77
18538.20 67
18539.48 91
18540.77 84
18542.06 77
18543.34 87
18544.63 84
18545.92 85
18547.21 77
18548.49 93
18549.78 119
18551.07 105
18552.36 103
18553.64 106
18554.93 89
18556.22 102
18557.50 94
18558.79 119
18560.08 97
18561.37 84
18562.66 61
18563.94 73
18565.23 95
18566.52 86
18567.81 100
18569.09 87
18570.38 71
18571.67 68
18572.96 75
18574.25 68
18575.53 76
18576.82 76
18578.11 99
18579.40 99
18580.69 80
18581.98 79
18583.26 78
18584.55 74
18585.84 77
18587.13 91
18588.42 58
18589.71 88
18590.99 83
18592.28 76
18593.57 91
18594.86 96
18596.15 112
18597.44 87
18598.73 74
18600.02 90
18601.31 78
18602.59 84
18603.88 91
18605.17 102
18606.46 102
18607.75 117
18609.04 91
18610.33 115
18611.62 113
18612.91 85
18614.20 96
18615.49 94
18616.78 97
18618.07 105
18619.36 110
18620.65 82
18621.94 90
18623.23 110
18624.52 108
18625.81 105
18627.10 117
18628.39 110
18629.68 98
18630.97 101
18632.26 96
18633.55 89
18634.84 109
18636.13 92
18637.42 105
18638.71 105
18640.00 84
18641.29 87
18642.58 105
18643.87 76
18645.16 109
18646.45 89
18647.74 74
18649.03 87
18650.32 86
18651.61 101
18652.90 68
18654.19 79
18655.48 99
18656.78 102
18658.07 95
18659.36 80
18660.65 89
18661.94 79
18663.23 104
18664.52 101
18665.81 90
18667.10 68
18668.40 76
18669.69 87
18670.98 86
18672.27 96
18673.56 103
18674.85 86
18676.14 85
18677.44 102
18678.73 100
18680.02 103
18681.31 99
18682.60 75
18683.90 68
18685.19 82
18686.48 85
18687.77 71
18689.06 78
18690.36 67
18691.65 85
18692.94 83
18694.23 85
18695.52 102
18696.82 93
18698.11 82
18699.40 87
18700.69 89
18701.99 102
18703.28 78
18704.57 70
18705.86 89
18707.16 65
18708.45 74
18709.74 68
18711.04 106
18712.33 84
18713.62 92
18714.91 88
18716.21 92
18717.50 95
18718.79 82
18720.09 117
18721.38 89
18722.67 76
18723.97 74
18725.26 103
18726.55 81
18727.85 75
18729.14 85
18730.43 73
18731.73 90
18733.02 77
18734.31 93
18735.61 122
18736.90 60
18738.19 91
18739.49 96
18740.78 95
18742.08 72
18743.37 110
18744.66 92
18745.96 86
18747.25 85
18748.55 79
18749.84 93
18751.13 67
18752.43 58
18753.72 84
18755.02 92
18756.31 68
18757.61 96
18758.90 83
18760.20 83
18761.49 102
18762.78 99
18764.08 82
18765.37 72
18766.67 71
18767.96 84
18769.26 103
18770.55 100
18771.85 75
18773.14 76
18774.44 76
18775.73 86
18777.03 77
18778.32 80
18779.62 89
18780.91 94
18782.21 81
18783.50 71
18784.80 79
18786.10 73
18787.39 78
18788.69 79
18789.98 71
18791.28 75
18792.57 87
18793.87 101
18795.16 91
18796.46 80
18797.76 92
18799.05 75
18800.35 93
18801.64 82
18802.94 80
18804.24 94
18805.53 65
18806.83 62
18808.12 97
18809.42 87
18810.72 76
18812.01 92
18813.31 68
18814.61 77
18815.90 77
18817.20 95
18818.50 80
18819.79 90
18821.09 97
18822.39 79
18823.68 86
18824.98 76
18826.28 88
18827.57 83
18828.87 70
18830.17 74
18831.46 78
18832.76 81
18834.06 69
18835.35 80
18836.65 77
18837.95 72
18839.25 68
18840.54 93
18841.84 94
18843.14 98
18844.44 106
18845.73 70
18847.03 76
18848.33 86
18849.63 85
18850.92 75
18852.22 76
18853.52 85
18854.82 96
18856.11 89
18857.41 82
18858.71 82
18860.01 67
18861.31 88
18862.60 83
18863.90 105
18865.20 70
18866.50 73
18867.80 79
18869.10 83
18870.39 80
18871.69 73
18872.99 72
18874.29 66
18875.59 60
18876.89 64
18878.18 72
18879.48 79
18880.78 72
18882.08 68
18883.38 64
18884.68 75
18885.98 89
18887.28 82
18888.57 65
18889.87 68
18891.17 80
18892.47 62
18893.77 97
18895.07 89
18896.37 103
18897.67 80
18898.97 72
18900.27 70
18901.57 68
18902.87 81
18904.17 76
18905.47 50
18906.76 77
18908.06 72
18909.36 64
18910.66 51
18911.96 63
18913.26 79
18914.56 90
18915.86 84
18917.16 72
18918.46 61
18919.76 70
18921.06 88
18922.36 72
18923.66 70
18924.96 78
18926.26 72
18927.56 103
18928.86 82
18930.17 69
18931.47 84
18932.77 79
18934.07 68
18935.37 67
18936.67 74
18937.97 98
18939.27 97
18940.57 80
18941.87 84
18943.17 88
18944.47 68
18945.77 63
18947.07 79
18948.38 96
18949.68 97
18950.98 74
18952.28 65
18953.58 83
18954.88 94
18956.18 67
18957.48 72
18958.79 83
18960.09 86
18961.39 83
18962.69 107
18963.99 81
18965.29 71
18966.59 70
18967.90 93
18969.20 102
18970.50 109
18971.80 77
18973.10 81
18974.41 74
18975.71 77
18977.01 89
18978.31 77
18979.61 87
18980.92 66
18982.22 79
18983.52 87
18984.82 73
18986.12 68
18987.43 72
18988.73 87
18990.03 64
18991.33 73
18992.64 85
18993.94 86
18995.24 79
18996.54 87
18997.85 106
18999.15 81
19000.45 71
19001.76 87
19003.06 71
19004.36 68
19005.66 99
19006.97 104
19008.27 97
19009.57 72
19010.88 67
19012.18 73
19013.48 89
19014.79 81
19016.09 68
19017.39 89
19018.70 110
19020.00 92
19021.30 82
19022.61 100
19023.91 96
19025.22 98
19026.52 91
19027.82 68
19029.13 69
19030.43 64
19031.73 81
19033.04 94
19034.34 81
19035.65 63
19036.95 80
19038.25 87
19039.56 68
19040.86 76
19042.17 79
19043.47 95
19044.78 72
19046.08 67
19047.38 62
19048.69 101
19049.99 95
19051.30 86
19052.60 72
19053.91 63
19055.21 104
19056.52 101
19057.82 77
19059.13 52
19060.43 95
19061.74 91
19063.04 75
19064.35 75
19065.65 67
19066.96 90
19068.26 99
19069.57 78
19070.87 85
19072.18 75
19073.48 84
19074.79 109
19076.09 89
19077.40 65
19078.70 81
19080.01 99
19081.32 92
19082.62 87
19083.93 84
19085.23 88
19086.54 71
19087.84 79
19089.15 81
19090.46 84
19091.76 108
19093.07 70
19094.37 88
19095.68 92
19096.99 74
19098.29 80
19099.60 84
19100.90 72
19102.21 86
19103.52 86
19104.82 88
19106.13 83
19107.44 77
19108.74 69
19110.05 72
19111.36 78
19112.66 81
19113.97 77
19115.28 82
19116.58 80
19117.89 76
19119.20 84
19120.50 81
19121.81 78
19123.12 73
19124.43 76
19125.73 88
19127.04 85
19128.35 76
19129.65 71
19130.96 57
19132.27 66
19133.58 59
19134.88 96
19136.19 81
19137.50 77
19138.81 84
19140.11 87
19141.42 77
19142.73 78
19144.04 81
19145.34 94
19146.65 87
19147.96 87
19149.27 75
19150.58 66
19151.88 54
19153.19 54
19154.50 74
19155.81 78
19157.12 97
19158.42 79
19159.73 62
19161.04 53
19162.35 71
19163.66 75
19164.97 52
19166.28 83
19167.58 97
19168.89 67
19170.20 71
19171.51 64
19172.82 86
19174.13 60
19175.44 67
19176.75 82
19178.05 65
19179.36 82
19180.67 94
19181.98 88
19183.29 85
19184.60 83
19185.91 77
19187.22 73
19188.53 80
19189.84 72
19191.15 53
19192.46 63
19193.76 67
19195.07 93
19196.38 72
19197.69 63
19199.00 72
19200.31 72
19201.62 85
19202.93 70
19204.24 77
19205.55 67
19206.86 70
19208.17 77
19209.48 67
19210.79 78
19212.10 75
19213.41 69
19214.72 66
19216.03 73
19217.34 91
19218.65 83
19219.96 62
19221.27 76
19222.58 70
19223.89 83
19225.20 68
19226.52 67
19227.83 72
19229.14 62
19230.45 70
19231.76 63
19233.07 76
19234.38 78
19235.69 75
19237.00 80
19238.31 74
19239.62 87
19240.93 64
19242.25 60
19243.56 82
19244.87 76
19246.18 73
19247.49 83
19248.80 69
19250.11 75
19251.42 98
19252.74 76
19254.05 73
19255.36 82
19256.67 75
19257.98 82
19259.29 56
19260.61 85
19261.92 84
19263.23 73
19264.54 62
19265.85 63
19267.17 65
19268.48 61
19269.79 73
19271.10 83
19272.41 87
19273.73 83
19275.04 63
19276.35 69
19277.66 76
19278.98 77
19280.29 77
19281.60 76
19282.91 83
19284.23 63
19285.54 77
19286.85 90
19288.16 89
19289.48 77
19290.79 90
19292.10 89
19293.41 84
19294.73 93
19296.04 95
19297.35 76
19298.67 108
19299.98 88
19301.29 97
19302.61 77
19303.92 85
19305.23 80
19306.55 102
19307.86 80
19309.17 65
19310.49 70
19311.80 74
19313.11 62
19314.43 64
19315.74 80
19317.05 52
19318.37 79
19319.68 78
19320.99 81
19322.31 61
19323.62 84
19324.94 67
19326.25 80
19327.56 90
19328.88 71
19330.19 69
19331.51 85
19332.82 81
19334.14 75
19335.45 73
19336.76 73
19338.08 85
19339.39 89
19340.71 81
19342.02 83
19343.34 83
19344.65 73
19345.97 63
19347.28 88
19348.59 69
19349.91 75
19351.22 80
19352.54 90
19353.85 74
19355.17 76
19356.48 79
19357.80 79
19359.11 80
19360.43 94
19361.74 71
19363.06 73
19364.38 65
19365.69 62
19367.01 79
19368.32 67
19369.64 70
19370.95 74
19372.27 65
19373.58 67
19374.90 82
19376.21 69
19377.53 80
19378.85 62
19380.16 83
19381.48 83
19382.79 66
19384.11 79
19385.43 84
19386.74 68
19388.06 77
19389.37 85
19390.69 69
19392.01 87
19393.32 102
19394.64 101
19395.96 100
19397.27 80
19398.59 85
19399.91 95
19401.22 79
19402.54 89
19403.85 76
19405.17 76
19406.49 58
19407.80 60
19409.12 70
19410.44 72
19411.76 80
19413.07 75
19414.39 74
19415.71 69
19417.02 88
19418.34 79
19419.66 99
19420.98 68
19422.29 79
19423.61 77
19424.93 79
19426.24 76
19427.56 89
19428.88 61
19430.20 77
19431.51 85
19432.83 72
19434.15 63
19435.47 56
19436.79 86
19438.10 66
19439.42 66
19440.74 68
19442.06 69
19443.37 87
19444.69 76
19446.01 74
19447.33 80
19448.65 80
19449.97 87
19451.28 85
19452.60 64
19453.92 72
19455.24 78
19456.56 82
19457.88 69
19459.19 88
19460.51 81
19461.83 80
19463.15 78
19464.47 75
19465.79 69
19467.11 73
19468.42 86
19469.74 87
19471.06 85
19472.38 87
19473.70 91
19475.02 95
19476.34 70
19477.66 68
19478.98 74
19480.30 82
19481.62 90
19482.93 68
19484.25 83
19485.57 76
19486.89 73
19488.21 76
19489.53 74
19490.85 76
19492.17 70
19493.49 82
19494.81 73
19496.13 88
19497.45 95
19498.77 103
19500.09 91
19501.41 85
19502.73 76
19504.05 79
19505.37 76
19506.69 82
19508.01 79
19509.33 69
19510.65 79
19511.97 80
19513.29 70
19514.61 74
19515.93 82
19517.25 80
19518.57 97
19519.89 71
19521.21 74
19522.54 85
19523.86 89
19525.18 78
19526.50 108
19527.82 69
19529.14 93
19530.46 71
19531.78 86
19533.10 102
19534.42 84
19535.74 76
19537.07 62
19538.39 70
19539.71 61
19541.03 66
19542.35 76
19543.67 65
19544.99 60
19546.31 103
19547.64 73
19548.96 70
19550.28 95
19551.60 91
19552.92 81
19554.24 73
19555.57 67
19556.89 82
19558.21 65
19559.53 79
19560.85 69
19562.18 78
19563.50 99
19564.82 65
19566.14 73
19567.46 63
19568.79 51
19570.11 84
19571.43 98
19572.75 69
19574.08 89
19575.40 106
19576.72 83
19578.04 76
19579.37 87
19580.69 115
19582.01 70
19583.33 85
19584.66 76
19585.98 73
19587.30 75
19588.63 91
19589.95 106
19591.27 75
19592.59 64
19593.92 82
19595.24 90
19596.56 86
19597.89 87
19599.21 80
19600.53 76
19601.86 79
19603.18 69
19604.50 57
19605.83 60
19607.15 79
19608.47 81
19609.80 87
19611.12 79
19612.45 96
19613.77 96
19615.09 95
19616.42 66
19617.74 70
19619.06 68
19620.39 78
19621.71 85
19623.04 89
19624.36 92
19625.69 78
19627.01 75
19628.33 62
19629.66 95
19630.98 84
19632.31 60
19633.63 62
19634.96 73
19636.28 91
19637.60 96
19638.93 85
19640.25 91
19641.58 83
19642.90 90
19644.23 62
19645.55 73
19646.88 83
19648.20 71
19649.53 83
19650.85 63
19652.18 66
19653.50 69
19654.83 75
19656.15 68
19657.48 64
19658.80 75
19660.13 71
19661.45 70
19662.78 85
19664.11 82
19665.43 94
19666.76 78
19668.08 82
19669.41 75
19670.73 83
19672.06 84
19673.39 64
19674.71 86
19676.04 97
19677.36 71
19678.69 78
19680.01 78
19681.34 99
19682.67 80
19683.99 76
19685.32 78
19686.65 67
19687.97 76
19689.30 69
19690.62 92
19691.95 84
19693.28 83
19694.60 81
19695.93 77
19697.26 71
19698.58 51
19699.91 76
19701.24 71
19702.56 74
19703.89 75
19705.22 78
19706.54 58
19707.87 83
19709.20 65
19710.53 68
19711.85 77
19713.18 90
19714.51 115
19715.83 91
19717.16 82
19718.49 72
19719.82 76
19721.14 74
19722.47 72
19723.80 83
19725.13 76
19726.45 86
19727.78 76
19729.11 78
19730.44 88
19731.76 72
19733.09 86
19734.42 66
19735.75 60
19737.08 76
19738.40 70
19739.73 66
19741.06 65
19742.39 79
19743.72 88
19745.04 92
19746.37 89
19747.70 75
19749.03 67
19750.36 63
19751.69 79
19753.01 65
19754.34 82
19755.67 76
19757.00 69
19758.33 82
19759.66 66
19760.99 71
19762.31 79
19763.64 87
19764.97 89
19766.30 88
19767.63 77
19768.96 81
19770.29 86
19771.62 81
19772.95 60
19774.28 67
19775.60 78
19776.93 88
19778.26 58
19779.59 75
19780.92 66
19782.25 84
19783.58 76
19784.91 78
19786.24 73
19787.57 84
19788.90 73
19790.23 73
19791.56 49
19792.89 80
19794.22 81
19795.55 84
19796.88 78
19798.21 58
19799.54 74
19800.87 88
19802.20 64
19803.53 79
19804.86 80
19806.19 86
19807.52 85
19808.85 84
19810.18 65
19811.51 74
19812.84 68
19814.17 64
19815.50 97
19816.83 94
19818.16 95
19819.49 80
19820.83 55
19822.16 68
19823.49 55
19824.82 68
19826.15 62
19827.48 53
19828.81 86
19830.14 75
19831.47 72
19832.80 71
19834.14 74
19835.47 91
19836.80 57
19838.13 58
19839.46 58
19840.79 64
19842.12 49
19843.46 57
19844.79 74
19846.12 74
19847.45 79
19848.78 75
19850.11 81
19851.45 77
19852.78 70
19854.11 67
19855.44 72
19856.77 79
19858.11 79
19859.44 69
19860.77 60
19862.10 88
19863.43 63
19864.77 83
19866.10 82
19867.43 68
19868.76 78
19870.10 66
19871.43 71
19872.76 68
19874.09 60
19875.43 77
19876.76 55
19878.09 70
19879.42 71
19880.76 72
19882.09 67
19883.42 80
19884.75 79
19886.09 54
19887.42 68
19888.75 67
19890.09 79
19891.42 74
19892.75 60
19894.09 72
19895.42 104
19896.75 67
19898.09 61
19899.42 61
19900.75 92
19902.09 98
19903.42 88
19904.75 72
19906.09 75
19907.42 60
19908.75 73
19910.09 61
19911.42 89
19912.76 86
19914.09 101
19915.42 87
19916.76 71
19918.09 60
19919.43 65
19920.76 91
19922.09 72
19923.43 58
19924.76 73
19926.10 71
19927.43 71
19928.77 69
19930.10 79
19931.43 70
19932.77 84
19934.10 70
19935.44 75
19936.77 72
19938.11 74
19939.44 82
19940.78 87
19942.11 80
19943.45 62
19944.78 92
19946.12 90
19947.45 90
19948.79 84
19950.12 75
19951.46 66
19952.79 74
19954.13 86
19955.46 84
19956.80 70
19958.13 87
19959.47 77
19960.80 89
19962.14 90
19963.48 82
19964.81 74
19966.15 67
19967.48 73
19968.82 72
19970.15 83
19971.49 78
19972.83 105
19974.16 80
19975.50 82
19976.83 65
19978.17 85
19979.51 50
19980.84 64
19982.18 63
19983.51 79
19984.85 75
19986.19 69
19987.52 64
19988.86 76
19990.20 95
19991.53 105
19992.87 73
19994.21 73
19995.54 74
19996.88 90
19998.22 96
19999.55 69
20000.89 68
20002.23 93
20003.56 89
20004.90 82
20006.24 81
20007.57 73
20008.91 77
20010.25 57
20011.59 91
20012.92 74
20014.26 63
20015.60 92
20016.94 84
20018.27 63
20019.61 88
20020.95 74
20022.28 77
20023.62 70
20024.96 77
20026.30 84
20027.64 99
20028.97 94
20030.31 87
20031.65 84
20032.99 74
20034.32 79
20035.66 70
20037.00 60
20038.34 78
20039.68 68
20041.02 74
20042.35 82
20043.69 66
20045.03 81
20046.37 85
20047.71 78
20049.05 80
20050.38 63
20051.72 57
20053.06 75
20054.40 85
20055.74 92
20057.08 78
20058.42 80
20059.75 63
20061.09 70
20062.43 75
20063.77 102
20065.11 101
20066.45 91
20067.79 75
20069.13 63
20070.47 73
20071.81 94
20073.14 63
20074.48 90
20075.82 91
20077.16 83
20078.50 98
20079.84 75
20081.18 73
20082.52 62
20083.86 62
20085.20 95
20086.54 81
20087.88 97
20089.22 91
20090.56 88
20091.90 92
20093.24 96
20094.58 91
20095.92 90
20097.26 88
20098.60 83
20099.94 98
20101.28 89
20102.62 62
20103.96 70
20105.30 79
20106.64 88
20107.98 86
20109.32 86
20110.66 72
20112.00 82
20113.34 97
20114.68 59
20116.02 88
20117.36 82
20118.71 77
20120.05 76
20121.39 79
20122.73 70
20124.07 70
20125.41 74
20126.75 63
20128.09 59
20129.43 77
20130.77 74
20132.12 79
20133.46 101
20134.80 79
20136.14 90
20137.48 91
20138.82 86
20140.16 86
20141.51 63
20142.85 90
20144.19 84
20145.53 68
