# Supplementary material for: MALDI-TOF MS typing enables the classification of brewing yeasts of the genus Saccharomyces to major beer styles
Source: PLoS One. 2017 Aug 9;12(8):e0181694. doi: 10.1371/journal.pone.0181694 (PMC5549903; doi:10.1371/journal.pone.0181694)
Supplement: S1 File — The directory includes 90 raw files and was zipped to “.zip”; the folder has three strains with 30 spectra per strain; S1 Text explains the raw files with an example and Table 1 represents the yeast strains used within the experiment. (ZIP) [file pone.0181694.s004.zip › 1-3/30250-68-OG-WB-WB-YPG-18h-E-E_2015-07-08_3_0_A3_1.dat]

2000.66 2835
2001.08 2723
2001.50 2642
2001.92 2670
2002.34 2608
2002.77 2524
2003.19 2478
2003.61 2855
2004.03 2744
2004.45 2433
2004.88 2546
2005.30 2633
2005.72 2523
2006.14 2559
2006.56 2799
2006.99 2890
2007.41 2762
2007.83 2813
2008.25 2720
2008.67 2861
2009.10 2996
2009.52 2962
2009.94 2850
2010.36 2903
2010.79 2877
2011.21 2730
2011.63 2816
2012.06 2609
2012.48 2563
2012.90 2450
2013.32 2449
2013.75 2644
2014.17 2501
2014.59 2371
2015.02 2628
2015.44 2614
2015.86 2395
2016.28 2596
2016.71 2769
2017.13 2642
2017.55 2795
2017.98 2756
2018.40 2669
2018.82 2744
2019.25 3114
2019.67 2878
2020.09 2859
2020.52 2782
2020.94 2938
2021.37 2765
2021.79 2984
2022.21 2769
2022.64 2823
2023.06 2984
2023.48 2880
2023.91 2806
2024.33 2868
2024.76 2705
2025.18 2607
2025.60 2756
2026.03 2632
2026.45 2565
2026.88 2379
2027.30 2499
2027.73 2557
2028.15 2322
2028.57 2379
2029.00 2533
2029.42 2456
2029.85 2546
2030.27 2521
2030.70 2437
2031.12 2373
2031.55 2611
2031.97 2716
2032.40 2578
2032.82 2539
2033.25 2477
2033.67 2567
2034.10 2527
2034.52 2737
2034.95 2478
2035.37 2621
2035.80 2460
2036.22 2609
2036.65 2551
2037.07 2626
2037.50 2581
2037.92 2728
2038.35 2786
2038.77 2711
2039.20 2679
2039.63 2804
2040.05 2559
2040.48 2746
2040.90 2864
2041.33 2649
2041.75 2729
2042.18 2654
2042.61 2795
2043.03 2655
2043.46 2492
2043.88 2462
2044.31 2475
2044.74 2630
2045.16 2540
2045.59 2505
2046.01 2670
2046.44 2588
2046.87 2518
2047.29 2562
2047.72 2717
2048.15 2671
2048.57 2714
2049.00 2658
2049.43 2523
2049.85 2537
2050.28 2558
2050.71 2629
2051.13 2648
2051.56 2463
2051.99 2601
2052.41 2489
2052.84 2637
2053.27 2622
2053.69 2448
2054.12 2587
2054.55 2768
2054.98 2536
2055.40 2626
2055.83 2560
2056.26 2538
2056.68 2395
2057.11 2725
2057.54 2631
2057.97 2614
2058.39 2606
2058.82 2637
2059.25 2697
2059.68 2860
2060.11 2925
2060.53 2956
2060.96 3001
2061.39 2896
2061.82 2809
2062.24 2851
2062.67 2947
2063.10 2967
2063.53 2819
2063.96 2811
2064.39 2957
2064.81 2878
2065.24 2925
2065.67 3335
2066.10 3043
2066.53 3142
2066.95 3137
2067.38 3034
2067.81 2954
2068.24 2826
2068.67 2883
2069.10 2803
2069.53 2739
2069.96 2713
2070.38 2631
2070.81 2795
2071.24 2816
2071.67 2763
2072.10 2809
2072.53 2679
2072.96 2619
2073.39 2717
2073.82 2768
2074.24 2729
2074.67 2717
2075.10 2704
2075.53 2668
2075.96 2737
2076.39 2718
2076.82 2792
2077.25 2772
2077.68 2667
2078.11 2678
2078.54 2718
2078.97 3046
2079.40 2906
2079.83 2927
2080.26 2731
2080.69 2921
2081.12 2716
2081.55 2640
2081.98 2777
2082.41 2904
2082.84 2540
2083.27 2747
2083.70 2820
2084.13 2747
2084.56 2580
2084.99 2747
2085.42 2749
2085.85 2664
2086.28 2891
2086.71 2891
2087.14 2590
2087.57 2889
2088.00 2924
2088.43 2663
2088.86 2580
2089.29 2615
2089.73 2488
2090.16 2494
2090.59 2574
2091.02 2622
2091.45 2612
2091.88 2546
2092.31 2754
2092.74 2793
2093.17 2557
2093.60 2659
2094.04 2832
2094.47 2819
2094.90 2473
2095.33 2644
2095.76 2506
2096.19 2513
2096.62 2629
2097.06 2654
2097.49 2641
2097.92 2654
2098.35 2486
2098.78 2734
2099.21 2686
2099.65 2775
2100.08 2606
2100.51 2449
2100.94 2434
2101.37 2716
2101.81 2589
2102.24 2507
2102.67 2675
2103.10 2485
2103.53 2194
2103.97 2456
2104.40 2602
2104.83 2590
2105.26 2458
2105.70 2458
2106.13 2604
2106.56 2802
2106.99 2822
2107.43 2673
2107.86 2706
2108.29 2851
2108.72 2706
2109.16 2355
2109.59 2589
2110.02 2501
2110.46 2267
2110.89 2490
2111.32 2719
2111.75 2526
2112.19 2561
2112.62 2509
2113.05 2373
2113.49 2636
2113.92 2654
2114.35 2548
2114.79 2522
2115.22 2616
2115.65 2488
2116.09 2527
2116.52 2366
2116.95 2354
2117.39 2373
2117.82 2491
2118.26 2507
2118.69 2450
2119.12 2551
2119.56 2472
2119.99 2448
2120.42 2571
2120.86 2652
2121.29 2684
2121.73 2584
2122.16 2714
2122.59 2811
2123.03 2598
2123.46 2746
2123.90 2677
2124.33 2629
2124.77 2519
2125.20 2509
2125.64 2607
2126.07 2526
2126.50 2566
2126.94 2796
2127.37 2471
2127.81 2541
2128.24 2605
2128.68 2769
2129.11 2942
2129.55 2818
2129.98 2897
2130.42 2931
2130.85 3050
2131.29 2958
2131.72 3251
2132.16 3175
2132.59 2956
2133.03 2807
2133.46 2963
2133.90 2815
2134.33 3013
2134.77 2975
2135.20 2986
2135.64 2733
2136.08 2716
2136.51 2766
2136.95 2778
2137.38 2865
2137.82 2901
2138.25 2673
2138.69 2733
2139.13 2636
2139.56 2518
2140.00 2547
2140.43 2491
2140.87 2511
2141.31 2666
2141.74 2613
2142.18 2631
2142.61 2740
2143.05 2529
2143.49 2473
2143.92 2398
2144.36 2376
2144.80 2386
2145.23 2277
2145.67 2415
2146.11 2550
2146.54 2474
2146.98 2486
2147.42 2837
2147.85 2881
2148.29 2981
2148.73 2808
2149.16 3103
2149.60 3376
2150.04 3352
2150.47 3442
2150.91 3428
2151.35 3372
2151.79 3436
2152.22 3450
2152.66 3349
2153.10 3231
2153.53 3064
2153.97 3042
2154.41 2833
2154.85 2811
2155.28 3064
2155.72 2843
2156.16 2675
2156.60 2824
2157.03 2753
2157.47 2849
2157.91 2908
2158.35 2785
2158.79 2892
2159.22 2776
2159.66 2775
2160.10 2798
2160.54 2811
2160.98 2747
2161.41 2705
2161.85 2692
2162.29 2619
2162.73 2751
2163.17 2766
2163.60 2860
2164.04 2609
2164.48 2715
2164.92 2753
2165.36 2595
2165.80 2513
2166.24 2513
2166.67 2674
2167.11 2756
2167.55 2668
2167.99 2635
2168.43 2655
2168.87 2900
2169.31 2873
2169.75 2941
2170.19 3027
2170.62 2963
2171.06 3119
2171.50 3047
2171.94 2917
2172.38 2987
2172.82 3066
2173.26 3061
2173.70 3420
2174.14 3562
2174.58 3464
2175.02 3547
2175.46 3547
2175.90 3678
2176.34 3629
2176.78 3642
2177.22 3462
2177.66 3588
2178.10 3432
2178.54 3628
2178.97 3325
2179.41 3168
2179.85 3097
2180.29 3008
2180.74 2797
2181.18 2699
2181.62 2929
2182.06 2949
2182.50 2879
2182.94 2862
2183.38 2578
2183.82 2574
2184.26 2632
2184.70 2525
2185.14 2597
2185.58 2623
2186.02 2843
2186.46 2741
2186.90 2675
2187.34 3060
2187.78 3044
2188.22 3097
2188.66 3036
2189.11 3111
2189.55 3134
2189.99 3184
2190.43 3273
2190.87 3325
2191.31 3221
2191.75 3132
2192.19 2925
2192.63 2750
2193.08 3071
2193.52 3219
2193.96 3075
2194.40 3306
2194.84 3338
2195.28 3388
2195.72 3414
2196.17 3629
2196.61 3718
2197.05 3358
2197.49 3289
2197.93 3347
2198.37 3320
2198.82 3234
2199.26 3342
2199.70 3116
2200.14 3126
2200.58 3143
2201.03 2996
2201.47 2975
2201.91 2946
2202.35 2829
2202.80 2725
2203.24 2931
2203.68 2895
2204.12 3224
2204.57 3124
2205.01 3001
2205.45 3041
2205.89 3181
2206.34 3159
2206.78 3346
2207.22 3168
2207.66 3290
2208.11 3188
2208.55 3167
2208.99 3393
2209.44 3309
2209.88 3150
2210.32 3043
2210.76 3089
2211.21 3086
2211.65 3080
2212.09 3073
2212.54 3057
2212.98 2979
2213.42 3055
2213.87 3387
2214.31 3380
2214.75 3385
2215.20 3362
2215.64 3277
2216.09 3386
2216.53 3179
2216.97 3284
2217.42 2871
2217.86 3121
2218.30 2834
2218.75 2816
2219.19 2903
2219.64 2832
2220.08 2817
2220.52 2680
2220.97 2638
2221.41 2786
2221.86 2757
2222.30 3014
2222.75 2977
2223.19 3043
2223.63 3260
2224.08 3085
2224.52 3148
2224.97 3412
2225.41 3474
2225.86 3485
2226.30 3469
2226.75 3623
2227.19 3571
2227.64 3311
2228.08 3289
2228.53 3334
2228.97 3335
2229.42 3362
2229.86 3343
2230.31 3335
2230.75 3403
2231.20 3539
2231.64 3641
2232.09 3898
2232.53 4110
2232.98 3860
2233.42 3858
2233.87 3858
2234.31 3941
2234.76 3564
2235.20 3849
2235.65 3734
2236.10 3710
2236.54 3583
2236.99 3474
2237.43 3530
2237.88 3104
2238.32 2895
2238.77 2940
2239.22 2849
2239.66 2962
2240.11 2828
2240.55 2845
2241.00 2645
2241.45 2549
2241.89 2580
2242.34 2592
2242.79 2740
2243.23 2610
2243.68 2497
2244.12 2718
2244.57 2539
2245.02 2707
2245.46 2948
2245.91 2864
2246.36 2807
2246.80 2772
2247.25 2827
2247.70 2805
2248.14 2791
2248.59 2805
2249.04 2706
2249.49 2859
2249.93 2923
2250.38 2898
2250.83 2824
2251.27 2739
2251.72 2827
2252.17 2940
2252.62 2884
2253.06 2981
2253.51 2657
2253.96 2707
2254.40 2713
2254.85 2938
2255.30 2674
2255.75 2533
2256.20 2555
2256.64 2672
2257.09 2693
2257.54 2654
2257.99 2611
2258.43 2733
2258.88 2570
2259.33 2436
2259.78 2680
2260.23 2613
2260.67 2790
2261.12 2640
2261.57 2693
2262.02 2936
2262.47 3106
2262.92 2982
2263.36 2847
2263.81 2831
2264.26 2738
2264.71 2908
2265.16 3014
2265.61 2944
2266.05 2899
2266.50 2870
2266.95 2853
2267.40 3171
2267.85 3010
2268.30 3016
2268.75 3402
2269.20 3375
2269.65 3674
2270.09 3614
2270.54 3464
2270.99 3464
2271.44 3702
2271.89 3933
2272.34 3836
2272.79 3608
2273.24 3524
2273.69 3553
2274.14 3347
2274.59 3113
2275.04 3227
2275.49 3054
2275.94 2981
2276.38 2946
2276.83 2799
2277.28 2778
2277.73 2760
2278.18 2716
2278.63 2679
2279.08 2575
2279.53 2783
2279.98 2861
2280.43 2385
2280.88 2528
2281.33 2525
2281.78 2765
2282.23 2872
2282.68 2673
2283.13 2715
2283.59 2912
2284.04 2789
2284.49 2710
2284.94 2631
2285.39 2727
2285.84 2841
2286.29 2972
2286.74 3071
2287.19 3093
2287.64 3412
2288.09 3762
2288.54 4220
2288.99 4266
2289.44 4823
2289.89 5120
2290.35 5518
2290.80 6145
2291.25 5845
2291.70 5900
2292.15 5961
2292.60 5647
2293.05 5529
2293.50 5082
2293.96 4753
2294.41 4560
2294.86 4276
2295.31 3903
2295.76 3828
2296.21 3801
2296.66 3565
2297.12 3247
2297.57 3055
2298.02 3166
2298.47 3089
2298.92 2998
2299.38 2968
2299.83 2964
2300.28 3002
2300.73 2704
2301.18 2588
2301.64 2713
2302.09 2647
2302.54 2517
2302.99 2784
2303.44 2772
2303.90 2868
2304.35 3007
2304.80 2770
2305.25 2614
2305.71 2827
2306.16 2917
2306.61 2996
2307.07 3099
2307.52 3368
2307.97 3613
2308.42 3494
2308.88 3519
2309.33 3787
2309.78 3730
2310.23 3681
2310.69 3989
2311.14 3907
2311.59 3859
2312.05 3840
2312.50 3602
2312.95 3552
2313.41 3268
2313.86 3338
2314.31 3250
2314.77 3125
2315.22 3068
2315.67 3034
2316.13 3028
2316.58 3055
2317.04 3299
2317.49 3178
2317.94 3091
2318.40 2935
2318.85 3116
2319.30 3150
2319.76 3310
2320.21 3409
2320.67 3279
2321.12 3241
2321.57 3228
2322.03 2958
2322.48 3217
2322.94 2980
2323.39 2959
2323.85 3083
2324.30 3267
2324.75 3367
2325.21 3651
2325.66 3701
2326.12 3769
2326.57 3416
2327.03 3462
2327.48 3507
2327.94 3465
2328.39 3155
2328.85 3240
2329.30 3247
2329.76 3188
2330.21 3447
2330.67 3607
2331.12 3455
2331.58 3364
2332.03 3311
2332.49 3152
2332.94 3364
2333.40 3121
2333.85 3218
2334.31 3038
2334.76 2904
2335.22 2954
2335.67 3020
2336.13 2851
2336.58 2947
2337.04 2880
2337.50 3108
2337.95 3146
2338.41 2945
2338.86 2872
2339.32 2829
2339.77 2948
2340.23 2889
2340.69 2883
2341.14 2895
2341.60 2721
2342.05 2942
2342.51 2974
2342.97 3112
2343.42 3007
2343.88 2856
2344.34 2944
2344.79 3074
2345.25 3044
2345.70 3038
2346.16 3282
2346.62 3130
2347.07 2946
2347.53 3056
2347.99 3606
2348.44 3212
2348.90 3080
2349.36 2953
2349.81 2983
2350.27 3115
2350.73 2949
2351.19 2640
2351.64 3091
2352.10 3043
2352.56 2898
2353.01 2816
2353.47 2749
2353.93 2974
2354.39 2856
2354.84 2728
2355.30 2680
2355.76 2690
2356.22 2873
2356.67 2933
2357.13 2919
2357.59 2788
2358.05 2869
2358.50 3053
2358.96 3135
2359.42 2864
2359.88 2962
2360.33 2864
2360.79 2814
2361.25 2963
2361.71 3035
2362.17 2978
2362.62 3081
2363.08 2899
2363.54 2901
2364.00 3042
2364.46 3283
2364.92 3148
2365.37 3172
2365.83 3207
2366.29 3137
2366.75 3108
2367.21 3299
2367.67 3386
2368.12 3286
2368.58 2972
2369.04 2969
2369.50 3078
2369.96 3097
2370.42 3252
2370.88 2954
2371.34 2979
2371.80 3173
2372.25 3312
2372.71 3292
2373.17 3200
2373.63 3222
2374.09 3160
2374.55 3422
2375.01 3394
2375.47 3182
2375.93 3146
2376.39 3251
2376.85 3136
2377.31 2978
2377.77 3031
2378.23 2940
2378.69 2827
2379.15 3149
2379.61 2883
2380.06 2711
2380.52 2936
2380.98 2681
2381.44 2759
2381.90 2723
2382.36 2750
2382.82 2704
2383.28 2913
2383.74 2668
2384.20 2522
2384.67 2746
2385.13 2927
2385.59 3064
2386.05 2924
2386.51 2937
2386.97 2762
2387.43 2823
2387.89 2944
2388.35 2933
2388.81 2875
2389.27 2802
2389.73 3182
2390.19 3187
2390.65 3145
2391.11 3127
2391.57 3239
2392.03 3128
2392.50 3018
2392.96 3104
2393.42 2975
2393.88 3100
2394.34 2832
2394.80 3031
2395.26 2937
2395.72 2821
2396.19 2977
2396.65 2852
2397.11 2890
2397.57 2761
2398.03 2896
2398.49 2998
2398.95 3163
2399.42 3008
2399.88 3032
2400.34 3034
2400.80 2826
2401.26 2821
2401.73 2774
2402.19 2823
2402.65 2839
2403.11 3063
2403.57 2939
2404.04 2859
2404.50 2916
2404.96 3200
2405.42 3078
2405.88 3154
2406.35 3199
2406.81 2953
2407.27 2933
2407.73 2900
2408.20 3026
2408.66 2742
2409.12 2826
2409.58 2972
2410.05 2932
2410.51 3059
2410.97 2825
2411.43 2797
2411.90 2802
2412.36 2805
2412.82 2784
2413.29 2747
2413.75 2712
2414.21 2824
2414.68 3110
2415.14 2963
2415.60 2835
2416.07 2860
2416.53 2844
2416.99 3080
2417.46 2960
2417.92 2776
2418.38 2998
2418.85 3237
2419.31 3146
2419.77 3091
2420.24 2722
2420.70 2983
2421.16 3068
2421.63 2933
2422.09 2822
2422.56 2874
2423.02 2806
2423.48 2911
2423.95 2988
2424.41 3180
2424.88 3099
2425.34 2717
2425.80 2722
2426.27 2732
2426.73 2721
2427.20 2749
2427.66 2912
2428.13 2961
2428.59 2805
2429.05 2980
2429.52 3022
2429.98 2968
2430.45 2895
2430.91 3000
2431.38 3066
2431.84 2740
2432.31 2869
2432.77 3261
2433.24 3074
2433.70 2691
2434.17 2875
2434.63 3063
2435.10 3186
2435.56 3019
2436.03 3160
2436.49 2905
2436.96 2958
2437.42 3076
2437.89 3107
2438.35 3202
2438.82 3277
2439.28 3311
2439.75 3219
2440.22 3438
2440.68 3530
2441.15 3329
2441.61 3554
2442.08 3404
2442.54 3276
2443.01 3329
2443.48 3274
2443.94 3064
2444.41 3112
2444.87 3074
2445.34 3132
2445.81 3069
2446.27 3169
2446.74 2872
2447.20 3012
2447.67 2929
2448.14 2927
2448.60 2855
2449.07 2613
2449.54 2918
2450.00 2730
2450.47 2738
2450.94 2841
2451.40 2884
2451.87 2606
2452.34 2787
2452.80 2632
2453.27 2655
2453.74 2837
2454.20 2745
2454.67 2831
2455.14 2520
2455.60 2659
2456.07 2926
2456.54 2526
2457.01 2619
2457.47 2678
2457.94 2745
2458.41 2807
2458.88 2739
2459.34 2599
2459.81 2775
2460.28 2636
2460.74 2836
2461.21 2625
2461.68 2470
2462.15 2629
2462.62 2716
2463.08 2755
2463.55 2684
2464.02 2842
2464.49 2867
2464.95 2772
2465.42 2763
2465.89 2595
2466.36 2624
2466.83 2750
2467.30 2791
2467.76 2806
2468.23 2626
2468.70 2810
2469.17 2807
2469.64 2658
2470.10 2738
2470.57 2973
2471.04 2864
2471.51 2592
2471.98 2828
2472.45 2783
2472.92 2668
2473.39 2605
2473.85 2408
2474.32 2489
2474.79 2563
2475.26 2628
2475.73 2737
2476.20 2587
2476.67 2716
2477.14 2835
2477.61 2929
2478.07 2765
2478.54 2722
2479.01 2672
2479.48 2642
2479.95 2730
2480.42 2629
2480.89 2630
2481.36 2604
2481.83 2799
2482.30 2855
2482.77 2763
2483.24 2844
2483.71 2800
2484.18 2626
2484.65 2642
2485.12 2705
2485.59 2693
2486.06 2738
2486.53 2877
2487.00 2953
2487.47 2762
2487.94 3066
2488.41 2988
2488.88 3065
2489.35 2991
2489.82 2828
2490.29 3102
2490.76 3232
2491.23 3043
2491.70 2888
2492.17 3096
2492.64 2785
2493.11 2754
2493.58 3110
2494.05 3031
2494.52 2876
2494.99 2817
2495.47 2997
2495.94 3103
2496.41 2871
2496.88 3014
2497.35 2877
2497.82 2799
2498.29 2750
2498.76 2859
2499.23 2876
2499.70 2805
2500.18 2770
2500.65 2736
2501.12 2887
2501.59 2859
2502.06 2884
2502.53 2689
2503.00 2820
2503.48 2872
2503.95 2887
2504.42 2998
2504.89 2793
2505.36 2836
2505.83 2975
2506.31 2932
2506.78 2978
2507.25 3143
2507.72 3240
2508.19 3158
2508.67 3254
2509.14 3149
2509.61 3216
2510.08 3537
2510.56 3716
2511.03 3643
2511.50 3950
2511.97 3818
2512.44 4174
2512.92 4334
2513.39 4194
2513.86 4098
2514.33 3898
2514.81 3774
2515.28 3671
2515.75 3754
2516.23 3179
2516.70 3116
2517.17 2984
2517.64 3238
2518.12 3185
2518.59 3194
2519.06 3163
2519.54 3074
2520.01 2840
2520.48 2844
2520.96 3009
2521.43 2757
2521.90 2949
2522.38 2770
2522.85 2725
2523.32 2491
2523.80 2638
2524.27 2716
2524.74 2733
2525.22 2508
2525.69 2489
2526.16 2689
2526.64 2806
2527.11 2697
2527.59 2871
2528.06 2684
2528.53 2789
2529.01 2869
2529.48 3039
2529.96 2707
2530.43 2783
2530.90 3050
2531.38 2866
2531.85 2980
2532.33 3079
2532.80 3368
2533.28 3363
2533.75 3156
2534.22 3287
2534.70 3255
2535.17 3176
2535.65 3077
2536.12 3151
2536.60 3191
2537.07 2918
2537.55 3135
2538.02 3099
2538.50 3123
2538.97 3152
2539.45 3139
2539.92 3135
2540.40 2998
2540.87 2979
2541.35 2870
2541.82 2823
2542.30 3027
2542.77 3122
2543.25 2923
2543.72 3074
2544.20 3325
2544.67 3297
2545.15 3282
2545.62 3383
2546.10 3650
2546.58 3680
2547.05 3810
2547.53 3715
2548.00 4258
2548.48 4336
2548.95 4296
2549.43 4192
2549.91 4116
2550.38 4217
2550.86 4065
2551.33 3971
2551.81 3841
2552.29 3889
2552.76 3918
2553.24 3772
2553.72 3694
2554.19 3531
2554.67 3503
2555.14 3466
2555.62 3512
2556.10 3284
2556.57 3058
2557.05 3186
2557.53 3305
2558.00 3080
2558.48 3034
2558.96 2910
2559.43 3046
2559.91 3145
2560.39 2990
2560.87 3313
2561.34 2946
2561.82 3036
2562.30 2990
2562.77 3006
2563.25 2869
2563.73 2803
2564.21 2883
2564.68 2816
2565.16 2639
2565.64 2812
2566.11 2775
2566.59 2850
2567.07 2854
2567.55 2620
2568.03 2809
2568.50 2749
2568.98 2780
2569.46 2981
2569.94 2952
2570.41 2768
2570.89 2729
2571.37 2732
2571.85 2968
2572.33 2814
2572.80 2654
2573.28 2757
2573.76 2541
2574.24 2630
2574.72 2640
2575.19 2619
2575.67 2766
2576.15 2895
2576.63 2629
2577.11 2772
2577.59 2910
2578.07 2619
2578.54 2473
2579.02 2709
2579.50 2674
2579.98 2683
2580.46 2795
2580.94 3040
2581.42 2815
2581.90 2595
2582.37 2717
2582.85 2960
2583.33 2900
2583.81 2636
2584.29 2586
2584.77 2776
2585.25 2812
2585.73 2829
2586.21 2744
2586.69 2849
2587.17 3011
2587.65 3018
2588.13 3116
2588.61 3150
2589.08 3341
2589.56 2949
2590.04 2945
2590.52 3007
2591.00 3118
2591.48 2958
2591.96 2998
2592.44 2978
2592.92 3016
2593.40 3086
2593.88 3103
2594.36 3020
2594.84 2888
2595.32 2789
2595.80 2659
2596.28 2801
2596.76 2730
2597.24 2747
2597.72 2713
2598.21 2589
2598.69 2726
2599.17 2776
2599.65 2751
2600.13 2745
2600.61 2509
2601.09 2666
2601.57 2812
2602.05 2569
2602.53 2576
2603.01 2623
2603.49 2670
2603.97 2689
2604.45 2816
2604.94 2795
2605.42 2684
2605.90 2976
2606.38 3050
2606.86 2975
2607.34 2807
2607.82 2933
2608.30 2903
2608.79 2858
2609.27 2677
2609.75 2653
2610.23 2715
2610.71 2577
2611.19 2762
2611.68 2839
2612.16 2739
2612.64 2729
2613.12 2824
2613.60 2778
2614.08 2842
2614.57 2978
2615.05 2927
2615.53 2821
2616.01 2783
2616.49 2938
2616.98 2964
2617.46 3046
2617.94 2878
2618.42 2850
2618.91 2946
2619.39 2901
2619.87 2845
2620.35 2750
2620.84 2623
2621.32 2779
2621.80 2934
2622.28 2862
2622.77 2841
2623.25 2989
2623.73 2817
2624.21 2856
2624.70 3073
2625.18 3076
2625.66 3106
2626.15 2961
2626.63 3073
2627.11 2975
2627.60 3087
2628.08 3161
2628.56 3143
2629.05 3041
2629.53 3125
2630.01 3341
2630.50 3149
2630.98 3183
2631.46 3486
2631.95 3256
2632.43 3277
2632.91 3089
2633.40 3253
2633.88 3034
2634.36 2779
2634.85 3082
2635.33 2985
2635.82 2980
2636.30 2903
2636.78 2849
2637.27 2994
2637.75 3007
2638.24 2827
2638.72 2702
2639.20 2719
2639.69 2873
2640.17 2819
2640.66 2749
2641.14 2956
2641.63 2956
2642.11 2946
2642.60 2947
2643.08 2857
2643.56 2894
2644.05 2974
2644.53 2822
2645.02 2670
2645.50 2889
2645.99 2861
2646.47 2636
2646.96 2658
2647.44 2740
2647.93 2778
2648.41 2835
2648.90 2944
2649.38 2833
2649.87 3088
2650.35 3134
2650.84 2946
2651.32 2881
2651.81 2994
2652.30 3032
2652.78 2992
2653.27 2911
2653.75 2890
2654.24 2740
2654.72 2970
2655.21 2950
2655.69 2842
2656.18 2936
2656.67 2940
2657.15 3058
2657.64 3027
2658.12 2714
2658.61 2684
2659.10 2794
2659.58 2942
2660.07 2864
2660.55 2939
2661.04 2891
2661.53 2734
2662.01 3081
2662.50 3161
2662.99 2991
2663.47 2852
2663.96 2845
2664.44 2853
2664.93 2788
2665.42 2744
2665.90 3013
2666.39 2965
2666.88 3101
2667.36 2690
2667.85 2593
2668.34 2661
2668.83 2774
2669.31 2891
2669.80 2704
2670.29 2910
2670.77 2953
2671.26 2938
2671.75 3140
2672.24 3374
2672.72 3347
2673.21 3516
2673.70 3554
2674.18 3823
2674.67 3839
2675.16 3938
2675.65 4172
2676.13 4082
2676.62 3901
2677.11 3770
2677.60 3508
2678.09 3422
2678.57 3526
2679.06 3644
2679.55 3172
2680.04 3089
2680.53 3074
2681.01 2972
2681.50 2962
2681.99 3105
2682.48 3059
2682.97 3123
2683.45 3001
2683.94 2962
2684.43 3141
2684.92 3333
2685.41 3076
2685.90 2918
2686.38 2878
2686.87 2812
2687.36 2888
2687.85 2751
2688.34 2749
2688.83 2878
2689.32 2880
2689.81 2892
2690.29 2938
2690.78 3012
2691.27 3060
2691.76 3039
2692.25 3019
2692.74 3055
2693.23 2962
2693.72 2681
2694.21 2749
2694.70 2899
2695.19 2808
2695.68 2900
2696.16 2837
2696.65 2873
2697.14 2787
2697.63 2619
2698.12 2822
2698.61 2931
2699.10 2918
2699.59 2829
2700.08 2911
2700.57 3237
2701.06 3145
2701.55 2935
2702.04 2985
2702.53 3263
2703.02 3259
2703.51 3200
2704.00 3243
2704.49 3224
2704.98 3092
2705.47 3188
2705.96 2931
2706.45 2962
2706.94 2785
2707.43 2902
2707.92 2710
2708.41 2719
2708.91 2494
2709.40 2671
2709.89 2762
2710.38 2781
2710.87 2781
2711.36 2874
2711.85 2991
2712.34 2967
2712.83 2861
2713.32 2719
2713.81 2877
2714.30 2920
2714.80 2767
2715.29 2888
2715.78 2922
2716.27 2967
2716.76 2999
2717.25 2976
2717.74 2889
2718.23 2933
2718.73 2826
2719.22 2928
2719.71 2857
2720.20 3177
2720.69 3104
2721.18 3160
2721.68 3297
2722.17 3258
2722.66 3322
2723.15 3224
2723.64 3384
2724.14 3505
2724.63 3163
2725.12 3367
2725.61 3216
2726.10 3071
2726.60 3047
2727.09 2864
2727.58 3063
2728.07 3042
2728.56 3187
2729.06 2928
2729.55 3033
2730.04 3147
2730.53 3109
2731.03 3423
2731.52 3298
2732.01 3338
2732.51 3592
2733.00 3854
2733.49 3772
2733.98 3598
2734.48 3395
2734.97 3568
2735.46 3486
2735.96 3608
2736.45 3742
2736.94 3393
2737.43 3206
2737.93 3300
2738.42 3472
2738.91 3396
2739.41 3544
2739.90 3256
2740.39 3281
2740.89 3293
2741.38 3219
2741.88 3050
2742.37 3080
2742.86 3029
2743.36 2880
2743.85 3005
2744.34 2869
2744.84 2957
2745.33 2779
2745.83 2982
2746.32 2800
2746.81 2858
2747.31 3078
2747.80 3131
2748.30 2993
2748.79 3032
2749.28 2991
2749.78 2680
2750.27 2826
2750.77 2808
2751.26 2916
2751.76 2903
2752.25 2946
2752.74 3163
2753.24 3057
2753.73 3013
2754.23 2990
2754.72 2962
2755.22 3071
2755.71 3003
2756.21 3000
2756.70 2794
2757.20 2971
2757.69 2911
2758.19 2933
2758.68 3017
2759.18 2913
2759.67 3032
2760.17 3085
2760.66 2904
2761.16 2979
2761.65 2860
2762.15 3177
2762.64 3128
2763.14 3143
2763.64 3022
2764.13 3002
2764.63 3076
2765.12 3174
2765.62 3121
2766.11 3063
2766.61 3242
2767.11 3364
2767.60 3211
2768.10 2933
2768.59 2970
2769.09 2902
2769.59 2842
2770.08 3017
2770.58 3342
2771.07 3261
2771.57 3222
2772.07 3244
2772.56 3148
2773.06 3365
2773.56 3354
2774.05 3473
2774.55 3438
2775.04 3656
2775.54 3887
2776.04 3865
2776.53 3974
2777.03 4079
2777.53 4321
2778.03 4185
2778.52 3909
2779.02 3852
2779.52 3548
2780.01 3756
2780.51 3641
2781.01 3558
2781.50 3235
2782.00 3196
2782.50 3177
2783.00 3247
2783.49 3161
2783.99 3238
2784.49 3172
2784.99 2986
2785.48 2906
2785.98 3020
2786.48 2823
2786.98 2807
2787.47 2701
2787.97 2690
2788.47 2904
2788.97 2995
2789.46 2813
2789.96 2907
2790.46 2871
2790.96 2831
2791.46 2833
2791.95 2628
2792.45 2886
2792.95 2839
2793.45 2857
2793.95 2959
2794.44 2958
2794.94 3018
2795.44 2938
2795.94 2935
2796.44 3210
2796.94 3198
2797.44 3205
2797.93 3198
2798.43 3129
2798.93 3413
2799.43 3200
2799.93 3161
2800.43 3170
2800.93 2929
2801.43 2974
2801.92 2952
2802.42 3062
2802.92 3093
2803.42 3114
2803.92 3426
2804.42 3547
2804.92 3571
2805.42 3712
2805.92 3817
2806.42 3921
2806.92 3912
2807.42 4049
2807.91 3930
2808.41 3939
2808.91 3682
2809.41 3235
2809.91 3488
2810.41 3406
2810.91 3399
2811.41 3336
2811.91 3299
2812.41 3133
2812.91 3059
2813.41 3162
2813.91 2963
2814.41 2850
2814.91 2937
2815.41 2896
2815.91 2925
2816.41 3017
2816.91 2725
2817.41 2850
2817.91 2848
2818.41 2853
2818.91 2895
2819.42 2790
2819.92 2949
2820.42 2871
2820.92 2911
2821.42 2822
2821.92 2997
2822.42 3080
2822.92 2815
2823.42 2842
2823.92 2862
2824.42 2762
2824.92 2761
2825.42 2744
2825.93 2708
2826.43 2796
2826.93 2701
2827.43 2771
2827.93 2624
2828.43 2660
2828.93 2815
2829.43 2967
2829.94 2561
2830.44 2664
2830.94 2800
2831.44 2820
2831.94 2806
2832.44 2600
2832.95 2662
2833.45 2645
2833.95 2816
2834.45 2824
2834.95 2806
2835.45 2764
2835.96 2637
2836.46 2850
2836.96 2765
2837.46 3006
2837.97 2593
2838.47 2910
2838.97 2934
2839.47 2815
2839.97 2849
2840.48 2900
2840.98 2915
2841.48 2867
2841.98 2877
2842.49 2835
2842.99 2885
2843.49 3007
2843.99 2947
2844.50 3172
2845.00 3280
2845.50 3051
2846.01 3198
2846.51 3369
2847.01 3362
2847.51 3373
2848.02 3425
2848.52 3387
2849.02 3264
2849.53 3122
2850.03 3340
2850.53 3004
2851.04 3134
2851.54 3307
2852.04 3115
2852.55 3047
2853.05 2940
2853.55 2970
2854.06 3329
2854.56 3151
2855.06 3127
2855.57 3193
2856.07 3253
2856.58 3664
2857.08 3321
2857.58 2924
2858.09 3103
2858.59 3059
2859.10 2969
2859.60 2797
2860.10 2901
2860.61 2930
2861.11 3038
2861.62 2886
2862.12 2728
2862.62 2568
2863.13 2793
2863.63 2775
2864.14 2733
2864.64 2530
2865.15 2470
2865.65 2634
2866.16 2608
2866.66 2804
2867.17 2636
2867.67 2680
2868.18 2718
2868.68 2813
2869.19 2901
2869.69 2907
2870.20 2900
2870.70 3059
2871.21 3081
2871.71 3045
2872.22 3086
2872.72 3056
2873.23 3056
2873.73 3158
2874.24 3175
2874.74 3256
2875.25 3137
2875.75 3050
2876.26 3188
2876.76 3248
2877.27 3272
2877.78 3317
2878.28 3021
2878.79 3099
2879.29 2987
2879.80 2989
2880.30 3209
2880.81 3072
2881.32 3034
2881.82 2957
2882.33 3203
2882.83 3225
2883.34 3315
2883.85 3246
2884.35 2920
2884.86 3097
2885.37 3331
2885.87 3401
2886.38 3202
2886.88 3543
2887.39 3447
2887.90 3261
2888.40 3223
2888.91 3444
2889.42 3283
2889.92 3262
2890.43 3421
2890.94 3283
2891.45 3258
2891.95 3360
2892.46 3298
2892.97 3388
2893.47 3565
2893.98 3527
2894.49 3379
2894.99 3664
2895.50 3629
2896.01 3840
2896.52 3503
2897.02 3791
2897.53 3741
2898.04 3440
2898.55 3585
2899.05 3276
2899.56 3299
2900.07 3030
2900.58 3386
2901.08 3445
2901.59 3239
2902.10 3173
2902.61 3370
2903.12 3473
2903.62 3384
2904.13 3829
2904.64 4048
2905.15 3941
2905.66 3987
2906.16 4068
2906.67 4075
2907.18 4426
2907.69 4108
2908.20 3680
2908.71 3699
2909.21 3542
2909.72 3476
2910.23 3505
2910.74 3312
2911.25 3220
2911.76 3325
2912.26 3267
2912.77 3308
2913.28 3187
2913.79 3119
2914.30 3228
2914.81 3189
2915.32 3258
2915.83 3317
2916.34 3193
2916.85 3247
2917.35 3442
2917.86 3707
2918.37 3242
2918.88 3262
2919.39 3580
2919.90 3587
2920.41 3379
2920.92 3297
2921.43 3599
2921.94 3570
2922.45 3493
2922.96 3452
2923.47 3392
2923.98 3159
2924.49 3138
2925.00 3366
2925.51 3280
2926.02 3204
2926.53 3064
2927.04 3016
2927.55 2896
2928.06 2692
2928.57 2653
2929.08 2972
2929.59 3044
2930.10 2965
2930.61 2916
2931.12 2852
2931.63 2818
2932.14 2742
2932.65 2886
2933.16 2947
2933.67 2872
2934.18 2726
2934.69 3004
2935.20 3252
2935.71 2954
2936.22 3213
2936.73 3040
2937.25 3146
2937.76 3463
2938.27 3583
2938.78 3348
2939.29 3348
2939.80 3088
2940.31 3109
2940.82 3185
2941.33 3251
2941.85 3219
2942.36 3193
2942.87 3209
2943.38 3248
2943.89 3125
2944.40 3275
2944.91 3239
2945.43 3288
2945.94 3240
2946.45 3476
2946.96 3462
2947.47 3451
2947.98 3052
2948.50 2952
2949.01 3073
2949.52 3050
2950.03 3088
2950.54 2983
2951.06 2862
2951.57 2795
2952.08 2675
2952.59 2801
2953.10 2872
2953.62 2811
2954.13 2709
2954.64 2751
2955.15 2947
2955.67 2774
2956.18 2745
2956.69 2769
2957.20 2756
2957.72 2695
2958.23 2875
2958.74 3177
2959.25 3226
2959.77 3022
2960.28 2948
2960.79 2981
2961.31 3105
2961.82 3151
2962.33 3109
2962.85 3070
2963.36 3536
2963.87 3274
2964.39 3157
2964.90 3163
2965.41 2906
2965.93 2913
2966.44 3046
2966.95 2825
2967.47 3008
2967.98 2898
2968.49 2820
2969.01 2788
2969.52 2618
2970.03 2926
2970.55 2865
2971.06 2948
2971.58 2987
2972.09 3224
2972.60 3179
2973.12 3351
2973.63 3242
2974.15 3224
2974.66 2946
2975.17 3011
2975.69 2894
2976.20 3007
2976.72 3015
2977.23 3387
2977.74 3322
2978.26 3174
2978.77 3143
2979.29 3024
2979.80 3382
2980.32 3264
2980.83 3269
2981.35 3267
2981.86 3355
2982.38 3440
2982.89 3519
2983.41 3528
2983.92 3292
2984.44 3445
2984.95 3474
2985.47 3662
2985.98 3796
2986.50 3674
2987.01 3746
2987.53 3583
2988.04 3560
2988.56 3725
2989.07 3948
2989.59 3945
2990.10 4146
2990.62 4381
2991.13 4203
2991.65 4137
2992.17 4371
2992.68 4166
2993.20 4567
2993.71 4127
2994.23 4245
2994.74 4563
2995.26 4353
2995.78 4007
2996.29 4415
2996.81 4231
2997.32 4173
2997.84 4134
2998.36 4247
2998.87 4539
2999.39 4494
2999.91 4102
3000.42 4087
3000.94 4526
3001.45 4594
3001.97 4833
3002.49 5213
3003.00 5815
3003.52 6679
3004.04 7156
3004.55 7204
3005.07 7972
3005.59 7982
3006.10 8130
3006.62 8066
3007.14 7560
3007.66 6827
3008.17 6694
3008.69 5898
3009.21 5059
3009.72 4595
3010.24 4357
3010.76 3940
3011.28 4016
3011.79 3917
3012.31 3605
3012.83 3536
3013.35 3771
3013.86 3573
3014.38 3690
3014.90 3735
3015.42 3752
3015.93 3582
3016.45 3445
3016.97 3362
3017.49 3488
3018.00 3855
3018.52 3735
3019.04 3687
3019.56 4085
3020.08 3815
3020.59 3602
3021.11 3504
3021.63 3869
3022.15 3506
3022.67 3580
3023.19 3676
3023.70 3674
3024.22 3619
3024.74 3738
3025.26 3795
3025.78 3599
3026.30 3748
3026.81 3808
3027.33 3756
3027.85 3725
3028.37 3580
3028.89 3613
3029.41 3539
3029.93 3506
3030.45 3534
3030.97 3579
3031.48 3375
3032.00 3354
3032.52 3494
3033.04 3519
3033.56 3420
3034.08 3465
3034.60 3549
3035.12 3534
3035.64 3320
3036.16 3525
3036.68 3553
3037.20 3484
3037.72 3821
3038.24 3371
3038.76 3327
3039.27 3344
3039.79 3362
3040.31 3346
3040.83 3343
3041.35 3275
3041.87 3105
3042.39 3148
3042.91 3318
3043.43 3234
3043.95 3241
3044.47 3136
3044.99 3118
3045.51 3150
3046.03 3452
3046.56 3316
3047.08 3295
3047.60 3253
3048.12 3419
3048.64 3185
3049.16 3483
3049.68 3308
3050.20 3295
3050.72 3309
3051.24 3332
3051.76 3355
3052.28 3050
3052.80 3084
3053.32 3247
3053.84 3010
3054.37 3028
3054.89 3130
3055.41 3106
3055.93 3304
3056.45 3380
3056.97 3450
3057.49 3176
3058.01 3123
3058.53 3106
3059.06 3280
3059.58 3181
3060.10 3108
3060.62 3164
3061.14 3160
3061.66 3156
3062.19 3190
3062.71 3268
3063.23 3368
3063.75 3221
3064.27 3365
3064.79 3459
3065.32 3419
3065.84 3518
3066.36 3332
3066.88 3469
3067.40 3441
3067.93 3445
3068.45 3613
3068.97 3356
3069.49 3236
3070.02 3446
3070.54 3435
3071.06 3327
3071.58 3279
3072.10 3221
3072.63 3284
3073.15 3222
3073.67 3165
3074.20 3288
3074.72 3279
3075.24 3483
3075.76 3564
3076.29 3552
3076.81 3746
3077.33 4032
3077.86 4319
3078.38 4186
3078.90 4724
3079.42 4683
3079.95 5035
3080.47 4877
3080.99 5011
3081.52 5032
3082.04 4830
3082.56 4578
3083.09 4499
3083.61 4464
3084.13 4415
3084.66 4417
3085.18 4253
3085.71 4319
3086.23 3970
3086.75 3904
3087.28 3897
3087.80 3913
3088.32 3666
3088.85 3805
3089.37 3714
3089.90 3566
3090.42 3723
3090.94 3783
3091.47 3689
3091.99 3624
3092.52 3840
3093.04 3723
3093.57 3791
3094.09 4020
3094.61 4052
3095.14 4087
3095.66 4244
3096.19 4411
3096.71 4480
3097.24 4327
3097.76 4361
3098.29 4538
3098.81 4637
3099.34 5046
3099.86 5634
3100.39 6426
3100.91 7433
3101.44 9009
3101.96 10350
3102.49 11364
3103.01 11833
3103.54 12662
3104.06 12806
3104.59 12739
3105.11 12164
3105.64 11084
3106.16 9550
3106.69 8308
3107.21 7528
3107.74 6411
3108.26 6091
3108.79 5477
3109.32 4930
3109.84 4990
3110.37 4743
3110.89 4843
3111.42 4740
3111.94 4530
3112.47 4702
3113.00 4465
3113.52 4272
3114.05 4306
3114.57 4180
3115.10 4208
3115.63 4199
3116.15 3820
3116.68 3893
3117.21 3820
3117.73 3715
3118.26 3480
3118.78 3640
3119.31 3864
3119.84 3773
3120.36 3692
3120.89 3825
3121.42 3938
3121.94 4139
3122.47 4015
3123.00 3733
3123.52 3920
3124.05 3705
3124.58 3612
3125.11 3739
3125.63 3680
3126.16 3537
3126.69 3608
3127.21 3299
3127.74 3518
3128.27 3464
3128.80 3354
3129.32 3297
3129.85 3374
3130.38 3317
3130.91 3313
3131.43 3140
3131.96 3339
3132.49 3278
3133.02 3326
3133.54 3174
3134.07 3095
3134.60 3193
3135.13 3117
3135.65 3229
3136.18 3236
3136.71 3404
3137.24 3239
3137.77 3073
3138.29 3001
3138.82 3065
3139.35 3254
3139.88 3138
3140.41 3291
3140.94 3327
3141.46 3215
3141.99 3181
3142.52 3005
3143.05 3101
3143.58 3187
3144.11 3325
3144.64 3374
3145.16 3239
3145.69 3296
3146.22 3579
3146.75 3536
3147.28 3618
3147.81 3668
3148.34 4004
3148.87 4154
3149.40 4087
3149.92 4134
3150.45 4515
3150.98 4307
3151.51 4020
3152.04 4052
3152.57 3696
3153.10 3673
3153.63 3718
3154.16 3717
3154.69 3544
3155.22 3662
3155.75 3693
3156.28 3609
3156.81 3465
3157.34 3798
3157.87 4029
3158.40 4015
3158.93 4188
3159.46 3992
3159.99 4060
3160.52 3891
3161.05 3818
3161.58 3785
3162.11 3718
3162.64 3402
3163.17 3314
3163.70 3483
3164.23 3302
3164.76 3304
3165.29 3137
3165.82 3203
3166.35 3181
3166.88 3303
3167.41 3062
3167.94 3125
3168.47 3123
3169.00 2870
3169.53 2943
3170.06 3134
3170.59 3206
3171.12 3082
3171.65 3286
3172.19 3354
3172.72 3291
3173.25 3372
3173.78 3349
3174.31 3232
3174.84 3217
3175.37 3313
3175.90 3462
3176.44 3255
3176.97 3236
3177.50 3372
3178.03 3066
3178.56 3060
3179.09 3389
3179.62 3010
3180.16 3129
3180.69 3158
3181.22 3001
3181.75 3005
3182.28 2965
3182.81 2956
3183.35 3055
3183.88 3204
3184.41 3063
3184.94 3063
3185.47 3011
3186.01 3324
3186.54 3368
3187.07 3142
3187.60 3371
3188.14 3241
3188.67 3201
3189.20 3195
3189.73 3422
3190.26 3310
3190.80 3291
3191.33 3333
3191.86 3378
3192.39 3086
3192.93 3092
3193.46 3123
3193.99 2982
3194.53 3031
3195.06 3198
3195.59 3125
3196.12 3401
3196.66 3277
3197.19 3179
3197.72 3364
3198.26 3599
3198.79 3475
3199.32 3482
3199.86 3547
3200.39 3633
3200.92 3695
3201.46 3406
3201.99 3453
3202.52 3446
3203.06 3585
3203.59 3638
3204.12 3470
3204.66 3332
3205.19 3417
3205.73 3410
3206.26 3552
3206.79 3423
3207.33 3516
3207.86 3782
3208.39 3707
3208.93 3957
3209.46 3947
3210.00 4080
3210.53 4212
3211.07 4601
3211.60 4570
3212.13 4690
3212.67 4481
3213.20 4470
3213.74 4121
3214.27 3999
3214.81 3856
3215.34 3803
3215.88 3664
3216.41 3502
3216.94 3605
3217.48 3533
3218.01 3546
3218.55 3348
3219.08 3393
3219.62 3664
3220.15 3381
3220.69 3464
3221.22 3518
3221.76 3834
3222.29 4226
3222.83 4320
3223.36 4637
3223.90 4612
3224.43 5034
3224.97 5095
3225.51 5285
3226.04 4915
3226.58 4724
3227.11 4531
3227.65 4605
3228.18 4219
3228.72 4122
3229.25 3984
3229.79 3660
3230.33 3611
3230.86 3481
3231.40 3627
3231.93 3972
3232.47 4146
3233.01 3700
3233.54 3554
3234.08 3832
3234.61 3818
3235.15 3787
3235.69 3938
3236.22 3869
3236.76 3682
3237.30 4050
3237.83 3857
3238.37 3953
3238.91 3827
3239.44 3709
3239.98 3993
3240.51 3863
3241.05 3860
3241.59 3765
3242.13 3827
3242.66 3745
3243.20 3580
3243.74 3555
3244.27 3859
3244.81 3913
3245.35 3944
3245.88 3761
3246.42 3827
3246.96 4098
3247.50 4074
3248.03 4298
3248.57 4190
3249.11 4121
3249.64 4348
3250.18 4170
3250.72 4125
3251.26 3971
3251.79 4280
3252.33 4497
3252.87 4103
3253.41 4398
3253.95 4517
3254.48 4364
3255.02 4384
3255.56 4393
3256.10 4453
3256.64 4439
3257.17 4405
3257.71 4400
3258.25 4730
3258.79 4761
3259.33 4949
3259.86 5151
3260.40 5477
3260.94 5887
3261.48 6280
3262.02 6618
3262.56 6990
3263.09 7574
3263.63 7781
3264.17 8371
3264.71 9077
3265.25 8756
3265.79 9266
3266.33 10511
3266.87 10950
3267.40 11268
3267.94 11163
3268.48 10603
3269.02 9934
3269.56 9190
3270.10 7936
3270.64 7458
3271.18 6623
3271.72 6151
3272.26 5207
3272.80 4940
3273.33 4900
3273.87 4823
3274.41 4918
3274.95 5114
3275.49 4806
3276.03 4896
3276.57 4980
3277.11 4890
3277.65 4954
3278.19 4882
3278.73 5025
3279.27 4946
3279.81 4679
3280.35 4701
3280.89 4986
3281.43 4680
3281.97 4681
3282.51 4478
3283.05 4706
3283.59 4739
3284.13 4858
3284.67 5019
3285.21 5250
3285.75 5498
3286.29 5663
3286.83 5467
3287.37 5173
3287.91 5377
3288.45 5576
3289.00 5236
3289.54 5183
3290.08 5060
3290.62 5046
3291.16 4602
3291.70 4867
3292.24 4958
3292.78 4954
3293.32 5351
3293.86 5509
3294.40 5528
3294.95 6029
3295.49 6394
3296.03 6011
3296.57 6270
3297.11 6492
3297.65 5991
3298.19 6056
3298.74 5891
3299.28 5593
3299.82 5656
3300.36 5556
3300.90 5196
3301.44 5487
3301.98 5749
3302.53 5840
3303.07 5785
3303.61 5637
3304.15 5526
3304.69 5408
3305.24 5383
3305.78 5373
3306.32 5001
3306.86 4808
3307.40 4587
3307.95 4499
3308.49 4449
3309.03 4470
3309.57 4521
3310.12 4553
3310.66 4474
3311.20 4299
3311.74 4288
3312.29 4463
3312.83 4690
3313.37 4774
3313.91 4644
3314.46 4688
3315.00 4947
3315.54 4970
3316.09 5135
3316.63 5302
3317.17 5197
3317.71 4780
3318.26 4685
3318.80 5239
3319.34 5555
3319.89 5653
3320.43 5678
3320.97 5687
3321.52 5716
3322.06 5598
3322.60 5480
3323.15 5548
3323.69 5574
3324.23 5560
3324.78 5241
3325.32 5077
3325.86 5103
3326.41 5028
3326.95 4920
3327.50 5015
3328.04 4982
3328.58 4740
3329.13 4590
3329.67 4773
3330.22 4891
3330.76 5429
3331.30 6362
3331.85 7297
3332.39 8753
3332.94 10517
3333.48 12911
3334.03 15119
3334.57 16698
3335.11 17930
3335.66 19809
3336.20 19880
3336.75 19647
3337.29 19545
3337.84 19122
3338.38 18228
3338.93 16965
3339.47 15735
3340.02 13394
3340.56 11329
3341.11 9684
3341.65 8136
3342.20 7206
3342.74 6317
3343.29 5898
3343.83 5540
3344.38 5095
3344.92 4773
3345.47 4546
3346.01 4750
3346.56 4671
3347.10 4464
3347.65 4523
3348.19 4514
3348.74 4576
3349.29 4702
3349.83 4666
3350.38 4633
3350.92 4666
3351.47 4657
3352.01 4394
3352.56 4140
3353.11 4544
3353.65 4676
3354.20 4427
3354.74 4438
3355.29 4340
3355.84 4363
3356.38 4274
3356.93 4368
3357.47 4432
3358.02 4257
3358.57 4041
3359.11 3941
3359.66 4142
3360.21 3978
3360.75 3863
3361.30 3997
3361.85 4043
3362.39 3895
3362.94 3878
3363.49 4087
3364.03 4066
3364.58 4155
3365.13 3911
3365.67 3944
3366.22 4005
3366.77 3920
3367.31 4072
3367.86 3991
3368.41 4074
3368.96 4430
3369.50 4220
3370.05 4213
3370.60 4489
3371.15 4738
3371.69 4853
3372.24 4898
3372.79 4937
3373.34 5010
3373.88 5423
3374.43 5592
3374.98 5490
3375.53 5053
3376.07 5191
3376.62 4989
3377.17 4629
3377.72 4527
3378.27 4355
3378.81 4140
3379.36 3818
3379.91 3780
3380.46 3788
3381.01 3353
3381.55 3506
3382.10 3755
3382.65 3583
3383.20 3500
3383.75 3440
3384.30 3364
3384.84 3397
3385.39 3261
3385.94 3118
3386.49 3165
3387.04 3244
3387.59 3283
3388.14 3166
3388.69 3100
3389.23 3256
3389.78 3334
3390.33 3195
3390.88 3245
3391.43 3348
3391.98 3241
3392.53 3002
3393.08 3150
3393.63 3273
3394.18 3199
3394.72 3355
3395.27 3445
3395.82 3030
3396.37 2951
3396.92 3224
3397.47 3231
3398.02 3297
3398.57 3238
3399.12 3395
3399.67 3481
3400.22 3355
3400.77 3122
3401.32 3409
3401.87 3126
3402.42 3271
3402.97 3226
3403.52 3152
3404.07 3314
3404.62 3236
3405.17 3139
3405.72 3282
3406.27 3165
3406.82 3231
3407.37 3078
3407.92 3035
3408.47 3206
3409.02 3056
3409.57 3194
3410.12 3555
3410.67 3544
3411.22 3636
3411.78 3748
3412.33 3593
3412.88 3817
3413.43 3694
3413.98 3594
3414.53 3693
3415.08 3686
3415.63 3542
3416.18 3364
3416.73 3606
3417.28 3456
3417.84 3446
3418.39 3216
3418.94 2999
3419.49 3145
3420.04 3038
3420.59 3183
3421.14 3168
3421.69 3210
3422.25 3182
3422.80 3305
3423.35 3486
3423.90 3667
3424.45 3370
3425.00 3566
3425.56 3688
3426.11 3644
3426.66 3471
3427.21 3368
3427.76 3220
3428.32 3014
3428.87 3001
3429.42 3044
3429.97 3167
3430.52 3257
3431.08 3265
3431.63 3255
3432.18 3187
3432.73 3254
3433.29 3159
3433.84 3322
3434.39 3467
3434.94 3285
3435.50 3238
3436.05 3421
3436.60 3321
3437.15 3240
3437.71 3377
3438.26 3440
3438.81 3555
3439.37 3191
3439.92 3507
3440.47 3584
3441.02 3314
3441.58 3286
3442.13 3470
3442.68 3571
3443.24 3497
3443.79 3463
3444.34 3585
3444.90 3392
3445.45 3276
3446.00 3131
3446.56 3026
3447.11 2901
3447.66 3105
3448.22 3212
3448.77 3098
3449.33 3018
3449.88 2986
3450.43 3015
3450.99 2878
3451.54 3137
3452.09 3014
3452.65 3021
3453.20 3177
3453.76 3229
3454.31 3041
3454.86 3126
3455.42 3241
3455.97 3088
3456.53 2967
3457.08 3106
3457.64 3242
3458.19 3175
3458.75 3372
3459.30 3347
3459.85 3216
3460.41 3177
3460.96 3243
3461.52 3316
3462.07 3230
3462.63 3246
3463.18 3244
3463.74 3309
3464.29 3264
3464.85 3143
3465.40 3374
3465.96 3634
3466.51 3555
3467.07 3540
3467.62 3870
3468.18 3861
3468.73 3807
3469.29 3796
3469.84 3871
3470.40 4148
3470.95 4115
3471.51 4111
3472.07 4348
3472.62 4246
3473.18 4297
3473.73 4229
3474.29 4189
3474.84 3966
3475.40 3837
3475.96 3924
3476.51 4023
3477.07 4008
3477.62 4330
3478.18 4207
3478.74 4047
3479.29 4404
3479.85 4196
3480.40 4401
3480.96 4375
3481.52 4192
3482.07 4425
3482.63 4502
3483.19 4437
3483.74 4219
3484.30 4239
3484.86 4593
3485.41 4790
3485.97 4528
3486.53 4716
3487.08 4785
3487.64 5047
3488.20 5591
3488.75 6127
3489.31 7391
3489.87 8669
3490.42 9743
3490.98 11346
3491.54 12817
3492.09 13973
3492.65 15341
3493.21 14517
3493.77 13761
3494.32 13266
3494.88 11775
3495.44 10343
3496.00 9092
3496.55 7977
3497.11 7088
3497.67 6621
3498.23 6412
3498.78 6542
3499.34 6465
3499.90 6294
3500.46 6243
3501.01 6269
3501.57 6420
3502.13 6272
3502.69 6405
3503.25 6787
3503.80 6642
3504.36 6792
3504.92 6796
3505.48 6826
3506.04 6737
3506.60 6457
3507.15 6372
3507.71 5944
3508.27 5737
3508.83 5420
3509.39 5043
3509.95 5173
3510.50 5130
3511.06 4687
3511.62 4833
3512.18 4693
3512.74 4592
3513.30 4141
3513.86 4171
3514.42 4213
3514.98 3886
3515.53 3789
3516.09 3849
3516.65 3716
3517.21 3569
3517.77 3474
3518.33 3617
3518.89 3960
3519.45 3860
3520.01 3653
3520.57 3771
3521.13 3895
3521.69 4032
3522.25 3892
3522.81 3682
3523.36 3831
3523.92 3935
3524.48 3884
3525.04 3641
3525.60 3724
3526.16 3551
3526.72 3259
3527.28 3400
3527.84 3553
3528.40 3524
3528.96 3465
3529.52 3279
3530.08 3239
3530.64 3479
3531.20 3484
3531.76 3230
3532.32 3309
3532.89 3555
3533.45 3551
3534.01 3496
3534.57 3623
3535.13 4076
3535.69 3895
3536.25 4188
3536.81 3865
3537.37 3900
3537.93 4395
3538.49 4121
3539.05 4048
3539.61 4111
3540.17 3839
3540.74 3614
3541.30 3785
3541.86 3546
3542.42 3539
3542.98 3401
3543.54 3516
3544.10 3582
3544.66 3426
3545.22 3354
3545.79 3540
3546.35 3607
3546.91 3318
3547.47 3271
3548.03 3204
3548.59 3169
3549.16 3325
3549.72 3066
3550.28 3164
3550.84 3193
3551.40 2994
3551.96 2946
3552.53 2950
3553.09 2953
3553.65 2838
3554.21 2739
3554.77 2650
3555.34 2792
3555.90 3055
3556.46 2979
3557.02 2876
3557.59 2866
3558.15 3065
3558.71 2932
3559.27 3009
3559.84 3288
3560.40 3329
3560.96 3294
3561.52 3156
3562.09 2895
3562.65 3074
3563.21 3199
3563.77 3230
3564.34 3328
3564.90 3167
3565.46 3071
3566.03 3169
3566.59 3008
3567.15 2843
3567.72 2952
3568.28 3086
3568.84 3044
3569.41 2831
3569.97 2724
3570.53 2762
3571.10 2604
3571.66 2761
3572.22 3019
3572.79 2998
3573.35 2981
3573.91 3355
3574.48 3240
3575.04 3345
3575.60 3296
3576.17 3224
3576.73 3285
3577.30 3274
3577.86 3352
3578.42 3354
3578.99 3316
3579.55 3299
3580.12 3362
3580.68 3461
3581.24 3202
3581.81 3066
3582.37 3201
3582.94 3076
3583.50 3181
3584.07 2880
3584.63 3044
3585.20 3053
3585.76 3165
3586.32 2877
3586.89 2886
3587.45 2907
3588.02 3124
3588.58 2922
3589.15 3060
3589.71 2889
3590.28 2861
3590.84 2995
3591.41 2933
3591.97 2727
3592.54 2928
3593.10 2975
3593.67 2793
3594.23 2951
3594.80 3034
3595.36 3046
3595.93 2972
3596.50 3097
3597.06 3093
3597.63 2877
3598.19 2910
3598.76 3095
3599.32 3138
3599.89 2934
3600.45 3021
3601.02 3027
3601.59 3028
3602.15 3025
3602.72 2848
3603.28 3015
3603.85 2829
3604.42 2872
3604.98 2752
3605.55 2709
3606.11 2832
3606.68 2678
3607.25 2660
3607.81 2723
3608.38 2680
3608.95 2687
3609.51 2582
3610.08 2438
3610.65 2528
3611.21 2753
3611.78 2719
3612.35 2696
3612.91 2746
3613.48 2696
3614.05 2779
3614.61 2975
3615.18 2846
3615.75 2883
3616.31 3211
3616.88 3182
3617.45 3311
3618.01 3069
3618.58 3507
3619.15 3524
3619.72 3547
3620.28 3555
3620.85 3474
3621.42 3122
3621.99 3287
3622.55 3285
3623.12 2972
3623.69 2646
3624.26 2730
3624.82 2762
3625.39 2762
3625.96 2599
3626.53 2786
3627.09 2867
3627.66 2574
3628.23 2683
3628.80 2771
3629.37 2671
3629.93 2697
3630.50 2622
3631.07 2618
3631.64 2789
3632.21 2661
3632.77 2740
3633.34 2715
3633.91 2655
3634.48 2588
3635.05 2671
3635.62 2706
3636.19 2779
3636.75 2719
3637.32 2746
3637.89 2654
3638.46 2880
3639.03 2884
3639.60 2762
3640.17 2678
3640.73 2925
3641.30 2930
3641.87 3071
3642.44 3280
3643.01 3308
3643.58 3091
3644.15 3047
3644.72 2948
3645.29 2792
3645.86 2914
3646.43 3077
3647.00 2781
3647.57 2833
3648.13 2875
3648.70 3002
3649.27 2954
3649.84 2924
3650.41 2844
3650.98 3054
3651.55 3239
3652.12 3304
3652.69 3147
3653.26 3395
3653.83 3290
3654.40 3262
3654.97 3006
3655.54 2939
3656.11 2858
3656.68 2699
3657.25 2749
3657.82 2866
3658.39 2747
3658.96 2812
3659.53 2912
3660.10 2998
3660.67 2938
3661.24 2766
3661.82 2859
3662.39 2827
3662.96 2873
3663.53 2983
3664.10 3146
3664.67 2993
3665.24 2801
3665.81 3038
3666.38 3051
3666.95 3311
3667.52 3067
3668.09 3146
3668.67 3065
3669.24 2748
3669.81 2594
3670.38 2583
3670.95 2714
3671.52 2636
3672.09 2819
3672.66 2782
3673.24 2917
3673.81 3044
3674.38 3113
3674.95 3058
3675.52 3162
3676.09 3294
3676.66 3125
3677.24 3242
3677.81 2976
3678.38 2984
3678.95 3083
3679.52 3055
3680.10 3005
3680.67 2930
3681.24 2793
3681.81 2780
3682.38 3029
3682.96 2738
3683.53 2591
3684.10 2632
3684.67 2816
3685.25 2637
3685.82 2521
3686.39 2620
3686.96 2884
3687.54 2857
3688.11 2952
3688.68 2922
3689.25 2956
3689.83 2898
3690.40 3181
3690.97 3000
3691.54 2733
3692.12 2877
3692.69 2898
3693.26 2752
3693.84 2848
3694.41 2682
3694.98 2641
3695.56 2547
3696.13 2650
3696.70 2613
3697.28 2731
3697.85 2584
3698.42 2636
3699.00 2689
3699.57 2725
3700.14 2878
3700.72 2594
3701.29 2618
3701.86 2536
3702.44 2707
3703.01 2935
3703.58 2816
3704.16 2717
3704.73 2868
3705.31 2720
3705.88 2633
3706.45 2619
3707.03 2661
3707.60 2901
3708.18 2920
3708.75 2995
3709.33 2899
3709.90 2957
3710.47 2809
3711.05 2665
3711.62 2716
3712.20 2785
3712.77 2786
3713.35 2389
3713.92 2539
3714.50 2727
3715.07 2732
3715.64 2732
3716.22 2642
3716.79 2569
3717.37 2528
3717.94 2638
3718.52 2617
3719.09 2754
3719.67 2548
3720.24 2243
3720.82 2427
3721.39 2605
3721.97 2463
3722.54 2431
3723.12 2332
3723.70 2154
3724.27 2259
3724.85 2305
3725.42 2373
3726.00 2469
3726.57 2563
3727.15 2607
3727.72 2561
3728.30 2554
3728.88 2595
3729.45 2650
3730.03 2781
3730.60 2556
3731.18 2839
3731.75 2959
3732.33 3046
3732.91 3195
3733.48 2992
3734.06 2869
3734.64 2914
3735.21 3077
3735.79 3144
3736.36 2898
3736.94 2614
3737.52 2848
3738.09 2921
3738.67 3061
3739.25 3083
3739.82 2766
3740.40 2671
3740.98 2572
3741.55 2693
3742.13 2642
3742.71 2604
3743.28 2517
3743.86 2434
3744.44 2511
3745.01 2597
3745.59 2638
3746.17 2512
3746.75 2554
3747.32 2509
3747.90 2589
3748.48 2629
3749.05 2911
3749.63 2695
3750.21 2542
3750.79 2574
3751.36 2779
3751.94 2545
3752.52 2419
3753.10 2455
3753.67 2617
3754.25 2826
3754.83 2645
3755.41 2488
3755.99 2462
3756.56 2469
3757.14 2361
3757.72 2378
3758.30 2600
3758.88 2345
3759.45 2553
3760.03 2582
3760.61 2658
3761.19 2694
3761.77 2679
3762.35 2561
3762.92 2522
3763.50 2737
3764.08 2817
3764.66 2562
3765.24 2442
3765.82 2545
3766.39 2503
3766.97 2429
3767.55 2292
3768.13 2258
3768.71 2494
3769.29 2602
3769.87 2662
3770.45 2648
3771.03 2515
3771.60 2653
3772.18 2643
3772.76 2577
3773.34 2518
3773.92 2584
3774.50 2418
3775.08 2292
3775.66 2694
3776.24 2650
3776.82 2500
3777.40 2545
3777.98 2499
3778.56 2532
3779.14 2602
3779.72 2454
3780.30 2467
3780.88 2323
3781.46 2427
3782.04 2409
3782.61 2278
3783.19 2299
3783.77 2274
3784.35 2451
3784.93 2529
3785.52 2541
3786.10 2694
3786.68 2451
3787.26 2586
3787.84 2607
3788.42 2589
3789.00 2483
3789.58 2524
3790.16 2524
3790.74 2625
3791.32 2717
3791.90 2552
3792.48 2698
3793.06 2506
3793.64 2544
3794.22 2608
3794.80 2586
3795.38 2528
3795.96 2488
3796.55 2737
3797.13 2641
3797.71 2371
3798.29 2601
3798.87 2869
3799.45 2548
3800.03 2536
3800.61 2632
3801.19 2669
3801.78 2540
3802.36 2584
3802.94 2560
3803.52 2812
3804.10 2721
3804.68 2614
3805.27 2792
3805.85 2828
3806.43 2801
3807.01 2883
3807.59 2978
3808.17 3174
3808.76 3062
3809.34 3046
3809.92 3181
3810.50 3216
3811.08 3264
3811.67 3256
3812.25 3196
3812.83 2999
3813.41 2897
3814.00 3039
3814.58 2890
3815.16 2756
3815.74 2683
3816.32 2654
3816.91 2945
3817.49 2843
3818.07 2592
3818.66 2653
3819.24 2504
3819.82 2678
3820.40 2436
3820.99 2336
3821.57 2324
3822.15 2394
3822.73 2463
3823.32 2531
3823.90 2195
3824.48 2199
3825.07 2380
3825.65 2230
3826.23 2478
3826.82 2662
3827.40 2547
3827.98 2465
3828.57 2392
3829.15 2310
3829.73 2507
3830.32 2512
3830.90 2463
3831.48 2447
3832.07 2404
3832.65 2450
3833.24 2492
3833.82 2555
3834.40 2551
3834.99 2481
3835.57 2557
3836.16 2220
3836.74 2556
3837.32 2508
3837.91 2499
3838.49 2455
3839.08 2415
3839.66 2377
3840.24 2428
3840.83 2407
3841.41 2506
3842.00 2434
3842.58 2436
3843.17 2307
3843.75 2374
3844.34 2287
3844.92 2367
3845.51 2359
3846.09 2300
3846.67 2330
3847.26 2338
3847.84 2527
3848.43 2531
3849.01 2530
3849.60 2527
3850.18 2411
3850.77 2474
3851.35 2492
3851.94 2512
3852.53 2520
3853.11 2435
3853.70 2509
3854.28 2571
3854.87 2304
3855.45 2314
3856.04 2430
3856.62 2594
3857.21 2756
3857.79 2430
3858.38 2521
3858.97 2626
3859.55 2832
3860.14 2850
3860.72 2827
3861.31 2859
3861.90 2776
3862.48 2890
3863.07 2950
3863.65 2846
3864.24 3016
3864.83 3225
3865.41 3028
3866.00 2946
3866.58 3051
3867.17 2937
3867.76 2859
3868.34 2668
3868.93 2698
3869.52 2540
3870.10 2547
3870.69 2585
3871.28 2584
3871.86 2620
3872.45 2718
3873.04 2610
3873.62 2696
3874.21 2542
3874.80 2419
3875.38 2596
3875.97 2718
3876.56 2759
3877.15 2642
3877.73 2462
3878.32 2642
3878.91 2647
3879.49 2574
3880.08 2461
3880.67 2545
3881.26 2396
3881.84 2379
3882.43 2526
3883.02 2364
3883.61 2208
3884.19 2221
3884.78 2315
3885.37 2253
3885.96 2437
3886.55 2388
3887.13 2423
3887.72 2330
3888.31 2508
3888.90 2730
3889.49 2721
3890.07 2847
3890.66 2684
3891.25 2760
3891.84 2833
3892.43 2686
3893.01 2749
3893.60 2745
3894.19 2744
3894.78 2806
3895.37 2925
3895.96 2868
3896.55 2831
3897.13 2924
3897.72 2821
3898.31 2807
3898.90 2906
3899.49 2980
3900.08 2928
3900.67 2616
3901.26 2613
3901.84 2733
3902.43 2679
3903.02 2752
3903.61 2641
3904.20 2585
3904.79 2453
3905.38 2580
3905.97 2543
3906.56 2597
3907.15 2438
3907.74 2746
3908.33 2595
3908.92 2554
3909.50 2661
3910.09 2454
3910.68 2402
3911.27 2405
3911.86 2518
3912.45 2487
3913.04 2522
3913.63 2503
3914.22 2592
3914.81 2469
3915.40 2525
3915.99 2555
3916.58 2546
3917.17 2529
3917.76 2448
3918.35 2560
3918.94 2537
3919.53 2607
3920.12 2537
3920.72 2484
3921.31 2414
3921.90 2329
3922.49 2466
3923.08 2482
3923.67 2482
3924.26 2341
3924.85 2326
3925.44 2335
3926.03 2384
3926.62 2275
3927.21 2454
3927.80 2482
3928.39 2368
3928.99 2348
3929.58 2214
3930.17 2244
3930.76 2250
3931.35 2347
3931.94 2275
3932.53 2266
3933.12 2266
3933.72 2325
3934.31 2291
3934.90 2317
3935.49 2293
3936.08 2298
3936.67 2382
3937.26 2488
3937.86 2390
3938.45 2590
3939.04 2477
3939.63 2716
3940.22 2908
3940.82 3011
3941.41 2921
3942.00 3053
3942.59 2953
3943.18 2923
3943.78 2911
3944.37 2808
3944.96 2744
3945.55 2627
3946.14 2527
3946.74 2480
3947.33 2736
3947.92 2465
3948.51 2315
3949.11 2558
3949.70 2442
3950.29 2421
3950.88 2441
3951.48 2353
3952.07 2652
3952.66 2644
3953.26 2719
3953.85 2695
3954.44 2781
3955.03 2728
3955.63 2730
3956.22 2517
3956.81 2505
3957.41 2500
3958.00 2640
3958.59 2901
3959.19 2847
3959.78 2848
3960.37 2701
3960.97 2726
3961.56 2760
3962.15 2715
3962.75 2722
3963.34 2714
3963.93 2760
3964.53 2850
3965.12 2787
3965.72 2710
3966.31 2861
3966.90 2800
3967.50 2899
3968.09 2789
3968.69 2956
3969.28 2809
3969.87 2845
3970.47 2804
3971.06 2807
3971.66 2795
3972.25 2729
3972.85 2491
3973.44 2531
3974.03 2701
3974.63 2827
3975.22 2608
3975.82 2757
3976.41 3066
3977.01 2946
3977.60 2870
3978.20 3064
3978.79 3101
3979.39 3017
3979.98 2970
3980.58 2922
3981.17 2743
3981.77 2612
3982.36 2576
3982.96 2869
3983.55 2852
3984.15 2864
3984.74 2745
3985.34 2702
3985.93 2949
3986.53 2784
3987.12 2819
3987.72 2866
3988.31 2941
3988.91 2805
3989.50 2721
3990.10 2865
3990.70 2750
3991.29 2778
3991.89 3016
3992.48 3011
3993.08 3003
3993.67 3081
3994.27 2956
3994.87 3297
3995.46 3286
3996.06 3198
3996.65 3172
3997.25 3041
3997.85 3202
3998.44 3257
3999.04 3249
3999.64 3156
4000.23 3268
4000.83 2851
4001.43 3074
4002.02 2864
4002.62 2791
4003.21 2750
4003.81 2885
4004.41 2941
4005.00 2982
4005.60 3216
4006.20 2850
4006.80 2934
4007.39 2922
4007.99 2828
4008.59 2816
4009.18 2713
4009.78 2745
4010.38 2801
4010.97 2768
4011.57 2535
4012.17 2557
4012.77 2623
4013.36 2788
4013.96 2732
4014.56 2710
4015.16 2936
4015.75 2627
4016.35 2701
4016.95 2693
4017.55 2763
4018.14 2767
4018.74 2820
4019.34 2866
4019.94 2812
4020.54 2833
4021.13 2714
4021.73 2646
4022.33 2592
4022.93 2783
4023.53 2858
4024.12 3036
4024.72 2875
4025.32 2904
4025.92 3233
4026.52 3220
4027.12 3646
4027.71 3811
4028.31 3964
4028.91 3798
4029.51 3853
4030.11 4054
4030.71 3891
4031.31 3788
4031.90 3682
4032.50 3534
4033.10 3365
4033.70 3172
4034.30 3125
4034.90 3103
4035.50 2797
4036.10 2878
4036.70 2899
4037.29 2829
4037.89 2725
4038.49 2657
4039.09 2506
4039.69 2426
4040.29 2333
4040.89 2323
4041.49 2361
4042.09 2407
4042.69 2371
4043.29 2346
4043.89 2369
4044.49 2518
4045.09 2271
4045.69 2360
4046.29 2391
4046.89 2509
4047.49 2273
4048.09 2214
4048.69 2428
4049.29 2455
4049.89 2315
4050.49 2433
4051.09 2675
4051.69 2659
4052.29 2883
4052.89 2828
4053.49 2966
4054.09 2785
4054.69 2637
4055.29 2661
4055.89 2597
4056.49 2522
4057.09 2719
4057.69 2738
4058.29 2619
4058.89 2481
4059.49 2583
4060.09 2529
4060.70 2591
4061.30 2492
4061.90 2541
4062.50 2511
4063.10 2588
4063.70 2548
4064.30 2538
4064.90 2555
4065.50 2411
4066.11 2442
4066.71 2519
4067.31 2498
4067.91 2426
4068.51 2485
4069.11 2525
4069.71 2567
4070.32 2497
4070.92 2663
4071.52 2532
4072.12 2497
4072.72 2163
4073.32 2474
4073.93 2330
4074.53 2371
4075.13 2332
4075.73 2232
4076.33 2400
4076.94 2334
4077.54 2109
4078.14 2175
4078.74 2314
4079.34 2203
4079.95 2251
4080.55 2261
4081.15 2251
4081.75 2300
4082.36 2365
4082.96 2341
4083.56 2182
4084.16 2284
4084.77 2329
4085.37 2237
4085.97 2239
4086.58 2333
4087.18 2290
4087.78 2310
4088.38 2300
4088.99 2368
4089.59 2347
4090.19 2485
4090.80 2433
4091.40 2435
4092.00 2384
4092.61 2351
4093.21 2314
4093.81 2533
4094.42 2322
4095.02 2401
4095.62 2329
4096.23 2484
4096.83 2484
4097.43 2377
4098.04 2206
4098.64 2370
4099.24 2466
4099.85 2227
4100.45 2259
4101.06 2310
4101.66 2238
4102.26 2211
4102.87 2348
4103.47 2480
4104.08 2387
4104.68 2524
4105.28 2627
4105.89 2613
4106.49 2397
4107.10 2375
4107.70 2379
4108.31 2262
4108.91 2369
4109.51 2494
4110.12 2371
4110.72 2404
4111.33 2402
4111.93 2181
4112.54 2168
4113.14 2257
4113.75 2292
4114.35 2321
4114.96 2248
4115.56 2137
4116.17 2222
4116.77 2217
4117.38 2246
4117.98 2145
4118.59 2266
4119.19 2221
4119.80 2272
4120.40 2282
4121.01 2098
4121.61 2209
4122.22 2034
4122.82 2189
4123.43 2293
4124.04 2255
4124.64 2399
4125.25 2296
4125.85 2217
4126.46 2294
4127.06 2331
4127.67 2204
4128.28 2288
4128.88 2445
4129.49 2528
4130.09 2315
4130.70 2337
4131.31 2287
4131.91 2396
4132.52 2400
4133.12 2577
4133.73 2636
4134.34 2409
4134.94 2598
4135.55 2496
4136.16 2675
4136.76 2599
4137.37 2580
4137.98 2709
4138.58 2776
4139.19 2844
4139.80 2788
4140.40 2713
4141.01 2764
4141.62 2828
4142.22 2887
4142.83 2957
4143.44 2979
4144.04 2830
4144.65 2669
4145.26 2662
4145.86 2837
4146.47 2645
4147.08 2428
4147.69 2361
4148.29 2547
4148.90 2560
4149.51 2295
4150.12 2340
4150.72 2374
4151.33 2353
4151.94 2303
4152.55 2257
4153.15 2215
4153.76 2392
4154.37 2460
4154.98 2245
4155.59 2236
4156.19 2428
4156.80 2459
4157.41 2421
4158.02 2368
4158.63 2455
4159.23 2287
4159.84 2355
4160.45 2279
4161.06 2405
4161.67 2281
4162.28 2394
4162.88 2507
4163.49 2532
4164.10 2500
4164.71 2780
4165.32 2646
4165.93 2773
4166.53 2495
4167.14 2650
4167.75 2622
4168.36 2725
4168.97 2764
4169.58 2719
4170.19 2699
4170.80 2494
4171.41 2500
4172.01 2367
4172.62 2374
4173.23 2638
4173.84 2833
4174.45 2605
4175.06 2483
4175.67 2543
4176.28 2527
4176.89 2687
4177.50 2405
4178.11 2581
4178.72 2610
4179.33 2498
4179.94 2547
4180.55 2470
4181.16 2578
4181.77 2541
4182.38 2541
4182.99 2455
4183.60 2400
4184.21 2314
4184.82 2278
4185.43 2358
4186.04 2407
4186.65 2323
4187.26 2216
4187.87 2254
4188.48 2335
4189.09 2463
4189.70 2326
4190.31 2464
4190.92 2492
4191.53 2380
4192.14 2389
4192.75 2287
4193.36 2401
4193.97 2552
4194.58 2511
4195.19 2556
4195.80 2621
4196.41 2705
4197.03 2285
4197.64 2126
4198.25 2373
4198.86 2469
4199.47 2566
4200.08 2451
4200.69 2519
4201.30 2303
4201.91 2534
4202.53 2428
4203.14 2382
4203.75 2430
4204.36 2351
4204.97 2248
4205.58 2298
4206.19 2195
4206.81 2127
4207.42 2327
4208.03 2411
4208.64 2295
4209.25 2340
4209.86 2271
4210.48 2336
4211.09 2440
4211.70 2309
4212.31 2325
4212.92 2338
4213.54 2450
4214.15 2436
4214.76 2494
4215.37 2619
4215.99 2578
4216.60 2454
4217.21 2449
4217.82 2484
4218.43 2834
4219.05 2944
4219.66 2725
4220.27 2701
4220.89 2746
4221.50 2838
4222.11 2997
4222.72 2927
4223.34 2676
4223.95 2653
4224.56 2707
4225.17 2587
4225.79 2662
4226.40 2727
4227.01 2866
4227.63 2906
4228.24 2957
4228.85 2866
4229.47 2751
4230.08 2988
4230.69 3148
4231.31 3059
4231.92 3278
4232.53 3382
4233.15 3674
4233.76 3712
4234.37 3819
4234.99 3852
4235.60 4168
4236.22 3959
4236.83 3854
4237.44 3476
4238.06 3235
4238.67 3230
4239.28 3198
4239.90 2959
4240.51 2570
4241.13 2605
4241.74 2498
4242.36 2533
4242.97 2465
4243.58 2537
4244.20 2425
4244.81 2510
4245.43 2449
4246.04 2461
4246.66 2460
4247.27 2519
4247.89 2370
4248.50 2361
4249.11 2596
4249.73 2449
4250.34 2603
4250.96 2483
4251.57 2547
4252.19 2507
4252.80 2555
4253.42 2694
4254.03 2515
4254.65 2368
4255.26 2494
4255.88 2590
4256.49 2537
4257.11 2585
4257.72 2370
4258.34 2317
4258.96 2409
4259.57 2204
4260.19 2377
4260.80 2428
4261.42 2486
4262.03 2408
4262.65 2474
4263.26 2562
4263.88 2812
4264.50 2710
4265.11 2664
4265.73 2763
4266.34 2856
4266.96 2791
4267.58 3032
4268.19 2753
4268.81 2904
4269.42 2692
4270.04 2721
4270.66 2677
4271.27 2673
4271.89 2643
4272.51 2627
4273.12 2614
4273.74 2661
4274.36 2563
4274.97 2535
4275.59 2609
4276.20 2385
4276.82 2414
4277.44 2506
4278.06 2405
4278.67 2350
4279.29 2453
4279.91 2347
4280.52 2357
4281.14 2212
4281.76 2097
4282.37 2109
4282.99 2172
4283.61 2351
4284.23 2312
4284.84 2295
4285.46 2250
4286.08 2358
4286.69 2100
4287.31 2426
4287.93 2412
4288.55 2417
4289.16 2673
4289.78 2502
4290.40 2523
4291.02 2712
4291.64 2431
4292.25 2382
4292.87 2466
4293.49 2424
4294.11 2507
4294.73 2319
4295.34 2242
4295.96 2248
4296.58 2481
4297.20 2412
4297.82 2499
4298.43 2367
4299.05 2435
4299.67 2438
4300.29 2348
4300.91 2456
4301.53 2518
4302.14 2583
4302.76 2496
4303.38 2412
4304.00 2597
4304.62 2676
4305.24 2478
4305.86 2458
4306.48 2721
4307.09 2739
4307.71 2573
4308.33 2554
4308.95 2540
4309.57 2422
4310.19 2501
4310.81 2544
4311.43 2469
4312.05 2391
4312.67 2433
4313.29 2420
4313.90 2465
4314.52 2563
4315.14 2476
4315.76 2432
4316.38 2416
4317.00 2450
4317.62 2467
4318.24 2498
4318.86 2475
4319.48 2426
4320.10 2570
4320.72 2588
4321.34 2469
4321.96 2562
4322.58 2586
4323.20 2682
4323.82 2607
4324.44 2672
4325.06 2624
4325.68 2523
4326.30 2453
4326.92 2795
4327.54 2718
4328.16 2672
4328.78 2636
4329.40 2588
4330.02 2684
4330.64 2807
4331.27 2879
4331.89 2785
4332.51 2862
4333.13 2935
4333.75 2956
4334.37 3204
4334.99 3459
4335.61 3628
4336.23 3808
4336.85 3973
4337.47 4067
4338.09 4247
4338.72 4395
4339.34 4328
4339.96 4004
4340.58 3634
4341.20 3586
4341.82 3910
4342.44 3813
4343.07 4180
4343.69 4505
4344.31 5026
4344.93 5719
4345.55 5839
4346.17 6260
4346.79 6981
4347.42 6830
4348.04 6782
4348.66 6417
4349.28 5587
4349.90 5044
4350.53 4585
4351.15 4138
4351.77 3678
4352.39 3601
4353.01 3380
4353.64 3204
4354.26 3122
4354.88 3206
4355.50 3123
4356.13 3034
4356.75 3177
4357.37 3117
4357.99 3158
4358.62 3015
4359.24 2742
4359.86 2809
4360.48 2947
4361.11 3026
4361.73 2966
4362.35 3009
4362.98 2979
4363.60 2908
4364.22 2826
4364.84 2835
4365.47 2800
4366.09 2851
4366.71 2828
4367.34 2829
4367.96 2689
4368.58 2828
4369.21 2765
4369.83 2494
4370.45 2606
4371.08 2589
4371.70 2506
4372.32 2463
4372.95 2462
4373.57 2541
4374.20 2337
4374.82 2455
4375.44 2414
4376.07 2606
4376.69 2601
4377.31 2415
4377.94 2524
4378.56 2499
4379.19 2537
4379.81 2533
4380.43 2444
4381.06 2492
4381.68 2585
4382.31 2399
4382.93 2433
4383.56 2587
4384.18 2455
4384.80 2301
4385.43 2269
4386.05 2232
4386.68 2380
4387.30 2377
4387.93 2398
4388.55 2414
4389.18 2267
4389.80 2226
4390.43 2227
4391.05 2234
4391.68 2336
4392.30 2247
4392.93 2161
4393.55 2215
4394.18 2163
4394.80 2188
4395.43 2246
4396.05 2222
4396.68 2220
4397.30 2342
4397.93 2374
4398.55 2335
4399.18 2534
4399.80 2334
4400.43 2361
4401.06 2346
4401.68 2345
4402.31 2445
4402.93 2394
4403.56 2413
4404.18 2367
4404.81 2368
4405.44 2305
4406.06 2442
4406.69 2357
4407.31 2157
4407.94 2195
4408.57 2504
4409.19 2380
4409.82 2256
4410.45 2299
4411.07 2363
4411.70 2335
4412.32 2278
4412.95 2413
4413.58 2243
4414.20 2283
4414.83 2475
4415.46 2377
4416.08 2425
4416.71 2476
4417.34 2530
4417.96 2579
4418.59 2389
4419.22 2383
4419.84 2370
4420.47 2166
4421.10 2321
4421.73 2392
4422.35 2178
4422.98 2239
4423.61 2188
4424.23 2221
4424.86 2318
4425.49 2237
4426.12 2032
4426.74 1960
4427.37 2124
4428.00 2169
4428.63 2146
4429.25 1985
4429.88 2075
4430.51 2067
4431.14 1980
4431.77 2063
4432.39 2043
4433.02 2245
4433.65 2270
4434.28 2150
4434.90 2254
4435.53 2366
4436.16 2195
4436.79 2321
4437.42 2348
4438.05 2288
4438.67 2268
4439.30 2286
4439.93 2487
4440.56 2525
4441.19 2347
4441.82 2173
4442.44 2147
4443.07 2242
4443.70 2015
4444.33 2318
4444.96 2551
4445.59 2330
4446.22 2381
4446.85 2128
4447.47 2305
4448.10 2397
4448.73 2216
4449.36 2377
4449.99 2248
4450.62 2386
4451.25 2389
4451.88 2372
4452.51 2150
4453.14 2368
4453.77 2387
4454.40 2716
4455.02 2523
4455.65 2525
4456.28 2623
4456.91 2436
4457.54 2552
4458.17 2396
4458.80 2202
4459.43 2356
4460.06 2282
4460.69 2295
4461.32 2146
4461.95 2040
4462.58 2130
4463.21 2109
4463.84 2091
4464.47 2126
4465.10 2074
4465.73 1994
4466.36 2050
4466.99 1945
4467.62 1891
4468.25 2234
4468.88 2071
4469.51 2149
4470.14 2096
4470.78 2003
4471.41 2040
4472.04 2107
4472.67 2183
4473.30 2056
4473.93 2091
4474.56 2183
4475.19 2307
4475.82 2106
4476.45 2215
4477.08 2104
4477.71 2013
4478.35 2079
4478.98 2187
4479.61 2161
4480.24 2157
4480.87 2408
4481.50 2107
4482.13 2049
4482.76 2242
4483.40 2294
4484.03 2410
4484.66 2337
4485.29 2152
4485.92 2249
4486.55 2365
4487.19 2290
4487.82 2172
4488.45 2222
4489.08 2188
4489.71 2445
4490.34 2275
4490.98 2364
4491.61 2360
4492.24 2341
4492.87 2462
4493.50 2282
4494.14 2298
4494.77 2295
4495.40 2225
4496.03 2393
4496.67 2398
4497.30 2406
4497.93 2468
4498.56 2636
4499.20 2685
4499.83 2956
4500.46 2939
4501.09 3278
4501.73 3302
4502.36 3288
4502.99 3304
4503.63 3326
4504.26 3080
4504.89 3238
4505.52 3061
4506.16 3051
4506.79 2892
4507.42 2796
4508.06 2828
4508.69 2518
4509.32 2603
4509.96 2526
4510.59 2519
4511.22 2684
4511.86 2499
4512.49 2282
4513.12 2322
4513.76 2185
4514.39 2223
4515.02 2371
4515.66 2291
4516.29 2199
4516.93 2152
4517.56 2181
4518.19 2231
4518.83 2243
4519.46 2095
4520.10 2058
4520.73 2379
4521.36 2149
4522.00 2086
4522.63 2237
4523.27 2224
4523.90 2209
4524.54 2174
4525.17 2322
4525.80 2142
4526.44 2176
4527.07 2294
4527.71 2411
4528.34 2342
4528.98 2514
4529.61 2518
4530.25 2503
4530.88 2455
4531.52 2593
4532.15 2650
4532.79 2712
4533.42 2768
4534.06 2621
4534.69 2673
4535.33 2437
4535.96 2408
4536.60 2366
4537.23 2276
4537.87 2387
4538.50 2241
4539.14 2283
4539.77 2284
4540.41 2251
4541.04 2220
4541.68 2124
4542.31 2255
4542.95 2253
4543.59 2168
4544.22 2081
4544.86 2188
4545.49 2266
4546.13 2248
4546.77 2242
4547.40 2080
4548.04 2247
4548.67 2109
4549.31 2108
4549.95 2183
4550.58 2317
4551.22 2355
4551.85 2081
4552.49 2306
4553.13 2043
4553.76 2154
4554.40 2361
4555.04 2169
4555.67 1998
4556.31 2074
4556.95 2051
4557.58 1949
4558.22 1976
4558.86 2070
4559.49 2045
4560.13 2045
4560.77 2073
4561.40 2037
4562.04 2022
4562.68 2042
4563.31 2011
4563.95 2107
4564.59 2164
4565.23 2013
4565.86 2166
4566.50 2349
4567.14 2122
4567.77 1996
4568.41 2026
4569.05 2260
4569.69 2311
4570.32 2256
4570.96 2091
4571.60 2153
4572.24 2085
4572.88 2000
4573.51 2136
4574.15 2106
4574.79 2035
4575.43 2098
4576.06 2155
4576.70 2158
4577.34 2244
4577.98 2216
4578.62 2116
4579.26 2163
4579.89 2204
4580.53 2268
4581.17 2191
4581.81 2057
4582.45 2078
4583.09 2250
4583.72 2279
4584.36 2274
4585.00 2116
4585.64 2259
4586.28 2246
4586.92 2229
4587.56 2330
4588.19 2181
4588.83 2431
4589.47 2547
4590.11 2556
4590.75 3058
4591.39 2842
4592.03 2922
4592.67 2966
4593.31 2814
4593.95 2638
4594.58 2685
4595.22 2482
4595.86 2227
4596.50 2259
4597.14 2215
4597.78 2072
4598.42 2053
4599.06 2149
4599.70 2001
4600.34 2248
4600.98 2294
4601.62 2284
4602.26 2162
4602.90 2230
4603.54 2276
4604.18 2227
4604.82 2145
4605.46 2255
4606.10 2149
4606.74 2238
4607.38 1874
4608.02 2033
4608.66 2059
4609.30 2056
4609.94 2179
4610.58 2187
4611.22 2244
4611.86 2174
4612.50 2159
4613.14 2007
4613.78 2099
4614.42 2285
4615.06 2330
4615.70 2102
4616.35 2086
4616.99 2095
4617.63 2385
4618.27 2251
4618.91 2192
4619.55 2076
4620.19 2100
4620.83 2196
4621.47 1983
4622.11 2156
4622.76 2056
4623.40 2047
4624.04 2023
4624.68 1955
4625.32 2239
4625.96 2019
4626.60 1966
4627.25 1953
4627.89 2056
4628.53 2388
4629.17 2205
4629.81 2075
4630.45 2127
4631.10 2017
4631.74 2177
4632.38 2067
4633.02 2103
4633.66 2025
4634.30 2115
4634.95 2178
4635.59 2207
4636.23 2165
4636.87 2150
4637.52 2313
4638.16 2270
4638.80 2214
4639.44 2302
4640.08 2304
4640.73 2265
4641.37 2222
4642.01 2129
4642.66 2105
4643.30 2399
4643.94 2314
4644.58 2081
4645.23 2125
4645.87 2022
4646.51 2203
4647.15 2094
4647.80 2046
4648.44 2042
4649.08 2019
4649.73 2042
4650.37 2191
4651.01 2123
4651.66 2134
4652.30 2197
4652.94 2090
4653.59 2250
4654.23 2237
4654.87 2110
4655.52 2032
4656.16 2090
4656.80 2055
4657.45 1882
4658.09 1902
4658.73 1924
4659.38 1867
4660.02 1894
4660.67 1885
4661.31 1932
4661.95 1913
4662.60 1901
4663.24 1979
4663.89 2089
4664.53 1863
4665.17 1998
4665.82 1921
4666.46 1868
4667.11 1784
4667.75 1777
4668.40 1946
4669.04 1950
4669.68 1878
4670.33 1868
4670.97 2069
4671.62 1901
4672.26 1929
4672.91 1989
4673.55 1997
4674.20 2015
4674.84 1933
4675.49 2123
4676.13 2168
4676.78 2106
4677.42 2171
4678.07 2228
4678.71 2333
4679.36 2194
4680.00 2268
4680.65 2134
4681.29 2046
4681.94 2296
4682.58 2031
4683.23 2086
4683.87 2067
4684.52 1991
4685.16 2125
4685.81 2091
4686.46 1917
4687.10 1932
4687.75 1949
4688.39 1926
4689.04 1984
4689.68 1997
4690.33 1907
4690.98 1927
4691.62 2100
4692.27 2174
4692.91 2215
4693.56 2195
4694.21 2263
4694.85 2311
4695.50 2376
4696.15 2376
4696.79 2346
4697.44 2385
4698.08 2671
4698.73 2696
4699.38 2690
4700.02 2605
4700.67 2629
4701.32 2511
4701.96 2426
4702.61 2411
4703.26 2188
4703.90 2275
4704.55 2176
4705.20 2266
4705.84 2292
4706.49 2129
4707.14 2129
4707.79 2312
4708.43 2207
4709.08 2093
4709.73 2154
4710.37 2100
4711.02 2329
4711.67 2253
4712.32 2148
4712.96 2289
4713.61 2204
4714.26 2224
4714.91 2280
4715.55 2218
4716.20 2140
4716.85 2203
4717.50 2149
4718.15 2077
4718.79 2030
4719.44 2116
4720.09 2103
4720.74 2002
4721.39 2218
4722.03 2302
4722.68 2307
4723.33 2098
4723.98 2281
4724.63 2383
4725.27 2227
4725.92 2148
4726.57 2280
4727.22 2387
4727.87 2037
4728.52 2186
4729.16 2212
4729.81 2120
4730.46 2116
4731.11 2076
4731.76 2176
4732.41 1925
4733.06 1896
4733.71 2097
4734.36 2106
4735.00 2060
4735.65 2112
4736.30 2201
4736.95 2139
4737.60 2027
4738.25 1905
4738.90 2010
4739.55 2038
4740.20 2113
4740.85 2075
4741.50 2178
4742.15 2203
4742.80 2273
4743.44 2188
4744.09 2073
4744.74 2202
4745.39 2051
4746.04 2178
4746.69 2218
4747.34 2335
4747.99 2411
4748.64 2441
4749.29 2583
4749.94 2652
4750.59 2896
4751.24 3023
4751.89 3065
4752.54 3093
4753.19 3080
4753.84 3084
4754.49 3054
4755.14 2939
4755.79 2683
4756.44 2654
4757.10 2377
4757.75 2216
4758.40 2230
4759.05 2160
4759.70 2185
4760.35 2029
4761.00 1988
4761.65 2006
4762.30 1943
4762.95 2065
4763.60 2050
4764.25 1989
4764.90 2090
4765.56 2070
4766.21 2158
4766.86 2116
4767.51 2171
4768.16 2112
4768.81 2063
4769.46 1829
4770.11 2069
4770.77 2163
4771.42 2136
4772.07 2074
4772.72 2008
4773.37 1999
4774.02 2007
4774.67 2003
4775.33 1985
4775.98 2175
4776.63 2072
4777.28 1911
4777.93 1985
4778.59 2192
4779.24 2325
4779.89 2242
4780.54 2217
4781.19 2357
4781.85 2485
4782.50 2252
4783.15 2056
4783.80 2051
4784.46 2070
4785.11 2036
4785.76 2069
4786.41 2348
4787.07 2186
4787.72 2233
4788.37 2308
4789.02 2153
4789.68 2067
4790.33 2172
4790.98 2383
4791.63 2262
4792.29 2305
4792.94 2266
4793.59 2177
4794.25 2206
4794.90 2201
4795.55 2200
4796.21 2000
4796.86 2186
4797.51 2133
4798.17 2136
4798.82 2129
4799.47 2067
4800.13 2270
4800.78 2142
4801.43 2130
4802.09 2235
4802.74 2239
4803.39 2229
4804.05 2184
4804.70 1971
4805.35 2109
4806.01 2105
4806.66 2154
4807.32 2238
4807.97 2211
4808.62 2100
4809.28 2047
4809.93 2141
4810.59 2123
4811.24 2113
4811.89 2130
4812.55 2046
4813.20 2103
4813.86 2126
4814.51 2189
4815.17 2327
4815.82 2365
4816.48 2319
4817.13 2421
4817.78 2278
4818.44 2278
4819.09 2269
4819.75 2252
4820.40 2315
4821.06 2464
4821.71 2486
4822.37 2325
4823.02 2355
4823.68 2402
4824.33 2470
4824.99 2488
4825.64 2504
4826.30 2528
4826.95 2327
4827.61 2493
4828.26 2553
4828.92 2447
4829.58 2736
4830.23 2582
4830.89 2652
4831.54 2641
4832.20 2529
4832.85 2564
4833.51 2751
4834.16 2636
4834.82 2737
4835.48 2613
4836.13 2921
4836.79 3006
4837.44 2781
4838.10 2681
4838.76 2854
4839.41 2841
4840.07 2939
4840.72 3193
4841.38 3247
4842.04 2930
4842.69 3135
4843.35 3126
4844.01 2907
4844.66 3026
4845.32 3161
4845.98 3335
4846.63 3548
4847.29 3549
4847.95 3705
4848.60 4146
4849.26 4529
4849.92 4938
4850.57 5011
4851.23 4922
4851.89 4976
4852.54 4719
4853.20 4494
4853.86 4474
4854.51 4180
4855.17 4060
4855.83 3952
4856.49 4074
4857.14 4376
4857.80 4264
4858.46 4397
4859.12 4447
4859.77 4646
4860.43 4349
4861.09 3932
4861.75 3957
4862.40 3801
4863.06 3721
4863.72 3809
4864.38 3960
4865.03 3821
4865.69 3763
4866.35 3844
4867.01 3914
4867.67 3759
4868.32 3742
4868.98 3497
4869.64 3485
4870.30 3358
4870.96 3275
4871.62 3099
4872.27 3048
4872.93 3200
4873.59 3191
4874.25 3019
4874.91 3108
4875.57 3448
4876.22 3421
4876.88 3421
4877.54 3160
4878.20 3089
4878.86 3109
4879.52 3159
4880.18 3208
4880.84 3197
4881.49 3165
4882.15 3119
4882.81 2848
4883.47 3011
4884.13 2892
4884.79 2763
4885.45 2640
4886.11 2562
4886.77 2750
4887.43 2739
4888.09 2917
4888.75 3149
4889.41 2832
4890.07 3001
4890.72 3171
4891.38 3167
4892.04 3014
4892.70 2904
4893.36 2714
4894.02 2644
4894.68 2657
4895.34 2645
4896.00 2519
4896.66 2486
4897.32 2478
4897.98 2581
4898.64 2487
4899.30 2507
4899.96 2577
4900.62 2574
4901.28 2675
4901.94 2643
4902.60 2538
4903.27 2439
4903.93 2447
4904.59 2464
4905.25 2314
4905.91 2336
4906.57 2535
4907.23 2417
4907.89 2317
4908.55 2534
4909.21 2532
4909.87 2417
4910.53 2256
4911.19 2327
4911.85 2221
4912.52 2194
4913.18 2327
4913.84 2133
4914.50 2154
4915.16 2071
4915.82 2179
4916.48 2053
4917.14 2250
4917.81 2165
4918.47 2067
4919.13 2173
4919.79 2128
4920.45 2191
4921.11 2122
4921.77 1990
4922.44 1981
4923.10 2063
4923.76 2194
4924.42 2026
4925.08 1961
4925.75 1999
4926.41 2036
4927.07 2211
4927.73 2161
4928.39 2033
4929.06 2143
4929.72 2047
4930.38 2229
4931.04 2108
4931.71 2022
4932.37 1981
4933.03 2114
4933.69 2074
4934.36 2082
4935.02 1975
4935.68 2004
4936.34 1907
4937.01 1900
4937.67 2072
4938.33 2023
4938.99 1950
4939.66 1983
4940.32 2005
4940.98 1881
4941.65 1801
4942.31 2003
4942.97 1930
4943.63 1862
4944.30 1974
4944.96 2142
4945.62 2039
4946.29 2016
4946.95 1964
4947.61 1920
4948.28 1971
4948.94 2045
4949.61 1843
4950.27 1816
4950.93 1913
4951.60 2010
4952.26 1873
4952.92 1938
4953.59 2009
4954.25 1964
4954.92 1880
4955.58 1886
4956.24 1856
4956.91 1739
4957.57 1810
4958.24 1824
4958.90 1871
4959.56 1812
4960.23 1899
4960.89 1927
4961.56 1893
4962.22 1941
4962.89 2031
4963.55 2149
4964.21 2318
4964.88 2108
4965.54 2079
4966.21 2212
4966.87 2271
4967.54 2001
4968.20 1930
4968.87 1949
4969.53 2020
4970.20 1956
4970.86 2110
4971.53 1996
4972.19 2027
4972.86 1920
4973.52 1874
4974.19 1942
4974.85 1991
4975.52 1875
4976.18 2047
4976.85 2111
4977.51 2154
4978.18 2046
4978.85 1956
4979.51 1878
4980.18 2037
4980.84 1951
4981.51 1912
4982.17 1902
4982.84 1840
4983.50 1958
4984.17 1869
4984.84 1940
4985.50 1985
4986.17 1894
4986.83 1894
4987.50 1991
4988.17 2171
4988.83 2106
4989.50 2385
4990.17 2425
4990.83 2284
4991.50 2136
4992.16 1992
4992.83 2111
4993.50 2165
4994.16 1895
4994.83 1879
4995.50 2085
4996.16 2023
4996.83 1939
4997.50 2001
4998.16 1848
4998.83 1871
4999.50 1972
5000.16 1761
5000.83 1767
5001.50 1830
5002.17 1837
5002.83 1756
5003.50 1798
5004.17 1748
5004.83 1784
5005.50 1795
5006.17 1731
5006.84 1869
5007.50 1903
5008.17 1910
5008.84 1931
5009.51 1854
5010.17 2018
5010.84 1821
5011.51 1740
5012.18 1813
5012.84 1780
5013.51 1793
5014.18 1863
5014.85 1819
5015.52 1799
5016.18 1839
5016.85 1747
5017.52 1839
5018.19 1999
5018.86 2002
5019.52 1876
5020.19 1965
5020.86 1949
5021.53 1895
5022.20 1902
5022.87 1907
5023.54 1899
5024.20 1809
5024.87 1980
5025.54 2015
5026.21 2082
5026.88 2101
5027.55 1978
5028.22 1899
5028.88 2020
5029.55 2008
5030.22 2096
5030.89 2075
5031.56 1999
5032.23 1920
5032.90 1957
5033.57 2039
5034.24 1960
5034.91 1924
5035.58 1934
5036.25 1969
5036.91 1915
5037.58 1974
5038.25 1884
5038.92 1832
5039.59 1852
5040.26 1886
5040.93 1887
5041.60 1683
5042.27 1705
5042.94 1854
5043.61 1884
5044.28 1863
5044.95 1840
5045.62 1729
5046.29 1712
5046.96 1766
5047.63 1846
5048.30 1814
5048.97 1782
5049.64 1948
5050.31 1864
5050.98 1831
5051.65 1777
5052.32 1818
5052.99 1867
5053.66 1722
5054.33 1725
5055.00 1845
5055.68 1800
5056.35 1715
5057.02 1819
5057.69 1803
5058.36 1776
5059.03 1781
5059.70 1900
5060.37 2031
5061.04 1831
5061.71 1758
5062.38 1803
5063.06 1837
5063.73 1998
5064.40 1917
5065.07 1897
5065.74 1944
5066.41 1925
5067.08 1748
5067.75 1906
5068.43 2070
5069.10 2024
5069.77 1791
5070.44 1751
5071.11 1892
5071.78 1863
5072.46 1773
5073.13 1926
5073.80 1814
5074.47 2015
5075.14 1987
5075.81 1978
5076.49 1962
5077.16 1995
5077.83 2152
5078.50 2016
5079.18 2080
5079.85 2016
5080.52 1928
5081.19 2095
5081.86 2041
5082.54 2027
5083.21 1987
5083.88 1957
5084.55 2136
5085.23 2127
5085.90 1948
5086.57 1966
5087.25 2014
5087.92 2115
5088.59 2332
5089.26 2269
5089.94 2569
5090.61 2615
5091.28 2436
5091.96 2547
5092.63 2613
5093.30 2444
5093.97 2365
5094.65 2481
5095.32 2434
5095.99 2296
5096.67 2311
5097.34 2163
5098.01 1929
5098.69 1910
5099.36 2053
5100.04 2072
5100.71 1902
5101.38 1896
5102.06 1815
5102.73 1898
5103.40 1846
5104.08 1917
5104.75 2057
5105.43 1999
5106.10 1913
5106.77 1943
5107.45 1970
5108.12 2003
5108.80 2011
5109.47 2039
5110.14 2043
5110.82 2047
5111.49 1869
5112.17 2037
5112.84 1872
5113.52 1886
5114.19 1800
5114.87 1966
5115.54 2058
5116.21 1818
5116.89 1843
5117.56 1868
5118.24 1959
5118.91 2025
5119.59 1891
5120.26 1926
5120.94 1979
5121.61 1918
5122.29 1969
5122.96 1993
5123.64 2049
5124.31 2064
5124.99 2035
5125.66 1849
5126.34 1950
5127.01 1823
5127.69 1939
5128.37 1808
5129.04 1820
5129.72 1915
5130.39 1935
5131.07 1894
5131.74 1882
5132.42 1893
5133.09 2001
5133.77 2099
5134.45 1962
5135.12 1976
5135.80 1963
5136.47 1979
5137.15 1931
5137.83 2005
5138.50 2088
5139.18 2077
5139.85 1910
5140.53 1856
5141.21 1918
5141.88 1950
5142.56 1706
5143.24 1824
5143.91 1972
5144.59 1907
5145.27 1847
5145.94 1921
5146.62 1742
5147.30 1848
5147.97 1758
5148.65 1709
5149.33 1667
5150.00 1763
5150.68 1676
5151.36 1831
5152.03 1782
5152.71 1790
5153.39 1876
5154.07 1759
5154.74 1759
5155.42 1762
5156.10 1777
5156.77 1735
5157.45 1756
5158.13 1800
5158.81 1741
5159.48 1899
5160.16 1889
5160.84 1902
5161.52 1715
5162.19 1767
5162.87 1858
5163.55 1771
5164.23 1858
5164.91 1809
5165.58 1742
5166.26 1756
5166.94 1926
5167.62 1805
5168.30 1736
5168.97 1702
5169.65 1745
5170.33 1827
5171.01 1732
5171.69 1805
5172.37 1849
5173.04 1595
5173.72 1698
5174.40 1694
5175.08 1676
5175.76 1797
5176.44 1815
5177.11 1879
5177.79 1890
5178.47 1860
5179.15 1903
5179.83 1952
5180.51 1790
5181.19 1719
5181.87 1898
5182.55 1933
5183.22 1821
5183.90 1916
5184.58 1858
5185.26 1810
5185.94 1644
5186.62 1657
5187.30 1803
5187.98 1759
5188.66 1558
5189.34 1770
5190.02 1673
5190.70 1668
5191.38 1621
5192.06 1678
5192.74 1667
5193.42 1617
5194.10 1707
5194.78 1743
5195.46 1663
5196.14 1713
5196.82 1742
5197.50 1765
5198.18 1693
5198.86 1747
5199.54 1700
5200.22 1757
5200.90 1752
5201.58 1909
5202.26 1789
5202.94 1889
5203.62 1750
5204.30 1781
5204.98 1762
5205.66 1824
5206.34 1669
5207.02 1740
5207.70 1766
5208.38 1758
5209.06 1746
5209.74 1864
5210.42 1858
5211.10 1763
5211.79 1608
5212.47 1795
5213.15 1768
5213.83 1756
5214.51 1817
5215.19 1974
5215.87 2097
5216.55 1889
5217.23 1719
5217.92 1845
5218.60 1803
5219.28 2154
5219.96 2049
5220.64 1887
5221.32 1921
5222.00 2019
5222.69 1903
5223.37 1828
5224.05 1953
5224.73 1940
5225.41 1760
5226.10 1769
5226.78 1790
5227.46 1828
5228.14 1785
5228.82 1861
5229.51 1771
5230.19 1842
5230.87 1891
5231.55 1688
5232.23 1795
5232.92 2016
5233.60 2001
5234.28 1958
5234.96 1848
5235.65 1924
5236.33 1787
5237.01 1776
5237.69 1936
5238.38 2013
5239.06 2023
5239.74 2105
5240.42 1933
5241.11 1839
5241.79 1778
5242.47 2026
5243.16 1903
5243.84 1870
5244.52 1853
5245.21 1902
5245.89 1802
5246.57 1845
5247.26 2072
5247.94 2000
5248.62 2033
5249.31 1978
5249.99 2075
5250.67 1980
5251.36 1952
5252.04 1919
5252.72 2171
5253.41 2056
5254.09 1840
5254.77 1807
5255.46 1800
5256.14 1848
5256.83 1739
5257.51 1801
5258.19 1939
5258.88 1923
5259.56 1770
5260.25 1814
5260.93 1804
5261.61 1845
5262.30 1980
5262.98 1977
5263.67 2013
5264.35 2063
5265.04 1861
5265.72 1932
5266.40 1858
5267.09 1753
5267.77 1796
5268.46 1964
5269.14 1991
5269.83 1927
5270.51 1930
5271.20 1836
5271.88 1901
5272.57 1756
5273.25 1817
5273.94 1775
5274.62 1818
5275.31 1814
5275.99 1830
5276.68 1749
5277.36 1770
5278.05 1830
5278.73 1880
5279.42 1935
5280.10 2039
5280.79 1994
5281.47 1902
5282.16 1957
5282.85 1900
5283.53 1996
5284.22 1950
5284.90 1759
5285.59 1832
5286.27 1858
5286.96 1858
5287.65 1735
5288.33 1886
5289.02 1706
5289.70 1661
5290.39 1686
5291.08 1954
5291.76 1942
5292.45 1788
5293.13 1790
5293.82 1862
5294.51 1856
5295.19 1883
5295.88 1820
5296.57 1804
5297.25 1896
5297.94 1839
5298.63 1933
5299.31 1972
5300.00 1975
5300.69 2045
5301.37 2215
5302.06 2155
5302.75 2245
5303.43 2152
5304.12 2088
5304.81 1975
5305.49 2063
5306.18 2045
5306.87 1999
5307.56 2023
5308.24 2047
5308.93 2142
5309.62 1884
5310.30 1978
5310.99 2039
5311.68 2025
5312.37 1995
5313.05 1834
5313.74 1806
5314.43 1876
5315.12 1917
5315.81 1923
5316.49 1810
5317.18 1833
5317.87 1782
5318.56 1914
5319.24 1925
5319.93 1960
5320.62 2069
5321.31 2022
5322.00 2038
5322.68 1984
5323.37 2106
5324.06 1957
5324.75 1887
5325.44 1876
5326.13 1767
5326.81 1805
5327.50 1788
5328.19 1820
5328.88 1798
5329.57 1849
5330.26 1746
5330.95 1906
5331.63 1904
5332.32 1730
5333.01 1731
5333.70 1803
5334.39 1793
5335.08 1800
5335.77 1649
5336.46 1655
5337.15 1790
5337.84 1738
5338.52 1581
5339.21 1745
5339.90 1867
5340.59 1932
5341.28 1747
5341.97 1789
5342.66 1993
5343.35 1922
5344.04 1980
5344.73 1905
5345.42 1836
5346.11 1962
5346.80 1934
5347.49 2049
5348.18 2145
5348.87 2230
5349.56 2134
5350.25 2260
5350.94 2332
5351.63 2204
5352.32 2162
5353.01 2360
5353.70 2138
5354.39 2110
5355.08 2115
5355.77 1942
5356.46 1959
5357.15 1809
5357.84 1707
5358.53 1613
5359.22 1799
5359.91 1774
5360.60 1726
5361.29 1711
5361.98 1835
5362.67 1824
5363.36 1973
5364.06 1882
5364.75 1900
5365.44 1831
5366.13 1816
5366.82 1839
5367.51 1921
5368.20 1787
5368.89 1830
5369.58 1869
5370.27 1833
5370.97 1777
5371.66 1830
5372.35 1829
5373.04 1767
5373.73 1777
5374.42 1765
5375.11 1876
5375.81 1609
5376.50 1760
5377.19 1708
5377.88 1588
5378.57 1618
5379.26 1563
5379.96 1718
5380.65 1830
5381.34 1667
5382.03 1631
5382.72 1743
5383.42 1724
5384.11 1781
5384.80 1730
5385.49 1668
5386.19 1753
5386.88 1846
5387.57 1879
5388.26 1948
5388.96 1969
5389.65 1961
5390.34 1928
5391.03 1864
5391.73 1916
5392.42 1934
5393.11 1779
5393.80 1848
5394.50 1881
5395.19 1842
5395.88 1801
5396.57 1809
5397.27 1824
5397.96 1730
5398.65 1629
5399.35 1671
5400.04 1746
5400.73 1674
5401.43 1684
5402.12 1683
5402.81 1769
5403.51 1769
5404.20 1711
5404.89 1747
5405.59 1701
5406.28 1861
5406.97 1901
5407.67 1852
5408.36 1930
5409.06 1959
5409.75 1965
5410.44 1861
5411.14 1826
5411.83 1751
5412.52 1608
5413.22 1709
5413.91 1814
5414.61 1701
5415.30 1711
5415.99 1700
5416.69 1841
5417.38 1819
5418.08 1746
5418.77 1840
5419.47 1962
5420.16 1909
5420.86 2046
5421.55 1997
5422.24 1935
5422.94 1978
5423.63 1947
5424.33 1955
5425.02 1986
5425.72 1834
5426.41 1762
5427.11 1858
5427.80 1820
5428.50 1831
5429.19 1734
5429.89 1802
5430.58 1787
5431.28 1788
5431.97 1906
5432.67 1935
5433.36 1890
5434.06 1940
5434.75 1933
5435.45 1963
5436.15 1994
5436.84 2251
5437.54 2104
5438.23 2076
5438.93 2033
5439.62 2058
5440.32 2179
5441.01 2125
5441.71 1896
5442.41 1936
5443.10 2142
5443.80 2162
5444.49 2186
5445.19 2366
5445.89 2437
5446.58 2429
5447.28 2550
5447.98 2629
5448.67 2513
5449.37 2775
5450.06 2552
5450.76 2470
5451.46 2180
5452.15 2042
5452.85 2198
5453.55 2176
5454.24 2301
5454.94 2263
5455.64 2267
5456.33 2395
5457.03 2335
5457.73 2203
5458.42 2081
5459.12 2160
5459.82 2367
5460.51 2387
5461.21 2461
5461.91 2473
5462.61 2487
5463.30 2462
5464.00 2536
5464.70 2593
5465.40 2530
5466.09 2637
5466.79 2441
5467.49 2420
5468.18 2364
5468.88 2367
5469.58 2362
5470.28 2501
5470.98 2452
5471.67 2463
5472.37 2590
5473.07 2653
5473.77 2568
5474.46 2526
5475.16 2529
5475.86 2773
5476.56 2906
5477.26 3185
5477.95 3340
5478.65 3525
5479.35 4094
5480.05 4147
5480.75 4172
5481.45 4207
5482.14 4323
5482.84 3918
5483.54 4039
5484.24 3632
5484.94 3346
5485.64 3081
5486.34 3027
5487.03 3065
5487.73 2967
5488.43 3094
5489.13 3033
5489.83 2894
5490.53 2889
5491.23 3048
5491.93 3216
5492.63 3279
5493.33 3305
5494.02 3392
5494.72 3327
5495.42 3202
5496.12 3298
5496.82 3521
5497.52 3665
5498.22 3934
5498.92 4435
5499.62 5001
5500.32 5470
5501.02 5936
5501.72 6347
5502.42 6064
5503.12 5860
5503.82 5086
5504.52 4389
5505.22 3716
5505.92 3317
5506.62 3296
5507.32 3301
5508.02 2939
5508.72 2918
5509.42 2845
5510.12 2811
5510.82 2638
5511.52 2745
5512.22 2834
5512.92 2656
5513.62 2437
5514.32 2735
5515.02 2569
5515.72 2582
5516.42 2529
5517.12 2635
5517.82 2619
5518.52 2751
5519.22 2555
5519.93 2411
5520.63 2515
5521.33 2450
5522.03 2345
5522.73 2357
5523.43 2283
5524.13 2400
5524.83 2037
5525.53 2021
5526.23 2199
5526.94 2197
5527.64 2032
5528.34 2118
5529.04 2284
5529.74 2054
5530.44 1927
5531.14 2111
5531.85 2337
5532.55 2182
5533.25 1983
5533.95 2119
5534.65 2036
5535.35 2017
5536.06 2057
5536.76 2072
5537.46 2231
5538.16 2030
5538.86 2024
5539.57 2158
5540.27 2118
5540.97 1850
5541.67 1954
5542.37 1942
5543.08 1811
5543.78 1965
5544.48 1997
5545.18 1902
5545.89 1929
5546.59 2081
5547.29 1928
5547.99 1866
5548.70 1958
5549.40 1967
5550.10 2051
5550.81 1847
5551.51 1928
5552.21 2082
5552.91 1998
5553.62 1995
5554.32 1872
5555.02 1810
5555.73 1745
5556.43 1821
5557.13 1920
5557.84 1806
5558.54 1830
5559.24 1793
5559.95 1820
5560.65 1857
5561.35 1916
5562.06 1928
5562.76 2133
5563.46 2025
5564.17 1973
5564.87 1968
5565.57 2057
5566.28 1978
5566.98 1807
5567.69 1765
5568.39 1780
5569.09 1830
5569.80 1687
5570.50 1720
5571.21 1711
5571.91 1735
5572.61 1865
5573.32 1859
5574.02 1893
5574.73 1910
5575.43 1836
5576.14 1937
5576.84 1981
5577.54 1744
5578.25 1771
5578.95 1911
5579.66 1826
5580.36 1953
5581.07 1771
5581.77 1719
5582.48 1920
5583.18 1771
5583.89 1748
5584.59 1640
5585.30 1714
5586.00 1845
5586.71 1710
5587.41 1640
5588.12 1816
5588.82 1770
5589.53 1769
5590.23 1622
5590.94 1670
5591.64 1772
5592.35 1837
5593.05 1860
5593.76 1756
5594.47 1744
5595.17 1626
5595.88 1758
5596.58 1737
5597.29 1687
5597.99 1729
5598.70 1631
5599.41 1716
5600.11 1747
5600.82 1678
5601.52 1588
5602.23 1591
5602.94 1708
5603.64 1681
5604.35 1692
5605.05 1702
5605.76 1753
5606.47 1642
5607.17 1632
5607.88 1777
5608.59 1776
5609.29 1713
5610.00 1725
5610.70 1722
5611.41 1765
5612.12 1715
5612.82 1709
5613.53 1781
5614.24 1821
5614.95 1727
5615.65 1655
5616.36 1558
5617.07 1632
5617.77 1681
5618.48 1764
5619.19 1572
5619.89 1593
5620.60 1564
5621.31 1699
5622.02 1621
5622.72 1691
5623.43 1766
5624.14 1756
5624.85 1790
5625.55 1859
5626.26 1839
5626.97 1810
5627.68 1817
5628.38 1835
5629.09 1867
5629.80 1827
5630.51 1817
5631.21 1887
5631.92 1821
5632.63 1856
5633.34 1840
5634.05 1775
5634.75 1716
5635.46 1651
5636.17 1708
5636.88 1862
5637.59 1798
5638.30 1680
5639.00 1908
5639.71 1852
5640.42 1777
5641.13 1781
5641.84 1733
5642.55 1617
5643.26 1798
5643.96 1723
5644.67 1667
5645.38 1789
5646.09 1787
5646.80 1753
5647.51 1743
5648.22 1685
5648.93 1706
5649.64 1801
5650.34 1895
5651.05 1614
5651.76 1741
5652.47 1784
5653.18 1781
5653.89 1768
5654.60 1914
5655.31 1970
5656.02 2144
5656.73 2320
5657.44 2273
5658.15 2071
5658.86 2116
5659.57 2172
5660.28 1942
5660.99 1935
5661.70 1937
5662.41 1908
5663.12 1820
5663.83 1819
5664.54 1801
5665.25 1723
5665.96 1809
5666.67 1740
5667.38 1801
5668.09 1764
5668.80 1815
5669.51 1774
5670.22 1733
5670.93 1759
5671.64 1822
5672.35 1987
5673.06 1716
5673.77 1640
5674.48 1717
5675.19 1728
5675.90 1769
5676.61 1627
5677.32 1590
5678.03 1715
5678.74 1798
5679.45 1701
5680.17 1709
5680.88 1661
5681.59 1618
5682.30 1690
5683.01 1785
5683.72 1725
5684.43 1731
5685.14 1680
5685.85 1749
5686.57 1750
5687.28 1743
5687.99 1656
5688.70 1646
5689.41 1873
5690.12 1601
5690.84 1674
5691.55 1643
5692.26 1529
5692.97 1602
5693.68 1626
5694.39 1747
5695.11 1807
5695.82 1720
5696.53 1527
5697.24 1571
5697.95 1636
5698.67 1633
5699.38 1704
5700.09 1619
5700.80 1672
5701.51 1660
5702.23 1757
5702.94 1754
5703.65 1844
5704.36 1767
5705.08 1788
5705.79 1629
5706.50 1723
5707.21 1702
5707.93 1589
5708.64 1680
5709.35 1604
5710.07 1611
5710.78 1696
5711.49 1694
5712.20 1668
5712.92 1571
5713.63 1470
5714.34 1467
5715.06 1561
5715.77 1531
5716.48 1506
5717.20 1627
5717.91 1587
5718.62 1547
5719.34 1651
5720.05 1649
5720.76 1630
5721.48 1524
5722.19 1621
5722.90 1770
5723.62 1757
5724.33 1778
5725.05 1660
5725.76 1742
5726.47 1671
5727.19 1710
5727.90 1817
5728.61 1858
5729.33 1887
5730.04 1852
5730.76 1839
5731.47 1947
5732.19 1878
5732.90 1808
5733.61 1714
5734.33 1632
5735.04 1756
5735.76 1796
5736.47 1696
5737.19 1648
5737.90 1699
5738.61 1678
5739.33 1688
5740.04 1479
5740.76 1587
5741.47 1629
5742.19 1667
5742.90 1632
5743.62 1557
5744.33 1651
5745.05 1644
5745.76 1558
5746.48 1587
5747.19 1610
5747.91 1510
5748.62 1569
5749.34 1590
5750.05 1661
5750.77 1616
5751.49 1665
5752.20 1595
5752.92 1625
5753.63 1620
5754.35 1669
5755.06 1694
5755.78 1584
5756.49 1590
5757.21 1591
5757.93 1665
5758.64 1715
5759.36 1485
5760.07 1525
5760.79 1573
5761.51 1576
5762.22 1690
5762.94 1692
5763.65 1594
5764.37 1603
5765.09 1583
5765.80 1569
5766.52 1651
5767.24 1680
5767.95 1680
5768.67 1749
5769.39 1839
5770.10 1726
5770.82 1713
5771.53 1736
5772.25 1712
5772.97 1559
5773.69 1569
5774.40 1703
5775.12 1669
5775.84 1745
5776.55 1668
5777.27 1684
5777.99 1891
5778.70 1817
5779.42 1783
5780.14 1636
5780.86 1675
5781.57 1628
5782.29 1690
5783.01 1887
5783.72 1701
5784.44 1692
5785.16 1669
5785.88 1562
5786.59 1729
5787.31 1720
5788.03 1748
5788.75 1725
5789.47 1661
5790.18 1792
5790.90 1803
5791.62 1743
5792.34 1646
5793.06 1744
5793.77 1777
5794.49 1837
5795.21 1747
5795.93 1869
5796.65 1857
5797.36 1768
5798.08 1760
5798.80 1899
5799.52 1881
5800.24 2085
5800.96 2256
5801.67 2632
5802.39 2511
5803.11 2764
5803.83 2647
5804.55 2605
5805.27 2383
5805.99 2314
5806.71 2188
5807.42 2130
5808.14 2095
5808.86 1908
5809.58 1903
5810.30 1879
5811.02 1838
5811.74 1743
5812.46 1864
5813.18 1866
5813.90 1965
5814.62 1808
5815.34 1779
5816.05 1824
5816.77 1878
5817.49 1826
5818.21 1758
5818.93 1831
5819.65 1984
5820.37 1960
5821.09 2070
5821.81 2026
5822.53 1853
5823.25 1864
5823.97 1833
5824.69 1888
5825.41 1887
5826.13 1750
5826.85 1749
5827.57 1799
5828.29 1938
5829.01 1891
5829.73 1878
5830.45 1875
5831.17 1815
5831.89 1878
5832.61 1894
5833.33 1823
5834.05 1706
5834.78 1909
5835.50 1883
5836.22 1812
5836.94 1871
5837.66 1821
5838.38 1808
5839.10 1822
5839.82 1759
5840.54 1764
5841.26 1770
5841.98 1855
5842.70 1829
5843.43 1799
5844.15 1736
5844.87 1780
5845.59 1714
5846.31 1850
5847.03 1841
5847.75 1768
5848.47 1693
5849.20 1721
5849.92 1770
5850.64 1917
5851.36 1899
5852.08 1790
5852.80 1967
5853.53 1822
5854.25 1930
5854.97 1856
5855.69 1740
5856.41 1829
5857.14 1767
5857.86 1816
5858.58 1675
5859.30 1702
5860.02 1828
5860.75 1823
5861.47 1828
5862.19 1805
5862.91 1765
5863.64 1807
5864.36 1826
5865.08 1847
5865.80 1855
5866.52 1898
5867.25 1891
5867.97 1765
5868.69 1850
5869.42 1838
5870.14 1897
5870.86 1807
5871.58 1843
5872.31 1883
5873.03 1891
5873.75 1848
5874.48 1852
5875.20 1910
5875.92 1914
5876.65 1882
5877.37 1793
5878.09 1854
5878.81 1975
5879.54 1996
5880.26 2079
5880.99 1947
5881.71 1972
5882.43 1963
5883.16 2041
5883.88 1945
5884.60 1964
5885.33 1905
5886.05 2057
5886.77 1971
5887.50 1948
5888.22 2048
5888.95 1974
5889.67 1949
5890.39 1931
5891.12 1937
5891.84 1832
5892.57 1887
5893.29 1812
5894.01 1955
5894.74 2045
5895.46 1983
5896.19 1887
5896.91 2012
5897.64 2038
5898.36 1969
5899.09 1940
5899.81 2018
5900.53 2092
5901.26 2069
5901.98 2057
5902.71 2095
5903.43 2142
5904.16 2189
5904.88 2148
5905.61 2261
5906.33 2192
5907.06 2254
5907.78 2240
5908.51 2216
5909.23 2267
5909.96 2344
5910.68 2235
5911.41 2215
5912.14 2302
5912.86 2375
5913.59 2343
5914.31 2201
5915.04 2420
5915.76 2597
5916.49 2448
5917.21 2370
5917.94 2449
5918.67 2437
5919.39 2307
5920.12 2352
5920.84 2532
5921.57 2537
5922.29 2435
5923.02 2452
5923.75 2484
5924.47 2581
5925.20 2484
5925.93 2580
5926.65 2711
5927.38 2653
5928.10 2665
5928.83 2894
5929.56 2874
5930.28 2677
5931.01 2745
5931.74 2906
5932.46 2950
5933.19 3058
5933.92 2959
5934.64 2922
5935.37 2963
5936.10 3155
5936.82 3071
5937.55 3153
5938.28 3309
5939.00 3198
5939.73 3304
5940.46 3452
5941.19 3442
5941.91 3436
5942.64 3361
5943.37 3536
5944.09 3669
5944.82 3718
5945.55 3673
5946.28 3627
5947.00 3682
5947.73 3832
5948.46 3971
5949.19 4039
5949.92 4306
5950.64 4414
5951.37 4570
5952.10 4927
5952.83 4957
5953.55 4972
5954.28 4717
5955.01 4831
5955.74 4722
5956.47 4644
5957.19 4526
5957.92 4591
5958.65 4332
5959.38 4476
5960.11 4657
5960.84 4809
5961.56 4789
5962.29 4993
5963.02 4754
5963.75 5015
5964.48 5442
5965.21 5744
5965.94 6189
5966.66 6518
5967.39 6994
5968.12 7045
5968.85 6930
5969.58 6809
5970.31 6624
5971.04 6031
5971.77 6059
5972.50 5955
5973.22 6062
5973.95 5829
5974.68 5918
5975.41 5744
5976.14 5795
5976.87 5983
5977.60 5976
5978.33 6193
5979.06 6323
5979.79 6455
5980.52 6379
5981.25 6689
5981.98 6842
5982.71 6855
5983.44 6902
5984.17 6911
5984.90 6968
5985.63 6961
5986.36 7056
5987.09 6974
5987.82 7074
5988.55 7128
5989.28 6897
5990.01 6838
5990.74 7019
5991.47 7129
5992.20 7011
5992.93 7331
5993.66 7540
5994.39 7257
5995.12 7243
5995.85 7273
5996.58 7539
5997.31 7687
5998.04 7800
5998.77 7808
5999.50 7878
6000.23 7995
6000.96 7822
6001.69 7539
6002.42 7535
6003.16 7352
6003.89 7220
6004.62 7044
6005.35 7056
6006.08 6983
6006.81 7553
6007.54 7929
6008.27 8480
6009.00 9268
6009.74 10786
6010.47 12385
6011.20 14153
6011.93 16370
6012.66 17784
6013.39 18886
6014.13 19982
6014.86 20381
6015.59 20071
6016.32 18579
6017.05 16900
6017.78 14607
6018.52 13072
6019.25 11324
6019.98 9760
6020.71 8342
6021.44 7625
6022.18 6884
6022.91 5999
6023.64 5729
6024.37 5679
6025.10 5412
6025.84 5222
6026.57 5096
6027.30 4872
6028.03 4965
6028.77 4770
6029.50 4702
6030.23 4774
6030.96 4955
6031.70 4885
6032.43 4505
6033.16 4484
6033.90 4520
6034.63 4461
6035.36 4375
6036.09 4359
6036.83 4318
6037.56 4437
6038.29 4192
6039.03 4524
6039.76 4892
6040.49 4820
6041.23 4782
6041.96 4941
6042.69 4989
6043.43 4903
6044.16 4884
6044.89 5191
6045.63 5211
6046.36 5420
6047.09 5261
6047.83 5195
6048.56 5506
6049.29 5775
6050.03 5837
6050.76 6147
6051.50 6438
6052.23 6561
6052.96 6805
6053.70 6842
6054.43 6538
6055.17 6544
6055.90 6804
6056.63 6185
6057.37 6067
6058.10 5789
6058.84 5617
6059.57 5414
6060.31 5309
6061.04 5243
6061.77 5107
6062.51 4983
6063.24 4965
6063.98 4912
6064.71 4737
6065.45 4785
6066.18 4804
6066.92 4670
6067.65 4807
6068.39 4711
6069.12 4568
6069.86 4373
6070.59 4442
6071.33 4503
6072.06 4384
6072.80 4361
6073.53 4360
6074.27 4424
6075.00 4278
6075.74 4144
6076.47 4116
6077.21 4326
6077.95 4155
6078.68 4266
6079.42 4265
6080.15 4097
6080.89 4048
6081.62 4180
6082.36 4105
6083.09 3897
6083.83 3947
6084.57 3876
6085.30 3717
6086.04 3723
6086.77 3904
6087.51 3924
6088.25 3992
6088.98 3814
6089.72 4070
6090.46 4172
6091.19 4153
6091.93 4328
6092.66 4224
6093.40 4209
6094.14 4185
6094.87 4076
6095.61 3946
6096.35 3731
6097.08 3791
6097.82 3434
6098.56 3441
6099.29 3531
6100.03 3461
6100.77 3181
6101.50 3280
6102.24 3346
6102.98 3410
6103.72 3335
6104.45 3257
6105.19 3285
6105.93 3202
6106.66 3321
6107.40 3292
6108.14 3230
6108.88 3223
6109.61 3418
6110.35 3356
6111.09 3396
6111.83 3525
6112.56 3311
6113.30 3271
6114.04 3420
6114.78 3457
6115.51 3493
6116.25 3628
6116.99 3452
6117.73 3465
6118.47 3461
6119.20 3500
6119.94 3614
6120.68 3500
6121.42 3507
6122.16 3401
6122.89 3625
6123.63 3674
6124.37 3789
6125.11 3642
6125.85 3682
6126.59 3916
6127.32 3780
6128.06 3809
6128.80 3684
6129.54 3662
6130.28 3731
6131.02 3859
6131.76 3970
6132.49 3931
6133.23 3778
6133.97 3838
6134.71 3842
6135.45 3810
6136.19 3946
6136.93 3881
6137.67 4095
6138.41 4102
6139.15 4003
6139.88 3809
6140.62 3794
6141.36 3881
6142.10 4018
6142.84 3964
6143.58 4064
6144.32 3988
6145.06 3914
6145.80 3884
6146.54 4020
6147.28 4226
6148.02 4319
6148.76 4481
6149.50 4565
6150.24 4398
6150.98 4360
6151.72 4391
6152.46 4440
6153.20 4538
6153.94 4562
6154.68 4530
6155.42 4645
6156.16 4652
6156.90 4654
6157.64 4615
6158.38 4969
6159.12 4918
6159.86 4772
6160.60 4924
6161.34 5052
6162.08 5198
6162.82 5473
6163.56 5821
6164.30 5973
6165.05 6183
6165.79 6613
6166.53 7039
6167.27 7503
6168.01 7165
6168.75 7122
6169.49 7204
6170.23 6960
6170.97 7297
6171.71 6812
6172.46 6843
6173.20 6691
6173.94 6275
6174.68 6073
6175.42 6016
6176.16 6118
6176.90 6313
6177.64 6280
6178.39 6327
6179.13 6302
6179.87 6305
6180.61 6449
6181.35 6579
6182.09 6564
6182.84 6523
6183.58 6783
6184.32 6859
6185.06 6749
6185.80 6555
6186.55 6905
6187.29 6849
6188.03 7007
6188.77 7192
6189.52 7311
6190.26 7662
6191.00 7900
6191.74 7791
6192.48 8328
6193.23 8481
6193.97 8437
6194.71 8399
6195.45 8419
6196.20 8418
6196.94 8754
6197.68 8518
6198.43 8629
6199.17 8785
6199.91 8586
6200.65 8444
6201.40 8185
6202.14 8688
6202.88 8975
6203.63 9824
6204.37 11561
6205.11 13198
6205.86 15849
6206.60 19176
6207.34 22365
6208.09 25055
6208.83 26773
6209.57 27953
6210.32 28439
6211.06 28248
6211.80 27091
6212.55 25748
6213.29 23867
6214.03 21464
6214.78 18955
6215.52 15787
6216.26 13008
6217.01 11199
6217.75 9477
6218.50 8273
6219.24 7528
6219.98 6866
6220.73 6815
6221.47 6717
6222.22 6629
6222.96 6901
6223.71 7017
6224.45 6974
6225.19 7362
6225.94 7235
6226.68 7024
6227.43 6628
6228.17 6084
6228.92 5834
6229.66 5536
6230.41 5416
6231.15 4968
6231.90 4766
6232.64 4694
6233.39 4525
6234.13 4706
6234.87 4633
6235.62 4851
6236.36 4920
6237.11 5172
6237.86 5454
6238.60 5518
6239.35 5526
6240.09 5759
6240.84 5957
6241.58 6143
6242.33 6103
6243.07 5829
6243.82 5651
6244.56 5818
6245.31 6212
6246.05 6234
6246.80 6371
6247.55 6664
6248.29 6691
6249.04 6568
6249.78 6574
6250.53 6317
6251.27 5864
6252.02 5771
6252.77 5767
6253.51 5604
6254.26 5402
6255.01 5603
6255.75 5499
6256.50 5111
6257.24 5227
6257.99 5283
6258.74 5216
6259.48 4940
6260.23 5058
6260.98 4959
6261.72 4837
6262.47 4762
6263.22 4921
6263.96 4685
6264.71 4670
6265.46 4768
6266.20 4557
6266.95 4522
6267.70 4397
6268.44 4484
6269.19 4373
6269.94 4499
6270.68 4430
6271.43 4306
6272.18 4376
6272.93 4586
6273.67 4458
6274.42 4273
6275.17 4344
6275.92 4201
6276.66 4185
6277.41 4251
6278.16 4229
6278.91 4216
6279.65 4123
6280.40 4350
6281.15 4351
6281.90 4184
6282.64 4095
6283.39 3972
6284.14 4020
6284.89 3879
6285.64 3814
6286.38 3754
6287.13 3585
6287.88 3570
6288.63 3546
6289.38 3571
6290.12 3377
6290.87 3258
6291.62 3449
6292.37 3471
6293.12 3295
6293.87 3285
6294.61 3291
6295.36 3194
6296.11 3053
6296.86 3193
6297.61 3253
6298.36 3068
6299.11 3060
6299.86 3104
6300.60 3117
6301.35 3175
6302.10 3191
6302.85 3307
6303.60 3166
6304.35 3185
6305.10 3153
6305.85 3091
6306.60 3215
6307.35 3034
6308.10 3037
6308.85 3087
6309.59 3154
6310.34 3236
6311.09 3313
6311.84 3334
6312.59 3212
6313.34 3377
6314.09 3297
6314.84 3399
6315.59 3569
6316.34 3578
6317.09 3584
6317.84 3519
6318.59 3450
6319.34 3471
6320.09 3296
6320.84 3323
6321.59 3170
6322.34 3018
6323.09 2963
6323.84 2810
6324.59 2891
6325.34 3148
6326.09 2951
6326.84 2852
6327.59 2675
6328.34 2738
6329.09 2665
6329.85 2752
6330.60 2645
6331.35 2643
6332.10 2624
6332.85 2671
6333.60 2696
6334.35 2823
6335.10 2653
6335.85 2686
6336.60 2670
6337.35 2786
6338.10 2741
6338.86 2687
6339.61 2740
6340.36 2682
6341.11 2640
6341.86 2700
6342.61 2956
6343.36 2760
6344.12 2669
6344.87 2746
6345.62 2916
6346.37 2918
6347.12 2950
6347.87 3089
6348.62 3117
6349.38 3102
6350.13 3243
6350.88 3312
6351.63 3408
6352.38 3336
6353.14 3454
6353.89 3500
6354.64 3424
6355.39 3238
6356.14 3189
6356.90 3232
6357.65 3164
6358.40 2994
6359.15 3022
6359.91 2901
6360.66 2751
6361.41 2786
6362.16 2829
6362.92 2632
6363.67 2611
6364.42 2763
6365.17 2759
6365.93 2747
6366.68 2742
6367.43 2774
6368.19 2689
6368.94 2493
6369.69 2693
6370.44 2485
6371.20 2605
6371.95 2776
6372.70 2699
6373.46 2661
6374.21 2698
6374.96 2628
6375.72 2680
6376.47 2461
6377.22 2624
6377.98 2750
6378.73 2683
6379.48 2757
6380.24 2839
6380.99 2770
6381.75 2721
6382.50 2603
6383.25 2670
6384.01 2642
6384.76 2557
6385.51 2531
6386.27 2568
6387.02 2564
6387.78 2569
6388.53 2695
6389.28 2510
6390.04 2559
6390.79 2654
6391.55 2511
6392.30 2440
6393.06 2406
6393.81 2457
6394.56 2504
6395.32 2478
6396.07 2443
6396.83 2575
6397.58 2428
6398.34 2410
6399.09 2539
6399.85 2477
6400.60 2523
6401.36 2470
6402.11 2423
6402.87 2450
6403.62 2580
6404.38 2489
6405.13 2600
6405.89 2638
6406.64 2709
6407.40 2603
6408.15 2572
6408.91 2774
6409.66 2687
6410.42 2681
6411.17 2761
6411.93 2794
6412.68 2578
6413.44 2730
6414.20 2820
6414.95 2598
6415.71 2650
6416.46 2550
6417.22 2596
6417.97 2582
6418.73 2468
6419.49 2568
6420.24 2601
6421.00 2761
6421.75 2514
6422.51 2518
6423.27 2605
6424.02 2766
6424.78 2622
6425.54 2756
6426.29 2639
6427.05 2688
6427.80 2752
6428.56 2703
6429.32 2610
6430.07 2582
6430.83 2569
6431.59 2655
6432.34 2706
6433.10 2628
6433.86 2601
6434.61 2639
6435.37 2778
6436.13 2792
6436.88 2764
6437.64 2632
6438.40 2715
6439.16 2854
6439.91 2734
6440.67 2730
6441.43 2749
6442.18 2782
6442.94 2725
6443.70 2913
6444.46 2779
6445.21 2785
6445.97 2922
6446.73 2752
6447.49 2931
6448.24 2992
6449.00 2988
6449.76 2872
6450.52 2901
6451.28 2975
6452.03 3015
6452.79 3025
6453.55 2927
6454.31 2990
6455.06 2851
6455.82 3016
6456.58 3148
6457.34 3395
6458.10 3371
6458.86 3346
6459.61 3285
6460.37 3176
6461.13 3127
6461.89 3241
6462.65 3285
6463.41 3434
6464.16 3511
6464.92 3517
6465.68 3451
6466.44 3588
6467.20 3638
6467.96 3571
6468.72 3625
6469.48 3691
6470.23 3478
6470.99 3667
6471.75 3827
6472.51 3778
6473.27 3828
6474.03 3793
6474.79 3862
6475.55 3877
6476.31 3815
6477.07 3807
6477.83 3809
6478.59 4053
6479.35 4142
6480.10 4028
6480.86 4162
6481.62 4209
6482.38 4265
6483.14 4475
6483.90 4534
6484.66 4392
6485.42 4451
6486.18 4707
6486.94 4726
6487.70 4762
6488.46 4741
6489.22 4761
6489.98 4997
6490.74 5097
6491.50 5380
6492.26 5322
6493.02 5601
6493.78 5908
6494.54 5878
6495.30 6070
6496.06 6209
6496.82 5887
6497.59 5867
6498.35 6078
6499.11 6001
6499.87 5961
6500.63 6023
6501.39 5951
6502.15 5929
6502.91 5852
6503.67 5928
6504.43 6117
6505.19 6116
6505.95 6315
6506.71 6452
6507.48 6598
6508.24 6705
6509.00 6791
6509.76 6962
6510.52 7073
6511.28 6976
6512.04 7026
6512.80 6855
6513.57 7045
6514.33 7322
6515.09 7067
6515.85 6945
6516.61 7165
6517.37 7248
6518.14 7519
6518.90 7646
6519.66 7750
6520.42 7932
6521.18 8265
6521.95 8568
6522.71 8632
6523.47 9066
6524.23 9777
6524.99 10568
6525.76 10873
6526.52 11615
6527.28 12409
6528.04 12763
6528.80 13146
6529.57 13726
6530.33 13135
6531.09 12742
6531.85 12728
6532.62 13546
6533.38 15105
6534.14 17740
6534.91 20521
6535.67 22490
6536.43 23975
6537.19 24478
6537.96 24719
6538.72 24004
6539.48 22766
6540.25 20865
6541.01 18738
6541.77 16334
6542.53 13485
6543.30 11291
6544.06 9615
6544.82 8579
6545.59 7758
6546.35 6958
6547.11 6551
6547.88 6291
6548.64 6033
6549.41 5666
6550.17 5658
6550.93 5744
6551.70 5812
6552.46 5804
6553.22 5409
6553.99 5572
6554.75 5552
6555.52 5310
6556.28 5158
6557.04 5097
6557.81 5010
6558.57 5158
6559.34 4920
6560.10 4810
6560.86 5132
6561.63 5312
6562.39 5625
6563.16 5760
6563.92 5975
6564.69 5959
6565.45 6170
6566.21 6294
6566.98 6364
6567.74 6440
6568.51 6183
6569.27 6397
6570.04 6280
6570.80 6190
6571.57 6377
6572.33 6557
6573.10 7055
6573.86 7387
6574.63 7367
6575.39 7834
6576.16 7997
6576.92 7852
6577.69 7661
6578.45 7273
6579.22 7363
6579.98 7362
6580.75 6798
6581.51 6914
6582.28 6897
6583.05 6627
6583.81 6485
6584.58 6640
6585.34 6590
6586.11 6535
6586.87 6378
6587.64 6453
6588.41 6656
6589.17 6649
6589.94 6814
6590.70 7052
6591.47 7309
6592.24 7743
6593.00 7881
6593.77 8278
6594.53 8679
6595.30 8720
6596.07 8567
6596.83 8407
6597.60 8365
6598.37 8049
6599.13 7553
6599.90 7303
6600.66 7063
6601.43 6510
6602.20 6180
6602.96 6117
6603.73 6095
6604.50 6203
6605.26 6275
6606.03 6772
6606.80 7080
6607.57 7461
6608.33 7672
6609.10 7967
6609.87 8170
6610.63 8024
6611.40 7743
6612.17 7345
6612.94 6835
6613.70 6568
6614.47 6215
6615.24 6026
6616.00 5592
6616.77 5293
6617.54 4888
6618.31 4752
6619.08 4748
6619.84 4704
6620.61 4576
6621.38 4607
6622.15 4541
6622.91 4542
6623.68 4546
6624.45 4643
6625.22 4745
6625.99 4300
6626.75 4276
6627.52 4204
6628.29 4192
6629.06 4341
6629.83 4413
6630.59 4480
6631.36 4468
6632.13 4975
6632.90 5320
6633.67 5506
6634.44 5801
6635.21 5871
6635.97 6014
6636.74 5883
6637.51 5798
6638.28 5717
6639.05 5485
6639.82 4897
6640.59 4857
6641.36 4778
6642.12 4538
6642.89 4504
6643.66 4375
6644.43 4131
6645.20 4008
6645.97 4116
6646.74 4024
6647.51 4102
6648.28 4120
6649.05 4292
6649.82 4087
6650.59 4199
6651.36 4111
6652.12 4067
6652.89 4347
6653.66 4093
6654.43 4122
6655.20 4261
6655.97 4171
6656.74 4035
6657.51 3887
6658.28 3853
6659.05 3803
6659.82 3732
6660.59 3695
6661.36 3689
6662.13 3667
6662.90 3749
6663.67 3635
6664.44 3598
6665.21 3759
6665.98 3940
6666.75 3926
6667.52 3651
6668.30 3591
6669.07 3770
6669.84 3836
6670.61 3745
6671.38 3764
6672.15 3691
6672.92 3874
6673.69 3909
6674.46 3823
6675.23 3761
6676.00 3848
6676.77 3679
6677.54 3821
6678.32 3776
6679.09 3689
6679.86 3759
6680.63 3729
6681.40 3850
6682.17 4036
6682.94 4172
6683.71 4389
6684.49 4493
6685.26 4564
6686.03 4409
6686.80 4405
6687.57 4227
6688.34 4223
6689.11 3973
6689.89 3753
6690.66 3593
6691.43 3475
6692.20 3462
6692.97 3304
6693.75 3330
6694.52 3350
6695.29 3226
6696.06 3229
6696.83 3276
6697.61 3207
6698.38 3171
6699.15 3206
6699.92 3090
6700.70 3196
6701.47 3258
6702.24 3381
6703.01 3297
6703.79 3299
6704.56 3242
6705.33 3293
6706.10 3044
6706.88 3085
6707.65 3365
6708.42 3257
6709.19 3013
6709.97 3136
6710.74 3138
6711.51 3065
6712.29 2871
6713.06 3094
6713.83 3021
6714.61 2937
6715.38 2920
6716.15 2865
6716.92 2776
6717.70 2893
6718.47 2875
6719.24 2838
6720.02 2896
6720.79 2935
6721.57 2849
6722.34 2780
6723.11 2722
6723.89 2871
6724.66 2977
6725.43 2793
6726.21 2815
6726.98 2784
6727.76 2881
6728.53 2834
6729.30 2874
6730.08 3047
6730.85 2947
6731.63 2975
6732.40 3021
6733.17 2932
6733.95 3004
6734.72 3013
6735.50 2947
6736.27 2833
6737.05 2937
6737.82 3005
6738.59 2965
6739.37 3022
6740.14 2873
6740.92 3066
6741.69 3167
6742.47 3161
6743.24 3169
6744.02 2942
6744.79 2970
6745.57 3033
6746.34 3206
6747.12 3262
6747.89 3359
6748.67 3351
6749.44 3447
6750.22 3633
6750.99 3825
6751.77 4096
6752.54 4050
6753.32 4306
6754.09 4400
6754.87 4225
6755.65 3974
6756.42 3813
6757.20 3691
6757.97 3428
6758.75 3139
6759.52 3068
6760.30 2952
6761.08 2940
6761.85 2874
6762.63 2965
6763.40 2929
6764.18 2749
6764.96 2825
6765.73 2965
6766.51 2837
6767.28 2815
6768.06 2730
6768.84 2812
6769.61 2864
6770.39 2836
6771.17 2669
6771.94 2760
6772.72 2853
6773.50 2826
6774.27 2645
6775.05 2830
6775.82 2822
6776.60 2717
6777.38 2810
6778.16 2921
6778.93 2799
6779.71 2831
6780.49 2668
6781.26 2634
6782.04 2743
6782.82 2638
6783.59 2654
6784.37 2574
6785.15 2531
6785.93 2658
6786.70 2686
6787.48 2617
6788.26 2504
6789.04 2620
6789.81 2474
6790.59 2409
6791.37 2428
6792.15 2658
6792.92 2523
6793.70 2406
6794.48 2489
6795.26 2549
6796.03 2279
6796.81 2300
6797.59 2395
6798.37 2525
6799.15 2510
6799.92 2443
6800.70 2476
6801.48 2502
6802.26 2528
6803.04 2762
6803.81 2657
6804.59 2743
6805.37 2834
6806.15 2786
6806.93 2720
6807.71 2628
6808.49 2639
6809.26 2652
6810.04 2760
6810.82 2555
6811.60 2637
6812.38 2396
6813.16 2554
6813.94 2565
6814.72 2461
6815.49 2531
6816.27 2620
6817.05 2689
6817.83 2672
6818.61 2612
6819.39 2600
6820.17 2802
6820.95 2647
6821.73 2705
6822.51 2629
6823.29 2586
6824.07 2438
6824.85 2384
6825.62 2522
6826.40 2622
6827.18 2716
6827.96 2610
6828.74 2608
6829.52 2580
6830.30 2565
6831.08 2552
6831.86 2562
6832.64 2588
6833.42 2767
6834.20 2590
6834.98 2608
6835.76 2479
6836.54 2473
6837.32 2590
6838.10 2633
6838.88 2524
6839.66 2538
6840.44 2661
6841.22 2622
6842.01 2677
6842.79 2592
6843.57 2443
6844.35 2495
6845.13 2508
6845.91 2599
6846.69 2790
6847.47 3097
6848.25 3272
6849.03 3743
6849.81 4202
6850.59 4645
6851.37 5081
6852.16 5122
6852.94 5056
6853.72 4893
6854.50 4554
6855.28 4200
6856.06 3710
6856.84 3798
6857.62 3284
6858.41 3117
6859.19 3167
6859.97 3164
6860.75 2952
6861.53 2909
6862.31 2940
6863.09 2894
6863.88 3036
6864.66 2975
6865.44 3017
6866.22 3197
6867.00 3346
6867.79 3258
6868.57 3165
6869.35 3222
6870.13 3314
6870.91 3277
6871.70 3215
6872.48 3102
6873.26 3139
6874.04 3045
6874.83 3110
6875.61 3146
6876.39 3148
6877.17 3243
6877.96 3283
6878.74 3357
6879.52 3371
6880.30 3372
6881.09 3417
6881.87 3499
6882.65 3530
6883.43 3925
6884.22 4054
6885.00 4107
6885.78 4403
6886.57 5280
6887.35 6017
6888.13 6326
6888.92 6613
6889.70 6663
6890.48 6532
6891.26 5946
6892.05 5357
6892.83 5011
6893.62 4705
6894.40 4196
6895.18 3966
6895.97 3845
6896.75 3838
6897.53 3781
6898.32 3872
6899.10 3719
6899.88 3707
6900.67 3875
6901.45 3919
6902.24 3911
6903.02 3891
6903.80 3971
6904.59 4040
6905.37 4241
6906.16 4064
6906.94 3841
6907.72 3899
6908.51 4002
6909.29 4084
6910.08 3865
6910.86 3682
6911.65 3767
6912.43 3808
6913.21 3529
6914.00 3603
6914.78 3676
6915.57 3864
6916.35 3674
6917.14 3741
6917.92 3580
6918.71 3665
6919.49 3661
6920.28 3719
6921.06 3835
6921.85 3545
6922.63 3705
6923.42 3775
6924.20 3895
6924.99 3971
6925.77 4002
6926.56 4201
6927.34 4264
6928.13 4148
6928.91 4204
6929.70 4200
6930.49 4361
6931.27 4419
6932.06 4099
6932.84 4273
6933.63 4521
6934.41 4392
6935.20 4259
6935.99 4308
6936.77 4442
6937.56 4523
6938.34 4831
6939.13 4754
6939.92 5220
6940.70 5629
6941.49 5927
6942.27 6034
6943.06 6170
6943.85 6486
6944.63 6649
6945.42 6873
6946.21 6856
6946.99 6865
6947.78 6849
6948.57 6865
6949.35 6660
6950.14 6368
6950.92 6068
6951.71 5923
6952.50 5768
6953.29 5745
6954.07 5694
6954.86 5761
6955.65 5609
6956.43 5700
6957.22 5766
6958.01 5720
6958.79 5972
6959.58 5926
6960.37 5886
6961.16 6194
6961.94 6237
6962.73 6223
6963.52 6055
6964.31 6251
6965.09 6356
6965.88 6878
6966.67 7250
6967.46 7473
6968.24 7949
6969.03 8418
6969.82 8627
6970.61 8797
6971.39 8983
6972.18 9271
6972.97 8991
6973.76 8661
6974.55 9000
6975.33 8678
6976.12 8511
6976.91 8566
6977.70 8597
6978.49 9132
6979.27 9126
6980.06 9774
6980.85 11194
6981.64 12760
6982.43 14891
6983.22 18551
6984.01 21559
6984.79 23916
6985.58 25546
6986.37 26998
6987.16 27442
6987.95 26864
6988.74 25432
6989.53 23744
6990.32 21788
6991.10 19372
6991.89 16831
6992.68 14343
6993.47 12092
6994.26 9787
6995.05 8463
6995.84 7542
6996.63 6881
6997.42 6508
6998.21 6075
6999.00 5798
6999.79 5806
7000.58 5976
7001.36 5986
7002.15 5816
7002.94 6138
7003.73 5755
7004.52 5386
7005.31 5307
7006.10 5054
7006.89 4455
7007.68 4172
7008.47 4133
7009.26 4050
7010.05 4017
7010.84 4301
7011.63 4353
7012.42 4585
7013.21 4617
7014.00 4713
7014.79 4629
7015.58 4505
7016.37 4659
7017.16 4796
7017.96 4609
7018.75 4515
7019.54 4553
7020.33 4756
7021.12 4860
7021.91 5133
7022.70 5265
7023.49 5583
7024.28 5849
7025.07 5988
7025.86 5972
7026.65 5640
7027.44 5360
7028.24 5312
7029.03 5155
7029.82 4762
7030.61 4550
7031.40 4411
7032.19 4194
7032.98 4128
7033.77 4123
7034.57 4133
7035.36 4211
7036.15 4087
7036.94 3994
7037.73 4167
7038.52 4218
7039.32 4400
7040.11 4484
7040.90 4520
7041.69 4467
7042.48 4406
7043.27 4605
7044.07 4698
7044.86 4658
7045.65 4632
7046.44 4733
7047.23 4829
7048.03 4992
7048.82 5298
7049.61 5750
7050.40 5950
7051.20 5760
7051.99 5786
7052.78 5750
7053.57 5465
7054.37 5171
7055.16 4865
7055.95 4625
7056.74 4335
7057.54 4261
7058.33 4154
7059.12 4154
7059.91 4263
7060.71 4156
7061.50 4061
7062.29 4014
7063.09 4245
7063.88 4117
7064.67 3983
7065.47 3900
7066.26 3984
7067.05 3810
7067.85 3500
7068.64 3603
7069.43 3593
7070.23 3393
7071.02 3403
7071.81 3286
7072.61 3097
7073.40 3168
7074.19 3135
7074.99 2931
7075.78 2897
7076.57 2981
7077.37 2885
7078.16 2807
7078.96 2869
7079.75 2810
7080.54 2808
7081.34 2849
7082.13 2937
7082.93 2862
7083.72 2876
7084.51 2778
7085.31 2675
7086.10 2710
7086.90 2615
7087.69 2615
7088.49 2673
7089.28 2795
7090.08 2641
7090.87 2572
7091.66 2543
7092.46 2661
7093.25 2749
7094.05 2715
7094.84 2610
7095.64 2659
7096.43 2483
7097.23 2509
7098.02 2461
7098.82 2406
7099.61 2487
7100.41 2369
7101.20 2447
7102.00 2432
7102.79 2416
7103.59 2390
7104.38 2429
7105.18 2276
7105.98 2232
7106.77 2330
7107.57 2258
7108.36 2289
7109.16 2154
7109.95 2118
7110.75 2214
7111.54 2298
7112.34 2297
7113.14 2114
7113.93 2088
7114.73 2258
7115.52 2196
7116.32 2327
7117.12 2264
7117.91 2266
7118.71 2372
7119.50 2295
7120.30 2164
7121.10 2232
7121.89 2209
7122.69 2127
7123.49 2092
7124.28 2214
7125.08 2135
7125.88 2084
7126.67 2054
7127.47 2097
7128.27 2192
7129.06 2084
7129.86 2243
7130.66 2381
7131.45 2268
7132.25 2232
7133.05 2244
7133.84 2393
7134.64 2384
7135.44 2317
7136.23 2100
7137.03 2172
7137.83 2046
7138.63 2089
7139.42 2104
7140.22 2047
7141.02 1955
7141.82 1900
7142.61 1880
7143.41 1967
7144.21 1923
7145.01 1853
7145.80 1876
7146.60 1830
7147.40 1822
7148.20 1813
7148.99 1893
7149.79 1819
7150.59 1759
7151.39 1789
7152.19 1864
7152.98 1774
7153.78 1847
7154.58 1902
7155.38 1915
7156.18 1930
7156.98 1922
7157.77 1957
7158.57 1981
7159.37 2014
7160.17 1975
7160.97 2055
7161.77 1961
7162.56 1794
7163.36 1867
7164.16 1817
7164.96 1768
7165.76 1795
7166.56 1738
7167.36 1728
7168.16 1615
7168.95 1568
7169.75 1719
7170.55 1745
7171.35 1758
7172.15 1726
7172.95 1734
7173.75 1676
7174.55 1654
7175.35 1734
7176.15 1654
7176.95 1693
7177.75 1769
7178.55 1656
7179.35 1611
7180.14 1624
7180.94 1465
7181.74 1687
7182.54 1595
7183.34 1708
7184.14 1810
7184.94 1740
7185.74 1656
7186.54 1579
7187.34 1615
7188.14 1664
7188.94 1609
7189.74 1683
7190.54 1557
7191.34 1608
7192.14 1590
7192.94 1582
7193.74 1586
7194.54 1551
7195.35 1615
7196.15 1596
7196.95 1535
7197.75 1548
7198.55 1551
7199.35 1562
7200.15 1443
7200.95 1459
7201.75 1508
7202.55 1525
7203.35 1579
7204.15 1496
7204.95 1513
7205.75 1414
7206.56 1445
7207.36 1554
7208.16 1482
7208.96 1517
7209.76 1590
7210.56 1461
7211.36 1477
7212.16 1486
7212.97 1569
7213.77 1534
7214.57 1531
7215.37 1492
7216.17 1463
7216.97 1565
7217.78 1507
7218.58 1499
7219.38 1577
7220.18 1545
7220.98 1603
7221.78 1603
7222.59 1456
7223.39 1578
7224.19 1578
7224.99 1524
7225.79 1634
7226.60 1541
7227.40 1622
7228.20 1666
7229.00 1562
7229.81 1563
7230.61 1591
7231.41 1439
7232.21 1499
7233.02 1479
7233.82 1460
7234.62 1546
7235.42 1538
7236.23 1647
7237.03 1490
7237.83 1546
7238.63 1580
7239.44 1438
7240.24 1465
7241.04 1523
7241.85 1599
7242.65 1545
7243.45 1556
7244.26 1579
7245.06 1580
7245.86 1721
7246.67 1694
7247.47 1622
7248.27 1564
7249.08 1582
7249.88 1657
7250.68 1552
7251.49 1552
7252.29 1600
7253.09 1590
7253.90 1614
7254.70 1730
7255.50 1689
7256.31 1589
7257.11 1499
7257.92 1527
7258.72 1580
7259.52 1606
7260.33 1670
7261.13 1906
7261.94 1974
7262.74 1949
7263.54 1857
7264.35 1755
7265.15 1706
7265.96 1687
7266.76 1757
7267.57 1741
7268.37 1757
7269.18 1829
7269.98 1759
7270.78 1693
7271.59 1771
7272.39 1741
7273.20 1751
7274.00 1847
7274.81 1826
7275.61 1738
7276.42 1727
7277.22 1776
7278.03 1772
7278.83 1791
7279.64 1895
7280.44 2167
7281.25 2148
7282.05 2451
7282.86 2800
7283.66 3006
7284.47 3410
7285.28 3444
7286.08 3471
7286.89 3517
7287.69 3373
7288.50 3254
7289.30 2884
7290.11 2623
7290.91 2316
7291.72 2125
7292.53 2091
7293.33 1892
7294.14 1781
7294.94 1841
7295.75 1924
7296.56 1822
7297.36 1732
7298.17 1800
7298.97 1801
7299.78 1862
7300.59 1842
7301.39 1758
7302.20 1738
7303.01 1736
7303.81 1768
7304.62 1804
7305.43 1691
7306.23 1673
7307.04 1688
7307.85 1882
7308.65 1891
7309.46 1855
7310.27 1913
7311.07 1944
7311.88 1818
7312.69 1965
7313.49 2024
7314.30 1945
7315.11 2022
7315.91 2066
7316.72 2083
7317.53 2146
7318.34 2419
7319.14 2657
7319.95 2847
7320.76 2688
7321.57 2642
7322.37 2513
7323.18 2378
7323.99 2331
7324.80 2099
7325.60 2113
7326.41 2055
7327.22 2010
7328.03 1838
7328.83 1778
7329.64 1757
7330.45 1838
7331.26 1766
7332.07 1836
7332.87 1755
7333.68 1783
7334.49 1820
7335.30 1876
7336.11 1837
7336.92 1823
7337.72 1816
7338.53 1916
7339.34 1889
7340.15 1801
7340.96 1756
7341.77 1792
7342.57 1671
7343.38 1565
7344.19 1677
7345.00 1771
7345.81 1782
7346.62 1704
7347.43 1623
7348.24 1779
7349.05 1738
7349.85 1724
7350.66 1668
7351.47 1657
7352.28 1732
7353.09 1727
7353.90 1599
7354.71 1646
7355.52 1691
7356.33 1596
7357.14 1649
7357.95 1723
7358.76 1702
7359.57 1645
7360.38 1806
7361.18 1686
7361.99 1568
7362.80 1574
7363.61 1638
7364.42 1531
7365.23 1479
7366.04 1527
7366.85 1558
7367.66 1586
7368.47 1577
7369.28 1714
7370.09 1543
7370.90 1531
7371.71 1561
7372.52 1545
7373.33 1549
7374.14 1527
7374.96 1565
7375.77 1700
7376.58 1687
7377.39 1523
7378.20 1561
7379.01 1778
7379.82 1702
7380.63 1813
7381.44 1829
7382.25 1912
7383.06 1867
7383.87 1787
7384.68 1688
7385.49 1676
7386.31 1710
7387.12 1548
7387.93 1568
7388.74 1588
7389.55 1586
7390.36 1489
7391.17 1589
7391.98 1562
7392.79 1597
7393.61 1436
7394.42 1521
7395.23 1492
7396.04 1415
7396.85 1478
7397.66 1509
7398.48 1524
7399.29 1510
7400.10 1479
7400.91 1520
7401.72 1621
7402.53 1498
7403.35 1411
7404.16 1510
7404.97 1458
7405.78 1461
7406.59 1504
7407.41 1473
7408.22 1385
7409.03 1387
7409.84 1365
7410.66 1320
7411.47 1446
7412.28 1400
7413.09 1513
7413.91 1353
7414.72 1277
7415.53 1385
7416.34 1413
7417.16 1349
7417.97 1352
7418.78 1347
7419.60 1427
7420.41 1258
7421.22 1336
7422.03 1394
7422.85 1436
7423.66 1529
7424.47 1480
7425.29 1406
7426.10 1428
7426.91 1477
7427.73 1471
7428.54 1493
7429.35 1535
7430.17 1586
7430.98 1724
7431.79 1720
7432.61 1583
7433.42 1574
7434.23 1667
7435.05 1715
7435.86 1528
7436.67 1631
7437.49 1595
7438.30 1468
7439.12 1573
7439.93 1643
7440.74 1678
7441.56 1612
7442.37 1514
7443.19 1553
7444.00 1488
7444.82 1394
7445.63 1373
7446.44 1469
7447.26 1366
7448.07 1400
7448.89 1435
7449.70 1441
7450.52 1337
7451.33 1438
7452.15 1415
7452.96 1340
7453.77 1405
7454.59 1270
7455.40 1313
7456.22 1318
7457.03 1383
7457.85 1368
7458.66 1411
7459.48 1470
7460.29 1365
7461.11 1373
7461.92 1503
7462.74 1406
7463.55 1413
7464.37 1427
7465.19 1322
7466.00 1383
7466.82 1409
7467.63 1387
7468.45 1416
7469.26 1455
7470.08 1378
7470.89 1448
7471.71 1480
7472.53 1449
7473.34 1338
7474.16 1443
7474.97 1378
7475.79 1311
7476.60 1402
7477.42 1344
7478.24 1408
7479.05 1299
7479.87 1387
7480.69 1371
7481.50 1260
7482.32 1265
7483.13 1371
7483.95 1420
7484.77 1364
7485.58 1316
7486.40 1306
7487.22 1329
7488.03 1416
7488.85 1466
7489.67 1337
7490.48 1366
7491.30 1374
7492.12 1315
7492.93 1242
7493.75 1393
7494.57 1313
7495.38 1267
7496.20 1169
7497.02 1266
7497.84 1341
7498.65 1251
7499.47 1210
7500.29 1232
7501.10 1213
7501.92 1261
7502.74 1320
7503.56 1384
7504.37 1386
7505.19 1352
7506.01 1307
7506.83 1377
7507.64 1401
7508.46 1315
7509.28 1334
7510.10 1288
7510.92 1234
7511.73 1326
7512.55 1299
7513.37 1390
7514.19 1408
7515.01 1349
7515.82 1346
7516.64 1350
7517.46 1298
7518.28 1304
7519.10 1402
7519.91 1296
7520.73 1316
7521.55 1420
7522.37 1343
7523.19 1284
7524.01 1330
7524.83 1239
7525.64 1295
7526.46 1305
7527.28 1353
7528.10 1352
7528.92 1341
7529.74 1305
7530.56 1298
7531.38 1317
7532.20 1325
7533.01 1391
7533.83 1360
7534.65 1334
7535.47 1214
7536.29 1283
7537.11 1337
7537.93 1202
7538.75 1375
7539.57 1395
7540.39 1294
7541.21 1298
7542.03 1318
7542.85 1379
7543.67 1339
7544.49 1408
7545.31 1335
7546.12 1407
7546.94 1268
7547.76 1401
7548.58 1441
7549.40 1285
7550.22 1341
7551.04 1340
7551.86 1293
7552.68 1350
7553.50 1318
7554.33 1253
7555.15 1302
7555.97 1239
7556.79 1345
7557.61 1284
7558.43 1296
7559.25 1289
7560.07 1306
7560.89 1365
7561.71 1347
7562.53 1376
7563.35 1282
7564.17 1353
7564.99 1380
7565.81 1273
7566.63 1260
7567.45 1285
7568.28 1274
7569.10 1321
7569.92 1270
7570.74 1369
7571.56 1288
7572.38 1281
7573.20 1200
7574.02 1275
7574.84 1254
7575.67 1310
7576.49 1304
7577.31 1262
7578.13 1322
7578.95 1266
7579.77 1330
7580.60 1450
7581.42 1333
7582.24 1337
7583.06 1315
7583.88 1250
7584.70 1419
7585.53 1399
7586.35 1433
7587.17 1407
7587.99 1316
7588.81 1408
7589.64 1332
7590.46 1485
7591.28 1473
7592.10 1401
7592.93 1379
7593.75 1453
7594.57 1400
7595.39 1428
7596.21 1471
7597.04 1455
7597.86 1383
7598.68 1545
7599.51 1570
7600.33 1539
7601.15 1572
7601.97 1628
7602.80 1653
7603.62 1596
7604.44 1718
7605.27 1696
7606.09 1776
7606.91 1722
7607.73 1761
7608.56 1694
7609.38 1640
7610.20 1720
7611.03 1570
7611.85 1663
7612.67 1621
7613.50 1571
7614.32 1485
7615.14 1653
7615.97 1626
7616.79 1776
7617.62 1799
7618.44 1824
7619.26 1814
7620.09 1778
7620.91 1747
7621.73 1744
7622.56 1711
7623.38 1538
7624.21 1625
7625.03 1622
7625.85 1542
7626.68 1606
7627.50 1654
7628.33 1616
7629.15 1470
7629.98 1637
7630.80 1714
7631.62 1672
7632.45 1667
7633.27 1854
7634.10 1876
7634.92 1803
7635.75 1663
7636.57 1575
7637.40 1670
7638.22 1562
7639.05 1370
7639.87 1448
7640.70 1422
7641.52 1418
7642.35 1315
7643.17 1228
7644.00 1343
7644.82 1479
7645.65 1351
7646.47 1407
7647.30 1366
7648.12 1239
7648.95 1330
7649.77 1384
7650.60 1234
7651.42 1356
7652.25 1325
7653.07 1231
7653.90 1309
7654.73 1317
7655.55 1232
7656.38 1245
7657.20 1164
7658.03 1272
7658.85 1292
7659.68 1256
7660.51 1371
7661.33 1255
7662.16 1258
7662.98 1229
7663.81 1231
7664.64 1261
7665.46 1237
7666.29 1187
7667.12 1228
7667.94 1293
7668.77 1332
7669.59 1215
7670.42 1196
7671.25 1243
7672.07 1178
7672.90 1237
7673.73 1265
7674.55 1160
7675.38 1175
7676.21 1284
7677.03 1199
7677.86 1195
7678.69 1170
7679.52 1187
7680.34 1204
7681.17 1251
7682.00 1228
7682.82 1136
7683.65 1080
7684.48 1132
7685.31 1250
7686.13 1171
7686.96 1246
7687.79 1241
7688.62 1333
7689.44 1284
7690.27 1286
7691.10 1282
7691.93 1193
7692.75 1213
7693.58 1230
7694.41 1222
7695.24 1189
7696.07 1224
7696.89 1167
7697.72 1193
7698.55 1184
7699.38 1202
7700.21 1286
7701.03 1240
7701.86 1224
7702.69 1244
7703.52 1267
7704.35 1207
7705.17 1250
7706.00 1235
7706.83 1226
7707.66 1178
7708.49 1169
7709.32 1151
7710.15 1085
7710.97 1122
7711.80 1215
7712.63 1208
7713.46 1181
7714.29 1236
7715.12 1180
7715.95 1210
7716.78 1156
7717.61 1182
7718.44 1105
7719.26 1118
7720.09 1183
7720.92 1080
7721.75 1012
7722.58 1103
7723.41 1173
7724.24 1236
7725.07 1128
7725.90 1095
7726.73 1185
7727.56 1109
7728.39 1146
7729.22 1096
7730.05 1186
7730.88 1233
7731.71 1168
7732.54 1188
7733.37 1102
7734.20 1087
7735.03 1101
7735.86 1084
7736.69 1132
7737.52 1151
7738.35 1156
7739.18 1149
7740.01 1240
7740.84 1293
7741.67 1184
7742.50 1155
7743.33 1122
7744.16 1193
7744.99 1258
7745.82 1253
7746.65 1243
7747.48 1315
7748.31 1330
7749.14 1339
7749.97 1361
7750.80 1284
7751.64 1315
7752.47 1373
7753.30 1270
7754.13 1328
7754.96 1233
7755.79 1247
7756.62 1227
7757.45 1329
7758.28 1215
7759.12 1233
7759.95 1144
7760.78 1195
7761.61 1188
7762.44 1132
7763.27 1259
7764.10 1337
7764.94 1229
7765.77 1281
7766.60 1272
7767.43 1285
7768.26 1213
7769.09 1108
7769.93 1229
7770.76 1223
7771.59 1200
7772.42 1232
7773.25 1248
7774.09 1174
7774.92 1169
7775.75 1274
7776.58 1310
7777.41 1317
7778.25 1254
7779.08 1184
7779.91 1206
7780.74 1259
7781.58 1187
7782.41 1179
7783.24 1281
7784.07 1215
7784.91 1275
7785.74 1281
7786.57 1332
7787.41 1334
7788.24 1213
7789.07 1246
7789.90 1289
7790.74 1284
7791.57 1300
7792.40 1280
7793.24 1356
7794.07 1267
7794.90 1249
7795.74 1366
7796.57 1266
7797.40 1317
7798.24 1368
7799.07 1391
7799.90 1379
7800.74 1358
7801.57 1292
7802.40 1340
7803.24 1321
7804.07 1364
7804.90 1377
7805.74 1334
7806.57 1466
7807.41 1332
7808.24 1350
7809.07 1408
7809.91 1395
7810.74 1408
7811.58 1448
7812.41 1463
7813.24 1469
7814.08 1588
7814.91 1709
7815.75 1675
7816.58 1883
7817.42 1872
7818.25 1772
7819.09 1833
7819.92 1797
7820.75 1717
7821.59 1659
7822.42 1590
7823.26 1639
7824.09 1646
7824.93 1636
7825.76 1708
7826.60 1801
7827.43 1800
7828.27 1947
7829.10 1876
7829.94 1878
7830.77 1797
7831.61 1866
7832.44 1797
7833.28 1804
7834.11 1823
7834.95 1870
7835.78 1840
7836.62 1903
7837.46 1690
7838.29 1555
7839.13 1583
7839.96 1627
7840.80 1563
7841.63 1561
7842.47 1643
7843.31 1625
7844.14 1571
7844.98 1577
7845.81 1611
7846.65 1490
7847.48 1614
7848.32 1552
7849.16 1543
7849.99 1576
7850.83 1603
7851.67 1695
7852.50 1534
7853.34 1533
7854.17 1550
7855.01 1557
7855.85 1560
7856.68 1604
7857.52 1717
7858.36 1777
7859.19 1838
7860.03 1879
7860.87 1723
7861.70 1819
7862.54 1727
7863.38 1644
7864.21 1516
7865.05 1578
7865.89 1485
7866.73 1562
7867.56 1605
7868.40 1617
7869.24 1737
7870.07 1659
7870.91 1507
7871.75 1607
7872.59 1563
7873.42 1573
7874.26 1704
7875.10 1675
7875.94 1810
7876.77 1953
7877.61 2176
7878.45 2208
7879.29 2066
7880.12 2096
7880.96 2069
7881.80 2219
7882.64 2248
7883.48 2203
7884.31 2125
7885.15 2148
7885.99 2106
7886.83 1893
7887.67 1901
7888.50 1842
7889.34 1775
7890.18 1725
7891.02 1737
7891.86 1769
7892.70 1751
7893.53 1765
7894.37 1608
7895.21 1611
7896.05 1609
7896.89 1602
7897.73 1710
7898.57 1686
7899.41 1675
7900.24 1595
7901.08 1627
7901.92 1504
7902.76 1380
7903.60 1450
7904.44 1470
7905.28 1437
7906.12 1446
7906.96 1446
7907.80 1436
7908.63 1518
7909.47 1392
7910.31 1418
7911.15 1543
7911.99 1495
7912.83 1461
7913.67 1500
7914.51 1592
7915.35 1651
7916.19 1652
7917.03 1746
7917.87 1856
7918.71 2006
7919.55 1752
7920.39 1700
7921.23 1657
7922.07 1575
7922.91 1508
7923.75 1477
7924.59 1631
7925.43 1440
7926.27 1355
7927.11 1283
7927.95 1242
7928.79 1308
7929.63 1348
7930.47 1365
7931.31 1469
7932.15 1306
7932.99 1347
7933.83 1399
7934.67 1280
7935.52 1348
7936.36 1401
7937.20 1321
7938.04 1258
7938.88 1286
7939.72 1244
7940.56 1325
7941.40 1389
7942.24 1337
7943.08 1351
7943.92 1368
7944.77 1353
7945.61 1293
7946.45 1316
7947.29 1368
7948.13 1314
7948.97 1235
7949.81 1338
7950.66 1331
7951.50 1491
7952.34 1485
7953.18 1450
7954.02 1438
7954.86 1524
7955.71 1501
7956.55 1510
7957.39 1515
7958.23 1544
7959.07 1469
7959.92 1553
7960.76 1535
7961.60 1504
7962.44 1368
7963.28 1414
7964.13 1423
7964.97 1449
7965.81 1518
7966.65 1632
7967.50 1596
7968.34 1493
7969.18 1457
7970.02 1507
7970.87 1318
7971.71 1418
7972.55 1369
7973.39 1366
7974.24 1309
7975.08 1265
7975.92 1123
7976.76 1224
7977.61 1212
7978.45 1271
7979.29 1317
7980.14 1156
7980.98 1120
7981.82 1167
7982.67 1260
7983.51 1197
7984.35 1226
7985.20 1169
7986.04 1241
7986.88 1281
7987.73 1304
7988.57 1197
7989.41 1195
7990.26 1201
7991.10 1221
7991.94 1174
7992.79 1205
7993.63 1213
7994.48 1146
7995.32 1160
7996.16 1211
7997.01 1239
7997.85 1128
7998.70 1124
7999.54 1099
8000.38 1159
8001.23 1177
8002.07 1244
8002.92 1202
8003.76 1183
8004.61 1152
8005.45 1091
8006.29 1120
8007.14 1250
8007.98 1091
8008.83 1118
8009.67 1143
8010.52 1044
8011.36 1166
8012.21 1052
8013.05 1072
8013.90 1029
8014.74 1128
8015.59 1081
8016.43 1052
8017.28 940
8018.12 1112
8018.97 1137
8019.81 1062
8020.66 1030
8021.50 1129
8022.35 1108
8023.19 1049
8024.04 1063
8024.88 1042
8025.73 1058
8026.57 1057
8027.42 1034
8028.27 1049
8029.11 1074
8029.96 1088
8030.80 1124
8031.65 1097
8032.49 1096
8033.34 1098
8034.19 1091
8035.03 1059
8035.88 1048
8036.72 1130
8037.57 1128
8038.42 1109
8039.26 1102
8040.11 1142
8040.96 1119
8041.80 1070
8042.65 992
8043.49 1029
8044.34 1018
8045.19 984
8046.03 1057
8046.88 1060
8047.73 1030
8048.57 1150
8049.42 1088
8050.27 1085
8051.11 1179
8051.96 1137
8052.81 1061
8053.66 1116
8054.50 1094
8055.35 1119
8056.20 1097
8057.04 1021
8057.89 960
8058.74 1019
8059.59 1075
8060.43 1058
8061.28 1033
8062.13 972
8062.97 1017
8063.82 1093
8064.67 1074
8065.52 1085
8066.37 1074
8067.21 1108
8068.06 1048
8068.91 1035
8069.76 1013
8070.60 994
8071.45 1023
8072.30 1022
8073.15 1010
8074.00 1048
8074.84 1044
8075.69 1034
8076.54 1005
8077.39 921
8078.24 977
8079.08 1129
8079.93 1106
8080.78 1031
8081.63 1067
8082.48 1101
8083.33 991
8084.18 941
8085.02 1102
8085.87 1148
8086.72 1082
8087.57 1164
8088.42 1098
8089.27 995
8090.12 1019
8090.97 1078
8091.81 1102
8092.66 1076
8093.51 1082
8094.36 1131
8095.21 1061
8096.06 1058
8096.91 1033
8097.76 1025
8098.61 1046
8099.46 1007
8100.31 1084
8101.16 1033
8102.01 1057
8102.86 1078
8103.71 1026
8104.55 1031
8105.40 1070
8106.25 985
8107.10 1068
8107.95 1110
8108.80 1056
8109.65 1030
8110.50 1038
8111.35 1106
8112.20 1070
8113.05 1009
8113.90 1052
8114.75 1057
8115.60 986
8116.45 1082
8117.30 1057
8118.16 1073
8119.01 1057
8119.86 1132
8120.71 1049
8121.56 1045
8122.41 1196
8123.26 1153
8124.11 1152
8124.96 1137
8125.81 1175
8126.66 1092
8127.51 1071
8128.36 1087
8129.21 1188
8130.06 1119
8130.92 1000
8131.77 1119
8132.62 1210
8133.47 1205
8134.32 1122
8135.17 1047
8136.02 1121
8136.87 1156
8137.73 1192
8138.58 1154
8139.43 1241
8140.28 1182
8141.13 1172
8141.98 1242
8142.83 1060
8143.69 1115
8144.54 1233
8145.39 1200
8146.24 1153
8147.09 1190
8147.95 1135
8148.80 1178
8149.65 1220
8150.50 1248
8151.35 1228
8152.21 1410
8153.06 1410
8153.91 1343
8154.76 1447
8155.61 1456
8156.47 1520
8157.32 1526
8158.17 1510
8159.02 1535
8159.88 1390
8160.73 1292
8161.58 1248
8162.44 1272
8163.29 1190
8164.14 1146
8164.99 1220
8165.85 1121
8166.70 1112
8167.55 1124
8168.41 1081
8169.26 1066
8170.11 987
8170.96 1053
8171.82 1095
8172.67 1080
8173.52 1195
8174.38 1189
8175.23 1112
8176.08 1035
8176.94 1049
8177.79 1169
8178.64 1093
8179.50 1084
8180.35 1061
8181.21 1098
8182.06 1078
8182.91 1036
8183.77 1066
8184.62 1136
8185.47 923
8186.33 928
8187.18 1009
8188.04 924
8188.89 996
8189.74 1074
8190.60 1113
8191.45 1125
8192.31 1104
8193.16 1080
8194.02 970
8194.87 991
8195.72 912
8196.58 1025
8197.43 1082
8198.29 1104
8199.14 985
8200.00 970
8200.85 984
8201.71 994
8202.56 1053
8203.42 998
8204.27 963
8205.13 1069
8205.98 924
8206.84 1019
8207.69 1106
8208.55 1044
8209.40 1019
8210.26 988
8211.11 1011
8211.97 1085
8212.82 1024
8213.68 1008
8214.53 1057
8215.39 1164
8216.24 1050
8217.10 1054
8217.96 1078
8218.81 1067
8219.67 987
8220.52 990
8221.38 1049
8222.23 1047
8223.09 1050
8223.95 1044
8224.80 1052
8225.66 1111
8226.51 1090
8227.37 1114
8228.23 1081
8229.08 1074
8229.94 1180
8230.79 1181
8231.65 1025
8232.51 1126
8233.36 1102
8234.22 1057
8235.08 998
8235.93 1047
8236.79 1057
8237.65 982
8238.50 986
8239.36 1001
8240.22 1022
8241.07 993
8241.93 1002
8242.79 941
8243.64 1092
8244.50 1055
8245.36 1069
8246.21 1057
8247.07 1087
8247.93 984
8248.79 957
8249.64 995
8250.50 987
8251.36 983
8252.22 1068
8253.07 1050
8253.93 1024
8254.79 966
8255.65 1018
8256.50 1086
8257.36 1027
8258.22 1061
8259.08 1079
8259.93 1015
8260.79 999
8261.65 1009
8262.51 1106
8263.37 1091
8264.22 1015
8265.08 1062
8265.94 1092
8266.80 1157
8267.66 1174
8268.51 1079
8269.37 1066
8270.23 1003
8271.09 1000
8271.95 1002
8272.81 1081
8273.66 995
8274.52 1079
8275.38 1060
8276.24 1042
8277.10 1043
8277.96 1064
8278.82 1091
8279.67 1006
8280.53 1033
8281.39 983
8282.25 1108
8283.11 1044
8283.97 1040
8284.83 1071
8285.69 1091
8286.55 1104
8287.41 1061
8288.27 1086
8289.12 1109
8289.98 1075
8290.84 986
8291.70 986
8292.56 1209
8293.42 1180
8294.28 1117
8295.14 1241
8296.00 1210
8296.86 1208
8297.72 1183
8298.58 1137
8299.44 1232
8300.30 1215
8301.16 1063
8302.02 1207
8302.88 1187
8303.74 1228
8304.60 1152
8305.46 1099
8306.32 1156
8307.18 1134
8308.04 1093
8308.90 1094
8309.76 1119
8310.62 1198
8311.48 1224
8312.34 1220
8313.20 1206
8314.06 1149
8314.92 1202
8315.78 1329
8316.65 1336
8317.51 1316
8318.37 1334
8319.23 1399
8320.09 1234
8320.95 1233
8321.81 1196
8322.67 1210
8323.53 1213
8324.39 1100
8325.26 1052
8326.12 1002
8326.98 1059
8327.84 1061
8328.70 1073
8329.56 1100
8330.42 1066
8331.28 1146
8332.15 1010
8333.01 1022
8333.87 1046
8334.73 1096
8335.59 1145
8336.45 1061
8337.32 1033
8338.18 1066
8339.04 1057
8339.90 1041
8340.76 1123
8341.63 1126
8342.49 1231
8343.35 1100
8344.21 1150
8345.07 1136
8345.94 1145
8346.80 1176
8347.66 1135
8348.52 1081
8349.39 1116
8350.25 1196
8351.11 1153
8351.97 1109
8352.84 1102
8353.70 1230
8354.56 1203
8355.42 1281
8356.29 1141
8357.15 1088
8358.01 1106
8358.88 1100
8359.74 1097
8360.60 1031
8361.46 1102
8362.33 1157
8363.19 1071
8364.05 1113
8364.92 1122
8365.78 1148
8366.64 1115
8367.51 1124
8368.37 1106
8369.23 1100
8370.10 1198
8370.96 1025
8371.82 1083
8372.69 1159
8373.55 1198
8374.42 1075
8375.28 1166
8376.14 1145
8377.01 1151
8377.87 1145
8378.73 1048
8379.60 1128
8380.46 1197
8381.33 1210
8382.19 1084
8383.06 1138
8383.92 1144
8384.78 1189
8385.65 1226
8386.51 1273
8387.38 1314
8388.24 1322
8389.11 1253
8389.97 1252
8390.83 1209
8391.70 1194
8392.56 1221
8393.43 1178
8394.29 1216
8395.16 1172
8396.02 1176
8396.89 1173
8397.75 1282
8398.62 1230
8399.48 1253
8400.35 1315
8401.21 1277
8402.08 1194
8402.94 1227
8403.81 1230
8404.67 1322
8405.54 1250
8406.40 1241
8407.27 1141
8408.14 1245
8409.00 1365
8409.87 1205
8410.73 1330
8411.60 1320
8412.46 1326
8413.33 1218
8414.19 1229
8415.06 1219
8415.93 1324
8416.79 1240
8417.66 1275
8418.52 1396
8419.39 1333
8420.26 1304
8421.12 1354
8421.99 1410
8422.85 1473
8423.72 1506
8424.59 1451
8425.45 1448
8426.32 1476
8427.19 1527
8428.05 1501
8428.92 1555
8429.79 1606
8430.65 1516
8431.52 1548
8432.39 1573
8433.25 1532
8434.12 1497
8434.99 1493
8435.85 1610
8436.72 1631
8437.59 1614
8438.45 1753
8439.32 1681
8440.19 1747
8441.06 1871
8441.92 1905
8442.79 1963
8443.66 2022
8444.52 1979
8445.39 1814
8446.26 1877
8447.13 1968
8447.99 1872
8448.86 1845
8449.73 1890
8450.60 2009
8451.47 2020
8452.33 1937
8453.20 2100
8454.07 2093
8454.94 2137
8455.80 2224
8456.67 2232
8457.54 2301
8458.41 2460
8459.28 2299
8460.14 2484
8461.01 2361
8461.88 2419
8462.75 2330
8463.62 2195
8464.49 2115
8465.35 2102
8466.22 2342
8467.09 2569
8467.96 2931
8468.83 3503
8469.70 4081
8470.57 4488
8471.43 5047
8472.30 5102
8473.17 4770
8474.04 4393
8474.91 3834
8475.78 3297
8476.65 2929
8477.52 2718
8478.39 2397
8479.25 2089
8480.12 1926
8480.99 1871
8481.86 1699
8482.73 1688
8483.60 1693
8484.47 1635
8485.34 1514
8486.21 1448
8487.08 1514
8487.95 1523
8488.82 1492
8489.69 1505
8490.56 1495
8491.43 1447
8492.30 1446
8493.17 1570
8494.04 1450
8494.91 1357
8495.78 1330
8496.65 1449
8497.52 1494
8498.39 1517
8499.26 1477
8500.13 1496
8501.00 1408
8501.87 1456
8502.74 1493
8503.61 1499
8504.48 1491
8505.35 1548
8506.22 1605
8507.09 1563
8507.96 1736
8508.83 1784
8509.70 1849
8510.57 1735
8511.44 1736
8512.31 1727
8513.19 1698
8514.06 1717
8514.93 1560
8515.80 1569
8516.67 1518
8517.54 1465
8518.41 1639
8519.28 1528
8520.15 1545
8521.03 1521
8521.90 1569
8522.77 1495
8523.64 1465
8524.51 1529
8525.38 1477
8526.25 1504
8527.13 1492
8528.00 1534
8528.87 1605
8529.74 1647
8530.61 1581
8531.48 1581
8532.36 1579
8533.23 1609
8534.10 1695
8534.97 1750
8535.84 1731
8536.72 1658
8537.59 1722
8538.46 1596
8539.33 1665
8540.20 1640
8541.08 1716
8541.95 1632
8542.82 1632
8543.69 1598
8544.57 1677
8545.44 1746
8546.31 1828
8547.18 1723
8548.06 1830
8548.93 1801
8549.80 1829
8550.67 1844
8551.55 1806
8552.42 1930
8553.29 1991
8554.17 1887
8555.04 1820
8555.91 1878
8556.79 1878
8557.66 1764
8558.53 1703
8559.41 1668
8560.28 1646
8561.15 1597
8562.03 1623
8562.90 1491
8563.77 1568
8564.65 1485
8565.52 1462
8566.39 1386
8567.27 1430
8568.14 1484
8569.01 1442
8569.89 1479
8570.76 1566
8571.64 1430
8572.51 1417
8573.38 1441
8574.26 1455
8575.13 1430
8576.01 1442
8576.88 1447
8577.75 1467
8578.63 1525
8579.50 1487
8580.38 1451
8581.25 1369
8582.12 1429
8583.00 1384
8583.87 1528
8584.75 1601
8585.62 1588
8586.50 1478
8587.37 1528
8588.25 1595
8589.12 1470
8590.00 1518
8590.87 1462
8591.75 1426
8592.62 1402
8593.50 1541
8594.37 1462
8595.25 1481
8596.12 1613
8597.00 1596
8597.87 1554
8598.75 1584
8599.62 1564
8600.50 1600
8601.37 1695
8602.25 1687
8603.12 1671
8604.00 1658
8604.87 1573
8605.75 1642
8606.63 1706
8607.50 1700
8608.38 1677
8609.25 1632
8610.13 1681
8611.01 1711
8611.88 1586
8612.76 1652
8613.63 1702
8614.51 1728
8615.39 1709
8616.26 1890
8617.14 1883
8618.01 1831
8618.89 1744
8619.77 1786
8620.64 1815
8621.52 1858
8622.40 1782
8623.27 1874
8624.15 1898
8625.03 1928
8625.90 1880
8626.78 1876
8627.66 1932
8628.53 1904
8629.41 2137
8630.29 2296
8631.16 2097
8632.04 2233
8632.92 2189
8633.79 2238
8634.67 2148
8635.55 2156
8636.42 2236
8637.30 2291
8638.18 2257
8639.06 2217
8639.93 2257
8640.81 2297
8641.69 2452
8642.57 2441
8643.44 2397
8644.32 2535
8645.20 2618
8646.08 2660
8646.95 2564
8647.83 2629
8648.71 2590
8649.59 2718
8650.47 2717
8651.34 2822
8652.22 2799
8653.10 2786
8653.98 2789
8654.86 2689
8655.73 2731
8656.61 2743
8657.49 2723
8658.37 2785
8659.25 2714
8660.13 2757
8661.00 2960
8661.88 2820
8662.76 2835
8663.64 2753
8664.52 2793
8665.40 2708
8666.27 2961
8667.15 2993
8668.03 2974
8668.91 3213
8669.79 3190
8670.67 3439
8671.55 3809
8672.43 4045
8673.31 4487
8674.19 4910
8675.06 5041
8675.94 5486
8676.82 5624
8677.70 5389
8678.58 5061
8679.46 4846
8680.34 4397
8681.22 4150
8682.10 3975
8682.98 3490
8683.86 3565
8684.74 3340
8685.62 3294
8686.50 3449
8687.38 3539
8688.26 3846
8689.14 4283
8690.02 5024
8690.90 5862
8691.78 6782
8692.66 7656
8693.54 8115
8694.42 8351
8695.30 8263
8696.18 7659
8697.06 6815
8697.94 6045
8698.82 5316
8699.70 4379
8700.58 3729
8701.46 3208
8702.34 2948
8703.22 2831
8704.10 2643
8704.98 2448
8705.86 2316
8706.74 2275
8707.62 2133
8708.50 2120
8709.39 2128
8710.27 2077
8711.15 2113
8712.03 2147
8712.91 2190
8713.79 2168
8714.67 2005
8715.55 1996
8716.43 2090
8717.32 1824
8718.20 1863
8719.08 1860
8719.96 1908
8720.84 2021
8721.72 1864
8722.60 1887
8723.49 1831
8724.37 1926
8725.25 1928
8726.13 1896
8727.01 2016
8727.89 2007
8728.78 1925
8729.66 2122
8730.54 2210
8731.42 2040
8732.30 2142
8733.19 2144
8734.07 2236
8734.95 2193
8735.83 2037
8736.71 1954
8737.60 1941
8738.48 1916
8739.36 1963
8740.24 1843
8741.13 1796
8742.01 1827
8742.89 1773
8743.77 1743
8744.66 1800
8745.54 1887
8746.42 1930
8747.31 1801
8748.19 1858
8749.07 1849
8749.95 1909
8750.84 1974
8751.72 2032
8752.60 1956
8753.49 1936
8754.37 2000
8755.25 2046
8756.14 1996
8757.02 1950
8757.90 1949
8758.79 1924
8759.67 1892
8760.55 1888
8761.44 1948
8762.32 1836
8763.20 1890
8764.09 1789
8764.97 1843
8765.85 1884
8766.74 2009
8767.62 2001
8768.51 1944
8769.39 1993
8770.27 1930
8771.16 1957
8772.04 1919
8772.93 1838
8773.81 1853
8774.69 1817
8775.58 1794
8776.46 1709
8777.35 1634
8778.23 1572
8779.12 1623
8780.00 1537
8780.88 1519
8781.77 1487
8782.65 1477
8783.54 1629
8784.42 1554
8785.31 1522
8786.19 1438
8787.08 1457
8787.96 1503
8788.85 1430
8789.73 1321
8790.62 1324
8791.50 1434
8792.39 1404
8793.27 1388
8794.16 1389
8795.04 1411
8795.93 1387
8796.81 1298
8797.70 1540
8798.58 1472
8799.47 1468
8800.35 1275
8801.24 1258
8802.13 1320
8803.01 1336
8803.90 1333
8804.78 1375
8805.67 1429
8806.55 1363
8807.44 1395
8808.33 1308
8809.21 1413
8810.10 1387
8810.98 1308
8811.87 1290
8812.76 1282
8813.64 1290
8814.53 1206
8815.41 1211
8816.30 1273
8817.19 1288
8818.07 1297
8818.96 1256
8819.85 1270
8820.73 1300
8821.62 1284
8822.51 1341
8823.39 1317
8824.28 1226
8825.17 1269
8826.05 1205
8826.94 1317
8827.83 1270
8828.71 1205
8829.60 1250
8830.49 1161
8831.37 1241
8832.26 1106
8833.15 1151
8834.04 1226
8834.92 1173
8835.81 1148
8836.70 1149
8837.58 1221
8838.47 1203
8839.36 1152
8840.25 1168
8841.13 1219
8842.02 1135
8842.91 1160
8843.80 1175
8844.69 1162
8845.57 1282
8846.46 1169
8847.35 1138
8848.24 1073
8849.12 1049
8850.01 1094
8850.90 1063
8851.79 1039
8852.68 1016
8853.56 1035
8854.45 1082
8855.34 1120
8856.23 1069
8857.12 1077
8858.01 1006
8858.89 1059
8859.78 1028
8860.67 996
8861.56 1041
8862.45 1098
8863.34 1069
8864.23 1100
8865.12 1103
8866.00 1070
8866.89 1005
8867.78 1011
8868.67 1027
8869.56 1017
8870.45 1095
8871.34 1095
8872.23 1086
8873.12 1044
8874.00 1049
8874.89 1024
8875.78 1025
8876.67 1013
8877.56 975
8878.45 927
8879.34 975
8880.23 966
8881.12 933
8882.01 1020
8882.90 1048
8883.79 896
8884.68 1020
8885.57 1020
8886.46 1046
8887.35 918
8888.24 987
8889.13 1028
8890.02 1003
8890.91 919
8891.80 1012
8892.69 984
8893.58 979
8894.47 973
8895.36 900
8896.25 944
8897.14 994
8898.03 921
8898.92 879
8899.81 929
8900.70 887
8901.59 946
8902.48 958
8903.37 936
8904.26 904
8905.15 920
8906.05 891
8906.94 913
8907.83 935
8908.72 954
8909.61 977
8910.50 892
8911.39 919
8912.28 901
8913.17 937
8914.06 940
8914.96 929
8915.85 965
8916.74 1057
8917.63 956
8918.52 914
8919.41 931
8920.30 938
8921.20 914
8922.09 899
8922.98 912
8923.87 917
8924.76 974
8925.65 908
8926.55 930
8927.44 861
8928.33 904
8929.22 896
8930.11 890
8931.01 848
8931.90 913
8932.79 880
8933.68 863
8934.57 900
8935.47 875
8936.36 954
8937.25 961
8938.14 910
8939.04 854
8939.93 867
8940.82 896
8941.71 917
8942.61 926
8943.50 888
8944.39 898
8945.28 832
8946.18 883
8947.07 870
8947.96 820
8948.86 834
8949.75 937
8950.64 927
8951.54 852
8952.43 917
8953.32 902
8954.21 829
8955.11 846
8956.00 881
8956.89 977
8957.79 882
8958.68 923
8959.57 968
8960.47 817
8961.36 881
8962.26 889
8963.15 969
8964.04 910
8964.94 1038
8965.83 1014
8966.72 960
8967.62 897
8968.51 958
8969.41 961
8970.30 928
8971.19 956
8972.09 923
8972.98 961
8973.88 962
8974.77 862
8975.67 932
8976.56 894
8977.45 969
8978.35 953
8979.24 924
8980.14 881
8981.03 920
8981.93 876
8982.82 911
8983.72 885
8984.61 956
8985.51 893
8986.40 914
8987.29 810
8988.19 810
8989.08 899
8989.98 909
8990.87 969
8991.77 947
8992.66 936
8993.56 906
8994.46 830
8995.35 859
8996.25 844
8997.14 880
8998.04 913
8998.93 836
8999.83 877
9000.72 872
9001.62 874
9002.51 826
9003.41 768
9004.31 781
9005.20 815
9006.10 869
9006.99 864
9007.89 825
9008.78 899
9009.68 846
9010.58 841
9011.47 757
9012.37 804
9013.27 861
9014.16 916
9015.06 883
9015.95 897
9016.85 832
9017.75 798
9018.64 809
9019.54 814
9020.44 836
9021.33 829
9022.23 820
9023.13 819
9024.02 777
9024.92 915
9025.82 925
9026.71 898
9027.61 949
9028.51 886
9029.40 899
9030.30 870
9031.20 884
9032.09 809
9032.99 892
9033.89 845
9034.79 820
9035.68 872
9036.58 900
9037.48 843
9038.38 834
9039.27 843
9040.17 859
9041.07 814
9041.97 814
9042.86 903
9043.76 857
9044.66 863
9045.56 854
9046.45 829
9047.35 903
9048.25 890
9049.15 896
9050.05 890
9050.94 893
9051.84 880
9052.74 852
9053.64 890
9054.54 874
9055.44 905
9056.33 864
9057.23 927
9058.13 865
9059.03 871
9059.93 902
9060.83 893
9061.72 870
9062.62 870
9063.52 924
9064.42 897
9065.32 830
9066.22 875
9067.12 858
9068.02 899
9068.91 899
9069.81 843
9070.71 986
9071.61 895
9072.51 866
9073.41 878
9074.31 915
9075.21 904
9076.11 911
9077.01 946
9077.91 868
9078.81 916
9079.71 819
9080.60 855
9081.50 797
9082.40 787
9083.30 938
9084.20 902
9085.10 861
9086.00 882
9086.90 897
9087.80 856
9088.70 888
9089.60 862
9090.50 859
9091.40 923
9092.30 919
9093.20 890
9094.10 896
9095.00 876
9095.90 901
9096.80 852
9097.70 833
9098.60 881
9099.50 939
9100.41 836
9101.31 828
9102.21 894
9103.11 784
9104.01 853
9104.91 843
9105.81 845
9106.71 922
9107.61 954
9108.51 905
9109.41 845
9110.31 822
9111.21 812
9112.12 865
9113.02 872
9113.92 827
9114.82 863
9115.72 796
9116.62 844
9117.52 795
9118.42 821
9119.33 797
9120.23 768
9121.13 821
9122.03 790
9122.93 856
9123.83 821
9124.74 800
9125.64 837
9126.54 804
9127.44 836
9128.34 806
9129.24 820
9130.15 948
9131.05 945
9131.95 856
9132.85 822
9133.75 857
9134.66 870
9135.56 777
9136.46 772
9137.36 796
9138.27 799
9139.17 786
9140.07 775
9140.97 839
9141.88 858
9142.78 856
9143.68 863
9144.58 874
9145.49 835
9146.39 808
9147.29 764
9148.20 851
9149.10 859
9150.00 881
9150.90 824
9151.81 801
9152.71 887
9153.61 841
9154.52 873
9155.42 846
9156.32 854
9157.23 876
9158.13 841
9159.03 835
9159.94 864
9160.84 889
9161.74 853
9162.65 832
9163.55 750
9164.45 726
9165.36 759
9166.26 761
9167.17 790
9168.07 834
9168.97 860
9169.88 875
9170.78 825
9171.69 845
9172.59 869
9173.49 842
9174.40 810
9175.30 815
9176.21 780
9177.11 778
9178.01 826
9178.92 807
9179.82 808
9180.73 782
9181.63 844
9182.54 833
9183.44 869
9184.35 767
9185.25 744
9186.16 789
9187.06 762
9187.97 839
9188.87 865
9189.78 825
9190.68 886
9191.59 853
9192.49 868
9193.40 808
9194.30 828
9195.21 897
9196.11 855
9197.02 814
9197.92 809
9198.83 849
9199.73 836
9200.64 848
9201.54 928
9202.45 871
9203.35 916
9204.26 940
9205.17 833
9206.07 788
9206.98 842
9207.88 866
9208.79 824
9209.69 776
9210.60 783
9211.51 808
9212.41 830
9213.32 854
9214.22 818
9215.13 875
9216.04 755
9216.94 800
9217.85 921
9218.76 850
9219.66 801
9220.57 830
9221.48 814
9222.38 915
9223.29 751
9224.20 760
9225.10 828
9226.01 734
9226.92 777
9227.82 791
9228.73 817
9229.64 815
9230.54 896
9231.45 835
9232.36 794
9233.26 793
9234.17 811
9235.08 876
9235.99 812
9236.89 839
9237.80 824
9238.71 846
9239.61 875
9240.52 842
9241.43 794
9242.34 775
9243.24 735
9244.15 825
9245.06 799
9245.97 782
9246.88 867
9247.78 862
9248.69 843
9249.60 782
9250.51 801
9251.41 788
9252.32 805
9253.23 802
9254.14 769
9255.05 739
9255.96 835
9256.86 844
9257.77 820
9258.68 799
9259.59 791
9260.50 783
9261.41 795
9262.31 783
9263.22 831
9264.13 843
9265.04 800
9265.95 855
9266.86 785
9267.77 775
9268.67 833
9269.58 809
9270.49 726
9271.40 846
9272.31 776
9273.22 776
9274.13 769
9275.04 778
9275.95 861
9276.86 706
9277.76 789
9278.67 839
9279.58 811
9280.49 789
9281.40 838
9282.31 774
9283.22 752
9284.13 765
9285.04 735
9285.95 805
9286.86 801
9287.77 772
9288.68 716
9289.59 841
9290.50 846
9291.41 835
9292.32 862
9293.23 797
9294.14 831
9295.05 856
9295.96 813
9296.87 808
9297.78 858
9298.69 822
9299.60 758
9300.51 828
9301.42 827
9302.33 890
9303.24 904
9304.15 877
9305.06 833
9305.97 832
9306.88 852
9307.80 919
9308.71 838
9309.62 881
9310.53 883
9311.44 889
9312.35 889
9313.26 908
9314.17 814
9315.08 801
9315.99 876
9316.91 771
9317.82 820
9318.73 792
9319.64 814
9320.55 812
9321.46 822
9322.37 878
9323.28 807
9324.20 814
9325.11 794
9326.02 800
9326.93 703
9327.84 806
9328.75 774
9329.67 798
9330.58 784
9331.49 806
9332.40 750
9333.31 784
9334.23 835
9335.14 874
9336.05 820
9336.96 749
9337.87 834
9338.79 893
9339.70 855
9340.61 817
9341.52 833
9342.44 845
9343.35 785
9344.26 786
9345.17 822
9346.09 841
9347.00 805
9347.91 843
9348.82 834
9349.74 829
9350.65 801
9351.56 875
9352.48 827
9353.39 843
9354.30 830
9355.21 724
9356.13 770
9357.04 794
9357.95 769
9358.87 785
9359.78 721
9360.69 760
9361.61 846
9362.52 810
9363.43 798
9364.35 781
9365.26 753
9366.18 830
9367.09 857
9368.00 855
9368.92 895
9369.83 750
9370.74 760
9371.66 818
9372.57 779
9373.49 764
9374.40 807
9375.31 788
9376.23 816
9377.14 792
9378.06 801
9378.97 911
9379.88 855
9380.80 862
9381.71 848
9382.63 828
9383.54 891
9384.46 915
9385.37 837
9386.29 871
9387.20 817
9388.11 789
9389.03 854
9389.94 955
9390.86 967
9391.77 867
9392.69 885
9393.60 850
9394.52 938
9395.43 966
9396.35 970
9397.26 928
9398.18 911
9399.09 953
9400.01 942
9400.92 911
9401.84 880
9402.76 881
9403.67 888
9404.59 849
9405.50 815
9406.42 867
9407.33 882
9408.25 871
9409.16 874
9410.08 830
9411.00 849
9411.91 873
9412.83 817
9413.74 865
9414.66 860
9415.58 843
9416.49 837
9417.41 867
9418.32 852
9419.24 863
9420.16 903
9421.07 830
9421.99 863
9422.91 890
9423.82 915
9424.74 858
9425.65 861
9426.57 890
9427.49 929
9428.40 903
9429.32 878
9430.24 849
9431.15 835
9432.07 902
9432.99 891
9433.90 890
9434.82 971
9435.74 973
9436.66 993
9437.57 1017
9438.49 932
9439.41 946
9440.32 965
9441.24 923
9442.16 1000
9443.08 973
9443.99 918
9444.91 856
9445.83 912
9446.75 960
9447.66 1029
9448.58 1025
9449.50 1068
9450.42 1056
9451.33 1073
9452.25 1052
9453.17 1112
9454.09 1127
9455.01 1180
9455.92 1172
9456.84 1154
9457.76 1186
9458.68 1098
9459.60 1093
9460.51 1050
9461.43 1007
9462.35 1027
9463.27 975
9464.19 998
9465.11 1054
9466.02 1026
9466.94 957
9467.86 928
9468.78 1035
9469.70 1074
9470.62 1006
9471.54 936
9472.46 972
9473.37 1039
9474.29 1008
9475.21 984
9476.13 995
9477.05 1042
9477.97 956
9478.89 939
9479.81 1051
9480.73 1039
9481.65 1052
9482.56 1103
9483.48 1103
9484.40 1130
9485.32 1117
9486.24 1086
9487.16 1070
9488.08 986
9489.00 951
9489.92 1070
9490.84 1034
9491.76 991
9492.68 984
9493.60 1023
9494.52 918
9495.44 897
9496.36 985
9497.28 1033
9498.20 1000
9499.12 978
9500.04 1003
9500.96 1011
9501.88 1041
9502.80 946
9503.72 990
9504.64 1047
9505.56 1096
9506.48 1087
9507.40 1044
9508.32 1034
9509.24 1036
9510.16 1040
9511.08 1094
9512.00 1178
9512.93 1152
9513.85 992
9514.77 1066
9515.69 1075
9516.61 1066
9517.53 1030
9518.45 1098
9519.37 1118
9520.29 1104
9521.21 1180
9522.14 1021
9523.06 1049
9523.98 1113
9524.90 1172
9525.82 1095
9526.74 1118
9527.66 1130
9528.59 1179
9529.51 1260
9530.43 1244
9531.35 1317
9532.27 1338
9533.19 1401
9534.11 1488
9535.04 1514
9535.96 1530
9536.88 1445
9537.80 1430
9538.72 1417
9539.65 1447
9540.57 1275
9541.49 1196
9542.41 1158
9543.34 1165
9544.26 1187
9545.18 1127
9546.10 1135
9547.02 1132
9547.95 1193
9548.87 1225
9549.79 1189
9550.71 1123
9551.64 1165
9552.56 1131
9553.48 1128
9554.41 1161
9555.33 1163
9556.25 1137
9557.17 1200
9558.10 1189
9559.02 1292
9559.94 1310
9560.87 1293
9561.79 1343
9562.71 1231
9563.64 1311
9564.56 1321
9565.48 1320
9566.41 1273
9567.33 1253
9568.25 1219
9569.18 1171
9570.10 1137
9571.02 1236
9571.95 1194
9572.87 1200
9573.79 1156
9574.72 1281
9575.64 1292
9576.56 1187
9577.49 1235
9578.41 1264
9579.34 1192
9580.26 1231
9581.18 1228
9582.11 1180
9583.03 1299
9583.96 1310
9584.88 1421
9585.81 1242
9586.73 1205
9587.65 1298
9588.58 1187
9589.50 1269
9590.43 1294
9591.35 1344
9592.28 1262
9593.20 1354
9594.13 1324
9595.05 1299
9595.98 1195
9596.90 1304
9597.83 1430
9598.75 1402
9599.68 1407
9600.60 1359
9601.53 1422
9602.45 1471
9603.38 1447
9604.30 1364
9605.23 1384
9606.15 1421
9607.08 1481
9608.00 1534
9608.93 1482
9609.85 1476
9610.78 1536
9611.70 1562
9612.63 1508
9613.55 1401
9614.48 1539
9615.41 1473
9616.33 1438
9617.26 1433
9618.18 1492
9619.11 1514
9620.04 1547
9620.96 1570
9621.89 1603
9622.81 1499
9623.74 1504
9624.67 1629
9625.59 1701
9626.52 1765
9627.44 1736
9628.37 1659
9629.30 1684
9630.22 1670
9631.15 1644
9632.08 1739
9633.00 1785
9633.93 1830
9634.86 1791
9635.78 1737
9636.71 1772
9637.64 1833
9638.56 1815
9639.49 1966
9640.42 1958
9641.34 1787
9642.27 1792
9643.20 1819
9644.13 2036
9645.05 1928
9645.98 1922
9646.91 1950
9647.83 2043
9648.76 2116
9649.69 2058
9650.62 2108
9651.54 2113
9652.47 2019
9653.40 2023
9654.33 2102
9655.25 2155
9656.18 2335
9657.11 2259
9658.04 2235
9658.96 2237
9659.89 2131
9660.82 2218
9661.75 2170
9662.68 2135
9663.60 2159
9664.53 2248
9665.46 2193
9666.39 2273
9667.32 2311
9668.25 2420
9669.17 2473
9670.10 2239
9671.03 2248
9671.96 2394
9672.89 2523
9673.82 2447
9674.74 2451
9675.67 2396
9676.60 2479
9677.53 2362
9678.46 2463
9679.39 2469
9680.32 2618
9681.25 2747
9682.17 2716
9683.10 2624
9684.03 2645
9684.96 2758
9685.89 2722
9686.82 2739
9687.75 2692
9688.68 2758
9689.61 2701
9690.54 2802
9691.47 2721
9692.40 2867
9693.33 2866
9694.25 3028
9695.18 3172
9696.11 3259
9697.04 3582
9697.97 3786
9698.90 4109
9699.83 4545
9700.76 4665
9701.69 4563
9702.62 4517
9703.55 4277
9704.48 3960
9705.41 3733
9706.34 3492
9707.27 3151
9708.20 2949
9709.13 2750
9710.06 2822
9710.99 2885
9711.92 2810
9712.85 2874
9713.78 2957
9714.71 3178
9715.65 3109
9716.58 3001
9717.51 3078
9718.44 2993
9719.37 2910
9720.30 2748
9721.23 2551
9722.16 2505
9723.09 2354
9724.02 2348
9724.95 2329
9725.88 2138
9726.82 2170
9727.75 2132
9728.68 2110
9729.61 2232
9730.54 2227
9731.47 2195
9732.40 2171
9733.33 2312
9734.27 2316
9735.20 2303
9736.13 2346
9737.06 2295
9737.99 2239
9738.92 2257
9739.86 2212
9740.79 2196
9741.72 2062
9742.65 2023
9743.58 1910
9744.51 1826
9745.45 1883
9746.38 1824
9747.31 1805
9748.24 1813
9749.17 1816
9750.11 1837
9751.04 1845
9751.97 1904
9752.90 1819
9753.84 1849
9754.77 1850
9755.70 1761
9756.63 1751
9757.57 1748
9758.50 1839
9759.43 1821
9760.36 1869
9761.30 1808
9762.23 1779
9763.16 1829
9764.09 1892
9765.03 1899
9765.96 1845
9766.89 1867
9767.83 1912
9768.76 2022
9769.69 1792
9770.63 1811
9771.56 1778
9772.49 1800
9773.43 1889
9774.36 1909
9775.29 1940
9776.23 1959
9777.16 1973
9778.09 2003
9779.03 2036
9779.96 2047
9780.89 1977
9781.83 2022
9782.76 2131
9783.70 2127
9784.63 2099
9785.56 1986
9786.50 2096
9787.43 1930
9788.37 1876
9789.30 1816
9790.23 1768
9791.17 1761
9792.10 1667
9793.04 1675
9793.97 1664
9794.90 1706
9795.84 1586
9796.77 1671
9797.71 1746
9798.64 1753
9799.58 1835
9800.51 1809
9801.45 1789
9802.38 1725
9803.32 1703
9804.25 1627
9805.19 1522
9806.12 1465
9807.05 1534
9807.99 1513
9808.92 1446
9809.86 1436
9810.80 1383
9811.73 1428
9812.67 1490
9813.60 1427
9814.54 1429
9815.47 1365
9816.41 1424
9817.34 1365
9818.28 1432
9819.21 1448
9820.15 1327
9821.08 1306
9822.02 1336
9822.96 1366
9823.89 1297
9824.83 1370
9825.76 1374
9826.70 1314
9827.63 1323
9828.57 1326
9829.51 1292
9830.44 1231
9831.38 1311
9832.31 1291
9833.25 1309
9834.19 1281
9835.12 1302
9836.06 1286
9837.00 1218
9837.93 1300
9838.87 1220
9839.81 1257
9840.74 1248
9841.68 1309
9842.61 1341
9843.55 1264
9844.49 1306
9845.43 1359
9846.36 1289
9847.30 1305
9848.24 1322
9849.17 1246
9850.11 1235
9851.05 1273
9851.98 1297
9852.92 1290
9853.86 1191
9854.79 1274
9855.73 1263
9856.67 1303
9857.61 1281
9858.54 1329
9859.48 1386
9860.42 1390
9861.36 1351
9862.29 1276
9863.23 1292
9864.17 1268
9865.11 1252
9866.04 1168
9866.98 1229
9867.92 1283
9868.86 1203
9869.80 1244
9870.73 1165
9871.67 1188
9872.61 1176
9873.55 1221
9874.49 1140
9875.42 1158
9876.36 1193
9877.30 1222
9878.24 1177
9879.18 1235
9880.12 1157
9881.05 1117
9881.99 1125
9882.93 1213
9883.87 1206
9884.81 1164
9885.75 1154
9886.69 1112
9887.63 1126
9888.56 1173
9889.50 1135
9890.44 1134
9891.38 1149
9892.32 1126
9893.26 1095
9894.20 1131
9895.14 1137
9896.08 1146
9897.02 1171
9897.95 1156
9898.89 1153
9899.83 1157
9900.77 1149
9901.71 1060
9902.65 1002
9903.59 1104
9904.53 1113
9905.47 1155
9906.41 1136
9907.35 1149
9908.29 1187
9909.23 1109
9910.17 1129
9911.11 1059
9912.05 1099
9912.99 1141
9913.93 1115
9914.87 1200
9915.81 1071
9916.75 1156
9917.69 1089
9918.63 1147
9919.57 1198
9920.51 1161
9921.45 1189
9922.39 1230
9923.33 1247
9924.27 1375
9925.21 1453
9926.15 1679
9927.09 1804
9928.03 1854
9928.97 1908
9929.92 1886
9930.86 1800
9931.80 1707
9932.74 1632
9933.68 1570
9934.62 1501
9935.56 1386
9936.50 1270
9937.44 1203
9938.38 1108
9939.33 1089
9940.27 1160
9941.21 1150
9942.15 1088
9943.09 1083
9944.03 1085
9944.97 1062
9945.92 1111
9946.86 1097
9947.80 1039
9948.74 1078
9949.68 1066
9950.62 1095
9951.57 1025
9952.51 1042
9953.45 1054
9954.39 1057
9955.33 1095
9956.28 1066
9957.22 1069
9958.16 1072
9959.10 1003
9960.04 1043
9960.99 1000
9961.93 1080
9962.87 1063
9963.81 1086
9964.76 1094
9965.70 1093
9966.64 1046
9967.58 1074
9968.53 1067
9969.47 1096
9970.41 1130
9971.35 1001
9972.30 1014
9973.24 1078
9974.18 1051
9975.13 1068
9976.07 998
9977.01 1089
9977.95 985
9978.90 1016
9979.84 1035
9980.78 1117
9981.73 1040
9982.67 944
9983.61 1007
9984.56 1027
9985.50 1008
9986.44 979
9987.39 980
9988.33 1005
9989.27 980
9990.22 980
9991.16 930
9992.11 1012
9993.05 1006
9993.99 985
9994.94 976
9995.88 947
9996.82 1049
9997.77 1071
9998.71 1019
9999.66 1028
10000.60 1002
10001.55 990
10002.49 1017
10003.43 891
10004.38 1012
10005.32 1025
10006.27 967
10007.21 922
10008.16 927
10009.10 977
10010.04 992
10010.99 937
10011.93 928
10012.88 999
10013.82 1016
10014.77 941
10015.71 1017
10016.66 982
10017.60 975
10018.55 959
10019.49 1060
10020.44 990
10021.38 962
10022.33 1012
10023.27 1000
10024.22 949
10025.16 952
10026.11 998
10027.05 1029
10028.00 929
10028.95 951
10029.89 915
10030.84 911
10031.78 945
10032.73 904
10033.67 942
10034.62 991
10035.57 929
10036.51 945
10037.46 934
10038.40 903
10039.35 957
10040.30 888
10041.24 897
10042.19 933
10043.13 879
10044.08 897
10045.03 898
10045.97 894
10046.92 884
10047.86 916
10048.81 939
10049.76 886
10050.70 920
10051.65 896
10052.60 904
10053.54 902
10054.49 1021
10055.44 1000
10056.38 962
10057.33 939
10058.28 953
10059.22 973
10060.17 924
10061.12 949
10062.07 980
10063.01 958
10063.96 963
10064.91 928
10065.85 929
10066.80 928
10067.75 902
10068.70 890
10069.64 872
10070.59 904
10071.54 848
10072.49 842
10073.43 917
10074.38 868
10075.33 872
10076.28 918
10077.22 956
10078.17 929
10079.12 914
10080.07 833
10081.02 896
10081.96 915
10082.91 907
10083.86 925
10084.81 878
10085.76 851
10086.70 837
10087.65 839
10088.60 827
10089.55 855
10090.50 846
10091.45 897
10092.39 911
10093.34 894
10094.29 886
10095.24 842
10096.19 860
10097.14 835
10098.09 872
10099.03 838
10099.98 869
10100.93 901
10101.88 815
10102.83 808
10103.78 838
10104.73 898
10105.68 831
10106.63 832
10107.58 830
10108.53 890
10109.47 864
10110.42 876
10111.37 848
10112.32 867
10113.27 799
10114.22 774
10115.17 811
10116.12 845
10117.07 836
10118.02 877
10118.97 936
10119.92 861
10120.87 875
10121.82 836
10122.77 855
10123.72 849
10124.67 914
10125.62 856
10126.57 852
10127.52 836
10128.47 800
10129.42 862
10130.37 850
10131.32 929
10132.27 949
10133.22 812
10134.17 933
10135.12 871
10136.07 874
10137.02 901
10137.97 862
10138.92 790
10139.87 836
10140.83 872
10141.78 860
10142.73 862
10143.68 858
10144.63 925
10145.58 880
10146.53 800
10147.48 826
10148.43 881
10149.38 902
10150.34 842
10151.29 874
10152.24 851
10153.19 837
10154.14 851
10155.09 910
10156.04 930
10156.99 875
10157.95 841
10158.90 916
10159.85 951
10160.80 895
10161.75 878
10162.70 879
10163.66 857
10164.61 872
10165.56 856
10166.51 924
10167.46 935
10168.42 921
10169.37 933
10170.32 875
10171.27 879
10172.23 900
10173.18 903
10174.13 957
10175.08 932
10176.03 903
10176.99 865
10177.94 925
10178.89 1011
10179.84 977
10180.80 936
10181.75 919
10182.70 1012
10183.66 997
10184.61 969
10185.56 1022
10186.51 914
10187.47 983
10188.42 963
10189.37 970
10190.33 957
10191.28 1067
10192.23 1049
10193.19 1099
10194.14 1019
10195.09 988
10196.05 975
10197.00 1079
10197.95 1036
10198.91 1050
10199.86 1006
10200.81 1056
10201.77 1035
10202.72 1002
10203.67 1029
10204.63 1072
10205.58 1131
10206.53 1078
10207.49 1222
10208.44 1218
10209.40 1173
10210.35 1186
10211.30 1181
10212.26 1141
10213.21 1198
10214.17 1120
10215.12 1035
10216.08 1020
10217.03 976
10217.98 998
10218.94 998
10219.89 1016
10220.85 1027
10221.80 1036
10222.76 948
10223.71 961
10224.67 969
10225.62 952
10226.58 933
10227.53 894
10228.49 889
10229.44 875
10230.40 919
10231.35 933
10232.31 950
10233.26 942
10234.22 1068
10235.17 1018
10236.13 986
10237.08 1055
10238.04 1065
10238.99 1018
10239.95 1015
10240.90 1100
10241.86 1091
10242.81 1133
10243.77 1034
10244.72 971
10245.68 929
10246.64 942
10247.59 863
10248.55 866
10249.50 811
10250.46 908
10251.42 852
10252.37 845
10253.33 776
10254.28 820
10255.24 891
10256.20 827
10257.15 814
10258.11 835
10259.06 806
10260.02 785
10260.98 789
10261.93 852
10262.89 846
10263.85 743
10264.80 750
10265.76 726
10266.72 847
10267.67 847
10268.63 819
10269.59 776
10270.54 818
10271.50 826
10272.46 803
10273.41 767
10274.37 794
10275.33 810
10276.29 821
10277.24 814
10278.20 814
10279.16 797
10280.11 752
10281.07 832
10282.03 789
10282.99 831
10283.94 699
10284.90 751
10285.86 723
10286.82 772
10287.77 783
10288.73 801
10289.69 871
10290.65 792
10291.61 787
10292.56 781
10293.52 817
10294.48 762
10295.44 795
10296.39 799
10297.35 822
10298.31 752
10299.27 787
10300.23 766
10301.19 723
10302.14 763
10303.10 774
10304.06 769
10305.02 785
10305.98 760
10306.94 759
10307.89 796
10308.85 772
10309.81 814
10310.77 755
10311.73 733
10312.69 811
10313.65 856
10314.61 799
10315.57 744
10316.52 753
10317.48 738
10318.44 756
10319.40 787
10320.36 747
10321.32 811
10322.28 739
10323.24 807
10324.20 809
10325.16 793
10326.12 807
10327.08 737
10328.04 763
10328.99 688
10329.95 833
10330.91 827
10331.87 786
10332.83 776
10333.79 847
10334.75 801
10335.71 766
10336.67 838
10337.63 791
10338.59 789
10339.55 746
10340.51 713
10341.47 715
10342.43 723
10343.39 722
10344.35 743
10345.31 733
10346.27 767
10347.23 742
10348.20 729
10349.16 752
10350.12 720
10351.08 740
10352.04 722
10353.00 779
10353.96 785
10354.92 730
10355.88 762
10356.84 810
10357.80 784
10358.76 808
10359.72 850
10360.69 756
10361.65 721
10362.61 782
10363.57 801
10364.53 695
10365.49 701
10366.45 809
10367.41 771
10368.38 695
10369.34 715
10370.30 693
10371.26 700
10372.22 712
10373.18 755
10374.14 719
10375.11 720
10376.07 761
10377.03 718
10377.99 687
10378.95 691
10379.92 693
10380.88 808
10381.84 783
10382.80 711
10383.76 702
10384.73 678
10385.69 697
10386.65 707
10387.61 706
10388.57 703
10389.54 726
10390.50 803
10391.46 728
10392.42 673
10393.39 679
10394.35 673
10395.31 656
10396.27 691
10397.24 662
10398.20 631
10399.16 684
10400.13 718
10401.09 702
10402.05 740
10403.02 703
10403.98 690
10404.94 737
10405.90 693
10406.87 757
10407.83 627
10408.79 657
10409.76 589
10410.72 662
10411.68 638
10412.65 713
10413.61 671
10414.57 659
10415.54 642
10416.50 670
10417.47 722
10418.43 783
10419.39 798
10420.36 753
10421.32 791
10422.28 794
10423.25 768
10424.21 723
10425.18 786
10426.14 706
10427.10 767
10428.07 696
10429.03 715
10430.00 724
10430.96 642
10431.93 634
10432.89 633
10433.85 638
10434.82 705
10435.78 675
10436.75 683
10437.71 692
10438.68 668
10439.64 719
10440.61 654
10441.57 700
10442.54 697
10443.50 663
10444.47 654
10445.43 642
10446.40 643
10447.36 586
10448.33 640
10449.29 709
10450.26 711
10451.22 619
10452.19 642
10453.15 644
10454.12 620
10455.08 667
10456.05 673
10457.01 648
10457.98 691
10458.95 635
10459.91 677
10460.88 720
10461.84 651
10462.81 648
10463.77 679
10464.74 674
10465.71 641
10466.67 695
10467.64 711
10468.60 647
10469.57 694
10470.54 703
10471.50 646
10472.47 633
10473.44 639
10474.40 615
10475.37 639
10476.33 635
10477.30 611
10478.27 656
10479.23 620
10480.20 646
10481.17 609
10482.13 623
10483.10 699
10484.07 645
10485.03 670
10486.00 683
10486.97 645
10487.93 610
10488.90 628
10489.87 671
10490.84 621
10491.80 624
10492.77 587
10493.74 583
10494.70 575
10495.67 646
10496.64 561
10497.61 550
10498.57 674
10499.54 743
10500.51 677
10501.48 680
10502.44 618
10503.41 625
10504.38 646
10505.35 660
10506.31 682
10507.28 669
10508.25 662
10509.22 663
10510.19 633
10511.15 621
10512.12 661
10513.09 687
10514.06 666
10515.03 674
10516.00 681
10516.96 661
10517.93 566
10518.90 621
10519.87 621
10520.84 683
10521.81 651
10522.77 620
10523.74 667
10524.71 628
10525.68 616
10526.65 674
10527.62 687
10528.59 660
10529.56 632
10530.52 679
10531.49 638
10532.46 590
10533.43 701
10534.40 630
10535.37 682
10536.34 683
10537.31 644
10538.28 632
10539.25 657
10540.22 645
10541.18 685
10542.15 641
10543.12 648
10544.09 673
10545.06 678
10546.03 660
10547.00 660
10547.97 697
10548.94 663
10549.91 656
10550.88 674
10551.85 648
10552.82 706
10553.79 683
10554.76 681
10555.73 647
10556.70 666
10557.67 658
10558.64 697
10559.61 738
10560.58 676
10561.55 691
10562.52 699
10563.49 722
10564.46 724
10565.43 745
10566.40 727
10567.38 773
10568.35 738
10569.32 657
10570.29 705
10571.26 682
10572.23 680
10573.20 697
10574.17 672
10575.14 613
10576.11 654
10577.08 656
10578.06 676
10579.03 684
10580.00 649
10580.97 678
10581.94 716
10582.91 631
10583.88 625
10584.85 702
10585.83 720
10586.80 662
10587.77 705
10588.74 778
10589.71 739
10590.68 712
10591.66 710
10592.63 823
10593.60 746
10594.57 688
10595.54 679
10596.51 683
10597.49 700
10598.46 647
10599.43 672
10600.40 689
10601.37 684
10602.35 694
10603.32 708
10604.29 734
10605.26 701
10606.24 709
10607.21 720
10608.18 701
10609.15 742
10610.13 682
10611.10 721
10612.07 698
10613.04 650
10614.02 716
10614.99 709
10615.96 708
10616.94 703
10617.91 757
10618.88 741
10619.85 741
10620.83 714
10621.80 809
10622.77 736
10623.75 712
10624.72 691
10625.69 773
10626.67 700
10627.64 708
10628.61 698
10629.59 734
10630.56 759
10631.53 737
10632.51 699
10633.48 751
10634.46 831
10635.43 765
10636.40 807
10637.38 792
10638.35 873
10639.32 901
10640.30 928
10641.27 914
10642.25 866
10643.22 956
10644.19 925
10645.17 777
10646.14 799
10647.12 798
10648.09 728
10649.07 727
10650.04 687
10651.01 646
10651.99 685
10652.96 702
10653.94 690
10654.91 645
10655.89 675
10656.86 744
10657.84 678
10658.81 706
10659.79 671
10660.76 663
10661.74 726
10662.71 774
10663.69 647
10664.66 638
10665.64 689
10666.61 641
10667.59 690
10668.56 663
10669.54 656
10670.51 697
10671.49 697
10672.46 746
10673.44 678
10674.42 627
10675.39 655
10676.37 648
10677.34 665
10678.32 699
10679.29 709
10680.27 753
10681.25 689
10682.22 721
10683.20 687
10684.17 653
10685.15 683
10686.12 709
10687.10 664
10688.08 695
10689.05 680
10690.03 659
10691.01 677
10691.98 695
10692.96 686
10693.94 629
10694.91 675
10695.89 642
10696.86 668
10697.84 655
10698.82 673
10699.79 652
10700.77 703
10701.75 746
10702.72 660
10703.70 717
10704.68 731
10705.66 665
10706.63 718
10707.61 755
10708.59 673
10709.56 716
10710.54 676
10711.52 671
10712.50 701
10713.47 719
10714.45 683
10715.43 703
10716.41 663
10717.38 751
10718.36 654
10719.34 676
10720.32 730
10721.29 700
10722.27 734
10723.25 750
10724.23 710
10725.20 732
10726.18 712
10727.16 693
10728.14 701
10729.12 682
10730.09 670
10731.07 673
10732.05 751
10733.03 642
10734.01 655
10734.99 651
10735.96 626
10736.94 642
10737.92 668
10738.90 665
10739.88 644
10740.86 652
10741.83 688
10742.81 641
10743.79 624
10744.77 659
10745.75 657
10746.73 647
10747.71 714
10748.69 733
10749.67 703
10750.64 734
10751.62 713
10752.60 684
10753.58 641
10754.56 699
10755.54 758
10756.52 723
10757.50 672
10758.48 692
10759.46 710
10760.44 703
10761.42 716
10762.40 743
10763.38 696
10764.35 617
10765.33 674
10766.31 692
10767.29 685
10768.27 693
10769.25 666
10770.23 677
10771.21 665
10772.19 717
10773.17 752
10774.15 735
10775.13 723
10776.11 742
10777.09 747
10778.07 768
10779.05 763
10780.04 725
10781.02 703
10782.00 668
10782.98 736
10783.96 686
10784.94 734
10785.92 703
10786.90 714
10787.88 710
10788.86 728
10789.84 684
10790.82 717
10791.80 744
10792.78 739
10793.77 733
10794.75 757
10795.73 765
10796.71 797
10797.69 771
10798.67 766
10799.65 780
10800.63 741
10801.61 677
10802.60 707
10803.58 776
10804.56 750
10805.54 778
10806.52 879
10807.50 784
10808.49 754
10809.47 728
10810.45 779
10811.43 813
10812.41 752
10813.39 720
10814.38 827
10815.36 824
10816.34 805
10817.32 795
10818.30 790
10819.29 747
10820.27 803
10821.25 809
10822.23 849
10823.22 809
10824.20 826
10825.18 867
10826.16 830
10827.15 832
10828.13 816
10829.11 873
10830.09 865
10831.08 884
10832.06 817
10833.04 802
10834.02 833
10835.01 802
10835.99 835
10836.97 837
10837.96 818
10838.94 914
10839.92 897
10840.90 822
10841.89 824
10842.87 809
10843.85 879
10844.84 917
10845.82 889
10846.80 874
10847.79 937
10848.77 880
10849.76 865
10850.74 913
10851.72 905
10852.71 938
10853.69 982
10854.67 898
10855.66 883
10856.64 882
10857.62 866
10858.61 931
10859.59 991
10860.58 943
10861.56 949
10862.55 932
10863.53 957
10864.51 966
10865.50 901
10866.48 952
10867.47 922
10868.45 987
10869.44 1008
10870.42 953
10871.40 978
10872.39 1056
10873.37 1047
10874.36 1016
10875.34 1100
10876.33 1039
10877.31 1067
10878.30 1008
10879.28 962
10880.27 1119
10881.25 1156
10882.24 1070
10883.22 1074
10884.21 1066
10885.19 1110
10886.18 981
10887.16 1104
10888.15 1137
10889.13 1154
10890.12 1160
10891.10 1102
10892.09 1191
10893.07 1209
10894.06 1167
10895.05 1175
10896.03 1117
10897.02 1145
10898.00 1195
10898.99 1194
10899.97 1218
10900.96 1182
10901.95 1249
10902.93 1214
10903.92 1197
10904.90 1283
10905.89 1246
10906.88 1247
10907.86 1269
10908.85 1288
10909.84 1289
10910.82 1304
10911.81 1379
10912.79 1375
10913.78 1332
10914.77 1334
10915.75 1428
10916.74 1460
10917.73 1434
10918.71 1444
10919.70 1388
10920.69 1506
10921.67 1435
10922.66 1507
10923.65 1426
10924.63 1383
10925.62 1469
10926.61 1399
10927.60 1434
10928.58 1533
10929.57 1445
10930.56 1479
10931.54 1451
10932.53 1401
10933.52 1431
10934.51 1536
10935.49 1521
10936.48 1527
10937.47 1423
10938.46 1431
10939.44 1591
10940.43 1531
10941.42 1641
10942.41 1609
10943.39 1652
10944.38 1682
10945.37 1608
10946.36 1641
10947.35 1666
10948.33 1701
10949.32 1721
10950.31 1797
10951.30 1789
10952.29 1882
10953.28 1851
10954.26 1866
10955.25 1946
10956.24 2211
10957.23 2296
10958.22 2409
10959.21 2549
10960.19 2522
10961.18 2602
10962.17 2566
10963.16 2443
10964.15 2438
10965.14 2344
10966.13 2202
10967.11 2173
10968.10 1972
10969.09 1930
10970.08 1877
10971.07 1839
10972.06 1780
10973.05 1740
10974.04 1832
10975.03 1834
10976.02 1760
10977.01 1760
10978.00 1701
10978.98 1671
10979.97 1750
10980.96 1760
10981.95 1737
10982.94 1832
10983.93 1798
10984.92 1906
10985.91 1908
10986.90 1844
10987.89 1901
10988.88 1835
10989.87 1875
10990.86 1959
10991.85 1903
10992.84 1949
10993.83 2072
10994.82 2199
10995.81 2305
10996.80 2474
10997.79 2652
10998.78 2854
10999.77 3007
11000.76 3242
11001.75 3318
11002.74 3265
11003.73 3230
11004.72 3061
11005.72 2862
11006.71 2672
11007.70 2458
11008.69 2293
11009.68 2123
11010.67 1998
11011.66 1808
11012.65 1787
11013.64 1656
11014.63 1571
11015.62 1554
11016.61 1570
11017.61 1513
11018.60 1557
11019.59 1531
11020.58 1548
11021.57 1510
11022.56 1467
11023.55 1438
11024.55 1324
11025.54 1383
11026.53 1385
11027.52 1240
11028.51 1323
11029.50 1308
11030.49 1237
11031.49 1343
11032.48 1330
11033.47 1371
11034.46 1256
11035.45 1258
11036.45 1304
11037.44 1325
11038.43 1299
11039.42 1350
11040.41 1466
11041.41 1424
11042.40 1279
11043.39 1333
11044.38 1280
11045.38 1236
11046.37 1271
11047.36 1265
11048.35 1267
11049.35 1245
11050.34 1230
11051.33 1236
11052.32 1161
11053.32 1140
11054.31 1125
11055.30 1193
11056.30 1246
11057.29 1160
11058.28 1140
11059.27 1167
11060.27 1175
11061.26 1182
11062.25 1222
11063.25 1204
11064.24 1137
11065.23 1131
11066.23 1095
11067.22 1040
11068.21 1180
11069.21 1234
11070.20 1176
11071.19 1234
11072.19 1115
11073.18 1206
11074.17 1141
11075.17 1137
11076.16 1199
11077.16 1189
11078.15 1122
11079.14 1225
11080.14 1201
11081.13 1142
11082.13 1107
11083.12 1126
11084.11 1206
11085.11 1109
11086.10 1137
11087.10 1138
11088.09 1078
11089.09 1085
11090.08 1038
11091.07 1026
11092.07 1075
11093.06 1058
11094.06 1083
11095.05 1115
11096.05 1049
11097.04 1079
11098.04 1027
11099.03 945
11100.03 973
11101.02 1013
11102.02 942
11103.01 1013
11104.01 997
11105.00 957
11106.00 964
11106.99 968
11107.99 914
11108.98 882
11109.98 930
11110.97 976
11111.97 915
11112.96 869
11113.96 947
11114.95 956
11115.95 982
11116.95 934
11117.94 952
11118.94 888
11119.93 918
11120.93 939
11121.92 975
11122.92 820
11123.92 850
11124.91 915
11125.91 907
11126.90 882
11127.90 1004
11128.90 891
11129.89 912
11130.89 924
11131.89 890
11132.88 863
11133.88 924
11134.87 901
11135.87 935
11136.87 834
11137.86 892
11138.86 805
11139.86 779
11140.85 882
11141.85 905
11142.85 878
11143.84 907
11144.84 839
11145.84 868
11146.84 798
11147.83 843
11148.83 846
11149.83 784
11150.82 833
11151.82 883
11152.82 818
11153.82 765
11154.81 723
11155.81 783
11156.81 793
11157.80 736
11158.80 815
11159.80 801
11160.80 778
11161.79 786
11162.79 822
11163.79 743
11164.79 738
11165.79 734
11166.78 816
11167.78 817
11168.78 863
11169.78 803
11170.78 767
11171.77 792
11172.77 845
11173.77 818
11174.77 776
11175.77 813
11176.76 842
11177.76 760
11178.76 750
11179.76 811
11180.76 762
11181.76 765
11182.76 769
11183.75 714
11184.75 820
11185.75 803
11186.75 772
11187.75 811
11188.75 813
11189.75 789
11190.75 771
11191.74 703
11192.74 716
11193.74 792
11194.74 824
11195.74 827
11196.74 815
11197.74 886
11198.74 816
11199.74 805
11200.74 733
11201.74 799
11202.74 773
11203.74 817
11204.74 738
11205.73 769
11206.73 758
11207.73 795
11208.73 758
11209.73 788
11210.73 779
11211.73 765
11212.73 825
11213.73 808
11214.73 750
11215.73 721
11216.73 768
11217.73 747
11218.73 770
11219.73 770
11220.73 724
11221.73 719
11222.73 761
11223.74 745
11224.74 702
11225.74 709
11226.74 706
11227.74 766
11228.74 732
11229.74 795
11230.74 752
11231.74 723
11232.74 708
11233.74 736
11234.74 733
11235.74 689
11236.74 686
11237.75 700
11238.75 706
11239.75 726
11240.75 716
11241.75 747
11242.75 705
11243.75 626
11244.75 714
11245.76 725
11246.76 727
11247.76 721
11248.76 721
11249.76 688
11250.76 705
11251.76 732
11252.77 689
11253.77 664
11254.77 686
11255.77 731
11256.77 793
11257.78 788
11258.78 711
11259.78 722
11260.78 744
11261.78 733
11262.79 708
11263.79 739
11264.79 765
11265.79 737
11266.79 708
11267.80 662
11268.80 705
11269.80 756
11270.80 789
11271.81 760
11272.81 717
11273.81 734
11274.81 753
11275.82 693
11276.82 750
11277.82 795
11278.83 791
11279.83 691
11280.83 723
11281.83 759
11282.84 725
11283.84 741
11284.84 800
11285.85 728
11286.85 723
11287.85 742
11288.86 784
11289.86 748
11290.86 765
11291.87 730
11292.87 792
11293.87 759
11294.88 726
11295.88 714
11296.89 751
11297.89 785
11298.89 791
11299.90 807
11300.90 782
11301.90 779
11302.91 830
11303.91 770
11304.92 761
11305.92 757
11306.92 785
11307.93 819
11308.93 851
11309.94 797
11310.94 859
11311.95 963
11312.95 916
11313.95 976
11314.96 928
11315.96 906
11316.97 968
11317.97 986
11318.98 911
11319.98 844
11320.99 858
11321.99 807
11323.00 786
11324.00 779
11325.01 725
11326.01 722
11327.02 759
11328.02 765
11329.03 654
11330.03 640
11331.04 754
11332.04 700
11333.05 666
11334.05 666
11335.06 705
11336.06 670
11337.07 713
11338.07 702
11339.08 665
11340.09 656
11341.09 699
11342.10 660
11343.10 642
11344.11 598
11345.11 675
11346.12 690
11347.13 663
11348.13 631
11349.14 644
11350.14 664
11351.15 697
11352.16 686
11353.16 720
11354.17 733
11355.17 688
11356.18 674
11357.19 666
11358.19 701
11359.20 668
11360.21 702
11361.21 687
11362.22 721
11363.23 625
11364.23 620
11365.24 733
11366.25 696
11367.25 648
11368.26 701
11369.27 684
11370.27 667
11371.28 693
11372.29 661
11373.29 699
11374.30 675
11375.31 667
11376.32 652
11377.32 687
11378.33 666
11379.34 663
11380.35 669
11381.35 662
11382.36 645
11383.37 666
11384.38 657
11385.38 625
11386.39 664
11387.40 627
11388.41 622
11389.41 690
11390.42 727
11391.43 689
11392.44 669
11393.45 618
11394.45 672
11395.46 716
11396.47 734
11397.48 645
11398.49 691
11399.49 689
11400.50 726
11401.51 728
11402.52 672
11403.53 676
11404.54 656
11405.54 704
11406.55 640
11407.56 671
11408.57 661
11409.58 656
11410.59 636
11411.60 645
11412.61 635
11413.61 653
11414.62 615
11415.63 627
11416.64 636
11417.65 755
11418.66 715
11419.67 631
11420.68 664
11421.69 691
11422.70 622
11423.71 659
11424.71 670
11425.72 664
11426.73 606
11427.74 675
11428.75 723
11429.76 668
11430.77 661
11431.78 697
11432.79 680
11433.80 653
11434.81 648
11435.82 666
11436.83 725
11437.84 704
11438.85 659
11439.86 683
11440.87 703
11441.88 724
11442.89 645
11443.90 700
11444.91 666
11445.92 655
11446.93 678
11447.94 636
11448.95 654
11449.96 660
11450.97 652
11451.98 674
11452.99 668
11454.01 628
11455.02 646
11456.03 635
11457.04 654
11458.05 660
11459.06 632
11460.07 638
11461.08 655
11462.09 650
11463.10 639
11464.11 630
11465.13 667
11466.14 653
11467.15 676
11468.16 657
11469.17 675
11470.18 728
11471.19 675
11472.20 688
11473.22 642
11474.23 653
11475.24 674
11476.25 620
11477.26 681
11478.27 636
11479.29 651
11480.30 654
11481.31 632
11482.32 625
11483.33 660
11484.35 597
11485.36 621
11486.37 580
11487.38 613
11488.39 631
11489.41 600
11490.42 639
11491.43 631
11492.44 629
11493.46 629
11494.47 624
11495.48 606
11496.49 616
11497.51 665
11498.52 666
11499.53 688
11500.54 631
11501.56 642
11502.57 656
11503.58 620
11504.59 617
11505.61 653
11506.62 641
11507.63 673
11508.65 602
11509.66 620
11510.67 587
11511.69 595
11512.70 623
11513.71 632
11514.73 622
11515.74 606
11516.75 589
11517.77 642
11518.78 556
11519.79 594
11520.81 642
11521.82 611
11522.83 652
11523.85 680
11524.86 635
11525.88 648
11526.89 650
11527.90 634
11528.92 601
11529.93 672
11530.95 699
11531.96 667
11532.97 629
11533.99 636
11535.00 621
11536.02 668
11537.03 654
11538.05 603
11539.06 601
11540.07 679
11541.09 672
11542.10 705
11543.12 669
11544.13 618
11545.15 621
11546.16 645
11547.18 665
11548.19 647
11549.21 654
11550.22 659
11551.24 675
11552.25 652
11553.27 665
11554.28 643
11555.30 657
11556.31 640
11557.33 687
11558.34 700
11559.36 687
11560.37 619
11561.39 706
11562.40 707
11563.42 632
11564.43 667
11565.45 701
11566.47 735
11567.48 715
11568.50 712
11569.51 704
11570.53 736
11571.54 688
11572.56 695
11573.58 728
11574.59 712
11575.61 654
11576.62 702
11577.64 729
11578.66 726
11579.67 764
11580.69 751
11581.70 764
11582.72 735
11583.74 781
11584.75 756
11585.77 748
11586.79 828
11587.80 827
11588.82 808
11589.84 809
11590.85 803
11591.87 845
11592.89 806
11593.90 817
11594.92 812
11595.94 849
11596.95 910
11597.97 939
11598.99 930
11600.01 975
11601.02 1057
11602.04 1110
11603.06 1151
11604.07 1185
11605.09 1257
11606.11 1261
11607.13 1232
11608.14 1165
11609.16 1153
11610.18 1062
11611.20 1049
11612.21 999
11613.23 951
11614.25 853
11615.27 825
11616.29 711
11617.30 744
11618.32 770
11619.34 723
11620.36 694
11621.38 710
11622.39 732
11623.41 760
11624.43 662
11625.45 664
11626.47 699
11627.48 675
11628.50 689
11629.52 727
11630.54 713
11631.56 681
11632.58 696
11633.59 685
11634.61 617
11635.63 730
11636.65 718
11637.67 599
11638.69 635
11639.71 645
11640.73 701
11641.75 685
11642.76 678
11643.78 664
11644.80 661
11645.82 717
11646.84 709
11647.86 646
11648.88 654
11649.90 717
11650.92 680
11651.94 689
11652.96 622
11653.98 643
11655.00 690
11656.01 657
11657.03 696
11658.05 613
11659.07 665
11660.09 667
11661.11 680
11662.13 622
11663.15 668
11664.17 686
11665.19 729
11666.21 658
11667.23 616
11668.25 666
11669.27 681
11670.29 675
11671.31 641
11672.33 683
11673.35 631
11674.37 651
11675.39 644
11676.42 633
11677.44 647
11678.46 638
11679.48 704
11680.50 676
11681.52 657
11682.54 656
11683.56 656
11684.58 710
11685.60 576
11686.62 638
11687.64 701
11688.66 671
11689.69 705
11690.71 695
11691.73 725
11692.75 686
11693.77 634
11694.79 663
11695.81 703
11696.83 655
11697.85 665
11698.88 677
11699.90 685
11700.92 733
11701.94 682
11702.96 655
11703.98 623
11705.01 645
11706.03 652
11707.05 661
11708.07 680
11709.09 677
11710.12 632
11711.14 663
11712.16 655
11713.18 656
11714.20 645
11715.23 658
11716.25 669
11717.27 666
11718.29 625
11719.31 666
11720.34 612
11721.36 629
11722.38 670
11723.40 676
11724.43 696
11725.45 652
11726.47 642
11727.49 740
11728.52 687
11729.54 658
11730.56 680
11731.59 674
11732.61 705
11733.63 710
11734.65 708
11735.68 717
11736.70 688
11737.72 714
11738.75 671
11739.77 698
11740.79 714
11741.82 680
11742.84 680
11743.86 709
11744.89 626
11745.91 665
11746.93 656
11747.96 687
11748.98 729
11750.01 632
11751.03 675
11752.05 710
11753.08 647
11754.10 653
11755.12 727
11756.15 760
11757.17 669
11758.20 586
11759.22 635
11760.24 664
11761.27 686
11762.29 654
11763.32 664
11764.34 636
11765.37 674
11766.39 631
11767.41 666
11768.44 681
11769.46 713
11770.49 687
11771.51 648
11772.54 661
11773.56 663
11774.59 668
11775.61 703
11776.64 736
11777.66 683
11778.69 744
11779.71 715
11780.74 657
11781.76 720
11782.79 707
11783.81 643
11784.84 659
11785.86 667
11786.89 707
11787.91 683
11788.94 729
11789.96 780
11790.99 738
11792.01 701
11793.04 682
11794.07 744
11795.09 716
11796.12 713
11797.14 717
11798.17 699
11799.19 721
11800.22 708
11801.25 745
11802.27 827
11803.30 725
11804.32 670
11805.35 695
11806.38 816
11807.40 733
11808.43 733
11809.45 759
11810.48 660
11811.51 778
11812.53 681
11813.56 750
11814.59 749
11815.61 813
11816.64 841
11817.67 780
11818.69 729
11819.72 807
11820.75 820
11821.77 755
11822.80 716
11823.83 739
11824.85 827
11825.88 818
11826.91 759
11827.94 799
11828.96 832
11829.99 824
11831.02 808
11832.04 799
11833.07 735
11834.10 824
11835.13 804
11836.15 833
11837.18 861
11838.21 898
11839.24 872
11840.26 821
11841.29 792
11842.32 806
11843.35 834
11844.37 792
11845.40 841
11846.43 880
11847.46 927
11848.49 868
11849.51 824
11850.54 852
11851.57 956
11852.60 891
11853.63 827
11854.65 846
11855.68 870
11856.71 807
11857.74 870
11858.77 881
11859.80 828
11860.83 888
11861.85 976
11862.88 901
11863.91 950
11864.94 944
11865.97 918
11867.00 939
11868.03 939
11869.05 1011
11870.08 994
11871.11 931
11872.14 1009
11873.17 954
11874.20 962
11875.23 988
11876.26 1024
11877.29 999
11878.32 1019
11879.35 926
11880.38 955
11881.40 1002
11882.43 996
11883.46 1044
11884.49 1085
11885.52 1016
11886.55 1126
11887.58 1094
11888.61 1123
11889.64 1093
11890.67 1111
11891.70 1184
11892.73 1148
11893.76 1108
11894.79 1150
11895.82 1188
11896.85 1194
11897.88 1308
11898.91 1308
11899.94 1386
11900.97 1309
11902.00 1312
11903.03 1354
11904.06 1394
11905.09 1408
11906.12 1397
11907.15 1301
11908.18 1335
11909.22 1411
11910.25 1296
11911.28 1295
11912.31 1220
11913.34 1191
11914.37 1238
11915.40 1233
11916.43 1205
11917.46 1253
11918.49 1200
11919.52 1272
11920.55 1219
11921.59 1269
11922.62 1255
11923.65 1247
11924.68 1319
11925.71 1377
11926.74 1420
11927.77 1566
11928.81 1561
11929.84 1656
11930.87 1676
11931.90 1717
11932.93 1697
11933.96 1807
11935.00 1871
11936.03 1868
11937.06 1814
11938.09 1745
11939.12 1669
11940.15 1508
11941.19 1379
11942.22 1294
11943.25 1292
11944.28 1317
11945.31 1255
11946.35 1171
11947.38 1110
11948.41 1115
11949.44 1078
11950.48 1106
11951.51 1027
11952.54 1000
11953.57 979
11954.61 965
11955.64 1031
11956.67 1045
11957.70 1006
11958.74 967
11959.77 987
11960.80 962
11961.84 1021
11962.87 1021
11963.90 959
11964.93 991
11965.97 991
11967.00 1050
11968.03 1016
11969.07 1000
11970.10 1049
11971.13 1007
11972.17 1091
11973.20 1088
11974.23 1041
11975.27 970
11976.30 1047
11977.33 1003
11978.37 1031
11979.40 927
11980.44 975
11981.47 1004
11982.50 1060
11983.54 996
11984.57 994
11985.60 908
11986.64 985
11987.67 1028
11988.71 994
11989.74 1007
11990.77 997
11991.81 1005
11992.84 1007
11993.88 1070
11994.91 984
11995.95 953
11996.98 976
11998.02 1003
11999.05 1010
12000.08 1055
12001.12 1027
12002.15 960
12003.19 1028
12004.22 931
12005.26 1006
12006.29 1132
12007.33 1056
12008.36 1028
12009.40 1036
12010.43 997
12011.47 1121
12012.50 1130
12013.54 1130
12014.57 1118
12015.61 1109
12016.64 1070
12017.68 1186
12018.71 1137
12019.75 1111
12020.78 1155
12021.82 1137
12022.86 1064
12023.89 1101
12024.93 1135
12025.96 1128
12027.00 1080
12028.03 1124
12029.07 1107
12030.11 1043
12031.14 1054
12032.18 1155
12033.21 1172
12034.25 1145
12035.29 1092
12036.32 1074
12037.36 1071
12038.39 1047
12039.43 1126
12040.47 1033
12041.50 999
12042.54 1002
12043.58 1057
12044.61 1091
12045.65 1069
12046.69 975
12047.72 1053
12048.76 1055
12049.80 1051
12050.83 1073
12051.87 1020
12052.91 1065
12053.94 1117
12054.98 1126
12056.02 1081
12057.05 1055
12058.09 1001
12059.13 1092
12060.16 1057
12061.20 1053
12062.24 1161
12063.28 1139
12064.31 1091
12065.35 1082
12066.39 1134
12067.43 1133
12068.46 1116
12069.50 1073
12070.54 1146
12071.58 1174
12072.61 1089
12073.65 1043
12074.69 1067
12075.73 1059
12076.76 1082
12077.80 1065
12078.84 1075
12079.88 1120
12080.92 1116
12081.95 1110
12082.99 1075
12084.03 1100
12085.07 1096
12086.11 1127
12087.15 1197
12088.18 1159
12089.22 1221
12090.26 1139
12091.30 1174
12092.34 1187
12093.38 1182
12094.42 1150
12095.45 1178
12096.49 1217
12097.53 1195
12098.57 1279
12099.61 1266
12100.65 1351
12101.69 1329
12102.73 1419
12103.76 1403
12104.80 1427
12105.84 1437
12106.88 1507
12107.92 1461
12108.96 1347
12110.00 1346
12111.04 1330
12112.08 1230
12113.12 1110
12114.16 1120
12115.20 1131
12116.24 1121
12117.28 998
12118.32 1001
12119.36 962
12120.40 1004
12121.44 1010
12122.47 929
12123.51 905
12124.55 893
12125.59 863
12126.63 911
12127.67 856
12128.71 846
12129.76 850
12130.80 880
12131.84 820
12132.88 807
12133.92 922
12134.96 870
12136.00 830
12137.04 860
12138.08 834
12139.12 892
12140.16 893
12141.20 775
12142.24 822
12143.28 901
12144.32 860
12145.36 907
12146.40 871
12147.44 827
12148.49 787
12149.53 834
12150.57 781
12151.61 771
12152.65 821
12153.69 885
12154.73 905
12155.77 806
12156.81 827
12157.86 804
12158.90 771
12159.94 802
12160.98 793
12162.02 773
12163.06 787
12164.10 820
12165.15 841
12166.19 776
12167.23 743
12168.27 829
12169.31 801
12170.36 764
12171.40 809
12172.44 822
12173.48 826
12174.52 838
12175.57 789
12176.61 796
12177.65 813
12178.69 743
12179.73 775
12180.78 799
12181.82 818
12182.86 783
12183.90 806
12184.95 798
12185.99 827
12187.03 903
12188.07 862
12189.12 838
12190.16 771
12191.20 769
12192.25 775
12193.29 760
12194.33 738
12195.37 819
12196.42 787
12197.46 818
12198.50 833
12199.55 806
12200.59 780
12201.63 779
12202.68 809
12203.72 785
12204.76 788
12205.81 749
12206.85 724
12207.89 721
12208.94 785
12209.98 830
12211.02 825
12212.07 774
12213.11 830
12214.16 825
12215.20 730
12216.24 746
12217.29 773
12218.33 752
12219.37 734
12220.42 754
12221.46 822
12222.51 766
12223.55 797
12224.60 755
12225.64 733
12226.68 662
12227.73 737
12228.77 737
12229.82 748
12230.86 748
12231.91 722
12232.95 696
12234.00 751
12235.04 800
12236.08 757
12237.13 714
12238.17 687
12239.22 681
12240.26 716
12241.31 755
12242.35 750
12243.40 720
12244.44 744
12245.49 765
12246.53 758
12247.58 725
12248.62 726
12249.67 700
12250.72 688
12251.76 738
12252.81 705
12253.85 711
12254.90 680
12255.94 750
12256.99 685
12258.03 707
12259.08 727
12260.13 678
12261.17 684
12262.22 680
12263.26 688
12264.31 672
12265.35 632
12266.40 699
12267.45 681
12268.49 677
12269.54 686
12270.59 628
12271.63 662
12272.68 678
12273.72 692
12274.77 633
12275.82 688
12276.86 721
12277.91 685
12278.96 663
12280.00 642
12281.05 667
12282.10 676
12283.14 726
12284.19 619
12285.24 700
12286.28 673
12287.33 725
12288.38 749
12289.42 743
12290.47 660
12291.52 683
12292.57 703
12293.61 720
12294.66 685
12295.71 704
12296.75 636
12297.80 647
12298.85 665
12299.90 681
12300.94 740
12301.99 693
12303.04 679
12304.09 680
12305.13 680
12306.18 636
12307.23 728
12308.28 731
12309.33 662
12310.37 663
12311.42 649
12312.47 627
12313.52 698
12314.57 666
12315.61 678
12316.66 676
12317.71 660
12318.76 683
12319.81 654
12320.85 604
12321.90 642
12322.95 674
12324.00 701
12325.05 660
12326.10 663
12327.15 690
12328.19 598
12329.24 652
12330.29 646
12331.34 645
12332.39 647
12333.44 668
12334.49 667
12335.54 686
12336.59 614
12337.63 677
12338.68 696
12339.73 736
12340.78 704
12341.83 674
12342.88 692
12343.93 697
12344.98 676
12346.03 637
12347.08 668
12348.13 674
12349.18 642
12350.23 632
12351.28 645
12352.33 622
12353.38 656
12354.43 693
12355.48 630
12356.52 670
12357.57 640
12358.62 660
12359.67 659
12360.72 676
12361.77 643
12362.82 690
12363.88 696
12364.93 660
12365.98 668
12367.03 690
12368.08 694
12369.13 783
12370.18 711
12371.23 710
12372.28 696
12373.33 709
12374.38 724
12375.43 735
12376.48 701
12377.53 760
12378.58 725
12379.63 717
12380.68 696
12381.73 700
12382.79 746
12383.84 770
12384.89 644
12385.94 699
12386.99 679
12388.04 704
12389.09 687
12390.14 686
12391.20 664
12392.25 719
12393.30 732
12394.35 750
12395.40 658
12396.45 711
12397.50 703
12398.56 664
12399.61 714
12400.66 699
12401.71 707
12402.76 714
12403.81 718
12404.87 746
12405.92 733
12406.97 772
12408.02 753
12409.07 690
12410.13 764
12411.18 794
12412.23 731
12413.28 736
12414.34 775
12415.39 762
12416.44 749
12417.49 733
12418.55 733
12419.60 769
12420.65 745
12421.70 801
12422.76 745
12423.81 691
12424.86 751
12425.91 750
12426.97 768
12428.02 749
12429.07 778
12430.13 804
12431.18 809
12432.23 786
12433.29 801
12434.34 772
12435.39 786
12436.44 736
12437.50 768
12438.55 785
12439.61 763
12440.66 834
12441.71 841
12442.77 781
12443.82 773
12444.87 801
12445.93 830
12446.98 808
12448.03 766
12449.09 776
12450.14 818
12451.20 855
12452.25 844
12453.30 847
12454.36 858
12455.41 897
12456.47 879
12457.52 816
12458.57 837
12459.63 870
12460.68 918
12461.74 928
12462.79 967
12463.85 953
12464.90 1037
12465.95 978
12467.01 931
12468.06 941
12469.12 952
12470.17 1076
12471.23 1072
12472.28 1129
12473.34 1224
12474.39 1338
12475.45 1479
12476.50 1532
12477.56 1563
12478.61 1621
12479.67 1742
12480.72 1654
12481.78 1639
12482.83 1587
12483.89 1487
12484.94 1451
12486.00 1352
12487.05 1247
12488.11 1182
12489.17 1139
12490.22 1101
12491.28 1040
12492.33 971
12493.39 1014
12494.44 1033
12495.50 907
12496.55 895
12497.61 879
12498.67 899
12499.72 891
12500.78 812
12501.83 850
12502.89 853
12503.95 800
12505.00 843
12506.06 834
12507.12 822
12508.17 794
12509.23 781
12510.28 835
12511.34 856
12512.40 840
12513.45 840
12514.51 830
12515.57 840
12516.62 853
12517.68 849
12518.74 865
12519.79 864
12520.85 848
12521.91 813
12522.96 805
12524.02 839
12525.08 820
12526.14 795
12527.19 770
12528.25 796
12529.31 744
12530.36 749
12531.42 767
12532.48 794
12533.54 755
12534.59 777
12535.65 872
12536.71 866
12537.77 822
12538.82 828
12539.88 816
12540.94 827
12542.00 896
12543.05 820
12544.11 849
12545.17 853
12546.23 903
12547.29 894
12548.34 820
12549.40 874
12550.46 921
12551.52 998
12552.58 985
12553.64 983
12554.69 983
12555.75 1088
12556.81 1115
12557.87 1110
12558.93 1223
12559.99 1075
12561.04 1038
12562.10 1067
12563.16 1107
12564.22 1179
12565.28 1081
12566.34 1030
12567.40 990
12568.45 957
12569.51 940
12570.57 926
12571.63 948
12572.69 926
12573.75 919
12574.81 831
12575.87 857
12576.93 872
12577.99 828
12579.05 735
12580.11 817
12581.16 800
12582.22 792
12583.28 798
12584.34 833
12585.40 814
12586.46 794
12587.52 811
12588.58 827
12589.64 820
12590.70 776
12591.76 822
12592.82 785
12593.88 823
12594.94 773
12596.00 772
12597.06 775
12598.12 779
12599.18 837
12600.24 801
12601.30 744
12602.36 783
12603.42 770
12604.48 747
12605.54 764
12606.60 807
12607.66 742
12608.72 722
12609.79 753
12610.85 743
12611.91 758
12612.97 763
12614.03 761
12615.09 743
12616.15 807
12617.21 794
12618.27 836
12619.33 771
12620.39 771
12621.45 782
12622.52 819
12623.58 739
12624.64 790
12625.70 831
12626.76 852
12627.82 771
12628.88 737
12629.95 713
12631.01 756
12632.07 792
12633.13 748
12634.19 731
12635.25 757
12636.31 738
12637.38 757
12638.44 772
12639.50 751
12640.56 802
12641.62 771
12642.69 743
12643.75 774
12644.81 723
12645.87 748
12646.93 768
12648.00 805
12649.06 744
12650.12 732
12651.18 732
12652.25 693
12653.31 731
12654.37 749
12655.43 751
12656.50 731
12657.56 760
12658.62 721
12659.68 735
12660.75 713
12661.81 695
12662.87 765
12663.94 775
12665.00 745
12666.06 826
12667.12 755
12668.19 683
12669.25 767
12670.31 757
12671.38 691
12672.44 724
12673.50 782
12674.57 753
12675.63 694
12676.69 748
12677.76 753
12678.82 724
12679.88 737
12680.95 749
12682.01 745
12683.07 733
12684.14 723
12685.20 679
12686.27 685
12687.33 761
12688.39 789
12689.46 754
12690.52 723
12691.59 757
12692.65 808
12693.71 751
12694.78 699
12695.84 740
12696.91 766
12697.97 755
12699.04 794
12700.10 834
12701.16 838
12702.23 820
12703.29 782
12704.36 754
12705.42 850
12706.49 858
12707.55 744
12708.62 822
12709.68 771
12710.75 738
12711.81 762
12712.88 772
12713.94 766
12715.01 764
12716.07 710
12717.14 720
12718.20 778
12719.27 738
12720.33 748
12721.40 778
12722.46 802
12723.53 777
12724.59 768
12725.66 751
12726.72 814
12727.79 749
12728.86 741
12729.92 730
12730.99 746
12732.05 758
12733.12 762
12734.18 762
12735.25 757
12736.32 734
12737.38 778
12738.45 714
12739.51 774
12740.58 759
12741.65 777
12742.71 732
12743.78 780
12744.85 758
12745.91 721
12746.98 751
12748.04 687
12749.11 688
12750.18 666
12751.24 729
12752.31 691
12753.38 736
12754.44 676
12755.51 656
12756.58 693
12757.64 711
12758.71 667
12759.78 639
12760.85 654
12761.91 681
12762.98 672
12764.05 648
12765.11 717
12766.18 698
12767.25 636
12768.32 702
12769.38 705
12770.45 673
12771.52 653
12772.58 698
12773.65 665
12774.72 634
12775.79 632
12776.86 679
12777.92 698
12778.99 682
12780.06 665
12781.13 687
12782.19 634
12783.26 633
12784.33 628
12785.40 643
12786.47 695
12787.53 637
12788.60 654
12789.67 719
12790.74 622
12791.81 639
12792.87 648
12793.94 692
12795.01 687
12796.08 650
12797.15 640
12798.22 638
12799.29 673
12800.35 636
12801.42 625
12802.49 620
12803.56 650
12804.63 712
12805.70 706
12806.77 640
12807.84 638
12808.90 673
12809.97 708
12811.04 685
12812.11 632
12813.18 626
12814.25 675
12815.32 698
12816.39 700
12817.46 685
12818.53 658
12819.60 688
12820.67 653
12821.74 658
12822.81 667
12823.88 635
12824.94 693
12826.01 623
12827.08 629
12828.15 648
12829.22 644
12830.29 621
12831.36 636
12832.43 616
12833.50 626
12834.57 634
12835.64 609
12836.71 658
12837.78 666
12838.85 663
12839.92 661
12840.99 603
12842.07 639
12843.14 642
12844.21 624
12845.28 588
12846.35 587
12847.42 643
12848.49 618
12849.56 665
12850.63 651
12851.70 620
12852.77 623
12853.84 668
12854.91 616
12855.98 630
12857.06 563
12858.13 605
12859.20 585
12860.27 564
12861.34 631
12862.41 606
12863.48 649
12864.55 634
12865.62 659
12866.70 645
12867.77 603
12868.84 600
12869.91 613
12870.98 556
12872.05 600
12873.13 588
12874.20 587
12875.27 602
12876.34 629
12877.41 622
12878.48 625
12879.56 609
12880.63 579
12881.70 612
12882.77 643
12883.84 631
12884.92 566
12885.99 576
12887.06 546
12888.13 588
12889.21 606
12890.28 591
12891.35 524
12892.42 577
12893.50 618
12894.57 558
12895.64 581
12896.71 551
12897.79 576
12898.86 585
12899.93 599
12901.00 567
12902.08 585
12903.15 568
12904.22 603
12905.30 577
12906.37 535
12907.44 551
12908.52 537
12909.59 576
12910.66 587
12911.73 570
12912.81 572
12913.88 590
12914.96 514
12916.03 587
12917.10 611
12918.18 605
12919.25 580
12920.32 595
12921.40 598
12922.47 562
12923.54 596
12924.62 632
12925.69 620
12926.77 598
12927.84 589
12928.91 575
12929.99 579
12931.06 606
12932.14 616
12933.21 646
12934.28 633
12935.36 550
12936.43 607
12937.51 606
12938.58 620
12939.66 549
12940.73 596
12941.80 581
12942.88 600
12943.95 591
12945.03 570
12946.10 549
12947.18 572
12948.25 617
12949.33 540
12950.40 601
12951.48 543
12952.55 556
12953.63 549
12954.70 590
12955.78 559
12956.85 582
12957.93 536
12959.00 538
12960.08 628
12961.15 602
12962.23 573
12963.30 558
12964.38 574
12965.46 550
12966.53 587
12967.61 540
12968.68 627
12969.76 572
12970.83 675
12971.91 632
12972.99 586
12974.06 578
12975.14 616
12976.21 570
12977.29 574
12978.37 557
12979.44 587
12980.52 621
12981.59 569
12982.67 560
12983.75 534
12984.82 534
12985.90 582
12986.98 620
12988.05 589
12989.13 547
12990.20 557
12991.28 576
12992.36 648
12993.43 586
12994.51 587
12995.59 570
12996.67 576
12997.74 615
12998.82 618
12999.90 617
13000.97 633
13002.05 636
13003.13 612
13004.20 589
13005.28 677
13006.36 617
13007.44 602
13008.51 609
13009.59 567
13010.67 557
13011.75 579
13012.82 576
13013.90 607
13014.98 630
13016.06 546
13017.13 584
13018.21 620
13019.29 653
13020.37 671
13021.44 591
13022.52 570
13023.60 578
13024.68 654
13025.76 626
13026.83 688
13027.91 604
13028.99 588
13030.07 566
13031.15 579
13032.23 613
13033.30 554
13034.38 566
13035.46 635
13036.54 655
13037.62 590
13038.70 565
13039.77 656
13040.85 635
13041.93 637
13043.01 616
13044.09 631
13045.17 585
13046.25 640
13047.33 653
13048.40 572
13049.48 575
13050.56 610
13051.64 642
13052.72 588
13053.80 624
13054.88 648
13055.96 603
13057.04 618
13058.12 618
13059.20 613
13060.28 649
13061.36 615
13062.44 670
13063.51 623
13064.59 612
13065.67 632
13066.75 612
13067.83 617
13068.91 644
13069.99 627
13071.07 628
13072.15 614
13073.23 597
13074.31 611
13075.39 614
13076.47 625
13077.55 617
13078.63 607
13079.71 584
13080.79 566
13081.87 602
13082.96 595
13084.04 561
13085.12 641
13086.20 608
13087.28 553
13088.36 645
13089.44 627
13090.52 630
13091.60 575
13092.68 645
13093.76 614
13094.84 558
13095.92 603
13097.00 636
13098.09 575
13099.17 587
13100.25 586
13101.33 602
13102.41 638
13103.49 617
13104.57 552
13105.65 611
13106.74 630
13107.82 636
13108.90 656
13109.98 559
13111.06 656
13112.14 612
13113.22 616
13114.31 623
13115.39 621
13116.47 648
13117.55 651
13118.63 632
13119.72 562
13120.80 572
13121.88 603
13122.96 608
13124.04 641
13125.13 634
13126.21 643
13127.29 667
13128.37 654
13129.45 618
13130.54 621
13131.62 579
13132.70 590
13133.78 578
13134.87 562
13135.95 628
13137.03 609
13138.11 642
13139.20 591
13140.28 623
13141.36 647
13142.45 633
13143.53 653
13144.61 617
13145.69 622
13146.78 691
13147.86 683
13148.94 660
13150.03 580
13151.11 580
13152.19 676
13153.28 649
13154.36 633
13155.44 641
13156.53 621
13157.61 658
13158.69 656
13159.78 614
13160.86 630
13161.94 641
13163.03 616
13164.11 679
13165.20 681
13166.28 684
13167.36 718
13168.45 666
13169.53 611
13170.62 592
13171.70 634
13172.78 679
13173.87 624
13174.95 630
13176.04 680
13177.12 683
13178.21 645
13179.29 624
13180.37 623
13181.46 649
13182.54 653
13183.63 680
13184.71 662
13185.80 697
13186.88 646
13187.97 694
13189.05 674
13190.14 737
13191.22 671
13192.31 670
13193.39 691
13194.48 644
13195.56 660
13196.65 601
13197.73 664
13198.82 661
13199.90 639
13200.99 708
13202.07 688
13203.16 714
13204.24 708
13205.33 685
13206.41 686
13207.50 629
13208.58 665
13209.67 722
13210.76 693
13211.84 655
13212.93 659
13214.01 730
13215.10 686
13216.19 690
13217.27 656
13218.36 683
13219.44 716
13220.53 692
13221.62 646
13222.70 650
13223.79 742
13224.87 694
13225.96 674
13227.05 761
13228.13 707
13229.22 688
13230.31 717
13231.39 680
13232.48 678
13233.57 678
13234.65 706
13235.74 743
13236.83 691
13237.91 700
13239.00 746
13240.09 682
13241.17 662
13242.26 692
13243.35 690
13244.43 753
13245.52 696
13246.61 703
13247.70 678
13248.78 706
13249.87 747
13250.96 727
13252.05 720
13253.13 688
13254.22 734
13255.31 708
13256.39 719
13257.48 732
13258.57 707
13259.66 753
13260.75 785
13261.83 807
13262.92 734
13264.01 787
13265.10 760
13266.19 727
13267.27 746
13268.36 721
13269.45 732
13270.54 784
13271.63 775
13272.71 820
13273.80 807
13274.89 794
13275.98 767
13277.07 775
13278.16 799
13279.24 887
13280.33 798
13281.42 821
13282.51 828
13283.60 793
13284.69 834
13285.78 855
13286.86 886
13287.95 800
13289.04 812
13290.13 852
13291.22 832
13292.31 835
13293.40 856
13294.49 894
13295.58 861
13296.67 912
13297.76 859
13298.84 867
13299.93 906
13301.02 876
13302.11 926
13303.20 857
13304.29 852
13305.38 904
13306.47 919
13307.56 887
13308.65 960
13309.74 978
13310.83 948
13311.92 944
13313.01 964
13314.10 974
13315.19 976
13316.28 960
13317.37 898
13318.46 932
13319.55 906
13320.64 907
13321.73 904
13322.82 930
13323.91 907
13325.00 961
13326.09 903
13327.18 868
13328.27 920
13329.36 957
13330.45 941
13331.54 920
13332.64 938
13333.73 964
13334.82 971
13335.91 1052
13337.00 952
13338.09 944
13339.18 915
13340.27 988
13341.36 981
13342.45 909
13343.54 942
13344.64 924
13345.73 951
13346.82 978
13347.91 937
13349.00 962
13350.09 957
13351.18 947
13352.28 1017
13353.37 1046
13354.46 970
13355.55 996
13356.64 982
13357.73 1027
13358.83 1069
13359.92 1057
13361.01 1084
13362.10 1065
13363.19 1041
13364.29 1143
13365.38 1118
13366.47 1180
13367.56 1100
13368.65 1166
13369.75 1087
13370.84 1123
13371.93 1165
13373.02 1143
13374.12 1114
13375.21 1046
13376.30 1091
13377.39 1043
13378.49 967
13379.58 928
13380.67 966
13381.76 952
13382.86 937
13383.95 964
13385.04 991
13386.13 954
13387.23 949
13388.32 943
13389.41 915
13390.51 847
13391.60 866
13392.69 896
13393.79 901
13394.88 825
13395.97 941
13397.07 924
13398.16 890
13399.25 896
13400.35 882
13401.44 879
13402.53 840
13403.63 887
13404.72 847
13405.81 869
13406.91 911
13408.00 850
13409.10 863
13410.19 856
13411.28 894
13412.38 913
13413.47 904
13414.57 902
13415.66 867
13416.75 862
13417.85 878
13418.94 889
13420.04 857
13421.13 878
13422.22 890
13423.32 961
13424.41 950
13425.51 901
13426.60 893
13427.70 859
13428.79 864
13429.89 923
13430.98 895
13432.08 868
13433.17 888
13434.27 885
13435.36 930
13436.46 970
13437.55 946
13438.65 915
13439.74 882
13440.84 965
13441.93 946
13443.03 901
13444.12 934
13445.22 946
13446.31 887
13447.41 886
13448.50 910
13449.60 924
13450.69 938
13451.79 972
13452.89 931
13453.98 1020
13455.08 1006
13456.17 984
13457.27 997
13458.36 983
13459.46 918
13460.56 1000
13461.65 984
13462.75 1008
13463.84 1077
13464.94 1073
13466.04 1092
13467.13 1012
13468.23 1002
13469.32 1132
13470.42 1144
13471.52 1103
13472.61 1080
13473.71 1054
13474.81 1032
13475.90 1065
13477.00 1059
13478.10 1022
13479.19 1034
13480.29 1009
13481.39 1038
13482.48 1089
13483.58 994
13484.68 1022
13485.77 984
13486.87 1050
13487.97 1069
13489.07 1086
13490.16 1103
13491.26 1037
13492.36 1034
13493.45 1044
13494.55 1106
13495.65 1118
13496.75 1141
13497.84 1183
13498.94 1212
13500.04 1242
13501.14 1176
13502.23 1339
13503.33 1312
13504.43 1253
13505.53 1316
13506.63 1323
13507.72 1281
13508.82 1304
13509.92 1336
13511.02 1183
13512.12 1199
13513.21 1207
13514.31 1109
13515.41 1125
13516.51 1000
13517.61 1025
13518.70 1057
13519.80 988
13520.90 992
13522.00 969
13523.10 968
13524.20 941
13525.30 960
13526.39 968
13527.49 931
13528.59 967
13529.69 963
13530.79 887
13531.89 918
13532.99 948
13534.09 923
13535.18 863
13536.28 858
13537.38 883
13538.48 851
13539.58 849
13540.68 858
13541.78 852
13542.88 830
13543.98 854
13545.08 862
13546.18 830
13547.28 827
13548.38 821
13549.48 873
13550.57 785
13551.67 779
13552.77 823
13553.87 851
13554.97 839
13556.07 780
13557.17 856
13558.27 821
13559.37 858
13560.47 774
13561.57 841
13562.67 851
13563.77 832
13564.87 842
13565.97 815
13567.07 819
13568.17 801
13569.28 797
13570.38 844
13571.48 836
13572.58 813
13573.68 774
13574.78 815
13575.88 803
13576.98 794
13578.08 825
13579.18 838
13580.28 872
13581.38 805
13582.48 825
13583.58 827
13584.69 833
13585.79 788
13586.89 799
13587.99 854
13589.09 822
13590.19 792
13591.29 809
13592.39 836
13593.49 847
13594.60 882
13595.70 889
13596.80 801
13597.90 826
13599.00 845
13600.10 919
13601.21 855
13602.31 761
13603.41 844
13604.51 842
13605.61 795
13606.71 811
13607.82 819
13608.92 820
13610.02 788
13611.12 807
13612.22 831
13613.33 885
13614.43 925
13615.53 830
13616.63 808
13617.74 836
13618.84 840
13619.94 822
13621.04 912
13622.15 873
13623.25 865
13624.35 856
13625.45 861
13626.56 835
13627.66 814
13628.76 833
13629.86 801
13630.97 773
13632.07 775
13633.17 806
13634.28 852
13635.38 745
13636.48 806
13637.59 787
13638.69 778
13639.79 791
13640.90 849
13642.00 821
13643.10 815
13644.21 867
13645.31 782
13646.41 817
13647.52 848
13648.62 811
13649.72 861
13650.83 848
13651.93 820
13653.03 755
13654.14 839
13655.24 885
13656.35 843
13657.45 850
13658.55 809
13659.66 802
13660.76 785
13661.87 852
13662.97 803
13664.07 738
13665.18 760
13666.28 762
13667.39 811
13668.49 788
13669.60 778
13670.70 846
13671.81 885
13672.91 880
13674.01 801
13675.12 852
13676.22 871
13677.33 822
13678.43 797
13679.54 800
13680.64 836
13681.75 858
13682.85 911
13683.96 897
13685.06 805
13686.17 832
13687.27 846
13688.38 856
13689.48 876
13690.59 795
13691.69 907
13692.80 853
13693.91 828
13695.01 848
13696.12 894
13697.22 920
13698.33 907
13699.43 914
13700.54 911
13701.64 937
13702.75 912
13703.86 929
13704.96 919
13706.07 908
13707.17 862
13708.28 851
13709.39 889
13710.49 944
13711.60 940
13712.70 964
13713.81 999
13714.92 934
13716.02 883
13717.13 933
13718.24 933
13719.34 1002
13720.45 1061
13721.56 1007
13722.66 1016
13723.77 978
13724.88 963
13725.98 1037
13727.09 1007
13728.20 992
13729.30 1054
13730.41 1039
13731.52 1098
13732.62 1099
13733.73 1036
13734.84 1070
13735.94 1084
13737.05 1147
13738.16 1110
13739.27 1169
13740.37 1132
13741.48 1098
13742.59 1186
13743.70 1088
13744.80 1107
13745.91 1200
13747.02 1233
13748.13 1131
13749.23 1116
13750.34 1104
13751.45 1146
13752.56 1257
13753.67 1220
13754.77 1225
13755.88 1231
13756.99 1253
13758.10 1236
13759.21 1259
13760.31 1315
13761.42 1383
13762.53 1458
13763.64 1461
13764.75 1382
13765.85 1455
13766.96 1458
13768.07 1624
13769.18 1628
13770.29 1678
13771.40 1842
13772.51 1857
13773.61 1969
13774.72 1917
13775.83 1883
13776.94 1907
13778.05 1997
13779.16 1937
13780.27 1816
13781.38 1745
13782.48 1747
13783.59 1699
13784.70 1572
13785.81 1526
13786.92 1513
13788.03 1510
13789.14 1384
13790.25 1270
13791.36 1168
13792.47 1193
13793.58 1089
13794.69 1149
13795.80 1219
13796.91 1046
13798.02 1093
13799.13 1040
13800.24 1041
13801.35 1007
13802.45 986
13803.56 1020
13804.67 990
13805.78 1066
13806.89 1023
13808.00 997
13809.11 1012
13810.22 977
13811.34 1034
13812.45 1021
13813.56 990
13814.67 969
13815.78 1061
13816.89 990
13818.00 976
13819.11 1046
13820.22 942
13821.33 1015
13822.44 964
13823.55 996
13824.66 967
13825.77 954
13826.88 947
13827.99 972
13829.10 920
13830.22 860
13831.33 880
13832.44 929
13833.55 935
13834.66 858
13835.77 855
13836.88 924
13837.99 943
13839.10 870
13840.22 899
13841.33 881
13842.44 865
13843.55 830
13844.66 902
13845.77 980
13846.88 961
13848.00 947
13849.11 989
13850.22 884
13851.33 880
13852.44 878
13853.56 897
13854.67 877
13855.78 879
13856.89 938
13858.00 910
13859.12 942
13860.23 887
13861.34 930
13862.45 949
13863.56 926
13864.68 969
13865.79 954
13866.90 955
13868.01 975
13869.13 1006
13870.24 920
13871.35 907
13872.46 1033
13873.58 953
13874.69 970
13875.80 928
13876.91 898
13878.03 968
13879.14 995
13880.25 995
13881.37 970
13882.48 918
13883.59 911
13884.71 979
13885.82 902
13886.93 855
13888.05 957
13889.16 991
13890.27 937
13891.39 963
13892.50 935
13893.61 1001
13894.73 947
13895.84 978
13896.95 1030
13898.07 1032
13899.18 1070
13900.29 971
13901.41 1018
13902.52 1006
13903.64 935
13904.75 906
13905.86 910
13906.98 908
13908.09 904
13909.21 937
13910.32 900
13911.43 902
13912.55 849
13913.66 892
13914.78 892
13915.89 878
13917.01 804
13918.12 823
13919.24 899
13920.35 839
13921.46 876
13922.58 812
13923.69 877
13924.81 812
13925.92 780
13927.04 753
13928.15 804
13929.27 833
13930.38 844
13931.50 851
13932.61 788
13933.73 825
13934.84 835
13935.96 802
13937.07 852
13938.19 834
13939.30 813
13940.42 860
13941.54 828
13942.65 816
13943.77 800
13944.88 810
13946.00 795
13947.11 849
13948.23 800
13949.34 798
13950.46 770
13951.58 769
13952.69 804
13953.81 786
13954.92 778
13956.04 726
13957.16 773
13958.27 772
13959.39 860
13960.50 834
13961.62 806
13962.74 785
13963.85 776
13964.97 770
13966.09 762
13967.20 787
13968.32 736
13969.44 747
13970.55 792
13971.67 775
13972.79 719
13973.90 727
13975.02 734
13976.14 749
13977.25 738
13978.37 775
13979.49 757
13980.60 794
13981.72 747
13982.84 768
13983.95 769
13985.07 792
13986.19 764
13987.31 761
13988.42 771
13989.54 705
13990.66 733
13991.78 767
13992.89 764
13994.01 719
13995.13 688
13996.25 716
13997.36 726
13998.48 722
13999.60 798
14000.72 757
14001.83 814
14002.95 708
14004.07 714
14005.19 727
14006.31 685
14007.42 765
14008.54 789
14009.66 702
14010.78 777
14011.90 778
14013.02 765
14014.13 733
14015.25 748
14016.37 732
14017.49 791
14018.61 805
14019.73 793
14020.84 800
14021.96 786
14023.08 746
14024.20 759
14025.32 726
14026.44 707
14027.56 750
14028.68 793
14029.80 761
14030.91 733
14032.03 753
14033.15 704
14034.27 714
14035.39 698
14036.51 763
14037.63 779
14038.75 736
14039.87 766
14040.99 735
14042.11 760
14043.23 756
14044.35 742
14045.47 778
14046.58 730
14047.70 767
14048.82 751
14049.94 832
14051.06 842
14052.18 867
14053.30 761
14054.42 792
14055.54 845
14056.66 814
14057.78 829
14058.90 777
14060.02 887
14061.14 884
14062.26 917
14063.38 914
14064.51 862
14065.63 887
14066.75 886
14067.87 852
14068.99 842
14070.11 943
14071.23 866
14072.35 867
14073.47 874
14074.59 888
14075.71 883
14076.83 898
14077.95 961
14079.07 1028
14080.19 943
14081.32 929
14082.44 938
14083.56 967
14084.68 989
14085.80 965
14086.92 981
14088.04 1023
14089.16 1030
14090.29 1042
14091.41 1064
14092.53 1045
14093.65 1102
14094.77 1141
14095.89 1074
14097.01 1089
14098.14 1129
14099.26 1172
14100.38 1210
14101.50 1180
14102.62 1121
14103.75 1190
14104.87 1199
14105.99 1116
14107.11 1083
14108.23 1091
14109.36 1098
14110.48 1060
14111.60 947
14112.72 1017
14113.84 964
14114.97 938
14116.09 918
14117.21 894
14118.33 862
14119.46 856
14120.58 793
14121.70 802
14122.82 772
14123.95 801
14125.07 766
14126.19 802
14127.32 788
14128.44 796
14129.56 833
14130.68 804
14131.81 765
14132.93 778
14134.05 740
14135.18 766
14136.30 788
14137.42 782
14138.55 787
14139.67 769
14140.79 743
14141.92 749
14143.04 764
14144.16 757
14145.29 802
14146.41 766
14147.54 750
14148.66 735
14149.78 760
14150.91 865
14152.03 779
14153.15 721
14154.28 747
14155.40 765
14156.53 743
14157.65 750
14158.77 740
14159.90 706
14161.02 679
14162.15 717
14163.27 748
14164.40 746
14165.52 741
14166.64 706
14167.77 681
14168.89 684
14170.02 681
14171.14 731
14172.27 719
14173.39 704
14174.52 718
14175.64 722
14176.77 636
14177.89 663
14179.02 717
14180.14 644
14181.27 661
14182.39 724
14183.52 707
14184.64 684
14185.77 695
14186.89 702
14188.02 738
14189.14 701
14190.27 634
14191.39 698
14192.52 755
14193.64 708
14194.77 697
14195.90 678
14197.02 720
14198.15 731
14199.27 658
14200.40 721
14201.52 727
14202.65 727
14203.78 685
14204.90 662
14206.03 715
14207.15 728
14208.28 684
14209.41 627
14210.53 648
14211.66 656
14212.78 703
14213.91 647
14215.04 687
14216.16 653
14217.29 607
14218.42 677
14219.54 684
14220.67 631
14221.80 638
14222.92 636
14224.05 619
14225.18 618
14226.30 634
14227.43 708
14228.56 672
14229.68 647
14230.81 634
14231.94 632
14233.06 601
14234.19 608
14235.32 568
14236.45 596
14237.57 598
14238.70 623
14239.83 589
14240.96 561
14242.08 633
14243.21 634
14244.34 603
14245.47 602
14246.59 592
14247.72 614
14248.85 611
14249.98 568
14251.10 658
14252.23 630
14253.36 615
14254.49 697
14255.62 604
14256.74 564
14257.87 580
14259.00 543
14260.13 570
14261.26 589
14262.38 642
14263.51 619
14264.64 625
14265.77 663
14266.90 617
14268.03 571
14269.15 567
14270.28 565
14271.41 620
14272.54 623
14273.67 569
14274.80 557
14275.93 617
14277.06 639
14278.18 579
14279.31 569
14280.44 596
14281.57 576
14282.70 617
14283.83 528
14284.96 538
14286.09 565
14287.22 550
14288.35 506
14289.48 543
14290.60 561
14291.73 515
14292.86 563
14293.99 571
14295.12 509
14296.25 533
14297.38 574
14298.51 560
14299.64 505
14300.77 521
14301.90 536
14303.03 556
14304.16 548
14305.29 489
14306.42 498
14307.55 476
14308.68 526
14309.81 519
14310.94 494
14312.07 504
14313.20 518
14314.33 536
14315.46 516
14316.59 485
14317.72 562
14318.85 579
14319.98 542
14321.11 543
14322.24 498
14323.38 530
14324.51 516
14325.64 521
14326.77 480
14327.90 584
14329.03 518
14330.16 544
14331.29 545
14332.42 484
14333.55 469
14334.68 483
14335.82 519
14336.95 470
14338.08 485
14339.21 487
14340.34 512
14341.47 509
14342.60 504
14343.73 509
14344.87 547
14346.00 501
14347.13 513
14348.26 512
14349.39 491
14350.52 491
14351.66 507
14352.79 532
14353.92 538
14355.05 521
14356.18 479
14357.32 496
14358.45 495
14359.58 484
14360.71 505
14361.84 534
14362.98 501
14364.11 538
14365.24 512
14366.37 455
14367.51 449
14368.64 480
14369.77 496
14370.90 508
14372.04 479
14373.17 526
14374.30 488
14375.43 512
14376.57 525
14377.70 519
14378.83 488
14379.97 457
14381.10 502
14382.23 488
14383.36 501
14384.50 539
14385.63 492
14386.76 499
14387.90 502
14389.03 491
14390.16 505
14391.30 505
14392.43 510
14393.56 490
14394.70 486
14395.83 469
14396.96 498
14398.10 525
14399.23 520
14400.37 509
14401.50 514
14402.63 477
14403.77 500
14404.90 475
14406.03 480
14407.17 465
14408.30 453
14409.44 492
14410.57 519
14411.70 487
14412.84 475
14413.97 459
14415.11 485
14416.24 499
14417.38 540
14418.51 492
14419.64 532
14420.78 474
14421.91 498
14423.05 514
14424.18 507
14425.32 503
14426.45 528
14427.59 530
14428.72 528
14429.86 472
14430.99 507
14432.13 484
14433.26 478
14434.40 485
14435.53 475
14436.67 488
14437.80 474
14438.94 487
14440.07 506
14441.21 531
14442.34 524
14443.48 556
14444.61 432
14445.75 480
14446.89 534
14448.02 513
14449.16 572
14450.29 482
14451.43 465
14452.56 439
14453.70 496
14454.84 483
14455.97 511
14457.11 487
14458.24 494
14459.38 519
14460.52 501
14461.65 480
14462.79 504
14463.92 514
14465.06 458
14466.20 481
14467.33 472
14468.47 522
14469.61 491
14470.74 499
14471.88 440
14473.02 529
14474.15 534
14475.29 487
14476.43 499
14477.56 479
14478.70 482
14479.84 498
14480.97 506
14482.11 489
14483.25 501
14484.38 588
14485.52 518
14486.66 493
14487.79 557
14488.93 592
14490.07 522
14491.21 518
14492.34 523
14493.48 509
14494.62 528
14495.76 487
14496.89 485
14498.03 572
14499.17 497
14500.31 547
14501.44 519
14502.58 495
14503.72 548
14504.86 573
14506.00 530
14507.13 582
14508.27 612
14509.41 561
14510.55 554
14511.69 518
14512.82 562
14513.96 598
14515.10 603
14516.24 579
14517.38 533
14518.51 560
14519.65 588
14520.79 567
14521.93 565
14523.07 562
14524.21 618
14525.35 652
14526.48 616
14527.62 600
14528.76 584
14529.90 589
14531.04 559
14532.18 575
14533.32 584
14534.46 623
14535.60 583
14536.73 557
14537.87 560
14539.01 519
14540.15 572
14541.29 579
14542.43 510
14543.57 518
14544.71 491
14545.85 511
14546.99 476
14548.13 529
14549.27 533
14550.41 493
14551.55 534
14552.69 520
14553.83 531
14554.97 553
14556.11 559
14557.25 556
14558.39 585
14559.53 551
14560.67 583
14561.81 555
14562.95 546
14564.09 512
14565.23 511
14566.37 599
14567.51 535
14568.65 538
14569.79 550
14570.93 541
14572.07 498
14573.21 512
14574.35 554
14575.49 566
14576.63 538
14577.77 549
14578.91 565
14580.05 564
14581.19 582
14582.33 606
14583.48 591
14584.62 531
14585.76 564
14586.90 584
14588.04 576
14589.18 568
14590.32 583
14591.46 578
14592.60 593
14593.75 558
14594.89 564
14596.03 579
14597.17 605
14598.31 572
14599.45 608
14600.59 570
14601.74 542
14602.88 574
14604.02 590
14605.16 565
14606.30 628
14607.44 585
14608.59 577
14609.73 621
14610.87 637
14612.01 626
14613.15 606
14614.30 624
14615.44 568
14616.58 638
14617.72 645
14618.87 632
14620.01 578
14621.15 607
14622.29 662
14623.44 622
14624.58 663
14625.72 694
14626.86 682
14628.01 635
14629.15 686
14630.29 668
14631.43 722
14632.58 730
14633.72 690
14634.86 700
14636.01 723
14637.15 733
14638.29 727
14639.44 718
14640.58 725
14641.72 737
14642.86 683
14644.01 735
14645.15 687
14646.29 620
14647.44 588
14648.58 594
14649.73 611
14650.87 601
14652.01 566
14653.16 561
14654.30 578
14655.44 628
14656.59 536
14657.73 530
14658.87 524
14660.02 505
14661.16 564
14662.31 532
14663.45 541
14664.59 525
14665.74 563
14666.88 510
14668.03 508
14669.17 553
14670.32 530
14671.46 491
14672.60 462
14673.75 455
14674.89 518
14676.04 589
14677.18 557
14678.33 589
14679.47 541
14680.62 540
14681.76 480
14682.91 538
14684.05 510
14685.20 492
14686.34 474
14687.49 510
14688.63 503
14689.78 526
14690.92 489
14692.07 473
14693.21 477
14694.36 518
14695.50 526
14696.65 493
14697.79 474
14698.94 493
14700.08 460
14701.23 468
14702.38 503
14703.52 444
14704.67 482
14705.81 477
14706.96 488
14708.10 458
14709.25 526
14710.40 499
14711.54 511
14712.69 486
14713.83 484
14714.98 490
14716.13 451
14717.27 460
14718.42 471
14719.56 495
14720.71 470
14721.86 492
14723.00 486
14724.15 509
14725.30 472
14726.44 415
14727.59 473
14728.74 455
14729.88 454
14731.03 434
14732.18 442
14733.32 429
14734.47 479
14735.62 423
14736.76 453
14737.91 424
14739.06 441
14740.20 450
14741.35 431
14742.50 425
14743.65 433
14744.79 466
14745.94 456
14747.09 445
14748.23 450
14749.38 426
14750.53 442
14751.68 460
14752.82 404
14753.97 418
14755.12 471
14756.27 458
14757.42 454
14758.56 406
14759.71 402
14760.86 417
14762.01 410
14763.15 373
14764.30 398
14765.45 418
14766.60 414
14767.75 431
14768.90 404
14770.04 441
14771.19 420
14772.34 424
14773.49 461
14774.64 441
14775.79 423
14776.93 442
14778.08 427
14779.23 505
14780.38 421
14781.53 408
14782.68 426
14783.83 443
14784.97 386
14786.12 408
14787.27 396
14788.42 454
14789.57 442
14790.72 422
14791.87 416
14793.02 454
14794.17 406
14795.32 400
14796.46 423
14797.61 410
14798.76 381
14799.91 437
14801.06 401
14802.21 376
14803.36 396
14804.51 398
14805.66 428
14806.81 376
14807.96 427
14809.11 388
14810.26 372
14811.41 407
14812.56 398
14813.71 370
14814.86 388
14816.01 382
14817.16 435
14818.31 415
14819.46 391
14820.61 407
14821.76 404
14822.91 369
14824.06 387
14825.21 399
14826.36 408
14827.51 428
14828.66 341
14829.81 348
14830.96 363
14832.11 408
14833.26 418
14834.42 422
14835.57 424
14836.72 385
14837.87 411
14839.02 385
14840.17 399
14841.32 362
14842.47 365
14843.62 389
14844.77 412
14845.92 381
14847.08 357
14848.23 395
14849.38 430
14850.53 397
14851.68 410
14852.83 417
14853.98 412
14855.14 393
14856.29 392
14857.44 396
14858.59 413
14859.74 370
14860.89 361
14862.05 323
14863.20 373
14864.35 372
14865.50 379
14866.65 384
14867.81 407
14868.96 374
14870.11 377
14871.26 382
14872.41 356
14873.57 403
14874.72 362
14875.87 365
14877.02 371
14878.18 387
14879.33 383
14880.48 399
14881.63 357
14882.79 356
14883.94 348
14885.09 368
14886.24 388
14887.40 400
14888.55 418
14889.70 385
14890.86 415
14892.01 403
14893.16 341
14894.31 381
14895.47 408
14896.62 393
14897.77 396
14898.93 378
14900.08 368
14901.23 411
14902.39 368
14903.54 340
14904.69 369
14905.85 399
14907.00 406
14908.16 406
14909.31 386
14910.46 401
14911.62 410
14912.77 364
14913.92 402
14915.08 383
14916.23 346
14917.39 347
14918.54 369
14919.69 409
14920.85 385
14922.00 395
14923.16 430
14924.31 417
14925.46 406
14926.62 366
14927.77 403
14928.93 365
14930.08 316
14931.24 334
14932.39 370
14933.55 377
14934.70 407
14935.85 407
14937.01 376
14938.16 369
14939.32 415
14940.47 426
14941.63 395
14942.78 362
14943.94 416
14945.09 385
14946.25 348
14947.40 343
14948.56 329
14949.71 387
14950.87 381
14952.03 397
14953.18 357
14954.34 385
14955.49 366
14956.65 379
14957.80 378
14958.96 390
14960.11 373
14961.27 370
14962.42 364
14963.58 356
14964.74 432
14965.89 456
14967.05 415
14968.20 407
14969.36 438
14970.52 402
14971.67 405
14972.83 412
14973.98 373
14975.14 352
14976.30 374
14977.45 340
14978.61 336
14979.77 339
14980.92 395
14982.08 406
14983.24 366
14984.39 360
14985.55 353
14986.70 360
14987.86 395
14989.02 415
14990.18 432
14991.33 361
14992.49 358
14993.65 357
14994.80 404
14995.96 348
14997.12 385
14998.27 356
14999.43 362
15000.59 392
15001.75 405
15002.90 372
15004.06 406
15005.22 383
15006.37 363
15007.53 386
15008.69 365
15009.85 354
15011.00 402
15012.16 324
15013.32 354
15014.48 368
15015.64 377
15016.79 404
15017.95 366
15019.11 330
15020.27 381
15021.43 390
15022.58 391
15023.74 353
15024.90 377
15026.06 362
15027.22 356
15028.37 388
15029.53 370
15030.69 379
15031.85 371
15033.01 339
15034.17 349
15035.32 358
15036.48 349
15037.64 377
15038.80 381
15039.96 351
15041.12 352
15042.28 343
15043.44 353
15044.59 376
15045.75 351
15046.91 352
15048.07 377
15049.23 389
15050.39 363
15051.55 355
15052.71 332
15053.87 310
15055.03 353
15056.19 308
15057.35 325
15058.50 375
15059.66 363
15060.82 343
15061.98 373
15063.14 358
15064.30 371
15065.46 353
15066.62 358
15067.78 415
15068.94 420
15070.10 377
15071.26 391
15072.42 398
15073.58 389
15074.74 380
15075.90 330
15077.06 346
15078.22 371
15079.38 356
15080.54 383
15081.70 377
15082.86 379
15084.02 345
15085.18 371
15086.34 395
15087.50 385
15088.67 357
15089.83 364
15090.99 330
15092.15 352
15093.31 341
15094.47 291
15095.63 359
15096.79 357
15097.95 365
15099.11 360
15100.27 368
15101.43 363
15102.60 371
15103.76 362
15104.92 364
15106.08 358
15107.24 361
15108.40 320
15109.56 400
15110.72 361
15111.89 370
15113.05 356
15114.21 342
15115.37 349
15116.53 326
15117.69 315
15118.86 343
15120.02 396
15121.18 369
15122.34 362
15123.50 346
15124.67 352
15125.83 369
15126.99 391
15128.15 368
15129.31 349
15130.48 358
15131.64 360
15132.80 350
15133.96 358
15135.13 339
15136.29 342
15137.45 353
15138.61 324
15139.78 353
15140.94 343
15142.10 318
15143.26 305
15144.43 385
15145.59 402
15146.75 404
15147.91 363
15149.08 397
15150.24 359
15151.40 379
15152.57 396
15153.73 391
15154.89 422
15156.06 378
15157.22 392
15158.38 401
15159.55 371
15160.71 342
15161.87 360
15163.04 338
15164.20 355
15165.36 344
15166.53 373
15167.69 393
15168.85 388
15170.02 408
15171.18 399
15172.35 366
15173.51 370
15174.67 374
15175.84 384
15177.00 397
15178.17 360
15179.33 363
15180.49 389
15181.66 360
15182.82 367
15183.99 384
15185.15 389
15186.31 390
15187.48 387
15188.64 379
15189.81 367
15190.97 390
15192.14 388
15193.30 401
15194.47 402
15195.63 396
15196.80 368
15197.96 383
15199.13 380
15200.29 380
15201.46 376
15202.62 333
15203.79 360
15204.95 379
15206.12 434
15207.28 450
15208.45 435
15209.61 379
15210.78 399
15211.94 400
15213.11 389
15214.27 380
15215.44 369
15216.60 402
15217.77 427
15218.93 395
15220.10 396
15221.27 393
15222.43 409
15223.60 423
15224.76 447
15225.93 458
15227.10 461
15228.26 460
15229.43 405
15230.59 455
15231.76 471
15232.93 470
15234.09 433
15235.26 449
15236.42 422
15237.59 433
15238.76 449
15239.92 475
15241.09 512
15242.26 470
15243.42 445
15244.59 430
15245.76 404
15246.92 450
15248.09 450
15249.26 437
15250.42 411
15251.59 410
15252.76 379
15253.92 394
15255.09 406
15256.26 388
15257.43 392
15258.59 431
15259.76 328
15260.93 392
15262.09 389
15263.26 422
15264.43 394
15265.60 366
15266.76 405
15267.93 377
15269.10 409
15270.27 350
15271.43 370
15272.60 367
15273.77 353
15274.94 362
15276.10 406
15277.27 371
15278.44 406
15279.61 366
15280.78 392
15281.94 371
15283.11 389
15284.28 407
15285.45 396
15286.62 331
15287.79 339
15288.95 341
15290.12 351
15291.29 370
15292.46 357
15293.63 347
15294.80 371
15295.96 395
15297.13 396
15298.30 375
15299.47 362
15300.64 355
15301.81 377
15302.98 392
15304.15 357
15305.31 417
15306.48 414
15307.65 370
15308.82 381
15309.99 341
15311.16 364
15312.33 380
15313.50 384
15314.67 335
15315.84 368
15317.01 376
15318.18 379
15319.34 382
15320.51 373
15321.68 407
15322.85 380
15324.02 397
15325.19 380
15326.36 363
15327.53 372
15328.70 373
15329.87 375
15331.04 401
15332.21 385
15333.38 390
15334.55 354
15335.72 365
15336.89 366
15338.06 395
15339.23 441
15340.40 371
15341.57 370
15342.74 364
15343.91 360
15345.08 373
15346.26 428
15347.43 414
15348.60 404
15349.77 393
15350.94 363
15352.11 352
15353.28 344
15354.45 348
15355.62 332
15356.79 395
15357.96 389
15359.13 354
15360.30 383
15361.48 373
15362.65 347
15363.82 380
15364.99 395
15366.16 434
15367.33 403
15368.50 390
15369.67 375
15370.85 340
15372.02 385
15373.19 436
15374.36 413
15375.53 367
15376.70 377
15377.88 348
15379.05 356
15380.22 378
15381.39 398
15382.56 338
15383.73 337
15384.91 355
15386.08 396
15387.25 362
15388.42 356
15389.59 380
15390.77 357
15391.94 408
15393.11 413
15394.28 365
15395.46 332
15396.63 319
15397.80 345
15398.97 381
15400.15 367
15401.32 386
15402.49 364
15403.66 366
15404.84 356
15406.01 380
15407.18 324
15408.36 376
15409.53 370
15410.70 389
15411.87 388
15413.05 363
15414.22 367
15415.39 340
15416.57 369
15417.74 350
15418.91 362
15420.09 367
15421.26 337
15422.43 324
15423.61 356
15424.78 396
15425.95 380
15427.13 346
15428.30 348
15429.47 364
15430.65 378
15431.82 348
15433.00 386
15434.17 364
15435.34 370
15436.52 386
15437.69 359
15438.87 392
15440.04 365
15441.21 396
15442.39 360
15443.56 366
15444.74 358
15445.91 362
15447.09 399
15448.26 391
15449.43 343
15450.61 386
15451.78 369
15452.96 363
15454.13 410
15455.31 380
15456.48 377
15457.66 385
15458.83 358
15460.01 402
15461.18 412
15462.36 387
15463.53 384
15464.71 401
15465.88 368
15467.06 381
15468.23 400
15469.41 374
15470.58 363
15471.76 366
15472.93 416
15474.11 350
15475.28 345
15476.46 392
15477.63 371
15478.81 361
15479.99 356
15481.16 364
15482.34 334
15483.51 344
15484.69 369
15485.86 397
15487.04 359
15488.22 397
15489.39 393
15490.57 378
15491.74 373
15492.92 377
15494.10 404
15495.27 388
15496.45 409
15497.62 382
15498.80 390
15499.98 373
15501.15 380
15502.33 379
15503.51 367
15504.68 372
15505.86 368
15507.04 358
15508.21 380
15509.39 407
15510.57 400
15511.74 411
15512.92 408
15514.10 381
15515.27 417
15516.45 411
15517.63 369
15518.81 382
15519.98 394
15521.16 381
15522.34 424
15523.51 386
15524.69 382
15525.87 401
15527.05 406
15528.22 404
15529.40 416
15530.58 383
15531.76 405
15532.93 433
15534.11 416
15535.29 405
15536.47 400
15537.64 413
15538.82 385
15540.00 419
15541.18 449
15542.36 389
15543.53 397
15544.71 391
15545.89 396
15547.07 378
15548.25 361
15549.43 421
15550.60 420
15551.78 402
15552.96 442
15554.14 460
15555.32 417
15556.50 433
15557.67 455
15558.85 428
15560.03 420
15561.21 430
15562.39 416
15563.57 398
15564.75 400
15565.93 429
15567.10 417
15568.28 416
15569.46 408
15570.64 410
15571.82 463
15573.00 443
15574.18 444
15575.36 440
15576.54 452
15577.72 410
15578.90 455
15580.08 451
15581.26 438
15582.43 436
15583.61 477
15584.79 440
15585.97 384
15587.15 433
15588.33 449
15589.51 434
15590.69 450
15591.87 442
15593.05 471
15594.23 482
15595.41 505
15596.59 450
15597.77 463
15598.95 504
15600.13 478
15601.31 481
15602.49 531
15603.67 508
15604.85 522
15606.03 524
15607.21 516
15608.40 497
15609.58 523
15610.76 480
15611.94 482
15613.12 490
15614.30 534
15615.48 562
15616.66 501
15617.84 517
15619.02 522
15620.20 534
15621.38 556
15622.56 548
15623.75 547
15624.93 579
15626.11 537
15627.29 547
15628.47 557
15629.65 583
15630.83 548
15632.01 552
15633.20 571
15634.38 543
15635.56 576
15636.74 580
15637.92 573
15639.10 565
15640.29 594
15641.47 578
15642.65 573
15643.83 566
15645.01 578
15646.19 548
15647.38 642
15648.56 609
15649.74 649
15650.92 668
15652.10 637
15653.29 595
15654.47 599
15655.65 639
15656.83 623
15658.02 650
15659.20 626
15660.38 599
15661.56 672
15662.75 664
15663.93 635
15665.11 661
15666.29 658
15667.48 635
15668.66 654
15669.84 648
15671.03 599
15672.21 599
15673.39 634
15674.57 632
15675.76 608
15676.94 643
15678.12 659
15679.31 614
15680.49 585
15681.67 621
15682.86 602
15684.04 602
15685.22 566
15686.41 619
15687.59 599
15688.77 588
15689.96 626
15691.14 640
15692.32 600
15693.51 602
15694.69 623
15695.88 585
15697.06 567
15698.24 579
15699.43 615
15700.61 637
15701.80 639
15702.98 662
15704.16 596
15705.35 644
15706.53 570
15707.72 607
15708.90 656
15710.09 607
15711.27 690
15712.45 695
15713.64 632
15714.82 558
15716.01 666
15717.19 704
15718.38 646
15719.56 654
15720.75 694
15721.93 689
15723.12 623
15724.30 636
15725.49 662
15726.67 640
15727.86 677
15729.04 642
15730.23 666
15731.41 624
15732.60 548
15733.78 639
15734.97 623
15736.15 665
15737.34 615
15738.52 604
15739.71 593
15740.89 639
15742.08 648
15743.27 619
15744.45 570
15745.64 639
15746.82 674
15748.01 694
15749.19 702
15750.38 614
15751.57 686
15752.75 683
15753.94 702
15755.12 625
15756.31 656
15757.50 718
15758.68 737
15759.87 713
15761.05 682
15762.24 668
15763.43 656
15764.61 675
15765.80 718
15766.99 690
15768.17 631
15769.36 671
15770.55 654
15771.73 631
15772.92 629
15774.11 619
15775.29 615
15776.48 630
15777.67 591
15778.85 669
15780.04 661
15781.23 605
15782.42 592
15783.60 572
15784.79 552
15785.98 560
15787.16 578
15788.35 573
15789.54 604
15790.73 576
15791.91 615
15793.10 637
15794.29 559
15795.48 538
15796.66 586
15797.85 579
15799.04 562
15800.23 538
15801.41 528
15802.60 501
15803.79 524
15804.98 522
15806.17 504
15807.35 541
15808.54 519
15809.73 518
15810.92 501
15812.11 530
15813.30 559
15814.48 548
15815.67 518
15816.86 501
15818.05 535
15819.24 522
15820.43 489
15821.61 485
15822.80 520
15823.99 487
15825.18 497
15826.37 453
15827.56 477
15828.75 483
15829.94 481
15831.12 465
15832.31 452
15833.50 482
15834.69 492
15835.88 475
15837.07 475
15838.26 463
15839.45 515
15840.64 493
15841.83 487
15843.02 486
15844.21 462
15845.39 483
15846.58 478
15847.77 499
15848.96 450
15850.15 479
15851.34 482
15852.53 464
15853.72 514
15854.91 481
15856.10 538
15857.29 548
15858.48 475
15859.67 502
15860.86 450
15862.05 450
15863.24 543
15864.43 472
15865.62 486
15866.81 509
15868.00 501
15869.19 470
15870.38 457
15871.57 439
15872.76 463
15873.96 429
15875.15 461
15876.34 477
15877.53 511
15878.72 533
15879.91 473
15881.10 430
15882.29 427
15883.48 430
15884.67 505
15885.86 491
15887.05 432
15888.25 470
15889.44 471
15890.63 472
15891.82 491
15893.01 516
15894.20 493
15895.39 491
15896.58 482
15897.78 492
15898.97 503
15900.16 496
15901.35 488
15902.54 484
15903.73 504
15904.92 521
15906.12 521
15907.31 556
15908.50 530
15909.69 528
15910.88 547
15912.08 506
15913.27 506
15914.46 539
15915.65 542
15916.84 507
15918.04 461
15919.23 486
15920.42 501
15921.61 477
15922.81 463
15924.00 473
15925.19 560
15926.38 542
15927.58 491
15928.77 543
15929.96 495
15931.15 508
15932.35 470
15933.54 452
15934.73 460
15935.92 464
15937.12 474
15938.31 465
15939.50 520
15940.70 508
15941.89 461
15943.08 460
15944.28 469
15945.47 482
15946.66 450
15947.86 393
15949.05 437
15950.24 435
15951.44 449
15952.63 388
15953.82 400
15955.02 386
15956.21 434
15957.40 374
15958.60 357
15959.79 371
15960.99 426
15962.18 420
15963.37 403
15964.57 412
15965.76 400
15966.96 384
15968.15 357
15969.34 399
15970.54 397
15971.73 379
15972.93 376
15974.12 373
15975.31 400
15976.51 368
15977.70 389
15978.90 388
15980.09 425
15981.29 405
15982.48 353
15983.68 380
15984.87 389
15986.07 336
15987.26 397
15988.46 366
15989.65 370
15990.85 401
15992.04 413
15993.24 395
15994.43 405
15995.63 385
15996.82 355
15998.02 375
15999.21 348
16000.41 377
16001.60 362
16002.80 354
16003.99 379
16005.19 335
16006.38 367
16007.58 372
16008.77 395
16009.97 358
16011.17 366
16012.36 385
16013.56 343
16014.75 367
16015.95 374
16017.14 380
16018.34 373
16019.54 352
16020.73 367
16021.93 361
16023.13 365
16024.32 317
16025.52 351
16026.71 383
16027.91 379
16029.11 352
16030.30 346
16031.50 363
16032.70 348
16033.89 335
16035.09 322
16036.29 334
16037.48 407
16038.68 367
16039.88 347
16041.07 347
16042.27 321
16043.47 339
16044.66 374
16045.86 362
16047.06 371
16048.25 326
16049.45 346
16050.65 353
16051.85 388
16053.04 343
16054.24 381
16055.44 367
16056.64 399
16057.83 422
16059.03 360
16060.23 368
16061.43 375
16062.62 363
16063.82 340
16065.02 341
16066.22 317
16067.41 338
16068.61 353
16069.81 320
16071.01 331
16072.21 362
16073.40 328
16074.60 378
16075.80 345
16077.00 375
16078.20 376
16079.39 322
16080.59 374
16081.79 388
16082.99 369
16084.19 395
16085.39 344
16086.58 326
16087.78 311
16088.98 317
16090.18 353
16091.38 335
16092.58 327
16093.78 331
16094.98 357
16096.17 365
16097.37 382
16098.57 361
16099.77 341
16100.97 328
16102.17 322
16103.37 341
16104.57 352
16105.77 332
16106.97 349
16108.17 374
16109.36 369
16110.56 338
16111.76 341
16112.96 370
16114.16 381
16115.36 366
16116.56 376
16117.76 361
16118.96 327
16120.16 342
16121.36 349
16122.56 325
16123.76 321
16124.96 339
16126.16 352
16127.36 347
16128.56 332
16129.76 304
16130.96 325
16132.16 307
16133.36 296
16134.56 319
16135.76 380
16136.96 364
16138.16 362
16139.36 356
16140.56 363
16141.76 358
16142.97 351
16144.17 374
16145.37 341
16146.57 326
16147.77 341
16148.97 324
16150.17 309
16151.37 357
16152.57 316
16153.77 311
16154.97 328
16156.18 292
16157.38 312
16158.58 327
16159.78 346
16160.98 402
16162.18 387
16163.38 380
16164.58 379
16165.79 342
16166.99 330
16168.19 326
16169.39 370
16170.59 357
16171.79 347
16173.00 353
16174.20 368
16175.40 346
16176.60 361
16177.80 365
16179.01 375
16180.21 360
16181.41 359
16182.61 394
16183.81 329
16185.02 332
16186.22 328
16187.42 316
16188.62 361
16189.82 379
16191.03 378
16192.23 361
16193.43 328
16194.63 306
16195.84 351
16197.04 390
16198.24 355
16199.45 372
16200.65 397
16201.85 402
16203.05 370
16204.26 355
16205.46 340
16206.66 332
16207.87 370
16209.07 345
16210.27 347
16211.48 388
16212.68 393
16213.88 359
16215.08 327
16216.29 381
16217.49 424
16218.70 386
16219.90 367
16221.10 404
16222.31 398
16223.51 406
16224.71 432
16225.92 410
16227.12 382
16228.32 390
16229.53 382
16230.73 315
16231.94 343
16233.14 403
16234.34 411
16235.55 398
16236.75 387
16237.96 396
16239.16 380
16240.36 394
16241.57 413
16242.77 400
16243.98 405
16245.18 405
16246.39 446
16247.59 426
16248.80 376
16250.00 367
16251.21 368
16252.41 379
16253.61 369
16254.82 411
16256.02 386
16257.23 397
16258.43 401
16259.64 365
16260.84 377
16262.05 405
16263.25 417
16264.46 439
16265.66 439
16266.87 375
16268.08 415
16269.28 398
16270.49 400
16271.69 415
16272.90 380
16274.10 443
16275.31 417
16276.51 387
16277.72 371
16278.92 418
16280.13 407
16281.34 409
16282.54 414
16283.75 403
16284.95 384
16286.16 436
16287.37 427
16288.57 414
16289.78 405
16290.98 429
16292.19 422
16293.40 409
16294.60 412
16295.81 406
16297.02 416
16298.22 455
16299.43 443
16300.63 408
16301.84 429
16303.05 417
16304.25 419
16305.46 469
16306.67 464
16307.87 479
16309.08 450
16310.29 439
16311.50 485
16312.70 440
16313.91 395
16315.12 408
16316.32 452
16317.53 428
16318.74 393
16319.94 445
16321.15 420
16322.36 416
16323.57 389
16324.77 401
16325.98 400
16327.19 380
16328.40 431
16329.60 395
16330.81 356
16332.02 411
16333.23 381
16334.43 360
16335.64 361
16336.85 375
16338.06 421
16339.27 375
16340.47 375
16341.68 437
16342.89 377
16344.10 353
16345.31 367
16346.51 335
16347.72 350
16348.93 356
16350.14 382
16351.35 344
16352.56 360
16353.77 413
16354.97 351
16356.18 345
16357.39 332
16358.60 327
16359.81 348
16361.02 354
16362.23 357
16363.43 373
16364.64 347
16365.85 327
16367.06 340
16368.27 303
16369.48 329
16370.69 306
16371.90 321
16373.11 348
16374.32 324
16375.53 348
16376.73 306
16377.94 365
16379.15 348
16380.36 342
16381.57 349
16382.78 323
16383.99 342
16385.20 337
16386.41 396
16387.62 333
16388.83 323
16390.04 325
16391.25 333
16392.46 334
16393.67 344
16394.88 334
16396.09 351
16397.30 370
16398.51 382
16399.72 337
16400.93 336
16402.14 340
16403.35 344
16404.56 347
16405.77 339
16406.98 324
16408.19 317
16409.40 349
16410.61 343
16411.82 342
16413.04 311
16414.25 313
16415.46 328
16416.67 307
16417.88 342
16419.09 341
16420.30 343
16421.51 313
16422.72 335
16423.93 285
16425.14 288
16426.36 288
16427.57 323
16428.78 328
16429.99 283
16431.20 321
16432.41 345
16433.62 308
16434.83 315
16436.05 349
16437.26 338
16438.47 316
16439.68 329
16440.89 328
16442.10 326
16443.32 316
16444.53 323
16445.74 356
16446.95 333
16448.16 321
16449.38 348
16450.59 319
16451.80 358
16453.01 330
16454.22 328
16455.44 307
16456.65 306
16457.86 355
16459.07 338
16460.29 325
16461.50 340
16462.71 285
16463.92 291
16465.14 309
16466.35 296
16467.56 332
16468.77 310
16469.99 304
16471.20 347
16472.41 339
16473.63 331
16474.84 298
16476.05 337
16477.26 346
16478.48 340
16479.69 290
16480.90 283
16482.12 322
16483.33 286
16484.54 287
16485.76 303
16486.97 311
16488.18 308
16489.40 273
16490.61 297
16491.82 329
16493.04 287
16494.25 292
16495.47 298
16496.68 293
16497.89 296
16499.11 296
16500.32 312
16501.53 313
16502.75 307
16503.96 319
16505.18 296
16506.39 312
16507.61 290
16508.82 310
16510.03 256
16511.25 296
16512.46 325
16513.68 320
16514.89 271
16516.11 297
16517.32 300
16518.53 308
16519.75 330
16520.96 320
16522.18 284
16523.39 302
16524.61 291
16525.82 287
16527.04 279
16528.25 292
16529.47 347
16530.68 339
16531.90 279
16533.11 263
16534.33 263
16535.54 302
16536.76 322
16537.97 286
16539.19 282
16540.40 308
16541.62 324
16542.84 342
16544.05 305
16545.27 325
16546.48 293
16547.70 298
16548.91 284
16550.13 332
16551.35 347
16552.56 324
16553.78 326
16554.99 301
16556.21 342
16557.42 304
16558.64 331
16559.86 294
16561.07 299
16562.29 276
16563.51 283
16564.72 327
16565.94 314
16567.15 302
16568.37 295
16569.59 319
16570.80 321
16572.02 300
16573.24 300
16574.45 272
16575.67 310
16576.89 327
16578.10 351
16579.32 339
16580.54 321
16581.75 342
16582.97 370
16584.19 324
16585.41 355
16586.62 355
16587.84 306
16589.06 300
16590.27 326
16591.49 344
16592.71 339
16593.93 341
16595.14 329
16596.36 338
16597.58 314
16598.80 343
16600.01 366
16601.23 290
16602.45 288
16603.67 328
16604.88 349
16606.10 301
16607.32 301
16608.54 323
16609.76 315
16610.97 317
16612.19 290
16613.41 315
16614.63 307
16615.85 262
16617.06 274
16618.28 333
16619.50 306
16620.72 335
16621.94 324
16623.16 314
16624.37 309
16625.59 287
16626.81 309
16628.03 287
16629.25 290
16630.47 345
16631.69 304
16632.90 274
16634.12 263
16635.34 290
16636.56 294
16637.78 308
16639.00 279
16640.22 279
16641.44 338
16642.66 309
16643.88 309
16645.09 326
16646.31 252
16647.53 258
16648.75 292
16649.97 258
16651.19 295
16652.41 291
16653.63 283
16654.85 302
16656.07 276
16657.29 287
16658.51 310
16659.73 281
16660.95 280
16662.17 321
16663.39 287
16664.61 306
16665.83 286
16667.05 292
16668.27 303
16669.49 273
16670.71 276
16671.93 299
16673.15 294
16674.37 276
16675.59 286
16676.81 327
16678.03 312
16679.25 296
16680.47 308
16681.69 283
16682.91 289
16684.13 298
16685.35 258
16686.58 289
16687.80 284
16689.02 294
16690.24 281
16691.46 314
16692.68 304
16693.90 300
16695.12 274
16696.34 292
16697.56 262
16698.79 241
16700.01 278
16701.23 304
16702.45 335
16703.67 261
16704.89 316
16706.11 293
16707.34 285
16708.56 277
16709.78 288
16711.00 300
16712.22 292
16713.44 288
16714.67 258
16715.89 262
16717.11 301
16718.33 259
16719.55 299
16720.78 280
16722.00 281
16723.22 290
16724.44 301
16725.66 278
16726.89 245
16728.11 289
16729.33 290
16730.55 321
16731.78 319
16733.00 284
16734.22 272
16735.44 307
16736.67 331
16737.89 289
16739.11 283
16740.33 286
16741.56 292
16742.78 272
16744.00 280
16745.22 283
16746.45 321
16747.67 315
16748.89 294
16750.12 270
16751.34 229
16752.56 274
16753.79 308
16755.01 319
16756.23 324
16757.46 291
16758.68 285
16759.90 315
16761.13 273
16762.35 313
16763.57 297
16764.80 280
16766.02 304
16767.24 263
16768.47 294
16769.69 277
16770.92 261
16772.14 274
16773.36 292
16774.59 258
16775.81 279
16777.04 273
16778.26 279
16779.48 263
16780.71 279
16781.93 273
16783.16 292
16784.38 282
16785.61 275
16786.83 295
16788.05 297
16789.28 301
16790.50 262
16791.73 254
16792.95 275
16794.18 323
16795.40 314
16796.63 304
16797.85 269
16799.08 256
16800.30 287
16801.53 251
16802.75 283
16803.98 261
16805.20 263
16806.43 273
16807.65 255
16808.88 244
16810.10 258
16811.33 307
16812.55 294
16813.78 263
16815.00 276
16816.23 277
16817.46 259
16818.68 274
16819.91 264
16821.13 279
16822.36 274
16823.58 285
16824.81 294
16826.04 292
16827.26 328
16828.49 300
16829.71 296
16830.94 304
16832.17 281
16833.39 328
16834.62 299
16835.84 342
16837.07 322
16838.30 323
16839.52 323
16840.75 322
16841.98 308
16843.20 301
16844.43 315
16845.66 304
16846.88 356
16848.11 327
16849.34 283
16850.56 266
16851.79 292
16853.02 316
16854.24 311
16855.47 294
16856.70 346
16857.92 377
16859.15 300
16860.38 288
16861.61 346
16862.83 328
16864.06 284
16865.29 338
16866.52 318
16867.74 337
16868.97 300
16870.20 333
16871.42 348
16872.65 323
16873.88 356
16875.11 399
16876.34 380
16877.56 342
16878.79 368
16880.02 392
16881.25 368
16882.47 336
16883.70 343
16884.93 384
16886.16 380
16887.39 333
16888.62 368
16889.84 372
16891.07 369
16892.30 348
16893.53 409
16894.76 354
16895.98 350
16897.21 333
16898.44 366
16899.67 351
16900.90 364
16902.13 352
16903.36 356
16904.59 354
16905.81 339
16907.04 321
16908.27 337
16909.50 346
16910.73 313
16911.96 330
16913.19 314
16914.42 339
16915.65 321
16916.88 366
16918.10 325
16919.33 339
16920.56 358
16921.79 307
16923.02 295
16924.25 314
16925.48 313
16926.71 325
16927.94 323
16929.17 316
16930.40 307
16931.63 314
16932.86 318
16934.09 311
16935.32 305
16936.55 302
16937.78 297
16939.01 262
16940.24 307
16941.47 339
16942.70 287
16943.93 310
16945.16 367
16946.39 285
16947.62 260
16948.85 291
16950.08 302
16951.31 338
16952.54 295
16953.77 278
16955.00 296
16956.23 339
16957.46 297
16958.69 286
16959.93 265
16961.16 288
16962.39 304
16963.62 323
16964.85 280
16966.08 293
16967.31 273
16968.54 268
16969.77 296
16971.00 277
16972.24 286
16973.47 315
16974.70 337
16975.93 284
16977.16 283
16978.39 295
16979.62 299
16980.85 275
16982.09 292
16983.32 297
16984.55 342
16985.78 304
16987.01 267
16988.24 282
16989.48 325
16990.71 320
16991.94 325
16993.17 317
16994.40 307
16995.64 334
16996.87 307
16998.10 328
16999.33 322
17000.57 301
17001.80 287
17003.03 273
17004.26 313
17005.49 287
17006.73 277
17007.96 274
17009.19 300
17010.42 299
17011.66 295
17012.89 290
17014.12 304
17015.36 316
17016.59 273
17017.82 306
17019.05 293
17020.29 301
17021.52 326
17022.75 300
17023.99 304
17025.22 311
17026.45 288
17027.69 292
17028.92 256
17030.15 244
17031.39 291
17032.62 285
17033.85 302
17035.09 294
17036.32 293
17037.55 295
17038.79 274
17040.02 293
17041.25 315
17042.49 274
17043.72 275
17044.96 297
17046.19 265
17047.42 260
17048.66 297
17049.89 286
17051.13 287
17052.36 241
17053.59 283
17054.83 320
17056.06 298
17057.30 248
17058.53 283
17059.77 255
17061.00 214
17062.23 230
17063.47 268
17064.70 274
17065.94 245
17067.17 270
17068.41 269
17069.64 258
17070.88 226
17072.11 258
17073.35 246
17074.58 269
17075.82 244
17077.05 266
17078.29 323
17079.52 301
17080.76 244
17081.99 251
17083.23 265
17084.46 274
17085.70 265
17086.93 272
17088.17 282
17089.40 312
17090.64 294
17091.88 259
17093.11 240
17094.35 265
17095.58 288
17096.82 230
17098.05 259
17099.29 254
17100.53 275
17101.76 299
17103.00 282
17104.23 275
17105.47 267
17106.71 267
17107.94 267
17109.18 252
17110.41 222
17111.65 253
17112.89 267
17114.12 280
17115.36 249
17116.60 233
17117.83 253
17119.07 239
17120.31 250
17121.54 240
17122.78 301
17124.02 256
17125.25 267
17126.49 256
17127.73 245
17128.96 223
17130.20 260
17131.44 274
17132.67 221
17133.91 236
17135.15 242
17136.39 244
17137.62 268
17138.86 301
17140.10 248
17141.33 246
17142.57 253
17143.81 253
17145.05 265
17146.28 247
17147.52 225
17148.76 256
17150.00 243
17151.24 226
17152.47 233
17153.71 279
17154.95 285
17156.19 319
17157.42 261
17158.66 236
17159.90 255
17161.14 251
17162.38 244
17163.61 237
17164.85 271
17166.09 237
17167.33 261
17168.57 227
17169.81 228
17171.04 265
17172.28 290
17173.52 263
17174.76 262
17176.00 226
17177.24 235
17178.48 271
17179.72 277
17180.95 240
17182.19 271
17183.43 262
17184.67 250
17185.91 239
17187.15 242
17188.39 262
17189.63 279
17190.87 262
17192.10 226
17193.34 267
17194.58 251
17195.82 260
17197.06 237
17198.30 253
17199.54 291
17200.78 254
17202.02 264
17203.26 283
17204.50 271
17205.74 273
17206.98 271
17208.22 251
17209.46 246
17210.70 266
17211.94 252
17213.18 265
17214.42 299
17215.66 262
17216.90 269
17218.14 271
17219.38 231
17220.62 248
17221.86 264
17223.10 237
17224.34 251
17225.58 258
17226.82 264
17228.06 236
17229.30 238
17230.54 272
17231.78 265
17233.02 252
17234.26 240
17235.50 231
17236.75 262
17237.99 256
17239.23 275
17240.47 231
17241.71 214
17242.95 245
17244.19 261
17245.43 246
17246.67 224
17247.92 228
17249.16 261
17250.40 250
17251.64 242
17252.88 229
17254.12 228
17255.36 240
17256.60 244
17257.85 242
17259.09 236
17260.33 220
17261.57 218
17262.81 257
17264.05 225
17265.30 247
17266.54 234
17267.78 266
17269.02 237
17270.26 243
17271.51 232
17272.75 257
17273.99 261
17275.23 238
17276.48 226
17277.72 230
17278.96 245
17280.20 228
17281.44 219
17282.69 230
17283.93 239
17285.17 225
17286.41 210
17287.66 241
17288.90 257
17290.14 241
17291.39 242
17292.63 272
17293.87 233
17295.11 247
17296.36 240
17297.60 216
17298.84 231
17300.09 252
17301.33 249
17302.57 264
17303.82 210
17305.06 202
17306.30 255
17307.55 257
17308.79 236
17310.03 220
17311.28 233
17312.52 279
17313.76 232
17315.01 242
17316.25 216
17317.49 256
17318.74 261
17319.98 234
17321.23 243
17322.47 237
17323.71 247
17324.96 205
17326.20 268
17327.45 257
17328.69 240
17329.93 247
17331.18 244
17332.42 221
17333.67 234
17334.91 268
17336.16 263
17337.40 232
17338.64 240
17339.89 245
17341.13 260
17342.38 254
17343.62 239
17344.87 229
17346.11 228
17347.36 250
17348.60 231
17349.85 205
17351.09 208
17352.34 259
17353.58 218
17354.83 210
17356.07 246
17357.32 222
17358.56 243
17359.81 244
17361.05 261
17362.30 218
17363.54 237
17364.79 213
17366.03 228
17367.28 229
17368.53 223
17369.77 241
17371.02 247
17372.26 225
17373.51 221
17374.75 284
17376.00 253
17377.25 238
17378.49 228
17379.74 221
17380.98 251
17382.23 233
17383.48 256
17384.72 264
17385.97 243
17387.21 256
17388.46 251
17389.71 251
17390.95 246
17392.20 263
17393.45 231
17394.69 214
17395.94 254
17397.19 253
17398.43 265
17399.68 190
17400.93 220
17402.17 256
17403.42 221
17404.67 212
17405.91 248
17407.16 256
17408.41 235
17409.65 255
17410.90 242
17412.15 222
17413.40 202
17414.64 229
17415.89 249
17417.14 250
17418.39 234
17419.63 217
17420.88 238
17422.13 232
17423.38 238
17424.62 260
17425.87 261
17427.12 267
17428.37 289
17429.61 253
17430.86 275
17432.11 256
17433.36 249
17434.60 238
17435.85 229
17437.10 234
17438.35 253
17439.60 235
17440.85 222
17442.09 217
17443.34 295
17444.59 274
17445.84 225
17447.09 182
17448.34 254
17449.58 233
17450.83 212
17452.08 229
17453.33 251
17454.58 242
17455.83 241
17457.08 254
17458.32 240
17459.57 242
17460.82 228
17462.07 236
17463.32 234
17464.57 227
17465.82 222
17467.07 242
17468.32 238
17469.57 241
17470.81 246
17472.06 243
17473.31 251
17474.56 210
17475.81 238
17477.06 231
17478.31 240
17479.56 225
17480.81 208
17482.06 244
17483.31 259
17484.56 262
17485.81 272
17487.06 240
17488.31 290
17489.56 240
17490.81 252
17492.06 260
17493.31 237
17494.56 251
17495.81 228
17497.06 235
17498.31 247
17499.56 249
17500.81 256
17502.06 242
17503.31 242
17504.56 240
17505.81 243
17507.06 287
17508.31 250
17509.56 255
17510.81 242
17512.06 230
17513.32 236
17514.57 261
17515.82 294
17517.07 268
17518.32 271
17519.57 230
17520.82 266
17522.07 248
17523.32 268
17524.57 240
17525.83 234
17527.08 259
17528.33 276
17529.58 254
17530.83 251
17532.08 254
17533.33 257
17534.59 245
17535.84 240
17537.09 235
17538.34 283
17539.59 250
17540.84 247
17542.10 259
17543.35 250
17544.60 256
17545.85 244
17547.10 228
17548.36 269
17549.61 250
17550.86 284
17552.11 237
17553.36 228
17554.62 233
17555.87 248
17557.12 236
17558.37 259
17559.63 235
17560.88 221
17562.13 212
17563.38 239
17564.64 247
17565.89 233
17567.14 263
17568.39 290
17569.65 273
17570.90 221
17572.15 269
17573.41 238
17574.66 267
17575.91 253
17577.16 236
17578.42 239
17579.67 260
17580.92 241
17582.18 228
17583.43 242
17584.68 293
17585.94 244
17587.19 215
17588.44 263
17589.70 235
17590.95 249
17592.20 254
17593.46 235
17594.71 228
17595.97 247
17597.22 245
17598.47 232
17599.73 236
17600.98 232
17602.23 265
17603.49 181
17604.74 221
17606.00 238
17607.25 249
17608.51 239
17609.76 223
17611.01 255
17612.27 273
17613.52 243
17614.78 238
17616.03 222
17617.29 250
17618.54 272
17619.79 253
17621.05 256
17622.30 233
17623.56 233
17624.81 239
17626.07 290
17627.32 305
17628.58 262
17629.83 240
17631.09 237
17632.34 232
17633.60 227
17634.85 225
17636.11 247
17637.36 239
17638.62 236
17639.87 220
17641.13 243
17642.39 241
17643.64 245
17644.90 243
17646.15 246
17647.41 253
17648.66 258
17649.92 244
17651.17 275
17652.43 234
17653.69 220
17654.94 219
17656.20 248
17657.45 250
17658.71 266
17659.97 238
17661.22 248
17662.48 234
17663.73 235
17664.99 226
17666.25 229
17667.50 249
17668.76 208
17670.02 200
17671.27 223
17672.53 224
17673.78 208
17675.04 253
17676.30 246
17677.55 221
17678.81 222
17680.07 215
17681.32 201
17682.58 239
17683.84 224
17685.10 213
17686.35 240
17687.61 213
17688.87 247
17690.12 206
17691.38 228
17692.64 197
17693.89 240
17695.15 221
17696.41 222
17697.67 258
17698.92 235
17700.18 218
17701.44 218
17702.70 248
17703.95 236
17705.21 253
17706.47 214
17707.73 210
17708.98 209
17710.24 239
17711.50 251
17712.76 245
17714.02 236
17715.27 263
17716.53 214
17717.79 198
17719.05 227
17720.31 250
17721.57 245
17722.82 227
17724.08 232
17725.34 187
17726.60 218
17727.86 264
17729.12 246
17730.37 210
17731.63 262
17732.89 219
17734.15 206
17735.41 195
17736.67 224
17737.93 227
17739.18 250
17740.44 203
17741.70 217
17742.96 211
17744.22 214
17745.48 205
17746.74 185
17748.00 207
17749.26 218
17750.52 222
17751.78 213
17753.04 230
17754.29 237
17755.55 246
17756.81 275
17758.07 255
17759.33 248
17760.59 237
17761.85 233
17763.11 255
17764.37 237
17765.63 227
17766.89 247
17768.15 288
17769.41 247
17770.67 273
17771.93 260
17773.19 217
17774.45 230
17775.71 230
17776.97 245
17778.23 237
17779.49 199
17780.75 224
17782.01 194
17783.27 242
17784.53 231
17785.79 217
17787.05 233
17788.31 240
17789.58 218
17790.84 261
17792.10 254
17793.36 257
17794.62 202
17795.88 202
17797.14 217
17798.40 237
17799.66 260
17800.92 210
17802.18 234
17803.45 231
17804.71 225
17805.97 221
17807.23 244
17808.49 215
17809.75 210
17811.01 204
17812.27 211
17813.54 257
17814.80 234
17816.06 244
17817.32 241
17818.58 239
17819.84 293
17821.11 253
17822.37 238
17823.63 214
17824.89 207
17826.15 215
17827.42 249
17828.68 224
17829.94 189
17831.20 183
17832.46 234
17833.73 203
17834.99 258
17836.25 236
17837.51 197
17838.78 220
17840.04 231
17841.30 212
17842.56 215
17843.83 216
17845.09 200
17846.35 228
17847.61 248
17848.88 252
17850.14 231
17851.40 207
17852.66 217
17853.93 224
17855.19 231
17856.45 230
17857.72 251
17858.98 263
17860.24 258
17861.51 211
17862.77 241
17864.03 234
17865.30 237
17866.56 217
17867.82 213
17869.09 196
17870.35 236
17871.61 231
17872.88 226
17874.14 229
17875.40 221
17876.67 232
17877.93 251
17879.20 220
17880.46 245
17881.72 237
17882.99 239
17884.25 218
17885.52 223
17886.78 195
17888.04 184
17889.31 218
17890.57 227
17891.84 257
17893.10 227
17894.36 257
17895.63 257
17896.89 254
17898.16 219
17899.42 238
17900.69 215
17901.95 231
17903.22 230
17904.48 229
17905.75 219
17907.01 227
17908.28 232
17909.54 245
17910.81 211
17912.07 196
17913.34 222
17914.60 242
17915.87 232
17917.13 233
17918.40 220
17919.66 219
17920.93 247
17922.19 248
17923.46 219
17924.72 273
17925.99 207
17927.25 227
17928.52 255
17929.79 230
17931.05 232
17932.32 204
17933.58 225
17934.85 228
17936.11 238
17937.38 203
17938.65 233
17939.91 234
17941.18 224
17942.44 259
17943.71 238
17944.98 263
17946.24 252
17947.51 211
17948.77 202
17950.04 245
17951.31 243
17952.57 237
17953.84 245
17955.11 231
17956.37 216
17957.64 248
17958.91 215
17960.17 265
17961.44 214
17962.71 247
17963.97 240
17965.24 253
17966.51 240
17967.77 251
17969.04 252
17970.31 244
17971.58 204
17972.84 229
17974.11 239
17975.38 213
17976.64 265
17977.91 252
17979.18 211
17980.45 255
17981.71 229
17982.98 245
17984.25 245
17985.52 223
17986.78 225
17988.05 226
17989.32 228
17990.59 217
17991.86 258
17993.12 246
17994.39 216
17995.66 207
17996.93 214
17998.20 216
17999.46 290
18000.73 236
18002.00 233
18003.27 253
18004.54 245
18005.80 221
18007.07 236
18008.34 242
18009.61 217
18010.88 216
18012.15 238
18013.42 229
18014.68 226
18015.95 214
18017.22 240
18018.49 236
18019.76 239
18021.03 220
18022.30 214
18023.57 235
18024.83 255
18026.10 240
18027.37 190
18028.64 212
18029.91 210
18031.18 221
18032.45 209
18033.72 199
18034.99 213
18036.26 196
18037.53 228
18038.80 225
18040.07 214
18041.34 254
18042.60 258
18043.87 226
18045.14 249
18046.41 215
18047.68 213
18048.95 220
18050.22 214
18051.49 236
18052.76 213
18054.03 220
18055.30 207
18056.57 205
18057.84 214
18059.11 220
18060.38 257
18061.65 248
18062.92 213
18064.20 252
18065.47 220
18066.74 238
18068.01 266
18069.28 245
18070.55 208
18071.82 221
18073.09 227
18074.36 228
18075.63 250
18076.90 206
18078.17 256
18079.44 244
18080.71 234
18081.99 227
18083.26 224
18084.53 227
18085.80 250
18087.07 236
18088.34 209
18089.61 214
18090.88 198
18092.15 213
18093.43 243
18094.70 209
18095.97 191
18097.24 215
18098.51 197
18099.78 220
18101.06 223
18102.33 224
18103.60 210
18104.87 231
18106.14 202
18107.41 223
18108.69 207
18109.96 235
18111.23 229
18112.50 208
18113.77 233
18115.05 230
18116.32 265
18117.59 255
18118.86 247
18120.14 215
18121.41 230
18122.68 249
18123.95 225
18125.23 272
18126.50 218
18127.77 221
18129.04 237
18130.32 255
18131.59 238
18132.86 227
18134.13 218
18135.41 217
18136.68 237
18137.95 248
18139.23 219
18140.50 219
18141.77 204
18143.05 208
18144.32 236
18145.59 199
18146.87 211
18148.14 199
18149.41 206
18150.69 211
18151.96 237
18153.23 228
18154.51 230
18155.78 256
18157.05 260
18158.33 245
18159.60 248
18160.88 225
18162.15 221
18163.42 195
18164.70 197
18165.97 195
18167.24 204
18168.52 225
18169.79 219
18171.07 222
18172.34 215
18173.62 217
18174.89 229
18176.16 244
18177.44 212
18178.71 225
18179.99 230
18181.26 233
18182.54 225
18183.81 211
18185.09 204
18186.36 204
18187.63 228
18188.91 246
18190.18 224
18191.46 189
18192.73 190
18194.01 217
18195.28 249
18196.56 209
18197.83 220
18199.11 199
18200.38 244
18201.66 211
18202.94 219
18204.21 220
18205.49 242
18206.76 207
18208.04 214
18209.31 219
18210.59 215
18211.86 225
18213.14 227
18214.41 231
18215.69 208
18216.97 243
18218.24 209
18219.52 209
18220.79 194
18222.07 190
18223.35 233
18224.62 211
18225.90 199
18227.17 192
18228.45 195
18229.73 217
18231.00 221
18232.28 236
18233.56 205
18234.83 222
18236.11 220
18237.38 191
18238.66 221
18239.94 241
18241.21 248
18242.49 244
18243.77 243
18245.04 234
18246.32 220
18247.60 234
18248.87 206
18250.15 222
18251.43 204
18252.71 182
18253.98 196
18255.26 225
18256.54 202
18257.81 199
18259.09 221
18260.37 243
18261.65 232
18262.92 220
18264.20 240
18265.48 226
18266.76 223
18268.03 205
18269.31 219
18270.59 237
18271.87 201
18273.14 201
18274.42 213
18275.70 205
18276.98 212
18278.26 208
18279.53 200
18280.81 200
18282.09 235
18283.37 213
18284.65 202
18285.92 243
18287.20 235
18288.48 230
18289.76 231
18291.04 221
18292.32 235
18293.59 223
18294.87 208
18296.15 218
18297.43 210
18298.71 235
18299.99 235
18301.27 195
18302.54 189
18303.82 206
18305.10 222
18306.38 220
18307.66 234
18308.94 209
18310.22 202
18311.50 208
18312.78 214
18314.06 236
18315.33 233
18316.61 202
18317.89 199
18319.17 214
18320.45 233
18321.73 200
18323.01 214
18324.29 221
18325.57 210
18326.85 230
18328.13 238
18329.41 219
18330.69 215
18331.97 215
18333.25 205
18334.53 221
18335.81 247
18337.09 244
18338.37 218
18339.65 219
18340.93 205
18342.21 207
18343.49 215
18344.77 225
18346.05 209
18347.33 214
18348.61 217
18349.89 222
18351.17 220
18352.45 187
18353.73 218
18355.01 223
18356.29 239
18357.57 228
18358.85 215
18360.14 220
18361.42 204
18362.70 214
18363.98 217
18365.26 204
18366.54 201
18367.82 215
18369.10 202
18370.38 239
18371.66 247
18372.95 198
18374.23 239
18375.51 241
18376.79 227
18378.07 238
18379.35 229
18380.63 244
18381.92 217
18383.20 204
18384.48 200
18385.76 220
18387.04 209
18388.32 243
18389.61 230
18390.89 230
18392.17 241
18393.45 241
18394.73 229
18396.02 212
18397.30 213
18398.58 233
18399.86 224
18401.14 261
18402.43 243
18403.71 209
18404.99 201
18406.27 178
18407.56 198
18408.84 225
18410.12 231
18411.40 210
18412.69 220
18413.97 218
18415.25 235
18416.53 248
18417.82 192
18419.10 202
18420.38 210
18421.67 215
18422.95 227
18424.23 201
18425.51 218
18426.80 248
18428.08 240
18429.36 251
18430.65 207
18431.93 188
18433.21 226
18434.50 230
18435.78 212
18437.06 229
18438.35 208
18439.63 222
18440.92 220
18442.20 188
18443.48 232
18444.77 235
18446.05 213
18447.33 203
18448.62 182
18449.90 216
18451.19 212
18452.47 213
18453.75 221
18455.04 197
18456.32 221
18457.61 228
18458.89 212
18460.17 264
18461.46 239
18462.74 220
18464.03 218
18465.31 222
18466.60 256
18467.88 196
18469.17 202
18470.45 220
18471.74 202
18473.02 218
18474.30 223
18475.59 210
18476.87 191
18478.16 210
18479.44 240
18480.73 209
18482.01 229
18483.30 255
18484.58 249
18485.87 188
18487.16 205
18488.44 215
18489.73 234
18491.01 252
18492.30 245
18493.58 210
18494.87 210
18496.15 228
18497.44 217
18498.72 218
18500.01 231
18501.30 246
18502.58 243
18503.87 225
18505.15 182
18506.44 187
18507.73 245
18509.01 254
18510.30 195
18511.58 194
18512.87 228
18514.16 199
18515.44 191
18516.73 208
18518.01 192
18519.30 252
18520.59 235
18521.87 252
18523.16 253
18524.45 209
18525.73 248
18527.02 216
18528.31 231
18529.59 198
18530.88 212
18532.17 207
18533.45 192
18534.74 190
18536.03 203
18537.31 218
18538.60 198
18539.89 199
18541.18 193
18542.46 215
18543.75 201
18545.04 241
18546.32 241
18547.61 213
18548.90 217
18550.19 194
18551.47 216
18552.76 218
18554.05 216
18555.34 205
18556.62 245
18557.91 262
18559.20 247
18560.49 220
18561.78 237
18563.06 236
18564.35 212
18565.64 245
18566.93 265
18568.22 204
18569.50 237
18570.79 232
18572.08 216
18573.37 222
18574.66 203
18575.94 231
18577.23 240
18578.52 212
18579.81 203
18581.10 231
18582.39 199
18583.68 219
18584.96 225
18586.25 236
18587.54 233
18588.83 211
18590.12 222
18591.41 231
18592.70 233
18593.99 236
18595.27 225
18596.56 197
18597.85 241
18599.14 235
18600.43 223
18601.72 233
18603.01 263
18604.30 201
18605.59 228
18606.88 203
18608.17 215
18609.46 223
18610.75 223
18612.04 209
18613.33 228
18614.62 247
18615.90 231
18617.19 235
18618.48 241
18619.77 266
18621.06 198
18622.35 196
18623.64 224
18624.93 241
18626.22 232
18627.51 236
18628.80 241
18630.09 273
18631.39 244
18632.68 232
18633.97 240
18635.26 233
18636.55 235
18637.84 220
18639.13 255
18640.42 244
18641.71 226
18643.00 218
18644.29 226
18645.58 213
18646.87 244
18648.16 273
18649.45 224
18650.74 232
18652.04 220
18653.33 204
18654.62 195
18655.91 215
18657.20 221
18658.49 233
18659.78 243
18661.07 257
18662.36 190
18663.66 217
18664.95 193
18666.24 210
18667.53 218
18668.82 218
18670.11 205
18671.41 249
18672.70 248
18673.99 223
18675.28 203
18676.57 193
18677.86 222
18679.16 211
18680.45 246
18681.74 226
18683.03 231
18684.32 196
18685.62 223
18686.91 201
18688.20 206
18689.49 179
18690.79 220
18692.08 232
18693.37 189
18694.66 214
18695.96 258
18697.25 247
18698.54 216
18699.83 240
18701.13 213
18702.42 221
18703.71 261
18705.00 233
18706.30 207
18707.59 206
18708.88 221
18710.18 199
18711.47 196
18712.76 220
18714.05 192
18715.35 218
18716.64 213
18717.93 212
18719.23 196
18720.52 178
18721.81 215
18723.11 191
18724.40 219
18725.69 209
18726.99 204
18728.28 220
18729.58 247
18730.87 190
18732.16 233
18733.46 238
18734.75 237
18736.04 199
18737.34 198
18738.63 190
18739.93 210
18741.22 197
18742.51 215
18743.81 199
18745.10 213
18746.40 199
18747.69 217
18748.99 231
18750.28 205
18751.58 220
18752.87 227
18754.16 223
18755.46 244
18756.75 213
18758.05 200
18759.34 195
18760.64 206
18761.93 199
18763.23 225
18764.52 226
18765.82 178
18767.11 185
18768.41 189
18769.70 189
18771.00 231
18772.29 224
18773.59 220
18774.88 222
18776.18 217
18777.47 168
18778.77 165
18780.06 205
18781.36 194
18782.65 216
18783.95 211
18785.25 218
18786.54 214
18787.84 185
18789.13 181
18790.43 174
18791.72 217
18793.02 239
18794.32 223
18795.61 212
18796.91 219
18798.20 197
18799.50 192
18800.80 215
18802.09 212
18803.39 207
18804.69 237
18805.98 229
18807.28 210
18808.57 217
18809.87 209
18811.17 209
18812.46 244
18813.76 204
18815.06 194
18816.35 206
18817.65 219
18818.95 216
18820.24 184
18821.54 209
18822.84 211
18824.13 231
18825.43 222
18826.73 194
18828.03 218
18829.32 225
18830.62 223
18831.92 210
18833.21 194
18834.51 189
18835.81 200
18837.11 209
18838.40 218
18839.70 189
18841.00 172
18842.30 195
18843.59 187
18844.89 202
18846.19 187
18847.49 182
18848.79 200
18850.08 184
18851.38 202
18852.68 197
18853.98 209
18855.27 210
18856.57 201
18857.87 188
18859.17 208
18860.47 215
18861.77 214
18863.06 206
18864.36 216
18865.66 249
18866.96 236
18868.26 185
18869.56 193
18870.85 219
18872.15 207
18873.45 208
18874.75 233
18876.05 221
18877.35 204
18878.65 196
18879.95 213
18881.24 202
18882.54 207
18883.84 191
18885.14 222
18886.44 201
18887.74 222
18889.04 192
18890.34 222
18891.64 216
18892.94 205
18894.24 215
18895.54 230
18896.84 192
18898.13 216
18899.43 178
18900.73 209
18902.03 220
18903.33 191
18904.63 197
18905.93 223
18907.23 220
18908.53 183
18909.83 211
18911.13 196
18912.43 187
18913.73 198
18915.03 193
18916.33 232
18917.63 216
18918.93 210
18920.23 200
18921.53 233
18922.83 262
18924.13 247
18925.43 197
18926.74 201
18928.04 206
18929.34 235
18930.64 235
18931.94 209
18933.24 233
18934.54 207
18935.84 223
18937.14 210
18938.44 186
18939.74 198
18941.04 183
18942.34 196
18943.65 221
18944.95 189
18946.25 192
18947.55 193
18948.85 196
18950.15 205
18951.45 229
18952.75 229
18954.06 187
18955.36 198
18956.66 231
18957.96 234
18959.26 197
18960.56 224
18961.87 217
18963.17 210
18964.47 183
18965.77 212
18967.07 208
18968.37 207
18969.68 187
18970.98 206
18972.28 180
18973.58 197
18974.88 200
18976.19 222
18977.49 183
18978.79 192
18980.09 196
18981.40 186
18982.70 194
18984.00 195
18985.30 197
18986.61 211
18987.91 195
18989.21 207
18990.51 202
18991.82 194
18993.12 195
18994.42 191
18995.73 186
18997.03 201
18998.33 189
18999.63 164
19000.94 175
19002.24 186
19003.54 186
19004.85 181
19006.15 193
19007.45 191
19008.76 165
19010.06 187
19011.36 196
19012.67 186
19013.97 199
19015.27 193
19016.58 183
19017.88 203
19019.18 199
19020.49 187
19021.79 193
19023.10 207
19024.40 182
19025.70 178
19027.01 198
19028.31 178
19029.62 207
19030.92 234
19032.22 217
19033.53 184
19034.83 195
19036.14 181
19037.44 214
19038.75 181
19040.05 206
19041.35 193
19042.66 240
19043.96 175
19045.27 188
19046.57 218
19047.88 194
19049.18 225
19050.49 203
19051.79 183
19053.10 170
19054.40 211
19055.71 210
19057.01 197
19058.32 222
19059.62 201
19060.93 230
19062.23 197
19063.54 208
19064.84 206
19066.15 224
19067.45 214
19068.76 228
19070.06 205
19071.37 172
19072.67 184
19073.98 181
19075.29 196
19076.59 239
19077.90 213
19079.20 198
19080.51 203
19081.81 195
19083.12 216
19084.43 193
19085.73 228
19087.04 206
19088.34 214
19089.65 219
19090.96 165
19092.26 195
19093.57 233
19094.87 245
19096.18 193
19097.49 183
19098.79 187
19100.10 181
19101.41 175
19102.71 172
19104.02 210
19105.33 196
19106.63 220
19107.94 212
19109.25 194
19110.55 196
19111.86 243
19113.17 219
19114.47 184
19115.78 201
19117.09 217
19118.40 207
19119.70 184
19121.01 205
19122.32 232
19123.62 231
19124.93 217
19126.24 194
19127.55 187
19128.85 199
19130.16 201
19131.47 227
19132.78 183
19134.08 202
19135.39 192
19136.70 227
19138.01 199
19139.32 226
19140.62 228
19141.93 196
19143.24 191
19144.55 182
19145.85 183
19147.16 185
19148.47 198
19149.78 185
19151.09 178
19152.40 212
19153.70 216
19155.01 214
19156.32 182
19157.63 209
19158.94 217
19160.25 185
19161.55 194
19162.86 202
19164.17 206
19165.48 185
19166.79 196
19168.10 208
19169.41 173
19170.72 183
19172.02 221
19173.33 209
19174.64 237
19175.95 203
19177.26 219
19178.57 179
19179.88 194
19181.19 219
19182.50 209
19183.81 222
19185.12 231
19186.43 190
19187.74 214
19189.05 200
19190.35 207
19191.66 204
19192.97 205
19194.28 232
19195.59 221
19196.90 225
19198.21 209
19199.52 195
19200.83 228
19202.14 207
19203.45 232
19204.76 245
19206.07 205
19207.38 199
19208.69 200
19210.00 202
19211.31 178
19212.62 189
19213.93 199
19215.24 176
19216.56 191
19217.87 200
19219.18 195
19220.49 188
19221.80 205
19223.11 186
19224.42 232
19225.73 218
19227.04 175
19228.35 180
19229.66 221
19230.97 206
19232.28 182
19233.60 198
19234.91 222
19236.22 172
19237.53 165
19238.84 173
19240.15 183
19241.46 163
19242.77 168
19244.09 176
19245.40 181
19246.71 218
19248.02 194
19249.33 215
19250.64 232
19251.95 222
19253.27 163
19254.58 188
19255.89 232
19257.20 186
19258.51 171
19259.83 181
19261.14 181
19262.45 206
19263.76 214
19265.07 184
19266.39 166
19267.70 187
19269.01 218
19270.32 196
19271.63 212
19272.95 173
19274.26 202
19275.57 245
19276.88 222
19278.20 210
19279.51 225
19280.82 184
19282.14 188
19283.45 186
19284.76 206
19286.07 216
19287.39 194
19288.70 189
19290.01 191
19291.33 203
19292.64 209
19293.95 195
19295.26 199
19296.58 195
19297.89 208
19299.20 209
19300.52 212
19301.83 163
19303.14 188
19304.46 192
19305.77 201
19307.09 201
19308.40 171
19309.71 185
19311.03 201
19312.34 183
19313.65 202
19314.97 205
19316.28 202
19317.60 196
19318.91 191
19320.22 211
19321.54 188
19322.85 195
19324.17 187
19325.48 236
19326.79 227
19328.11 193
19329.42 202
19330.74 221
19332.05 208
19333.37 215
19334.68 222
19335.99 221
19337.31 186
19338.62 193
19339.94 217
19341.25 233
19342.57 227
19343.88 219
19345.20 176
19346.51 168
19347.83 214
19349.14 226
19350.46 219
19351.77 187
19353.09 204
19354.40 202
19355.72 211
19357.03 177
19358.35 195
19359.66 223
19360.98 203
19362.29 182
19363.61 197
19364.93 205
19366.24 165
19367.56 208
19368.87 195
19370.19 222
19371.50 199
19372.82 207
19374.14 213
19375.45 210
19376.77 201
19378.08 201
19379.40 210
19380.72 211
19382.03 192
19383.35 181
19384.66 203
19385.98 219
19387.30 216
19388.61 193
19389.93 205
19391.25 209
19392.56 181
19393.88 200
19395.20 176
19396.51 184
19397.83 209
19399.15 188
19400.46 235
19401.78 192
19403.10 183
19404.41 192
19405.73 201
19407.05 222
19408.36 209
19409.68 211
19411.00 187
19412.31 185
19413.63 203
19414.95 221
19416.27 208
19417.58 226
19418.90 225
19420.22 191
19421.54 183
19422.85 219
19424.17 208
19425.49 181
19426.81 261
19428.12 232
19429.44 200
19430.76 245
19432.08 217
19433.40 201
19434.71 232
19436.03 219
19437.35 211
19438.67 172
19439.99 176
19441.30 216
19442.62 193
19443.94 200
19445.26 172
19446.58 181
19447.89 206
19449.21 218
19450.53 220
19451.85 229
19453.17 202
19454.49 180
19455.81 189
19457.12 217
19458.44 217
19459.76 214
19461.08 211
19462.40 224
19463.72 209
19465.04 202
19466.36 194
19467.68 212
19468.99 219
19470.31 205
19471.63 200
19472.95 220
19474.27 204
19475.59 193
19476.91 204
19478.23 203
19479.55 212
19480.87 261
19482.19 226
19483.51 209
19484.83 229
19486.15 214
19487.47 210
19488.79 188
19490.11 195
19491.43 208
19492.75 230
19494.07 190
19495.39 182
19496.71 209
19498.03 206
19499.35 204
19500.67 190
19501.99 194
19503.31 176
19504.63 204
19505.95 220
19507.27 174
19508.59 188
19509.91 207
19511.23 245
19512.55 242
19513.87 226
19515.19 179
19516.51 204
19517.83 173
19519.15 219
19520.47 224
19521.79 213
19523.12 181
19524.44 219
19525.76 209
19527.08 208
19528.40 195
19529.72 200
19531.04 242
19532.36 182
19533.68 201
19535.01 191
19536.33 193
19537.65 188
19538.97 236
19540.29 212
19541.61 214
19542.93 194
19544.26 199
19545.58 208
19546.90 198
19548.22 186
19549.54 217
19550.87 184
19552.19 188
19553.51 199
19554.83 226
19556.15 199
19557.47 178
19558.80 194
19560.12 218
19561.44 216
19562.76 200
19564.09 179
19565.41 206
19566.73 212
19568.05 205
19569.38 198
19570.70 218
19572.02 196
19573.34 209
19574.67 242
19575.99 227
19577.31 203
19578.63 198
19579.96 194
19581.28 211
19582.60 217
19583.93 219
19585.25 210
19586.57 234
19587.90 212
19589.22 187
19590.54 213
19591.86 202
19593.19 226
19594.51 205
19595.83 209
19597.16 186
19598.48 210
19599.81 224
19601.13 213
19602.45 197
19603.78 211
19605.10 225
19606.42 201
19607.75 204
19609.07 202
19610.40 191
19611.72 198
19613.04 186
19614.37 187
19615.69 224
19617.02 219
19618.34 190
19619.66 176
19620.99 191
19622.31 165
19623.64 188
19624.96 185
19626.29 187
19627.61 181
19628.93 217
19630.26 211
19631.58 202
19632.91 219
19634.23 212
19635.56 225
19636.88 199
19638.21 193
19639.53 164
19640.86 200
19642.18 190
19643.51 190
19644.83 194
19646.16 204
19647.48 188
19648.81 198
19650.13 200
19651.46 214
19652.78 213
19654.11 209
19655.43 195
19656.76 188
19658.08 228
19659.41 237
19660.74 231
19662.06 191
19663.39 226
19664.71 213
19666.04 209
19667.36 192
19668.69 204
19670.02 227
19671.34 205
19672.67 207
19673.99 214
19675.32 206
19676.65 203
19677.97 205
19679.30 204
19680.63 202
19681.95 202
19683.28 213
19684.60 209
19685.93 195
19687.26 204
19688.58 201
19689.91 226
19691.24 188
19692.56 210
19693.89 198
19695.22 188
19696.54 189
19697.87 204
19699.20 198
19700.52 207
19701.85 213
19703.18 217
19704.51 221
19705.83 197
19707.16 223
19708.49 208
19709.81 186
19711.14 201
19712.47 211
19713.80 202
19715.12 228
19716.45 205
19717.78 197
19719.11 201
19720.43 222
19721.76 194
19723.09 200
19724.42 220
19725.74 224
19727.07 214
19728.40 190
19729.73 189
19731.06 199
19732.38 233
19733.71 220
19735.04 217
19736.37 200
19737.70 216
19739.02 178
19740.35 198
19741.68 211
19743.01 217
19744.34 202
19745.67 210
19747.00 208
19748.32 178
19749.65 187
19750.98 183
19752.31 192
19753.64 217
19754.97 200
19756.30 199
19757.62 213
19758.95 203
19760.28 186
19761.61 251
19762.94 213
19764.27 220
19765.60 243
19766.93 216
19768.26 189
19769.59 207
19770.92 220
19772.25 239
19773.57 215
19774.90 230
19776.23 177
19777.56 158
19778.89 177
19780.22 197
19781.55 185
19782.88 178
19784.21 180
19785.54 223
19786.87 209
19788.20 198
19789.53 206
19790.86 200
19792.19 199
19793.52 192
19794.85 187
19796.18 211
19797.51 208
19798.84 218
19800.17 188
19801.50 214
19802.83 207
19804.16 197
19805.49 206
19806.82 252
19808.16 215
19809.49 216
19810.82 215
19812.15 204
19813.48 194
19814.81 202
19816.14 196
19817.47 213
19818.80 199
19820.13 200
19821.46 203
19822.79 193
19824.13 185
19825.46 182
19826.79 203
19828.12 183
19829.45 183
19830.78 179
19832.11 180
19833.44 205
19834.78 221
19836.11 189
19837.44 206
19838.77 195
19840.10 205
19841.43 231
19842.77 199
19844.10 178
19845.43 201
19846.76 213
19848.09 207
19849.42 176
19850.76 184
19852.09 232
19853.42 208
19854.75 199
19856.09 170
19857.42 172
19858.75 189
19860.08 187
19861.41 156
19862.75 180
19864.08 203
19865.41 196
19866.74 183
19868.08 165
19869.41 180
19870.74 176
19872.08 222
19873.41 183
19874.74 170
19876.07 180
19877.41 151
19878.74 185
19880.07 210
19881.41 202
19882.74 223
19884.07 195
19885.40 192
19886.74 191
19888.07 171
19889.40 194
19890.74 213
19892.07 215
19893.40 204
19894.74 183
19896.07 197
19897.41 220
19898.74 188
19900.07 212
19901.41 202
19902.74 221
19904.07 213
19905.41 190
19906.74 187
19908.08 224
19909.41 209
19910.74 198
19912.08 186
19913.41 217
19914.75 207
19916.08 190
19917.41 204
19918.75 186
19920.08 189
19921.42 210
19922.75 190
19924.09 209
19925.42 185
19926.76 183
19928.09 192
19929.42 203
19930.76 230
19932.09 195
19933.43 208
19934.76 212
19936.10 184
19937.43 202
19938.77 218
19940.10 224
19941.44 242
19942.77 201
19944.11 199
19945.44 223
19946.78 222
19948.11 208
19949.45 193
19950.79 204
19952.12 191
19953.46 184
19954.79 221
19956.13 177
19957.46 197
19958.80 205
19960.13 207
19961.47 204
19962.81 215
19964.14 207
19965.48 240
19966.81 206
19968.15 201
19969.49 224
19970.82 228
19972.16 214
19973.49 211
19974.83 182
19976.17 202
19977.50 188
19978.84 202
19980.18 207
19981.51 208
19982.85 206
19984.18 179
19985.52 221
19986.86 209
19988.19 162
19989.53 226
19990.87 225
19992.20 200
19993.54 207
19994.88 254
19996.21 216
19997.55 202
19998.89 192
20000.23 191
20001.56 198
20002.90 203
20004.24 214
20005.57 210
20006.91 193
20008.25 205
20009.59 202
20010.92 182
20012.26 182
20013.60 210
20014.94 208
20016.27 225
20017.61 207
20018.95 198
20020.29 207
20021.62 228
20022.96 216
20024.30 239
20025.64 243
20026.98 229
20028.31 222
20029.65 241
20030.99 216
20032.33 226
20033.67 212
20035.00 205
20036.34 220
20037.68 233
20039.02 216
20040.36 240
20041.70 256
20043.03 187
20044.37 169
20045.71 187
20047.05 201
20048.39 191
20049.73 217
20051.07 223
20052.41 234
20053.74 201
20055.08 203
20056.42 200
20057.76 216
20059.10 245
20060.44 201
20061.78 222
20063.12 204
20064.46 208
20065.80 227
20067.13 206
20068.47 207
20069.81 217
20071.15 224
20072.49 177
20073.83 199
20075.17 202
20076.51 176
20077.85 202
20079.19 224
20080.53 233
20081.87 252
20083.21 229
20084.55 218
20085.89 196
20087.23 208
20088.57 214
20089.91 218
20091.25 196
20092.59 210
20093.93 198
20095.27 217
20096.61 194
20097.95 173
20099.29 174
20100.63 203
20101.97 241
20103.31 218
20104.65 236
20105.99 200
20107.33 197
20108.67 185
20110.02 202
20111.36 210
20112.70 220
20114.04 204
20115.38 215
20116.72 202
20118.06 199
20119.40 199
20120.74 206
20122.08 193
20123.43 197
20124.77 192
20126.11 195
20127.45 215
20128.79 236
20130.13 203
20131.47 243
20132.81 205
20134.16 206
20135.50 247
20136.84 202
20138.18 192
20139.52 175
20140.86 217
20142.21 216
20143.55 190
20144.89 219
