# Supplementary material for: MALDI-TOF MS typing enables the classification of brewing yeasts of the genus Saccharomyces to major beer styles
Source: PLoS One. 2017 Aug 9;12(8):e0181694. doi: 10.1371/journal.pone.0181694 (PMC5549903; doi:10.1371/journal.pone.0181694)
Supplement: S1 File — The directory includes 90 raw files and was zipped to “.zip”; the folder has three strains with 30 spectra per strain; S1 Text explains the raw files with an example and Table 1 represents the yeast strains used within the experiment. (ZIP) [file pone.0181694.s004.zip › 1-3/30250-68-OG-WB-WB-YPG-18h-E-E_2015-07-16_1_0_A1_1.dat]

2000.53 2365
2000.95 2516
2001.37 2470
2001.79 2418
2002.21 2188
2002.64 2285
2003.06 2293
2003.48 2385
2003.90 2118
2004.32 2147
2004.75 2167
2005.17 2352
2005.59 2188
2006.01 1953
2006.43 2121
2006.86 2018
2007.28 2087
2007.70 2156
2008.12 2033
2008.55 2110
2008.97 2171
2009.39 2122
2009.81 2193
2010.24 2259
2010.66 2312
2011.08 2174
2011.50 2124
2011.93 2202
2012.35 2304
2012.77 2108
2013.20 1999
2013.62 1750
2014.04 1959
2014.46 1942
2014.89 1996
2015.31 1952
2015.73 2088
2016.16 2081
2016.58 2058
2017.00 2133
2017.43 1941
2017.85 2201
2018.27 2344
2018.70 2036
2019.12 2064
2019.54 2254
2019.97 2108
2020.39 2310
2020.82 2085
2021.24 2081
2021.66 2420
2022.09 2368
2022.51 2148
2022.94 2113
2023.36 2176
2023.78 2137
2024.21 2046
2024.63 2157
2025.06 2208
2025.48 2208
2025.90 2064
2026.33 1959
2026.75 1881
2027.18 1982
2027.60 2141
2028.03 2080
2028.45 2090
2028.88 2078
2029.30 1990
2029.72 1947
2030.15 2058
2030.57 2131
2031.00 1933
2031.42 2037
2031.85 2275
2032.27 2099
2032.70 2158
2033.12 2121
2033.55 2123
2033.97 2187
2034.40 1989
2034.82 2021
2035.25 2096
2035.67 2215
2036.10 2001
2036.52 1895
2036.95 1944
2037.38 2195
2037.80 2105
2038.23 2210
2038.65 2188
2039.08 2314
2039.50 2146
2039.93 2299
2040.36 2338
2040.78 2077
2041.21 2022
2041.63 2052
2042.06 2011
2042.48 1999
2042.91 2093
2043.34 2015
2043.76 2214
2044.19 2293
2044.62 2055
2045.04 2166
2045.47 2233
2045.89 2141
2046.32 2222
2046.75 2326
2047.17 2286
2047.60 2390
2048.03 2066
2048.45 2252
2048.88 2337
2049.31 2263
2049.73 2300
2050.16 2212
2050.59 2169
2051.01 2236
2051.44 2117
2051.87 2179
2052.29 2121
2052.72 2034
2053.15 2030
2053.58 2088
2054.00 2068
2054.43 2059
2054.86 2066
2055.28 2129
2055.71 2159
2056.14 1929
2056.57 2033
2056.99 2201
2057.42 2273
2057.85 2301
2058.28 2158
2058.71 2067
2059.13 2066
2059.56 2125
2059.99 2063
2060.42 2243
2060.84 2324
2061.27 2300
2061.70 2219
2062.13 2052
2062.56 2245
2062.98 2436
2063.41 2378
2063.84 2519
2064.27 2548
2064.70 2665
2065.13 2842
2065.55 2938
2065.98 3091
2066.41 3053
2066.84 2983
2067.27 2751
2067.70 2645
2068.13 2710
2068.55 2553
2068.98 2594
2069.41 2396
2069.84 2173
2070.27 2325
2070.70 2133
2071.13 2082
2071.56 2202
2071.99 1916
2072.41 1823
2072.84 2085
2073.27 2356
2073.70 2351
2074.13 2298
2074.56 2434
2074.99 2314
2075.42 2263
2075.85 2160
2076.28 2323
2076.71 2208
2077.14 2372
2077.57 2370
2078.00 2276
2078.43 2173
2078.86 2000
2079.29 2122
2079.72 2165
2080.15 2192
2080.58 2133
2081.01 2133
2081.44 2226
2081.87 1989
2082.30 2032
2082.73 2194
2083.16 2115
2083.59 2090
2084.02 2064
2084.45 2177
2084.88 2168
2085.31 2255
2085.74 2207
2086.17 2230
2086.60 2233
2087.03 2152
2087.46 2245
2087.89 2322
2088.32 2187
2088.75 2155
2089.18 2006
2089.62 2106
2090.05 2117
2090.48 2085
2090.91 2137
2091.34 2121
2091.77 2178
2092.20 2153
2092.63 2080
2093.06 1999
2093.49 1941
2093.93 1991
2094.36 1985
2094.79 1859
2095.22 1931
2095.65 2207
2096.08 2272
2096.52 2123
2096.95 1967
2097.38 1898
2097.81 1986
2098.24 1995
2098.67 2007
2099.11 2009
2099.54 1911
2099.97 2208
2100.40 1848
2100.83 1892
2101.27 1900
2101.70 1767
2102.13 1859
2102.56 1904
2102.99 1861
2103.43 2000
2103.86 2097
2104.29 2049
2104.72 1993
2105.16 2130
2105.59 2172
2106.02 2156
2106.45 2217
2106.89 2247
2107.32 1997
2107.75 2156
2108.19 2316
2108.62 2100
2109.05 2173
2109.48 2376
2109.92 2092
2110.35 2014
2110.78 1991
2111.22 2188
2111.65 2263
2112.08 2038
2112.52 1901
2112.95 1997
2113.38 2219
2113.82 2004
2114.25 1895
2114.68 2064
2115.12 2155
2115.55 1899
2115.98 2044
2116.42 2104
2116.85 2213
2117.28 2063
2117.72 1896
2118.15 2016
2118.59 2012
2119.02 1932
2119.45 1965
2119.89 2010
2120.32 1953
2120.76 1929
2121.19 2007
2121.62 2211
2122.06 2045
2122.49 1967
2122.93 1955
2123.36 2092
2123.80 1987
2124.23 1967
2124.66 1973
2125.10 2166
2125.53 2263
2125.97 2172
2126.40 2101
2126.84 2060
2127.27 2110
2127.71 2129
2128.14 2206
2128.58 2284
2129.01 2273
2129.45 2176
2129.88 1974
2130.32 2162
2130.75 2235
2131.19 2216
2131.62 2330
2132.06 2267
2132.49 2114
2132.93 2146
2133.36 1925
2133.80 2110
2134.23 2136
2134.67 2044
2135.11 1994
2135.54 1876
2135.98 1833
2136.41 1870
2136.85 2063
2137.28 2191
2137.72 1829
2138.16 1849
2138.59 2073
2139.03 1953
2139.46 2011
2139.90 2132
2140.34 2127
2140.77 2187
2141.21 2056
2141.64 2121
2142.08 2001
2142.52 1941
2142.95 2093
2143.39 1958
2143.83 1959
2144.26 2028
2144.70 1903
2145.14 1881
2145.57 2030
2146.01 2050
2146.45 2082
2146.88 2073
2147.32 2183
2147.76 2180
2148.19 2221
2148.63 2330
2149.07 2225
2149.50 2172
2149.94 2388
2150.38 2292
2150.81 2250
2151.25 2222
2151.69 2268
2152.13 2214
2152.56 2292
2153.00 2252
2153.44 2202
2153.88 2434
2154.31 2315
2154.75 2362
2155.19 2134
2155.63 2169
2156.06 2350
2156.50 2506
2156.94 2276
2157.38 2358
2157.82 2453
2158.25 2364
2158.69 2221
2159.13 2264
2159.57 2165
2160.01 2235
2160.44 2151
2160.88 2078
2161.32 2152
2161.76 2112
2162.20 2317
2162.63 2138
2163.07 2002
2163.51 2023
2163.95 1959
2164.39 1982
2164.83 2206
2165.27 2008
2165.70 1982
2166.14 2060
2166.58 1833
2167.02 2075
2167.46 2083
2167.90 2116
2168.34 1994
2168.78 2318
2169.22 2352
2169.65 2288
2170.09 2284
2170.53 2287
2170.97 2434
2171.41 2499
2171.85 2045
2172.29 2249
2172.73 2396
2173.17 2491
2173.61 2754
2174.05 2590
2174.49 2535
2174.93 2662
2175.37 2780
2175.81 2724
2176.25 2442
2176.69 2741
2177.13 2647
2177.57 2694
2178.01 2593
2178.45 2467
2178.89 2431
2179.33 2342
2179.77 2196
2180.21 2156
2180.65 2302
2181.09 2325
2181.53 2175
2181.97 2106
2182.41 2039
2182.85 2192
2183.29 2105
2183.73 2082
2184.17 2091
2184.61 2072
2185.05 2300
2185.49 2154
2185.93 2103
2186.37 2022
2186.81 2073
2187.25 2188
2187.69 2180
2188.14 2296
2188.58 2180
2189.02 2009
2189.46 2058
2189.90 2133
2190.34 2204
2190.78 2378
2191.22 2487
2191.66 2163
2192.11 2047
2192.55 1993
2192.99 2102
2193.43 2430
2193.87 2361
2194.31 2449
2194.76 2445
2195.20 2531
2195.64 2445
2196.08 2503
2196.52 2579
2196.96 2561
2197.41 2396
2197.85 2479
2198.29 2583
2198.73 2263
2199.17 2343
2199.62 2299
2200.06 2098
2200.50 2137
2200.94 2217
2201.38 2212
2201.83 1996
2202.27 2220
2202.71 2126
2203.15 2259
2203.60 2312
2204.04 2309
2204.48 2285
2204.92 2337
2205.37 2289
2205.81 2319
2206.25 2076
2206.70 2168
2207.14 2202
2207.58 2213
2208.02 2153
2208.47 2255
2208.91 2232
2209.35 2411
2209.80 2185
2210.24 2163
2210.68 2130
2211.13 2127
2211.57 2273
2212.01 2293
2212.46 2311
2212.90 2252
2213.34 2313
2213.79 2302
2214.23 2381
2214.67 2333
2215.12 2265
2215.56 2228
2216.00 2262
2216.45 2356
2216.89 2264
2217.34 2098
2217.78 2193
2218.22 2198
2218.67 1877
2219.11 2174
2219.56 2423
2220.00 2178
2220.44 2204
2220.89 2196
2221.33 2157
2221.78 2182
2222.22 2255
2222.67 2276
2223.11 2249
2223.55 2282
2224.00 2483
2224.44 2479
2224.89 2352
2225.33 2323
2225.78 2246
2226.22 2313
2226.67 2397
2227.11 2403
2227.56 2471
2228.00 2300
2228.45 2294
2228.89 2531
2229.34 2378
2229.78 2289
2230.23 2388
2230.67 2411
2231.12 2445
2231.56 2489
2232.01 2483
2232.45 2584
2232.90 2502
2233.35 2414
2233.79 2407
2234.24 2446
2234.68 2443
2235.13 2520
2235.57 2371
2236.02 2184
2236.46 2257
2236.91 2332
2237.36 2208
2237.80 2191
2238.25 2205
2238.69 2233
2239.14 2133
2239.59 2212
2240.03 1917
2240.48 2123
2240.92 2119
2241.37 2036
2241.82 1945
2242.26 1997
2242.71 1911
2243.16 2043
2243.60 1892
2244.05 2000
2244.50 1968
2244.94 2046
2245.39 2197
2245.84 1882
2246.28 1872
2246.73 1862
2247.18 1805
2247.62 2026
2248.07 2212
2248.52 2090
2248.96 2114
2249.41 2077
2249.86 2023
2250.31 2164
2250.75 2237
2251.20 2117
2251.65 2138
2252.10 2094
2252.54 1815
2252.99 2026
2253.44 2004
2253.89 2302
2254.33 2263
2254.78 2102
2255.23 2050
2255.68 2098
2256.12 1950
2256.57 2039
2257.02 2187
2257.47 2059
2257.91 1984
2258.36 1915
2258.81 2033
2259.26 2110
2259.71 2108
2260.16 1982
2260.60 2103
2261.05 2135
2261.50 2076
2261.95 2145
2262.40 2200
2262.84 2155
2263.29 2413
2263.74 2446
2264.19 2182
2264.64 2178
2265.09 2327
2265.54 2236
2265.98 2032
2266.43 2071
2266.88 2238
2267.33 2116
2267.78 1988
2268.23 2121
2268.68 2217
2269.13 2275
2269.58 2108
2270.03 2238
2270.47 2328
2270.92 2459
2271.37 2347
2271.82 2188
2272.27 2495
2272.72 2446
2273.17 2447
2273.62 2357
2274.07 2468
2274.52 2348
2274.97 2222
2275.42 2074
2275.87 2121
2276.32 2116
2276.77 2210
2277.22 2176
2277.67 2139
2278.12 2133
2278.57 2210
2279.02 2280
2279.47 2272
2279.92 2230
2280.37 2265
2280.82 2246
2281.27 2152
2281.72 2059
2282.17 2132
2282.62 2132
2283.07 2075
2283.52 1983
2283.97 1814
2284.42 1871
2284.87 1970
2285.32 2158
2285.77 2034
2286.22 2077
2286.67 1934
2287.13 2059
2287.58 2088
2288.03 2440
2288.48 2564
2288.93 2750
2289.38 2712
2289.83 3210
2290.28 3217
2290.73 3209
2291.18 3261
2291.64 3337
2292.09 3453
2292.54 3368
2292.99 3438
2293.44 3204
2293.89 2953
2294.34 2859
2294.80 2775
2295.25 2579
2295.70 2397
2296.15 2388
2296.60 2144
2297.05 1908
2297.51 2168
2297.96 2303
2298.41 2224
2298.86 2198
2299.31 2067
2299.77 2061
2300.22 1940
2300.67 1897
2301.12 1948
2301.57 2025
2302.03 1961
2302.48 2019
2302.93 2008
2303.38 1910
2303.84 2092
2304.29 2209
2304.74 2153
2305.19 1949
2305.65 1975
2306.10 1888
2306.55 2087
2307.01 2152
2307.46 2286
2307.91 2175
2308.36 2143
2308.82 2212
2309.27 2276
2309.72 2598
2310.18 2297
2310.63 2369
2311.08 2521
2311.54 2460
2311.99 2451
2312.44 2287
2312.90 2341
2313.35 2441
2313.80 2591
2314.26 2437
2314.71 2350
2315.16 2308
2315.62 2048
2316.07 2059
2316.52 2174
2316.98 2117
2317.43 2219
2317.88 2174
2318.34 2217
2318.79 2270
2319.25 2206
2319.70 2311
2320.15 2221
2320.61 2139
2321.06 2284
2321.52 2243
2321.97 2270
2322.43 2101
2322.88 2303
2323.33 2409
2323.79 2276
2324.24 2448
2324.70 2354
2325.15 2532
2325.61 2518
2326.06 2771
2326.52 2694
2326.97 2711
2327.43 2580
2327.88 2518
2328.34 2518
2328.79 2399
2329.25 2411
2329.70 2427
2330.16 2462
2330.61 2552
2331.07 2288
2331.52 2201
2331.98 2151
2332.43 2127
2332.89 2396
2333.34 2398
2333.80 2229
2334.25 2224
2334.71 2211
2335.16 2013
2335.62 2223
2336.08 2235
2336.53 2278
2336.99 1942
2337.44 2122
2337.90 2280
2338.35 2072
2338.81 2026
2339.27 2249
2339.72 2084
2340.18 2018
2340.63 2161
2341.09 1950
2341.55 1914
2342.00 2010
2342.46 1863
2342.91 1984
2343.37 2089
2343.83 2071
2344.28 1922
2344.74 2015
2345.20 1919
2345.65 1979
2346.11 1974
2346.57 2210
2347.02 2158
2347.48 2110
2347.94 2337
2348.39 2113
2348.85 2158
2349.31 2223
2349.76 2133
2350.22 2065
2350.68 2073
2351.14 2101
2351.59 2012
2352.05 1963
2352.51 2190
2352.96 2199
2353.42 1991
2353.88 1944
2354.34 2046
2354.79 2093
2355.25 2023
2355.71 1927
2356.17 1958
2356.62 2030
2357.08 1933
2357.54 2130
2358.00 2247
2358.46 2147
2358.91 2041
2359.37 2091
2359.83 2164
2360.29 1988
2360.74 2097
2361.20 2040
2361.66 2175
2362.12 2043
2362.58 1988
2363.04 2013
2363.49 2121
2363.95 2016
2364.41 2117
2364.87 2060
2365.33 2237
2365.79 2085
2366.24 2021
2366.70 2035
2367.16 2150
2367.62 2173
2368.08 2213
2368.54 2090
2369.00 2179
2369.46 2291
2369.91 2195
2370.37 2244
2370.83 2299
2371.29 2093
2371.75 2183
2372.21 2122
2372.67 2231
2373.13 2228
2373.59 2170
2374.05 2331
2374.51 2401
2374.97 2390
2375.42 2249
2375.88 2446
2376.34 2330
2376.80 2329
2377.26 2355
2377.72 2126
2378.18 2190
2378.64 2331
2379.10 2298
2379.56 2063
2380.02 1989
2380.48 2119
2380.94 2011
2381.40 2056
2381.86 1990
2382.32 1919
2382.78 1926
2383.24 2028
2383.70 2027
2384.16 1949
2384.62 2024
2385.08 1946
2385.54 1877
2386.00 1812
2386.47 1830
2386.93 1966
2387.39 1991
2387.85 1940
2388.31 2143
2388.77 2252
2389.23 2214
2389.69 2076
2390.15 2216
2390.61 2158
2391.07 2151
2391.53 2032
2391.99 2147
2392.46 2050
2392.92 2188
2393.38 2201
2393.84 2029
2394.30 2035
2394.76 2126
2395.22 2228
2395.68 2150
2396.15 1938
2396.61 2080
2397.07 1948
2397.53 1890
2397.99 1905
2398.45 2083
2398.92 2175
2399.38 2011
2399.84 2064
2400.30 1996
2400.76 2035
2401.23 2015
2401.69 1902
2402.15 2018
2402.61 2180
2403.07 2062
2403.54 2062
2404.00 1881
2404.46 2139
2404.92 2150
2405.38 2105
2405.85 1925
2406.31 2097
2406.77 2172
2407.23 2110
2407.70 1903
2408.16 2128
2408.62 2102
2409.08 2031
2409.55 1968
2410.01 2048
2410.47 1963
2410.94 1843
2411.40 1926
2411.86 1955
2412.32 1938
2412.79 2107
2413.25 2003
2413.71 2018
2414.18 2114
2414.64 2428
2415.10 2319
2415.57 2150
2416.03 2130
2416.49 2270
2416.96 2127
2417.42 2159
2417.88 2048
2418.35 2325
2418.81 2126
2419.28 2234
2419.74 2211
2420.20 2199
2420.67 2133
2421.13 2097
2421.59 2023
2422.06 2108
2422.52 2061
2422.99 2208
2423.45 2008
2423.91 2146
2424.38 2061
2424.84 2219
2425.31 2143
2425.77 2099
2426.24 2131
2426.70 2115
2427.16 2136
2427.63 2053
2428.09 2288
2428.56 2122
2429.02 2105
2429.49 2104
2429.95 2020
2430.42 2055
2430.88 2045
2431.35 2113
2431.81 2133
2432.28 1993
2432.74 2148
2433.21 2046
2433.67 2154
2434.14 2146
2434.60 2138
2435.07 2032
2435.53 2130
2436.00 2102
2436.46 1997
2436.93 2095
2437.39 2040
2437.86 2260
2438.32 2095
2438.79 1941
2439.26 2126
2439.72 2151
2440.19 2070
2440.65 2225
2441.12 2082
2441.58 2191
2442.05 2274
2442.52 2130
2442.98 2197
2443.45 1978
2443.91 1936
2444.38 2018
2444.85 2118
2445.31 2057
2445.78 2127
2446.24 2103
2446.71 2134
2447.18 2155
2447.64 2296
2448.11 2259
2448.58 2058
2449.04 1945
2449.51 1946
2449.98 2023
2450.44 2151
2450.91 1873
2451.38 1982
2451.84 2111
2452.31 2112
2452.78 1966
2453.24 2044
2453.71 1940
2454.18 1767
2454.64 2058
2455.11 2130
2455.58 2143
2456.05 1966
2456.51 1997
2456.98 1958
2457.45 1975
2457.92 1923
2458.38 2096
2458.85 2033
2459.32 1953
2459.79 1956
2460.25 2018
2460.72 2143
2461.19 2165
2461.66 1918
2462.12 1997
2462.59 2141
2463.06 2067
2463.53 1913
2464.00 2192
2464.46 2041
2464.93 1880
2465.40 1927
2465.87 1977
2466.34 2066
2466.80 2074
2467.27 2137
2467.74 1990
2468.21 1945
2468.68 2024
2469.15 1884
2469.61 2043
2470.08 1925
2470.55 1791
2471.02 1910
2471.49 1924
2471.96 2038
2472.43 2174
2472.89 2021
2473.36 2058
2473.83 1845
2474.30 1835
2474.77 1795
2475.24 1932
2475.71 2005
2476.18 1954
2476.65 1973
2477.12 2074
2477.59 2021
2478.05 2017
2478.52 1902
2478.99 1872
2479.46 1953
2479.93 1768
2480.40 1792
2480.87 2040
2481.34 1991
2481.81 1972
2482.28 1888
2482.75 1877
2483.22 1942
2483.69 1962
2484.16 2034
2484.63 1935
2485.10 1864
2485.57 1965
2486.04 2049
2486.51 1923
2486.98 1954
2487.45 2047
2487.92 2127
2488.39 2011
2488.86 2033
2489.33 1996
2489.80 1993
2490.27 2085
2490.74 2096
2491.21 2129
2491.68 2039
2492.15 2029
2492.62 2107
2493.10 2178
2493.57 2118
2494.04 2054
2494.51 2022
2494.98 1987
2495.45 2021
2495.92 1931
2496.39 1990
2496.86 2050
2497.33 2015
2497.80 1982
2498.28 1963
2498.75 1893
2499.22 1948
2499.69 2108
2500.16 2000
2500.63 2071
2501.10 1973
2501.58 1916
2502.05 1972
2502.52 1945
2502.99 1856
2503.46 1919
2503.93 2070
2504.41 1987
2504.88 1989
2505.35 2121
2505.82 2123
2506.29 2204
2506.76 2177
2507.24 2200
2507.71 2137
2508.18 2255
2508.65 2250
2509.13 2167
2509.60 2213
2510.07 2243
2510.54 2156
2511.01 2239
2511.49 2162
2511.96 2230
2512.43 2407
2512.90 2386
2513.38 2417
2513.85 2409
2514.32 2457
2514.80 2338
2515.27 2247
2515.74 2266
2516.21 2138
2516.69 2053
2517.16 2272
2517.63 2193
2518.11 2087
2518.58 1959
2519.05 2193
2519.53 2197
2520.00 2118
2520.47 1946
2520.95 1865
2521.42 1906
2521.89 2021
2522.37 1862
2522.84 1884
2523.31 1906
2523.79 1978
2524.26 2114
2524.73 2225
2525.21 2076
2525.68 1954
2526.16 2078
2526.63 2196
2527.10 2308
2527.58 2156
2528.05 2210
2528.52 2248
2529.00 2271
2529.47 2213
2529.95 2139
2530.42 2130
2530.90 2278
2531.37 2323
2531.84 2261
2532.32 2248
2532.79 2267
2533.27 2214
2533.74 2247
2534.22 2151
2534.69 2106
2535.17 2156
2535.64 2069
2536.12 2174
2536.59 2199
2537.07 2104
2537.54 2181
2538.02 2174
2538.49 2006
2538.97 2122
2539.44 2056
2539.92 2164
2540.39 2226
2540.87 2270
2541.34 2339
2541.82 2431
2542.29 2437
2542.77 2544
2543.24 2289
2543.72 2108
2544.19 2272
2544.67 2151
2545.14 2153
2545.62 2348
2546.10 2328
2546.57 2381
2547.05 2323
2547.52 2377
2548.00 2457
2548.47 2560
2548.95 2597
2549.43 2700
2549.90 2563
2550.38 2560
2550.86 2533
2551.33 2615
2551.81 2559
2552.28 2393
2552.76 2253
2553.24 2454
2553.71 2194
2554.19 2162
2554.67 2093
2555.14 2155
2555.62 2257
2556.10 2236
2556.57 2013
2557.05 1961
2557.53 2144
2558.00 2235
2558.48 2029
2558.96 1900
2559.43 2105
2559.91 2186
2560.39 2371
2560.86 1990
2561.34 1923
2561.82 2126
2562.30 2281
2562.77 2198
2563.25 2154
2563.73 2090
2564.21 1878
2564.68 1856
2565.16 1866
2565.64 1822
2566.12 1979
2566.59 2160
2567.07 1933
2567.55 1903
2568.03 1888
2568.50 1951
2568.98 2042
2569.46 2019
2569.94 2033
2570.42 2032
2570.89 1882
2571.37 1923
2571.85 2086
2572.33 1819
2572.81 1888
2573.28 1948
2573.76 1888
2574.24 1920
2574.72 1969
2575.20 1989
2575.68 2084
2576.15 2002
2576.63 2251
2577.11 2010
2577.59 1941
2578.07 2064
2578.55 2012
2579.03 2201
2579.50 2224
2579.98 1970
2580.46 2065
2580.94 1970
2581.42 1840
2581.90 2016
2582.38 2033
2582.86 2086
2583.34 2014
2583.82 1896
2584.30 1853
2584.77 1964
2585.25 1959
2585.73 1914
2586.21 2078
2586.69 2145
2587.17 2234
2587.65 2162
2588.13 1952
2588.61 2131
2589.09 2227
2589.57 2112
2590.05 2253
2590.53 2124
2591.01 2107
2591.49 2149
2591.97 2128
2592.45 1919
2592.93 1941
2593.41 2035
2593.89 1915
2594.37 1898
2594.85 2071
2595.33 1923
2595.81 1891
2596.29 1918
2596.77 1876
2597.25 1913
2597.73 1971
2598.21 2021
2598.69 1857
2599.17 1823
2599.65 1870
2600.14 1867
2600.62 1991
2601.10 1973
2601.58 1852
2602.06 1943
2602.54 1873
2603.02 1927
2603.50 2007
2603.98 1949
2604.46 2016
2604.95 2084
2605.43 2117
2605.91 2091
2606.39 2032
2606.87 2240
2607.35 2124
2607.83 2216
2608.31 2317
2608.80 2060
2609.28 1863
2609.76 1845
2610.24 2032
2610.72 2250
2611.20 2046
2611.69 1964
2612.17 1850
2612.65 1987
2613.13 1979
2613.61 1941
2614.10 1927
2614.58 1946
2615.06 2105
2615.54 2009
2616.02 2032
2616.51 2181
2616.99 2118
2617.47 2194
2617.95 2115
2618.44 2044
2618.92 2093
2619.40 2044
2619.88 2027
2620.37 1909
2620.85 2077
2621.33 2146
2621.81 2128
2622.30 2119
2622.78 2029
2623.26 2221
2623.75 2325
2624.23 2201
2624.71 2206
2625.19 2300
2625.68 2128
2626.16 2093
2626.64 2169
2627.13 2298
2627.61 2220
2628.09 2019
2628.58 2243
2629.06 2299
2629.54 2246
2630.03 2316
2630.51 2361
2630.99 2214
2631.48 2324
2631.96 2399
2632.45 2504
2632.93 2428
2633.41 2466
2633.90 2382
2634.38 2420
2634.86 2307
2635.35 2245
2635.83 2255
2636.32 2262
2636.80 2100
2637.28 2011
2637.77 1960
2638.25 2082
2638.74 2046
2639.22 1822
2639.71 1808
2640.19 1971
2640.68 1783
2641.16 1862
2641.64 1977
2642.13 1969
2642.61 2046
2643.10 1965
2643.58 1934
2644.07 2060
2644.55 1969
2645.04 1962
2645.52 1774
2646.01 1818
2646.49 1956
2646.98 1999
2647.46 1916
2647.95 1990
2648.43 2053
2648.92 1966
2649.40 1958
2649.89 2047
2650.37 2084
2650.86 1989
2651.34 1942
2651.83 2007
2652.32 1890
2652.80 1941
2653.29 2018
2653.77 2040
2654.26 1983
2654.74 1927
2655.23 1814
2655.72 1936
2656.20 1862
2656.69 1909
2657.17 1951
2657.66 1984
2658.15 2087
2658.63 2097
2659.12 2141
2659.60 2118
2660.09 2049
2660.58 1996
2661.06 2003
2661.55 2195
2662.04 2229
2662.52 2008
2663.01 2152
2663.49 2004
2663.98 1965
2664.47 2128
2664.95 2054
2665.44 2070
2665.93 2029
2666.42 1998
2666.90 2066
2667.39 2224
2667.88 2059
2668.36 1952
2668.85 1943
2669.34 2223
2669.82 2019
2670.31 2260
2670.80 2086
2671.29 2111
2671.77 2235
2672.26 2280
2672.75 2314
2673.24 2113
2673.72 2444
2674.21 2413
2674.70 2597
2675.19 2629
2675.67 2719
2676.16 2501
2676.65 2682
2677.14 2530
2677.62 2476
2678.11 2355
2678.60 2221
2679.09 2209
2679.58 2356
2680.06 2194
2680.55 2065
2681.04 2234
2681.53 2146
2682.02 2098
2682.51 2039
2682.99 2266
2683.48 1966
2683.97 2018
2684.46 2016
2684.95 2047
2685.44 1946
2685.92 1937
2686.41 2020
2686.90 1993
2687.39 1977
2687.88 2037
2688.37 2223
2688.86 2061
2689.35 2052
2689.83 2149
2690.32 2001
2690.81 2007
2691.30 2083
2691.79 1910
2692.28 2028
2692.77 2120
2693.26 2215
2693.75 2006
2694.24 2224
2694.73 2102
2695.22 2132
2695.71 2123
2696.20 2082
2696.68 2029
2697.17 2195
2697.66 2091
2698.15 2080
2698.64 2112
2699.13 2184
2699.62 2110
2700.11 2084
2700.60 2083
2701.09 1786
2701.58 1955
2702.07 2051
2702.56 2178
2703.05 2257
2703.54 2273
2704.03 2141
2704.52 2038
2705.01 2166
2705.50 2225
2706.00 2149
2706.49 2001
2706.98 1971
2707.47 1962
2707.96 1942
2708.45 1955
2708.94 2107
2709.43 2001
2709.92 2075
2710.41 2052
2710.90 2044
2711.39 2032
2711.88 1984
2712.37 2035
2712.87 2171
2713.36 2057
2713.85 1860
2714.34 1959
2714.83 2126
2715.32 2307
2715.81 2356
2716.30 2159
2716.80 2100
2717.29 1940
2717.78 2102
2718.27 2029
2718.76 2046
2719.25 2278
2719.75 2167
2720.24 2074
2720.73 1978
2721.22 2150
2721.71 2077
2722.20 2245
2722.70 2157
2723.19 2192
2723.68 2074
2724.17 2248
2724.66 2511
2725.16 2479
2725.65 2218
2726.14 1992
2726.63 2105
2727.13 2009
2727.62 2035
2728.11 2113
2728.60 1816
2729.10 1912
2729.59 2073
2730.08 2092
2730.57 1933
2731.07 1983
2731.56 2288
2732.05 2149
2732.54 2217
2733.04 2208
2733.53 2271
2734.02 2173
2734.52 2402
2735.01 2241
2735.50 2152
2736.00 2227
2736.49 2222
2736.98 2423
2737.47 2284
2737.97 2369
2738.46 2279
2738.95 2400
2739.45 2322
2739.94 2101
2740.44 2112
2740.93 2250
2741.42 2352
2741.92 2037
2742.41 2090
2742.90 2128
2743.40 1963
2743.89 2063
2744.39 2089
2744.88 2002
2745.37 2023
2745.87 2007
2746.36 1878
2746.86 1717
2747.35 2018
2747.84 2057
2748.34 2116
2748.83 2233
2749.33 2002
2749.82 2163
2750.32 2118
2750.81 2041
2751.30 1963
2751.80 1950
2752.29 1887
2752.79 1963
2753.28 1810
2753.78 2028
2754.27 2192
2754.77 2152
2755.26 2055
2755.76 2010
2756.25 2022
2756.75 2058
2757.24 1959
2757.74 1804
2758.23 1907
2758.73 2026
2759.22 2107
2759.72 1897
2760.21 2123
2760.71 2057
2761.20 2041
2761.70 1946
2762.20 1863
2762.69 1968
2763.19 1976
2763.68 2021
2764.18 2089
2764.67 2237
2765.17 2142
2765.67 2004
2766.16 1965
2766.66 2112
2767.15 2018
2767.65 1925
2768.14 2069
2768.64 2138
2769.14 2096
2769.63 2034
2770.13 2107
2770.63 1998
2771.12 2058
2771.62 2085
2772.11 1998
2772.61 2075
2773.11 2134
2773.60 2069
2774.10 2374
2774.60 2384
2775.09 2426
2775.59 2450
2776.09 2672
2776.58 2729
2777.08 2485
2777.58 2613
2778.07 2615
2778.57 2582
2779.07 2333
2779.57 2581
2780.06 2445
2780.56 2262
2781.06 2249
2781.55 2210
2782.05 2216
2782.55 2123
2783.05 2052
2783.54 2036
2784.04 1937
2784.54 1773
2785.04 1741
2785.53 2052
2786.03 2105
2786.53 1809
2787.03 1791
2787.52 1811
2788.02 1988
2788.52 1925
2789.02 1975
2789.52 1831
2790.01 1908
2790.51 1844
2791.01 1899
2791.51 2024
2792.01 1963
2792.50 1958
2793.00 1879
2793.50 2038
2794.00 2003
2794.50 2070
2795.00 2075
2795.50 2094
2795.99 2203
2796.49 2116
2796.99 2224
2797.49 2153
2797.99 2185
2798.49 2184
2798.99 2181
2799.48 2088
2799.98 2310
2800.48 2108
2800.98 2102
2801.48 2061
2801.98 1962
2802.48 1962
2802.98 1998
2803.48 2157
2803.98 2114
2804.48 2126
2804.97 2151
2805.47 2158
2805.97 2413
2806.47 2359
2806.97 2093
2807.47 2072
2807.97 2169
2808.47 2282
2808.97 2318
2809.47 2298
2809.97 2098
2810.47 2125
2810.97 2212
2811.47 2120
2811.97 2137
2812.47 2216
2812.97 2200
2813.47 2101
2813.97 2120
2814.47 1964
2814.97 1914
2815.47 2113
2815.97 2086
2816.47 2114
2816.97 1908
2817.47 1977
2817.97 2051
2818.47 2126
2818.97 1919
2819.47 1805
2819.98 1996
2820.48 2082
2820.98 2171
2821.48 2031
2821.98 2262
2822.48 2003
2822.98 1999
2823.48 1981
2823.98 1937
2824.48 2173
2824.98 2081
2825.49 1946
2825.99 2020
2826.49 2136
2826.99 2010
2827.49 2076
2827.99 2115
2828.49 1976
2828.99 1977
2829.50 2206
2830.00 2088
2830.50 2132
2831.00 2104
2831.50 2004
2832.00 1915
2832.51 2021
2833.01 1949
2833.51 2049
2834.01 2072
2834.51 2009
2835.02 1910
2835.52 2042
2836.02 2028
2836.52 2157
2837.02 2028
2837.53 2004
2838.03 2107
2838.53 2022
2839.03 1854
2839.54 1839
2840.04 1986
2840.54 2035
2841.04 2042
2841.55 1861
2842.05 2024
2842.55 1960
2843.05 2043
2843.56 2230
2844.06 1862
2844.56 1965
2845.07 1907
2845.57 1910
2846.07 2022
2846.57 1912
2847.08 1873
2847.58 2036
2848.08 2278
2848.59 2205
2849.09 2114
2849.59 2097
2850.10 2109
2850.60 2178
2851.10 2167
2851.61 2169
2852.11 2194
2852.61 2170
2853.12 2114
2853.62 2010
2854.12 2242
2854.63 2161
2855.13 2141
2855.64 2037
2856.14 2065
2856.64 2107
2857.15 2019
2857.65 1842
2858.16 1888
2858.66 2021
2859.16 2027
2859.67 2175
2860.17 1970
2860.68 1981
2861.18 1847
2861.69 2063
2862.19 2213
2862.69 2030
2863.20 2000
2863.70 1918
2864.21 2045
2864.71 1818
2865.22 1614
2865.72 1820
2866.23 2084
2866.73 2034
2867.24 1878
2867.74 1908
2868.25 2097
2868.75 2120
2869.26 1998
2869.76 1922
2870.27 2044
2870.77 1943
2871.28 2096
2871.78 2028
2872.29 1985
2872.79 2111
2873.30 2369
2873.80 2354
2874.31 2346
2874.81 2302
2875.32 2147
2875.83 2343
2876.33 2007
2876.84 2057
2877.34 2014
2877.85 2009
2878.35 2137
2878.86 2275
2879.37 2180
2879.87 1989
2880.38 1999
2880.88 2026
2881.39 2075
2881.90 2056
2882.40 2057
2882.91 2104
2883.41 2041
2883.92 2251
2884.43 2183
2884.93 2015
2885.44 2152
2885.95 2141
2886.45 2103
2886.96 2141
2887.47 2073
2887.97 2163
2888.48 2375
2888.99 2357
2889.49 2466
2890.00 2372
2890.51 2346
2891.01 2471
2891.52 2147
2892.03 2253
2892.54 2243
2893.04 2428
2893.55 2531
2894.06 2506
2894.56 2789
2895.07 2749
2895.58 2591
2896.09 2933
2896.59 2572
2897.10 2792
2897.61 2699
2898.12 2535
2898.62 2831
2899.13 2628
2899.64 2543
2900.15 2698
2900.65 2332
2901.16 2482
2901.67 2265
2902.18 2292
2902.69 2246
2903.19 2522
2903.70 2217
2904.21 2460
2904.72 2318
2905.23 2437
2905.73 2357
2906.24 2540
2906.75 2408
2907.26 2330
2907.77 2226
2908.28 2207
2908.79 2356
2909.29 2327
2909.80 2244
2910.31 2401
2910.82 2330
2911.33 2077
2911.84 2110
2912.35 2088
2912.85 2183
2913.36 2275
2913.87 2353
2914.38 2317
2914.89 2276
2915.40 2165
2915.91 1994
2916.42 2127
2916.93 2000
2917.44 2094
2917.95 2051
2918.45 1980
2918.96 2130
2919.47 2016
2919.98 2016
2920.49 2155
2921.00 2173
2921.51 2299
2922.02 2230
2922.53 2214
2923.04 2196
2923.55 2192
2924.06 2211
2924.57 2459
2925.08 2287
2925.59 2235
2926.10 2272
2926.61 2272
2927.12 2151
2927.63 2063
2928.14 2123
2928.65 1890
2929.16 2086
2929.67 2098
2930.18 1991
2930.69 1914
2931.20 1901
2931.71 2149
2932.22 2159
2932.73 1941
2933.25 1979
2933.76 2222
2934.27 2148
2934.78 2058
2935.29 2237
2935.80 2208
2936.31 2135
2936.82 2124
2937.33 2201
2937.84 2296
2938.35 2183
2938.87 2335
2939.38 2204
2939.89 2033
2940.40 2199
2940.91 2225
2941.42 2190
2941.93 2353
2942.44 2298
2942.96 2312
2943.47 2254
2943.98 2257
2944.49 2155
2945.00 1912
2945.51 1908
2946.03 2004
2946.54 2162
2947.05 2110
2947.56 2035
2948.07 2070
2948.59 1979
2949.10 1957
2949.61 1970
2950.12 1958
2950.63 1958
2951.15 2093
2951.66 2082
2952.17 2077
2952.68 2080
2953.19 1900
2953.71 2083
2954.22 2006
2954.73 2044
2955.24 1913
2955.76 1894
2956.27 1985
2956.78 2044
2957.30 2034
2957.81 2059
2958.32 2083
2958.83 1950
2959.35 1984
2959.86 1918
2960.37 2054
2960.89 2181
2961.40 2137
2961.91 2161
2962.43 2207
2962.94 2366
2963.45 2233
2963.96 2139
2964.48 2302
2964.99 2481
2965.51 2306
2966.02 2345
2966.53 2288
2967.05 2257
2967.56 2230
2968.07 2154
2968.59 2092
2969.10 2204
2969.61 2089
2970.13 2180
2970.64 2054
2971.16 2078
2971.67 2055
2972.18 2087
2972.70 2089
2973.21 2115
2973.73 2088
2974.24 2144
2974.75 2165
2975.27 2316
2975.78 2279
2976.30 2232
2976.81 2268
2977.33 2292
2977.84 2355
2978.36 2296
2978.87 2342
2979.38 2206
2979.90 2450
2980.41 2412
2980.93 2336
2981.44 2381
2981.96 2462
2982.47 2271
2982.99 2167
2983.50 2323
2984.02 2338
2984.53 2396
2985.05 2597
2985.56 2288
2986.08 2631
2986.59 2480
2987.11 2465
2987.63 2650
2988.14 2532
2988.66 2669
2989.17 2694
2989.69 2645
2990.20 2768
2990.72 2862
2991.23 2893
2991.75 2964
2992.27 2813
2992.78 2892
2993.30 2733
2993.81 2823
2994.33 2784
2994.84 2759
2995.36 2803
2995.88 3063
2996.39 3031
2996.91 3067
2997.43 3108
2997.94 2991
2998.46 3372
2998.97 3192
2999.49 3188
3000.01 3437
3000.52 3398
3001.04 3319
3001.56 3305
3002.07 3645
3002.59 4102
3003.11 4223
3003.62 4468
3004.14 4632
3004.66 5171
3005.17 5950
3005.69 5813
3006.21 5816
3006.72 5537
3007.24 5123
3007.76 5412
3008.28 5161
3008.79 4644
3009.31 4266
3009.83 3773
3010.34 3748
3010.86 3667
3011.38 3237
3011.90 3029
3012.41 2957
3012.93 2792
3013.45 2608
3013.97 2694
3014.48 2844
3015.00 3005
3015.52 2632
3016.04 2659
3016.56 2609
3017.07 2641
3017.59 2642
3018.11 2652
3018.63 2733
3019.15 3001
3019.66 2795
3020.18 2670
3020.70 2664
3021.22 2765
3021.74 2798
3022.26 2750
3022.77 2682
3023.29 2832
3023.81 3046
3024.33 2912
3024.85 2761
3025.37 2862
3025.88 2874
3026.40 2731
3026.92 2798
3027.44 2497
3027.96 2571
3028.48 2689
3029.00 2678
3029.52 2857
3030.04 2794
3030.55 2409
3031.07 2606
3031.59 2535
3032.11 2658
3032.63 2789
3033.15 2831
3033.67 2998
3034.19 3055
3034.71 3217
3035.23 3108
3035.75 3315
3036.27 3162
3036.79 3078
3037.31 3135
3037.83 3050
3038.35 3160
3038.87 2782
3039.39 2717
3039.91 2635
3040.42 2586
3040.94 2562
3041.46 2547
3041.98 2264
3042.50 2327
3043.03 2570
3043.55 2541
3044.07 2559
3044.59 2532
3045.11 2560
3045.63 2507
3046.15 2640
3046.67 2461
3047.19 2458
3047.71 2509
3048.23 2540
3048.75 2347
3049.27 2238
3049.79 2371
3050.31 2237
3050.83 2360
3051.35 2533
3051.87 2436
3052.39 2314
3052.92 2114
3053.44 2226
3053.96 2413
3054.48 2395
3055.00 2384
3055.52 2416
3056.04 2301
3056.56 2468
3057.09 2387
3057.61 2348
3058.13 2318
3058.65 2319
3059.17 2518
3059.69 2584
3060.21 2493
3060.74 2505
3061.26 2399
3061.78 2256
3062.30 2258
3062.82 2405
3063.34 2532
3063.87 2610
3064.39 2512
3064.91 2494
3065.43 2401
3065.95 2543
3066.48 2635
3067.00 2755
3067.52 2687
3068.04 2520
3068.57 2513
3069.09 2605
3069.61 2461
3070.13 2341
3070.66 2545
3071.18 2594
3071.70 2341
3072.22 2454
3072.75 2580
3073.27 2647
3073.79 2581
3074.31 2595
3074.84 2643
3075.36 2558
3075.88 2827
3076.41 2805
3076.93 2798
3077.45 2762
3077.97 2862
3078.50 2821
3079.02 3022
3079.54 3057
3080.07 3233
3080.59 3271
3081.11 3025
3081.64 3266
3082.16 3228
3082.68 3460
3083.21 3586
3083.73 3222
3084.26 3236
3084.78 2820
3085.30 2959
3085.83 3103
3086.35 3185
3086.87 3391
3087.40 3269
3087.92 3175
3088.45 3162
3088.97 2846
3089.49 3025
3090.02 3052
3090.54 3124
3091.07 3098
3091.59 2952
3092.11 2988
3092.64 2975
3093.16 3214
3093.69 3208
3094.21 3497
3094.74 3422
3095.26 3345
3095.79 3491
3096.31 3545
3096.84 3465
3097.36 3750
3097.89 3612
3098.41 3773
3098.93 3738
3099.46 3675
3099.98 3957
3100.51 4714
3101.03 5471
3101.56 6384
3102.09 8089
3102.61 8850
3103.14 9641
3103.66 10676
3104.19 10792
3104.71 11125
3105.24 10935
3105.76 10402
3106.29 9920
3106.81 8954
3107.34 7866
3107.86 6712
3108.39 5452
3108.92 4893
3109.44 5113
3109.97 4745
3110.49 4362
3111.02 4340
3111.55 4373
3112.07 4664
3112.60 4568
3113.12 4379
3113.65 4213
3114.18 4035
3114.70 4161
3115.23 3937
3115.75 3397
3116.28 3379
3116.81 3172
3117.33 3243
3117.86 3365
3118.39 2986
3118.91 3196
3119.44 3322
3119.97 3544
3120.49 3962
3121.02 3699
3121.55 3751
3122.07 3919
3122.60 3862
3123.13 3746
3123.65 3721
3124.18 3269
3124.71 3324
3125.24 3441
3125.76 3222
3126.29 3112
3126.82 3191
3127.34 3170
3127.87 2962
3128.40 3021
3128.93 2890
3129.45 2795
3129.98 2867
3130.51 2692
3131.04 2796
3131.56 2784
3132.09 2784
3132.62 2843
3133.15 2603
3133.68 2627
3134.20 2773
3134.73 2571
3135.26 2551
3135.79 2777
3136.32 2688
3136.84 2774
3137.37 2805
3137.90 2565
3138.43 2579
3138.96 2577
3139.48 2601
3140.01 2649
3140.54 2551
3141.07 2632
3141.60 2523
3142.13 2583
3142.66 2521
3143.18 2528
3143.71 2533
3144.24 2493
3144.77 2398
3145.30 2515
3145.83 2523
3146.36 2541
3146.89 2623
3147.41 2723
3147.94 2726
3148.47 2659
3149.00 2818
3149.53 2901
3150.06 2722
3150.59 2688
3151.12 2632
3151.65 2690
3152.18 3019
3152.71 2916
3153.24 2894
3153.77 2714
3154.30 2646
3154.82 2747
3155.35 2676
3155.88 2722
3156.41 2881
3156.94 2753
3157.47 2835
3158.00 2722
3158.53 2943
3159.06 2747
3159.59 2679
3160.12 2677
3160.65 2722
3161.18 2748
3161.71 2787
3162.24 2930
3162.77 2922
3163.30 2701
3163.83 2737
3164.37 2538
3164.90 2534
3165.43 2564
3165.96 2564
3166.49 2536
3167.02 2468
3167.55 2520
3168.08 2379
3168.61 2238
3169.14 2356
3169.67 2374
3170.20 2468
3170.73 2399
3171.26 2471
3171.80 2690
3172.33 2631
3172.86 2500
3173.39 2645
3173.92 2694
3174.45 2961
3174.98 3110
3175.51 2724
3176.05 2773
3176.58 3107
3177.11 3196
3177.64 2822
3178.17 2741
3178.70 2738
3179.23 2897
3179.77 2548
3180.30 2402
3180.83 2633
3181.36 2312
3181.89 2250
3182.43 2367
3182.96 2551
3183.49 2527
3184.02 2289
3184.55 2334
3185.09 2540
3185.62 2508
3186.15 2443
3186.68 2446
3187.21 2427
3187.75 2538
3188.28 2462
3188.81 2494
3189.34 2799
3189.88 2757
3190.41 2849
3190.94 2668
3191.47 2562
3192.01 2739
3192.54 2749
3193.07 2727
3193.61 2636
3194.14 2560
3194.67 2597
3195.20 2636
3195.74 2709
3196.27 2646
3196.80 2575
3197.34 2509
3197.87 2326
3198.40 2270
3198.94 2505
3199.47 2587
3200.00 2689
3200.54 2559
3201.07 2683
3201.60 2610
3202.14 2674
3202.67 2725
3203.21 2694
3203.74 2636
3204.27 2639
3204.81 2679
3205.34 2840
3205.87 2712
3206.41 2751
3206.94 2777
3207.48 3029
3208.01 3079
3208.54 3018
3209.08 3110
3209.61 3075
3210.15 3054
3210.68 3318
3211.22 3362
3211.75 3284
3212.28 3270
3212.82 3095
3213.35 2985
3213.89 3000
3214.42 3259
3214.96 3231
3215.49 2890
3216.03 2625
3216.56 2792
3217.10 2711
3217.63 2684
3218.17 2659
3218.70 2648
3219.24 2693
3219.77 2630
3220.31 2926
3220.84 2863
3221.38 2776
3221.91 2576
3222.45 2766
3222.98 2759
3223.52 2853
3224.05 3180
3224.59 3119
3225.12 3238
3225.66 3254
3226.19 3522
3226.73 3372
3227.27 3332
3227.80 3262
3228.34 3431
3228.87 3502
3229.41 3282
3229.94 3258
3230.48 3369
3231.02 3430
3231.55 3509
3232.09 3382
3232.62 3202
3233.16 3346
3233.70 3548
3234.23 3473
3234.77 3502
3235.31 3510
3235.84 3404
3236.38 3309
3236.91 3537
3237.45 3633
3237.99 3551
3238.52 3556
3239.06 3454
3239.60 3364
3240.13 3485
3240.67 3583
3241.21 3490
3241.75 3602
3242.28 3486
3242.82 3366
3243.36 3415
3243.89 3491
3244.43 3556
3244.97 3572
3245.50 3559
3246.04 3669
3246.58 3974
3247.12 4094
3247.65 3739
3248.19 3755
3248.73 3724
3249.27 3767
3249.80 4040
3250.34 3851
3250.88 3861
3251.42 3800
3251.95 4047
3252.49 3998
3253.03 4032
3253.57 3919
3254.11 3898
3254.64 4106
3255.18 4074
3255.72 4227
3256.26 3986
3256.80 4266
3257.33 4290
3257.87 4434
3258.41 4536
3258.95 4671
3259.49 4788
3260.02 4988
3260.56 5510
3261.10 5705
3261.64 6001
3262.18 6520
3262.72 6912
3263.26 7295
3263.79 7682
3264.33 8246
3264.87 8481
3265.41 9474
3265.95 9816
3266.49 9915
3267.03 10599
3267.57 10945
3268.11 10529
3268.64 10391
3269.18 10035
3269.72 9837
3270.26 8945
3270.80 8400
3271.34 7574
3271.88 6947
3272.42 6170
3272.96 5666
3273.50 5030
3274.04 4963
3274.58 4935
3275.12 4626
3275.66 4624
3276.20 4969
3276.74 4636
3277.28 4687
3277.82 5097
3278.36 5004
3278.90 4611
3279.44 4603
3279.98 4810
3280.52 4648
3281.06 4742
3281.60 4384
3282.14 4173
3282.68 4551
3283.22 4738
3283.76 4642
3284.30 4577
3284.84 4612
3285.38 4896
3285.92 4966
3286.46 4793
3287.00 4905
3287.54 5203
3288.08 5233
3288.62 4866
3289.16 5079
3289.70 4947
3290.24 5000
3290.79 5219
3291.33 5030
3291.87 5232
3292.41 5264
3292.95 5539
3293.49 5897
3294.03 5738
3294.57 5965
3295.11 6681
3295.66 6721
3296.20 6569
3296.74 6638
3297.28 6720
3297.82 6602
3298.36 6393
3298.90 6169
3299.45 6203
3299.99 6074
3300.53 5960
3301.07 5769
3301.61 5719
3302.16 5644
3302.70 5729
3303.24 5908
3303.78 6092
3304.32 6036
3304.87 5720
3305.41 5611
3305.95 5517
3306.49 5199
3307.03 5200
3307.58 5266
3308.12 5204
3308.66 5034
3309.20 4833
3309.75 4942
3310.29 4781
3310.83 4667
3311.37 4762
3311.92 4621
3312.46 4789
3313.00 5180
3313.54 5067
3314.09 5008
3314.63 5199
3315.17 5330
3315.72 5520
3316.26 5660
3316.80 5937
3317.35 6293
3317.89 6367
3318.43 6506
3318.97 6822
3319.52 7061
3320.06 7172
3320.60 7309
3321.15 7289
3321.69 7393
3322.23 7407
3322.78 7280
3323.32 7082
3323.87 6920
3324.41 6949
3324.95 6741
3325.50 6744
3326.04 6899
3326.58 6461
3327.13 6529
3327.67 6413
3328.22 6363
3328.76 6362
3329.30 6554
3329.85 6613
3330.39 6651
3330.94 7464
3331.48 8510
3332.03 10270
3332.57 12336
3333.11 15013
3333.66 18712
3334.20 22139
3334.75 25279
3335.29 27682
3335.84 29310
3336.38 30390
3336.93 30929
3337.47 31400
3338.02 31659
3338.56 30914
3339.11 29910
3339.65 27722
3340.20 25294
3340.74 22293
3341.29 19576
3341.83 16522
3342.38 13327
3342.92 10937
3343.47 9246
3344.01 8154
3344.56 7112
3345.10 6508
3345.65 6411
3346.19 5979
3346.74 5746
3347.28 5852
3347.83 5864
3348.38 5808
3348.92 6149
3349.47 5989
3350.01 6241
3350.56 6594
3351.10 7003
3351.65 6945
3352.20 7172
3352.74 6993
3353.29 7406
3353.83 7308
3354.38 6842
3354.93 6575
3355.47 6458
3356.02 5987
3356.56 5846
3357.11 5512
3357.66 5211
3358.20 5058
3358.75 4936
3359.30 4946
3359.84 4866
3360.39 4860
3360.94 4889
3361.48 4770
3362.03 4831
3362.58 4946
3363.12 4886
3363.67 5101
3364.22 4960
3364.76 5294
3365.31 5710
3365.86 5343
3366.41 5090
3366.95 5201
3367.50 5179
3368.05 4967
3368.59 4997
3369.14 5172
3369.69 5013
3370.24 4885
3370.78 4928
3371.33 5282
3371.88 5390
3372.43 5864
3372.97 6122
3373.52 6390
3374.07 6440
3374.62 6443
3375.17 6363
3375.71 6885
3376.26 6764
3376.81 6598
3377.36 6037
3377.91 5590
3378.45 5363
3379.00 5027
3379.55 4700
3380.10 4486
3380.65 4140
3381.19 4149
3381.74 4004
3382.29 4001
3382.84 4122
3383.39 4000
3383.94 3871
3384.49 4016
3385.03 3763
3385.58 3682
3386.13 3967
3386.68 3801
3387.23 3639
3387.78 3681
3388.33 3557
3388.88 3603
3389.42 3553
3389.97 3491
3390.52 3510
3391.07 3487
3391.62 3337
3392.17 3428
3392.72 3415
3393.27 3391
3393.82 3480
3394.37 3348
3394.92 3306
3395.47 3176
3396.02 3183
3396.57 3307
3397.11 3084
3397.66 3064
3398.21 3149
3398.76 3256
3399.31 3160
3399.86 3018
3400.41 2916
3400.96 2916
3401.51 3004
3402.06 2971
3402.61 3064
3403.16 2846
3403.71 3001
3404.26 3117
3404.81 3059
3405.36 3071
3405.91 2890
3406.46 2846
3407.02 2876
3407.57 2876
3408.12 2884
3408.67 2965
3409.22 3167
3409.77 3265
3410.32 3388
3410.87 3405
3411.42 3293
3411.97 3341
3412.52 3366
3413.07 3626
3413.62 3565
3414.17 3528
3414.73 3588
3415.28 3431
3415.83 3540
3416.38 3668
3416.93 3502
3417.48 3100
3418.03 3039
3418.58 3016
3419.14 2833
3419.69 2818
3420.24 2931
3420.79 3011
3421.34 2835
3421.89 2674
3422.44 2878
3423.00 2971
3423.55 2987
3424.10 3008
3424.65 2894
3425.20 3069
3425.76 3101
3426.31 3227
3426.86 3228
3427.41 2941
3427.96 2879
3428.52 2801
3429.07 2659
3429.62 2719
3430.17 2755
3430.72 2651
3431.28 2793
3431.83 2760
3432.38 2735
3432.93 2784
3433.49 2839
3434.04 2933
3434.59 2838
3435.14 2734
3435.70 2647
3436.25 2622
3436.80 2795
3437.36 2560
3437.91 2776
3438.46 2746
3439.01 2790
3439.57 2657
3440.12 2627
3440.67 2723
3441.23 2711
3441.78 2958
3442.33 3024
3442.89 2922
3443.44 2676
3443.99 2789
3444.55 2840
3445.10 2670
3445.65 2779
3446.21 2857
3446.76 2694
3447.31 2557
3447.87 2690
3448.42 2694
3448.98 2695
3449.53 2741
3450.08 2609
3450.64 2722
3451.19 2795
3451.75 2584
3452.30 2684
3452.85 2735
3453.41 2833
3453.96 2860
3454.52 2524
3455.07 2658
3455.62 2711
3456.18 2533
3456.73 2860
3457.29 2539
3457.84 2541
3458.40 2658
3458.95 2734
3459.51 2567
3460.06 2474
3460.62 2563
3461.17 2553
3461.72 2408
3462.28 2482
3462.83 2929
3463.39 2873
3463.94 2685
3464.50 2713
3465.05 2907
3465.61 2838
3466.17 2955
3466.72 2900
3467.28 2965
3467.83 2965
3468.39 2803
3468.94 3104
3469.50 3214
3470.05 3243
3470.61 3062
3471.16 3215
3471.72 3274
3472.27 3371
3472.83 3424
3473.39 3401
3473.94 3470
3474.50 3295
3475.05 3434
3475.61 3480
3476.17 3434
3476.72 3296
3477.28 3394
3477.83 3315
3478.39 3438
3478.95 3523
3479.50 3324
3480.06 3651
3480.61 3627
3481.17 3668
3481.73 3672
3482.28 3775
3482.84 3855
3483.40 3902
3483.95 3889
3484.51 3926
3485.07 3841
3485.62 3982
3486.18 4195
3486.74 4108
3487.29 4087
3487.85 4300
3488.41 4333
3488.97 4661
3489.52 5187
3490.08 6061
3490.64 6802
3491.19 7737
3491.75 9008
3492.31 10073
3492.87 11036
3493.42 11845
3493.98 11386
3494.54 11171
3495.09 10392
3495.65 9973
3496.21 9118
3496.77 7923
3497.33 6780
3497.88 6104
3498.44 5773
3499.00 5019
3499.56 5074
3500.11 4947
3500.67 4933
3501.23 5292
3501.79 5526
3502.35 5553
3502.90 5952
3503.46 6072
3504.02 6364
3504.58 6626
3505.14 6799
3505.70 6644
3506.25 6804
3506.81 6396
3507.37 6635
3507.93 6593
3508.49 6199
3509.05 5878
3509.61 5684
3510.16 5163
3510.72 4871
3511.28 4510
3511.84 4212
3512.40 4064
3512.96 3795
3513.52 3904
3514.08 3620
3514.63 3540
3515.19 3535
3515.75 3256
3516.31 3174
3516.87 3340
3517.43 3193
3517.99 2939
3518.55 2993
3519.11 3070
3519.67 3274
3520.23 3192
3520.79 3042
3521.35 3115
3521.91 3092
3522.47 3222
3523.03 3073
3523.59 3159
3524.15 3237
3524.71 3139
3525.26 3136
3525.82 3057
3526.38 3089
3526.94 2975
3527.50 2903
3528.07 2898
3528.63 2902
3529.19 2914
3529.75 2966
3530.31 3179
3530.87 3020
3531.43 2987
3531.99 3027
3532.55 3070
3533.11 3039
3533.67 3002
3534.23 3012
3534.79 3032
3535.35 2927
3535.91 2899
3536.47 3058
3537.03 2947
3537.59 3079
3538.15 3285
3538.72 2999
3539.28 2900
3539.84 3000
3540.40 2999
3540.96 2889
3541.52 2980
3542.08 3032
3542.64 2809
3543.20 3043
3543.77 3013
3544.33 2946
3544.89 2880
3545.45 2803
3546.01 2757
3546.57 2573
3547.14 2683
3547.70 2843
3548.26 2637
3548.82 2612
3549.38 2721
3549.94 2619
3550.51 2773
3551.07 2585
3551.63 2505
3552.19 2449
3552.75 2430
3553.32 2503
3553.88 2524
3554.44 2342
3555.00 2583
3555.56 2597
3556.13 2389
3556.69 2510
3557.25 2499
3557.81 2397
3558.38 2350
3558.94 2292
3559.50 2526
3560.06 2720
3560.63 2470
3561.19 2365
3561.75 2469
3562.32 2569
3562.88 2517
3563.44 2619
3564.00 2352
3564.57 2312
3565.13 2458
3565.69 2333
3566.26 2378
3566.82 2392
3567.38 2409
3567.95 2462
3568.51 2401
3569.07 2399
3569.64 2315
3570.20 2315
3570.76 2234
3571.33 2297
3571.89 2289
3572.45 2389
3573.02 2629
3573.58 2441
3574.15 2419
3574.71 2583
3575.27 2343
3575.84 2560
3576.40 2628
3576.96 2826
3577.53 2687
3578.09 2901
3578.66 2996
3579.22 2796
3579.79 2782
3580.35 2708
3580.91 2707
3581.48 2806
3582.04 2621
3582.61 2548
3583.17 2661
3583.74 2571
3584.30 2204
3584.87 2302
3585.43 2443
3585.99 2257
3586.56 2218
3587.12 2292
3587.69 2280
3588.25 2341
3588.82 2321
3589.38 2152
3589.95 2209
3590.51 2236
3591.08 2290
3591.64 2371
3592.21 2155
3592.77 2327
3593.34 2283
3593.91 2130
3594.47 2166
3595.04 2142
3595.60 2203
3596.17 2436
3596.73 2339
3597.30 2280
3597.86 2271
3598.43 2257
3599.00 2307
3599.56 2137
3600.13 2052
3600.69 2235
3601.26 2185
3601.82 2395
3602.39 2287
3602.96 2126
3603.52 2176
3604.09 2127
3604.65 2409
3605.22 2358
3605.79 2059
3606.35 2132
3606.92 2088
3607.49 2057
3608.05 2122
3608.62 2256
3609.19 2157
3609.75 2071
3610.32 2020
3610.89 2042
3611.45 1981
3612.02 2069
3612.59 2202
3613.15 2228
3613.72 2097
3614.29 2037
3614.85 2193
3615.42 2265
3615.99 2205
3616.55 2290
3617.12 2480
3617.69 2490
3618.26 2561
3618.82 2704
3619.39 2545
3619.96 2687
3620.53 2581
3621.09 2611
3621.66 2458
3622.23 2469
3622.80 2445
3623.36 2452
3623.93 2660
3624.50 2390
3625.07 2387
3625.63 2306
3626.20 2261
3626.77 2169
3627.34 2142
3627.91 2105
3628.47 1938
3629.04 1951
3629.61 1988
3630.18 2091
3630.75 2213
3631.31 2140
3631.88 2178
3632.45 2189
3633.02 2238
3633.59 2194
3634.16 2312
3634.73 2068
3635.29 2184
3635.86 2209
3636.43 2180
3637.00 2110
3637.57 2167
3638.14 2103
3638.71 2146
3639.28 2122
3639.84 2402
3640.41 2490
3640.98 2473
3641.55 2677
3642.12 2667
3642.69 2728
3643.26 2504
3643.83 2638
3644.40 2779
3644.97 2687
3645.54 2540
3646.11 2499
3646.67 2443
3647.24 2417
3647.81 2356
3648.38 2405
3648.95 2323
3649.52 2208
3650.09 2194
3650.66 2507
3651.23 2693
3651.80 2603
3652.37 2686
3652.94 2810
3653.51 2790
3654.08 3005
3654.65 2815
3655.22 2924
3655.79 2893
3656.36 2575
3656.93 2440
3657.50 2565
3658.07 2483
3658.64 2529
3659.21 2677
3659.78 2520
3660.35 2723
3660.93 2703
3661.50 2668
3662.07 2746
3662.64 2460
3663.21 2570
3663.78 2656
3664.35 2721
3664.92 2866
3665.49 3061
3666.06 3027
3666.63 3190
3667.20 3228
3667.78 3035
3668.35 2891
3668.92 2719
3669.49 2776
3670.06 2952
3670.63 2839
3671.20 2684
3671.77 2576
3672.35 2484
3672.92 2476
3673.49 2536
3674.06 2612
3674.63 2693
3675.20 2487
3675.78 2519
3676.35 2573
3676.92 2346
3677.49 2259
3678.06 2351
3678.64 2452
3679.21 2437
3679.78 2512
3680.35 2503
3680.92 2449
3681.50 2312
3682.07 2279
3682.64 2315
3683.21 2444
3683.79 2414
3684.36 2373
3684.93 2406
3685.50 2231
3686.07 2281
3686.65 2365
3687.22 2349
3687.79 2331
3688.37 2374
3688.94 2367
3689.51 2298
3690.08 2260
3690.66 2562
3691.23 2504
3691.80 2397
3692.38 2262
3692.95 2221
3693.52 2262
3694.10 2227
3694.67 2226
3695.24 2177
3695.81 2200
3696.39 2096
3696.96 2103
3697.54 2087
3698.11 2058
3698.68 2075
3699.26 2143
3699.83 2062
3700.40 2109
3700.98 2020
3701.55 2094
3702.12 2256
3702.70 2096
3703.27 2038
3703.85 2027
3704.42 2127
3704.99 2076
3705.57 2245
3706.14 2175
3706.72 2203
3707.29 2332
3707.86 2206
3708.44 2211
3709.01 2225
3709.59 2167
3710.16 2125
3710.74 2099
3711.31 2172
3711.89 2101
3712.46 2161
3713.03 2177
3713.61 2272
3714.18 2280
3714.76 2231
3715.33 1972
3715.91 2141
3716.48 2260
3717.06 2438
3717.63 2245
3718.21 2138
3718.78 2223
3719.36 2433
3719.93 2182
3720.51 2152
3721.08 2174
3721.66 2221
3722.23 2056
3722.81 2104
3723.39 2127
3723.96 2305
3724.54 2295
3725.11 2255
3725.69 2011
3726.26 2022
3726.84 2007
3727.41 2156
3727.99 2091
3728.57 1929
3729.14 2023
3729.72 1991
3730.29 2115
3730.87 2028
3731.45 2181
3732.02 2182
3732.60 2320
3733.17 2371
3733.75 2225
3734.33 2272
3734.90 2258
3735.48 2415
3736.06 2389
3736.63 2327
3737.21 2251
3737.79 2256
3738.36 2161
3738.94 2112
3739.52 2162
3740.09 2114
3740.67 2144
3741.25 2102
3741.82 2077
3742.40 2092
3742.98 1995
3743.55 2110
3744.13 2047
3744.71 1893
3745.28 2036
3745.86 2113
3746.44 2054
3747.02 1931
3747.59 1931
3748.17 2056
3748.75 2095
3749.33 1956
3749.90 2005
3750.48 2013
3751.06 2017
3751.64 2099
3752.21 2274
3752.79 2179
3753.37 2226
3753.95 2139
3754.52 2123
3755.10 2033
3755.68 1965
3756.26 1978
3756.84 1901
3757.41 1994
3757.99 2081
3758.57 1963
3759.15 2133
3759.73 2272
3760.31 2260
3760.88 1969
3761.46 2250
3762.04 2251
3762.62 2065
3763.20 2104
3763.78 2102
3764.35 2000
3764.93 2257
3765.51 2256
3766.09 2197
3766.67 2075
3767.25 2151
3767.83 2156
3768.41 2117
3768.99 2134
3769.56 2091
3770.14 2015
3770.72 2036
3771.30 2305
3771.88 2333
3772.46 2293
3773.04 2165
3773.62 2205
3774.20 2257
3774.78 2298
3775.36 2208
3775.94 2201
3776.52 2294
3777.10 2154
3777.67 2154
3778.25 2153
3778.83 2175
3779.41 2121
3779.99 2274
3780.57 2156
3781.15 2029
3781.73 2151
3782.31 2088
3782.89 2010
3783.47 1990
3784.05 1957
3784.63 2085
3785.21 2369
3785.79 2256
3786.37 2028
3786.95 2004
3787.54 2036
3788.12 2050
3788.70 2083
3789.28 2151
3789.86 2197
3790.44 2152
3791.02 2210
3791.60 2157
3792.18 2273
3792.76 2095
3793.34 2344
3793.92 2179
3794.50 2314
3795.08 2470
3795.66 2522
3796.25 2199
3796.83 2410
3797.41 2308
3797.99 2401
3798.57 2375
3799.15 2358
3799.73 2294
3800.31 2332
3800.90 2383
3801.48 2307
3802.06 2587
3802.64 2653
3803.22 2600
3803.80 2542
3804.39 2372
3804.97 2648
3805.55 2701
3806.13 2491
3806.71 2678
3807.29 2603
3807.88 2850
3808.46 3029
3809.04 2901
3809.62 3136
3810.20 3015
3810.79 3047
3811.37 3138
3811.95 3017
3812.53 2995
3813.12 3043
3813.70 2851
3814.28 2834
3814.86 2911
3815.45 2830
3816.03 2906
3816.61 3055
3817.19 2872
3817.78 2842
3818.36 2669
3818.94 2565
3819.52 2604
3820.11 2568
3820.69 2191
3821.27 2198
3821.86 2260
3822.44 2226
3823.02 2293
3823.61 2485
3824.19 2380
3824.77 2152
3825.36 2019
3825.94 2158
3826.52 2083
3827.11 2158
3827.69 2429
3828.27 2218
3828.86 2235
3829.44 2117
3830.02 2202
3830.61 2251
3831.19 2419
3831.77 2281
3832.36 2516
3832.94 2321
3833.53 2217
3834.11 2249
3834.69 2276
3835.28 2284
3835.86 2229
3836.45 2012
3837.03 1996
3837.61 1965
3838.20 2057
3838.78 2230
3839.37 2437
3839.95 2077
3840.54 1971
3841.12 2054
3841.70 2062
3842.29 1900
3842.87 2211
3843.46 1975
3844.04 1923
3844.63 2014
3845.21 2056
3845.80 2124
3846.38 2113
3846.97 2028
3847.55 1948
3848.14 1974
3848.72 1984
3849.31 1995
3849.89 1948
3850.48 1997
3851.06 1943
3851.65 2097
3852.23 2191
3852.82 1936
3853.40 1840
3853.99 1998
3854.58 1947
3855.16 2080
3855.75 2111
3856.33 2116
3856.92 1974
3857.50 2002
3858.09 2055
3858.68 2042
3859.26 2026
3859.85 2090
3860.43 2318
3861.02 2283
3861.60 2196
3862.19 2143
3862.78 2258
3863.36 2155
3863.95 2153
3864.54 2116
3865.12 2224
3865.71 2297
3866.29 2264
3866.88 2261
3867.47 2203
3868.05 2348
3868.64 2296
3869.23 2216
3869.81 2288
3870.40 2325
3870.99 2219
3871.57 2277
3872.16 2224
3872.75 2134
3873.33 2108
3873.92 2125
3874.51 2183
3875.10 2341
3875.68 2236
3876.27 2138
3876.86 2123
3877.44 2255
3878.03 2283
3878.62 2175
3879.21 2223
3879.79 2078
3880.38 2090
3880.97 1960
3881.56 1956
3882.14 1970
3882.73 2109
3883.32 2115
3883.91 2093
3884.49 1989
3885.08 2067
3885.67 2237
3886.26 2035
3886.85 1897
3887.43 2028
3888.02 2073
3888.61 2148
3889.20 2168
3889.79 2357
3890.38 2258
3890.96 2371
3891.55 2403
3892.14 2447
3892.73 2313
3893.32 2401
3893.91 2223
3894.49 2072
3895.08 2140
3895.67 2231
3896.26 2196
3896.85 2172
3897.44 2205
3898.03 2170
3898.61 2157
3899.20 2265
3899.79 2115
3900.38 2078
3900.97 2057
3901.56 2101
3902.15 2106
3902.74 2191
3903.33 2105
3903.92 2192
3904.51 2148
3905.09 1991
3905.68 1937
3906.27 1873
3906.86 1932
3907.45 2096
3908.04 2032
3908.63 2201
3909.22 2228
3909.81 2040
3910.40 2051
3910.99 2195
3911.58 2141
3912.17 2025
3912.76 2109
3913.35 1966
3913.94 2038
3914.53 2188
3915.12 2307
3915.71 2154
3916.30 2003
3916.89 1990
3917.48 2022
3918.07 1976
3918.66 2008
3919.25 1900
3919.84 1955
3920.43 1918
3921.02 1830
3921.61 2026
3922.20 1955
3922.80 2053
3923.39 2060
3923.98 1996
3924.57 2150
3925.16 1984
3925.75 1979
3926.34 2078
3926.93 1888
3927.52 1949
3928.11 2039
3928.70 1938
3929.30 1984
3929.89 1989
3930.48 1871
3931.07 2014
3931.66 2000
3932.25 1960
3932.84 2037
3933.44 2012
3934.03 1997
3934.62 2022
3935.21 1929
3935.80 2167
3936.39 1987
3936.98 1861
3937.58 2110
3938.17 1982
3938.76 1944
3939.35 2199
3939.94 2241
3940.54 2389
3941.13 2504
3941.72 2527
3942.31 2374
3942.90 2243
3943.50 2213
3944.09 2169
3944.68 2115
3945.27 2229
3945.87 2267
3946.46 2158
3947.05 2175
3947.64 2154
3948.24 2053
3948.83 2074
3949.42 2041
3950.01 1906
3950.61 1907
3951.20 2074
3951.79 2047
3952.39 2038
3952.98 2163
3953.57 2009
3954.16 1961
3954.76 2042
3955.35 2014
3955.94 2027
3956.54 1935
3957.13 2132
3957.72 2222
3958.32 2093
3958.91 2135
3959.50 2163
3960.10 2116
3960.69 2186
3961.28 2278
3961.88 2250
3962.47 2333
3963.07 2142
3963.66 2344
3964.25 2259
3964.85 2174
3965.44 2239
3966.03 2249
3966.63 2285
3967.22 2370
3967.82 2646
3968.41 2435
3969.00 2528
3969.60 2444
3970.19 2404
3970.79 2317
3971.38 2281
3971.98 2231
3972.57 2125
3973.17 2364
3973.76 2360
3974.35 2249
3974.95 2363
3975.54 2408
3976.14 2456
3976.73 2563
3977.33 2514
3977.92 2537
3978.52 2677
3979.11 2614
3979.71 2617
3980.30 2582
3980.90 2493
3981.49 2510
3982.09 2423
3982.68 2249
3983.28 2408
3983.87 2376
3984.47 2477
3985.06 2526
3985.66 2676
3986.25 2637
3986.85 2457
3987.45 2653
3988.04 2600
3988.64 2437
3989.23 2433
3989.83 2366
3990.42 2476
3991.02 2447
3991.62 2481
3992.21 2487
3992.81 2460
3993.40 2536
3994.00 2673
3994.60 2570
3995.19 2753
3995.79 2663
3996.38 2512
3996.98 2649
3997.58 2678
3998.17 2620
3998.77 2520
3999.37 2492
3999.96 2425
4000.56 2360
4001.15 2411
4001.75 2334
4002.35 2491
4002.94 2409
4003.54 2310
4004.14 2340
4004.73 2475
4005.33 2497
4005.93 2437
4006.53 2485
4007.12 2431
4007.72 2270
4008.32 2512
4008.91 2609
4009.51 2345
4010.11 2294
4010.71 2464
4011.30 2390
4011.90 2375
4012.50 2399
4013.10 2407
4013.69 2309
4014.29 2225
4014.89 2538
4015.49 2604
4016.08 2469
4016.68 2468
4017.28 2337
4017.88 2315
4018.47 2412
4019.07 2447
4019.67 2338
4020.27 2352
4020.87 2299
4021.46 2322
4022.06 2341
4022.66 2331
4023.26 2207
4023.86 2161
4024.45 2287
4025.05 2353
4025.65 2563
4026.25 2638
4026.85 2725
4027.45 2809
4028.05 2994
4028.64 3135
4029.24 3037
4029.84 3047
4030.44 3283
4031.04 3271
4031.64 3275
4032.24 3108
4032.84 2952
4033.43 2819
4034.03 2648
4034.63 2778
4035.23 2730
4035.83 2550
4036.43 2603
4037.03 2548
4037.63 2730
4038.23 2702
4038.83 2544
4039.43 2285
4040.03 2230
4040.63 2116
4041.22 2022
4041.82 2111
4042.42 2199
4043.02 2124
4043.62 2123
4044.22 2077
4044.82 2044
4045.42 2077
4046.02 2138
4046.62 2068
4047.22 2203
4047.82 2092
4048.42 2077
4049.02 2195
4049.62 2200
4050.22 2234
4050.82 2272
4051.42 2185
4052.02 2061
4052.62 2176
4053.22 2292
4053.83 2282
4054.43 2183
4055.03 2098
4055.63 2199
4056.23 2283
4056.83 2096
4057.43 2343
4058.03 2210
4058.63 2428
4059.23 2187
4059.83 2045
4060.43 2203
4061.03 2316
4061.64 2219
4062.24 2221
4062.84 2371
4063.44 2468
4064.04 2413
4064.64 2434
4065.24 2328
4065.84 2229
4066.45 2205
4067.05 2237
4067.65 2425
4068.25 2296
4068.85 2360
4069.45 2287
4070.05 2207
4070.66 2088
4071.26 2159
4071.86 2165
4072.46 2059
4073.06 1944
4073.67 1949
4074.27 1920
4074.87 2074
4075.47 2040
4076.07 2090
4076.68 2151
4077.28 2000
4077.88 2145
4078.48 2083
4079.09 2003
4079.69 1942
4080.29 1956
4080.89 2173
4081.50 1988
4082.10 2056
4082.70 2048
4083.30 1914
4083.91 1947
4084.51 2003
4085.11 1950
4085.71 2055
4086.32 2013
4086.92 1977
4087.52 2056
4088.13 2013
4088.73 1947
4089.33 1881
4089.94 1910
4090.54 2001
4091.14 2010
4091.74 1952
4092.35 1965
4092.95 1846
4093.55 1858
4094.16 1872
4094.76 1850
4095.37 2071
4095.97 2008
4096.57 1913
4097.18 1795
4097.78 1873
4098.38 1811
4098.99 1810
4099.59 1942
4100.20 1920
4100.80 1915
4101.40 2044
4102.01 2054
4102.61 2079
4103.22 2049
4103.82 1991
4104.42 2051
4105.03 1991
4105.63 2002
4106.24 2005
4106.84 1895
4107.45 1975
4108.05 2034
4108.65 2082
4109.26 1944
4109.86 2063
4110.47 2048
4111.07 2087
4111.68 2006
4112.28 2049
4112.89 2088
4113.49 2023
4114.10 2000
4114.70 1813
4115.31 1911
4115.91 1969
4116.52 1834
4117.12 1930
4117.73 1931
4118.33 2126
4118.94 2016
4119.54 1961
4120.15 1992
4120.75 1952
4121.36 1969
4121.97 2101
4122.57 2230
4123.18 2079
4123.78 2031
4124.39 2078
4124.99 2038
4125.60 1868
4126.21 1943
4126.81 1945
4127.42 1898
4128.02 1904
4128.63 1910
4129.24 1876
4129.84 1796
4130.45 2004
4131.05 1936
4131.66 1917
4132.27 1945
4132.87 1996
4133.48 1886
4134.08 2030
4134.69 2002
4135.30 1898
4135.90 1861
4136.51 1925
4137.12 1929
4137.72 2195
4138.33 2114
4138.94 1912
4139.54 1993
4140.15 2149
4140.76 2266
4141.37 2183
4141.97 2033
4142.58 2083
4143.19 2233
4143.79 2211
4144.40 2137
4145.01 2266
4145.61 2305
4146.22 2268
4146.83 2182
4147.44 2227
4148.04 2308
4148.65 2180
4149.26 2089
4149.87 2075
4150.47 2049
4151.08 2043
4151.69 1924
4152.30 1976
4152.91 1932
4153.51 2068
4154.12 2027
4154.73 1926
4155.34 1828
4155.94 2013
4156.55 1994
4157.16 2025
4157.77 2190
4158.38 2185
4158.99 2240
4159.59 2311
4160.20 2101
4160.81 2137
4161.42 2091
4162.03 2210
4162.64 2192
4163.24 2020
4163.85 2030
4164.46 2212
4165.07 1923
4165.68 2038
4166.29 2052
4166.90 1898
4167.51 2013
4168.11 2126
4168.72 2014
4169.33 2081
4169.94 2066
4170.55 2023
4171.16 2018
4171.77 2073
4172.38 2005
4172.99 2192
4173.60 2126
4174.21 2176
4174.81 2127
4175.42 1996
4176.03 2174
4176.64 2086
4177.25 2026
4177.86 2079
4178.47 2123
4179.08 2152
4179.69 1995
4180.30 2132
4180.91 2030
4181.52 2012
4182.13 1980
4182.74 2056
4183.35 1985
4183.96 2178
4184.57 2150
4185.18 2220
4185.79 2013
4186.40 2027
4187.01 2108
4187.62 2176
4188.23 2199
4188.84 2126
4189.45 2111
4190.06 2014
4190.67 1939
4191.29 2101
4191.90 2164
4192.51 1984
4193.12 2139
4193.73 2158
4194.34 2225
4194.95 2150
4195.56 2230
4196.17 2227
4196.78 2349
4197.39 2204
4198.00 2121
4198.62 2057
4199.23 2160
4199.84 2119
4200.45 2134
4201.06 2276
4201.67 2014
4202.28 1951
4202.89 2053
4203.51 2069
4204.12 2011
4204.73 1833
4205.34 1937
4205.95 1986
4206.56 2005
4207.18 2083
4207.79 2080
4208.40 2022
4209.01 1838
4209.62 1940
4210.24 2056
4210.85 1900
4211.46 2058
4212.07 2093
4212.68 2183
4213.30 2090
4213.91 2070
4214.52 2153
4215.13 2180
4215.74 2022
4216.36 2080
4216.97 2089
4217.58 2179
4218.19 2159
4218.81 2215
4219.42 2407
4220.03 2496
4220.65 2444
4221.26 2371
4221.87 2317
4222.48 2463
4223.10 2422
4223.71 2532
4224.32 2312
4224.94 2293
4225.55 2224
4226.16 2351
4226.78 2423
4227.39 2319
4228.00 2311
4228.61 2352
4229.23 2236
4229.84 2336
4230.46 2388
4231.07 2613
4231.68 2761
4232.30 2752
4232.91 2682
4233.52 2863
4234.14 2954
4234.75 3299
4235.36 3355
4235.98 3325
4236.59 3435
4237.21 3632
4237.82 3524
4238.43 3588
4239.05 3213
4239.66 2824
4240.28 2838
4240.89 2709
4241.50 2554
4242.12 2309
4242.73 2292
4243.35 2411
4243.96 2245
4244.58 2188
4245.19 2259
4245.81 2334
4246.42 2301
4247.03 2305
4247.65 2277
4248.26 2401
4248.88 2420
4249.49 2441
4250.11 2379
4250.72 2382
4251.34 2285
4251.95 2323
4252.57 2501
4253.18 2399
4253.80 2278
4254.41 2321
4255.03 2330
4255.64 2417
4256.26 2439
4256.88 2338
4257.49 2516
4258.11 2506
4258.72 2409
4259.34 2332
4259.95 2179
4260.57 2192
4261.18 2366
4261.80 2358
4262.42 2371
4263.03 2333
4263.65 2411
4264.26 2459
4264.88 2471
4265.49 2531
4266.11 2499
4266.73 2479
4267.34 2480
4267.96 2515
4268.58 2508
4269.19 2363
4269.81 2565
4270.42 2533
4271.04 2487
4271.66 2493
4272.27 2496
4272.89 2478
4273.51 2424
4274.12 2448
4274.74 2405
4275.36 2438
4275.97 2595
4276.59 2767
4277.21 2927
4277.82 2957
4278.44 2897
4279.06 2880
4279.67 2815
4280.29 2827
4280.91 2635
4281.53 2701
4282.14 2760
4282.76 2591
4283.38 2432
4283.99 2423
4284.61 2142
4285.23 2440
4285.85 2349
4286.46 2401
4287.08 2332
4287.70 2272
4288.32 2409
4288.93 2459
4289.55 2500
4290.17 2646
4290.79 2646
4291.41 2553
4292.02 2478
4292.64 2466
4293.26 2579
4293.88 2466
4294.50 2342
4295.11 2513
4295.73 2245
4296.35 2335
4296.97 2334
4297.59 2178
4298.21 2160
4298.82 2345
4299.44 2436
4300.06 2331
4300.68 2172
4301.30 2403
4301.92 2467
4302.53 2437
4303.15 2304
4303.77 2171
4304.39 2270
4305.01 2244
4305.63 2350
4306.25 2453
4306.87 2376
4307.49 2308
4308.10 2358
4308.72 2236
4309.34 2354
4309.96 2408
4310.58 2252
4311.20 2392
4311.82 2445
4312.44 2397
4313.06 2285
4313.68 2409
4314.30 2357
4314.92 2352
4315.54 2406
4316.16 2418
4316.78 2360
4317.40 2308
4318.02 2420
4318.64 2367
4319.26 2356
4319.88 2611
4320.50 2487
4321.11 2340
4321.74 2500
4322.36 2498
4322.98 2811
4323.60 2591
4324.22 2666
4324.84 2563
4325.46 2610
4326.08 2731
4326.70 2821
4327.32 2951
4327.94 2987
4328.56 2955
4329.18 3160
4329.80 3030
4330.42 3070
4331.04 3036
4331.66 3058
4332.28 3182
4332.90 3150
4333.52 3297
4334.15 3097
4334.77 3328
4335.39 3431
4336.01 3436
4336.63 3740
4337.25 3903
4337.87 4245
4338.49 4292
4339.11 4624
4339.74 4664
4340.36 4923
4340.98 4596
4341.60 4376
4342.22 4304
4342.84 4079
4343.46 4207
4344.09 4629
4344.71 4876
4345.33 5671
4345.95 6473
4346.57 7353
4347.19 7749
4347.82 8047
4348.44 8468
4349.06 8728
4349.68 8136
4350.30 7542
4350.93 6847
4351.55 6156
4352.17 5583
4352.79 4754
4353.42 4536
4354.04 3939
4354.66 3878
4355.28 3741
4355.91 3457
4356.53 3638
4357.15 3231
4357.77 3403
4358.40 3365
4359.02 3582
4359.64 3561
4360.26 3399
4360.89 3588
4361.51 3411
4362.13 3474
4362.76 3297
4363.38 3390
4364.00 3359
4364.62 3035
4365.25 3030
4365.87 3097
4366.49 3080
4367.12 3015
4367.74 2911
4368.36 3048
4368.99 2912
4369.61 2790
4370.23 2612
4370.86 2640
4371.48 2671
4372.11 2620
4372.73 2544
4373.35 2601
4373.98 2497
4374.60 2624
4375.22 2680
4375.85 2450
4376.47 2379
4377.10 2388
4377.72 2457
4378.34 2457
4378.97 2516
4379.59 2562
4380.22 2455
4380.84 2548
4381.47 2560
4382.09 2531
4382.71 2523
4383.34 2480
4383.96 2739
4384.59 2546
4385.21 2406
4385.84 2547
4386.46 2514
4387.09 2639
4387.71 2545
4388.34 2497
4388.96 2616
4389.59 2317
4390.21 2347
4390.84 2292
4391.46 2183
4392.09 2303
4392.71 2405
4393.34 2507
4393.96 2318
4394.59 2299
4395.21 2241
4395.84 2262
4396.46 2160
4397.09 2218
4397.71 2267
4398.34 2301
4398.96 2359
4399.59 2275
4400.22 2229
4400.84 2133
4401.47 2280
4402.09 2283
4402.72 2228
4403.34 2489
4403.97 2469
4404.60 2273
4405.22 2245
4405.85 2172
4406.47 2160
4407.10 2218
4407.73 2234
4408.35 2220
4408.98 2231
4409.61 2282
4410.23 2228
4410.86 2281
4411.48 2369
4412.11 2200
4412.74 2316
4413.36 2215
4413.99 2211
4414.62 2191
4415.24 2299
4415.87 2272
4416.50 2299
4417.12 2247
4417.75 2147
4418.38 2272
4419.01 2161
4419.63 2131
4420.26 2141
4420.89 2074
4421.51 2026
4422.14 1979
4422.77 2012
4423.40 2199
4424.02 2258
4424.65 1922
4425.28 1910
4425.91 1935
4426.53 2030
4427.16 2031
4427.79 2064
4428.42 1964
4429.04 2054
4429.67 1982
4430.30 2045
4430.93 2019
4431.55 2144
4432.18 2019
4432.81 2129
4433.44 2168
4434.07 2024
4434.69 2060
4435.32 2021
4435.95 2189
4436.58 2156
4437.21 2236
4437.84 2350
4438.46 2199
4439.09 2106
4439.72 2148
4440.35 2223
4440.98 1995
4441.61 2004
4442.24 2219
4442.86 2150
4443.49 2104
4444.12 2005
4444.75 2096
4445.38 2216
4446.01 2226
4446.64 2151
4447.27 2079
4447.90 2388
4448.52 2309
4449.15 2363
4449.78 2406
4450.41 2262
4451.04 2115
4451.67 2239
4452.30 2205
4452.93 2145
4453.56 2150
4454.19 2322
4454.82 2191
4455.45 2187
4456.08 2077
4456.71 2347
4457.34 2330
4457.97 2372
4458.60 2390
4459.23 2440
4459.86 2394
4460.49 2186
4461.12 2203
4461.75 2033
4462.38 2023
4463.01 2139
4463.64 2242
4464.27 2212
4464.90 2159
4465.53 2031
4466.16 2024
4466.79 1881
4467.42 1974
4468.05 2137
4468.68 2175
4469.31 2035
4469.94 2016
4470.57 2032
4471.20 2064
4471.83 2077
4472.46 2082
4473.09 2008
4473.72 2052
4474.35 2054
4474.99 2022
4475.62 2010
4476.25 2009
4476.88 1920
4477.51 2043
4478.14 1955
4478.77 1957
4479.40 2120
4480.03 2004
4480.67 2032
4481.30 2076
4481.93 1988
4482.56 2043
4483.19 1965
4483.82 2004
4484.46 2059
4485.09 2234
4485.72 2178
4486.35 2034
4486.98 1919
4487.61 2195
4488.25 2229
4488.88 2017
4489.51 2423
4490.14 2270
4490.77 2161
4491.41 2183
4492.04 1990
4492.67 2222
4493.30 2212
4493.94 2037
4494.57 2054
4495.20 2132
4495.83 2222
4496.46 2340
4497.10 2222
4497.73 2095
4498.36 2270
4498.99 2309
4499.63 2504
4500.26 2421
4500.89 2667
4501.53 2967
4502.16 2901
4502.79 3029
4503.42 2901
4504.06 2868
4504.69 2713
4505.32 2679
4505.96 2633
4506.59 2587
4507.22 2610
4507.86 2509
4508.49 2501
4509.12 2385
4509.76 2475
4510.39 2384
4511.02 2199
4511.66 2314
4512.29 2166
4512.92 2129
4513.56 2256
4514.19 2046
4514.83 2139
4515.46 2170
4516.09 2148
4516.73 2072
4517.36 2170
4517.99 2003
4518.63 1953
4519.26 2120
4519.90 2245
4520.53 2202
4521.17 2213
4521.80 2228
4522.43 2103
4523.07 2032
4523.70 2106
4524.34 2102
4524.97 2088
4525.61 2023
4526.24 1992
4526.88 2127
4527.51 2024
4528.14 2232
4528.78 2232
4529.41 2159
4530.05 2393
4530.68 2468
4531.32 2495
4531.95 2584
4532.59 2382
4533.22 2341
4533.86 2390
4534.49 2437
4535.13 2451
4535.76 2293
4536.40 2193
4537.04 2216
4537.67 2201
4538.31 2135
4538.94 2169
4539.58 2124
4540.21 2248
4540.85 2213
4541.48 2123
4542.12 2074
4542.76 1928
4543.39 1866
4544.03 1949
4544.66 1919
4545.30 1980
4545.93 2095
4546.57 2089
4547.21 2106
4547.84 1988
4548.48 1964
4549.11 2000
4549.75 1915
4550.39 2073
4551.02 1974
4551.66 2029
4552.30 1996
4552.93 2032
4553.57 2006
4554.21 1920
4554.84 2021
4555.48 2002
4556.12 2122
4556.75 1943
4557.39 1846
4558.03 1939
4558.66 2072
4559.30 1913
4559.94 1858
4560.57 1903
4561.21 1971
4561.85 2032
4562.48 1872
4563.12 1884
4563.76 1980
4564.40 2093
4565.03 2002
4565.67 1880
4566.31 1922
4566.95 1952
4567.58 2041
4568.22 1936
4568.86 1984
4569.50 1923
4570.13 1961
4570.77 2019
4571.41 2025
4572.05 2100
4572.68 2098
4573.32 2080
4573.96 1856
4574.60 1841
4575.24 1882
4575.87 1994
4576.51 2037
4577.15 2031
4577.79 2118
4578.43 2161
4579.06 2236
4579.70 2285
4580.34 2071
4580.98 2012
4581.62 2228
4582.26 2005
4582.90 2009
4583.53 1953
4584.17 2226
4584.81 2148
4585.45 1977
4586.09 2243
4586.73 2252
4587.37 2094
4588.01 2152
4588.64 2218
4589.28 2066
4589.92 2320
4590.56 2495
4591.20 2875
4591.84 3044
4592.48 3357
4593.12 3092
4593.76 3472
4594.40 3341
4595.04 3325
4595.68 3075
4596.31 2917
4596.95 2681
4597.59 2525
4598.23 2373
4598.87 2374
4599.51 2327
4600.15 2208
4600.79 2332
4601.43 2243
4602.07 2357
4602.71 2421
4603.35 2505
4603.99 2422
4604.63 2210
4605.27 2263
4605.91 2324
4606.55 2417
4607.19 2286
4607.83 2130
4608.47 2214
4609.11 2265
4609.75 2047
4610.39 1996
4611.03 2002
4611.68 2122
4612.32 2078
4612.96 2115
4613.60 2119
4614.24 2078
4614.88 2094
4615.52 2235
4616.16 2267
4616.80 2101
4617.44 2312
4618.08 2201
4618.72 2024
4619.36 2179
4620.01 2060
4620.65 1999
4621.29 2065
4621.93 1901
4622.57 1955
4623.21 2111
4623.85 2005
4624.50 2135
4625.14 1998
4625.78 1875
4626.42 1895
4627.06 2042
4627.70 1978
4628.34 1985
4628.99 2100
4629.63 2328
4630.27 2310
4630.91 2243
4631.55 2300
4632.20 2155
4632.84 2215
4633.48 2351
4634.12 2359
4634.76 2242
4635.41 2080
4636.05 2168
4636.69 2196
4637.33 2505
4637.98 2359
4638.62 2189
4639.26 2288
4639.90 2376
4640.55 2326
4641.19 2275
4641.83 2117
4642.47 2128
4643.12 2183
4643.76 2273
4644.40 2194
4645.04 2084
4645.69 2014
4646.33 1945
4646.97 2072
4647.62 2122
4648.26 2087
4648.90 2172
4649.55 2028
4650.19 1918
4650.83 1851
4651.48 1936
4652.12 2135
4652.76 2204
4653.41 2186
4654.05 2167
4654.69 2092
4655.34 2061
4655.98 2020
4656.62 2073
4657.27 2110
4657.91 2042
4658.55 1994
4659.20 2235
4659.84 2123
4660.49 1997
4661.13 1915
4661.77 1879
4662.42 2017
4663.06 1892
4663.71 1807
4664.35 1967
4664.99 1937
4665.64 1986
4666.28 1901
4666.93 2056
4667.57 2015
4668.22 1925
4668.86 1998
4669.51 1896
4670.15 1888
4670.79 1776
4671.44 1801
4672.08 1953
4672.73 2072
4673.37 2222
4674.02 1984
4674.66 2042
4675.31 2046
4675.95 1882
4676.60 1949
4677.24 2071
4677.89 1967
4678.53 1957
4679.18 1980
4679.82 2036
4680.47 2089
4681.12 2014
4681.76 2009
4682.41 2020
4683.05 2039
4683.70 2040
4684.34 1974
4684.99 1980
4685.63 2218
4686.28 2121
4686.93 2175
4687.57 2041
4688.22 2028
4688.86 2149
4689.51 2083
4690.15 1908
4690.80 1955
4691.45 1945
4692.09 2081
4692.74 2321
4693.39 2473
4694.03 2146
4694.68 2281
4695.32 2251
4695.97 2169
4696.62 2125
4697.26 2423
4697.91 2308
4698.56 2365
4699.20 2662
4699.85 2881
4700.50 2964
4701.14 2997
4701.79 3139
4702.44 3140
4703.08 2943
4703.73 2796
4704.38 2964
4705.02 2762
4705.67 2567
4706.32 2514
4706.97 2415
4707.61 2436
4708.26 2571
4708.91 2373
4709.55 2396
4710.20 2305
4710.85 2462
4711.50 2389
4712.14 2554
4712.79 2594
4713.44 2450
4714.09 2416
4714.73 2273
4715.38 2300
4716.03 2464
4716.68 2340
4717.33 2090
4717.97 2327
4718.62 2440
4719.27 2204
4719.92 2139
4720.57 2212
4721.21 2200
4721.86 2223
4722.51 2068
4723.16 2036
4723.81 2080
4724.45 2191
4725.10 2194
4725.75 2151
4726.40 2203
4727.05 2294
4727.70 2322
4728.35 2435
4728.99 2400
4729.64 2383
4730.29 2430
4730.94 2408
4731.59 2228
4732.24 2267
4732.89 2118
4733.54 2207
4734.19 2376
4734.83 2160
4735.48 2069
4736.13 2232
4736.78 2218
4737.43 2095
4738.08 2312
4738.73 2214
4739.38 2266
4740.03 2265
4740.68 2321
4741.33 2317
4741.98 2252
4742.63 2139
4743.28 2139
4743.93 2179
4744.58 2132
4745.23 2156
4745.87 2448
4746.52 2342
4747.17 2183
4747.82 2067
4748.47 2179
4749.12 2252
4749.77 2386
4750.42 2420
4751.08 2434
4751.73 2403
4752.38 2485
4753.03 2627
4753.68 2606
4754.33 2584
4754.98 2498
4755.63 2470
4756.28 2574
4756.93 2459
4757.58 2306
4758.23 2364
4758.88 2288
4759.53 2203
4760.18 2224
4760.83 2160
4761.48 2097
4762.13 2102
4762.79 2018
4763.44 2071
4764.09 1885
4764.74 1939
4765.39 1983
4766.04 2132
4766.69 2269
4767.34 2155
4767.99 2424
4768.65 2486
4769.30 2127
4769.95 2152
4770.60 2295
4771.25 2210
4771.90 2078
4772.56 2031
4773.21 2123
4773.86 2002
4774.51 2213
4775.16 2114
4775.81 2179
4776.47 2179
4777.12 2183
4777.77 2073
4778.42 2098
4779.07 2125
4779.73 2213
4780.38 2132
4781.03 2193
4781.68 2032
4782.34 2154
4782.99 2325
4783.64 2193
4784.29 2195
4784.94 2245
4785.60 2160
4786.25 2205
4786.90 2185
4787.56 2173
4788.21 2131
4788.86 2149
4789.51 2023
4790.17 2135
4790.82 2274
4791.47 2243
4792.13 2147
4792.78 2167
4793.43 2395
4794.08 2144
4794.74 2233
4795.39 2230
4796.04 2264
4796.70 2217
4797.35 2163
4798.00 2242
4798.66 2350
4799.31 2258
4799.96 2237
4800.62 2248
4801.27 2229
4801.93 2244
4802.58 2204
4803.23 2085
4803.89 2009
4804.54 2239
4805.19 2281
4805.85 2298
4806.50 2264
4807.16 2331
4807.81 2077
4808.46 2136
4809.12 2212
4809.77 2090
4810.43 2220
4811.08 2148
4811.73 2287
4812.39 2180
4813.04 2230
4813.70 2353
4814.35 2323
4815.01 2185
4815.66 2322
4816.32 2293
4816.97 2189
4817.63 2341
4818.28 2439
4818.94 2479
4819.59 2336
4820.24 2364
4820.90 2274
4821.55 2438
4822.21 2378
4822.86 2393
4823.52 2331
4824.18 2305
4824.83 2384
4825.49 2429
4826.14 2545
4826.80 2694
4827.45 2791
4828.11 2817
4828.76 2842
4829.42 2724
4830.07 2760
4830.73 2688
4831.38 2738
4832.04 2735
4832.70 2784
4833.35 2955
4834.01 2847
4834.66 2856
4835.32 2784
4835.98 3034
4836.63 3200
4837.29 2983
4837.94 3010
4838.60 3333
4839.26 3294
4839.91 3360
4840.57 3211
4841.22 3229
4841.88 3099
4842.54 3367
4843.19 3310
4843.85 3326
4844.51 3385
4845.16 3345
4845.82 3336
4846.48 3565
4847.13 3645
4847.79 3872
4848.45 4000
4849.10 4237
4849.76 4485
4850.42 4734
4851.07 4864
4851.73 5281
4852.39 5192
4853.05 5370
4853.70 5091
4854.36 4813
4855.02 4633
4855.68 4626
4856.33 4441
4856.99 4173
4857.65 4257
4858.30 4437
4858.96 4296
4859.62 4441
4860.28 4797
4860.94 4733
4861.59 4437
4862.25 4384
4862.91 4314
4863.57 4007
4864.22 4344
4864.88 4208
4865.54 4256
4866.20 4043
4866.86 3976
4867.51 4365
4868.17 4080
4868.83 4173
4869.49 4325
4870.15 4194
4870.81 3768
4871.46 3823
4872.12 3813
4872.78 4080
4873.44 3872
4874.10 3555
4874.76 3615
4875.41 3578
4876.07 3456
4876.73 3801
4877.39 3311
4878.05 3397
4878.71 3680
4879.37 3713
4880.03 3751
4880.69 3785
4881.34 3885
4882.00 3755
4882.66 3704
4883.32 3294
4883.98 3248
4884.64 3402
4885.30 3357
4885.96 3203
4886.62 3036
4887.28 3215
4887.94 3360
4888.60 3246
4889.26 3522
4889.92 3505
4890.58 3698
4891.24 3767
4891.89 3716
4892.55 3619
4893.21 3579
4893.87 3539
4894.53 3441
4895.19 3392
4895.85 3450
4896.51 3362
4897.17 3375
4897.83 3119
4898.49 3093
4899.16 2900
4899.82 3014
4900.48 3069
4901.14 3011
4901.80 3055
4902.46 3269
4903.12 3235
4903.78 3090
4904.44 3033
4905.10 2829
4905.76 2873
4906.42 2800
4907.08 2819
4907.74 2673
4908.40 2791
4909.06 2617
4909.72 2753
4910.39 2774
4911.05 2770
4911.71 2683
4912.37 2911
4913.03 2844
4913.69 2841
4914.35 2799
4915.01 2595
4915.68 2532
4916.34 2495
4917.00 2528
4917.66 2426
4918.32 2522
4918.98 2559
4919.64 2345
4920.31 2462
4920.97 2502
4921.63 2395
4922.29 2410
4922.95 2392
4923.62 2553
4924.28 2505
4924.94 2428
4925.60 2445
4926.26 2336
4926.93 2581
4927.59 2524
4928.25 2270
4928.91 2424
4929.57 2459
4930.24 2390
4930.90 2548
4931.56 2580
4932.22 2510
4932.89 2561
4933.55 2371
4934.21 2384
4934.87 2316
4935.54 2190
4936.20 2175
4936.86 2323
4937.53 2249
4938.19 2241
4938.85 2174
4939.51 2173
4940.18 2341
4940.84 2204
4941.50 2188
4942.17 2179
4942.83 2258
4943.49 2342
4944.16 2442
4944.82 2389
4945.48 2217
4946.15 2227
4946.81 2202
4947.47 2236
4948.14 2106
4948.80 2087
4949.46 2114
4950.13 2157
4950.79 2138
4951.45 2079
4952.12 2132
4952.78 2143
4953.45 2074
4954.11 1924
4954.77 2231
4955.44 2147
4956.10 2107
4956.77 2086
4957.43 2121
4958.09 2109
4958.76 1938
4959.42 2057
4960.09 2016
4960.75 2026
4961.42 2195
4962.08 2295
4962.75 2277
4963.41 2405
4964.07 2361
4964.74 2337
4965.40 2567
4966.07 2423
4966.73 2622
4967.40 2721
4968.06 2618
4968.73 2438
4969.39 2380
4970.06 2367
4970.72 2331
4971.39 2205
4972.05 2006
4972.72 2104
4973.38 2242
4974.05 2144
4974.71 2179
4975.38 2143
4976.05 2102
4976.71 2137
4977.38 2274
4978.04 2221
4978.71 2285
4979.37 2310
4980.04 2153
4980.70 2325
4981.37 2343
4982.04 2315
4982.70 2210
4983.37 2008
4984.03 2009
4984.70 2201
4985.37 2145
4986.03 2089
4986.70 1998
4987.36 2125
4988.03 2290
4988.70 2344
4989.36 2440
4990.03 2522
4990.70 2394
4991.36 2493
4992.03 2497
4992.69 2517
4993.36 2223
4994.03 2415
4994.69 2177
4995.36 2247
4996.03 2215
4996.69 2320
4997.36 2166
4998.03 2027
4998.70 1910
4999.36 1955
5000.03 1782
5000.70 1996
5001.36 1862
5002.03 1921
5002.70 2031
5003.37 1854
5004.03 1825
5004.70 1928
5005.37 1971
5006.03 1956
5006.70 1948
5007.37 2007
5008.04 1945
5008.70 1992
5009.37 1866
5010.04 2031
5010.71 1991
5011.38 2064
5012.04 1962
5012.71 1938
5013.38 2036
5014.05 2062
5014.72 2115
5015.38 1988
5016.05 1954
5016.72 1940
5017.39 1931
5018.06 1946
5018.72 1920
5019.39 1965
5020.06 1855
5020.73 1843
5021.40 2066
5022.07 1924
5022.73 1922
5023.40 1909
5024.07 1956
5024.74 1859
5025.41 1952
5026.08 1947
5026.75 1996
5027.42 2002
5028.08 2058
5028.75 1893
5029.42 1986
5030.09 2074
5030.76 2111
5031.43 2069
5032.10 2147
5032.77 2029
5033.44 2047
5034.11 2114
5034.78 2048
5035.45 2026
5036.11 2030
5036.78 1866
5037.45 1721
5038.12 1788
5038.79 1881
5039.46 1878
5040.13 1896
5040.80 2066
5041.47 1968
5042.14 1931
5042.81 1725
5043.48 1801
5044.15 1837
5044.82 1828
5045.49 1777
5046.16 1793
5046.83 1997
5047.50 1930
5048.17 1856
5048.84 1873
5049.51 1884
5050.18 1974
5050.85 1902
5051.52 1982
5052.19 1843
5052.86 1944
5053.54 1868
5054.21 1959
5054.88 1905
5055.55 1925
5056.22 1824
5056.89 1878
5057.56 1838
5058.23 1887
5058.90 1952
5059.57 1950
5060.24 1910
5060.91 1727
5061.59 1899
5062.26 1723
5062.93 1897
5063.60 1912
5064.27 1851
5064.94 1871
5065.61 1881
5066.28 1912
5066.96 1815
5067.63 1795
5068.30 1985
5068.97 1881
5069.64 1814
5070.31 1845
5070.99 1794
5071.66 2003
5072.33 1916
5073.00 1881
5073.67 1904
5074.35 1872
5075.02 1996
5075.69 2028
5076.36 1943
5077.03 2040
5077.71 1991
5078.38 2038
5079.05 2113
5079.72 2091
5080.39 2135
5081.07 2353
5081.74 2036
5082.41 2158
5083.08 2189
5083.76 2146
5084.43 2094
5085.10 1977
5085.78 2011
5086.45 2102
5087.12 1986
5087.79 2008
5088.47 2143
5089.14 1932
5089.81 1980
5090.49 2200
5091.16 2235
5091.83 2255
5092.51 2336
5093.18 2450
5093.85 2451
5094.52 2390
5095.20 2298
5095.87 2276
5096.54 2313
5097.22 2261
5097.89 2364
5098.57 2378
5099.24 2235
5099.91 2143
5100.59 1975
5101.26 2159
5101.93 2141
5102.61 2062
5103.28 2030
5103.96 2202
5104.63 2144
5105.30 2131
5105.98 2220
5106.65 2061
5107.33 2152
5108.00 2067
5108.67 2067
5109.35 2050
5110.02 2213
5110.70 2145
5111.37 2004
5112.05 1941
5112.72 2036
5113.40 2240
5114.07 2086
5114.74 1993
5115.42 2280
5116.09 2056
5116.77 1928
5117.44 2084
5118.12 2163
5118.79 2179
5119.47 2117
5120.14 2205
5120.82 2215
5121.49 2257
5122.17 2151
5122.84 2156
5123.52 2334
5124.19 2279
5124.87 2294
5125.54 1956
5126.22 2025
5126.90 2049
5127.57 2011
5128.25 1996
5128.92 2083
5129.60 2036
5130.27 2021
5130.95 1938
5131.62 1927
5132.30 2049
5132.98 1970
5133.65 2133
5134.33 2137
5135.00 2054
5135.68 2176
5136.36 2011
5137.03 1868
5137.71 1965
5138.38 2104
5139.06 1963
5139.74 1945
5140.41 1931
5141.09 2100
5141.77 1969
5142.44 1996
5143.12 1980
5143.80 1958
5144.47 1830
5145.15 1835
5145.83 1865
5146.50 1706
5147.18 1838
5147.86 1867
5148.53 1781
5149.21 1815
5149.89 1793
5150.56 1759
5151.24 1787
5151.92 1748
5152.60 1747
5153.27 1671
5153.95 1793
5154.63 1838
5155.30 1799
5155.98 1787
5156.66 1700
5157.34 1757
5158.01 1998
5158.69 1807
5159.37 1815
5160.05 1837
5160.72 1820
5161.40 1883
5162.08 1875
5162.76 1803
5163.44 1820
5164.11 1902
5164.79 1851
5165.47 1745
5166.15 1903
5166.83 1883
5167.50 1875
5168.18 1684
5168.86 1848
5169.54 1803
5170.22 1774
5170.89 1875
5171.57 1796
5172.25 1709
5172.93 1740
5173.61 1763
5174.29 1837
5174.97 1845
5175.64 1796
5176.32 1893
5177.00 1797
5177.68 1807
5178.36 1745
5179.04 1786
5179.72 1773
5180.40 1826
5181.08 1861
5181.75 1976
5182.43 1977
5183.11 1887
5183.79 1769
5184.47 1939
5185.15 2088
5185.83 1964
5186.51 1778
5187.19 1786
5187.87 1834
5188.55 1729
5189.23 1807
5189.91 1740
5190.59 1758
5191.27 1825
5191.95 1858
5192.63 1804
5193.31 1749
5193.98 1763
5194.66 1776
5195.34 1801
5196.02 1642
5196.70 1722
5197.38 1627
5198.07 1756
5198.75 1805
5199.43 1693
5200.11 1814
5200.79 1666
5201.47 1803
5202.15 1716
5202.83 1797
5203.51 1908
5204.19 1900
5204.87 1803
5205.55 1777
5206.23 1828
5206.91 1835
5207.59 1725
5208.27 1812
5208.95 2019
5209.63 1929
5210.31 1854
5211.00 2079
5211.68 2008
5212.36 2036
5213.04 1971
5213.72 1980
5214.40 2053
5215.08 2054
5215.76 2012
5216.45 2092
5217.13 1968
5217.81 1945
5218.49 1975
5219.17 2080
5219.85 2091
5220.53 2032
5221.22 2196
5221.90 1993
5222.58 2124
5223.26 2250
5223.94 2276
5224.62 2168
5225.31 1936
5225.99 2083
5226.67 2151
5227.35 1963
5228.03 2116
5228.72 2029
5229.40 1976
5230.08 1990
5230.76 1923
5231.45 2029
5232.13 2181
5232.81 2048
5233.49 1923
5234.18 2033
5234.86 2033
5235.54 1891
5236.22 1900
5236.91 1932
5237.59 2093
5238.27 1990
5238.95 1984
5239.64 2115
5240.32 2013
5241.00 2123
5241.69 2072
5242.37 2319
5243.05 2200
5243.73 2030
5244.42 1988
5245.10 1888
5245.78 1804
5246.47 1805
5247.15 1795
5247.83 1844
5248.52 1904
5249.20 1937
5249.88 1788
5250.57 1875
5251.25 1931
5251.94 1999
5252.62 2098
5253.30 2008
5253.99 2307
5254.67 2353
5255.35 2133
5256.04 2035
5256.72 2132
5257.41 1985
5258.09 2072
5258.77 2190
5259.46 2052
5260.14 1947
5260.83 2042
5261.51 2181
5262.20 2306
5262.88 2189
5263.56 2173
5264.25 2136
5264.93 2058
5265.62 2122
5266.30 2061
5266.99 2235
5267.67 2067
5268.36 2081
5269.04 2031
5269.73 2091
5270.41 2050
5271.10 2001
5271.78 1928
5272.47 2057
5273.15 1887
5273.84 1841
5274.52 1712
5275.21 1965
5275.89 1896
5276.58 2009
5277.26 2090
5277.95 2049
5278.63 1891
5279.32 2007
5280.00 1925
5280.69 1830
5281.37 1943
5282.06 1909
5282.75 1993
5283.43 1996
5284.12 1928
5284.80 1946
5285.49 2069
5286.17 1981
5286.86 1974
5287.55 1895
5288.23 1798
5288.92 1787
5289.60 1784
5290.29 1895
5290.98 1801
5291.66 1827
5292.35 1951
5293.04 1877
5293.72 1918
5294.41 1963
5295.10 1849
5295.78 1865
5296.47 1851
5297.15 1978
5297.84 1863
5298.53 1845
5299.21 1957
5299.90 1900
5300.59 2043
5301.28 2101
5301.96 1947
5302.65 1947
5303.34 2191
5304.02 2137
5304.71 2054
5305.40 2206
5306.08 2225
5306.77 2107
5307.46 2182
5308.15 1972
5308.83 1881
5309.52 1893
5310.21 2104
5310.90 2121
5311.58 2104
5312.27 2016
5312.96 2148
5313.65 2097
5314.33 2011
5315.02 2108
5315.71 2170
5316.40 2116
5317.09 2024
5317.77 2019
5318.46 2030
5319.15 2118
5319.84 2257
5320.53 2226
5321.21 2317
5321.90 2577
5322.59 2511
5323.28 2312
5323.97 2374
5324.65 2311
5325.34 2226
5326.03 2202
5326.72 2117
5327.41 2131
5328.10 2038
5328.79 2089
5329.47 2003
5330.16 1961
5330.85 1952
5331.54 1948
5332.23 2007
5332.92 1958
5333.61 1928
5334.30 1933
5334.99 2014
5335.67 2068
5336.36 1898
5337.05 1907
5337.74 1962
5338.43 1764
5339.12 1936
5339.81 1907
5340.50 1783
5341.19 1911
5341.88 2026
5342.57 1932
5343.26 2061
5343.95 2021
5344.64 1970
5345.33 1997
5346.02 1915
5346.71 1899
5347.40 1965
5348.09 1883
5348.78 1906
5349.47 2146
5350.16 2071
5350.85 2146
5351.54 2192
5352.23 2118
5352.92 2182
5353.61 2224
5354.30 2115
5354.99 2140
5355.68 2021
5356.37 1893
5357.06 1819
5357.75 1804
5358.44 1811
5359.13 1904
5359.82 1892
5360.51 1800
5361.20 1891
5361.89 1950
5362.58 1899
5363.27 1962
5363.97 1844
5364.66 1858
5365.35 1800
5366.04 1873
5366.73 1890
5367.42 1854
5368.11 1838
5368.80 2021
5369.49 1966
5370.19 1891
5370.88 1872
5371.57 1778
5372.26 1754
5372.95 1648
5373.64 1739
5374.33 1662
5375.03 1665
5375.72 1678
5376.41 1835
5377.10 1877
5377.79 1725
5378.49 1653
5379.18 1701
5379.87 1836
5380.56 1749
5381.25 1750
5381.95 1803
5382.64 1730
5383.33 1652
5384.02 1695
5384.71 1857
5385.41 1777
5386.10 1737
5386.79 1818
5387.48 1804
5388.18 1740
5388.87 1787
5389.56 1819
5390.25 1885
5390.95 1854
5391.64 1967
5392.33 1901
5393.02 1898
5393.72 1959
5394.41 1896
5395.10 1836
5395.80 2063
5396.49 1814
5397.18 1840
5397.88 1866
5398.57 1940
5399.26 1752
5399.95 1736
5400.65 1859
5401.34 1842
5402.03 1762
5402.73 1776
5403.42 1853
5404.12 1884
5404.81 1933
5405.50 1809
5406.20 1824
5406.89 1926
5407.58 1845
5408.28 1760
5408.97 1820
5409.66 1746
5410.36 1856
5411.05 1888
5411.75 1890
5412.44 1843
5413.13 1830
5413.83 1749
5414.52 1756
5415.22 1858
5415.91 1858
5416.61 2045
5417.30 1866
5417.99 1953
5418.69 1901
5419.38 1979
5420.08 1927
5420.77 2037
5421.47 1921
5422.16 1827
5422.86 1810
5423.55 1980
5424.25 2050
5424.94 2040
5425.64 1968
5426.33 2091
5427.03 1829
5427.72 2007
5428.42 1963
5429.11 1805
5429.81 1868
5430.50 1919
5431.20 1991
5431.89 2013
5432.59 1940
5433.28 2053
5433.98 2087
5434.67 2139
5435.37 2114
5436.06 2127
5436.76 2097
5437.46 2093
5438.15 2147
5438.85 2399
5439.54 2397
5440.24 2452
5440.93 2358
5441.63 2433
5442.33 2349
5443.02 2203
5443.72 2289
5444.41 2132
5445.11 2077
5445.81 2209
5446.50 2348
5447.20 2592
5447.90 2524
5448.59 2348
5449.29 2464
5449.98 2420
5450.68 2478
5451.38 2525
5452.07 2530
5452.77 2500
5453.47 2339
5454.16 2630
5454.86 2608
5455.56 2473
5456.25 2410
5456.95 2490
5457.65 2431
5458.35 2479
5459.04 2444
5459.74 2580
5460.44 2522
5461.13 2469
5461.83 2579
5462.53 2533
5463.23 2448
5463.92 2587
5464.62 2621
5465.32 2710
5466.02 2768
5466.71 2790
5467.41 2744
5468.11 2808
5468.81 2649
5469.50 2887
5470.20 2858
5470.90 2903
5471.60 2824
5472.29 2909
5472.99 2912
5473.69 3097
5474.39 3054
5475.09 2957
5475.78 3081
5476.48 3135
5477.18 3217
5477.88 3258
5478.58 3307
5479.28 3650
5479.97 3876
5480.67 4229
5481.37 4711
5482.07 4840
5482.77 4812
5483.47 4812
5484.17 4748
5484.86 4450
5485.56 4481
5486.26 4280
5486.96 4025
5487.66 3866
5488.36 3636
5489.06 3642
5489.76 3573
5490.45 3576
5491.15 3717
5491.85 3787
5492.55 3846
5493.25 3977
5493.95 4010
5494.65 4021
5495.35 4050
5496.05 3897
5496.75 4130
5497.45 4249
5498.15 4270
5498.85 4470
5499.55 4744
5500.25 5340
5500.95 5823
5501.65 6157
5502.35 6746
5503.04 7786
5503.74 7607
5504.44 7488
5505.14 6863
5505.84 6146
5506.54 5526
5507.24 4940
5507.94 4480
5508.65 4211
5509.35 3727
5510.05 3695
5510.75 3831
5511.45 3639
5512.15 3603
5512.85 3437
5513.55 3591
5514.25 3419
5514.95 3176
5515.65 3432
5516.35 3125
5517.05 3281
5517.75 3429
5518.45 3287
5519.15 3176
5519.85 3041
5520.56 3071
5521.26 3076
5521.96 2847
5522.66 2821
5523.36 2711
5524.06 2704
5524.76 2774
5525.46 2669
5526.16 2690
5526.87 2718
5527.57 2691
5528.27 2650
5528.97 2559
5529.67 2673
5530.37 2703
5531.07 2612
5531.78 2541
5532.48 2557
5533.18 2456
5533.88 2473
5534.58 2629
5535.29 2473
5535.99 2372
5536.69 2494
5537.39 2408
5538.09 2264
5538.80 2367
5539.50 2323
5540.20 2313
5540.90 2280
5541.60 2293
5542.31 2369
5543.01 2341
5543.71 2277
5544.41 2243
5545.12 2284
5545.82 2298
5546.52 2181
5547.22 2149
5547.93 2247
5548.63 2251
5549.33 2220
5550.04 2258
5550.74 2168
5551.44 2348
5552.14 2248
5552.85 2163
5553.55 2251
5554.25 2234
5554.96 2244
5555.66 2197
5556.36 2250
5557.07 2156
5557.77 2247
5558.47 2286
5559.18 2115
5559.88 2214
5560.58 2218
5561.29 2109
5561.99 2001
5562.69 2086
5563.40 2062
5564.10 2245
5564.80 2178
5565.51 2096
5566.21 2310
5566.92 2258
5567.62 2302
5568.32 2320
5569.03 2201
5569.73 2225
5570.44 2142
5571.14 2063
5571.84 2121
5572.55 2003
5573.25 1917
5573.96 2064
5574.66 2012
5575.37 1969
5576.07 2140
5576.78 2131
5577.48 2093
5578.18 1969
5578.89 1989
5579.59 1848
5580.30 1921
5581.00 1934
5581.71 2031
5582.41 2001
5583.12 2061
5583.82 2030
5584.53 1977
5585.23 2101
5585.94 2056
5586.64 1963
5587.35 2007
5588.05 1919
5588.76 2032
5589.46 2026
5590.17 2108
5590.88 1976
5591.58 2029
5592.29 1862
5592.99 1969
5593.70 1897
5594.40 1917
5595.11 1811
5595.81 1972
5596.52 1873
5597.23 1676
5597.93 1902
5598.64 2018
5599.34 1872
5600.05 1918
5600.76 1920
5601.46 1969
5602.17 1947
5602.87 1968
5603.58 1885
5604.29 1859
5604.99 2039
5605.70 1802
5606.41 2025
5607.11 1932
5607.82 1837
5608.52 1821
5609.23 1869
5609.94 1949
5610.64 1893
5611.35 1929
5612.06 1938
5612.76 1887
5613.47 2015
5614.18 2022
5614.89 2101
5615.59 1861
5616.30 1946
5617.01 1948
5617.71 1962
5618.42 1875
5619.13 1845
5619.84 1925
5620.54 1770
5621.25 1810
5621.96 1889
5622.66 1775
5623.37 1881
5624.08 2115
5624.79 1882
5625.49 1749
5626.20 1887
5626.91 1995
5627.62 2084
5628.33 1956
5629.03 2121
5629.74 2056
5630.45 2032
5631.16 2173
5631.87 2228
5632.57 2075
5633.28 1960
5633.99 1934
5634.70 1894
5635.41 1771
5636.11 1899
5636.82 1975
5637.53 2073
5638.24 2100
5638.95 1955
5639.66 1930
5640.36 1927
5641.07 2151
5641.78 2076
5642.49 2231
5643.20 2183
5643.91 2142
5644.62 2158
5645.33 2023
5646.03 1944
5646.74 2150
5647.45 2031
5648.16 1817
5648.87 1953
5649.58 1884
5650.29 1892
5651.00 1964
5651.71 1843
5652.42 2004
5653.13 1914
5653.84 2029
5654.54 2134
5655.25 2120
5655.96 2160
5656.67 2201
5657.38 2230
5658.09 2245
5658.80 2311
5659.51 2430
5660.22 2371
5660.93 2227
5661.64 2263
5662.35 2341
5663.06 2218
5663.77 2185
5664.48 2211
5665.19 2091
5665.90 1989
5666.61 2089
5667.32 1885
5668.03 1809
5668.74 1876
5669.45 1990
5670.16 1989
5670.87 1988
5671.58 1992
5672.29 1929
5673.01 2059
5673.72 1892
5674.43 1982
5675.14 1911
5675.85 1870
5676.56 2018
5677.27 1903
5677.98 1861
5678.69 1970
5679.40 1952
5680.11 2056
5680.82 1925
5681.54 1969
5682.25 2044
5682.96 1944
5683.67 1953
5684.38 1997
5685.09 1910
5685.80 1950
5686.51 2024
5687.23 1913
5687.94 1753
5688.65 1827
5689.36 1843
5690.07 1900
5690.78 1924
5691.50 1851
5692.21 1807
5692.92 1697
5693.63 1799
5694.34 1846
5695.06 1804
5695.77 1826
5696.48 1809
5697.19 1666
5697.90 1683
5698.62 1683
5699.33 1847
5700.04 1877
5700.75 1808
5701.46 1800
5702.18 1863
5702.89 1883
5703.60 1828
5704.31 1685
5705.03 1713
5705.74 1715
5706.45 1708
5707.17 1824
5707.88 1649
5708.59 1606
5709.30 1740
5710.02 1754
5710.73 1735
5711.44 1774
5712.16 1757
5712.87 1790
5713.58 1897
5714.30 1896
5715.01 1672
5715.72 1707
5716.43 1626
5717.15 1687
5717.86 1649
5718.58 1686
5719.29 1802
5720.00 1818
5720.72 1654
5721.43 1668
5722.14 1740
5722.86 1686
5723.57 1757
5724.28 1716
5725.00 1830
5725.71 1851
5726.43 1856
5727.14 1821
5727.85 1936
5728.57 1857
5729.28 1867
5730.00 1910
5730.71 1845
5731.42 1912
5732.14 1807
5732.85 1787
5733.57 1881
5734.28 1809
5735.00 1844
5735.71 1893
5736.43 1839
5737.14 1786
5737.85 1782
5738.57 1702
5739.28 1853
5740.00 1867
5740.71 1765
5741.43 1610
5742.14 1670
5742.86 1667
5743.57 1667
5744.29 1679
5745.00 1759
5745.72 1831
5746.43 1741
5747.15 1743
5747.86 1752
5748.58 1802
5749.30 1599
5750.01 1751
5750.73 1815
5751.44 1760
5752.16 1860
5752.87 1738
5753.59 1719
5754.30 1832
5755.02 1679
5755.74 1634
5756.45 1563
5757.17 1762
5757.88 1667
5758.60 1716
5759.31 1715
5760.03 1703
5760.75 1800
5761.46 1703
5762.18 1733
5762.90 1661
5763.61 1687
5764.33 1716
5765.04 1722
5765.76 1745
5766.48 1643
5767.19 1695
5767.91 1796
5768.63 1565
5769.34 1638
5770.06 1709
5770.78 1840
5771.49 1784
5772.21 1801
5772.93 1857
5773.64 1774
5774.36 1699
5775.08 1791
5775.79 1805
5776.51 1772
5777.23 1873
5777.95 1927
5778.66 1748
5779.38 1757
5780.10 1791
5780.81 1740
5781.53 1752
5782.25 1798
5782.97 1818
5783.68 1834
5784.40 1879
5785.12 1751
5785.84 1726
5786.55 1637
5787.27 1821
5787.99 1686
5788.71 1782
5789.43 1813
5790.14 1889
5790.86 1822
5791.58 1875
5792.30 1806
5793.02 1995
5793.73 1998
5794.45 1793
5795.17 1839
5795.89 1825
5796.61 1983
5797.33 2032
5798.04 2061
5798.76 2051
5799.48 2183
5800.20 1995
5800.92 1936
5801.64 2129
5802.36 2263
5803.07 2494
5803.79 2597
5804.51 2474
5805.23 2652
5805.95 2874
5806.67 2817
5807.39 2701
5808.11 2605
5808.82 2507
5809.54 2180
5810.26 2046
5810.98 2054
5811.70 2077
5812.42 1905
5813.14 1914
5813.86 1968
5814.58 2004
5815.30 2119
5816.02 1950
5816.74 1881
5817.46 2052
5818.18 1972
5818.90 2032
5819.62 1954
5820.34 2099
5821.06 2211
5821.78 2090
5822.50 1988
5823.22 1978
5823.94 2062
5824.66 2018
5825.38 2049
5826.10 2161
5826.82 2164
5827.54 2009
5828.26 1754
5828.98 1824
5829.70 1825
5830.42 2021
5831.14 1919
5831.86 2037
5832.58 2021
5833.30 1967
5834.02 1995
5834.74 2046
5835.46 1860
5836.18 1807
5836.90 1891
5837.62 1817
5838.34 1824
5839.07 1838
5839.79 1919
5840.51 2017
5841.23 2058
5841.95 1975
5842.67 1835
5843.39 1934
5844.11 2003
5844.83 1988
5845.56 1925
5846.28 1826
5847.00 1810
5847.72 1846
5848.44 1875
5849.16 1971
5849.88 1943
5850.61 1817
5851.33 2054
5852.05 1971
5852.77 1960
5853.49 2033
5854.22 2000
5854.94 1987
5855.66 1937
5856.38 1778
5857.10 1854
5857.83 1849
5858.55 1939
5859.27 2025
5859.99 1888
5860.71 2063
5861.44 1933
5862.16 1923
5862.88 1955
5863.60 1907
5864.33 1904
5865.05 2066
5865.77 1999
5866.49 1916
5867.22 1886
5867.94 1953
5868.66 2075
5869.38 1981
5870.11 1975
5870.83 2031
5871.55 2085
5872.28 2038
5873.00 2015
5873.72 1949
5874.45 2022
5875.17 2033
5875.89 1906
5876.62 1969
5877.34 1953
5878.06 1834
5878.79 1881
5879.51 1905
5880.23 1924
5880.96 2036
5881.68 1854
5882.40 2074
5883.13 2082
5883.85 2080
5884.57 2035
5885.30 2187
5886.02 2018
5886.75 2034
5887.47 2219
5888.19 2070
5888.92 2177
5889.64 2075
5890.37 2182
5891.09 2130
5891.81 2068
5892.54 2149
5893.26 1980
5893.99 1982
5894.71 1970
5895.44 2005
5896.16 2141
5896.88 2125
5897.61 2081
5898.33 2063
5899.06 2098
5899.78 2081
5900.51 2242
5901.23 2059
5901.96 2160
5902.68 2288
5903.41 2144
5904.13 2145
5904.86 2160
5905.58 2152
5906.31 2206
5907.03 2091
5907.76 2225
5908.48 2144
5909.21 2141
5909.93 2151
5910.66 2086
5911.38 2187
5912.11 2257
5912.83 2317
5913.56 2325
5914.29 2189
5915.01 2288
5915.74 2335
5916.46 2387
5917.19 2329
5917.91 2291
5918.64 2400
5919.37 2470
5920.09 2489
5920.82 2259
5921.54 2391
5922.27 2532
5923.00 2473
5923.72 2333
5924.45 2468
5925.17 2577
5925.90 2604
5926.63 2658
5927.35 2717
5928.08 2713
5928.81 2797
5929.53 2796
5930.26 2743
5930.99 2614
5931.71 2764
5932.44 2833
5933.17 2787
5933.89 2845
5934.62 2955
5935.35 2905
5936.07 2984
5936.80 3047
5937.53 2945
5938.25 2947
5938.98 2998
5939.71 3229
5940.44 3293
5941.16 3323
5941.89 3369
5942.62 3218
5943.35 3339
5944.07 3208
5944.80 3482
5945.53 3593
5946.26 3436
5946.98 3404
5947.71 3471
5948.44 3528
5949.17 3723
5949.89 3584
5950.62 3666
5951.35 3769
5952.08 3856
5952.80 4132
5953.53 4448
5954.26 4403
5954.99 4436
5955.72 4639
5956.45 4630
5957.17 4533
5957.90 4339
5958.63 4496
5959.36 4312
5960.09 4208
5960.82 4283
5961.54 4287
5962.27 4563
5963.00 4608
5963.73 4411
5964.46 4452
5965.19 4630
5965.92 5006
5966.64 5132
5967.37 5353
5968.10 5834
5968.83 6215
5969.56 6597
5970.29 6289
5971.02 6613
5971.75 6125
5972.48 5872
5973.21 5710
5973.93 5638
5974.66 5472
5975.39 5158
5976.12 5235
5976.85 5162
5977.58 5002
5978.31 5159
5979.04 5059
5979.77 5105
5980.50 5273
5981.23 5473
5981.96 5504
5982.69 5590
5983.42 5490
5984.15 5532
5984.88 5632
5985.61 5836
5986.34 6056
5987.07 6135
5987.80 5827
5988.53 5676
5989.26 5830
5989.99 5836
5990.72 5537
5991.45 5790
5992.18 5796
5992.91 5741
5993.64 5613
5994.37 5741
5995.10 5679
5995.83 5643
5996.56 5603
5997.29 5690
5998.02 5828
5998.75 5992
5999.49 6199
6000.22 6260
6000.95 5915
6001.68 6159
6002.41 5979
6003.14 6022
6003.87 5893
6004.60 5710
6005.33 5934
6006.06 5709
6006.80 5507
6007.53 5761
6008.26 5517
6008.99 5829
6009.72 6408
6010.45 6658
6011.18 7298
6011.92 8524
6012.65 9402
6013.38 10160
6014.11 11205
6014.84 12310
6015.57 12720
6016.31 12781
6017.04 12609
6017.77 12073
6018.50 11383
6019.23 10271
6019.97 9511
6020.70 8510
6021.43 7626
6022.16 6944
6022.89 6222
6023.63 5981
6024.36 5435
6025.09 5078
6025.82 4904
6026.56 4916
6027.29 4597
6028.02 4477
6028.75 4668
6029.49 4620
6030.22 4680
6030.95 4432
6031.68 4379
6032.42 4339
6033.15 4348
6033.88 4338
6034.62 4154
6035.35 4303
6036.08 4299
6036.81 4566
6037.55 4400
6038.28 4382
6039.01 4242
6039.75 4413
6040.48 4368
6041.21 4175
6041.95 4491
6042.68 4613
6043.41 4644
6044.15 4637
6044.88 4567
6045.61 4624
6046.35 4578
6047.08 4683
6047.82 4716
6048.55 4652
6049.28 4803
6050.02 4993
6050.75 4859
6051.49 5079
6052.22 5269
6052.95 5513
6053.69 5905
6054.42 6061
6055.16 6090
6055.89 6117
6056.62 6524
6057.36 6271
6058.09 5899
6058.83 5435
6059.56 5202
6060.30 4900
6061.03 4908
6061.77 4607
6062.50 4713
6063.23 4629
6063.97 4592
6064.70 4703
6065.44 4618
6066.17 4577
6066.91 4433
6067.64 4355
6068.38 4169
6069.11 4169
6069.85 4152
6070.58 4187
6071.32 4407
6072.05 4190
6072.79 3956
6073.52 4015
6074.26 3888
6075.00 3875
6075.73 3733
6076.47 3810
6077.20 3846
6077.94 3927
6078.67 3898
6079.41 3806
6080.14 3841
6080.88 3782
6081.62 3707
6082.35 3763
6083.09 3744
6083.82 3737
6084.56 3686
6085.30 3702
6086.03 3713
6086.77 3699
6087.50 3680
6088.24 3517
6088.98 3454
6089.71 3480
6090.45 3663
6091.19 3707
6091.92 3741
6092.66 3796
6093.39 4099
6094.13 4064
6094.87 3945
6095.60 3947
6096.34 3877
6097.08 3704
6097.81 3645
6098.55 3630
6099.29 3574
6100.03 3566
6100.76 3597
6101.50 3177
6102.24 3249
6102.97 3278
6103.71 3237
6104.45 3267
6105.18 3181
6105.92 3257
6106.66 3273
6107.40 3156
6108.13 3296
6108.87 3225
6109.61 3294
6110.35 3327
6111.08 3392
6111.82 3365
6112.56 3325
6113.30 3311
6114.03 3311
6114.77 3427
6115.51 3347
6116.25 3536
6116.99 3483
6117.72 3476
6118.46 3465
6119.20 3345
6119.94 3342
6120.68 3303
6121.41 3579
6122.15 3411
6122.89 3447
6123.63 3482
6124.37 3442
6125.11 3610
6125.84 3580
6126.58 3522
6127.32 3534
6128.06 3412
6128.80 3566
6129.54 3587
6130.28 3564
6131.02 3612
6131.75 3569
6132.49 3745
6133.23 3740
6133.97 3587
6134.71 3639
6135.45 3577
6136.19 3640
6136.93 3774
6137.67 3812
6138.41 3784
6139.14 3715
6139.88 3850
6140.62 3811
6141.36 3882
6142.10 3948
6142.84 3892
6143.58 4017
6144.32 3866
6145.06 3976
6145.80 4057
6146.54 4061
6147.28 4040
6148.02 4060
6148.76 4109
6149.50 3882
6150.24 3971
6150.98 4015
6151.72 4073
6152.46 4088
6153.20 4122
6153.94 4097
6154.68 4171
6155.42 4351
6156.16 4200
6156.90 4293
6157.64 4251
6158.38 4294
6159.12 4399
6159.86 4299
6160.60 4211
6161.34 4475
6162.08 4454
6162.82 4661
6163.57 4864
6164.31 4946
6165.05 5189
6165.79 5396
6166.53 5570
6167.27 5648
6168.01 5555
6168.75 6087
6169.49 6301
6170.23 6387
6170.98 6257
6171.72 5969
6172.46 6259
6173.20 5884
6173.94 5862
6174.68 5702
6175.42 5732
6176.16 5470
6176.91 5448
6177.65 5560
6178.39 5589
6179.13 5531
6179.87 5501
6180.61 5558
6181.36 5545
6182.10 5810
6182.84 5701
6183.58 5715
6184.32 5776
6185.07 5950
6185.81 5915
6186.55 6021
6187.29 6419
6188.03 6256
6188.78 6358
6189.52 6302
6190.26 6388
6191.00 6527
6191.75 6672
6192.49 6877
6193.23 7110
6193.97 6834
6194.72 7125
6195.46 7271
6196.20 7553
6196.94 7531
6197.69 7678
6198.43 7554
6199.17 7642
6199.92 7256
6200.66 7359
6201.40 7184
6202.15 7406
6202.89 7250
6203.63 7388
6204.37 7686
6205.12 8075
6205.86 8827
6206.60 10032
6207.35 11273
6208.09 13404
6208.83 16102
6209.58 19113
6210.32 22274
6211.07 25166
6211.81 26264
6212.55 26544
6213.30 26293
6214.04 24439
6214.78 22745
6215.53 19875
6216.27 16594
6217.02 13691
6217.76 12166
6218.50 10155
6219.25 8561
6219.99 7712
6220.74 7123
6221.48 6906
6222.22 6516
6222.97 6432
6223.71 6369
6224.46 6141
6225.20 6576
6225.95 6959
6226.69 6863
6227.44 7015
6228.18 7058
6228.92 6734
6229.67 6610
6230.41 6313
6231.16 5997
6231.90 5764
6232.65 5167
6233.39 5073
6234.14 4906
6234.88 4764
6235.63 4791
6236.37 4658
6237.12 4655
6237.86 4902
6238.61 5054
6239.35 5222
6240.10 5324
6240.85 5649
6241.59 6086
6242.34 6329
6243.08 6496
6243.83 6539
6244.57 6234
6245.32 6105
6246.06 5862
6246.81 5807
6247.56 5501
6248.30 5519
6249.05 5595
6249.79 5680
6250.54 5713
6251.29 5610
6252.03 5362
6252.78 5315
6253.52 5261
6254.27 5273
6255.02 5216
6255.76 5239
6256.51 5242
6257.26 5120
6258.00 5115
6258.75 5124
6259.49 5058
6260.24 4910
6260.99 4975
6261.73 5114
6262.48 4827
6263.23 4686
6263.97 4717
6264.72 4737
6265.47 4628
6266.21 4594
6266.96 4526
6267.71 4353
6268.46 4462
6269.20 4387
6269.95 4277
6270.70 4364
6271.44 4264
6272.19 4305
6272.94 4150
6273.69 4259
6274.43 4297
6275.18 4109
6275.93 4187
6276.68 4160
6277.42 4143
6278.17 4114
6278.92 4290
6279.67 4238
6280.41 4357
6281.16 4374
6281.91 4576
6282.66 4543
6283.41 4496
6284.15 4397
6284.90 4119
6285.65 4012
6286.40 4008
6287.15 3973
6287.89 3772
6288.64 3659
6289.39 3650
6290.14 3561
6290.89 3521
6291.64 3466
6292.38 3495
6293.13 3380
6293.88 3333
6294.63 3550
6295.38 3444
6296.13 3334
6296.88 3283
6297.62 3236
6298.37 3365
6299.12 3396
6299.87 3396
6300.62 3229
6301.37 3345
6302.12 3175
6302.87 3146
6303.62 3219
6304.37 3145
6305.11 3113
6305.86 3094
6306.61 3098
6307.36 3044
6308.11 3086
6308.86 2939
6309.61 3076
6310.36 3101
6311.11 3166
6311.86 3027
6312.61 3179
6313.36 3243
6314.11 3106
6314.86 3142
6315.61 3235
6316.36 3270
6317.11 3218
6317.86 3244
6318.61 3089
6319.36 3151
6320.11 3285
6320.86 3203
6321.61 2952
6322.36 3062
6323.11 3054
6323.86 2921
6324.61 2977
6325.36 2900
6326.11 2894
6326.86 2978
6327.61 2805
6328.36 2615
6329.11 2650
6329.86 2653
6330.61 2671
6331.37 2734
6332.12 2627
6332.87 2744
6333.62 2772
6334.37 2665
6335.12 2671
6335.87 2752
6336.62 2574
6337.37 2505
6338.12 2673
6338.88 2661
6339.63 2653
6340.38 2631
6341.13 2641
6341.88 2554
6342.63 2688
6343.38 2706
6344.14 2594
6344.89 2733
6345.64 2816
6346.39 2727
6347.14 2802
6347.89 2846
6348.65 2930
6349.40 3031
6350.15 3049
6350.90 2967
6351.65 3054
6352.41 3051
6353.16 3149
6353.91 3286
6354.66 3188
6355.41 3222
6356.17 3043
6356.92 3095
6357.67 2887
6358.42 3017
6359.18 2961
6359.93 2994
6360.68 2883
6361.43 2654
6362.19 2722
6362.94 2709
6363.69 2742
6364.44 2776
6365.20 2708
6365.95 2647
6366.70 2621
6367.46 2684
6368.21 2682
6368.96 2596
6369.71 2486
6370.47 2687
6371.22 2653
6371.97 2675
6372.73 2615
6373.48 2672
6374.23 2670
6374.99 2613
6375.74 2714
6376.49 2743
6377.25 2693
6378.00 2654
6378.75 2595
6379.51 2703
6380.26 2668
6381.02 2550
6381.77 2662
6382.52 2650
6383.28 2673
6384.03 2766
6384.78 2640
6385.54 2722
6386.29 2592
6387.05 2489
6387.80 2502
6388.56 2564
6389.31 2532
6390.06 2458
6390.82 2630
6391.57 2513
6392.33 2462
6393.08 2658
6393.84 2736
6394.59 2589
6395.34 2583
6396.10 2501
6396.85 2629
6397.61 2493
6398.36 2456
6399.12 2559
6399.87 2631
6400.63 2632
6401.38 2474
6402.14 2566
6402.89 2513
6403.65 2483
6404.40 2568
6405.16 2492
6405.91 2411
6406.67 2542
6407.42 2439
6408.18 2642
6408.93 2799
6409.69 2603
6410.45 2739
6411.20 2818
6411.96 2729
6412.71 2699
6413.47 2844
6414.22 2806
6414.98 2784
6415.73 2774
6416.49 2664
6417.25 2591
6418.00 2603
6418.76 2564
6419.51 2571
6420.27 2683
6421.03 2604
6421.78 2711
6422.54 2636
6423.29 2733
6424.05 2767
6424.81 2555
6425.56 2629
6426.32 2760
6427.08 2738
6427.83 2637
6428.59 2570
6429.35 2519
6430.10 2537
6430.86 2805
6431.62 2734
6432.37 2750
6433.13 2647
6433.89 2854
6434.64 2932
6435.40 2741
6436.16 2627
6436.91 2632
6437.67 2745
6438.43 2789
6439.19 2721
6439.94 2703
6440.70 2723
6441.46 2678
6442.21 2758
6442.97 2684
6443.73 2678
6444.49 2770
6445.24 2724
6446.00 2816
6446.76 2886
6447.52 2693
6448.28 2746
6449.03 2886
6449.79 2985
6450.55 3162
6451.31 2925
6452.06 2864
6452.82 2770
6453.58 3075
6454.34 2895
6455.10 2950
6455.85 2911
6456.61 3061
6457.37 3077
6458.13 3226
6458.89 2991
6459.65 3201
6460.40 3172
6461.16 3147
6461.92 3197
6462.68 3206
6463.44 3295
6464.20 3316
6464.96 3294
6465.71 3388
6466.47 3386
6467.23 3358
6467.99 3303
6468.75 3531
6469.51 3572
6470.27 3673
6471.03 3576
6471.79 3762
6472.54 3788
6473.30 3821
6474.06 3597
6474.82 3675
6475.58 3760
6476.34 3694
6477.10 3649
6477.86 3737
6478.62 3769
6479.38 3817
6480.14 3783
6480.90 3935
6481.66 3987
6482.42 3964
6483.18 4021
6483.94 4176
6484.70 4245
6485.46 4121
6486.22 4283
6486.98 4476
6487.74 4490
6488.50 4437
6489.26 4290
6490.02 4658
6490.78 4522
6491.54 4580
6492.30 4589
6493.06 4779
6493.82 5073
6494.58 5205
6495.34 5211
6496.10 5284
6496.86 5602
6497.62 5576
6498.38 5573
6499.14 5618
6499.90 5581
6500.66 5423
6501.42 5689
6502.19 5624
6502.95 5510
6503.71 5388
6504.47 5516
6505.23 5534
6505.99 5560
6506.75 5842
6507.51 5926
6508.27 5942
6509.04 5944
6509.80 5948
6510.56 6236
6511.32 6298
6512.08 6461
6512.84 6565
6513.60 6627
6514.37 6456
6515.13 6356
6515.89 6609
6516.65 6764
6517.41 6793
6518.17 6835
6518.94 6750
6519.70 6599
6520.46 6893
6521.22 6976
6521.98 7104
6522.75 7246
6523.51 7489
6524.27 7657
6525.03 7811
6525.79 8198
6526.56 8704
6527.32 9642
6528.08 10362
6528.84 10920
6529.61 11056
6530.37 11528
6531.13 12066
6531.89 11998
6532.66 11819
6533.42 11358
6534.18 11452
6534.94 12080
6535.71 12955
6536.47 14746
6537.23 16995
6538.00 19100
6538.76 21221
6539.52 21733
6540.29 21713
6541.05 21064
6541.81 19117
6542.57 17229
6543.34 14408
6544.10 12294
6544.86 10700
6545.63 8926
6546.39 8064
6547.16 7165
6547.92 6724
6548.68 6225
6549.45 5799
6550.21 5749
6550.97 5690
6551.74 5443
6552.50 5429
6553.26 5295
6554.03 5340
6554.79 5473
6555.56 5192
6556.32 5062
6557.08 4960
6557.85 4961
6558.61 4994
6559.38 5052
6560.14 4867
6560.91 4617
6561.67 4792
6562.43 5155
6563.20 5183
6563.96 5303
6564.73 5402
6565.49 5687
6566.26 5686
6567.02 5808
6567.79 5924
6568.55 5983
6569.32 6030
6570.08 5809
6570.85 5855
6571.61 5698
6572.38 5753
6573.14 5908
6573.91 5856
6574.67 6105
6575.44 6447
6576.20 6535
6576.97 6651
6577.73 6737
6578.50 6750
6579.26 6858
6580.03 6654
6580.79 6569
6581.56 6374
6582.32 6226
6583.09 6276
6583.86 6164
6584.62 6054
6585.39 6099
6586.15 5863
6586.92 5965
6587.68 5845
6588.45 5965
6589.22 6007
6589.98 6034
6590.75 5909
6591.51 6100
6592.28 6136
6593.05 6379
6593.81 6438
6594.58 6692
6595.35 7200
6596.11 7224
6596.88 7370
6597.64 7279
6598.41 7634
6599.18 7381
6599.94 7127
6600.71 6836
6601.48 6478
6602.24 6184
6603.01 6137
6603.78 5863
6604.54 5781
6605.31 5755
6606.08 5773
6606.85 5734
6607.61 5959
6608.38 6120
6609.15 6143
6609.91 6485
6610.68 6761
6611.45 6518
6612.22 6641
6612.98 6841
6613.75 6689
6614.52 6576
6615.28 6249
6616.05 5939
6616.82 5608
6617.59 5247
6618.36 5250
6619.12 5025
6619.89 4912
6620.66 4726
6621.43 4838
6622.19 4789
6622.96 4666
6623.73 4582
6624.50 4527
6625.27 4605
6626.03 4528
6626.80 4454
6627.57 4306
6628.34 4479
6629.11 4478
6629.88 4287
6630.64 4337
6631.41 4266
6632.18 4361
6632.95 4345
6633.72 4647
6634.49 4912
6635.25 5212
6636.02 5531
6636.79 5739
6637.56 5890
6638.33 5909
6639.10 5844
6639.87 5577
6640.64 5182
6641.41 5141
6642.17 4933
6642.94 4777
6643.71 4469
6644.48 4493
6645.25 4258
6646.02 4212
6646.79 4267
6647.56 4488
6648.33 4297
6649.10 4154
6649.87 4262
6650.64 4213
6651.41 4219
6652.18 4257
6652.95 4481
6653.71 4465
6654.48 4323
6655.25 4259
6656.02 4277
6656.79 4335
6657.56 4353
6658.33 4657
6659.10 4463
6659.87 4293
6660.64 4410
6661.41 4115
6662.18 4029
6662.95 4099
6663.72 3968
6664.50 3964
6665.27 4014
6666.04 4103
6666.81 3888
6667.58 3849
6668.35 3907
6669.12 3828
6669.89 3984
6670.66 4105
6671.43 4051
6672.20 3984
6672.97 3830
6673.74 3925
6674.51 4157
6675.28 4084
6676.06 3986
6676.83 4121
6677.60 3945
6678.37 3974
6679.14 4044
6679.91 4061
6680.68 4146
6681.45 4095
6682.22 4220
6683.00 4313
6683.77 4383
6684.54 4410
6685.31 4567
6686.08 4794
6686.85 4867
6687.63 4779
6688.40 4947
6689.17 4830
6689.94 4563
6690.71 4376
6691.48 4427
6692.26 4271
6693.03 4006
6693.80 3989
6694.57 3896
6695.34 3898
6696.12 3842
6696.89 3932
6697.66 3763
6698.43 3644
6699.21 3527
6699.98 3806
6700.75 3787
6701.52 3783
6702.30 3670
6703.07 3591
6703.84 3721
6704.61 3662
6705.39 3743
6706.16 3642
6706.93 3486
6707.70 3465
6708.48 3518
6709.25 3471
6710.02 3574
6710.80 3744
6711.57 3777
6712.34 3486
6713.12 3612
6713.89 3361
6714.66 3386
6715.44 3347
6716.21 3252
6716.98 3428
6717.76 3332
6718.53 3285
6719.30 3464
6720.08 3359
6720.85 3417
6721.62 3443
6722.40 3407
6723.17 3338
6723.94 3252
6724.72 3359
6725.49 3311
6726.27 3354
6727.04 3428
6727.81 3373
6728.59 3326
6729.36 3323
6730.14 3372
6730.91 3246
6731.68 3230
6732.46 3359
6733.23 3485
6734.01 3551
6734.78 3490
6735.56 3467
6736.33 3601
6737.10 3604
6737.88 3570
6738.65 3697
6739.43 3522
6740.20 3491
6740.98 3637
6741.75 3573
6742.53 3633
6743.30 3543
6744.08 3437
6744.85 3382
6745.63 3559
6746.40 3551
6747.18 3447
6747.95 3607
6748.73 3686
6749.50 3757
6750.28 3725
6751.05 3760
6751.83 4172
6752.60 4401
6753.38 4563
6754.16 4676
6754.93 4659
6755.71 4775
6756.48 4892
6757.26 5040
6758.03 4649
6758.81 4268
6759.59 4251
6760.36 4070
6761.14 3723
6761.91 3591
6762.69 3596
6763.46 3502
6764.24 3416
6765.02 3372
6765.79 3340
6766.57 3498
6767.35 3620
6768.12 3480
6768.90 3427
6769.67 3433
6770.45 3489
6771.23 3494
6772.00 3397
6772.78 3473
6773.56 3333
6774.33 3192
6775.11 3170
6775.89 3201
6776.66 3206
6777.44 3275
6778.22 3261
6778.99 3185
6779.77 3194
6780.55 3167
6781.33 3246
6782.10 3122
6782.88 3231
6783.66 3172
6784.43 3031
6785.21 3083
6785.99 3263
6786.77 3131
6787.54 2930
6788.32 2946
6789.10 3061
6789.88 2983
6790.65 2807
6791.43 2982
6792.21 3084
6792.99 2920
6793.76 3009
6794.54 3027
6795.32 3067
6796.10 3012
6796.88 2948
6797.65 2993
6798.43 2970
6799.21 2873
6799.99 2840
6800.77 2824
6801.55 3047
6802.32 3051
6803.10 3000
6803.88 3049
6804.66 3011
6805.44 3092
6806.22 3273
6806.99 3227
6807.77 3373
6808.55 3459
6809.33 3388
6810.11 3322
6810.89 3249
6811.67 3326
6812.44 3102
6813.22 3073
6814.00 3055
6814.78 2972
6815.56 3056
6816.34 3139
6817.12 3162
6817.90 3226
6818.68 3307
6819.46 3288
6820.24 2947
6821.02 3128
6821.79 3206
6822.57 3160
6823.35 3138
6824.13 3247
6824.91 3190
6825.69 3154
6826.47 3145
6827.25 3082
6828.03 3014
6828.81 3073
6829.59 3000
6830.37 3038
6831.15 3091
6831.93 3047
6832.71 3116
6833.49 3075
6834.27 3067
6835.05 2940
6835.83 2947
6836.61 2958
6837.39 2929
6838.17 2894
6838.95 2941
6839.73 3052
6840.51 3014
6841.29 2955
6842.07 2968
6842.85 2923
6843.64 2912
6844.42 3063
6845.20 3203
6845.98 2830
6846.76 2902
6847.54 3037
6848.32 2985
6849.10 3007
6849.88 3293
6850.66 3580
6851.44 3721
6852.23 4146
6853.01 4287
6853.79 4568
6854.57 4765
6855.35 4679
6856.13 4537
6856.91 4469
6857.69 4268
6858.48 3875
6859.26 3674
6860.04 3574
6860.82 3452
6861.60 3325
6862.38 3311
6863.17 3416
6863.95 3171
6864.73 3166
6865.51 3309
6866.29 3295
6867.07 3533
6867.86 3628
6868.64 3820
6869.42 4032
6870.20 3785
6870.99 3725
6871.77 3846
6872.55 3757
6873.33 3671
6874.11 3566
6874.90 3494
6875.68 3475
6876.46 3778
6877.24 3776
6878.03 3758
6878.81 3771
6879.59 3777
6880.38 3747
6881.16 4150
6881.94 4374
6882.72 4210
6883.51 4108
6884.29 4374
6885.07 4609
6885.86 4531
6886.64 4466
6887.42 4698
6888.20 5328
6888.99 5976
6889.77 6706
6890.55 7436
6891.34 7678
6892.12 7860
6892.90 7356
6893.69 6845
6894.47 6431
6895.26 5695
6896.04 5342
6896.82 5007
6897.61 4690
6898.39 4497
6899.17 4640
6899.96 4609
6900.74 4489
6901.53 4359
6902.31 4358
6903.09 4269
6903.88 4240
6904.66 4498
6905.45 4638
6906.23 4599
6907.01 4364
6907.80 4230
6908.58 4208
6909.37 4446
6910.15 4334
6910.94 4215
6911.72 4334
6912.51 4355
6913.29 4233
6914.07 4049
6914.86 4069
6915.64 3990
6916.43 4064
6917.21 4103
6918.00 3884
6918.78 3914
6919.57 3860
6920.35 4139
6921.14 4192
6921.92 4095
6922.71 4011
6923.49 4087
6924.28 4061
6925.06 4022
6925.85 4025
6926.64 4090
6927.42 4061
6928.21 4213
6928.99 4249
6929.78 4161
6930.56 4244
6931.35 4224
6932.13 4243
6932.92 4147
6933.71 4000
6934.49 4116
6935.28 4252
6936.06 4386
6936.85 4354
6937.63 4505
6938.42 4392
6939.21 4423
6939.99 4608
6940.78 4604
6941.57 4833
6942.35 5006
6943.14 5237
6943.92 5373
6944.71 5429
6945.50 5483
6946.28 5870
6947.07 5925
6947.86 5888
6948.64 6029
6949.43 6230
6950.22 6381
6951.00 6583
6951.79 6204
6952.58 6332
6953.36 6265
6954.15 6088
6954.94 5735
6955.72 5517
6956.51 5550
6957.30 5258
6958.09 5307
6958.87 5331
6959.66 5228
6960.45 5154
6961.24 5171
6962.02 5325
6962.81 5547
6963.60 5687
6964.38 5770
6965.17 5682
6965.96 6017
6966.75 5786
6967.54 5727
6968.32 6186
6969.11 6145
6969.90 6367
6970.69 6599
6971.47 6868
6972.26 7092
6973.05 7167
6973.84 7426
6974.63 7095
6975.41 7115
6976.20 7070
6976.99 6887
6977.78 6762
6978.57 7183
6979.36 6856
6980.14 7122
6980.93 7286
6981.72 7479
6982.51 8043
6983.30 8636
6984.09 9672
6984.88 10970
6985.66 12951
6986.45 15873
6987.24 18592
6988.03 20665
6988.82 22333
6989.61 23196
6990.40 22395
6991.19 20964
6991.98 18689
6992.76 15918
6993.55 13754
6994.34 11763
6995.13 9773
6995.92 8139
6996.71 7340
6997.50 6875
6998.29 6347
6999.08 5764
6999.87 5539
7000.66 5358
7001.45 5508
7002.24 5426
7003.03 5443
7003.82 5601
7004.61 5540
7005.40 5429
7006.19 5317
7006.98 5128
7007.77 4712
7008.56 4531
7009.35 4260
7010.14 4416
7010.93 4298
7011.72 4119
7012.51 4190
7013.30 4235
7014.09 4201
7014.88 4427
7015.67 4585
7016.46 4856
7017.25 4794
7018.04 4636
7018.83 4692
7019.62 4617
7020.41 4715
7021.20 4564
7021.99 4363
7022.78 4618
7023.57 4556
7024.37 4639
7025.16 4849
7025.95 4915
7026.74 5183
7027.53 4883
7028.32 4922
7029.11 4900
7029.90 4791
7030.69 4553
7031.49 4470
7032.28 4325
7033.07 4388
7033.86 4286
7034.65 4234
7035.44 4266
7036.23 4248
7037.03 4233
7037.82 4059
7038.61 4109
7039.40 4276
7040.19 4411
7040.98 4331
7041.78 4398
7042.57 4586
7043.36 4585
7044.15 4590
7044.94 4858
7045.74 4966
7046.53 4935
7047.32 5068
7048.11 5249
7048.91 5076
7049.70 5059
7050.49 5261
7051.28 5598
7052.08 6211
7052.87 6571
7053.66 6662
7054.45 6715
7055.25 6441
7056.04 6290
7056.83 5749
7057.62 5349
7058.42 4884
7059.21 4620
7060.00 4425
7060.80 4571
7061.59 4494
7062.38 4370
7063.17 4361
7063.97 4443
7064.76 4575
7065.55 4362
7066.35 4389
7067.14 4259
7067.93 4347
7068.73 4387
7069.52 4051
7070.31 3986
7071.11 4017
7071.90 3835
7072.69 3778
7073.49 3695
7074.28 3743
7075.08 3912
7075.87 3707
7076.66 3765
7077.46 3623
7078.25 3514
7079.05 3304
7079.84 3551
7080.63 3418
7081.43 3414
7082.22 3569
7083.02 3394
7083.81 3359
7084.60 3306
7085.40 3330
7086.19 3270
7086.99 3156
7087.78 3245
7088.58 3132
7089.37 3090
7090.17 3070
7090.96 3051
7091.76 3109
7092.55 3070
7093.34 3120
7094.14 3118
7094.93 3045
7095.73 3078
7096.52 3068
7097.32 2907
7098.11 2948
7098.91 2986
7099.70 2846
7100.50 2831
7101.29 2808
7102.09 2934
7102.89 2971
7103.68 2856
7104.48 2896
7105.27 2781
7106.07 2723
7106.86 2785
7107.66 2636
7108.45 2558
7109.25 2605
7110.05 2652
7110.84 2702
7111.64 2636
7112.43 2580
7113.23 2519
7114.02 2581
7114.82 2578
7115.62 2644
7116.41 2744
7117.21 2714
7118.00 2719
7118.80 2746
7119.60 2596
7120.39 2772
7121.19 2596
7121.99 2506
7122.78 2571
7123.58 2439
7124.38 2463
7125.17 2477
7125.97 2494
7126.77 2587
7127.56 2482
7128.36 2416
7129.16 2358
7129.95 2366
7130.75 2466
7131.55 2549
7132.34 2535
7133.14 2503
7133.94 2340
7134.73 2496
7135.53 2602
7136.33 2531
7137.13 2513
7137.92 2340
7138.72 2435
7139.52 2423
7140.32 2520
7141.11 2465
7141.91 2365
7142.71 2476
7143.51 2277
7144.30 2228
7145.10 2370
7145.90 2292
7146.70 2346
7147.49 2270
7148.29 2319
7149.09 2169
7149.89 2110
7150.69 2107
7151.48 2107
7152.28 2069
7153.08 2071
7153.88 1996
7154.68 2065
7155.47 2054
7156.27 2175
7157.07 1970
7157.87 2094
7158.67 2228
7159.47 2115
7160.27 2182
7161.06 2190
7161.86 2058
7162.66 2160
7163.46 2025
7164.26 2084
7165.06 2167
7165.86 2133
7166.66 2007
7167.45 2004
7168.25 1907
7169.05 1989
7169.85 2097
7170.65 1977
7171.45 1962
7172.25 1938
7173.05 1944
7173.85 2023
7174.65 2061
7175.45 1999
7176.25 1983
7177.04 2064
7177.84 1935
7178.64 1937
7179.44 1820
7180.24 1825
7181.04 1779
7181.84 1863
7182.64 1976
7183.44 2000
7184.24 1972
7185.04 2016
7185.84 2001
7186.64 1961
7187.44 1917
7188.24 1994
7189.04 1939
7189.84 1952
7190.64 1905
7191.44 2010
7192.24 1936
7193.04 1759
7193.84 1858
7194.64 1797
7195.44 1800
7196.25 1839
7197.05 1867
7197.85 1828
7198.65 1751
7199.45 1802
7200.25 1900
7201.05 1841
7201.85 1899
7202.65 1971
7203.45 1903
7204.25 1877
7205.05 1984
7205.86 1888
7206.66 1851
7207.46 1896
7208.26 1850
7209.06 1771
7209.86 1693
7210.66 1777
7211.46 1696
7212.27 1687
7213.07 1867
7213.87 1955
7214.67 1873
7215.47 1799
7216.27 1884
7217.07 1809
7217.88 1823
7218.68 1840
7219.48 1810
7220.28 1755
7221.08 1840
7221.89 1858
7222.69 1816
7223.49 1815
7224.29 1829
7225.09 1881
7225.90 1879
7226.70 1825
7227.50 1881
7228.30 1795
7229.11 1745
7229.91 1845
7230.71 1885
7231.51 1844
7232.32 1854
7233.12 1806
7233.92 1822
7234.72 1874
7235.53 1934
7236.33 1893
7237.13 1877
7237.93 1837
7238.74 1891
7239.54 1947
7240.34 1793
7241.15 1960
7241.95 1842
7242.75 1790
7243.56 1745
7244.36 1753
7245.16 1895
7245.97 2007
7246.77 2089
7247.57 1862
7248.38 1917
7249.18 1887
7249.98 2001
7250.79 1876
7251.59 1888
7252.39 1915
7253.20 1924
7254.00 1883
7254.81 1870
7255.61 2005
7256.41 1996
7257.22 1962
7258.02 1885
7258.82 2017
7259.63 2047
7260.43 1966
7261.24 2013
7262.04 2132
7262.85 2191
7263.65 2047
7264.45 1931
7265.26 2158
7266.06 2164
7266.87 2096
7267.67 2058
7268.48 2099
7269.28 1912
7270.09 2039
7270.89 2127
7271.70 2031
7272.50 2101
7273.30 2255
7274.11 2211
7274.91 2048
7275.72 1959
7276.52 2035
7277.33 2076
7278.13 2173
7278.94 2101
7279.74 2135
7280.55 2139
7281.36 2141
7282.16 2294
7282.97 2344
7283.77 2340
7284.58 2523
7285.38 2724
7286.19 3035
7286.99 3225
7287.80 3314
7288.60 3456
7289.41 3433
7290.22 3074
7291.02 3057
7291.83 2746
7292.63 2741
7293.44 2598
7294.25 2358
7295.05 2245
7295.86 2186
7296.66 2135
7297.47 2260
7298.28 2120
7299.08 2078
7299.89 2055
7300.70 2100
7301.50 2051
7302.31 2088
7303.11 2210
7303.92 2219
7304.73 2196
7305.53 2130
7306.34 2213
7307.15 2127
7307.95 2062
7308.76 2133
7309.57 2059
7310.37 2350
7311.18 2262
7311.99 2293
7312.80 2418
7313.60 2373
7314.41 2350
7315.22 2576
7316.02 2444
7316.83 2555
7317.64 2594
7318.45 2721
7319.25 2862
7320.06 3017
7320.87 3339
7321.68 3781
7322.48 3908
7323.29 3746
7324.10 3627
7324.91 3417
7325.71 3151
7326.52 2859
7327.33 2913
7328.14 2850
7328.95 2507
7329.75 2482
7330.56 2447
7331.37 2490
7332.18 2530
7332.99 2548
7333.79 2456
7334.60 2412
7335.41 2461
7336.22 2555
7337.03 2477
7337.84 2438
7338.64 2436
7339.45 2303
7340.26 2290
7341.07 2389
7341.88 2354
7342.69 2223
7343.50 2245
7344.30 2199
7345.11 2106
7345.92 2141
7346.73 2236
7347.54 2207
7348.35 2118
7349.16 2096
7349.97 2175
7350.78 1976
7351.58 2067
7352.39 2064
7353.20 1978
7354.01 2035
7354.82 2043
7355.63 1933
7356.44 1872
7357.25 2031
7358.06 1973
7358.87 2021
7359.68 1913
7360.49 1937
7361.30 1965
7362.11 1802
7362.92 1830
7363.73 1868
7364.54 1866
7365.35 1937
7366.16 1871
7366.97 1984
7367.78 1788
7368.59 1755
7369.40 1859
7370.21 1892
7371.02 1815
7371.83 1851
7372.64 1817
7373.45 1918
7374.26 1890
7375.07 1872
7375.88 1843
7376.69 1850
7377.50 1823
7378.31 1795
7379.12 1794
7379.93 1825
7380.74 1758
7381.55 1783
7382.37 1761
7383.18 1827
7383.99 1833
7384.80 1842
7385.61 1939
7386.42 1989
7387.23 1818
7388.04 1769
7388.85 1850
7389.67 1877
7390.48 1733
7391.29 1753
7392.10 1709
7392.91 1819
7393.72 1880
7394.53 1872
7395.35 1753
7396.16 1698
7396.97 1656
7397.78 1722
7398.59 1839
7399.40 1767
7400.22 1657
7401.03 1807
7401.84 1838
7402.65 1797
7403.46 1740
7404.28 1763
7405.09 1799
7405.90 1780
7406.71 1631
7407.52 1647
7408.34 1721
7409.15 1754
7409.96 1707
7410.77 1719
7411.59 1676
7412.40 1796
7413.21 1776
7414.02 1646
7414.84 1672
7415.65 1754
7416.46 1736
7417.27 1623
7418.09 1601
7418.90 1609
7419.71 1609
7420.53 1579
7421.34 1652
7422.15 1648
7422.97 1639
7423.78 1659
7424.59 1663
7425.40 1624
7426.22 1797
7427.03 1642
7427.84 1660
7428.66 1644
7429.47 1593
7430.28 1569
7431.10 1635
7431.91 1804
7432.73 1835
7433.54 1754
7434.35 1746
7435.17 1771
7435.98 1763
7436.79 1691
7437.61 1776
7438.42 1818
7439.24 1816
7440.05 1610
7440.86 1597
7441.68 1733
7442.49 1684
7443.31 1627
7444.12 1662
7444.94 1568
7445.75 1637
7446.56 1733
7447.38 1687
7448.19 1562
7449.01 1651
7449.82 1617
7450.64 1615
7451.45 1719
7452.27 1614
7453.08 1601
7453.90 1554
7454.71 1482
7455.52 1520
7456.34 1581
7457.15 1525
7457.97 1559
7458.78 1596
7459.60 1550
7460.42 1635
7461.23 1674
7462.05 1616
7462.86 1662
7463.68 1689
7464.49 1677
7465.31 1780
7466.12 1758
7466.94 1753
7467.75 1731
7468.57 1704
7469.38 1766
7470.20 1745
7471.02 1684
7471.83 1690
7472.65 1582
7473.46 1679
7474.28 1693
7475.10 1686
7475.91 1712
7476.73 1760
7477.54 1767
7478.36 1712
7479.18 1652
7479.99 1599
7480.81 1678
7481.62 1730
7482.44 1655
7483.26 1634
7484.07 1775
7484.89 1719
7485.71 1785
7486.52 1748
7487.34 1719
7488.16 1625
7488.97 1611
7489.79 1733
7490.61 1711
7491.42 1699
7492.24 1564
7493.06 1737
7493.87 1691
7494.69 1630
7495.51 1652
7496.33 1660
7497.14 1640
7497.96 1694
7498.78 1657
7499.59 1611
7500.41 1559
7501.23 1519
7502.05 1602
7502.86 1613
7503.68 1625
7504.50 1578
7505.32 1607
7506.13 1580
7506.95 1601
7507.77 1695
7508.59 1683
7509.40 1588
7510.22 1553
7511.04 1626
7511.86 1539
7512.68 1641
7513.49 1759
7514.31 1606
7515.13 1544
7515.95 1544
7516.77 1597
7517.59 1680
7518.40 1621
7519.22 1591
7520.04 1599
7520.86 1612
7521.68 1623
7522.50 1617
7523.31 1556
7524.13 1527
7524.95 1551
7525.77 1622
7526.59 1546
7527.41 1527
7528.23 1539
7529.05 1633
7529.86 1603
7530.68 1618
7531.50 1748
7532.32 1636
7533.14 1661
7533.96 1598
7534.78 1702
7535.60 1528
7536.42 1542
7537.24 1768
7538.06 1641
7538.88 1648
7539.70 1619
7540.51 1570
7541.33 1538
7542.15 1655
7542.97 1536
7543.79 1613
7544.61 1593
7545.43 1557
7546.25 1693
7547.07 1600
7547.89 1610
7548.71 1666
7549.53 1672
7550.35 1645
7551.17 1632
7551.99 1656
7552.81 1751
7553.63 1658
7554.45 1657
7555.27 1762
7556.09 1678
7556.91 1602
7557.73 1649
7558.56 1621
7559.38 1576
7560.20 1664
7561.02 1766
7561.84 1812
7562.66 1734
7563.48 1718
7564.30 1872
7565.12 1839
7565.94 1808
7566.76 1715
7567.58 1757
7568.40 1738
7569.23 1784
7570.05 1771
7570.87 1759
7571.69 1669
7572.51 1736
7573.33 1743
7574.15 1743
7574.97 1640
7575.80 1833
7576.62 1770
7577.44 1801
7578.26 1808
7579.08 1813
7579.90 1776
7580.73 1828
7581.55 1791
7582.37 1842
7583.19 1832
7584.01 1885
7584.83 1821
7585.66 1795
7586.48 1849
7587.30 1861
7588.12 1882
7588.95 1942
7589.77 1958
7590.59 1927
7591.41 1892
7592.23 1861
7593.06 1916
7593.88 1881
7594.70 1921
7595.52 2090
7596.35 2224
7597.17 2035
7597.99 2011
7598.81 2032
7599.64 2118
7600.46 2098
7601.28 2218
7602.11 2136
7602.93 2044
7603.75 2053
7604.57 2241
7605.40 2394
7606.22 2402
7607.04 2504
7607.87 2516
7608.69 2569
7609.51 2570
7610.34 2466
7611.16 2398
7611.98 2368
7612.81 2441
7613.63 2509
7614.45 2495
7615.28 2399
7616.10 2336
7616.92 2287
7617.75 2338
7618.57 2433
7619.40 2468
7620.22 2653
7621.04 2724
7621.87 2800
7622.69 2873
7623.52 2790
7624.34 2830
7625.16 2636
7625.99 2530
7626.81 2394
7627.64 2448
7628.46 2500
7629.28 2431
7630.11 2351
7630.93 2397
7631.76 2525
7632.58 2741
7633.41 2870
7634.23 2775
7635.06 2859
7635.88 3035
7636.71 2892
7637.53 2778
7638.36 2603
7639.18 2579
7640.01 2452
7640.83 2215
7641.66 2254
7642.48 2128
7643.31 2006
7644.13 1898
7644.96 1999
7645.78 2010
7646.61 1967
7647.43 2033
7648.26 1862
7649.08 1919
7649.91 1945
7650.73 1928
7651.56 1877
7652.38 1905
7653.21 1829
7654.04 1786
7654.86 1938
7655.69 1788
7656.51 1936
7657.34 1812
7658.16 1681
7658.99 1658
7659.82 1828
7660.64 1801
7661.47 1803
7662.29 1775
7663.12 1715
7663.95 1841
7664.77 1808
7665.60 1797
7666.43 1856
7667.25 1776
7668.08 1749
7668.91 1812
7669.73 1676
7670.56 1742
7671.38 1743
7672.21 1650
7673.04 1690
7673.87 1807
7674.69 1805
7675.52 1816
7676.35 1707
7677.17 1683
7678.00 1846
7678.83 1721
7679.65 1566
7680.48 1565
7681.31 1792
7682.13 1784
7682.96 1659
7683.79 1685
7684.62 1686
7685.44 1621
7686.27 1687
7687.10 1713
7687.93 1771
7688.75 1755
7689.58 1675
7690.41 1677
7691.24 1578
7692.06 1613
7692.89 1625
7693.72 1554
7694.55 1645
7695.38 1755
7696.20 1700
7697.03 1681
7697.86 1659
7698.69 1701
7699.52 1653
7700.34 1665
7701.17 1629
7702.00 1792
7702.83 1844
7703.66 1800
7704.49 1724
7705.31 1766
7706.14 1788
7706.97 1785
7707.80 1632
7708.63 1637
7709.46 1580
7710.29 1658
7711.11 1582
7711.94 1624
7712.77 1688
7713.60 1601
7714.43 1510
7715.26 1503
7716.09 1623
7716.92 1549
7717.75 1619
7718.58 1472
7719.40 1514
7720.23 1506
7721.06 1489
7721.89 1609
7722.72 1556
7723.55 1519
7724.38 1525
7725.21 1469
7726.04 1485
7726.87 1480
7727.70 1569
7728.53 1558
7729.36 1467
7730.19 1496
7731.02 1476
7731.85 1533
7732.68 1473
7733.51 1461
7734.34 1496
7735.17 1501
7736.00 1555
7736.83 1504
7737.66 1487
7738.49 1530
7739.32 1579
7740.15 1487
7740.98 1441
7741.81 1505
7742.64 1466
7743.47 1517
7744.30 1451
7745.13 1600
7745.96 1500
7746.79 1504
7747.62 1547
7748.45 1489
7749.29 1588
7750.12 1600
7750.95 1662
7751.78 1738
7752.61 1525
7753.44 1638
7754.27 1573
7755.10 1475
7755.93 1480
7756.76 1565
7757.60 1620
7758.43 1591
7759.26 1469
7760.09 1540
7760.92 1462
7761.75 1455
7762.58 1529
7763.42 1533
7764.25 1519
7765.08 1553
7765.91 1548
7766.74 1580
7767.57 1573
7768.41 1500
7769.24 1550
7770.07 1575
7770.90 1548
7771.73 1656
7772.57 1520
7773.40 1495
7774.23 1540
7775.06 1639
7775.90 1647
7776.73 1614
7777.56 1603
7778.39 1629
7779.22 1602
7780.06 1653
7780.89 1631
7781.72 1620
7782.55 1518
7783.39 1528
7784.22 1595
7785.05 1572
7785.89 1624
7786.72 1587
7787.55 1614
7788.38 1643
7789.22 1737
7790.05 1571
7790.88 1663
7791.72 1588
7792.55 1625
7793.38 1670
7794.22 1693
7795.05 1659
7795.88 1643
7796.72 1714
7797.55 1738
7798.38 1592
7799.22 1654
7800.05 1752
7800.88 1750
7801.72 1728
7802.55 1791
7803.38 1826
7804.22 1746
7805.05 1854
7805.89 1941
7806.72 1684
7807.55 1699
7808.39 1815
7809.22 1770
7810.06 1806
7810.89 1824
7811.72 1909
7812.56 1968
7813.39 1954
7814.23 2000
7815.06 2116
7815.89 2180
7816.73 2129
7817.56 2054
7818.40 2154
7819.23 2126
7820.07 2157
7820.90 2231
7821.74 2180
7822.57 2139
7823.41 2248
7824.24 2367
7825.08 2182
7825.91 2186
7826.75 2231
7827.58 2310
7828.42 2335
7829.25 2405
7830.09 2404
7830.92 2611
7831.76 2657
7832.59 2442
7833.43 2407
7834.26 2483
7835.10 2396
7835.93 2361
7836.77 2457
7837.60 2529
7838.44 2496
7839.28 2546
7840.11 2550
7840.95 2383
7841.78 2289
7842.62 2311
7843.45 2167
7844.29 2172
7845.13 2141
7845.96 2137
7846.80 2194
7847.63 2257
7848.47 2141
7849.31 2179
7850.14 2187
7850.98 2241
7851.82 2256
7852.65 2312
7853.49 2159
7854.32 1957
7855.16 2037
7856.00 2044
7856.83 2071
7857.67 2215
7858.51 2211
7859.34 2210
7860.18 2096
7861.02 2258
7861.85 2454
7862.69 2411
7863.53 2460
7864.37 2402
7865.20 2358
7866.04 2317
7866.88 2263
7867.71 2311
7868.55 2320
7869.39 2216
7870.23 2370
7871.06 2368
7871.90 2406
7872.74 2249
7873.57 2316
7874.41 2428
7875.25 2440
7876.09 2391
7876.93 2384
7877.76 2529
7878.60 2602
7879.44 2704
7880.28 2953
7881.11 3035
7881.95 3041
7882.79 3139
7883.63 3159
7884.47 3231
7885.30 3081
7886.14 2850
7886.98 2873
7887.82 2811
7888.66 2671
7889.50 2483
7890.33 2453
7891.17 2517
7892.01 2471
7892.85 2311
7893.69 2532
7894.53 2539
7895.36 2495
7896.20 2485
7897.04 2434
7897.88 2423
7898.72 2205
7899.56 2129
7900.40 2114
7901.24 2220
7902.08 2072
7902.91 2122
7903.75 2005
7904.59 2101
7905.43 2024
7906.27 1940
7907.11 2043
7907.95 2113
7908.79 2048
7909.63 1898
7910.47 1837
7911.31 1834
7912.15 1984
7912.99 1985
7913.83 1990
7914.67 1946
7915.50 1956
7916.34 1986
7917.18 1966
7918.02 1977
7918.86 2014
7919.70 1879
7920.54 2024
7921.38 2061
7922.22 2013
7923.06 1932
7923.90 1925
7924.74 1942
7925.58 1910
7926.42 1977
7927.27 1902
7928.11 1829
7928.95 1830
7929.79 1810
7930.63 1890
7931.47 1922
7932.31 1869
7933.15 1617
7933.99 1832
7934.83 1762
7935.67 1769
7936.51 1883
7937.35 1827
7938.19 1903
7939.03 2037
7939.88 1914
7940.72 1804
7941.56 1748
7942.40 1807
7943.24 1844
7944.08 1885
7944.92 1793
7945.76 1810
7946.60 1918
7947.45 1806
7948.29 1745
7949.13 1776
7949.97 1817
7950.81 1840
7951.65 1898
7952.50 1931
7953.34 1826
7954.18 1985
7955.02 1969
7955.86 1892
7956.70 1922
7957.55 1984
7958.39 1993
7959.23 2050
7960.07 2020
7960.91 2021
7961.76 1983
7962.60 1971
7963.44 1958
7964.28 1938
7965.13 1971
7965.97 1936
7966.81 1976
7967.65 1932
7968.50 1907
7969.34 2065
7970.18 2194
7971.02 2149
7971.87 2138
7972.71 2123
7973.55 2080
7974.39 2018
7975.24 1904
7976.08 1839
7976.92 1926
7977.77 1871
7978.61 1807
7979.45 1587
7980.30 1708
7981.14 1745
7981.98 1629
7982.83 1669
7983.67 1592
7984.51 1600
7985.36 1622
7986.20 1712
7987.04 1668
7987.89 1617
7988.73 1639
7989.57 1685
7990.42 1686
7991.26 1588
7992.10 1683
7992.95 1693
7993.79 1516
7994.64 1607
7995.48 1603
7996.32 1595
7997.17 1627
7998.01 1485
7998.86 1551
7999.70 1675
8000.54 1685
8001.39 1612
8002.23 1603
8003.08 1455
8003.92 1384
8004.77 1376
8005.61 1488
8006.45 1485
8007.30 1495
8008.14 1504
8008.99 1454
8009.83 1435
8010.68 1393
8011.52 1450
8012.37 1406
8013.21 1393
8014.06 1451
8014.90 1429
8015.75 1528
8016.59 1497
8017.44 1481
8018.28 1394
8019.13 1421
8019.97 1372
8020.82 1340
8021.66 1371
8022.51 1369
8023.35 1393
8024.20 1376
8025.05 1300
8025.89 1395
8026.74 1358
8027.58 1410
8028.43 1382
8029.27 1301
8030.12 1366
8030.96 1336
8031.81 1303
8032.66 1375
8033.50 1325
8034.35 1252
8035.19 1398
8036.04 1407
8036.89 1347
8037.73 1360
8038.58 1320
8039.43 1319
8040.27 1248
8041.12 1274
8041.96 1327
8042.81 1350
8043.66 1322
8044.50 1340
8045.35 1276
8046.20 1265
8047.04 1338
8047.89 1328
8048.74 1351
8049.58 1383
8050.43 1359
8051.28 1384
8052.12 1307
8052.97 1351
8053.82 1388
8054.67 1410
8055.51 1443
8056.36 1465
8057.21 1339
8058.05 1293
8058.90 1328
8059.75 1325
8060.60 1297
8061.44 1314
8062.29 1247
8063.14 1293
8063.99 1216
8064.83 1318
8065.68 1303
8066.53 1317
8067.38 1343
8068.22 1282
8069.07 1360
8069.92 1300
8070.77 1288
8071.62 1312
8072.46 1266
8073.31 1314
8074.16 1359
8075.01 1271
8075.86 1243
8076.71 1257
8077.55 1231
8078.40 1267
8079.25 1262
8080.10 1303
8080.95 1284
8081.80 1252
8082.64 1261
8083.49 1228
8084.34 1268
8085.19 1256
8086.04 1299
8086.89 1385
8087.74 1268
8088.58 1209
8089.43 1214
8090.28 1281
8091.13 1219
8091.98 1256
8092.83 1271
8093.68 1289
8094.53 1260
8095.38 1252
8096.23 1273
8097.08 1229
8097.93 1304
8098.77 1282
8099.62 1213
8100.47 1294
8101.32 1341
8102.17 1308
8103.02 1282
8103.87 1324
8104.72 1337
8105.57 1336
8106.42 1189
8107.27 1244
8108.12 1161
8108.97 1228
8109.82 1219
8110.67 1223
8111.52 1209
8112.37 1153
8113.22 1333
8114.07 1383
8114.92 1272
8115.77 1317
8116.62 1380
8117.47 1315
8118.32 1251
8119.17 1210
8120.02 1255
8120.87 1310
8121.72 1314
8122.58 1283
8123.43 1383
8124.28 1400
8125.13 1384
8125.98 1325
8126.83 1312
8127.68 1293
8128.53 1319
8129.38 1373
8130.23 1289
8131.08 1333
8131.94 1299
8132.79 1413
8133.64 1384
8134.49 1322
8135.34 1439
8136.19 1399
8137.04 1515
8137.89 1374
8138.75 1348
8139.60 1335
8140.45 1282
8141.30 1443
8142.15 1441
8143.00 1409
8143.86 1423
8144.71 1426
8145.56 1358
8146.41 1452
8147.26 1450
8148.12 1441
8148.97 1501
8149.82 1586
8150.67 1486
8151.52 1504
8152.38 1514
8153.23 1596
8154.08 1617
8154.93 1647
8155.78 1764
8156.64 1741
8157.49 1797
8158.34 1956
8159.19 1904
8160.05 1877
8160.90 1998
8161.75 1820
8162.61 1737
8163.46 1631
8164.31 1668
8165.16 1536
8166.02 1544
8166.87 1507
8167.72 1513
8168.58 1535
8169.43 1566
8170.28 1487
8171.14 1505
8171.99 1513
8172.84 1545
8173.70 1545
8174.55 1379
8175.40 1413
8176.26 1389
8177.11 1511
8177.96 1449
8178.82 1348
8179.67 1304
8180.52 1356
8181.38 1419
8182.23 1317
8183.08 1336
8183.94 1355
8184.79 1315
8185.65 1297
8186.50 1310
8187.35 1319
8188.21 1215
8189.06 1251
8189.92 1360
8190.77 1355
8191.63 1298
8192.48 1298
8193.33 1252
8194.19 1212
8195.04 1235
8195.90 1232
8196.75 1216
8197.61 1422
8198.46 1374
8199.32 1264
8200.17 1280
8201.02 1277
8201.88 1253
8202.73 1238
8203.59 1211
8204.44 1211
8205.30 1221
8206.15 1279
8207.01 1230
8207.86 1266
8208.72 1362
8209.57 1408
8210.43 1337
8211.29 1307
8212.14 1328
8213.00 1318
8213.85 1370
8214.71 1335
8215.56 1448
8216.42 1397
8217.27 1362
8218.13 1357
8218.98 1351
8219.84 1312
8220.70 1347
8221.55 1390
8222.41 1278
8223.26 1274
8224.12 1298
8224.98 1225
8225.83 1278
8226.69 1365
8227.54 1333
8228.40 1362
8229.26 1349
8230.11 1330
8230.97 1255
8231.83 1334
8232.68 1354
8233.54 1331
8234.39 1465
8235.25 1266
8236.11 1233
8236.96 1240
8237.82 1211
8238.68 1258
8239.53 1285
8240.39 1257
8241.25 1268
8242.11 1290
8242.96 1311
8243.82 1435
8244.68 1338
8245.53 1338
8246.39 1368
8247.25 1336
8248.10 1303
8248.96 1307
8249.82 1288
8250.68 1314
8251.53 1273
8252.39 1304
8253.25 1294
8254.11 1260
8254.96 1203
8255.82 1208
8256.68 1256
8257.54 1247
8258.39 1329
8259.25 1288
8260.11 1218
8260.97 1281
8261.83 1318
8262.68 1229
8263.54 1292
8264.40 1216
8265.26 1194
8266.12 1181
8266.97 1256
8267.83 1279
8268.69 1245
8269.55 1318
8270.41 1317
8271.27 1313
8272.12 1305
8272.98 1368
8273.84 1362
8274.70 1302
8275.56 1279
8276.42 1204
8277.28 1220
8278.13 1240
8278.99 1229
8279.85 1210
8280.71 1211
8281.57 1356
8282.43 1405
8283.29 1310
8284.15 1285
8285.01 1333
8285.87 1369
8286.72 1389
8287.58 1347
8288.44 1339
8289.30 1446
8290.16 1456
8291.02 1388
8291.88 1403
8292.74 1455
8293.60 1434
8294.46 1473
8295.32 1380
8296.18 1549
8297.04 1541
8297.90 1605
8298.76 1552
8299.62 1544
8300.48 1603
8301.34 1553
8302.20 1524
8303.06 1475
8303.92 1420
8304.78 1475
8305.64 1577
8306.50 1512
8307.36 1425
8308.22 1519
8309.08 1457
8309.94 1374
8310.80 1392
8311.66 1420
8312.52 1471
8313.38 1457
8314.24 1388
8315.10 1290
8315.96 1381
8316.83 1450
8317.69 1448
8318.55 1367
8319.41 1314
8320.27 1352
8321.13 1410
8321.99 1380
8322.85 1350
8323.71 1389
8324.57 1470
8325.44 1359
8326.30 1392
8327.16 1332
8328.02 1269
8328.88 1318
8329.74 1295
8330.60 1269
8331.47 1192
8332.33 1166
8333.19 1230
8334.05 1277
8334.91 1215
8335.77 1189
8336.64 1250
8337.50 1249
8338.36 1207
8339.22 1248
8340.08 1362
8340.94 1350
8341.81 1299
8342.67 1231
8343.53 1254
8344.39 1352
8345.26 1390
8346.12 1297
8346.98 1404
8347.84 1437
8348.71 1386
8349.57 1403
8350.43 1359
8351.29 1328
8352.16 1423
8353.02 1416
8353.88 1288
8354.74 1346
8355.61 1386
8356.47 1278
8357.33 1318
8358.19 1254
8359.06 1320
8359.92 1238
8360.78 1336
8361.65 1365
8362.51 1370
8363.37 1278
8364.24 1269
8365.10 1299
8365.96 1331
8366.83 1292
8367.69 1315
8368.55 1317
8369.42 1366
8370.28 1323
8371.14 1339
8372.01 1340
8372.87 1402
8373.73 1419
8374.60 1321
8375.46 1311
8376.33 1399
8377.19 1343
8378.05 1269
8378.92 1402
8379.78 1330
8380.65 1293
8381.51 1307
8382.37 1438
8383.24 1336
8384.10 1285
8384.97 1384
8385.83 1371
8386.70 1392
8387.56 1389
8388.42 1421
8389.29 1435
8390.15 1441
8391.02 1445
8391.88 1410
8392.75 1385
8393.61 1450
8394.48 1385
8395.34 1378
8396.21 1433
8397.07 1369
8397.94 1382
8398.80 1362
8399.67 1329
8400.53 1349
8401.40 1374
8402.26 1315
8403.13 1375
8403.99 1434
8404.86 1433
8405.72 1450
8406.59 1343
8407.45 1420
8408.32 1509
8409.19 1458
8410.05 1527
8410.92 1393
8411.78 1482
8412.65 1495
8413.51 1499
8414.38 1547
8415.25 1517
8416.11 1483
8416.98 1584
8417.84 1598
8418.71 1443
8419.58 1521
8420.44 1513
8421.31 1555
8422.17 1534
8423.04 1541
8423.91 1600
8424.77 1637
8425.64 1581
8426.51 1626
8427.37 1605
8428.24 1633
8429.11 1682
8429.97 1766
8430.84 1668
8431.71 1671
8432.57 1701
8433.44 1661
8434.31 1776
8435.17 1822
8436.04 1895
8436.91 1886
8437.77 1873
8438.64 1903
8439.51 1879
8440.38 1921
8441.24 2013
8442.11 2121
8442.98 2065
8443.84 2088
8444.71 2239
8445.58 2220
8446.45 2309
8447.31 2403
8448.18 2383
8449.05 2298
8449.92 2227
8450.78 2204
8451.65 2119
8452.52 2243
8453.39 2238
8454.26 2230
8455.12 2143
8455.99 2288
8456.86 2350
8457.73 2321
8458.60 2334
8459.46 2343
8460.33 2454
8461.20 2466
8462.07 2458
8462.94 2503
8463.81 2611
8464.67 2416
8465.54 2292
8466.41 2336
8467.28 2365
8468.15 2316
8469.02 2393
8469.89 2700
8470.75 2976
8471.62 3516
8472.49 3853
8473.36 4150
8474.23 4490
8475.10 4620
8475.97 4577
8476.84 4248
8477.71 3883
8478.57 3461
8479.44 3026
8480.31 2591
8481.18 2547
8482.05 2267
8482.92 2171
8483.79 2107
8484.66 2065
8485.53 1896
8486.40 1791
8487.27 1834
8488.14 1913
8489.01 1889
8489.88 1764
8490.75 1755
8491.62 1753
8492.49 1805
8493.36 1895
8494.23 1817
8495.10 1761
8495.97 1733
8496.84 1718
8497.71 1770
8498.58 1819
8499.45 1791
8500.32 1788
8501.19 1895
8502.06 1864
8502.93 1816
8503.80 1864
8504.67 1871
8505.54 1834
8506.41 1865
8507.28 1806
8508.15 1878
8509.02 2033
8509.89 2030
8510.76 2089
8511.63 2185
8512.51 2197
8513.38 2158
8514.25 2095
8515.12 2130
8515.99 2145
8516.86 2035
8517.73 1960
8518.60 1999
8519.47 1976
8520.35 1942
8521.22 1872
8522.09 1891
8522.96 1878
8523.83 1886
8524.70 1870
8525.57 1983
8526.45 2053
8527.32 1933
8528.19 1955
8529.06 1998
8529.93 2001
8530.80 2090
8531.68 2037
8532.55 2011
8533.42 1990
8534.29 1976
8535.16 2032
8536.04 2101
8536.91 2119
8537.78 2124
8538.65 2109
8539.52 2202
8540.40 2134
8541.27 2179
8542.14 2204
8543.01 2304
8543.89 2182
8544.76 2205
8545.63 2311
8546.50 2204
8547.38 2148
8548.25 2152
8549.12 2191
8549.99 2276
8550.87 2351
8551.74 2363
8552.61 2310
8553.49 2442
8554.36 2511
8555.23 2578
8556.11 2619
8556.98 2804
8557.85 2920
8558.73 2864
8559.60 2901
8560.47 2791
8561.35 2671
8562.22 2546
8563.09 2224
8563.97 2078
8564.84 2130
8565.71 2028
8566.59 1803
8567.46 1897
8568.33 1880
8569.21 1817
8570.08 1902
8570.96 1961
8571.83 1907
8572.70 1829
8573.58 1890
8574.45 1878
8575.33 1984
8576.20 1929
8577.07 1838
8577.95 1810
8578.82 2013
8579.70 1873
8580.57 1745
8581.45 1755
8582.32 1761
8583.19 1742
8584.07 1728
8584.94 1828
8585.82 1782
8586.69 1786
8587.57 1819
8588.44 1865
8589.32 1813
8590.19 1821
8591.07 1971
8591.94 1889
8592.82 1865
8593.69 1959
8594.57 1921
8595.44 1962
8596.32 1981
8597.19 2015
8598.07 1938
8598.94 1941
8599.82 1978
8600.69 1802
8601.57 1877
8602.44 2193
8603.32 2050
8604.20 1952
8605.07 1983
8605.95 2265
8606.82 2138
8607.70 1957
8608.57 2059
8609.45 2038
8610.33 2070
8611.20 1965
8612.08 2141
8612.95 2011
8613.83 2051
8614.71 1953
8615.58 2046
8616.46 2200
8617.33 2225
8618.21 2164
8619.09 2041
8619.96 2180
8620.84 2248
8621.72 2200
8622.59 2252
8623.47 2186
8624.35 2259
8625.22 2154
8626.10 2161
8626.98 2328
8627.85 2313
8628.73 2411
8629.61 2288
8630.48 2278
8631.36 2421
8632.24 2563
8633.11 2450
8633.99 2477
8634.87 2596
8635.74 2573
8636.62 2813
8637.50 2810
8638.38 2740
8639.25 2627
8640.13 2627
8641.01 2701
8641.89 2658
8642.76 2701
8643.64 2702
8644.52 2734
8645.40 2857
8646.27 2751
8647.15 2699
8648.03 2874
8648.91 2921
8649.79 2981
8650.66 2950
8651.54 2945
8652.42 3073
8653.30 3177
8654.18 3229
8655.05 3236
8655.93 3455
8656.81 3441
8657.69 3316
8658.57 3348
8659.45 3165
8660.32 3259
8661.20 3313
8662.08 3223
8662.96 3314
8663.84 3264
8664.72 3299
8665.60 3423
8666.47 3442
8667.35 3292
8668.23 3412
8669.11 3308
8669.99 3449
8670.87 3499
8671.75 3678
8672.63 3784
8673.51 3942
8674.38 4182
8675.26 4502
8676.14 5013
8677.02 5146
8677.90 5437
8678.78 5719
8679.66 5572
8680.54 5485
8681.42 5322
8682.30 5077
8683.18 4776
8684.06 4501
8684.94 4213
8685.82 4195
8686.70 3911
8687.58 3893
8688.46 4010
8689.34 4197
8690.22 4341
8691.10 4589
8691.98 5163
8692.86 5399
8693.74 6488
8694.62 7492
8695.50 8440
8696.38 9125
8697.26 9380
8698.14 9287
8699.02 8804
8699.90 8070
8700.78 7137
8701.66 6310
8702.54 5516
8703.42 4713
8704.30 4247
8705.18 3798
8706.06 3516
8706.94 3196
8707.82 3079
8708.71 2972
8709.59 2860
8710.47 2786
8711.35 2787
8712.23 2734
8713.11 2589
8713.99 2673
8714.87 2628
8715.75 2542
8716.64 2538
8717.52 2519
8718.40 2391
8719.28 2487
8720.16 2392
8721.04 2361
8721.92 2368
8722.81 2382
8723.69 2413
8724.57 2518
8725.45 2432
8726.33 2482
8727.21 2536
8728.10 2444
8728.98 2354
8729.86 2467
8730.74 2374
8731.62 2370
8732.51 2472
8733.39 2519
8734.27 2609
8735.15 2524
8736.03 2680
8736.92 2496
8737.80 2458
8738.68 2503
8739.56 2364
8740.45 2353
8741.33 2361
8742.21 2414
8743.09 2242
8743.98 2156
8744.86 2151
8745.74 2226
8746.63 2284
8747.51 2155
8748.39 2194
8749.27 2195
8750.16 2097
8751.04 2183
8751.92 2194
8752.81 2229
8753.69 2323
8754.57 2277
8755.46 2340
8756.34 2322
8757.22 2358
8758.11 2433
8758.99 2463
8759.87 2551
8760.76 2556
8761.64 2454
8762.52 2474
8763.41 2554
8764.29 2465
8765.17 2474
8766.06 2443
8766.94 2318
8767.83 2291
8768.71 2253
8769.59 2393
8770.48 2313
8771.36 2267
8772.25 2235
8773.13 2279
8774.01 2286
8774.90 2279
8775.78 2240
8776.67 2211
8777.55 2209
8778.44 2146
8779.32 2079
8780.20 2145
8781.09 1918
8781.97 1968
8782.86 2059
8783.74 1966
8784.63 1878
8785.51 1980
8786.40 2012
8787.28 1945
8788.17 1832
8789.05 1809
8789.94 1894
8790.82 1870
8791.71 1850
8792.59 1776
8793.48 1801
8794.36 1772
8795.25 1708
8796.13 1776
8797.02 1647
8797.90 1658
8798.79 1709
8799.67 1790
8800.56 1798
8801.45 1691
8802.33 1810
8803.22 1772
8804.10 1649
8804.99 1654
8805.87 1731
8806.76 1709
8807.65 1727
8808.53 1781
8809.42 1678
8810.30 1671
8811.19 1681
8812.08 1660
8812.96 1688
8813.85 1680
8814.73 1613
8815.62 1595
8816.51 1581
8817.39 1530
8818.28 1601
8819.17 1618
8820.05 1609
8820.94 1559
8821.83 1519
8822.71 1610
8823.60 1543
8824.49 1599
8825.37 1588
8826.26 1514
8827.15 1655
8828.03 1479
8828.92 1445
8829.81 1482
8830.69 1456
8831.58 1490
8832.47 1503
8833.36 1519
8834.24 1446
8835.13 1510
8836.02 1621
8836.90 1473
8837.79 1364
8838.68 1490
8839.57 1388
8840.45 1443
8841.34 1426
8842.23 1494
8843.12 1569
8844.01 1414
8844.89 1408
8845.78 1401
8846.67 1403
8847.56 1432
8848.44 1405
8849.33 1416
8850.22 1505
8851.11 1356
8852.00 1332
8852.88 1346
8853.77 1223
8854.66 1292
8855.55 1370
8856.44 1391
8857.33 1352
8858.21 1346
8859.10 1330
8859.99 1331
8860.88 1292
8861.77 1181
8862.66 1195
8863.55 1197
8864.43 1323
8865.32 1322
8866.21 1247
8867.10 1391
8867.99 1321
8868.88 1248
8869.77 1297
8870.66 1333
8871.55 1220
8872.44 1256
8873.32 1265
8874.21 1232
8875.10 1298
8875.99 1321
8876.88 1195
8877.77 1148
8878.66 1134
8879.55 1252
8880.44 1273
8881.33 1220
8882.22 1204
8883.11 1207
8884.00 1161
8884.89 1177
8885.78 1172
8886.67 1154
8887.56 1199
8888.45 1217
8889.34 1200
8890.23 1231
8891.12 1272
8892.01 1262
8892.90 1145
8893.79 1158
8894.68 1237
8895.57 1156
8896.46 1177
8897.35 1151
8898.24 1087
8899.13 1223
8900.02 1087
8900.91 1095
8901.80 1112
8902.69 1129
8903.58 1208
8904.47 1233
8905.36 1158
8906.26 1228
8907.15 1186
8908.04 1138
8908.93 1125
8909.82 1093
8910.71 1101
8911.60 1084
8912.49 1057
8913.38 1094
8914.28 1099
8915.17 1056
8916.06 1084
8916.95 1152
8917.84 1185
8918.73 1095
8919.62 1120
8920.52 1128
8921.41 1211
8922.30 1145
8923.19 1132
8924.08 1171
8924.97 1096
8925.87 1029
8926.76 1036
8927.65 1096
8928.54 1003
8929.43 1087
8930.33 1123
8931.22 1103
8932.11 1066
8933.00 1085
8933.89 1071
8934.79 1034
8935.68 983
8936.57 1021
8937.46 1027
8938.36 1017
8939.25 1123
8940.14 1093
8941.03 1056
8941.93 1041
8942.82 1012
8943.71 1024
8944.60 1039
8945.50 1052
8946.39 1042
8947.28 1056
8948.18 1057
8949.07 1064
8949.96 1029
8950.85 1067
8951.75 1015
8952.64 1058
8953.53 1012
8954.43 960
8955.32 1123
8956.21 1101
8957.11 1041
8958.00 1080
8958.89 1016
8959.79 1050
8960.68 1056
8961.57 1079
8962.47 1056
8963.36 1143
8964.26 1028
8965.15 1068
8966.04 1073
8966.94 1101
8967.83 1101
8968.73 1054
8969.62 1045
8970.51 1068
8971.41 1149
8972.30 1161
8973.20 1069
8974.09 1102
8974.98 1078
8975.88 1027
8976.77 995
8977.67 1067
8978.56 1032
8979.46 1064
8980.35 1112
8981.25 1070
8982.14 1040
8983.03 1114
8983.93 1012
8984.82 964
8985.72 1076
8986.61 1125
8987.51 1075
8988.40 1023
8989.30 1018
8990.19 1027
8991.09 1099
8991.98 1011
8992.88 946
8993.77 1044
8994.67 1050
8995.56 1016
8996.46 1064
8997.36 999
8998.25 1050
8999.15 1008
9000.04 1075
9000.94 966
9001.83 1050
9002.73 1045
9003.62 1077
9004.52 1072
9005.42 1033
9006.31 958
9007.21 935
9008.10 959
9009.00 975
9009.90 1036
9010.79 999
9011.69 978
9012.58 1034
9013.48 1046
9014.38 1038
9015.27 1002
9016.17 991
9017.07 991
9017.96 997
9018.86 1025
9019.76 990
9020.65 1003
9021.55 1011
9022.44 917
9023.34 914
9024.24 1042
9025.14 1092
9026.03 1035
9026.93 1002
9027.83 962
9028.72 1032
9029.62 1064
9030.52 971
9031.41 1008
9032.31 1014
9033.21 975
9034.11 930
9035.00 998
9035.90 998
9036.80 949
9037.69 990
9038.59 1050
9039.49 1017
9040.39 1038
9041.28 971
9042.18 993
9043.08 985
9043.98 1084
9044.88 1048
9045.77 968
9046.67 980
9047.57 946
9048.47 952
9049.36 1033
9050.26 1111
9051.16 1081
9052.06 964
9052.96 977
9053.86 1081
9054.75 1083
9055.65 1042
9056.55 996
9057.45 982
9058.35 1003
9059.25 919
9060.14 938
9061.04 1040
9061.94 1036
9062.84 1113
9063.74 1112
9064.64 1082
9065.54 1125
9066.44 1027
9067.33 1077
9068.23 1044
9069.13 1081
9070.03 1080
9070.93 1054
9071.83 1045
9072.73 1079
9073.63 1120
9074.53 1071
9075.43 1021
9076.33 1119
9077.22 1145
9078.12 1088
9079.02 1134
9079.92 1109
9080.82 1210
9081.72 1155
9082.62 1080
9083.52 1133
9084.42 1096
9085.32 1129
9086.22 996
9087.12 1051
9088.02 1104
9088.92 1165
9089.82 1165
9090.72 1081
9091.62 1152
9092.52 1155
9093.42 1214
9094.32 1238
9095.22 1195
9096.12 1257
9097.02 1165
9097.92 1204
9098.82 1247
9099.72 1219
9100.62 1112
9101.52 1138
9102.43 1107
9103.33 1068
9104.23 1088
9105.13 1073
9106.03 1095
9106.93 1135
9107.83 1132
9108.73 1124
9109.63 1126
9110.53 1077
9111.43 1091
9112.33 1042
9113.24 976
9114.14 1024
9115.04 1069
9115.94 1132
9116.84 1021
9117.74 1048
9118.64 1131
9119.55 1117
9120.45 1011
9121.35 1050
9122.25 1042
9123.15 1090
9124.05 1041
9124.96 965
9125.86 1008
9126.76 1035
9127.66 1022
9128.56 985
9129.46 923
9130.37 957
9131.27 1046
9132.17 987
9133.07 998
9133.97 990
9134.88 967
9135.78 1070
9136.68 1015
9137.58 1046
9138.49 1014
9139.39 993
9140.29 943
9141.19 1022
9142.10 1026
9143.00 1046
9143.90 968
9144.80 998
9145.71 993
9146.61 1042
9147.51 975
9148.42 1021
9149.32 962
9150.22 943
9151.12 1031
9152.03 1003
9152.93 1023
9153.83 1026
9154.74 959
9155.64 913
9156.54 980
9157.45 1086
9158.35 1093
9159.25 1008
9160.16 999
9161.06 947
9161.96 1001
9162.87 983
9163.77 1046
9164.68 1077
9165.58 1039
9166.48 1023
9167.39 988
9168.29 1045
9169.19 919
9170.10 982
9171.00 1004
9171.91 956
9172.81 951
9173.72 1005
9174.62 996
9175.52 1049
9176.43 925
9177.33 926
9178.24 906
9179.14 934
9180.05 884
9180.95 987
9181.85 981
9182.76 946
9183.66 963
9184.57 981
9185.47 934
9186.38 974
9187.28 994
9188.19 910
9189.09 962
9190.00 918
9190.90 1006
9191.81 1021
9192.71 988
9193.62 955
9194.52 957
9195.43 968
9196.33 914
9197.24 920
9198.14 1003
9199.05 993
9199.96 962
9200.86 996
9201.77 1018
9202.67 1017
9203.58 1008
9204.48 1031
9205.39 1014
9206.29 951
9207.20 1037
9208.11 990
9209.01 1038
9209.92 984
9210.82 1022
9211.73 1033
9212.64 1023
9213.54 1078
9214.45 988
9215.35 995
9216.26 893
9217.17 886
9218.07 1006
9218.98 978
9219.89 929
9220.79 1002
9221.70 937
9222.61 863
9223.51 919
9224.42 980
9225.33 1020
9226.23 947
9227.14 899
9228.05 932
9228.95 968
9229.86 965
9230.77 991
9231.67 1003
9232.58 975
9233.49 1017
9234.40 989
9235.30 953
9236.21 945
9237.12 982
9238.02 953
9238.93 1020
9239.84 985
9240.75 943
9241.65 881
9242.56 917
9243.47 948
9244.38 964
9245.28 983
9246.19 1002
9247.10 996
9248.01 998
9248.92 952
9249.82 957
9250.73 981
9251.64 1031
9252.55 1052
9253.46 991
9254.36 981
9255.27 947
9256.18 928
9257.09 891
9258.00 987
9258.90 1035
9259.81 974
9260.72 1027
9261.63 985
9262.54 1011
9263.45 1020
9264.36 1071
9265.26 1038
9266.17 993
9267.08 982
9267.99 983
9268.90 961
9269.81 1036
9270.72 1020
9271.63 1004
9272.54 983
9273.44 981
9274.35 987
9275.26 1003
9276.17 975
9277.08 1013
9277.99 1033
9278.90 999
9279.81 929
9280.72 976
9281.63 955
9282.54 943
9283.45 949
9284.36 930
9285.27 890
9286.18 907
9287.09 1048
9288.00 999
9288.91 990
9289.82 958
9290.73 966
9291.64 1036
9292.55 999
9293.46 956
9294.37 956
9295.28 922
9296.19 1031
9297.10 985
9298.01 991
9298.92 1078
9299.83 1013
9300.74 1059
9301.65 1111
9302.56 1012
9303.47 1007
9304.38 1071
9305.29 1158
9306.20 1066
9307.11 1015
9308.02 1130
9308.93 1112
9309.84 1145
9310.75 1142
9311.67 1091
9312.58 1036
9313.49 1122
9314.40 1231
9315.31 1154
9316.22 1199
9317.13 1125
9318.04 1094
9318.95 1122
9319.87 1191
9320.78 1067
9321.69 1139
9322.60 1082
9323.51 1027
9324.42 1090
9325.34 1006
9326.25 1080
9327.16 1113
9328.07 1041
9328.98 1033
9329.89 1040
9330.81 1047
9331.72 979
9332.63 1060
9333.54 952
9334.45 969
9335.37 979
9336.28 1008
9337.19 975
9338.10 976
9339.01 1029
9339.93 1036
9340.84 1011
9341.75 1015
9342.66 1061
9343.58 1016
9344.49 1028
9345.40 966
9346.31 1001
9347.23 1029
9348.14 1018
9349.05 1062
9349.97 1028
9350.88 1051
9351.79 970
9352.70 1007
9353.62 1032
9354.53 1013
9355.44 971
9356.36 1044
9357.27 995
9358.18 1024
9359.10 1067
9360.01 1074
9360.92 1024
9361.84 1087
9362.75 1021
9363.66 1100
9364.58 1066
9365.49 1074
9366.40 965
9367.32 950
9368.23 1029
9369.15 1002
9370.06 949
9370.97 1034
9371.89 1054
9372.80 985
9373.71 1042
9374.63 1095
9375.54 941
9376.46 974
9377.37 1007
9378.29 1025
9379.20 1054
9380.11 1068
9381.03 1104
9381.94 1068
9382.86 1032
9383.77 1099
9384.69 1119
9385.60 1045
9386.51 1005
9387.43 1075
9388.34 1085
9389.26 1065
9390.17 1020
9391.09 988
9392.00 1019
9392.92 1038
9393.83 1032
9394.75 1113
9395.66 1068
9396.58 1088
9397.49 1137
9398.41 1180
9399.32 1168
9400.24 1087
9401.15 1063
9402.07 1109
9402.99 1110
9403.90 1146
9404.82 1063
9405.73 1032
9406.65 1104
9407.56 1127
9408.48 1123
9409.39 1046
9410.31 1112
9411.23 1006
9412.14 956
9413.06 1137
9413.97 1149
9414.89 1042
9415.81 1033
9416.72 1067
9417.64 1095
9418.55 1048
9419.47 1111
9420.39 1162
9421.30 1094
9422.22 1077
9423.14 1041
9424.05 1027
9424.97 1080
9425.89 1150
9426.80 1058
9427.72 1067
9428.64 1057
9429.55 1066
9430.47 1133
9431.39 1066
9432.30 1081
9433.22 1126
9434.14 1134
9435.05 1058
9435.97 1129
9436.89 1101
9437.80 1082
9438.72 1178
9439.64 1174
9440.56 1194
9441.47 1237
9442.39 1231
9443.31 1226
9444.23 1072
9445.14 1089
9446.06 1238
9446.98 1203
9447.90 1165
9448.81 1250
9449.73 1174
9450.65 1204
9451.57 1199
9452.48 1149
9453.40 1318
9454.32 1302
9455.24 1309
9456.16 1406
9457.07 1373
9457.99 1430
9458.91 1447
9459.83 1358
9460.75 1423
9461.66 1357
9462.58 1325
9463.50 1330
9464.42 1259
9465.34 1246
9466.26 1226
9467.18 1197
9468.09 1249
9469.01 1164
9469.93 1202
9470.85 1192
9471.77 1182
9472.69 1138
9473.61 1132
9474.53 1138
9475.44 1163
9476.36 1195
9477.28 1210
9478.20 1142
9479.12 1151
9480.04 1152
9480.96 1138
9481.88 1238
9482.80 1213
9483.72 1148
9484.64 1171
9485.56 1191
9486.47 1272
9487.39 1257
9488.31 1318
9489.23 1329
9490.15 1316
9491.07 1315
9491.99 1313
9492.91 1266
9493.83 1233
9494.75 1181
9495.67 1164
9496.59 1182
9497.51 1225
9498.43 1259
9499.35 1233
9500.27 1224
9501.19 1179
9502.11 1206
9503.03 1214
9503.95 1187
9504.87 1110
9505.79 1138
9506.71 1192
9507.64 1219
9508.56 1165
9509.48 1279
9510.40 1297
9511.32 1206
9512.24 1328
9513.16 1225
9514.08 1256
9515.00 1294
9515.92 1270
9516.84 1287
9517.76 1269
9518.68 1250
9519.61 1287
9520.53 1307
9521.45 1302
9522.37 1268
9523.29 1256
9524.21 1310
9525.13 1296
9526.05 1302
9526.98 1267
9527.90 1244
9528.82 1204
9529.74 1334
9530.66 1338
9531.58 1422
9532.51 1382
9533.43 1379
9534.35 1447
9535.27 1492
9536.19 1469
9537.11 1543
9538.04 1681
9538.96 1602
9539.88 1539
9540.80 1502
9541.73 1575
9542.65 1478
9543.57 1479
9544.49 1363
9545.41 1315
9546.34 1458
9547.26 1433
9548.18 1466
9549.10 1391
9550.03 1455
9550.95 1439
9551.87 1349
9552.79 1372
9553.72 1356
9554.64 1350
9555.56 1317
9556.49 1360
9557.41 1304
9558.33 1407
9559.25 1441
9560.18 1346
9561.10 1389
9562.02 1421
9562.95 1497
9563.87 1473
9564.79 1447
9565.72 1437
9566.64 1429
9567.56 1485
9568.49 1552
9569.41 1423
9570.33 1485
9571.26 1487
9572.18 1445
9573.11 1331
9574.03 1347
9574.95 1393
9575.88 1404
9576.80 1340
9577.72 1330
9578.65 1383
9579.57 1384
9580.50 1364
9581.42 1394
9582.34 1422
9583.27 1360
9584.19 1433
9585.12 1430
9586.04 1426
9586.97 1464
9587.89 1424
9588.81 1460
9589.74 1408
9590.66 1528
9591.59 1550
9592.51 1450
9593.44 1467
9594.36 1485
9595.29 1508
9596.21 1553
9597.14 1598
9598.06 1532
9598.99 1580
9599.91 1530
9600.84 1527
9601.76 1499
9602.69 1483
9603.61 1528
9604.54 1588
9605.46 1661
9606.39 1533
9607.31 1707
9608.24 1663
9609.16 1688
9610.09 1629
9611.01 1636
9611.94 1667
9612.87 1788
9613.79 1682
9614.72 1618
9615.64 1755
9616.57 1806
9617.49 1804
9618.42 1750
9619.35 1782
9620.27 1737
9621.20 1674
9622.12 1683
9623.05 1683
9623.98 1793
9624.90 1784
9625.83 1670
9626.76 1783
9627.68 1769
9628.61 1740
9629.53 1814
9630.46 1790
9631.39 1866
9632.31 1884
9633.24 1843
9634.17 1875
9635.09 1909
9636.02 1916
9636.95 1905
9637.87 1943
9638.80 2012
9639.73 1954
9640.65 2015
9641.58 1967
9642.51 2061
9643.44 2068
9644.36 2065
9645.29 2012
9646.22 1989
9647.14 2010
9648.07 2057
9649.00 2064
9649.93 2131
9650.85 2159
9651.78 2155
9652.71 2185
9653.64 2193
9654.56 2280
9655.49 2369
9656.42 2464
9657.35 2475
9658.27 2417
9659.20 2318
9660.13 2391
9661.06 2353
9661.99 2416
9662.91 2386
9663.84 2307
9664.77 2397
9665.70 2421
9666.63 2365
9667.56 2449
9668.48 2510
9669.41 2467
9670.34 2521
9671.27 2542
9672.20 2506
9673.13 2640
9674.05 2665
9674.98 2596
9675.91 2597
9676.84 2586
9677.77 2601
9678.70 2588
9679.63 2638
9680.56 2632
9681.48 2620
9682.41 2605
9683.34 2654
9684.27 2661
9685.20 2767
9686.13 2880
9687.06 2729
9687.99 2853
9688.92 2863
9689.85 2833
9690.78 2895
9691.71 2921
9692.63 2888
9693.56 2887
9694.49 2877
9695.42 3003
9696.35 2902
9697.28 3021
9698.21 3070
9699.14 3227
9700.07 3215
9701.00 3379
9701.93 3651
9702.86 3783
9703.79 4090
9704.72 4217
9705.65 4156
9706.58 3863
9707.51 3832
9708.44 3495
9709.37 3384
9710.30 3209
9711.23 3109
9712.16 3051
9713.09 2936
9714.02 2825
9714.95 2880
9715.89 3102
9716.82 3135
9717.75 2985
9718.68 2954
9719.61 2992
9720.54 3106
9721.47 3156
9722.40 3136
9723.33 2954
9724.26 2808
9725.19 2752
9726.12 2847
9727.06 2688
9727.99 2637
9728.92 2652
9729.85 2596
9730.78 2534
9731.71 2526
9732.64 2595
9733.57 2498
9734.51 2553
9735.44 2659
9736.37 2603
9737.30 2529
9738.23 2663
9739.16 2629
9740.10 2583
9741.03 2608
9741.96 2533
9742.89 2525
9743.82 2471
9744.75 2409
9745.69 2375
9746.62 2267
9747.55 2313
9748.48 2245
9749.41 2224
9750.35 2300
9751.28 2276
9752.21 2282
9753.14 2275
9754.08 2229
9755.01 2231
9755.94 2190
9756.87 2264
9757.81 2104
9758.74 2253
9759.67 2261
9760.60 2267
9761.54 2294
9762.47 2194
9763.40 2309
9764.34 2256
9765.27 2382
9766.20 2428
9767.13 2258
9768.07 2314
9769.00 2325
9769.93 2291
9770.87 2322
9771.80 2358
9772.73 2293
9773.67 2287
9774.60 2336
9775.53 2365
9776.47 2423
9777.40 2338
9778.33 2384
9779.27 2359
9780.20 2534
9781.14 2521
9782.07 2478
9783.00 2456
9783.94 2604
9784.87 2609
9785.80 2752
9786.74 2627
9787.67 2464
9788.61 2544
9789.54 2662
9790.47 2560
9791.41 2330
9792.34 2421
9793.28 2292
9794.21 2259
9795.15 2221
9796.08 2148
9797.01 2063
9797.95 2031
9798.88 2185
9799.82 2158
9800.75 2225
9801.69 2253
9802.62 2245
9803.56 2202
9804.49 2188
9805.43 2279
9806.36 2185
9807.30 2107
9808.23 2074
9809.17 2074
9810.10 1986
9811.04 1928
9811.97 2006
9812.91 1970
9813.84 1881
9814.78 1857
9815.71 1762
9816.65 1924
9817.58 1860
9818.52 1739
9819.46 1817
9820.39 1850
9821.33 1772
9822.26 1852
9823.20 1754
9824.13 1787
9825.07 1785
9826.00 1789
9826.94 1779
9827.88 1776
9828.81 1766
9829.75 1701
9830.68 1636
9831.62 1728
9832.56 1753
9833.49 1715
9834.43 1649
9835.37 1718
9836.30 1597
9837.24 1552
9838.17 1576
9839.11 1561
9840.05 1604
9840.98 1711
9841.92 1711
9842.86 1685
9843.79 1716
9844.73 1639
9845.67 1603
9846.60 1626
9847.54 1644
9848.48 1571
9849.42 1627
9850.35 1624
9851.29 1642
9852.23 1687
9853.16 1699
9854.10 1697
9855.04 1683
9855.98 1613
9856.91 1609
9857.85 1632
9858.79 1715
9859.72 1685
9860.66 1545
9861.60 1648
9862.54 1651
9863.47 1662
9864.41 1654
9865.35 1634
9866.29 1788
9867.23 1659
9868.16 1572
9869.10 1621
9870.04 1557
9870.98 1522
9871.92 1594
9872.85 1669
9873.79 1690
9874.73 1649
9875.67 1622
9876.61 1650
9877.54 1569
9878.48 1606
9879.42 1585
9880.36 1598
9881.30 1636
9882.24 1490
9883.18 1584
9884.11 1625
9885.05 1584
9885.99 1551
9886.93 1578
9887.87 1472
9888.81 1500
9889.75 1556
9890.69 1582
9891.62 1521
9892.56 1579
9893.50 1556
9894.44 1501
9895.38 1486
9896.32 1511
9897.26 1441
9898.20 1508
9899.14 1384
9900.08 1444
9901.02 1476
9901.96 1456
9902.90 1457
9903.83 1499
9904.77 1578
9905.71 1470
9906.65 1507
9907.59 1569
9908.53 1565
9909.47 1508
9910.41 1523
9911.35 1536
9912.29 1555
9913.23 1533
9914.17 1490
9915.11 1521
9916.05 1561
9916.99 1521
9917.93 1548
9918.87 1529
9919.81 1453
9920.75 1454
9921.69 1518
9922.64 1531
9923.58 1490
9924.52 1479
9925.46 1598
9926.40 1728
9927.34 1828
9928.28 1826
9929.22 2035
9930.16 2303
9931.10 2372
9932.04 2350
9932.98 2351
9933.92 2449
9934.87 2276
9935.81 2222
9936.75 2021
9937.69 1996
9938.63 1853
9939.57 1740
9940.51 1648
9941.45 1596
9942.39 1627
9943.34 1555
9944.28 1520
9945.22 1484
9946.16 1506
9947.10 1540
9948.04 1567
9948.99 1537
9949.93 1474
9950.87 1461
9951.81 1376
9952.75 1388
9953.69 1420
9954.64 1409
9955.58 1399
9956.52 1455
9957.46 1528
9958.41 1517
9959.35 1427
9960.29 1506
9961.23 1460
9962.17 1418
9963.12 1427
9964.06 1395
9965.00 1409
9965.94 1434
9966.89 1423
9967.83 1398
9968.77 1409
9969.71 1395
9970.66 1360
9971.60 1398
9972.54 1327
9973.49 1387
9974.43 1374
9975.37 1397
9976.31 1435
9977.26 1472
9978.20 1487
9979.14 1471
9980.09 1451
9981.03 1476
9981.97 1484
9982.92 1447
9983.86 1466
9984.80 1387
9985.75 1347
9986.69 1362
9987.63 1367
9988.58 1348
9989.52 1358
9990.46 1417
9991.41 1356
9992.35 1285
9993.30 1381
9994.24 1337
9995.18 1404
9996.13 1311
9997.07 1312
9998.02 1319
9998.96 1276
9999.90 1312
10000.85 1299
10001.79 1264
10002.74 1279
10003.68 1284
10004.62 1334
10005.57 1358
10006.51 1340
10007.46 1316
10008.40 1381
10009.35 1370
10010.29 1408
10011.24 1339
10012.18 1345
10013.13 1248
10014.07 1286
10015.01 1295
10015.96 1219
10016.90 1266
10017.85 1168
10018.79 1168
10019.74 1287
10020.68 1303
10021.63 1332
10022.58 1288
10023.52 1297
10024.47 1254
10025.41 1152
10026.36 1270
10027.30 1280
10028.25 1276
10029.19 1271
10030.14 1231
10031.08 1288
10032.03 1248
10032.98 1232
10033.92 1150
10034.87 1187
10035.81 1283
10036.76 1284
10037.70 1252
10038.65 1294
10039.60 1238
10040.54 1247
10041.49 1195
10042.43 1106
10043.38 1158
10044.33 1197
10045.27 1128
10046.22 1096
10047.17 1108
10048.11 1141
10049.06 1204
10050.00 1141
10050.95 1117
10051.90 1104
10052.84 1179
10053.79 1177
10054.74 1152
10055.68 1165
10056.63 1142
10057.58 1229
10058.52 1182
10059.47 1203
10060.42 1181
10061.37 1245
10062.31 1225
10063.26 1270
10064.21 1200
10065.15 1234
10066.10 1208
10067.05 1277
10068.00 1189
10068.94 1192
10069.89 1234
10070.84 1231
10071.79 1110
10072.73 1102
10073.68 1077
10074.63 994
10075.58 1111
10076.52 1110
10077.47 1151
10078.42 1066
10079.37 1186
10080.32 1174
10081.26 1088
10082.21 1130
10083.16 1102
10084.11 1073
10085.06 1171
10086.00 1169
10086.95 1205
10087.90 1144
10088.85 1084
10089.80 1125
10090.75 1200
10091.69 1153
10092.64 1153
10093.59 1140
10094.54 1172
10095.49 1149
10096.44 1092
10097.39 1100
10098.33 1090
10099.28 1011
10100.23 1038
10101.18 1063
10102.13 1031
10103.08 1064
10104.03 1065
10104.98 1088
10105.93 1017
10106.87 1056
10107.82 1119
10108.77 1152
10109.72 1120
10110.67 1049
10111.62 1125
10112.57 1110
10113.52 1130
10114.47 1076
10115.42 1114
10116.37 1050
10117.32 1068
10118.27 1060
10119.22 1080
10120.17 1155
10121.12 1107
10122.07 1108
10123.02 1152
10123.97 1110
10124.92 1101
10125.87 1166
10126.82 1064
10127.77 1119
10128.72 1103
10129.67 1066
10130.62 1077
10131.57 1141
10132.52 1152
10133.47 1234
10134.42 1075
10135.37 1086
10136.32 1128
10137.27 1085
10138.22 1110
10139.17 1197
10140.12 1210
10141.07 1132
10142.02 1209
10142.98 1118
10143.93 1202
10144.88 1224
10145.83 1185
10146.78 1152
10147.73 1171
10148.68 1139
10149.63 1164
10150.58 1141
10151.54 1123
10152.49 1128
10153.44 1151
10154.39 1097
10155.34 1243
10156.29 1190
10157.24 1171
10158.20 1236
10159.15 1244
10160.10 1295
10161.05 1134
10162.00 1227
10162.95 1290
10163.91 1313
10164.86 1315
10165.81 1218
10166.76 1224
10167.71 1311
10168.67 1312
10169.62 1180
10170.57 1185
10171.52 1222
10172.47 1362
10173.43 1274
10174.38 1241
10175.33 1234
10176.28 1288
10177.24 1283
10178.19 1277
10179.14 1335
10180.09 1364
10181.05 1361
10182.00 1316
10182.95 1304
10183.90 1392
10184.86 1385
10185.81 1368
10186.76 1372
10187.72 1442
10188.67 1444
10189.62 1413
10190.58 1560
10191.53 1480
10192.48 1407
10193.43 1468
10194.39 1460
10195.34 1546
10196.29 1464
10197.25 1520
10198.20 1516
10199.16 1570
10200.11 1627
10201.06 1562
10202.02 1478
10202.97 1539
10203.92 1649
10204.88 1578
10205.83 1628
10206.78 1621
10207.74 1606
10208.69 1656
10209.65 1746
10210.60 1868
10211.55 1894
10212.51 1898
10213.46 1946
10214.42 1972
10215.37 1860
10216.33 1894
10217.28 1750
10218.23 1575
10219.19 1668
10220.14 1631
10221.10 1528
10222.05 1519
10223.01 1459
10223.96 1492
10224.92 1497
10225.87 1491
10226.83 1468
10227.78 1507
10228.74 1494
10229.69 1398
10230.65 1468
10231.60 1471
10232.56 1432
10233.51 1377
10234.47 1359
10235.42 1355
10236.38 1433
10237.33 1421
10238.29 1453
10239.24 1448
10240.20 1515
10241.15 1371
10242.11 1496
10243.06 1557
10244.02 1451
10244.98 1385
10245.93 1356
10246.89 1294
10247.84 1297
10248.80 1298
10249.75 1333
10250.71 1331
10251.67 1202
10252.62 1220
10253.58 1192
10254.53 1152
10255.49 1135
10256.45 1111
10257.40 1185
10258.36 1189
10259.32 1103
10260.27 1093
10261.23 1084
10262.18 1252
10263.14 1158
10264.10 1030
10265.05 1126
10266.01 1066
10266.97 1157
10267.92 1091
10268.88 1035
10269.84 1069
10270.79 1131
10271.75 1061
10272.71 1072
10273.67 1039
10274.62 1089
10275.58 1131
10276.54 1131
10277.49 1115
10278.45 1092
10279.41 1055
10280.37 1055
10281.32 1125
10282.28 1105
10283.24 1028
10284.19 1047
10285.15 1164
10286.11 1073
10287.07 1015
10288.03 1042
10288.98 1140
10289.94 1132
10290.90 1086
10291.86 1030
10292.81 1088
10293.77 1118
10294.73 1038
10295.69 1002
10296.65 1054
10297.60 1040
10298.56 1140
10299.52 1098
10300.48 1061
10301.44 1172
10302.40 1179
10303.35 1140
10304.31 961
10305.27 969
10306.23 989
10307.19 1009
10308.15 1003
10309.10 1056
10310.06 991
10311.02 991
10311.98 945
10312.94 1002
10313.90 978
10314.86 1047
10315.82 1035
10316.78 1011
10317.73 942
10318.69 976
10319.65 1036
10320.61 1038
10321.57 981
10322.53 1045
10323.49 996
10324.45 961
10325.41 967
10326.37 961
10327.33 983
10328.29 988
10329.25 980
10330.21 935
10331.17 968
10332.13 936
10333.09 906
10334.04 918
10335.00 947
10335.96 1000
10336.92 988
10337.88 934
10338.84 940
10339.80 938
10340.76 928
10341.72 985
10342.68 931
10343.65 955
10344.61 961
10345.57 914
10346.53 961
10347.49 940
10348.45 956
10349.41 909
10350.37 897
10351.33 968
10352.29 964
10353.25 947
10354.21 947
10355.17 908
10356.13 939
10357.09 936
10358.05 958
10359.02 936
10359.98 977
10360.94 911
10361.90 926
10362.86 894
10363.82 992
10364.78 961
10365.74 963
10366.70 937
10367.67 901
10368.63 944
10369.59 924
10370.55 904
10371.51 879
10372.47 938
10373.43 913
10374.40 909
10375.36 892
10376.32 994
10377.28 922
10378.24 862
10379.21 874
10380.17 834
10381.13 872
10382.09 869
10383.05 854
10384.02 914
10384.98 878
10385.94 864
10386.90 899
10387.86 846
10388.83 879
10389.79 810
10390.75 791
10391.71 867
10392.68 826
10393.64 808
10394.60 808
10395.56 869
10396.53 887
10397.49 932
10398.45 943
10399.42 845
10400.38 859
10401.34 874
10402.30 874
10403.27 857
10404.23 911
10405.19 848
10406.16 823
10407.12 882
10408.08 946
10409.05 906
10410.01 870
10410.97 779
10411.94 794
10412.90 767
10413.86 821
10414.83 867
10415.79 825
10416.75 819
10417.72 863
10418.68 858
10419.65 815
10420.61 878
10421.57 922
10422.54 903
10423.50 864
10424.46 914
10425.43 886
10426.39 814
10427.36 806
10428.32 815
10429.29 891
10430.25 922
10431.21 800
10432.18 893
10433.14 825
10434.11 862
10435.07 861
10436.04 835
10437.00 828
10437.97 905
10438.93 798
10439.90 855
10440.86 785
10441.82 734
10442.79 794
10443.75 833
10444.72 809
10445.68 758
10446.65 832
10447.61 813
10448.58 762
10449.54 806
10450.51 777
10451.48 726
10452.44 806
10453.41 795
10454.37 750
10455.34 771
10456.30 805
10457.27 819
10458.23 822
10459.20 795
10460.16 817
10461.13 828
10462.10 797
10463.06 841
10464.03 765
10464.99 809
10465.96 755
10466.93 743
10467.89 772
10468.86 750
10469.82 752
10470.79 740
10471.76 824
10472.72 780
10473.69 737
10474.65 812
10475.62 838
10476.59 786
10477.55 681
10478.52 710
10479.49 776
10480.45 697
10481.42 729
10482.39 737
10483.35 791
10484.32 731
10485.29 801
10486.25 791
10487.22 789
10488.19 715
10489.15 716
10490.12 798
10491.09 745
10492.06 793
10493.02 750
10493.99 726
10494.96 665
10495.92 718
10496.89 703
10497.86 738
10498.83 762
10499.79 754
10500.76 774
10501.73 789
10502.70 809
10503.66 762
10504.63 773
10505.60 765
10506.57 662
10507.54 768
10508.50 827
10509.47 725
10510.44 718
10511.41 794
10512.38 721
10513.34 705
10514.31 702
10515.28 715
10516.25 752
10517.22 774
10518.19 844
10519.15 807
10520.12 764
10521.09 774
10522.06 738
10523.03 749
10524.00 775
10524.96 781
10525.93 731
10526.90 720
10527.87 731
10528.84 773
10529.81 817
10530.78 804
10531.75 781
10532.72 837
10533.68 783
10534.65 818
10535.62 799
10536.59 748
10537.56 732
10538.53 792
10539.50 769
10540.47 763
10541.44 786
10542.41 763
10543.38 779
10544.35 715
10545.32 768
10546.29 758
10547.26 795
10548.23 732
10549.20 777
10550.17 782
10551.13 817
10552.10 839
10553.07 795
10554.04 819
10555.01 844
10555.98 769
10556.96 724
10557.93 778
10558.90 800
10559.87 838
10560.84 833
10561.81 860
10562.78 893
10563.75 876
10564.72 889
10565.69 821
10566.66 842
10567.63 838
10568.60 856
10569.57 846
10570.54 861
10571.51 863
10572.48 856
10573.45 792
10574.42 807
10575.40 823
10576.37 795
10577.34 858
10578.31 795
10579.28 785
10580.25 739
10581.22 803
10582.19 724
10583.17 805
10584.14 810
10585.11 739
10586.08 805
10587.05 770
10588.02 777
10588.99 768
10589.97 847
10590.94 827
10591.91 855
10592.88 838
10593.85 812
10594.82 841
10595.80 760
10596.77 833
10597.74 844
10598.71 805
10599.68 788
10600.66 770
10601.63 742
10602.60 725
10603.57 736
10604.55 796
10605.52 846
10606.49 786
10607.46 850
10608.44 859
10609.41 867
10610.38 815
10611.35 780
10612.33 796
10613.30 786
10614.27 781
10615.24 739
10616.22 804
10617.19 905
10618.16 820
10619.14 807
10620.11 840
10621.08 910
10622.05 915
10623.03 886
10624.00 910
10624.97 855
10625.95 891
10626.92 878
10627.89 858
10628.87 865
10629.84 941
10630.81 906
10631.79 905
10632.76 853
10633.74 847
10634.71 876
10635.68 844
10636.66 838
10637.63 858
10638.60 875
10639.58 954
10640.55 952
10641.53 1026
10642.50 1039
10643.47 1064
10644.45 1035
10645.42 1099
10646.40 1024
10647.37 1002
10648.35 1028
10649.32 1028
10650.29 961
10651.27 925
10652.24 940
10653.22 921
10654.19 904
10655.17 877
10656.14 813
10657.12 903
10658.09 876
10659.07 870
10660.04 831
10661.02 795
10661.99 809
10662.97 824
10663.94 850
10664.92 892
10665.89 879
10666.87 838
10667.84 757
10668.82 802
10669.79 837
10670.77 794
10671.74 833
10672.72 848
10673.69 809
10674.67 810
10675.65 816
10676.62 825
10677.60 807
10678.57 871
10679.55 855
10680.52 803
10681.50 804
10682.48 795
10683.45 823
10684.43 835
10685.40 789
10686.38 848
10687.36 820
10688.33 814
10689.31 818
10690.28 817
10691.26 829
10692.24 830
10693.21 829
10694.19 801
10695.17 804
10696.14 786
10697.12 794
10698.10 777
10699.07 769
10700.05 807
10701.03 888
10702.00 846
10702.98 846
10703.96 848
10704.93 783
10705.91 804
10706.89 760
10707.86 806
10708.84 782
10709.82 759
10710.80 809
10711.77 854
10712.75 867
10713.73 825
10714.70 838
10715.68 900
10716.66 840
10717.64 825
10718.61 895
10719.59 878
10720.57 806
10721.55 862
10722.53 875
10723.50 863
10724.48 869
10725.46 857
10726.44 862
10727.41 887
10728.39 869
10729.37 812
10730.35 839
10731.33 904
10732.31 835
10733.28 816
10734.26 801
10735.24 834
10736.22 887
10737.20 808
10738.17 770
10739.15 880
10740.13 921
10741.11 848
10742.09 858
10743.07 781
10744.05 895
10745.03 921
10746.00 883
10746.98 859
10747.96 808
10748.94 834
10749.92 857
10750.90 964
10751.88 916
10752.86 861
10753.84 854
10754.82 875
10755.79 905
10756.77 911
10757.75 867
10758.73 881
10759.71 808
10760.69 818
10761.67 845
10762.65 829
10763.63 868
10764.61 832
10765.59 759
10766.57 802
10767.55 894
10768.53 866
10769.51 911
10770.49 825
10771.47 859
10772.45 857
10773.43 825
10774.41 897
10775.39 916
10776.37 841
10777.35 816
10778.33 889
10779.31 907
10780.29 850
10781.27 853
10782.25 907
10783.23 906
10784.21 844
10785.19 849
10786.17 840
10787.15 874
10788.13 832
10789.12 928
10790.10 914
10791.08 865
10792.06 893
10793.04 892
10794.02 890
10795.00 866
10795.98 855
10796.96 907
10797.94 875
10798.93 894
10799.91 906
10800.89 896
10801.87 915
10802.85 1007
10803.83 967
10804.81 905
10805.80 851
10806.78 838
10807.76 859
10808.74 978
10809.72 1002
10810.70 981
10811.69 918
10812.67 945
10813.65 944
10814.63 951
10815.61 944
10816.59 851
10817.58 952
10818.56 962
10819.54 1006
10820.52 882
10821.51 854
10822.49 934
10823.47 922
10824.45 961
10825.43 965
10826.42 949
10827.40 952
10828.38 1004
10829.37 958
10830.35 1023
10831.33 1002
10832.31 1024
10833.30 988
10834.28 967
10835.26 960
10836.24 1007
10837.23 1000
10838.21 982
10839.19 1010
10840.18 1087
10841.16 1111
10842.14 1050
10843.13 1034
10844.11 1053
10845.09 1058
10846.08 987
10847.06 1027
10848.04 1074
10849.03 1059
10850.01 1090
10850.99 1077
10851.98 1061
10852.96 1081
10853.94 1081
10854.93 1205
10855.91 1112
10856.90 1042
10857.88 1080
10858.86 1091
10859.85 1012
10860.83 1120
10861.82 1115
10862.80 1135
10863.78 1081
10864.77 1113
10865.75 1214
10866.74 1218
10867.72 1161
10868.71 1116
10869.69 1217
10870.67 1126
10871.66 1148
10872.64 1164
10873.63 1247
10874.61 1215
10875.60 1258
10876.58 1221
10877.57 1216
10878.55 1203
10879.54 1229
10880.52 1160
10881.51 1137
10882.49 1191
10883.48 1251
10884.46 1221
10885.45 1286
10886.43 1385
10887.42 1378
10888.40 1334
10889.39 1307
10890.37 1301
10891.36 1364
10892.34 1323
10893.33 1288
10894.32 1372
10895.30 1398
10896.29 1308
10897.27 1239
10898.26 1429
10899.24 1335
10900.23 1319
10901.22 1443
10902.20 1520
10903.19 1427
10904.17 1433
10905.16 1432
10906.15 1476
10907.13 1449
10908.12 1438
10909.10 1468
10910.09 1523
10911.08 1545
10912.06 1559
10913.05 1554
10914.04 1475
10915.02 1488
10916.01 1662
10917.00 1638
10917.98 1532
10918.97 1550
10919.96 1583
10920.94 1604
10921.93 1661
10922.92 1738
10923.90 1705
10924.89 1588
10925.88 1637
10926.86 1679
10927.85 1606
10928.84 1610
10929.82 1668
10930.81 1665
10931.80 1693
10932.79 1573
10933.77 1626
10934.76 1676
10935.75 1694
10936.74 1716
10937.72 1681
10938.71 1728
10939.70 1780
10940.69 1834
10941.67 1793
10942.66 1864
10943.65 1904
10944.64 1955
10945.63 1895
10946.61 1919
10947.60 1943
10948.59 1956
10949.58 1993
10950.57 1951
10951.55 2004
10952.54 1922
10953.53 1953
10954.52 2136
10955.51 2079
10956.49 2121
10957.48 2188
10958.47 2263
10959.46 2344
10960.45 2351
10961.44 2547
10962.43 2656
10963.41 2895
10964.40 2870
10965.39 2829
10966.38 2805
10967.37 2855
10968.36 2631
10969.35 2697
10970.34 2528
10971.33 2353
10972.31 2289
10973.30 2369
10974.29 2316
10975.28 2260
10976.27 2233
10977.26 2252
10978.25 2165
10979.24 2228
10980.23 2101
10981.22 2143
10982.21 2128
10983.20 2188
10984.19 2150
10985.18 2151
10986.17 2206
10987.16 2283
10988.15 2109
10989.14 2257
10990.13 2206
10991.12 2256
10992.11 2319
10993.10 2260
10994.09 2277
10995.08 2355
10996.07 2289
10997.06 2376
10998.05 2387
10999.04 2611
11000.03 2868
11001.02 3036
11002.01 3139
11003.00 3217
11003.99 3454
11004.98 3600
11005.97 3534
11006.96 3512
11007.95 3551
11008.94 3291
11009.93 3116
11010.92 2949
11011.91 2727
11012.91 2577
11013.90 2454
11014.89 2299
11015.88 2114
11016.87 2105
11017.86 2072
11018.85 1971
11019.84 2024
11020.83 1951
11021.83 1798
11022.82 1828
11023.81 1848
11024.80 1723
11025.79 1760
11026.78 1806
11027.77 1821
11028.77 1752
11029.76 1647
11030.75 1670
11031.74 1701
11032.73 1611
11033.72 1691
11034.72 1690
11035.71 1637
11036.70 1768
11037.69 1721
11038.68 1684
11039.68 1666
11040.67 1716
11041.66 1644
11042.65 1740
11043.65 1677
11044.64 1685
11045.63 1580
11046.62 1560
11047.62 1561
11048.61 1590
11049.60 1528
11050.59 1482
11051.59 1458
11052.58 1515
11053.57 1529
11054.56 1480
11055.56 1474
11056.55 1496
11057.54 1452
11058.54 1337
11059.53 1396
11060.52 1452
11061.51 1440
11062.51 1434
11063.50 1529
11064.49 1492
11065.49 1413
11066.48 1403
11067.47 1343
11068.47 1337
11069.46 1390
11070.45 1489
11071.45 1446
11072.44 1374
11073.44 1473
11074.43 1439
11075.42 1503
11076.42 1476
11077.41 1415
11078.40 1391
11079.40 1472
11080.39 1500
11081.39 1447
11082.38 1446
11083.37 1447
11084.37 1421
11085.36 1358
11086.36 1429
11087.35 1465
11088.35 1393
11089.34 1379
11090.33 1462
11091.33 1466
11092.32 1308
11093.32 1310
11094.31 1325
11095.31 1392
11096.30 1390
11097.30 1446
11098.29 1397
11099.29 1364
11100.28 1275
11101.28 1262
11102.27 1273
11103.27 1242
11104.26 1268
11105.26 1355
11106.25 1285
11107.25 1277
11108.24 1283
11109.24 1304
11110.23 1304
11111.23 1358
11112.22 1202
11113.22 1217
11114.21 1226
11115.21 1159
11116.20 1196
11117.20 1280
11118.20 1222
11119.19 1191
11120.19 1200
11121.18 1213
11122.18 1213
11123.17 1217
11124.17 1137
11125.17 1136
11126.16 1186
11127.16 1204
11128.15 1277
11129.15 1299
11130.15 1281
11131.14 1290
11132.14 1145
11133.14 1186
11134.13 1211
11135.13 1178
11136.13 1150
11137.12 1181
11138.12 1128
11139.11 1167
11140.11 1207
11141.11 1192
11142.10 1160
11143.10 1175
11144.10 1099
11145.10 1174
11146.09 1159
11147.09 1103
11148.09 1173
11149.08 1168
11150.08 1127
11151.08 1078
11152.07 1111
11153.07 1056
11154.07 1126
11155.07 1114
11156.06 1137
11157.06 1128
11158.06 1021
11159.06 1062
11160.05 1074
11161.05 1077
11162.05 1186
11163.05 1051
11164.04 989
11165.04 1028
11166.04 1009
11167.04 1096
11168.04 1090
11169.03 1016
11170.03 1017
11171.03 1043
11172.03 1029
11173.03 1115
11174.02 1137
11175.02 1013
11176.02 1058
11177.02 1032
11178.02 1127
11179.02 1168
11180.01 1057
11181.01 1072
11182.01 1120
11183.01 1103
11184.01 1102
11185.01 1090
11186.00 1074
11187.00 1032
11188.00 1000
11189.00 1058
11190.00 1016
11191.00 1076
11192.00 1057
11193.00 1060
11194.00 1068
11195.00 1146
11195.99 1186
11196.99 1177
11197.99 1152
11198.99 1098
11199.99 1159
11200.99 1207
11201.99 1138
11202.99 1121
11203.99 1076
11204.99 1106
11205.99 1106
11206.99 1059
11207.99 1071
11208.99 1128
11209.99 1170
11210.99 1102
11211.99 1143
11212.99 1071
11213.99 1031
11214.99 1050
11215.99 1047
11216.99 1091
11217.99 1040
11218.99 1011
11219.99 1010
11220.99 942
11221.99 988
11222.99 994
11223.99 969
11224.99 976
11225.99 959
11226.99 983
11227.99 1019
11228.99 1052
11229.99 1091
11230.99 1012
11231.99 1018
11232.99 1076
11233.99 1023
11235.00 959
11236.00 995
11237.00 948
11238.00 973
11239.00 1056
11240.00 952
11241.00 949
11242.00 893
11243.00 927
11244.01 952
11245.01 900
11246.01 988
11247.01 983
11248.01 984
11249.01 942
11250.01 953
11251.02 966
11252.02 931
11253.02 953
11254.02 940
11255.02 974
11256.02 1054
11257.03 956
11258.03 961
11259.03 1000
11260.03 884
11261.03 931
11262.04 932
11263.04 982
11264.04 973
11265.04 963
11266.05 974
11267.05 911
11268.05 943
11269.05 995
11270.05 950
11271.06 937
11272.06 1000
11273.06 1001
11274.07 945
11275.07 947
11276.07 989
11277.07 1000
11278.08 1004
11279.08 1008
11280.08 980
11281.08 916
11282.09 971
11283.09 1036
11284.09 1037
11285.10 1012
11286.10 1034
11287.10 993
11288.11 1020
11289.11 984
11290.11 968
11291.12 1008
11292.12 983
11293.12 987
11294.13 981
11295.13 970
11296.13 936
11297.14 973
11298.14 934
11299.15 928
11300.15 916
11301.15 962
11302.16 981
11303.16 941
11304.16 954
11305.17 890
11306.17 911
11307.18 1000
11308.18 1036
11309.19 958
11310.19 981
11311.19 939
11312.20 1045
11313.20 1069
11314.21 1022
11315.21 1004
11316.22 1058
11317.22 1122
11318.23 1162
11319.23 1100
11320.23 1096
11321.24 1077
11322.24 1136
11323.25 1062
11324.25 1129
11325.26 1070
11326.26 1004
11327.27 979
11328.27 970
11329.28 885
11330.28 945
11331.29 908
11332.29 943
11333.30 966
11334.30 905
11335.31 894
11336.32 919
11337.32 911
11338.33 941
11339.33 866
11340.34 866
11341.34 1021
11342.35 912
11343.35 857
11344.36 920
11345.37 909
11346.37 835
11347.38 837
11348.38 829
11349.39 881
11350.40 870
11351.40 817
11352.41 881
11353.41 904
11354.42 920
11355.43 894
11356.43 911
11357.44 973
11358.45 882
11359.45 906
11360.46 847
11361.46 869
11362.47 824
11363.48 899
11364.48 900
11365.49 893
11366.50 847
11367.51 819
11368.51 862
11369.52 853
11370.53 825
11371.53 847
11372.54 854
11373.55 836
11374.55 866
11375.56 832
11376.57 837
11377.58 824
11378.58 821
11379.59 804
11380.60 805
11381.60 792
11382.61 845
11383.62 859
11384.63 822
11385.63 855
11386.64 908
11387.65 870
11388.66 888
11389.67 878
11390.67 854
11391.68 849
11392.69 877
11393.70 863
11394.71 836
11395.71 889
11396.72 870
11397.73 814
11398.74 810
11399.75 857
11400.75 821
11401.76 884
11402.77 817
11403.78 851
11404.79 813
11405.80 838
11406.80 849
11407.81 844
11408.82 831
11409.83 826
11410.84 844
11411.85 821
11412.86 799
11413.87 827
11414.87 785
11415.88 743
11416.89 861
11417.90 797
11418.91 795
11419.92 809
11420.93 788
11421.94 849
11422.95 846
11423.96 818
11424.97 777
11425.98 795
11426.98 861
11427.99 819
11429.00 816
11430.01 825
11431.02 885
11432.03 873
11433.04 812
11434.05 822
11435.06 854
11436.07 845
11437.08 851
11438.09 813
11439.10 818
11440.11 867
11441.12 855
11442.13 792
11443.14 839
11444.15 809
11445.16 735
11446.17 792
11447.18 791
11448.19 808
11449.20 794
11450.21 811
11451.22 823
11452.23 910
11453.25 919
11454.26 887
11455.27 830
11456.28 821
11457.29 857
11458.30 912
11459.31 905
11460.32 775
11461.33 829
11462.34 841
11463.35 794
11464.36 761
11465.38 823
11466.39 812
11467.40 829
11468.41 814
11469.42 834
11470.43 813
11471.44 850
11472.46 921
11473.47 851
11474.48 847
11475.49 834
11476.50 769
11477.51 818
11478.52 778
11479.54 829
11480.55 747
11481.56 737
11482.57 807
11483.58 784
11484.60 784
11485.61 740
11486.62 737
11487.63 743
11488.64 779
11489.66 801
11490.67 766
11491.68 830
11492.69 761
11493.71 751
11494.72 771
11495.73 788
11496.74 786
11497.76 708
11498.77 741
11499.78 769
11500.79 734
11501.81 759
11502.82 791
11503.83 776
11504.84 734
11505.86 758
11506.87 758
11507.88 765
11508.90 781
11509.91 760
11510.92 743
11511.94 785
11512.95 755
11513.96 806
11514.98 766
11515.99 753
11517.00 825
11518.02 828
11519.03 825
11520.04 810
11521.06 782
11522.07 723
11523.08 744
11524.10 756
11525.11 748
11526.13 761
11527.14 817
11528.15 773
11529.17 779
11530.18 835
11531.20 756
11532.21 795
11533.22 828
11534.24 773
11535.25 756
11536.27 737
11537.28 740
11538.29 793
11539.31 789
11540.32 848
11541.34 798
11542.35 806
11543.37 826
11544.38 859
11545.40 790
11546.41 788
11547.43 772
11548.44 816
11549.46 801
11550.47 810
11551.49 786
11552.50 838
11553.52 819
11554.53 798
11555.55 777
11556.56 847
11557.58 764
11558.59 794
11559.61 792
11560.62 853
11561.64 809
11562.65 869
11563.67 811
11564.68 806
11565.70 801
11566.71 832
11567.73 872
11568.75 836
11569.76 845
11570.78 831
11571.79 806
11572.81 817
11573.83 794
11574.84 949
11575.86 842
11576.87 772
11577.89 817
11578.91 799
11579.92 880
11580.94 882
11581.95 856
11582.97 928
11583.99 855
11585.00 819
11586.02 874
11587.04 882
11588.05 945
11589.07 894
11590.09 893
11591.10 921
11592.12 871
11593.14 945
11594.15 924
11595.17 939
11596.19 925
11597.20 972
11598.22 948
11599.24 960
11600.25 984
11601.27 959
11602.29 1019
11603.31 1144
11604.32 1103
11605.34 1157
11606.36 1181
11607.38 1262
11608.39 1341
11609.41 1391
11610.43 1397
11611.45 1304
11612.46 1284
11613.48 1215
11614.50 1266
11615.52 1137
11616.53 1031
11617.55 1033
11618.57 1055
11619.59 1006
11620.61 900
11621.62 878
11622.64 895
11623.66 893
11624.68 934
11625.70 885
11626.71 871
11627.73 882
11628.75 874
11629.77 853
11630.79 860
11631.81 889
11632.82 893
11633.84 889
11634.86 827
11635.88 876
11636.90 824
11637.92 846
11638.94 800
11639.96 808
11640.97 802
11641.99 804
11643.01 844
11644.03 760
11645.05 784
11646.07 792
11647.09 831
11648.11 891
11649.13 804
11650.15 748
11651.17 765
11652.18 776
11653.20 836
11654.22 798
11655.24 707
11656.26 780
11657.28 837
11658.30 800
11659.32 780
11660.34 789
11661.36 745
11662.38 819
11663.40 807
11664.42 725
11665.44 711
11666.46 789
11667.48 835
11668.50 803
11669.52 758
11670.54 787
11671.56 771
11672.58 791
11673.60 834
11674.62 825
11675.64 777
11676.66 851
11677.68 811
11678.70 766
11679.72 780
11680.74 793
11681.77 828
11682.79 826
11683.81 745
11684.83 796
11685.85 860
11686.87 786
11687.89 792
11688.91 801
11689.93 771
11690.95 806
11691.97 836
11693.00 809
11694.02 774
11695.04 796
11696.06 851
11697.08 873
11698.10 817
11699.12 833
11700.14 763
11701.17 798
11702.19 724
11703.21 756
11704.23 800
11705.25 868
11706.27 814
11707.30 834
11708.32 788
11709.34 841
11710.36 801
11711.38 778
11712.41 847
11713.43 831
11714.45 773
11715.47 747
11716.49 829
11717.52 811
11718.54 813
11719.56 859
11720.58 777
11721.61 735
11722.63 802
11723.65 829
11724.67 810
11725.70 835
11726.72 842
11727.74 844
11728.76 728
11729.79 799
11730.81 849
11731.83 777
11732.86 795
11733.88 767
11734.90 793
11735.92 783
11736.95 796
11737.97 819
11738.99 798
11740.02 815
11741.04 792
11742.06 770
11743.09 816
11744.11 845
11745.13 824
11746.16 835
11747.18 846
11748.20 814
11749.23 800
11750.25 820
11751.27 798
11752.30 761
11753.32 818
11754.35 833
11755.37 825
11756.39 813
11757.42 804
11758.44 811
11759.47 844
11760.49 766
11761.51 714
11762.54 803
11763.56 750
11764.59 759
11765.61 736
11766.64 779
11767.66 852
11768.68 790
11769.71 766
11770.73 831
11771.76 805
11772.78 843
11773.81 838
11774.83 845
11775.86 821
11776.88 880
11777.91 857
11778.93 780
11779.96 796
11780.98 783
11782.01 880
11783.03 787
11784.06 775
11785.08 808
11786.11 779
11787.13 798
11788.16 825
11789.18 858
11790.21 809
11791.23 885
11792.26 927
11793.28 914
11794.31 844
11795.34 784
11796.36 868
11797.39 902
11798.41 881
11799.44 923
11800.46 887
11801.49 850
11802.52 854
11803.54 789
11804.57 804
11805.59 899
11806.62 900
11807.65 905
11808.67 886
11809.70 890
11810.73 880
11811.75 862
11812.78 869
11813.80 877
11814.83 908
11815.86 929
11816.88 905
11817.91 833
11818.94 940
11819.96 876
11820.99 869
11822.02 849
11823.04 941
11824.07 866
11825.10 918
11826.13 933
11827.15 916
11828.18 924
11829.21 886
11830.23 919
11831.26 876
11832.29 947
11833.32 967
11834.34 1047
11835.37 992
11836.40 982
11837.42 981
11838.45 921
11839.48 978
11840.51 955
11841.54 948
11842.56 892
11843.59 953
11844.62 911
11845.65 924
11846.67 934
11847.70 941
11848.73 947
11849.76 944
11850.79 1068
11851.81 1046
11852.84 957
11853.87 968
11854.90 991
11855.93 994
11856.95 1069
11857.98 1008
11859.01 1073
11860.04 1024
11861.07 1099
11862.10 1031
11863.13 1014
11864.15 1033
11865.18 1027
11866.21 1148
11867.24 1065
11868.27 1078
11869.30 1078
11870.33 1068
11871.36 1097
11872.38 1061
11873.41 1109
11874.44 1209
11875.47 1178
11876.50 1096
11877.53 1064
11878.56 1134
11879.59 1121
11880.62 1146
11881.65 1271
11882.68 1170
11883.71 1172
11884.74 1107
11885.77 1156
11886.80 1252
11887.82 1246
11888.85 1169
11889.88 1241
11890.91 1261
11891.94 1260
11892.97 1139
11894.00 1217
11895.03 1295
11896.06 1286
11897.09 1278
11898.12 1314
11899.15 1437
11900.18 1368
11901.21 1326
11902.24 1350
11903.27 1493
11904.31 1474
11905.34 1471
11906.37 1543
11907.40 1563
11908.43 1494
11909.46 1462
11910.49 1405
11911.52 1480
11912.55 1517
11913.58 1457
11914.61 1412
11915.64 1410
11916.67 1372
11917.70 1382
11918.73 1378
11919.77 1453
11920.80 1368
11921.83 1346
11922.86 1370
11923.89 1383
11924.92 1365
11925.95 1435
11926.98 1466
11928.02 1475
11929.05 1442
11930.08 1536
11931.11 1539
11932.14 1567
11933.17 1686
11934.21 1887
11935.24 1818
11936.27 2002
11937.30 2027
11938.33 1984
11939.36 2043
11940.40 2007
11941.43 1939
11942.46 1835
11943.49 1697
11944.52 1561
11945.56 1575
11946.59 1542
11947.62 1538
11948.65 1385
11949.69 1404
11950.72 1399
11951.75 1356
11952.78 1286
11953.82 1345
11954.85 1334
11955.88 1284
11956.91 1313
11957.95 1302
11958.98 1300
11960.01 1225
11961.04 1270
11962.08 1275
11963.11 1294
11964.14 1296
11965.18 1219
11966.21 1197
11967.24 1229
11968.27 1260
11969.31 1187
11970.34 1262
11971.37 1245
11972.41 1192
11973.44 1236
11974.47 1280
11975.51 1203
11976.54 1175
11977.58 1290
11978.61 1228
11979.64 1230
11980.68 1276
11981.71 1268
11982.74 1287
11983.78 1216
11984.81 1225
11985.85 1210
11986.88 1206
11987.91 1242
11988.95 1085
11989.98 1157
11991.02 1239
11992.05 1224
11993.08 1224
11994.12 1226
11995.15 1216
11996.19 1206
11997.22 1265
11998.26 1283
11999.29 1249
12000.32 1282
12001.36 1241
12002.39 1197
12003.43 1261
12004.46 1240
12005.50 1231
12006.53 1218
12007.57 1336
12008.60 1272
12009.64 1319
12010.67 1274
12011.71 1288
12012.74 1316
12013.78 1236
12014.81 1276
12015.85 1279
12016.88 1304
12017.92 1349
12018.95 1411
12019.99 1380
12021.02 1345
12022.06 1426
12023.10 1460
12024.13 1457
12025.17 1439
12026.20 1515
12027.24 1487
12028.27 1454
12029.31 1394
12030.34 1386
12031.38 1448
12032.42 1344
12033.45 1334
12034.49 1400
12035.52 1417
12036.56 1413
12037.60 1371
12038.63 1294
12039.67 1320
12040.71 1309
12041.74 1317
12042.78 1356
12043.81 1375
12044.85 1323
12045.89 1272
12046.92 1298
12047.96 1326
12049.00 1293
12050.03 1323
12051.07 1278
12052.11 1286
12053.14 1289
12054.18 1315
12055.22 1334
12056.25 1285
12057.29 1315
12058.33 1312
12059.37 1273
12060.40 1232
12061.44 1298
12062.48 1283
12063.51 1202
12064.55 1204
12065.59 1234
12066.63 1204
12067.66 1213
12068.70 1293
12069.74 1236
12070.78 1179
12071.81 1285
12072.85 1253
12073.89 1284
12074.93 1275
12075.97 1301
12077.00 1259
12078.04 1275
12079.08 1248
12080.12 1244
12081.15 1344
12082.19 1328
12083.23 1221
12084.27 1283
12085.31 1314
12086.35 1223
12087.38 1256
12088.42 1322
12089.46 1304
12090.50 1332
12091.54 1318
12092.58 1255
12093.61 1287
12094.65 1301
12095.69 1338
12096.73 1397
12097.77 1387
12098.81 1361
12099.85 1388
12100.89 1415
12101.92 1437
12102.96 1428
12104.00 1511
12105.04 1526
12106.08 1504
12107.12 1549
12108.16 1544
12109.20 1502
12110.24 1521
12111.28 1531
12112.32 1523
12113.36 1445
12114.39 1457
12115.43 1427
12116.47 1494
12117.51 1375
12118.55 1262
12119.59 1308
12120.63 1318
12121.67 1206
12122.71 1168
12123.75 1155
12124.79 1159
12125.83 1160
12126.87 1059
12127.91 1039
12128.95 1046
12129.99 1089
12131.03 1081
12132.07 1071
12133.11 1120
12134.15 1051
12135.19 1041
12136.23 1001
12137.27 1001
12138.31 1033
12139.35 1071
12140.40 984
12141.44 1054
12142.48 1003
12143.52 972
12144.56 984
12145.60 975
12146.64 1023
12147.68 995
12148.72 1026
12149.76 1019
12150.80 976
12151.84 993
12152.89 946
12153.93 929
12154.97 989
12156.01 1025
12157.05 998
12158.09 982
12159.13 998
12160.17 1021
12161.22 1047
12162.26 978
12163.30 947
12164.34 940
12165.38 963
12166.42 932
12167.47 930
12168.51 920
12169.55 958
12170.59 947
12171.63 922
12172.67 965
12173.72 933
12174.76 972
12175.80 900
12176.84 864
12177.89 874
12178.93 891
12179.97 949
12181.01 958
12182.05 893
12183.10 916
12184.14 888
12185.18 879
12186.22 958
12187.27 977
12188.31 931
12189.35 929
12190.39 965
12191.44 952
12192.48 854
12193.52 912
12194.57 969
12195.61 995
12196.65 943
12197.69 925
12198.74 935
12199.78 934
12200.82 961
12201.87 913
12202.91 924
12203.95 941
12205.00 995
12206.04 909
12207.08 926
12208.13 961
12209.17 879
12210.21 808
12211.26 898
12212.30 933
12213.35 876
12214.39 951
12215.43 1002
12216.48 879
12217.52 946
12218.56 892
12219.61 886
12220.65 888
12221.70 895
12222.74 863
12223.78 904
12224.83 912
12225.87 905
12226.92 961
12227.96 879
12229.01 819
12230.05 839
12231.10 845
12232.14 933
12233.18 941
12234.23 944
12235.27 922
12236.32 893
12237.36 935
12238.41 864
12239.45 865
12240.50 913
12241.54 880
12242.59 952
12243.63 940
12244.68 821
12245.72 842
12246.77 883
12247.81 876
12248.86 863
12249.90 904
12250.95 863
12251.99 836
12253.04 932
12254.08 851
12255.13 808
12256.18 816
12257.22 850
12258.27 845
12259.31 864
12260.36 848
12261.40 848
12262.45 813
12263.50 866
12264.54 840
12265.59 846
12266.63 866
12267.68 812
12268.73 804
12269.77 842
12270.82 813
12271.86 822
12272.91 837
12273.96 917
12275.00 799
12276.05 824
12277.10 796
12278.14 783
12279.19 870
12280.23 872
12281.28 822
12282.33 876
12283.37 849
12284.42 840
12285.47 824
12286.52 770
12287.56 820
12288.61 852
12289.66 787
12290.70 778
12291.75 819
12292.80 828
12293.84 786
12294.89 809
12295.94 813
12296.99 862
12298.03 829
12299.08 778
12300.13 920
12301.18 771
12302.22 780
12303.27 805
12304.32 802
12305.37 866
12306.41 802
12307.46 814
12308.51 853
12309.56 861
12310.60 913
12311.65 852
12312.70 781
12313.75 797
12314.80 783
12315.84 792
12316.89 774
12317.94 842
12318.99 778
12320.04 772
12321.09 824
12322.13 789
12323.18 840
12324.23 879
12325.28 813
12326.33 748
12327.38 741
12328.42 781
12329.47 814
12330.52 771
12331.57 768
12332.62 714
12333.67 832
12334.72 826
12335.77 785
12336.82 801
12337.86 769
12338.91 741
12339.96 764
12341.01 800
12342.06 776
12343.11 858
12344.16 878
12345.21 827
12346.26 769
12347.31 831
12348.36 802
12349.41 799
12350.46 809
12351.51 748
12352.56 796
12353.60 831
12354.65 845
12355.70 905
12356.75 884
12357.80 800
12358.85 798
12359.90 796
12360.95 815
12362.00 809
12363.05 841
12364.10 799
12365.15 853
12366.20 828
12367.25 846
12368.31 836
12369.36 835
12370.41 910
12371.46 774
12372.51 809
12373.56 867
12374.61 892
12375.66 835
12376.71 861
12377.76 839
12378.81 923
12379.86 831
12380.91 788
12381.96 841
12383.01 845
12384.07 900
12385.12 869
12386.17 876
12387.22 863
12388.27 890
12389.32 845
12390.37 826
12391.42 866
12392.47 841
12393.53 892
12394.58 940
12395.63 955
12396.68 892
12397.73 932
12398.78 887
12399.84 822
12400.89 887
12401.94 879
12402.99 911
12404.04 921
12405.09 924
12406.15 874
12407.20 889
12408.25 928
12409.30 907
12410.35 926
12411.41 950
12412.46 914
12413.51 860
12414.56 933
12415.62 968
12416.67 987
12417.72 966
12418.77 924
12419.83 946
12420.88 980
12421.93 987
12422.98 895
12424.04 991
12425.09 968
12426.14 938
12427.19 981
12428.25 933
12429.30 1026
12430.35 1034
12431.41 989
12432.46 982
12433.51 1003
12434.57 988
12435.62 1020
12436.67 1040
12437.72 1004
12438.78 1022
12439.83 1056
12440.88 1051
12441.94 1048
12442.99 1092
12444.05 979
12445.10 1016
12446.15 1013
12447.21 960
12448.26 1020
12449.31 936
12450.37 991
12451.42 1030
12452.48 1014
12453.53 1041
12454.58 1018
12455.64 1077
12456.69 1038
12457.75 1086
12458.80 1035
12459.85 1041
12460.91 1112
12461.96 1098
12463.02 1131
12464.07 1214
12465.13 1186
12466.18 1136
12467.23 1228
12468.29 1211
12469.34 1239
12470.40 1205
12471.45 1200
12472.51 1333
12473.56 1317
12474.62 1361
12475.67 1535
12476.73 1588
12477.78 1691
12478.84 1837
12479.89 1800
12480.95 2006
12482.00 2026
12483.06 2087
12484.11 2141
12485.17 2192
12486.22 2122
12487.28 2033
12488.33 1922
12489.39 1825
12490.45 1722
12491.50 1689
12492.56 1655
12493.61 1451
12494.67 1467
12495.72 1404
12496.78 1259
12497.84 1204
12498.89 1214
12499.95 1169
12501.00 1164
12502.06 1256
12503.11 1206
12504.17 1149
12505.23 1105
12506.28 1095
12507.34 1095
12508.40 1121
12509.45 1116
12510.51 1100
12511.56 1162
12512.62 1104
12513.68 1114
12514.73 1084
12515.79 1041
12516.85 1088
12517.90 1054
12518.96 1076
12520.02 1076
12521.07 1110
12522.13 1047
12523.19 1070
12524.24 1049
12525.30 1084
12526.36 1085
12527.42 1070
12528.47 993
12529.53 964
12530.59 933
12531.64 1006
12532.70 962
12533.76 993
12534.82 1050
12535.87 980
12536.93 1070
12537.99 1068
12539.05 1065
12540.10 1054
12541.16 1014
12542.22 978
12543.28 982
12544.34 1028
12545.39 1054
12546.45 1034
12547.51 1090
12548.57 1059
12549.62 1096
12550.68 1114
12551.74 1129
12552.80 1122
12553.86 1167
12554.92 1164
12555.97 1156
12557.03 1242
12558.09 1323
12559.15 1291
12560.21 1334
12561.27 1380
12562.32 1510
12563.38 1495
12564.44 1495
12565.50 1450
12566.56 1438
12567.62 1352
12568.68 1346
12569.74 1318
12570.79 1257
12571.85 1386
12572.91 1413
12573.97 1293
12575.03 1171
12576.09 1139
12577.15 1166
12578.21 1203
12579.27 1210
12580.33 1099
12581.39 1093
12582.45 1107
12583.50 1086
12584.56 1050
12585.62 976
12586.68 1041
12587.74 1087
12588.80 1042
12589.86 1043
12590.92 1020
12591.98 1008
12593.04 1005
12594.10 1087
12595.16 1099
12596.22 1017
12597.28 1072
12598.34 1133
12599.40 1013
12600.46 971
12601.52 970
12602.58 999
12603.64 972
12604.70 986
12605.76 937
12606.82 1000
12607.88 937
12608.94 946
12610.01 934
12611.07 970
12612.13 933
12613.19 1008
12614.25 939
12615.31 864
12616.37 894
12617.43 895
12618.49 939
12619.55 954
12620.61 948
12621.67 952
12622.74 960
12623.80 952
12624.86 1005
12625.92 936
12626.98 1041
12628.04 973
12629.10 955
12630.16 968
12631.23 994
12632.29 916
12633.35 900
12634.41 928
12635.47 979
12636.53 938
12637.60 914
12638.66 932
12639.72 898
12640.78 829
12641.84 843
12642.90 902
12643.97 966
12645.03 915
12646.09 947
12647.15 882
12648.22 867
12649.28 886
12650.34 846
12651.40 820
12652.46 837
12653.53 872
12654.59 930
12655.65 943
12656.71 915
12657.78 857
12658.84 861
12659.90 899
12660.96 869
12662.03 836
12663.09 790
12664.15 798
12665.22 791
12666.28 871
12667.34 901
12668.41 825
12669.47 872
12670.53 886
12671.59 817
12672.66 799
12673.72 829
12674.78 901
12675.85 940
12676.91 826
12677.97 829
12679.04 796
12680.10 827
12681.16 858
12682.23 789
12683.29 802
12684.36 741
12685.42 813
12686.48 835
12687.55 794
12688.61 856
12689.67 872
12690.74 843
12691.80 822
12692.87 847
12693.93 828
12695.00 838
12696.06 829
12697.12 862
12698.19 845
12699.25 868
12700.32 854
12701.38 814
12702.45 876
12703.51 867
12704.57 846
12705.64 887
12706.70 841
12707.77 816
12708.83 847
12709.90 876
12710.96 888
12712.03 901
12713.09 878
12714.16 982
12715.22 914
12716.29 832
12717.35 889
12718.42 878
12719.48 863
12720.55 867
12721.61 781
12722.68 766
12723.74 850
12724.81 856
12725.87 883
12726.94 851
12728.01 850
12729.07 841
12730.14 747
12731.20 766
12732.27 884
12733.33 826
12734.40 837
12735.47 846
12736.53 833
12737.60 874
12738.66 836
12739.73 789
12740.80 774
12741.86 757
12742.93 789
12743.99 837
12745.06 842
12746.13 853
12747.19 858
12748.26 807
12749.33 834
12750.39 806
12751.46 783
12752.53 788
12753.59 814
12754.66 752
12755.73 783
12756.79 819
12757.86 818
12758.93 827
12759.99 788
12761.06 737
12762.13 709
12763.19 801
12764.26 818
12765.33 750
12766.39 797
12767.46 707
12768.53 760
12769.60 742
12770.66 767
12771.73 763
12772.80 766
12773.87 746
12774.93 765
12776.00 768
12777.07 800
12778.14 811
12779.20 734
12780.27 797
12781.34 759
12782.41 755
12783.47 745
12784.54 725
12785.61 802
12786.68 735
12787.75 769
12788.81 724
12789.88 749
12790.95 716
12792.02 751
12793.09 754
12794.16 748
12795.22 809
12796.29 688
12797.36 817
12798.43 755
12799.50 715
12800.57 717
12801.64 704
12802.70 749
12803.77 759
12804.84 745
12805.91 727
12806.98 735
12808.05 756
12809.12 709
12810.19 704
12811.25 748
12812.32 664
12813.39 721
12814.46 778
12815.53 733
12816.60 768
12817.67 796
12818.74 773
12819.81 728
12820.88 776
12821.95 729
12823.02 801
12824.09 792
12825.16 741
12826.23 764
12827.30 761
12828.36 806
12829.43 790
12830.50 741
12831.57 707
12832.64 760
12833.71 757
12834.78 754
12835.85 698
12836.92 724
12837.99 760
12839.06 731
12840.13 702
12841.21 727
12842.28 707
12843.35 733
12844.42 760
12845.49 746
12846.56 677
12847.63 679
12848.70 679
12849.77 658
12850.84 649
12851.91 703
12852.98 719
12854.05 674
12855.12 687
12856.19 653
12857.26 701
12858.34 713
12859.41 707
12860.48 709
12861.55 720
12862.62 721
12863.69 774
12864.76 703
12865.83 693
12866.91 750
12867.98 685
12869.05 696
12870.12 692
12871.19 708
12872.26 704
12873.33 697
12874.41 678
12875.48 698
12876.55 634
12877.62 633
12878.69 634
12879.76 686
12880.84 660
12881.91 674
12882.98 697
12884.05 695
12885.12 704
12886.20 650
12887.27 647
12888.34 681
12889.41 705
12890.49 729
12891.56 711
12892.63 667
12893.70 644
12894.78 678
12895.85 697
12896.92 684
12897.99 692
12899.07 680
12900.14 720
12901.21 688
12902.28 674
12903.36 636
12904.43 644
12905.50 666
12906.58 638
12907.65 645
12908.72 653
12909.80 634
12910.87 649
12911.94 645
12913.02 707
12914.09 605
12915.16 641
12916.24 645
12917.31 682
12918.38 644
12919.46 648
12920.53 630
12921.60 664
12922.68 649
12923.75 637
12924.82 645
12925.90 636
12926.97 580
12928.05 658
12929.12 703
12930.19 665
12931.27 667
12932.34 758
12933.42 730
12934.49 700
12935.56 661
12936.64 671
12937.71 665
12938.79 691
12939.86 692
12940.94 687
12942.01 646
12943.08 663
12944.16 685
12945.23 623
12946.31 631
12947.38 688
12948.46 668
12949.53 662
12950.61 635
12951.68 595
12952.76 617
12953.83 616
12954.91 627
12955.98 664
12957.06 703
12958.13 694
12959.21 654
12960.28 662
12961.36 584
12962.43 610
12963.51 652
12964.58 676
12965.66 667
12966.74 624
12967.81 614
12968.89 606
12969.96 624
12971.04 670
12972.11 674
12973.19 658
12974.27 680
12975.34 667
12976.42 653
12977.49 610
12978.57 649
12979.65 644
12980.72 630
12981.80 654
12982.87 633
12983.95 660
12985.03 682
12986.10 677
12987.18 686
12988.26 633
12989.33 655
12990.41 633
12991.48 595
12992.56 623
12993.64 616
12994.71 650
12995.79 693
12996.87 700
12997.94 694
12999.02 715
13000.10 689
13001.18 623
13002.25 712
13003.33 688
13004.41 680
13005.48 647
13006.56 657
13007.64 697
13008.72 697
13009.79 673
13010.87 687
13011.95 628
13013.02 703
13014.10 659
13015.18 754
13016.26 697
13017.33 632
13018.41 626
13019.49 682
13020.57 664
13021.65 661
13022.72 592
13023.80 659
13024.88 693
13025.96 702
13027.04 632
13028.11 678
13029.19 668
13030.27 741
13031.35 709
13032.43 662
13033.50 712
13034.58 671
13035.66 707
13036.74 647
13037.82 662
13038.90 677
13039.98 685
13041.05 713
13042.13 663
13043.21 650
13044.29 666
13045.37 681
13046.45 653
13047.53 710
13048.61 716
13049.68 689
13050.76 660
13051.84 721
13052.92 684
13054.00 641
13055.08 669
13056.16 701
13057.24 692
13058.32 636
13059.40 694
13060.48 749
13061.56 735
13062.64 730
13063.71 669
13064.79 665
13065.87 676
13066.95 728
13068.03 703
13069.11 728
13070.19 650
13071.27 674
13072.35 718
13073.43 679
13074.51 692
13075.59 656
13076.67 718
13077.75 719
13078.83 765
13079.91 669
13080.99 665
13082.07 676
13083.15 645
13084.23 661
13085.31 693
13086.40 693
13087.48 715
13088.56 684
13089.64 724
13090.72 706
13091.80 622
13092.88 670
13093.96 648
13095.04 676
13096.12 684
13097.20 659
13098.28 664
13099.36 704
13100.45 657
13101.53 689
13102.61 740
13103.69 662
13104.77 663
13105.85 672
13106.93 682
13108.01 667
13109.10 613
13110.18 704
13111.26 718
13112.34 728
13113.42 751
13114.50 729
13115.58 655
13116.67 698
13117.75 685
13118.83 661
13119.91 741
13120.99 727
13122.08 705
13123.16 735
13124.24 738
13125.32 724
13126.40 759
13127.49 738
13128.57 729
13129.65 744
13130.73 689
13131.82 698
13132.90 694
13133.98 696
13135.06 706
13136.15 692
13137.23 759
13138.31 701
13139.39 661
13140.48 671
13141.56 721
13142.64 678
13143.72 716
13144.81 698
13145.89 765
13146.97 746
13148.06 687
13149.14 719
13150.22 661
13151.31 662
13152.39 670
13153.47 714
13154.56 653
13155.64 643
13156.72 715
13157.81 651
13158.89 670
13159.97 735
13161.06 783
13162.14 752
13163.22 676
13164.31 675
13165.39 721
13166.47 772
13167.56 791
13168.64 768
13169.73 735
13170.81 696
13171.89 750
13172.98 739
13174.06 755
13175.15 722
13176.23 705
13177.31 699
13178.40 742
13179.48 761
13180.57 729
13181.65 731
13182.74 760
13183.82 729
13184.91 703
13185.99 678
13187.07 754
13188.16 732
13189.24 788
13190.33 752
13191.41 735
13192.50 709
13193.58 734
13194.67 772
13195.75 805
13196.84 741
13197.92 741
13199.01 790
13200.09 764
13201.18 797
13202.26 822
13203.35 729
13204.44 666
13205.52 797
13206.61 767
13207.69 775
13208.78 808
13209.86 740
13210.95 750
13212.03 702
13213.12 739
13214.21 723
13215.29 755
13216.38 751
13217.46 718
13218.55 765
13219.63 763
13220.72 817
13221.81 811
13222.89 769
13223.98 794
13225.07 802
13226.15 777
13227.24 816
13228.32 774
13229.41 734
13230.50 852
13231.58 837
13232.67 810
13233.76 779
13234.84 769
13235.93 790
13237.02 784
13238.10 782
13239.19 799
13240.28 776
13241.36 795
13242.45 829
13243.54 810
13244.62 804
13245.71 771
13246.80 751
13247.89 830
13248.97 851
13250.06 856
13251.15 815
13252.23 871
13253.32 883
13254.41 825
13255.50 812
13256.58 860
13257.67 860
13258.76 817
13259.85 819
13260.94 827
13262.02 904
13263.11 875
13264.20 871
13265.29 873
13266.37 881
13267.46 855
13268.55 918
13269.64 824
13270.73 896
13271.81 944
13272.90 940
13273.99 873
13275.08 859
13276.17 964
13277.26 930
13278.34 903
13279.43 870
13280.52 933
13281.61 957
13282.70 929
13283.79 970
13284.88 940
13285.96 1021
13287.05 987
13288.14 913
13289.23 936
13290.32 991
13291.41 976
13292.50 945
13293.59 914
13294.68 940
13295.76 998
13296.85 957
13297.94 943
13299.03 1026
13300.12 985
13301.21 996
13302.30 1000
13303.39 1025
13304.48 1049
13305.57 1087
13306.66 1027
13307.75 1042
13308.84 1060
13309.93 1073
13311.02 1114
13312.11 1085
13313.20 1055
13314.29 1070
13315.38 1048
13316.47 1038
13317.56 1107
13318.65 1051
13319.74 1100
13320.83 1083
13321.92 1067
13323.01 1122
13324.10 1033
13325.19 1008
13326.28 1031
13327.37 1000
13328.46 1003
13329.55 1080
13330.64 1004
13331.73 1072
13332.82 1033
13333.91 1071
13335.00 1105
13336.09 1113
13337.18 1099
13338.27 1149
13339.37 1039
13340.46 1023
13341.55 1073
13342.64 1034
13343.73 1138
13344.82 1124
13345.91 1001
13347.00 1079
13348.09 1153
13349.19 1065
13350.28 1070
13351.37 1154
13352.46 1177
13353.55 1148
13354.64 1115
13355.73 1124
13356.83 1080
13357.92 1138
13359.01 1151
13360.10 1144
13361.19 1160
13362.28 1183
13363.38 1250
13364.47 1178
13365.56 1143
13366.65 1196
13367.74 1193
13368.84 1230
13369.93 1245
13371.02 1209
13372.11 1256
13373.21 1293
13374.30 1217
13375.39 1223
13376.48 1262
13377.58 1196
13378.67 1192
13379.76 1219
13380.85 1219
13381.95 1206
13383.04 1191
13384.13 1161
13385.22 1113
13386.32 1103
13387.41 1070
13388.50 1100
13389.60 1023
13390.69 1114
13391.78 1092
13392.87 1057
13393.97 974
13395.06 984
13396.15 1119
13397.25 1077
13398.34 1042
13399.43 1041
13400.53 1136
13401.62 1084
13402.71 1029
13403.81 1043
13404.90 1041
13406.00 1035
13407.09 988
13408.18 1087
13409.28 1076
13410.37 1014
13411.46 977
13412.56 1034
13413.65 1040
13414.75 1026
13415.84 1057
13416.93 1073
13418.03 1058
13419.12 1111
13420.22 1031
13421.31 1096
13422.41 1087
13423.50 1101
13424.59 1103
13425.69 1076
13426.78 1058
13427.88 1033
13428.97 995
13430.07 1094
13431.16 1088
13432.26 1043
13433.35 1035
13434.45 1010
13435.54 1043
13436.64 1044
13437.73 1058
13438.82 1040
13439.92 1084
13441.02 1076
13442.11 1058
13443.21 1003
13444.30 1043
13445.40 1074
13446.49 1031
13447.59 1049
13448.68 1067
13449.78 1058
13450.87 1093
13451.97 1113
13453.06 1054
13454.16 1135
13455.25 1148
13456.35 1126
13457.45 1148
13458.54 1093
13459.64 1135
13460.73 1112
13461.83 1191
13462.93 1175
13464.02 1112
13465.12 1133
13466.21 1155
13467.31 1135
13468.41 1132
13469.50 1153
13470.60 1217
13471.70 1238
13472.79 1260
13473.89 1169
13474.98 1207
13476.08 1205
13477.18 1204
13478.27 1213
13479.37 1184
13480.47 1179
13481.56 1195
13482.66 1290
13483.76 1211
13484.85 1243
13485.95 1213
13487.05 1177
13488.15 1194
13489.24 1188
13490.34 1244
13491.44 1292
13492.53 1190
13493.63 1250
13494.73 1249
13495.83 1278
13496.92 1304
13498.02 1272
13499.12 1295
13500.22 1392
13501.31 1407
13502.41 1442
13503.51 1430
13504.61 1389
13505.70 1388
13506.80 1437
13507.90 1472
13509.00 1433
13510.09 1477
13511.19 1477
13512.29 1409
13513.39 1363
13514.49 1467
13515.58 1390
13516.68 1336
13517.78 1331
13518.88 1276
13519.98 1355
13521.08 1248
13522.17 1220
13523.27 1236
13524.37 1135
13525.47 1156
13526.57 1104
13527.67 1136
13528.77 1142
13529.86 1151
13530.96 1106
13532.06 1088
13533.16 1065
13534.26 1090
13535.36 1075
13536.46 1087
13537.56 1075
13538.66 1006
13539.75 1061
13540.85 1079
13541.95 997
13543.05 1023
13544.15 1056
13545.25 1044
13546.35 1101
13547.45 1048
13548.55 1095
13549.65 996
13550.75 1050
13551.85 1054
13552.95 1007
13554.05 1003
13555.15 992
13556.25 1002
13557.35 978
13558.45 983
13559.55 995
13560.65 1016
13561.75 1027
13562.85 1034
13563.95 990
13565.05 1046
13566.15 1004
13567.25 1070
13568.35 959
13569.45 1006
13570.55 1041
13571.65 944
13572.75 989
13573.85 1002
13574.95 1059
13576.05 1064
13577.15 1030
13578.25 989
13579.35 993
13580.45 998
13581.55 994
13582.65 1040
13583.75 992
13584.86 1029
13585.96 939
13587.06 1044
13588.16 1041
13589.26 1061
13590.36 986
13591.46 960
13592.56 991
13593.66 1038
13594.77 1024
13595.87 1029
13596.97 1075
13598.07 945
13599.17 1026
13600.27 1009
13601.37 1006
13602.48 1047
13603.58 1016
13604.68 1104
13605.78 997
13606.88 1004
13607.99 981
13609.09 1056
13610.19 1050
13611.29 1029
13612.39 1065
13613.50 1005
13614.60 1012
13615.70 1092
13616.80 1089
13617.90 1041
13619.01 1113
13620.11 1089
13621.21 1020
13622.31 1028
13623.42 1091
13624.52 1042
13625.62 1064
13626.72 1091
13627.83 1038
13628.93 1086
13630.03 1094
13631.13 1076
13632.24 1052
13633.34 1096
13634.44 1129
13635.55 1144
13636.65 1045
13637.75 1047
13638.86 1022
13639.96 1075
13641.06 1074
13642.17 1037
13643.27 1079
13644.37 1098
13645.48 1113
13646.58 1071
13647.68 1089
13648.79 1056
13649.89 1024
13650.99 1069
13652.10 1066
13653.20 1048
13654.30 1057
13655.41 1053
13656.51 1077
13657.62 1069
13658.72 1062
13659.82 1069
13660.93 1045
13662.03 1122
13663.14 1096
13664.24 1103
13665.34 1143
13666.45 1067
13667.55 1070
13668.66 1011
13669.76 1023
13670.87 983
13671.97 1020
13673.07 1059
13674.18 1052
13675.28 1064
13676.39 1057
13677.49 1078
13678.60 1002
13679.70 1013
13680.81 981
13681.91 1004
13683.02 1042
13684.12 1084
13685.23 1109
13686.33 1053
13687.44 1075
13688.54 1078
13689.65 1084
13690.75 1034
13691.86 1032
13692.96 1081
13694.07 1063
13695.17 1050
13696.28 1060
13697.39 1082
13698.49 1116
13699.60 1125
13700.70 1094
13701.81 1150
13702.91 1088
13704.02 1050
13705.13 1087
13706.23 1154
13707.34 1115
13708.44 1137
13709.55 1176
13710.65 1199
13711.76 1162
13712.87 1164
13713.97 1085
13715.08 1087
13716.19 1109
13717.29 1087
13718.40 1146
13719.50 1197
13720.61 1266
13721.72 1212
13722.82 1191
13723.93 1271
13725.04 1247
13726.14 1270
13727.25 1322
13728.36 1218
13729.46 1272
13730.57 1339
13731.68 1273
13732.78 1233
13733.89 1212
13735.00 1350
13736.11 1365
13737.21 1316
13738.32 1318
13739.43 1346
13740.53 1394
13741.64 1297
13742.75 1381
13743.86 1377
13744.96 1381
13746.07 1411
13747.18 1435
13748.29 1410
13749.39 1421
13750.50 1426
13751.61 1349
13752.72 1414
13753.82 1459
13754.93 1426
13756.04 1449
13757.15 1434
13758.26 1449
13759.36 1497
13760.47 1532
13761.58 1555
13762.69 1494
13763.80 1545
13764.91 1541
13766.01 1582
13767.12 1511
13768.23 1573
13769.34 1725
13770.45 1776
13771.56 1757
13772.66 1845
13773.77 1902
13774.88 2000
13775.99 2012
13777.10 2085
13778.21 2113
13779.32 2149
13780.42 2201
13781.53 2108
13782.64 2084
13783.75 2068
13784.86 2093
13785.97 1950
13787.08 1953
13788.19 1914
13789.30 1856
13790.41 1796
13791.52 1792
13792.63 1730
13793.73 1648
13794.84 1581
13795.95 1592
13797.06 1572
13798.17 1535
13799.28 1394
13800.39 1347
13801.50 1394
13802.61 1341
13803.72 1324
13804.83 1342
13805.94 1390
13807.05 1351
13808.16 1345
13809.27 1341
13810.38 1339
13811.49 1349
13812.60 1295
13813.71 1276
13814.82 1189
13815.93 1245
13817.04 1295
13818.15 1242
13819.26 1285
13820.37 1234
13821.48 1217
13822.59 1191
13823.71 1258
13824.82 1255
13825.93 1173
13827.04 1174
13828.15 1193
13829.26 1209
13830.37 1158
13831.48 1137
13832.59 1154
13833.70 1176
13834.81 1189
13835.92 1160
13837.04 1151
13838.15 1146
13839.26 1136
13840.37 1139
13841.48 1122
13842.59 1205
13843.70 1158
13844.81 1121
13845.93 1136
13847.04 1206
13848.15 1157
13849.26 1168
13850.37 1153
13851.48 1165
13852.60 1211
13853.71 1156
13854.82 1188
13855.93 1197
13857.04 1195
13858.16 1187
13859.27 1186
13860.38 1217
13861.49 1247
13862.60 1187
13863.72 1194
13864.83 1216
13865.94 1238
13867.05 1175
13868.17 1238
13869.28 1255
13870.39 1198
13871.50 1173
13872.62 1204
13873.73 1258
13874.84 1236
13875.95 1273
13877.07 1289
13878.18 1356
13879.29 1298
13880.40 1178
13881.52 1231
13882.63 1249
13883.74 1283
13884.86 1296
13885.97 1274
13887.08 1256
13888.20 1272
13889.31 1246
13890.42 1341
13891.54 1331
13892.65 1294
13893.76 1272
13894.88 1288
13895.99 1364
13897.10 1380
13898.22 1351
13899.33 1366
13900.44 1283
13901.56 1404
13902.67 1429
13903.79 1382
13904.90 1380
13906.01 1310
13907.13 1268
13908.24 1273
13909.36 1347
13910.47 1331
13911.58 1290
13912.70 1264
13913.81 1183
13914.93 1200
13916.04 1204
13917.16 1227
13918.27 1187
13919.38 1179
13920.50 1233
13921.61 1173
13922.73 1192
13923.84 1169
13924.96 1099
13926.07 1147
13927.19 1181
13928.30 1175
13929.42 1055
13930.53 1135
13931.65 1168
13932.76 1148
13933.88 1132
13934.99 1091
13936.11 1073
13937.22 1091
13938.34 1081
13939.45 1116
13940.57 1053
13941.68 1103
13942.80 1124
13943.91 1029
13945.03 1073
13946.14 1099
13947.26 1055
13948.38 1054
13949.49 1087
13950.61 1087
13951.72 1100
13952.84 1136
13953.95 1110
13955.07 1086
13956.19 1097
13957.30 1129
13958.42 1116
13959.53 1066
13960.65 1032
13961.77 1040
13962.88 1022
13964.00 1068
13965.11 1033
13966.23 981
13967.35 1027
13968.46 1036
13969.58 1038
13970.70 1076
13971.81 1071
13972.93 1077
13974.05 1123
13975.16 1018
13976.28 1058
13977.40 1062
13978.51 1015
13979.63 1002
13980.75 1025
13981.86 969
13982.98 1054
13984.10 1075
13985.22 1104
13986.33 1055
13987.45 1018
13988.57 1069
13989.68 1048
13990.80 1058
13991.92 1097
13993.04 1017
13994.15 1025
13995.27 1038
13996.39 995
13997.51 1029
13998.62 1036
13999.74 1094
14000.86 1040
14001.98 1028
14003.10 964
14004.21 1027
14005.33 983
14006.45 965
14007.57 1031
14008.68 988
14009.80 1017
14010.92 959
14012.04 989
14013.16 1026
14014.28 1084
14015.39 1025
14016.51 1016
14017.63 1015
14018.75 1003
14019.87 1045
14020.99 1102
14022.10 1047
14023.22 982
14024.34 1022
14025.46 1097
14026.58 1047
14027.70 1071
14028.82 1050
14029.94 1026
14031.05 1016
14032.17 1062
14033.29 1020
14034.41 966
14035.53 980
14036.65 1003
14037.77 1083
14038.89 1039
14040.01 1027
14041.13 1029
14042.25 1017
14043.37 1008
14044.49 1068
14045.60 1093
14046.72 1085
14047.84 1112
14048.96 1030
14050.08 1054
14051.20 1077
14052.32 1129
14053.44 1077
14054.56 1070
14055.68 1095
14056.80 1041
14057.92 1066
14059.04 1093
14060.16 1031
14061.28 1076
14062.40 1184
14063.52 1087
14064.64 1166
14065.76 1151
14066.88 1135
14068.00 1167
14069.12 1115
14070.25 1139
14071.37 1099
14072.49 1145
14073.61 1194
14074.73 1190
14075.85 1200
14076.97 1239
14078.09 1191
14079.21 1240
14080.33 1186
14081.45 1254
14082.57 1305
14083.69 1315
14084.82 1308
14085.94 1247
14087.06 1290
14088.18 1323
14089.30 1454
14090.42 1304
14091.54 1342
14092.66 1458
14093.79 1420
14094.91 1449
14096.03 1518
14097.15 1375
14098.27 1453
14099.39 1468
14100.52 1512
14101.64 1495
14102.76 1485
14103.88 1568
14105.00 1546
14106.12 1647
14107.25 1603
14108.37 1526
14109.49 1570
14110.61 1521
14111.74 1439
14112.86 1433
14113.98 1329
14115.10 1349
14116.22 1358
14117.35 1322
14118.47 1304
14119.59 1326
14120.71 1255
14121.84 1237
14122.96 1237
14124.08 1179
14125.20 1132
14126.33 1169
14127.45 1176
14128.57 1119
14129.70 1167
14130.82 1182
14131.94 1149
14133.06 1194
14134.19 1168
14135.31 1208
14136.43 1083
14137.56 1115
14138.68 1109
14139.80 1107
14140.93 1121
14142.05 1174
14143.17 1149
14144.30 1055
14145.42 1031
14146.54 1071
14147.67 1108
14148.79 1152
14149.91 1119
14151.04 1088
14152.16 1062
14153.29 1122
14154.41 1031
14155.53 1010
14156.66 1056
14157.78 1042
14158.91 1063
14160.03 1058
14161.15 1081
14162.28 1037
14163.40 1019
14164.53 1029
14165.65 1016
14166.78 1040
14167.90 1047
14169.02 1026
14170.15 1061
14171.27 1006
14172.40 1032
14173.52 1073
14174.65 1084
14175.77 1029
14176.90 1085
14178.02 948
14179.15 1015
14180.27 1031
14181.40 1011
14182.52 1077
14183.65 980
14184.77 976
14185.90 1006
14187.02 983
14188.15 1045
14189.27 974
14190.40 977
14191.52 998
14192.65 1062
14193.77 1099
14194.90 1044
14196.02 1087
14197.15 980
14198.27 988
14199.40 1063
14200.53 1059
14201.65 1017
14202.78 980
14203.90 1032
14205.03 1010
14206.16 977
14207.28 959
14208.41 1009
14209.53 951
14210.66 982
14211.79 1031
14212.91 1046
14214.04 1027
14215.16 947
14216.29 907
14217.42 955
14218.54 980
14219.67 990
14220.80 941
14221.92 952
14223.05 965
14224.18 917
14225.30 894
14226.43 959
14227.56 914
14228.68 886
14229.81 964
14230.94 888
14232.06 938
14233.19 957
14234.32 932
14235.44 960
14236.57 872
14237.70 922
14238.83 967
14239.95 925
14241.08 930
14242.21 918
14243.34 886
14244.46 863
14245.59 790
14246.72 880
14247.85 880
14248.97 920
14250.10 937
14251.23 844
14252.36 880
14253.48 845
14254.61 832
14255.74 872
14256.87 821
14258.00 818
14259.12 854
14260.25 860
14261.38 839
14262.51 824
14263.64 803
14264.76 768
14265.89 803
14267.02 817
14268.15 852
14269.28 837
14270.41 791
14271.53 823
14272.66 866
14273.79 867
14274.92 806
14276.05 822
14277.18 834
14278.31 822
14279.44 785
14280.56 786
14281.69 780
14282.82 800
14283.95 771
14285.08 777
14286.21 811
14287.34 798
14288.47 785
14289.60 775
14290.73 861
14291.86 868
14292.98 765
14294.11 777
14295.24 796
14296.37 785
14297.50 798
14298.63 740
14299.76 771
14300.89 772
14302.02 778
14303.15 715
14304.28 759
14305.41 776
14306.54 707
14307.67 781
14308.80 734
14309.93 723
14311.06 738
14312.19 748
14313.32 707
14314.45 732
14315.58 683
14316.71 690
14317.84 725
14318.97 713
14320.10 731
14321.23 768
14322.36 721
14323.49 686
14324.62 713
14325.76 736
14326.89 724
14328.02 713
14329.15 744
14330.28 767
14331.41 771
14332.54 701
14333.67 678
14334.80 677
14335.93 704
14337.06 704
14338.20 731
14339.33 689
14340.46 715
14341.59 712
14342.72 743
14343.85 716
14344.98 666
14346.12 646
14347.25 732
14348.38 697
14349.51 631
14350.64 664
14351.77 646
14352.90 651
14354.04 691
14355.17 673
14356.30 680
14357.43 648
14358.56 661
14359.70 661
14360.83 662
14361.96 649
14363.09 680
14364.22 678
14365.36 643
14366.49 676
14367.62 672
14368.75 624
14369.89 645
14371.02 667
14372.15 681
14373.28 661
14374.42 663
14375.55 673
14376.68 680
14377.81 652
14378.95 672
14380.08 664
14381.21 629
14382.35 655
14383.48 653
14384.61 662
14385.74 648
14386.88 679
14388.01 651
14389.14 644
14390.28 652
14391.41 639
14392.54 613
14393.68 638
14394.81 615
14395.94 658
14397.08 717
14398.21 670
14399.34 683
14400.48 638
14401.61 651
14402.75 638
14403.88 685
14405.01 727
14406.15 682
14407.28 640
14408.41 676
14409.55 667
14410.68 647
14411.82 663
14412.95 675
14414.08 713
14415.22 671
14416.35 659
14417.49 619
14418.62 668
14419.76 673
14420.89 677
14422.02 672
14423.16 669
14424.29 657
14425.43 608
14426.56 672
14427.70 644
14428.83 676
14429.97 720
14431.10 670
14432.24 690
14433.37 672
14434.51 688
14435.64 625
14436.78 690
14437.91 661
14439.05 669
14440.18 646
14441.32 649
14442.45 683
14443.59 690
14444.72 666
14445.86 651
14446.99 652
14448.13 634
14449.27 617
14450.40 631
14451.54 653
14452.67 676
14453.81 668
14454.94 628
14456.08 614
14457.22 642
14458.35 647
14459.49 629
14460.62 707
14461.76 624
14462.90 687
14464.03 693
14465.17 724
14466.30 640
14467.44 611
14468.58 706
14469.71 655
14470.85 653
14471.99 619
14473.12 648
14474.26 617
14475.40 606
14476.53 638
14477.67 631
14478.81 666
14479.94 647
14481.08 635
14482.22 670
14483.35 728
14484.49 666
14485.63 639
14486.76 642
14487.90 679
14489.04 689
14490.17 656
14491.31 698
14492.45 761
14493.59 680
14494.72 654
14495.86 638
14497.00 669
14498.14 690
14499.27 693
14500.41 672
14501.55 650
14502.69 681
14503.82 673
14504.96 650
14506.10 656
14507.24 706
14508.37 651
14509.51 686
14510.65 712
14511.79 765
14512.93 657
14514.06 645
14515.20 688
14516.34 675
14517.48 699
14518.62 740
14519.76 740
14520.89 738
14522.03 770
14523.17 747
14524.31 796
14525.45 742
14526.59 736
14527.73 744
14528.86 725
14530.00 723
14531.14 697
14532.28 667
14533.42 715
14534.56 748
14535.70 704
14536.84 676
14537.98 721
14539.11 706
14540.25 732
14541.39 644
14542.53 714
14543.67 688
14544.81 692
14545.95 715
14547.09 637
14548.23 646
14549.37 691
14550.51 751
14551.65 716
14552.79 673
14553.93 632
14555.07 689
14556.21 734
14557.35 706
14558.49 766
14559.63 717
14560.77 733
14561.91 762
14563.05 735
14564.19 653
14565.33 626
14566.47 736
14567.61 706
14568.75 733
14569.89 739
14571.03 760
14572.17 791
14573.31 765
14574.45 760
14575.59 702
14576.73 709
14577.87 719
14579.01 723
14580.15 714
14581.29 746
14582.43 777
14583.57 762
14584.71 769
14585.85 740
14587.00 750
14588.14 733
14589.28 756
14590.42 767
14591.56 756
14592.70 755
14593.84 692
14594.98 749
14596.12 808
14597.27 792
14598.41 800
14599.55 753
14600.69 770
14601.83 848
14602.97 796
14604.12 772
14605.26 749
14606.40 803
14607.54 770
14608.68 768
14609.82 780
14610.97 822
14612.11 879
14613.25 804
14614.39 807
14615.53 859
14616.68 866
14617.82 837
14618.96 820
14620.10 852
14621.25 841
14622.39 847
14623.53 878
14624.67 864
14625.81 826
14626.96 907
14628.10 910
14629.24 941
14630.39 904
14631.53 944
14632.67 885
14633.81 917
14634.96 964
14636.10 980
14637.24 918
14638.38 929
14639.53 1032
14640.67 992
14641.81 1067
14642.96 964
14644.10 993
14645.24 977
14646.39 986
14647.53 1016
14648.67 973
14649.82 961
14650.96 938
14652.10 892
14653.25 896
14654.39 864
14655.53 876
14656.68 839
14657.82 846
14658.97 834
14660.11 796
14661.25 767
14662.40 784
14663.54 817
14664.69 775
14665.83 753
14666.97 744
14668.12 705
14669.26 731
14670.41 803
14671.55 788
14672.69 690
14673.84 730
14674.98 682
14676.13 729
14677.27 773
14678.42 744
14679.56 717
14680.71 717
14681.85 720
14683.00 737
14684.14 754
14685.29 738
14686.43 704
14687.57 715
14688.72 714
14689.86 707
14691.01 692
14692.15 640
14693.30 733
14694.45 692
14695.59 636
14696.74 605
14697.88 641
14699.03 635
14700.17 631
14701.32 605
14702.46 589
14703.61 595
14704.75 592
14705.90 658
14707.04 561
14708.19 627
14709.34 605
14710.48 639
14711.63 681
14712.77 618
14713.92 599
14715.07 573
14716.21 574
14717.36 598
14718.50 664
14719.65 635
14720.80 663
14721.94 685
14723.09 632
14724.24 634
14725.38 610
14726.53 605
14727.67 618
14728.82 625
14729.97 592
14731.11 599
14732.26 596
14733.41 613
14734.55 588
14735.70 592
14736.85 584
14737.99 640
14739.14 591
14740.29 589
14741.44 661
14742.58 597
14743.73 567
14744.88 566
14746.02 602
14747.17 620
14748.32 605
14749.47 571
14750.61 604
14751.76 597
14752.91 547
14754.06 575
14755.20 578
14756.35 611
14757.50 558
14758.65 625
14759.79 591
14760.94 572
14762.09 580
14763.24 625
14764.38 557
14765.53 581
14766.68 602
14767.83 618
14768.98 574
14770.13 537
14771.27 608
14772.42 590
14773.57 587
14774.72 570
14775.87 563
14777.01 612
14778.16 547
14779.31 552
14780.46 537
14781.61 541
14782.76 523
14783.91 585
14785.05 607
14786.20 602
14787.35 576
14788.50 528
14789.65 578
14790.80 535
14791.95 545
14793.10 536
14794.25 489
14795.39 571
14796.54 562
14797.69 477
14798.84 550
14799.99 534
14801.14 515
14802.29 544
14803.44 522
14804.59 491
14805.74 527
14806.89 553
14808.04 516
14809.19 552
14810.34 568
14811.49 514
14812.64 518
14813.79 498
14814.94 520
14816.09 499
14817.24 554
14818.39 512
14819.54 492
14820.69 530
14821.84 519
14822.99 546
14824.14 544
14825.29 492
14826.44 524
14827.59 506
14828.74 484
14829.89 473
14831.04 490
14832.19 494
14833.34 478
14834.49 510
14835.64 496
14836.79 487
14837.94 464
14839.09 492
14840.24 558
14841.40 526
14842.55 504
14843.70 496
14844.85 493
14846.00 504
14847.15 514
14848.30 522
14849.45 431
14850.60 441
14851.76 440
14852.91 500
14854.06 505
14855.21 512
14856.36 498
14857.51 451
14858.66 484
14859.82 456
14860.97 477
14862.12 490
14863.27 475
14864.42 489
14865.57 454
14866.73 440
14867.88 455
14869.03 528
14870.18 487
14871.33 395
14872.49 445
14873.64 504
14874.79 518
14875.94 462
14877.10 440
14878.25 444
14879.40 509
14880.55 465
14881.71 500
14882.86 442
14884.01 500
14885.16 440
14886.32 475
14887.47 482
14888.62 465
14889.77 513
14890.93 482
14892.08 451
14893.23 475
14894.39 478
14895.54 509
14896.69 496
14897.84 484
14899.00 466
14900.15 465
14901.30 490
14902.46 487
14903.61 511
14904.76 468
14905.92 536
14907.07 524
14908.22 472
14909.38 475
14910.53 495
14911.69 488
14912.84 465
14913.99 510
14915.15 523
14916.30 482
14917.45 474
14918.61 495
14919.76 526
14920.92 518
14922.07 479
14923.22 502
14924.38 469
14925.53 462
14926.69 483
14927.84 501
14928.99 513
14930.15 498
14931.30 469
14932.46 506
14933.61 463
14934.77 454
14935.92 512
14937.08 474
14938.23 513
14939.39 501
14940.54 523
14941.70 534
14942.85 522
14944.00 517
14945.16 494
14946.31 541
14947.47 522
14948.62 533
14949.78 525
14950.94 525
14952.09 515
14953.25 548
14954.40 582
14955.56 540
14956.71 505
14957.87 507
14959.02 470
14960.18 545
14961.33 541
14962.49 518
14963.64 552
14964.80 544
14965.96 497
14967.11 563
14968.27 569
14969.42 538
14970.58 518
14971.74 564
14972.89 546
14974.05 566
14975.20 537
14976.36 582
14977.52 543
14978.67 554
14979.83 552
14980.98 522
14982.14 526
14983.30 514
14984.45 508
14985.61 527
14986.77 506
14987.92 521
14989.08 528
14990.24 543
14991.39 486
14992.55 489
14993.71 491
14994.86 510
14996.02 491
14997.18 498
14998.33 474
14999.49 454
15000.65 495
15001.81 471
15002.96 506
15004.12 470
15005.28 484
15006.43 489
15007.59 520
15008.75 475
15009.91 419
15011.06 471
15012.22 470
15013.38 518
15014.54 499
15015.69 531
15016.85 446
15018.01 418
15019.17 468
15020.33 456
15021.48 458
15022.64 497
15023.80 512
15024.96 458
15026.12 439
15027.27 444
15028.43 480
15029.59 433
15030.75 463
15031.91 434
15033.07 460
15034.22 448
15035.38 457
15036.54 458
15037.70 399
15038.86 424
15040.02 450
15041.17 410
15042.33 446
15043.49 428
15044.65 429
15045.81 453
15046.97 465
15048.13 492
15049.29 456
15050.45 418
15051.60 444
15052.76 432
15053.92 435
15055.08 437
15056.24 450
15057.40 455
15058.56 451
15059.72 466
15060.88 426
15062.04 464
15063.20 443
15064.36 410
15065.52 460
15066.68 480
15067.84 459
15069.00 424
15070.16 431
15071.32 472
15072.48 461
15073.63 435
15074.79 462
15075.95 465
15077.11 454
15078.27 473
15079.44 484
15080.60 468
15081.76 445
15082.92 446
15084.08 455
15085.24 410
15086.40 454
15087.56 414
15088.72 437
15089.88 423
15091.04 461
15092.20 490
15093.36 479
15094.52 450
15095.68 498
15096.84 445
15098.00 461
15099.16 466
15100.32 453
15101.49 429
15102.65 415
15103.81 457
15104.97 434
15106.13 429
15107.29 438
15108.45 443
15109.61 468
15110.78 444
15111.94 417
15113.10 437
15114.26 436
15115.42 488
15116.58 472
15117.74 459
15118.91 435
15120.07 433
15121.23 466
15122.39 488
15123.55 482
15124.71 449
15125.88 480
15127.04 478
15128.20 452
15129.36 487
15130.52 441
15131.69 456
15132.85 448
15134.01 434
15135.17 449
15136.34 443
15137.50 431
15138.66 430
15139.82 437
15140.99 458
15142.15 495
15143.31 505
15144.47 447
15145.64 452
15146.80 447
15147.96 442
15149.12 462
15150.29 477
15151.45 490
15152.61 469
15153.78 494
15154.94 466
15156.10 437
15157.27 462
15158.43 468
15159.59 475
15160.75 520
15161.92 480
15163.08 455
15164.24 496
15165.41 521
15166.57 467
15167.74 472
15168.90 483
15170.06 480
15171.23 459
15172.39 461
15173.55 466
15174.72 510
15175.88 542
15177.05 512
15178.21 474
15179.37 464
15180.54 463
15181.70 478
15182.87 495
15184.03 469
15185.19 487
15186.36 523
15187.52 509
15188.69 522
15189.85 517
15191.02 524
15192.18 512
15193.34 510
15194.51 512
15195.67 526
15196.84 528
15198.00 537
15199.17 577
15200.33 494
15201.50 500
15202.66 522
15203.83 494
15204.99 536
15206.16 502
15207.32 545
15208.49 534
15209.65 517
15210.82 521
15211.98 590
15213.15 581
15214.31 598
15215.48 564
15216.64 538
15217.81 562
15218.97 536
15220.14 540
15221.31 538
15222.47 538
15223.64 568
15224.80 537
15225.97 537
15227.13 534
15228.30 599
15229.47 603
15230.63 571
15231.80 595
15232.96 637
15234.13 614
15235.30 635
15236.46 615
15237.63 610
15238.79 605
15239.96 609
15241.13 606
15242.29 574
15243.46 632
15244.63 620
15245.79 634
15246.96 597
15248.13 550
15249.29 558
15250.46 566
15251.63 582
15252.79 569
15253.96 561
15255.13 576
15256.29 521
15257.46 527
15258.63 534
15259.80 557
15260.96 575
15262.13 524
15263.30 523
15264.46 507
15265.63 575
15266.80 492
15267.97 533
15269.13 525
15270.30 498
15271.47 495
15272.64 518
15273.80 518
15274.97 491
15276.14 513
15277.31 470
15278.47 480
15279.64 488
15280.81 534
15281.98 511
15283.15 480
15284.31 515
15285.48 490
15286.65 470
15287.82 487
15288.99 520
15290.15 526
15291.32 443
15292.49 497
15293.66 468
15294.83 517
15296.00 531
15297.16 499
15298.33 534
15299.50 544
15300.67 466
15301.84 523
15303.01 513
15304.18 482
15305.35 450
15306.51 434
15307.68 473
15308.85 498
15310.02 477
15311.19 430
15312.36 496
15313.53 492
15314.70 513
15315.87 461
15317.04 520
15318.21 574
15319.37 507
15320.54 411
15321.71 451
15322.88 486
15324.05 523
15325.22 491
15326.39 477
15327.56 486
15328.73 515
15329.90 512
15331.07 490
15332.24 456
15333.41 477
15334.58 507
15335.75 544
15336.92 508
15338.09 499
15339.26 459
15340.43 471
15341.60 489
15342.77 483
15343.94 431
15345.11 473
15346.28 525
15347.45 486
15348.62 465
15349.79 459
15350.96 491
15352.13 460
15353.31 411
15354.48 466
15355.65 466
15356.82 486
15357.99 494
15359.16 479
15360.33 465
15361.50 473
15362.67 478
15363.84 460
15365.01 464
15366.19 497
15367.36 556
15368.53 496
15369.70 478
15370.87 488
15372.04 544
15373.21 479
15374.38 516
15375.56 512
15376.73 485
15377.90 495
15379.07 481
15380.24 472
15381.41 478
15382.59 493
15383.76 494
15384.93 527
15386.10 500
15387.27 455
15388.45 465
15389.62 522
15390.79 501
15391.96 493
15393.13 489
15394.31 476
15395.48 491
15396.65 472
15397.82 504
15399.00 556
15400.17 472
15401.34 484
15402.51 477
15403.69 510
15404.86 512
15406.03 491
15407.20 454
15408.38 526
15409.55 463
15410.72 500
15411.89 483
15413.07 449
15414.24 507
15415.41 474
15416.59 469
15417.76 481
15418.93 465
15420.11 420
15421.28 488
15422.45 465
15423.63 447
15424.80 446
15425.97 467
15427.15 494
15428.32 443
15429.49 485
15430.67 483
15431.84 448
15433.01 459
15434.19 448
15435.36 466
15436.54 471
15437.71 508
15438.88 474
15440.06 479
15441.23 475
15442.41 510
15443.58 489
15444.75 509
15445.93 464
15447.10 467
15448.28 435
15449.45 434
15450.63 463
15451.80 456
15452.97 486
15454.15 486
15455.32 422
15456.50 474
15457.67 481
15458.85 488
15460.02 416
15461.20 439
15462.37 429
15463.55 468
15464.72 470
15465.90 507
15467.07 468
15468.25 432
15469.42 475
15470.60 463
15471.77 488
15472.95 504
15474.12 483
15475.30 492
15476.47 447
15477.65 494
15478.82 468
15480.00 479
15481.17 526
15482.35 548
15483.53 490
15484.70 433
15485.88 513
15487.05 472
15488.23 532
15489.40 549
15490.58 509
15491.76 507
15492.93 468
15494.11 510
15495.28 504
15496.46 481
15497.64 473
15498.81 537
15499.99 464
15501.17 493
15502.34 489
15503.52 516
15504.69 497
15505.87 463
15507.05 507
15508.22 522
15509.40 545
15510.58 489
15511.75 497
15512.93 474
15514.11 495
15515.28 491
15516.46 518
15517.64 513
15518.81 481
15519.99 504
15521.17 520
15522.35 535
15523.52 504
15524.70 464
15525.88 554
15527.05 601
15528.23 475
15529.41 470
15530.59 506
15531.76 499
15532.94 526
15534.12 524
15535.30 513
15536.47 524
15537.65 488
15538.83 490
15540.01 525
15541.19 525
15542.36 461
15543.54 476
15544.72 525
15545.90 531
15547.08 521
15548.25 559
15549.43 535
15550.61 515
15551.79 551
15552.97 539
15554.14 524
15555.32 544
15556.50 551
15557.68 579
15558.86 576
15560.04 515
15561.22 585
15562.39 578
15563.57 577
15564.75 573
15565.93 543
15567.11 535
15568.29 532
15569.47 582
15570.65 534
15571.82 534
15573.00 576
15574.18 591
15575.36 635
15576.54 556
15577.72 561
15578.90 591
15580.08 557
15581.26 560
15582.44 590
15583.62 610
15584.80 594
15585.98 586
15587.16 650
15588.34 633
15589.51 621
15590.69 652
15591.87 661
15593.05 607
15594.23 595
15595.41 605
15596.59 596
15597.77 573
15598.95 625
15600.13 636
15601.31 590
15602.49 609
15603.67 592
15604.85 586
15606.03 636
15607.21 680
15608.40 712
15609.58 679
15610.76 674
15611.94 700
15613.12 721
15614.30 688
15615.48 716
15616.66 727
15617.84 648
15619.02 628
15620.20 668
15621.38 673
15622.56 644
15623.74 667
15624.93 695
15626.11 677
15627.29 667
15628.47 717
15629.65 735
15630.83 696
15632.01 747
15633.19 767
15634.37 759
15635.56 714
15636.74 737
15637.92 774
15639.10 776
15640.28 741
15641.46 743
15642.65 785
15643.83 755
15645.01 727
15646.19 751
15647.37 741
15648.55 775
15649.74 769
15650.92 801
15652.10 757
15653.28 815
15654.46 764
15655.65 774
15656.83 787
15658.01 796
15659.19 811
15660.38 847
15661.56 830
15662.74 835
15663.92 819
15665.11 824
15666.29 820
15667.47 844
15668.65 865
15669.84 804
15671.02 835
15672.20 857
15673.38 818
15674.57 808
15675.75 807
15676.93 794
15678.12 843
15679.30 821
15680.48 776
15681.67 791
15682.85 743
15684.03 735
15685.22 767
15686.40 821
15687.58 812
15688.77 845
15689.95 743
15691.13 795
15692.32 756
15693.50 774
15694.68 810
15695.87 791
15697.05 830
15698.23 804
15699.42 768
15700.60 833
15701.79 835
15702.97 836
15704.15 791
15705.34 797
15706.52 778
15707.71 839
15708.89 851
15710.07 814
15711.26 827
15712.44 825
15713.63 804
15714.81 832
15716.00 857
15717.18 822
15718.37 870
15719.55 839
15720.73 847
15721.92 871
15723.10 964
15724.29 888
15725.47 853
15726.66 904
15727.84 922
15729.03 883
15730.21 877
15731.40 941
15732.58 887
15733.77 838
15734.95 831
15736.14 906
15737.32 882
15738.51 873
15739.69 907
15740.88 886
15742.07 831
15743.25 879
15744.44 921
15745.62 881
15746.81 948
15747.99 867
15749.18 896
15750.36 893
15751.55 916
15752.74 930
15753.92 871
15755.11 842
15756.29 914
15757.48 973
15758.67 938
15759.85 871
15761.04 890
15762.22 924
15763.41 910
15764.60 916
15765.78 908
15766.97 860
15768.16 939
15769.34 879
15770.53 860
15771.72 871
15772.90 888
15774.09 812
15775.28 801
15776.46 872
15777.65 852
15778.84 791
15780.02 773
15781.21 803
15782.40 853
15783.58 846
15784.77 819
15785.96 798
15787.14 831
15788.33 790
15789.52 783
15790.71 837
15791.89 859
15793.08 819
15794.27 832
15795.46 800
15796.64 798
15797.83 800
15799.02 720
15800.21 764
15801.39 818
15802.58 773
15803.77 850
15804.96 770
15806.14 748
15807.33 783
15808.52 733
15809.71 746
15810.90 724
15812.08 715
15813.27 747
15814.46 716
15815.65 708
15816.84 755
15818.03 734
15819.21 738
15820.40 730
15821.59 708
15822.78 691
15823.97 706
15825.16 786
15826.35 726
15827.53 656
15828.72 706
15829.91 736
15831.10 699
15832.29 715
15833.48 700
15834.67 659
15835.86 700
15837.04 651
15838.23 669
15839.42 684
15840.61 663
15841.80 699
15842.99 707
15844.18 691
15845.37 678
15846.56 687
15847.75 673
15848.94 681
15850.13 711
15851.32 666
15852.51 661
15853.70 645
15854.89 648
15856.07 638
15857.26 624
15858.45 651
15859.64 668
15860.83 629
15862.02 644
15863.21 589
15864.40 607
15865.59 645
15866.78 647
15867.97 660
15869.16 638
15870.36 625
15871.55 621
15872.74 664
15873.93 710
15875.12 704
15876.31 731
15877.50 657
15878.69 667
15879.88 671
15881.07 616
15882.26 666
15883.45 654
15884.64 623
15885.83 659
15887.02 693
15888.21 696
15889.41 664
15890.60 598
15891.79 636
15892.98 698
15894.17 627
15895.36 663
15896.55 652
15897.74 653
15898.93 636
15900.13 639
15901.32 664
15902.51 627
15903.70 626
15904.89 671
15906.08 650
15907.28 647
15908.47 623
15909.66 655
15910.85 663
15912.04 656
15913.23 659
15914.43 690
15915.62 750
15916.81 736
15918.00 662
15919.19 621
15920.39 638
15921.58 717
15922.77 693
15923.96 689
15925.16 675
15926.35 639
15927.54 650
15928.73 681
15929.93 653
15931.12 620
15932.31 672
15933.50 688
15934.70 614
15935.89 655
15937.08 670
15938.27 662
15939.47 626
15940.66 674
15941.85 663
15943.05 594
15944.24 618
15945.43 653
15946.63 625
15947.82 588
15949.01 561
15950.21 583
15951.40 605
15952.59 600
15953.79 589
15954.98 588
15956.17 625
15957.37 607
15958.56 587
15959.75 566
15960.95 550
15962.14 524
15963.33 529
15964.53 527
15965.72 574
15966.92 546
15968.11 523
15969.30 519
15970.50 479
15971.69 490
15972.89 479
15974.08 557
15975.27 557
15976.47 533
15977.66 509
15978.86 480
15980.05 501
15981.25 559
15982.44 519
15983.63 483
15984.83 490
15986.02 463
15987.22 529
15988.41 500
15989.61 485
15990.80 488
15992.00 472
15993.19 496
15994.39 501
15995.58 478
15996.78 480
15997.97 499
15999.17 457
16000.36 441
16001.56 492
16002.75 452
16003.95 478
16005.14 436
16006.34 453
16007.53 492
16008.73 477
16009.93 457
16011.12 470
16012.32 453
16013.51 476
16014.71 482
16015.90 482
16017.10 486
16018.30 522
16019.49 507
16020.69 466
16021.88 424
16023.08 486
16024.28 454
16025.47 507
16026.67 485
16027.86 446
16029.06 491
16030.26 491
16031.45 516
16032.65 518
16033.85 451
16035.04 454
16036.24 444
16037.43 465
16038.63 466
16039.83 490
16041.02 482
16042.22 493
16043.42 476
16044.61 463
16045.81 413
16047.01 428
16048.21 467
16049.40 481
16050.60 439
16051.80 443
16052.99 457
16054.19 470
16055.39 465
16056.59 450
16057.78 463
16058.98 474
16060.18 427
16061.37 443
16062.57 446
16063.77 471
16064.97 469
16066.16 462
16067.36 477
16068.56 463
16069.76 460
16070.96 498
16072.15 442
16073.35 425
16074.55 440
16075.75 453
16076.95 415
16078.14 432
16079.34 419
16080.54 485
16081.74 412
16082.94 453
16084.13 455
16085.33 456
16086.53 418
16087.73 468
16088.93 431
16090.13 380
16091.33 424
16092.52 433
16093.72 453
16094.92 406
16096.12 410
16097.32 420
16098.52 386
16099.72 395
16100.92 389
16102.11 397
16103.31 407
16104.51 429
16105.71 414
16106.91 443
16108.11 411
16109.31 419
16110.51 396
16111.71 404
16112.91 405
16114.11 423
16115.31 425
16116.51 391
16117.70 370
16118.90 381
16120.10 433
16121.30 398
16122.50 388
16123.70 403
16124.90 439
16126.10 377
16127.30 345
16128.50 362
16129.70 403
16130.90 419
16132.10 376
16133.30 406
16134.50 392
16135.70 403
16136.90 407
16138.10 445
16139.30 431
16140.50 425
16141.71 406
16142.91 406
16144.11 392
16145.31 387
16146.51 389
16147.71 399
16148.91 413
16150.11 416
16151.31 401
16152.51 384
16153.71 417
16154.91 422
16156.11 440
16157.31 396
16158.52 413
16159.72 423
16160.92 382
16162.12 392
16163.32 413
16164.52 405
16165.72 439
16166.92 436
16168.13 424
16169.33 394
16170.53 408
16171.73 384
16172.93 409
16174.13 381
16175.34 420
16176.54 391
16177.74 401
16178.94 391
16180.14 419
16181.34 402
16182.55 355
16183.75 447
16184.95 399
16186.15 416
16187.35 410
16188.56 453
16189.76 424
16190.96 414
16192.16 437
16193.37 386
16194.57 405
16195.77 392
16196.97 417
16198.18 439
16199.38 458
16200.58 431
16201.78 414
16202.99 418
16204.19 411
16205.39 420
16206.60 427
16207.80 442
16209.00 414
16210.20 427
16211.41 442
16212.61 460
16213.81 456
16215.02 426
16216.22 402
16217.42 388
16218.63 411
16219.83 439
16221.03 420
16222.24 419
16223.44 436
16224.64 404
16225.85 369
16227.05 476
16228.25 482
16229.46 439
16230.66 451
16231.87 411
16233.07 436
16234.27 453
16235.48 420
16236.68 436
16237.89 434
16239.09 465
16240.29 479
16241.50 434
16242.70 424
16243.91 414
16245.11 448
16246.31 452
16247.52 457
16248.72 477
16249.93 476
16251.13 465
16252.34 452
16253.54 467
16254.75 449
16255.95 458
16257.16 449
16258.36 471
16259.57 476
16260.77 421
16261.97 431
16263.18 471
16264.38 529
16265.59 476
16266.80 481
16268.00 484
16269.21 459
16270.41 471
16271.62 471
16272.82 477
16274.03 485
16275.23 446
16276.44 487
16277.64 496
16278.85 502
16280.05 521
16281.26 471
16282.47 497
16283.67 492
16284.88 447
16286.08 459
16287.29 470
16288.49 497
16289.70 502
16290.91 450
16292.11 498
16293.32 487
16294.52 452
16295.73 467
16296.94 499
16298.14 481
16299.35 486
16300.56 449
16301.76 451
16302.97 501
16304.18 493
16305.38 503
16306.59 555
16307.79 529
16309.00 540
16310.21 517
16311.42 466
16312.62 480
16313.83 515
16315.04 534
16316.24 544
16317.45 504
16318.66 502
16319.86 563
16321.07 531
16322.28 468
16323.49 502
16324.69 513
16325.90 463
16327.11 447
16328.31 476
16329.52 446
16330.73 482
16331.94 479
16333.14 441
16334.35 502
16335.56 454
16336.77 448
16337.98 482
16339.18 504
16340.39 463
16341.60 474
16342.81 445
16344.01 459
16345.22 452
16346.43 471
16347.64 460
16348.85 396
16350.05 401
16351.26 433
16352.47 451
16353.68 439
16354.89 408
16356.10 424
16357.30 432
16358.51 470
16359.72 428
16360.93 441
16362.14 427
16363.35 469
16364.56 392
16365.77 399
16366.97 412
16368.18 394
16369.39 399
16370.60 414
16371.81 372
16373.02 432
16374.23 409
16375.44 406
16376.65 457
16377.86 455
16379.06 387
16380.27 397
16381.48 406
16382.69 471
16383.90 403
16385.11 396
16386.32 378
16387.53 389
16388.74 438
16389.95 397
16391.16 382
16392.37 462
16393.58 444
16394.79 405
16396.00 370
16397.21 413
16398.42 442
16399.63 440
16400.84 431
16402.05 408
16403.26 412
16404.47 421
16405.68 438
16406.89 385
16408.10 354
16409.31 372
16410.52 384
16411.73 387
16412.94 387
16414.15 385
16415.36 402
16416.57 429
16417.78 434
16419.00 433
16420.21 392
16421.42 356
16422.63 425
16423.84 417
16425.05 414
16426.26 369
16427.47 344
16428.68 356
16429.89 373
16431.11 345
16432.32 386
16433.53 408
16434.74 380
16435.95 356
16437.16 379
16438.37 395
16439.59 411
16440.80 390
16442.01 395
16443.22 381
16444.43 393
16445.64 381
16446.86 368
16448.07 403
16449.28 436
16450.49 413
16451.70 380
16452.91 402
16454.13 369
16455.34 377
16456.55 369
16457.76 365
16458.98 361
16460.19 378
16461.40 394
16462.61 426
16463.82 426
16465.04 397
16466.25 375
16467.46 377
16468.67 354
16469.89 361
16471.10 369
16472.31 385
16473.53 391
16474.74 372
16475.95 363
16477.16 333
16478.38 372
16479.59 365
16480.80 343
16482.02 376
16483.23 380
16484.44 371
16485.66 378
16486.87 356
16488.08 384
16489.30 394
16490.51 347
16491.72 319
16492.94 363
16494.15 366
16495.36 376
16496.58 377
16497.79 330
16499.00 347
16500.22 338
16501.43 388
16502.65 319
16503.86 385
16505.07 405
16506.29 350
16507.50 334
16508.71 350
16509.93 358
16511.14 322
16512.36 312
16513.57 349
16514.79 349
16516.00 353
16517.21 380
16518.43 363
16519.64 346
16520.86 379
16522.07 353
16523.29 340
16524.50 315
16525.72 342
16526.93 332
16528.15 376
16529.36 376
16530.58 330
16531.79 389
16533.01 405
16534.22 319
16535.44 345
16536.65 353
16537.87 382
16539.08 371
16540.30 362
16541.51 372
16542.73 336
16543.94 352
16545.16 376
16546.37 364
16547.59 352
16548.80 339
16550.02 325
16551.24 341
16552.45 346
16553.67 335
16554.88 393
16556.10 395
16557.31 361
16558.53 325
16559.75 372
16560.96 353
16562.18 367
16563.39 346
16564.61 344
16565.83 381
16567.04 376
16568.26 376
16569.47 380
16570.69 376
16571.91 383
16573.12 355
16574.34 363
16575.56 412
16576.77 411
16577.99 411
16579.21 413
16580.42 404
16581.64 390
16582.86 399
16584.07 378
16585.29 368
16586.51 394
16587.72 379
16588.94 373
16590.16 374
16591.38 365
16592.59 383
16593.81 398
16595.03 373
16596.24 385
16597.46 380
16598.68 405
16599.90 424
16601.11 372
16602.33 427
16603.55 363
16604.77 385
16605.98 394
16607.20 353
16608.42 359
16609.64 406
16610.86 366
16612.07 351
16613.29 374
16614.51 361
16615.73 378
16616.95 343
16618.16 377
16619.38 391
16620.60 349
16621.82 390
16623.04 392
16624.25 340
16625.47 365
16626.69 346
16627.91 324
16629.13 322
16630.35 346
16631.57 354
16632.78 338
16634.00 345
16635.22 343
16636.44 370
16637.66 351
16638.88 299
16640.10 334
16641.32 340
16642.53 325
16643.75 325
16644.97 355
16646.19 323
16647.41 350
16648.63 335
16649.85 305
16651.07 334
16652.29 346
16653.51 340
16654.73 302
16655.95 302
16657.17 345
16658.39 341
16659.61 374
16660.83 340
16662.04 329
16663.26 300
16664.48 344
16665.70 321
16666.92 316
16668.14 344
16669.36 334
16670.58 330
16671.80 352
16673.02 320
16674.24 344
16675.46 352
16676.68 355
16677.91 293
16679.13 300
16680.35 348
16681.57 347
16682.79 323
16684.01 322
16685.23 348
16686.45 349
16687.67 338
16688.89 333
16690.11 327
16691.33 328
16692.55 327
16693.77 351
16694.99 306
16696.21 321
16697.44 333
16698.66 330
16699.88 344
16701.10 339
16702.32 371
16703.54 341
16704.76 325
16705.98 362
16707.21 339
16708.43 316
16709.65 289
16710.87 339
16712.09 346
16713.31 382
16714.53 322
16715.76 293
16716.98 332
16718.20 307
16719.42 343
16720.64 349
16721.87 327
16723.09 326
16724.31 346
16725.53 322
16726.75 308
16727.98 305
16729.20 296
16730.42 345
16731.64 345
16732.86 354
16734.09 330
16735.31 318
16736.53 341
16737.75 360
16738.98 366
16740.20 363
16741.42 356
16742.64 337
16743.87 325
16745.09 331
16746.31 346
16747.54 324
16748.76 311
16749.98 332
16751.20 347
16752.43 305
16753.65 353
16754.87 321
16756.10 298
16757.32 297
16758.54 301
16759.77 320
16760.99 289
16762.21 284
16763.44 318
16764.66 327
16765.88 335
16767.11 286
16768.33 354
16769.55 324
16770.78 321
16772.00 369
16773.23 347
16774.45 304
16775.67 280
16776.90 292
16778.12 317
16779.35 350
16780.57 326
16781.79 317
16783.02 322
16784.24 323
16785.47 294
16786.69 327
16787.91 324
16789.14 314
16790.36 311
16791.59 322
16792.81 300
16794.04 304
16795.26 313
16796.49 291
16797.71 319
16798.94 330
16800.16 297
16801.38 303
16802.61 333
16803.83 301
16805.06 312
16806.28 348
16807.51 342
16808.73 310
16809.96 326
16811.18 318
16812.41 319
16813.64 328
16814.86 337
16816.09 374
16817.31 334
16818.54 352
16819.76 366
16820.99 362
16822.21 375
16823.44 310
16824.66 318
16825.89 327
16827.12 332
16828.34 365
16829.57 324
16830.79 345
16832.02 337
16833.25 325
16834.47 349
16835.70 344
16836.92 349
16838.15 332
16839.38 340
16840.60 368
16841.83 322
16843.06 325
16844.28 361
16845.51 338
16846.73 329
16847.96 387
16849.19 368
16850.41 331
16851.64 349
16852.87 402
16854.09 356
16855.32 355
16856.55 338
16857.77 378
16859.00 375
16860.23 356
16861.46 385
16862.68 407
16863.91 437
16865.14 413
16866.36 404
16867.59 393
16868.82 412
16870.05 430
16871.27 438
16872.50 394
16873.73 408
16874.96 422
16876.18 395
16877.41 420
16878.64 443
16879.87 449
16881.09 414
16882.32 448
16883.55 454
16884.78 456
16886.01 445
16887.23 486
16888.46 492
16889.69 462
16890.92 514
16892.15 524
16893.37 450
16894.60 459
16895.83 468
16897.06 455
16898.29 425
16899.51 449
16900.74 473
16901.97 469
16903.20 469
16904.43 507
16905.66 458
16906.89 411
16908.12 407
16909.34 435
16910.57 451
16911.80 434
16913.03 409
16914.26 431
16915.49 427
16916.72 447
16917.95 403
16919.18 423
16920.40 394
16921.63 397
16922.86 361
16924.09 368
16925.32 415
16926.55 386
16927.78 379
16929.01 426
16930.24 396
16931.47 370
16932.70 421
16933.93 396
16935.16 408
16936.39 384
16937.62 346
16938.85 374
16940.08 374
16941.31 379
16942.54 370
16943.77 349
16945.00 377
16946.23 363
16947.46 387
16948.69 312
16949.92 321
16951.15 379
16952.38 363
16953.61 332
16954.84 347
16956.07 318
16957.30 360
16958.53 335
16959.76 356
16960.99 320
16962.22 395
16963.45 368
16964.68 391
16965.92 384
16967.15 381
16968.38 340
16969.61 371
16970.84 337
16972.07 377
16973.30 371
16974.53 317
16975.76 325
16976.99 331
16978.23 351
16979.46 351
16980.69 342
16981.92 335
16983.15 334
16984.38 377
16985.61 372
16986.85 386
16988.08 367
16989.31 355
16990.54 360
16991.77 384
16993.00 378
16994.24 341
16995.47 361
16996.70 377
16997.93 380
16999.16 372
17000.40 345
17001.63 335
17002.86 333
17004.09 338
17005.32 334
17006.56 341
17007.79 337
17009.02 352
17010.25 353
17011.49 334
17012.72 373
17013.95 372
17015.18 347
17016.42 373
17017.65 368
17018.88 365
17020.12 356
17021.35 357
17022.58 344
17023.81 318
17025.05 341
17026.28 346
17027.51 358
17028.75 357
17029.98 316
17031.21 347
17032.45 357
17033.68 345
17034.91 314
17036.15 350
17037.38 382
17038.61 325
17039.85 316
17041.08 341
17042.31 332
17043.55 311
17044.78 295
17046.01 307
17047.25 367
17048.48 363
17049.72 308
17050.95 345
17052.18 336
17053.42 358
17054.65 343
17055.89 302
17057.12 337
17058.35 336
17059.59 364
17060.82 314
17062.06 337
17063.29 304
17064.53 323
17065.76 328
17066.99 331
17068.23 336
17069.46 305
17070.70 321
17071.93 289
17073.17 309
17074.40 269
17075.64 289
17076.87 302
17078.11 310
17079.34 375
17080.58 321
17081.81 369
17083.05 296
17084.28 294
17085.52 303
17086.75 304
17087.99 339
17089.22 328
17090.46 295
17091.69 303
17092.93 300
17094.16 312
17095.40 310
17096.64 310
17097.87 290
17099.11 266
17100.34 279
17101.58 269
17102.81 336
17104.05 292
17105.29 298
17106.52 296
17107.76 303
17108.99 334
17110.23 344
17111.47 352
17112.70 289
17113.94 309
17115.17 289
17116.41 266
17117.65 284
17118.88 297
17120.12 297
17121.36 260
17122.59 282
17123.83 310
17125.07 327
17126.30 314
17127.54 290
17128.78 278
17130.01 276
17131.25 263
17132.49 311
17133.72 324
17134.96 307
17136.20 278
17137.43 282
17138.67 315
17139.91 278
17141.15 258
17142.38 261
17143.62 296
17144.86 298
17146.10 313
17147.33 286
17148.57 274
17149.81 293
17151.05 291
17152.28 292
17153.52 268
17154.76 267
17156.00 274
17157.23 279
17158.47 249
17159.71 273
17160.95 290
17162.19 272
17163.42 256
17164.66 277
17165.90 260
17167.14 279
17168.38 285
17169.61 276
17170.85 263
17172.09 265
17173.33 234
17174.57 279
17175.81 265
17177.04 266
17178.28 283
17179.52 252
17180.76 229
17182.00 261
17183.24 265
17184.48 270
17185.71 294
17186.95 304
17188.19 277
17189.43 239
17190.67 259
17191.91 250
17193.15 255
17194.39 269
17195.63 261
17196.87 273
17198.11 241
17199.34 218
17200.58 268
17201.82 268
17203.06 302
17204.30 315
17205.54 270
17206.78 271
17208.02 279
17209.26 279
17210.50 273
17211.74 291
17212.98 282
17214.22 301
17215.46 269
17216.70 267
17217.94 267
17219.18 245
17220.42 265
17221.66 274
17222.90 253
17224.14 221
17225.38 260
17226.62 284
17227.86 292
17229.10 282
17230.34 298
17231.58 274
17232.82 248
17234.06 304
17235.30 257
17236.54 256
17237.78 217
17239.03 240
17240.27 243
17241.51 267
17242.75 302
17243.99 294
17245.23 276
17246.47 243
17247.71 261
17248.95 243
17250.19 245
17251.43 259
17252.68 267
17253.92 229
17255.16 294
17256.40 246
17257.64 243
17258.88 251
17260.12 262
17261.37 234
17262.61 281
17263.85 273
17265.09 262
17266.33 237
17267.57 231
17268.82 219
17270.06 229
17271.30 233
17272.54 275
17273.78 283
17275.03 264
17276.27 271
17277.51 249
17278.75 269
17279.99 262
17281.24 262
17282.48 281
17283.72 271
17284.96 267
17286.21 265
17287.45 239
17288.69 245
17289.93 276
17291.18 275
17292.42 265
17293.66 293
17294.90 255
17296.15 262
17297.39 263
17298.63 242
17299.88 234
17301.12 265
17302.36 269
17303.60 276
17304.85 277
17306.09 273
17307.33 251
17308.58 246
17309.82 225
17311.06 243
17312.31 275
17313.55 277
17314.79 298
17316.04 267
17317.28 221
17318.52 271
17319.77 250
17321.01 255
17322.26 237
17323.50 256
17324.74 245
17325.99 267
17327.23 256
17328.48 264
17329.72 249
17330.96 249
17332.21 303
17333.45 252
17334.70 230
17335.94 230
17337.18 217
17338.43 228
17339.67 228
17340.92 257
17342.16 263
17343.41 241
17344.65 238
17345.90 250
17347.14 269
17348.38 273
17349.63 279
17350.87 272
17352.12 261
17353.36 292
17354.61 295
17355.85 251
17357.10 268
17358.34 249
17359.59 260
17360.83 299
17362.08 252
17363.32 256
17364.57 260
17365.81 234
17367.06 265
17368.31 273
17369.55 282
17370.80 263
17372.04 222
17373.29 238
17374.53 237
17375.78 247
17377.02 271
17378.27 272
17379.52 235
17380.76 238
17382.01 273
17383.25 225
17384.50 264
17385.75 283
17386.99 284
17388.24 269
17389.48 244
17390.73 223
17391.98 242
17393.22 241
17394.47 247
17395.71 240
17396.96 261
17398.21 248
17399.45 274
17400.70 249
17401.95 265
17403.19 263
17404.44 253
17405.69 261
17406.93 253
17408.18 238
17409.43 226
17410.67 202
17411.92 235
17413.17 257
17414.42 241
17415.66 260
17416.91 254
17418.16 244
17419.40 231
17420.65 283
17421.90 267
17423.15 271
17424.39 263
17425.64 248
17426.89 221
17428.14 245
17429.38 283
17430.63 247
17431.88 242
17433.13 260
17434.37 243
17435.62 250
17436.87 273
17438.12 248
17439.37 272
17440.61 254
17441.86 236
17443.11 246
17444.36 247
17445.61 255
17446.85 250
17448.10 242
17449.35 263
17450.60 240
17451.85 235
17453.10 286
17454.34 233
17455.59 261
17456.84 286
17458.09 284
17459.34 253
17460.59 262
17461.84 303
17463.09 271
17464.33 266
17465.58 277
17466.83 280
17468.08 272
17469.33 239
17470.58 241
17471.83 306
17473.08 275
17474.33 228
17475.58 219
17476.83 270
17478.07 281
17479.32 266
17480.57 273
17481.82 256
17483.07 253
17484.32 245
17485.57 263
17486.82 271
17488.07 257
17489.32 269
17490.57 284
17491.82 271
17493.07 281
17494.32 264
17495.57 247
17496.82 248
17498.07 254
17499.32 256
17500.57 253
17501.82 260
17503.07 255
17504.32 288
17505.57 280
17506.82 287
17508.07 277
17509.32 249
17510.57 279
17511.82 286
17513.07 293
17514.32 312
17515.58 247
17516.83 252
17518.08 251
17519.33 279
17520.58 320
17521.83 282
17523.08 229
17524.33 264
17525.58 288
17526.83 288
17528.08 290
17529.34 265
17530.59 247
17531.84 264
17533.09 236
17534.34 268
17535.59 283
17536.84 280
17538.09 308
17539.35 273
17540.60 277
17541.85 295
17543.10 302
17544.35 290
17545.60 294
17546.86 317
17548.11 306
17549.36 277
17550.61 300
17551.86 283
17553.12 319
17554.37 296
17555.62 259
17556.87 285
17558.12 307
17559.38 293
17560.63 304
17561.88 275
17563.13 300
17564.39 261
17565.64 252
17566.89 265
17568.14 248
17569.40 260
17570.65 297
17571.90 279
17573.15 279
17574.41 266
17575.66 266
17576.91 299
17578.17 294
17579.42 231
17580.67 295
17581.92 295
17583.18 263
17584.43 263
17585.68 253
17586.94 252
17588.19 242
17589.44 283
17590.70 280
17591.95 294
17593.20 303
17594.46 241
17595.71 276
17596.97 236
17598.22 252
17599.47 250
17600.73 244
17601.98 272
17603.23 296
17604.49 291
17605.74 315
17607.00 299
17608.25 244
17609.50 280
17610.76 275
17612.01 310
17613.27 268
17614.52 279
17615.77 315
17617.03 285
17618.28 260
17619.54 242
17620.79 269
17622.05 277
17623.30 270
17624.56 267
17625.81 256
17627.06 287
17628.32 254
17629.57 264
17630.83 273
17632.08 288
17633.34 236
17634.59 234
17635.85 236
17637.10 237
17638.36 261
17639.61 277
17640.87 229
17642.12 242
17643.38 275
17644.63 270
17645.89 261
17647.15 257
17648.40 244
17649.66 236
17650.91 246
17652.17 262
17653.42 286
17654.68 277
17655.93 292
17657.19 308
17658.45 266
17659.70 272
17660.96 265
17662.21 273
17663.47 265
17664.73 297
17665.98 271
17667.24 293
17668.49 264
17669.75 257
17671.01 323
17672.26 291
17673.52 267
17674.77 290
17676.03 266
17677.29 241
17678.54 227
17679.80 248
17681.06 236
17682.31 261
17683.57 285
17684.83 238
17686.08 265
17687.34 236
17688.60 214
17689.85 271
17691.11 229
17692.37 236
17693.63 246
17694.88 283
17696.14 267
17697.40 216
17698.65 230
17699.91 226
17701.17 234
17702.43 232
17703.68 241
17704.94 224
17706.20 219
17707.46 220
17708.71 263
17709.97 244
17711.23 240
17712.49 214
17713.74 228
17715.00 221
17716.26 259
17717.52 265
17718.78 259
17720.03 266
17721.29 254
17722.55 265
17723.81 250
17725.07 247
17726.32 250
17727.58 249
17728.84 220
17730.10 247
17731.36 239
17732.62 230
17733.87 255
17735.13 266
17736.39 291
17737.65 244
17738.91 231
17740.17 263
17741.43 261
17742.69 239
17743.94 238
17745.20 252
17746.46 280
17747.72 273
17748.98 231
17750.24 272
17751.50 278
17752.76 261
17754.02 263
17755.28 216
17756.53 206
17757.79 254
17759.05 239
17760.31 219
17761.57 267
17762.83 242
17764.09 234
17765.35 246
17766.61 256
17767.87 257
17769.13 240
17770.39 238
17771.65 239
17772.91 244
17774.17 244
17775.43 239
17776.69 246
17777.95 223
17779.21 254
17780.47 234
17781.73 231
17782.99 216
17784.25 213
17785.51 232
17786.77 240
17788.03 239
17789.29 249
17790.55 256
17791.81 282
17793.07 249
17794.33 246
17795.59 212
17796.86 197
17798.12 217
17799.38 248
17800.64 206
17801.90 211
17803.16 185
17804.42 218
17805.68 212
17806.94 234
17808.20 214
17809.47 234
17810.73 247
17811.99 235
17813.25 235
17814.51 218
17815.77 291
17817.03 205
17818.29 214
17819.56 228
17820.82 231
17822.08 212
17823.34 267
17824.60 273
17825.86 223
17827.13 205
17828.39 247
17829.65 222
17830.91 222
17832.17 229
17833.44 270
17834.70 231
17835.96 230
17837.22 244
17838.48 252
17839.75 205
17841.01 226
17842.27 224
17843.53 230
17844.80 217
17846.06 216
17847.32 194
17848.58 243
17849.85 244
17851.11 242
17852.37 262
17853.63 224
17854.90 234
17856.16 225
17857.42 246
17858.69 240
17859.95 231
17861.21 258
17862.47 215
17863.74 199
17865.00 201
17866.26 211
17867.53 228
17868.79 213
17870.05 207
17871.32 245
17872.58 246
17873.84 225
17875.11 211
17876.37 252
17877.63 254
17878.90 232
17880.16 218
17881.43 207
17882.69 211
17883.95 262
17885.22 260
17886.48 231
17887.74 210
17889.01 204
17890.27 214
17891.54 220
17892.80 191
17894.07 193
17895.33 238
17896.59 253
17897.86 225
17899.12 224
17900.39 197
17901.65 215
17902.92 247
17904.18 247
17905.44 244
17906.71 239
17907.97 209
17909.24 207
17910.50 214
17911.77 217
17913.03 248
17914.30 221
17915.56 201
17916.83 194
17918.09 196
17919.36 224
17920.62 257
17921.89 227
17923.15 246
17924.42 211
17925.68 219
17926.95 210
17928.21 200
17929.48 202
17930.75 250
17932.01 233
17933.28 206
17934.54 198
17935.81 163
17937.07 211
17938.34 213
17939.61 208
17940.87 247
17942.14 238
17943.40 194
17944.67 224
17945.93 208
17947.20 196
17948.47 234
17949.73 236
17951.00 255
17952.27 254
17953.53 201
17954.80 211
17956.06 198
17957.33 196
17958.60 219
17959.86 201
17961.13 237
17962.40 261
17963.66 227
17964.93 230
17966.20 231
17967.46 244
17968.73 212
17970.00 194
17971.26 211
17972.53 233
17973.80 242
17975.07 253
17976.33 210
17977.60 203
17978.87 221
17980.13 230
17981.40 219
17982.67 231
17983.94 208
17985.20 244
17986.47 232
17987.74 216
17989.01 232
17990.27 222
17991.54 222
17992.81 221
17994.08 238
17995.34 207
17996.61 214
17997.88 224
17999.15 211
18000.42 226
18001.68 199
18002.95 203
18004.22 200
18005.49 188
18006.76 244
18008.02 245
18009.29 230
18010.56 224
18011.83 224
18013.10 193
18014.37 200
18015.63 243
18016.90 234
18018.17 262
18019.44 208
18020.71 204
18021.98 226
18023.25 261
18024.51 225
18025.78 229
18027.05 196
18028.32 219
18029.59 202
18030.86 194
18032.13 190
18033.40 218
18034.67 207
18035.94 215
18037.20 220
18038.47 260
18039.74 227
18041.01 200
18042.28 196
18043.55 190
18044.82 202
18046.09 208
18047.36 199
18048.63 194
18049.90 191
18051.17 241
18052.44 218
18053.71 200
18054.98 203
18056.25 207
18057.52 190
18058.79 202
18060.06 217
18061.33 159
18062.60 227
18063.87 219
18065.14 222
18066.41 211
18067.68 209
18068.95 224
18070.22 213
18071.49 231
18072.76 217
18074.03 181
18075.30 197
18076.57 232
18077.84 198
18079.11 210
18080.39 202
18081.66 225
18082.93 222
18084.20 211
18085.47 216
18086.74 213
18088.01 234
18089.28 215
18090.55 193
18091.82 235
18093.10 239
18094.37 222
18095.64 232
18096.91 227
18098.18 250
18099.45 229
18100.72 191
18102.00 177
18103.27 188
18104.54 204
18105.81 201
18107.08 227
18108.35 207
18109.63 193
18110.90 205
18112.17 204
18113.44 203
18114.71 210
18115.98 222
18117.26 221
18118.53 245
18119.80 224
18121.07 230
18122.35 217
18123.62 217
18124.89 213
18126.16 212
18127.43 208
18128.71 203
18129.98 224
18131.25 217
18132.52 212
18133.80 221
18135.07 193
18136.34 233
18137.62 223
18138.89 206
18140.16 216
18141.43 212
18142.71 240
18143.98 194
18145.25 200
18146.53 214
18147.80 222
18149.07 211
18150.35 232
18151.62 217
18152.89 211
18154.17 251
18155.44 229
18156.71 215
18157.99 202
18159.26 216
18160.53 238
18161.81 197
18163.08 199
18164.35 207
18165.63 219
18166.90 245
18168.18 209
18169.45 223
18170.72 227
18172.00 211
18173.27 208
18174.55 239
18175.82 239
18177.09 242
18178.37 217
18179.64 212
18180.92 231
18182.19 201
18183.47 221
18184.74 220
18186.01 210
18187.29 199
18188.56 206
18189.84 185
18191.11 174
18192.39 215
18193.66 218
18194.94 195
18196.21 193
18197.49 206
18198.76 209
18200.04 224
18201.31 218
18202.59 219
18203.86 229
18205.14 219
18206.41 234
18207.69 214
18208.96 205
18210.24 209
18211.51 214
18212.79 184
18214.06 208
18215.34 201
18216.62 203
18217.89 197
18219.17 202
18220.44 208
18221.72 215
18222.99 223
18224.27 215
18225.55 220
18226.82 284
18228.10 228
18229.37 216
18230.65 209
18231.93 211
18233.20 203
18234.48 222
18235.75 213
18237.03 181
18238.31 232
18239.58 242
18240.86 217
18242.14 200
18243.41 213
18244.69 220
18245.97 228
18247.24 211
18248.52 203
18249.80 215
18251.07 173
18252.35 184
18253.63 171
18254.90 206
18256.18 223
18257.46 194
18258.73 196
18260.01 213
18261.29 204
18262.57 203
18263.84 215
18265.12 201
18266.40 210
18267.67 187
18268.95 186
18270.23 212
18271.51 236
18272.78 210
18274.06 195
18275.34 191
18276.62 217
18277.89 196
18279.17 210
18280.45 240
18281.73 233
18283.01 232
18284.28 212
18285.56 225
18286.84 222
18288.12 222
18289.40 214
18290.67 203
18291.95 194
18293.23 213
18294.51 221
18295.79 211
18297.07 187
18298.34 186
18299.62 247
18300.90 237
18302.18 264
18303.46 220
18304.74 184
18306.02 210
18307.29 213
18308.57 253
18309.85 233
18311.13 273
18312.41 233
18313.69 200
18314.97 196
18316.25 233
18317.53 236
18318.80 203
18320.08 213
18321.36 235
18322.64 227
18323.92 221
18325.20 208
18326.48 193
18327.76 196
18329.04 190
18330.32 224
18331.60 235
18332.88 209
18334.16 239
18335.44 204
18336.72 210
18338.00 220
18339.28 237
18340.56 225
18341.84 206
18343.12 203
18344.40 198
18345.68 221
18346.96 226
18348.24 201
18349.52 176
18350.80 211
18352.08 224
18353.36 219
18354.64 193
18355.92 202
18357.20 225
18358.48 202
18359.76 220
18361.04 220
18362.32 216
18363.60 200
18364.88 203
18366.16 223
18367.45 198
18368.73 191
18370.01 198
18371.29 238
18372.57 195
18373.85 195
18375.13 247
18376.41 274
18377.69 191
18378.98 196
18380.26 211
18381.54 208
18382.82 207
18384.10 189
18385.38 225
18386.66 238
18387.95 217
18389.23 216
18390.51 204
18391.79 205
18393.07 210
18394.35 207
18395.64 202
18396.92 174
18398.20 210
18399.48 228
18400.76 231
18402.05 186
18403.33 200
18404.61 229
18405.89 197
18407.17 198
18408.46 216
18409.74 211
18411.02 218
18412.30 228
18413.59 210
18414.87 208
18416.15 196
18417.43 193
18418.72 229
18420.00 226
18421.28 212
18422.56 224
18423.85 202
18425.13 199
18426.41 202
18427.70 246
18428.98 228
18430.26 189
18431.54 212
18432.83 224
18434.11 184
18435.39 220
18436.68 201
18437.96 218
18439.24 226
18440.53 228
18441.81 215
18443.09 231
18444.38 202
18445.66 204
18446.95 209
18448.23 220
18449.51 237
18450.80 219
18452.08 212
18453.36 209
18454.65 213
18455.93 205
18457.22 222
18458.50 222
18459.78 200
18461.07 217
18462.35 203
18463.64 207
18464.92 201
18466.21 216
18467.49 221
18468.77 231
18470.06 223
18471.34 224
18472.63 215
18473.91 264
18475.20 225
18476.48 197
18477.77 237
18479.05 239
18480.34 242
18481.62 237
18482.91 224
18484.19 251
18485.47 200
18486.76 222
18488.04 225
18489.33 212
18490.62 202
18491.90 199
18493.19 188
18494.47 229
18495.76 231
18497.04 208
18498.33 204
18499.61 222
18500.90 260
18502.18 235
18503.47 213
18504.75 231
18506.04 238
18507.33 202
18508.61 197
18509.90 191
18511.18 204
18512.47 206
18513.76 226
18515.04 241
18516.33 227
18517.61 222
18518.90 204
18520.19 209
18521.47 237
18522.76 245
18524.04 246
18525.33 244
18526.62 222
18527.90 195
18529.19 179
18530.48 190
18531.76 184
18533.05 216
18534.34 205
18535.62 204
18536.91 239
18538.20 249
18539.48 237
18540.77 255
18542.06 222
18543.34 226
18544.63 220
18545.92 203
18547.21 223
18548.49 234
18549.78 238
18551.07 212
18552.36 222
18553.64 231
18554.93 210
18556.22 224
18557.50 243
18558.79 230
18560.08 215
18561.37 245
18562.66 224
18563.94 246
18565.23 212
18566.52 229
18567.81 220
18569.09 223
18570.38 226
18571.67 219
18572.96 244
18574.25 209
18575.53 224
18576.82 220
18578.11 204
18579.40 239
18580.69 239
18581.98 213
18583.26 218
18584.55 186
18585.84 212
18587.13 238
18588.42 257
18589.71 250
18590.99 241
18592.28 269
18593.57 254
18594.86 278
18596.15 241
18597.44 230
18598.73 241
18600.02 259
18601.31 240
18602.59 218
18603.88 250
18605.17 264
18606.46 245
18607.75 223
18609.04 222
18610.33 253
18611.62 251
18612.91 250
18614.20 237
18615.49 236
18616.78 242
18618.07 252
18619.36 243
18620.65 217
18621.94 228
18623.23 257
18624.52 248
18625.81 245
18627.10 230
18628.39 221
18629.68 284
18630.97 245
18632.26 241
18633.55 237
18634.84 235
18636.13 223
18637.42 229
18638.71 236
18640.00 224
18641.29 223
18642.58 265
18643.87 240
18645.16 222
18646.45 235
18647.74 242
18649.03 239
18650.32 232
18651.61 208
18652.90 252
18654.19 253
18655.48 224
18656.78 211
18658.07 219
18659.36 243
18660.65 261
18661.94 244
18663.23 228
18664.52 220
18665.81 210
18667.10 251
18668.40 221
18669.69 216
18670.98 262
18672.27 260
18673.56 257
18674.85 221
18676.14 207
18677.44 240
18678.73 246
18680.02 223
18681.31 202
18682.60 211
18683.90 229
18685.19 261
18686.48 215
18687.77 200
18689.06 230
18690.36 234
18691.65 245
18692.94 205
18694.23 240
18695.52 205
18696.82 191
18698.11 193
18699.40 191
18700.69 188
18701.99 196
18703.28 214
18704.57 217
18705.86 213
18707.16 230
18708.45 269
18709.74 224
18711.04 239
18712.33 229
18713.62 248
18714.91 227
18716.21 211
18717.50 199
18718.79 210
18720.09 215
18721.38 220
18722.67 223
18723.97 200
18725.26 229
18726.55 225
18727.85 201
18729.14 169
18730.43 197
18731.73 215
18733.02 216
18734.31 220
18735.61 207
18736.90 195
18738.19 202
18739.49 183
18740.78 201
18742.08 228
18743.37 197
18744.66 214
18745.96 216
18747.25 241
18748.55 227
18749.84 238
18751.13 217
18752.43 247
18753.72 212
18755.02 188
18756.31 232
18757.61 219
18758.90 188
18760.20 196
18761.49 219
18762.78 212
18764.08 205
18765.37 191
18766.67 200
18767.96 195
18769.26 207
18770.55 219
18771.85 206
18773.14 211
18774.44 195
18775.73 220
18777.03 211
18778.32 209
18779.62 203
18780.91 209
18782.21 197
18783.50 206
18784.80 202
18786.10 193
18787.39 228
18788.69 222
18789.98 233
18791.28 185
18792.57 189
18793.87 192
18795.16 195
18796.46 191
18797.76 198
18799.05 187
18800.35 210
18801.64 197
18802.94 197
18804.24 205
18805.53 204
18806.83 218
18808.12 194
18809.42 194
18810.72 199
18812.01 200
18813.31 224
18814.61 184
18815.90 237
18817.20 222
18818.50 221
18819.79 199
18821.09 207
18822.39 245
18823.68 201
18824.98 216
18826.28 183
18827.57 195
18828.87 189
18830.17 182
18831.46 189
18832.76 217
18834.06 196
18835.35 195
18836.65 184
18837.95 170
18839.25 188
18840.54 199
18841.84 194
18843.14 182
18844.44 168
18845.73 189
18847.03 211
18848.33 185
18849.63 192
18850.92 187
18852.22 180
18853.52 198
18854.82 216
18856.11 213
18857.41 170
18858.71 164
18860.01 191
18861.31 218
18862.60 218
18863.90 229
18865.20 214
18866.50 221
18867.80 234
18869.10 207
18870.39 193
18871.69 193
18872.99 206
18874.29 192
18875.59 213
18876.89 204
18878.18 191
18879.48 185
18880.78 206
18882.08 187
18883.38 190
18884.68 209
18885.98 221
18887.28 212
18888.57 186
18889.87 203
18891.17 199
18892.47 220
18893.77 192
18895.07 156
18896.37 194
18897.67 188
18898.97 193
18900.27 165
18901.57 161
18902.87 187
18904.17 161
18905.47 197
18906.76 178
18908.06 201
18909.36 181
18910.66 191
18911.96 190
18913.26 193
18914.56 204
18915.86 221
18917.16 194
18918.46 188
18919.76 196
18921.06 196
18922.36 189
18923.66 173
18924.96 207
18926.26 238
18927.56 236
18928.86 206
18930.17 204
18931.47 185
18932.77 194
18934.07 195
18935.37 179
18936.67 199
18937.97 229
18939.27 183
18940.57 173
18941.87 186
18943.17 185
18944.47 205
18945.77 195
18947.07 179
18948.38 205
18949.68 217
18950.98 226
18952.28 197
18953.58 185
18954.88 205
18956.18 218
18957.48 195
18958.79 217
18960.09 213
18961.39 195
18962.69 197
18963.99 192
18965.29 169
18966.59 184
18967.90 195
18969.20 170
18970.50 191
18971.80 184
18973.10 201
18974.41 208
18975.71 183
18977.01 192
18978.31 182
18979.61 181
18980.92 184
18982.22 168
18983.52 189
18984.82 184
18986.12 220
18987.43 198
18988.73 180
18990.03 192
18991.33 144
18992.64 157
18993.94 208
18995.24 194
18996.54 195
18997.85 190
18999.15 172
19000.45 216
19001.76 225
19003.06 216
19004.36 196
19005.66 180
19006.97 183
19008.27 207
19009.57 197
19010.88 210
19012.18 209
19013.48 175
19014.79 197
19016.09 216
19017.39 236
19018.70 205
19020.00 199
19021.30 210
19022.61 192
19023.91 150
19025.22 164
19026.52 179
19027.82 194
19029.13 209
19030.43 188
19031.73 180
19033.04 204
19034.34 188
19035.65 200
19036.95 202
19038.25 158
19039.56 208
19040.86 168
19042.17 234
19043.47 210
19044.78 209
19046.08 200
19047.38 176
19048.69 210
19049.99 198
19051.30 188
19052.60 207
19053.91 217
19055.21 197
19056.52 222
19057.82 225
19059.13 186
19060.43 196
19061.74 171
19063.04 187
19064.35 210
19065.65 232
19066.96 198
19068.26 178
19069.57 197
19070.87 197
19072.18 189
19073.48 228
19074.79 215
19076.09 194
19077.40 180
19078.70 198
19080.01 216
19081.32 175
19082.62 185
19083.93 202
19085.23 202
19086.54 213
19087.84 181
19089.15 196
19090.46 220
19091.76 188
19093.07 184
19094.37 199
19095.68 197
19096.99 198
19098.29 181
19099.60 213
19100.90 207
19102.21 183
19103.52 217
19104.82 223
19106.13 227
19107.44 224
19108.74 191
19110.05 178
19111.36 217
19112.66 196
19113.97 208
19115.28 204
19116.58 193
19117.89 179
19119.20 182
19120.50 194
19121.81 164
19123.12 191
19124.43 199
19125.73 213
19127.04 218
19128.35 187
19129.65 189
19130.96 172
19132.27 207
19133.58 205
19134.88 176
19136.19 186
19137.50 188
19138.81 209
19140.11 205
19141.42 180
19142.73 178
19144.04 172
19145.34 199
19146.65 219
19147.96 202
19149.27 186
19150.58 209
19151.88 202
19153.19 199
19154.50 199
19155.81 181
19157.12 202
19158.42 192
19159.73 198
19161.04 181
19162.35 216
19163.66 195
19164.97 220
19166.28 214
19167.58 192
19168.89 206
19170.20 226
19171.51 221
19172.82 211
19174.13 198
19175.44 194
19176.75 181
19178.05 177
19179.36 190
19180.67 221
19181.98 184
19183.29 215
19184.60 210
19185.91 195
19187.22 187
19188.53 196
19189.84 204
19191.15 189
19192.46 184
19193.76 183
19195.07 187
19196.38 156
19197.69 169
19199.00 160
19200.31 170
19201.62 222
19202.93 183
19204.24 187
19205.55 162
19206.86 188
19208.17 206
19209.48 204
19210.79 204
19212.10 210
19213.41 195
19214.72 168
19216.03 183
19217.34 178
19218.65 179
19219.96 201
19221.27 225
19222.58 232
19223.89 204
19225.20 207
19226.52 197
19227.83 167
19229.14 166
19230.45 178
19231.76 211
19233.07 204
19234.38 233
19235.69 199
19237.00 216
19238.31 211
19239.62 197
19240.93 181
19242.25 180
19243.56 204
19244.87 223
19246.18 184
19247.49 192
19248.80 183
19250.11 202
19251.42 171
19252.74 219
19254.05 187
19255.36 191
19256.67 219
19257.98 197
19259.29 186
19260.61 186
19261.92 186
19263.23 173
19264.54 173
19265.85 182
19267.17 184
19268.48 200
19269.79 203
19271.10 173
19272.41 177
19273.73 166
19275.04 175
19276.35 183
19277.66 189
19278.98 190
19280.29 221
19281.60 191
19282.91 198
19284.23 183
19285.54 184
19286.85 202
19288.16 216
19289.48 187
19290.79 237
19292.10 240
19293.41 203
19294.73 178
19296.04 157
19297.35 186
19298.67 186
19299.98 207
19301.29 184
19302.61 203
19303.92 195
19305.23 211
19306.55 192
19307.86 195
19309.17 220
19310.49 186
19311.80 175
19313.11 197
19314.43 187
19315.74 183
19317.05 195
19318.37 204
19319.68 172
19320.99 172
19322.31 167
19323.62 201
19324.94 192
19326.25 218
19327.56 200
19328.88 190
19330.19 206
19331.51 174
19332.82 180
19334.14 183
19335.45 188
19336.76 171
19338.08 181
19339.39 168
19340.71 162
19342.02 213
19343.34 201
19344.65 227
19345.97 187
19347.28 185
19348.59 183
19349.91 187
19351.22 179
19352.54 170
19353.85 188
19355.17 177
19356.48 165
19357.80 179
19359.11 197
19360.43 202
19361.74 180
19363.06 160
19364.38 155
19365.69 205
19367.01 168
19368.32 211
19369.64 221
19370.95 201
19372.27 190
19373.58 208
19374.90 192
19376.21 165
19377.53 170
19378.85 183
19380.16 172
19381.48 183
19382.79 193
19384.11 209
19385.43 181
19386.74 201
19388.06 166
19389.37 190
19390.69 181
19392.01 194
19393.32 198
19394.64 188
19395.96 175
19397.27 200
19398.59 193
19399.91 207
19401.22 174
19402.54 156
19403.85 157
19405.17 189
19406.49 183
19407.80 177
19409.12 181
19410.44 195
19411.76 204
19413.07 209
19414.39 185
19415.71 178
19417.02 185
19418.34 181
19419.66 189
19420.98 224
19422.29 208
19423.61 188
19424.93 210
19426.24 194
19427.56 195
19428.88 183
19430.20 220
19431.51 212
19432.83 190
19434.15 196
19435.47 222
19436.79 198
19438.10 177
19439.42 155
19440.74 181
19442.06 157
19443.37 156
19444.69 195
19446.01 204
19447.33 206
19448.65 169
19449.97 178
19451.28 190
19452.60 186
19453.92 184
19455.24 158
19456.56 183
19457.88 197
19459.19 198
19460.51 200
19461.83 203
19463.15 206
19464.47 201
19465.79 190
19467.11 202
19468.42 197
19469.74 199
19471.06 224
19472.38 180
19473.70 190
19475.02 218
19476.34 184
19477.66 209
19478.98 195
19480.30 197
19481.62 210
19482.93 174
19484.25 180
19485.57 171
19486.89 176
19488.21 161
19489.53 248
19490.85 204
19492.17 204
19493.49 194
19494.81 208
19496.13 208
19497.45 173
19498.77 194
19500.09 187
19501.41 164
19502.73 198
19504.05 213
19505.37 178
19506.69 186
19508.01 179
19509.33 171
19510.65 188
19511.97 173
19513.29 196
19514.61 189
19515.93 174
19517.25 161
19518.57 182
19519.89 188
19521.21 194
19522.54 201
19523.86 193
19525.18 182
19526.50 213
19527.82 202
19529.14 240
19530.46 174
19531.78 167
19533.10 173
19534.42 213
19535.74 211
19537.07 203
19538.39 198
19539.71 187
19541.03 206
19542.35 185
19543.67 206
19544.99 221
19546.31 179
19547.64 184
19548.96 213
19550.28 202
19551.60 181
19552.92 180
19554.24 165
19555.57 186
19556.89 178
19558.21 163
19559.53 179
19560.85 190
19562.18 196
19563.50 164
19564.82 174
19566.14 170
19567.46 168
19568.79 182
19570.11 168
19571.43 175
19572.75 181
19574.08 177
19575.40 221
19576.72 217
19578.04 176
19579.37 180
19580.69 218
19582.01 203
19583.33 227
19584.66 181
19585.98 171
19587.30 170
19588.63 219
19589.95 202
19591.27 211
19592.59 174
19593.92 184
19595.24 173
19596.56 209
19597.89 219
19599.21 168
19600.53 190
19601.86 169
19603.18 169
19604.50 195
19605.83 186
19607.15 178
19608.47 169
19609.80 165
19611.12 175
19612.45 148
19613.77 173
19615.09 210
19616.42 175
19617.74 196
19619.06 188
19620.39 160
19621.71 168
19623.04 189
19624.36 175
19625.69 205
19627.01 202
19628.33 188
19629.66 212
19630.98 201
19632.31 190
19633.63 207
19634.96 194
19636.28 165
19637.60 198
19638.93 176
19640.25 204
19641.58 205
19642.90 218
19644.23 200
19645.55 209
19646.88 227
19648.20 230
19649.53 190
19650.85 201
19652.18 201
19653.50 212
19654.83 201
19656.15 194
19657.48 173
19658.80 166
19660.13 172
19661.45 168
19662.78 185
19664.11 187
19665.43 234
19666.76 214
19668.08 182
19669.41 202
19670.73 177
19672.06 197
19673.39 175
19674.71 157
19676.04 177
19677.36 189
19678.69 191
19680.01 198
19681.34 178
19682.67 210
19683.99 171
19685.32 215
19686.65 206
19687.97 194
19689.30 182
19690.62 206
19691.95 210
19693.28 201
19694.60 177
19695.93 185
19697.26 192
19698.58 191
19699.91 213
19701.24 180
19702.56 183
19703.89 191
19705.22 173
19706.54 195
19707.87 217
19709.20 204
19710.53 216
19711.85 163
19713.18 225
19714.51 203
19715.83 202
19717.16 195
19718.49 173
19719.82 145
19721.14 172
19722.47 172
19723.80 191
19725.13 196
19726.45 190
19727.78 197
19729.11 185
19730.44 203
19731.76 211
19733.09 183
19734.42 220
19735.75 200
19737.08 179
19738.40 186
19739.73 206
19741.06 164
19742.39 154
19743.72 209
19745.04 189
19746.37 178
19747.70 214
19749.03 198
19750.36 192
19751.69 190
19753.01 189
19754.34 194
19755.67 199
19757.00 166
19758.33 180
19759.66 185
19760.99 188
19762.31 186
19763.64 177
19764.97 184
19766.30 208
19767.63 182
19768.96 175
19770.29 205
19771.62 200
19772.95 188
19774.28 210
19775.60 216
19776.93 187
19778.26 201
19779.59 184
19780.92 180
19782.25 203
19783.58 212
19784.91 195
19786.24 192
19787.57 204
19788.90 208
19790.23 182
19791.56 206
19792.89 199
19794.22 189
19795.55 211
19796.88 195
19798.21 168
19799.54 161
19800.87 165
19802.20 158
19803.53 172
19804.86 183
19806.19 214
19807.52 169
19808.85 146
19810.18 181
19811.51 173
19812.84 177
19814.17 188
19815.50 213
19816.83 203
19818.16 226
19819.49 186
19820.83 179
19822.16 207
19823.49 204
19824.82 197
19826.15 211
19827.48 215
19828.81 218
19830.14 191
19831.47 207
19832.80 204
19834.14 196
19835.47 249
19836.80 212
19838.13 214
19839.46 201
19840.79 215
19842.12 238
19843.46 203
19844.79 157
19846.12 152
19847.45 192
19848.78 181
19850.11 163
19851.45 208
19852.78 193
19854.11 172
19855.44 214
19856.77 193
19858.11 166
19859.44 194
19860.77 196
19862.10 163
19863.43 194
19864.77 219
19866.10 177
19867.43 211
19868.76 214
19870.10 204
19871.43 175
19872.76 188
19874.09 223
19875.43 227
19876.76 207
19878.09 218
19879.42 188
19880.76 189
19882.09 181
19883.42 196
19884.75 191
19886.09 187
19887.42 167
19888.75 206
19890.09 162
19891.42 191
19892.75 212
19894.09 184
19895.42 159
19896.75 177
19898.09 175
19899.42 190
19900.75 172
19902.09 185
19903.42 205
19904.75 180
19906.09 181
19907.42 211
19908.75 176
19910.09 172
19911.42 186
19912.76 226
19914.09 230
19915.42 186
19916.76 179
19918.09 204
19919.43 198
19920.76 185
19922.09 198
19923.43 191
19924.76 187
19926.10 179
19927.43 228
19928.77 212
19930.10 201
19931.43 215
19932.77 199
19934.10 180
19935.44 181
19936.77 221
19938.11 194
19939.44 216
19940.78 221
19942.11 203
19943.45 177
19944.78 206
19946.12 239
19947.45 190
19948.79 205
19950.12 196
19951.46 171
19952.79 193
19954.13 185
19955.46 212
19956.80 215
19958.13 194
19959.47 183
19960.80 202
19962.14 204
19963.48 186
19964.81 215
19966.15 209
19967.48 204
19968.82 193
19970.15 194
19971.49 200
19972.83 200
19974.16 194
19975.50 199
19976.83 188
19978.17 186
19979.51 202
19980.84 216
19982.18 194
19983.51 202
19984.85 188
19986.19 204
19987.52 239
19988.86 196
19990.20 196
19991.53 202
19992.87 210
19994.21 210
19995.54 261
19996.88 197
19998.22 216
19999.55 215
20000.89 222
20002.23 197
20003.56 196
20004.90 193
20006.24 186
20007.57 217
20008.91 202
20010.25 206
20011.59 211
20012.92 217
20014.26 195
20015.60 218
20016.94 206
20018.27 181
20019.61 214
20020.95 217
20022.28 237
20023.62 203
20024.96 219
20026.30 207
20027.64 188
20028.97 183
20030.31 214
20031.65 253
20032.99 205
20034.32 188
20035.66 206
20037.00 196
20038.34 206
20039.68 224
20041.02 202
20042.35 206
20043.69 213
20045.03 188
20046.37 204
20047.71 241
20049.05 217
20050.38 230
20051.72 241
20053.06 199
20054.40 179
20055.74 182
20057.08 201
20058.42 220
20059.75 231
20061.09 204
20062.43 204
20063.77 214
20065.11 208
20066.45 218
20067.79 207
20069.13 206
20070.47 220
20071.81 212
20073.14 185
20074.48 228
20075.82 228
20077.16 215
20078.50 223
20079.84 208
20081.18 216
20082.52 200
20083.86 243
20085.20 203
20086.54 191
20087.88 205
20089.22 220
20090.56 219
20091.90 216
20093.24 224
20094.58 230
20095.92 224
20097.26 234
20098.60 166
20099.94 192
20101.28 208
20102.62 205
20103.96 207
20105.30 198
20106.64 195
20107.98 222
20109.32 189
20110.66 178
20112.00 241
20113.34 210
20114.68 207
20116.02 217
20117.36 190
20118.71 190
20120.05 198
20121.39 215
20122.73 210
20124.07 209
20125.41 168
20126.75 185
20128.09 240
20129.43 200
20130.77 212
20132.12 210
20133.46 197
20134.80 200
20136.14 227
20137.48 239
20138.82 201
20140.16 214
20141.51 228
20142.85 229
20144.19 222
20145.53 200
