# Supplementary material for: MALDI-TOF MS typing enables the classification of brewing yeasts of the genus Saccharomyces to major beer styles
Source: PLoS One. 2017 Aug 9;12(8):e0181694. doi: 10.1371/journal.pone.0181694 (PMC5549903; doi:10.1371/journal.pone.0181694)
Supplement: S1 File — The directory includes 90 raw files and was zipped to “.zip”; the folder has three strains with 30 spectra per strain; S1 Text explains the raw files with an example and Table 1 represents the yeast strains used within the experiment. (ZIP) [file pone.0181694.s004.zip › 1-3/30252-148-OG-Alt-Alt-YPG-18h-E-E_2015-08-13__0_D9_1.dat]

1999.93 1726
2000.35 1755
2000.77 1733
2001.19 1744
2001.61 1714
2002.03 1758
2002.46 1782
2002.88 1840
2003.30 1712
2003.72 1859
2004.14 1798
2004.57 1755
2004.99 1686
2005.41 1579
2005.83 1560
2006.25 1632
2006.68 1615
2007.10 1602
2007.52 1627
2007.94 1610
2008.37 1525
2008.79 1620
2009.21 1646
2009.63 1686
2010.06 1736
2010.48 1579
2010.90 1578
2011.32 1606
2011.75 1808
2012.17 1738
2012.59 1690
2013.02 1709
2013.44 1630
2013.86 1664
2014.29 1605
2014.71 1620
2015.13 1622
2015.55 1601
2015.98 1616
2016.40 1522
2016.82 1519
2017.25 1592
2017.67 1650
2018.10 1609
2018.52 1534
2018.94 1687
2019.37 1704
2019.79 1729
2020.21 1654
2020.64 1757
2021.06 1635
2021.48 1785
2021.91 1762
2022.33 1736
2022.76 1639
2023.18 1607
2023.60 1794
2024.03 1700
2024.45 1612
2024.88 1596
2025.30 1444
2025.73 1579
2026.15 1722
2026.57 1540
2027.00 1514
2027.42 1496
2027.85 1471
2028.27 1397
2028.70 1460
2029.12 1523
2029.55 1454
2029.97 1550
2030.40 1523
2030.82 1385
2031.24 1596
2031.67 1559
2032.09 1412
2032.52 1509
2032.94 1416
2033.37 1459
2033.79 1608
2034.22 1766
2034.65 1676
2035.07 1672
2035.50 1558
2035.92 1503
2036.35 1498
2036.77 1594
2037.20 1527
2037.62 1544
2038.05 1554
2038.47 1564
2038.90 1651
2039.33 1743
2039.75 1609
2040.18 1621
2040.60 1788
2041.03 1829
2041.45 1806
2041.88 1769
2042.31 1652
2042.73 1743
2043.16 1704
2043.58 1601
2044.01 1652
2044.44 1637
2044.86 1645
2045.29 1745
2045.72 1628
2046.14 1648
2046.57 1687
2047.00 1642
2047.42 1557
2047.85 1503
2048.28 1396
2048.70 1516
2049.13 1624
2049.56 1504
2049.98 1615
2050.41 1675
2050.84 1522
2051.26 1611
2051.69 1612
2052.12 1584
2052.54 1470
2052.97 1674
2053.40 1685
2053.83 1610
2054.25 1614
2054.68 1561
2055.11 1590
2055.53 1575
2055.96 1637
2056.39 1478
2056.82 1438
2057.24 1495
2057.67 1475
2058.10 1384
2058.53 1304
2058.96 1470
2059.38 1486
2059.81 1442
2060.24 1527
2060.67 1489
2061.10 1583
2061.52 1530
2061.95 1725
2062.38 1629
2062.81 1558
2063.24 1681
2063.66 1540
2064.09 1468
2064.52 1559
2064.95 1540
2065.38 1666
2065.81 1777
2066.23 1927
2066.66 1994
2067.09 2023
2067.52 1854
2067.95 1903
2068.38 2000
2068.81 2076
2069.23 1726
2069.66 1692
2070.09 1680
2070.52 1852
2070.95 1730
2071.38 1661
2071.81 1862
2072.24 1748
2072.67 1582
2073.10 1665
2073.53 1824
2073.95 1808
2074.38 1748
2074.81 1689
2075.24 1751
2075.67 1831
2076.10 1746
2076.53 1695
2076.96 1812
2077.39 1801
2077.82 1938
2078.25 1728
2078.68 1819
2079.11 1866
2079.54 2010
2079.97 2022
2080.40 2082
2080.83 2136
2081.26 2266
2081.69 2273
2082.12 2374
2082.55 2642
2082.98 2541
2083.41 2496
2083.84 2423
2084.27 2296
2084.70 2233
2085.13 2175
2085.56 2141
2085.99 1975
2086.42 1902
2086.85 1771
2087.29 1632
2087.72 1662
2088.15 1901
2088.58 1693
2089.01 1642
2089.44 1785
2089.87 1740
2090.30 1682
2090.73 1730
2091.16 1738
2091.59 1545
2092.03 1688
2092.46 1646
2092.89 1417
2093.32 1543
2093.75 1638
2094.18 1490
2094.61 1460
2095.05 1658
2095.48 1734
2095.91 1759
2096.34 1565
2096.77 1546
2097.20 1687
2097.63 1776
2098.07 1813
2098.50 1658
2098.93 1671
2099.36 1643
2099.79 1658
2100.23 1618
2100.66 1551
2101.09 1645
2101.52 1643
2101.95 1612
2102.39 1493
2102.82 1537
2103.25 1660
2103.68 1601
2104.12 1590
2104.55 1508
2104.98 1415
2105.41 1512
2105.85 1476
2106.28 1503
2106.71 1546
2107.14 1430
2107.58 1501
2108.01 1578
2108.44 1659
2108.88 1842
2109.31 1589
2109.74 1703
2110.18 1713
2110.61 1581
2111.04 1634
2111.47 1719
2111.91 1675
2112.34 1763
2112.77 1688
2113.21 1821
2113.64 1694
2114.07 1605
2114.51 1496
2114.94 1526
2115.37 1464
2115.81 1420
2116.24 1449
2116.68 1393
2117.11 1493
2117.54 1557
2117.98 1562
2118.41 1461
2118.85 1422
2119.28 1549
2119.71 1555
2120.15 1480
2120.58 1500
2121.02 1543
2121.45 1478
2121.88 1486
2122.32 1553
2122.75 1646
2123.19 1527
2123.62 1504
2124.06 1527
2124.49 1559
2124.92 1655
2125.36 1618
2125.79 1452
2126.23 1415
2126.66 1517
2127.10 1467
2127.53 1569
2127.97 1507
2128.40 1547
2128.84 1515
2129.27 1581
2129.71 1459
2130.14 1513
2130.58 1562
2131.01 1300
2131.45 1514
2131.88 1552
2132.32 1542
2132.75 1793
2133.19 1719
2133.63 1646
2134.06 1717
2134.50 1671
2134.93 1654
2135.37 1611
2135.80 1645
2136.24 1751
2136.67 1652
2137.11 1838
2137.55 1832
2137.98 1741
2138.42 1854
2138.85 1725
2139.29 1673
2139.73 1748
2140.16 1779
2140.60 1723
2141.03 1557
2141.47 1538
2141.91 1560
2142.34 1438
2142.78 1532
2143.22 1542
2143.65 1511
2144.09 1602
2144.53 1456
2144.96 1364
2145.40 1452
2145.84 1571
2146.27 1498
2146.71 1479
2147.15 1530
2147.58 1671
2148.02 1486
2148.46 1432
2148.89 1553
2149.33 1441
2149.77 1457
2150.21 1516
2150.64 1618
2151.08 1799
2151.52 1900
2151.95 1693
2152.39 1757
2152.83 1767
2153.27 1919
2153.70 1908
2154.14 1942
2154.58 1889
2155.02 1913
2155.45 1778
2155.89 1749
2156.33 1792
2156.77 1672
2157.21 1669
2157.64 1705
2158.08 1719
2158.52 1638
2158.96 1674
2159.40 1594
2159.83 1574
2160.27 1662
2160.71 1742
2161.15 1677
2161.59 1615
2162.02 1692
2162.46 1837
2162.90 1639
2163.34 1624
2163.78 1669
2164.22 1674
2164.66 1545
2165.09 1430
2165.53 1490
2165.97 1712
2166.41 1604
2166.85 1675
2167.29 1538
2167.73 1637
2168.17 1746
2168.60 1638
2169.04 1621
2169.48 1514
2169.92 1642
2170.36 1823
2170.80 1751
2171.24 1824
2171.68 1796
2172.12 1859
2172.56 1831
2173.00 1688
2173.44 1964
2173.88 1838
2174.32 1883
2174.76 1910
2175.20 1964
2175.64 1830
2176.07 1943
2176.51 2010
2176.95 2098
2177.39 1887
2177.83 1905
2178.27 2160
2178.71 2119
2179.15 2171
2179.59 2106
2180.03 1944
2180.47 1808
2180.92 1840
2181.36 2046
2181.80 1889
2182.24 1700
2182.68 1774
2183.12 1838
2183.56 1698
2184.00 1726
2184.44 1639
2184.88 1543
2185.32 1607
2185.76 1606
2186.20 1676
2186.64 1616
2187.08 1629
2187.52 1694
2187.97 1662
2188.41 1658
2188.85 1767
2189.29 1679
2189.73 1698
2190.17 1778
2190.61 1774
2191.05 1691
2191.49 1686
2191.94 1876
2192.38 1753
2192.82 1773
2193.26 1779
2193.70 1706
2194.14 1794
2194.58 1784
2195.03 1588
2195.47 1752
2195.91 1847
2196.35 1777
2196.79 1755
2197.24 1739
2197.68 1761
2198.12 1774
2198.56 1791
2199.00 1841
2199.45 1753
2199.89 1755
2200.33 1822
2200.77 1836
2201.21 1674
2201.66 1518
2202.10 1640
2202.54 1608
2202.98 1764
2203.43 1673
2203.87 1631
2204.31 1681
2204.75 1735
2205.20 1764
2205.64 1529
2206.08 1678
2206.53 1683
2206.97 1620
2207.41 1712
2207.85 1629
2208.30 1581
2208.74 1563
2209.18 1681
2209.63 1684
2210.07 1505
2210.51 1756
2210.96 1703
2211.40 1913
2211.84 1806
2212.29 1933
2212.73 2037
2213.17 2076
2213.62 2076
2214.06 2050
2214.50 2007
2214.95 1778
2215.39 1852
2215.84 1673
2216.28 1624
2216.72 1715
2217.17 1731
2217.61 1717
2218.05 1627
2218.50 1694
2218.94 1684
2219.39 1668
2219.83 1650
2220.28 1642
2220.72 1646
2221.16 1545
2221.61 1532
2222.05 1694
2222.50 1778
2222.94 1749
2223.39 1728
2223.83 1827
2224.28 1809
2224.72 1707
2225.16 1777
2225.61 1644
2226.05 1813
2226.50 1868
2226.94 1952
2227.39 1779
2227.83 1939
2228.28 1991
2228.72 1962
2229.17 1981
2229.61 1972
2230.06 1915
2230.50 1876
2230.95 1880
2231.40 1734
2231.84 1833
2232.29 1779
2232.73 1893
2233.18 1947
2233.62 1903
2234.07 1880
2234.51 1891
2234.96 1628
2235.41 1782
2235.85 1911
2236.30 1904
2236.74 1812
2237.19 1863
2237.63 1897
2238.08 1780
2238.53 1874
2238.97 1798
2239.42 1828
2239.86 1876
2240.31 1858
2240.76 1806
2241.20 1778
2241.65 1712
2242.10 1696
2242.54 1666
2242.99 1874
2243.44 1698
2243.88 1616
2244.33 1716
2244.78 1700
2245.22 1494
2245.67 1569
2246.12 1720
2246.56 1773
2247.01 1579
2247.46 1501
2247.90 1490
2248.35 1778
2248.80 1547
2249.24 1588
2249.69 1621
2250.14 1652
2250.59 1706
2251.03 1624
2251.48 1679
2251.93 1834
2252.38 1631
2252.82 1734
2253.27 1642
2253.72 1517
2254.17 1608
2254.61 1556
2255.06 1500
2255.51 1643
2255.96 1631
2256.40 1599
2256.85 1629
2257.30 1542
2257.75 1649
2258.20 1618
2258.64 1521
2259.09 1614
2259.54 1663
2259.99 1629
2260.44 1483
2260.88 1655
2261.33 1673
2261.78 1634
2262.23 1702
2262.68 1778
2263.13 1728
2263.58 1843
2264.02 1939
2264.47 1927
2264.92 2055
2265.37 2068
2265.82 2154
2266.27 2214
2266.72 2335
2267.17 2334
2267.61 2490
2268.06 2480
2268.51 2337
2268.96 2269
2269.41 2297
2269.86 2383
2270.31 2221
2270.76 2038
2271.21 2111
2271.66 2089
2272.11 2035
2272.56 1974
2273.00 1964
2273.45 1940
2273.90 2086
2274.35 1938
2274.80 1848
2275.25 1960
2275.70 1895
2276.15 1927
2276.60 2173
2277.05 1991
2277.50 1845
2277.95 1814
2278.40 1691
2278.85 1767
2279.30 1773
2279.75 1892
2280.20 1787
2280.65 1793
2281.10 1809
2281.55 1943
2282.00 2018
2282.45 1885
2282.90 1991
2283.35 2133
2283.81 2084
2284.26 2054
2284.71 2133
2285.16 2196
2285.61 2068
2286.06 2059
2286.51 2010
2286.96 2013
2287.41 1897
2287.86 1817
2288.31 1865
2288.76 1973
2289.22 1840
2289.67 1834
2290.12 2122
2290.57 2392
2291.02 2623
2291.47 2637
2291.92 2747
2292.37 2844
2292.83 2964
2293.28 2979
2293.73 3137
2294.18 3105
2294.63 3209
2295.08 3111
2295.53 2854
2295.99 2720
2296.44 2733
2296.89 2773
2297.34 2524
2297.79 2482
2298.25 2331
2298.70 2236
2299.15 2203
2299.60 2079
2300.05 1982
2300.51 1896
2300.96 2037
2301.41 2137
2301.86 2022
2302.32 2126
2302.77 1757
2303.22 1814
2303.67 1811
2304.13 1660
2304.58 1666
2305.03 1794
2305.48 1695
2305.94 1689
2306.39 1704
2306.84 1896
2307.29 1859
2307.75 1714
2308.20 1669
2308.65 1779
2309.11 1733
2309.56 1733
2310.01 1833
2310.47 1882
2310.92 1974
2311.37 1971
2311.83 2043
2312.28 2086
2312.73 2315
2313.19 2002
2313.64 1893
2314.09 1899
2314.55 1853
2315.00 1844
2315.45 1982
2315.91 1823
2316.36 1751
2316.81 1818
2317.27 1938
2317.72 1904
2318.18 1849
2318.63 1762
2319.08 1939
2319.54 2170
2319.99 1895
2320.45 1777
2320.90 1844
2321.35 1930
2321.81 2088
2322.26 2099
2322.72 1939
2323.17 1799
2323.63 1830
2324.08 1946
2324.54 1945
2324.99 1925
2325.44 1946
2325.90 1944
2326.35 1910
2326.81 1872
2327.26 1923
2327.72 1908
2328.17 2000
2328.63 2077
2329.08 1988
2329.54 2087
2329.99 2064
2330.45 1952
2330.90 2092
2331.36 2064
2331.81 2000
2332.27 2194
2332.72 2085
2333.18 2078
2333.64 1956
2334.09 2072
2334.55 2008
2335.00 1947
2335.46 1930
2335.91 2136
2336.37 1885
2336.82 1750
2337.28 1824
2337.74 1825
2338.19 1681
2338.65 1870
2339.10 1916
2339.56 1848
2340.02 2053
2340.47 2003
2340.93 2352
2341.38 2472
2341.84 2366
2342.30 2432
2342.75 2568
2343.21 2553
2343.67 2764
2344.12 2598
2344.58 2621
2345.04 2551
2345.49 2572
2345.95 2328
2346.41 2490
2346.86 2202
2347.32 2268
2347.78 2305
2348.23 2104
2348.69 2163
2349.15 2106
2349.60 2037
2350.06 1916
2350.52 1937
2350.97 2048
2351.43 2077
2351.89 1880
2352.35 1787
2352.80 1989
2353.26 2169
2353.72 2079
2354.18 1992
2354.63 2071
2355.09 1920
2355.55 2013
2356.01 1977
2356.46 1821
2356.92 1741
2357.38 1770
2357.84 1805
2358.29 1751
2358.75 1666
2359.21 1704
2359.67 1844
2360.13 1833
2360.58 1913
2361.04 1884
2361.50 1851
2361.96 1767
2362.42 1836
2362.88 1952
2363.33 2028
2363.79 1869
2364.25 2038
2364.71 2004
2365.17 1858
2365.63 1835
2366.08 1790
2366.54 2044
2367.00 1930
2367.46 1930
2367.92 1929
2368.38 2015
2368.84 2116
2369.30 2044
2369.75 2161
2370.21 2273
2370.67 2270
2371.13 2492
2371.59 2339
2372.05 2383
2372.51 2344
2372.97 2435
2373.43 2294
2373.89 2162
2374.35 2080
2374.81 2131
2375.27 2011
2375.72 2029
2376.18 2090
2376.64 1963
2377.10 1828
2377.56 1931
2378.02 1972
2378.48 1987
2378.94 2083
2379.40 1909
2379.86 1727
2380.32 1927
2380.78 1822
2381.24 1901
2381.70 1880
2382.16 1940
2382.62 2016
2383.08 1932
2383.54 1876
2384.00 1800
2384.46 1914
2384.92 2055
2385.39 1795
2385.85 1786
2386.31 1926
2386.77 1831
2387.23 1698
2387.69 1696
2388.15 1728
2388.61 1714
2389.07 1656
2389.53 1656
2389.99 1625
2390.45 1555
2390.91 1763
2391.38 1769
2391.84 1693
2392.30 1814
2392.76 1729
2393.22 1590
2393.68 1701
2394.14 1986
2394.60 1846
2395.06 1823
2395.53 1800
2395.99 1834
2396.45 1727
2396.91 1741
2397.37 1805
2397.83 1804
2398.30 1734
2398.76 1774
2399.22 1745
2399.68 1790
2400.14 1850
2400.61 1812
2401.07 1804
2401.53 1812
2401.99 1793
2402.45 1794
2402.92 1681
2403.38 1566
2403.84 1721
2404.30 1814
2404.76 1699
2405.23 1698
2405.69 1798
2406.15 1849
2406.61 1742
2407.08 1740
2407.54 1834
2408.00 1776
2408.46 1827
2408.93 1899
2409.39 1833
2409.85 1846
2410.32 1898
2410.78 1819
2411.24 1756
2411.70 1793
2412.17 1809
2412.63 1766
2413.09 1708
2413.56 1744
2414.02 1684
2414.48 1740
2414.95 1661
2415.41 1810
2415.87 1741
2416.34 1864
2416.80 1790
2417.26 1807
2417.73 2065
2418.19 2148
2418.65 2291
2419.12 2433
2419.58 2406
2420.05 2568
2420.51 2675
2420.97 2536
2421.44 2859
2421.90 2631
2422.37 2653
2422.83 2579
2423.29 2648
2423.76 2616
2424.22 2294
2424.69 2213
2425.15 2228
2425.62 2215
2426.08 2102
2426.54 1928
2427.01 1926
2427.47 1816
2427.94 1892
2428.40 1958
2428.87 1906
2429.33 1973
2429.80 1807
2430.26 1825
2430.73 1957
2431.19 1907
2431.66 1926
2432.12 1775
2432.59 1747
2433.05 1667
2433.52 1915
2433.98 2052
2434.45 1936
2434.91 1951
2435.38 1884
2435.84 1731
2436.31 1882
2436.77 1818
2437.24 1915
2437.70 1978
2438.17 1864
2438.63 1995
2439.10 1952
2439.57 1741
2440.03 1902
2440.50 2117
2440.96 2217
2441.43 2341
2441.89 2605
2442.36 2536
2442.83 2354
2443.29 2211
2443.76 2222
2444.22 2415
2444.69 2434
2445.16 2303
2445.62 2124
2446.09 2104
2446.56 1966
2447.02 1840
2447.49 1773
2447.96 1794
2448.42 1662
2448.89 1740
2449.35 1801
2449.82 1638
2450.29 1568
2450.75 1586
2451.22 1632
2451.69 1717
2452.16 1658
2452.62 1573
2453.09 1658
2453.56 1643
2454.02 1606
2454.49 1596
2454.96 1782
2455.42 1731
2455.89 1729
2456.36 1841
2456.83 1814
2457.29 1716
2457.76 1654
2458.23 1828
2458.70 1753
2459.16 1676
2459.63 1716
2460.10 1722
2460.57 1646
2461.03 1704
2461.50 1723
2461.97 1722
2462.44 1791
2462.91 1798
2463.37 1680
2463.84 1579
2464.31 1789
2464.78 1705
2465.25 1593
2465.71 1604
2466.18 1667
2466.65 1676
2467.12 1762
2467.59 1909
2468.06 1934
2468.52 1660
2468.99 1705
2469.46 1810
2469.93 1703
2470.40 1713
2470.87 1745
2471.34 1821
2471.80 1902
2472.27 1796
2472.74 1706
2473.21 1606
2473.68 1687
2474.15 1673
2474.62 1454
2475.09 1565
2475.56 1713
2476.02 1617
2476.49 1651
2476.96 1550
2477.43 1606
2477.90 1572
2478.37 1615
2478.84 1697
2479.31 1849
2479.78 1954
2480.25 2026
2480.72 1965
2481.19 2149
2481.66 2228
2482.13 2303
2482.60 2390
2483.07 2187
2483.54 2190
2484.01 2145
2484.48 2074
2484.95 2010
2485.42 1946
2485.89 1932
2486.36 2058
2486.83 1871
2487.30 1848
2487.77 1824
2488.24 1823
2488.71 1981
2489.18 1949
2489.65 1794
2490.12 1674
2490.59 1776
2491.06 1745
2491.53 1746
2492.00 1676
2492.47 1815
2492.94 1840
2493.41 1794
2493.88 1654
2494.36 1618
2494.83 1699
2495.30 1893
2495.77 1815
2496.24 1649
2496.71 1751
2497.18 1911
2497.65 1852
2498.12 1869
2498.60 1896
2499.07 1893
2499.54 1820
2500.01 1654
2500.48 1643
2500.95 1760
2501.42 1730
2501.90 1527
2502.37 1595
2502.84 1572
2503.31 1568
2503.78 1514
2504.25 1648
2504.73 1691
2505.20 1670
2505.67 1544
2506.14 1630
2506.61 1724
2507.09 1805
2507.56 1721
2508.03 1793
2508.50 1902
2508.97 1802
2509.45 1897
2509.92 1925
2510.39 1976
2510.86 2182
2511.34 2207
2511.81 2171
2512.28 2281
2512.75 2169
2513.23 2128
2513.70 2225
2514.17 2027
2514.65 1917
2515.12 2051
2515.59 1958
2516.06 1838
2516.54 1885
2517.01 1986
2517.48 1949
2517.96 1967
2518.43 1887
2518.90 1752
2519.38 1725
2519.85 1771
2520.32 1778
2520.80 1805
2521.27 1774
2521.74 1821
2522.22 1822
2522.69 1745
2523.16 1831
2523.64 1845
2524.11 1745
2524.58 1826
2525.06 1801
2525.53 1658
2526.01 1687
2526.48 1780
2526.95 1788
2527.43 1845
2527.90 1767
2528.38 1789
2528.85 1608
2529.32 1740
2529.80 1726
2530.27 1825
2530.75 1845
2531.22 1819
2531.70 1795
2532.17 1732
2532.64 1758
2533.12 1719
2533.59 1578
2534.07 1711
2534.54 1673
2535.02 1602
2535.49 1762
2535.97 1770
2536.44 1764
2536.92 1693
2537.39 1685
2537.87 1860
2538.34 1743
2538.82 1795
2539.29 1776
2539.77 1719
2540.24 1751
2540.72 1779
2541.19 1827
2541.67 1791
2542.14 1761
2542.62 1897
2543.09 1853
2543.57 1907
2544.04 1829
2544.52 1774
2545.00 1926
2545.47 1812
2545.95 1721
2546.42 1836
2546.90 1998
2547.37 2087
2547.85 1943
2548.33 2085
2548.80 2309
2549.28 2295
2549.75 2358
2550.23 2337
2550.71 2408
2551.18 2466
2551.66 2487
2552.14 2536
2552.61 2393
2553.09 2533
2553.57 2385
2554.04 2281
2554.52 2266
2554.99 2278
2555.47 2425
2555.95 2407
2556.42 2459
2556.90 2491
2557.38 2527
2557.86 2799
2558.33 2768
2558.81 2592
2559.29 2751
2559.76 2446
2560.24 2451
2560.72 2350
2561.19 2158
2561.67 2096
2562.15 1875
2562.63 1938
2563.10 1866
2563.58 1676
2564.06 1722
2564.54 1773
2565.01 1688
2565.49 1729
2565.97 1764
2566.45 1683
2566.92 1721
2567.40 1715
2567.88 1746
2568.36 1857
2568.83 1725
2569.31 1601
2569.79 1807
2570.27 1877
2570.75 1581
2571.22 1596
2571.70 1599
2572.18 1599
2572.66 1669
2573.14 1632
2573.62 1587
2574.09 1569
2574.57 1633
2575.05 1651
2575.53 1876
2576.01 1712
2576.49 1777
2576.97 1770
2577.44 1609
2577.92 1789
2578.40 1765
2578.88 1736
2579.36 1670
2579.84 1707
2580.32 1720
2580.80 1790
2581.27 1730
2581.75 1752
2582.23 1637
2582.71 1638
2583.19 1863
2583.67 1790
2584.15 1653
2584.63 1552
2585.11 1629
2585.59 1666
2586.07 1804
2586.55 1599
2587.03 1623
2587.51 1491
2587.99 1766
2588.47 1747
2588.94 1771
2589.42 1714
2589.90 1658
2590.38 1704
2590.86 1667
2591.34 1673
2591.82 1663
2592.30 1759
2592.78 1741
2593.26 1811
2593.74 1870
2594.22 2026
2594.71 1968
2595.19 2044
2595.67 1981
2596.15 1898
2596.63 2082
2597.11 2005
2597.59 2045
2598.07 1970
2598.55 2095
2599.03 2122
2599.51 2058
2599.99 2014
2600.47 2000
2600.95 2050
2601.43 1869
2601.91 1954
2602.40 1829
2602.88 1750
2603.36 1632
2603.84 1740
2604.32 1623
2604.80 1723
2605.28 1672
2605.76 1632
2606.24 1887
2606.73 1853
2607.21 1694
2607.69 1627
2608.17 1723
2608.65 1675
2609.13 1850
2609.62 1889
2610.10 1867
2610.58 1988
2611.06 2009
2611.54 2205
2612.02 2177
2612.51 2131
2612.99 2324
2613.47 2319
2613.95 2275
2614.43 2127
2614.92 2019
2615.40 1977
2615.88 1922
2616.36 1970
2616.85 2003
2617.33 1919
2617.81 1806
2618.29 1837
2618.78 1744
2619.26 1852
2619.74 1803
2620.22 1734
2620.71 1760
2621.19 1758
2621.67 1772
2622.15 1699
2622.64 1864
2623.12 1963
2623.60 1758
2624.09 1798
2624.57 1811
2625.05 1696
2625.53 1711
2626.02 1827
2626.50 1814
2626.98 1768
2627.47 1747
2627.95 1779
2628.43 1818
2628.92 1719
2629.40 1556
2629.88 1630
2630.37 1620
2630.85 1741
2631.34 1525
2631.82 1537
2632.30 1784
2632.79 1803
2633.27 1733
2633.75 1644
2634.24 1898
2634.72 1800
2635.21 1855
2635.69 1820
2636.17 1786
2636.66 1752
2637.14 1644
2637.63 1754
2638.11 1711
2638.60 1761
2639.08 1794
2639.56 1845
2640.05 1848
2640.53 1839
2641.02 1746
2641.50 1712
2641.99 1760
2642.47 1859
2642.96 1910
2643.44 1886
2643.93 1665
2644.41 1820
2644.90 1888
2645.38 1763
2645.87 1644
2646.35 1663
2646.84 1745
2647.32 1853
2647.81 1861
2648.29 1776
2648.78 1720
2649.26 1807
2649.75 1746
2650.23 1625
2650.72 1954
2651.20 1830
2651.69 1852
2652.17 1694
2652.66 1613
2653.15 1720
2653.63 1707
2654.12 1671
2654.60 1844
2655.09 1804
2655.57 1953
2656.06 1813
2656.55 1843
2657.03 1811
2657.52 1813
2658.00 1858
2658.49 1812
2658.98 1875
2659.46 1897
2659.95 1925
2660.44 1881
2660.92 1926
2661.41 1794
2661.90 1624
2662.38 1634
2662.87 1877
2663.35 1769
2663.84 1696
2664.33 1821
2664.81 1861
2665.30 1862
2665.79 1773
2666.28 1929
2666.76 1951
2667.25 1899
2667.74 1963
2668.22 1895
2668.71 1833
2669.20 1827
2669.68 1696
2670.17 1727
2670.66 1715
2671.15 1820
2671.63 1904
2672.12 1811
2672.61 1745
2673.10 1811
2673.58 1808
2674.07 1973
2674.56 1904
2675.05 2118
2675.53 2176
2676.02 2130
2676.51 2182
2677.00 2304
2677.49 2315
2677.97 2171
2678.46 2320
2678.95 2330
2679.44 2153
2679.93 2109
2680.41 1948
2680.90 2094
2681.39 2129
2681.88 2224
2682.37 2393
2682.85 2351
2683.34 2312
2683.83 2341
2684.32 2355
2684.81 2428
2685.30 2495
2685.79 2346
2686.27 2276
2686.76 2368
2687.25 2363
2687.74 2331
2688.23 2063
2688.72 2071
2689.21 2010
2689.70 1854
2690.19 1991
2690.67 1956
2691.16 1984
2691.65 1951
2692.14 1864
2692.63 1774
2693.12 1732
2693.61 1929
2694.10 1784
2694.59 1842
2695.08 1905
2695.57 1893
2696.06 1906
2696.55 1853
2697.04 1968
2697.53 2043
2698.02 1921
2698.51 1953
2699.00 2204
2699.49 2251
2699.98 2280
2700.47 2327
2700.96 2153
2701.45 1982
2701.94 2042
2702.43 2041
2702.92 2213
2703.41 2396
2703.90 2220
2704.39 2225
2704.88 2097
2705.37 2025
2705.86 2031
2706.35 2125
2706.84 2121
2707.33 1959
2707.82 1989
2708.31 1873
2708.80 1841
2709.29 1749
2709.78 1683
2710.27 1777
2710.77 1822
2711.26 1647
2711.75 1515
2712.24 1637
2712.73 1666
2713.22 1598
2713.71 1757
2714.20 1739
2714.69 1797
2715.19 1777
2715.68 1605
2716.17 1573
2716.66 1578
2717.15 1568
2717.64 1558
2718.13 1596
2718.63 1593
2719.12 1620
2719.61 1579
2720.10 1715
2720.59 1814
2721.08 1692
2721.58 1785
2722.07 1770
2722.56 1678
2723.05 1706
2723.54 1751
2724.04 1867
2724.53 1714
2725.02 1867
2725.51 1910
2726.01 1699
2726.50 1820
2726.99 1797
2727.48 1841
2727.98 1717
2728.47 1686
2728.96 1763
2729.45 1643
2729.95 1679
2730.44 1635
2730.93 1577
2731.42 1751
2731.92 1760
2732.41 1714
2732.90 1653
2733.40 1792
2733.89 1768
2734.38 1724
2734.87 1702
2735.37 1716
2735.86 1688
2736.35 1759
2736.85 2014
2737.34 1997
2737.83 1987
2738.33 1901
2738.82 1952
2739.31 1921
2739.81 2049
2740.30 1935
2740.79 1883
2741.29 2016
2741.78 1961
2742.28 1890
2742.77 1850
2743.26 1838
2743.76 1730
2744.25 1812
2744.75 1741
2745.24 1731
2745.73 1653
2746.23 1735
2746.72 1690
2747.22 1613
2747.71 1805
2748.20 1656
2748.70 1516
2749.19 1510
2749.69 1607
2750.18 1558
2750.68 1504
2751.17 1669
2751.67 1656
2752.16 1610
2752.66 1858
2753.15 1872
2753.64 1755
2754.14 1515
2754.63 1656
2755.13 1927
2755.62 1781
2756.12 1679
2756.61 1785
2757.11 1853
2757.60 1800
2758.10 1869
2758.59 2090
2759.09 2007
2759.59 1840
2760.08 1829
2760.58 1893
2761.07 1917
2761.57 1806
2762.06 1824
2762.56 1786
2763.05 1688
2763.55 1805
2764.05 1797
2764.54 1868
2765.04 1716
2765.53 1768
2766.03 1704
2766.52 1741
2767.02 1614
2767.52 1683
2768.01 1697
2768.51 1693
2769.00 1860
2769.50 1843
2770.00 1825
2770.49 1655
2770.99 1749
2771.49 1662
2771.98 1739
2772.48 1710
2772.98 1859
2773.47 1798
2773.97 1721
2774.47 1705
2774.96 1868
2775.46 1787
2775.96 1656
2776.45 1936
2776.95 2050
2777.45 1890
2777.94 1915
2778.44 1924
2778.94 2103
2779.43 2267
2779.93 2084
2780.43 1974
2780.93 1894
2781.42 2008
2781.92 1904
2782.42 1839
2782.92 1983
2783.41 1979
2783.91 1840
2784.41 1909
2784.91 1747
2785.40 1819
2785.90 1801
2786.40 1948
2786.90 1878
2787.39 1812
2787.89 1745
2788.39 1761
2788.89 1826
2789.39 1809
2789.88 1859
2790.38 1780
2790.88 1729
2791.38 1714
2791.88 1608
2792.37 1707
2792.87 1778
2793.37 1772
2793.87 1688
2794.37 1664
2794.87 1813
2795.37 1829
2795.86 2019
2796.36 1994
2796.86 2172
2797.36 2349
2797.86 2505
2798.36 2575
2798.86 2951
2799.35 3090
2799.85 3169
2800.35 3215
2800.85 3357
2801.35 3250
2801.85 3238
2802.35 3147
2802.85 2887
2803.35 2716
2803.85 2681
2804.35 2657
2804.85 2559
2805.34 2588
2805.84 2541
2806.34 2511
2806.84 2593
2807.34 2734
2807.84 3040
2808.34 3334
2808.84 3172
2809.34 3403
2809.84 3537
2810.34 3513
2810.84 3719
2811.34 3957
2811.84 4096
2812.34 3869
2812.84 3725
2813.34 3764
2813.84 3455
2814.34 3085
2814.84 2686
2815.34 2521
2815.84 2331
2816.34 2287
2816.84 2211
2817.34 2085
2817.84 1948
2818.35 1968
2818.85 2057
2819.35 2072
2819.85 2079
2820.35 2157
2820.85 2242
2821.35 2026
2821.85 2070
2822.35 2067
2822.85 2251
2823.35 2196
2823.85 2298
2824.36 2166
2824.86 1951
2825.36 2069
2825.86 2038
2826.36 1923
2826.86 1872
2827.36 1934
2827.86 1998
2828.37 1997
2828.87 1854
2829.37 1879
2829.87 1858
2830.37 1932
2830.87 1854
2831.38 1876
2831.88 1916
2832.38 1844
2832.88 1768
2833.38 1730
2833.88 1799
2834.39 1901
2834.89 1964
2835.39 1975
2835.89 1869
2836.40 1909
2836.90 1950
2837.40 1827
2837.90 1843
2838.40 1767
2838.91 1823
2839.41 1961
2839.91 1996
2840.41 2041
2840.92 2011
2841.42 2087
2841.92 2002
2842.42 1898
2842.93 2000
2843.43 1933
2843.93 1850
2844.44 1840
2844.94 1777
2845.44 1893
2845.94 1753
2846.45 1768
2846.95 1910
2847.45 2062
2847.96 1938
2848.46 1857
2848.96 1812
2849.47 2048
2849.97 2195
2850.47 1922
2850.98 2046
2851.48 1993
2851.98 2055
2852.49 1923
2852.99 1785
2853.50 1689
2854.00 1664
2854.50 1621
2855.01 1700
2855.51 1573
2856.01 1584
2856.52 1648
2857.02 1690
2857.53 1650
2858.03 1618
2858.53 1685
2859.04 1713
2859.54 1692
2860.05 1733
2860.55 1723
2861.06 1677
2861.56 1713
2862.06 1691
2862.57 1719
2863.07 1806
2863.58 1710
2864.08 1712
2864.59 1695
2865.09 1658
2865.60 1542
2866.10 1711
2866.61 1699
2867.11 1610
2867.62 1614
2868.12 1711
2868.63 1752
2869.13 1768
2869.64 1714
2870.14 1637
2870.65 1623
2871.15 1881
2871.66 1808
2872.16 1876
2872.67 1912
2873.17 1911
2873.68 1742
2874.18 1871
2874.69 1769
2875.20 1858
2875.70 1908
2876.21 1838
2876.71 1883
2877.22 2039
2877.72 1898
2878.23 1764
2878.74 1829
2879.24 1996
2879.75 1848
2880.25 1875
2880.76 1946
2881.27 2078
2881.77 2307
2882.28 2478
2882.79 2309
2883.29 2417
2883.80 2337
2884.30 2412
2884.81 2473
2885.32 2618
2885.82 2571
2886.33 2662
2886.84 2772
2887.34 2735
2887.85 2728
2888.36 2946
2888.86 3043
2889.37 3110
2889.88 3095
2890.38 2892
2890.89 2975
2891.40 2926
2891.91 2925
2892.41 2638
2892.92 2519
2893.43 2340
2893.93 2205
2894.44 2079
2894.95 2205
2895.46 2205
2895.96 2198
2896.47 2245
2896.98 2136
2897.49 2274
2897.99 2049
2898.50 2224
2899.01 2275
2899.52 2119
2900.03 2027
2900.53 2087
2901.04 2159
2901.55 2226
2902.06 2034
2902.56 2019
2903.07 1985
2903.58 2080
2904.09 2103
2904.60 2097
2905.11 2140
2905.61 2187
2906.12 2186
2906.63 2324
2907.14 2219
2907.65 2122
2908.16 1998
2908.66 2046
2909.17 2095
2909.68 2012
2910.19 2105
2910.70 1998
2911.21 1927
2911.72 1850
2912.23 1891
2912.73 1893
2913.24 1731
2913.75 1865
2914.26 1777
2914.77 1877
2915.28 2023
2915.79 2045
2916.30 1982
2916.81 2144
2917.32 1970
2917.83 1979
2918.33 2067
2918.84 2107
2919.35 2021
2919.86 1969
2920.37 2086
2920.88 1993
2921.39 1994
2921.90 1905
2922.41 2062
2922.92 2076
2923.43 2130
2923.94 2435
2924.45 2386
2924.96 2577
2925.47 2856
2925.98 2901
2926.49 2941
2927.00 3133
2927.51 3508
2928.02 3702
2928.53 3670
2929.04 3478
2929.55 3442
2930.06 3237
2930.57 3215
2931.08 2964
2931.59 2660
2932.11 2353
2932.62 2229
2933.13 2160
2933.64 2054
2934.15 2076
2934.66 1922
2935.17 1787
2935.68 1680
2936.19 1770
2936.70 1776
2937.21 1714
2937.72 1898
2938.24 1903
2938.75 1866
2939.26 1737
2939.77 1751
2940.28 1889
2940.79 1750
2941.30 1731
2941.81 1738
2942.33 1811
2942.84 1838
2943.35 1731
2943.86 1697
2944.37 1712
2944.88 1778
2945.40 2022
2945.91 2050
2946.42 2103
2946.93 2121
2947.44 2154
2947.96 2278
2948.47 2297
2948.98 2445
2949.49 2407
2950.00 2437
2950.52 2328
2951.03 2211
2951.54 2217
2952.05 2061
2952.57 2134
2953.08 2072
2953.59 2078
2954.10 2246
2954.62 2006
2955.13 2010
2955.64 1872
2956.15 1964
2956.67 1924
2957.18 1808
2957.69 2025
2958.20 1950
2958.72 1862
2959.23 1937
2959.74 1811
2960.26 1904
2960.77 1929
2961.28 1922
2961.80 1904
2962.31 2130
2962.82 2030
2963.34 2032
2963.85 2024
2964.36 2122
2964.88 2099
2965.39 2292
2965.90 2201
2966.42 2020
2966.93 2148
2967.44 2161
2967.96 2109
2968.47 1972
2968.98 1930
2969.50 1847
2970.01 1835
2970.53 1845
2971.04 1782
2971.55 1654
2972.07 1731
2972.58 1737
2973.10 1787
2973.61 1730
2974.12 1754
2974.64 1823
2975.15 1761
2975.67 1876
2976.18 1906
2976.70 1970
2977.21 1936
2977.73 2041
2978.24 1905
2978.75 1865
2979.27 1883
2979.78 1950
2980.30 1721
2980.81 1827
2981.33 1755
2981.84 1742
2982.36 1733
2982.87 1891
2983.39 1935
2983.90 1782
2984.42 1964
2984.93 1798
2985.45 1916
2985.96 1825
2986.48 1998
2987.00 2173
2987.51 2112
2988.03 2272
2988.54 2311
2989.06 2137
2989.57 2132
2990.09 2169
2990.60 2281
2991.12 2272
2991.64 2143
2992.15 2378
2992.67 2347
2993.18 2226
2993.70 2302
2994.21 2447
2994.73 2381
2995.25 2463
2995.76 2668
2996.28 2712
2996.80 2556
2997.31 2602
2997.83 2597
2998.34 2875
2998.86 2937
2999.38 2993
2999.89 3113
3000.41 3133
3000.93 3285
3001.44 3389
3001.96 3240
3002.48 3174
3002.99 3109
3003.51 3099
3004.03 3142
3004.54 3168
3005.06 3250
3005.58 3411
3006.09 3786
3006.61 4088
3007.13 4003
3007.65 4216
3008.16 4230
3008.68 4489
3009.20 4201
3009.71 4106
3010.23 3767
3010.75 3726
3011.27 3213
3011.78 2694
3012.30 2641
3012.82 2567
3013.34 2423
3013.85 2261
3014.37 2004
3014.89 2036
3015.41 2176
3015.93 2248
3016.44 2146
3016.96 2262
3017.48 2169
3018.00 2161
3018.52 2088
3019.03 2161
3019.55 2222
3020.07 2346
3020.59 2373
3021.11 2426
3021.63 2282
3022.14 2240
3022.66 2245
3023.18 2204
3023.70 2200
3024.22 2208
3024.74 2205
3025.25 2331
3025.77 2361
3026.29 2579
3026.81 2547
3027.33 2528
3027.85 2471
3028.37 2392
3028.89 2477
3029.41 2483
3029.92 2340
3030.44 2239
3030.96 2024
3031.48 1982
3032.00 2187
3032.52 2118
3033.04 1988
3033.56 1983
3034.08 2030
3034.60 2150
3035.12 2043
3035.64 2115
3036.16 2172
3036.68 1975
3037.20 2123
3037.72 2175
3038.24 2173
3038.76 2112
3039.28 1965
3039.80 2157
3040.32 2133
3040.84 2028
3041.36 2016
3041.88 1899
3042.40 1859
3042.92 1858
3043.44 1794
3043.96 1744
3044.48 1747
3045.00 1847
3045.52 1853
3046.04 1902
3046.56 1925
3047.08 1942
3047.60 2029
3048.12 1892
3048.64 1927
3049.16 1822
3049.68 1892
3050.20 1922
3050.72 1878
3051.24 1979
3051.77 1953
3052.29 1819
3052.81 1880
3053.33 1921
3053.85 2022
3054.37 1908
3054.89 1724
3055.41 1739
3055.93 1883
3056.46 1946
3056.98 1802
3057.50 1750
3058.02 1912
3058.54 1880
3059.06 1834
3059.58 1882
3060.11 1826
3060.63 1703
3061.15 1658
3061.67 1780
3062.19 1769
3062.71 1780
3063.24 1902
3063.76 1974
3064.28 1875
3064.80 1798
3065.32 1809
3065.85 1917
3066.37 1957
3066.89 1867
3067.41 1823
3067.94 2006
3068.46 2032
3068.98 2121
3069.50 2114
3070.03 2134
3070.55 2159
3071.07 2115
3071.59 2089
3072.12 1893
3072.64 2056
3073.16 2009
3073.68 1989
3074.21 2005
3074.73 2096
3075.25 1975
3075.78 1908
3076.30 2068
3076.82 2078
3077.34 1860
3077.87 1988
3078.39 2094
3078.91 2009
3079.44 2040
3079.96 2172
3080.48 2287
3081.01 2216
3081.53 2405
3082.05 2432
3082.58 2345
3083.10 2266
3083.63 2299
3084.15 2240
3084.67 2510
3085.20 2407
3085.72 2327
3086.24 2390
3086.77 2483
3087.29 2257
3087.82 2196
3088.34 2008
3088.86 1895
3089.39 1966
3089.91 2130
3090.44 2154
3090.96 2216
3091.49 2104
3092.01 2086
3092.53 2032
3093.06 2000
3093.58 2227
3094.11 2180
3094.63 2078
3095.16 2086
3095.68 2242
3096.21 2185
3096.73 2357
3097.26 2331
3097.78 2432
3098.31 2501
3098.83 2419
3099.36 2271
3099.88 2151
3100.41 2562
3100.93 2869
3101.46 3037
3101.98 3052
3102.51 3607
3103.03 4079
3103.56 4484
3104.08 4931
3104.61 5631
3105.13 6256
3105.66 6435
3106.18 6628
3106.71 7062
3107.24 6534
3107.76 6171
3108.29 6049
3108.81 5038
3109.34 4598
3109.86 3944
3110.39 3696
3110.92 3143
3111.44 2975
3111.97 2850
3112.49 2594
3113.02 2621
3113.55 2901
3114.07 2625
3114.60 2523
3115.12 2622
3115.65 2662
3116.18 2844
3116.70 2668
3117.23 2292
3117.76 2428
3118.28 2286
3118.81 2167
3119.34 2120
3119.86 2055
3120.39 1953
3120.92 1975
3121.44 1919
3121.97 2089
3122.50 1995
3123.02 2020
3123.55 2130
3124.08 2065
3124.61 2128
3125.13 2272
3125.66 2097
3126.19 2157
3126.72 2112
3127.24 2104
3127.77 2203
3128.30 2008
3128.82 1999
3129.35 1968
3129.88 1893
3130.41 1986
3130.93 1960
3131.46 1965
3131.99 1845
3132.52 1933
3133.05 2007
3133.57 2098
3134.10 1991
3134.63 1963
3135.16 2079
3135.69 1851
3136.21 1812
3136.74 1907
3137.27 1931
3137.80 1873
3138.33 1957
3138.85 2001
3139.38 2007
3139.91 2102
3140.44 2067
3140.97 1997
3141.50 2083
3142.03 2065
3142.55 2030
3143.08 2037
3143.61 1893
3144.14 1934
3144.67 1811
3145.20 1877
3145.73 2037
3146.26 1995
3146.79 1950
3147.31 1945
3147.84 2076
3148.37 2193
3148.90 2108
3149.43 2068
3149.96 2229
3150.49 2028
3151.02 2268
3151.55 2316
3152.08 2251
3152.61 2175
3153.14 2144
3153.67 2222
3154.20 2133
3154.73 1995
3155.25 2209
3155.78 2023
3156.31 1979
3156.84 1976
3157.37 1833
3157.90 1991
3158.43 2078
3158.96 1940
3159.49 2016
3160.02 1991
3160.55 2078
3161.08 2110
3161.61 2100
3162.14 1868
3162.68 1838
3163.21 1858
3163.74 1922
3164.27 2070
3164.80 1919
3165.33 2016
3165.86 2033
3166.39 1906
3166.92 1889
3167.45 1756
3167.98 1813
3168.51 1825
3169.04 1625
3169.57 1701
3170.10 1790
3170.64 1764
3171.17 1723
3171.70 1812
3172.23 1766
3172.76 1724
3173.29 1812
3173.82 1689
3174.35 1864
3174.88 1732
3175.42 1684
3175.95 1798
3176.48 1823
3177.01 1767
3177.54 1873
3178.07 1786
3178.61 1884
3179.14 1886
3179.67 1917
3180.20 1841
3180.73 1692
3181.26 1951
3181.80 1938
3182.33 1932
3182.86 1946
3183.39 1982
3183.92 1852
3184.46 1833
3184.99 1810
3185.52 1770
3186.05 1712
3186.59 1743
3187.12 1755
3187.65 1699
3188.18 1817
3188.72 1723
3189.25 1760
3189.78 1717
3190.31 1744
3190.85 1747
3191.38 1797
3191.91 1781
3192.44 1869
3192.98 1912
3193.51 1888
3194.04 1850
3194.58 1834
3195.11 2007
3195.64 1872
3196.17 1691
3196.71 1853
3197.24 1962
3197.77 1977
3198.31 1949
3198.84 1898
3199.37 1950
3199.91 2019
3200.44 1899
3200.98 1998
3201.51 1995
3202.04 1882
3202.58 2016
3203.11 2090
3203.64 2060
3204.18 2070
3204.71 2096
3205.24 1990
3205.78 2088
3206.31 2006
3206.85 1915
3207.38 2098
3207.91 2084
3208.45 2128
3208.98 1977
3209.52 2002
3210.05 2015
3210.59 2165
3211.12 1990
3211.65 2001
3212.19 1998
3212.72 2154
3213.26 2178
3213.79 2283
3214.33 2379
3214.86 2361
3215.40 2341
3215.93 2348
3216.47 2153
3217.00 2003
3217.54 2032
3218.07 2081
3218.61 2023
3219.14 2001
3219.68 1955
3220.21 1782
3220.75 1908
3221.28 1844
3221.82 1885
3222.35 1900
3222.89 1874
3223.42 1895
3223.96 1932
3224.49 1916
3225.03 2019
3225.57 1957
3226.10 2140
3226.64 2186
3227.17 2213
3227.71 2152
3228.24 2184
3228.78 2273
3229.32 2176
3229.85 1905
3230.39 2014
3230.92 2168
3231.46 2119
3232.00 2061
3232.53 2005
3233.07 1954
3233.60 2034
3234.14 1866
3234.68 1879
3235.21 1915
3235.75 1996
3236.29 1946
3236.82 1904
3237.36 1968
3237.90 2016
3238.43 1996
3238.97 2142
3239.51 2025
3240.04 2144
3240.58 2214
3241.12 2307
3241.65 2142
3242.19 2223
3242.73 2264
3243.26 2177
3243.80 2203
3244.34 2276
3244.88 2366
3245.41 2331
3245.95 2234
3246.49 2077
3247.02 2059
3247.56 2173
3248.10 2203
3248.64 2112
3249.17 2073
3249.71 2074
3250.25 2124
3250.79 2110
3251.33 1981
3251.86 2119
3252.40 2129
3252.94 2257
3253.48 2330
3254.01 2126
3254.55 2230
3255.09 2440
3255.63 2302
3256.17 2218
3256.70 2235
3257.24 2513
3257.78 2351
3258.32 2289
3258.86 2340
3259.40 2434
3259.93 2581
3260.47 2632
3261.01 2601
3261.55 2695
3262.09 2905
3262.63 2928
3263.17 2965
3263.70 3230
3264.24 3218
3264.78 3467
3265.32 3661
3265.86 4108
3266.40 4687
3266.94 5078
3267.48 5099
3268.02 5400
3268.56 5389
3269.09 5612
3269.63 5976
3270.17 6132
3270.71 5871
3271.25 5775
3271.79 5264
3272.33 4979
3272.87 4261
3273.41 3929
3273.95 3679
3274.49 3037
3275.03 2857
3275.57 2800
3276.11 2885
3276.65 2723
3277.19 2656
3277.73 2461
3278.27 2459
3278.81 2582
3279.35 2643
3279.89 2595
3280.43 2571
3280.97 2597
3281.51 2744
3282.05 2874
3282.59 2776
3283.13 2772
3283.67 2817
3284.21 2781
3284.75 2734
3285.29 2783
3285.83 2781
3286.37 2859
3286.91 2941
3287.45 2943
3287.99 3113
3288.53 2947
3289.08 2967
3289.62 2867
3290.16 2993
3290.70 2972
3291.24 3053
3291.78 2936
3292.32 2906
3292.86 3129
3293.40 3211
3293.95 3426
3294.49 3702
3295.03 3561
3295.57 3874
3296.11 4061
3296.65 4245
3297.19 4715
3297.73 4906
3298.28 5133
3298.82 5420
3299.36 4960
3299.90 4818
3300.44 4751
3300.99 4590
3301.53 4089
3302.07 3898
3302.61 3809
3303.15 3502
3303.69 3211
3304.24 3239
3304.78 3143
3305.32 2990
3305.86 2950
3306.41 2763
3306.95 2780
3307.49 2781
3308.03 2717
3308.58 2530
3309.12 2745
3309.66 2903
3310.20 2757
3310.75 2527
3311.29 2567
3311.83 2667
3312.37 2636
3312.92 2635
3313.46 2437
3314.00 2552
3314.54 2483
3315.09 2663
3315.63 2883
3316.17 2665
3316.72 2699
3317.26 2856
3317.80 2998
3318.35 2995
3318.89 3213
3319.43 3157
3319.98 3061
3320.52 3283
3321.06 3560
3321.61 3492
3322.15 3720
3322.69 3920
3323.24 4043
3323.78 3943
3324.33 3989
3324.87 3985
3325.41 3998
3325.96 3861
3326.50 3760
3327.04 3754
3327.59 3760
3328.13 3844
3328.68 3779
3329.22 3497
3329.76 3509
3330.31 3447
3330.85 3123
3331.40 3287
3331.94 3495
3332.49 3810
3333.03 4270
3333.58 5303
3334.12 6741
3334.66 7956
3335.21 9750
3335.75 12188
3336.30 14508
3336.84 16755
3337.39 19122
3337.93 21539
3338.48 23406
3339.02 24284
3339.57 24218
3340.11 23911
3340.66 22429
3341.20 20756
3341.75 18473
3342.29 15706
3342.84 13528
3343.38 10889
3343.93 8763
3344.47 7060
3345.02 6316
3345.57 5444
3346.11 4611
3346.66 4169
3347.20 3878
3347.75 3466
3348.29 3291
3348.84 3222
3349.38 3257
3349.93 3276
3350.48 2972
3351.02 2903
3351.57 3128
3352.11 2972
3352.66 3086
3353.21 2864
3353.75 2824
3354.30 2863
3354.84 2975
3355.39 2912
3355.94 2846
3356.48 2740
3357.03 2858
3357.58 2760
3358.12 2652
3358.67 2670
3359.22 2607
3359.76 2819
3360.31 2807
3360.86 2725
3361.40 2664
3361.95 2654
3362.50 2621
3363.04 2892
3363.59 2710
3364.14 2823
3364.68 2696
3365.23 2707
3365.78 2649
3366.33 2758
3366.87 2782
3367.42 2818
3367.97 2993
3368.51 2848
3369.06 2710
3369.61 2689
3370.16 2653
3370.70 2775
3371.25 2712
3371.80 2706
3372.35 2919
3372.90 2893
3373.44 2992
3373.99 3138
3374.54 3165
3375.09 3410
3375.63 3702
3376.18 3652
3376.73 3882
3377.28 3798
3377.83 3792
3378.37 3902
3378.92 3787
3379.47 3620
3380.02 3275
3380.57 3325
3381.12 2986
3381.66 2747
3382.21 2715
3382.76 2513
3383.31 2390
3383.86 2294
3384.41 2320
3384.96 2174
3385.50 2224
3386.05 2093
3386.60 2010
3387.15 2122
3387.70 2228
3388.25 2107
3388.80 1913
3389.35 2122
3389.90 2158
3390.44 2070
3390.99 2070
3391.54 2079
3392.09 2078
3392.64 2126
3393.19 2162
3393.74 2067
3394.29 2078
3394.84 1999
3395.39 1895
3395.94 1913
3396.49 1960
3397.04 2013
3397.59 2152
3398.14 2171
3398.69 2019
3399.24 2019
3399.79 2282
3400.34 2003
3400.89 2074
3401.44 2289
3401.99 2039
3402.54 2055
3403.09 2058
3403.64 2071
3404.19 1941
3404.74 1912
3405.29 2120
3405.84 1917
3406.39 1926
3406.94 1833
3407.49 1889
3408.04 1975
3408.59 1946
3409.14 1783
3409.69 2024
3410.24 1929
3410.79 1973
3411.34 2017
3411.89 2102
3412.45 2112
3413.00 2000
3413.55 2005
3414.10 2011
3414.65 2160
3415.20 2474
3415.75 2409
3416.30 2141
3416.85 2247
3417.41 2269
3417.96 2260
3418.51 2377
3419.06 2198
3419.61 2195
3420.16 2025
3420.71 2135
3421.27 2029
3421.82 1827
3422.37 1812
3422.92 1911
3423.47 1897
3424.02 1962
3424.58 2061
3425.13 2135
3425.68 2124
3426.23 2081
3426.78 2247
3427.34 2129
3427.89 2190
3428.44 2234
3428.99 2132
3429.55 1981
3430.10 1923
3430.65 2023
3431.20 1948
3431.76 1824
3432.31 1905
3432.86 1942
3433.41 1876
3433.97 1791
3434.52 1758
3435.07 1844
3435.62 1745
3436.18 1798
3436.73 1851
3437.28 1747
3437.84 1836
3438.39 1924
3438.94 1851
3439.49 1778
3440.05 1988
3440.60 1945
3441.15 1872
3441.71 1882
3442.26 1864
3442.81 1797
3443.37 1858
3443.92 1939
3444.47 1930
3445.03 1850
3445.58 1893
3446.13 1877
3446.69 1774
3447.24 1640
3447.80 1690
3448.35 1701
3448.90 1617
3449.46 1667
3450.01 1801
3450.57 1691
3451.12 1813
3451.67 1749
3452.23 1791
3452.78 1671
3453.34 1760
3453.89 1586
3454.44 1711
3455.00 1718
3455.55 1736
3456.11 1647
3456.66 1713
3457.22 1809
3457.77 1598
3458.33 1690
3458.88 1677
3459.43 1807
3459.99 1755
3460.54 1684
3461.10 1638
3461.65 1592
3462.21 1750
3462.76 1822
3463.32 1680
3463.87 1667
3464.43 1759
3464.98 1726
3465.54 1764
3466.09 1870
3466.65 1693
3467.21 1737
3467.76 1844
3468.32 1890
3468.87 1781
3469.43 1650
3469.98 1789
3470.54 1742
3471.09 1697
3471.65 1757
3472.20 1819
3472.76 1811
3473.32 1806
3473.87 1817
3474.43 1905
3474.98 1839
3475.54 1844
3476.10 1927
3476.65 1935
3477.21 1826
3477.76 1834
3478.32 1974
3478.88 1908
3479.43 1997
3479.99 2015
3480.55 2222
3481.10 2218
3481.66 2168
3482.22 2138
3482.77 2210
3483.33 2196
3483.89 2208
3484.44 2264
3485.00 2056
3485.56 2292
3486.11 2379
3486.67 2330
3487.23 2323
3487.78 2288
3488.34 2239
3488.90 2315
3489.45 2412
3490.01 2412
3490.57 2640
3491.13 2570
3491.68 2778
3492.24 3238
3492.80 3574
3493.35 3747
3493.91 3953
3494.47 4179
3495.03 4473
3495.58 4473
3496.14 4502
3496.70 4284
3497.26 4454
3497.82 4204
3498.37 4050
3498.93 4222
3499.49 4129
3500.05 4227
3500.61 4577
3501.16 4813
3501.72 4921
3502.28 5293
3502.84 5369
3503.40 5217
3503.95 5031
3504.51 5212
3505.07 5117
3505.63 4782
3506.19 4563
3506.75 4362
3507.30 4384
3507.86 3910
3508.42 3753
3508.98 3834
3509.54 3826
3510.10 3662
3510.66 3445
3511.22 3263
3511.77 3422
3512.33 3189
3512.89 3033
3513.45 2917
3514.01 2776
3514.57 2744
3515.13 2513
3515.69 2337
3516.25 2425
3516.81 2304
3517.37 2174
3517.92 2272
3518.48 2350
3519.04 2249
3519.60 2218
3520.16 2467
3520.72 2239
3521.28 2472
3521.84 2338
3522.40 2472
3522.96 2618
3523.52 2617
3524.08 2588
3524.64 2575
3525.20 2642
3525.76 2699
3526.32 3156
3526.88 3012
3527.44 2870
3528.00 2848
3528.56 2875
3529.12 2539
3529.68 2548
3530.24 2382
3530.80 2124
3531.36 2144
3531.92 2107
3532.48 2036
3533.04 1996
3533.60 1912
3534.17 1859
3534.73 1922
3535.29 1966
3535.85 1969
3536.41 1914
3536.97 2018
3537.53 1965
3538.09 2014
3538.65 1850
3539.21 2095
3539.77 2036
3540.34 1986
3540.90 2052
3541.46 1980
3542.02 2076
3542.58 2189
3543.14 2235
3543.70 2248
3544.26 2338
3544.83 2450
3545.39 2478
3545.95 2620
3546.51 2437
3547.07 2535
3547.63 2678
3548.20 2526
3548.76 2335
3549.32 2147
3549.88 2220
3550.44 2017
3551.01 2040
3551.57 2034
3552.13 1854
3552.69 1827
3553.25 1815
3553.82 1862
3554.38 1848
3554.94 1896
3555.50 1889
3556.07 1797
3556.63 1771
3557.19 1803
3557.75 1831
3558.32 1861
3558.88 1755
3559.44 1739
3560.00 1900
3560.57 1950
3561.13 1974
3561.69 1932
3562.26 1773
3562.82 1831
3563.38 1876
3563.94 1994
3564.51 2055
3565.07 1960
3565.63 1927
3566.20 1924
3566.76 1789
3567.32 1850
3567.89 2126
3568.45 2017
3569.01 1879
3569.58 1890
3570.14 1772
3570.70 1621
3571.27 1606
3571.83 1669
3572.39 1558
3572.96 1541
3573.52 1582
3574.09 1569
3574.65 1686
3575.21 1599
3575.78 1525
3576.34 1711
3576.91 1731
3577.47 1774
3578.03 1821
3578.60 1637
3579.16 1775
3579.73 1744
3580.29 1765
3580.86 1807
3581.42 1799
3581.98 1726
3582.55 1599
3583.11 1571
3583.68 1678
3584.24 1695
3584.81 1826
3585.37 1836
3585.94 1657
3586.50 1588
3587.07 1599
3587.63 1713
3588.20 1647
3588.76 1699
3589.33 1742
3589.89 1722
3590.46 1737
3591.02 1737
3591.59 1692
3592.15 1773
3592.72 1785
3593.28 1899
3593.85 1834
3594.41 1807
3594.98 1713
3595.54 1770
3596.11 1758
3596.68 1788
3597.24 1661
3597.81 1753
3598.37 1838
3598.94 1896
3599.50 1829
3600.07 1833
3600.64 1862
3601.20 1946
3601.77 2060
3602.33 1866
3602.90 1946
3603.47 1915
3604.03 1975
3604.60 2009
3605.16 1995
3605.73 1734
3606.30 1912
3606.86 2064
3607.43 2014
3608.00 1907
3608.56 1776
3609.13 1750
3609.70 1716
3610.26 1642
3610.83 1607
3611.40 1642
3611.96 1582
3612.53 1560
3613.10 1723
3613.66 1650
3614.23 1677
3614.80 1790
3615.36 2028
3615.93 2090
3616.50 2198
3617.07 2476
3617.63 3051
3618.20 3128
3618.77 3563
3619.34 4185
3619.90 4448
3620.47 4563
3621.04 5084
3621.61 5266
3622.17 5264
3622.74 5029
3623.31 4764
3623.88 4345
3624.44 4044
3625.01 3624
3625.58 3117
3626.15 2758
3626.72 2542
3627.28 2217
3627.85 1862
3628.42 1895
3628.99 1932
3629.56 1736
3630.12 1765
3630.69 1670
3631.26 1711
3631.83 1754
3632.40 1794
3632.97 1792
3633.53 1753
3634.10 1773
3634.67 1672
3635.24 1666
3635.81 1523
3636.38 1654
3636.95 1661
3637.52 1602
3638.08 1579
3638.65 1607
3639.22 1578
3639.79 1613
3640.36 1673
3640.93 1613
3641.50 1755
3642.07 1960
3642.64 1920
3643.21 2030
3643.78 1872
3644.34 2151
3644.91 2310
3645.48 2208
3646.05 2242
3646.62 2389
3647.19 2442
3647.76 2378
3648.33 2427
3648.90 2399
3649.47 2243
3650.04 2260
3650.61 2229
3651.18 2219
3651.75 2179
3652.32 2058
3652.89 2103
3653.46 2250
3654.03 2060
3654.60 2126
3655.17 2209
3655.74 2279
3656.31 2193
3656.88 2058
3657.45 2019
3658.02 2146
3658.59 2174
3659.16 2201
3659.73 2190
3660.30 2184
3660.87 2257
3661.45 2232
3662.02 2169
3662.59 2116
3663.16 2148
3663.73 2299
3664.30 2241
3664.87 2126
3665.44 2228
3666.01 2090
3666.58 1990
3667.15 2077
3667.73 2102
3668.30 1977
3668.87 1948
3669.44 2019
3670.01 2011
3670.58 1832
3671.15 1771
3671.73 1906
3672.30 1968
3672.87 1921
3673.44 1802
3674.01 1772
3674.58 1767
3675.16 1778
3675.73 1982
3676.30 1842
3676.87 1808
3677.44 1789
3678.01 1866
3678.59 1863
3679.16 1923
3679.73 1939
3680.30 1921
3680.88 1914
3681.45 1829
3682.02 1742
3682.59 1852
3683.16 1724
3683.74 1669
3684.31 1659
3684.88 1641
3685.45 1650
3686.03 1823
3686.60 1755
3687.17 1741
3687.74 1890
3688.32 1956
3688.89 2010
3689.46 2209
3690.04 2405
3690.61 2331
3691.18 2574
3691.76 2582
3692.33 2639
3692.90 2722
3693.47 2747
3694.05 2645
3694.62 2612
3695.19 2386
3695.77 2330
3696.34 2224
3696.91 2266
3697.49 2082
3698.06 2053
3698.64 1958
3699.21 1917
3699.78 1854
3700.36 1887
3700.93 1898
3701.50 1959
3702.08 2064
3702.65 1910
3703.23 1766
3703.80 1837
3704.37 1919
3704.95 1908
3705.52 1847
3706.10 1914
3706.67 2039
3707.24 1850
3707.82 1789
3708.39 2012
3708.97 1900
3709.54 1901
3710.12 1869
3710.69 1857
3711.27 2079
3711.84 2108
3712.41 2000
3712.99 1865
3713.56 1951
3714.14 2188
3714.71 2031
3715.29 1923
3715.86 1898
3716.44 1988
3717.01 1861
3717.59 1871
3718.16 1917
3718.74 1895
3719.31 2019
3719.89 1937
3720.46 1725
3721.04 1796
3721.61 1669
3722.19 1685
3722.77 1777
3723.34 1536
3723.92 1555
3724.49 1554
3725.07 1547
3725.64 1589
3726.22 1441
3726.79 1568
3727.37 1633
3727.95 1519
3728.52 1565
3729.10 1658
3729.67 1710
3730.25 1708
3730.83 1706
3731.40 1886
3731.98 2002
3732.56 2198
3733.13 2240
3733.71 2319
3734.28 2238
3734.86 2413
3735.44 2589
3736.01 2613
3736.59 2549
3737.17 2469
3737.74 2604
3738.32 2586
3738.90 2449
3739.47 2438
3740.05 2260
3740.63 2009
3741.20 1956
3741.78 1779
3742.36 1779
3742.93 1771
3743.51 1718
3744.09 1583
3744.67 1674
3745.24 1557
3745.82 1576
3746.40 1648
3746.97 1630
3747.55 1642
3748.13 1715
3748.71 1834
3749.28 1716
3749.86 1683
3750.44 1827
3751.02 1739
3751.59 1671
3752.17 1684
3752.75 1500
3753.33 1437
3753.91 1462
3754.48 1512
3755.06 1605
3755.64 1574
3756.22 1527
3756.80 1546
3757.37 1573
3757.95 1644
3758.53 1599
3759.11 1658
3759.69 1765
3760.27 1522
3760.84 1642
3761.42 1711
3762.00 1827
3762.58 1822
3763.16 1838
3763.74 1884
3764.31 1633
3764.89 1749
3765.47 1761
3766.05 1701
3766.63 1772
3767.21 1674
3767.79 1695
3768.37 1831
3768.95 1826
3769.52 1843
3770.10 1709
3770.68 1666
3771.26 1667
3771.84 1540
3772.42 1649
3773.00 1551
3773.58 1652
3774.16 1666
3774.74 1679
3775.32 1769
3775.90 1868
3776.48 1623
3777.06 1482
3777.64 1635
3778.22 1765
3778.80 1687
3779.38 1638
3779.96 1618
3780.54 1513
3781.12 1428
3781.70 1462
3782.28 1426
3782.86 1414
3783.44 1444
3784.02 1460
3784.60 1338
3785.18 1424
3785.76 1443
3786.34 1461
3786.92 1416
3787.50 1487
3788.08 1584
3788.66 1621
3789.24 1596
3789.82 1463
3790.40 1369
3790.98 1379
3791.56 1474
3792.14 1564
3792.72 1471
3793.30 1454
3793.89 1366
3794.47 1509
3795.05 1461
3795.63 1280
3796.21 1365
3796.79 1476
3797.37 1521
3797.95 1454
3798.53 1515
3799.12 1453
3799.70 1488
3800.28 1496
3800.86 1409
3801.44 1657
3802.02 1501
3802.60 1400
3803.19 1437
3803.77 1652
3804.35 1629
3804.93 1608
3805.51 1701
3806.10 1774
3806.68 1671
3807.26 1608
3807.84 1591
3808.42 1580
3809.01 1587
3809.59 1723
3810.17 1812
3810.75 1903
3811.33 1906
3811.92 1953
3812.50 2044
3813.08 1953
3813.66 1888
3814.25 1959
3814.83 2015
3815.41 1908
3815.99 1889
3816.58 1809
3817.16 1873
3817.74 1893
3818.32 1838
3818.91 1791
3819.49 1830
3820.07 1928
3820.66 1902
3821.24 1595
3821.82 1611
3822.41 1605
3822.99 1631
3823.57 1519
3824.16 1580
3824.74 1551
3825.32 1522
3825.91 1550
3826.49 1456
3827.07 1494
3827.66 1501
3828.24 1495
3828.82 1564
3829.41 1775
3829.99 1537
3830.57 1572
3831.16 1634
3831.74 1794
3832.33 1747
3832.91 1607
3833.49 1737
3834.08 1830
3834.66 1705
3835.25 1699
3835.83 1650
3836.41 1827
3837.00 1773
3837.58 1720
3838.17 1708
3838.75 1537
3839.34 1654
3839.92 1612
3840.50 1592
3841.09 1614
3841.67 1557
3842.26 1523
3842.84 1422
3843.43 1464
3844.01 1443
3844.60 1473
3845.18 1334
3845.77 1499
3846.35 1389
3846.94 1485
3847.52 1397
3848.11 1539
3848.69 1556
3849.28 1553
3849.86 1394
3850.45 1589
3851.03 1588
3851.62 1541
3852.20 1529
3852.79 1639
3853.37 1676
3853.96 1602
3854.55 1655
3855.13 1705
3855.72 1680
3856.30 1785
3856.89 1908
3857.47 1905
3858.06 1771
3858.65 1953
3859.23 1935
3859.82 2100
3860.40 2317
3860.99 2580
3861.58 2803
3862.16 3097
3862.75 3328
3863.33 3683
3863.92 3863
3864.51 4303
3865.09 4285
3865.68 4262
3866.27 4460
3866.85 4419
3867.44 4217
3868.03 3863
3868.61 3550
3869.20 3160
3869.79 2939
3870.37 2799
3870.96 2564
3871.55 2450
3872.13 2353
3872.72 2285
3873.31 2072
3873.89 1990
3874.48 2107
3875.07 1942
3875.66 1941
3876.24 2068
3876.83 2043
3877.42 2075
3878.00 1945
3878.59 2109
3879.18 1964
3879.77 1927
3880.35 2032
3880.94 1882
3881.53 1838
3882.12 1812
3882.70 1781
3883.29 1677
3883.88 1680
3884.47 1670
3885.06 1591
3885.64 1537
3886.23 1556
3886.82 1649
3887.41 1721
3888.00 1579
3888.58 1584
3889.17 1770
3889.76 1614
3890.35 1758
3890.94 1888
3891.53 1904
3892.11 1986
3892.70 1999
3893.29 2084
3893.88 2205
3894.47 2159
3895.06 1954
3895.65 1959
3896.23 1903
3896.82 1957
3897.41 1780
3898.00 1831
3898.59 1688
3899.18 1882
3899.77 1896
3900.36 1910
3900.95 1779
3901.53 1807
3902.12 1770
3902.71 1927
3903.30 2101
3903.89 1981
3904.48 1929
3905.07 1884
3905.66 2056
3906.25 1981
3906.84 1868
3907.43 1844
3908.02 1845
3908.61 1773
3909.20 1848
3909.79 1784
3910.38 1764
3910.97 1759
3911.56 1793
3912.15 1640
3912.74 1698
3913.33 1657
3913.92 1559
3914.51 1497
3915.10 1477
3915.69 1520
3916.28 1474
3916.87 1447
3917.46 1538
3918.05 1500
3918.64 1375
3919.23 1388
3919.82 1405
3920.41 1439
3921.00 1565
3921.59 1609
3922.18 1634
3922.77 1483
3923.36 1517
3923.95 1615
3924.55 1614
3925.14 1409
3925.73 1513
3926.32 1575
3926.91 1459
3927.50 1358
3928.09 1469
3928.68 1383
3929.27 1468
3929.87 1655
3930.46 1676
3931.05 1591
3931.64 1701
3932.23 1737
3932.82 1874
3933.41 1874
3934.01 1782
3934.60 1751
3935.19 1737
3935.78 1620
3936.37 1584
3936.96 1498
3937.56 1520
3938.15 1523
3938.74 1482
3939.33 1419
3939.92 1475
3940.52 1567
3941.11 1519
3941.70 1579
3942.29 1511
3942.88 1453
3943.48 1604
3944.07 1585
3944.66 1559
3945.25 1550
3945.85 1584
3946.44 1676
3947.03 1685
3947.62 1552
3948.22 1624
3948.81 1587
3949.40 1430
3949.99 1545
3950.59 1554
3951.18 1548
3951.77 1538
3952.37 1487
3952.96 1520
3953.55 1485
3954.15 1536
3954.74 1529
3955.33 1463
3955.93 1488
3956.52 1453
3957.11 1558
3957.71 1600
3958.30 1487
3958.89 1484
3959.49 1534
3960.08 1544
3960.67 1746
3961.27 1715
3961.86 1481
3962.45 1489
3963.05 1566
3963.64 1793
3964.23 1618
3964.83 1484
3965.42 1463
3966.02 1376
3966.61 1429
3967.20 1513
3967.80 1544
3968.39 1594
3968.99 1584
3969.58 1529
3970.18 1523
3970.77 1506
3971.36 1472
3971.96 1580
3972.55 1600
3973.15 1459
3973.74 1563
3974.34 1678
3974.93 1490
3975.53 1536
3976.12 1431
3976.72 1411
3977.31 1540
3977.91 1598
3978.50 1624
3979.10 1551
3979.69 1618
3980.29 1704
3980.88 1621
3981.48 1716
3982.07 1629
3982.67 1510
3983.26 1550
3983.86 1508
3984.45 1541
3985.05 1565
3985.64 1525
3986.24 1457
3986.83 1491
3987.43 1462
3988.03 1535
3988.62 1572
3989.22 1592
3989.81 1602
3990.41 1527
3991.00 1487
3991.60 1513
3992.20 1510
3992.79 1592
3993.39 1425
3993.98 1551
3994.58 1605
3995.18 1619
3995.77 1413
3996.37 1590
3996.97 1636
3997.56 1573
3998.16 1605
3998.75 1665
3999.35 1662
3999.95 1680
4000.54 1575
4001.14 1561
4001.74 1732
4002.33 1835
4002.93 1708
4003.53 1797
4004.12 1600
4004.72 1626
4005.32 1675
4005.92 1625
4006.51 1602
4007.11 1671
4007.71 1537
4008.30 1658
4008.90 1803
4009.50 1820
4010.10 1686
4010.69 1786
4011.29 1647
4011.89 1712
4012.49 1722
4013.08 1553
4013.68 1696
4014.28 1717
4014.88 1780
4015.47 1749
4016.07 1694
4016.67 1964
4017.27 2039
4017.86 2143
4018.46 2324
4019.06 2362
4019.66 2555
4020.26 2597
4020.85 2589
4021.45 2683
4022.05 2652
4022.65 2599
4023.25 2288
4023.85 2225
4024.44 2082
4025.04 1954
4025.64 2010
4026.24 2104
4026.84 1940
4027.44 2010
4028.03 1949
4028.63 2060
4029.23 2206
4029.83 2052
4030.43 2139
4031.03 2310
4031.63 2327
4032.23 2349
4032.83 2260
4033.42 2180
4034.02 2032
4034.62 2081
4035.22 2199
4035.82 2107
4036.42 2084
4037.02 2063
4037.62 1827
4038.22 1769
4038.82 1774
4039.42 1718
4040.02 1787
4040.62 1579
4041.22 1594
4041.82 1684
4042.41 1528
4043.01 1482
4043.61 1522
4044.21 1560
4044.81 1459
4045.41 1522
4046.01 1523
4046.61 1657
4047.21 1639
4047.81 1599
4048.41 1464
4049.01 1665
4049.61 1764
4050.21 1747
4050.82 1606
4051.42 1483
4052.02 1606
4052.62 1539
4053.22 1492
4053.82 1664
4054.42 1578
4055.02 1714
4055.62 1549
4056.22 1648
4056.82 1649
4057.42 1613
4058.02 1777
4058.62 1775
4059.22 1585
4059.83 1520
4060.43 1626
4061.03 1530
4061.63 1492
4062.23 1481
4062.83 1408
4063.43 1376
4064.03 1410
4064.63 1405
4065.24 1313
4065.84 1251
4066.44 1323
4067.04 1436
4067.64 1367
4068.24 1405
4068.85 1433
4069.45 1479
4070.05 1560
4070.65 1429
4071.25 1339
4071.85 1270
4072.46 1315
4073.06 1367
4073.66 1426
4074.26 1442
4074.86 1436
4075.47 1426
4076.07 1367
4076.67 1334
4077.27 1366
4077.88 1472
4078.48 1518
4079.08 1545
4079.68 1450
4080.29 1443
4080.89 1484
4081.49 1502
4082.09 1383
4082.70 1391
4083.30 1414
4083.90 1373
4084.50 1453
4085.11 1365
4085.71 1357
4086.31 1399
4086.92 1378
4087.52 1428
4088.12 1492
4088.72 1489
4089.33 1450
4089.93 1323
4090.53 1419
4091.14 1339
4091.74 1459
4092.34 1492
4092.95 1490
4093.55 1322
4094.16 1336
4094.76 1533
4095.36 1560
4095.97 1434
4096.57 1425
4097.17 1449
4097.78 1484
4098.38 1450
4098.98 1452
4099.59 1503
4100.19 1504
4100.80 1335
4101.40 1356
4102.00 1448
4102.61 1423
4103.21 1393
4103.82 1313
4104.42 1346
4105.03 1307
4105.63 1303
4106.23 1358
4106.84 1252
4107.44 1306
4108.05 1306
4108.65 1252
4109.26 1293
4109.86 1343
4110.47 1226
4111.07 1262
4111.68 1271
4112.28 1269
4112.89 1196
4113.49 1254
4114.10 1435
4114.70 1384
4115.31 1376
4115.91 1291
4116.52 1231
4117.12 1342
4117.73 1413
4118.33 1334
4118.94 1307
4119.54 1327
4120.15 1384
4120.75 1289
4121.36 1289
4121.97 1537
4122.57 1515
4123.18 1544
4123.78 1386
4124.39 1392
4124.99 1410
4125.60 1285
4126.21 1348
4126.81 1412
4127.42 1442
4128.02 1462
4128.63 1456
4129.24 1436
4129.84 1481
4130.45 1335
4131.05 1271
4131.66 1307
4132.27 1449
4132.87 1421
4133.48 1498
4134.09 1421
4134.69 1381
4135.30 1409
4135.91 1271
4136.51 1281
4137.12 1411
4137.73 1599
4138.33 1614
4138.94 1447
4139.55 1553
4140.15 1556
4140.76 1666
4141.37 1733
4141.97 1750
4142.58 1840
4143.19 1886
4143.80 1771
4144.40 1675
4145.01 1788
4145.62 1791
4146.22 1622
4146.83 1546
4147.44 1576
4148.05 1742
4148.65 1648
4149.26 1440
4149.87 1426
4150.48 1426
4151.09 1383
4151.69 1292
4152.30 1354
4152.91 1342
4153.52 1209
4154.12 1255
4154.73 1204
4155.34 1193
4155.95 1338
4156.56 1390
4157.16 1339
4157.77 1271
4158.38 1340
4158.99 1302
4159.60 1279
4160.21 1301
4160.81 1350
4161.42 1332
4162.03 1271
4162.64 1230
4163.25 1277
4163.86 1296
4164.47 1265
4165.08 1448
4165.68 1539
4166.29 1463
4166.90 1496
4167.51 1442
4168.12 1461
4168.73 1495
4169.34 1572
4169.95 1458
4170.56 1339
4171.16 1321
4171.77 1475
4172.38 1432
4172.99 1421
4173.60 1319
4174.21 1317
4174.82 1421
4175.43 1343
4176.04 1308
4176.65 1503
4177.26 1601
4177.87 1427
4178.48 1594
4179.09 1578
4179.70 1495
4180.31 1498
4180.92 1467
4181.53 1485
4182.14 1501
4182.75 1478
4183.36 1340
4183.97 1491
4184.58 1376
4185.19 1506
4185.80 1385
4186.41 1279
4187.02 1415
4187.63 1424
4188.24 1391
4188.85 1385
4189.46 1443
4190.07 1289
4190.68 1435
4191.29 1448
4191.90 1410
4192.51 1400
4193.13 1402
4193.74 1576
4194.35 1632
4194.96 1619
4195.57 1627
4196.18 1616
4196.79 1688
4197.40 1684
4198.01 1734
4198.62 1746
4199.24 1742
4199.85 1694
4200.46 1759
4201.07 1648
4201.68 1666
4202.29 1680
4202.90 1563
4203.52 1547
4204.13 1472
4204.74 1462
4205.35 1426
4205.96 1488
4206.57 1505
4207.19 1438
4207.80 1456
4208.41 1486
4209.02 1510
4209.63 1439
4210.25 1407
4210.86 1408
4211.47 1477
4212.08 1512
4212.69 1524
4213.31 1578
4213.92 1478
4214.53 1330
4215.14 1444
4215.76 1502
4216.37 1571
4216.98 1683
4217.59 1572
4218.21 1708
4218.82 1634
4219.43 1619
4220.04 1771
4220.66 1989
4221.27 2062
4221.88 2057
4222.50 2369
4223.11 2443
4223.72 2567
4224.33 2847
4224.95 3149
4225.56 3181
4226.17 3050
4226.79 3234
4227.40 3413
4228.01 3445
4228.63 3318
4229.24 3284
4229.85 3211
4230.47 3256
4231.08 3095
4231.69 3045
4232.31 3091
4232.92 2915
4233.54 3009
4234.15 2952
4234.76 2966
4235.38 2999
4235.99 3084
4236.61 3184
4237.22 3418
4237.83 3307
4238.45 3347
4239.06 3391
4239.68 3238
4240.29 2974
4240.90 2855
4241.52 2595
4242.13 2381
4242.75 2350
4243.36 2172
4243.98 2152
4244.59 2066
4245.21 1899
4245.82 1748
4246.43 1797
4247.05 1934
4247.66 1755
4248.28 1872
4248.89 1847
4249.51 1818
4250.12 1815
4250.74 1843
4251.35 1770
4251.97 1828
4252.58 1756
4253.20 1813
4253.81 1840
4254.43 1773
4255.04 1770
4255.66 1906
4256.28 1877
4256.89 1632
4257.51 1693
4258.12 1600
4258.74 1601
4259.35 1658
4259.97 1586
4260.58 1607
4261.20 1501
4261.82 1547
4262.43 1533
4263.05 1591
4263.66 1586
4264.28 1630
4264.90 1665
4265.51 1709
4266.13 1684
4266.74 1610
4267.36 1611
4267.98 1567
4268.59 1660
4269.21 1709
4269.82 1606
4270.44 1553
4271.06 1700
4271.67 1624
4272.29 1571
4272.91 1577
4273.52 1582
4274.14 1685
4274.76 1596
4275.37 1567
4275.99 1582
4276.61 1561
4277.22 1781
4277.84 1652
4278.46 1591
4279.08 1634
4279.69 1622
4280.31 1655
4280.93 1718
4281.54 1563
4282.16 1536
4282.78 1692
4283.40 1557
4284.01 1523
4284.63 1387
4285.25 1476
4285.87 1498
4286.48 1389
4287.10 1540
4287.72 1461
4288.34 1398
4288.95 1549
4289.57 1444
4290.19 1424
4290.81 1334
4291.43 1357
4292.04 1446
4292.66 1311
4293.28 1383
4293.90 1296
4294.52 1352
4295.13 1413
4295.75 1479
4296.37 1440
4296.99 1413
4297.61 1448
4298.23 1386
4298.84 1280
4299.46 1318
4300.08 1312
4300.70 1432
4301.32 1420
4301.94 1321
4302.56 1275
4303.17 1381
4303.79 1333
4304.41 1473
4305.03 1430
4305.65 1328
4306.27 1390
4306.89 1410
4307.51 1524
4308.13 1481
4308.75 1381
4309.36 1314
4309.98 1339
4310.60 1457
4311.22 1421
4311.84 1447
4312.46 1503
4313.08 1449
4313.70 1475
4314.32 1593
4314.94 1439
4315.56 1558
4316.18 1521
4316.80 1408
4317.42 1560
4318.04 1547
4318.66 1474
4319.28 1401
4319.90 1562
4320.52 1715
4321.14 1685
4321.76 1660
4322.38 1770
4323.00 1762
4323.62 1699
4324.24 1668
4324.86 1787
4325.48 1947
4326.10 1897
4326.72 1820
4327.34 1925
4327.96 1998
4328.58 2178
4329.20 2158
4329.82 1928
4330.44 1973
4331.07 1842
4331.69 1678
4332.31 1610
4332.93 1805
4333.55 1749
4334.17 1799
4334.79 1916
4335.41 1791
4336.03 1867
4336.65 2016
4337.28 2002
4337.90 2129
4338.52 2239
4339.14 2591
4339.76 2522
4340.38 2637
4341.00 3035
4341.63 2996
4342.25 2848
4342.87 2873
4343.49 2601
4344.11 2480
4344.73 2586
4345.36 2504
4345.98 2626
4346.60 2697
4347.22 3049
4347.84 3318
4348.47 3610
4349.09 3696
4349.71 3890
4350.33 4297
4350.95 4261
4351.58 3936
4352.20 3659
4352.82 3445
4353.44 3229
4354.07 2837
4354.69 2590
4355.31 2460
4355.93 2272
4356.56 2146
4357.18 2071
4357.80 1923
4358.42 1818
4359.05 1833
4359.67 1728
4360.29 1768
4360.92 1801
4361.54 1880
4362.16 1927
4362.78 1778
4363.41 1945
4364.03 1876
4364.65 1778
4365.28 1899
4365.90 1778
4366.52 1883
4367.15 1942
4367.77 1818
4368.39 1816
4369.02 1700
4369.64 1591
4370.26 1594
4370.89 1637
4371.51 1602
4372.14 1653
4372.76 1649
4373.38 1442
4374.01 1528
4374.63 1506
4375.25 1490
4375.88 1421
4376.50 1373
4377.13 1520
4377.75 1472
4378.37 1541
4379.00 1523
4379.62 1521
4380.25 1471
4380.87 1464
4381.50 1493
4382.12 1392
4382.75 1571
4383.37 1489
4383.99 1462
4384.62 1519
4385.24 1534
4385.87 1498
4386.49 1427
4387.12 1497
4387.74 1420
4388.37 1351
4388.99 1439
4389.62 1425
4390.24 1288
4390.87 1351
4391.49 1397
4392.12 1394
4392.74 1411
4393.37 1406
4393.99 1427
4394.62 1393
4395.24 1322
4395.87 1389
4396.49 1413
4397.12 1405
4397.75 1377
4398.37 1372
4399.00 1436
4399.62 1320
4400.25 1271
4400.87 1460
4401.50 1459
4402.13 1377
4402.75 1393
4403.38 1446
4404.00 1451
4404.63 1436
4405.26 1370
4405.88 1388
4406.51 1392
4407.13 1560
4407.76 1667
4408.39 1457
4409.01 1557
4409.64 1528
4410.27 1548
4410.89 1644
4411.52 1453
4412.15 1592
4412.77 1486
4413.40 1595
4414.03 1724
4414.65 1589
4415.28 1531
4415.91 1500
4416.53 1448
4417.16 1394
4417.79 1437
4418.41 1424
4419.04 1420
4419.67 1501
4420.30 1455
4420.92 1432
4421.55 1476
4422.18 1462
4422.80 1420
4423.43 1373
4424.06 1370
4424.69 1345
4425.31 1313
4425.94 1470
4426.57 1513
4427.20 1441
4427.82 1368
4428.45 1278
4429.08 1259
4429.71 1120
4430.34 1163
4430.96 1179
4431.59 1151
4432.22 1156
4432.85 1180
4433.48 1204
4434.10 1241
4434.73 1393
4435.36 1254
4435.99 1244
4436.62 1299
4437.25 1256
4437.87 1295
4438.50 1213
4439.13 1221
4439.76 1191
4440.39 1228
4441.02 1355
4441.64 1303
4442.27 1171
4442.90 1151
4443.53 1325
4444.16 1423
4444.79 1317
4445.42 1324
4446.05 1236
4446.68 1216
4447.30 1267
4447.93 1253
4448.56 1235
4449.19 1293
4449.82 1294
4450.45 1324
4451.08 1302
4451.71 1325
4452.34 1331
4452.97 1351
4453.60 1295
4454.23 1239
4454.86 1361
4455.49 1346
4456.12 1355
4456.75 1539
4457.38 1496
4458.01 1409
4458.64 1460
4459.27 1535
4459.90 1450
4460.53 1505
4461.16 1317
4461.79 1412
4462.42 1374
4463.05 1286
4463.68 1314
4464.31 1231
4464.94 1201
4465.57 1351
4466.20 1257
4466.83 1166
4467.46 1255
4468.09 1262
4468.72 1294
4469.35 1179
4469.98 1282
4470.61 1275
4471.24 1231
4471.87 1290
4472.50 1180
4473.13 1178
4473.77 1191
4474.40 1286
4475.03 1306
4475.66 1214
4476.29 1212
4476.92 1231
4477.55 1201
4478.18 1270
4478.82 1250
4479.45 1216
4480.08 1183
4480.71 1212
4481.34 1342
4481.97 1352
4482.60 1281
4483.24 1274
4483.87 1273
4484.50 1212
4485.13 1161
4485.76 1214
4486.39 1295
4487.03 1180
4487.66 1355
4488.29 1409
4488.92 1368
4489.55 1293
4490.19 1241
4490.82 1316
4491.45 1358
4492.08 1291
4492.71 1345
4493.35 1456
4493.98 1360
4494.61 1387
4495.24 1401
4495.88 1417
4496.51 1291
4497.14 1282
4497.77 1345
4498.41 1398
4499.04 1318
4499.67 1396
4500.31 1499
4500.94 1432
4501.57 1429
4502.20 1591
4502.84 1517
4503.47 1510
4504.10 1740
4504.74 1802
4505.37 1861
4506.00 1658
4506.64 1661
4507.27 1562
4507.90 1639
4508.54 1641
4509.17 1532
4509.80 1512
4510.44 1460
4511.07 1493
4511.70 1467
4512.34 1477
4512.97 1458
4513.60 1496
4514.24 1388
4514.87 1523
4515.51 1452
4516.14 1603
4516.77 1581
4517.41 1558
4518.04 1598
4518.68 1538
4519.31 1489
4519.94 1433
4520.58 1504
4521.21 1347
4521.85 1325
4522.48 1351
4523.12 1372
4523.75 1382
4524.39 1478
4525.02 1413
4525.65 1391
4526.29 1305
4526.92 1387
4527.56 1476
4528.19 1528
4528.83 1596
4529.46 1638
4530.10 1888
4530.73 2173
4531.37 2418
4532.00 2705
4532.64 2962
4533.27 3521
4533.91 3723
4534.54 3840
4535.18 4036
4535.81 3927
4536.45 4032
4537.09 3781
4537.72 3368
4538.36 3150
4538.99 2863
4539.63 2455
4540.26 2143
4540.90 1980
4541.53 1694
4542.17 1716
4542.81 1711
4543.44 1567
4544.08 1473
4544.71 1429
4545.35 1495
4545.99 1484
4546.62 1525
4547.26 1389
4547.89 1406
4548.53 1486
4549.17 1565
4549.80 1481
4550.44 1485
4551.08 1657
4551.71 1765
4552.35 1674
4552.98 1648
4553.62 1761
4554.26 1643
4554.89 1647
4555.53 1512
4556.17 1539
4556.80 1478
4557.44 1465
4558.08 1560
4558.72 1511
4559.35 1434
4559.99 1458
4560.63 1435
4561.26 1320
4561.90 1347
4562.54 1420
4563.17 1438
4563.81 1369
4564.45 1417
4565.09 1473
4565.72 1345
4566.36 1404
4567.00 1355
4567.64 1401
4568.27 1230
4568.91 1328
4569.55 1350
4570.19 1338
4570.82 1447
4571.46 1512
4572.10 1435
4572.74 1533
4573.38 1575
4574.01 1582
4574.65 1612
4575.29 1541
4575.93 1424
4576.57 1584
4577.20 1501
4577.84 1445
4578.48 1336
4579.12 1374
4579.76 1370
4580.40 1299
4581.04 1278
4581.67 1372
4582.31 1340
4582.95 1268
4583.59 1325
4584.23 1365
4584.87 1458
4585.51 1313
4586.14 1365
4586.78 1508
4587.42 1460
4588.06 1400
4588.70 1453
4589.34 1470
4589.98 1419
4590.62 1493
4591.26 1457
4591.90 1468
4592.54 1488
4593.17 1635
4593.81 1703
4594.45 1720
4595.09 1603
4595.73 1591
4596.37 1656
4597.01 1503
4597.65 1462
4598.29 1529
4598.93 1603
4599.57 1601
4600.21 1429
4600.85 1300
4601.49 1392
4602.13 1455
4602.77 1429
4603.41 1453
4604.05 1524
4604.69 1498
4605.33 1419
4605.97 1456
4606.61 1516
4607.25 1388
4607.89 1439
4608.53 1570
4609.17 1593
4609.81 1485
4610.45 1522
4611.09 1756
4611.73 1637
4612.38 1580
4613.02 1590
4613.66 1408
4614.30 1458
4614.94 1511
4615.58 1475
4616.22 1512
4616.86 1545
4617.50 1607
4618.14 1430
4618.78 1457
4619.43 1472
4620.07 1389
4620.71 1336
4621.35 1431
4621.99 1478
4622.63 1469
4623.27 1515
4623.91 1341
4624.56 1240
4625.20 1264
4625.84 1332
4626.48 1266
4627.12 1195
4627.76 1328
4628.41 1326
4629.05 1405
4629.69 1289
4630.33 1287
4630.97 1161
4631.62 1269
4632.26 1299
4632.90 1223
4633.54 1309
4634.18 1332
4634.83 1379
4635.47 1480
4636.11 1493
4636.75 1367
4637.40 1549
4638.04 1569
4638.68 1551
4639.32 1529
4639.97 1573
4640.61 1743
4641.25 1795
4641.89 1819
4642.54 1764
4643.18 1794
4643.82 1759
4644.46 1830
4645.11 1655
4645.75 1632
4646.39 1589
4647.04 1628
4647.68 1491
4648.32 1388
4648.97 1339
4649.61 1416
4650.25 1556
4650.90 1462
4651.54 1538
4652.18 1632
4652.83 1612
4653.47 1698
4654.11 1869
4654.76 1912
4655.40 2042
4656.04 1945
4656.69 1872
4657.33 1838
4657.98 1666
4658.62 1726
4659.26 1647
4659.91 1622
4660.55 1494
4661.20 1498
4661.84 1422
4662.48 1388
4663.13 1369
4663.77 1383
4664.42 1349
4665.06 1308
4665.71 1379
4666.35 1284
4666.99 1256
4667.64 1317
4668.28 1228
4668.93 1189
4669.57 1220
4670.22 1231
4670.86 1191
4671.51 1284
4672.15 1255
4672.80 1335
4673.44 1342
4674.09 1189
4674.73 1149
4675.38 1037
4676.02 1146
4676.67 1223
4677.31 1385
4677.96 1376
4678.60 1328
4679.25 1247
4679.89 1248
4680.54 1301
4681.18 1214
4681.83 1240
4682.47 1412
4683.12 1447
4683.77 1395
4684.41 1252
4685.06 1310
4685.70 1296
4686.35 1337
4686.99 1293
4687.64 1334
4688.29 1226
4688.93 1198
4689.58 1185
4690.22 1241
4690.87 1288
4691.52 1283
4692.16 1215
4692.81 1338
4693.45 1357
4694.10 1374
4694.75 1274
4695.39 1211
4696.04 1332
4696.69 1353
4697.33 1256
4697.98 1327
4698.63 1393
4699.27 1327
4699.92 1306
4700.57 1435
4701.21 1449
4701.86 1412
4702.51 1392
4703.15 1512
4703.80 1449
4704.45 1351
4705.10 1415
4705.74 1392
4706.39 1413
4707.04 1317
4707.68 1277
4708.33 1421
4708.98 1350
4709.63 1324
4710.27 1336
4710.92 1321
4711.57 1352
4712.22 1368
4712.86 1487
4713.51 1351
4714.16 1252
4714.81 1193
4715.45 1321
4716.10 1343
4716.75 1336
4717.40 1337
4718.05 1405
4718.69 1291
4719.34 1266
4719.99 1388
4720.64 1336
4721.29 1258
4721.94 1344
4722.58 1371
4723.23 1459
4723.88 1563
4724.53 1569
4725.18 1512
4725.83 1531
4726.47 1547
4727.12 1466
4727.77 1620
4728.42 1575
4729.07 1613
4729.72 1630
4730.37 1649
4731.02 1492
4731.66 1348
4732.31 1361
4732.96 1556
4733.61 1382
4734.26 1401
4734.91 1300
4735.56 1397
4736.21 1256
4736.86 1301
4737.51 1301
4738.16 1320
4738.81 1191
4739.45 1269
4740.10 1304
4740.75 1351
4741.40 1267
4742.05 1358
4742.70 1412
4743.35 1308
4744.00 1262
4744.65 1326
4745.30 1448
4745.95 1348
4746.60 1394
4747.25 1352
4747.90 1373
4748.55 1378
4749.20 1455
4749.85 1434
4750.50 1358
4751.15 1358
4751.80 1376
4752.45 1367
4753.10 1398
4753.75 1467
4754.40 1546
4755.05 1545
4755.71 1625
4756.36 1590
4757.01 1592
4757.66 1574
4758.31 1542
4758.96 1554
4759.61 1476
4760.26 1355
4760.91 1323
4761.56 1321
4762.21 1372
4762.86 1367
4763.52 1355
4764.17 1455
4764.82 1572
4765.47 1600
4766.12 1449
4766.77 1548
4767.42 1697
4768.07 1747
4768.73 1725
4769.38 1716
4770.03 1578
4770.68 1461
4771.33 1580
4771.98 1585
4772.64 1558
4773.29 1474
4773.94 1402
4774.59 1352
4775.24 1390
4775.89 1300
4776.55 1215
4777.20 1267
4777.85 1174
4778.50 1190
4779.15 1216
4779.81 1230
4780.46 1225
4781.11 1249
4781.76 1222
4782.42 1207
4783.07 1182
4783.72 1219
4784.37 1261
4785.03 1362
4785.68 1289
4786.33 1242
4786.98 1198
4787.64 1189
4788.29 1210
4788.94 1150
4789.60 1111
4790.25 1190
4790.90 1242
4791.55 1240
4792.21 1367
4792.86 1244
4793.51 1296
4794.17 1345
4794.82 1255
4795.47 1139
4796.13 1123
4796.78 1193
4797.43 1200
4798.09 1241
4798.74 1331
4799.39 1211
4800.05 1311
4800.70 1285
4801.36 1233
4802.01 1270
4802.66 1256
4803.32 1236
4803.97 1355
4804.62 1293
4805.28 1390
4805.93 1286
4806.59 1349
4807.24 1243
4807.89 1272
4808.55 1230
4809.20 1311
4809.86 1352
4810.51 1229
4811.17 1250
4811.82 1155
4812.47 1204
4813.13 1316
4813.78 1259
4814.44 1199
4815.09 1227
4815.75 1242
4816.40 1292
4817.06 1431
4817.71 1485
4818.37 1294
4819.02 1437
4819.68 1380
4820.33 1382
4820.99 1354
4821.64 1471
4822.30 1519
4822.95 1583
4823.61 1599
4824.26 1540
4824.92 1584
4825.57 1685
4826.23 1663
4826.88 1661
4827.54 1693
4828.19 1674
4828.85 1721
4829.51 1861
4830.16 1766
4830.82 1726
4831.47 1517
4832.13 1532
4832.78 1517
4833.44 1618
4834.10 1590
4834.75 1578
4835.41 1699
4836.06 1710
4836.72 1737
4837.38 2013
4838.03 2019
4838.69 2292
4839.34 2335
4840.00 2334
4840.66 2381
4841.31 2495
4841.97 2551
4842.63 2498
4843.28 2474
4843.94 2337
4844.60 2364
4845.25 2262
4845.91 1978
4846.57 1994
4847.22 1894
4847.88 1997
4848.54 1879
4849.19 1855
4849.85 1876
4850.51 2018
4851.17 2112
4851.82 2013
4852.48 1953
4853.14 2038
4853.79 1963
4854.45 1948
4855.11 1875
4855.77 2000
4856.42 1881
4857.08 1927
4857.74 2021
4858.40 2262
4859.05 2109
4859.71 2172
4860.37 2388
4861.03 2571
4861.68 2294
4862.34 2421
4863.00 2487
4863.66 2483
4864.32 2386
4864.97 2351
4865.63 2197
4866.29 2190
4866.95 2313
4867.61 2243
4868.26 2247
4868.92 2305
4869.58 2286
4870.24 2309
4870.90 2232
4871.56 2269
4872.21 2369
4872.87 2353
4873.53 2174
4874.19 2206
4874.85 2247
4875.51 2140
4876.17 2016
4876.83 1947
4877.48 1930
4878.14 2020
4878.80 2068
4879.46 1969
4880.12 1968
4880.78 2045
4881.44 2133
4882.10 2175
4882.76 1937
4883.42 1826
4884.08 1952
4884.73 1850
4885.39 1709
4886.05 1628
4886.71 1598
4887.37 1625
4888.03 1685
4888.69 1569
4889.35 1704
4890.01 1764
4890.67 1807
4891.33 1771
4891.99 1721
4892.65 1871
4893.31 1778
4893.97 1706
4894.63 1735
4895.29 1860
4895.95 1701
4896.61 1604
4897.27 1617
4897.93 1558
4898.59 1601
4899.25 1711
4899.91 1672
4900.57 1593
4901.23 1604
4901.89 1517
4902.55 1463
4903.21 1362
4903.88 1406
4904.54 1412
4905.20 1414
4905.86 1420
4906.52 1373
4907.18 1440
4907.84 1492
4908.50 1360
4909.16 1389
4909.82 1345
4910.48 1377
4911.15 1437
4911.81 1453
4912.47 1403
4913.13 1367
4913.79 1376
4914.45 1309
4915.11 1385
4915.77 1352
4916.44 1297
4917.10 1287
4917.76 1370
4918.42 1250
4919.08 1274
4919.74 1247
4920.41 1244
4921.07 1200
4921.73 1260
4922.39 1178
4923.05 1228
4923.72 1247
4924.38 1310
4925.04 1309
4925.70 1181
4926.36 1210
4927.03 1185
4927.69 1192
4928.35 1184
4929.01 1244
4929.67 1286
4930.34 1231
4931.00 1185
4931.66 1245
4932.32 1222
4932.99 1266
4933.65 1450
4934.31 1289
4934.98 1326
4935.64 1348
4936.30 1330
4936.96 1166
4937.63 1291
4938.29 1300
4938.95 1308
4939.62 1320
4940.28 1286
4940.94 1275
4941.61 1206
4942.27 1199
4942.93 1242
4943.60 1240
4944.26 1190
4944.92 1188
4945.59 1235
4946.25 1168
4946.91 1259
4947.58 1201
4948.24 1246
4948.90 1279
4949.57 1378
4950.23 1252
4950.89 1199
4951.56 1171
4952.22 1273
4952.89 1235
4953.55 1108
4954.21 1064
4954.88 1185
4955.54 1060
4956.21 1082
4956.87 1178
4957.53 1222
4958.20 1142
4958.86 1193
4959.53 1131
4960.19 1190
4960.86 1190
4961.52 1126
4962.19 1141
4962.85 1162
4963.52 1085
4964.18 1129
4964.84 1184
4965.51 1209
4966.17 1179
4966.84 1225
4967.50 1340
4968.17 1318
4968.83 1226
4969.50 1262
4970.16 1204
4970.83 1178
4971.49 1316
4972.16 1294
4972.82 1269
4973.49 1297
4974.16 1255
4974.82 1191
4975.49 1287
4976.15 1189
4976.82 1158
4977.48 1218
4978.15 1207
4978.81 1133
4979.48 1137
4980.15 1230
4980.81 1142
4981.48 1176
4982.14 1240
4982.81 1319
4983.48 1183
4984.14 1179
4984.81 1295
4985.47 1332
4986.14 1353
4986.81 1189
4987.47 1215
4988.14 1288
4988.80 1337
4989.47 1477
4990.14 1377
4990.80 1365
4991.47 1285
4992.14 1215
4992.80 1279
4993.47 1228
4994.14 1199
4994.80 1160
4995.47 1074
4996.14 1001
4996.80 1157
4997.47 1299
4998.14 1231
4998.81 1205
4999.47 1288
5000.14 1248
5000.81 1269
5001.47 1203
5002.14 1186
5002.81 1185
5003.48 1157
5004.14 1188
5004.81 1144
5005.48 1215
5006.15 1226
5006.81 1169
5007.48 1188
5008.15 1304
5008.82 1316
5009.48 1193
5010.15 1260
5010.82 1276
5011.49 1194
5012.16 1273
5012.82 1318
5013.49 1295
5014.16 1358
5014.83 1358
5015.50 1251
5016.16 1318
5016.83 1336
5017.50 1302
5018.17 1359
5018.84 1359
5019.50 1349
5020.17 1355
5020.84 1432
5021.51 1558
5022.18 1751
5022.85 1989
5023.52 1971
5024.19 2217
5024.85 2453
5025.52 2597
5026.19 2736
5026.86 2747
5027.53 2864
5028.20 2893
5028.87 2611
5029.54 2274
5030.21 2225
5030.87 2022
5031.54 1951
5032.21 1790
5032.88 1639
5033.55 1367
5034.22 1377
5034.89 1304
5035.56 1266
5036.23 1173
5036.90 1133
5037.57 1192
5038.24 1088
5038.91 1157
5039.58 1094
5040.25 1210
5040.92 1128
5041.59 1226
5042.26 1193
5042.93 1114
5043.60 1164
5044.27 1168
5044.94 1121
5045.61 1133
5046.28 1216
5046.95 1158
5047.62 1132
5048.29 1173
5048.96 1227
5049.63 1255
5050.30 1174
5050.97 1243
5051.64 1246
5052.31 1226
5052.98 1240
5053.65 1216
5054.32 1280
5054.99 1122
5055.66 1040
5056.34 1074
5057.01 1083
5057.68 1190
5058.35 1137
5059.02 1149
5059.69 1131
5060.36 1124
5061.03 1112
5061.70 1120
5062.38 1100
5063.05 1139
5063.72 1221
5064.39 1146
5065.06 1233
5065.73 1243
5066.40 1354
5067.08 1173
5067.75 1135
5068.42 1173
5069.09 1183
5069.76 1176
5070.43 1147
5071.11 1100
5071.78 1153
5072.45 1131
5073.12 1097
5073.79 1037
5074.47 1082
5075.14 1149
5075.81 1040
5076.48 1166
5077.15 1206
5077.83 1041
5078.50 1060
5079.17 1190
5079.84 1138
5080.52 1139
5081.19 1206
5081.86 1225
5082.53 1196
5083.21 1188
5083.88 1032
5084.55 1066
5085.22 1161
5085.90 1198
5086.57 1203
5087.24 1128
5087.92 1169
5088.59 1111
5089.26 1082
5089.93 1239
5090.61 1316
5091.28 1344
5091.95 1350
5092.63 1367
5093.30 1328
5093.97 1532
5094.65 1415
5095.32 1460
5095.99 1589
5096.67 1568
5097.34 1531
5098.02 1371
5098.69 1397
5099.36 1236
5100.04 1290
5100.71 1330
5101.38 1216
5102.06 1180
5102.73 1138
5103.41 1179
5104.08 1170
5104.75 1228
5105.43 1167
5106.10 1294
5106.78 1255
5107.45 1328
5108.12 1271
5108.80 1265
5109.47 1193
5110.15 1121
5110.82 1210
5111.50 1260
5112.17 1226
5112.85 1132
5113.52 1144
5114.20 1086
5114.87 1090
5115.54 1123
5116.22 1092
5116.89 1043
5117.57 1086
5118.24 1121
5118.92 1171
5119.59 1227
5120.27 1164
5120.94 1211
5121.62 1273
5122.30 1269
5122.97 1170
5123.65 1288
5124.32 1194
5125.00 1178
5125.67 1186
5126.35 1207
5127.02 1193
5127.70 1201
5128.37 1177
5129.05 1028
5129.73 1032
5130.40 1047
5131.08 1156
5131.75 1089
5132.43 1186
5133.10 1135
5133.78 1092
5134.46 1115
5135.13 1179
5135.81 1191
5136.49 1139
5137.16 1107
5137.84 1177
5138.51 1185
5139.19 1176
5139.87 1144
5140.54 1260
5141.22 1194
5141.90 1113
5142.57 1188
5143.25 1187
5143.93 1180
5144.60 1175
5145.28 1244
5145.96 1295
5146.63 1259
5147.31 1145
5147.99 1209
5148.66 1124
5149.34 1074
5150.02 1100
5150.69 1087
5151.37 1074
5152.05 1023
5152.73 984
5153.40 1025
5154.08 1126
5154.76 1036
5155.44 1036
5156.11 1047
5156.79 1083
5157.47 1100
5158.15 1083
5158.82 1114
5159.50 1186
5160.18 1162
5160.86 1110
5161.53 1139
5162.21 1049
5162.89 1154
5163.57 1173
5164.25 1023
5164.92 1070
5165.60 1078
5166.28 1095
5166.96 1132
5167.64 1133
5168.31 1166
5168.99 1282
5169.67 1210
5170.35 1129
5171.03 1216
5171.71 1178
5172.39 1244
5173.06 1108
5173.74 1071
5174.42 1007
5175.10 1036
5175.78 1142
5176.46 1004
5177.14 1051
5177.82 1001
5178.49 1062
5179.17 1074
5179.85 913
5180.53 1015
5181.21 1121
5181.89 1049
5182.57 1015
5183.25 1013
5183.93 1125
5184.61 1131
5185.29 1012
5185.97 1080
5186.64 1064
5187.32 1093
5188.00 1071
5188.68 1041
5189.36 1095
5190.04 1015
5190.72 1118
5191.40 1040
5192.08 972
5192.76 1014
5193.44 1062
5194.12 1009
5194.80 976
5195.48 1008
5196.16 1021
5196.84 952
5197.52 959
5198.20 1027
5198.88 1087
5199.56 1015
5200.24 1033
5200.92 979
5201.60 1025
5202.28 1111
5202.96 1087
5203.65 1074
5204.33 1038
5205.01 1010
5205.69 1015
5206.37 950
5207.05 970
5207.73 979
5208.41 985
5209.09 1059
5209.77 1092
5210.45 1133
5211.13 1114
5211.82 1129
5212.50 1203
5213.18 1269
5213.86 1270
5214.54 1182
5215.22 1222
5215.90 1260
5216.58 1209
5217.27 1150
5217.95 1200
5218.63 1161
5219.31 1107
5219.99 1098
5220.67 1085
5221.36 1068
5222.04 1121
5222.72 1024
5223.40 1075
5224.08 1100
5224.77 1075
5225.45 1111
5226.13 1137
5226.81 1138
5227.49 1013
5228.18 1082
5228.86 1041
5229.54 1167
5230.22 1084
5230.91 1093
5231.59 1072
5232.27 1003
5232.95 1047
5233.63 1131
5234.32 1020
5235.00 1032
5235.68 1001
5236.37 1056
5237.05 1039
5237.73 1033
5238.41 1052
5239.10 1131
5239.78 1068
5240.46 1005
5241.15 1131
5241.83 1050
5242.51 1131
5243.20 1160
5243.88 1238
5244.56 1094
5245.24 1104
5245.93 1086
5246.61 1165
5247.29 1158
5247.98 1179
5248.66 1260
5249.35 1146
5250.03 1211
5250.71 1263
5251.40 1357
5252.08 1284
5252.76 1399
5253.45 1541
5254.13 1437
5254.82 1298
5255.50 1304
5256.18 1374
5256.87 1241
5257.55 1155
5258.24 1157
5258.92 1120
5259.60 1200
5260.29 1144
5260.97 1039
5261.66 1091
5262.34 1087
5263.03 1117
5263.71 1136
5264.40 1236
5265.08 1136
5265.76 1193
5266.45 1178
5267.13 1228
5267.82 1136
5268.50 1024
5269.19 1146
5269.87 1278
5270.56 1229
5271.24 1160
5271.93 1149
5272.61 1140
5273.30 1088
5273.98 1135
5274.67 1103
5275.35 1048
5276.04 1109
5276.72 1158
5277.41 1144
5278.10 1088
5278.78 1094
5279.47 1121
5280.15 1128
5280.84 1251
5281.52 1287
5282.21 1304
5282.89 1363
5283.58 1400
5284.27 1417
5284.95 1465
5285.64 1441
5286.32 1478
5287.01 1457
5287.70 1365
5288.38 1266
5289.07 1284
5289.75 1310
5290.44 1125
5291.13 1151
5291.81 1153
5292.50 1107
5293.19 1166
5293.87 1100
5294.56 1066
5295.25 1137
5295.93 1182
5296.62 1135
5297.31 1188
5297.99 1209
5298.68 1196
5299.37 1230
5300.05 1196
5300.74 1040
5301.43 1207
5302.11 1233
5302.80 1303
5303.49 1340
5304.18 1323
5304.86 1353
5305.55 1344
5306.24 1328
5306.92 1307
5307.61 1279
5308.30 1195
5308.99 1272
5309.67 1316
5310.36 1275
5311.05 1211
5311.74 1194
5312.42 1176
5313.11 1291
5313.80 1240
5314.49 1244
5315.18 1133
5315.86 1245
5316.55 1303
5317.24 1338
5317.93 1212
5318.62 1172
5319.30 1158
5319.99 1241
5320.68 1226
5321.37 1109
5322.06 1322
5322.74 1271
5323.43 1381
5324.12 1377
5324.81 1425
5325.50 1369
5326.19 1386
5326.88 1465
5327.56 1326
5328.25 1334
5328.94 1283
5329.63 1328
5330.32 1290
5331.01 1300
5331.70 1261
5332.39 1210
5333.07 1229
5333.76 1253
5334.45 1177
5335.14 1234
5335.83 1242
5336.52 1305
5337.21 1449
5337.90 1481
5338.59 1427
5339.28 1400
5339.97 1429
5340.66 1392
5341.35 1331
5342.04 1345
5342.73 1393
5343.42 1331
5344.10 1298
5344.79 1415
5345.48 1428
5346.17 1538
5346.86 1570
5347.55 1660
5348.24 1661
5348.93 1658
5349.62 1757
5350.31 1933
5351.00 2211
5351.69 2455
5352.39 2613
5353.08 2827
5353.77 3057
5354.46 3150
5355.15 3165
5355.84 3203
5356.53 3140
5357.22 2911
5357.91 2842
5358.60 2497
5359.29 2329
5359.98 2004
5360.67 1828
5361.36 1666
5362.05 1599
5362.74 1411
5363.44 1336
5364.13 1457
5364.82 1304
5365.51 1206
5366.20 1233
5366.89 1213
5367.58 1322
5368.27 1295
5368.96 1257
5369.66 1247
5370.35 1306
5371.04 1161
5371.73 1107
5372.42 1163
5373.11 1265
5373.81 1155
5374.50 1012
5375.19 989
5375.88 1034
5376.57 1072
5377.26 1078
5377.96 997
5378.65 1131
5379.34 1059
5380.03 996
5380.72 1061
5381.42 1121
5382.11 1179
5382.80 1219
5383.49 1124
5384.18 1088
5384.88 1217
5385.57 1158
5386.26 1087
5386.95 1169
5387.65 1176
5388.34 1200
5389.03 1129
5389.72 1271
5390.42 1283
5391.11 1288
5391.80 1237
5392.50 1267
5393.19 1285
5393.88 1305
5394.57 1284
5395.27 1334
5395.96 1239
5396.65 1305
5397.35 1143
5398.04 1177
5398.73 1185
5399.43 1175
5400.12 1105
5400.81 1183
5401.51 1166
5402.20 1116
5402.89 1026
5403.59 1041
5404.28 1115
5404.97 1211
5405.67 1078
5406.36 1153
5407.06 1132
5407.75 1193
5408.44 1155
5409.14 1122
5409.83 1135
5410.53 1199
5411.22 1263
5411.91 1199
5412.61 1136
5413.30 1120
5414.00 1105
5414.69 1181
5415.38 1188
5416.08 1133
5416.77 1118
5417.47 1189
5418.16 1142
5418.86 1119
5419.55 1097
5420.25 1100
5420.94 1113
5421.64 1155
5422.33 1179
5423.03 1197
5423.72 1147
5424.41 1223
5425.11 1211
5425.80 1160
5426.50 1219
5427.19 1286
5427.89 1193
5428.59 1154
5429.28 1120
5429.98 1111
5430.67 1233
5431.37 1068
5432.06 1134
5432.76 1159
5433.45 1101
5434.15 1142
5434.84 1139
5435.54 1153
5436.23 1237
5436.93 1162
5437.63 1204
5438.32 1284
5439.02 1292
5439.71 1341
5440.41 1332
5441.11 1255
5441.80 1337
5442.50 1385
5443.19 1414
5443.89 1195
5444.59 1245
5445.28 1281
5445.98 1207
5446.68 1267
5447.37 1421
5448.07 1420
5448.76 1444
5449.46 1661
5450.16 1606
5450.85 1665
5451.55 1802
5452.25 1761
5452.94 1899
5453.64 1829
5454.34 1713
5455.03 1572
5455.73 1502
5456.43 1526
5457.13 1417
5457.82 1384
5458.52 1371
5459.22 1349
5459.91 1268
5460.61 1272
5461.31 1298
5462.01 1282
5462.70 1362
5463.40 1420
5464.10 1438
5464.80 1405
5465.49 1534
5466.19 1672
5466.89 1724
5467.59 1716
5468.28 1632
5468.98 1582
5469.68 1677
5470.38 1679
5471.07 1722
5471.77 1674
5472.47 1627
5473.17 1636
5473.87 1485
5474.56 1510
5475.26 1436
5475.96 1442
5476.66 1513
5477.36 1516
5478.06 1455
5478.75 1318
5479.45 1344
5480.15 1484
5480.85 1596
5481.55 1697
5482.25 1662
5482.95 1771
5483.64 1757
5484.34 1868
5485.04 2056
5485.74 2000
5486.44 1828
5487.14 1879
5487.84 1818
5488.54 1649
5489.23 1551
5489.93 1478
5490.63 1537
5491.33 1484
5492.03 1465
5492.73 1497
5493.43 1490
5494.13 1581
5494.83 1640
5495.53 1595
5496.23 1690
5496.93 1617
5497.63 1683
5498.33 1759
5499.03 1772
5499.73 1774
5500.43 1857
5501.13 2021
5501.83 2168
5502.53 2444
5503.23 2557
5503.93 2834
5504.63 3059
5505.33 2950
5506.03 3090
5506.73 2877
5507.43 2706
5508.13 2322
5508.83 2131
5509.53 1979
5510.23 1726
5510.93 1731
5511.63 1723
5512.33 1598
5513.03 1577
5513.73 1542
5514.43 1512
5515.13 1648
5515.83 1761
5516.53 1570
5517.23 1610
5517.93 1606
5518.64 1677
5519.34 1586
5520.04 1649
5520.74 1629
5521.44 1602
5522.14 1685
5522.84 1645
5523.54 1607
5524.24 1565
5524.95 1494
5525.65 1511
5526.35 1425
5527.05 1398
5527.75 1395
5528.45 1390
5529.15 1359
5529.86 1327
5530.56 1392
5531.26 1327
5531.96 1187
5532.66 1268
5533.36 1302
5534.07 1223
5534.77 1263
5535.47 1282
5536.17 1253
5536.87 1230
5537.58 1085
5538.28 1143
5538.98 1208
5539.68 1208
5540.39 1282
5541.09 1234
5541.79 1201
5542.49 1193
5543.20 1159
5543.90 1129
5544.60 1181
5545.30 1202
5546.01 1205
5546.71 1104
5547.41 1192
5548.11 1155
5548.82 1239
5549.52 1191
5550.22 1215
5550.93 1339
5551.63 1269
5552.33 1323
5553.03 1275
5553.74 1301
5554.44 1220
5555.14 1181
5555.85 1201
5556.55 1126
5557.25 1128
5557.96 1102
5558.66 1107
5559.36 1031
5560.07 1133
5560.77 1111
5561.48 1073
5562.18 1069
5562.88 1143
5563.59 1134
5564.29 1022
5564.99 1048
5565.70 1217
5566.40 1282
5567.11 1154
5567.81 1157
5568.51 1157
5569.22 1076
5569.92 1100
5570.63 1144
5571.33 1148
5572.04 1162
5572.74 1272
5573.44 1184
5574.15 1195
5574.85 1120
5575.56 1130
5576.26 1118
5576.97 1131
5577.67 1158
5578.38 1198
5579.08 1217
5579.79 1087
5580.49 1216
5581.20 1273
5581.90 1121
5582.61 1147
5583.31 1094
5584.02 1033
5584.72 1116
5585.43 1132
5586.13 1057
5586.84 1028
5587.54 1033
5588.25 1075
5588.95 936
5589.66 1076
5590.36 1101
5591.07 1045
5591.77 1018
5592.48 1085
5593.19 971
5593.89 1024
5594.60 1090
5595.30 1085
5596.01 1088
5596.71 1113
5597.42 1131
5598.13 1028
5598.83 952
5599.54 992
5600.24 1083
5600.95 1142
5601.66 1013
5602.36 1026
5603.07 1063
5603.78 1048
5604.48 1008
5605.19 1029
5605.89 995
5606.60 973
5607.31 963
5608.01 945
5608.72 1020
5609.43 1003
5610.13 1069
5610.84 1005
5611.55 920
5612.25 978
5612.96 978
5613.67 1008
5614.38 1105
5615.08 1095
5615.79 1083
5616.50 1118
5617.20 1127
5617.91 1085
5618.62 1012
5619.33 972
5620.03 1061
5620.74 1093
5621.45 980
5622.15 1105
5622.86 1039
5623.57 1086
5624.28 1066
5624.99 1043
5625.69 1034
5626.40 1005
5627.11 1086
5627.82 982
5628.52 1058
5629.23 1085
5629.94 1036
5630.65 934
5631.36 985
5632.06 998
5632.77 1080
5633.48 1090
5634.19 998
5634.90 993
5635.61 1002
5636.31 969
5637.02 1052
5637.73 1026
5638.44 1000
5639.15 1094
5639.86 1112
5640.56 1164
5641.27 1045
5641.98 1049
5642.69 1030
5643.40 1146
5644.11 1031
5644.82 1114
5645.53 1087
5646.24 1068
5646.94 1190
5647.65 1091
5648.36 1143
5649.07 1172
5649.78 1082
5650.49 1060
5651.20 1090
5651.91 1054
5652.62 1012
5653.33 1108
5654.04 1098
5654.75 1150
5655.46 1181
5656.17 1132
5656.88 1109
5657.59 1110
5658.30 1182
5659.01 1270
5659.71 1368
5660.42 1215
5661.13 1204
5661.84 1302
5662.55 1389
5663.26 1310
5663.97 1254
5664.69 1298
5665.40 1234
5666.11 1140
5666.82 1100
5667.53 1118
5668.24 1038
5668.95 1062
5669.66 1121
5670.37 1123
5671.08 1105
5671.79 1258
5672.50 1238
5673.21 1173
5673.92 1222
5674.63 1226
5675.34 1262
5676.05 1267
5676.76 1276
5677.48 1238
5678.19 1252
5678.90 1190
5679.61 1150
5680.32 1192
5681.03 1167
5681.74 1226
5682.45 1134
5683.16 994
5683.88 1031
5684.59 1064
5685.30 1065
5686.01 1021
5686.72 1093
5687.43 1112
5688.15 1035
5688.86 1054
5689.57 1082
5690.28 987
5690.99 1067
5691.70 1120
5692.42 1041
5693.13 1082
5693.84 1026
5694.55 1074
5695.26 1030
5695.98 1062
5696.69 1031
5697.40 990
5698.11 1065
5698.82 1092
5699.54 1106
5700.25 1033
5700.96 924
5701.67 942
5702.39 1101
5703.10 955
5703.81 928
5704.52 1101
5705.24 1027
5705.95 1003
5706.66 959
5707.38 962
5708.09 943
5708.80 1057
5709.51 993
5710.23 1021
5710.94 1076
5711.65 1115
5712.37 1168
5713.08 988
5713.79 1057
5714.51 917
5715.22 969
5715.93 1057
5716.65 901
5717.36 989
5718.07 890
5718.79 969
5719.50 1017
5720.21 968
5720.93 1014
5721.64 1023
5722.36 1012
5723.07 987
5723.78 1046
5724.50 1011
5725.21 1117
5725.92 1114
5726.64 1154
5727.35 1130
5728.07 1080
5728.78 1201
5729.50 1146
5730.21 1192
5730.92 1319
5731.64 1281
5732.35 1174
5733.07 1262
5733.78 1235
5734.50 1374
5735.21 1294
5735.93 1284
5736.64 1280
5737.35 1208
5738.07 1158
5738.78 1104
5739.50 1140
5740.21 1126
5740.93 1123
5741.64 1114
5742.36 1080
5743.07 1129
5743.79 1060
5744.50 1211
5745.22 1141
5745.93 1164
5746.65 1096
5747.37 1171
5748.08 1129
5748.80 1195
5749.51 1229
5750.23 1162
5750.94 1206
5751.66 1108
5752.37 1175
5753.09 1246
5753.81 1249
5754.52 1397
5755.24 1432
5755.95 1510
5756.67 1591
5757.38 1616
5758.10 1650
5758.82 1729
5759.53 1740
5760.25 1718
5760.96 1649
5761.68 1642
5762.40 1575
5763.11 1506
5763.83 1437
5764.55 1391
5765.26 1379
5765.98 1368
5766.70 1276
5767.41 1249
5768.13 1205
5768.85 1214
5769.56 1250
5770.28 1305
5771.00 1278
5771.71 1284
5772.43 1162
5773.15 1199
5773.86 1268
5774.58 1281
5775.30 1289
5776.01 1166
5776.73 1149
5777.45 1354
5778.17 1343
5778.88 1417
5779.60 1383
5780.32 1328
5781.04 1334
5781.75 1325
5782.47 1394
5783.19 1438
5783.91 1467
5784.62 1535
5785.34 1470
5786.06 1582
5786.78 1420
5787.49 1480
5788.21 1455
5788.93 1506
5789.65 1420
5790.37 1524
5791.08 1553
5791.80 1598
5792.52 1572
5793.24 1672
5793.96 1682
5794.68 1636
5795.39 1746
5796.11 1791
5796.83 1935
5797.55 2063
5798.27 1968
5798.99 2192
5799.70 2379
5800.42 2700
5801.14 3174
5801.86 3596
5802.58 4526
5803.30 4936
5804.02 5610
5804.74 5660
5805.45 5589
5806.17 5410
5806.89 5135
5807.61 4431
5808.33 3918
5809.05 3272
5809.77 2918
5810.49 2571
5811.21 2482
5811.93 2318
5812.65 2182
5813.37 2072
5814.09 2144
5814.81 2028
5815.52 2150
5816.24 2112
5816.96 2241
5817.68 2233
5818.40 2294
5819.12 2264
5819.84 2302
5820.56 2309
5821.28 2148
5822.00 2070
5822.72 2021
5823.44 2065
5824.16 1938
5824.88 2023
5825.60 1940
5826.32 1945
5827.04 1874
5827.76 1772
5828.48 1669
5829.21 1652
5829.93 1610
5830.65 1522
5831.37 1512
5832.09 1582
5832.81 1576
5833.53 1508
5834.25 1530
5834.97 1510
5835.69 1434
5836.41 1407
5837.13 1413
5837.85 1473
5838.57 1411
5839.30 1501
5840.02 1463
5840.74 1403
5841.46 1463
5842.18 1406
5842.90 1472
5843.62 1486
5844.34 1435
5845.07 1464
5845.79 1384
5846.51 1390
5847.23 1378
5847.95 1412
5848.67 1376
5849.39 1232
5850.12 1264
5850.84 1243
5851.56 1218
5852.28 1215
5853.00 1371
5853.73 1356
5854.45 1360
5855.17 1333
5855.89 1323
5856.61 1325
5857.34 1339
5858.06 1268
5858.78 1172
5859.50 1227
5860.23 1171
5860.95 1251
5861.67 1252
5862.39 1206
5863.11 1278
5863.84 1191
5864.56 1205
5865.28 1179
5866.01 1203
5866.73 1264
5867.45 1363
5868.17 1260
5868.90 1253
5869.62 1320
5870.34 1191
5871.07 1126
5871.79 1209
5872.51 1212
5873.23 1302
5873.96 1244
5874.68 1224
5875.40 1270
5876.13 1180
5876.85 1218
5877.57 1345
5878.30 1299
5879.02 1217
5879.74 1260
5880.47 1290
5881.19 1223
5881.92 1249
5882.64 1294
5883.36 1313
5884.09 1189
5884.81 1175
5885.53 1201
5886.26 1208
5886.98 1196
5887.71 1201
5888.43 1130
5889.15 1175
5889.88 1211
5890.60 1201
5891.33 1253
5892.05 1181
5892.78 1202
5893.50 1199
5894.23 1242
5894.95 1205
5895.67 1168
5896.40 1299
5897.12 1148
5897.85 1154
5898.57 1193
5899.30 1212
5900.02 1214
5900.75 1252
5901.47 1155
5902.20 1182
5902.92 1253
5903.65 1349
5904.37 1175
5905.10 1216
5905.82 1259
5906.55 1103
5907.27 1150
5908.00 1160
5908.72 1208
5909.45 1147
5910.17 1128
5910.90 1144
5911.62 1196
5912.35 1208
5913.08 1148
5913.80 1124
5914.53 1190
5915.25 1201
5915.98 1312
5916.70 1325
5917.43 1159
5918.16 1199
5918.88 1249
5919.61 1307
5920.33 1339
5921.06 1184
5921.79 1234
5922.51 1153
5923.24 1189
5923.97 1248
5924.69 1250
5925.42 1202
5926.14 1288
5926.87 1321
5927.60 1195
5928.32 1425
5929.05 1401
5929.78 1375
5930.50 1366
5931.23 1412
5931.96 1367
5932.68 1429
5933.41 1369
5934.14 1388
5934.86 1450
5935.59 1518
5936.32 1412
5937.05 1461
5937.77 1482
5938.50 1402
5939.23 1518
5939.95 1473
5940.68 1501
5941.41 1556
5942.14 1657
5942.86 1640
5943.59 1659
5944.32 1792
5945.05 1767
5945.77 1810
5946.50 1705
5947.23 1741
5947.96 1820
5948.68 1753
5949.41 1800
5950.14 1817
5950.87 1735
5951.60 1847
5952.32 1955
5953.05 1882
5953.78 1951
5954.51 2114
5955.24 2071
5955.96 2115
5956.69 2234
5957.42 2293
5958.15 2267
5958.88 2136
5959.61 2181
5960.33 2146
5961.06 2159
5961.79 2161
5962.52 2062
5963.25 2159
5963.98 2172
5964.71 2105
5965.44 2282
5966.16 2392
5966.89 2300
5967.62 2403
5968.35 2578
5969.08 2898
5969.81 3189
5970.54 3330
5971.27 3410
5972.00 3642
5972.73 3543
5973.46 3408
5974.18 3275
5974.91 3065
5975.64 2898
5976.37 2811
5977.10 2688
5977.83 2715
5978.56 2800
5979.29 2820
5980.02 2753
5980.75 2710
5981.48 2870
5982.21 2895
5982.94 2929
5983.67 2972
5984.40 3078
5985.13 3003
5985.86 3019
5986.59 3039
5987.32 2918
5988.05 3230
5988.78 3194
5989.51 3142
5990.24 3109
5990.97 3123
5991.70 3064
5992.43 2889
5993.16 3002
5993.89 3171
5994.62 3212
5995.35 3169
5996.09 3178
5996.82 3333
5997.55 3394
5998.28 3191
5999.01 3384
5999.74 3495
6000.47 3546
6001.20 3392
6001.93 3431
6002.66 3623
6003.39 3425
6004.13 3437
6004.86 3451
6005.59 3351
6006.32 3419
6007.05 3274
6007.78 3329
6008.51 3261
6009.25 3340
6009.98 3302
6010.71 3571
6011.44 3703
6012.17 3903
6012.90 4549
6013.64 4973
6014.37 5729
6015.10 6790
6015.83 7906
6016.56 8996
6017.29 9776
6018.03 10158
6018.76 10409
6019.49 9957
6020.22 9280
6020.96 8435
6021.69 7269
6022.42 6751
6023.15 5689
6023.88 5163
6024.62 4227
6025.35 3793
6026.08 3321
6026.81 2953
6027.55 2837
6028.28 2712
6029.01 2560
6029.75 2530
6030.48 2510
6031.21 2424
6031.94 2376
6032.68 2394
6033.41 2376
6034.14 2348
6034.88 2282
6035.61 2294
6036.34 2183
6037.07 2177
6037.81 2105
6038.54 2169
6039.27 2223
6040.01 2066
6040.74 2057
6041.47 2128
6042.21 2205
6042.94 2341
6043.68 2347
6044.41 2293
6045.14 2389
6045.88 2427
6046.61 2526
6047.34 2486
6048.08 2545
6048.81 2708
6049.55 2670
6050.28 2778
6051.01 2644
6051.75 2669
6052.48 2771
6053.22 2956
6053.95 3023
6054.68 3160
6055.42 3436
6056.15 3585
6056.89 3840
6057.62 3842
6058.36 3753
6059.09 3691
6059.83 3459
6060.56 3277
6061.29 3123
6062.03 3072
6062.76 2768
6063.50 2700
6064.23 2581
6064.97 2513
6065.70 2607
6066.44 2530
6067.17 2424
6067.91 2463
6068.64 2419
6069.38 2420
6070.11 2506
6070.85 2453
6071.58 2438
6072.32 2307
6073.06 2305
6073.79 2265
6074.53 2221
6075.26 2281
6076.00 2162
6076.73 2121
6077.47 2032
6078.20 2069
6078.94 2130
6079.68 2072
6080.41 2099
6081.15 1962
6081.88 1996
6082.62 1936
6083.35 2012
6084.09 2001
6084.83 1983
6085.56 1984
6086.30 1930
6087.04 1979
6087.77 1926
6088.51 1920
6089.24 1892
6089.98 1886
6090.72 1868
6091.45 1748
6092.19 1881
6092.93 1823
6093.66 1765
6094.40 1826
6095.14 1790
6095.87 1803
6096.61 1863
6097.35 1732
6098.08 1871
6098.82 1800
6099.56 1692
6100.29 1696
6101.03 1796
6101.77 1673
6102.51 1701
6103.24 1721
6103.98 1724
6104.72 1629
6105.46 1652
6106.19 1699
6106.93 1746
6107.67 1724
6108.41 1704
6109.14 1634
6109.88 1651
6110.62 1616
6111.36 1630
6112.09 1619
6112.83 1745
6113.57 1628
6114.31 1692
6115.04 1702
6115.78 1685
6116.52 1665
6117.26 1722
6118.00 1766
6118.73 1858
6119.47 1768
6120.21 1721
6120.95 1752
6121.69 1673
6122.43 1775
6123.16 1751
6123.90 1787
6124.64 1779
6125.38 1747
6126.12 1823
6126.86 1751
6127.60 1750
6128.33 1801
6129.07 1811
6129.81 1931
6130.55 1802
6131.29 1836
6132.03 1888
6132.77 1881
6133.51 1925
6134.25 1987
6134.98 1868
6135.72 1961
6136.46 1964
6137.20 1836
6137.94 1820
6138.68 1775
6139.42 1882
6140.16 1919
6140.90 2033
6141.64 1914
6142.38 1884
6143.12 1972
6143.86 1859
6144.60 1826
6145.34 1928
6146.08 1821
6146.82 1948
6147.56 1924
6148.30 1837
6149.04 1859
6149.78 1875
6150.52 1844
6151.26 1845
6152.00 1804
6152.74 1881
6153.48 1880
6154.22 1870
6154.96 1916
6155.70 2046
6156.44 1903
6157.18 2020
6157.92 2035
6158.66 2109
6159.40 2049
6160.14 2077
6160.88 2079
6161.62 2072
6162.36 1991
6163.10 2150
6163.85 2064
6164.59 2215
6165.33 2251
6166.07 2276
6166.81 2384
6167.55 2576
6168.29 2654
6169.03 2712
6169.77 3000
6170.51 2969
6171.26 3004
6172.00 3027
6172.74 3157
6173.48 3134
6174.22 3018
6174.96 3102
6175.70 3035
6176.45 2847
6177.19 2868
6177.93 2857
6178.67 2598
6179.41 2552
6180.16 2603
6180.90 2622
6181.64 2584
6182.38 2577
6183.12 2655
6183.87 2584
6184.61 2749
6185.35 2812
6186.09 2806
6186.83 2869
6187.58 2860
6188.32 2880
6189.06 2686
6189.80 2808
6190.55 2897
6191.29 3007
6192.03 3047
6192.77 3147
6193.52 3149
6194.26 3203
6195.00 3369
6195.74 3451
6196.49 3563
6197.23 3567
6197.97 3746
6198.72 3816
6199.46 3823
6200.20 3779
6200.94 3691
6201.69 3654
6202.43 3677
6203.17 3645
6203.92 3433
6204.66 3639
6205.40 3677
6206.15 3848
6206.89 4113
6207.63 4520
6208.38 5382
6209.12 6679
6209.87 7907
6210.61 9875
6211.35 12031
6212.10 14130
6212.84 15391
6213.58 16881
6214.33 17386
6215.07 16699
6215.82 15874
6216.56 14543
6217.30 12380
6218.05 10448
6218.79 8631
6219.54 7137
6220.28 6010
6221.02 4977
6221.77 4184
6222.51 3678
6223.26 3392
6224.00 3159
6224.75 3024
6225.49 2941
6226.24 2947
6226.98 3078
6227.73 3080
6228.47 2816
6229.21 2837
6229.96 2702
6230.70 2633
6231.45 2522
6232.19 2419
6232.94 2246
6233.68 2015
6234.43 2040
6235.17 1859
6235.92 1942
6236.67 1920
6237.41 1917
6238.16 2041
6238.90 2057
6239.65 2045
6240.39 2090
6241.14 2205
6241.88 2230
6242.63 2208
6243.37 2133
6244.12 2154
6244.87 2229
6245.61 2340
6246.36 2319
6247.10 2349
6247.85 2378
6248.59 2483
6249.34 2745
6250.09 2671
6250.83 2951
6251.58 3228
6252.33 3398
6253.07 3502
6253.82 3345
6254.56 3319
6255.31 3168
6256.06 3123
6256.80 3036
6257.55 2869
6258.30 2612
6259.04 2532
6259.79 2546
6260.54 2374
6261.28 2262
6262.03 2260
6262.78 2363
6263.52 2396
6264.27 2382
6265.02 2465
6265.76 2485
6266.51 2436
6267.26 2440
6268.01 2431
6268.75 2317
6269.50 2363
6270.25 2408
6270.99 2516
6271.74 2454
6272.49 2455
6273.24 2462
6273.98 2662
6274.73 2663
6275.48 2674
6276.23 2504
6276.97 2690
6277.72 2741
6278.47 2802
6279.22 2883
6279.96 2996
6280.71 3073
6281.46 3185
6282.21 3252
6282.96 3181
6283.70 2946
6284.45 2829
6285.20 2716
6285.95 2633
6286.70 2375
6287.45 2282
6288.19 2233
6288.94 2095
6289.69 2123
6290.44 2167
6291.19 2092
6291.94 2182
6292.68 2139
6293.43 2011
6294.18 2047
6294.93 2061
6295.68 1941
6296.43 1952
6297.18 1859
6297.93 1838
6298.67 1846
6299.42 1681
6300.17 1669
6300.92 1711
6301.67 1690
6302.42 1744
6303.17 1779
6303.92 1793
6304.67 1759
6305.42 1755
6306.17 1730
6306.92 1645
6307.67 1688
6308.41 1739
6309.16 1771
6309.91 1804
6310.66 1781
6311.41 1692
6312.16 1730
6312.91 1674
6313.66 1744
6314.41 1729
6315.16 1667
6315.91 1752
6316.66 1599
6317.41 1681
6318.16 1729
6318.91 1843
6319.66 1720
6320.41 1713
6321.16 1724
6321.91 1728
6322.66 1661
6323.41 1641
6324.16 1645
6324.92 1676
6325.67 1672
6326.42 1648
6327.17 1620
6327.92 1649
6328.67 1687
6329.42 1680
6330.17 1672
6330.92 1537
6331.67 1528
6332.42 1660
6333.17 1583
6333.92 1620
6334.68 1702
6335.43 1674
6336.18 1652
6336.93 1498
6337.68 1413
6338.43 1453
6339.18 1595
6339.93 1653
6340.69 1738
6341.44 1712
6342.19 1673
6342.94 1640
6343.69 1562
6344.44 1516
6345.20 1571
6345.95 1576
6346.70 1602
6347.45 1538
6348.20 1539
6348.95 1584
6349.71 1603
6350.46 1612
6351.21 1624
6351.96 1641
6352.71 1617
6353.47 1719
6354.22 1757
6354.97 1879
6355.72 2024
6356.48 1982
6357.23 2073
6357.98 1981
6358.73 1923
6359.49 2040
6360.24 1928
6360.99 1888
6361.74 1829
6362.50 1843
6363.25 1740
6364.00 1767
6364.76 1737
6365.51 1729
6366.26 1704
6367.01 1663
6367.77 1661
6368.52 1672
6369.27 1677
6370.03 1623
6370.78 1611
6371.53 1681
6372.29 1690
6373.04 1647
6373.79 1546
6374.55 1573
6375.30 1685
6376.05 1533
6376.81 1569
6377.56 1684
6378.31 1580
6379.07 1605
6379.82 1574
6380.58 1483
6381.33 1508
6382.08 1580
6382.84 1580
6383.59 1545
6384.35 1489
6385.10 1566
6385.85 1552
6386.61 1496
6387.36 1465
6388.12 1565
6388.87 1528
6389.62 1507
6390.38 1495
6391.13 1679
6391.89 1742
6392.64 1680
6393.40 1746
6394.15 1763
6394.91 1670
6395.66 1598
6396.42 1687
6397.17 1622
6397.93 1580
6398.68 1498
6399.44 1493
6400.19 1510
6400.95 1398
6401.70 1364
6402.46 1340
6403.21 1356
6403.97 1369
6404.72 1475
6405.48 1414
6406.23 1366
6406.99 1416
6407.74 1297
6408.50 1351
6409.25 1237
6410.01 1324
6410.76 1420
6411.52 1423
6412.28 1476
6413.03 1456
6413.79 1484
6414.54 1555
6415.30 1413
6416.05 1347
6416.81 1355
6417.57 1408
6418.32 1432
6419.08 1309
6419.83 1356
6420.59 1436
6421.35 1418
6422.10 1398
6422.86 1390
6423.62 1342
6424.37 1386
6425.13 1423
6425.89 1439
6426.64 1474
6427.40 1434
6428.15 1453
6428.91 1333
6429.67 1347
6430.42 1416
6431.18 1439
6431.94 1395
6432.70 1347
6433.45 1343
6434.21 1458
6434.97 1405
6435.72 1351
6436.48 1424
6437.24 1425
6437.99 1539
6438.75 1536
6439.51 1433
6440.27 1429
6441.02 1345
6441.78 1351
6442.54 1353
6443.30 1411
6444.05 1401
6444.81 1409
6445.57 1430
6446.33 1443
6447.08 1388
6447.84 1372
6448.60 1393
6449.36 1478
6450.12 1485
6450.87 1403
6451.63 1533
6452.39 1507
6453.15 1469
6453.91 1453
6454.66 1441
6455.42 1435
6456.18 1386
6456.94 1374
6457.70 1412
6458.46 1474
6459.21 1554
6459.97 1596
6460.73 1583
6461.49 1558
6462.25 1677
6463.01 1558
6463.77 1527
6464.52 1628
6465.28 1591
6466.04 1571
6466.80 1587
6467.56 1531
6468.32 1672
6469.08 1694
6469.84 1697
6470.60 1630
6471.36 1639
6472.11 1720
6472.87 1639
6473.63 1702
6474.39 1742
6475.15 1739
6475.91 1822
6476.67 1812
6477.43 1832
6478.19 1745
6478.95 1818
6479.71 1811
6480.47 1808
6481.23 1804
6481.99 1787
6482.75 1918
6483.51 2025
6484.27 1869
6485.03 1856
6485.79 1936
6486.55 1944
6487.31 2009
6488.07 2015
6488.83 2142
6489.59 2183
6490.35 2128
6491.11 2177
6491.87 2096
6492.63 2045
6493.39 2129
6494.15 2330
6494.91 2339
6495.67 2451
6496.43 2513
6497.19 2635
6497.95 2687
6498.71 2785
6499.48 2838
6500.24 2751
6501.00 2913
6501.76 2828
6502.52 2829
6503.28 2777
6504.04 2825
6504.80 2948
6505.56 2806
6506.32 2831
6507.09 2976
6507.85 2900
6508.61 2929
6509.37 3116
6510.13 3100
6510.89 3368
6511.65 3534
6512.42 3497
6513.18 3515
6513.94 3672
6514.70 3727
6515.46 3657
6516.22 3552
6516.99 3508
6517.75 3528
6518.51 3420
6519.27 3480
6520.03 3500
6520.80 3448
6521.56 3600
6522.32 3678
6523.08 3764
6523.84 3827
6524.61 4047
6525.37 4060
6526.13 4285
6526.89 4261
6527.66 4683
6528.42 4844
6529.18 5290
6529.94 5836
6530.71 6203
6531.47 6325
6532.23 6509
6533.00 6560
6533.76 6582
6534.52 6647
6535.28 6501
6536.05 6788
6536.81 7587
6537.57 8210
6538.34 9636
6539.10 11455
6539.86 12703
6540.63 13884
6541.39 14430
6542.15 14686
6542.92 13734
6543.68 12478
6544.44 11177
6545.21 9602
6545.97 8079
6546.73 6796
6547.50 5694
6548.26 4821
6549.02 4273
6549.79 3848
6550.55 3351
6551.31 3166
6552.08 3315
6552.84 3040
6553.61 2866
6554.37 2878
6555.13 2866
6555.90 2908
6556.66 2830
6557.43 2737
6558.19 2789
6558.96 2671
6559.72 2635
6560.48 2479
6561.25 2576
6562.01 2473
6562.78 2500
6563.54 2577
6564.31 2664
6565.07 2614
6565.84 2644
6566.60 2726
6567.37 2991
6568.13 3082
6568.90 3056
6569.66 3190
6570.43 3199
6571.19 3090
6571.96 2987
6572.72 2920
6573.49 2934
6574.25 2901
6575.02 2985
6575.78 3154
6576.55 3083
6577.31 3197
6578.08 3389
6578.84 3589
6579.61 3598
6580.37 3725
6581.14 3837
6581.91 3912
6582.67 3969
6583.44 4069
6584.20 4100
6584.97 3922
6585.73 3817
6586.50 3978
6587.27 3708
6588.03 3621
6588.80 3691
6589.56 3491
6590.33 3434
6591.10 3276
6591.86 3315
6592.63 3384
6593.39 3618
6594.16 3736
6594.93 4112
6595.69 4270
6596.46 4705
6597.23 5031
6597.99 5158
6598.76 5472
6599.53 5705
6600.29 5704
6601.06 5682
6601.83 5287
6602.59 5005
6603.36 4681
6604.13 4233
6604.89 3903
6605.66 3607
6606.43 3365
6607.20 3082
6607.96 3182
6608.73 2948
6609.50 2654
6610.26 2757
6611.03 2787
6611.80 2733
6612.57 2619
6613.33 2607
6614.10 2558
6614.87 2509
6615.64 2465
6616.40 2470
6617.17 2514
6617.94 2459
6618.71 2368
6619.48 2325
6620.24 2293
6621.01 2311
6621.78 2367
6622.55 2358
6623.32 2350
6624.08 2379
6624.85 2347
6625.62 2294
6626.39 2326
6627.16 2361
6627.92 2447
6628.69 2469
6629.46 2317
6630.23 2333
6631.00 2345
6631.77 2163
6632.54 2167
6633.30 2264
6634.07 2244
6634.84 2363
6635.61 2509
6636.38 2714
6637.15 2821
6637.92 2961
6638.69 3053
6639.45 3015
6640.22 3187
6640.99 3015
6641.76 2924
6642.53 2760
6643.30 2636
6644.07 2426
6644.84 2514
6645.61 2210
6646.38 2243
6647.15 2189
6647.92 2090
6648.69 2123
6649.46 2058
6650.22 2018
6650.99 2153
6651.76 2118
6652.53 2166
6653.30 2038
6654.07 2113
6654.84 2149
6655.61 2072
6656.38 2083
6657.15 2165
6657.92 2182
6658.69 2131
6659.46 2112
6660.23 2160
6661.00 2183
6661.77 2089
6662.54 2129
6663.31 2020
6664.09 1914
6664.86 1924
6665.63 1966
6666.40 1959
6667.17 1810
6667.94 1814
6668.71 1944
6669.48 1941
6670.25 1908
6671.02 1959
6671.79 1972
6672.56 1925
6673.33 1954
6674.10 1974
6674.88 2073
6675.65 2098
6676.42 1927
6677.19 1995
6677.96 1963
6678.73 2059
6679.50 2003
6680.27 2062
6681.05 2075
6681.82 2026
6682.59 2064
6683.36 2110
6684.13 2154
6684.90 2170
6685.67 2232
6686.45 2303
6687.22 2412
6687.99 2544
6688.76 2556
6689.53 2579
6690.31 2648
6691.08 2661
6691.85 2626
6692.62 2461
6693.39 2306
6694.17 2253
6694.94 2009
6695.71 1948
6696.48 1926
6697.25 1889
6698.03 1738
6698.80 1804
6699.57 1840
6700.34 1857
6701.12 1770
6701.89 1699
6702.66 1742
6703.43 1887
6704.21 1843
6704.98 1823
6705.75 1830
6706.53 1940
6707.30 1820
6708.07 1747
6708.84 1838
6709.62 1845
6710.39 1702
6711.16 1829
6711.94 1754
6712.71 1678
6713.48 1773
6714.26 1805
6715.03 1801
6715.80 1718
6716.58 1660
6717.35 1533
6718.12 1538
6718.90 1686
6719.67 1757
6720.45 1641
6721.22 1565
6721.99 1524
6722.77 1582
6723.54 1560
6724.31 1578
6725.09 1605
6725.86 1577
6726.64 1573
6727.41 1617
6728.18 1607
6728.96 1495
6729.73 1597
6730.51 1598
6731.28 1582
6732.06 1519
6732.83 1575
6733.60 1631
6734.38 1625
6735.15 1714
6735.93 1602
6736.70 1626
6737.48 1687
6738.25 1561
6739.03 1634
6739.80 1613
6740.58 1689
6741.35 1715
6742.13 1667
6742.90 1806
6743.68 1741
6744.45 1708
6745.23 1748
6746.00 1692
6746.78 1712
6747.55 1672
6748.33 1730
6749.10 1785
6749.88 1860
6750.65 1808
6751.43 1826
6752.20 1940
6752.98 1947
6753.75 2033
6754.53 2102
6755.31 2264
6756.08 2426
6756.86 2452
6757.63 2400
6758.41 2372
6759.19 2402
6759.96 2327
6760.74 2170
6761.51 1864
6762.29 1823
6763.07 1743
6763.84 1618
6764.62 1581
6765.39 1638
6766.17 1653
6766.95 1630
6767.72 1705
6768.50 1717
6769.28 1792
6770.05 1669
6770.83 1720
6771.61 1756
6772.38 1613
6773.16 1534
6773.94 1526
6774.71 1597
6775.49 1642
6776.27 1559
6777.04 1542
6777.82 1632
6778.60 1550
6779.37 1533
6780.15 1508
6780.93 1481
6781.71 1470
6782.48 1513
6783.26 1494
6784.04 1541
6784.81 1511
6785.59 1460
6786.37 1556
6787.15 1456
6787.92 1455
6788.70 1500
6789.48 1506
6790.26 1332
6791.04 1423
6791.81 1404
6792.59 1354
6793.37 1413
6794.15 1337
6794.92 1323
6795.70 1308
6796.48 1318
6797.26 1316
6798.04 1328
6798.81 1251
6799.59 1256
6800.37 1312
6801.15 1384
6801.93 1426
6802.71 1371
6803.48 1355
6804.26 1318
6805.04 1293
6805.82 1385
6806.60 1447
6807.38 1437
6808.16 1460
6808.94 1411
6809.71 1440
6810.49 1418
6811.27 1327
6812.05 1422
6812.83 1418
6813.61 1384
6814.39 1339
6815.17 1392
6815.95 1389
6816.73 1318
6817.50 1421
6818.28 1394
6819.06 1366
6819.84 1443
6820.62 1361
6821.40 1315
6822.18 1294
6822.96 1420
6823.74 1320
6824.52 1430
6825.30 1446
6826.08 1419
6826.86 1412
6827.64 1317
6828.42 1383
6829.20 1368
6829.98 1419
6830.76 1415
6831.54 1348
6832.32 1399
6833.10 1395
6833.88 1394
6834.66 1339
6835.44 1259
6836.22 1357
6837.00 1309
6837.78 1379
6838.56 1353
6839.34 1379
6840.12 1420
6840.90 1358
6841.68 1400
6842.46 1373
6843.24 1322
6844.03 1370
6844.81 1323
6845.59 1290
6846.37 1356
6847.15 1387
6847.93 1392
6848.71 1380
6849.49 1375
6850.27 1435
6851.05 1550
6851.84 1852
6852.62 2037
6853.40 2285
6854.18 2588
6854.96 2801
6855.74 2943
6856.52 3120
6857.30 2919
6858.09 2816
6858.87 2508
6859.65 2277
6860.43 2121
6861.21 1908
6861.99 1806
6862.78 1620
6863.56 1574
6864.34 1594
6865.12 1529
6865.90 1557
6866.69 1556
6867.47 1484
6868.25 1437
6869.03 1475
6869.82 1450
6870.60 1575
6871.38 1499
6872.16 1499
6872.94 1463
6873.73 1516
6874.51 1554
6875.29 1505
6876.07 1523
6876.86 1426
6877.64 1401
6878.42 1443
6879.21 1470
6879.99 1517
6880.77 1646
6881.55 1576
6882.34 1484
6883.12 1632
6883.90 1690
6884.69 1696
6885.47 1642
6886.25 1778
6887.04 1994
6887.82 1916
6888.60 1989
6889.39 2081
6890.17 2344
6890.95 2518
6891.74 2624
6892.52 2850
6893.30 2786
6894.09 2886
6894.87 2712
6895.65 2396
6896.44 2396
6897.22 2235
6898.01 2082
6898.79 1942
6899.57 1908
6900.36 1922
6901.14 1959
6901.93 1871
6902.71 1976
6903.49 1991
6904.28 1959
6905.06 1828
6905.85 1850
6906.63 1768
6907.42 1762
6908.20 1930
6908.98 1862
6909.77 1828
6910.55 1722
6911.34 1780
6912.12 1801
6912.91 1862
6913.69 1731
6914.48 1735
6915.26 1683
6916.05 1568
6916.83 1717
6917.62 1648
6918.40 1629
6919.19 1610
6919.97 1727
6920.76 1718
6921.54 1734
6922.33 1761
6923.11 1689
6923.90 1729
6924.68 1763
6925.47 1671
6926.25 1707
6927.04 1701
6927.82 1636
6928.61 1682
6929.40 1764
6930.18 1837
6930.97 1894
6931.75 1832
6932.54 1828
6933.32 1875
6934.11 1801
6934.90 1828
6935.68 1815
6936.47 1902
6937.25 1932
6938.04 1928
6938.83 1949
6939.61 2011
6940.40 1993
6941.19 1937
6941.97 1971
6942.76 2059
6943.54 2029
6944.33 1987
6945.12 2205
6945.90 2398
6946.69 2283
6947.48 2209
6948.26 2311
6949.05 2388
6949.84 2543
6950.62 2424
6951.41 2427
6952.20 2392
6952.99 2550
6953.77 2462
6954.56 2361
6955.35 2233
6956.13 2319
6956.92 2361
6957.71 2381
6958.50 2444
6959.28 2548
6960.07 2618
6960.86 2510
6961.64 2647
6962.43 2629
6963.22 2648
6964.01 2828
6964.80 2700
6965.58 2632
6966.37 2675
6967.16 2702
6967.95 2713
6968.73 2798
6969.52 2723
6970.31 2919
6971.10 2900
6971.89 2865
6972.67 2900
6973.46 2925
6974.25 2970
6975.04 3057
6975.83 3014
6976.62 3184
6977.40 3177
6978.19 3125
6978.98 3289
6979.77 3290
6980.56 3119
6981.35 3286
6982.13 3451
6982.92 3501
6983.71 3691
6984.50 3793
6985.29 4231
6986.08 4891
6986.87 5606
6987.66 6336
6988.45 7380
6989.23 8522
6990.02 9200
6990.81 9787
6991.60 9706
6992.39 9420
6993.18 8681
6993.97 7739
6994.76 7019
6995.55 6225
6996.34 5352
6997.13 4782
6997.92 4422
6998.71 4427
6999.50 4558
7000.29 5030
7001.07 5666
7001.86 6483
7002.65 7338
7003.44 8096
7004.23 8912
7005.02 9263
7005.81 9177
7006.60 8890
7007.39 8292
7008.18 7114
7008.97 6010
7009.76 5333
7010.55 4528
7011.34 3889
7012.14 3588
7012.93 3201
7013.72 3036
7014.51 2922
7015.30 2951
7016.09 3033
7016.88 2937
7017.67 3044
7018.46 3061
7019.25 2926
7020.04 2971
7020.83 2706
7021.62 2624
7022.41 2508
7023.20 2426
7024.00 2319
7024.79 2376
7025.58 2280
7026.37 2344
7027.16 2332
7027.95 2408
7028.74 2521
7029.53 2499
7030.32 2425
7031.12 2489
7031.91 2613
7032.70 2776
7033.49 2670
7034.28 2581
7035.07 2492
7035.87 2357
7036.66 2318
7037.45 2315
7038.24 2227
7039.03 2224
7039.82 2289
7040.62 2313
7041.41 2341
7042.20 2479
7042.99 2417
7043.78 2491
7044.58 2378
7045.37 2536
7046.16 2622
7046.95 2514
7047.75 2303
7048.54 2355
7049.33 2356
7050.12 2475
7050.92 2510
7051.71 2486
7052.50 2508
7053.29 2672
7054.09 2912
7054.88 2925
7055.67 2804
7056.46 2899
7057.26 2926
7058.05 2806
7058.84 2556
7059.64 2528
7060.43 2456
7061.22 2571
7062.02 2427
7062.81 2305
7063.60 2195
7064.39 2170
7065.19 2237
7065.98 2268
7066.77 2195
7067.57 2346
7068.36 2379
7069.16 2332
7069.95 2297
7070.74 2359
7071.54 2403
7072.33 2362
7073.12 2298
7073.92 2348
7074.71 2316
7075.51 2348
7076.30 2390
7077.09 2365
7077.89 2273
7078.68 2257
7079.48 2230
7080.27 2193
7081.06 2234
7081.86 2248
7082.65 2223
7083.45 2215
7084.24 2202
7085.04 2158
7085.83 2320
7086.62 2316
7087.42 2252
7088.21 2532
7089.01 2711
7089.80 2908
7090.60 3225
7091.39 3592
7092.19 3840
7092.98 3982
7093.78 4109
7094.57 4075
7095.37 3678
7096.16 3381
7096.96 3048
7097.75 2721
7098.55 2440
7099.34 2235
7100.14 2096
7100.93 1982
7101.73 1901
7102.52 1700
7103.32 1722
7104.11 1729
7104.91 1676
7105.71 1692
7106.50 1700
7107.30 1733
7108.09 1761
7108.89 1604
7109.68 1656
7110.48 1499
7111.28 1481
7112.07 1520
7112.87 1508
7113.66 1479
7114.46 1424
7115.26 1400
7116.05 1542
7116.85 1492
7117.65 1455
7118.44 1506
7119.24 1548
7120.03 1557
7120.83 1554
7121.63 1545
7122.42 1590
7123.22 1510
7124.02 1597
7124.81 1518
7125.61 1525
7126.41 1503
7127.20 1376
7128.00 1470
7128.80 1454
7129.59 1509
7130.39 1559
7131.19 1649
7131.99 1521
7132.78 1498
7133.58 1545
7134.38 1507
7135.17 1464
7135.97 1588
7136.77 1482
7137.57 1452
7138.36 1419
7139.16 1422
7139.96 1465
7140.76 1420
7141.55 1433
7142.35 1510
7143.15 1441
7143.95 1455
7144.74 1472
7145.54 1516
7146.34 1511
7147.14 1416
7147.94 1452
7148.73 1443
7149.53 1483
7150.33 1589
7151.13 1475
7151.93 1468
7152.72 1512
7153.52 1493
7154.32 1464
7155.12 1345
7155.92 1440
7156.72 1465
7157.51 1423
7158.31 1452
7159.11 1363
7159.91 1376
7160.71 1308
7161.51 1338
7162.31 1437
7163.11 1404
7163.90 1327
7164.70 1322
7165.50 1400
7166.30 1344
7167.10 1285
7167.90 1181
7168.70 1268
7169.50 1328
7170.30 1288
7171.10 1247
7171.90 1196
7172.69 1242
7173.49 1244
7174.29 1277
7175.09 1250
7175.89 1323
7176.69 1261
7177.49 1276
7178.29 1308
7179.09 1281
7179.89 1239
7180.69 1215
7181.49 1290
7182.29 1303
7183.09 1239
7183.89 1207
7184.69 1280
7185.49 1392
7186.29 1455
7187.09 1435
7187.89 1512
7188.69 1426
7189.49 1364
7190.29 1299
7191.09 1245
7191.89 1246
7192.69 1221
7193.49 1160
7194.29 1183
7195.09 1164
7195.89 1151
7196.70 1089
7197.50 1049
7198.30 1111
7199.10 1103
7199.90 979
7200.70 1070
7201.50 1062
7202.30 1117
7203.10 1137
7203.90 1111
7204.70 1109
7205.51 1088
7206.31 1156
7207.11 1197
7207.91 1083
7208.71 1084
7209.51 1090
7210.31 1106
7211.12 1002
7211.92 1010
7212.72 1094
7213.52 1125
7214.32 1093
7215.12 1130
7215.92 1034
7216.73 1142
7217.53 1077
7218.33 1088
7219.13 1116
7219.93 1030
7220.74 1056
7221.54 1042
7222.34 1130
7223.14 1084
7223.94 1150
7224.75 1094
7225.55 1023
7226.35 1013
7227.15 1020
7227.96 1018
7228.76 1086
7229.56 1145
7230.36 1110
7231.17 1051
7231.97 1101
7232.77 1071
7233.57 1123
7234.38 1181
7235.18 1126
7235.98 1109
7236.79 1096
7237.59 1175
7238.39 1165
7239.19 1099
7240.00 1166
7240.80 1196
7241.60 1165
7242.41 1239
7243.21 1375
7244.01 1366
7244.82 1333
7245.62 1302
7246.42 1283
7247.23 1318
7248.03 1335
7248.83 1224
7249.64 1289
7250.44 1242
7251.25 1312
7252.05 1184
7252.85 1184
7253.66 1188
7254.46 1137
7255.27 1124
7256.07 1204
7256.87 1219
7257.68 1179
7258.48 1166
7259.29 1237
7260.09 1167
7260.89 1180
7261.70 1148
7262.50 1131
7263.31 1211
7264.11 1270
7264.92 1225
7265.72 1150
7266.53 1180
7267.33 1234
7268.13 1138
7268.94 1246
7269.74 1230
7270.55 1282
7271.35 1311
7272.16 1332
7272.96 1313
7273.77 1369
7274.57 1333
7275.38 1265
7276.18 1353
7276.99 1372
7277.79 1403
7278.60 1371
7279.40 1426
7280.21 1420
7281.01 1401
7281.82 1351
7282.63 1484
7283.43 1596
7284.24 1658
7285.04 1824
7285.85 2027
7286.65 2339
7287.46 2539
7288.27 2886
7289.07 3106
7289.88 3155
7290.68 3191
7291.49 3323
7292.29 2797
7293.10 2551
7293.91 2314
7294.71 2080
7295.52 1816
7296.33 1739
7297.13 1666
7297.94 1569
7298.74 1457
7299.55 1371
7300.36 1359
7301.16 1497
7301.97 1487
7302.78 1474
7303.58 1459
7304.39 1451
7305.20 1546
7306.00 1473
7306.81 1465
7307.62 1493
7308.42 1482
7309.23 1444
7310.04 1530
7310.84 1505
7311.65 1556
7312.46 1744
7313.27 1806
7314.07 1801
7314.88 1911
7315.69 2010
7316.50 2027
7317.30 1984
7318.11 2044
7318.92 1867
7319.72 1846
7320.53 1860
7321.34 1892
7322.15 2145
7322.96 2245
7323.76 2324
7324.57 2296
7325.38 2437
7326.19 2432
7326.99 2424
7327.80 2268
7328.61 2196
7329.42 2015
7330.23 1909
7331.03 1751
7331.84 1686
7332.65 1585
7333.46 1430
7334.27 1572
7335.08 1528
7335.88 1484
7336.69 1419
7337.50 1515
7338.31 1441
7339.12 1403
7339.93 1372
7340.74 1446
7341.54 1466
7342.35 1472
7343.16 1423
7343.97 1480
7344.78 1456
7345.59 1534
7346.40 1415
7347.21 1485
7348.02 1486
7348.82 1402
7349.63 1400
7350.44 1447
7351.25 1503
7352.06 1488
7352.87 1452
7353.68 1454
7354.49 1417
7355.30 1457
7356.11 1429
7356.92 1456
7357.73 1393
7358.54 1436
7359.35 1415
7360.16 1388
7360.97 1491
7361.78 1361
7362.59 1350
7363.40 1416
7364.21 1464
7365.02 1459
7365.83 1506
7366.64 1517
7367.45 1566
7368.26 1617
7369.07 1561
7369.88 1494
7370.69 1467
7371.50 1472
7372.31 1435
7373.12 1523
7373.93 1646
7374.74 1566
7375.55 1579
7376.36 1545
7377.17 1538
7377.98 1574
7378.79 1541
7379.60 1637
7380.42 1656
7381.23 1703
7382.04 1799
7382.85 1927
7383.66 2123
7384.47 2423
7385.28 2563
7386.09 2586
7386.90 2584
7387.71 2593
7388.53 2516
7389.34 2287
7390.15 1972
7390.96 1981
7391.77 1878
7392.58 1754
7393.39 1686
7394.21 1585
7395.02 1536
7395.83 1470
7396.64 1474
7397.45 1453
7398.27 1501
7399.08 1501
7399.89 1564
7400.70 1663
7401.51 1697
7402.33 1774
7403.14 2012
7403.95 2092
7404.76 2116
7405.57 2117
7406.39 2162
7407.20 2209
7408.01 2154
7408.82 2088
7409.64 2009
7410.45 1913
7411.26 1793
7412.07 1824
7412.89 1795
7413.70 1798
7414.51 1775
7415.32 1726
7416.14 1671
7416.95 1534
7417.76 1381
7418.58 1516
7419.39 1392
7420.20 1272
7421.02 1288
7421.83 1330
7422.64 1328
7423.45 1297
7424.27 1234
7425.08 1125
7425.89 1239
7426.71 1248
7427.52 1228
7428.33 1252
7429.15 1261
7429.96 1242
7430.78 1187
7431.59 1124
7432.40 1239
7433.22 1210
7434.03 1119
7434.84 1175
7435.66 1129
7436.47 1150
7437.29 1082
7438.10 1028
7438.91 1059
7439.73 1084
7440.54 1167
7441.36 1150
7442.17 1114
7442.99 1090
7443.80 1179
7444.61 1180
7445.43 1161
7446.24 1106
7447.06 1184
7447.87 1235
7448.69 1266
7449.50 1189
7450.32 1180
7451.13 1192
7451.95 998
7452.76 1120
7453.58 1094
7454.39 1151
7455.21 1112
7456.02 1053
7456.84 1120
7457.65 1164
7458.47 1107
7459.28 994
7460.10 991
7460.91 985
7461.73 1009
7462.54 1103
7463.36 1185
7464.17 1062
7464.99 1106
7465.80 1206
7466.62 1138
7467.44 1039
7468.25 987
7469.07 999
7469.88 1040
7470.70 1027
7471.51 1114
7472.33 1073
7473.15 1049
7473.96 1143
7474.78 1152
7475.59 1092
7476.41 1135
7477.23 1049
7478.04 1055
7478.86 1107
7479.67 1057
7480.49 1128
7481.31 1061
7482.12 993
7482.94 948
7483.76 937
7484.57 1003
7485.39 999
7486.21 1034
7487.02 1011
7487.84 967
7488.66 982
7489.47 993
7490.29 954
7491.11 1011
7491.92 983
7492.74 1004
7493.56 1032
7494.38 976
7495.19 910
7496.01 906
7496.83 920
7497.64 864
7498.46 864
7499.28 884
7500.10 926
7500.91 885
7501.73 935
7502.55 977
7503.37 989
7504.18 911
7505.00 862
7505.82 917
7506.64 916
7507.46 873
7508.27 887
7509.09 879
7509.91 814
7510.73 847
7511.55 984
7512.36 900
7513.18 823
7514.00 777
7514.82 848
7515.64 861
7516.45 837
7517.27 800
7518.09 857
7518.91 846
7519.73 862
7520.55 899
7521.37 911
7522.18 859
7523.00 869
7523.82 836
7524.64 830
7525.46 863
7526.28 872
7527.10 817
7527.92 797
7528.74 857
7529.55 858
7530.37 883
7531.19 879
7532.01 863
7532.83 766
7533.65 823
7534.47 807
7535.29 864
7536.11 870
7536.93 879
7537.75 899
7538.57 875
7539.39 845
7540.21 890
7541.03 856
7541.84 881
7542.66 840
7543.48 851
7544.30 848
7545.12 896
7545.94 877
7546.76 912
7547.58 897
7548.40 880
7549.22 978
7550.04 914
7550.86 903
7551.68 889
7552.51 910
7553.33 882
7554.15 921
7554.97 888
7555.79 850
7556.61 803
7557.43 849
7558.25 821
7559.07 864
7559.89 854
7560.71 831
7561.53 853
7562.35 841
7563.17 880
7563.99 922
7564.81 992
7565.64 883
7566.46 871
7567.28 843
7568.10 858
7568.92 886
7569.74 942
7570.56 882
7571.38 867
7572.21 956
7573.03 829
7573.85 809
7574.67 846
7575.49 841
7576.31 900
7577.13 918
7577.96 905
7578.78 838
7579.60 804
7580.42 826
7581.24 888
7582.07 852
7582.89 903
7583.71 901
7584.53 917
7585.35 847
7586.18 846
7587.00 914
7587.82 854
7588.64 872
7589.46 882
7590.29 881
7591.11 932
7591.93 956
7592.75 923
7593.58 957
7594.40 1039
7595.22 952
7596.04 943
7596.87 958
7597.69 907
7598.51 936
7599.34 911
7600.16 907
7600.98 969
7601.80 944
7602.63 894
7603.45 972
7604.27 958
7605.10 981
7605.92 980
7606.74 1007
7607.57 1054
7608.39 1059
7609.21 1123
7610.04 1074
7610.86 1038
7611.68 1145
7612.51 1152
7613.33 1075
7614.15 961
7614.98 1017
7615.80 1019
7616.62 957
7617.45 1002
7618.27 992
7619.10 958
7619.92 1030
7620.74 1067
7621.57 1128
7622.39 1036
7623.22 1023
7624.04 1021
7624.86 1025
7625.69 1109
7626.51 1090
7627.34 1123
7628.16 1086
7628.99 1024
7629.81 940
7630.64 969
7631.46 1068
7632.28 1010
7633.11 1036
7633.93 1038
7634.76 1121
7635.58 1319
7636.41 1281
7637.23 1201
7638.06 1311
7638.88 1172
7639.71 1112
7640.53 1113
7641.36 1005
7642.18 974
7643.01 1038
7643.83 945
7644.66 847
7645.48 890
7646.31 908
7647.14 815
7647.96 885
7648.79 862
7649.61 873
7650.44 825
7651.26 893
7652.09 860
7652.91 870
7653.74 869
7654.57 860
7655.39 869
7656.22 845
7657.04 821
7657.87 885
7658.70 817
7659.52 819
7660.35 877
7661.17 827
7662.00 858
7662.83 834
7663.65 768
7664.48 910
7665.31 871
7666.13 770
7666.96 802
7667.79 774
7668.61 798
7669.44 887
7670.27 829
7671.09 810
7671.92 773
7672.75 864
7673.57 853
7674.40 872
7675.23 842
7676.05 850
7676.88 853
7677.71 864
7678.53 859
7679.36 847
7680.19 788
7681.02 802
7681.84 820
7682.67 747
7683.50 755
7684.33 706
7685.15 718
7685.98 800
7686.81 748
7687.64 815
7688.46 832
7689.29 777
7690.12 785
7690.95 793
7691.77 777
7692.60 832
7693.43 830
7694.26 792
7695.09 898
7695.91 877
7696.74 823
7697.57 837
7698.40 825
7699.23 849
7700.06 869
7700.88 826
7701.71 836
7702.54 855
7703.37 861
7704.20 839
7705.03 844
7705.85 824
7706.68 816
7707.51 784
7708.34 868
7709.17 796
7710.00 813
7710.83 800
7711.66 833
7712.48 853
7713.31 885
7714.14 879
7714.97 873
7715.80 810
7716.63 803
7717.46 844
7718.29 880
7719.12 787
7719.95 793
7720.78 865
7721.61 797
7722.44 898
7723.27 844
7724.09 785
7724.92 799
7725.75 813
7726.58 780
7727.41 848
7728.24 769
7729.07 876
7729.90 830
7730.73 797
7731.56 829
7732.39 826
7733.22 911
7734.05 862
7734.88 808
7735.71 867
7736.54 849
7737.37 828
7738.20 789
7739.03 860
7739.86 868
7740.70 818
7741.53 843
7742.36 904
7743.19 866
7744.02 839
7744.85 877
7745.68 803
7746.51 906
7747.34 872
7748.17 892
7749.00 989
7749.83 1051
7750.66 1100
7751.50 1225
7752.33 1369
7753.16 1287
7753.99 1277
7754.82 1253
7755.65 1252
7756.48 1180
7757.31 1033
7758.15 981
7758.98 1032
7759.81 961
7760.64 943
7761.47 969
7762.30 954
7763.13 968
7763.97 1040
7764.80 1011
7765.63 993
7766.46 955
7767.29 910
7768.13 898
7768.96 794
7769.79 897
7770.62 885
7771.45 880
7772.29 848
7773.12 847
7773.95 810
7774.78 843
7775.62 819
7776.45 804
7777.28 891
7778.11 828
7778.95 863
7779.78 825
7780.61 851
7781.44 877
7782.28 879
7783.11 868
7783.94 793
7784.77 770
7785.61 856
7786.44 888
7787.27 892
7788.11 897
7788.94 982
7789.77 864
7790.61 960
7791.44 964
7792.27 867
7793.10 871
7793.94 817
7794.77 853
7795.60 909
7796.44 876
7797.27 834
7798.11 831
7798.94 851
7799.77 896
7800.61 896
7801.44 835
7802.27 802
7803.11 860
7803.94 875
7804.78 1004
7805.61 905
7806.44 866
7807.28 921
7808.11 922
7808.95 953
7809.78 835
7810.61 923
7811.45 1001
7812.28 981
7813.12 885
7813.95 929
7814.79 889
7815.62 963
7816.45 996
7817.29 1034
7818.12 1077
7818.96 1052
7819.79 1170
7820.63 1106
7821.46 1184
7822.30 1156
7823.13 1150
7823.97 1138
7824.80 1108
7825.64 1123
7826.47 1115
7827.31 1053
7828.14 1049
7828.98 1046
7829.81 1025
7830.65 1034
7831.48 1059
7832.32 1153
7833.15 1160
7833.99 1147
7834.83 1033
7835.66 1035
7836.50 1032
7837.33 1084
7838.17 1163
7839.00 1123
7839.84 1113
7840.68 1118
7841.51 1068
7842.35 1144
7843.18 1150
7844.02 1109
7844.86 1117
7845.69 1230
7846.53 1132
7847.36 1103
7848.20 1088
7849.04 1040
7849.87 1076
7850.71 1026
7851.55 992
7852.38 987
7853.22 955
7854.05 1022
7854.89 1014
7855.73 963
7856.56 971
7857.40 1019
7858.24 935
7859.08 987
7859.91 967
7860.75 1039
7861.59 983
7862.42 970
7863.26 1002
7864.10 1006
7864.93 1015
7865.77 1004
7866.61 1040
7867.45 1004
7868.28 1003
7869.12 964
7869.96 978
7870.80 998
7871.63 973
7872.47 915
7873.31 897
7874.15 926
7874.98 1030
7875.82 1059
7876.66 976
7877.50 999
7878.33 924
7879.17 960
7880.01 1034
7880.85 1075
7881.69 1097
7882.52 1223
7883.36 1200
7884.20 1146
7885.04 1155
7885.88 1062
7886.71 1076
7887.55 1117
7888.39 1065
7889.23 970
7890.07 1041
7890.91 994
7891.75 1058
7892.58 1015
7893.42 1069
7894.26 1186
7895.10 1216
7895.94 1181
7896.78 1166
7897.62 1086
7898.46 1170
7899.29 1074
7900.13 1121
7900.97 1115
7901.81 1085
7902.65 1110
7903.49 1109
7904.33 1110
7905.17 1177
7906.01 1132
7906.85 1092
7907.69 1109
7908.53 1222
7909.37 1170
7910.21 1002
7911.04 1031
7911.88 1030
7912.72 984
7913.56 1055
7914.40 1014
7915.24 1009
7916.08 1027
7916.92 1044
7917.76 1078
7918.60 1168
7919.44 1188
7920.28 1280
7921.12 1423
7921.96 1486
7922.80 1464
7923.64 1540
7924.48 1556
7925.32 1541
7926.16 1422
7927.01 1341
7927.85 1205
7928.69 1114
7929.53 1048
7930.37 977
7931.21 894
7932.05 883
7932.89 916
7933.73 900
7934.57 932
7935.41 915
7936.25 869
7937.09 870
7937.93 880
7938.78 845
7939.62 816
7940.46 919
7941.30 890
7942.14 921
7942.98 885
7943.82 801
7944.66 871
7945.51 898
7946.35 911
7947.19 922
7948.03 953
7948.87 930
7949.71 924
7950.56 945
7951.40 1009
7952.24 1011
7953.08 947
7953.92 982
7954.76 931
7955.61 924
7956.45 941
7957.29 942
7958.13 927
7958.97 912
7959.82 876
7960.66 967
7961.50 994
7962.34 855
7963.19 876
7964.03 956
7964.87 900
7965.71 818
7966.56 947
7967.40 981
7968.24 1009
7969.08 968
7969.93 955
7970.77 1013
7971.61 1097
7972.45 1041
7973.30 1049
7974.14 1078
7974.98 1009
7975.83 919
7976.67 951
7977.51 935
7978.36 909
7979.20 889
7980.04 901
7980.89 850
7981.73 918
7982.57 910
7983.42 912
7984.26 862
7985.10 830
7985.95 851
7986.79 987
7987.63 971
7988.48 925
7989.32 788
7990.16 911
7991.01 825
7991.85 817
7992.70 791
7993.54 851
7994.38 868
7995.23 918
7996.07 886
7996.92 846
7997.76 824
7998.60 836
7999.45 849
8000.29 748
8001.14 766
8001.98 720
8002.83 853
8003.67 801
8004.52 790
8005.36 790
8006.20 773
8007.05 810
8007.89 798
8008.74 807
8009.58 787
8010.43 809
8011.27 761
8012.12 794
8012.96 747
8013.81 753
8014.65 703
8015.50 739
8016.34 788
8017.19 816
8018.03 799
8018.88 774
8019.72 730
8020.57 700
8021.42 741
8022.26 749
8023.11 711
8023.95 743
8024.80 754
8025.64 719
8026.49 757
8027.33 743
8028.18 748
8029.03 730
8029.87 688
8030.72 752
8031.56 759
8032.41 714
8033.26 728
8034.10 733
8034.95 747
8035.79 743
8036.64 774
8037.49 762
8038.33 744
8039.18 728
8040.03 769
8040.87 737
8041.72 668
8042.57 751
8043.41 743
8044.26 767
8045.11 731
8045.95 728
8046.80 728
8047.65 759
8048.49 798
8049.34 737
8050.19 729
8051.03 801
8051.88 746
8052.73 687
8053.58 721
8054.42 732
8055.27 716
8056.12 707
8056.96 688
8057.81 690
8058.66 759
8059.51 753
8060.35 689
8061.20 720
8062.05 723
8062.90 784
8063.74 743
8064.59 724
8065.44 704
8066.29 729
8067.14 715
8067.98 752
8068.83 716
8069.68 728
8070.53 751
8071.38 733
8072.22 751
8073.07 734
8073.92 637
8074.77 607
8075.62 666
8076.46 645
8077.31 698
8078.16 657
8079.01 660
8079.86 724
8080.71 711
8081.56 704
8082.40 713
8083.25 692
8084.10 711
8084.95 710
8085.80 698
8086.65 660
8087.50 657
8088.35 646
8089.19 704
8090.04 707
8090.89 679
8091.74 690
8092.59 650
8093.44 717
8094.29 713
8095.14 621
8095.99 656
8096.84 707
8097.69 654
8098.54 607
8099.39 624
8100.24 718
8101.09 728
8101.94 680
8102.79 656
8103.63 677
8104.48 695
8105.33 700
8106.18 686
8107.03 667
8107.88 671
8108.73 702
8109.58 700
8110.43 715
8111.28 623
8112.14 625
8112.99 656
8113.84 713
8114.69 654
8115.54 709
8116.39 678
8117.24 641
8118.09 673
8118.94 775
8119.79 741
8120.64 723
8121.49 800
8122.34 814
8123.19 826
8124.04 798
8124.89 696
8125.74 690
8126.60 761
8127.45 711
8128.30 793
8129.15 733
8130.00 706
8130.85 702
8131.70 742
8132.55 733
8133.40 756
8134.26 749
8135.11 771
8135.96 697
8136.81 707
8137.66 677
8138.51 706
8139.37 828
8140.22 651
8141.07 751
8141.92 749
8142.77 818
8143.62 806
8144.48 733
8145.33 760
8146.18 783
8147.03 729
8147.88 723
8148.74 735
8149.59 727
8150.44 779
8151.29 844
8152.15 846
8153.00 845
8153.85 826
8154.70 862
8155.56 786
8156.41 817
8157.26 879
8158.11 926
8158.97 966
8159.82 935
8160.67 955
8161.52 981
8162.38 948
8163.23 860
8164.08 790
8164.94 784
8165.79 782
8166.64 749
8167.49 701
8168.35 810
8169.20 723
8170.05 759
8170.91 757
8171.76 756
8172.61 700
8173.47 723
8174.32 730
8175.17 745
8176.03 662
8176.88 682
8177.74 752
8178.59 745
8179.44 763
8180.30 716
8181.15 714
8182.00 730
8182.86 765
8183.71 729
8184.57 700
8185.42 661
8186.27 691
8187.13 724
8187.98 718
8188.84 661
8189.69 736
8190.55 709
8191.40 625
8192.25 738
8193.11 690
8193.96 676
8194.82 632
8195.67 662
8196.53 622
8197.38 616
8198.24 671
8199.09 681
8199.95 624
8200.80 615
8201.66 653
8202.51 699
8203.37 677
8204.22 663
8205.08 702
8205.93 647
8206.79 641
8207.64 691
8208.50 721
8209.35 664
8210.21 681
8211.06 648
8211.92 668
8212.77 710
8213.63 657
8214.48 608
8215.34 628
8216.20 687
8217.05 630
8217.91 610
8218.76 639
8219.62 664
8220.48 714
8221.33 719
8222.19 690
8223.04 729
8223.90 732
8224.76 749
8225.61 744
8226.47 721
8227.32 642
8228.18 742
8229.04 781
8229.89 778
8230.75 872
8231.61 762
8232.46 767
8233.32 746
8234.18 702
8235.03 631
8235.89 645
8236.75 719
8237.60 722
8238.46 646
8239.32 663
8240.17 614
8241.03 609
8241.89 644
8242.74 684
8243.60 714
8244.46 669
8245.32 645
8246.17 671
8247.03 679
8247.89 659
8248.74 659
8249.60 731
8250.46 705
8251.32 637
8252.17 631
8253.03 680
8253.89 690
8254.75 651
8255.60 724
8256.46 710
8257.32 649
8258.18 652
8259.04 692
8259.89 681
8260.75 643
8261.61 678
8262.47 636
8263.33 609
8264.18 595
8265.04 587
8265.90 551
8266.76 645
8267.62 677
8268.48 682
8269.33 646
8270.19 592
8271.05 674
8271.91 643
8272.77 667
8273.63 631
8274.49 702
8275.34 669
8276.20 668
8277.06 694
8277.92 647
8278.78 653
8279.64 718
8280.50 695
8281.36 699
8282.22 699
8283.08 710
8283.93 700
8284.79 716
8285.65 658
8286.51 670
8287.37 728
8288.23 739
8289.09 738
8289.95 722
8290.81 697
8291.67 736
8292.53 794
8293.39 716
8294.25 711
8295.11 715
8295.97 770
8296.83 775
8297.69 770
8298.55 766
8299.41 729
8300.27 764
8301.13 806
8301.99 806
8302.85 742
8303.71 693
8304.57 747
8305.43 793
8306.29 681
8307.15 693
8308.01 679
8308.87 689
8309.73 780
8310.59 778
8311.45 767
8312.31 744
8313.17 727
8314.03 680
8314.90 722
8315.76 635
8316.62 680
8317.48 791
8318.34 703
8319.20 733
8320.06 647
8320.92 721
8321.78 738
8322.64 743
8323.51 667
8324.37 699
8325.23 760
8326.09 783
8326.95 726
8327.81 775
8328.67 759
8329.54 800
8330.40 796
8331.26 774
8332.12 754
8332.98 760
8333.84 645
8334.71 680
8335.57 694
8336.43 751
8337.29 749
8338.15 752
8339.02 674
8339.88 704
8340.74 684
8341.60 761
8342.46 739
8343.33 675
8344.19 718
8345.05 768
8345.91 776
8346.78 766
8347.64 769
8348.50 697
8349.36 740
8350.23 745
8351.09 698
8351.95 716
8352.81 721
8353.68 755
8354.54 793
8355.40 708
8356.27 700
8357.13 786
8357.99 785
8358.86 770
8359.72 754
8360.58 779
8361.44 717
8362.31 800
8363.17 744
8364.03 799
8364.90 811
8365.76 795
8366.63 793
8367.49 791
8368.35 801
8369.22 806
8370.08 850
8370.94 815
8371.81 889
8372.67 836
8373.53 805
8374.40 827
8375.26 844
8376.13 789
8376.99 827
8377.85 843
8378.72 759
8379.58 803
8380.45 855
8381.31 884
8382.18 871
8383.04 841
8383.90 874
8384.77 804
8385.63 777
8386.50 903
8387.36 849
8388.23 915
8389.09 929
8389.96 925
8390.82 891
8391.69 878
8392.55 851
8393.42 933
8394.28 929
8395.15 948
8396.01 926
8396.88 945
8397.74 965
8398.61 842
8399.47 823
8400.34 912
8401.20 923
8402.07 943
8402.93 953
8403.80 1034
8404.66 1035
8405.53 1014
8406.39 988
8407.26 995
8408.12 1100
8408.99 1111
8409.86 1124
8410.72 1109
8411.59 1038
8412.45 1129
8413.32 1148
8414.19 1122
8415.05 1101
8415.92 1087
8416.78 1094
8417.65 1106
8418.52 1066
8419.38 1067
8420.25 1125
8421.11 1066
8421.98 1109
8422.85 1108
8423.71 1092
8424.58 1118
8425.45 1109
8426.31 1136
8427.18 1107
8428.05 1026
8428.91 1173
8429.78 1214
8430.65 1343
8431.51 1278
8432.38 1246
8433.25 1219
8434.11 1212
8434.98 1330
8435.85 1358
8436.72 1299
8437.58 1312
8438.45 1353
8439.32 1462
8440.18 1410
8441.05 1457
8441.92 1537
8442.79 1557
8443.65 1576
8444.52 1594
8445.39 1598
8446.26 1664
8447.12 1753
8447.99 1663
8448.86 1754
8449.73 1872
8450.60 1794
8451.46 1794
8452.33 1840
8453.20 1760
8454.07 1725
8454.94 1781
8455.80 1849
8456.67 2054
8457.54 2171
8458.41 2445
8459.28 2786
8460.14 3083
8461.01 3373
8461.88 3541
8462.75 3647
8463.62 3653
8464.49 3508
8465.36 3070
8466.22 2849
8467.09 2719
8467.96 2529
8468.83 2397
8469.70 2298
8470.57 2434
8471.44 2594
8472.31 3067
8473.17 3879
8474.04 4480
8474.91 5036
8475.78 5327
8476.65 5553
8477.52 5334
8478.39 4972
8479.26 4262
8480.13 3671
8481.00 2935
8481.87 2529
8482.74 2260
8483.61 1861
8484.48 1643
8485.34 1557
8486.21 1504
8487.08 1459
8487.95 1459
8488.82 1381
8489.69 1440
8490.56 1392
8491.43 1454
8492.30 1367
8493.17 1368
8494.04 1350
8494.91 1259
8495.78 1332
8496.65 1288
8497.52 1243
8498.39 1248
8499.26 1218
8500.13 1253
8501.01 1346
8501.88 1308
8502.75 1352
8503.62 1336
8504.49 1265
8505.36 1319
8506.23 1285
8507.10 1317
8507.97 1265
8508.84 1296
8509.71 1283
8510.58 1295
8511.45 1358
8512.32 1452
8513.20 1468
8514.07 1484
8514.94 1406
8515.81 1382
8516.68 1432
8517.55 1364
8518.42 1287
8519.29 1186
8520.17 1220
8521.04 1228
8521.91 1215
8522.78 1159
8523.65 1174
8524.52 1165
8525.39 1153
8526.27 1235
8527.14 1247
8528.01 1172
8528.88 1209
8529.75 1266
8530.63 1282
8531.50 1310
8532.37 1270
8533.24 1296
8534.11 1381
8534.99 1382
8535.86 1355
8536.73 1378
8537.60 1354
8538.47 1382
8539.35 1394
8540.22 1400
8541.09 1334
8541.96 1395
8542.84 1418
8543.71 1364
8544.58 1342
8545.46 1342
8546.33 1299
8547.20 1325
8548.07 1348
8548.95 1220
8549.82 1211
8550.69 1320
8551.57 1358
8552.44 1337
8553.31 1261
8554.18 1254
8555.06 1231
8555.93 1272
8556.80 1317
8557.68 1309
8558.55 1336
8559.42 1362
8560.30 1277
8561.17 1347
8562.04 1301
8562.92 1299
8563.79 1217
8564.67 1254
8565.54 1122
8566.41 1183
8567.29 1169
8568.16 1081
8569.03 1037
8569.91 1112
8570.78 1100
8571.66 1122
8572.53 1130
8573.40 1066
8574.28 995
8575.15 1082
8576.03 1143
8576.90 1100
8577.78 1015
8578.65 1063
8579.52 1059
8580.40 1084
8581.27 1066
8582.15 1000
8583.02 1033
8583.90 1016
8584.77 1032
8585.65 1057
8586.52 992
8587.40 1010
8588.27 1030
8589.15 1034
8590.02 1065
8590.90 1045
8591.77 1004
8592.65 1009
8593.52 1071
8594.40 1053
8595.27 1023
8596.15 1018
8597.02 988
8597.90 1047
8598.77 1014
8599.65 994
8600.52 1029
8601.40 1090
8602.28 1075
8603.15 1071
8604.03 1003
8604.90 1023
8605.78 1053
8606.65 1026
8607.53 1136
8608.41 1149
8609.28 1122
8610.16 1057
8611.03 1101
8611.91 1052
8612.79 1091
8613.66 1097
8614.54 1044
8615.41 1116
8616.29 1139
8617.17 1065
8618.04 1063
8618.92 1137
8619.80 1165
8620.67 1136
8621.55 1125
8622.43 1196
8623.30 1138
8624.18 1169
8625.06 1156
8625.93 1097
8626.81 1151
8627.69 1184
8628.56 1212
8629.44 1226
8630.32 1218
8631.20 1215
8632.07 1246
8632.95 1304
8633.83 1292
8634.70 1308
8635.58 1315
8636.46 1360
8637.34 1298
8638.21 1313
8639.09 1390
8639.97 1403
8640.85 1392
8641.72 1424
8642.60 1364
8643.48 1376
8644.36 1519
8645.23 1433
8646.11 1468
8646.99 1472
8647.87 1468
8648.75 1536
8649.62 1497
8650.50 1525
8651.38 1571
8652.26 1583
8653.14 1466
8654.01 1573
8654.89 1586
8655.77 1609
8656.65 1567
8657.53 1577
8658.41 1673
8659.29 1636
8660.16 1712
8661.04 1763
8661.92 1736
8662.80 1670
8663.68 1703
8664.56 1791
8665.44 1699
8666.31 1690
8667.19 1814
8668.07 1761
8668.95 1759
8669.83 1692
8670.71 1686
8671.59 1796
8672.47 1864
8673.35 1871
8674.23 1856
8675.11 2175
8675.99 2463
8676.86 2841
8677.74 3185
8678.62 3521
8679.50 3827
8680.38 4014
8681.26 4050
8682.14 3860
8683.02 3542
8683.90 3309
8684.78 2964
8685.66 2787
8686.54 2398
8687.42 2333
8688.30 2207
8689.18 2062
8690.06 2109
8690.94 2096
8691.82 2117
8692.70 2171
8693.58 2462
8694.46 2844
8695.34 3302
8696.22 3935
8697.10 4607
8697.98 4899
8698.86 4904
8699.74 4677
8700.62 4455
8701.51 3903
8702.39 3402
8703.27 3047
8704.15 2687
8705.03 2263
8705.91 1987
8706.79 1847
8707.67 1663
8708.55 1580
8709.43 1598
8710.31 1612
8711.20 1571
8712.08 1488
8712.96 1505
8713.84 1465
8714.72 1462
8715.60 1381
8716.48 1351
8717.36 1391
8718.25 1329
8719.13 1312
8720.01 1293
8720.89 1236
8721.77 1227
8722.65 1294
8723.54 1313
8724.42 1253
8725.30 1230
8726.18 1330
8727.06 1341
8727.95 1284
8728.83 1254
8729.71 1226
8730.59 1234
8731.47 1214
8732.36 1233
8733.24 1308
8734.12 1335
8735.00 1363
8735.89 1396
8736.77 1406
8737.65 1349
8738.53 1422
8739.42 1306
8740.30 1188
8741.18 1162
8742.06 1144
8742.95 1149
8743.83 1140
8744.71 1213
8745.59 1258
8746.48 1174
8747.36 1170
8748.24 1180
8749.13 1169
8750.01 1186
8750.89 1158
8751.78 1138
8752.66 1237
8753.54 1223
8754.43 1245
8755.31 1253
8756.19 1279
8757.08 1246
8757.96 1243
8758.84 1285
8759.73 1271
8760.61 1246
8761.49 1308
8762.38 1327
8763.26 1373
8764.15 1431
8765.03 1294
8765.91 1281
8766.80 1355
8767.68 1288
8768.57 1227
8769.45 1241
8770.33 1184
8771.22 1270
8772.10 1319
8772.99 1279
8773.87 1276
8774.75 1223
8775.64 1273
8776.52 1285
8777.41 1262
8778.29 1239
8779.18 1250
8780.06 1189
8780.95 1166
8781.83 1157
8782.72 1198
8783.60 1094
8784.49 1124
8785.37 1203
8786.26 1232
8787.14 1237
8788.03 1191
8788.91 1216
8789.80 1150
8790.68 1117
8791.57 1147
8792.45 1204
8793.34 1076
8794.22 1048
8795.11 1118
8795.99 1132
8796.88 1176
8797.76 1134
8798.65 1130
8799.53 1133
8800.42 1158
8801.31 1095
8802.19 1088
8803.08 1120
8803.96 1104
8804.85 1105
8805.74 1039
8806.62 1066
8807.51 973
8808.39 1073
8809.28 1021
8810.17 1034
8811.05 1054
8811.94 994
8812.82 1026
8813.71 906
8814.60 941
8815.48 1014
8816.37 973
8817.26 913
8818.14 919
8819.03 904
8819.92 908
8820.80 927
8821.69 1000
8822.58 966
8823.46 902
8824.35 1016
8825.24 931
8826.12 855
8827.01 935
8827.90 917
8828.78 862
8829.67 859
8830.56 931
8831.45 908
8832.33 934
8833.22 888
8834.11 798
8835.00 834
8835.88 883
8836.77 842
8837.66 842
8838.55 808
8839.43 835
8840.32 849
8841.21 753
8842.10 730
8842.98 793
8843.87 802
8844.76 834
8845.65 810
8846.54 865
8847.42 860
8848.31 861
8849.20 765
8850.09 775
8850.98 828
8851.86 816
8852.75 766
8853.64 749
8854.53 802
8855.42 739
8856.31 804
8857.19 762
8858.08 786
8858.97 792
8859.86 803
8860.75 771
8861.64 744
8862.53 743
8863.42 754
8864.30 781
8865.19 687
8866.08 720
8866.97 831
8867.86 782
8868.75 750
8869.64 719
8870.53 764
8871.42 822
8872.31 775
8873.20 733
8874.08 701
8874.97 721
8875.86 772
8876.75 728
8877.64 749
8878.53 745
8879.42 732
8880.31 702
8881.20 722
8882.09 750
8882.98 679
8883.87 692
8884.76 670
8885.65 713
8886.54 710
8887.43 690
8888.32 724
8889.21 745
8890.10 691
8890.99 718
8891.88 664
8892.77 701
8893.66 688
8894.55 727
8895.44 722
8896.33 699
8897.22 728
8898.11 663
8899.00 715
8899.90 654
8900.79 730
8901.68 665
8902.57 670
8903.46 700
8904.35 695
8905.24 693
8906.13 644
8907.02 700
8907.91 675
8908.80 681
8909.70 672
8910.59 636
8911.48 688
8912.37 687
8913.26 655
8914.15 657
8915.04 626
8915.93 648
8916.83 649
8917.72 711
8918.61 707
8919.50 741
8920.39 737
8921.28 671
8922.18 646
8923.07 649
8923.96 617
8924.85 648
8925.74 682
8926.64 671
8927.53 675
8928.42 640
8929.31 589
8930.20 581
8931.10 665
8931.99 696
8932.88 621
8933.77 677
8934.67 592
8935.56 554
8936.45 535
8937.34 596
8938.24 645
8939.13 642
8940.02 623
8940.91 634
8941.81 641
8942.70 601
8943.59 628
8944.49 608
8945.38 645
8946.27 640
8947.16 625
8948.06 659
8948.95 657
8949.84 651
8950.74 612
8951.63 597
8952.52 600
8953.42 653
8954.31 663
8955.20 626
8956.10 617
8956.99 654
8957.88 636
8958.78 582
8959.67 629
8960.56 616
8961.46 588
8962.35 614
8963.25 642
8964.14 653
8965.03 656
8965.93 707
8966.82 698
8967.72 606
8968.61 623
8969.50 603
8970.40 549
8971.29 557
8972.19 631
8973.08 668
8973.98 627
8974.87 624
8975.76 630
8976.66 659
8977.55 604
8978.45 605
8979.34 646
8980.24 657
8981.13 616
8982.03 623
8982.92 653
8983.82 605
8984.71 651
8985.61 663
8986.50 637
8987.40 621
8988.29 630
8989.19 655
8990.08 617
8990.98 592
8991.87 553
8992.77 633
8993.66 617
8994.56 625
8995.45 587
8996.35 617
8997.24 612
8998.14 626
8999.04 613
8999.93 549
9000.83 552
9001.72 567
9002.62 633
9003.51 574
9004.41 606
9005.31 603
9006.20 597
9007.10 584
9007.99 584
9008.89 571
9009.79 603
9010.68 602
9011.58 608
9012.48 548
9013.37 538
9014.27 556
9015.16 561
9016.06 543
9016.96 578
9017.85 584
9018.75 551
9019.65 561
9020.54 536
9021.44 538
9022.34 534
9023.23 525
9024.13 547
9025.03 548
9025.93 563
9026.82 648
9027.72 595
9028.62 576
9029.51 633
9030.41 563
9031.31 582
9032.21 593
9033.10 571
9034.00 567
9034.90 562
9035.79 563
9036.69 594
9037.59 610
9038.49 597
9039.38 601
9040.28 577
9041.18 589
9042.08 562
9042.98 560
9043.87 528
9044.77 541
9045.67 575
9046.57 591
9047.47 525
9048.36 557
9049.26 570
9050.16 571
9051.06 566
9051.96 606
9052.85 594
9053.75 652
9054.65 625
9055.55 628
9056.45 624
9057.35 640
9058.25 618
9059.14 618
9060.04 640
9060.94 617
9061.84 574
9062.74 632
9063.64 650
9064.54 609
9065.44 658
9066.33 687
9067.23 650
9068.13 609
9069.03 651
9069.93 605
9070.83 629
9071.73 605
9072.63 610
9073.53 630
9074.43 602
9075.33 640
9076.23 622
9077.13 622
9078.03 618
9078.92 676
9079.82 601
9080.72 592
9081.62 626
9082.52 620
9083.42 645
9084.32 641
9085.22 635
9086.12 691
9087.02 609
9087.92 587
9088.82 581
9089.72 618
9090.62 596
9091.52 574
9092.42 620
9093.32 678
9094.22 606
9095.12 644
9096.03 657
9096.93 666
9097.83 615
9098.73 602
9099.63 603
9100.53 625
9101.43 658
9102.33 672
9103.23 593
9104.13 594
9105.03 554
9105.93 619
9106.83 604
9107.74 574
9108.64 591
9109.54 649
9110.44 657
9111.34 546
9112.24 584
9113.14 617
9114.04 625
9114.94 533
9115.85 544
9116.75 625
9117.65 662
9118.55 635
9119.45 594
9120.35 597
9121.26 581
9122.16 621
9123.06 623
9123.96 574
9124.86 558
9125.77 554
9126.67 594
9127.57 563
9128.47 553
9129.37 553
9130.28 579
9131.18 593
9132.08 597
9132.98 572
9133.88 558
9134.79 590
9135.69 581
9136.59 639
9137.49 624
9138.40 573
9139.30 615
9140.20 626
9141.10 606
9142.01 522
9142.91 562
9143.81 598
9144.72 617
9145.62 561
9146.52 579
9147.42 589
9148.33 600
9149.23 631
9150.13 641
9151.04 637
9151.94 554
9152.84 543
9153.75 538
9154.65 537
9155.55 562
9156.46 571
9157.36 548
9158.26 595
9159.17 563
9160.07 575
9160.97 585
9161.88 559
9162.78 601
9163.69 523
9164.59 572
9165.49 617
9166.40 645
9167.30 592
9168.21 602
9169.11 534
9170.01 532
9170.92 533
9171.82 609
9172.73 600
9173.63 563
9174.53 588
9175.44 585
9176.34 598
9177.25 517
9178.15 573
9179.06 552
9179.96 655
9180.87 632
9181.77 619
9182.68 586
9183.58 562
9184.49 591
9185.39 607
9186.30 590
9187.20 584
9188.11 540
9189.01 594
9189.92 574
9190.82 521
9191.73 600
9192.63 575
9193.54 579
9194.44 551
9195.35 564
9196.25 598
9197.16 631
9198.06 582
9198.97 571
9199.87 594
9200.78 571
9201.69 598
9202.59 608
9203.50 622
9204.40 645
9205.31 610
9206.21 643
9207.12 628
9208.03 642
9208.93 595
9209.84 564
9210.74 570
9211.65 552
9212.56 597
9213.46 578
9214.37 608
9215.28 567
9216.18 648
9217.09 584
9218.00 579
9218.90 568
9219.81 653
9220.72 626
9221.62 675
9222.53 690
9223.44 654
9224.34 662
9225.25 661
9226.16 658
9227.06 625
9227.97 630
9228.88 660
9229.78 626
9230.69 610
9231.60 545
9232.51 539
9233.41 618
9234.32 559
9235.23 578
9236.13 595
9237.04 560
9237.95 576
9238.86 520
9239.76 569
9240.67 600
9241.58 614
9242.49 622
9243.39 598
9244.30 581
9245.21 523
9246.12 513
9247.03 486
9247.93 548
9248.84 574
9249.75 649
9250.66 587
9251.57 583
9252.47 594
9253.38 578
9254.29 568
9255.20 556
9256.11 547
9257.02 585
9257.92 558
9258.83 546
9259.74 555
9260.65 539
9261.56 561
9262.47 584
9263.38 610
9264.28 596
9265.19 566
9266.10 544
9267.01 567
9267.92 545
9268.83 591
9269.74 551
9270.65 584
9271.56 561
9272.47 570
9273.37 551
9274.28 553
9275.19 549
9276.10 563
9277.01 606
9277.92 558
9278.83 532
9279.74 544
9280.65 619
9281.56 607
9282.47 581
9283.38 562
9284.29 615
9285.20 568
9286.11 547
9287.02 595
9287.93 627
9288.84 578
9289.75 543
9290.66 575
9291.57 596
9292.48 583
9293.39 559
9294.30 583
9295.21 583
9296.12 649
9297.03 582
9297.94 578
9298.85 528
9299.76 589
9300.67 584
9301.58 579
9302.49 560
9303.40 704
9304.31 691
9305.23 629
9306.14 591
9307.05 618
9307.96 609
9308.87 613
9309.78 585
9310.69 654
9311.60 585
9312.51 623
9313.42 699
9314.34 708
9315.25 658
9316.16 670
9317.07 705
9317.98 705
9318.89 630
9319.80 628
9320.72 667
9321.63 677
9322.54 590
9323.45 598
9324.36 601
9325.27 610
9326.19 588
9327.10 579
9328.01 574
9328.92 554
9329.83 579
9330.74 603
9331.66 627
9332.57 523
9333.48 529
9334.39 679
9335.31 668
9336.22 582
9337.13 631
9338.04 588
9338.96 573
9339.87 604
9340.78 560
9341.69 540
9342.61 599
9343.52 591
9344.43 646
9345.34 606
9346.26 534
9347.17 596
9348.08 630
9348.99 551
9349.91 564
9350.82 577
9351.73 615
9352.65 623
9353.56 558
9354.47 598
9355.39 580
9356.30 602
9357.21 617
9358.13 577
9359.04 577
9359.95 576
9360.87 560
9361.78 580
9362.69 601
9363.61 568
9364.52 646
9365.43 570
9366.35 580
9367.26 613
9368.18 644
9369.09 612
9370.00 584
9370.92 533
9371.83 592
9372.75 611
9373.66 583
9374.57 562
9375.49 553
9376.40 577
9377.32 594
9378.23 579
9379.15 604
9380.06 598
9380.97 588
9381.89 579
9382.80 552
9383.72 586
9384.63 557
9385.55 589
9386.46 617
9387.38 579
9388.29 593
9389.21 575
9390.12 661
9391.04 646
9391.95 665
9392.87 690
9393.78 700
9394.70 694
9395.61 689
9396.53 685
9397.44 749
9398.36 749
9399.27 670
9400.19 711
9401.10 793
9402.02 799
9402.94 735
9403.85 711
9404.77 662
9405.68 674
9406.60 700
9407.51 657
9408.43 644
9409.35 721
9410.26 664
9411.18 585
9412.09 597
9413.01 647
9413.93 689
9414.84 675
9415.76 681
9416.67 635
9417.59 634
9418.51 613
9419.42 659
9420.34 693
9421.26 715
9422.17 643
9423.09 656
9424.01 609
9424.92 635
9425.84 686
9426.76 702
9427.67 742
9428.59 672
9429.51 703
9430.42 691
9431.34 640
9432.26 644
9433.17 661
9434.09 671
9435.01 630
9435.93 604
9436.84 696
9437.76 715
9438.68 684
9439.59 733
9440.51 803
9441.43 714
9442.35 736
9443.26 717
9444.18 746
9445.10 678
9446.02 690
9446.93 697
9447.85 668
9448.77 711
9449.69 666
9450.61 634
9451.52 702
9452.44 754
9453.36 754
9454.28 797
9455.20 932
9456.11 858
9457.03 909
9457.95 1052
9458.87 1101
9459.79 1090
9460.71 1091
9461.62 1121
9462.54 996
9463.46 908
9464.38 794
9465.30 770
9466.22 808
9467.14 735
9468.05 737
9468.97 773
9469.89 766
9470.81 695
9471.73 698
9472.65 654
9473.57 703
9474.49 711
9475.41 692
9476.32 681
9477.24 676
9478.16 702
9479.08 708
9480.00 692
9480.92 663
9481.84 690
9482.76 680
9483.68 710
9484.60 748
9485.52 726
9486.44 760
9487.36 765
9488.28 776
9489.20 661
9490.12 692
9491.04 720
9491.96 707
9492.88 718
9493.80 682
9494.72 703
9495.64 695
9496.56 644
9497.48 689
9498.40 680
9499.32 692
9500.24 746
9501.16 666
9502.08 688
9503.00 665
9503.92 608
9504.84 603
9505.76 637
9506.68 639
9507.60 693
9508.52 666
9509.44 734
9510.36 678
9511.28 700
9512.21 702
9513.13 707
9514.05 719
9514.97 712
9515.89 764
9516.81 756
9517.73 682
9518.65 704
9519.57 765
9520.50 779
9521.42 752
9522.34 745
9523.26 737
9524.18 746
9525.10 772
9526.02 738
9526.95 778
9527.87 801
9528.79 746
9529.71 721
9530.63 762
9531.55 761
9532.48 769
9533.40 814
9534.32 787
9535.24 909
9536.16 915
9537.09 933
9538.01 999
9538.93 1043
9539.85 1005
9540.77 1054
9541.70 986
9542.62 968
9543.54 912
9544.46 843
9545.39 842
9546.31 852
9547.23 809
9548.15 810
9549.08 836
9550.00 782
9550.92 750
9551.85 696
9552.77 717
9553.69 694
9554.61 719
9555.54 795
9556.46 697
9557.38 705
9558.31 769
9559.23 761
9560.15 792
9561.08 756
9562.00 707
9562.92 762
9563.85 806
9564.77 790
9565.69 821
9566.62 763
9567.54 778
9568.46 748
9569.39 852
9570.31 785
9571.23 714
9572.16 760
9573.08 748
9574.01 742
9574.93 696
9575.85 721
9576.78 704
9577.70 762
9578.63 726
9579.55 733
9580.47 692
9581.40 712
9582.32 673
9583.25 647
9584.17 724
9585.10 738
9586.02 753
9586.94 757
9587.87 690
9588.79 753
9589.72 756
9590.64 684
9591.57 713
9592.49 735
9593.42 721
9594.34 817
9595.27 742
9596.19 791
9597.12 747
9598.04 825
9598.97 784
9599.89 762
9600.82 769
9601.74 765
9602.67 796
9603.59 774
9604.52 759
9605.44 791
9606.37 831
9607.29 792
9608.22 811
9609.15 799
9610.07 818
9611.00 899
9611.92 890
9612.85 826
9613.77 846
9614.70 828
9615.63 869
9616.55 821
9617.48 897
9618.40 897
9619.33 897
9620.26 893
9621.18 885
9622.11 885
9623.03 884
9623.96 878
9624.89 890
9625.81 882
9626.74 908
9627.67 928
9628.59 877
9629.52 878
9630.45 895
9631.37 905
9632.30 918
9633.23 1012
9634.15 995
9635.08 1005
9636.01 1065
9636.93 1057
9637.86 1019
9638.79 1027
9639.71 1075
9640.64 1036
9641.57 1114
9642.50 1092
9643.42 1099
9644.35 1108
9645.28 1140
9646.21 1093
9647.13 1161
9648.06 1138
9648.99 1098
9649.92 1122
9650.84 1127
9651.77 1216
9652.70 1269
9653.63 1369
9654.55 1364
9655.48 1467
9656.41 1540
9657.34 1379
9658.26 1309
9659.19 1337
9660.12 1270
9661.05 1227
9661.98 1247
9662.91 1224
9663.83 1187
9664.76 1110
9665.69 1151
9666.62 1245
9667.55 1170
9668.48 1122
9669.40 1192
9670.33 1281
9671.26 1219
9672.19 1181
9673.12 1206
9674.05 1258
9674.98 1152
9675.90 1244
9676.83 1339
9677.76 1332
9678.69 1313
9679.62 1345
9680.55 1297
9681.48 1273
9682.41 1288
9683.34 1426
9684.27 1416
9685.19 1351
9686.12 1386
9687.05 1426
9687.98 1273
9688.91 1321
9689.84 1491
9690.77 1417
9691.70 1392
9692.63 1442
9693.56 1416
9694.49 1476
9695.42 1462
9696.35 1433
9697.28 1505
9698.21 1549
9699.14 1507
9700.07 1512
9701.00 1573
9701.93 1651
9702.86 1588
9703.79 1673
9704.72 1720
9705.65 1889
9706.58 1864
9707.51 1780
9708.44 1675
9709.37 1678
9710.30 1647
9711.23 1577
9712.16 1487
9713.09 1490
9714.02 1514
9714.95 1574
9715.88 1542
9716.82 1593
9717.75 1634
9718.68 1790
9719.61 1797
9720.54 1860
9721.47 1883
9722.40 1849
9723.33 1792
9724.26 1794
9725.19 1603
9726.13 1546
9727.06 1472
9727.99 1496
9728.92 1437
9729.85 1360
9730.78 1423
9731.71 1402
9732.64 1335
9733.58 1376
9734.51 1435
9735.44 1538
9736.37 1566
9737.30 1527
9738.23 1584
9739.17 1594
9740.10 1616
9741.03 1581
9741.96 1454
9742.89 1327
9743.83 1375
9744.76 1353
9745.69 1245
9746.62 1201
9747.55 1213
9748.49 1162
9749.42 1102
9750.35 1154
9751.28 1146
9752.22 1062
9753.15 1143
9754.08 1115
9755.01 1085
9755.95 1065
9756.88 1117
9757.81 1168
9758.75 1001
9759.68 1084
9760.61 1088
9761.54 1020
9762.48 1102
9763.41 1030
9764.34 1109
9765.28 1094
9766.21 1069
9767.14 1160
9768.08 1076
9769.01 1072
9769.94 1025
9770.88 1074
9771.81 1079
9772.74 1116
9773.68 1091
9774.61 1070
9775.54 1056
9776.48 1088
9777.41 1068
9778.34 1101
9779.28 1117
9780.21 1080
9781.14 1098
9782.08 1148
9783.01 1265
9783.95 1251
9784.88 1190
9785.81 1225
9786.75 1285
9787.68 1230
9788.62 1261
9789.55 1145
9790.49 1188
9791.42 1191
9792.35 1169
9793.29 1116
9794.22 1082
9795.16 1110
9796.09 1015
9797.03 978
9797.96 1066
9798.90 1046
9799.83 1089
9800.77 1072
9801.70 1026
9802.64 1011
9803.57 973
9804.51 1055
9805.44 1042
9806.38 978
9807.31 992
9808.25 1012
9809.18 978
9810.12 962
9811.05 878
9811.99 968
9812.92 904
9813.86 912
9814.79 891
9815.73 842
9816.66 947
9817.60 891
9818.54 885
9819.47 858
9820.41 903
9821.34 936
9822.28 910
9823.21 832
9824.15 814
9825.09 775
9826.02 763
9826.96 789
9827.89 826
9828.83 821
9829.77 841
9830.70 836
9831.64 749
9832.57 770
9833.51 743
9834.45 816
9835.38 809
9836.32 834
9837.26 783
9838.19 832
9839.13 780
9840.07 749
9841.00 814
9841.94 786
9842.88 822
9843.81 809
9844.75 845
9845.69 745
9846.62 743
9847.56 791
9848.50 856
9849.44 790
9850.37 763
9851.31 784
9852.25 782
9853.18 787
9854.12 831
9855.06 835
9856.00 827
9856.93 851
9857.87 830
9858.81 807
9859.75 759
9860.68 766
9861.62 832
9862.56 800
9863.50 792
9864.44 753
9865.37 753
9866.31 828
9867.25 809
9868.19 779
9869.13 836
9870.06 807
9871.00 737
9871.94 716
9872.88 729
9873.82 706
9874.75 805
9875.69 730
9876.63 713
9877.57 771
9878.51 709
9879.45 721
9880.39 696
9881.32 787
9882.26 757
9883.20 807
9884.14 794
9885.08 732
9886.02 749
9886.96 674
9887.90 738
9888.83 748
9889.77 705
9890.71 701
9891.65 753
9892.59 741
9893.53 750
9894.47 718
9895.41 672
9896.35 730
9897.29 729
9898.23 651
9899.17 638
9900.11 703
9901.05 697
9901.99 676
9902.92 657
9903.86 717
9904.80 712
9905.74 688
9906.68 702
9907.62 655
9908.56 640
9909.50 664
9910.44 669
9911.38 625
9912.32 666
9913.26 761
9914.20 713
9915.14 664
9916.08 642
9917.02 635
9917.97 691
9918.91 670
9919.85 635
9920.79 692
9921.73 756
9922.67 695
9923.61 678
9924.55 640
9925.49 654
9926.43 659
9927.37 687
9928.31 711
9929.25 744
9930.19 838
9931.13 890
9932.08 899
9933.02 949
9933.96 989
9934.90 1039
9935.84 1069
9936.78 1021
9937.72 932
9938.66 919
9939.61 811
9940.55 828
9941.49 735
9942.43 687
9943.37 719
9944.31 707
9945.26 640
9946.20 683
9947.14 608
9948.08 645
9949.02 704
9949.96 636
9950.91 640
9951.85 666
9952.79 679
9953.73 638
9954.67 632
9955.62 620
9956.56 630
9957.50 638
9958.44 614
9959.39 668
9960.33 727
9961.27 688
9962.21 688
9963.16 671
9964.10 635
9965.04 615
9965.98 641
9966.93 644
9967.87 646
9968.81 599
9969.75 638
9970.70 637
9971.64 605
9972.58 685
9973.53 638
9974.47 652
9975.41 632
9976.36 640
9977.30 573
9978.24 562
9979.18 614
9980.13 612
9981.07 576
9982.01 574
9982.96 620
9983.90 593
9984.85 540
9985.79 591
9986.73 614
9987.68 581
9988.62 601
9989.56 563
9990.51 549
9991.45 544
9992.40 575
9993.34 540
9994.28 608
9995.23 599
9996.17 567
9997.12 579
9998.06 571
9999.00 566
9999.95 582
10000.89 629
10001.84 601
10002.78 585
10003.73 587
10004.67 600
10005.61 563
10006.56 587
10007.50 586
10008.45 541
10009.39 551
10010.34 559
10011.28 585
10012.23 598
10013.17 586
10014.12 580
10015.06 554
10016.01 630
10016.95 573
10017.90 558
10018.84 560
10019.79 590
10020.73 603
10021.68 626
10022.62 616
10023.57 589
10024.51 550
10025.46 622
10026.41 606
10027.35 570
10028.30 583
10029.24 577
10030.19 566
10031.13 624
10032.08 608
10033.03 592
10033.97 543
10034.92 573
10035.86 547
10036.81 621
10037.76 612
10038.70 555
10039.65 584
10040.59 593
10041.54 566
10042.49 593
10043.43 556
10044.38 572
10045.33 552
10046.27 598
10047.22 586
10048.16 597
10049.11 553
10050.06 565
10051.00 549
10051.95 580
10052.90 552
10053.84 560
10054.79 556
10055.74 543
10056.69 574
10057.63 524
10058.58 558
10059.53 546
10060.47 575
10061.42 514
10062.37 504
10063.32 554
10064.26 596
10065.21 545
10066.16 511
10067.10 563
10068.05 559
10069.00 503
10069.95 505
10070.89 522
10071.84 539
10072.79 552
10073.74 508
10074.69 482
10075.63 579
10076.58 539
10077.53 508
10078.48 512
10079.43 516
10080.37 530
10081.32 531
10082.27 564
10083.22 592
10084.17 561
10085.11 541
10086.06 534
10087.01 561
10087.96 545
10088.91 544
10089.86 525
10090.81 528
10091.75 538
10092.70 563
10093.65 524
10094.60 526
10095.55 547
10096.50 547
10097.45 531
10098.40 560
10099.34 521
10100.29 541
10101.24 536
10102.19 529
10103.14 509
10104.09 571
10105.04 546
10105.99 541
10106.94 606
10107.89 579
10108.84 582
10109.79 574
10110.73 576
10111.68 512
10112.63 517
10113.58 536
10114.53 588
10115.48 507
10116.43 537
10117.38 565
10118.33 573
10119.28 547
10120.23 540
10121.18 547
10122.13 501
10123.08 568
10124.03 588
10124.98 538
10125.93 550
10126.88 532
10127.83 540
10128.78 567
10129.73 557
10130.68 524
10131.64 530
10132.59 530
10133.54 545
10134.49 539
10135.44 541
10136.39 533
10137.34 547
10138.29 555
10139.24 545
10140.19 594
10141.14 595
10142.09 562
10143.04 536
10144.00 521
10144.95 521
10145.90 590
10146.85 579
10147.80 576
10148.75 508
10149.70 539
10150.65 511
10151.61 542
10152.56 523
10153.51 591
10154.46 548
10155.41 501
10156.36 559
10157.31 553
10158.27 556
10159.22 523
10160.17 568
10161.12 551
10162.07 568
10163.03 533
10163.98 557
10164.93 569
10165.88 534
10166.83 509
10167.79 501
10168.74 551
10169.69 588
10170.64 573
10171.60 601
10172.55 599
10173.50 596
10174.45 644
10175.41 591
10176.36 556
10177.31 595
10178.26 580
10179.22 582
10180.17 605
10181.12 564
10182.07 569
10183.03 566
10183.98 564
10184.93 585
10185.89 640
10186.84 649
10187.79 595
10188.75 673
10189.70 642
10190.65 589
10191.60 610
10192.56 647
10193.51 597
10194.47 593
10195.42 668
10196.37 576
10197.33 642
10198.28 618
10199.23 631
10200.19 612
10201.14 611
10202.09 668
10203.05 658
10204.00 692
10204.96 688
10205.91 755
10206.86 694
10207.82 695
10208.77 693
10209.73 706
10210.68 662
10211.63 776
10212.59 718
10213.54 738
10214.50 780
10215.45 705
10216.41 709
10217.36 698
10218.32 737
10219.27 664
10220.22 584
10221.18 638
10222.13 689
10223.09 708
10224.04 619
10225.00 654
10225.95 651
10226.91 661
10227.86 638
10228.82 563
10229.77 598
10230.73 615
10231.68 613
10232.64 583
10233.59 631
10234.55 607
10235.50 657
10236.46 676
10237.42 641
10238.37 702
10239.33 734
10240.28 780
10241.24 811
10242.19 795
10243.15 758
10244.10 732
10245.06 777
10246.02 731
10246.97 682
10247.93 729
10248.88 689
10249.84 682
10250.80 657
10251.75 604
10252.71 596
10253.66 626
10254.62 610
10255.58 609
10256.53 588
10257.49 589
10258.45 623
10259.40 601
10260.36 576
10261.32 582
10262.27 553
10263.23 562
10264.19 570
10265.14 529
10266.10 554
10267.06 509
10268.01 556
10268.97 532
10269.93 525
10270.88 505
10271.84 599
10272.80 598
10273.76 640
10274.71 671
10275.67 614
10276.63 637
10277.58 617
10278.54 608
10279.50 516
10280.46 531
10281.41 559
10282.37 561
10283.33 570
10284.29 528
10285.24 520
10286.20 554
10287.16 593
10288.12 490
10289.08 514
10290.03 556
10290.99 584
10291.95 540
10292.91 542
10293.87 546
10294.82 537
10295.78 599
10296.74 579
10297.70 565
10298.66 615
10299.61 604
10300.57 599
10301.53 567
10302.49 524
10303.45 550
10304.41 498
10305.37 554
10306.32 559
10307.28 524
10308.24 522
10309.20 551
10310.16 531
10311.12 556
10312.08 523
10313.04 540
10314.00 550
10314.95 534
10315.91 513
10316.87 529
10317.83 528
10318.79 575
10319.75 569
10320.71 571
10321.67 556
10322.63 490
10323.59 517
10324.55 511
10325.51 519
10326.47 530
10327.43 541
10328.39 525
10329.35 534
10330.31 539
10331.27 553
10332.23 561
10333.19 573
10334.15 536
10335.11 653
10336.07 626
10337.03 696
10337.99 672
10338.95 685
10339.91 622
10340.87 548
10341.83 573
10342.79 523
10343.75 535
10344.71 517
10345.67 493
10346.63 485
10347.59 541
10348.55 533
10349.51 487
10350.47 485
10351.43 496
10352.39 532
10353.35 544
10354.31 519
10355.28 573
10356.24 499
10357.20 490
10358.16 483
10359.12 475
10360.08 528
10361.04 514
10362.00 540
10362.96 480
10363.93 495
10364.89 484
10365.85 502
10366.81 521
10367.77 486
10368.73 511
10369.69 542
10370.66 568
10371.62 501
10372.58 538
10373.54 481
10374.50 520
10375.47 522
10376.43 487
10377.39 486
10378.35 456
10379.31 468
10380.28 506
10381.24 515
10382.20 479
10383.16 514
10384.12 527
10385.09 495
10386.05 552
10387.01 500
10387.97 495
10388.94 538
10389.90 508
10390.86 493
10391.82 499
10392.79 506
10393.75 515
10394.71 545
10395.68 547
10396.64 544
10397.60 535
10398.56 523
10399.53 520
10400.49 482
10401.45 519
10402.42 491
10403.38 461
10404.34 488
10405.31 515
10406.27 495
10407.23 486
10408.20 478
10409.16 528
10410.12 520
10411.09 535
10412.05 569
10413.01 493
10413.98 534
10414.94 566
10415.90 563
10416.87 553
10417.83 580
10418.80 530
10419.76 580
10420.72 571
10421.69 575
10422.65 678
10423.62 664
10424.58 655
10425.54 723
10426.51 745
10427.47 773
10428.44 672
10429.40 649
10430.37 696
10431.33 672
10432.30 620
10433.26 558
10434.22 589
10435.19 587
10436.15 522
10437.12 541
10438.08 519
10439.05 496
10440.01 509
10440.98 512
10441.94 533
10442.91 468
10443.87 508
10444.84 510
10445.80 493
10446.77 506
10447.73 506
10448.70 509
10449.66 491
10450.63 510
10451.59 482
10452.56 506
10453.53 456
10454.49 490
10455.46 487
10456.42 510
10457.39 510
10458.35 520
10459.32 471
10460.29 468
10461.25 467
10462.22 503
10463.18 499
10464.15 544
10465.12 473
10466.08 469
10467.05 522
10468.01 468
10468.98 482
10469.95 485
10470.91 508
10471.88 487
10472.85 448
10473.81 547
10474.78 475
10475.74 418
10476.71 485
10477.68 521
10478.64 476
10479.61 469
10480.58 414
10481.54 439
10482.51 438
10483.48 485
10484.45 508
10485.41 489
10486.38 488
10487.35 467
10488.31 450
10489.28 502
10490.25 448
10491.22 459
10492.18 507
10493.15 501
10494.12 544
10495.08 531
10496.05 476
10497.02 454
10497.99 466
10498.95 503
10499.92 502
10500.89 491
10501.86 470
10502.83 513
10503.79 563
10504.76 512
10505.73 460
10506.70 489
10507.67 505
10508.63 456
10509.60 508
10510.57 462
10511.54 510
10512.51 459
10513.47 485
10514.44 516
10515.41 492
10516.38 472
10517.35 485
10518.32 521
10519.28 495
10520.25 517
10521.22 468
10522.19 528
10523.16 487
10524.13 465
10525.10 492
10526.07 490
10527.03 462
10528.00 451
10528.97 480
10529.94 484
10530.91 496
10531.88 489
10532.85 463
10533.82 471
10534.79 496
10535.76 480
10536.73 529
10537.70 482
10538.67 462
10539.63 523
10540.60 504
10541.57 478
10542.54 480
10543.51 479
10544.48 549
10545.45 524
10546.42 495
10547.39 539
10548.36 511
10549.33 541
10550.30 522
10551.27 515
10552.24 576
10553.21 571
10554.18 549
10555.15 538
10556.12 551
10557.09 574
10558.06 591
10559.03 581
10560.00 588
10560.97 571
10561.95 541
10562.92 560
10563.89 598
10564.86 608
10565.83 699
10566.80 685
10567.77 684
10568.74 643
10569.71 623
10570.68 627
10571.65 600
10572.62 654
10573.59 572
10574.57 531
10575.54 569
10576.51 520
10577.48 529
10578.45 568
10579.42 553
10580.39 532
10581.36 481
10582.34 505
10583.31 506
10584.28 534
10585.25 527
10586.22 526
10587.19 502
10588.17 492
10589.14 522
10590.11 510
10591.08 576
10592.05 546
10593.02 564
10594.00 562
10594.97 547
10595.94 526
10596.91 552
10597.89 565
10598.86 544
10599.83 492
10600.80 570
10601.77 573
10602.75 579
10603.72 501
10604.69 578
10605.66 616
10606.64 604
10607.61 580
10608.58 547
10609.55 503
10610.53 533
10611.50 518
10612.47 506
10613.45 530
10614.42 490
10615.39 506
10616.36 555
10617.34 525
10618.31 490
10619.28 496
10620.26 548
10621.23 530
10622.20 508
10623.18 552
10624.15 538
10625.12 562
10626.10 547
10627.07 567
10628.04 580
10629.02 562
10629.99 535
10630.97 567
10631.94 482
10632.91 494
10633.89 522
10634.86 586
10635.83 506
10636.81 532
10637.78 565
10638.76 591
10639.73 554
10640.70 636
10641.68 665
10642.65 682
10643.63 677
10644.60 740
10645.58 734
10646.55 737
10647.53 666
10648.50 731
10649.47 720
10650.45 659
10651.42 633
10652.40 654
10653.37 591
10654.35 569
10655.32 571
10656.30 538
10657.27 510
10658.25 560
10659.22 552
10660.20 528
10661.17 508
10662.15 506
10663.12 504
10664.10 510
10665.07 511
10666.05 564
10667.02 554
10668.00 518
10668.97 481
10669.95 504
10670.93 534
10671.90 529
10672.88 519
10673.85 509
10674.83 551
10675.80 551
10676.78 511
10677.76 552
10678.73 512
10679.71 514
10680.68 520
10681.66 495
10682.63 542
10683.61 490
10684.59 600
10685.56 536
10686.54 524
10687.52 529
10688.49 513
10689.47 548
10690.44 561
10691.42 530
10692.40 456
10693.37 495
10694.35 527
10695.33 551
10696.30 512
10697.28 521
10698.26 537
10699.23 510
10700.21 504
10701.19 515
10702.17 513
10703.14 497
10704.12 499
10705.10 468
10706.07 508
10707.05 541
10708.03 511
10709.01 448
10709.98 488
10710.96 493
10711.94 543
10712.91 498
10713.89 500
10714.87 451
10715.85 453
10716.83 450
10717.80 511
10718.78 515
10719.76 479
10720.74 476
10721.71 462
10722.69 470
10723.67 488
10724.65 485
10725.63 494
10726.60 519
10727.58 483
10728.56 493
10729.54 488
10730.52 494
10731.49 456
10732.47 497
10733.45 488
10734.43 518
10735.41 506
10736.39 495
10737.37 495
10738.34 520
10739.32 503
10740.30 497
10741.28 477
10742.26 520
10743.24 543
10744.22 520
10745.20 542
10746.17 508
10747.15 506
10748.13 523
10749.11 449
10750.09 523
10751.07 547
10752.05 481
10753.03 468
10754.01 493
10754.99 468
10755.97 471
10756.95 454
10757.93 467
10758.91 491
10759.88 525
10760.86 504
10761.84 472
10762.82 514
10763.80 447
10764.78 470
10765.76 573
10766.74 482
10767.72 455
10768.70 467
10769.68 486
10770.66 508
10771.64 520
10772.62 511
10773.60 491
10774.58 457
10775.56 472
10776.54 474
10777.52 530
10778.51 500
10779.49 473
10780.47 532
10781.45 498
10782.43 528
10783.41 504
10784.39 473
10785.37 477
10786.35 503
10787.33 503
10788.31 455
10789.29 502
10790.27 531
10791.26 491
10792.24 472
10793.22 490
10794.20 500
10795.18 505
10796.16 474
10797.14 486
10798.12 471
10799.10 454
10800.09 447
10801.07 495
10802.05 516
10803.03 452
10804.01 452
10804.99 470
10805.98 478
10806.96 527
10807.94 507
10808.92 451
10809.90 465
10810.89 510
10811.87 544
10812.85 475
10813.83 529
10814.81 552
10815.80 572
10816.78 525
10817.76 516
10818.74 479
10819.72 529
10820.71 506
10821.69 494
10822.67 448
10823.65 515
10824.64 562
10825.62 494
10826.60 507
10827.58 467
10828.57 497
10829.55 524
10830.53 505
10831.52 495
10832.50 516
10833.48 577
10834.46 527
10835.45 452
10836.43 480
10837.41 507
10838.40 505
10839.38 520
10840.36 474
10841.35 479
10842.33 520
10843.31 510
10844.30 436
10845.28 445
10846.26 478
10847.25 531
10848.23 552
10849.21 551
10850.20 533
10851.18 502
10852.17 503
10853.15 529
10854.13 573
10855.12 484
10856.10 522
10857.09 536
10858.07 537
10859.05 500
10860.04 530
10861.02 514
10862.01 537
10862.99 517
10863.97 514
10864.96 536
10865.94 549
10866.93 527
10867.91 517
10868.90 512
10869.88 521
10870.87 542
10871.85 528
10872.84 555
10873.82 528
10874.81 544
10875.79 552
10876.78 547
10877.76 497
10878.75 497
10879.73 590
10880.72 594
10881.70 620
10882.69 559
10883.67 570
10884.66 599
10885.64 530
10886.63 541
10887.61 586
10888.60 647
10889.58 636
10890.57 577
10891.55 588
10892.54 554
10893.53 583
10894.51 608
10895.50 678
10896.48 597
10897.47 576
10898.45 605
10899.44 634
10900.43 657
10901.41 631
10902.40 650
10903.38 639
10904.37 641
10905.36 654
10906.34 645
10907.33 661
10908.32 703
10909.30 611
10910.29 651
10911.28 696
10912.26 690
10913.25 660
10914.24 668
10915.22 641
10916.21 674
10917.20 756
10918.18 695
10919.17 665
10920.16 692
10921.14 647
10922.13 653
10923.12 706
10924.10 675
10925.09 753
10926.08 757
10927.07 683
10928.05 736
10929.04 728
10930.03 733
10931.01 696
10932.00 705
10932.99 712
10933.98 697
10934.96 667
10935.95 719
10936.94 748
10937.93 721
10938.92 766
10939.90 745
10940.89 718
10941.88 800
10942.87 813
10943.85 823
10944.84 798
10945.83 792
10946.82 859
10947.81 925
10948.79 929
10949.78 916
10950.77 929
10951.76 920
10952.75 991
10953.74 897
10954.72 871
10955.71 885
10956.70 925
10957.69 979
10958.68 953
10959.67 955
10960.66 1028
10961.65 1079
10962.63 1082
10963.62 1159
10964.61 1197
10965.60 1278
10966.59 1226
10967.58 1095
10968.57 1055
10969.56 1070
10970.55 1039
10971.54 996
10972.52 967
10973.51 962
10974.50 931
10975.49 863
10976.48 894
10977.47 931
10978.46 858
10979.45 869
10980.44 955
10981.43 856
10982.42 871
10983.41 883
10984.40 875
10985.39 891
10986.38 890
10987.37 947
10988.36 989
10989.35 959
10990.34 978
10991.33 943
10992.32 974
10993.31 996
10994.30 999
10995.29 989
10996.28 978
10997.27 1028
10998.26 950
10999.25 1014
11000.24 1144
11001.23 1234
11002.22 1268
11003.21 1385
11004.20 1589
11005.20 1721
11006.19 1657
11007.18 1640
11008.17 1641
11009.16 1647
11010.15 1498
11011.14 1326
11012.13 1319
11013.12 1236
11014.11 1098
11015.10 1046
11016.10 1007
11017.09 921
11018.08 893
11019.07 891
11020.06 891
11021.05 816
11022.04 818
11023.04 800
11024.03 796
11025.02 769
11026.01 811
11027.00 848
11027.99 798
11028.99 760
11029.98 797
11030.97 789
11031.96 763
11032.95 769
11033.95 721
11034.94 749
11035.93 724
11036.92 761
11037.91 790
11038.91 740
11039.90 772
11040.89 728
11041.88 669
11042.88 733
11043.87 736
11044.86 727
11045.85 781
11046.85 742
11047.84 714
11048.83 692
11049.82 726
11050.82 671
11051.81 647
11052.80 659
11053.80 635
11054.79 704
11055.78 678
11056.77 653
11057.77 647
11058.76 647
11059.75 714
11060.75 689
11061.74 689
11062.73 756
11063.73 719
11064.72 672
11065.71 669
11066.71 663
11067.70 651
11068.69 652
11069.69 692
11070.68 649
11071.68 683
11072.67 643
11073.66 584
11074.66 624
11075.65 612
11076.65 618
11077.64 658
11078.63 609
11079.63 633
11080.62 655
11081.62 624
11082.61 704
11083.60 710
11084.60 652
11085.59 639
11086.59 635
11087.58 648
11088.58 616
11089.57 690
11090.57 670
11091.56 698
11092.55 631
11093.55 604
11094.54 590
11095.54 595
11096.53 579
11097.53 614
11098.52 624
11099.52 601
11100.51 566
11101.51 590
11102.50 658
11103.50 604
11104.49 630
11105.49 614
11106.48 614
11107.48 599
11108.48 564
11109.47 588
11110.47 576
11111.46 564
11112.46 622
11113.45 579
11114.45 558
11115.44 589
11116.44 608
11117.44 602
11118.43 577
11119.43 545
11120.42 592
11121.42 642
11122.42 653
11123.41 609
11124.41 578
11125.40 585
11126.40 600
11127.40 642
11128.39 682
11129.39 605
11130.38 593
11131.38 591
11132.38 649
11133.37 639
11134.37 653
11135.37 634
11136.36 700
11137.36 586
11138.36 630
11139.35 596
11140.35 631
11141.35 592
11142.34 640
11143.34 633
11144.34 546
11145.34 548
11146.33 654
11147.33 597
11148.33 585
11149.32 612
11150.32 621
11151.32 573
11152.32 601
11153.31 591
11154.31 593
11155.31 559
11156.31 572
11157.30 572
11158.30 532
11159.30 563
11160.30 562
11161.29 608
11162.29 571
11163.29 521
11164.29 557
11165.29 556
11166.28 579
11167.28 579
11168.28 563
11169.28 586
11170.28 514
11171.27 542
11172.27 543
11173.27 519
11174.27 538
11175.27 580
11176.27 566
11177.26 540
11178.26 523
11179.26 538
11180.26 566
11181.26 531
11182.26 569
11183.26 595
11184.26 562
11185.25 543
11186.25 536
11187.25 515
11188.25 520
11189.25 553
11190.25 532
11191.25 537
11192.25 534
11193.25 531
11194.25 567
11195.24 559
11196.24 482
11197.24 522
11198.24 583
11199.24 601
11200.24 490
11201.24 491
11202.24 535
11203.24 606
11204.24 554
11205.24 496
11206.24 547
11207.24 526
11208.24 506
11209.24 548
11210.24 553
11211.24 523
11212.24 514
11213.24 542
11214.24 520
11215.24 541
11216.24 550
11217.24 526
11218.24 542
11219.24 534
11220.24 512
11221.24 579
11222.24 548
11223.24 565
11224.24 482
11225.24 493
11226.24 515
11227.25 550
11228.25 510
11229.25 463
11230.25 504
11231.25 554
11232.25 541
11233.25 555
11234.25 558
11235.25 543
11236.25 560
11237.25 578
11238.26 546
11239.26 598
11240.26 572
11241.26 530
11242.26 511
11243.26 549
11244.26 533
11245.27 531
11246.27 560
11247.27 552
11248.27 530
11249.27 558
11250.27 591
11251.28 547
11252.28 559
11253.28 532
11254.28 541
11255.28 554
11256.29 531
11257.29 523
11258.29 531
11259.29 528
11260.29 496
11261.30 467
11262.30 559
11263.30 556
11264.30 562
11265.31 540
11266.31 523
11267.31 549
11268.31 589
11269.32 564
11270.32 566
11271.32 556
11272.32 569
11273.33 527
11274.33 544
11275.33 584
11276.33 567
11277.34 552
11278.34 574
11279.34 595
11280.35 572
11281.35 581
11282.35 554
11283.36 574
11284.36 604
11285.36 604
11286.37 658
11287.37 636
11288.37 613
11289.38 556
11290.38 576
11291.38 575
11292.39 594
11293.39 564
11294.39 577
11295.40 554
11296.40 570
11297.41 553
11298.41 519
11299.41 582
11300.42 587
11301.42 577
11302.43 553
11303.43 594
11304.43 572
11305.44 599
11306.44 599
11307.45 588
11308.45 566
11309.46 558
11310.46 529
11311.46 586
11312.47 566
11313.47 552
11314.48 563
11315.48 623
11316.49 653
11317.49 702
11318.50 704
11319.50 649
11320.51 661
11321.51 725
11322.52 705
11323.52 663
11324.53 740
11325.53 650
11326.54 555
11327.54 536
11328.55 589
11329.55 562
11330.56 554
11331.56 531
11332.57 573
11333.57 590
11334.58 520
11335.58 517
11336.59 495
11337.60 552
11338.60 545
11339.61 548
11340.61 577
11341.62 562
11342.62 512
11343.63 520
11344.64 578
11345.64 603
11346.65 631
11347.65 598
11348.66 530
11349.67 588
11350.67 572
11351.68 582
11352.69 566
11353.69 570
11354.70 586
11355.71 552
11356.71 547
11357.72 534
11358.72 572
11359.73 581
11360.74 571
11361.74 551
11362.75 525
11363.76 540
11364.76 528
11365.77 503
11366.78 529
11367.79 523
11368.79 540
11369.80 585
11370.81 547
11371.81 495
11372.82 515
11373.83 535
11374.84 576
11375.84 505
11376.85 514
11377.86 498
11378.87 507
11379.87 490
11380.88 540
11381.89 574
11382.90 553
11383.90 559
11384.91 557
11385.92 546
11386.93 560
11387.93 493
11388.94 484
11389.95 466
11390.96 488
11391.97 533
11392.97 583
11393.98 527
11394.99 522
11396.00 535
11397.01 542
11398.02 556
11399.02 529
11400.03 515
11401.04 556
11402.05 532
11403.06 501
11404.07 526
11405.08 534
11406.08 555
11407.09 529
11408.10 564
11409.11 526
11410.12 511
11411.13 565
11412.14 581
11413.15 578
11414.15 542
11415.16 547
11416.17 556
11417.18 551
11418.19 582
11419.20 529
11420.21 540
11421.22 539
11422.23 550
11423.24 581
11424.25 558
11425.26 575
11426.27 611
11427.28 559
11428.29 556
11429.30 597
11430.31 569
11431.32 599
11432.32 526
11433.33 554
11434.34 551
11435.35 572
11436.36 554
11437.37 504
11438.38 577
11439.39 550
11440.41 543
11441.42 580
11442.43 628
11443.44 597
11444.45 598
11445.46 607
11446.47 626
11447.48 636
11448.49 625
11449.50 582
11450.51 597
11451.52 596
11452.53 632
11453.54 612
11454.55 571
11455.56 569
11456.57 607
11457.59 591
11458.60 575
11459.61 600
11460.62 569
11461.63 634
11462.64 663
11463.65 599
11464.66 599
11465.67 620
11466.69 672
11467.70 635
11468.71 615
11469.72 603
11470.73 626
11471.74 662
11472.75 625
11473.77 585
11474.78 647
11475.79 678
11476.80 662
11477.81 633
11478.83 622
11479.84 653
11480.85 659
11481.86 680
11482.87 623
11483.89 627
11484.90 608
11485.91 660
11486.92 600
11487.93 602
11488.95 589
11489.96 627
11490.97 644
11491.98 611
11493.00 607
11494.01 678
11495.02 695
11496.03 607
11497.05 589
11498.06 624
11499.07 672
11500.09 697
11501.10 653
11502.11 681
11503.12 691
11504.14 675
11505.15 636
11506.16 658
11507.18 641
11508.19 611
11509.20 714
11510.22 647
11511.23 671
11512.24 638
11513.26 708
11514.27 751
11515.28 690
11516.30 656
11517.31 700
11518.32 705
11519.34 666
11520.35 664
11521.37 659
11522.38 716
11523.39 726
11524.41 687
11525.42 697
11526.44 732
11527.45 696
11528.46 712
11529.48 739
11530.49 737
11531.51 726
11532.52 740
11533.53 702
11534.55 725
11535.56 731
11536.58 727
11537.59 734
11538.61 762
11539.62 797
11540.64 726
11541.65 806
11542.67 780
11543.68 823
11544.69 813
11545.71 820
11546.72 792
11547.74 826
11548.75 810
11549.77 844
11550.78 803
11551.80 754
11552.81 823
11553.83 868
11554.85 841
11555.86 868
11556.88 887
11557.89 926
11558.91 950
11559.92 941
11560.94 974
11561.95 960
11562.97 993
11563.98 974
11565.00 1022
11566.02 1062
11567.03 1072
11568.05 1068
11569.06 1033
11570.08 1087
11571.10 1045
11572.11 1095
11573.13 1096
11574.14 1146
11575.16 1128
11576.18 1132
11577.19 1108
11578.21 1160
11579.22 1214
11580.24 1246
11581.26 1292
11582.27 1262
11583.29 1313
11584.31 1354
11585.32 1460
11586.34 1520
11587.36 1535
11588.37 1629
11589.39 1676
11590.41 1748
11591.42 1732
11592.44 1732
11593.46 1688
11594.47 1810
11595.49 1837
11596.51 1908
11597.53 1918
11598.54 2200
11599.56 2339
11600.58 2684
11601.59 3029
11602.61 3367
11603.63 3802
11604.65 4085
11605.66 4361
11606.68 4454
11607.70 4330
11608.72 4279
11609.74 3890
11610.75 3466
11611.77 2967
11612.79 2594
11613.81 2335
11614.82 2114
11615.84 1856
11616.86 1706
11617.88 1539
11618.90 1424
11619.91 1471
11620.93 1413
11621.95 1302
11622.97 1239
11623.99 1232
11625.01 1294
11626.02 1247
11627.04 1167
11628.06 1212
11629.08 1211
11630.10 1159
11631.12 1128
11632.14 1178
11633.15 1125
11634.17 1143
11635.19 1184
11636.21 1144
11637.23 1166
11638.25 1086
11639.27 1052
11640.29 1083
11641.30 1151
11642.32 1074
11643.34 1039
11644.36 1079
11645.38 1042
11646.40 993
11647.42 1003
11648.44 1040
11649.46 975
11650.48 926
11651.50 937
11652.52 908
11653.54 876
11654.56 808
11655.58 853
11656.60 801
11657.62 861
11658.64 878
11659.66 813
11660.68 787
11661.70 813
11662.72 855
11663.74 858
11664.76 873
11665.78 856
11666.80 826
11667.82 844
11668.84 878
11669.86 848
11670.88 871
11671.90 849
11672.92 893
11673.94 931
11674.96 844
11675.98 883
11677.00 893
11678.02 919
11679.04 964
11680.06 1019
11681.08 972
11682.10 964
11683.12 997
11684.15 962
11685.17 965
11686.19 1001
11687.21 1021
11688.23 1002
11689.25 1073
11690.27 992
11691.29 1012
11692.31 1021
11693.34 1033
11694.36 953
11695.38 947
11696.40 990
11697.42 936
11698.44 951
11699.46 933
11700.49 930
11701.51 876
11702.53 919
11703.55 939
11704.57 862
11705.60 846
11706.62 888
11707.64 920
11708.66 911
11709.68 896
11710.71 818
11711.73 850
11712.75 818
11713.77 795
11714.79 804
11715.82 770
11716.84 835
11717.86 790
11718.88 799
11719.91 818
11720.93 815
11721.95 792
11722.97 817
11724.00 773
11725.02 777
11726.04 747
11727.07 747
11728.09 696
11729.11 740
11730.13 717
11731.16 745
11732.18 753
11733.20 723
11734.23 715
11735.25 698
11736.27 727
11737.30 710
11738.32 673
11739.34 702
11740.37 726
11741.39 741
11742.41 717
11743.44 670
11744.46 705
11745.48 716
11746.51 690
11747.53 694
11748.55 716
11749.58 692
11750.60 665
11751.63 670
11752.65 650
11753.67 647
11754.70 652
11755.72 661
11756.75 696
11757.77 650
11758.79 667
11759.82 701
11760.84 643
11761.87 602
11762.89 703
11763.92 661
11764.94 625
11765.97 648
11766.99 629
11768.01 630
11769.04 588
11770.06 638
11771.09 630
11772.11 658
11773.14 620
11774.16 642
11775.19 642
11776.21 673
11777.24 570
11778.26 610
11779.29 642
11780.31 600
11781.34 637
11782.36 651
11783.39 572
11784.41 572
11785.44 638
11786.46 600
11787.49 576
11788.52 631
11789.54 670
11790.57 616
11791.59 571
11792.62 619
11793.64 639
11794.67 553
11795.70 594
11796.72 582
11797.75 604
11798.77 612
11799.80 567
11800.83 555
11801.85 601
11802.88 597
11803.90 533
11804.93 539
11805.96 570
11806.98 545
11808.01 573
11809.04 562
11810.06 566
11811.09 595
11812.11 608
11813.14 558
11814.17 606
11815.19 588
11816.22 595
11817.25 628
11818.27 593
11819.30 561
11820.33 551
11821.36 570
11822.38 546
11823.41 631
11824.44 601
11825.46 577
11826.49 560
11827.52 615
11828.54 574
11829.57 563
11830.60 601
11831.63 622
11832.65 634
11833.68 557
11834.71 563
11835.74 626
11836.76 589
11837.79 554
11838.82 585
11839.85 667
11840.88 629
11841.90 626
11842.93 555
11843.96 564
11844.99 640
11846.01 626
11847.04 600
11848.07 584
11849.10 569
11850.13 618
11851.16 624
11852.18 573
11853.21 532
11854.24 578
11855.27 630
11856.30 587
11857.33 604
11858.35 611
11859.38 632
11860.41 629
11861.44 601
11862.47 627
11863.50 611
11864.53 596
11865.56 607
11866.58 620
11867.61 625
11868.64 596
11869.67 617
11870.70 673
11871.73 650
11872.76 619
11873.79 643
11874.82 626
11875.85 649
11876.88 585
11877.91 614
11878.93 667
11879.96 610
11880.99 572
11882.02 629
11883.05 610
11884.08 614
11885.11 588
11886.14 626
11887.17 629
11888.20 606
11889.23 663
11890.26 660
11891.29 622
11892.32 639
11893.35 659
11894.38 647
11895.41 670
11896.44 667
11897.47 682
11898.50 661
11899.53 692
11900.56 729
11901.59 734
11902.62 710
11903.65 762
11904.69 822
11905.72 835
11906.75 775
11907.78 759
11908.81 798
11909.84 829
11910.87 808
11911.90 801
11912.93 745
11913.96 781
11914.99 792
11916.02 743
11917.06 777
11918.09 769
11919.12 825
11920.15 743
11921.18 742
11922.21 764
11923.24 823
11924.27 776
11925.31 756
11926.34 760
11927.37 732
11928.40 785
11929.43 800
11930.46 805
11931.50 779
11932.53 875
11933.56 911
11934.59 1003
11935.62 1004
11936.65 1132
11937.69 1143
11938.72 1141
11939.75 1152
11940.78 1133
11941.81 1130
11942.85 1093
11943.88 978
11944.91 913
11945.94 902
11946.98 856
11948.01 803
11949.04 749
11950.07 703
11951.11 700
11952.14 715
11953.17 683
11954.20 643
11955.24 691
11956.27 691
11957.30 629
11958.34 595
11959.37 627
11960.40 630
11961.43 665
11962.47 583
11963.50 620
11964.53 604
11965.57 685
11966.60 665
11967.63 610
11968.67 619
11969.70 601
11970.73 592
11971.77 636
11972.80 648
11973.83 592
11974.87 604
11975.90 630
11976.94 634
11977.97 604
11979.00 581
11980.04 638
11981.07 636
11982.10 626
11983.14 632
11984.17 608
11985.21 637
11986.24 615
11987.27 608
11988.31 533
11989.34 626
11990.38 584
11991.41 621
11992.45 567
11993.48 580
11994.51 632
11995.55 647
11996.58 631
11997.62 669
11998.65 659
11999.69 677
12000.72 641
12001.76 642
12002.79 683
12003.83 691
12004.86 706
12005.90 676
12006.93 643
12007.97 620
12009.00 646
12010.04 644
12011.07 628
12012.11 670
12013.14 646
12014.18 693
12015.21 643
12016.25 666
12017.28 654
12018.32 706
12019.35 692
12020.39 692
12021.43 724
12022.46 725
12023.50 747
12024.53 738
12025.57 749
12026.60 706
12027.64 722
12028.68 743
12029.71 718
12030.75 688
12031.78 775
12032.82 764
12033.86 741
12034.89 718
12035.93 730
12036.97 727
12038.00 740
12039.04 745
12040.07 731
12041.11 749
12042.15 730
12043.18 752
12044.22 748
12045.26 681
12046.29 760
12047.33 716
12048.37 672
12049.40 686
12050.44 694
12051.48 744
12052.52 729
12053.55 713
12054.59 740
12055.63 739
12056.66 682
12057.70 712
12058.74 740
12059.78 738
12060.81 762
12061.85 709
12062.89 721
12063.92 728
12064.96 817
12066.00 801
12067.04 776
12068.07 753
12069.11 746
12070.15 772
12071.19 767
12072.23 801
12073.26 776
12074.30 755
12075.34 807
12076.38 776
12077.42 816
12078.45 809
12079.49 811
12080.53 777
12081.57 838
12082.61 817
12083.64 859
12084.68 843
12085.72 813
12086.76 776
12087.80 784
12088.84 825
12089.88 826
12090.91 832
12091.95 850
12092.99 870
12094.03 820
12095.07 845
12096.11 809
12097.15 900
12098.19 909
12099.22 854
12100.26 897
12101.30 926
12102.34 968
12103.38 981
12104.42 1033
12105.46 1047
12106.50 1086
12107.54 1167
12108.58 1194
12109.62 1218
12110.66 1214
12111.70 1255
12112.74 1203
12113.77 1141
12114.81 1069
12115.85 1004
12116.89 961
12117.93 938
12118.97 896
12120.01 864
12121.05 827
12122.09 757
12123.13 735
12124.17 740
12125.21 766
12126.25 739
12127.29 732
12128.33 714
12129.37 677
12130.41 669
12131.45 709
12132.50 672
12133.54 689
12134.58 692
12135.62 616
12136.66 620
12137.70 631
12138.74 651
12139.78 632
12140.82 630
12141.86 658
12142.90 651
12143.94 637
12144.98 610
12146.02 662
12147.07 670
12148.11 606
12149.15 586
12150.19 630
12151.23 613
12152.27 598
12153.31 635
12154.35 671
12155.40 692
12156.44 657
12157.48 627
12158.52 603
12159.56 589
12160.60 587
12161.64 594
12162.69 563
12163.73 568
12164.77 545
12165.81 576
12166.85 595
12167.90 618
12168.94 540
12169.98 561
12171.02 595
12172.06 589
12173.11 560
12174.15 568
12175.19 590
12176.23 648
12177.27 621
12178.32 598
12179.36 626
12180.40 632
12181.44 594
12182.49 606
12183.53 602
12184.57 630
12185.61 627
12186.66 627
12187.70 580
12188.74 621
12189.79 616
12190.83 613
12191.87 614
12192.91 611
12193.96 608
12195.00 620
12196.04 583
12197.09 624
12198.13 592
12199.17 646
12200.22 587
12201.26 659
12202.30 606
12203.35 618
12204.39 621
12205.43 603
12206.48 560
12207.52 625
12208.57 600
12209.61 602
12210.65 606
12211.70 630
12212.74 636
12213.78 609
12214.83 564
12215.87 583
12216.92 624
12217.96 569
12219.00 600
12220.05 563
12221.09 587
12222.14 634
12223.18 601
12224.23 584
12225.27 571
12226.31 570
12227.36 551
12228.40 531
12229.45 565
12230.49 595
12231.54 562
12232.58 590
12233.63 550
12234.67 589
12235.72 563
12236.76 526
12237.81 600
12238.85 613
12239.90 575
12240.94 519
12241.99 549
12243.03 571
12244.08 589
12245.12 546
12246.17 545
12247.21 550
12248.26 574
12249.30 541
12250.35 526
12251.39 544
12252.44 563
12253.49 579
12254.53 531
12255.58 572
12256.62 518
12257.67 580
12258.71 568
12259.76 556
12260.81 541
12261.85 549
12262.90 554
12263.94 529
12264.99 511
12266.04 530
12267.08 522
12268.13 500
12269.17 486
12270.22 525
12271.27 516
12272.31 523
12273.36 560
12274.41 498
12275.45 504
12276.50 504
12277.55 487
12278.59 514
12279.64 538
12280.69 490
12281.73 502
12282.78 529
12283.83 471
12284.87 522
12285.92 506
12286.97 501
12288.01 498
12289.06 524
12290.11 525
12291.16 534
12292.20 513
12293.25 505
12294.30 474
12295.35 446
12296.39 440
12297.44 514
12298.49 506
12299.54 500
12300.58 468
12301.63 473
12302.68 523
12303.73 506
12304.77 491
12305.82 504
12306.87 490
12307.92 519
12308.97 557
12310.01 524
12311.06 506
12312.11 489
12313.16 543
12314.21 527
12315.25 480
12316.30 482
12317.35 518
12318.40 524
12319.45 479
12320.50 504
12321.54 469
12322.59 495
12323.64 506
12324.69 512
12325.74 456
12326.79 479
12327.84 523
12328.89 529
12329.93 478
12330.98 483
12332.03 453
12333.08 482
12334.13 482
12335.18 448
12336.23 472
12337.28 462
12338.33 500
12339.38 445
12340.43 439
12341.47 491
12342.52 492
12343.57 489
12344.62 466
12345.67 461
12346.72 498
12347.77 435
12348.82 450
12349.87 454
12350.92 450
12351.97 482
12353.02 468
12354.07 451
12355.12 455
12356.17 446
12357.22 494
12358.27 467
12359.32 441
12360.37 450
12361.42 459
12362.47 494
12363.52 485
12364.57 436
12365.62 446
12366.67 440
12367.72 473
12368.77 499
12369.82 473
12370.87 427
12371.93 504
12372.98 492
12374.03 486
12375.08 480
12376.13 446
12377.18 444
12378.23 495
12379.28 453
12380.33 427
12381.38 493
12382.43 484
12383.49 487
12384.54 486
12385.59 462
12386.64 496
12387.69 497
12388.74 485
12389.79 479
12390.84 512
12391.90 482
12392.95 439
12394.00 418
12395.05 443
12396.10 491
12397.15 469
12398.21 490
12399.26 482
12400.31 527
12401.36 524
12402.41 503
12403.47 472
12404.52 494
12405.57 493
12406.62 458
12407.67 485
12408.73 472
12409.78 485
12410.83 521
12411.88 509
12412.94 518
12413.99 496
12415.04 462
12416.09 484
12417.15 523
12418.20 495
12419.25 493
12420.30 509
12421.36 456
12422.41 469
12423.46 518
12424.52 486
12425.57 443
12426.62 501
12427.67 509
12428.73 527
12429.78 501
12430.83 460
12431.89 481
12432.94 474
12433.99 477
12435.05 488
12436.10 514
12437.15 472
12438.21 500
12439.26 498
12440.31 478
12441.37 511
12442.42 488
12443.47 465
12444.53 498
12445.58 512
12446.64 485
12447.69 531
12448.74 497
12449.80 512
12450.85 488
12451.91 475
12452.96 504
12454.01 510
12455.07 504
12456.12 462
12457.18 473
12458.23 519
12459.29 454
12460.34 463
12461.39 504
12462.45 461
12463.50 420
12464.56 430
12465.61 517
12466.67 509
12467.72 452
12468.78 481
12469.83 492
12470.89 481
12471.94 454
12473.00 519
12474.05 490
12475.11 520
12476.16 537
12477.22 565
12478.27 529
12479.33 497
12480.38 563
12481.44 543
12482.49 515
12483.55 516
12484.60 561
12485.66 538
12486.71 564
12487.77 568
12488.83 642
12489.88 642
12490.94 604
12491.99 582
12493.05 652
12494.10 688
12495.16 724
12496.22 752
12497.27 798
12498.33 880
12499.38 942
12500.44 1000
12501.50 1030
12502.55 1057
12503.61 1021
12504.67 1004
12505.72 914
12506.78 894
12507.83 804
12508.89 824
12509.95 765
12511.00 717
12512.06 700
12513.12 667
12514.17 645
12515.23 676
12516.29 633
12517.34 570
12518.40 614
12519.46 578
12520.52 556
12521.57 590
12522.63 544
12523.69 568
12524.74 582
12525.80 570
12526.86 528
12527.92 574
12528.97 575
12530.03 516
12531.09 546
12532.15 616
12533.20 536
12534.26 493
12535.32 590
12536.38 561
12537.43 525
12538.49 539
12539.55 559
12540.61 582
12541.66 533
12542.72 542
12543.78 543
12544.84 557
12545.90 512
12546.95 502
12548.01 536
12549.07 506
12550.13 519
12551.19 529
12552.25 553
12553.30 505
12554.36 486
12555.42 555
12556.48 514
12557.54 564
12558.60 555
12559.65 497
12560.71 487
12561.77 512
12562.83 547
12563.89 567
12564.95 538
12566.01 507
12567.07 541
12568.13 547
12569.18 492
12570.24 566
12571.30 591
12572.36 562
12573.42 516
12574.48 607
12575.54 599
12576.60 634
12577.66 657
12578.72 663
12579.78 724
12580.84 731
12581.90 640
12582.96 647
12584.02 675
12585.07 694
12586.13 651
12587.19 669
12588.25 660
12589.31 656
12590.37 629
12591.43 584
12592.49 535
12593.55 581
12594.61 602
12595.67 578
12596.73 583
12597.79 578
12598.86 557
12599.92 581
12600.98 604
12602.04 617
12603.10 581
12604.16 600
12605.22 585
12606.28 553
12607.34 570
12608.40 553
12609.46 554
12610.52 551
12611.58 541
12612.64 572
12613.70 569
12614.76 566
12615.83 552
12616.89 581
12617.95 565
12619.01 611
12620.07 527
12621.13 521
12622.19 541
12623.25 522
12624.32 513
12625.38 513
12626.44 589
12627.50 545
12628.56 505
12629.62 505
12630.68 508
12631.75 510
12632.81 508
12633.87 546
12634.93 551
12635.99 529
12637.05 553
12638.12 537
12639.18 531
12640.24 513
12641.30 472
12642.36 533
12643.43 533
12644.49 581
12645.55 553
12646.61 549
12647.68 553
12648.74 557
12649.80 566
12650.86 514
12651.93 526
12652.99 520
12654.05 555
12655.11 561
12656.18 569
12657.24 572
12658.30 564
12659.36 581
12660.43 584
12661.49 596
12662.55 587
12663.62 606
12664.68 582
12665.74 523
12666.81 595
12667.87 624
12668.93 570
12670.00 554
12671.06 571
12672.12 564
12673.19 554
12674.25 579
12675.31 581
12676.38 549
12677.44 587
12678.50 617
12679.57 565
12680.63 537
12681.69 549
12682.76 601
12683.82 603
12684.89 564
12685.95 599
12687.01 617
12688.08 572
12689.14 570
12690.21 576
12691.27 587
12692.33 600
12693.40 630
12694.46 647
12695.53 650
12696.59 641
12697.66 597
12698.72 610
12699.79 639
12700.85 694
12701.91 614
12702.98 649
12704.04 642
12705.11 680
12706.17 706
12707.24 726
12708.30 720
12709.37 718
12710.43 740
12711.50 674
12712.56 680
12713.63 714
12714.69 723
12715.76 635
12716.82 681
12717.89 664
12718.95 683
12720.02 684
12721.09 639
12722.15 621
12723.22 583
12724.28 632
12725.35 652
12726.41 649
12727.48 629
12728.54 586
12729.61 638
12730.68 605
12731.74 575
12732.81 587
12733.87 620
12734.94 586
12736.01 589
12737.07 593
12738.14 616
12739.20 647
12740.27 630
12741.34 584
12742.40 639
12743.47 598
12744.54 581
12745.60 608
12746.67 528
12747.74 550
12748.80 576
12749.87 574
12750.94 552
12752.00 558
12753.07 572
12754.14 530
12755.20 538
12756.27 552
12757.34 519
12758.40 540
12759.47 560
12760.54 570
12761.60 564
12762.67 531
12763.74 479
12764.81 516
12765.87 547
12766.94 537
12768.01 484
12769.08 509
12770.14 492
12771.21 452
12772.28 509
12773.35 543
12774.41 445
12775.48 475
12776.55 461
12777.62 462
12778.68 473
12779.75 496
12780.82 513
12781.89 464
12782.96 483
12784.02 450
12785.09 465
12786.16 492
12787.23 478
12788.30 488
12789.37 476
12790.43 464
12791.50 461
12792.57 491
12793.64 482
12794.71 480
12795.78 486
12796.84 537
12797.91 509
12798.98 474
12800.05 505
12801.12 515
12802.19 508
12803.26 464
12804.33 467
12805.40 455
12806.46 437
12807.53 476
12808.60 486
12809.67 458
12810.74 468
12811.81 493
12812.88 507
12813.95 455
12815.02 458
12816.09 505
12817.16 530
12818.23 512
12819.30 498
12820.37 489
12821.44 487
12822.50 487
12823.57 498
12824.64 525
12825.71 523
12826.78 487
12827.85 467
12828.92 431
12829.99 441
12831.06 448
12832.13 438
12833.20 406
12834.27 422
12835.34 492
12836.41 443
12837.49 454
12838.56 479
12839.63 447
12840.70 483
12841.77 485
12842.84 476
12843.91 474
12844.98 489
12846.05 430
12847.12 453
12848.19 440
12849.26 463
12850.33 419
12851.40 481
12852.47 462
12853.55 457
12854.62 422
12855.69 481
12856.76 490
12857.83 412
12858.90 446
12859.97 463
12861.04 475
12862.11 442
12863.19 431
12864.26 465
12865.33 446
12866.40 436
12867.47 450
12868.54 453
12869.62 418
12870.69 441
12871.76 493
12872.83 451
12873.90 400
12874.97 440
12876.05 426
12877.12 409
12878.19 444
12879.26 432
12880.33 436
12881.41 436
12882.48 426
12883.55 427
12884.62 411
12885.70 386
12886.77 413
12887.84 464
12888.91 416
12889.98 405
12891.06 423
12892.13 432
12893.20 428
12894.28 414
12895.35 434
12896.42 448
12897.49 452
12898.57 456
12899.64 435
12900.71 431
12901.79 387
12902.86 409
12903.93 374
12905.00 402
12906.08 418
12907.15 370
12908.22 414
12909.30 382
12910.37 425
12911.44 391
12912.52 387
12913.59 410
12914.66 362
12915.74 406
12916.81 406
12917.89 378
12918.96 404
12920.03 412
12921.11 404
12922.18 372
12923.25 413
12924.33 389
12925.40 419
12926.48 425
12927.55 392
12928.62 404
12929.70 356
12930.77 384
12931.85 442
12932.92 392
12934.00 376
12935.07 396
12936.14 404
12937.22 425
12938.29 446
12939.37 419
12940.44 385
12941.52 411
12942.59 406
12943.67 427
12944.74 440
12945.82 398
12946.89 433
12947.97 441
12949.04 378
12950.12 332
12951.19 344
12952.27 448
12953.34 407
12954.42 369
12955.49 384
12956.57 427
12957.64 417
12958.72 429
12959.79 408
12960.87 399
12961.94 395
12963.02 407
12964.10 404
12965.17 445
12966.25 377
12967.32 425
12968.40 406
12969.47 374
12970.55 407
12971.63 399
12972.70 392
12973.78 386
12974.85 378
12975.93 438
12977.01 401
12978.08 371
12979.16 406
12980.23 393
12981.31 382
12982.39 448
12983.46 442
12984.54 392
12985.62 396
12986.69 398
12987.77 399
12988.85 391
12989.92 416
12991.00 405
12992.08 415
12993.15 373
12994.23 405
12995.31 408
12996.38 390
12997.46 385
12998.54 436
12999.61 396
13000.69 409
13001.77 411
13002.85 462
13003.92 509
13005.00 460
13006.08 422
13007.16 378
13008.23 403
13009.31 449
13010.39 425
13011.47 401
13012.54 427
13013.62 408
13014.70 464
13015.78 441
13016.85 419
13017.93 396
13019.01 429
13020.09 420
13021.17 429
13022.24 373
13023.32 433
13024.40 446
13025.48 424
13026.56 381
13027.63 394
13028.71 404
13029.79 417
13030.87 445
13031.95 426
13033.03 417
13034.10 473
13035.18 473
13036.26 466
13037.34 499
13038.42 465
13039.50 459
13040.58 499
13041.66 434
13042.73 452
13043.81 439
13044.89 452
13045.97 448
13047.05 479
13048.13 488
13049.21 463
13050.29 472
13051.37 455
13052.45 478
13053.53 458
13054.60 488
13055.68 467
13056.76 466
13057.84 480
13058.92 516
13060.00 448
13061.08 431
13062.16 420
13063.24 440
13064.32 483
13065.40 482
13066.48 481
13067.56 443
13068.64 470
13069.72 484
13070.80 465
13071.88 452
13072.96 433
13074.04 473
13075.12 466
13076.20 438
13077.28 424
13078.36 419
13079.44 430
13080.52 429
13081.60 427
13082.68 412
13083.76 446
13084.84 440
13085.93 430
13087.01 429
13088.09 437
13089.17 464
13090.25 436
13091.33 476
13092.41 429
13093.49 413
13094.57 397
13095.65 421
13096.73 418
13097.82 400
13098.90 376
13099.98 374
13101.06 431
13102.14 413
13103.22 401
13104.30 437
13105.38 342
13106.47 368
13107.55 417
13108.63 423
13109.71 398
13110.79 376
13111.87 413
13112.96 412
13114.04 406
13115.12 390
13116.20 394
13117.28 410
13118.37 408
13119.45 402
13120.53 442
13121.61 396
13122.69 394
13123.78 477
13124.86 425
13125.94 396
13127.02 426
13128.11 404
13129.19 433
13130.27 381
13131.35 419
13132.44 417
13133.52 459
13134.60 446
13135.68 390
13136.77 426
13137.85 426
13138.93 418
13140.01 420
13141.10 411
13142.18 446
13143.26 408
13144.35 405
13145.43 374
13146.51 359
13147.60 411
13148.68 433
13149.76 447
13150.85 398
13151.93 394
13153.01 359
13154.10 400
13155.18 413
13156.26 434
13157.35 391
13158.43 418
13159.51 410
13160.60 453
13161.68 428
13162.77 406
13163.85 377
13164.93 399
13166.02 402
13167.10 378
13168.19 372
13169.27 389
13170.35 372
13171.44 355
13172.52 393
13173.61 380
13174.69 418
13175.78 406
13176.86 374
13177.94 388
13179.03 361
13180.11 414
13181.20 413
13182.28 393
13183.37 387
13184.45 388
13185.54 402
13186.62 372
13187.71 401
13188.79 420
13189.88 407
13190.96 419
13192.05 389
13193.13 405
13194.22 393
13195.30 449
13196.39 447
13197.47 448
13198.56 407
13199.64 408
13200.73 411
13201.81 392
13202.90 398
13203.98 394
13205.07 438
13206.16 437
13207.24 446
13208.33 382
13209.41 390
13210.50 395
13211.58 439
13212.67 407
13213.76 418
13214.84 462
13215.93 402
13217.01 432
13218.10 400
13219.19 452
13220.27 409
13221.36 461
13222.45 390
13223.53 414
13224.62 411
13225.70 461
13226.79 389
13227.88 376
13228.96 393
13230.05 385
13231.14 436
13232.22 426
13233.31 387
13234.40 364
13235.48 397
13236.57 415
13237.66 438
13238.74 423
13239.83 369
13240.92 403
13242.01 382
13243.09 388
13244.18 409
13245.27 414
13246.35 398
13247.44 418
13248.53 389
13249.62 398
13250.70 425
13251.79 429
13252.88 391
13253.97 437
13255.05 434
13256.14 432
13257.23 409
13258.32 415
13259.41 395
13260.49 457
13261.58 468
13262.67 469
13263.76 427
13264.85 452
13265.93 443
13267.02 445
13268.11 461
13269.20 402
13270.29 454
13271.37 474
13272.46 470
13273.55 440
13274.64 454
13275.73 439
13276.82 448
13277.91 418
13278.99 442
13280.08 424
13281.17 426
13282.26 447
13283.35 460
13284.44 444
13285.53 450
13286.62 473
13287.70 453
13288.79 493
13289.88 506
13290.97 514
13292.06 498
13293.15 447
13294.24 493
13295.33 518
13296.42 501
13297.51 523
13298.60 492
13299.69 500
13300.78 490
13301.87 493
13302.95 534
13304.04 511
13305.13 472
13306.22 502
13307.31 524
13308.40 498
13309.49 488
13310.58 501
13311.67 536
13312.76 524
13313.85 552
13314.94 542
13316.03 522
13317.12 532
13318.21 533
13319.30 511
13320.39 536
13321.48 516
13322.58 478
13323.67 538
13324.76 543
13325.85 547
13326.94 542
13328.03 537
13329.12 530
13330.21 527
13331.30 522
13332.39 532
13333.48 552
13334.57 528
13335.66 539
13336.75 533
13337.85 525
13338.94 551
13340.03 547
13341.12 560
13342.21 563
13343.30 514
13344.39 564
13345.48 550
13346.58 580
13347.67 566
13348.76 575
13349.85 556
13350.94 583
13352.03 617
13353.12 582
13354.22 536
13355.31 575
13356.40 542
13357.49 606
13358.58 553
13359.68 564
13360.77 604
13361.86 585
13362.95 611
13364.04 582
13365.14 591
13366.23 604
13367.32 593
13368.41 633
13369.51 602
13370.60 654
13371.69 652
13372.78 640
13373.87 694
13374.97 639
13376.06 705
13377.15 729
13378.25 644
13379.34 631
13380.43 650
13381.52 644
13382.62 596
13383.71 574
13384.80 580
13385.90 619
13386.99 593
13388.08 598
13389.17 548
13390.27 559
13391.36 580
13392.45 556
13393.55 552
13394.64 536
13395.73 566
13396.83 468
13397.92 503
13399.02 526
13400.11 503
13401.20 513
13402.30 530
13403.39 530
13404.48 508
13405.58 531
13406.67 518
13407.77 512
13408.86 493
13409.95 487
13411.05 437
13412.14 486
13413.24 567
13414.33 527
13415.42 479
13416.52 500
13417.61 486
13418.71 521
13419.80 526
13420.90 509
13421.99 482
13423.08 515
13424.18 484
13425.27 514
13426.37 515
13427.46 487
13428.56 504
13429.65 498
13430.75 512
13431.84 492
13432.94 465
13434.03 519
13435.13 530
13436.22 532
13437.32 502
13438.41 483
13439.51 468
13440.60 513
13441.70 514
13442.79 493
13443.89 500
13444.98 519
13446.08 596
13447.18 568
13448.27 525
13449.37 510
13450.46 478
13451.56 524
13452.65 555
13453.75 553
13454.85 611
13455.94 539
13457.04 575
13458.13 587
13459.23 605
13460.33 542
13461.42 572
13462.52 635
13463.61 615
13464.71 586
13465.81 649
13466.90 628
13468.00 608
13469.10 638
13470.19 594
13471.29 596
13472.38 640
13473.48 648
13474.58 621
13475.67 627
13476.77 649
13477.87 663
13478.96 616
13480.06 555
13481.16 597
13482.26 614
13483.35 629
13484.45 584
13485.55 605
13486.64 601
13487.74 628
13488.84 554
13489.94 603
13491.03 605
13492.13 681
13493.23 660
13494.32 656
13495.42 590
13496.52 660
13497.62 655
13498.72 668
13499.81 602
13500.91 653
13502.01 656
13503.11 717
13504.20 716
13505.30 705
13506.40 757
13507.50 713
13508.60 747
13509.69 736
13510.79 779
13511.89 770
13512.99 785
13514.09 777
13515.18 704
13516.28 672
13517.38 690
13518.48 706
13519.58 708
13520.68 625
13521.78 623
13522.87 640
13523.97 602
13525.07 589
13526.17 577
13527.27 560
13528.37 565
13529.47 556
13530.57 565
13531.66 523
13532.76 542
13533.86 537
13534.96 554
13536.06 534
13537.16 545
13538.26 550
13539.36 522
13540.46 550
13541.56 473
13542.66 526
13543.76 544
13544.86 507
13545.96 509
13547.05 528
13548.15 547
13549.25 470
13550.35 505
13551.45 478
13552.55 495
13553.65 498
13554.75 478
13555.85 504
13556.95 479
13558.05 514
13559.15 477
13560.25 490
13561.35 455
13562.45 494
13563.55 469
13564.65 471
13565.75 455
13566.85 474
13567.96 513
13569.06 462
13570.16 476
13571.26 466
13572.36 463
13573.46 461
13574.56 474
13575.66 446
13576.76 454
13577.86 433
13578.96 466
13580.06 492
13581.16 469
13582.27 492
13583.37 474
13584.47 494
13585.57 470
13586.67 474
13587.77 471
13588.87 472
13589.97 449
13591.08 453
13592.18 483
13593.28 471
13594.38 493
13595.48 451
13596.58 465
13597.68 449
13598.79 435
13599.89 485
13600.99 506
13602.09 494
13603.19 497
13604.30 476
13605.40 490
13606.50 461
13607.60 459
13608.70 461
13609.81 467
13610.91 460
13612.01 444
13613.11 480
13614.21 529
13615.32 450
13616.42 410
13617.52 436
13618.62 498
13619.73 496
13620.83 478
13621.93 441
13623.03 425
13624.14 454
13625.24 429
13626.34 462
13627.45 460
13628.55 450
13629.65 477
13630.75 445
13631.86 451
13632.96 457
13634.06 458
13635.17 468
13636.27 493
13637.37 458
13638.48 436
13639.58 433
13640.68 437
13641.79 448
13642.89 450
13643.99 473
13645.10 399
13646.20 449
13647.30 419
13648.41 412
13649.51 407
13650.62 463
13651.72 471
13652.82 481
13653.93 445
13655.03 468
13656.14 449
13657.24 439
13658.34 447
13659.45 470
13660.55 424
13661.66 422
13662.76 412
13663.87 416
13664.97 496
13666.07 471
13667.18 472
13668.28 431
13669.39 416
13670.49 411
13671.60 427
13672.70 423
13673.81 446
13674.91 426
13676.02 476
13677.12 422
13678.23 431
13679.33 439
13680.44 434
13681.54 441
13682.65 431
13683.75 402
13684.86 415
13685.96 425
13687.07 440
13688.17 413
13689.28 411
13690.38 424
13691.49 451
13692.59 463
13693.70 439
13694.80 446
13695.91 456
13697.02 413
13698.12 426
13699.23 473
13700.33 475
13701.44 447
13702.55 453
13703.65 413
13704.76 462
13705.86 470
13706.97 458
13708.08 426
13709.18 463
13710.29 459
13711.39 429
13712.50 457
13713.61 469
13714.71 439
13715.82 451
13716.93 482
13718.03 460
13719.14 472
13720.25 491
13721.35 477
13722.46 469
13723.57 471
13724.67 430
13725.78 459
13726.89 466
13727.99 426
13729.10 421
13730.21 489
13731.31 470
13732.42 483
13733.53 488
13734.64 496
13735.74 511
13736.85 505
13737.96 593
13739.07 537
13740.17 536
13741.28 532
13742.39 537
13743.50 528
13744.60 536
13745.71 549
13746.82 531
13747.93 534
13749.03 572
13750.14 568
13751.25 547
13752.36 573
13753.47 561
13754.57 571
13755.68 533
13756.79 607
13757.90 596
13759.01 625
13760.11 619
13761.22 596
13762.33 602
13763.44 659
13764.55 626
13765.66 624
13766.76 631
13767.87 684
13768.98 743
13770.09 665
13771.20 707
13772.31 696
13773.42 752
13774.53 744
13775.63 782
13776.74 811
13777.85 817
13778.96 893
13780.07 915
13781.18 908
13782.29 890
13783.40 910
13784.51 871
13785.62 854
13786.73 738
13787.83 706
13788.94 699
13790.05 682
13791.16 682
13792.27 644
13793.38 654
13794.49 646
13795.60 564
13796.71 545
13797.82 622
13798.93 571
13800.04 569
13801.15 557
13802.26 544
13803.37 543
13804.48 552
13805.59 549
13806.70 528
13807.81 538
13808.92 545
13810.03 567
13811.14 589
13812.25 526
13813.36 495
13814.47 505
13815.58 546
13816.69 543
13817.80 519
13818.91 501
13820.03 496
13821.14 496
13822.25 540
13823.36 532
13824.47 494
13825.58 493
13826.69 480
13827.80 486
13828.91 495
13830.02 503
13831.13 531
13832.25 528
13833.36 493
13834.47 494
13835.58 530
13836.69 553
13837.80 519
13838.91 495
13840.02 479
13841.14 528
13842.25 536
13843.36 550
13844.47 489
13845.58 475
13846.69 520
13847.81 464
13848.92 508
13850.03 518
13851.14 515
13852.25 529
13853.37 541
13854.48 540
13855.59 511
13856.70 501
13857.81 484
13858.93 531
13860.04 512
13861.15 527
13862.26 484
13863.38 509
13864.49 532
13865.60 517
13866.71 573
13867.83 570
13868.94 515
13870.05 552
13871.16 584
13872.28 538
13873.39 586
13874.50 576
13875.61 547
13876.73 558
13877.84 598
13878.95 521
13880.07 573
13881.18 558
13882.29 536
13883.41 506
13884.52 496
13885.63 536
13886.75 524
13887.86 501
13888.97 480
13890.09 513
13891.20 537
13892.31 547
13893.43 522
13894.54 519
13895.65 525
13896.77 520
13897.88 515
13899.00 543
13900.11 553
13901.22 532
13902.34 514
13903.45 519
13904.57 567
13905.68 495
13906.79 524
13907.91 510
13909.02 524
13910.14 503
13911.25 506
13912.37 516
13913.48 538
13914.59 505
13915.71 511
13916.82 507
13917.94 510
13919.05 506
13920.17 467
13921.28 470
13922.40 456
13923.51 477
13924.63 438
13925.74 467
13926.86 487
13927.97 465
13929.09 475
13930.20 451
13931.32 488
13932.43 491
13933.55 463
13934.66 467
13935.78 446
13936.89 419
13938.01 432
13939.12 468
13940.24 461
13941.35 416
13942.47 491
13943.59 496
13944.70 489
13945.82 488
13946.93 514
13948.05 462
13949.16 462
13950.28 448
13951.40 447
13952.51 440
13953.63 457
13954.74 478
13955.86 439
13956.98 444
13958.09 475
13959.21 475
13960.33 456
13961.44 467
13962.56 433
13963.67 423
13964.79 414
13965.91 493
13967.02 470
13968.14 462
13969.26 496
13970.37 462
13971.49 468
13972.61 421
13973.72 432
13974.84 448
13975.96 487
13977.08 441
13978.19 428
13979.31 463
13980.43 427
13981.54 448
13982.66 432
13983.78 451
13984.90 471
13986.01 437
13987.13 453
13988.25 424
13989.37 428
13990.48 424
13991.60 446
13992.72 465
13993.84 485
13994.95 511
13996.07 502
13997.19 457
13998.31 434
13999.42 512
14000.54 474
14001.66 473
14002.78 472
14003.90 471
14005.01 496
14006.13 436
14007.25 477
14008.37 466
14009.49 476
14010.61 469
14011.72 477
14012.84 539
14013.96 507
14015.08 471
14016.20 484
14017.32 471
14018.43 506
14019.55 534
14020.67 507
14021.79 452
14022.91 481
14024.03 571
14025.15 529
14026.27 565
14027.39 526
14028.50 517
14029.62 505
14030.74 550
14031.86 525
14032.98 524
14034.10 508
14035.22 565
14036.34 552
14037.46 536
14038.58 559
14039.70 520
14040.82 489
14041.94 475
14043.06 487
14044.18 451
14045.30 485
14046.41 481
14047.53 448
14048.65 460
14049.77 511
14050.89 475
14052.01 460
14053.13 463
14054.25 509
14055.37 516
14056.49 527
14057.61 474
14058.74 447
14059.86 512
14060.98 467
14062.10 499
14063.22 471
14064.34 486
14065.46 475
14066.58 458
14067.70 489
14068.82 511
14069.94 471
14071.06 466
14072.18 493
14073.30 463
14074.42 467
14075.54 496
14076.66 520
14077.79 473
14078.91 478
14080.03 493
14081.15 543
14082.27 515
14083.39 517
14084.51 492
14085.63 526
14086.76 561
14087.88 560
14089.00 543
14090.12 559
14091.24 579
14092.36 566
14093.48 528
14094.61 551
14095.73 586
14096.85 569
14097.97 568
14099.09 573
14100.22 559
14101.34 601
14102.46 621
14103.58 612
14104.70 611
14105.83 589
14106.95 616
14108.07 666
14109.19 654
14110.31 625
14111.44 598
14112.56 592
14113.68 535
14114.80 547
14115.93 522
14117.05 527
14118.17 537
14119.29 525
14120.42 559
14121.54 535
14122.66 524
14123.79 542
14124.91 510
14126.03 463
14127.15 480
14128.28 536
14129.40 513
14130.52 495
14131.65 460
14132.77 483
14133.89 469
14135.02 517
14136.14 466
14137.26 467
14138.39 426
14139.51 440
14140.63 453
14141.76 476
14142.88 442
14144.00 467
14145.13 480
14146.25 477
14147.38 477
14148.50 443
14149.62 475
14150.75 510
14151.87 451
14152.99 465
14154.12 519
14155.24 440
14156.37 478
14157.49 425
14158.62 416
14159.74 464
14160.86 474
14161.99 480
14163.11 447
14164.24 414
14165.36 433
14166.49 452
14167.61 415
14168.74 430
14169.86 439
14170.99 423
14172.11 461
14173.23 446
14174.36 448
14175.48 422
14176.61 454
14177.73 410
14178.86 432
14179.98 465
14181.11 441
14182.23 441
14183.36 398
14184.49 433
14185.61 429
14186.74 414
14187.86 448
14188.99 404
14190.11 425
14191.24 473
14192.36 393
14193.49 433
14194.61 427
14195.74 430
14196.87 424
14197.99 421
14199.12 444
14200.24 415
14201.37 430
14202.50 433
14203.62 420
14204.75 428
14205.87 409
14207.00 426
14208.13 415
14209.25 374
14210.38 402
14211.50 390
14212.63 403
14213.76 396
14214.88 406
14216.01 441
14217.14 406
14218.26 436
14219.39 411
14220.52 371
14221.64 366
14222.77 441
14223.90 411
14225.02 405
14226.15 409
14227.28 384
14228.41 410
14229.53 392
14230.66 410
14231.79 367
14232.91 386
14234.04 394
14235.17 401
14236.30 377
14237.42 406
14238.55 399
14239.68 411
14240.81 391
14241.93 393
14243.06 365
14244.19 380
14245.32 409
14246.44 385
14247.57 392
14248.70 394
14249.83 389
14250.95 413
14252.08 364
14253.21 408
14254.34 395
14255.47 407
14256.59 406
14257.72 413
14258.85 343
14259.98 384
14261.11 398
14262.24 401
14263.36 399
14264.49 394
14265.62 403
14266.75 387
14267.88 378
14269.01 345
14270.14 347
14271.26 376
14272.39 381
14273.52 384
14274.65 391
14275.78 406
14276.91 396
14278.04 390
14279.17 371
14280.30 365
14281.42 380
14282.55 361
14283.68 359
14284.81 364
14285.94 345
14287.07 340
14288.20 381
14289.33 392
14290.46 377
14291.59 364
14292.72 378
14293.85 395
14294.98 399
14296.11 387
14297.24 369
14298.37 364
14299.50 361
14300.63 363
14301.76 379
14302.89 389
14304.02 361
14305.15 306
14306.28 332
14307.41 390
14308.54 333
14309.67 352
14310.80 369
14311.93 356
14313.06 378
14314.19 390
14315.32 365
14316.45 299
14317.58 313
14318.71 372
14319.84 345
14320.97 321
14322.10 296
14323.23 297
14324.36 315
14325.49 344
14326.63 364
14327.76 369
14328.89 320
14330.02 356
14331.15 300
14332.28 362
14333.41 330
14334.54 322
14335.67 348
14336.81 337
14337.94 332
14339.07 349
14340.20 367
14341.33 337
14342.46 313
14343.59 338
14344.73 357
14345.86 336
14346.99 327
14348.12 307
14349.25 348
14350.38 293
14351.52 300
14352.65 321
14353.78 319
14354.91 339
14356.04 314
14357.18 328
14358.31 348
14359.44 319
14360.57 327
14361.71 317
14362.84 333
14363.97 344
14365.10 334
14366.24 332
14367.37 304
14368.50 305
14369.63 329
14370.77 312
14371.90 315
14373.03 334
14374.16 343
14375.30 351
14376.43 319
14377.56 309
14378.70 305
14379.83 351
14380.96 396
14382.09 351
14383.23 332
14384.36 360
14385.49 332
14386.63 328
14387.76 362
14388.89 328
14390.03 334
14391.16 348
14392.29 341
14393.43 330
14394.56 319
14395.70 318
14396.83 325
14397.96 364
14399.10 328
14400.23 343
14401.36 352
14402.50 326
14403.63 330
14404.77 326
14405.90 338
14407.03 377
14408.17 337
14409.30 322
14410.44 337
14411.57 368
14412.71 359
14413.84 331
14414.97 347
14416.11 377
14417.24 389
14418.38 406
14419.51 350
14420.65 324
14421.78 369
14422.92 371
14424.05 341
14425.19 333
14426.32 372
14427.46 354
14428.59 387
14429.73 368
14430.86 325
14432.00 340
14433.13 346
14434.27 432
14435.40 351
14436.54 352
14437.67 361
14438.81 375
14439.94 364
14441.08 400
14442.21 360
14443.35 340
14444.48 374
14445.62 391
14446.76 367
14447.89 326
14449.03 355
14450.16 390
14451.30 384
14452.43 368
14453.57 374
14454.71 356
14455.84 380
14456.98 357
14458.11 356
14459.25 363
14460.39 384
14461.52 398
14462.66 388
14463.80 362
14464.93 357
14466.07 370
14467.20 384
14468.34 375
14469.48 391
14470.61 413
14471.75 417
14472.89 413
14474.02 390
14475.16 396
14476.30 409
14477.43 403
14478.57 445
14479.71 498
14480.85 470
14481.98 463
14483.12 465
14484.26 444
14485.39 458
14486.53 466
14487.67 408
14488.81 443
14489.94 444
14491.08 448
14492.22 444
14493.36 411
14494.49 413
14495.63 405
14496.77 364
14497.91 386
14499.04 378
14500.18 421
14501.32 386
14502.46 394
14503.59 349
14504.73 369
14505.87 392
14507.01 403
14508.15 393
14509.28 379
14510.42 371
14511.56 384
14512.70 357
14513.84 361
14514.98 347
14516.11 358
14517.25 396
14518.39 361
14519.53 385
14520.67 375
14521.81 375
14522.95 360
14524.08 344
14525.22 328
14526.36 317
14527.50 353
14528.64 373
14529.78 336
14530.92 339
14532.06 337
14533.20 386
14534.33 379
14535.47 341
14536.61 371
14537.75 359
14538.89 347
14540.03 321
14541.17 309
14542.31 340
14543.45 330
14544.59 372
14545.73 409
14546.87 379
14548.01 353
14549.15 357
14550.29 350
14551.43 357
14552.57 338
14553.71 335
14554.85 391
14555.99 380
14557.13 345
14558.27 357
14559.41 320
14560.55 373
14561.69 349
14562.83 363
14563.97 331
14565.11 352
14566.25 370
14567.39 366
14568.53 346
14569.67 386
14570.81 361
14571.95 355
14573.09 372
14574.23 361
14575.37 341
14576.51 355
14577.65 361
14578.79 387
14579.94 353
14581.08 365
14582.22 372
14583.36 343
14584.50 344
14585.64 350
14586.78 369
14587.92 360
14589.06 397
14590.21 414
14591.35 392
14592.49 381
14593.63 362
14594.77 376
14595.91 413
14597.05 372
14598.20 354
14599.34 325
14600.48 387
14601.62 378
14602.76 369
14603.90 382
14605.05 362
14606.19 362
14607.33 377
14608.47 360
14609.61 345
14610.76 403
14611.90 414
14613.04 400
14614.18 368
14615.32 398
14616.47 380
14617.61 372
14618.75 379
14619.89 371
14621.04 391
14622.18 400
14623.32 437
14624.46 445
14625.61 414
14626.75 441
14627.89 418
14629.04 414
14630.18 434
14631.32 436
14632.46 425
14633.61 451
14634.75 474
14635.89 495
14637.04 482
14638.18 470
14639.32 525
14640.47 491
14641.61 481
14642.75 492
14643.90 542
14645.04 537
14646.18 501
14647.33 476
14648.47 509
14649.61 484
14650.76 435
14651.90 419
14653.05 446
14654.19 437
14655.33 416
14656.48 395
14657.62 389
14658.76 371
14659.91 420
14661.05 421
14662.20 388
14663.34 375
14664.49 385
14665.63 424
14666.77 418
14667.92 398
14669.06 361
14670.21 389
14671.35 419
14672.50 391
14673.64 381
14674.79 369
14675.93 366
14677.07 371
14678.22 418
14679.36 373
14680.51 354
14681.65 345
14682.80 361
14683.94 370
14685.09 340
14686.23 356
14687.38 331
14688.52 350
14689.67 372
14690.81 336
14691.96 330
14693.10 363
14694.25 370
14695.40 350
14696.54 357
14697.69 360
14698.83 336
14699.98 336
14701.12 342
14702.27 326
14703.41 345
14704.56 351
14705.71 342
14706.85 354
14708.00 356
14709.14 320
14710.29 331
14711.44 351
14712.58 367
14713.73 368
14714.87 341
14716.02 345
14717.17 337
14718.31 353
14719.46 321
14720.61 334
14721.75 353
14722.90 331
14724.05 336
14725.19 347
14726.34 386
14727.49 354
14728.63 359
14729.78 355
14730.93 372
14732.07 341
14733.22 331
14734.37 342
14735.51 342
14736.66 359
14737.81 312
14738.95 321
14740.10 337
14741.25 367
14742.40 400
14743.54 329
14744.69 353
14745.84 380
14746.99 389
14748.13 360
14749.28 343
14750.43 353
14751.58 353
14752.72 368
14753.87 295
14755.02 359
14756.17 327
14757.31 404
14758.46 399
14759.61 350
14760.76 337
14761.91 357
14763.05 371
14764.20 367
14765.35 379
14766.50 380
14767.65 381
14768.80 373
14769.94 364
14771.09 375
14772.24 403
14773.39 376
14774.54 371
14775.69 393
14776.83 394
14777.98 374
14779.13 411
14780.28 407
14781.43 378
14782.58 411
14783.73 416
14784.88 415
14786.03 445
14787.17 471
14788.32 454
14789.47 466
14790.62 412
14791.77 406
14792.92 434
14794.07 415
14795.22 455
14796.37 473
14797.52 439
14798.67 443
14799.82 463
14800.97 482
14802.12 500
14803.26 514
14804.41 476
14805.56 501
14806.71 448
14807.86 461
14809.01 446
14810.16 451
14811.31 464
14812.46 430
14813.61 447
14814.76 393
14815.91 429
14817.06 402
14818.21 472
14819.36 424
14820.51 397
14821.66 426
14822.82 384
14823.97 450
14825.12 453
14826.27 389
14827.42 382
14828.57 410
14829.72 388
14830.87 390
14832.02 379
14833.17 388
14834.32 387
14835.47 389
14836.62 396
14837.77 374
14838.93 351
14840.08 360
14841.23 374
14842.38 343
14843.53 356
14844.68 360
14845.83 332
14846.98 360
14848.14 353
14849.29 343
14850.44 373
14851.59 333
14852.74 308
14853.89 327
14855.04 326
14856.20 322
14857.35 348
14858.50 342
14859.65 338
14860.80 319
14861.96 335
14863.11 348
14864.26 327
14865.41 353
14866.56 323
14867.72 347
14868.87 327
14870.02 284
14871.17 300
14872.32 342
14873.48 299
14874.63 308
14875.78 303
14876.93 311
14878.09 313
14879.24 320
14880.39 313
14881.54 293
14882.70 291
14883.85 309
14885.00 338
14886.16 306
14887.31 328
14888.46 330
14889.61 338
14890.77 335
14891.92 293
14893.07 337
14894.23 310
14895.38 291
14896.53 316
14897.69 350
14898.84 281
14899.99 326
14901.15 308
14902.30 295
14903.45 319
14904.61 294
14905.76 272
14906.91 324
14908.07 359
14909.22 326
14910.38 302
14911.53 299
14912.68 326
14913.84 322
14914.99 321
14916.15 307
14917.30 318
14918.45 332
14919.61 326
14920.76 321
14921.92 343
14923.07 299
14924.22 292
14925.38 307
14926.53 308
14927.69 331
14928.84 347
14930.00 336
14931.15 334
14932.31 338
14933.46 315
14934.62 305
14935.77 320
14936.93 346
14938.08 318
14939.24 320
14940.39 330
14941.55 318
14942.70 283
14943.86 286
14945.01 314
14946.17 316
14947.32 308
14948.48 300
14949.63 316
14950.79 321
14951.94 330
14953.10 299
14954.25 283
14955.41 324
14956.56 330
14957.72 328
14958.88 353
14960.03 327
14961.19 308
14962.34 322
14963.50 294
14964.65 259
14965.81 295
14966.97 328
14968.12 314
14969.28 331
14970.43 273
14971.59 303
14972.75 289
14973.90 305
14975.06 287
14976.22 298
14977.37 291
14978.53 267
14979.69 291
14980.84 294
14982.00 281
14983.16 259
14984.31 302
14985.47 268
14986.63 287
14987.78 279
14988.94 252
14990.10 281
14991.25 274
14992.41 305
14993.57 293
14994.72 279
14995.88 293
14997.04 264
14998.20 273
14999.35 272
15000.51 326
15001.67 323
15002.82 280
15003.98 273
15005.14 260
15006.30 259
15007.45 253
15008.61 273
15009.77 283
15010.93 318
15012.09 295
15013.24 285
15014.40 275
15015.56 253
15016.72 282
15017.87 318
15019.03 265
15020.19 232
15021.35 294
15022.51 241
15023.67 269
15024.82 255
15025.98 267
15027.14 296
15028.30 280
15029.46 273
15030.62 259
15031.77 263
15032.93 287
15034.09 273
15035.25 240
15036.41 240
15037.57 227
15038.73 293
15039.88 293
15041.04 279
15042.20 246
15043.36 311
15044.52 276
15045.68 278
15046.84 270
15048.00 280
15049.16 262
15050.32 259
15051.47 272
15052.63 253
15053.79 263
15054.95 291
15056.11 272
15057.27 243
15058.43 255
15059.59 268
15060.75 284
15061.91 281
15063.07 259
15064.23 247
15065.39 261
15066.55 230
15067.71 266
15068.87 248
15070.03 257
15071.19 242
15072.35 246
15073.51 275
15074.67 278
15075.83 263
15076.99 242
15078.15 247
15079.31 233
15080.47 271
15081.63 241
15082.79 249
15083.95 261
15085.11 249
15086.27 294
15087.43 249
15088.59 254
15089.76 277
15090.92 262
15092.08 256
15093.24 263
15094.40 231
15095.56 277
15096.72 273
15097.88 246
15099.04 236
15100.20 230
15101.37 242
15102.53 255
15103.69 241
15104.85 269
15106.01 247
15107.17 243
15108.33 308
15109.50 266
15110.66 244
15111.82 245
15112.98 262
15114.14 286
15115.30 252
15116.47 232
15117.63 264
15118.79 228
15119.95 226
15121.11 254
15122.27 260
15123.44 292
15124.60 258
15125.76 240
15126.92 247
15128.09 250
15129.25 246
15130.41 229
15131.57 271
15132.73 253
15133.90 263
15135.06 242
15136.22 231
15137.38 244
15138.55 273
15139.71 253
15140.87 280
15142.04 245
15143.20 239
15144.36 231
15145.52 264
15146.69 266
15147.85 264
15149.01 267
15150.18 262
15151.34 232
15152.50 253
15153.67 242
15154.83 242
15155.99 249
15157.16 235
15158.32 265
15159.48 234
15160.65 254
15161.81 241
15162.97 200
15164.14 243
15165.30 267
15166.46 251
15167.63 271
15168.79 260
15169.95 258
15171.12 240
15172.28 253
15173.45 263
15174.61 254
15175.77 261
15176.94 284
15178.10 264
15179.27 281
15180.43 243
15181.60 227
15182.76 256
15183.92 262
15185.09 258
15186.25 256
15187.42 258
15188.58 303
15189.75 290
15190.91 240
15192.08 246
15193.24 257
15194.41 251
15195.57 269
15196.74 236
15197.90 250
15199.07 249
15200.23 262
15201.40 271
15202.56 275
15203.73 251
15204.89 229
15206.06 306
15207.22 293
15208.39 274
15209.55 238
15210.72 300
15211.88 266
15213.05 278
15214.21 289
15215.38 318
15216.54 275
15217.71 263
15218.88 276
15220.04 291
15221.21 290
15222.37 268
15223.54 257
15224.71 252
15225.87 291
15227.04 267
15228.20 262
15229.37 265
15230.54 283
15231.70 307
15232.87 264
15234.03 281
15235.20 256
15236.37 322
15237.53 312
15238.70 287
15239.87 309
15241.03 290
15242.20 299
15243.37 305
15244.53 285
15245.70 293
15246.87 295
15248.03 303
15249.20 304
15250.37 281
15251.53 265
15252.70 290
15253.87 306
15255.04 291
15256.20 239
15257.37 271
15258.54 290
15259.70 262
15260.87 274
15262.04 281
15263.21 286
15264.37 286
15265.54 291
15266.71 251
15267.88 280
15269.04 253
15270.21 258
15271.38 268
15272.55 294
15273.72 285
15274.88 240
15276.05 257
15277.22 284
15278.39 266
15279.56 248
15280.72 271
15281.89 285
15283.06 261
15284.23 243
15285.40 265
15286.56 277
15287.73 264
15288.90 230
15290.07 248
15291.24 272
15292.41 245
15293.58 240
15294.74 254
15295.91 267
15297.08 230
15298.25 254
15299.42 263
15300.59 247
15301.76 240
15302.93 263
15304.09 245
15305.26 265
15306.43 270
15307.60 248
15308.77 246
15309.94 227
15311.11 261
15312.28 254
15313.45 266
15314.62 275
15315.79 247
15316.96 246
15318.13 279
15319.30 269
15320.46 227
15321.63 291
15322.80 246
15323.97 238
15325.14 236
15326.31 258
15327.48 234
15328.65 261
15329.82 236
15330.99 241
15332.16 218
15333.33 240
15334.50 261
15335.67 253
15336.84 260
15338.01 269
15339.18 241
15340.36 235
15341.53 239
15342.70 269
15343.87 278
15345.04 284
15346.21 267
15347.38 266
15348.55 298
15349.72 264
15350.89 243
15352.06 256
15353.23 235
15354.40 278
15355.57 247
15356.75 231
15357.92 235
15359.09 256
15360.26 263
15361.43 258
15362.60 239
15363.77 265
15364.94 241
15366.11 239
15367.29 242
15368.46 273
15369.63 238
15370.80 260
15371.97 251
15373.14 250
15374.32 252
15375.49 237
15376.66 272
15377.83 259
15379.00 264
15380.17 250
15381.35 257
15382.52 255
15383.69 234
15384.86 288
15386.03 280
15387.21 246
15388.38 267
15389.55 250
15390.72 295
15391.90 288
15393.07 238
15394.24 225
15395.41 238
15396.59 253
15397.76 238
15398.93 241
15400.10 255
15401.28 261
15402.45 264
15403.62 266
15404.79 287
15405.97 247
15407.14 231
15408.31 291
15409.49 240
15410.66 221
15411.83 232
15413.01 232
15414.18 225
15415.35 243
15416.53 230
15417.70 237
15418.87 260
15420.05 284
15421.22 288
15422.39 243
15423.57 255
15424.74 260
15425.91 275
15427.09 228
15428.26 265
15429.43 249
15430.61 267
15431.78 260
15432.96 240
15434.13 262
15435.30 239
15436.48 251
15437.65 253
15438.83 209
15440.00 247
15441.17 254
15442.35 250
15443.52 231
15444.70 227
15445.87 253
15447.05 252
15448.22 240
15449.40 242
15450.57 254
15451.75 219
15452.92 268
15454.09 257
15455.27 229
15456.44 237
15457.62 258
15458.79 266
15459.97 234
15461.14 260
15462.32 244
15463.49 213
15464.67 255
15465.84 263
15467.02 260
15468.19 246
15469.37 247
15470.55 245
15471.72 255
15472.90 270
15474.07 278
15475.25 252
15476.42 265
15477.60 245
15478.77 236
15479.95 231
15481.13 277
15482.30 243
15483.48 236
15484.65 260
15485.83 248
15487.00 294
15488.18 241
15489.36 225
15490.53 258
15491.71 241
15492.89 230
15494.06 248
15495.24 251
15496.41 251
15497.59 250
15498.77 275
15499.94 261
15501.12 251
15502.30 251
15503.47 245
15504.65 266
15505.83 267
15507.00 254
15508.18 286
15509.36 264
15510.53 228
15511.71 226
15512.89 224
15514.06 225
15515.24 240
15516.42 211
15517.60 239
15518.77 252
15519.95 246
15521.13 252
15522.30 258
15523.48 269
15524.66 246
15525.84 272
15527.01 254
15528.19 241
15529.37 248
15530.55 235
15531.73 227
15532.90 224
15534.08 265
15535.26 274
15536.44 250
15537.61 232
15538.79 243
15539.97 254
15541.15 241
15542.33 260
15543.50 280
15544.68 259
15545.86 267
15547.04 252
15548.22 255
15549.40 274
15550.57 224
15551.75 249
15552.93 260
15554.11 241
15555.29 264
15556.47 271
15557.65 302
15558.82 267
15560.00 258
15561.18 275
15562.36 248
15563.54 228
15564.72 279
15565.90 263
15567.08 283
15568.26 266
15569.43 237
15570.61 254
15571.79 245
15572.97 281
15574.15 252
15575.33 261
15576.51 286
15577.69 240
15578.87 236
15580.05 219
15581.23 242
15582.41 286
15583.59 270
15584.77 228
15585.95 256
15587.13 301
15588.31 293
15589.49 289
15590.67 276
15591.85 255
15593.03 269
15594.21 274
15595.39 286
15596.57 283
15597.75 267
15598.93 269
15600.11 277
15601.29 258
15602.47 280
15603.65 263
15604.83 258
15606.01 241
15607.19 302
15608.37 328
15609.55 271
15610.73 299
15611.91 282
15613.09 347
15614.27 296
15615.45 275
15616.64 283
15617.82 294
15619.00 283
15620.18 315
15621.36 290
15622.54 326
15623.72 305
15624.90 303
15626.08 299
15627.27 301
15628.45 276
15629.63 338
15630.81 302
15631.99 289
15633.17 287
15634.35 288
15635.54 311
15636.72 277
15637.90 287
15639.08 284
15640.26 307
15641.45 331
15642.63 319
15643.81 276
15644.99 320
15646.17 288
15647.36 333
15648.54 364
15649.72 322
15650.90 296
15652.08 294
15653.27 325
15654.45 324
15655.63 305
15656.81 297
15658.00 305
15659.18 298
15660.36 320
15661.54 311
15662.73 289
15663.91 307
15665.09 314
15666.27 340
15667.46 342
15668.64 317
15669.82 308
15671.01 320
15672.19 323
15673.37 346
15674.56 330
15675.74 344
15676.92 303
15678.10 308
15679.29 324
15680.47 332
15681.65 307
15682.84 324
15684.02 337
15685.21 327
15686.39 282
15687.57 298
15688.76 321
15689.94 314
15691.12 292
15692.31 297
15693.49 329
15694.67 295
15695.86 295
15697.04 306
15698.23 317
15699.41 330
15700.59 300
15701.78 301
15702.96 288
15704.15 312
15705.33 324
15706.52 326
15707.70 300
15708.88 328
15710.07 334
15711.25 336
15712.44 325
15713.62 321
15714.81 322
15715.99 348
15717.18 303
15718.36 337
15719.55 339
15720.73 332
15721.92 328
15723.10 299
15724.29 304
15725.47 339
15726.66 408
15727.84 334
15729.03 346
15730.21 334
15731.40 331
15732.58 370
15733.77 310
15734.95 312
15736.14 370
15737.32 316
15738.51 306
15739.69 312
15740.88 343
15742.07 333
15743.25 332
15744.44 322
15745.62 303
15746.81 304
15747.99 341
15749.18 345
15750.37 326
15751.55 326
15752.74 356
15753.93 372
15755.11 382
15756.30 383
15757.48 387
15758.67 336
15759.86 375
15761.04 369
15762.23 350
15763.42 360
15764.60 370
15765.79 373
15766.98 366
15768.16 375
15769.35 355
15770.54 306
15771.72 343
15772.91 351
15774.10 325
15775.28 337
15776.47 336
15777.66 348
15778.84 329
15780.03 334
15781.22 325
15782.41 364
15783.59 339
15784.78 325
15785.97 347
15787.15 354
15788.34 308
15789.53 337
15790.72 314
15791.90 334
15793.09 348
15794.28 335
15795.47 341
15796.65 346
15797.84 333
15799.03 311
15800.22 358
15801.41 346
15802.59 313
15803.78 306
15804.97 308
15806.16 288
15807.35 287
15808.53 274
15809.72 320
15810.91 314
15812.10 307
15813.29 318
15814.48 308
15815.66 343
15816.85 289
15818.04 281
15819.23 278
15820.42 315
15821.61 280
15822.80 314
15823.98 261
15825.17 277
15826.36 286
15827.55 299
15828.74 305
15829.93 295
15831.12 298
15832.31 266
15833.50 274
15834.69 291
15835.87 303
15837.06 272
15838.25 297
15839.44 318
15840.63 319
15841.82 295
15843.01 294
15844.20 259
15845.39 289
15846.58 292
15847.77 296
15848.96 320
15850.15 246
15851.34 252
15852.53 250
15853.72 297
15854.91 304
15856.10 289
15857.29 307
15858.48 246
15859.67 242
15860.86 267
15862.05 268
15863.24 253
15864.43 229
15865.62 251
15866.81 280
15868.00 254
15869.19 275
15870.38 277
15871.57 280
15872.76 300
15873.95 285
15875.14 280
15876.33 289
15877.52 290
15878.72 265
15879.91 314
15881.10 303
15882.29 306
15883.48 329
15884.67 286
15885.86 248
15887.05 269
15888.24 278
15889.43 289
15890.63 259
15891.82 283
15893.01 260
15894.20 287
15895.39 264
15896.58 296
15897.77 300
15898.97 301
15900.16 289
15901.35 261
15902.54 310
15903.73 322
15904.92 295
15906.12 284
15907.31 282
15908.50 254
15909.69 311
15910.88 297
15912.08 264
15913.27 262
15914.46 310
15915.65 317
15916.85 317
15918.04 269
15919.23 272
15920.42 311
15921.61 280
15922.81 293
15924.00 281
15925.19 335
15926.38 288
15927.58 301
15928.77 294
15929.96 298
15931.16 270
15932.35 309
15933.54 297
15934.73 282
15935.93 271
15937.12 266
15938.31 319
15939.51 289
15940.70 285
15941.89 317
15943.09 333
15944.28 270
15945.47 292
15946.67 291
15947.86 263
15949.05 261
15950.25 276
15951.44 262
15952.63 262
15953.83 261
15955.02 318
15956.21 285
15957.41 245
15958.60 238
15959.80 242
15960.99 273
15962.18 268
15963.38 247
15964.57 257
15965.77 244
15966.96 251
15968.15 257
15969.35 290
15970.54 285
15971.74 266
15972.93 265
15974.13 282
15975.32 265
15976.51 272
15977.71 241
15978.90 235
15980.10 269
15981.29 290
15982.49 259
15983.68 221
15984.88 251
15986.07 248
15987.27 242
15988.46 236
15989.66 245
15990.85 266
15992.05 270
15993.24 269
15994.44 275
15995.63 272
15996.83 267
15998.02 251
15999.22 262
16000.41 257
16001.61 237
16002.80 264
16004.00 265
16005.20 215
16006.39 245
16007.59 276
16008.78 265
16009.98 246
16011.17 237
16012.37 254
16013.57 268
16014.76 234
16015.96 241
16017.15 247
16018.35 242
16019.55 256
16020.74 234
16021.94 251
16023.13 237
16024.33 237
16025.53 249
16026.72 256
16027.92 226
16029.12 249
16030.31 249
16031.51 239
16032.71 232
16033.90 226
16035.10 236
16036.30 211
16037.49 232
16038.69 211
16039.89 259
16041.08 202
16042.28 220
16043.48 244
16044.67 258
16045.87 243
16047.07 236
16048.27 229
16049.46 247
16050.66 250
16051.86 242
16053.06 221
16054.25 230
16055.45 256
16056.65 237
16057.84 252
16059.04 231
16060.24 233
16061.44 229
16062.64 202
16063.83 210
16065.03 276
16066.23 247
16067.43 247
16068.62 204
16069.82 233
16071.02 235
16072.22 223
16073.42 241
16074.62 215
16075.81 218
16077.01 218
16078.21 221
16079.41 213
16080.61 229
16081.81 220
16083.00 216
16084.20 239
16085.40 229
16086.60 216
16087.80 227
16089.00 229
16090.20 211
16091.39 204
16092.59 234
16093.79 242
16094.99 211
16096.19 233
16097.39 210
16098.59 214
16099.79 215
16100.99 218
16102.19 244
16103.38 237
16104.58 221
16105.78 250
16106.98 235
16108.18 200
16109.38 235
16110.58 206
16111.78 221
16112.98 242
16114.18 251
16115.38 242
16116.58 228
16117.78 228
16118.98 229
16120.18 232
16121.38 276
16122.58 242
16123.78 213
16124.98 226
16126.18 232
16127.38 223
16128.58 247
16129.78 215
16130.98 221
16132.18 240
16133.38 228
16134.58 209
16135.78 210
16136.98 229
16138.18 243
16139.38 219
16140.58 233
16141.78 249
16142.98 240
16144.19 268
16145.39 193
16146.59 210
16147.79 218
16148.99 251
16150.19 230
16151.39 248
16152.59 249
16153.79 220
16154.99 233
16156.20 210
16157.40 215
16158.60 235
16159.80 221
16161.00 226
16162.20 209
16163.40 220
16164.61 222
16165.81 212
16167.01 230
16168.21 229
16169.41 219
16170.61 234
16171.82 224
16173.02 237
16174.22 237
16175.42 227
16176.62 233
16177.82 225
16179.03 236
16180.23 253
16181.43 241
16182.63 253
16183.84 220
16185.04 216
16186.24 248
16187.44 241
16188.65 234
16189.85 221
16191.05 214
16192.25 232
16193.46 239
16194.66 228
16195.86 230
16197.06 222
16198.27 233
16199.47 204
16200.67 253
16201.87 233
16203.08 213
16204.28 217
16205.48 225
16206.69 241
16207.89 226
16209.09 205
16210.30 231
16211.50 212
16212.70 236
16213.91 229
16215.11 234
16216.31 242
16217.52 234
16218.72 221
16219.92 220
16221.13 245
16222.33 245
16223.53 263
16224.74 226
16225.94 215
16227.15 246
16228.35 237
16229.55 221
16230.76 227
16231.96 225
16233.17 250
16234.37 232
16235.57 240
16236.78 216
16237.98 209
16239.19 224
16240.39 249
16241.60 223
16242.80 246
16244.00 236
16245.21 260
16246.41 255
16247.62 244
16248.82 247
16250.03 245
16251.23 239
16252.44 216
16253.64 243
16254.85 227
16256.05 222
16257.26 243
16258.46 240
16259.67 255
16260.87 263
16262.08 275
16263.28 243
16264.49 225
16265.69 263
16266.90 255
16268.10 240
16269.31 260
16270.51 268
16271.72 267
16272.93 244
16274.13 269
16275.34 224
16276.54 224
16277.75 239
16278.95 258
16280.16 258
16281.37 253
16282.57 284
16283.78 284
16284.98 266
16286.19 252
16287.40 263
16288.60 251
16289.81 282
16291.01 267
16292.22 248
16293.43 265
16294.63 285
16295.84 223
16297.05 232
16298.25 258
16299.46 269
16300.67 300
16301.87 263
16303.08 244
16304.29 242
16305.49 241
16306.70 277
16307.91 251
16309.11 246
16310.32 252
16311.53 283
16312.73 289
16313.94 259
16315.15 294
16316.36 273
16317.56 327
16318.77 266
16319.98 243
16321.19 252
16322.39 263
16323.60 298
16324.81 267
16326.02 248
16327.22 238
16328.43 267
16329.64 255
16330.85 247
16332.05 260
16333.26 274
16334.47 261
16335.68 251
16336.88 242
16338.09 243
16339.30 253
16340.51 263
16341.72 258
16342.93 235
16344.13 225
16345.34 209
16346.55 250
16347.76 193
16348.97 240
16350.18 234
16351.38 207
16352.59 239
16353.80 251
16355.01 249
16356.22 228
16357.43 225
16358.64 224
16359.84 245
16361.05 206
16362.26 246
16363.47 249
16364.68 234
16365.89 235
16367.10 249
16368.31 216
16369.52 257
16370.73 250
16371.93 235
16373.14 221
16374.35 240
16375.56 230
16376.77 216
16377.98 235
16379.19 212
16380.40 259
16381.61 243
16382.82 233
16384.03 220
16385.24 239
16386.45 231
16387.66 249
16388.87 229
16390.08 211
16391.29 219
16392.50 209
16393.71 223
16394.92 213
16396.13 204
16397.34 224
16398.55 258
16399.76 239
16400.97 215
16402.18 214
16403.39 212
16404.60 216
16405.81 231
16407.02 229
16408.23 235
16409.44 247
16410.65 213
16411.86 206
16413.08 205
16414.29 233
16415.50 232
16416.71 252
16417.92 220
16419.13 206
16420.34 214
16421.55 214
16422.76 211
16423.97 223
16425.19 233
16426.40 217
16427.61 230
16428.82 237
16430.03 215
16431.24 245
16432.45 244
16433.67 214
16434.88 227
16436.09 225
16437.30 228
16438.51 232
16439.72 251
16440.94 225
16442.15 226
16443.36 234
16444.57 236
16445.78 214
16446.99 213
16448.21 237
16449.42 216
16450.63 251
16451.84 200
16453.06 204
16454.27 226
16455.48 221
16456.69 222
16457.90 206
16459.12 213
16460.33 240
16461.54 224
16462.75 226
16463.97 227
16465.18 216
16466.39 245
16467.61 247
16468.82 233
16470.03 204
16471.24 207
16472.46 214
16473.67 207
16474.88 226
16476.10 225
16477.31 210
16478.52 199
16479.74 228
16480.95 204
16482.16 223
16483.38 200
16484.59 222
16485.80 207
16487.02 223
16488.23 225
16489.44 211
16490.66 216
16491.87 209
16493.08 214
16494.30 242
16495.51 242
16496.73 239
16497.94 218
16499.15 194
16500.37 214
16501.58 222
16502.80 208
16504.01 178
16505.22 189
16506.44 222
16507.65 213
16508.87 198
16510.08 194
16511.30 191
16512.51 201
16513.72 216
16514.94 219
16516.15 231
16517.37 204
16518.58 210
16519.80 217
16521.01 217
16522.23 210
16523.44 240
16524.66 249
16525.87 222
16527.09 192
16528.30 190
16529.52 219
16530.73 226
16531.95 251
16533.16 239
16534.38 219
16535.59 225
16536.81 260
16538.02 218
16539.24 212
16540.45 225
16541.67 239
16542.89 239
16544.10 213
16545.32 199
16546.53 222
16547.75 189
16548.96 227
16550.18 208
16551.40 234
16552.61 210
16553.83 210
16555.04 211
16556.26 203
16557.48 223
16558.69 209
16559.91 236
16561.12 223
16562.34 201
16563.56 220
16564.77 227
16565.99 225
16567.21 217
16568.42 204
16569.64 221
16570.86 236
16572.07 219
16573.29 207
16574.51 217
16575.72 210
16576.94 252
16578.16 231
16579.37 229
16580.59 237
16581.81 224
16583.02 241
16584.24 255
16585.46 237
16586.68 216
16587.89 236
16589.11 209
16590.33 235
16591.54 236
16592.76 225
16593.98 240
16595.20 238
16596.41 226
16597.63 200
16598.85 188
16600.07 233
16601.29 243
16602.50 222
16603.72 233
16604.94 218
16606.16 200
16607.37 240
16608.59 209
16609.81 193
16611.03 234
16612.25 233
16613.46 230
16614.68 209
16615.90 196
16617.12 225
16618.34 201
16619.56 220
16620.77 178
16621.99 210
16623.21 215
16624.43 201
16625.65 206
16626.87 202
16628.09 198
16629.30 240
16630.52 216
16631.74 223
16632.96 193
16634.18 191
16635.40 251
16636.62 226
16637.84 198
16639.06 193
16640.28 231
16641.49 211
16642.71 232
16643.93 194
16645.15 219
16646.37 208
16647.59 198
16648.81 183
16650.03 213
16651.25 203
16652.47 206
16653.69 197
16654.91 198
16656.13 194
16657.35 188
16658.57 239
16659.79 239
16661.01 205
16662.23 193
16663.45 184
16664.67 191
16665.89 205
16667.11 226
16668.33 206
16669.55 195
16670.77 221
16671.99 198
16673.21 201
16674.43 216
16675.65 227
16676.87 252
16678.09 238
16679.31 205
16680.53 211
16681.75 209
16682.97 237
16684.19 189
16685.42 201
16686.64 219
16687.86 213
16689.08 218
16690.30 227
16691.52 195
16692.74 180
16693.96 199
16695.18 222
16696.40 206
16697.63 207
16698.85 202
16700.07 222
16701.29 200
16702.51 209
16703.73 189
16704.95 198
16706.18 193
16707.40 204
16708.62 227
16709.84 209
16711.06 209
16712.28 217
16713.51 208
16714.73 210
16715.95 199
16717.17 211
16718.39 216
16719.62 193
16720.84 203
16722.06 205
16723.28 205
16724.50 202
16725.73 210
16726.95 194
16728.17 182
16729.39 208
16730.62 201
16731.84 205
16733.06 199
16734.28 193
16735.51 195
16736.73 225
16737.95 214
16739.18 230
16740.40 220
16741.62 221
16742.84 226
16744.07 191
16745.29 215
16746.51 181
16747.74 194
16748.96 216
16750.18 220
16751.41 206
16752.63 237
16753.85 243
16755.08 235
16756.30 210
16757.52 218
16758.75 205
16759.97 191
16761.19 221
16762.42 206
16763.64 207
16764.86 184
16766.09 200
16767.31 188
16768.54 191
16769.76 222
16770.98 226
16772.21 236
16773.43 233
16774.66 204
16775.88 203
16777.10 252
16778.33 211
16779.55 196
16780.78 185
16782.00 196
16783.22 210
16784.45 199
16785.67 198
16786.90 203
16788.12 227
16789.35 210
16790.57 181
16791.80 197
16793.02 190
16794.25 209
16795.47 186
16796.70 207
16797.92 201
16799.15 196
16800.37 235
16801.60 221
16802.82 198
16804.05 173
16805.27 214
16806.50 228
16807.72 219
16808.95 224
16810.17 217
16811.40 202
16812.62 193
16813.85 200
16815.07 217
16816.30 236
16817.53 194
16818.75 190
16819.98 192
16821.20 241
16822.43 225
16823.65 225
16824.88 201
16826.11 210
16827.33 217
16828.56 201
16829.78 227
16831.01 182
16832.24 192
16833.46 226
16834.69 237
16835.92 188
16837.14 196
16838.37 194
16839.60 249
16840.82 214
16842.05 215
16843.27 168
16844.50 216
16845.73 204
16846.96 180
16848.18 179
16849.41 211
16850.64 206
16851.86 196
16853.09 201
16854.32 203
16855.54 215
16856.77 214
16858.00 218
16859.22 200
16860.45 218
16861.68 198
16862.91 216
16864.13 210
16865.36 205
16866.59 216
16867.82 230
16869.04 227
16870.27 260
16871.50 218
16872.73 215
16873.95 234
16875.18 237
16876.41 272
16877.64 211
16878.87 243
16880.09 253
16881.32 245
16882.55 227
16883.78 230
16885.01 238
16886.23 238
16887.46 257
16888.69 248
16889.92 224
16891.15 240
16892.38 246
16893.60 230
16894.83 260
16896.06 226
16897.29 240
16898.52 237
16899.75 236
16900.98 256
16902.20 254
16903.43 260
16904.66 247
16905.89 246
16907.12 228
16908.35 201
16909.58 222
16910.81 214
16912.04 246
16913.26 229
16914.49 222
16915.72 214
16916.95 210
16918.18 213
16919.41 194
16920.64 211
16921.87 213
16923.10 201
16924.33 194
16925.56 213
16926.79 221
16928.02 207
16929.25 211
16930.48 198
16931.71 195
16932.94 197
16934.17 224
16935.40 201
16936.63 192
16937.86 190
16939.09 203
16940.32 235
16941.55 206
16942.78 214
16944.01 196
16945.24 236
16946.47 213
16947.70 205
16948.93 202
16950.16 220
16951.39 216
16952.62 232
16953.85 214
16955.08 216
16956.31 205
16957.54 232
16958.77 240
16960.01 221
16961.24 218
16962.47 202
16963.70 206
16964.93 190
16966.16 194
16967.39 200
16968.62 193
16969.85 208
16971.08 198
16972.32 177
16973.55 216
16974.78 223
16976.01 232
16977.24 244
16978.47 211
16979.70 215
16980.94 231
16982.17 222
16983.40 200
16984.63 207
16985.86 218
16987.10 205
16988.33 234
16989.56 233
16990.79 203
16992.02 233
16993.26 189
16994.49 210
16995.72 219
16996.95 230
16998.18 206
16999.42 232
17000.65 217
17001.88 178
17003.11 203
17004.35 197
17005.58 225
17006.81 217
17008.04 228
17009.28 246
17010.51 204
17011.74 240
17012.97 226
17014.21 209
17015.44 222
17016.67 218
17017.91 238
17019.14 224
17020.37 204
17021.60 220
17022.84 216
17024.07 213
17025.30 234
17026.54 223
17027.77 186
17029.00 226
17030.24 209
17031.47 195
17032.70 187
17033.94 224
17035.17 203
17036.41 213
17037.64 209
17038.87 230
17040.11 192
17041.34 185
17042.57 201
17043.81 219
17045.04 207
17046.28 182
17047.51 205
17048.74 203
17049.98 220
17051.21 217
17052.45 228
17053.68 188
17054.92 226
17056.15 238
17057.38 214
17058.62 228
17059.85 217
17061.09 206
17062.32 243
17063.56 239
17064.79 179
17066.03 224
17067.26 215
17068.50 206
17069.73 205
17070.97 200
17072.20 204
17073.44 221
17074.67 180
17075.91 177
17077.14 211
17078.38 204
17079.61 188
17080.85 172
17082.08 201
17083.32 196
17084.55 214
17085.79 173
17087.02 176
17088.26 185
17089.49 196
17090.73 188
17091.97 203
17093.20 204
17094.44 202
17095.67 222
17096.91 208
17098.14 203
17099.38 202
17100.62 210
17101.85 195
17103.09 209
17104.32 183
17105.56 187
17106.80 205
17108.03 210
17109.27 160
17110.51 197
17111.74 175
17112.98 201
17114.21 183
17115.45 194
17116.69 192
17117.92 198
17119.16 195
17120.40 180
17121.63 202
17122.87 185
17124.11 206
17125.34 193
17126.58 227
17127.82 202
17129.06 185
17130.29 192
17131.53 192
17132.77 196
17134.00 175
17135.24 212
17136.48 213
17137.72 218
17138.95 196
17140.19 185
17141.43 197
17142.67 206
17143.90 188
17145.14 229
17146.38 206
17147.62 207
17148.85 187
17150.09 234
17151.33 180
17152.57 195
17153.80 178
17155.04 172
17156.28 194
17157.52 192
17158.76 188
17159.99 191
17161.23 207
17162.47 204
17163.71 219
17164.95 214
17166.19 193
17167.42 218
17168.66 212
17169.90 203
17171.14 211
17172.38 201
17173.62 199
17174.86 238
17176.09 210
17177.33 217
17178.57 198
17179.81 204
17181.05 203
17182.29 207
17183.53 186
17184.77 207
17186.01 198
17187.24 214
17188.48 203
17189.72 197
17190.96 201
17192.20 216
17193.44 202
17194.68 180
17195.92 207
17197.16 208
17198.40 177
17199.64 181
17200.88 205
17202.12 192
17203.36 183
17204.60 201
17205.84 209
17207.08 199
17208.32 191
17209.56 183
17210.80 178
17212.04 213
17213.28 178
17214.52 214
17215.76 182
17217.00 193
17218.24 194
17219.48 222
17220.72 201
17221.96 189
17223.20 181
17224.44 193
17225.68 194
17226.92 168
17228.16 197
17229.40 181
17230.64 202
17231.88 199
17233.12 191
17234.36 184
17235.60 190
17236.85 192
17238.09 193
17239.33 193
17240.57 192
17241.81 161
17243.05 190
17244.29 169
17245.53 192
17246.77 183
17248.02 192
17249.26 184
17250.50 180
17251.74 178
17252.98 195
17254.22 176
17255.46 185
17256.71 187
17257.95 196
17259.19 237
17260.43 214
17261.67 189
17262.91 182
17264.16 202
17265.40 193
17266.64 199
17267.88 213
17269.12 188
17270.37 204
17271.61 192
17272.85 201
17274.09 170
17275.34 178
17276.58 196
17277.82 181
17279.06 196
17280.30 206
17281.55 170
17282.79 169
17284.03 199
17285.27 218
17286.52 186
17287.76 188
17289.00 198
17290.25 201
17291.49 185
17292.73 161
17293.97 192
17295.22 174
17296.46 176
17297.70 185
17298.95 171
17300.19 185
17301.43 200
17302.68 190
17303.92 200
17305.16 173
17306.41 188
17307.65 179
17308.89 179
17310.14 203
17311.38 175
17312.62 171
17313.87 187
17315.11 175
17316.36 187
17317.60 203
17318.84 184
17320.09 185
17321.33 195
17322.58 183
17323.82 190
17325.06 179
17326.31 203
17327.55 207
17328.80 189
17330.04 189
17331.28 193
17332.53 189
17333.77 204
17335.02 181
17336.26 187
17337.51 176
17338.75 203
17340.00 189
17341.24 171
17342.48 161
17343.73 172
17344.97 182
17346.22 171
17347.46 199
17348.71 199
17349.95 203
17351.20 175
17352.44 187
17353.69 191
17354.93 197
17356.18 185
17357.42 169
17358.67 161
17359.92 168
17361.16 158
17362.41 197
17363.65 192
17364.90 200
17366.14 202
17367.39 189
17368.63 198
17369.88 199
17371.13 183
17372.37 184
17373.62 189
17374.86 177
17376.11 215
17377.35 151
17378.60 172
17379.85 206
17381.09 196
17382.34 214
17383.59 188
17384.83 183
17386.08 181
17387.32 181
17388.57 176
17389.82 178
17391.06 169
17392.31 177
17393.56 186
17394.80 202
17396.05 182
17397.30 182
17398.54 199
17399.79 175
17401.04 185
17402.28 214
17403.53 235
17404.78 204
17406.02 177
17407.27 188
17408.52 171
17409.77 168
17411.01 205
17412.26 175
17413.51 188
17414.75 186
17416.00 208
17417.25 167
17418.50 171
17419.74 169
17420.99 177
17422.24 181
17423.49 163
17424.73 184
17425.98 183
17427.23 196
17428.48 184
17429.73 207
17430.97 190
17432.22 172
17433.47 192
17434.72 176
17435.97 170
17437.21 184
17438.46 191
17439.71 195
17440.96 184
17442.21 195
17443.45 174
17444.70 154
17445.95 174
17447.20 181
17448.45 190
17449.70 213
17450.95 212
17452.19 205
17453.44 209
17454.69 211
17455.94 222
17457.19 163
17458.44 201
17459.69 179
17460.94 187
17462.19 207
17463.43 189
17464.68 202
17465.93 173
17467.18 201
17468.43 185
17469.68 170
17470.93 186
17472.18 192
17473.43 190
17474.68 199
17475.93 194
17477.18 213
17478.43 201
17479.68 200
17480.93 214
17482.18 201
17483.43 200
17484.68 213
17485.93 166
17487.17 179
17488.42 193
17489.67 174
17490.92 173
17492.18 180
17493.43 197
17494.68 176
17495.93 200
17497.18 206
17498.43 191
17499.68 181
17500.93 179
17502.18 203
17503.43 187
17504.68 195
17505.93 208
17507.18 198
17508.43 199
17509.68 194
17510.93 192
17512.18 219
17513.43 187
17514.68 186
17515.94 191
17517.19 208
17518.44 196
17519.69 199
17520.94 200
17522.19 193
17523.44 199
17524.69 178
17525.94 191
17527.20 206
17528.45 202
17529.70 197
17530.95 221
17532.20 189
17533.45 209
17534.70 206
17535.96 193
17537.21 212
17538.46 176
17539.71 211
17540.96 201
17542.22 189
17543.47 188
17544.72 202
17545.97 200
17547.22 213
17548.48 194
17549.73 199
17550.98 203
17552.23 218
17553.48 207
17554.74 209
17555.99 201
17557.24 215
17558.49 206
17559.75 225
17561.00 204
17562.25 203
17563.50 229
17564.76 227
17566.01 212
17567.26 198
17568.52 201
17569.77 216
17571.02 206
17572.27 199
17573.53 212
17574.78 205
17576.03 188
17577.29 193
17578.54 179
17579.79 203
17581.05 186
17582.30 197
17583.55 203
17584.81 211
17586.06 209
17587.31 194
17588.57 222
17589.82 218
17591.07 206
17592.33 211
17593.58 186
17594.83 197
17596.09 181
17597.34 193
17598.60 186
17599.85 195
17601.10 222
17602.36 204
17603.61 190
17604.87 211
17606.12 201
17607.37 211
17608.63 225
17609.88 218
17611.14 193
17612.39 201
17613.65 173
17614.90 184
17616.16 195
17617.41 203
17618.66 216
17619.92 183
17621.17 184
17622.43 219
17623.68 204
17624.94 195
17626.19 189
17627.45 197
17628.70 202
17629.96 221
17631.21 176
17632.47 190
17633.72 203
17634.98 213
17636.23 228
17637.49 216
17638.74 195
17640.00 187
17641.26 192
17642.51 185
17643.77 197
17645.02 187
17646.28 183
17647.53 191
17648.79 207
17650.04 207
17651.30 172
17652.56 180
17653.81 184
17655.07 175
17656.32 190
17657.58 192
17658.84 218
17660.09 176
17661.35 233
17662.60 207
17663.86 194
17665.12 204
17666.37 167
17667.63 174
17668.89 221
17670.14 187
17671.40 189
17672.66 181
17673.91 199
17675.17 220
17676.43 195
17677.68 174
17678.94 183
17680.20 183
17681.45 197
17682.71 195
17683.97 181
17685.22 183
17686.48 205
17687.74 174
17688.99 184
17690.25 178
17691.51 185
17692.77 187
17694.02 180
17695.28 185
17696.54 185
17697.80 176
17699.05 207
17700.31 185
17701.57 189
17702.83 185
17704.08 181
17705.34 179
17706.60 168
17707.86 185
17709.11 190
17710.37 195
17711.63 167
17712.89 187
17714.15 183
17715.40 154
17716.66 176
17717.92 182
17719.18 184
17720.44 183
17721.70 181
17722.95 160
17724.21 154
17725.47 167
17726.73 178
17727.99 165
17729.25 176
17730.51 205
17731.76 236
17733.02 179
17734.28 166
17735.54 162
17736.80 185
17738.06 195
17739.32 191
17740.58 190
17741.83 176
17743.09 184
17744.35 197
17745.61 194
17746.87 206
17748.13 160
17749.39 189
17750.65 182
17751.91 167
17753.17 153
17754.43 157
17755.69 189
17756.95 215
17758.21 204
17759.47 180
17760.73 207
17761.98 182
17763.24 182
17764.50 175
17765.76 186
17767.02 195
17768.28 195
17769.54 178
17770.80 169
17772.06 191
17773.32 157
17774.58 196
17775.84 204
17777.11 210
17778.37 207
17779.63 191
17780.89 180
17782.15 170
17783.41 173
17784.67 185
17785.93 185
17787.19 170
17788.45 172
17789.71 193
17790.97 200
17792.23 177
17793.49 191
17794.75 185
17796.01 214
17797.28 182
17798.54 170
17799.80 155
17801.06 195
17802.32 187
17803.58 188
17804.84 173
17806.10 167
17807.37 185
17808.63 178
17809.89 173
17811.15 183
17812.41 194
17813.67 174
17814.93 195
17816.20 208
17817.46 210
17818.72 184
17819.98 184
17821.24 178
17822.50 178
17823.77 192
17825.03 193
17826.29 206
17827.55 181
17828.81 178
17830.08 174
17831.34 168
17832.60 166
17833.86 178
17835.13 188
17836.39 172
17837.65 171
17838.91 194
17840.18 182
17841.44 166
17842.70 191
17843.96 206
17845.23 178
17846.49 187
17847.75 172
17849.01 168
17850.28 182
17851.54 215
17852.80 181
17854.07 167
17855.33 183
17856.59 181
17857.86 190
17859.12 170
17860.38 172
17861.65 188
17862.91 201
17864.17 201
17865.44 175
17866.70 184
17867.96 210
17869.23 191
17870.49 173
17871.75 182
17873.02 185
17874.28 214
17875.54 187
17876.81 215
17878.07 192
17879.34 184
17880.60 178
17881.86 185
17883.13 170
17884.39 210
17885.66 178
17886.92 168
17888.18 207
17889.45 199
17890.71 178
17891.98 167
17893.24 200
17894.51 176
17895.77 190
17897.04 154
17898.30 183
17899.56 199
17900.83 209
17902.09 179
17903.36 190
17904.62 198
17905.89 173
17907.15 172
17908.42 195
17909.68 162
17910.95 164
17912.21 212
17913.48 188
17914.74 206
17916.01 175
17917.27 186
17918.54 162
17919.80 192
17921.07 143
17922.34 169
17923.60 158
17924.87 219
17926.13 205
17927.40 190
17928.66 184
17929.93 170
17931.19 188
17932.46 177
17933.73 186
17934.99 153
17936.26 186
17937.52 199
17938.79 189
17940.06 180
17941.32 192
17942.59 167
17943.85 177
17945.12 176
17946.39 172
17947.65 186
17948.92 172
17950.19 192
17951.45 127
17952.72 160
17953.99 166
17955.25 198
17956.52 184
17957.79 190
17959.05 183
17960.32 168
17961.59 186
17962.85 176
17964.12 173
17965.39 169
17966.65 189
17967.92 175
17969.19 165
17970.45 184
17971.72 151
17972.99 162
17974.26 173
17975.52 173
17976.79 194
17978.06 188
17979.33 197
17980.59 194
17981.86 217
17983.13 171
17984.40 178
17985.66 168
17986.93 191
17988.20 186
17989.47 181
17990.73 178
17992.00 162
17993.27 183
17994.54 185
17995.81 182
17997.07 172
17998.34 155
17999.61 158
18000.88 196
18002.15 174
18003.42 202
18004.68 197
18005.95 155
18007.22 162
18008.49 170
18009.76 178
18011.03 203
18012.30 199
18013.56 172
18014.83 181
18016.10 133
18017.37 186
18018.64 202
18019.91 193
18021.18 161
18022.45 178
18023.71 182
18024.98 179
18026.25 178
18027.52 190
18028.79 160
18030.06 181
18031.33 209
18032.60 175
18033.87 164
18035.14 167
18036.41 186
18037.68 168
18038.95 202
18040.22 159
18041.49 174
18042.76 176
18044.02 152
18045.29 159
18046.56 173
18047.83 189
18049.10 201
18050.37 162
18051.64 178
18052.91 189
18054.18 167
18055.45 170
18056.72 164
18057.99 174
18059.27 126
18060.54 186
18061.81 199
18063.08 169
18064.35 169
18065.62 150
18066.89 194
18068.16 148
18069.43 180
18070.70 155
18071.97 179
18073.24 187
18074.51 192
18075.78 174
18077.05 196
18078.32 157
18079.60 172
18080.87 167
18082.14 179
18083.41 176
18084.68 201
18085.95 191
18087.22 165
18088.49 165
18089.77 177
18091.04 196
18092.31 183
18093.58 172
18094.85 207
18096.12 199
18097.39 188
18098.67 195
18099.94 193
18101.21 187
18102.48 167
18103.75 200
18105.02 189
18106.30 171
18107.57 184
18108.84 200
18110.11 186
18111.38 187
18112.66 193
18113.93 189
18115.20 183
18116.47 184
18117.75 204
18119.02 183
18120.29 212
18121.56 192
18122.84 215
18124.11 173
18125.38 175
18126.65 188
18127.93 195
18129.20 233
18130.47 190
18131.74 195
18133.02 169
18134.29 234
18135.56 180
18136.84 191
18138.11 180
18139.38 172
18140.66 173
18141.93 186
18143.20 185
18144.48 196
18145.75 171
18147.02 167
18148.30 209
18149.57 207
18150.84 213
18152.12 182
18153.39 191
18154.66 183
18155.94 209
18157.21 181
18158.48 191
18159.76 185
18161.03 187
18162.31 168
18163.58 167
18164.85 182
18166.13 204
18167.40 203
18168.68 185
18169.95 212
18171.22 203
18172.50 193
18173.77 169
18175.05 189
18176.32 175
18177.60 178
18178.87 187
18180.15 198
18181.42 169
18182.69 178
18183.97 199
18185.24 186
18186.52 176
18187.79 186
18189.07 195
18190.34 216
18191.62 188
18192.89 173
18194.17 198
18195.44 169
18196.72 193
18197.99 178
18199.27 192
18200.54 188
18201.82 197
18203.09 177
18204.37 193
18205.65 168
18206.92 190
18208.20 197
18209.47 192
18210.75 170
18212.02 165
18213.30 178
18214.57 196
18215.85 183
18217.13 172
18218.40 200
18219.68 158
18220.95 202
18222.23 195
18223.51 177
18224.78 162
18226.06 170
18227.33 172
18228.61 183
18229.89 214
18231.16 177
18232.44 157
18233.72 171
18234.99 182
18236.27 187
18237.55 191
18238.82 176
18240.10 169
18241.38 197
18242.65 181
18243.93 186
18245.21 189
18246.48 191
18247.76 176
18249.04 185
18250.31 167
18251.59 176
18252.87 158
18254.15 193
18255.42 183
18256.70 191
18257.98 156
18259.25 178
18260.53 208
18261.81 196
18263.09 164
18264.36 208
18265.64 203
18266.92 177
18268.20 202
18269.47 202
18270.75 196
18272.03 170
18273.31 194
18274.59 183
18275.86 188
18277.14 195
18278.42 165
18279.70 179
18280.98 168
18282.25 192
18283.53 183
18284.81 182
18286.09 163
18287.37 164
18288.64 172
18289.92 183
18291.20 195
18292.48 150
18293.76 201
18295.04 190
18296.32 202
18297.59 221
18298.87 207
18300.15 182
18301.43 167
18302.71 162
18303.99 181
18305.27 171
18306.55 184
18307.83 168
18309.10 166
18310.38 157
18311.66 190
18312.94 161
18314.22 177
18315.50 167
18316.78 189
18318.06 188
18319.34 161
18320.62 175
18321.90 181
18323.18 206
18324.46 184
18325.74 215
18327.02 192
18328.30 195
18329.58 180
18330.86 185
18332.14 157
18333.41 169
18334.69 174
18335.97 196
18337.25 190
18338.54 182
18339.82 165
18341.10 170
18342.38 191
18343.66 150
18344.94 138
18346.22 176
18347.50 170
18348.78 183
18350.06 187
18351.34 173
18352.62 189
18353.90 169
18355.18 167
18356.46 183
18357.74 194
18359.02 209
18360.30 166
18361.58 154
18362.87 169
18364.15 163
18365.43 167
18366.71 170
18367.99 178
18369.27 184
18370.55 159
18371.83 149
18373.11 148
18374.40 155
18375.68 168
18376.96 179
18378.24 165
18379.52 148
18380.80 187
18382.08 178
18383.37 165
18384.65 165
18385.93 188
18387.21 181
18388.49 171
18389.78 183
18391.06 187
18392.34 171
18393.62 165
18394.90 166
18396.19 195
18397.47 159
18398.75 191
18400.03 170
18401.31 160
18402.60 163
18403.88 173
18405.16 216
18406.44 188
18407.73 172
18409.01 166
18410.29 205
18411.57 187
18412.86 179
18414.14 178
18415.42 184
18416.71 209
18417.99 196
18419.27 155
18420.55 172
18421.84 173
18423.12 196
18424.40 159
18425.69 171
18426.97 175
18428.25 199
18429.54 178
18430.82 156
18432.10 177
18433.39 175
18434.67 176
18435.95 172
18437.24 174
18438.52 170
18439.80 170
18441.09 181
18442.37 164
18443.66 173
18444.94 183
18446.22 184
18447.51 190
18448.79 163
18450.08 168
18451.36 173
18452.64 154
18453.93 176
18455.21 157
18456.50 161
18457.78 167
18459.06 198
18460.35 216
18461.63 183
18462.92 182
18464.20 170
18465.49 180
18466.77 183
18468.06 164
18469.34 172
18470.63 190
18471.91 193
18473.19 167
18474.48 169
18475.76 158
18477.05 174
18478.33 182
18479.62 175
18480.90 168
18482.19 164
18483.47 169
18484.76 168
18486.05 165
18487.33 179
18488.62 172
18489.90 166
18491.19 143
18492.47 177
18493.76 165
18495.04 161
18496.33 191
18497.61 183
18498.90 183
18500.19 184
18501.47 171
18502.76 176
18504.04 184
18505.33 195
18506.62 167
18507.90 176
18509.19 203
18510.47 161
18511.76 147
18513.05 162
18514.33 150
18515.62 180
18516.90 167
18518.19 171
18519.48 181
18520.76 179
18522.05 179
18523.34 172
18524.62 172
18525.91 162
18527.20 161
18528.48 199
18529.77 175
18531.06 185
18532.34 207
18533.63 181
18534.92 184
18536.21 193
18537.49 213
18538.78 190
18540.07 151
18541.35 171
18542.64 176
18543.93 154
18545.22 197
18546.50 151
18547.79 163
18549.08 210
18550.37 216
18551.65 183
18552.94 148
18554.23 163
18555.52 188
18556.80 172
18558.09 170
18559.38 169
18560.67 190
18561.95 187
18563.24 194
18564.53 192
18565.82 198
18567.11 181
18568.39 196
18569.68 159
18570.97 170
18572.26 187
18573.55 184
18574.84 205
18576.12 181
18577.41 194
18578.70 173
18579.99 186
18581.28 183
18582.57 180
18583.86 183
18585.14 183
18586.43 194
18587.72 161
18589.01 181
18590.30 200
18591.59 185
18592.88 177
18594.17 201
18595.46 183
18596.74 200
18598.03 196
18599.32 205
18600.61 207
18601.90 198
18603.19 183
18604.48 189
18605.77 177
18607.06 211
18608.35 196
18609.64 196
18610.93 197
18612.22 193
18613.51 179
18614.80 172
18616.09 186
18617.38 172
18618.67 176
18619.96 198
18621.25 194
18622.54 195
18623.83 187
18625.12 182
18626.41 179
18627.70 185
18628.99 203
18630.28 178
18631.57 177
18632.86 184
18634.15 203
18635.44 188
18636.73 183
18638.02 209
18639.31 212
18640.60 189
18641.89 187
18643.18 214
18644.47 193
18645.76 159
18647.06 173
18648.35 170
18649.64 176
18650.93 184
18652.22 189
18653.51 187
18654.80 176
18656.09 204
18657.38 222
18658.68 190
18659.97 180
18661.26 191
18662.55 175
18663.84 179
18665.13 189
18666.42 158
18667.72 182
18669.01 186
18670.30 174
18671.59 171
18672.88 180
18674.17 181
18675.47 165
18676.76 170
18678.05 175
18679.34 172
18680.63 195
18681.93 180
18683.22 184
18684.51 181
18685.80 193
18687.09 171
18688.39 153
18689.68 178
18690.97 185
18692.26 152
18693.56 183
18694.85 172
18696.14 179
18697.43 188
18698.73 165
18700.02 162
18701.31 167
18702.60 173
18703.90 184
18705.19 204
18706.48 188
18707.78 172
18709.07 179
18710.36 177
18711.66 202
18712.95 173
18714.24 202
18715.54 179
18716.83 202
18718.12 185
18719.42 185
18720.71 174
18722.00 159
18723.30 165
18724.59 214
18725.88 170
18727.18 171
18728.47 183
18729.76 206
18731.06 167
18732.35 216
18733.65 174
18734.94 189
18736.23 160
18737.53 160
18738.82 181
18740.12 189
18741.41 201
18742.70 199
18744.00 190
18745.29 173
18746.59 171
18747.88 175
18749.18 209
18750.47 179
18751.76 163
18753.06 160
18754.35 187
18755.65 191
18756.94 171
18758.24 193
18759.53 194
18760.83 173
18762.12 170
18763.42 196
18764.71 175
18766.01 182
18767.30 184
18768.60 170
18769.89 165
18771.19 182
18772.48 192
18773.78 198
18775.07 184
18776.37 194
18777.66 190
18778.96 168
18780.25 205
18781.55 198
18782.85 195
18784.14 197
18785.44 196
18786.73 191
18788.03 159
18789.32 182
18790.62 151
18791.92 168
18793.21 181
18794.51 200
18795.80 210
18797.10 173
18798.40 159
18799.69 189
18800.99 209
18802.28 198
18803.58 184
18804.88 186
18806.17 203
18807.47 193
18808.77 217
18810.06 187
18811.36 175
18812.66 165
18813.95 175
18815.25 159
18816.55 178
18817.84 169
18819.14 194
18820.44 169
18821.73 145
18823.03 159
18824.33 187
18825.62 240
18826.92 217
18828.22 173
18829.52 160
18830.81 190
18832.11 173
18833.41 178
18834.71 166
18836.00 175
18837.30 169
18838.60 183
18839.90 178
18841.19 182
18842.49 185
18843.79 196
18845.09 186
18846.38 193
18847.68 164
18848.98 183
18850.28 204
18851.58 194
18852.87 170
18854.17 180
18855.47 173
18856.77 170
18858.07 187
18859.36 162
18860.66 167
18861.96 188
18863.26 178
18864.56 181
18865.86 179
18867.15 205
18868.45 206
18869.75 189
18871.05 200
18872.35 176
18873.65 153
18874.95 176
18876.24 195
18877.54 191
18878.84 190
18880.14 176
18881.44 172
18882.74 175
18884.04 178
18885.34 161
18886.64 172
18887.94 154
18889.24 177
18890.53 163
18891.83 166
18893.13 161
18894.43 187
18895.73 177
18897.03 156
18898.33 174
18899.63 182
18900.93 177
18902.23 157
18903.53 145
18904.83 172
18906.13 189
18907.43 177
18908.73 180
18910.03 163
18911.33 158
18912.63 174
18913.93 178
18915.23 158
18916.53 183
18917.83 170
18919.13 191
18920.43 173
18921.73 198
18923.03 213
18924.33 185
18925.63 164
18926.93 146
18928.23 195
18929.53 170
18930.84 177
18932.14 169
18933.44 133
18934.74 168
18936.04 197
18937.34 160
18938.64 154
18939.94 183
18941.24 155
18942.54 193
18943.84 185
18945.15 162
18946.45 155
18947.75 174
18949.05 191
18950.35 190
18951.65 168
18952.95 165
18954.26 168
18955.56 168
18956.86 136
18958.16 170
18959.46 188
18960.76 179
18962.07 193
18963.37 188
18964.67 169
18965.97 221
18967.27 179
18968.57 160
18969.88 158
18971.18 177
18972.48 184
18973.78 150
18975.09 172
18976.39 166
18977.69 151
18978.99 178
18980.29 166
18981.60 131
18982.90 137
18984.20 167
18985.50 204
18986.81 172
18988.11 168
18989.41 161
18990.72 168
18992.02 159
18993.32 171
18994.62 178
18995.93 163
18997.23 199
18998.53 178
18999.84 184
19001.14 178
19002.44 165
19003.75 136
19005.05 160
19006.35 169
19007.66 171
19008.96 181
19010.26 182
19011.57 158
19012.87 157
19014.17 164
19015.48 179
19016.78 185
19018.08 176
19019.39 177
19020.69 192
19021.99 178
19023.30 164
19024.60 179
19025.91 157
19027.21 182
19028.51 174
19029.82 157
19031.12 151
19032.43 145
19033.73 167
19035.04 168
19036.34 175
19037.64 178
19038.95 168
19040.25 160
19041.56 154
19042.86 157
19044.17 171
19045.47 160
19046.78 186
19048.08 201
19049.39 161
19050.69 155
19052.00 166
19053.30 185
19054.61 153
19055.91 164
19057.22 134
19058.52 151
19059.83 179
19061.13 173
19062.44 147
19063.74 146
19065.05 138
19066.35 171
19067.66 176
19068.96 172
19070.27 175
19071.57 152
19072.88 154
19074.18 174
19075.49 178
19076.80 173
19078.10 160
19079.41 137
19080.71 190
19082.02 163
19083.33 198
19084.63 171
19085.94 181
19087.24 169
19088.55 164
19089.86 156
19091.16 176
19092.47 160
19093.77 152
19095.08 163
19096.39 152
19097.69 144
19099.00 142
19100.31 152
19101.61 153
19102.92 173
19104.23 164
19105.53 157
19106.84 163
19108.15 178
19109.45 188
19110.76 178
19112.07 169
19113.37 171
19114.68 177
19115.99 172
19117.30 179
19118.60 155
19119.91 179
19121.22 151
19122.52 157
19123.83 152
19125.14 165
19126.45 155
19127.75 146
19129.06 156
19130.37 158
19131.68 173
19132.98 196
19134.29 193
19135.60 178
19136.91 168
19138.22 163
19139.52 169
19140.83 187
19142.14 159
19143.45 150
19144.76 164
19146.06 190
19147.37 155
19148.68 160
19149.99 156
19151.30 181
19152.60 172
19153.91 170
19155.22 161
19156.53 146
19157.84 154
19159.15 166
19160.46 168
19161.76 179
19163.07 161
19164.38 152
19165.69 160
19167.00 178
19168.31 173
19169.62 177
19170.93 139
19172.23 160
19173.54 181
19174.85 143
19176.16 148
19177.47 167
19178.78 166
19180.09 135
19181.40 164
19182.71 199
19184.02 187
19185.33 182
19186.64 160
19187.95 179
19189.26 169
19190.57 153
19191.87 183
19193.18 169
19194.49 177
19195.80 176
19197.11 160
19198.42 154
19199.73 188
19201.04 162
19202.35 151
19203.66 167
19204.97 167
19206.28 173
19207.59 166
19208.90 157
19210.21 164
19211.53 159
19212.84 169
19214.15 151
19215.46 140
19216.77 154
19218.08 185
19219.39 179
19220.70 181
19222.01 137
19223.32 148
19224.63 148
19225.94 147
19227.25 162
19228.56 150
19229.87 161
19231.19 167
19232.50 154
19233.81 154
19235.12 166
19236.43 190
19237.74 174
19239.05 146
19240.36 156
19241.68 149
19242.99 159
19244.30 148
19245.61 147
19246.92 166
19248.23 162
19249.54 168
19250.86 162
19252.17 160
19253.48 167
19254.79 189
19256.10 175
19257.42 150
19258.73 132
19260.04 185
19261.35 155
19262.66 144
19263.98 171
19265.29 146
19266.60 155
19267.91 170
19269.22 142
19270.54 157
19271.85 175
19273.16 164
19274.47 167
19275.79 156
19277.10 181
19278.41 151
19279.72 164
19281.04 156
19282.35 130
19283.66 149
19284.98 167
19286.29 169
19287.60 155
19288.91 129
19290.23 137
19291.54 141
19292.85 180
19294.17 169
19295.48 149
19296.79 152
19298.11 137
19299.42 148
19300.73 151
19302.05 169
19303.36 141
19304.67 152
19305.99 167
19307.30 162
19308.61 168
19309.93 142
19311.24 159
19312.56 166
19313.87 160
19315.18 163
19316.50 173
19317.81 154
19319.13 142
19320.44 156
19321.75 150
19323.07 164
19324.38 160
19325.70 181
19327.01 172
19328.32 178
19329.64 192
19330.95 181
19332.27 135
19333.58 141
19334.90 156
19336.21 165
19337.53 153
19338.84 136
19340.16 150
19341.47 165
19342.79 173
19344.10 165
19345.42 159
19346.73 144
19348.05 161
19349.36 173
19350.68 168
19351.99 157
19353.31 181
19354.62 152
19355.94 163
19357.25 146
19358.57 157
19359.88 156
19361.20 154
19362.51 149
19363.83 127
19365.14 167
19366.46 170
19367.78 150
19369.09 141
19370.41 150
19371.72 172
19373.04 183
19374.35 143
19375.67 159
19376.99 158
19378.30 135
19379.62 161
19380.93 156
19382.25 139
19383.57 166
19384.88 176
19386.20 152
19387.52 140
19388.83 146
19390.15 152
19391.47 194
19392.78 179
19394.10 149
19395.42 140
19396.73 157
19398.05 168
19399.37 162
19400.68 167
19402.00 148
19403.32 178
19404.63 176
19405.95 151
19407.27 130
19408.58 165
19409.90 184
19411.22 170
19412.54 142
19413.85 154
19415.17 156
19416.49 204
19417.80 162
19419.12 171
19420.44 168
19421.76 163
19423.07 165
19424.39 163
19425.71 154
19427.03 160
19428.35 170
19429.66 147
19430.98 129
19432.30 161
19433.62 168
19434.93 152
19436.25 156
19437.57 148
19438.89 151
19440.21 168
19441.53 183
19442.84 174
19444.16 173
19445.48 180
19446.80 187
19448.12 160
19449.44 163
19450.75 143
19452.07 157
19453.39 167
19454.71 146
19456.03 146
19457.35 160
19458.67 159
19459.98 165
19461.30 146
19462.62 148
19463.94 159
19465.26 175
19466.58 180
19467.90 192
19469.22 167
19470.54 181
19471.86 138
19473.18 144
19474.49 158
19475.81 185
19477.13 162
19478.45 167
19479.77 150
19481.09 154
19482.41 161
19483.73 167
19485.05 138
19486.37 180
19487.69 172
19489.01 176
19490.33 168
19491.65 153
19492.97 134
19494.29 143
19495.61 158
19496.93 151
19498.25 166
19499.57 169
19500.89 156
19502.21 159
19503.53 179
19504.85 159
19506.17 174
19507.49 182
19508.81 174
19510.13 156
19511.45 161
19512.77 189
19514.09 201
19515.42 170
19516.74 147
19518.06 157
19519.38 165
19520.70 159
19522.02 147
19523.34 161
19524.66 175
19525.98 161
19527.30 152
19528.62 169
19529.95 182
19531.27 170
19532.59 158
19533.91 171
19535.23 175
19536.55 159
19537.87 181
19539.20 183
19540.52 159
19541.84 160
19543.16 171
19544.48 184
19545.80 176
19547.13 166
19548.45 147
19549.77 168
19551.09 168
19552.41 162
19553.74 157
19555.06 173
19556.38 184
19557.70 155
19559.02 175
19560.35 165
19561.67 132
19562.99 153
19564.31 169
19565.64 158
19566.96 154
19568.28 185
19569.60 181
19570.93 161
19572.25 159
19573.57 164
19574.89 155
19576.22 159
19577.54 177
19578.86 155
19580.18 154
19581.51 150
19582.83 179
19584.15 164
19585.48 126
19586.80 134
19588.12 152
19589.45 152
19590.77 143
19592.09 160
19593.42 161
19594.74 163
19596.06 194
19597.39 185
19598.71 164
19600.03 154
19601.36 165
19602.68 178
19604.00 150
19605.33 175
19606.65 189
19607.98 164
19609.30 152
19610.62 153
19611.95 161
19613.27 148
19614.60 116
19615.92 156
19617.24 198
19618.57 162
19619.89 157
19621.22 160
19622.54 177
19623.87 180
19625.19 156
19626.51 156
19627.84 159
19629.16 176
19630.49 155
19631.81 141
19633.14 161
19634.46 151
19635.79 170
19637.11 166
19638.44 160
19639.76 135
19641.09 141
19642.41 166
19643.74 146
19645.06 156
19646.39 173
19647.71 172
19649.04 150
19650.36 168
19651.69 173
19653.01 158
19654.34 156
19655.66 161
19656.99 172
19658.32 155
19659.64 141
19660.97 171
19662.29 161
19663.62 165
19664.94 153
19666.27 161
19667.60 166
19668.92 137
19670.25 157
19671.57 157
19672.90 160
19674.23 143
19675.55 171
19676.88 162
19678.20 151
19679.53 163
19680.86 161
19682.18 143
19683.51 144
19684.84 138
19686.16 168
19687.49 166
19688.82 165
19690.14 171
19691.47 143
19692.80 152
19694.12 164
19695.45 147
19696.78 162
19698.10 171
19699.43 161
19700.76 160
19702.08 172
19703.41 163
19704.74 180
19706.07 172
19707.39 179
19708.72 175
19710.05 151
19711.37 163
19712.70 163
19714.03 160
19715.36 158
19716.68 161
19718.01 161
19719.34 160
19720.67 168
19721.99 168
19723.32 153
19724.65 164
19725.98 156
19727.31 150
19728.63 162
19729.96 153
19731.29 162
19732.62 136
19733.95 139
19735.27 129
19736.60 130
19737.93 144
19739.26 152
19740.59 168
19741.92 153
19743.24 163
19744.57 162
19745.90 176
19747.23 179
19748.56 176
19749.89 146
19751.22 148
19752.54 155
19753.87 141
19755.20 161
19756.53 144
19757.86 143
19759.19 148
19760.52 169
19761.85 147
19763.18 162
19764.50 153
19765.83 152
19767.16 163
19768.49 154
19769.82 158
19771.15 147
19772.48 186
19773.81 154
19775.14 141
19776.47 158
19777.80 143
19779.13 169
19780.46 165
19781.79 173
19783.12 152
19784.45 175
19785.78 177
19787.11 176
19788.44 171
19789.77 183
19791.10 178
19792.43 167
19793.76 193
19795.09 146
19796.42 150
19797.75 167
19799.08 172
19800.41 173
19801.74 143
19803.07 162
19804.40 159
19805.73 149
19807.06 125
19808.39 152
19809.72 147
19811.05 152
19812.38 154
19813.71 140
19815.05 155
19816.38 168
19817.71 138
19819.04 153
19820.37 150
19821.70 138
19823.03 148
19824.36 140
19825.69 164
19827.03 156
19828.36 192
19829.69 159
19831.02 146
19832.35 144
19833.68 148
19835.01 151
19836.35 158
19837.68 148
19839.01 157
19840.34 155
19841.67 127
19843.00 138
19844.34 145
19845.67 160
19847.00 171
19848.33 177
19849.66 143
19851.00 137
19852.33 140
19853.66 140
19854.99 133
19856.32 129
19857.66 141
19858.99 171
19860.32 155
19861.65 153
19862.99 157
19864.32 141
19865.65 173
19866.98 169
19868.32 154
19869.65 165
19870.98 168
19872.31 155
19873.65 139
19874.98 140
19876.31 137
19877.65 178
19878.98 155
19880.31 149
19881.65 130
19882.98 157
19884.31 166
19885.64 165
19886.98 145
19888.31 161
19889.64 164
19890.98 142
19892.31 167
19893.64 138
19894.98 142
19896.31 127
19897.65 137
19898.98 137
19900.31 144
19901.65 139
19902.98 176
19904.31 156
19905.65 142
19906.98 141
19908.32 168
19909.65 157
19910.98 152
19912.32 152
19913.65 125
19914.99 145
19916.32 159
19917.66 142
19918.99 164
19920.32 158
19921.66 163
19922.99 168
19924.33 154
19925.66 172
19927.00 137
19928.33 151
19929.67 135
19931.00 157
19932.34 185
19933.67 164
19935.01 162
19936.34 160
19937.68 158
19939.01 131
19940.35 144
19941.68 189
19943.02 166
19944.35 155
19945.69 161
19947.02 153
19948.36 155
19949.69 143
19951.03 160
19952.36 154
19953.70 145
19955.03 154
19956.37 150
19957.71 164
19959.04 163
19960.38 147
19961.71 131
19963.05 154
19964.38 178
19965.72 177
19967.06 147
19968.39 158
19969.73 167
19971.06 163
19972.40 165
19973.74 141
19975.07 152
19976.41 157
19977.75 181
19979.08 178
19980.42 157
19981.75 150
19983.09 139
19984.43 151
19985.76 144
19987.10 155
19988.44 177
19989.77 163
19991.11 151
19992.45 144
19993.78 151
19995.12 156
19996.46 171
19997.80 168
19999.13 156
20000.47 168
20001.81 171
20003.14 188
20004.48 165
20005.82 146
20007.16 140
20008.49 195
20009.83 166
20011.17 154
20012.51 173
20013.84 154
20015.18 187
20016.52 164
20017.86 153
20019.19 167
20020.53 166
20021.87 170
20023.21 163
20024.55 174
20025.88 153
20027.22 173
20028.56 196
20029.90 156
20031.24 156
20032.57 202
20033.91 161
20035.25 153
20036.59 139
20037.93 152
20039.26 156
20040.60 159
20041.94 166
20043.28 159
20044.62 177
20045.96 163
20047.30 156
20048.63 178
20049.97 184
20051.31 167
20052.65 173
20053.99 162
20055.33 150
20056.67 183
20058.01 172
20059.35 160
20060.69 159
20062.02 170
20063.36 152
20064.70 191
20066.04 169
20067.38 157
20068.72 174
20070.06 177
20071.40 140
20072.74 144
20074.08 148
20075.42 168
20076.76 181
20078.10 154
20079.44 176
20080.78 143
20082.12 150
20083.46 142
20084.80 146
20086.14 168
20087.48 159
20088.82 162
20090.16 145
20091.50 151
20092.84 175
20094.18 142
20095.52 142
20096.86 139
20098.20 160
20099.54 185
20100.88 152
20102.22 154
20103.56 163
20104.90 160
20106.24 142
20107.58 145
20108.92 146
20110.26 176
20111.60 167
20112.95 170
20114.29 157
20115.63 139
20116.97 142
20118.31 164
20119.65 152
20120.99 152
20122.33 155
20123.67 155
20125.02 160
20126.36 133
20127.70 176
20129.04 157
20130.38 149
20131.72 154
20133.06 163
20134.41 147
20135.75 148
