# Supplementary material for: MALDI-TOF MS typing enables the classification of brewing yeasts of the genus Saccharomyces to major beer styles
Source: PLoS One. 2017 Aug 9;12(8):e0181694. doi: 10.1371/journal.pone.0181694 (PMC5549903; doi:10.1371/journal.pone.0181694)
Supplement: S1 File — The directory includes 90 raw files and was zipped to “.zip”; the folder has three strains with 30 spectra per strain; S1 Text explains the raw files with an example and Table 1 represents the yeast strains used within the experiment. (ZIP) [file pone.0181694.s004.zip › 1-3/30250-68-OG-WB-WB-YPG-18h-E-E_2015-07-10_1_0_A1_1.dat]

2000.66 2112
2001.08 1733
2001.50 1675
2001.92 1734
2002.34 1710
2002.77 1735
2003.19 1734
2003.61 1725
2004.03 1602
2004.45 1456
2004.88 1587
2005.30 1642
2005.72 1594
2006.14 1533
2006.56 1562
2006.99 1516
2007.41 1608
2007.83 1678
2008.25 1818
2008.67 1700
2009.10 1736
2009.52 1715
2009.94 1540
2010.36 1505
2010.79 1606
2011.21 1707
2011.63 1461
2012.06 1563
2012.48 1582
2012.90 1391
2013.32 1374
2013.75 1520
2014.17 1505
2014.59 1487
2015.02 1557
2015.44 1533
2015.86 1489
2016.28 1606
2016.71 1576
2017.13 1629
2017.55 1626
2017.98 1546
2018.40 1700
2018.82 1616
2019.25 1620
2019.67 1592
2020.09 1770
2020.52 1745
2020.94 1745
2021.37 1618
2021.79 1524
2022.21 1641
2022.64 1661
2023.06 1675
2023.48 1637
2023.91 1439
2024.33 1497
2024.76 1578
2025.18 1683
2025.60 1613
2026.03 1478
2026.45 1350
2026.88 1436
2027.30 1488
2027.73 1610
2028.15 1558
2028.57 1572
2029.00 1476
2029.42 1373
2029.85 1394
2030.27 1654
2030.70 1690
2031.12 1694
2031.55 1417
2031.97 1440
2032.40 1508
2032.82 1617
2033.25 1542
2033.67 1670
2034.10 1614
2034.52 1638
2034.95 1603
2035.37 1617
2035.80 1666
2036.22 1718
2036.65 1505
2037.07 1641
2037.50 1535
2037.92 1442
2038.35 1466
2038.77 1588
2039.20 1536
2039.63 1565
2040.05 1428
2040.48 1649
2040.90 1630
2041.33 1748
2041.75 1723
2042.18 1523
2042.61 1509
2043.03 1585
2043.46 1595
2043.88 1556
2044.31 1660
2044.74 1765
2045.16 1716
2045.59 1781
2046.01 1750
2046.44 1717
2046.87 1893
2047.29 1845
2047.72 1829
2048.15 1632
2048.57 1715
2049.00 1696
2049.43 1626
2049.85 1704
2050.28 1707
2050.71 1633
2051.13 1655
2051.56 1460
2051.99 1518
2052.41 1528
2052.84 1539
2053.27 1546
2053.69 1573
2054.12 1665
2054.55 1663
2054.98 1494
2055.40 1440
2055.83 1639
2056.26 1658
2056.68 1633
2057.11 1692
2057.54 1648
2057.97 1494
2058.39 1590
2058.82 1828
2059.25 1704
2059.68 1577
2060.11 1482
2060.53 1557
2060.96 1751
2061.39 1581
2061.82 1564
2062.24 1674
2062.67 1840
2063.10 2104
2063.53 2215
2063.96 2189
2064.39 2429
2064.81 2641
2065.24 2808
2065.67 2605
2066.10 2413
2066.53 2559
2066.95 2527
2067.38 2335
2067.81 2114
2068.24 2053
2068.67 1886
2069.10 1802
2069.53 1889
2069.96 1820
2070.38 1843
2070.81 1793
2071.24 1738
2071.67 1866
2072.10 1731
2072.53 1752
2072.96 1818
2073.39 1935
2073.82 1788
2074.24 1723
2074.67 1635
2075.10 1731
2075.53 1774
2075.96 1777
2076.39 1763
2076.82 1805
2077.25 1707
2077.68 1781
2078.11 1829
2078.54 1595
2078.97 1620
2079.40 1571
2079.83 1763
2080.26 1732
2080.69 1622
2081.12 1831
2081.55 1567
2081.98 1461
2082.41 1559
2082.84 1564
2083.27 1586
2083.70 1626
2084.13 1543
2084.56 1694
2084.99 1699
2085.42 1606
2085.85 1792
2086.28 1720
2086.71 1626
2087.14 1588
2087.57 1440
2088.00 1450
2088.43 1614
2088.86 1560
2089.29 1544
2089.73 1473
2090.16 1504
2090.59 1431
2091.02 1484
2091.45 1467
2091.88 1446
2092.31 1576
2092.74 1526
2093.17 1510
2093.60 1568
2094.04 1572
2094.47 1598
2094.90 1412
2095.33 1505
2095.76 1545
2096.19 1690
2096.62 1574
2097.06 1556
2097.49 1507
2097.92 1491
2098.35 1462
2098.78 1510
2099.21 1761
2099.65 1494
2100.08 1340
2100.51 1476
2100.94 1502
2101.37 1575
2101.81 1463
2102.24 1525
2102.67 1395
2103.10 1515
2103.53 1552
2103.97 1488
2104.40 1586
2104.83 1476
2105.26 1565
2105.70 1544
2106.13 1664
2106.56 1740
2106.99 1547
2107.43 1430
2107.86 1704
2108.29 1674
2108.72 1563
2109.16 1553
2109.59 1709
2110.02 1696
2110.46 1547
2110.89 1655
2111.32 1584
2111.75 1530
2112.19 1476
2112.62 1565
2113.05 1709
2113.49 1488
2113.92 1502
2114.35 1585
2114.79 1560
2115.22 1567
2115.65 1645
2116.09 1522
2116.52 1462
2116.95 1350
2117.39 1261
2117.82 1326
2118.26 1400
2118.69 1435
2119.12 1353
2119.56 1409
2119.99 1468
2120.42 1555
2120.86 1562
2121.29 1602
2121.73 1511
2122.16 1602
2122.59 1739
2123.03 1600
2123.46 1461
2123.90 1339
2124.33 1501
2124.77 1634
2125.20 1521
2125.64 1498
2126.07 1304
2126.50 1484
2126.94 1407
2127.37 1471
2127.81 1637
2128.24 1684
2128.68 1557
2129.11 1505
2129.55 1722
2129.98 1685
2130.42 1643
2130.85 1744
2131.29 1546
2131.72 1609
2132.16 1733
2132.59 1583
2133.03 1585
2133.46 1523
2133.90 1496
2134.33 1654
2134.77 1569
2135.20 1499
2135.64 1623
2136.08 1574
2136.51 1537
2136.95 1607
2137.38 1619
2137.82 1515
2138.25 1685
2138.69 1582
2139.13 1575
2139.56 1641
2140.00 1561
2140.43 1428
2140.87 1670
2141.31 1536
2141.74 1591
2142.18 1543
2142.61 1515
2143.05 1651
2143.49 1497
2143.92 1505
2144.36 1488
2144.80 1523
2145.23 1542
2145.67 1463
2146.11 1425
2146.54 1468
2146.98 1516
2147.42 1744
2147.85 1694
2148.29 1721
2148.73 1822
2149.16 1599
2149.60 1658
2150.04 1816
2150.47 1892
2150.91 1801
2151.35 1737
2151.79 1798
2152.22 1686
2152.66 1708
2153.10 1655
2153.53 1642
2153.97 1793
2154.41 1709
2154.85 1723
2155.28 1726
2155.72 1846
2156.16 1800
2156.60 1724
2157.03 1636
2157.47 1539
2157.91 1784
2158.35 1723
2158.79 1538
2159.22 1580
2159.66 1592
2160.10 1682
2160.54 1571
2160.98 1581
2161.41 1547
2161.85 1596
2162.29 1572
2162.73 1541
2163.17 1478
2163.60 1490
2164.04 1511
2164.48 1509
2164.92 1484
2165.36 1577
2165.80 1624
2166.24 1668
2166.67 1706
2167.11 1513
2167.55 1627
2167.99 1822
2168.43 1771
2168.87 1789
2169.31 1901
2169.75 1681
2170.19 1834
2170.62 1914
2171.06 1904
2171.50 1948
2171.94 2097
2172.38 2290
2172.82 2318
2173.26 2315
2173.70 2444
2174.14 2724
2174.58 2689
2175.02 2570
2175.46 2836
2175.90 2598
2176.34 2605
2176.78 2400
2177.22 2170
2177.66 2171
2178.10 1871
2178.54 1803
2178.97 1768
2179.41 2006
2179.85 1703
2180.29 1598
2180.74 1723
2181.18 1628
2181.62 1535
2182.06 1563
2182.50 1643
2182.94 1596
2183.38 1603
2183.82 1707
2184.26 1648
2184.70 1584
2185.14 1635
2185.58 1565
2186.02 1498
2186.46 1557
2186.90 1707
2187.34 1546
2187.78 1530
2188.22 1501
2188.66 1696
2189.11 1639
2189.55 1504
2189.99 1616
2190.43 1576
2190.87 1692
2191.31 1691
2191.75 1882
2192.19 1777
2192.63 1798
2193.08 1586
2193.52 1711
2193.96 2032
2194.40 1995
2194.84 1847
2195.28 1829
2195.72 1809
2196.17 1817
2196.61 1825
2197.05 1742
2197.49 1769
2197.93 1711
2198.37 1648
2198.82 1742
2199.26 1788
2199.70 1656
2200.14 1622
2200.58 1645
2201.03 1605
2201.47 1692
2201.91 1800
2202.35 1606
2202.80 1614
2203.24 1674
2203.68 1753
2204.12 1640
2204.57 1602
2205.01 1591
2205.45 1553
2205.89 1569
2206.34 1754
2206.78 1837
2207.22 1784
2207.66 1831
2208.11 1702
2208.55 1695
2208.99 1669
2209.44 1600
2209.88 1451
2210.32 1561
2210.76 1731
2211.21 1731
2211.65 1752
2212.09 1704
2212.54 1658
2212.98 1779
2213.42 1844
2213.87 1835
2214.31 1912
2214.75 1937
2215.20 1771
2215.64 1769
2216.09 1701
2216.53 1697
2216.97 1540
2217.42 1434
2217.86 1394
2218.30 1431
2218.75 1384
2219.19 1469
2219.64 1557
2220.08 1421
2220.52 1649
2220.97 1615
2221.41 1659
2221.86 1713
2222.30 1773
2222.75 1735
2223.19 1643
2223.63 1649
2224.08 1743
2224.52 1819
2224.97 1809
2225.41 1803
2225.86 1902
2226.30 1932
2226.75 1742
2227.19 1758
2227.64 1768
2228.08 1634
2228.53 1759
2228.97 1548
2229.42 1714
2229.86 1684
2230.31 1853
2230.75 1954
2231.20 1933
2231.64 2020
2232.09 1969
2232.53 1915
2232.98 1846
2233.42 1823
2233.87 1771
2234.31 1747
2234.76 1883
2235.20 1799
2235.65 1733
2236.10 1595
2236.54 1556
2236.99 1632
2237.43 1466
2237.88 1477
2238.32 1541
2238.77 1510
2239.22 1294
2239.66 1436
2240.11 1497
2240.55 1493
2241.00 1436
2241.45 1406
2241.89 1526
2242.34 1359
2242.79 1276
2243.23 1263
2243.68 1316
2244.12 1337
2244.57 1362
2245.02 1502
2245.46 1355
2245.91 1498
2246.36 1450
2246.80 1315
2247.25 1413
2247.70 1288
2248.14 1299
2248.59 1416
2249.04 1433
2249.49 1496
2249.93 1557
2250.38 1498
2250.83 1456
2251.27 1575
2251.72 1525
2252.17 1397
2252.62 1349
2253.06 1364
2253.51 1476
2253.96 1411
2254.40 1447
2254.85 1282
2255.30 1287
2255.75 1192
2256.20 1325
2256.64 1410
2257.09 1222
2257.54 1317
2257.99 1199
2258.43 1245
2258.88 1385
2259.33 1458
2259.78 1477
2260.23 1419
2260.67 1472
2261.12 1561
2261.57 1657
2262.02 1693
2262.47 1746
2262.92 1554
2263.36 1518
2263.81 1528
2264.26 1507
2264.71 1640
2265.16 1593
2265.61 1318
2266.05 1351
2266.50 1522
2266.95 1555
2267.40 1497
2267.85 1787
2268.30 1624
2268.75 1662
2269.20 1729
2269.65 1791
2270.09 1622
2270.54 1582
2270.99 1705
2271.44 1688
2271.89 1604
2272.34 1719
2272.79 1805
2273.24 1662
2273.69 1636
2274.14 1719
2274.59 1538
2275.04 1474
2275.49 1464
2275.94 1452
2276.38 1413
2276.83 1470
2277.28 1373
2277.73 1404
2278.18 1403
2278.63 1442
2279.08 1541
2279.53 1573
2279.98 1508
2280.43 1466
2280.88 1404
2281.33 1529
2281.78 1309
2282.23 1406
2282.68 1485
2283.13 1479
2283.59 1336
2284.04 1356
2284.49 1283
2284.94 1255
2285.39 1309
2285.84 1453
2286.29 1584
2286.74 1632
2287.19 1738
2287.64 1890
2288.09 2021
2288.54 2339
2288.99 2489
2289.44 2428
2289.89 2743
2290.35 2754
2290.80 2641
2291.25 2427
2291.70 2764
2292.15 2379
2292.60 2349
2293.05 2261
2293.50 2026
2293.96 1992
2294.41 2054
2294.86 1799
2295.31 1826
2295.76 1697
2296.21 1390
2296.66 1327
2297.12 1449
2297.57 1486
2298.02 1439
2298.47 1498
2298.92 1545
2299.38 1434
2299.83 1402
2300.28 1363
2300.73 1309
2301.18 1458
2301.64 1388
2302.09 1395
2302.54 1348
2302.99 1406
2303.44 1265
2303.90 1548
2304.35 1372
2304.80 1335
2305.25 1447
2305.71 1546
2306.16 1491
2306.61 1395
2307.07 1501
2307.52 1684
2307.97 1777
2308.42 1862
2308.88 1805
2309.33 1777
2309.78 1808
2310.23 1866
2310.69 1846
2311.14 1809
2311.59 1749
2312.05 1734
2312.50 1674
2312.95 1615
2313.41 1530
2313.86 1573
2314.31 1603
2314.77 1498
2315.22 1502
2315.67 1564
2316.13 1649
2316.58 1638
2317.04 1572
2317.49 1604
2317.94 1583
2318.40 1699
2318.85 1606
2319.30 1695
2319.76 1782
2320.21 1765
2320.67 1828
2321.12 1721
2321.57 1709
2322.03 1854
2322.48 1832
2322.94 1853
2323.39 2083
2323.85 2371
2324.30 2315
2324.75 2349
2325.21 2794
2325.66 2735
2326.12 2572
2326.57 2661
2327.03 2172
2327.48 1864
2327.94 2055
2328.39 1970
2328.85 1734
2329.30 1661
2329.76 1704
2330.21 1822
2330.67 1673
2331.12 1720
2331.58 1588
2332.03 1429
2332.49 1387
2332.94 1407
2333.40 1439
2333.85 1497
2334.31 1452
2334.76 1409
2335.22 1459
2335.67 1416
2336.13 1485
2336.58 1467
2337.04 1421
2337.50 1358
2337.95 1255
2338.41 1321
2338.86 1448
2339.32 1461
2339.77 1551
2340.23 1565
2340.69 1449
2341.14 1429
2341.60 1453
2342.05 1505
2342.51 1597
2342.97 1571
2343.42 1710
2343.88 1577
2344.34 1489
2344.79 1499
2345.25 1470
2345.70 1513
2346.16 1628
2346.62 1392
2347.07 1434
2347.53 1648
2347.99 1628
2348.44 1437
2348.90 1417
2349.36 1424
2349.81 1450
2350.27 1437
2350.73 1402
2351.19 1449
2351.64 1372
2352.10 1432
2352.56 1357
2353.01 1378
2353.47 1304
2353.93 1388
2354.39 1335
2354.84 1469
2355.30 1504
2355.76 1411
2356.22 1386
2356.67 1474
2357.13 1384
2357.59 1331
2358.05 1391
2358.50 1490
2358.96 1602
2359.42 1436
2359.88 1602
2360.33 1611
2360.79 1589
2361.25 1508
2361.71 1368
2362.17 1568
2362.62 1491
2363.08 1520
2363.54 1408
2364.00 1480
2364.46 1453
2364.92 1425
2365.37 1531
2365.83 1512
2366.29 1525
2366.75 1387
2367.21 1515
2367.67 1492
2368.12 1406
2368.58 1263
2369.04 1321
2369.50 1429
2369.96 1490
2370.42 1463
2370.88 1544
2371.34 1556
2371.80 1526
2372.25 1606
2372.71 1536
2373.17 1526
2373.63 1531
2374.09 1677
2374.55 1649
2375.01 1602
2375.47 1561
2375.93 1633
2376.39 1554
2376.85 1618
2377.31 1599
2377.77 1578
2378.23 1485
2378.69 1446
2379.15 1390
2379.61 1359
2380.06 1378
2380.52 1321
2380.98 1256
2381.44 1299
2381.90 1372
2382.36 1512
2382.82 1440
2383.28 1509
2383.74 1385
2384.20 1167
2384.67 1263
2385.13 1366
2385.59 1374
2386.05 1453
2386.51 1478
2386.97 1384
2387.43 1498
2387.89 1567
2388.35 1389
2388.81 1369
2389.27 1497
2389.73 1557
2390.19 1497
2390.65 1397
2391.11 1534
2391.57 1405
2392.03 1544
2392.50 1643
2392.96 1438
2393.42 1520
2393.88 1415
2394.34 1408
2394.80 1350
2395.26 1389
2395.72 1410
2396.19 1439
2396.65 1655
2397.11 1581
2397.57 1609
2398.03 1393
2398.49 1419
2398.95 1379
2399.42 1365
2399.88 1276
2400.34 1370
2400.80 1375
2401.26 1352
2401.73 1459
2402.19 1546
2402.65 1502
2403.11 1444
2403.57 1380
2404.04 1370
2404.50 1372
2404.96 1425
2405.42 1355
2405.88 1348
2406.35 1264
2406.81 1301
2407.27 1308
2407.73 1444
2408.20 1341
2408.66 1346
2409.12 1411
2409.58 1263
2410.05 1189
2410.51 1195
2410.97 1377
2411.43 1384
2411.90 1304
2412.36 1207
2412.82 1361
2413.29 1440
2413.75 1458
2414.21 1408
2414.68 1325
2415.14 1408
2415.60 1461
2416.07 1559
2416.53 1509
2416.99 1504
2417.46 1560
2417.92 1402
2418.38 1338
2418.85 1276
2419.31 1567
2419.77 1411
2420.24 1463
2420.70 1616
2421.16 1489
2421.63 1524
2422.09 1519
2422.56 1478
2423.02 1485
2423.48 1583
2423.95 1708
2424.41 1771
2424.88 1592
2425.34 1643
2425.80 1531
2426.27 1585
2426.73 1474
2427.20 1414
2427.66 1472
2428.13 1540
2428.59 1439
2429.05 1381
2429.52 1375
2429.98 1381
2430.45 1498
2430.91 1461
2431.38 1340
2431.84 1374
2432.31 1544
2432.77 1303
2433.24 1410
2433.70 1491
2434.17 1631
2434.63 1563
2435.10 1271
2435.56 1382
2436.03 1327
2436.49 1611
2436.96 1450
2437.42 1353
2437.89 1450
2438.35 1495
2438.82 1414
2439.28 1442
2439.75 1488
2440.22 1586
2440.68 1600
2441.15 1614
2441.61 1617
2442.08 1514
2442.54 1561
2443.01 1402
2443.48 1485
2443.94 1617
2444.41 1385
2444.87 1350
2445.34 1410
2445.81 1407
2446.27 1403
2446.74 1444
2447.20 1350
2447.67 1324
2448.14 1541
2448.60 1496
2449.07 1364
2449.54 1191
2450.00 1314
2450.47 1318
2450.94 1358
2451.40 1405
2451.87 1399
2452.34 1261
2452.80 1389
2453.27 1460
2453.74 1472
2454.20 1335
2454.67 1386
2455.14 1329
2455.60 1331
2456.07 1387
2456.54 1463
2457.01 1252
2457.47 1307
2457.94 1310
2458.41 1381
2458.88 1299
2459.34 1215
2459.81 1293
2460.28 1254
2460.74 1282
2461.21 1233
2461.68 1200
2462.15 1387
2462.62 1352
2463.08 1261
2463.55 1312
2464.02 1295
2464.49 1249
2464.95 1261
2465.42 1283
2465.89 1231
2466.36 1401
2466.83 1413
2467.30 1401
2467.76 1365
2468.23 1391
2468.70 1245
2469.17 1335
2469.64 1282
2470.10 1224
2470.57 1395
2471.04 1253
2471.51 1235
2471.98 1239
2472.45 1190
2472.92 1124
2473.39 1152
2473.85 1289
2474.32 1312
2474.79 1272
2475.26 1201
2475.73 1329
2476.20 1374
2476.67 1331
2477.14 1263
2477.61 1175
2478.07 1109
2478.54 1283
2479.01 1310
2479.48 1287
2479.95 1266
2480.42 1356
2480.89 1212
2481.36 1217
2481.83 1225
2482.30 1246
2482.77 1341
2483.24 1316
2483.71 1247
2484.18 1168
2484.65 1353
2485.12 1466
2485.59 1636
2486.06 1650
2486.53 1515
2487.00 1455
2487.47 1478
2487.94 1463
2488.41 1483
2488.88 1382
2489.35 1377
2489.82 1443
2490.29 1388
2490.76 1510
2491.23 1628
2491.70 1462
2492.17 1332
2492.64 1342
2493.11 1513
2493.58 1240
2494.05 1416
2494.52 1484
2494.99 1378
2495.47 1403
2495.94 1336
2496.41 1436
2496.88 1255
2497.35 1339
2497.82 1365
2498.29 1439
2498.76 1494
2499.23 1166
2499.70 1305
2500.18 1130
2500.65 1260
2501.12 1212
2501.59 1395
2502.06 1316
2502.53 1231
2503.00 1316
2503.48 1227
2503.95 1258
2504.42 1421
2504.89 1454
2505.36 1317
2505.83 1355
2506.31 1337
2506.78 1299
2507.25 1240
2507.72 1261
2508.19 1357
2508.67 1467
2509.14 1579
2509.61 1667
2510.08 1726
2510.56 1699
2511.03 1800
2511.50 1805
2511.97 1744
2512.44 1872
2512.92 1792
2513.39 1816
2513.86 1696
2514.33 1720
2514.81 1575
2515.28 1556
2515.75 1489
2516.23 1423
2516.70 1338
2517.17 1467
2517.64 1474
2518.12 1558
2518.59 1333
2519.06 1458
2519.54 1473
2520.01 1418
2520.48 1434
2520.96 1460
2521.43 1399
2521.90 1189
2522.38 1240
2522.85 1390
2523.32 1352
2523.80 1356
2524.27 1302
2524.74 1388
2525.22 1407
2525.69 1329
2526.16 1339
2526.64 1617
2527.11 1634
2527.59 1553
2528.06 1429
2528.53 1492
2529.01 1495
2529.48 1503
2529.96 1443
2530.43 1407
2530.90 1425
2531.38 1534
2531.85 1586
2532.33 1610
2532.80 1462
2533.28 1485
2533.75 1412
2534.22 1475
2534.70 1397
2535.17 1473
2535.65 1521
2536.12 1432
2536.60 1379
2537.07 1322
2537.55 1216
2538.02 1364
2538.50 1588
2538.97 1420
2539.45 1451
2539.92 1549
2540.40 1631
2540.87 1562
2541.35 1697
2541.82 1766
2542.30 1503
2542.77 1670
2543.25 1512
2543.72 1453
2544.20 1413
2544.67 1254
2545.15 1490
2545.62 1511
2546.10 1374
2546.58 1540
2547.05 1604
2547.53 1602
2548.00 1738
2548.48 1688
2548.95 1493
2549.43 1583
2549.91 1575
2550.38 1631
2550.86 1657
2551.33 1470
2551.81 1372
2552.29 1404
2552.76 1445
2553.24 1361
2553.72 1348
2554.19 1360
2554.67 1385
2555.14 1422
2555.62 1321
2556.10 1408
2556.57 1355
2557.05 1392
2557.53 1371
2558.00 1363
2558.48 1619
2558.96 1454
2559.43 1322
2559.91 1378
2560.39 1430
2560.87 1294
2561.34 1452
2561.82 1398
2562.30 1262
2562.77 1268
2563.25 1255
2563.73 1271
2564.21 1202
2564.68 1296
2565.16 1283
2565.64 1316
2566.11 1357
2566.59 1232
2567.07 1180
2567.55 1249
2568.03 1218
2568.50 1234
2568.98 1208
2569.46 1249
2569.94 1309
2570.41 1119
2570.89 1112
2571.37 1110
2571.85 1278
2572.33 1316
2572.80 1299
2573.28 1267
2573.76 1315
2574.24 1243
2574.72 1233
2575.19 1215
2575.67 1210
2576.15 1217
2576.63 1307
2577.11 1123
2577.59 1196
2578.07 1327
2578.54 1190
2579.02 1208
2579.50 1066
2579.98 1189
2580.46 1344
2580.94 1349
2581.42 1304
2581.90 1348
2582.37 1261
2582.85 1301
2583.33 1267
2583.81 1105
2584.29 1205
2584.77 1327
2585.25 1315
2585.73 1320
2586.21 1278
2586.69 1324
2587.17 1408
2587.65 1226
2588.13 1294
2588.61 1414
2589.08 1468
2589.56 1366
2590.04 1245
2590.52 1288
2591.00 1305
2591.48 1285
2591.96 1297
2592.44 1277
2592.92 1165
2593.40 1272
2593.88 1243
2594.36 1144
2594.84 1253
2595.32 1241
2595.80 1305
2596.28 1310
2596.76 1161
2597.24 1248
2597.72 1237
2598.21 1176
2598.69 1068
2599.17 1113
2599.65 1184
2600.13 1202
2600.61 1241
2601.09 1243
2601.57 1268
2602.05 1306
2602.53 1325
2603.01 1336
2603.49 1456
2603.97 1241
2604.45 1459
2604.94 1562
2605.42 1422
2605.90 1291
2606.38 1410
2606.86 1274
2607.34 1276
2607.82 1073
2608.30 1174
2608.79 1285
2609.27 1365
2609.75 1368
2610.23 1151
2610.71 1108
2611.19 1099
2611.68 1206
2612.16 1160
2612.64 1249
2613.12 1245
2613.60 1282
2614.08 1170
2614.57 1106
2615.05 1327
2615.53 1333
2616.01 1376
2616.49 1356
2616.98 1331
2617.46 1274
2617.94 1348
2618.42 1387
2618.91 1318
2619.39 1275
2619.87 1430
2620.35 1411
2620.84 1425
2621.32 1326
2621.80 1321
2622.28 1253
2622.77 1271
2623.25 1174
2623.73 1170
2624.21 1365
2624.70 1283
2625.18 1224
2625.66 1128
2626.15 1238
2626.63 1393
2627.11 1404
2627.60 1370
2628.08 1247
2628.56 1502
2629.05 1425
2629.53 1424
2630.01 1456
2630.50 1533
2630.98 1665
2631.46 1581
2631.95 1671
2632.43 1624
2632.91 1504
2633.40 1545
2633.88 1348
2634.36 1376
2634.85 1277
2635.33 1428
2635.82 1400
2636.30 1254
2636.78 1260
2637.27 1266
2637.75 1240
2638.24 1225
2638.72 1350
2639.20 1296
2639.69 1296
2640.17 1372
2640.66 1174
2641.14 1252
2641.63 1268
2642.11 1176
2642.60 1198
2643.08 1274
2643.56 1247
2644.05 1366
2644.53 1342
2645.02 1285
2645.50 1366
2645.99 1282
2646.47 1148
2646.96 1216
2647.44 1195
2647.93 1251
2648.41 1191
2648.90 1279
2649.38 1374
2649.87 1327
2650.35 1287
2650.84 1247
2651.32 1241
2651.81 1257
2652.30 1249
2652.78 1164
2653.27 1249
2653.75 1293
2654.24 1371
2654.72 1376
2655.21 1194
2655.69 1196
2656.18 1200
2656.67 1213
2657.15 1243
2657.64 1158
2658.12 1217
2658.61 1139
2659.10 1174
2659.58 1221
2660.07 1245
2660.55 1266
2661.04 1213
2661.53 1223
2662.01 1238
2662.50 1314
2662.99 1281
2663.47 1273
2663.96 1249
2664.44 1055
2664.93 1015
2665.42 1031
2665.90 1110
2666.39 1154
2666.88 1125
2667.36 1238
2667.85 1201
2668.34 1191
2668.83 1103
2669.31 1212
2669.80 1319
2670.29 1272
2670.77 1240
2671.26 1395
2671.75 1312
2672.24 1478
2672.72 1507
2673.21 1435
2673.70 1616
2674.18 1683
2674.67 1561
2675.16 1608
2675.65 1618
2676.13 1597
2676.62 1464
2677.11 1466
2677.60 1484
2678.09 1420
2678.57 1358
2679.06 1213
2679.55 1365
2680.04 1300
2680.53 1318
2681.01 1401
2681.50 1223
2681.99 1231
2682.48 1315
2682.97 1298
2683.45 1384
2683.94 1171
2684.43 1282
2684.92 1299
2685.41 1240
2685.90 1165
2686.38 1150
2686.87 1209
2687.36 1258
2687.85 1433
2688.34 1292
2688.83 1197
2689.32 1235
2689.81 1356
2690.29 1363
2690.78 1379
2691.27 1290
2691.76 1301
2692.25 1286
2692.74 1249
2693.23 1135
2693.72 1225
2694.21 1240
2694.70 1287
2695.19 1138
2695.68 1161
2696.16 1209
2696.65 1239
2697.14 1202
2697.63 1287
2698.12 1327
2698.61 1262
2699.10 1072
2699.59 1174
2700.08 1208
2700.57 1327
2701.06 1323
2701.55 1284
2702.04 1353
2702.53 1327
2703.02 1353
2703.51 1255
2704.00 1202
2704.49 1325
2704.98 1279
2705.47 1318
2705.96 1194
2706.45 1220
2706.94 1226
2707.43 1235
2707.92 1194
2708.41 1294
2708.91 1208
2709.40 1030
2709.89 1137
2710.38 1414
2710.87 1241
2711.36 1285
2711.85 1175
2712.34 1183
2712.83 1281
2713.32 1166
2713.81 1041
2714.30 961
2714.80 1220
2715.29 1159
2715.78 1200
2716.27 1303
2716.76 1192
2717.25 1141
2717.74 1158
2718.23 1185
2718.73 1168
2719.22 1357
2719.71 1311
2720.20 1306
2720.69 1319
2721.18 1359
2721.68 1420
2722.17 1282
2722.66 1232
2723.15 1237
2723.64 1275
2724.14 1232
2724.63 1271
2725.12 1291
2725.61 1211
2726.10 1304
2726.60 1143
2727.09 1163
2727.58 1211
2728.07 1148
2728.56 1091
2729.06 1090
2729.55 1181
2730.04 1342
2730.53 1417
2731.03 1359
2731.52 1233
2732.01 1085
2732.51 1293
2733.00 1380
2733.49 1378
2733.98 1450
2734.48 1268
2734.97 1367
2735.46 1408
2735.96 1333
2736.45 1314
2736.94 1300
2737.43 1431
2737.93 1472
2738.42 1385
2738.91 1408
2739.41 1408
2739.90 1393
2740.39 1320
2740.89 1302
2741.38 1337
2741.88 1362
2742.37 1244
2742.86 1201
2743.36 1270
2743.85 1229
2744.34 1258
2744.84 1253
2745.33 1243
2745.83 1191
2746.32 1188
2746.81 1133
2747.31 1374
2747.80 1544
2748.30 1420
2748.79 1492
2749.28 1506
2749.78 1278
2750.27 1226
2750.77 1201
2751.26 1176
2751.76 1259
2752.25 1319
2752.74 1319
2753.24 1335
2753.73 1276
2754.23 1257
2754.72 1194
2755.22 1200
2755.71 1297
2756.21 1346
2756.70 1331
2757.20 1245
2757.69 1190
2758.19 1234
2758.68 1315
2759.18 1274
2759.67 1177
2760.17 1282
2760.66 1239
2761.16 1294
2761.65 1303
2762.15 1316
2762.64 1194
2763.14 1150
2763.64 1251
2764.13 1198
2764.63 1204
2765.12 1125
2765.62 1114
2766.11 1230
2766.61 1149
2767.11 1114
2767.60 1108
2768.10 1183
2768.59 1280
2769.09 1222
2769.59 1206
2770.08 1250
2770.58 1308
2771.07 1336
2771.57 1401
2772.07 1150
2772.56 1240
2773.06 1478
2773.56 1496
2774.05 1455
2774.55 1541
2775.04 1537
2775.54 1564
2776.04 1660
2776.53 1740
2777.03 1661
2777.53 1563
2778.03 1635
2778.52 1497
2779.02 1485
2779.52 1393
2780.01 1330
2780.51 1313
2781.01 1280
2781.50 1084
2782.00 1117
2782.50 1133
2783.00 1331
2783.49 1267
2783.99 1266
2784.49 1296
2784.99 1254
2785.48 1209
2785.98 1180
2786.48 1121
2786.98 1159
2787.47 1136
2787.97 1210
2788.47 1057
2788.97 1195
2789.46 1192
2789.96 1152
2790.46 1163
2790.96 1099
2791.46 1161
2791.95 1135
2792.45 1010
2792.95 1124
2793.45 1218
2793.95 1229
2794.44 1295
2794.94 1306
2795.44 1222
2795.94 1393
2796.44 1259
2796.94 1159
2797.44 1123
2797.93 1211
2798.43 1166
2798.93 1196
2799.43 1275
2799.93 1162
2800.43 1232
2800.93 1202
2801.43 1130
2801.92 1180
2802.42 1280
2802.92 1257
2803.42 1189
2803.92 1055
2804.42 1111
2804.92 1189
2805.42 1262
2805.92 1095
2806.42 1111
2806.92 1287
2807.42 1357
2807.91 1255
2808.41 1248
2808.91 1305
2809.41 1220
2809.91 1267
2810.41 1328
2810.91 1238
2811.41 1304
2811.91 1414
2812.41 1325
2812.91 1252
2813.41 1170
2813.91 1134
2814.41 1311
2814.91 1298
2815.41 1209
2815.91 1268
2816.41 1311
2816.91 1373
2817.41 1236
2817.91 1080
2818.41 1332
2818.91 1355
2819.42 1367
2819.92 1457
2820.42 1483
2820.92 1352
2821.42 1284
2821.92 1270
2822.42 1451
2822.92 1501
2823.42 1470
2823.92 1402
2824.42 1338
2824.92 1286
2825.42 1189
2825.93 1250
2826.43 1226
2826.93 1179
2827.43 1280
2827.93 1066
2828.43 1137
2828.93 1225
2829.43 1196
2829.94 1322
2830.44 1181
2830.94 1032
2831.44 1021
2831.94 1024
2832.44 1202
2832.95 1031
2833.45 1142
2833.95 1267
2834.45 1198
2834.95 1199
2835.45 1267
2835.96 1243
2836.46 1219
2836.96 1318
2837.46 1195
2837.97 1109
2838.47 1331
2838.97 1310
2839.47 1152
2839.97 1266
2840.48 1200
2840.98 1193
2841.48 1110
2841.98 1084
2842.49 1196
2842.99 1190
2843.49 1252
2843.99 1175
2844.50 1129
2845.00 1401
2845.50 1628
2846.01 1381
2846.51 1295
2847.01 1417
2847.51 1601
2848.02 1540
2848.52 1508
2849.02 1373
2849.53 1377
2850.03 1332
2850.53 1354
2851.04 1382
2851.54 1407
2852.04 1453
2852.55 1429
2853.05 1454
2853.55 1329
2854.06 1367
2854.56 1259
2855.06 1327
2855.57 1323
2856.07 1294
2856.58 1264
2857.08 1309
2857.58 1341
2858.09 1233
2858.59 1145
2859.10 1200
2859.60 1119
2860.10 1145
2860.61 1159
2861.11 1184
2861.62 1181
2862.12 1227
2862.62 1145
2863.13 1358
2863.63 1163
2864.14 1202
2864.64 1105
2865.15 1086
2865.65 1280
2866.16 1259
2866.66 1377
2867.17 1369
2867.67 1388
2868.18 1409
2868.68 1470
2869.19 1333
2869.69 1602
2870.20 1541
2870.70 1436
2871.21 1468
2871.71 1405
2872.22 1473
2872.72 1435
2873.23 1400
2873.73 1407
2874.24 1438
2874.74 1311
2875.25 1426
2875.75 1487
2876.26 1394
2876.76 1427
2877.27 1319
2877.78 1308
2878.28 1348
2878.79 1278
2879.29 1308
2879.80 1327
2880.30 1188
2880.81 1388
2881.32 1280
2881.82 1316
2882.33 1307
2882.83 1285
2883.34 1392
2883.85 1283
2884.35 1231
2884.86 1304
2885.37 1311
2885.87 1513
2886.38 1448
2886.88 1349
2887.39 1484
2887.90 1577
2888.40 1374
2888.91 1242
2889.42 1521
2889.92 1473
2890.43 1437
2890.94 1379
2891.45 1416
2891.95 1402
2892.46 1315
2892.97 1596
2893.47 1769
2893.98 1794
2894.49 1866
2894.99 1830
2895.50 1774
2896.01 1903
2896.52 1964
2897.02 1992
2897.53 1638
2898.04 1734
2898.55 1548
2899.05 1371
2899.56 1454
2900.07 1424
2900.58 1304
2901.08 1396
2901.59 1513
2902.10 1453
2902.61 1583
2903.12 1531
2903.62 1565
2904.13 1632
2904.64 1473
2905.15 1569
2905.66 1537
2906.16 1537
2906.67 1591
2907.18 1600
2907.69 1505
2908.20 1463
2908.71 1457
2909.21 1460
2909.72 1338
2910.23 1238
2910.74 1259
2911.25 1378
2911.76 1285
2912.26 1344
2912.77 1400
2913.28 1416
2913.79 1398
2914.30 1308
2914.81 1288
2915.32 1262
2915.83 1388
2916.34 1453
2916.85 1228
2917.35 1106
2917.86 1245
2918.37 1260
2918.88 1195
2919.39 1276
2919.90 1339
2920.41 1322
2920.92 1257
2921.43 1419
2921.94 1144
2922.45 1250
2922.96 1191
2923.47 1340
2923.98 1427
2924.49 1389
2925.00 1334
2925.51 1215
2926.02 1228
2926.53 1224
2927.04 1291
2927.55 1320
2928.06 1216
2928.57 1353
2929.08 1289
2929.59 1180
2930.10 1214
2930.61 1265
2931.12 1211
2931.63 1259
2932.14 1237
2932.65 1206
2933.16 1244
2933.67 1236
2934.18 1162
2934.69 1299
2935.20 1284
2935.71 1419
2936.22 1409
2936.73 1325
2937.25 1289
2937.76 1475
2938.27 1356
2938.78 1544
2939.29 1370
2939.80 1573
2940.31 1360
2940.82 1215
2941.33 1272
2941.85 1533
2942.36 1421
2942.87 1266
2943.38 1321
2943.89 1386
2944.40 1312
2944.91 1349
2945.43 1329
2945.94 1394
2946.45 1307
2946.96 1195
2947.47 1243
2947.98 1237
2948.50 1219
2949.01 1074
2949.52 1023
2950.03 1015
2950.54 1022
2951.06 1085
2951.57 1163
2952.08 1203
2952.59 1267
2953.10 1245
2953.62 1157
2954.13 1097
2954.64 1199
2955.15 1160
2955.67 1333
2956.18 1312
2956.69 1205
2957.20 1259
2957.72 1371
2958.23 1098
2958.74 1138
2959.25 1244
2959.77 1332
2960.28 1424
2960.79 1319
2961.31 1488
2961.82 1391
2962.33 1327
2962.85 1349
2963.36 1320
2963.87 1303
2964.39 1354
2964.90 1432
2965.41 1476
2965.93 1304
2966.44 1385
2966.95 1401
2967.47 1181
2967.98 1229
2968.49 1328
2969.01 1313
2969.52 1265
2970.03 1413
2970.55 1253
2971.06 1206
2971.58 1295
2972.09 1257
2972.60 1363
2973.12 1385
2973.63 1445
2974.15 1427
2974.66 1379
2975.17 1306
2975.69 1335
2976.20 1250
2976.72 1458
2977.23 1390
2977.74 1326
2978.26 1246
2978.77 1328
2979.29 1310
2979.80 1431
2980.32 1463
2980.83 1473
2981.35 1280
2981.86 1314
2982.38 1405
2982.89 1636
2983.41 1634
2983.92 1552
2984.44 1729
2984.95 1935
2985.47 1744
2985.98 1768
2986.50 1791
2987.01 1847
2987.53 1919
2988.04 1853
2988.56 1709
2989.07 1764
2989.59 1749
2990.10 1873
2990.62 1947
2991.13 1810
2991.65 1757
2992.17 1787
2992.68 1756
2993.20 1792
2993.71 1784
2994.23 1916
2994.74 2053
2995.26 1957
2995.78 2096
2996.29 2164
2996.81 2295
2997.32 2218
2997.84 2214
2998.36 2494
2998.87 2258
2999.39 2357
2999.91 2376
3000.42 2828
3000.94 3321
3001.45 3833
3001.97 4150
3002.49 5007
3003.00 5792
3003.52 6243
3004.04 6743
3004.55 6976
3005.07 7121
3005.59 7071
3006.10 6529
3006.62 5964
3007.14 5166
3007.66 4704
3008.17 4071
3008.69 3628
3009.21 3103
3009.72 2637
3010.24 2339
3010.76 2204
3011.28 2091
3011.79 2152
3012.31 2040
3012.83 1897
3013.35 1965
3013.86 1806
3014.38 1800
3014.90 1702
3015.42 1835
3015.93 1759
3016.45 1704
3016.97 1676
3017.49 1654
3018.00 1807
3018.52 1767
3019.04 1848
3019.56 1826
3020.08 1714
3020.59 1654
3021.11 1697
3021.63 1636
3022.15 1681
3022.67 1715
3023.19 1627
3023.70 1865
3024.22 1843
3024.74 1807
3025.26 1762
3025.78 1703
3026.30 1668
3026.81 1585
3027.33 1704
3027.85 1646
3028.37 1575
3028.89 1614
3029.41 1450
3029.93 1502
3030.45 1573
3030.97 1680
3031.48 1653
3032.00 1538
3032.52 1537
3033.04 1390
3033.56 1539
3034.08 1509
3034.60 1487
3035.12 1443
3035.64 1483
3036.16 1592
3036.68 1611
3037.20 1601
3037.72 1583
3038.24 1577
3038.76 1487
3039.27 1430
3039.79 1552
3040.31 1548
3040.83 1417
3041.35 1390
3041.87 1511
3042.39 1415
3042.91 1526
3043.43 1451
3043.95 1506
3044.47 1479
3044.99 1325
3045.51 1414
3046.03 1400
3046.56 1283
3047.08 1326
3047.60 1465
3048.12 1412
3048.64 1381
3049.16 1272
3049.68 1334
3050.20 1391
3050.72 1341
3051.24 1296
3051.76 1419
3052.28 1441
3052.80 1320
3053.32 1182
3053.84 1372
3054.37 1413
3054.89 1329
3055.41 1427
3055.93 1537
3056.45 1513
3056.97 1522
3057.49 1341
3058.01 1395
3058.53 1372
3059.06 1559
3059.58 1501
3060.10 1316
3060.62 1497
3061.14 1660
3061.66 1609
3062.19 1475
3062.71 1388
3063.23 1404
3063.75 1360
3064.27 1496
3064.79 1425
3065.32 1402
3065.84 1546
3066.36 1427
3066.88 1481
3067.40 1480
3067.93 1415
3068.45 1511
3068.97 1547
3069.49 1427
3070.02 1480
3070.54 1380
3071.06 1380
3071.58 1489
3072.10 1515
3072.63 1520
3073.15 1515
3073.67 1607
3074.20 1532
3074.72 1678
3075.24 1750
3075.76 1729
3076.29 1744
3076.81 1943
3077.33 2058
3077.86 1892
3078.38 2056
3078.90 2074
3079.42 2170
3079.95 2296
3080.47 2200
3080.99 2331
3081.52 2221
3082.04 2140
3082.56 2202
3083.09 2315
3083.61 2211
3084.13 2157
3084.66 2101
3085.18 2086
3085.71 2033
3086.23 2164
3086.75 1914
3087.28 1837
3087.80 1851
3088.32 1986
3088.85 1900
3089.37 1867
3089.90 1871
3090.42 1797
3090.94 1767
3091.47 1811
3091.99 1949
3092.52 2034
3093.04 2037
3093.57 2210
3094.09 2107
3094.61 2171
3095.14 2382
3095.66 2355
3096.19 2344
3096.71 2200
3097.24 2498
3097.76 3002
3098.29 3062
3098.81 3696
3099.34 4379
3099.86 5619
3100.39 6981
3100.91 8262
3101.44 9433
3101.96 9960
3102.49 9659
3103.01 10222
3103.54 10547
3104.06 10256
3104.59 8955
3105.11 7985
3105.64 7010
3106.16 6052
3106.69 4929
3107.21 4185
3107.74 4003
3108.26 3612
3108.79 3533
3109.32 3528
3109.84 3763
3110.37 3670
3110.89 3711
3111.42 3482
3111.94 3324
3112.47 3303
3113.00 3243
3113.52 2889
3114.05 2587
3114.57 2551
3115.10 2471
3115.63 2189
3116.15 2050
3116.68 1950
3117.21 2006
3117.73 1997
3118.26 2073
3118.78 2223
3119.31 2181
3119.84 2011
3120.36 2177
3120.89 2121
3121.42 2194
3121.94 2138
3122.47 2141
3123.00 1998
3123.52 1888
3124.05 1841
3124.58 1960
3125.11 1977
3125.63 1727
3126.16 1897
3126.69 1835
3127.21 1944
3127.74 2091
3128.27 1721
3128.80 1784
3129.32 1846
3129.85 1804
3130.38 1832
3130.91 1822
3131.43 1583
3131.96 1598
3132.49 1595
3133.02 1578
3133.54 1569
3134.07 1504
3134.60 1545
3135.13 1735
3135.65 1501
3136.18 1514
3136.71 1565
3137.24 1554
3137.77 1546
3138.29 1567
3138.82 1529
3139.35 1541
3139.88 1626
3140.41 1666
3140.94 1561
3141.46 1608
3141.99 1596
3142.52 1507
3143.05 1479
3143.58 1585
3144.11 1685
3144.64 1598
3145.16 1530
3145.69 1569
3146.22 1701
3146.75 1617
3147.28 1719
3147.81 1776
3148.34 2018
3148.87 2043
3149.40 1881
3149.92 1863
3150.45 1900
3150.98 1878
3151.51 1553
3152.04 1771
3152.57 1887
3153.10 1915
3153.63 2000
3154.16 1837
3154.69 1876
3155.22 2131
3155.75 2047
3156.28 2118
3156.81 2230
3157.34 2096
3157.87 2161
3158.40 2169
3158.93 1994
3159.46 1846
3159.99 1970
3160.52 1950
3161.05 1864
3161.58 1780
3162.11 1600
3162.64 1656
3163.17 1562
3163.70 1497
3164.23 1636
3164.76 1532
3165.29 1392
3165.82 1432
3166.35 1567
3166.88 1540
3167.41 1406
3167.94 1347
3168.47 1302
3169.00 1368
3169.53 1396
3170.06 1655
3170.59 1671
3171.12 1578
3171.65 1620
3172.19 1787
3172.72 1870
3173.25 1722
3173.78 1887
3174.31 1962
3174.84 2077
3175.37 1894
3175.90 1856
3176.44 1830
3176.97 1864
3177.50 1790
3178.03 1679
3178.56 1593
3179.09 1643
3179.62 1614
3180.16 1616
3180.69 1612
3181.22 1638
3181.75 1534
3182.28 1493
3182.81 1442
3183.35 1323
3183.88 1471
3184.41 1470
3184.94 1437
3185.47 1523
3186.01 1527
3186.54 1411
3187.07 1557
3187.60 1396
3188.14 1446
3188.67 1490
3189.20 1538
3189.73 1510
3190.26 1244
3190.80 1285
3191.33 1308
3191.86 1397
3192.39 1331
3192.93 1410
3193.46 1374
3193.99 1507
3194.53 1330
3195.06 1328
3195.59 1350
3196.12 1371
3196.66 1435
3197.19 1304
3197.72 1416
3198.26 1469
3198.79 1556
3199.32 1714
3199.86 1600
3200.39 1584
3200.92 1416
3201.46 1674
3201.99 1716
3202.52 1554
3203.06 1608
3203.59 1649
3204.12 1387
3204.66 1525
3205.19 1609
3205.73 1667
3206.26 1668
3206.79 1902
3207.33 1915
3207.86 1849
3208.39 1834
3208.93 1890
3209.46 2060
3210.00 1987
3210.53 2013
3211.07 1964
3211.60 1974
3212.13 1865
3212.67 1760
3213.20 1565
3213.74 1511
3214.27 1689
3214.81 1596
3215.34 1516
3215.88 1383
3216.41 1390
3216.94 1600
3217.48 1653
3218.01 1638
3218.55 1445
3219.08 1490
3219.62 1704
3220.15 1640
3220.69 1734
3221.22 1863
3221.76 1892
3222.29 1818
3222.83 1915
3223.36 2036
3223.90 1972
3224.43 2025
3224.97 2014
3225.51 1941
3226.04 1933
3226.58 1786
3227.11 1863
3227.65 1778
3228.18 1913
3228.72 1851
3229.25 1969
3229.79 2016
3230.33 1995
3230.86 2027
3231.40 2254
3231.93 2099
3232.47 2152
3233.01 2030
3233.54 2260
3234.08 2118
3234.61 1967
3235.15 2135
3235.69 2059
3236.22 1901
3236.76 1849
3237.30 2071
3237.83 2198
3238.37 1952
3238.91 2192
3239.44 2344
3239.98 2095
3240.51 2163
3241.05 2114
3241.59 2172
3242.13 2231
3242.66 2257
3243.20 2143
3243.74 2255
3244.27 2113
3244.81 2272
3245.35 2160
3245.88 2331
3246.42 2362
3246.96 2278
3247.50 2206
3248.03 2195
3248.57 2272
3249.11 2246
3249.64 2297
3250.18 2268
3250.72 2128
3251.26 2171
3251.79 2419
3252.33 2049
3252.87 2061
3253.41 2223
3253.95 2385
3254.48 2355
3255.02 2143
3255.56 2231
3256.10 2323
3256.64 2362
3257.17 2850
3257.71 2769
3258.25 3317
3258.79 3579
3259.33 3683
3259.86 4022
3260.40 4694
3260.94 4788
3261.48 5192
3262.02 5962
3262.56 6029
3263.09 6738
3263.63 7912
3264.17 8461
3264.71 9242
3265.25 10124
3265.79 10163
3266.33 9612
3266.87 9932
3267.40 9903
3267.94 9082
3268.48 8103
3269.02 7366
3269.56 6117
3270.10 5248
3270.64 4505
3271.18 3958
3271.72 3553
3272.26 3125
3272.80 2863
3273.33 2760
3273.87 2678
3274.41 2722
3274.95 2578
3275.49 2618
3276.03 2731
3276.57 2620
3277.11 2639
3277.65 2627
3278.19 2490
3278.73 2307
3279.27 2482
3279.81 2433
3280.35 2554
3280.89 2348
3281.43 2365
3281.97 2340
3282.51 2426
3283.05 2374
3283.59 2519
3284.13 2485
3284.67 2603
3285.21 2741
3285.75 2560
3286.29 2597
3286.83 2575
3287.37 2490
3287.91 2504
3288.45 2627
3289.00 2664
3289.54 2561
3290.08 2490
3290.62 2462
3291.16 2613
3291.70 2746
3292.24 3068
3292.78 3182
3293.32 3248
3293.86 3127
3294.40 3448
3294.95 3546
3295.49 3732
3296.03 3759
3296.57 3560
3297.11 3492
3297.65 3247
3298.19 3100
3298.74 3019
3299.28 3160
3299.82 3285
3300.36 3327
3300.90 3280
3301.44 3399
3301.98 3390
3302.53 3397
3303.07 3606
3303.61 3513
3304.15 3358
3304.69 3180
3305.24 3006
3305.78 2894
3306.32 2661
3306.86 2748
3307.40 2482
3307.95 2285
3308.49 2331
3309.03 2255
3309.57 2408
3310.12 2469
3310.66 2585
3311.20 2485
3311.74 2496
3312.29 2418
3312.83 2387
3313.37 2771
3313.91 2774
3314.46 2754
3315.00 2826
3315.54 2976
3316.09 2825
3316.63 2666
3317.17 2931
3317.71 3033
3318.26 2895
3318.80 2967
3319.34 3034
3319.89 2714
3320.43 2686
3320.97 2471
3321.52 2650
3322.06 2800
3322.60 2714
3323.15 2635
3323.69 2565
3324.23 2417
3324.78 2492
3325.32 2443
3325.86 2396
3326.41 2480
3326.95 2332
3327.50 2308
3328.04 2616
3328.58 2592
3329.13 2787
3329.67 3068
3330.22 3964
3330.76 5411
3331.30 6514
3331.85 8455
3332.39 9931
3332.94 11921
3333.48 13664
3334.03 15590
3334.57 16977
3335.11 17781
3335.66 17969
3336.20 18002
3336.75 17497
3337.29 16080
3337.84 14556
3338.38 12493
3338.93 10330
3339.47 8777
3340.02 7032
3340.56 5868
3341.11 4948
3341.65 4287
3342.20 3869
3342.74 3476
3343.29 3074
3343.83 2989
3344.38 2915
3344.92 3044
3345.47 2830
3346.01 2654
3346.56 2774
3347.10 2714
3347.65 2820
3348.19 2792
3348.74 3382
3349.29 3415
3349.83 3294
3350.38 3317
3350.92 3261
3351.47 3195
3352.01 3400
3352.56 3318
3353.11 3110
3353.65 3089
3354.20 2876
3354.74 2681
3355.29 2781
3355.84 2502
3356.38 2379
3356.93 2261
3357.47 2262
3358.02 2162
3358.57 2161
3359.11 1968
3359.66 2035
3360.21 2176
3360.75 2238
3361.30 2162
3361.85 2234
3362.39 2116
3362.94 2078
3363.49 2088
3364.03 2172
3364.58 2238
3365.13 2220
3365.67 2082
3366.22 1919
3366.77 2117
3367.31 2056
3367.86 2194
3368.41 2086
3368.96 2126
3369.50 2151
3370.05 2287
3370.60 2348
3371.15 2441
3371.69 2502
3372.24 2519
3372.79 2501
3373.34 2673
3373.88 2552
3374.43 2283
3374.98 2252
3375.53 2471
3376.07 2234
3376.62 2077
3377.17 2020
3377.72 1787
3378.27 1922
3378.81 1912
3379.36 1820
3379.91 1913
3380.46 1843
3381.01 1792
3381.55 1898
3382.10 1897
3382.65 1838
3383.20 1831
3383.75 1876
3384.30 1892
3384.84 1953
3385.39 1953
3385.94 1885
3386.49 1906
3387.04 1763
3387.59 1710
3388.14 1721
3388.69 1722
3389.23 1583
3389.78 1595
3390.33 1464
3390.88 1480
3391.43 1681
3391.98 1661
3392.53 1791
3393.08 1708
3393.63 1485
3394.18 1481
3394.72 1476
3395.27 1580
3395.82 1448
3396.37 1555
3396.92 1635
3397.47 1329
3398.02 1422
3398.57 1618
3399.12 1478
3399.67 1428
3400.22 1428
3400.77 1412
3401.32 1363
3401.87 1364
3402.42 1298
3402.97 1299
3403.52 1361
3404.07 1419
3404.62 1430
3405.17 1491
3405.72 1466
3406.27 1471
3406.82 1470
3407.37 1430
3407.92 1448
3408.47 1618
3409.02 1522
3409.57 1594
3410.12 1649
3410.67 1569
3411.22 1821
3411.78 1859
3412.33 1757
3412.88 1808
3413.43 1918
3413.98 1683
3414.53 1566
3415.08 1712
3415.63 1665
3416.18 1570
3416.73 1576
3417.28 1630
3417.84 1487
3418.39 1386
3418.94 1422
3419.49 1452
3420.04 1734
3420.59 1667
3421.14 1773
3421.69 1877
3422.25 2018
3422.80 2026
3423.35 1877
3423.90 1930
3424.45 2026
3425.00 2072
3425.56 1927
3426.11 1891
3426.66 1897
3427.21 1751
3427.76 1720
3428.32 1589
3428.87 1554
3429.42 1438
3429.97 1482
3430.52 1513
3431.08 1490
3431.63 1704
3432.18 1707
3432.73 1497
3433.29 1454
3433.84 1718
3434.39 1624
3434.94 1685
3435.50 1627
3436.05 1563
3436.60 1551
3437.15 1489
3437.71 1507
3438.26 1768
3438.81 1530
3439.37 1566
3439.92 1674
3440.47 1872
3441.02 1896
3441.58 1711
3442.13 1573
3442.68 1672
3443.24 1604
3443.79 1769
3444.34 1681
3444.90 1782
3445.45 1531
3446.00 1560
3446.56 1565
3447.11 1409
3447.66 1611
3448.22 1555
3448.77 1728
3449.33 1546
3449.88 1526
3450.43 1626
3450.99 1559
3451.54 1511
3452.09 1548
3452.65 1484
3453.20 1472
3453.76 1462
3454.31 1521
3454.86 1477
3455.42 1590
3455.97 1519
3456.53 1400
3457.08 1519
3457.64 1536
3458.19 1627
3458.75 1557
3459.30 1588
3459.85 1524
3460.41 1600
3460.96 1506
3461.52 1410
3462.07 1646
3462.63 1647
3463.18 1488
3463.74 1596
3464.29 1644
3464.85 1724
3465.40 1694
3465.96 1687
3466.51 1840
3467.07 1813
3467.62 1865
3468.18 1988
3468.73 2130
3469.29 2011
3469.84 2228
3470.40 2254
3470.95 1905
3471.51 1977
3472.07 2154
3472.62 2033
3473.18 2070
3473.73 2000
3474.29 1883
3474.84 1918
3475.40 1958
3475.96 1910
3476.51 1889
3477.07 2072
3477.62 2349
3478.18 2151
3478.74 2099
3479.29 2158
3479.85 2424
3480.40 2397
3480.96 2429
3481.52 2432
3482.07 2465
3482.63 2584
3483.19 2539
3483.74 2475
3484.30 2386
3484.86 2535
3485.41 2826
3485.97 2699
3486.53 2895
3487.08 3462
3487.64 4373
3488.20 5840
3488.75 7178
3489.31 8677
3489.87 10246
3490.42 11533
3490.98 11756
3491.54 12369
3492.09 11938
3492.65 11117
3493.21 10288
3493.77 9482
3494.32 8269
3494.88 7216
3495.44 6008
3496.00 5294
3496.55 4640
3497.11 4254
3497.67 4055
3498.23 3997
3498.78 4224
3499.34 4385
3499.90 4176
3500.46 4135
3501.01 4406
3501.57 4580
3502.13 4450
3502.69 4526
3503.25 4621
3503.80 4777
3504.36 4697
3504.92 4734
3505.48 4513
3506.04 4415
3506.60 4132
3507.15 3658
3507.71 3604
3508.27 3221
3508.83 3174
3509.39 3194
3509.95 2850
3510.50 2526
3511.06 2706
3511.62 2400
3512.18 2395
3512.74 2423
3513.30 2158
3513.86 1969
3514.42 1848
3514.98 1792
3515.53 1756
3516.09 1882
3516.65 1704
3517.21 1614
3517.77 1790
3518.33 1832
3518.89 1797
3519.45 1946
3520.01 1926
3520.57 1819
3521.13 1935
3521.69 2079
3522.25 1831
3522.81 1887
3523.36 1917
3523.92 1819
3524.48 1730
3525.04 1731
3525.60 1714
3526.16 1702
3526.72 1635
3527.28 1660
3527.84 1719
3528.40 1637
3528.96 1785
3529.52 1839
3530.08 1772
3530.64 1827
3531.20 1747
3531.76 1786
3532.32 1742
3532.89 1891
3533.45 1851
3534.01 1848
3534.57 1763
3535.13 1730
3535.69 1680
3536.25 1776
3536.81 1803
3537.37 1628
3537.93 1698
3538.49 1644
3539.05 1678
3539.61 1706
3540.17 1674
3540.74 1724
3541.30 1747
3541.86 1565
3542.42 1520
3542.98 1677
3543.54 1678
3544.10 1583
3544.66 1585
3545.22 1545
3545.79 1478
3546.35 1463
3546.91 1531
3547.47 1466
3548.03 1510
3548.59 1472
3549.16 1373
3549.72 1486
3550.28 1486
3550.84 1313
3551.40 1304
3551.96 1311
3552.53 1491
3553.09 1432
3553.65 1393
3554.21 1470
3554.77 1310
3555.34 1357
3555.90 1341
3556.46 1353
3557.02 1502
3557.59 1458
3558.15 1530
3558.71 1501
3559.27 1419
3559.84 1477
3560.40 1600
3560.96 1470
3561.52 1355
3562.09 1534
3562.65 1503
3563.21 1641
3563.77 1566
3564.34 1449
3564.90 1533
3565.46 1553
3566.03 1573
3566.59 1467
3567.15 1498
3567.72 1481
3568.28 1435
3568.84 1524
3569.41 1505
3569.97 1344
3570.53 1333
3571.10 1509
3571.66 1429
3572.22 1485
3572.79 1546
3573.35 1447
3573.91 1505
3574.48 1694
3575.04 1893
3575.60 1828
3576.17 1914
3576.73 1817
3577.30 1879
3577.86 1819
3578.42 1920
3578.99 1719
3579.55 1718
3580.12 1724
3580.68 1704
3581.24 1672
3581.81 1601
3582.37 1575
3582.94 1642
3583.50 1568
3584.07 1411
3584.63 1524
3585.20 1526
3585.76 1558
3586.32 1613
3586.89 1609
3587.45 1507
3588.02 1409
3588.58 1387
3589.15 1422
3589.71 1342
3590.28 1360
3590.84 1471
3591.41 1361
3591.97 1348
3592.54 1440
3593.10 1308
3593.67 1409
3594.23 1279
3594.80 1371
3595.36 1397
3595.93 1447
3596.50 1331
3597.06 1216
3597.63 1271
3598.19 1361
3598.76 1442
3599.32 1368
3599.89 1343
3600.45 1454
3601.02 1249
3601.59 1154
3602.15 1376
3602.72 1236
3603.28 1306
3603.85 1242
3604.42 1227
3604.98 1183
3605.55 1161
3606.11 1161
3606.68 1171
3607.25 1166
3607.81 1126
3608.38 1153
3608.95 1172
3609.51 1211
3610.08 1119
3610.65 1233
3611.21 1224
3611.78 1117
3612.35 1235
3612.91 1258
3613.48 1326
3614.05 1354
3614.61 1326
3615.18 1559
3615.75 1414
3616.31 1370
3616.88 1423
3617.45 1453
3618.01 1368
3618.58 1327
3619.15 1417
3619.72 1372
3620.28 1367
3620.85 1328
3621.42 1240
3621.99 1227
3622.55 1328
3623.12 1253
3623.69 1238
3624.26 1244
3624.82 1288
3625.39 1219
3625.96 1163
3626.53 1226
3627.09 1194
3627.66 1268
3628.23 1319
3628.80 1231
3629.37 1250
3629.93 1254
3630.50 1143
3631.07 1251
3631.64 1402
3632.21 1340
3632.77 1208
3633.34 1252
3633.91 1478
3634.48 1414
3635.05 1333
3635.62 1339
3636.19 1414
3636.75 1526
3637.32 1483
3637.89 1442
3638.46 1590
3639.03 1768
3639.60 1703
3640.17 1699
3640.73 1833
3641.30 1774
3641.87 1777
3642.44 1804
3643.01 1759
3643.58 1621
3644.15 1597
3644.72 1629
3645.29 1595
3645.86 1415
3646.43 1348
3647.00 1268
3647.57 1300
3648.13 1300
3648.70 1330
3649.27 1569
3649.84 1586
3650.41 1748
3650.98 1800
3651.55 2009
3652.12 1881
3652.69 1785
3653.26 1772
3653.83 1835
3654.40 1828
3654.97 1799
3655.54 1700
3656.11 1572
3656.68 1551
3657.25 1613
3657.82 1475
3658.39 1451
3658.96 1449
3659.53 1621
3660.10 1628
3660.67 1471
3661.24 1554
3661.82 1710
3662.39 1728
3662.96 1930
3663.53 1896
3664.10 1995
3664.67 2136
3665.24 2038
3665.81 2084
3666.38 2020
3666.95 1747
3667.52 1934
3668.09 1740
3668.67 1487
3669.24 1605
3669.81 1523
3670.38 1490
3670.95 1498
3671.52 1592
3672.09 1472
3672.66 1390
3673.24 1335
3673.81 1437
3674.38 1475
3674.95 1514
3675.52 1505
3676.09 1475
3676.66 1475
3677.24 1449
3677.81 1446
3678.38 1430
3678.95 1344
3679.52 1363
3680.10 1227
3680.67 1371
3681.24 1227
3681.81 1218
3682.38 1343
3682.96 1369
3683.53 1177
3684.10 1250
3684.67 1273
3685.25 1304
3685.82 1342
3686.39 1226
3686.96 1313
3687.54 1484
3688.11 1437
3688.68 1369
3689.25 1398
3689.83 1555
3690.40 1286
3690.97 1252
3691.54 1258
3692.12 1298
3692.69 1460
3693.26 1290
3693.84 1157
3694.41 1273
3694.98 1226
3695.56 1245
3696.13 1274
3696.70 1243
3697.28 1246
3697.85 1203
3698.42 1133
3699.00 1169
3699.57 1237
3700.14 1156
3700.72 1206
3701.29 1136
3701.86 1184
3702.44 1300
3703.01 1225
3703.58 1298
3704.16 1228
3704.73 1297
3705.31 1173
3705.88 1201
3706.45 1241
3707.03 1336
3707.60 1371
3708.18 1261
3708.75 1249
3709.33 1189
3709.90 1332
3710.47 1324
3711.05 1187
3711.62 1343
3712.20 1383
3712.77 1392
3713.35 1296
3713.92 1428
3714.50 1346
3715.07 1214
3715.64 1272
3716.22 1385
3716.79 1235
3717.37 1308
3717.94 1281
3718.52 1306
3719.09 1285
3719.67 1166
3720.24 1234
3720.82 1230
3721.39 1132
3721.97 1164
3722.54 1141
3723.12 1122
3723.70 975
3724.27 1074
3724.85 1214
3725.42 1283
3726.00 1096
3726.57 1149
3727.15 1166
3727.72 1147
3728.30 1203
3728.88 1220
3729.45 1394
3730.03 1339
3730.60 1436
3731.18 1572
3731.75 1361
3732.33 1359
3732.91 1321
3733.48 1200
3734.06 1286
3734.64 1300
3735.21 1289
3735.79 1268
3736.36 1218
3736.94 1255
3737.52 1197
3738.09 1356
3738.67 1310
3739.25 1228
3739.82 1082
3740.40 1247
3740.98 1134
3741.55 1127
3742.13 1204
3742.71 1145
3743.28 1091
3743.86 1082
3744.44 1103
3745.01 1132
3745.59 1196
3746.17 1255
3746.75 1239
3747.32 1145
3747.90 1191
3748.48 1311
3749.05 1288
3749.63 1347
3750.21 1217
3750.79 1137
3751.36 1219
3751.94 1106
3752.52 1131
3753.10 1202
3753.67 1282
3754.25 1258
3754.83 1107
3755.41 1072
3755.99 1170
3756.56 1148
3757.14 1027
3757.72 1170
3758.30 1094
3758.88 1066
3759.45 1057
3760.03 1126
3760.61 1184
3761.19 1115
3761.77 1353
3762.35 1326
3762.92 1255
3763.50 1259
3764.08 1271
3764.66 1189
3765.24 1154
3765.82 1147
3766.39 1145
3766.97 1164
3767.55 1214
3768.13 1255
3768.71 1244
3769.29 1342
3769.87 1375
3770.45 1474
3771.03 1405
3771.60 1249
3772.18 1138
3772.76 1092
3773.34 1203
3773.92 1171
3774.50 1116
3775.08 996
3775.66 1040
3776.24 1071
3776.82 1049
3777.40 1146
3777.98 1167
3778.56 1223
3779.14 1112
3779.72 1021
3780.30 1129
3780.88 1170
3781.46 1222
3782.04 1188
3782.61 1097
3783.19 1132
3783.77 1239
3784.35 1136
3784.93 1009
3785.52 1230
3786.10 1153
3786.68 1119
3787.26 1211
3787.84 1321
3788.42 1215
3789.00 1202
3789.58 1298
3790.16 1178
3790.74 1133
3791.32 1301
3791.90 1326
3792.48 1238
3793.06 1226
3793.64 1198
3794.22 1130
3794.80 1223
3795.38 1408
3795.96 1269
3796.55 1232
3797.13 1358
3797.71 1296
3798.29 1296
3798.87 1502
3799.45 1549
3800.03 1532
3800.61 1599
3801.19 1446
3801.78 1582
3802.36 1595
3802.94 1459
3803.52 1516
3804.10 1473
3804.68 1512
3805.27 1597
3805.85 1547
3806.43 1570
3807.01 1605
3807.59 1710
3808.17 1739
3808.76 1602
3809.34 1815
3809.92 1745
3810.50 1569
3811.08 1536
3811.67 1617
3812.25 1750
3812.83 1889
3813.41 1797
3814.00 1849
3814.58 1859
3815.16 1822
3815.74 1743
3816.32 1468
3816.91 1609
3817.49 1594
3818.07 1512
3818.66 1465
3819.24 1301
3819.82 1353
3820.40 1292
3820.99 1276
3821.57 1246
3822.15 1175
3822.73 1209
3823.32 1330
3823.90 1413
3824.48 1250
3825.07 1316
3825.65 1308
3826.23 1298
3826.82 1266
3827.40 1211
3827.98 1242
3828.57 1159
3829.15 1248
3829.73 1204
3830.32 1045
3830.90 1033
3831.48 1160
3832.07 1222
3832.65 1203
3833.24 1142
3833.82 1173
3834.40 1092
3834.99 1066
3835.57 1099
3836.16 1230
3836.74 1298
3837.32 1207
3837.91 1191
3838.49 1244
3839.08 1090
3839.66 1050
3840.24 1103
3840.83 1170
3841.41 1103
3842.00 1118
3842.58 1067
3843.17 1003
3843.75 1037
3844.34 1158
3844.92 1111
3845.51 1041
3846.09 1063
3846.67 1088
3847.26 1055
3847.84 1056
3848.43 983
3849.01 1112
3849.60 1157
3850.18 1168
3850.77 1155
3851.35 1105
3851.94 1111
3852.53 1095
3853.11 1102
3853.70 1085
3854.28 1036
3854.87 1159
3855.45 1056
3856.04 1099
3856.62 1152
3857.21 1209
3857.79 1141
3858.38 1175
3858.97 1256
3859.55 1257
3860.14 1173
3860.72 1157
3861.31 1116
3861.90 1110
3862.48 1283
3863.07 1254
3863.65 1280
3864.24 1255
3864.83 1271
3865.41 1349
3866.00 1397
3866.58 1394
3867.17 1280
3867.76 1421
3868.34 1219
3868.93 1242
3869.52 1234
3870.10 1184
3870.69 1175
3871.28 1203
3871.86 1265
3872.45 1258
3873.04 1231
3873.62 1281
3874.21 1313
3874.80 1334
3875.38 1167
3875.97 1250
3876.56 1269
3877.15 1142
3877.73 1126
3878.32 1292
3878.91 1156
3879.49 1130
3880.08 1140
3880.67 1158
3881.26 1079
3881.84 1022
3882.43 980
3883.02 1045
3883.61 1020
3884.19 912
3884.78 1047
3885.37 1065
3885.96 1096
3886.55 1278
3887.13 1198
3887.72 1118
3888.31 1185
3888.90 1180
3889.49 1221
3890.07 1203
3890.66 1171
3891.25 1304
3891.84 1256
3892.43 1151
3893.01 1093
3893.60 1154
3894.19 1079
3894.78 1122
3895.37 1199
3895.96 1257
3896.55 1074
3897.13 1060
3897.72 1074
3898.31 1013
3898.90 1090
3899.49 1133
3900.08 1112
3900.67 1075
3901.26 1088
3901.84 1246
3902.43 1075
3903.02 1131
3903.61 1257
3904.20 1191
3904.79 1214
3905.38 1172
3905.97 1171
3906.56 1155
3907.15 1163
3907.74 1196
3908.33 1203
3908.92 1207
3909.50 1165
3910.09 1113
3910.68 1123
3911.27 1061
3911.86 1023
3912.45 1074
3913.04 1263
3913.63 1205
3914.22 1110
3914.81 1095
3915.40 1034
3915.99 1079
3916.58 1133
3917.17 1209
3917.76 1302
3918.35 1123
3918.94 1063
3919.53 1117
3920.12 1128
3920.72 1164
3921.31 1097
3921.90 1114
3922.49 1124
3923.08 995
3923.67 1128
3924.26 1005
3924.85 994
3925.44 1027
3926.03 904
3926.62 1036
3927.21 1101
3927.80 948
3928.39 995
3928.99 924
3929.58 942
3930.17 870
3930.76 936
3931.35 957
3931.94 957
3932.53 917
3933.12 965
3933.72 952
3934.31 907
3934.90 1047
3935.49 1016
3936.08 1026
3936.67 1148
3937.26 1126
3937.86 1097
3938.45 1162
3939.04 1192
3939.63 1152
3940.22 1199
3940.82 1214
3941.41 1196
3942.00 1373
3942.59 1331
3943.18 1116
3943.78 1121
3944.37 1019
3944.96 1064
3945.55 1119
3946.14 1072
3946.74 1168
3947.33 981
3947.92 918
3948.51 1065
3949.11 949
3949.70 943
3950.29 1034
3950.88 1038
3951.48 1073
3952.07 1003
3952.66 1036
3953.26 996
3953.85 987
3954.44 1063
3955.03 1042
3955.63 1047
3956.22 1092
3956.81 1230
3957.41 1106
3958.00 1131
3958.59 1087
3959.19 1200
3959.78 1273
3960.37 1230
3960.97 1196
3961.56 1143
3962.15 1122
3962.75 1226
3963.34 1204
3963.93 1296
3964.53 1333
3965.12 1354
3965.72 1343
3966.31 1353
3966.90 1321
3967.50 1254
3968.09 1453
3968.69 1216
3969.28 1180
3969.87 1256
3970.47 1232
3971.06 1117
3971.66 1234
3972.25 1337
3972.85 1343
3973.44 1274
3974.03 1519
3974.63 1780
3975.22 1549
3975.82 1546
3976.41 1541
3977.01 1627
3977.60 1617
3978.20 1603
3978.79 1448
3979.39 1369
3979.98 1345
3980.58 1309
3981.17 1210
3981.77 1360
3982.36 1450
3982.96 1263
3983.55 1298
3984.15 1267
3984.74 1257
3985.34 1364
3985.93 1233
3986.53 1236
3987.12 1180
3987.72 1261
3988.31 1121
3988.91 1187
3989.50 1221
3990.10 1299
3990.70 1317
3991.29 1251
3991.89 1378
3992.48 1434
3993.08 1226
3993.67 1359
3994.27 1347
3994.87 1353
3995.46 1364
3996.06 1453
3996.65 1590
3997.25 1350
3997.85 1336
3998.44 1388
3999.04 1236
3999.64 1288
4000.23 1253
4000.83 1223
4001.43 1101
4002.02 1246
4002.62 1177
4003.21 1112
4003.81 1155
4004.41 1210
4005.00 1127
4005.60 1285
4006.20 1279
4006.80 1176
4007.39 1086
4007.99 1184
4008.59 1209
4009.18 1146
4009.78 1066
4010.38 1065
4010.97 1109
4011.57 1172
4012.17 1114
4012.77 1094
4013.36 1070
4013.96 1102
4014.56 1213
4015.16 1275
4015.75 1293
4016.35 1140
4016.95 1103
4017.55 1194
4018.14 1181
4018.74 1170
4019.34 1008
4019.94 1178
4020.54 1152
4021.13 1071
4021.73 1102
4022.33 1165
4022.93 1201
4023.53 1203
4024.12 1180
4024.72 1256
4025.32 1143
4025.92 1227
4026.52 1286
4027.12 1275
4027.71 1263
4028.31 1261
4028.91 1284
4029.51 1271
4030.11 1074
4030.71 1182
4031.31 1342
4031.90 1431
4032.50 1407
4033.10 1326
4033.70 1383
4034.30 1332
4034.90 1306
4035.50 1249
4036.10 1343
4036.70 1200
4037.29 1176
4037.89 1177
4038.49 1061
4039.09 863
4039.69 911
4040.29 939
4040.89 1032
4041.49 961
4042.09 994
4042.69 1042
4043.29 1021
4043.89 991
4044.49 1006
4045.09 1021
4045.69 926
4046.29 973
4046.89 1090
4047.49 1069
4048.09 941
4048.69 877
4049.29 1005
4049.89 1140
4050.49 1018
4051.09 922
4051.69 912
4052.29 998
4052.89 1133
4053.49 1113
4054.09 1003
4054.69 1009
4055.29 947
4055.89 1037
4056.49 1081
4057.09 987
4057.69 995
4058.29 981
4058.89 945
4059.49 1064
4060.09 1058
4060.70 1033
4061.30 1116
4061.90 1039
4062.50 1017
4063.10 942
4063.70 1033
4064.30 1133
4064.90 1021
4065.50 937
4066.11 923
4066.71 1066
4067.31 1044
4067.91 950
4068.51 1048
4069.11 1094
4069.71 1218
4070.32 989
4070.92 1043
4071.52 1102
4072.12 1061
4072.72 997
4073.32 1016
4073.93 1065
4074.53 1026
4075.13 1076
4075.73 1024
4076.33 1093
4076.94 1078
4077.54 928
4078.14 960
4078.74 995
4079.34 1038
4079.95 1120
4080.55 1145
4081.15 968
4081.75 1029
4082.36 1010
4082.96 997
4083.56 976
4084.16 859
4084.77 987
4085.37 1061
4085.97 1064
4086.58 962
4087.18 1030
4087.78 1086
4088.38 1059
4088.99 1051
4089.59 1066
4090.19 979
4090.80 923
4091.40 1014
4092.00 1012
4092.61 867
4093.21 895
4093.81 976
4094.42 943
4095.02 963
4095.62 891
4096.23 1056
4096.83 1031
4097.43 926
4098.04 998
4098.64 1118
4099.24 1025
4099.85 922
4100.45 1025
4101.06 974
4101.66 887
4102.26 931
4102.87 956
4103.47 1048
4104.08 1025
4104.68 1068
4105.28 1003
4105.89 1026
4106.49 1011
4107.10 1054
4107.70 1083
4108.31 1084
4108.91 987
4109.51 1000
4110.12 1049
4110.72 903
4111.33 955
4111.93 1079
4112.54 1089
4113.14 1018
4113.75 910
4114.35 820
4114.96 874
4115.56 892
4116.17 975
4116.77 931
4117.38 968
4117.98 992
4118.59 1041
4119.19 918
4119.80 890
4120.40 908
4121.01 920
4121.61 881
4122.22 902
4122.82 906
4123.43 902
4124.04 848
4124.64 865
4125.25 822
4125.85 948
4126.46 930
4127.06 1008
4127.67 849
4128.28 975
4128.88 903
4129.49 864
4130.09 932
4130.70 894
4131.31 1056
4131.91 1076
4132.52 947
4133.12 953
4133.73 1002
4134.34 1037
4134.94 1105
4135.55 1134
4136.16 1118
4136.76 1053
4137.37 1049
4137.98 1044
4138.58 1073
4139.19 1077
4139.80 1065
4140.40 1225
4141.01 1244
4141.62 1143
4142.22 1058
4142.83 1052
4143.44 1088
4144.04 1090
4144.65 1171
4145.26 1119
4145.86 1075
4146.47 1074
4147.08 979
4147.69 1014
4148.29 1030
4148.90 905
4149.51 987
4150.12 1025
4150.72 1028
4151.33 1145
4151.94 1072
4152.55 1044
4153.15 1034
4153.76 951
4154.37 1024
4154.98 1166
4155.59 1018
4156.19 1025
4156.80 1163
4157.41 1297
4158.02 1340
4158.63 1268
4159.23 1176
4159.84 1201
4160.45 1234
4161.06 1269
4161.67 1290
4162.28 1122
4162.88 1038
4163.49 1115
4164.10 1090
4164.71 1099
4165.32 974
4165.93 1080
4166.53 1035
4167.14 1081
4167.75 1199
4168.36 1110
4168.97 1143
4169.58 1113
4170.19 1024
4170.80 1089
4171.41 1199
4172.01 1145
4172.62 1042
4173.23 1085
4173.84 1108
4174.45 1021
4175.06 965
4175.67 1010
4176.28 1080
4176.89 1037
4177.50 991
4178.11 1048
4178.72 933
4179.33 995
4179.94 1079
4180.55 1056
4181.16 1154
4181.77 1176
4182.38 1104
4182.99 1094
4183.60 1113
4184.21 1187
4184.82 1000
4185.43 1003
4186.04 985
4186.65 1011
4187.26 943
4187.87 1000
4188.48 1088
4189.09 1003
4189.70 1150
4190.31 1113
4190.92 1110
4191.53 1180
4192.14 1206
4192.75 1034
4193.36 1086
4193.97 1186
4194.58 1164
4195.19 1005
4195.80 1101
4196.41 1232
4197.03 1071
4197.64 997
4198.25 1195
4198.86 1077
4199.47 1113
4200.08 1041
4200.69 1067
4201.30 1021
4201.91 1041
4202.53 1104
4203.14 1048
4203.75 935
4204.36 943
4204.97 997
4205.58 1043
4206.19 931
4206.81 965
4207.42 1130
4208.03 1075
4208.64 1107
4209.25 1061
4209.86 983
4210.48 1159
4211.09 1009
4211.70 955
4212.31 1097
4212.92 1145
4213.54 1143
4214.15 1084
4214.76 1107
4215.37 1092
4215.99 1167
4216.60 1230
4217.21 1224
4217.82 1165
4218.43 1150
4219.05 1204
4219.66 1244
4220.27 1167
4220.89 1318
4221.50 1360
4222.11 1298
4222.72 1188
4223.34 1113
4223.95 1122
4224.56 1171
4225.17 1058
4225.79 1095
4226.40 1178
4227.01 1341
4227.63 1496
4228.24 1410
4228.85 1416
4229.47 1327
4230.08 1340
4230.69 1564
4231.31 1720
4231.92 1839
4232.53 2153
4233.15 2297
4233.76 2449
4234.37 2523
4234.99 2488
4235.60 2431
4236.22 2059
4236.83 1785
4237.44 1734
4238.06 1563
4238.67 1532
4239.28 1494
4239.90 1376
4240.51 1223
4241.13 1216
4241.74 1230
4242.36 1090
4242.97 1193
4243.58 1170
4244.20 1214
4244.81 1133
4245.43 1193
4246.04 1207
4246.66 1201
4247.27 1225
4247.89 1229
4248.50 1158
4249.11 1296
4249.73 1324
4250.34 1207
4250.96 1142
4251.57 1182
4252.19 1117
4252.80 1101
4253.42 1142
4254.03 1174
4254.65 1147
4255.26 1076
4255.88 1067
4256.49 1023
4257.11 1030
4257.72 1054
4258.34 1110
4258.96 948
4259.57 981
4260.19 1130
4260.80 1069
4261.42 955
4262.03 944
4262.65 1125
4263.26 1098
4263.88 1121
4264.50 1126
4265.11 1161
4265.73 1190
4266.34 1107
4266.96 1094
4267.58 985
4268.19 1107
4268.81 1261
4269.42 1194
4270.04 1104
4270.66 1127
4271.27 1081
4271.89 1056
4272.51 1163
4273.12 1251
4273.74 1254
4274.36 1208
4274.97 1284
4275.59 1356
4276.20 1150
4276.82 1213
4277.44 1289
4278.06 1140
4278.67 1054
4279.29 1105
4279.91 1043
4280.52 1003
4281.14 1021
4281.76 947
4282.37 947
4282.99 1113
4283.61 1021
4284.23 1057
4284.84 1068
4285.46 1134
4286.08 1175
4286.69 1278
4287.31 1118
4287.93 1143
4288.55 1189
4289.16 1175
4289.78 1224
4290.40 1213
4291.02 1110
4291.64 1067
4292.25 1140
4292.87 1069
4293.49 1136
4294.11 1103
4294.73 1140
4295.34 1067
4295.96 1033
4296.58 1027
4297.20 975
4297.82 1107
4298.43 1020
4299.05 1052
4299.67 985
4300.29 1065
4300.91 1050
4301.53 1106
4302.14 1041
4302.76 1182
4303.38 1265
4304.00 1173
4304.62 1032
4305.24 1087
4305.86 1120
4306.48 1013
4307.09 1099
4307.71 1035
4308.33 1113
4308.95 1162
4309.57 1044
4310.19 1149
4310.81 1133
4311.43 1088
4312.05 1185
4312.67 1153
4313.29 1146
4313.90 1067
4314.52 1026
4315.14 1069
4315.76 1132
4316.38 1143
4317.00 1097
4317.62 1085
4318.24 1160
4318.86 1119
4319.48 981
4320.10 1172
4320.72 1288
4321.34 1227
4321.96 1336
4322.58 1310
4323.20 1262
4323.82 1189
4324.44 1244
4325.06 1329
4325.68 1322
4326.30 1276
4326.92 1310
4327.54 1268
4328.16 1213
4328.78 1294
4329.40 1251
4330.02 1379
4330.64 1524
4331.27 1412
4331.89 1676
4332.51 1824
4333.13 1659
4333.75 1791
4334.37 1969
4334.99 2257
4335.61 2475
4336.23 2516
4336.85 2438
4337.47 2423
4338.09 2395
4338.72 2170
4339.34 2187
4339.96 2110
4340.58 2269
4341.20 2146
4341.82 2474
4342.44 2980
4343.07 3128
4343.69 3798
4344.31 4437
4344.93 4870
4345.55 4843
4346.17 4905
4346.79 4826
4347.42 4432
4348.04 4177
4348.66 3814
4349.28 3287
4349.90 2594
4350.53 2252
4351.15 2185
4351.77 1830
4352.39 1742
4353.01 1836
4353.64 1713
4354.26 1726
4354.88 1723
4355.50 1635
4356.13 1492
4356.75 1553
4357.37 1601
4357.99 1602
4358.62 1439
4359.24 1472
4359.86 1576
4360.48 1522
4361.11 1460
4361.73 1316
4362.35 1468
4362.98 1346
4363.60 1193
4364.22 1400
4364.84 1385
4365.47 1384
4366.09 1313
4366.71 1298
4367.34 1310
4367.96 1206
4368.58 1179
4369.21 1268
4369.83 1164
4370.45 1092
4371.08 972
4371.70 1141
4372.32 1137
4372.95 1041
4373.57 1177
4374.20 1144
4374.82 1060
4375.44 1172
4376.07 1135
4376.69 1012
4377.31 1148
4377.94 1150
4378.56 1150
4379.19 1215
4379.81 1159
4380.43 958
4381.06 1001
4381.68 1128
4382.31 1176
4382.93 1104
4383.56 1095
4384.18 1071
4384.80 947
4385.43 1005
4386.05 1018
4386.68 1134
4387.30 1164
4387.93 1000
4388.55 972
4389.18 1104
4389.80 1012
4390.43 950
4391.05 965
4391.68 1063
4392.30 1072
4392.93 1111
4393.55 944
4394.18 1011
4394.80 971
4395.43 1168
4396.05 1093
4396.68 1017
4397.30 1050
4397.93 1136
4398.55 1130
4399.18 1039
4399.80 1125
4400.43 1120
4401.06 1167
4401.68 1104
4402.31 1100
4402.93 1103
4403.56 934
4404.18 967
4404.81 1038
4405.44 1125
4406.06 997
4406.69 988
4407.31 1101
4407.94 1118
4408.57 1119
4409.19 1077
4409.82 1076
4410.45 1032
4411.07 1126
4411.70 1104
4412.32 1146
4412.95 1200
4413.58 1121
4414.20 1089
4414.83 1186
4415.46 1124
4416.08 1102
4416.71 1094
4417.34 1004
4417.96 987
4418.59 1111
4419.22 1185
4419.84 1045
4420.47 1053
4421.10 1115
4421.73 1170
4422.35 910
4422.98 995
4423.61 1048
4424.23 1041
4424.86 1018
4425.49 1005
4426.12 1014
4426.74 1088
4427.37 1033
4428.00 901
4428.63 998
4429.25 1041
4429.88 1066
4430.51 1125
4431.14 1090
4431.77 1077
4432.39 1061
4433.02 1183
4433.65 1207
4434.28 1204
4434.90 1196
4435.53 1079
4436.16 1220
4436.79 1172
4437.42 1136
4438.05 1246
4438.67 1097
4439.30 1052
4439.93 1250
4440.56 1188
4441.19 1205
4441.82 1006
4442.44 1081
4443.07 1059
4443.70 1049
4444.33 1035
4444.96 1044
4445.59 1116
4446.22 1187
4446.85 1141
4447.47 1104
4448.10 1146
4448.73 1124
4449.36 1243
4449.99 1104
4450.62 1077
4451.25 1184
4451.88 1177
4452.51 1223
4453.14 1416
4453.77 1472
4454.40 1361
4455.02 1481
4455.65 1415
4456.28 1173
4456.91 1201
4457.54 1367
4458.17 1345
4458.80 1268
4459.43 1103
4460.06 1034
4460.69 1139
4461.32 1094
4461.95 1015
4462.58 951
4463.21 882
4463.84 929
4464.47 963
4465.10 1004
4465.73 1037
4466.36 913
4466.99 951
4467.62 1077
4468.25 1115
4468.88 985
4469.51 1009
4470.14 946
4470.78 1040
4471.41 1028
4472.04 1023
4472.67 1104
4473.30 1010
4473.93 1007
4474.56 950
4475.19 950
4475.82 926
4476.45 900
4477.08 1023
4477.71 955
4478.35 1014
4478.98 944
4479.61 1050
4480.24 1071
4480.87 1053
4481.50 1037
4482.13 1012
4482.76 1164
4483.40 1168
4484.03 1107
4484.66 1018
4485.29 1063
4485.92 979
4486.55 1139
4487.19 1119
4487.82 1221
4488.45 1184
4489.08 1197
4489.71 1173
4490.34 1203
4490.98 1266
4491.61 1108
4492.24 1043
4492.87 1037
4493.50 1227
4494.14 1202
4494.77 1227
4495.40 1172
4496.03 1200
4496.67 1173
4497.30 1416
4497.93 1639
4498.56 1669
4499.20 1619
4499.83 1648
4500.46 1819
4501.09 1839
4501.73 1771
4502.36 1825
4502.99 1657
4503.63 1509
4504.26 1422
4504.89 1400
4505.52 1396
4506.16 1193
4506.79 1158
4507.42 1232
4508.06 1240
4508.69 1219
4509.32 1219
4509.96 1205
4510.59 1164
4511.22 1106
4511.86 1226
4512.49 1349
4513.12 1112
4513.76 1021
4514.39 1028
4515.02 1054
4515.66 1049
4516.29 1048
4516.93 980
4517.56 1007
4518.19 968
4518.83 1088
4519.46 880
4520.10 970
4520.73 1088
4521.36 1185
4522.00 1038
4522.63 1035
4523.27 1027
4523.90 970
4524.54 1063
4525.17 1046
4525.80 1130
4526.44 1056
4527.07 1070
4527.71 1131
4528.34 1180
4528.98 1279
4529.61 1280
4530.25 1290
4530.88 1243
4531.52 1160
4532.15 1199
4532.79 1205
4533.42 1299
4534.06 1212
4534.69 1152
4535.33 1191
4535.96 1072
4536.60 1032
4537.23 1023
4537.87 1001
4538.50 1026
4539.14 1000
4539.77 972
4540.41 1060
4541.04 975
4541.68 901
4542.31 862
4542.95 1040
4543.59 936
4544.22 976
4544.86 905
4545.49 1003
4546.13 1044
4546.77 950
4547.40 946
4548.04 907
4548.67 940
4549.31 1013
4549.95 1005
4550.58 1016
4551.22 973
4551.85 906
4552.49 957
4553.13 980
4553.76 1008
4554.40 1040
4555.04 978
4555.67 1050
4556.31 989
4556.95 945
4557.58 909
4558.22 975
4558.86 949
4559.49 825
4560.13 901
4560.77 985
4561.40 844
4562.04 857
4562.68 893
4563.31 1009
4563.95 1030
4564.59 1080
4565.23 950
4565.86 928
4566.50 906
4567.14 961
4567.77 1020
4568.41 996
4569.05 904
4569.69 998
4570.32 991
4570.96 955
4571.60 835
4572.24 873
4572.88 1118
4573.51 1119
4574.15 1071
4574.79 1114
4575.43 1055
4576.06 1148
4576.70 1003
4577.34 1006
4577.98 1046
4578.62 1039
4579.26 1087
4579.89 1180
4580.53 1219
4581.17 1074
4581.81 1189
4582.45 1215
4583.09 1238
4583.72 1290
4584.36 1180
4585.00 1228
4585.64 1102
4586.28 1196
4586.92 1418
4587.56 1631
4588.19 1845
4588.83 1919
4589.47 2025
4590.11 1995
4590.75 2040
4591.39 1919
4592.03 1944
4592.67 1837
4593.31 1670
4593.95 1487
4594.58 1218
4595.22 1147
4595.86 1179
4596.50 1217
4597.14 1076
4597.78 1216
4598.42 1273
4599.06 1251
4599.70 1133
4600.34 1109
4600.98 1319
4601.62 1298
4602.26 1250
4602.90 1071
4603.54 912
4604.18 1145
4604.82 1126
4605.46 1042
4606.10 1089
4606.74 1003
4607.38 1001
4608.02 1000
4608.66 1081
4609.30 993
4609.94 934
4610.58 1023
4611.22 1046
4611.86 1008
4612.50 1041
4613.14 986
4613.78 964
4614.42 1120
4615.06 1052
4615.70 954
4616.35 970
4616.99 999
4617.63 979
4618.27 1033
4618.91 1030
4619.55 999
4620.19 992
4620.83 907
4621.47 1007
4622.11 1004
4622.76 1060
4623.40 1023
4624.04 995
4624.68 949
4625.32 943
4625.96 988
4626.60 953
4627.25 1072
4627.89 919
4628.53 1103
4629.17 1016
4629.81 1100
4630.45 1027
4631.10 1182
4631.74 1158
4632.38 1154
4633.02 1132
4633.66 1180
4634.30 1158
4634.95 1131
4635.59 1200
4636.23 1222
4636.87 1141
4637.52 1107
4638.16 1151
4638.80 1220
4639.44 1134
4640.08 1129
4640.73 1128
4641.37 1025
4642.01 1067
4642.66 1101
4643.30 1025
4643.94 969
4644.58 1072
4645.23 1109
4645.87 1082
4646.51 1045
4647.15 977
4647.80 1052
4648.44 986
4649.08 843
4649.73 835
4650.37 832
4651.01 846
4651.66 938
4652.30 986
4652.94 918
4653.59 961
4654.23 996
4654.87 888
4655.52 887
4656.16 881
4656.80 886
4657.45 933
4658.09 1010
4658.73 944
4659.38 818
4660.02 892
4660.67 910
4661.31 921
4661.95 949
4662.60 947
4663.24 871
4663.89 851
4664.53 864
4665.17 803
4665.82 837
4666.46 893
4667.11 942
4667.75 872
4668.40 719
4669.04 861
4669.68 876
4670.33 845
4670.97 896
4671.62 910
4672.26 1036
4672.91 898
4673.55 878
4674.20 939
4674.84 964
4675.49 876
4676.13 876
4676.78 989
4677.42 1015
4678.07 1008
4678.71 950
4679.36 964
4680.00 826
4680.65 953
4681.29 1077
4681.94 986
4682.58 942
4683.23 897
4683.87 948
4684.52 960
4685.16 807
4685.81 923
4686.46 931
4687.10 953
4687.75 895
4688.39 831
4689.04 950
4689.68 993
4690.33 1054
4690.98 1096
4691.62 1059
4692.27 1175
4692.91 1187
4693.56 1136
4694.21 1126
4694.85 1153
4695.50 1324
4696.15 1517
4696.79 1730
4697.44 1751
4698.08 1818
4698.73 1968
4699.38 1927
4700.02 1707
4700.67 1518
4701.32 1475
4701.96 1312
4702.61 1258
4703.26 1089
4703.90 1120
4704.55 1153
4705.20 1265
4705.84 1117
4706.49 1116
4707.14 1161
4707.79 1235
4708.43 1139
4709.08 1136
4709.73 1120
4710.37 1167
4711.02 1180
4711.67 1108
4712.32 1063
4712.96 1079
4713.61 1072
4714.26 1054
4714.91 895
4715.55 956
4716.20 961
4716.85 1032
4717.50 1059
4718.15 978
4718.79 1072
4719.44 1084
4720.09 1093
4720.74 1122
4721.39 1023
4722.03 1065
4722.68 1200
4723.33 1238
4723.98 1197
4724.63 1215
4725.27 1343
4725.92 1327
4726.57 1197
4727.22 1214
4727.87 1195
4728.52 1135
4729.16 1011
4729.81 1086
4730.46 1057
4731.11 1061
4731.76 950
4732.41 1025
4733.06 1043
4733.71 985
4734.36 1025
4735.00 926
4735.65 970
4736.30 988
4736.95 895
4737.60 996
4738.25 1135
4738.90 1168
4739.55 1059
4740.20 1042
4740.85 1030
4741.50 1029
4742.15 1106
4742.80 1044
4743.44 1024
4744.09 1015
4744.74 1015
4745.39 1083
4746.04 1110
4746.69 1153
4747.34 1206
4747.99 1261
4748.64 1343
4749.29 1294
4749.94 1286
4750.59 1366
4751.24 1388
4751.89 1271
4752.54 1290
4753.19 1307
4753.84 1344
4754.49 1208
4755.14 1305
4755.79 1293
4756.44 1026
4757.10 988
4757.75 999
4758.40 1038
4759.05 1088
4759.70 1101
4760.35 1051
4761.00 1151
4761.65 1042
4762.30 1043
4762.95 1182
4763.60 1116
4764.25 1239
4764.90 1282
4765.56 1336
4766.21 1244
4766.86 1292
4767.51 1243
4768.16 1227
4768.81 1084
4769.46 1107
4770.11 1059
4770.77 983
4771.42 1109
4772.07 1145
4772.72 1033
4773.37 892
4774.02 920
4774.67 996
4775.33 1009
4775.98 1082
4776.63 1065
4777.28 1109
4777.93 1102
4778.59 1228
4779.24 1207
4779.89 1184
4780.54 1134
4781.19 1050
4781.85 1059
4782.50 1119
4783.15 1087
4783.80 1081
4784.46 1040
4785.11 973
4785.76 908
4786.41 1084
4787.07 1106
4787.72 1079
4788.37 1032
4789.02 1081
4789.68 997
4790.33 1021
4790.98 1096
4791.63 1045
4792.29 1011
4792.94 1038
4793.59 946
4794.25 940
4794.90 1003
4795.55 1012
4796.21 899
4796.86 1008
4797.51 1092
4798.17 967
4798.82 1057
4799.47 1087
4800.13 1041
4800.78 1037
4801.43 1056
4802.09 996
4802.74 1021
4803.39 1048
4804.05 1039
4804.70 983
4805.35 1006
4806.01 1044
4806.66 1023
4807.32 1064
4807.97 1194
4808.62 1046
4809.28 1197
4809.93 1142
4810.59 984
4811.24 1070
4811.89 1066
4812.55 1033
4813.20 953
4813.86 1054
4814.51 1091
4815.17 1124
4815.82 1115
4816.48 1138
4817.13 1148
4817.78 1155
4818.44 1148
4819.09 1051
4819.75 1065
4820.40 1190
4821.06 1228
4821.71 1140
4822.37 1207
4823.02 1227
4823.68 1281
4824.33 1401
4824.99 1431
4825.64 1326
4826.30 1405
4826.95 1448
4827.61 1487
4828.26 1544
4828.92 1465
4829.58 1557
4830.23 1534
4830.89 1507
4831.54 1549
4832.20 1610
4832.85 1665
4833.51 1751
4834.16 1714
4834.82 1643
4835.48 1624
4836.13 1832
4836.79 1779
4837.44 1860
4838.10 1960
4838.76 2216
4839.41 1948
4840.07 2027
4840.72 2008
4841.38 1971
4842.04 2058
4842.69 2055
4843.35 2000
4844.01 2158
4844.66 2483
4845.32 2437
4845.98 2687
4846.63 3200
4847.29 3364
4847.95 3840
4848.60 3959
4849.26 4185
4849.92 4181
4850.57 3768
4851.23 3588
4851.89 3415
4852.54 3251
4853.20 3148
4853.86 3170
4854.51 3083
4855.17 2997
4855.83 3259
4856.49 3501
4857.14 3428
4857.80 3308
4858.46 3175
4859.12 3258
4859.77 3000
4860.43 2890
4861.09 2710
4861.75 2617
4862.40 2700
4863.06 2796
4863.72 2596
4864.38 2656
4865.03 2658
4865.69 2682
4866.35 2669
4867.01 2647
4867.67 2668
4868.32 2604
4868.98 2642
4869.64 2417
4870.30 2301
4870.96 2302
4871.62 1976
4872.27 1939
4872.93 2043
4873.59 2034
4874.25 1993
4874.91 2229
4875.57 2049
4876.22 2049
4876.88 2188
4877.54 2212
4878.20 2100
4878.86 2207
4879.52 1888
4880.18 1826
4880.84 1707
4881.49 1743
4882.15 1666
4882.81 1668
4883.47 1666
4884.13 1593
4884.79 1610
4885.45 1792
4886.11 1786
4886.77 1960
4887.43 2212
4888.09 2126
4888.75 2126
4889.41 2058
4890.07 2039
4890.72 2024
4891.38 1982
4892.04 2039
4892.70 1907
4893.36 1715
4894.02 1712
4894.68 1584
4895.34 1574
4896.00 1747
4896.66 1745
4897.32 1641
4897.98 1756
4898.64 1743
4899.30 1769
4899.96 1684
4900.62 1532
4901.28 1442
4901.94 1501
4902.60 1487
4903.27 1599
4903.93 1426
4904.59 1498
4905.25 1496
4905.91 1488
4906.57 1477
4907.23 1482
4907.89 1301
4908.55 1332
4909.21 1373
4909.87 1357
4910.53 1327
4911.19 1256
4911.85 1324
4912.52 1204
4913.18 1171
4913.84 1282
4914.50 1216
4915.16 1217
4915.82 1319
4916.48 1172
4917.14 1076
4917.81 1078
4918.47 1276
4919.13 1315
4919.79 1240
4920.45 1222
4921.11 1131
4921.77 1251
4922.44 1295
4923.10 1127
4923.76 1088
4924.42 1128
4925.08 1089
4925.75 1225
4926.41 1310
4927.07 1319
4927.73 1250
4928.39 1255
4929.06 1258
4929.72 1205
4930.38 1240
4931.04 1212
4931.71 1416
4932.37 1256
4933.03 1071
4933.69 1195
4934.36 1255
4935.02 990
4935.68 1071
4936.34 1086
4937.01 1052
4937.67 1008
4938.33 1166
4938.99 1137
4939.66 1123
4940.32 1138
4940.98 1092
4941.65 1153
4942.31 1093
4942.97 1079
4943.63 1154
4944.30 1104
4944.96 1157
4945.62 1165
4946.29 1123
4946.95 1087
4947.61 929
4948.28 1010
4948.94 989
4949.61 926
4950.27 937
4950.93 1054
4951.60 1120
4952.26 995
4952.92 1034
4953.59 1075
4954.25 1014
4954.92 910
4955.58 1041
4956.24 1130
4956.91 1101
4957.57 1169
4958.24 1081
4958.90 1088
4959.56 1138
4960.23 1215
4960.89 1255
4961.56 1331
4962.22 1366
4962.89 1352
4963.55 1421
4964.21 1424
4964.88 1426
4965.54 1297
4966.21 1366
4966.87 1158
4967.54 1127
4968.20 1046
4968.87 1047
4969.53 1005
4970.20 1081
4970.86 1162
4971.53 1078
4972.19 1164
4972.86 1071
4973.52 1141
4974.19 1051
4974.85 963
4975.52 1069
4976.18 1073
4976.85 1011
4977.51 1060
4978.18 979
4978.85 975
4979.51 1048
4980.18 948
4980.84 1031
4981.51 996
4982.17 1016
4982.84 1123
4983.50 1077
4984.17 1062
4984.84 967
4985.50 1128
4986.17 1130
4986.83 1048
4987.50 1123
4988.17 1140
4988.83 1128
4989.50 1113
4990.17 1028
4990.83 1072
4991.50 1026
4992.16 991
4992.83 953
4993.50 899
4994.16 950
4994.83 964
4995.50 1028
4996.16 950
4996.83 997
4997.50 926
4998.16 887
4998.83 877
4999.50 814
5000.16 874
5000.83 934
5001.50 1007
5002.17 868
5002.83 865
5003.50 836
5004.17 950
5004.83 1031
5005.50 887
5006.17 906
5006.84 999
5007.50 965
5008.17 932
5008.84 976
5009.51 1046
5010.17 955
5010.84 875
5011.51 884
5012.18 900
5012.84 979
5013.51 879
5014.18 854
5014.85 962
5015.52 968
5016.18 1053
5016.85 944
5017.52 961
5018.19 945
5018.86 898
5019.52 895
5020.19 822
5020.86 928
5021.53 951
5022.20 961
5022.87 986
5023.54 888
5024.20 909
5024.87 851
5025.54 883
5026.21 892
5026.88 954
5027.55 924
5028.22 959
5028.88 991
5029.55 1060
5030.22 1014
5030.89 1012
5031.56 864
5032.23 860
5032.90 883
5033.57 869
5034.24 780
5034.91 815
5035.58 820
5036.25 838
5036.91 870
5037.58 879
5038.25 803
5038.92 866
5039.59 823
5040.26 887
5040.93 889
5041.60 959
5042.27 919
5042.94 960
5043.61 838
5044.28 745
5044.95 787
5045.62 906
5046.29 890
5046.96 912
5047.63 907
5048.30 830
5048.97 771
5049.64 848
5050.31 897
5050.98 821
5051.65 859
5052.32 869
5052.99 867
5053.66 893
5054.33 889
5055.00 807
5055.68 858
5056.35 794
5057.02 787
5057.69 910
5058.36 876
5059.03 899
5059.70 826
5060.37 815
5061.04 786
5061.71 874
5062.38 798
5063.06 793
5063.73 814
5064.40 863
5065.07 768
5065.74 700
5066.41 869
5067.08 848
5067.75 773
5068.43 764
5069.10 754
5069.77 785
5070.44 861
5071.11 857
5071.78 886
5072.46 765
5073.13 893
5073.80 965
5074.47 941
5075.14 885
5075.81 855
5076.49 951
5077.16 903
5077.83 935
5078.50 962
5079.18 896
5079.85 910
5080.52 965
5081.19 1023
5081.86 981
5082.54 853
5083.21 917
5083.88 875
5084.55 965
5085.23 968
5085.90 942
5086.57 889
5087.25 956
5087.92 988
5088.59 978
5089.26 910
5089.94 1018
5090.61 1004
5091.28 1041
5091.96 1002
5092.63 960
5093.30 999
5093.97 1000
5094.65 917
5095.32 875
5095.99 969
5096.67 932
5097.34 863
5098.01 845
5098.69 931
5099.36 931
5100.04 948
5100.71 937
5101.38 931
5102.06 901
5102.73 963
5103.40 1034
5104.08 987
5104.75 1013
5105.43 974
5106.10 975
5106.77 990
5107.45 982
5108.12 964
5108.80 805
5109.47 742
5110.14 848
5110.82 840
5111.49 798
5112.17 889
5112.84 839
5113.52 873
5114.19 878
5114.87 980
5115.54 912
5116.21 861
5116.89 886
5117.56 883
5118.24 958
5118.91 1012
5119.59 939
5120.26 1026
5120.94 1020
5121.61 964
5122.29 839
5122.96 874
5123.64 945
5124.31 923
5124.99 956
5125.66 837
5126.34 946
5127.01 916
5127.69 1029
5128.37 936
5129.04 960
5129.72 909
5130.39 869
5131.07 948
5131.74 942
5132.42 837
5133.09 985
5133.77 844
5134.45 832
5135.12 878
5135.80 908
5136.47 877
5137.15 755
5137.83 866
5138.50 832
5139.18 872
5139.85 957
5140.53 909
5141.21 872
5141.88 806
5142.56 766
5143.24 746
5143.91 759
5144.59 756
5145.27 785
5145.94 689
5146.62 702
5147.30 761
5147.97 827
5148.65 821
5149.33 749
5150.00 796
5150.68 845
5151.36 792
5152.03 879
5152.71 839
5153.39 839
5154.07 816
5154.74 754
5155.42 796
5156.10 794
5156.77 754
5157.45 741
5158.13 810
5158.81 737
5159.48 731
5160.16 834
5160.84 759
5161.52 776
5162.19 771
5162.87 746
5163.55 806
5164.23 785
5164.91 747
5165.58 817
5166.26 811
5166.94 783
5167.62 906
5168.30 783
5168.97 830
5169.65 790
5170.33 737
5171.01 791
5171.69 795
5172.37 768
5173.04 807
5173.72 857
5174.40 843
5175.08 803
5175.76 814
5176.44 706
5177.11 808
5177.79 901
5178.47 747
5179.15 873
5179.83 820
5180.51 821
5181.19 851
5181.87 889
5182.55 765
5183.22 829
5183.90 741
5184.58 761
5185.26 661
5185.94 641
5186.62 822
5187.30 873
5187.98 849
5188.66 820
5189.34 768
5190.02 703
5190.70 807
5191.38 794
5192.06 715
5192.74 672
5193.42 661
5194.10 754
5194.78 822
5195.46 770
5196.14 674
5196.82 744
5197.50 784
5198.18 699
5198.86 728
5199.54 812
5200.22 800
5200.90 865
5201.58 873
5202.26 763
5202.94 775
5203.62 788
5204.30 785
5204.98 809
5205.66 842
5206.34 834
5207.02 839
5207.70 832
5208.38 880
5209.06 890
5209.74 838
5210.42 852
5211.10 851
5211.79 850
5212.47 871
5213.15 879
5213.83 884
5214.51 847
5215.19 972
5215.87 953
5216.55 1041
5217.23 980
5217.92 942
5218.60 952
5219.28 944
5219.96 1031
5220.64 1008
5221.32 1006
5222.00 994
5222.69 983
5223.37 974
5224.05 1019
5224.73 974
5225.41 946
5226.10 882
5226.78 935
5227.46 903
5228.14 910
5228.82 838
5229.51 900
5230.19 912
5230.87 857
5231.55 949
5232.23 841
5232.92 961
5233.60 974
5234.28 934
5234.96 957
5235.65 1014
5236.33 875
5237.01 973
5237.69 1016
5238.38 924
5239.06 935
5239.74 1042
5240.42 930
5241.11 884
5241.79 974
5242.47 963
5243.16 861
5243.84 787
5244.52 826
5245.21 897
5245.89 898
5246.57 832
5247.26 755
5247.94 895
5248.62 926
5249.31 1013
5249.99 1014
5250.67 1022
5251.36 967
5252.04 1127
5252.72 939
5253.41 786
5254.09 874
5254.77 901
5255.46 809
5256.14 1001
5256.83 905
5257.51 917
5258.19 872
5258.88 848
5259.56 940
5260.25 833
5260.93 984
5261.61 1031
5262.30 960
5262.98 945
5263.67 902
5264.35 1035
5265.04 989
5265.72 950
5266.40 957
5267.09 874
5267.77 923
5268.46 910
5269.14 842
5269.83 837
5270.51 810
5271.20 840
5271.88 825
5272.57 859
5273.25 887
5273.94 860
5274.62 861
5275.31 939
5275.99 833
5276.68 820
5277.36 880
5278.05 861
5278.73 902
5279.42 835
5280.10 773
5280.79 768
5281.47 901
5282.16 931
5282.85 943
5283.53 812
5284.22 943
5284.90 881
5285.59 824
5286.27 771
5286.96 768
5287.65 733
5288.33 707
5289.02 837
5289.70 823
5290.39 707
5291.08 742
5291.76 823
5292.45 906
5293.13 794
5293.82 771
5294.51 787
5295.19 858
5295.88 805
5296.57 755
5297.25 858
5297.94 900
5298.63 887
5299.31 915
5300.00 1027
5300.69 976
5301.37 979
5302.06 1061
5302.75 1039
5303.43 1038
5304.12 1020
5304.81 1013
5305.49 915
5306.18 979
5306.87 994
5307.56 909
5308.24 973
5308.93 1088
5309.62 1028
5310.30 945
5310.99 859
5311.68 910
5312.37 1024
5313.05 998
5313.74 998
5314.43 990
5315.12 911
5315.81 1016
5316.49 1134
5317.18 1191
5317.87 1133
5318.56 1114
5319.24 1117
5319.93 1097
5320.62 1092
5321.31 1125
5322.00 1073
5322.68 946
5323.37 894
5324.06 874
5324.75 852
5325.44 849
5326.13 879
5326.81 894
5327.50 856
5328.19 881
5328.88 845
5329.57 820
5330.26 840
5330.95 912
5331.63 875
5332.32 874
5333.01 852
5333.70 850
5334.39 816
5335.08 798
5335.77 848
5336.46 865
5337.15 829
5337.84 767
5338.52 753
5339.21 838
5339.90 841
5340.59 764
5341.28 859
5341.97 826
5342.66 850
5343.35 836
5344.04 695
5344.73 789
5345.42 888
5346.11 858
5346.80 948
5347.49 896
5348.18 891
5348.87 966
5349.56 994
5350.25 904
5350.94 947
5351.63 914
5352.32 803
5353.01 822
5353.70 827
5354.39 755
5355.08 663
5355.77 705
5356.46 783
5357.15 690
5357.84 731
5358.53 779
5359.22 788
5359.91 764
5360.60 696
5361.29 799
5361.98 849
5362.67 877
5363.36 868
5364.06 836
5364.75 761
5365.44 741
5366.13 729
5366.82 793
5367.51 868
5368.20 754
5368.89 772
5369.58 656
5370.27 782
5370.97 806
5371.66 807
5372.35 761
5373.04 776
5373.73 775
5374.42 762
5375.11 702
5375.81 728
5376.50 753
5377.19 737
5377.88 637
5378.57 675
5379.26 760
5379.96 752
5380.65 726
5381.34 630
5382.03 695
5382.72 680
5383.42 789
5384.11 769
5384.80 789
5385.49 690
5386.19 695
5386.88 678
5387.57 790
5388.26 843
5388.96 794
5389.65 793
5390.34 834
5391.03 843
5391.73 788
5392.42 771
5393.11 791
5393.80 744
5394.50 744
5395.19 692
5395.88 730
5396.57 777
5397.27 774
5397.96 733
5398.65 736
5399.35 627
5400.04 730
5400.73 717
5401.43 744
5402.12 738
5402.81 742
5403.51 753
5404.20 729
5404.89 781
5405.59 836
5406.28 669
5406.97 730
5407.67 750
5408.36 820
5409.06 873
5409.75 833
5410.44 679
5411.14 834
5411.83 870
5412.52 845
5413.22 838
5413.91 826
5414.61 804
5415.30 769
5415.99 686
5416.69 782
5417.38 792
5418.08 816
5418.77 744
5419.47 708
5420.16 837
5420.86 799
5421.55 738
5422.24 833
5422.94 684
5423.63 813
5424.33 844
5425.02 829
5425.72 762
5426.41 733
5427.11 797
5427.80 903
5428.50 786
5429.19 818
5429.89 916
5430.58 906
5431.28 884
5431.97 939
5432.67 964
5433.36 982
5434.06 960
5434.75 1071
5435.45 1127
5436.15 1056
5436.84 1163
5437.54 1075
5438.23 938
5438.93 965
5439.62 965
5440.32 997
5441.01 1035
5441.71 1014
5442.41 1010
5443.10 1099
5443.80 1148
5444.49 1092
5445.19 1127
5445.89 1263
5446.58 1130
5447.28 972
5447.98 1045
5448.67 1052
5449.37 991
5450.06 1009
5450.76 988
5451.46 1034
5452.15 1056
5452.85 1008
5453.55 952
5454.24 942
5454.94 975
5455.64 1034
5456.33 994
5457.03 1152
5457.73 1104
5458.42 1071
5459.12 1094
5459.82 1181
5460.51 1146
5461.21 1143
5461.91 1094
5462.61 1166
5463.30 1175
5464.00 1130
5464.70 1097
5465.40 1082
5466.09 1193
5466.79 1137
5467.49 1140
5468.18 1223
5468.88 1240
5469.58 1248
5470.28 1288
5470.98 1247
5471.67 1211
5472.37 1285
5473.07 1382
5473.77 1399
5474.46 1496
5475.16 1582
5475.86 1684
5476.56 1941
5477.26 2130
5477.95 2563
5478.65 2646
5479.35 2731
5480.05 2541
5480.75 2539
5481.45 2368
5482.14 2280
5482.84 2059
5483.54 1946
5484.24 1836
5484.94 1996
5485.64 1997
5486.34 1834
5487.03 1595
5487.73 1702
5488.43 1852
5489.13 1783
5489.83 1763
5490.53 1564
5491.23 1712
5491.93 1818
5492.63 1809
5493.33 1759
5494.02 1960
5494.72 2113
5495.42 2388
5496.12 2625
5496.82 2880
5497.52 3287
5498.22 3731
5498.92 3875
5499.62 4178
5500.32 4244
5501.02 4064
5501.72 3676
5502.42 3666
5503.12 3120
5503.82 2777
5504.52 2391
5505.22 2183
5505.92 2123
5506.62 1975
5507.32 1772
5508.02 1701
5508.72 1784
5509.42 1727
5510.12 1639
5510.82 1497
5511.52 1432
5512.22 1401
5512.92 1460
5513.62 1440
5514.32 1411
5515.02 1504
5515.72 1446
5516.42 1308
5517.12 1325
5517.82 1336
5518.52 1280
5519.22 1327
5519.93 1224
5520.63 1218
5521.33 1132
5522.03 1050
5522.73 1078
5523.43 1101
5524.13 1152
5524.83 1080
5525.53 1079
5526.23 1119
5526.94 1079
5527.64 1015
5528.34 1020
5529.04 1004
5529.74 1065
5530.44 1062
5531.14 1101
5531.85 934
5532.55 877
5533.25 892
5533.95 934
5534.65 962
5535.35 993
5536.06 1000
5536.76 1010
5537.46 913
5538.16 924
5538.86 972
5539.57 1011
5540.27 1044
5540.97 954
5541.67 952
5542.37 922
5543.08 914
5543.78 869
5544.48 874
5545.18 898
5545.89 900
5546.59 888
5547.29 880
5547.99 891
5548.70 903
5549.40 941
5550.10 876
5550.81 871
5551.51 806
5552.21 935
5552.91 836
5553.62 974
5554.32 935
5555.02 870
5555.73 848
5556.43 805
5557.13 878
5557.84 1090
5558.54 877
5559.24 869
5559.95 964
5560.65 966
5561.35 1010
5562.06 1109
5562.76 1100
5563.46 1047
5564.17 1061
5564.87 942
5565.57 933
5566.28 983
5566.98 1014
5567.69 924
5568.39 995
5569.09 963
5569.80 898
5570.50 926
5571.21 965
5571.91 896
5572.61 936
5573.32 985
5574.02 1012
5574.73 955
5575.43 918
5576.14 912
5576.84 872
5577.54 905
5578.25 931
5578.95 855
5579.66 813
5580.36 840
5581.07 845
5581.77 741
5582.48 813
5583.18 854
5583.89 900
5584.59 845
5585.30 918
5586.00 838
5586.71 752
5587.41 872
5588.12 899
5588.82 834
5589.53 775
5590.23 835
5590.94 883
5591.64 725
5592.35 738
5593.05 801
5593.76 769
5594.47 788
5595.17 790
5595.88 809
5596.58 802
5597.29 874
5597.99 773
5598.70 743
5599.41 753
5600.11 772
5600.82 724
5601.52 672
5602.23 792
5602.94 767
5603.64 776
5604.35 838
5605.05 869
5605.76 787
5606.47 725
5607.17 739
5607.88 777
5608.59 728
5609.29 793
5610.00 832
5610.70 801
5611.41 811
5612.12 815
5612.82 778
5613.53 770
5614.24 799
5614.95 833
5615.65 782
5616.36 718
5617.07 798
5617.77 840
5618.48 783
5619.19 791
5619.89 808
5620.60 773
5621.31 724
5622.02 831
5622.72 839
5623.43 756
5624.14 751
5624.85 860
5625.55 911
5626.26 994
5626.97 921
5627.68 950
5628.38 880
5629.09 896
5629.80 888
5630.51 858
5631.21 853
5631.92 815
5632.63 864
5633.34 885
5634.05 927
5634.75 1034
5635.46 862
5636.17 826
5636.88 792
5637.59 828
5638.30 846
5639.00 859
5639.71 973
5640.42 981
5641.13 1033
5641.84 943
5642.55 956
5643.26 880
5643.96 974
5644.67 848
5645.38 919
5646.09 878
5646.80 910
5647.51 899
5648.22 863
5648.93 877
5649.64 869
5650.34 844
5651.05 924
5651.76 924
5652.47 1104
5653.18 1048
5653.89 995
5654.60 1210
5655.31 1268
5656.02 1204
5656.73 1229
5657.44 1306
5658.15 1270
5658.86 1188
5659.57 1132
5660.28 1025
5660.99 1109
5661.70 899
5662.41 873
5663.12 914
5663.83 885
5664.54 894
5665.25 907
5665.96 902
5666.67 953
5667.38 895
5668.09 820
5668.80 851
5669.51 924
5670.22 821
5670.93 766
5671.64 848
5672.35 950
5673.06 773
5673.77 738
5674.48 892
5675.19 868
5675.90 888
5676.61 821
5677.32 822
5678.03 809
5678.74 787
5679.45 837
5680.17 827
5680.88 869
5681.59 821
5682.30 812
5683.01 705
5683.72 732
5684.43 847
5685.14 759
5685.85 692
5686.57 721
5687.28 744
5687.99 735
5688.70 693
5689.41 709
5690.12 696
5690.84 694
5691.55 827
5692.26 702
5692.97 704
5693.68 733
5694.39 722
5695.11 739
5695.82 712
5696.53 770
5697.24 750
5697.95 750
5698.67 772
5699.38 734
5700.09 819
5700.80 823
5701.51 713
5702.23 743
5702.94 795
5703.65 729
5704.36 728
5705.08 810
5705.79 768
5706.50 770
5707.21 748
5707.93 716
5708.64 714
5709.35 702
5710.07 760
5710.78 822
5711.49 723
5712.20 695
5712.92 676
5713.63 724
5714.34 766
5715.06 742
5715.77 721
5716.48 776
5717.20 642
5717.91 723
5718.62 675
5719.34 749
5720.05 720
5720.76 699
5721.48 744
5722.19 817
5722.90 793
5723.62 841
5724.33 771
5725.05 791
5725.76 729
5726.47 830
5727.19 877
5727.90 829
5728.61 777
5729.33 770
5730.04 825
5730.76 780
5731.47 738
5732.19 767
5732.90 782
5733.61 769
5734.33 810
5735.04 724
5735.76 846
5736.47 733
5737.19 750
5737.90 784
5738.61 731
5739.33 741
5740.04 743
5740.76 765
5741.47 726
5742.19 620
5742.90 671
5743.62 690
5744.33 626
5745.05 710
5745.76 735
5746.48 716
5747.19 646
5747.91 645
5748.62 657
5749.34 646
5750.05 656
5750.77 688
5751.49 745
5752.20 683
5752.92 722
5753.63 662
5754.35 625
5755.06 670
5755.78 682
5756.49 705
5757.21 706
5757.93 708
5758.64 717
5759.36 769
5760.07 727
5760.79 644
5761.51 734
5762.22 648
5762.94 701
5763.65 658
5764.37 687
5765.09 661
5765.80 635
5766.52 642
5767.24 636
5767.95 681
5768.67 646
5769.39 666
5770.10 686
5770.82 657
5771.53 666
5772.25 639
5772.97 665
5773.69 614
5774.40 710
5775.12 708
5775.84 729
5776.55 735
5777.27 678
5777.99 698
5778.70 790
5779.42 766
5780.14 813
5780.86 868
5781.57 794
5782.29 741
5783.01 661
5783.72 798
5784.44 640
5785.16 697
5785.88 636
5786.59 732
5787.31 758
5788.03 771
5788.75 858
5789.47 687
5790.18 739
5790.90 821
5791.62 821
5792.34 827
5793.06 872
5793.77 757
5794.49 845
5795.21 865
5795.93 885
5796.65 955
5797.36 1095
5798.08 1066
5798.80 1213
5799.52 1406
5800.24 1478
5800.96 1566
5801.67 1641
5802.39 1552
5803.11 1464
5803.83 1340
5804.55 1242
5805.27 1169
5805.99 1114
5806.71 1005
5807.42 929
5808.14 982
5808.86 1021
5809.58 947
5810.30 907
5811.02 893
5811.74 888
5812.46 903
5813.18 979
5813.90 939
5814.62 807
5815.34 980
5816.05 895
5816.77 877
5817.49 918
5818.21 787
5818.93 844
5819.65 899
5820.37 814
5821.09 791
5821.81 884
5822.53 901
5823.25 750
5823.97 735
5824.69 862
5825.41 881
5826.13 733
5826.85 741
5827.57 806
5828.29 803
5829.01 792
5829.73 916
5830.45 778
5831.17 804
5831.89 789
5832.61 731
5833.33 721
5834.05 766
5834.78 810
5835.50 740
5836.22 642
5836.94 702
5837.66 777
5838.38 773
5839.10 819
5839.82 777
5840.54 801
5841.26 753
5841.98 794
5842.70 804
5843.43 770
5844.15 796
5844.87 827
5845.59 819
5846.31 810
5847.03 827
5847.75 781
5848.47 774
5849.20 805
5849.92 761
5850.64 728
5851.36 723
5852.08 702
5852.80 704
5853.53 726
5854.25 727
5854.97 795
5855.69 804
5856.41 835
5857.14 781
5857.86 650
5858.58 727
5859.30 715
5860.02 754
5860.75 824
5861.47 760
5862.19 821
5862.91 716
5863.64 745
5864.36 813
5865.08 812
5865.80 695
5866.52 721
5867.25 855
5867.97 748
5868.69 771
5869.42 722
5870.14 807
5870.86 886
5871.58 740
5872.31 747
5873.03 743
5873.75 729
5874.48 783
5875.20 745
5875.92 736
5876.65 790
5877.37 802
5878.09 754
5878.81 819
5879.54 834
5880.26 843
5880.99 865
5881.71 852
5882.43 832
5883.16 790
5883.88 807
5884.60 725
5885.33 793
5886.05 809
5886.77 817
5887.50 793
5888.22 874
5888.95 828
5889.67 777
5890.39 803
5891.12 751
5891.84 685
5892.57 773
5893.29 793
5894.01 765
5894.74 694
5895.46 705
5896.19 697
5896.91 780
5897.64 846
5898.36 830
5899.09 856
5899.81 871
5900.53 910
5901.26 946
5901.98 748
5902.71 807
5903.43 867
5904.16 923
5904.88 962
5905.61 789
5906.33 818
5907.06 882
5907.78 929
5908.51 912
5909.23 834
5909.96 842
5910.68 770
5911.41 868
5912.14 906
5912.86 929
5913.59 929
5914.31 834
5915.04 882
5915.76 873
5916.49 807
5917.21 802
5917.94 797
5918.67 952
5919.39 909
5920.12 903
5920.84 929
5921.57 897
5922.29 1101
5923.02 1075
5923.75 945
5924.47 1076
5925.20 1005
5925.93 920
5926.65 835
5927.38 877
5928.10 1005
5928.83 1080
5929.56 995
5930.28 998
5931.01 947
5931.74 967
5932.46 1100
5933.19 1036
5933.92 1199
5934.64 1206
5935.37 1268
5936.10 1304
5936.82 1276
5937.55 1286
5938.28 1288
5939.00 1315
5939.73 1299
5940.46 1451
5941.19 1485
5941.91 1392
5942.64 1453
5943.37 1465
5944.09 1382
5944.82 1445
5945.55 1543
5946.28 1571
5947.00 1628
5947.73 1809
5948.46 1963
5949.19 2212
5949.92 2384
5950.64 2160
5951.37 2252
5952.10 2233
5952.83 2278
5953.55 2118
5954.28 1938
5955.01 1935
5955.74 2023
5956.47 2011
5957.19 2053
5957.92 2011
5958.65 2030
5959.38 2098
5960.11 2204
5960.84 2227
5961.56 2226
5962.29 2341
5963.02 2671
5963.75 2920
5964.48 3163
5965.21 3440
5965.94 3696
5966.66 3660
5967.39 3469
5968.12 3249
5968.85 3052
5969.58 2939
5970.31 2834
5971.04 2750
5971.77 2663
5972.50 2511
5973.22 2467
5973.95 2577
5974.68 2503
5975.41 2506
5976.14 2546
5976.87 2750
5977.60 2895
5978.33 2847
5979.06 2866
5979.79 2742
5980.52 2779
5981.25 2806
5981.98 2859
5982.71 2943
5983.44 2930
5984.17 2968
5984.90 2948
5985.63 2996
5986.36 3126
5987.09 2928
5987.82 2901
5988.55 2818
5989.28 3136
5990.01 3175
5990.74 3079
5991.47 2977
5992.20 2990
5992.93 3140
5993.66 3187
5994.39 3102
5995.12 3251
5995.85 3198
5996.58 3185
5997.31 3061
5998.04 3251
5998.77 3318
5999.50 3231
6000.23 3415
6000.96 3314
6001.69 3107
6002.42 3099
6003.16 3046
6003.89 3211
6004.62 3324
6005.35 3643
6006.08 3952
6006.81 4547
6007.54 5379
6008.27 6300
6009.00 7627
6009.74 8692
6010.47 9533
6011.20 10791
6011.93 11145
6012.66 11356
6013.39 11355
6014.13 10902
6014.86 9997
6015.59 9142
6016.32 7837
6017.05 6974
6017.78 5784
6018.52 4936
6019.25 4254
6019.98 3800
6020.71 3229
6021.44 2921
6022.18 2607
6022.91 2560
6023.64 2417
6024.37 2372
6025.10 2380
6025.84 2272
6026.57 2053
6027.30 2112
6028.03 2202
6028.77 2137
6029.50 2002
6030.23 2006
6030.96 1882
6031.70 1858
6032.43 1812
6033.16 1959
6033.90 1895
6034.63 1746
6035.36 1878
6036.09 1956
6036.83 2024
6037.56 2055
6038.29 2037
6039.03 2100
6039.76 2219
6040.49 2205
6041.23 2189
6041.96 2025
6042.69 2151
6043.43 2372
6044.16 2343
6044.89 2343
6045.63 2367
6046.36 2646
6047.09 2696
6047.83 2832
6048.56 2879
6049.29 3039
6050.03 3243
6050.76 3390
6051.50 3318
6052.23 3391
6052.96 3328
6053.70 3391
6054.43 3106
6055.17 3042
6055.90 2795
6056.63 2506
6057.37 2486
6058.10 2294
6058.84 2189
6059.57 2306
6060.31 2236
6061.04 2052
6061.77 2140
6062.51 2021
6063.24 1965
6063.98 2151
6064.71 2061
6065.45 2094
6066.18 2092
6066.92 2028
6067.65 1898
6068.39 1917
6069.12 1825
6069.86 1841
6070.59 1865
6071.33 1742
6072.06 1712
6072.80 1711
6073.53 1654
6074.27 1626
6075.00 1557
6075.74 1687
6076.47 1729
6077.21 1751
6077.95 1750
6078.68 1583
6079.42 1568
6080.15 1615
6080.89 1577
6081.62 1589
6082.36 1465
6083.09 1522
6083.83 1455
6084.57 1396
6085.30 1474
6086.04 1522
6086.77 1430
6087.51 1472
6088.25 1554
6088.98 1530
6089.72 1486
6090.46 1552
6091.19 1588
6091.93 1530
6092.66 1594
6093.40 1540
6094.14 1552
6094.87 1481
6095.61 1510
6096.35 1452
6097.08 1380
6097.82 1323
6098.56 1373
6099.29 1322
6100.03 1348
6100.77 1355
6101.50 1317
6102.24 1268
6102.98 1262
6103.72 1278
6104.45 1329
6105.19 1462
6105.93 1348
6106.66 1356
6107.40 1264
6108.14 1248
6108.88 1340
6109.61 1390
6110.35 1334
6111.09 1305
6111.83 1356
6112.56 1465
6113.30 1462
6114.04 1396
6114.78 1385
6115.51 1417
6116.25 1491
6116.99 1435
6117.73 1245
6118.47 1366
6119.20 1458
6119.94 1395
6120.68 1321
6121.42 1469
6122.16 1434
6122.89 1602
6123.63 1522
6124.37 1539
6125.11 1509
6125.85 1437
6126.59 1453
6127.32 1426
6128.06 1538
6128.80 1589
6129.54 1501
6130.28 1531
6131.02 1557
6131.76 1461
6132.49 1432
6133.23 1477
6133.97 1421
6134.71 1425
6135.45 1545
6136.19 1442
6136.93 1478
6137.67 1502
6138.41 1617
6139.15 1666
6139.88 1556
6140.62 1508
6141.36 1581
6142.10 1594
6142.84 1507
6143.58 1386
6144.32 1538
6145.06 1634
6145.80 1517
6146.54 1586
6147.28 1629
6148.02 1555
6148.76 1584
6149.50 1570
6150.24 1653
6150.98 1649
6151.72 1668
6152.46 1727
6153.20 1709
6153.94 1755
6154.68 1805
6155.42 1801
6156.16 1731
6156.90 1786
6157.64 1743
6158.38 1924
6159.12 1917
6159.86 2022
6160.60 2168
6161.34 2310
6162.08 2370
6162.82 2576
6163.56 2626
6164.30 2719
6165.05 2775
6165.79 2883
6166.53 3112
6167.27 3115
6168.01 2845
6168.75 2866
6169.49 2697
6170.23 2655
6170.97 2676
6171.71 2492
6172.46 2567
6173.20 2491
6173.94 2435
6174.68 2251
6175.42 2327
6176.16 2367
6176.90 2261
6177.64 2352
6178.39 2364
6179.13 2474
6179.87 2410
6180.61 2538
6181.35 2501
6182.09 2607
6182.84 2647
6183.58 2708
6184.32 2700
6185.06 2642
6185.80 2797
6186.55 2705
6187.29 2706
6188.03 2863
6188.77 3113
6189.52 3017
6190.26 3246
6191.00 3154
6191.74 3343
6192.48 3472
6193.23 3341
6193.97 3449
6194.71 3589
6195.45 3567
6196.20 3278
6196.94 3203
6197.68 3302
6198.43 3276
6199.17 3580
6199.91 3689
6200.65 3818
6201.40 4351
6202.14 5093
6202.88 6341
6203.63 7733
6204.37 9703
6205.11 11677
6205.86 14157
6206.60 16329
6207.34 18099
6208.09 19507
6208.83 19447
6209.57 18289
6210.32 16939
6211.06 15239
6211.80 13290
6212.55 11247
6213.29 9461
6214.03 7596
6214.78 6495
6215.52 5248
6216.26 4481
6217.01 4158
6217.75 3959
6218.50 3841
6219.24 3743
6219.98 3780
6220.73 3889
6221.47 4000
6222.22 4269
6222.96 4432
6223.71 4531
6224.45 4430
6225.19 4266
6225.94 4011
6226.68 3892
6227.43 3477
6228.17 3179
6228.92 2938
6229.66 2529
6230.41 2411
6231.15 2404
6231.90 2322
6232.64 2286
6233.39 2282
6234.13 2268
6234.87 2438
6235.62 2559
6236.36 2747
6237.11 2993
6237.86 3023
6238.60 3027
6239.35 3213
6240.09 3136
6240.84 2848
6241.58 2863
6242.33 2975
6243.07 2885
6243.82 2897
6244.56 2848
6245.31 2756
6246.05 2728
6246.80 2616
6247.55 2750
6248.29 2592
6249.04 2354
6249.78 2400
6250.53 2399
6251.27 2359
6252.02 2442
6252.77 2575
6253.51 2406
6254.26 2403
6255.01 2339
6255.75 2301
6256.50 2307
6257.24 2504
6257.99 2522
6258.74 2406
6259.48 2329
6260.23 2356
6260.98 2200
6261.72 2114
6262.47 2073
6263.22 1979
6263.96 2114
6264.71 2051
6265.46 2023
6266.20 2096
6266.95 2038
6267.70 1959
6268.44 1989
6269.19 1981
6269.94 2007
6270.68 1957
6271.43 1936
6272.18 1944
6272.93 1908
6273.67 1971
6274.42 2004
6275.17 2039
6275.92 2212
6276.66 2023
6277.41 2165
6278.16 2412
6278.91 2161
6279.65 2186
6280.40 2148
6281.15 2104
6281.90 1929
6282.64 1893
6283.39 1917
6284.14 1839
6284.89 1893
6285.64 1889
6286.38 1737
6287.13 1684
6287.88 1613
6288.63 1777
6289.38 1609
6290.12 1561
6290.87 1620
6291.62 1565
6292.37 1623
6293.12 1573
6293.87 1584
6294.61 1554
6295.36 1551
6296.11 1540
6296.86 1515
6297.61 1558
6298.36 1597
6299.11 1583
6299.86 1664
6300.60 1566
6301.35 1492
6302.10 1501
6302.85 1552
6303.60 1441
6304.35 1449
6305.10 1454
6305.85 1494
6306.60 1650
6307.35 1712
6308.10 1691
6308.85 1681
6309.59 1705
6310.34 1836
6311.09 1833
6311.84 1661
6312.59 1923
6313.34 1859
6314.09 1962
6314.84 1827
6315.59 1900
6316.34 1930
6317.09 1844
6317.84 1838
6318.59 1656
6319.34 1690
6320.09 1732
6320.84 1690
6321.59 1519
6322.34 1400
6323.09 1479
6323.84 1346
6324.59 1378
6325.34 1284
6326.09 1253
6326.84 1243
6327.59 1285
6328.34 1268
6329.09 1238
6329.85 1162
6330.60 1298
6331.35 1165
6332.10 1133
6332.85 1199
6333.60 1267
6334.35 1311
6335.10 1302
6335.85 1218
6336.60 1363
6337.35 1342
6338.10 1363
6338.86 1278
6339.61 1239
6340.36 1234
6341.11 1312
6341.86 1308
6342.61 1247
6343.36 1202
6344.12 1287
6344.87 1292
6345.62 1296
6346.37 1383
6347.12 1337
6347.87 1429
6348.62 1387
6349.38 1444
6350.13 1504
6350.88 1462
6351.63 1567
6352.38 1656
6353.14 1660
6353.89 1656
6354.64 1764
6355.39 1638
6356.14 1579
6356.90 1558
6357.65 1446
6358.40 1587
6359.15 1557
6359.91 1333
6360.66 1421
6361.41 1437
6362.16 1440
6362.92 1471
6363.67 1351
6364.42 1432
6365.17 1470
6365.93 1489
6366.68 1403
6367.43 1264
6368.19 1268
6368.94 1301
6369.69 1330
6370.44 1405
6371.20 1304
6371.95 1252
6372.70 1309
6373.46 1262
6374.21 1121
6374.96 1243
6375.72 1314
6376.47 1298
6377.22 1311
6377.98 1218
6378.73 1341
6379.48 1400
6380.24 1364
6380.99 1397
6381.75 1313
6382.50 1133
6383.25 1184
6384.01 1162
6384.76 1203
6385.51 1249
6386.27 1105
6387.02 1216
6387.78 1243
6388.53 1067
6389.28 1133
6390.04 1188
6390.79 1124
6391.55 1109
6392.30 1209
6393.06 1179
6393.81 1101
6394.56 1062
6395.32 1065
6396.07 1140
6396.83 1125
6397.58 1143
6398.34 1053
6399.09 1156
6399.85 1190
6400.60 1103
6401.36 1076
6402.11 1012
6402.87 1080
6403.62 1107
6404.38 1217
6405.13 1234
6405.89 1165
6406.64 1206
6407.40 1300
6408.15 1281
6408.91 1137
6409.66 1139
6410.42 1188
6411.17 1150
6411.93 1118
6412.68 1165
6413.44 1089
6414.20 1107
6414.95 1131
6415.71 1202
6416.46 1159
6417.22 1108
6417.97 1029
6418.73 989
6419.49 1110
6420.24 1078
6421.00 1074
6421.75 1173
6422.51 1106
6423.27 1070
6424.02 1089
6424.78 1169
6425.54 1021
6426.29 1034
6427.05 966
6427.80 1067
6428.56 1131
6429.32 1113
6430.07 1084
6430.83 1021
6431.59 1178
6432.34 1187
6433.10 1115
6433.86 1094
6434.61 1071
6435.37 1005
6436.13 997
6436.88 1017
6437.64 1037
6438.40 1051
6439.16 1053
6439.91 1085
6440.67 1006
6441.43 992
6442.18 1034
6442.94 1078
6443.70 1090
6444.46 1089
6445.21 1114
6445.97 1056
6446.73 1084
6447.49 1114
6448.24 1125
6449.00 1139
6449.76 1163
6450.52 1086
6451.28 1083
6452.03 1100
6452.79 1119
6453.55 1132
6454.31 1197
6455.06 1263
6455.82 1130
6456.58 1143
6457.34 1266
6458.10 1205
6458.86 1253
6459.61 1209
6460.37 1219
6461.13 1257
6461.89 1218
6462.65 1257
6463.41 1395
6464.16 1261
6464.92 1261
6465.68 1264
6466.44 1323
6467.20 1395
6467.96 1449
6468.72 1421
6469.48 1469
6470.23 1362
6470.99 1430
6471.75 1488
6472.51 1362
6473.27 1394
6474.03 1432
6474.79 1491
6475.55 1413
6476.31 1482
6477.07 1425
6477.83 1435
6478.59 1439
6479.35 1449
6480.10 1551
6480.86 1601
6481.62 1620
6482.38 1706
6483.14 1610
6483.90 1764
6484.66 1798
6485.42 1741
6486.18 1724
6486.94 1759
6487.70 1797
6488.46 2057
6489.22 2067
6489.98 2082
6490.74 2239
6491.50 2277
6492.26 2413
6493.02 2464
6493.78 2379
6494.54 2376
6495.30 2402
6496.06 2347
6496.82 2409
6497.59 2335
6498.35 2437
6499.11 2477
6499.87 2338
6500.63 2287
6501.39 2451
6502.15 2503
6502.91 2580
6503.67 2283
6504.43 2383
6505.19 2363
6505.95 2513
6506.71 2623
6507.48 2637
6508.24 2774
6509.00 2798
6509.76 2688
6510.52 2881
6511.28 3021
6512.04 2946
6512.80 2801
6513.57 2808
6514.33 2971
6515.09 3002
6515.85 3077
6516.61 3189
6517.37 3072
6518.14 3336
6518.90 3406
6519.66 3690
6520.42 3819
6521.18 4194
6521.95 4397
6522.71 4875
6523.47 5177
6524.23 5629
6524.99 6143
6525.76 6587
6526.52 6679
6527.28 6742
6528.04 6932
6528.80 6893
6529.57 7146
6530.33 7901
6531.09 9031
6531.85 10326
6532.62 11978
6533.38 13776
6534.14 15124
6534.91 16356
6535.67 16907
6536.43 16503
6537.19 15293
6537.96 13732
6538.72 11836
6539.48 9803
6540.25 8010
6541.01 6579
6541.77 5448
6542.53 4602
6543.30 4131
6544.06 3670
6544.82 3241
6545.59 2997
6546.35 2827
6547.11 2612
6547.88 2520
6548.64 2452
6549.41 2587
6550.17 2535
6550.93 2472
6551.70 2450
6552.46 2307
6553.22 2236
6553.99 2254
6554.75 2119
6555.52 2045
6556.28 2097
6557.04 2138
6557.81 2104
6558.57 2188
6559.34 2141
6560.10 2220
6560.86 2324
6561.63 2440
6562.39 2524
6563.16 2548
6563.92 2645
6564.69 2555
6565.45 2459
6566.21 2478
6566.98 2404
6567.74 2585
6568.51 2568
6569.27 2615
6570.04 2738
6570.80 2780
6571.57 2961
6572.33 2945
6573.10 3043
6573.86 3071
6574.63 2929
6575.39 3006
6576.16 2936
6576.92 2978
6577.69 2940
6578.45 2958
6579.22 2863
6579.98 2775
6580.75 2913
6581.51 2748
6582.28 2640
6583.05 2646
6583.81 2677
6584.58 2641
6585.34 2738
6586.11 2743
6586.87 2951
6587.64 3073
6588.41 3048
6589.17 3256
6589.94 3587
6590.70 3625
6591.47 3986
6592.24 4005
6593.00 4048
6593.77 4252
6594.53 4328
6595.30 4281
6596.07 4118
6596.83 3671
6597.60 3470
6598.37 3256
6599.13 3035
6599.90 2984
6600.66 3014
6601.43 2944
6602.20 3077
6602.96 3060
6603.73 3090
6604.50 3309
6605.26 3551
6606.03 3685
6606.80 3947
6607.57 3977
6608.33 3977
6609.10 3994
6609.87 3797
6610.63 3747
6611.40 3339
6612.17 3115
6612.94 2775
6613.70 2675
6614.47 2614
6615.24 2441
6616.00 2342
6616.77 2302
6617.54 2201
6618.31 2100
6619.08 2043
6619.84 2002
6620.61 2137
6621.38 2036
6622.15 2003
6622.91 2020
6623.68 2035
6624.45 2042
6625.22 2046
6625.99 1726
6626.75 1835
6627.52 1993
6628.29 2083
6629.06 2061
6629.83 2162
6630.59 2304
6631.36 2608
6632.13 2632
6632.90 2824
6633.67 2813
6634.44 2725
6635.21 2833
6635.97 2624
6636.74 2480
6637.51 2281
6638.28 2127
6639.05 2092
6639.82 2136
6640.59 2091
6641.36 1889
6642.12 1881
6642.89 1921
6643.66 1954
6644.43 1806
6645.20 1895
6645.97 1998
6646.74 2045
6647.51 2030
6648.28 2053
6649.05 1999
6649.82 1957
6650.59 1866
6651.36 1908
6652.12 2015
6652.89 1973
6653.66 2087
6654.43 2088
6655.20 2071
6655.97 2060
6656.74 1931
6657.51 1950
6658.28 1959
6659.05 1971
6659.82 1889
6660.59 1857
6661.36 1823
6662.13 1693
6662.90 1740
6663.67 1877
6664.44 1947
6665.21 1991
6665.98 1896
6666.75 1939
6667.52 1923
6668.30 1966
6669.07 2064
6669.84 1968
6670.61 1990
6671.38 2025
6672.15 1961
6672.92 1970
6673.69 2000
6674.46 2085
6675.23 2091
6676.00 2027
6676.77 2068
6677.54 2112
6678.32 2298
6679.09 2231
6679.86 2280
6680.63 2464
6681.40 2526
6682.17 2672
6682.94 2743
6683.71 2773
6684.49 2636
6685.26 2723
6686.03 2546
6686.80 2490
6687.57 2388
6688.34 2194
6689.11 2115
6689.89 2023
6690.66 2016
6691.43 1920
6692.20 1904
6692.97 1867
6693.75 1868
6694.52 1795
6695.29 1743
6696.06 1705
6696.83 1722
6697.61 1614
6698.38 1694
6699.15 1805
6699.92 1831
6700.70 1803
6701.47 1713
6702.24 1712
6703.01 1670
6703.79 1712
6704.56 1621
6705.33 1695
6706.10 1704
6706.88 1678
6707.65 1699
6708.42 1629
6709.19 1652
6709.97 1611
6710.74 1611
6711.51 1483
6712.29 1620
6713.06 1491
6713.83 1473
6714.61 1696
6715.38 1573
6716.15 1565
6716.92 1562
6717.70 1492
6718.47 1436
6719.24 1407
6720.02 1402
6720.79 1468
6721.57 1495
6722.34 1388
6723.11 1498
6723.89 1454
6724.66 1525
6725.43 1587
6726.21 1563
6726.98 1545
6727.76 1579
6728.53 1600
6729.30 1643
6730.08 1703
6730.85 1610
6731.63 1734
6732.40 1631
6733.17 1660
6733.95 1562
6734.72 1596
6735.50 1570
6736.27 1703
6737.05 1643
6737.82 1649
6738.59 1701
6739.37 1724
6740.14 1733
6740.92 1676
6741.69 1785
6742.47 1674
6743.24 1683
6744.02 1819
6744.79 1939
6745.57 1953
6746.34 2005
6747.12 2131
6747.89 2323
6748.67 2454
6749.44 2708
6750.22 2903
6750.99 2986
6751.77 2897
6752.54 2907
6753.32 2549
6754.09 2511
6754.87 2385
6755.65 2162
6756.42 1887
6757.20 1827
6757.97 1691
6758.75 1806
6759.52 1741
6760.30 1613
6761.08 1759
6761.85 1757
6762.63 1657
6763.40 1761
6764.18 1548
6764.96 1613
6765.73 1633
6766.51 1617
6767.28 1521
6768.06 1530
6768.84 1495
6769.61 1444
6770.39 1455
6771.17 1458
6771.94 1474
6772.72 1508
6773.50 1480
6774.27 1431
6775.05 1466
6775.82 1612
6776.60 1533
6777.38 1412
6778.16 1464
6778.93 1524
6779.71 1374
6780.49 1427
6781.26 1402
6782.04 1294
6782.82 1226
6783.59 1268
6784.37 1280
6785.15 1242
6785.93 1375
6786.70 1351
6787.48 1288
6788.26 1322
6789.04 1353
6789.81 1308
6790.59 1253
6791.37 1293
6792.15 1261
6792.92 1246
6793.70 1169
6794.48 1180
6795.26 1254
6796.03 1172
6796.81 1195
6797.59 1262
6798.37 1231
6799.15 1316
6799.92 1373
6800.70 1518
6801.48 1413
6802.26 1406
6803.04 1386
6803.81 1545
6804.59 1568
6805.37 1533
6806.15 1438
6806.93 1406
6807.71 1348
6808.49 1451
6809.26 1298
6810.04 1229
6810.82 1322
6811.60 1324
6812.38 1337
6813.16 1212
6813.94 1347
6814.72 1313
6815.49 1325
6816.27 1219
6817.05 1351
6817.83 1465
6818.61 1350
6819.39 1309
6820.17 1331
6820.95 1333
6821.73 1386
6822.51 1276
6823.29 1360
6824.07 1333
6824.85 1321
6825.62 1187
6826.40 1304
6827.18 1447
6827.96 1398
6828.74 1366
6829.52 1290
6830.30 1322
6831.08 1380
6831.86 1354
6832.64 1350
6833.42 1238
6834.20 1238
6834.98 1274
6835.76 1193
6836.54 1325
6837.32 1319
6838.10 1365
6838.88 1412
6839.66 1340
6840.44 1266
6841.22 1288
6842.01 1288
6842.79 1305
6843.57 1432
6844.35 1583
6845.13 1674
6845.91 1811
6846.69 1857
6847.47 2082
6848.25 2447
6849.03 2575
6849.81 2628
6850.59 2660
6851.37 2663
6852.16 2415
6852.94 2240
6853.72 2099
6854.50 1937
6855.28 1747
6856.06 1651
6856.84 1620
6857.62 1516
6858.41 1513
6859.19 1448
6859.97 1451
6860.75 1450
6861.53 1483
6862.31 1570
6863.09 1646
6863.88 1772
6864.66 1761
6865.44 1827
6866.22 1691
6867.00 1820
6867.79 1831
6868.57 1821
6869.35 1793
6870.13 1720
6870.91 1656
6871.70 1597
6872.48 1750
6873.26 1614
6874.04 1606
6874.83 1715
6875.61 1718
6876.39 1643
6877.17 1561
6877.96 1749
6878.74 1830
6879.52 1958
6880.30 1926
6881.09 2012
6881.87 2302
6882.65 2630
6883.43 2858
6884.22 3162
6885.00 3503
6885.78 3712
6886.57 4177
6887.35 4547
6888.13 4399
6888.92 3913
6889.70 3486
6890.48 3079
6891.26 2625
6892.05 2493
6892.83 2190
6893.62 1985
6894.40 1959
6895.18 1916
6895.97 1891
6896.75 1869
6897.53 2030
6898.32 2069
6899.10 2078
6899.88 2078
6900.67 1992
6901.45 1894
6902.24 1979
6903.02 1888
6903.80 2024
6904.59 1890
6905.37 1891
6906.16 1839
6906.94 1679
6907.72 1706
6908.51 1709
6909.29 1704
6910.08 1738
6910.86 1714
6911.65 1656
6912.43 1624
6913.21 1586
6914.00 1748
6914.78 1672
6915.57 1587
6916.35 1586
6917.14 1644
6917.92 1665
6918.71 1645
6919.49 1616
6920.28 1607
6921.06 1569
6921.85 1628
6922.63 1687
6923.42 1717
6924.20 1669
6924.99 1640
6925.77 1625
6926.56 1776
6927.34 1779
6928.13 1714
6928.91 1800
6929.70 1725
6930.49 1740
6931.27 1846
6932.06 1762
6932.84 1796
6933.63 1921
6934.41 1889
6935.20 1932
6935.99 1967
6936.77 1939
6937.56 2029
6938.34 2319
6939.13 2500
6939.92 2630
6940.70 2627
6941.49 2697
6942.27 2887
6943.06 2758
6943.85 2893
6944.63 3050
6945.42 3079
6946.21 3020
6946.99 3130
6947.78 3030
6948.57 2916
6949.35 2942
6950.14 2748
6950.92 2600
6951.71 2478
6952.50 2401
6953.29 2290
6954.07 2316
6954.86 2247
6955.65 2455
6956.43 2447
6957.22 2347
6958.01 2548
6958.79 2555
6959.58 2627
6960.37 2699
6961.16 2488
6961.94 2523
6962.73 2730
6963.52 2823
6964.31 2976
6965.09 3274
6965.88 3380
6966.67 3535
6967.46 3617
6968.24 3582
6969.03 3666
6969.82 3786
6970.61 3910
6971.39 3634
6972.18 3547
6972.97 3593
6973.76 3511
6974.55 3510
6975.33 3523
6976.12 3653
6976.91 3855
6977.70 4374
6978.49 5087
6979.27 6205
6980.06 7837
6980.85 9619
6981.64 11911
6982.43 14008
6983.22 16107
6984.01 17563
6984.79 18446
6985.58 18351
6986.37 17152
6987.16 15119
6987.95 13537
6988.74 11303
6989.53 9402
6990.32 7670
6991.10 6485
6991.89 5219
6992.68 4340
6993.47 3817
6994.26 3592
6995.05 3338
6995.84 3234
6996.63 3210
6997.42 3289
6998.21 3415
6999.00 3532
6999.79 3472
7000.58 3388
7001.36 3294
7002.15 3216
7002.94 3032
7003.73 2805
7004.52 2594
7005.31 2291
7006.10 2182
7006.89 1974
7007.68 1842
7008.47 1911
7009.26 1982
7010.05 2143
7010.84 2154
7011.63 2264
7012.42 2147
7013.21 2191
7014.00 2143
7014.79 2043
7015.58 2105
7016.37 2001
7017.16 2081
7017.96 1998
7018.75 2098
7019.54 2074
7020.33 2124
7021.12 2205
7021.91 2236
7022.70 2222
7023.49 2375
7024.28 2284
7025.07 2314
7025.86 2199
7026.65 2119
7027.44 2063
7028.24 1957
7029.03 1902
7029.82 1939
7030.61 1920
7031.40 1788
7032.19 1853
7032.98 1897
7033.77 1855
7034.57 1908
7035.36 1987
7036.15 2001
7036.94 1942
7037.73 2044
7038.52 2108
7039.32 2154
7040.11 2154
7040.90 2132
7041.69 2228
7042.48 2374
7043.27 2211
7044.07 2262
7044.86 2471
7045.65 2636
7046.44 2845
7047.23 3092
7048.03 3458
7048.82 3499
7049.61 3577
7050.40 3392
7051.20 3030
7051.99 2777
7052.78 2660
7053.57 2479
7054.37 2395
7055.16 2210
7055.95 2156
7056.74 2182
7057.54 2011
7058.33 1978
7059.12 1992
7059.91 2028
7060.71 2048
7061.50 2002
7062.29 1968
7063.09 1972
7063.88 1887
7064.67 1860
7065.47 1856
7066.26 1861
7067.05 1841
7067.85 1720
7068.64 1684
7069.43 1677
7070.23 1617
7071.02 1570
7071.81 1527
7072.61 1557
7073.40 1512
7074.19 1505
7074.99 1369
7075.78 1485
7076.57 1568
7077.37 1483
7078.16 1359
7078.96 1396
7079.75 1397
7080.54 1436
7081.34 1389
7082.13 1414
7082.93 1276
7083.72 1291
7084.51 1231
7085.31 1337
7086.10 1344
7086.90 1320
7087.69 1271
7088.49 1269
7089.28 1253
7090.08 1230
7090.87 1280
7091.66 1241
7092.46 1258
7093.25 1231
7094.05 1243
7094.84 1216
7095.64 1224
7096.43 1225
7097.23 1243
7098.02 1141
7098.82 1190
7099.61 1191
7100.41 1162
7101.20 1114
7102.00 1111
7102.79 1118
7103.59 1135
7104.38 1076
7105.18 1127
7105.98 1206
7106.77 1180
7107.57 1041
7108.36 1035
7109.16 1139
7109.95 1128
7110.75 1046
7111.54 1122
7112.34 1147
7113.14 1080
7113.93 1153
7114.73 1245
7115.52 1231
7116.32 1263
7117.12 1127
7117.91 1204
7118.71 1105
7119.50 1117
7120.30 1046
7121.10 1054
7121.89 1088
7122.69 1086
7123.49 1133
7124.28 1151
7125.08 1120
7125.88 1225
7126.67 1173
7127.47 1158
7128.27 1163
7129.06 1173
7129.86 1302
7130.66 1224
7131.45 1172
7132.25 1155
7133.05 1201
7133.84 1185
7134.64 1146
7135.44 1148
7136.23 1110
7137.03 1163
7137.83 1123
7138.63 1199
7139.42 1060
7140.22 1034
7141.02 1085
7141.82 1027
7142.61 1095
7143.41 1026
7144.21 989
7145.01 1019
7145.80 956
7146.60 899
7147.40 971
7148.20 988
7148.99 863
7149.79 1063
7150.59 994
7151.39 953
7152.19 992
7152.98 1004
7153.78 1058
7154.58 1034
7155.38 993
7156.18 1071
7156.98 1155
7157.77 988
7158.57 1023
7159.37 1022
7160.17 923
7160.97 925
7161.77 911
7162.56 868
7163.36 918
7164.16 881
7164.96 896
7165.76 889
7166.56 933
7167.36 898
7168.16 810
7168.95 880
7169.75 855
7170.55 844
7171.35 862
7172.15 904
7172.95 871
7173.75 869
7174.55 824
7175.35 898
7176.15 773
7176.95 768
7177.75 691
7178.55 789
7179.35 804
7180.14 806
7180.94 840
7181.74 810
7182.54 795
7183.34 869
7184.14 840
7184.94 726
7185.74 770
7186.54 857
7187.34 850
7188.14 753
7188.94 857
7189.74 825
7190.54 751
7191.34 798
7192.14 799
7192.94 803
7193.74 744
7194.54 776
7195.35 813
7196.15 799
7196.95 906
7197.75 882
7198.55 807
7199.35 813
7200.15 731
7200.95 735
7201.75 753
7202.55 772
7203.35 679
7204.15 739
7204.95 804
7205.75 804
7206.56 749
7207.36 708
7208.16 729
7208.96 748
7209.76 805
7210.56 830
7211.36 803
7212.16 775
7212.97 785
7213.77 850
7214.57 772
7215.37 801
7216.17 862
7216.97 812
7217.78 740
7218.58 745
7219.38 780
7220.18 803
7220.98 740
7221.78 696
7222.59 819
7223.39 823
7224.19 750
7224.99 726
7225.79 768
7226.60 705
7227.40 708
7228.20 722
7229.00 801
7229.81 752
7230.61 768
7231.41 801
7232.21 756
7233.02 732
7233.82 672
7234.62 750
7235.42 787
7236.23 781
7237.03 733
7237.83 728
7238.63 719
7239.44 811
7240.24 796
7241.04 734
7241.85 779
7242.65 833
7243.45 826
7244.26 743
7245.06 732
7245.86 714
7246.67 733
7247.47 779
7248.27 747
7249.08 733
7249.88 835
7250.68 781
7251.49 782
7252.29 835
7253.09 800
7253.90 899
7254.70 867
7255.50 848
7256.31 749
7257.11 918
7257.92 918
7258.72 1007
7259.52 1039
7260.33 953
7261.13 999
7261.94 936
7262.74 850
7263.54 841
7264.35 826
7265.15 810
7265.96 849
7266.76 777
7267.57 855
7268.37 913
7269.18 941
7269.98 940
7270.78 784
7271.59 837
7272.39 912
7273.20 897
7274.00 819
7274.81 899
7275.61 928
7276.42 1038
7277.22 1018
7278.03 996
7278.83 1127
7279.64 1333
7280.44 1404
7281.25 1625
7282.05 1798
7282.86 1906
7283.66 2067
7284.47 1903
7285.28 1751
7286.08 1608
7286.89 1522
7287.69 1404
7288.50 1305
7289.30 1185
7290.11 1096
7290.91 1085
7291.72 939
7292.53 968
7293.33 945
7294.14 946
7294.94 844
7295.75 926
7296.56 865
7297.36 845
7298.17 940
7298.97 957
7299.78 1012
7300.59 900
7301.39 933
7302.20 847
7303.01 890
7303.81 870
7304.62 868
7305.43 870
7306.23 948
7307.04 939
7307.85 951
7308.65 982
7309.46 1006
7310.27 987
7311.07 886
7311.88 1048
7312.69 1161
7313.49 1208
7314.30 1297
7315.11 1462
7315.91 1513
7316.72 1623
7317.53 1636
7318.34 1663
7319.14 1499
7319.95 1547
7320.76 1456
7321.57 1309
7322.37 1222
7323.18 1125
7323.99 1106
7324.80 1050
7325.60 1091
7326.41 1061
7327.22 1017
7328.03 937
7328.83 915
7329.64 1015
7330.45 920
7331.26 977
7332.07 953
7332.87 958
7333.68 1008
7334.49 938
7335.30 951
7336.11 941
7336.92 861
7337.72 848
7338.53 793
7339.34 819
7340.15 900
7340.96 958
7341.77 951
7342.57 830
7343.38 887
7344.19 869
7345.00 804
7345.81 792
7346.62 810
7347.43 885
7348.24 769
7349.05 751
7349.85 798
7350.66 899
7351.47 824
7352.28 849
7353.09 773
7353.90 757
7354.71 800
7355.52 875
7356.33 917
7357.14 838
7357.95 855
7358.76 741
7359.57 847
7360.38 834
7361.18 749
7361.99 753
7362.80 741
7363.61 750
7364.42 740
7365.23 701
7366.04 712
7366.85 775
7367.66 835
7368.47 726
7369.28 679
7370.09 768
7370.90 755
7371.71 692
7372.52 780
7373.33 782
7374.14 768
7374.96 807
7375.77 770
7376.58 821
7377.39 848
7378.20 839
7379.01 913
7379.82 991
7380.63 818
7381.44 914
7382.25 784
7383.06 813
7383.87 795
7384.68 768
7385.49 791
7386.31 741
7387.12 708
7387.93 752
7388.74 757
7389.55 725
7390.36 707
7391.17 757
7391.98 779
7392.79 744
7393.61 770
7394.42 807
7395.23 834
7396.04 778
7396.85 728
7397.66 755
7398.48 736
7399.29 803
7400.10 774
7400.91 774
7401.72 727
7402.53 757
7403.35 761
7404.16 713
7404.97 724
7405.78 777
7406.59 735
7407.41 759
7408.22 740
7409.03 688
7409.84 630
7410.66 671
7411.47 781
7412.28 664
7413.09 667
7413.91 683
7414.72 701
7415.53 618
7416.34 631
7417.16 628
7417.97 687
7418.78 676
7419.60 684
7420.41 662
7421.22 640
7422.03 723
7422.85 700
7423.66 598
7424.47 685
7425.29 725
7426.10 713
7426.91 721
7427.73 747
7428.54 864
7429.35 773
7430.17 751
7430.98 804
7431.79 797
7432.61 814
7433.42 801
7434.23 735
7435.05 786
7435.86 769
7436.67 778
7437.49 833
7438.30 858
7439.12 822
7439.93 731
7440.74 714
7441.56 729
7442.37 741
7443.19 734
7444.00 827
7444.82 712
7445.63 767
7446.44 719
7447.26 739
7448.07 728
7448.89 708
7449.70 672
7450.52 699
7451.33 695
7452.15 752
7452.96 694
7453.77 633
7454.59 625
7455.40 702
7456.22 699
7457.03 693
7457.85 713
7458.66 709
7459.48 715
7460.29 665
7461.11 653
7461.92 711
7462.74 579
7463.55 621
7464.37 598
7465.19 639
7466.00 652
7466.82 761
7467.63 770
7468.45 649
7469.26 621
7470.08 696
7470.89 670
7471.71 680
7472.53 645
7473.34 640
7474.16 607
7474.97 699
7475.79 687
7476.60 716
7477.42 724
7478.24 628
7479.05 675
7479.87 737
7480.69 685
7481.50 670
7482.32 663
7483.13 649
7483.95 668
7484.77 659
7485.58 715
7486.40 723
7487.22 737
7488.03 764
7488.85 658
7489.67 645
7490.48 578
7491.30 622
7492.12 630
7492.93 609
7493.75 562
7494.57 632
7495.38 607
7496.20 625
7497.02 657
7497.84 688
7498.65 611
7499.47 566
7500.29 627
7501.10 632
7501.92 651
7502.74 708
7503.56 652
7504.37 652
7505.19 569
7506.01 627
7506.83 611
7507.64 680
7508.46 665
7509.28 630
7510.10 675
7510.92 668
7511.73 624
7512.55 630
7513.37 607
7514.19 596
7515.01 607
7515.82 604
7516.64 591
7517.46 589
7518.28 606
7519.10 621
7519.91 568
7520.73 591
7521.55 572
7522.37 652
7523.19 667
7524.01 680
7524.83 648
7525.64 630
7526.46 626
7527.28 666
7528.10 609
7528.92 594
7529.74 603
7530.56 584
7531.38 608
7532.20 581
7533.01 587
7533.83 586
7534.65 658
7535.47 606
7536.29 625
7537.11 639
7537.93 606
7538.75 609
7539.57 617
7540.39 607
7541.21 634
7542.03 668
7542.85 611
7543.67 576
7544.49 664
7545.31 678
7546.12 674
7546.94 671
7547.76 669
7548.58 621
7549.40 610
7550.22 637
7551.04 677
7551.86 671
7552.68 681
7553.50 642
7554.33 643
7555.15 665
7555.97 698
7556.79 666
7557.61 722
7558.43 685
7559.25 605
7560.07 702
7560.89 705
7561.71 675
7562.53 643
7563.35 724
7564.17 751
7564.99 766
7565.81 727
7566.63 720
7567.45 724
7568.28 732
7569.10 657
7569.92 607
7570.74 608
7571.56 668
7572.38 612
7573.20 607
7574.02 647
7574.84 702
7575.67 682
7576.49 661
7577.31 688
7578.13 624
7578.95 650
7579.77 673
7580.60 683
7581.42 691
7582.24 772
7583.06 732
7583.88 713
7584.70 783
7585.53 726
7586.35 663
7587.17 730
7587.99 777
7588.81 855
7589.64 792
7590.46 783
7591.28 786
7592.10 749
7592.93 749
7593.75 815
7594.57 734
7595.39 780
7596.21 798
7597.04 889
7597.86 893
7598.68 981
7599.51 1027
7600.33 1091
7601.15 1157
7601.97 1138
7602.80 1255
7603.62 1290
7604.44 1269
7605.27 1226
7606.09 1083
7606.91 1092
7607.73 1101
7608.56 958
7609.38 948
7610.20 883
7611.03 831
7611.85 894
7612.67 882
7613.50 887
7614.32 998
7615.14 991
7615.97 1052
7616.79 1114
7617.62 1030
7618.44 1038
7619.26 1043
7620.09 996
7620.91 985
7621.73 917
7622.56 932
7623.38 907
7624.21 904
7625.03 991
7625.85 1060
7626.68 1045
7627.50 1071
7628.33 1254
7629.15 1276
7629.98 1348
7630.80 1390
7631.62 1325
7632.45 1286
7633.27 1174
7634.10 1096
7634.92 1009
7635.75 912
7636.57 873
7637.40 941
7638.22 804
7639.05 745
7639.87 736
7640.70 762
7641.52 802
7642.35 802
7643.17 692
7644.00 706
7644.82 684
7645.65 753
7646.47 717
7647.30 669
7648.12 732
7648.95 710
7649.77 688
7650.60 730
7651.42 712
7652.25 616
7653.07 597
7653.90 549
7654.73 626
7655.55 692
7656.38 747
7657.20 677
7658.03 667
7658.85 712
7659.68 620
7660.51 631
7661.33 617
7662.16 625
7662.98 634
7663.81 568
7664.64 549
7665.46 617
7666.29 601
7667.12 593
7667.94 659
7668.77 614
7669.59 639
7670.42 641
7671.25 634
7672.07 616
7672.90 653
7673.73 638
7674.55 640
7675.38 604
7676.21 563
7677.03 540
7677.86 553
7678.69 594
7679.52 570
7680.34 575
7681.17 535
7682.00 569
7682.82 605
7683.65 624
7684.48 604
7685.31 558
7686.13 570
7686.96 544
7687.79 612
7688.62 601
7689.44 594
7690.27 567
7691.10 600
7691.93 611
7692.75 608
7693.58 606
7694.41 652
7695.24 627
7696.07 586
7696.89 622
7697.72 627
7698.55 633
7699.38 589
7700.21 579
7701.03 681
7701.86 648
7702.69 679
7703.52 590
7704.35 606
7705.17 655
7706.00 627
7706.83 575
7707.66 501
7708.49 547
7709.32 552
7710.15 609
7710.97 511
7711.80 556
7712.63 580
7713.46 552
7714.29 584
7715.12 557
7715.95 541
7716.78 551
7717.61 570
7718.44 554
7719.26 500
7720.09 564
7720.92 572
7721.75 574
7722.58 556
7723.41 580
7724.24 575
7725.07 500
7725.90 510
7726.73 546
7727.56 515
7728.39 498
7729.22 590
7730.05 537
7730.88 509
7731.71 518
7732.54 554
7733.37 533
7734.20 554
7735.03 551
7735.86 494
7736.69 508
7737.52 603
7738.35 587
7739.18 485
7740.01 552
7740.84 548
7741.67 532
7742.50 561
7743.33 569
7744.16 673
7744.99 639
7745.82 610
7746.65 684
7747.48 656
7748.31 698
7749.14 688
7749.97 567
7750.80 598
7751.64 578
7752.47 591
7753.30 539
7754.13 524
7754.96 597
7755.79 486
7756.62 523
7757.45 597
7758.28 594
7759.12 561
7759.95 533
7760.78 580
7761.61 542
7762.44 581
7763.27 604
7764.10 574
7764.94 627
7765.77 584
7766.60 562
7767.43 568
7768.26 672
7769.09 605
7769.93 524
7770.76 528
7771.59 564
7772.42 575
7773.25 605
7774.09 605
7774.92 536
7775.75 566
7776.58 549
7777.41 485
7778.25 521
7779.08 525
7779.91 560
7780.74 563
7781.58 548
7782.41 526
7783.24 593
7784.07 663
7784.91 633
7785.74 614
7786.57 543
7787.41 500
7788.24 567
7789.07 606
7789.90 610
7790.74 554
7791.57 576
7792.40 605
7793.24 630
7794.07 594
7794.90 619
7795.74 641
7796.57 636
7797.40 614
7798.24 614
7799.07 608
7799.90 567
7800.74 601
7801.57 541
7802.40 604
7803.24 630
7804.07 636
7804.90 752
7805.74 699
7806.57 699
7807.41 681
7808.24 699
7809.07 783
7809.91 717
7810.74 736
7811.58 839
7812.41 812
7813.24 883
7814.08 884
7814.91 911
7815.75 970
7816.58 1012
7817.42 941
7818.25 777
7819.09 854
7819.92 850
7820.75 787
7821.59 821
7822.42 852
7823.26 896
7824.09 934
7824.93 1049
7825.76 1079
7826.60 978
7827.43 1024
7828.27 1064
7829.10 975
7829.94 1014
7830.77 871
7831.61 922
7832.44 1023
7833.28 997
7834.11 945
7834.95 1022
7835.78 931
7836.62 823
7837.46 872
7838.29 766
7839.13 735
7839.96 758
7840.80 798
7841.63 827
7842.47 783
7843.31 698
7844.14 740
7844.98 756
7845.81 760
7846.65 741
7847.48 756
7848.32 779
7849.16 778
7849.99 741
7850.83 807
7851.67 735
7852.50 880
7853.34 764
7854.17 796
7855.01 790
7855.85 856
7856.68 826
7857.52 919
7858.36 918
7859.19 906
7860.03 774
7860.87 817
7861.70 858
7862.54 789
7863.38 858
7864.21 852
7865.05 812
7865.89 747
7866.73 847
7867.56 906
7868.40 872
7869.24 835
7870.07 934
7870.91 858
7871.75 934
7872.59 951
7873.42 978
7874.26 1171
7875.10 1332
7875.94 1261
7876.77 1299
7877.61 1310
7878.45 1240
7879.29 1274
7880.12 1209
7880.96 1130
7881.80 980
7882.64 1059
7883.48 1076
7884.31 1006
7885.15 1065
7885.99 1054
7886.83 989
7887.67 1031
7888.50 931
7889.34 1007
7890.18 1088
7891.02 984
7891.86 947
7892.70 964
7893.53 890
7894.37 894
7895.21 824
7896.05 782
7896.89 840
7897.73 805
7898.57 743
7899.41 753
7900.24 762
7901.08 808
7901.92 693
7902.76 733
7903.60 674
7904.44 719
7905.28 678
7906.12 695
7906.96 667
7907.80 709
7908.63 709
7909.47 710
7910.31 769
7911.15 777
7911.99 704
7912.83 790
7913.67 749
7914.51 735
7915.35 769
7916.19 840
7917.03 894
7917.87 832
7918.71 764
7919.55 749
7920.39 780
7921.23 681
7922.07 654
7922.91 677
7923.75 679
7924.59 660
7925.43 680
7926.27 645
7927.11 621
7927.95 657
7928.79 639
7929.63 615
7930.47 669
7931.31 687
7932.15 645
7932.99 619
7933.83 561
7934.67 562
7935.52 591
7936.36 587
7937.20 617
7938.04 647
7938.88 662
7939.72 617
7940.56 623
7941.40 648
7942.24 694
7943.08 656
7943.92 665
7944.77 686
7945.61 663
7946.45 631
7947.29 665
7948.13 714
7948.97 738
7949.81 754
7950.66 804
7951.50 775
7952.34 785
7953.18 809
7954.02 776
7954.86 821
7955.71 826
7956.55 785
7957.39 756
7958.23 748
7959.07 741
7959.92 732
7960.76 797
7961.60 835
7962.44 792
7963.28 769
7964.13 755
7964.97 919
7965.81 907
7966.65 859
7967.50 825
7968.34 758
7969.18 793
7970.02 656
7970.87 726
7971.71 710
7972.55 706
7973.39 677
7974.24 625
7975.08 629
7975.92 665
7976.76 646
7977.61 632
7978.45 664
7979.29 632
7980.14 621
7980.98 575
7981.82 602
7982.67 579
7983.51 596
7984.35 600
7985.20 600
7986.04 655
7986.88 625
7987.73 623
7988.57 548
7989.41 560
7990.26 508
7991.10 579
7991.94 590
7992.79 598
7993.63 574
7994.48 580
7995.32 528
7996.16 478
7997.01 520
7997.85 526
7998.70 592
7999.54 542
8000.38 587
8001.23 488
8002.07 531
8002.92 484
8003.76 472
8004.61 481
8005.45 508
8006.29 531
8007.14 598
8007.98 586
8008.83 574
8009.67 567
8010.52 547
8011.36 606
8012.21 540
8013.05 512
8013.90 540
8014.74 516
8015.59 511
8016.43 532
8017.28 510
8018.12 555
8018.97 561
8019.81 466
8020.66 532
8021.50 503
8022.35 468
8023.19 479
8024.04 496
8024.88 520
8025.73 500
8026.57 490
8027.42 433
8028.27 470
8029.11 430
8029.96 488
8030.80 490
8031.65 569
8032.49 502
8033.34 463
8034.19 524
8035.03 512
8035.88 537
8036.72 571
8037.57 492
8038.42 500
8039.26 520
8040.11 534
8040.96 507
8041.80 519
8042.65 582
8043.49 557
8044.34 532
8045.19 559
8046.03 517
8046.88 572
8047.73 582
8048.57 519
8049.42 550
8050.27 527
8051.11 462
8051.96 473
8052.81 481
8053.66 518
8054.50 565
8055.35 573
8056.20 531
8057.04 515
8057.89 550
8058.74 518
8059.59 463
8060.43 541
8061.28 527
8062.13 488
8062.97 467
8063.82 409
8064.67 403
8065.52 474
8066.37 512
8067.21 508
8068.06 428
8068.91 489
8069.76 520
8070.60 509
8071.45 470
8072.30 477
8073.15 505
8074.00 480
8074.84 461
8075.69 436
8076.54 485
8077.39 459
8078.24 498
8079.08 491
8079.93 452
8080.78 440
8081.63 468
8082.48 475
8083.33 473
8084.18 452
8085.02 452
8085.87 469
8086.72 450
8087.57 437
8088.42 451
8089.27 467
8090.12 480
8090.97 460
8091.81 486
8092.66 480
8093.51 461
8094.36 463
8095.21 481
8096.06 502
8096.91 485
8097.76 472
8098.61 500
8099.46 488
8100.31 476
8101.16 502
8102.01 456
8102.86 435
8103.71 477
8104.55 503
8105.40 488
8106.25 477
8107.10 476
8107.95 468
8108.80 452
8109.65 480
8110.50 419
8111.35 431
8112.20 451
8113.05 499
8113.90 469
8114.75 501
8115.60 516
8116.45 504
8117.30 555
8118.16 509
8119.01 489
8119.86 516
8120.71 520
8121.56 577
8122.41 520
8123.26 524
8124.11 577
8124.96 527
8125.81 531
8126.66 530
8127.51 525
8128.36 566
8129.21 572
8130.06 481
8130.92 503
8131.77 552
8132.62 561
8133.47 577
8134.32 615
8135.17 536
8136.02 510
8136.87 594
8137.73 611
8138.58 639
8139.43 621
8140.28 628
8141.13 620
8141.98 592
8142.83 572
8143.69 732
8144.54 766
8145.39 723
8146.24 726
8147.09 708
8147.95 688
8148.80 746
8149.65 714
8150.50 683
8151.35 772
8152.21 937
8153.06 984
8153.91 915
8154.76 942
8155.61 853
8156.47 819
8157.32 732
8158.17 823
8159.02 746
8159.88 684
8160.73 715
8161.58 648
8162.44 636
8163.29 624
8164.14 643
8164.99 612
8165.85 625
8166.70 622
8167.55 639
8168.41 520
8169.26 546
8170.11 512
8170.96 578
8171.82 574
8172.67 486
8173.52 541
8174.38 532
8175.23 589
8176.08 551
8176.94 494
8177.79 542
8178.64 538
8179.50 465
8180.35 470
8181.21 465
8182.06 439
8182.91 501
8183.77 514
8184.62 469
8185.47 478
8186.33 532
8187.18 498
8188.04 474
8188.89 472
8189.74 483
8190.60 458
8191.45 496
8192.31 479
8193.16 521
8194.02 467
8194.87 467
8195.72 504
8196.58 506
8197.43 486
8198.29 500
8199.14 486
8200.00 477
8200.85 500
8201.71 453
8202.56 498
8203.42 474
8204.27 460
8205.13 472
8205.98 439
8206.84 473
8207.69 473
8208.55 459
8209.40 491
8210.26 494
8211.11 478
8211.97 469
8212.82 482
8213.68 477
8214.53 413
8215.39 465
8216.24 566
8217.10 469
8217.96 461
8218.81 482
8219.67 505
8220.52 515
8221.38 517
8222.23 510
8223.09 470
8223.95 470
8224.80 510
8225.66 503
8226.51 501
8227.37 489
8228.23 551
8229.08 481
8229.94 486
8230.79 490
8231.65 524
8232.51 488
8233.36 440
8234.22 500
8235.08 436
8235.93 436
8236.79 511
8237.65 457
8238.50 447
8239.36 467
8240.22 448
8241.07 466
8241.93 513
8242.79 482
8243.64 415
8244.50 407
8245.36 486
8246.21 440
8247.07 449
8247.93 481
8248.79 456
8249.64 391
8250.50 432
8251.36 504
8252.22 464
8253.07 460
8253.93 486
8254.79 484
8255.65 465
8256.50 430
8257.36 444
8258.22 447
8259.08 491
8259.93 430
8260.79 418
8261.65 468
8262.51 491
8263.37 492
8264.22 472
8265.08 507
8265.94 498
8266.80 434
8267.66 508
8268.51 504
8269.37 479
8270.23 453
8271.09 498
8271.95 498
8272.81 470
8273.66 406
8274.52 426
8275.38 480
8276.24 463
8277.10 502
8277.96 507
8278.82 441
8279.67 414
8280.53 470
8281.39 547
8282.25 533
8283.11 543
8283.97 497
8284.83 519
8285.69 531
8286.55 503
8287.41 480
8288.27 488
8289.12 542
8289.98 548
8290.84 571
8291.70 586
8292.56 567
8293.42 570
8294.28 483
8295.14 523
8296.00 473
8296.86 530
8297.72 501
8298.58 476
8299.44 474
8300.30 482
8301.16 504
8302.02 504
8302.88 533
8303.74 541
8304.60 558
8305.46 547
8306.32 560
8307.18 503
8308.04 507
8308.90 479
8309.76 496
8310.62 602
8311.48 617
8312.34 650
8313.20 725
8314.06 668
8314.92 667
8315.78 663
8316.65 656
8317.51 624
8318.37 634
8319.23 542
8320.09 562
8320.95 555
8321.81 513
8322.67 562
8323.53 522
8324.39 517
8325.26 483
8326.12 530
8326.98 528
8327.84 511
8328.70 470
8329.56 545
8330.42 560
8331.28 504
8332.15 468
8333.01 489
8333.87 472
8334.73 484
8335.59 525
8336.45 468
8337.32 509
8338.18 488
8339.04 520
8339.90 524
8340.76 557
8341.63 574
8342.49 592
8343.35 585
8344.21 534
8345.07 491
8345.94 502
8346.80 517
8347.66 537
8348.52 524
8349.39 492
8350.25 510
8351.11 542
8351.97 500
8352.84 480
8353.70 456
8354.56 497
8355.42 464
8356.29 507
8357.15 525
8358.01 454
8358.88 443
8359.74 492
8360.60 474
8361.46 491
8362.33 464
8363.19 463
8364.05 487
8364.92 502
8365.78 530
8366.64 520
8367.51 455
8368.37 478
8369.23 521
8370.10 480
8370.96 455
8371.82 463
8372.69 497
8373.55 510
8374.42 469
8375.28 474
8376.14 514
8377.01 433
8377.87 445
8378.73 464
8379.60 455
8380.46 515
8381.33 477
8382.19 490
8383.06 466
8383.92 511
8384.78 463
8385.65 491
8386.51 478
8387.38 557
8388.24 549
8389.11 501
8389.97 511
8390.83 526
8391.70 531
8392.56 545
8393.43 535
8394.29 443
8395.16 454
8396.02 499
8396.89 517
8397.75 452
8398.62 436
8399.48 521
8400.35 481
8401.21 512
8402.08 498
8402.94 481
8403.81 530
8404.67 518
8405.54 535
8406.40 467
8407.27 505
8408.14 491
8409.00 494
8409.87 523
8410.73 483
8411.60 531
8412.46 571
8413.33 528
8414.19 527
8415.06 572
8415.93 543
8416.79 525
8417.66 510
8418.52 561
8419.39 592
8420.26 557
8421.12 560
8421.99 618
8422.85 628
8423.72 670
8424.59 654
8425.45 660
8426.32 655
8427.19 664
8428.05 639
8428.92 695
8429.79 615
8430.65 631
8431.52 719
8432.39 680
8433.25 699
8434.12 733
8434.99 672
8435.85 764
8436.72 704
8437.59 767
8438.45 862
8439.32 893
8440.19 961
8441.06 1036
8441.92 1030
8442.79 988
8443.66 886
8444.52 877
8445.39 847
8446.26 759
8447.13 908
8447.99 938
8448.86 852
8449.73 938
8450.60 916
8451.47 834
8452.33 873
8453.20 943
8454.07 972
8454.94 997
8455.80 921
8456.67 968
8457.54 906
8458.41 928
8459.28 952
8460.14 878
8461.01 929
8461.88 961
8462.75 938
8463.62 1075
8464.49 1223
8465.35 1467
8466.22 1757
8467.09 2096
8467.96 2277
8468.83 2399
8469.70 2349
8470.57 2306
8471.43 2077
8472.30 1811
8473.17 1486
8474.04 1357
8474.91 1132
8475.78 1086
8476.65 985
8477.52 868
8478.39 822
8479.25 782
8480.12 764
8480.99 733
8481.86 645
8482.73 663
8483.60 657
8484.47 627
8485.34 598
8486.21 612
8487.08 593
8487.95 639
8488.82 646
8489.69 649
8490.56 668
8491.43 581
8492.30 597
8493.17 595
8494.04 623
8494.91 641
8495.78 583
8496.65 616
8497.52 635
8498.39 612
8499.26 639
8500.13 602
8501.00 633
8501.87 659
8502.74 706
8503.61 681
8504.48 609
8505.35 673
8506.22 665
8507.09 712
8507.96 719
8508.83 629
8509.70 689
8510.57 643
8511.44 703
8512.31 624
8513.19 591
8514.06 579
8514.93 550
8515.80 592
8516.67 618
8517.54 583
8518.41 587
8519.28 578
8520.15 586
8521.03 556
8521.90 644
8522.77 656
8523.64 685
8524.51 612
8525.38 558
8526.25 654
8527.13 675
8528.00 659
8528.87 655
8529.74 622
8530.61 672
8531.48 709
8532.36 694
8533.23 682
8534.10 728
8534.97 742
8535.84 666
8536.72 634
8537.59 658
8538.46 677
8539.33 668
8540.20 632
8541.08 667
8541.95 670
8542.82 684
8543.69 774
8544.57 804
8545.44 782
8546.31 717
8547.18 742
8548.06 818
8548.93 833
8549.80 954
8550.67 901
8551.55 932
8552.42 1002
8553.29 947
8554.17 931
8555.04 865
8555.91 800
8556.79 745
8557.66 722
8558.53 657
8559.41 653
8560.28 652
8561.15 636
8562.03 546
8562.90 580
8563.77 608
8564.65 544
8565.52 554
8566.39 577
8567.27 545
8568.14 602
8569.01 571
8569.89 574
8570.76 617
8571.64 589
8572.51 545
8573.38 552
8574.26 565
8575.13 499
8576.01 549
8576.88 600
8577.75 542
8578.63 541
8579.50 578
8580.38 588
8581.25 582
8582.12 608
8583.00 606
8583.87 536
8584.75 536
8585.62 623
8586.50 619
8587.37 610
8588.25 558
8589.12 501
8590.00 567
8590.87 559
8591.75 520
8592.62 528
8593.50 563
8594.37 639
8595.25 600
8596.12 535
8597.00 587
8597.87 578
8598.75 529
8599.62 612
8600.50 584
8601.37 587
8602.25 575
8603.12 574
8604.00 583
8604.87 614
8605.75 562
8606.63 541
8607.50 565
8608.38 616
8609.25 526
8610.13 553
8611.01 569
8611.88 583
8612.76 603
8613.63 618
8614.51 537
8615.39 556
8616.26 557
8617.14 634
8618.01 632
8618.89 639
8619.77 637
8620.64 647
8621.52 692
8622.40 724
8623.27 719
8624.15 730
8625.03 738
8625.90 700
8626.78 755
8627.66 691
8628.53 689
8629.41 725
8630.29 675
8631.16 691
8632.04 755
8632.92 805
8633.79 789
8634.67 755
8635.55 783
8636.42 732
8637.30 769
8638.18 817
8639.06 776
8639.93 818
8640.81 822
8641.69 884
8642.57 862
8643.44 837
8644.32 887
8645.20 970
8646.08 975
8646.95 927
8647.83 894
8648.71 935
8649.59 861
8650.47 967
8651.34 943
8652.22 897
8653.10 950
8653.98 1000
8654.86 1027
8655.73 977
8656.61 971
8657.49 982
8658.37 1024
8659.25 1049
8660.13 1000
8661.00 1090
8661.88 1076
8662.76 981
8663.64 982
8664.52 1002
8665.40 1110
8666.27 1198
8667.15 1305
8668.03 1366
8668.91 1539
8669.79 1650
8670.67 1814
8671.55 2023
8672.43 2089
8673.31 2150
8674.19 2231
8675.06 2185
8675.94 1991
8676.82 1729
8677.70 1641
8678.58 1578
8679.46 1491
8680.34 1330
8681.22 1278
8682.10 1273
8682.98 1267
8683.86 1365
8684.74 1527
8685.62 1697
8686.50 1924
8687.38 2392
8688.26 2938
8689.14 3397
8690.02 3879
8690.90 4106
8691.78 3990
8692.66 3815
8693.54 3455
8694.42 3077
8695.30 2762
8696.18 2285
8697.06 1848
8697.94 1527
8698.82 1460
8699.70 1313
8700.58 1167
8701.46 1087
8702.34 1004
8703.22 972
8704.10 946
8704.98 936
8705.86 910
8706.74 823
8707.62 836
8708.50 821
8709.39 835
8710.27 803
8711.15 753
8712.03 717
8712.91 691
8713.79 780
8714.67 749
8715.55 704
8716.43 720
8717.32 760
8718.20 760
8719.08 776
8719.96 785
8720.84 797
8721.72 815
8722.60 754
8723.49 676
8724.37 734
8725.25 697
8726.13 725
8727.01 779
8727.89 721
8728.78 736
8729.66 860
8730.54 823
8731.42 791
8732.30 741
8733.19 665
8734.07 639
8734.95 737
8735.83 692
8736.71 658
8737.60 693
8738.48 663
8739.36 611
8740.24 562
8741.13 683
8742.01 653
8742.89 636
8743.77 607
8744.66 670
8745.54 669
8746.42 693
8747.31 691
8748.19 676
8749.07 693
8749.95 678
8750.84 689
8751.72 760
8752.60 768
8753.49 790
8754.37 731
8755.25 695
8756.14 699
8757.02 751
8757.90 752
8758.79 772
8759.67 747
8760.55 676
8761.44 756
8762.32 755
8763.20 770
8764.09 716
8764.97 756
8765.85 782
8766.74 841
8767.62 817
8768.51 726
8769.39 806
8770.27 751
8771.16 734
8772.04 773
8772.93 740
8773.81 662
8774.69 693
8775.58 674
8776.46 642
8777.35 645
8778.23 575
8779.12 584
8780.00 599
8780.88 516
8781.77 618
8782.65 619
8783.54 550
8784.42 589
8785.31 596
8786.19 589
8787.08 556
8787.96 612
8788.85 582
8789.73 550
8790.62 581
8791.50 499
8792.39 527
8793.27 522
8794.16 562
8795.04 540
8795.93 574
8796.81 558
8797.70 566
8798.58 538
8799.47 515
8800.35 526
8801.24 506
8802.13 492
8803.01 579
8803.90 600
8804.78 554
8805.67 539
8806.55 519
8807.44 526
8808.33 505
8809.21 440
8810.10 491
8810.98 499
8811.87 575
8812.76 507
8813.64 496
8814.53 474
8815.41 506
8816.30 513
8817.19 512
8818.07 486
8818.96 486
8819.85 538
8820.73 551
8821.62 562
8822.51 539
8823.39 477
8824.28 559
8825.17 545
8826.05 493
8826.94 497
8827.83 538
8828.71 481
8829.60 488
8830.49 524
8831.37 509
8832.26 527
8833.15 513
8834.04 494
8834.92 491
8835.81 544
8836.70 504
8837.58 526
8838.47 496
8839.36 461
8840.25 500
8841.13 577
8842.02 490
8842.91 467
8843.80 423
8844.69 455
8845.57 530
8846.46 455
8847.35 468
8848.24 474
8849.12 431
8850.01 468
8850.90 450
8851.79 468
8852.68 445
8853.56 414
8854.45 412
8855.34 472
8856.23 455
8857.12 468
8858.01 396
8858.89 418
8859.78 414
8860.67 478
8861.56 484
8862.45 479
8863.34 499
8864.23 476
8865.12 495
8866.00 488
8866.89 420
8867.78 404
8868.67 413
8869.56 428
8870.45 474
8871.34 449
8872.23 473
8873.12 441
8874.00 426
8874.89 433
8875.78 390
8876.67 419
8877.56 400
8878.45 403
8879.34 403
8880.23 372
8881.12 401
8882.01 410
8882.90 411
8883.79 402
8884.68 451
8885.57 442
8886.46 400
8887.35 386
8888.24 394
8889.13 434
8890.02 396
8890.91 371
8891.80 366
8892.69 399
8893.58 412
8894.47 409
8895.36 358
8896.25 364
8897.14 439
8898.03 416
8898.92 400
8899.81 427
8900.70 437
8901.59 406
8902.48 369
8903.37 414
8904.26 374
8905.15 437
8906.05 381
8906.94 422
8907.83 399
8908.72 384
8909.61 375
8910.50 383
8911.39 395
8912.28 414
8913.17 374
8914.06 355
8914.96 382
8915.85 351
8916.74 407
8917.63 355
8918.52 381
8919.41 403
8920.30 369
8921.20 409
8922.09 392
8922.98 367
8923.87 369
8924.76 413
8925.65 367
8926.55 382
8927.44 322
8928.33 385
8929.22 379
8930.11 388
8931.01 412
8931.90 386
8932.79 383
8933.68 365
8934.57 383
8935.47 405
8936.36 356
8937.25 337
8938.14 360
8939.04 337
8939.93 322
8940.82 373
8941.71 376
8942.61 374
8943.50 399
8944.39 382
8945.28 341
8946.18 396
8947.07 356
8947.96 364
8948.86 374
8949.75 360
8950.64 341
8951.54 383
8952.43 355
8953.32 423
8954.21 380
8955.11 360
8956.00 370
8956.89 335
8957.79 345
8958.68 366
8959.57 368
8960.47 380
8961.36 382
8962.26 400
8963.15 404
8964.04 412
8964.94 353
8965.83 406
8966.72 375
8967.62 416
8968.51 375
8969.41 396
8970.30 376
8971.19 413
8972.09 442
8972.98 407
8973.88 421
8974.77 419
8975.67 385
8976.56 411
8977.45 383
8978.35 390
8979.24 417
8980.14 399
8981.03 398
8981.93 400
8982.82 395
8983.72 360
8984.61 367
8985.51 370
8986.40 330
8987.29 327
8988.19 336
8989.08 375
8989.98 338
8990.87 377
8991.77 385
8992.66 412
8993.56 409
8994.46 448
8995.35 384
8996.25 399
8997.14 389
8998.04 368
8998.93 373
8999.83 359
9000.72 370
9001.62 296
9002.51 310
9003.41 322
9004.31 348
9005.20 349
9006.10 326
9006.99 352
9007.89 369
9008.78 361
9009.68 402
9010.58 329
9011.47 330
9012.37 301
9013.27 333
9014.16 353
9015.06 334
9015.95 330
9016.85 310
9017.75 310
9018.64 346
9019.54 336
9020.44 340
9021.33 342
9022.23 328
9023.13 309
9024.02 356
9024.92 365
9025.82 386
9026.71 347
9027.61 339
9028.51 341
9029.40 338
9030.30 389
9031.20 356
9032.09 327
9032.99 339
9033.89 378
9034.79 370
9035.68 330
9036.58 330
9037.48 339
9038.38 359
9039.27 368
9040.17 386
9041.07 346
9041.97 384
9042.86 377
9043.76 327
9044.66 333
9045.56 334
9046.45 335
9047.35 358
9048.25 370
9049.15 362
9050.05 410
9050.94 395
9051.84 387
9052.74 335
9053.64 332
9054.54 315
9055.44 374
9056.33 418
9057.23 369
9058.13 371
9059.03 414
9059.93 371
9060.83 385
9061.72 365
9062.62 392
9063.52 430
9064.42 362
9065.32 334
9066.22 418
9067.12 360
9068.02 358
9068.91 341
9069.81 344
9070.71 320
9071.61 328
9072.51 353
9073.41 380
9074.31 329
9075.21 360
9076.11 364
9077.01 368
9077.91 318
9078.81 334
9079.71 402
9080.60 388
9081.50 366
9082.40 354
9083.30 394
9084.20 374
9085.10 389
9086.00 382
9086.90 355
9087.80 376
9088.70 386
9089.60 347
9090.50 406
9091.40 373
9092.30 389
9093.20 420
9094.10 376
9095.00 385
9095.90 350
9096.80 384
9097.70 326
9098.60 345
9099.50 361
9100.41 345
9101.31 349
9102.21 336
9103.11 399
9104.01 389
9104.91 352
9105.81 420
9106.71 329
9107.61 349
9108.51 314
9109.41 329
9110.31 367
9111.21 346
9112.12 314
9113.02 322
9113.92 373
9114.82 426
9115.72 346
9116.62 318
9117.52 313
9118.42 322
9119.33 374
9120.23 346
9121.13 331
9122.03 296
9122.93 325
9123.83 309
9124.74 342
9125.64 323
9126.54 339
9127.44 329
9128.34 327
9129.24 335
9130.15 321
9131.05 333
9131.95 384
9132.85 407
9133.75 352
9134.66 291
9135.56 334
9136.46 371
9137.36 376
9138.27 334
9139.17 348
9140.07 339
9140.97 338
9141.88 328
9142.78 306
9143.68 337
9144.58 345
9145.49 330
9146.39 349
9147.29 329
9148.20 350
9149.10 361
9150.00 308
9150.90 273
9151.81 311
9152.71 291
9153.61 364
9154.52 305
9155.42 316
9156.32 370
9157.23 344
9158.13 314
9159.03 321
9159.94 338
9160.84 341
9161.74 343
9162.65 373
9163.55 350
9164.45 358
9165.36 368
9166.26 363
9167.17 384
9168.07 343
9168.97 347
9169.88 341
9170.78 356
9171.69 317
9172.59 337
9173.49 341
9174.40 328
9175.30 324
9176.21 375
9177.11 353
9178.01 362
9178.92 329
9179.82 387
9180.73 312
9181.63 312
9182.54 387
9183.44 364
9184.35 335
9185.25 363
9186.16 327
9187.06 348
9187.97 336
9188.87 331
9189.78 393
9190.68 324
9191.59 317
9192.49 372
9193.40 351
9194.30 365
9195.21 391
9196.11 354
9197.02 381
9197.92 398
9198.83 425
9199.73 394
9200.64 373
9201.54 362
9202.45 385
9203.35 363
9204.26 368
9205.17 330
9206.07 331
9206.98 347
9207.88 327
9208.79 301
9209.69 289
9210.60 309
9211.51 317
9212.41 324
9213.32 323
9214.22 343
9215.13 318
9216.04 310
9216.94 344
9217.85 336
9218.76 370
9219.66 345
9220.57 357
9221.48 375
9222.38 336
9223.29 329
9224.20 348
9225.10 360
9226.01 391
9226.92 347
9227.82 340
9228.73 304
9229.64 297
9230.54 363
9231.45 327
9232.36 330
9233.26 368
9234.17 361
9235.08 325
9235.99 354
9236.89 308
9237.80 335
9238.71 331
9239.61 334
9240.52 318
9241.43 285
9242.34 326
9243.24 294
9244.15 317
9245.06 302
9245.97 346
9246.88 314
9247.78 293
9248.69 283
9249.60 324
9250.51 288
9251.41 299
9252.32 299
9253.23 300
9254.14 279
9255.05 330
9255.96 322
9256.86 299
9257.77 311
9258.68 319
9259.59 294
9260.50 283
9261.41 294
9262.31 318
9263.22 295
9264.13 259
9265.04 313
9265.95 289
9266.86 315
9267.77 289
9268.67 270
9269.58 266
9270.49 331
9271.40 330
9272.31 335
9273.22 318
9274.13 306
9275.04 302
9275.95 267
9276.86 250
9277.76 273
9278.67 326
9279.58 309
9280.49 300
9281.40 287
9282.31 341
9283.22 339
9284.13 275
9285.04 382
9285.95 355
9286.86 332
9287.77 337
9288.68 362
9289.59 334
9290.50 330
9291.41 318
9292.32 316
9293.23 324
9294.14 372
9295.05 353
9295.96 403
9296.87 363
9297.78 386
9298.69 364
9299.60 396
9300.51 341
9301.42 354
9302.33 335
9303.24 367
9304.15 400
9305.06 342
9305.97 351
9306.88 398
9307.80 429
9308.71 409
9309.62 421
9310.53 333
9311.44 356
9312.35 356
9313.26 400
9314.17 421
9315.08 347
9315.99 388
9316.91 409
9317.82 371
9318.73 351
9319.64 362
9320.55 363
9321.46 371
9322.37 353
9323.28 332
9324.20 338
9325.11 344
9326.02 369
9326.93 373
9327.84 348
9328.75 342
9329.67 340
9330.58 342
9331.49 402
9332.40 390
9333.31 302
9334.23 356
9335.14 384
9336.05 368
9336.96 378
9337.87 380
9338.79 341
9339.70 352
9340.61 385
9341.52 342
9342.44 316
9343.35 322
9344.26 351
9345.17 327
9346.09 379
9347.00 330
9347.91 322
9348.82 336
9349.74 325
9350.65 354
9351.56 374
9352.48 316
9353.39 317
9354.30 357
9355.21 352
9356.13 286
9357.04 306
9357.95 300
9358.87 311
9359.78 326
9360.69 325
9361.61 319
9362.52 337
9363.43 332
9364.35 268
9365.26 329
9366.18 320
9367.09 326
9368.00 280
9368.92 307
9369.83 332
9370.74 336
9371.66 364
9372.57 340
9373.49 349
9374.40 306
9375.31 300
9376.23 337
9377.14 358
9378.06 329
9378.97 297
9379.88 359
9380.80 314
9381.71 304
9382.63 314
9383.54 307
9384.46 323
9385.37 327
9386.29 320
9387.20 353
9388.11 368
9389.03 351
9389.94 398
9390.86 371
9391.77 350
9392.69 361
9393.60 369
9394.52 403
9395.43 360
9396.35 375
9397.26 348
9398.18 387
9399.09 339
9400.01 392
9400.92 361
9401.84 380
9402.76 378
9403.67 388
9404.59 401
9405.50 330
9406.42 336
9407.33 376
9408.25 391
9409.16 384
9410.08 383
9411.00 358
9411.91 360
9412.83 340
9413.74 319
9414.66 331
9415.58 342
9416.49 357
9417.41 368
9418.32 364
9419.24 378
9420.16 358
9421.07 358
9421.99 300
9422.91 352
9423.82 344
9424.74 360
9425.65 382
9426.57 399
9427.49 399
9428.40 387
9429.32 418
9430.24 378
9431.15 370
9432.07 366
9432.99 397
9433.90 415
9434.82 463
9435.74 439
9436.66 394
9437.57 458
9438.49 473
9439.41 428
9440.32 420
9441.24 368
9442.16 380
9443.08 374
9443.99 425
9444.91 439
9445.83 419
9446.75 454
9447.66 472
9448.58 519
9449.50 561
9450.42 602
9451.33 602
9452.25 630
9453.17 596
9454.09 566
9455.01 608
9455.92 549
9456.84 501
9457.76 503
9458.68 468
9459.60 425
9460.51 459
9461.43 407
9462.35 417
9463.27 436
9464.19 441
9465.11 421
9466.02 387
9466.94 391
9467.86 372
9468.78 432
9469.70 409
9470.62 410
9471.54 401
9472.46 390
9473.37 484
9474.29 443
9475.21 398
9476.13 406
9477.05 472
9477.97 509
9478.89 499
9479.81 445
9480.73 451
9481.65 441
9482.56 443
9483.48 406
9484.40 419
9485.32 410
9486.24 420
9487.16 473
9488.08 407
9489.00 415
9489.92 424
9490.84 470
9491.76 434
9492.68 442
9493.60 435
9494.52 403
9495.44 374
9496.36 389
9497.28 428
9498.20 441
9499.12 472
9500.04 404
9500.96 374
9501.88 369
9502.80 418
9503.72 467
9504.64 393
9505.56 424
9506.48 422
9507.40 424
9508.32 453
9509.24 435
9510.16 461
9511.08 439
9512.00 486
9512.93 536
9513.85 471
9514.77 444
9515.69 447
9516.61 490
9517.53 461
9518.45 457
9519.37 499
9520.29 455
9521.21 442
9522.14 456
9523.06 475
9523.98 442
9524.90 521
9525.82 569
9526.74 556
9527.66 622
9528.59 579
9529.51 748
9530.43 699
9531.35 716
9532.27 695
9533.19 734
9534.11 661
9535.04 616
9535.96 618
9536.88 560
9537.80 562
9538.72 526
9539.65 525
9540.57 485
9541.49 447
9542.41 465
9543.34 481
9544.26 461
9545.18 458
9546.10 502
9547.02 419
9547.95 477
9548.87 506
9549.79 451
9550.71 498
9551.64 509
9552.56 523
9553.48 467
9554.41 560
9555.33 539
9556.25 534
9557.17 527
9558.10 550
9559.02 536
9559.94 516
9560.87 521
9561.79 540
9562.71 506
9563.64 531
9564.56 521
9565.48 509
9566.41 490
9567.33 483
9568.25 460
9569.18 505
9570.10 550
9571.02 464
9571.95 468
9572.87 510
9573.79 457
9574.72 500
9575.64 490
9576.56 471
9577.49 494
9578.41 514
9579.34 457
9580.26 463
9581.18 442
9582.11 445
9583.03 483
9583.96 479
9584.88 451
9585.81 522
9586.73 519
9587.65 498
9588.58 437
9589.50 486
9590.43 445
9591.35 540
9592.28 511
9593.20 494
9594.13 499
9595.05 499
9595.98 527
9596.90 500
9597.83 543
9598.75 500
9599.68 512
9600.60 542
9601.53 557
9602.45 558
9603.38 551
9604.30 631
9605.23 609
9606.15 560
9607.08 575
9608.00 512
9608.93 604
9609.85 558
9610.78 606
9611.70 607
9612.63 618
9613.55 569
9614.48 592
9615.41 583
9616.33 631
9617.26 603
9618.18 632
9619.11 590
9620.04 639
9620.96 639
9621.89 592
9622.81 626
9623.74 638
9624.67 643
9625.59 660
9626.52 669
9627.44 669
9628.37 749
9629.30 705
9630.22 678
9631.15 720
9632.08 682
9633.00 706
9633.93 758
9634.86 759
9635.78 748
9636.71 763
9637.64 765
9638.56 718
9639.49 762
9640.42 776
9641.34 759
9642.27 780
9643.20 858
9644.13 844
9645.05 939
9645.98 988
9646.91 875
9647.83 921
9648.76 972
9649.69 993
9650.62 1013
9651.54 964
9652.47 980
9653.40 977
9654.33 948
9655.25 1024
9656.18 996
9657.11 978
9658.04 943
9658.96 995
9659.89 976
9660.82 907
9661.75 971
9662.68 1016
9663.60 1012
9664.53 1101
9665.46 1111
9666.39 1117
9667.32 1161
9668.25 1122
9669.17 1180
9670.10 1110
9671.03 1177
9671.96 1131
9672.89 1190
9673.82 1144
9674.74 1216
9675.67 1225
9676.60 1222
9677.53 1277
9678.46 1325
9679.39 1366
9680.32 1408
9681.25 1409
9682.17 1409
9683.10 1396
9684.03 1476
9684.96 1445
9685.89 1407
9686.82 1393
9687.75 1338
9688.68 1441
9689.61 1591
9690.54 1617
9691.47 1752
9692.40 1847
9693.33 1914
9694.25 2053
9695.18 2378
9696.11 2584
9697.04 2714
9697.97 2785
9698.90 2730
9699.83 2688
9700.76 2481
9701.69 2148
9702.62 2050
9703.55 1765
9704.48 1685
9705.41 1612
9706.34 1507
9707.27 1596
9708.20 1627
9709.13 1571
9710.06 1654
9710.99 1582
9711.92 1668
9712.85 1675
9713.78 1689
9714.71 1585
9715.65 1512
9716.58 1535
9717.51 1483
9718.44 1330
9719.37 1286
9720.30 1207
9721.23 1157
9722.16 1116
9723.09 1151
9724.02 1150
9724.95 1147
9725.88 1177
9726.82 1172
9727.75 1217
9728.68 1251
9729.61 1273
9730.54 1367
9731.47 1291
9732.40 1249
9733.33 1260
9734.27 1238
9735.20 1226
9736.13 1139
9737.06 1069
9737.99 1104
9738.92 1048
9739.86 1018
9740.79 926
9741.72 903
9742.65 938
9743.58 980
9744.51 955
9745.45 980
9746.38 919
9747.31 942
9748.24 929
9749.17 846
9750.11 855
9751.04 843
9751.97 916
9752.90 902
9753.84 894
9754.77 909
9755.70 869
9756.63 951
9757.57 898
9758.50 906
9759.43 961
9760.36 926
9761.30 907
9762.23 925
9763.16 907
9764.09 879
9765.03 939
9765.96 930
9766.89 872
9767.83 888
9768.76 927
9769.69 925
9770.63 963
9771.56 967
9772.49 973
9773.43 1028
9774.36 1009
9775.29 1130
9776.23 1152
9777.16 1153
9778.09 1146
9779.03 1130
9779.96 1152
9780.89 1099
9781.83 1130
9782.76 1161
9783.70 1057
9784.63 1041
9785.56 1020
9786.50 945
9787.43 940
9788.37 957
9789.30 880
9790.23 862
9791.17 819
9792.10 842
9793.04 910
9793.97 936
9794.90 938
9795.84 1020
9796.77 980
9797.71 932
9798.64 939
9799.58 950
9800.51 817
9801.45 843
9802.38 882
9803.32 785
9804.25 727
9805.19 742
9806.12 759
9807.05 693
9807.99 704
9808.92 759
9809.86 698
9810.80 743
9811.73 704
9812.67 705
9813.60 729
9814.54 659
9815.47 655
9816.41 653
9817.34 630
9818.28 667
9819.21 608
9820.15 595
9821.08 660
9822.02 698
9822.96 625
9823.89 655
9824.83 639
9825.76 691
9826.70 694
9827.63 632
9828.57 565
9829.51 627
9830.44 661
9831.38 642
9832.31 637
9833.25 667
9834.19 691
9835.12 681
9836.06 634
9837.00 634
9837.93 575
9838.87 600
9839.81 608
9840.74 695
9841.68 629
9842.61 627
9843.55 671
9844.49 655
9845.43 638
9846.36 587
9847.30 593
9848.24 684
9849.17 627
9850.11 656
9851.05 619
9851.98 662
9852.92 627
9853.86 615
9854.79 619
9855.73 678
9856.67 669
9857.61 628
9858.54 678
9859.48 611
9860.42 577
9861.36 564
9862.29 586
9863.23 602
9864.17 573
9865.11 603
9866.04 612
9866.98 624
9867.92 596
9868.86 608
9869.80 578
9870.73 643
9871.67 689
9872.61 642
9873.55 605
9874.49 534
9875.42 598
9876.36 601
9877.30 576
9878.24 557
9879.18 534
9880.12 495
9881.05 571
9881.99 585
9882.93 571
9883.87 520
9884.81 529
9885.75 554
9886.69 540
9887.63 541
9888.56 508
9889.50 567
9890.44 544
9891.38 526
9892.32 548
9893.26 549
9894.20 562
9895.14 557
9896.08 512
9897.02 499
9897.95 506
9898.89 521
9899.83 501
9900.77 538
9901.71 503
9902.65 509
9903.59 540
9904.53 537
9905.47 568
9906.41 541
9907.35 554
9908.29 518
9909.23 572
9910.17 570
9911.11 556
9912.05 526
9912.99 522
9913.93 507
9914.87 547
9915.81 525
9916.75 492
9917.69 555
9918.63 638
9919.57 658
9920.51 680
9921.45 723
9922.39 771
9923.33 962
9924.27 1026
9925.21 1054
9926.15 1136
9927.09 1038
9928.03 1029
9928.97 921
9929.92 828
9930.86 783
9931.80 725
9932.74 696
9933.68 623
9934.62 599
9935.56 610
9936.50 614
9937.44 603
9938.38 601
9939.33 555
9940.27 593
9941.21 519
9942.15 547
9943.09 556
9944.03 475
9944.97 573
9945.92 565
9946.86 521
9947.80 528
9948.74 484
9949.68 499
9950.62 517
9951.57 487
9952.51 519
9953.45 519
9954.39 583
9955.33 518
9956.28 478
9957.22 519
9958.16 546
9959.10 499
9960.04 577
9960.99 495
9961.93 505
9962.87 512
9963.81 455
9964.76 484
9965.70 511
9966.64 544
9967.58 528
9968.53 511
9969.47 525
9970.41 537
9971.35 507
9972.30 500
9973.24 532
9974.18 535
9975.13 579
9976.07 531
9977.01 565
9977.95 500
9978.90 452
9979.84 493
9980.78 470
9981.73 468
9982.67 503
9983.61 472
9984.56 467
9985.50 465
9986.44 495
9987.39 498
9988.33 474
9989.27 464
9990.22 456
9991.16 501
9992.11 474
9993.05 447
9993.99 437
9994.94 483
9995.88 452
9996.82 445
9997.77 502
9998.71 513
9999.66 518
10000.60 490
10001.55 455
10002.49 473
10003.43 466
10004.38 443
10005.32 472
10006.27 451
10007.21 446
10008.16 440
10009.10 416
10010.04 392
10010.99 394
10011.93 431
10012.88 470
10013.82 463
10014.77 445
10015.71 405
10016.66 384
10017.60 428
10018.55 469
10019.49 432
10020.44 402
10021.38 415
10022.33 493
10023.27 477
10024.22 454
10025.16 445
10026.11 443
10027.05 447
10028.00 436
10028.95 435
10029.89 409
10030.84 480
10031.78 406
10032.73 397
10033.67 447
10034.62 472
10035.57 377
10036.51 422
10037.46 401
10038.40 433
10039.35 445
10040.30 427
10041.24 402
10042.19 369
10043.13 337
10044.08 368
10045.03 390
10045.97 374
10046.92 396
10047.86 444
10048.81 464
10049.76 452
10050.70 474
10051.65 411
10052.60 356
10053.54 397
10054.49 470
10055.44 501
10056.38 503
10057.33 469
10058.28 431
10059.22 393
10060.17 383
10061.12 396
10062.07 399
10063.01 381
10063.96 422
10064.91 430
10065.85 385
10066.80 442
10067.75 411
10068.70 406
10069.64 446
10070.59 439
10071.54 395
10072.49 371
10073.43 385
10074.38 387
10075.33 317
10076.28 357
10077.22 362
10078.17 337
10079.12 415
10080.07 361
10081.02 332
10081.96 375
10082.91 412
10083.86 366
10084.81 323
10085.76 342
10086.70 386
10087.65 324
10088.60 306
10089.55 364
10090.50 390
10091.45 356
10092.39 353
10093.34 412
10094.29 402
10095.24 410
10096.19 397
10097.14 391
10098.09 412
10099.03 400
10099.98 348
10100.93 320
10101.88 372
10102.83 388
10103.78 385
10104.73 354
10105.68 380
10106.63 361
10107.58 382
10108.53 360
10109.47 379
10110.42 363
10111.37 433
10112.32 399
10113.27 394
10114.22 382
10115.17 394
10116.12 315
10117.07 337
10118.02 342
10118.97 343
10119.92 342
10120.87 348
10121.82 351
10122.77 332
10123.72 345
10124.67 394
10125.62 354
10126.57 407
10127.52 408
10128.47 374
10129.42 340
10130.37 390
10131.32 374
10132.27 344
10133.22 382
10134.17 394
10135.12 397
10136.07 406
10137.02 362
10137.97 333
10138.92 367
10139.87 365
10140.83 353
10141.78 344
10142.73 388
10143.68 394
10144.63 341
10145.58 387
10146.53 388
10147.48 379
10148.43 368
10149.38 341
10150.34 343
10151.29 359
10152.24 349
10153.19 357
10154.14 396
10155.09 378
10156.04 394
10156.99 344
10157.95 351
10158.90 410
10159.85 393
10160.80 413
10161.75 383
10162.70 362
10163.66 426
10164.61 440
10165.56 419
10166.51 404
10167.46 405
10168.42 386
10169.37 403
10170.32 386
10171.27 405
10172.23 460
10173.18 425
10174.13 429
10175.08 421
10176.03 456
10176.99 420
10177.94 395
10178.89 417
10179.84 445
10180.80 461
10181.75 441
10182.70 442
10183.66 470
10184.61 496
10185.56 462
10186.51 485
10187.47 439
10188.42 479
10189.37 463
10190.33 516
10191.28 473
10192.23 447
10193.19 478
10194.14 489
10195.09 492
10196.05 531
10197.00 492
10197.95 518
10198.91 507
10199.86 508
10200.81 493
10201.77 594
10202.72 630
10203.67 574
10204.63 670
10205.58 645
10206.53 689
10207.49 597
10208.44 568
10209.40 612
10210.35 559
10211.30 539
10212.26 503
10213.21 482
10214.17 476
10215.12 459
10216.08 460
10217.03 475
10217.98 462
10218.94 468
10219.89 467
10220.85 438
10221.80 423
10222.76 460
10223.71 444
10224.67 438
10225.62 399
10226.58 426
10227.53 437
10228.49 405
10229.44 471
10230.40 425
10231.35 454
10232.31 495
10233.26 483
10234.22 438
10235.17 443
10236.13 446
10237.08 411
10238.04 464
10238.99 431
10239.95 425
10240.90 391
10241.86 389
10242.81 424
10243.77 430
10244.72 362
10245.68 377
10246.64 362
10247.59 349
10248.55 345
10249.50 366
10250.46 349
10251.42 383
10252.37 416
10253.33 425
10254.28 337
10255.24 357
10256.20 389
10257.15 394
10258.11 400
10259.06 341
10260.02 321
10260.98 328
10261.93 335
10262.89 373
10263.85 359
10264.80 325
10265.76 355
10266.72 358
10267.67 393
10268.63 343
10269.59 345
10270.54 304
10271.50 388
10272.46 366
10273.41 320
10274.37 311
10275.33 301
10276.29 358
10277.24 305
10278.20 337
10279.16 360
10280.11 392
10281.07 349
10282.03 287
10282.99 300
10283.94 336
10284.90 351
10285.86 348
10286.82 339
10287.77 310
10288.73 317
10289.69 361
10290.65 327
10291.61 361
10292.56 333
10293.52 319
10294.48 305
10295.44 351
10296.39 323
10297.35 347
10298.31 297
10299.27 299
10300.23 300
10301.19 314
10302.14 317
10303.10 291
10304.06 341
10305.02 334
10305.98 320
10306.94 332
10307.89 326
10308.85 314
10309.81 263
10310.77 329
10311.73 345
10312.69 356
10313.65 311
10314.61 342
10315.57 321
10316.52 316
10317.48 320
10318.44 354
10319.40 322
10320.36 341
10321.32 321
10322.28 333
10323.24 320
10324.20 291
10325.16 296
10326.12 321
10327.08 294
10328.04 326
10328.99 282
10329.95 311
10330.91 361
10331.87 338
10332.83 343
10333.79 340
10334.75 314
10335.71 299
10336.67 345
10337.63 341
10338.59 322
10339.55 313
10340.51 324
10341.47 303
10342.43 290
10343.39 310
10344.35 325
10345.31 286
10346.27 318
10347.23 305
10348.20 248
10349.16 290
10350.12 305
10351.08 311
10352.04 296
10353.00 284
10353.96 281
10354.92 323
10355.88 335
10356.84 317
10357.80 350
10358.76 283
10359.72 305
10360.69 284
10361.65 277
10362.61 299
10363.57 281
10364.53 295
10365.49 287
10366.45 285
10367.41 283
10368.38 302
10369.34 310
10370.30 254
10371.26 277
10372.22 246
10373.18 287
10374.14 271
10375.11 284
10376.07 266
10377.03 284
10377.99 316
10378.95 321
10379.92 295
10380.88 286
10381.84 275
10382.80 292
10383.76 314
10384.73 269
10385.69 254
10386.65 289
10387.61 312
10388.57 252
10389.54 283
10390.50 250
10391.46 307
10392.42 285
10393.39 265
10394.35 287
10395.31 297
10396.27 291
10397.24 284
10398.20 294
10399.16 278
10400.13 299
10401.09 282
10402.05 241
10403.02 279
10403.98 285
10404.94 286
10405.90 326
10406.87 266
10407.83 267
10408.79 261
10409.76 256
10410.72 273
10411.68 272
10412.65 291
10413.61 339
10414.57 328
10415.54 352
10416.50 330
10417.47 298
10418.43 304
10419.39 304
10420.36 277
10421.32 279
10422.28 265
10423.25 293
10424.21 306
10425.18 308
10426.14 268
10427.10 267
10428.07 244
10429.03 238
10430.00 215
10430.96 232
10431.93 245
10432.89 270
10433.85 264
10434.82 243
10435.78 241
10436.75 237
10437.71 231
10438.68 228
10439.64 257
10440.61 257
10441.57 213
10442.54 249
10443.50 271
10444.47 286
10445.43 247
10446.40 252
10447.36 267
10448.33 311
10449.29 271
10450.26 275
10451.22 229
10452.19 221
10453.15 232
10454.12 237
10455.08 242
10456.05 255
10457.01 256
10457.98 284
10458.95 258
10459.91 246
10460.88 235
10461.84 242
10462.81 256
10463.77 264
10464.74 214
10465.71 260
10466.67 265
10467.64 253
10468.60 257
10469.57 214
10470.54 238
10471.50 243
10472.47 259
10473.44 223
10474.40 215
10475.37 249
10476.33 251
10477.30 244
10478.27 264
10479.23 242
10480.20 253
10481.17 275
10482.13 264
10483.10 247
10484.07 273
10485.03 228
10486.00 260
10486.97 265
10487.93 308
10488.90 252
10489.87 273
10490.84 226
10491.80 268
10492.77 270
10493.74 200
10494.70 192
10495.67 253
10496.64 246
10497.61 198
10498.57 270
10499.54 279
10500.51 239
10501.48 242
10502.44 233
10503.41 249
10504.38 277
10505.35 240
10506.31 259
10507.28 253
10508.25 231
10509.22 248
10510.19 259
10511.15 210
10512.12 230
10513.09 211
10514.06 231
10515.03 234
10516.00 261
10516.96 245
10517.93 226
10518.90 248
10519.87 266
10520.84 234
10521.81 204
10522.77 216
10523.74 286
10524.71 252
10525.68 239
10526.65 248
10527.62 250
10528.59 235
10529.56 265
10530.52 245
10531.49 216
10532.46 246
10533.43 236
10534.40 263
10535.37 243
10536.34 222
10537.31 276
10538.28 251
10539.25 211
10540.22 198
10541.18 203
10542.15 245
10543.12 262
10544.09 266
10545.06 251
10546.03 238
10547.00 280
10547.97 286
10548.94 252
10549.91 231
10550.88 254
10551.85 214
10552.82 298
10553.79 260
10554.76 245
10555.73 312
10556.70 281
10557.67 269
10558.64 258
10559.61 247
10560.58 263
10561.55 308
10562.52 275
10563.49 230
10564.46 263
10565.43 256
10566.40 247
10567.38 244
10568.35 227
10569.32 246
10570.29 247
10571.26 271
10572.23 248
10573.20 238
10574.17 232
10575.14 232
10576.11 260
10577.08 255
10578.06 248
10579.03 266
10580.00 308
10580.97 251
10581.94 261
10582.91 261
10583.88 217
10584.85 255
10585.83 280
10586.80 269
10587.77 239
10588.74 261
10589.71 258
10590.68 233
10591.66 258
10592.63 267
10593.60 251
10594.57 285
10595.54 272
10596.51 236
10597.49 244
10598.46 295
10599.43 291
10600.40 240
10601.37 261
10602.35 287
10603.32 263
10604.29 211
10605.26 243
10606.24 252
10607.21 234
10608.18 231
10609.15 278
10610.13 247
10611.10 296
10612.07 290
10613.04 293
10614.02 245
10614.99 255
10615.96 271
10616.94 274
10617.91 287
10618.88 271
10619.85 302
10620.83 277
10621.80 301
10622.77 296
10623.75 283
10624.72 299
10625.69 329
10626.67 268
10627.64 236
10628.61 239
10629.59 272
10630.56 310
10631.53 337
10632.51 294
10633.48 314
10634.46 376
10635.43 433
10636.40 408
10637.38 450
10638.35 462
10639.32 427
10640.30 363
10641.27 346
10642.25 321
10643.22 272
10644.19 267
10645.17 297
10646.14 299
10647.12 266
10648.09 256
10649.07 269
10650.04 239
10651.01 226
10651.99 258
10652.96 281
10653.94 286
10654.91 254
10655.89 275
10656.86 284
10657.84 249
10658.81 269
10659.79 254
10660.76 217
10661.74 243
10662.71 253
10663.69 235
10664.66 221
10665.64 220
10666.61 260
10667.59 237
10668.56 256
10669.54 261
10670.51 217
10671.49 234
10672.46 256
10673.44 247
10674.42 224
10675.39 218
10676.37 247
10677.34 240
10678.32 256
10679.29 227
10680.27 254
10681.25 260
10682.22 261
10683.20 233
10684.17 212
10685.15 253
10686.12 279
10687.10 257
10688.08 231
10689.05 238
10690.03 232
10691.01 279
10691.98 229
10692.96 187
10693.94 244
10694.91 265
10695.89 244
10696.86 225
10697.84 233
10698.82 233
10699.79 224
10700.77 198
10701.75 226
10702.72 236
10703.70 256
10704.68 245
10705.66 228
10706.63 213
10707.61 235
10708.59 227
10709.56 251
10710.54 255
10711.52 238
10712.50 247
10713.47 245
10714.45 241
10715.43 278
10716.41 236
10717.38 286
10718.36 303
10719.34 230
10720.32 248
10721.29 272
10722.27 294
10723.25 219
10724.23 221
10725.20 207
10726.18 259
10727.16 218
10728.14 232
10729.12 228
10730.09 248
10731.07 242
10732.05 229
10733.03 260
10734.01 265
10734.99 228
10735.96 234
10736.94 240
10737.92 254
10738.90 235
10739.88 222
10740.86 205
10741.83 232
10742.81 241
10743.79 221
10744.77 282
10745.75 243
10746.73 224
10747.71 225
10748.69 260
10749.67 233
10750.64 218
10751.62 217
10752.60 189
10753.58 200
10754.56 238
10755.54 227
10756.52 228
10757.50 250
10758.48 242
10759.46 216
10760.44 252
10761.42 214
10762.40 256
10763.38 281
10764.35 265
10765.33 203
10766.31 204
10767.29 224
10768.27 262
10769.25 213
10770.23 215
10771.21 235
10772.19 253
10773.17 228
10774.15 219
10775.13 227
10776.11 233
10777.09 212
10778.07 235
10779.05 244
10780.04 253
10781.02 213
10782.00 242
10782.98 234
10783.96 232
10784.94 228
10785.92 230
10786.90 278
10787.88 262
10788.86 226
10789.84 249
10790.82 248
10791.80 289
10792.78 232
10793.77 247
10794.75 239
10795.73 214
10796.71 236
10797.69 224
10798.67 240
10799.65 205
10800.63 218
10801.61 232
10802.60 238
10803.58 272
10804.56 227
10805.54 236
10806.52 246
10807.50 234
10808.49 247
10809.47 247
10810.45 256
10811.43 253
10812.41 270
10813.39 238
10814.38 250
10815.36 275
10816.34 264
10817.32 265
10818.30 260
10819.29 278
10820.27 259
10821.25 237
10822.23 246
10823.22 223
10824.20 231
10825.18 254
10826.16 251
10827.15 243
10828.13 259
10829.11 258
10830.09 236
10831.08 276
10832.06 297
10833.04 277
10834.02 300
10835.01 223
10835.99 278
10836.97 258
10837.96 302
10838.94 265
10839.92 285
10840.90 303
10841.89 247
10842.87 229
10843.85 263
10844.84 279
10845.82 284
10846.80 286
10847.79 268
10848.77 285
10849.76 285
10850.74 278
10851.72 230
10852.71 267
10853.69 313
10854.67 304
10855.66 274
10856.64 294
10857.62 270
10858.61 289
10859.59 267
10860.58 306
10861.56 284
10862.55 297
10863.53 305
10864.51 290
10865.50 241
10866.48 274
10867.47 327
10868.45 330
10869.44 287
10870.42 331
10871.40 339
10872.39 351
10873.37 317
10874.36 340
10875.34 318
10876.33 293
10877.31 371
10878.30 352
10879.28 331
10880.27 335
10881.25 350
10882.24 364
10883.22 362
10884.21 345
10885.19 332
10886.18 374
10887.16 342
10888.15 359
10889.13 337
10890.12 355
10891.10 399
10892.09 350
10893.07 323
10894.06 368
10895.05 375
10896.03 354
10897.02 363
10898.00 390
10898.99 355
10899.97 397
10900.96 421
10901.95 404
10902.93 387
10903.92 388
10904.90 406
10905.89 369
10906.88 410
10907.86 402
10908.85 382
10909.84 450
10910.82 492
10911.81 475
10912.79 413
10913.78 452
10914.77 429
10915.75 418
10916.74 394
10917.73 434
10918.71 431
10919.70 461
10920.69 448
10921.67 489
10922.66 505
10923.65 470
10924.63 530
10925.62 505
10926.61 485
10927.60 516
10928.58 500
10929.57 463
10930.56 475
10931.54 469
10932.53 485
10933.52 499
10934.51 489
10935.49 540
10936.48 532
10937.47 591
10938.46 568
10939.44 552
10940.43 587
10941.42 550
10942.41 577
10943.39 588
10944.38 579
10945.37 622
10946.36 614
10947.35 665
10948.33 644
10949.32 720
10950.31 751
10951.30 789
10952.29 885
10953.28 955
10954.26 1010
10955.25 1109
10956.24 1158
10957.23 1149
10958.22 1158
10959.21 1085
10960.19 1017
10961.18 925
10962.17 863
10963.16 834
10964.15 768
10965.14 764
10966.13 649
10967.11 667
10968.10 685
10969.09 753
10970.08 698
10971.07 675
10972.06 732
10973.05 730
10974.04 687
10975.03 723
10976.02 688
10977.01 742
10978.00 763
10978.98 789
10979.97 764
10980.96 744
10981.95 778
10982.94 817
10983.93 760
10984.92 784
10985.91 740
10986.90 771
10987.89 775
10988.88 813
10989.87 877
10990.86 936
10991.85 1007
10992.84 1108
10993.83 1238
10994.82 1381
10995.81 1589
10996.80 1690
10997.79 1740
10998.78 1622
10999.77 1580
11000.76 1399
11001.75 1316
11002.74 1230
11003.73 1107
11004.72 947
11005.72 876
11006.71 790
11007.70 751
11008.69 744
11009.68 740
11010.67 662
11011.66 634
11012.65 663
11013.64 622
11014.63 647
11015.62 663
11016.61 626
11017.61 613
11018.60 619
11019.59 546
11020.58 538
11021.57 574
11022.56 498
11023.55 518
11024.55 500
11025.54 583
11026.53 536
11027.52 493
11028.51 490
11029.50 499
11030.49 474
11031.49 499
11032.48 527
11033.47 530
11034.46 490
11035.45 521
11036.45 478
11037.44 477
11038.43 538
11039.42 500
11040.41 435
11041.41 434
11042.40 449
11043.39 419
11044.38 454
11045.38 447
11046.37 455
11047.36 460
11048.35 454
11049.35 483
11050.34 391
11051.33 405
11052.32 403
11053.32 411
11054.31 427
11055.30 396
11056.30 459
11057.29 460
11058.28 429
11059.27 420
11060.27 432
11061.26 427
11062.25 405
11063.25 378
11064.24 405
11065.23 384
11066.23 418
11067.22 416
11068.21 417
11069.21 419
11070.20 426
11071.19 414
11072.19 411
11073.18 409
11074.17 429
11075.17 427
11076.16 433
11077.16 395
11078.15 406
11079.14 410
11080.14 365
11081.13 390
11082.13 400
11083.12 394
11084.11 440
11085.11 406
11086.10 399
11087.10 406
11088.09 386
11089.09 411
11090.08 364
11091.07 442
11092.07 372
11093.06 375
11094.06 397
11095.05 339
11096.05 397
11097.04 370
11098.04 378
11099.03 409
11100.03 395
11101.02 434
11102.02 398
11103.01 389
11104.01 368
11105.00 346
11106.00 373
11106.99 400
11107.99 398
11108.98 408
11109.98 373
11110.97 367
11111.97 384
11112.96 396
11113.96 372
11114.95 391
11115.95 360
11116.95 369
11117.94 358
11118.94 319
11119.93 387
11120.93 413
11121.92 479
11122.92 359
11123.92 430
11124.91 462
11125.91 450
11126.90 454
11127.90 422
11128.90 393
11129.89 398
11130.89 388
11131.89 380
11132.88 354
11133.88 325
11134.87 376
11135.87 326
11136.87 321
11137.86 309
11138.86 362
11139.86 349
11140.85 385
11141.85 322
11142.85 359
11143.84 370
11144.84 347
11145.84 346
11146.84 369
11147.83 337
11148.83 339
11149.83 324
11150.82 348
11151.82 323
11152.82 325
11153.82 328
11154.81 297
11155.81 308
11156.81 302
11157.80 293
11158.80 334
11159.80 301
11160.80 329
11161.79 322
11162.79 316
11163.79 317
11164.79 301
11165.79 265
11166.78 347
11167.78 368
11168.78 331
11169.78 314
11170.78 327
11171.77 345
11172.77 341
11173.77 362
11174.77 341
11175.77 309
11176.76 297
11177.76 269
11178.76 292
11179.76 271
11180.76 281
11181.76 372
11182.76 335
11183.75 313
11184.75 278
11185.75 296
11186.75 278
11187.75 271
11188.75 298
11189.75 315
11190.75 358
11191.74 352
11192.74 317
11193.74 331
11194.74 288
11195.74 338
11196.74 311
11197.74 234
11198.74 278
11199.74 288
11200.74 306
11201.74 286
11202.74 350
11203.74 333
11204.74 298
11205.73 315
11206.73 293
11207.73 289
11208.73 290
11209.73 290
11210.73 307
11211.73 278
11212.73 293
11213.73 264
11214.73 292
11215.73 271
11216.73 310
11217.73 311
11218.73 336
11219.73 315
11220.73 231
11221.73 275
11222.73 290
11223.74 289
11224.74 270
11225.74 272
11226.74 314
11227.74 287
11228.74 302
11229.74 315
11230.74 302
11231.74 280
11232.74 255
11233.74 211
11234.74 216
11235.74 265
11236.74 249
11237.75 219
11238.75 250
11239.75 225
11240.75 221
11241.75 282
11242.75 279
11243.75 280
11244.75 274
11245.76 286
11246.76 306
11247.76 246
11248.76 281
11249.76 300
11250.76 292
11251.76 278
11252.77 261
11253.77 228
11254.77 242
11255.77 267
11256.77 277
11257.78 271
11258.78 300
11259.78 317
11260.78 281
11261.78 293
11262.79 289
11263.79 297
11264.79 276
11265.79 274
11266.79 279
11267.80 317
11268.80 320
11269.80 316
11270.80 291
11271.81 288
11272.81 302
11273.81 280
11274.81 265
11275.82 316
11276.82 288
11277.82 340
11278.83 298
11279.83 290
11280.83 300
11281.83 327
11282.84 288
11283.84 276
11284.84 285
11285.85 314
11286.85 317
11287.85 281
11288.86 263
11289.86 297
11290.86 289
11291.87 278
11292.87 271
11293.87 271
11294.88 314
11295.88 293
11296.89 261
11297.89 272
11298.89 258
11299.90 290
11300.90 294
11301.90 316
11302.91 338
11303.91 316
11304.92 323
11305.92 342
11306.92 380
11307.93 401
11308.93 409
11309.94 396
11310.94 430
11311.95 440
11312.95 422
11313.95 401
11314.96 407
11315.96 333
11316.97 308
11317.97 300
11318.98 304
11319.98 317
11320.99 272
11321.99 308
11323.00 303
11324.00 314
11325.01 306
11326.01 264
11327.02 270
11328.02 255
11329.03 266
11330.03 309
11331.04 292
11332.04 254
11333.05 245
11334.05 279
11335.06 267
11336.06 249
11337.07 259
11338.07 243
11339.08 255
11340.09 239
11341.09 233
11342.10 274
11343.10 266
11344.11 271
11345.11 208
11346.12 222
11347.13 265
11348.13 284
11349.14 266
11350.14 219
11351.15 232
11352.16 272
11353.16 277
11354.17 266
11355.17 245
11356.18 259
11357.19 254
11358.19 243
11359.20 265
11360.21 235
11361.21 246
11362.22 272
11363.23 253
11364.23 245
11365.24 238
11366.25 238
11367.25 213
11368.26 212
11369.27 220
11370.27 243
11371.28 247
11372.29 227
11373.29 276
11374.30 266
11375.31 245
11376.32 228
11377.32 214
11378.33 244
11379.34 261
11380.35 254
11381.35 241
11382.36 239
11383.37 249
11384.38 244
11385.38 228
11386.39 245
11387.40 256
11388.41 257
11389.41 274
11390.42 265
11391.43 232
11392.44 259
11393.45 229
11394.45 213
11395.46 246
11396.47 252
11397.48 212
11398.49 241
11399.49 226
11400.50 233
11401.51 216
11402.52 243
11403.53 275
11404.54 257
11405.54 249
11406.55 226
11407.56 222
11408.57 258
11409.58 253
11410.59 237
11411.60 257
11412.61 239
11413.61 222
11414.62 229
11415.63 248
11416.64 234
11417.65 233
11418.66 241
11419.67 201
11420.68 229
11421.69 198
11422.70 253
11423.71 236
11424.71 244
11425.72 227
11426.73 218
11427.74 234
11428.75 255
11429.76 218
11430.77 190
11431.78 233
11432.79 197
11433.80 225
11434.81 227
11435.82 278
11436.83 232
11437.84 260
11438.85 223
11439.86 247
11440.87 236
11441.88 232
11442.89 227
11443.90 265
11444.91 278
11445.92 225
11446.93 227
11447.94 234
11448.95 214
11449.96 251
11450.97 257
11451.98 226
11452.99 184
11454.01 212
11455.02 229
11456.03 199
11457.04 208
11458.05 240
11459.06 235
11460.07 221
11461.08 221
11462.09 216
11463.10 246
11464.11 233
11465.13 207
11466.14 206
11467.15 239
11468.16 263
11469.17 225
11470.18 238
11471.19 258
11472.20 228
11473.22 219
11474.23 217
11475.24 218
11476.25 224
11477.26 230
11478.27 217
11479.29 227
11480.30 210
11481.31 221
11482.32 209
11483.33 217
11484.35 202
11485.36 228
11486.37 236
11487.38 243
11488.39 229
11489.41 214
11490.42 247
11491.43 249
11492.44 237
11493.46 248
11494.47 239
11495.48 245
11496.49 234
11497.51 251
11498.52 221
11499.53 214
11500.54 246
11501.56 259
11502.57 226
11503.58 232
11504.59 226
11505.61 226
11506.62 218
11507.63 213
11508.65 231
11509.66 231
11510.67 207
11511.69 193
11512.70 193
11513.71 228
11514.73 241
11515.74 238
11516.75 201
11517.77 190
11518.78 234
11519.79 233
11520.81 230
11521.82 175
11522.83 225
11523.85 238
11524.86 245
11525.88 268
11526.89 207
11527.90 214
11528.92 222
11529.93 270
11530.95 202
11531.96 209
11532.97 228
11533.99 205
11535.00 188
11536.02 249
11537.03 223
11538.05 241
11539.06 202
11540.07 234
11541.09 263
11542.10 239
11543.12 275
11544.13 246
11545.15 230
11546.16 253
11547.18 225
11548.19 249
11549.21 242
11550.22 241
11551.24 231
11552.25 208
11553.27 209
11554.28 213
11555.30 237
11556.31 230
11557.33 267
11558.34 237
11559.36 255
11560.37 274
11561.39 256
11562.40 263
11563.42 281
11564.43 279
11565.45 286
11566.47 260
11567.48 277
11568.50 271
11569.51 283
11570.53 252
11571.54 256
11572.56 247
11573.58 236
11574.59 266
11575.61 252
11576.62 262
11577.64 237
11578.66 255
11579.67 295
11580.69 278
11581.70 358
11582.72 326
11583.74 355
11584.75 346
11585.77 303
11586.79 338
11587.80 358
11588.82 308
11589.84 355
11590.85 333
11591.87 336
11592.89 358
11593.90 413
11594.92 437
11595.94 505
11596.95 509
11597.97 577
11598.99 657
11600.01 666
11601.02 683
11602.04 670
11603.06 635
11604.07 616
11605.09 518
11606.11 463
11607.13 408
11608.14 393
11609.16 341
11610.18 341
11611.20 345
11612.21 317
11613.23 299
11614.25 293
11615.27 286
11616.29 311
11617.30 277
11618.32 280
11619.34 308
11620.36 330
11621.38 329
11622.39 276
11623.41 308
11624.43 252
11625.45 231
11626.47 244
11627.48 309
11628.50 248
11629.52 236
11630.54 230
11631.56 230
11632.58 241
11633.59 245
11634.61 257
11635.63 250
11636.65 208
11637.67 253
11638.69 252
11639.71 248
11640.73 266
11641.75 248
11642.76 248
11643.78 244
11644.80 231
11645.82 217
11646.84 228
11647.86 258
11648.88 177
11649.90 189
11650.92 226
11651.94 233
11652.96 238
11653.98 240
11655.00 243
11656.01 217
11657.03 196
11658.05 222
11659.07 220
11660.09 213
11661.11 235
11662.13 234
11663.15 242
11664.17 223
11665.19 216
11666.21 178
11667.23 220
11668.25 245
11669.27 253
11670.29 201
11671.31 231
11672.33 219
11673.35 242
11674.37 235
11675.39 246
11676.42 236
11677.44 239
11678.46 231
11679.48 209
11680.50 239
11681.52 217
11682.54 246
11683.56 259
11684.58 216
11685.60 239
11686.62 219
11687.64 237
11688.66 229
11689.69 211
11690.71 226
11691.73 213
11692.75 236
11693.77 246
11694.79 241
11695.81 232
11696.83 241
11697.85 231
11698.88 239
11699.90 261
11700.92 211
11701.94 234
11702.96 230
11703.98 256
11705.01 236
11706.03 229
11707.05 237
11708.07 210
11709.09 232
11710.12 212
11711.14 225
11712.16 244
11713.18 217
11714.20 199
11715.23 238
11716.25 235
11717.27 220
11718.29 211
11719.31 208
11720.34 219
11721.36 208
11722.38 243
11723.40 230
11724.43 242
11725.45 208
11726.47 196
11727.49 200
11728.52 220
11729.54 179
11730.56 215
11731.59 225
11732.61 239
11733.63 227
11734.65 214
11735.68 246
11736.70 239
11737.72 224
11738.75 216
11739.77 223
11740.79 204
11741.82 211
11742.84 248
11743.86 210
11744.89 189
11745.91 240
11746.93 256
11747.96 218
11748.98 214
11750.01 211
11751.03 202
11752.05 242
11753.08 241
11754.10 252
11755.12 221
11756.15 200
11757.17 233
11758.20 234
11759.22 229
11760.24 209
11761.27 254
11762.29 239
11763.32 247
11764.34 204
11765.37 221
11766.39 271
11767.41 246
11768.44 231
11769.46 207
11770.49 242
11771.51 270
11772.54 221
11773.56 220
11774.59 216
11775.61 234
11776.64 228
11777.66 225
11778.69 212
11779.71 226
11780.74 227
11781.76 206
11782.79 229
11783.81 215
11784.84 247
11785.86 237
11786.89 237
11787.91 261
11788.94 258
11789.96 250
11790.99 232
11792.01 214
11793.04 213
11794.07 223
11795.09 255
11796.12 213
11797.14 244
11798.17 219
11799.19 233
11800.22 259
11801.25 219
11802.27 225
11803.30 243
11804.32 234
11805.35 254
11806.38 220
11807.40 201
11808.43 255
11809.45 258
11810.48 241
11811.51 217
11812.53 224
11813.56 254
11814.59 250
11815.61 244
11816.64 241
11817.67 244
11818.69 249
11819.72 250
11820.75 248
11821.77 258
11822.80 243
11823.83 211
11824.85 238
11825.88 235
11826.91 261
11827.94 263
11828.96 267
11829.99 262
11831.02 236
11832.04 268
11833.07 227
11834.10 245
11835.13 251
11836.15 235
11837.18 260
11838.21 251
11839.24 255
11840.26 242
11841.29 230
11842.32 271
11843.35 262
11844.37 268
11845.40 264
11846.43 255
11847.46 299
11848.49 242
11849.51 232
11850.54 292
11851.57 293
11852.60 283
11853.63 298
11854.65 268
11855.68 253
11856.71 300
11857.74 329
11858.77 303
11859.80 250
11860.83 283
11861.85 269
11862.88 290
11863.91 305
11864.94 275
11865.97 298
11867.00 317
11868.03 324
11869.05 333
11870.08 339
11871.11 367
11872.14 333
11873.17 340
11874.20 361
11875.23 326
11876.26 324
11877.29 347
11878.32 330
11879.35 347
11880.38 354
11881.40 360
11882.43 355
11883.46 361
11884.49 396
11885.52 403
11886.55 354
11887.58 349
11888.61 354
11889.64 386
11890.67 435
11891.70 390
11892.73 409
11893.76 461
11894.79 420
11895.82 484
11896.85 469
11897.88 551
11898.91 521
11899.94 557
11900.97 552
11902.00 524
11903.03 563
11904.06 514
11905.09 480
11906.12 497
11907.15 468
11908.18 454
11909.22 461
11910.25 467
11911.28 473
11912.31 406
11913.34 389
11914.37 454
11915.40 425
11916.43 407
11917.46 413
11918.49 423
11919.52 500
11920.55 474
11921.59 486
11922.62 547
11923.65 648
11924.68 676
11925.71 695
11926.74 758
11927.77 828
11928.81 872
11929.84 949
11930.87 819
11931.90 776
11932.93 696
11933.96 642
11935.00 633
11936.03 544
11937.06 568
11938.09 493
11939.12 503
11940.15 456
11941.19 414
11942.22 398
11943.25 411
11944.28 395
11945.31 423
11946.35 406
11947.38 404
11948.41 421
11949.44 355
11950.48 377
11951.51 344
11952.54 334
11953.57 382
11954.61 347
11955.64 319
11956.67 334
11957.70 305
11958.74 304
11959.77 322
11960.80 360
11961.84 352
11962.87 341
11963.90 328
11964.93 334
11965.97 325
11967.00 293
11968.03 319
11969.07 304
11970.10 301
11971.13 312
11972.17 332
11973.20 327
11974.23 295
11975.27 306
11976.30 351
11977.33 321
11978.37 331
11979.40 338
11980.44 331
11981.47 336
11982.50 320
11983.54 346
11984.57 327
11985.60 298
11986.64 336
11987.67 313
11988.71 305
11989.74 330
11990.77 333
11991.81 324
11992.84 285
11993.88 293
11994.91 301
11995.95 332
11996.98 345
11998.02 361
11999.05 379
12000.08 357
12001.12 330
12002.15 322
12003.19 378
12004.22 341
12005.26 323
12006.29 318
12007.33 303
12008.36 336
12009.40 388
12010.43 377
12011.47 353
12012.50 360
12013.54 402
12014.57 423
12015.61 409
12016.64 379
12017.68 374
12018.71 359
12019.75 377
12020.78 372
12021.82 360
12022.86 358
12023.89 325
12024.93 345
12025.96 377
12027.00 382
12028.03 378
12029.07 360
12030.11 355
12031.14 368
12032.18 315
12033.21 341
12034.25 348
12035.29 293
12036.32 350
12037.36 384
12038.39 384
12039.43 344
12040.47 338
12041.50 368
12042.54 368
12043.58 360
12044.61 337
12045.65 395
12046.69 384
12047.72 341
12048.76 333
12049.80 333
12050.83 344
12051.87 341
12052.91 363
12053.94 348
12054.98 361
12056.02 332
12057.05 307
12058.09 389
12059.13 377
12060.16 362
12061.20 363
12062.24 387
12063.28 344
12064.31 397
12065.35 425
12066.39 392
12067.43 402
12068.46 388
12069.50 407
12070.54 400
12071.58 395
12072.61 377
12073.65 384
12074.69 405
12075.73 434
12076.76 415
12077.80 385
12078.84 380
12079.88 427
12080.92 421
12081.95 438
12082.99 443
12084.03 439
12085.07 408
12086.11 423
12087.15 398
12088.18 394
12089.22 437
12090.26 437
12091.30 408
12092.34 456
12093.38 474
12094.42 487
12095.45 537
12096.49 492
12097.53 538
12098.57 568
12099.61 576
12100.65 624
12101.69 602
12102.73 593
12103.76 634
12104.80 509
12105.84 512
12106.88 452
12107.92 402
12108.96 376
12110.00 385
12111.04 370
12112.08 432
12113.12 360
12114.16 334
12115.20 347
12116.24 367
12117.28 353
12118.32 333
12119.36 354
12120.40 357
12121.44 291
12122.47 309
12123.51 310
12124.55 311
12125.59 317
12126.63 274
12127.67 285
12128.71 303
12129.76 296
12130.80 286
12131.84 292
12132.88 286
12133.92 323
12134.96 283
12136.00 276
12137.04 284
12138.08 307
12139.12 313
12140.16 262
12141.20 239
12142.24 252
12143.28 272
12144.32 271
12145.36 234
12146.40 260
12147.44 240
12148.49 264
12149.53 274
12150.57 249
12151.61 246
12152.65 258
12153.69 260
12154.73 295
12155.77 266
12156.81 210
12157.86 234
12158.90 272
12159.94 279
12160.98 254
12162.02 207
12163.06 253
12164.10 233
12165.15 274
12166.19 278
12167.23 200
12168.27 233
12169.31 277
12170.36 272
12171.40 246
12172.44 235
12173.48 266
12174.52 258
12175.57 215
12176.61 246
12177.65 263
12178.69 276
12179.73 261
12180.78 267
12181.82 241
12182.86 279
12183.90 279
12184.95 221
12185.99 245
12187.03 268
12188.07 286
12189.12 285
12190.16 265
12191.20 242
12192.25 262
12193.29 281
12194.33 299
12195.37 242
12196.42 255
12197.46 247
12198.50 281
12199.55 229
12200.59 280
12201.63 260
12202.68 257
12203.72 262
12204.76 244
12205.81 257
12206.85 256
12207.89 250
12208.94 252
12209.98 255
12211.02 225
12212.07 243
12213.11 278
12214.16 268
12215.20 265
12216.24 233
12217.29 232
12218.33 249
12219.37 256
12220.42 271
12221.46 266
12222.51 307
12223.55 315
12224.60 274
12225.64 275
12226.68 263
12227.73 263
12228.77 219
12229.82 272
12230.86 226
12231.91 228
12232.95 239
12234.00 247
12235.04 229
12236.08 254
12237.13 246
12238.17 265
12239.22 232
12240.26 268
12241.31 246
12242.35 255
12243.40 254
12244.44 244
12245.49 258
12246.53 243
12247.58 254
12248.62 257
12249.67 263
12250.72 306
12251.76 198
12252.81 243
12253.85 239
12254.90 258
12255.94 214
12256.99 222
12258.03 235
12259.08 263
12260.13 244
12261.17 247
12262.22 233
12263.26 291
12264.31 261
12265.35 250
12266.40 228
12267.45 232
12268.49 238
12269.54 216
12270.59 234
12271.63 215
12272.68 223
12273.72 231
12274.77 252
12275.82 207
12276.86 211
12277.91 251
12278.96 245
12280.00 247
12281.05 219
12282.10 227
12283.14 258
12284.19 247
12285.24 259
12286.28 229
12287.33 204
12288.38 223
12289.42 232
12290.47 192
12291.52 218
12292.57 220
12293.61 221
12294.66 235
12295.71 218
12296.75 209
12297.80 226
12298.85 238
12299.90 230
12300.94 232
12301.99 210
12303.04 183
12304.09 248
12305.13 239
12306.18 202
12307.23 186
12308.28 220
12309.33 240
12310.37 216
12311.42 220
12312.47 208
12313.52 188
12314.57 205
12315.61 217
12316.66 211
12317.71 208
12318.76 184
12319.81 193
12320.85 205
12321.90 228
12322.95 234
12324.00 231
12325.05 204
12326.10 205
12327.15 210
12328.19 205
12329.24 212
12330.29 186
12331.34 203
12332.39 186
12333.44 175
12334.49 242
12335.54 215
12336.59 218
12337.63 217
12338.68 224
12339.73 235
12340.78 208
12341.83 214
12342.88 232
12343.93 193
12344.98 219
12346.03 196
12347.08 222
12348.13 259
12349.18 264
12350.23 232
12351.28 209
12352.33 231
12353.38 228
12354.43 250
12355.48 197
12356.52 217
12357.57 258
12358.62 257
12359.67 240
12360.72 244
12361.77 234
12362.82 264
12363.88 246
12364.93 209
12365.98 214
12367.03 227
12368.08 262
12369.13 252
12370.18 210
12371.23 220
12372.28 208
12373.33 238
12374.38 235
12375.43 202
12376.48 218
12377.53 280
12378.58 232
12379.63 247
12380.68 219
12381.73 191
12382.79 254
12383.84 221
12384.89 195
12385.94 244
12386.99 245
12388.04 244
12389.09 235
12390.14 223
12391.20 226
12392.25 211
12393.30 210
12394.35 266
12395.40 228
12396.45 234
12397.50 214
12398.56 226
12399.61 224
12400.66 231
12401.71 218
12402.76 228
12403.81 244
12404.87 201
12405.92 247
12406.97 248
12408.02 242
12409.07 255
12410.13 238
12411.18 249
12412.23 257
12413.28 272
12414.34 253
12415.39 280
12416.44 220
12417.49 207
12418.55 250
12419.60 277
12420.65 223
12421.70 222
12422.76 268
12423.81 249
12424.86 243
12425.91 261
12426.97 304
12428.02 290
12429.07 272
12430.13 246
12431.18 243
12432.23 249
12433.29 274
12434.34 270
12435.39 292
12436.44 270
12437.50 259
12438.55 261
12439.61 273
12440.66 286
12441.71 265
12442.77 280
12443.82 265
12444.87 279
12445.93 279
12446.98 251
12448.03 285
12449.09 295
12450.14 285
12451.20 277
12452.25 268
12453.30 264
12454.36 281
12455.41 293
12456.47 299
12457.52 300
12458.57 330
12459.63 322
12460.68 313
12461.74 314
12462.79 354
12463.85 362
12464.90 350
12465.95 367
12467.01 400
12468.06 415
12469.12 476
12470.17 559
12471.23 629
12472.28 656
12473.34 725
12474.39 817
12475.45 828
12476.50 747
12477.56 690
12478.61 666
12479.67 607
12480.72 613
12481.78 535
12482.83 421
12483.89 409
12484.94 383
12486.00 382
12487.05 336
12488.11 316
12489.17 306
12490.22 313
12491.28 341
12492.33 335
12493.39 298
12494.44 305
12495.50 292
12496.55 304
12497.61 262
12498.67 292
12499.72 307
12500.78 287
12501.83 298
12502.89 261
12503.95 287
12505.00 405
12506.06 301
12507.12 231
12508.17 267
12509.23 253
12510.28 293
12511.34 269
12512.40 294
12513.45 262
12514.51 297
12515.57 288
12516.62 279
12517.68 254
12518.74 269
12519.79 270
12520.85 253
12521.91 230
12522.96 231
12524.02 232
12525.08 281
12526.14 272
12527.19 264
12528.25 283
12529.31 280
12530.36 247
12531.42 229
12532.48 259
12533.54 275
12534.59 293
12535.65 296
12536.71 290
12537.77 258
12538.82 268
12539.88 304
12540.94 278
12542.00 280
12543.05 314
12544.11 312
12545.17 325
12546.23 344
12547.29 358
12548.34 326
12549.40 366
12550.46 358
12551.52 417
12552.58 455
12553.64 473
12554.69 458
12555.75 414
12556.81 434
12557.87 420
12558.93 404
12559.99 380
12561.04 374
12562.10 356
12563.16 386
12564.22 391
12565.28 334
12566.34 288
12567.40 332
12568.45 321
12569.51 315
12570.57 290
12571.63 300
12572.69 259
12573.75 287
12574.81 272
12575.87 300
12576.93 254
12577.99 288
12579.05 296
12580.11 288
12581.16 297
12582.22 303
12583.28 281
12584.34 282
12585.40 273
12586.46 234
12587.52 247
12588.58 246
12589.64 275
12590.70 294
12591.76 300
12592.82 276
12593.88 259
12594.94 240
12596.00 238
12597.06 265
12598.12 276
12599.18 278
12600.24 245
12601.30 233
12602.36 222
12603.42 214
12604.48 207
12605.54 222
12606.60 231
12607.66 253
12608.72 240
12609.79 254
12610.85 258
12611.91 303
12612.97 312
12614.03 293
12615.09 255
12616.15 314
12617.21 277
12618.27 241
12619.33 267
12620.39 263
12621.45 290
12622.52 256
12623.58 244
12624.64 220
12625.70 245
12626.76 228
12627.82 238
12628.88 235
12629.95 258
12631.01 247
12632.07 243
12633.13 248
12634.19 249
12635.25 240
12636.31 245
12637.38 226
12638.44 214
12639.50 233
12640.56 233
12641.62 264
12642.69 226
12643.75 252
12644.81 242
12645.87 233
12646.93 224
12648.00 230
12649.06 264
12650.12 251
12651.18 242
12652.25 245
12653.31 264
12654.37 242
12655.43 267
12656.50 257
12657.56 250
12658.62 193
12659.68 220
12660.75 253
12661.81 265
12662.87 258
12663.94 239
12665.00 254
12666.06 295
12667.12 243
12668.19 243
12669.25 234
12670.31 274
12671.38 273
12672.44 220
12673.50 235
12674.57 253
12675.63 260
12676.69 205
12677.76 233
12678.82 244
12679.88 263
12680.95 242
12682.01 236
12683.07 258
12684.14 245
12685.20 244
12686.27 290
12687.33 274
12688.39 274
12689.46 252
12690.52 274
12691.59 257
12692.65 242
12693.71 230
12694.78 250
12695.84 290
12696.91 293
12697.97 312
12699.04 267
12700.10 285
12701.16 279
12702.23 268
12703.29 255
12704.36 302
12705.42 285
12706.49 265
12707.55 253
12708.62 250
12709.68 239
12710.75 261
12711.81 262
12712.88 230
12713.94 224
12715.01 240
12716.07 257
12717.14 262
12718.20 276
12719.27 239
12720.33 244
12721.40 267
12722.46 297
12723.53 255
12724.59 251
12725.66 259
12726.72 301
12727.79 264
12728.86 255
12729.92 267
12730.99 266
12732.05 252
12733.12 244
12734.18 219
12735.25 242
12736.32 232
12737.38 252
12738.45 243
12739.51 248
12740.58 259
12741.65 250
12742.71 265
12743.78 247
12744.85 206
12745.91 241
12746.98 249
12748.04 190
12749.11 223
12750.18 218
12751.24 233
12752.31 230
12753.38 217
12754.44 226
12755.51 222
12756.58 202
12757.64 215
12758.71 202
12759.78 215
12760.85 192
12761.91 205
12762.98 210
12764.05 210
12765.11 207
12766.18 207
12767.25 194
12768.32 241
12769.38 197
12770.45 202
12771.52 211
12772.58 183
12773.65 191
12774.72 176
12775.79 213
12776.86 191
12777.92 207
12778.99 197
12780.06 222
12781.13 210
12782.19 213
12783.26 203
12784.33 198
12785.40 189
12786.47 214
12787.53 211
12788.60 244
12789.67 217
12790.74 224
12791.81 189
12792.87 207
12793.94 212
12795.01 222
12796.08 195
12797.15 218
12798.22 227
12799.29 214
12800.35 207
12801.42 214
12802.49 205
12803.56 215
12804.63 206
12805.70 192
12806.77 197
12807.84 194
12808.90 202
12809.97 194
12811.04 193
12812.11 227
12813.18 246
12814.25 233
12815.32 204
12816.39 199
12817.46 235
12818.53 225
12819.60 203
12820.67 196
12821.74 222
12822.81 238
12823.88 223
12824.94 184
12826.01 227
12827.08 227
12828.15 221
12829.22 209
12830.29 219
12831.36 214
12832.43 228
12833.50 200
12834.57 181
12835.64 178
12836.71 200
12837.78 220
12838.85 205
12839.92 226
12840.99 201
12842.07 208
12843.14 202
12844.21 228
12845.28 189
12846.35 186
12847.42 181
12848.49 201
12849.56 196
12850.63 181
12851.70 183
12852.77 207
12853.84 204
12854.91 184
12855.98 175
12857.06 213
12858.13 209
12859.20 206
12860.27 168
12861.34 185
12862.41 195
12863.48 175
12864.55 206
12865.62 184
12866.70 212
12867.77 194
12868.84 160
12869.91 193
12870.98 178
12872.05 217
12873.13 204
12874.20 167
12875.27 164
12876.34 186
12877.41 181
12878.48 180
12879.56 189
12880.63 217
12881.70 204
12882.77 183
12883.84 205
12884.92 211
12885.99 190
12887.06 201
12888.13 174
12889.21 201
12890.28 183
12891.35 171
12892.42 195
12893.50 183
12894.57 204
12895.64 204
12896.71 161
12897.79 176
12898.86 203
12899.93 184
12901.00 183
12902.08 138
12903.15 177
12904.22 165
12905.30 209
12906.37 212
12907.44 183
12908.52 162
12909.59 192
12910.66 179
12911.73 170
12912.81 187
12913.88 145
12914.96 161
12916.03 160
12917.10 151
12918.18 189
12919.25 171
12920.32 166
12921.40 170
12922.47 202
12923.54 195
12924.62 173
12925.69 167
12926.77 167
12927.84 161
12928.91 189
12929.99 201
12931.06 183
12932.14 172
12933.21 183
12934.28 216
12935.36 153
12936.43 208
12937.51 218
12938.58 183
12939.66 193
12940.73 194
12941.80 185
12942.88 179
12943.95 172
12945.03 177
12946.10 176
12947.18 173
12948.25 174
12949.33 149
12950.40 170
12951.48 201
12952.55 177
12953.63 161
12954.70 189
12955.78 191
12956.85 177
12957.93 199
12959.00 192
12960.08 190
12961.15 192
12962.23 189
12963.30 193
12964.38 184
12965.46 189
12966.53 204
12967.61 170
12968.68 180
12969.76 184
12970.83 154
12971.91 177
12972.99 177
12974.06 176
12975.14 168
12976.21 184
12977.29 195
12978.37 206
12979.44 209
12980.52 192
12981.59 190
12982.67 185
12983.75 171
12984.82 165
12985.90 163
12986.98 199
12988.05 207
12989.13 194
12990.20 218
12991.28 195
12992.36 213
12993.43 195
12994.51 167
12995.59 170
12996.67 205
12997.74 204
12998.82 173
12999.90 180
13000.97 192
13002.05 165
13003.13 155
13004.20 186
13005.28 174
13006.36 184
13007.44 178
13008.51 147
13009.59 171
13010.67 173
13011.75 183
13012.82 222
13013.90 170
13014.98 175
13016.06 178
13017.13 197
13018.21 156
13019.29 176
13020.37 180
13021.44 179
13022.52 191
13023.60 164
13024.68 168
13025.76 225
13026.83 199
13027.91 191
13028.99 189
13030.07 222
13031.15 213
13032.23 180
13033.30 197
13034.38 171
13035.46 189
13036.54 173
13037.62 180
13038.70 194
13039.77 183
13040.85 195
13041.93 176
13043.01 178
13044.09 184
13045.17 205
13046.25 237
13047.33 195
13048.40 183
13049.48 155
13050.56 148
13051.64 190
13052.72 190
13053.80 174
13054.88 202
13055.96 187
13057.04 173
13058.12 233
13059.20 206
13060.28 187
13061.36 228
13062.44 206
13063.51 191
13064.59 184
13065.67 198
13066.75 204
13067.83 194
13068.91 171
13069.99 164
13071.07 186
13072.15 173
13073.23 202
13074.31 173
13075.39 166
13076.47 194
13077.55 220
13078.63 203
13079.71 180
13080.79 201
13081.87 201
13082.96 205
13084.04 196
13085.12 168
13086.20 200
13087.28 190
13088.36 154
13089.44 177
13090.52 190
13091.60 183
13092.68 176
13093.76 192
13094.84 188
13095.92 178
13097.00 182
13098.09 212
13099.17 188
13100.25 179
13101.33 201
13102.41 202
13103.49 202
13104.57 180
13105.65 178
13106.74 190
13107.82 168
13108.90 183
13109.98 171
13111.06 173
13112.14 184
13113.22 177
13114.31 168
13115.39 190
13116.47 174
13117.55 177
13118.63 191
13119.72 173
13120.80 207
13121.88 181
13122.96 189
13124.04 182
13125.13 192
13126.21 189
13127.29 203
13128.37 182
13129.45 184
13130.54 186
13131.62 172
13132.70 194
13133.78 203
13134.87 175
13135.95 175
13137.03 189
13138.11 170
13139.20 194
13140.28 176
13141.36 183
13142.45 182
13143.53 193
13144.61 176
13145.69 182
13146.78 182
13147.86 176
13148.94 170
13150.03 171
13151.11 219
13152.19 179
13153.28 182
13154.36 189
13155.44 211
13156.53 182
13157.61 194
13158.69 196
13159.78 169
13160.86 174
13161.94 175
13163.03 182
13164.11 198
13165.20 189
13166.28 208
13167.36 190
13168.45 167
13169.53 205
13170.62 235
13171.70 181
13172.78 170
13173.87 200
13174.95 214
13176.04 197
13177.12 156
13178.21 214
13179.29 179
13180.37 187
13181.46 198
13182.54 194
13183.63 192
13184.71 212
13185.80 197
13186.88 224
13187.97 206
13189.05 213
13190.14 189
13191.22 234
13192.31 198
13193.39 229
13194.48 202
13195.56 209
13196.65 227
13197.73 214
13198.82 216
13199.90 197
13200.99 203
13202.07 204
13203.16 199
13204.24 211
13205.33 176
13206.41 214
13207.50 190
13208.58 185
13209.67 207
13210.76 197
13211.84 210
13212.93 207
13214.01 232
13215.10 226
13216.19 225
13217.27 219
13218.36 210
13219.44 214
13220.53 192
13221.62 220
13222.70 194
13223.79 200
13224.87 205
13225.96 216
13227.05 237
13228.13 221
13229.22 192
13230.31 173
13231.39 192
13232.48 213
13233.57 199
13234.65 178
13235.74 205
13236.83 221
13237.91 200
13239.00 188
13240.09 225
13241.17 196
13242.26 229
13243.35 219
13244.43 214
13245.52 230
13246.61 256
13247.70 237
13248.78 209
13249.87 192
13250.96 217
13252.05 209
13253.13 224
13254.22 215
13255.31 240
13256.39 219
13257.48 210
13258.57 222
13259.66 217
13260.75 219
13261.83 216
13262.92 204
13264.01 236
13265.10 217
13266.19 287
13267.27 249
13268.36 267
13269.45 266
13270.54 238
13271.63 253
13272.71 249
13273.80 272
13274.89 284
13275.98 256
13277.07 289
13278.16 258
13279.24 275
13280.33 255
13281.42 271
13282.51 255
13283.60 242
13284.69 258
13285.78 252
13286.86 267
13287.95 274
13289.04 283
13290.13 307
13291.22 273
13292.31 296
13293.40 302
13294.49 274
13295.58 277
13296.67 303
13297.76 315
13298.84 292
13299.93 323
13301.02 343
13302.11 341
13303.20 303
13304.29 371
13305.38 325
13306.47 343
13307.56 352
13308.65 339
13309.74 378
13310.83 357
13311.92 353
13313.01 306
13314.10 324
13315.19 344
13316.28 343
13317.37 319
13318.46 282
13319.55 293
13320.64 306
13321.73 327
13322.82 347
13323.91 350
13325.00 314
13326.09 336
13327.18 356
13328.27 342
13329.36 266
13330.45 306
13331.54 330
13332.64 345
13333.73 347
13334.82 338
13335.91 317
13337.00 333
13338.09 345
13339.18 315
13340.27 340
13341.36 355
13342.45 393
13343.54 323
13344.64 314
13345.73 326
13346.82 355
13347.91 342
13349.00 330
13350.09 363
13351.18 384
13352.28 399
13353.37 427
13354.46 457
13355.55 418
13356.64 380
13357.73 410
13358.83 417
13359.92 414
13361.01 476
13362.10 456
13363.19 451
13364.29 481
13365.38 461
13366.47 444
13367.56 503
13368.65 472
13369.75 421
13370.84 442
13371.93 438
13373.02 388
13374.12 404
13375.21 386
13376.30 351
13377.39 339
13378.49 331
13379.58 332
13380.67 326
13381.76 315
13382.86 294
13383.95 336
13385.04 297
13386.13 307
13387.23 300
13388.32 339
13389.41 326
13390.51 295
13391.60 292
13392.69 291
13393.79 310
13394.88 330
13395.97 318
13397.07 319
13398.16 312
13399.25 296
13400.35 301
13401.44 313
13402.53 300
13403.63 299
13404.72 320
13405.81 301
13406.91 271
13408.00 315
13409.10 295
13410.19 287
13411.28 316
13412.38 287
13413.47 261
13414.57 250
13415.66 273
13416.75 303
13417.85 255
13418.94 290
13420.04 296
13421.13 297
13422.22 311
13423.32 277
13424.41 299
13425.51 306
13426.60 315
13427.70 313
13428.79 306
13429.89 300
13430.98 313
13432.08 314
13433.17 275
13434.27 270
13435.36 301
13436.46 320
13437.55 326
13438.65 295
13439.74 346
13440.84 323
13441.93 342
13443.03 337
13444.12 319
13445.22 342
13446.31 344
13447.41 336
13448.50 321
13449.60 357
13450.69 365
13451.79 362
13452.89 372
13453.98 370
13455.08 330
13456.17 357
13457.27 381
13458.36 375
13459.46 441
13460.56 419
13461.65 386
13462.75 456
13463.84 402
13464.94 356
13466.04 375
13467.13 371
13468.23 390
13469.32 374
13470.42 353
13471.52 381
13472.61 389
13473.71 404
13474.81 444
13475.90 407
13477.00 405
13478.10 357
13479.19 423
13480.29 402
13481.39 383
13482.48 384
13483.58 463
13484.68 427
13485.77 396
13486.87 462
13487.97 451
13489.07 419
13490.16 439
13491.26 490
13492.36 535
13493.45 487
13494.55 522
13495.65 582
13496.75 583
13497.84 571
13498.94 590
13500.04 530
13501.14 524
13502.23 545
13503.33 551
13504.43 508
13505.53 518
13506.63 482
13507.72 513
13508.82 473
13509.92 437
13511.02 388
13512.12 391
13513.21 358
13514.31 348
13515.41 358
13516.51 373
13517.61 365
13518.70 321
13519.80 316
13520.90 374
13522.00 369
13523.10 332
13524.20 333
13525.30 307
13526.39 316
13527.49 322
13528.59 301
13529.69 333
13530.79 323
13531.89 292
13532.99 306
13534.09 337
13535.18 335
13536.28 307
13537.38 303
13538.48 259
13539.58 269
13540.68 252
13541.78 285
13542.88 268
13543.98 233
13545.08 231
13546.18 243
13547.28 271
13548.38 288
13549.48 289
13550.57 253
13551.67 239
13552.77 261
13553.87 245
13554.97 254
13556.07 257
13557.17 257
13558.27 273
13559.37 271
13560.47 286
13561.57 242
13562.67 231
13563.77 258
13564.87 278
13565.97 234
13567.07 244
13568.17 259
13569.28 282
13570.38 249
13571.48 244
13572.58 247
13573.68 228
13574.78 269
13575.88 258
13576.98 270
13578.08 263
13579.18 263
13580.28 255
13581.38 266
13582.48 268
13583.58 260
13584.69 306
13585.79 268
13586.89 253
13587.99 258
13589.09 243
13590.19 238
13591.29 261
13592.39 280
13593.49 269
13594.60 261
13595.70 262
13596.80 270
13597.90 256
13599.00 278
13600.10 281
13601.21 287
13602.31 267
13603.41 265
13604.51 253
13605.61 266
13606.71 260
13607.82 302
13608.92 265
13610.02 305
13611.12 298
13612.22 264
13613.33 277
13614.43 286
13615.53 262
13616.63 245
13617.74 249
13618.84 288
13619.94 268
13621.04 279
13622.15 281
13623.25 276
13624.35 275
13625.45 282
13626.56 259
13627.66 277
13628.76 272
13629.86 242
13630.97 252
13632.07 249
13633.17 249
13634.28 231
13635.38 270
13636.48 236
13637.59 280
13638.69 298
13639.79 307
13640.90 255
13642.00 237
13643.10 226
13644.21 247
13645.31 265
13646.41 268
13647.52 270
13648.62 243
13649.72 272
13650.83 232
13651.93 255
13653.03 264
13654.14 293
13655.24 266
13656.35 264
13657.45 227
13658.55 237
13659.66 252
13660.76 258
13661.87 237
13662.97 246
13664.07 267
13665.18 275
13666.28 273
13667.39 245
13668.49 228
13669.60 251
13670.70 229
13671.81 227
13672.91 243
13674.01 216
13675.12 227
13676.22 285
13677.33 280
13678.43 276
13679.54 255
13680.64 234
13681.75 245
13682.85 268
13683.96 227
13685.06 231
13686.17 277
13687.27 258
13688.38 257
13689.48 262
13690.59 241
13691.69 284
13692.80 247
13693.91 258
13695.01 286
13696.12 300
13697.22 274
13698.33 262
13699.43 251
13700.54 281
13701.64 312
13702.75 240
13703.86 259
13704.96 287
13706.07 263
13707.17 296
13708.28 284
13709.39 281
13710.49 288
13711.60 269
13712.70 296
13713.81 320
13714.92 331
13716.02 282
13717.13 314
13718.24 350
13719.34 358
13720.45 319
13721.56 281
13722.66 343
13723.77 347
13724.88 334
13725.98 347
13727.09 385
13728.20 379
13729.30 361
13730.41 331
13731.52 352
13732.62 360
13733.73 349
13734.84 357
13735.94 360
13737.05 389
13738.16 341
13739.27 340
13740.37 365
13741.48 381
13742.59 396
13743.70 404
13744.80 426
13745.91 435
13747.02 454
13748.13 429
13749.23 441
13750.34 443
13751.45 449
13752.56 438
13753.67 471
13754.77 485
13755.88 512
13756.99 470
13758.10 485
13759.21 564
13760.31 590
13761.42 601
13762.53 618
13763.64 678
13764.75 714
13765.85 726
13766.96 763
13768.07 850
13769.18 880
13770.29 857
13771.40 832
13772.51 812
13773.61 802
13774.72 709
13775.83 742
13776.94 714
13778.05 667
13779.16 642
13780.27 591
13781.38 528
13782.48 523
13783.59 473
13784.70 456
13785.81 495
13786.92 454
13788.03 417
13789.14 394
13790.25 327
13791.36 392
13792.47 395
13793.58 391
13794.69 399
13795.80 367
13796.91 350
13798.02 354
13799.13 357
13800.24 376
13801.35 406
13802.45 339
13803.56 347
13804.67 386
13805.78 377
13806.89 325
13808.00 345
13809.11 346
13810.22 316
13811.34 327
13812.45 330
13813.56 313
13814.67 329
13815.78 322
13816.89 298
13818.00 325
13819.11 297
13820.22 300
13821.33 303
13822.44 305
13823.55 298
13824.66 306
13825.77 313
13826.88 301
13827.99 309
13829.10 314
13830.22 298
13831.33 305
13832.44 273
13833.55 257
13834.66 282
13835.77 289
13836.88 283
13837.99 295
13839.10 284
13840.22 275
13841.33 287
13842.44 272
13843.55 277
13844.66 281
13845.77 298
13846.88 327
13848.00 331
13849.11 309
13850.22 338
13851.33 371
13852.44 350
13853.56 316
13854.67 311
13855.78 313
13856.89 333
13858.00 350
13859.12 301
13860.23 332
13861.34 340
13862.45 314
13863.56 331
13864.68 345
13865.79 369
13866.90 344
13868.01 319
13869.13 328
13870.24 335
13871.35 313
13872.46 339
13873.58 363
13874.69 331
13875.80 372
13876.91 343
13878.03 317
13879.14 338
13880.25 383
13881.37 342
13882.48 350
13883.59 376
13884.71 329
13885.82 347
13886.93 408
13888.05 370
13889.16 386
13890.27 372
13891.39 392
13892.50 409
13893.61 430
13894.73 375
13895.84 376
13896.95 377
13898.07 382
13899.18 384
13900.29 343
13901.41 346
13902.52 341
13903.64 341
13904.75 335
13905.86 343
13906.98 313
13908.09 300
13909.21 325
13910.32 342
13911.43 314
13912.55 305
13913.66 299
13914.78 317
13915.89 342
13917.01 334
13918.12 317
13919.24 337
13920.35 325
13921.46 343
13922.58 309
13923.69 314
13924.81 344
13925.92 327
13927.04 309
13928.15 303
13929.27 300
13930.38 278
13931.50 286
13932.61 302
13933.73 297
13934.84 307
13935.96 308
13937.07 315
13938.19 299
13939.30 277
13940.42 282
13941.54 286
13942.65 282
13943.77 267
13944.88 261
13946.00 280
13947.11 300
13948.23 265
13949.34 258
13950.46 286
13951.58 263
13952.69 255
13953.81 235
13954.92 262
13956.04 254
13957.16 280
13958.27 247
13959.39 265
13960.50 257
13961.62 236
13962.74 245
13963.85 243
13964.97 265
13966.09 258
13967.20 292
13968.32 293
13969.44 245
13970.55 253
13971.67 284
13972.79 299
13973.90 242
13975.02 251
13976.14 271
13977.25 222
13978.37 221
13979.49 282
13980.60 250
13981.72 273
13982.84 262
13983.95 276
13985.07 250
13986.19 251
13987.31 256
13988.42 265
13989.54 269
13990.66 255
13991.78 281
13992.89 240
13994.01 240
13995.13 247
13996.25 245
13997.36 214
13998.48 238
13999.60 264
14000.72 252
14001.83 259
14002.95 250
14004.07 243
14005.19 246
14006.31 238
14007.42 266
14008.54 258
14009.66 237
14010.78 252
14011.90 269
14013.02 254
14014.13 254
14015.25 258
14016.37 247
14017.49 262
14018.61 270
14019.73 228
14020.84 228
14021.96 273
14023.08 257
14024.20 264
14025.32 260
14026.44 286
14027.56 269
14028.68 271
14029.80 270
14030.91 240
14032.03 261
14033.15 241
14034.27 279
14035.39 264
14036.51 273
14037.63 262
14038.75 256
14039.87 262
14040.99 290
14042.11 259
14043.23 260
14044.35 288
14045.47 269
14046.58 249
14047.70 256
14048.82 301
14049.94 299
14051.06 302
14052.18 271
14053.30 265
14054.42 287
14055.54 293
14056.66 294
14057.78 295
14058.90 303
14060.02 287
14061.14 290
14062.26 310
14063.38 302
14064.51 351
14065.63 339
14066.75 312
14067.87 328
14068.99 357
14070.11 367
14071.23 363
14072.35 385
14073.47 349
14074.59 385
14075.71 379
14076.83 415
14077.95 405
14079.07 411
14080.19 405
14081.32 444
14082.44 420
14083.56 399
14084.68 399
14085.80 436
14086.92 497
14088.04 436
14089.16 471
14090.29 507
14091.41 532
14092.53 543
14093.65 561
14094.77 570
14095.89 575
14097.01 523
14098.14 498
14099.26 512
14100.38 503
14101.50 482
14102.62 474
14103.75 457
14104.87 432
14105.99 405
14107.11 401
14108.23 342
14109.36 370
14110.48 320
14111.60 335
14112.72 315
14113.84 333
14114.97 310
14116.09 280
14117.21 326
14118.33 319
14119.46 312
14120.58 307
14121.70 340
14122.82 312
14123.95 289
14125.07 281
14126.19 267
14127.32 278
14128.44 257
14129.56 260
14130.68 241
14131.81 224
14132.93 242
14134.05 260
14135.18 261
14136.30 232
14137.42 257
14138.55 274
14139.67 265
14140.79 264
14141.92 256
14143.04 291
14144.16 251
14145.29 233
14146.41 229
14147.54 252
14148.66 238
14149.78 227
14150.91 233
14152.03 235
14153.15 235
14154.28 214
14155.40 244
14156.53 232
14157.65 259
14158.77 253
14159.90 261
14161.02 258
14162.15 213
14163.27 228
14164.40 236
14165.52 268
14166.64 236
14167.77 229
14168.89 261
14170.02 240
14171.14 233
14172.27 239
14173.39 228
14174.52 233
14175.64 234
14176.77 224
14177.89 243
14179.02 236
14180.14 247
14181.27 206
14182.39 253
14183.52 241
14184.64 228
14185.77 225
14186.89 210
14188.02 240
14189.14 227
14190.27 215
14191.39 208
14192.52 239
14193.64 255
14194.77 237
14195.90 220
14197.02 230
14198.15 227
14199.27 233
14200.40 226
14201.52 200
14202.65 237
14203.78 224
14204.90 245
14206.03 230
14207.15 220
14208.28 230
14209.41 250
14210.53 208
14211.66 206
14212.78 230
14213.91 183
14215.04 164
14216.16 224
14217.29 215
14218.42 205
14219.54 248
14220.67 212
14221.80 219
14222.92 200
14224.05 213
14225.18 191
14226.30 188
14227.43 214
14228.56 228
14229.68 199
14230.81 207
14231.94 218
14233.06 218
14234.19 218
14235.32 202
14236.45 179
14237.57 199
14238.70 226
14239.83 221
14240.96 221
14242.08 193
14243.21 212
14244.34 196
14245.47 209
14246.59 196
14247.72 220
14248.85 207
14249.98 189
14251.10 185
14252.23 194
14253.36 223
14254.49 210
14255.62 195
14256.74 199
14257.87 227
14259.00 225
14260.13 213
14261.26 172
14262.38 185
14263.51 192
14264.64 184
14265.77 203
14266.90 191
14268.03 208
14269.15 188
14270.28 215
14271.41 197
14272.54 189
14273.67 183
14274.80 183
14275.93 201
14277.06 174
14278.18 181
14279.31 188
14280.44 200
14281.57 194
14282.70 183
14283.83 158
14284.96 141
14286.09 195
14287.22 178
14288.35 179
14289.48 170
14290.60 189
14291.73 175
14292.86 187
14293.99 175
14295.12 165
14296.25 152
14297.38 167
14298.51 155
14299.64 153
14300.77 174
14301.90 170
14303.03 163
14304.16 161
14305.29 198
14306.42 182
14307.55 185
14308.68 170
14309.81 153
14310.94 158
14312.07 185
14313.20 183
14314.33 212
14315.46 168
14316.59 154
14317.72 156
14318.85 156
14319.98 161
14321.11 155
14322.24 158
14323.38 147
14324.51 161
14325.64 158
14326.77 161
14327.90 141
14329.03 164
14330.16 156
14331.29 167
14332.42 145
14333.55 141
14334.68 140
14335.82 174
14336.95 161
14338.08 166
14339.21 145
14340.34 191
14341.47 171
14342.60 144
14343.73 167
14344.87 146
14346.00 175
14347.13 186
14348.26 178
14349.39 146
14350.52 153
14351.66 136
14352.79 156
14353.92 155
14355.05 144
14356.18 161
14357.32 141
14358.45 143
14359.58 145
14360.71 154
14361.84 162
14362.98 168
14364.11 170
14365.24 206
14366.37 177
14367.51 152
14368.64 176
14369.77 157
14370.90 151
14372.04 145
14373.17 187
14374.30 157
14375.43 193
14376.57 173
14377.70 159
14378.83 148
14379.97 156
14381.10 155
14382.23 193
14383.36 171
14384.50 154
14385.63 168
14386.76 147
14387.90 150
14389.03 168
14390.16 178
14391.30 184
14392.43 186
14393.56 131
14394.70 139
14395.83 164
14396.96 146
14398.10 129
14399.23 153
14400.37 159
14401.50 131
14402.63 168
14403.77 159
14404.90 143
14406.03 143
14407.17 141
14408.30 168
14409.44 160
14410.57 165
14411.70 168
14412.84 177
14413.97 183
14415.11 147
14416.24 144
14417.38 182
14418.51 144
14419.64 144
14420.78 190
14421.91 184
14423.05 164
14424.18 161
14425.32 133
14426.45 144
14427.59 180
14428.72 169
14429.86 191
14430.99 163
14432.13 174
14433.26 171
14434.40 158
14435.53 183
14436.67 169
14437.80 173
14438.94 167
14440.07 169
14441.21 167
14442.34 141
14443.48 165
14444.61 140
14445.75 177
14446.89 166
14448.02 162
14449.16 145
14450.29 178
14451.43 180
14452.56 146
14453.70 147
14454.84 164
14455.97 148
14457.11 158
14458.24 138
14459.38 157
14460.52 146
14461.65 150
14462.79 144
14463.92 166
14465.06 167
14466.20 168
14467.33 168
14468.47 188
14469.61 178
14470.74 177
14471.88 149
14473.02 167
14474.15 165
14475.29 186
14476.43 178
14477.56 164
14478.70 140
14479.84 141
14480.97 172
14482.11 182
14483.25 141
14484.38 157
14485.52 175
14486.66 167
14487.79 163
14488.93 161
14490.07 184
14491.21 175
14492.34 158
14493.48 189
14494.62 180
14495.76 180
14496.89 177
14498.03 171
14499.17 176
14500.31 153
14501.44 163
14502.58 166
14503.72 167
14504.86 169
14506.00 178
14507.13 176
14508.27 147
14509.41 162
14510.55 188
14511.69 202
14512.82 176
14513.96 169
14515.10 186
14516.24 219
14517.38 213
14518.51 195
14519.65 203
14520.79 219
14521.93 218
14523.07 180
14524.21 205
14525.35 200
14526.48 188
14527.62 162
14528.76 182
14529.90 152
14531.04 168
14532.18 167
14533.32 164
14534.46 149
14535.60 152
14536.73 168
14537.87 137
14539.01 173
14540.15 188
14541.29 164
14542.43 140
14543.57 169
14544.71 150
14545.85 188
14546.99 161
14548.13 167
14549.27 143
14550.41 160
14551.55 138
14552.69 132
14553.83 135
14554.97 163
14556.11 199
14557.25 176
14558.39 155
14559.53 156
14560.67 169
14561.81 159
14562.95 190
14564.09 189
14565.23 174
14566.37 175
14567.51 161
14568.65 173
14569.79 154
14570.93 139
14572.07 172
14573.21 187
14574.35 191
14575.49 184
14576.63 182
14577.77 215
14578.91 201
14580.05 200
14581.19 177
14582.33 176
14583.48 175
14584.62 198
14585.76 215
14586.90 223
14588.04 209
14589.18 180
14590.32 208
14591.46 201
14592.60 186
14593.75 191
14594.89 190
14596.03 196
14597.17 191
14598.31 200
14599.45 175
14600.59 172
14601.74 157
14602.88 179
14604.02 208
14605.16 210
14606.30 215
14607.44 197
14608.59 236
14609.73 226
14610.87 221
14612.01 233
14613.15 192
14614.30 219
14615.44 193
14616.58 197
14617.72 260
14618.87 266
14620.01 223
14621.15 239
14622.29 225
14623.44 244
14624.58 254
14625.72 302
14626.86 280
14628.01 283
14629.15 303
14630.29 287
14631.43 290
14632.58 271
14633.72 299
14634.86 309
14636.01 299
14637.15 293
14638.29 257
14639.44 247
14640.58 266
14641.72 246
14642.86 238
14644.01 223
14645.15 221
14646.29 209
14647.44 208
14648.58 198
14649.73 191
14650.87 199
14652.01 214
14653.16 181
14654.30 170
14655.44 228
14656.59 208
14657.73 193
14658.87 178
14660.02 176
14661.16 165
14662.31 175
14663.45 160
14664.59 164
14665.74 178
14666.88 155
14668.03 145
14669.17 126
14670.32 170
14671.46 153
14672.60 145
14673.75 138
14674.89 147
14676.04 152
14677.18 163
14678.33 145
14679.47 144
14680.62 139
14681.76 165
14682.91 155
14684.05 140
14685.20 148
14686.34 173
14687.49 160
14688.63 146
14689.78 142
14690.92 151
14692.07 125
14693.21 143
14694.36 166
14695.50 146
14696.65 155
14697.79 156
14698.94 137
14700.08 125
14701.23 135
14702.38 152
14703.52 140
14704.67 128
14705.81 134
14706.96 134
14708.10 150
14709.25 168
14710.40 174
14711.54 161
14712.69 161
14713.83 143
14714.98 124
14716.13 132
14717.27 150
14718.42 143
14719.56 135
14720.71 123
14721.86 147
14723.00 143
14724.15 126
14725.30 139
14726.44 139
14727.59 139
14728.74 134
14729.88 105
14731.03 141
14732.18 130
14733.32 151
14734.47 128
14735.62 144
14736.76 153
14737.91 137
14739.06 164
14740.20 148
14741.35 146
14742.50 153
14743.65 150
14744.79 135
14745.94 116
14747.09 105
14748.23 105
14749.38 123
14750.53 154
14751.68 145
14752.82 143
14753.97 110
14755.12 134
14756.27 121
14757.42 141
14758.56 115
14759.71 135
14760.86 139
14762.01 134
14763.15 136
14764.30 134
14765.45 142
14766.60 127
14767.75 128
14768.90 142
14770.04 126
14771.19 108
14772.34 132
14773.49 143
14774.64 147
14775.79 133
14776.93 144
14778.08 157
14779.23 128
14780.38 110
14781.53 137
14782.68 109
14783.83 132
14784.97 129
14786.12 139
14787.27 107
14788.42 112
14789.57 128
14790.72 143
14791.87 129
14793.02 125
14794.17 119
14795.32 108
14796.46 135
14797.61 118
14798.76 123
14799.91 132
14801.06 105
14802.21 116
14803.36 113
14804.51 134
14805.66 126
14806.81 148
14807.96 96
14809.11 102
14810.26 86
14811.41 114
14812.56 121
14813.71 123
14814.86 123
14816.01 121
14817.16 128
14818.31 101
14819.46 122
14820.61 137
14821.76 118
14822.91 110
14824.06 123
14825.21 121
14826.36 132
14827.51 103
14828.66 125
14829.81 126
14830.96 112
14832.11 105
14833.26 107
14834.42 122
14835.57 114
14836.72 116
14837.87 102
14839.02 128
14840.17 136
14841.32 126
14842.47 102
14843.62 107
14844.77 142
14845.92 117
14847.08 125
14848.23 106
14849.38 120
14850.53 116
14851.68 96
14852.83 106
14853.98 110
14855.14 115
14856.29 103
14857.44 140
14858.59 120
14859.74 92
14860.89 104
14862.05 138
14863.20 120
14864.35 107
14865.50 120
14866.65 113
14867.81 119
14868.96 107
14870.11 106
14871.26 89
14872.41 123
14873.57 129
14874.72 106
14875.87 108
14877.02 116
14878.18 118
14879.33 135
14880.48 132
14881.63 127
14882.79 118
14883.94 130
14885.09 128
14886.24 123
14887.40 145
14888.55 118
14889.70 87
14890.86 124
14892.01 120
14893.16 127
14894.31 133
14895.47 119
14896.62 118
14897.77 108
14898.93 109
14900.08 127
14901.23 117
14902.39 128
14903.54 128
14904.69 126
14905.85 132
14907.00 106
14908.16 142
14909.31 127
14910.46 124
14911.62 127
14912.77 131
14913.92 131
14915.08 112
14916.23 136
14917.39 135
14918.54 102
14919.69 118
14920.85 112
14922.00 111
14923.16 116
14924.31 135
14925.46 120
14926.62 116
14927.77 113
14928.93 115
14930.08 154
14931.24 122
14932.39 147
14933.55 117
14934.70 143
14935.85 120
14937.01 139
14938.16 140
14939.32 152
14940.47 154
14941.63 133
14942.78 135
14943.94 153
14945.09 141
14946.25 145
14947.40 117
14948.56 111
14949.71 146
14950.87 162
14952.03 169
14953.18 153
14954.34 138
14955.49 139
14956.65 131
14957.80 130
14958.96 134
14960.11 150
14961.27 134
14962.42 138
14963.58 141
14964.74 161
14965.89 150
14967.05 149
14968.20 126
14969.36 130
14970.52 138
14971.67 130
14972.83 124
14973.98 136
14975.14 117
14976.30 122
14977.45 128
14978.61 156
14979.77 109
14980.92 125
14982.08 126
14983.24 126
14984.39 112
14985.55 105
14986.70 122
14987.86 114
14989.02 115
14990.18 106
14991.33 115
14992.49 115
14993.65 123
14994.80 129
14995.96 121
14997.12 110
14998.27 129
14999.43 131
15000.59 116
15001.75 103
15002.90 114
15004.06 124
15005.22 79
15006.37 110
15007.53 123
15008.69 117
15009.85 129
15011.00 109
15012.16 104
15013.32 123
15014.48 123
15015.64 108
15016.79 95
15017.95 128
15019.11 135
15020.27 121
15021.43 115
15022.58 105
15023.74 99
15024.90 101
15026.06 93
15027.22 104
15028.37 104
15029.53 103
15030.69 124
15031.85 95
15033.01 97
15034.17 105
15035.32 117
15036.48 124
15037.64 103
15038.80 87
15039.96 116
15041.12 89
15042.28 90
15043.44 114
15044.59 93
15045.75 94
15046.91 95
15048.07 95
15049.23 91
15050.39 94
15051.55 86
15052.71 90
15053.87 116
15055.03 85
15056.19 107
15057.35 97
15058.50 99
15059.66 97
15060.82 92
15061.98 109
15063.14 97
15064.30 115
15065.46 98
15066.62 103
15067.78 107
15068.94 114
15070.10 90
15071.26 98
15072.42 110
15073.58 89
15074.74 90
15075.90 106
15077.06 97
15078.22 102
15079.38 116
15080.54 110
15081.70 97
15082.86 80
15084.02 108
15085.18 108
15086.34 109
15087.50 115
15088.67 86
15089.83 101
15090.99 116
15092.15 117
15093.31 91
15094.47 91
15095.63 102
15096.79 94
15097.95 132
15099.11 116
15100.27 115
15101.43 94
15102.60 109
15103.76 105
15104.92 99
15106.08 107
15107.24 100
15108.40 97
15109.56 131
15110.72 110
15111.89 83
15113.05 88
15114.21 91
15115.37 102
15116.53 104
15117.69 93
15118.86 101
15120.02 110
15121.18 100
15122.34 105
15123.50 115
15124.67 127
15125.83 118
15126.99 126
15128.15 109
15129.31 116
15130.48 89
15131.64 97
15132.80 114
15133.96 114
15135.13 117
15136.29 90
15137.45 91
15138.61 94
15139.78 101
15140.94 111
15142.10 101
15143.26 105
15144.43 102
15145.59 99
15146.75 105
15147.91 86
15149.08 75
15150.24 90
15151.40 135
15152.57 125
15153.73 138
15154.89 100
15156.06 123
15157.22 119
15158.38 98
15159.55 113
15160.71 108
15161.87 123
15163.04 126
15164.20 93
15165.36 111
15166.53 109
15167.69 122
15168.85 136
15170.02 124
15171.18 133
15172.35 104
15173.51 106
15174.67 84
15175.84 128
15177.00 131
15178.17 131
15179.33 118
15180.49 99
15181.66 99
15182.82 110
15183.99 94
15185.15 113
15186.31 122
15187.48 133
15188.64 109
15189.81 145
15190.97 105
15192.14 96
15193.30 117
15194.47 106
15195.63 106
15196.80 128
15197.96 122
15199.13 111
15200.29 118
15201.46 128
15202.62 128
15203.79 105
15204.95 121
15206.12 121
15207.28 123
15208.45 130
15209.61 150
15210.78 110
15211.94 111
15213.11 105
15214.27 122
15215.44 126
15216.60 98
15217.77 108
15218.93 114
15220.10 113
15221.27 113
15222.43 131
15223.60 165
15224.76 130
15225.93 139
15227.10 123
15228.26 155
15229.43 140
15230.59 119
15231.76 146
15232.93 173
15234.09 156
15235.26 98
15236.42 124
15237.59 141
15238.76 139
15239.92 94
15241.09 117
15242.26 128
15243.42 121
15244.59 113
15245.76 114
15246.92 121
15248.09 139
15249.26 119
15250.42 109
15251.59 102
15252.76 115
15253.92 117
15255.09 107
15256.26 109
15257.43 110
15258.59 115
15259.76 119
15260.93 124
15262.09 112
15263.26 108
15264.43 88
15265.60 98
15266.76 102
15267.93 123
15269.10 117
15270.27 107
15271.43 90
15272.60 93
15273.77 118
15274.94 104
15276.10 102
15277.27 81
15278.44 88
15279.61 119
15280.78 108
15281.94 99
15283.11 126
15284.28 108
15285.45 107
15286.62 109
15287.79 106
15288.95 111
15290.12 104
15291.29 105
15292.46 103
15293.63 109
15294.80 131
15295.96 100
15297.13 120
15298.30 116
15299.47 114
15300.64 94
15301.81 107
15302.98 105
15304.15 91
15305.31 105
15306.48 112
15307.65 106
15308.82 88
15309.99 96
15311.16 80
15312.33 87
15313.50 83
15314.67 87
15315.84 105
15317.01 97
15318.18 121
15319.34 117
15320.51 97
15321.68 105
15322.85 91
15324.02 88
15325.19 107
15326.36 91
15327.53 113
15328.70 118
15329.87 84
15331.04 107
15332.21 102
15333.38 94
15334.55 104
15335.72 84
15336.89 103
15338.06 115
15339.23 88
15340.40 87
15341.57 98
15342.74 101
15343.91 96
15345.08 122
15346.26 133
15347.43 119
15348.60 108
15349.77 102
15350.94 118
15352.11 111
15353.28 77
15354.45 112
15355.62 91
15356.79 102
15357.96 94
15359.13 92
15360.30 107
15361.48 101
15362.65 105
15363.82 112
15364.99 126
15366.16 104
15367.33 122
15368.50 107
15369.67 124
15370.85 120
15372.02 117
15373.19 82
15374.36 83
15375.53 88
15376.70 115
15377.88 99
15379.05 81
15380.22 78
15381.39 131
15382.56 107
15383.73 105
15384.91 96
15386.08 84
15387.25 103
15388.42 120
15389.59 111
15390.77 101
15391.94 101
15393.11 130
15394.28 111
15395.46 90
15396.63 112
15397.80 100
15398.97 106
15400.15 123
15401.32 91
15402.49 93
15403.66 104
15404.84 106
15406.01 111
15407.18 97
15408.36 90
15409.53 111
15410.70 132
15411.87 115
15413.05 90
15414.22 88
15415.39 100
15416.57 100
15417.74 93
15418.91 80
15420.09 96
15421.26 94
15422.43 110
15423.61 92
15424.78 103
15425.95 112
15427.13 106
15428.30 101
15429.47 100
15430.65 95
15431.82 83
15433.00 86
15434.17 88
15435.34 98
15436.52 102
15437.69 78
15438.87 112
15440.04 123
15441.21 96
15442.39 93
15443.56 80
15444.74 117
15445.91 92
15447.09 81
15448.26 97
15449.43 112
15450.61 88
15451.78 100
15452.96 114
15454.13 102
15455.31 94
15456.48 103
15457.66 120
15458.83 110
15460.01 96
15461.18 97
15462.36 95
15463.53 109
15464.71 118
15465.88 124
15467.06 89
15468.23 95
15469.41 101
15470.58 97
15471.76 97
15472.93 106
15474.11 85
15475.28 104
15476.46 89
15477.63 127
15478.81 82
15479.99 95
15481.16 105
15482.34 132
15483.51 112
15484.69 108
15485.86 105
15487.04 106
15488.22 120
15489.39 108
15490.57 98
15491.74 95
15492.92 109
15494.10 92
15495.27 102
15496.45 101
15497.62 103
15498.80 90
15499.98 113
15501.15 116
15502.33 127
15503.51 121
15504.68 112
15505.86 110
15507.04 103
15508.21 126
15509.39 118
15510.57 107
15511.74 80
15512.92 89
15514.10 113
15515.27 100
15516.45 109
15517.63 116
15518.81 118
15519.98 80
15521.16 95
15522.34 99
15523.51 97
15524.69 94
15525.87 80
15527.05 99
15528.22 115
15529.40 86
15530.58 87
15531.76 140
15532.93 127
15534.11 99
15535.29 110
15536.47 111
15537.64 118
15538.82 115
15540.00 114
15541.18 122
15542.36 97
15543.53 103
15544.71 105
15545.89 116
15547.07 126
15548.25 105
15549.43 101
15550.60 116
15551.78 99
15552.96 105
15554.14 97
15555.32 101
15556.50 103
15557.67 125
15558.85 127
15560.03 120
15561.21 115
15562.39 114
15563.57 103
15564.75 112
15565.93 109
15567.10 102
15568.28 107
15569.46 139
15570.64 94
15571.82 95
15573.00 110
15574.18 139
15575.36 120
15576.54 114
15577.72 122
15578.90 96
15580.08 133
15581.26 143
15582.43 159
15583.61 137
15584.79 128
15585.97 123
15587.15 127
15588.33 114
15589.51 123
15590.69 123
15591.87 150
15593.05 138
15594.23 131
15595.41 130
15596.59 133
15597.77 129
15598.95 146
15600.13 120
15601.31 123
15602.49 173
15603.67 159
15604.85 128
15606.03 154
15607.21 143
15608.40 143
15609.58 164
15610.76 159
15611.94 132
15613.12 174
15614.30 144
15615.48 157
15616.66 154
15617.84 177
15619.02 152
15620.20 165
15621.38 165
15622.56 146
15623.75 153
15624.93 167
15626.11 187
15627.29 179
15628.47 153
15629.65 157
15630.83 172
15632.01 157
15633.20 187
15634.38 164
15635.56 166
15636.74 172
15637.92 166
15639.10 155
15640.29 168
15641.47 176
15642.65 171
15643.83 188
15645.01 178
15646.19 185
15647.38 192
15648.56 181
15649.74 154
15650.92 169
15652.10 202
15653.29 186
15654.47 173
15655.65 158
15656.83 222
15658.02 211
15659.20 187
15660.38 190
15661.56 191
15662.75 234
15663.93 217
15665.11 201
15666.29 166
15667.48 166
15668.66 162
15669.84 188
15671.03 182
15672.21 179
15673.39 154
15674.57 193
15675.76 188
15676.94 147
15678.12 146
15679.31 144
15680.49 150
15681.67 164
15682.86 193
15684.04 174
15685.22 159
15686.41 180
15687.59 163
15688.77 159
15689.96 190
15691.14 154
15692.32 185
15693.51 178
15694.69 183
15695.88 207
15697.06 207
15698.24 180
15699.43 197
15700.61 182
15701.80 197
15702.98 189
15704.16 173
15705.35 195
15706.53 214
15707.72 224
15708.90 203
15710.09 224
15711.27 234
15712.45 184
15713.64 185
15714.82 199
15716.01 218
15717.19 218
15718.38 212
15719.56 191
15720.75 207
15721.93 193
15723.12 217
15724.30 215
15725.49 214
15726.67 224
15727.86 228
15729.04 204
15730.23 182
15731.41 223
15732.60 216
15733.78 246
15734.97 199
15736.15 210
15737.34 230
15738.52 242
15739.71 240
15740.89 241
15742.08 250
15743.27 242
15744.45 247
15745.64 259
15746.82 265
15748.01 245
15749.19 291
15750.38 266
15751.57 283
15752.75 282
15753.94 243
15755.12 235
15756.31 262
15757.50 248
15758.68 204
15759.87 204
15761.05 247
15762.24 230
15763.43 222
15764.61 202
15765.80 220
15766.99 220
15768.17 224
15769.36 214
15770.55 245
15771.73 270
15772.92 260
15774.11 257
15775.29 224
15776.48 180
15777.67 194
15778.85 186
15780.04 224
15781.23 200
15782.42 194
15783.60 206
15784.79 198
15785.98 183
15787.16 178
15788.35 188
15789.54 189
15790.73 169
15791.91 176
15793.10 176
15794.29 177
15795.48 168
15796.66 169
15797.85 152
15799.04 152
15800.23 169
15801.41 148
15802.60 171
15803.79 161
15804.98 176
15806.17 195
15807.35 176
15808.54 182
15809.73 158
15810.92 176
15812.11 167
15813.30 167
15814.48 148
15815.67 155
15816.86 147
15818.05 148
15819.24 159
15820.43 175
15821.61 140
15822.80 142
15823.99 142
15825.18 116
15826.37 142
15827.56 129
15828.75 143
15829.94 121
15831.12 137
15832.31 175
15833.50 148
15834.69 153
15835.88 132
15837.07 149
15838.26 118
15839.45 122
15840.64 145
15841.83 156
15843.02 129
15844.21 118
15845.39 134
15846.58 158
15847.77 147
15848.96 139
15850.15 153
15851.34 150
15852.53 140
15853.72 153
15854.91 134
15856.10 159
15857.29 166
15858.48 160
15859.67 147
15860.86 167
15862.05 181
15863.24 164
15864.43 157
15865.62 160
15866.81 157
15868.00 141
15869.19 164
15870.38 166
15871.57 161
15872.76 126
15873.96 145
15875.15 146
15876.34 159
15877.53 154
15878.72 187
15879.91 149
15881.10 144
15882.29 146
15883.48 137
15884.67 170
15885.86 162
15887.05 145
15888.25 148
15889.44 139
15890.63 155
15891.82 173
15893.01 172
15894.20 189
15895.39 160
15896.58 181
15897.78 180
15898.97 168
15900.16 155
15901.35 181
15902.54 164
15903.73 201
15904.92 168
15906.12 129
15907.31 158
15908.50 153
15909.69 149
15910.88 161
15912.08 161
15913.27 189
15914.46 180
15915.65 159
15916.84 167
15918.04 152
15919.23 159
15920.42 165
15921.61 144
15922.81 174
15924.00 152
15925.19 175
15926.38 157
15927.58 160
15928.77 160
15929.96 149
15931.15 162
15932.35 164
15933.54 148
15934.73 143
15935.92 130
15937.12 141
15938.31 160
15939.50 163
15940.70 134
15941.89 117
15943.08 119
15944.28 139
15945.47 119
15946.66 115
15947.86 124
15949.05 162
15950.24 126
15951.44 123
15952.63 113
15953.82 136
15955.02 120
15956.21 127
15957.40 105
15958.60 113
15959.79 111
15960.99 131
15962.18 116
15963.37 91
15964.57 118
15965.76 140
15966.96 128
15968.15 110
15969.34 135
15970.54 115
15971.73 140
15972.93 121
15974.12 103
15975.31 134
15976.51 111
15977.70 112
15978.90 108
15980.09 101
15981.29 90
15982.48 104
15983.68 97
15984.87 126
15986.07 98
15987.26 79
15988.46 114
15989.65 89
15990.85 117
15992.04 105
15993.24 84
15994.43 93
15995.63 88
15996.82 101
15998.02 103
15999.21 127
16000.41 117
16001.60 112
16002.80 107
16003.99 101
16005.19 93
16006.38 108
16007.58 90
16008.77 102
16009.97 101
16011.17 114
16012.36 104
16013.56 104
16014.75 92
16015.95 101
16017.14 136
16018.34 115
16019.54 146
16020.73 114
16021.93 109
16023.13 108
16024.32 106
16025.52 96
16026.71 99
16027.91 106
16029.11 111
16030.30 102
16031.50 95
16032.70 85
16033.89 99
16035.09 135
16036.29 87
16037.48 88
16038.68 87
16039.88 111
16041.07 108
16042.27 90
16043.47 117
16044.66 123
16045.86 134
16047.06 111
16048.25 101
16049.45 98
16050.65 90
16051.85 104
16053.04 107
16054.24 115
16055.44 136
16056.64 117
16057.83 122
16059.03 97
16060.23 100
16061.43 98
16062.62 116
16063.82 101
16065.02 99
16066.22 107
16067.41 101
16068.61 109
16069.81 90
16071.01 90
16072.21 126
16073.40 95
16074.60 127
16075.80 109
16077.00 106
16078.20 119
16079.39 119
16080.59 100
16081.79 85
16082.99 92
16084.19 95
16085.39 131
16086.58 106
16087.78 89
16088.98 96
16090.18 88
16091.38 77
16092.58 85
16093.78 81
16094.98 98
16096.17 119
16097.37 79
16098.57 71
16099.77 88
16100.97 90
16102.17 105
16103.37 97
16104.57 83
16105.77 100
16106.97 107
16108.17 113
16109.36 92
16110.56 82
16111.76 83
16112.96 97
16114.16 109
16115.36 84
16116.56 86
16117.76 77
16118.96 105
16120.16 109
16121.36 99
16122.56 97
16123.76 91
16124.96 110
16126.16 87
16127.36 95
16128.56 94
16129.76 119
16130.96 115
16132.16 91
16133.36 103
16134.56 88
16135.76 94
16136.96 118
16138.16 90
16139.36 94
16140.56 93
16141.76 116
16142.97 97
16144.17 117
16145.37 99
16146.57 95
16147.77 109
16148.97 114
16150.17 101
16151.37 96
16152.57 80
16153.77 96
16154.97 117
16156.18 82
16157.38 83
16158.58 111
16159.78 99
16160.98 83
16162.18 78
16163.38 105
16164.58 100
16165.79 85
16166.99 109
16168.19 90
16169.39 66
16170.59 90
16171.79 116
16173.00 104
16174.20 94
16175.40 86
16176.60 95
16177.80 111
16179.01 98
16180.21 96
16181.41 73
16182.61 87
16183.81 103
16185.02 98
16186.22 100
16187.42 101
16188.62 106
16189.82 90
16191.03 103
16192.23 102
16193.43 112
16194.63 115
16195.84 99
16197.04 101
16198.24 122
16199.45 114
16200.65 111
16201.85 106
16203.05 122
16204.26 103
16205.46 97
16206.66 76
16207.87 106
16209.07 106
16210.27 98
16211.48 107
16212.68 97
16213.88 128
16215.08 88
16216.29 91
16217.49 124
16218.70 151
16219.90 110
16221.10 119
16222.31 109
16223.51 98
16224.71 143
16225.92 115
16227.12 100
16228.32 128
16229.53 125
16230.73 125
16231.94 126
16233.14 126
16234.34 129
16235.55 126
16236.75 119
16237.96 130
16239.16 114
16240.36 136
16241.57 125
16242.77 99
16243.98 102
16245.18 112
16246.39 112
16247.59 135
16248.80 136
16250.00 125
16251.21 107
16252.41 93
16253.61 119
16254.82 114
16256.02 104
16257.23 117
16258.43 146
16259.64 130
16260.84 125
16262.05 125
16263.25 135
16264.46 138
16265.66 139
16266.87 142
16268.08 140
16269.28 121
16270.49 137
16271.69 138
16272.90 102
16274.10 111
16275.31 145
16276.51 147
16277.72 140
16278.92 128
16280.13 153
16281.34 148
16282.54 137
16283.75 131
16284.95 146
16286.16 145
16287.37 146
16288.57 148
16289.78 149
16290.98 130
16292.19 120
16293.40 147
16294.60 126
16295.81 143
16297.02 132
16298.22 133
16299.43 134
16300.63 155
16301.84 143
16303.05 165
16304.25 157
16305.46 153
16306.67 162
16307.87 131
16309.08 165
16310.29 131
16311.50 146
16312.70 156
16313.91 133
16315.12 145
16316.32 152
16317.53 151
16318.74 129
16319.94 130
16321.15 146
16322.36 166
16323.57 130
16324.77 125
16325.98 130
16327.19 129
16328.40 107
16329.60 120
16330.81 123
16332.02 120
16333.23 102
16334.43 116
16335.64 118
16336.85 119
16338.06 119
16339.27 119
16340.47 114
16341.68 98
16342.89 90
16344.10 102
16345.31 127
16346.51 95
16347.72 102
16348.93 113
16350.14 107
16351.35 119
16352.56 111
16353.77 99
16354.97 113
16356.18 99
16357.39 112
16358.60 102
16359.81 107
16361.02 87
16362.23 101
16363.43 91
16364.64 99
16365.85 133
16367.06 102
16368.27 94
16369.48 101
16370.69 113
16371.90 99
16373.11 111
16374.32 103
16375.53 136
16376.73 94
16377.94 96
16379.15 108
16380.36 97
16381.57 109
16382.78 98
16383.99 121
16385.20 105
16386.41 91
16387.62 101
16388.83 98
16390.04 79
16391.25 97
16392.46 96
16393.67 117
16394.88 95
16396.09 99
16397.30 91
16398.51 83
16399.72 107
16400.93 107
16402.14 98
16403.35 104
16404.56 96
16405.77 109
16406.98 83
16408.19 90
16409.40 108
16410.61 99
16411.82 105
16413.04 95
16414.25 97
16415.46 92
16416.67 80
16417.88 75
16419.09 98
16420.30 95
16421.51 84
16422.72 98
16423.93 94
16425.14 93
16426.36 88
16427.57 106
16428.78 77
16429.99 82
16431.20 73
16432.41 90
16433.62 99
16434.83 111
16436.05 87
16437.26 90
16438.47 88
16439.68 81
16440.89 89
16442.10 82
16443.32 89
16444.53 91
16445.74 83
16446.95 109
16448.16 74
16449.38 90
16450.59 85
16451.80 91
16453.01 90
16454.22 96
16455.44 108
16456.65 104
16457.86 98
16459.07 85
16460.29 81
16461.50 69
16462.71 75
16463.92 112
16465.14 90
16466.35 108
16467.56 87
16468.77 85
16469.99 121
16471.20 91
16472.41 98
16473.63 98
16474.84 90
16476.05 86
16477.26 91
16478.48 104
16479.69 102
16480.90 108
16482.12 95
16483.33 79
16484.54 100
16485.76 96
16486.97 84
16488.18 100
16489.40 83
16490.61 102
16491.82 93
16493.04 77
16494.25 90
16495.47 97
16496.68 77
16497.89 86
16499.11 95
16500.32 104
16501.53 79
16502.75 88
16503.96 88
16505.18 113
16506.39 90
16507.61 97
16508.82 86
16510.03 69
16511.25 91
16512.46 81
16513.68 82
16514.89 92
16516.11 93
16517.32 93
16518.53 78
16519.75 101
16520.96 92
16522.18 89
16523.39 105
16524.61 106
16525.82 90
16527.04 91
16528.25 87
16529.47 79
16530.68 86
16531.90 83
16533.11 103
16534.33 82
16535.54 98
16536.76 113
16537.97 82
16539.19 82
16540.40 78
16541.62 88
16542.84 103
16544.05 111
16545.27 105
16546.48 99
16547.70 77
16548.91 74
16550.13 79
16551.35 104
16552.56 103
16553.78 105
16554.99 83
16556.21 90
16557.42 96
16558.64 91
16559.86 102
16561.07 105
16562.29 91
16563.51 91
16564.72 91
16565.94 94
16567.15 83
16568.37 91
16569.59 87
16570.80 99
16572.02 82
16573.24 78
16574.45 96
16575.67 95
16576.89 87
16578.10 98
16579.32 117
16580.54 113
16581.75 100
16582.97 97
16584.19 105
16585.41 101
16586.62 94
16587.84 104
16589.06 92
16590.27 95
16591.49 94
16592.71 109
16593.93 91
16595.14 63
16596.36 80
16597.58 93
16598.80 107
16600.01 81
16601.23 102
16602.45 114
16603.67 100
16604.88 90
16606.10 82
16607.32 80
16608.54 85
16609.76 68
16610.97 70
16612.19 70
16613.41 68
16614.63 81
16615.85 75
16617.06 71
16618.28 83
16619.50 105
16620.72 75
16621.94 82
16623.16 85
16624.37 83
16625.59 67
16626.81 74
16628.03 77
16629.25 86
16630.47 91
16631.69 79
16632.90 94
16634.12 82
16635.34 79
16636.56 83
16637.78 65
16639.00 75
16640.22 85
16641.44 95
16642.66 89
16643.88 93
16645.09 83
16646.31 84
16647.53 92
16648.75 86
16649.97 65
16651.19 64
16652.41 65
16653.63 75
16654.85 88
16656.07 72
16657.29 84
16658.51 98
16659.73 73
16660.95 66
16662.17 83
16663.39 96
16664.61 80
16665.83 84
16667.05 71
16668.27 80
16669.49 88
16670.71 75
16671.93 81
16673.15 84
16674.37 81
16675.59 93
16676.81 96
16678.03 88
16679.25 85
16680.47 66
16681.69 81
16682.91 90
16684.13 57
16685.35 84
16686.58 63
16687.80 68
16689.02 97
16690.24 89
16691.46 69
16692.68 81
16693.90 104
16695.12 88
16696.34 73
16697.56 70
16698.79 97
16700.01 98
16701.23 99
16702.45 77
16703.67 81
16704.89 92
16706.11 86
16707.34 91
16708.56 67
16709.78 74
16711.00 76
16712.22 75
16713.44 83
16714.67 71
16715.89 78
16717.11 77
16718.33 90
16719.55 74
16720.78 73
16722.00 73
16723.22 83
16724.44 70
16725.66 73
16726.89 70
16728.11 83
16729.33 72
16730.55 66
16731.78 67
16733.00 62
16734.22 84
16735.44 87
16736.67 76
16737.89 58
16739.11 82
16740.33 76
16741.56 69
16742.78 71
16744.00 80
16745.22 68
16746.45 76
16747.67 88
16748.89 65
16750.12 64
16751.34 90
16752.56 86
16753.79 72
16755.01 64
16756.23 82
16757.46 102
16758.68 80
16759.90 74
16761.13 82
16762.35 85
16763.57 70
16764.80 72
16766.02 70
16767.24 78
16768.47 81
16769.69 83
16770.92 105
16772.14 70
16773.36 63
16774.59 75
16775.81 93
16777.04 59
16778.26 58
16779.48 88
16780.71 110
16781.93 54
16783.16 67
16784.38 74
16785.61 87
16786.83 107
16788.05 69
16789.28 75
16790.50 80
16791.73 87
16792.95 76
16794.18 70
16795.40 59
16796.63 79
16797.85 89
16799.08 86
16800.30 69
16801.53 68
16802.75 77
16803.98 82
16805.20 69
16806.43 73
16807.65 105
16808.88 83
16810.10 89
16811.33 85
16812.55 86
16813.78 87
16815.00 89
16816.23 78
16817.46 67
16818.68 76
16819.91 73
16821.13 74
16822.36 74
16823.58 96
16824.81 70
16826.04 85
16827.26 84
16828.49 72
16829.71 90
16830.94 85
16832.17 101
16833.39 85
16834.62 73
16835.84 79
16837.07 85
16838.30 91
16839.52 104
16840.75 86
16841.98 92
16843.20 82
16844.43 114
16845.66 115
16846.88 95
16848.11 101
16849.34 91
16850.56 76
16851.79 103
16853.02 92
16854.24 86
16855.47 89
16856.70 75
16857.92 76
16859.15 86
16860.38 113
16861.61 108
16862.83 102
16864.06 122
16865.29 124
16866.52 124
16867.74 114
16868.97 109
16870.20 115
16871.42 129
16872.65 112
16873.88 120
16875.11 118
16876.34 122
16877.56 121
16878.79 118
16880.02 137
16881.25 151
16882.47 146
16883.70 150
16884.93 123
16886.16 135
16887.39 159
16888.62 142
16889.84 140
16891.07 128
16892.30 103
16893.53 131
16894.76 106
16895.98 124
16897.21 115
16898.44 115
16899.67 100
16900.90 105
16902.13 111
16903.36 107
16904.59 83
16905.81 106
16907.04 121
16908.27 113
16909.50 86
16910.73 83
16911.96 119
16913.19 109
16914.42 88
16915.65 66
16916.88 90
16918.10 86
16919.33 86
16920.56 71
16921.79 91
16923.02 89
16924.25 93
16925.48 99
16926.71 82
16927.94 81
16929.17 98
16930.40 84
16931.63 86
16932.86 73
16934.09 79
16935.32 115
16936.55 90
16937.78 72
16939.01 71
16940.24 94
16941.47 93
16942.70 92
16943.93 75
16945.16 70
16946.39 111
16947.62 96
16948.85 92
16950.08 86
16951.31 94
16952.54 94
16953.77 83
16955.00 79
16956.23 74
16957.46 83
16958.69 84
16959.93 83
16961.16 104
16962.39 92
16963.62 89
16964.85 69
16966.08 72
16967.31 70
16968.54 81
16969.77 88
16971.00 90
16972.24 86
16973.47 72
16974.70 58
16975.93 75
16977.16 79
16978.39 85
16979.62 70
16980.85 72
16982.09 72
16983.32 82
16984.55 91
16985.78 92
16987.01 80
16988.24 73
16989.48 83
16990.71 86
16991.94 72
16993.17 81
16994.40 91
16995.64 70
16996.87 64
16998.10 94
16999.33 106
17000.57 74
17001.80 83
17003.03 73
17004.26 96
17005.49 114
17006.73 92
17007.96 72
17009.19 100
17010.42 94
17011.66 85
17012.89 81
17014.12 81
17015.36 64
17016.59 91
17017.82 81
17019.05 89
17020.29 81
17021.52 78
17022.75 97
17023.99 100
17025.22 83
17026.45 89
17027.69 101
17028.92 100
17030.15 76
17031.39 74
17032.62 90
17033.85 75
17035.09 66
17036.32 86
17037.55 73
17038.79 75
17040.02 94
17041.25 81
17042.49 82
17043.72 82
17044.96 67
17046.19 55
17047.42 81
17048.66 74
17049.89 71
17051.13 92
17052.36 79
17053.59 75
17054.83 71
17056.06 71
17057.30 76
17058.53 80
17059.77 77
17061.00 79
17062.23 72
17063.47 59
17064.70 86
17065.94 91
17067.17 63
17068.41 78
17069.64 68
17070.88 57
17072.11 82
17073.35 83
17074.58 62
17075.82 90
17077.05 98
17078.29 97
17079.52 89
17080.76 79
17081.99 74
17083.23 64
17084.46 88
17085.70 76
17086.93 66
17088.17 88
17089.40 65
17090.64 60
17091.88 67
17093.11 88
17094.35 88
17095.58 69
17096.82 79
17098.05 88
17099.29 71
17100.53 74
17101.76 76
17103.00 75
17104.23 75
17105.47 71
17106.71 65
17107.94 78
17109.18 56
17110.41 58
17111.65 66
17112.89 69
17114.12 70
17115.36 78
17116.60 76
17117.83 47
17119.07 58
17120.31 62
17121.54 57
17122.78 53
17124.02 68
17125.25 93
17126.49 65
17127.73 74
17128.96 56
17130.20 75
17131.44 86
17132.67 67
17133.91 58
17135.15 55
17136.39 68
17137.62 75
17138.86 71
17140.10 63
17141.33 70
17142.57 80
17143.81 81
17145.05 73
17146.28 75
17147.52 62
17148.76 61
17150.00 57
17151.24 72
17152.47 64
17153.71 80
17154.95 80
17156.19 53
17157.42 70
17158.66 62
17159.90 54
17161.14 57
17162.38 56
17163.61 61
17164.85 66
17166.09 72
17167.33 85
17168.57 59
17169.81 56
17171.04 72
17172.28 59
17173.52 79
17174.76 55
17176.00 64
17177.24 70
17178.48 69
17179.72 55
17180.95 58
17182.19 69
17183.43 79
17184.67 69
17185.91 64
17187.15 64
17188.39 62
17189.63 67
17190.87 81
17192.10 72
17193.34 78
17194.58 82
17195.82 63
17197.06 54
17198.30 51
17199.54 69
17200.78 72
17202.02 82
17203.26 66
17204.50 70
17205.74 61
17206.98 73
17208.22 59
17209.46 70
17210.70 67
17211.94 67
17213.18 78
17214.42 68
17215.66 58
17216.90 64
17218.14 67
17219.38 56
17220.62 54
17221.86 79
17223.10 67
17224.34 65
17225.58 47
17226.82 64
17228.06 50
17229.30 73
17230.54 74
17231.78 63
17233.02 56
17234.26 67
17235.50 54
17236.75 50
17237.99 52
17239.23 70
17240.47 76
17241.71 56
17242.95 60
17244.19 55
17245.43 57
17246.67 67
17247.92 68
17249.16 67
17250.40 70
17251.64 67
17252.88 56
17254.12 65
17255.36 45
17256.60 58
17257.85 55
17259.09 71
17260.33 52
17261.57 50
17262.81 65
17264.05 64
17265.30 58
17266.54 68
17267.78 69
17269.02 47
17270.26 56
17271.51 56
17272.75 62
17273.99 51
17275.23 50
17276.48 63
17277.72 50
17278.96 52
17280.20 47
17281.44 52
17282.69 64
17283.93 56
17285.17 47
17286.41 68
17287.66 75
17288.90 63
17290.14 50
17291.39 53
17292.63 69
17293.87 63
17295.11 54
17296.36 53
17297.60 57
17298.84 50
17300.09 51
17301.33 65
17302.57 65
17303.82 63
17305.06 52
17306.30 65
17307.55 55
17308.79 68
17310.03 64
17311.28 54
17312.52 64
17313.76 62
17315.01 45
17316.25 66
17317.49 52
17318.74 80
17319.98 75
17321.23 73
17322.47 70
17323.71 53
17324.96 56
17326.20 86
17327.45 60
17328.69 68
17329.93 63
17331.18 60
17332.42 65
17333.67 56
17334.91 68
17336.16 67
17337.40 72
17338.64 74
17339.89 84
17341.13 60
17342.38 112
17343.62 69
17344.87 60
17346.11 76
17347.36 59
17348.60 47
17349.85 39
17351.09 62
17352.34 71
17353.58 65
17354.83 66
17356.07 53
17357.32 58
17358.56 62
17359.81 56
17361.05 62
17362.30 63
17363.54 84
17364.79 62
17366.03 62
17367.28 70
17368.53 56
17369.77 63
17371.02 64
17372.26 69
17373.51 61
17374.75 50
17376.00 72
17377.25 82
17378.49 88
17379.74 66
17380.98 67
17382.23 64
17383.48 76
17384.72 71
17385.97 66
17387.21 72
17388.46 65
17389.71 60
17390.95 59
17392.20 77
17393.45 51
17394.69 67
17395.94 55
17397.19 60
17398.43 67
17399.68 62
17400.93 58
17402.17 61
17403.42 68
17404.67 69
17405.91 67
17407.16 58
17408.41 64
17409.65 57
17410.90 58
17412.15 68
17413.40 75
17414.64 80
17415.89 74
17417.14 49
17418.39 45
17419.63 51
17420.88 62
17422.13 70
17423.38 75
17424.62 67
17425.87 55
17427.12 67
17428.37 47
17429.61 52
17430.86 60
17432.11 63
17433.36 65
17434.60 62
17435.85 92
17437.10 79
17438.35 70
17439.60 81
17440.85 72
17442.09 69
17443.34 82
17444.59 71
17445.84 56
17447.09 52
17448.34 45
17449.58 62
17450.83 57
17452.08 47
17453.33 59
17454.58 68
17455.83 81
17457.08 58
17458.32 61
17459.57 56
17460.82 64
17462.07 68
17463.32 67
17464.57 61
17465.82 51
17467.07 77
17468.32 73
17469.57 64
17470.81 44
17472.06 65
17473.31 60
17474.56 40
17475.81 49
17477.06 56
17478.31 78
17479.56 61
17480.81 66
17482.06 71
17483.31 77
17484.56 78
17485.81 79
17487.06 60
17488.31 79
17489.56 73
17490.81 74
17492.06 85
17493.31 77
17494.56 73
17495.81 65
17497.06 77
17498.31 62
17499.56 56
17500.81 51
17502.06 60
17503.31 64
17504.56 48
17505.81 48
17507.06 61
17508.31 75
17509.56 76
17510.81 55
17512.06 64
17513.32 63
17514.57 69
17515.82 63
17517.07 71
17518.32 49
17519.57 46
17520.82 53
17522.07 57
17523.32 71
17524.57 47
17525.83 60
17527.08 79
17528.33 85
17529.58 67
17530.83 59
17532.08 84
17533.33 74
17534.59 72
17535.84 63
17537.09 60
17538.34 65
17539.59 69
17540.84 66
17542.10 69
17543.35 64
17544.60 58
17545.85 71
17547.10 80
17548.36 68
17549.61 57
17550.86 57
17552.11 85
17553.36 81
17554.62 71
17555.87 77
17557.12 68
17558.37 67
17559.63 67
17560.88 62
17562.13 55
17563.38 84
17564.64 69
17565.89 57
17567.14 52
17568.39 70
17569.65 52
17570.90 46
17572.15 55
17573.41 66
17574.66 79
17575.91 70
17577.16 72
17578.42 65
17579.67 54
17580.92 63
17582.18 57
17583.43 75
17584.68 63
17585.94 71
17587.19 70
17588.44 60
17589.70 70
17590.95 57
17592.20 80
17593.46 57
17594.71 57
17595.97 46
17597.22 76
17598.47 60
17599.73 70
17600.98 51
17602.23 67
17603.49 85
17604.74 55
17606.00 64
17607.25 65
17608.51 65
17609.76 65
17611.01 78
17612.27 65
17613.52 70
17614.78 64
17616.03 49
17617.29 46
17618.54 55
17619.79 61
17621.05 59
17622.30 59
17623.56 63
17624.81 76
17626.07 86
17627.32 49
17628.58 56
17629.83 66
17631.09 79
17632.34 85
17633.60 85
17634.85 64
17636.11 52
17637.36 62
17638.62 56
17639.87 76
17641.13 60
17642.39 48
17643.64 70
17644.90 75
17646.15 68
17647.41 45
17648.66 55
17649.92 88
17651.17 69
17652.43 62
17653.69 74
17654.94 59
17656.20 50
17657.45 52
17658.71 64
17659.97 50
17661.22 63
17662.48 61
17663.73 56
17664.99 55
17666.25 53
17667.50 61
17668.76 69
17670.02 60
17671.27 60
17672.53 61
17673.78 57
17675.04 51
17676.30 61
17677.55 51
17678.81 57
17680.07 52
17681.32 53
17682.58 44
17683.84 50
17685.10 50
17686.35 52
17687.61 55
17688.87 60
17690.12 66
17691.38 71
17692.64 69
17693.89 65
17695.15 68
17696.41 58
17697.67 52
17698.92 54
17700.18 47
17701.44 50
17702.70 61
17703.95 52
17705.21 53
17706.47 62
17707.73 58
17708.98 50
17710.24 51
17711.50 54
17712.76 57
17714.02 54
17715.27 49
17716.53 51
17717.79 69
17719.05 73
17720.31 52
17721.57 74
17722.82 69
17724.08 84
17725.34 65
17726.60 67
17727.86 71
17729.12 63
17730.37 56
17731.63 71
17732.89 51
17734.15 79
17735.41 76
17736.67 49
17737.93 42
17739.18 65
17740.44 58
17741.70 63
17742.96 33
17744.22 53
17745.48 51
17746.74 53
17748.00 44
17749.26 57
17750.52 60
17751.78 74
17753.04 55
17754.29 64
17755.55 64
17756.81 71
17758.07 83
17759.33 67
17760.59 58
17761.85 60
17763.11 48
17764.37 70
17765.63 61
17766.89 56
17768.15 57
17769.41 60
17770.67 77
17771.93 45
17773.19 53
17774.45 66
17775.71 66
17776.97 65
17778.23 66
17779.49 57
17780.75 49
17782.01 49
17783.27 51
17784.53 52
17785.79 61
17787.05 74
17788.31 68
17789.58 71
17790.84 59
17792.10 75
17793.36 64
17794.62 69
17795.88 57
17797.14 72
17798.40 69
17799.66 78
17800.92 51
17802.18 58
17803.45 58
17804.71 69
17805.97 70
17807.23 51
17808.49 46
17809.75 57
17811.01 56
17812.27 59
17813.54 49
17814.80 52
17816.06 53
17817.32 50
17818.58 55
17819.84 56
17821.11 57
17822.37 73
17823.63 68
17824.89 38
17826.15 58
17827.42 62
17828.68 67
17829.94 56
17831.20 56
17832.46 60
17833.73 60
17834.99 61
17836.25 53
17837.51 54
17838.78 63
17840.04 67
17841.30 68
17842.56 60
17843.83 59
17845.09 67
17846.35 71
17847.61 54
17848.88 55
17850.14 52
17851.40 56
17852.66 70
17853.93 57
17855.19 47
17856.45 44
17857.72 32
17858.98 65
17860.24 55
17861.51 70
17862.77 63
17864.03 45
17865.30 67
17866.56 61
17867.82 62
17869.09 75
17870.35 70
17871.61 58
17872.88 44
17874.14 51
17875.40 44
17876.67 86
17877.93 52
17879.20 59
17880.46 63
17881.72 56
17882.99 69
17884.25 50
17885.52 63
17886.78 54
17888.04 64
17889.31 64
17890.57 55
17891.84 42
17893.10 71
17894.36 68
17895.63 61
17896.89 54
17898.16 54
17899.42 75
17900.69 90
17901.95 63
17903.22 62
17904.48 60
17905.75 39
17907.01 65
17908.28 68
17909.54 50
17910.81 43
17912.07 61
17913.34 47
17914.60 46
17915.87 56
17917.13 54
17918.40 80
17919.66 79
17920.93 53
17922.19 39
17923.46 56
17924.72 57
17925.99 70
17927.25 61
17928.52 62
17929.79 53
17931.05 62
17932.32 53
17933.58 57
17934.85 52
17936.11 67
17937.38 65
17938.65 65
17939.91 65
17941.18 60
17942.44 55
17943.71 62
17944.98 47
17946.24 38
17947.51 52
17948.77 56
17950.04 69
17951.31 61
17952.57 60
17953.84 71
17955.11 58
17956.37 61
17957.64 34
17958.91 55
17960.17 56
17961.44 73
17962.71 54
17963.97 48
17965.24 38
17966.51 52
17967.77 72
17969.04 63
17970.31 59
17971.58 46
17972.84 54
17974.11 71
17975.38 52
17976.64 64
17977.91 65
17979.18 71
17980.45 58
17981.71 58
17982.98 45
17984.25 53
17985.52 55
17986.78 37
17988.05 54
17989.32 56
17990.59 52
17991.86 46
17993.12 59
17994.39 58
17995.66 57
17996.93 52
17998.20 50
17999.46 55
18000.73 43
18002.00 58
18003.27 49
18004.54 53
18005.80 61
18007.07 63
18008.34 65
18009.61 60
18010.88 43
18012.15 49
18013.42 63
18014.68 46
18015.95 58
18017.22 55
18018.49 45
18019.76 60
18021.03 62
18022.30 62
18023.57 52
18024.83 69
18026.10 83
18027.37 56
18028.64 66
18029.91 56
18031.18 66
18032.45 47
18033.72 57
18034.99 66
18036.26 59
18037.53 45
18038.80 58
18040.07 58
18041.34 60
18042.60 69
18043.87 47
18045.14 54
18046.41 48
18047.68 49
18048.95 58
18050.22 47
18051.49 58
18052.76 70
18054.03 77
18055.30 59
18056.57 64
18057.84 46
18059.11 54
18060.38 47
18061.65 52
18062.92 70
18064.20 44
18065.47 49
18066.74 54
18068.01 73
18069.28 63
18070.55 55
18071.82 45
18073.09 52
18074.36 53
18075.63 49
18076.90 45
18078.17 43
18079.44 51
18080.71 70
18081.99 47
18083.26 41
18084.53 63
18085.80 76
18087.07 79
18088.34 62
18089.61 43
18090.88 52
18092.15 58
18093.43 61
18094.70 41
18095.97 53
18097.24 44
18098.51 74
18099.78 52
18101.06 56
18102.33 67
18103.60 72
18104.87 74
18106.14 70
18107.41 68
18108.69 51
18109.96 64
18111.23 52
18112.50 52
18113.77 37
18115.05 57
18116.32 54
18117.59 41
18118.86 55
18120.14 46
18121.41 63
18122.68 58
18123.95 64
18125.23 44
18126.50 63
18127.77 51
18129.04 36
18130.32 36
18131.59 47
18132.86 69
18134.13 74
18135.41 67
18136.68 50
18137.95 64
18139.23 65
18140.50 53
18141.77 41
18143.05 53
18144.32 55
18145.59 62
18146.87 57
18148.14 55
18149.41 35
18150.69 54
18151.96 59
18153.23 45
18154.51 44
18155.78 47
18157.05 63
18158.33 66
18159.60 54
18160.88 43
18162.15 57
18163.42 52
18164.70 45
18165.97 58
18167.24 37
18168.52 56
18169.79 56
18171.07 51
18172.34 70
18173.62 46
18174.89 57
18176.16 41
18177.44 57
18178.71 56
18179.99 62
18181.26 57
18182.54 50
18183.81 51
18185.09 63
18186.36 58
18187.63 59
18188.91 76
18190.18 45
18191.46 60
18192.73 52
18194.01 45
18195.28 65
18196.56 49
18197.83 54
18199.11 46
18200.38 51
18201.66 57
18202.94 61
18204.21 63
18205.49 57
18206.76 68
18208.04 56
18209.31 54
18210.59 49
18211.86 47
18213.14 43
18214.41 56
18215.69 72
18216.97 53
18218.24 50
18219.52 53
18220.79 45
18222.07 58
18223.35 59
18224.62 39
18225.90 53
18227.17 56
18228.45 46
18229.73 59
18231.00 58
18232.28 55
18233.56 62
18234.83 45
18236.11 45
18237.38 62
18238.66 62
18239.94 57
18241.21 64
18242.49 67
18243.77 76
18245.04 56
18246.32 58
18247.60 42
18248.87 47
18250.15 64
18251.43 67
18252.71 53
18253.98 56
18255.26 58
18256.54 64
18257.81 57
18259.09 68
18260.37 46
18261.65 65
18262.92 58
18264.20 51
18265.48 44
18266.76 45
18268.03 62
18269.31 67
18270.59 46
18271.87 63
18273.14 65
18274.42 55
18275.70 48
18276.98 46
18278.26 49
18279.53 47
18280.81 55
18282.09 44
18283.37 41
18284.65 43
18285.92 61
18287.20 49
18288.48 66
18289.76 58
18291.04 53
18292.32 42
18293.59 47
18294.87 40
18296.15 56
18297.43 44
18298.71 58
18299.99 63
18301.27 51
18302.54 76
18303.82 61
18305.10 50
18306.38 65
18307.66 51
18308.94 48
18310.22 48
18311.50 57
18312.78 75
18314.06 48
18315.33 54
18316.61 51
18317.89 54
18319.17 47
18320.45 54
18321.73 41
18323.01 47
18324.29 85
18325.57 52
18326.85 51
18328.13 55
18329.41 61
18330.69 54
18331.97 51
18333.25 48
18334.53 56
18335.81 60
18337.09 52
18338.37 51
18339.65 58
18340.93 61
18342.21 44
18343.49 62
18344.77 62
18346.05 66
18347.33 52
18348.61 55
18349.89 66
18351.17 61
18352.45 58
18353.73 55
18355.01 52
18356.29 48
18357.57 52
18358.85 59
18360.14 52
18361.42 50
18362.70 61
18363.98 56
18365.26 49
18366.54 51
18367.82 50
18369.10 60
18370.38 32
18371.66 51
18372.95 58
18374.23 54
18375.51 67
18376.79 45
18378.07 52
18379.35 47
18380.63 63
18381.92 54
18383.20 48
18384.48 56
18385.76 53
18387.04 43
18388.32 48
18389.61 46
18390.89 52
18392.17 46
18393.45 39
18394.73 50
18396.02 58
18397.30 41
18398.58 36
18399.86 50
18401.14 69
18402.43 60
18403.71 49
18404.99 50
18406.27 70
18407.56 61
18408.84 59
18410.12 40
18411.40 58
18412.69 67
18413.97 48
18415.25 53
18416.53 59
18417.82 52
18419.10 61
18420.38 55
18421.67 62
18422.95 66
18424.23 61
18425.51 54
18426.80 54
18428.08 57
18429.36 67
18430.65 59
18431.93 68
18433.21 53
18434.50 57
18435.78 45
18437.06 54
18438.35 53
18439.63 58
18440.92 44
18442.20 60
18443.48 47
18444.77 43
18446.05 31
18447.33 55
18448.62 60
18449.90 57
18451.19 57
18452.47 67
18453.75 53
18455.04 45
18456.32 38
18457.61 37
18458.89 52
18460.17 53
18461.46 55
18462.74 46
18464.03 48
18465.31 52
18466.60 43
18467.88 37
18469.17 43
18470.45 65
18471.74 48
18473.02 48
18474.30 62
18475.59 60
18476.87 52
18478.16 57
18479.44 61
18480.73 53
18482.01 62
18483.30 38
18484.58 45
18485.87 71
18487.16 67
18488.44 70
18489.73 42
18491.01 56
18492.30 68
18493.58 60
18494.87 69
18496.15 43
18497.44 38
18498.72 47
18500.01 66
18501.30 52
18502.58 55
18503.87 58
18505.15 54
18506.44 58
18507.73 60
18509.01 55
18510.30 64
18511.58 70
18512.87 63
18514.16 52
18515.44 56
18516.73 49
18518.01 51
18519.30 52
18520.59 42
18521.87 62
18523.16 47
18524.45 57
18525.73 54
18527.02 43
18528.31 73
18529.59 57
18530.88 79
18532.17 59
18533.45 61
18534.74 44
18536.03 58
18537.31 68
18538.60 60
18539.89 48
18541.18 54
18542.46 69
18543.75 62
18545.04 57
18546.32 66
18547.61 50
18548.90 50
18550.19 60
18551.47 55
18552.76 59
18554.05 62
18555.34 64
18556.62 84
18557.91 43
18559.20 65
18560.49 47
18561.78 51
18563.06 40
18564.35 56
18565.64 57
18566.93 73
18568.22 41
18569.50 55
18570.79 55
18572.08 68
18573.37 66
18574.66 50
18575.94 59
18577.23 81
18578.52 72
18579.81 69
18581.10 51
18582.39 46
18583.68 57
18584.96 41
18586.25 45
18587.54 84
18588.83 60
18590.12 61
18591.41 55
18592.70 49
18593.99 60
18595.27 48
18596.56 65
18597.85 60
18599.14 64
18600.43 59
18601.72 59
18603.01 60
18604.30 63
18605.59 61
18606.88 64
18608.17 71
18609.46 50
18610.75 53
18612.04 48
18613.33 75
18614.62 60
18615.90 55
18617.19 73
18618.48 61
18619.77 60
18621.06 67
18622.35 53
18623.64 47
18624.93 56
18626.22 63
18627.51 42
18628.80 55
18630.09 60
18631.39 60
18632.68 71
18633.97 47
18635.26 50
18636.55 68
18637.84 74
18639.13 66
18640.42 56
18641.71 65
18643.00 50
18644.29 61
18645.58 63
18646.87 61
18648.16 54
18649.45 63
18650.74 58
18652.04 39
18653.33 42
18654.62 56
18655.91 44
18657.20 57
18658.49 45
18659.78 40
18661.07 48
18662.36 52
18663.66 47
18664.95 60
18666.24 56
18667.53 51
18668.82 51
18670.11 57
18671.41 60
18672.70 44
18673.99 47
18675.28 65
18676.57 49
18677.86 53
18679.16 50
18680.45 61
18681.74 49
18683.03 52
18684.32 54
18685.62 51
18686.91 57
18688.20 49
18689.49 42
18690.79 58
18692.08 51
18693.37 61
18694.66 60
18695.96 51
18697.25 52
18698.54 64
18699.83 66
18701.13 72
18702.42 45
18703.71 32
18705.00 32
18706.30 46
18707.59 52
18708.88 44
18710.18 38
18711.47 47
18712.76 41
18714.05 59
18715.35 44
18716.64 36
18717.93 42
18719.23 51
18720.52 47
18721.81 43
18723.11 42
18724.40 43
18725.69 43
18726.99 41
18728.28 45
18729.58 54
18730.87 56
18732.16 31
18733.46 50
18734.75 49
18736.04 39
18737.34 51
18738.63 48
18739.93 41
18741.22 51
18742.51 55
18743.81 47
18745.10 44
18746.40 58
18747.69 41
18748.99 53
18750.28 62
18751.58 68
18752.87 53
18754.16 60
18755.46 60
18756.75 49
18758.05 62
18759.34 45
18760.64 38
18761.93 55
18763.23 58
18764.52 56
18765.82 56
18767.11 48
18768.41 47
18769.70 39
18771.00 28
18772.29 44
18773.59 55
18774.88 44
18776.18 51
18777.47 52
18778.77 49
18780.06 46
18781.36 45
18782.65 50
18783.95 57
18785.25 38
18786.54 46
18787.84 34
18789.13 45
18790.43 70
18791.72 54
18793.02 40
18794.32 53
18795.61 47
18796.91 43
18798.20 48
18799.50 40
18800.80 28
18802.09 53
18803.39 42
18804.69 36
18805.98 53
18807.28 82
18808.57 66
18809.87 57
18811.17 45
18812.46 35
18813.76 53
18815.06 66
18816.35 52
18817.65 62
18818.95 41
18820.24 54
18821.54 42
18822.84 48
18824.13 37
18825.43 40
18826.73 46
18828.03 49
18829.32 48
18830.62 46
18831.92 50
18833.21 44
18834.51 28
18835.81 47
18837.11 45
18838.40 59
18839.70 44
18841.00 54
18842.30 31
18843.59 43
18844.89 60
18846.19 43
18847.49 48
18848.79 46
18850.08 58
18851.38 37
18852.68 47
18853.98 42
18855.27 51
18856.57 40
18857.87 43
18859.17 57
18860.47 55
18861.77 49
18863.06 39
18864.36 56
18865.66 52
18866.96 56
18868.26 52
18869.56 47
18870.85 57
18872.15 53
18873.45 65
18874.75 49
18876.05 33
18877.35 45
18878.65 62
18879.95 51
18881.24 52
18882.54 43
18883.84 60
18885.14 48
18886.44 48
18887.74 36
18889.04 50
18890.34 50
18891.64 42
18892.94 57
18894.24 50
18895.54 53
18896.84 53
18898.13 48
18899.43 50
18900.73 34
18902.03 58
18903.33 46
18904.63 42
18905.93 54
18907.23 48
18908.53 49
18909.83 49
18911.13 51
18912.43 54
18913.73 64
18915.03 55
18916.33 52
18917.63 47
18918.93 46
18920.23 42
18921.53 53
18922.83 36
18924.13 36
18925.43 48
18926.74 44
18928.04 41
18929.34 52
18930.64 51
18931.94 49
18933.24 62
18934.54 41
18935.84 47
18937.14 40
18938.44 59
18939.74 62
18941.04 49
18942.34 64
18943.65 60
18944.95 50
18946.25 64
18947.55 51
18948.85 52
18950.15 48
18951.45 39
18952.75 45
18954.06 44
18955.36 58
18956.66 39
18957.96 52
18959.26 34
18960.56 52
18961.87 52
18963.17 56
18964.47 45
18965.77 61
18967.07 66
18968.37 46
18969.68 42
18970.98 35
18972.28 60
18973.58 56
18974.88 50
18976.19 57
18977.49 45
18978.79 61
18980.09 62
18981.40 47
18982.70 42
18984.00 44
18985.30 39
18986.61 36
18987.91 53
18989.21 44
18990.51 48
18991.82 39
18993.12 64
18994.42 55
18995.73 51
18997.03 46
18998.33 41
18999.63 42
19000.94 46
19002.24 47
19003.54 48
19004.85 53
19006.15 71
19007.45 52
19008.76 64
19010.06 60
19011.36 54
19012.67 45
19013.97 55
19015.27 56
19016.58 49
19017.88 41
19019.18 44
19020.49 44
19021.79 40
19023.10 40
19024.40 53
19025.70 51
19027.01 47
19028.31 34
19029.62 55
19030.92 61
19032.22 48
19033.53 71
19034.83 40
19036.14 48
19037.44 50
19038.75 51
19040.05 59
19041.35 47
19042.66 46
19043.96 55
19045.27 50
19046.57 69
19047.88 58
19049.18 42
19050.49 52
19051.79 64
19053.10 50
19054.40 42
19055.71 48
19057.01 43
19058.32 55
19059.62 47
19060.93 42
19062.23 50
19063.54 46
19064.84 59
19066.15 48
19067.45 45
19068.76 41
19070.06 44
19071.37 42
19072.67 54
19073.98 44
19075.29 49
19076.59 57
19077.90 48
19079.20 47
19080.51 36
19081.81 52
19083.12 51
19084.43 52
19085.73 63
19087.04 46
19088.34 36
19089.65 47
19090.96 46
19092.26 56
19093.57 45
19094.87 51
19096.18 43
19097.49 40
19098.79 44
19100.10 44
19101.41 45
19102.71 42
19104.02 52
19105.33 42
19106.63 41
19107.94 54
19109.25 53
19110.55 63
19111.86 54
19113.17 45
19114.47 41
19115.78 43
19117.09 70
19118.40 52
19119.70 59
19121.01 50
19122.32 46
19123.62 67
19124.93 55
19126.24 69
19127.55 47
19128.85 47
19130.16 40
19131.47 67
19132.78 46
19134.08 46
19135.39 41
19136.70 53
19138.01 68
19139.32 62
19140.62 43
19141.93 53
19143.24 58
19144.55 48
19145.85 57
19147.16 59
19148.47 57
19149.78 44
19151.09 45
19152.40 45
19153.70 44
19155.01 44
19156.32 61
19157.63 57
19158.94 54
19160.25 47
19161.55 47
19162.86 57
19164.17 50
19165.48 40
19166.79 40
19168.10 37
19169.41 54
19170.72 42
19172.02 45
19173.33 38
19174.64 48
19175.95 53
19177.26 55
19178.57 52
19179.88 60
19181.19 55
19182.50 38
19183.81 33
19185.12 61
19186.43 66
19187.74 47
19189.05 55
19190.35 52
19191.66 61
19192.97 41
19194.28 38
19195.59 52
19196.90 45
19198.21 37
19199.52 39
19200.83 42
19202.14 41
19203.45 51
19204.76 32
19206.07 54
19207.38 40
19208.69 43
19210.00 50
19211.31 48
19212.62 51
19213.93 55
19215.24 46
19216.56 58
19217.87 58
19219.18 52
19220.49 44
19221.80 42
19223.11 47
19224.42 61
19225.73 51
19227.04 52
19228.35 57
19229.66 53
19230.97 56
19232.28 49
19233.60 51
19234.91 49
19236.22 62
19237.53 49
19238.84 46
19240.15 38
19241.46 59
19242.77 54
19244.09 62
19245.40 62
19246.71 39
19248.02 53
19249.33 43
19250.64 58
19251.95 45
19253.27 54
19254.58 51
19255.89 50
19257.20 45
19258.51 51
19259.83 56
19261.14 51
19262.45 50
19263.76 49
19265.07 46
19266.39 51
19267.70 56
19269.01 39
19270.32 42
19271.63 47
19272.95 44
19274.26 61
19275.57 54
19276.88 36
19278.20 40
19279.51 38
19280.82 52
19282.14 58
19283.45 44
19284.76 51
19286.07 49
19287.39 41
19288.70 49
19290.01 49
19291.33 45
19292.64 51
19293.95 51
19295.26 38
19296.58 33
19297.89 64
19299.20 38
19300.52 37
19301.83 38
19303.14 34
19304.46 42
19305.77 42
19307.09 53
19308.40 43
19309.71 38
19311.03 51
19312.34 46
19313.65 44
19314.97 50
19316.28 55
19317.60 53
19318.91 51
19320.22 43
19321.54 39
19322.85 44
19324.17 54
19325.48 54
19326.79 45
19328.11 53
19329.42 37
19330.74 44
19332.05 59
19333.37 48
19334.68 48
19335.99 34
19337.31 45
19338.62 56
19339.94 51
19341.25 55
19342.57 42
19343.88 51
19345.20 46
19346.51 48
19347.83 42
19349.14 42
19350.46 43
19351.77 42
19353.09 30
19354.40 41
19355.72 35
19357.03 55
19358.35 50
19359.66 64
19360.98 51
19362.29 39
19363.61 55
19364.93 44
19366.24 40
19367.56 53
19368.87 46
19370.19 50
19371.50 47
19372.82 42
19374.14 41
19375.45 50
19376.77 47
19378.08 56
19379.40 57
19380.72 54
19382.03 43
19383.35 33
19384.66 54
19385.98 63
19387.30 50
19388.61 48
19389.93 61
19391.25 46
19392.56 55
19393.88 38
19395.20 38
19396.51 42
19397.83 48
19399.15 67
19400.46 58
19401.78 49
19403.10 36
19404.41 36
19405.73 55
19407.05 48
19408.36 48
19409.68 42
19411.00 34
19412.31 41
19413.63 45
19414.95 47
19416.27 57
19417.58 46
19418.90 41
19420.22 65
19421.54 56
19422.85 51
19424.17 37
19425.49 43
19426.81 47
19428.12 48
19429.44 40
19430.76 53
19432.08 36
19433.40 50
19434.71 43
19436.03 47
19437.35 53
19438.67 52
19439.99 43
19441.30 40
19442.62 46
19443.94 64
19445.26 50
19446.58 50
19447.89 49
19449.21 44
19450.53 49
19451.85 45
19453.17 28
19454.49 48
19455.81 64
19457.12 38
19458.44 43
19459.76 39
19461.08 57
19462.40 51
19463.72 41
19465.04 49
19466.36 48
19467.68 40
19468.99 50
19470.31 56
19471.63 50
19472.95 42
19474.27 58
19475.59 47
19476.91 44
19478.23 34
19479.55 54
19480.87 58
19482.19 64
19483.51 53
19484.83 44
19486.15 46
19487.47 55
19488.79 53
19490.11 35
19491.43 81
19492.75 57
19494.07 46
19495.39 57
19496.71 54
19498.03 61
19499.35 73
19500.67 69
19501.99 57
19503.31 39
19504.63 44
19505.95 52
19507.27 63
19508.59 62
19509.91 44
19511.23 59
19512.55 52
19513.87 41
19515.19 60
19516.51 45
19517.83 61
19519.15 51
19520.47 63
19521.79 49
19523.12 58
19524.44 48
19525.76 51
19527.08 65
19528.40 51
19529.72 44
19531.04 68
19532.36 61
19533.68 33
19535.01 53
19536.33 60
19537.65 54
19538.97 49
19540.29 39
19541.61 50
19542.93 62
19544.26 52
19545.58 49
19546.90 52
19548.22 47
19549.54 45
19550.87 51
19552.19 54
19553.51 38
19554.83 51
19556.15 54
19557.47 39
19558.80 47
19560.12 69
19561.44 47
19562.76 48
19564.09 46
19565.41 48
19566.73 62
19568.05 42
19569.38 48
19570.70 56
19572.02 45
19573.34 74
19574.67 43
19575.99 57
19577.31 46
19578.63 51
19579.96 61
19581.28 43
19582.60 48
19583.93 55
19585.25 46
19586.57 46
19587.90 36
19589.22 44
19590.54 59
19591.86 42
19593.19 40
19594.51 48
19595.83 31
19597.16 47
19598.48 57
19599.81 52
19601.13 44
19602.45 38
19603.78 40
19605.10 42
19606.42 59
19607.75 45
19609.07 55
19610.40 60
19611.72 48
19613.04 56
19614.37 49
19615.69 58
19617.02 56
19618.34 48
19619.66 55
19620.99 46
19622.31 46
19623.64 36
19624.96 60
19626.29 49
19627.61 43
19628.93 49
19630.26 55
19631.58 50
19632.91 42
19634.23 62
19635.56 50
19636.88 46
19638.21 46
19639.53 51
19640.86 60
19642.18 47
19643.51 51
19644.83 51
19646.16 46
19647.48 41
19648.81 51
19650.13 49
19651.46 43
19652.78 50
19654.11 43
19655.43 46
19656.76 46
19658.08 52
19659.41 45
19660.74 43
19662.06 57
19663.39 74
19664.71 50
19666.04 42
19667.36 48
19668.69 44
19670.02 47
19671.34 49
19672.67 67
19673.99 46
19675.32 37
19676.65 40
19677.97 35
19679.30 37
19680.63 45
19681.95 52
19683.28 48
19684.60 45
19685.93 50
19687.26 43
19688.58 38
19689.91 33
19691.24 44
19692.56 47
19693.89 51
19695.22 50
19696.54 40
19697.87 55
19699.20 55
19700.52 67
19701.85 57
19703.18 51
19704.51 47
19705.83 49
19707.16 45
19708.49 31
19709.81 72
19711.14 40
19712.47 34
19713.80 38
19715.12 61
19716.45 59
19717.78 48
19719.11 59
19720.43 45
19721.76 50
19723.09 39
19724.42 44
19725.74 52
19727.07 72
19728.40 59
19729.73 48
19731.06 43
19732.38 47
19733.71 61
19735.04 59
19736.37 42
19737.70 51
19739.02 51
19740.35 47
19741.68 28
19743.01 39
19744.34 56
19745.67 60
19747.00 48
19748.32 44
19749.65 49
19750.98 49
19752.31 53
19753.64 48
19754.97 50
19756.30 37
19757.62 51
19758.95 59
19760.28 49
19761.61 44
19762.94 43
19764.27 51
19765.60 61
19766.93 52
19768.26 44
19769.59 40
19770.92 56
19772.25 54
19773.57 55
19774.90 40
19776.23 45
19777.56 43
19778.89 45
19780.22 44
19781.55 59
19782.88 51
19784.21 34
19785.54 59
19786.87 36
19788.20 44
19789.53 47
19790.86 47
19792.19 43
19793.52 39
19794.85 43
19796.18 54
19797.51 47
19798.84 42
19800.17 42
19801.50 46
19802.83 55
19804.16 66
19805.49 64
19806.82 40
19808.16 50
19809.49 46
19810.82 52
19812.15 52
19813.48 39
19814.81 41
19816.14 47
19817.47 54
19818.80 40
19820.13 35
19821.46 53
19822.79 39
19824.13 35
19825.46 52
19826.79 39
19828.12 37
19829.45 41
19830.78 57
19832.11 51
19833.44 38
19834.78 35
19836.11 57
19837.44 31
19838.77 45
19840.10 53
19841.43 50
19842.77 55
19844.10 56
19845.43 42
19846.76 46
19848.09 39
19849.42 46
19850.76 41
19852.09 43
19853.42 48
19854.75 44
19856.09 48
19857.42 48
19858.75 51
19860.08 41
19861.41 49
19862.75 48
19864.08 50
19865.41 44
19866.74 43
19868.08 46
19869.41 34
19870.74 37
19872.08 40
19873.41 45
19874.74 48
19876.07 39
19877.41 45
19878.74 38
19880.07 46
19881.41 47
19882.74 56
19884.07 53
19885.40 39
19886.74 50
19888.07 45
19889.40 50
19890.74 60
19892.07 50
19893.40 42
19894.74 54
19896.07 44
19897.41 27
19898.74 46
19900.07 47
19901.41 38
19902.74 44
19904.07 52
19905.41 50
19906.74 33
19908.08 45
19909.41 48
19910.74 49
19912.08 50
19913.41 26
19914.75 39
19916.08 45
19917.41 53
19918.75 59
19920.08 40
19921.42 50
19922.75 56
19924.09 52
19925.42 49
19926.76 50
19928.09 42
19929.42 35
19930.76 54
19932.09 36
19933.43 41
19934.76 54
19936.10 57
19937.43 47
19938.77 56
19940.10 41
19941.44 58
19942.77 38
19944.11 48
19945.44 40
19946.78 32
19948.11 37
19949.45 46
19950.79 51
19952.12 39
19953.46 32
19954.79 39
19956.13 49
19957.46 59
19958.80 48
19960.13 56
19961.47 46
19962.81 54
19964.14 53
19965.48 56
19966.81 69
19968.15 47
19969.49 54
19970.82 51
19972.16 52
19973.49 47
19974.83 51
19976.17 66
19977.50 49
19978.84 48
19980.18 54
19981.51 45
19982.85 75
19984.18 42
19985.52 50
19986.86 55
19988.19 38
19989.53 59
19990.87 43
19992.20 45
19993.54 43
19994.88 48
19996.21 50
19997.55 52
19998.89 48
20000.23 61
20001.56 57
20002.90 46
20004.24 52
20005.57 39
20006.91 51
20008.25 57
20009.59 36
20010.92 40
20012.26 48
20013.60 55
20014.94 48
20016.27 53
20017.61 66
20018.95 48
20020.29 55
20021.62 70
20022.96 64
20024.30 35
20025.64 47
20026.98 59
20028.31 56
20029.65 54
20030.99 54
20032.33 46
20033.67 60
20035.00 54
20036.34 43
20037.68 45
20039.02 46
20040.36 51
20041.70 56
20043.03 49
20044.37 48
20045.71 64
20047.05 55
20048.39 42
20049.73 45
20051.07 41
20052.41 53
20053.74 49
20055.08 55
20056.42 47
20057.76 48
20059.10 44
20060.44 48
20061.78 40
20063.12 49
20064.46 49
20065.80 30
20067.13 42
20068.47 34
20069.81 53
20071.15 47
20072.49 56
20073.83 42
20075.17 44
20076.51 61
20077.85 43
20079.19 39
20080.53 40
20081.87 56
20083.21 58
20084.55 37
20085.89 46
20087.23 46
20088.57 63
20089.91 58
20091.25 67
20092.59 46
20093.93 38
20095.27 49
20096.61 29
20097.95 33
20099.29 39
20100.63 40
20101.97 63
20103.31 40
20104.65 42
20105.99 40
20107.33 38
20108.67 49
20110.02 61
20111.36 39
20112.70 45
20114.04 48
20115.38 68
20116.72 44
20118.06 41
20119.40 47
20120.74 44
20122.08 65
20123.43 49
20124.77 47
20126.11 46
20127.45 46
20128.79 56
20130.13 49
20131.47 38
20132.81 49
20134.16 49
20135.50 36
20136.84 36
20138.18 36
20139.52 39
20140.86 30
20142.21 35
20143.55 44
20144.89 49
