# Supplementary material for: MALDI-TOF MS typing enables the classification of brewing yeasts of the genus Saccharomyces to major beer styles
Source: PLoS One. 2017 Aug 9;12(8):e0181694. doi: 10.1371/journal.pone.0181694 (PMC5549903; doi:10.1371/journal.pone.0181694)
Supplement: S1 File — The directory includes 90 raw files and was zipped to “.zip”; the folder has three strains with 30 spectra per strain; S1 Text explains the raw files with an example and Table 1 represents the yeast strains used within the experiment. (ZIP) [file pone.0181694.s004.zip › 1-3/30252-148-OG-Alt-Alt-YPG-18h-E-E_2015-08-18__0_C5_1.dat]

1999.93 1220
2000.35 1283
2000.77 1280
2001.19 1430
2001.61 1513
2002.03 1248
2002.46 1313
2002.88 1333
2003.30 1298
2003.72 1365
2004.14 1261
2004.57 1168
2004.99 1156
2005.41 1165
2005.83 1204
2006.25 1024
2006.68 1162
2007.10 1106
2007.52 1278
2007.94 1096
2008.37 1076
2008.79 1079
2009.21 1099
2009.63 1100
2010.06 1226
2010.48 1111
2010.90 1060
2011.32 1155
2011.75 1033
2012.17 1093
2012.59 1109
2013.02 971
2013.44 1020
2013.86 1003
2014.29 946
2014.71 1040
2015.13 1015
2015.55 1117
2015.98 1118
2016.40 1019
2016.82 985
2017.25 955
2017.67 984
2018.10 1018
2018.52 1017
2018.94 1021
2019.37 969
2019.79 931
2020.21 972
2020.64 1051
2021.06 1000
2021.48 1035
2021.91 1111
2022.33 1176
2022.76 1127
2023.18 1083
2023.60 1055
2024.03 1205
2024.45 988
2024.88 1044
2025.30 1099
2025.73 1094
2026.15 1062
2026.57 1060
2027.00 1028
2027.42 1006
2027.85 1046
2028.27 1012
2028.70 965
2029.12 1021
2029.55 1006
2029.97 992
2030.40 986
2030.82 916
2031.24 974
2031.67 953
2032.09 942
2032.52 951
2032.94 1053
2033.37 1032
2033.79 993
2034.22 1046
2034.65 1060
2035.07 988
2035.50 1110
2035.92 1074
2036.35 1031
2036.77 1075
2037.20 1024
2037.62 1007
2038.05 1117
2038.47 1018
2038.90 1104
2039.33 1072
2039.75 1085
2040.18 1032
2040.60 1027
2041.03 961
2041.45 1042
2041.88 1097
2042.31 1202
2042.73 1228
2043.16 1125
2043.58 1139
2044.01 1060
2044.44 911
2044.86 1053
2045.29 1132
2045.72 1048
2046.14 1034
2046.57 1021
2047.00 900
2047.42 1018
2047.85 1096
2048.28 1083
2048.70 1010
2049.13 1151
2049.56 1099
2049.98 1108
2050.41 1127
2050.84 1094
2051.26 1174
2051.69 1129
2052.12 1063
2052.54 974
2052.97 1093
2053.40 1065
2053.83 988
2054.25 1088
2054.68 950
2055.11 951
2055.53 863
2055.96 1080
2056.39 997
2056.82 1083
2057.24 1064
2057.67 1134
2058.10 1060
2058.53 1040
2058.96 1040
2059.38 1111
2059.81 1119
2060.24 1120
2060.67 1042
2061.10 985
2061.52 1083
2061.95 997
2062.38 1074
2062.81 1021
2063.24 948
2063.66 1058
2064.09 1003
2064.52 1026
2064.95 1003
2065.38 1199
2065.81 1468
2066.23 1414
2066.66 1344
2067.09 1363
2067.52 1457
2067.95 1604
2068.38 1621
2068.81 1423
2069.23 1224
2069.66 1125
2070.09 1235
2070.52 1386
2070.95 1184
2071.38 1123
2071.81 1212
2072.24 1187
2072.67 1223
2073.10 1267
2073.53 1110
2073.95 1112
2074.38 1123
2074.81 983
2075.24 1075
2075.67 1188
2076.10 1055
2076.53 1104
2076.96 1135
2077.39 1136
2077.82 1099
2078.25 1158
2078.68 1140
2079.11 1126
2079.54 1258
2079.97 1300
2080.40 1290
2080.83 1367
2081.26 1465
2081.69 1523
2082.12 1549
2082.55 1539
2082.98 1505
2083.41 1468
2083.84 1503
2084.27 1373
2084.70 1388
2085.13 1217
2085.56 1178
2085.99 1172
2086.42 1047
2086.85 1007
2087.29 1084
2087.72 1052
2088.15 1047
2088.58 948
2089.01 1029
2089.44 933
2089.87 950
2090.30 975
2090.73 959
2091.16 938
2091.59 865
2092.03 933
2092.46 961
2092.89 997
2093.32 1009
2093.75 1013
2094.18 1053
2094.61 1207
2095.05 1169
2095.48 1073
2095.91 915
2096.34 1079
2096.77 1091
2097.20 1085
2097.63 1091
2098.07 1087
2098.50 1022
2098.93 957
2099.36 1079
2099.79 1068
2100.23 1075
2100.66 969
2101.09 980
2101.52 899
2101.95 980
2102.39 898
2102.82 923
2103.25 996
2103.68 1044
2104.12 1036
2104.55 932
2104.98 1054
2105.41 886
2105.85 1049
2106.28 943
2106.71 1045
2107.14 1093
2107.58 1146
2108.01 1001
2108.44 1099
2108.88 1153
2109.31 1155
2109.74 1348
2110.18 1353
2110.61 1367
2111.04 1211
2111.47 1140
2111.91 1132
2112.34 1169
2112.77 1067
2113.21 1048
2113.64 1072
2114.07 1166
2114.51 1166
2114.94 967
2115.37 989
2115.81 948
2116.24 981
2116.68 1030
2117.11 1014
2117.54 923
2117.98 890
2118.41 910
2118.85 1006
2119.28 956
2119.71 929
2120.15 933
2120.58 964
2121.02 979
2121.45 1046
2121.88 1178
2122.32 1013
2122.75 985
2123.19 992
2123.62 1072
2124.06 1005
2124.49 871
2124.92 1069
2125.36 1049
2125.79 1001
2126.23 970
2126.66 986
2127.10 1036
2127.53 956
2127.97 916
2128.40 873
2128.84 901
2129.27 898
2129.71 876
2130.14 901
2130.58 941
2131.01 1026
2131.45 1007
2131.88 998
2132.32 937
2132.75 822
2133.19 988
2133.63 1019
2134.06 910
2134.50 941
2134.93 1114
2135.37 1127
2135.80 962
2136.24 1007
2136.67 945
2137.11 1005
2137.55 1130
2137.98 1062
2138.42 1094
2138.85 1144
2139.29 1114
2139.73 1158
2140.16 1130
2140.60 1180
2141.03 1083
2141.47 980
2141.91 1118
2142.34 1085
2142.78 943
2143.22 906
2143.65 1050
2144.09 979
2144.53 946
2144.96 1007
2145.40 1001
2145.84 932
2146.27 942
2146.71 875
2147.15 912
2147.58 884
2148.02 871
2148.46 982
2148.89 988
2149.33 1062
2149.77 1001
2150.21 985
2150.64 981
2151.08 1019
2151.52 1073
2151.95 1205
2152.39 1012
2152.83 1002
2153.27 1179
2153.70 1114
2154.14 1111
2154.58 1232
2155.02 1114
2155.45 1238
2155.89 1179
2156.33 1149
2156.77 1130
2157.21 1119
2157.64 1118
2158.08 1097
2158.52 1028
2158.96 1084
2159.40 1031
2159.83 1003
2160.27 1153
2160.71 1111
2161.15 1043
2161.59 1190
2162.02 1123
2162.46 1047
2162.90 1039
2163.34 1060
2163.78 981
2164.22 1099
2164.66 1173
2165.09 1045
2165.53 970
2165.97 1025
2166.41 1085
2166.85 1050
2167.29 1088
2167.73 1106
2168.17 957
2168.60 1099
2169.04 1221
2169.48 1118
2169.92 1128
2170.36 1171
2170.80 1187
2171.24 1108
2171.68 1008
2172.12 1085
2172.56 1120
2173.00 1123
2173.44 1110
2173.88 1149
2174.32 1176
2174.76 1082
2175.20 1279
2175.64 1415
2176.07 1440
2176.51 1561
2176.95 1503
2177.39 1319
2177.83 1404
2178.27 1374
2178.71 1212
2179.15 1366
2179.59 1267
2180.03 1260
2180.47 1194
2180.92 1141
2181.36 1078
2181.80 1104
2182.24 1268
2182.68 1243
2183.12 1220
2183.56 1140
2184.00 1217
2184.44 1194
2184.88 1072
2185.32 1057
2185.76 1068
2186.20 1131
2186.64 1057
2187.08 941
2187.52 1013
2187.97 1033
2188.41 983
2188.85 1104
2189.29 991
2189.73 1053
2190.17 911
2190.61 883
2191.05 1008
2191.49 1121
2191.94 1096
2192.38 1078
2192.82 1061
2193.26 1120
2193.70 1077
2194.14 1204
2194.58 1101
2195.03 1169
2195.47 1147
2195.91 1108
2196.35 1191
2196.79 1230
2197.24 1182
2197.68 1036
2198.12 1223
2198.56 1280
2199.00 1255
2199.45 1152
2199.89 1194
2200.33 1091
2200.77 1050
2201.21 1051
2201.66 1070
2202.10 1059
2202.54 1058
2202.98 968
2203.43 1015
2203.87 1045
2204.31 933
2204.75 1007
2205.20 985
2205.64 1049
2206.08 990
2206.53 1023
2206.97 1030
2207.41 1001
2207.85 966
2208.30 1088
2208.74 1108
2209.18 973
2209.63 1123
2210.07 1132
2210.51 1202
2210.96 1238
2211.40 1180
2211.84 1192
2212.29 1214
2212.73 1217
2213.17 1229
2213.62 1210
2214.06 1192
2214.50 1153
2214.95 1244
2215.39 1166
2215.84 1100
2216.28 1035
2216.72 1051
2217.17 1142
2217.61 929
2218.05 900
2218.50 1098
2218.94 1031
2219.39 1144
2219.83 1071
2220.28 981
2220.72 1130
2221.16 1081
2221.61 1034
2222.05 951
2222.50 957
2222.94 1073
2223.39 1096
2223.83 1114
2224.28 1068
2224.72 1079
2225.16 1003
2225.61 1116
2226.05 1031
2226.50 1029
2226.94 925
2227.39 875
2227.83 1081
2228.28 1147
2228.72 1166
2229.17 1105
2229.61 1018
2230.06 1093
2230.50 1183
2230.95 1176
2231.40 1224
2231.84 1073
2232.29 1064
2232.73 1090
2233.18 1083
2233.62 1022
2234.07 1086
2234.51 1175
2234.96 1059
2235.41 1139
2235.85 1075
2236.30 1042
2236.74 1025
2237.19 1035
2237.63 1009
2238.08 1009
2238.53 1133
2238.97 1214
2239.42 1167
2239.86 1032
2240.31 1043
2240.76 1037
2241.20 1077
2241.65 1032
2242.10 1004
2242.54 1002
2242.99 958
2243.44 996
2243.88 1116
2244.33 1001
2244.78 997
2245.22 935
2245.67 822
2246.12 915
2246.56 956
2247.01 892
2247.46 903
2247.90 980
2248.35 969
2248.80 989
2249.24 913
2249.69 935
2250.14 882
2250.59 968
2251.03 1085
2251.48 976
2251.93 963
2252.38 1045
2252.82 1018
2253.27 1001
2253.72 1015
2254.17 1040
2254.61 990
2255.06 993
2255.51 1087
2255.96 1048
2256.40 1058
2256.85 1142
2257.30 1026
2257.75 1021
2258.20 981
2258.64 926
2259.09 1036
2259.54 1089
2259.99 942
2260.44 909
2260.88 973
2261.33 979
2261.78 1027
2262.23 1197
2262.68 1252
2263.13 1317
2263.58 1416
2264.02 1330
2264.47 1353
2264.92 1393
2265.37 1455
2265.82 1330
2266.27 1417
2266.72 1756
2267.17 1573
2267.61 1436
2268.06 1296
2268.51 1386
2268.96 1399
2269.41 1417
2269.86 1345
2270.31 1281
2270.76 1385
2271.21 1461
2271.66 1410
2272.11 1414
2272.56 1200
2273.00 1371
2273.45 1201
2273.90 1128
2274.35 965
2274.80 1050
2275.25 1116
2275.70 1175
2276.15 1015
2276.60 1004
2277.05 1002
2277.50 1054
2277.95 1095
2278.40 1019
2278.85 942
2279.30 1002
2279.75 927
2280.20 970
2280.65 1080
2281.10 1103
2281.55 1144
2282.00 1241
2282.45 1285
2282.90 1313
2283.35 1262
2283.81 1260
2284.26 1306
2284.71 1251
2285.16 1272
2285.61 1224
2286.06 1411
2286.51 1334
2286.96 1171
2287.41 1005
2287.86 1132
2288.31 1106
2288.76 1094
2289.22 1170
2289.67 1217
2290.12 1268
2290.57 1109
2291.02 1255
2291.47 1333
2291.92 1406
2292.37 1416
2292.83 1553
2293.28 1688
2293.73 1677
2294.18 1573
2294.63 1660
2295.08 1519
2295.53 1499
2295.99 1550
2296.44 1497
2296.89 1515
2297.34 1404
2297.79 1228
2298.25 1176
2298.70 1193
2299.15 1186
2299.60 1288
2300.05 1089
2300.51 1088
2300.96 1079
2301.41 1077
2301.86 1116
2302.32 1043
2302.77 935
2303.22 979
2303.67 1093
2304.13 1045
2304.58 1102
2305.03 1000
2305.48 1018
2305.94 1034
2306.39 987
2306.84 1052
2307.29 1075
2307.75 1017
2308.20 1066
2308.65 1100
2309.11 1207
2309.56 1057
2310.01 995
2310.47 1028
2310.92 1119
2311.37 1173
2311.83 1169
2312.28 1207
2312.73 1189
2313.19 1161
2313.64 1140
2314.09 1109
2314.55 1110
2315.00 1114
2315.45 1159
2315.91 1119
2316.36 1086
2316.81 1128
2317.27 987
2317.72 991
2318.18 1069
2318.63 1122
2319.08 1078
2319.54 1161
2319.99 1004
2320.45 1051
2320.90 1143
2321.35 1120
2321.81 1130
2322.26 1136
2322.72 1165
2323.17 1108
2323.63 1118
2324.08 1188
2324.54 1030
2324.99 1119
2325.44 1209
2325.90 1276
2326.35 1383
2326.81 1314
2327.26 1312
2327.72 1252
2328.17 1307
2328.63 1423
2329.08 1245
2329.54 1365
2329.99 1327
2330.45 1341
2330.90 1472
2331.36 1564
2331.81 1476
2332.27 1463
2332.72 1436
2333.18 1369
2333.64 1313
2334.09 1264
2334.55 1233
2335.00 1143
2335.46 1015
2335.91 1122
2336.37 1210
2336.82 1077
2337.28 1064
2337.74 1217
2338.19 1161
2338.65 1167
2339.10 1220
2339.56 1230
2340.02 1176
2340.47 1156
2340.93 1456
2341.38 1201
2341.84 1372
2342.30 1446
2342.75 1574
2343.21 1672
2343.67 1562
2344.12 1650
2344.58 1549
2345.04 1465
2345.49 1429
2345.95 1602
2346.41 1565
2346.86 1415
2347.32 1391
2347.78 1321
2348.23 1396
2348.69 1315
2349.15 1334
2349.60 1332
2350.06 1287
2350.52 1272
2350.97 1180
2351.43 1311
2351.89 1190
2352.35 1107
2352.80 1125
2353.26 1173
2353.72 1299
2354.18 1171
2354.63 1007
2355.09 1140
2355.55 1128
2356.01 1098
2356.46 1188
2356.92 1118
2357.38 1063
2357.84 1120
2358.29 1017
2358.75 1001
2359.21 1080
2359.67 991
2360.13 1115
2360.58 1045
2361.04 1037
2361.50 1152
2361.96 1115
2362.42 1107
2362.88 1270
2363.33 1248
2363.79 1090
2364.25 979
2364.71 1131
2365.17 989
2365.63 1061
2366.08 1054
2366.54 965
2367.00 1004
2367.46 1135
2367.92 1239
2368.38 1217
2368.84 1232
2369.30 1356
2369.75 1218
2370.21 1243
2370.67 1495
2371.13 1347
2371.59 1087
2372.05 1209
2372.51 1242
2372.97 1177
2373.43 1186
2373.89 1290
2374.35 1211
2374.81 1112
2375.27 1091
2375.72 1090
2376.18 1032
2376.64 1077
2377.10 1165
2377.56 982
2378.02 1026
2378.48 1188
2378.94 1021
2379.40 945
2379.86 1056
2380.32 1195
2380.78 1124
2381.24 1174
2381.70 1128
2382.16 1124
2382.62 1217
2383.08 1346
2383.54 1215
2384.00 1114
2384.46 1124
2384.92 1125
2385.39 897
2385.85 935
2386.31 1142
2386.77 1124
2387.23 980
2387.69 983
2388.15 1034
2388.61 949
2389.07 1068
2389.53 1084
2389.99 1011
2390.45 1091
2390.91 1032
2391.38 1079
2391.84 1121
2392.30 1085
2392.76 947
2393.22 964
2393.68 876
2394.14 1087
2394.60 1041
2395.06 905
2395.53 1031
2395.99 980
2396.45 953
2396.91 912
2397.37 1033
2397.83 875
2398.30 1025
2398.76 989
2399.22 1122
2399.68 1094
2400.14 1083
2400.61 1100
2401.07 1029
2401.53 1058
2401.99 1026
2402.45 1001
2402.92 937
2403.38 1000
2403.84 978
2404.30 998
2404.76 1009
2405.23 974
2405.69 985
2406.15 1033
2406.61 1053
2407.08 1025
2407.54 1001
2408.00 1049
2408.46 1065
2408.93 1044
2409.39 1046
2409.85 1074
2410.32 1000
2410.78 983
2411.24 1036
2411.70 998
2412.17 1032
2412.63 1075
2413.09 1039
2413.56 1023
2414.02 1005
2414.48 960
2414.95 1058
2415.41 1055
2415.87 1121
2416.34 1246
2416.80 1229
2417.26 1175
2417.73 1204
2418.19 1289
2418.65 1210
2419.12 1425
2419.58 1525
2420.05 1479
2420.51 1432
2420.97 1382
2421.44 1456
2421.90 1478
2422.37 1440
2422.83 1329
2423.29 1386
2423.76 1359
2424.22 1328
2424.69 1339
2425.15 1361
2425.62 1355
2426.08 1299
2426.54 1498
2427.01 1350
2427.47 1320
2427.94 1206
2428.40 1098
2428.87 1155
2429.33 1246
2429.80 1232
2430.26 1228
2430.73 1132
2431.19 1152
2431.66 1281
2432.12 1264
2432.59 1190
2433.05 1181
2433.52 1086
2433.98 1214
2434.45 1177
2434.91 1134
2435.38 1138
2435.84 1058
2436.31 1190
2436.77 1124
2437.24 1169
2437.70 1225
2438.17 1250
2438.63 1213
2439.10 1087
2439.57 1114
2440.03 1150
2440.50 1348
2440.96 1329
2441.43 1463
2441.89 1729
2442.36 1595
2442.83 1590
2443.29 1556
2443.76 1418
2444.22 1464
2444.69 1263
2445.16 1253
2445.62 1318
2446.09 1221
2446.56 1228
2447.02 1215
2447.49 1188
2447.96 1185
2448.42 1068
2448.89 980
2449.35 1023
2449.82 1092
2450.29 1084
2450.75 1043
2451.22 1013
2451.69 952
2452.16 944
2452.62 960
2453.09 1033
2453.56 1154
2454.02 1108
2454.49 958
2454.96 1125
2455.42 1088
2455.89 1077
2456.36 1032
2456.83 1010
2457.29 1064
2457.76 962
2458.23 1045
2458.70 1190
2459.16 1056
2459.63 1125
2460.10 1070
2460.57 1059
2461.03 1144
2461.50 1141
2461.97 1151
2462.44 1113
2462.91 1048
2463.37 1113
2463.84 1059
2464.31 1171
2464.78 1057
2465.25 954
2465.71 966
2466.18 1071
2466.65 975
2467.12 1038
2467.59 996
2468.06 984
2468.52 1058
2468.99 1204
2469.46 1261
2469.93 1192
2470.40 1131
2470.87 1076
2471.34 1020
2471.80 1039
2472.27 924
2472.74 997
2473.21 1054
2473.68 996
2474.15 878
2474.62 955
2475.09 832
2475.56 845
2476.02 946
2476.49 894
2476.96 1064
2477.43 872
2477.90 858
2478.37 1033
2478.84 1043
2479.31 1037
2479.78 1038
2480.25 1037
2480.72 1031
2481.19 1140
2481.66 1144
2482.13 1232
2482.60 1287
2483.07 1164
2483.54 1168
2484.01 1167
2484.48 1228
2484.95 1117
2485.42 1057
2485.89 989
2486.36 1284
2486.83 1173
2487.30 1240
2487.77 1194
2488.24 1018
2488.71 1107
2489.18 1087
2489.65 1132
2490.12 1102
2490.59 1102
2491.06 1124
2491.53 1171
2492.00 1072
2492.47 1015
2492.94 896
2493.41 979
2493.88 1052
2494.36 1065
2494.83 1010
2495.30 1032
2495.77 941
2496.24 1032
2496.71 997
2497.18 1111
2497.65 1173
2498.12 1114
2498.60 1109
2499.07 1067
2499.54 1002
2500.01 1140
2500.48 1025
2500.95 936
2501.42 966
2501.90 999
2502.37 955
2502.84 943
2503.31 1034
2503.78 1075
2504.25 986
2504.73 909
2505.20 1025
2505.67 989
2506.14 936
2506.61 979
2507.09 990
2507.56 1078
2508.03 1093
2508.50 1074
2508.97 1301
2509.45 1309
2509.92 1286
2510.39 1193
2510.86 1277
2511.34 1317
2511.81 1324
2512.28 1327
2512.75 1310
2513.23 1202
2513.70 1323
2514.17 1257
2514.65 1251
2515.12 1094
2515.59 1194
2516.06 1138
2516.54 1164
2517.01 1064
2517.48 1229
2517.96 1143
2518.43 1037
2518.90 1145
2519.38 1081
2519.85 1100
2520.32 1120
2520.80 1088
2521.27 1057
2521.74 1025
2522.22 1052
2522.69 1044
2523.16 993
2523.64 1016
2524.11 1090
2524.58 1072
2525.06 1108
2525.53 1118
2526.01 977
2526.48 966
2526.95 1157
2527.43 1138
2527.90 1095
2528.38 1086
2528.85 1067
2529.32 1084
2529.80 1049
2530.27 961
2530.75 1093
2531.22 1176
2531.70 1223
2532.17 1111
2532.64 1091
2533.12 1110
2533.59 1133
2534.07 1276
2534.54 1219
2535.02 934
2535.49 1054
2535.97 977
2536.44 1088
2536.92 959
2537.39 958
2537.87 1012
2538.34 1024
2538.82 1174
2539.29 1095
2539.77 981
2540.24 1080
2540.72 1195
2541.19 1073
2541.67 972
2542.14 1090
2542.62 1174
2543.09 1171
2543.57 1044
2544.04 1140
2544.52 1156
2545.00 999
2545.47 951
2545.95 1030
2546.42 1000
2546.90 1011
2547.37 1081
2547.85 1186
2548.33 1089
2548.80 1012
2549.28 1140
2549.75 1268
2550.23 1053
2550.71 1186
2551.18 1264
2551.66 1284
2552.14 1199
2552.61 1228
2553.09 1247
2553.57 1176
2554.04 1176
2554.52 1310
2554.99 1242
2555.47 1123
2555.95 1350
2556.42 1450
2556.90 1496
2557.38 1407
2557.86 1410
2558.33 1466
2558.81 1464
2559.29 1467
2559.76 1371
2560.24 1343
2560.72 1368
2561.19 1227
2561.67 1146
2562.15 1083
2562.63 1038
2563.10 1094
2563.58 1010
2564.06 1059
2564.54 1083
2565.01 932
2565.49 1044
2565.97 1105
2566.45 923
2566.92 995
2567.40 1015
2567.88 1011
2568.36 1046
2568.83 833
2569.31 1025
2569.79 934
2570.27 929
2570.75 934
2571.22 902
2571.70 996
2572.18 957
2572.66 1035
2573.14 994
2573.62 1011
2574.09 1067
2574.57 1072
2575.05 961
2575.53 971
2576.01 935
2576.49 979
2576.97 1024
2577.44 1019
2577.92 1086
2578.40 1065
2578.88 1000
2579.36 916
2579.84 889
2580.32 915
2580.80 1058
2581.27 1050
2581.75 981
2582.23 895
2582.71 923
2583.19 1093
2583.67 1016
2584.15 1065
2584.63 1040
2585.11 967
2585.59 985
2586.07 989
2586.55 1112
2587.03 1052
2587.51 899
2587.99 897
2588.47 956
2588.94 961
2589.42 1032
2589.90 981
2590.38 1075
2590.86 979
2591.34 978
2591.82 899
2592.30 924
2592.78 942
2593.26 956
2593.74 1014
2594.22 1084
2594.71 925
2595.19 1095
2595.67 994
2596.15 1010
2596.63 1155
2597.11 1134
2597.59 1070
2598.07 1247
2598.55 1195
2599.03 1169
2599.51 1252
2599.99 1277
2600.47 1105
2600.95 1096
2601.43 1123
2601.91 1017
2602.40 933
2602.88 981
2603.36 960
2603.84 1009
2604.32 1009
2604.80 947
2605.28 1049
2605.76 960
2606.24 945
2606.73 982
2607.21 1021
2607.69 1021
2608.17 943
2608.65 1030
2609.13 1040
2609.62 1036
2610.10 959
2610.58 1077
2611.06 1114
2611.54 1165
2612.02 1221
2612.51 1131
2612.99 1124
2613.47 1089
2613.95 1180
2614.43 1301
2614.92 1213
2615.40 1130
2615.88 1220
2616.36 1245
2616.85 1122
2617.33 1029
2617.81 1073
2618.29 1107
2618.78 1105
2619.26 1214
2619.74 1233
2620.22 1176
2620.71 1157
2621.19 1215
2621.67 1178
2622.15 1114
2622.64 974
2623.12 971
2623.60 1087
2624.09 1046
2624.57 1022
2625.05 950
2625.53 972
2626.02 1003
2626.50 980
2626.98 1044
2627.47 1073
2627.95 1018
2628.43 963
2628.92 1027
2629.40 951
2629.88 947
2630.37 1130
2630.85 1078
2631.34 1054
2631.82 999
2632.30 990
2632.79 977
2633.27 1094
2633.75 1089
2634.24 1060
2634.72 1106
2635.21 1090
2635.69 1150
2636.17 1131
2636.66 1246
2637.14 1256
2637.63 1080
2638.11 1120
2638.60 1133
2639.08 1067
2639.56 1014
2640.05 1151
2640.53 1151
2641.02 1001
2641.50 1042
2641.99 1014
2642.47 1138
2642.96 1175
2643.44 1063
2643.93 1024
2644.41 1091
2644.90 1172
2645.38 1030
2645.87 999
2646.35 1074
2646.84 1001
2647.32 914
2647.81 992
2648.29 1062
2648.78 1124
2649.26 1086
2649.75 1120
2650.23 1139
2650.72 987
2651.20 980
2651.69 1000
2652.17 950
2652.66 920
2653.15 974
2653.63 1073
2654.12 956
2654.60 923
2655.09 941
2655.57 945
2656.06 1013
2656.55 1028
2657.03 1069
2657.52 1017
2658.00 1016
2658.49 1025
2658.98 1092
2659.46 1126
2659.95 1068
2660.44 1062
2660.92 1042
2661.41 909
2661.90 1021
2662.38 1051
2662.87 1017
2663.35 853
2663.84 877
2664.33 938
2664.81 968
2665.30 1094
2665.79 1147
2666.28 1018
2666.76 1065
2667.25 953
2667.74 997
2668.22 1168
2668.71 1204
2669.20 1057
2669.68 1115
2670.17 1140
2670.66 1145
2671.15 1160
2671.63 1190
2672.12 1173
2672.61 1220
2673.10 1260
2673.58 1351
2674.07 1404
2674.56 1431
2675.05 1566
2675.53 1522
2676.02 1626
2676.51 1652
2677.00 1428
2677.49 1545
2677.97 1452
2678.46 1395
2678.95 1305
2679.44 1340
2679.93 1325
2680.41 1288
2680.90 1320
2681.39 1175
2681.88 1355
2682.37 1307
2682.85 1330
2683.34 1226
2683.83 1201
2684.32 1327
2684.81 1423
2685.30 1492
2685.79 1362
2686.27 1366
2686.76 1247
2687.25 1331
2687.74 1403
2688.23 1277
2688.72 1286
2689.21 1214
2689.70 1178
2690.19 1134
2690.67 1083
2691.16 1027
2691.65 1110
2692.14 1012
2692.63 1088
2693.12 1116
2693.61 1042
2694.10 1113
2694.59 1103
2695.08 1106
2695.57 1034
2696.06 1156
2696.55 1158
2697.04 1174
2697.53 1169
2698.02 1127
2698.51 1088
2699.00 1085
2699.49 1137
2699.98 1093
2700.47 1164
2700.96 1144
2701.45 1274
2701.94 1250
2702.43 1279
2702.92 1327
2703.41 1281
2703.90 1199
2704.39 1221
2704.88 1312
2705.37 1386
2705.86 1091
2706.35 1105
2706.84 1181
2707.33 1018
2707.82 1065
2708.31 1017
2708.80 1126
2709.29 1139
2709.78 1042
2710.27 1033
2710.77 1104
2711.26 995
2711.75 1001
2712.24 948
2712.73 971
2713.22 1033
2713.71 1081
2714.20 993
2714.69 931
2715.19 811
2715.68 858
2716.17 963
2716.66 921
2717.15 947
2717.64 983
2718.13 798
2718.63 846
2719.12 984
2719.61 1033
2720.10 998
2720.59 1120
2721.08 1102
2721.58 955
2722.07 1064
2722.56 1092
2723.05 1080
2723.54 1065
2724.04 1152
2724.53 1237
2725.02 1157
2725.51 1225
2726.01 1155
2726.50 1247
2726.99 1222
2727.48 1048
2727.98 1102
2728.47 984
2728.96 1033
2729.45 1005
2729.95 1018
2730.44 1046
2730.93 1015
2731.42 965
2731.92 956
2732.41 957
2732.90 937
2733.40 1013
2733.89 1061
2734.38 922
2734.87 904
2735.37 1038
2735.86 1071
2736.35 998
2736.85 909
2737.34 1089
2737.83 1124
2738.33 1007
2738.82 1129
2739.31 1111
2739.81 1136
2740.30 1086
2740.79 1022
2741.29 1151
2741.78 1099
2742.28 1014
2742.77 1095
2743.26 1112
2743.76 1163
2744.25 1052
2744.75 889
2745.24 927
2745.73 871
2746.23 1013
2746.72 908
2747.22 973
2747.71 1041
2748.20 914
2748.70 996
2749.19 1001
2749.69 1041
2750.18 976
2750.68 1029
2751.17 969
2751.67 921
2752.16 1005
2752.66 967
2753.15 935
2753.64 926
2754.14 1000
2754.63 945
2755.13 1042
2755.62 1024
2756.12 928
2756.61 1023
2757.11 1039
2757.60 1064
2758.10 1087
2758.59 1065
2759.09 1100
2759.59 1081
2760.08 1001
2760.58 895
2761.07 878
2761.57 975
2762.06 942
2762.56 1019
2763.05 1021
2763.55 946
2764.05 920
2764.54 955
2765.04 999
2765.53 987
2766.03 986
2766.52 1030
2767.02 1030
2767.52 1065
2768.01 1003
2768.51 1034
2769.00 1027
2769.50 972
2770.00 977
2770.49 871
2770.99 941
2771.49 903
2771.98 827
2772.48 858
2772.98 993
2773.47 1063
2773.97 1000
2774.47 1042
2774.96 1161
2775.46 1070
2775.96 971
2776.45 918
2776.95 1078
2777.45 1125
2777.94 1168
2778.44 1185
2778.94 1120
2779.43 1074
2779.93 1257
2780.43 1098
2780.93 1010
2781.42 1197
2781.92 1148
2782.42 1085
2782.92 1028
2783.41 1130
2783.91 1066
2784.41 1094
2784.91 1133
2785.40 1012
2785.90 1120
2786.40 1103
2786.90 1048
2787.39 1078
2787.89 1021
2788.39 1031
2788.89 1028
2789.39 1026
2789.88 901
2790.38 875
2790.88 936
2791.38 1038
2791.88 1002
2792.37 1014
2792.87 870
2793.37 963
2793.87 959
2794.37 1050
2794.87 1003
2795.37 892
2795.86 1100
2796.36 1270
2796.86 1340
2797.36 1382
2797.86 1590
2798.36 1852
2798.86 1952
2799.35 2049
2799.85 2088
2800.35 2222
2800.85 2220
2801.35 2052
2801.85 1910
2802.35 1815
2802.85 1620
2803.35 1530
2803.85 1520
2804.35 1419
2804.85 1253
2805.34 1247
2805.84 1199
2806.34 1125
2806.84 1027
2807.34 1254
2807.84 1199
2808.34 1279
2808.84 1326
2809.34 1592
2809.84 1773
2810.34 1857
2810.84 1706
2811.34 1781
2811.84 1625
2812.34 1668
2812.84 1777
2813.34 1586
2813.84 1398
2814.34 1481
2814.84 1436
2815.34 1271
2815.84 1295
2816.34 1094
2816.84 1147
2817.34 1117
2817.84 1137
2818.35 1138
2818.85 969
2819.35 1152
2819.85 1152
2820.35 1030
2820.85 1076
2821.35 1002
2821.85 1006
2822.35 1058
2822.85 1001
2823.35 1080
2823.85 1220
2824.36 1117
2824.86 1180
2825.36 1157
2825.86 1222
2826.36 1115
2826.86 1050
2827.36 1119
2827.86 1262
2828.37 1133
2828.87 1075
2829.37 1134
2829.87 1099
2830.37 1070
2830.87 1140
2831.38 1049
2831.88 1141
2832.38 1087
2832.88 943
2833.38 949
2833.88 1008
2834.39 1102
2834.89 1024
2835.39 1087
2835.89 1050
2836.40 973
2836.90 1075
2837.40 1225
2837.90 1178
2838.40 1153
2838.91 1124
2839.41 1200
2839.91 1125
2840.41 1101
2840.92 1039
2841.42 1123
2841.92 1141
2842.42 1060
2842.93 1114
2843.43 1044
2843.93 1076
2844.44 978
2844.94 976
2845.44 1001
2845.94 959
2846.45 1013
2846.95 963
2847.45 1022
2847.96 1014
2848.46 990
2848.96 1043
2849.47 1151
2849.97 1163
2850.47 1141
2850.98 1123
2851.48 1223
2851.98 1152
2852.49 1207
2852.99 1227
2853.50 1063
2854.00 1100
2854.50 959
2855.01 998
2855.51 1020
2856.01 1081
2856.52 1040
2857.02 1012
2857.53 1019
2858.03 986
2858.53 1012
2859.04 1051
2859.54 976
2860.05 1070
2860.55 1091
2861.06 1160
2861.56 1003
2862.06 911
2862.57 956
2863.07 974
2863.58 1006
2864.08 1146
2864.59 1018
2865.09 1008
2865.60 969
2866.10 1029
2866.61 967
2867.11 990
2867.62 980
2868.12 928
2868.63 985
2869.13 1113
2869.64 992
2870.14 1048
2870.65 1077
2871.15 1089
2871.66 962
2872.16 861
2872.67 991
2873.17 1008
2873.68 1000
2874.18 999
2874.69 1125
2875.20 986
2875.70 1019
2876.21 1132
2876.71 1098
2877.22 1096
2877.72 1188
2878.23 1276
2878.74 1359
2879.24 1114
2879.75 1093
2880.25 1205
2880.76 1163
2881.27 1081
2881.77 1129
2882.28 1239
2882.79 1315
2883.29 1362
2883.80 1250
2884.30 1300
2884.81 1380
2885.32 1302
2885.82 1534
2886.33 1434
2886.84 1330
2887.34 1495
2887.85 1548
2888.36 1571
2888.86 1550
2889.37 1436
2889.88 1770
2890.38 1722
2890.89 1553
2891.40 1621
2891.91 1457
2892.41 1326
2892.92 1437
2893.43 1324
2893.93 1205
2894.44 1145
2894.95 1240
2895.46 1363
2895.96 1241
2896.47 1072
2896.98 1092
2897.49 1075
2897.99 1253
2898.50 1326
2899.01 1352
2899.52 1321
2900.03 1319
2900.53 1197
2901.04 1301
2901.55 1378
2902.06 1366
2902.56 1179
2903.07 1241
2903.58 1320
2904.09 1146
2904.60 1117
2905.11 1310
2905.61 1295
2906.12 1226
2906.63 1170
2907.14 1192
2907.65 1231
2908.16 1122
2908.66 1188
2909.17 1286
2909.68 1217
2910.19 1175
2910.70 1140
2911.21 1160
2911.72 1013
2912.23 1095
2912.73 1048
2913.24 966
2913.75 1028
2914.26 1069
2914.77 1048
2915.28 946
2915.79 1009
2916.30 1112
2916.81 1178
2917.32 1111
2917.83 1023
2918.33 1006
2918.84 1118
2919.35 1085
2919.86 1077
2920.37 1036
2920.88 1063
2921.39 1075
2921.90 1070
2922.41 1065
2922.92 1268
2923.43 1190
2923.94 1197
2924.45 1567
2924.96 1584
2925.47 1726
2925.98 2146
2926.49 2060
2927.00 2147
2927.51 2389
2928.02 2417
2928.53 2382
2929.04 2405
2929.55 2306
2930.06 2267
2930.57 1887
2931.08 1618
2931.59 1571
2932.11 1605
2932.62 1445
2933.13 1175
2933.64 1193
2934.15 1068
2934.66 1021
2935.17 1226
2935.68 1248
2936.19 1094
2936.70 1016
2937.21 1090
2937.72 1127
2938.24 959
2938.75 1096
2939.26 1165
2939.77 1116
2940.28 1057
2940.79 1042
2941.30 1071
2941.81 1134
2942.33 1079
2942.84 1094
2943.35 1183
2943.86 1105
2944.37 1018
2944.88 1146
2945.40 1015
2945.91 1112
2946.42 1229
2946.93 1215
2947.44 1276
2947.96 1391
2948.47 1349
2948.98 1271
2949.49 1211
2950.00 1319
2950.52 1295
2951.03 1263
2951.54 1157
2952.05 1243
2952.57 1169
2953.08 1153
2953.59 1126
2954.10 1237
2954.62 1142
2955.13 1219
2955.64 1282
2956.15 1288
2956.67 1174
2957.18 1139
2957.69 1182
2958.20 1180
2958.72 1238
2959.23 1060
2959.74 1037
2960.26 1267
2960.77 1173
2961.28 1195
2961.80 1096
2962.31 1205
2962.82 1229
2963.34 1331
2963.85 1387
2964.36 1214
2964.88 1232
2965.39 1247
2965.90 1204
2966.42 1260
2966.93 1351
2967.44 1243
2967.96 1317
2968.47 1295
2968.98 1129
2969.50 1239
2970.01 1210
2970.53 1219
2971.04 1186
2971.55 1070
2972.07 1004
2972.58 1031
2973.10 1130
2973.61 1187
2974.12 1041
2974.64 997
2975.15 1004
2975.67 1039
2976.18 1075
2976.70 997
2977.21 1046
2977.73 962
2978.24 995
2978.75 1001
2979.27 1043
2979.78 1120
2980.30 1076
2980.81 1058
2981.33 994
2981.84 1147
2982.36 1261
2982.87 1200
2983.39 1190
2983.90 1204
2984.42 1282
2984.93 1220
2985.45 1165
2985.96 1188
2986.48 1304
2987.00 1144
2987.51 1182
2988.03 1247
2988.54 1385
2989.06 1456
2989.57 1479
2990.09 1447
2990.60 1318
2991.12 1276
2991.64 1383
2992.15 1484
2992.67 1338
2993.18 1244
2993.70 1332
2994.21 1243
2994.73 1325
2995.25 1357
2995.76 1248
2996.28 1366
2996.80 1290
2997.31 1386
2997.83 1371
2998.34 1489
2998.86 1562
2999.38 1695
2999.89 1576
3000.41 1686
3000.93 1768
3001.44 1634
3001.96 1654
3002.48 1800
3002.99 1682
3003.51 1713
3004.03 1973
3004.54 2139
3005.06 2379
3005.58 2515
3006.09 3004
3006.61 3286
3007.13 3219
3007.65 3606
3008.16 3619
3008.68 3568
3009.20 3496
3009.71 3479
3010.23 3123
3010.75 2684
3011.27 2259
3011.78 1923
3012.30 1626
3012.82 1665
3013.34 1592
3013.85 1360
3014.37 1299
3014.89 1229
3015.41 1473
3015.93 1459
3016.44 1445
3016.96 1269
3017.48 1305
3018.00 1436
3018.52 1352
3019.03 1555
3019.55 1533
3020.07 1467
3020.59 1354
3021.11 1357
3021.63 1352
3022.14 1457
3022.66 1343
3023.18 1421
3023.70 1402
3024.22 1408
3024.74 1533
3025.25 1555
3025.77 1333
3026.29 1449
3026.81 1611
3027.33 1846
3027.85 1683
3028.37 1515
3028.89 1695
3029.41 1573
3029.92 1297
3030.44 1316
3030.96 1338
3031.48 1252
3032.00 1087
3032.52 1285
3033.04 1230
3033.56 1224
3034.08 1220
3034.60 1264
3035.12 1140
3035.64 1016
3036.16 1122
3036.68 1286
3037.20 1376
3037.72 1251
3038.24 1269
3038.76 1149
3039.28 1158
3039.80 1168
3040.32 1185
3040.84 1274
3041.36 1151
3041.88 1235
3042.40 1291
3042.92 1136
3043.44 1123
3043.96 1090
3044.48 1083
3045.00 1029
3045.52 1029
3046.04 1067
3046.56 1043
3047.08 1044
3047.60 1036
3048.12 1042
3048.64 1094
3049.16 1217
3049.68 1102
3050.20 1133
3050.72 1180
3051.24 1107
3051.77 1027
3052.29 1187
3052.81 1128
3053.33 1072
3053.85 995
3054.37 1006
3054.89 1168
3055.41 1103
3055.93 1140
3056.46 1120
3056.98 1097
3057.50 988
3058.02 958
3058.54 1087
3059.06 1190
3059.58 1092
3060.11 1135
3060.63 1230
3061.15 976
3061.67 962
3062.19 1029
3062.71 1134
3063.24 1006
3063.76 1151
3064.28 1140
3064.80 1133
3065.32 1100
3065.85 1177
3066.37 1167
3066.89 1073
3067.41 1143
3067.94 1221
3068.46 1313
3068.98 1309
3069.50 1337
3070.03 1296
3070.55 1323
3071.07 1353
3071.59 1281
3072.12 1244
3072.64 1221
3073.16 1196
3073.68 1115
3074.21 1076
3074.73 1095
3075.25 1267
3075.78 1200
3076.30 1292
3076.82 1129
3077.34 946
3077.87 1201
3078.39 1200
3078.91 1193
3079.44 1299
3079.96 1302
3080.48 1341
3081.01 1416
3081.53 1351
3082.05 1345
3082.58 1363
3083.10 1426
3083.63 1453
3084.15 1554
3084.67 1387
3085.20 1636
3085.72 1707
3086.24 1443
3086.77 1501
3087.29 1544
3087.82 1417
3088.34 1351
3088.86 1476
3089.39 1399
3089.91 1336
3090.44 1400
3090.96 1468
3091.49 1306
3092.01 1236
3092.53 1190
3093.06 1317
3093.58 1395
3094.11 1375
3094.63 1333
3095.16 1435
3095.68 1484
3096.21 1415
3096.73 1491
3097.26 1447
3097.78 1443
3098.31 1504
3098.83 1586
3099.36 1747
3099.88 1786
3100.41 1836
3100.93 1927
3101.46 2111
3101.98 2179
3102.51 2436
3103.03 3096
3103.56 3406
3104.08 4401
3104.61 4717
3105.13 5802
3105.66 6409
3106.18 6406
3106.71 6526
3107.24 6133
3107.76 5907
3108.29 5295
3108.81 4402
3109.34 3550
3109.86 3259
3110.39 3012
3110.92 2725
3111.44 2438
3111.97 2225
3112.49 1941
3113.02 2021
3113.55 2085
3114.07 2105
3114.60 2253
3115.12 2093
3115.65 2153
3116.18 1903
3116.70 1789
3117.23 1576
3117.76 1731
3118.28 1655
3118.81 1658
3119.34 1583
3119.86 1281
3120.39 1362
3120.92 1299
3121.44 1276
3121.97 1410
3122.50 1415
3123.02 1484
3123.55 1441
3124.08 1572
3124.61 1596
3125.13 1499
3125.66 1547
3126.19 1470
3126.72 1477
3127.24 1439
3127.77 1345
3128.30 1348
3128.82 1487
3129.35 1359
3129.88 1289
3130.41 1371
3130.93 1406
3131.46 1146
3131.99 1271
3132.52 1337
3133.05 1166
3133.57 1186
3134.10 1215
3134.63 1415
3135.16 1187
3135.69 1215
3136.21 1299
3136.74 1258
3137.27 1290
3137.80 1358
3138.33 1233
3138.85 1216
3139.38 1261
3139.91 1232
3140.44 1318
3140.97 1337
3141.50 1236
3142.03 1256
3142.55 1281
3143.08 1280
3143.61 1183
3144.14 1244
3144.67 1325
3145.20 1347
3145.73 1190
3146.26 1197
3146.79 1219
3147.31 1341
3147.84 1325
3148.37 1386
3148.90 1376
3149.43 1391
3149.96 1502
3150.49 1545
3151.02 1414
3151.55 1562
3152.08 1543
3152.61 1438
3153.14 1478
3153.67 1441
3154.20 1438
3154.73 1303
3155.25 1202
3155.78 1184
3156.31 1316
3156.84 1283
3157.37 1267
3157.90 1241
3158.43 1216
3158.96 1237
3159.49 1251
3160.02 1248
3160.55 1266
3161.08 1404
3161.61 1447
3162.14 1278
3162.68 1174
3163.21 1167
3163.74 1251
3164.27 1160
3164.80 1068
3165.33 1042
3165.86 1102
3166.39 1033
3166.92 940
3167.45 1120
3167.98 1140
3168.51 1051
3169.04 1081
3169.57 1097
3170.10 1019
3170.64 1085
3171.17 1247
3171.70 1218
3172.23 1176
3172.76 1160
3173.29 1115
3173.82 1124
3174.35 1013
3174.88 1102
3175.42 1204
3175.95 1255
3176.48 1210
3177.01 1175
3177.54 1260
3178.07 1393
3178.61 1487
3179.14 1447
3179.67 1469
3180.20 1378
3180.73 1289
3181.26 1327
3181.80 1231
3182.33 1251
3182.86 1374
3183.39 1245
3183.92 1135
3184.46 1257
3184.99 1147
3185.52 1158
3186.05 1110
3186.59 1070
3187.12 1108
3187.65 1304
3188.18 1247
3188.72 1240
3189.25 1108
3189.78 1111
3190.31 1091
3190.85 1111
3191.38 1145
3191.91 1154
3192.44 1226
3192.98 1162
3193.51 1127
3194.04 1175
3194.58 1100
3195.11 1077
3195.64 1086
3196.17 1102
3196.71 1183
3197.24 1133
3197.77 1106
3198.31 1135
3198.84 1191
3199.37 1190
3199.91 1186
3200.44 1255
3200.98 1222
3201.51 1248
3202.04 1253
3202.58 1140
3203.11 1130
3203.64 1173
3204.18 1194
3204.71 1152
3205.24 1333
3205.78 1295
3206.31 1394
3206.85 1371
3207.38 1426
3207.91 1271
3208.45 1213
3208.98 1332
3209.52 1203
3210.05 1152
3210.59 1261
3211.12 1197
3211.65 1288
3212.19 1200
3212.72 1299
3213.26 1253
3213.79 1257
3214.33 1360
3214.86 1371
3215.40 1382
3215.93 1309
3216.47 1303
3217.00 1368
3217.54 1349
3218.07 1238
3218.61 1133
3219.14 1272
3219.68 1139
3220.21 1116
3220.75 1118
3221.28 1200
3221.82 1213
3222.35 1136
3222.89 1061
3223.42 1173
3223.96 1122
3224.49 1006
3225.03 1184
3225.57 1245
3226.10 1179
3226.64 1202
3227.17 1211
3227.71 1246
3228.24 1265
3228.78 1304
3229.32 1418
3229.85 1385
3230.39 1181
3230.92 1311
3231.46 1306
3232.00 1149
3232.53 1176
3233.07 1217
3233.60 1184
3234.14 1200
3234.68 1267
3235.21 1210
3235.75 1223
3236.29 1164
3236.82 1217
3237.36 1329
3237.90 1394
3238.43 1450
3238.97 1358
3239.51 1474
3240.04 1425
3240.58 1271
3241.12 1384
3241.65 1445
3242.19 1411
3242.73 1439
3243.26 1409
3243.80 1406
3244.34 1415
3244.88 1307
3245.41 1354
3245.95 1348
3246.49 1297
3247.02 1330
3247.56 1428
3248.10 1337
3248.64 1279
3249.17 1518
3249.71 1556
3250.25 1419
3250.79 1460
3251.33 1341
3251.86 1324
3252.40 1424
3252.94 1596
3253.48 1655
3254.01 1513
3254.55 1510
3255.09 1507
3255.63 1712
3256.17 1639
3256.70 1666
3257.24 1577
3257.78 1551
3258.32 1581
3258.86 1585
3259.40 1696
3259.93 1870
3260.47 1774
3261.01 1688
3261.55 1819
3262.09 2129
3262.63 2106
3263.17 2101
3263.70 2307
3264.24 2576
3264.78 2536
3265.32 2732
3265.86 3174
3266.40 3478
3266.94 3979
3267.48 4413
3268.02 4279
3268.56 4718
3269.09 5148
3269.63 5531
3270.17 5663
3270.71 5141
3271.25 5184
3271.79 4820
3272.33 4442
3272.87 3788
3273.41 3267
3273.95 2759
3274.49 2432
3275.03 2206
3275.57 2162
3276.11 1835
3276.65 1784
3277.19 1909
3277.73 1967
3278.27 1912
3278.81 1802
3279.35 1898
3279.89 1849
3280.43 1801
3280.97 1743
3281.51 1857
3282.05 1769
3282.59 1796
3283.13 1899
3283.67 1898
3284.21 1779
3284.75 2013
3285.29 1797
3285.83 1832
3286.37 1909
3286.91 1997
3287.45 1974
3287.99 1945
3288.53 2043
3289.08 2087
3289.62 2177
3290.16 2173
3290.70 2033
3291.24 2053
3291.78 2020
3292.32 2081
3292.86 2119
3293.40 2147
3293.95 2326
3294.49 2277
3295.03 2334
3295.57 2436
3296.11 2781
3296.65 3103
3297.19 3396
3297.73 3477
3298.28 3559
3298.82 3496
3299.36 3648
3299.90 3663
3300.44 3063
3300.99 2812
3301.53 2616
3302.07 2477
3302.61 2465
3303.15 2337
3303.69 2195
3304.24 1863
3304.78 1823
3305.32 1864
3305.86 2033
3306.41 1885
3306.95 1858
3307.49 1737
3308.03 1810
3308.58 1852
3309.12 1809
3309.66 1768
3310.20 1643
3310.75 1659
3311.29 1655
3311.83 1714
3312.37 1669
3312.92 1595
3313.46 1663
3314.00 1699
3314.54 1778
3315.09 1677
3315.63 1782
3316.17 1735
3316.72 1896
3317.26 1895
3317.80 1991
3318.35 2101
3318.89 1999
3319.43 2120
3319.98 2302
3320.52 2506
3321.06 2575
3321.61 2378
3322.15 2490
3322.69 2612
3323.24 2801
3323.78 2763
3324.33 2684
3324.87 2710
3325.41 2610
3325.96 2513
3326.50 2361
3327.04 2447
3327.59 2383
3328.13 2346
3328.68 2357
3329.22 2361
3329.76 2251
3330.31 2169
3330.85 2156
3331.40 2221
3331.94 2276
3332.49 2245
3333.03 2592
3333.58 3228
3334.12 4015
3334.66 5145
3335.21 6365
3335.75 8151
3336.30 10013
3336.84 11789
3337.39 14039
3337.93 15895
3338.48 17756
3339.02 18374
3339.57 18714
3340.11 18232
3340.66 16737
3341.20 15428
3341.75 13403
3342.29 11269
3342.84 9485
3343.38 7860
3343.93 6288
3344.47 4939
3345.02 4155
3345.57 3593
3346.11 3054
3346.66 2780
3347.20 2579
3347.75 2407
3348.29 2189
3348.84 2140
3349.38 2061
3349.93 2013
3350.48 2032
3351.02 2110
3351.57 2128
3352.11 2215
3352.66 2073
3353.21 2186
3353.75 2076
3354.30 2138
3354.84 2042
3355.39 2218
3355.94 2250
3356.48 2383
3357.03 2378
3357.58 2333
3358.12 2147
3358.67 2277
3359.22 2241
3359.76 2112
3360.31 2096
3360.86 1913
3361.40 2010
3361.95 1936
3362.50 1706
3363.04 1847
3363.59 1837
3364.14 1853
3364.68 1910
3365.23 1868
3365.78 1938
3366.33 1873
3366.87 1767
3367.42 1785
3367.97 1887
3368.51 2024
3369.06 1819
3369.61 1655
3370.16 1711
3370.70 1768
3371.25 1817
3371.80 1829
3372.35 1818
3372.90 1976
3373.44 2009
3373.99 2217
3374.54 2279
3375.09 2440
3375.63 2707
3376.18 2906
3376.73 2918
3377.28 2963
3377.83 2867
3378.37 2817
3378.92 2956
3379.47 2641
3380.02 2461
3380.57 2494
3381.12 2304
3381.66 1896
3382.21 1954
3382.76 1861
3383.31 1670
3383.86 1620
3384.41 1720
3384.96 1590
3385.50 1490
3386.05 1373
3386.60 1549
3387.15 1525
3387.70 1453
3388.25 1513
3388.80 1606
3389.35 1511
3389.90 1380
3390.44 1473
3390.99 1455
3391.54 1524
3392.09 1491
3392.64 1390
3393.19 1410
3393.74 1477
3394.29 1381
3394.84 1489
3395.39 1505
3395.94 1416
3396.49 1328
3397.04 1321
3397.59 1315
3398.14 1433
3398.69 1419
3399.24 1385
3399.79 1447
3400.34 1249
3400.89 1384
3401.44 1315
3401.99 1244
3402.54 1318
3403.09 1264
3403.64 1236
3404.19 1252
3404.74 1283
3405.29 1456
3405.84 1413
3406.39 1305
3406.94 1308
3407.49 1318
3408.04 1267
3408.59 1288
3409.14 1263
3409.69 1213
3410.24 1369
3410.79 1411
3411.34 1360
3411.89 1427
3412.45 1469
3413.00 1492
3413.55 1498
3414.10 1581
3414.65 1613
3415.20 1703
3415.75 1902
3416.30 1754
3416.85 1590
3417.41 1665
3417.96 1567
3418.51 1600
3419.06 1400
3419.61 1405
3420.16 1404
3420.71 1416
3421.27 1416
3421.82 1380
3422.37 1393
3422.92 1323
3423.47 1387
3424.02 1513
3424.58 1499
3425.13 1562
3425.68 1592
3426.23 1536
3426.78 1746
3427.34 1741
3427.89 1779
3428.44 1813
3428.99 1793
3429.55 1604
3430.10 1519
3430.65 1436
3431.20 1355
3431.76 1286
3432.31 1463
3432.86 1417
3433.41 1353
3433.97 1358
3434.52 1229
3435.07 1248
3435.62 1279
3436.18 1303
3436.73 1306
3437.28 1213
3437.84 1200
3438.39 1221
3438.94 1231
3439.49 1317
3440.05 1277
3440.60 1250
3441.15 1166
3441.71 1181
3442.26 1255
3442.81 1231
3443.37 1280
3443.92 1145
3444.47 1235
3445.03 1277
3445.58 1313
3446.13 1278
3446.69 1208
3447.24 1113
3447.80 1183
3448.35 1226
3448.90 1251
3449.46 1242
3450.01 1169
3450.57 1145
3451.12 1192
3451.67 1284
3452.23 1267
3452.78 1240
3453.34 1145
3453.89 1216
3454.44 1137
3455.00 1031
3455.55 1142
3456.11 1129
3456.66 1107
3457.22 1174
3457.77 1037
3458.33 992
3458.88 1012
3459.43 1070
3459.99 1054
3460.54 1060
3461.10 1294
3461.65 1161
3462.21 1074
3462.76 981
3463.32 1044
3463.87 1164
3464.43 1145
3464.98 1115
3465.54 1144
3466.09 1230
3466.65 1161
3467.21 1173
3467.76 1191
3468.32 1291
3468.87 1186
3469.43 1256
3469.98 1207
3470.54 1162
3471.09 1217
3471.65 1342
3472.20 1284
3472.76 1206
3473.32 1366
3473.87 1309
3474.43 1305
3474.98 1285
3475.54 1289
3476.10 1333
3476.65 1181
3477.21 1228
3477.76 1268
3478.32 1277
3478.88 1258
3479.43 1453
3479.99 1485
3480.55 1382
3481.10 1421
3481.66 1420
3482.22 1456
3482.77 1318
3483.33 1426
3483.89 1487
3484.44 1429
3485.00 1554
3485.56 1354
3486.11 1596
3486.67 1430
3487.23 1504
3487.78 1486
3488.34 1534
3488.90 1516
3489.45 1535
3490.01 1527
3490.57 1719
3491.13 1923
3491.68 1994
3492.24 2204
3492.80 2571
3493.35 2777
3493.91 2965
3494.47 3333
3495.03 3535
3495.58 3643
3496.14 3485
3496.70 3422
3497.26 3177
3497.82 2988
3498.37 2992
3498.93 2996
3499.49 2836
3500.05 2855
3500.61 3087
3501.16 3445
3501.72 3655
3502.28 3825
3502.84 3886
3503.40 3928
3503.95 3953
3504.51 3737
3505.07 3891
3505.63 4102
3506.19 4333
3506.75 4036
3507.30 4094
3507.86 4370
3508.42 4408
3508.98 4436
3509.54 4377
3510.10 4045
3510.66 3663
3511.22 3402
3511.77 2966
3512.33 2658
3512.89 2379
3513.45 2265
3514.01 2087
3514.57 2138
3515.13 1892
3515.69 1651
3516.25 1698
3516.81 1590
3517.37 1607
3517.92 1656
3518.48 1695
3519.04 1646
3519.60 1627
3520.16 1741
3520.72 1663
3521.28 1747
3521.84 1697
3522.40 1746
3522.96 1663
3523.52 1963
3524.08 1948
3524.64 1881
3525.20 2025
3525.76 2280
3526.32 2321
3526.88 2401
3527.44 2390
3528.00 2223
3528.56 2180
3529.12 2129
3529.68 2067
3530.24 1781
3530.80 1804
3531.36 1522
3531.92 1476
3532.48 1483
3533.04 1357
3533.60 1382
3534.17 1387
3534.73 1290
3535.29 1354
3535.85 1338
3536.41 1359
3536.97 1408
3537.53 1604
3538.09 1653
3538.65 1659
3539.21 1435
3539.77 1541
3540.34 1473
3540.90 1377
3541.46 1295
3542.02 1407
3542.58 1565
3543.14 1460
3543.70 1551
3544.26 1641
3544.83 1757
3545.39 1922
3545.95 1767
3546.51 1908
3547.07 1861
3547.63 1769
3548.20 1621
3548.76 1574
3549.32 1625
3549.88 1495
3550.44 1413
3551.01 1355
3551.57 1505
3552.13 1365
3552.69 1346
3553.25 1407
3553.82 1280
3554.38 1229
3554.94 1256
3555.50 1258
3556.07 1242
3556.63 1188
3557.19 1363
3557.75 1230
3558.32 1225
3558.88 1337
3559.44 1355
3560.00 1367
3560.57 1278
3561.13 1239
3561.69 1257
3562.26 1241
3562.82 1226
3563.38 1229
3563.94 1269
3564.51 1214
3565.07 1292
3565.63 1262
3566.20 1318
3566.76 1293
3567.32 1293
3567.89 1147
3568.45 1192
3569.01 1086
3569.58 1079
3570.14 1048
3570.70 1135
3571.27 1070
3571.83 1161
3572.39 1160
3572.96 1104
3573.52 1119
3574.09 1052
3574.65 1151
3575.21 1039
3575.78 1095
3576.34 1115
3576.91 1055
3577.47 1220
3578.03 1271
3578.60 1281
3579.16 1218
3579.73 1132
3580.29 1204
3580.86 1213
3581.42 1177
3581.98 1263
3582.55 1224
3583.11 1242
3583.68 1125
3584.24 1095
3584.81 1102
3585.37 1063
3585.94 1131
3586.50 1120
3587.07 1200
3587.63 1108
3588.20 975
3588.76 1049
3589.33 1098
3589.89 1193
3590.46 1021
3591.02 1212
3591.59 1140
3592.15 1106
3592.72 1085
3593.28 1118
3593.85 1097
3594.41 1016
3594.98 1136
3595.54 1171
3596.11 1135
3596.68 1043
3597.24 1195
3597.81 1067
3598.37 1107
3598.94 1201
3599.50 1098
3600.07 1092
3600.64 1153
3601.20 1142
3601.77 1197
3602.33 999
3602.90 1126
3603.47 1232
3604.03 1209
3604.60 1188
3605.16 1090
3605.73 1186
3606.30 1240
3606.86 1083
3607.43 1114
3608.00 1126
3608.56 1212
3609.13 1133
3609.70 1181
3610.26 1133
3610.83 992
3611.40 1074
3611.96 1093
3612.53 1067
3613.10 1021
3613.66 912
3614.23 1049
3614.80 1037
3615.36 1131
3615.93 1201
3616.50 1263
3617.07 1570
3617.63 2014
3618.20 2199
3618.77 2585
3619.34 2722
3619.90 3231
3620.47 3638
3621.04 3964
3621.61 3991
3622.17 3868
3622.74 3740
3623.31 3515
3623.88 3280
3624.44 2975
3625.01 2691
3625.58 2437
3626.15 1976
3626.72 1604
3627.28 1587
3627.85 1374
3628.42 1288
3628.99 1226
3629.56 1276
3630.12 1233
3630.69 1126
3631.26 1299
3631.83 1082
3632.40 1155
3632.97 1242
3633.53 1129
3634.10 1050
3634.67 1016
3635.24 1090
3635.81 1096
3636.38 1161
3636.95 1249
3637.52 1111
3638.08 1229
3638.65 1331
3639.22 1325
3639.79 1185
3640.36 1150
3640.93 1158
3641.50 1376
3642.07 1402
3642.64 1700
3643.21 1790
3643.78 1920
3644.34 2043
3644.91 1977
3645.48 2039
3646.05 2126
3646.62 1991
3647.19 2156
3647.76 2048
3648.33 1719
3648.90 1743
3649.47 1820
3650.04 1768
3650.61 1604
3651.18 1732
3651.75 1683
3652.32 1599
3652.89 1547
3653.46 1723
3654.03 1773
3654.60 1694
3655.17 1588
3655.74 1685
3656.31 1841
3656.88 1816
3657.45 1962
3658.02 1845
3658.59 1840
3659.16 1975
3659.73 1838
3660.30 1994
3660.87 2190
3661.45 2212
3662.02 2320
3662.59 2595
3663.16 2435
3663.73 2369
3664.30 2625
3664.87 2345
3665.44 2004
3666.01 1970
3666.58 1789
3667.15 1805
3667.73 1752
3668.30 1694
3668.87 1663
3669.44 1588
3670.01 1670
3670.58 1567
3671.15 1490
3671.73 1664
3672.30 1475
3672.87 1343
3673.44 1330
3674.01 1473
3674.58 1525
3675.16 1525
3675.73 1555
3676.30 1491
3676.87 1456
3677.44 1512
3678.01 1564
3678.59 1455
3679.16 1454
3679.73 1384
3680.30 1386
3680.88 1379
3681.45 1279
3682.02 1360
3682.59 1441
3683.16 1384
3683.74 1346
3684.31 1304
3684.88 1395
3685.45 1340
3686.03 1397
3686.60 1319
3687.17 1352
3687.74 1524
3688.32 1524
3688.89 1514
3689.46 1552
3690.04 1715
3690.61 1910
3691.18 1864
3691.76 2067
3692.33 2066
3692.90 2214
3693.47 2173
3694.05 2180
3694.62 2036
3695.19 1972
3695.77 1896
3696.34 1949
3696.91 1692
3697.49 1436
3698.06 1479
3698.64 1478
3699.21 1439
3699.78 1473
3700.36 1478
3700.93 1495
3701.50 1644
3702.08 1498
3702.65 1605
3703.23 1599
3703.80 1646
3704.37 1685
3704.95 1624
3705.52 1602
3706.10 1590
3706.67 1597
3707.24 1517
3707.82 1444
3708.39 1476
3708.97 1445
3709.54 1483
3710.12 1517
3710.69 1429
3711.27 1371
3711.84 1579
3712.41 1553
3712.99 1418
3713.56 1529
3714.14 1455
3714.71 1493
3715.29 1498
3715.86 1454
3716.44 1290
3717.01 1307
3717.59 1331
3718.16 1185
3718.74 1321
3719.31 1289
3719.89 1443
3720.46 1286
3721.04 1205
3721.61 1126
3722.19 1239
3722.77 1312
3723.34 1249
3723.92 1222
3724.49 1204
3725.07 1209
3725.64 1190
3726.22 1054
3726.79 1029
3727.37 1050
3727.95 1071
3728.52 1245
3729.10 1115
3729.67 1011
3730.25 1107
3730.83 1146
3731.40 1174
3731.98 1257
3732.56 1484
3733.13 1456
3733.71 1481
3734.28 1524
3734.86 1708
3735.44 1705
3736.01 1743
3736.59 1880
3737.17 1840
3737.74 1836
3738.32 1925
3738.90 1728
3739.47 1557
3740.05 1503
3740.63 1426
3741.20 1358
3741.78 1191
3742.36 1141
3742.93 1068
3743.51 1003
3744.09 1019
3744.67 1032
3745.24 1111
3745.82 1073
3746.40 1035
3746.97 1072
3747.55 1196
3748.13 1086
3748.71 1038
3749.28 965
3749.86 1063
3750.44 1159
3751.02 1078
3751.59 1083
3752.17 1112
3752.75 1072
3753.33 1148
3753.91 1000
3754.48 1054
3755.06 1145
3755.64 1098
3756.22 974
3756.80 977
3757.37 1012
3757.95 916
3758.53 1091
3759.11 1021
3759.69 1015
3760.27 960
3760.84 1040
3761.42 1024
3762.00 947
3762.58 980
3763.16 1061
3763.74 1103
3764.31 1175
3764.89 1054
3765.47 1055
3766.05 967
3766.63 1124
3767.21 1153
3767.79 1123
3768.37 985
3768.95 976
3769.52 1124
3770.10 1090
3770.68 1120
3771.26 1113
3771.84 1054
3772.42 1000
3773.00 1070
3773.58 1142
3774.16 1122
3774.74 1061
3775.32 1007
3775.90 1025
3776.48 1053
3777.06 1057
3777.64 995
3778.22 1070
3778.80 996
3779.38 1028
3779.96 980
3780.54 1036
3781.12 1016
3781.70 939
3782.28 969
3782.86 925
3783.44 876
3784.02 842
3784.60 969
3785.18 935
3785.76 875
3786.34 893
3786.92 1041
3787.50 942
3788.08 897
3788.66 924
3789.24 944
3789.82 854
3790.40 973
3790.98 1014
3791.56 1040
3792.14 975
3792.72 927
3793.30 875
3793.89 880
3794.47 899
3795.05 991
3795.63 1006
3796.21 1019
3796.79 986
3797.37 1054
3797.95 934
3798.53 1048
3799.12 1046
3799.70 1035
3800.28 983
3800.86 975
3801.44 1032
3802.02 1003
3802.60 935
3803.19 1068
3803.77 1164
3804.35 1055
3804.93 1144
3805.51 1062
3806.10 1095
3806.68 1191
3807.26 1190
3807.84 1169
3808.42 1245
3809.01 1167
3809.59 1119
3810.17 1092
3810.75 1170
3811.33 1176
3811.92 1157
3812.50 1264
3813.08 1162
3813.66 1244
3814.25 1230
3814.83 1246
3815.41 1221
3815.99 1209
3816.58 1117
3817.16 1207
3817.74 1317
3818.32 1341
3818.91 1404
3819.49 1302
3820.07 1374
3820.66 1301
3821.24 1228
3821.82 1089
3822.41 1115
3822.99 1117
3823.57 1075
3824.16 1128
3824.74 977
3825.32 1054
3825.91 993
3826.49 1067
3827.07 966
3827.66 967
3828.24 1007
3828.82 913
3829.41 964
3829.99 996
3830.57 1079
3831.16 1166
3831.74 1194
3832.33 1215
3832.91 1129
3833.49 1180
3834.08 1122
3834.66 1227
3835.25 1243
3835.83 1075
3836.41 1125
3837.00 1029
3837.58 983
3838.17 993
3838.75 1044
3839.34 1025
3839.92 931
3840.50 941
3841.09 999
3841.67 1096
3842.26 975
3842.84 982
3843.43 1006
3844.01 1147
3844.60 1153
3845.18 1007
3845.77 977
3846.35 1024
3846.94 956
3847.52 1088
3848.11 1110
3848.69 969
3849.28 987
3849.86 1154
3850.45 1147
3851.03 1075
3851.62 1087
3852.20 1058
3852.79 1063
3853.37 1035
3853.96 980
3854.55 977
3855.13 1124
3855.72 1131
3856.30 1104
3856.89 1098
3857.47 1092
3858.06 1149
3858.65 1201
3859.23 1173
3859.82 1255
3860.40 1444
3860.99 1740
3861.58 1821
3862.16 2190
3862.75 2373
3863.33 2803
3863.92 2985
3864.51 3288
3865.09 3501
3865.68 3487
3866.27 3583
3866.85 3504
3867.44 3337
3868.03 3344
3868.61 3146
3869.20 3001
3869.79 2645
3870.37 2579
3870.96 2277
3871.55 1971
3872.13 1797
3872.72 1629
3873.31 1516
3873.89 1642
3874.48 1645
3875.07 1542
3875.66 1498
3876.24 1536
3876.83 1551
3877.42 1647
3878.00 1741
3878.59 1903
3879.18 1633
3879.77 1615
3880.35 1445
3880.94 1494
3881.53 1408
3882.12 1365
3882.70 1289
3883.29 1277
3883.88 1241
3884.47 1236
3885.06 1328
3885.64 1133
3886.23 1221
3886.82 1150
3887.41 1036
3888.00 1073
3888.58 1154
3889.17 1252
3889.76 1311
3890.35 1230
3890.94 1393
3891.53 1408
3892.11 1455
3892.70 1440
3893.29 1503
3893.88 1511
3894.47 1489
3895.06 1441
3895.65 1469
3896.23 1493
3896.82 1363
3897.41 1327
3898.00 1235
3898.59 1197
3899.18 1146
3899.77 1190
3900.36 1159
3900.95 1199
3901.53 1316
3902.12 1248
3902.71 1351
3903.30 1341
3903.89 1389
3904.48 1344
3905.07 1343
3905.66 1248
3906.25 1313
3906.84 1189
3907.43 1262
3908.02 1304
3908.61 1172
3909.20 1212
3909.79 1181
3910.38 1132
3910.97 1285
3911.56 1146
3912.15 1147
3912.74 1148
3913.33 1080
3913.92 1064
3914.51 1167
3915.10 1075
3915.69 998
3916.28 1119
3916.87 1047
3917.46 1003
3918.05 1101
3918.64 1017
3919.23 1060
3919.82 989
3920.41 983
3921.00 978
3921.59 1060
3922.18 1133
3922.77 1137
3923.36 1130
3923.95 1035
3924.55 1038
3925.14 1151
3925.73 1047
3926.32 863
3926.91 953
3927.50 932
3928.09 983
3928.68 1027
3929.27 949
3929.87 993
3930.46 992
3931.05 969
3931.64 995
3932.23 1079
3932.82 1041
3933.41 1040
3934.01 1038
3934.60 1079
3935.19 1092
3935.78 1120
3936.37 974
3936.96 964
3937.56 892
3938.15 887
3938.74 941
3939.33 910
3939.92 953
3940.52 937
3941.11 987
3941.70 912
3942.29 888
3942.88 992
3943.48 991
3944.07 858
3944.66 837
3945.25 968
3945.85 926
3946.44 923
3947.03 947
3947.62 976
3948.22 1060
3948.81 1077
3949.40 1042
3949.99 946
3950.59 990
3951.18 929
3951.77 844
3952.37 825
3952.96 914
3953.55 974
3954.15 1013
3954.74 981
3955.33 981
3955.93 932
3956.52 977
3957.11 966
3957.71 1006
3958.30 1011
3958.89 1047
3959.49 1040
3960.08 1049
3960.67 1050
3961.27 1115
3961.86 1086
3962.45 1041
3963.05 1119
3963.64 1165
3964.23 1090
3964.83 991
3965.42 998
3966.02 1021
3966.61 924
3967.20 882
3967.80 977
3968.39 940
3968.99 923
3969.58 991
3970.18 1014
3970.77 992
3971.36 967
3971.96 1083
3972.55 944
3973.15 917
3973.74 896
3974.34 1010
3974.93 949
3975.53 961
3976.12 896
3976.72 930
3977.31 967
3977.91 1046
3978.50 971
3979.10 929
3979.69 982
3980.29 1003
3980.88 1092
3981.48 982
3982.07 937
3982.67 969
3983.26 962
3983.86 997
3984.45 883
3985.05 832
3985.64 871
3986.24 816
3986.83 899
3987.43 935
3988.03 912
3988.62 860
3989.22 1002
3989.81 967
3990.41 911
3991.00 953
3991.60 1003
3992.20 925
3992.79 988
3993.39 844
3993.98 894
3994.58 908
3995.18 900
3995.77 841
3996.37 908
3996.97 1001
3997.56 898
3998.16 890
3998.75 912
3999.35 897
3999.95 949
4000.54 925
4001.14 946
4001.74 1037
4002.33 1007
4002.93 999
4003.53 993
4004.12 1017
4004.72 1007
4005.32 990
4005.92 982
4006.51 1095
4007.11 1068
4007.71 1098
4008.30 1103
4008.90 1040
4009.50 1100
4010.10 960
4010.69 1009
4011.29 1088
4011.89 894
4012.49 973
4013.08 1037
4013.68 971
4014.28 1012
4014.88 1065
4015.47 1061
4016.07 1079
4016.67 1109
4017.27 1008
4017.86 1184
4018.46 1219
4019.06 1371
4019.66 1243
4020.26 1355
4020.85 1313
4021.45 1278
4022.05 1293
4022.65 1284
4023.25 1287
4023.85 1269
4024.44 1097
4025.04 1154
4025.64 1117
4026.24 1093
4026.84 1072
4027.44 1032
4028.03 1016
4028.63 1168
4029.23 1135
4029.83 1059
4030.43 1198
4031.03 1017
4031.63 968
4032.23 1109
4032.83 1087
4033.42 1120
4034.02 1181
4034.62 1072
4035.22 1175
4035.82 1140
4036.42 1206
4037.02 1120
4037.62 1272
4038.22 1127
4038.82 1027
4039.42 933
4040.02 1011
4040.62 952
4041.22 915
4041.82 913
4042.41 885
4043.01 944
4043.61 937
4044.21 858
4044.81 733
4045.41 869
4046.01 980
4046.61 979
4047.21 936
4047.81 988
4048.41 930
4049.01 972
4049.61 1044
4050.21 929
4050.82 1041
4051.42 953
4052.02 1008
4052.62 971
4053.22 956
4053.82 960
4054.42 940
4055.02 1030
4055.62 1060
4056.22 949
4056.82 961
4057.42 1106
4058.02 991
4058.62 970
4059.22 962
4059.83 1037
4060.43 907
4061.03 937
4061.63 927
4062.23 888
4062.83 749
4063.43 735
4064.03 850
4064.63 870
4065.24 834
4065.84 757
4066.44 765
4067.04 838
4067.64 785
4068.24 781
4068.85 824
4069.45 860
4070.05 906
4070.65 772
4071.25 681
4071.85 731
4072.46 768
4073.06 767
4073.66 826
4074.26 782
4074.86 777
4075.47 810
4076.07 913
4076.67 883
4077.27 825
4077.88 787
4078.48 813
4079.08 896
4079.68 813
4080.29 799
4080.89 797
4081.49 885
4082.09 809
4082.70 813
4083.30 759
4083.90 837
4084.50 854
4085.11 898
4085.71 867
4086.31 827
4086.92 817
4087.52 832
4088.12 888
4088.72 893
4089.33 871
4089.93 863
4090.53 838
4091.14 794
4091.74 788
4092.34 788
4092.95 762
4093.55 723
4094.16 806
4094.76 789
4095.36 839
4095.97 803
4096.57 839
4097.17 804
4097.78 802
4098.38 767
4098.98 858
4099.59 824
4100.19 825
4100.80 829
4101.40 799
4102.00 751
4102.61 823
4103.21 779
4103.82 740
4104.42 785
4105.03 797
4105.63 762
4106.23 771
4106.84 777
4107.44 727
4108.05 784
4108.65 828
4109.26 758
4109.86 766
4110.47 726
4111.07 709
4111.68 713
4112.28 787
4112.89 745
4113.49 723
4114.10 839
4114.70 825
4115.31 788
4115.91 724
4116.52 787
4117.12 891
4117.73 872
4118.33 779
4118.94 802
4119.54 776
4120.15 753
4120.75 768
4121.36 791
4121.97 762
4122.57 792
4123.18 730
4123.78 800
4124.39 871
4124.99 719
4125.60 753
4126.21 814
4126.81 894
4127.42 903
4128.02 842
4128.63 817
4129.24 897
4129.84 906
4130.45 839
4131.05 803
4131.66 756
4132.27 848
4132.87 850
4133.48 799
4134.09 731
4134.69 851
4135.30 798
4135.91 835
4136.51 762
4137.12 901
4137.73 963
4138.33 870
4138.94 878
4139.55 971
4140.15 986
4140.76 987
4141.37 1102
4141.97 1094
4142.58 1018
4143.19 1112
4143.80 1096
4144.40 1105
4145.01 1053
4145.62 1098
4146.22 1107
4146.83 1055
4147.44 1028
4148.05 978
4148.65 929
4149.26 873
4149.87 842
4150.48 780
4151.09 821
4151.69 831
4152.30 786
4152.91 746
4153.52 792
4154.12 777
4154.73 811
4155.34 713
4155.95 684
4156.56 729
4157.16 827
4157.77 857
4158.38 860
4158.99 772
4159.60 819
4160.21 801
4160.81 874
4161.42 913
4162.03 835
4162.64 822
4163.25 765
4163.86 820
4164.47 823
4165.08 835
4165.68 927
4166.29 843
4166.90 876
4167.51 965
4168.12 979
4168.73 1065
4169.34 963
4169.95 956
4170.56 912
4171.16 875
4171.77 941
4172.38 934
4172.99 998
4173.60 954
4174.21 932
4174.82 921
4175.43 883
4176.04 773
4176.65 856
4177.26 1029
4177.87 1084
4178.48 1098
4179.09 1025
4179.70 1014
4180.31 1040
4180.92 998
4181.53 981
4182.14 1054
4182.75 1051
4183.36 1023
4183.97 879
4184.58 947
4185.19 934
4185.80 806
4186.41 693
4187.02 755
4187.63 784
4188.24 686
4188.85 802
4189.46 893
4190.07 909
4190.68 781
4191.29 864
4191.90 1033
4192.51 946
4193.13 872
4193.74 881
4194.35 1025
4194.96 1046
4195.57 1022
4196.18 1151
4196.79 1234
4197.40 1342
4198.01 1266
4198.62 1222
4199.24 1333
4199.85 1214
4200.46 1193
4201.07 1228
4201.68 1090
4202.29 1126
4202.90 1159
4203.52 1055
4204.13 1027
4204.74 905
4205.35 913
4205.96 970
4206.57 1015
4207.19 940
4207.80 967
4208.41 923
4209.02 878
4209.63 903
4210.25 1026
4210.86 907
4211.47 964
4212.08 989
4212.69 1056
4213.31 1000
4213.92 1029
4214.53 1036
4215.14 1161
4215.76 1023
4216.37 1145
4216.98 1074
4217.59 1048
4218.21 1109
4218.82 1086
4219.43 1124
4220.04 1120
4220.66 1196
4221.27 1334
4221.88 1413
4222.50 1484
4223.11 1547
4223.72 1824
4224.33 1991
4224.95 2257
4225.56 2399
4226.17 2379
4226.79 2678
4227.40 2822
4228.01 2652
4228.63 2647
4229.24 2459
4229.85 2333
4230.47 2264
4231.08 2172
4231.69 2136
4232.31 2019
4232.92 1865
4233.54 1947
4234.15 1917
4234.76 2036
4235.38 1955
4235.99 1978
4236.61 2274
4237.22 2427
4237.83 2523
4238.45 2502
4239.06 2436
4239.68 2279
4240.29 2236
4240.90 2051
4241.52 2041
4242.13 1690
4242.75 1585
4243.36 1367
4243.98 1365
4244.59 1343
4245.21 1263
4245.82 1240
4246.43 1090
4247.05 1147
4247.66 1244
4248.28 1290
4248.89 1360
4249.51 1264
4250.12 1267
4250.74 1309
4251.35 1426
4251.97 1362
4252.58 1260
4253.20 1272
4253.81 1345
4254.43 1250
4255.04 1315
4255.66 1112
4256.28 1125
4256.89 1203
4257.51 1077
4258.12 1190
4258.74 1143
4259.35 1034
4259.97 1105
4260.58 1119
4261.20 1094
4261.82 1107
4262.43 1109
4263.05 1084
4263.66 1046
4264.28 1053
4264.90 1135
4265.51 1126
4266.13 1073
4266.74 1132
4267.36 1068
4267.98 962
4268.59 967
4269.21 1093
4269.82 979
4270.44 956
4271.06 924
4271.67 1002
4272.29 1017
4272.91 1166
4273.52 1185
4274.14 1040
4274.76 1170
4275.37 1104
4275.99 1252
4276.61 1357
4277.22 1371
4277.84 1393
4278.46 1415
4279.08 1410
4279.69 1526
4280.31 1539
4280.93 1464
4281.54 1337
4282.16 1259
4282.78 1195
4283.40 1178
4284.01 1089
4284.63 1108
4285.25 1111
4285.87 939
4286.48 918
4287.10 935
4287.72 914
4288.34 909
4288.95 957
4289.57 988
4290.19 927
4290.81 913
4291.43 877
4292.04 842
4292.66 826
4293.28 836
4293.90 880
4294.52 928
4295.13 864
4295.75 751
4296.37 810
4296.99 868
4297.61 916
4298.23 883
4298.84 927
4299.46 902
4300.08 862
4300.70 913
4301.32 914
4301.94 749
4302.56 827
4303.17 815
4303.79 801
4304.41 804
4305.03 882
4305.65 858
4306.27 979
4306.89 937
4307.51 1031
4308.13 943
4308.75 810
4309.36 860
4309.98 859
4310.60 834
4311.22 859
4311.84 895
4312.46 946
4313.08 912
4313.70 950
4314.32 954
4314.94 987
4315.56 901
4316.18 939
4316.80 884
4317.42 947
4318.04 888
4318.66 892
4319.28 865
4319.90 898
4320.52 1100
4321.14 1041
4321.76 965
4322.38 967
4323.00 1037
4323.62 1054
4324.24 1054
4324.86 1097
4325.48 1163
4326.10 1266
4326.72 1224
4327.34 1331
4327.96 1241
4328.58 1179
4329.20 1253
4329.82 1155
4330.44 1098
4331.07 1102
4331.69 1146
4332.31 1056
4332.93 1020
4333.55 991
4334.17 1006
4334.79 992
4335.41 918
4336.03 1014
4336.65 989
4337.28 1145
4337.90 1103
4338.52 1173
4339.14 1306
4339.76 1277
4340.38 1441
4341.00 1432
4341.63 1404
4342.25 1555
4342.87 1421
4343.49 1508
4344.11 1399
4344.73 1380
4345.36 1296
4345.98 1261
4346.60 1395
4347.22 1579
4347.84 1616
4348.47 1957
4349.09 2295
4349.71 2430
4350.33 2348
4350.95 2214
4351.58 2299
4352.20 2193
4352.82 1860
4353.44 1980
4354.07 1506
4354.69 1452
4355.31 1315
4355.93 1176
4356.56 1071
4357.18 1140
4357.80 1111
4358.42 1081
4359.05 1079
4359.67 1013
4360.29 1045
4360.92 1098
4361.54 1001
4362.16 1054
4362.78 1108
4363.41 1056
4364.03 1063
4364.65 1076
4365.28 1075
4365.90 1032
4366.52 942
4367.15 973
4367.77 1056
4368.39 904
4369.02 1010
4369.64 876
4370.26 899
4370.89 951
4371.51 898
4372.14 944
4372.76 904
4373.38 972
4374.01 913
4374.63 887
4375.25 924
4375.88 909
4376.50 854
4377.13 902
4377.75 947
4378.37 857
4379.00 867
4379.62 976
4380.25 1069
4380.87 893
4381.50 868
4382.12 995
4382.75 949
4383.37 885
4383.99 1035
4384.62 950
4385.24 1124
4385.87 935
4386.49 994
4387.12 973
4387.74 955
4388.37 909
4388.99 888
4389.62 961
4390.24 910
4390.87 909
4391.49 956
4392.12 923
4392.74 869
4393.37 886
4393.99 984
4394.62 998
4395.24 1018
4395.87 921
4396.49 1032
4397.12 1106
4397.75 973
4398.37 986
4399.00 1019
4399.62 1027
4400.25 933
4400.87 978
4401.50 826
4402.13 912
4402.75 916
4403.38 858
4404.00 937
4404.63 1037
4405.26 924
4405.88 901
4406.51 960
4407.13 853
4407.76 869
4408.39 896
4409.01 1024
4409.64 931
4410.27 982
4410.89 1147
4411.52 1160
4412.15 1145
4412.77 1046
4413.40 1061
4414.03 962
4414.65 973
4415.28 952
4415.91 930
4416.53 915
4417.16 1000
4417.79 867
4418.41 840
4419.04 804
4419.67 851
4420.30 821
4420.92 759
4421.55 865
4422.18 932
4422.80 900
4423.43 823
4424.06 812
4424.69 834
4425.31 781
4425.94 775
4426.57 792
4427.20 776
4427.82 836
4428.45 802
4429.08 739
4429.71 744
4430.34 700
4430.96 776
4431.59 724
4432.22 622
4432.85 670
4433.48 751
4434.10 823
4434.73 807
4435.36 726
4435.99 758
4436.62 742
4437.25 844
4437.87 694
4438.50 776
4439.13 818
4439.76 799
4440.39 789
4441.02 835
4441.64 875
4442.27 844
4442.90 788
4443.53 784
4444.16 757
4444.79 773
4445.42 805
4446.05 785
4446.68 792
4447.30 724
4447.93 713
4448.56 743
4449.19 701
4449.82 773
4450.45 863
4451.08 803
4451.71 932
4452.34 837
4452.97 738
4453.60 850
4454.23 823
4454.86 789
4455.49 889
4456.12 937
4456.75 809
4457.38 821
4458.01 972
4458.64 1047
4459.27 913
4459.90 888
4460.53 889
4461.16 882
4461.79 925
4462.42 888
4463.05 913
4463.68 960
4464.31 813
4464.94 741
4465.57 791
4466.20 696
4466.83 796
4467.46 921
4468.09 762
4468.72 689
4469.35 739
4469.98 781
4470.61 805
4471.24 768
4471.87 719
4472.50 758
4473.13 727
4473.77 737
4474.40 773
4475.03 779
4475.66 731
4476.29 726
4476.92 636
4477.55 795
4478.18 708
4478.82 687
4479.45 757
4480.08 735
4480.71 702
4481.34 685
4481.97 721
4482.60 834
4483.24 737
4483.87 764
4484.50 868
4485.13 792
4485.76 710
4486.39 737
4487.03 822
4487.66 847
4488.29 923
4488.92 854
4489.55 855
4490.19 778
4490.82 878
4491.45 761
4492.08 779
4492.71 803
4493.35 920
4493.98 916
4494.61 915
4495.24 823
4495.88 794
4496.51 818
4497.14 799
4497.77 881
4498.41 845
4499.04 884
4499.67 855
4500.31 817
4500.94 799
4501.57 923
4502.20 938
4502.84 939
4503.47 1091
4504.10 1097
4504.74 1091
4505.37 1023
4506.00 899
4506.64 954
4507.27 1067
4507.90 1031
4508.54 1106
4509.17 970
4509.80 902
4510.44 907
4511.07 809
4511.70 876
4512.34 884
4512.97 939
4513.60 957
4514.24 928
4514.87 965
4515.51 1006
4516.14 956
4516.77 930
4517.41 960
4518.04 966
4518.68 900
4519.31 845
4519.94 851
4520.58 861
4521.21 918
4521.85 976
4522.48 1032
4523.12 992
4523.75 930
4524.39 908
4525.02 968
4525.65 995
4526.29 934
4526.92 972
4527.56 1043
4528.19 1083
4528.83 1149
4529.46 1161
4530.10 1421
4530.73 1562
4531.37 1876
4532.00 2243
4532.64 2798
4533.27 3047
4533.91 3612
4534.54 3896
4535.18 4181
4535.81 4218
4536.45 4220
4537.09 4108
4537.72 3680
4538.36 3335
4538.99 2747
4539.63 2289
4540.26 1983
4540.90 1655
4541.53 1393
4542.17 1252
4542.81 1084
4543.44 977
4544.08 955
4544.71 945
4545.35 948
4545.99 960
4546.62 987
4547.26 934
4547.89 840
4548.53 886
4549.17 918
4549.80 926
4550.44 928
4551.08 808
4551.71 783
4552.35 884
4552.98 845
4553.62 814
4554.26 892
4554.89 850
4555.53 815
4556.17 851
4556.80 928
4557.44 891
4558.08 850
4558.72 844
4559.35 860
4559.99 797
4560.63 921
4561.26 1023
4561.90 978
4562.54 909
4563.17 817
4563.81 899
4564.45 915
4565.09 901
4565.72 974
4566.36 1046
4567.00 973
4567.64 945
4568.27 987
4568.91 1034
4569.55 1185
4570.19 1044
4570.82 1105
4571.46 1043
4572.10 1131
4572.74 1294
4573.38 1252
4574.01 1111
4574.65 1269
4575.29 1085
4575.93 1086
4576.57 1186
4577.20 1060
4577.84 990
4578.48 952
4579.12 803
4579.76 876
4580.40 978
4581.04 883
4581.67 853
4582.31 896
4582.95 969
4583.59 929
4584.23 947
4584.87 948
4585.51 864
4586.14 911
4586.78 946
4587.42 941
4588.06 884
4588.70 966
4589.34 981
4589.98 845
4590.62 851
4591.26 921
4591.90 992
4592.54 1003
4593.17 1088
4593.81 964
4594.45 1024
4595.09 1116
4595.73 1140
4596.37 1210
4597.01 1151
4597.65 1157
4598.29 998
4598.93 896
4599.57 931
4600.21 889
4600.85 922
4601.49 952
4602.13 934
4602.77 965
4603.41 893
4604.05 864
4604.69 800
4605.33 891
4605.97 988
4606.61 917
4607.25 1053
4607.89 1034
4608.53 1116
4609.17 1166
4609.81 1166
4610.45 1197
4611.09 1154
4611.73 997
4612.38 1018
4613.02 991
4613.66 903
4614.30 1001
4614.94 1080
4615.58 945
4616.22 912
4616.86 853
4617.50 912
4618.14 907
4618.78 862
4619.43 897
4620.07 968
4620.71 857
4621.35 798
4621.99 787
4622.63 819
4623.27 840
4623.91 824
4624.56 827
4625.20 882
4625.84 927
4626.48 869
4627.12 828
4627.76 905
4628.41 812
4629.05 784
4629.69 836
4630.33 850
4630.97 759
4631.62 781
4632.26 841
4632.90 846
4633.54 794
4634.18 732
4634.83 852
4635.47 1013
4636.11 917
4636.75 928
4637.40 882
4638.04 871
4638.68 932
4639.32 950
4639.97 999
4640.61 1055
4641.25 1145
4641.89 1088
4642.54 1083
4643.18 1034
4643.82 1040
4644.46 1004
4645.11 951
4645.75 1034
4646.39 932
4647.04 955
4647.68 898
4648.32 854
4648.97 867
4649.61 908
4650.25 1010
4650.90 1042
4651.54 965
4652.18 962
4652.83 994
4653.47 1220
4654.11 1273
4654.76 1293
4655.40 1326
4656.04 1437
4656.69 1524
4657.33 1562
4657.98 1437
4658.62 1444
4659.26 1377
4659.91 1283
4660.55 1110
4661.20 1009
4661.84 946
4662.48 982
4663.13 879
4663.77 900
4664.42 843
4665.06 756
4665.71 855
4666.35 887
4666.99 857
4667.64 912
4668.28 870
4668.93 767
4669.57 783
4670.22 734
4670.86 793
4671.51 842
4672.15 792
4672.80 729
4673.44 752
4674.09 822
4674.73 807
4675.38 768
4676.02 832
4676.67 832
4677.31 785
4677.96 780
4678.60 802
4679.25 827
4679.89 710
4680.54 722
4681.18 906
4681.83 833
4682.47 844
4683.12 761
4683.77 822
4684.41 906
4685.06 768
4685.70 830
4686.35 956
4686.99 958
4687.64 946
4688.29 952
4688.93 894
4689.58 863
4690.22 965
4690.87 947
4691.52 779
4692.16 810
4692.81 825
4693.45 891
4694.10 820
4694.75 783
4695.39 884
4696.04 867
4696.69 897
4697.33 947
4697.98 949
4698.63 850
4699.27 856
4699.92 960
4700.57 983
4701.21 1082
4701.86 1084
4702.51 1057
4703.15 1069
4703.80 1104
4704.45 1057
4705.10 1100
4705.74 970
4706.39 938
4707.04 876
4707.68 867
4708.33 926
4708.98 850
4709.63 773
4710.27 905
4710.92 848
4711.57 933
4712.22 890
4712.86 823
4713.51 811
4714.16 845
4714.81 860
4715.45 794
4716.10 800
4716.75 773
4717.40 881
4718.05 902
4718.69 867
4719.34 783
4719.99 810
4720.64 767
4721.29 969
4721.94 878
4722.58 996
4723.23 1060
4723.88 1079
4724.53 1014
4725.18 996
4725.83 1186
4726.47 1215
4727.12 1282
4727.77 1340
4728.42 1262
4729.07 1340
4729.72 1293
4730.37 1188
4731.02 1094
4731.66 1201
4732.31 1224
4732.96 1285
4733.61 946
4734.26 1031
4734.91 893
4735.56 930
4736.21 863
4736.86 915
4737.51 959
4738.16 939
4738.81 843
4739.45 926
4740.10 776
4740.75 827
4741.40 860
4742.05 896
4742.70 871
4743.35 895
4744.00 895
4744.65 921
4745.30 955
4745.95 927
4746.60 826
4747.25 886
4747.90 810
4748.55 802
4749.20 917
4749.85 922
4750.50 916
4751.15 909
4751.80 909
4752.45 836
4753.10 905
4753.75 905
4754.40 1013
4755.05 973
4755.71 996
4756.36 995
4757.01 1024
4757.66 975
4758.31 938
4758.96 916
4759.61 930
4760.26 906
4760.91 909
4761.56 791
4762.21 765
4762.86 974
4763.52 944
4764.17 901
4764.82 895
4765.47 1070
4766.12 1114
4766.77 1062
4767.42 1046
4768.07 1192
4768.73 1352
4769.38 1336
4770.03 1466
4770.68 1653
4771.33 1501
4771.98 1464
4772.64 1237
4773.29 1324
4773.94 1260
4774.59 1190
4775.24 1067
4775.89 1064
4776.55 911
4777.20 968
4777.85 1020
4778.50 957
4779.15 897
4779.81 995
4780.46 1004
4781.11 979
4781.76 956
4782.42 1070
4783.07 1070
4783.72 1026
4784.37 1021
4785.03 1033
4785.68 1036
4786.33 1067
4786.98 1056
4787.64 980
4788.29 939
4788.94 932
4789.60 932
4790.25 856
4790.90 852
4791.55 884
4792.21 851
4792.86 898
4793.51 963
4794.17 927
4794.82 807
4795.47 828
4796.13 882
4796.78 727
4797.43 808
4798.09 846
4798.74 875
4799.39 882
4800.05 899
4800.70 832
4801.36 796
4802.01 768
4802.66 885
4803.32 895
4803.97 782
4804.62 840
4805.28 905
4805.93 907
4806.59 882
4807.24 797
4807.89 810
4808.55 846
4809.20 868
4809.86 910
4810.51 847
4811.17 981
4811.82 905
4812.47 838
4813.13 802
4813.78 837
4814.44 862
4815.09 873
4815.75 825
4816.40 833
4817.06 916
4817.71 897
4818.37 877
4819.02 834
4819.68 913
4820.33 954
4820.99 927
4821.64 1028
4822.30 1064
4822.95 1035
4823.61 1052
4824.26 1172
4824.92 1087
4825.57 1043
4826.23 1212
4826.88 1290
4827.54 1343
4828.19 1348
4828.85 1280
4829.51 1268
4830.16 1294
4830.82 1250
4831.47 1272
4832.13 1287
4832.78 1336
4833.44 1230
4834.10 1194
4834.75 1196
4835.41 1197
4836.06 1218
4836.72 1301
4837.38 1319
4838.03 1506
4838.69 1596
4839.34 1797
4840.00 1836
4840.66 1851
4841.31 1992
4841.97 2079
4842.63 1991
4843.28 1871
4843.94 1818
4844.60 1794
4845.25 1676
4845.91 1626
4846.57 1513
4847.22 1411
4847.88 1457
4848.54 1327
4849.19 1283
4849.85 1289
4850.51 1327
4851.17 1274
4851.82 1320
4852.48 1481
4853.14 1484
4853.79 1595
4854.45 1642
4855.11 1554
4855.77 1432
4856.42 1455
4857.08 1458
4857.74 1481
4858.40 1362
4859.05 1436
4859.71 1513
4860.37 1647
4861.03 1524
4861.68 1545
4862.34 1623
4863.00 1626
4863.66 1668
4864.32 1622
4864.97 1472
4865.63 1529
4866.29 1526
4866.95 1411
4867.61 1307
4868.26 1509
4868.92 1508
4869.58 1505
4870.24 1559
4870.90 1432
4871.56 1449
4872.21 1579
4872.87 1547
4873.53 1461
4874.19 1375
4874.85 1499
4875.51 1391
4876.17 1366
4876.83 1244
4877.48 1320
4878.14 1281
4878.80 1195
4879.46 1371
4880.12 1313
4880.78 1312
4881.44 1327
4882.10 1400
4882.76 1362
4883.42 1259
4884.08 1289
4884.73 1268
4885.39 1200
4886.05 1077
4886.71 1037
4887.37 1147
4888.03 1125
4888.69 1150
4889.35 1121
4890.01 1044
4890.67 1103
4891.33 1166
4891.99 1136
4892.65 1223
4893.31 1219
4893.97 1383
4894.63 1335
4895.29 1175
4895.95 1237
4896.61 1292
4897.27 1253
4897.93 1111
4898.59 1215
4899.25 1110
4899.91 1109
4900.57 1015
4901.23 996
4901.89 1050
4902.55 1094
4903.21 1165
4903.88 1124
4904.54 1200
4905.20 1127
4905.86 978
4906.52 1062
4907.18 1016
4907.84 1010
4908.50 996
4909.16 842
4909.82 963
4910.48 929
4911.15 955
4911.81 962
4912.47 883
4913.13 879
4913.79 931
4914.45 943
4915.11 879
4915.77 835
4916.44 935
4917.10 971
4917.76 873
4918.42 907
4919.08 1051
4919.74 862
4920.41 828
4921.07 896
4921.73 911
4922.39 851
4923.05 895
4923.72 838
4924.38 795
4925.04 818
4925.70 797
4926.36 742
4927.03 747
4927.69 827
4928.35 860
4929.01 797
4929.67 904
4930.34 877
4931.00 829
4931.66 847
4932.32 945
4932.99 972
4933.65 1062
4934.31 1006
4934.98 947
4935.64 837
4936.30 883
4936.96 891
4937.63 918
4938.29 899
4938.95 784
4939.62 834
4940.28 891
4940.94 904
4941.61 908
4942.27 879
4942.93 915
4943.60 905
4944.26 857
4944.92 822
4945.59 811
4946.25 820
4946.91 827
4947.58 910
4948.24 899
4948.90 803
4949.57 762
4950.23 760
4950.89 847
4951.56 896
4952.22 803
4952.89 803
4953.55 833
4954.21 732
4954.88 769
4955.54 823
4956.21 851
4956.87 815
4957.53 790
4958.20 831
4958.86 772
4959.53 750
4960.19 767
4960.86 794
4961.52 834
4962.19 807
4962.85 716
4963.52 884
4964.18 888
4964.84 893
4965.51 797
4966.17 886
4966.84 975
4967.50 992
4968.17 1018
4968.83 1052
4969.50 1038
4970.16 1021
4970.83 932
4971.49 887
4972.16 830
4972.82 881
4973.49 887
4974.16 774
4974.82 831
4975.49 779
4976.15 801
4976.82 901
4977.48 892
4978.15 857
4978.81 758
4979.48 795
4980.15 812
4980.81 768
4981.48 722
4982.14 795
4982.81 862
4983.48 800
4984.14 737
4984.81 822
4985.47 936
4986.14 953
4986.81 920
4987.47 1182
4988.14 1049
4988.80 1112
4989.47 1131
4990.14 1132
4990.80 964
4991.47 994
4992.14 1005
4992.80 961
4993.47 930
4994.14 832
4994.80 824
4995.47 886
4996.14 854
4996.80 826
4997.47 746
4998.14 662
4998.81 799
4999.47 877
5000.14 836
5000.81 783
5001.47 757
5002.14 789
5002.81 815
5003.48 788
5004.14 749
5004.81 855
5005.48 730
5006.15 746
5006.81 754
5007.48 924
5008.15 883
5008.82 851
5009.48 878
5010.15 869
5010.82 899
5011.49 804
5012.16 813
5012.82 921
5013.49 891
5014.16 874
5014.83 857
5015.50 874
5016.16 884
5016.83 794
5017.50 878
5018.17 828
5018.84 948
5019.50 900
5020.17 875
5020.84 922
5021.51 1072
5022.18 1156
5022.85 1360
5023.52 1505
5024.19 1589
5024.85 1731
5025.52 2078
5026.19 2010
5026.86 2297
5027.53 2413
5028.20 2229
5028.87 2168
5029.54 2149
5030.21 1900
5030.87 1573
5031.54 1510
5032.21 1251
5032.88 1124
5033.55 950
5034.22 935
5034.89 808
5035.56 776
5036.23 763
5036.90 763
5037.57 831
5038.24 831
5038.91 790
5039.58 766
5040.25 779
5040.92 736
5041.59 789
5042.26 773
5042.93 751
5043.60 708
5044.27 644
5044.94 703
5045.61 767
5046.28 738
5046.95 697
5047.62 716
5048.29 720
5048.96 668
5049.63 795
5050.30 744
5050.97 694
5051.64 757
5052.31 728
5052.98 818
5053.65 782
5054.32 733
5054.99 715
5055.66 762
5056.34 630
5057.01 692
5057.68 733
5058.35 721
5059.02 752
5059.69 818
5060.36 775
5061.03 777
5061.70 802
5062.38 846
5063.05 834
5063.72 769
5064.39 831
5065.06 810
5065.73 899
5066.40 938
5067.08 802
5067.75 785
5068.42 793
5069.09 805
5069.76 763
5070.43 684
5071.11 795
5071.78 762
5072.45 758
5073.12 772
5073.79 687
5074.47 752
5075.14 663
5075.81 695
5076.48 729
5077.15 723
5077.83 734
5078.50 687
5079.17 687
5079.84 779
5080.52 806
5081.19 759
5081.86 760
5082.53 836
5083.21 728
5083.88 713
5084.55 791
5085.22 784
5085.90 775
5086.57 771
5087.24 755
5087.92 706
5088.59 727
5089.26 685
5089.93 725
5090.61 756
5091.28 764
5091.95 843
5092.63 776
5093.30 826
5093.97 800
5094.65 900
5095.32 884
5095.99 824
5096.67 767
5097.34 806
5098.02 737
5098.69 866
5099.36 753
5100.04 799
5100.71 759
5101.38 716
5102.06 763
5102.73 750
5103.41 719
5104.08 755
5104.75 765
5105.43 749
5106.10 783
5106.78 807
5107.45 830
5108.12 846
5108.80 839
5109.47 887
5110.15 865
5110.82 706
5111.50 717
5112.17 822
5112.85 803
5113.52 751
5114.20 745
5114.87 754
5115.54 760
5116.22 729
5116.89 697
5117.57 648
5118.24 764
5118.92 719
5119.59 685
5120.27 780
5120.94 722
5121.62 854
5122.30 831
5122.97 853
5123.65 905
5124.32 820
5125.00 810
5125.67 739
5126.35 792
5127.02 744
5127.70 731
5128.37 760
5129.05 678
5129.73 662
5130.40 640
5131.08 672
5131.75 633
5132.43 696
5133.10 663
5133.78 693
5134.46 676
5135.13 749
5135.81 730
5136.49 665
5137.16 693
5137.84 758
5138.51 701
5139.19 711
5139.87 738
5140.54 713
5141.22 661
5141.90 681
5142.57 691
5143.25 737
5143.93 782
5144.60 775
5145.28 704
5145.96 760
5146.63 696
5147.31 682
5147.99 642
5148.66 673
5149.34 607
5150.02 645
5150.69 679
5151.37 588
5152.05 683
5152.73 688
5153.40 642
5154.08 602
5154.76 652
5155.44 646
5156.11 698
5156.79 643
5157.47 649
5158.15 666
5158.82 638
5159.50 632
5160.18 674
5160.86 597
5161.53 704
5162.21 624
5162.89 676
5163.57 726
5164.25 622
5164.92 624
5165.60 649
5166.28 557
5166.96 598
5167.64 526
5168.31 642
5168.99 644
5169.67 652
5170.35 767
5171.03 704
5171.71 843
5172.39 790
5173.06 658
5173.74 628
5174.42 698
5175.10 691
5175.78 665
5176.46 666
5177.14 611
5177.82 662
5178.49 652
5179.17 642
5179.85 712
5180.53 647
5181.21 713
5181.89 656
5182.57 633
5183.25 712
5183.93 626
5184.61 670
5185.29 649
5185.97 666
5186.64 645
5187.32 634
5188.00 597
5188.68 699
5189.36 641
5190.04 661
5190.72 540
5191.40 640
5192.08 622
5192.76 631
5193.44 561
5194.12 646
5194.80 698
5195.48 607
5196.16 629
5196.84 646
5197.52 626
5198.20 652
5198.88 630
5199.56 744
5200.24 598
5200.92 546
5201.60 668
5202.28 594
5202.96 633
5203.65 616
5204.33 592
5205.01 594
5205.69 559
5206.37 638
5207.05 694
5207.73 649
5208.41 674
5209.09 643
5209.77 616
5210.45 618
5211.13 710
5211.82 775
5212.50 718
5213.18 686
5213.86 697
5214.54 689
5215.22 763
5215.90 755
5216.58 721
5217.27 729
5217.95 826
5218.63 718
5219.31 807
5219.99 758
5220.67 748
5221.36 749
5222.04 784
5222.72 672
5223.40 671
5224.08 737
5224.77 646
5225.45 744
5226.13 627
5226.81 713
5227.49 715
5228.18 668
5228.86 719
5229.54 691
5230.22 640
5230.91 742
5231.59 720
5232.27 676
5232.95 605
5233.63 607
5234.32 604
5235.00 677
5235.68 642
5236.37 656
5237.05 755
5237.73 727
5238.41 703
5239.10 729
5239.78 680
5240.46 731
5241.15 764
5241.83 644
5242.51 717
5243.20 743
5243.88 671
5244.56 656
5245.24 714
5245.93 600
5246.61 608
5247.29 609
5247.98 568
5248.66 574
5249.35 579
5250.03 574
5250.71 530
5251.40 619
5252.08 633
5252.76 621
5253.45 564
5254.13 732
5254.82 684
5255.50 692
5256.18 627
5256.87 599
5257.55 673
5258.24 674
5258.92 644
5259.60 681
5260.29 588
5260.97 631
5261.66 623
5262.34 629
5263.03 690
5263.71 594
5264.40 588
5265.08 796
5265.76 691
5266.45 710
5267.13 731
5267.82 704
5268.50 671
5269.19 718
5269.87 656
5270.56 672
5271.24 765
5271.93 745
5272.61 686
5273.30 689
5273.98 666
5274.67 678
5275.35 677
5276.04 698
5276.72 659
5277.41 754
5278.10 704
5278.78 717
5279.47 720
5280.15 680
5280.84 702
5281.52 745
5282.21 856
5282.89 863
5283.58 857
5284.27 846
5284.95 947
5285.64 1005
5286.32 965
5287.01 962
5287.70 880
5288.38 882
5289.07 842
5289.75 786
5290.44 731
5291.13 736
5291.81 762
5292.50 742
5293.19 630
5293.87 721
5294.56 746
5295.25 683
5295.93 708
5296.62 749
5297.31 738
5297.99 800
5298.68 776
5299.37 722
5300.05 776
5300.74 837
5301.43 829
5302.11 846
5302.80 789
5303.49 880
5304.18 990
5304.86 951
5305.55 845
5306.24 808
5306.92 796
5307.61 717
5308.30 885
5308.99 858
5309.67 797
5310.36 786
5311.05 796
5311.74 827
5312.42 777
5313.11 652
5313.80 732
5314.49 833
5315.18 848
5315.86 743
5316.55 807
5317.24 746
5317.93 758
5318.62 704
5319.30 793
5319.99 786
5320.68 789
5321.37 829
5322.06 889
5322.74 890
5323.43 925
5324.12 984
5324.81 1058
5325.50 1002
5326.19 931
5326.88 937
5327.56 913
5328.25 798
5328.94 788
5329.63 841
5330.32 899
5331.01 832
5331.70 789
5332.39 782
5333.07 864
5333.76 781
5334.45 811
5335.14 881
5335.83 954
5336.52 917
5337.21 926
5337.90 1021
5338.59 1013
5339.28 945
5339.97 994
5340.66 948
5341.35 937
5342.04 981
5342.73 1003
5343.42 990
5344.10 1077
5344.79 1186
5345.48 1187
5346.17 1255
5346.86 1100
5347.55 1164
5348.24 1286
5348.93 1217
5349.62 1341
5350.31 1336
5351.00 1365
5351.69 1578
5352.39 1909
5353.08 2151
5353.77 2335
5354.46 2402
5355.15 2673
5355.84 2633
5356.53 2617
5357.22 2522
5357.91 2324
5358.60 2059
5359.29 1826
5359.98 1564
5360.67 1311
5361.36 1194
5362.05 1154
5362.74 994
5363.44 929
5364.13 847
5364.82 832
5365.51 883
5366.20 779
5366.89 720
5367.58 784
5368.27 783
5368.96 749
5369.66 712
5370.35 800
5371.04 790
5371.73 748
5372.42 731
5373.11 821
5373.81 822
5374.50 748
5375.19 711
5375.88 747
5376.57 725
5377.26 771
5377.96 712
5378.65 680
5379.34 687
5380.03 727
5380.72 683
5381.42 808
5382.11 790
5382.80 794
5383.49 704
5384.18 675
5384.88 752
5385.57 775
5386.26 773
5386.95 753
5387.65 757
5388.34 656
5389.03 698
5389.72 844
5390.42 808
5391.11 812
5391.80 729
5392.50 754
5393.19 926
5393.88 848
5394.57 852
5395.27 845
5395.96 838
5396.65 824
5397.35 749
5398.04 764
5398.73 802
5399.43 743
5400.12 714
5400.81 756
5401.51 705
5402.20 701
5402.89 671
5403.59 712
5404.28 747
5404.97 731
5405.67 680
5406.36 741
5407.06 673
5407.75 621
5408.44 737
5409.14 757
5409.83 690
5410.53 691
5411.22 725
5411.91 769
5412.61 757
5413.30 824
5414.00 748
5414.69 682
5415.38 714
5416.08 719
5416.77 751
5417.47 732
5418.16 751
5418.86 737
5419.55 722
5420.25 721
5420.94 774
5421.64 821
5422.33 742
5423.03 720
5423.72 666
5424.41 680
5425.11 763
5425.80 787
5426.50 748
5427.19 767
5427.89 812
5428.59 718
5429.28 759
5429.98 772
5430.67 762
5431.37 728
5432.06 769
5432.76 737
5433.45 665
5434.15 707
5434.84 729
5435.54 723
5436.23 774
5436.93 810
5437.63 841
5438.32 759
5439.02 778
5439.71 712
5440.41 778
5441.11 928
5441.80 906
5442.50 839
5443.19 741
5443.89 705
5444.59 761
5445.28 700
5445.98 740
5446.68 860
5447.37 909
5448.07 901
5448.76 836
5449.46 953
5450.16 994
5450.85 1068
5451.55 1060
5452.25 1119
5452.94 1156
5453.64 1067
5454.34 985
5455.03 1008
5455.73 986
5456.43 985
5457.13 918
5457.82 846
5458.52 911
5459.22 804
5459.91 868
5460.61 823
5461.31 775
5462.01 853
5462.70 800
5463.40 778
5464.10 868
5464.80 766
5465.49 722
5466.19 689
5466.89 735
5467.59 823
5468.28 870
5468.98 897
5469.68 872
5470.38 788
5471.07 841
5471.77 840
5472.47 837
5473.17 894
5473.87 927
5474.56 946
5475.26 934
5475.96 983
5476.66 920
5477.36 998
5478.06 971
5478.75 939
5479.45 1019
5480.15 944
5480.85 994
5481.55 924
5482.25 1051
5482.95 1147
5483.64 1217
5484.34 1231
5485.04 1207
5485.74 1345
5486.44 1330
5487.14 1260
5487.84 1164
5488.54 1183
5489.23 972
5489.93 1033
5490.63 1020
5491.33 1113
5492.03 1016
5492.73 1013
5493.43 965
5494.13 911
5494.83 943
5495.53 976
5496.23 1072
5496.93 1081
5497.63 1025
5498.33 1162
5499.03 1105
5499.73 1161
5500.43 1182
5501.13 1169
5501.83 1165
5502.53 1351
5503.23 1573
5503.93 1690
5504.63 1918
5505.33 1944
5506.03 2097
5506.73 1961
5507.43 1864
5508.13 1648
5508.83 1557
5509.53 1312
5510.23 1121
5510.93 1042
5511.63 1056
5512.33 1048
5513.03 1041
5513.73 1081
5514.43 1132
5515.13 952
5515.83 866
5516.53 934
5517.23 1011
5517.93 1095
5518.64 1022
5519.34 1092
5520.04 1058
5520.74 1035
5521.44 1019
5522.14 878
5522.84 1022
5523.54 992
5524.24 958
5524.95 887
5525.65 868
5526.35 851
5527.05 855
5527.75 914
5528.45 846
5529.15 720
5529.86 818
5530.56 847
5531.26 797
5531.96 810
5532.66 818
5533.36 737
5534.07 710
5534.77 689
5535.47 699
5536.17 832
5536.87 736
5537.58 785
5538.28 772
5538.98 725
5539.68 824
5540.39 799
5541.09 726
5541.79 693
5542.49 727
5543.20 702
5543.90 832
5544.60 810
5545.30 736
5546.01 777
5546.71 691
5547.41 672
5548.11 781
5548.82 747
5549.52 659
5550.22 705
5550.93 809
5551.63 864
5552.33 780
5553.03 821
5553.74 701
5554.44 791
5555.14 763
5555.85 717
5556.55 732
5557.25 650
5557.96 672
5558.66 714
5559.36 745
5560.07 747
5560.77 723
5561.48 692
5562.18 679
5562.88 732
5563.59 705
5564.29 690
5564.99 725
5565.70 653
5566.40 734
5567.11 754
5567.81 740
5568.51 757
5569.22 697
5569.92 782
5570.63 717
5571.33 657
5572.04 711
5572.74 688
5573.44 714
5574.15 791
5574.85 731
5575.56 732
5576.26 719
5576.97 717
5577.67 717
5578.38 809
5579.08 744
5579.79 636
5580.49 711
5581.20 718
5581.90 781
5582.61 811
5583.31 780
5584.02 825
5584.72 765
5585.43 709
5586.13 766
5586.84 774
5587.54 693
5588.25 735
5588.95 641
5589.66 610
5590.36 645
5591.07 612
5591.77 607
5592.48 647
5593.19 633
5593.89 632
5594.60 687
5595.30 653
5596.01 580
5596.71 636
5597.42 568
5598.13 617
5598.83 685
5599.54 625
5600.24 650
5600.95 728
5601.66 616
5602.36 645
5603.07 638
5603.78 618
5604.48 618
5605.19 646
5605.89 660
5606.60 621
5607.31 580
5608.01 639
5608.72 655
5609.43 608
5610.13 649
5610.84 697
5611.55 706
5612.25 669
5612.96 635
5613.67 692
5614.38 655
5615.08 673
5615.79 712
5616.50 609
5617.20 672
5617.91 667
5618.62 693
5619.33 706
5620.03 717
5620.74 665
5621.45 671
5622.15 635
5622.86 625
5623.57 692
5624.28 679
5624.99 644
5625.69 602
5626.40 675
5627.11 725
5627.82 667
5628.52 617
5629.23 634
5629.94 604
5630.65 579
5631.36 672
5632.06 697
5632.77 699
5633.48 646
5634.19 697
5634.90 781
5635.61 665
5636.31 700
5637.02 688
5637.73 669
5638.44 670
5639.15 650
5639.86 669
5640.56 645
5641.27 692
5641.98 733
5642.69 663
5643.40 705
5644.11 737
5644.82 690
5645.53 638
5646.24 695
5646.94 730
5647.65 680
5648.36 696
5649.07 677
5649.78 644
5650.49 630
5651.20 661
5651.91 614
5652.62 681
5653.33 698
5654.04 698
5654.75 738
5655.46 791
5656.17 758
5656.88 688
5657.59 675
5658.30 717
5659.01 793
5659.71 831
5660.42 832
5661.13 777
5661.84 796
5662.55 885
5663.26 844
5663.97 841
5664.69 760
5665.40 774
5666.11 815
5666.82 736
5667.53 758
5668.24 810
5668.95 749
5669.66 675
5670.37 683
5671.08 657
5671.79 704
5672.50 703
5673.21 734
5673.92 705
5674.63 709
5675.34 739
5676.05 763
5676.76 766
5677.48 785
5678.19 677
5678.90 781
5679.61 717
5680.32 667
5681.03 636
5681.74 609
5682.45 643
5683.16 745
5683.88 725
5684.59 699
5685.30 748
5686.01 772
5686.72 799
5687.43 785
5688.15 717
5688.86 654
5689.57 690
5690.28 743
5690.99 761
5691.70 728
5692.42 740
5693.13 719
5693.84 759
5694.55 636
5695.26 756
5695.98 736
5696.69 631
5697.40 626
5698.11 637
5698.82 643
5699.54 641
5700.25 623
5700.96 692
5701.67 627
5702.39 643
5703.10 644
5703.81 647
5704.52 670
5705.24 713
5705.95 664
5706.66 703
5707.38 677
5708.09 631
5708.80 630
5709.51 692
5710.23 639
5710.94 675
5711.65 732
5712.37 731
5713.08 696
5713.79 713
5714.51 629
5715.22 630
5715.93 690
5716.65 658
5717.36 683
5718.07 661
5718.79 712
5719.50 728
5720.21 695
5720.93 672
5721.64 676
5722.36 655
5723.07 692
5723.78 715
5724.50 710
5725.21 713
5725.92 682
5726.64 736
5727.35 759
5728.07 767
5728.78 730
5729.50 779
5730.21 778
5730.92 882
5731.64 835
5732.35 904
5733.07 973
5733.78 887
5734.50 749
5735.21 790
5735.93 797
5736.64 795
5737.35 869
5738.07 743
5738.78 814
5739.50 816
5740.21 769
5740.93 705
5741.64 753
5742.36 775
5743.07 731
5743.79 674
5744.50 789
5745.22 802
5745.93 757
5746.65 716
5747.37 733
5748.08 763
5748.80 814
5749.51 809
5750.23 730
5750.94 796
5751.66 716
5752.37 766
5753.09 828
5753.81 820
5754.52 874
5755.24 906
5755.95 939
5756.67 972
5757.38 1010
5758.10 991
5758.82 1039
5759.53 1087
5760.25 1071
5760.96 1065
5761.68 985
5762.40 1043
5763.11 1096
5763.83 998
5764.55 837
5765.26 876
5765.98 865
5766.70 877
5767.41 869
5768.13 944
5768.85 942
5769.56 988
5770.28 928
5771.00 876
5771.71 899
5772.43 987
5773.15 877
5773.86 949
5774.58 985
5775.30 990
5776.01 954
5776.73 978
5777.45 972
5778.17 1006
5778.88 1074
5779.60 1102
5780.32 1070
5781.04 1104
5781.75 1139
5782.47 1122
5783.19 1064
5783.91 1218
5784.62 1236
5785.34 1084
5786.06 1028
5786.78 1035
5787.49 1056
5788.21 1009
5788.93 1211
5789.65 1265
5790.37 1362
5791.08 1290
5791.80 1321
5792.52 1352
5793.24 1403
5793.96 1455
5794.68 1508
5795.39 1642
5796.11 1642
5796.83 1762
5797.55 1921
5798.27 1970
5798.99 2001
5799.70 1899
5800.42 2284
5801.14 2702
5801.86 3414
5802.58 4301
5803.30 5179
5804.02 6111
5804.74 6925
5805.45 7364
5806.17 7073
5806.89 6684
5807.61 5739
5808.33 4735
5809.05 3920
5809.77 3327
5810.49 2869
5811.21 2354
5811.93 2254
5812.65 2161
5813.37 2133
5814.09 2201
5814.81 2172
5815.52 2064
5816.24 2203
5816.96 2287
5817.68 2218
5818.40 2199
5819.12 2110
5819.84 2272
5820.56 2083
5821.28 2149
5822.00 2174
5822.72 2178
5823.44 1925
5824.16 1874
5824.88 1975
5825.60 1792
5826.32 1858
5827.04 1638
5827.76 1614
5828.48 1589
5829.21 1532
5829.93 1422
5830.65 1373
5831.37 1387
5832.09 1263
5832.81 1309
5833.53 1320
5834.25 1165
5834.97 1181
5835.69 1186
5836.41 1238
5837.13 1275
5837.85 1181
5838.57 1137
5839.30 1084
5840.02 1089
5840.74 1131
5841.46 1174
5842.18 1163
5842.90 1159
5843.62 1205
5844.34 1144
5845.07 1213
5845.79 1116
5846.51 1109
5847.23 1037
5847.95 1071
5848.67 1172
5849.39 982
5850.12 993
5850.84 1022
5851.56 915
5852.28 1053
5853.00 998
5853.73 1014
5854.45 1050
5855.17 1062
5855.89 1097
5856.61 974
5857.34 1033
5858.06 1035
5858.78 1020
5859.50 1016
5860.23 1000
5860.95 1020
5861.67 1115
5862.39 1057
5863.11 954
5863.84 938
5864.56 932
5865.28 977
5866.01 1014
5866.73 957
5867.45 842
5868.17 916
5868.90 892
5869.62 829
5870.34 846
5871.07 982
5871.79 913
5872.51 987
5873.23 1003
5873.96 906
5874.68 970
5875.40 955
5876.13 960
5876.85 981
5877.57 1032
5878.30 1018
5879.02 992
5879.74 902
5880.47 993
5881.19 913
5881.92 1038
5882.64 910
5883.36 942
5884.09 873
5884.81 828
5885.53 849
5886.26 865
5886.98 824
5887.71 945
5888.43 865
5889.15 883
5889.88 906
5890.60 933
5891.33 921
5892.05 874
5892.78 938
5893.50 810
5894.23 855
5894.95 852
5895.67 843
5896.40 826
5897.12 866
5897.85 896
5898.57 850
5899.30 821
5900.02 776
5900.75 826
5901.47 862
5902.20 762
5902.92 741
5903.65 806
5904.37 857
5905.10 805
5905.82 809
5906.55 817
5907.27 823
5908.00 864
5908.72 878
5909.45 782
5910.17 827
5910.90 822
5911.62 887
5912.35 784
5913.08 843
5913.80 777
5914.53 813
5915.25 925
5915.98 828
5916.70 807
5917.43 762
5918.16 803
5918.88 814
5919.61 817
5920.33 754
5921.06 726
5921.79 856
5922.51 818
5923.24 897
5923.97 803
5924.69 785
5925.42 931
5926.14 863
5926.87 830
5927.60 843
5928.32 859
5929.05 818
5929.78 806
5930.50 864
5931.23 872
5931.96 868
5932.68 897
5933.41 883
5934.14 837
5934.86 923
5935.59 907
5936.32 952
5937.05 983
5937.77 976
5938.50 929
5939.23 984
5939.95 1014
5940.68 1026
5941.41 1104
5942.14 1058
5942.86 1014
5943.59 1064
5944.32 1131
5945.05 1208
5945.77 1242
5946.50 1143
5947.23 1116
5947.96 1155
5948.68 1045
5949.41 1105
5950.14 1149
5950.87 1167
5951.60 1219
5952.32 1248
5953.05 1227
5953.78 1243
5954.51 1305
5955.24 1280
5955.96 1345
5956.69 1477
5957.42 1497
5958.15 1422
5958.88 1380
5959.61 1415
5960.33 1429
5961.06 1347
5961.79 1470
5962.52 1454
5963.25 1372
5963.98 1449
5964.71 1489
5965.44 1436
5966.16 1478
5966.89 1519
5967.62 1515
5968.35 1655
5969.08 1653
5969.81 1814
5970.54 2001
5971.27 2126
5972.00 2133
5972.73 2169
5973.46 2224
5974.18 2020
5974.91 2046
5975.64 2003
5976.37 1827
5977.10 1801
5977.83 1915
5978.56 1878
5979.29 1771
5980.02 1895
5980.75 1830
5981.48 1784
5982.21 1849
5982.94 1839
5983.67 1913
5984.40 1935
5985.13 2005
5985.86 2094
5986.59 2230
5987.32 2381
5988.05 2248
5988.78 2047
5989.51 2220
5990.24 2324
5990.97 2295
5991.70 2004
5992.43 2070
5993.16 2091
5993.89 2204
5994.62 2104
5995.35 2282
5996.09 2378
5996.82 2221
5997.55 2314
5998.28 2311
5999.01 2332
5999.74 2323
6000.47 2309
6001.20 2297
6001.93 2429
6002.66 2520
6003.39 2595
6004.13 2449
6004.86 2392
6005.59 2383
6006.32 2299
6007.05 2344
6007.78 2328
6008.51 2297
6009.25 2294
6009.98 2376
6010.71 2531
6011.44 2538
6012.17 2688
6012.90 3061
6013.64 3519
6014.37 4084
6015.10 4816
6015.83 5728
6016.56 6311
6017.29 7256
6018.03 7727
6018.76 7888
6019.49 7878
6020.22 7682
6020.96 7123
6021.69 6296
6022.42 5557
6023.15 4811
6023.88 4131
6024.62 3314
6025.35 2928
6026.08 2598
6026.81 2318
6027.55 2101
6028.28 2000
6029.01 1780
6029.75 1690
6030.48 1879
6031.21 1778
6031.94 1801
6032.68 1732
6033.41 1635
6034.14 1558
6034.88 1570
6035.61 1469
6036.34 1462
6037.07 1436
6037.81 1425
6038.54 1417
6039.27 1540
6040.01 1521
6040.74 1446
6041.47 1503
6042.21 1500
6042.94 1565
6043.68 1530
6044.41 1604
6045.14 1639
6045.88 1703
6046.61 1700
6047.34 1749
6048.08 1695
6048.81 1789
6049.55 1781
6050.28 1792
6051.01 1739
6051.75 1850
6052.48 1856
6053.22 1876
6053.95 1967
6054.68 2022
6055.42 2086
6056.15 2351
6056.89 2339
6057.62 2508
6058.36 2364
6059.09 2416
6059.83 2451
6060.56 2259
6061.29 2230
6062.03 2169
6062.76 1978
6063.50 1817
6064.23 1783
6064.97 1694
6065.70 1709
6066.44 1793
6067.17 1718
6067.91 1661
6068.64 1793
6069.38 1829
6070.11 1756
6070.85 1738
6071.58 1682
6072.32 1670
6073.06 1648
6073.79 1646
6074.53 1634
6075.26 1605
6076.00 1535
6076.73 1606
6077.47 1416
6078.20 1434
6078.94 1434
6079.68 1464
6080.41 1443
6081.15 1353
6081.88 1472
6082.62 1400
6083.35 1317
6084.09 1339
6084.83 1355
6085.56 1343
6086.30 1228
6087.04 1265
6087.77 1258
6088.51 1252
6089.24 1257
6089.98 1363
6090.72 1280
6091.45 1241
6092.19 1285
6092.93 1212
6093.66 1185
6094.40 1224
6095.14 1257
6095.87 1261
6096.61 1324
6097.35 1364
6098.08 1349
6098.82 1298
6099.56 1218
6100.29 1244
6101.03 1161
6101.77 1119
6102.51 1187
6103.24 1160
6103.98 1130
6104.72 1203
6105.46 1070
6106.19 1174
6106.93 1120
6107.67 1126
6108.41 1090
6109.14 1025
6109.88 1139
6110.62 1121
6111.36 1100
6112.09 1157
6112.83 1261
6113.57 1166
6114.31 1184
6115.04 1184
6115.78 1117
6116.52 1198
6117.26 1206
6118.00 1168
6118.73 1141
6119.47 1190
6120.21 1238
6120.95 1149
6121.69 1197
6122.43 1330
6123.16 1268
6123.90 1166
6124.64 1222
6125.38 1217
6126.12 1199
6126.86 1257
6127.60 1220
6128.33 1245
6129.07 1287
6129.81 1163
6130.55 1184
6131.29 1314
6132.03 1327
6132.77 1324
6133.51 1359
6134.25 1256
6134.98 1174
6135.72 1381
6136.46 1346
6137.20 1344
6137.94 1242
6138.68 1292
6139.42 1348
6140.16 1392
6140.90 1303
6141.64 1271
6142.38 1304
6143.12 1326
6143.86 1405
6144.60 1422
6145.34 1383
6146.08 1311
6146.82 1324
6147.56 1416
6148.30 1264
6149.04 1252
6149.78 1303
6150.52 1311
6151.26 1354
6152.00 1351
6152.74 1306
6153.48 1364
6154.22 1382
6154.96 1407
6155.70 1505
6156.44 1591
6157.18 1575
6157.92 1485
6158.66 1556
6159.40 1502
6160.14 1531
6160.88 1565
6161.62 1621
6162.36 1591
6163.10 1628
6163.85 1619
6164.59 1574
6165.33 1664
6166.07 1657
6166.81 1635
6167.55 1663
6168.29 1842
6169.03 2062
6169.77 2081
6170.51 2197
6171.26 2336
6172.00 2351
6172.74 2394
6173.48 2472
6174.22 2324
6174.96 2202
6175.70 2205
6176.45 2115
6177.19 2154
6177.93 2248
6178.67 2020
6179.41 1968
6180.16 1962
6180.90 1960
6181.64 1948
6182.38 1979
6183.12 1964
6183.87 2009
6184.61 1940
6185.35 1972
6186.09 2033
6186.83 2212
6187.58 2241
6188.32 2243
6189.06 2242
6189.80 2349
6190.55 2326
6191.29 2228
6192.03 2276
6192.77 2445
6193.52 2412
6194.26 2473
6195.00 2524
6195.74 2681
6196.49 2831
6197.23 2830
6197.97 3028
6198.72 2999
6199.46 2939
6200.20 3053
6200.94 2966
6201.69 2847
6202.43 2929
6203.17 2819
6203.92 3042
6204.66 2852
6205.40 2862
6206.15 3009
6206.89 2987
6207.63 3279
6208.38 3649
6209.12 4366
6209.87 5331
6210.61 6764
6211.35 8760
6212.10 10759
6212.84 12312
6213.58 14111
6214.33 14930
6215.07 15107
6215.82 14667
6216.56 13248
6217.30 11660
6218.05 10057
6218.79 8311
6219.54 6863
6220.28 5534
6221.02 4587
6221.77 3667
6222.51 3376
6223.26 2992
6224.00 2742
6224.75 2474
6225.49 2390
6226.24 2276
6226.98 2287
6227.73 2450
6228.47 2427
6229.21 2311
6229.96 2311
6230.70 2348
6231.45 2246
6232.19 2061
6232.94 1909
6233.68 1730
6234.43 1780
6235.17 1594
6235.92 1510
6236.67 1502
6237.41 1656
6238.16 1577
6238.90 1521
6239.65 1425
6240.39 1644
6241.14 1756
6241.88 1694
6242.63 1605
6243.37 1716
6244.12 1786
6244.87 1704
6245.61 1705
6246.36 1746
6247.10 1813
6247.85 1964
6248.59 2110
6249.34 2186
6250.09 2337
6250.83 2444
6251.58 2584
6252.33 2895
6253.07 2912
6253.82 3002
6254.56 3156
6255.31 2991
6256.06 2637
6256.80 2489
6257.55 2358
6258.30 2159
6259.04 2128
6259.79 1982
6260.54 2013
6261.28 1971
6262.03 1919
6262.78 1851
6263.52 1846
6264.27 1902
6265.02 1915
6265.76 1974
6266.51 1988
6267.26 1969
6268.01 1820
6268.75 1841
6269.50 1885
6270.25 1950
6270.99 2025
6271.74 2059
6272.49 2097
6273.24 2054
6273.98 2198
6274.73 2016
6275.48 2091
6276.23 2038
6276.97 2059
6277.72 2171
6278.47 2127
6279.22 2174
6279.96 2105
6280.71 2195
6281.46 2144
6282.21 2158
6282.96 2245
6283.70 2124
6284.45 2152
6285.20 2017
6285.95 1924
6286.70 1785
6287.45 1621
6288.19 1573
6288.94 1672
6289.69 1598
6290.44 1640
6291.19 1623
6291.94 1691
6292.68 1825
6293.43 1743
6294.18 1787
6294.93 1746
6295.68 1614
6296.43 1468
6297.18 1458
6297.93 1613
6298.67 1465
6299.42 1391
6300.17 1401
6300.92 1384
6301.67 1422
6302.42 1413
6303.17 1284
6303.92 1359
6304.67 1238
6305.42 1339
6306.17 1353
6306.92 1310
6307.67 1252
6308.41 1399
6309.16 1479
6309.91 1330
6310.66 1331
6311.41 1342
6312.16 1321
6312.91 1329
6313.66 1374
6314.41 1395
6315.16 1341
6315.91 1325
6316.66 1360
6317.41 1320
6318.16 1294
6318.91 1322
6319.66 1420
6320.41 1328
6321.16 1346
6321.91 1396
6322.66 1375
6323.41 1478
6324.16 1480
6324.92 1440
6325.67 1361
6326.42 1243
6327.17 1238
6327.92 1252
6328.67 1208
6329.42 1231
6330.17 1122
6330.92 1177
6331.67 1132
6332.42 1174
6333.17 1206
6333.92 1126
6334.68 1165
6335.43 1274
6336.18 1217
6336.93 1119
6337.68 1183
6338.43 1217
6339.18 1119
6339.93 1203
6340.69 1145
6341.44 1126
6342.19 1089
6342.94 1174
6343.69 1166
6344.44 1147
6345.20 1140
6345.95 1138
6346.70 1213
6347.45 1157
6348.20 1054
6348.95 1169
6349.71 1133
6350.46 1101
6351.21 1259
6351.96 1204
6352.71 1134
6353.47 1140
6354.22 1274
6354.97 1249
6355.72 1333
6356.48 1377
6357.23 1530
6357.98 1589
6358.73 1531
6359.49 1546
6360.24 1515
6360.99 1425
6361.74 1378
6362.50 1362
6363.25 1376
6364.00 1284
6364.76 1263
6365.51 1190
6366.26 1131
6367.01 1108
6367.77 1154
6368.52 1232
6369.27 1234
6370.03 1234
6370.78 1252
6371.53 1197
6372.29 1166
6373.04 1227
6373.79 1087
6374.55 1179
6375.30 1161
6376.05 1169
6376.81 1190
6377.56 1150
6378.31 1134
6379.07 1064
6379.82 1119
6380.58 1186
6381.33 1134
6382.08 1154
6382.84 1077
6383.59 1101
6384.35 1105
6385.10 1127
6385.85 1136
6386.61 1095
6387.36 1130
6388.12 1084
6388.87 1026
6389.62 1045
6390.38 1184
6391.13 1033
6391.89 1055
6392.64 1124
6393.40 1117
6394.15 971
6394.91 1056
6395.66 1109
6396.42 1127
6397.17 1112
6397.93 1120
6398.68 1146
6399.44 1024
6400.19 1031
6400.95 983
6401.70 898
6402.46 1000
6403.21 1008
6403.97 952
6404.72 891
6405.48 851
6406.23 861
6406.99 940
6407.74 1017
6408.50 913
6409.25 903
6410.01 888
6410.76 895
6411.52 879
6412.28 966
6413.03 973
6413.79 977
6414.54 952
6415.30 930
6416.05 949
6416.81 1049
6417.57 987
6418.32 914
6419.08 940
6419.83 1016
6420.59 928
6421.35 960
6422.10 952
6422.86 1009
6423.62 914
6424.37 879
6425.13 849
6425.89 891
6426.64 976
6427.40 1001
6428.15 912
6428.91 890
6429.67 978
6430.42 887
6431.18 1023
6431.94 1008
6432.70 869
6433.45 805
6434.21 796
6434.97 881
6435.72 868
6436.48 964
6437.24 925
6437.99 909
6438.75 926
6439.51 950
6440.27 1004
6441.02 1051
6441.78 1045
6442.54 887
6443.30 957
6444.05 978
6444.81 1026
6445.57 1026
6446.33 913
6447.08 881
6447.84 897
6448.60 886
6449.36 902
6450.12 954
6450.87 996
6451.63 1027
6452.39 933
6453.15 930
6453.91 1010
6454.66 1006
6455.42 1133
6456.18 1030
6456.94 963
6457.70 1035
6458.46 937
6459.21 1010
6459.97 1016
6460.73 992
6461.49 1114
6462.25 1105
6463.01 1089
6463.77 1008
6464.52 1016
6465.28 1027
6466.04 1115
6466.80 1073
6467.56 1124
6468.32 1049
6469.08 1134
6469.84 1070
6470.60 1080
6471.36 1125
6472.11 1219
6472.87 1235
6473.63 1169
6474.39 1185
6475.15 1120
6475.91 1240
6476.67 1204
6477.43 1082
6478.19 1108
6478.95 1189
6479.71 1159
6480.47 1147
6481.23 1184
6481.99 1289
6482.75 1316
6483.51 1354
6484.27 1279
6485.03 1209
6485.79 1298
6486.55 1331
6487.31 1417
6488.07 1383
6488.83 1362
6489.59 1421
6490.35 1344
6491.11 1377
6491.87 1378
6492.63 1422
6493.39 1472
6494.15 1455
6494.91 1500
6495.67 1660
6496.43 1607
6497.19 1684
6497.95 1894
6498.71 1913
6499.48 1856
6500.24 1908
6501.00 1793
6501.76 1923
6502.52 2027
6503.28 1981
6504.04 2020
6504.80 1884
6505.56 1908
6506.32 1885
6507.09 1979
6507.85 1929
6508.61 1908
6509.37 2043
6510.13 2003
6510.89 2121
6511.65 2253
6512.42 2294
6513.18 2280
6513.94 2250
6514.70 2315
6515.46 2413
6516.22 2422
6516.99 2430
6517.75 2352
6518.51 2325
6519.27 2424
6520.03 2512
6520.80 2502
6521.56 2525
6522.32 2502
6523.08 2551
6523.84 2695
6524.61 2809
6525.37 2832
6526.13 2945
6526.89 3256
6527.66 3066
6528.42 3250
6529.18 3379
6529.94 3535
6530.71 3817
6531.47 4073
6532.23 4328
6533.00 4515
6533.76 4569
6534.52 4503
6535.28 4373
6536.05 4506
6536.81 4912
6537.57 5629
6538.34 6879
6539.10 8091
6539.86 9816
6540.63 11017
6541.39 11999
6542.15 12667
6542.92 12641
6543.68 11691
6544.44 10400
6545.21 8939
6545.97 7316
6546.73 6108
6547.50 4806
6548.26 4000
6549.02 3427
6549.79 3053
6550.55 2717
6551.31 2434
6552.08 2286
6552.84 2187
6553.61 2154
6554.37 2179
6555.13 2096
6555.90 2077
6556.66 2103
6557.43 2050
6558.19 1976
6558.96 1961
6559.72 1912
6560.48 1927
6561.25 1759
6562.01 1782
6562.78 1711
6563.54 1701
6564.31 1712
6565.07 1720
6565.84 1802
6566.60 1929
6567.37 1973
6568.13 2166
6568.90 2118
6569.66 2177
6570.43 2254
6571.19 2190
6571.96 2169
6572.72 2202
6573.49 2148
6574.25 2214
6575.02 2107
6575.78 2180
6576.55 2236
6577.31 2473
6578.08 2571
6578.84 2657
6579.61 2683
6580.37 2841
6581.14 2881
6581.91 2827
6582.67 2845
6583.44 2862
6584.20 2880
6584.97 2995
6585.73 2735
6586.50 2585
6587.27 2592
6588.03 2692
6588.80 2591
6589.56 2555
6590.33 2394
6591.10 2357
6591.86 2341
6592.63 2479
6593.39 2446
6594.16 2468
6594.93 2610
6595.69 2601
6596.46 2813
6597.23 2955
6597.99 3274
6598.76 3648
6599.53 3854
6600.29 4028
6601.06 4048
6601.83 4047
6602.59 3769
6603.36 3505
6604.13 3517
6604.89 3148
6605.66 2838
6606.43 2675
6607.20 2469
6607.96 2253
6608.73 2159
6609.50 2027
6610.26 2004
6611.03 2068
6611.80 2115
6612.57 2001
6613.33 2024
6614.10 1852
6614.87 1838
6615.64 1924
6616.40 1847
6617.17 1967
6617.94 1844
6618.71 1771
6619.48 1788
6620.24 1689
6621.01 1705
6621.78 1660
6622.55 1678
6623.32 1674
6624.08 1632
6624.85 1619
6625.62 1687
6626.39 1778
6627.16 1657
6627.92 1612
6628.69 1537
6629.46 1625
6630.23 1683
6631.00 1633
6631.77 1564
6632.54 1568
6633.30 1628
6634.07 1516
6634.84 1620
6635.61 1632
6636.38 1676
6637.15 1886
6637.92 2098
6638.69 2205
6639.45 2240
6640.22 2199
6640.99 2338
6641.76 2245
6642.53 2255
6643.30 1906
6644.07 1821
6644.84 1711
6645.61 1607
6646.38 1554
6647.15 1521
6647.92 1471
6648.69 1511
6649.46 1436
6650.22 1450
6650.99 1481
6651.76 1477
6652.53 1420
6653.30 1472
6654.07 1540
6654.84 1557
6655.61 1533
6656.38 1479
6657.15 1449
6657.92 1371
6658.69 1482
6659.46 1417
6660.23 1486
6661.00 1438
6661.77 1355
6662.54 1381
6663.31 1307
6664.09 1356
6664.86 1349
6665.63 1312
6666.40 1205
6667.17 1302
6667.94 1308
6668.71 1276
6669.48 1302
6670.25 1362
6671.02 1290
6671.79 1222
6672.56 1249
6673.33 1267
6674.10 1371
6674.88 1447
6675.65 1410
6676.42 1393
6677.19 1389
6677.96 1410
6678.73 1287
6679.50 1274
6680.27 1348
6681.05 1399
6681.82 1348
6682.59 1402
6683.36 1347
6684.13 1341
6684.90 1422
6685.67 1411
6686.45 1517
6687.22 1530
6687.99 1597
6688.76 1746
6689.53 1691
6690.31 1712
6691.08 1780
6691.85 1789
6692.62 1759
6693.39 1556
6694.17 1394
6694.94 1310
6695.71 1404
6696.48 1329
6697.25 1257
6698.03 1244
6698.80 1187
6699.57 1237
6700.34 1259
6701.12 1275
6701.89 1216
6702.66 1169
6703.43 1183
6704.21 1196
6704.98 1174
6705.75 1189
6706.53 1151
6707.30 1152
6708.07 1136
6708.84 1168
6709.62 1202
6710.39 1191
6711.16 1115
6711.94 1146
6712.71 1117
6713.48 1139
6714.26 1125
6715.03 1122
6715.80 1173
6716.58 1124
6717.35 1118
6718.12 1178
6718.90 1096
6719.67 1122
6720.45 1123
6721.22 1065
6721.99 978
6722.77 1057
6723.54 1096
6724.31 1044
6725.09 945
6725.86 966
6726.64 978
6727.41 1029
6728.18 1123
6728.96 988
6729.73 1108
6730.51 1114
6731.28 1057
6732.06 1089
6732.83 1016
6733.60 1045
6734.38 1091
6735.15 1026
6735.93 1091
6736.70 1061
6737.48 1059
6738.25 1103
6739.03 1114
6739.80 1068
6740.58 1022
6741.35 1106
6742.13 1118
6742.90 1130
6743.68 1073
6744.45 1089
6745.23 1102
6746.00 1113
6746.78 1121
6747.55 1066
6748.33 1087
6749.10 1159
6749.88 1179
6750.65 1127
6751.43 1182
6752.20 1289
6752.98 1210
6753.75 1287
6754.53 1272
6755.31 1405
6756.08 1454
6756.86 1582
6757.63 1673
6758.41 1626
6759.19 1545
6759.96 1457
6760.74 1380
6761.51 1259
6762.29 1170
6763.07 1262
6763.84 1196
6764.62 1135
6765.39 1128
6766.17 1046
6766.95 1022
6767.72 1237
6768.50 1145
6769.28 1082
6770.05 1156
6770.83 1144
6771.61 1044
6772.38 1049
6773.16 1086
6773.94 1026
6774.71 1079
6775.49 1083
6776.27 1041
6777.04 1064
6777.82 977
6778.60 1019
6779.37 1083
6780.15 1030
6780.93 1042
6781.71 1076
6782.48 1060
6783.26 1079
6784.04 1096
6784.81 956
6785.59 1101
6786.37 1273
6787.15 1308
6787.92 1217
6788.70 1124
6789.48 1085
6790.26 1221
6791.04 1119
6791.81 1171
6792.59 1092
6793.37 1088
6794.15 1036
6794.92 1006
6795.70 1098
6796.48 989
6797.26 1017
6798.04 873
6798.81 975
6799.59 924
6800.37 889
6801.15 946
6801.93 1014
6802.71 1027
6803.48 944
6804.26 998
6805.04 1083
6805.82 1046
6806.60 962
6807.38 915
6808.16 993
6808.94 1100
6809.71 1115
6810.49 1000
6811.27 1123
6812.05 1001
6812.83 980
6813.61 973
6814.39 956
6815.17 957
6815.95 1083
6816.73 1032
6817.50 1023
6818.28 994
6819.06 1035
6819.84 1043
6820.62 1100
6821.40 1027
6822.18 1041
6822.96 941
6823.74 1036
6824.52 1080
6825.30 1069
6826.08 1006
6826.86 1011
6827.64 1068
6828.42 979
6829.20 1002
6829.98 1013
6830.76 1010
6831.54 1002
6832.32 1012
6833.10 1027
6833.88 1031
6834.66 965
6835.44 1045
6836.22 1104
6837.00 960
6837.78 1020
6838.56 1084
6839.34 1044
6840.12 1054
6840.90 1030
6841.68 1037
6842.46 998
6843.24 1120
6844.03 1091
6844.81 1049
6845.59 1024
6846.37 1001
6847.15 919
6847.93 984
6848.71 1003
6849.49 988
6850.27 1068
6851.05 1128
6851.84 1238
6852.62 1322
6853.40 1696
6854.18 2057
6854.96 2577
6855.74 2962
6856.52 3066
6857.30 2901
6858.09 2900
6858.87 2643
6859.65 2231
6860.43 2054
6861.21 1782
6861.99 1625
6862.78 1474
6863.56 1271
6864.34 1253
6865.12 1240
6865.90 1260
6866.69 1199
6867.47 1178
6868.25 1140
6869.03 1172
6869.82 1157
6870.60 1159
6871.38 1111
6872.16 1162
6872.94 1117
6873.73 1140
6874.51 1258
6875.29 1166
6876.07 1026
6876.86 1085
6877.64 1075
6878.42 1029
6879.21 1062
6879.99 1124
6880.77 1138
6881.55 1129
6882.34 1103
6883.12 1290
6883.90 1281
6884.69 1239
6885.47 1270
6886.25 1219
6887.04 1247
6887.82 1151
6888.60 1292
6889.39 1365
6890.17 1448
6890.95 1794
6891.74 1917
6892.52 2041
6893.30 2121
6894.09 2104
6894.87 2010
6895.65 2045
6896.44 1869
6897.22 1723
6898.01 1596
6898.79 1430
6899.57 1392
6900.36 1372
6901.14 1397
6901.93 1444
6902.71 1516
6903.49 1361
6904.28 1328
6905.06 1456
6905.85 1467
6906.63 1411
6907.42 1424
6908.20 1395
6908.98 1315
6909.77 1396
6910.55 1389
6911.34 1359
6912.12 1441
6912.91 1321
6913.69 1295
6914.48 1286
6915.26 1371
6916.05 1329
6916.83 1239
6917.62 1255
6918.40 1333
6919.19 1321
6919.97 1190
6920.76 1226
6921.54 1181
6922.33 1186
6923.11 1200
6923.90 1250
6924.68 1149
6925.47 1133
6926.25 1176
6927.04 1159
6927.82 1159
6928.61 1183
6929.40 1227
6930.18 1182
6930.97 1187
6931.75 1352
6932.54 1311
6933.32 1246
6934.11 1231
6934.90 1233
6935.68 1256
6936.47 1331
6937.25 1369
6938.04 1474
6938.83 1519
6939.61 1502
6940.40 1476
6941.19 1500
6941.97 1400
6942.76 1322
6943.54 1337
6944.33 1462
6945.12 1460
6945.90 1345
6946.69 1395
6947.48 1482
6948.26 1314
6949.05 1426
6949.84 1446
6950.62 1651
6951.41 1551
6952.20 1534
6952.99 1582
6953.77 1583
6954.56 1511
6955.35 1478
6956.13 1628
6956.92 1679
6957.71 1676
6958.50 1631
6959.28 1600
6960.07 1765
6960.86 1626
6961.64 1695
6962.43 1776
6963.22 1733
6964.01 1699
6964.80 1665
6965.58 1812
6966.37 1747
6967.16 1700
6967.95 1671
6968.73 1664
6969.52 1758
6970.31 1776
6971.10 1915
6971.89 1918
6972.67 1884
6973.46 1876
6974.25 1939
6975.04 2052
6975.83 2009
6976.62 2068
6977.40 2022
6978.19 1951
6978.98 2079
6979.77 2027
6980.56 2028
6981.35 2117
6982.13 2104
6982.92 2137
6983.71 2303
6984.50 2331
6985.29 2413
6986.08 2670
6986.87 3060
6987.66 3388
6988.45 4034
6989.23 4739
6990.02 5242
6990.81 6037
6991.60 6157
6992.39 6187
6993.18 5875
6993.97 5448
6994.76 4947
6995.55 4326
6996.34 3678
6997.13 3272
6997.92 2893
6998.71 2795
6999.50 2789
7000.29 2673
7001.07 3034
7001.86 3425
7002.65 3969
7003.44 4697
7004.23 5020
7005.02 5791
7005.81 6143
7006.60 6136
7007.39 5483
7008.18 4838
7008.97 4238
7009.76 3691
7010.55 3145
7011.34 2629
7012.14 2330
7012.93 2160
7013.72 1925
7014.51 1872
7015.30 1756
7016.09 1810
7016.88 1858
7017.67 1775
7018.46 1821
7019.25 1741
7020.04 1715
7020.83 1762
7021.62 1692
7022.41 1664
7023.20 1604
7024.00 1616
7024.79 1503
7025.58 1438
7026.37 1467
7027.16 1440
7027.95 1482
7028.74 1597
7029.53 1618
7030.32 1630
7031.12 1615
7031.91 1595
7032.70 1704
7033.49 1610
7034.28 1577
7035.07 1428
7035.87 1461
7036.66 1451
7037.45 1406
7038.24 1358
7039.03 1334
7039.82 1442
7040.62 1472
7041.41 1501
7042.20 1563
7042.99 1624
7043.78 1693
7044.58 1683
7045.37 1600
7046.16 1551
7046.95 1621
7047.75 1597
7048.54 1531
7049.33 1473
7050.12 1566
7050.92 1546
7051.71 1608
7052.50 1620
7053.29 1617
7054.09 1793
7054.88 1892
7055.67 1894
7056.46 1783
7057.26 1612
7058.05 1604
7058.84 1577
7059.64 1524
7060.43 1598
7061.22 1552
7062.02 1567
7062.81 1454
7063.60 1373
7064.39 1499
7065.19 1441
7065.98 1409
7066.77 1463
7067.57 1503
7068.36 1541
7069.16 1413
7069.95 1376
7070.74 1391
7071.54 1360
7072.33 1428
7073.12 1426
7073.92 1378
7074.71 1373
7075.51 1403
7076.30 1471
7077.09 1427
7077.89 1396
7078.68 1470
7079.48 1428
7080.27 1383
7081.06 1389
7081.86 1323
7082.65 1305
7083.45 1318
7084.24 1288
7085.04 1337
7085.83 1353
7086.62 1371
7087.42 1363
7088.21 1400
7089.01 1483
7089.80 1627
7090.60 1803
7091.39 2128
7092.19 2280
7092.98 2435
7093.78 2540
7094.57 2486
7095.37 2351
7096.16 2186
7096.96 2039
7097.75 1822
7098.55 1573
7099.34 1361
7100.14 1405
7100.93 1252
7101.73 1169
7102.52 1039
7103.32 1117
7104.11 1187
7104.91 1148
7105.71 1045
7106.50 1086
7107.30 1033
7108.09 977
7108.89 1002
7109.68 1070
7110.48 995
7111.28 927
7112.07 963
7112.87 998
7113.66 976
7114.46 880
7115.26 946
7116.05 866
7116.85 863
7117.65 971
7118.44 883
7119.24 991
7120.03 944
7120.83 930
7121.63 980
7122.42 1027
7123.22 923
7124.02 941
7124.81 984
7125.61 852
7126.41 893
7127.20 930
7128.00 890
7128.80 867
7129.59 897
7130.39 925
7131.19 840
7131.99 961
7132.78 971
7133.58 984
7134.38 991
7135.17 1005
7135.97 896
7136.77 959
7137.57 995
7138.36 912
7139.16 933
7139.96 876
7140.76 884
7141.55 949
7142.35 902
7143.15 936
7143.95 938
7144.74 985
7145.54 986
7146.34 986
7147.14 973
7147.94 978
7148.73 994
7149.53 1001
7150.33 986
7151.13 983
7151.93 1002
7152.72 1005
7153.52 921
7154.32 899
7155.12 886
7155.92 903
7156.72 909
7157.51 909
7158.31 871
7159.11 895
7159.91 960
7160.71 972
7161.51 892
7162.31 866
7163.11 946
7163.90 876
7164.70 846
7165.50 886
7166.30 914
7167.10 868
7167.90 817
7168.70 793
7169.50 722
7170.30 809
7171.10 869
7171.90 820
7172.69 862
7173.49 802
7174.29 815
7175.09 824
7175.89 780
7176.69 783
7177.49 813
7178.29 825
7179.09 798
7179.89 852
7180.69 812
7181.49 856
7182.29 898
7183.09 775
7183.89 785
7184.69 796
7185.49 947
7186.29 896
7187.09 900
7187.89 1065
7188.69 947
7189.49 917
7190.29 868
7191.09 875
7191.89 917
7192.69 872
7193.49 795
7194.29 746
7195.09 870
7195.89 855
7196.70 822
7197.50 793
7198.30 732
7199.10 738
7199.90 688
7200.70 771
7201.50 764
7202.30 727
7203.10 746
7203.90 785
7204.70 802
7205.51 803
7206.31 813
7207.11 775
7207.91 736
7208.71 771
7209.51 744
7210.31 742
7211.12 756
7211.92 692
7212.72 677
7213.52 745
7214.32 733
7215.12 790
7215.92 781
7216.73 720
7217.53 775
7218.33 776
7219.13 751
7219.93 791
7220.74 797
7221.54 792
7222.34 784
7223.14 800
7223.94 763
7224.75 771
7225.55 784
7226.35 828
7227.15 796
7227.96 778
7228.76 764
7229.56 766
7230.36 791
7231.17 830
7231.97 813
7232.77 779
7233.57 767
7234.38 796
7235.18 803
7235.98 815
7236.79 765
7237.59 783
7238.39 863
7239.19 855
7240.00 862
7240.80 872
7241.60 859
7242.41 896
7243.21 912
7244.01 1053
7244.82 1053
7245.62 969
7246.42 1043
7247.23 1002
7248.03 932
7248.83 913
7249.64 906
7250.44 888
7251.25 903
7252.05 839
7252.85 964
7253.66 982
7254.46 903
7255.27 969
7256.07 999
7256.87 1022
7257.68 984
7258.48 973
7259.29 899
7260.09 915
7260.89 928
7261.70 947
7262.50 990
7263.31 966
7264.11 924
7264.92 981
7265.72 960
7266.53 992
7267.33 943
7268.13 979
7268.94 1053
7269.74 1054
7270.55 1092
7271.35 1146
7272.16 1117
7272.96 1143
7273.77 1220
7274.57 1166
7275.38 1221
7276.18 1309
7276.99 1280
7277.79 1204
7278.60 1272
7279.40 1364
7280.21 1355
7281.01 1277
7281.82 1282
7282.63 1360
7283.43 1384
7284.24 1376
7285.04 1464
7285.85 1681
7286.65 1993
7287.46 2369
7288.27 2697
7289.07 3000
7289.88 3340
7290.68 3521
7291.49 3501
7292.29 3267
7293.10 3026
7293.91 2590
7294.71 2265
7295.52 1939
7296.33 1730
7297.13 1689
7297.94 1581
7298.74 1503
7299.55 1405
7300.36 1478
7301.16 1450
7301.97 1436
7302.78 1469
7303.58 1373
7304.39 1368
7305.20 1385
7306.00 1453
7306.81 1565
7307.62 1579
7308.42 1483
7309.23 1516
7310.04 1577
7310.84 1631
7311.65 1669
7312.46 1703
7313.27 1855
7314.07 1811
7314.88 1970
7315.69 2076
7316.50 2177
7317.30 2240
7318.11 2196
7318.92 2118
7319.72 1938
7320.53 2084
7321.34 2243
7322.15 2266
7322.96 2501
7323.76 2722
7324.57 2995
7325.38 3361
7326.19 3562
7326.99 3797
7327.80 3755
7328.61 3589
7329.42 3299
7330.23 3010
7331.03 2690
7331.84 2300
7332.65 2078
7333.46 1937
7334.27 1818
7335.08 1537
7335.88 1435
7336.69 1391
7337.50 1393
7338.31 1305
7339.12 1377
7339.93 1402
7340.74 1320
7341.54 1343
7342.35 1484
7343.16 1420
7343.97 1444
7344.78 1500
7345.59 1409
7346.40 1356
7347.21 1448
7348.02 1532
7348.82 1519
7349.63 1427
7350.44 1447
7351.25 1445
7352.06 1516
7352.87 1513
7353.68 1496
7354.49 1473
7355.30 1446
7356.11 1384
7356.92 1503
7357.73 1397
7358.54 1444
7359.35 1322
7360.16 1308
7360.97 1237
7361.78 1343
7362.59 1412
7363.40 1401
7364.21 1468
7365.02 1530
7365.83 1559
7366.64 1520
7367.45 1497
7368.26 1526
7369.07 1489
7369.88 1509
7370.69 1453
7371.50 1455
7372.31 1516
7373.12 1474
7373.93 1512
7374.74 1462
7375.55 1537
7376.36 1519
7377.17 1573
7377.98 1597
7378.79 1407
7379.60 1458
7380.42 1562
7381.23 1657
7382.04 1713
7382.85 1825
7383.66 1962
7384.47 2155
7385.28 2457
7386.09 2689
7386.90 2756
7387.71 2830
7388.53 2657
7389.34 2639
7390.15 2416
7390.96 2199
7391.77 2017
7392.58 1873
7393.39 1757
7394.21 1633
7395.02 1491
7395.83 1469
7396.64 1376
7397.45 1331
7398.27 1352
7399.08 1399
7399.89 1412
7400.70 1412
7401.51 1524
7402.33 1537
7403.14 1627
7403.95 1762
7404.76 1899
7405.57 1907
7406.39 1910
7407.20 1916
7408.01 1921
7408.82 2003
7409.64 1770
7410.45 1798
7411.26 1886
7412.07 1866
7412.89 1713
7413.70 1701
7414.51 1642
7415.32 1628
7416.14 1468
7416.95 1415
7417.76 1335
7418.58 1171
7419.39 1163
7420.20 1090
7421.02 1123
7421.83 1144
7422.64 1083
7423.45 1094
7424.27 1084
7425.08 1072
7425.89 1045
7426.71 1113
7427.52 1099
7428.33 1068
7429.15 947
7429.96 1001
7430.78 1013
7431.59 999
7432.40 1013
7433.22 961
7434.03 962
7434.84 937
7435.66 926
7436.47 862
7437.29 996
7438.10 965
7438.91 923
7439.73 848
7440.54 965
7441.36 998
7442.17 927
7442.99 1051
7443.80 964
7444.61 916
7445.43 965
7446.24 964
7447.06 1009
7447.87 1085
7448.69 1018
7449.50 997
7450.32 962
7451.13 1006
7451.95 962
7452.76 981
7453.58 917
7454.39 918
7455.21 938
7456.02 988
7456.84 831
7457.65 815
7458.47 856
7459.28 849
7460.10 891
7460.91 878
7461.73 830
7462.54 860
7463.36 921
7464.17 892
7464.99 855
7465.80 840
7466.62 841
7467.44 795
7468.25 857
7469.07 781
7469.88 785
7470.70 926
7471.51 911
7472.33 844
7473.15 856
7473.96 897
7474.78 850
7475.59 796
7476.41 840
7477.23 875
7478.04 877
7478.86 842
7479.67 884
7480.49 795
7481.31 737
7482.12 817
7482.94 815
7483.76 769
7484.57 792
7485.39 706
7486.21 756
7487.02 808
7487.84 793
7488.66 756
7489.47 813
7490.29 796
7491.11 774
7491.92 749
7492.74 693
7493.56 698
7494.38 760
7495.19 739
7496.01 705
7496.83 777
7497.64 699
7498.46 692
7499.28 647
7500.10 695
7500.91 644
7501.73 628
7502.55 741
7503.37 665
7504.18 589
7505.00 607
7505.82 701
7506.64 713
7507.46 605
7508.27 640
7509.09 689
7509.91 709
7510.73 623
7511.55 679
7512.36 620
7513.18 643
7514.00 714
7514.82 692
7515.64 675
7516.45 641
7517.27 611
7518.09 621
7518.91 672
7519.73 592
7520.55 663
7521.37 675
7522.18 612
7523.00 589
7523.82 605
7524.64 686
7525.46 611
7526.28 583
7527.10 646
7527.92 722
7528.74 625
7529.55 633
7530.37 657
7531.19 653
7532.01 648
7532.83 705
7533.65 679
7534.47 720
7535.29 686
7536.11 658
7536.93 704
7537.75 704
7538.57 672
7539.39 682
7540.21 681
7541.03 688
7541.84 637
7542.66 602
7543.48 635
7544.30 663
7545.12 642
7545.94 630
7546.76 671
7547.58 762
7548.40 657
7549.22 638
7550.04 603
7550.86 685
7551.68 600
7552.51 691
7553.33 653
7554.15 670
7554.97 663
7555.79 582
7556.61 617
7557.43 617
7558.25 577
7559.07 598
7559.89 614
7560.71 632
7561.53 635
7562.35 638
7563.17 607
7563.99 596
7564.81 675
7565.64 598
7566.46 586
7567.28 630
7568.10 678
7568.92 616
7569.74 624
7570.56 587
7571.38 620
7572.21 610
7573.03 633
7573.85 621
7574.67 554
7575.49 661
7576.31 629
7577.13 710
7577.96 619
7578.78 648
7579.60 634
7580.42 641
7581.24 666
7582.07 684
7582.89 679
7583.71 591
7584.53 581
7585.35 622
7586.18 632
7587.00 578
7587.82 660
7588.64 633
7589.46 617
7590.29 604
7591.11 638
7591.93 714
7592.75 753
7593.58 661
7594.40 718
7595.22 697
7596.04 668
7596.87 701
7597.69 599
7598.51 709
7599.34 626
7600.16 622
7600.98 654
7601.80 748
7602.63 613
7603.45 580
7604.27 634
7605.10 666
7605.92 680
7606.74 734
7607.57 762
7608.39 823
7609.21 773
7610.04 849
7610.86 825
7611.68 867
7612.51 829
7613.33 795
7614.15 907
7614.98 754
7615.80 717
7616.62 789
7617.45 755
7618.27 737
7619.10 715
7619.92 775
7620.74 783
7621.57 799
7622.39 787
7623.22 829
7624.04 808
7624.86 841
7625.69 832
7626.51 812
7627.34 749
7628.16 778
7628.99 805
7629.81 693
7630.64 714
7631.46 760
7632.28 775
7633.11 747
7633.93 786
7634.76 852
7635.58 884
7636.41 910
7637.23 936
7638.06 990
7638.88 1043
7639.71 950
7640.53 1009
7641.36 780
7642.18 796
7643.01 779
7643.83 739
7644.66 684
7645.48 672
7646.31 658
7647.14 661
7647.96 650
7648.79 628
7649.61 644
7650.44 591
7651.26 606
7652.09 663
7652.91 658
7653.74 630
7654.57 582
7655.39 608
7656.22 599
7657.04 628
7657.87 588
7658.70 566
7659.52 582
7660.35 548
7661.17 603
7662.00 650
7662.83 563
7663.65 592
7664.48 548
7665.31 633
7666.13 623
7666.96 592
7667.79 603
7668.61 573
7669.44 569
7670.27 503
7671.09 617
7671.92 602
7672.75 541
7673.57 527
7674.40 643
7675.23 625
7676.05 669
7676.88 562
7677.71 567
7678.53 577
7679.36 575
7680.19 594
7681.02 542
7681.84 561
7682.67 588
7683.50 588
7684.33 527
7685.15 543
7685.98 546
7686.81 559
7687.64 522
7688.46 533
7689.29 613
7690.12 579
7690.95 577
7691.77 595
7692.60 573
7693.43 600
7694.26 558
7695.09 570
7695.91 633
7696.74 584
7697.57 632
7698.40 595
7699.23 582
7700.06 563
7700.88 621
7701.71 623
7702.54 620
7703.37 581
7704.20 605
7705.03 568
7705.85 625
7706.68 636
7707.51 596
7708.34 551
7709.17 624
7710.00 603
7710.83 644
7711.66 599
7712.48 584
7713.31 579
7714.14 619
7714.97 560
7715.80 572
7716.63 623
7717.46 657
7718.29 610
7719.12 581
7719.95 609
7720.78 568
7721.61 575
7722.44 614
7723.27 593
7724.09 672
7724.92 632
7725.75 557
7726.58 595
7727.41 632
7728.24 546
7729.07 568
7729.90 591
7730.73 610
7731.56 631
7732.39 683
7733.22 601
7734.05 633
7734.88 608
7735.71 552
7736.54 650
7737.37 624
7738.20 597
7739.03 604
7739.86 566
7740.70 638
7741.53 705
7742.36 582
7743.19 569
7744.02 590
7744.85 655
7745.68 582
7746.51 663
7747.34 675
7748.17 631
7749.00 644
7749.83 745
7750.66 790
7751.50 905
7752.33 1015
7753.16 1060
7753.99 1137
7754.82 1072
7755.65 1016
7756.48 960
7757.31 899
7758.15 791
7758.98 780
7759.81 729
7760.64 706
7761.47 743
7762.30 764
7763.13 767
7763.97 743
7764.80 690
7765.63 778
7766.46 784
7767.29 710
7768.13 726
7768.96 675
7769.79 648
7770.62 572
7771.45 611
7772.29 623
7773.12 554
7773.95 528
7774.78 576
7775.62 591
7776.45 578
7777.28 571
7778.11 579
7778.95 593
7779.78 531
7780.61 611
7781.44 579
7782.28 626
7783.11 548
7783.94 553
7784.77 615
7785.61 603
7786.44 561
7787.27 632
7788.11 602
7788.94 623
7789.77 629
7790.61 624
7791.44 635
7792.27 631
7793.10 657
7793.94 665
7794.77 617
7795.60 664
7796.44 660
7797.27 658
7798.11 624
7798.94 646
7799.77 569
7800.61 618
7801.44 653
7802.27 619
7803.11 585
7803.94 579
7804.78 567
7805.61 651
7806.44 576
7807.28 591
7808.11 641
7808.95 695
7809.78 635
7810.61 621
7811.45 671
7812.28 653
7813.12 624
7813.95 619
7814.79 746
7815.62 737
7816.45 722
7817.29 743
7818.12 859
7818.96 800
7819.79 812
7820.63 871
7821.46 880
7822.30 958
7823.13 868
7823.97 876
7824.80 824
7825.64 834
7826.47 750
7827.31 744
7828.14 670
7828.98 716
7829.81 662
7830.65 664
7831.48 722
7832.32 779
7833.15 808
7833.99 833
7834.83 764
7835.66 807
7836.50 665
7837.33 781
7838.17 748
7839.00 829
7839.84 766
7840.68 796
7841.51 753
7842.35 700
7843.18 723
7844.02 735
7844.86 772
7845.69 733
7846.53 701
7847.36 744
7848.20 711
7849.04 684
7849.87 705
7850.71 635
7851.55 612
7852.38 682
7853.22 616
7854.05 585
7854.89 666
7855.73 671
7856.56 627
7857.40 635
7858.24 656
7859.08 649
7859.91 638
7860.75 590
7861.59 599
7862.42 598
7863.26 629
7864.10 643
7864.93 690
7865.77 694
7866.61 667
7867.45 655
7868.28 609
7869.12 657
7869.96 628
7870.80 620
7871.63 591
7872.47 648
7873.31 655
7874.15 584
7874.98 629
7875.82 652
7876.66 592
7877.50 682
7878.33 687
7879.17 730
7880.01 696
7880.85 772
7881.69 680
7882.52 748
7883.36 706
7884.20 727
7885.04 709
7885.88 746
7886.71 734
7887.55 660
7888.39 622
7889.23 699
7890.07 696
7890.91 656
7891.75 654
7892.58 630
7893.42 704
7894.26 694
7895.10 732
7895.94 802
7896.78 757
7897.62 828
7898.46 769
7899.29 756
7900.13 693
7900.97 643
7901.81 795
7902.65 768
7903.49 663
7904.33 654
7905.17 682
7906.01 760
7906.85 701
7907.69 712
7908.53 685
7909.37 746
7910.21 684
7911.04 676
7911.88 750
7912.72 747
7913.56 678
7914.40 678
7915.24 704
7916.08 658
7916.92 739
7917.76 763
7918.60 728
7919.44 788
7920.28 890
7921.12 952
7921.96 993
7922.80 1053
7923.64 1154
7924.48 1136
7925.32 1230
7926.16 1208
7927.01 1045
7927.85 1026
7928.69 925
7929.53 848
7930.37 867
7931.21 719
7932.05 670
7932.89 698
7933.73 624
7934.57 669
7935.41 693
7936.25 597
7937.09 592
7937.93 651
7938.78 619
7939.62 629
7940.46 525
7941.30 613
7942.14 649
7942.98 594
7943.82 625
7944.66 571
7945.51 638
7946.35 625
7947.19 638
7948.03 695
7948.87 632
7949.71 669
7950.56 679
7951.40 647
7952.24 688
7953.08 702
7953.92 615
7954.76 669
7955.61 725
7956.45 660
7957.29 628
7958.13 657
7958.97 644
7959.82 638
7960.66 703
7961.50 704
7962.34 618
7963.19 685
7964.03 643
7964.87 664
7965.71 643
7966.56 707
7967.40 663
7968.24 693
7969.08 729
7969.93 689
7970.77 678
7971.61 604
7972.45 605
7973.30 637
7974.14 642
7974.98 692
7975.83 650
7976.67 603
7977.51 638
7978.36 595
7979.20 538
7980.04 578
7980.89 573
7981.73 581
7982.57 575
7983.42 583
7984.26 562
7985.10 609
7985.95 640
7986.79 555
7987.63 616
7988.48 557
7989.32 567
7990.16 568
7991.01 558
7991.85 567
7992.70 563
7993.54 586
7994.38 577
7995.23 553
7996.07 586
7996.92 501
7997.76 562
7998.60 540
7999.45 522
8000.29 564
8001.14 555
8001.98 538
8002.83 569
8003.67 592
8004.52 600
8005.36 571
8006.20 607
8007.05 599
8007.89 602
8008.74 621
8009.58 597
8010.43 570
8011.27 617
8012.12 568
8012.96 531
8013.81 514
8014.65 513
8015.50 487
8016.34 510
8017.19 503
8018.03 511
8018.88 469
8019.72 490
8020.57 483
8021.42 479
8022.26 490
8023.11 510
8023.95 483
8024.80 534
8025.64 459
8026.49 494
8027.33 508
8028.18 488
8029.03 481
8029.87 475
8030.72 490
8031.56 449
8032.41 447
8033.26 454
8034.10 435
8034.95 467
8035.79 476
8036.64 467
8037.49 458
8038.33 435
8039.18 460
8040.03 515
8040.87 469
8041.72 423
8042.57 456
8043.41 549
8044.26 538
8045.11 479
8045.95 456
8046.80 474
8047.65 433
8048.49 504
8049.34 534
8050.19 491
8051.03 543
8051.88 519
8052.73 486
8053.58 524
8054.42 514
8055.27 536
8056.12 531
8056.96 461
8057.81 462
8058.66 439
8059.51 447
8060.35 437
8061.20 440
8062.05 416
8062.90 425
8063.74 496
8064.59 490
8065.44 521
8066.29 464
8067.14 486
8067.98 487
8068.83 447
8069.68 470
8070.53 461
8071.38 429
8072.22 464
8073.07 424
8073.92 436
8074.77 423
8075.62 462
8076.46 439
8077.31 482
8078.16 483
8079.01 423
8079.86 460
8080.71 503
8081.56 486
8082.40 440
8083.25 439
8084.10 407
8084.95 395
8085.80 427
8086.65 443
8087.50 438
8088.35 431
8089.19 370
8090.04 479
8090.89 415
8091.74 422
8092.59 486
8093.44 442
8094.29 446
8095.14 477
8095.99 458
8096.84 427
8097.69 425
8098.54 462
8099.39 472
8100.24 411
8101.09 426
8101.94 419
8102.79 492
8103.63 465
8104.48 426
8105.33 445
8106.18 519
8107.03 508
8107.88 513
8108.73 466
8109.58 429
8110.43 433
8111.28 430
8112.14 475
8112.99 430
8113.84 450
8114.69 468
8115.54 424
8116.39 452
8117.24 454
8118.09 430
8118.94 459
8119.79 469
8120.64 488
8121.49 485
8122.34 451
8123.19 484
8124.04 473
8124.89 528
8125.74 539
8126.60 598
8127.45 572
8128.30 553
8129.15 468
8130.00 534
8130.85 545
8131.70 466
8132.55 488
8133.40 500
8134.26 435
8135.11 480
8135.96 462
8136.81 505
8137.66 540
8138.51 500
8139.37 432
8140.22 473
8141.07 480
8141.92 435
8142.77 386
8143.62 437
8144.48 496
8145.33 522
8146.18 511
8147.03 415
8147.88 449
8148.74 512
8149.59 459
8150.44 490
8151.29 481
8152.15 530
8153.00 552
8153.85 569
8154.70 525
8155.56 494
8156.41 523
8157.26 541
8158.11 572
8158.97 574
8159.82 605
8160.67 628
8161.52 701
8162.38 634
8163.23 650
8164.08 603
8164.94 581
8165.79 584
8166.64 558
8167.49 500
8168.35 458
8169.20 479
8170.05 498
8170.91 424
8171.76 485
8172.61 498
8173.47 469
8174.32 462
8175.17 483
8176.03 497
8176.88 497
8177.74 480
8178.59 447
8179.44 445
8180.30 519
8181.15 482
8182.00 448
8182.86 361
8183.71 454
8184.57 483
8185.42 445
8186.27 416
8187.13 446
8187.98 417
8188.84 415
8189.69 426
8190.55 440
8191.40 480
8192.25 501
8193.11 439
8193.96 505
8194.82 449
8195.67 412
8196.53 464
8197.38 413
8198.24 405
8199.09 443
8199.95 453
8200.80 416
8201.66 449
8202.51 454
8203.37 516
8204.22 434
8205.08 388
8205.93 395
8206.79 433
8207.64 448
8208.50 441
8209.35 468
8210.21 449
8211.06 477
8211.92 464
8212.77 431
8213.63 382
8214.48 401
8215.34 414
8216.20 418
8217.05 380
8217.91 407
8218.76 386
8219.62 408
8220.48 421
8221.33 470
8222.19 433
8223.04 488
8223.90 487
8224.76 408
8225.61 492
8226.47 500
8227.32 526
8228.18 478
8229.04 546
8229.89 530
8230.75 527
8231.61 475
8232.46 533
8233.32 508
8234.18 540
8235.03 549
8235.89 490
8236.75 494
8237.60 453
8238.46 451
8239.32 438
8240.17 468
8241.03 391
8241.89 385
8242.74 429
8243.60 417
8244.46 444
8245.32 418
8246.17 403
8247.03 411
8247.89 480
8248.74 439
8249.60 390
8250.46 394
8251.32 360
8252.17 407
8253.03 375
8253.89 385
8254.75 451
8255.60 501
8256.46 457
8257.32 436
8258.18 443
8259.04 398
8259.89 440
8260.75 396
8261.61 392
8262.47 450
8263.33 438
8264.18 422
8265.04 440
8265.90 443
8266.76 468
8267.62 452
8268.48 508
8269.33 430
8270.19 378
8271.05 410
8271.91 412
8272.77 406
8273.63 421
8274.49 388
8275.34 415
8276.20 361
8277.06 357
8277.92 418
8278.78 398
8279.64 445
8280.50 442
8281.36 373
8282.22 387
8283.08 427
8283.93 416
8284.79 432
8285.65 404
8286.51 423
8287.37 402
8288.23 390
8289.09 420
8289.95 395
8290.81 423
8291.67 437
8292.53 444
8293.39 376
8294.25 391
8295.11 396
8295.97 397
8296.83 443
8297.69 411
8298.55 466
8299.41 461
8300.27 434
8301.13 411
8301.99 520
8302.85 508
8303.71 469
8304.57 456
8305.43 436
8306.29 430
8307.15 466
8308.01 505
8308.87 502
8309.73 465
8310.59 425
8311.45 458
8312.31 472
8313.17 456
8314.03 438
8314.90 409
8315.76 453
8316.62 448
8317.48 413
8318.34 425
8319.20 452
8320.06 457
8320.92 433
8321.78 424
8322.64 450
8323.51 469
8324.37 507
8325.23 449
8326.09 434
8326.95 424
8327.81 458
8328.67 496
8329.54 490
8330.40 488
8331.26 421
8332.12 452
8332.98 464
8333.84 491
8334.71 514
8335.57 490
8336.43 441
8337.29 447
8338.15 449
8339.02 419
8339.88 410
8340.74 484
8341.60 439
8342.46 452
8343.33 437
8344.19 433
8345.05 398
8345.91 468
8346.78 446
8347.64 471
8348.50 548
8349.36 478
8350.23 502
8351.09 530
8351.95 476
8352.81 465
8353.68 431
8354.54 459
8355.40 467
8356.27 451
8357.13 482
8357.99 518
8358.86 447
8359.72 399
8360.58 455
8361.44 520
8362.31 477
8363.17 485
8364.03 488
8364.90 470
8365.76 424
8366.63 433
8367.49 451
8368.35 488
8369.22 473
8370.08 479
8370.94 539
8371.81 497
8372.67 463
8373.53 465
8374.40 447
8375.26 544
8376.13 457
8376.99 486
8377.85 461
8378.72 505
8379.58 489
8380.45 523
8381.31 487
8382.18 504
8383.04 485
8383.90 460
8384.77 524
8385.63 506
8386.50 514
8387.36 533
8388.23 543
8389.09 557
8389.96 600
8390.82 563
8391.69 560
8392.55 524
8393.42 569
8394.28 571
8395.15 559
8396.01 572
8396.88 522
8397.74 533
8398.61 573
8399.47 585
8400.34 565
8401.20 488
8402.07 555
8402.93 546
8403.80 541
8404.66 532
8405.53 554
8406.39 589
8407.26 616
8408.12 624
8408.99 575
8409.86 553
8410.72 579
8411.59 602
8412.45 572
8413.32 640
8414.19 612
8415.05 636
8415.92 650
8416.78 590
8417.65 595
8418.52 653
8419.38 597
8420.25 646
8421.11 651
8421.98 705
8422.85 732
8423.71 585
8424.58 627
8425.45 648
8426.31 651
8427.18 652
8428.05 719
8428.91 694
8429.78 702
8430.65 761
8431.51 741
8432.38 811
8433.25 790
8434.11 728
8434.98 743
8435.85 749
8436.72 763
8437.58 797
8438.45 792
8439.32 840
8440.18 826
8441.05 847
8441.92 855
8442.79 845
8443.65 794
8444.52 937
8445.39 974
8446.26 982
8447.12 1025
8447.99 1056
8448.86 1107
8449.73 1236
8450.60 1119
8451.46 1080
8452.33 1010
8453.20 1070
8454.07 1128
8454.94 1077
8455.80 1093
8456.67 1115
8457.54 1131
8458.41 1242
8459.28 1384
8460.14 1561
8461.01 1782
8461.88 1960
8462.75 2086
8463.62 2077
8464.49 2092
8465.36 2111
8466.22 2002
8467.09 1805
8467.96 1686
8468.83 1559
8469.70 1367
8470.57 1362
8471.44 1423
8472.31 1492
8473.17 1742
8474.04 2223
8474.91 2720
8475.78 3197
8476.65 3478
8477.52 3688
8478.39 3602
8479.26 3142
8480.13 2704
8481.00 2369
8481.87 1901
8482.74 1583
8483.61 1451
8484.48 1089
8485.34 1100
8486.21 980
8487.08 955
8487.95 892
8488.82 892
8489.69 835
8490.56 887
8491.43 835
8492.30 889
8493.17 851
8494.04 799
8494.91 809
8495.78 818
8496.65 780
8497.52 740
8498.39 810
8499.26 804
8500.13 788
8501.01 874
8501.88 838
8502.75 773
8503.62 811
8504.49 828
8505.36 801
8506.23 836
8507.10 830
8507.97 774
8508.84 757
8509.71 765
8510.58 772
8511.45 872
8512.32 892
8513.20 917
8514.07 1015
8514.94 929
8515.81 966
8516.68 944
8517.55 967
8518.42 854
8519.29 833
8520.17 818
8521.04 789
8521.91 791
8522.78 825
8523.65 818
8524.52 744
8525.39 738
8526.27 750
8527.14 761
8528.01 761
8528.88 801
8529.75 776
8530.63 798
8531.50 735
8532.37 822
8533.24 757
8534.11 807
8534.99 863
8535.86 807
8536.73 835
8537.60 868
8538.47 827
8539.35 904
8540.22 829
8541.09 866
8541.96 877
8542.84 864
8543.71 903
8544.58 893
8545.46 807
8546.33 809
8547.20 866
8548.07 805
8548.95 816
8549.82 815
8550.69 755
8551.57 778
8552.44 835
8553.31 863
8554.18 857
8555.06 824
8555.93 811
8556.80 788
8557.68 877
8558.55 885
8559.42 870
8560.30 1002
8561.17 994
8562.04 1064
8562.92 998
8563.79 971
8564.67 887
8565.54 849
8566.41 815
8567.29 746
8568.16 719
8569.03 702
8569.91 743
8570.78 666
8571.66 639
8572.53 696
8573.40 719
8574.28 649
8575.15 685
8576.03 722
8576.90 711
8577.78 671
8578.65 664
8579.52 602
8580.40 567
8581.27 618
8582.15 580
8583.02 600
8583.90 622
8584.77 596
8585.65 590
8586.52 549
8587.40 610
8588.27 602
8589.15 569
8590.02 532
8590.90 550
8591.77 590
8592.65 604
8593.52 594
8594.40 558
8595.27 614
8596.15 554
8597.02 562
8597.90 548
8598.77 531
8599.65 597
8600.52 603
8601.40 564
8602.28 524
8603.15 579
8604.03 593
8604.90 620
8605.78 585
8606.65 606
8607.53 629
8608.41 612
8609.28 653
8610.16 601
8611.03 610
8611.91 550
8612.79 569
8613.66 596
8614.54 596
8615.41 616
8616.29 586
8617.17 629
8618.04 595
8618.92 567
8619.80 604
8620.67 609
8621.55 597
8622.43 675
8623.30 619
8624.18 600
8625.06 650
8625.93 637
8626.81 575
8627.69 610
8628.56 628
8629.44 654
8630.32 651
8631.20 607
8632.07 627
8632.95 623
8633.83 643
8634.70 614
8635.58 624
8636.46 754
8637.34 704
8638.21 703
8639.09 703
8639.97 689
8640.85 665
8641.72 724
8642.60 666
8643.48 651
8644.36 646
8645.23 656
8646.11 647
8646.99 657
8647.87 704
8648.75 761
8649.62 752
8650.50 751
8651.38 684
8652.26 703
8653.14 720
8654.01 784
8654.89 751
8655.77 770
8656.65 818
8657.53 792
8658.41 795
8659.29 776
8660.16 737
8661.04 768
8661.92 701
8662.80 793
8663.68 784
8664.56 795
8665.44 871
8666.31 814
8667.19 717
8668.07 787
8668.95 758
8669.83 768
8670.71 772
8671.59 743
8672.47 766
8673.35 784
8674.23 863
8675.11 897
8675.99 945
8676.86 1007
8677.74 1090
8678.62 1170
8679.50 1296
8680.38 1359
8681.26 1414
8682.14 1495
8683.02 1521
8683.90 1360
8684.78 1265
8685.66 1151
8686.54 1133
8687.42 981
8688.30 947
8689.18 979
8690.06 903
8690.94 899
8691.82 840
8692.70 848
8693.58 939
8694.46 1048
8695.34 1259
8696.22 1363
8697.10 1615
8697.98 1832
8698.86 2142
8699.74 2169
8700.62 1946
8701.51 1870
8702.39 1691
8703.27 1503
8704.15 1364
8705.03 1134
8705.91 982
8706.79 844
8707.67 840
8708.55 794
8709.43 732
8710.31 655
8711.20 648
8712.08 629
8712.96 650
8713.84 668
8714.72 662
8715.60 675
8716.48 700
8717.36 705
8718.25 677
8719.13 664
8720.01 668
8720.89 673
8721.77 643
8722.65 629
8723.54 646
8724.42 676
8725.30 658
8726.18 578
8727.06 629
8727.95 656
8728.83 600
8729.71 534
8730.59 559
8731.47 633
8732.36 595
8733.24 643
8734.12 646
8735.00 692
8735.89 730
8736.77 740
8737.65 705
8738.53 772
8739.42 773
8740.30 732
8741.18 745
8742.06 626
8742.95 613
8743.83 609
8744.71 615
8745.59 566
8746.48 612
8747.36 557
8748.24 614
8749.13 649
8750.01 636
8750.89 651
8751.78 679
8752.66 648
8753.54 575
8754.43 580
8755.31 644
8756.19 671
8757.08 652
8757.96 615
8758.84 586
8759.73 599
8760.61 687
8761.49 705
8762.38 711
8763.26 668
8764.15 705
8765.03 711
8765.91 721
8766.80 682
8767.68 731
8768.57 695
8769.45 687
8770.33 639
8771.22 653
8772.10 612
8772.99 608
8773.87 673
8774.75 640
8775.64 648
8776.52 687
8777.41 682
8778.29 666
8779.18 624
8780.06 659
8780.95 633
8781.83 570
8782.72 669
8783.60 636
8784.49 618
8785.37 644
8786.26 705
8787.14 742
8788.03 776
8788.91 717
8789.80 719
8790.68 690
8791.57 677
8792.45 676
8793.34 668
8794.22 651
8795.11 649
8795.99 638
8796.88 598
8797.76 668
8798.65 710
8799.53 701
8800.42 654
8801.31 663
8802.19 649
8803.08 657
8803.96 641
8804.85 605
8805.74 590
8806.62 588
8807.51 627
8808.39 565
8809.28 521
8810.17 471
8811.05 507
8811.94 533
8812.82 585
8813.71 606
8814.60 540
8815.48 569
8816.37 568
8817.26 561
8818.14 498
8819.03 456
8819.92 494
8820.80 450
8821.69 454
8822.58 484
8823.46 498
8824.35 448
8825.24 454
8826.12 498
8827.01 494
8827.90 450
8828.78 515
8829.67 532
8830.56 461
8831.45 490
8832.33 431
8833.22 463
8834.11 510
8835.00 475
8835.88 461
8836.77 466
8837.66 426
8838.55 469
8839.43 517
8840.32 498
8841.21 479
8842.10 426
8842.98 447
8843.87 430
8844.76 440
8845.65 481
8846.54 441
8847.42 426
8848.31 467
8849.20 458
8850.09 461
8850.98 480
8851.86 477
8852.75 456
8853.64 448
8854.53 482
8855.42 448
8856.31 469
8857.19 429
8858.08 433
8858.97 479
8859.86 459
8860.75 443
8861.64 394
8862.53 427
8863.42 440
8864.30 444
8865.19 447
8866.08 403
8866.97 438
8867.86 422
8868.75 434
8869.64 445
8870.53 431
8871.42 440
8872.31 447
8873.20 456
8874.08 430
8874.97 444
8875.86 452
8876.75 426
8877.64 425
8878.53 448
8879.42 461
8880.31 430
8881.20 381
8882.09 454
8882.98 454
8883.87 369
8884.76 419
8885.65 401
8886.54 419
8887.43 383
8888.32 444
8889.21 438
8890.10 432
8890.99 392
8891.88 484
8892.77 405
8893.66 353
8894.55 416
8895.44 433
8896.33 403
8897.22 404
8898.11 347
8899.00 333
8899.90 390
8900.79 457
8901.68 461
8902.57 461
8903.46 440
8904.35 411
8905.24 354
8906.13 330
8907.02 387
8907.91 409
8908.80 410
8909.70 366
8910.59 439
8911.48 423
8912.37 413
8913.26 388
8914.15 358
8915.04 305
8915.93 362
8916.83 389
8917.72 404
8918.61 421
8919.50 384
8920.39 396
8921.28 368
8922.18 409
8923.07 358
8923.96 425
8924.85 447
8925.74 350
8926.64 354
8927.53 386
8928.42 357
8929.31 321
8930.20 378
8931.10 378
8931.99 398
8932.88 357
8933.77 347
8934.67 328
8935.56 383
8936.45 362
8937.34 388
8938.24 381
8939.13 410
8940.02 347
8940.91 373
8941.81 377
8942.70 358
8943.59 398
8944.49 397
8945.38 337
8946.27 364
8947.16 402
8948.06 319
8948.95 351
8949.84 387
8950.74 394
8951.63 350
8952.52 398
8953.42 372
8954.31 418
8955.20 432
8956.10 301
8956.99 323
8957.88 368
8958.78 389
8959.67 303
8960.56 319
8961.46 375
8962.35 386
8963.25 355
8964.14 357
8965.03 348
8965.93 374
8966.82 324
8967.72 406
8968.61 358
8969.50 376
8970.40 412
8971.29 388
8972.19 347
8973.08 371
8973.98 359
8974.87 301
8975.76 343
8976.66 392
8977.55 352
8978.45 352
8979.34 329
8980.24 380
8981.13 339
8982.03 319
8982.92 344
8983.82 358
8984.71 326
8985.61 324
8986.50 273
8987.40 361
8988.29 336
8989.19 325
8990.08 348
8990.98 347
8991.87 341
8992.77 365
8993.66 370
8994.56 357
8995.45 358
8996.35 331
8997.24 342
8998.14 329
8999.04 337
8999.93 279
9000.83 302
9001.72 320
9002.62 319
9003.51 320
9004.41 309
9005.31 342
9006.20 361
9007.10 359
9007.99 361
9008.89 328
9009.79 293
9010.68 289
9011.58 329
9012.48 304
9013.37 311
9014.27 313
9015.16 328
9016.06 349
9016.96 321
9017.85 353
9018.75 354
9019.65 337
9020.54 366
9021.44 349
9022.34 321
9023.23 322
9024.13 300
9025.03 298
9025.93 324
9026.82 327
9027.72 354
9028.62 308
9029.51 312
9030.41 327
9031.31 298
9032.21 320
9033.10 258
9034.00 264
9034.90 298
9035.79 308
9036.69 335
9037.59 358
9038.49 364
9039.38 370
9040.28 331
9041.18 302
9042.08 343
9042.98 304
9043.87 368
9044.77 349
9045.67 335
9046.57 317
9047.47 310
9048.36 339
9049.26 371
9050.16 348
9051.06 349
9051.96 346
9052.85 318
9053.75 295
9054.65 290
9055.55 349
9056.45 376
9057.35 319
9058.25 319
9059.14 301
9060.04 338
9060.94 326
9061.84 387
9062.74 333
9063.64 313
9064.54 305
9065.44 365
9066.33 372
9067.23 335
9068.13 328
9069.03 383
9069.93 368
9070.83 332
9071.73 408
9072.63 349
9073.53 337
9074.43 333
9075.33 386
9076.23 383
9077.13 363
9078.03 379
9078.92 373
9079.82 352
9080.72 325
9081.62 331
9082.52 345
9083.42 337
9084.32 313
9085.22 343
9086.12 387
9087.02 364
9087.92 375
9088.82 382
9089.72 341
9090.62 349
9091.52 363
9092.42 348
9093.32 327
9094.22 344
9095.12 333
9096.03 353
9096.93 402
9097.83 415
9098.73 433
9099.63 377
9100.53 373
9101.43 389
9102.33 378
9103.23 363
9104.13 372
9105.03 415
9105.93 384
9106.83 308
9107.74 348
9108.64 335
9109.54 315
9110.44 315
9111.34 307
9112.24 319
9113.14 297
9114.04 331
9114.94 335
9115.85 334
9116.75 308
9117.65 320
9118.55 353
9119.45 306
9120.35 349
9121.26 361
9122.16 342
9123.06 307
9123.96 327
9124.86 347
9125.77 378
9126.67 336
9127.57 343
9128.47 357
9129.37 331
9130.28 352
9131.18 381
9132.08 328
9132.98 361
9133.88 375
9134.79 305
9135.69 321
9136.59 334
9137.49 297
9138.40 338
9139.30 359
9140.20 350
9141.10 312
9142.01 310
9142.91 357
9143.81 357
9144.72 304
9145.62 320
9146.52 306
9147.42 360
9148.33 341
9149.23 356
9150.13 361
9151.04 342
9151.94 340
9152.84 345
9153.75 360
9154.65 326
9155.55 373
9156.46 354
9157.36 348
9158.26 355
9159.17 349
9160.07 359
9160.97 388
9161.88 375
9162.78 377
9163.69 344
9164.59 335
9165.49 305
9166.40 310
9167.30 292
9168.21 319
9169.11 289
9170.01 329
9170.92 305
9171.82 332
9172.73 359
9173.63 310
9174.53 297
9175.44 365
9176.34 343
9177.25 337
9178.15 371
9179.06 360
9179.96 307
9180.87 313
9181.77 351
9182.68 360
9183.58 324
9184.49 330
9185.39 349
9186.30 390
9187.20 398
9188.11 376
9189.01 337
9189.92 343
9190.82 354
9191.73 377
9192.63 371
9193.54 298
9194.44 306
9195.35 315
9196.25 287
9197.16 297
9198.06 321
9198.97 326
9199.87 349
9200.78 300
9201.69 306
9202.59 344
9203.50 378
9204.40 369
9205.31 377
9206.21 404
9207.12 410
9208.03 443
9208.93 442
9209.84 455
9210.74 386
9211.65 416
9212.56 401
9213.46 344
9214.37 368
9215.28 286
9216.18 297
9217.09 375
9218.00 352
9218.90 362
9219.81 315
9220.72 342
9221.62 380
9222.53 378
9223.44 355
9224.34 353
9225.25 346
9226.16 379
9227.06 365
9227.97 386
9228.88 383
9229.78 362
9230.69 319
9231.60 350
9232.51 334
9233.41 316
9234.32 386
9235.23 380
9236.13 347
9237.04 359
9237.95 388
9238.86 388
9239.76 325
9240.67 350
9241.58 366
9242.49 350
9243.39 316
9244.30 324
9245.21 320
9246.12 359
9247.03 354
9247.93 337
9248.84 351
9249.75 341
9250.66 354
9251.57 332
9252.47 296
9253.38 327
9254.29 312
9255.20 310
9256.11 314
9257.02 322
9257.92 346
9258.83 348
9259.74 323
9260.65 307
9261.56 335
9262.47 340
9263.38 346
9264.28 305
9265.19 299
9266.10 354
9267.01 338
9267.92 302
9268.83 302
9269.74 336
9270.65 355
9271.56 322
9272.47 331
9273.37 312
9274.28 338
9275.19 368
9276.10 346
9277.01 318
9277.92 364
9278.83 388
9279.74 334
9280.65 394
9281.56 366
9282.47 328
9283.38 335
9284.29 333
9285.20 311
9286.11 315
9287.02 339
9287.93 388
9288.84 375
9289.75 356
9290.66 343
9291.57 353
9292.48 372
9293.39 337
9294.30 318
9295.21 345
9296.12 370
9297.03 378
9297.94 412
9298.85 323
9299.76 379
9300.67 428
9301.58 387
9302.49 389
9303.40 381
9304.31 354
9305.23 348
9306.14 397
9307.05 383
9307.96 384
9308.87 356
9309.78 356
9310.69 355
9311.60 364
9312.51 379
9313.42 372
9314.34 390
9315.25 412
9316.16 475
9317.07 454
9317.98 412
9318.89 370
9319.80 369
9320.72 382
9321.63 379
9322.54 363
9323.45 319
9324.36 398
9325.27 391
9326.19 318
9327.10 328
9328.01 367
9328.92 361
9329.83 351
9330.74 381
9331.66 327
9332.57 364
9333.48 360
9334.39 332
9335.31 362
9336.22 338
9337.13 323
9338.04 354
9338.96 359
9339.87 340
9340.78 316
9341.69 365
9342.61 352
9343.52 372
9344.43 394
9345.34 342
9346.26 301
9347.17 358
9348.08 339
9348.99 373
9349.91 337
9350.82 374
9351.73 359
9352.65 404
9353.56 395
9354.47 348
9355.39 378
9356.30 372
9357.21 338
9358.13 328
9359.04 349
9359.95 410
9360.87 349
9361.78 398
9362.69 384
9363.61 367
9364.52 359
9365.43 324
9366.35 361
9367.26 384
9368.18 382
9369.09 381
9370.00 319
9370.92 341
9371.83 366
9372.75 337
9373.66 375
9374.57 345
9375.49 363
9376.40 369
9377.32 358
9378.23 362
9379.15 345
9380.06 365
9380.97 371
9381.89 340
9382.80 305
9383.72 391
9384.63 352
9385.55 373
9386.46 386
9387.38 417
9388.29 389
9389.21 374
9390.12 397
9391.04 378
9391.95 372
9392.87 396
9393.78 383
9394.70 438
9395.61 361
9396.53 409
9397.44 428
9398.36 402
9399.27 449
9400.19 501
9401.10 483
9402.02 461
9402.94 403
9403.85 440
9404.77 448
9405.68 422
9406.60 453
9407.51 391
9408.43 378
9409.35 381
9410.26 426
9411.18 416
9412.09 383
9413.01 398
9413.93 446
9414.84 438
9415.76 450
9416.67 455
9417.59 424
9418.51 387
9419.42 412
9420.34 409
9421.26 475
9422.17 399
9423.09 389
9424.01 382
9424.92 428
9425.84 454
9426.76 436
9427.67 431
9428.59 397
9429.51 428
9430.42 423
9431.34 434
9432.26 444
9433.17 408
9434.09 488
9435.01 470
9435.93 448
9436.84 420
9437.76 446
9438.68 446
9439.59 468
9440.51 479
9441.43 478
9442.35 442
9443.26 496
9444.18 511
9445.10 455
9446.02 513
9446.93 515
9447.85 524
9448.77 510
9449.69 486
9450.61 523
9451.52 534
9452.44 539
9453.36 489
9454.28 485
9455.20 538
9456.11 596
9457.03 627
9457.95 614
9458.87 676
9459.79 772
9460.71 806
9461.62 848
9462.54 776
9463.46 686
9464.38 638
9465.30 664
9466.22 636
9467.14 561
9468.05 546
9468.97 516
9469.89 516
9470.81 501
9471.73 458
9472.65 505
9473.57 486
9474.49 495
9475.41 489
9476.32 462
9477.24 512
9478.16 453
9479.08 457
9480.00 529
9480.92 472
9481.84 491
9482.76 495
9483.68 510
9484.60 507
9485.52 521
9486.44 479
9487.36 519
9488.28 527
9489.20 555
9490.12 564
9491.04 544
9491.96 489
9492.88 485
9493.80 525
9494.72 550
9495.64 539
9496.56 495
9497.48 540
9498.40 538
9499.32 480
9500.24 541
9501.16 569
9502.08 506
9503.00 430
9503.92 517
9504.84 557
9505.76 475
9506.68 487
9507.60 488
9508.52 500
9509.44 493
9510.36 532
9511.28 532
9512.21 533
9513.13 574
9514.05 540
9514.97 516
9515.89 533
9516.81 569
9517.73 568
9518.65 602
9519.57 621
9520.50 592
9521.42 654
9522.34 646
9523.26 656
9524.18 685
9525.10 611
9526.02 616
9526.95 661
9527.87 641
9528.79 641
9529.71 619
9530.63 579
9531.55 615
9532.48 654
9533.40 702
9534.32 687
9535.24 789
9536.16 845
9537.09 935
9538.01 1050
9538.93 1140
9539.85 1114
9540.77 1213
9541.70 1181
9542.62 1171
9543.54 1075
9544.46 978
9545.39 865
9546.31 823
9547.23 747
9548.15 642
9549.08 667
9550.00 678
9550.92 601
9551.85 560
9552.77 639
9553.69 608
9554.61 575
9555.54 609
9556.46 563
9557.38 561
9558.31 572
9559.23 623
9560.15 582
9561.08 591
9562.00 570
9562.92 588
9563.85 610
9564.77 637
9565.69 608
9566.62 659
9567.54 646
9568.46 643
9569.39 603
9570.31 588
9571.23 529
9572.16 529
9573.08 573
9574.01 483
9574.93 521
9575.85 554
9576.78 554
9577.70 574
9578.63 522
9579.55 573
9580.47 544
9581.40 589
9582.32 544
9583.25 530
9584.17 504
9585.10 493
9586.02 568
9586.94 569
9587.87 544
9588.79 561
9589.72 584
9590.64 478
9591.57 512
9592.49 514
9593.42 545
9594.34 523
9595.27 486
9596.19 464
9597.12 484
9598.04 510
9598.97 556
9599.89 499
9600.82 546
9601.74 558
9602.67 550
9603.59 621
9604.52 568
9605.44 579
9606.37 539
9607.29 584
9608.22 565
9609.15 561
9610.07 571
9611.00 589
9611.92 603
9612.85 584
9613.77 592
9614.70 662
9615.63 627
9616.55 621
9617.48 587
9618.40 608
9619.33 616
9620.26 613
9621.18 667
9622.11 596
9623.03 642
9623.96 699
9624.89 727
9625.81 659
9626.74 663
9627.67 663
9628.59 703
9629.52 649
9630.45 661
9631.37 655
9632.30 700
9633.23 728
9634.15 731
9635.08 689
9636.01 635
9636.93 709
9637.86 759
9638.79 746
9639.71 806
9640.64 760
9641.57 818
9642.50 833
9643.42 843
9644.35 862
9645.28 827
9646.21 840
9647.13 882
9648.06 871
9648.99 842
9649.92 825
9650.84 832
9651.77 902
9652.70 956
9653.63 1116
9654.55 1072
9655.48 1240
9656.41 1281
9657.34 1287
9658.26 1223
9659.19 1171
9660.12 1180
9661.05 1095
9661.98 1016
9662.91 865
9663.83 884
9664.76 861
9665.69 799
9666.62 774
9667.55 900
9668.48 819
9669.40 822
9670.33 849
9671.26 804
9672.19 850
9673.12 827
9674.05 866
9674.98 859
9675.90 839
9676.83 959
9677.76 890
9678.69 908
9679.62 909
9680.55 864
9681.48 854
9682.41 945
9683.34 935
9684.27 896
9685.19 957
9686.12 913
9687.05 889
9687.98 845
9688.91 857
9689.84 956
9690.77 1000
9691.70 933
9692.63 920
9693.56 943
9694.49 936
9695.42 981
9696.35 985
9697.28 1076
9698.21 1062
9699.14 1023
9700.07 999
9701.00 1046
9701.93 1030
9702.86 1044
9703.79 1070
9704.72 1116
9705.65 1084
9706.58 1147
9707.51 1175
9708.44 1081
9709.37 1056
9710.30 1006
9711.23 1000
9712.16 985
9713.09 928
9714.02 870
9714.95 831
9715.88 879
9716.82 878
9717.75 934
9718.68 1019
9719.61 972
9720.54 1097
9721.47 1084
9722.40 1068
9723.33 1063
9724.26 1076
9725.19 1123
9726.13 1067
9727.06 936
9727.99 926
9728.92 943
9729.85 858
9730.78 871
9731.71 784
9732.64 829
9733.58 808
9734.51 890
9735.44 850
9736.37 795
9737.30 919
9738.23 861
9739.17 917
9740.10 869
9741.03 912
9741.96 918
9742.89 869
9743.83 856
9744.76 857
9745.69 812
9746.62 770
9747.55 789
9748.49 696
9749.42 715
9750.35 713
9751.28 698
9752.22 703
9753.15 708
9754.08 730
9755.01 720
9755.95 705
9756.88 642
9757.81 702
9758.75 645
9759.68 708
9760.61 696
9761.54 696
9762.48 717
9763.41 689
9764.34 697
9765.28 626
9766.21 698
9767.14 681
9768.08 659
9769.01 731
9769.94 673
9770.88 674
9771.81 652
9772.74 693
9773.68 718
9774.61 697
9775.54 664
9776.48 631
9777.41 708
9778.34 707
9779.28 681
9780.21 731
9781.14 717
9782.08 750
9783.01 759
9783.95 817
9784.88 840
9785.81 882
9786.75 846
9787.68 878
9788.62 870
9789.55 827
9790.49 861
9791.42 795
9792.35 807
9793.29 780
9794.22 681
9795.16 683
9796.09 736
9797.03 650
9797.96 574
9798.90 569
9799.83 660
9800.77 645
9801.70 624
9802.64 648
9803.57 629
9804.51 671
9805.44 629
9806.38 684
9807.31 660
9808.25 610
9809.18 659
9810.12 623
9811.05 527
9811.99 552
9812.92 547
9813.86 581
9814.79 587
9815.73 539
9816.66 531
9817.60 513
9818.54 542
9819.47 496
9820.41 532
9821.34 590
9822.28 597
9823.21 570
9824.15 496
9825.09 500
9826.02 540
9826.96 505
9827.89 500
9828.83 497
9829.77 519
9830.70 533
9831.64 499
9832.57 481
9833.51 485
9834.45 472
9835.38 503
9836.32 506
9837.26 514
9838.19 507
9839.13 474
9840.07 509
9841.00 550
9841.94 488
9842.88 460
9843.81 542
9844.75 498
9845.69 516
9846.62 528
9847.56 496
9848.50 519
9849.44 546
9850.37 523
9851.31 474
9852.25 502
9853.18 521
9854.12 512
9855.06 525
9856.00 549
9856.93 543
9857.87 450
9858.81 523
9859.75 515
9860.68 509
9861.62 487
9862.56 562
9863.50 565
9864.44 516
9865.37 575
9866.31 566
9867.25 531
9868.19 502
9869.13 491
9870.06 538
9871.00 538
9871.94 494
9872.88 454
9873.82 461
9874.75 477
9875.69 481
9876.63 494
9877.57 437
9878.51 481
9879.45 466
9880.39 474
9881.32 492
9882.26 513
9883.20 548
9884.14 478
9885.08 504
9886.02 488
9886.96 528
9887.90 476
9888.83 423
9889.77 475
9890.71 487
9891.65 466
9892.59 421
9893.53 444
9894.47 471
9895.41 446
9896.35 430
9897.29 438
9898.23 513
9899.17 443
9900.11 409
9901.05 481
9901.99 504
9902.92 436
9903.86 411
9904.80 441
9905.74 397
9906.68 441
9907.62 411
9908.56 470
9909.50 409
9910.44 399
9911.38 430
9912.32 433
9913.26 403
9914.20 458
9915.14 480
9916.08 453
9917.02 478
9917.97 504
9918.91 511
9919.85 464
9920.79 449
9921.73 423
9922.67 498
9923.61 506
9924.55 524
9925.49 487
9926.43 491
9927.37 487
9928.31 457
9929.25 538
9930.19 511
9931.13 541
9932.08 633
9933.02 774
9933.96 831
9934.90 812
9935.84 845
9936.78 802
9937.72 755
9938.66 696
9939.61 627
9940.55 683
9941.49 542
9942.43 519
9943.37 496
9944.31 485
9945.26 431
9946.20 403
9947.14 391
9948.08 433
9949.02 431
9949.96 403
9950.91 403
9951.85 415
9952.79 469
9953.73 445
9954.67 353
9955.62 430
9956.56 417
9957.50 396
9958.44 404
9959.39 386
9960.33 338
9961.27 375
9962.21 411
9963.16 436
9964.10 448
9965.04 473
9965.98 448
9966.93 362
9967.87 373
9968.81 354
9969.75 371
9970.70 391
9971.64 401
9972.58 409
9973.53 427
9974.47 414
9975.41 361
9976.36 351
9977.30 400
9978.24 363
9979.18 368
9980.13 396
9981.07 325
9982.01 332
9982.96 361
9983.90 342
9984.85 361
9985.79 377
9986.73 383
9987.68 370
9988.62 345
9989.56 346
9990.51 328
9991.45 347
9992.40 360
9993.34 344
9994.28 338
9995.23 381
9996.17 368
9997.12 367
9998.06 356
9999.00 369
9999.95 375
10000.89 364
10001.84 407
10002.78 352
10003.73 364
10004.67 350
10005.61 365
10006.56 361
10007.50 350
10008.45 358
10009.39 389
10010.34 392
10011.28 337
10012.23 395
10013.17 402
10014.12 407
10015.06 379
10016.01 419
10016.95 378
10017.90 371
10018.84 377
10019.79 340
10020.73 326
10021.68 342
10022.62 354
10023.57 357
10024.51 347
10025.46 375
10026.41 323
10027.35 339
10028.30 364
10029.24 362
10030.19 371
10031.13 346
10032.08 335
10033.03 321
10033.97 318
10034.92 367
10035.86 323
10036.81 374
10037.76 358
10038.70 386
10039.65 346
10040.59 385
10041.54 363
10042.49 348
10043.43 382
10044.38 338
10045.33 342
10046.27 379
10047.22 363
10048.16 318
10049.11 309
10050.06 336
10051.00 355
10051.95 353
10052.90 369
10053.84 349
10054.79 328
10055.74 333
10056.69 314
10057.63 327
10058.58 336
10059.53 310
10060.47 328
10061.42 338
10062.37 339
10063.32 341
10064.26 299
10065.21 291
10066.16 338
10067.10 312
10068.05 350
10069.00 314
10069.95 316
10070.89 315
10071.84 315
10072.79 313
10073.74 324
10074.69 327
10075.63 330
10076.58 350
10077.53 321
10078.48 337
10079.43 320
10080.37 275
10081.32 327
10082.27 339
10083.22 289
10084.17 297
10085.11 323
10086.06 345
10087.01 368
10087.96 342
10088.91 332
10089.86 316
10090.81 323
10091.75 350
10092.70 325
10093.65 300
10094.60 335
10095.55 339
10096.50 309
10097.45 287
10098.40 325
10099.34 333
10100.29 378
10101.24 327
10102.19 309
10103.14 358
10104.09 292
10105.04 297
10105.99 359
10106.94 312
10107.89 321
10108.84 324
10109.79 343
10110.73 346
10111.68 349
10112.63 334
10113.58 269
10114.53 280
10115.48 320
10116.43 284
10117.38 266
10118.33 284
10119.28 301
10120.23 342
10121.18 330
10122.13 319
10123.08 299
10124.03 299
10124.98 321
10125.93 301
10126.88 374
10127.83 300
10128.78 306
10129.73 294
10130.68 269
10131.64 304
10132.59 308
10133.54 284
10134.49 315
10135.44 319
10136.39 309
10137.34 340
10138.29 331
10139.24 312
10140.19 275
10141.14 314
10142.09 321
10143.04 322
10144.00 316
10144.95 365
10145.90 331
10146.85 301
10147.80 344
10148.75 320
10149.70 311
10150.65 312
10151.61 370
10152.56 320
10153.51 333
10154.46 336
10155.41 323
10156.36 302
10157.31 326
10158.27 320
10159.22 341
10160.17 322
10161.12 330
10162.07 313
10163.03 352
10163.98 320
10164.93 402
10165.88 389
10166.83 361
10167.79 323
10168.74 318
10169.69 329
10170.64 337
10171.60 311
10172.55 316
10173.50 368
10174.45 331
10175.41 352
10176.36 370
10177.31 353
10178.26 372
10179.22 315
10180.17 373
10181.12 336
10182.07 354
10183.03 343
10183.98 356
10184.93 363
10185.89 357
10186.84 405
10187.79 363
10188.75 367
10189.70 347
10190.65 332
10191.60 387
10192.56 467
10193.51 412
10194.47 366
10195.42 397
10196.37 390
10197.33 392
10198.28 362
10199.23 395
10200.19 375
10201.14 407
10202.09 423
10203.05 474
10204.00 444
10204.96 429
10205.91 420
10206.86 363
10207.82 407
10208.77 431
10209.73 381
10210.68 399
10211.63 436
10212.59 469
10213.54 481
10214.50 501
10215.45 511
10216.41 468
10217.36 458
10218.32 483
10219.27 434
10220.22 403
10221.18 448
10222.13 436
10223.09 404
10224.04 407
10225.00 374
10225.95 369
10226.91 374
10227.86 377
10228.82 354
10229.77 410
10230.73 397
10231.68 446
10232.64 415
10233.59 374
10234.55 440
10235.50 436
10236.46 341
10237.42 375
10238.37 400
10239.33 466
10240.28 452
10241.24 489
10242.19 470
10243.15 492
10244.10 599
10245.06 552
10246.02 477
10246.97 464
10247.93 428
10248.88 467
10249.84 465
10250.80 388
10251.75 405
10252.71 435
10253.66 400
10254.62 367
10255.58 387
10256.53 394
10257.49 348
10258.45 363
10259.40 347
10260.36 365
10261.32 333
10262.27 345
10263.23 385
10264.19 374
10265.14 365
10266.10 340
10267.06 340
10268.01 338
10268.97 300
10269.93 293
10270.88 327
10271.84 349
10272.80 332
10273.76 346
10274.71 362
10275.67 367
10276.63 301
10277.58 295
10278.54 345
10279.50 371
10280.46 351
10281.41 348
10282.37 350
10283.33 313
10284.29 315
10285.24 352
10286.20 316
10287.16 316
10288.12 292
10289.08 292
10290.03 274
10290.99 295
10291.95 297
10292.91 293
10293.87 300
10294.82 346
10295.78 328
10296.74 338
10297.70 301
10298.66 270
10299.61 300
10300.57 268
10301.53 325
10302.49 348
10303.45 314
10304.41 304
10305.37 299
10306.32 330
10307.28 327
10308.24 324
10309.20 327
10310.16 324
10311.12 333
10312.08 316
10313.04 292
10314.00 303
10314.95 353
10315.91 320
10316.87 308
10317.83 310
10318.79 293
10319.75 306
10320.71 266
10321.67 286
10322.63 316
10323.59 303
10324.55 301
10325.51 296
10326.47 289
10327.43 329
10328.39 306
10329.35 336
10330.31 333
10331.27 319
10332.23 345
10333.19 348
10334.15 372
10335.11 379
10336.07 412
10337.03 383
10337.99 388
10338.95 384
10339.91 331
10340.87 359
10341.83 381
10342.79 375
10343.75 324
10344.71 353
10345.67 331
10346.63 324
10347.59 302
10348.55 296
10349.51 332
10350.47 335
10351.43 277
10352.39 308
10353.35 356
10354.31 299
10355.28 283
10356.24 315
10357.20 313
10358.16 314
10359.12 316
10360.08 304
10361.04 283
10362.00 316
10362.96 279
10363.93 275
10364.89 334
10365.85 299
10366.81 311
10367.77 304
10368.73 317
10369.69 305
10370.66 312
10371.62 320
10372.58 280
10373.54 241
10374.50 271
10375.47 286
10376.43 251
10377.39 270
10378.35 272
10379.31 282
10380.28 276
10381.24 293
10382.20 319
10383.16 317
10384.12 286
10385.09 286
10386.05 265
10387.01 279
10387.97 290
10388.94 303
10389.90 287
10390.86 300
10391.82 283
10392.79 292
10393.75 319
10394.71 256
10395.68 285
10396.64 240
10397.60 297
10398.56 302
10399.53 249
10400.49 246
10401.45 272
10402.42 306
10403.38 334
10404.34 309
10405.31 288
10406.27 287
10407.23 264
10408.20 320
10409.16 298
10410.12 313
10411.09 293
10412.05 301
10413.01 327
10413.98 338
10414.94 297
10415.90 310
10416.87 332
10417.83 314
10418.80 311
10419.76 349
10420.72 340
10421.69 368
10422.65 363
10423.62 387
10424.58 445
10425.54 447
10426.51 440
10427.47 394
10428.44 398
10429.40 387
10430.37 423
10431.33 384
10432.30 346
10433.26 330
10434.22 388
10435.19 393
10436.15 308
10437.12 343
10438.08 303
10439.05 333
10440.01 314
10440.98 311
10441.94 313
10442.91 310
10443.87 329
10444.84 292
10445.80 303
10446.77 295
10447.73 267
10448.70 264
10449.66 230
10450.63 286
10451.59 286
10452.56 286
10453.53 312
10454.49 307
10455.46 298
10456.42 277
10457.39 279
10458.35 316
10459.32 294
10460.29 268
10461.25 324
10462.22 272
10463.18 277
10464.15 291
10465.12 284
10466.08 273
10467.05 229
10468.01 267
10468.98 274
10469.95 269
10470.91 273
10471.88 236
10472.85 246
10473.81 269
10474.78 273
10475.74 266
10476.71 274
10477.68 303
10478.64 246
10479.61 312
10480.58 276
10481.54 277
10482.51 256
10483.48 267
10484.45 261
10485.41 311
10486.38 311
10487.35 304
10488.31 299
10489.28 255
10490.25 277
10491.22 267
10492.18 293
10493.15 306
10494.12 276
10495.08 232
10496.05 279
10497.02 283
10497.99 310
10498.95 296
10499.92 292
10500.89 320
10501.86 281
10502.83 326
10503.79 341
10504.76 296
10505.73 283
10506.70 277
10507.67 289
10508.63 283
10509.60 309
10510.57 327
10511.54 296
10512.51 311
10513.47 287
10514.44 293
10515.41 295
10516.38 267
10517.35 279
10518.32 306
10519.28 315
10520.25 304
10521.22 255
10522.19 266
10523.16 328
10524.13 281
10525.10 274
10526.07 263
10527.03 261
10528.00 282
10528.97 270
10529.94 286
10530.91 293
10531.88 283
10532.85 272
10533.82 279
10534.79 276
10535.76 289
10536.73 257
10537.70 275
10538.67 275
10539.63 220
10540.60 255
10541.57 258
10542.54 249
10543.51 299
10544.48 267
10545.45 258
10546.42 262
10547.39 247
10548.36 264
10549.33 254
10550.30 277
10551.27 283
10552.24 260
10553.21 307
10554.18 288
10555.15 308
10556.12 292
10557.09 262
10558.06 282
10559.03 309
10560.00 281
10560.97 331
10561.95 289
10562.92 282
10563.89 319
10564.86 317
10565.83 316
10566.80 384
10567.77 372
10568.74 341
10569.71 384
10570.68 398
10571.65 431
10572.62 400
10573.59 362
10574.57 347
10575.54 317
10576.51 301
10577.48 320
10578.45 287
10579.42 312
10580.39 298
10581.36 302
10582.34 341
10583.31 312
10584.28 291
10585.25 335
10586.22 321
10587.19 309
10588.17 325
10589.14 282
10590.11 265
10591.08 266
10592.05 319
10593.02 332
10594.00 295
10594.97 296
10595.94 338
10596.91 291
10597.89 336
10598.86 348
10599.83 345
10600.80 319
10601.77 345
10602.75 334
10603.72 333
10604.69 358
10605.66 326
10606.64 351
10607.61 317
10608.58 316
10609.55 282
10610.53 264
10611.50 268
10612.47 287
10613.45 254
10614.42 326
10615.39 273
10616.36 288
10617.34 255
10618.31 301
10619.28 316
10620.26 285
10621.23 282
10622.20 339
10623.18 284
10624.15 297
10625.12 323
10626.10 303
10627.07 260
10628.04 290
10629.02 332
10629.99 301
10630.97 323
10631.94 323
10632.91 356
10633.89 360
10634.86 328
10635.83 265
10636.81 291
10637.78 307
10638.76 310
10639.73 315
10640.70 349
10641.68 339
10642.65 346
10643.63 329
10644.60 361
10645.58 422
10646.55 433
10647.53 446
10648.50 413
10649.47 398
10650.45 421
10651.42 354
10652.40 327
10653.37 373
10654.35 336
10655.32 277
10656.30 263
10657.27 257
10658.25 295
10659.22 322
10660.20 345
10661.17 324
10662.15 349
10663.12 269
10664.10 295
10665.07 330
10666.05 313
10667.02 279
10668.00 289
10668.97 312
10669.95 274
10670.93 300
10671.90 291
10672.88 308
10673.85 269
10674.83 300
10675.80 284
10676.78 307
10677.76 295
10678.73 291
10679.71 279
10680.68 317
10681.66 262
10682.63 273
10683.61 291
10684.59 320
10685.56 305
10686.54 318
10687.52 278
10688.49 279
10689.47 294
10690.44 317
10691.42 345
10692.40 315
10693.37 321
10694.35 332
10695.33 281
10696.30 240
10697.28 294
10698.26 292
10699.23 290
10700.21 296
10701.19 255
10702.17 264
10703.14 253
10704.12 289
10705.10 285
10706.07 257
10707.05 255
10708.03 298
10709.01 250
10709.98 229
10710.96 235
10711.94 245
10712.91 274
10713.89 288
10714.87 253
10715.85 286
10716.83 272
10717.80 262
10718.78 258
10719.76 233
10720.74 274
10721.71 264
10722.69 287
10723.67 301
10724.65 280
10725.63 245
10726.60 259
10727.58 258
10728.56 290
10729.54 288
10730.52 259
10731.49 269
10732.47 291
10733.45 287
10734.43 232
10735.41 253
10736.39 268
10737.37 288
10738.34 248
10739.32 265
10740.30 281
10741.28 306
10742.26 278
10743.24 285
10744.22 294
10745.20 251
10746.17 273
10747.15 287
10748.13 297
10749.11 265
10750.09 241
10751.07 215
10752.05 234
10753.03 260
10754.01 229
10754.99 236
10755.97 238
10756.95 237
10757.93 236
10758.91 228
10759.88 270
10760.86 280
10761.84 254
10762.82 249
10763.80 260
10764.78 244
10765.76 234
10766.74 270
10767.72 250
10768.70 288
10769.68 279
10770.66 267
10771.64 233
10772.62 273
10773.60 285
10774.58 295
10775.56 273
10776.54 237
10777.52 239
10778.51 220
10779.49 281
10780.47 262
10781.45 274
10782.43 248
10783.41 238
10784.39 269
10785.37 314
10786.35 251
10787.33 277
10788.31 286
10789.29 304
10790.27 312
10791.26 333
10792.24 287
10793.22 251
10794.20 262
10795.18 270
10796.16 281
10797.14 274
10798.12 267
10799.10 255
10800.09 226
10801.07 290
10802.05 243
10803.03 265
10804.01 234
10804.99 265
10805.98 278
10806.96 270
10807.94 257
10808.92 258
10809.90 264
10810.89 246
10811.87 261
10812.85 258
10813.83 257
10814.81 253
10815.80 282
10816.78 248
10817.76 242
10818.74 269
10819.72 258
10820.71 281
10821.69 238
10822.67 254
10823.65 239
10824.64 240
10825.62 268
10826.60 277
10827.58 305
10828.57 278
10829.55 284
10830.53 259
10831.52 245
10832.50 256
10833.48 271
10834.46 275
10835.45 287
10836.43 258
10837.41 276
10838.40 299
10839.38 252
10840.36 260
10841.35 296
10842.33 248
10843.31 285
10844.30 297
10845.28 234
10846.26 246
10847.25 265
10848.23 309
10849.21 284
10850.20 258
10851.18 293
10852.17 290
10853.15 290
10854.13 318
10855.12 288
10856.10 273
10857.09 351
10858.07 343
10859.05 299
10860.04 287
10861.02 251
10862.01 286
10862.99 263
10863.97 259
10864.96 283
10865.94 284
10866.93 277
10867.91 255
10868.90 269
10869.88 288
10870.87 328
10871.85 322
10872.84 298
10873.82 314
10874.81 299
10875.79 277
10876.78 275
10877.76 287
10878.75 292
10879.73 337
10880.72 292
10881.70 308
10882.69 299
10883.67 304
10884.66 297
10885.64 298
10886.63 291
10887.61 299
10888.60 346
10889.58 286
10890.57 312
10891.55 338
10892.54 349
10893.53 347
10894.51 296
10895.50 322
10896.48 330
10897.47 305
10898.45 329
10899.44 331
10900.43 327
10901.41 308
10902.40 302
10903.38 364
10904.37 353
10905.36 343
10906.34 348
10907.33 370
10908.32 347
10909.30 345
10910.29 344
10911.28 343
10912.26 370
10913.25 374
10914.24 386
10915.22 380
10916.21 357
10917.20 364
10918.18 380
10919.17 329
10920.16 310
10921.14 412
10922.13 381
10923.12 385
10924.10 425
10925.09 421
10926.08 405
10927.07 402
10928.05 352
10929.04 372
10930.03 377
10931.01 385
10932.00 413
10932.99 441
10933.98 422
10934.96 409
10935.95 412
10936.94 411
10937.93 443
10938.92 368
10939.90 398
10940.89 376
10941.88 395
10942.87 411
10943.85 394
10944.84 416
10945.83 433
10946.82 467
10947.81 501
10948.79 478
10949.78 482
10950.77 528
10951.76 600
10952.75 655
10953.74 538
10954.72 555
10955.71 504
10956.70 466
10957.69 507
10958.68 474
10959.67 490
10960.66 532
10961.65 642
10962.63 581
10963.62 530
10964.61 577
10965.60 631
10966.59 682
10967.58 642
10968.57 605
10969.56 630
10970.55 588
10971.54 556
10972.52 524
10973.51 558
10974.50 563
10975.49 555
10976.48 540
10977.47 446
10978.46 440
10979.45 497
10980.44 490
10981.43 491
10982.42 511
10983.41 512
10984.40 467
10985.39 465
10986.38 485
10987.37 493
10988.36 510
10989.35 546
10990.34 508
10991.33 465
10992.32 529
10993.31 529
10994.30 516
10995.29 532
10996.28 536
10997.27 519
10998.26 543
10999.25 520
11000.24 535
11001.23 541
11002.22 667
11003.21 698
11004.20 767
11005.20 760
11006.19 877
11007.18 891
11008.17 935
11009.16 885
11010.15 869
11011.14 854
11012.13 773
11013.12 677
11014.11 671
11015.10 603
11016.10 505
11017.09 493
11018.08 493
11019.07 465
11020.06 486
11021.05 436
11022.04 413
11023.04 428
11024.03 399
11025.02 453
11026.01 420
11027.00 433
11027.99 458
11028.99 441
11029.98 428
11030.97 438
11031.96 433
11032.95 425
11033.95 430
11034.94 452
11035.93 396
11036.92 404
11037.91 447
11038.91 436
11039.90 433
11040.89 422
11041.88 426
11042.88 434
11043.87 438
11044.86 419
11045.85 368
11046.85 391
11047.84 379
11048.83 425
11049.82 395
11050.82 396
11051.81 381
11052.80 331
11053.80 333
11054.79 336
11055.78 353
11056.77 368
11057.77 384
11058.76 363
11059.75 330
11060.75 357
11061.74 366
11062.73 342
11063.73 350
11064.72 347
11065.71 358
11066.71 379
11067.70 359
11068.69 397
11069.69 381
11070.68 328
11071.68 370
11072.67 366
11073.66 318
11074.66 351
11075.65 375
11076.65 380
11077.64 351
11078.63 322
11079.63 310
11080.62 349
11081.62 404
11082.61 332
11083.60 320
11084.60 378
11085.59 358
11086.59 373
11087.58 392
11088.58 349
11089.57 356
11090.57 412
11091.56 367
11092.55 376
11093.55 374
11094.54 382
11095.54 368
11096.53 372
11097.53 333
11098.52 342
11099.52 389
11100.51 346
11101.51 333
11102.50 335
11103.50 344
11104.49 390
11105.49 352
11106.48 358
11107.48 366
11108.48 398
11109.47 331
11110.47 348
11111.46 356
11112.46 327
11113.45 322
11114.45 351
11115.44 342
11116.44 313
11117.44 315
11118.43 369
11119.43 329
11120.42 305
11121.42 334
11122.42 281
11123.41 353
11124.41 307
11125.40 340
11126.40 338
11127.40 374
11128.39 362
11129.39 346
11130.38 321
11131.38 339
11132.38 357
11133.37 357
11134.37 319
11135.37 293
11136.36 333
11137.36 357
11138.36 329
11139.35 348
11140.35 293
11141.35 347
11142.34 373
11143.34 363
11144.34 331
11145.34 333
11146.33 306
11147.33 323
11148.33 335
11149.32 303
11150.32 299
11151.32 339
11152.32 359
11153.31 313
11154.31 380
11155.31 404
11156.31 373
11157.30 340
11158.30 324
11159.30 319
11160.30 328
11161.29 327
11162.29 291
11163.29 278
11164.29 277
11165.29 267
11166.28 295
11167.28 304
11168.28 275
11169.28 276
11170.28 279
11171.27 294
11172.27 300
11173.27 310
11174.27 305
11175.27 279
11176.27 272
11177.26 289
11178.26 307
11179.26 297
11180.26 355
11181.26 317
11182.26 292
11183.26 275
11184.26 301
11185.25 306
11186.25 287
11187.25 308
11188.25 247
11189.25 274
11190.25 313
11191.25 302
11192.25 251
11193.25 317
11194.25 313
11195.24 348
11196.24 324
11197.24 333
11198.24 306
11199.24 364
11200.24 332
11201.24 295
11202.24 278
11203.24 306
11204.24 322
11205.24 301
11206.24 285
11207.24 267
11208.24 289
11209.24 355
11210.24 311
11211.24 305
11212.24 302
11213.24 303
11214.24 330
11215.24 341
11216.24 338
11217.24 272
11218.24 279
11219.24 332
11220.24 312
11221.24 318
11222.24 304
11223.24 274
11224.24 258
11225.24 296
11226.24 266
11227.25 313
11228.25 307
11229.25 317
11230.25 296
11231.25 301
11232.25 306
11233.25 304
11234.25 305
11235.25 285
11236.25 302
11237.25 311
11238.26 280
11239.26 310
11240.26 301
11241.26 317
11242.26 304
11243.26 290
11244.26 278
11245.27 264
11246.27 325
11247.27 256
11248.27 259
11249.27 271
11250.27 318
11251.28 280
11252.28 286
11253.28 289
11254.28 296
11255.28 255
11256.29 287
11257.29 338
11258.29 305
11259.29 333
11260.29 332
11261.30 334
11262.30 314
11263.30 282
11264.30 318
11265.31 299
11266.31 282
11267.31 303
11268.31 282
11269.32 306
11270.32 309
11271.32 309
11272.32 303
11273.33 275
11274.33 255
11275.33 319
11276.33 296
11277.34 310
11278.34 292
11279.34 344
11280.35 328
11281.35 324
11282.35 365
11283.36 355
11284.36 365
11285.36 377
11286.37 343
11287.37 359
11288.37 351
11289.38 346
11290.38 348
11291.38 345
11292.39 329
11293.39 348
11294.39 304
11295.40 315
11296.40 328
11297.41 302
11298.41 372
11299.41 342
11300.42 307
11301.42 294
11302.43 293
11303.43 303
11304.43 314
11305.44 333
11306.44 344
11307.45 321
11308.45 301
11309.46 321
11310.46 357
11311.46 327
11312.47 345
11313.47 361
11314.48 350
11315.48 327
11316.49 350
11317.49 381
11318.50 414
11319.50 433
11320.51 426
11321.51 432
11322.52 384
11323.52 389
11324.53 406
11325.53 394
11326.54 374
11327.54 341
11328.55 352
11329.55 330
11330.56 326
11331.56 316
11332.57 307
11333.57 318
11334.58 336
11335.58 361
11336.59 343
11337.60 295
11338.60 289
11339.61 297
11340.61 298
11341.62 313
11342.62 321
11343.63 294
11344.64 336
11345.64 321
11346.65 339
11347.65 360
11348.66 326
11349.67 326
11350.67 348
11351.68 345
11352.69 325
11353.69 306
11354.70 350
11355.71 371
11356.71 354
11357.72 316
11358.72 325
11359.73 343
11360.74 342
11361.74 314
11362.75 302
11363.76 284
11364.76 293
11365.77 344
11366.78 329
11367.79 356
11368.79 338
11369.80 331
11370.81 339
11371.81 374
11372.82 297
11373.83 327
11374.84 332
11375.84 347
11376.85 338
11377.86 302
11378.87 326
11379.87 350
11380.88 359
11381.89 346
11382.90 308
11383.90 322
11384.91 293
11385.92 288
11386.93 303
11387.93 306
11388.94 293
11389.95 332
11390.96 316
11391.97 293
11392.97 310
11393.98 329
11394.99 307
11396.00 324
11397.01 279
11398.02 328
11399.02 305
11400.03 320
11401.04 301
11402.05 297
11403.06 323
11404.07 327
11405.08 303
11406.08 287
11407.09 345
11408.10 327
11409.11 324
11410.12 331
11411.13 332
11412.14 322
11413.15 290
11414.15 274
11415.16 302
11416.17 331
11417.18 327
11418.19 336
11419.20 309
11420.21 330
11421.22 358
11422.23 330
11423.24 332
11424.25 308
11425.26 327
11426.27 344
11427.28 324
11428.29 323
11429.30 299
11430.31 320
11431.32 340
11432.32 298
11433.33 307
11434.34 348
11435.35 347
11436.36 331
11437.37 349
11438.38 358
11439.39 355
11440.41 358
11441.42 375
11442.43 416
11443.44 364
11444.45 400
11445.46 399
11446.47 379
11447.48 365
11448.49 387
11449.50 368
11450.51 379
11451.52 388
11452.53 345
11453.54 343
11454.55 357
11455.56 387
11456.57 363
11457.59 392
11458.60 406
11459.61 416
11460.62 382
11461.63 360
11462.64 386
11463.65 428
11464.66 385
11465.67 368
11466.69 341
11467.70 379
11468.71 422
11469.72 413
11470.73 457
11471.74 392
11472.75 387
11473.77 383
11474.78 417
11475.79 429
11476.80 432
11477.81 435
11478.83 447
11479.84 432
11480.85 476
11481.86 456
11482.87 450
11483.89 403
11484.90 465
11485.91 424
11486.92 410
11487.93 441
11488.95 443
11489.96 446
11490.97 397
11491.98 390
11493.00 416
11494.01 409
11495.02 430
11496.03 420
11497.05 437
11498.06 446
11499.07 445
11500.09 437
11501.10 468
11502.11 458
11503.12 435
11504.14 421
11505.15 430
11506.16 436
11507.18 447
11508.19 473
11509.20 433
11510.22 431
11511.23 493
11512.24 444
11513.26 449
11514.27 465
11515.28 463
11516.30 479
11517.31 438
11518.32 438
11519.34 483
11520.35 481
11521.37 461
11522.38 439
11523.39 461
11524.41 465
11525.42 487
11526.44 490
11527.45 511
11528.46 509
11529.48 493
11530.49 538
11531.51 556
11532.52 527
11533.53 518
11534.55 552
11535.56 588
11536.58 556
11537.59 514
11538.61 545
11539.62 568
11540.64 568
11541.65 604
11542.67 540
11543.68 574
11544.69 581
11545.71 617
11546.72 644
11547.74 631
11548.75 605
11549.77 678
11550.78 606
11551.80 621
11552.81 630
11553.83 587
11554.85 642
11555.86 635
11556.88 686
11557.89 653
11558.91 672
11559.92 756
11560.94 747
11561.95 744
11562.97 725
11563.98 773
11565.00 803
11566.02 793
11567.03 769
11568.05 793
11569.06 793
11570.08 800
11571.10 826
11572.11 823
11573.13 845
11574.14 867
11575.16 907
11576.18 939
11577.19 969
11578.21 965
11579.22 988
11580.24 970
11581.26 1056
11582.27 1031
11583.29 1050
11584.31 1105
11585.32 1157
11586.34 1191
11587.36 1331
11588.37 1388
11589.39 1342
11590.41 1350
11591.42 1432
11592.44 1483
11593.46 1545
11594.47 1491
11595.49 1509
11596.51 1514
11597.53 1524
11598.54 1633
11599.56 1813
11600.58 2037
11601.59 2321
11602.61 2690
11603.63 3040
11604.65 3504
11605.66 3990
11606.68 4387
11607.70 4574
11608.72 4502
11609.74 4354
11610.75 3897
11611.77 3504
11612.79 3057
11613.81 2601
11614.82 2329
11615.84 1939
11616.86 1654
11617.88 1540
11618.90 1430
11619.91 1324
11620.93 1182
11621.95 1162
11622.97 1211
11623.99 1113
11625.01 1046
11626.02 1039
11627.04 977
11628.06 945
11629.08 916
11630.10 974
11631.12 922
11632.14 909
11633.15 892
11634.17 872
11635.19 925
11636.21 891
11637.23 840
11638.25 755
11639.27 779
11640.29 815
11641.30 815
11642.32 886
11643.34 869
11644.36 915
11645.38 917
11646.40 917
11647.42 912
11648.44 853
11649.46 871
11650.48 712
11651.50 741
11652.52 690
11653.54 697
11654.56 690
11655.58 669
11656.60 660
11657.62 651
11658.64 607
11659.66 639
11660.68 655
11661.70 675
11662.72 631
11663.74 619
11664.76 657
11665.78 665
11666.80 669
11667.82 694
11668.84 725
11669.86 639
11670.88 649
11671.90 693
11672.92 693
11673.94 668
11674.96 719
11675.98 727
11677.00 724
11678.02 666
11679.04 739
11680.06 748
11681.08 778
11682.10 745
11683.12 757
11684.15 818
11685.17 881
11686.19 839
11687.21 830
11688.23 842
11689.25 821
11690.27 796
11691.29 802
11692.31 742
11693.34 768
11694.36 726
11695.38 729
11696.40 775
11697.42 785
11698.44 708
11699.46 726
11700.49 771
11701.51 757
11702.53 701
11703.55 727
11704.57 695
11705.60 729
11706.62 675
11707.64 645
11708.66 682
11709.68 731
11710.71 726
11711.73 672
11712.75 646
11713.77 638
11714.79 640
11715.82 646
11716.84 616
11717.86 595
11718.88 599
11719.91 613
11720.93 624
11721.95 590
11722.97 595
11724.00 606
11725.02 587
11726.04 543
11727.07 561
11728.09 525
11729.11 546
11730.13 550
11731.16 496
11732.18 497
11733.20 474
11734.23 515
11735.25 493
11736.27 493
11737.30 468
11738.32 481
11739.34 543
11740.37 528
11741.39 455
11742.41 441
11743.44 500
11744.46 450
11745.48 402
11746.51 490
11747.53 480
11748.55 476
11749.58 506
11750.60 480
11751.63 487
11752.65 506
11753.67 547
11754.70 474
11755.72 458
11756.75 488
11757.77 510
11758.79 462
11759.82 466
11760.84 470
11761.87 429
11762.89 430
11763.92 443
11764.94 477
11765.97 414
11766.99 415
11768.01 430
11769.04 399
11770.06 415
11771.09 439
11772.11 398
11773.14 401
11774.16 412
11775.19 375
11776.21 403
11777.24 421
11778.26 440
11779.29 407
11780.31 426
11781.34 426
11782.36 444
11783.39 397
11784.41 396
11785.44 438
11786.46 364
11787.49 376
11788.52 415
11789.54 418
11790.57 375
11791.59 352
11792.62 383
11793.64 386
11794.67 382
11795.70 392
11796.72 381
11797.75 384
11798.77 364
11799.80 378
11800.83 400
11801.85 415
11802.88 366
11803.90 336
11804.93 352
11805.96 370
11806.98 332
11808.01 356
11809.04 324
11810.06 347
11811.09 316
11812.11 337
11813.14 332
11814.17 307
11815.19 326
11816.22 331
11817.25 337
11818.27 330
11819.30 347
11820.33 359
11821.36 348
11822.38 335
11823.41 354
11824.44 364
11825.46 330
11826.49 317
11827.52 361
11828.54 355
11829.57 335
11830.60 356
11831.63 364
11832.65 343
11833.68 323
11834.71 378
11835.74 368
11836.76 355
11837.79 359
11838.82 390
11839.85 392
11840.88 410
11841.90 333
11842.93 285
11843.96 353
11844.99 349
11846.01 346
11847.04 330
11848.07 305
11849.10 312
11850.13 297
11851.16 315
11852.18 356
11853.21 303
11854.24 340
11855.27 344
11856.30 339
11857.33 304
11858.35 292
11859.38 342
11860.41 320
11861.44 292
11862.47 326
11863.50 326
11864.53 333
11865.56 343
11866.58 360
11867.61 307
11868.64 271
11869.67 318
11870.70 296
11871.73 308
11872.76 327
11873.79 325
11874.82 288
11875.85 307
11876.88 318
11877.91 358
11878.93 290
11879.96 304
11880.99 288
11882.02 306
11883.05 323
11884.08 326
11885.11 311
11886.14 314
11887.17 359
11888.20 292
11889.23 289
11890.26 339
11891.29 320
11892.32 308
11893.35 357
11894.38 347
11895.41 338
11896.44 329
11897.47 339
11898.50 353
11899.53 336
11900.56 315
11901.59 307
11902.62 326
11903.65 362
11904.69 353
11905.72 347
11906.75 378
11907.78 360
11908.81 395
11909.84 369
11910.87 391
11911.90 408
11912.93 343
11913.96 339
11914.99 437
11916.02 438
11917.06 392
11918.09 362
11919.12 348
11920.15 383
11921.18 344
11922.21 311
11923.24 341
11924.27 399
11925.31 338
11926.34 334
11927.37 327
11928.40 353
11929.43 353
11930.46 399
11931.50 364
11932.53 331
11933.56 336
11934.59 389
11935.62 417
11936.65 427
11937.69 462
11938.72 498
11939.75 526
11940.78 487
11941.81 478
11942.85 432
11943.88 454
11944.91 467
11945.94 415
11946.98 397
11948.01 406
11949.04 422
11950.07 364
11951.11 339
11952.14 323
11953.17 350
11954.20 316
11955.24 310
11956.27 336
11957.30 332
11958.34 337
11959.37 350
11960.40 305
11961.43 305
11962.47 319
11963.50 349
11964.53 342
11965.57 296
11966.60 296
11967.63 319
11968.67 328
11969.70 354
11970.73 283
11971.77 285
11972.80 298
11973.83 292
11974.87 331
11975.90 269
11976.94 300
11977.97 354
11979.00 328
11980.04 326
11981.07 331
11982.10 319
11983.14 319
11984.17 312
11985.21 312
11986.24 293
11987.27 292
11988.31 292
11989.34 287
11990.38 337
11991.41 333
11992.45 326
11993.48 372
11994.51 364
11995.55 289
11996.58 324
11997.62 346
11998.65 319
11999.69 324
12000.72 315
12001.76 327
12002.79 310
12003.83 372
12004.86 371
12005.90 273
12006.93 319
12007.97 284
12009.00 340
12010.04 325
12011.07 334
12012.11 327
12013.14 354
12014.18 341
12015.21 321
12016.25 351
12017.28 320
12018.32 334
12019.35 342
12020.39 352
12021.43 385
12022.46 386
12023.50 390
12024.53 362
12025.57 334
12026.60 378
12027.64 425
12028.68 338
12029.71 410
12030.75 387
12031.78 387
12032.82 408
12033.86 375
12034.89 348
12035.93 403
12036.97 384
12038.00 331
12039.04 345
12040.07 366
12041.11 399
12042.15 328
12043.18 350
12044.22 353
12045.26 373
12046.29 368
12047.33 371
12048.37 308
12049.40 346
12050.44 357
12051.48 371
12052.52 337
12053.55 375
12054.59 433
12055.63 341
12056.66 352
12057.70 381
12058.74 373
12059.78 376
12060.81 377
12061.85 372
12062.89 382
12063.92 351
12064.96 393
12066.00 406
12067.04 412
12068.07 309
12069.11 368
12070.15 353
12071.19 382
12072.23 392
12073.26 354
12074.30 388
12075.34 412
12076.38 360
12077.42 391
12078.45 393
12079.49 369
12080.53 343
12081.57 353
12082.61 386
12083.64 380
12084.68 373
12085.72 380
12086.76 391
12087.80 381
12088.84 435
12089.88 344
12090.91 395
12091.95 399
12092.99 401
12094.03 386
12095.07 374
12096.11 395
12097.15 430
12098.19 404
12099.22 408
12100.26 425
12101.30 420
12102.34 443
12103.38 457
12104.42 411
12105.46 395
12106.50 443
12107.54 484
12108.58 437
12109.62 485
12110.66 470
12111.70 471
12112.74 578
12113.77 521
12114.81 489
12115.85 492
12116.89 469
12117.93 409
12118.97 397
12120.01 377
12121.05 411
12122.09 372
12123.13 360
12124.17 388
12125.21 390
12126.25 354
12127.29 354
12128.33 343
12129.37 322
12130.41 337
12131.45 334
12132.50 354
12133.54 333
12134.58 309
12135.62 314
12136.66 338
12137.70 326
12138.74 323
12139.78 321
12140.82 331
12141.86 320
12142.90 325
12143.94 290
12144.98 290
12146.02 304
12147.07 299
12148.11 304
12149.15 322
12150.19 323
12151.23 345
12152.27 321
12153.31 334
12154.35 311
12155.40 280
12156.44 310
12157.48 300
12158.52 285
12159.56 285
12160.60 287
12161.64 302
12162.69 297
12163.73 279
12164.77 265
12165.81 289
12166.85 307
12167.90 279
12168.94 296
12169.98 313
12171.02 308
12172.06 312
12173.11 327
12174.15 279
12175.19 315
12176.23 334
12177.27 281
12178.32 288
12179.36 299
12180.40 317
12181.44 318
12182.49 309
12183.53 295
12184.57 296
12185.61 300
12186.66 272
12187.70 280
12188.74 273
12189.79 284
12190.83 303
12191.87 307
12192.91 331
12193.96 307
12195.00 294
12196.04 299
12197.09 303
12198.13 309
12199.17 304
12200.22 318
12201.26 307
12202.30 294
12203.35 305
12204.39 300
12205.43 284
12206.48 285
12207.52 285
12208.57 299
12209.61 280
12210.65 297
12211.70 293
12212.74 314
12213.78 273
12214.83 306
12215.87 313
12216.92 291
12217.96 293
12219.00 291
12220.05 307
12221.09 319
12222.14 320
12223.18 309
12224.23 246
12225.27 268
12226.31 303
12227.36 288
12228.40 329
12229.45 329
12230.49 298
12231.54 294
12232.58 296
12233.63 295
12234.67 281
12235.72 289
12236.76 328
12237.81 309
12238.85 287
12239.90 321
12240.94 327
12241.99 299
12243.03 279
12244.08 267
12245.12 275
12246.17 276
12247.21 293
12248.26 285
12249.30 294
12250.35 315
12251.39 321
12252.44 295
12253.49 310
12254.53 299
12255.58 307
12256.62 300
12257.67 293
12258.71 292
12259.76 277
12260.81 307
12261.85 300
12262.90 257
12263.94 243
12264.99 257
12266.04 266
12267.08 266
12268.13 224
12269.17 278
12270.22 286
12271.27 289
12272.31 285
12273.36 294
12274.41 265
12275.45 297
12276.50 241
12277.55 236
12278.59 298
12279.64 259
12280.69 260
12281.73 236
12282.78 242
12283.83 246
12284.87 257
12285.92 269
12286.97 279
12288.01 277
12289.06 272
12290.11 246
12291.16 260
12292.20 273
12293.25 256
12294.30 258
12295.35 246
12296.39 249
12297.44 256
12298.49 258
12299.54 262
12300.58 252
12301.63 289
12302.68 261
12303.73 268
12304.77 269
12305.82 267
12306.87 259
12307.92 254
12308.97 277
12310.01 243
12311.06 251
12312.11 257
12313.16 221
12314.21 233
12315.25 254
12316.30 282
12317.35 249
12318.40 270
12319.45 249
12320.50 214
12321.54 221
12322.59 259
12323.64 232
12324.69 262
12325.74 228
12326.79 245
12327.84 256
12328.89 228
12329.93 256
12330.98 254
12332.03 255
12333.08 254
12334.13 238
12335.18 269
12336.23 237
12337.28 238
12338.33 223
12339.38 192
12340.43 232
12341.47 232
12342.52 245
12343.57 241
12344.62 192
12345.67 242
12346.72 221
12347.77 242
12348.82 235
12349.87 225
12350.92 214
12351.97 258
12353.02 242
12354.07 248
12355.12 278
12356.17 250
12357.22 259
12358.27 198
12359.32 222
12360.37 222
12361.42 232
12362.47 198
12363.52 261
12364.57 253
12365.62 244
12366.67 193
12367.72 216
12368.77 232
12369.82 225
12370.87 228
12371.93 253
12372.98 241
12374.03 246
12375.08 199
12376.13 230
12377.18 245
12378.23 227
12379.28 213
12380.33 232
12381.38 236
12382.43 270
12383.49 244
12384.54 227
12385.59 246
12386.64 233
12387.69 243
12388.74 256
12389.79 218
12390.84 253
12391.90 258
12392.95 225
12394.00 239
12395.05 252
12396.10 224
12397.15 258
12398.21 259
12399.26 230
12400.31 256
12401.36 239
12402.41 229
12403.47 234
12404.52 242
12405.57 232
12406.62 217
12407.67 278
12408.73 234
12409.78 225
12410.83 269
12411.88 267
12412.94 288
12413.99 251
12415.04 282
12416.09 259
12417.15 244
12418.20 273
12419.25 233
12420.30 290
12421.36 256
12422.41 248
12423.46 241
12424.52 296
12425.57 269
12426.62 259
12427.67 248
12428.73 248
12429.78 262
12430.83 232
12431.89 238
12432.94 268
12433.99 241
12435.05 265
12436.10 257
12437.15 271
12438.21 266
12439.26 294
12440.31 292
12441.37 280
12442.42 278
12443.47 262
12444.53 248
12445.58 259
12446.64 279
12447.69 252
12448.74 239
12449.80 263
12450.85 270
12451.91 261
12452.96 229
12454.01 262
12455.07 275
12456.12 310
12457.18 234
12458.23 252
12459.29 250
12460.34 250
12461.39 292
12462.45 274
12463.50 255
12464.56 231
12465.61 262
12466.67 262
12467.72 308
12468.78 294
12469.83 272
12470.89 261
12471.94 273
12473.00 264
12474.05 271
12475.11 258
12476.16 282
12477.22 330
12478.27 298
12479.33 285
12480.38 283
12481.44 278
12482.49 322
12483.55 313
12484.60 317
12485.66 341
12486.71 315
12487.77 287
12488.83 333
12489.88 357
12490.94 355
12491.99 325
12493.05 341
12494.10 362
12495.16 398
12496.22 414
12497.27 444
12498.33 495
12499.38 546
12500.44 606
12501.50 648
12502.55 701
12503.61 697
12504.67 774
12505.72 790
12506.78 674
12507.83 685
12508.89 633
12509.95 569
12511.00 494
12512.06 446
12513.12 435
12514.17 427
12515.23 383
12516.29 337
12517.34 368
12518.40 372
12519.46 321
12520.52 319
12521.57 341
12522.63 365
12523.69 330
12524.74 304
12525.80 278
12526.86 290
12527.92 303
12528.97 309
12530.03 298
12531.09 298
12532.15 280
12533.20 294
12534.26 282
12535.32 275
12536.38 258
12537.43 268
12538.49 284
12539.55 274
12540.61 260
12541.66 279
12542.72 304
12543.78 297
12544.84 316
12545.90 306
12546.95 335
12548.01 284
12549.07 271
12550.13 273
12551.19 262
12552.25 271
12553.30 266
12554.36 288
12555.42 302
12556.48 272
12557.54 291
12558.60 318
12559.65 290
12560.71 271
12561.77 278
12562.83 295
12563.89 334
12564.95 344
12566.01 298
12567.07 280
12568.13 297
12569.18 322
12570.24 311
12571.30 281
12572.36 311
12573.42 333
12574.48 332
12575.54 317
12576.60 347
12577.66 373
12578.72 366
12579.78 374
12580.84 401
12581.90 461
12582.96 454
12584.02 446
12585.07 437
12586.13 448
12587.19 424
12588.25 385
12589.31 399
12590.37 394
12591.43 387
12592.49 370
12593.55 342
12594.61 341
12595.67 378
12596.73 375
12597.79 369
12598.86 362
12599.92 326
12600.98 353
12602.04 377
12603.10 392
12604.16 345
12605.22 341
12606.28 379
12607.34 322
12608.40 287
12609.46 302
12610.52 346
12611.58 318
12612.64 292
12613.70 315
12614.76 283
12615.83 290
12616.89 302
12617.95 283
12619.01 245
12620.07 256
12621.13 287
12622.19 280
12623.25 289
12624.32 293
12625.38 290
12626.44 273
12627.50 267
12628.56 250
12629.62 272
12630.68 297
12631.75 302
12632.81 327
12633.87 293
12634.93 282
12635.99 315
12637.05 299
12638.12 256
12639.18 259
12640.24 295
12641.30 296
12642.36 319
12643.43 278
12644.49 295
12645.55 307
12646.61 284
12647.68 305
12648.74 306
12649.80 299
12650.86 295
12651.93 290
12652.99 324
12654.05 287
12655.11 278
12656.18 278
12657.24 286
12658.30 312
12659.36 318
12660.43 323
12661.49 323
12662.55 300
12663.62 305
12664.68 339
12665.74 330
12666.81 340
12667.87 350
12668.93 345
12670.00 338
12671.06 317
12672.12 338
12673.19 281
12674.25 336
12675.31 340
12676.38 304
12677.44 332
12678.50 286
12679.57 304
12680.63 297
12681.69 255
12682.76 284
12683.82 306
12684.89 359
12685.95 308
12687.01 305
12688.08 304
12689.14 292
12690.21 322
12691.27 346
12692.33 346
12693.40 371
12694.46 299
12695.53 317
12696.59 338
12697.66 341
12698.72 335
12699.79 288
12700.85 350
12701.91 342
12702.98 361
12704.04 353
12705.11 359
12706.17 349
12707.24 402
12708.30 389
12709.37 372
12710.43 383
12711.50 439
12712.56 432
12713.63 399
12714.69 395
12715.76 412
12716.82 358
12717.89 364
12718.95 387
12720.02 364
12721.09 364
12722.15 326
12723.22 331
12724.28 312
12725.35 344
12726.41 368
12727.48 342
12728.54 331
12729.61 320
12730.68 346
12731.74 382
12732.81 328
12733.87 345
12734.94 323
12736.01 298
12737.07 300
12738.14 325
12739.20 351
12740.27 311
12741.34 303
12742.40 280
12743.47 278
12744.54 304
12745.60 296
12746.67 308
12747.74 299
12748.80 290
12749.87 274
12750.94 259
12752.00 284
12753.07 279
12754.14 339
12755.20 292
12756.27 296
12757.34 269
12758.40 294
12759.47 303
12760.54 298
12761.60 314
12762.67 252
12763.74 231
12764.81 246
12765.87 231
12766.94 241
12768.01 236
12769.08 243
12770.14 231
12771.21 250
12772.28 250
12773.35 231
12774.41 246
12775.48 257
12776.55 264
12777.62 288
12778.68 286
12779.75 248
12780.82 235
12781.89 250
12782.96 247
12784.02 254
12785.09 232
12786.16 266
12787.23 250
12788.30 285
12789.37 276
12790.43 264
12791.50 272
12792.57 249
12793.64 255
12794.71 275
12795.78 254
12796.84 260
12797.91 243
12798.98 257
12800.05 265
12801.12 292
12802.19 246
12803.26 238
12804.33 237
12805.40 251
12806.46 246
12807.53 266
12808.60 266
12809.67 236
12810.74 211
12811.81 222
12812.88 230
12813.95 213
12815.02 246
12816.09 238
12817.16 233
12818.23 245
12819.30 206
12820.37 258
12821.44 227
12822.50 247
12823.57 229
12824.64 216
12825.71 207
12826.78 225
12827.85 240
12828.92 235
12829.99 231
12831.06 242
12832.13 257
12833.20 235
12834.27 227
12835.34 237
12836.41 247
12837.49 226
12838.56 257
12839.63 235
12840.70 195
12841.77 219
12842.84 237
12843.91 195
12844.98 240
12846.05 221
12847.12 226
12848.19 233
12849.26 221
12850.33 233
12851.40 213
12852.47 250
12853.55 250
12854.62 237
12855.69 242
12856.76 236
12857.83 230
12858.90 250
12859.97 215
12861.04 210
12862.11 232
12863.19 200
12864.26 203
12865.33 221
12866.40 199
12867.47 224
12868.54 243
12869.62 187
12870.69 207
12871.76 221
12872.83 221
12873.90 205
12874.97 205
12876.05 208
12877.12 228
12878.19 193
12879.26 237
12880.33 203
12881.41 205
12882.48 191
12883.55 188
12884.62 235
12885.70 224
12886.77 218
12887.84 235
12888.91 189
12889.98 230
12891.06 212
12892.13 188
12893.20 220
12894.28 220
12895.35 210
12896.42 202
12897.49 212
12898.57 205
12899.64 183
12900.71 195
12901.79 195
12902.86 192
12903.93 216
12905.00 214
12906.08 219
12907.15 192
12908.22 186
12909.30 200
12910.37 196
12911.44 234
12912.52 201
12913.59 208
12914.66 199
12915.74 216
12916.81 197
12917.89 183
12918.96 196
12920.03 181
12921.11 203
12922.18 204
12923.25 196
12924.33 195
12925.40 227
12926.48 180
12927.55 205
12928.62 211
12929.70 200
12930.77 200
12931.85 205
12932.92 184
12934.00 198
12935.07 218
12936.14 191
12937.22 176
12938.29 194
12939.37 187
12940.44 197
12941.52 218
12942.59 181
12943.67 155
12944.74 186
12945.82 223
12946.89 207
12947.97 202
12949.04 185
12950.12 194
12951.19 215
12952.27 203
12953.34 175
12954.42 144
12955.49 208
12956.57 219
12957.64 197
12958.72 160
12959.79 184
12960.87 196
12961.94 206
12963.02 204
12964.10 192
12965.17 201
12966.25 208
12967.32 209
12968.40 195
12969.47 175
12970.55 166
12971.63 182
12972.70 180
12973.78 190
12974.85 189
12975.93 210
12977.01 216
12978.08 227
12979.16 214
12980.23 216
12981.31 216
12982.39 220
12983.46 199
12984.54 176
12985.62 164
12986.69 207
12987.77 223
12988.85 193
12989.92 184
12991.00 185
12992.08 193
12993.15 186
12994.23 183
12995.31 184
12996.38 212
12997.46 209
12998.54 226
12999.61 213
13000.69 199
13001.77 196
13002.85 202
13003.92 209
13005.00 224
13006.08 229
13007.16 211
13008.23 194
13009.31 188
13010.39 178
13011.47 184
13012.54 208
13013.62 219
13014.70 224
13015.78 208
13016.85 210
13017.93 242
13019.01 252
13020.09 228
13021.17 231
13022.24 225
13023.32 195
13024.40 199
13025.48 198
13026.56 218
13027.63 204
13028.71 229
13029.79 232
13030.87 248
13031.95 186
13033.03 237
13034.10 254
13035.18 255
13036.26 225
13037.34 187
13038.42 251
13039.50 272
13040.58 235
13041.66 219
13042.73 249
13043.81 216
13044.89 212
13045.97 233
13047.05 228
13048.13 246
13049.21 238
13050.29 234
13051.37 242
13052.45 285
13053.53 284
13054.60 244
13055.68 224
13056.76 234
13057.84 236
13058.92 242
13060.00 250
13061.08 271
13062.16 257
13063.24 247
13064.32 258
13065.40 275
13066.48 235
13067.56 222
13068.64 238
13069.72 250
13070.80 242
13071.88 204
13072.96 218
13074.04 227
13075.12 230
13076.20 258
13077.28 273
13078.36 225
13079.44 248
13080.52 234
13081.60 238
13082.68 252
13083.76 235
13084.84 216
13085.93 247
13087.01 217
13088.09 201
13089.17 194
13090.25 177
13091.33 206
13092.41 232
13093.49 225
13094.57 222
13095.65 198
13096.73 194
13097.82 187
13098.90 203
13099.98 216
13101.06 199
13102.14 219
13103.22 213
13104.30 188
13105.38 186
13106.47 186
13107.55 219
13108.63 217
13109.71 212
13110.79 204
13111.87 211
13112.96 170
13114.04 156
13115.12 176
13116.20 202
13117.28 196
13118.37 201
13119.45 219
13120.53 187
13121.61 182
13122.69 199
13123.78 209
13124.86 200
13125.94 190
13127.02 191
13128.11 193
13129.19 165
13130.27 199
13131.35 203
13132.44 186
13133.52 153
13134.60 187
13135.68 193
13136.77 176
13137.85 205
13138.93 185
13140.01 178
13141.10 227
13142.18 196
13143.26 156
13144.35 190
13145.43 201
13146.51 203
13147.60 184
13148.68 176
13149.76 193
13150.85 191
13151.93 193
13153.01 224
13154.10 205
13155.18 216
13156.26 184
13157.35 195
13158.43 203
13159.51 180
13160.60 209
13161.68 226
13162.77 216
13163.85 179
13164.93 184
13166.02 189
13167.10 184
13168.19 218
13169.27 211
13170.35 193
13171.44 185
13172.52 172
13173.61 182
13174.69 181
13175.78 183
13176.86 193
13177.94 203
13179.03 209
13180.11 185
13181.20 184
13182.28 200
13183.37 199
13184.45 220
13185.54 218
13186.62 231
13187.71 180
13188.79 218
13189.88 208
13190.96 198
13192.05 217
13193.13 213
13194.22 185
13195.30 190
13196.39 187
13197.47 211
13198.56 163
13199.64 174
13200.73 229
13201.81 218
13202.90 195
13203.98 183
13205.07 188
13206.16 205
13207.24 223
13208.33 226
13209.41 240
13210.50 184
13211.58 204
13212.67 206
13213.76 180
13214.84 194
13215.93 218
13217.01 213
13218.10 206
13219.19 215
13220.27 194
13221.36 174
13222.45 189
13223.53 199
13224.62 200
13225.70 168
13226.79 165
13227.88 222
13228.96 184
13230.05 186
13231.14 158
13232.22 217
13233.31 208
13234.40 174
13235.48 203
13236.57 213
13237.66 204
13238.74 205
13239.83 199
13240.92 160
13242.01 198
13243.09 201
13244.18 205
13245.27 204
13246.35 200
13247.44 216
13248.53 177
13249.62 181
13250.70 188
13251.79 205
13252.88 210
13253.97 210
13255.05 169
13256.14 198
13257.23 189
13258.32 227
13259.41 192
13260.49 170
13261.58 203
13262.67 174
13263.76 179
13264.85 182
13265.93 196
13267.02 179
13268.11 184
13269.20 209
13270.29 214
13271.37 197
13272.46 208
13273.55 189
13274.64 215
13275.73 186
13276.82 203
13277.91 220
13278.99 211
13280.08 176
13281.17 182
13282.26 213
13283.35 223
13284.44 194
13285.53 174
13286.62 197
13287.70 198
13288.79 235
13289.88 215
13290.97 183
13292.06 206
13293.15 242
13294.24 234
13295.33 205
13296.42 190
13297.51 198
13298.60 215
13299.69 225
13300.78 199
13301.87 196
13302.95 212
13304.04 201
13305.13 226
13306.22 222
13307.31 194
13308.40 202
13309.49 202
13310.58 194
13311.67 246
13312.76 250
13313.85 238
13314.94 236
13316.03 212
13317.12 210
13318.21 239
13319.30 259
13320.39 222
13321.48 238
13322.58 243
13323.67 233
13324.76 214
13325.85 263
13326.94 248
13328.03 221
13329.12 227
13330.21 256
13331.30 217
13332.39 212
13333.48 225
13334.57 190
13335.66 209
13336.75 251
13337.85 231
13338.94 216
13340.03 229
13341.12 218
13342.21 247
13343.30 239
13344.39 224
13345.48 256
13346.58 197
13347.67 224
13348.76 263
13349.85 282
13350.94 248
13352.03 222
13353.12 235
13354.22 231
13355.31 224
13356.40 221
13357.49 233
13358.58 236
13359.68 261
13360.77 262
13361.86 224
13362.95 248
13364.04 245
13365.14 250
13366.23 257
13367.32 241
13368.41 246
13369.51 259
13370.60 281
13371.69 280
13372.78 292
13373.87 286
13374.97 293
13376.06 312
13377.15 279
13378.25 303
13379.34 306
13380.43 292
13381.52 311
13382.62 274
13383.71 235
13384.80 231
13385.90 264
13386.99 264
13388.08 263
13389.17 253
13390.27 225
13391.36 221
13392.45 240
13393.55 246
13394.64 225
13395.73 210
13396.83 212
13397.92 251
13399.02 227
13400.11 226
13401.20 228
13402.30 212
13403.39 228
13404.48 218
13405.58 200
13406.67 241
13407.77 259
13408.86 251
13409.95 248
13411.05 213
13412.14 239
13413.24 190
13414.33 211
13415.42 210
13416.52 195
13417.61 205
13418.71 216
13419.80 216
13420.90 235
13421.99 230
13423.08 197
13424.18 214
13425.27 234
13426.37 208
13427.46 235
13428.56 226
13429.65 236
13430.75 229
13431.84 223
13432.94 193
13434.03 233
13435.13 228
13436.22 233
13437.32 192
13438.41 237
13439.51 249
13440.60 206
13441.70 216
13442.79 218
13443.89 200
13444.98 244
13446.08 243
13447.18 235
13448.27 237
13449.37 251
13450.46 253
13451.56 229
13452.65 213
13453.75 219
13454.85 233
13455.94 199
13457.04 258
13458.13 251
13459.23 237
13460.33 226
13461.42 234
13462.52 239
13463.61 266
13464.71 223
13465.81 245
13466.90 264
13468.00 265
13469.10 242
13470.19 271
13471.29 270
13472.38 289
13473.48 282
13474.58 245
13475.67 261
13476.77 250
13477.87 235
13478.96 240
13480.06 217
13481.16 259
13482.26 254
13483.35 265
13484.45 270
13485.55 276
13486.64 262
13487.74 272
13488.84 250
13489.94 275
13491.03 261
13492.13 273
13493.23 288
13494.32 254
13495.42 233
13496.52 269
13497.62 222
13498.72 229
13499.81 263
13500.91 271
13502.01 292
13503.11 276
13504.20 297
13505.30 271
13506.40 283
13507.50 303
13508.60 318
13509.69 313
13510.79 321
13511.89 309
13512.99 345
13514.09 301
13515.18 279
13516.28 290
13517.38 273
13518.48 264
13519.58 265
13520.68 293
13521.78 275
13522.87 300
13523.97 293
13525.07 277
13526.17 268
13527.27 223
13528.37 230
13529.47 240
13530.57 247
13531.66 237
13532.76 224
13533.86 224
13534.96 213
13536.06 223
13537.16 227
13538.26 204
13539.36 226
13540.46 252
13541.56 239
13542.66 221
13543.76 259
13544.86 236
13545.96 223
13547.05 242
13548.15 207
13549.25 196
13550.35 222
13551.45 231
13552.55 222
13553.65 194
13554.75 199
13555.85 220
13556.95 191
13558.05 182
13559.15 209
13560.25 211
13561.35 210
13562.45 220
13563.55 181
13564.65 216
13565.75 219
13566.85 221
13567.96 194
13569.06 189
13570.16 195
13571.26 193
13572.36 253
13573.46 216
13574.56 226
13575.66 221
13576.76 211
13577.86 214
13578.96 228
13580.06 253
13581.16 234
13582.27 243
13583.37 206
13584.47 212
13585.57 215
13586.67 235
13587.77 230
13588.87 225
13589.97 227
13591.08 196
13592.18 195
13593.28 217
13594.38 215
13595.48 226
13596.58 214
13597.68 254
13598.79 211
13599.89 211
13600.99 213
13602.09 257
13603.19 210
13604.30 177
13605.40 224
13606.50 197
13607.60 207
13608.70 204
13609.81 209
13610.91 209
13612.01 204
13613.11 216
13614.21 229
13615.32 206
13616.42 201
13617.52 250
13618.62 210
13619.73 219
13620.83 243
13621.93 240
13623.03 229
13624.14 221
13625.24 216
13626.34 200
13627.45 208
13628.55 205
13629.65 217
13630.75 210
13631.86 189
13632.96 186
13634.06 208
13635.17 223
13636.27 233
13637.37 204
13638.48 196
13639.58 213
13640.68 236
13641.79 218
13642.89 212
13643.99 172
13645.10 214
13646.20 224
13647.30 229
13648.41 230
13649.51 194
13650.62 172
13651.72 198
13652.82 158
13653.93 180
13655.03 198
13656.14 209
13657.24 201
13658.34 191
13659.45 196
13660.55 199
13661.66 215
13662.76 194
13663.87 196
13664.97 169
13666.07 186
13667.18 229
13668.28 211
13669.39 191
13670.49 227
13671.60 216
13672.70 211
13673.81 205
13674.91 205
13676.02 211
13677.12 172
13678.23 186
13679.33 200
13680.44 207
13681.54 218
13682.65 199
13683.75 189
13684.86 183
13685.96 179
13687.07 189
13688.17 208
13689.28 192
13690.38 190
13691.49 187
13692.59 193
13693.70 179
13694.80 189
13695.91 201
13697.02 224
13698.12 198
13699.23 199
13700.33 218
13701.44 173
13702.55 194
13703.65 224
13704.76 192
13705.86 212
13706.97 224
13708.08 219
13709.18 198
13710.29 186
13711.39 198
13712.50 200
13713.61 198
13714.71 220
13715.82 207
13716.93 213
13718.03 216
13719.14 194
13720.25 223
13721.35 210
13722.46 197
13723.57 212
13724.67 206
13725.78 241
13726.89 254
13727.99 221
13729.10 220
13730.21 248
13731.31 217
13732.42 246
13733.53 217
13734.64 240
13735.74 271
13736.85 264
13737.96 271
13739.07 256
13740.17 288
13741.28 238
13742.39 241
13743.50 255
13744.60 250
13745.71 236
13746.82 224
13747.93 270
13749.03 250
13750.14 268
13751.25 273
13752.36 269
13753.47 251
13754.57 277
13755.68 249
13756.79 266
13757.90 266
13759.01 309
13760.11 274
13761.22 305
13762.33 327
13763.44 279
13764.55 290
13765.66 289
13766.76 284
13767.87 303
13768.98 306
13770.09 307
13771.20 320
13772.31 398
13773.42 377
13774.53 341
13775.63 402
13776.74 377
13777.85 412
13778.96 434
13780.07 386
13781.18 447
13782.29 438
13783.40 503
13784.51 532
13785.62 462
13786.73 401
13787.83 416
13788.94 346
13790.05 356
13791.16 325
13792.27 359
13793.38 302
13794.49 300
13795.60 310
13796.71 316
13797.82 261
13798.93 339
13800.04 334
13801.15 281
13802.26 280
13803.37 275
13804.48 274
13805.59 291
13806.70 255
13807.81 239
13808.92 260
13810.03 279
13811.14 295
13812.25 252
13813.36 278
13814.47 238
13815.58 262
13816.69 241
13817.80 232
13818.91 284
13820.03 255
13821.14 264
13822.25 268
13823.36 247
13824.47 224
13825.58 259
13826.69 235
13827.80 240
13828.91 236
13830.02 234
13831.13 228
13832.25 230
13833.36 243
13834.47 237
13835.58 206
13836.69 248
13837.80 231
13838.91 212
13840.02 246
13841.14 241
13842.25 240
13843.36 213
13844.47 223
13845.58 268
13846.69 251
13847.81 248
13848.92 211
13850.03 206
13851.14 222
13852.25 234
13853.37 253
13854.48 236
13855.59 219
13856.70 241
13857.81 266
13858.93 239
13860.04 216
13861.15 236
13862.26 236
13863.38 254
13864.49 256
13865.60 251
13866.71 271
13867.83 301
13868.94 307
13870.05 243
13871.16 247
13872.28 256
13873.39 294
13874.50 279
13875.61 281
13876.73 279
13877.84 295
13878.95 322
13880.07 278
13881.18 286
13882.29 282
13883.41 254
13884.52 308
13885.63 287
13886.75 244
13887.86 243
13888.97 247
13890.09 235
13891.20 214
13892.31 208
13893.43 237
13894.54 284
13895.65 260
13896.77 231
13897.88 236
13899.00 266
13900.11 267
13901.22 248
13902.34 269
13903.45 271
13904.57 279
13905.68 270
13906.79 226
13907.91 253
13909.02 242
13910.14 277
13911.25 279
13912.37 278
13913.48 291
13914.59 274
13915.71 239
13916.82 250
13917.94 263
13919.05 270
13920.17 244
13921.28 250
13922.40 247
13923.51 218
13924.63 169
13925.74 208
13926.86 231
13927.97 232
13929.09 220
13930.20 204
13931.32 230
13932.43 217
13933.55 232
13934.66 210
13935.78 210
13936.89 215
13938.01 218
13939.12 248
13940.24 232
13941.35 223
13942.47 225
13943.59 237
13944.70 210
13945.82 199
13946.93 213
13948.05 203
13949.16 246
13950.28 228
13951.40 224
13952.51 188
13953.63 192
13954.74 222
13955.86 215
13956.98 215
13958.09 224
13959.21 192
13960.33 188
13961.44 200
13962.56 214
13963.67 209
13964.79 173
13965.91 205
13967.02 193
13968.14 224
13969.26 222
13970.37 222
13971.49 253
13972.61 221
13973.72 212
13974.84 242
13975.96 222
13977.08 207
13978.19 212
13979.31 238
13980.43 238
13981.54 234
13982.66 243
13983.78 245
13984.90 216
13986.01 230
13987.13 222
13988.25 247
13989.37 220
13990.48 196
13991.60 209
13992.72 209
13993.84 193
13994.95 193
13996.07 209
13997.19 227
13998.31 235
13999.42 207
14000.54 219
14001.66 207
14002.78 220
14003.90 233
14005.01 213
14006.13 195
14007.25 210
14008.37 231
14009.49 221
14010.61 185
14011.72 198
14012.84 208
14013.96 186
14015.08 201
14016.20 264
14017.32 213
14018.43 208
14019.55 210
14020.67 207
14021.79 240
14022.91 220
14024.03 258
14025.15 242
14026.27 218
14027.39 229
14028.50 262
14029.62 223
14030.74 243
14031.86 194
14032.98 181
14034.10 210
14035.22 226
14036.34 209
14037.46 227
14038.58 257
14039.70 218
14040.82 220
14041.94 167
14043.06 213
14044.18 230
14045.30 220
14046.41 202
14047.53 185
14048.65 213
14049.77 201
14050.89 221
14052.01 226
14053.13 217
14054.25 231
14055.37 217
14056.49 173
14057.61 189
14058.74 172
14059.86 233
14060.98 230
14062.10 238
14063.22 218
14064.34 203
14065.46 198
14066.58 204
14067.70 206
14068.82 206
14069.94 196
14071.06 218
14072.18 208
14073.30 181
14074.42 239
14075.54 199
14076.66 190
14077.79 182
14078.91 224
14080.03 221
14081.15 201
14082.27 219
14083.39 220
14084.51 239
14085.63 248
14086.76 233
14087.88 218
14089.00 215
14090.12 179
14091.24 232
14092.36 236
14093.48 211
14094.61 201
14095.73 252
14096.85 254
14097.97 254
14099.09 238
14100.22 207
14101.34 230
14102.46 255
14103.58 242
14104.70 257
14105.83 279
14106.95 285
14108.07 249
14109.19 263
14110.31 258
14111.44 224
14112.56 274
14113.68 233
14114.80 212
14115.93 203
14117.05 232
14118.17 251
14119.29 218
14120.42 223
14121.54 190
14122.66 198
14123.79 231
14124.91 201
14126.03 189
14127.15 189
14128.28 176
14129.40 196
14130.52 200
14131.65 188
14132.77 190
14133.89 151
14135.02 191
14136.14 197
14137.26 194
14138.39 215
14139.51 193
14140.63 177
14141.76 196
14142.88 171
14144.00 168
14145.13 188
14146.25 212
14147.38 203
14148.50 185
14149.62 194
14150.75 201
14151.87 188
14152.99 154
14154.12 184
14155.24 178
14156.37 178
14157.49 178
14158.62 196
14159.74 183
14160.86 186
14161.99 200
14163.11 191
14164.24 208
14165.36 187
14166.49 180
14167.61 182
14168.74 204
14169.86 208
14170.99 175
14172.11 152
14173.23 184
14174.36 185
14175.48 170
14176.61 194
14177.73 173
14178.86 193
14179.98 200
14181.11 185
14182.23 153
14183.36 162
14184.49 172
14185.61 198
14186.74 182
14187.86 167
14188.99 183
14190.11 172
14191.24 203
14192.36 168
14193.49 175
14194.61 190
14195.74 172
14196.87 168
14197.99 189
14199.12 181
14200.24 155
14201.37 201
14202.50 173
14203.62 137
14204.75 158
14205.87 178
14207.00 190
14208.13 156
14209.25 162
14210.38 188
14211.50 187
14212.63 180
14213.76 151
14214.88 162
14216.01 155
14217.14 148
14218.26 170
14219.39 159
14220.52 194
14221.64 170
14222.77 159
14223.90 157
14225.02 167
14226.15 198
14227.28 168
14228.41 148
14229.53 174
14230.66 150
14231.79 189
14232.91 197
14234.04 174
14235.17 145
14236.30 145
14237.42 177
14238.55 157
14239.68 150
14240.81 144
14241.93 173
14243.06 172
14244.19 152
14245.32 156
14246.44 179
14247.57 151
14248.70 172
14249.83 183
14250.95 164
14252.08 159
14253.21 159
14254.34 165
14255.47 153
14256.59 153
14257.72 151
14258.85 163
14259.98 147
14261.11 157
14262.24 136
14263.36 156
14264.49 170
14265.62 159
14266.75 178
14267.88 156
14269.01 149
14270.14 154
14271.26 151
14272.39 127
14273.52 140
14274.65 160
14275.78 160
14276.91 147
14278.04 143
14279.17 142
14280.30 145
14281.42 150
14282.55 161
14283.68 144
14284.81 168
14285.94 160
14287.07 174
14288.20 174
14289.33 167
14290.46 152
14291.59 148
14292.72 154
14293.85 126
14294.98 141
14296.11 117
14297.24 142
14298.37 151
14299.50 172
14300.63 165
14301.76 151
14302.89 167
14304.02 140
14305.15 152
14306.28 167
14307.41 161
14308.54 136
14309.67 129
14310.80 137
14311.93 158
14313.06 166
14314.19 142
14315.32 161
14316.45 190
14317.58 165
14318.71 162
14319.84 165
14320.97 180
14322.10 134
14323.23 138
14324.36 133
14325.49 168
14326.63 150
14327.76 130
14328.89 171
14330.02 135
14331.15 136
14332.28 143
14333.41 137
14334.54 145
14335.67 136
14336.81 167
14337.94 128
14339.07 147
14340.20 148
14341.33 189
14342.46 144
14343.59 166
14344.73 126
14345.86 120
14346.99 140
14348.12 143
14349.25 131
14350.38 151
14351.52 164
14352.65 190
14353.78 163
14354.91 147
14356.04 132
14357.18 164
14358.31 155
14359.44 153
14360.57 172
14361.71 143
14362.84 126
14363.97 118
14365.10 155
14366.24 159
14367.37 150
14368.50 143
14369.63 139
14370.77 133
14371.90 126
14373.03 137
14374.16 125
14375.30 138
14376.43 162
14377.56 168
14378.70 169
14379.83 180
14380.96 148
14382.09 152
14383.23 163
14384.36 160
14385.49 154
14386.63 149
14387.76 144
14388.89 124
14390.03 132
14391.16 126
14392.29 154
14393.43 147
14394.56 141
14395.70 135
14396.83 138
14397.96 133
14399.10 155
14400.23 145
14401.36 142
14402.50 167
14403.63 176
14404.77 154
14405.90 159
14407.03 141
14408.17 140
14409.30 132
14410.44 140
14411.57 153
14412.71 156
14413.84 156
14414.97 148
14416.11 149
14417.24 156
14418.38 153
14419.51 175
14420.65 132
14421.78 132
14422.92 159
14424.05 154
14425.19 144
14426.32 177
14427.46 141
14428.59 134
14429.73 145
14430.86 159
14432.00 159
14433.13 174
14434.27 162
14435.40 142
14436.54 131
14437.67 162
14438.81 187
14439.94 153
14441.08 149
14442.21 159
14443.35 168
14444.48 162
14445.62 173
14446.76 167
14447.89 180
14449.03 170
14450.16 138
14451.30 155
14452.43 157
14453.57 158
14454.71 169
14455.84 143
14456.98 160
14458.11 158
14459.25 136
14460.39 173
14461.52 173
14462.66 184
14463.80 201
14464.93 162
14466.07 167
14467.20 171
14468.34 159
14469.48 146
14470.61 152
14471.75 143
14472.89 160
14474.02 176
14475.16 155
14476.30 174
14477.43 175
14478.57 193
14479.71 184
14480.85 164
14481.98 180
14483.12 178
14484.26 187
14485.39 214
14486.53 179
14487.67 196
14488.81 174
14489.94 197
14491.08 214
14492.22 197
14493.36 180
14494.49 203
14495.63 201
14496.77 214
14497.91 177
14499.04 170
14500.18 141
14501.32 165
14502.46 183
14503.59 159
14504.73 165
14505.87 161
14507.01 166
14508.15 139
14509.28 182
14510.42 140
14511.56 137
14512.70 149
14513.84 170
14514.98 191
14516.11 154
14517.25 149
14518.39 158
14519.53 134
14520.67 153
14521.81 168
14522.95 134
14524.08 129
14525.22 148
14526.36 148
14527.50 157
14528.64 146
14529.78 125
14530.92 142
14532.06 161
14533.20 173
14534.33 153
14535.47 168
14536.61 185
14537.75 124
14538.89 126
14540.03 122
14541.17 186
14542.31 154
14543.45 153
14544.59 185
14545.73 154
14546.87 160
14548.01 141
14549.15 126
14550.29 152
14551.43 158
14552.57 138
14553.71 149
14554.85 146
14555.99 147
14557.13 134
14558.27 130
14559.41 131
14560.55 124
14561.69 163
14562.83 166
14563.97 152
14565.11 164
14566.25 140
14567.39 158
14568.53 172
14569.67 165
14570.81 160
14571.95 142
14573.09 167
14574.23 166
14575.37 127
14576.51 149
14577.65 146
14578.79 135
14579.94 147
14581.08 149
14582.22 141
14583.36 149
14584.50 161
14585.64 164
14586.78 150
14587.92 143
14589.06 154
14590.21 171
14591.35 157
14592.49 139
14593.63 183
14594.77 169
14595.91 150
14597.05 145
14598.20 157
14599.34 168
14600.48 158
14601.62 173
14602.76 164
14603.90 168
14605.05 151
14606.19 189
14607.33 191
14608.47 173
14609.61 177
14610.76 150
14611.90 160
14613.04 165
14614.18 148
14615.32 170
14616.47 171
14617.61 155
14618.75 170
14619.89 185
14621.04 148
14622.18 154
14623.32 172
14624.46 167
14625.61 203
14626.75 159
14627.89 156
14629.04 152
14630.18 127
14631.32 169
14632.46 169
14633.61 195
14634.75 175
14635.89 168
14637.04 191
14638.18 191
14639.32 168
14640.47 174
14641.61 180
14642.75 203
14643.90 233
14645.04 198
14646.18 195
14647.33 219
14648.47 190
14649.61 185
14650.76 189
14651.90 208
14653.05 213
14654.19 182
14655.33 156
14656.48 185
14657.62 174
14658.76 146
14659.91 166
14661.05 214
14662.20 206
14663.34 166
14664.49 164
14665.63 162
14666.77 199
14667.92 199
14669.06 171
14670.21 151
14671.35 187
14672.50 159
14673.64 186
14674.79 158
14675.93 137
14677.07 133
14678.22 170
14679.36 146
14680.51 115
14681.65 145
14682.80 144
14683.94 152
14685.09 144
14686.23 181
14687.38 148
14688.52 158
14689.67 165
14690.81 148
14691.96 185
14693.10 164
14694.25 147
14695.40 155
14696.54 141
14697.69 148
14698.83 143
14699.98 156
14701.12 154
14702.27 119
14703.41 121
14704.56 127
14705.71 142
14706.85 157
14708.00 150
14709.14 154
14710.29 179
14711.44 159
14712.58 141
14713.73 143
14714.87 148
14716.02 140
14717.17 174
14718.31 150
14719.46 146
14720.61 168
14721.75 157
14722.90 157
14724.05 122
14725.19 168
14726.34 136
14727.49 163
14728.63 138
14729.78 143
14730.93 171
14732.07 124
14733.22 124
14734.37 115
14735.51 136
14736.66 122
14737.81 122
14738.95 166
14740.10 150
14741.25 116
14742.40 130
14743.54 124
14744.69 138
14745.84 159
14746.99 146
14748.13 147
14749.28 131
14750.43 120
14751.58 128
14752.72 157
14753.87 163
14755.02 139
14756.17 133
14757.31 134
14758.46 146
14759.61 155
14760.76 168
14761.91 148
14763.05 151
14764.20 126
14765.35 125
14766.50 168
14767.65 181
14768.80 157
14769.94 133
14771.09 137
14772.24 145
14773.39 143
14774.54 180
14775.69 131
14776.83 155
14777.98 160
14779.13 162
14780.28 164
14781.43 137
14782.58 143
14783.73 186
14784.88 161
14786.03 172
14787.17 160
14788.32 156
14789.47 187
14790.62 146
14791.77 183
14792.92 168
14794.07 161
14795.22 177
14796.37 165
14797.52 185
14798.67 171
14799.82 182
14800.97 197
14802.12 171
14803.26 167
14804.41 161
14805.56 190
14806.71 195
14807.86 204
14809.01 188
14810.16 183
14811.31 183
14812.46 231
14813.61 181
14814.76 185
14815.91 195
14817.06 173
14818.21 175
14819.36 179
14820.51 155
14821.66 164
14822.82 166
14823.97 206
14825.12 186
14826.27 182
14827.42 180
14828.57 175
14829.72 164
14830.87 158
14832.02 162
14833.17 214
14834.32 139
14835.47 160
14836.62 146
14837.77 142
14838.93 182
14840.08 167
14841.23 172
14842.38 141
14843.53 143
14844.68 155
14845.83 162
14846.98 146
14848.14 152
14849.29 141
14850.44 141
14851.59 148
14852.74 114
14853.89 136
14855.04 141
14856.20 120
14857.35 117
14858.50 121
14859.65 146
14860.80 139
14861.96 141
14863.11 116
14864.26 127
14865.41 124
14866.56 117
14867.72 121
14868.87 114
14870.02 136
14871.17 148
14872.32 129
14873.48 126
14874.63 131
14875.78 146
14876.93 111
14878.09 119
14879.24 106
14880.39 130
14881.54 138
14882.70 132
14883.85 93
14885.00 132
14886.16 110
14887.31 126
14888.46 153
14889.61 130
14890.77 131
14891.92 136
14893.07 146
14894.23 146
14895.38 118
14896.53 118
14897.69 123
14898.84 112
14899.99 139
14901.15 108
14902.30 133
14903.45 131
14904.61 124
14905.76 124
14906.91 137
14908.07 140
14909.22 132
14910.38 140
14911.53 136
14912.68 134
14913.84 137
14914.99 115
14916.15 135
14917.30 141
14918.45 150
14919.61 145
14920.76 140
14921.92 147
14923.07 141
14924.22 150
14925.38 128
14926.53 98
14927.69 144
14928.84 150
14930.00 108
14931.15 129
14932.31 155
14933.46 134
14934.62 129
14935.77 109
14936.93 123
14938.08 144
14939.24 132
14940.39 133
14941.55 104
14942.70 108
14943.86 142
14945.01 166
14946.17 117
14947.32 121
14948.48 140
14949.63 128
14950.79 134
14951.94 125
14953.10 141
14954.25 149
14955.41 136
14956.56 134
14957.72 148
14958.88 118
14960.03 135
14961.19 129
14962.34 133
14963.50 126
14964.65 104
14965.81 116
14966.97 124
14968.12 119
14969.28 129
14970.43 138
14971.59 130
14972.75 118
14973.90 143
14975.06 132
14976.22 105
14977.37 125
14978.53 104
14979.69 120
14980.84 115
14982.00 127
14983.16 121
14984.31 122
14985.47 97
14986.63 125
14987.78 133
14988.94 144
14990.10 110
14991.25 128
14992.41 123
14993.57 105
14994.72 127
14995.88 128
14997.04 117
14998.20 121
14999.35 135
15000.51 144
15001.67 125
15002.82 115
15003.98 130
15005.14 111
15006.30 106
15007.45 130
15008.61 121
15009.77 101
15010.93 110
15012.09 129
15013.24 116
15014.40 120
15015.56 110
15016.72 120
15017.87 120
15019.03 103
15020.19 121
15021.35 79
15022.51 109
15023.67 105
15024.82 123
15025.98 129
15027.14 92
15028.30 97
15029.46 111
15030.62 118
15031.77 101
15032.93 99
15034.09 110
15035.25 95
15036.41 113
15037.57 110
15038.73 129
15039.88 116
15041.04 86
15042.20 102
15043.36 105
15044.52 100
15045.68 91
15046.84 101
15048.00 94
15049.16 116
15050.32 100
15051.47 103
15052.63 105
15053.79 113
15054.95 96
15056.11 110
15057.27 117
15058.43 96
15059.59 114
15060.75 96
15061.91 109
15063.07 95
15064.23 98
15065.39 110
15066.55 115
15067.71 132
15068.87 128
15070.03 94
15071.19 100
15072.35 90
15073.51 125
15074.67 105
15075.83 86
15076.99 107
15078.15 101
15079.31 105
15080.47 84
15081.63 94
15082.79 86
15083.95 96
15085.11 128
15086.27 108
15087.43 88
15088.59 96
15089.76 111
15090.92 123
15092.08 116
15093.24 109
15094.40 106
15095.56 85
15096.72 86
15097.88 93
15099.04 101
15100.20 128
15101.37 98
15102.53 119
15103.69 119
15104.85 101
15106.01 119
15107.17 125
15108.33 107
15109.50 98
15110.66 119
15111.82 112
15112.98 114
15114.14 75
15115.30 66
15116.47 102
15117.63 109
15118.79 125
15119.95 100
15121.11 81
15122.27 101
15123.44 98
15124.60 99
15125.76 84
15126.92 102
15128.09 119
15129.25 107
15130.41 76
15131.57 79
15132.73 134
15133.90 119
15135.06 123
15136.22 107
15137.38 110
15138.55 95
15139.71 124
15140.87 110
15142.04 97
15143.20 98
15144.36 107
15145.52 119
15146.69 101
15147.85 113
15149.01 105
15150.18 95
15151.34 89
15152.50 77
15153.67 94
15154.83 98
15155.99 102
15157.16 89
15158.32 93
15159.48 109
15160.65 95
15161.81 109
15162.97 99
15164.14 99
15165.30 95
15166.46 112
15167.63 112
15168.79 103
15169.95 94
15171.12 107
15172.28 109
15173.45 98
15174.61 79
15175.77 102
15176.94 94
15178.10 101
15179.27 104
15180.43 102
15181.60 117
15182.76 112
15183.92 100
15185.09 98
15186.25 87
15187.42 88
15188.58 96
15189.75 94
15190.91 96
15192.08 100
15193.24 99
15194.41 102
15195.57 111
15196.74 95
15197.90 117
15199.07 111
15200.23 127
15201.40 114
15202.56 112
15203.73 91
15204.89 90
15206.06 97
15207.22 105
15208.39 103
15209.55 126
15210.72 103
15211.88 86
15213.05 91
15214.21 94
15215.38 97
15216.54 116
15217.71 116
15218.88 123
15220.04 88
15221.21 84
15222.37 105
15223.54 112
15224.71 122
15225.87 107
15227.04 101
15228.20 96
15229.37 124
15230.54 146
15231.70 94
15232.87 119
15234.03 112
15235.20 109
15236.37 114
15237.53 105
15238.70 113
15239.87 120
15241.03 116
15242.20 108
15243.37 120
15244.53 103
15245.70 115
15246.87 141
15248.03 135
15249.20 106
15250.37 104
15251.53 113
15252.70 116
15253.87 98
15255.04 96
15256.20 94
15257.37 99
15258.54 104
15259.70 98
15260.87 97
15262.04 103
15263.21 113
15264.37 115
15265.54 107
15266.71 110
15267.88 102
15269.04 116
15270.21 101
15271.38 104
15272.55 103
15273.72 100
15274.88 106
15276.05 107
15277.22 109
15278.39 103
15279.56 101
15280.72 103
15281.89 99
15283.06 98
15284.23 106
15285.40 105
15286.56 109
15287.73 102
15288.90 134
15290.07 93
15291.24 104
15292.41 114
15293.58 92
15294.74 76
15295.91 101
15297.08 118
15298.25 99
15299.42 85
15300.59 115
15301.76 126
15302.93 99
15304.09 111
15305.26 103
15306.43 103
15307.60 123
15308.77 114
15309.94 120
15311.11 105
15312.28 111
15313.45 89
15314.62 86
15315.79 84
15316.96 101
15318.13 113
15319.30 127
15320.46 109
15321.63 127
15322.80 134
15323.97 109
15325.14 104
15326.31 82
15327.48 72
15328.65 105
15329.82 122
15330.99 119
15332.16 107
15333.33 97
15334.50 104
15335.67 96
15336.84 98
15338.01 115
15339.18 113
15340.36 114
15341.53 92
15342.70 120
15343.87 108
15345.04 109
15346.21 86
15347.38 107
15348.55 111
15349.72 97
15350.89 101
15352.06 98
15353.23 101
15354.40 104
15355.57 92
15356.75 92
15357.92 101
15359.09 108
15360.26 121
15361.43 84
15362.60 89
15363.77 104
15364.94 102
15366.11 88
15367.29 124
15368.46 102
15369.63 101
15370.80 84
15371.97 96
15373.14 103
15374.32 114
15375.49 102
15376.66 116
15377.83 111
15379.00 98
15380.17 119
15381.35 97
15382.52 102
15383.69 101
15384.86 109
15386.03 89
15387.21 109
15388.38 94
15389.55 98
15390.72 93
15391.90 82
15393.07 118
15394.24 81
15395.41 88
15396.59 90
15397.76 119
15398.93 113
15400.10 114
15401.28 109
15402.45 113
15403.62 120
15404.79 88
15405.97 81
15407.14 89
15408.31 107
15409.49 106
15410.66 91
15411.83 88
15413.01 114
15414.18 83
15415.35 92
15416.53 87
15417.70 114
15418.87 93
15420.05 103
15421.22 109
15422.39 105
15423.57 101
15424.74 76
15425.91 102
15427.09 76
15428.26 105
15429.43 113
15430.61 100
15431.78 91
15432.96 103
15434.13 107
15435.30 94
15436.48 76
15437.65 105
15438.83 111
15440.00 103
15441.17 112
15442.35 92
15443.52 88
15444.70 82
15445.87 102
15447.05 108
15448.22 105
15449.40 111
15450.57 103
15451.75 115
15452.92 90
15454.09 109
15455.27 109
15456.44 99
15457.62 87
15458.79 120
15459.97 113
15461.14 97
15462.32 96
15463.49 84
15464.67 96
15465.84 103
15467.02 101
15468.19 86
15469.37 96
15470.55 90
15471.72 86
15472.90 91
15474.07 109
15475.25 87
15476.42 91
15477.60 89
15478.77 81
15479.95 97
15481.13 97
15482.30 102
15483.48 97
15484.65 95
15485.83 90
15487.00 83
15488.18 99
15489.36 85
15490.53 98
15491.71 105
15492.89 101
15494.06 91
15495.24 91
15496.41 117
15497.59 115
15498.77 100
15499.94 103
15501.12 88
15502.30 103
15503.47 114
15504.65 104
15505.83 89
15507.00 95
15508.18 104
15509.36 89
15510.53 106
15511.71 106
15512.89 105
15514.06 104
15515.24 108
15516.42 95
15517.60 108
15518.77 117
15519.95 94
15521.13 91
15522.30 84
15523.48 67
15524.66 103
15525.84 86
15527.01 95
15528.19 94
15529.37 92
15530.55 94
15531.73 100
15532.90 116
15534.08 110
15535.26 124
15536.44 103
15537.61 113
15538.79 105
15539.97 111
15541.15 103
15542.33 111
15543.50 117
15544.68 117
15545.86 123
15547.04 119
15548.22 74
15549.40 103
15550.57 114
15551.75 112
15552.93 109
15554.11 94
15555.29 113
15556.47 121
15557.65 116
15558.82 97
15560.00 98
15561.18 109
15562.36 121
15563.54 102
15564.72 88
15565.90 112
15567.08 114
15568.26 110
15569.43 98
15570.61 123
15571.79 116
15572.97 126
15574.15 108
15575.33 98
15576.51 93
15577.69 100
15578.87 125
15580.05 119
15581.23 88
15582.41 120
15583.59 104
15584.77 88
15585.95 97
15587.13 84
15588.31 93
15589.49 104
15590.67 98
15591.85 98
15593.03 110
15594.21 102
15595.39 106
15596.57 112
15597.75 116
15598.93 98
15600.11 99
15601.29 109
15602.47 96
15603.65 130
15604.83 118
15606.01 128
15607.19 118
15608.37 114
15609.55 115
15610.73 95
15611.91 115
15613.09 117
15614.27 105
15615.45 109
15616.64 96
15617.82 111
15619.00 120
15620.18 116
15621.36 124
15622.54 112
15623.72 127
15624.90 108
15626.08 115
15627.27 119
15628.45 110
15629.63 132
15630.81 114
15631.99 108
15633.17 132
15634.35 128
15635.54 108
15636.72 119
15637.90 120
15639.08 114
15640.26 108
15641.45 107
15642.63 120
15643.81 111
15644.99 90
15646.17 133
15647.36 124
15648.54 122
15649.72 107
15650.90 148
15652.08 128
15653.27 124
15654.45 136
15655.63 134
15656.81 129
15658.00 146
15659.18 147
15660.36 168
15661.54 165
15662.73 139
15663.91 134
15665.09 137
15666.27 124
15667.46 109
15668.64 139
15669.82 127
15671.01 134
15672.19 143
15673.37 142
15674.56 144
15675.74 155
15676.92 165
15678.10 129
15679.29 142
15680.47 123
15681.65 109
15682.84 126
15684.02 161
15685.21 153
15686.39 108
15687.57 121
15688.76 120
15689.94 120
15691.12 142
15692.31 124
15693.49 131
15694.67 113
15695.86 116
15697.04 108
15698.23 125
15699.41 131
15700.59 142
15701.78 107
15702.96 130
15704.15 136
15705.33 143
15706.52 115
15707.70 114
15708.88 130
15710.07 143
15711.25 116
15712.44 115
15713.62 102
15714.81 98
15715.99 118
15717.18 129
15718.36 150
15719.55 139
15720.73 144
15721.92 155
15723.10 148
15724.29 143
15725.47 119
15726.66 141
15727.84 131
15729.03 142
15730.21 153
15731.40 127
15732.58 123
15733.77 124
15734.95 156
15736.14 146
15737.32 155
15738.51 143
15739.69 157
15740.88 138
15742.07 126
15743.25 133
15744.44 143
15745.62 153
15746.81 137
15747.99 145
15749.18 163
15750.37 135
15751.55 129
15752.74 142
15753.93 149
15755.11 161
15756.30 141
15757.48 133
15758.67 123
15759.86 172
15761.04 136
15762.23 135
15763.42 158
15764.60 141
15765.79 178
15766.98 150
15768.16 127
15769.35 108
15770.54 163
15771.72 157
15772.91 145
15774.10 160
15775.28 124
15776.47 159
15777.66 126
15778.84 104
15780.03 133
15781.22 146
15782.41 152
15783.59 141
15784.78 130
15785.97 146
15787.15 128
15788.34 132
15789.53 134
15790.72 136
15791.90 130
15793.09 129
15794.28 155
15795.47 138
15796.65 113
15797.84 155
15799.03 145
15800.22 128
15801.41 119
15802.59 137
15803.78 103
15804.97 103
15806.16 110
15807.35 120
15808.53 99
15809.72 130
15810.91 142
15812.10 125
15813.29 99
15814.48 129
15815.66 156
15816.85 148
15818.04 154
15819.23 130
15820.42 115
15821.61 113
15822.80 139
15823.98 127
15825.17 104
15826.36 112
15827.55 122
15828.74 111
15829.93 109
15831.12 135
15832.31 150
15833.50 128
15834.69 99
15835.87 105
15837.06 98
15838.25 135
15839.44 127
15840.63 125
15841.82 107
15843.01 129
15844.20 124
15845.39 161
15846.58 122
15847.77 98
15848.96 116
15850.15 143
15851.34 110
15852.53 105
15853.72 122
15854.91 123
15856.10 113
15857.29 117
15858.48 110
15859.67 95
15860.86 131
15862.05 122
15863.24 115
15864.43 84
15865.62 102
15866.81 122
15868.00 124
15869.19 88
15870.38 128
15871.57 121
15872.76 108
15873.95 112
15875.14 114
15876.33 114
15877.52 114
15878.72 110
15879.91 86
15881.10 97
15882.29 108
15883.48 111
15884.67 134
15885.86 109
15887.05 111
15888.24 126
15889.43 95
15890.63 107
15891.82 100
15893.01 117
15894.20 122
15895.39 133
15896.58 122
15897.77 114
15898.97 144
15900.16 128
15901.35 134
15902.54 114
15903.73 136
15904.92 113
15906.12 115
15907.31 123
15908.50 128
15909.69 125
15910.88 117
15912.08 99
15913.27 117
15914.46 135
15915.65 131
15916.85 122
15918.04 114
15919.23 143
15920.42 156
15921.61 137
15922.81 129
15924.00 118
15925.19 125
15926.38 124
15927.58 124
15928.77 120
15929.96 113
15931.16 138
15932.35 123
15933.54 127
15934.73 135
15935.93 135
15937.12 143
15938.31 139
15939.51 123
15940.70 131
15941.89 146
15943.09 139
15944.28 140
15945.47 127
15946.67 125
15947.86 126
15949.05 120
15950.25 110
15951.44 140
15952.63 133
15953.83 122
15955.02 130
15956.21 108
15957.41 100
15958.60 104
15959.80 120
15960.99 107
15962.18 106
15963.38 98
15964.57 124
15965.77 123
15966.96 102
15968.15 107
15969.35 89
15970.54 117
15971.74 147
15972.93 108
15974.13 119
15975.32 127
15976.51 121
15977.71 113
15978.90 90
15980.10 101
15981.29 98
15982.49 110
15983.68 108
15984.88 105
15986.07 107
15987.27 97
15988.46 108
15989.66 126
15990.85 118
15992.05 118
15993.24 108
15994.44 83
15995.63 102
15996.83 109
15998.02 101
15999.22 110
16000.41 113
16001.61 98
16002.80 101
16004.00 113
16005.20 100
16006.39 108
16007.59 105
16008.78 110
16009.98 115
16011.17 106
16012.37 84
16013.57 105
16014.76 116
16015.96 121
16017.15 98
16018.35 125
16019.55 105
16020.74 99
16021.94 102
16023.13 104
16024.33 85
16025.53 81
16026.72 116
16027.92 86
16029.12 121
16030.31 96
16031.51 83
16032.71 90
16033.90 89
16035.10 96
16036.30 65
16037.49 93
16038.69 93
16039.89 124
16041.08 117
16042.28 96
16043.48 103
16044.67 111
16045.87 89
16047.07 95
16048.27 72
16049.46 92
16050.66 94
16051.86 98
16053.06 102
16054.25 86
16055.45 80
16056.65 82
16057.84 96
16059.04 98
16060.24 82
16061.44 91
16062.64 115
16063.83 91
16065.03 100
16066.23 108
16067.43 105
16068.62 85
16069.82 76
16071.02 116
16072.22 97
16073.42 73
16074.62 100
16075.81 112
16077.01 87
16078.21 102
16079.41 95
16080.61 115
16081.81 98
16083.00 95
16084.20 75
16085.40 81
16086.60 99
16087.80 101
16089.00 96
16090.20 96
16091.39 87
16092.59 87
16093.79 78
16094.99 100
16096.19 87
16097.39 101
16098.59 83
16099.79 101
16100.99 89
16102.19 85
16103.38 84
16104.58 103
16105.78 91
16106.98 81
16108.18 99
16109.38 91
16110.58 100
16111.78 98
16112.98 74
16114.18 92
16115.38 91
16116.58 95
16117.78 97
16118.98 99
16120.18 92
16121.38 100
16122.58 99
16123.78 86
16124.98 103
16126.18 96
16127.38 104
16128.58 73
16129.78 98
16130.98 98
16132.18 86
16133.38 121
16134.58 130
16135.78 94
16136.98 114
16138.18 84
16139.38 99
16140.58 86
16141.78 107
16142.98 112
16144.19 118
16145.39 73
16146.59 97
16147.79 117
16148.99 95
16150.19 89
16151.39 94
16152.59 98
16153.79 67
16154.99 69
16156.20 78
16157.40 81
16158.60 104
16159.80 106
16161.00 91
16162.20 68
16163.40 69
16164.61 97
16165.81 95
16167.01 99
16168.21 81
16169.41 83
16170.61 81
16171.82 75
16173.02 85
16174.22 82
16175.42 74
16176.62 92
16177.82 81
16179.03 96
16180.23 104
16181.43 98
16182.63 92
16183.84 88
16185.04 83
16186.24 99
16187.44 102
16188.65 94
16189.85 87
16191.05 99
16192.25 105
16193.46 94
16194.66 113
16195.86 112
16197.06 85
16198.27 80
16199.47 91
16200.67 87
16201.87 97
16203.08 103
16204.28 108
16205.48 104
16206.69 96
16207.89 91
16209.09 77
16210.30 91
16211.50 106
16212.70 92
16213.91 91
16215.11 93
16216.31 121
16217.52 100
16218.72 95
16219.92 83
16221.13 91
16222.33 75
16223.53 95
16224.74 115
16225.94 102
16227.15 86
16228.35 74
16229.55 102
16230.76 92
16231.96 78
16233.17 75
16234.37 80
16235.57 82
16236.78 86
16237.98 85
16239.19 91
16240.39 94
16241.60 89
16242.80 81
16244.00 101
16245.21 100
16246.41 81
16247.62 90
16248.82 101
16250.03 102
16251.23 81
16252.44 112
16253.64 103
16254.85 106
16256.05 112
16257.26 104
16258.46 86
16259.67 79
16260.87 111
16262.08 111
16263.28 106
16264.49 93
16265.69 99
16266.90 88
16268.10 94
16269.31 102
16270.51 101
16271.72 118
16272.93 112
16274.13 87
16275.34 66
16276.54 110
16277.75 108
16278.95 104
16280.16 99
16281.37 117
16282.57 107
16283.78 119
16284.98 104
16286.19 103
16287.40 104
16288.60 91
16289.81 126
16291.01 117
16292.22 82
16293.43 85
16294.63 88
16295.84 95
16297.05 101
16298.25 113
16299.46 125
16300.67 98
16301.87 106
16303.08 82
16304.29 90
16305.49 123
16306.70 106
16307.91 90
16309.11 88
16310.32 118
16311.53 115
16312.73 109
16313.94 113
16315.15 107
16316.36 97
16317.56 106
16318.77 107
16319.98 119
16321.19 92
16322.39 135
16323.60 101
16324.81 126
16326.02 101
16327.22 90
16328.43 91
16329.64 98
16330.85 124
16332.05 94
16333.26 98
16334.47 86
16335.68 90
16336.88 106
16338.09 115
16339.30 121
16340.51 102
16341.72 81
16342.93 122
16344.13 99
16345.34 95
16346.55 95
16347.76 88
16348.97 99
16350.18 101
16351.38 101
16352.59 101
16353.80 90
16355.01 100
16356.22 92
16357.43 81
16358.64 106
16359.84 100
16361.05 118
16362.26 103
16363.47 99
16364.68 97
16365.89 95
16367.10 83
16368.31 89
16369.52 92
16370.73 106
16371.93 96
16373.14 80
16374.35 92
16375.56 89
16376.77 77
16377.98 80
16379.19 97
16380.40 110
16381.61 89
16382.82 75
16384.03 105
16385.24 79
16386.45 94
16387.66 101
16388.87 101
16390.08 102
16391.29 96
16392.50 103
16393.71 105
16394.92 97
16396.13 77
16397.34 84
16398.55 83
16399.76 96
16400.97 78
16402.18 106
16403.39 97
16404.60 99
16405.81 72
16407.02 78
16408.23 88
16409.44 101
16410.65 97
16411.86 101
16413.08 89
16414.29 83
16415.50 86
16416.71 75
16417.92 61
16419.13 72
16420.34 81
16421.55 99
16422.76 87
16423.97 76
16425.19 81
16426.40 81
16427.61 97
16428.82 79
16430.03 89
16431.24 87
16432.45 103
16433.67 82
16434.88 67
16436.09 70
16437.30 75
16438.51 87
16439.72 88
16440.94 92
16442.15 98
16443.36 83
16444.57 93
16445.78 84
16446.99 79
16448.21 85
16449.42 78
16450.63 89
16451.84 82
16453.06 83
16454.27 109
16455.48 73
16456.69 75
16457.90 67
16459.12 86
16460.33 82
16461.54 92
16462.75 64
16463.97 93
16465.18 94
16466.39 94
16467.61 97
16468.82 100
16470.03 91
16471.24 75
16472.46 83
16473.67 78
16474.88 79
16476.10 86
16477.31 93
16478.52 84
16479.74 90
16480.95 89
16482.16 65
16483.38 74
16484.59 73
16485.80 97
16487.02 107
16488.23 79
16489.44 86
16490.66 106
16491.87 107
16493.08 69
16494.30 76
16495.51 73
16496.73 78
16497.94 108
16499.15 91
16500.37 81
16501.58 83
16502.80 72
16504.01 77
16505.22 92
16506.44 83
16507.65 63
16508.87 98
16510.08 86
16511.30 77
16512.51 76
16513.72 84
16514.94 68
16516.15 66
16517.37 89
16518.58 83
16519.80 73
16521.01 63
16522.23 66
16523.44 70
16524.66 77
16525.87 77
16527.09 92
16528.30 101
16529.52 110
16530.73 59
16531.95 64
16533.16 81
16534.38 77
16535.59 76
16536.81 70
16538.02 73
16539.24 73
16540.45 84
16541.67 93
16542.89 79
16544.10 91
16545.32 96
16546.53 90
16547.75 96
16548.96 76
16550.18 84
16551.40 105
16552.61 94
16553.83 94
16555.04 95
16556.26 72
16557.48 76
16558.69 72
16559.91 73
16561.12 99
16562.34 87
16563.56 71
16564.77 79
16565.99 73
16567.21 79
16568.42 72
16569.64 88
16570.86 66
16572.07 70
16573.29 84
16574.51 95
16575.72 89
16576.94 91
16578.16 79
16579.37 91
16580.59 102
16581.81 76
16583.02 72
16584.24 75
16585.46 79
16586.68 68
16587.89 57
16589.11 69
16590.33 79
16591.54 87
16592.76 77
16593.98 68
16595.20 61
16596.41 84
16597.63 113
16598.85 76
16600.07 69
16601.29 71
16602.50 92
16603.72 63
16604.94 76
16606.16 85
16607.37 82
16608.59 89
16609.81 96
16611.03 96
16612.25 82
16613.46 74
16614.68 82
16615.90 75
16617.12 89
16618.34 74
16619.56 84
16620.77 69
16621.99 80
16623.21 76
16624.43 88
16625.65 75
16626.87 73
16628.09 104
16629.30 84
16630.52 61
16631.74 69
16632.96 76
16634.18 96
16635.40 92
16636.62 77
16637.84 87
16639.06 90
16640.28 89
16641.49 68
16642.71 70
16643.93 61
16645.15 65
16646.37 93
16647.59 87
16648.81 82
16650.03 79
16651.25 71
16652.47 70
16653.69 69
16654.91 71
16656.13 81
16657.35 82
16658.57 68
16659.79 72
16661.01 60
16662.23 64
16663.45 85
16664.67 74
16665.89 65
16667.11 68
16668.33 74
16669.55 93
16670.77 89
16671.99 88
16673.21 83
16674.43 89
16675.65 84
16676.87 77
16678.09 92
16679.31 87
16680.53 82
16681.75 78
16682.97 87
16684.19 74
16685.42 96
16686.64 82
16687.86 93
16689.08 87
16690.30 58
16691.52 69
16692.74 84
16693.96 66
16695.18 60
16696.40 80
16697.63 88
16698.85 79
16700.07 80
16701.29 85
16702.51 70
16703.73 82
16704.95 63
16706.18 79
16707.40 67
16708.62 60
16709.84 70
16711.06 77
16712.28 93
16713.51 70
16714.73 64
16715.95 89
16717.17 81
16718.39 82
16719.62 64
16720.84 80
16722.06 54
16723.28 89
16724.50 73
16725.73 100
16726.95 80
16728.17 53
16729.39 64
16730.62 68
16731.84 85
16733.06 67
16734.28 87
16735.51 83
16736.73 70
16737.95 75
16739.18 98
16740.40 86
16741.62 72
16742.84 77
16744.07 79
16745.29 84
16746.51 90
16747.74 95
16748.96 64
16750.18 84
16751.41 70
16752.63 84
16753.85 73
16755.08 80
16756.30 74
16757.52 75
16758.75 78
16759.97 63
16761.19 77
16762.42 93
16763.64 103
16764.86 91
16766.09 86
16767.31 92
16768.54 74
16769.76 74
16770.98 87
16772.21 88
16773.43 79
16774.66 80
16775.88 83
16777.10 79
16778.33 65
16779.55 83
16780.78 86
16782.00 78
16783.22 83
16784.45 74
16785.67 75
16786.90 70
16788.12 85
16789.35 65
16790.57 73
16791.80 64
16793.02 65
16794.25 60
16795.47 74
16796.70 66
16797.92 77
16799.15 86
16800.37 67
16801.60 64
16802.82 86
16804.05 88
16805.27 88
16806.50 103
16807.72 75
16808.95 64
16810.17 74
16811.40 82
16812.62 85
16813.85 84
16815.07 62
16816.30 66
16817.53 85
16818.75 76
16819.98 71
16821.20 79
16822.43 74
16823.65 80
16824.88 65
16826.11 89
16827.33 77
16828.56 65
16829.78 63
16831.01 81
16832.24 63
16833.46 56
16834.69 58
16835.92 79
16837.14 70
16838.37 48
16839.60 61
16840.82 79
16842.05 89
16843.27 89
16844.50 62
16845.73 72
16846.96 86
16848.18 78
16849.41 55
16850.64 80
16851.86 71
16853.09 81
16854.32 83
16855.54 72
16856.77 89
16858.00 69
16859.22 62
16860.45 73
16861.68 68
16862.91 67
16864.13 63
16865.36 65
16866.59 81
16867.82 79
16869.04 93
16870.27 91
16871.50 92
16872.73 99
16873.95 89
16875.18 94
16876.41 94
16877.64 73
16878.87 84
16880.09 107
16881.32 105
16882.55 84
16883.78 117
16885.01 85
16886.23 80
16887.46 75
16888.69 100
16889.92 85
16891.15 93
16892.38 97
16893.60 91
16894.83 84
16896.06 89
16897.29 91
16898.52 85
16899.75 82
16900.98 83
16902.20 84
16903.43 90
16904.66 83
16905.89 99
16907.12 73
16908.35 71
16909.58 83
16910.81 103
16912.04 88
16913.26 77
16914.49 77
16915.72 102
16916.95 70
16918.18 89
16919.41 68
16920.64 75
16921.87 77
16923.10 92
16924.33 81
16925.56 89
16926.79 76
16928.02 101
16929.25 115
16930.48 95
16931.71 102
16932.94 90
16934.17 78
16935.40 83
16936.63 78
16937.86 85
16939.09 98
16940.32 103
16941.55 71
16942.78 87
16944.01 72
16945.24 72
16946.47 75
16947.70 85
16948.93 81
16950.16 81
16951.39 78
16952.62 66
16953.85 65
16955.08 75
16956.31 67
16957.54 79
16958.77 69
16960.01 73
16961.24 91
16962.47 84
16963.70 73
16964.93 80
16966.16 85
16967.39 70
16968.62 78
16969.85 55
16971.08 54
16972.32 75
16973.55 84
16974.78 68
16976.01 80
16977.24 62
16978.47 103
16979.70 65
16980.94 75
16982.17 71
16983.40 95
16984.63 74
16985.86 81
16987.10 82
16988.33 59
16989.56 58
16990.79 70
16992.02 73
16993.26 73
16994.49 78
16995.72 80
16996.95 76
16998.18 69
16999.42 70
17000.65 78
17001.88 75
17003.11 91
17004.35 77
17005.58 71
17006.81 81
17008.04 80
17009.28 86
17010.51 70
17011.74 76
17012.97 72
17014.21 70
17015.44 76
17016.67 76
17017.91 75
17019.14 71
17020.37 81
17021.60 63
17022.84 85
17024.07 85
17025.30 70
17026.54 64
17027.77 65
17029.00 74
17030.24 72
17031.47 69
17032.70 75
17033.94 53
17035.17 42
17036.41 53
17037.64 69
17038.87 78
17040.11 70
17041.34 59
17042.57 66
17043.81 51
17045.04 70
17046.28 82
17047.51 74
17048.74 63
17049.98 82
17051.21 77
17052.45 69
17053.68 73
17054.92 78
17056.15 82
17057.38 81
17058.62 72
17059.85 79
17061.09 84
17062.32 77
17063.56 96
17064.79 73
17066.03 84
17067.26 80
17068.50 74
17069.73 56
17070.97 65
17072.20 74
17073.44 72
17074.67 69
17075.91 76
17077.14 74
17078.38 67
17079.61 70
17080.85 78
17082.08 74
17083.32 71
17084.55 72
17085.79 79
17087.02 89
17088.26 73
17089.49 77
17090.73 70
17091.97 67
17093.20 59
17094.44 76
17095.67 81
17096.91 87
17098.14 68
17099.38 67
17100.62 73
17101.85 73
17103.09 66
17104.32 60
17105.56 66
17106.80 51
17108.03 67
17109.27 70
17110.51 90
17111.74 77
17112.98 88
17114.21 83
17115.45 73
17116.69 87
17117.92 98
17119.16 79
17120.40 80
17121.63 62
17122.87 69
17124.11 72
17125.34 74
17126.58 78
17127.82 78
17129.06 89
17130.29 67
17131.53 78
17132.77 79
17134.00 71
17135.24 85
17136.48 69
17137.72 86
17138.95 86
17140.19 62
17141.43 84
17142.67 61
17143.90 67
17145.14 81
17146.38 76
17147.62 78
17148.85 87
17150.09 83
17151.33 71
17152.57 59
17153.80 76
17155.04 90
17156.28 78
17157.52 82
17158.76 75
17159.99 66
17161.23 87
17162.47 84
17163.71 66
17164.95 69
17166.19 100
17167.42 78
17168.66 76
17169.90 68
17171.14 65
17172.38 85
17173.62 73
17174.86 71
17176.09 71
17177.33 77
17178.57 62
17179.81 68
17181.05 64
17182.29 84
17183.53 82
17184.77 79
17186.01 62
17187.24 71
17188.48 48
17189.72 65
17190.96 66
17192.20 97
17193.44 91
17194.68 69
17195.92 70
17197.16 69
17198.40 75
17199.64 92
17200.88 72
17202.12 63
17203.36 72
17204.60 69
17205.84 79
17207.08 61
17208.32 67
17209.56 65
17210.80 59
17212.04 64
17213.28 56
17214.52 58
17215.76 63
17217.00 72
17218.24 66
17219.48 80
17220.72 74
17221.96 70
17223.20 59
17224.44 51
17225.68 68
17226.92 73
17228.16 63
17229.40 67
17230.64 63
17231.88 54
17233.12 67
17234.36 69
17235.60 58
17236.85 74
17238.09 90
17239.33 81
17240.57 58
17241.81 64
17243.05 63
17244.29 49
17245.53 53
17246.77 67
17248.02 71
17249.26 80
17250.50 67
17251.74 54
17252.98 66
17254.22 63
17255.46 50
17256.71 43
17257.95 70
17259.19 60
17260.43 47
17261.67 58
17262.91 68
17264.16 80
17265.40 80
17266.64 84
17267.88 66
17269.12 84
17270.37 68
17271.61 56
17272.85 63
17274.09 62
17275.34 127
17276.58 82
17277.82 69
17279.06 66
17280.30 59
17281.55 65
17282.79 68
17284.03 59
17285.27 56
17286.52 61
17287.76 58
17289.00 75
17290.25 69
17291.49 51
17292.73 66
17293.97 49
17295.22 58
17296.46 84
17297.70 70
17298.95 66
17300.19 63
17301.43 66
17302.68 59
17303.92 72
17305.16 62
17306.41 79
17307.65 56
17308.89 72
17310.14 69
17311.38 44
17312.62 62
17313.87 73
17315.11 73
17316.36 61
17317.60 79
17318.84 82
17320.09 71
17321.33 57
17322.58 49
17323.82 52
17325.06 53
17326.31 69
17327.55 69
17328.80 67
17330.04 67
17331.28 54
17332.53 63
17333.77 72
17335.02 85
17336.26 77
17337.51 53
17338.75 58
17340.00 55
17341.24 57
17342.48 73
17343.73 62
17344.97 67
17346.22 58
17347.46 86
17348.71 60
17349.95 54
17351.20 70
17352.44 66
17353.69 81
17354.93 64
17356.18 59
17357.42 62
17358.67 65
17359.92 68
17361.16 73
17362.41 62
17363.65 54
17364.90 64
17366.14 72
17367.39 72
17368.63 67
17369.88 49
17371.13 66
17372.37 67
17373.62 58
17374.86 55
17376.11 62
17377.35 51
17378.60 68
17379.85 63
17381.09 65
17382.34 70
17383.59 66
17384.83 64
17386.08 73
17387.32 50
17388.57 60
17389.82 66
17391.06 61
17392.31 63
17393.56 62
17394.80 74
17396.05 62
17397.30 78
17398.54 66
17399.79 73
17401.04 61
17402.28 70
17403.53 63
17404.78 59
17406.02 67
17407.27 77
17408.52 75
17409.77 79
17411.01 72
17412.26 56
17413.51 66
17414.75 75
17416.00 73
17417.25 66
17418.50 63
17419.74 85
17420.99 82
17422.24 73
17423.49 72
17424.73 76
17425.98 93
17427.23 86
17428.48 76
17429.73 58
17430.97 80
17432.22 93
17433.47 79
17434.72 59
17435.97 87
17437.21 77
17438.46 83
17439.71 82
17440.96 65
17442.21 63
17443.45 61
17444.70 56
17445.95 66
17447.20 65
17448.45 49
17449.70 52
17450.95 47
17452.19 47
17453.44 67
17454.69 78
17455.94 79
17457.19 67
17458.44 63
17459.69 72
17460.94 66
17462.19 73
17463.43 53
17464.68 72
17465.93 73
17467.18 68
17468.43 58
17469.68 72
17470.93 59
17472.18 71
17473.43 73
17474.68 77
17475.93 51
17477.18 63
17478.43 82
17479.68 59
17480.93 65
17482.18 62
17483.43 59
17484.68 49
17485.93 59
17487.17 69
17488.42 69
17489.67 60
17490.92 63
17492.18 47
17493.43 60
17494.68 70
17495.93 70
17497.18 83
17498.43 69
17499.68 100
17500.93 74
17502.18 59
17503.43 74
17504.68 64
17505.93 66
17507.18 59
17508.43 62
17509.68 73
17510.93 79
17512.18 76
17513.43 48
17514.68 65
17515.94 64
17517.19 62
17518.44 72
17519.69 76
17520.94 63
17522.19 87
17523.44 74
17524.69 55
17525.94 58
17527.20 49
17528.45 66
17529.70 62
17530.95 66
17532.20 53
17533.45 65
17534.70 65
17535.96 94
17537.21 64
17538.46 70
17539.71 98
17540.96 92
17542.22 70
17543.47 67
17544.72 73
17545.97 74
17547.22 59
17548.48 58
17549.73 63
17550.98 56
17552.23 75
17553.48 63
17554.74 55
17555.99 80
17557.24 72
17558.49 66
17559.75 57
17561.00 63
17562.25 67
17563.50 63
17564.76 56
17566.01 57
17567.26 68
17568.52 91
17569.77 81
17571.02 65
17572.27 70
17573.53 62
17574.78 69
17576.03 55
17577.29 87
17578.54 74
17579.79 62
17581.05 58
17582.30 80
17583.55 92
17584.81 61
17586.06 62
17587.31 75
17588.57 69
17589.82 66
17591.07 85
17592.33 64
17593.58 57
17594.83 68
17596.09 53
17597.34 66
17598.60 68
17599.85 69
17601.10 73
17602.36 71
17603.61 61
17604.87 53
17606.12 80
17607.37 84
17608.63 85
17609.88 63
17611.14 74
17612.39 61
17613.65 69
17614.90 76
17616.16 63
17617.41 81
17618.66 61
17619.92 55
17621.17 63
17622.43 76
17623.68 54
17624.94 54
17626.19 60
17627.45 56
17628.70 75
17629.96 62
17631.21 80
17632.47 57
17633.72 68
17634.98 86
17636.23 82
17637.49 70
17638.74 71
17640.00 71
17641.26 62
17642.51 69
17643.77 60
17645.02 73
17646.28 92
17647.53 86
17648.79 81
17650.04 62
17651.30 66
17652.56 68
17653.81 74
17655.07 64
17656.32 56
17657.58 70
17658.84 61
17660.09 68
17661.35 65
17662.60 78
17663.86 81
17665.12 75
17666.37 63
17667.63 71
17668.89 80
17670.14 83
17671.40 52
17672.66 79
17673.91 79
17675.17 56
17676.43 67
17677.68 61
17678.94 78
17680.20 61
17681.45 69
17682.71 59
17683.97 73
17685.22 64
17686.48 63
17687.74 62
17688.99 74
17690.25 63
17691.51 60
17692.77 57
17694.02 50
17695.28 54
17696.54 58
17697.80 71
17699.05 89
17700.31 65
17701.57 77
17702.83 89
17704.08 79
17705.34 67
17706.60 59
17707.86 54
17709.11 62
17710.37 62
17711.63 59
17712.89 62
17714.15 72
17715.40 83
17716.66 56
17717.92 42
17719.18 50
17720.44 59
17721.70 70
17722.95 61
17724.21 56
17725.47 67
17726.73 60
17727.99 52
17729.25 69
17730.51 78
17731.76 77
17733.02 62
17734.28 46
17735.54 45
17736.80 71
17738.06 71
17739.32 63
17740.58 58
17741.83 56
17743.09 59
17744.35 58
17745.61 71
17746.87 67
17748.13 62
17749.39 65
17750.65 67
17751.91 61
17753.17 67
17754.43 60
17755.69 75
17756.95 84
17758.21 68
17759.47 73
17760.73 68
17761.98 83
17763.24 71
17764.50 68
17765.76 64
17767.02 85
17768.28 81
17769.54 49
17770.80 56
17772.06 65
17773.32 64
17774.58 89
17775.84 72
17777.11 87
17778.37 48
17779.63 61
17780.89 60
17782.15 62
17783.41 57
17784.67 64
17785.93 67
17787.19 65
17788.45 60
17789.71 63
17790.97 79
17792.23 82
17793.49 68
17794.75 82
17796.01 77
17797.28 78
17798.54 78
17799.80 73
17801.06 58
17802.32 54
17803.58 68
17804.84 73
17806.10 70
17807.37 63
17808.63 64
17809.89 72
17811.15 56
17812.41 79
17813.67 69
17814.93 89
17816.20 67
17817.46 78
17818.72 80
17819.98 60
17821.24 94
17822.50 81
17823.77 84
17825.03 70
17826.29 73
17827.55 72
17828.81 70
17830.08 75
17831.34 67
17832.60 66
17833.86 74
17835.13 70
17836.39 61
17837.65 63
17838.91 61
17840.18 75
17841.44 72
17842.70 56
17843.96 62
17845.23 77
17846.49 84
17847.75 73
17849.01 48
17850.28 68
17851.54 50
17852.80 59
17854.07 66
17855.33 53
17856.59 55
17857.86 69
17859.12 66
17860.38 71
17861.65 70
17862.91 75
17864.17 82
17865.44 60
17866.70 78
17867.96 63
17869.23 64
17870.49 67
17871.75 80
17873.02 53
17874.28 62
17875.54 58
17876.81 55
17878.07 59
17879.34 67
17880.60 58
17881.86 56
17883.13 70
17884.39 60
17885.66 66
17886.92 77
17888.18 73
17889.45 56
17890.71 54
17891.98 78
17893.24 72
17894.51 61
17895.77 55
17897.04 73
17898.30 63
17899.56 69
17900.83 57
17902.09 73
17903.36 49
17904.62 49
17905.89 62
17907.15 52
17908.42 61
17909.68 53
17910.95 59
17912.21 65
17913.48 53
17914.74 59
17916.01 58
17917.27 66
17918.54 67
17919.80 74
17921.07 64
17922.34 50
17923.60 54
17924.87 46
17926.13 64
17927.40 56
17928.66 61
17929.93 43
17931.19 52
17932.46 55
17933.73 59
17934.99 65
17936.26 61
17937.52 45
17938.79 72
17940.06 74
17941.32 66
17942.59 57
17943.85 54
17945.12 57
17946.39 59
17947.65 74
17948.92 69
17950.19 64
17951.45 44
17952.72 76
17953.99 70
17955.25 64
17956.52 49
17957.79 51
17959.05 69
17960.32 73
17961.59 63
17962.85 69
17964.12 51
17965.39 48
17966.65 72
17967.92 65
17969.19 58
17970.45 64
17971.72 67
17972.99 72
17974.26 51
17975.52 69
17976.79 80
17978.06 72
17979.33 59
17980.59 54
17981.86 80
17983.13 78
17984.40 65
17985.66 62
17986.93 47
17988.20 65
17989.47 76
17990.73 62
17992.00 46
17993.27 53
17994.54 67
17995.81 62
17997.07 71
17998.34 70
17999.61 58
18000.88 64
18002.15 85
18003.42 62
18004.68 51
18005.95 61
18007.22 84
18008.49 73
18009.76 66
18011.03 54
18012.30 54
18013.56 62
18014.83 58
18016.10 55
18017.37 65
18018.64 72
18019.91 80
18021.18 62
18022.45 69
18023.71 79
18024.98 62
18026.25 67
18027.52 66
18028.79 86
18030.06 73
18031.33 99
18032.60 78
18033.87 69
18035.14 77
18036.41 84
18037.68 76
18038.95 50
18040.22 66
18041.49 62
18042.76 61
18044.02 66
18045.29 77
18046.56 52
18047.83 62
18049.10 70
18050.37 79
18051.64 77
18052.91 67
18054.18 63
18055.45 64
18056.72 62
18057.99 55
18059.27 54
18060.54 41
18061.81 48
18063.08 54
18064.35 66
18065.62 70
18066.89 67
18068.16 81
18069.43 61
18070.70 50
18071.97 66
18073.24 67
18074.51 77
18075.78 77
18077.05 60
18078.32 56
18079.60 77
18080.87 60
18082.14 70
18083.41 42
18084.68 65
18085.95 66
18087.22 66
18088.49 67
18089.77 69
18091.04 75
18092.31 73
18093.58 68
18094.85 69
18096.12 50
18097.39 63
18098.67 81
18099.94 70
18101.21 62
18102.48 68
18103.75 86
18105.02 67
18106.30 69
18107.57 73
18108.84 76
18110.11 69
18111.38 60
18112.66 62
18113.93 66
18115.20 75
18116.47 72
18117.75 65
18119.02 75
18120.29 92
18121.56 78
18122.84 70
18124.11 75
18125.38 68
18126.65 90
18127.93 71
18129.20 79
18130.47 71
18131.74 64
18133.02 90
18134.29 67
18135.56 66
18136.84 69
18138.11 83
18139.38 84
18140.66 63
18141.93 82
18143.20 60
18144.48 59
18145.75 62
18147.02 59
18148.30 59
18149.57 77
18150.84 62
18152.12 60
18153.39 65
18154.66 79
18155.94 67
18157.21 59
18158.48 65
18159.76 86
18161.03 73
18162.31 87
18163.58 72
18164.85 67
18166.13 68
18167.40 61
18168.68 74
18169.95 59
18171.22 69
18172.50 72
18173.77 66
18175.05 70
18176.32 72
18177.60 50
18178.87 65
18180.15 66
18181.42 70
18182.69 59
18183.97 58
18185.24 80
18186.52 57
18187.79 70
18189.07 57
18190.34 65
18191.62 66
18192.89 40
18194.17 61
18195.44 54
18196.72 55
18197.99 52
18199.27 71
18200.54 64
18201.82 51
18203.09 67
18204.37 54
18205.65 65
18206.92 61
18208.20 68
18209.47 85
18210.75 68
18212.02 67
18213.30 76
18214.57 92
18215.85 66
18217.13 61
18218.40 71
18219.68 68
18220.95 68
18222.23 66
18223.51 69
18224.78 65
18226.06 61
18227.33 39
18228.61 67
18229.89 77
18231.16 72
18232.44 79
18233.72 76
18234.99 52
18236.27 69
18237.55 69
18238.82 80
18240.10 59
18241.38 63
18242.65 61
18243.93 61
18245.21 73
18246.48 69
18247.76 74
18249.04 53
18250.31 73
18251.59 66
18252.87 60
18254.15 68
18255.42 66
18256.70 60
18257.98 65
18259.25 67
18260.53 77
18261.81 83
18263.09 84
18264.36 75
18265.64 62
18266.92 65
18268.20 51
18269.47 73
18270.75 63
18272.03 80
18273.31 78
18274.59 83
18275.86 61
18277.14 46
18278.42 65
18279.70 48
18280.98 51
18282.25 58
18283.53 76
18284.81 66
18286.09 64
18287.37 57
18288.64 61
18289.92 58
18291.20 49
18292.48 50
18293.76 58
18295.04 57
18296.32 69
18297.59 59
18298.87 76
18300.15 75
18301.43 47
18302.71 45
18303.99 65
18305.27 57
18306.55 73
18307.83 51
18309.10 64
18310.38 64
18311.66 85
18312.94 73
18314.22 52
18315.50 83
18316.78 62
18318.06 58
18319.34 52
18320.62 67
18321.90 65
18323.18 62
18324.46 52
18325.74 63
18327.02 64
18328.30 70
18329.58 68
18330.86 72
18332.14 68
18333.41 67
18334.69 82
18335.97 79
18337.25 64
18338.54 62
18339.82 73
18341.10 85
18342.38 61
18343.66 65
18344.94 52
18346.22 70
18347.50 78
18348.78 49
18350.06 69
18351.34 92
18352.62 54
18353.90 60
18355.18 68
18356.46 65
18357.74 65
18359.02 53
18360.30 67
18361.58 61
18362.87 62
18364.15 65
18365.43 76
18366.71 86
18367.99 52
18369.27 61
18370.55 75
18371.83 65
18373.11 72
18374.40 61
18375.68 58
18376.96 54
18378.24 44
18379.52 51
18380.80 57
18382.08 59
18383.37 63
18384.65 56
18385.93 53
18387.21 67
18388.49 57
18389.78 56
18391.06 47
18392.34 59
18393.62 60
18394.90 67
18396.19 66
18397.47 60
18398.75 80
18400.03 48
18401.31 70
18402.60 45
18403.88 55
18405.16 61
18406.44 53
18407.73 52
18409.01 51
18410.29 51
18411.57 81
18412.86 64
18414.14 54
18415.42 50
18416.71 67
18417.99 65
18419.27 55
18420.55 53
18421.84 62
18423.12 69
18424.40 58
18425.69 54
18426.97 51
18428.25 72
18429.54 67
18430.82 59
18432.10 57
18433.39 47
18434.67 56
18435.95 66
18437.24 47
18438.52 73
18439.80 72
18441.09 53
18442.37 89
18443.66 79
18444.94 68
18446.22 65
18447.51 61
18448.79 58
18450.08 80
18451.36 62
18452.64 55
18453.93 66
18455.21 68
18456.50 66
18457.78 71
18459.06 67
18460.35 68
18461.63 64
18462.92 69
18464.20 76
18465.49 84
18466.77 67
18468.06 54
18469.34 61
18470.63 50
18471.91 62
18473.19 49
18474.48 56
18475.76 72
18477.05 76
18478.33 70
18479.62 74
18480.90 66
18482.19 71
18483.47 55
18484.76 56
18486.05 39
18487.33 53
18488.62 71
18489.90 60
18491.19 46
18492.47 59
18493.76 62
18495.04 57
18496.33 60
18497.61 57
18498.90 56
18500.19 74
18501.47 68
18502.76 57
18504.04 58
18505.33 57
18506.62 39
18507.90 49
18509.19 77
18510.47 82
18511.76 67
18513.05 53
18514.33 52
18515.62 72
18516.90 65
18518.19 55
18519.48 68
18520.76 43
18522.05 59
18523.34 54
18524.62 69
18525.91 77
18527.20 56
18528.48 41
18529.77 55
18531.06 66
18532.34 71
18533.63 57
18534.92 65
18536.21 76
18537.49 57
18538.78 68
18540.07 45
18541.35 57
18542.64 58
18543.93 57
18545.22 64
18546.50 64
18547.79 61
18549.08 68
18550.37 61
18551.65 66
18552.94 76
18554.23 57
18555.52 70
18556.80 62
18558.09 67
18559.38 69
18560.67 51
18561.95 68
18563.24 58
18564.53 62
18565.82 46
18567.11 49
18568.39 60
18569.68 70
18570.97 80
18572.26 87
18573.55 65
18574.84 74
18576.12 73
18577.41 65
18578.70 67
18579.99 71
18581.28 61
18582.57 63
18583.86 79
18585.14 65
18586.43 52
18587.72 60
18589.01 55
18590.30 63
18591.59 82
18592.88 80
18594.17 65
18595.46 53
18596.74 53
18598.03 71
18599.32 81
18600.61 64
18601.90 86
18603.19 53
18604.48 78
18605.77 88
18607.06 66
18608.35 72
18609.64 90
18610.93 70
18612.22 99
18613.51 82
18614.80 56
18616.09 66
18617.38 76
18618.67 58
18619.96 64
18621.25 72
18622.54 58
18623.83 94
18625.12 72
18626.41 71
18627.70 68
18628.99 69
18630.28 52
18631.57 56
18632.86 62
18634.15 86
18635.44 69
18636.73 77
18638.02 69
18639.31 74
18640.60 54
18641.89 65
18643.18 87
18644.47 77
18645.76 65
18647.06 80
18648.35 66
18649.64 67
18650.93 78
18652.22 85
18653.51 77
18654.80 87
18656.09 80
18657.38 56
18658.68 51
18659.97 56
18661.26 54
18662.55 46
18663.84 65
18665.13 86
18666.42 48
18667.72 61
18669.01 60
18670.30 62
18671.59 47
18672.88 63
18674.17 58
18675.47 75
18676.76 62
18678.05 68
18679.34 62
18680.63 51
18681.93 57
18683.22 72
18684.51 56
18685.80 63
18687.09 60
18688.39 70
18689.68 58
18690.97 45
18692.26 71
18693.56 62
18694.85 73
18696.14 71
18697.43 52
18698.73 65
18700.02 54
18701.31 59
18702.60 52
18703.90 56
18705.19 48
18706.48 60
18707.78 72
18709.07 63
18710.36 74
18711.66 79
18712.95 78
18714.24 59
18715.54 52
18716.83 63
18718.12 67
18719.42 61
18720.71 65
18722.00 57
18723.30 83
18724.59 73
18725.88 44
18727.18 56
18728.47 52
18729.76 62
18731.06 84
18732.35 72
18733.65 68
18734.94 66
18736.23 72
18737.53 57
18738.82 51
18740.12 42
18741.41 55
18742.70 63
18744.00 47
18745.29 61
18746.59 57
18747.88 61
18749.18 68
18750.47 61
18751.76 51
18753.06 55
18754.35 71
18755.65 54
18756.94 51
18758.24 63
18759.53 66
18760.83 64
18762.12 70
18763.42 51
18764.71 55
18766.01 59
18767.30 70
18768.60 50
18769.89 54
18771.19 42
18772.48 45
18773.78 63
18775.07 43
18776.37 54
18777.66 66
18778.96 62
18780.25 66
18781.55 61
18782.85 53
18784.14 51
18785.44 54
18786.73 57
18788.03 64
18789.32 74
18790.62 52
18791.92 85
18793.21 83
18794.51 63
18795.80 68
18797.10 55
18798.40 59
18799.69 50
18800.99 53
18802.28 58
18803.58 63
18804.88 56
18806.17 34
18807.47 63
18808.77 60
18810.06 65
18811.36 63
18812.66 59
18813.95 49
18815.25 36
18816.55 50
18817.84 41
18819.14 56
18820.44 48
18821.73 62
18823.03 70
18824.33 67
18825.62 85
18826.92 58
18828.22 76
18829.52 66
18830.81 78
18832.11 64
18833.41 71
18834.71 73
18836.00 48
18837.30 56
18838.60 52
18839.90 66
18841.19 65
18842.49 61
18843.79 66
18845.09 62
18846.38 50
18847.68 70
18848.98 47
18850.28 57
18851.58 64
18852.87 48
18854.17 60
18855.47 61
18856.77 90
18858.07 57
18859.36 59
18860.66 51
18861.96 49
18863.26 51
18864.56 57
18865.86 59
18867.15 56
18868.45 55
18869.75 64
18871.05 62
18872.35 57
18873.65 64
18874.95 61
18876.24 61
18877.54 67
18878.84 56
18880.14 57
18881.44 68
18882.74 66
18884.04 60
18885.34 53
18886.64 57
18887.94 75
18889.24 61
18890.53 73
18891.83 76
18893.13 66
18894.43 58
18895.73 86
18897.03 80
18898.33 65
18899.63 63
18900.93 74
18902.23 56
18903.53 58
18904.83 66
18906.13 67
18907.43 65
18908.73 67
18910.03 71
18911.33 70
18912.63 66
18913.93 69
18915.23 37
18916.53 48
18917.83 58
18919.13 61
18920.43 51
18921.73 66
18923.03 71
18924.33 77
18925.63 65
18926.93 68
18928.23 47
18929.53 52
18930.84 60
18932.14 72
18933.44 41
18934.74 58
18936.04 66
18937.34 51
18938.64 65
18939.94 58
18941.24 53
18942.54 58
18943.84 75
18945.15 70
18946.45 60
18947.75 45
18949.05 54
18950.35 44
18951.65 73
18952.95 63
18954.26 54
18955.56 51
18956.86 63
18958.16 49
18959.46 65
18960.76 60
18962.07 55
18963.37 60
18964.67 75
18965.97 35
18967.27 53
18968.57 69
18969.88 50
18971.18 62
18972.48 63
18973.78 59
18975.09 50
18976.39 40
18977.69 44
18978.99 51
18980.29 62
18981.60 57
18982.90 64
18984.20 58
18985.50 50
18986.81 55
18988.11 78
18989.41 76
18990.72 60
18992.02 56
18993.32 60
18994.62 49
18995.93 54
18997.23 57
18998.53 51
18999.84 52
19001.14 54
19002.44 54
19003.75 54
19005.05 59
19006.35 54
19007.66 79
19008.96 54
19010.26 56
19011.57 57
19012.87 57
19014.17 50
19015.48 49
19016.78 61
19018.08 68
19019.39 50
19020.69 55
19021.99 64
19023.30 43
19024.60 48
19025.91 42
19027.21 49
19028.51 53
19029.82 60
19031.12 59
19032.43 58
19033.73 41
19035.04 71
19036.34 53
19037.64 54
19038.95 52
19040.25 39
19041.56 52
19042.86 68
19044.17 66
19045.47 69
19046.78 59
19048.08 57
19049.39 68
19050.69 84
19052.00 52
19053.30 71
19054.61 58
19055.91 53
19057.22 65
19058.52 43
19059.83 62
19061.13 69
19062.44 57
19063.74 38
19065.05 52
19066.35 48
19067.66 55
19068.96 59
19070.27 50
19071.57 60
19072.88 50
19074.18 54
19075.49 66
19076.80 61
19078.10 57
19079.41 64
19080.71 63
19082.02 64
19083.33 57
19084.63 81
19085.94 63
19087.24 67
19088.55 60
19089.86 43
19091.16 59
19092.47 50
19093.77 43
19095.08 67
19096.39 57
19097.69 55
19099.00 66
19100.31 67
19101.61 52
19102.92 42
19104.23 55
19105.53 68
19106.84 62
19108.15 72
19109.45 48
19110.76 62
19112.07 60
19113.37 65
19114.68 65
19115.99 62
19117.30 48
19118.60 62
19119.91 55
19121.22 50
19122.52 60
19123.83 68
19125.14 64
19126.45 37
19127.75 39
19129.06 46
19130.37 62
19131.68 62
19132.98 65
19134.29 43
19135.60 58
19136.91 56
19138.22 80
19139.52 52
19140.83 62
19142.14 63
19143.45 55
19144.76 60
19146.06 57
19147.37 61
19148.68 63
19149.99 43
19151.30 46
19152.60 70
19153.91 75
19155.22 67
19156.53 59
19157.84 55
19159.15 62
19160.46 73
19161.76 65
19163.07 50
19164.38 60
19165.69 52
19167.00 79
19168.31 77
19169.62 64
19170.93 75
19172.23 69
19173.54 55
19174.85 62
19176.16 62
19177.47 59
19178.78 61
19180.09 58
19181.40 73
19182.71 53
19184.02 49
19185.33 62
19186.64 59
19187.95 49
19189.26 53
19190.57 57
19191.87 64
19193.18 52
19194.49 60
19195.80 49
19197.11 70
19198.42 55
19199.73 57
19201.04 63
19202.35 61
19203.66 66
19204.97 53
19206.28 64
19207.59 59
19208.90 57
19210.21 46
19211.53 60
19212.84 65
19214.15 53
19215.46 69
19216.77 59
19218.08 56
19219.39 65
19220.70 60
19222.01 49
19223.32 54
19224.63 77
19225.94 54
19227.25 61
19228.56 59
19229.87 59
19231.19 53
19232.50 58
19233.81 62
19235.12 47
19236.43 56
19237.74 51
19239.05 47
19240.36 61
19241.68 68
19242.99 78
19244.30 42
19245.61 64
19246.92 59
19248.23 76
19249.54 68
19250.86 52
19252.17 58
19253.48 57
19254.79 65
19256.10 56
19257.42 50
19258.73 61
19260.04 76
19261.35 73
19262.66 60
19263.98 58
19265.29 52
19266.60 64
19267.91 68
19269.22 48
19270.54 55
19271.85 59
19273.16 64
19274.47 60
19275.79 50
19277.10 60
19278.41 51
19279.72 53
19281.04 40
19282.35 65
19283.66 75
19284.98 52
19286.29 61
19287.60 47
19288.91 57
19290.23 49
19291.54 57
19292.85 47
19294.17 43
19295.48 35
19296.79 47
19298.11 48
19299.42 60
19300.73 44
19302.05 56
19303.36 48
19304.67 52
19305.99 44
19307.30 42
19308.61 52
19309.93 49
19311.24 56
19312.56 60
19313.87 54
19315.18 44
19316.50 45
19317.81 66
19319.13 62
19320.44 59
19321.75 62
19323.07 42
19324.38 45
19325.70 41
19327.01 47
19328.32 53
19329.64 37
19330.95 63
19332.27 46
19333.58 58
19334.90 48
19336.21 65
19337.53 65
19338.84 74
19340.16 57
19341.47 52
19342.79 66
19344.10 61
19345.42 59
19346.73 52
19348.05 54
19349.36 59
19350.68 61
19351.99 41
19353.31 59
19354.62 55
19355.94 50
19357.25 56
19358.57 53
19359.88 49
19361.20 41
19362.51 58
19363.83 60
19365.14 54
19366.46 43
19367.78 67
19369.09 73
19370.41 46
19371.72 66
19373.04 55
19374.35 51
19375.67 64
19376.99 47
19378.30 37
19379.62 35
19380.93 57
19382.25 55
19383.57 51
19384.88 60
19386.20 51
19387.52 67
19388.83 52
19390.15 63
19391.47 48
19392.78 51
19394.10 49
19395.42 55
19396.73 51
19398.05 51
19399.37 69
19400.68 50
19402.00 66
19403.32 59
19404.63 57
19405.95 70
19407.27 64
19408.58 56
19409.90 56
19411.22 53
19412.54 56
19413.85 41
19415.17 44
19416.49 48
19417.80 55
19419.12 45
19420.44 54
19421.76 56
19423.07 54
19424.39 46
19425.71 54
19427.03 43
19428.35 48
19429.66 68
19430.98 49
19432.30 44
19433.62 64
19434.93 51
19436.25 62
19437.57 79
19438.89 64
19440.21 56
19441.53 43
19442.84 52
19444.16 55
19445.48 52
19446.80 58
19448.12 52
19449.44 51
19450.75 49
19452.07 55
19453.39 56
19454.71 46
19456.03 55
19457.35 64
19458.67 56
19459.98 60
19461.30 66
19462.62 60
19463.94 47
19465.26 39
19466.58 50
19467.90 59
19469.22 78
19470.54 58
19471.86 60
19473.18 51
19474.49 54
19475.81 62
19477.13 45
19478.45 58
19479.77 46
19481.09 64
19482.41 55
19483.73 53
19485.05 61
19486.37 56
19487.69 72
19489.01 70
19490.33 54
19491.65 50
19492.97 56
19494.29 49
19495.61 57
19496.93 70
19498.25 52
19499.57 56
19500.89 37
19502.21 56
19503.53 58
19504.85 72
19506.17 88
19507.49 43
19508.81 56
19510.13 46
19511.45 58
19512.77 55
19514.09 38
19515.42 38
19516.74 48
19518.06 48
19519.38 73
19520.70 48
19522.02 39
19523.34 46
19524.66 40
19525.98 55
19527.30 60
19528.62 56
19529.95 54
19531.27 54
19532.59 66
19533.91 55
19535.23 50
19536.55 47
19537.87 61
19539.20 48
19540.52 48
19541.84 65
19543.16 60
19544.48 49
19545.80 48
19547.13 64
19548.45 61
19549.77 70
19551.09 62
19552.41 56
19553.74 49
19555.06 52
19556.38 39
19557.70 44
19559.02 47
19560.35 41
19561.67 55
19562.99 69
19564.31 55
19565.64 59
19566.96 50
19568.28 56
19569.60 51
19570.93 53
19572.25 60
19573.57 47
19574.89 48
19576.22 60
19577.54 54
19578.86 58
19580.18 59
19581.51 55
19582.83 60
19584.15 51
19585.48 52
19586.80 43
19588.12 68
19589.45 70
19590.77 47
19592.09 46
19593.42 57
19594.74 57
19596.06 54
19597.39 53
19598.71 57
19600.03 69
19601.36 55
19602.68 55
19604.00 50
19605.33 54
19606.65 69
19607.98 58
19609.30 38
19610.62 53
19611.95 48
19613.27 59
19614.60 51
19615.92 50
19617.24 56
19618.57 68
19619.89 64
19621.22 49
19622.54 33
19623.87 56
19625.19 49
19626.51 61
19627.84 61
19629.16 51
19630.49 60
19631.81 57
19633.14 49
19634.46 56
19635.79 46
19637.11 65
19638.44 50
19639.76 58
19641.09 49
19642.41 63
19643.74 56
19645.06 42
19646.39 45
19647.71 53
19649.04 42
19650.36 54
19651.69 59
19653.01 51
19654.34 44
19655.66 57
19656.99 50
19658.32 53
19659.64 54
19660.97 52
19662.29 52
19663.62 54
19664.94 79
19666.27 42
19667.60 42
19668.92 54
19670.25 51
19671.57 49
19672.90 57
19674.23 51
19675.55 60
19676.88 55
19678.20 71
19679.53 70
19680.86 64
19682.18 50
19683.51 34
19684.84 37
19686.16 55
19687.49 60
19688.82 48
19690.14 52
19691.47 57
19692.80 57
19694.12 45
19695.45 70
19696.78 59
19698.10 50
19699.43 59
19700.76 46
19702.08 62
19703.41 59
19704.74 56
19706.07 59
19707.39 39
19708.72 49
19710.05 66
19711.37 62
19712.70 54
19714.03 47
19715.36 62
19716.68 59
19718.01 43
19719.34 48
19720.67 54
19721.99 65
19723.32 53
19724.65 34
19725.98 56
19727.31 70
19728.63 67
19729.96 47
19731.29 54
19732.62 56
19733.95 71
19735.27 50
19736.60 56
19737.93 43
19739.26 67
19740.59 50
19741.92 44
19743.24 48
19744.57 30
19745.90 61
19747.23 57
19748.56 53
19749.89 37
19751.22 56
19752.54 49
19753.87 53
19755.20 43
19756.53 58
19757.86 54
19759.19 49
19760.52 49
19761.85 50
19763.18 64
19764.50 58
19765.83 58
19767.16 50
19768.49 45
19769.82 52
19771.15 47
19772.48 54
19773.81 65
19775.14 55
19776.47 56
19777.80 55
19779.13 57
19780.46 50
19781.79 36
19783.12 56
19784.45 67
19785.78 52
19787.11 76
19788.44 76
19789.77 59
19791.10 68
19792.43 45
19793.76 37
19795.09 46
19796.42 38
19797.75 44
19799.08 41
19800.41 42
19801.74 41
19803.07 56
19804.40 54
19805.73 50
19807.06 41
19808.39 45
19809.72 54
19811.05 57
19812.38 35
19813.71 36
19815.05 58
19816.38 60
19817.71 44
19819.04 56
19820.37 42
19821.70 54
19823.03 66
19824.36 44
19825.69 62
19827.03 41
19828.36 63
19829.69 59
19831.02 47
19832.35 44
19833.68 52
19835.01 49
19836.35 40
19837.68 50
19839.01 41
19840.34 43
19841.67 53
19843.00 60
19844.34 45
19845.67 64
19847.00 62
19848.33 53
19849.66 42
19851.00 37
19852.33 43
19853.66 48
19854.99 60
19856.32 44
19857.66 48
19858.99 54
19860.32 70
19861.65 60
19862.99 61
19864.32 54
19865.65 72
19866.98 43
19868.32 47
19869.65 59
19870.98 59
19872.31 58
19873.65 53
19874.98 50
19876.31 49
19877.65 51
19878.98 52
19880.31 31
19881.65 42
19882.98 42
19884.31 52
19885.64 47
19886.98 50
19888.31 49
19889.64 61
19890.98 53
19892.31 62
19893.64 45
19894.98 57
19896.31 74
19897.65 56
19898.98 71
19900.31 47
19901.65 62
19902.98 58
19904.31 56
19905.65 41
19906.98 51
19908.32 62
19909.65 58
19910.98 57
19912.32 46
19913.65 65
19914.99 49
19916.32 56
19917.66 38
19918.99 45
19920.32 44
19921.66 51
19922.99 55
19924.33 36
19925.66 46
19927.00 49
19928.33 80
19929.67 57
19931.00 48
19932.34 53
19933.67 53
19935.01 42
19936.34 57
19937.68 52
19939.01 53
19940.35 55
19941.68 59
19943.02 59
19944.35 39
19945.69 58
19947.02 52
19948.36 61
19949.69 47
19951.03 48
19952.36 44
19953.70 52
19955.03 52
19956.37 60
19957.71 53
19959.04 61
19960.38 55
19961.71 57
19963.05 54
19964.38 29
19965.72 62
19967.06 56
19968.39 59
19969.73 57
19971.06 64
19972.40 55
19973.74 51
19975.07 46
19976.41 50
19977.75 71
19979.08 65
19980.42 50
19981.75 53
19983.09 62
19984.43 53
19985.76 41
19987.10 72
19988.44 57
19989.77 47
19991.11 54
19992.45 58
19993.78 39
19995.12 42
19996.46 45
19997.80 37
19999.13 57
20000.47 53
20001.81 63
20003.14 54
20004.48 62
20005.82 67
20007.16 54
20008.49 47
20009.83 37
20011.17 42
20012.51 52
20013.84 52
20015.18 54
20016.52 64
20017.86 41
20019.19 41
20020.53 58
20021.87 44
20023.21 52
20024.55 57
20025.88 42
20027.22 59
20028.56 55
20029.90 42
20031.24 48
20032.57 49
20033.91 55
20035.25 64
20036.59 51
20037.93 48
20039.26 51
20040.60 41
20041.94 51
20043.28 64
20044.62 65
20045.96 68
20047.30 46
20048.63 71
20049.97 53
20051.31 61
20052.65 51
20053.99 47
20055.33 40
20056.67 36
20058.01 60
20059.35 42
20060.69 53
20062.02 58
20063.36 71
20064.70 59
20066.04 47
20067.38 40
20068.72 53
20070.06 57
20071.40 44
20072.74 40
20074.08 40
20075.42 54
20076.76 56
20078.10 50
20079.44 50
20080.78 46
20082.12 68
20083.46 66
20084.80 50
20086.14 52
20087.48 49
20088.82 47
20090.16 49
20091.50 50
20092.84 57
20094.18 46
20095.52 60
20096.86 56
20098.20 59
20099.54 40
20100.88 42
20102.22 48
20103.56 55
20104.90 55
20106.24 41
20107.58 65
20108.92 53
20110.26 49
20111.60 58
20112.95 57
20114.29 45
20115.63 45
20116.97 49
20118.31 45
20119.65 52
20120.99 50
20122.33 58
20123.67 50
20125.02 59
20126.36 58
20127.70 62
20129.04 45
20130.38 52
20131.72 70
20133.06 67
20134.41 38
20135.75 35
