# Supplementary material for: MALDI-TOF MS typing enables the classification of brewing yeasts of the genus Saccharomyces to major beer styles
Source: PLoS One. 2017 Aug 9;12(8):e0181694. doi: 10.1371/journal.pone.0181694 (PMC5549903; doi:10.1371/journal.pone.0181694)
Supplement: S1 File — The directory includes 90 raw files and was zipped to “.zip”; the folder has three strains with 30 spectra per strain; S1 Text explains the raw files with an example and Table 1 represents the yeast strains used within the experiment. (ZIP) [file pone.0181694.s004.zip › 1-3/30250-68-OG-WB-WB-YPG-18h-E-E_2015-07-08_2_0_A2_1.dat]

2000.66 3038
2001.08 3071
2001.50 2797
2001.92 3071
2002.34 3067
2002.77 3063
2003.19 2590
2003.61 2542
2004.03 2881
2004.45 2742
2004.88 2712
2005.30 2596
2005.72 2941
2006.14 2644
2006.56 2769
2006.99 3132
2007.41 3290
2007.83 3101
2008.25 3217
2008.67 3047
2009.10 3169
2009.52 3248
2009.94 3239
2010.36 2986
2010.79 3051
2011.21 2936
2011.63 3104
2012.06 2879
2012.48 2570
2012.90 2716
2013.32 2655
2013.75 2601
2014.17 2524
2014.59 2641
2015.02 2683
2015.44 2532
2015.86 2490
2016.28 2825
2016.71 2814
2017.13 2646
2017.55 2831
2017.98 2847
2018.40 3000
2018.82 3075
2019.25 2818
2019.67 2697
2020.09 2863
2020.52 2947
2020.94 2928
2021.37 2983
2021.79 2869
2022.21 2931
2022.64 2853
2023.06 2936
2023.48 2989
2023.91 2833
2024.33 2916
2024.76 2827
2025.18 2928
2025.60 2960
2026.03 2887
2026.45 2933
2026.88 2963
2027.30 2705
2027.73 2712
2028.15 2447
2028.57 2735
2029.00 2797
2029.42 2621
2029.85 2451
2030.27 2571
2030.70 2621
2031.12 2550
2031.55 2539
2031.97 2507
2032.40 2526
2032.82 2501
2033.25 2499
2033.67 2792
2034.10 2655
2034.52 2938
2034.95 2925
2035.37 2928
2035.80 2908
2036.22 3016
2036.65 2837
2037.07 2961
2037.50 3041
2037.92 2612
2038.35 2755
2038.77 3205
2039.20 3143
2039.63 3086
2040.05 2897
2040.48 2919
2040.90 2754
2041.33 2599
2041.75 2784
2042.18 2736
2042.61 2732
2043.03 2657
2043.46 2729
2043.88 2699
2044.31 2685
2044.74 2664
2045.16 2776
2045.59 2831
2046.01 2747
2046.44 2832
2046.87 2673
2047.29 2710
2047.72 2910
2048.15 2588
2048.57 2842
2049.00 2714
2049.43 2445
2049.85 2657
2050.28 2524
2050.71 2605
2051.13 2725
2051.56 2685
2051.99 2664
2052.41 2501
2052.84 2564
2053.27 2605
2053.69 2771
2054.12 2578
2054.55 2595
2054.98 2695
2055.40 2610
2055.83 2907
2056.26 2767
2056.68 2524
2057.11 2840
2057.54 2746
2057.97 2936
2058.39 2689
2058.82 2891
2059.25 2907
2059.68 2819
2060.11 3073
2060.53 2905
2060.96 3016
2061.39 3066
2061.82 3001
2062.24 3132
2062.67 2766
2063.10 2859
2063.53 3060
2063.96 3201
2064.39 3148
2064.81 3204
2065.24 3388
2065.67 3464
2066.10 3478
2066.53 3670
2066.95 3509
2067.38 3157
2067.81 3107
2068.24 3255
2068.67 3234
2069.10 2886
2069.53 2897
2069.96 2841
2070.38 2893
2070.81 2792
2071.24 2754
2071.67 2576
2072.10 2475
2072.53 2806
2072.96 2835
2073.39 2865
2073.82 2878
2074.24 2803
2074.67 2835
2075.10 2888
2075.53 2893
2075.96 3134
2076.39 3084
2076.82 2797
2077.25 2628
2077.68 2886
2078.11 3127
2078.54 3236
2078.97 3177
2079.40 3122
2079.83 2848
2080.26 2983
2080.69 2888
2081.12 2951
2081.55 3093
2081.98 3011
2082.41 2829
2082.84 2853
2083.27 2910
2083.70 2747
2084.13 2769
2084.56 2843
2084.99 3042
2085.42 3053
2085.85 3100
2086.28 2784
2086.71 3024
2087.14 2937
2087.57 2807
2088.00 2674
2088.43 2793
2088.86 2865
2089.29 2702
2089.73 2872
2090.16 2696
2090.59 2818
2091.02 2639
2091.45 2668
2091.88 2570
2092.31 2722
2092.74 2677
2093.17 2642
2093.60 2713
2094.04 2514
2094.47 2712
2094.90 2738
2095.33 2698
2095.76 2502
2096.19 2686
2096.62 2766
2097.06 2724
2097.49 2675
2097.92 2682
2098.35 2523
2098.78 2436
2099.21 2878
2099.65 2759
2100.08 2549
2100.51 2602
2100.94 2455
2101.37 2698
2101.81 2455
2102.24 2507
2102.67 2476
2103.10 2663
2103.53 2772
2103.97 2661
2104.40 2655
2104.83 2719
2105.26 2789
2105.70 2802
2106.13 2716
2106.56 2787
2106.99 2719
2107.43 2946
2107.86 2651
2108.29 2929
2108.72 3035
2109.16 2905
2109.59 2790
2110.02 2753
2110.46 2753
2110.89 2787
2111.32 2842
2111.75 2802
2112.19 2656
2112.62 2637
2113.05 2765
2113.49 2648
2113.92 2653
2114.35 2679
2114.79 2696
2115.22 2671
2115.65 2691
2116.09 2680
2116.52 2649
2116.95 2486
2117.39 2589
2117.82 2493
2118.26 2460
2118.69 2592
2119.12 2288
2119.56 2417
2119.99 2613
2120.42 2683
2120.86 2733
2121.29 2640
2121.73 2834
2122.16 2831
2122.59 2683
2123.03 2702
2123.46 2785
2123.90 2882
2124.33 2641
2124.77 2604
2125.20 2516
2125.64 2738
2126.07 2604
2126.50 2524
2126.94 2585
2127.37 2802
2127.81 2849
2128.24 2890
2128.68 2993
2129.11 3230
2129.55 3460
2129.98 3487
2130.42 3378
2130.85 3148
2131.29 3197
2131.72 3114
2132.16 3254
2132.59 3050
2133.03 3062
2133.46 2901
2133.90 2935
2134.33 2946
2134.77 2980
2135.20 2929
2135.64 2930
2136.08 3200
2136.51 3075
2136.95 2935
2137.38 2803
2137.82 2792
2138.25 3062
2138.69 3016
2139.13 3001
2139.56 3019
2140.00 2620
2140.43 2632
2140.87 2856
2141.31 2680
2141.74 2571
2142.18 2595
2142.61 2608
2143.05 2492
2143.49 2430
2143.92 2595
2144.36 2730
2144.80 2702
2145.23 2452
2145.67 2694
2146.11 2543
2146.54 2610
2146.98 3000
2147.42 2706
2147.85 3128
2148.29 3422
2148.73 3464
2149.16 3537
2149.60 3820
2150.04 4016
2150.47 4019
2150.91 4099
2151.35 3815
2151.79 4028
2152.22 3927
2152.66 3671
2153.10 3446
2153.53 3501
2153.97 3430
2154.41 3218
2154.85 3171
2155.28 3300
2155.72 3283
2156.16 3080
2156.60 3027
2157.03 2902
2157.47 2908
2157.91 2852
2158.35 2872
2158.79 2937
2159.22 3057
2159.66 3121
2160.10 3336
2160.54 2858
2160.98 2771
2161.41 2785
2161.85 2800
2162.29 2821
2162.73 2848
2163.17 2953
2163.60 2921
2164.04 2908
2164.48 2890
2164.92 3147
2165.36 3063
2165.80 2977
2166.24 2765
2166.67 3038
2167.11 2959
2167.55 2837
2167.99 2851
2168.43 3112
2168.87 3093
2169.31 2630
2169.75 3045
2170.19 3170
2170.62 3151
2171.06 3200
2171.50 3418
2171.94 3401
2172.38 3590
2172.82 3428
2173.26 3344
2173.70 3482
2174.14 3494
2174.58 3728
2175.02 3795
2175.46 3770
2175.90 3876
2176.34 3869
2176.78 3529
2177.22 3820
2177.66 3504
2178.10 3571
2178.54 3534
2178.97 3593
2179.41 3444
2179.85 3207
2180.29 3154
2180.74 3228
2181.18 3030
2181.62 3144
2182.06 3143
2182.50 2841
2182.94 2857
2183.38 2694
2183.82 2683
2184.26 2772
2184.70 3008
2185.14 2831
2185.58 3019
2186.02 2980
2186.46 3038
2186.90 3142
2187.34 3049
2187.78 3392
2188.22 3470
2188.66 3397
2189.11 3431
2189.55 3605
2189.99 3411
2190.43 3278
2190.87 3217
2191.31 3381
2191.75 3182
2192.19 3178
2192.63 3385
2193.08 3474
2193.52 3380
2193.96 3426
2194.40 3558
2194.84 3438
2195.28 3580
2195.72 3594
2196.17 3686
2196.61 3585
2197.05 3793
2197.49 3714
2197.93 3493
2198.37 3635
2198.82 3202
2199.26 3636
2199.70 3227
2200.14 3219
2200.58 3291
2201.03 2919
2201.47 3026
2201.91 3154
2202.35 3054
2202.80 2877
2203.24 2949
2203.68 2908
2204.12 3127
2204.57 3204
2205.01 3194
2205.45 3422
2205.89 3411
2206.34 3224
2206.78 3258
2207.22 3395
2207.66 3342
2208.11 3326
2208.55 3204
2208.99 3220
2209.44 3356
2209.88 3395
2210.32 3395
2210.76 3137
2211.21 3334
2211.65 3420
2212.09 3400
2212.54 3484
2212.98 3504
2213.42 3594
2213.87 3572
2214.31 3551
2214.75 3423
2215.20 3514
2215.64 3525
2216.09 3489
2216.53 3526
2216.97 3539
2217.42 3391
2217.86 3190
2218.30 3083
2218.75 3287
2219.19 3060
2219.64 3183
2220.08 3120
2220.52 3134
2220.97 3036
2221.41 2900
2221.86 3212
2222.30 3312
2222.75 3368
2223.19 3223
2223.63 3457
2224.08 3284
2224.52 3499
2224.97 3815
2225.41 3874
2225.86 3700
2226.30 3922
2226.75 3839
2227.19 4001
2227.64 3969
2228.08 3711
2228.53 3849
2228.97 4058
2229.42 3592
2229.86 3534
2230.31 3657
2230.75 3599
2231.20 4201
2231.64 3954
2232.09 3921
2232.53 4354
2232.98 4225
2233.42 4086
2233.87 4038
2234.31 4153
2234.76 4018
2235.20 3896
2235.65 3997
2236.10 3961
2236.54 3812
2236.99 3572
2237.43 3502
2237.88 3237
2238.32 3114
2238.77 3041
2239.22 3258
2239.66 3089
2240.11 2856
2240.55 2756
2241.00 2703
2241.45 2709
2241.89 2818
2242.34 2598
2242.79 2472
2243.23 2463
2243.68 2522
2244.12 2583
2244.57 2681
2245.02 2621
2245.46 2677
2245.91 2649
2246.36 2838
2246.80 2923
2247.25 2746
2247.70 2822
2248.14 2745
2248.59 2922
2249.04 3121
2249.49 3122
2249.93 3093
2250.38 2975
2250.83 2944
2251.27 2766
2251.72 2879
2252.17 2917
2252.62 2844
2253.06 3164
2253.51 3045
2253.96 3276
2254.40 3053
2254.85 2729
2255.30 2721
2255.75 2612
2256.20 2819
2256.64 2836
2257.09 2610
2257.54 2619
2257.99 2786
2258.43 2569
2258.88 2484
2259.33 2579
2259.78 2810
2260.23 3003
2260.67 2809
2261.12 2686
2261.57 2919
2262.02 3113
2262.47 2886
2262.92 2880
2263.36 3150
2263.81 3014
2264.26 3189
2264.71 3031
2265.16 3008
2265.61 2872
2266.05 2872
2266.50 3205
2266.95 3219
2267.40 3254
2267.85 3488
2268.30 3330
2268.75 3611
2269.20 3558
2269.65 3698
2270.09 3696
2270.54 3898
2270.99 4148
2271.44 3861
2271.89 3998
2272.34 3913
2272.79 4052
2273.24 4098
2273.69 3875
2274.14 3556
2274.59 3419
2275.04 3405
2275.49 3433
2275.94 3092
2276.38 2923
2276.83 3055
2277.28 3043
2277.73 2592
2278.18 2838
2278.63 2824
2279.08 2641
2279.53 2875
2279.98 2887
2280.43 2795
2280.88 2577
2281.33 2732
2281.78 2731
2282.23 2623
2282.68 2759
2283.13 2840
2283.59 2796
2284.04 2864
2284.49 2830
2284.94 2832
2285.39 2904
2285.84 3011
2286.29 3006
2286.74 3065
2287.19 3287
2287.64 3545
2288.09 3836
2288.54 4256
2288.99 4605
2289.44 5217
2289.89 6125
2290.35 6477
2290.80 6433
2291.25 6887
2291.70 7331
2292.15 6705
2292.60 6589
2293.05 6350
2293.50 5923
2293.96 5777
2294.41 5020
2294.86 4767
2295.31 4414
2295.76 4061
2296.21 3972
2296.66 3709
2297.12 3455
2297.57 3267
2298.02 3278
2298.47 3278
2298.92 2875
2299.38 2760
2299.83 2847
2300.28 2909
2300.73 3079
2301.18 3095
2301.64 2973
2302.09 2844
2302.54 2828
2302.99 2852
2303.44 2794
2303.90 2929
2304.35 2812
2304.80 2765
2305.25 2904
2305.71 2804
2306.16 2805
2306.61 3083
2307.07 3352
2307.52 3392
2307.97 3462
2308.42 3258
2308.88 3596
2309.33 4049
2309.78 3937
2310.23 4058
2310.69 3977
2311.14 4159
2311.59 4306
2312.05 4215
2312.50 3880
2312.95 3829
2313.41 3814
2313.86 3824
2314.31 3618
2314.77 3179
2315.22 3312
2315.67 3301
2316.13 3334
2316.58 3376
2317.04 3410
2317.49 3186
2317.94 3296
2318.40 3508
2318.85 3454
2319.30 3361
2319.76 3610
2320.21 3760
2320.67 3428
2321.12 3329
2321.57 3478
2322.03 3627
2322.48 3364
2322.94 3440
2323.39 3426
2323.85 3606
2324.30 3815
2324.75 3684
2325.21 4023
2325.66 4046
2326.12 3910
2326.57 3980
2327.03 4078
2327.48 3997
2327.94 3745
2328.39 3667
2328.85 3533
2329.30 3496
2329.76 3840
2330.21 3812
2330.67 3596
2331.12 3328
2331.58 3284
2332.03 3422
2332.49 3441
2332.94 3456
2333.40 3179
2333.85 3213
2334.31 3041
2334.76 2932
2335.22 2919
2335.67 2992
2336.13 2870
2336.58 2972
2337.04 2898
2337.50 2856
2337.95 2891
2338.41 2890
2338.86 2887
2339.32 3019
2339.77 2948
2340.23 3088
2340.69 2893
2341.14 3040
2341.60 3265
2342.05 3126
2342.51 3031
2342.97 2820
2343.42 2853
2343.88 2968
2344.34 2934
2344.79 3167
2345.25 3147
2345.70 3354
2346.16 3512
2346.62 3304
2347.07 3454
2347.53 3544
2347.99 3588
2348.44 3557
2348.90 3167
2349.36 3178
2349.81 3255
2350.27 3065
2350.73 2707
2351.19 2689
2351.64 2694
2352.10 2909
2352.56 2999
2353.01 2876
2353.47 2744
2353.93 2951
2354.39 3051
2354.84 2879
2355.30 2718
2355.76 2986
2356.22 2940
2356.67 2885
2357.13 3129
2357.59 2908
2358.05 2726
2358.50 2869
2358.96 3057
2359.42 3120
2359.88 3161
2360.33 3318
2360.79 3551
2361.25 3555
2361.71 3495
2362.17 3338
2362.62 3327
2363.08 3212
2363.54 3134
2364.00 3080
2364.46 3172
2364.92 3220
2365.37 3449
2365.83 3425
2366.29 3404
2366.75 3102
2367.21 3161
2367.67 3266
2368.12 3170
2368.58 3241
2369.04 3011
2369.50 3177
2369.96 3337
2370.42 3235
2370.88 3355
2371.34 3440
2371.80 3336
2372.25 3458
2372.71 3448
2373.17 3530
2373.63 3490
2374.09 3582
2374.55 3436
2375.01 3580
2375.47 3722
2375.93 3724
2376.39 3536
2376.85 3320
2377.31 3307
2377.77 3205
2378.23 3021
2378.69 3110
2379.15 3161
2379.61 3201
2380.06 3352
2380.52 3297
2380.98 3146
2381.44 3107
2381.90 3079
2382.36 3143
2382.82 2951
2383.28 3047
2383.74 3132
2384.20 2930
2384.67 2995
2385.13 2922
2385.59 2948
2386.05 3220
2386.51 2970
2386.97 2933
2387.43 3050
2387.89 3149
2388.35 3184
2388.81 3276
2389.27 3313
2389.73 3292
2390.19 3066
2390.65 3294
2391.11 3507
2391.57 3256
2392.03 3336
2392.50 3300
2392.96 3166
2393.42 3190
2393.88 3376
2394.34 3213
2394.80 3034
2395.26 3112
2395.72 3037
2396.19 3095
2396.65 3034
2397.11 3210
2397.57 3165
2398.03 3060
2398.49 3075
2398.95 3183
2399.42 3184
2399.88 3397
2400.34 3200
2400.80 3031
2401.26 3109
2401.73 3187
2402.19 3104
2402.65 2889
2403.11 3119
2403.57 3102
2404.04 3262
2404.50 3393
2404.96 3338
2405.42 3386
2405.88 3466
2406.35 3286
2406.81 3448
2407.27 3156
2407.73 3125
2408.20 3040
2408.66 3057
2409.12 3157
2409.58 3177
2410.05 2712
2410.51 2809
2410.97 2741
2411.43 2752
2411.90 2769
2412.36 2747
2412.82 2924
2413.29 2760
2413.75 2892
2414.21 2934
2414.68 3069
2415.14 3226
2415.60 3101
2416.07 2974
2416.53 3262
2416.99 3119
2417.46 3265
2417.92 3374
2418.38 3196
2418.85 3478
2419.31 3347
2419.77 3312
2420.24 3190
2420.70 3095
2421.16 3323
2421.63 3236
2422.09 3160
2422.56 3196
2423.02 3155
2423.48 3197
2423.95 3193
2424.41 3321
2424.88 3203
2425.34 3160
2425.80 3051
2426.27 3156
2426.73 3036
2427.20 2857
2427.66 3094
2428.13 3110
2428.59 2933
2429.05 2867
2429.52 2961
2429.98 2997
2430.45 2880
2430.91 2947
2431.38 3028
2431.84 3207
2432.31 3146
2432.77 3068
2433.24 3197
2433.70 3032
2434.17 3001
2434.63 3188
2435.10 3173
2435.56 3348
2436.03 3428
2436.49 3027
2436.96 3106
2437.42 3573
2437.89 3333
2438.35 3339
2438.82 3390
2439.28 3419
2439.75 3520
2440.22 3444
2440.68 3504
2441.15 4031
2441.61 3707
2442.08 3946
2442.54 3833
2443.01 3723
2443.48 3752
2443.94 3796
2444.41 3585
2444.87 3724
2445.34 3481
2445.81 3275
2446.27 3036
2446.74 3031
2447.20 3035
2447.67 3105
2448.14 3033
2448.60 2683
2449.07 2851
2449.54 3027
2450.00 3111
2450.47 3111
2450.94 3199
2451.40 3037
2451.87 3085
2452.34 3038
2452.80 3253
2453.27 3145
2453.74 3039
2454.20 3189
2454.67 2925
2455.14 2963
2455.60 2979
2456.07 2837
2456.54 2841
2457.01 2813
2457.47 2721
2457.94 2921
2458.41 2955
2458.88 2964
2459.34 2749
2459.81 2771
2460.28 2826
2460.74 2929
2461.21 2716
2461.68 2828
2462.15 2831
2462.62 2867
2463.08 2908
2463.55 2856
2464.02 2788
2464.49 2894
2464.95 2752
2465.42 2850
2465.89 2835
2466.36 2759
2466.83 2758
2467.30 2896
2467.76 2701
2468.23 2830
2468.70 2996
2469.17 2859
2469.64 2846
2470.10 3015
2470.57 2947
2471.04 3016
2471.51 3015
2471.98 2748
2472.45 2876
2472.92 2955
2473.39 2877
2473.85 2920
2474.32 2838
2474.79 2871
2475.26 2838
2475.73 3009
2476.20 2881
2476.67 3060
2477.14 3072
2477.61 2985
2478.07 2888
2478.54 3118
2479.01 2809
2479.48 3020
2479.95 2808
2480.42 2743
2480.89 2867
2481.36 2644
2481.83 2565
2482.30 2630
2482.77 2578
2483.24 2691
2483.71 2760
2484.18 3009
2484.65 2888
2485.12 2737
2485.59 2678
2486.06 2723
2486.53 2823
2487.00 2914
2487.47 3008
2487.94 3020
2488.41 2890
2488.88 3169
2489.35 3188
2489.82 3024
2490.29 2989
2490.76 3139
2491.23 3200
2491.70 3208
2492.17 3084
2492.64 2966
2493.11 2976
2493.58 3202
2494.05 3131
2494.52 3194
2494.99 3232
2495.47 3134
2495.94 3298
2496.41 3063
2496.88 3232
2497.35 3136
2497.82 3287
2498.29 3287
2498.76 2851
2499.23 2971
2499.70 3011
2500.18 3048
2500.65 2796
2501.12 2681
2501.59 2962
2502.06 2988
2502.53 2775
2503.00 2881
2503.48 2797
2503.95 2834
2504.42 2917
2504.89 2918
2505.36 3029
2505.83 3037
2506.31 3230
2506.78 3024
2507.25 2942
2507.72 3204
2508.19 3383
2508.67 3336
2509.14 3457
2509.61 3555
2510.08 3606
2510.56 3905
2511.03 4060
2511.50 3949
2511.97 4285
2512.44 4467
2512.92 4458
2513.39 4409
2513.86 4455
2514.33 4305
2514.81 4298
2515.28 4290
2515.75 3745
2516.23 3930
2516.70 3745
2517.17 3428
2517.64 3435
2518.12 3241
2518.59 3056
2519.06 3121
2519.54 3016
2520.01 3261
2520.48 3214
2520.96 2981
2521.43 2961
2521.90 3162
2522.38 3121
2522.85 3034
2523.32 2831
2523.80 3023
2524.27 2947
2524.74 2869
2525.22 3118
2525.69 2839
2526.16 2690
2526.64 2724
2527.11 2880
2527.59 2718
2528.06 2772
2528.53 2823
2529.01 2925
2529.48 3091
2529.96 3060
2530.43 3053
2530.90 3357
2531.38 3416
2531.85 3408
2532.33 3347
2532.80 3152
2533.28 3505
2533.75 3406
2534.22 3443
2534.70 3440
2535.17 3346
2535.65 3162
2536.12 3168
2536.60 3030
2537.07 2943
2537.55 3198
2538.02 3206
2538.50 3156
2538.97 3279
2539.45 3183
2539.92 3301
2540.40 3350
2540.87 3474
2541.35 3517
2541.82 3361
2542.30 3509
2542.77 3510
2543.25 3504
2543.72 3278
2544.20 3331
2544.67 3316
2545.15 3332
2545.62 3652
2546.10 3858
2546.58 4047
2547.05 4306
2547.53 4272
2548.00 4347
2548.48 4648
2548.95 4968
2549.43 5009
2549.91 4711
2550.38 4402
2550.86 4287
2551.33 4461
2551.81 4072
2552.29 3780
2552.76 4077
2553.24 4020
2553.72 4097
2554.19 3912
2554.67 3779
2555.14 3845
2555.62 3811
2556.10 3634
2556.57 3731
2557.05 3678
2557.53 3484
2558.00 3286
2558.48 3329
2558.96 3377
2559.43 3369
2559.91 3483
2560.39 3186
2560.87 3047
2561.34 2841
2561.82 3094
2562.30 3168
2562.77 3059
2563.25 3153
2563.73 3104
2564.21 3093
2564.68 3048
2565.16 3110
2565.64 2881
2566.11 2945
2566.59 2871
2567.07 2809
2567.55 2924
2568.03 3131
2568.50 2964
2568.98 2842
2569.46 2788
2569.94 2997
2570.41 2918
2570.89 3124
2571.37 2809
2571.85 2819
2572.33 2814
2572.80 2686
2573.28 2863
2573.76 2886
2574.24 3025
2574.72 3138
2575.19 2927
2575.67 2748
2576.15 2597
2576.63 2634
2577.11 2888
2577.59 2856
2578.07 2879
2578.54 2823
2579.02 2799
2579.50 2810
2579.98 3038
2580.46 2936
2580.94 2934
2581.42 3090
2581.90 2969
2582.37 2985
2582.85 3125
2583.33 2937
2583.81 2841
2584.29 2849
2584.77 2961
2585.25 3009
2585.73 3091
2586.21 2961
2586.69 3174
2587.17 3275
2587.65 3015
2588.13 3205
2588.61 3145
2589.08 2978
2589.56 3042
2590.04 3261
2590.52 3417
2591.00 3134
2591.48 3340
2591.96 3263
2592.44 3321
2592.92 3082
2593.40 3139
2593.88 3125
2594.36 3057
2594.84 3101
2595.32 3282
2595.80 3200
2596.28 2927
2596.76 3035
2597.24 2906
2597.72 2777
2598.21 3032
2598.69 2837
2599.17 2515
2599.65 2600
2600.13 2808
2600.61 2812
2601.09 2642
2601.57 2448
2602.05 2627
2602.53 2845
2603.01 2951
2603.49 3023
2603.97 2941
2604.45 3007
2604.94 2972
2605.42 3023
2605.90 2953
2606.38 3208
2606.86 3228
2607.34 3145
2607.82 2785
2608.30 3094
2608.79 3128
2609.27 3198
2609.75 2987
2610.23 3048
2610.71 2963
2611.19 3068
2611.68 3192
2612.16 3049
2612.64 2945
2613.12 3026
2613.60 3161
2614.08 3360
2614.57 2903
2615.05 2919
2615.53 2701
2616.01 2710
2616.49 2923
2616.98 2929
2617.46 3010
2617.94 2835
2618.42 3092
2618.91 3099
2619.39 2884
2619.87 2747
2620.35 2822
2620.84 2832
2621.32 2876
2621.80 2965
2622.28 2987
2622.77 2891
2623.25 2940
2623.73 2818
2624.21 2859
2624.70 2964
2625.18 3028
2625.66 3163
2626.15 3082
2626.63 2837
2627.11 2923
2627.60 3086
2628.08 3287
2628.56 3137
2629.05 3070
2629.53 3269
2630.01 3383
2630.50 3680
2630.98 3588
2631.46 3594
2631.95 3609
2632.43 3455
2632.91 3488
2633.40 3502
2633.88 3580
2634.36 3489
2634.85 3426
2635.33 3441
2635.82 3309
2636.30 3127
2636.78 2931
2637.27 2878
2637.75 2859
2638.24 2876
2638.72 2995
2639.20 3075
2639.69 3006
2640.17 3373
2640.66 3119
2641.14 3266
2641.63 3192
2642.11 3047
2642.60 2894
2643.08 3027
2643.56 2829
2644.05 2941
2644.53 3058
2645.02 2959
2645.50 2831
2645.99 2744
2646.47 3038
2646.96 2753
2647.44 2864
2647.93 2924
2648.41 2901
2648.90 2900
2649.38 2931
2649.87 3135
2650.35 3090
2650.84 3107
2651.32 3008
2651.81 2855
2652.30 2906
2652.78 2852
2653.27 2919
2653.75 3019
2654.24 2872
2654.72 2921
2655.21 2926
2655.69 2871
2656.18 2870
2656.67 2843
2657.15 2948
2657.64 2965
2658.12 2872
2658.61 3096
2659.10 3104
2659.58 3072
2660.07 3137
2660.55 2888
2661.04 3055
2661.53 3012
2662.01 2798
2662.50 2998
2662.99 3048
2663.47 3115
2663.96 3367
2664.44 3047
2664.93 2856
2665.42 2918
2665.90 2913
2666.39 3014
2666.88 2961
2667.36 3064
2667.85 2920
2668.34 2952
2668.83 3099
2669.31 3009
2669.80 3147
2670.29 3101
2670.77 3102
2671.26 3004
2671.75 3216
2672.24 3396
2672.72 3419
2673.21 3802
2673.70 3826
2674.18 3878
2674.67 4251
2675.16 4094
2675.65 4282
2676.13 4421
2676.62 4297
2677.11 4156
2677.60 3901
2678.09 3762
2678.57 3729
2679.06 3641
2679.55 3327
2680.04 3400
2680.53 3190
2681.01 3112
2681.50 3309
2681.99 3246
2682.48 3276
2682.97 3252
2683.45 3192
2683.94 3007
2684.43 3112
2684.92 2926
2685.41 3027
2685.90 2853
2686.38 3136
2686.87 3063
2687.36 2921
2687.85 3142
2688.34 3189
2688.83 2986
2689.32 3063
2689.81 3066
2690.29 3101
2690.78 3142
2691.27 2930
2691.76 2869
2692.25 2945
2692.74 3055
2693.23 2911
2693.72 3054
2694.21 2940
2694.70 3007
2695.19 2942
2695.68 2994
2696.16 2924
2696.65 2644
2697.14 2878
2697.63 2840
2698.12 2949
2698.61 2995
2699.10 2961
2699.59 2829
2700.08 2848
2700.57 2990
2701.06 3114
2701.55 3173
2702.04 3106
2702.53 3486
2703.02 3376
2703.51 3305
2704.00 3523
2704.49 3336
2704.98 3113
2705.47 3030
2705.96 3010
2706.45 3140
2706.94 3214
2707.43 3015
2707.92 2927
2708.41 2896
2708.91 2818
2709.40 3060
2709.89 2917
2710.38 2939
2710.87 3074
2711.36 2961
2711.85 2894
2712.34 3063
2712.83 3018
2713.32 2927
2713.81 3227
2714.30 3128
2714.80 2877
2715.29 2835
2715.78 2989
2716.27 3050
2716.76 3173
2717.25 2910
2717.74 3063
2718.23 2902
2718.73 2903
2719.22 2899
2719.71 2772
2720.20 2994
2720.69 3199
2721.18 3449
2721.68 3589
2722.17 3422
2722.66 3474
2723.15 3544
2723.64 3546
2724.14 3711
2724.63 3464
2725.12 3453
2725.61 3344
2726.10 3416
2726.60 3091
2727.09 3324
2727.58 3234
2728.07 3164
2728.56 2800
2729.06 3147
2729.55 3264
2730.04 3554
2730.53 3645
2731.03 3577
2731.52 3669
2732.01 3782
2732.51 4088
2733.00 4035
2733.49 3970
2733.98 3996
2734.48 3840
2734.97 4046
2735.46 3981
2735.96 3856
2736.45 3581
2736.94 3596
2737.43 3603
2737.93 3513
2738.42 3661
2738.91 3504
2739.41 3447
2739.90 3726
2740.39 3411
2740.89 3365
2741.38 3291
2741.88 3057
2742.37 3161
2742.86 3174
2743.36 2851
2743.85 3205
2744.34 2946
2744.84 2987
2745.33 3102
2745.83 2912
2746.32 3046
2746.81 3121
2747.31 3115
2747.80 3200
2748.30 3121
2748.79 3235
2749.28 3380
2749.78 3297
2750.27 3065
2750.77 3085
2751.26 2827
2751.76 2991
2752.25 2993
2752.74 2917
2753.24 3212
2753.73 3016
2754.23 3051
2754.72 2890
2755.22 2885
2755.71 3168
2756.21 3139
2756.70 2824
2757.20 2990
2757.69 2960
2758.19 3003
2758.68 3372
2759.18 3419
2759.67 3339
2760.17 3183
2760.66 3159
2761.16 3225
2761.65 3319
2762.15 3590
2762.64 3511
2763.14 3300
2763.64 3296
2764.13 3273
2764.63 3062
2765.12 3370
2765.62 3274
2766.11 3314
2766.61 3307
2767.11 3235
2767.60 3374
2768.10 3277
2768.59 3233
2769.09 3024
2769.59 3293
2770.08 3300
2770.58 3219
2771.07 3159
2771.57 3263
2772.07 3132
2772.56 3257
2773.06 3665
2773.56 3614
2774.05 3855
2774.55 4196
2775.04 4604
2775.54 4693
2776.04 4689
2776.53 4709
2777.03 4735
2777.53 4405
2778.03 4583
2778.52 4421
2779.02 4607
2779.52 4441
2780.01 4285
2780.51 4187
2781.01 4027
2781.50 3394
2782.00 3431
2782.50 3333
2783.00 3237
2783.49 3226
2783.99 3359
2784.49 3424
2784.99 3299
2785.48 3179
2785.98 3133
2786.48 3384
2786.98 3138
2787.47 3190
2787.97 3165
2788.47 3236
2788.97 3028
2789.46 3000
2789.96 2856
2790.46 2677
2790.96 2839
2791.46 2892
2791.95 3009
2792.45 3076
2792.95 3142
2793.45 3036
2793.95 3123
2794.44 3033
2794.94 3121
2795.44 3428
2795.94 3340
2796.44 3444
2796.94 3472
2797.44 3333
2797.93 3316
2798.43 3277
2798.93 3313
2799.43 3287
2799.93 3302
2800.43 3269
2800.93 3200
2801.43 3157
2801.92 3261
2802.42 3193
2802.92 3168
2803.42 3241
2803.92 3455
2804.42 3742
2804.92 3688
2805.42 4101
2805.92 4162
2806.42 4166
2806.92 4238
2807.42 4126
2807.91 4209
2808.41 4025
2808.91 4016
2809.41 4105
2809.91 3855
2810.41 3857
2810.91 3559
2811.41 3478
2811.91 3659
2812.41 3459
2812.91 3134
2813.41 3197
2813.91 3027
2814.41 3197
2814.91 3115
2815.41 2899
2815.91 3045
2816.41 3030
2816.91 3105
2817.41 2876
2817.91 2788
2818.41 2825
2818.91 3058
2819.42 2946
2819.92 2919
2820.42 2868
2820.92 2961
2821.42 2977
2821.92 3190
2822.42 3249
2822.92 2970
2823.42 3044
2823.92 3134
2824.42 3162
2824.92 3028
2825.42 2892
2825.93 2910
2826.43 2933
2826.93 2970
2827.43 2868
2827.93 3112
2828.43 2831
2828.93 2802
2829.43 2833
2829.94 2973
2830.44 2825
2830.94 2698
2831.44 2909
2831.94 2851
2832.44 2758
2832.95 2642
2833.45 2965
2833.95 2915
2834.45 2834
2834.95 2866
2835.45 2824
2835.96 2928
2836.46 2937
2836.96 2828
2837.46 2865
2837.97 2861
2838.47 2970
2838.97 3112
2839.47 2960
2839.97 2988
2840.48 3096
2840.98 3017
2841.48 3106
2841.98 3118
2842.49 2921
2842.99 2893
2843.49 3145
2843.99 3360
2844.50 3063
2845.00 3155
2845.50 2930
2846.01 3132
2846.51 3160
2847.01 3498
2847.51 3446
2848.02 3630
2848.52 3650
2849.02 3591
2849.53 3847
2850.03 3580
2850.53 3627
2851.04 3378
2851.54 3456
2852.04 3452
2852.55 3344
2853.05 3140
2853.55 3483
2854.06 3420
2854.56 3412
2855.06 3459
2855.57 3568
2856.07 3428
2856.58 3266
2857.08 3445
2857.58 3361
2858.09 3493
2858.59 3172
2859.10 3080
2859.60 3010
2860.10 3088
2860.61 3048
2861.11 2737
2861.62 2832
2862.12 2788
2862.62 2835
2863.13 3013
2863.63 3048
2864.14 2729
2864.64 2847
2865.15 2879
2865.65 2533
2866.16 2539
2866.66 2640
2867.17 2674
2867.67 3008
2868.18 3041
2868.68 2931
2869.19 3043
2869.69 2966
2870.20 3058
2870.70 3087
2871.21 3314
2871.71 3393
2872.22 3236
2872.72 3230
2873.23 3142
2873.73 3697
2874.24 3758
2874.74 3580
2875.25 3499
2875.75 3391
2876.26 3393
2876.76 3338
2877.27 3304
2877.78 3289
2878.28 3347
2878.79 3419
2879.29 3322
2879.80 3589
2880.30 3065
2880.81 3134
2881.32 3347
2881.82 3297
2882.33 3109
2882.83 3114
2883.34 3188
2883.85 3568
2884.35 3338
2884.86 3629
2885.37 3395
2885.87 3530
2886.38 3583
2886.88 3529
2887.39 3654
2887.90 3867
2888.40 3464
2888.91 3622
2889.42 3804
2889.92 3718
2890.43 3729
2890.94 3651
2891.45 3616
2891.95 3784
2892.46 3433
2892.97 3302
2893.47 3605
2893.98 3596
2894.49 3651
2894.99 3710
2895.50 3617
2896.01 4086
2896.52 4227
2897.02 4119
2897.53 3694
2898.04 3735
2898.55 3711
2899.05 3649
2899.56 3484
2900.07 3640
2900.58 3312
2901.08 3423
2901.59 3416
2902.10 3488
2902.61 3465
2903.12 3691
2903.62 4037
2904.13 3973
2904.64 4261
2905.15 4344
2905.66 4276
2906.16 4601
2906.67 4659
2907.18 4669
2907.69 4457
2908.20 4531
2908.71 4505
2909.21 4204
2909.72 4125
2910.23 3773
2910.74 3339
2911.25 3267
2911.76 3335
2912.26 3457
2912.77 3214
2913.28 3306
2913.79 3464
2914.30 3173
2914.81 3406
2915.32 3521
2915.83 3483
2916.34 3777
2916.85 3721
2917.35 3711
2917.86 3603
2918.37 3580
2918.88 3675
2919.39 3652
2919.90 3574
2920.41 3475
2920.92 3494
2921.43 3599
2921.94 3578
2922.45 3543
2922.96 3621
2923.47 3648
2923.98 3658
2924.49 3437
2925.00 3327
2925.51 3424
2926.02 3502
2926.53 3423
2927.04 3376
2927.55 3298
2928.06 3281
2928.57 3096
2929.08 2686
2929.59 3020
2930.10 3053
2930.61 3011
2931.12 3046
2931.63 2890
2932.14 2947
2932.65 3092
2933.16 3000
2933.67 3080
2934.18 3187
2934.69 3226
2935.20 3462
2935.71 3207
2936.22 3222
2936.73 3542
2937.25 3519
2937.76 3695
2938.27 3599
2938.78 3484
2939.29 3606
2939.80 3288
2940.31 3455
2940.82 3549
2941.33 3296
2941.85 3409
2942.36 3494
2942.87 3471
2943.38 3410
2943.89 3430
2944.40 3297
2944.91 3343
2945.43 3426
2945.94 3617
2946.45 3551
2946.96 3429
2947.47 3277
2947.98 3417
2948.50 3414
2949.01 3471
2949.52 3203
2950.03 3084
2950.54 3048
2951.06 2958
2951.57 3080
2952.08 2838
2952.59 2784
2953.10 2768
2953.62 2862
2954.13 3037
2954.64 3038
2955.15 3017
2955.67 3031
2956.18 3280
2956.69 3194
2957.20 2845
2957.72 2915
2958.23 3052
2958.74 3203
2959.25 3113
2959.77 3222
2960.28 3370
2960.79 3299
2961.31 3272
2961.82 3258
2962.33 3347
2962.85 3463
2963.36 3560
2963.87 3704
2964.39 3198
2964.90 3294
2965.41 3244
2965.93 3284
2966.44 3269
2966.95 3146
2967.47 3062
2967.98 2829
2968.49 3084
2969.01 2984
2969.52 2918
2970.03 2963
2970.55 2860
2971.06 3173
2971.58 3167
2972.09 3136
2972.60 3325
2973.12 3059
2973.63 3292
2974.15 3231
2974.66 3185
2975.17 3121
2975.69 3174
2976.20 3053
2976.72 3112
2977.23 3133
2977.74 3386
2978.26 3244
2978.77 3218
2979.29 3528
2979.80 3433
2980.32 3339
2980.83 3106
2981.35 3315
2981.86 3465
2982.38 3275
2982.89 3429
2983.41 3449
2983.92 3700
2984.44 3607
2984.95 3788
2985.47 3851
2985.98 3835
2986.50 3628
2987.01 3958
2987.53 4026
2988.04 3866
2988.56 4007
2989.07 4170
2989.59 4486
2990.10 4498
2990.62 4467
2991.13 4602
2991.65 4644
2992.17 4493
2992.68 4813
2993.20 4510
2993.71 4692
2994.23 4662
2994.74 4700
2995.26 4742
2995.78 4671
2996.29 4749
2996.81 4640
2997.32 4743
2997.84 4969
2998.36 4657
2998.87 5061
2999.39 4804
2999.91 4586
3000.42 4829
3000.94 5325
3001.45 5259
3001.97 5547
3002.49 6214
3003.00 6579
3003.52 7222
3004.04 7839
3004.55 8681
3005.07 9030
3005.59 9295
3006.10 8879
3006.62 8731
3007.14 8299
3007.66 8119
3008.17 7652
3008.69 6654
3009.21 5949
3009.72 5408
3010.24 4973
3010.76 4572
3011.28 4370
3011.79 4301
3012.31 4302
3012.83 4099
3013.35 3947
3013.86 3969
3014.38 4122
3014.90 3930
3015.42 3990
3015.93 3910
3016.45 3675
3016.97 3672
3017.49 3963
3018.00 3688
3018.52 3849
3019.04 4071
3019.56 4007
3020.08 3690
3020.59 4128
3021.11 3841
3021.63 3811
3022.15 3908
3022.67 4080
3023.19 3973
3023.70 4137
3024.22 4030
3024.74 3886
3025.26 3861
3025.78 3958
3026.30 3689
3026.81 3687
3027.33 3935
3027.85 3784
3028.37 3776
3028.89 3586
3029.41 3431
3029.93 3606
3030.45 3682
3030.97 3488
3031.48 3662
3032.00 3680
3032.52 3751
3033.04 3582
3033.56 3722
3034.08 3899
3034.60 3706
3035.12 3794
3035.64 3840
3036.16 3629
3036.68 3493
3037.20 3700
3037.72 3800
3038.24 3805
3038.76 3550
3039.27 3419
3039.79 3419
3040.31 3544
3040.83 3536
3041.35 3262
3041.87 3161
3042.39 3465
3042.91 3330
3043.43 3504
3043.95 3392
3044.47 3258
3044.99 3472
3045.51 3430
3046.03 3343
3046.56 3479
3047.08 3413
3047.60 3324
3048.12 3284
3048.64 3534
3049.16 3548
3049.68 3401
3050.20 3412
3050.72 3452
3051.24 3617
3051.76 3472
3052.28 3196
3052.80 3457
3053.32 3198
3053.84 3358
3054.37 3154
3054.89 3357
3055.41 3353
3055.93 3524
3056.45 3490
3056.97 3236
3057.49 3305
3058.01 3466
3058.53 3521
3059.06 3589
3059.58 3321
3060.10 3088
3060.62 3146
3061.14 3202
3061.66 3601
3062.19 3520
3062.71 3387
3063.23 3360
3063.75 3463
3064.27 3681
3064.79 3740
3065.32 3724
3065.84 3710
3066.36 3652
3066.88 3591
3067.40 3424
3067.93 3377
3068.45 3388
3068.97 3706
3069.49 3376
3070.02 3185
3070.54 3325
3071.06 3306
3071.58 3373
3072.10 3347
3072.63 3190
3073.15 3171
3073.67 3370
3074.20 3509
3074.72 3487
3075.24 3526
3075.76 3741
3076.29 3888
3076.81 4212
3077.33 4313
3077.86 4419
3078.38 4869
3078.90 5032
3079.42 4941
3079.95 5427
3080.47 5524
3080.99 5511
3081.52 5453
3082.04 5396
3082.56 4991
3083.09 5002
3083.61 5009
3084.13 4627
3084.66 4688
3085.18 4659
3085.71 4472
3086.23 4237
3086.75 3812
3087.28 3862
3087.80 4176
3088.32 4346
3088.85 4226
3089.37 3990
3089.90 4015
3090.42 3988
3090.94 3952
3091.47 4169
3091.99 4153
3092.52 4383
3093.04 4268
3093.57 4246
3094.09 4237
3094.61 4503
3095.14 4478
3095.66 4519
3096.19 4734
3096.71 4510
3097.24 4676
3097.76 4921
3098.29 5300
3098.81 5243
3099.34 5749
3099.86 6529
3100.39 7519
3100.91 9008
3101.44 10239
3101.96 12342
3102.49 13647
3103.01 15079
3103.54 15882
3104.06 15981
3104.59 16200
3105.11 15530
3105.64 14459
3106.16 12992
3106.69 10654
3107.21 8958
3107.74 7986
3108.26 7090
3108.79 6446
3109.32 5926
3109.84 5824
3110.37 5891
3110.89 5737
3111.42 5469
3111.94 5154
3112.47 5413
3113.00 5342
3113.52 5079
3114.05 4885
3114.57 4822
3115.10 4515
3115.63 4081
3116.15 4299
3116.68 3955
3117.21 3977
3117.73 3844
3118.26 3832
3118.78 3602
3119.31 3713
3119.84 3977
3120.36 4200
3120.89 4176
3121.42 3990
3121.94 4078
3122.47 4110
3123.00 3925
3123.52 4097
3124.05 4442
3124.58 4088
3125.11 4126
3125.63 3992
3126.16 3926
3126.69 3854
3127.21 3750
3127.74 3646
3128.27 3572
3128.80 3679
3129.32 3721
3129.85 3724
3130.38 3662
3130.91 3769
3131.43 3522
3131.96 3312
3132.49 3422
3133.02 3126
3133.54 3156
3134.07 3405
3134.60 3261
3135.13 3157
3135.65 3246
3136.18 3169
3136.71 3234
3137.24 3426
3137.77 3246
3138.29 3418
3138.82 3650
3139.35 3295
3139.88 3305
3140.41 3355
3140.94 3339
3141.46 3541
3141.99 3377
3142.52 3284
3143.05 3287
3143.58 3415
3144.11 3314
3144.64 3258
3145.16 3298
3145.69 3503
3146.22 3491
3146.75 3759
3147.28 3824
3147.81 3811
3148.34 4160
3148.87 4129
3149.40 4333
3149.92 4727
3150.45 4450
3150.98 4400
3151.51 4522
3152.04 4385
3152.57 4506
3153.10 4493
3153.63 4155
3154.16 4158
3154.69 4145
3155.22 3936
3155.75 3877
3156.28 4045
3156.81 4237
3157.34 4307
3157.87 4257
3158.40 4072
3158.93 4270
3159.46 4686
3159.99 4367
3160.52 4500
3161.05 4342
3161.58 4515
3162.11 4387
3162.64 4287
3163.17 4108
3163.70 3961
3164.23 3628
3164.76 3602
3165.29 3248
3165.82 3430
3166.35 3397
3166.88 3300
3167.41 3484
3167.94 3323
3168.47 3305
3169.00 3183
3169.53 3394
3170.06 3282
3170.59 3203
3171.12 3188
3171.65 3465
3172.19 3445
3172.72 3552
3173.25 3390
3173.78 3490
3174.31 3562
3174.84 3630
3175.37 3843
3175.90 3699
3176.44 3431
3176.97 3429
3177.50 3395
3178.03 3737
3178.56 3576
3179.09 3270
3179.62 3296
3180.16 3301
3180.69 3220
3181.22 3296
3181.75 3379
3182.28 3407
3182.81 3422
3183.35 3367
3183.88 3255
3184.41 3245
3184.94 3497
3185.47 3518
3186.01 3351
3186.54 3387
3187.07 3394
3187.60 3527
3188.14 3407
3188.67 3463
3189.20 3377
3189.73 3254
3190.26 3302
3190.80 3235
3191.33 3346
3191.86 3234
3192.39 3023
3192.93 3062
3193.46 3318
3193.99 3334
3194.53 3555
3195.06 3470
3195.59 3590
3196.12 3497
3196.66 3367
3197.19 3425
3197.72 3222
3198.26 3198
3198.79 3309
3199.32 3582
3199.86 3532
3200.39 3636
3200.92 3780
3201.46 3659
3201.99 3776
3202.52 3761
3203.06 3417
3203.59 3545
3204.12 3720
3204.66 3876
3205.19 3989
3205.73 3774
3206.26 3583
3206.79 3712
3207.33 3811
3207.86 3816
3208.39 3699
3208.93 3888
3209.46 4378
3210.00 4311
3210.53 4572
3211.07 4669
3211.60 4739
3212.13 4852
3212.67 4725
3213.20 4744
3213.74 4529
3214.27 4302
3214.81 4159
3215.34 4095
3215.88 4098
3216.41 3827
3216.94 3529
3217.48 3644
3218.01 3621
3218.55 3294
3219.08 3412
3219.62 3398
3220.15 3517
3220.69 3745
3221.22 4112
3221.76 4181
3222.29 4270
3222.83 4704
3223.36 4900
3223.90 5308
3224.43 5485
3224.97 5456
3225.51 5616
3226.04 5284
3226.58 5181
3227.11 5214
3227.65 4887
3228.18 4686
3228.72 4337
3229.25 4126
3229.79 4058
3230.33 3984
3230.86 4257
3231.40 4128
3231.93 3751
3232.47 3775
3233.01 4048
3233.54 3867
3234.08 4114
3234.61 3917
3235.15 4088
3235.69 4050
3236.22 3942
3236.76 4056
3237.30 4172
3237.83 4160
3238.37 4365
3238.91 4409
3239.44 4232
3239.98 4276
3240.51 4000
3241.05 4039
3241.59 3995
3242.13 3884
3242.66 3993
3243.20 4316
3243.74 3951
3244.27 3963
3244.81 4024
3245.35 4070
3245.88 4477
3246.42 4218
3246.96 3963
3247.50 4090
3248.03 4169
3248.57 4296
3249.11 4428
3249.64 4687
3250.18 4244
3250.72 4217
3251.26 4579
3251.79 4528
3252.33 4669
3252.87 4437
3253.41 4364
3253.95 4380
3254.48 4620
3255.02 4469
3255.56 4483
3256.10 4602
3256.64 4838
3257.17 4488
3257.71 4528
3258.25 4936
3258.79 5160
3259.33 5246
3259.86 5878
3260.40 6542
3260.94 7224
3261.48 7816
3262.02 7891
3262.56 8123
3263.09 8663
3263.63 9504
3264.17 9976
3264.71 10693
3265.25 11398
3265.79 12659
3266.33 12735
3266.87 13525
3267.40 14241
3267.94 13788
3268.48 13465
3269.02 12313
3269.56 11147
3270.10 10595
3270.64 9575
3271.18 8399
3271.72 7329
3272.26 6309
3272.80 5659
3273.33 5393
3273.87 5700
3274.41 5323
3274.95 5312
3275.49 5259
3276.03 5135
3276.57 5111
3277.11 5435
3277.65 5555
3278.19 5398
3278.73 5304
3279.27 5423
3279.81 5182
3280.35 5111
3280.89 5085
3281.43 4715
3281.97 4335
3282.51 4701
3283.05 5201
3283.59 5268
3284.13 5374
3284.67 5263
3285.21 5527
3285.75 5642
3286.29 5831
3286.83 5751
3287.37 5651
3287.91 5459
3288.45 5848
3289.00 5386
3289.54 5456
3290.08 5507
3290.62 5063
3291.16 4984
3291.70 5078
3292.24 5310
3292.78 5358
3293.32 5498
3293.86 5957
3294.40 6248
3294.95 6055
3295.49 6660
3296.03 6236
3296.57 6477
3297.11 6699
3297.65 6690
3298.19 6626
3298.74 6208
3299.28 5724
3299.82 5586
3300.36 5678
3300.90 5797
3301.44 5859
3301.98 5675
3302.53 5986
3303.07 6198
3303.61 6256
3304.15 6126
3304.69 6435
3305.24 6212
3305.78 5745
3306.32 5218
3306.86 5274
3307.40 5131
3307.95 4970
3308.49 4683
3309.03 4392
3309.57 4409
3310.12 4568
3310.66 4437
3311.20 4429
3311.74 4322
3312.29 4449
3312.83 4888
3313.37 4895
3313.91 5008
3314.46 5300
3315.00 5143
3315.54 5142
3316.09 5561
3316.63 5295
3317.17 5652
3317.71 5392
3318.26 5449
3318.80 5520
3319.34 5502
3319.89 5641
3320.43 5400
3320.97 5442
3321.52 5752
3322.06 5449
3322.60 5570
3323.15 5475
3323.69 5452
3324.23 5460
3324.78 5563
3325.32 5523
3325.86 5263
3326.41 5166
3326.95 4973
3327.50 4942
3328.04 4872
3328.58 5005
3329.13 4881
3329.67 4983
3330.22 5466
3330.76 5583
3331.30 6696
3331.85 7797
3332.39 9498
3332.94 11536
3333.48 14255
3334.03 16931
3334.57 19451
3335.11 21528
3335.66 23624
3336.20 24549
3336.75 24656
3337.29 24630
3337.84 24078
3338.38 22332
3338.93 19952
3339.47 18288
3340.02 15366
3340.56 12860
3341.11 11001
3341.65 9380
3342.20 8142
3342.74 7321
3343.29 6437
3343.83 5837
3344.38 5430
3344.92 5243
3345.47 5079
3346.01 4898
3346.56 4664
3347.10 4821
3347.65 4908
3348.19 4884
3348.74 4938
3349.29 5036
3349.83 4987
3350.38 4879
3350.92 5028
3351.47 5201
3352.01 5362
3352.56 5208
3353.11 5164
3353.65 5158
3354.20 4929
3354.74 4430
3355.29 4761
3355.84 5161
3356.38 4777
3356.93 4409
3357.47 4141
3358.02 4219
3358.57 4012
3359.11 3986
3359.66 4140
3360.21 4244
3360.75 4276
3361.30 4076
3361.85 4166
3362.39 4223
3362.94 4422
3363.49 4169
3364.03 4271
3364.58 4159
3365.13 4283
3365.67 4393
3366.22 4239
3366.77 3983
3367.31 4183
3367.86 4501
3368.41 4443
3368.96 4347
3369.50 4281
3370.05 4400
3370.60 4749
3371.15 4639
3371.69 4554
3372.24 5032
3372.79 5195
3373.34 5235
3373.88 5469
3374.43 5280
3374.98 5420
3375.53 5228
3376.07 5292
3376.62 4886
3377.17 4749
3377.72 4442
3378.27 4159
3378.81 3938
3379.36 4055
3379.91 4022
3380.46 3773
3381.01 3791
3381.55 3858
3382.10 3973
3382.65 4013
3383.20 3697
3383.75 3825
3384.30 3992
3384.84 4034
3385.39 3903
3385.94 3623
3386.49 3528
3387.04 3671
3387.59 3277
3388.14 3336
3388.69 3414
3389.23 3601
3389.78 3726
3390.33 3519
3390.88 3361
3391.43 3331
3391.98 3325
3392.53 3659
3393.08 3502
3393.63 3420
3394.18 3546
3394.72 3398
3395.27 3304
3395.82 3491
3396.37 3374
3396.92 3169
3397.47 3287
3398.02 3455
3398.57 3303
3399.12 3368
3399.67 3229
3400.22 3541
3400.77 3359
3401.32 3163
3401.87 3143
3402.42 3465
3402.97 3443
3403.52 3395
3404.07 3434
3404.62 3349
3405.17 3470
3405.72 3294
3406.27 3275
3406.82 3353
3407.37 3307
3407.92 3276
3408.47 3337
3409.02 3542
3409.57 3333
3410.12 3559
3410.67 3756
3411.22 3667
3411.78 3769
3412.33 3914
3412.88 3760
3413.43 4022
3413.98 3835
3414.53 3884
3415.08 3818
3415.63 3604
3416.18 3733
3416.73 3695
3417.28 3567
3417.84 3429
3418.39 3382
3418.94 3194
3419.49 3405
3420.04 3456
3420.59 3332
3421.14 3439
3421.69 3713
3422.25 3668
3422.80 3646
3423.35 3724
3423.90 3710
3424.45 4044
3425.00 4003
3425.56 3862
3426.11 3699
3426.66 3786
3427.21 3863
3427.76 3763
3428.32 3424
3428.87 3696
3429.42 3577
3429.97 3352
3430.52 3360
3431.08 3564
3431.63 3571
3432.18 3420
3432.73 3443
3433.29 3547
3433.84 3494
3434.39 3647
3434.94 3457
3435.50 3360
3436.05 3438
3436.60 3346
3437.15 3318
3437.71 3369
3438.26 3536
3438.81 3462
3439.37 3508
3439.92 3386
3440.47 3397
3441.02 3528
3441.58 3760
3442.13 3316
3442.68 3387
3443.24 3244
3443.79 3358
3444.34 3592
3444.90 3342
3445.45 3582
3446.00 3633
3446.56 3432
3447.11 3098
3447.66 3420
3448.22 3447
3448.77 3232
3449.33 3089
3449.88 3314
3450.43 3247
3450.99 3096
3451.54 3040
3452.09 3332
3452.65 3325
3453.20 3118
3453.76 2957
3454.31 3009
3454.86 3111
3455.42 3370
3455.97 3293
3456.53 3062
3457.08 3213
3457.64 3204
3458.19 3188
3458.75 3422
3459.30 3462
3459.85 3259
3460.41 3256
3460.96 3353
3461.52 3446
3462.07 3459
3462.63 3411
3463.18 3377
3463.74 3507
3464.29 3570
3464.85 3675
3465.40 3828
3465.96 3464
3466.51 3602
3467.07 3604
3467.62 3851
3468.18 3851
3468.73 3664
3469.29 4091
3469.84 4204
3470.40 4589
3470.95 4418
3471.51 4477
3472.07 4901
3472.62 4961
3473.18 4647
3473.73 4599
3474.29 4464
3474.84 4097
3475.40 4193
3475.96 4514
3476.51 4289
3477.07 4381
3477.62 4542
3478.18 4588
3478.74 4689
3479.29 4454
3479.85 4523
3480.40 4484
3480.96 4816
3481.52 4709
3482.07 4759
3482.63 4689
3483.19 4871
3483.74 4796
3484.30 4506
3484.86 5113
3485.41 5178
3485.97 5002
3486.53 5267
3487.08 5207
3487.64 5653
3488.20 6077
3488.75 7349
3489.31 9072
3489.87 11229
3490.42 12623
3490.98 14276
3491.54 15619
3492.09 16771
3492.65 18033
3493.21 18387
3493.77 18202
3494.32 16935
3494.88 15009
3495.44 13032
3496.00 11465
3496.55 9798
3497.11 8954
3497.67 8321
3498.23 7300
3498.78 7472
3499.34 7505
3499.90 7332
3500.46 7077
3501.01 7639
3501.57 8025
3502.13 7457
3502.69 7837
3503.25 7987
3503.80 7941
3504.36 8253
3504.92 7988
3505.48 7907
3506.04 7759
3506.60 7624
3507.15 7738
3507.71 7093
3508.27 6598
3508.83 6402
3509.39 5920
3509.95 5666
3510.50 5721
3511.06 5578
3511.62 5407
3512.18 5085
3512.74 4715
3513.30 4511
3513.86 4135
3514.42 4153
3514.98 4141
3515.53 3806
3516.09 3632
3516.65 3784
3517.21 3818
3517.77 3886
3518.33 3800
3518.89 3954
3519.45 3929
3520.01 3735
3520.57 3773
3521.13 3913
3521.69 3819
3522.25 4036
3522.81 3976
3523.36 3991
3523.92 3936
3524.48 4056
3525.04 4122
3525.60 3973
3526.16 3695
3526.72 3506
3527.28 3787
3527.84 3593
3528.40 3461
3528.96 3623
3529.52 3821
3530.08 3841
3530.64 3684
3531.20 3711
3531.76 3836
3532.32 3731
3532.89 3556
3533.45 3789
3534.01 3938
3534.57 4014
3535.13 4269
3535.69 4382
3536.25 4478
3536.81 4379
3537.37 4624
3537.93 4340
3538.49 4244
3539.05 4218
3539.61 4363
3540.17 4337
3540.74 3891
3541.30 3727
3541.86 3731
3542.42 3643
3542.98 3727
3543.54 3537
3544.10 3567
3544.66 3765
3545.22 3624
3545.79 3591
3546.35 3625
3546.91 3524
3547.47 3666
3548.03 3500
3548.59 3544
3549.16 3487
3549.72 3112
3550.28 3014
3550.84 2965
3551.40 3029
3551.96 3132
3552.53 3074
3553.09 3155
3553.65 2967
3554.21 3220
3554.77 3441
3555.34 3080
3555.90 3210
3556.46 3261
3557.02 2975
3557.59 3201
3558.15 3442
3558.71 3393
3559.27 3281
3559.84 3318
3560.40 3236
3560.96 3297
3561.52 3375
3562.09 3469
3562.65 3448
3563.21 3508
3563.77 3492
3564.34 3338
3564.90 3442
3565.46 3402
3566.03 3487
3566.59 3353
3567.15 3301
3567.72 3245
3568.28 3169
3568.84 3320
3569.41 3050
3569.97 2900
3570.53 2902
3571.10 2970
3571.66 2911
3572.22 3152
3572.79 3151
3573.35 3060
3573.91 3480
3574.48 3353
3575.04 3341
3575.60 3521
3576.17 3715
3576.73 3645
3577.30 3867
3577.86 3630
3578.42 3611
3578.99 3792
3579.55 3602
3580.12 3415
3580.68 3581
3581.24 3616
3581.81 3570
3582.37 3367
3582.94 3409
3583.50 3302
3584.07 3461
3584.63 3413
3585.20 3348
3585.76 3359
3586.32 3460
3586.89 3295
3587.45 3034
3588.02 3324
3588.58 3182
3589.15 3154
3589.71 3251
3590.28 3229
3590.84 3167
3591.41 3260
3591.97 3255
3592.54 3351
3593.10 3315
3593.67 3146
3594.23 3235
3594.80 3093
3595.36 2999
3595.93 3138
3596.50 3337
3597.06 3234
3597.63 3026
3598.19 3002
3598.76 3192
3599.32 3311
3599.89 3165
3600.45 3228
3601.02 3128
3601.59 3322
3602.15 3425
3602.72 3064
3603.28 3148
3603.85 3224
3604.42 3111
3604.98 2981
3605.55 3034
3606.11 2842
3606.68 2703
3607.25 2635
3607.81 2722
3608.38 2720
3608.95 2654
3609.51 2799
3610.08 2548
3610.65 2465
3611.21 2562
3611.78 2731
3612.35 2574
3612.91 2507
3613.48 2710
3614.05 2903
3614.61 3058
3615.18 3095
3615.75 2958
3616.31 3216
3616.88 3412
3617.45 3583
3618.01 3709
3618.58 3613
3619.15 3834
3619.72 3824
3620.28 3834
3620.85 3700
3621.42 3572
3621.99 3721
3622.55 3312
3623.12 3280
3623.69 3062
3624.26 3130
3624.82 2886
3625.39 3058
3625.96 2970
3626.53 2691
3627.09 2775
3627.66 2819
3628.23 2669
3628.80 2667
3629.37 2767
3629.93 2772
3630.50 2766
3631.07 2789
3631.64 2996
3632.21 2931
3632.77 2840
3633.34 2746
3633.91 2793
3634.48 2678
3635.05 2728
3635.62 2846
3636.19 2820
3636.75 2969
3637.32 2942
3637.89 3180
3638.46 3034
3639.03 2866
3639.60 2848
3640.17 2827
3640.73 3132
3641.30 3282
3641.87 3468
3642.44 3434
3643.01 3502
3643.58 3212
3644.15 3373
3644.72 3201
3645.29 3228
3645.86 2950
3646.43 2912
3647.00 2923
3647.57 3130
3648.13 2955
3648.70 3033
3649.27 2980
3649.84 3074
3650.41 3309
3650.98 3566
3651.55 3526
3652.12 3557
3652.69 3666
3653.26 3506
3653.83 3657
3654.40 3436
3654.97 3296
3655.54 3190
3656.11 3122
3656.68 3120
3657.25 3136
3657.82 3112
3658.39 3081
3658.96 3130
3659.53 2957
3660.10 2948
3660.67 3120
3661.24 2969
3661.82 3053
3662.39 3080
3662.96 3139
3663.53 2982
3664.10 3013
3664.67 3329
3665.24 3508
3665.81 3413
3666.38 3647
3666.95 3721
3667.52 3509
3668.09 3349
3668.67 3196
3669.24 3267
3669.81 3090
3670.38 2979
3670.95 2943
3671.52 2761
3672.09 2933
3672.66 3072
3673.24 2969
3673.81 3022
3674.38 3322
3674.95 3571
3675.52 3432
3676.09 3369
3676.66 3435
3677.24 3506
3677.81 3527
3678.38 3557
3678.95 3331
3679.52 3477
3680.10 3031
3680.67 3094
3681.24 3098
3681.81 2803
3682.38 2676
3682.96 2757
3683.53 2751
3684.10 2857
3684.67 2861
3685.25 2836
3685.82 2760
3686.39 3011
3686.96 2882
3687.54 2992
3688.11 3014
3688.68 3041
3689.25 3089
3689.83 3062
3690.40 3249
3690.97 3270
3691.54 3209
3692.12 3011
3692.69 3208
3693.26 3187
3693.84 2719
3694.41 2775
3694.98 2787
3695.56 2685
3696.13 2671
3696.70 2748
3697.28 2689
3697.85 2745
3698.42 2849
3699.00 2945
3699.57 3124
3700.14 2944
3700.72 2774
3701.29 2798
3701.86 2997
3702.44 3094
3703.01 3064
3703.58 3010
3704.16 2852
3704.73 2909
3705.31 2974
3705.88 2987
3706.45 3067
3707.03 2771
3707.60 2724
3708.18 2937
3708.75 2784
3709.33 2823
3709.90 2901
3710.47 2852
3711.05 2881
3711.62 2893
3712.20 2809
3712.77 2891
3713.35 2777
3713.92 2929
3714.50 2871
3715.07 2895
3715.64 2661
3716.22 2591
3716.79 2854
3717.37 2722
3717.94 2631
3718.52 2832
3719.09 2821
3719.67 2778
3720.24 2733
3720.82 2640
3721.39 2558
3721.97 2767
3722.54 2553
3723.12 2424
3723.70 2363
3724.27 2542
3724.85 2466
3725.42 2508
3726.00 2613
3726.57 2494
3727.15 2707
3727.72 2482
3728.30 2631
3728.88 2691
3729.45 2701
3730.03 3009
3730.60 2852
3731.18 2918
3731.75 3028
3732.33 3088
3732.91 3103
3733.48 3105
3734.06 3161
3734.64 3312
3735.21 3207
3735.79 3118
3736.36 3105
3736.94 3054
3737.52 2895
3738.09 2948
3738.67 2903
3739.25 2767
3739.82 2669
3740.40 2719
3740.98 2630
3741.55 2738
3742.13 2776
3742.71 2587
3743.28 2603
3743.86 2559
3744.44 2515
3745.01 2670
3745.59 2573
3746.17 2548
3746.75 2731
3747.32 2628
3747.90 2676
3748.48 2556
3749.05 2743
3749.63 2682
3750.21 2744
3750.79 2784
3751.36 2717
3751.94 2788
3752.52 2896
3753.10 2945
3753.67 2654
3754.25 2637
3754.83 2697
3755.41 2651
3755.99 2595
3756.56 2510
3757.14 2406
3757.72 2249
3758.30 2452
3758.88 2687
3759.45 2634
3760.03 2710
3760.61 2781
3761.19 2722
3761.77 2631
3762.35 2705
3762.92 2896
3763.50 2678
3764.08 2834
3764.66 2828
3765.24 2791
3765.82 2627
3766.39 2853
3766.97 2813
3767.55 2661
3768.13 2726
3768.71 2765
3769.29 2626
3769.87 2697
3770.45 2754
3771.03 2650
3771.60 2744
3772.18 2818
3772.76 2868
3773.34 2566
3773.92 2458
3774.50 2710
3775.08 2537
3775.66 2574
3776.24 2575
3776.82 2631
3777.40 2606
3777.98 2595
3778.56 2562
3779.14 2439
3779.72 2466
3780.30 2460
3780.88 2364
3781.46 2434
3782.04 2629
3782.61 2287
3783.19 2465
3783.77 2402
3784.35 2439
3784.93 2538
3785.52 2580
3786.10 2507
3786.68 2635
3787.26 2611
3787.84 2620
3788.42 2763
3789.00 2743
3789.58 2726
3790.16 2649
3790.74 2807
3791.32 2836
3791.90 2643
3792.48 2543
3793.06 2738
3793.64 2827
3794.22 2805
3794.80 2838
3795.38 2830
3795.96 2852
3796.55 2889
3797.13 2835
3797.71 2716
3798.29 2879
3798.87 2652
3799.45 2788
3800.03 3000
3800.61 2620
3801.19 2598
3801.78 2587
3802.36 2857
3802.94 2813
3803.52 2749
3804.10 2794
3804.68 2936
3805.27 3135
3805.85 3143
3806.43 3230
3807.01 3091
3807.59 3455
3808.17 3533
3808.76 3569
3809.34 3552
3809.92 3518
3810.50 3387
3811.08 3614
3811.67 3403
3812.25 3606
3812.83 3597
3813.41 3339
3814.00 3111
3814.58 3130
3815.16 3168
3815.74 3147
3816.32 3084
3816.91 3129
3817.49 3098
3818.07 3039
3818.66 2910
3819.24 2781
3819.82 2671
3820.40 2741
3820.99 2651
3821.57 2632
3822.15 2804
3822.73 2631
3823.32 2564
3823.90 2502
3824.48 2601
3825.07 2397
3825.65 2544
3826.23 2521
3826.82 2440
3827.40 2524
3827.98 2559
3828.57 2656
3829.15 2672
3829.73 2685
3830.32 2728
3830.90 2707
3831.48 2517
3832.07 2520
3832.65 2492
3833.24 2624
3833.82 2628
3834.40 2555
3834.99 2583
3835.57 2430
3836.16 2461
3836.74 2494
3837.32 2619
3837.91 2638
3838.49 2505
3839.08 2423
3839.66 2665
3840.24 2499
3840.83 2594
3841.41 2584
3842.00 2470
3842.58 2722
3843.17 2671
3843.75 2595
3844.34 2485
3844.92 2488
3845.51 2364
3846.09 2512
3846.67 2510
3847.26 2675
3847.84 2621
3848.43 2521
3849.01 2405
3849.60 2392
3850.18 2531
3850.77 2663
3851.35 2694
3851.94 2588
3852.53 2648
3853.11 2571
3853.70 2525
3854.28 2514
3854.87 2549
3855.45 2482
3856.04 2597
3856.62 2648
3857.21 2618
3857.79 2739
3858.38 2741
3858.97 2704
3859.55 2708
3860.14 2915
3860.72 2978
3861.31 3078
3861.90 3224
3862.48 3320
3863.07 3344
3863.65 3346
3864.24 3340
3864.83 3060
3865.41 3185
3866.00 3148
3866.58 3105
3867.17 3003
3867.76 3040
3868.34 2829
3868.93 2793
3869.52 2869
3870.10 2783
3870.69 2534
3871.28 2841
3871.86 2843
3872.45 2848
3873.04 2711
3873.62 2663
3874.21 2660
3874.80 2847
3875.38 2647
3875.97 2632
3876.56 2996
3877.15 3023
3877.73 2972
3878.32 2888
3878.91 2897
3879.49 2864
3880.08 2717
3880.67 2647
3881.26 2643
3881.84 2440
3882.43 2382
3883.02 2350
3883.61 2367
3884.19 2516
3884.78 2541
3885.37 2295
3885.96 2486
3886.55 2328
3887.13 2549
3887.72 2665
3888.31 2582
3888.90 2838
3889.49 2806
3890.07 3030
3890.66 2966
3891.25 2950
3891.84 2949
3892.43 2928
3893.01 3038
3893.60 2998
3894.19 2816
3894.78 2945
3895.37 2801
3895.96 2955
3896.55 2950
3897.13 2624
3897.72 2815
3898.31 2868
3898.90 2864
3899.49 2759
3900.08 3062
3900.67 2856
3901.26 2679
3901.84 2872
3902.43 2774
3903.02 2768
3903.61 2833
3904.20 2813
3904.79 2770
3905.38 2663
3905.97 2712
3906.56 2784
3907.15 2791
3907.74 2770
3908.33 2599
3908.92 2862
3909.50 2747
3910.09 2824
3910.68 2548
3911.27 2631
3911.86 2658
3912.45 2625
3913.04 2361
3913.63 2428
3914.22 2389
3914.81 2532
3915.40 2605
3915.99 2573
3916.58 2678
3917.17 2788
3917.76 2797
3918.35 2491
3918.94 2530
3919.53 2575
3920.12 2536
3920.72 2696
3921.31 2816
3921.90 2736
3922.49 2359
3923.08 2462
3923.67 2575
3924.26 2543
3924.85 2750
3925.44 2632
3926.03 2453
3926.62 2591
3927.21 2268
3927.80 2508
3928.39 2412
3928.99 2458
3929.58 2283
3930.17 2264
3930.76 2314
3931.35 2305
3931.94 2343
3932.53 2203
3933.12 2210
3933.72 2247
3934.31 2321
3934.90 2278
3935.49 2274
3936.08 2412
3936.67 2600
3937.26 2663
3937.86 2670
3938.45 2583
3939.04 2718
3939.63 2692
3940.22 3026
3940.82 3034
3941.41 3131
3942.00 2836
3942.59 2916
3943.18 2954
3943.78 2906
3944.37 2926
3944.96 2806
3945.55 2707
3946.14 2884
3946.74 2681
3947.33 2643
3947.92 2761
3948.51 2566
3949.11 2504
3949.70 2569
3950.29 2514
3950.88 2383
3951.48 2462
3952.07 2536
3952.66 2632
3953.26 2434
3953.85 2575
3954.44 2714
3955.03 2660
3955.63 2750
3956.22 2737
3956.81 2783
3957.41 2828
3958.00 2712
3958.59 2665
3959.19 2965
3959.78 3014
3960.37 3036
3960.97 2672
3961.56 2682
3962.15 2716
3962.75 2560
3963.34 2683
3963.93 2878
3964.53 3008
3965.12 3057
3965.72 3130
3966.31 3111
3966.90 3229
3967.50 2998
3968.09 3094
3968.69 3004
3969.28 2963
3969.87 3047
3970.47 3208
3971.06 3089
3971.66 3044
3972.25 2761
3972.85 2898
3973.44 3009
3974.03 2904
3974.63 3215
3975.22 3155
3975.82 3314
3976.41 3282
3977.01 3417
3977.60 3392
3978.20 3434
3978.79 3193
3979.39 3015
3979.98 2908
3980.58 3136
3981.17 2997
3981.77 2895
3982.36 2715
3982.96 2823
3983.55 2852
3984.15 2986
3984.74 3140
3985.34 2716
3985.93 3007
3986.53 2985
3987.12 3073
3987.72 2800
3988.31 2859
3988.91 3161
3989.50 3023
3990.10 2975
3990.70 2594
3991.29 2794
3991.89 2867
3992.48 3071
3993.08 3217
3993.67 3425
3994.27 3378
3994.87 3463
3995.46 3460
3996.06 3448
3996.65 3528
3997.25 3673
3997.85 3577
3998.44 3520
3999.04 3478
3999.64 3211
4000.23 3104
4000.83 3072
4001.43 2963
4002.02 2935
4002.62 2813
4003.21 2905
4003.81 2932
4004.41 3147
4005.00 3072
4005.60 3163
4006.20 3037
4006.80 2983
4007.39 3012
4007.99 3010
4008.59 3028
4009.18 2874
4009.78 2948
4010.38 2973
4010.97 2852
4011.57 2800
4012.17 2824
4012.77 2689
4013.36 2843
4013.96 2885
4014.56 3174
4015.16 3127
4015.75 3212
4016.35 3106
4016.95 3023
4017.55 3116
4018.14 3234
4018.74 3198
4019.34 3110
4019.94 3128
4020.54 2891
4021.13 2761
4021.73 2698
4022.33 2789
4022.93 3115
4023.53 3059
4024.12 3001
4024.72 3201
4025.32 3499
4025.92 3549
4026.52 3641
4027.12 4126
4027.71 4458
4028.31 4783
4028.91 4597
4029.51 4591
4030.11 4701
4030.71 4537
4031.31 4317
4031.90 4214
4032.50 3982
4033.10 3702
4033.70 3551
4034.30 3241
4034.90 3341
4035.50 3002
4036.10 2868
4036.70 2838
4037.29 2789
4037.89 2871
4038.49 2587
4039.09 2610
4039.69 2759
4040.29 2836
4040.89 2626
4041.49 2486
4042.09 2514
4042.69 2484
4043.29 2376
4043.89 2427
4044.49 2624
4045.09 2587
4045.69 2553
4046.29 2461
4046.89 2450
4047.49 2354
4048.09 2496
4048.69 2563
4049.29 2548
4049.89 2455
4050.49 2749
4051.09 2929
4051.69 2860
4052.29 2774
4052.89 2852
4053.49 2907
4054.09 3012
4054.69 3007
4055.29 2895
4055.89 2588
4056.49 2759
4057.09 2778
4057.69 2538
4058.29 2644
4058.89 2642
4059.49 2544
4060.09 2570
4060.70 2733
4061.30 2558
4061.90 2423
4062.50 2357
4063.10 2631
4063.70 2631
4064.30 2488
4064.90 2637
4065.50 2577
4066.11 2605
4066.71 2720
4067.31 2569
4067.91 2675
4068.51 2601
4069.11 2572
4069.71 2445
4070.32 2471
4070.92 2441
4071.52 2522
4072.12 2576
4072.72 2619
4073.32 2619
4073.93 2654
4074.53 2511
4075.13 2425
4075.73 2660
4076.33 2600
4076.94 2655
4077.54 2510
4078.14 2474
4078.74 2219
4079.34 2417
4079.95 2415
4080.55 2381
4081.15 2253
4081.75 2335
4082.36 2406
4082.96 2207
4083.56 2314
4084.16 2425
4084.77 2362
4085.37 2308
4085.97 2365
4086.58 2335
4087.18 2246
4087.78 2406
4088.38 2331
4088.99 2267
4089.59 2329
4090.19 2401
4090.80 2506
4091.40 2554
4092.00 2468
4092.61 2495
4093.21 2415
4093.81 2482
4094.42 2427
4095.02 2402
4095.62 2442
4096.23 2540
4096.83 2545
4097.43 2542
4098.04 2397
4098.64 2526
4099.24 2527
4099.85 2423
4100.45 2432
4101.06 2387
4101.66 2269
4102.26 2354
4102.87 2428
4103.47 2353
4104.08 2497
4104.68 2509
4105.28 2503
4105.89 2547
4106.49 2542
4107.10 2477
4107.70 2435
4108.31 2469
4108.91 2477
4109.51 2438
4110.12 2542
4110.72 2564
4111.33 2402
4111.93 2419
4112.54 2492
4113.14 2529
4113.75 2454
4114.35 2536
4114.96 2577
4115.56 2208
4116.17 2278
4116.77 2405
4117.38 2448
4117.98 2338
4118.59 2389
4119.19 2377
4119.80 2454
4120.40 2329
4121.01 2287
4121.61 2141
4122.22 2153
4122.82 2182
4123.43 2373
4124.04 2344
4124.64 2390
4125.25 2270
4125.85 2261
4126.46 2167
4127.06 2386
4127.67 2474
4128.28 2365
4128.88 2583
4129.49 2482
4130.09 2378
4130.70 2395
4131.31 2451
4131.91 2366
4132.52 2481
4133.12 2789
4133.73 2621
4134.34 2520
4134.94 2739
4135.55 2686
4136.16 2689
4136.76 2657
4137.37 2636
4137.98 2705
4138.58 2958
4139.19 2991
4139.80 3085
4140.40 3242
4141.01 3035
4141.62 3036
4142.22 3204
4142.83 3173
4143.44 3007
4144.04 3062
4144.65 3154
4145.26 3031
4145.86 3012
4146.47 2776
4147.08 2690
4147.69 2566
4148.29 2492
4148.90 2394
4149.51 2362
4150.12 2353
4150.72 2672
4151.33 2675
4151.94 2446
4152.55 2320
4153.15 2395
4153.76 2416
4154.37 2414
4154.98 2437
4155.59 2378
4156.19 2588
4156.80 2518
4157.41 2457
4158.02 2650
4158.63 2482
4159.23 2641
4159.84 2546
4160.45 2441
4161.06 2603
4161.67 2426
4162.28 2493
4162.88 2651
4163.49 2698
4164.10 2751
4164.71 2827
4165.32 2577
4165.93 2806
4166.53 3091
4167.14 2870
4167.75 2811
4168.36 2718
4168.97 2752
4169.58 2545
4170.19 2473
4170.80 2508
4171.41 2510
4172.01 2664
4172.62 2751
4173.23 2858
4173.84 2629
4174.45 2727
4175.06 2704
4175.67 2623
4176.28 2820
4176.89 2866
4177.50 2752
4178.11 2594
4178.72 2565
4179.33 2585
4179.94 2600
4180.55 2602
4181.16 2468
4181.77 2557
4182.38 2710
4182.99 2552
4183.60 2496
4184.21 2529
4184.82 2569
4185.43 2435
4186.04 2596
4186.65 2623
4187.26 2674
4187.87 2573
4188.48 2527
4189.09 2448
4189.70 2417
4190.31 2516
4190.92 2311
4191.53 2501
4192.14 2420
4192.75 2548
4193.36 2728
4193.97 2680
4194.58 2699
4195.19 2575
4195.80 2634
4196.41 2590
4197.03 2514
4197.64 2505
4198.25 2648
4198.86 2529
4199.47 2720
4200.08 2755
4200.69 2750
4201.30 2475
4201.91 2320
4202.53 2461
4203.14 2540
4203.75 2477
4204.36 2422
4204.97 2759
4205.58 2578
4206.19 2554
4206.81 2471
4207.42 2668
4208.03 2518
4208.64 2473
4209.25 2413
4209.86 2454
4210.48 2467
4211.09 2303
4211.70 2261
4212.31 2392
4212.92 2374
4213.54 2605
4214.15 2487
4214.76 2714
4215.37 2713
4215.99 2663
4216.60 2688
4217.21 3052
4217.82 3035
4218.43 3214
4219.05 3273
4219.66 3170
4220.27 3116
4220.89 3154
4221.50 3156
4222.11 3219
4222.72 3125
4223.34 3117
4223.95 3128
4224.56 2916
4225.17 2927
4225.79 2997
4226.40 3075
4227.01 2919
4227.63 3176
4228.24 3153
4228.85 3205
4229.47 3484
4230.08 3400
4230.69 3217
4231.31 3451
4231.92 3695
4232.53 3897
4233.15 4318
4233.76 4703
4234.37 4457
4234.99 4867
4235.60 4789
4236.22 4835
4236.83 4588
4237.44 4404
4238.06 3946
4238.67 3676
4239.28 3352
4239.90 3097
4240.51 2958
4241.13 2878
4241.74 2891
4242.36 2716
4242.97 2579
4243.58 2612
4244.20 2621
4244.81 2713
4245.43 2709
4246.04 2618
4246.66 2651
4247.27 2702
4247.89 2690
4248.50 2762
4249.11 2822
4249.73 2737
4250.34 2511
4250.96 2630
4251.57 2675
4252.19 2647
4252.80 2710
4253.42 2644
4254.03 2599
4254.65 2572
4255.26 2716
4255.88 2625
4256.49 2751
4257.11 2693
4257.72 2680
4258.34 2757
4258.96 2716
4259.57 2747
4260.19 2684
4260.80 2736
4261.42 2728
4262.03 2902
4262.65 2956
4263.26 2734
4263.88 2892
4264.50 3121
4265.11 3106
4265.73 2724
4266.34 2838
4266.96 3107
4267.58 3150
4268.19 2967
4268.81 3036
4269.42 3050
4270.04 2848
4270.66 2757
4271.27 2725
4271.89 2829
4272.51 2610
4273.12 2636
4273.74 2690
4274.36 2654
4274.97 2601
4275.59 2675
4276.20 2796
4276.82 2737
4277.44 2667
4278.06 2589
4278.67 2526
4279.29 2494
4279.91 2491
4280.52 2462
4281.14 2322
4281.76 2274
4282.37 2351
4282.99 2457
4283.61 2297
4284.23 2239
4284.84 2369
4285.46 2554
4286.08 2606
4286.69 2631
4287.31 2498
4287.93 2578
4288.55 2838
4289.16 2735
4289.78 2797
4290.40 2875
4291.02 2735
4291.64 2550
4292.25 2702
4292.87 2607
4293.49 2666
4294.11 2554
4294.73 2417
4295.34 2489
4295.96 2526
4296.58 2501
4297.20 2596
4297.82 2430
4298.43 2268
4299.05 2467
4299.67 2437
4300.29 2476
4300.91 2338
4301.53 2392
4302.14 2387
4302.76 2447
4303.38 2638
4304.00 2456
4304.62 2403
4305.24 2588
4305.86 2762
4306.48 2666
4307.09 2829
4307.71 2685
4308.33 2537
4308.95 2543
4309.57 2569
4310.19 2751
4310.81 2741
4311.43 2654
4312.05 2602
4312.67 2607
4313.29 2391
4313.90 2578
4314.52 2500
4315.14 2439
4315.76 2381
4316.38 2351
4317.00 2385
4317.62 2583
4318.24 2473
4318.86 2374
4319.48 2509
4320.10 2611
4320.72 2769
4321.34 2784
4321.96 2763
4322.58 2613
4323.20 2814
4323.82 2821
4324.44 2879
4325.06 2889
4325.68 2989
4326.30 2823
4326.92 2857
4327.54 3074
4328.16 2810
4328.78 2915
4329.40 2933
4330.02 2915
4330.64 2839
4331.27 3109
4331.89 3214
4332.51 3306
4333.13 3154
4333.75 3323
4334.37 3573
4334.99 3692
4335.61 4129
4336.23 4562
4336.85 4731
4337.47 4926
4338.09 4766
4338.72 4732
4339.34 4674
4339.96 4706
4340.58 4593
4341.20 4281
4341.82 4386
4342.44 4726
4343.07 4870
4343.69 5194
4344.31 6134
4344.93 7336
4345.55 7967
4346.17 8574
4346.79 9644
4347.42 9773
4348.04 9149
4348.66 8773
4349.28 7731
4349.90 7094
4350.53 6411
4351.15 5191
4351.77 4446
4352.39 4135
4353.01 4036
4353.64 3771
4354.26 3421
4354.88 3327
4355.50 3480
4356.13 3580
4356.75 3315
4357.37 3319
4357.99 3283
4358.62 3438
4359.24 3363
4359.86 3265
4360.48 3426
4361.11 3393
4361.73 3448
4362.35 3365
4362.98 3530
4363.60 3376
4364.22 3194
4364.84 3048
4365.47 3245
4366.09 3147
4366.71 3311
4367.34 3126
4367.96 2699
4368.58 2633
4369.21 2611
4369.83 2434
4370.45 2403
4371.08 2578
4371.70 2544
4372.32 2486
4372.95 2584
4373.57 2418
4374.20 2271
4374.82 2448
4375.44 2412
4376.07 2561
4376.69 2588
4377.31 2542
4377.94 2633
4378.56 2403
4379.19 2396
4379.81 2581
4380.43 2769
4381.06 2528
4381.68 2612
4382.31 2479
4382.93 2704
4383.56 2725
4384.18 2509
4384.80 2478
4385.43 2543
4386.05 2618
4386.68 2508
4387.30 2318
4387.93 2273
4388.55 2200
4389.18 2348
4389.80 2467
4390.43 2254
4391.05 2263
4391.68 2377
4392.30 2286
4392.93 2338
4393.55 2243
4394.18 2395
4394.80 2437
4395.43 2345
4396.05 2234
4396.68 2179
4397.30 2338
4397.93 2378
4398.55 2523
4399.18 2600
4399.80 2557
4400.43 2444
4401.06 2525
4401.68 2819
4402.31 2610
4402.93 2480
4403.56 2532
4404.18 2438
4404.81 2279
4405.44 2328
4406.06 2480
4406.69 2570
4407.31 2531
4407.94 2330
4408.57 2387
4409.19 2530
4409.82 2466
4410.45 2441
4411.07 2409
4411.70 2550
4412.32 2427
4412.95 2528
4413.58 2714
4414.20 2605
4414.83 2533
4415.46 2523
4416.08 2379
4416.71 2568
4417.34 2562
4417.96 2572
4418.59 2543
4419.22 2254
4419.84 2374
4420.47 2508
4421.10 2477
4421.73 2405
4422.35 2269
4422.98 2386
4423.61 2122
4424.23 2237
4424.86 2174
4425.49 2080
4426.12 2155
4426.74 2237
4427.37 2342
4428.00 2190
4428.63 2183
4429.25 2106
4429.88 2181
4430.51 2218
4431.14 2191
4431.77 2213
4432.39 2285
4433.02 2245
4433.65 2480
4434.28 2522
4434.90 2549
4435.53 2463
4436.16 2459
4436.79 2335
4437.42 2389
4438.05 2397
4438.67 2482
4439.30 2256
4439.93 2263
4440.56 2304
4441.19 2261
4441.82 2315
4442.44 2314
4443.07 2272
4443.70 2021
4444.33 2262
4444.96 2375
4445.59 2133
4446.22 2330
4446.85 2244
4447.47 2271
4448.10 2741
4448.73 2450
4449.36 2492
4449.99 2416
4450.62 2307
4451.25 2422
4451.88 2389
4452.51 2631
4453.14 2493
4453.77 2408
4454.40 2446
4455.02 2648
4455.65 2746
4456.28 2572
4456.91 2730
4457.54 2624
4458.17 2525
4458.80 2539
4459.43 2425
4460.06 2466
4460.69 2473
4461.32 2306
4461.95 2461
4462.58 2250
4463.21 2277
4463.84 2142
4464.47 2147
4465.10 2217
4465.73 2054
4466.36 1990
4466.99 2153
4467.62 2000
4468.25 2099
4468.88 2054
4469.51 2068
4470.14 2196
4470.78 2154
4471.41 2092
4472.04 2019
4472.67 1996
4473.30 2118
4473.93 2161
4474.56 2263
4475.19 2209
4475.82 2159
4476.45 2313
4477.08 2540
4477.71 2389
4478.35 2309
4478.98 2323
4479.61 2285
4480.24 2125
4480.87 2236
4481.50 2323
4482.13 2590
4482.76 2277
4483.40 2430
4484.03 2380
4484.66 2663
4485.29 2357
4485.92 2385
4486.55 2415
4487.19 2569
4487.82 2495
4488.45 2305
4489.08 2437
4489.71 2513
4490.34 2323
4490.98 2429
4491.61 2475
4492.24 2453
4492.87 2466
4493.50 2602
4494.14 2441
4494.77 2347
4495.40 2514
4496.03 2438
4496.67 2506
4497.30 2665
4497.93 2629
4498.56 2770
4499.20 2866
4499.83 3148
4500.46 3443
4501.09 3679
4501.73 3658
4502.36 3791
4502.99 3620
4503.63 3583
4504.26 3607
4504.89 3688
4505.52 3504
4506.16 3204
4506.79 3037
4507.42 2784
4508.06 2699
4508.69 2782
4509.32 2740
4509.96 2606
4510.59 2526
4511.22 2516
4511.86 2439
4512.49 2370
4513.12 2373
4513.76 2546
4514.39 2536
4515.02 2354
4515.66 2177
4516.29 2171
4516.93 2247
4517.56 2148
4518.19 2259
4518.83 2029
4519.46 2154
4520.10 2305
4520.73 2302
4521.36 2474
4522.00 2207
4522.63 2399
4523.27 2298
4523.90 2379
4524.54 2463
4525.17 2283
4525.80 2356
4526.44 2383
4527.07 2266
4527.71 2347
4528.34 2645
4528.98 2755
4529.61 2770
4530.25 2963
4530.88 2886
4531.52 2812
4532.15 2961
4532.79 2928
4533.42 2959
4534.06 2917
4534.69 2729
4535.33 2728
4535.96 2527
4536.60 2590
4537.23 2570
4537.87 2457
4538.50 2288
4539.14 2195
4539.77 2295
4540.41 2438
4541.04 2349
4541.68 2284
4542.31 2170
4542.95 2223
4543.59 2195
4544.22 2276
4544.86 2353
4545.49 2307
4546.13 2288
4546.77 2232
4547.40 2177
4548.04 2382
4548.67 2337
4549.31 2232
4549.95 2253
4550.58 2240
4551.22 2159
4551.85 2361
4552.49 2174
4553.13 2165
4553.76 2297
4554.40 2274
4555.04 2455
4555.67 2406
4556.31 2209
4556.95 2209
4557.58 2147
4558.22 2038
4558.86 2024
4559.49 2062
4560.13 2039
4560.77 2177
4561.40 2166
4562.04 2096
4562.68 2284
4563.31 2266
4563.95 2060
4564.59 2070
4565.23 2119
4565.86 2251
4566.50 2305
4567.14 2430
4567.77 2523
4568.41 2464
4569.05 2331
4569.69 2351
4570.32 2285
4570.96 2110
4571.60 2150
4572.24 2126
4572.88 2226
4573.51 2247
4574.15 2268
4574.79 2212
4575.43 2076
4576.06 2204
4576.70 2232
4577.34 2212
4577.98 2372
4578.62 2317
4579.26 2320
4579.89 2370
4580.53 2280
4581.17 2270
4581.81 2185
4582.45 2125
4583.09 2347
4583.72 2425
4584.36 2271
4585.00 2248
4585.64 2382
4586.28 2464
4586.92 2350
4587.56 2642
4588.19 2507
4588.83 2649
4589.47 2826
4590.11 2864
4590.75 3200
4591.39 3439
4592.03 3316
4592.67 3319
4593.31 3231
4593.95 3278
4594.58 3196
4595.22 3117
4595.86 2813
4596.50 2605
4597.14 2600
4597.78 2271
4598.42 2316
4599.06 2375
4599.70 2352
4600.34 2458
4600.98 2345
4601.62 2168
4602.26 2374
4602.90 2486
4603.54 2554
4604.18 2380
4604.82 2235
4605.46 2333
4606.10 2294
4606.74 2437
4607.38 2296
4608.02 2202
4608.66 2113
4609.30 2241
4609.94 2329
4610.58 2292
4611.22 2301
4611.86 2363
4612.50 2190
4613.14 2289
4613.78 2314
4614.42 2371
4615.06 2425
4615.70 2423
4616.35 2435
4616.99 2328
4617.63 2351
4618.27 2403
4618.91 2325
4619.55 2267
4620.19 2243
4620.83 2155
4621.47 2218
4622.11 2117
4622.76 1878
4623.40 2107
4624.04 2105
4624.68 2024
4625.32 2072
4625.96 2054
4626.60 2121
4627.25 2138
4627.89 2097
4628.53 1979
4629.17 1991
4629.81 2066
4630.45 2100
4631.10 2202
4631.74 2072
4632.38 2232
4633.02 2378
4633.66 2227
4634.30 2225
4634.95 2429
4635.59 2241
4636.23 2214
4636.87 2248
4637.52 2553
4638.16 2367
4638.80 2483
4639.44 2351
4640.08 2257
4640.73 2383
4641.37 2401
4642.01 2301
4642.66 2350
4643.30 2062
4643.94 1985
4644.58 2166
4645.23 2050
4645.87 2444
4646.51 2178
4647.15 2118
4647.80 2220
4648.44 2233
4649.08 2306
4649.73 2150
4650.37 2101
4651.01 2446
4651.66 2238
4652.30 2268
4652.94 2273
4653.59 2335
4654.23 2400
4654.87 2171
4655.52 2071
4656.16 2129
4656.80 2052
4657.45 1983
4658.09 2034
4658.73 2102
4659.38 2075
4660.02 2081
4660.67 2026
4661.31 2005
4661.95 1815
4662.60 1835
4663.24 1996
4663.89 2114
4664.53 2103
4665.17 2073
4665.82 1896
4666.46 1884
4667.11 1840
4667.75 1841
4668.40 1942
4669.04 1842
4669.68 1885
4670.33 2012
4670.97 2053
4671.62 1970
4672.26 1893
4672.91 1948
4673.55 2099
4674.20 1957
4674.84 1988
4675.49 2060
4676.13 2020
4676.78 2131
4677.42 2261
4678.07 2137
4678.71 2066
4679.36 2209
4680.00 2272
4680.65 2347
4681.29 2279
4681.94 2321
4682.58 2339
4683.23 2244
4683.87 2308
4684.52 2234
4685.16 2141
4685.81 2038
4686.46 2220
4687.10 2214
4687.75 2072
4688.39 2173
4689.04 2331
4689.68 2211
4690.33 2175
4690.98 2080
4691.62 2148
4692.27 2212
4692.91 2201
4693.56 2307
4694.21 2288
4694.85 2419
4695.50 2405
4696.15 2351
4696.79 2663
4697.44 2789
4698.08 2839
4698.73 3146
4699.38 3157
4700.02 3250
4700.67 2976
4701.32 2874
4701.96 2501
4702.61 2514
4703.26 2616
4703.90 2419
4704.55 2331
4705.20 2268
4705.84 2341
4706.49 2353
4707.14 2413
4707.79 2316
4708.43 2310
4709.08 2365
4709.73 2345
4710.37 2421
4711.02 2384
4711.67 2539
4712.32 2436
4712.96 2388
4713.61 2266
4714.26 2292
4714.91 2199
4715.55 2300
4716.20 2202
4716.85 2123
4717.50 2042
4718.15 2365
4718.79 2374
4719.44 2325
4720.09 2232
4720.74 2130
4721.39 2236
4722.03 2113
4722.68 2160
4723.33 2401
4723.98 2287
4724.63 2447
4725.27 2427
4725.92 2234
4726.57 2323
4727.22 2245
4727.87 2306
4728.52 2191
4729.16 2187
4729.81 2183
4730.46 2154
4731.11 2222
4731.76 2244
4732.41 2133
4733.06 2219
4733.71 2207
4734.36 2167
4735.00 2221
4735.65 2174
4736.30 2044
4736.95 2033
4737.60 2143
4738.25 2191
4738.90 2075
4739.55 2237
4740.20 2191
4740.85 2089
4741.50 2208
4742.15 2318
4742.80 2354
4743.44 2316
4744.09 2304
4744.74 2257
4745.39 2314
4746.04 2366
4746.69 2368
4747.34 2366
4747.99 2552
4748.64 2759
4749.29 2768
4749.94 3016
4750.59 3000
4751.24 3326
4751.89 3549
4752.54 3405
4753.19 3566
4753.84 3581
4754.49 3347
4755.14 2949
4755.79 2910
4756.44 2938
4757.10 2736
4757.75 2574
4758.40 2439
4759.05 2104
4759.70 2151
4760.35 2260
4761.00 2213
4761.65 2140
4762.30 2167
4762.95 2104
4763.60 2283
4764.25 2197
4764.90 2249
4765.56 2536
4766.21 2337
4766.86 2435
4767.51 2401
4768.16 2368
4768.81 2306
4769.46 2384
4770.11 2247
4770.77 2193
4771.42 2053
4772.07 2047
4772.72 1985
4773.37 2051
4774.02 2105
4774.67 2014
4775.33 1992
4775.98 2237
4776.63 2227
4777.28 2094
4777.93 2171
4778.59 2251
4779.24 2352
4779.89 2311
4780.54 2362
4781.19 2281
4781.85 2389
4782.50 2305
4783.15 2320
4783.80 2279
4784.46 2161
4785.11 2181
4785.76 2225
4786.41 2197
4787.07 2006
4787.72 2291
4788.37 2175
4789.02 2242
4789.68 2367
4790.33 2219
4790.98 2221
4791.63 2241
4792.29 2402
4792.94 2250
4793.59 2265
4794.25 2168
4794.90 2356
4795.55 2232
4796.21 2266
4796.86 2260
4797.51 2149
4798.17 2204
4798.82 2182
4799.47 2050
4800.13 1987
4800.78 2112
4801.43 2061
4802.09 2085
4802.74 2141
4803.39 2175
4804.05 2179
4804.70 2130
4805.35 2074
4806.01 2053
4806.66 2144
4807.32 2117
4807.97 2279
4808.62 2222
4809.28 2174
4809.93 2272
4810.59 2224
4811.24 2186
4811.89 2144
4812.55 2330
4813.20 2330
4813.86 2344
4814.51 2483
4815.17 2417
4815.82 2338
4816.48 2428
4817.13 2204
4817.78 2452
4818.44 2459
4819.09 2379
4819.75 2582
4820.40 2502
4821.06 2392
4821.71 2499
4822.37 2707
4823.02 2532
4823.68 2621
4824.33 2849
4824.99 2701
4825.64 2614
4826.30 2841
4826.95 2663
4827.61 2770
4828.26 2745
4828.92 2481
4829.58 2553
4830.23 2782
4830.89 2781
4831.54 2675
4832.20 2725
4832.85 2956
4833.51 2981
4834.16 3207
4834.82 3118
4835.48 3229
4836.13 3335
4836.79 3296
4837.44 3320
4838.10 3336
4838.76 3496
4839.41 3247
4840.07 3376
4840.72 3757
4841.38 3816
4842.04 3641
4842.69 3668
4843.35 3800
4844.01 3716
4844.66 3669
4845.32 3842
4845.98 3808
4846.63 4126
4847.29 4672
4847.95 5007
4848.60 5320
4849.26 6055
4849.92 6206
4850.57 6340
4851.23 6599
4851.89 6604
4852.54 6206
4853.20 5365
4853.86 5046
4854.51 5023
4855.17 4751
4855.83 4914
4856.49 4988
4857.14 5133
4857.80 4966
4858.46 5061
4859.12 5436
4859.77 5384
4860.43 5138
4861.09 4665
4861.75 4693
4862.40 4719
4863.06 4649
4863.72 4628
4864.38 4640
4865.03 4538
4865.69 4417
4866.35 4577
4867.01 4642
4867.67 4451
4868.32 4434
4868.98 4406
4869.64 4044
4870.30 4009
4870.96 3993
4871.62 3820
4872.27 3961
4872.93 3916
4873.59 3574
4874.25 3680
4874.91 3939
4875.57 3703
4876.22 3555
4876.88 3614
4877.54 3725
4878.20 3746
4878.86 3813
4879.52 3696
4880.18 3572
4880.84 3523
4881.49 3491
4882.15 3538
4882.81 3262
4883.47 3268
4884.13 3158
4884.79 2952
4885.45 2885
4886.11 3050
4886.77 3181
4887.43 3078
4888.09 3353
4888.75 3481
4889.41 3576
4890.07 3461
4890.72 3748
4891.38 3541
4892.04 3426
4892.70 3517
4893.36 3318
4894.02 3084
4894.68 2887
4895.34 2911
4896.00 2948
4896.66 2692
4897.32 2835
4897.98 2867
4898.64 2758
4899.30 2638
4899.96 2599
4900.62 2754
4901.28 2645
4901.94 2844
4902.60 2836
4903.27 2555
4903.93 2637
4904.59 2833
4905.25 2746
4905.91 2629
4906.57 2533
4907.23 2695
4907.89 2765
4908.55 2702
4909.21 2657
4909.87 2428
4910.53 2335
4911.19 2290
4911.85 2518
4912.52 2358
4913.18 2246
4913.84 2430
4914.50 2501
4915.16 2338
4915.82 2284
4916.48 2209
4917.14 2253
4917.81 2272
4918.47 2076
4919.13 2073
4919.79 2176
4920.45 2260
4921.11 2121
4921.77 2025
4922.44 1992
4923.10 2095
4923.76 2143
4924.42 2343
4925.08 2250
4925.75 2237
4926.41 2154
4927.07 2185
4927.73 2291
4928.39 2291
4929.06 2422
4929.72 2384
4930.38 2304
4931.04 2273
4931.71 2233
4932.37 2104
4933.03 2088
4933.69 2198
4934.36 2182
4935.02 2198
4935.68 2083
4936.34 2266
4937.01 2095
4937.67 2134
4938.33 2180
4938.99 2076
4939.66 2103
4940.32 1988
4940.98 2032
4941.65 2144
4942.31 2098
4942.97 1955
4943.63 2004
4944.30 2099
4944.96 2021
4945.62 2002
4946.29 1961
4946.95 2070
4947.61 1969
4948.28 1911
4948.94 1977
4949.61 1982
4950.27 2009
4950.93 1884
4951.60 2045
4952.26 2083
4952.92 1919
4953.59 2034
4954.25 2087
4954.92 2114
4955.58 2063
4956.24 1972
4956.91 1921
4957.57 1937
4958.24 2006
4958.90 1919
4959.56 2064
4960.23 2130
4960.89 2167
4961.56 2149
4962.22 2260
4962.89 2497
4963.55 2533
4964.21 2591
4964.88 2601
4965.54 2666
4966.21 2686
4966.87 2390
4967.54 2198
4968.20 2103
4968.87 2080
4969.53 2027
4970.20 2012
4970.86 1848
4971.53 1881
4972.19 1923
4972.86 2046
4973.52 2072
4974.19 2028
4974.85 1940
4975.52 1882
4976.18 2144
4976.85 2291
4977.51 2239
4978.18 2159
4978.85 2312
4979.51 2017
4980.18 2053
4980.84 2035
4981.51 1915
4982.17 1946
4982.84 1917
4983.50 1946
4984.17 1843
4984.84 2043
4985.50 2239
4986.17 2084
4986.83 2260
4987.50 2446
4988.17 2373
4988.83 2377
4989.50 2427
4990.17 2524
4990.83 2489
4991.50 2175
4992.16 2495
4992.83 2249
4993.50 2310
4994.16 2026
4994.83 1965
4995.50 2038
4996.16 2067
4996.83 2034
4997.50 1926
4998.16 2012
4998.83 1994
4999.50 1996
5000.16 1858
5000.83 1715
5001.50 1813
5002.17 1829
5002.83 1816
5003.50 1665
5004.17 1822
5004.83 1898
5005.50 1849
5006.17 1949
5006.84 1869
5007.50 1890
5008.17 1913
5008.84 1861
5009.51 1930
5010.17 1944
5010.84 1957
5011.51 2079
5012.18 1909
5012.84 1927
5013.51 1856
5014.18 1991
5014.85 2010
5015.52 1813
5016.18 2055
5016.85 1962
5017.52 1857
5018.19 1944
5018.86 1913
5019.52 1891
5020.19 2037
5020.86 2168
5021.53 2039
5022.20 2042
5022.87 2020
5023.54 2100
5024.20 2148
5024.87 2073
5025.54 2136
5026.21 2168
5026.88 2079
5027.55 2041
5028.22 2050
5028.88 2075
5029.55 2106
5030.22 2052
5030.89 2069
5031.56 2115
5032.23 2107
5032.90 1982
5033.57 1861
5034.24 1837
5034.91 1999
5035.58 2073
5036.25 1938
5036.91 1782
5037.58 1819
5038.25 1819
5038.92 1960
5039.59 1938
5040.26 2015
5040.93 1886
5041.60 1814
5042.27 1880
5042.94 1768
5043.61 1695
5044.28 1759
5044.95 1824
5045.62 1785
5046.29 2058
5046.96 1991
5047.63 1863
5048.30 1791
5048.97 1813
5049.64 1862
5050.31 1762
5050.98 1841
5051.65 1876
5052.32 1797
5052.99 1736
5053.66 1798
5054.33 1911
5055.00 1938
5055.68 1770
5056.35 1801
5057.02 1847
5057.69 1879
5058.36 1813
5059.03 1866
5059.70 2088
5060.37 1912
5061.04 1856
5061.71 1821
5062.38 1918
5063.06 1842
5063.73 1745
5064.40 1786
5065.07 1828
5065.74 1832
5066.41 1908
5067.08 2095
5067.75 1857
5068.43 1842
5069.10 1772
5069.77 1866
5070.44 1911
5071.11 1883
5071.78 1773
5072.46 1844
5073.13 1968
5073.80 1957
5074.47 1955
5075.14 2022
5075.81 1961
5076.49 1977
5077.16 1984
5077.83 2135
5078.50 2249
5079.18 2146
5079.85 2198
5080.52 2261
5081.19 2114
5081.86 2108
5082.54 1992
5083.21 1907
5083.88 1999
5084.55 2122
5085.23 2022
5085.90 2145
5086.57 2084
5087.25 2126
5087.92 2182
5088.59 2516
5089.26 2464
5089.94 2574
5090.61 2583
5091.28 2851
5091.96 2903
5092.63 2871
5093.30 2658
5093.97 2776
5094.65 2612
5095.32 2426
5095.99 2225
5096.67 2224
5097.34 2265
5098.01 2235
5098.69 2089
5099.36 1996
5100.04 1999
5100.71 1964
5101.38 2157
5102.06 2107
5102.73 2175
5103.40 2249
5104.08 2075
5104.75 2013
5105.43 1955
5106.10 2060
5106.77 2104
5107.45 2012
5108.12 1955
5108.80 2013
5109.47 2088
5110.14 1938
5110.82 1956
5111.49 1954
5112.17 1975
5112.84 2065
5113.52 1971
5114.19 2003
5114.87 1920
5115.54 1901
5116.21 1973
5116.89 2012
5117.56 1932
5118.24 1945
5118.91 2052
5119.59 2088
5120.26 2160
5120.94 2088
5121.61 1976
5122.29 2132
5122.96 2120
5123.64 2181
5124.31 2092
5124.99 2056
5125.66 1997
5126.34 1974
5127.01 1999
5127.69 1974
5128.37 2194
5129.04 2120
5129.72 2073
5130.39 2203
5131.07 2042
5131.74 1948
5132.42 1928
5133.09 2024
5133.77 2138
5134.45 2055
5135.12 1880
5135.80 1864
5136.47 1970
5137.15 2024
5137.83 1976
5138.50 1977
5139.18 1950
5139.85 1927
5140.53 1852
5141.21 1827
5141.88 1981
5142.56 1807
5143.24 1942
5143.91 1820
5144.59 1865
5145.27 1843
5145.94 1766
5146.62 1799
5147.30 1783
5147.97 1739
5148.65 1799
5149.33 1798
5150.00 1918
5150.68 1958
5151.36 1798
5152.03 1708
5152.71 1696
5153.39 1817
5154.07 1790
5154.74 1677
5155.42 1745
5156.10 1825
5156.77 1778
5157.45 1888
5158.13 1895
5158.81 1849
5159.48 1925
5160.16 1771
5160.84 1913
5161.52 1876
5162.19 1896
5162.87 1891
5163.55 1948
5164.23 1845
5164.91 1977
5165.58 1943
5166.26 1860
5166.94 1930
5167.62 1944
5168.30 1838
5168.97 1874
5169.65 1906
5170.33 1928
5171.01 1803
5171.69 1720
5172.37 1693
5173.04 1836
5173.72 1822
5174.40 1735
5175.08 1756
5175.76 1805
5176.44 1889
5177.11 1955
5177.79 1680
5178.47 1689
5179.15 1806
5179.83 1941
5180.51 1953
5181.19 1929
5181.87 1964
5182.55 1831
5183.22 1961
5183.90 2014
5184.58 1778
5185.26 1775
5185.94 1649
5186.62 1816
5187.30 1884
5187.98 1770
5188.66 1693
5189.34 1712
5190.02 1696
5190.70 1648
5191.38 1631
5192.06 1666
5192.74 1777
5193.42 1585
5194.10 1620
5194.78 1626
5195.46 1760
5196.14 1866
5196.82 1845
5197.50 1794
5198.18 1844
5198.86 1812
5199.54 1688
5200.22 1981
5200.90 2119
5201.58 1607
5202.26 1651
5202.94 1705
5203.62 1717
5204.30 1874
5204.98 1994
5205.66 1927
5206.34 1864
5207.02 1931
5207.70 1827
5208.38 1907
5209.06 2139
5209.74 2153
5210.42 2058
5211.10 1969
5211.79 1935
5212.47 1818
5213.15 1912
5213.83 1994
5214.51 1925
5215.19 1876
5215.87 2115
5216.55 2099
5217.23 2276
5217.92 2246
5218.60 2096
5219.28 2194
5219.96 2202
5220.64 2332
5221.32 2257
5222.00 2198
5222.69 2215
5223.37 1968
5224.05 1943
5224.73 2193
5225.41 2044
5226.10 2072
5226.78 2011
5227.46 1936
5228.14 2040
5228.82 1966
5229.51 1914
5230.19 1946
5230.87 2006
5231.55 1936
5232.23 1721
5232.92 1932
5233.60 1934
5234.28 1880
5234.96 1882
5235.65 1930
5236.33 1815
5237.01 2189
5237.69 2282
5238.38 2302
5239.06 2488
5239.74 2212
5240.42 2245
5241.11 2211
5241.79 2142
5242.47 2214
5243.16 2180
5243.84 2031
5244.52 1940
5245.21 1904
5245.89 1833
5246.57 2000
5247.26 2016
5247.94 1913
5248.62 1946
5249.31 2113
5249.99 2283
5250.67 2210
5251.36 2066
5252.04 2262
5252.72 2329
5253.41 2110
5254.09 1925
5254.77 2036
5255.46 2089
5256.14 1898
5256.83 1768
5257.51 1887
5258.19 1958
5258.88 1838
5259.56 1918
5260.25 2029
5260.93 1951
5261.61 1962
5262.30 2093
5262.98 2133
5263.67 2112
5264.35 2192
5265.04 2120
5265.72 2091
5266.40 1982
5267.09 1976
5267.77 2003
5268.46 2049
5269.14 1911
5269.83 1882
5270.51 1939
5271.20 1922
5271.88 1903
5272.57 1759
5273.25 1825
5273.94 1815
5274.62 1764
5275.31 1969
5275.99 1785
5276.68 1720
5277.36 1940
5278.05 1891
5278.73 1917
5279.42 1977
5280.10 2016
5280.79 1951
5281.47 2020
5282.16 2077
5282.85 2156
5283.53 2152
5284.22 1966
5284.90 1746
5285.59 1779
5286.27 1848
5286.96 1952
5287.65 1908
5288.33 1976
5289.02 1778
5289.70 1795
5290.39 1801
5291.08 1974
5291.76 1936
5292.45 1940
5293.13 1930
5293.82 1714
5294.51 1786
5295.19 2017
5295.88 2003
5296.57 1998
5297.25 1947
5297.94 1897
5298.63 2057
5299.31 2247
5300.00 2375
5300.69 2344
5301.37 2272
5302.06 2278
5302.75 2505
5303.43 2412
5304.12 2295
5304.81 2292
5305.49 2200
5306.18 2065
5306.87 2078
5307.56 2065
5308.24 2243
5308.93 2217
5309.62 1989
5310.30 2189
5310.99 1985
5311.68 1960
5312.37 2151
5313.05 2090
5313.74 2147
5314.43 1936
5315.12 1783
5315.81 1961
5316.49 2010
5317.18 1985
5317.87 1971
5318.56 2119
5319.24 2109
5319.93 2109
5320.62 2306
5321.31 2346
5322.00 2304
5322.68 2307
5323.37 2144
5324.06 2111
5324.75 2004
5325.44 1986
5326.13 2109
5326.81 1963
5327.50 1967
5328.19 2041
5328.88 1949
5329.57 1783
5330.26 1921
5330.95 1897
5331.63 1839
5332.32 1930
5333.01 1972
5333.70 1897
5334.39 1763
5335.08 1933
5335.77 1895
5336.46 1735
5337.15 1932
5337.84 1967
5338.52 1803
5339.21 1857
5339.90 1831
5340.59 1897
5341.28 1847
5341.97 1885
5342.66 2082
5343.35 1960
5344.04 1888
5344.73 2009
5345.42 1997
5346.11 2067
5346.80 2095
5347.49 2304
5348.18 2353
5348.87 2476
5349.56 2492
5350.25 2566
5350.94 2573
5351.63 2476
5352.32 2513
5353.01 2392
5353.70 2366
5354.39 2036
5355.08 2106
5355.77 2118
5356.46 1969
5357.15 1893
5357.84 1871
5358.53 1811
5359.22 1875
5359.91 1887
5360.60 1895
5361.29 1892
5361.98 1989
5362.67 1883
5363.36 1784
5364.06 1830
5364.75 1894
5365.44 1757
5366.13 1788
5366.82 1979
5367.51 2020
5368.20 1918
5368.89 1829
5369.58 1848
5370.27 1881
5370.97 1806
5371.66 1692
5372.35 1757
5373.04 1723
5373.73 1757
5374.42 1823
5375.11 1733
5375.81 1768
5376.50 1856
5377.19 1708
5377.88 1756
5378.57 1652
5379.26 1716
5379.96 1869
5380.65 1608
5381.34 1702
5382.03 1816
5382.72 1829
5383.42 1718
5384.11 1797
5384.80 1852
5385.49 1773
5386.19 2023
5386.88 2045
5387.57 2081
5388.26 1941
5388.96 2051
5389.65 2110
5390.34 2062
5391.03 2027
5391.73 2035
5392.42 2104
5393.11 2037
5393.80 1755
5394.50 1749
5395.19 1786
5395.88 1913
5396.57 1822
5397.27 1792
5397.96 1847
5398.65 1743
5399.35 1772
5400.04 1642
5400.73 1614
5401.43 1790
5402.12 1853
5402.81 1829
5403.51 1792
5404.20 1781
5404.89 1877
5405.59 1826
5406.28 1804
5406.97 1826
5407.67 1866
5408.36 1968
5409.06 1850
5409.75 1850
5410.44 1883
5411.14 1815
5411.83 1843
5412.52 1832
5413.22 1774
5413.91 1747
5414.61 1821
5415.30 1941
5415.99 1754
5416.69 1753
5417.38 1844
5418.08 1799
5418.77 1856
5419.47 1711
5420.16 1797
5420.86 1722
5421.55 1920
5422.24 1981
5422.94 2059
5423.63 2147
5424.33 2071
5425.02 1997
5425.72 1890
5426.41 1969
5427.11 1782
5427.80 1987
5428.50 2036
5429.19 2019
5429.89 1882
5430.58 1834
5431.28 1804
5431.97 1774
5432.67 1906
5433.36 1930
5434.06 1934
5434.75 1984
5435.45 2293
5436.15 2452
5436.84 2364
5437.54 2101
5438.23 2251
5438.93 2235
5439.62 2234
5440.32 2164
5441.01 2146
5441.71 2091
5442.41 2325
5443.10 2157
5443.80 2192
5444.49 2508
5445.19 2619
5445.89 2681
5446.58 2717
5447.28 2806
5447.98 2724
5448.67 2847
5449.37 2675
5450.06 2634
5450.76 2544
5451.46 2427
5452.15 2537
5452.85 2538
5453.55 2388
5454.24 2343
5454.94 2282
5455.64 2287
5456.33 2384
5457.03 2362
5457.73 2268
5458.42 2349
5459.12 2547
5459.82 2510
5460.51 2473
5461.21 2636
5461.91 2758
5462.61 2805
5463.30 3008
5464.00 2971
5464.70 3200
5465.40 2954
5466.09 2663
5466.79 2570
5467.49 2758
5468.18 2646
5468.88 2556
5469.58 2580
5470.28 2718
5470.98 2888
5471.67 2830
5472.37 2976
5473.07 2855
5473.77 3020
5474.46 2981
5475.16 2982
5475.86 3225
5476.56 3331
5477.26 3578
5477.95 3905
5478.65 4688
5479.35 5082
5480.05 4935
5480.75 5096
5481.45 5364
5482.14 5431
5482.84 5102
5483.54 4701
5484.24 4313
5484.94 4186
5485.64 3894
5486.34 3693
5487.03 3600
5487.73 3678
5488.43 3796
5489.13 3750
5489.83 3629
5490.53 3586
5491.23 3605
5491.93 3825
5492.63 3527
5493.33 3822
5494.02 3765
5494.72 3996
5495.42 3886
5496.12 4128
5496.82 4236
5497.52 4608
5498.22 5191
5498.92 5934
5499.62 7005
5500.32 7886
5501.02 8050
5501.72 8530
5502.42 8318
5503.12 7758
5503.82 6991
5504.52 5943
5505.22 5170
5505.92 4628
5506.62 4062
5507.32 3695
5508.02 3559
5508.72 3638
5509.42 3479
5510.12 3628
5510.82 3451
5511.52 3285
5512.22 3235
5512.92 3305
5513.62 3301
5514.32 3212
5515.02 3139
5515.72 3036
5516.42 3038
5517.12 2944
5517.82 2819
5518.52 2779
5519.22 2885
5519.93 2775
5520.63 2793
5521.33 2559
5522.03 2561
5522.73 2614
5523.43 2580
5524.13 2424
5524.83 2399
5525.53 2499
5526.23 2360
5526.94 2356
5527.64 2270
5528.34 2292
5529.04 2325
5529.74 2287
5530.44 2265
5531.14 2345
5531.85 2304
5532.55 2230
5533.25 2233
5533.95 2174
5534.65 2292
5535.35 2402
5536.06 2289
5536.76 2392
5537.46 2231
5538.16 2135
5538.86 2106
5539.57 2229
5540.27 2181
5540.97 2114
5541.67 2039
5542.37 2080
5543.08 1967
5543.78 2005
5544.48 2034
5545.18 2084
5545.89 2038
5546.59 2117
5547.29 2107
5547.99 2081
5548.70 2178
5549.40 2083
5550.10 2019
5550.81 2104
5551.51 2101
5552.21 2141
5552.91 1954
5553.62 1940
5554.32 1981
5555.02 1925
5555.73 1970
5556.43 1951
5557.13 1935
5557.84 1903
5558.54 1989
5559.24 2041
5559.95 1891
5560.65 2080
5561.35 2018
5562.06 1938
5562.76 2052
5563.46 2168
5564.17 2174
5564.87 2193
5565.57 2222
5566.28 2080
5566.98 2010
5567.69 2100
5568.39 1969
5569.09 1971
5569.80 1944
5570.50 1830
5571.21 1774
5571.91 2042
5572.61 2002
5573.32 2000
5574.02 1965
5574.73 2005
5575.43 2148
5576.14 2018
5576.84 1983
5577.54 1890
5578.25 1968
5578.95 2006
5579.66 1885
5580.36 1990
5581.07 1948
5581.77 1987
5582.48 1857
5583.18 1863
5583.89 1924
5584.59 1876
5585.30 1857
5586.00 1816
5586.71 1832
5587.41 1760
5588.12 1924
5588.82 1975
5589.53 1837
5590.23 1907
5590.94 1959
5591.64 1771
5592.35 1857
5593.05 2129
5593.76 1784
5594.47 1742
5595.17 1856
5595.88 1914
5596.58 1809
5597.29 1935
5597.99 1819
5598.70 1774
5599.41 1790
5600.11 1851
5600.82 1821
5601.52 1739
5602.23 1760
5602.94 1632
5603.64 1616
5604.35 1721
5605.05 1781
5605.76 1727
5606.47 1753
5607.17 1769
5607.88 1671
5608.59 1629
5609.29 1596
5610.00 1666
5610.70 1768
5611.41 1848
5612.12 1811
5612.82 1800
5613.53 2029
5614.24 1878
5614.95 1798
5615.65 1790
5616.36 1752
5617.07 1815
5617.77 1779
5618.48 1720
5619.19 1668
5619.89 1755
5620.60 1722
5621.31 1759
5622.02 1791
5622.72 1742
5623.43 1705
5624.14 1653
5624.85 1687
5625.55 1807
5626.26 1792
5626.97 1902
5627.68 1847
5628.38 1793
5629.09 1838
5629.80 1838
5630.51 1830
5631.21 1854
5631.92 1874
5632.63 1758
5633.34 1706
5634.05 1930
5634.75 1876
5635.46 1845
5636.17 1878
5636.88 1888
5637.59 1979
5638.30 1843
5639.00 2004
5639.71 2051
5640.42 2124
5641.13 2078
5641.84 1937
5642.55 1904
5643.26 1779
5643.96 1741
5644.67 1738
5645.38 1928
5646.09 1918
5646.80 1871
5647.51 1791
5648.22 1906
5648.93 1692
5649.64 1791
5650.34 1921
5651.05 1897
5651.76 1849
5652.47 1912
5653.18 1811
5653.89 2022
5654.60 2115
5655.31 2258
5656.02 2453
5656.73 2572
5657.44 2562
5658.15 2429
5658.86 2511
5659.57 2619
5660.28 2159
5660.99 2057
5661.70 2191
5662.41 2080
5663.12 2048
5663.83 1915
5664.54 1880
5665.25 1969
5665.96 1895
5666.67 1895
5667.38 1761
5668.09 2027
5668.80 1969
5669.51 1915
5670.22 1805
5670.93 1851
5671.64 1805
5672.35 1783
5673.06 1936
5673.77 1875
5674.48 1773
5675.19 1634
5675.90 1780
5676.61 1730
5677.32 1730
5678.03 1814
5678.74 1843
5679.45 1697
5680.17 1776
5680.88 1724
5681.59 1824
5682.30 1809
5683.01 1774
5683.72 1749
5684.43 1781
5685.14 1714
5685.85 1705
5686.57 1764
5687.28 1797
5687.99 1822
5688.70 1901
5689.41 1715
5690.12 1666
5690.84 1672
5691.55 1613
5692.26 1682
5692.97 1727
5693.68 1767
5694.39 1678
5695.11 1690
5695.82 1654
5696.53 1634
5697.24 1594
5697.95 1519
5698.67 1681
5699.38 1684
5700.09 1688
5700.80 1969
5701.51 1782
5702.23 1738
5702.94 1803
5703.65 1883
5704.36 1815
5705.08 1742
5705.79 1720
5706.50 1702
5707.21 1757
5707.93 1778
5708.64 1721
5709.35 1690
5710.07 1793
5710.78 1716
5711.49 1760
5712.20 1645
5712.92 1624
5713.63 1783
5714.34 1701
5715.06 1669
5715.77 1657
5716.48 1650
5717.20 1659
5717.91 1631
5718.62 1526
5719.34 1611
5720.05 1806
5720.76 1845
5721.48 1800
5722.19 1762
5722.90 1739
5723.62 1805
5724.33 1808
5725.05 1680
5725.76 1863
5726.47 1863
5727.19 2074
5727.90 1982
5728.61 1915
5729.33 1956
5730.04 2037
5730.76 1926
5731.47 1919
5732.19 1858
5732.90 1779
5733.61 1710
5734.33 1838
5735.04 1728
5735.76 1710
5736.47 1648
5737.19 1642
5737.90 1739
5738.61 1707
5739.33 1602
5740.04 1678
5740.76 1644
5741.47 1637
5742.19 1808
5742.90 1659
5743.62 1598
5744.33 1597
5745.05 1724
5745.76 1796
5746.48 1799
5747.19 1677
5747.91 1682
5748.62 1617
5749.34 1542
5750.05 1613
5750.77 1632
5751.49 1729
5752.20 1718
5752.92 1736
5753.63 1733
5754.35 1647
5755.06 1622
5755.78 1666
5756.49 1609
5757.21 1516
5757.93 1604
5758.64 1634
5759.36 1667
5760.07 1665
5760.79 1648
5761.51 1643
5762.22 1635
5762.94 1589
5763.65 1606
5764.37 1669
5765.09 1641
5765.80 1616
5766.52 1646
5767.24 1758
5767.95 1710
5768.67 1608
5769.39 1653
5770.10 1575
5770.82 1522
5771.53 1469
5772.25 1731
5772.97 1659
5773.69 1616
5774.40 1731
5775.12 1719
5775.84 1693
5776.55 1811
5777.27 1894
5777.99 1860
5778.70 1830
5779.42 1801
5780.14 1773
5780.86 1705
5781.57 1735
5782.29 1937
5783.01 1821
5783.72 1761
5784.44 1748
5785.16 1812
5785.88 1691
5786.59 1579
5787.31 1712
5788.03 1742
5788.75 1645
5789.47 1695
5790.18 1710
5790.90 1649
5791.62 1774
5792.34 1866
5793.06 1911
5793.77 1789
5794.49 1904
5795.21 1941
5795.93 1881
5796.65 1866
5797.36 1956
5798.08 1913
5798.80 2193
5799.52 2310
5800.24 2179
5800.96 2343
5801.67 2721
5802.39 2982
5803.11 2859
5803.83 2860
5804.55 3078
5805.27 2704
5805.99 2419
5806.71 2281
5807.42 2157
5808.14 2063
5808.86 1885
5809.58 1856
5810.30 1860
5811.02 1980
5811.74 1859
5812.46 1952
5813.18 1990
5813.90 1866
5814.62 1927
5815.34 1899
5816.05 1830
5816.77 2011
5817.49 2038
5818.21 2009
5818.93 1891
5819.65 2014
5820.37 2120
5821.09 2087
5821.81 2062
5822.53 1982
5823.25 1884
5823.97 1921
5824.69 1906
5825.41 1930
5826.13 1924
5826.85 1933
5827.57 1965
5828.29 1796
5829.01 1826
5829.73 1927
5830.45 1782
5831.17 1941
5831.89 1981
5832.61 1984
5833.33 1982
5834.05 1906
5834.78 1908
5835.50 1769
5836.22 1872
5836.94 1970
5837.66 1672
5838.38 1711
5839.10 1872
5839.82 1877
5840.54 1822
5841.26 1823
5841.98 1783
5842.70 1989
5843.43 1878
5844.15 1837
5844.87 1720
5845.59 1740
5846.31 1788
5847.03 1585
5847.75 1692
5848.47 1747
5849.20 1804
5849.92 1882
5850.64 1819
5851.36 1832
5852.08 1816
5852.80 1824
5853.53 1756
5854.25 1851
5854.97 1852
5855.69 1890
5856.41 1799
5857.14 1884
5857.86 1853
5858.58 1801
5859.30 1801
5860.02 1893
5860.75 1793
5861.47 1736
5862.19 1800
5862.91 1800
5863.64 1833
5864.36 1810
5865.08 1919
5865.80 1887
5866.52 1763
5867.25 1829
5867.97 1801
5868.69 1677
5869.42 1863
5870.14 1854
5870.86 1814
5871.58 1793
5872.31 1748
5873.03 1726
5873.75 1826
5874.48 1756
5875.20 1678
5875.92 1692
5876.65 1793
5877.37 1793
5878.09 1926
5878.81 1928
5879.54 1899
5880.26 1774
5880.99 1873
5881.71 1994
5882.43 2027
5883.16 1956
5883.88 2082
5884.60 2003
5885.33 2047
5886.05 1947
5886.77 1959
5887.50 2008
5888.22 1992
5888.95 1884
5889.67 1905
5890.39 2024
5891.12 1881
5891.84 1783
5892.57 1775
5893.29 1777
5894.01 1818
5894.74 1794
5895.46 1803
5896.19 1710
5896.91 1808
5897.64 1798
5898.36 1969
5899.09 1968
5899.81 1962
5900.53 1842
5901.26 1870
5901.98 1925
5902.71 2072
5903.43 2017
5904.16 1995
5904.88 1966
5905.61 1940
5906.33 2041
5907.06 2118
5907.78 2167
5908.51 2351
5909.23 2211
5909.96 2100
5910.68 2178
5911.41 2134
5912.14 2115
5912.86 2162
5913.59 2212
5914.31 2058
5915.04 2094
5915.76 2226
5916.49 2301
5917.21 2212
5917.94 2238
5918.67 2356
5919.39 2404
5920.12 2217
5920.84 2212
5921.57 2254
5922.29 2362
5923.02 2244
5923.75 2242
5924.47 2285
5925.20 2505
5925.93 2727
5926.65 2513
5927.38 2434
5928.10 2557
5928.83 2551
5929.56 2653
5930.28 2503
5931.01 2564
5931.74 2485
5932.46 2561
5933.19 2592
5933.92 2835
5934.64 2812
5935.37 2999
5936.10 3180
5936.82 3142
5937.55 3320
5938.28 3261
5939.00 3183
5939.73 3307
5940.46 3251
5941.19 3439
5941.91 3385
5942.64 3402
5943.37 3595
5944.09 3732
5944.82 3775
5945.55 3474
5946.28 3466
5947.00 3738
5947.73 3871
5948.46 4000
5949.19 4170
5949.92 4395
5950.64 4856
5951.37 5076
5952.10 5197
5952.83 5607
5953.55 5584
5954.28 5393
5955.01 5137
5955.74 5337
5956.47 5182
5957.19 5072
5957.92 5040
5958.65 4894
5959.38 4972
5960.11 4910
5960.84 4952
5961.56 5110
5962.29 4969
5963.02 5236
5963.75 5274
5964.48 5774
5965.21 6692
5965.94 7174
5966.66 7904
5967.39 7903
5968.12 8567
5968.85 8287
5969.58 7888
5970.31 7457
5971.04 6720
5971.77 6367
5972.50 6382
5973.22 5983
5973.95 5848
5974.68 5834
5975.41 5885
5976.14 5892
5976.87 6101
5977.60 6288
5978.33 6434
5979.06 6174
5979.79 6329
5980.52 6722
5981.25 6951
5981.98 7061
5982.71 7069
5983.44 7126
5984.17 7294
5984.90 7135
5985.63 7316
5986.36 7455
5987.09 7038
5987.82 6955
5988.55 7174
5989.28 6971
5990.01 7045
5990.74 7129
5991.47 7331
5992.20 7437
5992.93 7568
5993.66 7371
5994.39 7525
5995.12 7806
5995.85 7956
5996.58 7974
5997.31 8033
5998.04 8039
5998.77 8015
5999.50 8009
6000.23 7982
6000.96 7938
6001.69 7504
6002.42 7338
6003.16 7215
6003.89 6927
6004.62 6885
6005.35 7070
6006.08 7314
6006.81 7823
6007.54 8314
6008.27 9288
6009.00 10465
6009.74 12035
6010.47 14464
6011.20 17012
6011.93 19233
6012.66 21837
6013.39 22866
6014.13 23151
6014.86 23257
6015.59 22085
6016.32 20879
6017.05 19026
6017.78 16601
6018.52 14446
6019.25 12008
6019.98 10397
6020.71 9033
6021.44 8139
6022.18 7120
6022.91 6417
6023.64 6001
6024.37 5671
6025.10 5326
6025.84 5353
6026.57 5180
6027.30 5188
6028.03 4986
6028.77 5048
6029.50 4918
6030.23 4744
6030.96 4667
6031.70 4544
6032.43 4622
6033.16 4691
6033.90 4401
6034.63 4466
6035.36 4274
6036.09 4216
6036.83 4405
6037.56 4486
6038.29 4430
6039.03 4848
6039.76 4964
6040.49 4983
6041.23 4877
6041.96 5050
6042.69 5040
6043.43 5119
6044.16 5211
6044.89 5266
6045.63 5196
6046.36 5367
6047.09 5688
6047.83 5833
6048.56 5839
6049.29 6213
6050.03 6442
6050.76 6743
6051.50 7169
6052.23 7553
6052.96 8052
6053.70 7586
6054.43 7409
6055.17 7428
6055.90 7005
6056.63 6787
6057.37 6445
6058.10 6078
6058.84 5699
6059.57 5469
6060.31 5356
6061.04 5329
6061.77 5311
6062.51 5148
6063.24 5127
6063.98 5021
6064.71 5103
6065.45 5038
6066.18 4983
6066.92 4755
6067.65 4749
6068.39 4707
6069.12 4738
6069.86 4632
6070.59 4470
6071.33 4548
6072.06 4606
6072.80 4311
6073.53 4137
6074.27 4300
6075.00 4280
6075.74 4315
6076.47 4183
6077.21 4080
6077.95 4307
6078.68 4486
6079.42 4306
6080.15 4117
6080.89 4320
6081.62 4292
6082.36 4062
6083.09 3940
6083.83 3942
6084.57 4015
6085.30 3935
6086.04 3937
6086.77 3865
6087.51 3734
6088.25 4036
6088.98 4267
6089.72 4218
6090.46 4298
6091.19 4565
6091.93 4629
6092.66 4615
6093.40 4677
6094.14 4419
6094.87 4313
6095.61 3949
6096.35 3870
6097.08 3660
6097.82 3502
6098.56 3606
6099.29 3629
6100.03 3467
6100.77 3305
6101.50 3345
6102.24 3334
6102.98 3074
6103.72 3248
6104.45 3289
6105.19 3393
6105.93 3446
6106.66 3189
6107.40 3308
6108.14 3336
6108.88 3314
6109.61 3387
6110.35 3415
6111.09 3382
6111.83 3321
6112.56 3399
6113.30 3360
6114.04 3358
6114.78 3287
6115.51 3374
6116.25 3448
6116.99 3546
6117.73 3498
6118.47 3530
6119.20 3524
6119.94 3444
6120.68 3573
6121.42 3654
6122.16 3470
6122.89 3496
6123.63 3512
6124.37 3510
6125.11 3816
6125.85 3690
6126.59 3597
6127.32 3577
6128.06 3592
6128.80 3689
6129.54 3765
6130.28 3769
6131.02 3881
6131.76 3949
6132.49 3765
6133.23 3846
6133.97 3940
6134.71 3977
6135.45 3943
6136.19 3934
6136.93 4041
6137.67 3950
6138.41 3825
6139.15 3865
6139.88 3968
6140.62 3906
6141.36 3968
6142.10 3880
6142.84 3731
6143.58 3738
6144.32 3961
6145.06 3944
6145.80 4022
6146.54 3923
6147.28 3789
6148.02 3856
6148.76 4039
6149.50 4077
6150.24 4111
6150.98 4312
6151.72 4281
6152.46 4521
6153.20 4500
6153.94 4638
6154.68 4725
6155.42 4636
6156.16 4519
6156.90 4592
6157.64 4762
6158.38 4807
6159.12 4613
6159.86 4921
6160.60 4971
6161.34 5120
6162.08 5395
6162.82 5298
6163.56 5446
6164.30 6134
6165.05 6515
6165.79 7051
6166.53 7094
6167.27 7303
6168.01 7321
6168.75 7346
6169.49 7598
6170.23 7330
6170.97 7344
6171.71 7024
6172.46 6932
6173.20 6667
6173.94 6595
6174.68 6471
6175.42 6444
6176.16 6498
6176.90 6322
6177.64 6355
6178.39 6196
6179.13 6224
6179.87 6500
6180.61 6446
6181.35 6725
6182.09 6573
6182.84 6665
6183.58 6774
6184.32 6848
6185.06 7054
6185.80 7034
6186.55 6741
6187.29 7216
6188.03 7143
6188.77 7088
6189.52 7328
6190.26 7797
6191.00 8107
6191.74 8236
6192.48 8649
6193.23 8976
6193.97 9259
6194.71 9502
6195.45 9508
6196.20 9316
6196.94 9296
6197.68 9244
6198.43 9028
6199.17 8892
6199.91 9108
6200.65 8962
6201.40 8695
6202.14 9128
6202.88 10089
6203.63 11126
6204.37 12491
6205.11 15412
6205.86 19375
6206.60 24343
6207.34 29282
6208.09 33495
6208.83 36909
6209.57 38427
6210.32 38873
6211.06 38137
6211.80 36891
6212.55 34576
6213.29 31416
6214.03 27067
6214.78 22816
6215.52 19092
6216.26 15714
6217.01 12935
6217.75 10820
6218.50 9503
6219.24 8709
6219.98 8344
6220.73 8010
6221.47 7978
6222.22 8125
6222.96 8192
6223.71 8573
6224.45 8863
6225.19 9267
6225.94 9042
6226.68 8466
6227.43 7987
6228.17 7549
6228.92 6703
6229.66 6196
6230.41 5840
6231.15 5475
6231.90 5108
6232.64 5095
6233.39 4897
6234.13 4996
6234.87 5007
6235.62 5160
6236.36 5128
6237.11 5424
6237.86 5906
6238.60 6341
6239.35 6618
6240.09 6955
6240.84 7390
6241.58 7349
6242.33 7020
6243.07 6803
6243.82 6980
6244.56 6558
6245.31 6477
6246.05 6635
6246.80 6732
6247.55 6694
6248.29 6849
6249.04 6739
6249.78 6863
6250.53 6788
6251.27 6479
6252.02 6068
6252.77 6001
6253.51 5967
6254.26 5917
6255.01 5606
6255.75 5823
6256.50 5843
6257.24 5721
6257.99 5748
6258.74 5469
6259.48 5671
6260.23 5584
6260.98 5432
6261.72 5240
6262.47 5327
6263.22 5080
6263.96 4830
6264.71 5119
6265.46 4969
6266.20 4651
6266.95 4840
6267.70 4959
6268.44 4805
6269.19 4876
6269.94 4910
6270.68 4847
6271.43 4692
6272.18 4808
6272.93 4755
6273.67 4712
6274.42 4568
6275.17 4759
6275.92 4814
6276.66 4989
6277.41 4844
6278.16 4854
6278.91 5022
6279.65 4967
6280.40 4827
6281.15 4733
6281.90 4749
6282.64 4586
6283.39 4462
6284.14 4126
6284.89 4174
6285.64 4324
6286.38 4151
6287.13 3991
6287.88 3949
6288.63 3910
6289.38 3957
6290.12 3805
6290.87 3752
6291.62 3863
6292.37 3691
6293.12 3725
6293.87 3510
6294.61 3569
6295.36 3592
6296.11 3539
6296.86 3578
6297.61 3497
6298.36 3546
6299.11 3659
6299.86 3586
6300.60 3572
6301.35 3584
6302.10 3504
6302.85 3411
6303.60 3543
6304.35 3393
6305.10 3329
6305.85 3578
6306.60 3507
6307.35 3495
6308.10 3499
6308.85 3640
6309.59 3548
6310.34 3625
6311.09 3753
6311.84 3903
6312.59 3895
6313.34 3892
6314.09 3923
6314.84 3865
6315.59 3846
6316.34 3703
6317.09 3795
6317.84 3887
6318.59 3923
6319.34 3817
6320.09 3754
6320.84 3681
6321.59 3503
6322.34 3263
6323.09 3191
6323.84 3193
6324.59 3112
6325.34 3176
6326.09 3339
6326.84 3162
6327.59 2916
6328.34 2860
6329.09 2909
6329.85 2858
6330.60 2856
6331.35 2908
6332.10 2938
6332.85 3012
6333.60 2901
6334.35 2886
6335.10 2748
6335.85 2989
6336.60 2961
6337.35 3026
6338.10 2937
6338.86 2890
6339.61 2937
6340.36 2984
6341.11 2778
6341.86 2929
6342.61 2804
6343.36 2836
6344.12 2820
6344.87 2935
6345.62 2914
6346.37 3173
6347.12 3364
6347.87 3193
6348.62 3535
6349.38 3685
6350.13 3794
6350.88 3773
6351.63 3986
6352.38 3887
6353.14 3878
6353.89 4099
6354.64 4070
6355.39 3839
6356.14 3612
6356.90 3739
6357.65 3687
6358.40 3382
6359.15 3154
6359.91 3174
6360.66 3007
6361.41 2993
6362.16 2994
6362.92 2929
6363.67 2976
6364.42 2877
6365.17 2749
6365.93 2842
6366.68 2956
6367.43 2854
6368.19 2907
6368.94 2809
6369.69 2860
6370.44 2812
6371.20 2811
6371.95 2784
6372.70 2717
6373.46 2815
6374.21 2785
6374.96 2788
6375.72 2836
6376.47 3013
6377.22 2928
6377.98 2929
6378.73 2931
6379.48 3034
6380.24 2986
6380.99 2868
6381.75 2817
6382.50 2986
6383.25 3034
6384.01 3078
6384.76 2918
6385.51 2877
6386.27 2748
6387.02 2680
6387.78 2810
6388.53 2667
6389.28 2714
6390.04 2471
6390.79 2549
6391.55 2439
6392.30 2480
6393.06 2600
6393.81 2679
6394.56 2631
6395.32 2657
6396.07 2665
6396.83 2572
6397.58 2724
6398.34 2675
6399.09 2536
6399.85 2693
6400.60 2641
6401.36 2566
6402.11 2646
6402.87 2577
6403.62 2589
6404.38 2525
6405.13 2647
6405.89 2698
6406.64 2718
6407.40 2862
6408.15 2981
6408.91 2963
6409.66 2883
6410.42 3011
6411.17 2974
6411.93 2879
6412.68 2848
6413.44 2858
6414.20 2880
6414.95 2872
6415.71 2662
6416.46 2806
6417.22 2695
6417.97 2624
6418.73 2701
6419.49 2709
6420.24 2637
6421.00 2727
6421.75 2701
6422.51 2629
6423.27 2557
6424.02 2655
6424.78 2671
6425.54 2537
6426.29 2710
6427.05 2567
6427.80 2482
6428.56 2557
6429.32 2577
6430.07 2789
6430.83 2798
6431.59 2818
6432.34 2605
6433.10 2659
6433.86 2669
6434.61 2836
6435.37 2901
6436.13 2788
6436.88 2670
6437.64 2772
6438.40 2868
6439.16 2775
6439.91 2726
6440.67 2826
6441.43 2979
6442.18 2708
6442.94 2769
6443.70 2777
6444.46 2771
6445.21 2924
6445.97 2954
6446.73 2952
6447.49 2802
6448.24 2796
6449.00 2780
6449.76 2777
6450.52 2861
6451.28 2804
6452.03 3067
6452.79 2968
6453.55 2908
6454.31 2997
6455.06 3176
6455.82 3263
6456.58 3107
6457.34 3198
6458.10 3190
6458.86 3289
6459.61 3244
6460.37 3172
6461.13 3251
6461.89 3258
6462.65 3222
6463.41 3370
6464.16 3263
6464.92 3343
6465.68 3420
6466.44 3494
6467.20 3419
6467.96 3588
6468.72 3636
6469.48 3637
6470.23 3656
6470.99 3552
6471.75 3730
6472.51 3948
6473.27 3950
6474.03 3997
6474.79 4086
6475.55 3956
6476.31 3793
6477.07 4025
6477.83 4173
6478.59 4085
6479.35 4021
6480.10 3913
6480.86 4244
6481.62 4188
6482.38 4270
6483.14 4328
6483.90 4678
6484.66 4650
6485.42 4766
6486.18 4575
6486.94 4801
6487.70 5020
6488.46 4997
6489.22 5033
6489.98 5032
6490.74 5230
6491.50 5483
6492.26 5725
6493.02 5801
6493.78 6006
6494.54 6212
6495.30 6316
6496.06 6186
6496.82 6526
6497.59 6368
6498.35 6370
6499.11 6251
6499.87 6339
6500.63 6311
6501.39 6289
6502.15 6116
6502.91 6259
6503.67 6373
6504.43 6079
6505.19 6507
6505.95 6672
6506.71 6892
6507.48 6921
6508.24 7056
6509.00 7105
6509.76 7406
6510.52 7541
6511.28 7578
6512.04 7680
6512.80 7608
6513.57 7736
6514.33 7780
6515.09 7940
6515.85 7936
6516.61 7495
6517.37 7675
6518.14 7930
6518.90 8272
6519.66 8426
6520.42 8339
6521.18 9147
6521.95 9509
6522.71 9688
6523.47 10569
6524.23 11275
6524.99 12586
6525.76 13273
6526.52 14108
6527.28 15289
6528.04 15591
6528.80 15790
6529.57 16020
6530.33 15179
6531.09 14878
6531.85 15136
6532.62 16500
6533.38 19022
6534.14 22313
6534.91 26412
6535.67 29854
6536.43 32678
6537.19 33536
6537.96 33370
6538.72 32203
6539.48 29708
6540.25 26891
6541.01 23083
6541.77 19251
6542.53 15822
6543.30 12653
6544.06 10767
6544.82 9512
6545.59 8181
6546.35 7470
6547.11 7091
6547.88 6552
6548.64 6387
6549.41 6125
6550.17 6016
6550.93 5842
6551.70 6044
6552.46 5961
6553.22 5782
6553.99 5604
6554.75 5521
6555.52 5296
6556.28 5320
6557.04 5168
6557.81 5158
6558.57 5028
6559.34 5116
6560.10 5215
6560.86 5294
6561.63 5677
6562.39 5910
6563.16 6006
6563.92 6295
6564.69 6283
6565.45 6595
6566.21 6236
6566.98 6311
6567.74 6255
6568.51 6301
6569.27 6350
6570.04 6420
6570.80 6535
6571.57 6633
6572.33 6949
6573.10 7202
6573.86 7677
6574.63 7960
6575.39 8118
6576.16 8101
6576.92 8103
6577.69 8074
6578.45 7874
6579.22 7587
6579.98 7273
6580.75 7105
6581.51 7050
6582.28 6959
6583.05 6804
6583.81 6785
6584.58 6904
6585.34 6809
6586.11 6849
6586.87 7171
6587.64 6986
6588.41 7102
6589.17 7304
6589.94 7671
6590.70 7728
6591.47 8121
6592.24 8630
6593.00 9220
6593.77 9768
6594.53 10257
6595.30 10163
6596.07 10592
6596.83 10284
6597.60 9810
6598.37 8952
6599.13 8477
6599.90 8063
6600.66 7585
6601.43 7208
6602.20 7086
6602.96 6898
6603.73 7115
6604.50 7288
6605.26 7231
6606.03 7618
6606.80 8103
6607.57 8484
6608.33 8829
6609.10 9427
6609.87 9699
6610.63 9582
6611.40 9218
6612.17 8863
6612.94 8281
6613.70 7486
6614.47 7018
6615.24 6711
6616.00 6181
6616.77 5771
6617.54 5404
6618.31 5265
6619.08 5187
6619.84 5328
6620.61 5266
6621.38 5208
6622.15 5105
6622.91 5139
6623.68 4968
6624.45 4931
6625.22 4848
6625.99 4653
6626.75 4631
6627.52 4448
6628.29 4679
6629.06 4769
6629.83 4643
6630.59 4840
6631.36 5353
6632.13 5551
6632.90 6169
6633.67 6548
6634.44 6708
6635.21 6833
6635.97 7096
6636.74 6948
6637.51 6639
6638.28 6342
6639.05 5913
6639.82 5367
6640.59 5264
6641.36 4940
6642.12 4896
6642.89 4834
6643.66 4536
6644.43 4694
6645.20 4404
6645.97 4391
6646.74 4605
6647.51 4589
6648.28 4520
6649.05 4534
6649.82 4565
6650.59 4459
6651.36 4457
6652.12 4556
6652.89 4554
6653.66 4778
6654.43 4711
6655.20 4615
6655.97 4604
6656.74 4661
6657.51 4684
6658.28 4664
6659.05 4354
6659.82 4319
6660.59 4426
6661.36 4216
6662.13 4036
6662.90 4049
6663.67 4132
6664.44 4302
6665.21 4093
6665.98 4031
6666.75 4024
6667.52 3955
6668.30 3892
6669.07 4146
6669.84 4184
6670.61 4199
6671.38 4318
6672.15 4378
6672.92 4487
6673.69 4433
6674.46 4383
6675.23 4202
6676.00 4230
6676.77 4423
6677.54 4415
6678.32 4343
6679.09 4411
6679.86 4499
6680.63 4557
6681.40 4637
6682.17 4848
6682.94 4994
6683.71 5382
6684.49 5636
6685.26 5678
6686.03 5593
6686.80 5585
6687.57 5026
6688.34 4937
6689.11 4511
6689.89 4476
6690.66 4237
6691.43 4085
6692.20 4048
6692.97 3910
6693.75 3756
6694.52 3645
6695.29 3848
6696.06 3787
6696.83 3649
6697.61 3507
6698.38 3334
6699.15 3554
6699.92 3684
6700.70 3702
6701.47 3675
6702.24 3614
6703.01 3738
6703.79 3674
6704.56 3651
6705.33 3669
6706.10 3624
6706.88 3559
6707.65 3631
6708.42 3769
6709.19 3650
6709.97 3668
6710.74 3561
6711.51 3460
6712.29 3364
6713.06 3281
6713.83 3210
6714.61 3224
6715.38 3136
6716.15 3194
6716.92 3247
6717.70 3221
6718.47 3170
6719.24 3051
6720.02 3150
6720.79 3168
6721.57 3314
6722.34 3249
6723.11 3137
6723.89 3025
6724.66 3188
6725.43 3289
6726.21 3291
6726.98 3228
6727.76 3275
6728.53 3487
6729.30 3340
6730.08 3468
6730.85 3306
6731.63 3310
6732.40 3488
6733.17 3463
6733.95 3415
6734.72 3565
6735.50 3562
6736.27 3443
6737.05 3599
6737.82 3592
6738.59 3504
6739.37 3391
6740.14 3419
6740.92 3465
6741.69 3524
6742.47 3606
6743.24 3483
6744.02 3663
6744.79 3858
6745.57 3950
6746.34 3999
6747.12 3990
6747.89 3943
6748.67 4020
6749.44 4414
6750.22 4741
6750.99 5132
6751.77 5401
6752.54 5626
6753.32 5865
6754.09 5728
6754.87 5498
6755.65 5255
6756.42 4812
6757.20 4387
6757.97 4124
6758.75 3908
6759.52 3638
6760.30 3639
6761.08 3538
6761.85 3480
6762.63 3385
6763.40 3309
6764.18 3339
6764.96 3446
6765.73 3566
6766.51 3491
6767.28 3382
6768.06 3277
6768.84 3386
6769.61 3347
6770.39 3393
6771.17 3254
6771.94 3240
6772.72 3122
6773.50 3054
6774.27 3121
6775.05 3291
6775.82 3169
6776.60 3141
6777.38 3184
6778.16 3282
6778.93 3385
6779.71 3287
6780.49 3164
6781.26 3361
6782.04 3089
6782.82 2956
6783.59 2951
6784.37 3005
6785.15 3022
6785.93 2957
6786.70 2979
6787.48 3073
6788.26 2772
6789.04 2838
6789.81 2963
6790.59 2843
6791.37 2784
6792.15 3000
6792.92 2944
6793.70 2799
6794.48 2863
6795.26 2699
6796.03 2608
6796.81 2743
6797.59 2913
6798.37 2803
6799.15 2800
6799.92 2837
6800.70 3082
6801.48 2833
6802.26 2804
6803.04 2872
6803.81 3033
6804.59 3162
6805.37 3325
6806.15 3077
6806.93 2910
6807.71 2926
6808.49 2967
6809.26 2908
6810.04 2863
6810.82 2852
6811.60 2887
6812.38 2769
6813.16 2868
6813.94 2803
6814.72 2908
6815.49 3015
6816.27 2958
6817.05 2765
6817.83 2838
6818.61 2893
6819.39 2985
6820.17 2979
6820.95 3038
6821.73 2884
6822.51 2834
6823.29 2842
6824.07 2865
6824.85 3011
6825.62 2841
6826.40 2982
6827.18 2918
6827.96 2847
6828.74 2769
6829.52 2989
6830.30 3040
6831.08 3020
6831.86 2945
6832.64 2935
6833.42 2988
6834.20 2934
6834.98 2803
6835.76 2813
6836.54 2933
6837.32 2741
6838.10 2715
6838.88 2697
6839.66 2731
6840.44 2753
6841.22 2751
6842.01 2828
6842.79 2905
6843.57 2796
6844.35 2767
6845.13 2896
6845.91 3156
6846.69 3173
6847.47 3468
6848.25 4116
6849.03 4719
6849.81 5320
6850.59 5974
6851.37 6337
6852.16 6235
6852.94 6203
6853.72 5879
6854.50 5434
6855.28 4981
6856.06 4287
6856.84 4026
6857.62 3960
6858.41 3732
6859.19 3419
6859.97 3293
6860.75 3295
6861.53 3365
6862.31 3339
6863.09 3377
6863.88 3383
6864.66 3362
6865.44 3548
6866.22 3785
6867.00 3930
6867.79 3837
6868.57 4046
6869.35 3796
6870.13 3743
6870.91 3816
6871.70 3614
6872.48 3612
6873.26 3469
6874.04 3416
6874.83 3516
6875.61 3528
6876.39 3536
6877.17 3556
6877.96 3798
6878.74 3860
6879.52 4036
6880.30 4096
6881.09 4323
6881.87 4381
6882.65 4322
6883.43 4338
6884.22 4468
6885.00 5085
6885.78 5830
6886.57 6468
6887.35 7615
6888.13 8568
6888.92 9222
6889.70 8928
6890.48 8638
6891.26 7799
6892.05 7192
6892.83 6240
6893.62 5585
6894.40 5042
6895.18 4836
6895.97 4532
6896.75 4557
6897.53 4529
6898.32 4361
6899.10 4422
6899.88 4599
6900.67 4475
6901.45 4389
6902.24 4272
6903.02 4348
6903.80 4766
6904.59 4508
6905.37 4390
6906.16 4398
6906.94 4386
6907.72 4363
6908.51 4409
6909.29 4102
6910.08 4043
6910.86 4002
6911.65 3994
6912.43 3871
6913.21 3858
6914.00 3836
6914.78 3947
6915.57 4020
6916.35 4204
6917.14 4057
6917.92 4065
6918.71 4127
6919.49 3891
6920.28 3925
6921.06 4005
6921.85 3917
6922.63 3915
6923.42 3924
6924.20 3929
6924.99 4228
6925.77 4119
6926.56 4459
6927.34 4334
6928.13 4296
6928.91 4345
6929.70 4376
6930.49 4602
6931.27 4380
6932.06 4313
6932.84 4423
6933.63 4416
6934.41 4515
6935.20 4520
6935.99 4585
6936.77 4547
6937.56 4716
6938.34 4980
6939.13 5201
6939.92 5514
6940.70 5726
6941.49 6106
6942.27 6751
6943.06 7319
6943.85 7278
6944.63 7197
6945.42 7160
6946.21 7386
6946.99 7279
6947.78 7597
6948.57 7606
6949.35 7590
6950.14 7379
6950.92 7144
6951.71 6671
6952.50 6344
6953.29 6298
6954.07 6031
6954.86 6165
6955.65 6231
6956.43 6064
6957.22 6366
6958.01 6343
6958.79 6005
6959.58 6168
6960.37 6281
6961.16 6444
6961.94 6702
6962.73 6649
6963.52 6712
6964.31 6766
6965.09 6950
6965.88 7297
6966.67 7641
6967.46 8235
6968.24 8489
6969.03 8861
6969.82 9534
6970.61 9509
6971.39 9556
6972.18 9719
6972.97 9791
6973.76 9709
6974.55 9707
6975.33 9350
6976.12 9404
6976.91 9794
6977.70 9725
6978.49 9816
6979.27 10250
6980.06 10866
6980.85 12681
6981.64 15170
6982.43 18999
6983.22 23516
6984.01 28792
6984.79 32693
6985.58 36200
6986.37 38057
6987.16 38632
6987.95 37655
6988.74 35805
6989.53 32966
6990.32 28738
6991.10 24097
6991.89 20440
6992.68 16604
6993.47 13249
6994.26 11185
6995.05 9657
6995.84 8455
6996.63 7719
6997.42 7200
6998.21 7048
6999.00 7114
6999.79 7119
7000.58 7222
7001.36 7293
7002.15 7153
7002.94 6952
7003.73 6748
7004.52 6137
7005.31 5711
7006.10 5344
7006.89 4776
7007.68 4571
7008.47 4328
7009.26 4272
7010.05 4390
7010.84 4632
7011.63 4706
7012.42 4632
7013.21 4625
7014.00 4979
7014.79 4988
7015.58 5159
7016.37 4964
7017.16 4992
7017.96 4928
7018.75 5001
7019.54 4960
7020.33 5052
7021.12 5264
7021.91 5262
7022.70 5568
7023.49 5832
7024.28 6284
7025.07 6568
7025.86 6269
7026.65 5969
7027.44 5833
7028.24 5411
7029.03 5292
7029.82 5183
7030.61 4983
7031.40 4796
7032.19 4703
7032.98 4668
7033.77 4588
7034.57 4493
7035.36 4547
7036.15 4458
7036.94 4417
7037.73 4818
7038.52 4880
7039.32 5003
7040.11 5034
7040.90 4997
7041.69 5029
7042.48 5206
7043.27 5126
7044.07 5296
7044.86 5350
7045.65 5291
7046.44 5418
7047.23 5867
7048.03 6261
7048.82 6868
7049.61 7287
7050.40 7572
7051.20 7878
7051.99 7416
7052.78 7050
7053.57 6558
7054.37 5991
7055.16 5481
7055.95 5284
7056.74 5203
7057.54 4919
7058.33 4899
7059.12 4909
7059.91 4759
7060.71 4726
7061.50 4815
7062.29 4824
7063.09 4766
7063.88 4725
7064.67 4677
7065.47 4605
7066.26 4363
7067.05 4312
7067.85 4537
7068.64 4169
7069.43 4036
7070.23 4074
7071.02 4173
7071.81 3854
7072.61 3672
7073.40 3587
7074.19 3569
7074.99 3532
7075.78 3375
7076.57 3386
7077.37 3221
7078.16 3215
7078.96 3378
7079.75 3386
7080.54 3275
7081.34 3211
7082.13 3235
7082.93 3272
7083.72 3105
7084.51 2982
7085.31 3007
7086.10 3063
7086.90 2940
7087.69 2820
7088.49 2929
7089.28 3059
7090.08 3110
7090.87 2912
7091.66 2970
7092.46 2946
7093.25 2949
7094.05 3038
7094.84 2907
7095.64 2974
7096.43 2967
7097.23 2903
7098.02 2741
7098.82 2843
7099.61 2671
7100.41 2774
7101.20 2878
7102.00 2717
7102.79 2815
7103.59 2681
7104.38 2597
7105.18 2548
7105.98 2530
7106.77 2498
7107.57 2377
7108.36 2465
7109.16 2547
7109.95 2530
7110.75 2548
7111.54 2537
7112.34 2466
7113.14 2505
7113.93 2518
7114.73 2759
7115.52 2579
7116.32 2638
7117.12 2744
7117.91 2786
7118.71 2616
7119.50 2722
7120.30 2707
7121.10 2621
7121.89 2498
7122.69 2602
7123.49 2509
7124.28 2398
7125.08 2516
7125.88 2560
7126.67 2606
7127.47 2595
7128.27 2495
7129.06 2515
7129.86 2665
7130.66 2713
7131.45 2785
7132.25 2706
7133.05 2772
7133.84 2822
7134.64 2733
7135.44 2771
7136.23 2584
7137.03 2514
7137.83 2412
7138.63 2364
7139.42 2238
7140.22 2117
7141.02 2139
7141.82 2269
7142.61 2329
7143.41 2170
7144.21 2135
7145.01 2278
7145.80 2257
7146.60 2027
7147.40 1995
7148.20 2217
7148.99 2156
7149.79 2138
7150.59 2066
7151.39 2042
7152.19 2118
7152.98 2179
7153.78 2161
7154.58 2272
7155.38 2355
7156.18 2418
7156.98 2400
7157.77 2474
7158.57 2375
7159.37 2345
7160.17 2227
7160.97 2088
7161.77 2211
7162.56 2153
7163.36 1953
7164.16 1990
7164.96 1925
7165.76 1965
7166.56 1948
7167.36 1887
7168.16 1946
7168.95 1911
7169.75 1903
7170.55 2050
7171.35 1908
7172.15 1862
7172.95 2035
7173.75 2058
7174.55 1923
7175.35 1886
7176.15 1896
7176.95 1797
7177.75 1850
7178.55 1683
7179.35 1820
7180.14 1867
7180.94 1823
7181.74 1733
7182.54 1803
7183.34 1832
7184.14 1788
7184.94 1875
7185.74 1812
7186.54 1655
7187.34 1704
7188.14 1730
7188.94 1777
7189.74 1833
7190.54 1716
7191.34 1752
7192.14 1734
7192.94 1675
7193.74 1681
7194.54 1715
7195.35 1689
7196.15 1697
7196.95 1772
7197.75 1807
7198.55 1733
7199.35 1714
7200.15 1642
7200.95 1707
7201.75 1664
7202.55 1831
7203.35 1839
7204.15 1738
7204.95 1727
7205.75 1747
7206.56 1742
7207.36 1742
7208.16 1697
7208.96 1706
7209.76 1806
7210.56 1723
7211.36 1693
7212.16 1640
7212.97 1708
7213.77 1670
7214.57 1772
7215.37 1637
7216.17 1748
7216.97 1637
7217.78 1624
7218.58 1625
7219.38 1817
7220.18 1821
7220.98 1798
7221.78 1770
7222.59 1698
7223.39 1836
7224.19 1808
7224.99 1753
7225.79 1663
7226.60 1791
7227.40 1718
7228.20 1740
7229.00 1680
7229.81 1721
7230.61 1685
7231.41 1687
7232.21 1618
7233.02 1661
7233.82 1784
7234.62 1715
7235.42 1597
7236.23 1625
7237.03 1671
7237.83 1690
7238.63 1769
7239.44 1691
7240.24 1647
7241.04 1748
7241.85 1751
7242.65 1879
7243.45 1892
7244.26 1775
7245.06 1830
7245.86 1675
7246.67 1739
7247.47 1796
7248.27 1845
7249.08 1867
7249.88 1880
7250.68 1886
7251.49 1844
7252.29 1793
7253.09 1788
7253.90 1772
7254.70 1747
7255.50 1803
7256.31 1847
7257.11 1783
7257.92 1947
7258.72 2008
7259.52 2090
7260.33 2060
7261.13 2084
7261.94 2028
7262.74 2118
7263.54 2105
7264.35 2037
7265.15 1957
7265.96 2121
7266.76 2044
7267.57 2062
7268.37 1915
7269.18 1935
7269.98 2041
7270.78 1929
7271.59 2067
7272.39 2142
7273.20 2090
7274.00 2152
7274.81 2023
7275.61 2105
7276.42 2212
7277.22 2255
7278.03 2023
7278.83 2140
7279.64 2398
7280.44 2612
7281.25 2783
7282.05 3144
7282.86 3685
7283.66 4198
7284.47 4530
7285.28 4717
7286.08 4713
7286.89 4596
7287.69 4155
7288.50 3829
7289.30 3476
7290.11 3069
7290.91 2813
7291.72 2525
7292.53 2251
7293.33 2162
7294.14 2129
7294.94 2081
7295.75 2033
7296.56 1944
7297.36 1990
7298.17 1998
7298.97 2026
7299.78 1961
7300.59 2028
7301.39 1947
7302.20 1953
7303.01 1974
7303.81 1997
7304.62 1918
7305.43 1899
7306.23 2042
7307.04 2009
7307.85 1827
7308.65 2134
7309.46 2186
7310.27 2141
7311.07 2294
7311.88 2252
7312.69 2250
7313.49 2157
7314.30 2276
7315.11 2360
7315.91 2413
7316.72 2769
7317.53 3030
7318.34 3356
7319.14 3602
7319.95 3694
7320.76 3757
7321.57 3387
7322.37 3211
7323.18 2990
7323.99 2714
7324.80 2670
7325.60 2446
7326.41 2475
7327.22 2301
7328.03 2280
7328.83 2135
7329.64 2166
7330.45 2149
7331.26 2107
7332.07 2158
7332.87 2060
7333.68 2054
7334.49 2223
7335.30 2157
7336.11 2109
7336.92 2106
7337.72 2104
7338.53 2165
7339.34 1995
7340.15 1974
7340.96 2097
7341.77 1997
7342.57 1973
7343.38 2114
7344.19 2022
7345.00 2073
7345.81 1971
7346.62 2015
7347.43 1875
7348.24 1902
7349.05 1934
7349.85 1872
7350.66 1808
7351.47 1889
7352.28 1950
7353.09 1897
7353.90 1821
7354.71 1822
7355.52 1792
7356.33 1783
7357.14 1820
7357.95 1713
7358.76 1715
7359.57 1849
7360.38 1797
7361.18 1921
7361.99 1851
7362.80 1912
7363.61 1786
7364.42 1895
7365.23 1817
7366.04 1814
7366.85 1847
7367.66 1801
7368.47 1699
7369.28 1746
7370.09 1828
7370.90 1805
7371.71 1732
7372.52 1676
7373.33 1728
7374.14 1774
7374.96 1862
7375.77 1803
7376.58 1692
7377.39 1767
7378.20 1888
7379.01 1916
7379.82 1968
7380.63 2086
7381.44 2103
7382.25 2178
7383.06 1999
7383.87 2039
7384.68 1979
7385.49 1986
7386.31 1817
7387.12 1725
7387.93 1787
7388.74 1713
7389.55 1654
7390.36 1630
7391.17 1640
7391.98 1680
7392.79 1609
7393.61 1550
7394.42 1622
7395.23 1750
7396.04 1770
7396.85 1718
7397.66 1678
7398.48 1585
7399.29 1631
7400.10 1607
7400.91 1681
7401.72 1808
7402.53 1760
7403.35 1773
7404.16 1717
7404.97 1664
7405.78 1598
7406.59 1732
7407.41 1608
7408.22 1603
7409.03 1568
7409.84 1626
7410.66 1720
7411.47 1668
7412.28 1722
7413.09 1664
7413.91 1558
7414.72 1544
7415.53 1584
7416.34 1598
7417.16 1497
7417.97 1548
7418.78 1608
7419.60 1674
7420.41 1640
7421.22 1744
7422.03 1623
7422.85 1675
7423.66 1582
7424.47 1570
7425.29 1621
7426.10 1741
7426.91 1748
7427.73 1683
7428.54 1788
7429.35 1806
7430.17 1927
7430.98 1917
7431.79 1942
7432.61 2015
7433.42 1993
7434.23 1970
7435.05 1946
7435.86 1870
7436.67 1861
7437.49 1771
7438.30 1851
7439.12 1913
7439.93 1973
7440.74 1996
7441.56 1880
7442.37 1851
7443.19 1736
7444.00 1707
7444.82 1570
7445.63 1608
7446.44 1557
7447.26 1637
7448.07 1695
7448.89 1541
7449.70 1554
7450.52 1589
7451.33 1567
7452.15 1629
7452.96 1605
7453.77 1491
7454.59 1472
7455.40 1619
7456.22 1565
7457.03 1605
7457.85 1482
7458.66 1550
7459.48 1469
7460.29 1516
7461.11 1503
7461.92 1636
7462.74 1552
7463.55 1553
7464.37 1590
7465.19 1576
7466.00 1643
7466.82 1676
7467.63 1629
7468.45 1683
7469.26 1463
7470.08 1476
7470.89 1563
7471.71 1541
7472.53 1651
7473.34 1600
7474.16 1660
7474.97 1676
7475.79 1608
7476.60 1567
7477.42 1601
7478.24 1571
7479.05 1599
7479.87 1702
7480.69 1587
7481.50 1591
7482.32 1565
7483.13 1532
7483.95 1606
7484.77 1512
7485.58 1488
7486.40 1426
7487.22 1432
7488.03 1552
7488.85 1498
7489.67 1410
7490.48 1429
7491.30 1570
7492.12 1495
7492.93 1425
7493.75 1426
7494.57 1579
7495.38 1437
7496.20 1349
7497.02 1421
7497.84 1335
7498.65 1473
7499.47 1527
7500.29 1488
7501.10 1530
7501.92 1395
7502.74 1399
7503.56 1472
7504.37 1444
7505.19 1472
7506.01 1530
7506.83 1403
7507.64 1450
7508.46 1447
7509.28 1479
7510.10 1545
7510.92 1520
7511.73 1521
7512.55 1490
7513.37 1432
7514.19 1488
7515.01 1432
7515.82 1452
7516.64 1399
7517.46 1359
7518.28 1352
7519.10 1337
7519.91 1381
7520.73 1402
7521.55 1489
7522.37 1474
7523.19 1338
7524.01 1372
7524.83 1384
7525.64 1357
7526.46 1324
7527.28 1310
7528.10 1388
7528.92 1470
7529.74 1540
7530.56 1433
7531.38 1409
7532.20 1492
7533.01 1346
7533.83 1329
7534.65 1416
7535.47 1309
7536.29 1355
7537.11 1444
7537.93 1471
7538.75 1418
7539.57 1427
7540.39 1481
7541.21 1482
7542.03 1499
7542.85 1537
7543.67 1624
7544.49 1386
7545.31 1553
7546.12 1580
7546.94 1459
7547.76 1440
7548.58 1408
7549.40 1554
7550.22 1470
7551.04 1533
7551.86 1406
7552.68 1377
7553.50 1440
7554.33 1562
7555.15 1410
7555.97 1414
7556.79 1471
7557.61 1536
7558.43 1546
7559.25 1524
7560.07 1679
7560.89 1583
7561.71 1542
7562.53 1530
7563.35 1582
7564.17 1439
7564.99 1377
7565.81 1498
7566.63 1576
7567.45 1514
7568.28 1389
7569.10 1328
7569.92 1466
7570.74 1448
7571.56 1496
7572.38 1437
7573.20 1440
7574.02 1496
7574.84 1426
7575.67 1399
7576.49 1377
7577.31 1452
7578.13 1502
7578.95 1480
7579.77 1407
7580.60 1536
7581.42 1463
7582.24 1539
7583.06 1444
7583.88 1465
7584.70 1483
7585.53 1626
7586.35 1440
7587.17 1457
7587.99 1517
7588.81 1673
7589.64 1577
7590.46 1582
7591.28 1588
7592.10 1565
7592.93 1529
7593.75 1648
7594.57 1664
7595.39 1573
7596.21 1599
7597.04 1719
7597.86 1737
7598.68 1810
7599.51 1709
7600.33 1566
7601.15 1807
7601.97 1900
7602.80 1978
7603.62 2083
7604.44 2155
7605.27 2195
7606.09 2076
7606.91 2214
7607.73 2204
7608.56 2117
7609.38 2120
7610.20 1879
7611.03 1867
7611.85 1905
7612.67 1820
7613.50 1920
7614.32 1928
7615.14 2091
7615.97 2028
7616.79 2151
7617.62 2257
7618.44 2377
7619.26 2485
7620.09 2432
7620.91 2233
7621.73 2296
7622.56 2215
7623.38 2043
7624.21 2015
7625.03 2136
7625.85 1992
7626.68 1955
7627.50 1963
7628.33 2034
7629.15 2005
7629.98 1976
7630.80 2148
7631.62 2103
7632.45 2191
7633.27 2132
7634.10 2049
7634.92 2239
7635.75 2099
7636.57 1880
7637.40 1811
7638.22 1736
7639.05 1839
7639.87 1684
7640.70 1540
7641.52 1563
7642.35 1592
7643.17 1563
7644.00 1513
7644.82 1492
7645.65 1452
7646.47 1504
7647.30 1545
7648.12 1552
7648.95 1467
7649.77 1507
7650.60 1565
7651.42 1577
7652.25 1502
7653.07 1440
7653.90 1411
7654.73 1474
7655.55 1509
7656.38 1441
7657.20 1431
7658.03 1442
7658.85 1481
7659.68 1458
7660.51 1346
7661.33 1439
7662.16 1452
7662.98 1441
7663.81 1432
7664.64 1370
7665.46 1467
7666.29 1415
7667.12 1456
7667.94 1488
7668.77 1452
7669.59 1361
7670.42 1456
7671.25 1389
7672.07 1408
7672.90 1494
7673.73 1503
7674.55 1445
7675.38 1384
7676.21 1375
7677.03 1455
7677.86 1364
7678.69 1381
7679.52 1469
7680.34 1330
7681.17 1295
7682.00 1252
7682.82 1332
7683.65 1334
7684.48 1401
7685.31 1397
7686.13 1404
7686.96 1430
7687.79 1389
7688.62 1342
7689.44 1367
7690.27 1409
7691.10 1420
7691.93 1393
7692.75 1299
7693.58 1301
7694.41 1344
7695.24 1299
7696.07 1349
7696.89 1277
7697.72 1434
7698.55 1400
7699.38 1406
7700.21 1320
7701.03 1358
7701.86 1436
7702.69 1468
7703.52 1402
7704.35 1232
7705.17 1272
7706.00 1366
7706.83 1336
7707.66 1354
7708.49 1368
7709.32 1338
7710.15 1470
7710.97 1454
7711.80 1419
7712.63 1343
7713.46 1331
7714.29 1398
7715.12 1384
7715.95 1370
7716.78 1339
7717.61 1243
7718.44 1275
7719.26 1278
7720.09 1186
7720.92 1206
7721.75 1305
7722.58 1293
7723.41 1265
7724.24 1253
7725.07 1218
7725.90 1281
7726.73 1358
7727.56 1312
7728.39 1289
7729.22 1335
7730.05 1238
7730.88 1266
7731.71 1308
7732.54 1296
7733.37 1259
7734.20 1215
7735.03 1320
7735.86 1282
7736.69 1259
7737.52 1290
7738.35 1413
7739.18 1308
7740.01 1224
7740.84 1275
7741.67 1280
7742.50 1275
7743.33 1308
7744.16 1334
7744.99 1464
7745.82 1528
7746.65 1536
7747.48 1587
7748.31 1672
7749.14 1679
7749.97 1592
7750.80 1577
7751.64 1462
7752.47 1412
7753.30 1364
7754.13 1432
7754.96 1414
7755.79 1292
7756.62 1220
7757.45 1292
7758.28 1322
7759.12 1354
7759.95 1291
7760.78 1304
7761.61 1283
7762.44 1314
7763.27 1334
7764.10 1368
7764.94 1419
7765.77 1403
7766.60 1329
7767.43 1296
7768.26 1396
7769.09 1379
7769.93 1418
7770.76 1370
7771.59 1347
7772.42 1358
7773.25 1326
7774.09 1324
7774.92 1390
7775.75 1377
7776.58 1410
7777.41 1298
7778.25 1362
7779.08 1401
7779.91 1269
7780.74 1459
7781.58 1426
7782.41 1348
7783.24 1417
7784.07 1433
7784.91 1494
7785.74 1412
7786.57 1328
7787.41 1424
7788.24 1415
7789.07 1323
7789.90 1294
7790.74 1302
7791.57 1402
7792.40 1456
7793.24 1476
7794.07 1439
7794.90 1419
7795.74 1414
7796.57 1356
7797.40 1439
7798.24 1526
7799.07 1457
7799.90 1503
7800.74 1594
7801.57 1582
7802.40 1632
7803.24 1552
7804.07 1577
7804.90 1680
7805.74 1767
7806.57 1790
7807.41 1750
7808.24 1765
7809.07 1678
7809.91 1707
7810.74 1783
7811.58 1833
7812.41 1803
7813.24 1882
7814.08 2148
7814.91 2156
7815.75 2127
7816.58 2280
7817.42 2346
7818.25 2292
7819.09 2213
7819.92 2208
7820.75 1937
7821.59 2106
7822.42 2145
7823.26 2227
7824.09 2168
7824.93 2278
7825.76 2445
7826.60 2455
7827.43 2615
7828.27 2617
7829.10 2483
7829.94 2381
7830.77 2261
7831.61 2265
7832.44 2311
7833.28 2395
7834.11 2497
7834.95 2328
7835.78 2223
7836.62 2085
7837.46 2188
7838.29 2232
7839.13 2131
7839.96 2002
7840.80 1919
7841.63 1976
7842.47 1936
7843.31 1974
7844.14 1908
7844.98 1929
7845.81 1834
7846.65 1864
7847.48 1899
7848.32 1852
7849.16 1805
7849.99 1825
7850.83 1836
7851.67 1866
7852.50 1951
7853.34 1831
7854.17 1863
7855.01 1923
7855.85 1885
7856.68 1962
7857.52 2108
7858.36 2173
7859.19 2162
7860.03 2143
7860.87 2227
7861.70 2149
7862.54 2164
7863.38 2030
7864.21 1951
7865.05 1949
7865.89 2052
7866.73 1990
7867.56 1945
7868.40 2058
7869.24 1977
7870.07 1924
7870.91 2131
7871.75 2105
7872.59 2041
7873.42 2053
7874.26 2061
7875.10 2270
7875.94 2445
7876.77 2649
7877.61 2864
7878.45 3033
7879.29 3071
7880.12 3281
7880.96 3264
7881.80 3051
7882.64 3085
7883.48 3011
7884.31 2938
7885.15 2862
7885.99 2749
7886.83 2576
7887.67 2364
7888.50 2329
7889.34 2423
7890.18 2395
7891.02 2541
7891.86 2490
7892.70 2541
7893.53 2255
7894.37 2249
7895.21 2117
7896.05 2129
7896.89 2013
7897.73 1973
7898.57 1955
7899.41 1991
7900.24 1933
7901.08 1846
7901.92 1894
7902.76 1822
7903.60 1868
7904.44 1763
7905.28 1747
7906.12 1628
7906.96 1662
7907.80 1643
7908.63 1658
7909.47 1699
7910.31 1664
7911.15 1780
7911.99 1744
7912.83 1772
7913.67 1847
7914.51 1944
7915.35 2024
7916.19 2005
7917.03 2035
7917.87 2071
7918.71 2123
7919.55 2147
7920.39 2134
7921.23 1994
7922.07 1852
7922.91 1864
7923.75 1790
7924.59 1673
7925.43 1682
7926.27 1550
7927.11 1551
7927.95 1608
7928.79 1530
7929.63 1457
7930.47 1479
7931.31 1526
7932.15 1612
7932.99 1571
7933.83 1608
7934.67 1503
7935.52 1498
7936.36 1517
7937.20 1455
7938.04 1429
7938.88 1465
7939.72 1439
7940.56 1467
7941.40 1554
7942.24 1508
7943.08 1517
7943.92 1540
7944.77 1508
7945.61 1682
7946.45 1582
7947.29 1674
7948.13 1651
7948.97 1577
7949.81 1719
7950.66 1720
7951.50 1737
7952.34 1661
7953.18 1633
7954.02 1862
7954.86 1909
7955.71 1937
7956.55 1808
7957.39 1869
7958.23 1728
7959.07 1792
7959.92 1714
7960.76 1704
7961.60 1640
7962.44 1707
7963.28 1754
7964.13 1743
7964.97 1635
7965.81 1714
7966.65 1875
7967.50 1883
7968.34 1903
7969.18 1889
7970.02 1916
7970.87 1790
7971.71 1789
7972.55 1595
7973.39 1448
7974.24 1534
7975.08 1573
7975.92 1513
7976.76 1560
7977.61 1466
7978.45 1439
7979.29 1449
7980.14 1395
7980.98 1360
7981.82 1442
7982.67 1490
7983.51 1404
7984.35 1466
7985.20 1471
7986.04 1394
7986.88 1349
7987.73 1350
7988.57 1336
7989.41 1386
7990.26 1374
7991.10 1352
7991.94 1284
7992.79 1361
7993.63 1428
7994.48 1323
7995.32 1326
7996.16 1293
7997.01 1292
7997.85 1301
7998.70 1365
7999.54 1290
8000.38 1255
8001.23 1351
8002.07 1373
8002.92 1328
8003.76 1323
8004.61 1326
8005.45 1310
8006.29 1396
8007.14 1373
8007.98 1225
8008.83 1242
8009.67 1258
8010.52 1255
8011.36 1375
8012.21 1319
8013.05 1252
8013.90 1234
8014.74 1232
8015.59 1240
8016.43 1199
8017.28 1184
8018.12 1206
8018.97 1218
8019.81 1197
8020.66 1289
8021.50 1279
8022.35 1190
8023.19 1221
8024.04 1212
8024.88 1233
8025.73 1257
8026.57 1217
8027.42 1183
8028.27 1171
8029.11 1248
8029.96 1240
8030.80 1194
8031.65 1148
8032.49 1126
8033.34 1171
8034.19 1085
8035.03 1176
8035.88 1163
8036.72 1236
8037.57 1258
8038.42 1254
8039.26 1232
8040.11 1282
8040.96 1188
8041.80 1254
8042.65 1222
8043.49 1210
8044.34 1186
8045.19 1181
8046.03 1186
8046.88 1222
8047.73 1299
8048.57 1312
8049.42 1335
8050.27 1284
8051.11 1250
8051.96 1293
8052.81 1345
8053.66 1301
8054.50 1160
8055.35 1204
8056.20 1243
8057.04 1242
8057.89 1327
8058.74 1175
8059.59 1170
8060.43 1155
8061.28 1136
8062.13 1143
8062.97 1214
8063.82 1207
8064.67 1201
8065.52 996
8066.37 1099
8067.21 1159
8068.06 1085
8068.91 1009
8069.76 1128
8070.60 1122
8071.45 1173
8072.30 1216
8073.15 1176
8074.00 1156
8074.84 1200
8075.69 1153
8076.54 1265
8077.39 1247
8078.24 1110
8079.08 1158
8079.93 1158
8080.78 1060
8081.63 1122
8082.48 1095
8083.33 1138
8084.18 1099
8085.02 1131
8085.87 1145
8086.72 1160
8087.57 1058
8088.42 1059
8089.27 1103
8090.12 1184
8090.97 1136
8091.81 1123
8092.66 1181
8093.51 1198
8094.36 1187
8095.21 1108
8096.06 1074
8096.91 1111
8097.76 1169
8098.61 1123
8099.46 1108
8100.31 1203
8101.16 1180
8102.01 1147
8102.86 1242
8103.71 1229
8104.55 1210
8105.40 1194
8106.25 1247
8107.10 1192
8107.95 1163
8108.80 1111
8109.65 1189
8110.50 1212
8111.35 1135
8112.20 1097
8113.05 1148
8113.90 1228
8114.75 1285
8115.60 1371
8116.45 1378
8117.30 1182
8118.16 1293
8119.01 1280
8119.86 1255
8120.71 1259
8121.56 1242
8122.41 1280
8123.26 1208
8124.11 1374
8124.96 1365
8125.81 1270
8126.66 1271
8127.51 1306
8128.36 1326
8129.21 1325
8130.06 1301
8130.92 1243
8131.77 1337
8132.62 1376
8133.47 1263
8134.32 1367
8135.17 1246
8136.02 1363
8136.87 1428
8137.73 1359
8138.58 1465
8139.43 1466
8140.28 1397
8141.13 1492
8141.98 1344
8142.83 1406
8143.69 1346
8144.54 1311
8145.39 1458
8146.24 1396
8147.09 1464
8147.95 1473
8148.80 1464
8149.65 1489
8150.50 1476
8151.35 1615
8152.21 1584
8153.06 1653
8153.91 1805
8154.76 1883
8155.61 1945
8156.47 2063
8157.32 2088
8158.17 1971
8159.02 1746
8159.88 1641
8160.73 1519
8161.58 1606
8162.44 1469
8163.29 1484
8164.14 1387
8164.99 1369
8165.85 1383
8166.70 1318
8167.55 1378
8168.41 1423
8169.26 1381
8170.11 1394
8170.96 1304
8171.82 1280
8172.67 1293
8173.52 1270
8174.38 1256
8175.23 1284
8176.08 1280
8176.94 1332
8177.79 1251
8178.64 1252
8179.50 1209
8180.35 1152
8181.21 1228
8182.06 1178
8182.91 1169
8183.77 1195
8184.62 1225
8185.47 1129
8186.33 1117
8187.18 1217
8188.04 1169
8188.89 1164
8189.74 1115
8190.60 1221
8191.45 1225
8192.31 1206
8193.16 1162
8194.02 1111
8194.87 1165
8195.72 1278
8196.58 1242
8197.43 1170
8198.29 1143
8199.14 1121
8200.00 1204
8200.85 1168
8201.71 1250
8202.56 1155
8203.42 1097
8204.27 1121
8205.13 1160
8205.98 1248
8206.84 1181
8207.69 1168
8208.55 1125
8209.40 1158
8210.26 1179
8211.11 1170
8211.97 1114
8212.82 1137
8213.68 1139
8214.53 1185
8215.39 1185
8216.24 1172
8217.10 1213
8217.96 1231
8218.81 1084
8219.67 1173
8220.52 1304
8221.38 1349
8222.23 1128
8223.09 1209
8223.95 1314
8224.80 1191
8225.66 1217
8226.51 1201
8227.37 1149
8228.23 1169
8229.08 1274
8229.94 1216
8230.79 1145
8231.65 1173
8232.51 1180
8233.36 1191
8234.22 1056
8235.08 1174
8235.93 1155
8236.79 1144
8237.65 1186
8238.50 1182
8239.36 1199
8240.22 1183
8241.07 1214
8241.93 1184
8242.79 1201
8243.64 1183
8244.50 1180
8245.36 1211
8246.21 1182
8247.07 1142
8247.93 1160
8248.79 1205
8249.64 1124
8250.50 1056
8251.36 1119
8252.22 1146
8253.07 1202
8253.93 1160
8254.79 1171
8255.65 1174
8256.50 1182
8257.36 1255
8258.22 1169
8259.08 1312
8259.93 1215
8260.79 1154
8261.65 1168
8262.51 1189
8263.37 1194
8264.22 1243
8265.08 1216
8265.94 1186
8266.80 1175
8267.66 1205
8268.51 1344
8269.37 1263
8270.23 1227
8271.09 1352
8271.95 1231
8272.81 1204
8273.66 1255
8274.52 1218
8275.38 1161
8276.24 1210
8277.10 1230
8277.96 1188
8278.82 1283
8279.67 1165
8280.53 1205
8281.39 1211
8282.25 1245
8283.11 1199
8283.97 1247
8284.83 1285
8285.69 1285
8286.55 1226
8287.41 1184
8288.27 1264
8289.12 1294
8289.98 1343
8290.84 1281
8291.70 1321
8292.56 1350
8293.42 1472
8294.28 1464
8295.14 1423
8296.00 1342
8296.86 1363
8297.72 1400
8298.58 1374
8299.44 1414
8300.30 1327
8301.16 1370
8302.02 1409
8302.88 1337
8303.74 1332
8304.60 1332
8305.46 1343
8306.32 1411
8307.18 1410
8308.04 1248
8308.90 1413
8309.76 1356
8310.62 1309
8311.48 1244
8312.34 1223
8313.20 1312
8314.06 1380
8314.92 1622
8315.78 1675
8316.65 1706
8317.51 1554
8318.37 1607
8319.23 1677
8320.09 1582
8320.95 1540
8321.81 1436
8322.67 1374
8323.53 1293
8324.39 1283
8325.26 1293
8326.12 1272
8326.98 1274
8327.84 1226
8328.70 1236
8329.56 1174
8330.42 1255
8331.28 1282
8332.15 1296
8333.01 1174
8333.87 1238
8334.73 1270
8335.59 1238
8336.45 1232
8337.32 1206
8338.18 1237
8339.04 1227
8339.90 1261
8340.76 1193
8341.63 1329
8342.49 1370
8343.35 1414
8344.21 1401
8345.07 1361
8345.94 1330
8346.80 1372
8347.66 1411
8348.52 1253
8349.39 1247
8350.25 1268
8351.11 1337
8351.97 1310
8352.84 1309
8353.70 1342
8354.56 1272
8355.42 1368
8356.29 1335
8357.15 1249
8358.01 1203
8358.88 1226
8359.74 1235
8360.60 1275
8361.46 1259
8362.33 1206
8363.19 1217
8364.05 1229
8364.92 1275
8365.78 1262
8366.64 1199
8367.51 1272
8368.37 1308
8369.23 1276
8370.10 1240
8370.96 1263
8371.82 1266
8372.69 1321
8373.55 1314
8374.42 1307
8375.28 1290
8376.14 1186
8377.01 1208
8377.87 1268
8378.73 1186
8379.60 1297
8380.46 1355
8381.33 1390
8382.19 1336
8383.06 1273
8383.92 1426
8384.78 1425
8385.65 1374
8386.51 1466
8387.38 1465
8388.24 1457
8389.11 1371
8389.97 1433
8390.83 1445
8391.70 1351
8392.56 1385
8393.43 1301
8394.29 1359
8395.16 1340
8396.02 1327
8396.89 1382
8397.75 1327
8398.62 1299
8399.48 1344
8400.35 1405
8401.21 1406
8402.08 1394
8402.94 1406
8403.81 1436
8404.67 1427
8405.54 1364
8406.40 1373
8407.27 1368
8408.14 1414
8409.00 1421
8409.87 1414
8410.73 1342
8411.60 1450
8412.46 1436
8413.33 1456
8414.19 1454
8415.06 1465
8415.93 1535
8416.79 1518
8417.66 1515
8418.52 1472
8419.39 1542
8420.26 1587
8421.12 1526
8421.99 1618
8422.85 1572
8423.72 1671
8424.59 1673
8425.45 1764
8426.32 1644
8427.19 1774
8428.05 1798
8428.92 1797
8429.79 1796
8430.65 1814
8431.52 1766
8432.39 1711
8433.25 1789
8434.12 1795
8434.99 1749
8435.85 1945
8436.72 1969
8437.59 1892
8438.45 1898
8439.32 1938
8440.19 2138
8441.06 2151
8441.92 2179
8442.79 2398
8443.66 2443
8444.52 2556
8445.39 2450
8446.26 2492
8447.13 2438
8447.99 2559
8448.86 2564
8449.73 2441
8450.60 2531
8451.47 2507
8452.33 2582
8453.20 2498
8454.07 2549
8454.94 2708
8455.80 2957
8456.67 3042
8457.54 3072
8458.41 3096
8459.28 3142
8460.14 3071
8461.01 3064
8461.88 2900
8462.75 2824
8463.62 2737
8464.49 2737
8465.35 2957
8466.22 3337
8467.09 3722
8467.96 4261
8468.83 5118
8469.70 6220
8470.57 6912
8471.43 7217
8472.30 7241
8473.17 6559
8474.04 5785
8474.91 5028
8475.78 4478
8476.65 3770
8477.52 3119
8478.39 2918
8479.25 2423
8480.12 2331
8480.99 2243
8481.86 2106
8482.73 1976
8483.60 1881
8484.47 1849
8485.34 1738
8486.21 1794
8487.08 1826
8487.95 1742
8488.82 1710
8489.69 1726
8490.56 1747
8491.43 1749
8492.30 1606
8493.17 1653
8494.04 1596
8494.91 1669
8495.78 1624
8496.65 1656
8497.52 1617
8498.39 1668
8499.26 1618
8500.13 1550
8501.00 1599
8501.87 1640
8502.74 1657
8503.61 1766
8504.48 1648
8505.35 1717
8506.22 1898
8507.09 1896
8507.96 1861
8508.83 2013
8509.70 1919
8510.57 1873
8511.44 1898
8512.31 1873
8513.19 1886
8514.06 1781
8514.93 1802
8515.80 1717
8516.67 1738
8517.54 1627
8518.41 1642
8519.28 1683
8520.15 1739
8521.03 1667
8521.90 1737
8522.77 1712
8523.64 1739
8524.51 1660
8525.38 1668
8526.25 1793
8527.13 1717
8528.00 1767
8528.87 1861
8529.74 1824
8530.61 1919
8531.48 1875
8532.36 1878
8533.23 1907
8534.10 1919
8534.97 1919
8535.84 1965
8536.72 1916
8537.59 1932
8538.46 1921
8539.33 1813
8540.20 1856
8541.08 1905
8541.95 1834
8542.82 1849
8543.69 1831
8544.57 1826
8545.44 1994
8546.31 1990
8547.18 2015
8548.06 2110
8548.93 2025
8549.80 2088
8550.67 2061
8551.55 2173
8552.42 2169
8553.29 2177
8554.17 2290
8555.04 2239
8555.91 2165
8556.79 2094
8557.66 2050
8558.53 1936
8559.41 1845
8560.28 1797
8561.15 1712
8562.03 1707
8562.90 1650
8563.77 1709
8564.65 1685
8565.52 1592
8566.39 1680
8567.27 1611
8568.14 1499
8569.01 1550
8569.89 1560
8570.76 1552
8571.64 1515
8572.51 1612
8573.38 1557
8574.26 1485
8575.13 1559
8576.01 1596
8576.88 1577
8577.75 1527
8578.63 1564
8579.50 1537
8580.38 1585
8581.25 1522
8582.12 1500
8583.00 1634
8583.87 1591
8584.75 1720
8585.62 1626
8586.50 1607
8587.37 1555
8588.25 1467
8589.12 1581
8590.00 1593
8590.87 1576
8591.75 1536
8592.62 1657
8593.50 1621
8594.37 1641
8595.25 1623
8596.12 1660
8597.00 1759
8597.87 1719
8598.75 1714
8599.62 1769
8600.50 1814
8601.37 1925
8602.25 1852
8603.12 1780
8604.00 1718
8604.87 1732
8605.75 1723
8606.63 1850
8607.50 1818
8608.38 1711
8609.25 1748
8610.13 1691
8611.01 1795
8611.88 1802
8612.76 1715
8613.63 1841
8614.51 1830
8615.39 1914
8616.26 2019
8617.14 1985
8618.01 1982
8618.89 1936
8619.77 1824
8620.64 1822
8621.52 1855
8622.40 1891
8623.27 1893
8624.15 1961
8625.03 2033
8625.90 1998
8626.78 1967
8627.66 1973
8628.53 2013
8629.41 2070
8630.29 2148
8631.16 2334
8632.04 2318
8632.92 2352
8633.79 2307
8634.67 2313
8635.55 2242
8636.42 2343
8637.30 2443
8638.18 2546
8639.06 2353
8639.93 2465
8640.81 2490
8641.69 2611
8642.57 2708
8643.44 2690
8644.32 2669
8645.20 2756
8646.08 2728
8646.95 2740
8647.83 2778
8648.71 2955
8649.59 2980
8650.47 2921
8651.34 3024
8652.22 3028
8653.10 2938
8653.98 3058
8654.86 2979
8655.73 3114
8656.61 3194
8657.49 3121
8658.37 3433
8659.25 3386
8660.13 3239
8661.00 3180
8661.88 3159
8662.76 3226
8663.64 3100
8664.52 3217
8665.40 3239
8666.27 3188
8667.15 3355
8668.03 3401
8668.91 3529
8669.79 3970
8670.67 4343
8671.55 4848
8672.43 5447
8673.31 5715
8674.19 6193
8675.06 6579
8675.94 6657
8676.82 6622
8677.70 6517
8678.58 6200
8679.46 5767
8680.34 5256
8681.22 4786
8682.10 4263
8682.98 3992
8683.86 3989
8684.74 3872
8685.62 3958
8686.50 4255
8687.38 4446
8688.26 4897
8689.14 5975
8690.02 6996
8690.90 8422
8691.78 9706
8692.66 10925
8693.54 11976
8694.42 11917
8695.30 11406
8696.18 10374
8697.06 9086
8697.94 7740
8698.82 6561
8699.70 5514
8700.58 4687
8701.46 4082
8702.34 3551
8703.22 3272
8704.10 3076
8704.98 2847
8705.86 2701
8706.74 2637
8707.62 2549
8708.50 2625
8709.39 2633
8710.27 2620
8711.15 2468
8712.03 2397
8712.91 2464
8713.79 2291
8714.67 2205
8715.55 2197
8716.43 2041
8717.32 2023
8718.20 2000
8719.08 1984
8719.96 1994
8720.84 2019
8721.72 2023
8722.60 2041
8723.49 2102
8724.37 2106
8725.25 2123
8726.13 2057
8727.01 2138
8727.89 2192
8728.78 2235
8729.66 2223
8730.54 2289
8731.42 2300
8732.30 2327
8733.19 2405
8734.07 2259
8734.95 2155
8735.83 2101
8736.71 2092
8737.60 2067
8738.48 2079
8739.36 1978
8740.24 2078
8741.13 2039
8742.01 1985
8742.89 1954
8743.77 2014
8744.66 1938
8745.54 2028
8746.42 2092
8747.31 1979
8748.19 2049
8749.07 2111
8749.95 2147
8750.84 2068
8751.72 2140
8752.60 2168
8753.49 2198
8754.37 2136
8755.25 2199
8756.14 2143
8757.02 2207
8757.90 2316
8758.79 2340
8759.67 2218
8760.55 2144
8761.44 2323
8762.32 2334
8763.20 2218
8764.09 2155
8764.97 2250
8765.85 2245
8766.74 2124
8767.62 2220
8768.51 2208
8769.39 2151
8770.27 2212
8771.16 2246
8772.04 2158
8772.93 2078
8773.81 2031
8774.69 2086
8775.58 1964
8776.46 1906
8777.35 1857
8778.23 1725
8779.12 1710
8780.00 1827
8780.88 1734
8781.77 1755
8782.65 1831
8783.54 1901
8784.42 1735
8785.31 1800
8786.19 1708
8787.08 1629
8787.96 1757
8788.85 1608
8789.73 1503
8790.62 1589
8791.50 1569
8792.39 1616
8793.27 1584
8794.16 1701
8795.04 1694
8795.93 1700
8796.81 1639
8797.70 1615
8798.58 1543
8799.47 1590
8800.35 1538
8801.24 1533
8802.13 1544
8803.01 1504
8803.90 1515
8804.78 1401
8805.67 1478
8806.55 1527
8807.44 1520
8808.33 1420
8809.21 1467
8810.10 1482
8810.98 1532
8811.87 1442
8812.76 1418
8813.64 1358
8814.53 1441
8815.41 1481
8816.30 1445
8817.19 1416
8818.07 1516
8818.96 1464
8819.85 1404
8820.73 1321
8821.62 1341
8822.51 1334
8823.39 1419
8824.28 1460
8825.17 1364
8826.05 1317
8826.94 1308
8827.83 1363
8828.71 1379
8829.60 1436
8830.49 1326
8831.37 1369
8832.26 1416
8833.15 1268
8834.04 1248
8834.92 1299
8835.81 1306
8836.70 1274
8837.58 1282
8838.47 1224
8839.36 1284
8840.25 1411
8841.13 1298
8842.02 1344
8842.91 1323
8843.80 1397
8844.69 1335
8845.57 1334
8846.46 1378
8847.35 1364
8848.24 1230
8849.12 1341
8850.01 1240
8850.90 1209
8851.79 1212
8852.68 1252
8853.56 1206
8854.45 1220
8855.34 1226
8856.23 1252
8857.12 1195
8858.01 1188
8858.89 1320
8859.78 1257
8860.67 1204
8861.56 1277
8862.45 1204
8863.34 1197
8864.23 1259
8865.12 1229
8866.00 1181
8866.89 1138
8867.78 1219
8868.67 1138
8869.56 1110
8870.45 1149
8871.34 1172
8872.23 1155
8873.12 1106
8874.00 1033
8874.89 1114
8875.78 1173
8876.67 1061
8877.56 1100
8878.45 1090
8879.34 1102
8880.23 1111
8881.12 1080
8882.01 1216
8882.90 1109
8883.79 1122
8884.68 1165
8885.57 1191
8886.46 1191
8887.35 1240
8888.24 1189
8889.13 1233
8890.02 1164
8890.91 1058
8891.80 1061
8892.69 1110
8893.58 1119
8894.47 1034
8895.36 1022
8896.25 1006
8897.14 1034
8898.03 1023
8898.92 1041
8899.81 998
8900.70 988
8901.59 1017
8902.48 1085
8903.37 1053
8904.26 1022
8905.15 966
8906.05 989
8906.94 1020
8907.83 1107
8908.72 1069
8909.61 1083
8910.50 1075
8911.39 1062
8912.28 1033
8913.17 1113
8914.06 1080
8914.96 1048
8915.85 1046
8916.74 1104
8917.63 1020
8918.52 972
8919.41 1062
8920.30 1036
8921.20 942
8922.09 915
8922.98 960
8923.87 995
8924.76 936
8925.65 1020
8926.55 1059
8927.44 1048
8928.33 1117
8929.22 1063
8930.11 1045
8931.01 1039
8931.90 1000
8932.79 1090
8933.68 953
8934.57 1082
8935.47 1020
8936.36 1034
8937.25 989
8938.14 974
8939.04 1004
8939.93 974
8940.82 1039
8941.71 937
8942.61 950
8943.50 934
8944.39 987
8945.28 1055
8946.18 1042
8947.07 1058
8947.96 1050
8948.86 978
8949.75 984
8950.64 933
8951.54 1029
8952.43 958
8953.32 998
8954.21 1012
8955.11 1054
8956.00 1110
8956.89 976
8957.79 972
8958.68 973
8959.57 1050
8960.47 1068
8961.36 1012
8962.26 1086
8963.15 1099
8964.04 1088
8964.94 1119
8965.83 1058
8966.72 1061
8967.62 1093
8968.51 1157
8969.41 1073
8970.30 1171
8971.19 1250
8972.09 1160
8972.98 1122
8973.88 978
8974.77 1026
8975.67 1075
8976.56 1164
8977.45 1193
8978.35 1082
8979.24 1001
8980.14 1037
8981.03 1116
8981.93 1049
8982.82 1012
8983.72 994
8984.61 1233
8985.51 1098
8986.40 1069
8987.29 1048
8988.19 1023
8989.08 1112
8989.98 1081
8990.87 1058
8991.77 1017
8992.66 919
8993.56 1029
8994.46 1026
8995.35 1081
8996.25 976
8997.14 1007
8998.04 1024
8998.93 909
8999.83 925
9000.72 935
9001.62 988
9002.51 983
9003.41 974
9004.31 1001
9005.20 991
9006.10 962
9006.99 1060
9007.89 1001
9008.78 991
9009.68 975
9010.58 1005
9011.47 977
9012.37 933
9013.27 910
9014.16 971
9015.06 934
9015.95 980
9016.85 931
9017.75 965
9018.64 1034
9019.54 994
9020.44 988
9021.33 989
9022.23 954
9023.13 964
9024.02 939
9024.92 915
9025.82 918
9026.71 988
9027.61 974
9028.51 920
9029.40 969
9030.30 937
9031.20 908
9032.09 901
9032.99 925
9033.89 880
9034.79 900
9035.68 935
9036.58 923
9037.48 950
9038.38 1026
9039.27 985
9040.17 944
9041.07 953
9041.97 1041
9042.86 1064
9043.76 1008
9044.66 945
9045.56 967
9046.45 927
9047.35 1031
9048.25 1038
9049.15 987
9050.05 973
9050.94 968
9051.84 987
9052.74 957
9053.64 945
9054.54 928
9055.44 986
9056.33 983
9057.23 901
9058.13 968
9059.03 1098
9059.93 1056
9060.83 1036
9061.72 1036
9062.62 1121
9063.52 1125
9064.42 1149
9065.32 982
9066.22 1032
9067.12 1018
9068.02 1021
9068.91 1009
9069.81 1053
9070.71 1021
9071.61 1000
9072.51 1052
9073.41 1091
9074.31 955
9075.21 948
9076.11 1012
9077.01 979
9077.91 1021
9078.81 1039
9079.71 1051
9080.60 981
9081.50 1032
9082.40 1029
9083.30 1067
9084.20 1060
9085.10 1018
9086.00 933
9086.90 863
9087.80 936
9088.70 976
9089.60 1045
9090.50 1045
9091.40 1000
9092.30 979
9093.20 1036
9094.10 1014
9095.00 973
9095.90 967
9096.80 1021
9097.70 1000
9098.60 998
9099.50 982
9100.41 920
9101.31 952
9102.21 968
9103.11 980
9104.01 980
9104.91 1064
9105.81 956
9106.71 971
9107.61 957
9108.51 1052
9109.41 997
9110.31 991
9111.21 1016
9112.12 927
9113.02 898
9113.92 980
9114.82 964
9115.72 969
9116.62 964
9117.52 952
9118.42 798
9119.33 845
9120.23 994
9121.13 959
9122.03 948
9122.93 864
9123.83 945
9124.74 979
9125.64 923
9126.54 955
9127.44 905
9128.34 869
9129.24 859
9130.15 838
9131.05 1022
9131.95 945
9132.85 1029
9133.75 1053
9134.66 975
9135.56 948
9136.46 928
9137.36 937
9138.27 906
9139.17 876
9140.07 916
9140.97 926
9141.88 915
9142.78 872
9143.68 958
9144.58 983
9145.49 928
9146.39 891
9147.29 1005
9148.20 936
9149.10 923
9150.00 991
9150.90 922
9151.81 1014
9152.71 938
9153.61 905
9154.52 1036
9155.42 937
9156.32 949
9157.23 919
9158.13 955
9159.03 980
9159.94 947
9160.84 981
9161.74 919
9162.65 882
9163.55 825
9164.45 870
9165.36 908
9166.26 928
9167.17 913
9168.07 944
9168.97 959
9169.88 870
9170.78 930
9171.69 915
9172.59 879
9173.49 862
9174.40 870
9175.30 845
9176.21 913
9177.11 970
9178.01 912
9178.92 918
9179.82 929
9180.73 951
9181.63 948
9182.54 959
9183.44 839
9184.35 849
9185.25 921
9186.16 988
9187.06 889
9187.97 974
9188.87 952
9189.78 942
9190.68 904
9191.59 1016
9192.49 1049
9193.40 943
9194.30 934
9195.21 1017
9196.11 943
9197.02 955
9197.92 944
9198.83 933
9199.73 1015
9200.64 1014
9201.54 1047
9202.45 1082
9203.35 1107
9204.26 1072
9205.17 941
9206.07 874
9206.98 873
9207.88 884
9208.79 961
9209.69 1026
9210.60 1035
9211.51 977
9212.41 905
9213.32 956
9214.22 952
9215.13 988
9216.04 918
9216.94 882
9217.85 959
9218.76 927
9219.66 899
9220.57 994
9221.48 910
9222.38 888
9223.29 944
9224.20 958
9225.10 948
9226.01 859
9226.92 891
9227.82 872
9228.73 839
9229.64 826
9230.54 897
9231.45 974
9232.36 936
9233.26 907
9234.17 1004
9235.08 901
9235.99 867
9236.89 886
9237.80 957
9238.71 929
9239.61 819
9240.52 823
9241.43 920
9242.34 955
9243.24 876
9244.15 969
9245.06 929
9245.97 840
9246.88 832
9247.78 825
9248.69 871
9249.60 864
9250.51 889
9251.41 911
9252.32 921
9253.23 943
9254.14 930
9255.05 865
9255.96 851
9256.86 814
9257.77 871
9258.68 872
9259.59 893
9260.50 840
9261.41 856
9262.31 867
9263.22 866
9264.13 839
9265.04 877
9265.95 886
9266.86 859
9267.77 850
9268.67 862
9269.58 890
9270.49 949
9271.40 912
9272.31 863
9273.22 905
9274.13 903
9275.04 978
9275.95 923
9276.86 880
9277.76 877
9278.67 880
9279.58 869
9280.49 951
9281.40 906
9282.31 864
9283.22 864
9284.13 938
9285.04 890
9285.95 925
9286.86 1009
9287.77 867
9288.68 829
9289.59 826
9290.50 936
9291.41 916
9292.32 982
9293.23 1007
9294.14 891
9295.05 931
9295.96 969
9296.87 969
9297.78 1011
9298.69 981
9299.60 1021
9300.51 1012
9301.42 974
9302.33 924
9303.24 880
9304.15 884
9305.06 966
9305.97 1086
9306.88 973
9307.80 1039
9308.71 1146
9309.62 1124
9310.53 1054
9311.44 1053
9312.35 1011
9313.26 1059
9314.17 1039
9315.08 1013
9315.99 996
9316.91 1014
9317.82 1029
9318.73 990
9319.64 972
9320.55 1004
9321.46 1009
9322.37 985
9323.28 965
9324.20 940
9325.11 963
9326.02 936
9326.93 900
9327.84 931
9328.75 1027
9329.67 988
9330.58 956
9331.49 917
9332.40 1018
9333.31 1007
9334.23 888
9335.14 900
9336.05 941
9336.96 985
9337.87 905
9338.79 922
9339.70 915
9340.61 917
9341.52 854
9342.44 953
9343.35 974
9344.26 976
9345.17 944
9346.09 881
9347.00 940
9347.91 962
9348.82 932
9349.74 917
9350.65 959
9351.56 959
9352.48 929
9353.39 870
9354.30 935
9355.21 917
9356.13 977
9357.04 958
9357.95 948
9358.87 913
9359.78 886
9360.69 925
9361.61 902
9362.52 889
9363.43 908
9364.35 898
9365.26 870
9366.18 902
9367.09 881
9368.00 908
9368.92 863
9369.83 982
9370.74 971
9371.66 1047
9372.57 967
9373.49 1015
9374.40 930
9375.31 899
9376.23 928
9377.14 962
9378.06 983
9378.97 952
9379.88 1024
9380.80 903
9381.71 871
9382.63 933
9383.54 986
9384.46 1044
9385.37 1016
9386.29 934
9387.20 950
9388.11 965
9389.03 1021
9389.94 1000
9390.86 988
9391.77 988
9392.69 1006
9393.60 1080
9394.52 1081
9395.43 1093
9396.35 960
9397.26 1037
9398.18 1111
9399.09 1049
9400.01 983
9400.92 1027
9401.84 999
9402.76 1039
9403.67 998
9404.59 1015
9405.50 956
9406.42 924
9407.33 864
9408.25 998
9409.16 1044
9410.08 962
9411.00 1036
9411.91 969
9412.83 975
9413.74 933
9414.66 1028
9415.58 1011
9416.49 1011
9417.41 977
9418.32 962
9419.24 997
9420.16 1109
9421.07 1081
9421.99 1008
9422.91 1039
9423.82 1012
9424.74 1042
9425.65 1028
9426.57 1031
9427.49 992
9428.40 936
9429.32 1011
9430.24 1035
9431.15 1064
9432.07 1153
9432.99 1080
9433.90 1028
9434.82 1035
9435.74 1042
9436.66 1065
9437.57 1120
9438.49 1114
9439.41 1045
9440.32 1146
9441.24 1090
9442.16 1141
9443.08 1152
9443.99 1090
9444.91 1093
9445.83 1028
9446.75 1055
9447.66 1132
9448.58 1050
9449.50 1109
9450.42 1217
9451.33 1215
9452.25 1277
9453.17 1199
9454.09 1387
9455.01 1473
9455.92 1351
9456.84 1261
9457.76 1325
9458.68 1213
9459.60 1140
9460.51 1222
9461.43 1191
9462.35 1236
9463.27 1126
9464.19 1083
9465.11 1087
9466.02 1159
9466.94 1078
9467.86 1078
9468.78 1113
9469.70 1121
9470.62 1101
9471.54 931
9472.46 1132
9473.37 1099
9474.29 1098
9475.21 1052
9476.13 1067
9477.05 1151
9477.97 1155
9478.89 1193
9479.81 1133
9480.73 1140
9481.65 1184
9482.56 1156
9483.48 1231
9484.40 1199
9485.32 1168
9486.24 1202
9487.16 1127
9488.08 1137
9489.00 1131
9489.92 1097
9490.84 1135
9491.76 1117
9492.68 1096
9493.60 1150
9494.52 1112
9495.44 1050
9496.36 1040
9497.28 1183
9498.20 1176
9499.12 1198
9500.04 1139
9500.96 1096
9501.88 1156
9502.80 1165
9503.72 1202
9504.64 1208
9505.56 1224
9506.48 1136
9507.40 1115
9508.32 1134
9509.24 1227
9510.16 1171
9511.08 1142
9512.00 1150
9512.93 1162
9513.85 1220
9514.77 1181
9515.69 1212
9516.61 1219
9517.53 1264
9518.45 1226
9519.37 1227
9520.29 1293
9521.21 1251
9522.14 1222
9523.06 1277
9523.98 1292
9524.90 1245
9525.82 1211
9526.74 1189
9527.66 1261
9528.59 1388
9529.51 1378
9530.43 1530
9531.35 1562
9532.27 1634
9533.19 1686
9534.11 1759
9535.04 1774
9535.96 1744
9536.88 1775
9537.80 1634
9538.72 1546
9539.65 1508
9540.57 1350
9541.49 1422
9542.41 1326
9543.34 1270
9544.26 1314
9545.18 1308
9546.10 1294
9547.02 1284
9547.95 1299
9548.87 1275
9549.79 1364
9550.71 1336
9551.64 1267
9552.56 1194
9553.48 1272
9554.41 1303
9555.33 1365
9556.25 1399
9557.17 1349
9558.10 1398
9559.02 1436
9559.94 1392
9560.87 1432
9561.79 1420
9562.71 1451
9563.64 1452
9564.56 1538
9565.48 1388
9566.41 1335
9567.33 1365
9568.25 1342
9569.18 1280
9570.10 1382
9571.02 1330
9571.95 1295
9572.87 1358
9573.79 1409
9574.72 1359
9575.64 1302
9576.56 1359
9577.49 1303
9578.41 1313
9579.34 1339
9580.26 1253
9581.18 1351
9582.11 1384
9583.03 1390
9583.96 1336
9584.88 1333
9585.81 1400
9586.73 1416
9587.65 1327
9588.58 1411
9589.50 1294
9590.43 1356
9591.35 1379
9592.28 1373
9593.20 1322
9594.13 1334
9595.05 1387
9595.98 1447
9596.90 1455
9597.83 1542
9598.75 1405
9599.68 1441
9600.60 1482
9601.53 1455
9602.45 1456
9603.38 1563
9604.30 1596
9605.23 1571
9606.15 1608
9607.08 1623
9608.00 1524
9608.93 1491
9609.85 1542
9610.78 1535
9611.70 1622
9612.63 1691
9613.55 1588
9614.48 1640
9615.41 1640
9616.33 1586
9617.26 1590
9618.18 1606
9619.11 1582
9620.04 1645
9620.96 1644
9621.89 1731
9622.81 1661
9623.74 1661
9624.67 1668
9625.59 1703
9626.52 1820
9627.44 1956
9628.37 1786
9629.30 1705
9630.22 1800
9631.15 1887
9632.08 1850
9633.00 1840
9633.93 2021
9634.86 2030
9635.78 2023
9636.71 1971
9637.64 1976
9638.56 2092
9639.49 2040
9640.42 1981
9641.34 2117
9642.27 2057
9643.20 2226
9644.13 2177
9645.05 2162
9645.98 2121
9646.91 2116
9647.83 2260
9648.76 2393
9649.69 2539
9650.62 2555
9651.54 2542
9652.47 2571
9653.40 2708
9654.33 2656
9655.25 2527
9656.18 2562
9657.11 2593
9658.04 2544
9658.96 2535
9659.89 2554
9660.82 2500
9661.75 2659
9662.68 2638
9663.60 2663
9664.53 2802
9665.46 2722
9666.39 2711
9667.32 2725
9668.25 2754
9669.17 3020
9670.10 3106
9671.03 2941
9671.96 2955
9672.89 2921
9673.82 2974
9674.74 2894
9675.67 2941
9676.60 2903
9677.53 3061
9678.46 3203
9679.39 3089
9680.32 3203
9681.25 3310
9682.17 3416
9683.10 3371
9684.03 3548
9684.96 3598
9685.89 3479
9686.82 3560
9687.75 3606
9688.68 3431
9689.61 3492
9690.54 3500
9691.47 3531
9692.40 3498
9693.33 3665
9694.25 3822
9695.18 4257
9696.11 4508
9697.04 5063
9697.97 5516
9698.90 6041
9699.83 6456
9700.76 6564
9701.69 6474
9702.62 6087
9703.55 5789
9704.48 5298
9705.41 4894
9706.34 4388
9707.27 4079
9708.20 3805
9709.13 3584
9710.06 3593
9710.99 3586
9711.92 3617
9712.85 3647
9713.78 3556
9714.71 3776
9715.65 3856
9716.58 3833
9717.51 3877
9718.44 3816
9719.37 3721
9720.30 3520
9721.23 3321
9722.16 3074
9723.09 2988
9724.02 2884
9724.95 2826
9725.88 2742
9726.82 2702
9727.75 2647
9728.68 2815
9729.61 2713
9730.54 2897
9731.47 2897
9732.40 2916
9733.33 2867
9734.27 2863
9735.20 2904
9736.13 2876
9737.06 2844
9737.99 2655
9738.92 2715
9739.86 2530
9740.79 2329
9741.72 2343
9742.65 2395
9743.58 2379
9744.51 2286
9745.45 2227
9746.38 2041
9747.31 2181
9748.24 2227
9749.17 2308
9750.11 2162
9751.04 2126
9751.97 2181
9752.90 2209
9753.84 2104
9754.77 2179
9755.70 2126
9756.63 2091
9757.57 2135
9758.50 2184
9759.43 2269
9760.36 2197
9761.30 2196
9762.23 2185
9763.16 2275
9764.09 2305
9765.03 2270
9765.96 2293
9766.89 2328
9767.83 2293
9768.76 2179
9769.69 2248
9770.63 2316
9771.56 2335
9772.49 2260
9773.43 2197
9774.36 2280
9775.29 2414
9776.23 2450
9777.16 2492
9778.09 2500
9779.03 2564
9779.96 2569
9780.89 2605
9781.83 2623
9782.76 2638
9783.70 2566
9784.63 2560
9785.56 2502
9786.50 2343
9787.43 2267
9788.37 2256
9789.30 2230
9790.23 2117
9791.17 2043
9792.10 2041
9793.04 2085
9793.97 2098
9794.90 2126
9795.84 2064
9796.77 2154
9797.71 2148
9798.64 2192
9799.58 2100
9800.51 2141
9801.45 2122
9802.38 1985
9803.32 1879
9804.25 1935
9805.19 1980
9806.12 1902
9807.05 1817
9807.99 1799
9808.92 1741
9809.86 1723
9810.80 1704
9811.73 1687
9812.67 1689
9813.60 1669
9814.54 1595
9815.47 1754
9816.41 1654
9817.34 1639
9818.28 1653
9819.21 1735
9820.15 1623
9821.08 1561
9822.02 1616
9822.96 1513
9823.89 1535
9824.83 1642
9825.76 1579
9826.70 1580
9827.63 1509
9828.57 1557
9829.51 1577
9830.44 1487
9831.38 1497
9832.31 1523
9833.25 1536
9834.19 1511
9835.12 1590
9836.06 1601
9837.00 1607
9837.93 1549
9838.87 1525
9839.81 1591
9840.74 1497
9841.68 1492
9842.61 1499
9843.55 1497
9844.49 1596
9845.43 1595
9846.36 1548
9847.30 1600
9848.24 1512
9849.17 1499
9850.11 1529
9851.05 1592
9851.98 1505
9852.92 1422
9853.86 1589
9854.79 1629
9855.73 1618
9856.67 1601
9857.61 1535
9858.54 1590
9859.48 1599
9860.42 1590
9861.36 1551
9862.29 1534
9863.23 1634
9864.17 1528
9865.11 1601
9866.04 1584
9866.98 1489
9867.92 1339
9868.86 1384
9869.80 1459
9870.73 1412
9871.67 1439
9872.61 1436
9873.55 1406
9874.49 1549
9875.42 1472
9876.36 1402
9877.30 1414
9878.24 1422
9879.18 1410
9880.12 1421
9881.05 1404
9881.99 1472
9882.93 1402
9883.87 1357
9884.81 1494
9885.75 1391
9886.69 1414
9887.63 1445
9888.56 1338
9889.50 1343
9890.44 1363
9891.38 1417
9892.32 1420
9893.26 1288
9894.20 1306
9895.14 1333
9896.08 1404
9897.02 1359
9897.95 1301
9898.89 1354
9899.83 1291
9900.77 1343
9901.71 1382
9902.65 1424
9903.59 1417
9904.53 1446
9905.47 1426
9906.41 1377
9907.35 1366
9908.29 1299
9909.23 1454
9910.17 1440
9911.11 1516
9912.05 1588
9912.99 1409
9913.93 1412
9914.87 1405
9915.81 1343
9916.75 1459
9917.69 1385
9918.63 1381
9919.57 1427
9920.51 1404
9921.45 1457
9922.39 1649
9923.33 1717
9924.27 1811
9925.21 1856
9926.15 2222
9927.09 2435
9928.03 2580
9928.97 2456
9929.92 2495
9930.86 2495
9931.80 2247
9932.74 2029
9933.68 1870
9934.62 1737
9935.56 1796
9936.50 1716
9937.44 1518
9938.38 1397
9939.33 1320
9940.27 1298
9941.21 1365
9942.15 1300
9943.09 1357
9944.03 1357
9944.97 1282
9945.92 1292
9946.86 1225
9947.80 1333
9948.74 1299
9949.68 1312
9950.62 1302
9951.57 1271
9952.51 1296
9953.45 1294
9954.39 1299
9955.33 1329
9956.28 1230
9957.22 1279
9958.16 1241
9959.10 1187
9960.04 1178
9960.99 1175
9961.93 1251
9962.87 1270
9963.81 1266
9964.76 1263
9965.70 1215
9966.64 1224
9967.58 1249
9968.53 1203
9969.47 1226
9970.41 1266
9971.35 1291
9972.30 1312
9973.24 1198
9974.18 1241
9975.13 1230
9976.07 1311
9977.01 1257
9977.95 1226
9978.90 1271
9979.84 1291
9980.78 1253
9981.73 1196
9982.67 1193
9983.61 1130
9984.56 1159
9985.50 1203
9986.44 1211
9987.39 1226
9988.33 1221
9989.27 1313
9990.22 1325
9991.16 1330
9992.11 1238
9993.05 1219
9993.99 1325
9994.94 1200
9995.88 1181
9996.82 1216
9997.77 1323
9998.71 1331
9999.66 1239
10000.60 1267
10001.55 1176
10002.49 1145
10003.43 1218
10004.38 1187
10005.32 1203
10006.27 1146
10007.21 1160
10008.16 1143
10009.10 1163
10010.04 1067
10010.99 1121
10011.93 1131
10012.88 1120
10013.82 1130
10014.77 1238
10015.71 1134
10016.66 1156
10017.60 1225
10018.55 1145
10019.49 1157
10020.44 1122
10021.38 1123
10022.33 1145
10023.27 1118
10024.22 1121
10025.16 1131
10026.11 1148
10027.05 1044
10028.00 1083
10028.95 1187
10029.89 1138
10030.84 1127
10031.78 1109
10032.73 1101
10033.67 1104
10034.62 1127
10035.57 1160
10036.51 1089
10037.46 1073
10038.40 1105
10039.35 1075
10040.30 1037
10041.24 1087
10042.19 1027
10043.13 1105
10044.08 1079
10045.03 1055
10045.97 1024
10046.92 1107
10047.86 1111
10048.81 1046
10049.76 1120
10050.70 1084
10051.65 1093
10052.60 1067
10053.54 1049
10054.49 1078
10055.44 1100
10056.38 1066
10057.33 1077
10058.28 1202
10059.22 1198
10060.17 1196
10061.12 1176
10062.07 1139
10063.01 1202
10063.96 1235
10064.91 1081
10065.85 1030
10066.80 1025
10067.75 1120
10068.70 1039
10069.64 1044
10070.59 1066
10071.54 983
10072.49 986
10073.43 1079
10074.38 1112
10075.33 1033
10076.28 1073
10077.22 1072
10078.17 1082
10079.12 1042
10080.07 1046
10081.02 1048
10081.96 993
10082.91 1022
10083.86 1063
10084.81 1000
10085.76 954
10086.70 1009
10087.65 957
10088.60 997
10089.55 998
10090.50 1006
10091.45 1029
10092.39 998
10093.34 1048
10094.29 1059
10095.24 978
10096.19 972
10097.14 968
10098.09 1017
10099.03 980
10099.98 1034
10100.93 1013
10101.88 1032
10102.83 970
10103.78 1030
10104.73 998
10105.68 989
10106.63 995
10107.58 1076
10108.53 1048
10109.47 982
10110.42 1067
10111.37 916
10112.32 979
10113.27 916
10114.22 952
10115.17 1007
10116.12 981
10117.07 988
10118.02 950
10118.97 1036
10119.92 1111
10120.87 1001
10121.82 1016
10122.77 1015
10123.72 1032
10124.67 1027
10125.62 1018
10126.57 1035
10127.52 1086
10128.47 1059
10129.42 1025
10130.37 1000
10131.32 1021
10132.27 972
10133.22 1073
10134.17 1118
10135.12 1172
10136.07 1058
10137.02 1038
10137.97 1101
10138.92 965
10139.87 1046
10140.83 1009
10141.78 1038
10142.73 1042
10143.68 1070
10144.63 1033
10145.58 1057
10146.53 992
10147.48 1043
10148.43 1129
10149.38 1043
10150.34 1011
10151.29 1060
10152.24 1047
10153.19 1088
10154.14 1078
10155.09 1011
10156.04 1074
10156.99 1085
10157.95 1128
10158.90 1129
10159.85 1046
10160.80 1043
10161.75 1100
10162.70 1076
10163.66 983
10164.61 1112
10165.56 1170
10166.51 1103
10167.46 1102
10168.42 1171
10169.37 1193
10170.32 1042
10171.27 1053
10172.23 1165
10173.18 1155
10174.13 1134
10175.08 1094
10176.03 1125
10176.99 1167
10177.94 1084
10178.89 1134
10179.84 1243
10180.80 1203
10181.75 1177
10182.70 1239
10183.66 1206
10184.61 1220
10185.56 1321
10186.51 1319
10187.47 1276
10188.42 1311
10189.37 1282
10190.33 1357
10191.28 1328
10192.23 1262
10193.19 1273
10194.14 1300
10195.09 1287
10196.05 1341
10197.00 1355
10197.95 1404
10198.91 1407
10199.86 1420
10200.81 1347
10201.77 1429
10202.72 1529
10203.67 1583
10204.63 1483
10205.58 1572
10206.53 1653
10207.49 1619
10208.44 1726
10209.40 1749
10210.35 1734
10211.30 1656
10212.26 1520
10213.21 1417
10214.17 1401
10215.12 1339
10216.08 1335
10217.03 1401
10217.98 1386
10218.94 1354
10219.89 1190
10220.85 1168
10221.80 1219
10222.76 1198
10223.71 1150
10224.67 1114
10225.62 1163
10226.58 1230
10227.53 1221
10228.49 1190
10229.44 1153
10230.40 1113
10231.35 1195
10232.31 1275
10233.26 1325
10234.22 1351
10235.17 1273
10236.13 1325
10237.08 1306
10238.04 1387
10238.99 1327
10239.95 1452
10240.90 1380
10241.86 1265
10242.81 1278
10243.77 1121
10244.72 1112
10245.68 1173
10246.64 1193
10247.59 1162
10248.55 1114
10249.50 1048
10250.46 1004
10251.42 981
10252.37 1126
10253.33 1092
10254.28 1020
10255.24 1050
10256.20 1083
10257.15 1062
10258.11 977
10259.06 1008
10260.02 1079
10260.98 1046
10261.93 947
10262.89 933
10263.85 1002
10264.80 1008
10265.76 936
10266.72 983
10267.67 1041
10268.63 1032
10269.59 997
10270.54 908
10271.50 986
10272.46 986
10273.41 927
10274.37 1035
10275.33 949
10276.29 920
10277.24 942
10278.20 1012
10279.16 964
10280.11 968
10281.07 939
10282.03 972
10282.99 955
10283.94 962
10284.90 988
10285.86 973
10286.82 930
10287.77 918
10288.73 885
10289.69 922
10290.65 847
10291.61 868
10292.56 1000
10293.52 989
10294.48 952
10295.44 902
10296.39 882
10297.35 870
10298.31 863
10299.27 901
10300.23 927
10301.19 889
10302.14 932
10303.10 888
10304.06 878
10305.02 858
10305.98 848
10306.94 882
10307.89 888
10308.85 949
10309.81 971
10310.77 852
10311.73 840
10312.69 902
10313.65 867
10314.61 922
10315.57 909
10316.52 877
10317.48 867
10318.44 830
10319.40 954
10320.36 883
10321.32 920
10322.28 960
10323.24 925
10324.20 927
10325.16 877
10326.12 939
10327.08 921
10328.04 957
10328.99 968
10329.95 966
10330.91 924
10331.87 912
10332.83 938
10333.79 903
10334.75 949
10335.71 844
10336.67 873
10337.63 888
10338.59 868
10339.55 841
10340.51 854
10341.47 861
10342.43 927
10343.39 905
10344.35 933
10345.31 967
10346.27 882
10347.23 915
10348.20 927
10349.16 827
10350.12 836
10351.08 832
10352.04 824
10353.00 942
10353.96 953
10354.92 934
10355.88 870
10356.84 873
10357.80 889
10358.76 947
10359.72 931
10360.69 964
10361.65 917
10362.61 857
10363.57 889
10364.53 908
10365.49 960
10366.45 963
10367.41 905
10368.38 901
10369.34 850
10370.30 855
10371.26 896
10372.22 903
10373.18 852
10374.14 873
10375.11 907
10376.07 904
10377.03 885
10377.99 901
10378.95 822
10379.92 799
10380.88 790
10381.84 772
10382.80 845
10383.76 841
10384.73 793
10385.69 819
10386.65 820
10387.61 844
10388.57 783
10389.54 802
10390.50 852
10391.46 889
10392.42 826
10393.39 839
10394.35 838
10395.31 802
10396.27 828
10397.24 744
10398.20 787
10399.16 828
10400.13 797
10401.09 784
10402.05 830
10403.02 863
10403.98 882
10404.94 825
10405.90 855
10406.87 891
10407.83 804
10408.79 830
10409.76 781
10410.72 791
10411.68 866
10412.65 794
10413.61 796
10414.57 803
10415.54 804
10416.50 848
10417.47 910
10418.43 922
10419.39 901
10420.36 971
10421.32 879
10422.28 870
10423.25 914
10424.21 851
10425.18 831
10426.14 832
10427.10 856
10428.07 812
10429.03 762
10430.00 814
10430.96 774
10431.93 711
10432.89 778
10433.85 869
10434.82 794
10435.78 738
10436.75 798
10437.71 816
10438.68 856
10439.64 831
10440.61 791
10441.57 803
10442.54 765
10443.50 782
10444.47 779
10445.43 803
10446.40 725
10447.36 758
10448.33 775
10449.29 734
10450.26 719
10451.22 751
10452.19 769
10453.15 825
10454.12 801
10455.08 765
10456.05 690
10457.01 755
10457.98 714
10458.95 677
10459.91 690
10460.88 782
10461.84 749
10462.81 785
10463.77 738
10464.74 716
10465.71 741
10466.67 763
10467.64 734
10468.60 769
10469.57 740
10470.54 695
10471.50 709
10472.47 764
10473.44 727
10474.40 701
10475.37 766
10476.33 741
10477.30 808
10478.27 722
10479.23 731
10480.20 699
10481.17 735
10482.13 765
10483.10 784
10484.07 713
10485.03 670
10486.00 715
10486.97 753
10487.93 787
10488.90 826
10489.87 809
10490.84 824
10491.80 785
10492.77 750
10493.74 698
10494.70 760
10495.67 770
10496.64 769
10497.61 710
10498.57 693
10499.54 699
10500.51 742
10501.48 731
10502.44 764
10503.41 730
10504.38 701
10505.35 759
10506.31 743
10507.28 744
10508.25 741
10509.22 725
10510.19 707
10511.15 707
10512.12 639
10513.09 645
10514.06 711
10515.03 720
10516.00 675
10516.96 666
10517.93 726
10518.90 735
10519.87 777
10520.84 801
10521.81 722
10522.77 703
10523.74 763
10524.71 769
10525.68 691
10526.65 669
10527.62 712
10528.59 719
10529.56 652
10530.52 708
10531.49 800
10532.46 775
10533.43 726
10534.40 711
10535.37 677
10536.34 763
10537.31 747
10538.28 751
10539.25 760
10540.22 752
10541.18 719
10542.15 738
10543.12 774
10544.09 793
10545.06 788
10546.03 813
10547.00 775
10547.97 704
10548.94 767
10549.91 708
10550.88 819
10551.85 754
10552.82 748
10553.79 780
10554.76 754
10555.73 813
10556.70 747
10557.67 783
10558.64 796
10559.61 867
10560.58 911
10561.55 883
10562.52 861
10563.49 918
10564.46 855
10565.43 815
10566.40 841
10567.38 782
10568.35 772
10569.32 786
10570.29 777
10571.26 718
10572.23 728
10573.20 758
10574.17 795
10575.14 747
10576.11 702
10577.08 719
10578.06 820
10579.03 795
10580.00 743
10580.97 707
10581.94 663
10582.91 701
10583.88 791
10584.85 748
10585.83 803
10586.80 862
10587.77 820
10588.74 779
10589.71 737
10590.68 752
10591.66 820
10592.63 855
10593.60 780
10594.57 781
10595.54 824
10596.51 803
10597.49 794
10598.46 800
10599.43 908
10600.40 813
10601.37 845
10602.35 843
10603.32 795
10604.29 835
10605.26 778
10606.24 763
10607.21 820
10608.18 780
10609.15 725
10610.13 822
10611.10 769
10612.07 811
10613.04 818
10614.02 876
10614.99 846
10615.96 800
10616.94 772
10617.91 776
10618.88 797
10619.85 836
10620.83 932
10621.80 806
10622.77 785
10623.75 817
10624.72 880
10625.69 851
10626.67 806
10627.64 825
10628.61 847
10629.59 867
10630.56 902
10631.53 807
10632.51 795
10633.48 860
10634.46 888
10635.43 924
10636.40 993
10637.38 1033
10638.35 1049
10639.32 1109
10640.30 1114
10641.27 1074
10642.25 1129
10643.22 1096
10644.19 1170
10645.17 1103
10646.14 946
10647.12 917
10648.09 903
10649.07 881
10650.04 856
10651.01 750
10651.99 725
10652.96 807
10653.94 835
10654.91 721
10655.89 778
10656.86 848
10657.84 756
10658.81 826
10659.79 828
10660.76 770
10661.74 787
10662.71 809
10663.69 762
10664.66 778
10665.64 758
10666.61 709
10667.59 758
10668.56 796
10669.54 717
10670.51 766
10671.49 728
10672.46 710
10673.44 753
10674.42 737
10675.39 750
10676.37 744
10677.34 833
10678.32 856
10679.29 888
10680.27 830
10681.25 870
10682.22 862
10683.20 785
10684.17 828
10685.15 863
10686.12 882
10687.10 743
10688.08 795
10689.05 788
10690.03 748
10691.01 739
10691.98 789
10692.96 747
10693.94 812
10694.91 733
10695.89 704
10696.86 705
10697.84 734
10698.82 761
10699.79 772
10700.77 748
10701.75 651
10702.72 697
10703.70 736
10704.68 761
10705.66 750
10706.63 651
10707.61 720
10708.59 711
10709.56 756
10710.54 745
10711.52 728
10712.50 730
10713.47 765
10714.45 788
10715.43 780
10716.41 774
10717.38 739
10718.36 737
10719.34 763
10720.32 703
10721.29 792
10722.27 856
10723.25 776
10724.23 749
10725.20 748
10726.18 739
10727.16 782
10728.14 729
10729.12 789
10730.09 806
10731.07 760
10732.05 670
10733.03 708
10734.01 768
10734.99 712
10735.96 758
10736.94 753
10737.92 733
10738.90 728
10739.88 683
10740.86 698
10741.83 796
10742.81 815
10743.79 755
10744.77 763
10745.75 676
10746.73 686
10747.71 736
10748.69 695
10749.67 704
10750.64 744
10751.62 796
10752.60 740
10753.58 665
10754.56 785
10755.54 775
10756.52 776
10757.50 749
10758.48 736
10759.46 737
10760.44 721
10761.42 794
10762.40 783
10763.38 693
10764.35 723
10765.33 815
10766.31 797
10767.29 782
10768.27 728
10769.25 738
10770.23 784
10771.21 773
10772.19 776
10773.17 754
10774.15 840
10775.13 773
10776.11 752
10777.09 798
10778.07 813
10779.05 783
10780.04 820
10781.02 826
10782.00 835
10782.98 813
10783.96 775
10784.94 768
10785.92 805
10786.90 806
10787.88 805
10788.86 803
10789.84 770
10790.82 758
10791.80 738
10792.78 820
10793.77 701
10794.75 794
10795.73 757
10796.71 737
10797.69 825
10798.67 893
10799.65 854
10800.63 860
10801.61 835
10802.60 806
10803.58 789
10804.56 749
10805.54 847
10806.52 869
10807.50 826
10808.49 899
10809.47 880
10810.45 852
10811.43 869
10812.41 817
10813.39 838
10814.38 836
10815.36 860
10816.34 870
10817.32 930
10818.30 846
10819.29 840
10820.27 782
10821.25 867
10822.23 946
10823.22 867
10824.20 890
10825.18 899
10826.16 840
10827.15 845
10828.13 887
10829.11 844
10830.09 845
10831.08 894
10832.06 888
10833.04 893
10834.02 816
10835.01 922
10835.99 916
10836.97 905
10837.96 917
10838.94 903
10839.92 938
10840.90 910
10841.89 899
10842.87 990
10843.85 1004
10844.84 957
10845.82 944
10846.80 900
10847.79 998
10848.77 1036
10849.76 997
10850.74 934
10851.72 1058
10852.71 990
10853.69 961
10854.67 894
10855.66 947
10856.64 1004
10857.62 1019
10858.61 964
10859.59 1039
10860.58 983
10861.56 947
10862.55 979
10863.53 1022
10864.51 1122
10865.50 1023
10866.48 1062
10867.47 1025
10868.45 1038
10869.44 1048
10870.42 1068
10871.40 1084
10872.39 1122
10873.37 1117
10874.36 1150
10875.34 1134
10876.33 1081
10877.31 1076
10878.30 1089
10879.28 1090
10880.27 1165
10881.25 1097
10882.24 1121
10883.22 1180
10884.21 1231
10885.19 1189
10886.18 1243
10887.16 1201
10888.15 1220
10889.13 1270
10890.12 1300
10891.10 1326
10892.09 1255
10893.07 1280
10894.06 1343
10895.05 1392
10896.03 1339
10897.02 1340
10898.00 1356
10898.99 1279
10899.97 1380
10900.96 1349
10901.95 1365
10902.93 1283
10903.92 1354
10904.90 1374
10905.89 1346
10906.88 1456
10907.86 1438
10908.85 1527
10909.84 1528
10910.82 1442
10911.81 1460
10912.79 1508
10913.78 1486
10914.77 1622
10915.75 1603
10916.74 1590
10917.73 1640
10918.71 1557
10919.70 1618
10920.69 1636
10921.67 1604
10922.66 1654
10923.65 1606
10924.63 1615
10925.62 1583
10926.61 1637
10927.60 1754
10928.58 1722
10929.57 1673
10930.56 1694
10931.54 1749
10932.53 1707
10933.52 1672
10934.51 1683
10935.49 1615
10936.48 1675
10937.47 1745
10938.46 1839
10939.44 1856
10940.43 1834
10941.42 1886
10942.41 1874
10943.39 1940
10944.38 2037
10945.37 2113
10946.36 2159
10947.35 2142
10948.33 2053
10949.32 2157
10950.31 2227
10951.30 2299
10952.29 2482
10953.28 2471
10954.26 2489
10955.25 2789
10956.24 3002
10957.23 3065
10958.22 3241
10959.21 3387
10960.19 3649
10961.18 3606
10962.17 3569
10963.16 3234
10964.15 3156
10965.14 2962
10966.13 2795
10967.11 2694
10968.10 2518
10969.09 2469
10970.08 2423
10971.07 2351
10972.06 2373
10973.05 2259
10974.04 2330
10975.03 2317
10976.02 2135
10977.01 2240
10978.00 2316
10978.98 2256
10979.97 2271
10980.96 2260
10981.95 2317
10982.94 2339
10983.93 2284
10984.92 2365
10985.91 2242
10986.90 2388
10987.89 2411
10988.88 2255
10989.87 2432
10990.86 2438
10991.85 2601
10992.84 2594
10993.83 2697
10994.82 2998
10995.81 3372
10996.80 3650
10997.79 3916
10998.78 4343
10999.77 4754
11000.76 4865
11001.75 4939
11002.74 4793
11003.73 4641
11004.72 4216
11005.72 3938
11006.71 3588
11007.70 3203
11008.69 2995
11009.68 2783
11010.67 2528
11011.66 2410
11012.65 2163
11013.64 2102
11014.63 2055
11015.62 2015
11016.61 2046
11017.61 2013
11018.60 1966
11019.59 1861
11020.58 1811
11021.57 1758
11022.56 1728
11023.55 1678
11024.55 1702
11025.54 1613
11026.53 1560
11027.52 1599
11028.51 1649
11029.50 1669
11030.49 1537
11031.49 1505
11032.48 1589
11033.47 1599
11034.46 1505
11035.45 1563
11036.45 1547
11037.44 1509
11038.43 1531
11039.42 1604
11040.41 1626
11041.41 1597
11042.40 1595
11043.39 1455
11044.38 1524
11045.38 1472
11046.37 1429
11047.36 1476
11048.35 1393
11049.35 1359
11050.34 1339
11051.33 1409
11052.32 1362
11053.32 1352
11054.31 1407
11055.30 1367
11056.30 1402
11057.29 1368
11058.28 1315
11059.27 1314
11060.27 1284
11061.26 1357
11062.25 1327
11063.25 1325
11064.24 1348
11065.23 1333
11066.23 1246
11067.22 1347
11068.21 1380
11069.21 1338
11070.20 1301
11071.19 1334
11072.19 1368
11073.18 1339
11074.17 1315
11075.17 1363
11076.16 1323
11077.16 1327
11078.15 1254
11079.14 1375
11080.14 1280
11081.13 1414
11082.13 1377
11083.12 1247
11084.11 1298
11085.11 1248
11086.10 1300
11087.10 1350
11088.09 1289
11089.09 1230
11090.08 1258
11091.07 1238
11092.07 1227
11093.06 1282
11094.06 1235
11095.05 1310
11096.05 1231
11097.04 1172
11098.04 1163
11099.03 1238
11100.03 1279
11101.02 1164
11102.02 1161
11103.01 1194
11104.01 1167
11105.00 1135
11106.00 1079
11106.99 1183
11107.99 1111
11108.98 1176
11109.98 1146
11110.97 1022
11111.97 1098
11112.96 1095
11113.96 1186
11114.95 1119
11115.95 1154
11116.95 1141
11117.94 1117
11118.94 1085
11119.93 1080
11120.93 1230
11121.92 1163
11122.92 993
11123.92 1019
11124.91 1194
11125.91 1106
11126.90 1101
11127.90 1089
11128.90 1101
11129.89 1033
11130.89 1051
11131.89 1050
11132.88 1046
11133.88 1049
11134.87 1029
11135.87 1021
11136.87 971
11137.86 875
11138.86 990
11139.86 993
11140.85 939
11141.85 975
11142.85 985
11143.84 1016
11144.84 1040
11145.84 1020
11146.84 1056
11147.83 1066
11148.83 1025
11149.83 1037
11150.82 1014
11151.82 954
11152.82 1002
11153.82 1032
11154.81 996
11155.81 891
11156.81 951
11157.80 1023
11158.80 968
11159.80 938
11160.80 961
11161.79 958
11162.79 966
11163.79 996
11164.79 914
11165.79 845
11166.78 869
11167.78 953
11168.78 940
11169.78 995
11170.78 972
11171.77 1021
11172.77 997
11173.77 1009
11174.77 977
11175.77 970
11176.76 995
11177.76 959
11178.76 886
11179.76 970
11180.76 947
11181.76 965
11182.76 988
11183.75 916
11184.75 992
11185.75 907
11186.75 933
11187.75 947
11188.75 934
11189.75 880
11190.75 879
11191.74 947
11192.74 930
11193.74 897
11194.74 971
11195.74 952
11196.74 953
11197.74 932
11198.74 887
11199.74 889
11200.74 874
11201.74 1008
11202.74 937
11203.74 926
11204.74 934
11205.73 938
11206.73 886
11207.73 902
11208.73 905
11209.73 934
11210.73 943
11211.73 960
11212.73 885
11213.73 848
11214.73 892
11215.73 885
11216.73 899
11217.73 843
11218.73 860
11219.73 873
11220.73 841
11221.73 858
11222.73 846
11223.74 807
11224.74 909
11225.74 939
11226.74 863
11227.74 858
11228.74 865
11229.74 863
11230.74 808
11231.74 842
11232.74 774
11233.74 836
11234.74 837
11235.74 835
11236.74 832
11237.75 855
11238.75 779
11239.75 750
11240.75 873
11241.75 869
11242.75 842
11243.75 857
11244.75 824
11245.76 841
11246.76 857
11247.76 799
11248.76 802
11249.76 808
11250.76 837
11251.76 820
11252.77 890
11253.77 891
11254.77 865
11255.77 848
11256.77 839
11257.78 857
11258.78 857
11259.78 857
11260.78 843
11261.78 838
11262.79 910
11263.79 921
11264.79 836
11265.79 927
11266.79 895
11267.80 914
11268.80 894
11269.80 962
11270.80 956
11271.81 882
11272.81 852
11273.81 861
11274.81 869
11275.82 899
11276.82 954
11277.82 1004
11278.83 946
11279.83 945
11280.83 968
11281.83 998
11282.84 916
11283.84 842
11284.84 960
11285.85 927
11286.85 930
11287.85 938
11288.86 868
11289.86 898
11290.86 837
11291.87 862
11292.87 833
11293.87 894
11294.88 878
11295.88 843
11296.89 870
11297.89 871
11298.89 927
11299.90 892
11300.90 950
11301.90 926
11302.91 942
11303.91 889
11304.92 916
11305.92 949
11306.92 1006
11307.93 1005
11308.93 1014
11309.94 1080
11310.94 1163
11311.95 1200
11312.95 1223
11313.95 1296
11314.96 1277
11315.96 1192
11316.97 1188
11317.97 1185
11318.98 1192
11319.98 1145
11320.99 1057
11321.99 1007
11323.00 982
11324.00 913
11325.01 886
11326.01 868
11327.02 834
11328.02 890
11329.03 839
11330.03 866
11331.04 844
11332.04 821
11333.05 806
11334.05 865
11335.06 790
11336.06 858
11337.07 878
11338.07 806
11339.08 779
11340.09 794
11341.09 781
11342.10 750
11343.10 798
11344.11 822
11345.11 781
11346.12 741
11347.13 760
11348.13 796
11349.14 792
11350.14 726
11351.15 784
11352.16 753
11353.16 734
11354.17 795
11355.17 790
11356.18 796
11357.19 809
11358.19 842
11359.20 773
11360.21 856
11361.21 891
11362.22 894
11363.23 788
11364.23 807
11365.24 818
11366.25 763
11367.25 724
11368.26 710
11369.27 781
11370.27 827
11371.28 872
11372.29 812
11373.29 752
11374.30 754
11375.31 753
11376.32 780
11377.32 785
11378.33 748
11379.34 824
11380.35 820
11381.35 797
11382.36 789
11383.37 776
11384.38 803
11385.38 808
11386.39 764
11387.40 750
11388.41 809
11389.41 780
11390.42 849
11391.43 819
11392.44 777
11393.45 812
11394.45 771
11395.46 792
11396.47 824
11397.48 818
11398.49 740
11399.49 801
11400.50 794
11401.51 779
11402.52 799
11403.53 869
11404.54 784
11405.54 791
11406.55 776
11407.56 790
11408.57 731
11409.58 747
11410.59 748
11411.60 765
11412.61 794
11413.61 803
11414.62 791
11415.63 695
11416.64 798
11417.65 763
11418.66 805
11419.67 811
11420.68 795
11421.69 737
11422.70 781
11423.71 754
11424.71 744
11425.72 717
11426.73 763
11427.74 768
11428.75 751
11429.76 819
11430.77 772
11431.78 780
11432.79 747
11433.80 743
11434.81 789
11435.82 787
11436.83 773
11437.84 842
11438.85 758
11439.86 785
11440.87 776
11441.88 779
11442.89 736
11443.90 770
11444.91 743
11445.92 788
11446.93 817
11447.94 793
11448.95 813
11449.96 708
11450.97 748
11451.98 845
11452.99 850
11454.01 840
11455.02 810
11456.03 784
11457.04 791
11458.05 833
11459.06 808
11460.07 792
11461.08 767
11462.09 769
11463.10 771
11464.11 754
11465.13 742
11466.14 745
11467.15 756
11468.16 793
11469.17 749
11470.18 797
11471.19 814
11472.20 841
11473.22 779
11474.23 743
11475.24 852
11476.25 828
11477.26 844
11478.27 773
11479.29 778
11480.30 787
11481.31 794
11482.32 789
11483.33 814
11484.35 711
11485.36 754
11486.37 721
11487.38 703
11488.39 692
11489.41 697
11490.42 747
11491.43 746
11492.44 801
11493.46 816
11494.47 794
11495.48 696
11496.49 763
11497.51 781
11498.52 757
11499.53 711
11500.54 756
11501.56 719
11502.57 769
11503.58 710
11504.59 755
11505.61 723
11506.62 714
11507.63 661
11508.65 706
11509.66 751
11510.67 694
11511.69 695
11512.70 683
11513.71 792
11514.73 726
11515.74 738
11516.75 758
11517.77 707
11518.78 728
11519.79 755
11520.81 792
11521.82 718
11522.83 774
11523.85 729
11524.86 770
11525.88 723
11526.89 763
11527.90 729
11528.92 727
11529.93 779
11530.95 731
11531.96 692
11532.97 767
11533.99 766
11535.00 775
11536.02 741
11537.03 793
11538.05 808
11539.06 734
11540.07 770
11541.09 715
11542.10 738
11543.12 735
11544.13 754
11545.15 829
11546.16 793
11547.18 734
11548.19 734
11549.21 811
11550.22 847
11551.24 759
11552.25 734
11553.27 766
11554.28 775
11555.30 772
11556.31 807
11557.33 744
11558.34 709
11559.36 737
11560.37 806
11561.39 756
11562.40 753
11563.42 788
11564.43 750
11565.45 790
11566.47 751
11567.48 804
11568.50 822
11569.51 801
11570.53 794
11571.54 847
11572.56 851
11573.58 828
11574.59 823
11575.61 840
11576.62 768
11577.64 834
11578.66 881
11579.67 871
11580.69 914
11581.70 945
11582.72 869
11583.74 922
11584.75 945
11585.77 978
11586.79 961
11587.80 936
11588.82 987
11589.84 956
11590.85 972
11591.87 1002
11592.89 943
11593.90 998
11594.92 1066
11595.94 1093
11596.95 1187
11597.97 1205
11598.99 1290
11600.01 1351
11601.02 1370
11602.04 1526
11603.06 1558
11604.07 1748
11605.09 1844
11606.11 1777
11607.13 1549
11608.14 1513
11609.16 1529
11610.18 1425
11611.20 1215
11612.21 1209
11613.23 1068
11614.25 980
11615.27 955
11616.29 922
11617.30 969
11618.32 948
11619.34 898
11620.36 931
11621.38 836
11622.39 849
11623.41 856
11624.43 899
11625.45 912
11626.47 809
11627.48 861
11628.50 861
11629.52 810
11630.54 755
11631.56 789
11632.58 778
11633.59 827
11634.61 815
11635.63 823
11636.65 797
11637.67 778
11638.69 740
11639.71 800
11640.73 845
11641.75 824
11642.76 782
11643.78 795
11644.80 776
11645.82 771
11646.84 822
11647.86 777
11648.88 804
11649.90 779
11650.92 678
11651.94 755
11652.96 784
11653.98 681
11655.00 777
11656.01 786
11657.03 710
11658.05 748
11659.07 696
11660.09 740
11661.11 781
11662.13 732
11663.15 756
11664.17 735
11665.19 716
11666.21 746
11667.23 727
11668.25 729
11669.27 816
11670.29 848
11671.31 758
11672.33 735
11673.35 779
11674.37 755
11675.39 772
11676.42 711
11677.44 731
11678.46 700
11679.48 810
11680.50 822
11681.52 781
11682.54 795
11683.56 774
11684.58 781
11685.60 780
11686.62 779
11687.64 768
11688.66 758
11689.69 742
11690.71 785
11691.73 836
11692.75 833
11693.77 730
11694.79 735
11695.81 691
11696.83 724
11697.85 741
11698.88 771
11699.90 811
11700.92 809
11701.94 768
11702.96 752
11703.98 756
11705.01 758
11706.03 831
11707.05 794
11708.07 807
11709.09 744
11710.12 758
11711.14 758
11712.16 789
11713.18 779
11714.20 752
11715.23 838
11716.25 780
11717.27 749
11718.29 765
11719.31 768
11720.34 793
11721.36 751
11722.38 751
11723.40 720
11724.43 800
11725.45 714
11726.47 710
11727.49 685
11728.52 751
11729.54 807
11730.56 786
11731.59 739
11732.61 828
11733.63 769
11734.65 826
11735.68 810
11736.70 740
11737.72 779
11738.75 807
11739.77 783
11740.79 782
11741.82 789
11742.84 812
11743.86 717
11744.89 784
11745.91 803
11746.93 830
11747.96 765
11748.98 742
11750.01 770
11751.03 741
11752.05 710
11753.08 722
11754.10 767
11755.12 776
11756.15 778
11757.17 756
11758.20 715
11759.22 719
11760.24 776
11761.27 708
11762.29 687
11763.32 698
11764.34 749
11765.37 726
11766.39 736
11767.41 776
11768.44 778
11769.46 783
11770.49 773
11771.51 731
11772.54 738
11773.56 691
11774.59 705
11775.61 800
11776.64 765
11777.66 769
11778.69 726
11779.71 739
11780.74 730
11781.76 747
11782.79 756
11783.81 747
11784.84 727
11785.86 771
11786.89 724
11787.91 729
11788.94 767
11789.96 737
11790.99 762
11792.01 767
11793.04 779
11794.07 801
11795.09 813
11796.12 803
11797.14 785
11798.17 777
11799.19 852
11800.22 858
11801.25 758
11802.27 768
11803.30 883
11804.32 861
11805.35 795
11806.38 835
11807.40 844
11808.43 833
11809.45 854
11810.48 841
11811.51 819
11812.53 875
11813.56 844
11814.59 863
11815.61 886
11816.64 866
11817.67 861
11818.69 781
11819.72 877
11820.75 829
11821.77 857
11822.80 835
11823.83 896
11824.85 900
11825.88 932
11826.91 903
11827.94 882
11828.96 884
11829.99 891
11831.02 868
11832.04 951
11833.07 882
11834.10 834
11835.13 940
11836.15 888
11837.18 945
11838.21 869
11839.24 893
11840.26 822
11841.29 851
11842.32 942
11843.35 886
11844.37 938
11845.40 851
11846.43 879
11847.46 868
11848.49 940
11849.51 974
11850.54 1000
11851.57 951
11852.60 870
11853.63 911
11854.65 1009
11855.68 1029
11856.71 1040
11857.74 996
11858.77 1064
11859.80 1060
11860.83 1099
11861.85 1009
11862.88 1031
11863.91 1005
11864.94 1048
11865.97 1045
11867.00 1083
11868.03 1076
11869.05 1057
11870.08 1038
11871.11 1094
11872.14 1174
11873.17 1140
11874.20 1124
11875.23 1149
11876.26 1156
11877.29 1119
11878.32 1152
11879.35 1227
11880.38 1225
11881.40 1191
11882.43 1167
11883.46 1239
11884.49 1279
11885.52 1329
11886.55 1314
11887.58 1344
11888.61 1364
11889.64 1308
11890.67 1395
11891.70 1326
11892.73 1459
11893.76 1383
11894.79 1420
11895.82 1523
11896.85 1571
11897.88 1565
11898.91 1581
11899.94 1638
11900.97 1844
11902.00 1841
11903.03 1768
11904.06 1868
11905.09 1854
11906.12 1807
11907.15 1759
11908.18 1820
11909.22 1684
11910.25 1673
11911.28 1588
11912.31 1622
11913.34 1573
11914.37 1544
11915.40 1485
11916.43 1540
11917.46 1505
11918.49 1492
11919.52 1496
11920.55 1486
11921.59 1527
11922.62 1550
11923.65 1551
11924.68 1622
11925.71 1683
11926.74 1787
11927.77 1963
11928.81 2090
11929.84 2194
11930.87 2261
11931.90 2424
11932.93 2520
11933.96 2592
11935.00 2603
11936.03 2464
11937.06 2358
11938.09 2298
11939.12 2121
11940.15 1960
11941.19 1831
11942.22 1719
11943.25 1702
11944.28 1509
11945.31 1490
11946.35 1496
11947.38 1438
11948.41 1332
11949.44 1278
11950.48 1289
11951.51 1231
11952.54 1276
11953.57 1239
11954.61 1251
11955.64 1291
11956.67 1267
11957.70 1192
11958.74 1154
11959.77 1190
11960.80 1179
11961.84 1134
11962.87 1133
11963.90 1155
11964.93 1217
11965.97 1156
11967.00 1104
11968.03 1176
11969.07 1195
11970.10 1187
11971.13 1169
11972.17 1182
11973.20 1146
11974.23 1115
11975.27 1141
11976.30 1094
11977.33 1145
11978.37 1188
11979.40 1131
11980.44 1160
11981.47 1154
11982.50 1234
11983.54 1125
11984.57 1219
11985.60 1141
11986.64 1113
11987.67 1175
11988.71 1108
11989.74 1170
11990.77 1207
11991.81 1179
11992.84 1174
11993.88 1159
11994.91 1158
11995.95 1146
11996.98 1114
11998.02 1116
11999.05 1173
12000.08 1136
12001.12 1123
12002.15 1240
12003.19 1185
12004.22 1259
12005.26 1208
12006.29 1219
12007.33 1184
12008.36 1165
12009.40 1188
12010.43 1212
12011.47 1275
12012.50 1308
12013.54 1234
12014.57 1255
12015.61 1268
12016.64 1203
12017.68 1285
12018.71 1192
12019.75 1310
12020.78 1375
12021.82 1303
12022.86 1254
12023.89 1334
12024.93 1374
12025.96 1272
12027.00 1308
12028.03 1225
12029.07 1309
12030.11 1264
12031.14 1264
12032.18 1202
12033.21 1291
12034.25 1225
12035.29 1259
12036.32 1228
12037.36 1242
12038.39 1264
12039.43 1229
12040.47 1246
12041.50 1267
12042.54 1251
12043.58 1181
12044.61 1205
12045.65 1244
12046.69 1221
12047.72 1283
12048.76 1273
12049.80 1278
12050.83 1307
12051.87 1199
12052.91 1200
12053.94 1249
12054.98 1350
12056.02 1191
12057.05 1252
12058.09 1328
12059.13 1355
12060.16 1294
12061.20 1210
12062.24 1228
12063.28 1228
12064.31 1295
12065.35 1260
12066.39 1298
12067.43 1328
12068.46 1319
12069.50 1273
12070.54 1228
12071.58 1305
12072.61 1327
12073.65 1239
12074.69 1248
12075.73 1295
12076.76 1328
12077.80 1310
12078.84 1305
12079.88 1370
12080.92 1361
12081.95 1361
12082.99 1308
12084.03 1419
12085.07 1389
12086.11 1404
12087.15 1414
12088.18 1557
12089.22 1504
12090.26 1451
12091.30 1410
12092.34 1428
12093.38 1409
12094.42 1488
12095.45 1456
12096.49 1517
12097.53 1543
12098.57 1590
12099.61 1662
12100.65 1596
12101.69 1744
12102.73 1739
12103.76 1895
12104.80 1959
12105.84 1832
12106.88 1856
12107.92 1810
12108.96 1666
12110.00 1663
12111.04 1531
12112.08 1462
12113.12 1491
12114.16 1385
12115.20 1329
12116.24 1277
12117.28 1283
12118.32 1254
12119.36 1181
12120.40 1097
12121.44 1051
12122.47 1086
12123.51 1117
12124.55 1017
12125.59 996
12126.63 1048
12127.67 1067
12128.71 1071
12129.76 1100
12130.80 1029
12131.84 992
12132.88 1053
12133.92 1023
12134.96 1014
12136.00 1000
12137.04 986
12138.08 939
12139.12 916
12140.16 885
12141.20 949
12142.24 995
12143.28 973
12144.32 950
12145.36 926
12146.40 887
12147.44 929
12148.49 972
12149.53 964
12150.57 959
12151.61 953
12152.65 986
12153.69 955
12154.73 985
12155.77 940
12156.81 876
12157.86 938
12158.90 988
12159.94 916
12160.98 946
12162.02 892
12163.06 839
12164.10 863
12165.15 931
12166.19 895
12167.23 918
12168.27 909
12169.31 924
12170.36 908
12171.40 936
12172.44 950
12173.48 913
12174.52 876
12175.57 906
12176.61 946
12177.65 904
12178.69 900
12179.73 928
12180.78 911
12181.82 940
12182.86 881
12183.90 852
12184.95 887
12185.99 997
12187.03 936
12188.07 923
12189.12 896
12190.16 891
12191.20 910
12192.25 935
12193.29 833
12194.33 946
12195.37 869
12196.42 824
12197.46 959
12198.50 999
12199.55 936
12200.59 793
12201.63 895
12202.68 947
12203.72 920
12204.76 838
12205.81 883
12206.85 923
12207.89 953
12208.94 981
12209.98 910
12211.02 952
12212.07 868
12213.11 914
12214.16 890
12215.20 904
12216.24 854
12217.29 889
12218.33 916
12219.37 886
12220.42 985
12221.46 954
12222.51 862
12223.55 942
12224.60 928
12225.64 915
12226.68 962
12227.73 942
12228.77 827
12229.82 876
12230.86 898
12231.91 864
12232.95 953
12234.00 847
12235.04 867
12236.08 864
12237.13 879
12238.17 874
12239.22 860
12240.26 821
12241.31 830
12242.35 846
12243.40 884
12244.44 949
12245.49 853
12246.53 846
12247.58 853
12248.62 891
12249.67 825
12250.72 861
12251.76 838
12252.81 851
12253.85 758
12254.90 787
12255.94 824
12256.99 849
12258.03 820
12259.08 845
12260.13 833
12261.17 801
12262.22 742
12263.26 803
12264.31 839
12265.35 761
12266.40 791
12267.45 784
12268.49 698
12269.54 758
12270.59 744
12271.63 697
12272.68 780
12273.72 749
12274.77 761
12275.82 741
12276.86 777
12277.91 744
12278.96 872
12280.00 844
12281.05 806
12282.10 779
12283.14 841
12284.19 781
12285.24 726
12286.28 813
12287.33 758
12288.38 806
12289.42 758
12290.47 747
12291.52 819
12292.57 753
12293.61 734
12294.66 741
12295.71 764
12296.75 770
12297.80 799
12298.85 751
12299.90 804
12300.94 804
12301.99 754
12303.04 765
12304.09 747
12305.13 738
12306.18 804
12307.23 815
12308.28 761
12309.33 714
12310.37 756
12311.42 771
12312.47 776
12313.52 803
12314.57 728
12315.61 792
12316.66 809
12317.71 762
12318.76 745
12319.81 821
12320.85 814
12321.90 791
12322.95 759
12324.00 747
12325.05 769
12326.10 795
12327.15 805
12328.19 757
12329.24 769
12330.29 785
12331.34 790
12332.39 728
12333.44 781
12334.49 762
12335.54 782
12336.59 725
12337.63 737
12338.68 748
12339.73 733
12340.78 789
12341.83 765
12342.88 730
12343.93 738
12344.98 736
12346.03 722
12347.08 770
12348.13 837
12349.18 775
12350.23 719
12351.28 762
12352.33 723
12353.38 741
12354.43 721
12355.48 728
12356.52 785
12357.57 799
12358.62 771
12359.67 829
12360.72 816
12361.77 832
12362.82 768
12363.88 766
12364.93 787
12365.98 810
12367.03 833
12368.08 834
12369.13 780
12370.18 739
12371.23 794
12372.28 861
12373.33 906
12374.38 812
12375.43 789
12376.48 870
12377.53 790
12378.58 816
12379.63 823
12380.68 824
12381.73 804
12382.79 875
12383.84 807
12384.89 859
12385.94 814
12386.99 841
12388.04 859
12389.09 915
12390.14 879
12391.20 846
12392.25 842
12393.30 858
12394.35 895
12395.40 815
12396.45 787
12397.50 802
12398.56 849
12399.61 780
12400.66 803
12401.71 848
12402.76 838
12403.81 851
12404.87 833
12405.92 755
12406.97 869
12408.02 860
12409.07 841
12410.13 903
12411.18 872
12412.23 874
12413.28 887
12414.34 916
12415.39 862
12416.44 840
12417.49 903
12418.55 833
12419.60 813
12420.65 878
12421.70 981
12422.76 923
12423.81 990
12424.86 849
12425.91 891
12426.97 924
12428.02 963
12429.07 880
12430.13 900
12431.18 965
12432.23 985
12433.29 962
12434.34 981
12435.39 1009
12436.44 1044
12437.50 993
12438.55 939
12439.61 1032
12440.66 974
12441.71 998
12442.77 935
12443.82 933
12444.87 924
12445.93 980
12446.98 1013
12448.03 957
12449.09 951
12450.14 970
12451.20 940
12452.25 1006
12453.30 1029
12454.36 1030
12455.41 1071
12456.47 1113
12457.52 1158
12458.57 1094
12459.63 1155
12460.68 1177
12461.74 1197
12462.79 1263
12463.85 1182
12464.90 1204
12465.95 1157
12467.01 1261
12468.06 1347
12469.12 1395
12470.17 1587
12471.23 1563
12472.28 1713
12473.34 1806
12474.39 1924
12475.45 2152
12476.50 2333
12477.56 2462
12478.61 2537
12479.67 2499
12480.72 2463
12481.78 2368
12482.83 2356
12483.89 2250
12484.94 1872
12486.00 1857
12487.05 1710
12488.11 1629
12489.17 1484
12490.22 1411
12491.28 1351
12492.33 1309
12493.39 1282
12494.44 1227
12495.50 1170
12496.55 1091
12497.61 1109
12498.67 1016
12499.72 1040
12500.78 1033
12501.83 1052
12502.89 1034
12503.95 1063
12505.00 1006
12506.06 1032
12507.12 1006
12508.17 1018
12509.23 1059
12510.28 974
12511.34 981
12512.40 997
12513.45 1043
12514.51 933
12515.57 946
12516.62 939
12517.68 996
12518.74 1006
12519.79 970
12520.85 965
12521.91 948
12522.96 966
12524.02 1007
12525.08 929
12526.14 980
12527.19 910
12528.25 923
12529.31 961
12530.36 932
12531.42 922
12532.48 940
12533.54 948
12534.59 953
12535.65 928
12536.71 928
12537.77 1032
12538.82 1071
12539.88 1048
12540.94 1087
12542.00 1056
12543.05 1116
12544.11 1028
12545.17 1038
12546.23 980
12547.29 1090
12548.34 1074
12549.40 1193
12550.46 1125
12551.52 1191
12552.58 1219
12553.64 1217
12554.69 1263
12555.75 1334
12556.81 1390
12557.87 1461
12558.93 1477
12559.99 1425
12561.04 1516
12562.10 1475
12563.16 1482
12564.22 1382
12565.28 1345
12566.34 1296
12567.40 1138
12568.45 1139
12569.51 1153
12570.57 1074
12571.63 1101
12572.69 1084
12573.75 1036
12574.81 1012
12575.87 1072
12576.93 1038
12577.99 995
12579.05 1017
12580.11 1037
12581.16 1041
12582.22 998
12583.28 933
12584.34 996
12585.40 977
12586.46 1003
12587.52 959
12588.58 1010
12589.64 1005
12590.70 988
12591.76 1029
12592.82 956
12593.88 909
12594.94 935
12596.00 897
12597.06 957
12598.12 942
12599.18 898
12600.24 933
12601.30 1026
12602.36 921
12603.42 865
12604.48 890
12605.54 911
12606.60 933
12607.66 950
12608.72 930
12609.79 930
12610.85 943
12611.91 910
12612.97 966
12614.03 861
12615.09 905
12616.15 926
12617.21 951
12618.27 997
12619.33 991
12620.39 961
12621.45 1084
12622.52 1065
12623.58 968
12624.64 934
12625.70 909
12626.76 941
12627.82 949
12628.88 931
12629.95 907
12631.01 890
12632.07 915
12633.13 905
12634.19 936
12635.25 894
12636.31 932
12637.38 925
12638.44 896
12639.50 893
12640.56 887
12641.62 876
12642.69 887
12643.75 892
12644.81 866
12645.87 832
12646.93 856
12648.00 987
12649.06 949
12650.12 844
12651.18 871
12652.25 850
12653.31 888
12654.37 857
12655.43 849
12656.50 856
12657.56 900
12658.62 911
12659.68 814
12660.75 832
12661.81 842
12662.87 876
12663.94 864
12665.00 884
12666.06 844
12667.12 849
12668.19 855
12669.25 850
12670.31 857
12671.38 840
12672.44 855
12673.50 777
12674.57 873
12675.63 857
12676.69 824
12677.76 842
12678.82 842
12679.88 874
12680.95 878
12682.01 919
12683.07 843
12684.14 867
12685.20 915
12686.27 853
12687.33 891
12688.39 928
12689.46 871
12690.52 885
12691.59 886
12692.65 929
12693.71 880
12694.78 877
12695.84 913
12696.91 948
12697.97 954
12699.04 945
12700.10 946
12701.16 944
12702.23 945
12703.29 1024
12704.36 950
12705.42 931
12706.49 971
12707.55 995
12708.62 1038
12709.68 963
12710.75 932
12711.81 971
12712.88 975
12713.94 995
12715.01 924
12716.07 944
12717.14 857
12718.20 869
12719.27 927
12720.33 960
12721.40 1004
12722.46 893
12723.53 867
12724.59 928
12725.66 974
12726.72 976
12727.79 975
12728.86 918
12729.92 883
12730.99 927
12732.05 980
12733.12 954
12734.18 886
12735.25 892
12736.32 863
12737.38 883
12738.45 859
12739.51 948
12740.58 918
12741.65 910
12742.71 829
12743.78 823
12744.85 883
12745.91 821
12746.98 813
12748.04 814
12749.11 838
12750.18 824
12751.24 851
12752.31 889
12753.38 849
12754.44 853
12755.51 804
12756.58 753
12757.64 754
12758.71 837
12759.78 864
12760.85 794
12761.91 801
12762.98 732
12764.05 762
12765.11 784
12766.18 730
12767.25 772
12768.32 766
12769.38 734
12770.45 719
12771.52 735
12772.58 758
12773.65 822
12774.72 809
12775.79 774
12776.86 769
12777.92 768
12778.99 723
12780.06 722
12781.13 765
12782.19 811
12783.26 790
12784.33 761
12785.40 795
12786.47 815
12787.53 737
12788.60 751
12789.67 802
12790.74 700
12791.81 705
12792.87 736
12793.94 720
12795.01 805
12796.08 752
12797.15 726
12798.22 777
12799.29 722
12800.35 763
12801.42 772
12802.49 742
12803.56 789
12804.63 751
12805.70 761
12806.77 772
12807.84 760
12808.90 755
12809.97 771
12811.04 821
12812.11 830
12813.18 765
12814.25 804
12815.32 821
12816.39 841
12817.46 821
12818.53 882
12819.60 825
12820.67 820
12821.74 820
12822.81 790
12823.88 778
12824.94 814
12826.01 840
12827.08 792
12828.15 754
12829.22 770
12830.29 812
12831.36 842
12832.43 811
12833.50 774
12834.57 784
12835.64 772
12836.71 730
12837.78 712
12838.85 758
12839.92 768
12840.99 777
12842.07 782
12843.14 776
12844.21 748
12845.28 738
12846.35 704
12847.42 705
12848.49 685
12849.56 723
12850.63 752
12851.70 708
12852.77 684
12853.84 684
12854.91 658
12855.98 733
12857.06 740
12858.13 782
12859.20 756
12860.27 758
12861.34 745
12862.41 731
12863.48 721
12864.55 754
12865.62 732
12866.70 681
12867.77 678
12868.84 662
12869.91 632
12870.98 682
12872.05 702
12873.13 708
12874.20 666
12875.27 601
12876.34 656
12877.41 662
12878.48 708
12879.56 649
12880.63 671
12881.70 670
12882.77 658
12883.84 643
12884.92 673
12885.99 643
12887.06 669
12888.13 674
12889.21 630
12890.28 682
12891.35 739
12892.42 670
12893.50 668
12894.57 690
12895.64 726
12896.71 740
12897.79 637
12898.86 640
12899.93 622
12901.00 657
12902.08 641
12903.15 667
12904.22 664
12905.30 698
12906.37 649
12907.44 656
12908.52 634
12909.59 637
12910.66 661
12911.73 684
12912.81 655
12913.88 635
12914.96 604
12916.03 650
12917.10 662
12918.18 669
12919.25 680
12920.32 648
12921.40 666
12922.47 648
12923.54 644
12924.62 617
12925.69 627
12926.77 726
12927.84 707
12928.91 660
12929.99 659
12931.06 683
12932.14 682
12933.21 683
12934.28 644
12935.36 612
12936.43 718
12937.51 752
12938.58 674
12939.66 623
12940.73 632
12941.80 697
12942.88 686
12943.95 700
12945.03 649
12946.10 645
12947.18 671
12948.25 654
12949.33 601
12950.40 668
12951.48 696
12952.55 619
12953.63 656
12954.70 660
12955.78 665
12956.85 735
12957.93 628
12959.00 660
12960.08 606
12961.15 643
12962.23 645
12963.30 611
12964.38 618
12965.46 684
12966.53 647
12967.61 655
12968.68 656
12969.76 680
12970.83 608
12971.91 590
12972.99 652
12974.06 638
12975.14 629
12976.21 605
12977.29 674
12978.37 700
12979.44 680
12980.52 663
12981.59 675
12982.67 709
12983.75 686
12984.82 664
12985.90 671
12986.98 661
12988.05 648
12989.13 695
12990.20 679
12991.28 682
12992.36 657
12993.43 656
12994.51 700
12995.59 642
12996.67 667
12997.74 710
12998.82 705
12999.90 694
13000.97 658
13002.05 716
13003.13 743
13004.20 682
13005.28 711
13006.36 657
13007.44 693
13008.51 692
13009.59 701
13010.67 722
13011.75 679
13012.82 680
13013.90 713
13014.98 742
13016.06 706
13017.13 708
13018.21 613
13019.29 711
13020.37 736
13021.44 682
13022.52 740
13023.60 709
13024.68 755
13025.76 720
13026.83 709
13027.91 653
13028.99 629
13030.07 632
13031.15 679
13032.23 704
13033.30 755
13034.38 734
13035.46 714
13036.54 696
13037.62 684
13038.70 670
13039.77 694
13040.85 763
13041.93 716
13043.01 694
13044.09 720
13045.17 698
13046.25 653
13047.33 722
13048.40 756
13049.48 716
13050.56 768
13051.64 730
13052.72 704
13053.80 683
13054.88 768
13055.96 775
13057.04 720
13058.12 720
13059.20 707
13060.28 706
13061.36 655
13062.44 640
13063.51 707
13064.59 699
13065.67 685
13066.75 727
13067.83 718
13068.91 733
13069.99 716
13071.07 738
13072.15 739
13073.23 707
13074.31 709
13075.39 748
13076.47 721
13077.55 686
13078.63 668
13079.71 680
13080.79 706
13081.87 702
13082.96 672
13084.04 709
13085.12 720
13086.20 704
13087.28 714
13088.36 653
13089.44 615
13090.52 636
13091.60 688
13092.68 722
13093.76 671
13094.84 675
13095.92 707
13097.00 683
13098.09 645
13099.17 695
13100.25 735
13101.33 706
13102.41 653
13103.49 661
13104.57 651
13105.65 649
13106.74 648
13107.82 700
13108.90 776
13109.98 751
13111.06 746
13112.14 682
13113.22 733
13114.31 707
13115.39 723
13116.47 705
13117.55 728
13118.63 720
13119.72 706
13120.80 698
13121.88 691
13122.96 710
13124.04 750
13125.13 653
13126.21 713
13127.29 725
13128.37 735
13129.45 730
13130.54 754
13131.62 707
13132.70 712
13133.78 705
13134.87 680
13135.95 652
13137.03 648
13138.11 720
13139.20 658
13140.28 680
13141.36 704
13142.45 669
13143.53 750
13144.61 731
13145.69 703
13146.78 666
13147.86 679
13148.94 789
13150.03 755
13151.11 684
13152.19 726
13153.28 755
13154.36 746
13155.44 730
13156.53 715
13157.61 727
13158.69 717
13159.78 688
13160.86 735
13161.94 738
13163.03 732
13164.11 713
13165.20 663
13166.28 758
13167.36 764
13168.45 751
13169.53 712
13170.62 700
13171.70 749
13172.78 717
13173.87 771
13174.95 746
13176.04 758
13177.12 730
13178.21 712
13179.29 712
13180.37 721
13181.46 733
13182.54 717
13183.63 793
13184.71 769
13185.80 760
13186.88 778
13187.97 783
13189.05 785
13190.14 778
13191.22 781
13192.31 758
13193.39 806
13194.48 769
13195.56 756
13196.65 809
13197.73 760
13198.82 718
13199.90 736
13200.99 782
13202.07 751
13203.16 851
13204.24 760
13205.33 771
13206.41 799
13207.50 740
13208.58 764
13209.67 806
13210.76 853
13211.84 830
13212.93 731
13214.01 746
13215.10 717
13216.19 746
13217.27 778
13218.36 746
13219.44 790
13220.53 829
13221.62 762
13222.70 782
13223.79 749
13224.87 809
13225.96 793
13227.05 774
13228.13 747
13229.22 738
13230.31 722
13231.39 723
13232.48 769
13233.57 731
13234.65 788
13235.74 844
13236.83 824
13237.91 825
13239.00 849
13240.09 865
13241.17 907
13242.26 864
13243.35 769
13244.43 777
13245.52 911
13246.61 871
13247.70 815
13248.78 771
13249.87 814
13250.96 808
13252.05 823
13253.13 806
13254.22 758
13255.31 891
13256.39 913
13257.48 858
13258.57 869
13259.66 858
13260.75 894
13261.83 853
13262.92 893
13264.01 901
13265.10 883
13266.19 939
13267.27 868
13268.36 849
13269.45 914
13270.54 923
13271.63 899
13272.71 888
13273.80 938
13274.89 966
13275.98 936
13277.07 896
13278.16 934
13279.24 963
13280.33 927
13281.42 925
13282.51 1001
13283.60 1060
13284.69 983
13285.78 971
13286.86 973
13287.95 979
13289.04 928
13290.13 966
13291.22 978
13292.31 968
13293.40 1036
13294.49 1043
13295.58 1074
13296.67 1110
13297.76 1101
13298.84 1078
13299.93 1061
13301.02 1024
13302.11 1064
13303.20 1026
13304.29 1091
13305.38 1137
13306.47 1210
13307.56 1120
13308.65 1111
13309.74 1164
13310.83 1194
13311.92 1136
13313.01 1156
13314.10 1180
13315.19 1127
13316.28 1156
13317.37 1156
13318.46 1186
13319.55 1095
13320.64 1106
13321.73 1098
13322.82 1123
13323.91 1124
13325.00 1125
13326.09 1122
13327.18 1014
13328.27 1019
13329.36 1123
13330.45 1141
13331.54 1159
13332.64 1160
13333.73 1102
13334.82 1082
13335.91 1175
13337.00 1200
13338.09 1130
13339.18 1160
13340.27 1131
13341.36 1157
13342.45 1128
13343.54 1150
13344.64 1121
13345.73 1203
13346.82 1153
13347.91 1207
13349.00 1232
13350.09 1176
13351.18 1199
13352.28 1207
13353.37 1220
13354.46 1243
13355.55 1185
13356.64 1276
13357.73 1343
13358.83 1315
13359.92 1273
13361.01 1305
13362.10 1340
13363.19 1354
13364.29 1323
13365.38 1429
13366.47 1391
13367.56 1441
13368.65 1440
13369.75 1407
13370.84 1403
13371.93 1420
13373.02 1370
13374.12 1376
13375.21 1344
13376.30 1384
13377.39 1281
13378.49 1273
13379.58 1238
13380.67 1201
13381.76 1189
13382.86 1247
13383.95 1200
13385.04 1123
13386.13 1156
13387.23 1135
13388.32 1097
13389.41 1066
13390.51 1073
13391.60 1029
13392.69 1093
13393.79 1026
13394.88 1097
13395.97 1023
13397.07 1053
13398.16 1083
13399.25 1037
13400.35 1075
13401.44 1073
13402.53 1035
13403.63 1018
13404.72 1097
13405.81 1032
13406.91 1020
13408.00 1048
13409.10 1091
13410.19 1030
13411.28 979
13412.38 1007
13413.47 993
13414.57 1045
13415.66 994
13416.75 1026
13417.85 977
13418.94 1010
13420.04 1034
13421.13 1028
13422.22 1032
13423.32 1078
13424.41 1060
13425.51 1069
13426.60 1115
13427.70 1130
13428.79 1040
13429.89 1032
13430.98 1049
13432.08 1001
13433.17 1038
13434.27 1094
13435.36 1140
13436.46 1066
13437.55 1083
13438.65 1074
13439.74 1184
13440.84 1158
13441.93 1071
13443.03 1044
13444.12 1107
13445.22 1135
13446.31 1199
13447.41 1161
13448.50 1130
13449.60 1211
13450.69 1212
13451.79 1162
13452.89 1130
13453.98 1210
13455.08 1228
13456.17 1178
13457.27 1218
13458.36 1283
13459.46 1314
13460.56 1304
13461.65 1297
13462.75 1291
13463.84 1218
13464.94 1260
13466.04 1268
13467.13 1371
13468.23 1331
13469.32 1291
13470.42 1364
13471.52 1266
13472.61 1335
13473.71 1392
13474.81 1302
13475.90 1353
13477.00 1271
13478.10 1373
13479.19 1326
13480.29 1315
13481.39 1380
13482.48 1341
13483.58 1274
13484.68 1307
13485.77 1354
13486.87 1339
13487.97 1434
13489.07 1456
13490.16 1374
13491.26 1433
13492.36 1495
13493.45 1468
13494.55 1560
13495.65 1420
13496.75 1495
13497.84 1614
13498.94 1667
13500.04 1697
13501.14 1656
13502.23 1698
13503.33 1678
13504.43 1708
13505.53 1769
13506.63 1668
13507.72 1748
13508.82 1688
13509.92 1682
13511.02 1613
13512.12 1635
13513.21 1522
13514.31 1443
13515.41 1413
13516.51 1379
13517.61 1277
13518.70 1303
13519.80 1340
13520.90 1292
13522.00 1239
13523.10 1121
13524.20 1197
13525.30 1202
13526.39 1114
13527.49 1125
13528.59 1076
13529.69 1106
13530.79 1082
13531.89 1103
13532.99 1144
13534.09 1033
13535.18 1087
13536.28 1154
13537.38 1113
13538.48 1089
13539.58 1042
13540.68 1034
13541.78 972
13542.88 943
13543.98 1005
13545.08 1071
13546.18 990
13547.28 1026
13548.38 1043
13549.48 1001
13550.57 1005
13551.67 991
13552.77 911
13553.87 907
13554.97 1045
13556.07 980
13557.17 922
13558.27 885
13559.37 923
13560.47 998
13561.57 1021
13562.67 975
13563.77 968
13564.87 972
13565.97 1040
13567.07 1010
13568.17 954
13569.28 964
13570.38 999
13571.48 997
13572.58 1005
13573.68 957
13574.78 992
13575.88 940
13576.98 888
13578.08 977
13579.18 937
13580.28 889
13581.38 918
13582.48 939
13583.58 933
13584.69 934
13585.79 1008
13586.89 1029
13587.99 965
13589.09 935
13590.19 965
13591.29 963
13592.39 949
13593.49 972
13594.60 950
13595.70 934
13596.80 937
13597.90 942
13599.00 936
13600.10 985
13601.21 1014
13602.31 983
13603.41 960
13604.51 1030
13605.61 972
13606.71 993
13607.82 1009
13608.92 959
13610.02 903
13611.12 980
13612.22 941
13613.33 931
13614.43 922
13615.53 963
13616.63 937
13617.74 950
13618.84 944
13619.94 976
13621.04 1045
13622.15 958
13623.25 999
13624.35 920
13625.45 984
13626.56 957
13627.66 995
13628.76 1042
13629.86 1029
13630.97 973
13632.07 919
13633.17 928
13634.28 979
13635.38 954
13636.48 969
13637.59 973
13638.69 967
13639.79 913
13640.90 956
13642.00 957
13643.10 953
13644.21 1024
13645.31 909
13646.41 880
13647.52 943
13648.62 950
13649.72 931
13650.83 1020
13651.93 986
13653.03 944
13654.14 1006
13655.24 907
13656.35 919
13657.45 911
13658.55 928
13659.66 904
13660.76 941
13661.87 969
13662.97 955
13664.07 931
13665.18 901
13666.28 941
13667.39 988
13668.49 973
13669.60 912
13670.70 902
13671.81 1011
13672.91 1017
13674.01 1032
13675.12 960
13676.22 941
13677.33 999
13678.43 989
13679.54 1016
13680.64 955
13681.75 968
13682.85 936
13683.96 953
13685.06 924
13686.17 995
13687.27 953
13688.38 1023
13689.48 1051
13690.59 986
13691.69 981
13692.80 987
13693.91 1034
13695.01 1043
13696.12 1037
13697.22 1063
13698.33 1052
13699.43 1005
13700.54 1013
13701.64 1009
13702.75 1024
13703.86 1084
13704.96 1062
13706.07 998
13707.17 1013
13708.28 1039
13709.39 1078
13710.49 1072
13711.60 1021
13712.70 1091
13713.81 1089
13714.92 1061
13716.02 1065
13717.13 1115
13718.24 1164
13719.34 1202
13720.45 1204
13721.56 1229
13722.66 1255
13723.77 1238
13724.88 1227
13725.98 1205
13727.09 1261
13728.20 1255
13729.30 1247
13730.41 1290
13731.52 1318
13732.62 1365
13733.73 1375
13734.84 1369
13735.94 1395
13737.05 1368
13738.16 1361
13739.27 1360
13740.37 1335
13741.48 1423
13742.59 1361
13743.70 1442
13744.80 1424
13745.91 1425
13747.02 1378
13748.13 1429
13749.23 1462
13750.34 1468
13751.45 1617
13752.56 1571
13753.67 1570
13754.77 1590
13755.88 1623
13756.99 1668
13758.10 1655
13759.21 1712
13760.31 1728
13761.42 1786
13762.53 1880
13763.64 1981
13764.75 2057
13765.85 2064
13766.96 2217
13768.07 2287
13769.18 2371
13770.29 2370
13771.40 2467
13772.51 2641
13773.61 2731
13774.72 2676
13775.83 2791
13776.94 2702
13778.05 2691
13779.16 2745
13780.27 2541
13781.38 2405
13782.48 2179
13783.59 2112
13784.70 1993
13785.81 1926
13786.92 1789
13788.03 1688
13789.14 1728
13790.25 1667
13791.36 1611
13792.47 1496
13793.58 1461
13794.69 1437
13795.80 1423
13796.91 1356
13798.02 1417
13799.13 1320
13800.24 1305
13801.35 1355
13802.45 1310
13803.56 1295
13804.67 1339
13805.78 1323
13806.89 1275
13808.00 1335
13809.11 1247
13810.22 1244
13811.34 1263
13812.45 1317
13813.56 1298
13814.67 1217
13815.78 1180
13816.89 1196
13818.00 1173
13819.11 1199
13820.22 1143
13821.33 1167
13822.44 1288
13823.55 1175
13824.66 1144
13825.77 1143
13826.88 1118
13827.99 1115
13829.10 1113
13830.22 1113
13831.33 1121
13832.44 1087
13833.55 1069
13834.66 1092
13835.77 1144
13836.88 1141
13837.99 1080
13839.10 1078
13840.22 1024
13841.33 1107
13842.44 1157
13843.55 1123
13844.66 1130
13845.77 1125
13846.88 1062
13848.00 1109
13849.11 1119
13850.22 1141
13851.33 1190
13852.44 1094
13853.56 1181
13854.67 1167
13855.78 1139
13856.89 1152
13858.00 1108
13859.12 1143
13860.23 1183
13861.34 1228
13862.45 1243
13863.56 1242
13864.68 1197
13865.79 1203
13866.90 1239
13868.01 1261
13869.13 1158
13870.24 1223
13871.35 1237
13872.46 1116
13873.58 1172
13874.69 1199
13875.80 1184
13876.91 1142
13878.03 1187
13879.14 1221
13880.25 1200
13881.37 1183
13882.48 1244
13883.59 1240
13884.71 1222
13885.82 1171
13886.93 1287
13888.05 1237
13889.16 1250
13890.27 1274
13891.39 1340
13892.50 1297
13893.61 1383
13894.73 1384
13895.84 1355
13896.95 1318
13898.07 1305
13899.18 1284
13900.29 1340
13901.41 1358
13902.52 1313
13903.64 1310
13904.75 1252
13905.86 1207
13906.98 1208
13908.09 1248
13909.21 1222
13910.32 1146
13911.43 1175
13912.55 1134
13913.66 1114
13914.78 1047
13915.89 1101
13917.01 1089
13918.12 1095
13919.24 1092
13920.35 1048
13921.46 1095
13922.58 1055
13923.69 1121
13924.81 1089
13925.92 1028
13927.04 981
13928.15 1015
13929.27 996
13930.38 1019
13931.50 1056
13932.61 1112
13933.73 1110
13934.84 1023
13935.96 975
13937.07 1039
13938.19 1059
13939.30 1057
13940.42 1024
13941.54 1132
13942.65 1100
13943.77 991
13944.88 972
13946.00 1025
13947.11 991
13948.23 986
13949.34 1031
13950.46 955
13951.58 978
13952.69 975
13953.81 959
13954.92 927
13956.04 991
13957.16 980
13958.27 976
13959.39 1006
13960.50 987
13961.62 976
13962.74 961
13963.85 1003
13964.97 1010
13966.09 1036
13967.20 1031
13968.32 967
13969.44 980
13970.55 925
13971.67 920
13972.79 931
13973.90 950
13975.02 954
13976.14 965
13977.25 906
13978.37 911
13979.49 924
13980.60 963
13981.72 993
13982.84 891
13983.95 875
13985.07 915
13986.19 936
13987.31 909
13988.42 836
13989.54 910
13990.66 887
13991.78 932
13992.89 972
13994.01 951
13995.13 952
13996.25 990
13997.36 960
13998.48 914
13999.60 899
14000.72 858
14001.83 891
14002.95 1010
14004.07 942
14005.19 883
14006.31 956
14007.42 967
14008.54 904
14009.66 894
14010.78 915
14011.90 856
14013.02 936
14014.13 903
14015.25 902
14016.37 908
14017.49 910
14018.61 902
14019.73 944
14020.84 938
14021.96 913
14023.08 917
14024.20 927
14025.32 959
14026.44 938
14027.56 920
14028.68 908
14029.80 915
14030.91 947
14032.03 939
14033.15 935
14034.27 907
14035.39 989
14036.51 967
14037.63 973
14038.75 918
14039.87 952
14040.99 985
14042.11 984
14043.23 934
14044.35 1011
14045.47 957
14046.58 904
14047.70 1010
14048.82 1049
14049.94 1038
14051.06 1044
14052.18 1004
14053.30 1017
14054.42 1020
14055.54 1073
14056.66 1050
14057.78 1051
14058.90 1063
14060.02 1125
14061.14 1110
14062.26 1095
14063.38 1204
14064.51 1115
14065.63 1057
14066.75 1112
14067.87 1113
14068.99 1107
14070.11 1165
14071.23 1196
14072.35 1183
14073.47 1194
14074.59 1238
14075.71 1240
14076.83 1225
14077.95 1262
14079.07 1168
14080.19 1299
14081.32 1321
14082.44 1373
14083.56 1364
14084.68 1363
14085.80 1349
14086.92 1343
14088.04 1443
14089.16 1435
14090.29 1466
14091.41 1468
14092.53 1497
14093.65 1540
14094.77 1609
14095.89 1535
14097.01 1620
14098.14 1686
14099.26 1675
14100.38 1657
14101.50 1746
14102.62 1705
14103.75 1707
14104.87 1658
14105.99 1628
14107.11 1596
14108.23 1461
14109.36 1426
14110.48 1397
14111.60 1313
14112.72 1162
14113.84 1233
14114.97 1195
14116.09 1144
14117.21 1133
14118.33 1207
14119.46 1184
14120.58 1076
14121.70 1056
14122.82 966
14123.95 1062
14125.07 1013
14126.19 1028
14127.32 993
14128.44 1006
14129.56 1000
14130.68 1034
14131.81 1040
14132.93 1049
14134.05 1014
14135.18 1006
14136.30 1034
14137.42 929
14138.55 928
14139.67 961
14140.79 971
14141.92 943
14143.04 946
14144.16 984
14145.29 1001
14146.41 914
14147.54 965
14148.66 948
14149.78 942
14150.91 953
14152.03 988
14153.15 918
14154.28 951
14155.40 900
14156.53 900
14157.65 896
14158.77 918
14159.90 879
14161.02 946
14162.15 914
14163.27 892
14164.40 884
14165.52 853
14166.64 882
14167.77 832
14168.89 852
14170.02 864
14171.14 907
14172.27 924
14173.39 924
14174.52 863
14175.64 888
14176.77 954
14177.89 886
14179.02 894
14180.14 843
14181.27 937
14182.39 902
14183.52 821
14184.64 870
14185.77 879
14186.89 869
14188.02 911
14189.14 851
14190.27 902
14191.39 823
14192.52 828
14193.64 842
14194.77 839
14195.90 880
14197.02 901
14198.15 899
14199.27 920
14200.40 856
14201.52 843
14202.65 827
14203.78 849
14204.90 840
14206.03 804
14207.15 845
14208.28 843
14209.41 807
14210.53 833
14211.66 805
14212.78 822
14213.91 821
14215.04 806
14216.16 714
14217.29 804
14218.42 765
14219.54 837
14220.67 763
14221.80 784
14222.92 844
14224.05 840
14225.18 814
14226.30 830
14227.43 745
14228.56 742
14229.68 778
14230.81 802
14231.94 763
14233.06 767
14234.19 744
14235.32 762
14236.45 815
14237.57 764
14238.70 783
14239.83 805
14240.96 809
14242.08 766
14243.21 768
14244.34 775
14245.47 765
14246.59 744
14247.72 724
14248.85 741
14249.98 702
14251.10 737
14252.23 754
14253.36 755
14254.49 751
14255.62 735
14256.74 703
14257.87 778
14259.00 787
14260.13 772
14261.26 795
14262.38 735
14263.51 719
14264.64 691
14265.77 761
14266.90 735
14268.03 744
14269.15 701
14270.28 712
14271.41 678
14272.54 731
14273.67 718
14274.80 702
14275.93 668
14277.06 747
14278.18 771
14279.31 702
14280.44 659
14281.57 671
14282.70 691
14283.83 641
14284.96 654
14286.09 723
14287.22 694
14288.35 686
14289.48 717
14290.60 681
14291.73 704
14292.86 706
14293.99 708
14295.12 699
14296.25 635
14297.38 694
14298.51 665
14299.64 652
14300.77 672
14301.90 730
14303.03 673
14304.16 658
14305.29 700
14306.42 651
14307.55 629
14308.68 598
14309.81 625
14310.94 669
14312.07 615
14313.20 634
14314.33 610
14315.46 576
14316.59 596
14317.72 598
14318.85 620
14319.98 655
14321.11 631
14322.24 635
14323.38 655
14324.51 672
14325.64 653
14326.77 627
14327.90 604
14329.03 640
14330.16 582
14331.29 639
14332.42 642
14333.55 591
14334.68 561
14335.82 576
14336.95 626
14338.08 634
14339.21 645
14340.34 619
14341.47 582
14342.60 566
14343.73 583
14344.87 566
14346.00 550
14347.13 591
14348.26 645
14349.39 594
14350.52 575
14351.66 613
14352.79 595
14353.92 605
14355.05 584
14356.18 569
14357.32 613
14358.45 593
14359.58 564
14360.71 589
14361.84 632
14362.98 615
14364.11 583
14365.24 604
14366.37 629
14367.51 615
14368.64 580
14369.77 586
14370.90 576
14372.04 589
14373.17 603
14374.30 563
14375.43 599
14376.57 583
14377.70 631
14378.83 586
14379.97 593
14381.10 553
14382.23 576
14383.36 560
14384.50 588
14385.63 582
14386.76 602
14387.90 571
14389.03 552
14390.16 567
14391.30 566
14392.43 561
14393.56 551
14394.70 606
14395.83 577
14396.96 569
14398.10 603
14399.23 605
14400.37 607
14401.50 572
14402.63 567
14403.77 609
14404.90 605
14406.03 611
14407.17 597
14408.30 631
14409.44 640
14410.57 614
14411.70 575
14412.84 588
14413.97 625
14415.11 612
14416.24 622
14417.38 628
14418.51 621
14419.64 592
14420.78 603
14421.91 581
14423.05 605
14424.18 575
14425.32 576
14426.45 580
14427.59 615
14428.72 621
14429.86 603
14430.99 588
14432.13 573
14433.26 587
14434.40 628
14435.53 667
14436.67 638
14437.80 651
14438.94 661
14440.07 659
14441.21 615
14442.34 593
14443.48 623
14444.61 604
14445.75 611
14446.89 625
14448.02 604
14449.16 573
14450.29 586
14451.43 596
14452.56 652
14453.70 585
14454.84 616
14455.97 636
14457.11 645
14458.24 601
14459.38 610
14460.52 578
14461.65 623
14462.79 622
14463.92 568
14465.06 583
14466.20 558
14467.33 567
14468.47 628
14469.61 617
14470.74 597
14471.88 610
14473.02 610
14474.15 600
14475.29 567
14476.43 556
14477.56 562
14478.70 580
14479.84 612
14480.97 629
14482.11 595
14483.25 599
14484.38 627
14485.52 591
14486.66 608
14487.79 553
14488.93 568
14490.07 588
14491.21 631
14492.34 612
14493.48 605
14494.62 625
14495.76 659
14496.89 702
14498.03 660
14499.17 691
14500.31 697
14501.44 650
14502.58 653
14503.72 660
14504.86 640
14506.00 654
14507.13 683
14508.27 642
14509.41 709
14510.55 709
14511.69 670
14512.82 734
14513.96 725
14515.10 708
14516.24 729
14517.38 692
14518.51 783
14519.65 691
14520.79 733
14521.93 751
14523.07 819
14524.21 799
14525.35 755
14526.48 782
14527.62 768
14528.76 709
14529.90 715
14531.04 674
14532.18 659
14533.32 664
14534.46 746
14535.60 683
14536.73 647
14537.87 659
14539.01 708
14540.15 686
14541.29 670
14542.43 691
14543.57 677
14544.71 680
14545.85 668
14546.99 651
14548.13 642
14549.27 676
14550.41 661
14551.55 656
14552.69 674
14553.83 651
14554.97 663
14556.11 706
14557.25 623
14558.39 601
14559.53 628
14560.67 655
14561.81 631
14562.95 628
14564.09 708
14565.23 644
14566.37 669
14567.51 699
14568.65 683
14569.79 688
14570.93 695
14572.07 657
14573.21 658
14574.35 650
14575.49 669
14576.63 642
14577.77 616
14578.91 707
14580.05 709
14581.19 790
14582.33 647
14583.48 695
14584.62 707
14585.76 722
14586.90 698
14588.04 728
14589.18 675
14590.32 715
14591.46 761
14592.60 796
14593.75 775
14594.89 788
14596.03 730
14597.17 634
14598.31 749
14599.45 750
14600.59 750
14601.74 727
14602.88 733
14604.02 721
14605.16 711
14606.30 724
14607.44 756
14608.59 748
14609.73 736
14610.87 820
14612.01 794
14613.15 795
14614.30 759
14615.44 764
14616.58 740
14617.72 796
14618.87 798
14620.01 813
14621.15 821
14622.29 843
14623.44 837
14624.58 807
14625.72 860
14626.86 914
14628.01 916
14629.15 922
14630.29 923
14631.43 902
14632.58 979
14633.72 883
14634.86 970
14636.01 1036
14637.15 987
14638.29 946
14639.44 960
14640.58 943
14641.72 995
14642.86 970
14644.01 929
14645.15 871
14646.29 825
14647.44 830
14648.58 778
14649.73 809
14650.87 822
14652.01 790
14653.16 802
14654.30 727
14655.44 739
14656.59 725
14657.73 697
14658.87 693
14660.02 673
14661.16 721
14662.31 714
14663.45 687
14664.59 654
14665.74 678
14666.88 748
14668.03 684
14669.17 629
14670.32 633
14671.46 641
14672.60 624
14673.75 625
14674.89 657
14676.04 591
14677.18 618
14678.33 679
14679.47 645
14680.62 610
14681.76 666
14682.91 593
14684.05 583
14685.20 598
14686.34 638
14687.49 614
14688.63 596
14689.78 598
14690.92 577
14692.07 563
14693.21 555
14694.36 553
14695.50 582
14696.65 557
14697.79 585
14698.94 516
14700.08 548
14701.23 590
14702.38 568
14703.52 560
14704.67 531
14705.81 559
14706.96 580
14708.10 585
14709.25 580
14710.40 543
14711.54 536
14712.69 576
14713.83 600
14714.98 535
14716.13 539
14717.27 492
14718.42 529
14719.56 560
14720.71 547
14721.86 555
14723.00 560
14724.15 551
14725.30 503
14726.44 539
14727.59 531
14728.74 537
14729.88 555
14731.03 566
14732.18 551
14733.32 534
14734.47 558
14735.62 553
14736.76 513
14737.91 534
14739.06 531
14740.20 530
14741.35 539
14742.50 534
14743.65 505
14744.79 531
14745.94 561
14747.09 549
14748.23 521
14749.38 541
14750.53 513
14751.68 548
14752.82 555
14753.97 513
14755.12 572
14756.27 538
14757.42 521
14758.56 494
14759.71 504
14760.86 529
14762.01 505
14763.15 518
14764.30 536
14765.45 484
14766.60 482
14767.75 511
14768.90 487
14770.04 525
14771.19 476
14772.34 455
14773.49 505
14774.64 500
14775.79 484
14776.93 519
14778.08 562
14779.23 540
14780.38 485
14781.53 510
14782.68 539
14783.83 547
14784.97 538
14786.12 480
14787.27 498
14788.42 487
14789.57 484
14790.72 521
14791.87 521
14793.02 469
14794.17 475
14795.32 456
14796.46 506
14797.61 484
14798.76 483
14799.91 459
14801.06 448
14802.21 434
14803.36 468
14804.51 497
14805.66 437
14806.81 459
14807.96 482
14809.11 471
14810.26 485
14811.41 449
14812.56 520
14813.71 461
14814.86 489
14816.01 448
14817.16 488
14818.31 484
14819.46 480
14820.61 454
14821.76 521
14822.91 481
14824.06 465
14825.21 440
14826.36 423
14827.51 398
14828.66 391
14829.81 428
14830.96 464
14832.11 531
14833.26 424
14834.42 473
14835.57 424
14836.72 427
14837.87 433
14839.02 523
14840.17 454
14841.32 440
14842.47 464
14843.62 487
14844.77 456
14845.92 414
14847.08 456
14848.23 432
14849.38 447
14850.53 440
14851.68 461
14852.83 445
14853.98 461
14855.14 474
14856.29 454
14857.44 445
14858.59 459
14859.74 468
14860.89 495
14862.05 412
14863.20 403
14864.35 418
14865.50 492
14866.65 467
14867.81 445
14868.96 426
14870.11 457
14871.26 446
14872.41 434
14873.57 464
14874.72 442
14875.87 468
14877.02 472
14878.18 448
14879.33 447
14880.48 432
14881.63 455
14882.79 451
14883.94 480
14885.09 461
14886.24 495
14887.40 417
14888.55 395
14889.70 463
14890.86 477
14892.01 479
14893.16 478
14894.31 411
14895.47 463
14896.62 414
14897.77 459
14898.93 463
14900.08 444
14901.23 449
14902.39 445
14903.54 468
14904.69 432
14905.85 482
14907.00 468
14908.16 430
14909.31 415
14910.46 468
14911.62 424
14912.77 419
14913.92 444
14915.08 459
14916.23 427
14917.39 470
14918.54 452
14919.69 451
14920.85 494
14922.00 441
14923.16 482
14924.31 489
14925.46 456
14926.62 472
14927.77 435
14928.93 446
14930.08 455
14931.24 425
14932.39 464
14933.55 474
14934.70 473
14935.85 510
14937.01 490
14938.16 496
14939.32 467
14940.47 476
14941.63 487
14942.78 461
14943.94 452
14945.09 443
14946.25 540
14947.40 540
14948.56 463
14949.71 422
14950.87 445
14952.03 450
14953.18 450
14954.34 465
14955.49 487
14956.65 502
14957.80 481
14958.96 491
14960.11 483
14961.27 492
14962.42 519
14963.58 479
14964.74 496
14965.89 439
14967.05 459
14968.20 497
14969.36 478
14970.52 491
14971.67 494
14972.83 489
14973.98 493
14975.14 490
14976.30 483
14977.45 507
14978.61 491
14979.77 489
14980.92 453
14982.08 472
14983.24 428
14984.39 450
14985.55 434
14986.70 466
14987.86 456
14989.02 460
14990.18 441
14991.33 401
14992.49 441
14993.65 456
14994.80 438
14995.96 455
14997.12 453
14998.27 451
14999.43 464
15000.59 455
15001.75 492
15002.90 464
15004.06 413
15005.22 430
15006.37 478
15007.53 443
15008.69 435
15009.85 411
15011.00 434
15012.16 422
15013.32 418
15014.48 498
15015.64 460
15016.79 462
15017.95 439
15019.11 439
15020.27 434
15021.43 461
15022.58 406
15023.74 428
15024.90 404
15026.06 433
15027.22 410
15028.37 434
15029.53 399
15030.69 415
15031.85 450
15033.01 408
15034.17 407
15035.32 430
15036.48 440
15037.64 427
15038.80 418
15039.96 404
15041.12 433
15042.28 435
15043.44 430
15044.59 440
15045.75 432
15046.91 414
15048.07 394
15049.23 456
15050.39 421
15051.55 397
15052.71 400
15053.87 489
15055.03 421
15056.19 417
15057.35 382
15058.50 397
15059.66 409
15060.82 425
15061.98 450
15063.14 437
15064.30 417
15065.46 422
15066.62 425
15067.78 432
15068.94 411
15070.10 408
15071.26 458
15072.42 427
15073.58 432
15074.74 449
15075.90 380
15077.06 414
15078.22 380
15079.38 411
15080.54 431
15081.70 425
15082.86 432
15084.02 377
15085.18 393
15086.34 375
15087.50 431
15088.67 459
15089.83 424
15090.99 406
15092.15 376
15093.31 411
15094.47 416
15095.63 395
15096.79 381
15097.95 378
15099.11 440
15100.27 438
15101.43 462
15102.60 362
15103.76 409
15104.92 434
15106.08 479
15107.24 449
15108.40 418
15109.56 430
15110.72 430
15111.89 435
15113.05 410
15114.21 417
15115.37 411
15116.53 418
15117.69 387
15118.86 382
15120.02 358
15121.18 412
15122.34 406
15123.50 406
15124.67 421
15125.83 401
15126.99 443
15128.15 422
15129.31 378
15130.48 405
15131.64 379
15132.80 410
15133.96 389
15135.13 396
15136.29 427
15137.45 401
15138.61 428
15139.78 391
15140.94 464
15142.10 416
15143.26 408
15144.43 445
15145.59 409
15146.75 358
15147.91 395
15149.08 456
15150.24 467
15151.40 410
15152.57 390
15153.73 444
15154.89 439
15156.06 416
15157.22 403
15158.38 428
15159.55 456
15160.71 446
15161.87 433
15163.04 401
15164.20 455
15165.36 487
15166.53 435
15167.69 447
15168.85 458
15170.02 439
15171.18 450
15172.35 444
15173.51 435
15174.67 435
15175.84 458
15177.00 441
15178.17 453
15179.33 402
15180.49 467
15181.66 434
15182.82 429
15183.99 416
15185.15 445
15186.31 491
15187.48 472
15188.64 460
15189.81 495
15190.97 490
15192.14 479
15193.30 545
15194.47 524
15195.63 465
15196.80 460
15197.96 463
15199.13 506
15200.29 471
15201.46 468
15202.62 443
15203.79 464
15204.95 536
15206.12 541
15207.28 505
15208.45 488
15209.61 476
15210.78 493
15211.94 492
15213.11 505
15214.27 506
15215.44 508
15216.60 504
15217.77 528
15218.93 512
15220.10 488
15221.27 565
15222.43 605
15223.60 580
15224.76 506
15225.93 549
15227.10 548
15228.26 499
15229.43 550
15230.59 580
15231.76 530
15232.93 549
15234.09 554
15235.26 549
15236.42 607
15237.59 614
15238.76 568
15239.92 544
15241.09 522
15242.26 568
15243.42 580
15244.59 528
15245.76 508
15246.92 540
15248.09 543
15249.26 510
15250.42 484
15251.59 472
15252.76 498
15253.92 526
15255.09 484
15256.26 495
15257.43 495
15258.59 478
15259.76 491
15260.93 473
15262.09 423
15263.26 487
15264.43 420
15265.60 465
15266.76 438
15267.93 453
15269.10 463
15270.27 467
15271.43 434
15272.60 510
15273.77 474
15274.94 453
15276.10 489
15277.27 443
15278.44 454
15279.61 462
15280.78 441
15281.94 412
15283.11 416
15284.28 425
15285.45 470
15286.62 443
15287.79 441
15288.95 475
15290.12 444
15291.29 492
15292.46 500
15293.63 415
15294.80 438
15295.96 467
15297.13 511
15298.30 487
15299.47 439
15300.64 400
15301.81 417
15302.98 409
15304.15 462
15305.31 406
15306.48 449
15307.65 448
15308.82 435
15309.99 429
15311.16 430
15312.33 489
15313.50 421
15314.67 395
15315.84 437
15317.01 466
15318.18 457
15319.34 451
15320.51 435
15321.68 429
15322.85 438
15324.02 410
15325.19 440
15326.36 421
15327.53 453
15328.70 423
15329.87 478
15331.04 438
15332.21 487
15333.38 488
15334.55 471
15335.72 472
15336.89 440
15338.06 458
15339.23 447
15340.40 459
15341.57 441
15342.74 434
15343.91 447
15345.08 394
15346.26 433
15347.43 487
15348.60 496
15349.77 436
15350.94 402
15352.11 449
15353.28 443
15354.45 442
15355.62 462
15356.79 457
15357.96 473
15359.13 564
15360.30 447
15361.48 446
15362.65 383
15363.82 401
15364.99 428
15366.16 410
15367.33 406
15368.50 419
15369.67 482
15370.85 458
15372.02 425
15373.19 394
15374.36 429
15375.53 454
15376.70 435
15377.88 417
15379.05 404
15380.22 434
15381.39 436
15382.56 436
15383.73 419
15384.91 402
15386.08 408
15387.25 427
15388.42 474
15389.59 455
15390.77 385
15391.94 395
15393.11 430
15394.28 423
15395.46 457
15396.63 405
15397.80 419
15398.97 448
15400.15 424
15401.32 432
15402.49 422
15403.66 422
15404.84 483
15406.01 465
15407.18 433
15408.36 420
15409.53 401
15410.70 422
15411.87 389
15413.05 394
15414.22 395
15415.39 394
15416.57 452
15417.74 476
15418.91 422
15420.09 391
15421.26 439
15422.43 421
15423.61 380
15424.78 435
15425.95 435
15427.13 418
15428.30 369
15429.47 402
15430.65 438
15431.82 414
15433.00 442
15434.17 460
15435.34 423
15436.52 427
15437.69 437
15438.87 435
15440.04 423
15441.21 397
15442.39 411
15443.56 401
15444.74 403
15445.91 413
15447.09 435
15448.26 429
15449.43 466
15450.61 427
15451.78 439
15452.96 493
15454.13 458
15455.31 484
15456.48 450
15457.66 408
15458.83 419
15460.01 393
15461.18 392
15462.36 439
15463.53 476
15464.71 505
15465.88 425
15467.06 456
15468.23 401
15469.41 436
15470.58 397
15471.76 398
15472.93 420
15474.11 413
15475.28 439
15476.46 455
15477.63 438
15478.81 422
15479.99 429
15481.16 478
15482.34 498
15483.51 367
15484.69 419
15485.86 404
15487.04 471
15488.22 457
15489.39 416
15490.57 449
15491.74 457
15492.92 431
15494.10 454
15495.27 469
15496.45 480
15497.62 445
15498.80 494
15499.98 473
15501.15 421
15502.33 454
15503.51 467
15504.68 434
15505.86 410
15507.04 464
15508.21 451
15509.39 475
15510.57 451
15511.74 459
15512.92 489
15514.10 457
15515.27 431
15516.45 419
15517.63 472
15518.81 462
15519.98 450
15521.16 473
15522.34 469
15523.51 416
15524.69 475
15525.87 472
15527.05 491
15528.22 444
15529.40 421
15530.58 464
15531.76 471
15532.93 416
15534.11 434
15535.29 435
15536.47 499
15537.64 485
15538.82 501
15540.00 502
15541.18 466
15542.36 456
15543.53 449
15544.71 510
15545.89 484
15547.07 491
15548.25 476
15549.43 438
15550.60 422
15551.78 484
15552.96 524
15554.14 486
15555.32 527
15556.50 510
15557.67 508
15558.85 525
15560.03 545
15561.21 534
15562.39 535
15563.57 463
15564.75 482
15565.93 498
15567.10 486
15568.28 503
15569.46 495
15570.64 542
15571.82 568
15573.00 558
15574.18 512
15575.36 556
15576.54 555
15577.72 576
15578.90 605
15580.08 583
15581.26 521
15582.43 546
15583.61 591
15584.79 577
15585.97 497
15587.15 549
15588.33 523
15589.51 573
15590.69 553
15591.87 603
15593.05 601
15594.23 589
15595.41 578
15596.59 540
15597.77 604
15598.95 599
15600.13 602
15601.31 581
15602.49 608
15603.67 608
15604.85 566
15606.03 619
15607.21 654
15608.40 612
15609.58 695
15610.76 664
15611.94 647
15613.12 638
15614.30 677
15615.48 659
15616.66 627
15617.84 699
15619.02 739
15620.20 700
15621.38 713
15622.56 787
15623.75 784
15624.93 735
15626.11 706
15627.29 723
15628.47 728
15629.65 764
15630.83 720
15632.01 699
15633.20 728
15634.38 674
15635.56 716
15636.74 692
15637.92 723
15639.10 767
15640.29 765
15641.47 795
15642.65 794
15643.83 757
15645.01 735
15646.19 811
15647.38 797
15648.56 851
15649.74 852
15650.92 831
15652.10 808
15653.29 823
15654.47 902
15655.65 887
15656.83 856
15658.02 873
15659.20 830
15660.38 774
15661.56 806
15662.75 813
15663.93 823
15665.11 843
15666.29 859
15667.48 842
15668.66 863
15669.84 777
15671.03 789
15672.21 757
15673.39 818
15674.57 812
15675.76 840
15676.94 849
15678.12 763
15679.31 770
15680.49 769
15681.67 776
15682.86 743
15684.04 763
15685.22 773
15686.41 779
15687.59 772
15688.77 807
15689.96 782
15691.14 756
15692.32 753
15693.51 765
15694.69 742
15695.88 786
15697.06 868
15698.24 771
15699.43 802
15700.61 818
15701.80 784
15702.98 744
15704.16 773
15705.35 816
15706.53 811
15707.72 842
15708.90 810
15710.09 821
15711.27 832
15712.45 822
15713.64 852
15714.82 903
15716.01 859
15717.19 857
15718.38 865
15719.56 891
15720.75 894
15721.93 868
15723.12 921
15724.30 961
15725.49 895
15726.67 940
15727.86 823
15729.04 832
15730.23 823
15731.41 841
15732.60 879
15733.78 889
15734.97 845
15736.15 852
15737.34 857
15738.52 848
15739.71 897
15740.89 839
15742.08 911
15743.27 897
15744.45 882
15745.64 871
15746.82 939
15748.01 827
15749.19 876
15750.38 928
15751.57 942
15752.75 993
15753.94 1034
15755.12 988
15756.31 999
15757.50 987
15758.68 965
15759.87 972
15761.05 943
15762.24 941
15763.43 977
15764.61 969
15765.80 901
15766.99 930
15768.17 862
15769.36 873
15770.55 876
15771.73 817
15772.92 771
15774.11 817
15775.29 817
15776.48 834
15777.67 852
15778.85 848
15780.04 853
15781.23 838
15782.42 850
15783.60 825
15784.79 850
15785.98 812
15787.16 818
15788.35 807
15789.54 725
15790.73 788
15791.91 817
15793.10 790
15794.29 742
15795.48 732
15796.66 694
15797.85 751
15799.04 695
15800.23 726
15801.41 682
15802.60 682
15803.79 693
15804.98 673
15806.17 686
15807.35 666
15808.54 644
15809.73 675
15810.92 644
15812.11 632
15813.30 659
15814.48 623
15815.67 672
15816.86 652
15818.05 659
15819.24 623
15820.43 644
15821.61 571
15822.80 580
15823.99 580
15825.18 570
15826.37 651
15827.56 616
15828.75 632
15829.94 581
15831.12 597
15832.31 589
15833.50 609
15834.69 556
15835.88 570
15837.07 584
15838.26 591
15839.45 563
15840.64 592
15841.83 585
15843.02 574
15844.21 583
15845.39 583
15846.58 603
15847.77 590
15848.96 579
15850.15 574
15851.34 574
15852.53 579
15853.72 623
15854.91 609
15856.10 619
15857.29 588
15858.48 614
15859.67 574
15860.86 574
15862.05 589
15863.24 610
15864.43 598
15865.62 628
15866.81 657
15868.00 624
15869.19 573
15870.38 595
15871.57 607
15872.76 590
15873.96 580
15875.15 584
15876.34 537
15877.53 590
15878.72 549
15879.91 582
15881.10 604
15882.29 570
15883.48 578
15884.67 567
15885.86 612
15887.05 630
15888.25 623
15889.44 647
15890.63 632
15891.82 617
15893.01 627
15894.20 622
15895.39 564
15896.58 571
15897.78 604
15898.97 664
15900.16 624
15901.35 621
15902.54 719
15903.73 677
15904.92 668
15906.12 669
15907.31 643
15908.50 606
15909.69 619
15910.88 593
15912.08 688
15913.27 719
15914.46 710
15915.65 723
15916.84 653
15918.04 653
15919.23 619
15920.42 641
15921.61 642
15922.81 652
15924.00 596
15925.19 603
15926.38 658
15927.58 668
15928.77 658
15929.96 629
15931.15 619
15932.35 636
15933.54 611
15934.73 634
15935.92 598
15937.12 578
15938.31 590
15939.50 584
15940.70 596
15941.89 597
15943.08 592
15944.28 562
15945.47 583
15946.66 575
15947.86 526
15949.05 548
15950.24 565
15951.44 524
15952.63 501
15953.82 514
15955.02 544
15956.21 499
15957.40 493
15958.60 509
15959.79 492
15960.99 465
15962.18 457
15963.37 451
15964.57 453
15965.76 459
15966.96 466
15968.15 487
15969.34 481
15970.54 521
15971.73 519
15972.93 479
15974.12 478
15975.31 458
15976.51 463
15977.70 459
15978.90 459
15980.09 502
15981.29 499
15982.48 466
15983.68 459
15984.87 434
15986.07 473
15987.26 464
15988.46 516
15989.65 472
15990.85 499
15992.04 449
15993.24 423
15994.43 462
15995.63 446
15996.82 498
15998.02 447
15999.21 413
16000.41 452
16001.60 454
16002.80 408
16003.99 420
16005.19 418
16006.38 413
16007.58 402
16008.77 457
16009.97 420
16011.17 424
16012.36 420
16013.56 432
16014.75 461
16015.95 486
16017.14 455
16018.34 462
16019.54 426
16020.73 418
16021.93 418
16023.13 455
16024.32 438
16025.52 400
16026.71 422
16027.91 441
16029.11 446
16030.30 460
16031.50 437
16032.70 435
16033.89 407
16035.09 456
16036.29 475
16037.48 438
16038.68 397
16039.88 457
16041.07 466
16042.27 461
16043.47 439
16044.66 443
16045.86 422
16047.06 381
16048.25 416
16049.45 409
16050.65 404
16051.85 370
16053.04 459
16054.24 522
16055.44 494
16056.64 420
16057.83 445
16059.03 441
16060.23 414
16061.43 426
16062.62 394
16063.82 405
16065.02 421
16066.22 431
16067.41 442
16068.61 447
16069.81 389
16071.01 395
16072.21 420
16073.40 421
16074.60 394
16075.80 414
16077.00 411
16078.20 401
16079.39 401
16080.59 429
16081.79 446
16082.99 437
16084.19 403
16085.39 447
16086.58 453
16087.78 434
16088.98 426
16090.18 431
16091.38 387
16092.58 415
16093.78 425
16094.98 427
16096.17 428
16097.37 371
16098.57 425
16099.77 431
16100.97 380
16102.17 383
16103.37 424
16104.57 402
16105.77 394
16106.97 392
16108.17 414
16109.36 437
16110.56 424
16111.76 360
16112.96 359
16114.16 378
16115.36 410
16116.56 421
16117.76 433
16118.96 378
16120.16 375
16121.36 361
16122.56 425
16123.76 432
16124.96 391
16126.16 408
16127.36 411
16128.56 429
16129.76 421
16130.96 430
16132.16 411
16133.36 366
16134.56 402
16135.76 386
16136.96 377
16138.16 408
16139.36 417
16140.56 408
16141.76 378
16142.97 418
16144.17 391
16145.37 431
16146.57 408
16147.77 396
16148.97 425
16150.17 430
16151.37 431
16152.57 441
16153.77 396
16154.97 389
16156.18 414
16157.38 393
16158.58 436
16159.78 379
16160.98 392
16162.18 428
16163.38 393
16164.58 406
16165.79 420
16166.99 436
16168.19 445
16169.39 445
16170.59 422
16171.79 401
16173.00 447
16174.20 385
16175.40 401
16176.60 436
16177.80 402
16179.01 441
16180.21 435
16181.41 427
16182.61 429
16183.81 419
16185.02 403
16186.22 432
16187.42 457
16188.62 418
16189.82 437
16191.03 448
16192.23 406
16193.43 353
16194.63 400
16195.84 434
16197.04 418
16198.24 467
16199.45 402
16200.65 454
16201.85 447
16203.05 418
16204.26 429
16205.46 477
16206.66 480
16207.87 432
16209.07 447
16210.27 463
16211.48 483
16212.68 478
16213.88 442
16215.08 453
16216.29 444
16217.49 429
16218.70 429
16219.90 438
16221.10 404
16222.31 419
16223.51 450
16224.71 469
16225.92 452
16227.12 503
16228.32 528
16229.53 494
16230.73 460
16231.94 488
16233.14 493
16234.34 465
16235.55 508
16236.75 432
16237.96 471
16239.16 509
16240.36 505
16241.57 449
16242.77 472
16243.98 468
16245.18 480
16246.39 509
16247.59 505
16248.80 494
16250.00 518
16251.21 531
16252.41 497
16253.61 454
16254.82 492
16256.02 517
16257.23 485
16258.43 498
16259.64 505
16260.84 474
16262.05 502
16263.25 505
16264.46 461
16265.66 515
16266.87 552
16268.08 520
16269.28 486
16270.49 510
16271.69 479
16272.90 505
16274.10 547
16275.31 531
16276.51 512
16277.72 539
16278.92 559
16280.13 536
16281.34 570
16282.54 564
16283.75 614
16284.95 529
16286.16 529
16287.37 546
16288.57 578
16289.78 539
16290.98 582
16292.19 516
16293.40 554
16294.60 561
16295.81 565
16297.02 555
16298.22 596
16299.43 644
16300.63 588
16301.84 596
16303.05 564
16304.25 601
16305.46 597
16306.67 596
16307.87 645
16309.08 598
16310.29 620
16311.50 634
16312.70 567
16313.91 549
16315.12 558
16316.32 586
16317.53 609
16318.74 576
16319.94 585
16321.15 565
16322.36 579
16323.57 575
16324.77 550
16325.98 538
16327.19 535
16328.40 469
16329.60 490
16330.81 519
16332.02 456
16333.23 496
16334.43 464
16335.64 531
16336.85 455
16338.06 471
16339.27 516
16340.47 543
16341.68 486
16342.89 470
16344.10 468
16345.31 403
16346.51 437
16347.72 458
16348.93 488
16350.14 454
16351.35 446
16352.56 446
16353.77 468
16354.97 496
16356.18 504
16357.39 455
16358.60 440
16359.81 506
16361.02 456
16362.23 398
16363.43 370
16364.64 423
16365.85 426
16367.06 428
16368.27 407
16369.48 407
16370.69 430
16371.90 425
16373.11 398
16374.32 421
16375.53 431
16376.73 437
16377.94 447
16379.15 448
16380.36 398
16381.57 388
16382.78 417
16383.99 401
16385.20 419
16386.41 404
16387.62 422
16388.83 406
16390.04 413
16391.25 371
16392.46 381
16393.67 461
16394.88 428
16396.09 378
16397.30 390
16398.51 416
16399.72 385
16400.93 438
16402.14 400
16403.35 430
16404.56 406
16405.77 416
16406.98 422
16408.19 399
16409.40 406
16410.61 410
16411.82 416
16413.04 426
16414.25 418
16415.46 412
16416.67 410
16417.88 377
16419.09 404
16420.30 382
16421.51 385
16422.72 371
16423.93 397
16425.14 391
16426.36 380
16427.57 379
16428.78 373
16429.99 417
16431.20 467
16432.41 438
16433.62 437
16434.83 366
16436.05 427
16437.26 453
16438.47 407
16439.68 373
16440.89 380
16442.10 379
16443.32 385
16444.53 411
16445.74 410
16446.95 384
16448.16 387
16449.38 375
16450.59 380
16451.80 395
16453.01 401
16454.22 425
16455.44 404
16456.65 392
16457.86 411
16459.07 394
16460.29 395
16461.50 393
16462.71 404
16463.92 351
16465.14 360
16466.35 401
16467.56 363
16468.77 395
16469.99 442
16471.20 390
16472.41 400
16473.63 415
16474.84 389
16476.05 394
16477.26 373
16478.48 420
16479.69 427
16480.90 391
16482.12 395
16483.33 376
16484.54 403
16485.76 392
16486.97 423
16488.18 365
16489.40 332
16490.61 385
16491.82 365
16493.04 331
16494.25 294
16495.47 399
16496.68 389
16497.89 372
16499.11 404
16500.32 367
16501.53 352
16502.75 372
16503.96 369
16505.18 400
16506.39 389
16507.61 392
16508.82 407
16510.03 403
16511.25 356
16512.46 338
16513.68 345
16514.89 358
16516.11 357
16517.32 354
16518.53 380
16519.75 401
16520.96 372
16522.18 366
16523.39 387
16524.61 379
16525.82 349
16527.04 379
16528.25 339
16529.47 361
16530.68 357
16531.90 337
16533.11 333
16534.33 357
16535.54 362
16536.76 380
16537.97 395
16539.19 374
16540.40 370
16541.62 364
16542.84 319
16544.05 341
16545.27 387
16546.48 402
16547.70 340
16548.91 341
16550.13 366
16551.35 367
16552.56 348
16553.78 394
16554.99 353
16556.21 395
16557.42 357
16558.64 376
16559.86 362
16561.07 368
16562.29 383
16563.51 416
16564.72 426
16565.94 396
16567.15 381
16568.37 396
16569.59 386
16570.80 393
16572.02 378
16573.24 387
16574.45 381
16575.67 378
16576.89 375
16578.10 385
16579.32 358
16580.54 382
16581.75 402
16582.97 357
16584.19 371
16585.41 421
16586.62 378
16587.84 417
16589.06 414
16590.27 386
16591.49 377
16592.71 428
16593.93 419
16595.14 389
16596.36 374
16597.58 368
16598.80 378
16600.01 385
16601.23 377
16602.45 387
16603.67 398
16604.88 381
16606.10 392
16607.32 374
16608.54 346
16609.76 366
16610.97 350
16612.19 354
16613.41 368
16614.63 357
16615.85 377
16617.06 378
16618.28 344
16619.50 413
16620.72 345
16621.94 307
16623.16 360
16624.37 377
16625.59 337
16626.81 366
16628.03 341
16629.25 344
16630.47 356
16631.69 329
16632.90 341
16634.12 359
16635.34 372
16636.56 382
16637.78 359
16639.00 325
16640.22 346
16641.44 359
16642.66 358
16643.88 362
16645.09 383
16646.31 346
16647.53 346
16648.75 367
16649.97 356
16651.19 376
16652.41 369
16653.63 346
16654.85 346
16656.07 345
16657.29 359
16658.51 387
16659.73 371
16660.95 383
16662.17 333
16663.39 346
16664.61 381
16665.83 349
16667.05 341
16668.27 364
16669.49 334
16670.71 364
16671.93 390
16673.15 359
16674.37 382
16675.59 371
16676.81 364
16678.03 365
16679.25 351
16680.47 356
16681.69 352
16682.91 358
16684.13 376
16685.35 333
16686.58 346
16687.80 401
16689.02 330
16690.24 358
16691.46 334
16692.68 348
16693.90 350
16695.12 360
16696.34 361
16697.56 360
16698.79 366
16700.01 339
16701.23 331
16702.45 330
16703.67 359
16704.89 383
16706.11 338
16707.34 349
16708.56 335
16709.78 331
16711.00 370
16712.22 362
16713.44 352
16714.67 337
16715.89 313
16717.11 302
16718.33 302
16719.55 307
16720.78 344
16722.00 381
16723.22 374
16724.44 373
16725.66 297
16726.89 369
16728.11 354
16729.33 356
16730.55 341
16731.78 326
16733.00 364
16734.22 332
16735.44 322
16736.67 336
16737.89 310
16739.11 332
16740.33 339
16741.56 343
16742.78 360
16744.00 370
16745.22 377
16746.45 346
16747.67 305
16748.89 316
16750.12 353
16751.34 351
16752.56 366
16753.79 335
16755.01 329
16756.23 309
16757.46 337
16758.68 311
16759.90 293
16761.13 317
16762.35 330
16763.57 358
16764.80 336
16766.02 349
16767.24 340
16768.47 373
16769.69 282
16770.92 325
16772.14 354
16773.36 370
16774.59 356
16775.81 342
16777.04 340
16778.26 375
16779.48 341
16780.71 333
16781.93 350
16783.16 345
16784.38 397
16785.61 349
16786.83 347
16788.05 332
16789.28 338
16790.50 326
16791.73 299
16792.95 325
16794.18 365
16795.40 347
16796.63 336
16797.85 347
16799.08 348
16800.30 363
16801.53 319
16802.75 343
16803.98 378
16805.20 371
16806.43 367
16807.65 350
16808.88 313
16810.10 343
16811.33 393
16812.55 350
16813.78 381
16815.00 370
16816.23 341
16817.46 341
16818.68 331
16819.91 348
16821.13 374
16822.36 333
16823.58 328
16824.81 367
16826.04 386
16827.26 382
16828.49 373
16829.71 341
16830.94 381
16832.17 332
16833.39 398
16834.62 411
16835.84 451
16837.07 351
16838.30 384
16839.52 387
16840.75 398
16841.98 404
16843.20 370
16844.43 405
16845.66 386
16846.88 408
16848.11 412
16849.34 406
16850.56 395
16851.79 400
16853.02 360
16854.24 377
16855.47 395
16856.70 371
16857.92 402
16859.15 418
16860.38 432
16861.61 419
16862.83 381
16864.06 399
16865.29 415
16866.52 428
16867.74 411
16868.97 410
16870.20 425
16871.42 411
16872.65 436
16873.88 429
16875.11 465
16876.34 470
16877.56 474
16878.79 456
16880.02 439
16881.25 535
16882.47 548
16883.70 463
16884.93 482
16886.16 506
16887.39 502
16888.62 457
16889.84 472
16891.07 474
16892.30 515
16893.53 512
16894.76 543
16895.98 504
16897.21 514
16898.44 467
16899.67 442
16900.90 447
16902.13 463
16903.36 453
16904.59 459
16905.81 421
16907.04 379
16908.27 469
16909.50 449
16910.73 403
16911.96 434
16913.19 373
16914.42 402
16915.65 432
16916.88 413
16918.10 396
16919.33 384
16920.56 417
16921.79 417
16923.02 418
16924.25 434
16925.48 450
16926.71 361
16927.94 379
16929.17 405
16930.40 379
16931.63 367
16932.86 394
16934.09 375
16935.32 393
16936.55 384
16937.78 353
16939.01 353
16940.24 334
16941.47 375
16942.70 376
16943.93 373
16945.16 429
16946.39 377
16947.62 367
16948.85 391
16950.08 364
16951.31 355
16952.54 362
16953.77 369
16955.00 392
16956.23 389
16957.46 355
16958.69 358
16959.93 390
16961.16 373
16962.39 366
16963.62 340
16964.85 378
16966.08 359
16967.31 333
16968.54 348
16969.77 365
16971.00 371
16972.24 379
16973.47 358
16974.70 354
16975.93 383
16977.16 377
16978.39 316
16979.62 353
16980.85 347
16982.09 384
16983.32 364
16984.55 349
16985.78 360
16987.01 368
16988.24 328
16989.48 340
16990.71 399
16991.94 387
16993.17 359
16994.40 322
16995.64 317
16996.87 344
16998.10 388
16999.33 372
17000.57 344
17001.80 338
17003.03 384
17004.26 359
17005.49 380
17006.73 372
17007.96 376
17009.19 368
17010.42 386
17011.66 398
17012.89 331
17014.12 337
17015.36 361
17016.59 321
17017.82 333
17019.05 360
17020.29 355
17021.52 337
17022.75 360
17023.99 375
17025.22 350
17026.45 337
17027.69 365
17028.92 323
17030.15 333
17031.39 356
17032.62 310
17033.85 343
17035.09 352
17036.32 331
17037.55 347
17038.79 340
17040.02 362
17041.25 347
17042.49 301
17043.72 334
17044.96 369
17046.19 336
17047.42 358
17048.66 323
17049.89 344
17051.13 346
17052.36 350
17053.59 367
17054.83 357
17056.06 366
17057.30 339
17058.53 312
17059.77 323
17061.00 295
17062.23 306
17063.47 329
17064.70 322
17065.94 299
17067.17 287
17068.41 314
17069.64 341
17070.88 310
17072.11 325
17073.35 318
17074.58 297
17075.82 317
17077.05 305
17078.29 276
17079.52 293
17080.76 307
17081.99 327
17083.23 340
17084.46 285
17085.70 273
17086.93 296
17088.17 262
17089.40 304
17090.64 278
17091.88 318
17093.11 323
17094.35 293
17095.58 306
17096.82 304
17098.05 312
17099.29 316
17100.53 309
17101.76 273
17103.00 306
17104.23 290
17105.47 314
17106.71 279
17107.94 343
17109.18 290
17110.41 299
17111.65 267
17112.89 288
17114.12 313
17115.36 338
17116.60 338
17117.83 349
17119.07 311
17120.31 327
17121.54 334
17122.78 330
17124.02 313
17125.25 304
17126.49 316
17127.73 326
17128.96 317
17130.20 314
17131.44 308
17132.67 343
17133.91 312
17135.15 317
17136.39 323
17137.62 292
17138.86 302
17140.10 321
17141.33 284
17142.57 310
17143.81 328
17145.05 279
17146.28 314
17147.52 334
17148.76 306
17150.00 317
17151.24 332
17152.47 301
17153.71 313
17154.95 326
17156.19 298
17157.42 313
17158.66 344
17159.90 294
17161.14 335
17162.38 325
17163.61 273
17164.85 304
17166.09 304
17167.33 324
17168.57 317
17169.81 346
17171.04 325
17172.28 307
17173.52 304
17174.76 314
17176.00 301
17177.24 293
17178.48 312
17179.72 335
17180.95 302
17182.19 297
17183.43 302
17184.67 325
17185.91 320
17187.15 331
17188.39 316
17189.63 302
17190.87 282
17192.10 293
17193.34 317
17194.58 320
17195.82 302
17197.06 299
17198.30 273
17199.54 292
17200.78 314
17202.02 313
17203.26 311
17204.50 301
17205.74 273
17206.98 295
17208.22 310
17209.46 331
17210.70 308
17211.94 319
17213.18 313
17214.42 290
17215.66 271
17216.90 319
17218.14 286
17219.38 269
17220.62 280
17221.86 280
17223.10 301
17224.34 312
17225.58 333
17226.82 283
17228.06 267
17229.30 300
17230.54 328
17231.78 294
17233.02 299
17234.26 281
17235.50 312
17236.75 316
17237.99 298
17239.23 335
17240.47 306
17241.71 299
17242.95 301
17244.19 305
17245.43 309
17246.67 293
17247.92 322
17249.16 312
17250.40 284
17251.64 264
17252.88 269
17254.12 288
17255.36 301
17256.60 283
17257.85 300
17259.09 293
17260.33 278
17261.57 297
17262.81 323
17264.05 312
17265.30 307
17266.54 283
17267.78 304
17269.02 285
17270.26 301
17271.51 279
17272.75 277
17273.99 286
17275.23 282
17276.48 310
17277.72 255
17278.96 281
17280.20 277
17281.44 275
17282.69 268
17283.93 306
17285.17 301
17286.41 291
17287.66 279
17288.90 279
17290.14 311
17291.39 289
17292.63 243
17293.87 252
17295.11 275
17296.36 323
17297.60 288
17298.84 287
17300.09 279
17301.33 304
17302.57 282
17303.82 267
17305.06 297
17306.30 227
17307.55 286
17308.79 280
17310.03 273
17311.28 279
17312.52 303
17313.76 271
17315.01 276
17316.25 286
17317.49 325
17318.74 300
17319.98 256
17321.23 307
17322.47 317
17323.71 279
17324.96 249
17326.20 258
17327.45 266
17328.69 283
17329.93 269
17331.18 288
17332.42 326
17333.67 254
17334.91 273
17336.16 269
17337.40 273
17338.64 293
17339.89 270
17341.13 264
17342.38 256
17343.62 256
17344.87 286
17346.11 277
17347.36 244
17348.60 265
17349.85 284
17351.09 295
17352.34 308
17353.58 301
17354.83 285
17356.07 289
17357.32 299
17358.56 253
17359.81 255
17361.05 298
17362.30 302
17363.54 313
17364.79 299
17366.03 279
17367.28 240
17368.53 316
17369.77 332
17371.02 290
17372.26 274
17373.51 300
17374.75 272
17376.00 268
17377.25 290
17378.49 248
17379.74 287
17380.98 333
17382.23 300
17383.48 288
17384.72 275
17385.97 284
17387.21 321
17388.46 298
17389.71 294
17390.95 321
17392.20 283
17393.45 311
17394.69 275
17395.94 300
17397.19 295
17398.43 292
17399.68 262
17400.93 272
17402.17 304
17403.42 284
17404.67 293
17405.91 300
17407.16 285
17408.41 356
17409.65 343
17410.90 293
17412.15 318
17413.40 271
17414.64 246
17415.89 270
17417.14 289
17418.39 250
17419.63 297
17420.88 315
17422.13 302
17423.38 239
17424.62 248
17425.87 301
17427.12 324
17428.37 261
17429.61 250
17430.86 267
17432.11 321
17433.36 349
17434.60 296
17435.85 288
17437.10 277
17438.35 288
17439.60 293
17440.85 281
17442.09 286
17443.34 282
17444.59 299
17445.84 270
17447.09 298
17448.34 307
17449.58 287
17450.83 296
17452.08 307
17453.33 323
17454.58 301
17455.83 299
17457.08 282
17458.32 283
17459.57 272
17460.82 288
17462.07 323
17463.32 333
17464.57 318
17465.82 273
17467.07 311
17468.32 281
17469.57 280
17470.81 294
17472.06 301
17473.31 267
17474.56 253
17475.81 294
17477.06 286
17478.31 308
17479.56 288
17480.81 336
17482.06 284
17483.31 310
17484.56 269
17485.81 284
17487.06 309
17488.31 283
17489.56 324
17490.81 301
17492.06 319
17493.31 307
17494.56 311
17495.81 315
17497.06 330
17498.31 337
17499.56 306
17500.81 290
17502.06 268
17503.31 290
17504.56 297
17505.81 300
17507.06 291
17508.31 297
17509.56 337
17510.81 297
17512.06 256
17513.32 268
17514.57 301
17515.82 357
17517.07 254
17518.32 305
17519.57 277
17520.82 284
17522.07 333
17523.32 279
17524.57 314
17525.83 295
17527.08 305
17528.33 304
17529.58 292
17530.83 308
17532.08 305
17533.33 321
17534.59 332
17535.84 323
17537.09 322
17538.34 250
17539.59 346
17540.84 310
17542.10 317
17543.35 301
17544.60 296
17545.85 277
17547.10 313
17548.36 300
17549.61 336
17550.86 303
17552.11 268
17553.36 282
17554.62 319
17555.87 332
17557.12 245
17558.37 290
17559.63 300
17560.88 326
17562.13 312
17563.38 285
17564.64 281
17565.89 297
17567.14 320
17568.39 281
17569.65 289
17570.90 284
17572.15 282
17573.41 294
17574.66 282
17575.91 254
17577.16 281
17578.42 303
17579.67 281
17580.92 287
17582.18 292
17583.43 295
17584.68 269
17585.94 277
17587.19 305
17588.44 304
17589.70 301
17590.95 313
17592.20 285
17593.46 308
17594.71 245
17595.97 298
17597.22 323
17598.47 257
17599.73 284
17600.98 282
17602.23 295
17603.49 289
17604.74 283
17606.00 278
17607.25 319
17608.51 309
17609.76 310
17611.01 285
17612.27 288
17613.52 296
17614.78 315
17616.03 305
17617.29 299
17618.54 305
17619.79 305
17621.05 299
17622.30 275
17623.56 293
17624.81 318
17626.07 293
17627.32 266
17628.58 315
17629.83 273
17631.09 270
17632.34 325
17633.60 348
17634.85 286
17636.11 313
17637.36 271
17638.62 300
17639.87 280
17641.13 320
17642.39 331
17643.64 287
17644.90 257
17646.15 250
17647.41 330
17648.66 308
17649.92 248
17651.17 276
17652.43 273
17653.69 273
17654.94 293
17656.20 284
17657.45 298
17658.71 247
17659.97 236
17661.22 254
17662.48 279
17663.73 274
17664.99 311
17666.25 313
17667.50 303
17668.76 251
17670.02 256
17671.27 271
17672.53 263
17673.78 298
17675.04 291
17676.30 316
17677.55 274
17678.81 265
17680.07 249
17681.32 291
17682.58 270
17683.84 257
17685.10 284
17686.35 272
17687.61 259
17688.87 262
17690.12 307
17691.38 235
17692.64 235
17693.89 269
17695.15 289
17696.41 243
17697.67 236
17698.92 236
17700.18 284
17701.44 274
17702.70 267
17703.95 252
17705.21 257
17706.47 277
17707.73 252
17708.98 258
17710.24 271
17711.50 259
17712.76 285
17714.02 303
17715.27 262
17716.53 258
17717.79 267
17719.05 272
17720.31 298
17721.57 250
17722.82 290
17724.08 276
17725.34 287
17726.60 293
17727.86 273
17729.12 292
17730.37 295
17731.63 241
17732.89 252
17734.15 274
17735.41 283
17736.67 262
17737.93 256
17739.18 266
17740.44 234
17741.70 284
17742.96 281
17744.22 298
17745.48 297
17746.74 275
17748.00 274
17749.26 253
17750.52 259
17751.78 250
17753.04 247
17754.29 259
17755.55 288
17756.81 283
17758.07 211
17759.33 249
17760.59 262
17761.85 267
17763.11 263
17764.37 283
17765.63 307
17766.89 267
17768.15 249
17769.41 241
17770.67 272
17771.93 283
17773.19 259
17774.45 262
17775.71 247
17776.97 276
17778.23 261
17779.49 258
17780.75 260
17782.01 281
17783.27 254
17784.53 292
17785.79 284
17787.05 293
17788.31 296
17789.58 294
17790.84 258
17792.10 272
17793.36 244
17794.62 250
17795.88 276
17797.14 252
17798.40 261
17799.66 241
17800.92 250
17802.18 278
17803.45 297
17804.71 285
17805.97 273
17807.23 243
17808.49 245
17809.75 240
17811.01 243
17812.27 277
17813.54 263
17814.80 252
17816.06 264
17817.32 255
17818.58 280
17819.84 253
17821.11 292
17822.37 279
17823.63 261
17824.89 281
17826.15 298
17827.42 269
17828.68 255
17829.94 269
17831.20 252
17832.46 253
17833.73 267
17834.99 279
17836.25 263
17837.51 230
17838.78 270
17840.04 259
17841.30 276
17842.56 263
17843.83 272
17845.09 264
17846.35 273
17847.61 235
17848.88 270
17850.14 278
17851.40 283
17852.66 269
17853.93 249
17855.19 265
17856.45 255
17857.72 271
17858.98 246
17860.24 252
17861.51 285
17862.77 275
17864.03 275
17865.30 263
17866.56 258
17867.82 268
17869.09 272
17870.35 271
17871.61 266
17872.88 243
17874.14 250
17875.40 238
17876.67 256
17877.93 307
17879.20 282
17880.46 288
17881.72 295
17882.99 303
17884.25 283
17885.52 244
17886.78 247
17888.04 257
17889.31 275
17890.57 258
17891.84 266
17893.10 256
17894.36 255
17895.63 274
17896.89 253
17898.16 265
17899.42 271
17900.69 258
17901.95 283
17903.22 239
17904.48 258
17905.75 250
17907.01 274
17908.28 271
17909.54 259
17910.81 234
17912.07 256
17913.34 285
17914.60 240
17915.87 247
17917.13 229
17918.40 237
17919.66 224
17920.93 265
17922.19 253
17923.46 277
17924.72 298
17925.99 250
17927.25 247
17928.52 224
17929.79 241
17931.05 275
17932.32 251
17933.58 275
17934.85 260
17936.11 238
17937.38 246
17938.65 272
17939.91 288
17941.18 284
17942.44 266
17943.71 250
17944.98 283
17946.24 272
17947.51 276
17948.77 271
17950.04 299
17951.31 291
17952.57 268
17953.84 284
17955.11 276
17956.37 253
17957.64 276
17958.91 301
17960.17 249
17961.44 266
17962.71 256
17963.97 264
17965.24 250
17966.51 274
17967.77 236
17969.04 274
17970.31 284
17971.58 276
17972.84 262
17974.11 278
17975.38 263
17976.64 253
17977.91 288
17979.18 247
17980.45 289
17981.71 265
17982.98 306
17984.25 268
17985.52 253
17986.78 233
17988.05 283
17989.32 294
17990.59 279
17991.86 273
17993.12 264
17994.39 286
17995.66 297
17996.93 279
17998.20 274
17999.46 248
18000.73 271
18002.00 267
18003.27 261
18004.54 295
18005.80 265
18007.07 260
18008.34 291
18009.61 304
18010.88 257
18012.15 251
18013.42 248
18014.68 254
18015.95 274
18017.22 263
18018.49 255
18019.76 254
18021.03 272
18022.30 263
18023.57 278
18024.83 249
18026.10 267
18027.37 263
18028.64 267
18029.91 261
18031.18 284
18032.45 246
18033.72 229
18034.99 258
18036.26 281
18037.53 238
18038.80 241
18040.07 244
18041.34 250
18042.60 257
18043.87 236
18045.14 271
18046.41 258
18047.68 230
18048.95 249
18050.22 272
18051.49 249
18052.76 252
18054.03 270
18055.30 247
18056.57 278
18057.84 246
18059.11 254
18060.38 255
18061.65 257
18062.92 248
18064.20 277
18065.47 260
18066.74 267
18068.01 297
18069.28 265
18070.55 236
18071.82 272
18073.09 263
18074.36 290
18075.63 264
18076.90 284
18078.17 279
18079.44 249
18080.71 303
18081.99 254
18083.26 240
18084.53 254
18085.80 270
18087.07 262
18088.34 246
18089.61 237
18090.88 234
18092.15 255
18093.43 277
18094.70 253
18095.97 282
18097.24 273
18098.51 262
18099.78 264
18101.06 239
18102.33 309
18103.60 249
18104.87 250
18106.14 258
18107.41 269
18108.69 237
18109.96 277
18111.23 263
18112.50 261
18113.77 292
18115.05 260
18116.32 309
18117.59 266
18118.86 263
18120.14 247
18121.41 244
18122.68 236
18123.95 254
18125.23 285
18126.50 261
18127.77 236
18129.04 274
18130.32 241
18131.59 268
18132.86 308
18134.13 272
18135.41 284
18136.68 246
18137.95 259
18139.23 270
18140.50 248
18141.77 255
18143.05 268
18144.32 273
18145.59 289
18146.87 259
18148.14 244
18149.41 258
18150.69 269
18151.96 276
18153.23 306
18154.51 287
18155.78 271
18157.05 285
18158.33 263
18159.60 251
18160.88 245
18162.15 282
18163.42 255
18164.70 266
18165.97 236
18167.24 243
18168.52 251
18169.79 265
18171.07 231
18172.34 254
18173.62 286
18174.89 281
18176.16 231
18177.44 238
18178.71 290
18179.99 287
18181.26 281
18182.54 240
18183.81 273
18185.09 232
18186.36 281
18187.63 291
18188.91 250
18190.18 289
18191.46 258
18192.73 281
18194.01 241
18195.28 255
18196.56 261
18197.83 225
18199.11 261
18200.38 241
18201.66 281
18202.94 265
18204.21 240
18205.49 239
18206.76 249
18208.04 247
18209.31 244
18210.59 241
18211.86 278
18213.14 280
18214.41 257
18215.69 280
18216.97 278
18218.24 253
18219.52 296
18220.79 281
18222.07 278
18223.35 218
18224.62 271
18225.90 281
18227.17 274
18228.45 275
18229.73 246
18231.00 221
18232.28 260
18233.56 251
18234.83 249
18236.11 257
18237.38 273
18238.66 261
18239.94 245
18241.21 250
18242.49 269
18243.77 275
18245.04 262
18246.32 238
18247.60 227
18248.87 240
18250.15 263
18251.43 271
18252.71 232
18253.98 218
18255.26 239
18256.54 224
18257.81 265
18259.09 254
18260.37 245
18261.65 259
18262.92 275
18264.20 235
18265.48 222
18266.76 239
18268.03 249
18269.31 248
18270.59 228
18271.87 264
18273.14 265
18274.42 277
18275.70 255
18276.98 259
18278.26 274
18279.53 270
18280.81 280
18282.09 304
18283.37 260
18284.65 259
18285.92 261
18287.20 261
18288.48 215
18289.76 228
18291.04 230
18292.32 267
18293.59 248
18294.87 220
18296.15 251
18297.43 246
18298.71 244
18299.99 231
18301.27 245
18302.54 255
18303.82 262
18305.10 255
18306.38 248
18307.66 232
18308.94 259
18310.22 241
18311.50 240
18312.78 227
18314.06 232
18315.33 274
18316.61 240
18317.89 245
18319.17 234
18320.45 268
18321.73 276
18323.01 235
18324.29 270
18325.57 290
18326.85 261
18328.13 271
18329.41 234
18330.69 276
18331.97 270
18333.25 239
18334.53 272
18335.81 228
18337.09 248
18338.37 207
18339.65 241
18340.93 230
18342.21 252
18343.49 252
18344.77 312
18346.05 256
18347.33 279
18348.61 261
18349.89 242
18351.17 268
18352.45 235
18353.73 277
18355.01 250
18356.29 221
18357.57 256
18358.85 262
18360.14 242
18361.42 239
18362.70 227
18363.98 302
18365.26 268
18366.54 295
18367.82 248
18369.10 241
18370.38 246
18371.66 272
18372.95 245
18374.23 249
18375.51 285
18376.79 249
18378.07 233
18379.35 240
18380.63 273
18381.92 242
18383.20 235
18384.48 242
18385.76 299
18387.04 259
18388.32 288
18389.61 235
18390.89 250
18392.17 273
18393.45 261
18394.73 291
18396.02 270
18397.30 270
18398.58 252
18399.86 290
18401.14 273
18402.43 277
18403.71 231
18404.99 254
18406.27 272
18407.56 270
18408.84 252
18410.12 228
18411.40 224
18412.69 283
18413.97 277
18415.25 226
18416.53 230
18417.82 258
18419.10 244
18420.38 226
18421.67 236
18422.95 238
18424.23 273
18425.51 241
18426.80 254
18428.08 252
18429.36 263
18430.65 289
18431.93 294
18433.21 222
18434.50 238
18435.78 291
18437.06 282
18438.35 286
18439.63 286
18440.92 251
18442.20 248
18443.48 297
18444.77 242
18446.05 290
18447.33 276
18448.62 270
18449.90 236
18451.19 256
18452.47 250
18453.75 248
18455.04 249
18456.32 257
18457.61 307
18458.89 262
18460.17 259
18461.46 244
18462.74 286
18464.03 260
18465.31 259
18466.60 279
18467.88 294
18469.17 272
18470.45 248
18471.74 275
18473.02 283
18474.30 279
18475.59 267
18476.87 250
18478.16 265
18479.44 262
18480.73 233
18482.01 247
18483.30 232
18484.58 279
18485.87 245
18487.16 254
18488.44 264
18489.73 258
18491.01 251
18492.30 230
18493.58 221
18494.87 239
18496.15 273
18497.44 272
18498.72 305
18500.01 268
18501.30 295
18502.58 252
18503.87 289
18505.15 264
18506.44 236
18507.73 260
18509.01 253
18510.30 267
18511.58 288
18512.87 290
18514.16 267
18515.44 288
18516.73 256
18518.01 265
18519.30 277
18520.59 259
18521.87 251
18523.16 238
18524.45 241
18525.73 268
18527.02 258
18528.31 224
18529.59 217
18530.88 258
18532.17 276
18533.45 248
18534.74 225
18536.03 237
18537.31 272
18538.60 271
18539.89 273
18541.18 241
18542.46 254
18543.75 216
18545.04 269
18546.32 252
18547.61 256
18548.90 265
18550.19 264
18551.47 275
18552.76 254
18554.05 275
18555.34 258
18556.62 217
18557.91 270
18559.20 265
18560.49 272
18561.78 285
18563.06 271
18564.35 288
18565.64 229
18566.93 270
18568.22 273
18569.50 271
18570.79 239
18572.08 274
18573.37 241
18574.66 249
18575.94 252
18577.23 278
18578.52 274
18579.81 263
18581.10 296
18582.39 244
18583.68 229
18584.96 271
18586.25 285
18587.54 309
18588.83 263
18590.12 290
18591.41 318
18592.70 309
18593.99 319
18595.27 281
18596.56 225
18597.85 272
18599.14 242
18600.43 307
18601.72 295
18603.01 265
18604.30 266
18605.59 317
18606.88 285
18608.17 272
18609.46 319
18610.75 347
18612.04 282
18613.33 280
18614.62 260
18615.90 268
18617.19 282
18618.48 247
18619.77 285
18621.06 312
18622.35 272
18623.64 256
18624.93 264
18626.22 241
18627.51 281
18628.80 291
18630.09 289
18631.39 276
18632.68 251
18633.97 299
18635.26 316
18636.55 270
18637.84 278
18639.13 272
18640.42 300
18641.71 290
18643.00 242
18644.29 241
18645.58 252
18646.87 230
18648.16 282
18649.45 268
18650.74 249
18652.04 238
18653.33 254
18654.62 256
18655.91 249
18657.20 279
18658.49 283
18659.78 279
18661.07 267
18662.36 267
18663.66 275
18664.95 231
18666.24 250
18667.53 259
18668.82 243
18670.11 247
18671.41 289
18672.70 266
18673.99 269
18675.28 277
18676.57 242
18677.86 245
18679.16 258
18680.45 246
18681.74 230
18683.03 273
18684.32 276
18685.62 285
18686.91 304
18688.20 235
18689.49 301
18690.79 270
18692.08 257
18693.37 258
18694.66 254
18695.96 251
18697.25 251
18698.54 251
18699.83 226
18701.13 265
18702.42 280
18703.71 298
18705.00 217
18706.30 277
18707.59 261
18708.88 230
18710.18 252
18711.47 264
18712.76 265
18714.05 283
18715.35 288
18716.64 259
18717.93 251
18719.23 243
18720.52 264
18721.81 252
18723.11 251
18724.40 241
18725.69 248
18726.99 258
18728.28 233
18729.58 208
18730.87 256
18732.16 287
18733.46 263
18734.75 219
18736.04 233
18737.34 267
18738.63 274
18739.93 255
18741.22 255
18742.51 253
18743.81 258
18745.10 261
18746.40 280
18747.69 233
18748.99 224
18750.28 268
18751.58 283
18752.87 228
18754.16 249
18755.46 246
18756.75 255
18758.05 257
18759.34 252
18760.64 217
18761.93 246
18763.23 243
18764.52 244
18765.82 257
18767.11 268
18768.41 236
18769.70 291
18771.00 292
18772.29 268
18773.59 234
18774.88 262
18776.18 280
18777.47 243
18778.77 273
18780.06 239
18781.36 246
18782.65 247
18783.95 232
18785.25 296
18786.54 273
18787.84 246
18789.13 243
18790.43 257
18791.72 229
18793.02 249
18794.32 225
18795.61 218
18796.91 242
18798.20 221
18799.50 246
18800.80 288
18802.09 283
18803.39 260
18804.69 281
18805.98 235
18807.28 226
18808.57 242
18809.87 301
18811.17 245
18812.46 227
18813.76 272
18815.06 270
18816.35 279
18817.65 258
18818.95 280
18820.24 275
18821.54 306
18822.84 275
18824.13 252
18825.43 253
18826.73 245
18828.03 195
18829.32 258
18830.62 243
18831.92 240
18833.21 245
18834.51 256
18835.81 226
18837.11 233
18838.40 226
18839.70 263
18841.00 235
18842.30 249
18843.59 249
18844.89 237
18846.19 233
18847.49 201
18848.79 205
18850.08 229
18851.38 239
18852.68 240
18853.98 254
18855.27 243
18856.57 255
18857.87 250
18859.17 280
18860.47 266
18861.77 229
18863.06 221
18864.36 240
18865.66 215
18866.96 242
18868.26 216
18869.56 222
18870.85 217
18872.15 243
18873.45 232
18874.75 232
18876.05 232
18877.35 244
18878.65 266
18879.95 254
18881.24 268
18882.54 276
18883.84 266
18885.14 248
18886.44 244
18887.74 260
18889.04 249
18890.34 233
18891.64 250
18892.94 223
18894.24 248
18895.54 219
18896.84 251
18898.13 238
18899.43 232
18900.73 246
18902.03 199
18903.33 233
18904.63 232
18905.93 227
18907.23 221
18908.53 201
18909.83 222
18911.13 215
18912.43 257
18913.73 236
18915.03 217
18916.33 240
18917.63 257
18918.93 282
18920.23 258
18921.53 225
18922.83 199
18924.13 223
18925.43 279
18926.74 242
18928.04 239
18929.34 282
18930.64 253
18931.94 272
18933.24 250
18934.54 212
18935.84 243
18937.14 237
18938.44 247
18939.74 241
18941.04 247
18942.34 211
18943.65 233
18944.95 244
18946.25 221
18947.55 250
18948.85 224
18950.15 228
18951.45 240
18952.75 215
18954.06 290
18955.36 252
18956.66 239
18957.96 249
18959.26 226
18960.56 192
18961.87 192
18963.17 203
18964.47 239
18965.77 206
18967.07 218
18968.37 207
18969.68 243
18970.98 258
18972.28 279
18973.58 223
18974.88 213
18976.19 232
18977.49 208
18978.79 246
18980.09 243
18981.40 242
18982.70 200
18984.00 213
18985.30 187
18986.61 246
18987.91 245
18989.21 222
18990.51 244
18991.82 245
18993.12 258
18994.42 253
18995.73 263
18997.03 267
18998.33 245
18999.63 242
19000.94 267
19002.24 251
19003.54 276
19004.85 229
19006.15 223
19007.45 234
19008.76 230
19010.06 265
19011.36 267
19012.67 249
19013.97 250
19015.27 233
19016.58 245
19017.88 214
19019.18 229
19020.49 220
19021.79 218
19023.10 255
19024.40 237
19025.70 215
19027.01 239
19028.31 239
19029.62 228
19030.92 245
19032.22 221
19033.53 271
19034.83 255
19036.14 254
19037.44 250
19038.75 240
19040.05 240
19041.35 208
19042.66 244
19043.96 208
19045.27 216
19046.57 256
19047.88 260
19049.18 216
19050.49 211
19051.79 251
19053.10 247
19054.40 242
19055.71 247
19057.01 225
19058.32 251
19059.62 213
19060.93 222
19062.23 221
19063.54 247
19064.84 256
19066.15 257
19067.45 256
19068.76 260
19070.06 225
19071.37 222
19072.67 240
19073.98 233
19075.29 232
19076.59 227
19077.90 260
19079.20 254
19080.51 227
19081.81 247
19083.12 221
19084.43 221
19085.73 278
19087.04 268
19088.34 224
19089.65 217
19090.96 249
19092.26 248
19093.57 221
19094.87 214
19096.18 241
19097.49 255
19098.79 260
19100.10 252
19101.41 193
19102.71 242
19104.02 258
19105.33 256
19106.63 274
19107.94 265
19109.25 269
19110.55 265
19111.86 285
19113.17 242
19114.47 232
19115.78 236
19117.09 249
19118.40 241
19119.70 257
19121.01 257
19122.32 236
19123.62 303
19124.93 243
19126.24 253
19127.55 267
19128.85 251
19130.16 235
19131.47 238
19132.78 220
19134.08 235
19135.39 272
19136.70 233
19138.01 222
19139.32 195
19140.62 230
19141.93 217
19143.24 221
19144.55 231
19145.85 205
19147.16 245
19148.47 242
19149.78 234
19151.09 263
19152.40 258
19153.70 205
19155.01 228
19156.32 208
19157.63 240
19158.94 234
19160.25 261
19161.55 206
19162.86 225
19164.17 229
19165.48 257
19166.79 228
19168.10 242
19169.41 239
19170.72 233
19172.02 253
19173.33 234
19174.64 241
19175.95 256
19177.26 285
19178.57 267
19179.88 237
19181.19 235
19182.50 219
19183.81 251
19185.12 243
19186.43 229
19187.74 206
19189.05 220
19190.35 239
19191.66 213
19192.97 214
19194.28 221
19195.59 226
19196.90 251
19198.21 245
19199.52 248
19200.83 218
19202.14 243
19203.45 252
19204.76 282
19206.07 203
19207.38 218
19208.69 211
19210.00 218
19211.31 242
19212.62 237
19213.93 224
19215.24 213
19216.56 212
19217.87 227
19219.18 224
19220.49 218
19221.80 227
19223.11 234
19224.42 230
19225.73 245
19227.04 224
19228.35 218
19229.66 237
19230.97 242
19232.28 220
19233.60 200
19234.91 216
19236.22 218
19237.53 251
19238.84 237
19240.15 239
19241.46 208
19242.77 216
19244.09 222
19245.40 223
19246.71 244
19248.02 227
19249.33 241
19250.64 231
19251.95 244
19253.27 280
19254.58 243
19255.89 236
19257.20 238
19258.51 237
19259.83 248
19261.14 255
19262.45 246
19263.76 249
19265.07 256
19266.39 225
19267.70 207
19269.01 203
19270.32 217
19271.63 233
19272.95 256
19274.26 233
19275.57 200
19276.88 220
19278.20 235
19279.51 255
19280.82 221
19282.14 185
19283.45 220
19284.76 256
19286.07 236
19287.39 206
19288.70 224
19290.01 259
19291.33 215
19292.64 262
19293.95 257
19295.26 237
19296.58 275
19297.89 286
19299.20 230
19300.52 220
19301.83 230
19303.14 257
19304.46 223
19305.77 191
19307.09 238
19308.40 247
19309.71 245
19311.03 236
19312.34 226
19313.65 242
19314.97 245
19316.28 235
19317.60 259
19318.91 210
19320.22 254
19321.54 238
19322.85 216
19324.17 248
19325.48 248
19326.79 253
19328.11 241
19329.42 207
19330.74 197
19332.05 229
19333.37 285
19334.68 261
19335.99 285
19337.31 236
19338.62 233
19339.94 218
19341.25 251
19342.57 274
19343.88 257
19345.20 232
19346.51 219
19347.83 217
19349.14 207
19350.46 246
19351.77 227
19353.09 203
19354.40 227
19355.72 245
19357.03 235
19358.35 247
19359.66 217
19360.98 211
19362.29 243
19363.61 207
19364.93 242
19366.24 222
19367.56 208
19368.87 210
19370.19 237
19371.50 243
19372.82 258
19374.14 263
19375.45 233
19376.77 228
19378.08 245
19379.40 242
19380.72 239
19382.03 249
19383.35 249
19384.66 219
19385.98 259
19387.30 223
19388.61 230
19389.93 298
19391.25 269
19392.56 231
19393.88 265
19395.20 268
19396.51 284
19397.83 226
19399.15 278
19400.46 293
19401.78 286
19403.10 250
19404.41 207
19405.73 234
19407.05 236
19408.36 295
19409.68 263
19411.00 268
19412.31 258
19413.63 261
19414.95 271
19416.27 259
19417.58 232
19418.90 234
19420.22 249
19421.54 251
19422.85 257
19424.17 232
19425.49 226
19426.81 252
19428.12 231
19429.44 242
19430.76 199
19432.08 227
19433.40 202
19434.71 241
19436.03 223
19437.35 213
19438.67 204
19439.99 259
19441.30 264
19442.62 230
19443.94 254
19445.26 275
19446.58 259
19447.89 268
19449.21 227
19450.53 226
19451.85 252
19453.17 262
19454.49 267
19455.81 245
19457.12 257
19458.44 241
19459.76 234
19461.08 235
19462.40 267
19463.72 249
19465.04 286
19466.36 246
19467.68 261
19468.99 256
19470.31 264
19471.63 253
19472.95 231
19474.27 243
19475.59 216
19476.91 235
19478.23 242
19479.55 217
19480.87 212
19482.19 250
19483.51 247
19484.83 247
19486.15 228
19487.47 227
19488.79 243
19490.11 249
19491.43 249
19492.75 221
19494.07 247
19495.39 243
19496.71 225
19498.03 277
19499.35 285
19500.67 249
19501.99 230
19503.31 255
19504.63 254
19505.95 267
19507.27 238
19508.59 229
19509.91 213
19511.23 211
19512.55 260
19513.87 266
19515.19 269
19516.51 267
19517.83 256
19519.15 259
19520.47 242
19521.79 238
19523.12 251
19524.44 258
19525.76 229
19527.08 266
19528.40 251
19529.72 231
19531.04 249
19532.36 259
19533.68 247
19535.01 261
19536.33 241
19537.65 246
19538.97 248
19540.29 260
19541.61 263
19542.93 245
19544.26 272
19545.58 242
19546.90 244
19548.22 221
19549.54 231
19550.87 269
19552.19 242
19553.51 250
19554.83 228
19556.15 181
19557.47 220
19558.80 224
19560.12 228
19561.44 249
19562.76 240
19564.09 235
19565.41 192
19566.73 221
19568.05 254
19569.38 230
19570.70 265
19572.02 264
19573.34 279
19574.67 265
19575.99 251
19577.31 215
19578.63 227
19579.96 261
19581.28 269
19582.60 233
19583.93 221
19585.25 220
19586.57 247
19587.90 229
19589.22 220
19590.54 242
19591.86 272
19593.19 252
19594.51 232
19595.83 241
19597.16 239
19598.48 230
19599.81 244
19601.13 231
19602.45 230
19603.78 239
19605.10 225
19606.42 275
19607.75 251
19609.07 249
19610.40 242
19611.72 231
19613.04 221
19614.37 239
19615.69 249
19617.02 238
19618.34 253
19619.66 233
19620.99 230
19622.31 228
19623.64 246
19624.96 234
19626.29 239
19627.61 211
19628.93 249
19630.26 281
19631.58 308
19632.91 247
19634.23 206
19635.56 225
19636.88 227
19638.21 223
19639.53 228
19640.86 254
19642.18 263
19643.51 278
19644.83 277
19646.16 255
19647.48 264
19648.81 253
19650.13 257
19651.46 256
19652.78 244
19654.11 257
19655.43 244
19656.76 234
19658.08 246
19659.41 228
19660.74 251
19662.06 249
19663.39 233
19664.71 228
19666.04 242
19667.36 217
19668.69 230
19670.02 214
19671.34 223
19672.67 238
19673.99 238
19675.32 279
19676.65 248
19677.97 243
19679.30 225
19680.63 231
19681.95 198
19683.28 244
19684.60 246
19685.93 220
19687.26 205
19688.58 232
19689.91 262
19691.24 238
19692.56 235
19693.89 229
19695.22 237
19696.54 191
19697.87 231
19699.20 247
19700.52 243
19701.85 236
19703.18 225
19704.51 250
19705.83 246
19707.16 273
19708.49 240
19709.81 224
19711.14 227
19712.47 241
19713.80 271
19715.12 217
19716.45 220
19717.78 245
19719.11 246
19720.43 263
19721.76 261
19723.09 242
19724.42 231
19725.74 241
19727.07 216
19728.40 207
19729.73 207
19731.06 232
19732.38 238
19733.71 236
19735.04 201
19736.37 189
19737.70 250
19739.02 243
19740.35 293
19741.68 237
19743.01 256
19744.34 281
19745.67 235
19747.00 198
19748.32 237
19749.65 251
19750.98 223
19752.31 240
19753.64 232
19754.97 241
19756.30 215
19757.62 207
19758.95 219
19760.28 250
19761.61 254
19762.94 214
19764.27 211
19765.60 240
19766.93 189
19768.26 197
19769.59 175
19770.92 204
19772.25 237
19773.57 241
19774.90 225
19776.23 214
19777.56 242
19778.89 248
19780.22 278
19781.55 262
19782.88 245
19784.21 268
19785.54 240
19786.87 190
19788.20 229
19789.53 201
19790.86 227
19792.19 248
19793.52 243
19794.85 249
19796.18 239
19797.51 222
19798.84 242
19800.17 212
19801.50 231
19802.83 247
19804.16 227
19805.49 234
19806.82 257
19808.16 229
19809.49 228
19810.82 281
19812.15 244
19813.48 227
19814.81 183
19816.14 218
19817.47 215
19818.80 215
19820.13 228
19821.46 216
19822.79 230
19824.13 205
19825.46 192
19826.79 230
19828.12 226
19829.45 233
19830.78 229
19832.11 226
19833.44 236
19834.78 195
19836.11 241
19837.44 232
19838.77 271
19840.10 261
19841.43 234
19842.77 229
19844.10 224
19845.43 229
19846.76 248
19848.09 233
19849.42 217
19850.76 264
19852.09 249
19853.42 248
19854.75 243
19856.09 238
19857.42 255
19858.75 257
19860.08 224
19861.41 216
19862.75 270
19864.08 252
19865.41 246
19866.74 263
19868.08 243
19869.41 210
19870.74 233
19872.08 230
19873.41 226
19874.74 200
19876.07 228
19877.41 218
19878.74 224
19880.07 237
19881.41 221
19882.74 240
19884.07 220
19885.40 178
19886.74 238
19888.07 231
19889.40 202
19890.74 218
19892.07 251
19893.40 264
19894.74 245
19896.07 255
19897.41 233
19898.74 226
19900.07 242
19901.41 218
19902.74 262
19904.07 248
19905.41 254
19906.74 216
19908.08 241
19909.41 224
19910.74 232
19912.08 235
19913.41 267
19914.75 248
19916.08 267
19917.41 264
19918.75 242
19920.08 249
19921.42 202
19922.75 216
19924.09 263
19925.42 232
19926.76 248
19928.09 272
19929.42 227
19930.76 215
19932.09 241
19933.43 244
19934.76 226
19936.10 235
19937.43 218
19938.77 243
19940.10 240
19941.44 224
19942.77 208
19944.11 237
19945.44 208
19946.78 217
19948.11 254
19949.45 226
19950.79 257
19952.12 237
19953.46 234
19954.79 219
19956.13 220
19957.46 245
19958.80 225
19960.13 219
19961.47 233
19962.81 239
19964.14 248
19965.48 245
19966.81 270
19968.15 258
19969.49 215
19970.82 262
19972.16 225
19973.49 245
19974.83 227
19976.17 287
19977.50 243
19978.84 236
19980.18 244
19981.51 227
19982.85 231
19984.18 203
19985.52 249
19986.86 255
19988.19 272
19989.53 213
19990.87 235
19992.20 212
19993.54 207
19994.88 255
19996.21 308
19997.55 252
19998.89 249
20000.23 207
20001.56 237
20002.90 222
20004.24 218
20005.57 234
20006.91 232
20008.25 270
20009.59 248
20010.92 255
20012.26 222
20013.60 238
20014.94 208
20016.27 235
20017.61 217
20018.95 210
20020.29 239
20021.62 249
20022.96 230
20024.30 245
20025.64 237
20026.98 234
20028.31 221
20029.65 211
20030.99 245
20032.33 230
20033.67 272
20035.00 228
20036.34 234
20037.68 244
20039.02 235
20040.36 221
20041.70 233
20043.03 255
20044.37 238
20045.71 245
20047.05 239
20048.39 219
20049.73 220
20051.07 217
20052.41 261
20053.74 233
20055.08 268
20056.42 278
20057.76 209
20059.10 243
20060.44 214
20061.78 253
20063.12 234
20064.46 291
20065.80 266
20067.13 265
20068.47 256
20069.81 229
20071.15 238
20072.49 226
20073.83 280
20075.17 269
20076.51 255
20077.85 256
20079.19 235
20080.53 250
20081.87 251
20083.21 248
20084.55 229
20085.89 254
20087.23 261
20088.57 240
20089.91 231
20091.25 247
20092.59 233
20093.93 248
20095.27 253
20096.61 254
20097.95 248
20099.29 230
20100.63 230
20101.97 264
20103.31 271
20104.65 267
20105.99 240
20107.33 262
20108.67 231
20110.02 251
20111.36 238
20112.70 243
20114.04 232
20115.38 225
20116.72 248
20118.06 211
20119.40 255
20120.74 217
20122.08 251
20123.43 244
20124.77 273
20126.11 231
20127.45 242
20128.79 246
20130.13 250
20131.47 267
20132.81 239
20134.16 232
20135.50 275
20136.84 241
20138.18 191
20139.52 252
20140.86 277
20142.21 256
20143.55 231
20144.89 244
