# Supplementary material for: MALDI-TOF MS typing enables the classification of brewing yeasts of the genus Saccharomyces to major beer styles
Source: PLoS One. 2017 Aug 9;12(8):e0181694. doi: 10.1371/journal.pone.0181694 (PMC5549903; doi:10.1371/journal.pone.0181694)
Supplement: S1 File — The directory includes 90 raw files and was zipped to “.zip”; the folder has three strains with 30 spectra per strain; S1 Text explains the raw files with an example and Table 1 represents the yeast strains used within the experiment. (ZIP) [file pone.0181694.s004.zip › 1-3/30251-127-OG-WB-WB-YPG-18h-E-E_2015-07-24__0_A2_1.dat]

2000.14 1259
2000.56 1182
2000.98 1094
2001.40 1030
2001.83 1368
2002.25 1351
2002.67 1257
2003.09 1300
2003.51 1201
2003.93 1189
2004.36 1190
2004.78 1195
2005.20 1186
2005.62 1326
2006.05 1357
2006.47 1387
2006.89 1283
2007.31 1234
2007.73 1365
2008.16 1403
2008.58 1432
2009.00 1223
2009.42 1216
2009.85 1400
2010.27 1336
2010.69 1205
2011.12 1319
2011.54 1432
2011.96 1195
2012.38 1174
2012.81 1136
2013.23 1295
2013.65 1328
2014.08 1229
2014.50 1124
2014.92 1188
2015.35 1216
2015.77 1186
2016.19 1182
2016.62 1168
2017.04 1126
2017.46 1306
2017.89 1351
2018.31 1225
2018.73 1111
2019.16 1229
2019.58 1106
2020.00 1211
2020.43 1334
2020.85 1321
2021.27 1279
2021.70 1372
2022.12 1347
2022.55 1268
2022.97 1149
2023.39 1203
2023.82 1111
2024.24 1043
2024.67 1201
2025.09 1248
2025.52 1165
2025.94 1209
2026.36 1151
2026.79 1130
2027.21 1227
2027.64 1292
2028.06 1139
2028.49 980
2028.91 1034
2029.34 1150
2029.76 1271
2030.19 1305
2030.61 1235
2031.03 1212
2031.46 1015
2031.88 1037
2032.31 1193
2032.73 1160
2033.16 1178
2033.58 1192
2034.01 1185
2034.44 1180
2034.86 1122
2035.29 1206
2035.71 1109
2036.14 1142
2036.56 1199
2036.99 1181
2037.41 1137
2037.84 1342
2038.26 1409
2038.69 1333
2039.12 1116
2039.54 1205
2039.97 1293
2040.39 1289
2040.82 1322
2041.24 1149
2041.67 1173
2042.10 1188
2042.52 1125
2042.95 1178
2043.37 1128
2043.80 1080
2044.23 1044
2044.65 1277
2045.08 1286
2045.51 1291
2045.93 1244
2046.36 1240
2046.79 1306
2047.21 1317
2047.64 1231
2048.07 1165
2048.49 1235
2048.92 1221
2049.35 1233
2049.77 1378
2050.20 1281
2050.63 1268
2051.05 1381
2051.48 1392
2051.91 1274
2052.33 1248
2052.76 1355
2053.19 1414
2053.62 1378
2054.04 1324
2054.47 1446
2054.90 1459
2055.32 1540
2055.75 1331
2056.18 1294
2056.61 1311
2057.03 1218
2057.46 1274
2057.89 1283
2058.32 1289
2058.75 1223
2059.17 1267
2059.60 1268
2060.03 1276
2060.46 1272
2060.88 1197
2061.31 1221
2061.74 1277
2062.17 1194
2062.60 1210
2063.02 1273
2063.45 1555
2063.88 1417
2064.31 1442
2064.74 1330
2065.17 1601
2065.59 1552
2066.02 1438
2066.45 1447
2066.88 1571
2067.31 1409
2067.74 1288
2068.17 1095
2068.60 1222
2069.02 1363
2069.45 1337
2069.88 1308
2070.31 1173
2070.74 1281
2071.17 1285
2071.60 1201
2072.03 1225
2072.46 1312
2072.89 1240
2073.31 1270
2073.74 1219
2074.17 1326
2074.60 1499
2075.03 1519
2075.46 1555
2075.89 1484
2076.32 1362
2076.75 1430
2077.18 1402
2077.61 1358
2078.04 1255
2078.47 1276
2078.90 1380
2079.33 1485
2079.76 1304
2080.19 1220
2080.62 1216
2081.05 1078
2081.48 1192
2081.91 1244
2082.34 1300
2082.77 1272
2083.20 1283
2083.63 1278
2084.06 1196
2084.49 1135
2084.92 1217
2085.35 1196
2085.78 1049
2086.21 1116
2086.64 1265
2087.07 1140
2087.50 1044
2087.94 1031
2088.37 1131
2088.80 1240
2089.23 1127
2089.66 1176
2090.09 1133
2090.52 1279
2090.95 1269
2091.38 1237
2091.81 1182
2092.25 1315
2092.68 1414
2093.11 1196
2093.54 1134
2093.97 1307
2094.40 1028
2094.83 1149
2095.27 1271
2095.70 1202
2096.13 1222
2096.56 1403
2096.99 1117
2097.42 1057
2097.86 1083
2098.29 1086
2098.72 1099
2099.15 1052
2099.58 1251
2100.01 1182
2100.45 1117
2100.88 1182
2101.31 1163
2101.74 1121
2102.18 989
2102.61 1076
2103.04 1134
2103.47 1193
2103.90 1112
2104.34 1139
2104.77 1196
2105.20 1177
2105.63 1222
2106.07 1092
2106.50 1111
2106.93 1207
2107.37 1148
2107.80 1273
2108.23 1210
2108.66 1188
2109.10 1174
2109.53 1018
2109.96 953
2110.40 1217
2110.83 1210
2111.26 1122
2111.70 1184
2112.13 1054
2112.56 1004
2113.00 1164
2113.43 1175
2113.86 1065
2114.30 973
2114.73 1086
2115.16 1116
2115.60 928
2116.03 969
2116.46 1145
2116.90 1264
2117.33 1228
2117.77 1053
2118.20 1100
2118.63 1067
2119.07 1123
2119.50 1074
2119.94 1200
2120.37 1183
2120.80 1117
2121.24 1161
2121.67 1181
2122.11 1213
2122.54 1150
2122.97 1181
2123.41 1199
2123.84 1068
2124.28 1296
2124.71 1095
2125.15 1075
2125.58 998
2126.02 1036
2126.45 1022
2126.89 1173
2127.32 1127
2127.76 1130
2128.19 1214
2128.63 1259
2129.06 1255
2129.50 1236
2129.93 1216
2130.37 1190
2130.80 1175
2131.24 1150
2131.67 1114
2132.11 1341
2132.54 1395
2132.98 1286
2133.41 1223
2133.85 1032
2134.28 1227
2134.72 1127
2135.16 1101
2135.59 1270
2136.03 1237
2136.46 1260
2136.90 1165
2137.33 1125
2137.77 1248
2138.21 1129
2138.64 1050
2139.08 1010
2139.51 927
2139.95 922
2140.39 1183
2140.82 1109
2141.26 1151
2141.69 1155
2142.13 1039
2142.57 1145
2143.00 1164
2143.44 1118
2143.88 1146
2144.31 1107
2144.75 1066
2145.19 1239
2145.62 1127
2146.06 1150
2146.50 1238
2146.93 1264
2147.37 1223
2147.81 1318
2148.24 1239
2148.68 1367
2149.12 1343
2149.56 1283
2149.99 1286
2150.43 1259
2150.87 1338
2151.30 1369
2151.74 1265
2152.18 1101
2152.62 1182
2153.05 1233
2153.49 1225
2153.93 1154
2154.37 1308
2154.80 1229
2155.24 1372
2155.68 1456
2156.12 1333
2156.55 1400
2156.99 1420
2157.43 1303
2157.87 1271
2158.31 1418
2158.74 1365
2159.18 1201
2159.62 1061
2160.06 1180
2160.50 1250
2160.93 1254
2161.37 1282
2161.81 1310
2162.25 1275
2162.69 1389
2163.13 1125
2163.57 1164
2164.00 1288
2164.44 1147
2164.88 1195
2165.32 1104
2165.76 1171
2166.20 1093
2166.64 1103
2167.07 1042
2167.51 1023
2167.95 1078
2168.39 1225
2168.83 1286
2169.27 1152
2169.71 1128
2170.15 1141
2170.59 1265
2171.03 1395
2171.47 1278
2171.91 1247
2172.34 1348
2172.78 1252
2173.22 1288
2173.66 1287
2174.10 1366
2174.54 1232
2174.98 1159
2175.42 1319
2175.86 1303
2176.30 1367
2176.74 1485
2177.18 1332
2177.62 1197
2178.06 1174
2178.50 1342
2178.94 1221
2179.38 1165
2179.82 1307
2180.26 1210
2180.70 1238
2181.14 1129
2181.58 1143
2182.02 1188
2182.46 1098
2182.90 1076
2183.34 1126
2183.78 1168
2184.22 1262
2184.67 1010
2185.11 1209
2185.55 1248
2185.99 1173
2186.43 1153
2186.87 1312
2187.31 1235
2187.75 1245
2188.19 1225
2188.63 1229
2189.07 1281
2189.52 1237
2189.96 1188
2190.40 1193
2190.84 1296
2191.28 1296
2191.72 1309
2192.16 1374
2192.60 1299
2193.05 1163
2193.49 1224
2193.93 1358
2194.37 1260
2194.81 1267
2195.25 1192
2195.70 1378
2196.14 1429
2196.58 1265
2197.02 1320
2197.46 1342
2197.91 1212
2198.35 1172
2198.79 1194
2199.23 1131
2199.67 1303
2200.12 1322
2200.56 1173
2201.00 1193
2201.44 1243
2201.89 1452
2202.33 1276
2202.77 1358
2203.21 1264
2203.66 1326
2204.10 1293
2204.54 1314
2204.98 1377
2205.43 1364
2205.87 1401
2206.31 1377
2206.75 1318
2207.20 1437
2207.64 1329
2208.08 1248
2208.53 1300
2208.97 1319
2209.41 1211
2209.86 1185
2210.30 1189
2210.74 1192
2211.19 1231
2211.63 1278
2212.07 1271
2212.52 1322
2212.96 1323
2213.40 1298
2213.85 1304
2214.29 1291
2214.73 1197
2215.18 1275
2215.62 1261
2216.06 1299
2216.51 1315
2216.95 1088
2217.40 1134
2217.84 1154
2218.28 1252
2218.73 1194
2219.17 1151
2219.62 1206
2220.06 1295
2220.51 1369
2220.95 1235
2221.39 1247
2221.84 1188
2222.28 1304
2222.73 1333
2223.17 1411
2223.62 1420
2224.06 1506
2224.51 1263
2224.95 1244
2225.39 1346
2225.84 1357
2226.28 1365
2226.73 1276
2227.17 1448
2227.62 1237
2228.06 1173
2228.51 1325
2228.95 1336
2229.40 1286
2229.84 1395
2230.29 1376
2230.73 1314
2231.18 1256
2231.63 1251
2232.07 1368
2232.52 1347
2232.96 1293
2233.41 1402
2233.85 1532
2234.30 1338
2234.74 1235
2235.19 1335
2235.64 1320
2236.08 1262
2236.53 1285
2236.97 1382
2237.42 1322
2237.87 1226
2238.31 1117
2238.76 1142
2239.20 1137
2239.65 1219
2240.10 1202
2240.54 1109
2240.99 1080
2241.43 1223
2241.88 1220
2242.33 1240
2242.77 1159
2243.22 1108
2243.67 1072
2244.11 1152
2244.56 1106
2245.01 1019
2245.45 1199
2245.90 1083
2246.35 1114
2246.79 1156
2247.24 1129
2247.69 1232
2248.13 1222
2248.58 1226
2249.03 988
2249.48 1107
2249.92 1165
2250.37 1164
2250.82 1296
2251.27 1252
2251.71 1196
2252.16 1173
2252.61 1184
2253.05 1145
2253.50 1101
2253.95 1011
2254.40 1106
2254.85 1068
2255.29 1181
2255.74 1116
2256.19 1048
2256.64 1097
2257.08 1006
2257.53 1091
2257.98 1107
2258.43 1063
2258.88 1167
2259.32 1219
2259.77 1093
2260.22 1167
2260.67 1277
2261.12 1217
2261.57 1261
2262.01 1129
2262.46 1343
2262.91 1345
2263.36 1313
2263.81 1276
2264.26 1249
2264.71 1366
2265.15 1213
2265.60 1282
2266.05 1135
2266.50 1098
2266.95 1272
2267.40 1225
2267.85 1254
2268.30 1521
2268.75 1256
2269.19 1105
2269.64 1272
2270.09 1244
2270.54 1068
2270.99 1234
2271.44 1216
2271.89 1151
2272.34 1166
2272.79 1288
2273.24 1215
2273.69 1184
2274.14 1161
2274.59 1094
2275.04 1110
2275.49 1320
2275.94 1237
2276.39 1176
2276.84 1222
2277.29 1197
2277.74 1327
2278.19 1342
2278.64 1235
2279.09 1232
2279.54 1199
2279.99 1196
2280.44 1188
2280.89 1096
2281.34 1246
2281.79 1156
2282.24 1145
2282.69 1222
2283.14 1096
2283.59 1093
2284.04 966
2284.49 1090
2284.94 1107
2285.39 1174
2285.84 1248
2286.29 1214
2286.74 1388
2287.19 1303
2287.65 1298
2288.10 1432
2288.55 1610
2289.00 1608
2289.45 1439
2289.90 1789
2290.35 1701
2290.80 1936
2291.25 1858
2291.71 1974
2292.16 1762
2292.61 1783
2293.06 1892
2293.51 1630
2293.96 1474
2294.41 1425
2294.87 1341
2295.32 1422
2295.77 1214
2296.22 1091
2296.67 1237
2297.12 1200
2297.58 1208
2298.03 1110
2298.48 1122
2298.93 1100
2299.38 1124
2299.84 1191
2300.29 1142
2300.74 1118
2301.19 1184
2301.65 1083
2302.10 1193
2302.55 1213
2303.00 1146
2303.46 1137
2303.91 1270
2304.36 1283
2304.81 1088
2305.27 1204
2305.72 1213
2306.17 1224
2306.62 1176
2307.08 1181
2307.53 1312
2307.98 1352
2308.44 1317
2308.89 1360
2309.34 1179
2309.79 1209
2310.25 1400
2310.70 1275
2311.15 1244
2311.61 1332
2312.06 1509
2312.51 1285
2312.97 1209
2313.42 1370
2313.87 1515
2314.33 1342
2314.78 1259
2315.24 1223
2315.69 1129
2316.14 1096
2316.60 1147
2317.05 1337
2317.50 1290
2317.96 1245
2318.41 1268
2318.87 1216
2319.32 1422
2319.77 1283
2320.23 1193
2320.68 1232
2321.14 1308
2321.59 1242
2322.05 1106
2322.50 1209
2322.95 1282
2323.41 1250
2323.86 1254
2324.32 1276
2324.77 1318
2325.23 1413
2325.68 1339
2326.14 1337
2326.59 1308
2327.05 1230
2327.50 1493
2327.96 1368
2328.41 1198
2328.86 1060
2329.32 1251
2329.78 1358
2330.23 1349
2330.69 1343
2331.14 1345
2331.60 1287
2332.05 1335
2332.51 1416
2332.96 1368
2333.42 1309
2333.87 1408
2334.33 1244
2334.78 1209
2335.24 1275
2335.69 1253
2336.15 1188
2336.61 1045
2337.06 1221
2337.52 1284
2337.97 1204
2338.43 1284
2338.89 1189
2339.34 1148
2339.80 1193
2340.25 1125
2340.71 1199
2341.17 1158
2341.62 1208
2342.08 1073
2342.53 1214
2342.99 1164
2343.45 1186
2343.90 1156
2344.36 1249
2344.82 1219
2345.27 1212
2345.73 1330
2346.19 1185
2346.64 1171
2347.10 1270
2347.56 1287
2348.01 1174
2348.47 1306
2348.93 1259
2349.38 1268
2349.84 1144
2350.30 1049
2350.76 1122
2351.21 1216
2351.67 1137
2352.13 1143
2352.58 1301
2353.04 1208
2353.50 1046
2353.96 1066
2354.41 1084
2354.87 1135
2355.33 954
2355.79 1074
2356.24 1177
2356.70 1079
2357.16 1183
2357.62 1193
2358.08 1294
2358.53 1297
2358.99 1233
2359.45 1111
2359.91 1207
2360.37 1331
2360.82 1358
2361.28 1270
2361.74 1157
2362.20 1191
2362.66 1082
2363.11 1164
2363.57 1095
2364.03 1079
2364.49 1053
2364.95 1187
2365.41 1235
2365.86 1192
2366.32 1152
2366.78 1249
2367.24 1253
2367.70 1293
2368.16 1287
2368.62 1316
2369.08 1188
2369.54 1108
2369.99 1141
2370.45 1057
2370.91 1272
2371.37 1424
2371.83 1327
2372.29 1262
2372.75 1251
2373.21 1363
2373.67 1284
2374.13 1492
2374.59 1507
2375.05 1354
2375.51 1295
2375.96 1441
2376.42 1475
2376.88 1345
2377.34 1354
2377.80 1545
2378.26 1523
2378.72 1440
2379.18 1337
2379.64 1236
2380.10 1264
2380.56 1264
2381.02 1252
2381.48 1142
2381.94 1040
2382.40 1145
2382.86 1165
2383.32 1088
2383.78 1155
2384.24 1198
2384.70 1283
2385.17 1113
2385.63 1069
2386.09 1105
2386.55 1061
2387.01 1172
2387.47 1121
2387.93 1073
2388.39 1262
2388.85 1202
2389.31 1263
2389.77 1108
2390.23 1209
2390.69 1279
2391.15 1419
2391.62 1412
2392.08 1263
2392.54 1357
2393.00 1300
2393.46 1386
2393.92 1313
2394.38 1381
2394.84 1214
2395.31 1303
2395.77 1275
2396.23 1170
2396.69 1087
2397.15 1146
2397.61 1178
2398.08 1216
2398.54 1113
2399.00 1170
2399.46 1112
2399.92 1080
2400.38 1146
2400.85 1139
2401.31 959
2401.77 1057
2402.23 1248
2402.69 1265
2403.16 1154
2403.62 1287
2404.08 1239
2404.54 1104
2405.01 1225
2405.47 1131
2405.93 1130
2406.39 1172
2406.86 1246
2407.32 1123
2407.78 1027
2408.24 1034
2408.71 1046
2409.17 969
2409.63 932
2410.09 959
2410.56 1131
2411.02 1128
2411.48 1228
2411.95 1178
2412.41 1180
2412.87 1061
2413.34 1073
2413.80 1184
2414.26 1346
2414.73 1474
2415.19 1319
2415.65 1230
2416.12 1288
2416.58 1224
2417.04 1410
2417.51 1425
2417.97 1373
2418.43 1504
2418.90 1127
2419.36 1107
2419.82 1106
2420.29 1149
2420.75 1333
2421.22 1242
2421.68 1331
2422.14 1079
2422.61 1062
2423.07 1087
2423.54 1046
2424.00 1229
2424.47 1093
2424.93 1022
2425.39 1210
2425.86 1148
2426.32 1169
2426.79 1139
2427.25 984
2427.72 987
2428.18 1098
2428.65 1128
2429.11 1022
2429.57 970
2430.04 996
2430.50 1031
2430.97 1092
2431.43 1068
2431.90 922
2432.36 1065
2432.83 1159
2433.29 1239
2433.76 1209
2434.22 993
2434.69 1177
2435.15 1343
2435.62 1241
2436.09 1248
2436.55 1261
2437.02 1157
2437.48 1258
2437.95 1273
2438.41 1410
2438.88 1397
2439.34 1136
2439.81 1248
2440.28 1214
2440.74 1312
2441.21 1466
2441.67 1405
2442.14 1247
2442.60 1253
2443.07 1264
2443.54 1201
2444.00 1218
2444.47 1114
2444.94 1271
2445.40 1273
2445.87 1158
2446.33 1056
2446.80 1166
2447.27 1073
2447.73 1123
2448.20 1201
2448.67 1131
2449.13 1039
2449.60 1029
2450.07 1062
2450.53 1235
2451.00 1160
2451.47 1065
2451.93 1236
2452.40 1162
2452.87 1215
2453.33 1254
2453.80 1155
2454.27 1052
2454.74 976
2455.20 963
2455.67 1161
2456.14 1140
2456.60 1112
2457.07 1160
2457.54 1092
2458.01 1186
2458.47 1105
2458.94 1059
2459.41 1063
2459.88 1092
2460.34 1139
2460.81 1162
2461.28 1154
2461.75 998
2462.21 1017
2462.68 1047
2463.15 1066
2463.62 1073
2464.09 1090
2464.55 1107
2465.02 1134
2465.49 1040
2465.96 1026
2466.43 1134
2466.90 1023
2467.36 1060
2467.83 1110
2468.30 1028
2468.77 1070
2469.24 1109
2469.71 1070
2470.17 1193
2470.64 1178
2471.11 1076
2471.58 1052
2472.05 972
2472.52 1073
2472.99 987
2473.46 1145
2473.93 1069
2474.39 1067
2474.86 1037
2475.33 1068
2475.80 1112
2476.27 1037
2476.74 957
2477.21 1141
2477.68 1124
2478.15 1037
2478.62 1016
2479.09 1081
2479.56 1153
2480.03 1122
2480.49 1013
2480.96 1093
2481.43 1097
2481.90 981
2482.37 1090
2482.84 1111
2483.31 1116
2483.78 1043
2484.25 1115
2484.72 1223
2485.19 1260
2485.66 1205
2486.13 1332
2486.60 1184
2487.07 1276
2487.54 1330
2488.01 1264
2488.48 1202
2488.95 1248
2489.43 1290
2489.90 1346
2490.37 1284
2490.84 1122
2491.31 1204
2491.78 1276
2492.25 1141
2492.72 1025
2493.19 1078
2493.66 1142
2494.13 1162
2494.60 1015
2495.07 997
2495.54 1063
2496.02 1069
2496.49 1114
2496.96 1076
2497.43 1041
2497.90 1109
2498.37 1095
2498.84 1118
2499.31 1135
2499.79 1126
2500.26 1100
2500.73 1050
2501.20 1046
2501.67 1105
2502.14 1047
2502.61 1156
2503.09 1317
2503.56 1280
2504.03 1253
2504.50 1317
2504.97 1490
2505.45 1202
2505.92 1182
2506.39 1261
2506.86 1251
2507.33 1238
2507.81 1233
2508.28 1265
2508.75 1334
2509.22 1396
2509.69 1439
2510.17 1372
2510.64 1218
2511.11 1315
2511.58 1245
2512.06 1226
2512.53 1339
2513.00 1305
2513.47 1353
2513.95 1248
2514.42 1311
2514.89 1204
2515.37 1064
2515.84 1237
2516.31 1155
2516.78 1202
2517.26 1084
2517.73 1089
2518.20 1146
2518.68 1060
2519.15 1049
2519.62 1171
2520.10 1141
2520.57 1070
2521.04 1134
2521.52 1289
2521.99 1172
2522.46 1156
2522.94 1181
2523.41 1254
2523.89 1171
2524.36 1260
2524.83 1254
2525.31 1311
2525.78 1197
2526.25 1189
2526.73 1238
2527.20 1328
2527.68 1265
2528.15 1181
2528.62 1090
2529.10 1172
2529.57 1416
2530.05 1424
2530.52 1398
2531.00 1238
2531.47 1237
2531.94 1241
2532.42 1112
2532.89 1112
2533.37 1192
2533.84 1207
2534.32 1355
2534.79 1423
2535.27 1358
2535.74 1421
2536.22 1270
2536.69 1367
2537.17 1213
2537.64 1338
2538.12 1402
2538.59 1280
2539.07 1255
2539.54 1262
2540.02 1265
2540.49 1315
2540.97 1325
2541.44 1347
2541.92 1272
2542.39 1170
2542.87 1104
2543.34 1190
2543.82 1205
2544.29 1150
2544.77 1193
2545.25 1160
2545.72 1190
2546.20 1291
2546.67 1347
2547.15 1286
2547.62 1390
2548.10 1189
2548.58 1319
2549.05 1403
2549.53 1315
2550.00 1240
2550.48 1382
2550.96 1459
2551.43 1302
2551.91 1311
2552.39 1236
2552.86 1215
2553.34 1275
2553.82 1349
2554.29 1323
2554.77 1229
2555.24 1183
2555.72 1239
2556.20 1175
2556.67 1311
2557.15 1221
2557.63 1229
2558.11 1213
2558.58 1286
2559.06 1263
2559.54 1145
2560.01 1189
2560.49 1035
2560.97 1172
2561.44 1136
2561.92 1132
2562.40 1134
2562.88 1190
2563.35 1233
2563.83 1195
2564.31 1101
2564.79 925
2565.26 1057
2565.74 1130
2566.22 1076
2566.70 1109
2567.17 1173
2567.65 1103
2568.13 1076
2568.61 1177
2569.09 1105
2569.56 1127
2570.04 1076
2570.52 992
2571.00 1069
2571.48 1080
2571.95 1004
2572.43 914
2572.91 1052
2573.39 1104
2573.87 939
2574.35 1079
2574.82 1185
2575.30 1194
2575.78 1139
2576.26 1170
2576.74 1239
2577.22 1315
2577.70 1238
2578.17 1319
2578.65 1212
2579.13 1026
2579.61 1043
2580.09 1262
2580.57 1256
2581.05 1073
2581.53 1101
2582.01 1115
2582.48 998
2582.96 1131
2583.44 1271
2583.92 1120
2584.40 1157
2584.88 1100
2585.36 1131
2585.84 1222
2586.32 1168
2586.80 1194
2587.28 1182
2587.76 1121
2588.24 1143
2588.72 1148
2589.20 1309
2589.68 1329
2590.16 1069
2590.64 1110
2591.12 1273
2591.60 1316
2592.08 1322
2592.56 1271
2593.04 1172
2593.52 1211
2594.00 1199
2594.48 1196
2594.96 1055
2595.44 1173
2595.92 1188
2596.40 1166
2596.88 1172
2597.36 1260
2597.84 1228
2598.32 1173
2598.80 1030
2599.28 1096
2599.76 1138
2600.24 970
2600.72 1139
2601.21 1100
2601.69 1284
2602.17 1258
2602.65 1115
2603.13 1217
2603.61 1278
2604.09 1214
2604.57 1278
2605.05 1213
2605.54 1237
2606.02 1158
2606.50 1237
2606.98 1251
2607.46 1256
2607.94 1165
2608.42 1165
2608.91 1114
2609.39 1123
2609.87 1220
2610.35 1105
2610.83 1033
2611.31 1099
2611.80 1107
2612.28 1086
2612.76 1034
2613.24 1047
2613.72 1052
2614.21 1170
2614.69 1114
2615.17 1123
2615.65 1151
2616.13 1158
2616.62 1137
2617.10 1089
2617.58 1068
2618.06 1040
2618.55 1146
2619.03 1247
2619.51 1173
2619.99 1145
2620.48 1193
2620.96 1211
2621.44 1315
2621.92 1420
2622.41 1226
2622.89 1226
2623.37 1369
2623.86 1330
2624.34 1277
2624.82 1251
2625.31 1184
2625.79 1281
2626.27 1210
2626.75 1138
2627.24 1190
2627.72 1198
2628.20 1258
2628.69 1320
2629.17 1173
2629.66 1415
2630.14 1433
2630.62 1464
2631.11 1351
2631.59 1460
2632.07 1390
2632.56 1449
2633.04 1465
2633.52 1402
2634.01 1403
2634.49 1372
2634.98 1312
2635.46 1312
2635.94 1327
2636.43 1296
2636.91 1170
2637.40 1217
2637.88 1157
2638.37 1108
2638.85 1136
2639.33 1222
2639.82 1209
2640.30 1103
2640.79 1082
2641.27 1023
2641.76 1030
2642.24 1103
2642.73 1173
2643.21 1057
2643.70 1116
2644.18 1142
2644.67 1183
2645.15 1208
2645.64 1141
2646.12 1006
2646.61 1024
2647.09 1154
2647.58 1122
2648.06 1231
2648.55 1169
2649.03 1330
2649.52 1292
2650.00 1194
2650.49 1170
2650.97 1323
2651.46 1170
2651.94 1130
2652.43 1230
2652.92 1233
2653.40 1093
2653.89 1183
2654.37 1043
2654.86 1042
2655.34 1181
2655.83 1106
2656.32 1044
2656.80 1086
2657.29 1229
2657.77 1194
2658.26 1263
2658.75 1234
2659.23 1218
2659.72 1204
2660.21 1228
2660.69 1139
2661.18 1156
2661.66 1014
2662.15 1039
2662.64 1057
2663.12 1134
2663.61 1080
2664.10 1131
2664.58 1108
2665.07 1171
2665.56 1114
2666.04 1038
2666.53 891
2667.02 997
2667.50 1105
2667.99 1161
2668.48 1138
2668.97 1074
2669.45 1111
2669.94 1216
2670.43 1204
2670.91 1171
2671.40 1069
2671.89 1108
2672.38 1272
2672.86 1158
2673.35 1125
2673.84 1132
2674.33 1257
2674.81 1208
2675.30 1144
2675.79 1197
2676.28 1263
2676.77 1109
2677.25 1198
2677.74 1141
2678.23 1062
2678.72 1005
2679.21 1087
2679.69 1054
2680.18 1095
2680.67 1215
2681.16 1153
2681.65 1122
2682.13 1046
2682.62 1041
2683.11 1036
2683.60 1127
2684.09 1058
2684.58 1222
2685.07 1086
2685.55 1146
2686.04 1022
2686.53 1035
2687.02 1013
2687.51 1035
2688.00 1246
2688.49 1170
2688.98 1120
2689.46 1118
2689.95 1068
2690.44 1090
2690.93 1013
2691.42 1228
2691.91 1129
2692.40 1127
2692.89 1020
2693.38 1102
2693.87 1303
2694.36 1255
2694.85 1119
2695.34 1045
2695.83 1107
2696.31 1150
2696.80 1028
2697.29 1124
2697.78 994
2698.27 1157
2698.76 1132
2699.25 1043
2699.74 1018
2700.23 1064
2700.72 1198
2701.21 1103
2701.70 1140
2702.19 1133
2702.68 1114
2703.17 1201
2703.66 1110
2704.15 1296
2704.64 1098
2705.13 1155
2705.63 1164
2706.12 1171
2706.61 1069
2707.10 1107
2707.59 1249
2708.08 1189
2708.57 1142
2709.06 1091
2709.55 1273
2710.04 1163
2710.53 1187
2711.02 1144
2711.51 1168
2712.01 1161
2712.50 1080
2712.99 1171
2713.48 1170
2713.97 1198
2714.46 1095
2714.95 1121
2715.44 1138
2715.93 1197
2716.43 1082
2716.92 1021
2717.41 1032
2717.90 1216
2718.39 1124
2718.88 1090
2719.38 1176
2719.87 1202
2720.36 1054
2720.85 1202
2721.34 1236
2721.83 1221
2722.33 1266
2722.82 1327
2723.31 1297
2723.80 1200
2724.30 1061
2724.79 1049
2725.28 1106
2725.77 1305
2726.26 1205
2726.76 1082
2727.25 1133
2727.74 1156
2728.23 1073
2728.73 1056
2729.22 1094
2729.71 1096
2730.20 985
2730.70 925
2731.19 1135
2731.68 1221
2732.18 1175
2732.67 1130
2733.16 1038
2733.65 1132
2734.15 1158
2734.64 1243
2735.13 1192
2735.63 1125
2736.12 1135
2736.61 1193
2737.11 1363
2737.60 1177
2738.09 1293
2738.59 1200
2739.08 1224
2739.57 1332
2740.07 1367
2740.56 1335
2741.05 1431
2741.55 1358
2742.04 1426
2742.54 1241
2743.03 1165
2743.52 1189
2744.02 1259
2744.51 1261
2745.00 1116
2745.50 1295
2745.99 1151
2746.49 1032
2746.98 1077
2747.48 1091
2747.97 1050
2748.46 1159
2748.96 1115
2749.45 1035
2749.95 1053
2750.44 1091
2750.94 1111
2751.43 1165
2751.93 1021
2752.42 1083
2752.91 1067
2753.41 1107
2753.90 1153
2754.40 1158
2754.89 1222
2755.39 1070
2755.88 1180
2756.38 1194
2756.87 1156
2757.37 1076
2757.86 1158
2758.36 1227
2758.85 1183
2759.35 1168
2759.85 1030
2760.34 1077
2760.84 1174
2761.33 1308
2761.83 1212
2762.32 1078
2762.82 1216
2763.31 1255
2763.81 1223
2764.31 1183
2764.80 1133
2765.30 1223
2765.79 1169
2766.29 1083
2766.78 1127
2767.28 1098
2767.78 1066
2768.27 1155
2768.77 1274
2769.27 1228
2769.76 1145
2770.26 1123
2770.75 1127
2771.25 1157
2771.75 1237
2772.24 1175
2772.74 1020
2773.24 1065
2773.73 1095
2774.23 1238
2774.73 1190
2775.22 1220
2775.72 1428
2776.22 1397
2776.71 1260
2777.21 1377
2777.71 1330
2778.20 1260
2778.70 1298
2779.20 1327
2779.70 1258
2780.19 1171
2780.69 1194
2781.19 1308
2781.68 1120
2782.18 1173
2782.68 1136
2783.18 944
2783.67 1088
2784.17 1116
2784.67 1107
2785.17 1126
2785.66 1093
2786.16 1069
2786.66 1070
2787.16 1037
2787.66 1037
2788.15 1240
2788.65 1116
2789.15 1113
2789.65 1041
2790.14 1154
2790.64 1292
2791.14 1155
2791.64 1256
2792.14 1186
2792.64 1243
2793.13 1215
2793.63 1361
2794.13 1204
2794.63 1240
2795.13 1298
2795.63 1424
2796.12 1278
2796.62 1306
2797.12 1231
2797.62 1274
2798.12 1336
2798.62 1277
2799.12 1311
2799.62 1306
2800.12 1179
2800.61 1199
2801.11 1328
2801.61 1361
2802.11 1049
2802.61 1003
2803.11 1099
2803.61 1216
2804.11 1157
2804.61 1168
2805.11 1134
2805.61 1120
2806.11 1124
2806.61 1111
2807.11 1090
2807.60 1124
2808.10 1273
2808.60 1275
2809.10 1093
2809.60 1050
2810.10 1063
2810.60 1138
2811.10 1079
2811.60 1161
2812.10 1125
2812.60 1063
2813.10 1084
2813.60 1272
2814.10 1095
2814.60 1034
2815.10 1064
2815.60 1104
2816.10 1067
2816.61 1098
2817.11 1097
2817.61 1005
2818.11 1131
2818.61 1184
2819.11 1076
2819.61 1154
2820.11 1199
2820.61 1063
2821.11 969
2821.61 1021
2822.11 1081
2822.61 1185
2823.11 1189
2823.62 1129
2824.12 1039
2824.62 936
2825.12 1081
2825.62 1092
2826.12 1059
2826.62 1144
2827.12 1176
2827.63 1111
2828.13 1200
2828.63 1046
2829.13 976
2829.63 1209
2830.13 1186
2830.63 1118
2831.14 1062
2831.64 1000
2832.14 1169
2832.64 1186
2833.14 1063
2833.65 1083
2834.15 1146
2834.65 1102
2835.15 1155
2835.65 1256
2836.16 1224
2836.66 1115
2837.16 1129
2837.66 1223
2838.16 1172
2838.67 1084
2839.17 1175
2839.67 1242
2840.17 1175
2840.68 1139
2841.18 1029
2841.68 1130
2842.19 1145
2842.69 1047
2843.19 1055
2843.69 1124
2844.20 1179
2844.70 1120
2845.20 1115
2845.71 1196
2846.21 1166
2846.71 1004
2847.21 1092
2847.72 987
2848.22 1031
2848.72 1039
2849.23 1162
2849.73 1128
2850.23 1045
2850.74 978
2851.24 1090
2851.74 1111
2852.25 1138
2852.75 1121
2853.26 1155
2853.76 1205
2854.26 1055
2854.77 1045
2855.27 954
2855.77 1040
2856.28 1011
2856.78 1098
2857.29 1130
2857.79 1124
2858.29 1065
2858.80 1112
2859.30 1047
2859.81 1000
2860.31 999
2860.82 1061
2861.32 1120
2861.82 1021
2862.33 920
2862.83 932
2863.34 1021
2863.84 1034
2864.35 975
2864.85 1072
2865.36 1068
2865.86 1069
2866.37 956
2866.87 960
2867.38 1076
2867.88 1008
2868.39 1044
2868.89 1094
2869.40 1109
2869.90 991
2870.41 1189
2870.91 1098
2871.42 1040
2871.92 1110
2872.43 1093
2872.93 1124
2873.44 1174
2873.94 1232
2874.45 1092
2874.95 1150
2875.46 1122
2875.97 1193
2876.47 1163
2876.98 1108
2877.48 1209
2877.99 1238
2878.49 1179
2879.00 1277
2879.51 1151
2880.01 1262
2880.52 1274
2881.03 1246
2881.53 1149
2882.04 1067
2882.54 1161
2883.05 1068
2883.56 1072
2884.06 1063
2884.57 1198
2885.08 1205
2885.58 1114
2886.09 1210
2886.60 1306
2887.10 1232
2887.61 1194
2888.12 1044
2888.62 1136
2889.13 1133
2889.64 961
2890.14 1200
2890.65 1353
2891.16 1297
2891.66 1200
2892.17 1102
2892.68 1108
2893.18 1354
2893.69 1212
2894.20 1088
2894.71 1024
2895.21 1237
2895.72 1233
2896.23 1262
2896.74 1054
2897.24 1119
2897.75 1118
2898.26 1105
2898.77 1194
2899.27 1173
2899.78 1069
2900.29 1216
2900.80 1163
2901.31 1096
2901.81 1105
2902.32 1155
2902.83 1275
2903.34 1176
2903.85 1157
2904.35 1219
2904.86 1245
2905.37 1320
2905.88 1223
2906.39 1175
2906.90 1227
2907.40 1198
2907.91 1320
2908.42 1300
2908.93 1190
2909.44 1155
2909.95 1218
2910.46 1151
2910.96 1091
2911.47 1196
2911.98 1076
2912.49 1176
2913.00 1102
2913.51 1169
2914.02 1181
2914.53 1310
2915.04 1231
2915.54 1151
2916.05 1178
2916.56 1152
2917.07 1206
2917.58 1238
2918.09 1116
2918.60 1128
2919.11 1138
2919.62 1184
2920.13 1131
2920.64 1179
2921.15 1205
2921.66 1073
2922.17 1175
2922.68 1107
2923.19 1071
2923.70 1124
2924.21 1229
2924.72 1228
2925.23 1185
2925.74 1166
2926.25 1155
2926.76 1135
2927.27 1312
2927.78 1257
2928.29 1229
2928.80 1109
2929.31 1217
2929.82 1150
2930.33 1109
2930.84 1137
2931.35 1191
2931.86 1067
2932.37 1194
2932.88 1178
2933.39 1033
2933.90 1171
2934.41 1150
2934.92 1314
2935.44 1260
2935.95 1232
2936.46 1271
2936.97 1433
2937.48 1442
2937.99 1374
2938.50 1289
2939.01 1476
2939.52 1365
2940.04 1528
2940.55 1627
2941.06 1557
2941.57 1405
2942.08 1288
2942.59 1318
2943.10 1279
2943.62 1274
2944.13 1233
2944.64 1260
2945.15 1288
2945.66 1402
2946.17 1299
2946.69 1245
2947.20 1268
2947.71 1238
2948.22 1180
2948.73 1237
2949.25 1171
2949.76 1206
2950.27 1215
2950.78 1063
2951.29 1044
2951.81 986
2952.32 1035
2952.83 1020
2953.34 1151
2953.86 1166
2954.37 1037
2954.88 1136
2955.39 1137
2955.91 1036
2956.42 1294
2956.93 1190
2957.45 1191
2957.96 1156
2958.47 1120
2958.98 1125
2959.50 1146
2960.01 1184
2960.52 1192
2961.04 1083
2961.55 1115
2962.06 1157
2962.58 1213
2963.09 1192
2963.60 1096
2964.12 1214
2964.63 989
2965.14 1155
2965.66 1219
2966.17 1193
2966.68 1148
2967.20 1085
2967.71 1321
2968.22 1169
2968.74 1128
2969.25 1143
2969.77 1210
2970.28 1232
2970.79 1194
2971.31 1206
2971.82 1174
2972.34 1325
2972.85 1243
2973.36 1257
2973.88 1266
2974.39 1210
2974.91 1112
2975.42 1247
2975.94 1119
2976.45 1294
2976.96 1252
2977.48 1238
2977.99 1210
2978.51 1278
2979.02 1301
2979.54 1180
2980.05 1309
2980.57 1399
2981.08 1389
2981.60 1363
2982.11 1258
2982.63 1244
2983.14 1237
2983.66 1295
2984.17 1363
2984.69 1253
2985.20 1284
2985.72 1400
2986.23 1291
2986.75 1350
2987.26 1274
2987.78 1368
2988.29 1228
2988.81 1198
2989.32 1246
2989.84 1241
2990.36 1202
2990.87 1303
2991.39 1453
2991.90 1432
2992.42 1291
2992.94 1208
2993.45 1333
2993.97 1542
2994.48 1451
2995.00 1443
2995.51 1377
2996.03 1386
2996.55 1479
2997.06 1567
2997.58 1508
2998.10 1477
2998.61 1597
2999.13 1548
2999.65 1681
3000.16 1655
3000.68 1797
3001.19 1982
3001.71 1918
3002.23 2080
3002.74 2173
3003.26 2346
3003.78 2271
3004.30 2284
3004.81 2505
3005.33 2353
3005.85 2357
3006.36 2075
3006.88 2223
3007.40 2106
3007.91 1898
3008.43 1960
3008.95 1896
3009.47 1845
3009.98 1640
3010.50 1403
3011.02 1479
3011.54 1450
3012.05 1383
3012.57 1380
3013.09 1432
3013.61 1445
3014.12 1405
3014.64 1479
3015.16 1491
3015.68 1471
3016.19 1446
3016.71 1425
3017.23 1419
3017.75 1388
3018.27 1402
3018.78 1522
3019.30 1604
3019.82 1635
3020.34 1499
3020.86 1363
3021.38 1453
3021.89 1493
3022.41 1445
3022.93 1350
3023.45 1303
3023.97 1273
3024.49 1347
3025.01 1269
3025.52 1297
3026.04 1388
3026.56 1401
3027.08 1411
3027.60 1296
3028.12 1281
3028.64 1250
3029.16 1217
3029.67 1260
3030.19 1220
3030.71 1259
3031.23 1313
3031.75 1277
3032.27 1323
3032.79 1285
3033.31 1319
3033.83 1334
3034.35 1368
3034.87 1226
3035.39 1256
3035.91 1328
3036.43 1284
3036.95 1294
3037.47 1184
3037.99 1210
3038.50 1337
3039.02 1244
3039.54 1237
3040.06 1182
3040.58 1293
3041.10 1204
3041.62 1208
3042.14 1148
3042.66 1225
3043.18 1287
3043.70 1234
3044.23 1144
3044.75 1170
3045.27 1126
3045.79 1177
3046.31 1372
3046.83 1365
3047.35 1262
3047.87 1158
3048.39 1240
3048.91 1205
3049.43 1334
3049.95 1382
3050.47 1323
3050.99 1231
3051.51 1397
3052.03 1330
3052.56 1176
3053.08 1196
3053.60 1181
3054.12 1072
3054.64 1101
3055.16 1181
3055.68 1200
3056.20 1337
3056.72 1259
3057.25 1292
3057.77 1229
3058.29 1123
3058.81 1190
3059.33 1169
3059.85 1095
3060.38 1350
3060.90 1366
3061.42 1273
3061.94 1206
3062.46 1234
3062.98 1173
3063.51 1166
3064.03 1153
3064.55 1359
3065.07 1352
3065.59 1422
3066.12 1281
3066.64 1291
3067.16 1251
3067.68 1252
3068.21 1191
3068.73 1209
3069.25 1315
3069.77 1193
3070.30 1233
3070.82 1269
3071.34 1316
3071.86 1283
3072.39 1315
3072.91 1255
3073.43 1279
3073.95 1317
3074.48 1248
3075.00 1357
3075.52 1317
3076.05 1609
3076.57 1597
3077.09 1433
3077.61 1619
3078.14 1549
3078.66 1751
3079.18 1730
3079.71 1666
3080.23 1870
3080.75 1714
3081.28 1638
3081.80 1604
3082.32 1512
3082.85 1483
3083.37 1607
3083.90 1607
3084.42 1534
3084.94 1690
3085.47 1646
3085.99 1520
3086.51 1502
3087.04 1597
3087.56 1426
3088.09 1416
3088.61 1357
3089.13 1446
3089.66 1575
3090.18 1441
3090.71 1414
3091.23 1466
3091.76 1501
3092.28 1452
3092.80 1592
3093.33 1487
3093.85 1530
3094.38 1501
3094.90 1702
3095.43 1751
3095.95 1905
3096.48 1740
3097.00 1869
3097.53 2013
3098.05 1978
3098.58 2130
3099.10 2437
3099.63 2614
3100.15 2930
3100.68 3186
3101.20 3593
3101.73 4164
3102.25 4248
3102.78 4519
3103.30 4446
3103.83 4750
3104.35 4440
3104.88 4488
3105.40 4139
3105.93 3607
3106.45 3355
3106.98 2714
3107.51 2572
3108.03 2348
3108.56 2220
3109.08 2221
3109.61 2110
3110.13 2000
3110.66 1991
3111.19 1990
3111.71 2094
3112.24 1942
3112.76 1815
3113.29 1866
3113.82 1857
3114.34 1773
3114.87 1830
3115.40 1756
3115.92 1532
3116.45 1583
3116.98 1564
3117.50 1665
3118.03 1575
3118.55 1468
3119.08 1454
3119.61 1592
3120.13 1566
3120.66 1709
3121.19 1581
3121.72 1610
3122.24 1536
3122.77 1851
3123.30 1653
3123.82 1572
3124.35 1480
3124.88 1597
3125.40 1534
3125.93 1485
3126.46 1643
3126.99 1553
3127.51 1460
3128.04 1418
3128.57 1350
3129.10 1359
3129.62 1351
3130.15 1446
3130.68 1287
3131.21 1350
3131.73 1427
3132.26 1380
3132.79 1234
3133.32 1337
3133.85 1229
3134.37 1328
3134.90 1278
3135.43 1266
3135.96 1237
3136.49 1253
3137.01 1356
3137.54 1406
3138.07 1291
3138.60 1133
3139.13 1335
3139.65 1338
3140.18 1228
3140.71 1188
3141.24 1455
3141.77 1311
3142.30 1246
3142.83 1333
3143.35 1356
3143.88 1237
3144.41 1249
3144.94 1218
3145.47 1342
3146.00 1376
3146.53 1268
3147.06 1346
3147.59 1483
3148.11 1333
3148.64 1310
3149.17 1296
3149.70 1411
3150.23 1494
3150.76 1379
3151.29 1259
3151.82 1471
3152.35 1407
3152.88 1272
3153.41 1393
3153.94 1383
3154.47 1335
3155.00 1356
3155.53 1369
3156.06 1521
3156.59 1268
3157.12 1392
3157.65 1309
3158.18 1368
3158.71 1296
3159.24 1370
3159.77 1409
3160.30 1397
3160.83 1260
3161.36 1365
3161.89 1282
3162.42 1317
3162.95 1294
3163.48 1297
3164.01 1250
3164.54 1242
3165.07 1245
3165.60 1201
3166.13 1174
3166.66 1277
3167.19 1283
3167.72 1264
3168.25 1345
3168.78 1196
3169.31 1162
3169.85 1233
3170.38 1208
3170.91 1247
3171.44 1308
3171.97 1228
3172.50 1251
3173.03 1373
3173.56 1327
3174.09 1311
3174.63 1232
3175.16 1405
3175.69 1233
3176.22 1396
3176.75 1167
3177.28 1185
3177.81 1304
3178.35 1330
3178.88 1296
3179.41 1353
3179.94 1096
3180.47 1091
3181.00 1300
3181.54 1278
3182.07 1188
3182.60 1146
3183.13 1214
3183.66 1352
3184.20 1156
3184.73 1200
3185.26 1183
3185.79 1122
3186.33 1185
3186.86 1344
3187.39 1183
3187.92 1249
3188.46 1391
3188.99 1165
3189.52 1065
3190.05 1174
3190.59 1335
3191.12 1273
3191.65 1134
3192.18 1165
3192.72 1134
3193.25 1176
3193.78 1207
3194.32 1303
3194.85 1276
3195.38 1199
3195.91 1420
3196.45 1336
3196.98 1275
3197.51 1261
3198.05 1163
3198.58 1287
3199.11 1450
3199.65 1353
3200.18 1464
3200.71 1460
3201.25 1404
3201.78 1391
3202.32 1338
3202.85 1243
3203.38 1410
3203.92 1406
3204.45 1281
3204.98 1411
3205.52 1509
3206.05 1402
3206.59 1422
3207.12 1465
3207.65 1411
3208.19 1449
3208.72 1436
3209.26 1726
3209.79 1525
3210.32 1289
3210.86 1464
3211.39 1634
3211.93 1572
3212.46 1453
3213.00 1478
3213.53 1552
3214.07 1397
3214.60 1400
3215.14 1476
3215.67 1296
3216.20 1315
3216.74 1362
3217.27 1122
3217.81 1283
3218.34 1203
3218.88 1260
3219.41 1271
3219.95 1239
3220.48 1362
3221.02 1293
3221.56 1373
3222.09 1600
3222.63 1555
3223.16 1515
3223.70 1535
3224.23 1512
3224.77 1567
3225.30 1650
3225.84 1422
3226.37 1434
3226.91 1498
3227.45 1559
3227.98 1582
3228.52 1530
3229.05 1442
3229.59 1548
3230.12 1467
3230.66 1355
3231.20 1384
3231.73 1554
3232.27 1462
3232.81 1575
3233.34 1438
3233.88 1432
3234.41 1528
3234.95 1516
3235.49 1467
3236.02 1456
3236.56 1485
3237.10 1553
3237.63 1500
3238.17 1638
3238.71 1477
3239.24 1592
3239.78 1688
3240.32 1610
3240.85 1482
3241.39 1557
3241.93 1627
3242.46 1458
3243.00 1594
3243.54 1539
3244.07 1598
3244.61 1560
3245.15 1490
3245.69 1546
3246.22 1571
3246.76 1587
3247.30 1401
3247.84 1420
3248.37 1361
3248.91 1469
3249.45 1557
3249.99 1520
3250.52 1484
3251.06 1590
3251.60 1610
3252.14 1603
3252.67 1589
3253.21 1488
3253.75 1551
3254.29 1694
3254.83 1688
3255.36 1673
3255.90 1693
3256.44 1663
3256.98 1834
3257.52 1771
3258.05 1894
3258.59 1996
3259.13 2027
3259.67 2139
3260.21 2227
3260.75 2564
3261.29 2455
3261.82 2618
3262.36 2877
3262.90 2903
3263.44 2794
3263.98 3017
3264.52 3120
3265.06 3268
3265.60 3514
3266.13 3378
3266.67 3378
3267.21 3291
3267.75 3178
3268.29 3082
3268.83 3012
3269.37 2867
3269.91 2566
3270.45 2372
3270.99 2138
3271.53 2035
3272.07 2137
3272.60 2061
3273.14 1968
3273.68 1793
3274.22 1677
3274.76 1801
3275.30 1940
3275.84 1897
3276.38 1829
3276.92 1654
3277.46 1837
3278.00 1803
3278.54 1922
3279.08 1760
3279.62 1859
3280.16 1838
3280.70 1786
3281.24 1630
3281.78 1715
3282.32 1793
3282.86 1837
3283.40 1837
3283.94 1752
3284.48 1626
3285.02 1492
3285.56 1532
3286.11 1683
3286.65 1629
3287.19 1625
3287.73 1565
3288.27 1684
3288.81 1694
3289.35 1729
3289.89 1826
3290.43 1843
3290.97 1656
3291.51 1823
3292.05 1875
3292.60 2046
3293.14 2036
3293.68 2044
3294.22 2306
3294.76 2259
3295.30 2369
3295.84 2431
3296.38 2372
3296.93 2199
3297.47 2162
3298.01 2143
3298.55 2190
3299.09 2127
3299.63 2048
3300.18 2093
3300.72 2032
3301.26 1948
3301.80 1725
3302.34 1806
3302.89 2023
3303.43 1862
3303.97 1817
3304.51 1793
3305.05 1716
3305.60 1789
3306.14 1697
3306.68 1601
3307.22 1676
3307.76 1603
3308.31 1536
3308.85 1705
3309.39 1628
3309.93 1667
3310.48 1664
3311.02 1538
3311.56 1681
3312.11 1688
3312.65 1672
3313.19 1606
3313.73 1718
3314.28 1721
3314.82 1847
3315.36 1862
3315.91 1917
3316.45 1945
3316.99 1810
3317.53 1927
3318.08 1768
3318.62 1911
3319.16 1929
3319.71 1807
3320.25 1730
3320.79 1871
3321.34 1763
3321.88 1967
3322.43 2061
3322.97 1756
3323.51 1561
3324.06 1525
3324.60 1580
3325.14 1751
3325.69 1795
3326.23 1587
3326.78 1605
3327.32 1466
3327.86 1557
3328.41 1546
3328.95 1555
3329.50 1523
3330.04 1691
3330.58 1812
3331.13 1941
3331.67 2021
3332.22 2326
3332.76 2617
3333.31 2677
3333.85 3112
3334.39 3361
3334.94 3350
3335.48 3722
3336.03 4077
3336.57 4435
3337.12 4170
3337.66 3819
3338.21 3791
3338.75 3484
3339.30 3206
3339.84 2730
3340.39 2692
3340.93 2599
3341.48 2173
3342.02 2194
3342.57 2057
3343.11 1762
3343.66 1644
3344.20 1633
3344.75 1704
3345.29 1586
3345.84 1567
3346.39 1544
3346.93 1647
3347.48 1623
3348.02 1565
3348.57 1695
3349.11 1792
3349.66 1693
3350.21 1691
3350.75 1721
3351.30 1650
3351.84 1485
3352.39 1598
3352.94 1626
3353.48 1478
3354.03 1510
3354.57 1621
3355.12 1523
3355.67 1519
3356.21 1440
3356.76 1374
3357.31 1394
3357.85 1401
3358.40 1404
3358.94 1371
3359.49 1315
3360.04 1359
3360.58 1358
3361.13 1383
3361.68 1544
3362.22 1358
3362.77 1440
3363.32 1379
3363.87 1392
3364.41 1328
3364.96 1368
3365.51 1305
3366.05 1443
3366.60 1442
3367.15 1419
3367.70 1471
3368.24 1503
3368.79 1510
3369.34 1403
3369.88 1483
3370.43 1631
3370.98 1604
3371.53 1619
3372.07 1635
3372.62 1594
3373.17 1462
3373.72 1635
3374.27 1684
3374.81 1590
3375.36 1447
3375.91 1429
3376.46 1356
3377.01 1442
3377.55 1513
3378.10 1306
3378.65 1314
3379.20 1404
3379.75 1348
3380.29 1218
3380.84 1409
3381.39 1412
3381.94 1287
3382.49 1241
3383.04 1121
3383.58 1162
3384.13 1251
3384.68 1336
3385.23 1252
3385.78 1192
3386.33 1233
3386.88 1215
3387.43 1122
3387.97 1174
3388.52 1218
3389.07 1166
3389.62 1268
3390.17 1169
3390.72 1070
3391.27 1176
3391.82 1232
3392.37 1366
3392.92 1316
3393.47 1334
3394.02 1339
3394.56 1313
3395.11 1197
3395.66 1211
3396.21 1041
3396.76 1140
3397.31 1171
3397.86 1145
3398.41 1283
3398.96 1158
3399.51 1209
3400.06 1225
3400.61 1165
3401.16 1143
3401.71 1140
3402.26 1092
3402.81 1193
3403.36 1157
3403.91 1027
3404.46 1181
3405.01 1202
3405.56 1138
3406.11 1109
3406.66 1228
3407.21 1270
3407.76 1125
3408.32 1232
3408.87 1230
3409.42 1238
3409.97 1194
3410.52 1225
3411.07 1317
3411.62 1344
3412.17 1288
3412.72 1143
3413.27 1264
3413.82 1334
3414.37 1266
3414.93 1353
3415.48 1368
3416.03 1251
3416.58 1187
3417.13 1230
3417.68 1257
3418.23 1236
3418.78 1188
3419.34 1349
3419.89 1145
3420.44 1094
3420.99 1239
3421.54 1237
3422.09 1218
3422.65 1255
3423.20 1294
3423.75 1309
3424.30 1412
3424.85 1367
3425.40 1374
3425.96 1272
3426.51 1375
3427.06 1291
3427.61 1360
3428.16 1258
3428.72 1279
3429.27 1201
3429.82 1048
3430.37 1236
3430.93 1376
3431.48 1303
3432.03 1187
3432.58 1301
3433.14 1412
3433.69 1419
3434.24 1295
3434.79 1312
3435.35 1228
3435.90 1284
3436.45 1271
3437.00 1286
3437.56 1162
3438.11 1255
3438.66 1304
3439.22 1401
3439.77 1434
3440.32 1064
3440.88 1200
3441.43 1296
3441.98 1185
3442.54 1233
3443.09 1164
3443.64 1161
3444.20 1246
3444.75 1313
3445.30 1318
3445.86 1256
3446.41 1312
3446.96 1260
3447.52 1218
3448.07 1141
3448.63 1154
3449.18 1289
3449.73 1301
3450.29 1213
3450.84 1359
3451.39 1289
3451.95 1221
3452.50 1230
3453.06 1078
3453.61 1204
3454.17 1293
3454.72 1077
3455.27 1075
3455.83 1196
3456.38 1244
3456.94 1243
3457.49 1297
3458.05 1461
3458.60 1332
3459.16 1239
3459.71 1352
3460.27 1198
3460.82 1295
3461.37 1323
3461.93 1390
3462.48 1266
3463.04 1278
3463.59 1305
3464.15 1249
3464.70 1377
3465.26 1428
3465.82 1431
3466.37 1336
3466.93 1345
3467.48 1445
3468.04 1516
3468.59 1423
3469.15 1578
3469.70 1644
3470.26 1509
3470.81 1437
3471.37 1524
3471.92 1584
3472.48 1697
3473.04 1665
3473.59 1785
3474.15 1641
3474.70 1690
3475.26 1600
3475.82 1576
3476.37 1460
3476.93 1555
3477.48 1643
3478.04 1794
3478.60 1883
3479.15 1674
3479.71 1779
3480.27 1954
3480.82 1807
3481.38 1777
3481.93 1875
3482.49 1576
3483.05 1724
3483.60 1710
3484.16 1903
3484.72 1622
3485.27 1885
3485.83 2109
3486.39 2141
3486.94 2157
3487.50 2378
3488.06 2651
3488.62 2982
3489.17 3539
3489.73 3865
3490.29 3877
3490.84 4136
3491.40 4419
3491.96 4853
3492.52 4640
3493.07 4369
3493.63 4140
3494.19 4263
3494.75 4027
3495.30 3674
3495.86 3248
3496.42 3104
3496.98 2718
3497.53 2496
3498.09 2707
3498.65 2538
3499.21 2483
3499.76 2652
3500.32 2571
3500.88 2739
3501.44 2853
3502.00 2846
3502.56 3056
3503.11 2885
3503.67 3116
3504.23 3290
3504.79 3030
3505.35 3025
3505.90 3283
3506.46 3306
3507.02 3313
3507.58 2938
3508.14 2801
3508.70 2599
3509.26 2365
3509.81 2338
3510.37 2122
3510.93 2065
3511.49 2064
3512.05 1890
3512.61 1675
3513.17 1624
3513.73 1558
3514.29 1597
3514.84 1610
3515.40 1586
3515.96 1542
3516.52 1526
3517.08 1407
3517.64 1397
3518.20 1452
3518.76 1457
3519.32 1529
3519.88 1607
3520.44 1556
3521.00 1477
3521.56 1401
3522.12 1513
3522.68 1654
3523.24 1380
3523.80 1382
3524.36 1585
3524.92 1479
3525.48 1421
3526.04 1439
3526.60 1599
3527.16 1545
3527.72 1588
3528.28 1500
3528.84 1465
3529.40 1444
3529.96 1388
3530.52 1368
3531.08 1325
3531.64 1495
3532.20 1423
3532.76 1374
3533.32 1376
3533.88 1343
3534.44 1410
3535.00 1461
3535.56 1516
3536.12 1499
3536.68 1519
3537.25 1396
3537.81 1392
3538.37 1427
3538.93 1387
3539.49 1405
3540.05 1382
3540.61 1344
3541.17 1380
3541.73 1464
3542.30 1276
3542.86 1326
3543.42 1359
3543.98 1405
3544.54 1347
3545.10 1322
3545.66 1406
3546.23 1303
3546.79 1297
3547.35 1378
3547.91 1401
3548.47 1355
3549.03 1260
3549.60 1207
3550.16 1181
3550.72 1254
3551.28 1253
3551.84 1272
3552.41 1180
3552.97 1216
3553.53 1119
3554.09 1253
3554.65 1227
3555.22 1163
3555.78 1089
3556.34 1260
3556.90 1341
3557.47 1229
3558.03 1127
3558.59 1178
3559.15 1225
3559.72 1246
3560.28 1282
3560.84 1151
3561.41 1251
3561.97 1323
3562.53 1174
3563.09 1237
3563.66 1306
3564.22 1275
3564.78 1221
3565.35 1242
3565.91 1253
3566.47 1215
3567.04 1233
3567.60 1121
3568.16 1149
3568.73 1171
3569.29 1085
3569.85 1112
3570.42 1203
3570.98 1133
3571.54 1239
3572.11 1160
3572.67 1181
3573.23 1259
3573.80 1329
3574.36 1394
3574.93 1438
3575.49 1449
3576.05 1570
3576.62 1428
3577.18 1391
3577.75 1538
3578.31 1636
3578.87 1534
3579.44 1412
3580.00 1350
3580.57 1306
3581.13 1277
3581.70 1308
3582.26 1466
3582.82 1237
3583.39 1220
3583.95 1234
3584.52 1200
3585.08 1135
3585.65 1162
3586.21 1095
3586.78 1113
3587.34 1206
3587.91 1114
3588.47 1024
3589.04 1249
3589.60 1353
3590.17 1290
3590.73 1263
3591.30 1188
3591.86 1175
3592.43 1109
3592.99 1255
3593.56 1284
3594.12 1232
3594.69 1086
3595.25 1131
3595.82 1254
3596.39 1233
3596.95 1108
3597.52 1118
3598.08 1193
3598.65 1212
3599.21 1251
3599.78 1290
3600.35 1292
3600.91 1185
3601.48 1237
3602.04 1262
3602.61 1194
3603.18 1114
3603.74 1268
3604.31 1225
3604.87 1103
3605.44 1023
3606.01 1193
3606.57 1094
3607.14 1191
3607.71 1143
3608.27 1167
3608.84 1095
3609.41 1159
3609.97 1185
3610.54 1065
3611.11 1031
3611.67 1058
3612.24 999
3612.81 1071
3613.37 1074
3613.94 1170
3614.51 1217
3615.07 1272
3615.64 1366
3616.21 1298
3616.77 1324
3617.34 1319
3617.91 1264
3618.48 1314
3619.04 1491
3619.61 1349
3620.18 1307
3620.75 1240
3621.31 1235
3621.88 1152
3622.45 1363
3623.02 1193
3623.58 1139
3624.15 1124
3624.72 1120
3625.29 1123
3625.86 1052
3626.42 1048
3626.99 1122
3627.56 1252
3628.13 1127
3628.70 1202
3629.26 1021
3629.83 1089
3630.40 1041
3630.97 1065
3631.54 1101
3632.10 1101
3632.67 1023
3633.24 1019
3633.81 1172
3634.38 1220
3634.95 1098
3635.52 1157
3636.08 1223
3636.65 1100
3637.22 1272
3637.79 1240
3638.36 1211
3638.93 1214
3639.50 1328
3640.07 1312
3640.64 1336
3641.20 1364
3641.77 1306
3642.34 1291
3642.91 1249
3643.48 1362
3644.05 1335
3644.62 1543
3645.19 1233
3645.76 1165
3646.33 1142
3646.90 1223
3647.47 1299
3648.04 1324
3648.61 1324
3649.18 1230
3649.75 1270
3650.32 1229
3650.89 1262
3651.46 1267
3652.03 1178
3652.60 1140
3653.17 1244
3653.74 1337
3654.31 1231
3654.88 1063
3655.45 1141
3656.02 1129
3656.59 1089
3657.16 1149
3657.73 1097
3658.30 1236
3658.87 1142
3659.44 1165
3660.01 1218
3660.58 1144
3661.15 1085
3661.72 1093
3662.29 1215
3662.86 1226
3663.43 1302
3664.00 1201
3664.58 1142
3665.15 1315
3665.72 1288
3666.29 1167
3666.86 1217
3667.43 1263
3668.00 1292
3668.57 1270
3669.14 1205
3669.72 1267
3670.29 1182
3670.86 1115
3671.43 1116
3672.00 1244
3672.57 1114
3673.14 1238
3673.72 1230
3674.29 1330
3674.86 1182
3675.43 1147
3676.00 1277
3676.57 1297
3677.15 1181
3677.72 1282
3678.29 1280
3678.86 1301
3679.43 1334
3680.01 1303
3680.58 1194
3681.15 1290
3681.72 1246
3682.29 1208
3682.87 1239
3683.44 1082
3684.01 1162
3684.58 1140
3685.16 1128
3685.73 1125
3686.30 1199
3686.87 1252
3687.45 1308
3688.02 1277
3688.59 1254
3689.17 1253
3689.74 1087
3690.31 1107
3690.88 1157
3691.46 1250
3692.03 1182
3692.60 1203
3693.18 1237
3693.75 1318
3694.32 1187
3694.90 1137
3695.47 1143
3696.04 1111
3696.62 1121
3697.19 1144
3697.76 1104
3698.34 1133
3698.91 1062
3699.48 1121
3700.06 1077
3700.63 1117
3701.21 1085
3701.78 1140
3702.35 1210
3702.93 1133
3703.50 1155
3704.07 1130
3704.65 1193
3705.22 1097
3705.80 1145
3706.37 1150
3706.95 1206
3707.52 1184
3708.09 1251
3708.67 1155
3709.24 1163
3709.82 1052
3710.39 1183
3710.97 1297
3711.54 1137
3712.11 1070
3712.69 1139
3713.26 1178
3713.84 1200
3714.41 1037
3714.99 1112
3715.56 1218
3716.14 1237
3716.71 1187
3717.29 1042
3717.86 1153
3718.44 1250
3719.01 1316
3719.59 1178
3720.16 1071
3720.74 1073
3721.31 1255
3721.89 1185
3722.47 1154
3723.04 1054
3723.62 1115
3724.19 1184
3724.77 1237
3725.34 1137
3725.92 1132
3726.49 1154
3727.07 1105
3727.65 1094
3728.22 1084
3728.80 1204
3729.37 1253
3729.95 1223
3730.53 1152
3731.10 1103
3731.68 1121
3732.25 1245
3732.83 1306
3733.41 1268
3733.98 1322
3734.56 1250
3735.14 1355
3735.71 1299
3736.29 1298
3736.86 1249
3737.44 1212
3738.02 1304
3738.59 1279
3739.17 1178
3739.75 1148
3740.32 1151
3740.90 1053
3741.48 1114
3742.06 1221
3742.63 1067
3743.21 1069
3743.79 1069
3744.36 1093
3744.94 1122
3745.52 1035
3746.09 1166
3746.67 1014
3747.25 1060
3747.83 1176
3748.40 1145
3748.98 1115
3749.56 1054
3750.14 988
3750.71 1055
3751.29 1034
3751.87 1040
3752.45 1017
3753.03 1070
3753.60 1118
3754.18 1173
3754.76 1100
3755.34 1097
3755.91 1113
3756.49 1023
3757.07 1114
3757.65 1089
3758.23 1141
3758.81 1066
3759.38 1207
3759.96 1267
3760.54 1225
3761.12 1244
3761.70 1231
3762.28 1177
3762.85 1293
3763.43 1188
3764.01 1108
3764.59 1068
3765.17 1119
3765.75 1105
3766.33 1090
3766.90 975
3767.48 1034
3768.06 1070
3768.64 1087
3769.22 1139
3769.80 1099
3770.38 1064
3770.96 1114
3771.54 1096
3772.12 1052
3772.70 1155
3773.27 1048
3773.85 979
3774.43 1078
3775.01 1147
3775.59 1134
3776.17 1105
3776.75 1095
3777.33 1060
3777.91 980
3778.49 941
3779.07 955
3779.65 1063
3780.23 967
3780.81 1035
3781.39 1028
3781.97 1015
3782.55 1010
3783.13 946
3783.71 966
3784.29 1003
3784.87 1062
3785.45 1094
3786.03 997
3786.61 1041
3787.19 1108
3787.77 1094
3788.35 1133
3788.93 1062
3789.51 1017
3790.09 1134
3790.67 1172
3791.26 1126
3791.84 1097
3792.42 1103
3793.00 1123
3793.58 1097
3794.16 1107
3794.74 1045
3795.32 918
3795.90 1143
3796.48 1133
3797.07 1138
3797.65 1143
3798.23 1107
3798.81 1032
3799.39 1089
3799.97 1112
3800.55 1170
3801.13 1194
3801.72 1108
3802.30 984
3802.88 1132
3803.46 1045
3804.04 1020
3804.62 1008
3805.21 1014
3805.79 1075
3806.37 1257
3806.95 1189
3807.53 1133
3808.12 1191
3808.70 1251
3809.28 1285
3809.86 1291
3810.44 1237
3811.03 1235
3811.61 1248
3812.19 1114
3812.77 1116
3813.36 1174
3813.94 1209
3814.52 1076
3815.10 1123
3815.69 1131
3816.27 1046
3816.85 1257
3817.43 1233
3818.02 1039
3818.60 1033
3819.18 998
3819.76 1092
3820.35 1020
3820.93 963
3821.51 890
3822.10 928
3822.68 1053
3823.26 1060
3823.85 1059
3824.43 1163
3825.01 1054
3825.60 1020
3826.18 1072
3826.76 1035
3827.35 1071
3827.93 1073
3828.51 1060
3829.10 1076
3829.68 1061
3830.26 1159
3830.85 1009
3831.43 1077
3832.02 1106
3832.60 1175
3833.18 1260
3833.77 1170
3834.35 1193
3834.93 1069
3835.52 1056
3836.10 986
3836.69 1015
3837.27 1133
3837.86 1125
3838.44 986
3839.02 901
3839.61 1022
3840.19 1101
3840.78 914
3841.36 865
3841.95 1053
3842.53 1024
3843.12 1004
3843.70 1012
3844.29 1053
3844.87 1066
3845.46 1085
3846.04 1066
3846.63 1032
3847.21 1029
3847.80 1075
3848.38 1016
3848.97 1055
3849.55 1051
3850.14 946
3850.72 988
3851.31 1032
3851.89 1024
3852.48 1105
3853.06 947
3853.65 936
3854.23 1057
3854.82 1068
3855.40 871
3855.99 1025
3856.58 1089
3857.16 1113
3857.75 1022
3858.33 1103
3858.92 1203
3859.50 1049
3860.09 1181
3860.68 1192
3861.26 1169
3861.85 1192
3862.43 1135
3863.02 1126
3863.61 1208
3864.19 1184
3864.78 1211
3865.37 1096
3865.95 1273
3866.54 1204
3867.13 1272
3867.71 1190
3868.30 1158
3868.89 1188
3869.47 1121
3870.06 1197
3870.65 1160
3871.23 1138
3871.82 1214
3872.41 1170
3872.99 1089
3873.58 1098
3874.17 1185
3874.75 1208
3875.34 1220
3875.93 1203
3876.52 1187
3877.10 1086
3877.69 1072
3878.28 1036
3878.86 1047
3879.45 1060
3880.04 1055
3880.63 1114
3881.21 1050
3881.80 1105
3882.39 1141
3882.98 1134
3883.57 1015
3884.15 990
3884.74 988
3885.33 1059
3885.92 1170
3886.50 1234
3887.09 1172
3887.68 1268
3888.27 1298
3888.86 1257
3889.45 1134
3890.03 1112
3890.62 1202
3891.21 1235
3891.80 1143
3892.39 1232
3892.98 1267
3893.56 1335
3894.15 1292
3894.74 1303
3895.33 1215
3895.92 1216
3896.51 1150
3897.10 1065
3897.68 1049
3898.27 1170
3898.86 1072
3899.45 1019
3900.04 1056
3900.63 1174
3901.22 1129
3901.81 1167
3902.40 1212
3902.99 1107
3903.57 1118
3904.16 1178
3904.75 1201
3905.34 1183
3905.93 1210
3906.52 1187
3907.11 1228
3907.70 1162
3908.29 1173
3908.88 1167
3909.47 1158
3910.06 1086
3910.65 1112
3911.24 1020
3911.83 1113
3912.42 1031
3913.01 1007
3913.60 974
3914.19 1099
3914.78 1108
3915.37 1053
3915.96 1071
3916.55 1059
3917.14 1081
3917.73 1136
3918.32 960
3918.91 1120
3919.50 1146
3920.09 1053
3920.68 1017
3921.27 1034
3921.86 1062
3922.45 1107
3923.05 1016
3923.64 1122
3924.23 1090
3924.82 977
3925.41 991
3926.00 970
3926.59 1014
3927.18 1176
3927.77 1096
3928.36 1097
3928.95 1066
3929.55 1038
3930.14 1022
3930.73 943
3931.32 1023
3931.91 957
3932.50 814
3933.09 979
3933.69 883
3934.28 962
3934.87 954
3935.46 1074
3936.05 1047
3936.64 1009
3937.24 906
3937.83 969
3938.42 1028
3939.01 923
3939.60 1015
3940.20 1025
3940.79 1145
3941.38 1055
3941.97 1063
3942.56 1110
3943.16 1086
3943.75 1065
3944.34 1132
3944.93 1032
3945.53 1020
3946.12 1037
3946.71 1008
3947.30 1031
3947.90 1037
3948.49 1010
3949.08 1061
3949.67 1111
3950.27 1089
3950.86 1004
3951.45 887
3952.05 998
3952.64 992
3953.23 937
3953.82 1002
3954.42 1000
3955.01 984
3955.60 1093
3956.20 1101
3956.79 1095
3957.38 1071
3957.98 1013
3958.57 1004
3959.16 1075
3959.76 1143
3960.35 1027
3960.94 1006
3961.54 1046
3962.13 1106
3962.73 1083
3963.32 1045
3963.91 1131
3964.51 1099
3965.10 1071
3965.69 1083
3966.29 1166
3966.88 1138
3967.48 1126
3968.07 1036
3968.66 1058
3969.26 1026
3969.85 921
3970.45 1029
3971.04 990
3971.64 1109
3972.23 1070
3972.82 1010
3973.42 1090
3974.01 1210
3974.61 1158
3975.20 1060
3975.80 1144
3976.39 1182
3976.99 1163
3977.58 1163
3978.18 1143
3978.77 1196
3979.37 1097
3979.96 1188
3980.56 1022
3981.15 1040
3981.75 1158
3982.34 1112
3982.94 1101
3983.53 1186
3984.13 1288
3984.72 1255
3985.32 1093
3985.91 1239
3986.51 1091
3987.11 1137
3987.70 1253
3988.30 1252
3988.89 1228
3989.49 1163
3990.08 1201
3990.68 1213
3991.28 1183
3991.87 1158
3992.47 1131
3993.06 1181
3993.66 1213
3994.26 1250
3994.85 1279
3995.45 1165
3996.04 1187
3996.64 1169
3997.24 1296
3997.83 1246
3998.43 1255
3999.03 1075
3999.62 1035
4000.22 1290
4000.81 1142
4001.41 1041
4002.01 1051
4002.60 1091
4003.20 1051
4003.80 964
4004.40 1169
4004.99 1222
4005.59 1064
4006.19 1138
4006.78 1170
4007.38 1135
4007.98 1125
4008.57 1217
4009.17 1247
4009.77 1150
4010.37 1121
4010.96 990
4011.56 1027
4012.16 1087
4012.76 1057
4013.35 1041
4013.95 1140
4014.55 1103
4015.15 966
4015.74 1088
4016.34 1054
4016.94 1127
4017.54 1195
4018.13 1127
4018.73 1068
4019.33 1155
4019.93 1153
4020.53 1058
4021.12 1044
4021.72 1164
4022.32 1037
4022.92 1064
4023.52 1058
4024.12 1047
4024.71 1150
4025.31 1107
4025.91 1175
4026.51 1170
4027.11 1128
4027.71 1137
4028.30 1238
4028.90 1066
4029.50 1042
4030.10 1074
4030.70 1179
4031.30 1174
4031.90 1182
4032.50 1169
4033.10 1276
4033.69 1140
4034.29 1245
4034.89 1107
4035.49 1198
4036.09 1269
4036.69 1089
4037.29 1061
4037.89 1049
4038.49 1112
4039.09 1027
4039.69 1007
4040.29 978
4040.89 1078
4041.49 1039
4042.08 1058
4042.68 961
4043.28 1001
4043.88 1009
4044.48 997
4045.08 960
4045.68 991
4046.28 1022
4046.88 1060
4047.48 1007
4048.08 975
4048.68 1042
4049.28 1038
4049.88 1041
4050.48 903
4051.08 888
4051.69 1019
4052.29 1102
4052.89 1070
4053.49 1011
4054.09 978
4054.69 1081
4055.29 1082
4055.89 1005
4056.49 1007
4057.09 1017
4057.69 1120
4058.29 1080
4058.89 1014
4059.49 958
4060.09 920
4060.70 939
4061.30 1036
4061.90 1080
4062.50 1068
4063.10 911
4063.70 902
4064.30 966
4064.90 1127
4065.51 1105
4066.11 959
4066.71 913
4067.31 987
4067.91 950
4068.51 923
4069.11 851
4069.72 983
4070.32 956
4070.92 943
4071.52 838
4072.12 860
4072.73 900
4073.33 860
4073.93 806
4074.53 901
4075.13 1003
4075.74 1016
4076.34 899
4076.94 1003
4077.54 940
4078.14 834
4078.75 876
4079.35 883
4079.95 985
4080.55 798
4081.16 823
4081.76 936
4082.36 959
4082.96 913
4083.57 911
4084.17 888
4084.77 912
4085.38 958
4085.98 966
4086.58 903
4087.18 865
4087.79 900
4088.39 872
4088.99 959
4089.60 892
4090.20 940
4090.80 1013
4091.41 881
4092.01 883
4092.61 989
4093.22 1030
4093.82 985
4094.42 896
4095.03 986
4095.63 997
4096.23 887
4096.84 942
4097.44 1005
4098.05 1055
4098.65 1046
4099.25 957
4099.86 942
4100.46 1006
4101.06 1049
4101.67 1019
4102.27 1025
4102.88 956
4103.48 857
4104.09 992
4104.69 1048
4105.29 1054
4105.90 1018
4106.50 966
4107.11 1119
4107.71 1086
4108.32 1070
4108.92 984
4109.53 1025
4110.13 995
4110.74 985
4111.34 866
4111.94 954
4112.55 851
4113.15 939
4113.76 1013
4114.36 1011
4114.97 885
4115.57 922
4116.18 955
4116.78 921
4117.39 1046
4118.00 980
4118.60 989
4119.21 1033
4119.81 963
4120.42 974
4121.02 932
4121.63 944
4122.23 990
4122.84 1002
4123.44 941
4124.05 1031
4124.66 979
4125.26 901
4125.87 877
4126.47 918
4127.08 861
4127.68 905
4128.29 869
4128.90 899
4129.50 879
4130.11 948
4130.72 970
4131.32 966
4131.93 974
4132.53 1035
4133.14 952
4133.75 916
4134.35 942
4134.96 1031
4135.57 1063
4136.17 1173
4136.78 1057
4137.39 967
4137.99 924
4138.60 1073
4139.21 1073
4139.81 1067
4140.42 1088
4141.03 1160
4141.63 1122
4142.24 1090
4142.85 1002
4143.46 1090
4144.06 1061
4144.67 1174
4145.28 1148
4145.88 1225
4146.49 1242
4147.10 1120
4147.71 1107
4148.31 1098
4148.92 1105
4149.53 1094
4150.14 1064
4150.74 989
4151.35 1072
4151.96 994
4152.57 897
4153.18 1024
4153.78 1014
4154.39 1055
4155.00 940
4155.61 956
4156.22 973
4156.82 910
4157.43 1068
4158.04 976
4158.65 1013
4159.26 1021
4159.86 992
4160.47 929
4161.08 938
4161.69 1035
4162.30 978
4162.91 967
4163.52 960
4164.12 952
4164.73 1069
4165.34 1128
4165.95 1032
4166.56 895
4167.17 999
4167.78 976
4168.39 995
4168.99 971
4169.60 897
4170.21 966
4170.82 946
4171.43 1006
4172.04 976
4172.65 991
4173.26 986
4173.87 932
4174.48 1066
4175.09 1100
4175.70 962
4176.31 1021
4176.92 960
4177.53 970
4178.13 1052
4178.74 1053
4179.35 1111
4179.96 1082
4180.57 1050
4181.18 1022
4181.79 1050
4182.40 1036
4183.01 959
4183.62 1070
4184.23 949
4184.84 940
4185.45 925
4186.06 947
4186.67 1032
4187.29 939
4187.90 1091
4188.51 1084
4189.12 1085
4189.73 966
4190.34 979
4190.95 971
4191.56 1073
4192.17 1067
4192.78 1078
4193.39 1134
4194.00 1179
4194.61 1173
4195.22 1129
4195.83 927
4196.45 1095
4197.06 1053
4197.67 1021
4198.28 1084
4198.89 1096
4199.50 994
4200.11 950
4200.72 936
4201.33 986
4201.95 1007
4202.56 983
4203.17 986
4203.78 1045
4204.39 1155
4205.00 902
4205.62 865
4206.23 938
4206.84 863
4207.45 946
4208.06 989
4208.67 968
4209.29 1035
4209.90 1030
4210.51 993
4211.12 907
4211.73 1029
4212.35 978
4212.96 990
4213.57 1033
4214.18 1184
4214.80 1093
4215.41 995
4216.02 1075
4216.63 1103
4217.25 1201
4217.86 1151
4218.47 1180
4219.08 1201
4219.70 1187
4220.31 1120
4220.92 1087
4221.53 1016
4222.15 1053
4222.76 1066
4223.37 1092
4223.99 1078
4224.60 1105
4225.21 1104
4225.83 1132
4226.44 1052
4227.05 1057
4227.66 1108
4228.28 1157
4228.89 1077
4229.51 1136
4230.12 1070
4230.73 1197
4231.35 1212
4231.96 1192
4232.57 1262
4233.19 1348
4233.80 1507
4234.41 1516
4235.03 1377
4235.64 1562
4236.26 1490
4236.87 1311
4237.48 1274
4238.10 1403
4238.71 1248
4239.33 1181
4239.94 1050
4240.55 1003
4241.17 1126
4241.78 1224
4242.40 1174
4243.01 1169
4243.63 1028
4244.24 1001
4244.85 1093
4245.47 1060
4246.08 1109
4246.70 978
4247.31 990
4247.93 1109
4248.54 974
4249.16 1070
4249.77 991
4250.39 1041
4251.00 1098
4251.62 1039
4252.23 1017
4252.85 1123
4253.46 1013
4254.08 1082
4254.69 1233
4255.31 1233
4255.92 1056
4256.54 1061
4257.15 959
4257.77 995
4258.39 928
4259.00 942
4259.62 1059
4260.23 1091
4260.85 1027
4261.46 995
4262.08 1052
4262.69 1084
4263.31 1000
4263.93 967
4264.54 1007
4265.16 918
4265.77 985
4266.39 971
4267.01 958
4267.62 987
4268.24 1069
4268.86 1068
4269.47 1038
4270.09 1115
4270.70 1089
4271.32 988
4271.94 1101
4272.55 1158
4273.17 1013
4273.79 1054
4274.40 995
4275.02 1100
4275.64 948
4276.25 945
4276.87 931
4277.49 1016
4278.10 1030
4278.72 1031
4279.34 1085
4279.96 1067
4280.57 1013
4281.19 975
4281.81 994
4282.42 1042
4283.04 946
4283.66 937
4284.28 932
4284.89 1037
4285.51 987
4286.13 888
4286.75 974
4287.36 1062
4287.98 1147
4288.60 1014
4289.22 1014
4289.83 1009
4290.45 943
4291.07 944
4291.69 993
4292.31 1130
4292.92 1014
4293.54 964
4294.16 908
4294.78 914
4295.40 1015
4296.01 1055
4296.63 1052
4297.25 959
4297.87 982
4298.49 932
4299.11 1092
4299.72 1011
4300.34 912
4300.96 936
4301.58 1001
4302.20 977
4302.82 1065
4303.44 999
4304.06 1018
4304.67 1067
4305.29 943
4305.91 984
4306.53 1012
4307.15 1037
4307.77 980
4308.39 912
4309.01 1089
4309.63 1014
4310.25 1004
4310.86 985
4311.48 1064
4312.10 1116
4312.72 945
4313.34 982
4313.96 993
4314.58 983
4315.20 897
4315.82 875
4316.44 950
4317.06 919
4317.68 992
4318.30 981
4318.92 1008
4319.54 931
4320.16 981
4320.78 977
4321.40 959
4322.02 976
4322.64 1117
4323.26 1171
4323.88 989
4324.50 1028
4325.12 985
4325.74 935
4326.36 971
4326.98 1017
4327.60 1091
4328.22 1026
4328.84 1041
4329.46 1126
4330.08 1193
4330.71 1105
4331.33 1113
4331.95 1115
4332.57 1142
4333.19 1204
4333.81 1154
4334.43 1167
4335.05 1358
4335.67 1295
4336.29 1296
4336.91 1301
4337.54 1309
4338.16 1341
4338.78 1487
4339.40 1371
4340.02 1347
4340.64 1443
4341.26 1546
4341.89 1666
4342.51 1653
4343.13 1624
4343.75 1690
4344.37 1811
4344.99 1901
4345.62 2103
4346.24 2106
4346.86 2066
4347.48 1981
4348.10 1960
4348.73 1810
4349.35 1768
4349.97 1735
4350.59 1466
4351.21 1565
4351.84 1506
4352.46 1279
4353.08 1333
4353.70 1289
4354.33 1229
4354.95 1229
4355.57 1258
4356.19 1125
4356.82 1176
4357.44 1206
4358.06 1089
4358.68 1140
4359.31 1184
4359.93 1124
4360.55 1198
4361.17 1184
4361.80 1125
4362.42 1031
4363.04 1030
4363.67 1106
4364.29 1173
4364.91 1170
4365.54 1182
4366.16 1056
4366.78 1185
4367.41 1207
4368.03 1072
4368.65 1034
4369.28 991
4369.90 1085
4370.52 1007
4371.15 998
4371.77 1139
4372.39 1148
4373.02 1244
4373.64 1159
4374.27 1088
4374.89 1100
4375.51 1162
4376.14 1213
4376.76 1138
4377.39 1130
4378.01 1026
4378.63 1070
4379.26 1187
4379.88 1213
4380.51 1158
4381.13 1174
4381.75 1142
4382.38 1134
4383.00 1052
4383.63 1195
4384.25 1137
4384.88 1002
4385.50 1165
4386.13 1121
4386.75 1050
4387.38 1059
4388.00 1069
4388.63 1023
4389.25 1004
4389.88 1004
4390.50 1078
4391.13 1026
4391.75 978
4392.38 939
4393.00 1029
4393.63 1158
4394.25 1134
4394.88 1024
4395.50 905
4396.13 964
4396.75 1131
4397.38 1088
4398.00 1028
4398.63 1036
4399.26 935
4399.88 897
4400.51 972
4401.13 956
4401.76 1027
4402.38 1009
4403.01 1053
4403.64 1058
4404.26 1135
4404.89 1016
4405.51 986
4406.14 1042
4406.77 1070
4407.39 1104
4408.02 1064
4408.64 1079
4409.27 1059
4409.90 1125
4410.52 1078
4411.15 1097
4411.78 1075
4412.40 1126
4413.03 1123
4413.66 976
4414.28 931
4414.91 941
4415.54 884
4416.16 1039
4416.79 964
4417.42 940
4418.04 925
4418.67 1036
4419.30 1169
4419.93 981
4420.55 966
4421.18 918
4421.81 986
4422.43 967
4423.06 1000
4423.69 945
4424.32 929
4424.94 1007
4425.57 922
4426.20 943
4426.83 871
4427.45 814
4428.08 894
4428.71 933
4429.34 819
4429.96 944
4430.59 959
4431.22 880
4431.85 884
4432.48 879
4433.10 956
4433.73 945
4434.36 957
4434.99 925
4435.62 936
4436.24 980
4436.87 992
4437.50 927
4438.13 952
4438.76 910
4439.39 949
4440.02 968
4440.64 1029
4441.27 909
4441.90 968
4442.53 962
4443.16 885
4443.79 895
4444.42 919
4445.04 917
4445.67 899
4446.30 1010
4446.93 1072
4447.56 1049
4448.19 1010
4448.82 1053
4449.45 1097
4450.08 1011
4450.71 1071
4451.34 1062
4451.97 1103
4452.59 1054
4453.22 1037
4453.85 1019
4454.48 960
4455.11 1102
4455.74 1033
4456.37 949
4457.00 1042
4457.63 942
4458.26 918
4458.89 1065
4459.52 1105
4460.15 926
4460.78 978
4461.41 889
4462.04 892
4462.67 908
4463.30 915
4463.93 967
4464.56 933
4465.19 881
4465.82 871
4466.45 758
4467.08 837
4467.71 842
4468.34 838
4468.97 860
4469.61 861
4470.24 882
4470.87 884
4471.50 815
4472.13 919
4472.76 915
4473.39 875
4474.02 898
4474.65 879
4475.28 918
4475.91 1002
4476.54 915
4477.18 961
4477.81 965
4478.44 879
4479.07 995
4479.70 1001
4480.33 1073
4480.96 922
4481.59 999
4482.23 901
4482.86 1033
4483.49 1048
4484.12 995
4484.75 1037
4485.38 988
4486.02 971
4486.65 1002
4487.28 952
4487.91 961
4488.54 986
4489.18 928
4489.81 873
4490.44 872
4491.07 870
4491.70 937
4492.34 883
4492.97 835
4493.60 882
4494.23 995
4494.87 916
4495.50 953
4496.13 1055
4496.76 903
4497.40 1082
4498.03 1095
4498.66 1060
4499.29 1031
4499.93 1120
4500.56 1261
4501.19 1130
4501.82 1199
4502.46 1125
4503.09 1019
4503.72 1038
4504.36 1106
4504.99 1053
4505.62 1030
4506.26 1043
4506.89 1001
4507.52 986
4508.16 957
4508.79 855
4509.42 969
4510.06 945
4510.69 932
4511.32 1037
4511.96 1047
4512.59 1013
4513.22 999
4513.86 1091
4514.49 1017
4515.13 1148
4515.76 960
4516.39 829
4517.03 889
4517.66 953
4518.30 946
4518.93 950
4519.56 933
4520.20 948
4520.83 893
4521.47 923
4522.10 985
4522.73 1004
4523.37 1017
4524.00 932
4524.64 1083
4525.27 1084
4525.91 912
4526.54 885
4527.18 1031
4527.81 1115
4528.45 1062
4529.08 1093
4529.72 1184
4530.35 1203
4530.99 1123
4531.62 1244
4532.26 1341
4532.89 1233
4533.53 1281
4534.16 1131
4534.80 1186
4535.43 1229
4536.07 1187
4536.70 1107
4537.34 1245
4537.97 1187
4538.61 1119
4539.24 1062
4539.88 1145
4540.51 1124
4541.15 1114
4541.79 1112
4542.42 1073
4543.06 903
4543.69 914
4544.33 932
4544.96 876
4545.60 910
4546.24 906
4546.87 840
4547.51 897
4548.14 881
4548.78 936
4549.42 998
4550.05 1012
4550.69 1003
4551.33 930
4551.96 945
4552.60 1017
4553.24 973
4553.87 969
4554.51 898
4555.15 903
4555.78 950
4556.42 905
4557.06 893
4557.69 881
4558.33 868
4558.97 816
4559.60 908
4560.24 904
4560.88 968
4561.51 893
4562.15 920
4562.79 887
4563.43 950
4564.06 996
4564.70 894
4565.34 875
4565.97 885
4566.61 958
4567.25 955
4567.89 951
4568.52 812
4569.16 910
4569.80 860
4570.44 971
4571.07 932
4571.71 1001
4572.35 952
4572.99 978
4573.63 903
4574.26 891
4574.90 935
4575.54 886
4576.18 973
4576.82 974
4577.45 935
4578.09 859
4578.73 921
4579.37 971
4580.01 930
4580.65 969
4581.28 902
4581.92 866
4582.56 882
4583.20 974
4583.84 952
4584.48 1014
4585.12 1054
4585.76 973
4586.39 1081
4587.03 1053
4587.67 1036
4588.31 1041
4588.95 1003
4589.59 963
4590.23 1041
4590.87 1001
4591.51 958
4592.15 1046
4592.78 1130
4593.42 1122
4594.06 1083
4594.70 1043
4595.34 1044
4595.98 1055
4596.62 1039
4597.26 1027
4597.90 898
4598.54 833
4599.18 867
4599.82 973
4600.46 949
4601.10 1068
4601.74 930
4602.38 963
4603.02 890
4603.66 930
4604.30 954
4604.94 917
4605.58 996
4606.22 923
4606.86 1005
4607.50 894
4608.14 939
4608.78 1011
4609.42 1047
4610.06 990
4610.70 1013
4611.34 961
4611.98 903
4612.62 916
4613.26 957
4613.90 1013
4614.55 1040
4615.19 934
4615.83 909
4616.47 961
4617.11 928
4617.75 914
4618.39 886
4619.03 913
4619.67 951
4620.31 947
4620.96 826
4621.60 872
4622.24 788
4622.88 826
4623.52 861
4624.16 1020
4624.80 964
4625.44 936
4626.09 872
4626.73 966
4627.37 910
4628.01 908
4628.65 862
4629.29 920
4629.94 955
4630.58 943
4631.22 1005
4631.86 1038
4632.50 1069
4633.15 1003
4633.79 943
4634.43 977
4635.07 1110
4635.72 1137
4636.36 1021
4637.00 955
4637.64 1096
4638.28 938
4638.93 974
4639.57 959
4640.21 905
4640.85 897
4641.50 912
4642.14 899
4642.78 1019
4643.43 944
4644.07 932
4644.71 980
4645.35 932
4646.00 917
4646.64 866
4647.28 922
4647.93 963
4648.57 918
4649.21 966
4649.86 1038
4650.50 1015
4651.14 942
4651.79 1042
4652.43 1044
4653.07 1051
4653.72 966
4654.36 977
4655.00 1006
4655.65 1005
4656.29 937
4656.93 988
4657.58 949
4658.22 965
4658.87 853
4659.51 905
4660.15 935
4660.80 949
4661.44 908
4662.09 819
4662.73 900
4663.37 1021
4664.02 953
4664.66 936
4665.31 941
4665.95 834
4666.59 920
4667.24 895
4667.88 957
4668.53 923
4669.17 821
4669.82 927
4670.46 894
4671.11 893
4671.75 884
4672.40 804
4673.04 891
4673.69 847
4674.33 888
4674.98 879
4675.62 1006
4676.27 1146
4676.91 1067
4677.56 919
4678.20 1056
4678.85 1095
4679.49 1022
4680.14 974
4680.78 1127
4681.43 1014
4682.07 955
4682.72 1082
4683.36 937
4684.01 1010
4684.66 1052
4685.30 1014
4685.95 876
4686.59 898
4687.24 896
4687.88 1043
4688.53 1004
4689.18 911
4689.82 934
4690.47 918
4691.11 921
4691.76 872
4692.41 901
4693.05 839
4693.70 908
4694.34 932
4694.99 967
4695.64 893
4696.28 906
4696.93 943
4697.58 1050
4698.22 1061
4698.87 1101
4699.52 1043
4700.16 1079
4700.81 1000
4701.46 979
4702.10 1014
4702.75 962
4703.40 1085
4704.04 1114
4704.69 1010
4705.34 1100
4705.99 933
4706.63 894
4707.28 1011
4707.93 1054
4708.57 1056
4709.22 945
4709.87 1151
4710.52 946
4711.16 932
4711.81 984
4712.46 1064
4713.11 972
4713.75 917
4714.40 1026
4715.05 1101
4715.70 983
4716.35 926
4716.99 997
4717.64 968
4718.29 929
4718.94 1037
4719.58 952
4720.23 921
4720.88 960
4721.53 1079
4722.18 1013
4722.83 920
4723.47 921
4724.12 961
4724.77 951
4725.42 922
4726.07 1012
4726.72 993
4727.36 1006
4728.01 981
4728.66 1043
4729.31 940
4729.96 877
4730.61 948
4731.26 920
4731.91 980
4732.55 1022
4733.20 981
4733.85 1011
4734.50 1016
4735.15 972
4735.80 969
4736.45 1000
4737.10 898
4737.75 912
4738.40 864
4739.05 1002
4739.70 895
4740.35 905
4740.99 1000
4741.64 1104
4742.29 1037
4742.94 1037
4743.59 1171
4744.24 1102
4744.89 1001
4745.54 1049
4746.19 1048
4746.84 1130
4747.49 1016
4748.14 1093
4748.79 1220
4749.44 1219
4750.09 1276
4750.74 1477
4751.39 1360
4752.04 1453
4752.69 1482
4753.34 1583
4753.99 1525
4754.64 1326
4755.29 1329
4755.95 1265
4756.60 1102
4757.25 1157
4757.90 1148
4758.55 1088
4759.20 1094
4759.85 935
4760.50 1058
4761.15 1098
4761.80 1037
4762.45 1035
4763.10 962
4763.75 945
4764.41 1021
4765.06 1035
4765.71 1052
4766.36 931
4767.01 1065
4767.66 1057
4768.31 1058
4768.97 953
4769.62 1002
4770.27 1016
4770.92 1034
4771.57 1022
4772.22 1056
4772.87 993
4773.53 994
4774.18 945
4774.83 907
4775.48 950
4776.13 956
4776.79 931
4777.44 958
4778.09 933
4778.74 1000
4779.39 1049
4780.05 989
4780.70 1029
4781.35 1140
4782.00 999
4782.65 1000
4783.31 1071
4783.96 1048
4784.61 1002
4785.26 991
4785.92 999
4786.57 1134
4787.22 1104
4787.88 1139
4788.53 1094
4789.18 1221
4789.83 1187
4790.49 1219
4791.14 1290
4791.79 1192
4792.45 1268
4793.10 1234
4793.75 1273
4794.40 1165
4795.06 1289
4795.71 1122
4796.36 1068
4797.02 1009
4797.67 1107
4798.32 1085
4798.98 1028
4799.63 982
4800.29 971
4800.94 1014
4801.59 1023
4802.25 920
4802.90 882
4803.55 914
4804.21 1015
4804.86 1061
4805.52 922
4806.17 945
4806.82 999
4807.48 964
4808.13 1001
4808.79 1042
4809.44 947
4810.09 974
4810.75 1078
4811.40 963
4812.06 933
4812.71 1060
4813.37 1128
4814.02 1118
4814.67 1086
4815.33 1131
4815.98 1157
4816.64 1086
4817.29 1064
4817.95 1012
4818.60 1084
4819.26 1132
4819.91 942
4820.57 1029
4821.22 1097
4821.88 1182
4822.53 1138
4823.19 1069
4823.84 1221
4824.50 1256
4825.15 1205
4825.81 1188
4826.46 1124
4827.12 1251
4827.77 1240
4828.43 1210
4829.09 1101
4829.74 1110
4830.40 1085
4831.05 1082
4831.71 1111
4832.36 1167
4833.02 1292
4833.68 1242
4834.33 1281
4834.99 1235
4835.64 1216
4836.30 1155
4836.96 1241
4837.61 1307
4838.27 1303
4838.92 1362
4839.58 1178
4840.24 1170
4840.89 1350
4841.55 1404
4842.21 1332
4842.86 1355
4843.52 1258
4844.17 1206
4844.83 1339
4845.49 1564
4846.14 1528
4846.80 1388
4847.46 1526
4848.11 1457
4848.77 1531
4849.43 1734
4850.09 1840
4850.74 1811
4851.40 1844
4852.06 1775
4852.71 1851
4853.37 1753
4854.03 1817
4854.69 1815
4855.34 1640
4856.00 1705
4856.66 1764
4857.31 1684
4857.97 1570
4858.63 1648
4859.29 1685
4859.94 1658
4860.60 1668
4861.26 1799
4861.92 1694
4862.58 1519
4863.23 1526
4863.89 1501
4864.55 1428
4865.21 1465
4865.87 1438
4866.52 1412
4867.18 1551
4867.84 1497
4868.50 1568
4869.16 1415
4869.81 1600
4870.47 1440
4871.13 1378
4871.79 1379
4872.45 1280
4873.11 1399
4873.77 1349
4874.42 1269
4875.08 1290
4875.74 1355
4876.40 1325
4877.06 1326
4877.72 1456
4878.38 1249
4879.03 1355
4879.69 1400
4880.35 1295
4881.01 1216
4881.67 1120
4882.33 1241
4882.99 1239
4883.65 1161
4884.31 1206
4884.97 1236
4885.63 1221
4886.29 1297
4886.95 1380
4887.60 1399
4888.26 1283
4888.92 1348
4889.58 1340
4890.24 1294
4890.90 1303
4891.56 1242
4892.22 1154
4892.88 1223
4893.54 1169
4894.20 1220
4894.86 1188
4895.52 1032
4896.18 1096
4896.84 1171
4897.50 1152
4898.16 1177
4898.82 1126
4899.48 1087
4900.14 1203
4900.80 1116
4901.46 967
4902.12 1124
4902.79 1102
4903.45 965
4904.11 955
4904.77 932
4905.43 1002
4906.09 930
4906.75 982
4907.41 934
4908.07 1035
4908.73 1037
4909.39 1047
4910.05 983
4910.71 1121
4911.38 1140
4912.04 1074
4912.70 1050
4913.36 1085
4914.02 1072
4914.68 959
4915.34 1002
4916.00 909
4916.67 910
4917.33 871
4917.99 922
4918.65 942
4919.31 1069
4919.97 1073
4920.64 896
4921.30 932
4921.96 903
4922.62 1038
4923.28 1038
4923.94 1024
4924.61 919
4925.27 891
4925.93 887
4926.59 1048
4927.26 1013
4927.92 1154
4928.58 1006
4929.24 937
4929.90 1033
4930.57 957
4931.23 983
4931.89 957
4932.55 928
4933.22 868
4933.88 1030
4934.54 947
4935.20 894
4935.87 981
4936.53 879
4937.19 932
4937.86 941
4938.52 881
4939.18 904
4939.84 1029
4940.51 1002
4941.17 989
4941.83 972
4942.50 944
4943.16 974
4943.82 979
4944.49 987
4945.15 891
4945.81 979
4946.48 897
4947.14 958
4947.80 917
4948.47 817
4949.13 861
4949.79 855
4950.46 906
4951.12 890
4951.79 821
4952.45 851
4953.11 820
4953.78 922
4954.44 882
4955.11 858
4955.77 949
4956.43 893
4957.10 965
4957.76 904
4958.43 890
4959.09 949
4959.76 994
4960.42 955
4961.08 989
4961.75 1078
4962.41 1090
4963.08 966
4963.74 947
4964.41 927
4965.07 998
4965.74 1060
4966.40 1070
4967.07 942
4967.73 905
4968.40 974
4969.06 908
4969.73 965
4970.39 873
4971.06 834
4971.72 878
4972.39 919
4973.05 938
4973.72 876
4974.38 850
4975.05 867
4975.71 918
4976.38 930
4977.04 756
4977.71 1003
4978.37 1005
4979.04 1023
4979.71 931
4980.37 909
4981.04 943
4981.70 962
4982.37 940
4983.04 839
4983.70 946
4984.37 964
4985.03 1026
4985.70 1115
4986.37 1176
4987.03 1037
4987.70 1109
4988.36 1155
4989.03 1122
4989.70 1104
4990.36 1028
4991.03 1011
4991.70 1105
4992.36 1065
4993.03 997
4993.70 1025
4994.36 961
4995.03 1047
4995.70 958
4996.36 1018
4997.03 890
4997.70 855
4998.36 832
4999.03 868
4999.70 936
5000.36 889
5001.03 903
5001.70 852
5002.37 902
5003.03 892
5003.70 762
5004.37 802
5005.03 838
5005.70 809
5006.37 915
5007.04 846
5007.70 831
5008.37 881
5009.04 947
5009.71 922
5010.38 801
5011.04 870
5011.71 992
5012.38 970
5013.05 937
5013.71 970
5014.38 885
5015.05 911
5015.72 820
5016.39 805
5017.06 801
5017.72 936
5018.39 943
5019.06 948
5019.73 890
5020.40 891
5021.07 837
5021.73 895
5022.40 1001
5023.07 994
5023.74 997
5024.41 951
5025.08 927
5025.75 1026
5026.41 1006
5027.08 992
5027.75 1031
5028.42 950
5029.09 1001
5029.76 1091
5030.43 954
5031.10 954
5031.77 952
5032.44 953
5033.10 945
5033.77 893
5034.44 835
5035.11 981
5035.78 922
5036.45 893
5037.12 832
5037.79 807
5038.46 827
5039.13 838
5039.80 880
5040.47 943
5041.14 920
5041.81 861
5042.48 822
5043.15 833
5043.82 839
5044.49 840
5045.16 774
5045.83 898
5046.50 944
5047.17 892
5047.84 838
5048.51 876
5049.18 904
5049.85 867
5050.52 895
5051.19 919
5051.86 863
5052.53 854
5053.20 936
5053.87 908
5054.54 884
5055.21 850
5055.89 815
5056.56 891
5057.23 913
5057.90 841
5058.57 869
5059.24 885
5059.91 827
5060.58 857
5061.25 833
5061.92 834
5062.60 941
5063.27 914
5063.94 931
5064.61 871
5065.28 877
5065.95 852
5066.62 812
5067.30 842
5067.97 905
5068.64 841
5069.31 839
5069.98 862
5070.65 887
5071.33 906
5072.00 974
5072.67 872
5073.34 910
5074.01 905
5074.68 850
5075.36 894
5076.03 824
5076.70 867
5077.37 918
5078.05 1016
5078.72 927
5079.39 997
5080.06 956
5080.73 905
5081.41 947
5082.08 950
5082.75 884
5083.42 864
5084.10 871
5084.77 943
5085.44 976
5086.12 950
5086.79 868
5087.46 854
5088.13 925
5088.81 863
5089.48 1089
5090.15 978
5090.83 913
5091.50 925
5092.17 1009
5092.85 931
5093.52 933
5094.19 1028
5094.87 953
5095.54 902
5096.21 921
5096.89 946
5097.56 821
5098.23 815
5098.91 897
5099.58 890
5100.25 925
5100.93 841
5101.60 855
5102.28 864
5102.95 919
5103.62 875
5104.30 822
5104.97 951
5105.65 900
5106.32 949
5106.99 991
5107.67 998
5108.34 812
5109.02 780
5109.69 873
5110.36 829
5111.04 791
5111.71 886
5112.39 955
5113.06 882
5113.74 854
5114.41 822
5115.09 910
5115.76 816
5116.44 840
5117.11 851
5117.79 801
5118.46 831
5119.14 886
5119.81 874
5120.49 891
5121.16 818
5121.84 881
5122.51 914
5123.19 875
5123.86 860
5124.54 870
5125.21 958
5125.89 898
5126.56 988
5127.24 963
5127.91 946
5128.59 959
5129.27 786
5129.94 768
5130.62 808
5131.29 917
5131.97 923
5132.64 944
5133.32 857
5134.00 867
5134.67 863
5135.35 862
5136.02 871
5136.70 885
5137.38 859
5138.05 895
5138.73 876
5139.40 787
5140.08 834
5140.76 843
5141.43 920
5142.11 834
5142.79 738
5143.46 849
5144.14 819
5144.82 892
5145.49 793
5146.17 858
5146.85 885
5147.52 862
5148.20 771
5148.88 798
5149.55 822
5150.23 730
5150.91 741
5151.59 841
5152.26 785
5152.94 721
5153.62 772
5154.29 796
5154.97 886
5155.65 790
5156.33 773
5157.00 830
5157.68 847
5158.36 785
5159.04 873
5159.71 847
5160.39 840
5161.07 810
5161.75 765
5162.42 792
5163.10 878
5163.78 902
5164.46 799
5165.14 793
5165.81 838
5166.49 787
5167.17 802
5167.85 887
5168.53 875
5169.21 787
5169.88 782
5170.56 794
5171.24 781
5171.92 757
5172.60 712
5173.28 855
5173.95 911
5174.63 898
5175.31 840
5175.99 816
5176.67 914
5177.35 831
5178.03 938
5178.71 945
5179.38 971
5180.06 979
5180.74 912
5181.42 828
5182.10 935
5182.78 908
5183.46 875
5184.14 946
5184.82 808
5185.50 820
5186.18 786
5186.86 699
5187.53 863
5188.21 859
5188.89 761
5189.57 737
5190.25 716
5190.93 756
5191.61 751
5192.29 815
5192.97 666
5193.65 755
5194.33 807
5195.01 742
5195.69 801
5196.37 831
5197.05 796
5197.73 781
5198.41 836
5199.09 735
5199.77 801
5200.45 910
5201.13 821
5201.81 788
5202.49 767
5203.17 843
5203.86 789
5204.54 805
5205.22 903
5205.90 767
5206.58 758
5207.26 701
5207.94 731
5208.62 847
5209.30 866
5209.98 917
5210.66 932
5211.34 852
5212.02 925
5212.71 855
5213.39 836
5214.07 879
5214.75 814
5215.43 809
5216.11 810
5216.79 793
5217.47 820
5218.16 835
5218.84 795
5219.52 876
5220.20 853
5220.88 822
5221.56 798
5222.25 807
5222.93 793
5223.61 817
5224.29 805
5224.97 763
5225.66 793
5226.34 790
5227.02 823
5227.70 732
5228.38 766
5229.07 841
5229.75 734
5230.43 729
5231.11 676
5231.79 799
5232.48 813
5233.16 808
5233.84 816
5234.52 876
5235.21 711
5235.89 773
5236.57 894
5237.26 832
5237.94 764
5238.62 788
5239.30 825
5239.99 865
5240.67 897
5241.35 814
5242.04 875
5242.72 832
5243.40 799
5244.08 838
5244.77 856
5245.45 684
5246.13 727
5246.82 753
5247.50 771
5248.18 866
5248.87 821
5249.55 798
5250.24 850
5250.92 824
5251.60 837
5252.29 883
5252.97 783
5253.65 740
5254.34 775
5255.02 809
5255.71 776
5256.39 806
5257.07 812
5257.76 825
5258.44 744
5259.13 749
5259.81 767
5260.49 779
5261.18 809
5261.86 839
5262.55 803
5263.23 786
5263.92 772
5264.60 759
5265.28 919
5265.97 905
5266.65 876
5267.34 841
5268.02 821
5268.71 781
5269.39 845
5270.08 859
5270.76 857
5271.45 797
5272.13 849
5272.82 886
5273.50 916
5274.19 887
5274.87 768
5275.56 750
5276.24 727
5276.93 873
5277.61 884
5278.30 781
5278.98 783
5279.67 919
5280.36 870
5281.04 892
5281.73 827
5282.41 847
5283.10 979
5283.78 946
5284.47 902
5285.16 839
5285.84 807
5286.53 799
5287.21 805
5287.90 759
5288.59 756
5289.27 766
5289.96 803
5290.64 773
5291.33 766
5292.02 892
5292.70 772
5293.39 875
5294.08 910
5294.76 781
5295.45 849
5296.13 783
5296.82 821
5297.51 774
5298.19 838
5298.88 822
5299.57 812
5300.25 806
5300.94 897
5301.63 872
5302.32 911
5303.00 941
5303.69 947
5304.38 936
5305.06 876
5305.75 795
5306.44 851
5307.13 896
5307.81 895
5308.50 851
5309.19 861
5309.87 874
5310.56 902
5311.25 791
5311.94 748
5312.62 757
5313.31 797
5314.00 759
5314.69 810
5315.38 848
5316.06 815
5316.75 799
5317.44 829
5318.13 873
5318.82 834
5319.50 858
5320.19 875
5320.88 914
5321.57 906
5322.26 893
5322.94 888
5323.63 871
5324.32 846
5325.01 803
5325.70 879
5326.39 857
5327.07 866
5327.76 928
5328.45 953
5329.14 884
5329.83 863
5330.52 948
5331.21 870
5331.90 880
5332.58 942
5333.27 877
5333.96 815
5334.65 805
5335.34 845
5336.03 765
5336.72 863
5337.41 755
5338.10 815
5338.79 886
5339.48 899
5340.17 864
5340.86 811
5341.54 853
5342.23 910
5342.92 760
5343.61 758
5344.30 820
5344.99 833
5345.68 883
5346.37 831
5347.06 893
5347.75 926
5348.44 860
5349.13 1005
5349.82 1056
5350.51 969
5351.20 1021
5351.89 930
5352.58 940
5353.27 960
5353.96 925
5354.65 854
5355.34 831
5356.03 832
5356.72 782
5357.42 845
5358.11 785
5358.80 757
5359.49 864
5360.18 893
5360.87 810
5361.56 809
5362.25 777
5362.94 824
5363.63 812
5364.32 829
5365.01 896
5365.70 805
5366.40 776
5367.09 752
5367.78 846
5368.47 827
5369.16 832
5369.85 780
5370.54 833
5371.23 797
5371.93 785
5372.62 733
5373.31 877
5374.00 822
5374.69 938
5375.38 847
5376.08 789
5376.77 802
5377.46 742
5378.15 824
5378.84 826
5379.53 788
5380.23 782
5380.92 752
5381.61 734
5382.30 701
5383.00 727
5383.69 800
5384.38 891
5385.07 739
5385.76 782
5386.46 795
5387.15 785
5387.84 818
5388.53 843
5389.23 748
5389.92 884
5390.61 936
5391.30 883
5392.00 859
5392.69 860
5393.38 844
5394.08 952
5394.77 846
5395.46 769
5396.15 700
5396.85 700
5397.54 745
5398.23 740
5398.93 856
5399.62 884
5400.31 876
5401.01 847
5401.70 893
5402.39 844
5403.09 852
5403.78 773
5404.47 844
5405.17 791
5405.86 817
5406.56 739
5407.25 864
5407.94 909
5408.64 931
5409.33 799
5410.02 833
5410.72 845
5411.41 880
5412.11 846
5412.80 784
5413.49 780
5414.19 834
5414.88 837
5415.58 808
5416.27 805
5416.97 796
5417.66 791
5418.35 832
5419.05 770
5419.74 731
5420.44 753
5421.13 865
5421.83 855
5422.52 964
5423.22 864
5423.91 730
5424.61 710
5425.30 882
5426.00 787
5426.69 808
5427.39 779
5428.08 805
5428.78 764
5429.47 807
5430.17 835
5430.86 843
5431.56 749
5432.25 803
5432.95 931
5433.64 931
5434.34 830
5435.03 872
5435.73 818
5436.43 828
5437.12 884
5437.82 879
5438.51 907
5439.21 862
5439.90 1005
5440.60 981
5441.30 986
5441.99 966
5442.69 1017
5443.38 1027
5444.08 946
5444.78 961
5445.47 994
5446.17 1001
5446.86 1046
5447.56 1111
5448.26 1006
5448.95 1054
5449.65 1087
5450.35 1063
5451.04 1031
5451.74 931
5452.44 1009
5453.13 1026
5453.83 992
5454.53 933
5455.22 903
5455.92 981
5456.62 916
5457.31 963
5458.01 1006
5458.71 981
5459.40 981
5460.10 936
5460.80 929
5461.50 943
5462.19 1030
5462.89 1038
5463.59 1012
5464.29 1056
5464.98 1141
5465.68 1054
5466.38 1057
5467.08 1142
5467.77 1052
5468.47 1027
5469.17 1096
5469.87 1048
5470.56 1044
5471.26 1002
5471.96 1030
5472.66 1197
5473.36 1123
5474.05 1187
5474.75 1224
5475.45 1133
5476.15 1253
5476.85 1316
5477.54 1433
5478.24 1419
5478.94 1597
5479.64 1498
5480.34 1623
5481.04 1626
5481.73 1473
5482.43 1435
5483.13 1533
5483.83 1436
5484.53 1332
5485.23 1271
5485.93 1265
5486.62 1330
5487.32 1294
5488.02 1276
5488.72 1450
5489.42 1402
5490.12 1268
5490.82 1232
5491.52 1349
5492.22 1346
5492.92 1339
5493.62 1464
5494.31 1484
5495.01 1518
5495.71 1520
5496.41 1630
5497.11 1601
5497.81 1972
5498.51 2012
5499.21 2015
5499.91 2281
5500.61 2267
5501.31 2349
5502.01 2222
5502.71 1964
5503.41 1889
5504.11 1624
5504.81 1672
5505.51 1778
5506.21 1548
5506.91 1422
5507.61 1411
5508.31 1443
5509.01 1296
5509.71 1399
5510.41 1318
5511.11 1416
5511.81 1404
5512.51 1300
5513.21 1415
5513.91 1324
5514.61 1267
5515.31 1185
5516.01 1173
5516.72 1194
5517.42 1172
5518.12 1088
5518.82 1170
5519.52 1112
5520.22 1166
5520.92 1203
5521.62 1092
5522.32 1119
5523.02 1126
5523.73 1156
5524.43 1075
5525.13 1095
5525.83 1095
5526.53 1074
5527.23 943
5527.93 968
5528.63 1014
5529.34 1104
5530.04 1045
5530.74 1015
5531.44 1037
5532.14 1013
5532.84 1043
5533.55 1070
5534.25 915
5534.95 966
5535.65 1057
5536.35 986
5537.06 1072
5537.76 1026
5538.46 994
5539.16 1027
5539.86 950
5540.57 940
5541.27 954
5541.97 921
5542.67 960
5543.38 820
5544.08 1020
5544.78 987
5545.48 873
5546.19 895
5546.89 879
5547.59 932
5548.29 949
5549.00 916
5549.70 890
5550.40 966
5551.11 868
5551.81 892
5552.51 995
5553.21 898
5553.92 916
5554.62 954
5555.32 885
5556.03 832
5556.73 903
5557.43 863
5558.14 892
5558.84 883
5559.54 844
5560.25 780
5560.95 854
5561.65 961
5562.36 852
5563.06 879
5563.77 893
5564.47 908
5565.17 943
5565.88 887
5566.58 866
5567.28 887
5567.99 844
5568.69 951
5569.40 923
5570.10 978
5570.80 918
5571.51 951
5572.21 897
5572.92 844
5573.62 895
5574.33 946
5575.03 972
5575.73 1020
5576.44 854
5577.14 836
5577.85 784
5578.55 793
5579.26 839
5579.96 751
5580.67 711
5581.37 761
5582.08 789
5582.78 773
5583.49 774
5584.19 812
5584.90 792
5585.60 737
5586.31 801
5587.01 787
5587.72 842
5588.42 736
5589.13 758
5589.83 790
5590.54 834
5591.24 838
5591.95 818
5592.66 856
5593.36 759
5594.07 781
5594.77 785
5595.48 829
5596.18 863
5596.89 880
5597.60 921
5598.30 790
5599.01 703
5599.71 691
5600.42 840
5601.13 796
5601.83 713
5602.54 842
5603.24 775
5603.95 798
5604.66 837
5605.36 783
5606.07 741
5606.78 794
5607.48 813
5608.19 751
5608.89 828
5609.60 792
5610.31 828
5611.01 763
5611.72 704
5612.43 799
5613.14 824
5613.84 836
5614.55 743
5615.26 773
5615.96 833
5616.67 797
5617.38 845
5618.08 810
5618.79 838
5619.50 725
5620.21 776
5620.91 817
5621.62 799
5622.33 779
5623.04 744
5623.74 829
5624.45 815
5625.16 801
5625.87 946
5626.57 826
5627.28 862
5627.99 896
5628.70 832
5629.40 819
5630.11 833
5630.82 774
5631.53 788
5632.24 844
5632.94 806
5633.65 714
5634.36 812
5635.07 904
5635.78 809
5636.49 805
5637.19 870
5637.90 790
5638.61 869
5639.32 919
5640.03 864
5640.74 847
5641.44 932
5642.15 854
5642.86 699
5643.57 800
5644.28 811
5644.99 791
5645.70 791
5646.41 850
5647.12 771
5647.82 774
5648.53 821
5649.24 796
5649.95 833
5650.66 946
5651.37 1001
5652.08 781
5652.79 759
5653.50 835
5654.21 862
5654.92 895
5655.63 873
5656.34 923
5657.05 856
5657.76 860
5658.46 906
5659.17 911
5659.88 760
5660.59 842
5661.30 833
5662.01 752
5662.72 849
5663.43 937
5664.14 893
5664.85 889
5665.56 909
5666.27 980
5666.98 830
5667.69 723
5668.40 778
5669.12 736
5669.83 786
5670.54 834
5671.25 754
5671.96 813
5672.67 809
5673.38 794
5674.09 831
5674.80 840
5675.51 727
5676.22 852
5676.93 837
5677.64 762
5678.35 861
5679.06 820
5679.78 884
5680.49 868
5681.20 869
5681.91 899
5682.62 925
5683.33 951
5684.04 922
5684.75 849
5685.47 884
5686.18 865
5686.89 823
5687.60 930
5688.31 829
5689.02 807
5689.73 854
5690.45 790
5691.16 799
5691.87 815
5692.58 795
5693.29 856
5694.01 711
5694.72 846
5695.43 795
5696.14 828
5696.85 878
5697.57 828
5698.28 762
5698.99 842
5699.70 799
5700.41 773
5701.13 717
5701.84 808
5702.55 871
5703.26 760
5703.98 667
5704.69 688
5705.40 798
5706.11 787
5706.83 772
5707.54 790
5708.25 855
5708.97 784
5709.68 655
5710.39 701
5711.10 771
5711.82 827
5712.53 697
5713.24 711
5713.96 735
5714.67 775
5715.38 772
5716.10 699
5716.81 662
5717.52 732
5718.24 795
5718.95 801
5719.66 800
5720.38 736
5721.09 701
5721.80 740
5722.52 753
5723.23 743
5723.95 752
5724.66 804
5725.37 819
5726.09 871
5726.80 893
5727.52 865
5728.23 813
5728.94 829
5729.66 853
5730.37 792
5731.09 835
5731.80 838
5732.51 849
5733.23 774
5733.94 772
5734.66 777
5735.37 831
5736.09 847
5736.80 767
5737.52 830
5738.23 757
5738.95 808
5739.66 711
5740.38 723
5741.09 786
5741.81 730
5742.52 720
5743.24 828
5743.95 724
5744.67 808
5745.38 749
5746.10 783
5746.81 726
5747.53 699
5748.24 749
5748.96 853
5749.67 876
5750.39 797
5751.10 816
5751.82 776
5752.53 699
5753.25 718
5753.97 801
5754.68 831
5755.40 853
5756.11 747
5756.83 746
5757.54 725
5758.26 754
5758.98 817
5759.69 827
5760.41 846
5761.12 904
5761.84 778
5762.56 718
5763.27 754
5763.99 810
5764.71 834
5765.42 798
5766.14 845
5766.85 841
5767.57 904
5768.29 801
5769.00 860
5769.72 891
5770.44 815
5771.15 853
5771.87 871
5772.59 830
5773.30 787
5774.02 801
5774.74 801
5775.46 904
5776.17 742
5776.89 794
5777.61 831
5778.32 853
5779.04 820
5779.76 886
5780.48 799
5781.19 834
5781.91 763
5782.63 884
5783.35 859
5784.06 809
5784.78 787
5785.50 827
5786.22 907
5786.93 866
5787.65 832
5788.37 830
5789.09 768
5789.80 791
5790.52 802
5791.24 790
5791.96 836
5792.68 869
5793.39 946
5794.11 832
5794.83 787
5795.55 945
5796.27 841
5796.99 972
5797.70 897
5798.42 931
5799.14 1039
5799.86 1037
5800.58 1109
5801.30 1114
5802.02 1091
5802.73 1185
5803.45 1246
5804.17 1226
5804.89 1149
5805.61 1037
5806.33 1218
5807.05 1086
5807.77 1026
5808.49 938
5809.20 977
5809.92 946
5810.64 882
5811.36 935
5812.08 1010
5812.80 1005
5813.52 975
5814.24 1020
5814.96 951
5815.68 946
5816.40 973
5817.12 932
5817.84 933
5818.56 1111
5819.28 998
5820.00 1001
5820.72 901
5821.44 951
5822.16 930
5822.88 915
5823.60 936
5824.32 956
5825.04 1013
5825.76 989
5826.48 952
5827.20 886
5827.92 917
5828.64 921
5829.36 893
5830.08 928
5830.80 927
5831.52 869
5832.24 890
5832.96 954
5833.68 967
5834.40 964
5835.12 871
5835.84 1010
5836.56 992
5837.28 903
5838.00 951
5838.73 969
5839.45 819
5840.17 838
5840.89 883
5841.61 900
5842.33 824
5843.05 1010
5843.77 1042
5844.49 970
5845.22 1025
5845.94 922
5846.66 988
5847.38 955
5848.10 1051
5848.82 946
5849.54 1108
5850.27 1048
5850.99 1100
5851.71 1092
5852.43 1082
5853.15 967
5853.88 962
5854.60 1001
5855.32 1024
5856.04 1024
5856.76 982
5857.49 830
5858.21 913
5858.93 1078
5859.65 1046
5860.37 926
5861.10 1028
5861.82 1042
5862.54 1007
5863.26 1004
5863.99 1136
5864.71 1039
5865.43 1031
5866.15 1059
5866.88 1113
5867.60 1026
5868.32 924
5869.04 1071
5869.77 1030
5870.49 1043
5871.21 1011
5871.94 1078
5872.66 1061
5873.38 1000
5874.11 1039
5874.83 991
5875.55 1018
5876.27 999
5877.00 974
5877.72 1076
5878.44 987
5879.17 1014
5879.89 1013
5880.62 1130
5881.34 1189
5882.06 1161
5882.79 1245
5883.51 1274
5884.23 1182
5884.96 1237
5885.68 1147
5886.40 1083
5887.13 1086
5887.85 1155
5888.58 1116
5889.30 1091
5890.02 1096
5890.75 1028
5891.47 1160
5892.20 1084
5892.92 955
5893.65 1018
5894.37 1069
5895.09 1044
5895.82 1022
5896.54 1001
5897.27 1077
5897.99 1107
5898.72 1040
5899.44 1203
5900.17 1103
5900.89 1089
5901.62 1037
5902.34 1134
5903.07 1097
5903.79 1054
5904.52 1129
5905.24 1122
5905.97 1103
5906.69 1135
5907.42 1135
5908.14 1270
5908.87 1217
5909.59 1195
5910.32 1091
5911.04 1053
5911.77 1080
5912.49 1200
5913.22 1067
5913.94 1067
5914.67 1102
5915.40 1162
5916.12 1172
5916.85 1150
5917.57 1168
5918.30 1282
5919.02 1212
5919.75 1260
5920.48 1242
5921.20 1181
5921.93 1171
5922.65 1201
5923.38 1290
5924.11 1251
5924.83 1237
5925.56 1303
5926.29 1217
5927.01 1318
5927.74 1353
5928.47 1315
5929.19 1395
5929.92 1351
5930.64 1342
5931.37 1389
5932.10 1324
5932.82 1351
5933.55 1433
5934.28 1507
5935.01 1608
5935.73 1489
5936.46 1650
5937.19 1619
5937.91 1685
5938.64 1662
5939.37 1654
5940.09 1561
5940.82 1581
5941.55 1622
5942.28 1614
5943.00 1863
5943.73 1688
5944.46 1813
5945.19 1887
5945.91 1743
5946.64 1814
5947.37 1934
5948.10 1756
5948.82 1897
5949.55 1925
5950.28 1840
5951.01 1991
5951.73 1968
5952.46 1999
5953.19 2066
5953.92 2249
5954.65 2218
5955.38 2208
5956.10 2136
5956.83 2217
5957.56 2193
5958.29 2211
5959.02 2328
5959.74 2194
5960.47 2292
5961.20 2103
5961.93 2134
5962.66 2228
5963.39 2182
5964.12 2424
5964.84 2679
5965.57 2657
5966.30 2637
5967.03 2810
5967.76 2629
5968.49 2692
5969.22 2647
5969.95 2666
5970.68 2646
5971.40 2565
5972.13 2767
5972.86 2641
5973.59 2473
5974.32 2549
5975.05 2557
5975.78 2730
5976.51 2706
5977.24 2642
5977.97 2748
5978.70 2739
5979.43 2887
5980.16 2707
5980.89 2790
5981.62 2818
5982.35 2931
5983.08 2970
5983.81 3129
5984.54 3064
5985.27 3029
5986.00 3044
5986.73 3143
5987.46 3154
5988.19 3168
5988.92 3050
5989.65 2958
5990.38 3163
5991.11 2905
5991.84 3061
5992.57 3132
5993.30 3201
5994.03 3207
5994.76 3346
5995.49 3461
5996.22 3293
5996.95 3246
5997.68 3362
5998.41 3264
5999.14 3242
5999.87 3298
6000.60 3388
6001.34 3327
6002.07 3185
6002.80 3282
6003.53 3382
6004.26 3274
6004.99 3177
6005.72 3119
6006.45 3310
6007.18 3672
6007.92 4105
6008.65 4226
6009.38 4731
6010.11 5113
6010.84 5513
6011.57 6258
6012.30 6724
6013.04 6788
6013.77 7125
6014.50 7066
6015.23 6862
6015.96 6338
6016.69 5977
6017.43 5613
6018.16 4984
6018.89 4368
6019.62 3960
6020.35 3661
6021.09 3388
6021.82 2919
6022.55 2875
6023.28 2588
6024.02 2333
6024.75 2467
6025.48 2343
6026.21 2240
6026.94 2190
6027.68 2113
6028.41 2110
6029.14 2267
6029.88 2177
6030.61 2156
6031.34 2162
6032.07 2172
6032.81 2114
6033.54 2033
6034.27 2141
6035.01 2058
6035.74 2055
6036.47 2139
6037.20 2200
6037.94 2196
6038.67 2299
6039.40 2291
6040.14 2246
6040.87 2408
6041.60 2290
6042.34 2419
6043.07 2319
6043.80 2255
6044.54 2317
6045.27 2437
6046.00 2382
6046.74 2410
6047.47 2467
6048.21 2539
6048.94 2753
6049.67 2825
6050.41 2814
6051.14 2932
6051.88 3008
6052.61 3028
6053.34 3079
6054.08 3004
6054.81 3043
6055.55 2806
6056.28 2844
6057.01 2806
6057.75 2659
6058.48 2511
6059.22 2552
6059.95 2597
6060.69 2619
6061.42 2406
6062.16 2446
6062.89 2401
6063.63 2272
6064.36 2362
6065.09 2504
6065.83 2367
6066.56 2232
6067.30 2303
6068.03 2341
6068.77 2320
6069.50 2287
6070.24 2260
6070.97 2303
6071.71 2209
6072.45 2140
6073.18 2180
6073.92 2078
6074.65 2134
6075.39 2047
6076.12 2136
6076.86 2108
6077.59 2123
6078.33 2011
6079.06 2065
6079.80 2087
6080.54 2047
6081.27 1954
6082.01 2018
6082.74 1944
6083.48 1722
6084.21 1784
6084.95 1831
6085.69 1797
6086.42 1783
6087.16 1773
6087.90 1777
6088.63 1689
6089.37 1885
6090.10 1998
6090.84 2007
6091.58 1921
6092.31 1912
6093.05 2019
6093.79 1944
6094.52 1878
6095.26 1991
6096.00 1888
6096.73 1896
6097.47 1935
6098.21 1854
6098.94 1813
6099.68 1936
6100.42 1861
6101.15 1883
6101.89 1931
6102.63 1859
6103.37 1890
6104.10 1819
6104.84 1882
6105.58 1844
6106.31 1823
6107.05 1894
6107.79 1830
6108.53 1846
6109.26 1824
6110.00 1865
6110.74 1760
6111.48 1801
6112.21 1833
6112.95 1742
6113.69 1807
6114.43 1952
6115.17 1874
6115.90 1785
6116.64 1820
6117.38 1927
6118.12 1902
6118.85 1847
6119.59 1987
6120.33 2008
6121.07 1863
6121.81 1898
6122.55 1897
6123.28 1890
6124.02 2018
6124.76 2020
6125.50 2069
6126.24 1928
6126.98 1978
6127.71 2047
6128.45 2080
6129.19 2147
6129.93 2051
6130.67 2042
6131.41 2028
6132.15 1899
6132.89 2097
6133.63 2085
6134.36 2036
6135.10 2087
6135.84 2159
6136.58 2122
6137.32 2307
6138.06 2218
6138.80 2155
6139.54 2269
6140.28 2403
6141.02 2298
6141.76 2280
6142.50 2355
6143.24 2193
6143.97 2189
6144.71 2213
6145.45 2273
6146.19 2352
6146.93 2313
6147.67 2352
6148.41 2366
6149.15 2481
6149.89 2450
6150.63 2564
6151.37 2516
6152.11 2643
6152.85 2477
6153.59 2577
6154.33 2689
6155.07 2740
6155.81 2657
6156.55 2729
6157.29 2488
6158.03 2561
6158.78 2760
6159.52 2758
6160.26 2715
6161.00 2655
6161.74 2906
6162.48 3049
6163.22 3254
6163.96 3278
6164.70 3444
6165.44 3666
6166.18 3473
6166.92 3570
6167.66 3777
6168.41 3854
6169.15 3858
6169.89 3975
6170.63 3923
6171.37 3683
6172.11 3614
6172.85 3667
6173.59 3635
6174.34 3495
6175.08 3463
6175.82 3501
6176.56 3434
6177.30 3476
6178.04 3483
6178.78 3422
6179.53 3459
6180.27 3460
6181.01 3465
6181.75 3538
6182.49 3644
6183.24 3733
6183.98 3875
6184.72 3700
6185.46 3731
6186.20 3800
6186.95 3643
6187.69 3737
6188.43 4035
6189.17 4135
6189.91 4079
6190.66 4082
6191.40 4224
6192.14 4332
6192.88 4590
6193.63 4561
6194.37 4508
6195.11 4627
6195.85 4606
6196.60 4797
6197.34 4777
6198.08 4761
6198.83 4781
6199.57 4731
6200.31 4568
6201.05 4764
6201.80 4957
6202.54 5208
6203.28 5503
6204.03 6008
6204.77 7035
6205.51 8137
6206.26 9587
6207.00 11229
6207.74 12574
6208.49 13881
6209.23 15153
6209.97 15981
6210.72 15810
6211.46 15799
6212.21 14639
6212.95 13217
6213.69 11649
6214.44 10012
6215.18 8631
6215.92 7620
6216.67 6291
6217.41 5521
6218.16 4838
6218.90 4562
6219.64 4212
6220.39 4039
6221.13 4038
6221.88 3998
6222.62 4045
6223.37 4084
6224.11 4075
6224.85 4172
6225.60 4166
6226.34 4024
6227.09 4020
6227.83 3892
6228.58 3525
6229.32 3394
6230.07 3187
6230.81 2946
6231.56 2868
6232.30 2980
6233.05 2944
6233.79 2809
6234.54 2762
6235.28 2612
6236.03 2746
6236.77 2824
6237.52 2839
6238.26 2976
6239.01 2942
6239.75 3033
6240.50 3121
6241.24 3173
6241.99 3116
6242.73 3112
6243.48 3083
6244.22 3106
6244.97 3109
6245.72 3273
6246.46 3382
6247.21 3296
6247.95 3369
6248.70 3317
6249.45 3244
6250.19 3339
6250.94 3292
6251.68 3213
6252.43 2979
6253.18 3079
6253.92 3087
6254.67 2938
6255.41 2970
6256.16 2919
6256.91 2778
6257.65 2852
6258.40 2854
6259.15 2864
6259.89 2872
6260.64 2934
6261.39 2675
6262.13 2728
6262.88 2764
6263.63 2596
6264.37 2579
6265.12 2606
6265.87 2432
6266.61 2401
6267.36 2510
6268.11 2515
6268.85 2480
6269.60 2434
6270.35 2367
6271.10 2425
6271.84 2370
6272.59 2517
6273.34 2458
6274.08 2366
6274.83 2305
6275.58 2457
6276.33 2374
6277.07 2148
6277.82 2279
6278.57 2304
6279.32 2315
6280.07 2158
6280.81 2194
6281.56 2189
6282.31 2204
6283.06 2195
6283.80 2271
6284.55 2083
6285.30 2057
6286.05 1938
6286.80 1982
6287.54 2014
6288.29 2083
6289.04 2000
6289.79 2041
6290.54 2020
6291.29 1942
6292.03 2016
6292.78 1976
6293.53 1929
6294.28 1759
6295.03 1766
6295.78 1827
6296.53 1737
6297.28 1758
6298.02 1737
6298.77 1793
6299.52 1651
6300.27 1617
6301.02 1626
6301.77 1667
6302.52 1680
6303.27 1735
6304.02 1652
6304.77 1705
6305.51 1751
6306.26 1562
6307.01 1621
6307.76 1607
6308.51 1639
6309.26 1716
6310.01 1643
6310.76 1735
6311.51 1819
6312.26 1736
6313.01 1819
6313.76 1760
6314.51 1721
6315.26 1770
6316.01 1723
6316.76 1774
6317.51 1664
6318.26 1642
6319.01 1658
6319.76 1609
6320.51 1702
6321.26 1693
6322.01 1693
6322.76 1540
6323.51 1601
6324.26 1475
6325.01 1465
6325.76 1499
6326.51 1477
6327.26 1402
6328.01 1391
6328.76 1385
6329.51 1345
6330.26 1301
6331.02 1389
6331.77 1375
6332.52 1438
6333.27 1380
6334.02 1373
6334.77 1551
6335.52 1415
6336.27 1336
6337.02 1360
6337.77 1508
6338.53 1432
6339.28 1422
6340.03 1351
6340.78 1393
6341.53 1382
6342.28 1529
6343.03 1433
6343.78 1370
6344.54 1374
6345.29 1350
6346.04 1370
6346.79 1281
6347.54 1357
6348.29 1486
6349.05 1559
6349.80 1456
6350.55 1420
6351.30 1464
6352.05 1543
6352.81 1607
6353.56 1493
6354.31 1441
6355.06 1526
6355.82 1428
6356.57 1572
6357.32 1572
6358.07 1379
6358.82 1404
6359.58 1351
6360.33 1526
6361.08 1425
6361.83 1399
6362.59 1446
6363.34 1369
6364.09 1436
6364.85 1461
6365.60 1498
6366.35 1421
6367.10 1328
6367.86 1479
6368.61 1415
6369.36 1399
6370.12 1332
6370.87 1291
6371.62 1321
6372.38 1299
6373.13 1309
6373.88 1412
6374.64 1427
6375.39 1396
6376.14 1291
6376.90 1352
6377.65 1424
6378.40 1559
6379.16 1411
6379.91 1434
6380.66 1357
6381.42 1296
6382.17 1407
6382.92 1335
6383.68 1352
6384.43 1254
6385.19 1290
6385.94 1372
6386.69 1334
6387.45 1246
6388.20 1250
6388.96 1294
6389.71 1238
6390.47 1286
6391.22 1346
6391.97 1318
6392.73 1352
6393.48 1450
6394.24 1321
6394.99 1271
6395.75 1329
6396.50 1314
6397.26 1382
6398.01 1320
6398.77 1347
6399.52 1410
6400.28 1290
6401.03 1275
6401.79 1267
6402.54 1376
6403.30 1312
6404.05 1284
6404.81 1276
6405.56 1418
6406.32 1429
6407.07 1479
6407.83 1590
6408.58 1650
6409.34 1517
6410.09 1524
6410.85 1539
6411.60 1533
6412.36 1578
6413.11 1562
6413.87 1386
6414.63 1393
6415.38 1415
6416.14 1286
6416.89 1406
6417.65 1402
6418.41 1267
6419.16 1279
6419.92 1361
6420.67 1375
6421.43 1333
6422.19 1397
6422.94 1309
6423.70 1404
6424.45 1289
6425.21 1248
6425.97 1294
6426.72 1363
6427.48 1341
6428.24 1276
6428.99 1433
6429.75 1320
6430.51 1303
6431.26 1355
6432.02 1288
6432.78 1401
6433.53 1438
6434.29 1303
6435.05 1388
6435.80 1465
6436.56 1497
6437.32 1402
6438.08 1499
6438.83 1390
6439.59 1426
6440.35 1375
6441.10 1428
6441.86 1375
6442.62 1453
6443.38 1460
6444.13 1476
6444.89 1467
6445.65 1453
6446.41 1477
6447.16 1468
6447.92 1563
6448.68 1452
6449.44 1494
6450.19 1549
6450.95 1431
6451.71 1432
6452.47 1514
6453.23 1621
6453.98 1573
6454.74 1715
6455.50 1632
6456.26 1529
6457.02 1686
6457.78 1625
6458.53 1646
6459.29 1700
6460.05 1593
6460.81 1785
6461.57 1673
6462.33 1757
6463.08 1744
6463.84 1712
6464.60 1709
6465.36 1825
6466.12 1761
6466.88 1776
6467.64 1860
6468.40 1899
6469.15 1869
6469.91 1908
6470.67 1811
6471.43 2023
6472.19 1893
6472.95 1933
6473.71 1892
6474.47 1850
6475.23 1992
6475.99 2077
6476.75 1951
6477.51 2024
6478.26 2073
6479.02 2065
6479.78 2115
6480.54 2046
6481.30 2070
6482.06 2122
6482.82 2112
6483.58 2035
6484.34 1974
6485.10 2158
6485.86 2197
6486.62 2175
6487.38 2183
6488.14 2287
6488.90 2358
6489.66 2307
6490.42 2409
6491.18 2264
6491.94 2365
6492.70 2718
6493.46 2796
6494.22 2822
6494.98 2912
6495.74 2907
6496.51 2847
6497.27 2839
6498.03 2871
6498.79 2875
6499.55 2943
6500.31 3028
6501.07 2883
6501.83 2896
6502.59 2981
6503.35 2803
6504.11 2976
6504.87 2909
6505.64 2949
6506.40 3058
6507.16 3091
6507.92 3106
6508.68 3168
6509.44 2989
6510.20 3280
6510.96 3228
6511.73 3343
6512.49 3365
6513.25 3224
6514.01 3457
6514.77 3369
6515.53 3295
6516.29 3437
6517.06 3437
6517.82 3443
6518.58 3608
6519.34 3509
6520.10 3632
6520.87 3776
6521.63 3931
6522.39 4134
6523.15 4463
6523.91 4508
6524.68 4506
6525.44 4773
6526.20 5217
6526.96 5237
6527.73 5514
6528.49 5684
6529.25 5698
6530.01 5537
6530.78 5769
6531.54 6107
6532.30 5988
6533.06 6374
6533.83 6952
6534.59 7970
6535.35 8738
6536.11 9616
6536.88 10066
6537.64 10305
6538.40 10019
6539.17 9653
6539.93 8817
6540.69 7707
6541.46 6833
6542.22 5989
6542.98 5103
6543.74 4464
6544.51 3967
6545.27 3539
6546.04 3270
6546.80 3103
6547.56 2933
6548.33 2957
6549.09 2925
6549.85 2975
6550.62 2827
6551.38 2977
6552.14 2834
6552.91 2679
6553.67 2692
6554.44 2783
6555.20 2746
6555.96 2725
6556.73 2547
6557.49 2555
6558.26 2740
6559.02 2735
6559.78 2726
6560.55 2731
6561.31 2832
6562.08 2863
6562.84 2872
6563.61 2985
6564.37 3108
6565.14 3123
6565.90 3075
6566.66 3059
6567.43 3089
6568.19 3204
6568.96 3156
6569.72 3019
6570.49 2876
6571.25 3149
6572.02 3289
6572.78 3273
6573.55 3248
6574.31 3243
6575.08 3556
6575.84 3585
6576.61 3439
6577.37 3527
6578.14 3626
6578.90 3540
6579.67 3358
6580.44 3224
6581.20 3106
6581.97 3172
6582.73 3175
6583.50 3231
6584.26 3217
6585.03 3123
6585.79 3126
6586.56 3268
6587.33 3272
6588.09 3319
6588.86 3284
6589.62 3362
6590.39 3501
6591.16 3832
6591.92 3992
6592.69 3935
6593.45 4081
6594.22 4122
6594.99 4202
6595.75 4226
6596.52 4233
6597.29 4045
6598.05 3895
6598.82 3715
6599.59 3515
6600.35 3362
6601.12 3227
6601.89 3099
6602.65 2999
6603.42 2929
6604.19 2906
6604.95 2820
6605.72 3056
6606.49 2964
6607.25 2981
6608.02 3193
6608.79 3163
6609.55 2946
6610.32 2947
6611.09 3023
6611.86 2902
6612.62 2840
6613.39 2862
6614.16 2570
6614.93 2544
6615.69 2595
6616.46 2514
6617.23 2333
6618.00 2289
6618.76 2271
6619.53 2349
6620.30 2269
6621.07 2257
6621.83 2225
6622.60 2210
6623.37 2250
6624.14 2351
6624.91 2228
6625.67 2212
6626.44 2235
6627.21 2214
6627.98 2302
6628.75 2172
6629.52 2341
6630.28 2407
6631.05 2423
6631.82 2515
6632.59 2637
6633.36 2817
6634.13 2977
6634.90 2960
6635.66 2995
6636.43 2846
6637.20 2745
6637.97 2603
6638.74 2495
6639.51 2312
6640.28 2367
6641.05 2281
6641.81 2160
6642.58 2137
6643.35 2074
6644.12 2094
6644.89 2065
6645.66 1962
6646.43 2180
6647.20 2055
6647.97 2033
6648.74 2058
6649.51 2045
6650.28 2201
6651.05 2107
6651.82 1998
6652.59 2045
6653.35 2135
6654.12 2174
6654.89 2102
6655.66 2117
6656.43 1921
6657.20 1889
6657.97 1964
6658.74 1938
6659.51 1946
6660.28 1859
6661.05 1889
6661.82 2015
6662.59 1988
6663.36 1921
6664.13 1908
6664.91 1870
6665.68 2067
6666.45 2035
6667.22 1929
6667.99 2059
6668.76 2126
6669.53 2177
6670.30 2164
6671.07 2008
6671.84 1943
6672.61 1959
6673.38 2033
6674.15 1960
6674.92 1970
6675.69 1929
6676.47 1805
6677.24 1850
6678.01 1847
6678.78 1856
6679.55 1791
6680.32 1812
6681.09 1908
6681.86 2005
6682.64 2101
6683.41 2029
6684.18 2051
6684.95 2073
6685.72 2114
6686.49 1951
6687.26 1911
6688.04 1908
6688.81 1910
6689.58 1779
6690.35 1737
6691.12 1792
6691.90 1754
6692.67 1715
6693.44 1633
6694.21 1692
6694.98 1711
6695.76 1675
6696.53 1712
6697.30 1716
6698.07 1666
6698.84 1640
6699.62 1591
6700.39 1647
6701.16 1590
6701.93 1601
6702.71 1629
6703.48 1712
6704.25 1682
6705.02 1567
6705.80 1673
6706.57 1569
6707.34 1594
6708.12 1553
6708.89 1592
6709.66 1566
6710.43 1563
6711.21 1570
6711.98 1602
6712.75 1577
6713.53 1632
6714.30 1506
6715.07 1497
6715.85 1531
6716.62 1476
6717.39 1518
6718.17 1526
6718.94 1488
6719.71 1464
6720.49 1518
6721.26 1387
6722.03 1505
6722.81 1459
6723.58 1527
6724.36 1479
6725.13 1461
6725.90 1375
6726.68 1448
6727.45 1502
6728.23 1520
6729.00 1498
6729.77 1520
6730.55 1463
6731.32 1437
6732.10 1421
6732.87 1498
6733.64 1470
6734.42 1457
6735.19 1427
6735.97 1619
6736.74 1532
6737.52 1562
6738.29 1558
6739.07 1548
6739.84 1622
6740.62 1478
6741.39 1352
6742.16 1456
6742.94 1422
6743.71 1513
6744.49 1580
6745.26 1565
6746.04 1502
6746.81 1422
6747.59 1422
6748.36 1638
6749.14 1594
6749.92 1622
6750.69 1824
6751.47 1681
6752.24 1749
6753.02 1613
6753.79 1726
6754.57 1696
6755.34 1571
6756.12 1617
6756.89 1589
6757.67 1498
6758.45 1431
6759.22 1456
6760.00 1430
6760.77 1411
6761.55 1465
6762.33 1473
6763.10 1493
6763.88 1399
6764.65 1316
6765.43 1506
6766.21 1458
6766.98 1474
6767.76 1452
6768.53 1341
6769.31 1367
6770.09 1368
6770.86 1345
6771.64 1423
6772.42 1416
6773.19 1367
6773.97 1308
6774.75 1383
6775.52 1414
6776.30 1347
6777.08 1367
6777.85 1496
6778.63 1317
6779.41 1313
6780.18 1363
6780.96 1424
6781.74 1330
6782.52 1300
6783.29 1294
6784.07 1367
6784.85 1348
6785.62 1322
6786.40 1396
6787.18 1343
6787.96 1290
6788.73 1282
6789.51 1393
6790.29 1445
6791.07 1307
6791.84 1309
6792.62 1320
6793.40 1279
6794.18 1283
6794.96 1322
6795.73 1220
6796.51 1302
6797.29 1221
6798.07 1323
6798.85 1254
6799.62 1263
6800.40 1229
6801.18 1276
6801.96 1244
6802.74 1172
6803.51 1212
6804.29 1369
6805.07 1247
6805.85 1185
6806.63 1268
6807.41 1272
6808.19 1248
6808.96 1253
6809.74 1379
6810.52 1292
6811.30 1296
6812.08 1298
6812.86 1219
6813.64 1336
6814.42 1343
6815.20 1283
6815.97 1148
6816.75 1228
6817.53 1313
6818.31 1247
6819.09 1253
6819.87 1275
6820.65 1260
6821.43 1272
6822.21 1264
6822.99 1321
6823.77 1239
6824.55 1297
6825.33 1348
6826.11 1359
6826.89 1354
6827.67 1355
6828.44 1279
6829.22 1341
6830.00 1261
6830.78 1307
6831.56 1304
6832.34 1303
6833.12 1393
6833.90 1251
6834.68 1429
6835.46 1341
6836.24 1353
6837.03 1224
6837.81 1254
6838.59 1244
6839.37 1335
6840.15 1251
6840.93 1248
6841.71 1265
6842.49 1376
6843.27 1362
6844.05 1328
6844.83 1448
6845.61 1553
6846.39 1451
6847.17 1567
6847.95 1619
6848.73 1826
6849.52 1963
6850.30 2099
6851.08 2356
6851.86 2349
6852.64 2340
6853.42 2225
6854.20 2415
6854.98 2055
6855.76 2023
6856.55 2013
6857.33 1719
6858.11 1661
6858.89 1694
6859.67 1665
6860.45 1522
6861.23 1535
6862.02 1529
6862.80 1504
6863.58 1594
6864.36 1672
6865.14 1513
6865.93 1602
6866.71 1591
6867.49 1592
6868.27 1644
6869.05 1656
6869.84 1692
6870.62 1663
6871.40 1633
6872.18 1515
6872.96 1497
6873.75 1567
6874.53 1479
6875.31 1463
6876.09 1584
6876.88 1602
6877.66 1535
6878.44 1577
6879.22 1720
6880.01 1736
6880.79 1705
6881.57 1865
6882.36 1836
6883.14 1719
6883.92 1927
6884.70 1957
6885.49 1987
6886.27 2025
6887.05 2088
6887.84 2275
6888.62 2514
6889.40 2423
6890.19 2308
6890.97 2236
6891.75 2213
6892.54 2180
6893.32 1965
6894.10 1844
6894.89 1913
6895.67 1873
6896.45 1885
6897.24 1799
6898.02 1815
6898.81 1932
6899.59 1995
6900.37 2003
6901.16 1943
6901.94 1907
6902.73 1998
6903.51 1942
6904.29 1945
6905.08 1840
6905.86 1925
6906.65 1870
6907.43 1800
6908.21 1953
6909.00 1824
6909.78 1742
6910.57 1863
6911.35 1891
6912.14 1888
6912.92 1835
6913.71 1750
6914.49 1811
6915.27 1824
6916.06 1913
6916.84 1754
6917.63 1894
6918.41 1936
6919.20 1843
6919.98 1851
6920.77 1864
6921.55 1881
6922.34 1935
6923.12 1916
6923.91 1867
6924.69 1844
6925.48 1834
6926.27 1909
6927.05 2051
6927.84 1979
6928.62 1962
6929.41 1972
6930.19 2062
6930.98 2013
6931.76 2000
6932.55 2003
6933.34 1945
6934.12 2069
6934.91 2102
6935.69 2077
6936.48 2134
6937.26 2185
6938.05 2223
6938.84 2390
6939.62 2464
6940.41 2573
6941.20 2632
6941.98 2695
6942.77 2840
6943.55 2873
6944.34 2801
6945.13 2939
6945.91 3097
6946.70 3195
6947.49 2946
6948.27 2847
6949.06 2975
6949.85 2675
6950.63 2687
6951.42 2797
6952.21 2731
6952.99 2742
6953.78 2818
6954.57 2792
6955.35 2683
6956.14 2768
6956.93 2810
6957.72 2837
6958.50 2895
6959.29 2812
6960.08 2813
6960.86 2809
6961.65 2826
6962.44 2721
6963.23 2876
6964.01 2880
6964.80 3204
6965.59 3213
6966.38 3201
6967.16 3398
6967.95 3552
6968.74 3696
6969.53 3743
6970.32 3966
6971.10 3846
6971.89 3873
6972.68 3753
6973.47 3707
6974.26 3916
6975.04 4058
6975.83 3849
6976.62 3905
6977.41 4084
6978.20 4028
6978.98 4261
6979.77 4626
6980.56 5322
6981.35 5940
6982.14 6898
6982.93 7731
6983.72 9049
6984.50 10450
6985.29 11801
6986.08 12913
6986.87 13384
6987.66 13288
6988.45 12753
6989.24 11554
6990.03 10067
6990.81 8666
6991.60 7428
6992.39 6289
6993.18 5307
6993.97 4575
6994.76 3915
6995.55 3541
6996.34 3227
6997.13 3099
6997.92 3125
6998.71 3052
6999.50 2987
7000.29 3026
7001.08 3067
7001.87 3017
7002.65 2994
7003.44 2725
7004.23 2616
7005.02 2566
7005.81 2461
7006.60 2379
7007.39 2252
7008.18 2206
7008.97 2103
7009.76 2090
7010.55 1985
7011.34 2030
7012.13 2234
7012.92 2300
7013.71 2254
7014.50 2416
7015.30 2246
7016.09 2376
7016.88 2221
7017.67 2223
7018.46 2197
7019.25 2190
7020.04 2206
7020.83 2287
7021.62 2375
7022.41 2462
7023.20 2515
7023.99 2530
7024.78 2512
7025.57 2477
7026.37 2455
7027.16 2387
7027.95 2272
7028.74 2275
7029.53 2082
7030.32 1987
7031.11 1938
7031.90 1920
7032.69 1870
7033.49 1980
7034.28 2026
7035.07 1854
7035.86 1955
7036.65 1921
7037.44 1980
7038.24 1915
7039.03 1922
7039.82 1971
7040.61 2072
7041.40 2103
7042.19 2058
7042.99 2112
7043.78 2101
7044.57 2002
7045.36 2068
7046.15 2065
7046.95 2065
7047.74 2253
7048.53 2374
7049.32 2481
7050.12 2369
7050.91 2447
7051.70 2359
7052.49 2355
7053.29 2369
7054.08 2141
7054.87 2033
7055.66 1869
7056.46 1912
7057.25 1875
7058.04 1860
7058.83 1866
7059.63 1876
7060.42 1834
7061.21 1919
7062.01 1818
7062.80 1857
7063.59 1842
7064.39 1814
7065.18 1803
7065.97 1656
7066.77 1671
7067.56 1677
7068.35 1638
7069.15 1632
7069.94 1622
7070.73 1558
7071.53 1535
7072.32 1513
7073.11 1477
7073.91 1336
7074.70 1448
7075.49 1393
7076.29 1379
7077.08 1434
7077.88 1367
7078.67 1336
7079.46 1349
7080.26 1340
7081.05 1247
7081.85 1315
7082.64 1258
7083.43 1250
7084.23 1255
7085.02 1285
7085.82 1171
7086.61 1149
7087.41 1233
7088.20 1210
7089.00 1301
7089.79 1293
7090.58 1288
7091.38 1131
7092.17 1179
7092.97 1134
7093.76 1196
7094.56 1119
7095.35 1140
7096.15 1209
7096.94 1201
7097.74 1131
7098.53 1162
7099.33 1201
7100.12 1131
7100.92 1105
7101.71 1089
7102.51 1008
7103.30 1115
7104.10 1116
7104.89 1050
7105.69 1167
7106.49 983
7107.28 1006
7108.08 988
7108.87 1035
7109.67 1028
7110.46 1001
7111.26 943
7112.06 1013
7112.85 1031
7113.65 987
7114.44 1077
7115.24 1073
7116.04 1110
7116.83 1037
7117.63 1005
7118.42 985
7119.22 972
7120.02 1058
7120.81 1107
7121.61 1063
7122.41 1036
7123.20 1077
7124.00 1134
7124.79 1047
7125.59 1021
7126.39 1040
7127.18 1044
7127.98 1041
7128.78 1031
7129.57 1069
7130.37 1041
7131.17 1100
7131.97 1008
7132.76 1114
7133.56 1086
7134.36 987
7135.15 1056
7135.95 1037
7136.75 907
7137.55 950
7138.34 948
7139.14 1014
7139.94 1046
7140.73 981
7141.53 915
7142.33 923
7143.13 965
7143.92 978
7144.72 942
7145.52 925
7146.32 920
7147.12 874
7147.91 878
7148.71 866
7149.51 824
7150.31 852
7151.11 876
7151.90 876
7152.70 899
7153.50 872
7154.30 923
7155.10 992
7155.89 926
7156.69 910
7157.49 933
7158.29 915
7159.09 963
7159.89 933
7160.68 786
7161.48 935
7162.28 798
7163.08 884
7163.88 903
7164.68 868
7165.48 784
7166.28 925
7167.07 870
7167.87 812
7168.67 794
7169.47 856
7170.27 873
7171.07 837
7171.87 876
7172.67 843
7173.47 808
7174.27 766
7175.07 754
7175.87 724
7176.67 795
7177.46 791
7178.26 733
7179.06 832
7179.86 818
7180.66 748
7181.46 757
7182.26 871
7183.06 857
7183.86 766
7184.66 765
7185.46 816
7186.26 770
7187.06 731
7187.86 807
7188.66 794
7189.46 732
7190.26 742
7191.06 713
7191.86 741
7192.66 778
7193.46 729
7194.26 776
7195.06 730
7195.86 802
7196.67 809
7197.47 838
7198.27 746
7199.07 760
7199.87 830
7200.67 872
7201.47 751
7202.27 768
7203.07 782
7203.87 756
7204.67 749
7205.47 738
7206.28 740
7207.08 806
7207.88 749
7208.68 708
7209.48 663
7210.28 637
7211.08 738
7211.88 734
7212.69 701
7213.49 672
7214.29 684
7215.09 783
7215.89 694
7216.69 754
7217.50 688
7218.30 668
7219.10 719
7219.90 700
7220.70 666
7221.50 745
7222.31 757
7223.11 672
7223.91 762
7224.71 702
7225.51 784
7226.32 733
7227.12 850
7227.92 741
7228.72 743
7229.53 730
7230.33 793
7231.13 707
7231.93 750
7232.74 761
7233.54 769
7234.34 735
7235.14 719
7235.95 749
7236.75 769
7237.55 856
7238.36 796
7239.16 797
7239.96 729
7240.76 744
7241.57 825
7242.37 788
7243.17 697
7243.98 730
7244.78 821
7245.58 792
7246.39 749
7247.19 788
7247.99 792
7248.80 743
7249.60 804
7250.40 740
7251.21 807
7252.01 800
7252.81 792
7253.62 790
7254.42 816
7255.23 787
7256.03 768
7256.83 799
7257.64 839
7258.44 845
7259.25 799
7260.05 872
7260.85 839
7261.66 869
7262.46 823
7263.27 879
7264.07 921
7264.87 913
7265.68 925
7266.48 924
7267.29 949
7268.09 934
7268.90 865
7269.70 936
7270.51 920
7271.31 924
7272.12 963
7272.92 968
7273.73 894
7274.53 868
7275.34 972
7276.14 960
7276.95 873
7277.75 938
7278.56 988
7279.36 1065
7280.17 1059
7280.97 1155
7281.78 1190
7282.58 1338
7283.39 1461
7284.19 1572
7285.00 1681
7285.80 1694
7286.61 1674
7287.41 1668
7288.22 1597
7289.03 1515
7289.83 1406
7290.64 1206
7291.44 1173
7292.25 1059
7293.06 981
7293.86 904
7294.67 899
7295.47 922
7296.28 918
7297.09 885
7297.89 832
7298.70 777
7299.50 800
7300.31 828
7301.12 935
7301.92 895
7302.73 888
7303.54 903
7304.34 928
7305.15 919
7305.96 1034
7306.76 1066
7307.57 968
7308.38 963
7309.18 921
7309.99 918
7310.80 857
7311.60 889
7312.41 1008
7313.22 998
7314.02 1024
7314.83 1020
7315.64 967
7316.45 1136
7317.25 1189
7318.06 1158
7318.87 1250
7319.67 1373
7320.48 1213
7321.29 1263
7322.10 1178
7322.90 1120
7323.71 1074
7324.52 1070
7325.33 1118
7326.14 1040
7326.94 979
7327.75 1003
7328.56 1079
7329.37 1050
7330.17 971
7330.98 972
7331.79 922
7332.60 894
7333.41 934
7334.22 896
7335.02 951
7335.83 1029
7336.64 936
7337.45 940
7338.26 937
7339.07 941
7339.87 858
7340.68 932
7341.49 885
7342.30 954
7343.11 837
7343.92 882
7344.73 911
7345.53 863
7346.34 812
7347.15 786
7347.96 856
7348.77 804
7349.58 832
7350.39 943
7351.20 873
7352.01 852
7352.82 874
7353.62 811
7354.43 757
7355.24 850
7356.05 875
7356.86 728
7357.67 730
7358.48 831
7359.29 777
7360.10 820
7360.91 801
7361.72 746
7362.53 775
7363.34 821
7364.15 782
7364.96 857
7365.77 806
7366.58 838
7367.39 799
7368.20 792
7369.01 753
7369.82 710
7370.63 737
7371.44 753
7372.25 814
7373.06 733
7373.87 762
7374.68 781
7375.49 810
7376.30 733
7377.11 821
7377.92 854
7378.73 819
7379.54 757
7380.36 735
7381.17 793
7381.98 858
7382.79 881
7383.60 840
7384.41 759
7385.22 775
7386.03 796
7386.84 781
7387.65 780
7388.46 808
7389.28 772
7390.09 771
7390.90 709
7391.71 731
7392.52 695
7393.33 713
7394.14 645
7394.96 652
7395.77 712
7396.58 760
7397.39 822
7398.20 717
7399.01 690
7399.83 709
7400.64 645
7401.45 725
7402.26 692
7403.07 698
7403.89 762
7404.70 666
7405.51 707
7406.32 763
7407.13 684
7407.95 779
7408.76 747
7409.57 696
7410.38 728
7411.20 718
7412.01 747
7412.82 714
7413.63 743
7414.45 691
7415.26 767
7416.07 694
7416.88 693
7417.70 636
7418.51 680
7419.32 711
7420.14 731
7420.95 675
7421.76 646
7422.57 717
7423.39 757
7424.20 667
7425.01 730
7425.83 787
7426.64 745
7427.45 618
7428.27 726
7429.08 721
7429.89 789
7430.71 797
7431.52 802
7432.33 758
7433.15 845
7433.96 788
7434.78 768
7435.59 768
7436.40 790
7437.22 717
7438.03 762
7438.84 728
7439.66 674
7440.47 699
7441.29 685
7442.10 701
7442.91 675
7443.73 691
7444.54 718
7445.36 668
7446.17 654
7446.99 723
7447.80 674
7448.62 731
7449.43 732
7450.24 667
7451.06 748
7451.87 723
7452.69 712
7453.50 655
7454.32 740
7455.13 747
7455.95 685
7456.76 676
7457.58 708
7458.39 673
7459.21 615
7460.02 729
7460.84 651
7461.65 663
7462.47 635
7463.28 716
7464.10 708
7464.91 620
7465.73 580
7466.54 595
7467.36 600
7468.18 613
7468.99 668
7469.81 658
7470.62 695
7471.44 656
7472.25 688
7473.07 683
7473.89 702
7474.70 673
7475.52 649
7476.33 645
7477.15 631
7477.97 638
7478.78 666
7479.60 643
7480.41 583
7481.23 591
7482.05 617
7482.86 655
7483.68 677
7484.50 643
7485.31 666
7486.13 641
7486.95 634
7487.76 682
7488.58 617
7489.40 668
7490.21 707
7491.03 635
7491.85 656
7492.66 653
7493.48 674
7494.30 686
7495.11 622
7495.93 595
7496.75 583
7497.57 591
7498.38 654
7499.20 682
7500.02 621
7500.83 602
7501.65 591
7502.47 661
7503.29 619
7504.10 602
7504.92 635
7505.74 632
7506.56 663
7507.37 632
7508.19 722
7509.01 665
7509.83 659
7510.65 639
7511.46 739
7512.28 590
7513.10 550
7513.92 620
7514.74 633
7515.55 627
7516.37 576
7517.19 653
7518.01 588
7518.83 650
7519.64 635
7520.46 577
7521.28 634
7522.10 653
7522.92 581
7523.74 643
7524.56 648
7525.37 656
7526.19 635
7527.01 642
7527.83 660
7528.65 610
7529.47 593
7530.29 633
7531.11 615
7531.93 671
7532.74 684
7533.56 655
7534.38 666
7535.20 641
7536.02 715
7536.84 653
7537.66 645
7538.48 592
7539.30 635
7540.12 698
7540.94 613
7541.76 622
7542.58 656
7543.40 627
7544.22 656
7545.04 636
7545.86 649
7546.68 627
7547.50 623
7548.32 575
7549.14 622
7549.96 672
7550.78 638
7551.60 690
7552.42 598
7553.24 573
7554.06 616
7554.88 610
7555.70 594
7556.52 593
7557.34 631
7558.16 611
7558.98 612
7559.80 595
7560.62 637
7561.44 617
7562.26 622
7563.08 662
7563.90 642
7564.72 610
7565.54 588
7566.36 617
7567.19 580
7568.01 575
7568.83 697
7569.65 621
7570.47 668
7571.29 665
7572.11 592
7572.93 577
7573.76 625
7574.58 651
7575.40 629
7576.22 646
7577.04 604
7577.86 685
7578.68 624
7579.51 605
7580.33 568
7581.15 593
7581.97 692
7582.79 686
7583.61 639
7584.44 635
7585.26 681
7586.08 709
7586.90 672
7587.72 661
7588.55 732
7589.37 653
7590.19 636
7591.01 675
7591.83 605
7592.66 678
7593.48 718
7594.30 637
7595.12 603
7595.95 718
7596.77 757
7597.59 682
7598.41 698
7599.24 714
7600.06 772
7600.88 650
7601.71 743
7602.53 692
7603.35 728
7604.17 823
7605.00 808
7605.82 807
7606.64 681
7607.47 765
7608.29 789
7609.11 723
7609.94 735
7610.76 704
7611.58 708
7612.41 757
7613.23 696
7614.05 737
7614.88 702
7615.70 749
7616.52 692
7617.35 773
7618.17 720
7619.00 705
7619.82 734
7620.64 723
7621.47 777
7622.29 777
7623.11 718
7623.94 657
7624.76 775
7625.59 711
7626.41 745
7627.24 725
7628.06 829
7628.88 730
7629.71 755
7630.53 787
7631.36 752
7632.18 722
7633.01 755
7633.83 788
7634.66 852
7635.48 781
7636.30 763
7637.13 750
7637.95 710
7638.78 630
7639.60 639
7640.43 692
7641.25 679
7642.08 660
7642.90 647
7643.73 644
7644.55 677
7645.38 748
7646.20 699
7647.03 651
7647.85 595
7648.68 691
7649.51 634
7650.33 641
7651.16 605
7651.98 562
7652.81 543
7653.63 607
7654.46 609
7655.28 632
7656.11 622
7656.94 539
7657.76 577
7658.59 594
7659.41 627
7660.24 538
7661.07 627
7661.89 535
7662.72 568
7663.54 571
7664.37 630
7665.20 610
7666.02 598
7666.85 660
7667.68 598
7668.50 600
7669.33 612
7670.16 611
7670.98 607
7671.81 608
7672.64 614
7673.46 608
7674.29 576
7675.12 484
7675.94 557
7676.77 567
7677.60 603
7678.42 575
7679.25 602
7680.08 525
7680.90 569
7681.73 582
7682.56 611
7683.39 585
7684.21 614
7685.04 630
7685.87 605
7686.69 574
7687.52 556
7688.35 614
7689.18 620
7690.01 575
7690.83 564
7691.66 583
7692.49 638
7693.32 603
7694.14 561
7694.97 557
7695.80 588
7696.63 567
7697.46 591
7698.28 580
7699.11 600
7699.94 613
7700.77 580
7701.60 550
7702.42 557
7703.25 558
7704.08 583
7704.91 620
7705.74 642
7706.57 554
7707.39 561
7708.22 590
7709.05 654
7709.88 560
7710.71 581
7711.54 657
7712.37 589
7713.20 523
7714.02 555
7714.85 586
7715.68 556
7716.51 555
7717.34 662
7718.17 650
7719.00 568
7719.83 577
7720.66 566
7721.49 572
7722.32 567
7723.15 556
7723.97 527
7724.80 560
7725.63 523
7726.46 482
7727.29 592
7728.12 565
7728.95 584
7729.78 629
7730.61 556
7731.44 575
7732.27 591
7733.10 618
7733.93 541
7734.76 587
7735.59 567
7736.42 623
7737.25 569
7738.08 572
7738.91 642
7739.74 594
7740.57 641
7741.40 573
7742.23 545
7743.06 605
7743.89 575
7744.72 605
7745.56 653
7746.39 669
7747.22 697
7748.05 719
7748.88 678
7749.71 766
7750.54 800
7751.37 757
7752.20 709
7753.03 654
7753.86 613
7754.69 621
7755.53 609
7756.36 603
7757.19 606
7758.02 588
7758.85 578
7759.68 537
7760.51 589
7761.35 529
7762.18 589
7763.01 666
7763.84 603
7764.67 592
7765.50 591
7766.33 639
7767.17 632
7768.00 614
7768.83 541
7769.66 571
7770.49 616
7771.33 561
7772.16 552
7772.99 561
7773.82 579
7774.65 599
7775.49 594
7776.32 552
7777.15 598
7777.98 589
7778.82 574
7779.65 540
7780.48 528
7781.31 561
7782.15 519
7782.98 545
7783.81 565
7784.64 483
7785.48 548
7786.31 548
7787.14 560
7787.97 556
7788.81 577
7789.64 592
7790.47 515
7791.31 600
7792.14 581
7792.97 602
7793.81 597
7794.64 530
7795.47 576
7796.31 596
7797.14 532
7797.97 610
7798.81 604
7799.64 653
7800.47 645
7801.31 540
7802.14 578
7802.97 584
7803.81 564
7804.64 599
7805.47 579
7806.31 585
7807.14 672
7807.98 546
7808.81 575
7809.64 616
7810.48 592
7811.31 619
7812.15 661
7812.98 626
7813.82 686
7814.65 685
7815.48 673
7816.32 661
7817.15 651
7817.99 707
7818.82 704
7819.66 636
7820.49 660
7821.33 669
7822.16 663
7822.99 691
7823.83 691
7824.66 687
7825.50 640
7826.33 619
7827.17 642
7828.00 660
7828.84 598
7829.67 592
7830.51 606
7831.34 679
7832.18 723
7833.02 662
7833.85 705
7834.69 687
7835.52 644
7836.36 705
7837.19 702
7838.03 675
7838.86 618
7839.70 598
7840.53 669
7841.37 734
7842.21 724
7843.04 669
7843.88 683
7844.71 658
7845.55 579
7846.39 594
7847.22 606
7848.06 585
7848.89 561
7849.73 669
7850.57 643
7851.40 570
7852.24 663
7853.08 623
7853.91 555
7854.75 673
7855.58 650
7856.42 561
7857.26 602
7858.09 646
7858.93 701
7859.77 694
7860.60 671
7861.44 672
7862.28 655
7863.11 606
7863.95 642
7864.79 577
7865.63 675
7866.46 596
7867.30 589
7868.14 632
7868.97 706
7869.81 682
7870.65 597
7871.49 611
7872.32 601
7873.16 607
7874.00 645
7874.84 696
7875.67 712
7876.51 731
7877.35 747
7878.19 641
7879.02 577
7879.86 629
7880.70 621
7881.54 638
7882.38 640
7883.21 616
7884.05 639
7884.89 707
7885.73 683
7886.57 686
7887.40 638
7888.24 673
7889.08 647
7889.92 694
7890.76 683
7891.59 631
7892.43 667
7893.27 684
7894.11 636
7894.95 625
7895.79 609
7896.63 598
7897.47 583
7898.30 580
7899.14 624
7899.98 532
7900.82 634
7901.66 599
7902.50 562
7903.34 625
7904.18 595
7905.02 567
7905.85 570
7906.69 602
7907.53 624
7908.37 633
7909.21 604
7910.05 576
7910.89 543
7911.73 581
7912.57 628
7913.41 631
7914.25 567
7915.09 619
7915.93 738
7916.77 668
7917.61 626
7918.45 733
7919.29 678
7920.13 707
7920.97 677
7921.81 731
7922.65 617
7923.49 699
7924.33 652
7925.17 580
7926.01 575
7926.85 554
7927.69 589
7928.53 598
7929.37 564
7930.21 572
7931.05 590
7931.89 595
7932.73 598
7933.57 548
7934.41 545
7935.25 530
7936.09 601
7936.93 573
7937.78 532
7938.62 558
7939.46 610
7940.30 541
7941.14 584
7941.98 575
7942.82 545
7943.66 574
7944.50 562
7945.35 578
7946.19 486
7947.03 525
7947.87 535
7948.71 555
7949.55 532
7950.39 520
7951.24 555
7952.08 567
7952.92 538
7953.76 533
7954.60 553
7955.44 553
7956.29 621
7957.13 632
7957.97 610
7958.81 603
7959.65 608
7960.50 564
7961.34 548
7962.18 578
7963.02 601
7963.86 603
7964.71 639
7965.55 539
7966.39 534
7967.23 589
7968.08 578
7968.92 606
7969.76 598
7970.60 599
7971.45 552
7972.29 647
7973.13 620
7973.97 586
7974.82 601
7975.66 556
7976.50 552
7977.35 568
7978.19 566
7979.03 584
7979.87 576
7980.72 583
7981.56 592
7982.40 577
7983.25 583
7984.09 544
7984.93 527
7985.78 545
7986.62 574
7987.46 591
7988.31 614
7989.15 582
7990.00 554
7990.84 574
7991.68 542
7992.53 555
7993.37 594
7994.21 524
7995.06 468
7995.90 512
7996.75 577
7997.59 513
7998.43 531
7999.28 540
8000.12 530
8000.97 506
8001.81 488
8002.65 562
8003.50 599
8004.34 531
8005.19 488
8006.03 533
8006.88 562
8007.72 476
8008.57 511
8009.41 488
8010.26 485
8011.10 517
8011.95 509
8012.79 489
8013.63 475
8014.48 510
8015.32 501
8016.17 477
8017.01 510
8017.86 509
8018.70 531
8019.55 482
8020.40 432
8021.24 539
8022.09 545
8022.93 493
8023.78 521
8024.62 517
8025.47 496
8026.31 484
8027.16 455
8028.00 448
8028.85 572
8029.70 528
8030.54 506
8031.39 540
8032.23 474
8033.08 456
8033.92 538
8034.77 546
8035.62 510
8036.46 530
8037.31 473
8038.16 522
8039.00 553
8039.85 502
8040.69 530
8041.54 559
8042.39 500
8043.23 495
8044.08 459
8044.93 478
8045.77 542
8046.62 522
8047.47 518
8048.31 526
8049.16 561
8050.01 567
8050.85 493
8051.70 527
8052.55 516
8053.39 556
8054.24 530
8055.09 487
8055.94 539
8056.78 479
8057.63 520
8058.48 558
8059.32 494
8060.17 496
8061.02 466
8061.87 497
8062.71 538
8063.56 495
8064.41 501
8065.26 523
8066.10 496
8066.95 524
8067.80 481
8068.65 492
8069.49 511
8070.34 517
8071.19 450
8072.04 463
8072.89 455
8073.73 504
8074.58 496
8075.43 524
8076.28 508
8077.13 473
8077.98 510
8078.82 461
8079.67 460
8080.52 544
8081.37 519
8082.22 429
8083.07 499
8083.91 502
8084.76 524
8085.61 484
8086.46 523
8087.31 538
8088.16 517
8089.01 502
8089.86 436
8090.70 484
8091.55 454
8092.40 478
8093.25 560
8094.10 496
8094.95 474
8095.80 513
8096.65 451
8097.50 479
8098.35 427
8099.20 460
8100.05 491
8100.90 509
8101.74 478
8102.59 433
8103.44 473
8104.29 484
8105.14 531
8105.99 472
8106.84 492
8107.69 494
8108.54 426
8109.39 546
8110.24 602
8111.09 513
8111.94 523
8112.79 519
8113.64 456
8114.49 469
8115.34 480
8116.19 510
8117.04 512
8117.89 521
8118.74 608
8119.59 519
8120.45 534
8121.30 539
8122.15 531
8123.00 629
8123.85 539
8124.70 457
8125.55 563
8126.40 567
8127.25 462
8128.10 494
8128.95 466
8129.80 566
8130.65 515
8131.51 530
8132.36 508
8133.21 509
8134.06 557
8134.91 617
8135.76 596
8136.61 549
8137.46 537
8138.32 537
8139.17 536
8140.02 486
8140.87 578
8141.72 447
8142.57 441
8143.43 536
8144.28 547
8145.13 586
8145.98 596
8146.83 580
8147.68 530
8148.54 564
8149.39 615
8150.24 571
8151.09 541
8151.94 607
8152.80 593
8153.65 692
8154.50 664
8155.35 692
8156.21 662
8157.06 674
8157.91 644
8158.76 597
8159.62 557
8160.47 613
8161.32 539
8162.17 503
8163.03 513
8163.88 586
8164.73 605
8165.59 569
8166.44 526
8167.29 527
8168.14 518
8169.00 558
8169.85 565
8170.70 504
8171.56 509
8172.41 513
8173.26 603
8174.12 559
8174.97 553
8175.82 515
8176.68 550
8177.53 479
8178.38 486
8179.24 506
8180.09 521
8180.94 456
8181.80 433
8182.65 494
8183.51 543
8184.36 500
8185.21 489
8186.07 533
8186.92 528
8187.78 515
8188.63 516
8189.48 529
8190.34 505
8191.19 470
8192.05 447
8192.90 457
8193.75 436
8194.61 532
8195.46 540
8196.32 490
8197.17 487
8198.03 486
8198.88 446
8199.74 459
8200.59 511
8201.45 475
8202.30 463
8203.16 549
8204.01 498
8204.87 486
8205.72 522
8206.57 488
8207.43 436
8208.29 508
8209.14 534
8210.00 535
8210.85 460
8211.71 497
8212.56 478
8213.42 544
8214.27 502
8215.13 496
8215.98 535
8216.84 498
8217.69 480
8218.55 496
8219.41 459
8220.26 486
8221.12 546
8221.97 551
8222.83 512
8223.68 462
8224.54 470
8225.40 500
8226.25 564
8227.11 543
8227.96 559
8228.82 521
8229.68 521
8230.53 511
8231.39 549
8232.25 437
8233.10 461
8233.96 519
8234.82 511
8235.67 488
8236.53 510
8237.38 500
8238.24 496
8239.10 496
8239.95 499
8240.81 555
8241.67 487
8242.53 504
8243.38 428
8244.24 415
8245.10 496
8245.95 506
8246.81 508
8247.67 467
8248.52 461
8249.38 490
8250.24 493
8251.10 493
8251.95 446
8252.81 421
8253.67 416
8254.53 505
8255.38 461
8256.24 405
8257.10 449
8257.96 504
8258.81 543
8259.67 492
8260.53 543
8261.39 451
8262.25 541
8263.10 526
8263.96 489
8264.82 461
8265.68 463
8266.54 530
8267.39 496
8268.25 481
8269.11 470
8269.97 452
8270.83 441
8271.69 486
8272.54 482
8273.40 494
8274.26 486
8275.12 493
8275.98 514
8276.84 419
8277.70 444
8278.55 457
8279.41 479
8280.27 460
8281.13 473
8281.99 494
8282.85 519
8283.71 486
8284.57 479
8285.43 500
8286.29 543
8287.14 537
8288.00 495
8288.86 506
8289.72 543
8290.58 609
8291.44 566
8292.30 531
8293.16 546
8294.02 519
8294.88 544
8295.74 506
8296.60 513
8297.46 460
8298.32 462
8299.18 480
8300.04 477
8300.90 521
8301.76 506
8302.62 429
8303.48 467
8304.34 508
8305.20 554
8306.06 483
8306.92 503
8307.78 518
8308.64 558
8309.50 505
8310.36 508
8311.22 533
8312.08 516
8312.94 490
8313.80 510
8314.66 536
8315.52 544
8316.38 530
8317.24 506
8318.11 463
8318.97 540
8319.83 479
8320.69 552
8321.55 554
8322.41 463
8323.27 472
8324.13 530
8324.99 503
8325.85 533
8326.72 503
8327.58 585
8328.44 550
8329.30 501
8330.16 498
8331.02 476
8331.88 482
8332.75 483
8333.61 476
8334.47 484
8335.33 528
8336.19 508
8337.05 515
8337.92 507
8338.78 514
8339.64 510
8340.50 455
8341.36 484
8342.23 506
8343.09 472
8343.95 515
8344.81 525
8345.67 537
8346.54 492
8347.40 483
8348.26 475
8349.12 518
8349.99 547
8350.85 481
8351.71 502
8352.57 525
8353.44 525
8354.30 484
8355.16 556
8356.03 524
8356.89 583
8357.75 562
8358.61 491
8359.48 487
8360.34 543
8361.20 536
8362.07 494
8362.93 455
8363.79 497
8364.66 525
8365.52 511
8366.38 530
8367.25 508
8368.11 523
8368.97 570
8369.84 576
8370.70 526
8371.56 489
8372.43 461
8373.29 453
8374.15 521
8375.02 460
8375.88 467
8376.74 579
8377.61 568
8378.47 561
8379.34 484
8380.20 484
8381.06 545
8381.93 571
8382.79 542
8383.66 558
8384.52 560
8385.39 523
8386.25 582
8387.11 580
8387.98 530
8388.84 477
8389.71 550
8390.57 495
8391.44 585
8392.30 533
8393.17 554
8394.03 596
8394.90 590
8395.76 570
8396.63 609
8397.49 568
8398.36 614
8399.22 638
8400.09 573
8400.95 595
8401.82 557
8402.68 599
8403.55 622
8404.41 672
8405.28 595
8406.14 544
8407.01 598
8407.87 609
8408.74 561
8409.60 535
8410.47 613
8411.34 683
8412.20 672
8413.07 649
8413.93 653
8414.80 623
8415.66 621
8416.53 629
8417.40 616
8418.26 607
8419.13 640
8419.99 667
8420.86 615
8421.73 646
8422.59 657
8423.46 680
8424.32 664
8425.19 674
8426.06 673
8426.92 650
8427.79 696
8428.66 676
8429.52 723
8430.39 717
8431.26 725
8432.12 732
8432.99 721
8433.86 722
8434.72 677
8435.59 760
8436.46 718
8437.32 750
8438.19 713
8439.06 808
8439.93 818
8440.79 774
8441.66 754
8442.53 784
8443.39 841
8444.26 843
8445.13 834
8446.00 832
8446.86 861
8447.73 827
8448.60 806
8449.47 842
8450.33 834
8451.20 870
8452.07 885
8452.94 884
8453.81 909
8454.67 864
8455.54 927
8456.41 925
8457.28 976
8458.15 1024
8459.01 949
8459.88 1060
8460.75 1089
8461.62 976
8462.49 983
8463.35 960
8464.22 954
8465.09 1028
8465.96 1068
8466.83 1120
8467.70 1381
8468.57 1623
8469.43 1680
8470.30 1928
8471.17 2220
8472.04 2089
8472.91 1949
8473.78 1791
8474.65 1677
8475.52 1505
8476.38 1215
8477.25 1146
8478.12 1008
8478.99 938
8479.86 916
8480.73 919
8481.60 765
8482.47 796
8483.34 791
8484.21 725
8485.08 757
8485.95 731
8486.82 730
8487.69 665
8488.55 707
8489.42 679
8490.29 630
8491.16 695
8492.03 679
8492.90 628
8493.77 702
8494.64 726
8495.51 711
8496.38 656
8497.25 668
8498.12 725
8498.99 726
8499.86 720
8500.73 616
8501.60 661
8502.47 708
8503.34 705
8504.22 715
8505.09 748
8505.96 745
8506.83 775
8507.70 843
8508.57 783
8509.44 767
8510.31 837
8511.18 771
8512.05 774
8512.92 689
8513.79 744
8514.66 747
8515.53 804
8516.41 749
8517.28 718
8518.15 768
8519.02 702
8519.89 664
8520.76 655
8521.63 726
8522.50 730
8523.38 714
8524.25 719
8525.12 736
8525.99 648
8526.86 751
8527.73 793
8528.60 782
8529.48 734
8530.35 695
8531.22 825
8532.09 793
8532.96 875
8533.84 890
8534.71 811
8535.58 803
8536.45 892
8537.32 839
8538.20 827
8539.07 773
8539.94 794
8540.81 799
8541.68 811
8542.56 830
8543.43 723
8544.30 758
8545.17 799
8546.05 771
8546.92 775
8547.79 806
8548.67 831
8549.54 844
8550.41 832
8551.28 823
8552.16 795
8553.03 805
8553.90 829
8554.78 885
8555.65 859
8556.52 812
8557.39 831
8558.27 824
8559.14 779
8560.01 737
8560.89 784
8561.76 738
8562.63 752
8563.51 764
8564.38 718
8565.25 762
8566.13 713
8567.00 695
8567.88 681
8568.75 686
8569.62 694
8570.50 715
8571.37 689
8572.24 697
8573.12 763
8573.99 770
8574.87 689
8575.74 676
8576.61 693
8577.49 663
8578.36 744
8579.24 733
8580.11 705
8580.99 736
8581.86 776
8582.73 749
8583.61 719
8584.48 754
8585.36 766
8586.23 769
8587.11 748
8587.98 763
8588.86 773
8589.73 687
8590.61 726
8591.48 724
8592.36 731
8593.23 692
8594.11 669
8594.98 733
8595.86 682
8596.73 719
8597.61 727
8598.48 666
8599.36 676
8600.23 689
8601.11 718
8601.98 712
8602.86 735
8603.73 720
8604.61 721
8605.49 710
8606.36 711
8607.24 706
8608.11 741
8608.99 740
8609.86 734
8610.74 701
8611.62 848
8612.49 857
8613.37 798
8614.24 789
8615.12 777
8616.00 768
8616.87 809
8617.75 811
8618.62 819
8619.50 776
8620.38 736
8621.25 770
8622.13 799
8623.01 899
8623.88 813
8624.76 792
8625.64 857
8626.51 805
8627.39 850
8628.27 879
8629.14 900
8630.02 1010
8630.90 899
8631.77 841
8632.65 880
8633.53 904
8634.40 823
8635.28 873
8636.16 891
8637.04 840
8637.91 940
8638.79 934
8639.67 879
8640.55 861
8641.42 888
8642.30 944
8643.18 948
8644.06 951
8644.93 1041
8645.81 1008
8646.69 961
8647.57 1017
8648.44 994
8649.32 1034
8650.20 1120
8651.08 1104
8651.96 1108
8652.83 1142
8653.71 1192
8654.59 1145
8655.47 1027
8656.35 1027
8657.22 1147
8658.10 1100
8658.98 1068
8659.86 1051
8660.74 1045
8661.62 1178
8662.49 1128
8663.37 1134
8664.25 1089
8665.13 1045
8666.01 1065
8666.89 1073
8667.77 1090
8668.64 1153
8669.52 1170
8670.40 1317
8671.28 1469
8672.16 1375
8673.04 1476
8673.92 1539
8674.80 1578
8675.68 1655
8676.56 1569
8677.44 1527
8678.31 1553
8679.19 1531
8680.07 1356
8680.95 1355
8681.83 1409
8682.71 1375
8683.59 1289
8684.47 1318
8685.35 1362
8686.23 1427
8687.11 1379
8687.99 1534
8688.87 1632
8689.75 1890
8690.63 2132
8691.51 2486
8692.39 2753
8693.27 2740
8694.15 2896
8695.03 2827
8695.91 2580
8696.79 2247
8697.67 2100
8698.55 1909
8699.43 1455
8700.31 1343
8701.19 1330
8702.07 1163
8702.95 1137
8703.83 1013
8704.71 986
8705.59 989
8706.48 1013
8707.36 990
8708.24 908
8709.12 933
8710.00 954
8710.88 943
8711.76 924
8712.64 913
8713.52 1006
8714.40 966
8715.28 855
8716.17 801
8717.05 853
8717.93 741
8718.81 801
8719.69 877
8720.57 810
8721.45 867
8722.34 911
8723.22 853
8724.10 845
8724.98 842
8725.86 856
8726.74 843
8727.63 862
8728.51 915
8729.39 855
8730.27 946
8731.15 1011
8732.04 935
8732.92 836
8733.80 837
8734.68 895
8735.56 882
8736.45 855
8737.33 857
8738.21 820
8739.09 761
8739.98 773
8740.86 772
8741.74 785
8742.62 793
8743.51 813
8744.39 892
8745.27 860
8746.15 835
8747.04 807
8747.92 870
8748.80 942
8749.69 899
8750.57 825
8751.45 840
8752.33 887
8753.22 883
8754.10 853
8754.98 875
8755.87 825
8756.75 922
8757.63 882
8758.52 878
8759.40 881
8760.28 968
8761.17 962
8762.05 939
8762.93 885
8763.82 873
8764.70 854
8765.59 897
8766.47 932
8767.35 929
8768.24 894
8769.12 897
8770.00 877
8770.89 895
8771.77 905
8772.66 892
8773.54 877
8774.42 787
8775.31 887
8776.19 890
8777.08 806
8777.96 807
8778.85 884
8779.73 893
8780.62 905
8781.50 895
8782.38 889
8783.27 887
8784.15 847
8785.04 836
8785.92 789
8786.81 810
8787.69 812
8788.58 800
8789.46 791
8790.35 715
8791.23 741
8792.12 748
8793.00 750
8793.89 745
8794.77 770
8795.66 729
8796.54 702
8797.43 772
8798.31 733
8799.20 683
8800.08 789
8800.97 790
8801.86 676
8802.74 713
8803.63 742
8804.51 719
8805.40 710
8806.28 700
8807.17 736
8808.06 666
8808.94 713
8809.83 640
8810.71 658
8811.60 694
8812.49 711
8813.37 677
8814.26 713
8815.14 693
8816.03 683
8816.92 676
8817.80 695
8818.69 599
8819.58 682
8820.46 671
8821.35 623
8822.24 597
8823.12 598
8824.01 615
8824.90 580
8825.78 640
8826.67 637
8827.56 626
8828.44 619
8829.33 550
8830.22 585
8831.10 540
8831.99 601
8832.88 689
8833.77 659
8834.65 646
8835.54 632
8836.43 605
8837.31 551
8838.20 577
8839.09 594
8839.98 583
8840.86 579
8841.75 548
8842.64 556
8843.53 565
8844.41 583
8845.30 572
8846.19 567
8847.08 599
8847.97 592
8848.85 616
8849.74 555
8850.63 561
8851.52 580
8852.41 560
8853.29 582
8854.18 553
8855.07 522
8855.96 541
8856.85 555
8857.74 586
8858.62 504
8859.51 551
8860.40 556
8861.29 490
8862.18 439
8863.07 522
8863.95 567
8864.84 532
8865.73 564
8866.62 589
8867.51 558
8868.40 580
8869.29 565
8870.18 525
8871.07 522
8871.95 509
8872.84 527
8873.73 469
8874.62 493
8875.51 481
8876.40 501
8877.29 525
8878.18 533
8879.07 569
8879.96 506
8880.85 508
8881.74 478
8882.63 476
8883.52 521
8884.41 557
8885.30 531
8886.19 517
8887.08 451
8887.97 489
8888.86 494
8889.75 459
8890.64 531
8891.53 486
8892.42 487
8893.31 524
8894.20 484
8895.09 448
8895.98 413
8896.87 442
8897.76 445
8898.65 501
8899.54 509
8900.43 497
8901.32 497
8902.21 465
8903.10 503
8903.99 461
8904.88 458
8905.77 449
8906.66 478
8907.55 557
8908.45 499
8909.34 487
8910.23 418
8911.12 468
8912.01 503
8912.90 478
8913.79 476
8914.68 479
8915.57 466
8916.47 460
8917.36 455
8918.25 487
8919.14 478
8920.03 408
8920.92 405
8921.81 473
8922.71 479
8923.60 434
8924.49 403
8925.38 399
8926.27 435
8927.16 434
8928.06 394
8928.95 446
8929.84 470
8930.73 476
8931.62 460
8932.52 410
8933.41 439
8934.30 438
8935.19 392
8936.09 420
8936.98 428
8937.87 431
8938.76 448
8939.65 459
8940.55 494
8941.44 519
8942.33 462
8943.23 429
8944.12 468
8945.01 441
8945.90 469
8946.80 512
8947.69 476
8948.58 425
8949.47 463
8950.37 452
8951.26 505
8952.15 459
8953.05 419
8953.94 467
8954.83 491
8955.73 476
8956.62 523
8957.51 509
8958.41 449
8959.30 436
8960.19 437
8961.09 440
8961.98 466
8962.87 423
8963.77 448
8964.66 432
8965.56 424
8966.45 434
8967.34 452
8968.24 464
8969.13 446
8970.03 432
8970.92 409
8971.81 457
8972.71 470
8973.60 451
8974.50 423
8975.39 416
8976.28 424
8977.18 441
8978.07 409
8978.97 437
8979.86 420
8980.76 427
8981.65 400
8982.55 456
8983.44 399
8984.33 369
8985.23 495
8986.12 461
8987.02 378
8987.91 352
8988.81 418
8989.70 442
8990.60 466
8991.49 426
8992.39 441
8993.28 473
8994.18 441
8995.07 408
8995.97 421
8996.87 441
8997.76 444
8998.66 411
8999.55 438
9000.45 399
9001.34 419
9002.24 420
9003.13 417
9004.03 431
9004.93 413
9005.82 382
9006.72 443
9007.61 404
9008.51 394
9009.40 426
9010.30 391
9011.20 394
9012.09 382
9012.99 420
9013.88 414
9014.78 409
9015.68 443
9016.57 415
9017.47 414
9018.37 409
9019.26 424
9020.16 413
9021.06 478
9021.95 407
9022.85 420
9023.75 374
9024.64 388
9025.54 441
9026.44 389
9027.33 431
9028.23 360
9029.13 429
9030.02 405
9030.92 362
9031.82 408
9032.71 397
9033.61 406
9034.51 463
9035.41 466
9036.30 427
9037.20 391
9038.10 389
9039.00 414
9039.89 438
9040.79 434
9041.69 448
9042.59 419
9043.48 422
9044.38 407
9045.28 402
9046.18 408
9047.07 416
9047.97 420
9048.87 369
9049.77 448
9050.67 413
9051.56 395
9052.46 404
9053.36 425
9054.26 399
9055.16 385
9056.06 409
9056.95 425
9057.85 411
9058.75 424
9059.65 405
9060.55 408
9061.45 436
9062.34 381
9063.24 462
9064.14 443
9065.04 423
9065.94 454
9066.84 467
9067.74 408
9068.64 425
9069.53 436
9070.43 421
9071.33 414
9072.23 391
9073.13 349
9074.03 417
9074.93 416
9075.83 426
9076.73 419
9077.63 405
9078.53 453
9079.43 425
9080.33 383
9081.23 358
9082.12 368
9083.02 397
9083.92 412
9084.82 466
9085.72 438
9086.62 416
9087.52 448
9088.42 385
9089.32 412
9090.22 440
9091.12 390
9092.02 485
9092.92 387
9093.82 393
9094.72 413
9095.62 405
9096.52 434
9097.42 382
9098.32 415
9099.22 437
9100.13 401
9101.03 400
9101.93 423
9102.83 361
9103.73 386
9104.63 387
9105.53 345
9106.43 387
9107.33 408
9108.23 397
9109.13 381
9110.03 376
9110.93 397
9111.84 369
9112.74 396
9113.64 444
9114.54 405
9115.44 434
9116.34 458
9117.24 423
9118.14 331
9119.05 416
9119.95 417
9120.85 375
9121.75 375
9122.65 424
9123.55 454
9124.45 377
9125.36 383
9126.26 415
9127.16 413
9128.06 399
9128.96 394
9129.87 390
9130.77 479
9131.67 418
9132.57 403
9133.47 365
9134.38 348
9135.28 414
9136.18 406
9137.08 397
9137.98 401
9138.89 462
9139.79 386
9140.69 395
9141.59 404
9142.50 409
9143.40 377
9144.30 395
9145.21 390
9146.11 395
9147.01 391
9147.91 430
9148.82 405
9149.72 417
9150.62 393
9151.53 404
9152.43 424
9153.33 436
9154.23 420
9155.14 410
9156.04 441
9156.94 439
9157.85 397
9158.75 393
9159.65 419
9160.56 381
9161.46 365
9162.36 439
9163.27 430
9164.17 389
9165.08 422
9165.98 401
9166.88 401
9167.79 376
9168.69 378
9169.59 414
9170.50 361
9171.40 392
9172.31 439
9173.21 393
9174.11 359
9175.02 339
9175.92 383
9176.83 394
9177.73 419
9178.64 426
9179.54 464
9180.44 461
9181.35 392
9182.25 398
9183.16 382
9184.06 383
9184.97 404
9185.87 437
9186.78 416
9187.68 430
9188.59 356
9189.49 361
9190.40 392
9191.30 344
9192.21 361
9193.11 431
9194.02 390
9194.92 386
9195.83 357
9196.73 421
9197.64 403
9198.54 442
9199.45 403
9200.35 461
9201.26 416
9202.16 399
9203.07 384
9203.98 425
9204.88 423
9205.79 406
9206.69 398
9207.60 396
9208.50 431
9209.41 384
9210.32 376
9211.22 395
9212.13 377
9213.03 407
9213.94 400
9214.85 391
9215.75 381
9216.66 393
9217.57 402
9218.47 385
9219.38 374
9220.28 432
9221.19 422
9222.10 454
9223.00 446
9223.91 421
9224.82 381
9225.72 406
9226.63 395
9227.54 422
9228.44 391
9229.35 370
9230.26 374
9231.16 396
9232.07 405
9232.98 451
9233.89 423
9234.79 407
9235.70 411
9236.61 414
9237.51 452
9238.42 433
9239.33 446
9240.24 366
9241.14 421
9242.05 402
9242.96 368
9243.87 380
9244.77 338
9245.68 428
9246.59 448
9247.50 413
9248.40 408
9249.31 365
9250.22 386
9251.13 401
9252.04 412
9252.94 376
9253.85 348
9254.76 381
9255.67 405
9256.58 371
9257.48 393
9258.39 418
9259.30 449
9260.21 390
9261.12 387
9262.03 399
9262.94 413
9263.84 385
9264.75 413
9265.66 386
9266.57 352
9267.48 448
9268.39 427
9269.30 412
9270.20 329
9271.11 391
9272.02 438
9272.93 370
9273.84 423
9274.75 396
9275.66 417
9276.57 418
9277.48 376
9278.39 372
9279.30 394
9280.21 456
9281.11 469
9282.02 397
9282.93 430
9283.84 358
9284.75 382
9285.66 405
9286.57 429
9287.48 438
9288.39 387
9289.30 369
9290.21 387
9291.12 424
9292.03 378
9292.94 390
9293.85 401
9294.76 452
9295.67 413
9296.58 407
9297.49 394
9298.40 383
9299.31 357
9300.22 393
9301.13 366
9302.04 378
9302.95 363
9303.86 381
9304.77 398
9305.69 425
9306.60 428
9307.51 456
9308.42 408
9309.33 394
9310.24 429
9311.15 384
9312.06 408
9312.97 419
9313.88 424
9314.79 352
9315.70 375
9316.62 358
9317.53 365
9318.44 422
9319.35 337
9320.26 379
9321.17 362
9322.08 414
9322.99 390
9323.91 386
9324.82 434
9325.73 370
9326.64 431
9327.55 434
9328.46 408
9329.38 364
9330.29 376
9331.20 419
9332.11 399
9333.02 384
9333.94 426
9334.85 401
9335.76 424
9336.67 401
9337.58 422
9338.50 400
9339.41 426
9340.32 420
9341.23 397
9342.15 411
9343.06 403
9343.97 411
9344.88 409
9345.80 378
9346.71 424
9347.62 409
9348.53 398
9349.45 397
9350.36 357
9351.27 363
9352.18 455
9353.10 403
9354.01 369
9354.92 395
9355.84 393
9356.75 439
9357.66 409
9358.58 395
9359.49 454
9360.40 449
9361.32 428
9362.23 432
9363.14 476
9364.06 452
9364.97 453
9365.88 439
9366.80 384
9367.71 390
9368.62 400
9369.54 395
9370.45 402
9371.37 371
9372.28 358
9373.19 383
9374.11 439
9375.02 430
9375.94 423
9376.85 433
9377.76 422
9378.68 422
9379.59 412
9380.51 382
9381.42 405
9382.33 385
9383.25 419
9384.16 425
9385.08 403
9385.99 377
9386.91 345
9387.82 418
9388.74 437
9389.65 401
9390.57 447
9391.48 505
9392.40 450
9393.31 416
9394.23 414
9395.14 455
9396.06 425
9396.97 427
9397.89 450
9398.80 463
9399.72 465
9400.63 467
9401.55 510
9402.46 462
9403.38 458
9404.29 457
9405.21 434
9406.12 438
9407.04 454
9407.95 483
9408.87 462
9409.79 503
9410.70 475
9411.62 370
9412.53 498
9413.45 530
9414.36 494
9415.28 442
9416.20 467
9417.11 441
9418.03 430
9418.95 428
9419.86 419
9420.78 438
9421.69 456
9422.61 446
9423.53 448
9424.44 455
9425.36 421
9426.28 464
9427.19 509
9428.11 481
9429.03 467
9429.94 454
9430.86 435
9431.78 468
9432.69 437
9433.61 429
9434.53 470
9435.44 471
9436.36 472
9437.28 454
9438.19 521
9439.11 490
9440.03 461
9440.95 490
9441.86 444
9442.78 442
9443.70 468
9444.62 451
9445.53 507
9446.45 523
9447.37 496
9448.29 514
9449.20 547
9450.12 539
9451.04 473
9451.96 574
9452.87 580
9453.79 594
9454.71 600
9455.63 616
9456.55 591
9457.46 532
9458.38 569
9459.30 509
9460.22 461
9461.14 508
9462.05 517
9462.97 493
9463.89 471
9464.81 497
9465.73 553
9466.65 530
9467.56 511
9468.48 492
9469.40 487
9470.32 502
9471.24 467
9472.16 482
9473.08 508
9473.99 506
9474.91 463
9475.83 433
9476.75 475
9477.67 433
9478.59 419
9479.51 508
9480.43 451
9481.35 485
9482.27 516
9483.19 470
9484.10 450
9485.02 534
9485.94 514
9486.86 513
9487.78 501
9488.70 502
9489.62 452
9490.54 443
9491.46 495
9492.38 542
9493.30 560
9494.22 537
9495.14 505
9496.06 489
9496.98 488
9497.90 451
9498.82 466
9499.74 483
9500.66 463
9501.58 484
9502.50 454
9503.42 487
9504.34 550
9505.26 513
9506.18 475
9507.10 528
9508.02 541
9508.94 525
9509.86 564
9510.78 539
9511.70 535
9512.63 516
9513.55 582
9514.47 527
9515.39 550
9516.31 515
9517.23 486
9518.15 509
9519.07 604
9519.99 586
9520.91 589
9521.83 639
9522.76 651
9523.68 566
9524.60 569
9525.52 610
9526.44 611
9527.36 567
9528.28 584
9529.21 613
9530.13 613
9531.05 655
9531.97 608
9532.89 692
9533.81 710
9534.74 723
9535.66 645
9536.58 634
9537.50 663
9538.42 629
9539.35 607
9540.27 675
9541.19 637
9542.11 580
9543.03 538
9543.96 517
9544.88 559
9545.80 531
9546.72 527
9547.64 517
9548.57 502
9549.49 542
9550.41 554
9551.33 543
9552.26 556
9553.18 601
9554.10 557
9555.03 542
9555.95 600
9556.87 593
9557.79 582
9558.72 584
9559.64 575
9560.56 563
9561.49 543
9562.41 546
9563.33 598
9564.26 558
9565.18 517
9566.10 575
9567.03 596
9567.95 594
9568.87 586
9569.80 618
9570.72 621
9571.64 600
9572.57 600
9573.49 617
9574.41 612
9575.34 625
9576.26 567
9577.18 566
9578.11 546
9579.03 597
9579.96 623
9580.88 602
9581.80 569
9582.73 607
9583.65 649
9584.58 602
9585.50 566
9586.43 584
9587.35 585
9588.27 624
9589.20 634
9590.12 646
9591.05 650
9591.97 635
9592.90 593
9593.82 616
9594.75 618
9595.67 614
9596.60 634
9597.52 633
9598.45 680
9599.37 710
9600.29 696
9601.22 649
9602.14 713
9603.07 732
9604.00 723
9604.92 705
9605.85 717
9606.77 714
9607.70 662
9608.62 638
9609.55 699
9610.47 750
9611.40 745
9612.32 737
9613.25 722
9614.17 724
9615.10 670
9616.03 651
9616.95 659
9617.88 714
9618.80 703
9619.73 812
9620.65 780
9621.58 779
9622.51 719
9623.43 703
9624.36 730
9625.29 704
9626.21 724
9627.14 788
9628.06 775
9628.99 763
9629.92 768
9630.84 765
9631.77 808
9632.70 842
9633.62 827
9634.55 809
9635.48 877
9636.40 804
9637.33 791
9638.26 802
9639.18 877
9640.11 887
9641.04 830
9641.96 831
9642.89 819
9643.82 918
9644.74 902
9645.67 871
9646.60 897
9647.53 889
9648.45 1028
9649.38 969
9650.31 935
9651.24 896
9652.16 947
9653.09 978
9654.02 1021
9654.95 962
9655.87 980
9656.80 998
9657.73 1076
9658.66 977
9659.58 964
9660.51 1044
9661.44 1013
9662.37 1016
9663.30 1002
9664.22 967
9665.15 1026
9666.08 1022
9667.01 1043
9667.94 1046
9668.86 991
9669.79 998
9670.72 985
9671.65 1081
9672.58 1162
9673.51 1030
9674.43 1030
9675.36 1042
9676.29 1084
9677.22 1089
9678.15 1113
9679.08 1090
9680.01 1094
9680.94 1066
9681.86 1215
9682.79 1182
9683.72 1166
9684.65 1137
9685.58 1214
9686.51 1193
9687.44 1179
9688.37 1099
9689.30 1137
9690.23 1188
9691.16 1122
9692.08 1219
9693.01 1160
9693.94 1165
9694.87 1280
9695.80 1296
9696.73 1364
9697.66 1528
9698.59 1590
9699.52 1758
9700.45 1720
9701.38 1678
9702.31 1812
9703.24 1643
9704.17 1466
9705.10 1385
9706.03 1358
9706.96 1264
9707.89 1216
9708.82 1198
9709.75 1203
9710.68 1127
9711.61 1150
9712.54 1141
9713.47 1188
9714.40 1248
9715.33 1233
9716.26 1261
9717.19 1256
9718.12 1299
9719.06 1121
9719.99 1125
9720.92 1124
9721.85 1016
9722.78 1138
9723.71 1036
9724.64 1029
9725.57 1073
9726.50 955
9727.43 1021
9728.36 1049
9729.30 1062
9730.23 1041
9731.16 1039
9732.09 1056
9733.02 1007
9733.95 1013
9734.88 1011
9735.81 921
9736.75 1013
9737.68 983
9738.61 999
9739.54 1012
9740.47 945
9741.40 900
9742.34 930
9743.27 898
9744.20 956
9745.13 893
9746.06 907
9747.00 870
9747.93 896
9748.86 887
9749.79 874
9750.72 852
9751.66 841
9752.59 829
9753.52 820
9754.45 803
9755.39 913
9756.32 876
9757.25 871
9758.18 814
9759.12 879
9760.05 815
9760.98 860
9761.91 851
9762.85 851
9763.78 858
9764.71 833
9765.64 819
9766.58 888
9767.51 923
9768.44 881
9769.38 900
9770.31 844
9771.24 861
9772.18 898
9773.11 869
9774.04 842
9774.98 834
9775.91 887
9776.84 896
9777.78 940
9778.71 898
9779.64 944
9780.58 945
9781.51 965
9782.44 951
9783.38 959
9784.31 922
9785.25 880
9786.18 869
9787.11 903
9788.05 911
9788.98 834
9789.92 817
9790.85 741
9791.78 775
9792.72 804
9793.65 762
9794.59 763
9795.52 793
9796.46 790
9797.39 812
9798.32 794
9799.26 767
9800.19 786
9801.13 787
9802.06 833
9803.00 830
9803.93 768
9804.87 788
9805.80 711
9806.74 774
9807.67 716
9808.61 717
9809.54 762
9810.48 689
9811.41 713
9812.35 648
9813.28 705
9814.22 705
9815.15 732
9816.09 761
9817.02 714
9817.96 694
9818.89 679
9819.83 652
9820.76 704
9821.70 715
9822.64 687
9823.57 721
9824.51 692
9825.44 686
9826.38 681
9827.31 648
9828.25 655
9829.19 704
9830.12 660
9831.06 629
9831.99 637
9832.93 616
9833.87 673
9834.80 628
9835.74 638
9836.68 567
9837.61 618
9838.55 605
9839.48 633
9840.42 657
9841.36 664
9842.29 682
9843.23 665
9844.17 663
9845.10 687
9846.04 623
9846.98 604
9847.91 659
9848.85 610
9849.79 623
9850.72 629
9851.66 692
9852.60 654
9853.54 654
9854.47 667
9855.41 682
9856.35 649
9857.28 651
9858.22 660
9859.16 645
9860.10 664
9861.03 646
9861.97 642
9862.91 576
9863.85 606
9864.78 550
9865.72 608
9866.66 613
9867.60 664
9868.54 622
9869.47 597
9870.41 645
9871.35 644
9872.29 625
9873.22 606
9874.16 641
9875.10 586
9876.04 611
9876.98 642
9877.92 615
9878.85 645
9879.79 672
9880.73 645
9881.67 645
9882.61 652
9883.55 643
9884.48 651
9885.42 645
9886.36 640
9887.30 574
9888.24 568
9889.18 626
9890.12 605
9891.06 643
9891.99 651
9892.93 561
9893.87 617
9894.81 578
9895.75 676
9896.69 659
9897.63 597
9898.57 618
9899.51 619
9900.45 606
9901.39 601
9902.33 595
9903.27 608
9904.20 656
9905.14 662
9906.08 594
9907.02 559
9907.96 647
9908.90 667
9909.84 642
9910.78 593
9911.72 650
9912.66 664
9913.60 676
9914.54 639
9915.48 657
9916.42 621
9917.36 608
9918.30 671
9919.24 676
9920.18 658
9921.12 698
9922.06 752
9923.00 754
9923.94 883
9924.88 922
9925.83 991
9926.77 1070
9927.71 1148
9928.65 1072
9929.59 1090
9930.53 1014
9931.47 961
9932.41 879
9933.35 805
9934.29 773
9935.23 751
9936.17 689
9937.12 658
9938.06 630
9939.00 595
9939.94 585
9940.88 634
9941.82 594
9942.76 546
9943.70 563
9944.65 607
9945.59 581
9946.53 632
9947.47 504
9948.41 599
9949.35 575
9950.29 568
9951.24 576
9952.18 582
9953.12 514
9954.06 522
9955.00 536
9955.95 563
9956.89 597
9957.83 608
9958.77 575
9959.71 522
9960.66 517
9961.60 569
9962.54 589
9963.48 598
9964.43 603
9965.37 576
9966.31 596
9967.25 570
9968.20 569
9969.14 549
9970.08 562
9971.02 573
9971.97 535
9972.91 572
9973.85 540
9974.79 559
9975.74 532
9976.68 573
9977.62 555
9978.57 549
9979.51 537
9980.45 531
9981.40 544
9982.34 564
9983.28 554
9984.23 517
9985.17 548
9986.11 519
9987.06 557
9988.00 536
9988.94 552
9989.89 553
9990.83 507
9991.77 523
9992.72 554
9993.66 550
9994.60 570
9995.55 514
9996.49 501
9997.44 534
9998.38 514
9999.32 584
10000.27 558
10001.21 524
10002.16 567
10003.10 570
10004.04 517
10004.99 548
10005.93 610
10006.88 615
10007.82 533
10008.77 576
10009.71 573
10010.66 577
10011.60 512
10012.54 493
10013.49 548
10014.43 536
10015.38 550
10016.32 505
10017.27 456
10018.21 512
10019.16 499
10020.10 499
10021.05 505
10021.99 529
10022.94 562
10023.88 521
10024.83 506
10025.77 493
10026.72 495
10027.67 491
10028.61 507
10029.56 498
10030.50 517
10031.45 483
10032.39 552
10033.34 469
10034.28 485
10035.23 520
10036.18 576
10037.12 553
10038.07 495
10039.01 569
10039.96 493
10040.90 440
10041.85 536
10042.80 509
10043.74 515
10044.69 497
10045.64 518
10046.58 473
10047.53 522
10048.47 492
10049.42 463
10050.37 501
10051.31 464
10052.26 511
10053.21 486
10054.15 472
10055.10 518
10056.05 565
10056.99 589
10057.94 526
10058.89 473
10059.83 516
10060.78 562
10061.73 579
10062.67 499
10063.62 520
10064.57 494
10065.52 479
10066.46 457
10067.41 450
10068.36 479
10069.30 480
10070.25 468
10071.20 486
10072.15 467
10073.09 433
10074.04 446
10074.99 473
10075.94 468
10076.88 432
10077.83 439
10078.78 491
10079.73 481
10080.68 450
10081.62 470
10082.57 486
10083.52 452
10084.47 428
10085.42 468
10086.36 466
10087.31 455
10088.26 440
10089.21 474
10090.16 486
10091.11 466
10092.05 447
10093.00 433
10093.95 411
10094.90 457
10095.85 470
10096.80 434
10097.75 443
10098.69 419
10099.64 448
10100.59 473
10101.54 452
10102.49 448
10103.44 392
10104.39 412
10105.34 414
10106.28 488
10107.23 496
10108.18 418
10109.13 429
10110.08 446
10111.03 457
10111.98 418
10112.93 464
10113.88 415
10114.83 420
10115.78 435
10116.73 429
10117.68 425
10118.63 397
10119.58 421
10120.53 427
10121.48 414
10122.43 407
10123.38 451
10124.33 485
10125.28 457
10126.23 435
10127.18 471
10128.13 464
10129.08 441
10130.03 425
10130.98 425
10131.93 445
10132.88 478
10133.83 414
10134.78 456
10135.73 442
10136.68 369
10137.63 386
10138.58 444
10139.53 439
10140.48 431
10141.43 458
10142.38 410
10143.33 444
10144.28 486
10145.23 432
10146.19 433
10147.14 432
10148.09 414
10149.04 440
10149.99 416
10150.94 386
10151.89 403
10152.84 432
10153.79 415
10154.75 408
10155.70 395
10156.65 440
10157.60 472
10158.55 461
10159.50 516
10160.46 461
10161.41 397
10162.36 434
10163.31 464
10164.26 482
10165.21 399
10166.17 401
10167.12 446
10168.07 481
10169.02 434
10169.97 406
10170.93 423
10171.88 432
10172.83 421
10173.78 467
10174.73 500
10175.69 470
10176.64 468
10177.59 429
10178.54 453
10179.50 459
10180.45 456
10181.40 411
10182.35 445
10183.31 416
10184.26 441
10185.21 462
10186.17 365
10187.12 382
10188.07 446
10189.02 431
10189.98 436
10190.93 418
10191.88 483
10192.84 452
10193.79 461
10194.74 485
10195.70 447
10196.65 464
10197.60 459
10198.56 454
10199.51 405
10200.46 421
10201.42 445
10202.37 487
10203.32 442
10204.28 444
10205.23 515
10206.18 516
10207.14 473
10208.09 478
10209.05 513
10210.00 453
10210.95 457
10211.91 427
10212.86 432
10213.82 457
10214.77 417
10215.72 435
10216.68 453
10217.63 473
10218.59 434
10219.54 438
10220.50 435
10221.45 420
10222.41 416
10223.36 408
10224.31 403
10225.27 413
10226.22 402
10227.18 488
10228.13 461
10229.09 436
10230.04 407
10231.00 392
10231.95 451
10232.91 469
10233.86 434
10234.82 477
10235.77 464
10236.73 465
10237.68 445
10238.64 451
10239.59 469
10240.55 472
10241.50 443
10242.46 431
10243.42 403
10244.37 452
10245.33 479
10246.28 473
10247.24 421
10248.19 419
10249.15 486
10250.11 408
10251.06 440
10252.02 424
10252.97 385
10253.93 425
10254.89 426
10255.84 383
10256.80 396
10257.75 346
10258.71 390
10259.67 424
10260.62 388
10261.58 361
10262.54 396
10263.49 340
10264.45 390
10265.40 369
10266.36 415
10267.32 420
10268.27 386
10269.23 370
10270.19 385
10271.14 418
10272.10 376
10273.06 377
10274.02 374
10274.97 386
10275.93 380
10276.89 432
10277.84 340
10278.80 382
10279.76 406
10280.71 351
10281.67 360
10282.63 418
10283.59 393
10284.54 449
10285.50 388
10286.46 376
10287.42 362
10288.37 411
10289.33 352
10290.29 341
10291.25 337
10292.21 432
10293.16 406
10294.12 389
10295.08 385
10296.04 362
10296.99 385
10297.95 388
10298.91 317
10299.87 369
10300.83 358
10301.79 353
10302.74 383
10303.70 363
10304.66 378
10305.62 393
10306.58 392
10307.54 392
10308.49 388
10309.45 358
10310.41 382
10311.37 388
10312.33 368
10313.29 471
10314.25 381
10315.21 426
10316.16 419
10317.12 368
10318.08 380
10319.04 379
10320.00 358
10320.96 368
10321.92 409
10322.88 415
10323.84 426
10324.80 365
10325.76 349
10326.71 362
10327.67 412
10328.63 382
10329.59 329
10330.55 378
10331.51 404
10332.47 378
10333.43 453
10334.39 441
10335.35 361
10336.31 394
10337.27 372
10338.23 401
10339.19 440
10340.15 391
10341.11 409
10342.07 367
10343.03 359
10343.99 415
10344.95 401
10345.91 453
10346.87 415
10347.83 332
10348.79 362
10349.75 386
10350.71 391
10351.67 353
10352.63 338
10353.60 348
10354.56 332
10355.52 303
10356.48 340
10357.44 364
10358.40 315
10359.36 367
10360.32 357
10361.28 365
10362.24 367
10363.20 349
10364.17 360
10365.13 353
10366.09 331
10367.05 390
10368.01 362
10368.97 362
10369.93 336
10370.89 348
10371.86 341
10372.82 335
10373.78 330
10374.74 330
10375.70 354
10376.66 365
10377.63 350
10378.59 342
10379.55 337
10380.51 316
10381.47 300
10382.44 360
10383.40 375
10384.36 343
10385.32 346
10386.28 391
10387.25 355
10388.21 327
10389.17 349
10390.13 335
10391.10 324
10392.06 344
10393.02 346
10393.98 300
10394.94 287
10395.91 342
10396.87 322
10397.83 328
10398.80 330
10399.76 329
10400.72 377
10401.68 333
10402.65 339
10403.61 359
10404.57 396
10405.54 346
10406.50 373
10407.46 321
10408.43 335
10409.39 377
10410.35 342
10411.32 337
10412.28 327
10413.24 277
10414.21 323
10415.17 365
10416.13 381
10417.10 372
10418.06 367
10419.02 338
10419.99 346
10420.95 359
10421.91 361
10422.88 392
10423.84 357
10424.81 338
10425.77 341
10426.73 362
10427.70 318
10428.66 323
10429.63 311
10430.59 363
10431.56 357
10432.52 378
10433.48 327
10434.45 385
10435.41 340
10436.38 339
10437.34 340
10438.31 338
10439.27 334
10440.24 320
10441.20 331
10442.16 359
10443.13 312
10444.09 306
10445.06 351
10446.02 354
10446.99 360
10447.95 299
10448.92 301
10449.88 348
10450.85 334
10451.81 381
10452.78 372
10453.75 343
10454.71 281
10455.68 277
10456.64 288
10457.61 341
10458.57 294
10459.54 328
10460.50 342
10461.47 326
10462.43 301
10463.40 344
10464.37 346
10465.33 329
10466.30 347
10467.26 320
10468.23 327
10469.20 350
10470.16 340
10471.13 354
10472.09 339
10473.06 319
10474.03 363
10474.99 335
10475.96 349
10476.93 306
10477.89 322
10478.86 325
10479.82 358
10480.79 321
10481.76 293
10482.72 312
10483.69 310
10484.66 310
10485.62 312
10486.59 310
10487.56 313
10488.52 297
10489.49 314
10490.46 343
10491.43 319
10492.39 329
10493.36 330
10494.33 331
10495.29 343
10496.26 312
10497.23 311
10498.20 415
10499.16 326
10500.13 288
10501.10 299
10502.07 322
10503.03 309
10504.00 352
10504.97 315
10505.94 271
10506.90 302
10507.87 303
10508.84 337
10509.81 308
10510.78 286
10511.74 284
10512.71 333
10513.68 359
10514.65 319
10515.62 333
10516.58 347
10517.55 338
10518.52 329
10519.49 303
10520.46 330
10521.43 321
10522.39 332
10523.36 336
10524.33 332
10525.30 305
10526.27 296
10527.24 318
10528.21 350
10529.17 306
10530.14 311
10531.11 332
10532.08 293
10533.05 340
10534.02 369
10534.99 320
10535.96 369
10536.93 342
10537.90 344
10538.86 288
10539.83 355
10540.80 361
10541.77 349
10542.74 301
10543.71 300
10544.68 303
10545.65 306
10546.62 329
10547.59 336
10548.56 358
10549.53 287
10550.50 308
10551.47 344
10552.44 301
10553.41 281
10554.38 311
10555.35 301
10556.32 346
10557.29 366
10558.26 336
10559.23 343
10560.20 320
10561.17 333
10562.14 345
10563.11 324
10564.08 362
10565.05 342
10566.02 287
10566.99 291
10567.96 298
10568.93 319
10569.90 348
10570.87 319
10571.84 316
10572.82 327
10573.79 338
10574.76 353
10575.73 317
10576.70 320
10577.67 335
10578.64 288
10579.61 341
10580.58 304
10581.55 297
10582.53 313
10583.50 351
10584.47 347
10585.44 288
10586.41 337
10587.38 350
10588.35 335
10589.33 327
10590.30 315
10591.27 292
10592.24 308
10593.21 348
10594.18 308
10595.16 338
10596.13 346
10597.10 337
10598.07 324
10599.04 293
10600.01 310
10600.99 346
10601.96 370
10602.93 340
10603.90 318
10604.88 327
10605.85 306
10606.82 325
10607.79 318
10608.77 320
10609.74 308
10610.71 302
10611.68 339
10612.66 300
10613.63 320
10614.60 343
10615.57 345
10616.55 356
10617.52 331
10618.49 320
10619.46 355
10620.44 365
10621.41 337
10622.38 330
10623.36 350
10624.33 334
10625.30 380
10626.28 304
10627.25 365
10628.22 367
10629.20 336
10630.17 356
10631.14 359
10632.12 350
10633.09 378
10634.06 418
10635.04 401
10636.01 390
10636.99 367
10637.96 445
10638.93 428
10639.91 431
10640.88 428
10641.85 409
10642.83 447
10643.80 394
10644.78 412
10645.75 398
10646.72 356
10647.70 367
10648.67 358
10649.65 341
10650.62 376
10651.60 372
10652.57 374
10653.55 373
10654.52 382
10655.49 350
10656.47 330
10657.44 315
10658.42 334
10659.39 337
10660.37 313
10661.34 338
10662.32 372
10663.29 387
10664.27 329
10665.24 307
10666.22 322
10667.19 277
10668.17 318
10669.14 340
10670.12 335
10671.09 356
10672.07 323
10673.04 318
10674.02 317
10675.00 332
10675.97 352
10676.95 383
10677.92 325
10678.90 323
10679.87 323
10680.85 354
10681.82 325
10682.80 307
10683.78 333
10684.75 375
10685.73 340
10686.70 338
10687.68 332
10688.66 350
10689.63 354
10690.61 350
10691.58 300
10692.56 297
10693.54 278
10694.51 326
10695.49 343
10696.47 318
10697.44 319
10698.42 378
10699.40 333
10700.37 359
10701.35 357
10702.33 312
10703.30 329
10704.28 337
10705.26 316
10706.23 323
10707.21 327
10708.19 334
10709.16 313
10710.14 314
10711.12 281
10712.10 296
10713.07 321
10714.05 333
10715.03 351
10716.01 356
10716.98 355
10717.96 338
10718.94 305
10719.91 351
10720.89 327
10721.87 302
10722.85 304
10723.83 335
10724.80 337
10725.78 322
10726.76 294
10727.74 326
10728.71 368
10729.69 341
10730.67 318
10731.65 312
10732.63 354
10733.60 366
10734.58 318
10735.56 338
10736.54 348
10737.52 367
10738.50 355
10739.47 311
10740.45 363
10741.43 344
10742.41 357
10743.39 359
10744.37 266
10745.35 300
10746.32 341
10747.30 325
10748.28 304
10749.26 321
10750.24 325
10751.22 310
10752.20 340
10753.18 337
10754.16 346
10755.14 351
10756.11 315
10757.09 313
10758.07 301
10759.05 375
10760.03 323
10761.01 326
10761.99 333
10762.97 324
10763.95 377
10764.93 320
10765.91 367
10766.89 359
10767.87 325
10768.85 289
10769.83 337
10770.81 332
10771.79 295
10772.77 303
10773.75 309
10774.73 314
10775.71 350
10776.69 344
10777.67 336
10778.65 347
10779.63 374
10780.61 354
10781.59 326
10782.57 320
10783.55 332
10784.53 377
10785.51 380
10786.49 418
10787.47 399
10788.45 364
10789.43 394
10790.41 351
10791.39 373
10792.38 374
10793.36 389
10794.34 381
10795.32 390
10796.30 399
10797.28 376
10798.26 381
10799.24 369
10800.22 346
10801.21 353
10802.19 402
10803.17 397
10804.15 378
10805.13 430
10806.11 428
10807.09 418
10808.07 428
10809.06 401
10810.04 349
10811.02 384
10812.00 379
10812.98 400
10813.97 421
10814.95 384
10815.93 416
10816.91 414
10817.89 416
10818.87 423
10819.86 405
10820.84 408
10821.82 398
10822.80 432
10823.79 419
10824.77 399
10825.75 424
10826.73 443
10827.72 395
10828.70 413
10829.68 413
10830.66 438
10831.65 369
10832.63 421
10833.61 425
10834.59 432
10835.58 441
10836.56 403
10837.54 442
10838.52 404
10839.51 396
10840.49 421
10841.47 381
10842.46 396
10843.44 409
10844.42 396
10845.41 439
10846.39 433
10847.37 429
10848.36 424
10849.34 463
10850.32 430
10851.31 438
10852.29 402
10853.27 380
10854.26 436
10855.24 477
10856.23 487
10857.21 462
10858.19 492
10859.18 479
10860.16 439
10861.14 422
10862.13 441
10863.11 415
10864.10 419
10865.08 495
10866.07 465
10867.05 473
10868.03 480
10869.02 475
10870.00 475
10870.99 552
10871.97 557
10872.96 560
10873.94 536
10874.92 461
10875.91 476
10876.89 476
10877.88 516
10878.86 511
10879.85 517
10880.83 557
10881.82 544
10882.80 546
10883.79 568
10884.77 544
10885.76 540
10886.74 549
10887.73 546
10888.71 494
10889.70 566
10890.68 557
10891.67 572
10892.65 530
10893.64 561
10894.63 570
10895.61 599
10896.60 610
10897.58 605
10898.57 612
10899.55 587
10900.54 654
10901.53 560
10902.51 518
10903.50 543
10904.48 605
10905.47 580
10906.46 539
10907.44 591
10908.43 576
10909.41 651
10910.40 602
10911.39 590
10912.37 627
10913.36 639
10914.34 632
10915.33 597
10916.32 670
10917.30 653
10918.29 650
10919.28 633
10920.26 661
10921.25 630
10922.24 671
10923.22 656
10924.21 674
10925.20 643
10926.18 648
10927.17 663
10928.16 683
10929.15 671
10930.13 663
10931.12 637
10932.11 602
10933.09 601
10934.08 687
10935.07 646
10936.06 678
10937.04 670
10938.03 686
10939.02 716
10940.01 759
10940.99 762
10941.98 831
10942.97 694
10943.96 753
10944.94 745
10945.93 787
10946.92 784
10947.91 803
10948.90 773
10949.88 767
10950.87 832
10951.86 822
10952.85 846
10953.84 978
10954.82 1008
10955.81 970
10956.80 1030
10957.79 1066
10958.78 1015
10959.77 1062
10960.75 1092
10961.74 1104
10962.73 953
10963.72 914
10964.71 959
10965.70 896
10966.69 898
10967.68 882
10968.66 760
10969.65 823
10970.64 890
10971.63 784
10972.62 837
10973.61 826
10974.60 834
10975.59 896
10976.58 830
10977.57 840
10978.55 877
10979.54 826
10980.53 856
10981.52 878
10982.51 880
10983.50 911
10984.49 842
10985.48 887
10986.47 907
10987.46 866
10988.45 820
10989.44 816
10990.43 883
10991.42 911
10992.41 875
10993.40 937
10994.39 1004
10995.38 1034
10996.37 1122
10997.36 1247
10998.35 1278
10999.34 1414
11000.33 1469
11001.32 1409
11002.31 1422
11003.30 1379
11004.29 1257
11005.28 1157
11006.27 992
11007.26 976
11008.25 928
11009.24 889
11010.24 829
11011.23 843
11012.22 843
11013.21 711
11014.20 746
11015.19 779
11016.18 776
11017.17 743
11018.16 719
11019.15 714
11020.14 705
11021.14 646
11022.13 639
11023.12 746
11024.11 697
11025.10 653
11026.09 647
11027.08 656
11028.08 715
11029.07 696
11030.06 613
11031.05 665
11032.04 660
11033.03 603
11034.03 646
11035.02 631
11036.01 713
11037.00 627
11037.99 629
11038.99 673
11039.98 619
11040.97 604
11041.96 566
11042.95 540
11043.95 557
11044.94 613
11045.93 694
11046.92 622
11047.92 604
11048.91 608
11049.90 579
11050.89 599
11051.89 558
11052.88 513
11053.87 556
11054.86 575
11055.86 610
11056.85 580
11057.84 576
11058.83 527
11059.83 547
11060.82 537
11061.81 541
11062.81 544
11063.80 557
11064.79 537
11065.79 566
11066.78 558
11067.77 545
11068.77 548
11069.76 563
11070.75 556
11071.75 556
11072.74 501
11073.73 542
11074.73 582
11075.72 632
11076.71 593
11077.71 594
11078.70 548
11079.70 549
11080.69 505
11081.68 548
11082.68 554
11083.67 587
11084.67 511
11085.66 515
11086.65 500
11087.65 515
11088.64 519
11089.64 502
11090.63 497
11091.63 473
11092.62 553
11093.61 545
11094.61 541
11095.60 472
11096.60 507
11097.59 499
11098.59 455
11099.58 510
11100.58 543
11101.57 470
11102.57 503
11103.56 519
11104.56 527
11105.55 465
11106.55 482
11107.54 488
11108.54 518
11109.53 484
11110.53 427
11111.52 441
11112.52 412
11113.51 452
11114.51 458
11115.50 407
11116.50 467
11117.49 475
11118.49 447
11119.49 422
11120.48 425
11121.48 425
11122.47 427
11123.47 404
11124.46 418
11125.46 408
11126.46 439
11127.45 452
11128.45 416
11129.44 409
11130.44 464
11131.44 444
11132.43 453
11133.43 416
11134.43 377
11135.42 429
11136.42 431
11137.41 453
11138.41 441
11139.41 392
11140.40 386
11141.40 369
11142.40 375
11143.39 380
11144.39 396
11145.39 480
11146.38 406
11147.38 363
11148.38 359
11149.38 382
11150.37 420
11151.37 371
11152.37 383
11153.36 404
11154.36 389
11155.36 402
11156.36 355
11157.35 363
11158.35 366
11159.35 386
11160.34 375
11161.34 391
11162.34 382
11163.34 408
11164.33 388
11165.33 390
11166.33 380
11167.33 361
11168.33 386
11169.32 390
11170.32 398
11171.32 386
11172.32 389
11173.32 373
11174.31 343
11175.31 341
11176.31 372
11177.31 352
11178.31 322
11179.30 365
11180.30 353
11181.30 351
11182.30 365
11183.30 343
11184.30 351
11185.30 370
11186.29 373
11187.29 340
11188.29 330
11189.29 408
11190.29 347
11191.29 376
11192.29 347
11193.29 408
11194.28 377
11195.28 431
11196.28 371
11197.28 319
11198.28 301
11199.28 350
11200.28 380
11201.28 367
11202.28 332
11203.28 328
11204.28 402
11205.28 370
11206.28 361
11207.28 350
11208.28 339
11209.27 377
11210.27 389
11211.27 339
11212.27 388
11213.27 373
11214.27 343
11215.27 299
11216.27 307
11217.27 342
11218.27 378
11219.27 375
11220.27 385
11221.27 364
11222.27 321
11223.27 299
11224.27 362
11225.28 340
11226.28 352
11227.28 319
11228.28 342
11229.28 303
11230.28 323
11231.28 315
11232.28 343
11233.28 322
11234.28 315
11235.28 361
11236.28 318
11237.28 335
11238.28 288
11239.28 309
11240.29 330
11241.29 323
11242.29 322
11243.29 347
11244.29 302
11245.29 333
11246.29 327
11247.29 321
11248.30 315
11249.30 308
11250.30 309
11251.30 340
11252.30 296
11253.30 321
11254.31 332
11255.31 303
11256.31 317
11257.31 369
11258.31 372
11259.31 320
11260.32 311
11261.32 342
11262.32 328
11263.32 330
11264.32 308
11265.33 343
11266.33 332
11267.33 376
11268.33 356
11269.34 304
11270.34 322
11271.34 340
11272.34 354
11273.35 370
11274.35 394
11275.35 317
11276.35 362
11277.36 334
11278.36 362
11279.36 299
11280.36 339
11281.37 324
11282.37 325
11283.37 350
11284.38 319
11285.38 344
11286.38 351
11287.38 345
11288.39 371
11289.39 326
11290.39 400
11291.40 362
11292.40 344
11293.40 366
11294.41 344
11295.41 343
11296.41 310
11297.42 382
11298.42 380
11299.43 390
11300.43 309
11301.43 333
11302.44 336
11303.44 315
11304.44 354
11305.45 319
11306.45 344
11307.46 386
11308.46 374
11309.47 383
11310.47 410
11311.47 390
11312.48 408
11313.48 370
11314.49 404
11315.49 408
11316.50 425
11317.50 433
11318.50 415
11319.51 383
11320.51 372
11321.52 337
11322.52 356
11323.53 302
11324.53 336
11325.54 326
11326.54 345
11327.55 310
11328.55 301
11329.56 317
11330.56 364
11331.57 335
11332.57 318
11333.58 333
11334.58 365
11335.59 303
11336.59 357
11337.60 348
11338.60 305
11339.61 294
11340.61 327
11341.62 315
11342.63 283
11343.63 341
11344.64 308
11345.64 290
11346.65 334
11347.65 320
11348.66 292
11349.67 280
11350.67 344
11351.68 357
11352.68 356
11353.69 352
11354.70 332
11355.70 334
11356.71 339
11357.72 364
11358.72 368
11359.73 365
11360.73 353
11361.74 315
11362.75 351
11363.75 294
11364.76 295
11365.77 302
11366.77 323
11367.78 343
11368.79 314
11369.79 305
11370.80 324
11371.81 335
11372.81 313
11373.82 330
11374.83 345
11375.84 310
11376.84 358
11377.85 320
11378.86 312
11379.86 335
11380.87 327
11381.88 356
11382.89 339
11383.89 333
11384.90 321
11385.91 312
11386.92 358
11387.92 377
11388.93 318
11389.94 322
11390.95 345
11391.95 339
11392.96 369
11393.97 315
11394.98 338
11395.99 295
11396.99 294
11398.00 325
11399.01 384
11400.02 360
11401.03 326
11402.03 353
11403.04 332
11404.05 308
11405.06 328
11406.07 332
11407.08 330
11408.09 337
11409.09 351
11410.10 343
11411.11 328
11412.12 335
11413.13 368
11414.14 369
11415.15 340
11416.15 342
11417.16 321
11418.17 311
11419.18 307
11420.19 339
11421.20 359
11422.21 326
11423.22 327
11424.23 326
11425.24 386
11426.25 318
11427.26 349
11428.26 343
11429.27 337
11430.28 313
11431.29 309
11432.30 324
11433.31 316
11434.32 300
11435.33 312
11436.34 310
11437.35 326
11438.36 309
11439.37 320
11440.38 314
11441.39 330
11442.40 293
11443.41 322
11444.42 374
11445.43 319
11446.44 337
11447.45 344
11448.46 335
11449.47 324
11450.48 275
11451.49 286
11452.50 308
11453.51 331
11454.52 307
11455.53 329
11456.55 340
11457.56 311
11458.57 371
11459.58 320
11460.59 328
11461.60 339
11462.61 377
11463.62 367
11464.63 361
11465.64 347
11466.65 331
11467.67 297
11468.68 313
11469.69 337
11470.70 380
11471.71 350
11472.72 368
11473.73 349
11474.74 344
11475.76 338
11476.77 336
11477.78 321
11478.79 313
11479.80 365
11480.81 307
11481.83 372
11482.84 304
11483.85 320
11484.86 331
11485.87 324
11486.89 342
11487.90 333
11488.91 343
11489.92 331
11490.93 329
11491.95 334
11492.96 332
11493.97 340
11494.98 314
11496.00 330
11497.01 288
11498.02 297
11499.03 305
11500.05 298
11501.06 322
11502.07 374
11503.08 396
11504.10 341
11505.11 299
11506.12 306
11507.13 332
11508.15 312
11509.16 320
11510.17 327
11511.19 307
11512.20 309
11513.21 328
11514.23 347
11515.24 342
11516.25 278
11517.27 295
11518.28 376
11519.29 339
11520.31 343
11521.32 336
11522.33 319
11523.35 372
11524.36 337
11525.37 317
11526.39 327
11527.40 332
11528.42 324
11529.43 331
11530.44 357
11531.46 327
11532.47 320
11533.48 314
11534.50 343
11535.51 348
11536.53 345
11537.54 336
11538.56 350
11539.57 353
11540.58 315
11541.60 312
11542.61 366
11543.63 387
11544.64 372
11545.66 350
11546.67 363
11547.69 357
11548.70 358
11549.72 371
11550.73 359
11551.75 385
11552.76 349
11553.78 382
11554.79 353
11555.81 372
11556.82 325
11557.84 349
11558.85 352
11559.87 396
11560.88 390
11561.90 373
11562.91 397
11563.93 390
11564.94 366
11565.96 366
11566.97 390
11567.99 424
11569.00 419
11570.02 345
11571.04 398
11572.05 395
11573.07 409
11574.08 397
11575.10 364
11576.11 411
11577.13 357
11578.15 374
11579.16 400
11580.18 438
11581.20 426
11582.21 419
11583.23 429
11584.24 402
11585.26 393
11586.28 423
11587.29 438
11588.31 399
11589.33 455
11590.34 450
11591.36 459
11592.38 449
11593.39 472
11594.41 536
11595.43 478
11596.44 498
11597.46 514
11598.48 550
11599.49 579
11600.51 564
11601.53 659
11602.54 746
11603.56 765
11604.58 787
11605.60 690
11606.61 680
11607.63 642
11608.65 618
11609.67 544
11610.68 505
11611.70 583
11612.72 518
11613.74 469
11614.75 451
11615.77 411
11616.79 391
11617.81 402
11618.82 436
11619.84 412
11620.86 418
11621.88 429
11622.90 352
11623.91 392
11624.93 339
11625.95 374
11626.97 399
11627.99 382
11629.00 366
11630.02 381
11631.04 334
11632.06 361
11633.08 356
11634.10 375
11635.11 321
11636.13 345
11637.15 362
11638.17 355
11639.19 364
11640.21 358
11641.23 390
11642.25 379
11643.26 366
11644.28 358
11645.30 383
11646.32 359
11647.34 380
11648.36 315
11649.38 343
11650.40 349
11651.42 335
11652.44 319
11653.46 344
11654.47 388
11655.49 390
11656.51 369
11657.53 340
11658.55 362
11659.57 312
11660.59 387
11661.61 326
11662.63 385
11663.65 366
11664.67 340
11665.69 354
11666.71 347
11667.73 366
11668.75 372
11669.77 380
11670.79 334
11671.81 294
11672.83 346
11673.85 360
11674.87 366
11675.89 435
11676.91 395
11677.93 398
11678.95 343
11679.97 396
11680.99 400
11682.01 353
11683.03 329
11684.06 374
11685.08 382
11686.10 375
11687.12 315
11688.14 402
11689.16 373
11690.18 344
11691.20 430
11692.22 378
11693.24 362
11694.26 407
11695.29 378
11696.31 392
11697.33 397
11698.35 384
11699.37 357
11700.39 388
11701.41 379
11702.43 369
11703.46 377
11704.48 361
11705.50 321
11706.52 339
11707.54 314
11708.56 339
11709.59 357
11710.61 342
11711.63 361
11712.65 334
11713.67 366
11714.70 326
11715.72 357
11716.74 339
11717.76 381
11718.78 355
11719.81 333
11720.83 312
11721.85 341
11722.87 373
11723.90 312
11724.92 326
11725.94 329
11726.96 340
11727.99 321
11729.01 313
11730.03 344
11731.05 361
11732.08 347
11733.10 327
11734.12 360
11735.15 374
11736.17 332
11737.19 342
11738.21 340
11739.24 330
11740.26 311
11741.28 349
11742.31 315
11743.33 335
11744.35 346
11745.38 337
11746.40 366
11747.42 353
11748.45 369
11749.47 310
11750.49 316
11751.52 357
11752.54 353
11753.56 301
11754.59 404
11755.61 373
11756.64 396
11757.66 351
11758.68 340
11759.71 314
11760.73 314
11761.76 327
11762.78 298
11763.80 323
11764.83 353
11765.85 321
11766.88 327
11767.90 318
11768.93 298
11769.95 317
11770.97 337
11772.00 355
11773.02 362
11774.05 341
11775.07 380
11776.10 404
11777.12 354
11778.15 340
11779.17 384
11780.20 361
11781.22 349
11782.25 366
11783.27 357
11784.30 340
11785.32 350
11786.35 358
11787.37 345
11788.40 308
11789.42 311
11790.45 342
11791.47 344
11792.50 305
11793.52 385
11794.55 338
11795.57 347
11796.60 343
11797.63 353
11798.65 362
11799.68 362
11800.70 327
11801.73 341
11802.75 353
11803.78 359
11804.81 360
11805.83 343
11806.86 357
11807.88 367
11808.91 373
11809.94 392
11810.96 340
11811.99 357
11813.02 358
11814.04 311
11815.07 303
11816.09 390
11817.12 377
11818.15 352
11819.17 337
11820.20 371
11821.23 376
11822.25 351
11823.28 347
11824.31 335
11825.33 355
11826.36 350
11827.39 381
11828.42 355
11829.44 319
11830.47 398
11831.50 376
11832.52 389
11833.55 425
11834.58 374
11835.61 351
11836.63 323
11837.66 380
11838.69 374
11839.71 382
11840.74 370
11841.77 392
11842.80 411
11843.83 377
11844.85 354
11845.88 357
11846.91 386
11847.94 355
11848.96 394
11849.99 361
11851.02 376
11852.05 398
11853.08 375
11854.10 440
11855.13 397
11856.16 403
11857.19 398
11858.22 430
11859.24 400
11860.27 455
11861.30 479
11862.33 454
11863.36 458
11864.39 469
11865.42 415
11866.44 392
11867.47 433
11868.50 465
11869.53 388
11870.56 434
11871.59 412
11872.62 418
11873.65 449
11874.67 462
11875.70 430
11876.73 447
11877.76 457
11878.79 485
11879.82 456
11880.85 479
11881.88 475
11882.91 485
11883.94 499
11884.97 469
11886.00 503
11887.03 467
11888.06 473
11889.09 480
11890.11 479
11891.14 480
11892.17 500
11893.20 501
11894.23 484
11895.26 462
11896.29 551
11897.32 528
11898.35 506
11899.38 500
11900.41 531
11901.44 544
11902.47 549
11903.50 583
11904.53 582
11905.56 576
11906.59 576
11907.63 530
11908.66 559
11909.69 540
11910.72 532
11911.75 517
11912.78 533
11913.81 546
11914.84 512
11915.87 510
11916.90 510
11917.93 482
11918.96 508
11919.99 504
11921.02 501
11922.06 501
11923.09 501
11924.12 555
11925.15 594
11926.18 563
11927.21 588
11928.24 607
11929.27 602
11930.31 688
11931.34 721
11932.37 697
11933.40 718
11934.43 730
11935.46 726
11936.49 663
11937.53 697
11938.56 670
11939.59 595
11940.62 558
11941.65 606
11942.69 528
11943.72 549
11944.75 533
11945.78 564
11946.81 538
11947.85 481
11948.88 519
11949.91 505
11950.94 488
11951.97 486
11953.01 454
11954.04 509
11955.07 490
11956.10 495
11957.14 455
11958.17 491
11959.20 465
11960.24 517
11961.27 532
11962.30 470
11963.33 438
11964.37 453
11965.40 466
11966.43 441
11967.47 455
11968.50 464
11969.53 471
11970.56 452
11971.60 464
11972.63 429
11973.66 428
11974.70 463
11975.73 454
11976.76 455
11977.80 470
11978.83 427
11979.86 418
11980.90 410
11981.93 380
11982.97 438
11984.00 482
11985.03 446
11986.07 432
11987.10 437
11988.13 431
11989.17 479
11990.20 457
11991.24 457
11992.27 492
11993.30 515
11994.34 526
11995.37 447
11996.41 428
11997.44 456
11998.48 511
11999.51 449
12000.54 462
12001.58 455
12002.61 471
12003.65 453
12004.68 478
12005.72 449
12006.75 474
12007.79 521
12008.82 497
12009.86 499
12010.89 488
12011.93 437
12012.96 492
12014.00 499
12015.03 510
12016.07 490
12017.10 500
12018.14 488
12019.17 492
12020.21 509
12021.24 468
12022.28 507
12023.31 485
12024.35 470
12025.38 453
12026.42 496
12027.46 541
12028.49 541
12029.53 514
12030.56 502
12031.60 496
12032.63 490
12033.67 491
12034.71 509
12035.74 466
12036.78 474
12037.81 457
12038.85 480
12039.89 435
12040.92 442
12041.96 493
12042.99 494
12044.03 512
12045.07 450
12046.10 455
12047.14 494
12048.18 488
12049.21 476
12050.25 437
12051.29 437
12052.32 484
12053.36 463
12054.40 473
12055.43 485
12056.47 477
12057.51 488
12058.54 532
12059.58 481
12060.62 491
12061.65 481
12062.69 488
12063.73 496
12064.77 483
12065.80 474
12066.84 482
12067.88 484
12068.92 477
12069.95 485
12070.99 506
12072.03 455
12073.07 476
12074.10 454
12075.14 446
12076.18 472
12077.22 496
12078.25 474
12079.29 500
12080.33 509
12081.37 457
12082.41 513
12083.44 453
12084.48 477
12085.52 440
12086.56 475
12087.60 481
12088.63 512
12089.67 463
12090.71 519
12091.75 521
12092.79 497
12093.83 512
12094.86 508
12095.90 528
12096.94 536
12097.98 556
12099.02 529
12100.06 551
12101.10 583
12102.13 624
12103.17 577
12104.21 598
12105.25 667
12106.29 598
12107.33 542
12108.37 543
12109.41 547
12110.45 533
12111.49 460
12112.53 519
12113.56 491
12114.60 470
12115.64 441
12116.68 478
12117.72 469
12118.76 447
12119.80 423
12120.84 437
12121.88 414
12122.92 468
12123.96 434
12125.00 398
12126.04 365
12127.08 433
12128.12 407
12129.16 390
12130.20 370
12131.24 396
12132.28 405
12133.32 419
12134.36 402
12135.40 440
12136.44 389
12137.48 391
12138.52 379
12139.56 411
12140.60 347
12141.64 411
12142.68 405
12143.72 388
12144.76 428
12145.81 422
12146.85 402
12147.89 382
12148.93 424
12149.97 394
12151.01 411
12152.05 381
12153.09 376
12154.13 362
12155.17 378
12156.21 419
12157.26 382
12158.30 367
12159.34 347
12160.38 403
12161.42 409
12162.46 377
12163.50 357
12164.55 368
12165.59 386
12166.63 396
12167.67 398
12168.71 385
12169.75 377
12170.80 376
12171.84 376
12172.88 357
12173.92 399
12174.96 439
12176.00 376
12177.05 344
12178.09 399
12179.13 428
12180.17 382
12181.22 366
12182.26 371
12183.30 361
12184.34 394
12185.38 332
12186.43 431
12187.47 369
12188.51 399
12189.55 442
12190.60 436
12191.64 345
12192.68 407
12193.72 346
12194.77 351
12195.81 372
12196.85 389
12197.90 381
12198.94 380
12199.98 382
12201.03 383
12202.07 410
12203.11 375
12204.15 370
12205.20 356
12206.24 356
12207.28 322
12208.33 378
12209.37 406
12210.41 331
12211.46 359
12212.50 344
12213.55 369
12214.59 399
12215.63 368
12216.68 407
12217.72 416
12218.76 363
12219.81 359
12220.85 360
12221.90 338
12222.94 379
12223.98 383
12225.03 376
12226.07 383
12227.12 376
12228.16 372
12229.20 441
12230.25 418
12231.29 398
12232.34 378
12233.38 370
12234.43 372
12235.47 385
12236.52 417
12237.56 407
12238.61 362
12239.65 329
12240.69 377
12241.74 350
12242.78 370
12243.83 356
12244.87 337
12245.92 368
12246.96 416
12248.01 435
12249.05 356
12250.10 360
12251.14 345
12252.19 348
12253.24 387
12254.28 358
12255.33 328
12256.37 358
12257.42 351
12258.46 417
12259.51 417
12260.55 330
12261.60 336
12262.64 319
12263.69 366
12264.74 399
12265.78 348
12266.83 401
12267.87 388
12268.92 333
12269.97 324
12271.01 300
12272.06 316
12273.10 310
12274.15 329
12275.20 347
12276.24 376
12277.29 371
12278.34 368
12279.38 360
12280.43 371
12281.47 353
12282.52 357
12283.57 345
12284.61 365
12285.66 382
12286.71 314
12287.75 339
12288.80 314
12289.85 332
12290.90 356
12291.94 338
12292.99 341
12294.04 318
12295.08 326
12296.13 338
12297.18 348
12298.22 361
12299.27 358
12300.32 332
12301.37 341
12302.41 376
12303.46 317
12304.51 335
12305.56 349
12306.60 347
12307.65 329
12308.70 355
12309.75 377
12310.79 325
12311.84 307
12312.89 331
12313.94 363
12314.99 344
12316.03 346
12317.08 330
12318.13 351
12319.18 357
12320.23 346
12321.27 302
12322.32 331
12323.37 352
12324.42 327
12325.47 299
12326.52 288
12327.56 340
12328.61 331
12329.66 334
12330.71 326
12331.76 293
12332.81 330
12333.86 334
12334.91 310
12335.95 332
12337.00 326
12338.05 301
12339.10 364
12340.15 350
12341.20 334
12342.25 350
12343.30 316
12344.35 347
12345.40 332
12346.44 349
12347.49 322
12348.54 303
12349.59 358
12350.64 351
12351.69 324
12352.74 322
12353.79 265
12354.84 284
12355.89 278
12356.94 308
12357.99 375
12359.04 369
12360.09 346
12361.14 327
12362.19 339
12363.24 362
12364.29 373
12365.34 337
12366.39 347
12367.44 419
12368.49 329
12369.54 370
12370.59 355
12371.64 333
12372.69 343
12373.74 374
12374.79 353
12375.84 322
12376.89 363
12377.94 360
12378.99 337
12380.05 380
12381.10 429
12382.15 366
12383.20 338
12384.25 336
12385.30 339
12386.35 331
12387.40 334
12388.45 338
12389.50 347
12390.55 320
12391.61 322
12392.66 336
12393.71 314
12394.76 336
12395.81 343
12396.86 343
12397.91 316
12398.97 340
12400.02 346
12401.07 329
12402.12 325
12403.17 376
12404.22 342
12405.28 330
12406.33 344
12407.38 353
12408.43 330
12409.48 345
12410.53 357
12411.59 350
12412.64 368
12413.69 344
12414.74 338
12415.80 399
12416.85 354
12417.90 379
12418.95 391
12420.00 353
12421.06 380
12422.11 359
12423.16 351
12424.21 342
12425.27 337
12426.32 384
12427.37 389
12428.43 366
12429.48 376
12430.53 365
12431.58 347
12432.64 382
12433.69 346
12434.74 368
12435.80 371
12436.85 392
12437.90 363
12438.96 348
12440.01 374
12441.06 350
12442.12 355
12443.17 362
12444.22 381
12445.28 332
12446.33 352
12447.38 338
12448.44 332
12449.49 408
12450.54 365
12451.60 393
12452.65 356
12453.71 359
12454.76 364
12455.81 406
12456.87 410
12457.92 385
12458.98 388
12460.03 353
12461.08 399
12462.14 422
12463.19 400
12464.25 432
12465.30 391
12466.35 371
12467.41 384
12468.46 441
12469.52 475
12470.57 509
12471.63 488
12472.68 493
12473.74 565
12474.79 613
12475.85 594
12476.90 615
12477.96 661
12479.01 651
12480.07 667
12481.12 648
12482.18 651
12483.23 614
12484.29 541
12485.34 497
12486.40 545
12487.45 522
12488.51 473
12489.56 438
12490.62 412
12491.67 414
12492.73 426
12493.78 409
12494.84 360
12495.90 352
12496.95 360
12498.01 375
12499.06 373
12500.12 370
12501.17 383
12502.23 367
12503.29 366
12504.34 381
12505.40 382
12506.45 381
12507.51 396
12508.57 383
12509.62 382
12510.68 352
12511.73 392
12512.79 324
12513.85 322
12514.90 349
12515.96 398
12517.02 395
12518.07 387
12519.13 407
12520.19 382
12521.24 385
12522.30 347
12523.36 375
12524.41 373
12525.47 338
12526.53 324
12527.58 341
12528.64 403
12529.70 362
12530.76 382
12531.81 420
12532.87 353
12533.93 352
12534.98 321
12536.04 356
12537.10 374
12538.16 378
12539.21 375
12540.27 353
12541.33 327
12542.39 371
12543.44 389
12544.50 356
12545.56 361
12546.62 379
12547.68 401
12548.73 405
12549.79 398
12550.85 441
12551.91 427
12552.96 411
12554.02 401
12555.08 424
12556.14 428
12557.20 452
12558.26 430
12559.31 444
12560.37 416
12561.43 426
12562.49 419
12563.55 480
12564.61 393
12565.66 394
12566.72 376
12567.78 452
12568.84 392
12569.90 439
12570.96 396
12572.02 388
12573.08 340
12574.13 349
12575.19 356
12576.25 349
12577.31 394
12578.37 345
12579.43 337
12580.49 362
12581.55 354
12582.61 387
12583.67 445
12584.73 362
12585.79 375
12586.85 360
12587.91 374
12588.96 374
12590.02 355
12591.08 333
12592.14 339
12593.20 373
12594.26 383
12595.32 368
12596.38 344
12597.44 324
12598.50 342
12599.56 339
12600.62 375
12601.68 362
12602.74 356
12603.80 332
12604.86 398
12605.92 430
12606.98 359
12608.04 323
12609.10 309
12610.17 324
12611.23 345
12612.29 342
12613.35 351
12614.41 345
12615.47 305
12616.53 359
12617.59 328
12618.65 348
12619.71 337
12620.77 348
12621.83 390
12622.89 373
12623.95 362
12625.02 361
12626.08 345
12627.14 334
12628.20 332
12629.26 314
12630.32 357
12631.38 354
12632.44 339
12633.51 357
12634.57 321
12635.63 325
12636.69 316
12637.75 366
12638.81 354
12639.88 337
12640.94 351
12642.00 346
12643.06 342
12644.12 336
12645.18 343
12646.25 352
12647.31 342
12648.37 359
12649.43 315
12650.50 307
12651.56 294
12652.62 304
12653.68 315
12654.74 323
12655.81 302
12656.87 302
12657.93 303
12658.99 286
12660.06 311
12661.12 333
12662.18 322
12663.24 341
12664.31 278
12665.37 308
12666.43 357
12667.50 344
12668.56 298
12669.62 344
12670.68 313
12671.75 321
12672.81 321
12673.87 306
12674.94 299
12676.00 315
12677.06 327
12678.13 338
12679.19 264
12680.25 287
12681.32 317
12682.38 340
12683.44 261
12684.51 271
12685.57 291
12686.63 308
12687.70 295
12688.76 322
12689.83 326
12690.89 314
12691.95 325
12693.02 294
12694.08 289
12695.15 310
12696.21 331
12697.27 292
12698.34 304
12699.40 320
12700.47 290
12701.53 318
12702.60 314
12703.66 298
12704.72 313
12705.79 305
12706.85 296
12707.92 274
12708.98 294
12710.05 319
12711.11 300
12712.18 285
12713.24 319
12714.31 300
12715.37 292
12716.44 246
12717.50 282
12718.57 283
12719.63 289
12720.70 321
12721.76 288
12722.83 276
12723.89 316
12724.96 351
12726.02 332
12727.09 273
12728.15 308
12729.22 352
12730.28 271
12731.35 292
12732.41 279
12733.48 258
12734.55 296
12735.61 294
12736.68 312
12737.74 332
12738.81 319
12739.88 332
12740.94 311
12742.01 295
12743.07 304
12744.14 279
12745.21 280
12746.27 281
12747.34 298
12748.40 283
12749.47 341
12750.54 305
12751.60 246
12752.67 303
12753.74 307
12754.80 272
12755.87 260
12756.94 261
12758.00 284
12759.07 291
12760.14 290
12761.20 286
12762.27 266
12763.34 281
12764.40 286
12765.47 290
12766.54 319
12767.60 284
12768.67 277
12769.74 307
12770.81 283
12771.87 287
12772.94 299
12774.01 288
12775.08 243
12776.14 278
12777.21 258
12778.28 250
12779.35 274
12780.41 267
12781.48 267
12782.55 280
12783.62 299
12784.68 295
12785.75 273
12786.82 256
12787.89 269
12788.96 249
12790.02 260
12791.09 309
12792.16 253
12793.23 258
12794.30 231
12795.36 247
12796.43 272
12797.50 317
12798.57 273
12799.64 243
12800.71 289
12801.77 302
12802.84 288
12803.91 303
12804.98 286
12806.05 251
12807.12 249
12808.19 289
12809.25 292
12810.32 265
12811.39 279
12812.46 304
12813.53 298
12814.60 286
12815.67 293
12816.74 268
12817.81 272
12818.88 270
12819.95 256
12821.01 245
12822.08 277
12823.15 265
12824.22 256
12825.29 271
12826.36 281
12827.43 264
12828.50 252
12829.57 247
12830.64 241
12831.71 247
12832.78 268
12833.85 258
12834.92 246
12835.99 287
12837.06 284
12838.13 260
12839.20 255
12840.27 273
12841.34 272
12842.41 275
12843.48 257
12844.55 259
12845.62 268
12846.69 247
12847.76 273
12848.83 273
12849.90 268
12850.97 257
12852.04 262
12853.11 264
12854.19 264
12855.26 280
12856.33 262
12857.40 249
12858.47 265
12859.54 252
12860.61 253
12861.68 283
12862.75 240
12863.82 249
12864.89 229
12865.97 263
12867.04 287
12868.11 279
12869.18 305
12870.25 270
12871.32 282
12872.39 235
12873.47 273
12874.54 251
12875.61 268
12876.68 283
12877.75 262
12878.82 256
12879.90 288
12880.97 261
12882.04 241
12883.11 197
12884.18 239
12885.25 244
12886.33 300
12887.40 261
12888.47 273
12889.54 268
12890.62 271
12891.69 215
12892.76 245
12893.83 284
12894.90 271
12895.98 240
12897.05 243
12898.12 246
12899.19 270
12900.27 263
12901.34 278
12902.41 270
12903.49 211
12904.56 232
12905.63 205
12906.70 260
12907.78 248
12908.85 249
12909.92 266
12911.00 291
12912.07 301
12913.14 289
12914.22 263
12915.29 250
12916.36 271
12917.44 261
12918.51 262
12919.58 261
12920.66 251
12921.73 257
12922.80 268
12923.88 244
12924.95 230
12926.02 236
12927.10 253
12928.17 295
12929.24 248
12930.32 269
12931.39 259
12932.47 240
12933.54 240
12934.61 244
12935.69 279
12936.76 272
12937.84 277
12938.91 302
12939.99 241
12941.06 281
12942.13 244
12943.21 212
12944.28 232
12945.36 271
12946.43 245
12947.51 223
12948.58 308
12949.66 262
12950.73 258
12951.81 257
12952.88 278
12953.95 276
12955.03 262
12956.10 234
12957.18 248
12958.25 225
12959.33 246
12960.40 250
12961.48 261
12962.56 274
12963.63 293
12964.71 231
12965.78 231
12966.86 277
12967.93 263
12969.01 245
12970.08 214
12971.16 263
12972.23 266
12973.31 241
12974.39 239
12975.46 245
12976.54 253
12977.61 297
12978.69 292
12979.76 306
12980.84 335
12981.92 262
12982.99 291
12984.07 277
12985.14 261
12986.22 278
12987.30 262
12988.37 290
12989.45 260
12990.53 264
12991.60 290
12992.68 262
12993.76 281
12994.83 293
12995.91 290
12996.99 292
12998.06 310
12999.14 284
13000.22 312
13001.29 272
13002.37 260
13003.45 260
13004.52 250
13005.60 256
13006.68 277
13007.75 252
13008.83 272
13009.91 266
13010.99 243
13012.06 264
13013.14 263
13014.22 259
13015.30 252
13016.37 289
13017.45 245
13018.53 277
13019.61 298
13020.68 276
13021.76 264
13022.84 262
13023.92 275
13024.99 266
13026.07 274
13027.15 317
13028.23 287
13029.31 306
13030.38 338
13031.46 299
13032.54 290
13033.62 282
13034.70 299
13035.77 295
13036.85 281
13037.93 255
13039.01 254
13040.09 278
13041.17 280
13042.24 299
13043.32 276
13044.40 273
13045.48 299
13046.56 298
13047.64 253
13048.72 290
13049.80 284
13050.87 281
13051.95 283
13053.03 302
13054.11 311
13055.19 296
13056.27 304
13057.35 302
13058.43 291
13059.51 295
13060.59 266
13061.67 306
13062.74 279
13063.82 250
13064.90 266
13065.98 278
13067.06 332
13068.14 281
13069.22 270
13070.30 269
13071.38 274
13072.46 253
13073.54 264
13074.62 276
13075.70 283
13076.78 262
13077.86 282
13078.94 283
13080.02 260
13081.10 306
13082.18 269
13083.26 273
13084.34 251
13085.42 282
13086.50 300
13087.58 273
13088.66 273
13089.74 268
13090.82 254
13091.90 292
13092.99 290
13094.07 310
13095.15 259
13096.23 258
13097.31 285
13098.39 289
13099.47 285
13100.55 305
13101.63 270
13102.71 264
13103.79 259
13104.88 282
13105.96 280
13107.04 291
13108.12 320
13109.20 295
13110.28 252
13111.36 260
13112.44 261
13113.53 270
13114.61 332
13115.69 279
13116.77 272
13117.85 280
13118.93 250
13120.02 297
13121.10 268
13122.18 267
13123.26 295
13124.34 306
13125.42 316
13126.51 265
13127.59 255
13128.67 273
13129.75 297
13130.84 238
13131.92 266
13133.00 292
13134.08 275
13135.16 276
13136.25 261
13137.33 257
13138.41 257
13139.49 244
13140.58 258
13141.66 291
13142.74 310
13143.82 286
13144.91 285
13145.99 262
13147.07 282
13148.16 258
13149.24 270
13150.32 275
13151.41 256
13152.49 253
13153.57 290
13154.65 275
13155.74 263
13156.82 324
13157.90 328
13158.99 300
13160.07 302
13161.15 306
13162.24 318
13163.32 292
13164.40 292
13165.49 302
13166.57 267
13167.66 257
13168.74 269
13169.82 313
13170.91 287
13171.99 278
13173.08 322
13174.16 282
13175.24 275
13176.33 294
13177.41 307
13178.50 308
13179.58 313
13180.66 293
13181.75 311
13182.83 314
13183.92 299
13185.00 306
13186.09 282
13187.17 327
13188.25 317
13189.34 338
13190.42 325
13191.51 342
13192.59 291
13193.68 344
13194.76 320
13195.85 329
13196.93 325
13198.02 314
13199.10 269
13200.19 331
13201.27 344
13202.36 274
13203.44 300
13204.53 317
13205.61 332
13206.70 295
13207.78 297
13208.87 318
13209.96 327
13211.04 283
13212.13 322
13213.21 313
13214.30 345
13215.38 392
13216.47 342
13217.55 314
13218.64 311
13219.73 282
13220.81 289
13221.90 339
13222.98 321
13224.07 326
13225.16 342
13226.24 325
13227.33 315
13228.41 383
13229.50 336
13230.59 348
13231.67 321
13232.76 319
13233.85 289
13234.93 316
13236.02 311
13237.11 344
13238.19 311
13239.28 307
13240.37 321
13241.45 295
13242.54 328
13243.63 339
13244.71 342
13245.80 315
13246.89 355
13247.97 340
13249.06 309
13250.15 315
13251.24 358
13252.32 328
13253.41 328
13254.50 338
13255.58 369
13256.67 346
13257.76 348
13258.85 393
13259.93 326
13261.02 353
13262.11 357
13263.20 375
13264.28 361
13265.37 374
13266.46 358
13267.55 357
13268.64 354
13269.72 345
13270.81 365
13271.90 383
13272.99 354
13274.08 343
13275.16 352
13276.25 338
13277.34 368
13278.43 355
13279.52 327
13280.61 338
13281.69 360
13282.78 361
13283.87 388
13284.96 386
13286.05 374
13287.14 431
13288.23 399
13289.31 433
13290.40 425
13291.49 385
13292.58 364
13293.67 317
13294.76 346
13295.85 365
13296.94 372
13298.03 371
13299.11 432
13300.20 431
13301.29 410
13302.38 368
13303.47 362
13304.56 386
13305.65 397
13306.74 429
13307.83 365
13308.92 426
13310.01 397
13311.10 390
13312.19 415
13313.28 437
13314.37 390
13315.46 410
13316.55 378
13317.64 400
13318.73 464
13319.82 453
13320.91 452
13322.00 417
13323.09 453
13324.18 419
13325.27 422
13326.36 442
13327.45 439
13328.54 406
13329.63 377
13330.72 368
13331.81 380
13332.90 410
13333.99 464
13335.08 442
13336.17 418
13337.26 404
13338.35 460
13339.44 449
13340.53 429
13341.62 421
13342.72 397
13343.81 404
13344.90 426
13345.99 398
13347.08 443
13348.17 400
13349.26 444
13350.35 452
13351.44 440
13352.54 428
13353.63 455
13354.72 450
13355.81 444
13356.90 450
13357.99 442
13359.08 485
13360.18 423
13361.27 446
13362.36 465
13363.45 477
13364.54 482
13365.63 488
13366.73 502
13367.82 479
13368.91 502
13370.00 517
13371.09 495
13372.19 496
13373.28 459
13374.37 448
13375.46 485
13376.56 496
13377.65 438
13378.74 435
13379.83 392
13380.93 432
13382.02 411
13383.11 408
13384.20 403
13385.30 368
13386.39 413
13387.48 408
13388.57 441
13389.67 400
13390.76 403
13391.85 379
13392.95 399
13394.04 469
13395.13 411
13396.22 391
13397.32 414
13398.41 374
13399.50 349
13400.60 406
13401.69 428
13402.78 354
13403.88 385
13404.97 370
13406.06 362
13407.16 369
13408.25 451
13409.35 395
13410.44 377
13411.53 406
13412.63 416
13413.72 384
13414.81 373
13415.91 408
13417.00 403
13418.10 397
13419.19 408
13420.28 400
13421.38 400
13422.47 360
13423.57 416
13424.66 410
13425.76 386
13426.85 378
13427.94 369
13429.04 411
13430.13 392
13431.23 371
13432.32 396
13433.42 432
13434.51 418
13435.61 391
13436.70 390
13437.80 466
13438.89 419
13439.99 392
13441.08 440
13442.18 426
13443.27 444
13444.37 425
13445.46 421
13446.56 395
13447.65 392
13448.75 399
13449.84 411
13450.94 413
13452.03 404
13453.13 431
13454.22 421
13455.32 427
13456.41 415
13457.51 430
13458.61 444
13459.70 426
13460.80 460
13461.89 457
13462.99 445
13464.08 441
13465.18 404
13466.28 458
13467.37 455
13468.47 484
13469.56 454
13470.66 432
13471.76 423
13472.85 415
13473.95 463
13475.05 433
13476.14 451
13477.24 501
13478.33 452
13479.43 446
13480.53 455
13481.62 474
13482.72 466
13483.82 462
13484.91 426
13486.01 467
13487.11 472
13488.20 467
13489.30 450
13490.40 466
13491.50 510
13492.59 475
13493.69 476
13494.79 494
13495.88 455
13496.98 519
13498.08 474
13499.18 514
13500.27 554
13501.37 526
13502.47 535
13503.57 518
13504.66 534
13505.76 480
13506.86 530
13507.96 545
13509.05 523
13510.15 501
13511.25 472
13512.35 523
13513.44 501
13514.54 414
13515.64 426
13516.74 443
13517.84 432
13518.93 464
13520.03 476
13521.13 434
13522.23 454
13523.33 420
13524.43 407
13525.52 479
13526.62 407
13527.72 367
13528.82 406
13529.92 422
13531.02 361
13532.12 365
13533.21 375
13534.31 347
13535.41 389
13536.51 369
13537.61 357
13538.71 402
13539.81 428
13540.91 376
13542.01 403
13543.10 371
13544.20 377
13545.30 344
13546.40 397
13547.50 406
13548.60 400
13549.70 359
13550.80 378
13551.90 372
13553.00 363
13554.10 361
13555.20 397
13556.30 357
13557.40 356
13558.50 372
13559.60 414
13560.70 383
13561.80 397
13562.90 391
13564.00 380
13565.10 375
13566.20 341
13567.30 302
13568.40 350
13569.50 318
13570.60 370
13571.70 367
13572.80 354
13573.90 403
13575.00 380
13576.10 339
13577.20 370
13578.30 369
13579.40 370
13580.50 366
13581.60 357
13582.70 347
13583.80 363
13584.90 399
13586.00 348
13587.10 338
13588.21 403
13589.31 420
13590.41 370
13591.51 388
13592.61 375
13593.71 329
13594.81 374
13595.91 392
13597.01 353
13598.12 333
13599.22 373
13600.32 383
13601.42 353
13602.52 386
13603.62 358
13604.72 410
13605.83 432
13606.93 420
13608.03 348
13609.13 426
13610.23 414
13611.34 371
13612.44 396
13613.54 395
13614.64 400
13615.74 354
13616.85 375
13617.95 351
13619.05 344
13620.15 338
13621.25 351
13622.36 380
13623.46 353
13624.56 370
13625.66 366
13626.77 364
13627.87 348
13628.97 332
13630.07 329
13631.18 337
13632.28 350
13633.38 321
13634.48 339
13635.59 370
13636.69 358
13637.79 357
13638.90 365
13640.00 408
13641.10 390
13642.21 380
13643.31 393
13644.41 388
13645.52 346
13646.62 371
13647.72 372
13648.83 395
13649.93 399
13651.03 372
13652.14 361
13653.24 363
13654.34 393
13655.45 393
13656.55 374
13657.65 377
13658.76 345
13659.86 321
13660.97 380
13662.07 393
13663.17 368
13664.28 388
13665.38 368
13666.49 347
13667.59 319
13668.69 359
13669.80 338
13670.90 367
13672.01 351
13673.11 345
13674.22 375
13675.32 380
13676.42 385
13677.53 390
13678.63 339
13679.74 345
13680.84 397
13681.95 397
13683.05 386
13684.16 383
13685.26 339
13686.37 409
13687.47 376
13688.58 374
13689.68 386
13690.79 390
13691.89 356
13693.00 359
13694.10 361
13695.21 355
13696.31 378
13697.42 405
13698.52 364
13699.63 388
13700.73 436
13701.84 389
13702.95 378
13704.05 384
13705.16 372
13706.26 417
13707.37 404
13708.47 378
13709.58 367
13710.69 411
13711.79 409
13712.90 398
13714.00 370
13715.11 358
13716.22 404
13717.32 369
13718.43 396
13719.53 427
13720.64 430
13721.75 413
13722.85 387
13723.96 421
13725.07 453
13726.17 455
13727.28 474
13728.39 426
13729.49 447
13730.60 485
13731.71 431
13732.81 446
13733.92 495
13735.03 472
13736.13 493
13737.24 421
13738.35 443
13739.46 472
13740.56 484
13741.67 457
13742.78 448
13743.88 431
13744.99 436
13746.10 413
13747.21 455
13748.31 500
13749.42 443
13750.53 449
13751.64 497
13752.74 465
13753.85 483
13754.96 501
13756.07 463
13757.17 469
13758.28 469
13759.39 545
13760.50 556
13761.61 486
13762.71 560
13763.82 587
13764.93 564
13766.04 601
13767.15 637
13768.25 609
13769.36 701
13770.47 699
13771.58 682
13772.69 695
13773.80 757
13774.90 727
13776.01 706
13777.12 738
13778.23 706
13779.34 688
13780.45 644
13781.56 606
13782.67 564
13783.77 572
13784.88 559
13785.99 523
13787.10 585
13788.21 547
13789.32 491
13790.43 475
13791.54 483
13792.65 479
13793.76 473
13794.86 452
13795.97 455
13797.08 479
13798.19 383
13799.30 431
13800.41 448
13801.52 418
13802.63 420
13803.74 430
13804.85 435
13805.96 440
13807.07 429
13808.18 461
13809.29 427
13810.40 435
13811.51 439
13812.62 402
13813.73 413
13814.84 399
13815.95 423
13817.06 424
13818.17 433
13819.28 352
13820.39 372
13821.50 401
13822.61 435
13823.72 408
13824.83 388
13825.94 425
13827.05 407
13828.16 402
13829.27 388
13830.39 402
13831.50 393
13832.61 388
13833.72 383
13834.83 385
13835.94 389
13837.05 409
13838.16 370
13839.27 397
13840.38 396
13841.50 404
13842.61 392
13843.72 379
13844.83 374
13845.94 370
13847.05 410
13848.16 380
13849.27 417
13850.39 420
13851.50 396
13852.61 416
13853.72 365
13854.83 371
13855.94 428
13857.06 397
13858.17 425
13859.28 408
13860.39 419
13861.50 382
13862.62 382
13863.73 423
13864.84 407
13865.95 359
13867.06 336
13868.18 402
13869.29 403
13870.40 447
13871.51 421
13872.63 406
13873.74 417
13874.85 365
13875.96 419
13877.08 404
13878.19 405
13879.30 355
13880.41 327
13881.53 417
13882.64 399
13883.75 408
13884.87 342
13885.98 400
13887.09 425
13888.20 397
13889.32 419
13890.43 430
13891.54 421
13892.66 352
13893.77 412
13894.88 452
13896.00 390
13897.11 406
13898.22 394
13899.34 390
13900.45 410
13901.56 388
13902.68 385
13903.79 487
13904.91 441
13906.02 426
13907.13 376
13908.25 371
13909.36 408
13910.48 420
13911.59 366
13912.70 359
13913.82 402
13914.93 394
13916.05 388
13917.16 399
13918.27 381
13919.39 369
13920.50 361
13921.62 354
13922.73 364
13923.85 363
13924.96 363
13926.08 346
13927.19 351
13928.30 364
13929.42 382
13930.53 354
13931.65 346
13932.76 344
13933.88 421
13934.99 375
13936.11 364
13937.22 371
13938.34 327
13939.45 341
13940.57 421
13941.68 373
13942.80 352
13943.91 379
13945.03 414
13946.15 336
13947.26 323
13948.38 335
13949.49 376
13950.61 367
13951.72 360
13952.84 377
13953.95 367
13955.07 369
13956.19 361
13957.30 335
13958.42 338
13959.53 327
13960.65 335
13961.77 364
13962.88 346
13964.00 350
13965.11 328
13966.23 318
13967.35 318
13968.46 368
13969.58 385
13970.69 355
13971.81 350
13972.93 354
13974.04 302
13975.16 304
13976.28 322
13977.39 327
13978.51 347
13979.63 307
13980.74 348
13981.86 352
13982.98 346
13984.09 318
13985.21 323
13986.33 344
13987.45 353
13988.56 363
13989.68 340
13990.80 308
13991.91 362
13993.03 357
13994.15 315
13995.27 331
13996.38 360
13997.50 329
13998.62 342
13999.74 339
14000.85 331
14001.97 325
14003.09 344
14004.21 298
14005.32 304
14006.44 322
14007.56 343
14008.68 382
14009.80 373
14010.91 328
14012.03 297
14013.15 305
14014.27 340
14015.39 361
14016.50 369
14017.62 317
14018.74 292
14019.86 301
14020.98 285
14022.10 284
14023.21 327
14024.33 354
14025.45 333
14026.57 297
14027.69 353
14028.81 355
14029.93 338
14031.04 343
14032.16 328
14033.28 328
14034.40 364
14035.52 367
14036.64 331
14037.76 363
14038.88 357
14040.00 350
14041.12 340
14042.23 300
14043.35 345
14044.47 296
14045.59 330
14046.71 336
14047.83 290
14048.95 337
14050.07 340
14051.19 390
14052.31 355
14053.43 379
14054.55 371
14055.67 342
14056.79 394
14057.91 351
14059.03 366
14060.15 386
14061.27 399
14062.39 366
14063.51 325
14064.63 355
14065.75 384
14066.87 348
14067.99 366
14069.11 378
14070.23 376
14071.35 394
14072.47 408
14073.59 397
14074.71 326
14075.83 380
14076.95 418
14078.07 377
14079.19 409
14080.31 422
14081.44 383
14082.56 363
14083.68 432
14084.80 406
14085.92 392
14087.04 406
14088.16 425
14089.28 417
14090.40 438
14091.52 448
14092.65 493
14093.77 495
14094.89 416
14096.01 427
14097.13 469
14098.25 468
14099.37 501
14100.50 526
14101.62 448
14102.74 499
14103.86 467
14104.98 469
14106.10 470
14107.23 449
14108.35 407
14109.47 415
14110.59 379
14111.71 372
14112.84 388
14113.96 411
14115.08 358
14116.20 365
14117.32 366
14118.45 380
14119.57 349
14120.69 332
14121.81 318
14122.94 348
14124.06 348
14125.18 375
14126.30 385
14127.43 339
14128.55 369
14129.67 370
14130.79 339
14131.92 314
14133.04 304
14134.16 333
14135.29 308
14136.41 310
14137.53 359
14138.66 331
14139.78 347
14140.90 350
14142.02 352
14143.15 355
14144.27 330
14145.39 343
14146.52 310
14147.64 346
14148.76 346
14149.89 303
14151.01 302
14152.14 320
14153.26 326
14154.38 270
14155.51 326
14156.63 316
14157.75 349
14158.88 294
14160.00 337
14161.13 328
14162.25 293
14163.37 324
14164.50 318
14165.62 301
14166.75 316
14167.87 300
14168.99 296
14170.12 362
14171.24 320
14172.37 304
14173.49 289
14174.62 315
14175.74 328
14176.87 329
14177.99 280
14179.12 297
14180.24 331
14181.36 321
14182.49 306
14183.61 279
14184.74 284
14185.86 318
14186.99 319
14188.11 309
14189.24 287
14190.36 315
14191.49 332
14192.62 327
14193.74 307
14194.87 290
14195.99 315
14197.12 298
14198.24 307
14199.37 280
14200.49 299
14201.62 339
14202.74 339
14203.87 278
14205.00 288
14206.12 257
14207.25 289
14208.37 279
14209.50 273
14210.62 287
14211.75 293
14212.88 294
14214.00 243
14215.13 277
14216.26 283
14217.38 281
14218.51 261
14219.63 316
14220.76 346
14221.89 307
14223.01 308
14224.14 295
14225.27 269
14226.39 302
14227.52 304
14228.65 274
14229.77 266
14230.90 273
14232.03 261
14233.15 247
14234.28 272
14235.41 244
14236.53 241
14237.66 275
14238.79 292
14239.91 280
14241.04 299
14242.17 274
14243.30 263
14244.42 262
14245.55 226
14246.68 258
14247.81 286
14248.93 258
14250.06 274
14251.19 259
14252.32 294
14253.44 252
14254.57 264
14255.70 264
14256.83 281
14257.95 267
14259.08 279
14260.21 306
14261.34 290
14262.47 328
14263.59 258
14264.72 251
14265.85 295
14266.98 258
14268.11 267
14269.23 269
14270.36 267
14271.49 255
14272.62 264
14273.75 254
14274.88 261
14276.01 263
14277.13 245
14278.26 252
14279.39 252
14280.52 249
14281.65 236
14282.78 249
14283.91 230
14285.04 260
14286.16 226
14287.29 252
14288.42 255
14289.55 229
14290.68 239
14291.81 236
14292.94 254
14294.07 269
14295.20 258
14296.33 241
14297.46 243
14298.59 247
14299.71 251
14300.84 221
14301.97 221
14303.10 221
14304.23 240
14305.36 205
14306.49 268
14307.62 221
14308.75 204
14309.88 199
14311.01 202
14312.14 230
14313.27 275
14314.40 249
14315.53 243
14316.66 260
14317.79 252
14318.92 235
14320.05 237
14321.18 178
14322.31 191
14323.44 202
14324.57 223
14325.70 228
14326.84 218
14327.97 231
14329.10 238
14330.23 210
14331.36 221
14332.49 204
14333.62 258
14334.75 215
14335.88 251
14337.01 256
14338.14 248
14339.27 234
14340.41 217
14341.54 198
14342.67 195
14343.80 200
14344.93 233
14346.06 254
14347.19 230
14348.32 203
14349.46 223
14350.59 211
14351.72 205
14352.85 227
14353.98 211
14355.11 188
14356.25 203
14357.38 205
14358.51 240
14359.64 209
14360.77 225
14361.90 213
14363.04 257
14364.17 199
14365.30 221
14366.43 226
14367.56 213
14368.70 201
14369.83 224
14370.96 238
14372.09 221
14373.23 214
14374.36 240
14375.49 197
14376.62 209
14377.76 227
14378.89 227
14380.02 213
14381.15 219
14382.29 241
14383.42 231
14384.55 213
14385.69 226
14386.82 224
14387.95 217
14389.08 211
14390.22 225
14391.35 245
14392.48 197
14393.62 215
14394.75 199
14395.88 191
14397.02 213
14398.15 190
14399.28 198
14400.42 216
14401.55 177
14402.68 205
14403.82 205
14404.95 200
14406.08 207
14407.22 208
14408.35 210
14409.49 219
14410.62 222
14411.75 207
14412.89 209
14414.02 188
14415.16 187
14416.29 201
14417.42 209
14418.56 223
14419.69 229
14420.83 196
14421.96 188
14423.10 207
14424.23 212
14425.36 197
14426.50 188
14427.63 179
14428.77 207
14429.90 214
14431.04 202
14432.17 200
14433.31 220
14434.44 206
14435.58 187
14436.71 219
14437.85 215
14438.98 212
14440.12 205
14441.25 198
14442.39 216
14443.52 244
14444.66 219
14445.79 227
14446.93 236
14448.06 212
14449.20 188
14450.33 201
14451.47 225
14452.60 237
14453.74 211
14454.87 226
14456.01 212
14457.15 234
14458.28 210
14459.42 230
14460.55 223
14461.69 210
14462.83 211
14463.96 200
14465.10 205
14466.23 197
14467.37 217
14468.51 240
14469.64 241
14470.78 237
14471.91 202
14473.05 224
14474.19 220
14475.32 236
14476.46 273
14477.60 230
14478.73 243
14479.87 241
14481.01 215
14482.14 216
14483.28 236
14484.42 205
14485.55 229
14486.69 236
14487.83 249
14488.96 207
14490.10 218
14491.24 213
14492.37 234
14493.51 200
14494.65 208
14495.79 207
14496.92 220
14498.06 223
14499.20 230
14500.34 212
14501.47 214
14502.61 226
14503.75 269
14504.89 217
14506.02 221
14507.16 239
14508.30 226
14509.44 227
14510.57 221
14511.71 215
14512.85 237
14513.99 251
14515.13 231
14516.26 252
14517.40 222
14518.54 237
14519.68 243
14520.82 192
14521.95 229
14523.09 272
14524.23 252
14525.37 239
14526.51 229
14527.65 233
14528.78 257
14529.92 203
14531.06 268
14532.20 287
14533.34 257
14534.48 231
14535.62 234
14536.76 218
14537.89 239
14539.03 224
14540.17 244
14541.31 258
14542.45 249
14543.59 251
14544.73 237
14545.87 247
14547.01 218
14548.15 212
14549.29 230
14550.42 235
14551.56 246
14552.70 225
14553.84 234
14554.98 234
14556.12 219
14557.26 242
14558.40 211
14559.54 268
14560.68 246
14561.82 226
14562.96 216
14564.10 216
14565.24 237
14566.38 249
14567.52 237
14568.66 273
14569.80 242
14570.94 270
14572.08 255
14573.22 264
14574.36 257
14575.50 268
14576.64 246
14577.78 277
14578.92 218
14580.06 254
14581.20 270
14582.35 253
14583.49 242
14584.63 250
14585.77 265
14586.91 218
14588.05 226
14589.19 263
14590.33 250
14591.47 251
14592.61 277
14593.75 251
14594.89 250
14596.04 264
14597.18 274
14598.32 257
14599.46 269
14600.60 269
14601.74 297
14602.88 271
14604.03 248
14605.17 288
14606.31 283
14607.45 279
14608.59 321
14609.73 271
14610.87 291
14612.02 356
14613.16 318
14614.30 276
14615.44 222
14616.58 286
14617.73 286
14618.87 259
14620.01 300
14621.15 315
14622.29 322
14623.44 304
14624.58 294
14625.72 260
14626.86 298
14628.01 342
14629.15 320
14630.29 340
14631.43 349
14632.58 331
14633.72 330
14634.86 333
14636.00 384
14637.15 331
14638.29 341
14639.43 334
14640.58 325
14641.72 304
14642.86 274
14644.00 331
14645.15 323
14646.29 315
14647.43 306
14648.58 276
14649.72 333
14650.86 288
14652.01 251
14653.15 309
14654.29 287
14655.44 271
14656.58 303
14657.72 256
14658.87 252
14660.01 249
14661.16 280
14662.30 283
14663.44 288
14664.59 299
14665.73 246
14666.87 254
14668.02 305
14669.16 251
14670.31 234
14671.45 198
14672.59 269
14673.74 255
14674.88 230
14676.03 237
14677.17 230
14678.32 245
14679.46 227
14680.60 247
14681.75 250
14682.89 243
14684.04 210
14685.18 243
14686.33 253
14687.47 234
14688.62 234
14689.76 245
14690.91 265
14692.05 240
14693.20 192
14694.34 186
14695.49 213
14696.63 214
14697.78 200
14698.92 208
14700.07 246
14701.21 229
14702.36 209
14703.50 222
14704.65 214
14705.79 192
14706.94 203
14708.09 203
14709.23 241
14710.38 210
14711.52 219
14712.67 212
14713.81 225
14714.96 210
14716.11 216
14717.25 229
14718.40 224
14719.54 197
14720.69 201
14721.84 214
14722.98 214
14724.13 205
14725.27 181
14726.42 208
14727.57 231
14728.71 221
14729.86 249
14731.01 240
14732.15 221
14733.30 188
14734.45 201
14735.59 248
14736.74 223
14737.88 202
14739.03 179
14740.18 212
14741.33 217
14742.47 268
14743.62 245
14744.77 197
14745.91 225
14747.06 217
14748.21 207
14749.35 221
14750.50 249
14751.65 235
14752.80 250
14753.94 202
14755.09 208
14756.24 211
14757.39 212
14758.53 252
14759.68 262
14760.83 187
14761.98 213
14763.12 198
14764.27 213
14765.42 201
14766.57 210
14767.71 209
14768.86 247
14770.01 227
14771.16 190
14772.31 208
14773.45 188
14774.60 185
14775.75 202
14776.90 206
14778.05 228
14779.20 217
14780.34 186
14781.49 220
14782.64 218
14783.79 183
14784.94 183
14786.09 199
14787.24 162
14788.38 188
14789.53 210
14790.68 205
14791.83 211
14792.98 224
14794.13 176
14795.28 192
14796.43 212
14797.57 208
14798.72 165
14799.87 186
14801.02 217
14802.17 200
14803.32 185
14804.47 198
14805.62 206
14806.77 187
14807.92 182
14809.07 182
14810.22 152
14811.37 172
14812.52 204
14813.67 207
14814.82 172
14815.97 174
14817.12 192
14818.26 203
14819.41 205
14820.56 182
14821.71 158
14822.86 199
14824.01 174
14825.16 161
14826.31 225
14827.47 193
14828.62 195
14829.77 184
14830.92 160
14832.07 172
14833.22 172
14834.37 188
14835.52 176
14836.67 169
14837.82 163
14838.97 178
14840.12 160
14841.27 172
14842.42 176
14843.57 163
14844.72 169
14845.87 225
14847.03 169
14848.18 152
14849.33 163
14850.48 158
14851.63 196
14852.78 181
14853.93 167
14855.08 204
14856.23 195
14857.39 151
14858.54 160
14859.69 137
14860.84 147
14861.99 148
14863.14 159
14864.29 146
14865.45 183
14866.60 155
14867.75 165
14868.90 188
14870.05 171
14871.21 181
14872.36 181
14873.51 186
14874.66 166
14875.81 147
14876.97 177
14878.12 165
14879.27 166
14880.42 182
14881.57 186
14882.73 184
14883.88 188
14885.03 195
14886.18 159
14887.34 172
14888.49 179
14889.64 185
14890.79 199
14891.95 143
14893.10 183
14894.25 182
14895.41 156
14896.56 177
14897.71 177
14898.86 165
14900.02 187
14901.17 157
14902.32 186
14903.48 196
14904.63 192
14905.78 163
14906.94 179
14908.09 182
14909.24 195
14910.40 205
14911.55 172
14912.70 174
14913.86 175
14915.01 201
14916.16 164
14917.32 162
14918.47 171
14919.63 181
14920.78 160
14921.93 184
14923.09 177
14924.24 176
14925.39 183
14926.55 189
14927.70 149
14928.86 190
14930.01 189
14931.17 182
14932.32 204
14933.47 149
14934.63 161
14935.78 162
14936.94 175
14938.09 195
14939.25 184
14940.40 164
14941.56 183
14942.71 186
14943.86 207
14945.02 207
14946.17 196
14947.33 183
14948.48 187
14949.64 158
14950.79 187
14951.95 200
14953.10 191
14954.26 176
14955.41 178
14956.57 174
14957.72 182
14958.88 177
14960.04 159
14961.19 207
14962.35 228
14963.50 205
14964.66 171
14965.81 174
14966.97 196
14968.12 216
14969.28 175
14970.44 216
14971.59 212
14972.75 212
14973.90 188
14975.06 186
14976.21 186
14977.37 165
14978.53 185
14979.68 201
14980.84 193
14981.99 174
14983.15 196
14984.31 179
14985.46 156
14986.62 204
14987.78 179
14988.93 167
14990.09 194
14991.25 190
14992.40 169
14993.56 170
14994.72 164
14995.87 190
14997.03 126
14998.19 151
14999.34 188
15000.50 176
15001.66 165
15002.81 160
15003.97 163
15005.13 157
15006.29 154
15007.44 150
15008.60 162
15009.76 168
15010.91 175
15012.07 155
15013.23 174
15014.39 182
15015.54 202
15016.70 158
15017.86 157
15019.02 170
15020.17 178
15021.33 178
15022.49 173
15023.65 157
15024.81 190
15025.96 164
15027.12 170
15028.28 147
15029.44 166
15030.59 180
15031.75 164
15032.91 184
15034.07 173
15035.23 166
15036.39 193
15037.54 166
15038.70 164
15039.86 161
15041.02 146
15042.18 132
15043.34 140
15044.50 155
15045.65 163
15046.81 166
15047.97 184
15049.13 169
15050.29 162
15051.45 155
15052.61 156
15053.77 169
15054.92 150
15056.08 165
15057.24 149
15058.40 139
15059.56 152
15060.72 149
15061.88 143
15063.04 149
15064.20 156
15065.36 146
15066.52 145
15067.68 166
15068.84 157
15070.00 171
15071.16 162
15072.32 164
15073.47 137
15074.63 168
15075.79 157
15076.95 123
15078.11 161
15079.27 159
15080.43 179
15081.59 140
15082.75 146
15083.91 165
15085.07 200
15086.23 127
15087.39 155
15088.56 173
15089.72 164
15090.88 166
15092.04 163
15093.20 144
15094.36 158
15095.52 154
15096.68 156
15097.84 150
15099.00 171
15100.16 145
15101.32 168
15102.48 204
15103.64 180
15104.80 161
15105.97 170
15107.13 188
15108.29 159
15109.45 178
15110.61 157
15111.77 175
15112.93 143
15114.09 187
15115.25 188
15116.42 180
15117.58 177
15118.74 169
15119.90 175
15121.06 187
15122.22 189
15123.39 152
15124.55 154
15125.71 159
15126.87 174
15128.03 156
15129.19 168
15130.36 164
15131.52 198
15132.68 147
15133.84 168
15135.00 194
15136.17 158
15137.33 178
15138.49 159
15139.65 154
15140.82 166
15141.98 168
15143.14 160
15144.30 155
15145.46 136
15146.63 166
15147.79 159
15148.95 161
15150.12 175
15151.28 167
15152.44 161
15153.60 176
15154.77 144
15155.93 159
15157.09 134
15158.26 111
15159.42 174
15160.58 179
15161.74 180
15162.91 163
15164.07 178
15165.23 175
15166.40 170
15167.56 196
15168.72 205
15169.89 181
15171.05 200
15172.21 170
15173.38 171
15174.54 185
15175.71 160
15176.87 144
15178.03 187
15179.20 176
15180.36 213
15181.52 162
15182.69 163
15183.85 144
15185.02 161
15186.18 173
15187.34 138
15188.51 163
15189.67 173
15190.84 179
15192.00 197
15193.17 153
15194.33 171
15195.49 174
15196.66 170
15197.82 147
15198.99 197
15200.15 191
15201.32 161
15202.48 156
15203.65 196
15204.81 197
15205.98 156
15207.14 168
15208.31 175
15209.47 186
15210.64 170
15211.80 155
15212.97 168
15214.13 183
15215.30 181
15216.46 175
15217.63 168
15218.79 175
15219.96 164
15221.12 193
15222.29 172
15223.45 187
15224.62 181
15225.78 170
15226.95 205
15228.12 179
15229.28 163
15230.45 172
15231.61 201
15232.78 202
15233.95 218
15235.11 209
15236.28 188
15237.44 178
15238.61 160
15239.78 180
15240.94 171
15242.11 154
15243.27 153
15244.44 150
15245.61 182
15246.77 176
15247.94 162
15249.11 186
15250.27 164
15251.44 168
15252.61 167
15253.77 178
15254.94 165
15256.11 156
15257.27 180
15258.44 180
15259.61 168
15260.77 164
15261.94 154
15263.11 167
15264.27 174
15265.44 160
15266.61 170
15267.78 150
15268.94 172
15270.11 156
15271.28 154
15272.44 131
15273.61 133
15274.78 157
15275.95 171
15277.11 179
15278.28 180
15279.45 161
15280.62 173
15281.79 186
15282.95 189
15284.12 143
15285.29 146
15286.46 153
15287.62 143
15288.79 163
15289.96 158
15291.13 176
15292.30 138
15293.47 141
15294.63 141
15295.80 165
15296.97 191
15298.14 179
15299.31 141
15300.48 152
15301.64 159
15302.81 166
15303.98 164
15305.15 164
15306.32 173
15307.49 144
15308.66 162
15309.82 155
15310.99 196
15312.16 187
15313.33 163
15314.50 162
15315.67 177
15316.84 146
15318.01 181
15319.18 160
15320.35 152
15321.51 163
15322.68 148
15323.85 175
15325.02 147
15326.19 148
15327.36 179
15328.53 171
15329.70 168
15330.87 150
15332.04 148
15333.21 197
15334.38 177
15335.55 174
15336.72 218
15337.89 170
15339.06 166
15340.23 138
15341.40 168
15342.57 165
15343.74 152
15344.91 162
15346.08 152
15347.25 149
15348.42 170
15349.59 201
15350.76 177
15351.93 178
15353.10 158
15354.27 154
15355.44 145
15356.61 177
15357.78 148
15358.95 149
15360.13 150
15361.30 176
15362.47 154
15363.64 150
15364.81 147
15365.98 161
15367.15 198
15368.32 159
15369.49 167
15370.66 174
15371.84 147
15373.01 165
15374.18 163
15375.35 139
15376.52 150
15377.69 164
15378.86 175
15380.03 173
15381.21 177
15382.38 193
15383.55 176
15384.72 163
15385.89 165
15387.06 162
15388.24 162
15389.41 148
15390.58 148
15391.75 164
15392.92 152
15394.10 179
15395.27 141
15396.44 156
15397.61 155
15398.78 149
15399.96 187
15401.13 187
15402.30 145
15403.47 141
15404.65 176
15405.82 152
15406.99 184
15408.16 163
15409.34 187
15410.51 163
15411.68 162
15412.85 173
15414.03 150
15415.20 139
15416.37 186
15417.55 168
15418.72 165
15419.89 170
15421.06 170
15422.24 127
15423.41 151
15424.58 126
15425.76 146
15426.93 159
15428.10 162
15429.28 156
15430.45 124
15431.62 125
15432.80 184
15433.97 158
15435.15 137
15436.32 143
15437.49 160
15438.67 195
15439.84 168
15441.01 162
15442.19 126
15443.36 171
15444.54 166
15445.71 175
15446.88 191
15448.06 167
15449.23 171
15450.41 189
15451.58 180
15452.75 176
15453.93 187
15455.10 151
15456.28 170
15457.45 155
15458.63 151
15459.80 146
15460.98 141
15462.15 154
15463.32 159
15464.50 190
15465.67 153
15466.85 149
15468.02 146
15469.20 181
15470.37 159
15471.55 180
15472.72 161
15473.90 170
15475.07 165
15476.25 186
15477.42 182
15478.60 129
15479.77 145
15480.95 186
15482.13 183
15483.30 173
15484.48 168
15485.65 161
15486.83 159
15488.00 180
15489.18 141
15490.35 151
15491.53 188
15492.71 181
15493.88 160
15495.06 155
15496.23 167
15497.41 160
15498.59 176
15499.76 147
15500.94 143
15502.11 165
15503.29 163
15504.47 178
15505.64 159
15506.82 154
15508.00 166
15509.17 164
15510.35 143
15511.52 159
15512.70 157
15513.88 145
15515.05 161
15516.23 146
15517.41 162
15518.58 174
15519.76 147
15520.94 157
15522.12 159
15523.29 151
15524.47 141
15525.65 147
15526.82 162
15528.00 165
15529.18 165
15530.35 174
15531.53 136
15532.71 173
15533.89 152
15535.06 178
15536.24 160
15537.42 174
15538.60 165
15539.77 144
15540.95 167
15542.13 144
15543.31 140
15544.48 157
15545.66 149
15546.84 145
15548.02 139
15549.20 186
15550.37 178
15551.55 164
15552.73 150
15553.91 152
15555.09 153
15556.26 159
15557.44 156
15558.62 173
15559.80 176
15560.98 175
15562.16 183
15563.34 182
15564.51 168
15565.69 164
15566.87 188
15568.05 195
15569.23 192
15570.41 198
15571.59 209
15572.76 220
15573.94 164
15575.12 211
15576.30 182
15577.48 172
15578.66 179
15579.84 182
15581.02 170
15582.20 171
15583.38 161
15584.56 163
15585.73 178
15586.91 147
15588.09 186
15589.27 186
15590.45 179
15591.63 159
15592.81 178
15593.99 207
15595.17 182
15596.35 189
15597.53 178
15598.71 187
15599.89 173
15601.07 178
15602.25 177
15603.43 183
15604.61 185
15605.79 153
15606.97 160
15608.15 182
15609.33 201
15610.51 202
15611.69 194
15612.87 192
15614.05 197
15615.23 180
15616.41 197
15617.59 214
15618.77 185
15619.95 202
15621.14 221
15622.32 175
15623.50 178
15624.68 201
15625.86 195
15627.04 212
15628.22 188
15629.40 200
15630.58 180
15631.76 193
15632.94 201
15634.13 175
15635.31 176
15636.49 167
15637.67 178
15638.85 176
15640.03 163
15641.21 186
15642.39 213
15643.58 215
15644.76 199
15645.94 173
15647.12 207
15648.30 203
15649.48 183
15650.67 185
15651.85 225
15653.03 219
15654.21 179
15655.39 226
15656.58 239
15657.76 195
15658.94 226
15660.12 236
15661.30 209
15662.49 217
15663.67 248
15664.85 231
15666.03 184
15667.22 184
15668.40 191
15669.58 191
15670.76 211
15671.95 205
15673.13 211
15674.31 233
15675.49 222
15676.68 236
15677.86 222
15679.04 218
15680.23 207
15681.41 212
15682.59 204
15683.77 205
15684.96 219
15686.14 213
15687.32 195
15688.51 215
15689.69 195
15690.87 195
15692.06 226
15693.24 198
15694.42 175
15695.61 201
15696.79 203
15697.97 200
15699.16 211
15700.34 201
15701.53 193
15702.71 197
15703.89 225
15705.08 202
15706.26 190
15707.44 215
15708.63 215
15709.81 205
15711.00 227
15712.18 225
15713.36 198
15714.55 193
15715.73 208
15716.92 219
15718.10 210
15719.29 205
15720.47 214
15721.66 225
15722.84 250
15724.02 238
15725.21 233
15726.39 221
15727.58 225
15728.76 230
15729.95 239
15731.13 231
15732.32 218
15733.50 241
15734.69 187
15735.87 198
15737.06 215
15738.24 243
15739.43 231
15740.61 233
15741.80 222
15742.98 231
15744.17 217
15745.35 194
15746.54 191
15747.72 233
15748.91 211
15750.10 201
15751.28 222
15752.47 236
15753.65 227
15754.84 220
15756.02 215
15757.21 209
15758.40 219
15759.58 225
15760.77 232
15761.95 223
15763.14 241
15764.33 242
15765.51 211
15766.70 218
15767.88 166
15769.07 216
15770.26 212
15771.44 218
15772.63 195
15773.82 207
15775.00 214
15776.19 244
15777.38 193
15778.56 173
15779.75 189
15780.94 208
15782.12 222
15783.31 217
15784.50 212
15785.68 176
15786.87 211
15788.06 195
15789.24 181
15790.43 183
15791.62 179
15792.81 194
15793.99 189
15795.18 168
15796.37 178
15797.55 201
15798.74 251
15799.93 237
15801.12 189
15802.30 180
15803.49 181
15804.68 185
15805.87 180
15807.05 203
15808.24 199
15809.43 230
15810.62 209
15811.81 196
15812.99 196
15814.18 208
15815.37 175
15816.56 178
15817.75 194
15818.93 175
15820.12 186
15821.31 198
15822.50 225
15823.69 197
15824.88 173
15826.06 158
15827.25 161
15828.44 196
15829.63 169
15830.82 166
15832.01 167
15833.20 184
15834.38 175
15835.57 176
15836.76 190
15837.95 170
15839.14 187
15840.33 185
15841.52 184
15842.71 221
15843.90 218
15845.08 194
15846.27 175
15847.46 171
15848.65 182
15849.84 151
15851.03 195
15852.22 162
15853.41 201
15854.60 196
15855.79 188
15856.98 207
15858.17 193
15859.36 165
15860.55 181
15861.74 203
15862.93 184
15864.12 168
15865.31 197
15866.50 202
15867.69 175
15868.88 180
15870.07 174
15871.26 198
15872.45 212
15873.64 188
15874.83 168
15876.02 166
15877.21 198
15878.40 204
15879.59 195
15880.78 160
15881.97 190
15883.16 181
15884.35 209
15885.54 191
15886.73 186
15887.92 183
15889.11 198
15890.30 189
15891.50 167
15892.69 195
15893.88 172
15895.07 193
15896.26 189
15897.45 183
15898.64 180
15899.83 221
15901.02 179
15902.22 182
15903.41 200
15904.60 178
15905.79 182
15906.98 185
15908.17 217
15909.36 212
15910.56 212
15911.75 184
15912.94 161
15914.13 192
15915.32 195
15916.51 168
15917.71 188
15918.90 179
15920.09 224
15921.28 154
15922.47 182
15923.67 172
15924.86 191
15926.05 175
15927.24 206
15928.43 204
15929.63 190
15930.82 190
15932.01 200
15933.20 188
15934.40 168
15935.59 207
15936.78 210
15937.97 200
15939.17 180
15940.36 175
15941.55 181
15942.75 200
15943.94 164
15945.13 202
15946.32 184
15947.52 216
15948.71 157
15949.90 180
15951.10 164
15952.29 193
15953.48 200
15954.68 181
15955.87 193
15957.06 214
15958.26 199
15959.45 173
15960.64 171
15961.84 130
15963.03 178
15964.22 149
15965.42 149
15966.61 158
15967.80 160
15969.00 207
15970.19 182
15971.39 191
15972.58 168
15973.77 162
15974.97 178
15976.16 178
15977.36 168
15978.55 178
15979.74 141
15980.94 183
15982.13 203
15983.33 191
15984.52 154
15985.72 155
15986.91 164
15988.10 156
15989.30 161
15990.49 144
15991.69 149
15992.88 170
15994.08 153
15995.27 171
15996.47 186
15997.66 162
15998.86 194
16000.05 136
16001.25 174
16002.44 164
16003.64 176
16004.83 170
16006.03 165
16007.22 189
16008.42 164
16009.61 149
16010.81 160
16012.00 178
16013.20 150
16014.40 148
16015.59 146
16016.79 183
16017.98 133
16019.18 145
16020.37 169
16021.57 158
16022.76 176
16023.96 182
16025.16 161
16026.35 169
16027.55 178
16028.74 148
16029.94 169
16031.14 182
16032.33 215
16033.53 170
16034.73 152
16035.92 174
16037.12 146
16038.31 148
16039.51 164
16040.71 119
16041.90 136
16043.10 176
16044.30 171
16045.49 144
16046.69 151
16047.89 152
16049.08 155
16050.28 173
16051.48 164
16052.67 168
16053.87 162
16055.07 160
16056.27 158
16057.46 168
16058.66 175
16059.86 146
16061.05 151
16062.25 141
16063.45 139
16064.65 158
16065.84 154
16067.04 128
16068.24 148
16069.44 153
16070.63 157
16071.83 178
16073.03 154
16074.23 170
16075.42 159
16076.62 129
16077.82 129
16079.02 165
16080.22 151
16081.41 174
16082.61 174
16083.81 158
16085.01 137
16086.21 170
16087.40 164
16088.60 168
16089.80 164
16091.00 117
16092.20 151
16093.40 142
16094.59 133
16095.79 140
16096.99 131
16098.19 129
16099.39 139
16100.59 118
16101.79 155
16102.99 142
16104.18 140
16105.38 143
16106.58 123
16107.78 131
16108.98 154
16110.18 120
16111.38 134
16112.58 136
16113.78 133
16114.98 145
16116.17 173
16117.37 176
16118.57 185
16119.77 156
16120.97 154
16122.17 134
16123.37 132
16124.57 142
16125.77 146
16126.97 171
16128.17 140
16129.37 129
16130.57 141
16131.77 138
16132.97 135
16134.17 152
16135.37 166
16136.57 138
16137.77 146
16138.97 138
16140.17 139
16141.37 131
16142.57 139
16143.77 152
16144.97 143
16146.17 139
16147.37 125
16148.57 125
16149.77 134
16150.97 166
16152.17 172
16153.37 155
16154.58 175
16155.78 150
16156.98 156
16158.18 172
16159.38 161
16160.58 136
16161.78 158
16162.98 184
16164.18 159
16165.38 142
16166.59 162
16167.79 156
16168.99 175
16170.19 129
16171.39 138
16172.59 163
16173.79 153
16174.99 166
16176.20 152
16177.40 143
16178.60 159
16179.80 144
16181.00 159
16182.20 136
16183.41 158
16184.61 146
16185.81 164
16187.01 171
16188.21 144
16189.42 141
16190.62 171
16191.82 190
16193.02 149
16194.22 179
16195.43 158
16196.63 153
16197.83 169
16199.03 156
16200.24 165
16201.44 162
16202.64 191
16203.84 165
16205.05 162
16206.25 153
16207.45 173
16208.65 165
16209.86 148
16211.06 142
16212.26 210
16213.47 179
16214.67 150
16215.87 166
16217.07 151
16218.28 155
16219.48 160
16220.68 137
16221.89 163
16223.09 168
16224.29 161
16225.50 159
16226.70 169
16227.90 180
16229.11 156
16230.31 186
16231.51 171
16232.72 159
16233.92 140
16235.13 174
16236.33 173
16237.53 168
16238.74 207
16239.94 203
16241.15 178
16242.35 184
16243.55 203
16244.76 168
16245.96 174
16247.17 168
16248.37 158
16249.57 150
16250.78 168
16251.98 164
16253.19 160
16254.39 157
16255.60 191
16256.80 174
16258.01 183
16259.21 148
16260.41 174
16261.62 183
16262.82 150
16264.03 155
16265.23 160
16266.44 152
16267.64 172
16268.85 182
16270.05 171
16271.26 174
16272.46 168
16273.67 161
16274.87 160
16276.08 169
16277.28 137
16278.49 208
16279.70 181
16280.90 145
16282.11 152
16283.31 173
16284.52 200
16285.72 174
16286.93 157
16288.13 163
16289.34 172
16290.55 192
16291.75 172
16292.96 184
16294.16 170
16295.37 144
16296.58 149
16297.78 184
16298.99 168
16300.19 157
16301.40 186
16302.61 197
16303.81 188
16305.02 166
16306.22 162
16307.43 183
16308.64 196
16309.84 180
16311.05 191
16312.26 185
16313.46 187
16314.67 195
16315.88 183
16317.08 196
16318.29 171
16319.50 186
16320.70 197
16321.91 180
16323.12 173
16324.33 171
16325.53 156
16326.74 147
16327.95 173
16329.15 182
16330.36 140
16331.57 153
16332.78 154
16333.98 163
16335.19 169
16336.40 154
16337.61 169
16338.81 166
16340.02 188
16341.23 186
16342.44 189
16343.64 176
16344.85 191
16346.06 184
16347.27 177
16348.48 137
16349.68 147
16350.89 139
16352.10 160
16353.31 147
16354.52 160
16355.72 155
16356.93 155
16358.14 150
16359.35 154
16360.56 130
16361.77 135
16362.97 142
16364.18 139
16365.39 161
16366.60 154
16367.81 133
16369.02 136
16370.23 149
16371.43 167
16372.64 143
16373.85 151
16375.06 149
16376.27 161
16377.48 149
16378.69 137
16379.90 163
16381.11 138
16382.32 140
16383.52 145
16384.73 127
16385.94 144
16387.15 152
16388.36 169
16389.57 132
16390.78 169
16391.99 151
16393.20 152
16394.41 145
16395.62 157
16396.83 174
16398.04 165
16399.25 147
16400.46 153
16401.67 154
16402.88 126
16404.09 164
16405.30 156
16406.51 149
16407.72 164
16408.93 150
16410.14 173
16411.35 138
16412.56 130
16413.77 134
16414.98 169
16416.19 160
16417.40 136
16418.61 165
16419.82 141
16421.03 140
16422.24 153
16423.45 150
16424.67 126
16425.88 130
16427.09 164
16428.30 150
16429.51 160
16430.72 149
16431.93 140
16433.14 172
16434.35 175
16435.56 177
16436.78 132
16437.99 143
16439.20 137
16440.41 164
16441.62 146
16442.83 155
16444.04 158
16445.25 146
16446.47 153
16447.68 123
16448.89 128
16450.10 159
16451.31 148
16452.52 129
16453.74 132
16454.95 151
16456.16 134
16457.37 119
16458.58 140
16459.80 136
16461.01 144
16462.22 163
16463.43 138
16464.65 139
16465.86 131
16467.07 116
16468.28 122
16469.49 133
16470.71 132
16471.92 126
16473.13 149
16474.34 143
16475.56 123
16476.77 159
16477.98 155
16479.20 140
16480.41 147
16481.62 125
16482.83 129
16484.05 156
16485.26 144
16486.47 140
16487.69 151
16488.90 145
16490.11 94
16491.33 149
16492.54 167
16493.75 171
16494.97 119
16496.18 132
16497.39 136
16498.61 139
16499.82 120
16501.03 125
16502.25 159
16503.46 144
16504.67 155
16505.89 129
16507.10 132
16508.32 138
16509.53 112
16510.74 121
16511.96 151
16513.17 145
16514.39 147
16515.60 146
16516.81 121
16518.03 124
16519.24 135
16520.46 132
16521.67 129
16522.88 127
16524.10 146
16525.31 150
16526.53 146
16527.74 139
16528.96 171
16530.17 135
16531.39 119
16532.60 124
16533.82 146
16535.03 144
16536.25 143
16537.46 117
16538.68 128
16539.89 129
16541.11 125
16542.32 134
16543.54 134
16544.75 122
16545.97 118
16547.18 131
16548.40 119
16549.61 130
16550.83 132
16552.04 129
16553.26 150
16554.47 150
16555.69 153
16556.91 133
16558.12 119
16559.34 156
16560.55 132
16561.77 131
16562.98 124
16564.20 136
16565.42 103
16566.63 125
16567.85 123
16569.06 142
16570.28 131
16571.50 129
16572.71 126
16573.93 132
16575.15 141
16576.36 129
16577.58 131
16578.79 103
16580.01 166
16581.23 163
16582.44 133
16583.66 143
16584.88 137
16586.09 130
16587.31 125
16588.53 150
16589.74 162
16590.96 148
16592.18 147
16593.40 140
16594.61 114
16595.83 152
16597.05 145
16598.26 162
16599.48 151
16600.70 138
16601.92 125
16603.13 118
16604.35 128
16605.57 115
16606.78 126
16608.00 124
16609.22 150
16610.44 132
16611.66 122
16612.87 145
16614.09 136
16615.31 160
16616.53 144
16617.74 142
16618.96 134
16620.18 158
16621.40 148
16622.62 116
16623.83 147
16625.05 137
16626.27 170
16627.49 149
16628.71 128
16629.93 133
16631.14 124
16632.36 143
16633.58 125
16634.80 148
16636.02 130
16637.24 153
16638.45 150
16639.67 134
16640.89 113
16642.11 103
16643.33 120
16644.55 121
16645.77 117
16646.99 122
16648.21 138
16649.42 106
16650.64 132
16651.86 149
16653.08 142
16654.30 116
16655.52 114
16656.74 135
16657.96 121
16659.18 134
16660.40 129
16661.62 139
16662.84 115
16664.06 131
16665.28 113
16666.50 109
16667.72 109
16668.93 139
16670.15 125
16671.37 151
16672.59 121
16673.81 156
16675.03 144
16676.25 118
16677.47 129
16678.69 133
16679.91 136
16681.13 132
16682.36 131
16683.58 120
16684.80 113
16686.02 115
16687.24 121
16688.46 151
16689.68 151
16690.90 117
16692.12 127
16693.34 124
16694.56 147
16695.78 143
16697.00 128
16698.22 152
16699.44 113
16700.66 92
16701.89 116
16703.11 122
16704.33 112
16705.55 126
16706.77 128
16707.99 141
16709.21 144
16710.43 141
16711.65 115
16712.88 146
16714.10 121
16715.32 139
16716.54 145
16717.76 128
16718.98 133
16720.20 140
16721.43 157
16722.65 156
16723.87 120
16725.09 125
16726.31 143
16727.54 134
16728.76 153
16729.98 94
16731.20 116
16732.42 134
16733.65 157
16734.87 119
16736.09 153
16737.31 127
16738.53 115
16739.76 112
16740.98 119
16742.20 126
16743.42 136
16744.65 136
16745.87 134
16747.09 114
16748.31 95
16749.54 113
16750.76 132
16751.98 136
16753.21 101
16754.43 134
16755.65 120
16756.87 121
16758.10 110
16759.32 119
16760.54 136
16761.77 149
16762.99 132
16764.21 113
16765.44 139
16766.66 128
16767.88 138
16769.11 126
16770.33 128
16771.55 124
16772.78 132
16774.00 134
16775.22 123
16776.45 119
16777.67 135
16778.90 141
16780.12 119
16781.34 97
16782.57 131
16783.79 106
16785.02 111
16786.24 139
16787.46 125
16788.69 121
16789.91 141
16791.14 149
16792.36 115
16793.58 125
16794.81 152
16796.03 149
16797.26 135
16798.48 112
16799.71 100
16800.93 97
16802.16 133
16803.38 101
16804.61 113
16805.83 138
16807.06 123
16808.28 126
16809.50 156
16810.73 128
16811.95 123
16813.18 144
16814.40 149
16815.63 150
16816.86 136
16818.08 140
16819.31 171
16820.53 119
16821.76 126
16822.98 129
16824.21 140
16825.43 147
16826.66 118
16827.88 107
16829.11 113
16830.33 131
16831.56 148
16832.79 117
16834.01 136
16835.24 122
16836.46 155
16837.69 135
16838.92 138
16840.14 127
16841.37 137
16842.59 143
16843.82 128
16845.05 112
16846.27 155
16847.50 134
16848.73 130
16849.95 157
16851.18 147
16852.40 158
16853.63 157
16854.86 157
16856.08 153
16857.31 133
16858.54 149
16859.76 132
16860.99 143
16862.22 127
16863.44 127
16864.67 139
16865.90 164
16867.13 180
16868.35 162
16869.58 124
16870.81 142
16872.03 198
16873.26 184
16874.49 158
16875.72 161
16876.94 158
16878.17 141
16879.40 150
16880.63 191
16881.85 141
16883.08 133
16884.31 144
16885.54 141
16886.76 126
16887.99 158
16889.22 164
16890.45 149
16891.68 142
16892.90 133
16894.13 155
16895.36 151
16896.59 141
16897.82 133
16899.04 139
16900.27 152
16901.50 126
16902.73 130
16903.96 125
16905.18 100
16906.41 111
16907.64 139
16908.87 135
16910.10 128
16911.33 112
16912.56 120
16913.78 137
16915.01 153
16916.24 146
16917.47 123
16918.70 149
16919.93 153
16921.16 136
16922.39 116
16923.62 122
16924.85 145
16926.07 116
16927.30 132
16928.53 123
16929.76 109
16930.99 127
16932.22 122
16933.45 109
16934.68 95
16935.91 123
16937.14 120
16938.37 153
16939.60 155
16940.83 118
16942.06 138
16943.29 122
16944.52 129
16945.75 134
16946.98 152
16948.21 145
16949.44 144
16950.67 144
16951.90 130
16953.13 121
16954.36 136
16955.59 104
16956.82 110
16958.05 143
16959.28 152
16960.51 126
16961.74 101
16962.97 130
16964.20 121
16965.43 110
16966.66 128
16967.89 139
16969.12 154
16970.35 156
16971.58 129
16972.82 127
16974.05 133
16975.28 132
16976.51 127
16977.74 138
16978.97 134
16980.20 138
16981.43 112
16982.66 162
16983.90 163
16985.13 128
16986.36 94
16987.59 127
16988.82 139
16990.05 142
16991.28 143
16992.52 126
16993.75 122
16994.98 118
16996.21 110
16997.44 129
16998.67 132
16999.91 118
17001.14 129
17002.37 144
17003.60 136
17004.83 120
17006.07 114
17007.30 106
17008.53 134
17009.76 142
17010.99 119
17012.23 106
17013.46 131
17014.69 130
17015.92 139
17017.16 112
17018.39 139
17019.62 124
17020.85 133
17022.09 125
17023.32 95
17024.55 126
17025.78 133
17027.02 117
17028.25 131
17029.48 130
17030.72 116
17031.95 139
17033.18 114
17034.42 121
17035.65 127
17036.88 137
17038.11 124
17039.35 123
17040.58 129
17041.81 131
17043.05 119
17044.28 112
17045.52 115
17046.75 110
17047.98 109
17049.22 127
17050.45 166
17051.68 147
17052.92 120
17054.15 123
17055.38 131
17056.62 122
17057.85 139
17059.09 112
17060.32 121
17061.55 139
17062.79 104
17064.02 130
17065.26 131
17066.49 120
17067.73 108
17068.96 125
17070.19 119
17071.43 97
17072.66 136
17073.90 113
17075.13 115
17076.37 98
17077.60 131
17078.84 143
17080.07 150
17081.31 152
17082.54 127
17083.78 112
17085.01 133
17086.25 135
17087.48 125
17088.72 115
17089.95 114
17091.19 108
17092.42 128
17093.66 119
17094.89 101
17096.13 109
17097.36 111
17098.60 104
17099.83 101
17101.07 143
17102.30 120
17103.54 132
17104.78 118
17106.01 132
17107.25 124
17108.48 125
17109.72 93
17110.95 100
17112.19 101
17113.43 123
17114.66 112
17115.90 132
17117.13 159
17118.37 97
17119.61 123
17120.84 109
17122.08 134
17123.32 118
17124.55 138
17125.79 110
17127.02 138
17128.26 169
17129.50 153
17130.73 117
17131.97 129
17133.21 141
17134.44 160
17135.68 137
17136.92 106
17138.15 90
17139.39 119
17140.63 139
17141.87 126
17143.10 118
17144.34 119
17145.58 128
17146.81 125
17148.05 141
17149.29 103
17150.53 146
17151.76 116
17153.00 94
17154.24 118
17155.48 102
17156.71 132
17157.95 120
17159.19 114
17160.43 114
17161.66 126
17162.90 122
17164.14 107
17165.38 124
17166.62 119
17167.85 123
17169.09 105
17170.33 120
17171.57 138
17172.81 146
17174.04 135
17175.28 121
17176.52 115
17177.76 146
17179.00 121
17180.23 129
17181.47 105
17182.71 135
17183.95 108
17185.19 120
17186.43 131
17187.67 124
17188.90 139
17190.14 120
17191.38 147
17192.62 141
17193.86 147
17195.10 139
17196.34 98
17197.58 115
17198.82 125
17200.05 137
17201.29 124
17202.53 114
17203.77 110
17205.01 118
17206.25 125
17207.49 119
17208.73 109
17209.97 125
17211.21 146
17212.45 123
17213.69 124
17214.93 113
17216.17 116
17217.41 135
17218.65 143
17219.89 132
17221.13 124
17222.37 101
17223.61 107
17224.85 129
17226.09 113
17227.33 121
17228.57 144
17229.81 107
17231.05 113
17232.29 109
17233.53 115
17234.77 105
17236.01 120
17237.25 104
17238.49 121
17239.73 121
17240.97 131
17242.21 112
17243.45 133
17244.69 123
17245.93 100
17247.17 111
17248.41 112
17249.66 116
17250.90 137
17252.14 118
17253.38 105
17254.62 112
17255.86 113
17257.10 102
17258.34 116
17259.58 148
17260.83 123
17262.07 118
17263.31 123
17264.55 122
17265.79 120
17267.03 107
17268.27 117
17269.52 136
17270.76 83
17272.00 93
17273.24 115
17274.48 140
17275.72 113
17276.97 93
17278.21 125
17279.45 101
17280.69 110
17281.93 104
17283.18 94
17284.42 122
17285.66 148
17286.90 111
17288.15 110
17289.39 113
17290.63 112
17291.87 100
17293.11 93
17294.36 106
17295.60 90
17296.84 108
17298.08 96
17299.33 97
17300.57 116
17301.81 127
17303.06 100
17304.30 113
17305.54 93
17306.78 94
17308.03 97
17309.27 117
17310.51 123
17311.76 127
17313.00 112
17314.24 132
17315.49 110
17316.73 116
17317.97 134
17319.22 121
17320.46 131
17321.70 122
17322.95 112
17324.19 139
17325.43 93
17326.68 124
17327.92 119
17329.17 133
17330.41 99
17331.65 113
17332.90 121
17334.14 126
17335.38 103
17336.63 84
17337.87 125
17339.12 99
17340.36 101
17341.61 111
17342.85 101
17344.09 107
17345.34 112
17346.58 105
17347.83 113
17349.07 115
17350.32 102
17351.56 123
17352.80 108
17354.05 107
17355.29 110
17356.54 111
17357.78 94
17359.03 115
17360.27 128
17361.52 114
17362.76 127
17364.01 105
17365.25 104
17366.50 127
17367.74 121
17368.99 118
17370.23 122
17371.48 115
17372.72 103
17373.97 109
17375.22 113
17376.46 119
17377.71 93
17378.95 88
17380.20 128
17381.44 151
17382.69 123
17383.93 108
17385.18 142
17386.43 125
17387.67 113
17388.92 104
17390.16 120
17391.41 113
17392.66 109
17393.90 97
17395.15 113
17396.39 115
17397.64 104
17398.89 128
17400.13 127
17401.38 145
17402.63 126
17403.87 146
17405.12 121
17406.37 105
17407.61 120
17408.86 129
17410.11 141
17411.35 104
17412.60 146
17413.85 112
17415.09 131
17416.34 101
17417.59 127
17418.83 111
17420.08 112
17421.33 107
17422.57 119
17423.82 121
17425.07 106
17426.32 106
17427.56 132
17428.81 130
17430.06 104
17431.31 101
17432.55 129
17433.80 118
17435.05 128
17436.30 145
17437.54 110
17438.79 114
17440.04 109
17441.29 118
17442.53 120
17443.78 124
17445.03 98
17446.28 118
17447.53 120
17448.77 129
17450.02 115
17451.27 104
17452.52 103
17453.77 99
17455.01 106
17456.26 102
17457.51 82
17458.76 109
17460.01 112
17461.26 94
17462.51 84
17463.75 113
17465.00 150
17466.25 131
17467.50 103
17468.75 127
17470.00 115
17471.25 134
17472.50 104
17473.74 104
17474.99 106
17476.24 122
17477.49 133
17478.74 134
17479.99 117
17481.24 120
17482.49 114
17483.74 117
17484.99 119
17486.24 103
17487.49 101
17488.74 122
17489.98 143
17491.23 132
17492.48 152
17493.73 126
17494.98 97
17496.23 131
17497.48 120
17498.73 124
17499.98 107
17501.23 118
17502.48 160
17503.73 119
17504.98 109
17506.23 139
17507.48 136
17508.73 134
17509.98 146
17511.23 132
17512.48 141
17513.73 144
17514.98 145
17516.24 125
17517.49 160
17518.74 111
17519.99 102
17521.24 128
17522.49 129
17523.74 113
17524.99 144
17526.24 138
17527.49 127
17528.74 126
17529.99 110
17531.24 124
17532.50 108
17533.75 115
17535.00 107
17536.25 125
17537.50 125
17538.75 115
17540.00 126
17541.25 151
17542.51 115
17543.76 145
17545.01 146
17546.26 144
17547.51 121
17548.76 123
17550.01 131
17551.27 121
17552.52 127
17553.77 131
17555.02 147
17556.27 140
17557.53 114
17558.78 125
17560.03 123
17561.28 104
17562.53 121
17563.79 143
17565.04 133
17566.29 106
17567.54 113
17568.80 127
17570.05 111
17571.30 122
17572.55 134
17573.81 140
17575.06 125
17576.31 100
17577.56 114
17578.82 116
17580.07 109
17581.32 139
17582.57 126
17583.83 159
17585.08 114
17586.33 116
17587.59 96
17588.84 112
17590.09 124
17591.35 120
17592.60 108
17593.85 119
17595.11 145
17596.36 116
17597.61 105
17598.87 115
17600.12 113
17601.37 110
17602.63 117
17603.88 125
17605.13 121
17606.39 114
17607.64 132
17608.89 119
17610.15 114
17611.40 97
17612.66 104
17613.91 107
17615.16 117
17616.42 116
17617.67 106
17618.93 126
17620.18 132
17621.43 127
17622.69 106
17623.94 121
17625.20 112
17626.45 130
17627.71 124
17628.96 140
17630.22 158
17631.47 133
17632.72 110
17633.98 137
17635.23 140
17636.49 123
17637.74 111
17639.00 168
17640.25 128
17641.51 117
17642.76 92
17644.02 122
17645.27 107
17646.53 116
17647.78 107
17649.04 92
17650.29 109
17651.55 135
17652.80 137
17654.06 101
17655.32 110
17656.57 116
17657.83 127
17659.08 145
17660.34 116
17661.59 104
17662.85 123
17664.11 102
17665.36 84
17666.62 99
17667.87 116
17669.13 119
17670.38 128
17671.64 122
17672.90 120
17674.15 133
17675.41 120
17676.67 123
17677.92 123
17679.18 114
17680.43 119
17681.69 115
17682.95 113
17684.20 139
17685.46 99
17686.72 115
17687.97 141
17689.23 120
17690.49 96
17691.74 119
17693.00 107
17694.26 110
17695.51 85
17696.77 101
17698.03 117
17699.28 120
17700.54 114
17701.80 92
17703.06 93
17704.31 130
17705.57 115
17706.83 106
17708.08 107
17709.34 106
17710.60 102
17711.86 116
17713.11 110
17714.37 134
17715.63 113
17716.89 102
17718.14 103
17719.40 88
17720.66 106
17721.92 140
17723.18 103
17724.43 100
17725.69 98
17726.95 118
17728.21 101
17729.47 98
17730.72 91
17731.98 102
17733.24 87
17734.50 93
17735.76 86
17737.02 100
17738.27 78
17739.53 112
17740.79 132
17742.05 118
17743.31 114
17744.57 121
17745.83 114
17747.08 102
17748.34 92
17749.60 139
17750.86 124
17752.12 120
17753.38 117
17754.64 93
17755.90 96
17757.16 119
17758.41 110
17759.67 104
17760.93 96
17762.19 120
17763.45 97
17764.71 108
17765.97 101
17767.23 111
17768.49 125
17769.75 132
17771.01 151
17772.27 143
17773.53 121
17774.79 125
17776.05 109
17777.31 78
17778.57 99
17779.83 110
17781.09 130
17782.35 113
17783.61 107
17784.87 98
17786.13 112
17787.39 103
17788.65 100
17789.91 111
17791.17 93
17792.43 98
17793.69 125
17794.95 115
17796.21 104
17797.47 87
17798.73 82
17799.99 116
17801.25 121
17802.51 121
17803.77 147
17805.03 105
17806.29 87
17807.55 112
17808.82 118
17810.08 106
17811.34 101
17812.60 91
17813.86 117
17815.12 108
17816.38 124
17817.64 124
17818.90 109
17820.17 107
17821.43 84
17822.69 108
17823.95 130
17825.21 117
17826.47 110
17827.73 110
17829.00 107
17830.26 90
17831.52 104
17832.78 105
17834.04 88
17835.31 130
17836.57 92
17837.83 106
17839.09 113
17840.35 100
17841.61 108
17842.88 121
17844.14 94
17845.40 106
17846.66 110
17847.93 102
17849.19 105
17850.45 98
17851.71 95
17852.98 104
17854.24 111
17855.50 91
17856.76 103
17858.03 126
17859.29 98
17860.55 137
17861.81 115
17863.08 114
17864.34 115
17865.60 104
17866.87 108
17868.13 114
17869.39 88
17870.65 120
17871.92 110
17873.18 120
17874.44 108
17875.71 110
17876.97 106
17878.23 140
17879.50 127
17880.76 122
17882.02 120
17883.29 105
17884.55 101
17885.82 90
17887.08 104
17888.34 92
17889.61 124
17890.87 103
17892.13 115
17893.40 87
17894.66 82
17895.93 106
17897.19 118
17898.45 104
17899.72 94
17900.98 100
17902.25 120
17903.51 99
17904.78 101
17906.04 108
17907.30 93
17908.57 116
17909.83 94
17911.10 95
17912.36 78
17913.63 104
17914.89 118
17916.16 103
17917.42 94
17918.69 93
17919.95 91
17921.22 102
17922.48 105
17923.75 99
17925.01 86
17926.28 113
17927.54 100
17928.81 82
17930.07 91
17931.34 83
17932.60 93
17933.87 106
17935.13 99
17936.40 101
17937.66 96
17938.93 88
17940.19 91
17941.46 99
17942.73 116
17943.99 107
17945.26 128
17946.52 100
17947.79 90
17949.05 115
17950.32 129
17951.59 93
17952.85 107
17954.12 102
17955.38 112
17956.65 100
17957.92 148
17959.18 117
17960.45 105
17961.72 94
17962.98 111
17964.25 91
17965.52 95
17966.78 91
17968.05 89
17969.31 87
17970.58 121
17971.85 134
17973.11 98
17974.38 92
17975.65 83
17976.92 75
17978.18 93
17979.45 106
17980.72 132
17981.98 99
17983.25 111
17984.52 116
17985.78 95
17987.05 109
17988.32 91
17989.59 108
17990.85 107
17992.12 95
17993.39 109
17994.66 93
17995.92 107
17997.19 99
17998.46 111
17999.73 116
18000.99 101
18002.26 103
18003.53 113
18004.80 76
18006.07 98
18007.33 106
18008.60 115
18009.87 104
18011.14 106
18012.41 84
18013.67 86
18014.94 111
18016.21 94
18017.48 71
18018.75 93
18020.02 88
18021.28 104
18022.55 95
18023.82 106
18025.09 125
18026.36 129
18027.63 101
18028.90 104
18030.16 108
18031.43 110
18032.70 90
18033.97 114
18035.24 122
18036.51 113
18037.78 88
18039.05 104
18040.32 97
18041.58 90
18042.85 109
18044.12 89
18045.39 74
18046.66 88
18047.93 134
18049.20 112
18050.47 117
18051.74 97
18053.01 105
18054.28 124
18055.55 106
18056.82 100
18058.09 97
18059.36 97
18060.63 86
18061.90 121
18063.17 114
18064.44 91
18065.71 100
18066.98 98
18068.25 93
18069.52 105
18070.79 91
18072.06 121
18073.33 119
18074.60 119
18075.87 116
18077.14 114
18078.41 99
18079.68 123
18080.95 105
18082.22 112
18083.49 121
18084.76 105
18086.03 116
18087.30 94
18088.57 124
18089.85 124
18091.12 123
18092.39 119
18093.66 99
18094.93 95
18096.20 96
18097.47 84
18098.74 105
18100.01 114
18101.29 132
18102.56 127
18103.83 102
18105.10 111
18106.37 106
18107.64 102
18108.91 112
18110.19 115
18111.46 103
18112.73 117
18114.00 121
18115.27 131
18116.54 114
18117.82 107
18119.09 89
18120.36 93
18121.63 110
18122.90 124
18124.18 114
18125.45 103
18126.72 126
18127.99 111
18129.26 87
18130.54 113
18131.81 111
18133.08 105
18134.35 128
18135.63 99
18136.90 128
18138.17 106
18139.44 109
18140.72 106
18141.99 95
18143.26 93
18144.53 109
18145.81 127
18147.08 98
18148.35 110
18149.63 96
18150.90 99
18152.17 114
18153.45 129
18154.72 129
18155.99 123
18157.26 108
18158.54 126
18159.81 76
18161.08 84
18162.36 103
18163.63 103
18164.91 92
18166.18 102
18167.45 116
18168.73 124
18170.00 98
18171.27 85
18172.55 117
18173.82 101
18175.09 102
18176.37 120
18177.64 113
18178.92 129
18180.19 119
18181.46 108
18182.74 94
18184.01 113
18185.29 89
18186.56 107
18187.84 94
18189.11 125
18190.38 91
18191.66 81
18192.93 89
18194.21 104
18195.48 98
18196.76 101
18198.03 97
18199.31 101
18200.58 99
18201.86 92
18203.13 126
18204.41 100
18205.68 93
18206.96 110
18208.23 94
18209.51 97
18210.78 105
18212.06 84
18213.33 87
18214.61 103
18215.88 120
18217.16 118
18218.43 111
18219.71 117
18220.98 111
18222.26 117
18223.53 88
18224.81 107
18226.09 112
18227.36 125
18228.64 97
18229.91 102
18231.19 129
18232.46 120
18233.74 103
18235.02 105
18236.29 82
18237.57 94
18238.84 117
18240.12 118
18241.40 108
18242.67 106
18243.95 70
18245.23 101
18246.50 98
18247.78 129
18249.05 99
18250.33 102
18251.61 102
18252.88 86
18254.16 97
18255.44 91
18256.71 107
18257.99 111
18259.27 98
18260.54 91
18261.82 96
18263.10 86
18264.38 87
18265.65 97
18266.93 87
18268.21 129
18269.48 95
18270.76 103
18272.04 106
18273.32 109
18274.59 102
18275.87 108
18277.15 98
18278.43 101
18279.70 98
18280.98 120
18282.26 107
18283.54 88
18284.81 92
18286.09 138
18287.37 107
18288.65 105
18289.92 120
18291.20 104
18292.48 122
18293.76 109
18295.04 112
18296.31 115
18297.59 101
18298.87 117
18300.15 85
18301.43 104
18302.71 104
18303.98 89
18305.26 89
18306.54 108
18307.82 121
18309.10 116
18310.38 82
18311.66 88
18312.93 86
18314.21 99
18315.49 105
18316.77 90
18318.05 86
18319.33 89
18320.61 106
18321.89 100
18323.17 111
18324.44 119
18325.72 119
18327.00 89
18328.28 101
18329.56 117
18330.84 123
18332.12 132
18333.40 121
18334.68 118
18335.96 104
18337.24 84
18338.52 86
18339.80 101
18341.08 115
18342.36 106
18343.64 107
18344.92 87
18346.20 92
18347.48 100
18348.76 116
18350.04 137
18351.32 134
18352.60 124
18353.88 104
18355.16 112
18356.44 104
18357.72 107
18359.00 112
18360.28 96
18361.56 94
18362.84 112
18364.12 90
18365.40 94
18366.68 124
18367.96 116
18369.24 102
18370.52 96
18371.80 105
18373.08 98
18374.36 96
18375.64 104
18376.93 87
18378.21 85
18379.49 101
18380.77 105
18382.05 116
18383.33 102
18384.61 120
18385.89 120
18387.17 96
18388.46 82
18389.74 89
18391.02 107
18392.30 115
18393.58 108
18394.86 112
18396.15 107
18397.43 111
18398.71 99
18399.99 84
18401.27 95
18402.55 145
18403.84 87
18405.12 106
18406.40 111
18407.68 65
18408.96 107
18410.25 95
18411.53 102
18412.81 92
18414.09 115
18415.37 142
18416.66 128
18417.94 112
18419.22 100
18420.50 109
18421.79 99
18423.07 93
18424.35 114
18425.63 92
18426.92 101
18428.20 93
18429.48 102
18430.77 90
18432.05 105
18433.33 93
18434.61 116
18435.90 83
18437.18 81
18438.46 107
18439.75 128
18441.03 94
18442.31 99
18443.60 115
18444.88 112
18446.16 97
18447.45 100
18448.73 104
18450.01 90
18451.30 107
18452.58 100
18453.86 107
18455.15 108
18456.43 111
18457.71 114
18459.00 104
18460.28 94
18461.57 83
18462.85 116
18464.13 86
18465.42 101
18466.70 97
18467.99 88
18469.27 111
18470.55 107
18471.84 93
18473.12 112
18474.41 110
18475.69 97
18476.98 113
18478.26 94
18479.55 104
18480.83 95
18482.11 95
18483.40 90
18484.68 85
18485.97 105
18487.25 96
18488.54 83
18489.82 103
18491.11 100
18492.39 104
18493.68 86
18494.96 106
18496.25 108
18497.53 117
18498.82 108
18500.10 135
18501.39 120
18502.67 109
18503.96 93
18505.24 109
18506.53 100
18507.82 99
18509.10 121
18510.39 102
18511.67 119
18512.96 123
18514.24 112
18515.53 105
18516.82 97
18518.10 114
18519.39 114
18520.67 135
18521.96 120
18523.25 79
18524.53 111
18525.82 98
18527.10 108
18528.39 96
18529.68 114
18530.96 90
18532.25 111
18533.54 130
18534.82 112
18536.11 103
18537.39 111
18538.68 115
18539.97 108
18541.25 113
18542.54 94
18543.83 107
18545.11 115
18546.40 113
18547.69 97
18548.98 87
18550.26 115
18551.55 110
18552.84 100
18554.12 112
18555.41 101
18556.70 106
18557.99 88
18559.27 103
18560.56 139
18561.85 129
18563.13 123
18564.42 127
18565.71 112
18567.00 93
18568.28 105
18569.57 94
18570.86 95
18572.15 108
18573.44 93
18574.72 101
18576.01 105
18577.30 88
18578.59 81
18579.88 116
18581.16 103
18582.45 97
18583.74 103
18585.03 90
18586.32 91
18587.60 110
18588.89 124
18590.18 95
18591.47 93
18592.76 96
18594.05 101
18595.33 89
18596.62 105
18597.91 108
18599.20 152
18600.49 94
18601.78 119
18603.07 111
18604.36 96
18605.64 106
18606.93 115
18608.22 105
18609.51 119
18610.80 114
18612.09 101
18613.38 85
18614.67 111
18615.96 114
18617.25 118
18618.54 124
18619.83 144
18621.12 114
18622.40 135
18623.69 139
18624.98 87
18626.27 124
18627.56 124
18628.85 116
18630.14 117
18631.43 108
18632.72 101
18634.01 105
18635.30 112
18636.59 97
18637.88 86
18639.17 106
18640.46 100
18641.75 110
18643.04 108
18644.33 114
18645.62 127
18646.91 110
18648.20 105
18649.49 87
18650.78 126
18652.08 114
18653.37 116
18654.66 103
18655.95 98
18657.24 124
18658.53 102
18659.82 95
18661.11 91
18662.40 84
18663.69 101
18664.98 133
18666.27 96
18667.56 115
18668.86 99
18670.15 92
18671.44 136
18672.73 93
18674.02 76
18675.31 82
18676.60 79
18677.90 84
18679.19 90
18680.48 99
18681.77 80
18683.06 102
18684.35 90
18685.64 115
18686.94 90
18688.23 87
18689.52 82
18690.81 103
18692.10 103
18693.40 103
18694.69 131
18695.98 102
18697.27 94
18698.56 115
18699.86 101
18701.15 116
18702.44 128
18703.73 113
18705.03 85
18706.32 119
18707.61 119
18708.90 116
18710.19 125
18711.49 77
18712.78 96
18714.07 102
18715.37 98
18716.66 88
18717.95 94
18719.24 100
18720.54 83
18721.83 88
18723.12 117
18724.42 85
18725.71 102
18727.00 110
18728.30 90
18729.59 75
18730.88 83
18732.17 95
18733.47 111
18734.76 100
18736.05 99
18737.35 100
18738.64 90
18739.94 84
18741.23 103
18742.52 80
18743.82 78
18745.11 93
18746.40 82
18747.70 96
18748.99 72
18750.29 85
18751.58 107
18752.87 113
18754.17 119
18755.46 109
18756.76 90
18758.05 113
18759.34 104
18760.64 102
18761.93 108
18763.23 106
18764.52 91
18765.82 108
18767.11 90
18768.41 91
18769.70 82
18770.99 82
18772.29 86
18773.58 94
18774.88 108
18776.17 89
18777.47 83
18778.76 72
18780.06 81
18781.35 108
18782.65 103
18783.94 77
18785.24 104
18786.53 103
18787.83 93
18789.12 108
18790.42 87
18791.71 107
18793.01 104
18794.31 86
18795.60 83
18796.90 90
18798.19 106
18799.49 104
18800.78 112
18802.08 79
18803.37 95
18804.67 90
18805.97 98
18807.26 113
18808.56 89
18809.85 77
18811.15 116
18812.45 109
18813.74 113
18815.04 111
18816.34 113
18817.63 100
18818.93 110
18820.22 111
18821.52 92
18822.82 93
18824.11 93
18825.41 96
18826.71 90
18828.00 100
18829.30 124
18830.60 106
18831.89 95
18833.19 121
18834.49 105
18835.78 108
18837.08 101
18838.38 99
18839.67 120
18840.97 107
18842.27 114
18843.57 80
18844.86 105
18846.16 131
18847.46 86
18848.75 81
18850.05 92
18851.35 93
18852.65 109
18853.94 107
18855.24 90
18856.54 103
18857.84 123
18859.13 104
18860.43 95
18861.73 93
18863.03 106
18864.33 113
18865.62 105
18866.92 86
18868.22 76
18869.52 104
18870.82 85
18872.11 98
18873.41 99
18874.71 103
18876.01 91
18877.31 92
18878.61 87
18879.90 102
18881.20 100
18882.50 84
18883.80 99
18885.10 88
18886.40 105
18887.70 84
18888.99 98
18890.29 87
18891.59 88
18892.89 83
18894.19 100
18895.49 83
18896.79 74
18898.09 80
18899.39 92
18900.68 88
18901.98 82
18903.28 91
18904.58 102
18905.88 86
18907.18 112
18908.48 95
18909.78 99
18911.08 96
18912.38 90
18913.68 62
18914.98 92
18916.28 78
18917.58 75
18918.88 91
18920.18 110
18921.48 108
18922.78 102
18924.08 107
18925.38 114
18926.68 114
18927.98 96
18929.28 82
18930.58 117
18931.88 93
18933.18 96
18934.48 96
18935.78 104
18937.08 93
18938.38 75
18939.68 88
18940.98 81
18942.28 89
18943.58 97
18944.88 90
18946.18 88
18947.48 88
18948.78 83
18950.08 88
18951.39 99
18952.69 102
18953.99 80
18955.29 99
18956.59 99
18957.89 86
18959.19 70
18960.49 88
18961.79 75
18963.09 79
18964.40 92
18965.70 109
18967.00 97
18968.30 77
18969.60 83
18970.90 98
18972.21 75
18973.51 101
18974.81 118
18976.11 98
18977.41 128
18978.71 98
18980.02 92
18981.32 88
18982.62 91
18983.92 92
18985.22 101
18986.53 96
18987.83 59
18989.13 79
18990.43 81
18991.73 96
18993.04 103
18994.34 91
18995.64 98
18996.94 112
18998.25 96
18999.55 85
19000.85 78
19002.15 76
19003.46 89
19004.76 93
19006.06 97
19007.36 87
19008.67 88
19009.97 108
19011.27 88
19012.58 100
19013.88 79
19015.18 89
19016.49 102
19017.79 95
19019.09 102
19020.40 88
19021.70 106
19023.00 104
19024.31 117
19025.61 87
19026.91 67
19028.22 72
19029.52 84
19030.82 108
19032.13 99
19033.43 84
19034.73 86
19036.04 94
19037.34 117
19038.65 105
19039.95 82
19041.25 91
19042.56 85
19043.86 97
19045.17 117
19046.47 66
19047.77 102
19049.08 104
19050.38 84
19051.69 91
19052.99 91
19054.30 99
19055.60 101
19056.90 95
19058.21 84
19059.51 110
19060.82 124
19062.12 109
19063.43 94
19064.73 80
19066.04 105
19067.34 104
19068.65 108
19069.95 105
19071.26 81
19072.56 104
19073.87 119
19075.17 93
19076.48 77
19077.78 63
19079.09 67
19080.39 63
19081.70 83
19083.00 109
19084.31 106
19085.61 88
19086.92 118
19088.23 123
19089.53 95
19090.84 100
19092.14 93
19093.45 87
19094.75 105
19096.06 96
19097.37 93
19098.67 105
19099.98 92
19101.28 93
19102.59 83
19103.90 96
19105.20 100
19106.51 114
19107.81 65
19109.12 74
19110.43 66
19111.73 101
19113.04 82
19114.35 81
19115.65 104
19116.96 106
19118.27 101
19119.57 78
19120.88 95
19122.19 86
19123.49 92
19124.80 97
19126.11 80
19127.41 68
19128.72 70
19130.03 88
19131.33 103
19132.64 90
19133.95 90
19135.26 66
19136.56 84
19137.87 72
19139.18 96
19140.49 92
19141.79 68
19143.10 85
19144.41 93
19145.71 85
19147.02 93
19148.33 82
19149.64 88
19150.95 91
19152.25 118
19153.56 89
19154.87 81
19156.18 101
19157.48 103
19158.79 91
19160.10 75
19161.41 96
19162.72 113
19164.03 100
19165.33 108
19166.64 91
19167.95 105
19169.26 94
19170.57 82
19171.88 91
19173.18 105
19174.49 94
19175.80 105
19177.11 89
19178.42 87
19179.73 113
19181.04 103
19182.34 98
19183.65 70
19184.96 86
19186.27 84
19187.58 110
19188.89 102
19190.20 92
19191.51 84
19192.82 109
19194.13 92
19195.43 98
19196.74 83
19198.05 98
19199.36 85
19200.67 143
19201.98 131
19203.29 105
19204.60 138
19205.91 115
19207.22 93
19208.53 75
19209.84 77
19211.15 103
19212.46 110
19213.77 107
19215.08 103
19216.39 86
19217.70 109
19219.01 86
19220.32 103
19221.63 99
19222.94 111
19224.25 102
19225.56 90
19226.87 93
19228.18 83
19229.49 96
19230.80 75
19232.11 109
19233.42 76
19234.73 90
19236.04 107
19237.35 79
19238.67 92
19239.98 96
19241.29 107
19242.60 105
19243.91 110
19245.22 103
19246.53 86
19247.84 87
19249.15 89
19250.46 78
19251.77 97
19253.09 100
19254.40 116
19255.71 83
19257.02 103
19258.33 90
19259.64 95
19260.95 112
19262.27 112
19263.58 99
19264.89 108
19266.20 102
19267.51 98
19268.82 89
19270.14 76
19271.45 91
19272.76 98
19274.07 99
19275.38 91
19276.70 92
19278.01 85
19279.32 93
19280.63 90
19281.94 102
19283.26 101
19284.57 92
19285.88 83
19287.19 100
19288.51 84
19289.82 110
19291.13 108
19292.44 88
19293.76 100
19295.07 93
19296.38 109
19297.69 101
19299.01 105
19300.32 86
19301.63 83
19302.95 122
19304.26 89
19305.57 80
19306.88 83
19308.20 88
19309.51 87
19310.82 81
19312.14 73
19313.45 102
19314.76 111
19316.08 109
19317.39 106
19318.70 116
19320.02 76
19321.33 108
19322.64 119
19323.96 72
19325.27 102
19326.59 98
19327.90 120
19329.21 92
19330.53 89
19331.84 81
19333.15 109
19334.47 111
19335.78 130
19337.10 113
19338.41 122
19339.73 118
19341.04 98
19342.35 95
19343.67 98
19344.98 87
19346.30 76
19347.61 91
19348.93 84
19350.24 91
19351.55 120
19352.87 99
19354.18 74
19355.50 108
19356.81 106
19358.13 109
19359.44 97
19360.76 90
19362.07 97
19363.39 95
19364.70 102
19366.02 115
19367.33 97
19368.65 89
19369.96 84
19371.28 100
19372.59 71
19373.91 102
19375.22 90
19376.54 90
19377.86 98
19379.17 97
19380.49 120
19381.80 91
19383.12 98
19384.43 98
19385.75 73
19387.07 101
19388.38 110
19389.70 93
19391.01 85
19392.33 90
19393.65 86
19394.96 108
19396.28 100
19397.59 82
19398.91 92
19400.23 95
19401.54 102
19402.86 90
19404.17 87
19405.49 84
19406.81 96
19408.12 105
19409.44 93
19410.76 83
19412.07 82
19413.39 87
19414.71 89
19416.02 79
19417.34 82
19418.66 94
19419.97 95
19421.29 93
19422.61 87
19423.93 80
19425.24 80
19426.56 101
19427.88 104
19429.19 86
19430.51 72
19431.83 85
19433.15 72
19434.46 99
19435.78 94
19437.10 91
19438.42 101
19439.73 99
19441.05 95
19442.37 79
19443.69 112
19445.00 116
19446.32 115
19447.64 111
19448.96 90
19450.28 100
19451.59 107
19452.91 110
19454.23 118
19455.55 113
19456.87 90
19458.18 77
19459.50 93
19460.82 111
19462.14 102
19463.46 100
19464.78 95
19466.09 74
19467.41 96
19468.73 108
19470.05 80
19471.37 108
19472.69 95
19474.01 102
19475.33 96
19476.64 96
19477.96 88
19479.28 86
19480.60 93
19481.92 89
19483.24 101
19484.56 94
19485.88 106
19487.20 109
19488.52 105
19489.83 90
19491.15 110
19492.47 87
19493.79 86
19495.11 95
19496.43 107
19497.75 91
19499.07 110
19500.39 95
19501.71 87
19503.03 66
19504.35 108
19505.67 97
19506.99 116
19508.31 87
19509.63 120
19510.95 98
19512.27 67
19513.59 97
19514.91 77
19516.23 89
19517.55 82
19518.87 79
19520.19 84
19521.51 71
19522.83 83
19524.15 100
19525.47 72
19526.79 91
19528.11 93
19529.43 89
19530.75 99
19532.08 113
19533.40 105
19534.72 94
19536.04 77
19537.36 95
19538.68 105
19540.00 93
19541.32 82
19542.64 91
19543.96 79
19545.29 93
19546.61 88
19547.93 81
19549.25 99
19550.57 114
19551.89 107
19553.21 100
19554.53 103
19555.86 94
19557.18 87
19558.50 110
19559.82 90
19561.14 103
19562.46 71
19563.79 82
19565.11 72
19566.43 86
19567.75 92
19569.07 100
19570.40 94
19571.72 82
19573.04 90
19574.36 78
19575.68 88
19577.01 95
19578.33 94
19579.65 80
19580.97 97
19582.30 72
19583.62 92
19584.94 118
19586.26 97
19587.59 107
19588.91 101
19590.23 98
19591.55 99
19592.88 83
19594.20 85
19595.52 88
19596.85 103
19598.17 95
19599.49 112
19600.81 112
19602.14 90
19603.46 98
19604.78 106
19606.11 94
19607.43 87
19608.75 89
19610.08 86
19611.40 102
19612.72 109
19614.05 87
19615.37 99
19616.69 110
19618.02 95
19619.34 113
19620.67 117
19621.99 133
19623.31 131
19624.64 113
19625.96 87
19627.29 89
19628.61 100
19629.93 95
19631.26 78
19632.58 101
19633.91 89
19635.23 115
19636.55 77
19637.88 77
19639.20 102
19640.53 94
19641.85 107
19643.18 100
19644.50 101
19645.82 96
19647.15 93
19648.47 96
19649.80 97
19651.12 82
19652.45 109
19653.77 104
19655.10 99
19656.42 112
19657.75 108
19659.07 105
19660.40 96
19661.72 65
19663.05 82
19664.37 76
19665.70 115
19667.02 92
19668.35 100
19669.67 105
19671.00 82
19672.33 96
19673.65 85
19674.98 116
19676.30 102
19677.63 89
19678.95 86
19680.28 79
19681.61 102
19682.93 107
19684.26 86
19685.58 76
19686.91 79
19688.23 93
19689.56 80
19690.89 90
19692.21 89
19693.54 110
19694.87 99
19696.19 75
19697.52 76
19698.84 99
19700.17 104
19701.50 90
19702.82 87
19704.15 101
19705.48 82
19706.80 109
19708.13 77
19709.46 64
19710.78 81
19712.11 88
19713.44 90
19714.76 66
19716.09 71
19717.42 85
19718.75 103
19720.07 97
19721.40 97
19722.73 88
19724.05 105
19725.38 83
19726.71 72
19728.04 102
19729.36 108
19730.69 99
19732.02 89
19733.35 67
19734.67 94
19736.00 79
19737.33 80
19738.66 82
19739.98 101
19741.31 80
19742.64 82
19743.97 91
19745.30 100
19746.62 114
19747.95 83
19749.28 81
19750.61 91
19751.94 91
19753.26 102
19754.59 86
19755.92 79
19757.25 104
19758.58 87
19759.91 70
19761.23 77
19762.56 77
19763.89 101
19765.22 75
19766.55 71
19767.88 82
19769.21 57
19770.53 87
19771.86 105
19773.19 100
19774.52 97
19775.85 78
19777.18 104
19778.51 133
19779.84 76
19781.17 97
19782.50 88
19783.83 86
19785.15 90
19786.48 103
19787.81 91
19789.14 77
19790.47 78
19791.80 113
19793.13 103
19794.46 90
19795.79 78
19797.12 97
19798.45 74
19799.78 77
19801.11 86
19802.44 79
19803.77 82
19805.10 82
19806.43 77
19807.76 80
19809.09 95
19810.42 95
19811.75 86
19813.08 90
19814.41 93
19815.74 119
19817.07 109
19818.40 100
19819.73 70
19821.06 92
19822.39 95
19823.72 83
19825.05 71
19826.38 107
19827.71 76
19829.05 94
19830.38 84
19831.71 76
19833.04 68
19834.37 83
19835.70 81
19837.03 84
19838.36 75
19839.69 100
19841.02 92
19842.36 73
19843.69 80
19845.02 93
19846.35 79
19847.68 79
19849.01 106
19850.34 107
19851.68 82
19853.01 90
19854.34 87
19855.67 78
19857.00 72
19858.33 115
19859.67 108
19861.00 80
19862.33 97
19863.66 82
19864.99 80
19866.32 93
19867.66 71
19868.99 99
19870.32 80
19871.65 93
19872.99 86
19874.32 82
19875.65 94
19876.98 85
19878.32 84
19879.65 76
19880.98 81
19882.31 105
19883.65 116
19884.98 113
19886.31 94
19887.64 82
19888.98 86
19890.31 87
19891.64 89
19892.97 94
19894.31 72
19895.64 70
19896.97 92
19898.31 104
19899.64 95
19900.97 101
19902.31 90
19903.64 90
19904.97 80
19906.31 109
19907.64 108
19908.97 99
19910.31 106
19911.64 88
19912.97 86
19914.31 96
19915.64 103
19916.97 96
19918.31 83
19919.64 94
19920.98 103
19922.31 95
19923.64 92
19924.98 78
19926.31 107
19927.65 104
19928.98 102
19930.31 81
19931.65 99
19932.98 106
19934.32 96
19935.65 90
19936.99 84
19938.32 75
19939.65 82
19940.99 101
19942.32 124
19943.66 101
19944.99 98
19946.33 102
19947.66 103
19949.00 70
19950.33 67
19951.67 121
19953.00 104
19954.34 73
19955.67 82
19957.01 72
19958.34 99
19959.68 90
19961.01 79
19962.35 92
19963.68 83
19965.02 90
19966.35 91
19967.69 91
19969.02 92
19970.36 109
19971.70 111
19973.03 103
19974.37 87
19975.70 98
19977.04 125
19978.37 106
19979.71 100
19981.05 100
19982.38 81
19983.72 151
19985.05 108
19986.39 91
19987.73 117
19989.06 81
19990.40 97
19991.73 97
19993.07 105
19994.41 89
19995.74 82
19997.08 101
19998.42 79
19999.75 88
20001.09 81
20002.43 107
20003.76 107
20005.10 82
20006.44 117
20007.77 92
20009.11 111
20010.45 123
20011.78 88
20013.12 85
20014.46 100
20015.79 103
20017.13 74
20018.47 98
20019.81 82
20021.14 82
20022.48 129
20023.82 97
20025.15 73
20026.49 88
20027.83 93
20029.17 102
20030.50 88
20031.84 110
20033.18 100
20034.52 87
20035.85 103
20037.19 89
20038.53 96
20039.87 57
20041.21 79
20042.54 86
20043.88 75
20045.22 86
20046.56 92
20047.90 83
20049.23 104
20050.57 85
20051.91 103
20053.25 84
20054.59 87
20055.93 102
20057.26 84
20058.60 70
20059.94 66
20061.28 87
20062.62 79
20063.96 78
20065.30 86
20066.63 85
20067.97 102
20069.31 87
20070.65 76
20071.99 100
20073.33 85
20074.67 107
20076.01 70
20077.35 83
20078.68 82
20080.02 81
20081.36 82
20082.70 82
20084.04 68
20085.38 77
20086.72 82
20088.06 85
20089.40 81
20090.74 69
20092.08 86
20093.42 118
20094.76 85
20096.10 71
20097.44 86
20098.78 95
20100.12 92
20101.46 72
20102.80 94
20104.14 62
20105.48 79
20106.82 83
20108.16 79
20109.50 79
20110.84 90
20112.18 93
20113.52 88
20114.86 77
20116.20 103
20117.54 100
20118.88 83
20120.22 79
20121.56 85
20122.90 100
20124.24 91
20125.58 79
20126.92 85
20128.26 97
20129.61 76
20130.95 84
20132.29 85
20133.63 81
20134.97 76
20136.31 78
20137.65 94
20138.99 84
20140.33 82
20141.67 87
20143.02 83
