# Supplementary material for: MALDI-TOF MS typing enables the classification of brewing yeasts of the genus Saccharomyces to major beer styles
Source: PLoS One. 2017 Aug 9;12(8):e0181694. doi: 10.1371/journal.pone.0181694 (PMC5549903; doi:10.1371/journal.pone.0181694)
Supplement: S1 File — The directory includes 90 raw files and was zipped to “.zip”; the folder has three strains with 30 spectra per strain; S1 Text explains the raw files with an example and Table 1 represents the yeast strains used within the experiment. (ZIP) [file pone.0181694.s004.zip › 1-3/30252-148-OG-Alt-Alt-YPG-18h-E-E_2015-08-19__0_D8_1.dat]

1998.76 2723
1999.18 2620
1999.60 2757
2000.02 2876
2000.44 2860
2000.87 2745
2001.29 2572
2001.71 2571
2002.13 2762
2002.55 2489
2002.97 2602
2003.40 2499
2003.82 2540
2004.24 2675
2004.66 2685
2005.08 2456
2005.50 2524
2005.93 2466
2006.35 2620
2006.77 2582
2007.19 2510
2007.62 2811
2008.04 2574
2008.46 2604
2008.88 2720
2009.30 2418
2009.73 2685
2010.15 2806
2010.57 2645
2010.99 2672
2011.42 2586
2011.84 2407
2012.26 2365
2012.68 2611
2013.11 2639
2013.53 2575
2013.95 2424
2014.38 2364
2014.80 2367
2015.22 2392
2015.64 2441
2016.07 2349
2016.49 2342
2016.91 2255
2017.34 2424
2017.76 2442
2018.18 2564
2018.61 2416
2019.03 2589
2019.45 2724
2019.88 2469
2020.30 2380
2020.72 2655
2021.15 2736
2021.57 2429
2021.99 2577
2022.42 2658
2022.84 2569
2023.27 2526
2023.69 2563
2024.11 2735
2024.54 2533
2024.96 2389
2025.39 2345
2025.81 2382
2026.23 2388
2026.66 2382
2027.08 2349
2027.51 2275
2027.93 2405
2028.36 2440
2028.78 2443
2029.20 2336
2029.63 2320
2030.05 2437
2030.48 2219
2030.90 2254
2031.33 2391
2031.75 2345
2032.18 2382
2032.60 2257
2033.03 2190
2033.45 2391
2033.88 2287
2034.30 2144
2034.73 2288
2035.15 2604
2035.58 2324
2036.00 2268
2036.43 2346
2036.85 2336
2037.28 2484
2037.70 2490
2038.13 2469
2038.55 2448
2038.98 2505
2039.40 2434
2039.83 2477
2040.25 2724
2040.68 2707
2041.11 2666
2041.53 2584
2041.96 2417
2042.38 2541
2042.81 2625
2043.23 2584
2043.66 2515
2044.09 2468
2044.51 2414
2044.94 2606
2045.37 2439
2045.79 2289
2046.22 2401
2046.64 2405
2047.07 2471
2047.50 2508
2047.92 2490
2048.35 2298
2048.78 2247
2049.20 2314
2049.63 2209
2050.06 2481
2050.48 2489
2050.91 2312
2051.34 2292
2051.76 2211
2052.19 2534
2052.62 2486
2053.04 2207
2053.47 2610
2053.90 2359
2054.32 2414
2054.75 2447
2055.18 2427
2055.61 2434
2056.03 2365
2056.46 2215
2056.89 2320
2057.31 2411
2057.74 2446
2058.17 2548
2058.60 2395
2059.02 2440
2059.45 2312
2059.88 2406
2060.31 2310
2060.73 2330
2061.16 2272
2061.59 2425
2062.02 2410
2062.45 2516
2062.87 2345
2063.30 2377
2063.73 2598
2064.16 2445
2064.59 2350
2065.01 2427
2065.44 2557
2065.87 2581
2066.30 2614
2066.73 2643
2067.16 2727
2067.58 2737
2068.01 2867
2068.44 2849
2068.87 2843
2069.30 2854
2069.73 2898
2070.16 2793
2070.58 2487
2071.01 2574
2071.44 2577
2071.87 2608
2072.30 2468
2072.73 2374
2073.16 2370
2073.59 2522
2074.02 2587
2074.45 2377
2074.87 2548
2075.30 2572
2075.73 2680
2076.16 2746
2076.59 2530
2077.02 2286
2077.45 2590
2077.88 2643
2078.31 2513
2078.74 2630
2079.17 2832
2079.60 2952
2080.03 3022
2080.46 3184
2080.89 3491
2081.32 3179
2081.75 3360
2082.18 3484
2082.61 3186
2083.04 3075
2083.47 3321
2083.90 3155
2084.33 3216
2084.76 3076
2085.19 2882
2085.62 2753
2086.05 2696
2086.48 2610
2086.91 2711
2087.34 2644
2087.77 2699
2088.20 2497
2088.63 2327
2089.06 2327
2089.49 2349
2089.92 2448
2090.35 2505
2090.79 2560
2091.22 2412
2091.65 2397
2092.08 2479
2092.51 2542
2092.94 2472
2093.37 2314
2093.80 2393
2094.23 2457
2094.66 2303
2095.10 2522
2095.53 2459
2095.96 2401
2096.39 2352
2096.82 2396
2097.25 2257
2097.68 2266
2098.12 2301
2098.55 2364
2098.98 2475
2099.41 2195
2099.84 2289
2100.27 2554
2100.71 2507
2101.14 2544
2101.57 2337
2102.00 2286
2102.43 2261
2102.87 2320
2103.30 2390
2103.73 2304
2104.16 2268
2104.60 2384
2105.03 2324
2105.46 2423
2105.89 2537
2106.32 2618
2106.76 2574
2107.19 2443
2107.62 2445
2108.05 2488
2108.49 2446
2108.92 2570
2109.35 2577
2109.79 2562
2110.22 2582
2110.65 2594
2111.08 2512
2111.52 2531
2111.95 2491
2112.38 2314
2112.82 2369
2113.25 2455
2113.68 2397
2114.12 2232
2114.55 2437
2114.98 2306
2115.42 2389
2115.85 2368
2116.28 2260
2116.72 2119
2117.15 2159
2117.58 2086
2118.02 2252
2118.45 2358
2118.88 2350
2119.32 2293
2119.75 2147
2120.19 2339
2120.62 2385
2121.05 2228
2121.49 2237
2121.92 2454
2122.36 2452
2122.79 2701
2123.22 2574
2123.66 2222
2124.09 2399
2124.53 2322
2124.96 2294
2125.40 2258
2125.83 2332
2126.26 2444
2126.70 2454
2127.13 2299
2127.57 2319
2128.00 2470
2128.44 2456
2128.87 2334
2129.31 2330
2129.74 2378
2130.18 2430
2130.61 2294
2131.05 2320
2131.48 2336
2131.92 2300
2132.35 2504
2132.79 2549
2133.22 2427
2133.66 2431
2134.09 2483
2134.53 2404
2134.96 2272
2135.40 2675
2135.83 2472
2136.27 2532
2136.70 2741
2137.14 2490
2137.58 2494
2138.01 2544
2138.45 2402
2138.88 2576
2139.32 2848
2139.75 2680
2140.19 2518
2140.63 2424
2141.06 2463
2141.50 2422
2141.93 2348
2142.37 2405
2142.81 2238
2143.24 2557
2143.68 2522
2144.12 2504
2144.55 2419
2144.99 2312
2145.43 2154
2145.86 2191
2146.30 2142
2146.73 2159
2147.17 2356
2147.61 2404
2148.04 2513
2148.48 2490
2148.92 2581
2149.35 2525
2149.79 2522
2150.23 2477
2150.67 2713
2151.10 2594
2151.54 2703
2151.98 2609
2152.41 2679
2152.85 2632
2153.29 2729
2153.73 2700
2154.16 2522
2154.60 2656
2155.04 2756
2155.48 2550
2155.91 2541
2156.35 2575
2156.79 2599
2157.23 2529
2157.66 2590
2158.10 2680
2158.54 2635
2158.98 2439
2159.41 2555
2159.85 2419
2160.29 2520
2160.73 2511
2161.17 2515
2161.60 2690
2162.04 2581
2162.48 2506
2162.92 2608
2163.36 2651
2163.80 2631
2164.23 2595
2164.67 2390
2165.11 2363
2165.55 2627
2165.99 2470
2166.43 2442
2166.86 2247
2167.30 2337
2167.74 2701
2168.18 2843
2168.62 2606
2169.06 2583
2169.50 2677
2169.94 2461
2170.38 2328
2170.81 2414
2171.25 2407
2171.69 2760
2172.13 2760
2172.57 2518
2173.01 2570
2173.45 2662
2173.89 2625
2174.33 2578
2174.77 2541
2175.21 2481
2175.65 2659
2176.09 2776
2176.53 2850
2176.96 2797
2177.40 2581
2177.84 2906
2178.28 2726
2178.72 2802
2179.16 2795
2179.60 2555
2180.04 2618
2180.48 2698
2180.92 2731
2181.36 2499
2181.80 2748
2182.24 2694
2182.68 2598
2183.12 2817
2183.56 2612
2184.01 2547
2184.45 2314
2184.89 2406
2185.33 2583
2185.77 2431
2186.21 2248
2186.65 2351
2187.09 2345
2187.53 2161
2187.97 2397
2188.41 2445
2188.85 2423
2189.29 2349
2189.73 2552
2190.17 2632
2190.62 2441
2191.06 2531
2191.50 2412
2191.94 2494
2192.38 2530
2192.82 2456
2193.26 2353
2193.70 2461
2194.15 2581
2194.59 2536
2195.03 2769
2195.47 2714
2195.91 2496
2196.35 2677
2196.79 2782
2197.24 2641
2197.68 2675
2198.12 2694
2198.56 2765
2199.00 2762
2199.45 2751
2199.89 2682
2200.33 2625
2200.77 2592
2201.21 2473
2201.66 2692
2202.10 2514
2202.54 2450
2202.98 2456
2203.42 2570
2203.87 2362
2204.31 2435
2204.75 2281
2205.19 2392
2205.64 2462
2206.08 2405
2206.52 2627
2206.96 2361
2207.41 2271
2207.85 2519
2208.29 2554
2208.74 2673
2209.18 2498
2209.62 2569
2210.06 2533
2210.51 2465
2210.95 2653
2211.39 2555
2211.84 2567
2212.28 2584
2212.72 2752
2213.17 2490
2213.61 2548
2214.05 2721
2214.50 2602
2214.94 2560
2215.38 2638
2215.83 2540
2216.27 2404
2216.71 2612
2217.16 2480
2217.60 2438
2218.05 2528
2218.49 2416
2218.93 2385
2219.38 2351
2219.82 2763
2220.26 2645
2220.71 2568
2221.15 2169
2221.60 2418
2222.04 2327
2222.49 2344
2222.93 2494
2223.37 2393
2223.82 2494
2224.26 2461
2224.71 2539
2225.15 2610
2225.60 2568
2226.04 2803
2226.49 2712
2226.93 2643
2227.37 2409
2227.82 2501
2228.26 2806
2228.71 2775
2229.15 2781
2229.60 2842
2230.04 2648
2230.49 2790
2230.93 2831
2231.38 2699
2231.82 2692
2232.27 2838
2232.71 2666
2233.16 2784
2233.61 2706
2234.05 2886
2234.50 2787
2234.94 2637
2235.39 2531
2235.83 2378
2236.28 2578
2236.72 2651
2237.17 2479
2237.61 2500
2238.06 2596
2238.51 2530
2238.95 2404
2239.40 2466
2239.84 2480
2240.29 2584
2240.74 2667
2241.18 2530
2241.63 2454
2242.07 2617
2242.52 2606
2242.97 2328
2243.41 2392
2243.86 2344
2244.31 2353
2244.75 2381
2245.20 2144
2245.65 2293
2246.09 2283
2246.54 2338
2246.99 2215
2247.43 2401
2247.88 2365
2248.33 2266
2248.77 2408
2249.22 2464
2249.67 2274
2250.11 2406
2250.56 2240
2251.01 2436
2251.45 2371
2251.90 2328
2252.35 2328
2252.80 2213
2253.24 2235
2253.69 2292
2254.14 2536
2254.59 2415
2255.03 2351
2255.48 2311
2255.93 2369
2256.38 2190
2256.82 2191
2257.27 2443
2257.72 2500
2258.17 2335
2258.61 2368
2259.06 2309
2259.51 2206
2259.96 2275
2260.41 2466
2260.85 2695
2261.30 2714
2261.75 2537
2262.20 2676
2262.65 2904
2263.09 2997
2263.54 2978
2263.99 2878
2264.44 3086
2264.89 3245
2265.34 3465
2265.79 3345
2266.23 3170
2266.68 3072
2267.13 3021
2267.58 2983
2268.03 2848
2268.48 2813
2268.93 3043
2269.38 3033
2269.82 3156
2270.27 2799
2270.72 2787
2271.17 2883
2271.62 2826
2272.07 2589
2272.52 2825
2272.97 2751
2273.42 2760
2273.87 2647
2274.32 2620
2274.77 2556
2275.21 2763
2275.66 2613
2276.11 2696
2276.56 2474
2277.01 2526
2277.46 2725
2277.91 2412
2278.36 2523
2278.81 2447
2279.26 2673
2279.71 2703
2280.16 2691
2280.61 2581
2281.06 2510
2281.51 2474
2281.96 2676
2282.41 2934
2282.86 2858
2283.31 2838
2283.76 3079
2284.21 3121
2284.66 2913
2285.11 2944
2285.56 2751
2286.02 2703
2286.47 2685
2286.92 2711
2287.37 2737
2287.82 2660
2288.27 2634
2288.72 2827
2289.17 2696
2289.62 2872
2290.07 3095
2290.52 3024
2290.97 3011
2291.42 3323
2291.88 3325
2292.33 3533
2292.78 3484
2293.23 3673
2293.68 3739
2294.13 3506
2294.58 3682
2295.04 3595
2295.49 3588
2295.94 3497
2296.39 3191
2296.84 3434
2297.29 3451
2297.74 3328
2298.20 3108
2298.65 3055
2299.10 2772
2299.55 2702
2300.00 2536
2300.46 2435
2300.91 2384
2301.36 2436
2301.81 2589
2302.26 2564
2302.72 2394
2303.17 2513
2303.62 2678
2304.07 2378
2304.53 2365
2304.98 2438
2305.43 2550
2305.88 2670
2306.33 2677
2306.79 2510
2307.24 2609
2307.69 2649
2308.15 2671
2308.60 2569
2309.05 2529
2309.50 2526
2309.96 2536
2310.41 2770
2310.86 2699
2311.32 2766
2311.77 2495
2312.22 2742
2312.68 2798
2313.13 2698
2313.58 2991
2314.03 2724
2314.49 2434
2314.94 2617
2315.39 2915
2315.85 2649
2316.30 2515
2316.76 2426
2317.21 2730
2317.66 2498
2318.12 2504
2318.57 2506
2319.02 2396
2319.48 2717
2319.93 2784
2320.39 2533
2320.84 2470
2321.29 2560
2321.75 2579
2322.20 2671
2322.66 2624
2323.11 2546
2323.56 2502
2324.02 2662
2324.47 2741
2324.93 2681
2325.38 2774
2325.84 2841
2326.29 2866
2326.74 2796
2327.20 2732
2327.65 2925
2328.11 2766
2328.56 2839
2329.02 2820
2329.47 2900
2329.93 2780
2330.38 2819
2330.84 2740
2331.29 2966
2331.75 2749
2332.20 2644
2332.66 2789
2333.11 2823
2333.57 2679
2334.02 2713
2334.48 2664
2334.93 2838
2335.39 2641
2335.84 2671
2336.30 2699
2336.76 2469
2337.21 2639
2337.67 2718
2338.12 2610
2338.58 2726
2339.03 2921
2339.49 2965
2339.95 2961
2340.40 3036
2340.86 3075
2341.31 2914
2341.77 3128
2342.23 3143
2342.68 3220
2343.14 3083
2343.59 3082
2344.05 3090
2344.51 3234
2344.96 3074
2345.42 3220
2345.88 3134
2346.33 3181
2346.79 3227
2347.24 3052
2347.70 2976
2348.16 3235
2348.61 3189
2349.07 3034
2349.53 3044
2349.99 2848
2350.44 2810
2350.90 2706
2351.36 2747
2351.81 2696
2352.27 2523
2352.73 2649
2353.18 2744
2353.64 2667
2354.10 2588
2354.56 2568
2355.01 2579
2355.47 2575
2355.93 2496
2356.38 2503
2356.84 2415
2357.30 2453
2357.76 2365
2358.22 2401
2358.67 2766
2359.13 2568
2359.59 2352
2360.05 2417
2360.50 2487
2360.96 2534
2361.42 2529
2361.88 2702
2362.34 2597
2362.79 2656
2363.25 2943
2363.71 2568
2364.17 2688
2364.63 2706
2365.08 2618
2365.54 2481
2366.00 2879
2366.46 2863
2366.92 2590
2367.38 2768
2367.84 2818
2368.29 2585
2368.75 2830
2369.21 2982
2369.67 3055
2370.13 2853
2370.59 3020
2371.05 2986
2371.50 2967
2371.96 2929
2372.42 2728
2372.88 2793
2373.34 2487
2373.80 2413
2374.26 2484
2374.72 2657
2375.18 2530
2375.64 2505
2376.10 2622
2376.56 2697
2377.02 2659
2377.47 2556
2377.93 2609
2378.39 2642
2378.85 2699
2379.31 2732
2379.77 2585
2380.23 2662
2380.69 2624
2381.15 2463
2381.61 2691
2382.07 2675
2382.53 2779
2382.99 2857
2383.45 2630
2383.91 2527
2384.37 2724
2384.83 2751
2385.29 2684
2385.75 2449
2386.21 2513
2386.67 2409
2387.13 2362
2387.59 2535
2388.05 2532
2388.52 2665
2388.98 2496
2389.44 2487
2389.90 2389
2390.36 2419
2390.82 2499
2391.28 2645
2391.74 2654
2392.20 2593
2392.66 2623
2393.12 2652
2393.58 2645
2394.05 2467
2394.51 2547
2394.97 2706
2395.43 2563
2395.89 2675
2396.35 2487
2396.81 2509
2397.27 2567
2397.74 2347
2398.20 2331
2398.66 2270
2399.12 2420
2399.58 2408
2400.04 2502
2400.50 2549
2400.97 2490
2401.43 2562
2401.89 2506
2402.35 2233
2402.81 2316
2403.28 2192
2403.74 2388
2404.20 2227
2404.66 2321
2405.12 2332
2405.59 2343
2406.05 2437
2406.51 2240
2406.97 2178
2407.44 2332
2407.90 2413
2408.36 2501
2408.82 2660
2409.29 2652
2409.75 2428
2410.21 2369
2410.67 2263
2411.14 2193
2411.60 2182
2412.06 2361
2412.52 2429
2412.99 2466
2413.45 2260
2413.91 2504
2414.38 2445
2414.84 2589
2415.30 2488
2415.77 2710
2416.23 2641
2416.69 2876
2417.16 2786
2417.62 3023
2418.08 3126
2418.55 3143
2419.01 3172
2419.47 3133
2419.94 2987
2420.40 3072
2420.86 3085
2421.33 3104
2421.79 3109
2422.25 2952
2422.72 3106
2423.18 2993
2423.65 3035
2424.11 2840
2424.57 2816
2425.04 3096
2425.50 3040
2425.97 2847
2426.43 2869
2426.90 2812
2427.36 2957
2427.82 2795
2428.29 2846
2428.75 2890
2429.22 2741
2429.68 2713
2430.15 2575
2430.61 2519
2431.08 2491
2431.54 2582
2432.00 2608
2432.47 2515
2432.93 2561
2433.40 2634
2433.86 2682
2434.33 2709
2434.79 2795
2435.26 3015
2435.72 2956
2436.19 2764
2436.65 2701
2437.12 2797
2437.58 2832
2438.05 2831
2438.52 2906
2438.98 2971
2439.45 2863
2439.91 2987
2440.38 3194
2440.84 3219
2441.31 3192
2441.77 3182
2442.24 3198
2442.71 3238
2443.17 3250
2443.64 2980
2444.10 2993
2444.57 3083
2445.03 2888
2445.50 2980
2445.97 2544
2446.43 2618
2446.90 2603
2447.37 2476
2447.83 2378
2448.30 2429
2448.76 2309
2449.23 2128
2449.70 2239
2450.16 2365
2450.63 2280
2451.10 2361
2451.56 2359
2452.03 2533
2452.50 2419
2452.96 2465
2453.43 2444
2453.90 2418
2454.36 2400
2454.83 2360
2455.30 2507
2455.76 2364
2456.23 2449
2456.70 2297
2457.17 2562
2457.63 2779
2458.10 2599
2458.57 2543
2459.03 2402
2459.50 2369
2459.97 2417
2460.44 2356
2460.90 2563
2461.37 2446
2461.84 2328
2462.31 2456
2462.77 2442
2463.24 2503
2463.71 2375
2464.18 2317
2464.65 2275
2465.11 2321
2465.58 2475
2466.05 2246
2466.52 2379
2466.99 2433
2467.45 2471
2467.92 2487
2468.39 2560
2468.86 2388
2469.33 2603
2469.79 2525
2470.26 2388
2470.73 2337
2471.20 2228
2471.67 2218
2472.14 2316
2472.61 2364
2473.07 2225
2473.54 2127
2474.01 2314
2474.48 2373
2474.95 2466
2475.42 2162
2475.89 2238
2476.36 2385
2476.82 2276
2477.29 2257
2477.76 2102
2478.23 2191
2478.70 2475
2479.17 2482
2479.64 2523
2480.11 2555
2480.58 2820
2481.05 2787
2481.52 2544
2481.99 2593
2482.46 2599
2482.93 2578
2483.40 2624
2483.87 2619
2484.33 2669
2484.80 2514
2485.27 2480
2485.74 2672
2486.21 2375
2486.68 2455
2487.15 2567
2487.62 2639
2488.09 2538
2488.56 2508
2489.03 2525
2489.50 2550
2489.97 2598
2490.44 2648
2490.92 2696
2491.39 2486
2491.86 2413
2492.33 2565
2492.80 2518
2493.27 2510
2493.74 2398
2494.21 2364
2494.68 2575
2495.15 2500
2495.62 2606
2496.09 2549
2496.56 2570
2497.03 2638
2497.50 2490
2497.98 2524
2498.45 2370
2498.92 2322
2499.39 2504
2499.86 2411
2500.33 2210
2500.80 2306
2501.27 2336
2501.75 2327
2502.22 2230
2502.69 2295
2503.16 2191
2503.63 2249
2504.10 2479
2504.57 2376
2505.05 2350
2505.52 2249
2505.99 2323
2506.46 2442
2506.93 2683
2507.40 2511
2507.88 2663
2508.35 2963
2508.82 2894
2509.29 2895
2509.76 2716
2510.24 3005
2510.71 2965
2511.18 3018
2511.65 3049
2512.13 2939
2512.60 3023
2513.07 2905
2513.54 2664
2514.02 2713
2514.49 2837
2514.96 2667
2515.43 2562
2515.91 2480
2516.38 2598
2516.85 2582
2517.32 2439
2517.80 2565
2518.27 2589
2518.74 2791
2519.22 2565
2519.69 2392
2520.16 2387
2520.64 2446
2521.11 2469
2521.58 2422
2522.06 2456
2522.53 2373
2523.00 2334
2523.48 2357
2523.95 2369
2524.42 2365
2524.90 2435
2525.37 2423
2525.84 2363
2526.32 2523
2526.79 2443
2527.26 2560
2527.74 2448
2528.21 2531
2528.69 2413
2529.16 2492
2529.63 2164
2530.11 2355
2530.58 2613
2531.06 2481
2531.53 2494
2532.00 2436
2532.48 2423
2532.95 2271
2533.43 2376
2533.90 2581
2534.38 2550
2534.85 2447
2535.32 2378
2535.80 2358
2536.27 2459
2536.75 2392
2537.22 2348
2537.70 2322
2538.17 2498
2538.65 2514
2539.12 2539
2539.60 2407
2540.07 2477
2540.55 2609
2541.02 2563
2541.50 2442
2541.97 2700
2542.45 2781
2542.92 2764
2543.40 2673
2543.87 2436
2544.35 2554
2544.82 2656
2545.30 2527
2545.78 2497
2546.25 2597
2546.73 2698
2547.20 2567
2547.68 2784
2548.15 3051
2548.63 2765
2549.10 2835
2549.58 2787
2550.06 2671
2550.53 2826
2551.01 3110
2551.48 3136
2551.96 2961
2552.44 2988
2552.91 3070
2553.39 3106
2553.87 3096
2554.34 3213
2554.82 2913
2555.29 3223
2555.77 2967
2556.25 3185
2556.72 3339
2557.20 3414
2557.68 3372
2558.15 3280
2558.63 3111
2559.11 3019
2559.58 2981
2560.06 3174
2560.54 2937
2561.01 2793
2561.49 2750
2561.97 2562
2562.45 2637
2562.92 2373
2563.40 2462
2563.88 2456
2564.35 2355
2564.83 2439
2565.31 2495
2565.79 2459
2566.26 2422
2566.74 2322
2567.22 2108
2567.70 2274
2568.17 2296
2568.65 2467
2569.13 2480
2569.61 2264
2570.08 2346
2570.56 2318
2571.04 2281
2571.52 2249
2572.00 2241
2572.47 2277
2572.95 2451
2573.43 2233
2573.91 2544
2574.39 2415
2574.86 2415
2575.34 2360
2575.82 2394
2576.30 2153
2576.78 2287
2577.26 2084
2577.73 2228
2578.21 2259
2578.69 2300
2579.17 2373
2579.65 2360
2580.13 2415
2580.61 2204
2581.08 2325
2581.56 2188
2582.04 2483
2582.52 2396
2583.00 2286
2583.48 2331
2583.96 2382
2584.44 2343
2584.92 2279
2585.40 2382
2585.87 2461
2586.35 2411
2586.83 2469
2587.31 2327
2587.79 2221
2588.27 2294
2588.75 2575
2589.23 2442
2589.71 2435
2590.19 2475
2590.67 2583
2591.15 2404
2591.63 2358
2592.11 2485
2592.59 2591
2593.07 2470
2593.55 2403
2594.03 2485
2594.51 2509
2594.99 2475
2595.47 2630
2595.95 2576
2596.43 2539
2596.91 2517
2597.39 2543
2597.87 2624
2598.35 2768
2598.83 2607
2599.31 2825
2599.79 2531
2600.27 2444
2600.75 2470
2601.23 2382
2601.71 2399
2602.20 2404
2602.68 2434
2603.16 2412
2603.64 2208
2604.12 2220
2604.60 2430
2605.08 2251
2605.56 2199
2606.04 2264
2606.52 2185
2607.00 2348
2607.49 2256
2607.97 2301
2608.45 2344
2608.93 2437
2609.41 2431
2609.89 2516
2610.37 2683
2610.86 2652
2611.34 2733
2611.82 2687
2612.30 2681
2612.78 2727
2613.26 2737
2613.75 2622
2614.23 2435
2614.71 2521
2615.19 2683
2615.67 2556
2616.16 2500
2616.64 2388
2617.12 2420
2617.60 2544
2618.08 2781
2618.57 2515
2619.05 2671
2619.53 2580
2620.01 2507
2620.50 2504
2620.98 2522
2621.46 2497
2621.94 2484
2622.43 2712
2622.91 2453
2623.39 2442
2623.87 2447
2624.36 2406
2624.84 2390
2625.32 2624
2625.81 2448
2626.29 2175
2626.77 2258
2627.25 2337
2627.74 2481
2628.22 2244
2628.70 2233
2629.19 2212
2629.67 2410
2630.15 2262
2630.64 2224
2631.12 2370
2631.60 2059
2632.09 2266
2632.57 2251
2633.05 2104
2633.54 2215
2634.02 2348
2634.51 2532
2634.99 2365
2635.47 2448
2635.96 2420
2636.44 2336
2636.93 2392
2637.41 2293
2637.89 2082
2638.38 2211
2638.86 2362
2639.35 2377
2639.83 2292
2640.31 2346
2640.80 2499
2641.28 2399
2641.77 2422
2642.25 2370
2642.74 2324
2643.22 2393
2643.71 2578
2644.19 2385
2644.67 2328
2645.16 2343
2645.64 2498
2646.13 2356
2646.61 2319
2647.10 2200
2647.58 2221
2648.07 2269
2648.55 2333
2649.04 2291
2649.52 2361
2650.01 2273
2650.49 2308
2650.98 2257
2651.46 2326
2651.95 2262
2652.43 2373
2652.92 2394
2653.41 2518
2653.89 2492
2654.38 2255
2654.86 2221
2655.35 2324
2655.83 2290
2656.32 2247
2656.81 2209
2657.29 2376
2657.78 2391
2658.26 2338
2658.75 2300
2659.23 2372
2659.72 2348
2660.21 2392
2660.69 2513
2661.18 2492
2661.67 2382
2662.15 2366
2662.64 2289
2663.12 2274
2663.61 2331
2664.10 2345
2664.58 2426
2665.07 2371
2665.56 2625
2666.04 2486
2666.53 2361
2667.02 2283
2667.50 2398
2667.99 2468
2668.48 2585
2668.96 2594
2669.45 2611
2669.94 2470
2670.42 2629
2670.91 2581
2671.40 2468
2671.89 2649
2672.37 2530
2672.86 2618
2673.35 2883
2673.83 2889
2674.32 2768
2674.81 2744
2675.30 2909
2675.78 2856
2676.27 2895
2676.76 2979
2677.25 2997
2677.74 2869
2678.22 2895
2678.71 2909
2679.20 2942
2679.69 3041
2680.17 2846
2680.66 2767
2681.15 2723
2681.64 2874
2682.13 2879
2682.61 2768
2683.10 2855
2683.59 3043
2684.08 3015
2684.57 3021
2685.06 3145
2685.54 3034
2686.03 3012
2686.52 3080
2687.01 3078
2687.50 2889
2687.99 2848
2688.48 2710
2688.96 2626
2689.45 2524
2689.94 2572
2690.43 2436
2690.92 2464
2691.41 2522
2691.90 2355
2692.39 2166
2692.88 2375
2693.36 2314
2693.85 2529
2694.34 2543
2694.83 2657
2695.32 2565
2695.81 2641
2696.30 2629
2696.79 2673
2697.28 2611
2697.77 2665
2698.26 2737
2698.75 2706
2699.24 2550
2699.73 2751
2700.22 2819
2700.71 2742
2701.20 2745
2701.69 2769
2702.18 2854
2702.67 2812
2703.16 2752
2703.65 2744
2704.14 2941
2704.63 2746
2705.12 2570
2705.61 2592
2706.10 2510
2706.59 2503
2707.08 2387
2707.57 2610
2708.06 2373
2708.55 2269
2709.04 2353
2709.53 2446
2710.02 2245
2710.51 2139
2711.00 2088
2711.49 2205
2711.98 2217
2712.47 2355
2712.97 2114
2713.46 2183
2713.95 2103
2714.44 2240
2714.93 2094
2715.42 2011
2715.91 2245
2716.40 2429
2716.89 2251
2717.39 2312
2717.88 2272
2718.37 2252
2718.86 2312
2719.35 2246
2719.84 2367
2720.33 2381
2720.83 2342
2721.32 2318
2721.81 2437
2722.30 2364
2722.79 2293
2723.28 2320
2723.78 2361
2724.27 2286
2724.76 2286
2725.25 2262
2725.74 2442
2726.24 2252
2726.73 2226
2727.22 2357
2727.71 2300
2728.20 2214
2728.70 2222
2729.19 2260
2729.68 2160
2730.17 2131
2730.67 2330
2731.16 2202
2731.65 2137
2732.14 2321
2732.64 2205
2733.13 2225
2733.62 2341
2734.12 2160
2734.61 2211
2735.10 2191
2735.59 2206
2736.09 2250
2736.58 2381
2737.07 2424
2737.57 2319
2738.06 2410
2738.55 2367
2739.05 2307
2739.54 2228
2740.03 2423
2740.53 2637
2741.02 2596
2741.51 2406
2742.01 2375
2742.50 2533
2742.99 2432
2743.49 2203
2743.98 2174
2744.47 2181
2744.97 2271
2745.46 2006
2745.96 2044
2746.45 2069
2746.94 2095
2747.44 2168
2747.93 2068
2748.43 2015
2748.92 2336
2749.41 2354
2749.91 2377
2750.40 2269
2750.90 2310
2751.39 2186
2751.89 2411
2752.38 2351
2752.87 2248
2753.37 2333
2753.86 2434
2754.36 2410
2754.85 2348
2755.35 2342
2755.84 2454
2756.34 2366
2756.83 2310
2757.33 2536
2757.82 2461
2758.32 2375
2758.81 2371
2759.31 2411
2759.80 2477
2760.30 2388
2760.79 2198
2761.29 2273
2761.78 2297
2762.28 2352
2762.77 2480
2763.27 2249
2763.76 2271
2764.26 2251
2764.76 2127
2765.25 2263
2765.75 2396
2766.24 2305
2766.74 2083
2767.23 2255
2767.73 2095
2768.23 2184
2768.72 2195
2769.22 2057
2769.71 2130
2770.21 2221
2770.71 2366
2771.20 2271
2771.70 2291
2772.19 2304
2772.69 2252
2773.19 2216
2773.68 2398
2774.18 2438
2774.68 2305
2775.17 2389
2775.67 2434
2776.17 2205
2776.66 2532
2777.16 2568
2777.66 2503
2778.15 2672
2778.65 2615
2779.15 2678
2779.64 2522
2780.14 2296
2780.64 2457
2781.13 2498
2781.63 2476
2782.13 2601
2782.63 2401
2783.12 2394
2783.62 2347
2784.12 2403
2784.61 2369
2785.11 2455
2785.61 2505
2786.11 2650
2786.60 2384
2787.10 2354
2787.60 2217
2788.10 2206
2788.59 2361
2789.09 2399
2789.59 2362
2790.09 2162
2790.59 2179
2791.08 2202
2791.58 2154
2792.08 2192
2792.58 2460
2793.08 2309
2793.57 2246
2794.07 2401
2794.57 2520
2795.07 2695
2795.57 2938
2796.07 2921
2796.56 3106
2797.06 3205
2797.56 3306
2798.06 3354
2798.56 3684
2799.06 3762
2799.56 4078
2800.05 3982
2800.55 3775
2801.05 3844
2801.55 3787
2802.05 3747
2802.55 3438
2803.05 3103
2803.55 3063
2804.05 3221
2804.54 3080
2805.04 2897
2805.54 3110
2806.04 2910
2806.54 2981
2807.04 2878
2807.54 3178
2808.04 3445
2808.54 3564
2809.04 3769
2809.54 3625
2810.04 4168
2810.54 4089
2811.04 3985
2811.54 4058
2812.04 3805
2812.54 3662
2813.04 3458
2813.54 3229
2814.04 3203
2814.54 3001
2815.04 2943
2815.54 2866
2816.04 2539
2816.54 2497
2817.04 2629
2817.54 2549
2818.04 2421
2818.54 2555
2819.04 2506
2819.54 2542
2820.04 2758
2820.54 2812
2821.04 2639
2821.54 2621
2822.04 2556
2822.54 2533
2823.04 2688
2823.54 2661
2824.04 2638
2824.55 2482
2825.05 2717
2825.55 2748
2826.05 2580
2826.55 2760
2827.05 2618
2827.55 2654
2828.05 2519
2828.55 2557
2829.06 2477
2829.56 2537
2830.06 2568
2830.56 2542
2831.06 2485
2831.56 2545
2832.06 2389
2832.57 2327
2833.07 2542
2833.57 2579
2834.07 2404
2834.57 2282
2835.07 2484
2835.58 2416
2836.08 2409
2836.58 2473
2837.08 2577
2837.58 2447
2838.09 2566
2838.59 2692
2839.09 2508
2839.59 2432
2840.10 2415
2840.60 2400
2841.10 2279
2841.60 2466
2842.11 2322
2842.61 2148
2843.11 2297
2843.61 2516
2844.12 2332
2844.62 2584
2845.12 2462
2845.62 2398
2846.13 2410
2846.63 2381
2847.13 2423
2847.64 2552
2848.14 2570
2848.64 2619
2849.14 2539
2849.65 2402
2850.15 2405
2850.65 2594
2851.16 2542
2851.66 2599
2852.16 2618
2852.67 2602
2853.17 2447
2853.67 2361
2854.18 2379
2854.68 2218
2855.18 2340
2855.69 2176
2856.19 2396
2856.70 2461
2857.20 2373
2857.70 2387
2858.21 2461
2858.71 2538
2859.22 2405
2859.72 2417
2860.22 2413
2860.73 2455
2861.23 2398
2861.74 2290
2862.24 2470
2862.74 2436
2863.25 2413
2863.75 2330
2864.26 2304
2864.76 2331
2865.27 2200
2865.77 2314
2866.28 2317
2866.78 2071
2867.28 2318
2867.79 2353
2868.29 2145
2868.80 1967
2869.30 2178
2869.81 2334
2870.31 2324
2870.82 2292
2871.32 2279
2871.83 2369
2872.33 2439
2872.84 2388
2873.34 2461
2873.85 2442
2874.36 2385
2874.86 2239
2875.37 2441
2875.87 2522
2876.38 2435
2876.88 2520
2877.39 2645
2877.89 2397
2878.40 2552
2878.90 2721
2879.41 2366
2879.92 2796
2880.42 2502
2880.93 2716
2881.43 2790
2881.94 2924
2882.45 2837
2882.95 2910
2883.46 3184
2883.96 3404
2884.47 3219
2884.98 3098
2885.48 3130
2885.99 3170
2886.50 3408
2887.00 3400
2887.51 3405
2888.02 3294
2888.52 3394
2889.03 3163
2889.53 3340
2890.04 3547
2890.55 3154
2891.06 3135
2891.56 3140
2892.07 2920
2892.58 3002
2893.08 3009
2893.59 2800
2894.10 2540
2894.60 2659
2895.11 2671
2895.62 2590
2896.13 2753
2896.63 2910
2897.14 2990
2897.65 2893
2898.15 2767
2898.66 2842
2899.17 3053
2899.68 3084
2900.18 2802
2900.69 2972
2901.20 2883
2901.71 2975
2902.22 3209
2902.72 2992
2903.23 3121
2903.74 2932
2904.25 3082
2904.75 3042
2905.26 2840
2905.77 2858
2906.28 2745
2906.79 2740
2907.30 2724
2907.80 2576
2908.31 2776
2908.82 2715
2909.33 2575
2909.84 2714
2910.35 2544
2910.85 2485
2911.36 2616
2911.87 2462
2912.38 2511
2912.89 2465
2913.40 2459
2913.91 2294
2914.41 2366
2914.92 2404
2915.43 2589
2915.94 2507
2916.45 2474
2916.96 2443
2917.47 2708
2917.98 2621
2918.49 2500
2919.00 2324
2919.51 2470
2920.01 2519
2920.52 2588
2921.03 2566
2921.54 2577
2922.05 2670
2922.56 2740
2923.07 3021
2923.58 3096
2924.09 3191
2924.60 3576
2925.11 3863
2925.62 3916
2926.13 4119
2926.64 4420
2927.15 4564
2927.66 4661
2928.17 4610
2928.68 4399
2929.19 4293
2929.70 4091
2930.21 3708
2930.72 3632
2931.23 3374
2931.74 3139
2932.25 2688
2932.76 2655
2933.27 2407
2933.78 2408
2934.29 2318
2934.80 2314
2935.31 2452
2935.83 2488
2936.34 2446
2936.85 2610
2937.36 2520
2937.87 2484
2938.38 2548
2938.89 2464
2939.40 2474
2939.91 2606
2940.42 2387
2940.94 2437
2941.45 2504
2941.96 2379
2942.47 2410
2942.98 2727
2943.49 2501
2944.00 2550
2944.51 2811
2945.03 2879
2945.54 2976
2946.05 2802
2946.56 3028
2947.07 3052
2947.58 3128
2948.10 3179
2948.61 3275
2949.12 3154
2949.63 3227
2950.14 3013
2950.66 2948
2951.17 2828
2951.68 2848
2952.19 2822
2952.70 2771
2953.22 2852
2953.73 2933
2954.24 2805
2954.75 2810
2955.26 2706
2955.78 2462
2956.29 2575
2956.80 2642
2957.31 2584
2957.83 2299
2958.34 2403
2958.85 2519
2959.37 2554
2959.88 2752
2960.39 2701
2960.90 2602
2961.42 2665
2961.93 2701
2962.44 2699
2962.96 2671
2963.47 2796
2963.98 2934
2964.50 2710
2965.01 2872
2965.52 2882
2966.04 2729
2966.55 2611
2967.06 2557
2967.58 2749
2968.09 2509
2968.60 2419
2969.12 2412
2969.63 2216
2970.14 2289
2970.66 2208
2971.17 2339
2971.68 2167
2972.20 2246
2972.71 2338
2973.23 2251
2973.74 2430
2974.25 2297
2974.77 2278
2975.28 2267
2975.80 2443
2976.31 2403
2976.83 2358
2977.34 2367
2977.85 2358
2978.37 2380
2978.88 2289
2979.40 2287
2979.91 2479
2980.43 2446
2980.94 2323
2981.46 2373
2981.97 2400
2982.48 2632
2983.00 2536
2983.51 2446
2984.03 2545
2984.54 2459
2985.06 2576
2985.57 2432
2986.09 2444
2986.60 2424
2987.12 2209
2987.63 2499
2988.15 2524
2988.67 2521
2989.18 2509
2989.70 2375
2990.21 2363
2990.73 2461
2991.24 2466
2991.76 2536
2992.27 2657
2992.79 2547
2993.30 2459
2993.82 2518
2994.34 2733
2994.85 2665
2995.37 2525
2995.88 2909
2996.40 2896
2996.92 2901
2997.43 2879
2997.95 3006
2998.46 3165
2998.98 2959
2999.50 3161
3000.01 3298
3000.53 3102
3001.05 3147
3001.56 3329
3002.08 3368
3002.59 3227
3003.11 3372
3003.63 3225
3004.14 3340
3004.66 3333
3005.18 3348
3005.69 3507
3006.21 3655
3006.73 3407
3007.24 3480
3007.76 3394
3008.28 3167
3008.80 2676
3009.31 2821
3009.83 2845
3010.35 2670
3010.86 2726
3011.38 2604
3011.90 2627
3012.42 2472
3012.93 2414
3013.45 2315
3013.97 2183
3014.49 2465
3015.00 2566
3015.52 2498
3016.04 2504
3016.56 2591
3017.07 2425
3017.59 2725
3018.11 2838
3018.63 2850
3019.15 2787
3019.66 2771
3020.18 2841
3020.70 2806
3021.22 2852
3021.74 2884
3022.25 2759
3022.77 2825
3023.29 2729
3023.81 2770
3024.33 2926
3024.85 2871
3025.36 2797
3025.88 2821
3026.40 2997
3026.92 2903
3027.44 2746
3027.96 2808
3028.48 2767
3028.99 2780
3029.51 2595
3030.03 2706
3030.55 2582
3031.07 2448
3031.59 2400
3032.11 2504
3032.63 2392
3033.15 2478
3033.66 2382
3034.18 2461
3034.70 2592
3035.22 2544
3035.74 2316
3036.26 2390
3036.78 2492
3037.30 2486
3037.82 2546
3038.34 2498
3038.86 2509
3039.38 2560
3039.90 2473
3040.42 2377
3040.94 2505
3041.46 2453
3041.98 2524
3042.50 2519
3043.02 2212
3043.54 2282
3044.06 2410
3044.58 2439
3045.10 2368
3045.62 2420
3046.14 2347
3046.66 2508
3047.18 2479
3047.70 2465
3048.22 2326
3048.74 2375
3049.26 2309
3049.78 2547
3050.30 2345
3050.82 2278
3051.34 2268
3051.86 2238
3052.38 2340
3052.90 2203
3053.43 2322
3053.95 2302
3054.47 2267
3054.99 2132
3055.51 2172
3056.03 2191
3056.55 2179
3057.07 2257
3057.59 2324
3058.12 2188
3058.64 2077
3059.16 2185
3059.68 2375
3060.20 2357
3060.72 2250
3061.24 2199
3061.77 2468
3062.29 2396
3062.81 2325
3063.33 2223
3063.85 2282
3064.37 2386
3064.90 2499
3065.42 2657
3065.94 2510
3066.46 2461
3066.98 2469
3067.51 2578
3068.03 2552
3068.55 2579
3069.07 2529
3069.59 2547
3070.12 2484
3070.64 2260
3071.16 2313
3071.68 2384
3072.21 2599
3072.73 2618
3073.25 2566
3073.77 2647
3074.30 2468
3074.82 2469
3075.34 2721
3075.86 2624
3076.39 2594
3076.91 2526
3077.43 2748
3077.96 2626
3078.48 2709
3079.00 2808
3079.52 2782
3080.05 2677
3080.57 2515
3081.09 2757
3081.62 2727
3082.14 2890
3082.66 2967
3083.19 2954
3083.71 3079
3084.23 2926
3084.76 2773
3085.28 2596
3085.80 2729
3086.33 2927
3086.85 3045
3087.38 2889
3087.90 2797
3088.42 2879
3088.95 2788
3089.47 2846
3090.00 2658
3090.52 2771
3091.04 2651
3091.57 2699
3092.09 2657
3092.62 2902
3093.14 2757
3093.66 2793
3094.19 2886
3094.71 2770
3095.24 2980
3095.76 3107
3096.29 3025
3096.81 3167
3097.34 2949
3097.86 2861
3098.38 3176
3098.91 3540
3099.43 3417
3099.96 3459
3100.48 4253
3101.01 4725
3101.53 5209
3102.06 5635
3102.58 6384
3103.11 7148
3103.63 7219
3104.16 8077
3104.68 8218
3105.21 8468
3105.73 8607
3106.26 8214
3106.79 7248
3107.31 6959
3107.84 6268
3108.36 5765
3108.89 5000
3109.41 4686
3109.94 4273
3110.46 4103
3110.99 4086
3111.52 4414
3112.04 4339
3112.57 4139
3113.09 4296
3113.62 4482
3114.15 4466
3114.67 4147
3115.20 3907
3115.72 3437
3116.25 3254
3116.78 3018
3117.30 3031
3117.83 2700
3118.35 2715
3118.88 2717
3119.41 2953
3119.93 2884
3120.46 2830
3120.99 2926
3121.51 2905
3122.04 2870
3122.57 2924
3123.09 2909
3123.62 2783
3124.15 2874
3124.67 2670
3125.20 2727
3125.73 2840
3126.26 2708
3126.78 2802
3127.31 2735
3127.84 2575
3128.36 2507
3128.89 2643
3129.42 2550
3129.95 2418
3130.47 2454
3131.00 2512
3131.53 2382
3132.06 2405
3132.58 2332
3133.11 2550
3133.64 2531
3134.17 2544
3134.69 2423
3135.22 2563
3135.75 2448
3136.28 2677
3136.81 2733
3137.33 2767
3137.86 2664
3138.39 2630
3138.92 2785
3139.45 2653
3139.97 2531
3140.50 2726
3141.03 2866
3141.56 2746
3142.09 2526
3142.62 2547
3143.14 2311
3143.67 2460
3144.20 2444
3144.73 2476
3145.26 2429
3145.79 2720
3146.32 2643
3146.84 2592
3147.37 2684
3147.90 2728
3148.43 2915
3148.96 3003
3149.49 3202
3150.02 3103
3150.55 3122
3151.08 3080
3151.61 3148
3152.13 3018
3152.66 2758
3153.19 2843
3153.72 2778
3154.25 2719
3154.78 2563
3155.31 2469
3155.84 2649
3156.37 2737
3156.90 2719
3157.43 2545
3157.96 2454
3158.49 2594
3159.02 2696
3159.55 2683
3160.08 2571
3160.61 2603
3161.14 2663
3161.67 2657
3162.20 2539
3162.73 2577
3163.26 2471
3163.79 2448
3164.32 2333
3164.85 2501
3165.38 2272
3165.91 2303
3166.44 2470
3166.97 2289
3167.50 2343
3168.03 2348
3168.56 2394
3169.09 2240
3169.62 2109
3170.15 2416
3170.69 2457
3171.22 2373
3171.75 2321
3172.28 2338
3172.81 2490
3173.34 2528
3173.87 2659
3174.40 2518
3174.93 2558
3175.46 2620
3176.00 2801
3176.53 2662
3177.06 2855
3177.59 2644
3178.12 2855
3178.65 2634
3179.18 2638
3179.72 2529
3180.25 2547
3180.78 2693
3181.31 2884
3181.84 2691
3182.37 2510
3182.91 2597
3183.44 2565
3183.97 2615
3184.50 2668
3185.03 2593
3185.56 2557
3186.10 2420
3186.63 2468
3187.16 2400
3187.69 2529
3188.23 2334
3188.76 2319
3189.29 2296
3189.82 2252
3190.36 2364
3190.89 2511
3191.42 2418
3191.95 2368
3192.49 2373
3193.02 2282
3193.55 2407
3194.08 2324
3194.62 2303
3195.15 2575
3195.68 2543
3196.21 2537
3196.75 2485
3197.28 2581
3197.81 2532
3198.35 2499
3198.88 2477
3199.41 2577
3199.95 2552
3200.48 2420
3201.01 2443
3201.55 2652
3202.08 2678
3202.61 2596
3203.15 2788
3203.68 2885
3204.21 2729
3204.75 2866
3205.28 3035
3205.81 2841
3206.35 2751
3206.88 2655
3207.42 2432
3207.95 2367
3208.48 2437
3209.02 2525
3209.55 2572
3210.09 2580
3210.62 2676
3211.15 2635
3211.69 2467
3212.22 2554
3212.76 2719
3213.29 2553
3213.83 2619
3214.36 2854
3214.89 2714
3215.43 2549
3215.96 2577
3216.50 2602
3217.03 2757
3217.57 2805
3218.10 2505
3218.64 2528
3219.17 2492
3219.71 2414
3220.24 2491
3220.78 2603
3221.31 2362
3221.85 2337
3222.38 2645
3222.92 2636
3223.45 2725
3223.99 2653
3224.52 2630
3225.06 2595
3225.59 2670
3226.13 2801
3226.66 2796
3227.20 2596
3227.73 2578
3228.27 2676
3228.81 2612
3229.34 2526
3229.88 2388
3230.41 2439
3230.95 2506
3231.48 2572
3232.02 2574
3232.56 2637
3233.09 2666
3233.63 2433
3234.16 2374
3234.70 2429
3235.24 2582
3235.77 2535
3236.31 2582
3236.85 2575
3237.38 2752
3237.92 2642
3238.45 2412
3238.99 2620
3239.53 2655
3240.06 2637
3240.60 2490
3241.14 2575
3241.67 2777
3242.21 2519
3242.75 2609
3243.28 2734
3243.82 2839
3244.36 2628
3244.90 2350
3245.43 2567
3245.97 2684
3246.51 2737
3247.04 2547
3247.58 2570
3248.12 2545
3248.66 2499
3249.19 2509
3249.73 2588
3250.27 2588
3250.81 2763
3251.34 2702
3251.88 2578
3252.42 2662
3252.96 2786
3253.49 2935
3254.03 2913
3254.57 2880
3255.11 2896
3255.64 2944
3256.18 3101
3256.72 3134
3257.26 3277
3257.80 3236
3258.33 3272
3258.87 3119
3259.41 3361
3259.95 3343
3260.49 3523
3261.03 3747
3261.56 3861
3262.10 3964
3262.64 4032
3263.18 4127
3263.72 4313
3264.26 4667
3264.79 5109
3265.33 5312
3265.87 5429
3266.41 5736
3266.95 6028
3267.49 6237
3268.03 6330
3268.57 6248
3269.10 6506
3269.64 6566
3270.18 6146
3270.72 5584
3271.26 5277
3271.80 5081
3272.34 4439
3272.88 3975
3273.42 3768
3273.96 3469
3274.50 3340
3275.04 3257
3275.58 3252
3276.12 3194
3276.66 3249
3277.19 3182
3277.73 3216
3278.27 3206
3278.81 3282
3279.35 3559
3279.89 3499
3280.43 3383
3280.97 3153
3281.51 3531
3282.05 3266
3282.59 3238
3283.13 3307
3283.67 3283
3284.21 3556
3284.75 3862
3285.29 4044
3285.83 3599
3286.38 3628
3286.92 3544
3287.46 3788
3288.00 3781
3288.54 3731
3289.08 3741
3289.62 3777
3290.16 3750
3290.70 3821
3291.24 3958
3291.78 3988
3292.32 3863
3292.86 3882
3293.40 4077
3293.95 4094
3294.49 4382
3295.03 4947
3295.57 4907
3296.11 5160
3296.65 5205
3297.19 5319
3297.73 5282
3298.28 5011
3298.82 5062
3299.36 4888
3299.90 4655
3300.44 4221
3300.98 4224
3301.52 3903
3302.07 3944
3302.61 3903
3303.15 3585
3303.69 3612
3304.23 3524
3304.77 3423
3305.32 3585
3305.86 3521
3306.40 3467
3306.94 3326
3307.49 3351
3308.03 3420
3308.57 3359
3309.11 3305
3309.65 3271
3310.20 3313
3310.74 3376
3311.28 3189
3311.82 3557
3312.37 3383
3312.91 3274
3313.45 3327
3313.99 3539
3314.54 3701
3315.08 3482
3315.62 3556
3316.17 3644
3316.71 3729
3317.25 3702
3317.79 3907
3318.34 3828
3318.88 3995
3319.42 4102
3319.97 4166
3320.51 4409
3321.05 4629
3321.60 4447
3322.14 4648
3322.68 4461
3323.23 4471
3323.77 4525
3324.31 4318
3324.86 4583
3325.40 4704
3325.94 4373
3326.49 4357
3327.03 4351
3327.58 3929
3328.12 4028
3328.66 3863
3329.21 3831
3329.75 4113
3330.29 4018
3330.84 4234
3331.38 4714
3331.93 5385
3332.47 6574
3333.02 7568
3333.56 9058
3334.10 10643
3334.65 12306
3335.19 14350
3335.74 16320
3336.28 17736
3336.83 20004
3337.37 21184
3337.92 21792
3338.46 22108
3339.00 21657
3339.55 21181
3340.09 19555
3340.64 17391
3341.18 15521
3341.73 13040
3342.27 10818
3342.82 8970
3343.36 7568
3343.91 6547
3344.45 5742
3345.00 5143
3345.54 4913
3346.09 4515
3346.64 4524
3347.18 4449
3347.73 4397
3348.27 4146
3348.82 4320
3349.36 4305
3349.91 4568
3350.45 4617
3351.00 4792
3351.55 4720
3352.09 5134
3352.64 5297
3353.18 5656
3353.73 6029
3354.27 5739
3354.82 5636
3355.37 5579
3355.91 5411
3356.46 4833
3357.00 4907
3357.55 4668
3358.10 4214
3358.64 4111
3359.19 3910
3359.74 3721
3360.28 3706
3360.83 3528
3361.38 3429
3361.92 3308
3362.47 3414
3363.02 3440
3363.56 3340
3364.11 3479
3364.66 3798
3365.20 3581
3365.75 3587
3366.30 3632
3366.84 3859
3367.39 3692
3367.94 3636
3368.48 3711
3369.03 3568
3369.58 3494
3370.13 3550
3370.67 3369
3371.22 3228
3371.77 3354
3372.32 3450
3372.86 3548
3373.41 3725
3373.96 3915
3374.51 3670
3375.05 3782
3375.60 4023
3376.15 4087
3376.70 4072
3377.24 3972
3377.79 3890
3378.34 3893
3378.89 3724
3379.44 3586
3379.98 3606
3380.53 3356
3381.08 3065
3381.63 3021
3382.18 3151
3382.73 3023
3383.27 2975
3383.82 2926
3384.37 2766
3384.92 3069
3385.47 3015
3386.02 2965
3386.56 2886
3387.11 2906
3387.66 2917
3388.21 2940
3388.76 3003
3389.31 2861
3389.86 2952
3390.41 2826
3390.95 2945
3391.50 2794
3392.05 2925
3392.60 2965
3393.15 2782
3393.70 2913
3394.25 2572
3394.80 2632
3395.35 2741
3395.90 2748
3396.45 2742
3397.00 2664
3397.55 2569
3398.10 2702
3398.64 2628
3399.19 2629
3399.74 2630
3400.29 2369
3400.84 2558
3401.39 2762
3401.94 2616
3402.49 2432
3403.04 2418
3403.59 2509
3404.14 2475
3404.69 2458
3405.24 2589
3405.79 2479
3406.34 2429
3406.89 2268
3407.44 2416
3407.99 2411
3408.54 2452
3409.09 2652
3409.65 2656
3410.20 2631
3410.75 2512
3411.30 2615
3411.85 2679
3412.40 2890
3412.95 2627
3413.50 2686
3414.05 2728
3414.60 2810
3415.15 2733
3415.70 2717
3416.25 2693
3416.81 2886
3417.36 2782
3417.91 2738
3418.46 2637
3419.01 2809
3419.56 2679
3420.11 2605
3420.66 2649
3421.22 2685
3421.77 2636
3422.32 2809
3422.87 2824
3423.42 2916
3423.97 3003
3424.52 2852
3425.08 2711
3425.63 2980
3426.18 2907
3426.73 2982
3427.28 3047
3427.84 2811
3428.39 2718
3428.94 2608
3429.49 2600
3430.04 2709
3430.60 2590
3431.15 2703
3431.70 2818
3432.25 2636
3432.80 2658
3433.36 2738
3433.91 2786
3434.46 2660
3435.01 2543
3435.57 2563
3436.12 2602
3436.67 2700
3437.22 2522
3437.78 2560
3438.33 2629
3438.88 2619
3439.44 2599
3439.99 2603
3440.54 2553
3441.09 2467
3441.65 2611
3442.20 2621
3442.75 2684
3443.31 2418
3443.86 2519
3444.41 2641
3444.97 2592
3445.52 2404
3446.07 2546
3446.63 2695
3447.18 2460
3447.73 2516
3448.29 2463
3448.84 2661
3449.40 2589
3449.95 2382
3450.50 2465
3451.06 2493
3451.61 2525
3452.16 2406
3452.72 2584
3453.27 2554
3453.83 2580
3454.38 2527
3454.93 2448
3455.49 2303
3456.04 2397
3456.60 2395
3457.15 2518
3457.71 2484
3458.26 2371
3458.81 2329
3459.37 2478
3459.92 2340
3460.48 2614
3461.03 2629
3461.59 2715
3462.14 2616
3462.70 2615
3463.25 2552
3463.81 2539
3464.36 2618
3464.92 2746
3465.47 2767
3466.03 2566
3466.58 2490
3467.14 2646
3467.69 2575
3468.25 2591
3468.80 2446
3469.36 2490
3469.91 2654
3470.47 2701
3471.02 2665
3471.58 2598
3472.13 2665
3472.69 2674
3473.24 2847
3473.80 2848
3474.36 2827
3474.91 2982
3475.47 2766
3476.02 2751
3476.58 2918
3477.13 3024
3477.69 2844
3478.25 2747
3478.80 2864
3479.36 3057
3479.91 3159
3480.47 2990
3481.03 3059
3481.58 3157
3482.14 2895
3482.70 2883
3483.25 2865
3483.81 2970
3484.37 3000
3484.92 3046
3485.48 3214
3486.04 3081
3486.59 3000
3487.15 3135
3487.71 3516
3488.26 3725
3488.82 3605
3489.38 3812
3489.93 4266
3490.49 4341
3491.05 4649
3491.60 5058
3492.16 5158
3492.72 5316
3493.27 5269
3493.83 5612
3494.39 5759
3494.95 5671
3495.50 5810
3496.06 5824
3496.62 5476
3497.18 5385
3497.73 5551
3498.29 5786
3498.85 5762
3499.41 5571
3499.96 6010
3500.52 6504
3501.08 6793
3501.64 7152
3502.20 7455
3502.75 7628
3503.31 7749
3503.87 7881
3504.43 7862
3504.99 8051
3505.54 8451
3506.10 8694
3506.66 8966
3507.22 8839
3507.78 8583
3508.34 8602
3508.89 8307
3509.45 7751
3510.01 7131
3510.57 6568
3511.13 6031
3511.69 5352
3512.25 4724
3512.80 4386
3513.36 3918
3513.92 3454
3514.48 3405
3515.04 3256
3515.60 2984
3516.16 3022
3516.72 3098
3517.28 3172
3517.83 3189
3518.39 3354
3518.95 3039
3519.51 3305
3520.07 3440
3520.63 3496
3521.19 3455
3521.75 3547
3522.31 3791
3522.87 3890
3523.43 3811
3523.99 3613
3524.55 3611
3525.11 3647
3525.67 3819
3526.23 3687
3526.79 3597
3527.35 3836
3527.91 3529
3528.47 3405
3529.03 3100
3529.59 2899
3530.15 2857
3530.71 2967
3531.27 3028
3531.83 2978
3532.39 3053
3532.95 2891
3533.51 2886
3534.07 2802
3534.63 2723
3535.19 2850
3535.75 2808
3536.31 2894
3536.87 2827
3537.43 2833
3537.99 2812
3538.55 2819
3539.12 3027
3539.68 3040
3540.24 2753
3540.80 2888
3541.36 3160
3541.92 3081
3542.48 3072
3543.04 3233
3543.60 3180
3544.16 3139
3544.73 3332
3545.29 3284
3545.85 3257
3546.41 3307
3546.97 3084
3547.53 3056
3548.09 3154
3548.66 3147
3549.22 2949
3549.78 2904
3550.34 2831
3550.90 2685
3551.46 2706
3552.03 2706
3552.59 2640
3553.15 2690
3553.71 2673
3554.27 2670
3554.84 2474
3555.40 2618
3555.96 2542
3556.52 2468
3557.09 2510
3557.65 2529
3558.21 2475
3558.77 2536
3559.33 2348
3559.90 2552
3560.46 2369
3561.02 2452
3561.58 2515
3562.15 2542
3562.71 2438
3563.27 2487
3563.84 2595
3564.40 2433
3564.96 2552
3565.52 2731
3566.09 2444
3566.65 2443
3567.21 2270
3567.78 2365
3568.34 2413
3568.90 2408
3569.47 2399
3570.03 2535
3570.59 2515
3571.16 2409
3571.72 2365
3572.28 2399
3572.85 2449
3573.41 2482
3573.97 2471
3574.54 2470
3575.10 2552
3575.66 2601
3576.23 2591
3576.79 2595
3577.36 2786
3577.92 2721
3578.48 2593
3579.05 2592
3579.61 2770
3580.18 2766
3580.74 2652
3581.30 2655
3581.87 2572
3582.43 2394
3583.00 2596
3583.56 2572
3584.13 2366
3584.69 2294
3585.25 2323
3585.82 2441
3586.38 2416
3586.95 2421
3587.51 2450
3588.08 2454
3588.64 2353
3589.21 2359
3589.77 2436
3590.34 2415
3590.90 2416
3591.47 2581
3592.03 2505
3592.60 2631
3593.16 2605
3593.73 2402
3594.29 2457
3594.86 2570
3595.42 2463
3595.99 2637
3596.55 2379
3597.12 2325
3597.68 2397
3598.25 2415
3598.82 2407
3599.38 2501
3599.95 2566
3600.51 2636
3601.08 2511
3601.64 2610
3602.21 2767
3602.78 2713
3603.34 2675
3603.91 2562
3604.47 2501
3605.04 2591
3605.61 2468
3606.17 2489
3606.74 2501
3607.30 2409
3607.87 2273
3608.44 2248
3609.00 2454
3609.57 2411
3610.14 2458
3610.70 2363
3611.27 2418
3611.84 2503
3612.40 2358
3612.97 2398
3613.54 2448
3614.10 2715
3614.67 3196
3615.24 3459
3615.80 3787
3616.37 4038
3616.94 4506
3617.50 5250
3618.07 5746
3618.64 6376
3619.21 6748
3619.77 6951
3620.34 7154
3620.91 7011
3621.47 6955
3622.04 6548
3622.61 6218
3623.18 5714
3623.74 4964
3624.31 4489
3624.88 4032
3625.45 3600
3626.01 3168
3626.58 2973
3627.15 3027
3627.72 2691
3628.29 2591
3628.85 2457
3629.42 2499
3629.99 2558
3630.56 2566
3631.13 2558
3631.69 2443
3632.26 2537
3632.83 2598
3633.40 2617
3633.97 2573
3634.54 2466
3635.10 2605
3635.67 2607
3636.24 2545
3636.81 2612
3637.38 2501
3637.95 2541
3638.52 2941
3639.08 2874
3639.65 2951
3640.22 3372
3640.79 3639
3641.36 3614
3641.93 3756
3642.50 3891
3643.07 3951
3643.64 4245
3644.20 4374
3644.77 3921
3645.34 4022
3645.91 3953
3646.48 3629
3647.05 3730
3647.62 3700
3648.19 3555
3648.76 3430
3649.33 3563
3649.90 3439
3650.47 3255
3651.04 3144
3651.61 3259
3652.18 3371
3652.75 3614
3653.32 3607
3653.89 3861
3654.46 3602
3655.03 3622
3655.60 3693
3656.17 3875
3656.74 4147
3657.31 4231
3657.88 4224
3658.45 3897
3659.02 4120
3659.59 4149
3660.16 4247
3660.73 4689
3661.30 4704
3661.87 4236
3662.44 4249
3663.01 4249
3663.58 4396
3664.15 4157
3664.72 3786
3665.29 3713
3665.86 3713
3666.43 3283
3667.01 3173
3667.58 3510
3668.15 3471
3668.72 3354
3669.29 3326
3669.86 3394
3670.43 3195
3671.00 3124
3671.57 3131
3672.15 2989
3672.72 2950
3673.29 2915
3673.86 2927
3674.43 3035
3675.00 2977
3675.57 3115
3676.15 3144
3676.72 2980
3677.29 2842
3677.86 2809
3678.43 2830
3679.00 2849
3679.58 2898
3680.15 2912
3680.72 2709
3681.29 2738
3681.86 2852
3682.44 2765
3683.01 2758
3683.58 2736
3684.15 2683
3684.73 2932
3685.30 2765
3685.87 2735
3686.44 2718
3687.02 3030
3687.59 3039
3688.16 3187
3688.73 3443
3689.31 3583
3689.88 3486
3690.45 3652
3691.02 3790
3691.60 3789
3692.17 3956
3692.74 4101
3693.32 3912
3693.89 3908
3694.46 3647
3695.03 3400
3695.61 3140
3696.18 3204
3696.75 3011
3697.33 3007
3697.90 2938
3698.47 2809
3699.05 2945
3699.62 3011
3700.19 3054
3700.77 2985
3701.34 3188
3701.91 3159
3702.49 2996
3703.06 2984
3703.64 2981
3704.21 3138
3704.78 2936
3705.36 2965
3705.93 2772
3706.51 2911
3707.08 3069
3707.65 3093
3708.23 2950
3708.80 2862
3709.38 2849
3709.95 2907
3710.52 2988
3711.10 2807
3711.67 2727
3712.25 2867
3712.82 3065
3713.40 2976
3713.97 2621
3714.55 2880
3715.12 2936
3715.69 2992
3716.27 2673
3716.84 2737
3717.42 2877
3717.99 2895
3718.57 2832
3719.14 2761
3719.72 2739
3720.29 2631
3720.87 2684
3721.44 2946
3722.02 2719
3722.59 2569
3723.17 2548
3723.75 2510
3724.32 2531
3724.90 2506
3725.47 2374
3726.05 2358
3726.62 2566
3727.20 2512
3727.77 2410
3728.35 2561
3728.92 2624
3729.50 2648
3730.08 2709
3730.65 2809
3731.23 2842
3731.80 3135
3732.38 3076
3732.96 3212
3733.53 3334
3734.11 3417
3734.68 3378
3735.26 3574
3735.84 3473
3736.41 3510
3736.99 3353
3737.57 3181
3738.14 3331
3738.72 3146
3739.30 2887
3739.87 3037
3740.45 3000
3741.03 2545
3741.60 2294
3742.18 2357
3742.76 2480
3743.33 2609
3743.91 2602
3744.49 2694
3745.06 2514
3745.64 2422
3746.22 2563
3746.79 2603
3747.37 2855
3747.95 2828
3748.53 2691
3749.10 2662
3749.68 2815
3750.26 2697
3750.83 2524
3751.41 2416
3751.99 2443
3752.57 2237
3753.14 2424
3753.72 2408
3754.30 2110
3754.88 2260
3755.46 2148
3756.03 2122
3756.61 2191
3757.19 2203
3757.77 2096
3758.35 2277
3758.92 2282
3759.50 2294
3760.08 2434
3760.66 2597
3761.24 2623
3761.81 2610
3762.39 2688
3762.97 2631
3763.55 2612
3764.13 2540
3764.71 2522
3765.28 2427
3765.86 2513
3766.44 2403
3767.02 2520
3767.60 2325
3768.18 2504
3768.76 2532
3769.34 2302
3769.91 2230
3770.49 2235
3771.07 2226
3771.65 2281
3772.23 2324
3772.81 2259
3773.39 2130
3773.97 2174
3774.55 2307
3775.13 2162
3775.71 2190
3776.28 2214
3776.86 1964
3777.44 2025
3778.02 2129
3778.60 2327
3779.18 2258
3779.76 2254
3780.34 2229
3780.92 2357
3781.50 2180
3782.08 2214
3782.66 2123
3783.24 2185
3783.82 2332
3784.40 2159
3784.98 2233
3785.56 2150
3786.14 2056
3786.72 2084
3787.30 2211
3787.88 2095
3788.46 2111
3789.04 2360
3789.62 2176
3790.20 2081
3790.78 2150
3791.36 2192
3791.94 2237
3792.53 2278
3793.11 2291
3793.69 2333
3794.27 2380
3794.85 2238
3795.43 2244
3796.01 2271
3796.59 2263
3797.17 2380
3797.75 2305
3798.33 2158
3798.91 2259
3799.50 2281
3800.08 2251
3800.66 2337
3801.24 2271
3801.82 2491
3802.40 2494
3802.98 2616
3803.57 2653
3804.15 2736
3804.73 2619
3805.31 2989
3805.89 2730
3806.47 2675
3807.05 2770
3807.64 2708
3808.22 2736
3808.80 2703
3809.38 2825
3809.96 2805
3810.55 2776
3811.13 2724
3811.71 2703
3812.29 2921
3812.87 2989
3813.46 3045
3814.04 3115
3814.62 3111
3815.20 2990
3815.79 2881
3816.37 2962
3816.95 2966
3817.53 3173
3818.12 3044
3818.70 2966
3819.28 2827
3819.86 2683
3820.45 2764
3821.03 2513
3821.61 2318
3822.20 2230
3822.78 2354
3823.36 2432
3823.94 2301
3824.53 2308
3825.11 2291
3825.69 2239
3826.28 2193
3826.86 2136
3827.44 2176
3828.03 2146
3828.61 2306
3829.19 2217
3829.78 2322
3830.36 2113
3830.94 2328
3831.53 2299
3832.11 2332
3832.69 2386
3833.28 2320
3833.86 2526
3834.45 2370
3835.03 2349
3835.61 2392
3836.20 2210
3836.78 2311
3837.37 2369
3837.95 2233
3838.53 2320
3839.12 2366
3839.70 2214
3840.29 2027
3840.87 2116
3841.46 2300
3842.04 2109
3842.62 2135
3843.21 2075
3843.79 2051
3844.38 1926
3844.96 2117
3845.55 1986
3846.13 2123
3846.72 1964
3847.30 2050
3847.89 2052
3848.47 2066
3849.06 2165
3849.64 2298
3850.23 2150
3850.81 2373
3851.40 2403
3851.98 2260
3852.57 2205
3853.15 2450
3853.74 2451
3854.32 2503
3854.91 2464
3855.49 2453
3856.08 2499
3856.66 2581
3857.25 2696
3857.84 2773
3858.42 3075
3859.01 3273
3859.59 3550
3860.18 3858
3860.76 4261
3861.35 4466
3861.94 4619
3862.52 5360
3863.11 5861
3863.69 5904
3864.28 5825
3864.87 6032
3865.45 6038
3866.04 5793
3866.62 5421
3867.21 5127
3867.80 4825
3868.38 4265
3868.97 4314
3869.56 3877
3870.14 3615
3870.73 3389
3871.32 3215
3871.90 3177
3872.49 3034
3873.08 2873
3873.66 3096
3874.25 3096
3874.84 2981
3875.42 2954
3876.01 2986
3876.60 3098
3877.19 2942
3877.77 2874
3878.36 2925
3878.95 2808
3879.53 2790
3880.12 2714
3880.71 2690
3881.30 2359
3881.88 2336
3882.47 2553
3883.06 2490
3883.65 2506
3884.23 2471
3884.82 2458
3885.41 2352
3886.00 2331
3886.58 2365
3887.17 2214
3887.76 2230
3888.35 2457
3888.94 2734
3889.52 2591
3890.11 2626
3890.70 2580
3891.29 2769
3891.88 2683
3892.46 2653
3893.05 2547
3893.64 2565
3894.23 2584
3894.82 2444
3895.41 2590
3895.99 2538
3896.58 2627
3897.17 2471
3897.76 2559
3898.35 2558
3898.94 2645
3899.53 2349
3900.12 2463
3900.70 2429
3901.29 2444
3901.88 2454
3902.47 2323
3903.06 2470
3903.65 2335
3904.24 2226
3904.83 2349
3905.42 2305
3906.01 2268
3906.60 2190
3907.18 2431
3907.77 2222
3908.36 2275
3908.95 2523
3909.54 2266
3910.13 2322
3910.72 2168
3911.31 2015
3911.90 2014
3912.49 2035
3913.08 2011
3913.67 2052
3914.26 2009
3914.85 2020
3915.44 2079
3916.03 2039
3916.62 2054
3917.21 2121
3917.80 2096
3918.39 2129
3918.98 2214
3919.57 2160
3920.16 2290
3920.75 2207
3921.34 2074
3921.93 2032
3922.52 2121
3923.11 2146
3923.70 2059
3924.30 2089
3924.89 2057
3925.48 2218
3926.07 2116
3926.66 2081
3927.25 2095
3927.84 2026
3928.43 1849
3929.02 1976
3929.61 2152
3930.20 1960
3930.80 2074
3931.39 2107
3931.98 2234
3932.57 2274
3933.16 2164
3933.75 2125
3934.34 2099
3934.93 1923
3935.53 2020
3936.12 2117
3936.71 2099
3937.30 2076
3937.89 1839
3938.48 1740
3939.08 1828
3939.67 1822
3940.26 1845
3940.85 1986
3941.44 2037
3942.04 1896
3942.63 1940
3943.22 1883
3943.81 2000
3944.40 2047
3945.00 1918
3945.59 1951
3946.18 1962
3946.77 2036
3947.36 1931
3947.96 1915
3948.55 2150
3949.14 2014
3949.73 2046
3950.33 2033
3950.92 2062
3951.51 2020
3952.11 1898
3952.70 1856
3953.29 1820
3953.88 1895
3954.48 1842
3955.07 1921
3955.66 1885
3956.26 2028
3956.85 2034
3957.44 2158
3958.04 2137
3958.63 1993
3959.22 1996
3959.81 1957
3960.41 1926
3961.00 1920
3961.60 1893
3962.19 1816
3962.78 1930
3963.38 1879
3963.97 1903
3964.56 1874
3965.16 1797
3965.75 1778
3966.34 1786
3966.94 1780
3967.53 1935
3968.13 2013
3968.72 1998
3969.31 1842
3969.91 1912
3970.50 1916
3971.10 1945
3971.69 1878
3972.28 1803
3972.88 1911
3973.47 1852
3974.07 1820
3974.66 1701
3975.26 1873
3975.85 1866
3976.45 1893
3977.04 1952
3977.63 2023
3978.23 1892
3978.82 2065
3979.42 2047
3980.01 1959
3980.61 1852
3981.20 1946
3981.80 1919
3982.39 1790
3982.99 1948
3983.58 1947
3984.18 2002
3984.77 1911
3985.37 1979
3985.96 2175
3986.56 1866
3987.16 1786
3987.75 1920
3988.35 1979
3988.94 1786
3989.54 1807
3990.13 1951
3990.73 1897
3991.32 1826
3991.92 1934
3992.52 2033
3993.11 1917
3993.71 1893
3994.30 1868
3994.90 1920
3995.50 2017
3996.09 2027
3996.69 2007
3997.28 2157
3997.88 2036
3998.48 2048
3999.07 2051
3999.67 1916
4000.26 1931
4000.86 1854
4001.46 2036
4002.05 2152
4002.65 1997
4003.25 1943
4003.84 1944
4004.44 1946
4005.04 2121
4005.63 1969
4006.23 2029
4006.83 2217
4007.42 2245
4008.02 2088
4008.62 2105
4009.21 2152
4009.81 2134
4010.41 2226
4011.01 2143
4011.60 2219
4012.20 2011
4012.80 2090
4013.40 2193
4013.99 2186
4014.59 2168
4015.19 2303
4015.78 2407
4016.38 2563
4016.98 2375
4017.58 2319
4018.18 2628
4018.77 2564
4019.37 2463
4019.97 2470
4020.57 2500
4021.16 2403
4021.76 2386
4022.36 2325
4022.96 2201
4023.56 2176
4024.15 2241
4024.75 2267
4025.35 2254
4025.95 2275
4026.55 2182
4027.15 2178
4027.74 2133
4028.34 2333
4028.94 2250
4029.54 2200
4030.14 2260
4030.74 2251
4031.34 2294
4031.93 2335
4032.53 2297
4033.13 2252
4033.73 2187
4034.33 2109
4034.93 2034
4035.53 2054
4036.13 2119
4036.73 2036
4037.32 1922
4037.92 1859
4038.52 1944
4039.12 1962
4039.72 1822
4040.32 1832
4040.92 1902
4041.52 1940
4042.12 1816
4042.72 1716
4043.32 1711
4043.92 1719
4044.52 1954
4045.12 1957
4045.72 1866
4046.32 1822
4046.92 1865
4047.52 1892
4048.12 1909
4048.72 1954
4049.32 2132
4049.92 2074
4050.52 1992
4051.12 1986
4051.72 2061
4052.32 1975
4052.92 1918
4053.52 1980
4054.12 2065
4054.72 1997
4055.32 1916
4055.92 1929
4056.52 1804
4057.12 1823
4057.72 1807
4058.32 1892
4058.92 1831
4059.52 1755
4060.12 1848
4060.72 1711
4061.33 1680
4061.93 1813
4062.53 1839
4063.13 1742
4063.73 1726
4064.33 1651
4064.93 1639
4065.53 1616
4066.13 1650
4066.74 1835
4067.34 1745
4067.94 1824
4068.54 1788
4069.14 1672
4069.74 1782
4070.34 1887
4070.95 1926
4071.55 1752
4072.15 1673
4072.75 1783
4073.35 1785
4073.95 1688
4074.56 1931
4075.16 1779
4075.76 1563
4076.36 1695
4076.96 1733
4077.57 1756
4078.17 1774
4078.77 1746
4079.37 1769
4079.97 1714
4080.58 1901
4081.18 1887
4081.78 1815
4082.38 1781
4082.99 1760
4083.59 1617
4084.19 1770
4084.79 1974
4085.40 1814
4086.00 1802
4086.60 1754
4087.21 1781
4087.81 1746
4088.41 1803
4089.01 1729
4089.62 1797
4090.22 1695
4090.82 1739
4091.43 1715
4092.03 1643
4092.63 1644
4093.24 1546
4093.84 1713
4094.44 1832
4095.05 1800
4095.65 1829
4096.25 1569
4096.86 1652
4097.46 1728
4098.06 1813
4098.67 1875
4099.27 1759
4099.87 1866
4100.48 1677
4101.08 1652
4101.69 1724
4102.29 1772
4102.89 1697
4103.50 1775
4104.10 1756
4104.71 1734
4105.31 1589
4105.91 1737
4106.52 1713
4107.12 1600
4107.73 1562
4108.33 1636
4108.94 1825
4109.54 1730
4110.14 1929
4110.75 1829
4111.35 1732
4111.96 1667
4112.56 1709
4113.17 1773
4113.77 1828
4114.38 1757
4114.98 1718
4115.59 1700
4116.19 1869
4116.80 1921
4117.40 1668
4118.01 1806
4118.61 1758
4119.22 1858
4119.82 1821
4120.43 1904
4121.03 1931
4121.64 1805
4122.24 1790
4122.85 1677
4123.46 1819
4124.06 1833
4124.67 1811
4125.27 1875
4125.88 1846
4126.48 1827
4127.09 1769
4127.69 1748
4128.30 1951
4128.91 1859
4129.51 1814
4130.12 1814
4130.72 1778
4131.33 1744
4131.94 1728
4132.54 1779
4133.15 1767
4133.76 1847
4134.36 1909
4134.97 1998
4135.57 2027
4136.18 1949
4136.79 2052
4137.39 2133
4138.00 2112
4138.61 2164
4139.21 2132
4139.82 2109
4140.43 2203
4141.03 2225
4141.64 2254
4142.25 2166
4142.85 2122
4143.46 2243
4144.07 2021
4144.67 2062
4145.28 2071
4145.89 2173
4146.50 1943
4147.10 1950
4147.71 1824
4148.32 1829
4148.93 1837
4149.53 1849
4150.14 1846
4150.75 1847
4151.36 1824
4151.96 1893
4152.57 1720
4153.18 1810
4153.79 1813
4154.39 1739
4155.00 1584
4155.61 1657
4156.22 1730
4156.82 1685
4157.43 1788
4158.04 1784
4158.65 1846
4159.26 1782
4159.87 1871
4160.47 1711
4161.08 1557
4161.69 1703
4162.30 1803
4162.91 1734
4163.52 1848
4164.12 1971
4164.73 1882
4165.34 1862
4165.95 1947
4166.56 2004
4167.17 2040
4167.78 1900
4168.38 1949
4168.99 1870
4169.60 1895
4170.21 1892
4170.82 1927
4171.43 1989
4172.04 1940
4172.65 1982
4173.26 2035
4173.86 1899
4174.47 1906
4175.08 1908
4175.69 2038
4176.30 2177
4176.91 2227
4177.52 2137
4178.13 2278
4178.74 2209
4179.35 2247
4179.96 2074
4180.57 2005
4181.18 2118
4181.79 2222
4182.40 2026
4183.01 1858
4183.62 1871
4184.23 1770
4184.84 1946
4185.45 1924
4186.06 1837
4186.67 1767
4187.28 1810
4187.89 1807
4188.50 1850
4189.11 1876
4189.72 1855
4190.33 1859
4190.94 1909
4191.55 1994
4192.16 2175
4192.77 2047
4193.38 2033
4193.99 2205
4194.60 2220
4195.21 2475
4195.82 2480
4196.44 2342
4197.05 2521
4197.66 2448
4198.27 2406
4198.88 2428
4199.49 2314
4200.10 2358
4200.71 2201
4201.32 2203
4201.94 1991
4202.55 2007
4203.16 2089
4203.77 2243
4204.38 2093
4204.99 1832
4205.60 1927
4206.21 1995
4206.83 1925
4207.44 2038
4208.05 2033
4208.66 1969
4209.27 1931
4209.89 1872
4210.50 1950
4211.11 1906
4211.72 1944
4212.33 1793
4212.94 2017
4213.56 2042
4214.17 2033
4214.78 2136
4215.39 2001
4216.01 2197
4216.62 2211
4217.23 2242
4217.84 2173
4218.46 2311
4219.07 2429
4219.68 2393
4220.29 2729
4220.91 2975
4221.52 3159
4222.13 3253
4222.74 3367
4223.36 3744
4223.97 3661
4224.58 3750
4225.19 3944
4225.81 3755
4226.42 3780
4227.03 3941
4227.65 3720
4228.26 3901
4228.87 3852
4229.49 3795
4230.10 3918
4230.71 4109
4231.33 3796
4231.94 3642
4232.55 3868
4233.17 3850
4233.78 4014
4234.39 4058
4235.01 4150
4235.62 4465
4236.23 4593
4236.85 4583
4237.46 4402
4238.08 4343
4238.69 4246
4239.30 4186
4239.92 3741
4240.53 3222
4241.15 3197
4241.76 2875
4242.37 2559
4242.99 2548
4243.60 2375
4244.22 2453
4244.83 2323
4245.45 2376
4246.06 2240
4246.67 2450
4247.29 2568
4247.90 2484
4248.52 2551
4249.13 2582
4249.75 2430
4250.36 2371
4250.98 2326
4251.59 2298
4252.21 2346
4252.82 2414
4253.44 2297
4254.05 2373
4254.67 2347
4255.28 2351
4255.90 2255
4256.51 2198
4257.13 2133
4257.74 2194
4258.36 2314
4258.97 2057
4259.59 2023
4260.20 1960
4260.82 2067
4261.44 2080
4262.05 1966
4262.67 2004
4263.28 2112
4263.90 1994
4264.51 2016
4265.13 1935
4265.75 2018
4266.36 2101
4266.98 2046
4267.59 2073
4268.21 2152
4268.83 2178
4269.44 2138
4270.06 2363
4270.67 2105
4271.29 2218
4271.91 2304
4272.52 2185
4273.14 2110
4273.76 2247
4274.37 2327
4274.99 2436
4275.61 2553
4276.22 2569
4276.84 2767
4277.46 2713
4278.07 2803
4278.69 2801
4279.31 2770
4279.92 2642
4280.54 2655
4281.16 2542
4281.77 2334
4282.39 2280
4283.01 2107
4283.63 2021
4284.24 1943
4284.86 1883
4285.48 1902
4286.09 1905
4286.71 1769
4287.33 1875
4287.95 2000
4288.56 1824
4289.18 1966
4289.80 1997
4290.42 1940
4291.03 1894
4291.65 1763
4292.27 1836
4292.89 1798
4293.51 1735
4294.12 1815
4294.74 1737
4295.36 1817
4295.98 1773
4296.60 1700
4297.21 1859
4297.83 1829
4298.45 1812
4299.07 1827
4299.69 1935
4300.31 1902
4300.92 1894
4301.54 1948
4302.16 1932
4302.78 1960
4303.40 1938
4304.02 2088
4304.63 1958
4305.25 1978
4305.87 2041
4306.49 1892
4307.11 1922
4307.73 2036
4308.35 2131
4308.97 1897
4309.59 2137
4310.20 2150
4310.82 2040
4311.44 2026
4312.06 2038
4312.68 2235
4313.30 2152
4313.92 2244
4314.54 2030
4315.16 2121
4315.78 2211
4316.40 2148
4317.02 1909
4317.64 2018
4318.26 2103
4318.88 2123
4319.50 2112
4320.12 2093
4320.74 1870
4321.36 1962
4321.98 2121
4322.60 2258
4323.22 2274
4323.84 2123
4324.46 2111
4325.08 2239
4325.70 2269
4326.32 2273
4326.94 2257
4327.56 2347
4328.18 2404
4328.80 2341
4329.42 2247
4330.04 2161
4330.66 2202
4331.28 2266
4331.90 2150
4332.52 2009
4333.14 2023
4333.76 1960
4334.38 2242
4335.00 2307
4335.63 2171
4336.25 2162
4336.87 2165
4337.49 2274
4338.11 2299
4338.73 2408
4339.35 2489
4339.97 2240
4340.59 2406
4341.22 2429
4341.84 2273
4342.46 2347
4343.08 2333
4343.70 2430
4344.32 2787
4344.94 3116
4345.57 3273
4346.19 3554
4346.81 3619
4347.43 4046
4348.05 4226
4348.67 4140
4349.30 4362
4349.92 4125
4350.54 3691
4351.16 3383
4351.78 3264
4352.41 3037
4353.03 2963
4353.65 2677
4354.27 2426
4354.90 2199
4355.52 2201
4356.14 2127
4356.76 2064
4357.38 2006
4358.01 1942
4358.63 2183
4359.25 2240
4359.87 2203
4360.50 2169
4361.12 2198
4361.74 2106
4362.37 2077
4362.99 2069
4363.61 2343
4364.23 2143
4364.86 2150
4365.48 2004
4366.10 1965
4366.73 2008
4367.35 1998
4367.97 2123
4368.60 2113
4369.22 2010
4369.84 1982
4370.47 1861
4371.09 2008
4371.71 1873
4372.34 1924
4372.96 1899
4373.58 1807
4374.21 1768
4374.83 1776
4375.46 1802
4376.08 1805
4376.70 1747
4377.33 1797
4377.95 1881
4378.57 1901
4379.20 1770
4379.82 1846
4380.45 1952
4381.07 1873
4381.70 1827
4382.32 1921
4382.94 1847
4383.57 1965
4384.19 1975
4384.82 1847
4385.44 1794
4386.07 1827
4386.69 1966
4387.32 1936
4387.94 2009
4388.56 1928
4389.19 1927
4389.81 1932
4390.44 1883
4391.06 2007
4391.69 1895
4392.31 1867
4392.94 1961
4393.56 2007
4394.19 1958
4394.81 1934
4395.44 1966
4396.06 1930
4396.69 1866
4397.31 1999
4397.94 1884
4398.57 1866
4399.19 1906
4399.82 2075
4400.44 2155
4401.07 2068
4401.69 2122
4402.32 2123
4402.94 1861
4403.57 1926
4404.20 2004
4404.82 2015
4405.45 1909
4406.07 2073
4406.70 2185
4407.33 2079
4407.95 1957
4408.58 2093
4409.20 2049
4409.83 2012
4410.46 2123
4411.08 2043
4411.71 2055
4412.34 1898
4412.96 1917
4413.59 1962
4414.21 1936
4414.84 2069
4415.47 2040
4416.09 1898
4416.72 1737
4417.35 1751
4417.97 1771
4418.60 1882
4419.23 1933
4419.86 1820
4420.48 1655
4421.11 1681
4421.74 1745
4422.36 1670
4422.99 1835
4423.62 1728
4424.25 1774
4424.87 1764
4425.50 1808
4426.13 1681
4426.75 1612
4427.38 1602
4428.01 1667
4428.64 1636
4429.26 1602
4429.89 1504
4430.52 1622
4431.15 1684
4431.78 1656
4432.40 1603
4433.03 1752
4433.66 1710
4434.29 1773
4434.91 1827
4435.54 1648
4436.17 1667
4436.80 1566
4437.43 1594
4438.06 1600
4438.68 1684
4439.31 1545
4439.94 1374
4440.57 1578
4441.20 1520
4441.83 1567
4442.45 1695
4443.08 1524
4443.71 1440
4444.34 1570
4444.97 1628
4445.60 1682
4446.23 1688
4446.86 1606
4447.48 1707
4448.11 1740
4448.74 1699
4449.37 1657
4450.00 1784
4450.63 1788
4451.26 1775
4451.89 1740
4452.52 1879
4453.15 1709
4453.78 1682
4454.40 1698
4455.03 1747
4455.66 1733
4456.29 1704
4456.92 1670
4457.55 1648
4458.18 1688
4458.81 1651
4459.44 1753
4460.07 1686
4460.70 1516
4461.33 1555
4461.96 1548
4462.59 1614
4463.22 1637
4463.85 1593
4464.48 1600
4465.11 1566
4465.74 1493
4466.37 1435
4467.00 1521
4467.63 1501
4468.26 1575
4468.89 1418
4469.52 1448
4470.15 1553
4470.78 1618
4471.41 1584
4472.04 1453
4472.68 1382
4473.31 1391
4473.94 1468
4474.57 1532
4475.20 1611
4475.83 1572
4476.46 1569
4477.09 1561
4477.72 1553
4478.35 1514
4478.98 1525
4479.62 1437
4480.25 1474
4480.88 1521
4481.51 1506
4482.14 1579
4482.77 1625
4483.40 1682
4484.04 1634
4484.67 1483
4485.30 1539
4485.93 1612
4486.56 1580
4487.19 1681
4487.82 1595
4488.46 1545
4489.09 1558
4489.72 1600
4490.35 1726
4490.98 1625
4491.62 1646
4492.25 1715
4492.88 1691
4493.51 1678
4494.14 1704
4494.78 1610
4495.41 1614
4496.04 1583
4496.67 1635
4497.31 1608
4497.94 1686
4498.57 1754
4499.20 1596
4499.84 1712
4500.47 1758
4501.10 1759
4501.73 1873
4502.37 1883
4503.00 1961
4503.63 1892
4504.27 1835
4504.90 1833
4505.53 1721
4506.16 1813
4506.80 1845
4507.43 1806
4508.06 1726
4508.70 1755
4509.33 1762
4509.96 1591
4510.60 1775
4511.23 1903
4511.86 1837
4512.50 1798
4513.13 1807
4513.76 1787
4514.40 1650
4515.03 1687
4515.66 1836
4516.30 1924
4516.93 1857
4517.57 1839
4518.20 1780
4518.83 1690
4519.47 1698
4520.10 1739
4520.74 1849
4521.37 1807
4522.00 1723
4522.64 1705
4523.27 1744
4523.91 1896
4524.54 1798
4525.18 1818
4525.81 1989
4526.44 2150
4527.08 2224
4527.71 2630
4528.35 2812
4528.98 3157
4529.62 3349
4530.25 3836
4530.89 4439
4531.52 4822
4532.16 5660
4532.79 6041
4533.43 6142
4534.06 6191
4534.70 6271
4535.33 5898
4535.97 5531
4536.60 4807
4537.24 4373
4537.87 3730
4538.51 3426
4539.14 2962
4539.78 2680
4540.41 2230
4541.05 2117
4541.68 1931
4542.32 1739
4542.96 1912
4543.59 1811
4544.23 1761
4544.86 1664
4545.50 1788
4546.13 1941
4546.77 1932
4547.41 1950
4548.04 1853
4548.68 1966
4549.31 1845
4549.95 1727
4550.59 1649
4551.22 1812
4551.86 1723
4552.50 1648
4553.13 1765
4553.77 1737
4554.40 1702
4555.04 1632
4555.68 1600
4556.31 1694
4556.95 1804
4557.59 1851
4558.22 1712
4558.86 1794
4559.50 1858
4560.13 1877
4560.77 1782
4561.41 1834
4562.04 1930
4562.68 1817
4563.32 1848
4563.96 1976
4564.59 1774
4565.23 1893
4565.87 1899
4566.50 2024
4567.14 1816
4567.78 1829
4568.42 2011
4569.05 2149
4569.69 2092
4570.33 1948
4570.97 2050
4571.60 2057
4572.24 2128
4572.88 2060
4573.52 2085
4574.16 2033
4574.79 1954
4575.43 1982
4576.07 1893
4576.71 1703
4577.34 1779
4577.98 1836
4578.62 1706
4579.26 1714
4579.90 1822
4580.54 1782
4581.17 1731
4581.81 1797
4582.45 1760
4583.09 1802
4583.73 1744
4584.37 1754
4585.00 1697
4585.64 1827
4586.28 1819
4586.92 1731
4587.56 1850
4588.20 1816
4588.84 1906
4589.48 1770
4590.11 1806
4590.75 1857
4591.39 1894
4592.03 1991
4592.67 1914
4593.31 1993
4593.95 2035
4594.59 1993
4595.23 1846
4595.87 1753
4596.51 1779
4597.15 1779
4597.79 1720
4598.42 1641
4599.06 1663
4599.70 1612
4600.34 1591
4600.98 1814
4601.62 1803
4602.26 2045
4602.90 1905
4603.54 1929
4604.18 1846
4604.82 1852
4605.46 1991
4606.10 2009
4606.74 1968
4607.38 2039
4608.02 2016
4608.66 2041
4609.30 1957
4609.94 2028
4610.58 2036
4611.22 1896
4611.86 1915
4612.50 1932
4613.15 1792
4613.79 1722
4614.43 1823
4615.07 1741
4615.71 1615
4616.35 1701
4616.99 1780
4617.63 1721
4618.27 1619
4618.91 1585
4619.55 1507
4620.19 1653
4620.83 1759
4621.48 1694
4622.12 1608
4622.76 1723
4623.40 1671
4624.04 1654
4624.68 1761
4625.32 1522
4625.96 1674
4626.61 1660
4627.25 1650
4627.89 1623
4628.53 1543
4629.17 1580
4629.81 1727
4630.46 1569
4631.10 1663
4631.74 1724
4632.38 1664
4633.02 1685
4633.66 1706
4634.31 1751
4634.95 1727
4635.59 1853
4636.23 1991
4636.88 1998
4637.52 1886
4638.16 1953
4638.80 1855
4639.44 1944
4640.09 1937
4640.73 2057
4641.37 1847
4642.01 1914
4642.66 1851
4643.30 1752
4643.94 1648
4644.58 1882
4645.23 1694
4645.87 1753
4646.51 1772
4647.16 1694
4647.80 1712
4648.44 1654
4649.08 1620
4649.73 1829
4650.37 1840
4651.01 2030
4651.66 2159
4652.30 2196
4652.94 2148
4653.59 2156
4654.23 2318
4654.87 2177
4655.52 2110
4656.16 2201
4656.80 2357
4657.45 2265
4658.09 2031
4658.74 1874
4659.38 1907
4660.02 1822
4660.67 1732
4661.31 1707
4661.95 1774
4662.60 1618
4663.24 1752
4663.89 1626
4664.53 1558
4665.17 1683
4665.82 1506
4666.46 1508
4667.11 1494
4667.75 1522
4668.40 1670
4669.04 1588
4669.68 1605
4670.33 1642
4670.97 1726
4671.62 1603
4672.26 1597
4672.91 1646
4673.55 1545
4674.20 1503
4674.84 1564
4675.49 1615
4676.13 1677
4676.78 1593
4677.42 1566
4678.07 1780
4678.71 1547
4679.36 1714
4680.00 1760
4680.65 1769
4681.29 1644
4681.94 1674
4682.58 1883
4683.23 1863
4683.87 1781
4684.52 1620
4685.16 1700
4685.81 1677
4686.46 1789
4687.10 1878
4687.75 1978
4688.39 1864
4689.04 1813
4689.68 1691
4690.33 1737
4690.98 1731
4691.62 1645
4692.27 1535
4692.91 1600
4693.56 1593
4694.21 1720
4694.85 1818
4695.50 1754
4696.15 1945
4696.79 1947
4697.44 2016
4698.08 2022
4698.73 2101
4699.38 2137
4700.02 2190
4700.67 2225
4701.32 2066
4701.96 1881
4702.61 2050
4703.26 2096
4703.90 1847
4704.55 1750
4705.20 1696
4705.84 1916
4706.49 1928
4707.14 1799
4707.79 1756
4708.43 1735
4709.08 1750
4709.73 1744
4710.37 1789
4711.02 1769
4711.67 1836
4712.32 1868
4712.96 1800
4713.61 1650
4714.26 1740
4714.91 1730
4715.55 1551
4716.20 1725
4716.85 1791
4717.50 1761
4718.14 1703
4718.79 1612
4719.44 1654
4720.09 1687
4720.74 1787
4721.38 1870
4722.03 1952
4722.68 1962
4723.33 2093
4723.98 1977
4724.62 1960
4725.27 1966
4725.92 2035
4726.57 2071
4727.22 1988
4727.87 1983
4728.52 2053
4729.16 2051
4729.81 1894
4730.46 1909
4731.11 1837
4731.76 1817
4732.41 1855
4733.06 1614
4733.70 1606
4734.35 1558
4735.00 1612
4735.65 1680
4736.30 1685
4736.95 1572
4737.60 1532
4738.25 1730
4738.90 1687
4739.55 1703
4740.20 1699
4740.84 1636
4741.49 1757
4742.14 1669
4742.79 1568
4743.44 1695
4744.09 1727
4744.74 1744
4745.39 1732
4746.04 1729
4746.69 1737
4747.34 1716
4747.99 1835
4748.64 1746
4749.29 1684
4749.94 1794
4750.59 1825
4751.24 1977
4751.89 1819
4752.54 1705
4753.19 1951
4753.84 2084
4754.49 2077
4755.14 1900
4755.79 1882
4756.44 1894
4757.09 1819
4757.74 1879
4758.39 1936
4759.04 1964
4759.70 1885
4760.35 1748
4761.00 1789
4761.65 1838
4762.30 1944
4762.95 1835
4763.60 1853
4764.25 1834
4764.90 1883
4765.55 2186
4766.20 2295
4766.86 2306
4767.51 2356
4768.16 2327
4768.81 2314
4769.46 2389
4770.11 2248
4770.76 2298
4771.41 2192
4772.07 2011
4772.72 2062
4773.37 1907
4774.02 1767
4774.67 1715
4775.32 1764
4775.98 1653
4776.63 1858
4777.28 1824
4777.93 1724
4778.58 1743
4779.24 1738
4779.89 1998
4780.54 2001
4781.19 1956
4781.84 1884
4782.50 1822
4783.15 1995
4783.80 1944
4784.45 1739
4785.10 1756
4785.76 1757
4786.41 1768
4787.06 1811
4787.71 1641
4788.37 1567
4789.02 1799
4789.67 1575
4790.33 1546
4790.98 1591
4791.63 1604
4792.28 1788
4792.94 1775
4793.59 1583
4794.24 1581
4794.90 1646
4795.55 1723
4796.20 1673
4796.86 1704
4797.51 1704
4798.16 1725
4798.81 1690
4799.47 1663
4800.12 1575
4800.78 1643
4801.43 1642
4802.08 1531
4802.74 1584
4803.39 1663
4804.04 1684
4804.70 1637
4805.35 1807
4806.00 1752
4806.66 1681
4807.31 1659
4807.97 1636
4808.62 1641
4809.27 1677
4809.93 1573
4810.58 1658
4811.24 1654
4811.89 1491
4812.54 1693
4813.20 1737
4813.85 1749
4814.51 1643
4815.16 1675
4815.82 1743
4816.47 1929
4817.13 1797
4817.78 1752
4818.44 1779
4819.09 1815
4819.74 1707
4820.40 1961
4821.05 2013
4821.71 1969
4822.36 1955
4823.02 2114
4823.67 2291
4824.33 2513
4824.98 2310
4825.64 2346
4826.29 2517
4826.95 2534
4827.60 2610
4828.26 2718
4828.92 2536
4829.57 2467
4830.23 2354
4830.88 2156
4831.54 2194
4832.19 2250
4832.85 2246
4833.50 2550
4834.16 2426
4834.82 2633
4835.47 2754
4836.13 2842
4836.78 3123
4837.44 3077
4838.10 2887
4838.75 2954
4839.41 3100
4840.06 3066
4840.72 3213
4841.38 3313
4842.03 3071
4842.69 2882
4843.34 2712
4844.00 2543
4844.66 2522
4845.31 2486
4845.97 2486
4846.63 2408
4847.28 2179
4847.94 2241
4848.60 2441
4849.25 2359
4849.91 2483
4850.57 2495
4851.22 2394
4851.88 2423
4852.54 2430
4853.20 2332
4853.85 2294
4854.51 2248
4855.17 2388
4855.82 2354
4856.48 2245
4857.14 2286
4857.80 2271
4858.45 2176
4859.11 2262
4859.77 2166
4860.43 2177
4861.08 2110
4861.74 2135
4862.40 2237
4863.06 2205
4863.71 2179
4864.37 2405
4865.03 2407
4865.69 2373
4866.34 2286
4867.00 2347
4867.66 2341
4868.32 2257
4868.98 2255
4869.63 2199
4870.29 2371
4870.95 2395
4871.61 2259
4872.27 2273
4872.93 1940
4873.58 2119
4874.24 2210
4874.90 2162
4875.56 2049
4876.22 2171
4876.88 2133
4877.54 2178
4878.19 2148
4878.85 2219
4879.51 2194
4880.17 2202
4880.83 1983
4881.49 1967
4882.15 1986
4882.81 1942
4883.47 2106
4884.13 2138
4884.78 2233
4885.44 1927
4886.10 1925
4886.76 2030
4887.42 2024
4888.08 2069
4888.74 2078
4889.40 2157
4890.06 2251
4890.72 2223
4891.38 2316
4892.04 2266
4892.70 2316
4893.36 2275
4894.02 2347
4894.68 2195
4895.34 2137
4896.00 2243
4896.66 2151
4897.32 1944
4897.98 2098
4898.64 2138
4899.30 2084
4899.96 2016
4900.62 2114
4901.28 2193
4901.94 2277
4902.60 2151
4903.26 2187
4903.92 2352
4904.58 2155
4905.24 2115
4905.90 1972
4906.56 2062
4907.22 2025
4907.88 2044
4908.54 1925
4909.20 1907
4909.87 1814
4910.53 1846
4911.19 1811
4911.85 1888
4912.51 1834
4913.17 1635
4913.83 1611
4914.49 1710
4915.15 1803
4915.81 1695
4916.48 1763
4917.14 1756
4917.80 1757
4918.46 1863
4919.12 1638
4919.78 1739
4920.44 1710
4921.11 1647
4921.77 1630
4922.43 1704
4923.09 1659
4923.75 1588
4924.41 1641
4925.08 1637
4925.74 1600
4926.40 1679
4927.06 1721
4927.72 1725
4928.39 1651
4929.05 1722
4929.71 1783
4930.37 1826
4931.04 1956
4931.70 1775
4932.36 1884
4933.02 1788
4933.69 1658
4934.35 1698
4935.01 1891
4935.67 1752
4936.34 1748
4937.00 1834
4937.66 1886
4938.32 1816
4938.99 1761
4939.65 1696
4940.31 1727
4940.98 1752
4941.64 1766
4942.30 1552
4942.96 1538
4943.63 1595
4944.29 1682
4944.95 1774
4945.62 1670
4946.28 1539
4946.94 1511
4947.61 1507
4948.27 1608
4948.93 1661
4949.60 1631
4950.26 1694
4950.92 1625
4951.59 1643
4952.25 1630
4952.92 1645
4953.58 1650
4954.24 1537
4954.91 1557
4955.57 1592
4956.24 1540
4956.90 1552
4957.56 1563
4958.23 1620
4958.89 1760
4959.56 1585
4960.22 1647
4960.88 1728
4961.55 1714
4962.21 1803
4962.88 1812
4963.54 1845
4964.21 1970
4964.87 2061
4965.54 2012
4966.20 2102
4966.86 2135
4967.53 2040
4968.19 1947
4968.86 1981
4969.52 1916
4970.19 1950
4970.85 1950
4971.52 1872
4972.18 1882
4972.85 1929
4973.51 1954
4974.18 1784
4974.84 1872
4975.51 1761
4976.17 1713
4976.84 1679
4977.51 1783
4978.17 1713
4978.84 1767
4979.50 1767
4980.17 1732
4980.83 1734
4981.50 1767
4982.16 1713
4982.83 1830
4983.50 1801
4984.16 1882
4984.83 2034
4985.49 2049
4986.16 1906
4986.83 1911
4987.49 2096
4988.16 2030
4988.82 1967
4989.49 1985
4990.16 1932
4990.82 1903
4991.49 1716
4992.16 1682
4992.82 1595
4993.49 1665
4994.16 1639
4994.82 1497
4995.49 1522
4996.15 1626
4996.82 1683
4997.49 1764
4998.16 1753
4998.82 1695
4999.49 1550
5000.16 1686
5000.82 1606
5001.49 1544
5002.16 1467
5002.82 1601
5003.49 1615
5004.16 1736
5004.83 1644
5005.49 1708
5006.16 1731
5006.83 1773
5007.49 1716
5008.16 1798
5008.83 1785
5009.50 1697
5010.16 1757
5010.83 1897
5011.50 1820
5012.17 1804
5012.84 1778
5013.50 1832
5014.17 1747
5014.84 1698
5015.51 1681
5016.17 1824
5016.84 1838
5017.51 1860
5018.18 1854
5018.85 1990
5019.52 2118
5020.18 2468
5020.85 2659
5021.52 2911
5022.19 3107
5022.86 3475
5023.53 3746
5024.19 3859
5024.86 3964
5025.53 3977
5026.20 3802
5026.87 3491
5027.54 3321
5028.21 2904
5028.88 2758
5029.54 2423
5030.21 2086
5030.88 1802
5031.55 1968
5032.22 1895
5032.89 1754
5033.56 1760
5034.23 1708
5034.90 1746
5035.57 1655
5036.24 1513
5036.90 1591
5037.57 1541
5038.24 1569
5038.91 1562
5039.58 1572
5040.25 1666
5040.92 1520
5041.59 1517
5042.26 1628
5042.93 1562
5043.60 1703
5044.27 1628
5044.94 1534
5045.61 1739
5046.28 1605
5046.95 1636
5047.62 1643
5048.29 1606
5048.96 1641
5049.63 1630
5050.30 1530
5050.97 1531
5051.64 1669
5052.31 1636
5052.98 1683
5053.65 1610
5054.32 1546
5054.99 1736
5055.66 1655
5056.34 1583
5057.01 1639
5057.68 1708
5058.35 1546
5059.02 1692
5059.69 1707
5060.36 1595
5061.03 1657
5061.70 1625
5062.37 1620
5063.04 1822
5063.72 1856
5064.39 1759
5065.06 1684
5065.73 1693
5066.40 1631
5067.07 1668
5067.74 1617
5068.42 1594
5069.09 1535
5069.76 1555
5070.43 1579
5071.10 1557
5071.77 1629
5072.44 1494
5073.12 1490
5073.79 1598
5074.46 1495
5075.13 1457
5075.80 1655
5076.48 1540
5077.15 1626
5077.82 1596
5078.49 1715
5079.16 1539
5079.84 1572
5080.51 1566
5081.18 1636
5081.85 1668
5082.53 1538
5083.20 1591
5083.87 1575
5084.54 1589
5085.22 1556
5085.89 1697
5086.56 1652
5087.23 1526
5087.91 1569
5088.58 1529
5089.25 1474
5089.93 1548
5090.60 1821
5091.27 1792
5091.94 1751
5092.62 1716
5093.29 1773
5093.96 1612
5094.64 1555
5095.31 1538
5095.98 1608
5096.66 1512
5097.33 1525
5098.00 1571
5098.68 1542
5099.35 1593
5100.02 1519
5100.70 1522
5101.37 1607
5102.04 1521
5102.72 1418
5103.39 1601
5104.07 1628
5104.74 1653
5105.41 1693
5106.09 1660
5106.76 1834
5107.44 1690
5108.11 1519
5108.78 1549
5109.46 1673
5110.13 1651
5110.81 1547
5111.48 1630
5112.16 1594
5112.83 1483
5113.50 1422
5114.18 1478
5114.85 1457
5115.53 1471
5116.20 1618
5116.88 1734
5117.55 1622
5118.23 1676
5118.90 1780
5119.58 1765
5120.25 1823
5120.93 1897
5121.60 1947
5122.28 1869
5122.95 1723
5123.63 1746
5124.30 1734
5124.98 1661
5125.65 1556
5126.33 1640
5127.00 1650
5127.68 1581
5128.35 1499
5129.03 1612
5129.70 1593
5130.38 1557
5131.06 1681
5131.73 1646
5132.41 1608
5133.08 1453
5133.76 1507
5134.43 1530
5135.11 1577
5135.79 1477
5136.46 1485
5137.14 1570
5137.81 1509
5138.49 1502
5139.17 1521
5139.84 1457
5140.52 1481
5141.20 1582
5141.87 1661
5142.55 1608
5143.22 1459
5143.90 1443
5144.58 1408
5145.25 1413
5145.93 1405
5146.61 1374
5147.28 1353
5147.96 1310
5148.64 1328
5149.31 1479
5149.99 1410
5150.67 1395
5151.34 1348
5152.02 1393
5152.70 1369
5153.38 1381
5154.05 1377
5154.73 1387
5155.41 1389
5156.08 1332
5156.76 1401
5157.44 1333
5158.12 1346
5158.79 1410
5159.47 1388
5160.15 1473
5160.83 1412
5161.50 1356
5162.18 1394
5162.86 1344
5163.54 1481
5164.22 1447
5164.89 1510
5165.57 1602
5166.25 1486
5166.93 1350
5167.61 1356
5168.28 1350
5168.96 1302
5169.64 1500
5170.32 1455
5171.00 1392
5171.67 1494
5172.35 1499
5173.03 1472
5173.71 1397
5174.39 1494
5175.07 1527
5175.74 1380
5176.42 1320
5177.10 1221
5177.78 1293
5178.46 1364
5179.14 1354
5179.82 1323
5180.50 1314
5181.17 1448
5181.85 1390
5182.53 1360
5183.21 1400
5183.89 1371
5184.57 1425
5185.25 1304
5185.93 1429
5186.61 1337
5187.29 1264
5187.97 1306
5188.65 1268
5189.33 1157
5190.00 1268
5190.68 1288
5191.36 1290
5192.04 1276
5192.72 1300
5193.40 1366
5194.08 1400
5194.76 1411
5195.44 1302
5196.12 1221
5196.80 1300
5197.48 1312
5198.16 1311
5198.84 1367
5199.52 1290
5200.20 1294
5200.88 1259
5201.56 1330
5202.24 1436
5202.92 1393
5203.60 1395
5204.28 1319
5204.96 1330
5205.65 1351
5206.33 1418
5207.01 1539
5207.69 1490
5208.37 1665
5209.05 1689
5209.73 1750
5210.41 1691
5211.09 1725
5211.77 1731
5212.45 1652
5213.13 1744
5213.82 1897
5214.50 1690
5215.18 1574
5215.86 1557
5216.54 1567
5217.22 1514
5217.90 1554
5218.58 1524
5219.27 1433
5219.95 1563
5220.63 1629
5221.31 1717
5221.99 1518
5222.67 1488
5223.35 1564
5224.04 1509
5224.72 1477
5225.40 1442
5226.08 1545
5226.76 1521
5227.45 1420
5228.13 1410
5228.81 1336
5229.49 1338
5230.17 1394
5230.86 1282
5231.54 1352
5232.22 1399
5232.90 1373
5233.58 1407
5234.27 1379
5234.95 1447
5235.63 1355
5236.31 1420
5237.00 1401
5237.68 1373
5238.36 1402
5239.05 1413
5239.73 1404
5240.41 1471
5241.09 1441
5241.78 1537
5242.46 1534
5243.14 1450
5243.83 1377
5244.51 1383
5245.19 1408
5245.87 1340
5246.56 1453
5247.24 1445
5247.92 1461
5248.61 1572
5249.29 1438
5249.97 1569
5250.66 1628
5251.34 1569
5252.03 1536
5252.71 1535
5253.39 1460
5254.08 1447
5254.76 1479
5255.44 1664
5256.13 1537
5256.81 1388
5257.50 1402
5258.18 1389
5258.86 1403
5259.55 1417
5260.23 1484
5260.92 1483
5261.60 1515
5262.28 1491
5262.97 1482
5263.65 1504
5264.34 1533
5265.02 1417
5265.71 1596
5266.39 1585
5267.07 1666
5267.76 1449
5268.44 1642
5269.13 1558
5269.81 1513
5270.50 1434
5271.18 1460
5271.87 1491
5272.55 1363
5273.24 1344
5273.92 1424
5274.61 1449
5275.29 1425
5275.98 1474
5276.66 1440
5277.35 1685
5278.03 1694
5278.72 1511
5279.40 1645
5280.09 1734
5280.77 1799
5281.46 1800
5282.15 1801
5282.83 1895
5283.52 2126
5284.20 1954
5284.89 1950
5285.57 1931
5286.26 1868
5286.95 1807
5287.63 1772
5288.32 1678
5289.00 1582
5289.69 1503
5290.38 1451
5291.06 1467
5291.75 1418
5292.43 1532
5293.12 1568
5293.81 1454
5294.49 1495
5295.18 1616
5295.87 1487
5296.55 1599
5297.24 1715
5297.92 1638
5298.61 1558
5299.30 1530
5299.98 1666
5300.67 1606
5301.36 1582
5302.04 1817
5302.73 1786
5303.42 1782
5304.11 1566
5304.79 1675
5305.48 1622
5306.17 1622
5306.85 1628
5307.54 1651
5308.23 1596
5308.92 1693
5309.60 1450
5310.29 1385
5310.98 1542
5311.66 1506
5312.35 1520
5313.04 1740
5313.73 1490
5314.41 1503
5315.10 1574
5315.79 1538
5316.48 1631
5317.17 1636
5317.85 1662
5318.54 1620
5319.23 1639
5319.92 1801
5320.61 1772
5321.29 1867
5321.98 1808
5322.67 1880
5323.36 1777
5324.05 1735
5324.73 1782
5325.42 1708
5326.11 1648
5326.80 1514
5327.49 1617
5328.18 1501
5328.87 1590
5329.55 1490
5330.24 1588
5330.93 1552
5331.62 1666
5332.31 1510
5333.00 1586
5333.69 1775
5334.38 1682
5335.06 1694
5335.75 1709
5336.44 1747
5337.13 1695
5337.82 1648
5338.51 1755
5339.20 1865
5339.89 1778
5340.58 1966
5341.27 2035
5341.96 2057
5342.65 2105
5343.33 2203
5344.02 2179
5344.71 2153
5345.40 2219
5346.09 2396
5346.78 2278
5347.47 2301
5348.16 2369
5348.85 2556
5349.54 2849
5350.23 3044
5350.92 2941
5351.61 3191
5352.30 3447
5352.99 3621
5353.68 3478
5354.37 3398
5355.06 3237
5355.75 2922
5356.44 2858
5357.13 2643
5357.82 2264
5358.51 2067
5359.21 1908
5359.90 1877
5360.59 1723
5361.28 1569
5361.97 1658
5362.66 1620
5363.35 1524
5364.04 1551
5364.73 1644
5365.42 1497
5366.11 1435
5366.80 1499
5367.49 1571
5368.19 1647
5368.88 1686
5369.57 1760
5370.26 1606
5370.95 1578
5371.64 1504
5372.33 1525
5373.02 1497
5373.72 1432
5374.41 1520
5375.10 1465
5375.79 1553
5376.48 1454
5377.17 1552
5377.87 1518
5378.56 1410
5379.25 1438
5379.94 1409
5380.63 1559
5381.33 1579
5382.02 1546
5382.71 1439
5383.40 1414
5384.09 1399
5384.79 1517
5385.48 1354
5386.17 1386
5386.86 1532
5387.55 1522
5388.25 1567
5388.94 1467
5389.63 1522
5390.32 1581
5391.02 1629
5391.71 1690
5392.40 1677
5393.09 1678
5393.79 1596
5394.48 1544
5395.17 1590
5395.87 1454
5396.56 1479
5397.25 1367
5397.95 1466
5398.64 1467
5399.33 1389
5400.02 1406
5400.72 1373
5401.41 1347
5402.10 1415
5402.80 1348
5403.49 1410
5404.18 1476
5404.88 1477
5405.57 1410
5406.26 1402
5406.96 1420
5407.65 1418
5408.35 1595
5409.04 1536
5409.73 1428
5410.43 1422
5411.12 1465
5411.81 1426
5412.51 1490
5413.20 1488
5413.90 1470
5414.59 1459
5415.28 1428
5415.98 1365
5416.67 1469
5417.37 1518
5418.06 1453
5418.76 1485
5419.45 1433
5420.14 1485
5420.84 1558
5421.53 1431
5422.23 1451
5422.92 1552
5423.62 1575
5424.31 1492
5425.01 1543
5425.70 1490
5426.40 1546
5427.09 1424
5427.79 1378
5428.48 1392
5429.18 1463
5429.87 1375
5430.57 1468
5431.26 1474
5431.96 1486
5432.65 1515
5433.35 1386
5434.04 1403
5434.74 1457
5435.43 1486
5436.13 1537
5436.82 1567
5437.52 1509
5438.22 1727
5438.91 1745
5439.61 1714
5440.30 1639
5441.00 1634
5441.69 1636
5442.39 1597
5443.09 1568
5443.78 1526
5444.48 1733
5445.17 1847
5445.87 1783
5446.57 1844
5447.26 1862
5447.96 1897
5448.66 1983
5449.35 2089
5450.05 2169
5450.74 2126
5451.44 2024
5452.14 1973
5452.83 2026
5453.53 1964
5454.23 1905
5454.92 1775
5455.62 1726
5456.32 1502
5457.01 1473
5457.71 1505
5458.41 1533
5459.10 1534
5459.80 1612
5460.50 1552
5461.20 1623
5461.89 1696
5462.59 1631
5463.29 1697
5463.98 1668
5464.68 1832
5465.38 1883
5466.08 1797
5466.77 1802
5467.47 1637
5468.17 1713
5468.87 1734
5469.56 1772
5470.26 1855
5470.96 1907
5471.66 1940
5472.35 1994
5473.05 2032
5473.75 2052
5474.45 1908
5475.15 1894
5475.84 1920
5476.54 2046
5477.24 2041
5477.94 1996
5478.64 2012
5479.34 2091
5480.03 2284
5480.73 2365
5481.43 2312
5482.13 2358
5482.83 2358
5483.53 2449
5484.22 2451
5484.92 2256
5485.62 1986
5486.32 2075
5487.02 2075
5487.72 2057
5488.42 2185
5489.11 2110
5489.81 2109
5490.51 1901
5491.21 1955
5491.91 2050
5492.61 2015
5493.31 2108
5494.01 2109
5494.71 2102
5495.41 2099
5496.11 2010
5496.81 2171
5497.50 2486
5498.20 2657
5498.90 2621
5499.60 2905
5500.30 3322
5501.00 3572
5501.70 3728
5502.40 3649
5503.10 3803
5503.80 3702
5504.50 3391
5505.20 3102
5505.90 2997
5506.60 2644
5507.30 2550
5508.00 2493
5508.70 2321
5509.40 2408
5510.10 2328
5510.80 2336
5511.50 2125
5512.20 2012
5512.90 2027
5513.60 2042
5514.30 2077
5515.00 2056
5515.70 2195
5516.40 2000
5517.11 2139
5517.81 1972
5518.51 1791
5519.21 1955
5519.91 1829
5520.61 1815
5521.31 1951
5522.01 1840
5522.71 1939
5523.41 1806
5524.11 1648
5524.82 1638
5525.52 1642
5526.22 1631
5526.92 1660
5527.62 1632
5528.32 1615
5529.02 1598
5529.72 1586
5530.43 1582
5531.13 1562
5531.83 1503
5532.53 1547
5533.23 1539
5533.93 1504
5534.64 1476
5535.34 1563
5536.04 1572
5536.74 1476
5537.44 1451
5538.15 1456
5538.85 1406
5539.55 1327
5540.25 1407
5540.95 1378
5541.66 1418
5542.36 1542
5543.06 1558
5543.76 1535
5544.47 1486
5545.17 1517
5545.87 1576
5546.57 1498
5547.28 1520
5547.98 1541
5548.68 1464
5549.38 1523
5550.09 1537
5550.79 1531
5551.49 1539
5552.19 1572
5552.90 1492
5553.60 1639
5554.30 1467
5555.01 1506
5555.71 1496
5556.41 1482
5557.12 1394
5557.82 1329
5558.52 1433
5559.23 1407
5559.93 1362
5560.63 1419
5561.34 1429
5562.04 1469
5562.74 1406
5563.45 1411
5564.15 1477
5564.85 1457
5565.56 1569
5566.26 1520
5566.96 1555
5567.67 1531
5568.37 1468
5569.08 1423
5569.78 1455
5570.48 1497
5571.19 1507
5571.89 1581
5572.60 1531
5573.30 1580
5574.01 1457
5574.71 1617
5575.41 1523
5576.12 1511
5576.82 1655
5577.53 1576
5578.23 1512
5578.94 1583
5579.64 1603
5580.35 1585
5581.05 1538
5581.76 1551
5582.46 1621
5583.16 1518
5583.87 1546
5584.57 1455
5585.28 1353
5585.98 1515
5586.69 1432
5587.39 1415
5588.10 1418
5588.81 1466
5589.51 1453
5590.22 1443
5590.92 1393
5591.63 1409
5592.33 1371
5593.04 1356
5593.74 1353
5594.45 1266
5595.15 1335
5595.86 1389
5596.57 1360
5597.27 1403
5597.98 1371
5598.68 1460
5599.39 1531
5600.09 1462
5600.80 1367
5601.51 1290
5602.21 1337
5602.92 1276
5603.62 1273
5604.33 1117
5605.04 1326
5605.74 1406
5606.45 1373
5607.16 1380
5607.86 1261
5608.57 1213
5609.27 1339
5609.98 1234
5610.69 1326
5611.39 1361
5612.10 1286
5612.81 1289
5613.51 1304
5614.22 1291
5614.93 1286
5615.64 1247
5616.34 1384
5617.05 1338
5617.76 1318
5618.46 1294
5619.17 1317
5619.88 1368
5620.58 1333
5621.29 1349
5622.00 1407
5622.71 1321
5623.41 1370
5624.12 1299
5624.83 1347
5625.54 1373
5626.24 1413
5626.95 1293
5627.66 1323
5628.37 1388
5629.07 1407
5629.78 1301
5630.49 1420
5631.20 1342
5631.91 1320
5632.61 1371
5633.32 1392
5634.03 1442
5634.74 1352
5635.45 1436
5636.15 1364
5636.86 1485
5637.57 1530
5638.28 1543
5638.99 1583
5639.70 1582
5640.40 1775
5641.11 1650
5641.82 1547
5642.53 1589
5643.24 1586
5643.95 1599
5644.66 1682
5645.36 1738
5646.07 1540
5646.78 1445
5647.49 1405
5648.20 1484
5648.91 1447
5649.62 1421
5650.33 1509
5651.04 1517
5651.75 1529
5652.45 1457
5653.16 1380
5653.87 1444
5654.58 1425
5655.29 1541
5656.00 1524
5656.71 1590
5657.42 1721
5658.13 1892
5658.84 1911
5659.55 1860
5660.26 1670
5660.97 1599
5661.68 1558
5662.39 1616
5663.10 1589
5663.81 1605
5664.52 1558
5665.23 1525
5665.94 1456
5666.65 1466
5667.36 1566
5668.07 1525
5668.78 1480
5669.49 1555
5670.20 1611
5670.91 1537
5671.62 1625
5672.33 1612
5673.04 1589
5673.75 1508
5674.46 1526
5675.17 1554
5675.88 1512
5676.59 1359
5677.31 1341
5678.02 1356
5678.73 1329
5679.44 1314
5680.15 1394
5680.86 1408
5681.57 1534
5682.28 1460
5682.99 1418
5683.70 1404
5684.42 1402
5685.13 1449
5685.84 1439
5686.55 1390
5687.26 1344
5687.97 1444
5688.68 1413
5689.39 1453
5690.11 1444
5690.82 1409
5691.53 1436
5692.24 1372
5692.95 1446
5693.67 1445
5694.38 1512
5695.09 1340
5695.80 1260
5696.51 1355
5697.22 1334
5697.94 1299
5698.65 1289
5699.36 1239
5700.07 1295
5700.79 1334
5701.50 1246
5702.21 1335
5702.92 1319
5703.63 1436
5704.35 1353
5705.06 1290
5705.77 1321
5706.48 1291
5707.20 1348
5707.91 1428
5708.62 1344
5709.34 1222
5710.05 1326
5710.76 1320
5711.47 1266
5712.19 1268
5712.90 1388
5713.61 1391
5714.33 1457
5715.04 1316
5715.75 1418
5716.47 1336
5717.18 1373
5717.89 1369
5718.61 1222
5719.32 1292
5720.03 1328
5720.75 1400
5721.46 1260
5722.17 1335
5722.89 1319
5723.60 1494
5724.31 1513
5725.03 1473
5725.74 1536
5726.46 1710
5727.17 1691
5727.88 1696
5728.60 1811
5729.31 1894
5730.03 1930
5730.74 1906
5731.45 1999
5732.17 1990
5732.88 1870
5733.60 1799
5734.31 1731
5735.03 1650
5735.74 1655
5736.45 1662
5737.17 1464
5737.88 1651
5738.60 1599
5739.31 1638
5740.03 1493
5740.74 1434
5741.46 1466
5742.17 1441
5742.89 1436
5743.60 1458
5744.32 1514
5745.03 1424
5745.75 1411
5746.46 1438
5747.18 1467
5747.89 1438
5748.61 1407
5749.32 1432
5750.04 1506
5750.75 1611
5751.47 1641
5752.18 1578
5752.90 1733
5753.62 1830
5754.33 1831
5755.05 2079
5755.76 2202
5756.48 2086
5757.19 2050
5757.91 1999
5758.63 2044
5759.34 2002
5760.06 1906
5760.77 1808
5761.49 1731
5762.21 1698
5762.92 1744
5763.64 1745
5764.35 1665
5765.07 1615
5765.79 1570
5766.50 1708
5767.22 1615
5767.94 1731
5768.65 1771
5769.37 1630
5770.08 1656
5770.80 1711
5771.52 1680
5772.23 1870
5772.95 1794
5773.67 1843
5774.39 1780
5775.10 1864
5775.82 1784
5776.54 1813
5777.25 1862
5777.97 1787
5778.69 1799
5779.40 1928
5780.12 1952
5780.84 1948
5781.56 1860
5782.27 1886
5782.99 1998
5783.71 1929
5784.43 1975
5785.14 2119
5785.86 2025
5786.58 2124
5787.30 2163
5788.01 2062
5788.73 2230
5789.45 2343
5790.17 2334
5790.88 2319
5791.60 2593
5792.32 2669
5793.04 2769
5793.76 2751
5794.47 2763
5795.19 2866
5795.91 3167
5796.63 3554
5797.35 3938
5798.07 4593
5798.78 5496
5799.50 6377
5800.22 7805
5800.94 8978
5801.66 9564
5802.38 10332
5803.10 9948
5803.81 9328
5804.53 8163
5805.25 7178
5805.97 6171
5806.69 5120
5807.41 4704
5808.13 4292
5808.85 4015
5809.56 3795
5810.28 3649
5811.00 3613
5811.72 3558
5812.44 3657
5813.16 3591
5813.88 3505
5814.60 3504
5815.32 3474
5816.04 3546
5816.76 3524
5817.48 3391
5818.20 3229
5818.92 3225
5819.64 3397
5820.36 3223
5821.08 3146
5821.80 3173
5822.51 3161
5823.23 3025
5823.95 2789
5824.67 2617
5825.39 2667
5826.11 2570
5826.83 2391
5827.55 2378
5828.28 2400
5829.00 2240
5829.72 2085
5830.44 2150
5831.16 2072
5831.88 2086
5832.60 2041
5833.32 1923
5834.04 1996
5834.76 1957
5835.48 1833
5836.20 2020
5836.92 1945
5837.64 1974
5838.36 1866
5839.08 1991
5839.80 2022
5840.53 1970
5841.25 2005
5841.97 1799
5842.69 1807
5843.41 1898
5844.13 2094
5844.85 1814
5845.57 1787
5846.29 1782
5847.02 1743
5847.74 1807
5848.46 1912
5849.18 1738
5849.90 1675
5850.62 1765
5851.34 1865
5852.07 1665
5852.79 1825
5853.51 1791
5854.23 1732
5854.95 1767
5855.68 1637
5856.40 1655
5857.12 1735
5857.84 1718
5858.56 1826
5859.29 1850
5860.01 1743
5860.73 1762
5861.45 1750
5862.17 1743
5862.90 1779
5863.62 1730
5864.34 1769
5865.06 1714
5865.79 1671
5866.51 1699
5867.23 1611
5867.95 1621
5868.68 1649
5869.40 1673
5870.12 1665
5870.84 1601
5871.57 1700
5872.29 1735
5873.01 1720
5873.74 1797
5874.46 1748
5875.18 1849
5875.91 1747
5876.63 1873
5877.35 1832
5878.08 1872
5878.80 1894
5879.52 1777
5880.25 1800
5880.97 1828
5881.69 1849
5882.42 1816
5883.14 1701
5883.86 1660
5884.59 1754
5885.31 1891
5886.03 1953
5886.76 1750
5887.48 1782
5888.21 1755
5888.93 1786
5889.65 1798
5890.38 1602
5891.10 1485
5891.83 1510
5892.55 1505
5893.27 1520
5894.00 1595
5894.72 1579
5895.45 1579
5896.17 1625
5896.90 1562
5897.62 1506
5898.35 1579
5899.07 1608
5899.79 1555
5900.52 1414
5901.24 1582
5901.97 1575
5902.69 1566
5903.42 1583
5904.14 1691
5904.87 1522
5905.59 1556
5906.32 1540
5907.04 1567
5907.77 1503
5908.49 1474
5909.22 1535
5909.94 1482
5910.67 1519
5911.39 1506
5912.12 1370
5912.84 1414
5913.57 1451
5914.30 1537
5915.02 1548
5915.75 1536
5916.47 1429
5917.20 1526
5917.92 1511
5918.65 1525
5919.38 1469
5920.10 1567
5920.83 1612
5921.55 1430
5922.28 1351
5923.01 1390
5923.73 1429
5924.46 1525
5925.18 1427
5925.91 1582
5926.64 1535
5927.36 1588
5928.09 1600
5928.81 1655
5929.54 1509
5930.27 1543
5930.99 1583
5931.72 1692
5932.45 1613
5933.17 1644
5933.90 1733
5934.63 1634
5935.35 1639
5936.08 1663
5936.81 1746
5937.53 1815
5938.26 1910
5938.99 1851
5939.72 1850
5940.44 1883
5941.17 1789
5941.90 1769
5942.62 1886
5943.35 1848
5944.08 1962
5944.81 1996
5945.53 1833
5946.26 1840
5946.99 1797
5947.72 1791
5948.44 1812
5949.17 1785
5949.90 1985
5950.63 1917
5951.35 1964
5952.08 1988
5952.81 2201
5953.54 2178
5954.27 2172
5954.99 2206
5955.72 2095
5956.45 2081
5957.18 2096
5957.91 2144
5958.64 2121
5959.36 2109
5960.09 2095
5960.82 2064
5961.55 2198
5962.28 2194
5963.01 2228
5963.73 2218
5964.46 2221
5965.19 2460
5965.92 2594
5966.65 2573
5967.38 2626
5968.11 2790
5968.83 2892
5969.56 2856
5970.29 2882
5971.02 2734
5971.75 2629
5972.48 2515
5973.21 2533
5973.94 2425
5974.67 2268
5975.40 2332
5976.13 2425
5976.86 2527
5977.58 2569
5978.31 2470
5979.04 2461
5979.77 2381
5980.50 2448
5981.23 2488
5981.96 2472
5982.69 2382
5983.42 2393
5984.15 2427
5984.88 2462
5985.61 2618
5986.34 2647
5987.07 2781
5987.80 2581
5988.53 2426
5989.26 2508
5989.99 2607
5990.72 2549
5991.45 2636
5992.18 2446
5992.91 2407
5993.64 2605
5994.37 2715
5995.10 2534
5995.83 2503
5996.56 2693
5997.29 2624
5998.03 2536
5998.76 2541
5999.49 2692
6000.22 2641
6000.95 2673
6001.68 2591
6002.41 2564
6003.14 2541
6003.87 2550
6004.60 2655
6005.33 2758
6006.07 2797
6006.80 2898
6007.53 2881
6008.26 2941
6008.99 3381
6009.72 3760
6010.45 4010
6011.18 4273
6011.92 4822
6012.65 5098
6013.38 5024
6014.11 5316
6014.84 5047
6015.57 4786
6016.31 4666
6017.04 4388
6017.77 4185
6018.50 3829
6019.23 3540
6019.96 3283
6020.70 2980
6021.43 2912
6022.16 2720
6022.89 2442
6023.63 2350
6024.36 2302
6025.09 2330
6025.82 2387
6026.55 2446
6027.29 2318
6028.02 2197
6028.75 2273
6029.48 2302
6030.22 2245
6030.95 2070
6031.68 2033
6032.42 2033
6033.15 2081
6033.88 2128
6034.61 2073
6035.35 1975
6036.08 1915
6036.81 1961
6037.55 2180
6038.28 2112
6039.01 2259
6039.74 2239
6040.48 2108
6041.21 1943
6041.94 2123
6042.68 2314
6043.41 2327
6044.14 2323
6044.88 2324
6045.61 2271
6046.35 2263
6047.08 2350
6047.81 2380
6048.55 2282
6049.28 2291
6050.01 2261
6050.75 2457
6051.48 2434
6052.22 2388
6052.95 2521
6053.68 2468
6054.42 2349
6055.15 2421
6055.89 2397
6056.62 2387
6057.35 2292
6058.09 2170
6058.82 2295
6059.56 2443
6060.29 2546
6061.03 2481
6061.76 2280
6062.50 2257
6063.23 2182
6063.96 2079
6064.70 2127
6065.43 2149
6066.17 2066
6066.90 2088
6067.64 2132
6068.37 2050
6069.11 2058
6069.84 2121
6070.58 2065
6071.31 2096
6072.05 2015
6072.78 2029
6073.52 2021
6074.25 1958
6074.99 1953
6075.72 2059
6076.46 1988
6077.20 1979
6077.93 2056
6078.67 1948
6079.40 1934
6080.14 1947
6080.87 2003
6081.61 1977
6082.35 2009
6083.08 2078
6083.82 2021
6084.55 1966
6085.29 2038
6086.02 1967
6086.76 1867
6087.50 1896
6088.23 1805
6088.97 1896
6089.71 1992
6090.44 1961
6091.18 1970
6091.91 1914
6092.65 2064
6093.39 2021
6094.12 2006
6094.86 2098
6095.60 2027
6096.33 2055
6097.07 1887
6097.81 1970
6098.54 2069
6099.28 1986
6100.02 1945
6100.75 1965
6101.49 1899
6102.23 1898
6102.96 1957
6103.70 1883
6104.44 1987
6105.18 1945
6105.91 1926
6106.65 1950
6107.39 2004
6108.12 2013
6108.86 2004
6109.60 2035
6110.34 2024
6111.07 1966
6111.81 1892
6112.55 2029
6113.29 2017
6114.03 1977
6114.76 2008
6115.50 2067
6116.24 2054
6116.98 2125
6117.71 2249
6118.45 2192
6119.19 2104
6119.93 2129
6120.67 1998
6121.40 2066
6122.14 2193
6122.88 2021
6123.62 2214
6124.36 2166
6125.10 2092
6125.83 2248
6126.57 2156
6127.31 2215
6128.05 2193
6128.79 2197
6129.53 2144
6130.27 2357
6131.00 2313
6131.74 2252
6132.48 2330
6133.22 2366
6133.96 2176
6134.70 2187
6135.44 2232
6136.18 2268
6136.92 2428
6137.65 2373
6138.39 2502
6139.13 2502
6139.87 2499
6140.61 2495
6141.35 2423
6142.09 2294
6142.83 2276
6143.57 2395
6144.31 2365
6145.05 2445
6145.79 2488
6146.53 2467
6147.27 2405
6148.01 2304
6148.75 2314
6149.49 2479
6150.23 2623
6150.97 2581
6151.71 2576
6152.45 2621
6153.19 2624
6153.93 2650
6154.67 2732
6155.41 2671
6156.15 2723
6156.89 2568
6157.63 2680
6158.37 2736
6159.11 2584
6159.85 2533
6160.59 2526
6161.33 2726
6162.07 2773
6162.81 2736
6163.55 2858
6164.29 3097
6165.03 3216
6165.77 3414
6166.51 3603
6167.26 3769
6168.00 3649
6168.74 4083
6169.48 4171
6170.22 4215
6170.96 4198
6171.70 4069
6172.44 4030
6173.18 3847
6173.93 3864
6174.67 3820
6175.41 3728
6176.15 3614
6176.89 3448
6177.63 3284
6178.37 3377
6179.12 3520
6179.86 3472
6180.60 3486
6181.34 3693
6182.08 3769
6182.82 3842
6183.57 3830
6184.31 3772
6185.05 3705
6185.79 3903
6186.53 3958
6187.28 3904
6188.02 3764
6188.76 3803
6189.50 3795
6190.25 3973
6190.99 4129
6191.73 4270
6192.47 4215
6193.21 4480
6193.96 4523
6194.70 4559
6195.44 4721
6196.19 4928
6196.93 4828
6197.67 4958
6198.41 4865
6199.16 4935
6199.90 4910
6200.64 4896
6201.38 4915
6202.13 4642
6202.87 4864
6203.61 5256
6204.36 5548
6205.10 6100
6205.84 7169
6206.59 8593
6207.33 10304
6208.07 12248
6208.82 14762
6209.56 17147
6210.30 19316
6211.05 20971
6211.79 21266
6212.53 20801
6213.28 19851
6214.02 18062
6214.77 15687
6215.51 13308
6216.25 10995
6217.00 9400
6217.74 7634
6218.48 6730
6219.23 5738
6219.97 5061
6220.72 4926
6221.46 4877
6222.21 4711
6222.95 4839
6223.69 4947
6224.44 5101
6225.18 5449
6225.93 5681
6226.67 5694
6227.42 5649
6228.16 5513
6228.91 5386
6229.65 4847
6230.39 4527
6231.14 4125
6231.88 3813
6232.63 3482
6233.37 3222
6234.12 3039
6234.86 2946
6235.61 3188
6236.35 3197
6237.10 3001
6237.84 3027
6238.59 3100
6239.33 3143
6240.08 3285
6240.82 3476
6241.57 3513
6242.32 3412
6243.06 3433
6243.81 3320
6244.55 3405
6245.30 3515
6246.04 3549
6246.79 3806
6247.53 3765
6248.28 4180
6249.03 4344
6249.77 4598
6250.52 4695
6251.26 4762
6252.01 4711
6252.76 4414
6253.50 4193
6254.25 3946
6254.99 3824
6255.74 3642
6256.49 3515
6257.23 3625
6257.98 3479
6258.73 3390
6259.47 3340
6260.22 3325
6260.97 3343
6261.71 3420
6262.46 3521
6263.21 3400
6263.95 3415
6264.70 3414
6265.45 3530
6266.19 3553
6266.94 3614
6267.69 3491
6268.43 3575
6269.18 3449
6269.93 3513
6270.67 3553
6271.42 3744
6272.17 3684
6272.92 3588
6273.66 3458
6274.41 3555
6275.16 3502
6275.91 3519
6276.65 3564
6277.40 3537
6278.15 3715
6278.90 3743
6279.64 3656
6280.39 3823
6281.14 3609
6281.89 3507
6282.63 3369
6283.38 3352
6284.13 3341
6284.88 3190
6285.63 3038
6286.37 2943
6287.12 3039
6287.87 2929
6288.62 3019
6289.37 3213
6290.11 3161
6290.86 3174
6291.61 3233
6292.36 2978
6293.11 2770
6293.86 2765
6294.60 2845
6295.35 2906
6296.10 2889
6296.85 2925
6297.60 2941
6298.35 2830
6299.10 2741
6299.85 2708
6300.59 2673
6301.34 2509
6302.09 2691
6302.84 2620
6303.59 2755
6304.34 2857
6305.09 2771
6305.84 2726
6306.59 2679
6307.34 2748
6308.09 2538
6308.84 2637
6309.58 2724
6310.33 2690
6311.08 2810
6311.83 2583
6312.58 2815
6313.33 2883
6314.08 2794
6314.83 2673
6315.58 2709
6316.33 2741
6317.08 2786
6317.83 2889
6318.58 2765
6319.33 2707
6320.08 2679
6320.83 2578
6321.58 2653
6322.33 2451
6323.08 2408
6323.83 2478
6324.58 2394
6325.33 2298
6326.08 2283
6326.83 2365
6327.58 2408
6328.33 2222
6329.09 2247
6329.84 2287
6330.59 2092
6331.34 2183
6332.09 2116
6332.84 2083
6333.59 2104
6334.34 2021
6335.09 2066
6335.84 2146
6336.59 2143
6337.34 2093
6338.10 2137
6338.85 2244
6339.60 2269
6340.35 2218
6341.10 2155
6341.85 2211
6342.60 2082
6343.36 2114
6344.11 2112
6344.86 2007
6345.61 2051
6346.36 2135
6347.11 2145
6347.86 2124
6348.62 2184
6349.37 2093
6350.12 2132
6350.87 2225
6351.62 2345
6352.38 2227
6353.13 2288
6353.88 2333
6354.63 2415
6355.38 2426
6356.14 2635
6356.89 2486
6357.64 2482
6358.39 2461
6359.15 2300
6359.90 2316
6360.65 2277
6361.40 2263
6362.16 2331
6362.91 2321
6363.66 2257
6364.41 2286
6365.17 2258
6365.92 2309
6366.67 2310
6367.42 2320
6368.18 2398
6368.93 2326
6369.68 2332
6370.44 2332
6371.19 2218
6371.94 2156
6372.70 2192
6373.45 2262
6374.20 2147
6374.96 2073
6375.71 2168
6376.46 2107
6377.22 2012
6377.97 1967
6378.72 1856
6379.48 2109
6380.23 2033
6380.98 2158
6381.74 2217
6382.49 2161
6383.24 2103
6384.00 2173
6384.75 2101
6385.51 2024
6386.26 1903
6387.01 1984
6387.77 2009
6388.52 1948
6389.28 1916
6390.03 1995
6390.79 2142
6391.54 2095
6392.29 2004
6393.05 2061
6393.80 2095
6394.56 2120
6395.31 2135
6396.07 2066
6396.82 2043
6397.58 1980
6398.33 2056
6399.08 2030
6399.84 1934
6400.59 1901
6401.35 1965
6402.10 1826
6402.86 1859
6403.61 1976
6404.37 1902
6405.12 1959
6405.88 1797
6406.63 1944
6407.39 2017
6408.15 1971
6408.90 2016
6409.66 2009
6410.41 1971
6411.17 2078
6411.92 2026
6412.68 1966
6413.43 1903
6414.19 1896
6414.94 1957
6415.70 1914
6416.46 1854
6417.21 2051
6417.97 1915
6418.72 1712
6419.48 1876
6420.24 1914
6420.99 1917
6421.75 1816
6422.50 1888
6423.26 1902
6424.02 1947
6424.77 1957
6425.53 1985
6426.28 1879
6427.04 1853
6427.80 1908
6428.55 1871
6429.31 1849
6430.07 1880
6430.82 1867
6431.58 1861
6432.34 1967
6433.09 1814
6433.85 1881
6434.61 1923
6435.36 1880
6436.12 1927
6436.88 1871
6437.64 1876
6438.39 1894
6439.15 1907
6439.91 1945
6440.66 1986
6441.42 1997
6442.18 2058
6442.94 2025
6443.69 2037
6444.45 2003
6445.21 1977
6445.97 1945
6446.72 1905
6447.48 1967
6448.24 1896
6449.00 1959
6449.75 1978
6450.51 2016
6451.27 1862
6452.03 1916
6452.79 1775
6453.54 1899
6454.30 1931
6455.06 1857
6455.82 1946
6456.58 1978
6457.33 1920
6458.09 1910
6458.85 1984
6459.61 1815
6460.37 1891
6461.12 1907
6461.88 1827
6462.64 1903
6463.40 1912
6464.16 1946
6464.92 2120
6465.68 2048
6466.44 2038
6467.19 1950
6467.95 1908
6468.71 2040
6469.47 2115
6470.23 2320
6470.99 2233
6471.75 2179
6472.51 2238
6473.27 2208
6474.02 2245
6474.78 2168
6475.54 2259
6476.30 2234
6477.06 2277
6477.82 2242
6478.58 2239
6479.34 2289
6480.10 2344
6480.86 2396
6481.62 2414
6482.38 2285
6483.14 2390
6483.90 2405
6484.66 2279
6485.42 2400
6486.18 2420
6486.94 2490
6487.70 2511
6488.46 2551
6489.22 2573
6489.98 2508
6490.74 2493
6491.50 2712
6492.26 2879
6493.02 2889
6493.78 2809
6494.54 2942
6495.30 3057
6496.06 3049
6496.82 3168
6497.58 3198
6498.34 3001
6499.10 3187
6499.86 3180
6500.62 3187
6501.38 3185
6502.14 3112
6502.91 3206
6503.67 3152
6504.43 3273
6505.19 3262
6505.95 3179
6506.71 3459
6507.47 3506
6508.23 3572
6508.99 3638
6509.76 3578
6510.52 3747
6511.28 3799
6512.04 3891
6512.80 3900
6513.56 3991
6514.32 3975
6515.09 3720
6515.85 3775
6516.61 3827
6517.37 3783
6518.13 3908
6518.89 3887
6519.66 3924
6520.42 4043
6521.18 4173
6521.94 4242
6522.70 4331
6523.47 4469
6524.23 4757
6524.99 4799
6525.75 4915
6526.51 5109
6527.28 5189
6528.04 5366
6528.80 5533
6529.56 5737
6530.33 5683
6531.09 5594
6531.85 5792
6532.61 5820
6533.38 6234
6534.14 6869
6534.90 8048
6535.66 9344
6536.43 10816
6537.19 12616
6537.95 13668
6538.72 14812
6539.48 14931
6540.24 14369
6541.01 13507
6541.77 12000
6542.53 10105
6543.29 8444
6544.06 7149
6544.82 6036
6545.58 5138
6546.35 4710
6547.11 4186
6547.87 3685
6548.64 3797
6549.40 3595
6550.17 3543
6550.93 3332
6551.69 3385
6552.46 3204
6553.22 3247
6553.98 3318
6554.75 3258
6555.51 3247
6556.28 2993
6557.04 2950
6557.80 2934
6558.57 2862
6559.33 2888
6560.10 2933
6560.86 2917
6561.63 2938
6562.39 3012
6563.15 3152
6563.92 3431
6564.68 3534
6565.45 3512
6566.21 3571
6566.98 3690
6567.74 3563
6568.51 3473
6569.27 3438
6570.04 3368
6570.80 3465
6571.57 3459
6572.33 3420
6573.09 3446
6573.86 3469
6574.63 3608
6575.39 3683
6576.16 3865
6576.92 3946
6577.69 3963
6578.45 4224
6579.22 4466
6579.98 4569
6580.75 4609
6581.51 4594
6582.28 4627
6583.04 4642
6583.81 4677
6584.57 4484
6585.34 4419
6586.11 4183
6586.87 3890
6587.64 4138
6588.40 4029
6589.17 3824
6589.94 3998
6590.70 4007
6591.47 4008
6592.23 4198
6593.00 4414
6593.77 4465
6594.53 4764
6595.30 5215
6596.06 5395
6596.83 5618
6597.60 5533
6598.36 5173
6599.13 5236
6599.90 4954
6600.66 4774
6601.43 4438
6602.20 4154
6602.96 4059
6603.73 3867
6604.50 3534
6605.26 3551
6606.03 3372
6606.80 3284
6607.56 3311
6608.33 3275
6609.10 3397
6609.87 3412
6610.63 3361
6611.40 3210
6612.17 3068
6612.93 3069
6613.70 3098
6614.47 2976
6615.24 2917
6616.00 2905
6616.77 2809
6617.54 2828
6618.31 2904
6619.07 2808
6619.84 2950
6620.61 2880
6621.38 2988
6622.15 3054
6622.91 2946
6623.68 3051
6624.45 2950
6625.22 3054
6625.99 3073
6626.75 3018
6627.52 2977
6628.29 2863
6629.06 2768
6629.83 2786
6630.59 2854
6631.36 2931
6632.13 3002
6632.90 3072
6633.67 3097
6634.44 3174
6635.21 3518
6635.97 3477
6636.74 3751
6637.51 3588
6638.28 3550
6639.05 3671
6639.82 3261
6640.59 3231
6641.36 3009
6642.12 2916
6642.89 2771
6643.66 2704
6644.43 2640
6645.20 2539
6645.97 2573
6646.74 2709
6647.51 2569
6648.28 2625
6649.05 2807
6649.82 2674
6650.59 2695
6651.36 2827
6652.13 2787
6652.89 2760
6653.66 2716
6654.43 2640
6655.20 2535
6655.97 2530
6656.74 2653
6657.51 2563
6658.28 2565
6659.05 2459
6659.82 2561
6660.59 2479
6661.36 2346
6662.13 2469
6662.90 2378
6663.67 2480
6664.44 2491
6665.21 2588
6665.98 2499
6666.76 2383
6667.53 2431
6668.30 2467
6669.07 2544
6669.84 2412
6670.61 2494
6671.38 2491
6672.15 2544
6672.92 2518
6673.69 2656
6674.46 2568
6675.23 2512
6676.00 2609
6676.77 2384
6677.55 2543
6678.32 2569
6679.09 2539
6679.86 2666
6680.63 2458
6681.40 2565
6682.17 2611
6682.94 2717
6683.72 2811
6684.49 2924
6685.26 3055
6686.03 3190
6686.80 3154
6687.57 3181
6688.34 3402
6689.12 3222
6689.89 3221
6690.66 3073
6691.43 2948
6692.20 3013
6692.98 2903
6693.75 2643
6694.52 2679
6695.29 2630
6696.06 2461
6696.84 2327
6697.61 2311
6698.38 2299
6699.15 2467
6699.92 2445
6700.70 2491
6701.47 2466
6702.24 2480
6703.01 2349
6703.79 2415
6704.56 2426
6705.33 2364
6706.11 2495
6706.88 2384
6707.65 2411
6708.42 2324
6709.20 2281
6709.97 2277
6710.74 2251
6711.52 2128
6712.29 2266
6713.06 2178
6713.83 2209
6714.61 2262
6715.38 2251
6716.15 2165
6716.93 2126
6717.70 2245
6718.47 2094
6719.25 2160
6720.02 2161
6720.79 2121
6721.57 2193
6722.34 2210
6723.12 2076
6723.89 2117
6724.66 2199
6725.44 2075
6726.21 2072
6726.98 2111
6727.76 2092
6728.53 2087
6729.31 2072
6730.08 2106
6730.85 2154
6731.63 2108
6732.40 2137
6733.18 2136
6733.95 2075
6734.73 2175
6735.50 2187
6736.27 2117
6737.05 2072
6737.82 2146
6738.60 2218
6739.37 2137
6740.15 2140
6740.92 2127
6741.70 2188
6742.47 2151
6743.25 2116
6744.02 2227
6744.80 2233
6745.57 2350
6746.35 2264
6747.12 2487
6747.90 2316
6748.67 2398
6749.45 2453
6750.22 2510
6751.00 2568
6751.77 2510
6752.55 2659
6753.32 2699
6754.10 2444
6754.87 2494
6755.65 2616
6756.43 2437
6757.20 2300
6757.98 2227
6758.75 2209
6759.53 2177
6760.30 2124
6761.08 2201
6761.86 2102
6762.63 2150
6763.41 2287
6764.18 2210
6764.96 2137
6765.74 2096
6766.51 2073
6767.29 2209
6768.06 2240
6768.84 2162
6769.62 2062
6770.39 2122
6771.17 1990
6771.95 1919
6772.72 2101
6773.50 2068
6774.28 2035
6775.05 2014
6775.83 2028
6776.61 2055
6777.38 2153
6778.16 2063
6778.94 2119
6779.71 2140
6780.49 2216
6781.27 2204
6782.05 2120
6782.82 2215
6783.60 2121
6784.38 2261
6785.15 2213
6785.93 2229
6786.71 2112
6787.49 2081
6788.26 2198
6789.04 2118
6789.82 2073
6790.60 2204
6791.37 2045
6792.15 2166
6792.93 2122
6793.71 2022
6794.48 1986
6795.26 1916
6796.04 1932
6796.82 1868
6797.60 1985
6798.37 2092
6799.15 1942
6799.93 1943
6800.71 2030
6801.49 2140
6802.26 2082
6803.04 2165
6803.82 2137
6804.60 2203
6805.38 2237
6806.16 2046
6806.93 2181
6807.71 2226
6808.49 2136
6809.27 1985
6810.05 2030
6810.83 1990
6811.61 1986
6812.39 2042
6813.16 2074
6813.94 2067
6814.72 2067
6815.50 2017
6816.28 2085
6817.06 2045
6817.84 2012
6818.62 2084
6819.40 1973
6820.18 1964
6820.96 1947
6821.73 1976
6822.51 2034
6823.29 2011
6824.07 2174
6824.85 2185
6825.63 2147
6826.41 2037
6827.19 2120
6827.97 2186
6828.75 2109
6829.53 2055
6830.31 2148
6831.09 2141
6831.87 2121
6832.65 1925
6833.43 1925
6834.21 1894
6834.99 1980
6835.77 2044
6836.55 2023
6837.33 2110
6838.11 2041
6838.89 1948
6839.67 1931
6840.45 1863
6841.23 1947
6842.01 1956
6842.79 2034
6843.57 1965
6844.35 2005
6845.14 2137
6845.92 2059
6846.70 2072
6847.48 2226
6848.26 2523
6849.04 2648
6849.82 3041
6850.60 3476
6851.38 3766
6852.16 4215
6852.94 4512
6853.73 4614
6854.51 4464
6855.29 4262
6856.07 3905
6856.85 3698
6857.63 3345
6858.41 2827
6859.20 2677
6859.98 2556
6860.76 2522
6861.54 2281
6862.32 2286
6863.10 2322
6863.89 2159
6864.67 2281
6865.45 2416
6866.23 2491
6867.01 2536
6867.79 2562
6868.58 2611
6869.36 2648
6870.14 2665
6870.92 2519
6871.71 2489
6872.49 2472
6873.27 2378
6874.05 2241
6874.83 2129
6875.62 2175
6876.40 2155
6877.18 2157
6877.96 2284
6878.75 2265
6879.53 2254
6880.31 2370
6881.10 2324
6881.88 2287
6882.66 2525
6883.44 2697
6884.23 2553
6885.01 2437
6885.79 2718
6886.58 2879
6887.36 3016
6888.14 3065
6888.92 3323
6889.71 3505
6890.49 3575
6891.27 3452
6892.06 3170
6892.84 3112
6893.62 2868
6894.41 2861
6895.19 2668
6895.98 2681
6896.76 2699
6897.54 2786
6898.33 2554
6899.11 2555
6899.89 2580
6900.68 2630
6901.46 2585
6902.25 2664
6903.03 2657
6903.81 2634
6904.60 2613
6905.38 2584
6906.17 2638
6906.95 2763
6907.73 2677
6908.52 2833
6909.30 2735
6910.09 2914
6910.87 2646
6911.66 2719
6912.44 2651
6913.23 2546
6914.01 2429
6914.79 2500
6915.58 2549
6916.36 2533
6917.15 2434
6917.93 2433
6918.72 2569
6919.50 2480
6920.29 2306
6921.07 2284
6921.86 2426
6922.64 2462
6923.43 2485
6924.21 2530
6925.00 2424
6925.78 2438
6926.57 2491
6927.36 2575
6928.14 2588
6928.93 2578
6929.71 2607
6930.50 2506
6931.28 2553
6932.07 2705
6932.85 2685
6933.64 2758
6934.43 2876
6935.21 2909
6936.00 2860
6936.78 3022
6937.57 2948
6938.36 2974
6939.14 2782
6939.93 2719
6940.71 2754
6941.50 2858
6942.29 2749
6943.07 2729
6943.86 2816
6944.64 2933
6945.43 2996
6946.22 2965
6947.00 2990
6947.79 3113
6948.58 3336
6949.36 3239
6950.15 3244
6950.94 3185
6951.72 3332
6952.51 3370
6953.30 3178
6954.08 3181
6954.87 3183
6955.66 3237
6956.45 3079
6957.23 3164
6958.02 3413
6958.81 3359
6959.59 3410
6960.38 3516
6961.17 3447
6961.96 3550
6962.74 3556
6963.53 3384
6964.32 3382
6965.11 3360
6965.89 3317
6966.68 3416
6967.47 3346
6968.26 3365
6969.04 3428
6969.83 3642
6970.62 3661
6971.41 3612
6972.20 3704
6972.98 3926
6973.77 3868
6974.56 3878
6975.35 3948
6976.14 3964
6976.92 4152
6977.71 4121
6978.50 3972
6979.29 4377
6980.08 4559
6980.87 4673
6981.65 4847
6982.44 5121
6983.23 5636
6984.02 6075
6984.81 6724
6985.60 7501
6986.39 8583
6987.17 9437
6987.96 9968
6988.75 9908
6989.54 9601
6990.33 8816
6991.12 8216
6991.91 7350
6992.70 6546
6993.49 6062
6994.28 5331
6995.06 5153
6995.85 4959
6996.64 4980
6997.43 5323
6998.22 6017
6999.01 6867
6999.80 7677
7000.59 8516
7001.38 9107
7002.17 9812
7002.96 9807
7003.75 9587
7004.54 8805
7005.33 7957
7006.12 7114
7006.91 6120
7007.70 5399
7008.49 4767
7009.28 4168
7010.07 3962
7010.86 3716
7011.65 3735
7012.44 3732
7013.23 3695
7014.02 3692
7014.81 3672
7015.60 3689
7016.39 3770
7017.18 3586
7017.97 3588
7018.76 3566
7019.55 3520
7020.34 3242
7021.13 3128
7021.92 2928
7022.71 2911
7023.51 2861
7024.30 2869
7025.09 2952
7025.88 2924
7026.67 3054
7027.46 2945
7028.25 2986
7029.04 2970
7029.83 2846
7030.63 2909
7031.42 2912
7032.21 2835
7033.00 2787
7033.79 2786
7034.58 2700
7035.37 2684
7036.16 2608
7036.96 2757
7037.75 2833
7038.54 2718
7039.33 2776
7040.12 3032
7040.92 3090
7041.71 2844
7042.50 2924
7043.29 3103
7044.08 3046
7044.87 2973
7045.67 2956
7046.46 2840
7047.25 2813
7048.04 2930
7048.84 2793
7049.63 3256
7050.42 3336
7051.21 3464
7052.00 3664
7052.80 3609
7053.59 3499
7054.38 3417
7055.18 3173
7055.97 3008
7056.76 2884
7057.55 2762
7058.35 2801
7059.14 2765
7059.93 2711
7060.72 2599
7061.52 2585
7062.31 2520
7063.10 2605
7063.90 2588
7064.69 2594
7065.48 2612
7066.28 2790
7067.07 2616
7067.86 2530
7068.66 2545
7069.45 2707
7070.24 2644
7071.04 2714
7071.83 2663
7072.62 2543
7073.42 2688
7074.21 2687
7075.00 2410
7075.80 2335
7076.59 2425
7077.39 2443
7078.18 2471
7078.97 2429
7079.77 2492
7080.56 2478
7081.36 2392
7082.15 2612
7082.94 2540
7083.74 2622
7084.53 2683
7085.33 2703
7086.12 2859
7086.92 3014
7087.71 3396
7088.50 3539
7089.30 3536
7090.09 3749
7090.89 3984
7091.68 3737
7092.48 3509
7093.27 3163
7094.07 3078
7094.86 2779
7095.66 2628
7096.45 2389
7097.25 2281
7098.04 2310
7098.84 2117
7099.63 2113
7100.43 2068
7101.22 2044
7102.02 2048
7102.81 2090
7103.61 2086
7104.40 2036
7105.20 1908
7105.99 1932
7106.79 1942
7107.59 1958
7108.38 1905
7109.18 1965
7109.97 1826
7110.77 1860
7111.56 1880
7112.36 1791
7113.16 1747
7113.95 1778
7114.75 1830
7115.54 1964
7116.34 1844
7117.14 1798
7117.93 1865
7118.73 1884
7119.52 1905
7120.32 1969
7121.12 1828
7121.91 1967
7122.71 1838
7123.51 1837
7124.30 2087
7125.10 1877
7125.90 1775
7126.69 1875
7127.49 1826
7128.29 1900
7129.08 1893
7129.88 1968
7130.68 2140
7131.47 1949
7132.27 1825
7133.07 1908
7133.86 1968
7134.66 1982
7135.46 1916
7136.26 1978
7137.05 1957
7137.85 1888
7138.65 1925
7139.44 1989
7140.24 1899
7141.04 1963
7141.84 2010
7142.63 1960
7143.43 2012
7144.23 1911
7145.03 1930
7145.83 2004
7146.62 1967
7147.42 1971
7148.22 1870
7149.02 1935
7149.81 1861
7150.61 1817
7151.41 1822
7152.21 2030
7153.01 1989
7153.80 1905
7154.60 1778
7155.40 1824
7156.20 1861
7157.00 1992
7157.80 1868
7158.59 1894
7159.39 1871
7160.19 1762
7160.99 1802
7161.79 1817
7162.59 1844
7163.39 1840
7164.18 1830
7164.98 1703
7165.78 1763
7166.58 1784
7167.38 1679
7168.18 1765
7168.98 1681
7169.78 1763
7170.58 1805
7171.38 1806
7172.17 1789
7172.97 1698
7173.77 1679
7174.57 1706
7175.37 1667
7176.17 1665
7176.97 1736
7177.77 1600
7178.57 1581
7179.37 1621
7180.17 1579
7180.97 1668
7181.77 1741
7182.57 1784
7183.37 1824
7184.17 1849
7184.97 1814
7185.77 1865
7186.57 1950
7187.37 1954
7188.17 1949
7188.97 1825
7189.77 1708
7190.57 1602
7191.37 1507
7192.17 1638
7192.97 1627
7193.77 1540
7194.57 1582
7195.37 1583
7196.17 1749
7196.97 1698
7197.77 1570
7198.57 1678
7199.37 1673
7200.17 1713
7200.97 1727
7201.77 1731
7202.58 1683
7203.38 1701
7204.18 1594
7204.98 1669
7205.78 1598
7206.58 1695
7207.38 1634
7208.18 1591
7208.98 1685
7209.79 1606
7210.59 1428
7211.39 1523
7212.19 1634
7212.99 1549
7213.79 1523
7214.59 1520
7215.40 1697
7216.20 1700
7217.00 1688
7217.80 1647
7218.60 1673
7219.40 1629
7220.21 1571
7221.01 1569
7221.81 1621
7222.61 1635
7223.41 1613
7224.22 1667
7225.02 1691
7225.82 1624
7226.62 1529
7227.43 1592
7228.23 1619
7229.03 1670
7229.83 1684
7230.63 1697
7231.44 1678
7232.24 1701
7233.04 1753
7233.84 1669
7234.65 1663
7235.45 1617
7236.25 1754
7237.06 1761
7237.86 1810
7238.66 1923
7239.46 1905
7240.27 2060
7241.07 2115
7241.87 2104
7242.68 2045
7243.48 2050
7244.28 2002
7245.09 2028
7245.89 2082
7246.69 1948
7247.50 1959
7248.30 2182
7249.10 1996
7249.91 2001
7250.71 2003
7251.51 1989
7252.32 2038
7253.12 2031
7253.92 2011
7254.73 2017
7255.53 1974
7256.34 2062
7257.14 1999
7257.94 1962
7258.75 1951
7259.55 2072
7260.36 2140
7261.16 2098
7261.96 2079
7262.77 2018
7263.57 2020
7264.38 2164
7265.18 2086
7265.99 1990
7266.79 2232
7267.59 2360
7268.40 2296
7269.20 2383
7270.01 2521
7270.81 2440
7271.62 2499
7272.42 2515
7273.23 2574
7274.03 2646
7274.84 2583
7275.64 2720
7276.45 2674
7277.25 2657
7278.06 2817
7278.86 2778
7279.67 2811
7280.47 2929
7281.28 3159
7282.08 3615
7282.89 3990
7283.69 4581
7284.50 5299
7285.30 6332
7286.11 7136
7286.92 7507
7287.72 7437
7288.53 6890
7289.33 6569
7290.14 5768
7290.94 5145
7291.75 4428
7292.56 3910
7293.36 3480
7294.17 3283
7294.97 3178
7295.78 3115
7296.59 3055
7297.39 2817
7298.20 2818
7299.00 2848
7299.81 2704
7300.62 2664
7301.42 2868
7302.23 2950
7303.04 2824
7303.84 2950
7304.65 3042
7305.46 3017
7306.26 3063
7307.07 3132
7307.88 3297
7308.68 3540
7309.49 3695
7310.30 3865
7311.10 4191
7311.91 4373
7312.72 4706
7313.52 4824
7314.33 4488
7315.14 4357
7315.95 4293
7316.75 4065
7317.56 4056
7318.37 4426
7319.18 4758
7319.98 5212
7320.79 5573
7321.60 5999
7322.40 6440
7323.21 6675
7324.02 6696
7324.83 6295
7325.64 6082
7326.44 5372
7327.25 4918
7328.06 4396
7328.87 3908
7329.67 3520
7330.48 3174
7331.29 3010
7332.10 2978
7332.91 2801
7333.71 2735
7334.52 2798
7335.33 2836
7336.14 2811
7336.95 2896
7337.76 3070
7338.56 3151
7339.37 3058
7340.18 2925
7340.99 3101
7341.80 3085
7342.61 3067
7343.42 2877
7344.22 2805
7345.03 2934
7345.84 2943
7346.65 2845
7347.46 2907
7348.27 2976
7349.08 3037
7349.89 3089
7350.70 3098
7351.51 2956
7352.31 2897
7353.12 2919
7353.93 2783
7354.74 2707
7355.55 2693
7356.36 2530
7357.17 2722
7357.98 2515
7358.79 2584
7359.60 2525
7360.41 2740
7361.22 2837
7362.03 2893
7362.84 2889
7363.65 2803
7364.46 2886
7365.27 2921
7366.08 3006
7366.89 3019
7367.70 2870
7368.51 2980
7369.32 2966
7370.13 2914
7370.94 3001
7371.75 2977
7372.56 2933
7373.37 3020
7374.18 2934
7374.99 3008
7375.80 2911
7376.61 3072
7377.42 3192
7378.23 3265
7379.04 3618
7379.85 3607
7380.66 4100
7381.48 4472
7382.29 4832
7383.10 5035
7383.91 5259
7384.72 5194
7385.53 5069
7386.34 4656
7387.15 4195
7387.96 3858
7388.77 3570
7389.59 3224
7390.40 3024
7391.21 3009
7392.02 2928
7392.83 2849
7393.64 2681
7394.45 2699
7395.27 2683
7396.08 2773
7396.89 2890
7397.70 3090
7398.51 3108
7399.32 3211
7400.14 3464
7400.95 3787
7401.76 4116
7402.57 4208
7403.38 4328
7404.20 4224
7405.01 4065
7405.82 3884
7406.63 3867
7407.44 3686
7408.26 3452
7409.07 3389
7409.88 3283
7410.69 3236
7411.51 3069
7412.32 3024
7413.13 2863
7413.94 2639
7414.76 2606
7415.57 2453
7416.38 2322
7417.19 2345
7418.01 2294
7418.82 2136
7419.63 2054
7420.45 2257
7421.26 2232
7422.07 2100
7422.88 2041
7423.70 2089
7424.51 2136
7425.32 2125
7426.14 1961
7426.95 1932
7427.76 1942
7428.58 1956
7429.39 1976
7430.20 2022
7431.02 2029
7431.83 1898
7432.64 1881
7433.46 1991
7434.27 1868
7435.09 1916
7435.90 1932
7436.71 1940
7437.53 1944
7438.34 1973
7439.16 2053
7439.97 2040
7440.78 2041
7441.60 1916
7442.41 1903
7443.23 1958
7444.04 1943
7444.85 1970
7445.67 1943
7446.48 1949
7447.30 1982
7448.11 1911
7448.93 1919
7449.74 1923
7450.56 1773
7451.37 1828
7452.18 1860
7453.00 1903
7453.81 1841
7454.63 1814
7455.44 1838
7456.26 1858
7457.07 1844
7457.89 1773
7458.70 1819
7459.52 1798
7460.33 1811
7461.15 1754
7461.96 1798
7462.78 1832
7463.59 1898
7464.41 1814
7465.23 1855
7466.04 1898
7466.86 1869
7467.67 1839
7468.49 1837
7469.30 1810
7470.12 1830
7470.93 1813
7471.75 1894
7472.57 1905
7473.38 1747
7474.20 1805
7475.01 1788
7475.83 1773
7476.65 1873
7477.46 1817
7478.28 1765
7479.09 1702
7479.91 1725
7480.73 1695
7481.54 1688
7482.36 1609
7483.18 1505
7483.99 1531
7484.81 1544
7485.62 1686
7486.44 1600
7487.26 1503
7488.07 1568
7488.89 1514
7489.71 1451
7490.52 1409
7491.34 1460
7492.16 1461
7492.98 1455
7493.79 1474
7494.61 1483
7495.43 1497
7496.24 1522
7497.06 1446
7497.88 1453
7498.70 1458
7499.51 1415
7500.33 1437
7501.15 1421
7501.96 1386
7502.78 1443
7503.60 1412
7504.42 1330
7505.23 1426
7506.05 1463
7506.87 1453
7507.69 1414
7508.51 1400
7509.32 1416
7510.14 1463
7510.96 1401
7511.78 1306
7512.59 1394
7513.41 1473
7514.23 1337
7515.05 1302
7515.87 1404
7516.69 1350
7517.50 1374
7518.32 1354
7519.14 1427
7519.96 1422
7520.78 1260
7521.60 1294
7522.41 1327
7523.23 1381
7524.05 1412
7524.87 1367
7525.69 1306
7526.51 1400
7527.33 1385
7528.14 1282
7528.96 1363
7529.78 1503
7530.60 1386
7531.42 1395
7532.24 1487
7533.06 1433
7533.88 1456
7534.70 1457
7535.52 1335
7536.34 1387
7537.16 1401
7537.97 1417
7538.79 1391
7539.61 1427
7540.43 1360
7541.25 1274
7542.07 1367
7542.89 1297
7543.71 1353
7544.53 1502
7545.35 1472
7546.17 1492
7546.99 1484
7547.81 1453
7548.63 1465
7549.45 1411
7550.27 1492
7551.09 1451
7551.91 1435
7552.73 1440
7553.55 1464
7554.37 1437
7555.19 1487
7556.01 1507
7556.83 1477
7557.65 1491
7558.47 1520
7559.29 1550
7560.11 1474
7560.93 1461
7561.76 1566
7562.58 1549
7563.40 1575
7564.22 1652
7565.04 1528
7565.86 1463
7566.68 1485
7567.50 1492
7568.32 1517
7569.14 1511
7569.96 1525
7570.79 1540
7571.61 1384
7572.43 1471
7573.25 1424
7574.07 1429
7574.89 1495
7575.71 1483
7576.54 1433
7577.36 1495
7578.18 1509
7579.00 1498
7579.82 1453
7580.64 1505
7581.46 1497
7582.29 1481
7583.11 1487
7583.93 1506
7584.75 1442
7585.57 1416
7586.40 1603
7587.22 1628
7588.04 1629
7588.86 1635
7589.68 1569
7590.51 1718
7591.33 1730
7592.15 1677
7592.97 1697
7593.80 1741
7594.62 1714
7595.44 1665
7596.26 1698
7597.09 1580
7597.91 1625
7598.73 1567
7599.55 1611
7600.38 1571
7601.20 1771
7602.02 1820
7602.85 1826
7603.67 1903
7604.49 2008
7605.31 2142
7606.14 2209
7606.96 2314
7607.78 2346
7608.61 2288
7609.43 2241
7610.25 2153
7611.08 2046
7611.90 1939
7612.72 1846
7613.55 1759
7614.37 1887
7615.19 1850
7616.02 1762
7616.84 1857
7617.67 1942
7618.49 2052
7619.31 2155
7620.14 2070
7620.96 2197
7621.78 2163
7622.61 2100
7623.43 2020
7624.26 1972
7625.08 1867
7625.91 1746
7626.73 1811
7627.55 1874
7628.38 1963
7629.20 1917
7630.03 2155
7630.85 2248
7631.68 2318
7632.50 2607
7633.32 2775
7634.15 2846
7634.97 2843
7635.80 2735
7636.62 2571
7637.45 2334
7638.27 2172
7639.10 2061
7639.92 1805
7640.75 1686
7641.57 1675
7642.40 1579
7643.22 1511
7644.05 1501
7644.87 1468
7645.70 1458
7646.52 1523
7647.35 1548
7648.17 1580
7649.00 1534
7649.82 1519
7650.65 1502
7651.48 1557
7652.30 1570
7653.13 1466
7653.95 1553
7654.78 1451
7655.60 1356
7656.43 1348
7657.26 1327
7658.08 1333
7658.91 1416
7659.73 1331
7660.56 1296
7661.39 1295
7662.21 1345
7663.04 1289
7663.86 1334
7664.69 1332
7665.52 1318
7666.34 1267
7667.17 1266
7668.00 1362
7668.82 1321
7669.65 1324
7670.48 1359
7671.30 1330
7672.13 1379
7672.96 1263
7673.78 1291
7674.61 1260
7675.44 1301
7676.26 1285
7677.09 1352
7677.92 1240
7678.74 1353
7679.57 1262
7680.40 1275
7681.22 1351
7682.05 1263
7682.88 1242
7683.71 1283
7684.53 1334
7685.36 1278
7686.19 1343
7687.02 1320
7687.84 1312
7688.67 1394
7689.50 1382
7690.33 1380
7691.15 1364
7691.98 1386
7692.81 1343
7693.64 1325
7694.47 1309
7695.29 1298
7696.12 1344
7696.95 1305
7697.78 1342
7698.61 1437
7699.43 1447
7700.26 1439
7701.09 1462
7701.92 1440
7702.75 1360
7703.57 1365
7704.40 1407
7705.23 1378
7706.06 1363
7706.89 1364
7707.72 1320
7708.55 1324
7709.37 1336
7710.20 1378
7711.03 1362
7711.86 1271
7712.69 1285
7713.52 1292
7714.35 1387
7715.18 1297
7716.01 1273
7716.83 1244
7717.66 1309
7718.49 1339
7719.32 1284
7720.15 1238
7720.98 1245
7721.81 1247
7722.64 1164
7723.47 1299
7724.30 1240
7725.13 1239
7725.96 1215
7726.79 1265
7727.62 1299
7728.45 1297
7729.28 1276
7730.11 1238
7730.94 1225
7731.77 1351
7732.60 1280
7733.42 1258
7734.25 1291
7735.09 1278
7735.92 1295
7736.75 1248
7737.58 1319
7738.41 1272
7739.24 1283
7740.07 1240
7740.90 1334
7741.73 1383
7742.56 1334
7743.39 1416
7744.22 1411
7745.05 1505
7745.88 1469
7746.71 1516
7747.54 1690
7748.37 1846
7749.20 2109
7750.03 2210
7750.86 2126
7751.70 2005
7752.53 1955
7753.36 1941
7754.19 1580
7755.02 1595
7755.85 1649
7756.68 1588
7757.51 1458
7758.34 1539
7759.18 1496
7760.01 1489
7760.84 1599
7761.67 1530
7762.50 1513
7763.33 1568
7764.16 1465
7765.00 1424
7765.83 1375
7766.66 1354
7767.49 1405
7768.32 1393
7769.16 1279
7769.99 1206
7770.82 1249
7771.65 1313
7772.48 1215
7773.32 1290
7774.15 1191
7774.98 1154
7775.81 1207
7776.64 1249
7777.48 1121
7778.31 1255
7779.14 1269
7779.97 1241
7780.81 1275
7781.64 1161
7782.47 1160
7783.30 1207
7784.14 1220
7784.97 1299
7785.80 1291
7786.64 1242
7787.47 1250
7788.30 1322
7789.13 1282
7789.97 1223
7790.80 1207
7791.63 1203
7792.47 1175
7793.30 1189
7794.13 1345
7794.97 1251
7795.80 1190
7796.63 1184
7797.47 1252
7798.30 1259
7799.13 1180
7799.97 1243
7800.80 1287
7801.63 1226
7802.47 1238
7803.30 1366
7804.13 1368
7804.97 1287
7805.80 1205
7806.64 1327
7807.47 1367
7808.30 1386
7809.14 1310
7809.97 1293
7810.81 1395
7811.64 1432
7812.47 1336
7813.31 1369
7814.14 1425
7814.98 1399
7815.81 1463
7816.65 1513
7817.48 1629
7818.32 1631
7819.15 1645
7819.98 1631
7820.82 1494
7821.65 1507
7822.49 1492
7823.32 1534
7824.16 1503
7824.99 1417
7825.83 1463
7826.66 1478
7827.50 1516
7828.33 1459
7829.17 1492
7830.00 1485
7830.84 1502
7831.67 1502
7832.51 1457
7833.34 1466
7834.18 1520
7835.02 1595
7835.85 1579
7836.69 1575
7837.52 1543
7838.36 1489
7839.19 1500
7840.03 1495
7840.86 1510
7841.70 1494
7842.54 1459
7843.37 1386
7844.21 1497
7845.04 1452
7845.88 1390
7846.72 1372
7847.55 1455
7848.39 1365
7849.22 1275
7850.06 1325
7850.90 1277
7851.73 1355
7852.57 1371
7853.41 1342
7854.24 1169
7855.08 1271
7855.92 1259
7856.75 1209
7857.59 1309
7858.43 1317
7859.26 1365
7860.10 1360
7860.94 1343
7861.77 1372
7862.61 1440
7863.45 1325
7864.28 1299
7865.12 1383
7865.96 1313
7866.79 1327
7867.63 1262
7868.47 1305
7869.31 1338
7870.14 1318
7870.98 1367
7871.82 1511
7872.66 1415
7873.49 1313
7874.33 1315
7875.17 1290
7876.01 1376
7876.84 1328
7877.68 1497
7878.52 1542
7879.36 1552
7880.19 1594
7881.03 1516
7881.87 1652
7882.71 1514
7883.55 1530
7884.38 1351
7885.22 1385
7886.06 1401
7886.90 1358
7887.74 1396
7888.57 1343
7889.41 1376
7890.25 1334
7891.09 1419
7891.93 1488
7892.77 1469
7893.61 1503
7894.44 1590
7895.28 1497
7896.12 1581
7896.96 1496
7897.80 1463
7898.64 1485
7899.48 1436
7900.32 1352
7901.15 1342
7901.99 1367
7902.83 1409
7903.67 1385
7904.51 1348
7905.35 1309
7906.19 1237
7907.03 1274
7907.87 1262
7908.71 1256
7909.55 1207
7910.39 1320
7911.22 1317
7912.06 1241
7912.90 1257
7913.74 1333
7914.58 1313
7915.42 1275
7916.26 1244
7917.10 1430
7917.94 1425
7918.78 1451
7919.62 1484
7920.46 1433
7921.30 1461
7922.14 1476
7922.98 1282
7923.82 1200
7924.66 1199
7925.50 1148
7926.34 1206
7927.18 1191
7928.02 1184
7928.86 1165
7929.70 1166
7930.55 1240
7931.39 1218
7932.23 1125
7933.07 1177
7933.91 1164
7934.75 1138
7935.59 1145
7936.43 1162
7937.27 1159
7938.11 1094
7938.95 1183
7939.79 1187
7940.63 1200
7941.48 1244
7942.32 1121
7943.16 1055
7944.00 1123
7944.84 1155
7945.68 1154
7946.52 1171
7947.36 1203
7948.21 1253
7949.05 1227
7949.89 1216
7950.73 1225
7951.57 1216
7952.41 1183
7953.26 1201
7954.10 1298
7954.94 1281
7955.78 1317
7956.62 1349
7957.47 1234
7958.31 1316
7959.15 1372
7959.99 1302
7960.83 1270
7961.68 1312
7962.52 1251
7963.36 1315
7964.20 1279
7965.04 1408
7965.89 1313
7966.73 1339
7967.57 1308
7968.41 1329
7969.26 1268
7970.10 1321
7970.94 1303
7971.78 1363
7972.63 1324
7973.47 1233
7974.31 1220
7975.16 1216
7976.00 1221
7976.84 1153
7977.68 1106
7978.53 1199
7979.37 1257
7980.21 1214
7981.06 1130
7981.90 1110
7982.74 1160
7983.59 1135
7984.43 1112
7985.27 1057
7986.12 1011
7986.96 1127
7987.80 1101
7988.65 1102
7989.49 1145
7990.34 1078
7991.18 1123
7992.02 1222
7992.87 1040
7993.71 1055
7994.55 1055
7995.40 1095
7996.24 1089
7997.09 1088
7997.93 1041
7998.77 1031
7999.62 1119
8000.46 1034
8001.31 1005
8002.15 1052
8003.00 1138
8003.84 1119
8004.68 1169
8005.53 1176
8006.37 1082
8007.22 1132
8008.06 1117
8008.91 1059
8009.75 987
8010.60 967
8011.44 1015
8012.29 1016
8013.13 1060
8013.98 1007
8014.82 1004
8015.67 973
8016.51 1029
8017.36 980
8018.20 951
8019.05 995
8019.89 1011
8020.74 968
8021.58 1046
8022.43 957
8023.27 959
8024.12 1082
8024.96 943
8025.81 899
8026.66 1040
8027.50 1018
8028.35 1089
8029.19 1110
8030.04 1050
8030.88 1037
8031.73 982
8032.58 976
8033.42 1000
8034.27 1023
8035.11 1031
8035.96 1050
8036.81 1036
8037.65 1042
8038.50 1010
8039.35 1041
8040.19 1036
8041.04 1039
8041.88 1006
8042.73 1017
8043.58 954
8044.42 1030
8045.27 975
8046.12 897
8046.96 949
8047.81 950
8048.66 971
8049.50 950
8050.35 1013
8051.20 1058
8052.04 950
8052.89 976
8053.74 1040
8054.59 936
8055.43 1003
8056.28 968
8057.13 970
8057.97 976
8058.82 968
8059.67 1023
8060.52 942
8061.36 931
8062.21 974
8063.06 995
8063.91 952
8064.75 922
8065.60 995
8066.45 944
8067.30 914
8068.15 954
8068.99 959
8069.84 985
8070.69 1114
8071.54 1010
8072.38 1053
8073.23 953
8074.08 934
8074.93 913
8075.78 980
8076.63 1014
8077.47 907
8078.32 939
8079.17 889
8080.02 890
8080.87 916
8081.72 946
8082.56 948
8083.41 968
8084.26 889
8085.11 927
8085.96 896
8086.81 968
8087.66 1000
8088.51 941
8089.35 837
8090.20 915
8091.05 1015
8091.90 918
8092.75 947
8093.60 1013
8094.45 998
8095.30 1009
8096.15 960
8097.00 957
8097.85 938
8098.70 858
8099.55 883
8100.39 892
8101.24 866
8102.09 1007
8102.94 961
8103.79 921
8104.64 963
8105.49 936
8106.34 935
8107.19 989
8108.04 983
8108.89 985
8109.74 960
8110.59 987
8111.44 955
8112.29 838
8113.14 878
8113.99 880
8114.84 932
8115.69 947
8116.54 965
8117.39 972
8118.24 876
8119.09 919
8119.95 992
8120.80 1088
8121.65 1064
8122.50 1020
8123.35 1055
8124.20 973
8125.05 1079
8125.90 972
8126.75 1043
8127.60 1022
8128.45 990
8129.30 1023
8130.15 1021
8131.01 932
8131.86 964
8132.71 995
8133.56 1030
8134.41 1011
8135.26 927
8136.11 975
8136.96 1035
8137.82 1069
8138.67 979
8139.52 1048
8140.37 1073
8141.22 1080
8142.07 1075
8142.93 1153
8143.78 1092
8144.63 1049
8145.48 1066
8146.33 1084
8147.19 1077
8148.04 1060
8148.89 1103
8149.74 1064
8150.59 1036
8151.45 1147
8152.30 1168
8153.15 1058
8154.00 1117
8154.85 1234
8155.71 1337
8156.56 1272
8157.41 1260
8158.26 1331
8159.12 1133
8159.97 1198
8160.82 1123
8161.68 1142
8162.53 1112
8163.38 1132
8164.23 1087
8165.09 989
8165.94 1114
8166.79 1118
8167.65 1069
8168.50 1010
8169.35 1021
8170.20 1133
8171.06 1069
8171.91 1071
8172.76 1044
8173.62 985
8174.47 1100
8175.32 1048
8176.18 986
8177.03 974
8177.89 928
8178.74 930
8179.59 900
8180.45 901
8181.30 923
8182.15 940
8183.01 939
8183.86 908
8184.72 866
8185.57 906
8186.42 938
8187.28 898
8188.13 964
8188.99 944
8189.84 877
8190.69 922
8191.55 962
8192.40 897
8193.26 987
8194.11 950
8194.97 985
8195.82 934
8196.68 925
8197.53 908
8198.38 848
8199.24 880
8200.09 919
8200.95 919
8201.80 960
8202.66 912
8203.51 917
8204.37 903
8205.22 1022
8206.08 921
8206.93 868
8207.79 943
8208.64 1016
8209.50 1072
8210.35 973
8211.21 981
8212.06 987
8212.92 1000
8213.78 925
8214.63 960
8215.49 964
8216.34 912
8217.20 1006
8218.05 979
8218.91 1007
8219.76 1113
8220.62 1083
8221.48 1114
8222.33 1258
8223.19 1277
8224.04 1335
8224.90 1315
8225.76 1248
8226.61 1257
8227.47 1313
8228.32 1311
8229.18 1244
8230.04 1124
8230.89 1159
8231.75 1167
8232.61 997
8233.46 1040
8234.32 997
8235.18 931
8236.03 953
8236.89 954
8237.75 973
8238.60 891
8239.46 910
8240.32 931
8241.17 938
8242.03 890
8242.89 963
8243.74 987
8244.60 967
8245.46 996
8246.31 994
8247.17 1053
8248.03 1063
8248.89 1000
8249.74 979
8250.60 986
8251.46 978
8252.32 947
8253.17 996
8254.03 933
8254.89 894
8255.75 899
8256.60 931
8257.46 908
8258.32 916
8259.18 1010
8260.04 952
8260.89 885
8261.75 927
8262.61 937
8263.47 943
8264.33 989
8265.18 922
8266.04 830
8266.90 885
8267.76 917
8268.62 901
8269.47 926
8270.33 959
8271.19 956
8272.05 930
8272.91 890
8273.77 943
8274.63 977
8275.48 900
8276.34 849
8277.20 815
8278.06 856
8278.92 953
8279.78 917
8280.64 900
8281.50 901
8282.36 895
8283.21 907
8284.07 962
8284.93 911
8285.79 956
8286.65 904
8287.51 914
8288.37 922
8289.23 876
8290.09 912
8290.95 924
8291.81 937
8292.67 950
8293.53 931
8294.39 952
8295.25 1011
8296.11 933
8296.97 970
8297.82 971
8298.68 974
8299.54 969
8300.40 968
8301.26 962
8302.12 856
8302.98 908
8303.84 983
8304.71 1016
8305.57 971
8306.43 967
8307.29 1004
8308.15 977
8309.01 957
8309.87 921
8310.73 998
8311.59 983
8312.45 916
8313.31 981
8314.17 982
8315.03 963
8315.89 934
8316.75 976
8317.61 960
8318.47 976
8319.33 986
8320.20 943
8321.06 1007
8321.92 1045
8322.78 997
8323.64 969
8324.50 972
8325.36 977
8326.22 1041
8327.09 1021
8327.95 1056
8328.81 1006
8329.67 960
8330.53 946
8331.39 832
8332.25 904
8333.12 921
8333.98 948
8334.84 920
8335.70 925
8336.56 929
8337.42 939
8338.29 909
8339.15 949
8340.01 984
8340.87 972
8341.73 916
8342.60 963
8343.46 1060
8344.32 1013
8345.18 985
8346.05 971
8346.91 914
8347.77 895
8348.63 974
8349.50 939
8350.36 934
8351.22 1027
8352.08 1009
8352.95 963
8353.81 941
8354.67 974
8355.53 1024
8356.40 1027
8357.26 1033
8358.12 967
8358.99 987
8359.85 956
8360.71 966
8361.58 935
8362.44 904
8363.30 958
8364.17 942
8365.03 1000
8365.89 1036
8366.76 1012
8367.62 1045
8368.48 1024
8369.35 959
8370.21 1044
8371.07 1094
8371.94 1040
8372.80 1084
8373.66 993
8374.53 1057
8375.39 1087
8376.26 1089
8377.12 1076
8377.98 1072
8378.85 1103
8379.71 1130
8380.58 1087
8381.44 1145
8382.30 1160
8383.17 1161
8384.03 1112
8384.90 1116
8385.76 1115
8386.63 1178
8387.49 1187
8388.35 1159
8389.22 1204
8390.08 1201
8390.95 1141
8391.81 1138
8392.68 1151
8393.54 1155
8394.41 1186
8395.27 1119
8396.14 1219
8397.00 1210
8397.87 1136
8398.73 1222
8399.60 1199
8400.46 1246
8401.33 1374
8402.19 1248
8403.06 1203
8403.92 1312
8404.79 1311
8405.65 1281
8406.52 1220
8407.39 1239
8408.25 1300
8409.12 1244
8409.98 1258
8410.85 1281
8411.71 1345
8412.58 1442
8413.44 1447
8414.31 1426
8415.18 1453
8416.04 1343
8416.91 1354
8417.77 1417
8418.64 1341
8419.51 1358
8420.37 1364
8421.24 1404
8422.11 1439
8422.97 1466
8423.84 1532
8424.70 1454
8425.57 1500
8426.44 1617
8427.30 1560
8428.17 1605
8429.04 1681
8429.90 1752
8430.77 1718
8431.64 1634
8432.50 1630
8433.37 1645
8434.24 1737
8435.10 1701
8435.97 1651
8436.84 1682
8437.71 1754
8438.57 1815
8439.44 1904
8440.31 1954
8441.17 1919
8442.04 2025
8442.91 2112
8443.78 2238
8444.64 2243
8445.51 2385
8446.38 2330
8447.25 2272
8448.11 2345
8448.98 2272
8449.85 2388
8450.72 2328
8451.58 2294
8452.45 2277
8453.32 2507
8454.19 2717
8455.06 2940
8455.92 3274
8456.79 3671
8457.66 4197
8458.53 4383
8459.40 4551
8460.27 4487
8461.13 4344
8462.00 4245
8462.87 3880
8463.74 3769
8464.61 3370
8465.48 2957
8466.34 2920
8467.21 2957
8468.08 3276
8468.95 3540
8469.82 4194
8470.69 5245
8471.56 6253
8472.42 7043
8473.29 7016
8474.16 6874
8475.03 6445
8475.90 5740
8476.77 4912
8477.64 4225
8478.51 3610
8479.38 3095
8480.25 2569
8481.12 2273
8481.99 2087
8482.85 1999
8483.72 1941
8484.59 1888
8485.46 1789
8486.33 1855
8487.20 1801
8488.07 1804
8488.94 1722
8489.81 1724
8490.68 1771
8491.55 1710
8492.42 1597
8493.29 1604
8494.16 1634
8495.03 1566
8495.90 1478
8496.77 1624
8497.64 1644
8498.51 1609
8499.38 1601
8500.25 1654
8501.12 1748
8501.99 1649
8502.86 1597
8503.73 1553
8504.60 1511
8505.47 1544
8506.34 1715
8507.22 1657
8508.09 1710
8508.96 1626
8509.83 1828
8510.70 1862
8511.57 1855
8512.44 1808
8513.31 1714
8514.18 1706
8515.05 1689
8515.92 1646
8516.80 1648
8517.67 1553
8518.54 1610
8519.41 1597
8520.28 1524
8521.15 1556
8522.02 1527
8522.89 1550
8523.77 1623
8524.64 1571
8525.51 1570
8526.38 1670
8527.25 1763
8528.12 1702
8529.00 1705
8529.87 1753
8530.74 1643
8531.61 1759
8532.48 1735
8533.36 1805
8534.23 1789
8535.10 1857
8535.97 1762
8536.84 1683
8537.72 1798
8538.59 1892
8539.46 1885
8540.33 1803
8541.21 1797
8542.08 1734
8542.95 1800
8543.82 1689
8544.70 1756
8545.57 1753
8546.44 1624
8547.31 1678
8548.19 1797
8549.06 1685
8549.93 1625
8550.80 1664
8551.68 1720
8552.55 1670
8553.42 1804
8554.30 1822
8555.17 1941
8556.04 1978
8556.92 1988
8557.79 1922
8558.66 1868
8559.54 1853
8560.41 1773
8561.28 1661
8562.16 1620
8563.03 1554
8563.90 1515
8564.78 1400
8565.65 1426
8566.52 1435
8567.40 1354
8568.27 1367
8569.15 1369
8570.02 1369
8570.89 1448
8571.77 1423
8572.64 1469
8573.51 1425
8574.39 1275
8575.26 1247
8576.14 1417
8577.01 1419
8577.89 1390
8578.76 1382
8579.63 1418
8580.51 1248
8581.38 1232
8582.26 1369
8583.13 1238
8584.01 1286
8584.88 1314
8585.76 1291
8586.63 1308
8587.51 1370
8588.38 1308
8589.26 1364
8590.13 1257
8591.00 1275
8591.88 1266
8592.75 1367
8593.63 1240
8594.51 1297
8595.38 1242
8596.26 1232
8597.13 1297
8598.01 1318
8598.88 1328
8599.76 1310
8600.63 1337
8601.51 1302
8602.38 1389
8603.26 1271
8604.13 1426
8605.01 1289
8605.89 1391
8606.76 1487
8607.64 1404
8608.51 1424
8609.39 1379
8610.26 1436
8611.14 1507
8612.02 1518
8612.89 1467
8613.77 1431
8614.65 1433
8615.52 1480
8616.40 1509
8617.27 1452
8618.15 1401
8619.03 1437
8619.90 1497
8620.78 1434
8621.66 1360
8622.53 1406
8623.41 1491
8624.29 1555
8625.16 1784
8626.04 1802
8626.92 1861
8627.79 1893
8628.67 1909
8629.55 1827
8630.42 1754
8631.30 1597
8632.18 1535
8633.05 1555
8633.93 1516
8634.81 1465
8635.69 1444
8636.56 1432
8637.44 1471
8638.32 1470
8639.20 1430
8640.07 1512
8640.95 1492
8641.83 1506
8642.71 1517
8643.58 1466
8644.46 1422
8645.34 1502
8646.22 1466
8647.09 1473
8647.97 1571
8648.85 1593
8649.73 1555
8650.61 1561
8651.48 1516
8652.36 1629
8653.24 1662
8654.12 1596
8655.00 1484
8655.87 1457
8656.75 1596
8657.63 1662
8658.51 1634
8659.39 1642
8660.27 1612
8661.14 1577
8662.02 1655
8662.90 1693
8663.78 1581
8664.66 1470
8665.54 1512
8666.42 1517
8667.30 1557
8668.17 1549
8669.05 1685
8669.93 1652
8670.81 1678
8671.69 1709
8672.57 1897
8673.45 1979
8674.33 1948
8675.21 2069
8676.09 2175
8676.97 2141
8677.84 2143
8678.72 2185
8679.60 2115
8680.48 1943
8681.36 1914
8682.24 1867
8683.12 1856
8684.00 1773
8684.88 1781
8685.76 1805
8686.64 1781
8687.52 1735
8688.40 1782
8689.28 1929
8690.16 2106
8691.04 2413
8691.92 2801
8692.80 3370
8693.68 3787
8694.56 4146
8695.44 4309
8696.32 4289
8697.20 4089
8698.08 3634
8698.96 3226
8699.84 2749
8700.72 2549
8701.60 2207
8702.48 2066
8703.37 1783
8704.25 1615
8705.13 1658
8706.01 1639
8706.89 1519
8707.77 1520
8708.65 1571
8709.53 1416
8710.41 1357
8711.29 1314
8712.17 1430
8713.06 1393
8713.94 1307
8714.82 1223
8715.70 1234
8716.58 1296
8717.46 1259
8718.34 1188
8719.22 1178
8720.11 1245
8720.99 1275
8721.87 1273
8722.75 1316
8723.63 1349
8724.51 1426
8725.40 1367
8726.28 1327
8727.16 1333
8728.04 1275
8728.92 1331
8729.81 1372
8730.69 1459
8731.57 1478
8732.45 1436
8733.33 1463
8734.22 1447
8735.10 1402
8735.98 1422
8736.86 1247
8737.75 1255
8738.63 1337
8739.51 1307
8740.39 1239
8741.28 1246
8742.16 1226
8743.04 1210
8743.92 1237
8744.81 1275
8745.69 1268
8746.57 1241
8747.46 1269
8748.34 1242
8749.22 1283
8750.10 1271
8750.99 1265
8751.87 1283
8752.75 1320
8753.64 1340
8754.52 1303
8755.40 1300
8756.29 1456
8757.17 1392
8758.05 1433
8758.94 1457
8759.82 1591
8760.70 1482
8761.59 1395
8762.47 1513
8763.35 1509
8764.24 1557
8765.12 1475
8766.01 1411
8766.89 1502
8767.77 1467
8768.66 1486
8769.54 1404
8770.43 1429
8771.31 1412
8772.19 1454
8773.08 1437
8773.96 1404
8774.85 1446
8775.73 1415
8776.62 1400
8777.50 1442
8778.38 1447
8779.27 1438
8780.15 1447
8781.04 1401
8781.92 1533
8782.81 1482
8783.69 1508
8784.58 1544
8785.46 1411
8786.35 1467
8787.23 1418
8788.12 1394
8789.00 1358
8789.89 1357
8790.77 1326
8791.66 1406
8792.54 1430
8793.43 1386
8794.31 1540
8795.20 1482
8796.08 1461
8796.97 1396
8797.85 1334
8798.74 1398
8799.62 1419
8800.51 1476
8801.40 1416
8802.28 1345
8803.17 1268
8804.05 1277
8804.94 1265
8805.82 1376
8806.71 1209
8807.60 1234
8808.48 1348
8809.37 1369
8810.25 1350
8811.14 1227
8812.03 1183
8812.91 1231
8813.80 1214
8814.69 1234
8815.57 1295
8816.46 1226
8817.34 1218
8818.23 1254
8819.12 1235
8820.00 1230
8820.89 1201
8821.78 1232
8822.66 1176
8823.55 1140
8824.44 1152
8825.32 1175
8826.21 1234
8827.10 1175
8827.99 1184
8828.87 1194
8829.76 1298
8830.65 1136
8831.53 1120
8832.42 1178
8833.31 1180
8834.20 1150
8835.08 1128
8835.97 1093
8836.86 1118
8837.74 1075
8838.63 995
8839.52 1044
8840.41 1149
8841.30 1115
8842.18 1086
8843.07 1121
8843.96 1091
8844.85 1072
8845.73 985
8846.62 1058
8847.51 1082
8848.40 1027
8849.29 980
8850.17 1036
8851.06 1063
8851.95 1132
8852.84 1069
8853.73 938
8854.61 1009
8855.50 984
8856.39 939
8857.28 995
8858.17 964
8859.06 944
8859.95 973
8860.83 934
8861.72 965
8862.61 917
8863.50 985
8864.39 985
8865.28 1018
8866.17 1041
8867.06 993
8867.94 1019
8868.83 968
8869.72 872
8870.61 852
8871.50 920
8872.39 889
8873.28 956
8874.17 939
8875.06 909
8875.95 920
8876.84 923
8877.73 955
8878.62 977
8879.51 1037
8880.40 994
8881.28 939
8882.17 892
8883.06 880
8883.95 892
8884.84 906
8885.73 884
8886.62 849
8887.51 951
8888.40 917
8889.29 906
8890.18 917
8891.07 872
8891.96 911
8892.85 906
8893.74 888
8894.63 883
8895.53 852
8896.42 771
8897.31 854
8898.20 904
8899.09 901
8899.98 900
8900.87 827
8901.76 831
8902.65 781
8903.54 827
8904.43 894
8905.32 906
8906.21 952
8907.10 935
8907.99 878
8908.89 880
8909.78 888
8910.67 921
8911.56 899
8912.45 809
8913.34 825
8914.23 825
8915.12 901
8916.02 848
8916.91 924
8917.80 901
8918.69 851
8919.58 835
8920.47 939
8921.36 886
8922.26 867
8923.15 862
8924.04 891
8924.93 884
8925.82 857
8926.72 791
8927.61 787
8928.50 828
8929.39 800
8930.28 846
8931.18 789
8932.07 784
8932.96 782
8933.85 781
8934.75 824
8935.64 780
8936.53 805
8937.42 828
8938.31 870
8939.21 822
8940.10 801
8940.99 785
8941.89 822
8942.78 802
8943.67 819
8944.56 768
8945.46 780
8946.35 855
8947.24 745
8948.14 750
8949.03 778
8949.92 774
8950.81 838
8951.71 749
8952.60 847
8953.49 777
8954.39 808
8955.28 833
8956.17 714
8957.07 699
8957.96 731
8958.85 752
8959.75 783
8960.64 823
8961.54 825
8962.43 770
8963.32 779
8964.22 767
8965.11 786
8966.00 796
8966.90 827
8967.79 852
8968.69 793
8969.58 782
8970.47 797
8971.37 783
8972.26 757
8973.16 782
8974.05 737
8974.95 759
8975.84 799
8976.73 798
8977.63 732
8978.52 732
8979.42 771
8980.31 799
8981.21 785
8982.10 787
8983.00 869
8983.89 798
8984.79 729
8985.68 737
8986.58 804
8987.47 832
8988.37 739
8989.26 717
8990.16 756
8991.05 790
8991.95 759
8992.84 783
8993.74 773
8994.63 756
8995.53 733
8996.42 730
8997.32 741
8998.21 760
8999.11 754
9000.01 783
9000.90 753
9001.80 787
9002.69 721
9003.59 775
9004.48 770
9005.38 714
9006.28 720
9007.17 674
9008.07 743
9008.96 744
9009.86 727
9010.76 728
9011.65 708
9012.55 734
9013.45 748
9014.34 726
9015.24 717
9016.13 784
9017.03 779
9017.93 655
9018.82 682
9019.72 703
9020.62 738
9021.51 671
9022.41 677
9023.31 715
9024.20 744
9025.10 678
9026.00 700
9026.89 737
9027.79 650
9028.69 711
9029.59 727
9030.48 733
9031.38 669
9032.28 671
9033.17 704
9034.07 733
9034.97 740
9035.87 750
9036.76 677
9037.66 641
9038.56 703
9039.46 695
9040.35 654
9041.25 709
9042.15 687
9043.05 699
9043.94 681
9044.84 693
9045.74 686
9046.64 724
9047.54 634
9048.43 669
9049.33 733
9050.23 716
9051.13 754
9052.03 744
9052.92 762
9053.82 745
9054.72 722
9055.62 746
9056.52 754
9057.42 741
9058.32 679
9059.21 719
9060.11 710
9061.01 733
9061.91 756
9062.81 793
9063.71 797
9064.61 793
9065.50 781
9066.40 783
9067.30 820
9068.20 767
9069.10 724
9070.00 758
9070.90 725
9071.80 739
9072.70 719
9073.60 785
9074.50 838
9075.40 770
9076.29 714
9077.19 697
9078.09 720
9078.99 688
9079.89 706
9080.79 711
9081.69 770
9082.59 711
9083.49 723
9084.39 662
9085.29 697
9086.19 742
9087.09 755
9087.99 787
9088.89 749
9089.79 769
9090.69 781
9091.59 739
9092.49 750
9093.39 766
9094.29 783
9095.19 773
9096.09 747
9096.99 716
9097.89 712
9098.79 689
9099.69 760
9100.60 751
9101.50 733
9102.40 805
9103.30 809
9104.20 676
9105.10 706
9106.00 706
9106.90 720
9107.80 652
9108.70 663
9109.60 729
9110.50 728
9111.41 692
9112.31 680
9113.21 686
9114.11 735
9115.01 697
9115.91 734
9116.81 736
9117.72 683
9118.62 719
9119.52 675
9120.42 661
9121.32 670
9122.22 720
9123.12 687
9124.03 704
9124.93 715
9125.83 668
9126.73 684
9127.63 791
9128.54 703
9129.44 682
9130.34 714
9131.24 713
9132.14 695
9133.05 707
9133.95 649
9134.85 709
9135.75 686
9136.66 688
9137.56 698
9138.46 683
9139.36 673
9140.27 666
9141.17 641
9142.07 658
9142.97 726
9143.88 739
9144.78 661
9145.68 711
9146.59 729
9147.49 685
9148.39 665
9149.29 761
9150.20 677
9151.10 680
9152.00 656
9152.91 623
9153.81 629
9154.71 690
9155.62 720
9156.52 723
9157.42 707
9158.33 734
9159.23 687
9160.13 707
9161.04 665
9161.94 652
9162.84 692
9163.75 690
9164.65 682
9165.56 702
9166.46 700
9167.36 697
9168.27 679
9169.17 702
9170.08 722
9170.98 711
9171.88 690
9172.79 679
9173.69 699
9174.60 662
9175.50 708
9176.41 709
9177.31 672
9178.21 700
9179.12 734
9180.02 706
9180.93 708
9181.83 688
9182.74 691
9183.64 723
9184.55 635
9185.45 669
9186.36 692
9187.26 652
9188.17 675
9189.07 738
9189.98 717
9190.88 723
9191.79 652
9192.69 758
9193.60 736
9194.50 716
9195.41 759
9196.31 767
9197.22 719
9198.12 733
9199.03 772
9199.93 855
9200.84 869
9201.75 882
9202.65 880
9203.56 1001
9204.46 914
9205.37 946
9206.27 865
9207.18 850
9208.09 782
9208.99 812
9209.90 748
9210.80 732
9211.71 761
9212.62 757
9213.52 721
9214.43 701
9215.34 735
9216.24 716
9217.15 808
9218.05 792
9218.96 847
9219.87 846
9220.77 831
9221.68 850
9222.59 795
9223.49 813
9224.40 795
9225.31 787
9226.21 764
9227.12 699
9228.03 735
9228.93 687
9229.84 697
9230.75 673
9231.66 669
9232.56 694
9233.47 749
9234.38 703
9235.28 691
9236.19 700
9237.10 645
9238.01 704
9238.91 654
9239.82 712
9240.73 701
9241.64 699
9242.54 705
9243.45 716
9244.36 708
9245.27 666
9246.18 686
9247.08 701
9247.99 674
9248.90 660
9249.81 663
9250.71 613
9251.62 654
9252.53 697
9253.44 689
9254.35 614
9255.26 637
9256.16 641
9257.07 663
9257.98 675
9258.89 651
9259.80 708
9260.71 680
9261.61 756
9262.52 657
9263.43 641
9264.34 742
9265.25 692
9266.16 614
9267.07 646
9267.98 661
9268.88 708
9269.79 750
9270.70 688
9271.61 662
9272.52 677
9273.43 681
9274.34 751
9275.25 724
9276.16 683
9277.07 712
9277.98 719
9278.89 776
9279.80 739
9280.70 686
9281.61 715
9282.52 768
9283.43 743
9284.34 728
9285.25 825
9286.16 731
9287.07 752
9287.98 719
9288.89 690
9289.80 667
9290.71 712
9291.62 686
9292.53 761
9293.44 740
9294.35 723
9295.26 746
9296.17 698
9297.08 718
9297.99 653
9298.90 686
9299.81 779
9300.73 722
9301.64 765
9302.55 703
9303.46 771
9304.37 746
9305.28 681
9306.19 729
9307.10 788
9308.01 828
9308.92 851
9309.83 873
9310.74 897
9311.65 881
9312.57 857
9313.48 849
9314.39 841
9315.30 893
9316.21 839
9317.12 792
9318.03 731
9318.94 741
9319.86 755
9320.77 786
9321.68 814
9322.59 718
9323.50 749
9324.41 791
9325.33 765
9326.24 749
9327.15 707
9328.06 693
9328.97 769
9329.88 714
9330.80 792
9331.71 804
9332.62 712
9333.53 722
9334.44 785
9335.36 756
9336.27 650
9337.18 671
9338.09 708
9339.01 690
9339.92 740
9340.83 731
9341.74 771
9342.66 787
9343.57 710
9344.48 718
9345.39 770
9346.31 725
9347.22 721
9348.13 748
9349.05 875
9349.96 742
9350.87 702
9351.78 809
9352.70 768
9353.61 708
9354.52 715
9355.44 754
9356.35 759
9357.26 799
9358.18 712
9359.09 715
9360.00 781
9360.92 745
9361.83 787
9362.74 780
9363.66 762
9364.57 812
9365.48 720
9366.40 826
9367.31 796
9368.23 807
9369.14 737
9370.05 736
9370.97 763
9371.88 781
9372.80 796
9373.71 777
9374.62 751
9375.54 729
9376.45 737
9377.37 823
9378.28 855
9379.19 752
9380.11 710
9381.02 788
9381.94 768
9382.85 729
9383.77 835
9384.68 814
9385.60 746
9386.51 859
9387.43 873
9388.34 834
9389.26 863
9390.17 913
9391.09 924
9392.00 900
9392.91 953
9393.83 964
9394.75 943
9395.66 945
9396.58 1042
9397.49 1015
9398.41 1002
9399.32 1000
9400.24 1083
9401.15 1097
9402.07 1012
9402.98 911
9403.90 933
9404.81 945
9405.73 894
9406.65 853
9407.56 853
9408.48 872
9409.39 855
9410.31 804
9411.22 779
9412.14 817
9413.06 863
9413.97 896
9414.89 834
9415.80 873
9416.72 829
9417.64 852
9418.55 855
9419.47 858
9420.39 907
9421.30 956
9422.22 835
9423.14 860
9424.05 774
9424.97 825
9425.88 815
9426.80 878
9427.72 810
9428.64 836
9429.55 842
9430.47 809
9431.39 765
9432.30 875
9433.22 876
9434.14 784
9435.05 900
9435.97 914
9436.89 927
9437.81 929
9438.72 874
9439.64 900
9440.56 954
9441.47 955
9442.39 846
9443.31 873
9444.23 911
9445.14 937
9446.06 971
9446.98 851
9447.90 810
9448.81 881
9449.73 865
9450.65 916
9451.57 948
9452.49 1039
9453.40 1039
9454.32 1109
9455.24 1121
9456.16 1202
9457.08 1139
9457.99 1183
9458.91 1082
9459.83 1046
9460.75 1070
9461.67 997
9462.59 976
9463.50 902
9464.42 901
9465.34 839
9466.26 927
9467.18 871
9468.10 886
9469.02 872
9469.94 925
9470.85 980
9471.77 894
9472.69 873
9473.61 920
9474.53 883
9475.45 824
9476.37 904
9477.29 887
9478.21 870
9479.13 858
9480.04 941
9480.96 1059
9481.88 1017
9482.80 1002
9483.72 1011
9484.64 941
9485.56 968
9486.48 984
9487.40 911
9488.32 995
9489.24 976
9490.16 914
9491.08 967
9492.00 951
9492.92 881
9493.84 935
9494.76 975
9495.68 925
9496.60 990
9497.52 1000
9498.44 986
9499.36 972
9500.28 976
9501.20 929
9502.12 1061
9503.04 1016
9503.96 1004
9504.88 966
9505.80 928
9506.72 899
9507.64 959
9508.56 942
9509.48 925
9510.41 945
9511.33 975
9512.25 979
9513.17 1011
9514.09 1084
9515.01 1104
9515.93 1016
9516.85 1031
9517.77 1047
9518.69 1069
9519.61 1054
9520.54 1068
9521.46 1104
9522.38 1030
9523.30 1084
9524.22 1073
9525.14 1026
9526.06 1021
9526.99 1062
9527.91 1128
9528.83 1136
9529.75 1191
9530.67 1265
9531.59 1429
9532.52 1532
9533.44 1608
9534.36 1698
9535.28 1881
9536.20 1866
9537.13 1832
9538.05 1842
9538.97 1666
9539.89 1551
9540.81 1440
9541.74 1292
9542.66 1331
9543.58 1246
9544.50 1139
9545.43 1100
9546.35 1101
9547.27 1080
9548.19 1081
9549.12 1073
9550.04 1073
9550.96 1074
9551.88 1077
9552.81 1145
9553.73 1153
9554.65 1135
9555.58 1026
9556.50 940
9557.42 1003
9558.34 1133
9559.27 1149
9560.19 1144
9561.11 1163
9562.04 1217
9562.96 1160
9563.88 1218
9564.81 1210
9565.73 1089
9566.65 1044
9567.58 1032
9568.50 939
9569.43 1031
9570.35 1077
9571.27 1036
9572.20 910
9573.12 1007
9574.04 991
9574.97 1026
9575.89 1051
9576.82 1003
9577.74 987
9578.66 1023
9579.59 936
9580.51 915
9581.44 961
9582.36 940
9583.28 952
9584.21 949
9585.13 959
9586.06 893
9586.98 976
9587.91 953
9588.83 947
9589.76 983
9590.68 986
9591.60 948
9592.53 949
9593.45 999
9594.38 1073
9595.30 931
9596.23 958
9597.15 1036
9598.08 971
9599.00 1022
9599.93 1103
9600.85 1080
9601.78 1006
9602.70 1066
9603.63 1097
9604.55 1044
9605.48 1014
9606.41 1083
9607.33 1109
9608.26 1080
9609.18 1136
9610.11 1200
9611.03 1196
9611.96 1157
9612.88 1147
9613.81 1153
9614.74 1146
9615.66 1169
9616.59 1162
9617.51 1179
9618.44 1242
9619.37 1190
9620.29 1183
9621.22 1178
9622.14 1199
9623.07 1273
9624.00 1266
9624.92 1234
9625.85 1260
9626.78 1275
9627.70 1271
9628.63 1318
9629.55 1300
9630.48 1227
9631.41 1309
9632.33 1387
9633.26 1302
9634.19 1328
9635.11 1519
9636.04 1553
9636.97 1559
9637.90 1543
9638.82 1558
9639.75 1585
9640.68 1561
9641.60 1584
9642.53 1656
9643.46 1665
9644.38 1740
9645.31 1781
9646.24 1681
9647.17 1774
9648.09 1896
9649.02 2098
9649.95 2217
9650.88 2405
9651.80 2512
9652.73 2563
9653.66 2589
9654.59 2461
9655.51 2320
9656.44 2237
9657.37 2073
9658.30 1853
9659.23 1739
9660.15 1719
9661.08 1692
9662.01 1517
9662.94 1565
9663.87 1547
9664.80 1535
9665.72 1453
9666.65 1564
9667.58 1576
9668.51 1639
9669.44 1516
9670.37 1523
9671.29 1579
9672.22 1562
9673.15 1543
9674.08 1570
9675.01 1544
9675.94 1568
9676.87 1651
9677.79 1699
9678.72 1618
9679.65 1515
9680.58 1542
9681.51 1632
9682.44 1622
9683.37 1565
9684.30 1711
9685.23 1661
9686.16 1570
9687.09 1640
9688.01 1590
9688.94 1571
9689.87 1704
9690.80 1685
9691.73 1738
9692.66 1845
9693.59 1844
9694.52 1821
9695.45 1821
9696.38 1831
9697.31 1770
9698.24 1719
9699.17 1743
9700.10 1767
9701.03 1668
9701.96 1716
9702.89 1808
9703.82 1866
9704.75 1771
9705.68 1692
9706.61 1586
9707.54 1579
9708.47 1538
9709.40 1518
9710.33 1372
9711.26 1496
9712.19 1505
9713.12 1480
9714.05 1517
9714.98 1445
9715.92 1395
9716.85 1282
9717.78 1419
9718.71 1478
9719.64 1427
9720.57 1381
9721.50 1332
9722.43 1378
9723.36 1434
9724.29 1483
9725.22 1366
9726.16 1330
9727.09 1321
9728.02 1378
9728.95 1410
9729.88 1370
9730.81 1391
9731.74 1344
9732.67 1467
9733.61 1455
9734.54 1455
9735.47 1468
9736.40 1428
9737.33 1370
9738.26 1308
9739.20 1272
9740.13 1320
9741.06 1223
9741.99 1267
9742.92 1237
9743.86 1211
9744.79 1306
9745.72 1289
9746.65 1238
9747.58 1258
9748.52 1238
9749.45 1219
9750.38 1307
9751.31 1349
9752.25 1270
9753.18 1315
9754.11 1336
9755.04 1333
9755.98 1342
9756.91 1265
9757.84 1261
9758.77 1304
9759.71 1200
9760.64 1246
9761.57 1271
9762.51 1231
9763.44 1251
9764.37 1161
9765.30 1258
9766.24 1246
9767.17 1337
9768.10 1332
9769.04 1265
9769.97 1330
9770.90 1357
9771.84 1354
9772.77 1320
9773.70 1312
9774.64 1294
9775.57 1367
9776.50 1404
9777.44 1359
9778.37 1354
9779.31 1459
9780.24 1495
9781.17 1492
9782.11 1542
9783.04 1595
9783.97 1600
9784.91 1642
9785.84 1583
9786.78 1542
9787.71 1453
9788.64 1510
9789.58 1441
9790.51 1381
9791.45 1311
9792.38 1330
9793.32 1410
9794.25 1293
9795.19 1207
9796.12 1293
9797.05 1385
9797.99 1349
9798.92 1308
9799.86 1300
9800.79 1428
9801.73 1399
9802.66 1380
9803.60 1339
9804.53 1362
9805.47 1347
9806.40 1309
9807.34 1255
9808.27 1201
9809.21 1133
9810.14 1134
9811.08 1113
9812.01 1087
9812.95 1115
9813.88 1126
9814.82 1146
9815.75 1102
9816.69 1104
9817.63 1123
9818.56 1213
9819.50 1159
9820.43 1116
9821.37 1128
9822.30 1100
9823.24 1131
9824.18 1174
9825.11 1147
9826.05 1020
9826.98 958
9827.92 1092
9828.86 1107
9829.79 1098
9830.73 998
9831.66 980
9832.60 1022
9833.54 1097
9834.47 1047
9835.41 1013
9836.35 977
9837.28 1162
9838.22 1113
9839.16 1090
9840.09 1049
9841.03 1035
9841.97 1105
9842.90 1114
9843.84 1109
9844.78 1065
9845.71 1141
9846.65 1110
9847.59 1073
9848.52 1048
9849.46 1075
9850.40 1133
9851.34 1109
9852.27 1070
9853.21 1117
9854.15 1091
9855.08 1044
9856.02 1145
9856.96 1155
9857.90 1109
9858.83 1117
9859.77 1118
9860.71 1122
9861.65 1120
9862.58 1094
9863.52 1091
9864.46 1058
9865.40 1055
9866.34 996
9867.27 1007
9868.21 1045
9869.15 1001
9870.09 952
9871.03 1006
9871.96 1071
9872.90 1026
9873.84 1058
9874.78 1049
9875.72 1091
9876.66 1035
9877.59 1058
9878.53 1103
9879.47 1035
9880.41 1059
9881.35 1066
9882.29 1082
9883.23 1043
9884.16 1002
9885.10 1037
9886.04 986
9886.98 1077
9887.92 1013
9888.86 1061
9889.80 1087
9890.74 1011
9891.68 939
9892.61 977
9893.55 986
9894.49 987
9895.43 947
9896.37 1016
9897.31 992
9898.25 1030
9899.19 1045
9900.13 983
9901.07 983
9902.01 1065
9902.95 1021
9903.89 1028
9904.83 1085
9905.77 956
9906.71 954
9907.65 985
9908.59 978
9909.53 977
9910.47 1021
9911.41 944
9912.35 1004
9913.29 993
9914.23 1025
9915.17 1057
9916.11 1027
9917.05 1065
9917.99 1125
9918.93 993
9919.87 1025
9920.81 925
9921.75 960
9922.69 1038
9923.63 1102
9924.57 1060
9925.51 1174
9926.45 1238
9927.39 1487
9928.33 1666
9929.28 1679
9930.22 1815
9931.16 1924
9932.10 1953
9933.04 1875
9933.98 1789
9934.92 1731
9935.86 1623
9936.80 1450
9937.74 1319
9938.69 1156
9939.63 1139
9940.57 1154
9941.51 1052
9942.45 1063
9943.39 1042
9944.34 977
9945.28 1003
9946.22 1026
9947.16 1036
9948.10 1025
9949.04 982
9949.99 1049
9950.93 944
9951.87 954
9952.81 901
9953.75 922
9954.70 848
9955.64 911
9956.58 902
9957.52 873
9958.46 877
9959.41 900
9960.35 924
9961.29 939
9962.23 856
9963.18 826
9964.12 825
9965.06 885
9966.00 913
9966.95 887
9967.89 875
9968.83 898
9969.77 848
9970.72 874
9971.66 882
9972.60 859
9973.55 809
9974.49 832
9975.43 813
9976.38 851
9977.32 840
9978.26 870
9979.21 882
9980.15 814
9981.09 816
9982.04 841
9982.98 798
9983.92 826
9984.87 774
9985.81 796
9986.75 841
9987.70 872
9988.64 824
9989.58 863
9990.53 907
9991.47 857
9992.42 847
9993.36 806
9994.30 796
9995.25 800
9996.19 840
9997.14 847
9998.08 914
9999.02 863
9999.97 812
10000.91 847
10001.86 818
10002.80 869
10003.75 808
10004.69 813
10005.63 906
10006.58 919
10007.52 885
10008.47 857
10009.41 867
10010.36 834
10011.30 811
10012.25 895
10013.19 862
10014.14 844
10015.08 808
10016.03 793
10016.97 787
10017.92 814
10018.86 793
10019.81 831
10020.75 826
10021.70 817
10022.64 860
10023.59 798
10024.53 823
10025.48 814
10026.42 789
10027.37 744
10028.32 769
10029.26 820
10030.21 779
10031.15 789
10032.10 774
10033.04 848
10033.99 845
10034.94 836
10035.88 839
10036.83 854
10037.77 833
10038.72 815
10039.67 787
10040.61 736
10041.56 801
10042.50 829
10043.45 773
10044.40 742
10045.34 763
10046.29 804
10047.24 737
10048.18 757
10049.13 737
10050.08 733
10051.02 760
10051.97 734
10052.92 762
10053.86 790
10054.81 701
10055.76 722
10056.70 682
10057.65 696
10058.60 749
10059.54 774
10060.49 773
10061.44 750
10062.39 650
10063.33 704
10064.28 728
10065.23 736
10066.17 739
10067.12 780
10068.07 779
10069.02 720
10069.96 698
10070.91 746
10071.86 724
10072.81 710
10073.76 713
10074.70 779
10075.65 830
10076.60 818
10077.55 817
10078.49 819
10079.44 726
10080.39 676
10081.34 745
10082.29 692
10083.23 826
10084.18 781
10085.13 759
10086.08 727
10087.03 704
10087.98 792
10088.92 756
10089.87 761
10090.82 742
10091.77 843
10092.72 733
10093.67 726
10094.62 747
10095.56 746
10096.51 765
10097.46 716
10098.41 747
10099.36 822
10100.31 734
10101.26 748
10102.21 746
10103.16 782
10104.11 730
10105.05 729
10106.00 771
10106.95 793
10107.90 785
10108.85 771
10109.80 705
10110.75 683
10111.70 689
10112.65 701
10113.60 731
10114.55 730
10115.50 733
10116.45 734
10117.40 745
10118.35 724
10119.30 721
10120.25 732
10121.20 663
10122.15 771
10123.10 700
10124.05 736
10125.00 760
10125.95 736
10126.90 710
10127.85 736
10128.80 733
10129.75 728
10130.70 704
10131.65 747
10132.60 745
10133.55 664
10134.50 687
10135.45 715
10136.40 724
10137.35 722
10138.30 772
10139.26 715
10140.21 765
10141.16 751
10142.11 722
10143.06 692
10144.01 675
10144.96 682
10145.91 742
10146.86 793
10147.81 761
10148.77 765
10149.72 826
10150.67 735
10151.62 686
10152.57 754
10153.52 740
10154.47 769
10155.43 704
10156.38 759
10157.33 756
10158.28 739
10159.23 720
10160.18 797
10161.14 787
10162.09 824
10163.04 750
10163.99 732
10164.94 739
10165.90 804
10166.85 786
10167.80 798
10168.75 807
10169.70 868
10170.66 892
10171.61 783
10172.56 791
10173.51 846
10174.47 850
10175.42 817
10176.37 773
10177.32 785
10178.28 768
10179.23 803
10180.18 819
10181.14 825
10182.09 761
10183.04 843
10183.99 929
10184.95 878
10185.90 813
10186.85 905
10187.81 942
10188.76 955
10189.71 857
10190.67 856
10191.62 898
10192.57 928
10193.53 913
10194.48 975
10195.43 987
10196.39 963
10197.34 907
10198.29 903
10199.25 863
10200.20 927
10201.15 929
10202.11 1023
10203.06 981
10204.02 1017
10204.97 1038
10205.92 1042
10206.88 1009
10207.83 1101
10208.79 1120
10209.74 1129
10210.69 1266
10211.65 1259
10212.60 1165
10213.56 1153
10214.51 1136
10215.46 1056
10216.42 1061
10217.37 946
10218.33 942
10219.28 906
10220.24 954
10221.19 937
10222.15 893
10223.10 888
10224.06 894
10225.01 898
10225.97 898
10226.92 922
10227.88 959
10228.83 870
10229.79 874
10230.74 959
10231.70 992
10232.65 1000
10233.61 1081
10234.56 1085
10235.52 1059
10236.47 1110
10237.43 1174
10238.38 1310
10239.34 1253
10240.29 1202
10241.25 1244
10242.21 1211
10243.16 1206
10244.12 1135
10245.07 1047
10246.03 939
10246.98 910
10247.94 919
10248.90 945
10249.85 918
10250.81 920
10251.76 912
10252.72 900
10253.68 814
10254.63 896
10255.59 926
10256.55 848
10257.50 821
10258.46 823
10259.41 812
10260.37 840
10261.33 807
10262.28 808
10263.24 836
10264.20 729
10265.15 824
10266.11 751
10267.07 728
10268.02 786
10268.98 813
10269.94 743
10270.90 792
10271.85 819
10272.81 792
10273.77 754
10274.72 832
10275.68 807
10276.64 738
10277.60 717
10278.55 759
10279.51 786
10280.47 719
10281.43 716
10282.38 745
10283.34 739
10284.30 739
10285.26 738
10286.21 725
10287.17 707
10288.13 717
10289.09 753
10290.04 715
10291.00 698
10291.96 715
10292.92 690
10293.88 677
10294.83 745
10295.79 720
10296.75 732
10297.71 681
10298.67 696
10299.63 735
10300.58 696
10301.54 716
10302.50 690
10303.46 689
10304.42 681
10305.38 657
10306.34 657
10307.29 700
10308.25 662
10309.21 722
10310.17 666
10311.13 731
10312.09 730
10313.05 710
10314.01 651
10314.97 703
10315.92 746
10316.88 715
10317.84 729
10318.80 701
10319.76 709
10320.72 694
10321.68 721
10322.64 686
10323.60 693
10324.56 782
10325.52 733
10326.48 634
10327.44 684
10328.40 732
10329.36 657
10330.32 740
10331.28 815
10332.24 813
10333.20 724
10334.16 733
10335.12 749
10336.08 768
10337.04 692
10338.00 746
10338.96 714
10339.92 674
10340.88 688
10341.84 604
10342.80 744
10343.76 693
10344.72 668
10345.68 632
10346.64 620
10347.60 666
10348.56 705
10349.52 667
10350.48 668
10351.44 712
10352.40 727
10353.36 658
10354.32 658
10355.29 638
10356.25 652
10357.21 640
10358.17 689
10359.13 631
10360.09 610
10361.05 637
10362.01 665
10362.97 620
10363.94 610
10364.90 597
10365.86 570
10366.82 653
10367.78 624
10368.74 598
10369.70 592
10370.67 679
10371.63 700
10372.59 661
10373.55 685
10374.51 685
10375.47 674
10376.44 654
10377.40 606
10378.36 657
10379.32 689
10380.28 664
10381.25 670
10382.21 722
10383.17 684
10384.13 694
10385.10 714
10386.06 699
10387.02 651
10387.98 625
10388.95 627
10389.91 666
10390.87 620
10391.83 645
10392.80 675
10393.76 655
10394.72 646
10395.68 641
10396.65 679
10397.61 657
10398.57 680
10399.54 705
10400.50 694
10401.46 678
10402.43 715
10403.39 750
10404.35 649
10405.31 730
10406.28 751
10407.24 670
10408.20 675
10409.17 720
10410.13 662
10411.10 703
10412.06 707
10413.02 734
10413.99 751
10414.95 754
10415.91 758
10416.88 845
10417.84 852
10418.80 936
10419.77 1021
10420.73 1044
10421.70 1122
10422.66 1219
10423.63 1267
10424.59 1207
10425.55 1075
10426.52 1049
10427.48 1018
10428.45 918
10429.41 857
10430.37 817
10431.34 787
10432.30 761
10433.27 659
10434.23 686
10435.20 737
10436.16 674
10437.13 710
10438.09 693
10439.06 716
10440.02 685
10440.99 622
10441.95 635
10442.92 593
10443.88 633
10444.85 637
10445.81 623
10446.78 629
10447.74 607
10448.71 621
10449.67 639
10450.64 631
10451.60 573
10452.57 575
10453.53 609
10454.50 630
10455.47 626
10456.43 649
10457.40 686
10458.36 666
10459.33 665
10460.29 648
10461.26 629
10462.23 634
10463.19 618
10464.16 627
10465.12 612
10466.09 588
10467.06 565
10468.02 624
10468.99 628
10469.95 563
10470.92 544
10471.89 549
10472.85 599
10473.82 566
10474.79 589
10475.75 603
10476.72 597
10477.69 605
10478.65 557
10479.62 620
10480.59 600
10481.55 600
10482.52 632
10483.49 657
10484.45 635
10485.42 646
10486.39 636
10487.35 639
10488.32 578
10489.29 671
10490.26 638
10491.22 597
10492.19 630
10493.16 622
10494.13 707
10495.09 712
10496.06 623
10497.03 619
10497.99 623
10498.96 582
10499.93 671
10500.90 691
10501.87 683
10502.83 627
10503.80 633
10504.77 644
10505.74 731
10506.70 642
10507.67 590
10508.64 603
10509.61 614
10510.58 626
10511.55 620
10512.51 640
10513.48 677
10514.45 647
10515.42 628
10516.39 639
10517.36 666
10518.32 704
10519.29 671
10520.26 644
10521.23 639
10522.20 669
10523.17 656
10524.14 660
10525.10 611
10526.07 648
10527.04 629
10528.01 630
10528.98 548
10529.95 565
10530.92 615
10531.89 656
10532.86 580
10533.83 660
10534.79 642
10535.76 625
10536.73 656
10537.70 616
10538.67 618
10539.64 671
10540.61 655
10541.58 656
10542.55 641
10543.52 640
10544.49 651
10545.46 632
10546.43 671
10547.40 666
10548.37 669
10549.34 683
10550.31 700
10551.28 687
10552.25 694
10553.22 653
10554.19 652
10555.16 729
10556.13 695
10557.10 670
10558.07 736
10559.04 753
10560.01 780
10560.98 835
10561.95 950
10562.92 971
10563.89 1026
10564.86 1055
10565.83 1000
10566.81 919
10567.78 895
10568.75 880
10569.72 845
10570.69 795
10571.66 786
10572.63 731
10573.60 725
10574.57 704
10575.54 708
10576.51 655
10577.49 652
10578.46 684
10579.43 661
10580.40 660
10581.37 683
10582.34 670
10583.31 701
10584.29 725
10585.26 716
10586.23 655
10587.20 672
10588.17 666
10589.14 719
10590.12 711
10591.09 670
10592.06 693
10593.03 718
10594.00 723
10594.98 685
10595.95 744
10596.92 723
10597.89 714
10598.86 666
10599.84 633
10600.81 676
10601.78 642
10602.75 651
10603.73 660
10604.70 669
10605.67 672
10606.64 692
10607.62 608
10608.59 620
10609.56 689
10610.53 613
10611.51 598
10612.48 645
10613.45 612
10614.43 610
10615.40 595
10616.37 614
10617.34 633
10618.32 592
10619.29 637
10620.26 654
10621.24 649
10622.21 651
10623.18 633
10624.16 608
10625.13 632
10626.10 658
10627.08 653
10628.05 670
10629.02 634
10630.00 648
10630.97 625
10631.95 633
10632.92 665
10633.89 651
10634.87 666
10635.84 728
10636.81 715
10637.79 707
10638.76 802
10639.74 760
10640.71 788
10641.69 837
10642.66 848
10643.63 870
10644.61 866
10645.58 837
10646.56 792
10647.53 779
10648.51 754
10649.48 704
10650.45 742
10651.43 673
10652.40 639
10653.38 606
10654.35 598
10655.33 596
10656.30 610
10657.28 612
10658.25 619
10659.23 637
10660.20 608
10661.18 614
10662.15 634
10663.13 645
10664.10 615
10665.08 564
10666.05 638
10667.03 620
10668.00 663
10668.98 600
10669.96 665
10670.93 672
10671.91 666
10672.88 621
10673.86 605
10674.83 639
10675.81 606
10676.79 603
10677.76 594
10678.74 623
10679.71 603
10680.69 642
10681.66 638
10682.64 642
10683.62 698
10684.59 670
10685.57 680
10686.55 670
10687.52 677
10688.50 646
10689.47 640
10690.45 644
10691.43 582
10692.40 575
10693.38 628
10694.36 645
10695.33 541
10696.31 587
10697.29 608
10698.26 558
10699.24 608
10700.22 558
10701.19 511
10702.17 580
10703.15 605
10704.13 580
10705.10 532
10706.08 505
10707.06 546
10708.03 578
10709.01 600
10709.99 621
10710.97 585
10711.94 551
10712.92 562
10713.90 588
10714.88 603
10715.85 612
10716.83 625
10717.81 596
10718.79 564
10719.76 557
10720.74 551
10721.72 562
10722.70 578
10723.68 555
10724.65 541
10725.63 573
10726.61 560
10727.59 520
10728.57 547
10729.54 541
10730.52 527
10731.50 556
10732.48 533
10733.46 538
10734.44 560
10735.41 540
10736.39 529
10737.37 570
10738.35 528
10739.33 553
10740.31 552
10741.29 517
10742.26 578
10743.24 593
10744.22 580
10745.20 560
10746.18 603
10747.16 581
10748.14 557
10749.12 552
10750.10 529
10751.08 504
10752.05 532
10753.03 548
10754.01 537
10754.99 526
10755.97 539
10756.95 573
10757.93 545
10758.91 562
10759.89 518
10760.87 521
10761.85 555
10762.83 550
10763.81 493
10764.79 501
10765.77 513
10766.75 497
10767.73 521
10768.71 512
10769.69 521
10770.67 554
10771.65 565
10772.63 560
10773.61 590
10774.59 585
10775.57 585
10776.55 557
10777.53 525
10778.51 561
10779.49 550
10780.47 577
10781.45 636
10782.43 618
10783.41 583
10784.39 603
10785.38 566
10786.36 621
10787.34 594
10788.32 556
10789.30 573
10790.28 541
10791.26 581
10792.24 589
10793.22 542
10794.20 521
10795.19 556
10796.17 583
10797.15 564
10798.13 556
10799.11 582
10800.09 549
10801.07 543
10802.05 553
10803.04 520
10804.02 507
10805.00 529
10805.98 520
10806.96 530
10807.94 540
10808.93 504
10809.91 546
10810.89 557
10811.87 532
10812.85 547
10813.84 588
10814.82 543
10815.80 569
10816.78 570
10817.77 532
10818.75 501
10819.73 538
10820.71 551
10821.69 518
10822.68 573
10823.66 503
10824.64 551
10825.62 555
10826.61 527
10827.59 533
10828.57 563
10829.56 541
10830.54 542
10831.52 528
10832.50 534
10833.49 581
10834.47 595
10835.45 606
10836.44 568
10837.42 522
10838.40 579
10839.39 601
10840.37 587
10841.35 584
10842.34 632
10843.32 649
10844.30 593
10845.29 626
10846.27 580
10847.25 530
10848.24 590
10849.22 579
10850.20 579
10851.19 571
10852.17 607
10853.16 659
10854.14 592
10855.12 584
10856.11 607
10857.09 641
10858.08 597
10859.06 576
10860.04 617
10861.03 547
10862.01 575
10863.00 611
10863.98 594
10864.96 630
10865.95 623
10866.93 642
10867.92 567
10868.90 642
10869.89 688
10870.87 679
10871.86 655
10872.84 618
10873.83 695
10874.81 648
10875.80 626
10876.78 690
10877.77 646
10878.75 618
10879.74 701
10880.72 697
10881.71 621
10882.69 624
10883.68 657
10884.66 621
10885.65 666
10886.63 640
10887.62 677
10888.60 690
10889.59 736
10890.57 736
10891.56 777
10892.55 708
10893.53 722
10894.52 658
10895.50 752
10896.49 651
10897.47 635
10898.46 666
10899.45 677
10900.43 661
10901.42 738
10902.40 736
10903.39 775
10904.38 765
10905.36 774
10906.35 740
10907.34 697
10908.32 747
10909.31 795
10910.29 747
10911.28 754
10912.27 775
10913.25 733
10914.24 777
10915.23 735
10916.21 739
10917.20 750
10918.19 774
10919.17 823
10920.16 807
10921.15 824
10922.14 787
10923.12 783
10924.11 837
10925.10 829
10926.08 796
10927.07 818
10928.06 806
10929.05 785
10930.03 791
10931.02 816
10932.01 853
10933.00 835
10933.98 785
10934.97 825
10935.96 838
10936.95 846
10937.93 902
10938.92 852
10939.91 854
10940.90 901
10941.88 940
10942.87 979
10943.86 972
10944.85 967
10945.84 1005
10946.82 1073
10947.81 1070
10948.80 1060
10949.79 1042
10950.78 1101
10951.77 1045
10952.75 1066
10953.74 1006
10954.73 1016
10955.72 1010
10956.71 1136
10957.70 1131
10958.69 1193
10959.67 1224
10960.66 1213
10961.65 1368
10962.64 1301
10963.63 1296
10964.62 1199
10965.61 1275
10966.60 1136
10967.58 1090
10968.57 1088
10969.56 1112
10970.55 1078
10971.54 1054
10972.53 1015
10973.52 993
10974.51 1003
10975.50 1052
10976.49 976
10977.48 1053
10978.47 1014
10979.46 999
10980.45 1048
10981.44 1080
10982.43 1047
10983.42 1082
10984.41 1037
10985.40 987
10986.38 1087
10987.37 1118
10988.36 1173
10989.35 1075
10990.34 1093
10991.34 1059
10992.33 1096
10993.32 1153
10994.31 1123
10995.30 1142
10996.29 1219
10997.28 1285
10998.27 1391
10999.26 1519
11000.25 1587
11001.24 1719
11002.23 1759
11003.22 1853
11004.21 1939
11005.20 1860
11006.19 1793
11007.18 1687
11008.17 1496
11009.16 1409
11010.16 1308
11011.15 1285
11012.14 1177
11013.13 1118
11014.12 1072
11015.11 1034
11016.10 1047
11017.09 1021
11018.08 1041
11019.08 949
11020.07 1021
11021.06 1035
11022.05 976
11023.04 894
11024.03 974
11025.03 964
11026.02 977
11027.01 913
11028.00 938
11028.99 1000
11029.98 936
11030.98 933
11031.97 897
11032.96 882
11033.95 872
11034.94 883
11035.94 839
11036.93 917
11037.92 919
11038.91 863
11039.91 834
11040.90 857
11041.89 812
11042.88 836
11043.87 816
11044.87 816
11045.86 840
11046.85 765
11047.85 780
11048.84 799
11049.83 765
11050.82 787
11051.82 765
11052.81 798
11053.80 804
11054.80 832
11055.79 823
11056.78 816
11057.77 824
11058.77 812
11059.76 778
11060.75 822
11061.75 789
11062.74 746
11063.73 747
11064.73 752
11065.72 747
11066.71 741
11067.71 762
11068.70 718
11069.70 727
11070.69 741
11071.68 744
11072.68 740
11073.67 730
11074.66 743
11075.66 693
11076.65 729
11077.65 762
11078.64 747
11079.63 770
11080.63 752
11081.62 760
11082.62 767
11083.61 737
11084.61 714
11085.60 798
11086.59 768
11087.59 736
11088.58 807
11089.58 806
11090.57 740
11091.57 788
11092.56 799
11093.56 755
11094.55 739
11095.55 803
11096.54 748
11097.54 745
11098.53 798
11099.53 775
11100.52 772
11101.52 722
11102.51 759
11103.51 778
11104.50 755
11105.50 699
11106.49 756
11107.49 731
11108.48 690
11109.48 723
11110.47 713
11111.47 737
11112.46 715
11113.46 759
11114.46 778
11115.45 782
11116.45 785
11117.44 775
11118.44 803
11119.43 748
11120.43 764
11121.43 799
11122.42 768
11123.42 762
11124.41 761
11125.41 761
11126.41 765
11127.40 855
11128.40 791
11129.40 771
11130.39 780
11131.39 815
11132.39 824
11133.38 820
11134.38 753
11135.37 810
11136.37 804
11137.37 715
11138.37 715
11139.36 758
11140.36 731
11141.36 750
11142.35 761
11143.35 773
11144.35 780
11145.34 716
11146.34 749
11147.34 785
11148.33 731
11149.33 766
11150.33 810
11151.33 799
11152.32 764
11153.32 757
11154.32 718
11155.32 722
11156.31 676
11157.31 700
11158.31 722
11159.31 789
11160.30 766
11161.30 773
11162.30 667
11163.30 653
11164.30 680
11165.29 727
11166.29 707
11167.29 651
11168.29 713
11169.29 670
11170.28 661
11171.28 623
11172.28 646
11173.28 683
11174.28 637
11175.28 693
11176.27 685
11177.27 690
11178.27 684
11179.27 711
11180.27 667
11181.27 698
11182.27 659
11183.26 625
11184.26 686
11185.26 635
11186.26 665
11187.26 690
11188.26 750
11189.26 692
11190.26 660
11191.26 692
11192.26 677
11193.25 604
11194.25 665
11195.25 691
11196.25 724
11197.25 708
11198.25 722
11199.25 697
11200.25 676
11201.25 686
11202.25 681
11203.25 697
11204.25 674
11205.25 687
11206.25 695
11207.25 647
11208.25 635
11209.25 649
11210.25 626
11211.25 682
11212.25 638
11213.25 646
11214.25 662
11215.25 688
11216.25 646
11217.25 643
11218.25 628
11219.25 645
11220.25 612
11221.25 617
11222.25 601
11223.25 638
11224.25 619
11225.25 643
11226.25 671
11227.25 645
11228.25 646
11229.26 640
11230.26 633
11231.26 656
11232.26 645
11233.26 595
11234.26 689
11235.26 693
11236.26 684
11237.26 679
11238.27 641
11239.27 696
11240.27 726
11241.27 731
11242.27 724
11243.27 654
11244.27 689
11245.27 725
11246.28 660
11247.28 678
11248.28 718
11249.28 626
11250.28 709
11251.28 645
11252.29 617
11253.29 688
11254.29 692
11255.29 701
11256.29 607
11257.30 608
11258.30 636
11259.30 663
11260.30 709
11261.31 670
11262.31 736
11263.31 718
11264.31 725
11265.31 679
11266.32 649
11267.32 685
11268.32 694
11269.32 732
11270.33 755
11271.33 694
11272.33 695
11273.34 761
11274.34 734
11275.34 714
11276.34 743
11277.35 827
11278.35 809
11279.35 767
11280.36 865
11281.36 846
11282.36 924
11283.37 975
11284.37 855
11285.37 904
11286.38 865
11287.38 832
11288.38 771
11289.39 775
11290.39 764
11291.39 683
11292.40 745
11293.40 697
11294.40 727
11295.41 694
11296.41 727
11297.42 752
11298.42 640
11299.42 730
11300.43 726
11301.43 729
11302.44 697
11303.44 712
11304.44 727
11305.45 727
11306.45 666
11307.46 738
11308.46 740
11309.47 708
11310.47 754
11311.47 788
11312.48 788
11313.48 749
11314.49 868
11315.49 920
11316.50 811
11317.50 822
11318.51 860
11319.51 878
11320.52 790
11321.52 799
11322.53 811
11323.53 724
11324.54 718
11325.54 723
11326.55 703
11327.55 683
11328.56 709
11329.56 718
11330.57 641
11331.57 671
11332.58 658
11333.58 700
11334.59 653
11335.60 674
11336.60 714
11337.61 644
11338.61 713
11339.62 767
11340.62 676
11341.63 670
11342.64 671
11343.64 716
11344.65 732
11345.65 747
11346.66 685
11347.67 650
11348.67 689
11349.68 678
11350.68 665
11351.69 668
11352.70 638
11353.70 683
11354.71 677
11355.72 613
11356.72 593
11357.73 615
11358.74 650
11359.74 643
11360.75 651
11361.76 679
11362.76 655
11363.77 647
11364.78 690
11365.78 644
11366.79 634
11367.80 686
11368.80 666
11369.81 672
11370.82 670
11371.83 605
11372.83 630
11373.84 624
11374.85 658
11375.85 671
11376.86 680
11377.87 620
11378.88 606
11379.88 615
11380.89 680
11381.90 669
11382.91 622
11383.92 631
11384.92 621
11385.93 686
11386.94 632
11387.95 602
11388.95 704
11389.96 659
11390.97 653
11391.98 688
11392.99 653
11393.99 699
11395.00 738
11396.01 696
11397.02 690
11398.03 675
11399.04 649
11400.04 677
11401.05 657
11402.06 668
11403.07 687
11404.08 758
11405.09 643
11406.10 673
11407.11 676
11408.11 656
11409.12 695
11410.13 616
11411.14 637
11412.15 641
11413.16 684
11414.17 672
11415.18 673
11416.19 616
11417.19 644
11418.20 708
11419.21 629
11420.22 675
11421.23 694
11422.24 657
11423.25 657
11424.26 694
11425.27 695
11426.28 648
11427.29 638
11428.30 687
11429.31 684
11430.32 688
11431.33 725
11432.34 724
11433.35 710
11434.36 667
11435.37 689
11436.38 695
11437.39 709
11438.40 710
11439.41 737
11440.42 731
11441.43 783
11442.44 803
11443.45 724
11444.46 712
11445.47 748
11446.48 753
11447.49 758
11448.50 743
11449.51 791
11450.52 758
11451.53 756
11452.54 725
11453.56 781
11454.57 738
11455.58 774
11456.59 785
11457.60 812
11458.61 796
11459.62 751
11460.63 711
11461.64 752
11462.65 810
11463.67 795
11464.68 803
11465.69 798
11466.70 805
11467.71 811
11468.72 764
11469.73 759
11470.75 778
11471.76 735
11472.77 784
11473.78 825
11474.79 793
11475.80 776
11476.82 780
11477.83 748
11478.84 796
11479.85 786
11480.86 771
11481.88 827
11482.89 819
11483.90 815
11484.91 789
11485.92 829
11486.94 833
11487.95 877
11488.96 806
11489.97 768
11490.99 835
11492.00 809
11493.01 821
11494.02 806
11495.04 833
11496.05 852
11497.06 861
11498.08 872
11499.09 848
11500.10 839
11501.11 834
11502.13 888
11503.14 821
11504.15 873
11505.17 850
11506.18 813
11507.19 887
11508.21 869
11509.22 840
11510.23 866
11511.25 880
11512.26 875
11513.27 889
11514.29 962
11515.30 874
11516.31 838
11517.33 945
11518.34 868
11519.35 918
11520.37 928
11521.38 945
11522.40 962
11523.41 992
11524.42 923
11525.44 948
11526.45 950
11527.47 905
11528.48 926
11529.49 982
11530.51 947
11531.52 989
11532.54 1052
11533.55 997
11534.56 987
11535.58 974
11536.59 1069
11537.61 1004
11538.62 1026
11539.64 1088
11540.65 1108
11541.67 1112
11542.68 1068
11543.70 1135
11544.71 1067
11545.73 1093
11546.74 1070
11547.76 1150
11548.77 1095
11549.79 1148
11550.80 1168
11551.82 1181
11552.83 1251
11553.85 1246
11554.86 1293
11555.88 1332
11556.89 1283
11557.91 1372
11558.92 1347
11559.94 1455
11560.95 1453
11561.97 1379
11562.99 1363
11564.00 1477
11565.02 1353
11566.03 1481
11567.05 1505
11568.06 1480
11569.08 1501
11570.10 1531
11571.11 1541
11572.13 1598
11573.14 1684
11574.16 1699
11575.18 1655
11576.19 1673
11577.21 1780
11578.23 1805
11579.24 1870
11580.26 1997
11581.27 2033
11582.29 2191
11583.31 2218
11584.32 2261
11585.34 2346
11586.36 2521
11587.37 2438
11588.39 2456
11589.41 2557
11590.42 2705
11591.44 2745
11592.46 2817
11593.48 2851
11594.49 3077
11595.51 3407
11596.53 3749
11597.54 4189
11598.56 4749
11599.58 5324
11600.60 5834
11601.61 6223
11602.63 6735
11603.65 6858
11604.67 6749
11605.68 6347
11606.70 5915
11607.72 5446
11608.74 4759
11609.75 4121
11610.77 3558
11611.79 3195
11612.81 2728
11613.82 2559
11614.84 2355
11615.86 2242
11616.88 2182
11617.90 2105
11618.91 2071
11619.93 1969
11620.95 1944
11621.97 1840
11622.99 1815
11624.01 1774
11625.02 1688
11626.04 1581
11627.06 1607
11628.08 1626
11629.10 1566
11630.12 1435
11631.14 1412
11632.15 1494
11633.17 1502
11634.19 1423
11635.21 1398
11636.23 1324
11637.25 1405
11638.27 1423
11639.29 1439
11640.31 1444
11641.32 1360
11642.34 1331
11643.36 1295
11644.38 1277
11645.40 1351
11646.42 1338
11647.44 1300
11648.46 1183
11649.48 1108
11650.50 1134
11651.52 1220
11652.54 1118
11653.56 1159
11654.58 1165
11655.60 1200
11656.62 1130
11657.64 1078
11658.66 1100
11659.68 1119
11660.70 1097
11661.72 1151
11662.74 1155
11663.76 1142
11664.78 1187
11665.80 1185
11666.82 1196
11667.84 1112
11668.86 1172
11669.88 1242
11670.90 1198
11671.92 1219
11672.94 1241
11673.96 1215
11674.98 1237
11676.00 1244
11677.02 1232
11678.04 1354
11679.06 1333
11680.08 1404
11681.10 1393
11682.12 1476
11683.15 1401
11684.17 1419
11685.19 1412
11686.21 1406
11687.23 1327
11688.25 1316
11689.27 1351
11690.29 1353
11691.31 1318
11692.34 1312
11693.36 1331
11694.38 1293
11695.40 1265
11696.42 1296
11697.44 1301
11698.46 1227
11699.49 1189
11700.51 1210
11701.53 1222
11702.55 1215
11703.57 1250
11704.60 1171
11705.62 1188
11706.64 1200
11707.66 1165
11708.68 1132
11709.71 1105
11710.73 1124
11711.75 1099
11712.77 1051
11713.79 1079
11714.82 1016
11715.84 1076
11716.86 1133
11717.88 1054
11718.91 1089
11719.93 1045
11720.95 1023
11721.97 1009
11723.00 903
11724.02 902
11725.04 962
11726.06 978
11727.09 963
11728.11 861
11729.13 953
11730.16 1012
11731.18 1000
11732.20 948
11733.23 929
11734.25 878
11735.27 931
11736.30 929
11737.32 906
11738.34 904
11739.37 896
11740.39 902
11741.41 952
11742.44 900
11743.46 904
11744.48 912
11745.51 928
11746.53 924
11747.55 930
11748.58 956
11749.60 1009
11750.63 988
11751.65 920
11752.67 1034
11753.70 1038
11754.72 916
11755.75 900
11756.77 946
11757.79 1000
11758.82 921
11759.84 848
11760.87 909
11761.89 905
11762.92 834
11763.94 788
11764.96 849
11765.99 849
11767.01 817
11768.04 806
11769.06 770
11770.09 837
11771.11 844
11772.14 823
11773.16 800
11774.19 844
11775.21 813
11776.24 816
11777.26 814
11778.29 816
11779.31 807
11780.34 755
11781.36 834
11782.39 750
11783.41 743
11784.44 678
11785.46 710
11786.49 711
11787.52 764
11788.54 764
11789.57 773
11790.59 725
11791.62 715
11792.64 719
11793.67 778
11794.69 755
11795.72 738
11796.75 709
11797.77 714
11798.80 742
11799.82 678
11800.85 682
11801.88 696
11802.90 712
11803.93 716
11804.96 667
11805.98 648
11807.01 678
11808.03 669
11809.06 683
11810.09 714
11811.11 631
11812.14 642
11813.17 671
11814.19 665
11815.22 644
11816.25 652
11817.27 690
11818.30 662
11819.33 733
11820.35 681
11821.38 655
11822.41 680
11823.44 677
11824.46 643
11825.49 613
11826.52 732
11827.54 718
11828.57 699
11829.60 681
11830.63 742
11831.65 691
11832.68 666
11833.71 686
11834.74 669
11835.76 715
11836.79 637
11837.82 675
11838.85 649
11839.87 629
11840.90 695
11841.93 664
11842.96 645
11843.99 653
11845.01 733
11846.04 660
11847.07 682
11848.10 693
11849.13 670
11850.15 654
11851.18 674
11852.21 635
11853.24 669
11854.27 678
11855.30 646
11856.33 653
11857.35 650
11858.38 675
11859.41 676
11860.44 678
11861.47 642
11862.50 616
11863.53 678
11864.55 706
11865.58 623
11866.61 649
11867.64 669
11868.67 666
11869.70 678
11870.73 630
11871.76 652
11872.79 670
11873.82 665
11874.85 648
11875.88 600
11876.90 636
11877.93 677
11878.96 631
11879.99 658
11881.02 660
11882.05 656
11883.08 642
11884.11 702
11885.14 692
11886.17 689
11887.20 661
11888.23 700
11889.26 730
11890.29 688
11891.32 665
11892.35 723
11893.38 710
11894.41 662
11895.44 680
11896.47 689
11897.50 694
11898.53 682
11899.56 732
11900.59 767
11901.62 757
11902.65 791
11903.68 755
11904.71 812
11905.75 787
11906.78 810
11907.81 804
11908.84 790
11909.87 860
11910.90 777
11911.93 716
11912.96 744
11913.99 772
11915.02 787
11916.05 754
11917.09 801
11918.12 808
11919.15 769
11920.18 755
11921.21 781
11922.24 743
11923.27 748
11924.30 729
11925.34 700
11926.37 805
11927.40 820
11928.43 755
11929.46 790
11930.49 805
11931.53 886
11932.56 890
11933.59 974
11934.62 982
11935.65 1002
11936.69 996
11937.72 1004
11938.75 937
11939.78 953
11940.81 867
11941.85 818
11942.88 805
11943.91 824
11944.94 785
11945.98 773
11947.01 674
11948.04 732
11949.07 774
11950.11 740
11951.14 658
11952.17 668
11953.20 749
11954.24 811
11955.27 651
11956.30 628
11957.34 673
11958.37 665
11959.40 697
11960.43 688
11961.47 696
11962.50 660
11963.53 620
11964.57 614
11965.60 664
11966.63 659
11967.67 650
11968.70 664
11969.73 696
11970.77 691
11971.80 700
11972.83 702
11973.87 649
11974.90 611
11975.93 663
11976.97 706
11978.00 663
11979.04 687
11980.07 660
11981.10 633
11982.14 672
11983.17 673
11984.21 659
11985.24 695
11986.27 724
11987.31 720
11988.34 675
11989.38 711
11990.41 679
11991.45 664
11992.48 667
11993.51 703
11994.55 729
11995.58 711
11996.62 697
11997.65 719
11998.69 712
11999.72 722
12000.76 712
12001.79 717
12002.83 743
12003.86 744
12004.90 696
12005.93 730
12006.97 712
12008.00 785
12009.04 736
12010.07 730
12011.11 730
12012.14 760
12013.18 769
12014.21 755
12015.25 755
12016.28 865
12017.32 819
12018.35 831
12019.39 833
12020.43 820
12021.46 872
12022.50 897
12023.53 869
12024.57 867
12025.60 836
12026.64 872
12027.68 820
12028.71 782
12029.75 775
12030.78 850
12031.82 829
12032.86 807
12033.89 782
12034.93 857
12035.97 824
12037.00 744
12038.04 823
12039.07 779
12040.11 737
12041.15 781
12042.18 746
12043.22 757
12044.26 715
12045.29 738
12046.33 724
12047.37 694
12048.40 780
12049.44 735
12050.48 731
12051.52 750
12052.55 749
12053.59 703
12054.63 703
12055.66 684
12056.70 720
12057.74 670
12058.78 681
12059.81 671
12060.85 642
12061.89 664
12062.92 686
12063.96 692
12065.00 711
12066.04 625
12067.07 658
12068.11 735
12069.15 649
12070.19 634
12071.23 676
12072.26 687
12073.30 687
12074.34 651
12075.38 695
12076.42 705
12077.45 645
12078.49 606
12079.53 668
12080.57 680
12081.61 762
12082.64 689
12083.68 684
12084.72 657
12085.76 683
12086.80 727
12087.84 678
12088.88 712
12089.91 687
12090.95 704
12091.99 684
12093.03 682
12094.07 644
12095.11 708
12096.15 676
12097.19 668
12098.22 689
12099.26 694
12100.30 699
12101.34 714
12102.38 729
12103.42 712
12104.46 699
12105.50 732
12106.54 753
12107.58 755
12108.62 671
12109.66 689
12110.70 697
12111.74 742
12112.78 691
12113.81 612
12114.85 634
12115.89 664
12116.93 676
12117.97 620
12119.01 642
12120.05 643
12121.09 582
12122.13 578
12123.17 597
12124.21 660
12125.25 670
12126.29 635
12127.33 589
12128.37 601
12129.42 598
12130.46 597
12131.50 613
12132.54 611
12133.58 617
12134.62 602
12135.66 632
12136.70 642
12137.74 636
12138.78 579
12139.82 601
12140.86 579
12141.90 559
12142.94 606
12143.98 639
12145.03 579
12146.07 531
12147.11 611
12148.15 626
12149.19 576
12150.23 598
12151.27 578
12152.31 569
12153.35 585
12154.40 572
12155.44 617
12156.48 568
12157.52 613
12158.56 630
12159.60 588
12160.65 523
12161.69 521
12162.73 559
12163.77 596
12164.81 535
12165.85 546
12166.90 576
12167.94 585
12168.98 571
12170.02 570
12171.06 537
12172.11 563
12173.15 595
12174.19 560
12175.23 577
12176.28 546
12177.32 570
12178.36 569
12179.40 571
12180.45 571
12181.49 545
12182.53 588
12183.57 641
12184.62 576
12185.66 537
12186.70 527
12187.74 605
12188.79 515
12189.83 550
12190.87 530
12191.92 620
12192.96 583
12194.00 540
12195.05 563
12196.09 557
12197.13 595
12198.18 534
12199.22 542
12200.26 549
12201.31 558
12202.35 576
12203.39 610
12204.44 544
12205.48 569
12206.52 562
12207.57 563
12208.61 580
12209.65 600
12210.70 533
12211.74 547
12212.79 550
12213.83 578
12214.87 549
12215.92 573
12216.96 581
12218.01 574
12219.05 602
12220.09 649
12221.14 560
12222.18 582
12223.23 577
12224.27 581
12225.32 576
12226.36 641
12227.41 655
12228.45 602
12229.49 576
12230.54 598
12231.58 603
12232.63 598
12233.67 638
12234.72 566
12235.76 578
12236.81 560
12237.85 591
12238.90 594
12239.94 579
12240.99 566
12242.03 583
12243.08 570
12244.12 612
12245.17 551
12246.21 562
12247.26 591
12248.31 575
12249.35 636
12250.40 586
12251.44 580
12252.49 579
12253.53 567
12254.58 582
12255.62 531
12256.67 511
12257.72 562
12258.76 526
12259.81 530
12260.85 574
12261.90 560
12262.95 552
12263.99 548
12265.04 513
12266.08 506
12267.13 528
12268.18 513
12269.22 510
12270.27 479
12271.32 519
12272.36 578
12273.41 575
12274.46 506
12275.50 521
12276.55 559
12277.60 525
12278.64 521
12279.69 497
12280.74 488
12281.78 533
12282.83 569
12283.88 554
12284.92 517
12285.97 533
12287.02 545
12288.07 559
12289.11 537
12290.16 555
12291.21 519
12292.25 528
12293.30 558
12294.35 507
12295.40 481
12296.44 498
12297.49 535
12298.54 575
12299.59 559
12300.63 544
12301.68 528
12302.73 531
12303.78 533
12304.83 559
12305.87 518
12306.92 567
12307.97 567
12309.02 524
12310.07 552
12311.11 525
12312.16 542
12313.21 549
12314.26 509
12315.31 563
12316.35 519
12317.40 522
12318.45 554
12319.50 544
12320.55 506
12321.60 523
12322.65 530
12323.69 551
12324.74 522
12325.79 528
12326.84 528
12327.89 572
12328.94 526
12329.99 500
12331.04 505
12332.09 534
12333.13 566
12334.18 564
12335.23 497
12336.28 531
12337.33 552
12338.38 511
12339.43 494
12340.48 478
12341.53 491
12342.58 509
12343.63 567
12344.68 556
12345.73 551
12346.78 517
12347.83 523
12348.88 539
12349.93 493
12350.98 514
12352.03 471
12353.07 521
12354.12 510
12355.17 473
12356.22 461
12357.28 553
12358.33 568
12359.38 478
12360.43 472
12361.48 474
12362.53 487
12363.58 490
12364.63 435
12365.68 505
12366.73 531
12367.78 593
12368.83 490
12369.88 550
12370.93 571
12371.98 539
12373.03 512
12374.08 537
12375.13 560
12376.18 558
12377.24 542
12378.29 581
12379.34 547
12380.39 518
12381.44 571
12382.49 519
12383.54 567
12384.59 539
12385.64 573
12386.70 602
12387.75 573
12388.80 588
12389.85 564
12390.90 563
12391.95 517
12393.00 546
12394.06 570
12395.11 545
12396.16 567
12397.21 553
12398.26 550
12399.32 517
12400.37 569
12401.42 553
12402.47 575
12403.52 564
12404.58 555
12405.63 543
12406.68 576
12407.73 578
12408.78 559
12409.84 524
12410.89 575
12411.94 572
12412.99 559
12414.05 557
12415.10 590
12416.15 600
12417.20 573
12418.26 593
12419.31 584
12420.36 590
12421.42 566
12422.47 585
12423.52 552
12424.57 570
12425.63 563
12426.68 556
12427.73 561
12428.79 603
12429.84 578
12430.89 575
12431.95 556
12433.00 583
12434.05 564
12435.11 551
12436.16 544
12437.21 583
12438.27 536
12439.32 524
12440.37 551
12441.43 625
12442.48 544
12443.54 545
12444.59 533
12445.64 558
12446.70 591
12447.75 572
12448.80 540
12449.86 548
12450.91 583
12451.97 600
12453.02 567
12454.08 554
12455.13 573
12456.18 581
12457.24 551
12458.29 544
12459.35 554
12460.40 639
12461.46 603
12462.51 584
12463.57 584
12464.62 556
12465.67 608
12466.73 568
12467.78 625
12468.84 609
12469.89 587
12470.95 606
12472.00 622
12473.06 653
12474.11 606
12475.17 616
12476.22 657
12477.28 680
12478.33 599
12479.39 646
12480.45 671
12481.50 722
12482.56 750
12483.61 746
12484.67 741
12485.72 734
12486.78 733
12487.83 707
12488.89 736
12489.95 789
12491.00 845
12492.06 929
12493.11 1009
12494.17 1064
12495.22 1157
12496.28 1206
12497.34 1341
12498.39 1481
12499.45 1363
12500.50 1351
12501.56 1328
12502.62 1322
12503.67 1269
12504.73 1148
12505.79 1111
12506.84 993
12507.90 935
12508.96 844
12510.01 815
12511.07 776
12512.13 722
12513.18 697
12514.24 683
12515.30 666
12516.35 693
12517.41 618
12518.47 624
12519.52 600
12520.58 648
12521.64 632
12522.70 554
12523.75 646
12524.81 693
12525.87 631
12526.92 605
12527.98 574
12529.04 672
12530.10 665
12531.15 638
12532.21 679
12533.27 673
12534.33 603
12535.38 619
12536.44 636
12537.50 643
12538.56 599
12539.62 597
12540.67 591
12541.73 646
12542.79 619
12543.85 632
12544.91 610
12545.96 624
12547.02 594
12548.08 604
12549.14 563
12550.20 582
12551.25 604
12552.31 578
12553.37 568
12554.43 599
12555.49 610
12556.55 590
12557.61 573
12558.66 617
12559.72 601
12560.78 644
12561.84 645
12562.90 644
12563.96 669
12565.02 654
12566.08 651
12567.14 692
12568.19 650
12569.25 645
12570.31 669
12571.37 663
12572.43 719
12573.49 731
12574.55 758
12575.61 798
12576.67 773
12577.73 816
12578.79 835
12579.85 842
12580.91 829
12581.97 838
12583.03 832
12584.09 838
12585.15 818
12586.20 761
12587.26 785
12588.32 785
12589.38 763
12590.44 743
12591.50 757
12592.56 733
12593.62 740
12594.69 756
12595.75 801
12596.81 780
12597.87 736
12598.93 675
12599.99 689
12601.05 672
12602.11 661
12603.17 650
12604.23 665
12605.29 640
12606.35 554
12607.41 557
12608.47 554
12609.53 596
12610.59 603
12611.65 621
12612.71 559
12613.78 513
12614.84 526
12615.90 575
12616.96 541
12618.02 548
12619.08 591
12620.14 568
12621.20 548
12622.27 564
12623.33 559
12624.39 551
12625.45 553
12626.51 537
12627.57 554
12628.63 581
12629.70 521
12630.76 558
12631.82 538
12632.88 556
12633.94 520
12635.00 523
12636.07 486
12637.13 542
12638.19 588
12639.25 528
12640.31 493
12641.38 493
12642.44 539
12643.50 564
12644.56 541
12645.63 503
12646.69 516
12647.75 556
12648.81 592
12649.88 554
12650.94 578
12652.00 600
12653.06 589
12654.13 624
12655.19 556
12656.25 576
12657.31 631
12658.38 649
12659.44 607
12660.50 585
12661.57 618
12662.63 658
12663.69 576
12664.76 609
12665.82 578
12666.88 571
12667.95 582
12669.01 604
12670.07 585
12671.14 549
12672.20 535
12673.26 571
12674.33 549
12675.39 532
12676.45 524
12677.52 558
12678.58 577
12679.64 560
12680.71 584
12681.77 493
12682.84 569
12683.90 586
12684.96 527
12686.03 526
12687.09 535
12688.16 558
12689.22 556
12690.28 537
12691.35 596
12692.41 538
12693.48 540
12694.54 571
12695.61 575
12696.67 533
12697.74 579
12698.80 557
12699.86 492
12700.93 489
12701.99 555
12703.06 599
12704.12 545
12705.19 574
12706.25 577
12707.32 544
12708.38 527
12709.45 516
12710.51 516
12711.58 527
12712.64 543
12713.71 493
12714.77 498
12715.84 525
12716.90 542
12717.97 544
12719.03 587
12720.10 553
12721.17 552
12722.23 533
12723.30 510
12724.36 526
12725.43 546
12726.49 558
12727.56 519
12728.63 533
12729.69 531
12730.76 575
12731.82 512
12732.89 510
12733.96 558
12735.02 588
12736.09 546
12737.15 561
12738.22 507
12739.29 541
12740.35 544
12741.42 553
12742.49 579
12743.55 501
12744.62 517
12745.68 483
12746.75 471
12747.82 480
12748.88 558
12749.95 517
12751.02 488
12752.09 478
12753.15 495
12754.22 545
12755.29 531
12756.35 560
12757.42 497
12758.49 476
12759.55 495
12760.62 467
12761.69 466
12762.76 512
12763.82 486
12764.89 518
12765.96 468
12767.03 503
12768.09 472
12769.16 496
12770.23 492
12771.30 479
12772.36 481
12773.43 500
12774.50 478
12775.57 451
12776.63 460
12777.70 472
12778.77 466
12779.84 471
12780.91 548
12781.97 520
12783.04 461
12784.11 474
12785.18 489
12786.25 437
12787.31 448
12788.38 486
12789.45 500
12790.52 451
12791.59 485
12792.66 457
12793.73 472
12794.79 462
12795.86 490
12796.93 540
12798.00 443
12799.07 486
12800.14 452
12801.21 436
12802.28 464
12803.34 461
12804.41 448
12805.48 480
12806.55 481
12807.62 498
12808.69 520
12809.76 427
12810.83 460
12811.90 465
12812.97 474
12814.04 453
12815.11 477
12816.18 470
12817.25 485
12818.31 473
12819.38 474
12820.45 526
12821.52 532
12822.59 488
12823.66 543
12824.73 522
12825.80 503
12826.87 519
12827.94 529
12829.01 506
12830.08 507
12831.15 490
12832.22 509
12833.29 490
12834.36 475
12835.43 515
12836.50 496
12837.57 493
12838.65 424
12839.72 482
12840.79 463
12841.86 500
12842.93 490
12844.00 448
12845.07 479
12846.14 461
12847.21 505
12848.28 472
12849.35 463
12850.42 485
12851.49 510
12852.57 440
12853.64 443
12854.71 429
12855.78 425
12856.85 453
12857.92 409
12858.99 426
12860.06 420
12861.13 434
12862.21 411
12863.28 425
12864.35 432
12865.42 436
12866.49 468
12867.56 444
12868.64 469
12869.71 454
12870.78 421
12871.85 455
12872.92 466
12874.00 422
12875.07 424
12876.14 457
12877.21 427
12878.28 448
12879.36 452
12880.43 437
12881.50 479
12882.57 419
12883.64 460
12884.72 487
12885.79 419
12886.86 450
12887.93 419
12889.01 450
12890.08 392
12891.15 408
12892.22 446
12893.30 424
12894.37 410
12895.44 404
12896.52 417
12897.59 464
12898.66 432
12899.73 441
12900.81 446
12901.88 456
12902.95 458
12904.03 450
12905.10 445
12906.17 443
12907.25 437
12908.32 405
12909.39 396
12910.47 419
12911.54 470
12912.61 459
12913.69 429
12914.76 410
12915.83 449
12916.91 471
12917.98 421
12919.06 416
12920.13 410
12921.20 430
12922.28 427
12923.35 427
12924.43 422
12925.50 439
12926.57 409
12927.65 436
12928.72 426
12929.80 432
12930.87 463
12931.95 443
12933.02 433
12934.09 364
12935.17 426
12936.24 459
12937.32 428
12938.39 417
12939.47 427
12940.54 460
12941.62 454
12942.69 486
12943.77 428
12944.84 420
12945.92 429
12946.99 436
12948.07 454
12949.14 449
12950.22 420
12951.29 400
12952.37 450
12953.44 449
12954.52 411
12955.59 468
12956.67 454
12957.74 448
12958.82 431
12959.89 428
12960.97 412
12962.04 490
12963.12 422
12964.20 425
12965.27 406
12966.35 409
12967.42 433
12968.50 450
12969.58 434
12970.65 446
12971.73 422
12972.80 447
12973.88 413
12974.96 407
12976.03 461
12977.11 440
12978.18 423
12979.26 481
12980.34 429
12981.41 430
12982.49 449
12983.57 411
12984.64 435
12985.72 420
12986.80 422
12987.87 427
12988.95 472
12990.03 428
12991.10 451
12992.18 445
12993.26 436
12994.33 402
12995.41 428
12996.49 437
12997.56 489
12998.64 451
12999.72 446
13000.80 522
13001.87 464
13002.95 435
13004.03 427
13005.11 460
13006.18 451
13007.26 433
13008.34 453
13009.42 447
13010.49 442
13011.57 447
13012.65 469
13013.73 463
13014.80 451
13015.88 471
13016.96 481
13018.04 445
13019.12 449
13020.19 483
13021.27 526
13022.35 480
13023.43 442
13024.51 485
13025.58 472
13026.66 469
13027.74 463
13028.82 455
13029.90 445
13030.98 452
13032.05 496
13033.13 430
13034.21 432
13035.29 494
13036.37 487
13037.45 451
13038.53 484
13039.61 513
13040.68 484
13041.76 487
13042.84 461
13043.92 443
13045.00 436
13046.08 456
13047.16 466
13048.24 477
13049.32 510
13050.40 499
13051.48 466
13052.55 460
13053.63 493
13054.71 481
13055.79 472
13056.87 531
13057.95 467
13059.03 416
13060.11 448
13061.19 451
13062.27 465
13063.35 515
13064.43 496
13065.51 488
13066.59 493
13067.67 446
13068.75 461
13069.83 484
13070.91 501
13071.99 477
13073.07 468
13074.15 431
13075.23 412
13076.31 444
13077.39 498
13078.47 458
13079.55 452
13080.63 507
13081.71 450
13082.79 424
13083.88 460
13084.96 424
13086.04 485
13087.12 496
13088.20 458
13089.28 427
13090.36 442
13091.44 438
13092.52 430
13093.60 417
13094.68 446
13095.77 420
13096.85 435
13097.93 434
13099.01 420
13100.09 405
13101.17 415
13102.25 397
13103.34 369
13104.42 405
13105.50 422
13106.58 440
13107.66 436
13108.74 431
13109.82 427
13110.91 400
13111.99 427
13113.07 399
13114.15 448
13115.23 476
13116.32 431
13117.40 393
13118.48 406
13119.56 424
13120.64 474
13121.73 405
13122.81 432
13123.89 412
13124.97 448
13126.06 447
13127.14 424
13128.22 399
13129.30 413
13130.39 388
13131.47 374
13132.55 378
13133.63 412
13134.72 430
13135.80 425
13136.88 405
13137.97 400
13139.05 420
13140.13 450
13141.21 412
13142.30 413
13143.38 417
13144.46 438
13145.55 402
13146.63 374
13147.71 412
13148.80 431
13149.88 426
13150.96 405
13152.05 427
13153.13 428
13154.21 387
13155.30 376
13156.38 394
13157.47 380
13158.55 398
13159.63 405
13160.72 428
13161.80 391
13162.88 411
13163.97 438
13165.05 383
13166.14 391
13167.22 408
13168.31 386
13169.39 379
13170.47 395
13171.56 392
13172.64 437
13173.73 422
13174.81 390
13175.90 396
13176.98 405
13178.06 426
13179.15 455
13180.23 411
13181.32 416
13182.40 401
13183.49 403
13184.57 411
13185.66 404
13186.74 412
13187.83 367
13188.91 376
13190.00 385
13191.08 418
13192.17 359
13193.25 365
13194.34 392
13195.42 372
13196.51 391
13197.59 394
13198.68 372
13199.77 381
13200.85 412
13201.94 407
13203.02 395
13204.11 367
13205.19 389
13206.28 378
13207.36 425
13208.45 391
13209.54 363
13210.62 366
13211.71 393
13212.79 409
13213.88 346
13214.97 392
13216.05 439
13217.14 412
13218.22 365
13219.31 369
13220.40 353
13221.48 395
13222.57 391
13223.66 397
13224.74 387
13225.83 356
13226.92 364
13228.00 362
13229.09 360
13230.18 367
13231.26 333
13232.35 391
13233.44 402
13234.52 425
13235.61 417
13236.70 420
13237.78 374
13238.87 376
13239.96 392
13241.05 399
13242.13 412
13243.22 410
13244.31 410
13245.39 391
13246.48 380
13247.57 367
13248.66 414
13249.74 443
13250.83 367
13251.92 384
13253.01 384
13254.10 395
13255.18 376
13256.27 398
13257.36 419
13258.45 440
13259.53 419
13260.62 384
13261.71 433
13262.80 406
13263.89 408
13264.97 410
13266.06 404
13267.15 423
13268.24 398
13269.33 403
13270.42 388
13271.50 427
13272.59 444
13273.68 456
13274.77 440
13275.86 391
13276.95 419
13278.04 435
13279.12 472
13280.21 432
13281.30 440
13282.39 470
13283.48 430
13284.57 475
13285.66 413
13286.75 394
13287.84 421
13288.93 398
13290.01 423
13291.10 464
13292.19 417
13293.28 441
13294.37 426
13295.46 428
13296.55 427
13297.64 418
13298.73 488
13299.82 461
13300.91 412
13302.00 400
13303.09 421
13304.18 446
13305.27 445
13306.36 445
13307.45 387
13308.54 443
13309.63 432
13310.72 464
13311.81 435
13312.90 478
13313.99 472
13315.08 427
13316.17 441
13317.26 471
13318.35 485
13319.44 416
13320.53 427
13321.62 440
13322.71 422
13323.80 448
13324.89 483
13325.98 488
13327.07 429
13328.16 450
13329.25 431
13330.35 466
13331.44 462
13332.53 449
13333.62 440
13334.71 430
13335.80 425
13336.89 474
13337.98 507
13339.07 462
13340.16 475
13341.26 494
13342.35 461
13343.44 435
13344.53 425
13345.62 461
13346.71 453
13347.80 441
13348.90 466
13349.99 484
13351.08 509
13352.17 445
13353.26 434
13354.36 465
13355.45 476
13356.54 459
13357.63 492
13358.72 526
13359.81 457
13360.91 458
13362.00 476
13363.09 511
13364.18 454
13365.28 504
13366.37 537
13367.46 540
13368.55 530
13369.65 530
13370.74 473
13371.83 513
13372.92 520
13374.02 474
13375.11 512
13376.20 517
13377.29 521
13378.39 518
13379.48 514
13380.57 467
13381.67 489
13382.76 500
13383.85 442
13384.94 456
13386.04 438
13387.13 410
13388.22 428
13389.32 480
13390.41 478
13391.50 447
13392.60 412
13393.69 404
13394.78 435
13395.88 415
13396.97 431
13398.06 404
13399.16 405
13400.25 391
13401.35 420
13402.44 401
13403.53 416
13404.63 455
13405.72 408
13406.82 424
13407.91 451
13409.00 450
13410.10 399
13411.19 415
13412.29 427
13413.38 449
13414.47 383
13415.57 429
13416.66 405
13417.76 429
13418.85 421
13419.95 400
13421.04 417
13422.14 448
13423.23 418
13424.33 427
13425.42 409
13426.51 419
13427.61 418
13428.70 416
13429.80 408
13430.89 392
13431.99 428
13433.08 419
13434.18 415
13435.27 433
13436.37 456
13437.46 455
13438.56 406
13439.66 423
13440.75 468
13441.85 451
13442.94 450
13444.04 408
13445.13 420
13446.23 409
13447.32 398
13448.42 397
13449.52 414
13450.61 453
13451.71 470
13452.80 448
13453.90 391
13454.99 440
13456.09 423
13457.19 486
13458.28 471
13459.38 497
13460.48 450
13461.57 432
13462.67 448
13463.76 466
13464.86 431
13465.96 434
13467.05 437
13468.15 452
13469.25 516
13470.34 455
13471.44 472
13472.54 474
13473.63 498
13474.73 474
13475.83 459
13476.92 489
13478.02 494
13479.12 469
13480.21 489
13481.31 477
13482.41 469
13483.50 478
13484.60 489
13485.70 436
13486.80 435
13487.89 464
13488.99 431
13490.09 431
13491.19 500
13492.28 514
13493.38 468
13494.48 520
13495.58 496
13496.67 514
13497.77 528
13498.87 561
13499.97 522
13501.06 502
13502.16 566
13503.26 544
13504.36 509
13505.46 499
13506.55 545
13507.65 524
13508.75 512
13509.85 529
13510.95 481
13512.05 512
13513.14 486
13514.24 439
13515.34 466
13516.44 511
13517.54 456
13518.64 487
13519.73 435
13520.83 498
13521.93 413
13523.03 444
13524.13 469
13525.23 407
13526.33 378
13527.43 393
13528.53 435
13529.62 431
13530.72 432
13531.82 436
13532.92 417
13534.02 380
13535.12 393
13536.22 448
13537.32 428
13538.42 413
13539.52 444
13540.62 399
13541.72 412
13542.82 440
13543.92 416
13545.01 450
13546.11 415
13547.21 436
13548.31 418
13549.41 413
13550.51 390
13551.61 424
13552.71 434
13553.81 427
13554.91 422
13556.01 414
13557.11 434
13558.21 410
13559.31 390
13560.41 389
13561.51 398
13562.61 420
13563.72 384
13564.82 448
13565.92 457
13567.02 407
13568.12 388
13569.22 407
13570.32 385
13571.42 379
13572.52 416
13573.62 409
13574.72 426
13575.82 429
13576.92 439
13578.02 442
13579.13 441
13580.23 436
13581.33 412
13582.43 346
13583.53 358
13584.63 432
13585.73 400
13586.83 362
13587.94 427
13589.04 477
13590.14 401
13591.24 359
13592.34 451
13593.44 415
13594.54 402
13595.65 419
13596.75 434
13597.85 422
13598.95 422
13600.05 435
13601.16 423
13602.26 374
13603.36 406
13604.46 451
13605.56 451
13606.67 405
13607.77 397
13608.87 406
13609.97 406
13611.07 425
13612.18 433
13613.28 360
13614.38 416
13615.48 436
13616.59 423
13617.69 422
13618.79 464
13619.89 422
13621.00 410
13622.10 420
13623.20 434
13624.31 409
13625.41 440
13626.51 452
13627.61 436
13628.72 389
13629.82 384
13630.92 382
13632.03 441
13633.13 440
13634.23 420
13635.34 450
13636.44 457
13637.54 460
13638.65 419
13639.75 381
13640.85 422
13641.96 452
13643.06 469
13644.16 425
13645.27 453
13646.37 458
13647.48 504
13648.58 437
13649.68 423
13650.79 394
13651.89 455
13653.00 382
13654.10 394
13655.20 450
13656.31 422
13657.41 463
13658.52 454
13659.62 413
13660.72 404
13661.83 387
13662.93 422
13664.04 424
13665.14 404
13666.25 408
13667.35 442
13668.46 439
13669.56 410
13670.67 431
13671.77 412
13672.88 419
13673.98 401
13675.09 393
13676.19 386
13677.30 430
13678.40 402
13679.51 369
13680.61 380
13681.72 431
13682.82 429
13683.93 445
13685.03 440
13686.14 448
13687.24 421
13688.35 395
13689.45 408
13690.56 432
13691.66 412
13692.77 419
13693.88 467
13694.98 419
13696.09 413
13697.19 422
13698.30 419
13699.40 434
13700.51 510
13701.62 399
13702.72 393
13703.83 416
13704.93 441
13706.04 413
13707.15 414
13708.25 426
13709.36 432
13710.47 463
13711.57 421
13712.68 472
13713.79 492
13714.89 472
13716.00 472
13717.11 452
13718.21 467
13719.32 454
13720.43 462
13721.53 478
13722.64 494
13723.75 462
13724.85 444
13725.96 463
13727.07 453
13728.17 487
13729.28 474
13730.39 510
13731.50 534
13732.60 522
13733.71 515
13734.82 495
13735.92 469
13737.03 507
13738.14 503
13739.25 548
13740.35 546
13741.46 498
13742.57 467
13743.68 500
13744.79 526
13745.89 533
13747.00 508
13748.11 539
13749.22 595
13750.32 553
13751.43 536
13752.54 518
13753.65 519
13754.76 533
13755.87 594
13756.97 606
13758.08 600
13759.19 596
13760.30 566
13761.41 610
13762.52 602
13763.62 679
13764.73 670
13765.84 660
13766.95 662
13768.06 646
13769.17 710
13770.28 734
13771.38 717
13772.49 739
13773.60 805
13774.71 764
13775.82 797
13776.93 842
13778.04 807
13779.15 827
13780.26 804
13781.37 857
13782.48 818
13783.58 724
13784.69 750
13785.80 741
13786.91 700
13788.02 692
13789.13 683
13790.24 607
13791.35 575
13792.46 597
13793.57 608
13794.68 624
13795.79 624
13796.90 668
13798.01 632
13799.12 626
13800.23 606
13801.34 545
13802.45 604
13803.56 573
13804.67 620
13805.78 620
13806.89 658
13808.00 615
13809.11 556
13810.22 563
13811.33 574
13812.44 614
13813.55 563
13814.66 589
13815.77 599
13816.88 621
13818.00 619
13819.11 625
13820.22 686
13821.33 666
13822.44 662
13823.55 624
13824.66 574
13825.77 554
13826.88 597
13827.99 560
13829.10 557
13830.22 534
13831.33 545
13832.44 537
13833.55 546
13834.66 534
13835.77 490
13836.88 524
13838.00 553
13839.11 563
13840.22 532
13841.33 553
13842.44 561
13843.55 577
13844.67 574
13845.78 606
13846.89 558
13848.00 589
13849.11 568
13850.23 632
13851.34 528
13852.45 561
13853.56 600
13854.67 617
13855.79 612
13856.90 606
13858.01 599
13859.12 577
13860.24 622
13861.35 571
13862.46 593
13863.57 600
13864.69 637
13865.80 653
13866.91 685
13868.02 628
13869.14 680
13870.25 664
13871.36 686
13872.47 695
13873.59 665
13874.70 676
13875.81 678
13876.93 706
13878.04 652
13879.15 644
13880.27 598
13881.38 629
13882.49 597
13883.61 631
13884.72 610
13885.83 589
13886.95 590
13888.06 575
13889.17 617
13890.29 578
13891.40 580
13892.51 574
13893.63 567
13894.74 590
13895.86 587
13896.97 654
13898.08 706
13899.20 644
13900.31 621
13901.43 576
13902.54 610
13903.65 637
13904.77 573
13905.88 580
13907.00 620
13908.11 607
13909.23 589
13910.34 585
13911.45 571
13912.57 576
13913.68 588
13914.80 585
13915.91 595
13917.03 591
13918.14 579
13919.26 596
13920.37 520
13921.49 548
13922.60 520
13923.72 517
13924.83 535
13925.95 529
13927.06 551
13928.18 515
13929.29 571
13930.41 519
13931.52 493
13932.64 504
13933.75 564
13934.87 514
13935.98 468
13937.10 509
13938.21 520
13939.33 517
13940.45 519
13941.56 523
13942.68 512
13943.79 513
13944.91 521
13946.03 514
13947.14 501
13948.26 511
13949.37 515
13950.49 550
13951.60 512
13952.72 483
13953.84 493
13954.95 449
13956.07 497
13957.19 477
13958.30 460
13959.42 475
13960.54 441
13961.65 511
13962.77 514
13963.88 501
13965.00 536
13966.12 493
13967.23 478
13968.35 466
13969.47 516
13970.59 462
13971.70 532
13972.82 523
13973.94 493
13975.05 474
13976.17 449
13977.29 496
13978.40 497
13979.52 469
13980.64 438
13981.76 425
13982.87 466
13983.99 517
13985.11 469
13986.23 510
13987.34 543
13988.46 475
13989.58 484
13990.70 536
13991.81 478
13992.93 542
13994.05 444
13995.17 522
13996.29 545
13997.40 489
13998.52 493
13999.64 495
14000.76 470
14001.88 470
14002.99 495
14004.11 450
14005.23 464
14006.35 468
14007.47 517
14008.58 523
14009.70 555
14010.82 520
14011.94 532
14013.06 538
14014.18 520
14015.30 490
14016.41 522
14017.53 517
14018.65 518
14019.77 559
14020.89 494
14022.01 513
14023.13 507
14024.25 529
14025.37 504
14026.48 549
14027.60 499
14028.72 495
14029.84 556
14030.96 555
14032.08 558
14033.20 548
14034.32 537
14035.44 508
14036.56 523
14037.68 512
14038.80 514
14039.92 475
14041.04 484
14042.16 512
14043.28 523
14044.40 526
14045.52 519
14046.64 470
14047.76 492
14048.88 462
14050.00 488
14051.12 512
14052.24 445
14053.36 481
14054.48 499
14055.60 514
14056.72 446
14057.84 458
14058.96 484
14060.08 507
14061.20 471
14062.32 488
14063.44 470
14064.56 437
14065.68 454
14066.80 482
14067.92 480
14069.04 455
14070.16 494
14071.28 478
14072.41 523
14073.53 515
14074.65 526
14075.77 510
14076.89 516
14078.01 539
14079.13 568
14080.25 547
14081.37 521
14082.50 538
14083.62 547
14084.74 584
14085.86 556
14086.98 517
14088.10 548
14089.23 536
14090.35 606
14091.47 566
14092.59 569
14093.71 573
14094.83 616
14095.96 615
14097.08 585
14098.20 612
14099.32 572
14100.44 613
14101.57 612
14102.69 570
14103.81 577
14104.93 582
14106.05 606
14107.18 648
14108.30 662
14109.42 560
14110.54 545
14111.67 601
14112.79 587
14113.91 528
14115.03 477
14116.16 484
14117.28 498
14118.40 510
14119.53 470
14120.65 529
14121.77 505
14122.89 504
14124.02 443
14125.14 445
14126.26 464
14127.39 435
14128.51 449
14129.63 481
14130.76 468
14131.88 453
14133.00 466
14134.13 486
14135.25 440
14136.37 455
14137.50 452
14138.62 398
14139.74 474
14140.87 440
14141.99 427
14143.11 442
14144.24 438
14145.36 426
14146.49 451
14147.61 463
14148.73 418
14149.86 453
14150.98 417
14152.11 405
14153.23 422
14154.35 403
14155.48 432
14156.60 457
14157.73 426
14158.85 444
14159.98 433
14161.10 436
14162.23 395
14163.35 398
14164.47 389
14165.60 435
14166.72 440
14167.85 471
14168.97 444
14170.10 454
14171.22 476
14172.35 435
14173.47 399
14174.60 449
14175.72 458
14176.85 417
14177.97 449
14179.10 419
14180.22 455
14181.35 399
14182.47 400
14183.60 373
14184.72 394
14185.85 396
14186.98 405
14188.10 436
14189.23 416
14190.35 410
14191.48 420
14192.60 426
14193.73 423
14194.86 423
14195.98 441
14197.11 426
14198.23 376
14199.36 378
14200.49 407
14201.61 394
14202.74 405
14203.86 400
14204.99 401
14206.12 393
14207.24 349
14208.37 415
14209.50 426
14210.62 374
14211.75 347
14212.87 372
14214.00 395
14215.13 365
14216.25 363
14217.38 387
14218.51 376
14219.63 390
14220.76 392
14221.89 390
14223.02 397
14224.14 366
14225.27 339
14226.40 367
14227.52 363
14228.65 386
14229.78 408
14230.91 410
14232.03 373
14233.16 365
14234.29 341
14235.41 346
14236.54 347
14237.67 367
14238.80 353
14239.92 358
14241.05 367
14242.18 382
14243.31 350
14244.44 392
14245.56 367
14246.69 368
14247.82 406
14248.95 364
14250.08 378
14251.20 396
14252.33 406
14253.46 376
14254.59 343
14255.72 357
14256.84 371
14257.97 397
14259.10 383
14260.23 349
14261.36 350
14262.49 375
14263.62 365
14264.74 423
14265.87 388
14267.00 337
14268.13 347
14269.26 321
14270.39 373
14271.52 377
14272.65 376
14273.77 378
14274.90 364
14276.03 376
14277.16 371
14278.29 378
14279.42 376
14280.55 408
14281.68 375
14282.81 373
14283.94 346
14285.07 310
14286.20 334
14287.33 338
14288.45 371
14289.58 353
14290.71 384
14291.84 370
14292.97 383
14294.10 348
14295.23 323
14296.36 312
14297.49 323
14298.62 326
14299.75 330
14300.88 330
14302.01 333
14303.14 336
14304.27 353
14305.40 312
14306.53 334
14307.66 364
14308.79 328
14309.92 336
14311.05 309
14312.19 310
14313.32 338
14314.45 354
14315.58 379
14316.71 351
14317.84 350
14318.97 375
14320.10 337
14321.23 323
14322.36 308
14323.49 350
14324.62 359
14325.75 343
14326.89 331
14328.02 318
14329.15 339
14330.28 306
14331.41 343
14332.54 308
14333.67 341
14334.80 304
14335.94 309
14337.07 336
14338.20 328
14339.33 312
14340.46 358
14341.59 317
14342.73 305
14343.86 296
14344.99 323
14346.12 305
14347.25 264
14348.38 285
14349.52 348
14350.65 296
14351.78 294
14352.91 316
14354.04 296
14355.18 314
14356.31 299
14357.44 313
14358.57 349
14359.71 346
14360.84 340
14361.97 307
14363.10 337
14364.24 314
14365.37 333
14366.50 327
14367.63 327
14368.77 322
14369.90 330
14371.03 319
14372.16 321
14373.30 323
14374.43 316
14375.56 331
14376.70 359
14377.83 293
14378.96 319
14380.10 309
14381.23 349
14382.36 331
14383.50 331
14384.63 286
14385.76 320
14386.90 390
14388.03 301
14389.16 330
14390.30 301
14391.43 332
14392.56 313
14393.70 312
14394.83 340
14395.97 340
14397.10 318
14398.23 293
14399.37 339
14400.50 337
14401.63 324
14402.77 335
14403.90 344
14405.04 320
14406.17 376
14407.31 339
14408.44 327
14409.57 328
14410.71 352
14411.84 366
14412.98 350
14414.11 331
14415.25 304
14416.38 326
14417.52 347
14418.65 352
14419.79 312
14420.92 310
14422.05 309
14423.19 345
14424.32 388
14425.46 349
14426.59 364
14427.73 313
14428.86 337
14430.00 324
14431.14 349
14432.27 341
14433.41 343
14434.54 364
14435.68 355
14436.81 372
14437.95 378
14439.08 365
14440.22 341
14441.35 357
14442.49 363
14443.63 366
14444.76 345
14445.90 366
14447.03 335
14448.17 336
14449.30 349
14450.44 352
14451.58 379
14452.71 332
14453.85 319
14454.98 379
14456.12 390
14457.26 352
14458.39 365
14459.53 376
14460.67 369
14461.80 359
14462.94 373
14464.08 378
14465.21 371
14466.35 391
14467.48 427
14468.62 457
14469.76 416
14470.90 390
14472.03 469
14473.17 414
14474.31 430
14475.44 408
14476.58 396
14477.72 397
14478.85 384
14479.99 429
14481.13 479
14482.27 449
14483.40 440
14484.54 448
14485.68 419
14486.81 389
14487.95 405
14489.09 419
14490.23 392
14491.36 369
14492.50 392
14493.64 395
14494.78 403
14495.92 373
14497.05 358
14498.19 401
14499.33 409
14500.47 361
14501.60 326
14502.74 368
14503.88 348
14505.02 357
14506.16 350
14507.30 320
14508.43 348
14509.57 377
14510.71 320
14511.85 325
14512.99 339
14514.13 336
14515.26 345
14516.40 363
14517.54 346
14518.68 349
14519.82 351
14520.96 339
14522.10 325
14523.23 343
14524.37 314
14525.51 338
14526.65 355
14527.79 365
14528.93 293
14530.07 301
14531.21 328
14532.35 343
14533.49 335
14534.63 309
14535.76 313
14536.90 330
14538.04 340
14539.18 333
14540.32 350
14541.46 340
14542.60 375
14543.74 376
14544.88 346
14546.02 326
14547.16 333
14548.30 337
14549.44 330
14550.58 317
14551.72 291
14552.86 352
14554.00 339
14555.14 338
14556.28 295
14557.42 338
14558.56 321
14559.70 351
14560.84 330
14561.98 260
14563.12 284
14564.26 344
14565.40 360
14566.54 317
14567.68 316
14568.82 326
14569.96 342
14571.11 354
14572.25 305
14573.39 314
14574.53 349
14575.67 336
14576.81 329
14577.95 312
14579.09 316
14580.23 351
14581.37 380
14582.52 310
14583.66 332
14584.80 339
14585.94 357
14587.08 348
14588.22 333
14589.36 337
14590.50 327
14591.65 351
14592.79 374
14593.93 351
14595.07 356
14596.21 334
14597.35 330
14598.50 346
14599.64 317
14600.78 290
14601.92 333
14603.06 384
14604.21 346
14605.35 360
14606.49 351
14607.63 380
14608.77 361
14609.92 332
14611.06 355
14612.20 361
14613.34 372
14614.49 369
14615.63 363
14616.77 358
14617.91 400
14619.06 341
14620.20 373
14621.34 412
14622.48 393
14623.63 413
14624.77 360
14625.91 341
14627.06 360
14628.20 367
14629.34 415
14630.48 451
14631.63 417
14632.77 406
14633.91 391
14635.06 361
14636.20 391
14637.34 413
14638.49 404
14639.63 409
14640.77 405
14641.92 393
14643.06 399
14644.20 394
14645.35 395
14646.49 421
14647.64 419
14648.78 393
14649.92 362
14651.07 417
14652.21 393
14653.35 377
14654.50 364
14655.64 341
14656.79 347
14657.93 337
14659.07 344
14660.22 360
14661.36 336
14662.51 349
14663.65 312
14664.80 384
14665.94 330
14667.09 330
14668.23 360
14669.37 342
14670.52 318
14671.66 297
14672.81 288
14673.95 321
14675.10 318
14676.24 297
14677.39 295
14678.53 298
14679.68 331
14680.82 312
14681.97 344
14683.11 319
14684.26 315
14685.40 328
14686.55 310
14687.69 311
14688.84 336
14689.98 325
14691.13 284
14692.27 269
14693.42 266
14694.57 264
14695.71 279
14696.86 308
14698.00 295
14699.15 289
14700.29 289
14701.44 274
14702.59 284
14703.73 286
14704.88 297
14706.02 290
14707.17 291
14708.32 326
14709.46 321
14710.61 311
14711.75 286
14712.90 279
14714.05 281
14715.19 323
14716.34 306
14717.49 312
14718.63 300
14719.78 287
14720.93 314
14722.07 272
14723.22 286
14724.37 298
14725.51 288
14726.66 290
14727.81 291
14728.95 273
14730.10 287
14731.25 293
14732.39 297
14733.54 311
14734.69 310
14735.84 304
14736.98 302
14738.13 303
14739.28 306
14740.42 317
14741.57 320
14742.72 323
14743.87 285
14745.01 318
14746.16 290
14747.31 323
14748.46 307
14749.61 295
14750.75 336
14751.90 300
14753.05 286
14754.20 352
14755.34 315
14756.49 328
14757.64 318
14758.79 334
14759.94 336
14761.08 320
14762.23 340
14763.38 318
14764.53 306
14765.68 353
14766.83 305
14767.97 318
14769.12 305
14770.27 347
14771.42 375
14772.57 355
14773.72 328
14774.87 305
14776.01 303
14777.16 361
14778.31 365
14779.46 358
14780.61 340
14781.76 361
14782.91 341
14784.06 322
14785.21 309
14786.36 339
14787.50 366
14788.65 361
14789.80 367
14790.95 352
14792.10 356
14793.25 409
14794.40 382
14795.55 382
14796.70 386
14797.85 396
14799.00 373
14800.15 342
14801.30 305
14802.45 374
14803.60 385
14804.75 368
14805.90 391
14807.05 356
14808.20 379
14809.35 418
14810.50 391
14811.65 352
14812.80 380
14813.95 347
14815.10 339
14816.25 381
14817.40 357
14818.55 397
14819.70 413
14820.85 383
14822.00 342
14823.15 362
14824.30 385
14825.45 348
14826.60 348
14827.75 333
14828.91 323
14830.06 324
14831.21 335
14832.36 336
14833.51 322
14834.66 334
14835.81 322
14836.96 337
14838.11 308
14839.26 295
14840.42 304
14841.57 318
14842.72 311
14843.87 308
14845.02 308
14846.17 298
14847.32 309
14848.48 282
14849.63 241
14850.78 270
14851.93 322
14853.08 316
14854.23 282
14855.39 287
14856.54 300
14857.69 280
14858.84 283
14859.99 312
14861.15 273
14862.30 285
14863.45 277
14864.60 252
14865.75 259
14866.91 287
14868.06 288
14869.21 269
14870.36 261
14871.52 260
14872.67 274
14873.82 265
14874.97 227
14876.13 260
14877.28 308
14878.43 267
14879.59 291
14880.74 261
14881.89 257
14883.04 257
14884.20 267
14885.35 269
14886.50 234
14887.66 240
14888.81 267
14889.96 243
14891.12 278
14892.27 259
14893.42 267
14894.58 239
14895.73 255
14896.88 241
14898.04 229
14899.19 269
14900.34 282
14901.50 279
14902.65 292
14903.80 307
14904.96 252
14906.11 273
14907.27 287
14908.42 295
14909.57 261
14910.73 244
14911.88 233
14913.04 259
14914.19 250
14915.34 276
14916.50 247
14917.65 250
14918.81 281
14919.96 233
14921.11 254
14922.27 248
14923.42 270
14924.58 252
14925.73 276
14926.89 300
14928.04 327
14929.20 305
14930.35 273
14931.51 253
14932.66 265
14933.82 286
14934.97 265
14936.13 278
14937.28 258
14938.44 310
14939.59 276
14940.75 278
14941.90 233
14943.06 261
14944.21 251
14945.37 240
14946.52 244
14947.68 246
14948.83 272
14949.99 268
14951.14 285
14952.30 271
14953.46 237
14954.61 281
14955.77 250
14956.92 251
14958.08 250
14959.24 255
14960.39 230
14961.55 222
14962.70 268
14963.86 266
14965.02 271
14966.17 263
14967.33 254
14968.48 246
14969.64 237
14970.80 257
14971.95 244
14973.11 264
14974.27 246
14975.42 247
14976.58 268
14977.74 268
14978.89 247
14980.05 232
14981.21 256
14982.36 291
14983.52 220
14984.68 261
14985.83 258
14986.99 245
14988.15 243
14989.30 222
14990.46 253
14991.62 244
14992.77 246
14993.93 211
14995.09 257
14996.25 227
14997.40 239
14998.56 225
14999.72 202
15000.88 234
15002.03 238
15003.19 270
15004.35 238
15005.51 254
15006.66 215
15007.82 247
15008.98 261
15010.14 255
15011.30 245
15012.45 283
15013.61 237
15014.77 215
15015.93 254
15017.09 256
15018.24 227
15019.40 237
15020.56 252
15021.72 225
15022.88 207
15024.04 223
15025.19 235
15026.35 247
15027.51 252
15028.67 263
15029.83 244
15030.99 218
15032.15 234
15033.30 246
15034.46 215
15035.62 201
15036.78 231
15037.94 217
15039.10 225
15040.26 201
15041.42 219
15042.58 203
15043.73 248
15044.89 272
15046.05 248
15047.21 230
15048.37 255
15049.53 261
15050.69 217
15051.85 211
15053.01 231
15054.17 243
15055.33 256
15056.49 234
15057.65 220
15058.81 207
15059.97 242
15061.13 241
15062.29 196
15063.45 220
15064.61 242
15065.77 251
15066.93 245
15068.09 227
15069.25 219
15070.41 223
15071.57 222
15072.73 217
15073.89 182
15075.05 175
15076.21 228
15077.37 223
15078.53 191
15079.69 197
15080.85 256
15082.01 206
15083.17 194
15084.33 186
15085.49 219
15086.65 237
15087.82 204
15088.98 197
15090.14 208
15091.30 218
15092.46 223
15093.62 213
15094.78 227
15095.94 230
15097.10 247
15098.27 224
15099.43 227
15100.59 205
15101.75 232
15102.91 233
15104.07 244
15105.23 227
15106.40 215
15107.56 200
15108.72 217
15109.88 220
15111.04 189
15112.20 220
15113.37 229
15114.53 232
15115.69 222
15116.85 184
15118.01 258
15119.18 223
15120.34 236
15121.50 228
15122.66 187
15123.82 235
15124.99 217
15126.15 235
15127.31 229
15128.47 226
15129.64 234
15130.80 217
15131.96 216
15133.12 220
15134.29 203
15135.45 219
15136.61 250
15137.77 261
15138.94 217
15140.10 182
15141.26 231
15142.43 231
15143.59 259
15144.75 232
15145.92 244
15147.08 225
15148.24 210
15149.41 221
15150.57 244
15151.73 234
15152.90 222
15154.06 221
15155.22 206
15156.39 221
15157.55 212
15158.71 225
15159.88 235
15161.04 226
15162.20 232
15163.37 231
15164.53 225
15165.70 241
15166.86 264
15168.02 239
15169.19 226
15170.35 235
15171.52 205
15172.68 199
15173.84 217
15175.01 228
15176.17 237
15177.34 259
15178.50 245
15179.66 219
15180.83 234
15181.99 217
15183.16 230
15184.32 255
15185.49 268
15186.65 207
15187.82 215
15188.98 215
15190.15 213
15191.31 231
15192.48 228
15193.64 238
15194.81 267
15195.97 246
15197.14 221
15198.30 231
15199.47 216
15200.63 232
15201.80 222
15202.96 259
15204.13 211
15205.29 234
15206.46 249
15207.62 233
15208.79 239
15209.96 236
15211.12 239
15212.29 237
15213.45 261
15214.62 242
15215.78 241
15216.95 231
15218.12 262
15219.28 240
15220.45 256
15221.61 253
15222.78 248
15223.95 300
15225.11 263
15226.28 235
15227.44 241
15228.61 303
15229.78 273
15230.94 262
15232.11 279
15233.28 267
15234.44 271
15235.61 293
15236.78 286
15237.94 274
15239.11 273
15240.28 288
15241.44 296
15242.61 264
15243.78 273
15244.94 263
15246.11 284
15247.28 267
15248.44 286
15249.61 257
15250.78 233
15251.95 267
15253.11 279
15254.28 247
15255.45 240
15256.61 236
15257.78 257
15258.95 227
15260.12 229
15261.28 234
15262.45 251
15263.62 232
15264.79 245
15265.95 235
15267.12 229
15268.29 230
15269.46 227
15270.63 244
15271.79 205
15272.96 215
15274.13 207
15275.30 199
15276.47 228
15277.63 221
15278.80 211
15279.97 191
15281.14 230
15282.31 216
15283.48 219
15284.64 235
15285.81 213
15286.98 229
15288.15 187
15289.32 233
15290.49 211
15291.66 228
15292.82 214
15293.99 232
15295.16 192
15296.33 226
15297.50 218
15298.67 203
15299.84 222
15301.01 245
15302.18 239
15303.35 215
15304.51 213
15305.68 196
15306.85 209
15308.02 235
15309.19 223
15310.36 265
15311.53 221
15312.70 253
15313.87 225
15315.04 220
15316.21 226
15317.38 221
15318.55 241
15319.72 198
15320.89 218
15322.06 215
15323.23 260
15324.40 237
15325.57 206
15326.74 227
15327.91 217
15329.08 239
15330.25 214
15331.42 244
15332.59 224
15333.76 243
15334.93 255
15336.10 259
15337.27 232
15338.44 240
15339.61 198
15340.78 245
15341.95 245
15343.12 193
15344.29 222
15345.47 228
15346.64 238
15347.81 226
15348.98 218
15350.15 211
15351.32 215
15352.49 243
15353.66 228
15354.83 203
15356.00 172
15357.18 220
15358.35 231
15359.52 222
15360.69 223
15361.86 242
15363.03 243
15364.20 228
15365.38 252
15366.55 269
15367.72 186
15368.89 211
15370.06 235
15371.23 231
15372.41 228
15373.58 221
15374.75 214
15375.92 222
15377.09 245
15378.26 229
15379.44 212
15380.61 220
15381.78 224
15382.95 242
15384.13 253
15385.30 252
15386.47 263
15387.64 275
15388.82 254
15389.99 251
15391.16 268
15392.33 272
15393.51 253
15394.68 221
15395.85 227
15397.02 229
15398.20 243
15399.37 261
15400.54 232
15401.71 249
15402.89 244
15404.06 233
15405.23 253
15406.41 244
15407.58 226
15408.75 228
15409.93 231
15411.10 233
15412.27 221
15413.45 230
15414.62 237
15415.79 224
15416.97 196
15418.14 225
15419.31 253
15420.49 259
15421.66 249
15422.84 257
15424.01 257
15425.18 218
15426.36 225
15427.53 223
15428.70 245
15429.88 232
15431.05 263
15432.23 223
15433.40 196
15434.57 185
15435.75 222
15436.92 245
15438.10 217
15439.27 220
15440.45 218
15441.62 207
15442.80 198
15443.97 232
15445.14 213
15446.32 191
15447.49 199
15448.67 209
15449.84 211
15451.02 203
15452.19 218
15453.37 209
15454.54 195
15455.72 227
15456.89 186
15458.07 215
15459.24 207
15460.42 193
15461.59 211
15462.77 219
15463.94 199
15465.12 202
15466.29 215
15467.47 245
15468.65 227
15469.82 235
15471.00 224
15472.17 230
15473.35 215
15474.52 170
15475.70 197
15476.88 237
15478.05 251
15479.23 217
15480.40 214
15481.58 210
15482.76 197
15483.93 204
15485.11 184
15486.28 190
15487.46 249
15488.64 244
15489.81 184
15490.99 185
15492.16 223
15493.34 215
15494.52 233
15495.69 269
15496.87 219
15498.05 236
15499.22 243
15500.40 226
15501.58 207
15502.75 205
15503.93 195
15505.11 263
15506.28 260
15507.46 207
15508.64 206
15509.82 214
15510.99 248
15512.17 230
15513.35 212
15514.52 207
15515.70 210
15516.88 219
15518.06 201
15519.23 206
15520.41 218
15521.59 209
15522.77 229
15523.94 211
15525.12 208
15526.30 227
15527.48 195
15528.65 188
15529.83 215
15531.01 216
15532.19 212
15533.37 215
15534.54 242
15535.72 263
15536.90 203
15538.08 267
15539.26 239
15540.44 211
15541.61 248
15542.79 218
15543.97 207
15545.15 198
15546.33 236
15547.51 247
15548.68 231
15549.86 223
15551.04 181
15552.22 213
15553.40 228
15554.58 241
15555.76 209
15556.93 251
15558.11 251
15559.29 220
15560.47 202
15561.65 181
15562.83 233
15564.01 290
15565.19 230
15566.37 186
15567.55 216
15568.73 215
15569.91 227
15571.08 230
15572.26 248
15573.44 239
15574.62 219
15575.80 254
15576.98 254
15578.16 263
15579.34 265
15580.52 212
15581.70 219
15582.88 234
15584.06 262
15585.24 241
15586.42 228
15587.60 232
15588.78 233
15589.96 270
15591.14 254
15592.32 239
15593.50 234
15594.68 236
15595.86 231
15597.04 236
15598.22 242
15599.40 250
15600.58 276
15601.76 214
15602.95 235
15604.13 252
15605.31 254
15606.49 246
15607.67 271
15608.85 273
15610.03 225
15611.21 269
15612.39 271
15613.57 243
15614.75 256
15615.93 234
15617.12 264
15618.30 257
15619.48 258
15620.66 297
15621.84 308
15623.02 312
15624.20 254
15625.38 283
15626.57 266
15627.75 279
15628.93 291
15630.11 287
15631.29 279
15632.47 258
15633.66 261
15634.84 308
15636.02 299
15637.20 266
15638.38 286
15639.57 285
15640.75 255
15641.93 268
15643.11 291
15644.29 271
15645.48 332
15646.66 273
15647.84 276
15649.02 266
15650.21 275
15651.39 292
15652.57 288
15653.75 297
15654.94 274
15656.12 280
15657.30 290
15658.48 341
15659.67 341
15660.85 305
15662.03 309
15663.22 323
15664.40 329
15665.58 301
15666.76 274
15667.95 320
15669.13 336
15670.31 311
15671.50 305
15672.68 293
15673.86 348
15675.05 303
15676.23 290
15677.41 283
15678.60 260
15679.78 326
15680.96 361
15682.15 294
15683.33 263
15684.51 315
15685.70 304
15686.88 262
15688.07 263
15689.25 345
15690.43 318
15691.62 310
15692.80 288
15693.99 260
15695.17 286
15696.35 307
15697.54 303
15698.72 320
15699.91 305
15701.09 333
15702.28 318
15703.46 317
15704.64 294
15705.83 288
15707.01 316
15708.20 315
15709.38 293
15710.57 281
15711.75 326
15712.94 292
15714.12 290
15715.31 324
15716.49 329
15717.68 337
15718.86 325
15720.05 299
15721.23 333
15722.42 345
15723.60 339
15724.79 330
15725.97 340
15727.16 323
15728.34 335
15729.53 352
15730.71 316
15731.90 310
15733.08 318
15734.27 297
15735.46 323
15736.64 293
15737.83 328
15739.01 344
15740.20 294
15741.39 326
15742.57 297
15743.76 349
15744.94 360
15746.13 340
15747.31 346
15748.50 317
15749.69 357
15750.87 339
15752.06 309
15753.25 356
15754.43 385
15755.62 376
15756.81 382
15757.99 343
15759.18 366
15760.36 373
15761.55 351
15762.74 356
15763.92 340
15765.11 344
15766.30 373
15767.49 372
15768.67 322
15769.86 319
15771.05 316
15772.23 305
15773.42 315
15774.61 349
15775.79 341
15776.98 330
15778.17 324
15779.36 327
15780.54 322
15781.73 312
15782.92 359
15784.11 318
15785.29 305
15786.48 314
15787.67 366
15788.86 351
15790.04 342
15791.23 292
15792.42 344
15793.61 321
15794.79 390
15795.98 320
15797.17 344
15798.36 322
15799.55 345
15800.73 333
15801.92 318
15803.11 310
15804.30 287
15805.49 306
15806.68 289
15807.86 304
15809.05 272
15810.24 294
15811.43 305
15812.62 260
15813.81 302
15815.00 251
15816.18 314
15817.37 273
15818.56 250
15819.75 300
15820.94 289
15822.13 299
15823.32 286
15824.51 287
15825.70 291
15826.88 252
15828.07 254
15829.26 230
15830.45 288
15831.64 291
15832.83 254
15834.02 277
15835.21 287
15836.40 277
15837.59 280
15838.78 291
15839.97 247
15841.16 260
15842.35 284
15843.54 254
15844.73 280
15845.92 278
15847.11 281
15848.30 231
15849.49 292
15850.68 285
15851.87 282
15853.06 270
15854.25 257
15855.44 273
15856.63 268
15857.82 288
15859.01 287
15860.20 263
15861.39 270
15862.58 302
15863.77 291
15864.96 270
15866.15 289
15867.34 287
15868.53 253
15869.72 263
15870.91 257
15872.10 278
15873.29 273
15874.48 307
15875.68 308
15876.87 310
15878.06 285
15879.25 313
15880.44 316
15881.63 285
15882.82 283
15884.01 309
15885.20 328
15886.40 297
15887.59 298
15888.78 263
15889.97 280
15891.16 296
15892.35 329
15893.54 312
15894.74 309
15895.93 311
15897.12 261
15898.31 258
15899.50 279
15900.70 284
15901.89 307
15903.08 320
15904.27 280
15905.46 294
15906.66 295
15907.85 278
15909.04 299
15910.23 292
15911.42 294
15912.62 297
15913.81 292
15915.00 311
15916.19 284
15917.39 328
15918.58 293
15919.77 277
15920.96 350
15922.16 321
15923.35 289
15924.54 302
15925.73 308
15926.93 309
15928.12 319
15929.31 318
15930.51 305
15931.70 303
15932.89 292
15934.09 294
15935.28 267
15936.47 282
15937.67 307
15938.86 288
15940.05 282
15941.25 294
15942.44 251
15943.63 283
15944.83 301
15946.02 269
15947.21 258
15948.41 286
15949.60 276
15950.79 276
15951.99 254
15953.18 292
15954.38 257
15955.57 239
15956.76 220
15957.96 238
15959.15 250
15960.35 244
15961.54 236
15962.73 247
15963.93 264
15965.12 262
15966.32 257
15967.51 264
15968.71 243
15969.90 273
15971.09 249
15972.29 239
15973.48 222
15974.68 254
15975.87 229
15977.07 239
15978.26 236
15979.46 209
15980.65 264
15981.85 229
15983.04 208
15984.24 239
15985.43 238
15986.63 209
15987.82 218
15989.02 219
15990.21 230
15991.41 246
15992.60 235
15993.80 205
15994.99 249
15996.19 218
15997.39 241
15998.58 211
15999.78 216
16000.97 225
16002.17 219
16003.36 221
16004.56 223
16005.76 242
16006.95 257
16008.15 251
16009.34 245
16010.54 222
16011.73 213
16012.93 202
16014.13 227
16015.32 220
16016.52 184
16017.72 206
16018.91 216
16020.11 266
16021.30 225
16022.50 212
16023.70 237
16024.89 260
16026.09 208
16027.29 222
16028.48 247
16029.68 221
16030.88 211
16032.07 213
16033.27 231
16034.47 262
16035.67 229
16036.86 200
16038.06 173
16039.26 207
16040.45 222
16041.65 225
16042.85 218
16044.04 223
16045.24 237
16046.44 262
16047.64 229
16048.83 230
16050.03 211
16051.23 245
16052.43 253
16053.62 218
16054.82 223
16056.02 242
16057.22 254
16058.42 244
16059.61 203
16060.81 196
16062.01 193
16063.21 186
16064.41 199
16065.60 208
16066.80 200
16068.00 205
16069.20 248
16070.40 219
16071.59 195
16072.79 215
16073.99 224
16075.19 224
16076.39 196
16077.59 214
16078.78 214
16079.98 225
16081.18 212
16082.38 207
16083.58 225
16084.78 208
16085.98 229
16087.18 201
16088.37 207
16089.57 193
16090.77 192
16091.97 221
16093.17 225
16094.37 229
16095.57 243
16096.77 189
16097.97 206
16099.17 246
16100.37 206
16101.57 224
16102.77 193
16103.96 235
16105.16 189
16106.36 208
16107.56 210
16108.76 192
16109.96 194
16111.16 182
16112.36 195
16113.56 188
16114.76 196
16115.96 212
16117.16 195
16118.36 201
16119.56 226
16120.76 180
16121.96 215
16123.16 219
16124.36 213
16125.56 166
16126.76 185
16127.96 198
16129.16 189
16130.37 201
16131.57 218
16132.77 202
16133.97 195
16135.17 196
16136.37 240
16137.57 228
16138.77 221
16139.97 250
16141.17 257
16142.37 173
16143.57 193
16144.77 200
16145.98 180
16147.18 191
16148.38 208
16149.58 191
16150.78 187
16151.98 194
16153.18 186
16154.38 213
16155.59 209
16156.79 206
16157.99 241
16159.19 234
16160.39 214
16161.59 183
16162.80 202
16164.00 227
16165.20 222
16166.40 182
16167.60 221
16168.80 204
16170.01 218
16171.21 201
16172.41 179
16173.61 181
16174.81 186
16176.02 171
16177.22 189
16178.42 179
16179.62 190
16180.83 209
16182.03 198
16183.23 183
16184.43 193
16185.64 206
16186.84 204
16188.04 214
16189.24 201
16190.45 184
16191.65 207
16192.85 215
16194.06 191
16195.26 234
16196.46 195
16197.66 205
16198.87 191
16200.07 221
16201.27 231
16202.48 230
16203.68 245
16204.88 204
16206.09 196
16207.29 195
16208.49 213
16209.70 200
16210.90 184
16212.10 180
16213.31 184
16214.51 205
16215.71 200
16216.92 209
16218.12 185
16219.33 237
16220.53 213
16221.73 187
16222.94 191
16224.14 250
16225.35 195
16226.55 193
16227.75 218
16228.96 228
16230.16 231
16231.37 223
16232.57 208
16233.77 211
16234.98 197
16236.18 209
16237.39 192
16238.59 209
16239.80 190
16241.00 221
16242.21 230
16243.41 210
16244.62 230
16245.82 218
16247.03 236
16248.23 184
16249.44 197
16250.64 186
16251.85 231
16253.05 193
16254.26 232
16255.46 214
16256.67 177
16257.87 216
16259.08 250
16260.28 245
16261.49 221
16262.69 249
16263.90 250
16265.10 244
16266.31 214
16267.51 218
16268.72 244
16269.93 232
16271.13 256
16272.34 231
16273.54 239
16274.75 240
16275.96 232
16277.16 217
16278.37 218
16279.57 222
16280.78 216
16281.99 227
16283.19 241
16284.40 233
16285.60 263
16286.81 240
16288.02 272
16289.22 225
16290.43 243
16291.64 257
16292.84 222
16294.05 229
16295.26 213
16296.46 232
16297.67 234
16298.88 288
16300.08 246
16301.29 228
16302.50 240
16303.70 268
16304.91 252
16306.12 262
16307.32 229
16308.53 274
16309.74 272
16310.95 236
16312.15 251
16313.36 234
16314.57 230
16315.78 255
16316.98 240
16318.19 254
16319.40 278
16320.61 255
16321.81 244
16323.02 277
16324.23 226
16325.44 229
16326.64 248
16327.85 237
16329.06 252
16330.27 245
16331.48 224
16332.68 274
16333.89 271
16335.10 263
16336.31 211
16337.52 219
16338.72 214
16339.93 203
16341.14 199
16342.35 212
16343.56 220
16344.77 207
16345.98 224
16347.18 208
16348.39 201
16349.60 197
16350.81 210
16352.02 199
16353.23 224
16354.44 212
16355.65 178
16356.85 190
16358.06 212
16359.27 187
16360.48 197
16361.69 189
16362.90 182
16364.11 178
16365.32 187
16366.53 194
16367.74 180
16368.95 198
16370.16 197
16371.36 208
16372.57 195
16373.78 186
16374.99 167
16376.20 201
16377.41 197
16378.62 195
16379.83 179
16381.04 184
16382.25 171
16383.46 152
16384.67 185
16385.88 182
16387.09 204
16388.30 183
16389.51 180
16390.72 194
16391.93 190
16393.14 200
16394.35 190
16395.56 183
16396.77 207
16397.98 199
16399.19 183
16400.41 201
16401.62 184
16402.83 179
16404.04 153
16405.25 166
16406.46 185
16407.67 230
16408.88 198
16410.09 213
16411.30 194
16412.51 168
16413.72 182
16414.94 189
16416.15 183
16417.36 175
16418.57 171
16419.78 207
16420.99 204
16422.20 177
16423.41 186
16424.63 198
16425.84 213
16427.05 192
16428.26 195
16429.47 173
16430.68 174
16431.90 187
16433.11 184
16434.32 165
16435.53 184
16436.74 178
16437.95 154
16439.17 156
16440.38 162
16441.59 195
16442.80 186
16444.01 192
16445.23 191
16446.44 200
16447.65 186
16448.86 200
16450.08 177
16451.29 161
16452.50 172
16453.71 174
16454.93 171
16456.14 180
16457.35 166
16458.56 203
16459.78 212
16460.99 206
16462.20 186
16463.42 163
16464.63 186
16465.84 164
16467.05 167
16468.27 151
16469.48 195
16470.69 206
16471.91 171
16473.12 179
16474.33 190
16475.55 200
16476.76 186
16477.97 163
16479.19 148
16480.40 206
16481.61 204
16482.83 199
16484.04 188
16485.25 168
16486.47 185
16487.68 161
16488.90 169
16490.11 156
16491.32 177
16492.54 190
16493.75 192
16494.97 169
16496.18 196
16497.39 189
16498.61 185
16499.82 188
16501.04 164
16502.25 194
16503.47 165
16504.68 184
16505.89 174
16507.11 171
16508.32 143
16509.54 172
16510.75 203
16511.97 190
16513.18 160
16514.40 172
16515.61 159
16516.83 155
16518.04 166
16519.26 159
16520.47 162
16521.69 182
16522.90 177
16524.12 175
16525.33 197
16526.55 163
16527.76 162
16528.98 153
16530.19 138
16531.41 175
16532.62 176
16533.84 184
16535.05 170
16536.27 177
16537.49 167
16538.70 180
16539.92 165
16541.13 158
16542.35 173
16543.56 183
16544.78 189
16546.00 139
16547.21 148
16548.43 176
16549.64 187
16550.86 166
16552.08 180
16553.29 194
16554.51 181
16555.73 169
16556.94 188
16558.16 165
16559.37 172
16560.59 217
16561.81 173
16563.02 159
16564.24 182
16565.46 175
16566.67 160
16567.89 151
16569.11 168
16570.32 175
16571.54 167
16572.76 194
16573.98 156
16575.19 160
16576.41 160
16577.63 179
16578.84 203
16580.06 169
16581.28 175
16582.50 174
16583.71 163
16584.93 175
16586.15 198
16587.36 192
16588.58 183
16589.80 179
16591.02 160
16592.24 183
16593.45 170
16594.67 177
16595.89 139
16597.11 173
16598.32 143
16599.54 157
16600.76 145
16601.98 173
16603.20 168
16604.41 170
16605.63 169
16606.85 177
16608.07 166
16609.29 160
16610.51 139
16611.72 176
16612.94 168
16614.16 149
16615.38 157
16616.60 149
16617.82 157
16619.03 156
16620.25 158
16621.47 150
16622.69 148
16623.91 181
16625.13 186
16626.35 163
16627.57 155
16628.79 160
16630.00 185
16631.22 161
16632.44 149
16633.66 159
16634.88 193
16636.10 173
16637.32 161
16638.54 158
16639.76 173
16640.98 172
16642.20 178
16643.42 151
16644.64 167
16645.86 188
16647.08 191
16648.30 173
16649.51 177
16650.73 182
16651.95 182
16653.17 200
16654.39 169
16655.61 159
16656.83 168
16658.05 154
16659.27 161
16660.49 152
16661.71 171
16662.93 161
16664.16 162
16665.38 166
16666.60 173
16667.82 139
16669.04 157
16670.26 165
16671.48 134
16672.70 133
16673.92 162
16675.14 160
16676.36 139
16677.58 151
16678.80 158
16680.02 165
16681.24 142
16682.46 155
16683.69 129
16684.91 149
16686.13 163
16687.35 171
16688.57 174
16689.79 162
16691.01 179
16692.23 157
16693.46 158
16694.68 152
16695.90 182
16697.12 155
16698.34 191
16699.56 150
16700.78 137
16702.01 154
16703.23 146
16704.45 173
16705.67 175
16706.89 166
16708.12 151
16709.34 178
16710.56 171
16711.78 170
16713.00 163
16714.23 156
16715.45 156
16716.67 157
16717.89 186
16719.11 177
16720.34 174
16721.56 161
16722.78 175
16724.00 189
16725.23 151
16726.45 141
16727.67 144
16728.89 140
16730.12 167
16731.34 124
16732.56 163
16733.79 155
16735.01 160
16736.23 181
16737.45 145
16738.68 141
16739.90 185
16741.12 158
16742.35 160
16743.57 154
16744.79 149
16746.02 147
16747.24 165
16748.46 160
16749.69 157
16750.91 139
16752.13 144
16753.36 153
16754.58 127
16755.80 141
16757.03 148
16758.25 165
16759.48 145
16760.70 162
16761.92 171
16763.15 129
16764.37 167
16765.60 166
16766.82 147
16768.04 171
16769.27 169
16770.49 154
16771.72 138
16772.94 127
16774.16 180
16775.39 157
16776.61 182
16777.84 172
16779.06 146
16780.29 171
16781.51 169
16782.74 160
16783.96 146
16785.19 178
16786.41 126
16787.64 156
16788.86 173
16790.09 152
16791.31 163
16792.54 160
16793.76 166
16794.99 177
16796.21 138
16797.44 148
16798.66 143
16799.89 187
16801.11 180
16802.34 160
16803.56 167
16804.79 161
16806.01 151
16807.24 158
16808.46 160
16809.69 128
16810.92 179
16812.14 148
16813.37 140
16814.59 142
16815.82 159
16817.04 163
16818.27 144
16819.50 154
16820.72 166
16821.95 168
16823.17 146
16824.40 151
16825.63 147
16826.85 154
16828.08 161
16829.31 185
16830.53 144
16831.76 126
16832.99 124
16834.21 147
16835.44 156
16836.67 159
16837.89 154
16839.12 163
16840.35 182
16841.57 197
16842.80 144
16844.03 139
16845.25 139
16846.48 148
16847.71 179
16848.93 167
16850.16 158
16851.39 156
16852.62 156
16853.84 135
16855.07 150
16856.30 179
16857.52 170
16858.75 198
16859.98 153
16861.21 148
16862.43 151
16863.66 177
16864.89 167
16866.12 148
16867.35 172
16868.57 217
16869.80 175
16871.03 196
16872.26 163
16873.48 154
16874.71 170
16875.94 180
16877.17 165
16878.40 170
16879.63 167
16880.85 165
16882.08 158
16883.31 164
16884.54 225
16885.77 200
16887.00 193
16888.22 154
16889.45 167
16890.68 185
16891.91 165
16893.14 193
16894.37 207
16895.60 176
16896.82 198
16898.05 200
16899.28 204
16900.51 160
16901.74 173
16902.97 200
16904.20 189
16905.43 174
16906.66 173
16907.89 200
16909.12 175
16910.34 170
16911.57 177
16912.80 184
16914.03 182
16915.26 165
16916.49 152
16917.72 161
16918.95 165
16920.18 171
16921.41 156
16922.64 156
16923.87 144
16925.10 158
16926.33 177
16927.56 174
16928.79 166
16930.02 156
16931.25 172
16932.48 152
16933.71 174
16934.94 150
16936.17 171
16937.40 136
16938.63 140
16939.86 156
16941.09 161
16942.32 171
16943.55 156
16944.78 138
16946.01 156
16947.24 144
16948.48 130
16949.71 148
16950.94 143
16952.17 142
16953.40 144
16954.63 158
16955.86 155
16957.09 153
16958.32 159
16959.55 144
16960.79 162
16962.02 129
16963.25 134
16964.48 152
16965.71 150
16966.94 160
16968.17 150
16969.40 157
16970.64 151
16971.87 138
16973.10 154
16974.33 122
16975.56 160
16976.79 124
16978.03 163
16979.26 152
16980.49 133
16981.72 133
16982.95 156
16984.19 153
16985.42 128
16986.65 160
16987.88 139
16989.11 142
16990.35 167
16991.58 157
16992.81 153
16994.04 140
16995.28 146
16996.51 149
16997.74 142
16998.97 159
17000.21 105
17001.44 168
17002.67 151
17003.90 154
17005.14 143
17006.37 137
17007.60 132
17008.84 144
17010.07 149
17011.30 142
17012.53 168
17013.77 158
17015.00 140
17016.23 147
17017.47 137
17018.70 130
17019.93 127
17021.17 129
17022.40 133
17023.63 152
17024.87 134
17026.10 147
17027.33 134
17028.57 159
17029.80 172
17031.04 150
17032.27 159
17033.50 147
17034.74 128
17035.97 131
17037.20 123
17038.44 144
17039.67 137
17040.91 126
17042.14 148
17043.37 155
17044.61 155
17045.84 97
17047.08 123
17048.31 125
17049.55 136
17050.78 140
17052.02 165
17053.25 120
17054.48 122
17055.72 162
17056.95 148
17058.19 137
17059.42 119
17060.66 155
17061.89 158
17063.13 158
17064.36 135
17065.60 150
17066.83 158
17068.07 164
17069.30 121
17070.54 119
17071.77 132
17073.01 140
17074.24 153
17075.48 130
17076.71 141
17077.95 147
17079.19 154
17080.42 135
17081.66 141
17082.89 147
17084.13 161
17085.36 125
17086.60 135
17087.83 132
17089.07 141
17090.31 136
17091.54 150
17092.78 123
17094.01 118
17095.25 128
17096.49 143
17097.72 147
17098.96 150
17100.19 138
17101.43 128
17102.67 166
17103.90 138
17105.14 125
17106.38 128
17107.61 142
17108.85 136
17110.09 128
17111.32 115
17112.56 154
17113.80 149
17115.03 139
17116.27 145
17117.51 143
17118.74 145
17119.98 150
17121.22 129
17122.45 117
17123.69 148
17124.93 145
17126.17 165
17127.40 125
17128.64 140
17129.88 142
17131.12 138
17132.35 127
17133.59 138
17134.83 172
17136.07 142
17137.30 151
17138.54 166
17139.78 144
17141.02 123
17142.25 139
17143.49 132
17144.73 137
17145.97 136
17147.20 123
17148.44 121
17149.68 131
17150.92 134
17152.16 129
17153.40 147
17154.63 115
17155.87 133
17157.11 118
17158.35 135
17159.59 140
17160.83 158
17162.06 138
17163.30 135
17164.54 116
17165.78 182
17167.02 141
17168.26 155
17169.50 125
17170.73 141
17171.97 134
17173.21 149
17174.45 135
17175.69 116
17176.93 152
17178.17 133
17179.41 110
17180.65 151
17181.89 188
17183.12 123
17184.36 119
17185.60 120
17186.84 117
17188.08 147
17189.32 177
17190.56 130
17191.80 135
17193.04 131
17194.28 117
17195.52 120
17196.76 134
17198.00 150
17199.24 125
17200.48 127
17201.72 136
17202.96 136
17204.20 140
17205.44 157
17206.68 111
17207.92 143
17209.16 162
17210.40 123
17211.64 125
17212.88 136
17214.12 149
17215.36 135
17216.60 136
17217.84 132
17219.08 165
17220.32 154
17221.56 153
17222.80 132
17224.04 153
17225.29 154
17226.53 133
17227.77 119
17229.01 134
17230.25 112
17231.49 133
17232.73 119
17233.97 133
17235.21 137
17236.45 125
17237.70 117
17238.94 117
17240.18 144
17241.42 143
17242.66 154
17243.90 159
17245.14 136
17246.39 144
17247.63 130
17248.87 143
17250.11 138
17251.35 145
17252.59 131
17253.84 135
17255.08 130
17256.32 152
17257.56 110
17258.80 167
17260.05 122
17261.29 134
17262.53 116
17263.77 144
17265.01 124
17266.26 122
17267.50 97
17268.74 125
17269.98 139
17271.23 152
17272.47 140
17273.71 157
17274.95 138
17276.20 121
17277.44 135
17278.68 122
17279.92 127
17281.17 170
17282.41 190
17283.65 113
17284.90 111
17286.14 122
17287.38 120
17288.62 143
17289.87 132
17291.11 110
17292.35 113
17293.60 138
17294.84 146
17296.08 147
17297.33 126
17298.57 141
17299.81 132
17301.06 113
17302.30 134
17303.54 125
17304.79 146
17306.03 143
17307.28 106
17308.52 120
17309.76 150
17311.01 128
17312.25 138
17313.49 112
17314.74 129
17315.98 153
17317.23 145
17318.47 125
17319.72 122
17320.96 145
17322.20 166
17323.45 162
17324.69 141
17325.94 128
17327.18 125
17328.43 137
17329.67 121
17330.91 111
17332.16 129
17333.40 140
17334.65 149
17335.89 123
17337.14 139
17338.38 114
17339.63 132
17340.87 144
17342.12 111
17343.36 134
17344.61 116
17345.85 131
17347.10 116
17348.34 111
17349.59 153
17350.83 129
17352.08 126
17353.33 101
17354.57 139
17355.82 138
17357.06 118
17358.31 112
17359.55 120
17360.80 125
17362.04 133
17363.29 137
17364.54 129
17365.78 140
17367.03 130
17368.27 116
17369.52 132
17370.77 112
17372.01 115
17373.26 112
17374.50 116
17375.75 131
17377.00 135
17378.24 130
17379.49 137
17380.74 144
17381.98 120
17383.23 141
17384.47 119
17385.72 122
17386.97 132
17388.21 115
17389.46 109
17390.71 145
17391.95 138
17393.20 129
17394.45 123
17395.70 99
17396.94 121
17398.19 116
17399.44 141
17400.68 133
17401.93 138
17403.18 130
17404.42 125
17405.67 156
17406.92 137
17408.17 110
17409.41 124
17410.66 136
17411.91 121
17413.16 130
17414.40 121
17415.65 143
17416.90 141
17418.15 135
17419.40 103
17420.64 117
17421.89 157
17423.14 132
17424.39 131
17425.63 137
17426.88 160
17428.13 139
17429.38 104
17430.63 113
17431.88 113
17433.12 128
17434.37 131
17435.62 112
17436.87 111
17438.12 109
17439.37 117
17440.61 127
17441.86 129
17443.11 124
17444.36 109
17445.61 138
17446.86 124
17448.11 118
17449.36 138
17450.60 129
17451.85 119
17453.10 116
17454.35 135
17455.60 136
17456.85 109
17458.10 128
17459.35 122
17460.60 128
17461.85 129
17463.10 121
17464.34 96
17465.59 125
17466.84 123
17468.09 123
17469.34 129
17470.59 128
17471.84 104
17473.09 117
17474.34 128
17475.59 128
17476.84 135
17478.09 133
17479.34 122
17480.59 130
17481.84 107
17483.09 126
17484.34 112
17485.59 115
17486.84 144
17488.09 122
17489.34 124
17490.59 139
17491.84 137
17493.09 132
17494.34 113
17495.59 120
17496.84 111
17498.10 118
17499.35 120
17500.60 142
17501.85 125
17503.10 117
17504.35 112
17505.60 107
17506.85 120
17508.10 125
17509.35 153
17510.60 110
17511.86 135
17513.11 138
17514.36 136
17515.61 128
17516.86 136
17518.11 139
17519.36 139
17520.61 112
17521.87 148
17523.12 133
17524.37 138
17525.62 104
17526.87 119
17528.12 132
17529.38 132
17530.63 137
17531.88 113
17533.13 126
17534.38 117
17535.63 120
17536.89 122
17538.14 128
17539.39 122
17540.64 156
17541.89 128
17543.15 104
17544.40 120
17545.65 109
17546.90 147
17548.16 113
17549.41 104
17550.66 100
17551.91 169
17553.17 131
17554.42 124
17555.67 104
17556.92 134
17558.18 123
17559.43 138
17560.68 110
17561.94 129
17563.19 125
17564.44 131
17565.69 132
17566.95 115
17568.20 111
17569.45 131
17570.71 121
17571.96 136
17573.21 137
17574.47 134
17575.72 134
17576.97 116
17578.23 131
17579.48 122
17580.73 127
17581.99 116
17583.24 133
17584.50 130
17585.75 120
17587.00 135
17588.26 129
17589.51 145
17590.76 129
17592.02 124
17593.27 109
17594.53 119
17595.78 100
17597.04 113
17598.29 114
17599.54 108
17600.80 129
17602.05 136
17603.31 118
17604.56 142
17605.82 125
17607.07 97
17608.32 134
17609.58 131
17610.83 125
17612.09 125
17613.34 131
17614.60 141
17615.85 135
17617.11 126
17618.36 130
17619.62 151
17620.87 145
17622.13 127
17623.38 111
17624.64 140
17625.89 132
17627.15 133
17628.40 103
17629.66 140
17630.91 129
17632.17 120
17633.43 142
17634.68 127
17635.94 126
17637.19 126
17638.45 127
17639.70 122
17640.96 128
17642.21 124
17643.47 108
17644.73 130
17645.98 127
17647.24 129
17648.49 137
17649.75 134
17651.01 119
17652.26 111
17653.52 133
17654.77 141
17656.03 145
17657.29 120
17658.54 145
17659.80 105
17661.06 143
17662.31 113
17663.57 146
17664.83 117
17666.08 104
17667.34 157
17668.60 146
17669.85 160
17671.11 138
17672.37 126
17673.62 125
17674.88 119
17676.14 149
17677.39 125
17678.65 114
17679.91 117
17681.17 111
17682.42 120
17683.68 149
17684.94 143
17686.19 108
17687.45 115
17688.71 116
17689.97 118
17691.22 154
17692.48 144
17693.74 123
17695.00 116
17696.26 126
17697.51 160
17698.77 128
17700.03 110
17701.29 106
17702.54 131
17703.80 140
17705.06 124
17706.32 112
17707.58 120
17708.83 104
17710.09 118
17711.35 124
17712.61 125
17713.87 119
17715.13 112
17716.38 124
17717.64 115
17718.90 119
17720.16 107
17721.42 146
17722.68 119
17723.94 115
17725.19 105
17726.45 159
17727.71 129
17728.97 124
17730.23 122
17731.49 123
17732.75 130
17734.01 136
17735.27 131
17736.53 104
17737.78 115
17739.04 113
17740.30 112
17741.56 123
17742.82 133
17744.08 109
17745.34 116
17746.60 135
17747.86 134
17749.12 102
17750.38 116
17751.64 123
17752.90 110
17754.16 114
17755.42 129
17756.68 158
17757.94 124
17759.20 132
17760.46 119
17761.72 146
17762.98 147
17764.24 144
17765.50 115
17766.76 122
17768.02 126
17769.28 129
17770.54 148
17771.80 144
17773.06 155
17774.32 151
17775.58 134
17776.84 146
17778.10 143
17779.36 141
17780.62 145
17781.88 156
17783.15 129
17784.41 125
17785.67 114
17786.93 130
17788.19 144
17789.45 109
17790.71 129
17791.97 151
17793.23 110
17794.49 117
17795.76 145
17797.02 145
17798.28 126
17799.54 168
17800.80 166
17802.06 130
17803.32 106
17804.59 127
17805.85 144
17807.11 134
17808.37 135
17809.63 125
17810.89 156
17812.16 129
17813.42 157
17814.68 135
17815.94 99
17817.20 149
17818.47 126
17819.73 138
17820.99 135
17822.25 104
17823.51 115
17824.78 112
17826.04 129
17827.30 131
17828.56 110
17829.83 129
17831.09 109
17832.35 102
17833.61 100
17834.88 128
17836.14 128
17837.40 142
17838.67 126
17839.93 148
17841.19 140
17842.45 119
17843.72 134
17844.98 95
17846.24 126
17847.51 122
17848.77 147
17850.03 103
17851.30 109
17852.56 122
17853.82 104
17855.09 133
17856.35 106
17857.61 113
17858.88 108
17860.14 123
17861.40 108
17862.67 117
17863.93 137
17865.19 140
17866.46 122
17867.72 140
17868.99 128
17870.25 117
17871.51 130
17872.78 111
17874.04 147
17875.31 132
17876.57 146
17877.83 117
17879.10 129
17880.36 141
17881.63 119
17882.89 127
17884.15 99
17885.42 122
17886.68 135
17887.95 124
17889.21 119
17890.48 120
17891.74 115
17893.01 115
17894.27 135
17895.54 122
17896.80 132
17898.07 125
17899.33 118
17900.60 112
17901.86 126
17903.13 147
17904.39 136
17905.66 132
17906.92 104
17908.19 110
17909.45 112
17910.72 105
17911.98 110
17913.25 105
17914.51 109
17915.78 106
17917.05 106
17918.31 113
17919.58 111
17920.84 111
17922.11 120
17923.37 139
17924.64 126
17925.91 131
17927.17 140
17928.44 112
17929.70 120
17930.97 106
17932.24 151
17933.50 118
17934.77 117
17936.03 112
17937.30 120
17938.57 116
17939.83 123
17941.10 135
17942.37 100
17943.63 114
17944.90 137
17946.17 154
17947.43 130
17948.70 107
17949.97 127
17951.23 147
17952.50 122
17953.77 130
17955.03 107
17956.30 110
17957.57 118
17958.83 102
17960.10 119
17961.37 113
17962.64 110
17963.90 107
17965.17 117
17966.44 121
17967.70 108
17968.97 104
17970.24 129
17971.51 123
17972.77 115
17974.04 114
17975.31 118
17976.58 117
17977.85 93
17979.11 110
17980.38 98
17981.65 107
17982.92 93
17984.18 123
17985.45 114
17986.72 126
17987.99 130
17989.26 127
17990.52 118
17991.79 115
17993.06 115
17994.33 117
17995.60 119
17996.87 107
17998.13 117
17999.40 117
18000.67 103
18001.94 122
18003.21 135
18004.48 133
18005.75 96
18007.02 125
18008.28 134
18009.55 81
18010.82 99
18012.09 106
18013.36 113
18014.63 92
18015.90 109
18017.17 118
18018.44 97
18019.71 99
18020.97 109
18022.24 120
18023.51 102
18024.78 89
18026.05 117
18027.32 128
18028.59 125
18029.86 104
18031.13 121
18032.40 111
18033.67 116
18034.94 114
18036.21 113
18037.48 100
18038.75 122
18040.02 123
18041.29 112
18042.56 112
18043.83 130
18045.10 117
18046.37 124
18047.64 105
18048.91 144
18050.18 120
18051.45 169
18052.72 100
18053.99 85
18055.26 94
18056.53 109
18057.80 109
18059.07 136
18060.34 96
18061.61 89
18062.88 110
18064.16 122
18065.43 117
18066.70 120
18067.97 120
18069.24 128
18070.51 140
18071.78 116
18073.05 124
18074.32 127
18075.59 134
18076.87 106
18078.14 109
18079.41 121
18080.68 134
18081.95 159
18083.22 125
18084.49 118
18085.77 111
18087.04 131
18088.31 138
18089.58 106
18090.85 103
18092.12 123
18093.40 139
18094.67 137
18095.94 93
18097.21 88
18098.48 118
18099.76 135
18101.03 119
18102.30 99
18103.57 115
18104.84 95
18106.12 122
18107.39 107
18108.66 96
18109.93 141
18111.21 114
18112.48 154
18113.75 134
18115.02 108
18116.30 139
18117.57 137
18118.84 119
18120.11 120
18121.39 112
18122.66 149
18123.93 125
18125.21 130
18126.48 127
18127.75 126
18129.02 150
18130.30 129
18131.57 91
18132.84 98
18134.12 119
18135.39 158
18136.66 145
18137.94 143
18139.21 126
18140.48 130
18141.76 129
18143.03 116
18144.31 128
18145.58 129
18146.85 153
18148.13 100
18149.40 116
18150.67 113
18151.95 120
18153.22 142
18154.50 125
18155.77 110
18157.04 109
18158.32 141
18159.59 141
18160.87 122
18162.14 103
18163.41 125
18164.69 133
18165.96 109
18167.24 110
18168.51 118
18169.79 128
18171.06 120
18172.34 120
18173.61 129
18174.89 103
18176.16 105
18177.43 117
18178.71 116
18179.98 137
18181.26 133
18182.53 127
18183.81 99
18185.08 101
18186.36 108
18187.63 131
18188.91 115
18190.18 118
18191.46 124
18192.74 126
18194.01 115
18195.29 85
18196.56 108
18197.84 122
18199.11 115
18200.39 103
18201.66 107
18202.94 108
18204.22 119
18205.49 117
18206.77 109
18208.04 107
18209.32 115
18210.59 110
18211.87 129
18213.15 99
18214.42 98
18215.70 145
18216.97 113
18218.25 115
18219.53 115
18220.80 124
18222.08 143
18223.36 146
18224.63 143
18225.91 140
18227.19 110
18228.46 117
18229.74 92
18231.02 123
18232.29 110
18233.57 121
18234.85 124
18236.12 122
18237.40 128
18238.68 104
18239.95 124
18241.23 123
18242.51 113
18243.78 109
18245.06 128
18246.34 132
18247.62 128
18248.89 129
18250.17 124
18251.45 105
18252.73 136
18254.00 108
18255.28 108
18256.56 109
18257.84 123
18259.11 122
18260.39 113
18261.67 115
18262.95 91
18264.22 102
18265.50 125
18266.78 123
18268.06 125
18269.34 115
18270.61 112
18271.89 128
18273.17 108
18274.45 104
18275.73 129
18277.01 141
18278.28 141
18279.56 109
18280.84 109
18282.12 111
18283.40 128
18284.68 140
18285.95 123
18287.23 96
18288.51 116
18289.79 99
18291.07 119
18292.35 131
18293.63 125
18294.91 117
18296.19 114
18297.46 104
18298.74 124
18300.02 128
18301.30 107
18302.58 113
18303.86 95
18305.14 106
18306.42 99
18307.70 133
18308.98 126
18310.26 118
18311.54 105
18312.82 115
18314.10 109
18315.37 91
18316.65 117
18317.93 106
18319.21 141
18320.49 115
18321.77 128
18323.05 118
18324.33 118
18325.61 122
18326.89 142
18328.17 127
18329.45 148
18330.73 124
18332.01 114
18333.29 101
18334.57 111
18335.86 122
18337.14 115
18338.42 132
18339.70 115
18340.98 134
18342.26 133
18343.54 114
18344.82 114
18346.10 133
18347.38 141
18348.66 106
18349.94 106
18351.22 126
18352.50 133
18353.78 119
18355.07 123
18356.35 132
18357.63 110
18358.91 113
18360.19 123
18361.47 115
18362.75 110
18364.03 131
18365.32 126
18366.60 123
18367.88 111
18369.16 125
18370.44 135
18371.72 136
18373.00 115
18374.29 111
18375.57 141
18376.85 136
18378.13 151
18379.41 98
18380.70 116
18381.98 119
18383.26 121
18384.54 120
18385.82 127
18387.11 132
18388.39 137
18389.67 116
18390.95 104
18392.23 97
18393.52 106
18394.80 122
18396.08 106
18397.36 73
18398.65 105
18399.93 125
18401.21 133
18402.50 95
18403.78 105
18405.06 140
18406.34 130
18407.63 98
18408.91 100
18410.19 119
18411.48 104
18412.76 100
18414.04 122
18415.32 119
18416.61 128
18417.89 145
18419.17 128
18420.46 122
18421.74 103
18423.02 130
18424.31 126
18425.59 129
18426.87 102
18428.16 121
18429.44 124
18430.73 108
18432.01 108
18433.29 124
18434.58 117
18435.86 107
18437.14 116
18438.43 97
18439.71 120
18441.00 100
18442.28 126
18443.56 120
18444.85 102
18446.13 118
18447.42 142
18448.70 89
18449.99 108
18451.27 113
18452.56 143
18453.84 130
18455.12 112
18456.41 112
18457.69 119
18458.98 123
18460.26 122
18461.55 127
18462.83 92
18464.12 99
18465.40 112
18466.69 132
18467.97 121
18469.26 103
18470.54 87
18471.83 141
18473.11 122
18474.40 128
18475.68 120
18476.97 124
18478.25 119
18479.54 108
18480.82 120
18482.11 112
18483.40 119
18484.68 107
18485.97 121
18487.25 116
18488.54 127
18489.82 103
18491.11 103
18492.39 111
18493.68 96
18494.97 113
18496.25 107
18497.54 104
18498.82 109
18500.11 121
18501.40 111
18502.68 115
18503.97 109
18505.26 116
18506.54 114
18507.83 119
18509.11 108
18510.40 125
18511.69 92
18512.97 94
18514.26 106
18515.55 100
18516.83 91
18518.12 102
18519.41 115
18520.69 113
18521.98 100
18523.27 109
18524.56 118
18525.84 101
18527.13 163
18528.42 130
18529.70 105
18530.99 126
18532.28 142
18533.57 117
18534.85 102
18536.14 118
18537.43 118
18538.71 129
18540.00 118
18541.29 114
18542.58 124
18543.86 88
18545.15 116
18546.44 135
18547.73 105
18549.02 104
18550.30 120
18551.59 132
18552.88 103
18554.17 126
18555.46 110
18556.74 103
18558.03 116
18559.32 106
18560.61 141
18561.90 118
18563.18 109
18564.47 107
18565.76 128
18567.05 131
18568.34 98
18569.63 111
18570.92 106
18572.20 103
18573.49 107
18574.78 133
18576.07 126
18577.36 143
18578.65 127
18579.94 115
18581.23 119
18582.51 119
18583.80 116
18585.09 139
18586.38 126
18587.67 127
18588.96 115
18590.25 158
18591.54 130
18592.83 120
18594.12 122
18595.41 123
18596.70 137
18597.99 140
18599.28 160
18600.57 126
18601.85 140
18603.14 121
18604.43 162
18605.72 142
18607.01 134
18608.30 127
18609.59 145
18610.88 151
18612.17 131
18613.46 143
18614.75 125
18616.04 136
18617.33 116
18618.62 130
18619.91 122
18621.20 144
18622.50 105
18623.79 141
18625.08 113
18626.37 114
18627.66 127
18628.95 145
18630.24 146
18631.53 142
18632.82 147
18634.11 116
18635.40 135
18636.69 115
18637.98 144
18639.27 151
18640.57 142
18641.86 148
18643.15 145
18644.44 130
18645.73 143
18647.02 138
18648.31 122
18649.60 135
18650.89 126
18652.19 112
18653.48 130
18654.77 110
18656.06 145
18657.35 117
18658.64 101
18659.94 128
18661.23 114
18662.52 103
18663.81 107
18665.10 116
18666.39 135
18667.69 107
18668.98 119
18670.27 96
18671.56 109
18672.85 102
18674.15 120
18675.44 107
18676.73 85
18678.02 98
18679.32 91
18680.61 103
18681.90 124
18683.19 100
18684.49 107
18685.78 131
18687.07 145
18688.36 108
18689.66 130
18690.95 138
18692.24 115
18693.53 99
18694.83 138
18696.12 125
18697.41 115
18698.71 114
18700.00 125
18701.29 133
18702.59 131
18703.88 123
18705.17 96
18706.47 89
18707.76 138
18709.05 115
18710.35 96
18711.64 111
18712.93 132
18714.23 105
18715.52 85
18716.81 105
18718.11 124
18719.40 111
18720.70 110
18721.99 125
18723.28 140
18724.58 125
18725.87 136
18727.16 132
18728.46 101
18729.75 104
18731.05 114
18732.34 135
18733.64 148
18734.93 138
18736.22 116
18737.52 130
18738.81 152
18740.11 108
18741.40 95
18742.70 145
18743.99 135
18745.29 121
18746.58 120
18747.87 111
18749.17 110
18750.46 139
18751.76 114
18753.05 108
18754.35 132
18755.64 138
18756.94 142
18758.23 111
18759.53 127
18760.82 138
18762.12 127
18763.42 119
18764.71 86
18766.01 124
18767.30 119
18768.60 139
18769.89 127
18771.19 118
18772.48 129
18773.78 119
18775.07 116
18776.37 131
18777.67 128
18778.96 129
18780.26 132
18781.55 139
18782.85 150
18784.15 136
18785.44 120
18786.74 121
18788.03 90
18789.33 108
18790.63 133
18791.92 134
18793.22 118
18794.52 134
18795.81 148
18797.11 124
18798.40 120
18799.70 126
18801.00 133
18802.29 123
18803.59 121
18804.89 95
18806.18 93
18807.48 109
18808.78 130
18810.07 108
18811.37 101
18812.67 99
18813.97 120
18815.26 124
18816.56 102
18817.86 99
18819.15 118
18820.45 131
18821.75 145
18823.05 139
18824.34 131
18825.64 135
18826.94 108
18828.24 95
18829.53 114
18830.83 86
18832.13 115
18833.43 139
18834.72 119
18836.02 116
18837.32 102
18838.62 111
18839.92 108
18841.21 101
18842.51 100
18843.81 133
18845.11 129
18846.41 116
18847.70 116
18849.00 150
18850.30 119
18851.60 118
18852.90 110
18854.20 117
18855.49 124
18856.79 119
18858.09 134
18859.39 120
18860.69 107
18861.99 145
18863.29 139
18864.58 125
18865.88 102
18867.18 107
18868.48 122
18869.78 115
18871.08 124
18872.38 105
18873.68 118
18874.98 101
18876.28 114
18877.57 122
18878.87 123
18880.17 121
18881.47 115
18882.77 117
18884.07 110
18885.37 107
18886.67 131
18887.97 123
18889.27 127
18890.57 135
18891.87 134
18893.17 123
18894.47 117
18895.77 117
18897.07 121
18898.37 105
18899.67 100
18900.97 105
18902.27 136
18903.57 133
18904.87 107
18906.17 108
18907.47 110
18908.77 124
18910.07 104
18911.37 115
18912.67 124
18913.97 128
18915.27 144
18916.57 109
18917.87 105
18919.17 110
18920.47 108
18921.78 127
18923.08 117
18924.38 93
18925.68 106
18926.98 126
18928.28 100
18929.58 101
18930.88 120
18932.18 107
18933.48 97
18934.79 87
18936.09 119
18937.39 110
18938.69 91
18939.99 104
18941.29 108
18942.59 101
18943.90 93
18945.20 106
18946.50 108
18947.80 103
18949.10 100
18950.40 125
18951.71 99
18953.01 125
18954.31 114
18955.61 116
18956.91 98
18958.21 125
18959.52 138
18960.82 115
18962.12 104
18963.42 118
18964.73 119
18966.03 118
18967.33 112
18968.63 114
18969.93 99
18971.24 101
18972.54 105
18973.84 124
18975.14 119
18976.45 87
18977.75 98
18979.05 119
18980.36 124
18981.66 89
18982.96 94
18984.26 106
18985.57 97
18986.87 98
18988.17 115
18989.48 123
18990.78 88
18992.08 111
18993.39 110
18994.69 102
18995.99 122
18997.30 102
18998.60 107
18999.90 126
19001.21 108
19002.51 119
19003.81 101
19005.12 98
19006.42 112
19007.72 122
19009.03 89
19010.33 114
19011.64 99
19012.94 117
19014.24 93
19015.55 88
19016.85 86
19018.16 100
19019.46 109
19020.76 86
19022.07 118
19023.37 140
19024.68 125
19025.98 119
19027.29 127
19028.59 105
19029.89 101
19031.20 99
19032.50 106
19033.81 105
19035.11 112
19036.42 96
19037.72 92
19039.03 123
19040.33 111
19041.64 134
19042.94 103
19044.25 119
19045.55 98
19046.86 112
19048.16 100
19049.47 109
19050.77 111
19052.08 102
19053.38 100
19054.69 129
19055.99 108
19057.30 104
19058.60 91
19059.91 85
19061.22 111
19062.52 112
19063.83 103
19065.13 107
19066.44 81
19067.74 125
19069.05 113
19070.36 96
19071.66 112
19072.97 107
19074.27 104
19075.58 108
19076.89 101
19078.19 92
19079.50 89
19080.80 82
19082.11 90
19083.42 92
19084.72 105
19086.03 109
19087.34 114
19088.64 98
19089.95 109
19091.26 109
19092.56 111
19093.87 114
19095.18 106
19096.48 101
19097.79 104
19099.10 105
19100.40 109
19101.71 105
19103.02 118
19104.32 102
19105.63 105
19106.94 107
19108.25 95
19109.55 108
19110.86 115
19112.17 93
19113.48 104
19114.78 90
19116.09 97
19117.40 108
19118.71 115
19120.01 102
19121.32 97
19122.63 94
19123.94 105
19125.24 107
19126.55 97
19127.86 96
19129.17 108
19130.47 116
19131.78 100
19133.09 109
19134.40 107
19135.71 124
19137.02 114
19138.32 95
19139.63 92
19140.94 88
19142.25 117
19143.56 97
19144.87 97
19146.17 87
19147.48 122
19148.79 109
19150.10 117
19151.41 93
19152.72 101
19154.03 123
19155.33 101
19156.64 91
19157.95 110
19159.26 115
19160.57 109
19161.88 119
19163.19 93
19164.50 96
19165.81 86
19167.12 123
19168.42 121
19169.73 107
19171.04 88
19172.35 80
19173.66 122
19174.97 104
19176.28 84
19177.59 114
19178.90 91
19180.21 85
19181.52 100
19182.83 99
19184.14 101
19185.45 95
19186.76 125
19188.07 87
19189.38 98
19190.69 102
19192.00 113
19193.31 91
19194.62 108
19195.93 110
19197.24 101
19198.55 94
19199.86 114
19201.17 118
19202.48 88
19203.79 92
19205.10 121
19206.41 110
19207.72 108
19209.03 96
19210.34 93
19211.66 122
19212.97 94
19214.28 113
19215.59 119
19216.90 104
19218.21 98
19219.52 104
19220.83 93
19222.14 112
19223.45 112
19224.77 100
19226.08 93
19227.39 94
19228.70 127
19230.01 118
19231.32 104
19232.63 105
19233.94 119
19235.26 81
19236.57 122
19237.88 126
19239.19 98
19240.50 106
19241.81 89
19243.13 89
19244.44 93
19245.75 121
19247.06 96
19248.37 78
19249.69 113
19251.00 126
19252.31 104
19253.62 81
19254.93 95
19256.25 124
19257.56 97
19258.87 112
19260.18 110
19261.50 94
19262.81 104
19264.12 113
19265.43 110
19266.75 96
19268.06 107
19269.37 81
19270.68 106
19272.00 91
19273.31 105
19274.62 119
19275.94 129
19277.25 105
19278.56 77
19279.88 75
19281.19 82
19282.50 116
19283.81 98
19285.13 99
19286.44 98
19287.75 119
19289.07 110
19290.38 99
19291.70 96
19293.01 114
19294.32 109
19295.64 110
19296.95 95
19298.26 84
19299.58 99
19300.89 126
19302.20 101
19303.52 99
19304.83 89
19306.15 92
19307.46 86
19308.77 75
19310.09 122
19311.40 87
19312.72 86
19314.03 107
19315.35 97
19316.66 93
19317.97 88
19319.29 110
19320.60 110
19321.92 114
19323.23 97
19324.55 118
19325.86 101
19327.18 108
19328.49 126
19329.81 125
19331.12 106
19332.44 102
19333.75 100
19335.07 113
19336.38 98
19337.70 100
19339.01 96
19340.33 116
19341.64 115
19342.96 123
19344.27 86
19345.59 117
19346.90 95
19348.22 100
19349.53 105
19350.85 87
19352.16 115
19353.48 116
19354.79 103
19356.11 93
19357.43 86
19358.74 88
19360.06 79
19361.37 100
19362.69 98
19364.01 116
19365.32 105
19366.64 116
19367.95 116
19369.27 134
19370.59 100
19371.90 102
19373.22 101
19374.53 87
19375.85 82
19377.17 97
19378.48 95
19379.80 98
19381.12 102
19382.43 86
19383.75 105
19385.07 92
19386.38 98
19387.70 82
19389.02 99
19390.33 103
19391.65 95
19392.97 102
19394.28 126
19395.60 119
19396.92 105
19398.24 90
19399.55 114
19400.87 123
19402.19 105
19403.50 102
19404.82 80
19406.14 88
19407.46 91
19408.77 119
19410.09 97
19411.41 95
19412.73 115
19414.04 108
19415.36 101
19416.68 106
19418.00 101
19419.32 118
19420.63 114
19421.95 130
19423.27 125
19424.59 107
19425.91 105
19427.22 92
19428.54 118
19429.86 101
19431.18 104
19432.50 140
19433.82 111
19435.13 102
19436.45 114
19437.77 85
19439.09 108
19440.41 108
19441.73 116
19443.04 103
19444.36 129
19445.68 111
19447.00 139
19448.32 110
19449.64 79
19450.96 83
19452.28 100
19453.60 106
19454.91 94
19456.23 105
19457.55 117
19458.87 76
19460.19 88
19461.51 86
19462.83 99
19464.15 113
19465.47 94
19466.79 89
19468.11 118
19469.43 91
19470.75 101
19472.07 92
19473.39 100
19474.71 109
19476.03 107
19477.35 121
19478.67 103
19479.99 113
19481.30 117
19482.62 132
19483.94 109
19485.27 72
19486.59 101
19487.91 90
19489.23 89
19490.55 110
19491.87 109
19493.19 108
19494.51 88
19495.83 128
19497.15 120
19498.47 106
19499.79 92
19501.11 104
19502.43 105
19503.75 92
19505.07 106
19506.39 114
19507.71 115
19509.03 118
19510.36 93
19511.68 124
19513.00 106
19514.32 98
19515.64 87
19516.96 137
19518.28 124
19519.60 110
19520.92 122
19522.25 111
19523.57 93
19524.89 91
19526.21 115
19527.53 99
19528.85 85
19530.17 117
19531.50 130
19532.82 101
19534.14 103
19535.46 122
19536.78 103
19538.11 92
19539.43 108
19540.75 95
19542.07 112
19543.39 82
19544.72 92
19546.04 105
19547.36 89
19548.68 91
19550.00 114
19551.33 112
19552.65 106
19553.97 95
19555.29 104
19556.62 91
19557.94 115
19559.26 113
19560.58 95
19561.91 102
19563.23 101
19564.55 117
19565.88 95
19567.20 103
19568.52 97
19569.84 95
19571.17 100
19572.49 96
19573.81 98
19575.14 104
19576.46 96
19577.78 114
19579.11 89
19580.43 115
19581.75 112
19583.08 140
19584.40 114
19585.72 110
19587.05 104
19588.37 108
19589.69 108
19591.02 111
19592.34 118
19593.67 100
19594.99 96
19596.31 107
19597.64 98
19598.96 96
19600.28 93
19601.61 92
19602.93 113
19604.26 98
19605.58 91
19606.91 104
19608.23 104
19609.55 102
19610.88 81
19612.20 96
19613.53 113
19614.85 109
19616.18 86
19617.50 113
19618.83 101
19620.15 112
19621.47 102
19622.80 109
19624.12 96
19625.45 96
19626.77 94
19628.10 108
19629.42 101
19630.75 93
19632.07 73
19633.40 97
19634.72 92
19636.05 99
19637.37 98
19638.70 101
19640.03 86
19641.35 83
19642.68 81
19644.00 92
19645.33 117
19646.65 86
19647.98 91
19649.30 82
19650.63 88
19651.96 84
19653.28 115
19654.61 90
19655.93 99
19657.26 118
19658.58 106
19659.91 98
19661.24 91
19662.56 86
19663.89 79
19665.22 90
19666.54 90
19667.87 109
19669.19 110
19670.52 99
19671.85 98
19673.17 108
19674.50 67
19675.83 86
19677.15 101
19678.48 98
19679.81 93
19681.13 74
19682.46 96
19683.79 110
19685.11 100
19686.44 75
19687.77 95
19689.09 106
19690.42 112
19691.75 107
19693.08 105
19694.40 89
19695.73 114
19697.06 100
19698.39 113
19699.71 100
19701.04 86
19702.37 96
19703.69 94
19705.02 101
19706.35 79
19707.68 91
19709.01 90
19710.33 101
19711.66 96
19712.99 106
19714.32 114
19715.64 108
19716.97 89
19718.30 84
19719.63 81
19720.96 112
19722.28 118
19723.61 98
19724.94 100
19726.27 86
19727.60 106
19728.93 97
19730.25 88
19731.58 91
19732.91 117
19734.24 99
19735.57 109
19736.90 91
19738.23 97
19739.55 86
19740.88 103
19742.21 97
19743.54 96
19744.87 113
19746.20 114
19747.53 120
19748.86 89
19750.19 118
19751.51 116
19752.84 108
19754.17 98
19755.50 104
19756.83 111
19758.16 123
19759.49 91
19760.82 96
19762.15 67
19763.48 99
19764.81 107
19766.14 85
19767.47 100
19768.80 101
19770.13 87
19771.46 98
19772.79 99
19774.12 86
19775.45 115
19776.78 87
19778.11 88
19779.44 70
19780.77 86
19782.10 114
19783.43 111
19784.76 109
19786.09 99
19787.42 114
19788.75 102
19790.08 77
19791.41 96
19792.74 88
19794.07 89
19795.40 100
19796.73 87
19798.06 82
19799.39 96
19800.72 92
19802.05 85
19803.39 97
19804.72 104
19806.05 85
19807.38 93
19808.71 84
19810.04 117
19811.37 102
19812.70 94
19814.03 99
19815.37 97
19816.70 101
19818.03 86
19819.36 87
19820.69 98
19822.02 81
19823.35 102
19824.69 103
19826.02 93
19827.35 89
19828.68 97
19830.01 87
19831.34 86
19832.68 119
19834.01 97
19835.34 85
19836.67 78
19838.00 105
19839.34 94
19840.67 106
19842.00 79
19843.33 87
19844.67 86
19846.00 74
19847.33 89
19848.66 86
19849.99 115
19851.33 90
19852.66 99
19853.99 94
19855.32 85
19856.66 95
19857.99 89
19859.32 84
19860.66 99
19861.99 88
19863.32 115
19864.65 114
19865.99 116
19867.32 100
19868.65 106
19869.99 100
19871.32 100
19872.65 94
19873.99 86
19875.32 94
19876.65 89
19877.99 101
19879.32 99
19880.65 99
19881.99 103
19883.32 102
19884.65 106
19885.99 87
19887.32 99
19888.66 84
19889.99 117
19891.32 118
19892.66 76
19893.99 86
19895.32 111
19896.66 100
19897.99 111
19899.33 90
19900.66 94
19902.00 98
19903.33 118
19904.66 84
19906.00 71
19907.33 92
19908.67 113
19910.00 109
19911.34 100
19912.67 109
19914.01 95
19915.34 94
19916.67 90
19918.01 108
19919.34 80
19920.68 98
19922.01 80
19923.35 83
19924.68 83
19926.02 102
19927.35 110
19928.69 112
19930.02 92
19931.36 89
19932.69 109
19934.03 107
19935.37 100
19936.70 79
19938.04 91
19939.37 101
19940.71 103
19942.04 81
19943.38 87
19944.71 82
19946.05 99
19947.39 91
19948.72 100
19950.06 77
19951.39 105
19952.73 80
19954.06 108
19955.40 96
19956.74 79
19958.07 98
19959.41 115
19960.74 99
19962.08 90
19963.42 89
19964.75 93
19966.09 99
19967.43 91
19968.76 90
19970.10 108
19971.44 106
19972.77 110
19974.11 82
19975.45 92
19976.78 104
19978.12 82
19979.46 105
19980.79 93
19982.13 103
19983.47 102
19984.80 115
19986.14 94
19987.48 89
19988.82 105
19990.15 105
19991.49 136
19992.83 91
19994.16 87
19995.50 95
19996.84 92
19998.18 110
19999.51 92
20000.85 100
20002.19 99
20003.53 96
20004.86 103
20006.20 91
20007.54 80
20008.88 102
20010.22 103
20011.55 89
20012.89 90
20014.23 93
20015.57 118
20016.91 81
20018.24 76
20019.58 89
20020.92 100
20022.26 76
20023.60 94
20024.93 97
20026.27 98
20027.61 84
20028.95 109
20030.29 76
20031.63 104
20032.97 102
20034.30 107
20035.64 90
20036.98 93
20038.32 109
20039.66 122
20041.00 119
20042.34 91
20043.68 90
20045.01 113
20046.35 118
20047.69 101
20049.03 108
20050.37 101
20051.71 107
20053.05 111
20054.39 103
20055.73 108
20057.07 98
20058.41 116
20059.75 111
20061.09 96
20062.43 100
20063.77 94
20065.11 79
20066.45 126
20067.79 90
20069.12 109
20070.46 101
20071.80 112
20073.14 110
20074.48 108
20075.82 82
20077.16 100
20078.50 92
20079.85 106
20081.19 90
20082.53 114
20083.87 119
20085.21 104
20086.55 118
20087.89 117
20089.23 112
20090.57 97
20091.91 113
20093.25 116
20094.59 82
20095.93 80
20097.27 109
20098.61 115
20099.95 108
20101.29 113
20102.64 109
20103.98 109
20105.32 103
20106.66 103
20108.00 97
20109.34 109
20110.68 121
20112.02 115
20113.36 98
20114.71 90
20116.05 95
20117.39 97
20118.73 92
20120.07 101
20121.41 92
20122.75 105
20124.10 101
20125.44 107
20126.78 96
20128.12 87
20129.46 108
