# Supplementary material for: MALDI-TOF MS typing enables the classification of brewing yeasts of the genus Saccharomyces to major beer styles
Source: PLoS One. 2017 Aug 9;12(8):e0181694. doi: 10.1371/journal.pone.0181694 (PMC5549903; doi:10.1371/journal.pone.0181694)
Supplement: S1 File — The directory includes 90 raw files and was zipped to “.zip”; the folder has three strains with 30 spectra per strain; S1 Text explains the raw files with an example and Table 1 represents the yeast strains used within the experiment. (ZIP) [file pone.0181694.s004.zip › 1-3/30252-148-OG-Alt-Alt-YPG-18h-E-E_2015-08-11__0_D6_1.dat]

2000.98 4135
2001.40 4330
2001.82 4304
2002.25 4260
2002.67 4025
2003.09 4203
2003.51 4186
2003.93 3937
2004.35 3844
2004.78 3961
2005.20 4047
2005.62 3765
2006.04 3827
2006.47 3737
2006.89 3763
2007.31 3703
2007.73 3683
2008.16 3756
2008.58 3620
2009.00 3836
2009.42 3938
2009.85 3929
2010.27 4018
2010.69 3815
2011.11 3452
2011.54 3870
2011.96 4132
2012.38 3969
2012.80 3978
2013.23 3742
2013.65 3888
2014.07 3776
2014.50 3666
2014.92 3571
2015.34 3444
2015.77 3406
2016.19 3305
2016.61 3476
2017.04 3442
2017.46 3511
2017.88 3588
2018.31 3556
2018.73 3449
2019.15 3390
2019.58 3697
2020.00 3513
2020.42 3497
2020.85 3658
2021.27 3810
2021.70 3605
2022.12 3667
2022.54 3588
2022.97 3515
2023.39 3614
2023.82 3595
2024.24 3749
2024.66 3826
2025.09 3781
2025.51 3598
2025.94 3457
2026.36 3621
2026.79 3488
2027.21 3615
2027.63 3486
2028.06 3354
2028.48 3447
2028.91 3415
2029.33 3500
2029.76 3389
2030.18 3516
2030.61 3658
2031.03 3610
2031.46 3385
2031.88 3443
2032.31 3424
2032.73 3363
2033.16 3391
2033.58 3512
2034.01 3529
2034.43 3458
2034.86 3365
2035.28 3441
2035.71 3270
2036.13 3442
2036.56 3481
2036.98 3357
2037.41 3362
2037.84 3462
2038.26 3452
2038.69 3788
2039.11 3734
2039.54 3512
2039.96 3423
2040.39 3552
2040.82 3935
2041.24 3847
2041.67 3738
2042.09 3858
2042.52 3707
2042.95 3734
2043.37 3754
2043.80 3710
2044.22 3651
2044.65 3543
2045.08 3663
2045.50 3626
2045.93 3446
2046.36 3545
2046.78 3355
2047.21 3416
2047.64 3489
2048.06 3430
2048.49 3542
2048.92 3524
2049.34 3603
2049.77 3462
2050.20 3150
2050.62 3279
2051.05 3543
2051.48 3565
2051.90 3648
2052.33 3557
2052.76 3336
2053.18 3336
2053.61 3393
2054.04 3405
2054.47 3514
2054.89 3495
2055.32 3745
2055.75 3650
2056.18 3705
2056.60 3551
2057.03 3438
2057.46 3580
2057.89 3641
2058.31 3447
2058.74 3621
2059.17 3443
2059.60 3386
2060.03 3452
2060.45 3456
2060.88 3506
2061.31 3484
2061.74 3395
2062.17 3488
2062.59 3500
2063.02 3511
2063.45 3587
2063.88 3528
2064.31 3523
2064.73 3471
2065.16 3401
2065.59 3666
2066.02 3887
2066.45 3796
2066.88 4174
2067.31 3827
2067.73 3793
2068.16 4040
2068.59 3962
2069.02 4176
2069.45 4408
2069.88 4286
2070.31 4236
2070.74 4093
2071.17 3970
2071.59 3845
2072.02 3920
2072.45 4024
2072.88 3929
2073.31 4004
2073.74 4229
2074.17 4453
2074.60 4032
2075.03 4020
2075.46 3817
2075.89 3917
2076.32 3966
2076.75 3885
2077.18 3973
2077.61 3927
2078.04 3699
2078.47 3946
2078.89 4063
2079.32 3959
2079.75 4083
2080.18 4512
2080.61 4600
2081.04 4890
2081.47 4930
2081.90 5405
2082.34 5372
2082.77 5498
2083.20 5659
2083.63 5474
2084.06 5389
2084.49 5547
2084.92 5306
2085.35 5118
2085.78 4643
2086.21 4204
2086.64 4257
2087.07 3827
2087.50 3783
2087.93 3846
2088.36 3845
2088.79 3838
2089.22 3888
2089.65 3624
2090.09 3714
2090.52 3651
2090.95 3663
2091.38 3680
2091.81 3744
2092.24 3641
2092.67 3561
2093.10 3680
2093.54 3608
2093.97 3769
2094.40 3656
2094.83 3625
2095.26 3632
2095.69 3486
2096.12 3482
2096.56 3829
2096.99 3863
2097.42 3811
2097.85 3665
2098.28 3707
2098.71 3748
2099.15 3550
2099.58 3501
2100.01 3659
2100.44 3674
2100.87 3488
2101.31 3605
2101.74 3448
2102.17 3477
2102.60 3554
2103.04 3754
2103.47 3450
2103.90 3342
2104.33 3458
2104.77 3263
2105.20 3338
2105.63 3410
2106.06 3641
2106.50 3483
2106.93 3404
2107.36 3725
2107.79 3713
2108.23 3677
2108.66 3831
2109.09 3793
2109.53 3839
2109.96 3906
2110.39 3958
2110.82 3859
2111.26 3830
2111.69 4021
2112.12 3657
2112.56 3408
2112.99 3740
2113.42 3733
2113.86 3719
2114.29 3362
2114.72 3278
2115.16 3443
2115.59 3573
2116.03 3779
2116.46 3384
2116.89 3252
2117.33 3190
2117.76 3474
2118.19 3626
2118.63 3398
2119.06 3499
2119.50 3478
2119.93 3219
2120.36 3594
2120.80 3550
2121.23 3514
2121.67 3625
2122.10 3719
2122.54 3742
2122.97 3826
2123.40 3674
2123.84 3491
2124.27 3456
2124.71 3300
2125.14 3498
2125.58 3421
2126.01 3534
2126.45 3332
2126.88 3397
2127.32 3459
2127.75 3481
2128.19 3286
2128.62 3368
2129.06 3473
2129.49 3598
2129.93 3382
2130.36 3446
2130.80 3353
2131.23 3397
2131.67 3693
2132.10 3515
2132.54 3393
2132.97 3416
2133.41 3246
2133.84 3437
2134.28 3575
2134.71 3707
2135.15 3779
2135.59 3734
2136.02 3840
2136.46 3983
2136.89 3797
2137.33 4031
2137.76 3916
2138.20 3968
2138.64 3840
2139.07 4068
2139.51 4139
2139.94 4244
2140.38 4100
2140.82 3987
2141.25 3921
2141.69 3946
2142.13 3961
2142.56 3775
2143.00 3785
2143.43 3732
2143.87 3550
2144.31 3507
2144.74 3620
2145.18 3280
2145.62 3292
2146.05 3272
2146.49 3378
2146.93 3198
2147.36 3206
2147.80 3443
2148.24 3409
2148.68 3477
2149.11 3387
2149.55 3317
2149.99 3512
2150.42 3740
2150.86 3744
2151.30 3814
2151.74 4172
2152.17 4510
2152.61 4138
2153.05 4019
2153.49 4088
2153.92 4123
2154.36 4129
2154.80 3989
2155.24 4001
2155.67 3956
2156.11 3891
2156.55 3926
2156.99 3773
2157.42 3845
2157.86 4041
2158.30 3625
2158.74 3731
2159.18 3762
2159.61 3690
2160.05 3673
2160.49 3876
2160.93 3673
2161.37 3408
2161.81 3580
2162.24 3755
2162.68 3539
2163.12 3482
2163.56 3613
2164.00 3501
2164.44 3565
2164.87 3523
2165.31 3432
2165.75 3596
2166.19 3709
2166.63 3587
2167.07 3703
2167.51 3759
2167.95 3607
2168.39 3844
2168.82 3802
2169.26 3837
2169.70 3890
2170.14 3746
2170.58 3970
2171.02 3747
2171.46 3674
2171.90 3926
2172.34 3798
2172.78 3604
2173.22 3814
2173.66 3821
2174.10 3990
2174.54 3773
2174.98 3790
2175.42 3905
2175.85 3864
2176.29 4088
2176.73 4143
2177.17 3650
2177.61 3846
2178.05 4052
2178.49 4015
2178.93 3881
2179.37 4111
2179.81 4400
2180.25 4281
2180.69 4041
2181.14 4236
2181.58 4016
2182.02 4114
2182.46 4202
2182.90 4023
2183.34 3978
2183.78 3950
2184.22 3487
2184.66 3687
2185.10 3950
2185.54 3641
2185.98 3740
2186.42 3699
2186.86 3580
2187.30 3452
2187.74 3161
2188.19 3486
2188.63 3872
2189.07 3606
2189.51 3636
2189.95 3732
2190.39 3498
2190.83 3393
2191.27 3490
2191.72 3642
2192.16 3628
2192.60 3422
2193.04 3361
2193.48 3443
2193.92 3535
2194.36 3574
2194.81 3585
2195.25 3514
2195.69 3537
2196.13 3591
2196.57 3816
2197.01 3837
2197.46 3883
2197.90 3726
2198.34 3924
2198.78 3652
2199.22 3787
2199.67 3802
2200.11 3914
2200.55 3891
2200.99 3977
2201.44 3872
2201.88 3796
2202.32 3841
2202.76 3726
2203.21 3599
2203.65 3804
2204.09 3778
2204.53 3669
2204.98 3515
2205.42 3509
2205.86 3547
2206.30 3493
2206.75 3517
2207.19 3489
2207.63 3315
2208.08 3517
2208.52 3709
2208.96 3482
2209.41 3411
2209.85 3552
2210.29 3567
2210.73 3710
2211.18 3961
2211.62 4032
2212.06 3921
2212.51 4133
2212.95 3865
2213.40 3710
2213.84 3789
2214.28 3764
2214.73 3647
2215.17 3607
2215.61 3843
2216.06 3977
2216.50 3552
2216.95 3417
2217.39 3377
2217.83 3382
2218.28 3448
2218.72 3328
2219.17 3412
2219.61 3438
2220.05 3328
2220.50 3484
2220.94 3436
2221.39 3412
2221.83 3415
2222.28 3516
2222.72 3515
2223.16 3473
2223.61 3451
2224.05 3735
2224.50 3811
2224.94 3617
2225.39 3637
2225.83 3727
2226.28 3798
2226.72 3856
2227.17 3828
2227.61 3897
2228.06 3862
2228.50 4158
2228.95 4011
2229.39 3899
2229.84 3783
2230.28 3981
2230.73 4094
2231.17 3944
2231.62 3575
2232.06 3985
2232.51 3954
2232.95 3722
2233.40 3677
2233.85 3930
2234.29 3743
2234.74 3592
2235.18 3695
2235.63 3875
2236.07 3813
2236.52 3957
2236.97 3784
2237.41 3848
2237.86 3718
2238.30 3923
2238.75 3975
2239.20 3952
2239.64 4161
2240.09 4089
2240.53 3733
2240.98 3949
2241.43 3841
2241.87 3658
2242.32 3777
2242.77 3722
2243.21 3689
2243.66 3739
2244.11 3657
2244.55 3661
2245.00 3710
2245.45 3465
2245.89 3698
2246.34 3720
2246.79 3362
2247.23 3292
2247.68 3423
2248.13 3370
2248.57 3456
2249.02 3375
2249.47 3463
2249.92 3667
2250.36 3715
2250.81 3534
2251.26 3271
2251.70 3271
2252.15 3729
2252.60 3789
2253.05 3600
2253.49 3702
2253.94 3659
2254.39 3614
2254.84 3509
2255.28 3751
2255.73 3606
2256.18 3600
2256.63 3499
2257.08 3340
2257.52 3695
2257.97 3654
2258.42 3527
2258.87 3237
2259.32 3327
2259.76 3267
2260.21 3330
2260.66 3523
2261.11 3399
2261.56 3591
2262.01 3525
2262.45 3518
2262.90 3603
2263.35 3778
2263.80 3942
2264.25 4030
2264.70 4039
2265.15 4204
2265.59 4644
2266.04 4571
2266.49 4696
2266.94 4874
2267.39 5126
2267.84 5104
2268.29 5030
2268.74 5159
2269.19 5160
2269.63 5127
2270.08 5237
2270.53 4885
2270.98 4869
2271.43 4743
2271.88 4743
2272.33 4827
2272.78 4540
2273.23 4337
2273.68 4314
2274.13 4367
2274.58 3970
2275.03 4328
2275.48 4002
2275.93 3949
2276.38 3881
2276.83 3840
2277.28 3778
2277.73 3802
2278.18 3772
2278.63 3785
2279.08 3723
2279.53 3667
2279.98 3751
2280.43 4131
2280.88 4012
2281.33 4045
2281.78 4095
2282.23 4279
2282.68 4331
2283.13 4401
2283.58 4532
2284.03 4296
2284.48 4330
2284.93 4378
2285.38 4522
2285.83 4344
2286.28 4344
2286.73 4357
2287.19 4351
2287.64 4366
2288.09 3996
2288.54 4159
2288.99 4017
2289.44 3961
2289.89 4025
2290.34 3986
2290.79 4308
2291.25 4478
2291.70 4599
2292.15 4535
2292.60 4681
2293.05 5042
2293.50 5072
2293.95 5561
2294.41 5501
2294.86 5799
2295.31 5641
2295.76 5444
2296.21 5584
2296.66 5456
2297.12 5250
2297.57 5071
2298.02 4936
2298.47 4854
2298.92 4709
2299.38 4439
2299.83 4341
2300.28 4187
2300.73 4132
2301.18 3980
2301.64 3867
2302.09 3889
2302.54 3857
2302.99 3765
2303.45 3713
2303.90 3708
2304.35 3813
2304.80 3745
2305.26 3777
2305.71 3848
2306.16 3801
2306.61 3962
2307.07 3986
2307.52 3877
2307.97 4011
2308.43 3881
2308.88 3835
2309.33 3928
2309.79 3785
2310.24 4247
2310.69 4214
2311.15 4003
2311.60 4079
2312.05 4006
2312.51 4349
2312.96 4398
2313.41 4394
2313.87 4485
2314.32 4425
2314.77 4318
2315.23 4345
2315.68 3983
2316.13 4120
2316.59 3985
2317.04 3899
2317.49 3792
2317.95 3903
2318.40 3710
2318.86 3703
2319.31 3670
2319.76 3717
2320.22 3737
2320.67 3742
2321.13 3874
2321.58 4046
2322.04 3862
2322.49 3690
2322.94 3839
2323.40 3684
2323.85 3908
2324.31 3627
2324.76 3664
2325.22 3960
2325.67 3844
2326.13 3883
2326.58 4076
2327.04 3951
2327.49 4044
2327.95 4098
2328.40 3860
2328.86 3930
2329.31 4221
2329.77 4375
2330.22 4014
2330.68 3919
2331.13 4071
2331.59 4134
2332.04 4056
2332.50 4159
2332.95 4485
2333.41 4279
2333.86 4120
2334.32 4047
2334.77 4259
2335.23 4149
2335.69 3890
2336.14 3880
2336.60 3980
2337.05 3941
2337.51 3730
2337.96 3958
2338.42 4116
2338.88 4055
2339.33 4422
2339.79 4719
2340.24 4721
2340.70 4747
2341.16 4973
2341.61 4962
2342.07 5300
2342.52 5869
2342.98 6068
2343.44 6042
2343.89 6079
2344.35 5900
2344.81 6089
2345.26 6272
2345.72 5758
2346.18 5781
2346.63 5385
2347.09 5560
2347.55 5552
2348.00 5432
2348.46 5184
2348.92 5240
2349.37 5466
2349.83 5331
2350.29 5117
2350.75 5006
2351.20 5104
2351.66 4663
2352.12 4813
2352.57 4786
2353.03 4582
2353.49 4486
2353.95 4267
2354.40 4236
2354.86 4215
2355.32 4370
2355.78 4178
2356.23 4174
2356.69 4011
2357.15 4311
2357.61 4003
2358.07 4085
2358.52 4195
2358.98 3939
2359.44 3829
2359.90 3868
2360.36 3721
2360.81 3960
2361.27 3881
2361.73 3942
2362.19 3839
2362.65 4038
2363.10 3912
2363.56 3984
2364.02 4112
2364.48 3924
2364.94 3965
2365.40 3999
2365.86 4323
2366.31 4015
2366.77 4060
2367.23 4012
2367.69 4005
2368.15 4259
2368.61 4300
2369.07 4264
2369.53 4406
2369.98 4687
2370.44 4696
2370.90 4690
2371.36 4889
2371.82 4744
2372.28 4657
2372.74 4882
2373.20 4722
2373.66 4325
2374.12 4602
2374.58 4535
2375.04 4116
2375.50 4248
2375.95 4277
2376.41 3973
2376.87 3852
2377.33 3962
2377.79 3918
2378.25 3950
2378.71 3686
2379.17 3828
2379.63 3964
2380.09 4065
2380.55 4156
2381.01 4138
2381.47 4019
2381.93 4211
2382.39 4338
2382.85 4386
2383.31 4468
2383.77 4278
2384.23 4254
2384.69 4380
2385.15 4399
2385.62 4330
2386.08 4253
2386.54 3999
2387.00 3948
2387.46 4056
2387.92 3948
2388.38 3932
2388.84 3890
2389.30 3828
2389.76 3846
2390.22 3810
2390.68 3792
2391.14 3769
2391.61 3886
2392.07 3711
2392.53 3582
2392.99 3540
2393.45 3681
2393.91 3582
2394.37 3713
2394.83 3772
2395.30 3756
2395.76 3878
2396.22 3862
2396.68 3893
2397.14 3674
2397.60 3728
2398.07 3481
2398.53 3605
2398.99 3683
2399.45 3610
2399.91 3792
2400.37 3561
2400.84 3535
2401.30 3784
2401.76 3769
2402.22 3702
2402.68 3615
2403.15 3708
2403.61 3636
2404.07 3643
2404.53 3440
2405.00 3483
2405.46 3445
2405.92 3636
2406.38 3769
2406.85 3659
2407.31 3654
2407.77 3461
2408.23 3798
2408.70 3773
2409.16 3681
2409.62 3629
2410.08 3800
2410.55 3682
2411.01 3799
2411.47 3702
2411.94 3921
2412.40 3974
2412.86 3771
2413.33 3513
2413.79 3418
2414.25 3446
2414.72 3766
2415.18 3418
2415.64 3582
2416.11 3599
2416.57 3754
2417.03 3685
2417.50 3782
2417.96 3926
2418.42 4237
2418.89 4297
2419.35 4725
2419.81 5072
2420.28 4912
2420.74 5118
2421.21 5302
2421.67 5367
2422.13 5302
2422.60 5534
2423.06 5184
2423.53 5269
2423.99 5327
2424.45 4999
2424.92 5074
2425.38 4763
2425.85 4601
2426.31 4531
2426.78 4635
2427.24 4467
2427.71 4405
2428.17 4354
2428.63 4012
2429.10 4028
2429.56 4199
2430.03 4077
2430.49 3942
2430.96 4004
2431.42 4116
2431.89 4076
2432.35 3885
2432.82 3792
2433.28 3802
2433.75 4081
2434.21 4073
2434.68 4009
2435.14 3915
2435.61 4100
2436.07 4281
2436.54 3857
2437.01 3994
2437.47 4257
2437.94 4263
2438.40 4229
2438.87 4035
2439.33 4185
2439.80 4337
2440.26 4438
2440.73 4583
2441.20 5110
2441.66 5213
2442.13 5445
2442.59 5565
2443.06 5888
2443.53 5875
2443.99 6016
2444.46 5940
2444.92 5572
2445.39 5496
2445.86 5410
2446.32 5038
2446.79 4904
2447.26 4584
2447.72 4433
2448.19 4282
2448.66 4165
2449.12 3737
2449.59 3676
2450.05 3789
2450.52 3544
2450.99 3181
2451.46 3313
2451.92 3566
2452.39 3518
2452.86 3505
2453.32 3503
2453.79 3549
2454.26 3639
2454.72 3705
2455.19 3681
2455.66 3718
2456.13 3576
2456.59 3517
2457.06 3526
2457.53 3606
2458.00 3900
2458.46 3747
2458.93 3880
2459.40 3774
2459.87 3628
2460.33 3638
2460.80 3701
2461.27 3789
2461.74 3688
2462.20 3812
2462.67 3986
2463.14 3608
2463.61 3673
2464.08 3486
2464.54 3446
2465.01 3677
2465.48 3690
2465.95 3542
2466.42 3485
2466.88 3624
2467.35 3626
2467.82 3556
2468.29 3684
2468.76 3927
2469.23 3644
2469.70 3773
2470.16 3871
2470.63 3882
2471.10 3807
2471.57 3935
2472.04 3903
2472.51 3738
2472.98 3893
2473.44 3818
2473.91 3494
2474.38 3440
2474.85 3419
2475.32 3506
2475.79 3276
2476.26 3258
2476.73 3436
2477.20 3136
2477.67 3266
2478.14 3589
2478.61 3476
2479.08 3783
2479.54 4064
2480.01 4057
2480.48 4032
2480.95 4232
2481.42 4456
2481.89 4396
2482.36 4572
2482.83 4697
2483.30 4893
2483.77 4898
2484.24 4754
2484.71 4878
2485.18 4717
2485.65 4712
2486.12 4295
2486.59 4226
2487.06 4123
2487.53 3924
2488.00 3918
2488.47 3870
2488.94 3866
2489.41 4014
2489.88 3828
2490.35 3877
2490.83 3752
2491.30 3730
2491.77 3850
2492.24 3768
2492.71 3724
2493.18 3927
2493.65 3796
2494.12 3592
2494.59 3677
2495.06 3974
2495.53 3799
2496.00 3618
2496.48 4016
2496.95 4141
2497.42 4118
2497.89 4206
2498.36 4241
2498.83 4310
2499.30 4143
2499.77 4089
2500.25 4235
2500.72 4048
2501.19 3788
2501.66 3663
2502.13 3879
2502.60 3752
2503.07 3667
2503.55 3753
2504.02 3577
2504.49 3598
2504.96 3594
2505.43 3388
2505.91 3601
2506.38 3565
2506.85 3596
2507.32 3497
2507.79 3535
2508.27 3781
2508.74 3962
2509.21 3956
2509.68 3959
2510.16 4008
2510.63 4125
2511.10 4234
2511.57 4414
2512.05 4285
2512.52 4307
2512.99 4488
2513.46 4382
2513.94 4579
2514.41 4647
2514.88 4552
2515.35 4264
2515.83 4318
2516.30 4270
2516.77 4060
2517.25 4111
2517.72 4115
2518.19 4040
2518.67 3929
2519.14 3876
2519.61 3901
2520.09 3910
2520.56 3938
2521.03 3635
2521.51 3790
2521.98 3788
2522.45 3937
2522.93 3688
2523.40 3753
2523.87 3612
2524.35 3547
2524.82 3325
2525.29 3686
2525.77 3602
2526.24 3580
2526.72 3572
2527.19 3779
2527.66 3831
2528.14 3900
2528.61 3694
2529.09 3681
2529.56 3771
2530.03 3789
2530.51 3784
2530.98 3803
2531.46 3720
2531.93 3591
2532.41 3638
2532.88 3858
2533.36 3761
2533.83 3456
2534.31 3555
2534.78 3648
2535.25 3513
2535.73 3830
2536.20 3676
2536.68 3761
2537.15 3839
2537.63 3706
2538.10 3778
2538.58 3738
2539.05 3707
2539.53 3917
2540.00 3611
2540.48 3642
2540.95 3721
2541.43 3663
2541.91 3946
2542.38 3675
2542.86 3819
2543.33 3898
2543.81 3816
2544.28 3870
2544.76 3654
2545.23 3479
2545.71 3622
2546.19 3678
2546.66 3865
2547.14 3882
2547.61 4083
2548.09 3878
2548.56 3984
2549.04 3967
2549.52 4028
2549.99 4557
2550.47 4658
2550.95 4738
2551.42 4492
2551.90 4507
2552.37 4621
2552.85 4461
2553.33 4552
2553.80 4917
2554.28 4675
2554.76 4711
2555.23 4921
2555.71 4871
2556.19 5214
2556.66 5168
2557.14 5635
2557.62 5878
2558.09 5947
2558.57 5860
2559.05 5971
2559.52 6248
2560.00 6091
2560.48 5973
2560.96 5819
2561.43 5234
2561.91 4974
2562.39 4916
2562.86 4387
2563.34 4242
2563.82 3989
2564.30 3951
2564.77 3894
2565.25 3741
2565.73 3633
2566.21 3484
2566.68 3461
2567.16 3475
2567.64 3421
2568.12 3684
2568.60 3677
2569.07 3743
2569.55 3685
2570.03 3448
2570.51 3567
2570.99 3478
2571.46 3257
2571.94 3267
2572.42 3118
2572.90 3403
2573.38 3372
2573.85 3439
2574.33 3649
2574.81 3559
2575.29 3494
2575.77 3286
2576.25 3423
2576.73 3591
2577.20 3448
2577.68 3498
2578.16 3614
2578.64 3503
2579.12 3529
2579.60 3608
2580.08 3562
2580.56 3543
2581.04 3507
2581.51 3541
2581.99 3469
2582.47 3536
2582.95 3473
2583.43 3560
2583.91 3489
2584.39 3674
2584.87 3640
2585.35 3409
2585.83 3529
2586.31 3416
2586.79 3345
2587.27 3423
2587.75 3217
2588.23 3261
2588.71 3357
2589.18 3265
2589.66 3615
2590.14 3470
2590.62 3535
2591.10 3447
2591.58 3575
2592.06 3733
2592.54 3476
2593.02 3609
2593.50 3507
2593.98 3385
2594.47 3641
2594.95 3943
2595.43 3876
2595.91 3815
2596.39 3976
2596.87 3787
2597.35 3940
2597.83 4103
2598.31 4202
2598.79 4491
2599.27 4203
2599.75 4229
2600.23 4182
2600.71 4089
2601.19 4141
2601.67 4116
2602.16 3876
2602.64 3826
2603.12 3773
2603.60 3750
2604.08 3445
2604.56 3508
2605.04 3456
2605.52 3551
2606.00 3433
2606.49 3246
2606.97 3427
2607.45 3469
2607.93 3535
2608.41 3723
2608.89 3742
2609.37 4048
2609.86 3849
2610.34 3895
2610.82 4020
2611.30 4139
2611.78 4158
2612.27 4566
2612.75 4623
2613.23 4358
2613.71 4476
2614.19 4458
2614.68 4381
2615.16 4275
2615.64 4280
2616.12 4175
2616.60 4221
2617.09 4134
2617.57 3970
2618.05 3750
2618.53 4056
2619.02 4037
2619.50 3821
2619.98 3831
2620.46 3768
2620.95 3521
2621.43 3333
2621.91 3433
2622.40 3424
2622.88 3553
2623.36 3453
2623.84 3482
2624.33 3541
2624.81 3628
2625.29 3790
2625.78 3785
2626.26 3738
2626.74 3846
2627.23 3819
2627.71 3904
2628.19 3730
2628.68 3554
2629.16 3515
2629.64 3766
2630.13 3753
2630.61 3684
2631.09 3651
2631.58 3812
2632.06 3673
2632.54 3632
2633.03 3644
2633.51 3759
2634.00 3672
2634.48 3547
2634.96 3573
2635.45 3430
2635.93 3404
2636.42 3690
2636.90 3427
2637.38 3360
2637.87 3562
2638.35 3612
2638.84 3696
2639.32 3748
2639.81 3610
2640.29 3423
2640.78 3590
2641.26 3490
2641.74 3565
2642.23 3688
2642.71 3513
2643.20 3557
2643.68 3733
2644.17 3793
2644.65 3437
2645.14 3675
2645.62 3760
2646.11 3686
2646.59 3597
2647.08 3663
2647.56 3685
2648.05 3764
2648.53 3503
2649.02 3521
2649.50 3490
2649.99 3457
2650.48 3519
2650.96 3405
2651.45 3614
2651.93 3594
2652.42 3438
2652.90 3477
2653.39 3412
2653.87 3348
2654.36 3339
2654.85 3355
2655.33 3405
2655.82 3294
2656.30 3290
2656.79 3283
2657.28 3343
2657.76 3355
2658.25 3301
2658.73 3436
2659.22 3532
2659.71 3448
2660.19 3251
2660.68 3154
2661.17 3353
2661.65 3425
2662.14 3536
2662.62 3412
2663.11 3391
2663.60 3354
2664.08 3488
2664.57 3326
2665.06 3335
2665.55 3566
2666.03 3646
2666.52 3521
2667.01 3628
2667.49 3487
2667.98 3472
2668.47 3554
2668.95 3763
2669.44 3961
2669.93 3790
2670.42 3730
2670.90 3710
2671.39 3627
2671.88 3916
2672.36 3861
2672.85 3925
2673.34 3930
2673.83 4087
2674.31 4082
2674.80 3998
2675.29 4119
2675.78 4205
2676.27 4074
2676.75 4220
2677.24 4604
2677.73 4821
2678.22 4437
2678.71 4311
2679.19 4273
2679.68 4196
2680.17 4529
2680.66 4336
2681.15 4656
2681.63 4809
2682.12 4678
2682.61 4419
2683.10 4574
2683.59 4721
2684.08 4933
2684.56 5136
2685.05 5209
2685.54 5423
2686.03 5561
2686.52 5492
2687.01 5534
2687.50 5629
2687.99 5586
2688.47 5104
2688.96 5030
2689.45 5091
2689.94 4638
2690.43 4419
2690.92 4485
2691.41 4108
2691.90 3973
2692.39 4114
2692.88 3962
2693.37 3837
2693.85 3611
2694.34 3728
2694.83 3938
2695.32 4041
2695.81 3998
2696.30 4021
2696.79 4021
2697.28 4176
2697.77 4280
2698.26 4047
2698.75 4333
2699.24 4468
2699.73 4503
2700.22 4780
2700.71 4540
2701.20 4508
2701.69 4852
2702.18 4753
2702.67 4627
2703.16 4545
2703.65 4615
2704.14 4482
2704.63 4481
2705.12 4569
2705.61 4450
2706.10 4086
2706.59 4257
2707.08 4337
2707.58 4040
2708.07 4134
2708.56 4023
2709.05 3659
2709.54 3538
2710.03 3684
2710.52 3572
2711.01 3370
2711.50 3507
2711.99 3617
2712.48 3463
2712.98 3507
2713.47 3707
2713.96 3533
2714.45 3442
2714.94 3664
2715.43 3655
2715.92 3614
2716.41 3505
2716.91 3502
2717.40 3664
2717.89 3637
2718.38 3812
2718.87 3658
2719.36 3305
2719.86 3449
2720.35 3486
2720.84 3515
2721.33 3495
2721.82 3587
2722.31 3817
2722.81 3781
2723.30 3848
2723.79 3833
2724.28 3643
2724.77 3715
2725.27 3930
2725.76 4025
2726.25 3982
2726.74 3779
2727.24 3855
2727.73 3601
2728.22 3848
2728.71 3821
2729.21 3659
2729.70 3623
2730.19 3529
2730.68 3499
2731.18 3531
2731.67 3572
2732.16 3698
2732.66 3480
2733.15 3438
2733.64 3540
2734.13 3533
2734.63 3580
2735.12 3537
2735.61 3574
2736.11 3852
2736.60 3753
2737.09 3675
2737.59 3583
2738.08 3560
2738.57 3721
2739.07 3900
2739.56 3890
2740.05 3824
2740.55 3640
2741.04 3804
2741.54 3867
2742.03 3897
2742.52 3675
2743.02 3761
2743.51 3968
2744.00 3749
2744.50 3529
2744.99 3502
2745.49 3345
2745.98 3208
2746.47 3333
2746.97 3380
2747.46 3376
2747.96 3372
2748.45 3459
2748.95 3306
2749.44 3271
2749.93 3218
2750.43 3242
2750.92 3422
2751.42 3301
2751.91 3309
2752.41 3479
2752.90 3460
2753.40 3357
2753.89 3115
2754.39 3333
2754.88 3313
2755.38 3404
2755.87 3554
2756.37 3584
2756.86 3735
2757.36 3730
2757.85 3523
2758.35 3517
2758.84 3687
2759.34 3738
2759.83 3830
2760.33 3777
2760.82 3558
2761.32 3903
2761.81 3723
2762.31 3510
2762.81 3638
2763.30 3609
2763.80 3651
2764.29 3505
2764.79 3513
2765.28 3531
2765.78 3457
2766.28 3252
2766.77 3248
2767.27 3271
2767.76 3326
2768.26 3287
2768.76 3156
2769.25 3353
2769.75 3250
2770.25 3364
2770.74 3462
2771.24 3256
2771.73 3307
2772.23 3293
2772.73 3332
2773.22 3310
2773.72 3285
2774.22 3377
2774.71 3560
2775.21 3297
2775.71 3416
2776.20 3565
2776.70 3796
2777.20 3816
2777.69 3804
2778.19 3639
2778.69 3650
2779.19 3752
2779.68 3825
2780.18 3859
2780.68 3668
2781.17 3798
2781.67 3824
2782.17 3851
2782.67 3732
2783.16 3783
2783.66 3895
2784.16 4003
2784.66 4071
2785.15 3899
2785.65 3697
2786.15 3909
2786.65 3768
2787.15 3867
2787.64 3835
2788.14 3540
2788.64 3720
2789.14 3723
2789.63 3677
2790.13 3498
2790.63 3767
2791.13 3617
2791.63 3539
2792.13 3470
2792.62 3514
2793.12 3488
2793.62 3518
2794.12 3705
2794.62 3817
2795.12 3827
2795.61 3883
2796.11 4223
2796.61 4676
2797.11 5038
2797.61 5102
2798.11 5945
2798.61 6528
2799.11 6642
2799.60 7358
2800.10 7796
2800.60 7555
2801.10 7683
2801.60 7559
2802.10 7535
2802.60 7509
2803.10 7374
2803.60 6752
2804.10 6447
2804.60 5842
2805.10 5545
2805.59 5305
2806.09 5146
2806.59 5029
2807.09 4931
2807.59 5227
2808.09 5362
2808.59 5324
2809.09 5783
2809.59 6343
2810.09 6616
2810.59 6551
2811.09 7057
2811.59 6908
2812.09 6817
2812.59 6993
2813.09 6984
2813.59 6548
2814.09 6673
2814.59 6282
2815.09 5582
2815.59 5587
2816.09 5073
2816.59 4692
2817.09 4474
2817.59 4378
2818.09 4355
2818.60 4318
2819.10 4216
2819.60 4253
2820.10 4336
2820.60 4255
2821.10 4502
2821.60 4586
2822.10 4282
2822.60 4589
2823.10 4687
2823.60 4605
2824.10 4408
2824.61 4704
2825.11 4740
2825.61 4770
2826.11 4656
2826.61 4665
2827.11 4962
2827.61 4899
2828.12 4626
2828.62 4857
2829.12 4931
2829.62 4713
2830.12 4535
2830.62 4611
2831.12 4762
2831.63 4354
2832.13 4212
2832.63 4045
2833.13 3897
2833.63 4165
2834.14 4069
2834.64 3869
2835.14 3916
2835.64 4023
2836.14 3868
2836.65 3917
2837.15 3749
2837.65 3864
2838.15 4140
2838.66 4108
2839.16 3785
2839.66 3834
2840.16 4021
2840.67 4254
2841.17 4022
2841.67 4064
2842.17 4114
2842.68 3937
2843.18 3642
2843.68 3725
2844.18 3728
2844.69 3735
2845.19 3451
2845.69 3629
2846.20 3816
2846.70 3745
2847.20 3727
2847.71 3857
2848.21 3818
2848.71 3771
2849.22 3743
2849.72 3847
2850.22 3945
2850.73 4011
2851.23 4004
2851.73 3946
2852.24 4015
2852.74 4275
2853.24 3848
2853.75 3787
2854.25 3797
2854.75 3853
2855.26 3710
2855.76 3589
2856.27 3661
2856.77 3583
2857.27 3369
2857.78 3504
2858.28 3542
2858.79 3374
2859.29 3519
2859.80 3401
2860.30 3533
2860.80 3433
2861.31 3522
2861.81 3562
2862.32 3540
2862.82 3646
2863.33 3613
2863.83 3579
2864.34 3596
2864.84 3697
2865.34 3496
2865.85 3437
2866.35 3414
2866.86 3492
2867.36 3483
2867.87 3491
2868.37 3353
2868.88 3208
2869.38 3248
2869.89 3247
2870.39 3341
2870.90 3314
2871.41 3412
2871.91 3386
2872.42 3487
2872.92 3513
2873.43 3431
2873.93 3452
2874.44 3503
2874.94 3521
2875.45 3649
2875.95 3577
2876.46 3609
2876.97 3665
2877.47 3729
2877.98 3737
2878.48 3934
2878.99 3784
2879.50 3949
2880.00 4019
2880.51 4001
2881.01 4078
2881.52 4021
2882.03 4095
2882.53 4302
2883.04 4544
2883.54 4682
2884.05 5059
2884.56 5157
2885.06 5052
2885.57 4995
2886.08 5092
2886.58 5606
2887.09 5612
2887.60 5754
2888.10 5971
2888.61 6201
2889.12 6385
2889.62 6405
2890.13 6149
2890.64 5976
2891.15 6101
2891.65 6205
2892.16 5811
2892.67 5684
2893.17 5360
2893.68 5197
2894.19 4954
2894.70 4728
2895.20 4657
2895.71 4465
2896.22 4284
2896.73 4093
2897.23 4015
2897.74 3782
2898.25 3993
2898.76 4051
2899.26 4055
2899.77 4195
2900.28 4290
2900.79 4155
2901.29 4168
2901.80 4150
2902.31 4215
2902.82 4508
2903.33 4471
2903.83 4484
2904.34 4384
2904.85 4473
2905.36 4853
2905.87 4784
2906.38 4510
2906.88 4606
2907.39 4687
2907.90 4440
2908.41 4605
2908.92 4629
2909.43 4621
2909.94 4503
2910.44 4242
2910.95 4186
2911.46 4167
2911.97 4197
2912.48 4041
2912.99 3929
2913.50 4262
2914.01 4186
2914.52 3917
2915.02 3992
2915.53 3830
2916.04 4070
2916.55 4079
2917.06 3942
2917.57 4061
2918.08 3937
2918.59 3937
2919.10 4062
2919.61 4191
2920.12 4133
2920.63 4089
2921.14 3916
2921.65 3851
2922.16 3930
2922.67 3969
2923.18 4255
2923.69 4475
2924.20 4509
2924.71 4891
2925.22 5426
2925.73 6298
2926.24 6368
2926.75 6801
2927.26 7334
2927.77 7457
2928.28 8006
2928.79 8476
2929.30 8515
2929.81 8556
2930.32 8262
2930.83 7854
2931.34 7301
2931.85 6661
2932.36 6180
2932.87 5823
2933.38 5233
2933.89 4921
2934.40 4474
2934.91 4077
2935.42 3945
2935.94 3779
2936.45 3665
2936.96 3792
2937.47 3765
2937.98 3786
2938.49 3847
2939.00 3622
2939.51 3719
2940.02 3759
2940.54 3637
2941.05 3688
2941.56 3542
2942.07 3591
2942.58 3707
2943.09 3663
2943.61 3572
2944.12 3661
2944.63 3661
2945.14 3767
2945.65 3724
2946.16 3703
2946.68 4109
2947.19 4548
2947.70 4552
2948.21 4425
2948.72 4236
2949.24 4570
2949.75 4586
2950.26 4408
2950.77 4597
2951.28 4733
2951.80 4631
2952.31 4517
2952.82 4261
2953.33 4162
2953.85 4147
2954.36 4227
2954.87 4069
2955.38 4053
2955.90 3767
2956.41 3975
2956.92 3852
2957.43 3773
2957.95 3992
2958.46 4107
2958.97 3921
2959.49 3909
2960.00 4013
2960.51 4086
2961.03 3914
2961.54 3886
2962.05 3882
2962.57 3863
2963.08 4134
2963.59 4268
2964.11 4377
2964.62 4504
2965.13 4197
2965.65 4221
2966.16 4324
2966.67 4403
2967.19 4353
2967.70 4426
2968.21 4364
2968.73 4214
2969.24 3994
2969.76 3839
2970.27 3664
2970.78 3835
2971.30 3712
2971.81 3645
2972.33 3527
2972.84 3630
2973.35 3439
2973.87 3356
2974.38 3298
2974.90 3482
2975.41 3703
2975.92 3524
2976.44 3512
2976.95 3474
2977.47 3385
2977.98 3320
2978.50 3497
2979.01 3480
2979.53 3556
2980.04 3441
2980.56 3567
2981.07 3494
2981.59 3618
2982.10 3598
2982.62 3692
2983.13 3864
2983.65 3791
2984.16 3944
2984.68 3984
2985.19 3659
2985.71 3733
2986.22 3899
2986.74 3923
2987.25 3790
2987.77 3676
2988.28 3739
2988.80 3793
2989.31 3779
2989.83 4026
2990.35 3934
2990.86 3813
2991.38 3889
2991.89 3937
2992.41 3770
2992.92 3858
2993.44 3768
2993.96 4067
2994.47 4088
2994.99 4165
2995.50 4052
2996.02 4122
2996.54 4194
2997.05 4100
2997.57 4541
2998.09 4370
2998.60 4847
2999.12 4915
2999.64 4772
3000.15 4857
3000.67 4743
3001.18 4951
3001.70 5234
3002.22 5190
3002.73 5288
3003.25 5048
3003.77 5057
3004.29 5129
3004.80 4998
3005.32 4745
3005.84 4807
3006.35 4723
3006.87 4677
3007.39 4828
3007.90 4943
3008.42 4752
3008.94 4793
3009.46 4508
3009.97 4591
3010.49 4293
3011.01 4194
3011.53 3853
3012.04 3917
3012.56 4111
3013.08 3923
3013.60 3858
3014.11 3944
3014.63 3970
3015.15 3820
3015.67 3788
3016.18 3823
3016.70 3974
3017.22 4072
3017.74 3870
3018.26 4075
3018.77 4068
3019.29 4066
3019.81 4304
3020.33 4207
3020.85 4370
3021.37 4401
3021.88 4041
3022.40 4114
3022.92 4347
3023.44 4347
3023.96 4374
3024.48 4323
3025.00 4356
3025.51 4418
3026.03 4402
3026.55 4497
3027.07 4564
3027.59 4329
3028.11 4556
3028.63 4750
3029.15 4621
3029.67 4506
3030.18 4269
3030.70 4252
3031.22 4283
3031.74 4091
3032.26 3943
3032.78 3749
3033.30 3803
3033.82 3632
3034.34 3653
3034.86 3604
3035.38 3767
3035.90 3611
3036.42 3622
3036.94 3640
3037.46 3791
3037.98 3967
3038.50 3891
3039.02 3709
3039.54 3949
3040.06 3830
3040.58 3939
3041.10 4057
3041.62 3826
3042.14 3906
3042.66 3833
3043.18 3906
3043.70 4076
3044.22 3873
3044.74 3672
3045.26 3757
3045.78 3722
3046.30 3598
3046.82 3380
3047.34 3474
3047.86 3473
3048.38 3523
3048.90 3558
3049.42 3521
3049.94 3434
3050.46 3673
3050.98 3607
3051.50 3360
3052.03 3522
3052.55 3342
3053.07 3271
3053.59 3620
3054.11 3438
3054.63 3287
3055.15 3549
3055.67 3655
3056.19 3488
3056.72 3344
3057.24 3316
3057.76 3344
3058.28 3458
3058.80 3408
3059.32 3214
3059.84 3277
3060.37 3337
3060.89 3279
3061.41 3366
3061.93 3395
3062.45 3734
3062.98 3436
3063.50 3643
3064.02 3538
3064.54 3530
3065.06 3333
3065.59 3275
3066.11 3416
3066.63 3494
3067.15 3561
3067.67 3554
3068.20 3666
3068.72 3807
3069.24 3926
3069.76 3789
3070.29 3720
3070.81 3770
3071.33 3542
3071.85 3723
3072.38 3875
3072.90 3958
3073.42 3867
3073.95 3837
3074.47 3886
3074.99 3977
3075.51 3967
3076.04 3792
3076.56 4002
3077.08 4135
3077.61 4135
3078.13 3762
3078.65 3925
3079.18 4218
3079.70 4252
3080.22 4027
3080.75 4038
3081.27 4092
3081.79 4185
3082.32 4026
3082.84 4323
3083.36 4348
3083.89 4327
3084.41 4478
3084.93 4372
3085.46 4233
3085.98 4266
3086.51 4182
3087.03 4388
3087.55 4510
3088.08 4571
3088.60 4335
3089.13 4299
3089.65 4322
3090.17 4161
3090.70 4091
3091.22 3905
3091.75 4002
3092.27 4252
3092.80 4162
3093.32 4015
3093.85 4036
3094.37 4066
3094.89 4193
3095.42 4193
3095.94 4103
3096.47 4190
3096.99 4066
3097.52 4257
3098.04 4176
3098.57 4287
3099.09 4327
3099.62 4528
3100.14 5042
3100.67 5109
3101.19 5177
3101.72 5322
3102.24 5580
3102.77 6028
3103.29 6711
3103.82 7060
3104.34 7415
3104.87 8399
3105.40 9220
3105.92 9684
3106.45 10017
3106.97 10267
3107.50 10283
3108.02 9729
3108.55 8749
3109.08 8684
3109.60 8115
3110.13 8026
3110.65 7143
3111.18 6475
3111.70 6258
3112.23 6178
3112.76 6324
3113.28 6518
3113.81 6066
3114.34 6098
3114.86 6242
3115.39 6327
3115.91 6386
3116.44 6006
3116.97 5989
3117.49 5881
3118.02 5533
3118.55 4904
3119.07 4844
3119.60 4506
3120.13 4388
3120.65 4538
3121.18 4421
3121.71 4490
3122.23 4274
3122.76 4120
3123.29 4125
3123.82 4219
3124.34 4269
3124.87 4216
3125.40 4319
3125.92 4190
3126.45 4191
3126.98 4113
3127.51 4115
3128.03 4102
3128.56 4138
3129.09 4241
3129.62 4088
3130.14 4290
3130.67 4127
3131.20 4038
3131.73 4123
3132.25 3947
3132.78 3869
3133.31 4064
3133.84 3990
3134.37 3868
3134.89 3818
3135.42 3704
3135.95 3662
3136.48 3947
3137.01 3737
3137.53 3804
3138.06 3705
3138.59 3725
3139.12 3598
3139.65 3776
3140.18 3993
3140.70 4001
3141.23 3901
3141.76 3854
3142.29 3972
3142.82 3958
3143.35 4134
3143.88 4066
3144.40 3721
3144.93 3728
3145.46 3738
3145.99 3706
3146.52 3845
3147.05 3885
3147.58 3941
3148.11 4018
3148.64 4086
3149.17 4149
3149.70 4208
3150.22 4477
3150.75 4307
3151.28 4072
3151.81 4060
3152.34 4396
3152.87 4340
3153.40 4118
3153.93 3969
3154.46 3940
3154.99 4047
3155.52 3980
3156.05 3859
3156.58 3868
3157.11 3874
3157.64 4027
3158.17 3797
3158.70 3806
3159.23 3875
3159.76 3521
3160.29 3718
3160.82 4106
3161.35 3903
3161.88 3647
3162.41 3719
3162.94 3747
3163.47 3893
3164.00 3741
3164.53 3724
3165.06 3805
3165.59 3664
3166.12 3536
3166.65 3430
3167.18 3620
3167.72 3562
3168.25 3479
3168.78 3501
3169.31 3434
3169.84 3469
3170.37 3330
3170.90 3400
3171.43 3484
3171.96 3415
3172.49 3540
3173.03 3392
3173.56 3314
3174.09 3430
3174.62 3607
3175.15 3447
3175.68 3433
3176.21 3611
3176.74 3474
3177.28 3397
3177.81 3695
3178.34 3592
3178.87 3713
3179.40 3906
3179.93 3742
3180.47 3512
3181.00 3640
3181.53 3508
3182.06 3585
3182.59 3652
3183.13 3617
3183.66 3789
3184.19 3724
3184.72 3676
3185.25 3536
3185.79 3756
3186.32 3533
3186.85 3503
3187.38 3491
3187.92 3361
3188.45 3456
3188.98 3485
3189.51 3583
3190.05 3458
3190.58 3451
3191.11 3456
3191.64 3532
3192.18 3554
3192.71 3354
3193.24 3458
3193.78 3447
3194.31 3486
3194.84 3638
3195.38 3621
3195.91 3494
3196.44 3607
3196.97 3791
3197.51 3413
3198.04 3529
3198.57 3589
3199.11 3695
3199.64 3806
3200.17 3860
3200.71 3751
3201.24 3782
3201.78 3939
3202.31 3967
3202.84 3925
3203.38 4079
3203.91 4199
3204.44 4253
3204.98 4237
3205.51 4160
3206.05 4108
3206.58 4011
3207.11 4065
3207.65 4143
3208.18 4041
3208.72 4257
3209.25 4371
3209.78 4280
3210.32 4023
3210.85 4122
3211.39 4346
3211.92 4327
3212.46 4256
3212.99 4288
3213.53 4281
3214.06 4301
3214.59 4295
3215.13 4340
3215.66 4530
3216.20 4320
3216.73 4244
3217.27 4292
3217.80 4184
3218.34 4218
3218.87 4220
3219.41 4078
3219.94 3925
3220.48 4020
3221.01 4128
3221.55 3825
3222.08 3735
3222.62 3802
3223.16 3681
3223.69 3790
3224.23 3938
3224.76 3975
3225.30 3851
3225.83 3675
3226.37 3959
3226.90 3891
3227.44 4088
3227.98 4009
3228.51 4036
3229.05 3839
3229.58 3834
3230.12 3916
3230.66 3985
3231.19 4110
3231.73 4014
3232.26 4054
3232.80 3837
3233.34 4008
3233.87 3916
3234.41 3771
3234.95 3832
3235.48 3798
3236.02 3706
3236.55 3416
3237.09 3621
3237.63 3701
3238.16 3592
3238.70 3788
3239.24 3631
3239.77 3865
3240.31 3942
3240.85 3871
3241.38 4053
3241.92 4040
3242.46 4085
3243.00 4275
3243.53 4171
3244.07 4121
3244.61 4173
3245.14 4191
3245.68 4061
3246.22 4069
3246.76 3953
3247.29 3760
3247.83 3929
3248.37 3747
3248.91 3810
3249.44 3981
3249.98 4042
3250.52 4120
3251.06 4154
3251.59 3908
3252.13 3915
3252.67 3953
3253.21 4055
3253.75 4202
3254.28 4016
3254.82 4138
3255.36 4195
3255.90 4384
3256.44 4236
3256.97 4295
3257.51 4388
3258.05 4684
3258.59 4582
3259.13 4759
3259.67 4469
3260.20 4609
3260.74 4545
3261.28 4688
3261.82 4787
3262.36 4879
3262.90 5113
3263.44 5284
3263.97 5789
3264.51 5549
3265.05 5553
3265.59 5759
3266.13 5813
3266.67 6004
3267.21 6515
3267.75 6843
3268.29 7186
3268.83 7561
3269.36 8260
3269.90 8734
3270.44 8512
3270.98 8726
3271.52 8811
3272.06 8396
3272.60 8290
3273.14 7899
3273.68 7384
3274.22 6608
3274.76 6323
3275.30 5817
3275.84 5520
3276.38 5208
3276.92 5103
3277.46 4979
3278.00 4805
3278.54 4888
3279.08 4887
3279.62 4923
3280.16 4808
3280.70 5035
3281.24 5024
3281.78 5176
3282.32 5237
3282.86 5358
3283.40 5246
3283.94 5132
3284.48 4975
3285.02 5176
3285.56 5162
3286.10 5218
3286.64 5398
3287.18 5411
3287.72 5545
3288.26 5530
3288.81 5668
3289.35 5498
3289.89 5649
3290.43 5512
3290.97 5615
3291.51 5853
3292.05 5926
3292.59 5983
3293.13 6174
3293.67 6290
3294.22 6314
3294.76 6486
3295.30 6649
3295.84 7071
3296.38 7678
3296.92 7933
3297.46 7926
3298.01 8109
3298.55 8873
3299.09 8802
3299.63 8864
3300.17 8590
3300.71 8428
3301.26 8158
3301.80 7780
3302.34 7517
3302.88 7045
3303.42 6819
3303.97 6697
3304.51 6411
3305.05 5937
3305.59 5821
3306.13 5852
3306.68 5442
3307.22 5255
3307.76 5440
3308.30 5648
3308.85 5568
3309.39 5568
3309.93 5650
3310.47 5507
3311.02 5384
3311.56 5282
3312.10 5419
3312.64 5385
3313.19 5448
3313.73 5487
3314.27 5415
3314.82 5352
3315.36 5487
3315.90 5711
3316.45 5610
3316.99 5605
3317.53 5698
3318.07 5717
3318.62 5883
3319.16 6297
3319.70 6370
3320.25 6593
3320.79 6894
3321.34 7011
3321.88 7621
3322.42 7516
3322.97 7912
3323.51 7984
3324.05 7824
3324.60 7920
3325.14 8154
3325.68 8243
3326.23 8199
3326.77 8288
3327.32 8041
3327.86 7684
3328.40 7455
3328.95 7427
3329.49 7265
3330.04 7195
3330.58 6956
3331.13 7045
3331.67 6909
3332.21 7040
3332.76 7013
3333.30 8083
3333.85 8640
3334.39 10030
3334.94 11981
3335.48 14641
3336.03 18169
3336.57 21602
3337.12 25504
3337.66 28692
3338.21 31230
3338.75 34199
3339.30 37149
3339.84 37777
3340.39 37890
3340.93 37481
3341.48 36199
3342.02 33953
3342.57 30929
3343.11 27403
3343.66 23754
3344.20 20337
3344.75 17134
3345.29 13862
3345.84 12071
3346.38 10373
3346.93 9014
3347.47 8247
3348.02 7488
3348.57 7416
3349.11 7030
3349.66 6636
3350.20 6868
3350.75 7061
3351.30 7203
3351.84 7598
3352.39 7746
3352.93 8170
3353.48 8393
3354.03 9170
3354.57 9466
3355.12 9308
3355.66 10133
3356.21 10174
3356.76 9841
3357.30 9605
3357.85 9644
3358.40 9059
3358.94 8791
3359.49 8701
3360.04 8000
3360.58 7413
3361.13 7186
3361.68 6676
3362.22 6302
3362.77 6230
3363.32 6368
3363.86 5842
3364.41 5716
3364.96 5741
3365.50 5560
3366.05 5770
3366.60 5588
3367.15 5692
3367.69 5882
3368.24 5693
3368.79 5626
3369.34 5959
3369.88 6034
3370.43 6017
3370.98 5941
3371.53 6166
3372.07 6149
3372.62 6210
3373.17 6116
3373.72 6148
3374.26 6221
3374.81 6242
3375.36 6372
3375.91 6628
3376.46 6245
3377.00 6300
3377.55 6405
3378.10 6437
3378.65 6293
3379.20 6305
3379.74 6413
3380.29 6239
3380.84 5818
3381.39 5730
3381.94 5527
3382.49 5523
3383.04 5491
3383.58 5394
3384.13 5600
3384.68 5743
3385.23 5680
3385.78 5984
3386.33 6170
3386.88 5842
3387.43 5686
3387.97 5643
3388.52 5619
3389.07 5601
3389.62 5371
3390.17 5490
3390.72 5442
3391.27 5299
3391.82 4931
3392.37 4958
3392.92 4884
3393.47 4659
3394.01 4659
3394.56 4722
3395.11 4709
3395.66 4467
3396.21 4314
3396.76 4246
3397.31 4333
3397.86 4154
3398.41 4168
3398.96 4094
3399.51 3950
3400.06 4054
3400.61 3889
3401.16 3815
3401.71 3830
3402.26 3829
3402.81 3726
3403.36 3899
3403.91 3920
3404.46 3883
3405.01 3827
3405.56 3783
3406.11 3793
3406.66 3861
3407.21 3805
3407.76 3922
3408.32 3742
3408.87 3673
3409.42 3880
3409.97 3742
3410.52 3742
3411.07 3630
3411.62 3763
3412.17 3814
3412.72 3755
3413.27 3780
3413.82 3924
3414.37 4053
3414.93 3974
3415.48 4115
3416.03 4043
3416.58 4234
3417.13 4062
3417.68 4012
3418.23 4023
3418.78 4330
3419.34 4101
3419.89 3897
3420.44 3908
3420.99 3903
3421.54 4002
3422.09 3873
3422.65 3712
3423.20 3840
3423.75 3940
3424.30 3843
3424.85 3923
3425.40 3954
3425.96 3728
3426.51 3953
3427.06 3898
3427.61 3730
3428.17 3822
3428.72 4050
3429.27 3925
3429.82 3902
3430.37 3671
3430.93 3714
3431.48 3474
3432.03 3770
3432.58 3845
3433.14 3684
3433.69 3735
3434.24 3677
3434.79 3917
3435.35 3888
3435.90 3543
3436.45 3393
3437.01 3675
3437.56 3657
3438.11 3587
3438.66 3700
3439.22 3792
3439.77 3600
3440.32 3690
3440.88 3736
3441.43 3613
3441.98 3418
3442.54 3646
3443.09 3768
3443.64 3675
3444.20 3410
3444.75 3573
3445.30 3343
3445.86 3483
3446.41 3468
3446.97 3647
3447.52 3448
3448.07 3514
3448.63 3491
3449.18 3451
3449.73 3606
3450.29 3731
3450.84 3924
3451.40 3831
3451.95 3731
3452.50 3397
3453.06 3719
3453.61 3520
3454.17 3591
3454.72 3577
3455.28 3521
3455.83 3756
3456.38 3582
3456.94 3340
3457.49 3346
3458.05 3536
3458.60 3481
3459.16 3591
3459.71 3489
3460.27 3360
3460.82 3404
3461.38 3580
3461.93 3689
3462.49 3506
3463.04 3585
3463.60 3445
3464.15 3485
3464.71 3612
3465.26 3559
3465.82 3657
3466.37 3865
3466.93 3711
3467.48 3721
3468.04 3778
3468.59 3706
3469.15 3786
3469.70 3839
3470.26 3536
3470.82 3661
3471.37 3640
3471.93 3628
3472.48 3795
3473.04 3758
3473.59 3669
3474.15 3792
3474.71 3979
3475.26 4024
3475.82 3751
3476.37 3694
3476.93 4056
3477.49 3860
3478.04 3988
3478.60 3983
3479.16 4139
3479.71 4209
3480.27 4043
3480.82 4254
3481.38 4196
3481.94 4376
3482.49 4232
3483.05 4008
3483.61 4295
3484.16 4461
3484.72 4604
3485.28 4731
3485.83 4495
3486.39 4285
3486.95 4395
3487.50 4515
3488.06 4295
3488.62 4314
3489.18 4315
3489.73 4675
3490.29 4518
3490.85 4734
3491.40 5123
3491.96 5110
3492.52 5776
3493.08 5750
3493.63 6016
3494.19 6461
3494.75 7125
3495.31 7466
3495.86 7611
3496.42 7872
3496.98 8140
3497.54 7470
3498.09 7515
3498.65 7255
3499.21 7613
3499.77 7703
3500.33 7896
3500.88 7680
3501.44 7728
3502.00 8193
3502.56 8642
3503.12 8949
3503.67 9602
3504.23 9863
3504.79 9854
3505.35 9986
3505.91 10478
3506.47 10426
3507.03 10113
3507.58 10059
3508.14 10037
3508.70 10330
3509.26 10346
3509.82 9904
3510.38 9799
3510.94 9512
3511.49 8814
3512.05 8498
3512.61 7655
3513.17 7329
3513.73 6578
3514.29 6107
3514.85 5929
3515.41 5559
3515.97 5140
3516.53 5013
3517.09 4632
3517.64 4573
3518.20 4725
3518.76 4628
3519.32 4386
3519.88 4405
3520.44 4539
3521.00 4779
3521.56 4860
3522.12 4796
3522.68 4923
3523.24 4997
3523.80 5148
3524.36 5338
3524.92 5206
3525.48 5647
3526.04 5699
3526.60 5871
3527.16 5883
3527.72 5986
3528.28 5997
3528.84 5933
3529.40 5806
3529.96 5524
3530.52 5377
3531.08 5229
3531.64 4925
3532.20 4566
3532.76 4568
3533.32 4520
3533.89 4014
3534.45 4126
3535.01 4007
3535.57 3865
3536.13 3640
3536.69 3694
3537.25 4056
3537.81 3902
3538.37 3904
3538.93 3769
3539.49 3906
3540.06 4128
3540.62 4112
3541.18 4221
3541.74 4066
3542.30 4226
3542.86 4204
3543.42 4251
3543.98 4539
3544.55 4564
3545.11 4485
3545.67 4465
3546.23 4544
3546.79 4960
3547.35 5073
3547.92 4801
3548.48 4588
3549.04 4493
3549.60 4476
3550.16 4382
3550.72 4212
3551.29 4164
3551.85 3828
3552.41 3843
3552.97 3895
3553.54 3599
3554.10 3834
3554.66 3924
3555.22 3853
3555.78 3783
3556.35 3701
3556.91 3679
3557.47 3693
3558.03 3665
3558.60 3724
3559.16 3666
3559.72 3620
3560.29 3691
3560.85 3734
3561.41 3706
3561.97 3582
3562.54 3681
3563.10 3706
3563.66 3685
3564.23 3702
3564.79 3598
3565.35 3940
3565.91 3662
3566.48 3536
3567.04 3604
3567.60 3788
3568.17 3513
3568.73 3698
3569.29 3609
3569.86 3573
3570.42 3261
3570.99 3287
3571.55 3304
3572.11 3284
3572.68 3082
3573.24 3223
3573.80 3351
3574.37 3270
3574.93 3411
3575.50 3336
3576.06 3487
3576.62 3487
3577.19 3440
3577.75 3579
3578.32 3489
3578.88 3474
3579.44 3544
3580.01 3623
3580.57 3476
3581.14 3402
3581.70 3855
3582.27 3730
3582.83 3673
3583.40 3673
3583.96 3505
3584.52 3446
3585.09 3698
3585.65 3481
3586.22 3361
3586.78 3428
3587.35 3355
3587.91 3401
3588.48 3188
3589.04 3314
3589.61 3276
3590.17 3306
3590.74 3286
3591.30 3280
3591.87 3473
3592.43 3644
3593.00 3407
3593.56 3322
3594.13 3173
3594.70 3486
3595.26 3684
3595.83 3546
3596.39 3525
3596.96 3421
3597.52 3466
3598.09 3337
3598.65 3423
3599.22 3369
3599.79 3444
3600.35 3295
3600.92 3484
3601.48 3742
3602.05 3634
3602.62 3780
3603.18 3805
3603.75 3794
3604.32 3874
3604.88 3955
3605.45 4002
3606.01 4089
3606.58 3914
3607.15 3706
3607.71 3630
3608.28 3872
3608.85 3682
3609.41 3268
3609.98 3308
3610.55 3275
3611.11 3388
3611.68 3604
3612.25 3629
3612.81 3156
3613.38 3210
3613.95 3271
3614.51 3211
3615.08 3213
3615.65 3549
3616.22 3715
3616.78 4206
3617.35 4562
3617.92 5269
3618.48 5880
3619.05 6962
3619.62 7627
3620.19 8350
3620.75 9045
3621.32 9683
3621.89 10442
3622.46 10642
3623.02 10480
3623.59 10613
3624.16 10185
3624.73 9567
3625.30 8553
3625.86 7982
3626.43 7097
3627.00 6291
3627.57 5425
3628.14 4834
3628.70 4330
3629.27 4090
3629.84 3797
3630.41 3594
3630.98 3495
3631.55 3516
3632.11 3521
3632.68 3397
3633.25 3516
3633.82 3366
3634.39 3479
3634.96 3263
3635.52 3264
3636.09 3279
3636.66 3309
3637.23 3443
3637.80 3304
3638.37 3339
3638.94 3483
3639.51 3416
3640.08 3545
3640.64 3524
3641.21 3679
3641.78 3904
3642.35 3845
3642.92 4293
3643.49 4410
3644.06 4467
3644.63 4617
3645.20 4748
3645.77 4825
3646.34 5003
3646.91 4931
3647.48 5061
3648.05 4997
3648.62 4962
3649.19 4757
3649.76 4888
3650.33 4907
3650.90 4704
3651.47 4577
3652.03 4703
3652.60 4814
3653.17 4536
3653.75 4361
3654.32 4559
3654.89 4390
3655.46 4570
3656.03 4586
3656.60 4539
3657.17 4496
3657.74 4578
3658.31 4551
3658.88 4503
3659.45 4594
3660.02 4459
3660.59 4684
3661.16 4671
3661.73 4571
3662.30 4615
3662.87 4406
3663.44 4614
3664.01 4555
3664.59 4424
3665.16 4384
3665.73 4045
3666.30 4226
3666.87 4073
3667.44 3967
3668.01 4026
3668.58 4091
3669.15 3915
3669.73 3929
3670.30 4049
3670.87 4159
3671.44 4053
3672.01 4009
3672.58 3986
3673.15 4087
3673.73 4184
3674.30 3939
3674.87 3931
3675.44 3898
3676.01 3996
3676.58 3915
3677.16 4011
3677.73 3977
3678.30 3803
3678.87 3913
3679.44 3984
3680.02 3798
3680.59 3825
3681.16 3832
3681.73 3657
3682.31 3588
3682.88 3608
3683.45 3609
3684.02 3596
3684.60 3581
3685.17 3490
3685.74 3539
3686.31 3592
3686.89 3711
3687.46 3785
3688.03 3894
3688.60 3899
3689.18 4133
3689.75 4481
3690.32 4498
3690.90 4625
3691.47 4817
3692.04 4848
3692.61 5322
3693.19 5606
3693.76 5823
3694.33 5438
3694.91 5598
3695.48 5279
3696.05 5132
3696.63 5018
3697.20 4554
3697.77 4242
3698.35 3933
3698.92 3833
3699.50 3910
3700.07 3930
3700.64 3888
3701.22 3840
3701.79 3972
3702.36 3588
3702.94 3665
3703.51 3813
3704.09 3953
3704.66 4074
3705.23 4078
3705.81 3978
3706.38 3918
3706.96 3873
3707.53 3692
3708.11 3860
3708.68 3903
3709.25 3899
3709.83 3756
3710.40 3716
3710.98 3791
3711.55 3775
3712.13 3995
3712.70 3892
3713.28 4017
3713.85 4038
3714.43 4127
3715.00 3881
3715.58 3848
3716.15 3967
3716.73 3909
3717.30 3771
3717.88 3893
3718.45 3896
3719.03 3815
3719.60 3966
3720.18 3889
3720.75 3749
3721.33 3791
3721.90 3820
3722.48 3789
3723.05 3751
3723.63 3633
3724.20 3298
3724.78 3546
3725.36 3564
3725.93 3323
3726.51 3391
3727.08 3466
3727.66 3419
3728.23 3407
3728.81 3267
3729.39 3323
3729.96 3338
3730.54 3464
3731.11 3666
3731.69 3553
3732.27 3835
3732.84 4106
3733.42 4088
3734.00 4088
3734.57 4570
3735.15 4745
3735.72 4897
3736.30 4989
3736.88 5143
3737.45 5491
3738.03 5393
3738.61 5236
3739.18 5292
3739.76 5286
3740.34 4875
3740.92 4488
3741.49 4389
3742.07 4226
3742.65 4014
3743.22 3724
3743.80 3487
3744.38 3578
3744.95 3421
3745.53 3413
3746.11 3415
3746.69 3203
3747.26 3307
3747.84 3341
3748.42 3271
3749.00 3474
3749.57 3438
3750.15 3397
3750.73 3444
3751.31 3497
3751.88 3694
3752.46 3419
3753.04 3477
3753.62 3438
3754.19 3409
3754.77 3391
3755.35 3194
3755.93 3189
3756.51 3210
3757.08 3071
3757.66 3147
3758.24 3247
3758.82 3179
3759.40 3059
3759.98 3059
3760.55 3019
3761.13 3210
3761.71 3190
3762.29 3188
3762.87 3181
3763.45 3307
3764.03 3478
3764.60 3576
3765.18 3617
3765.76 3757
3766.34 3460
3766.92 3470
3767.50 3491
3768.08 3456
3768.66 3392
3769.24 3110
3769.81 3219
3770.39 3171
3770.97 3314
3771.55 3323
3772.13 3191
3772.71 3270
3773.29 3387
3773.87 3494
3774.45 3331
3775.03 3359
3775.61 3232
3776.19 3143
3776.77 3091
3777.35 3259
3777.93 3272
3778.51 3140
3779.09 3103
3779.67 3088
3780.25 3082
3780.83 2990
3781.41 2923
3781.99 2732
3782.57 2851
3783.15 2988
3783.73 2883
3784.31 2812
3784.89 2922
3785.47 2912
3786.05 2867
3786.63 2682
3787.21 2670
3787.79 2963
3788.37 2956
3788.95 2974
3789.53 2968
3790.11 2954
3790.69 2863
3791.27 2828
3791.85 2789
3792.43 2958
3793.01 3006
3793.59 2952
3794.18 3055
3794.76 2958
3795.34 3044
3795.92 3132
3796.50 2980
3797.08 3173
3797.66 3134
3798.24 2985
3798.83 3024
3799.41 3109
3799.99 2902
3800.57 2992
3801.15 3156
3801.73 2956
3802.31 2909
3802.90 2946
3803.48 2979
3804.06 2936
3804.64 3071
3805.22 3216
3805.80 3233
3806.39 3188
3806.97 3333
3807.55 3200
3808.13 3317
3808.71 3206
3809.30 3434
3809.88 3402
3810.46 3570
3811.04 3515
3811.63 3589
3812.21 3662
3812.79 3639
3813.37 3589
3813.95 3758
3814.54 3796
3815.12 3816
3815.70 4049
3816.29 3996
3816.87 3907
3817.45 3880
3818.03 3820
3818.62 3535
3819.20 3859
3819.78 3848
3820.36 3591
3820.95 3356
3821.53 3628
3822.11 3432
3822.70 3495
3823.28 3296
3823.86 3201
3824.45 3223
3825.03 3228
3825.61 3264
3826.20 3280
3826.78 2990
3827.36 2942
3827.95 2895
3828.53 3118
3829.11 2968
3829.70 3193
3830.28 3245
3830.87 3139
3831.45 3329
3832.03 3247
3832.62 3173
3833.20 3379
3833.79 3188
3834.37 3356
3834.95 3237
3835.54 3378
3836.12 3538
3836.71 3378
3837.29 3397
3837.87 3323
3838.46 3321
3839.04 3121
3839.63 3415
3840.21 3369
3840.80 3333
3841.38 3265
3841.97 3259
3842.55 3171
3843.13 3235
3843.72 3057
3844.30 3266
3844.89 3118
3845.47 3257
3846.06 3240
3846.64 2994
3847.23 3044
3847.81 3103
3848.40 3194
3848.98 3222
3849.57 3241
3850.15 3053
3850.74 3025
3851.33 2972
3851.91 3072
3852.50 3101
3853.08 3119
3853.67 3257
3854.25 3328
3854.84 3195
3855.42 3118
3856.01 3266
3856.60 3229
3857.18 3176
3857.77 3348
3858.35 3394
3858.94 3391
3859.52 3614
3860.11 3762
3860.70 4091
3861.28 4488
3861.87 5167
3862.45 5608
3863.04 6159
3863.63 6761
3864.21 7140
3864.80 7545
3865.39 8174
3865.97 8820
3866.56 8878
3867.15 8581
3867.73 8667
3868.32 8696
3868.91 8261
3869.49 7636
3870.08 6942
3870.67 6294
3871.25 5904
3871.84 5362
3872.43 4696
3873.01 4529
3873.60 4277
3874.19 3979
3874.77 4074
3875.36 3970
3875.95 3923
3876.54 4094
3877.12 4015
3877.71 4114
3878.30 4133
3878.89 4094
3879.47 4010
3880.06 4054
3880.65 4042
3881.24 3984
3881.82 3829
3882.41 3812
3883.00 3774
3883.59 3632
3884.17 3613
3884.76 3545
3885.35 3487
3885.94 3258
3886.53 3356
3887.11 3407
3887.70 3493
3888.29 3256
3888.88 3384
3889.47 3351
3890.05 3275
3890.64 3462
3891.23 3507
3891.82 3802
3892.41 3782
3893.00 3836
3893.59 3778
3894.17 3986
3894.76 4132
3895.35 4138
3895.94 4115
3896.53 4010
3897.12 3805
3897.71 3752
3898.30 3755
3898.88 3702
3899.47 3660
3900.06 3523
3900.65 3630
3901.24 3642
3901.83 3568
3902.42 3647
3903.01 3723
3903.60 3705
3904.19 3688
3904.78 3963
3905.37 3950
3905.95 3782
3906.54 3552
3907.13 3457
3907.72 3492
3908.31 3386
3908.90 3317
3909.49 3435
3910.08 3354
3910.67 3301
3911.26 3227
3911.85 3221
3912.44 3153
3913.03 3112
3913.62 3064
3914.21 3132
3914.80 3201
3915.39 3040
3915.98 2965
3916.57 2918
3917.16 3006
3917.75 2839
3918.34 3033
3918.93 3206
3919.52 3060
3920.12 3043
3920.71 2962
3921.30 3151
3921.89 3201
3922.48 3022
3923.07 2848
3923.66 3095
3924.25 2936
3924.84 3068
3925.43 3150
3926.02 3095
3926.61 3175
3927.20 2951
3927.80 2893
3928.39 2886
3928.98 2979
3929.57 3179
3930.16 3109
3930.75 3062
3931.34 3101
3931.94 3119
3932.53 2840
3933.12 3023
3933.71 2990
3934.30 3006
3934.89 2965
3935.48 3008
3936.08 3154
3936.67 3144
3937.26 2836
3937.85 2937
3938.44 2864
3939.04 2868
3939.63 2905
3940.22 2745
3940.81 2827
3941.40 2833
3942.00 2780
3942.59 2760
3943.18 2690
3943.77 2844
3944.37 2961
3944.96 2807
3945.55 2838
3946.14 2801
3946.74 2921
3947.33 2907
3947.92 2968
3948.51 2897
3949.11 2852
3949.70 3045
3950.29 2902
3950.88 2779
3951.48 2811
3952.07 2598
3952.66 2726
3953.26 2704
3953.85 2769
3954.44 2792
3955.04 2672
3955.63 2604
3956.22 2651
3956.82 2897
3957.41 2903
3958.00 2716
3958.60 2670
3959.19 2646
3959.78 2714
3960.38 2769
3960.97 2755
3961.56 2728
3962.16 2795
3962.75 2853
3963.34 2822
3963.94 2792
3964.53 2835
3965.13 2668
3965.72 2707
3966.31 2635
3966.91 2643
3967.50 2691
3968.10 2577
3968.69 2749
3969.28 2738
3969.88 2737
3970.47 2686
3971.07 2886
3971.66 2825
3972.26 2874
3972.85 2755
3973.45 2662
3974.04 2819
3974.63 2759
3975.23 2687
3975.82 2675
3976.42 2659
3977.01 2581
3977.61 2681
3978.20 2741
3978.80 2722
3979.39 2741
3979.99 2723
3980.58 2694
3981.18 2802
3981.77 2725
3982.37 2763
3982.96 2788
3983.56 2756
3984.15 2701
3984.75 2822
3985.35 2740
3985.94 2821
3986.54 2813
3987.13 2901
3987.73 2841
3988.32 2739
3988.92 2815
3989.51 2616
3990.11 2806
3990.71 2805
3991.30 2775
3991.90 3026
3992.49 2878
3993.09 2866
3993.69 2810
3994.28 2868
3994.88 2912
3995.47 2821
3996.07 2791
3996.67 2842
3997.26 2744
3997.86 2918
3998.46 2943
3999.05 2735
3999.65 2971
4000.25 3144
4000.84 3012
4001.44 2930
4002.04 3037
4002.63 2906
4003.23 2818
4003.83 2772
4004.42 2841
4005.02 2932
4005.62 2948
4006.21 2966
4006.81 2948
4007.41 2873
4008.01 3004
4008.60 2855
4009.20 3065
4009.80 2999
4010.39 3089
4010.99 3319
4011.59 3149
4012.19 3200
4012.78 3142
4013.38 3020
4013.98 3084
4014.58 3121
4015.17 3004
4015.77 3102
4016.37 3416
4016.97 3403
4017.57 3341
4018.16 3444
4018.76 3718
4019.36 4217
4019.96 4180
4020.56 4026
4021.15 4287
4021.75 4501
4022.35 4186
4022.95 4165
4023.55 4010
4024.14 3828
4024.74 3738
4025.34 3566
4025.94 3448
4026.54 3577
4027.14 3578
4027.74 3389
4028.33 3499
4028.93 3540
4029.53 3504
4030.13 3450
4030.73 3502
4031.33 3511
4031.93 3679
4032.53 3533
4033.12 3645
4033.72 3536
4034.32 3358
4034.92 3647
4035.52 3440
4036.12 3544
4036.72 3471
4037.32 3442
4037.92 3199
4038.52 3173
4039.12 3096
4039.72 3141
4040.32 3120
4040.92 3175
4041.52 2973
4042.12 3016
4042.71 3099
4043.31 2883
4043.91 2905
4044.51 2867
4045.11 2990
4045.71 2870
4046.31 2944
4046.91 2741
4047.51 2722
4048.11 2732
4048.71 2813
4049.31 3023
4049.91 2950
4050.52 2736
4051.12 2701
4051.72 2852
4052.32 2944
4052.92 2963
4053.52 2929
4054.12 3080
4054.72 3185
4055.32 3168
4055.92 3180
4056.52 3032
4057.12 3002
4057.72 2948
4058.32 3059
4058.92 2998
4059.52 3036
4060.13 2866
4060.73 2815
4061.33 2765
4061.93 2791
4062.53 2669
4063.13 2657
4063.73 2624
4064.33 2695
4064.94 2663
4065.54 2417
4066.14 2607
4066.74 2731
4067.34 2671
4067.94 2672
4068.54 2617
4069.15 2564
4069.75 2507
4070.35 2539
4070.95 2532
4071.55 2382
4072.16 2489
4072.76 2483
4073.36 2504
4073.96 2560
4074.56 2588
4075.17 2639
4075.77 2545
4076.37 2693
4076.97 2765
4077.57 2665
4078.18 2568
4078.78 2378
4079.38 2397
4079.98 2567
4080.59 2647
4081.19 2587
4081.79 2491
4082.39 2594
4083.00 2728
4083.60 2525
4084.20 2626
4084.81 2522
4085.41 2580
4086.01 2690
4086.61 2621
4087.22 2509
4087.82 2596
4088.42 2523
4089.03 2641
4089.63 2573
4090.23 2395
4090.84 2394
4091.44 2413
4092.04 2535
4092.65 2443
4093.25 2553
4093.85 2528
4094.46 2718
4095.06 2643
4095.66 2607
4096.27 2457
4096.87 2593
4097.48 2838
4098.08 2625
4098.68 2580
4099.29 2637
4099.89 2769
4100.49 2596
4101.10 2526
4101.70 2689
4102.31 2706
4102.91 2700
4103.52 2818
4104.12 2563
4104.72 2438
4105.33 2507
4105.93 2566
4106.54 2519
4107.14 2566
4107.75 2608
4108.35 2520
4108.96 2474
4109.56 2416
4110.16 2381
4110.77 2308
4111.37 2403
4111.98 2493
4112.58 2534
4113.19 2402
4113.79 2336
4114.40 2490
4115.00 2394
4115.61 2376
4116.21 2450
4116.82 2347
4117.42 2437
4118.03 2457
4118.64 2466
4119.24 2577
4119.85 2355
4120.45 2307
4121.06 2402
4121.66 2457
4122.27 2538
4122.87 2510
4123.48 2549
4124.09 2641
4124.69 2396
4125.30 2383
4125.90 2665
4126.51 2508
4127.11 2554
4127.72 2588
4128.33 2611
4128.93 2620
4129.54 2652
4130.14 2612
4130.75 2516
4131.36 2468
4131.96 2456
4132.57 2469
4133.18 2360
4133.78 2537
4134.39 2426
4135.00 2630
4135.60 2679
4136.21 2654
4136.82 2621
4137.42 2730
4138.03 2774
4138.64 2647
4139.24 2687
4139.85 2801
4140.46 2876
4141.06 2944
4141.67 2920
4142.28 2931
4142.88 3216
4143.49 3314
4144.10 3416
4144.71 3297
4145.31 3178
4145.92 3012
4146.53 3140
4147.14 3187
4147.74 3092
4148.35 2959
4148.96 2908
4149.57 2820
4150.17 2834
4150.78 2803
4151.39 2725
4152.00 2529
4152.60 2434
4153.21 2628
4153.82 2707
4154.43 2569
4155.04 2433
4155.64 2372
4156.25 2478
4156.86 2505
4157.47 2390
4158.08 2581
4158.69 2622
4159.29 2618
4159.90 2615
4160.51 2618
4161.12 2608
4161.73 2558
4162.34 2558
4162.94 2275
4163.55 2386
4164.16 2652
4164.77 2482
4165.38 2533
4165.99 2652
4166.60 2508
4167.21 2629
4167.81 2702
4168.42 2807
4169.03 2732
4169.64 2852
4170.25 2805
4170.86 2876
4171.47 2794
4172.08 2612
4172.69 2597
4173.30 2810
4173.91 2933
4174.52 2811
4175.13 2658
4175.74 2781
4176.34 2683
4176.95 2755
4177.56 2748
4178.17 2838
4178.78 2915
4179.39 3226
4180.00 3168
4180.61 3135
4181.22 3134
4181.83 3051
4182.44 3103
4183.05 2960
4183.66 2936
4184.27 2914
4184.88 2999
4185.49 2791
4186.10 2649
4186.71 2685
4187.32 2686
4187.93 2641
4188.55 2686
4189.16 2602
4189.77 2514
4190.38 2500
4190.99 2470
4191.60 2471
4192.21 2542
4192.82 2747
4193.43 2737
4194.04 2679
4194.65 2707
4195.26 2933
4195.87 2945
4196.49 2885
4197.10 3023
4197.71 3178
4198.32 3275
4198.93 3326
4199.54 3264
4200.15 3444
4200.76 3237
4201.38 3238
4201.99 3160
4202.60 3047
4203.21 3081
4203.82 3123
4204.43 3094
4205.04 2982
4205.66 2865
4206.27 2931
4206.88 2839
4207.49 2764
4208.10 2861
4208.72 2886
4209.33 2939
4209.94 2963
4210.55 2944
4211.16 2914
4211.78 3009
4212.39 2784
4213.00 2928
4213.61 3015
4214.22 2917
4214.84 2901
4215.45 2910
4216.06 2964
4216.67 3108
4217.29 3050
4217.90 3181
4218.51 3192
4219.13 3029
4219.74 3292
4220.35 3463
4220.96 3439
4221.58 3549
4222.19 3834
4222.80 4302
4223.42 4563
4224.03 4903
4224.64 5253
4225.25 5625
4225.87 5821
4226.48 5840
4227.09 6136
4227.71 6214
4228.32 6231
4228.93 6564
4229.55 6506
4230.16 6499
4230.77 6198
4231.39 6230
4232.00 5771
4232.62 5658
4233.23 5469
4233.84 5371
4234.46 5176
4235.07 5166
4235.68 5161
4236.30 5498
4236.91 5398
4237.53 5627
4238.14 5573
4238.75 5482
4239.37 5960
4239.98 5700
4240.60 5510
4241.21 5605
4241.83 5236
4242.44 5045
4243.05 4899
4243.67 4623
4244.28 4271
4244.90 3968
4245.51 3892
4246.13 3854
4246.74 3605
4247.36 3577
4247.97 3705
4248.59 3741
4249.20 3445
4249.82 3460
4250.43 3552
4251.05 3465
4251.66 3695
4252.28 3584
4252.89 3627
4253.51 3628
4254.12 3388
4254.74 3461
4255.35 3403
4255.97 3522
4256.58 3469
4257.20 3542
4257.81 3437
4258.43 3234
4259.05 3307
4259.66 3110
4260.28 2971
4260.89 3099
4261.51 3097
4262.12 2967
4262.74 3165
4263.36 3212
4263.97 3011
4264.59 3133
4265.20 2970
4265.82 2965
4266.44 3046
4267.05 3152
4267.67 3160
4268.28 3131
4268.90 2893
4269.52 2992
4270.13 3211
4270.75 3149
4271.37 3061
4271.98 3063
4272.60 3001
4273.22 3160
4273.83 3093
4274.45 3015
4275.07 3017
4275.68 3205
4276.30 3115
4276.92 3268
4277.53 3403
4278.15 3482
4278.77 3379
4279.38 3262
4280.00 3647
4280.62 3669
4281.24 3702
4281.85 3733
4282.47 3732
4283.09 3432
4283.70 3253
4284.32 3080
4284.94 2895
4285.56 2971
4286.17 2707
4286.79 2741
4287.41 2668
4288.03 2823
4288.65 2763
4289.26 2700
4289.88 2689
4290.50 2780
4291.12 2830
4291.73 2666
4292.35 2618
4292.97 2725
4293.59 2587
4294.21 2562
4294.83 2536
4295.44 2433
4296.06 2679
4296.68 2538
4297.30 2574
4297.92 2711
4298.54 2651
4299.15 2631
4299.77 2633
4300.39 2636
4301.01 2773
4301.63 2665
4302.25 2570
4302.87 2684
4303.48 2660
4304.10 2619
4304.72 2626
4305.34 2472
4305.96 2580
4306.58 2609
4307.20 2697
4307.82 2534
4308.44 2597
4309.06 2620
4309.67 2676
4310.29 2683
4310.91 2844
4311.53 2682
4312.15 2628
4312.77 2752
4313.39 2765
4314.01 2859
4314.63 2829
4315.25 2616
4315.87 2659
4316.49 2733
4317.11 2708
4317.73 2880
4318.35 2778
4318.97 2906
4319.59 2825
4320.21 2891
4320.83 2868
4321.45 2893
4322.07 2784
4322.69 2719
4323.31 2781
4323.93 2922
4324.55 3056
4325.17 3144
4325.79 3295
4326.41 3263
4327.03 3392
4327.65 3404
4328.27 3430
4328.89 3545
4329.51 3479
4330.13 3706
4330.76 3497
4331.38 3545
4332.00 3362
4332.62 3361
4333.24 3065
4333.86 3106
4334.48 3101
4335.10 2953
4335.72 2878
4336.34 2732
4336.97 2868
4337.59 2973
4338.21 3088
4338.83 3031
4339.45 3093
4340.07 3096
4340.69 3271
4341.31 3232
4341.94 3286
4342.56 3348
4343.18 3442
4343.80 3399
4344.42 3403
4345.04 3480
4345.67 3447
4346.29 3527
4346.91 3664
4347.53 3826
4348.15 4256
4348.78 4732
4349.40 5148
4350.02 5240
4350.64 5549
4351.26 5966
4351.89 6087
4352.51 5742
4353.13 5626
4353.75 4934
4354.38 4624
4355.00 4463
4355.62 4171
4356.24 3864
4356.87 3463
4357.49 3378
4358.11 3228
4358.74 3106
4359.36 2993
4359.98 2952
4360.60 2993
4361.23 3114
4361.85 3199
4362.47 3049
4363.10 2917
4363.72 3107
4364.34 3059
4364.97 3051
4365.59 3130
4366.21 3201
4366.83 2991
4367.46 2946
4368.08 3133
4368.71 3020
4369.33 2826
4369.95 2957
4370.58 2939
4371.20 2974
4371.82 2794
4372.45 2694
4373.07 2609
4373.69 2756
4374.32 2786
4374.94 2854
4375.57 2536
4376.19 2683
4376.81 2523
4377.44 2682
4378.06 2773
4378.69 2617
4379.31 2621
4379.94 2559
4380.56 2581
4381.18 2606
4381.81 2740
4382.43 2679
4383.06 2500
4383.68 2545
4384.31 2535
4384.93 2676
4385.56 2862
4386.18 2869
4386.81 2658
4387.43 2554
4388.05 2627
4388.68 2653
4389.30 2606
4389.93 2588
4390.55 2695
4391.18 2800
4391.81 2478
4392.43 2377
4393.06 2448
4393.68 2585
4394.31 2582
4394.93 2469
4395.56 2541
4396.18 2531
4396.81 2556
4397.43 2522
4398.06 2470
4398.68 2581
4399.31 2510
4399.94 2528
4400.56 2826
4401.19 2751
4401.81 2604
4402.44 2567
4403.06 2534
4403.69 2536
4404.32 2681
4404.94 2589
4405.57 2435
4406.20 2452
4406.82 2616
4407.45 2667
4408.07 2687
4408.70 2731
4409.33 2602
4409.95 2793
4410.58 2919
4411.21 2915
4411.83 2917
4412.46 2802
4413.09 2770
4413.71 2745
4414.34 2988
4414.97 2811
4415.59 2655
4416.22 2808
4416.85 2711
4417.47 2656
4418.10 2598
4418.73 2451
4419.35 2625
4419.98 2611
4420.61 2633
4421.24 2641
4421.86 2619
4422.49 2495
4423.12 2544
4423.75 2519
4424.37 2535
4425.00 2619
4425.63 2653
4426.26 2698
4426.88 2677
4427.51 2498
4428.14 2462
4428.77 2387
4429.39 2449
4430.02 2419
4430.65 2197
4431.28 2409
4431.91 2365
4432.53 2199
4433.16 2177
4433.79 2188
4434.42 2320
4435.05 2274
4435.67 2285
4436.30 2485
4436.93 2463
4437.56 2400
4438.19 2410
4438.82 2254
4439.44 2308
4440.07 2288
4440.70 2491
4441.33 2396
4441.96 2294
4442.59 2319
4443.22 2251
4443.85 2290
4444.47 2217
4445.10 2337
4445.73 2295
4446.36 2330
4446.99 2221
4447.62 2201
4448.25 2192
4448.88 2192
4449.51 2283
4450.14 2386
4450.77 2241
4451.39 2221
4452.02 2347
4452.65 2457
4453.28 2487
4453.91 2619
4454.54 2615
4455.17 2531
4455.80 2530
4456.43 2531
4457.06 2363
4457.69 2512
4458.32 2473
4458.95 2390
4459.58 2239
4460.21 2222
4460.84 2360
4461.47 2331
4462.10 2339
4462.73 2288
4463.36 2178
4463.99 2197
4464.62 2347
4465.25 2253
4465.88 2094
4466.51 2145
4467.14 2176
4467.77 2196
4468.40 2172
4469.03 2284
4469.67 2269
4470.30 2211
4470.93 2175
4471.56 2188
4472.19 2230
4472.82 2215
4473.45 2004
4474.08 2053
4474.71 2141
4475.34 2110
4475.97 2140
4476.61 2214
4477.24 2138
4477.87 2143
4478.50 2143
4479.13 2188
4479.76 2153
4480.39 2120
4481.02 2121
4481.66 2239
4482.29 2225
4482.92 2071
4483.55 2147
4484.18 2153
4484.81 2303
4485.45 2239
4486.08 2501
4486.71 2415
4487.34 2416
4487.97 2289
4488.61 2389
4489.24 2417
4489.87 2435
4490.50 2438
4491.13 2469
4491.77 2417
4492.40 2404
4493.03 2462
4493.66 2464
4494.30 2309
4494.93 2393
4495.56 2442
4496.19 2333
4496.83 2466
4497.46 2374
4498.09 2592
4498.72 2683
4499.36 2544
4499.99 2369
4500.62 2452
4501.25 2443
4501.89 2528
4502.52 2445
4503.15 2526
4503.79 2707
4504.42 2637
4505.05 2668
4505.69 2603
4506.32 2625
4506.95 2604
4507.59 2685
4508.22 2554
4508.85 2560
4509.49 2782
4510.12 2713
4510.75 2509
4511.39 2602
4512.02 2518
4512.65 2569
4513.29 2641
4513.92 2592
4514.56 2659
4515.19 2690
4515.82 2733
4516.46 2686
4517.09 2671
4517.73 2714
4518.36 2724
4518.99 2645
4519.63 2572
4520.26 2617
4520.90 2565
4521.53 2676
4522.16 2589
4522.80 2601
4523.43 2537
4524.07 2526
4524.70 2517
4525.34 2649
4525.97 2625
4526.61 2667
4527.24 2803
4527.88 2780
4528.51 2963
4529.15 3042
4529.78 3264
4530.42 3500
4531.05 4067
4531.69 4505
4532.32 4986
4532.96 5692
4533.59 6762
4534.23 7215
4534.86 8010
4535.50 8368
4536.13 8642
4536.77 9030
4537.40 8891
4538.04 8718
4538.67 8239
4539.31 7776
4539.94 7030
4540.58 6144
4541.22 5193
4541.85 4805
4542.49 4379
4543.12 3920
4543.76 3497
4544.40 3345
4545.03 3053
4545.67 2840
4546.30 2790
4546.94 2750
4547.58 2672
4548.21 2771
4548.85 2747
4549.48 2842
4550.12 2788
4550.76 2860
4551.39 2896
4552.03 2832
4552.67 2886
4553.30 3092
4553.94 2920
4554.58 2987
4555.21 2973
4555.85 2800
4556.49 2826
4557.12 2801
4557.76 2749
4558.40 2716
4559.03 2775
4559.67 2771
4560.31 2756
4560.94 2656
4561.58 2686
4562.22 2834
4562.86 2931
4563.49 2787
4564.13 2730
4564.77 2789
4565.41 2892
4566.04 2979
4566.68 2947
4567.32 2892
4567.96 3006
4568.59 3038
4569.23 3053
4569.87 2970
4570.51 3103
4571.14 3100
4571.78 3152
4572.42 3175
4573.06 3235
4573.70 3128
4574.33 3072
4574.97 3104
4575.61 3219
4576.25 3056
4576.89 2986
4577.52 2790
4578.16 2871
4578.80 2785
4579.44 2630
4580.08 2472
4580.72 2599
4581.35 2623
4581.99 2619
4582.63 2466
4583.27 2533
4583.91 2649
4584.55 2582
4585.19 2544
4585.83 2594
4586.46 2590
4587.10 2652
4587.74 2596
4588.38 2602
4589.02 2549
4589.66 2617
4590.30 2659
4590.94 2532
4591.58 2563
4592.22 2595
4592.85 2718
4593.49 2871
4594.13 2810
4594.77 2745
4595.41 2649
4596.05 2849
4596.69 2880
4597.33 2728
4597.97 2807
4598.61 2622
4599.25 2566
4599.89 2501
4600.53 2355
4601.17 2304
4601.81 2384
4602.45 2358
4603.09 2517
4603.73 2399
4604.37 2369
4605.01 2403
4605.65 2468
4606.29 2476
4606.93 2628
4607.57 2704
4608.21 2843
4608.85 2789
4609.49 2746
4610.13 2734
4610.77 2817
4611.41 2794
4612.05 2826
4612.70 2514
4613.34 2640
4613.98 2827
4614.62 2807
4615.26 2676
4615.90 2708
4616.54 2543
4617.18 2579
4617.82 2641
4618.46 2466
4619.10 2560
4619.75 2541
4620.39 2522
4621.03 2539
4621.67 2416
4622.31 2422
4622.95 2422
4623.59 2436
4624.24 2345
4624.88 2252
4625.52 2250
4626.16 2348
4626.80 2262
4627.44 2313
4628.09 2334
4628.73 2258
4629.37 2415
4630.01 2333
4630.65 2345
4631.29 2235
4631.94 2179
4632.58 2150
4633.22 2163
4633.86 2327
4634.51 2408
4635.15 2290
4635.79 2450
4636.43 2470
4637.07 2514
4637.72 2451
4638.36 2441
4639.00 2541
4639.64 2658
4640.29 2783
4640.93 2751
4641.57 2698
4642.21 2839
4642.86 2866
4643.50 2810
4644.14 2915
4644.79 2826
4645.43 2890
4646.07 2830
4646.72 2762
4647.36 2609
4648.00 2593
4648.64 2568
4649.29 2514
4649.93 2578
4650.57 2446
4651.22 2400
4651.86 2443
4652.50 2646
4653.15 2794
4653.79 2860
4654.44 2872
4655.08 2943
4655.72 3107
4656.37 3007
4657.01 3251
4657.65 3490
4658.30 3214
4658.94 3208
4659.59 3111
4660.23 3063
4660.87 2846
4661.52 2805
4662.16 2643
4662.81 2674
4663.45 2494
4664.09 2514
4664.74 2416
4665.38 2375
4666.03 2376
4666.67 2406
4667.32 2460
4667.96 2406
4668.61 2443
4669.25 2307
4669.89 2343
4670.54 2432
4671.18 2383
4671.83 2235
4672.47 2278
4673.12 2370
4673.76 2314
4674.41 2256
4675.05 2120
4675.70 2253
4676.34 2238
4676.99 2389
4677.63 2208
4678.28 2389
4678.92 2432
4679.57 2465
4680.22 2302
4680.86 2303
4681.51 2411
4682.15 2220
4682.80 2440
4683.44 2537
4684.09 2490
4684.73 2611
4685.38 2325
4686.03 2393
4686.67 2630
4687.32 2479
4687.96 2494
4688.61 2528
4689.25 2316
4689.90 2432
4690.55 2416
4691.19 2561
4691.84 2370
4692.49 2415
4693.13 2449
4693.78 2354
4694.42 2478
4695.07 2369
4695.72 2217
4696.36 2374
4697.01 2562
4697.66 2468
4698.30 2518
4698.95 2436
4699.60 2427
4700.24 2510
4700.89 2588
4701.54 2578
4702.18 2545
4702.83 2687
4703.48 2826
4704.12 2793
4704.77 2688
4705.42 2605
4706.07 2560
4706.71 2570
4707.36 2582
4708.01 2760
4708.66 2596
4709.30 2519
4709.95 2375
4710.60 2522
4711.24 2400
4711.89 2361
4712.54 2329
4713.19 2338
4713.84 2509
4714.48 2348
4715.13 2270
4715.78 2358
4716.43 2249
4717.07 2375
4717.72 2332
4718.37 2402
4719.02 2354
4719.67 2355
4720.31 2409
4720.96 2422
4721.61 2532
4722.26 2488
4722.91 2505
4723.56 2525
4724.20 2722
4724.85 2611
4725.50 2774
4726.15 3000
4726.80 2935
4727.45 3107
4728.10 3162
4728.74 3164
4729.39 3157
4730.04 2886
4730.69 2943
4731.34 2935
4731.99 2954
4732.64 2863
4733.29 2739
4733.94 2597
4734.58 2618
4735.23 2494
4735.88 2353
4736.53 2410
4737.18 2440
4737.83 2254
4738.48 2280
4739.13 2249
4739.78 2379
4740.43 2428
4741.08 2399
4741.73 2573
4742.38 2568
4743.03 2578
4743.68 2500
4744.33 2537
4744.98 2366
4745.63 2422
4746.28 2425
4746.93 2487
4747.58 2517
4748.23 2527
4748.88 2344
4749.53 2348
4750.18 2463
4750.83 2550
4751.48 2614
4752.13 2655
4752.78 2675
4753.43 2471
4754.08 2723
4754.73 2605
4755.38 2567
4756.03 2678
4756.68 2797
4757.33 2807
4757.98 2674
4758.63 2593
4759.28 2520
4759.93 2607
4760.59 2602
4761.24 2646
4761.89 2403
4762.54 2485
4763.19 2613
4763.84 2648
4764.49 2632
4765.14 2633
4765.79 2594
4766.45 2525
4767.10 2681
4767.75 2613
4768.40 2725
4769.05 2934
4769.70 2795
4770.35 2777
4771.01 2972
4771.66 3091
4772.31 2850
4772.96 2731
4773.61 2685
4774.26 2704
4774.92 2521
4775.57 2552
4776.22 2425
4776.87 2464
4777.52 2332
4778.18 2286
4778.83 2298
4779.48 2281
4780.13 2365
4780.79 2487
4781.44 2387
4782.09 2426
4782.74 2328
4783.40 2553
4784.05 2692
4784.70 2647
4785.35 2649
4786.01 2380
4786.66 2622
4787.31 2454
4787.96 2441
4788.62 2390
4789.27 2362
4789.92 2305
4790.58 2399
4791.23 2420
4791.88 2495
4792.53 2475
4793.19 2461
4793.84 2328
4794.49 2220
4795.15 2184
4795.80 2160
4796.45 2379
4797.11 2315
4797.76 2425
4798.41 2379
4799.07 2358
4799.72 2268
4800.37 2318
4801.03 2333
4801.68 2291
4802.34 2396
4802.99 2415
4803.64 2329
4804.30 2531
4804.95 2432
4805.61 2356
4806.26 2521
4806.91 2606
4807.57 2458
4808.22 2337
4808.88 2371
4809.53 2381
4810.18 2362
4810.84 2401
4811.49 2306
4812.15 2195
4812.80 2310
4813.46 2349
4814.11 2443
4814.77 2432
4815.42 2464
4816.07 2436
4816.73 2385
4817.38 2304
4818.04 2243
4818.69 2308
4819.35 2354
4820.00 2481
4820.66 2359
4821.31 2495
4821.97 2558
4822.62 2579
4823.28 2755
4823.93 2688
4824.59 2757
4825.24 2872
4825.90 2783
4826.56 2781
4827.21 2918
4827.87 2828
4828.52 2858
4829.18 2749
4829.83 2766
4830.49 2991
4831.14 3068
4831.80 2969
4832.46 2874
4833.11 2886
4833.77 2920
4834.42 2865
4835.08 2919
4835.74 2969
4836.39 2864
4837.05 2939
4837.70 3028
4838.36 3166
4839.02 3445
4839.67 3731
4840.33 4084
4840.99 4214
4841.64 4161
4842.30 4262
4842.96 4481
4843.61 4460
4844.27 4228
4844.92 4063
4845.58 4116
4846.24 3924
4846.90 3715
4847.55 3401
4848.21 3506
4848.87 3465
4849.52 3298
4850.18 3105
4850.84 3101
4851.49 2981
4852.15 3005
4852.81 2830
4853.47 3123
4854.12 3184
4854.78 3086
4855.44 3348
4856.09 3341
4856.75 2997
4857.41 3130
4858.07 3224
4858.72 3081
4859.38 3309
4860.04 2995
4860.70 3073
4861.36 3233
4862.01 3369
4862.67 3189
4863.33 3035
4863.99 3099
4864.64 3216
4865.30 3228
4865.96 3140
4866.62 2973
4867.28 3159
4867.94 3299
4868.59 3244
4869.25 3243
4869.91 3146
4870.57 3157
4871.23 3093
4871.89 3146
4872.54 3172
4873.20 3172
4873.86 3201
4874.52 3262
4875.18 2933
4875.84 3054
4876.50 3033
4877.16 2938
4877.81 2719
4878.47 2837
4879.13 3012
4879.79 3045
4880.45 2934
4881.11 2859
4881.77 2807
4882.43 2933
4883.09 2886
4883.75 2982
4884.41 2771
4885.06 2669
4885.72 2668
4886.38 2749
4887.04 2692
4887.70 2498
4888.36 2740
4889.02 2650
4889.68 2615
4890.34 2652
4891.00 2658
4891.66 2789
4892.32 2706
4892.98 2733
4893.64 2665
4894.30 2636
4894.96 2704
4895.62 2911
4896.28 2775
4896.94 2860
4897.60 2761
4898.26 2596
4898.92 2732
4899.58 2648
4900.24 2621
4900.90 2622
4901.56 2502
4902.22 2429
4902.88 2454
4903.54 2502
4904.21 2711
4904.87 2671
4905.53 2406
4906.19 2491
4906.85 2527
4907.51 2461
4908.17 2444
4908.83 2399
4909.49 2496
4910.15 2408
4910.81 2483
4911.48 2450
4912.14 2451
4912.80 2490
4913.46 2422
4914.12 2326
4914.78 2275
4915.44 2144
4916.11 2174
4916.77 2239
4917.43 2288
4918.09 2348
4918.75 2256
4919.41 2210
4920.07 2247
4920.74 2379
4921.40 2254
4922.06 2253
4922.72 2165
4923.38 2143
4924.05 2290
4924.71 2332
4925.37 2188
4926.03 2067
4926.69 2121
4927.36 2258
4928.02 1991
4928.68 1985
4929.34 2074
4930.01 2170
4930.67 2159
4931.33 2134
4931.99 2207
4932.66 2313
4933.32 2171
4933.98 2191
4934.64 2333
4935.31 2200
4935.97 2234
4936.63 2161
4937.30 2094
4937.96 2322
4938.62 2356
4939.28 2253
4939.95 2285
4940.61 2240
4941.27 2135
4941.94 2356
4942.60 2249
4943.26 2213
4943.93 2290
4944.59 2205
4945.25 2211
4945.92 2247
4946.58 2159
4947.24 2275
4947.91 2234
4948.57 2194
4949.23 2209
4949.90 2141
4950.56 2113
4951.23 2276
4951.89 2273
4952.55 2208
4953.22 2129
4953.88 2175
4954.55 2184
4955.21 2087
4955.87 2212
4956.54 2068
4957.20 2008
4957.87 2047
4958.53 2116
4959.20 2200
4959.86 2185
4960.52 2035
4961.19 2143
4961.85 2063
4962.52 2163
4963.18 2090
4963.85 2135
4964.51 2262
4965.18 2159
4965.84 2207
4966.51 2372
4967.17 2403
4967.84 2411
4968.50 2257
4969.17 2292
4969.83 2342
4970.50 2260
4971.16 2295
4971.83 2433
4972.49 2460
4973.16 2440
4973.82 2183
4974.49 2372
4975.15 2379
4975.82 2260
4976.48 2326
4977.15 2264
4977.82 2305
4978.48 2241
4979.15 2243
4979.81 2374
4980.48 2290
4981.14 2112
4981.81 2287
4982.48 2363
4983.14 2348
4983.81 2174
4984.47 2204
4985.14 2236
4985.81 2237
4986.47 2339
4987.14 2481
4987.81 2374
4988.47 2375
4989.14 2571
4989.80 2401
4990.47 2428
4991.14 2510
4991.80 2604
4992.47 2631
4993.14 2743
4993.80 2565
4994.47 2521
4995.14 2451
4995.80 2434
4996.47 2420
4997.14 2510
4997.80 2372
4998.47 2361
4999.14 2181
4999.81 2184
5000.47 2213
5001.14 2044
5001.81 2142
5002.47 2240
5003.14 2230
5003.81 2165
5004.48 2208
5005.14 2417
5005.81 2190
5006.48 2305
5007.15 2419
5007.81 2380
5008.48 2410
5009.15 2471
5009.82 2329
5010.49 2403
5011.15 2540
5011.82 2477
5012.49 2535
5013.16 2494
5013.83 2628
5014.49 2476
5015.16 2656
5015.83 2532
5016.50 2432
5017.17 2450
5017.83 2543
5018.50 2678
5019.17 2789
5019.84 2721
5020.51 2667
5021.18 2672
5021.84 2844
5022.51 3072
5023.18 3540
5023.85 3607
5024.52 3745
5025.19 4298
5025.86 4757
5026.53 5017
5027.19 5359
5027.86 5847
5028.53 5764
5029.20 5560
5029.87 5357
5030.54 5080
5031.21 4769
5031.88 4446
5032.55 4012
5033.22 3727
5033.89 3315
5034.56 3040
5035.23 2921
5035.89 2624
5036.56 2602
5037.23 2491
5037.90 2334
5038.57 2391
5039.24 2299
5039.91 2307
5040.58 2302
5041.25 2351
5041.92 2309
5042.59 2387
5043.26 2393
5043.93 2460
5044.60 2524
5045.27 2204
5045.94 2332
5046.61 2238
5047.28 2275
5047.95 2375
5048.62 2340
5049.29 2157
5049.96 2300
5050.63 2379
5051.31 2297
5051.98 2325
5052.65 2450
5053.32 2505
5053.99 2350
5054.66 2155
5055.33 2159
5056.00 2258
5056.67 2349
5057.34 2244
5058.01 2377
5058.68 2318
5059.35 2313
5060.03 2216
5060.70 2134
5061.37 2112
5062.04 2156
5062.71 2261
5063.38 2330
5064.05 2336
5064.72 2234
5065.40 2418
5066.07 2384
5066.74 2321
5067.41 2477
5068.08 2358
5068.75 2367
5069.43 2397
5070.10 2320
5070.77 2182
5071.44 2354
5072.11 2248
5072.79 2152
5073.46 2156
5074.13 2167
5074.80 2274
5075.47 2207
5076.15 2026
5076.82 2209
5077.49 2242
5078.16 2240
5078.83 2249
5079.51 2143
5080.18 2091
5080.85 2192
5081.52 2253
5082.20 2162
5082.87 2299
5083.54 2446
5084.22 2270
5084.89 2218
5085.56 2249
5086.23 2245
5086.91 2247
5087.58 2172
5088.25 2225
5088.93 2160
5089.60 2245
5090.27 2212
5090.94 2208
5091.62 2171
5092.29 2222
5092.96 2224
5093.64 2331
5094.31 2634
5094.98 2564
5095.66 2563
5096.33 2496
5097.00 2550
5097.68 2671
5098.35 2447
5099.03 2419
5099.70 2470
5100.37 2265
5101.05 2276
5101.72 2173
5102.39 2180
5103.07 2312
5103.74 2087
5104.42 2270
5105.09 2241
5105.77 2160
5106.44 2136
5107.11 2261
5107.79 2298
5108.46 2304
5109.14 2349
5109.81 2353
5110.49 2463
5111.16 2340
5111.83 2360
5112.51 2262
5113.18 2114
5113.86 2253
5114.53 2096
5115.21 2212
5115.88 2149
5116.56 2137
5117.23 2031
5117.91 2052
5118.58 1960
5119.26 2055
5119.93 2087
5120.61 2130
5121.28 2247
5121.96 2118
5122.63 2144
5123.31 2177
5123.98 2261
5124.66 2278
5125.33 2483
5126.01 2444
5126.69 2140
5127.36 2152
5128.04 2222
5128.71 2351
5129.39 2404
5130.06 2252
5130.74 2152
5131.42 2166
5132.09 2056
5132.77 2082
5133.44 2174
5134.12 2154
5134.79 2091
5135.47 2131
5136.15 2235
5136.82 2093
5137.50 2205
5138.18 2227
5138.85 2208
5139.53 2158
5140.20 2235
5140.88 2283
5141.56 2130
5142.23 2087
5142.91 2187
5143.59 2158
5144.26 2134
5144.94 2145
5145.62 2291
5146.29 2231
5146.97 2124
5147.65 2245
5148.33 2113
5149.00 2038
5149.68 1940
5150.36 1945
5151.03 1939
5151.71 2012
5152.39 1909
5153.06 1836
5153.74 1921
5154.42 1907
5155.10 2001
5155.77 2054
5156.45 1934
5157.13 1957
5157.81 2004
5158.48 1953
5159.16 2053
5159.84 2078
5160.52 2115
5161.20 2019
5161.87 1910
5162.55 1875
5163.23 1880
5163.91 1896
5164.58 2056
5165.26 1969
5165.94 1858
5166.62 1885
5167.30 1792
5167.98 1878
5168.65 1836
5169.33 1850
5170.01 1937
5170.69 1901
5171.37 1998
5172.05 1969
5172.72 2054
5173.40 1996
5174.08 2078
5174.76 2029
5175.44 1964
5176.12 2048
5176.80 1895
5177.48 1902
5178.15 2058
5178.83 1894
5179.51 1969
5180.19 1954
5180.87 1854
5181.55 1891
5182.23 1897
5182.91 1976
5183.59 1849
5184.27 1949
5184.95 1944
5185.63 1974
5186.30 1888
5186.98 1890
5187.66 1889
5188.34 1967
5189.02 1951
5189.70 1766
5190.38 1885
5191.06 1887
5191.74 1887
5192.42 1825
5193.10 1822
5193.78 1772
5194.46 1760
5195.14 1818
5195.82 1949
5196.50 1811
5197.18 1881
5197.86 1972
5198.54 1975
5199.22 1943
5199.90 1854
5200.58 1827
5201.26 1979
5201.94 1913
5202.62 1897
5203.31 1858
5203.99 1789
5204.67 1923
5205.35 1967
5206.03 1889
5206.71 1768
5207.39 1892
5208.07 1880
5208.75 2023
5209.43 2075
5210.11 2088
5210.79 2126
5211.48 2010
5212.16 2173
5212.84 2284
5213.52 2276
5214.20 2161
5214.88 2101
5215.56 2169
5216.24 2279
5216.93 2355
5217.61 2124
5218.29 2084
5218.97 2137
5219.65 2111
5220.33 2063
5221.02 2010
5221.70 1967
5222.38 2033
5223.06 2071
5223.74 2045
5224.42 2020
5225.11 1941
5225.79 1828
5226.47 1883
5227.15 1987
5227.83 1982
5228.52 2103
5229.20 2140
5229.88 2031
5230.56 2082
5231.25 1908
5231.93 1964
5232.61 1949
5233.29 2083
5233.98 1979
5234.66 1836
5235.34 1877
5236.02 1951
5236.71 2009
5237.39 1942
5238.07 1866
5238.76 1896
5239.44 1803
5240.12 1823
5240.80 2101
5241.49 1941
5242.17 1951
5242.85 2020
5243.54 1912
5244.22 2005
5244.90 1988
5245.59 1937
5246.27 1943
5246.95 2078
5247.64 2058
5248.32 1950
5249.00 1911
5249.69 1937
5250.37 1926
5251.05 2101
5251.74 2126
5252.42 2126
5253.11 2087
5253.79 2097
5254.47 2053
5255.16 2019
5255.84 2145
5256.53 2017
5257.21 1882
5257.89 1947
5258.58 2098
5259.26 2106
5259.95 1837
5260.63 1827
5261.32 1857
5262.00 1776
5262.68 1824
5263.37 1854
5264.05 1784
5264.74 1856
5265.42 1939
5266.11 1947
5266.79 2093
5267.48 2094
5268.16 2128
5268.85 2035
5269.53 2066
5270.22 2036
5270.90 2032
5271.59 2002
5272.27 2118
5272.96 2192
5273.64 2079
5274.33 2047
5275.01 2083
5275.70 1979
5276.38 2089
5277.07 2117
5277.75 2116
5278.44 2013
5279.12 2023
5279.81 1980
5280.49 2081
5281.18 2009
5281.87 2079
5282.55 2021
5283.24 2292
5283.92 2230
5284.61 2249
5285.30 2410
5285.98 2464
5286.67 2455
5287.35 2488
5288.04 2474
5288.73 2451
5289.41 2384
5290.10 2247
5290.78 2302
5291.47 2180
5292.16 2157
5292.84 2305
5293.53 2149
5294.22 2200
5294.90 2156
5295.59 2057
5296.28 1897
5296.96 2035
5297.65 1996
5298.34 2001
5299.02 1989
5299.71 2137
5300.40 2150
5301.08 2167
5301.77 2231
5302.46 2185
5303.14 2164
5303.83 2093
5304.52 2211
5305.21 2235
5305.89 2275
5306.58 2323
5307.27 2279
5307.96 2193
5308.64 2269
5309.33 2217
5310.02 2147
5310.71 2125
5311.39 2139
5312.08 2148
5312.77 2022
5313.46 2031
5314.14 2052
5314.83 2085
5315.52 2258
5316.21 2194
5316.89 2192
5317.58 2264
5318.27 2336
5318.96 2266
5319.65 2137
5320.34 2197
5321.02 2209
5321.71 2106
5322.40 2223
5323.09 2226
5323.78 2260
5324.47 2567
5325.15 2476
5325.84 2444
5326.53 2506
5327.22 2589
5327.91 2541
5328.60 2518
5329.29 2457
5329.97 2257
5330.66 2274
5331.35 2300
5332.04 2212
5332.73 2211
5333.42 2461
5334.11 2284
5334.80 2230
5335.49 2413
5336.18 2507
5336.87 2598
5337.55 2455
5338.24 2422
5338.93 2595
5339.62 2586
5340.31 2511
5341.00 2515
5341.69 2710
5342.38 2609
5343.07 2640
5343.76 2751
5344.45 2695
5345.14 2710
5345.83 2767
5346.52 2812
5347.21 3079
5347.90 3044
5348.59 3039
5349.28 3171
5349.97 3295
5350.66 3354
5351.35 3361
5352.04 3557
5352.73 3948
5353.42 4447
5354.11 4776
5354.80 4937
5355.49 5329
5356.18 5583
5356.87 5733
5357.56 5499
5358.25 5245
5358.94 4924
5359.64 4577
5360.33 4290
5361.02 3858
5361.71 3643
5362.40 3312
5363.09 3158
5363.78 2881
5364.47 2670
5365.16 2572
5365.85 2472
5366.55 2517
5367.24 2581
5367.93 2568
5368.62 2421
5369.31 2405
5370.00 2525
5370.69 2408
5371.38 2424
5372.08 2504
5372.77 2330
5373.46 2382
5374.15 2275
5374.84 2262
5375.53 2305
5376.23 2146
5376.92 2165
5377.61 2329
5378.30 2309
5378.99 2211
5379.69 2127
5380.38 2106
5381.07 2165
5381.76 2044
5382.45 2104
5383.15 2071
5383.84 2195
5384.53 2188
5385.22 2183
5385.92 2016
5386.61 2091
5387.30 2164
5387.99 2096
5388.69 2080
5389.38 2125
5390.07 2230
5390.76 2217
5391.46 2282
5392.15 2166
5392.84 2149
5393.54 2217
5394.23 2224
5394.92 2473
5395.61 2352
5396.31 2272
5397.00 2370
5397.69 2443
5398.39 2372
5399.08 2241
5399.77 2276
5400.47 2191
5401.16 2270
5401.85 2245
5402.55 2235
5403.24 2268
5403.93 2067
5404.63 2197
5405.32 2103
5406.02 2014
5406.71 1984
5407.40 2132
5408.10 2261
5408.79 2164
5409.48 2124
5410.18 2121
5410.87 2162
5411.57 2102
5412.26 2207
5412.95 2089
5413.65 2189
5414.34 2336
5415.04 2070
5415.73 2146
5416.43 2171
5417.12 2264
5417.82 2245
5418.51 2154
5419.20 2075
5419.90 2045
5420.59 2068
5421.29 2099
5421.98 2103
5422.68 2126
5423.37 2206
5424.07 2321
5424.76 2227
5425.46 2175
5426.15 2164
5426.85 2110
5427.54 2220
5428.24 2130
5428.93 2174
5429.63 2212
5430.32 2298
5431.02 2298
5431.71 2216
5432.41 2068
5433.10 2078
5433.80 2099
5434.50 2210
5435.19 2251
5435.89 2196
5436.58 2185
5437.28 2155
5437.97 2085
5438.67 2173
5439.37 2216
5440.06 2378
5440.76 2331
5441.45 2279
5442.15 2322
5442.85 2405
5443.54 2533
5444.24 2558
5444.93 2314
5445.63 2440
5446.33 2491
5447.02 2458
5447.72 2600
5448.42 2558
5449.11 2697
5449.81 2747
5450.51 2733
5451.20 2591
5451.90 2966
5452.60 3272
5453.29 3158
5453.99 3150
5454.69 3322
5455.38 2978
5456.08 2986
5456.78 3022
5457.47 2934
5458.17 2836
5458.87 2754
5459.57 2638
5460.26 2682
5460.96 2415
5461.66 2431
5462.35 2191
5463.05 2308
5463.75 2373
5464.45 2567
5465.14 2438
5465.84 2534
5466.54 2551
5467.24 2607
5467.93 2652
5468.63 2787
5469.33 2712
5470.03 2707
5470.73 2638
5471.42 2718
5472.12 2775
5472.82 2576
5473.52 2595
5474.22 2618
5474.91 2633
5475.61 2685
5476.31 2758
5477.01 2844
5477.71 2660
5478.40 2679
5479.10 2761
5479.80 2812
5480.50 2923
5481.20 2776
5481.90 2733
5482.60 2927
5483.29 3081
5483.99 3181
5484.69 3439
5485.39 3439
5486.09 3300
5486.79 3285
5487.49 3299
5488.19 3226
5488.89 3244
5489.58 3055
5490.28 3075
5490.98 2993
5491.68 2933
5492.38 2924
5493.08 2995
5493.78 3087
5494.48 3013
5495.18 3021
5495.88 3135
5496.58 3231
5497.28 3234
5497.98 3166
5498.68 3094
5499.38 3088
5500.08 3291
5500.78 3185
5501.48 3425
5502.18 3446
5502.88 3496
5503.58 4051
5504.28 4216
5504.98 4174
5505.68 4374
5506.38 4502
5507.08 4865
5507.78 4766
5508.48 4344
5509.18 4062
5509.88 4060
5510.58 3747
5511.28 3261
5511.98 3178
5512.68 3143
5513.38 3124
5514.08 3171
5514.78 3084
5515.48 3161
5516.18 3026
5516.88 2904
5517.58 2957
5518.28 2809
5518.99 2927
5519.69 2983
5520.39 2746
5521.09 2911
5521.79 2944
5522.49 2900
5523.19 2694
5523.89 2750
5524.59 2749
5525.30 2620
5526.00 2765
5526.70 2790
5527.40 2861
5528.10 2755
5528.80 2641
5529.50 2629
5530.21 2545
5530.91 2513
5531.61 2476
5532.31 2491
5533.01 2189
5533.72 2162
5534.42 2124
5535.12 2155
5535.82 2254
5536.52 2099
5537.23 2078
5537.93 2144
5538.63 2243
5539.33 2227
5540.03 2376
5540.74 2243
5541.44 2271
5542.14 2300
5542.84 2289
5543.55 2139
5544.25 2149
5544.95 2083
5545.65 2149
5546.36 2154
5547.06 2123
5547.76 2142
5548.47 2131
5549.17 2269
5549.87 2197
5550.57 2207
5551.28 2240
5551.98 2079
5552.68 2105
5553.39 2218
5554.09 2236
5554.79 2265
5555.50 2282
5556.20 2202
5556.90 2041
5557.61 2121
5558.31 2158
5559.01 2051
5559.72 2019
5560.42 1984
5561.12 2029
5561.83 2045
5562.53 2097
5563.23 2153
5563.94 2008
5564.64 1976
5565.35 1975
5566.05 2072
5566.75 2060
5567.46 2024
5568.16 2082
5568.87 2197
5569.57 2090
5570.27 2035
5570.98 2146
5571.68 2084
5572.39 2164
5573.09 2085
5573.80 2139
5574.50 2178
5575.21 2060
5575.91 2073
5576.61 2172
5577.32 2098
5578.02 2046
5578.73 2027
5579.43 2113
5580.14 2237
5580.84 2031
5581.55 1989
5582.25 2070
5582.96 2227
5583.66 2043
5584.37 2095
5585.07 2164
5585.78 2025
5586.48 1981
5587.19 2031
5587.89 2026
5588.60 1917
5589.30 2061
5590.01 1830
5590.72 1888
5591.42 1977
5592.13 2014
5592.83 1953
5593.54 1939
5594.24 1945
5594.95 1936
5595.66 1969
5596.36 1882
5597.07 1968
5597.77 1891
5598.48 1934
5599.18 1954
5599.89 1906
5600.60 1841
5601.30 1910
5602.01 1854
5602.72 1854
5603.42 1836
5604.13 1794
5604.83 1858
5605.54 1852
5606.25 1847
5606.95 1766
5607.66 1854
5608.37 1810
5609.07 1884
5609.78 1875
5610.49 1881
5611.19 1816
5611.90 1795
5612.61 1785
5613.31 1848
5614.02 1830
5614.73 1877
5615.44 1924
5616.14 1823
5616.85 1908
5617.56 1850
5618.26 1927
5618.97 1909
5619.68 1933
5620.39 1903
5621.09 1844
5621.80 1870
5622.51 1823
5623.22 1810
5623.92 1806
5624.63 1806
5625.34 1852
5626.05 1870
5626.75 1752
5627.46 1890
5628.17 1814
5628.88 1736
5629.59 1716
5630.29 1790
5631.00 1780
5631.71 1735
5632.42 1652
5633.13 1680
5633.83 1743
5634.54 1808
5635.25 1868
5635.96 1892
5636.67 1861
5637.38 1839
5638.08 1799
5638.79 1873
5639.50 1848
5640.21 1864
5640.92 1811
5641.63 1815
5642.34 1815
5643.05 1874
5643.75 1865
5644.46 1833
5645.17 1935
5645.88 1839
5646.59 1987
5647.30 1928
5648.01 1919
5648.72 1872
5649.43 1874
5650.14 1870
5650.85 1904
5651.55 1938
5652.26 1910
5652.97 1782
5653.68 1873
5654.39 1916
5655.10 2009
5655.81 1913
5656.52 1935
5657.23 1923
5657.94 1860
5658.65 1960
5659.36 2040
5660.07 2031
5660.78 2063
5661.49 2092
5662.20 2041
5662.91 1993
5663.62 2306
5664.33 2183
5665.04 2008
5665.75 2005
5666.46 2014
5667.17 1950
5667.88 1933
5668.59 1915
5669.30 1951
5670.01 1902
5670.72 1970
5671.43 2116
5672.14 1970
5672.85 1955
5673.57 2035
5674.28 2167
5674.99 2158
5675.70 2132
5676.41 2192
5677.12 2230
5677.83 1987
5678.54 2008
5679.25 2077
5679.96 1952
5680.68 1976
5681.39 1924
5682.10 1925
5682.81 1935
5683.52 1896
5684.23 1911
5684.94 1950
5685.65 1899
5686.37 1828
5687.08 1815
5687.79 1889
5688.50 1885
5689.21 1885
5689.92 1913
5690.64 1879
5691.35 1836
5692.06 1918
5692.77 1913
5693.48 1893
5694.20 1933
5694.91 1845
5695.62 1942
5696.33 1905
5697.04 1839
5697.76 1889
5698.47 1882
5699.18 1894
5699.89 1885
5700.61 1852
5701.32 1788
5702.03 1899
5702.74 1875
5703.46 1792
5704.17 1701
5704.88 1821
5705.59 1817
5706.31 1824
5707.02 1829
5707.73 1841
5708.45 1651
5709.16 1779
5709.87 1715
5710.58 1704
5711.30 1796
5712.01 1909
5712.72 1972
5713.44 1874
5714.15 1887
5714.86 1792
5715.58 1749
5716.29 1827
5717.00 1859
5717.72 1893
5718.43 1847
5719.14 1782
5719.86 1837
5720.57 1850
5721.28 1872
5722.00 1965
5722.71 1815
5723.43 1831
5724.14 1810
5724.85 1873
5725.57 1958
5726.28 1998
5727.00 1893
5727.71 1979
5728.42 1953
5729.14 1967
5729.85 2020
5730.57 2019
5731.28 2067
5732.00 1997
5732.71 2155
5733.42 2205
5734.14 2123
5734.85 2147
5735.57 2201
5736.28 2311
5737.00 2140
5737.71 2010
5738.43 2199
5739.14 1968
5739.86 1928
5740.57 1997
5741.29 2074
5742.00 2155
5742.72 2047
5743.43 2090
5744.15 1973
5744.86 2040
5745.58 1976
5746.29 1985
5747.01 1986
5747.72 2055
5748.44 2079
5749.15 2005
5749.87 1966
5750.58 2033
5751.30 2115
5752.02 2025
5752.73 2009
5753.45 2168
5754.16 2057
5754.88 2177
5755.59 2372
5756.31 2445
5757.03 2513
5757.74 2511
5758.46 2755
5759.17 2749
5759.89 2755
5760.61 2961
5761.32 2884
5762.04 2828
5762.76 2800
5763.47 2854
5764.19 2524
5764.90 2593
5765.62 2523
5766.34 2341
5767.05 2268
5767.77 2261
5768.49 2320
5769.20 2238
5769.92 2262
5770.64 2351
5771.35 2287
5772.07 2296
5772.79 2330
5773.51 2425
5774.22 2334
5774.94 2324
5775.66 2553
5776.37 2665
5777.09 2646
5777.81 2580
5778.53 2598
5779.24 2581
5779.96 2427
5780.68 2481
5781.39 2557
5782.11 2634
5782.83 2541
5783.55 2754
5784.26 2682
5784.98 2834
5785.70 2972
5786.42 2812
5787.14 2764
5787.85 2907
5788.57 2847
5789.29 2649
5790.01 2588
5790.73 2860
5791.44 2863
5792.16 2968
5792.88 2925
5793.60 3064
5794.32 3093
5795.03 3171
5795.75 3311
5796.47 3481
5797.19 3661
5797.91 3599
5798.63 3512
5799.35 3756
5800.06 4031
5800.78 4329
5801.50 4531
5802.22 4740
5802.94 5628
5803.66 6872
5804.38 8081
5805.10 8675
5805.81 9335
5806.53 9757
5807.25 10136
5807.97 9635
5808.69 8814
5809.41 7880
5810.13 7152
5810.85 6269
5811.57 5437
5812.29 4980
5813.01 4888
5813.73 4610
5814.45 4741
5815.17 4747
5815.88 4534
5816.60 4385
5817.32 4307
5818.04 4279
5818.76 4157
5819.48 4350
5820.20 4226
5820.92 4079
5821.64 4177
5822.36 4045
5823.08 4102
5823.80 3940
5824.52 3625
5825.24 3789
5825.96 3525
5826.68 3637
5827.40 3461
5828.12 3503
5828.84 3495
5829.57 3423
5830.29 3252
5831.01 3143
5831.73 3145
5832.45 3004
5833.17 2946
5833.89 2992
5834.61 3117
5835.33 2995
5836.05 2859
5836.77 2624
5837.49 2582
5838.21 2679
5838.94 2699
5839.66 2657
5840.38 2718
5841.10 2732
5841.82 2695
5842.54 2689
5843.26 2671
5843.98 2573
5844.70 2766
5845.43 2786
5846.15 2557
5846.87 2638
5847.59 2590
5848.31 2480
5849.03 2477
5849.76 2462
5850.48 2370
5851.20 2590
5851.92 2448
5852.64 2409
5853.36 2340
5854.09 2442
5854.81 2509
5855.53 2412
5856.25 2380
5856.97 2249
5857.70 2301
5858.42 2430
5859.14 2315
5859.86 2365
5860.59 2352
5861.31 2339
5862.03 2395
5862.75 2466
5863.48 2416
5864.20 2277
5864.92 2326
5865.64 2388
5866.37 2332
5867.09 2406
5867.81 2378
5868.54 2297
5869.26 2169
5869.98 2196
5870.70 2201
5871.43 2151
5872.15 2309
5872.87 2332
5873.60 2254
5874.32 2157
5875.04 2246
5875.77 2098
5876.49 2257
5877.21 2154
5877.94 2070
5878.66 2176
5879.38 2166
5880.11 2115
5880.83 2208
5881.55 2137
5882.28 2099
5883.00 2346
5883.73 2307
5884.45 2200
5885.17 2108
5885.90 2169
5886.62 2226
5887.34 2113
5888.07 2120
5888.79 2196
5889.52 2137
5890.24 2144
5890.97 2112
5891.69 2223
5892.41 2276
5893.14 2282
5893.86 2227
5894.59 2191
5895.31 2197
5896.04 2240
5896.76 1986
5897.49 2087
5898.21 2076
5898.93 2122
5899.66 2078
5900.38 2124
5901.11 2125
5901.83 2039
5902.56 1911
5903.28 2015
5904.01 2023
5904.73 1999
5905.46 2005
5906.18 2141
5906.91 2138
5907.64 2199
5908.36 2116
5909.09 2109
5909.81 2056
5910.54 2126
5911.26 2064
5911.99 2040
5912.71 2157
5913.44 2080
5914.16 2078
5914.89 2096
5915.62 2080
5916.34 1987
5917.07 1981
5917.79 2020
5918.52 2100
5919.25 2165
5919.97 2101
5920.70 2041
5921.42 2135
5922.15 2045
5922.88 2156
5923.60 2212
5924.33 2175
5925.05 2168
5925.78 2117
5926.51 2076
5927.23 2223
5927.96 2211
5928.69 2246
5929.41 2072
5930.14 2021
5930.87 2170
5931.59 2220
5932.32 2366
5933.05 2281
5933.77 2403
5934.50 2232
5935.23 2182
5935.95 2279
5936.68 2186
5937.41 2311
5938.14 2276
5938.86 2393
5939.59 2245
5940.32 2332
5941.04 2374
5941.77 2465
5942.50 2318
5943.23 2439
5943.95 2616
5944.68 2563
5945.41 2417
5946.14 2479
5946.87 2579
5947.59 2615
5948.32 2574
5949.05 2714
5949.78 2717
5950.50 2696
5951.23 2620
5951.96 2546
5952.69 2717
5953.42 2782
5954.14 2713
5954.87 2910
5955.60 2886
5956.33 2918
5957.06 2786
5957.79 3027
5958.51 2972
5959.24 2967
5959.97 2958
5960.70 3052
5961.43 3095
5962.16 3017
5962.88 3024
5963.61 2858
5964.34 2873
5965.07 3075
5965.80 3243
5966.53 3197
5967.26 3121
5967.99 3139
5968.72 3322
5969.44 3302
5970.17 3270
5970.90 3585
5971.63 3997
5972.36 3891
5973.09 4025
5973.82 4011
5974.55 3963
5975.28 3852
5976.01 3914
5976.74 3741
5977.47 3740
5978.20 3481
5978.93 3272
5979.66 3293
5980.39 3184
5981.12 3510
5981.85 3521
5982.58 3398
5983.31 3340
5984.04 3275
5984.77 3326
5985.50 3449
5986.23 3512
5986.96 3466
5987.69 3523
5988.42 3392
5989.15 3430
5989.88 3486
5990.61 3386
5991.34 3457
5992.07 3529
5992.80 3339
5993.53 3316
5994.26 3582
5994.99 3385
5995.72 3410
5996.45 3550
5997.18 3590
5997.91 3567
5998.64 3555
5999.37 3556
6000.11 3471
6000.84 3661
6001.57 3856
6002.30 3846
6003.03 3766
6003.76 3500
6004.49 3566
6005.22 3611
6005.95 3426
6006.69 3443
6007.42 3591
6008.15 3438
6008.88 3378
6009.61 3281
6010.34 3277
6011.07 3413
6011.81 3670
6012.54 3802
6013.27 3985
6014.00 4250
6014.73 4617
6015.46 5174
6016.20 5505
6016.93 5604
6017.66 5862
6018.39 6025
6019.12 5955
6019.86 5817
6020.59 5621
6021.32 5324
6022.05 5254
6022.79 4803
6023.52 4568
6024.25 4195
6024.98 3824
6025.72 3623
6026.45 3339
6027.18 3266
6027.91 3194
6028.65 3167
6029.38 3217
6030.11 2981
6030.84 2896
6031.58 3044
6032.31 3019
6033.04 2737
6033.78 2899
6034.51 2880
6035.24 2734
6035.98 2904
6036.71 2752
6037.44 2877
6038.17 2740
6038.91 2855
6039.64 2837
6040.37 2763
6041.11 2742
6041.84 2692
6042.58 3016
6043.31 2955
6044.04 2816
6044.78 2853
6045.51 3088
6046.24 3043
6046.98 3156
6047.71 3093
6048.44 2969
6049.18 3083
6049.91 3085
6050.65 3213
6051.38 3157
6052.11 3232
6052.85 3139
6053.58 3225
6054.32 3185
6055.05 3176
6055.79 3363
6056.52 3316
6057.25 3328
6057.99 3235
6058.72 3277
6059.46 3466
6060.19 3405
6060.93 3382
6061.66 3484
6062.40 3337
6063.13 3166
6063.87 3034
6064.60 3216
6065.34 3248
6066.07 3132
6066.81 3319
6067.54 3220
6068.28 3202
6069.01 3110
6069.75 3032
6070.48 2995
6071.22 3017
6071.95 3071
6072.69 2910
6073.42 2902
6074.16 2965
6074.89 2779
6075.63 2916
6076.36 2958
6077.10 2837
6077.84 2863
6078.57 2752
6079.31 2856
6080.04 2958
6080.78 2939
6081.51 2797
6082.25 2735
6082.99 2758
6083.72 2851
6084.46 2879
6085.20 2843
6085.93 2819
6086.67 2789
6087.40 2861
6088.14 2842
6088.88 2722
6089.61 2855
6090.35 2789
6091.09 2831
6091.82 2734
6092.56 2838
6093.30 2882
6094.03 2763
6094.77 2825
6095.51 2740
6096.24 2775
6096.98 2879
6097.72 3036
6098.45 2978
6099.19 2879
6099.93 2762
6100.66 2800
6101.40 2858
6102.14 2786
6102.87 2853
6103.61 2768
6104.35 2798
6105.09 2887
6105.82 2940
6106.56 2792
6107.30 2650
6108.04 2669
6108.77 2671
6109.51 2682
6110.25 2769
6110.99 2873
6111.72 2759
6112.46 2734
6113.20 2747
6113.94 2869
6114.68 2768
6115.41 2845
6116.15 2805
6116.89 2762
6117.63 2739
6118.37 2919
6119.10 2970
6119.84 2971
6120.58 2971
6121.32 3005
6122.06 2911
6122.80 3065
6123.53 3079
6124.27 3057
6125.01 2976
6125.75 3072
6126.49 3027
6127.23 3147
6127.97 3061
6128.70 3117
6129.44 3085
6130.18 3111
6130.92 3131
6131.66 3121
6132.40 3182
6133.14 3268
6133.88 3185
6134.62 3123
6135.35 3181
6136.09 3221
6136.83 3207
6137.57 3247
6138.31 3276
6139.05 3259
6139.79 3316
6140.53 3276
6141.27 3379
6142.01 3292
6142.75 3361
6143.49 3364
6144.23 3400
6144.97 3407
6145.71 3425
6146.45 3259
6147.19 3395
6147.93 3590
6148.67 3558
6149.41 3636
6150.15 3465
6150.89 3463
6151.63 3657
6152.37 3702
6153.11 3728
6153.85 3638
6154.59 3640
6155.33 3733
6156.07 3737
6156.81 3871
6157.55 3560
6158.29 3811
6159.03 3836
6159.77 3903
6160.51 4030
6161.25 3855
6161.99 4015
6162.73 3895
6163.47 4009
6164.22 4114
6164.96 4120
6165.70 4220
6166.44 4472
6167.18 4506
6167.92 4507
6168.66 4608
6169.40 5000
6170.14 5236
6170.89 5539
6171.63 5401
6172.37 5442
6173.11 5696
6173.85 5904
6174.59 5690
6175.33 5387
6176.08 5604
6176.82 5654
6177.56 5561
6178.30 5535
6179.04 5552
6179.78 5572
6180.53 5412
6181.27 5242
6182.01 5228
6182.75 5113
6183.49 5294
6184.24 5268
6184.98 5376
6185.72 5390
6186.46 5247
6187.20 5482
6187.95 5579
6188.69 5988
6189.43 5882
6190.17 5940
6190.92 5986
6191.66 5869
6192.40 5962
6193.14 6036
6193.89 5875
6194.63 6049
6195.37 6174
6196.12 6046
6196.86 6393
6197.60 6528
6198.34 6599
6199.09 6788
6199.83 6970
6200.57 7044
6201.32 7134
6202.06 7173
6202.80 7198
6203.55 7147
6204.29 6870
6205.03 6936
6205.78 6957
6206.52 7095
6207.26 7457
6208.01 7729
6208.75 8191
6209.49 9128
6210.24 10202
6210.98 11719
6211.72 13601
6212.47 15953
6213.21 18720
6213.96 21024
6214.70 22907
6215.44 24610
6216.19 25004
6216.93 25022
6217.68 24175
6218.42 22623
6219.16 19916
6219.91 17504
6220.65 15038
6221.40 12637
6222.14 10977
6222.89 9648
6223.63 8515
6224.37 7814
6225.12 7314
6225.86 7089
6226.61 7308
6227.35 7229
6228.10 7543
6228.84 7826
6229.59 8321
6230.33 8748
6231.08 8774
6231.82 8879
6232.57 9142
6233.31 8847
6234.06 7935
6234.80 7368
6235.55 6859
6236.29 6431
6237.04 5797
6237.78 5544
6238.53 5090
6239.27 4849
6240.02 4916
6240.76 4767
6241.51 4787
6242.26 4806
6243.00 4989
6243.75 4946
6244.49 5000
6245.24 5240
6245.98 5129
6246.73 5218
6247.48 5262
6248.22 5284
6248.97 5364
6249.71 5263
6250.46 5483
6251.21 5538
6251.95 5643
6252.70 5685
6253.44 6082
6254.19 6268
6254.94 6078
6255.68 6144
6256.43 6147
6257.18 6066
6257.92 5899
6258.67 5752
6259.42 5459
6260.16 5414
6260.91 5318
6261.66 5241
6262.40 5358
6263.15 5443
6263.90 5229
6264.64 5128
6265.39 5258
6266.14 5257
6266.88 5057
6267.63 5083
6268.38 5121
6269.13 4884
6269.87 5011
6270.62 5109
6271.37 4945
6272.11 4885
6272.86 4873
6273.61 4940
6274.36 4927
6275.10 4813
6275.85 5134
6276.60 5023
6277.35 4945
6278.10 5066
6278.84 5008
6279.59 5004
6280.34 4968
6281.09 5224
6281.83 5383
6282.58 5495
6283.33 5362
6284.08 5420
6284.83 5406
6285.57 5372
6286.32 5289
6287.07 4753
6287.82 4466
6288.57 4411
6289.32 4376
6290.06 4235
6290.81 4017
6291.56 3941
6292.31 4027
6293.06 4048
6293.81 4018
6294.56 4099
6295.30 4143
6296.05 4059
6296.80 4045
6297.55 3923
6298.30 4000
6299.05 4043
6299.80 3910
6300.55 3834
6301.30 3926
6302.05 3865
6302.79 3723
6303.54 3604
6304.29 3566
6305.04 3465
6305.79 3465
6306.54 3373
6307.29 3544
6308.04 3455
6308.79 3616
6309.54 3494
6310.29 3522
6311.04 3556
6311.79 3350
6312.54 3488
6313.29 3484
6314.04 3458
6314.79 3506
6315.54 3515
6316.29 3402
6317.04 3456
6317.79 3451
6318.54 3515
6319.29 3528
6320.04 3489
6320.79 3501
6321.54 3472
6322.29 3443
6323.04 3384
6323.79 3428
6324.54 3456
6325.29 3441
6326.04 3259
6326.79 3210
6327.54 3200
6328.29 3164
6329.04 3092
6329.79 3214
6330.55 3151
6331.30 3006
6332.05 2959
6332.80 2885
6333.55 3127
6334.30 3060
6335.05 3217
6335.80 3075
6336.55 3010
6337.30 2941
6338.06 2950
6338.81 2892
6339.56 2924
6340.31 2967
6341.06 2844
6341.81 2809
6342.56 2818
6343.32 3000
6344.07 3008
6344.82 3061
6345.57 3049
6346.32 2839
6347.07 2936
6347.83 2789
6348.58 2808
6349.33 2894
6350.08 2780
6350.83 2694
6351.59 2849
6352.34 2944
6353.09 2778
6353.84 3019
6354.60 2915
6355.35 2934
6356.10 3074
6356.85 3046
6357.61 3271
6358.36 3136
6359.11 3156
6359.86 3060
6360.62 3142
6361.37 3110
6362.12 3024
6362.87 3194
6363.63 3258
6364.38 2859
6365.13 2779
6365.88 2795
6366.64 2907
6367.39 2937
6368.14 2787
6368.90 2878
6369.65 2899
6370.40 2831
6371.16 2685
6371.91 2789
6372.66 2781
6373.42 2765
6374.17 2711
6374.92 2726
6375.68 2763
6376.43 2796
6377.18 2650
6377.94 2746
6378.69 2801
6379.45 2739
6380.20 2738
6380.95 2833
6381.71 2685
6382.46 2775
6383.21 2723
6383.97 2821
6384.72 2835
6385.48 2680
6386.23 2801
6386.98 2768
6387.74 2747
6388.49 2806
6389.25 3067
6390.00 2904
6390.76 2729
6391.51 2706
6392.27 2749
6393.02 2846
6393.77 2778
6394.53 2758
6395.28 2858
6396.04 2889
6396.79 2890
6397.55 2912
6398.30 2915
6399.06 2977
6399.81 2787
6400.57 2595
6401.32 2734
6402.08 2796
6402.83 2637
6403.59 2550
6404.34 2604
6405.10 2669
6405.85 2568
6406.61 2489
6407.36 2560
6408.12 2599
6408.88 2668
6409.63 2589
6410.39 2491
6411.14 2488
6411.90 2672
6412.65 2538
6413.41 2572
6414.16 2768
6414.92 2603
6415.68 2670
6416.43 2619
6417.19 2514
6417.94 2462
6418.70 2692
6419.46 2595
6420.21 2563
6420.97 2561
6421.73 2555
6422.48 2649
6423.24 2668
6423.99 2562
6424.75 2541
6425.51 2587
6426.26 2588
6427.02 2598
6427.78 2629
6428.53 2674
6429.29 2596
6430.05 2610
6430.80 2674
6431.56 2641
6432.32 2639
6433.07 2503
6433.83 2503
6434.59 2663
6435.34 2583
6436.10 2541
6436.86 2536
6437.62 2567
6438.37 2527
6439.13 2638
6439.89 2622
6440.65 2666
6441.40 2698
6442.16 2704
6442.92 2711
6443.68 2626
6444.43 2694
6445.19 2657
6445.95 2705
6446.71 2778
6447.46 2684
6448.22 2713
6448.98 2757
6449.74 2770
6450.49 2876
6451.25 2784
6452.01 2636
6452.77 2743
6453.53 2559
6454.29 2751
6455.04 2641
6455.80 2720
6456.56 2722
6457.32 2697
6458.08 2755
6458.84 2718
6459.59 2782
6460.35 2887
6461.11 2834
6461.87 2881
6462.63 2853
6463.39 2993
6464.15 2945
6464.90 2906
6465.66 2894
6466.42 2740
6467.18 2752
6467.94 2964
6468.70 2951
6469.46 3043
6470.22 3046
6470.98 2935
6471.73 2990
6472.49 3170
6473.25 3256
6474.01 3274
6474.77 3161
6475.53 3255
6476.29 3183
6477.05 3151
6477.81 3325
6478.57 3527
6479.33 3325
6480.09 3320
6480.85 3498
6481.61 3482
6482.37 3338
6483.13 3511
6483.89 3453
6484.65 3556
6485.41 3531
6486.17 3447
6486.93 3553
6487.69 3452
6488.45 3461
6489.21 3614
6489.97 3660
6490.73 3574
6491.49 3703
6492.25 3830
6493.01 3830
6493.77 3765
6494.53 3751
6495.29 3909
6496.05 3930
6496.81 4066
6497.57 4329
6498.33 4330
6499.10 4719
6499.86 4585
6500.62 4596
6501.38 4613
6502.14 4709
6502.90 4813
6503.66 4916
6504.42 4777
6505.18 4868
6505.94 4763
6506.71 4857
6507.47 4977
6508.23 4757
6508.99 5018
6509.75 5137
6510.51 5231
6511.27 5147
6512.04 5189
6512.80 5460
6513.56 5661
6514.32 5672
6515.08 5703
6515.84 5927
6516.61 5918
6517.37 5897
6518.13 5840
6518.89 5975
6519.65 5971
6520.42 5765
6521.18 5759
6521.94 5689
6522.70 5576
6523.46 5664
6524.23 5981
6524.99 6074
6525.75 6078
6526.51 6326
6527.28 6498
6528.04 6743
6528.80 7177
6529.56 7316
6530.33 7517
6531.09 7811
6531.85 8047
6532.61 8123
6533.38 8230
6534.14 8102
6534.90 8189
6535.67 8278
6536.43 8553
6537.19 8649
6537.95 9167
6538.72 10352
6539.48 11810
6540.24 13334
6541.01 15590
6541.77 17695
6542.53 19175
6543.30 20630
6544.06 20931
6544.82 20578
6545.59 19387
6546.35 16594
6547.11 14762
6547.88 12570
6548.64 10891
6549.41 9151
6550.17 7802
6550.93 6936
6551.70 6264
6552.46 5658
6553.22 5240
6553.99 4991
6554.75 4879
6555.52 4875
6556.28 4884
6557.05 4928
6557.81 4964
6558.57 4874
6559.34 4794
6560.10 4779
6560.87 4552
6561.63 4545
6562.40 4520
6563.16 4583
6563.92 4270
6564.69 4244
6565.45 4463
6566.22 4363
6566.98 4583
6567.75 4802
6568.51 4692
6569.28 4659
6570.04 4813
6570.81 4993
6571.57 5076
6572.34 5208
6573.10 5183
6573.87 5245
6574.63 5194
6575.40 5089
6576.16 4995
6576.93 5094
6577.69 5225
6578.46 5232
6579.23 5335
6579.99 5540
6580.76 5840
6581.52 5897
6582.29 5870
6583.05 6111
6583.82 6242
6584.59 6355
6585.35 6357
6586.12 6219
6586.88 6259
6587.65 6455
6588.41 6218
6589.18 6142
6589.95 6030
6590.71 5842
6591.48 5493
6592.25 5510
6593.01 5616
6593.78 5644
6594.54 5650
6595.31 5604
6596.08 5834
6596.84 5895
6597.61 6301
6598.38 6447
6599.14 6724
6599.91 6964
6600.68 6764
6601.44 6811
6602.21 7161
6602.98 7161
6603.74 6952
6604.51 6539
6605.28 6405
6606.05 6149
6606.81 5794
6607.58 5318
6608.35 5031
6609.11 4921
6609.88 4863
6610.65 4911
6611.42 4838
6612.18 4559
6612.95 4391
6613.72 4459
6614.49 4360
6615.25 4328
6616.02 4294
6616.79 4398
6617.56 4301
6618.32 4173
6619.09 4106
6619.86 4131
6620.63 4033
6621.40 4042
6622.16 4039
6622.93 4074
6623.70 4030
6624.47 3972
6625.24 4113
6626.00 3899
6626.77 3937
6627.54 4115
6628.31 4123
6629.08 4005
6629.85 3983
6630.61 4039
6631.38 3971
6632.15 4012
6632.92 3756
6633.69 3774
6634.46 3877
6635.23 3883
6635.99 3977
6636.76 4095
6637.53 4224
6638.30 4351
6639.07 4681
6639.84 4759
6640.61 5001
6641.38 5005
6642.15 5246
6642.92 5089
6643.68 4992
6644.45 4722
6645.22 4426
6645.99 4225
6646.76 4084
6647.53 3960
6648.30 3879
6649.07 3707
6649.84 3695
6650.61 3693
6651.38 3605
6652.15 3584
6652.92 3719
6653.69 3863
6654.46 3662
6655.23 3694
6656.00 3856
6656.77 3731
6657.54 3795
6658.31 3839
6659.08 3698
6659.85 3584
6660.62 3550
6661.39 3473
6662.16 3380
6662.93 3395
6663.70 3329
6664.47 3290
6665.24 3282
6666.01 3299
6666.78 3397
6667.55 3281
6668.32 3199
6669.09 3263
6669.86 3221
6670.64 3316
6671.41 3463
6672.18 3290
6672.95 3250
6673.72 3300
6674.49 3417
6675.26 3277
6676.03 3301
6676.80 3202
6677.57 3233
6678.35 3212
6679.12 3387
6679.89 3278
6680.66 3190
6681.43 3355
6682.20 3360
6682.97 3372
6683.75 3354
6684.52 3337
6685.29 3441
6686.06 3524
6686.83 3533
6687.60 3506
6688.38 3423
6689.15 3547
6689.92 3713
6690.69 3717
6691.46 3637
6692.24 3593
6693.01 3662
6693.78 3522
6694.55 3599
6695.32 3543
6696.10 3424
6696.87 3371
6697.64 3402
6698.41 3263
6699.19 3201
6699.96 3154
6700.73 3091
6701.50 3214
6702.28 3021
6703.05 2959
6703.82 2932
6704.59 2989
6705.37 2987
6706.14 2855
6706.91 3037
6707.69 3060
6708.46 3072
6709.23 3153
6710.00 3113
6710.78 3187
6711.55 3220
6712.32 3105
6713.10 2984
6713.87 3084
6714.64 3103
6715.42 3042
6716.19 2976
6716.96 2973
6717.74 2775
6718.51 2796
6719.28 2934
6720.06 2854
6720.83 2863
6721.61 2632
6722.38 2458
6723.15 2671
6723.93 2817
6724.70 2724
6725.47 2805
6726.25 2853
6727.02 2832
6727.80 2815
6728.57 2870
6729.35 2777
6730.12 2815
6730.89 2785
6731.67 2665
6732.44 2624
6733.22 2664
6733.99 2754
6734.77 2786
6735.54 2785
6736.31 2714
6737.09 2740
6737.86 2861
6738.64 2714
6739.41 2769
6740.19 2661
6740.96 2543
6741.74 2662
6742.51 2683
6743.29 2652
6744.06 2700
6744.84 2745
6745.61 2686
6746.39 2777
6747.16 2735
6747.94 2835
6748.71 2718
6749.49 2698
6750.26 2692
6751.04 2690
6751.82 2863
6752.59 2744
6753.37 2845
6754.14 2822
6754.92 3043
6755.69 3125
6756.47 3175
6757.25 3072
6758.02 2992
6758.80 3223
6759.57 3092
6760.35 3041
6761.12 2966
6761.90 2904
6762.68 2623
6763.45 2595
6764.23 2715
6765.01 2688
6765.78 2550
6766.56 2740
6767.33 2782
6768.11 2857
6768.89 2708
6769.66 2658
6770.44 2697
6771.22 2735
6771.99 2622
6772.77 2686
6773.55 2677
6774.32 2579
6775.10 2583
6775.88 2656
6776.65 2513
6777.43 2476
6778.21 2547
6778.99 2513
6779.76 2480
6780.54 2467
6781.32 2696
6782.09 2536
6782.87 2680
6783.65 2752
6784.43 2660
6785.20 2554
6785.98 2694
6786.76 2726
6787.54 2793
6788.31 2768
6789.09 2756
6789.87 2718
6790.65 2732
6791.42 2751
6792.20 2664
6792.98 2515
6793.76 2685
6794.54 2610
6795.31 2535
6796.09 2511
6796.87 2283
6797.65 2350
6798.43 2314
6799.20 2397
6799.98 2478
6800.76 2462
6801.54 2444
6802.32 2497
6803.10 2420
6803.87 2416
6804.65 2490
6805.43 2364
6806.21 2398
6806.99 2472
6807.77 2414
6808.55 2612
6809.32 2699
6810.10 2592
6810.88 2434
6811.66 2463
6812.44 2549
6813.22 2710
6814.00 2428
6814.78 2370
6815.56 2534
6816.34 2472
6817.11 2488
6817.89 2515
6818.67 2497
6819.45 2395
6820.23 2480
6821.01 2476
6821.79 2539
6822.57 2516
6823.35 2460
6824.13 2627
6824.91 2645
6825.69 2650
6826.47 2628
6827.25 2537
6828.03 2599
6828.81 2600
6829.59 2548
6830.37 2467
6831.15 2565
6831.93 2521
6832.71 2672
6833.49 2579
6834.27 2573
6835.05 2573
6835.83 2392
6836.61 2511
6837.39 2434
6838.17 2564
6838.95 2580
6839.73 2480
6840.51 2532
6841.29 2608
6842.07 2591
6842.85 2723
6843.63 2661
6844.42 2632
6845.20 2540
6845.98 2685
6846.76 2581
6847.54 2507
6848.32 2648
6849.10 2508
6849.88 2546
6850.66 2730
6851.44 2638
6852.23 2797
6853.01 2994
6853.79 3175
6854.57 3424
6855.35 3619
6856.13 4002
6856.91 4255
6857.70 4443
6858.48 4597
6859.26 4568
6860.04 4500
6860.82 4154
6861.60 4041
6862.39 3681
6863.17 3538
6863.95 3328
6864.73 3295
6865.51 2992
6866.30 2877
6867.08 2774
6867.86 2814
6868.64 3036
6869.42 3012
6870.21 3091
6870.99 3176
6871.77 3429
6872.55 3500
6873.34 3555
6874.12 3483
6874.90 3538
6875.68 3583
6876.47 3447
6877.25 3207
6878.03 3126
6878.81 3090
6879.60 3092
6880.38 2937
6881.16 2980
6881.95 2990
6882.73 2823
6883.51 2978
6884.29 3025
6885.08 3193
6885.86 3186
6886.64 3274
6887.43 3110
6888.21 3316
6888.99 3418
6889.78 3330
6890.56 3471
6891.34 3720
6892.13 3802
6892.91 3756
6893.69 3895
6894.48 4201
6895.26 4120
6896.05 4237
6896.83 4136
6897.61 3880
6898.40 3915
6899.18 3679
6899.97 3603
6900.75 3600
6901.53 3474
6902.32 3399
6903.10 3470
6903.89 3437
6904.67 3490
6905.45 3526
6906.24 3476
6907.02 3493
6907.81 3474
6908.59 3518
6909.38 3504
6910.16 3414
6910.95 3310
6911.73 3515
6912.51 3437
6913.30 3335
6914.08 3325
6914.87 3358
6915.65 3443
6916.44 3379
6917.22 3167
6918.01 3285
6918.79 3188
6919.58 3201
6920.36 3246
6921.15 3087
6921.93 3149
6922.72 3167
6923.50 3189
6924.29 3233
6925.08 3160
6925.86 3138
6926.65 3229
6927.43 3278
6928.22 3147
6929.00 3173
6929.79 3166
6930.57 3391
6931.36 3534
6932.15 3349
6932.93 3430
6933.72 3261
6934.50 3292
6935.29 3405
6936.08 3555
6936.86 3613
6937.65 3421
6938.43 3374
6939.22 3594
6940.01 3425
6940.79 3499
6941.58 3645
6942.37 3742
6943.15 3809
6943.94 3877
6944.72 3907
6945.51 3866
6946.30 3833
6947.08 3867
6947.87 3983
6948.66 4228
6949.44 4340
6950.23 4281
6951.02 4427
6951.80 4515
6952.59 4481
6953.38 4359
6954.17 4398
6954.95 4478
6955.74 4433
6956.53 4408
6957.31 4516
6958.10 4479
6958.89 4429
6959.68 4549
6960.46 4528
6961.25 4625
6962.04 4777
6962.83 4805
6963.61 4956
6964.40 4983
6965.19 5071
6965.98 4964
6966.76 5029
6967.55 4938
6968.34 5280
6969.13 5098
6969.92 4973
6970.70 5086
6971.49 5275
6972.28 5257
6973.07 5314
6973.86 5108
6974.64 5351
6975.43 5533
6976.22 5648
6977.01 5753
6977.80 5612
6978.59 5837
6979.37 5864
6980.16 5953
6980.95 5765
6981.74 5755
6982.53 5781
6983.32 5773
6984.11 5985
6984.90 6225
6985.68 6482
6986.47 6877
6987.26 7506
6988.05 8247
6988.84 9171
6989.63 10024
6990.42 11296
6991.21 12882
6992.00 13680
6992.79 14755
6993.57 15132
6994.36 15141
6995.15 14185
6995.94 13167
6996.73 12075
6997.52 10775
6998.31 9631
6999.10 9011
6999.89 8472
7000.68 8027
7001.47 8209
7002.26 8491
7003.05 9252
7003.84 10566
7004.63 11890
7005.42 13027
7006.21 13970
7007.00 14875
7007.79 15077
7008.58 14960
7009.37 14130
7010.16 12894
7010.95 11489
7011.74 10363
7012.53 9138
7013.32 7768
7014.11 6846
7014.90 5997
7015.69 5516
7016.48 5433
7017.27 5542
7018.06 5636
7018.85 5466
7019.65 5544
7020.44 5547
7021.23 5725
7022.02 5587
7022.81 5553
7023.60 5592
7024.39 5380
7025.18 5243
7025.97 4960
7026.76 4768
7027.56 4444
7028.35 4264
7029.14 4125
7029.93 4340
7030.72 4257
7031.51 4409
7032.30 4385
7033.09 4394
7033.89 4445
7034.68 4442
7035.47 4463
7036.26 4295
7037.05 4279
7037.84 4125
7038.64 4049
7039.43 3994
7040.22 3926
7041.01 4006
7041.80 4066
7042.60 3938
7043.39 4067
7044.18 4388
7044.97 4287
7045.76 4253
7046.56 4232
7047.35 4385
7048.14 4611
7048.93 4437
7049.73 4353
7050.52 4242
7051.31 4166
7052.10 4337
7052.90 4477
7053.69 4377
7054.48 4408
7055.27 4508
7056.07 4646
7056.86 4693
7057.65 4854
7058.45 4789
7059.24 4898
7060.03 4624
7060.83 4419
7061.62 4325
7062.41 4171
7063.20 4084
7064.00 4070
7064.79 4022
7065.58 3995
7066.38 3976
7067.17 4010
7067.96 4024
7068.76 3957
7069.55 3868
7070.35 3842
7071.14 3781
7071.93 4015
7072.73 4018
7073.52 3972
7074.31 3946
7075.11 4056
7075.90 4043
7076.70 4004
7077.49 4005
7078.28 3976
7079.08 3941
7079.87 4030
7080.67 3880
7081.46 3937
7082.25 3920
7083.05 3822
7083.84 3858
7084.64 3830
7085.43 3862
7086.23 3795
7087.02 3813
7087.82 3852
7088.61 3802
7089.41 3900
7090.20 4109
7090.99 4465
7091.79 4590
7092.58 5110
7093.38 5560
7094.17 6050
7094.97 6195
7095.76 6263
7096.56 6475
7097.35 5961
7098.15 5520
7098.94 5304
7099.74 4872
7100.54 4270
7101.33 3952
7102.13 3586
7102.92 3340
7103.72 3229
7104.51 3100
7105.31 3012
7106.10 3066
7106.90 3055
7107.70 3038
7108.49 3170
7109.29 3153
7110.08 3153
7110.88 2972
7111.67 3023
7112.47 2971
7113.27 2791
7114.06 2912
7114.86 2808
7115.65 2723
7116.45 2631
7117.25 2491
7118.04 2552
7118.84 2547
7119.64 2539
7120.43 2549
7121.23 2637
7122.03 2615
7122.82 2676
7123.62 2660
7124.41 2632
7125.21 2770
7126.01 2773
7126.81 2733
7127.60 2655
7128.40 2536
7129.20 2582
7129.99 2616
7130.79 2613
7131.59 2584
7132.38 2776
7133.18 2751
7133.98 2703
7134.78 2732
7135.57 2654
7136.37 2804
7137.17 2791
7137.96 2774
7138.76 2802
7139.56 2704
7140.36 2696
7141.15 2625
7141.95 2576
7142.75 2613
7143.55 2637
7144.35 2668
7145.14 2590
7145.94 2649
7146.74 2770
7147.54 2734
7148.33 2690
7149.13 2740
7149.93 2678
7150.73 2717
7151.53 2761
7152.33 2753
7153.12 2770
7153.92 2783
7154.72 2610
7155.52 2682
7156.32 2639
7157.12 2704
7157.91 2647
7158.71 2535
7159.51 2523
7160.31 2515
7161.11 2623
7161.91 2629
7162.71 2569
7163.50 2555
7164.30 2545
7165.10 2556
7165.90 2427
7166.70 2381
7167.50 2322
7168.30 2485
7169.10 2397
7169.90 2350
7170.70 2368
7171.50 2339
7172.29 2295
7173.09 2410
7173.89 2423
7174.69 2332
7175.49 2222
7176.29 2394
7177.09 2466
7177.89 2390
7178.69 2269
7179.49 2316
7180.29 2361
7181.09 2369
7181.89 2183
7182.69 2201
7183.49 2247
7184.29 2301
7185.09 2281
7185.89 2252
7186.69 2279
7187.49 2401
7188.29 2428
7189.09 2391
7189.89 2404
7190.69 2431
7191.49 2506
7192.29 2537
7193.09 2342
7193.89 2405
7194.69 2330
7195.49 2253
7196.29 2165
7197.10 2137
7197.90 2062
7198.70 2188
7199.50 2152
7200.30 2207
7201.10 2104
7201.90 2160
7202.70 2185
7203.50 2160
7204.30 2042
7205.11 2169
7205.91 2115
7206.71 2161
7207.51 2031
7208.31 2019
7209.11 1969
7209.91 2152
7210.71 2163
7211.52 2063
7212.32 2009
7213.12 2050
7213.92 2120
7214.72 2207
7215.52 2142
7216.33 2079
7217.13 2042
7217.93 1996
7218.73 2044
7219.53 2154
7220.34 2129
7221.14 2136
7221.94 2033
7222.74 2011
7223.54 2049
7224.35 2098
7225.15 2159
7225.95 2086
7226.75 2039
7227.56 2056
7228.36 2119
7229.16 2171
7229.96 2124
7230.77 2132
7231.57 2127
7232.37 2202
7233.17 2230
7233.98 2176
7234.78 2176
7235.58 2094
7236.38 2344
7237.19 2135
7237.99 2083
7238.79 2115
7239.60 2279
7240.40 2377
7241.20 2266
7242.01 2202
7242.81 2208
7243.61 2295
7244.42 2371
7245.22 2406
7246.02 2499
7246.83 2554
7247.63 2621
7248.43 2667
7249.24 2572
7250.04 2475
7250.84 2511
7251.65 2348
7252.45 2498
7253.26 2419
7254.06 2420
7254.86 2487
7255.67 2347
7256.47 2414
7257.28 2381
7258.08 2493
7258.88 2545
7259.69 2507
7260.49 2538
7261.30 2505
7262.10 2594
7262.90 2616
7263.71 2596
7264.51 2701
7265.32 2723
7266.12 2668
7266.93 2629
7267.73 2662
7268.54 2672
7269.34 2700
7270.15 2701
7270.95 2776
7271.76 2876
7272.56 2958
7273.37 3128
7274.17 3026
7274.98 3097
7275.78 3188
7276.59 3133
7277.39 3140
7278.20 3149
7279.00 3143
7279.81 3313
7280.61 3371
7281.42 3216
7282.22 3321
7283.03 3215
7283.83 3362
7284.64 3554
7285.45 3738
7286.25 3861
7287.06 4132
7287.86 4510
7288.67 5321
7289.47 5903
7290.28 6635
7291.09 7152
7291.89 7817
7292.70 8022
7293.50 7403
7294.31 7271
7295.12 6728
7295.92 5729
7296.73 5191
7297.53 4706
7298.34 4195
7299.15 3827
7299.95 3636
7300.76 3454
7301.57 3434
7302.37 3334
7303.18 3261
7303.99 3264
7304.79 3173
7305.60 3228
7306.41 3137
7307.21 3282
7308.02 3383
7308.83 3499
7309.63 3302
7310.44 3359
7311.25 3450
7312.06 3587
7312.86 3581
7313.67 3553
7314.48 3818
7315.28 3976
7316.09 4244
7316.90 4473
7317.71 4531
7318.51 4816
7319.32 4877
7320.13 4777
7320.94 4565
7321.74 4564
7322.55 4395
7323.36 4201
7324.17 4402
7324.97 4548
7325.78 4589
7326.59 4990
7327.40 5047
7328.21 5213
7329.01 5485
7329.82 5354
7330.63 5242
7331.44 4790
7332.25 4553
7333.06 4316
7333.86 3975
7334.67 3823
7335.48 3733
7336.29 3478
7337.10 3254
7337.91 3304
7338.71 3088
7339.52 3156
7340.33 3298
7341.14 3371
7341.95 3316
7342.76 3385
7343.57 3491
7344.38 3691
7345.18 3727
7345.99 3618
7346.80 3486
7347.61 3562
7348.42 3563
7349.23 3541
7350.04 3566
7350.85 3544
7351.66 3456
7352.47 3379
7353.28 3426
7354.09 3467
7354.89 3442
7355.70 3549
7356.51 3352
7357.32 3201
7358.13 3362
7358.94 3379
7359.75 3179
7360.56 3180
7361.37 3272
7362.18 3254
7362.99 3145
7363.80 3124
7364.61 3163
7365.42 3176
7366.23 3163
7367.04 3233
7367.85 3370
7368.66 3319
7369.47 3463
7370.28 3468
7371.09 3369
7371.90 3405
7372.71 3322
7373.52 3450
7374.33 3503
7375.15 3498
7375.96 3419
7376.77 3303
7377.58 3307
7378.39 3436
7379.20 3599
7380.01 3387
7380.82 3420
7381.63 3647
7382.44 3767
7383.25 3808
7384.06 3921
7384.88 4000
7385.69 4270
7386.50 4673
7387.31 5029
7388.12 5143
7388.93 5505
7389.74 5529
7390.55 5074
7391.37 4906
7392.18 4712
7392.99 4351
7393.80 4207
7394.61 3981
7395.42 3702
7396.24 3521
7397.05 3359
7397.86 3208
7398.67 3117
7399.48 3251
7400.30 3339
7401.11 3230
7401.92 3470
7402.73 3448
7403.54 3735
7404.36 3689
7405.17 3864
7405.98 4135
7406.79 4380
7407.60 4550
7408.42 4673
7409.23 4454
7410.04 4519
7410.85 4508
7411.67 4301
7412.48 4086
7413.29 3838
7414.11 3740
7414.92 3690
7415.73 3710
7416.54 3473
7417.36 3399
7418.17 3416
7418.98 3194
7419.80 3107
7420.61 2972
7421.42 2940
7422.23 2776
7423.05 2763
7423.86 2871
7424.67 2884
7425.49 2657
7426.30 2680
7427.11 2708
7427.93 2588
7428.74 2548
7429.56 2487
7430.37 2519
7431.18 2552
7432.00 2468
7432.81 2419
7433.62 2401
7434.44 2408
7435.25 2526
7436.07 2411
7436.88 2348
7437.69 2342
7438.51 2310
7439.32 2301
7440.14 2298
7440.95 2308
7441.76 2322
7442.58 2237
7443.39 2354
7444.21 2291
7445.02 2388
7445.84 2328
7446.65 2407
7447.46 2423
7448.28 2390
7449.09 2490
7449.91 2379
7450.72 2439
7451.54 2329
7452.35 2381
7453.17 2319
7453.98 2371
7454.80 2162
7455.61 2239
7456.43 2248
7457.24 2255
7458.06 2159
7458.87 2119
7459.69 2107
7460.50 2127
7461.32 2180
7462.13 2247
7462.95 2132
7463.77 2144
7464.58 2144
7465.40 2178
7466.21 2139
7467.03 2249
7467.84 2115
7468.66 2227
7469.47 2209
7470.29 2192
7471.11 2155
7471.92 2073
7472.74 2187
7473.55 2104
7474.37 2087
7475.19 2139
7476.00 2134
7476.82 2182
7477.63 2055
7478.45 2096
7479.27 2149
7480.08 2103
7480.90 2083
7481.72 2084
7482.53 2059
7483.35 2012
7484.17 1996
7484.98 2035
7485.80 2013
7486.62 1931
7487.43 1863
7488.25 1853
7489.07 1968
7489.88 1962
7490.70 1874
7491.52 1773
7492.33 1874
7493.15 1936
7493.97 1947
7494.78 1912
7495.60 1813
7496.42 1877
7497.24 1823
7498.05 1808
7498.87 1841
7499.69 1840
7500.51 1842
7501.32 1930
7502.14 1823
7502.96 1792
7503.78 1848
7504.59 1771
7505.41 1782
7506.23 1761
7507.05 1785
7507.86 1736
7508.68 1836
7509.50 1916
7510.32 1832
7511.14 1756
7511.95 1729
7512.77 1742
7513.59 1685
7514.41 1647
7515.23 1837
7516.05 1867
7516.86 1838
7517.68 1692
7518.50 1736
7519.32 1861
7520.14 1820
7520.96 1815
7521.78 1808
7522.59 1849
7523.41 1778
7524.23 1840
7525.05 1809
7525.87 1782
7526.69 1735
7527.51 1633
7528.33 1629
7529.14 1671
7529.96 1708
7530.78 1701
7531.60 1736
7532.42 1709
7533.24 1730
7534.06 1742
7534.88 1740
7535.70 1716
7536.52 1685
7537.34 1627
7538.16 1614
7538.98 1699
7539.80 1744
7540.62 1727
7541.44 1743
7542.25 1727
7543.07 1757
7543.89 1796
7544.71 1677
7545.53 1716
7546.35 1765
7547.17 1677
7547.99 1631
7548.81 1784
7549.63 1792
7550.45 1807
7551.27 1882
7552.09 1698
7552.92 1745
7553.74 1800
7554.56 1779
7555.38 1831
7556.20 1751
7557.02 1803
7557.84 1839
7558.66 1769
7559.48 1814
7560.30 1825
7561.12 1873
7561.94 1763
7562.76 1775
7563.58 1787
7564.40 1777
7565.23 1825
7566.05 1846
7566.87 1847
7567.69 1872
7568.51 1813
7569.33 1926
7570.15 1863
7570.97 1898
7571.79 1892
7572.62 1796
7573.44 1619
7574.26 1750
7575.08 1727
7575.90 1703
7576.72 1732
7577.55 1829
7578.37 1836
7579.19 1865
7580.01 1883
7580.83 1740
7581.65 1778
7582.48 1886
7583.30 1866
7584.12 1841
7584.94 1748
7585.76 1794
7586.59 1871
7587.41 1761
7588.23 1771
7589.05 1873
7589.88 1817
7590.70 1882
7591.52 1951
7592.34 1985
7593.16 1970
7593.99 1955
7594.81 2096
7595.63 2066
7596.46 1934
7597.28 2035
7598.10 2106
7598.92 2018
7599.75 2026
7600.57 2060
7601.39 1930
7602.22 1820
7603.04 1853
7603.86 1779
7604.68 1952
7605.51 1981
7606.33 2007
7607.15 1931
7607.98 2002
7608.80 2166
7609.62 2164
7610.45 2137
7611.27 2212
7612.09 2300
7612.92 2289
7613.74 2297
7614.57 2318
7615.39 2332
7616.21 2208
7617.04 2108
7617.86 2110
7618.68 2010
7619.51 1981
7620.33 1972
7621.16 1952
7621.98 1979
7622.80 2063
7623.63 2186
7624.45 2137
7625.28 2163
7626.10 2168
7626.93 2045
7627.75 2180
7628.57 2237
7629.40 2136
7630.22 2026
7631.05 2077
7631.87 2013
7632.70 2018
7633.52 2111
7634.35 2139
7635.17 2115
7636.00 2235
7636.82 2336
7637.65 2439
7638.47 2602
7639.30 2726
7640.12 2698
7640.95 2507
7641.77 2562
7642.60 2504
7643.42 2393
7644.25 2247
7645.07 2123
7645.90 2043
7646.72 1974
7647.55 1898
7648.37 1882
7649.20 1827
7650.02 1805
7650.85 1772
7651.68 1785
7652.50 1894
7653.33 1838
7654.15 1810
7654.98 1856
7655.81 1949
7656.63 1795
7657.46 1839
7658.28 1841
7659.11 1660
7659.94 1673
7660.76 1682
7661.59 1726
7662.41 1617
7663.24 1576
7664.07 1643
7664.89 1648
7665.72 1676
7666.55 1717
7667.37 1711
7668.20 1701
7669.03 1599
7669.85 1718
7670.68 1722
7671.51 1686
7672.33 1580
7673.16 1589
7673.99 1684
7674.81 1740
7675.64 1606
7676.47 1585
7677.29 1654
7678.12 1696
7678.95 1671
7679.78 1663
7680.60 1622
7681.43 1604
7682.26 1547
7683.08 1563
7683.91 1636
7684.74 1669
7685.57 1640
7686.39 1508
7687.22 1576
7688.05 1578
7688.88 1569
7689.70 1665
7690.53 1538
7691.36 1607
7692.19 1600
7693.02 1574
7693.84 1627
7694.67 1714
7695.50 1604
7696.33 1697
7697.16 1614
7697.98 1621
7698.81 1649
7699.64 1601
7700.47 1593
7701.30 1552
7702.13 1576
7702.95 1641
7703.78 1607
7704.61 1624
7705.44 1576
7706.27 1568
7707.10 1565
7707.93 1609
7708.75 1630
7709.58 1681
7710.41 1656
7711.24 1591
7712.07 1569
7712.90 1609
7713.73 1601
7714.56 1600
7715.39 1710
7716.22 1728
7717.04 1639
7717.87 1550
7718.70 1541
7719.53 1574
7720.36 1606
7721.19 1653
7722.02 1592
7722.85 1683
7723.68 1654
7724.51 1506
7725.34 1537
7726.17 1556
7727.00 1554
7727.83 1607
7728.66 1515
7729.49 1577
7730.32 1517
7731.15 1603
7731.98 1608
7732.81 1569
7733.64 1601
7734.47 1525
7735.30 1587
7736.13 1531
7736.96 1581
7737.79 1668
7738.62 1753
7739.45 1678
7740.28 1549
7741.11 1541
7741.94 1664
7742.77 1727
7743.60 1597
7744.43 1619
7745.26 1611
7746.09 1634
7746.93 1625
7747.76 1639
7748.59 1697
7749.42 1676
7750.25 1745
7751.08 1846
7751.91 1884
7752.74 1907
7753.57 2033
7754.40 2213
7755.24 2202
7756.07 2378
7756.90 2339
7757.73 2318
7758.56 2214
7759.39 2110
7760.22 1887
7761.06 1948
7761.89 1981
7762.72 1905
7763.55 1844
7764.38 1901
7765.21 1993
7766.05 1927
7766.88 1894
7767.71 1902
7768.54 1824
7769.37 1827
7770.21 1936
7771.04 1875
7771.87 1857
7772.70 1759
7773.53 1777
7774.37 1793
7775.20 1744
7776.03 1588
7776.86 1536
7777.70 1692
7778.53 1669
7779.36 1574
7780.19 1622
7781.03 1649
7781.86 1586
7782.69 1463
7783.52 1536
7784.36 1549
7785.19 1539
7786.02 1564
7786.86 1631
7787.69 1612
7788.52 1551
7789.36 1524
7790.19 1728
7791.02 1645
7791.85 1601
7792.69 1662
7793.52 1569
7794.35 1622
7795.19 1607
7796.02 1550
7796.86 1684
7797.69 1579
7798.52 1638
7799.36 1667
7800.19 1527
7801.02 1658
7801.86 1579
7802.69 1598
7803.52 1573
7804.36 1555
7805.19 1512
7806.03 1697
7806.86 1663
7807.69 1610
7808.53 1636
7809.36 1587
7810.20 1711
7811.03 1724
7811.87 1623
7812.70 1643
7813.53 1631
7814.37 1686
7815.20 1729
7816.04 1633
7816.87 1663
7817.71 1744
7818.54 1684
7819.38 1800
7820.21 1791
7821.05 1813
7821.88 1768
7822.72 1793
7823.55 1924
7824.39 1902
7825.22 1890
7826.06 2008
7826.89 1877
7827.73 1794
7828.56 1928
7829.40 1896
7830.23 1784
7831.07 1766
7831.90 1844
7832.74 1792
7833.57 1758
7834.41 1785
7835.24 1842
7836.08 1813
7836.91 1823
7837.75 1846
7838.59 1862
7839.42 1824
7840.26 1803
7841.09 1759
7841.93 1784
7842.77 1837
7843.60 1860
7844.44 1862
7845.27 1819
7846.11 1797
7846.95 1852
7847.78 1814
7848.62 1913
7849.45 1869
7850.29 1776
7851.13 1627
7851.96 1637
7852.80 1772
7853.64 1681
7854.47 1591
7855.31 1568
7856.15 1639
7856.98 1653
7857.82 1669
7858.66 1629
7859.49 1587
7860.33 1517
7861.17 1585
7862.00 1624
7862.84 1658
7863.68 1597
7864.52 1551
7865.35 1636
7866.19 1656
7867.03 1643
7867.86 1555
7868.70 1576
7869.54 1593
7870.38 1578
7871.21 1516
7872.05 1673
7872.89 1677
7873.73 1574
7874.56 1537
7875.40 1513
7876.24 1539
7877.08 1539
7877.92 1553
7878.75 1625
7879.59 1580
7880.43 1494
7881.27 1622
7882.10 1618
7882.94 1658
7883.78 1633
7884.62 1663
7885.46 1625
7886.30 1677
7887.13 1570
7887.97 1679
7888.81 1700
7889.65 1586
7890.49 1626
7891.33 1492
7892.16 1612
7893.00 1699
7893.84 1666
7894.68 1574
7895.52 1665
7896.36 1654
7897.20 1693
7898.04 1672
7898.88 1647
7899.71 1708
7900.55 1663
7901.39 1616
7902.23 1617
7903.07 1652
7903.91 1646
7904.75 1722
7905.59 1626
7906.43 1704
7907.27 1761
7908.11 1803
7908.95 1699
7909.79 1706
7910.62 1661
7911.46 1725
7912.30 1644
7913.14 1645
7913.98 1608
7914.82 1557
7915.66 1612
7916.50 1589
7917.34 1520
7918.18 1560
7919.02 1590
7919.86 1588
7920.70 1582
7921.54 1549
7922.38 1643
7923.22 1658
7924.06 1765
7924.90 1787
7925.74 1812
7926.58 1755
7927.43 1706
7928.27 1731
7929.11 1697
7929.95 1616
7930.79 1485
7931.63 1582
7932.47 1571
7933.31 1614
7934.15 1471
7934.99 1484
7935.83 1511
7936.67 1471
7937.51 1567
7938.36 1451
7939.20 1390
7940.04 1377
7940.88 1512
7941.72 1525
7942.56 1433
7943.40 1351
7944.24 1474
7945.09 1477
7945.93 1413
7946.77 1362
7947.61 1355
7948.45 1447
7949.29 1404
7950.13 1471
7950.98 1418
7951.82 1488
7952.66 1489
7953.50 1518
7954.34 1555
7955.19 1513
7956.03 1475
7956.87 1479
7957.71 1455
7958.55 1476
7959.40 1501
7960.24 1534
7961.08 1388
7961.92 1451
7962.76 1431
7963.61 1407
7964.45 1395
7965.29 1491
7966.13 1478
7966.98 1412
7967.82 1439
7968.66 1455
7969.50 1491
7970.35 1469
7971.19 1457
7972.03 1509
7972.88 1611
7973.72 1579
7974.56 1578
7975.40 1539
7976.25 1629
7977.09 1570
7977.93 1570
7978.78 1527
7979.62 1466
7980.46 1504
7981.31 1496
7982.15 1468
7982.99 1514
7983.84 1430
7984.68 1472
7985.52 1501
7986.37 1402
7987.21 1430
7988.06 1474
7988.90 1406
7989.74 1371
7990.59 1433
7991.43 1396
7992.27 1412
7993.12 1418
7993.96 1417
7994.81 1321
7995.65 1313
7996.49 1338
7997.34 1435
7998.18 1405
7999.03 1410
7999.87 1419
8000.72 1421
8001.56 1508
8002.40 1405
8003.25 1377
8004.09 1367
8004.94 1368
8005.78 1414
8006.63 1387
8007.47 1403
8008.32 1388
8009.16 1407
8010.01 1535
8010.85 1500
8011.70 1412
8012.54 1390
8013.39 1371
8014.23 1412
8015.08 1380
8015.92 1334
8016.77 1372
8017.61 1392
8018.46 1370
8019.30 1368
8020.15 1331
8020.99 1337
8021.84 1325
8022.68 1341
8023.53 1325
8024.38 1371
8025.22 1254
8026.07 1272
8026.91 1288
8027.76 1283
8028.60 1314
8029.45 1348
8030.30 1372
8031.14 1303
8031.99 1231
8032.83 1226
8033.68 1270
8034.53 1254
8035.37 1207
8036.22 1241
8037.06 1308
8037.91 1230
8038.76 1272
8039.60 1241
8040.45 1324
8041.30 1314
8042.14 1358
8042.99 1337
8043.84 1395
8044.68 1262
8045.53 1233
8046.38 1242
8047.22 1367
8048.07 1276
8048.92 1213
8049.76 1185
8050.61 1265
8051.46 1311
8052.30 1193
8053.15 1228
8054.00 1264
8054.85 1295
8055.69 1275
8056.54 1342
8057.39 1234
8058.24 1213
8059.08 1294
8059.93 1218
8060.78 1300
8061.63 1327
8062.47 1202
8063.32 1239
8064.17 1245
8065.02 1299
8065.86 1297
8066.71 1242
8067.56 1301
8068.41 1289
8069.26 1333
8070.10 1287
8070.95 1247
8071.80 1190
8072.65 1307
8073.50 1214
8074.34 1298
8075.19 1351
8076.04 1232
8076.89 1178
8077.74 1342
8078.59 1324
8079.43 1247
8080.28 1228
8081.13 1242
8081.98 1275
8082.83 1280
8083.68 1202
8084.53 1284
8085.37 1241
8086.22 1260
8087.07 1240
8087.92 1292
8088.77 1309
8089.62 1190
8090.47 1196
8091.32 1311
8092.17 1273
8093.02 1193
8093.87 1254
8094.71 1179
8095.56 1226
8096.41 1290
8097.26 1225
8098.11 1257
8098.96 1228
8099.81 1346
8100.66 1327
8101.51 1275
8102.36 1251
8103.21 1192
8104.06 1236
8104.91 1300
8105.76 1234
8106.61 1189
8107.46 1283
8108.31 1236
8109.16 1229
8110.01 1227
8110.86 1291
8111.71 1247
8112.56 1285
8113.41 1324
8114.26 1274
8115.11 1258
8115.96 1224
8116.81 1221
8117.66 1183
8118.51 1215
8119.36 1265
8120.21 1179
8121.06 1260
8121.92 1322
8122.77 1320
8123.62 1314
8124.47 1320
8125.32 1320
8126.17 1349
8127.02 1323
8127.87 1377
8128.72 1333
8129.57 1320
8130.43 1301
8131.28 1355
8132.13 1354
8132.98 1238
8133.83 1237
8134.68 1320
8135.53 1268
8136.38 1348
8137.24 1283
8138.09 1296
8138.94 1364
8139.79 1326
8140.64 1315
8141.49 1325
8142.35 1361
8143.20 1350
8144.05 1374
8144.90 1354
8145.75 1256
8146.61 1360
8147.46 1435
8148.31 1367
8149.16 1391
8150.01 1471
8150.87 1411
8151.72 1369
8152.57 1395
8153.42 1415
8154.28 1424
8155.13 1517
8155.98 1453
8156.83 1423
8157.69 1519
8158.54 1482
8159.39 1422
8160.24 1440
8161.10 1560
8161.95 1557
8162.80 1639
8163.66 1681
8164.51 1592
8165.36 1565
8166.21 1499
8167.07 1544
8167.92 1523
8168.77 1437
8169.63 1488
8170.48 1445
8171.33 1364
8172.19 1456
8173.04 1336
8173.89 1349
8174.75 1373
8175.60 1365
8176.46 1420
8177.31 1390
8178.16 1330
8179.02 1280
8179.87 1420
8180.72 1309
8181.58 1365
8182.43 1339
8183.29 1376
8184.14 1456
8184.99 1337
8185.85 1255
8186.70 1328
8187.56 1317
8188.41 1246
8189.26 1256
8190.12 1281
8190.97 1297
8191.83 1256
8192.68 1274
8193.54 1291
8194.39 1280
8195.25 1302
8196.10 1240
8196.95 1279
8197.81 1211
8198.66 1281
8199.52 1280
8200.37 1317
8201.23 1246
8202.08 1213
8202.94 1248
8203.79 1292
8204.65 1227
8205.50 1249
8206.36 1245
8207.21 1263
8208.07 1317
8208.92 1232
8209.78 1131
8210.64 1175
8211.49 1223
8212.35 1296
8213.20 1301
8214.06 1262
8214.91 1309
8215.77 1263
8216.62 1187
8217.48 1203
8218.34 1202
8219.19 1159
8220.05 1311
8220.90 1313
8221.76 1305
8222.61 1307
8223.47 1252
8224.33 1356
8225.18 1386
8226.04 1383
8226.90 1430
8227.75 1535
8228.61 1608
8229.46 1648
8230.32 1579
8231.18 1625
8232.03 1505
8232.89 1641
8233.75 1615
8234.60 1511
8235.46 1469
8236.32 1380
8237.17 1430
8238.03 1407
8238.89 1318
8239.74 1263
8240.60 1295
8241.46 1355
8242.32 1314
8243.17 1290
8244.03 1291
8244.89 1242
8245.74 1256
8246.60 1206
8247.46 1197
8248.32 1216
8249.17 1259
8250.03 1275
8250.89 1223
8251.75 1261
8252.60 1269
8253.46 1194
8254.32 1222
8255.18 1334
8256.03 1260
8256.89 1242
8257.75 1326
8258.61 1322
8259.47 1299
8260.32 1251
8261.18 1326
8262.04 1333
8262.90 1264
8263.76 1275
8264.61 1194
8265.47 1191
8266.33 1208
8267.19 1161
8268.05 1221
8268.91 1207
8269.76 1244
8270.62 1227
8271.48 1232
8272.34 1185
8273.20 1253
8274.06 1229
8274.92 1238
8275.77 1155
8276.63 1112
8277.49 1141
8278.35 1166
8279.21 1115
8280.07 1104
8280.93 1122
8281.79 1209
8282.65 1170
8283.51 1224
8284.36 1281
8285.22 1337
8286.08 1273
8286.94 1238
8287.80 1277
8288.66 1261
8289.52 1267
8290.38 1250
8291.24 1240
8292.10 1338
8292.96 1289
8293.82 1241
8294.68 1236
8295.54 1309
8296.40 1295
8297.26 1267
8298.12 1304
8298.98 1272
8299.84 1260
8300.70 1247
8301.56 1231
8302.42 1209
8303.28 1245
8304.14 1255
8305.00 1309
8305.86 1282
8306.72 1268
8307.58 1268
8308.44 1384
8309.30 1305
8310.16 1295
8311.02 1317
8311.88 1288
8312.74 1389
8313.60 1206
8314.46 1250
8315.33 1237
8316.19 1343
8317.05 1342
8317.91 1313
8318.77 1316
8319.63 1268
8320.49 1331
8321.35 1256
8322.21 1203
8323.08 1273
8323.94 1315
8324.80 1403
8325.66 1385
8326.52 1346
8327.38 1232
8328.24 1336
8329.10 1346
8329.97 1358
8330.83 1340
8331.69 1335
8332.55 1344
8333.41 1371
8334.28 1311
8335.14 1415
8336.00 1337
8336.86 1362
8337.72 1265
8338.58 1351
8339.45 1307
8340.31 1275
8341.17 1274
8342.03 1277
8342.90 1283
8343.76 1266
8344.62 1356
8345.48 1317
8346.35 1274
8347.21 1309
8348.07 1272
8348.93 1383
8349.80 1387
8350.66 1362
8351.52 1348
8352.38 1320
8353.25 1284
8354.11 1355
8354.97 1384
8355.83 1326
8356.70 1474
8357.56 1429
8358.42 1413
8359.29 1375
8360.15 1368
8361.01 1380
8361.88 1420
8362.74 1466
8363.60 1375
8364.47 1423
8365.33 1408
8366.19 1408
8367.06 1392
8367.92 1428
8368.78 1422
8369.65 1431
8370.51 1451
8371.38 1400
8372.24 1430
8373.10 1391
8373.97 1450
8374.83 1462
8375.69 1511
8376.56 1463
8377.42 1501
8378.29 1556
8379.15 1462
8380.01 1533
8380.88 1639
8381.74 1523
8382.61 1500
8383.47 1516
8384.34 1583
8385.20 1539
8386.07 1475
8386.93 1474
8387.79 1567
8388.66 1554
8389.52 1573
8390.39 1533
8391.25 1582
8392.12 1637
8392.98 1623
8393.85 1743
8394.71 1767
8395.58 1632
8396.44 1692
8397.31 1732
8398.17 1747
8399.04 1748
8399.90 1648
8400.77 1650
8401.63 1649
8402.50 1671
8403.36 1781
8404.23 1827
8405.10 1834
8405.96 1769
8406.83 1861
8407.69 1788
8408.56 1874
8409.42 1871
8410.29 1840
8411.15 1894
8412.02 1899
8412.89 1768
8413.75 1850
8414.62 1927
8415.48 1983
8416.35 1899
8417.22 1913
8418.08 2031
8418.95 2066
8419.82 2007
8420.68 1984
8421.55 1943
8422.41 2024
8423.28 2068
8424.15 2054
8425.01 2066
8425.88 2009
8426.75 2084
8427.61 2091
8428.48 2163
8429.35 2173
8430.21 2192
8431.08 2186
8431.95 2364
8432.81 2370
8433.68 2280
8434.55 2284
8435.41 2438
8436.28 2393
8437.15 2327
8438.02 2319
8438.88 2383
8439.75 2504
8440.62 2620
8441.49 2615
8442.35 2635
8443.22 2534
8444.09 2581
8444.96 2776
8445.82 2648
8446.69 2792
8447.56 2885
8448.43 3071
8449.29 3174
8450.16 3248
8451.03 3229
8451.90 3282
8452.77 3313
8453.63 3282
8454.50 3323
8455.37 3184
8456.24 3263
8457.11 3354
8457.97 3485
8458.84 3643
8459.71 3818
8460.58 3958
8461.45 4337
8462.32 4930
8463.18 5513
8464.05 5850
8464.92 6144
8465.79 6355
8466.66 6112
8467.53 5962
8468.40 5523
8469.26 5133
8470.13 4810
8471.00 4411
8471.87 4432
8472.74 4325
8473.61 4404
8474.48 4873
8475.35 5467
8476.22 6513
8477.09 7725
8477.95 8955
8478.82 9798
8479.69 9864
8480.56 9517
8481.43 8899
8482.30 7994
8483.17 6566
8484.04 5703
8484.91 4837
8485.78 4111
8486.65 3703
8487.52 3359
8488.39 3069
8489.26 2870
8490.13 2647
8491.00 2638
8491.87 2715
8492.74 2640
8493.61 2681
8494.48 2675
8495.35 2673
8496.22 2696
8497.09 2582
8497.96 2491
8498.83 2631
8499.70 2670
8500.57 2516
8501.44 2499
8502.31 2470
8503.18 2468
8504.05 2534
8504.92 2430
8505.79 2547
8506.66 2559
8507.53 2505
8508.41 2448
8509.28 2469
8510.15 2355
8511.02 2412
8511.89 2472
8512.76 2565
8513.63 2629
8514.50 2695
8515.37 2755
8516.24 2689
8517.12 2749
8517.99 2878
8518.86 2821
8519.73 2871
8520.60 2703
8521.47 2631
8522.34 2495
8523.22 2480
8524.09 2388
8524.96 2347
8525.83 2494
8526.70 2443
8527.57 2519
8528.45 2512
8529.32 2517
8530.19 2570
8531.06 2497
8531.93 2586
8532.81 2510
8533.68 2501
8534.55 2575
8535.42 2650
8536.29 2616
8537.17 2579
8538.04 2802
8538.91 2713
8539.78 2743
8540.66 2812
8541.53 2741
8542.40 2789
8543.27 2777
8544.15 2790
8545.02 2747
8545.89 2665
8546.76 2645
8547.64 2612
8548.51 2625
8549.38 2508
8550.26 2558
8551.13 2530
8552.00 2436
8552.87 2458
8553.75 2513
8554.62 2646
8555.49 2548
8556.37 2490
8557.24 2487
8558.11 2586
8558.99 2662
8559.86 2751
8560.73 2703
8561.61 2977
8562.48 2976
8563.36 3032
8564.23 3112
8565.10 2943
8565.98 2799
8566.85 2576
8567.72 2515
8568.60 2498
8569.47 2312
8570.35 2169
8571.22 2207
8572.09 2145
8572.97 2050
8573.84 2008
8574.72 2114
8575.59 2149
8576.46 1961
8577.34 1958
8578.21 2001
8579.09 1978
8579.96 1933
8580.84 1898
8581.71 1944
8582.59 1887
8583.46 1913
8584.34 1858
8585.21 1813
8586.08 1885
8586.96 1932
8587.83 1890
8588.71 1909
8589.58 1852
8590.46 1786
8591.33 1831
8592.21 1854
8593.08 1831
8593.96 1835
8594.83 1900
8595.71 1789
8596.59 1910
8597.46 1905
8598.34 1785
8599.21 1821
8600.09 1739
8600.96 1812
8601.84 1879
8602.71 1836
8603.59 1797
8604.46 1744
8605.34 1827
8606.22 1848
8607.09 1842
8607.97 1899
8608.84 1833
8609.72 1879
8610.60 1842
8611.47 1803
8612.35 1792
8613.22 1801
8614.10 1931
8614.98 1878
8615.85 1943
8616.73 1916
8617.61 1867
8618.48 1907
8619.36 1912
8620.24 1935
8621.11 1911
8621.99 1871
8622.87 1938
8623.74 1941
8624.62 2004
8625.50 1922
8626.37 1908
8627.25 1970
8628.13 1929
8629.00 1987
8629.88 1975
8630.76 1970
8631.63 2031
8632.51 2152
8633.39 2059
8634.27 2058
8635.14 2058
8636.02 2082
8636.90 2077
8637.77 2179
8638.65 2176
8639.53 2120
8640.41 2109
8641.28 2015
8642.16 2006
8643.04 2078
8643.92 2031
8644.80 2104
8645.67 2069
8646.55 2134
8647.43 2103
8648.31 2042
8649.19 2192
8650.06 2197
8650.94 2229
8651.82 2235
8652.70 2291
8653.58 2295
8654.45 2240
8655.33 2324
8656.21 2418
8657.09 2382
8657.97 2464
8658.85 2381
8659.72 2297
8660.60 2355
8661.48 2310
8662.36 2299
8663.24 2331
8664.12 2409
8665.00 2388
8665.88 2390
8666.75 2410
8667.63 2477
8668.51 2367
8669.39 2379
8670.27 2395
8671.15 2427
8672.03 2456
8672.91 2435
8673.79 2326
8674.67 2465
8675.55 2379
8676.42 2551
8677.30 2722
8678.18 2825
8679.06 3017
8679.94 2994
8680.82 3118
8681.70 3256
8682.58 3357
8683.46 3334
8684.34 3430
8685.22 3315
8686.10 3282
8686.98 3039
8687.86 2924
8688.74 2710
8689.62 2728
8690.50 2691
8691.38 2671
8692.26 2688
8693.14 2690
8694.02 2873
8694.90 3015
8695.78 3155
8696.66 3394
8697.54 3907
8698.42 4671
8699.30 5190
8700.18 5746
8701.07 6240
8701.95 6506
8702.83 6082
8703.71 5687
8704.59 5335
8705.47 4769
8706.35 4005
8707.23 3545
8708.11 3091
8708.99 2869
8709.87 2606
8710.75 2361
8711.64 2236
8712.52 2128
8713.40 2112
8714.28 2054
8715.16 1985
8716.04 1980
8716.92 1953
8717.81 1968
8718.69 2002
8719.57 2105
8720.45 2005
8721.33 2042
8722.21 1948
8723.10 1920
8723.98 1829
8724.86 1840
8725.74 1786
8726.62 1794
8727.50 1842
8728.39 1931
8729.27 1927
8730.15 1860
8731.03 1898
8731.91 1907
8732.80 1900
8733.68 1884
8734.56 1983
8735.44 2069
8736.33 2021
8737.21 2001
8738.09 2061
8738.97 2064
8739.86 2037
8740.74 2027
8741.62 1961
8742.50 1970
8743.39 1909
8744.27 1880
8745.15 1753
8746.04 1820
8746.92 1847
8747.80 1865
8748.68 1751
8749.57 1780
8750.45 1742
8751.33 1775
8752.22 1803
8753.10 1797
8753.98 1820
8754.87 1758
8755.75 1754
8756.63 1878
8757.52 1874
8758.40 1872
8759.28 1841
8760.17 1812
8761.05 1837
8761.94 1870
8762.82 1890
8763.70 1920
8764.59 1869
8765.47 1976
8766.36 2013
8767.24 1956
8768.12 1986
8769.01 1989
8769.89 1872
8770.78 1890
8771.66 1890
8772.54 1899
8773.43 1868
8774.31 1772
8775.20 1812
8776.08 1891
8776.97 1887
8777.85 1881
8778.73 1747
8779.62 1772
8780.50 1813
8781.39 1921
8782.27 1886
8783.16 1881
8784.04 1825
8784.93 1803
8785.81 1799
8786.70 1838
8787.58 1730
8788.47 1676
8789.35 1604
8790.24 1717
8791.12 1772
8792.01 1775
8792.89 1750
8793.78 1721
8794.66 1762
8795.55 1777
8796.44 1762
8797.32 1694
8798.21 1761
8799.09 1684
8799.98 1712
8800.86 1784
8801.75 1806
8802.63 1772
8803.52 1684
8804.41 1685
8805.29 1683
8806.18 1683
8807.06 1714
8807.95 1694
8808.84 1799
8809.72 1687
8810.61 1635
8811.49 1714
8812.38 1658
8813.27 1624
8814.15 1631
8815.04 1628
8815.93 1633
8816.81 1659
8817.70 1607
8818.59 1604
8819.47 1624
8820.36 1619
8821.25 1573
8822.13 1559
8823.02 1523
8823.91 1523
8824.79 1531
8825.68 1458
8826.57 1501
8827.45 1528
8828.34 1495
8829.23 1521
8830.12 1532
8831.00 1578
8831.89 1560
8832.78 1490
8833.66 1490
8834.55 1512
8835.44 1507
8836.33 1566
8837.21 1458
8838.10 1527
8838.99 1554
8839.88 1459
8840.76 1496
8841.65 1541
8842.54 1459
8843.43 1407
8844.32 1440
8845.20 1459
8846.09 1363
8846.98 1388
8847.87 1400
8848.76 1401
8849.64 1441
8850.53 1472
8851.42 1433
8852.31 1364
8853.20 1445
8854.09 1409
8854.97 1496
8855.86 1452
8856.75 1334
8857.64 1474
8858.53 1462
8859.42 1346
8860.30 1375
8861.19 1338
8862.08 1374
8862.97 1398
8863.86 1319
8864.75 1330
8865.64 1352
8866.53 1376
8867.42 1341
8868.30 1288
8869.19 1299
8870.08 1281
8870.97 1333
8871.86 1285
8872.75 1316
8873.64 1302
8874.53 1275
8875.42 1338
8876.31 1333
8877.20 1310
8878.09 1242
8878.98 1272
8879.87 1237
8880.76 1242
8881.65 1294
8882.54 1362
8883.43 1298
8884.32 1304
8885.21 1326
8886.10 1239
8886.99 1205
8887.88 1265
8888.77 1223
8889.66 1321
8890.55 1239
8891.44 1175
8892.33 1238
8893.22 1236
8894.11 1265
8895.00 1187
8895.89 1154
8896.78 1192
8897.67 1147
8898.56 1225
8899.45 1217
8900.34 1200
8901.23 1203
8902.12 1217
8903.01 1220
8903.90 1180
8904.79 1171
8905.69 1106
8906.58 1145
8907.47 1220
8908.36 1184
8909.25 1184
8910.14 1122
8911.03 1103
8911.92 1200
8912.82 1150
8913.71 1089
8914.60 1181
8915.49 1209
8916.38 1176
8917.27 1104
8918.16 1136
8919.06 1191
8919.95 1116
8920.84 1191
8921.73 1170
8922.62 1158
8923.51 1144
8924.41 1175
8925.30 1174
8926.19 1141
8927.08 1124
8927.97 1198
8928.87 1184
8929.76 1027
8930.65 1121
8931.54 1150
8932.43 1135
8933.33 1123
8934.22 1115
8935.11 1093
8936.00 1143
8936.90 1160
8937.79 1073
8938.68 1137
8939.57 1127
8940.47 1109
8941.36 1095
8942.25 1137
8943.15 1160
8944.04 1122
8944.93 1088
8945.82 1058
8946.72 1171
8947.61 1118
8948.50 1074
8949.40 1072
8950.29 1033
8951.18 1140
8952.08 1084
8952.97 1127
8953.86 1061
8954.76 1102
8955.65 1104
8956.54 1109
8957.44 1069
8958.33 1129
8959.22 1016
8960.12 1028
8961.01 987
8961.91 1002
8962.80 996
8963.69 1057
8964.59 1101
8965.48 1085
8966.37 1152
8967.27 1141
8968.16 1060
8969.06 1069
8969.95 1035
8970.85 1036
8971.74 1079
8972.63 1147
8973.53 1107
8974.42 1108
8975.32 1046
8976.21 1051
8977.11 1096
8978.00 1126
8978.90 1128
8979.79 1058
8980.68 1072
8981.58 1082
8982.47 1092
8983.37 1075
8984.26 1114
8985.16 1080
8986.05 1077
8986.95 1035
8987.84 1072
8988.74 1065
8989.63 1161
8990.53 1081
8991.42 1097
8992.32 1122
8993.22 1117
8994.11 1027
8995.01 1062
8995.90 1047
8996.80 991
8997.69 996
8998.59 1038
8999.48 1039
9000.38 1016
9001.28 966
9002.17 1033
9003.07 1089
9003.96 1050
9004.86 1050
9005.75 1029
9006.65 1006
9007.55 1001
9008.44 1067
9009.34 1052
9010.23 1002
9011.13 923
9012.03 1020
9012.92 1031
9013.82 1026
9014.72 984
9015.61 1006
9016.51 1059
9017.41 1082
9018.30 1028
9019.20 954
9020.10 951
9020.99 1037
9021.89 975
9022.79 920
9023.68 896
9024.58 994
9025.48 1003
9026.37 1001
9027.27 1055
9028.17 965
9029.06 992
9029.96 1037
9030.86 956
9031.76 905
9032.65 914
9033.55 982
9034.45 968
9035.35 973
9036.24 1023
9037.14 1027
9038.04 1028
9038.94 1021
9039.83 958
9040.73 960
9041.63 993
9042.53 952
9043.42 1038
9044.32 1020
9045.22 974
9046.12 1034
9047.02 1004
9047.91 1031
9048.81 982
9049.71 951
9050.61 902
9051.51 952
9052.41 995
9053.30 951
9054.20 1020
9055.10 998
9056.00 1020
9056.90 993
9057.80 973
9058.69 1034
9059.59 1067
9060.49 1013
9061.39 944
9062.29 1054
9063.19 1041
9064.09 1028
9064.99 967
9065.88 942
9066.78 1023
9067.68 1039
9068.58 1042
9069.48 953
9070.38 977
9071.28 975
9072.18 1080
9073.08 1096
9073.98 1062
9074.88 1124
9075.78 1178
9076.68 1140
9077.58 1017
9078.47 1020
9079.37 992
9080.27 1032
9081.17 965
9082.07 1017
9082.97 922
9083.87 1009
9084.77 997
9085.67 1020
9086.57 1131
9087.47 1043
9088.37 962
9089.27 958
9090.17 1032
9091.07 977
9091.97 923
9092.87 999
9093.77 1002
9094.67 911
9095.58 935
9096.48 1008
9097.38 987
9098.28 961
9099.18 972
9100.08 1024
9100.98 1004
9101.88 1019
9102.78 992
9103.68 1056
9104.58 1087
9105.48 1042
9106.38 989
9107.28 1032
9108.19 1006
9109.09 979
9109.99 979
9110.89 1011
9111.79 952
9112.69 941
9113.59 939
9114.49 961
9115.40 937
9116.30 928
9117.20 906
9118.10 946
9119.00 1030
9119.90 1046
9120.81 1018
9121.71 986
9122.61 1021
9123.51 1008
9124.41 982
9125.31 954
9126.22 976
9127.12 1033
9128.02 981
9128.92 957
9129.82 989
9130.73 944
9131.63 949
9132.53 995
9133.43 971
9134.34 930
9135.24 948
9136.14 993
9137.04 920
9137.95 979
9138.85 990
9139.75 895
9140.65 980
9141.56 1023
9142.46 996
9143.36 981
9144.26 970
9145.17 935
9146.07 957
9146.97 952
9147.88 930
9148.78 902
9149.68 942
9150.59 1020
9151.49 974
9152.39 915
9153.29 1014
9154.20 1020
9155.10 972
9156.01 975
9156.91 975
9157.81 1042
9158.72 982
9159.62 995
9160.52 992
9161.43 944
9162.33 910
9163.23 927
9164.14 938
9165.04 947
9165.95 1068
9166.85 975
9167.75 951
9168.66 944
9169.56 940
9170.47 935
9171.37 965
9172.27 945
9173.18 1018
9174.08 961
9174.99 943
9175.89 980
9176.80 942
9177.70 993
9178.60 966
9179.51 991
9180.41 1095
9181.32 993
9182.22 1008
9183.13 1054
9184.03 1004
9184.94 953
9185.84 974
9186.75 1025
9187.65 970
9188.56 1049
9189.46 1055
9190.37 976
9191.27 959
9192.18 1003
9193.08 1002
9193.99 1027
9194.89 987
9195.80 1005
9196.71 975
9197.61 951
9198.52 941
9199.42 944
9200.33 977
9201.23 953
9202.14 939
9203.04 980
9203.95 968
9204.86 983
9205.76 1014
9206.67 1060
9207.57 1069
9208.48 1169
9209.39 1204
9210.29 1173
9211.20 1153
9212.10 1097
9213.01 1039
9213.92 1075
9214.82 1010
9215.73 1058
9216.64 998
9217.54 984
9218.45 971
9219.36 940
9220.26 1001
9221.17 976
9222.08 979
9222.98 1021
9223.89 1154
9224.80 1070
9225.70 1084
9226.61 1089
9227.52 1085
9228.42 1051
9229.33 1079
9230.24 1069
9231.14 1071
9232.05 1100
9232.96 987
9233.87 959
9234.77 970
9235.68 1025
9236.59 1055
9237.50 998
9238.40 944
9239.31 925
9240.22 987
9241.13 1024
9242.03 1033
9242.94 1016
9243.85 959
9244.76 973
9245.66 932
9246.57 963
9247.48 1052
9248.39 993
9249.30 1024
9250.20 1004
9251.11 945
9252.02 945
9252.93 963
9253.84 957
9254.75 976
9255.65 935
9256.56 934
9257.47 925
9258.38 904
9259.29 935
9260.20 904
9261.10 961
9262.01 946
9262.92 1015
9263.83 1005
9264.74 891
9265.65 895
9266.56 934
9267.47 883
9268.37 867
9269.28 951
9270.19 931
9271.10 981
9272.01 972
9272.92 924
9273.83 938
9274.74 970
9275.65 1023
9276.56 997
9277.47 956
9278.38 1017
9279.29 959
9280.20 941
9281.11 964
9282.01 1000
9282.92 990
9283.83 1023
9284.74 1033
9285.65 980
9286.56 969
9287.47 918
9288.38 980
9289.29 1027
9290.20 962
9291.11 986
9292.02 980
9292.93 995
9293.84 985
9294.75 1011
9295.66 974
9296.57 972
9297.49 1032
9298.40 992
9299.31 1053
9300.22 998
9301.13 979
9302.04 1024
9302.95 1007
9303.86 1034
9304.77 978
9305.68 977
9306.59 987
9307.50 967
9308.41 965
9309.32 932
9310.24 1018
9311.15 1001
9312.06 1018
9312.97 1009
9313.88 1010
9314.79 936
9315.70 940
9316.61 1089
9317.53 1147
9318.44 1065
9319.35 1009
9320.26 1018
9321.17 1090
9322.08 1111
9322.99 970
9323.91 988
9324.82 1035
9325.73 966
9326.64 970
9327.55 1045
9328.46 991
9329.38 1039
9330.29 981
9331.20 980
9332.11 1013
9333.03 1022
9333.94 990
9334.85 968
9335.76 973
9336.67 1007
9337.59 960
9338.50 976
9339.41 1012
9340.32 935
9341.24 1003
9342.15 1069
9343.06 1049
9343.97 1049
9344.89 969
9345.80 939
9346.71 1063
9347.63 1067
9348.54 999
9349.45 1015
9350.36 1004
9351.28 1009
9352.19 975
9353.10 956
9354.02 901
9354.93 1030
9355.84 1023
9356.76 970
9357.67 1024
9358.58 966
9359.50 1019
9360.41 1021
9361.32 964
9362.24 987
9363.15 1002
9364.06 1079
9364.98 979
9365.89 1015
9366.81 976
9367.72 956
9368.63 1067
9369.55 1012
9370.46 1064
9371.38 1030
9372.29 1028
9373.20 1102
9374.12 1071
9375.03 1062
9375.95 1013
9376.86 1043
9377.77 1154
9378.69 1119
9379.60 947
9380.52 985
9381.43 1020
9382.35 1016
9383.26 1054
9384.18 1060
9385.09 1109
9386.01 1113
9386.92 1170
9387.83 1082
9388.75 1106
9389.66 1113
9390.58 1056
9391.49 1119
9392.41 1073
9393.32 1061
9394.24 1129
9395.16 1155
9396.07 1090
9396.99 1133
9397.90 1169
9398.82 1252
9399.73 1215
9400.65 1270
9401.56 1293
9402.48 1224
9403.39 1211
9404.31 1179
9405.22 1314
9406.14 1310
9407.06 1238
9407.97 1294
9408.89 1301
9409.80 1163
9410.72 1169
9411.64 1125
9412.55 1183
9413.47 1148
9414.38 1135
9415.30 1128
9416.22 1209
9417.13 1164
9418.05 1138
9418.97 1182
9419.88 1173
9420.80 1106
9421.71 1178
9422.63 1112
9423.55 1120
9424.46 1151
9425.38 1167
9426.30 1141
9427.21 1180
9428.13 1098
9429.05 1111
9429.96 1230
9430.88 1170
9431.80 1146
9432.72 1101
9433.63 1130
9434.55 1137
9435.47 1176
9436.38 1151
9437.30 1142
9438.22 1183
9439.14 1152
9440.05 1220
9440.97 1139
9441.89 1173
9442.81 1256
9443.72 1272
9444.64 1285
9445.56 1241
9446.48 1214
9447.39 1185
9448.31 1156
9449.23 1222
9450.15 1305
9451.07 1238
9451.98 1269
9452.90 1200
9453.82 1196
9454.74 1227
9455.66 1173
9456.57 1206
9457.49 1213
9458.41 1333
9459.33 1339
9460.25 1397
9461.16 1474
9462.08 1547
9463.00 1519
9463.92 1548
9464.84 1564
9465.76 1521
9466.68 1442
9467.59 1400
9468.51 1316
9469.43 1275
9470.35 1285
9471.27 1175
9472.19 1254
9473.11 1274
9474.03 1232
9474.95 1300
9475.87 1209
9476.78 1208
9477.70 1224
9478.62 1277
9479.54 1223
9480.46 1148
9481.38 1164
9482.30 1241
9483.22 1231
9484.14 1289
9485.06 1204
9485.98 1215
9486.90 1287
9487.82 1345
9488.74 1334
9489.66 1325
9490.58 1310
9491.50 1323
9492.42 1325
9493.34 1304
9494.26 1409
9495.18 1347
9496.10 1373
9497.02 1340
9497.94 1276
9498.86 1306
9499.78 1248
9500.70 1232
9501.62 1231
9502.54 1254
9503.46 1193
9504.38 1191
9505.30 1255
9506.22 1177
9507.14 1190
9508.06 1234
9508.98 1311
9509.90 1165
9510.82 1153
9511.75 1207
9512.67 1259
9513.59 1268
9514.51 1266
9515.43 1282
9516.35 1240
9517.27 1262
9518.19 1335
9519.11 1299
9520.03 1255
9520.96 1283
9521.88 1323
9522.80 1319
9523.72 1280
9524.64 1261
9525.56 1347
9526.48 1374
9527.41 1452
9528.33 1331
9529.25 1332
9530.17 1331
9531.09 1390
9532.02 1404
9532.94 1387
9533.86 1363
9534.78 1378
9535.70 1405
9536.63 1454
9537.55 1370
9538.47 1522
9539.39 1601
9540.31 1609
9541.24 1696
9542.16 1812
9543.08 1797
9544.00 1813
9544.93 1822
9545.85 1753
9546.77 1755
9547.69 1560
9548.62 1561
9549.54 1475
9550.46 1487
9551.38 1420
9552.31 1351
9553.23 1461
9554.15 1367
9555.08 1394
9556.00 1312
9556.92 1354
9557.84 1295
9558.77 1277
9559.69 1260
9560.61 1288
9561.54 1345
9562.46 1301
9563.38 1280
9564.31 1265
9565.23 1252
9566.15 1346
9567.08 1405
9568.00 1362
9568.93 1309
9569.85 1325
9570.77 1475
9571.70 1513
9572.62 1401
9573.54 1380
9574.47 1397
9575.39 1417
9576.32 1434
9577.24 1347
9578.16 1269
9579.09 1341
9580.01 1259
9580.94 1191
9581.86 1244
9582.78 1315
9583.71 1287
9584.63 1263
9585.56 1272
9586.48 1352
9587.41 1327
9588.33 1269
9589.26 1303
9590.18 1297
9591.11 1210
9592.03 1257
9592.96 1288
9593.88 1242
9594.80 1301
9595.73 1301
9596.65 1339
9597.58 1331
9598.50 1344
9599.43 1275
9600.35 1249
9601.28 1246
9602.21 1242
9603.13 1304
9604.06 1331
9604.98 1339
9605.91 1385
9606.83 1368
9607.76 1432
9608.68 1347
9609.61 1389
9610.53 1372
9611.46 1474
9612.39 1442
9613.31 1455
9614.24 1364
9615.16 1368
9616.09 1431
9617.02 1381
9617.94 1408
9618.87 1379
9619.79 1428
9620.72 1476
9621.65 1384
9622.57 1462
9623.50 1506
9624.42 1470
9625.35 1503
9626.28 1528
9627.20 1462
9628.13 1537
9629.06 1567
9629.98 1548
9630.91 1514
9631.84 1517
9632.76 1561
9633.69 1621
9634.62 1548
9635.54 1615
9636.47 1492
9637.40 1504
9638.32 1590
9639.25 1576
9640.18 1619
9641.11 1636
9642.03 1595
9642.96 1594
9643.89 1791
9644.81 1690
9645.74 1766
9646.67 1837
9647.60 1865
9648.52 1844
9649.45 1846
9650.38 1949
9651.31 1917
9652.23 1792
9653.16 1825
9654.09 1914
9655.02 1961
9655.95 2050
9656.87 2132
9657.80 2169
9658.73 2218
9659.66 2268
9660.58 2288
9661.51 2198
9662.44 2314
9663.37 2150
9664.30 2005
9665.23 1929
9666.15 1903
9667.08 1817
9668.01 1755
9668.94 1762
9669.87 1848
9670.80 1732
9671.73 1861
9672.65 1866
9673.58 1830
9674.51 1894
9675.44 1861
9676.37 1843
9677.30 1796
9678.23 1830
9679.16 1788
9680.08 1830
9681.01 1755
9681.94 1824
9682.87 1932
9683.80 1859
9684.73 1796
9685.66 1883
9686.59 1919
9687.52 1886
9688.45 2009
9689.38 1933
9690.31 1951
9691.24 2113
9692.17 2072
9693.09 1995
9694.02 2176
9694.95 2106
9695.88 2012
9696.81 2008
9697.74 1945
9698.67 2005
9699.60 2137
9700.53 2116
9701.46 2145
9702.39 2012
9703.32 1958
9704.25 2079
9705.18 2095
9706.11 2078
9707.04 2197
9707.97 2213
9708.91 2110
9709.84 2194
9710.77 2189
9711.70 2171
9712.63 2066
9713.56 2019
9714.49 1980
9715.42 2011
9716.35 1977
9717.28 1936
9718.21 1888
9719.14 1944
9720.07 1985
9721.00 1922
9721.93 1961
9722.87 1973
9723.80 1931
9724.73 1901
9725.66 1932
9726.59 1941
9727.52 1900
9728.45 1953
9729.38 1869
9730.32 1800
9731.25 1748
9732.18 1863
9733.11 1846
9734.04 1773
9734.97 1737
9735.91 1809
9736.84 1699
9737.77 1698
9738.70 1847
9739.63 1734
9740.56 1771
9741.50 1779
9742.43 1744
9743.36 1797
9744.29 1782
9745.22 1716
9746.16 1738
9747.09 1645
9748.02 1691
9748.95 1594
9749.89 1563
9750.82 1654
9751.75 1697
9752.68 1781
9753.62 1646
9754.55 1617
9755.48 1710
9756.41 1635
9757.35 1609
9758.28 1578
9759.21 1615
9760.14 1711
9761.08 1634
9762.01 1600
9762.94 1583
9763.88 1530
9764.81 1539
9765.74 1547
9766.68 1556
9767.61 1607
9768.54 1549
9769.48 1533
9770.41 1620
9771.34 1634
9772.28 1638
9773.21 1582
9774.14 1569
9775.08 1577
9776.01 1548
9776.94 1652
9777.88 1573
9778.81 1593
9779.74 1576
9780.68 1619
9781.61 1561
9782.55 1644
9783.48 1607
9784.41 1702
9785.35 1678
9786.28 1623
9787.22 1736
9788.15 1790
9789.08 1812
9790.02 1857
9790.95 1788
9791.89 1753
9792.82 1704
9793.76 1659
9794.69 1688
9795.63 1689
9796.56 1639
9797.49 1561
9798.43 1499
9799.36 1531
9800.30 1463
9801.23 1509
9802.17 1466
9803.10 1481
9804.04 1421
9804.97 1533
9805.91 1540
9806.84 1518
9807.78 1551
9808.71 1564
9809.65 1527
9810.58 1522
9811.52 1462
9812.45 1518
9813.39 1481
9814.33 1391
9815.26 1393
9816.20 1347
9817.13 1418
9818.07 1458
9819.00 1378
9819.94 1361
9820.87 1453
9821.81 1424
9822.75 1395
9823.68 1428
9824.62 1366
9825.55 1408
9826.49 1335
9827.43 1381
9828.36 1338
9829.30 1300
9830.23 1410
9831.17 1396
9832.11 1383
9833.04 1319
9833.98 1311
9834.92 1304
9835.85 1287
9836.79 1275
9837.73 1234
9838.66 1228
9839.60 1301
9840.54 1297
9841.47 1282
9842.41 1255
9843.35 1274
9844.28 1293
9845.22 1277
9846.16 1312
9847.09 1335
9848.03 1323
9848.97 1339
9849.90 1327
9850.84 1259
9851.78 1292
9852.72 1330
9853.65 1273
9854.59 1199
9855.53 1329
9856.47 1313
9857.40 1289
9858.34 1319
9859.28 1332
9860.22 1301
9861.15 1292
9862.09 1305
9863.03 1307
9863.97 1331
9864.90 1320
9865.84 1320
9866.78 1329
9867.72 1282
9868.66 1293
9869.59 1275
9870.53 1342
9871.47 1343
9872.41 1303
9873.35 1280
9874.29 1294
9875.22 1297
9876.16 1315
9877.10 1283
9878.04 1207
9878.98 1265
9879.92 1272
9880.85 1269
9881.79 1252
9882.73 1243
9883.67 1274
9884.61 1255
9885.55 1241
9886.49 1228
9887.43 1228
9888.37 1318
9889.30 1213
9890.24 1221
9891.18 1248
9892.12 1241
9893.06 1193
9894.00 1159
9894.94 1206
9895.88 1217
9896.82 1263
9897.76 1230
9898.70 1240
9899.64 1195
9900.58 1204
9901.52 1266
9902.45 1247
9903.39 1166
9904.33 1152
9905.27 1246
9906.21 1197
9907.15 1164
9908.09 1227
9909.03 1242
9909.97 1171
9910.91 1201
9911.85 1278
9912.79 1181
9913.73 1245
9914.67 1324
9915.61 1247
9916.55 1182
9917.49 1193
9918.44 1202
9919.38 1221
9920.32 1209
9921.26 1178
9922.20 1200
9923.14 1213
9924.08 1220
9925.02 1223
9925.96 1237
9926.90 1260
9927.84 1232
9928.78 1216
9929.72 1209
9930.66 1185
9931.61 1249
9932.55 1353
9933.49 1513
9934.43 1611
9935.37 1632
9936.31 1762
9937.25 1813
9938.19 1742
9939.14 1740
9940.08 1752
9941.02 1652
9941.96 1503
9942.90 1490
9943.84 1422
9944.78 1352
9945.73 1419
9946.67 1321
9947.61 1270
9948.55 1300
9949.49 1312
9950.44 1285
9951.38 1268
9952.32 1278
9953.26 1286
9954.20 1333
9955.15 1289
9956.09 1324
9957.03 1262
9957.97 1200
9958.91 1219
9959.86 1239
9960.80 1136
9961.74 1166
9962.68 1108
9963.63 1063
9964.57 1096
9965.51 1021
9966.45 1051
9967.40 1094
9968.34 1098
9969.28 1062
9970.23 1125
9971.17 1153
9972.11 1157
9973.05 1126
9974.00 1092
9974.94 1137
9975.88 1168
9976.83 1184
9977.77 1106
9978.71 1073
9979.66 1089
9980.60 1094
9981.54 1053
9982.49 948
9983.43 1002
9984.37 999
9985.32 1033
9986.26 1063
9987.20 1024
9988.15 1063
9989.09 971
9990.04 1006
9990.98 1009
9991.92 1058
9992.87 995
9993.81 1083
9994.76 992
9995.70 987
9996.64 987
9997.59 1010
9998.53 1061
9999.48 1035
10000.42 1036
10001.36 1062
10002.31 1001
10003.25 975
10004.20 1022
10005.14 1043
10006.09 1069
10007.03 1052
10007.98 1029
10008.92 1114
10009.87 997
10010.81 1027
10011.76 1071
10012.70 1024
10013.64 991
10014.59 978
10015.53 977
10016.48 994
10017.43 1047
10018.37 1095
10019.32 1040
10020.26 986
10021.21 936
10022.15 966
10023.10 997
10024.04 975
10024.99 1014
10025.93 1074
10026.88 1008
10027.82 1040
10028.77 1049
10029.72 1001
10030.66 1013
10031.61 992
10032.55 1035
10033.50 1071
10034.44 1030
10035.39 998
10036.34 1042
10037.28 1021
10038.23 1029
10039.17 1041
10040.12 1000
10041.07 1015
10042.01 1045
10042.96 991
10043.91 963
10044.85 987
10045.80 996
10046.74 968
10047.69 1028
10048.64 1036
10049.58 980
10050.53 1016
10051.48 1012
10052.42 1032
10053.37 997
10054.32 983
10055.27 981
10056.21 977
10057.16 967
10058.11 916
10059.05 888
10060.00 887
10060.95 876
10061.89 900
10062.84 880
10063.79 940
10064.74 929
10065.68 977
10066.63 930
10067.58 950
10068.53 924
10069.47 919
10070.42 929
10071.37 913
10072.32 945
10073.26 934
10074.21 900
10075.16 969
10076.11 911
10077.06 923
10078.00 931
10078.95 996
10079.90 1023
10080.85 938
10081.80 926
10082.74 988
10083.69 994
10084.64 976
10085.59 912
10086.54 968
10087.49 954
10088.43 973
10089.38 935
10090.33 933
10091.28 1017
10092.23 993
10093.18 976
10094.13 918
10095.07 968
10096.02 1030
10096.97 1015
10097.92 958
10098.87 992
10099.82 987
10100.77 1021
10101.72 1006
10102.67 965
10103.61 937
10104.56 953
10105.51 939
10106.46 991
10107.41 955
10108.36 917
10109.31 912
10110.26 1022
10111.21 965
10112.16 931
10113.11 962
10114.06 943
10115.01 941
10115.96 911
10116.91 883
10117.86 952
10118.81 979
10119.76 880
10120.71 850
10121.66 873
10122.61 875
10123.56 931
10124.51 892
10125.46 875
10126.41 960
10127.36 921
10128.31 890
10129.26 925
10130.21 913
10131.16 916
10132.11 916
10133.06 925
10134.01 980
10134.96 940
10135.91 865
10136.86 899
10137.81 897
10138.76 803
10139.72 885
10140.67 874
10141.62 918
10142.57 898
10143.52 1009
10144.47 928
10145.42 874
10146.37 870
10147.32 893
10148.28 910
10149.23 888
10150.18 930
10151.13 966
10152.08 909
10153.03 868
10153.98 977
10154.94 992
10155.89 948
10156.84 935
10157.79 942
10158.74 977
10159.69 929
10160.65 931
10161.60 931
10162.55 949
10163.50 977
10164.45 970
10165.41 981
10166.36 935
10167.31 956
10168.26 926
10169.21 961
10170.17 935
10171.12 962
10172.07 932
10173.02 973
10173.98 924
10174.93 947
10175.88 942
10176.83 881
10177.79 937
10178.74 938
10179.69 934
10180.64 971
10181.60 911
10182.55 925
10183.50 953
10184.46 940
10185.41 896
10186.36 976
10187.32 1006
10188.27 962
10189.22 982
10190.18 949
10191.13 923
10192.08 986
10193.03 1021
10193.99 990
10194.94 1030
10195.90 1030
10196.85 1004
10197.80 1019
10198.76 982
10199.71 1010
10200.66 1013
10201.62 990
10202.57 1033
10203.52 1025
10204.48 1099
10205.43 965
10206.39 1093
10207.34 1093
10208.29 1027
10209.25 871
10210.20 974
10211.16 927
10212.11 1040
10213.07 1080
10214.02 1025
10214.97 1100
10215.93 1114
10216.88 1147
10217.84 1185
10218.79 1207
10219.75 1091
10220.70 1147
10221.66 1047
10222.61 1013
10223.57 1017
10224.52 1033
10225.48 1138
10226.43 1096
10227.39 1011
10228.34 1037
10229.30 1008
10230.25 998
10231.21 1031
10232.16 1033
10233.12 1061
10234.07 1060
10235.03 1094
10235.98 1054
10236.94 1061
10237.89 1023
10238.85 1088
10239.80 1045
10240.76 1007
10241.72 1008
10242.67 1148
10243.63 1206
10244.58 1216
10245.54 1220
10246.49 1225
10247.45 1253
10248.41 1234
10249.36 1219
10250.32 1270
10251.27 1213
10252.23 1093
10253.19 1162
10254.14 1106
10255.10 1060
10256.06 966
10257.01 972
10257.97 981
10258.92 1026
10259.88 1122
10260.84 1111
10261.79 1065
10262.75 1061
10263.71 1114
10264.66 1010
10265.62 1032
10266.58 1008
10267.53 989
10268.49 971
10269.45 991
10270.41 990
10271.36 982
10272.32 955
10273.28 957
10274.23 987
10275.19 1005
10276.15 979
10277.11 1068
10278.06 1036
10279.02 996
10279.98 986
10280.94 985
10281.89 969
10282.85 943
10283.81 912
10284.77 911
10285.72 916
10286.68 926
10287.64 882
10288.60 905
10289.55 927
10290.51 958
10291.47 873
10292.43 922
10293.39 926
10294.34 862
10295.30 815
10296.26 890
10297.22 913
10298.18 910
10299.14 933
10300.09 923
10301.05 900
10302.01 922
10302.97 896
10303.93 897
10304.89 896
10305.85 890
10306.80 926
10307.76 935
10308.72 843
10309.68 826
10310.64 904
10311.60 859
10312.56 815
10313.52 887
10314.47 952
10315.43 956
10316.39 922
10317.35 901
10318.31 861
10319.27 852
10320.23 878
10321.19 932
10322.15 929
10323.11 987
10324.07 952
10325.03 902
10325.99 871
10326.95 924
10327.91 835
10328.87 892
10329.83 869
10330.79 858
10331.75 843
10332.71 845
10333.67 798
10334.63 883
10335.59 928
10336.55 905
10337.51 905
10338.47 937
10339.43 964
10340.39 930
10341.35 949
10342.31 987
10343.27 951
10344.23 888
10345.19 886
10346.15 880
10347.11 863
10348.07 893
10349.03 857
10349.99 894
10350.95 901
10351.91 863
10352.87 908
10353.83 887
10354.79 844
10355.76 894
10356.72 896
10357.68 899
10358.64 941
10359.60 926
10360.56 901
10361.52 878
10362.48 879
10363.45 856
10364.41 828
10365.37 882
10366.33 869
10367.29 840
10368.25 864
10369.21 873
10370.18 799
10371.14 831
10372.10 860
10373.06 877
10374.02 859
10374.98 846
10375.95 833
10376.91 849
10377.87 893
10378.83 891
10379.79 864
10380.76 839
10381.72 883
10382.68 834
10383.64 801
10384.61 829
10385.57 802
10386.53 821
10387.49 895
10388.46 860
10389.42 892
10390.38 791
10391.34 807
10392.31 852
10393.27 888
10394.23 909
10395.19 863
10396.16 796
10397.12 840
10398.08 777
10399.05 850
10400.01 866
10400.97 830
10401.93 818
10402.90 857
10403.86 805
10404.82 889
10405.79 830
10406.75 818
10407.71 949
10408.68 899
10409.64 826
10410.60 838
10411.57 864
10412.53 930
10413.50 913
10414.46 911
10415.42 924
10416.39 935
10417.35 968
10418.31 849
10419.28 893
10420.24 844
10421.21 882
10422.17 956
10423.13 965
10424.10 1006
10425.06 1128
10426.03 1132
10426.99 1132
10427.96 1182
10428.92 1245
10429.88 1194
10430.85 1197
10431.81 1247
10432.78 1233
10433.74 1108
10434.71 1147
10435.67 1139
10436.64 1110
10437.60 1022
10438.57 974
10439.53 926
10440.50 935
10441.46 894
10442.43 955
10443.39 869
10444.36 826
10445.32 894
10446.29 919
10447.25 924
10448.22 871
10449.18 851
10450.15 837
10451.11 878
10452.08 890
10453.04 891
10454.01 901
10454.97 901
10455.94 813
10456.91 865
10457.87 866
10458.84 852
10459.80 845
10460.77 802
10461.73 808
10462.70 798
10463.67 848
10464.63 884
10465.60 842
10466.56 854
10467.53 827
10468.50 856
10469.46 865
10470.43 829
10471.40 808
10472.36 910
10473.33 816
10474.30 816
10475.26 799
10476.23 801
10477.19 823
10478.16 801
10479.13 829
10480.09 772
10481.06 811
10482.03 798
10483.00 860
10483.96 828
10484.93 780
10485.90 802
10486.86 784
10487.83 824
10488.80 847
10489.76 792
10490.73 784
10491.70 801
10492.67 833
10493.63 835
10494.60 843
10495.57 839
10496.54 820
10497.50 828
10498.47 873
10499.44 869
10500.41 877
10501.37 856
10502.34 891
10503.31 839
10504.28 899
10505.25 901
10506.21 843
10507.18 860
10508.15 887
10509.12 892
10510.09 863
10511.05 944
10512.02 942
10512.99 864
10513.96 892
10514.93 915
10515.90 894
10516.86 984
10517.83 938
10518.80 911
10519.77 830
10520.74 829
10521.71 902
10522.68 830
10523.64 824
10524.61 890
10525.58 857
10526.55 852
10527.52 830
10528.49 855
10529.46 869
10530.43 922
10531.40 890
10532.36 892
10533.33 794
10534.30 800
10535.27 827
10536.24 799
10537.21 837
10538.18 843
10539.15 818
10540.12 842
10541.09 923
10542.06 857
10543.03 786
10544.00 874
10544.97 917
10545.94 827
10546.91 757
10547.88 783
10548.85 809
10549.82 796
10550.79 805
10551.76 808
10552.73 840
10553.70 870
10554.67 881
10555.64 828
10556.61 831
10557.58 895
10558.55 850
10559.52 855
10560.49 873
10561.46 916
10562.43 883
10563.40 884
10564.37 909
10565.34 957
10566.31 928
10567.28 956
10568.25 994
10569.23 978
10570.20 998
10571.17 1015
10572.14 1127
10573.11 1117
10574.08 1019
10575.05 1017
10576.02 1017
10576.99 957
10577.96 953
10578.94 919
10579.91 906
10580.88 821
10581.85 853
10582.82 919
10583.79 888
10584.76 809
10585.74 906
10586.71 916
10587.68 901
10588.65 901
10589.62 906
10590.60 851
10591.57 828
10592.54 848
10593.51 898
10594.48 887
10595.45 924
10596.43 904
10597.40 967
10598.37 965
10599.34 924
10600.32 977
10601.29 1006
10602.26 977
10603.23 908
10604.21 1010
10605.18 998
10606.15 916
10607.12 964
10608.10 945
10609.07 934
10610.04 896
10611.01 886
10611.99 846
10612.96 906
10613.93 893
10614.91 924
10615.88 841
10616.85 759
10617.82 843
10618.80 864
10619.77 912
10620.74 908
10621.72 854
10622.69 876
10623.66 908
10624.64 831
10625.61 832
10626.58 878
10627.56 921
10628.53 858
10629.51 857
10630.48 884
10631.45 1041
10632.43 944
10633.40 910
10634.37 876
10635.35 853
10636.32 872
10637.30 878
10638.27 907
10639.24 853
10640.22 860
10641.19 921
10642.17 915
10643.14 936
10644.11 1016
10645.09 1042
10646.06 1069
10647.04 951
10648.01 1059
10648.99 1128
10649.96 1142
10650.94 1187
10651.91 1127
10652.89 1054
10653.86 1005
10654.83 981
10655.81 955
10656.78 937
10657.76 858
10658.73 900
10659.71 843
10660.68 836
10661.66 806
10662.63 861
10663.61 817
10664.59 867
10665.56 878
10666.54 841
10667.51 859
10668.49 910
10669.46 877
10670.44 874
10671.41 877
10672.39 837
10673.36 864
10674.34 930
10675.32 959
10676.29 873
10677.27 865
10678.24 894
10679.22 881
10680.19 836
10681.17 823
10682.15 866
10683.12 817
10684.10 801
10685.08 887
10686.05 879
10687.03 808
10688.00 814
10688.98 950
10689.96 870
10690.93 908
10691.91 935
10692.89 919
10693.86 896
10694.84 885
10695.82 865
10696.79 874
10697.77 839
10698.75 843
10699.72 827
10700.70 788
10701.68 850
10702.65 788
10703.63 773
10704.61 844
10705.59 808
10706.56 781
10707.54 880
10708.52 805
10709.49 815
10710.47 855
10711.45 860
10712.43 804
10713.40 790
10714.38 763
10715.36 800
10716.34 811
10717.31 789
10718.29 771
10719.27 796
10720.25 825
10721.22 816
10722.20 791
10723.18 817
10724.16 733
10725.14 807
10726.11 836
10727.09 824
10728.07 811
10729.05 785
10730.03 785
10731.01 743
10731.98 792
10732.96 789
10733.94 788
10734.92 778
10735.90 779
10736.88 758
10737.85 808
10738.83 818
10739.81 791
10740.79 811
10741.77 764
10742.75 811
10743.73 867
10744.71 883
10745.69 757
10746.66 777
10747.64 801
10748.62 800
10749.60 793
10750.58 819
10751.56 782
10752.54 799
10753.52 769
10754.50 766
10755.48 767
10756.46 787
10757.44 811
10758.42 800
10759.39 849
10760.37 813
10761.35 814
10762.33 775
10763.31 784
10764.29 778
10765.27 838
10766.25 825
10767.23 784
10768.21 795
10769.19 757
10770.17 800
10771.15 806
10772.13 782
10773.11 812
10774.09 788
10775.07 800
10776.05 842
10777.03 819
10778.02 847
10779.00 725
10779.98 810
10780.96 819
10781.94 806
10782.92 787
10783.90 808
10784.88 832
10785.86 810
10786.84 766
10787.82 803
10788.80 812
10789.78 837
10790.76 785
10791.75 787
10792.73 824
10793.71 792
10794.69 841
10795.67 812
10796.65 775
10797.63 755
10798.61 788
10799.60 829
10800.58 810
10801.56 854
10802.54 817
10803.52 794
10804.50 818
10805.49 846
10806.47 811
10807.45 859
10808.43 866
10809.41 815
10810.39 901
10811.38 887
10812.36 810
10813.34 795
10814.32 841
10815.30 801
10816.29 818
10817.27 836
10818.25 844
10819.23 803
10820.22 788
10821.20 804
10822.18 840
10823.16 842
10824.15 846
10825.13 826
10826.11 825
10827.09 826
10828.08 856
10829.06 847
10830.04 804
10831.02 925
10832.01 819
10832.99 833
10833.97 854
10834.96 858
10835.94 829
10836.92 907
10837.91 908
10838.89 804
10839.87 881
10840.85 908
10841.84 838
10842.82 841
10843.81 887
10844.79 875
10845.77 889
10846.76 825
10847.74 876
10848.72 904
10849.71 893
10850.69 867
10851.67 828
10852.66 864
10853.64 926
10854.63 876
10855.61 878
10856.59 893
10857.58 893
10858.56 951
10859.55 929
10860.53 908
10861.51 894
10862.50 922
10863.48 900
10864.47 899
10865.45 861
10866.44 900
10867.42 930
10868.41 950
10869.39 927
10870.37 959
10871.36 896
10872.34 931
10873.33 939
10874.31 991
10875.30 952
10876.28 1025
10877.27 1024
10878.25 973
10879.24 947
10880.22 974
10881.21 942
10882.19 1045
10883.18 998
10884.16 925
10885.15 1002
10886.13 1002
10887.12 992
10888.11 986
10889.09 988
10890.08 1046
10891.06 1009
10892.05 1075
10893.03 1028
10894.02 1008
10895.00 962
10895.99 1040
10896.98 1033
10897.96 1085
10898.95 1069
10899.93 1029
10900.92 1096
10901.91 1160
10902.89 1159
10903.88 1078
10904.86 1097
10905.85 1106
10906.84 1134
10907.82 1152
10908.81 1154
10909.80 1101
10910.78 1092
10911.77 1119
10912.76 1266
10913.74 1207
10914.73 1218
10915.72 1151
10916.70 1176
10917.69 1205
10918.68 1197
10919.66 1151
10920.65 1138
10921.64 1165
10922.62 1223
10923.61 1199
10924.60 1226
10925.58 1216
10926.57 1282
10927.56 1251
10928.55 1258
10929.53 1205
10930.52 1266
10931.51 1280
10932.50 1236
10933.48 1218
10934.47 1283
10935.46 1291
10936.45 1254
10937.43 1369
10938.42 1295
10939.41 1315
10940.40 1359
10941.38 1404
10942.37 1389
10943.36 1334
10944.35 1357
10945.34 1310
10946.32 1431
10947.31 1363
10948.30 1427
10949.29 1470
10950.28 1479
10951.27 1568
10952.25 1568
10953.24 1612
10954.23 1663
10955.22 1608
10956.21 1593
10957.20 1542
10958.18 1475
10959.17 1575
10960.16 1624
10961.15 1590
10962.14 1594
10963.13 1677
10964.12 1688
10965.11 1717
10966.10 1722
10967.08 1843
10968.07 1834
10969.06 1906
10970.05 1986
10971.04 1957
10972.03 2006
10973.02 1880
10974.01 1809
10975.00 1710
10975.99 1643
10976.98 1594
10977.97 1692
10978.96 1584
10979.95 1589
10980.94 1564
10981.92 1545
10982.91 1581
10983.90 1636
10984.89 1600
10985.88 1581
10986.87 1535
10987.86 1513
10988.85 1643
10989.84 1683
10990.83 1613
10991.82 1663
10992.81 1694
10993.80 1558
10994.79 1586
10995.78 1519
10996.78 1562
10997.77 1672
10998.76 1671
10999.75 1629
11000.74 1626
11001.73 1677
11002.72 1679
11003.71 1689
11004.70 1869
11005.69 1947
11006.68 2131
11007.67 2187
11008.66 2385
11009.65 2462
11010.64 2432
11011.64 2709
11012.63 2560
11013.62 2336
11014.61 2382
11015.60 2128
11016.59 2067
11017.58 1882
11018.57 1798
11019.57 1683
11020.56 1676
11021.55 1602
11022.54 1657
11023.53 1526
11024.52 1545
11025.51 1534
11026.51 1479
11027.50 1600
11028.49 1511
11029.48 1449
11030.47 1460
11031.47 1455
11032.46 1388
11033.45 1372
11034.44 1359
11035.43 1321
11036.43 1360
11037.42 1367
11038.41 1228
11039.40 1297
11040.39 1332
11041.39 1320
11042.38 1326
11043.37 1247
11044.36 1300
11045.36 1241
11046.35 1343
11047.34 1255
11048.34 1278
11049.33 1225
11050.32 1251
11051.31 1220
11052.31 1165
11053.30 1200
11054.29 1197
11055.29 1246
11056.28 1177
11057.27 1232
11058.26 1142
11059.26 1213
11060.25 1167
11061.24 1151
11062.24 1184
11063.23 1183
11064.22 1239
11065.22 1155
11066.21 1104
11067.20 1090
11068.20 1062
11069.19 1146
11070.19 1117
11071.18 1102
11072.17 1104
11073.17 1167
11074.16 1126
11075.15 1150
11076.15 1155
11077.14 1113
11078.14 1125
11079.13 1063
11080.12 1076
11081.12 1082
11082.11 1109
11083.11 1092
11084.10 1154
11085.10 1127
11086.09 1120
11087.08 1071
11088.08 1175
11089.07 1180
11090.07 1187
11091.06 1114
11092.06 1117
11093.05 1110
11094.05 1071
11095.04 1059
11096.04 1094
11097.03 1176
11098.03 1146
11099.02 1070
11100.02 1053
11101.01 1064
11102.01 1057
11103.00 1029
11104.00 1089
11104.99 1105
11105.99 1169
11106.98 1142
11107.98 1117
11108.97 976
11109.97 1086
11110.96 1114
11111.96 1052
11112.95 1001
11113.95 1008
11114.95 976
11115.94 1026
11116.94 1040
11117.93 1015
11118.93 1010
11119.93 1071
11120.92 1079
11121.92 1031
11122.91 1035
11123.91 1047
11124.91 991
11125.90 1059
11126.90 972
11127.89 978
11128.89 1010
11129.89 1030
11130.88 1044
11131.88 990
11132.88 1072
11133.87 1040
11134.87 983
11135.87 1007
11136.86 1035
11137.86 1105
11138.86 1024
11139.85 1014
11140.85 1048
11141.85 939
11142.84 993
11143.84 994
11144.84 1022
11145.83 1025
11146.83 962
11147.83 946
11148.83 1047
11149.82 983
11150.82 958
11151.82 985
11152.82 994
11153.81 934
11154.81 934
11155.81 961
11156.80 990
11157.80 1072
11158.80 986
11159.80 985
11160.80 908
11161.79 936
11162.79 919
11163.79 942
11164.79 886
11165.78 933
11166.78 914
11167.78 970
11168.78 975
11169.78 964
11170.78 975
11171.77 912
11172.77 885
11173.77 878
11174.77 913
11175.77 934
11176.77 896
11177.76 896
11178.76 829
11179.76 854
11180.76 882
11181.76 849
11182.76 881
11183.76 941
11184.75 926
11185.75 868
11186.75 906
11187.75 856
11188.75 856
11189.75 887
11190.75 859
11191.75 910
11192.75 931
11193.75 883
11194.75 871
11195.74 858
11196.74 911
11197.74 890
11198.74 875
11199.74 893
11200.74 897
11201.74 876
11202.74 988
11203.74 999
11204.74 890
11205.74 842
11206.74 832
11207.74 927
11208.74 920
11209.74 883
11210.74 869
11211.74 830
11212.74 820
11213.74 830
11214.74 833
11215.74 840
11216.74 888
11217.74 896
11218.74 897
11219.74 844
11220.74 837
11221.74 890
11222.74 830
11223.74 907
11224.74 883
11225.74 879
11226.74 855
11227.75 914
11228.75 910
11229.75 883
11230.75 904
11231.75 859
11232.75 884
11233.75 850
11234.75 878
11235.75 844
11236.75 820
11237.76 830
11238.76 850
11239.76 895
11240.76 892
11241.76 876
11242.76 882
11243.76 911
11244.76 861
11245.77 885
11246.77 886
11247.77 949
11248.77 907
11249.77 869
11250.77 928
11251.78 886
11252.78 885
11253.78 861
11254.78 835
11255.78 905
11256.79 872
11257.79 812
11258.79 850
11259.79 925
11260.79 900
11261.80 853
11262.80 842
11263.80 845
11264.80 915
11265.81 886
11266.81 895
11267.81 877
11268.81 906
11269.82 913
11270.82 930
11271.82 895
11272.82 876
11273.83 813
11274.83 831
11275.83 859
11276.84 912
11277.84 829
11278.84 903
11279.85 943
11280.85 900
11281.85 911
11282.85 896
11283.86 942
11284.86 969
11285.86 1007
11286.87 923
11287.87 949
11288.87 997
11289.88 977
11290.88 910
11291.89 962
11292.89 960
11293.89 930
11294.90 977
11295.90 971
11296.90 901
11297.91 880
11298.91 895
11299.92 960
11300.92 974
11301.92 956
11302.93 960
11303.93 1030
11304.94 894
11305.94 1022
11306.94 919
11307.95 938
11308.95 952
11309.96 946
11310.96 965
11311.97 931
11312.97 918
11313.98 961
11314.98 992
11315.98 944
11316.99 1004
11317.99 1032
11319.00 1024
11320.00 1074
11321.01 1115
11322.01 1117
11323.02 1100
11324.02 1203
11325.03 1109
11326.03 1062
11327.04 1056
11328.04 1033
11329.05 1057
11330.05 1050
11331.06 996
11332.07 1042
11333.07 1005
11334.08 982
11335.08 967
11336.09 939
11337.09 962
11338.10 973
11339.10 969
11340.11 930
11341.12 953
11342.12 973
11343.13 886
11344.13 904
11345.14 958
11346.15 927
11347.15 959
11348.16 948
11349.16 960
11350.17 925
11351.18 1011
11352.18 994
11353.19 982
11354.20 977
11355.20 947
11356.21 951
11357.21 977
11358.22 931
11359.23 1003
11360.23 950
11361.24 869
11362.25 896
11363.25 915
11364.26 869
11365.27 962
11366.28 968
11367.28 959
11368.29 921
11369.30 981
11370.30 966
11371.31 920
11372.32 934
11373.32 952
11374.33 904
11375.34 899
11376.35 939
11377.35 860
11378.36 915
11379.37 903
11380.38 904
11381.38 940
11382.39 928
11383.40 910
11384.41 970
11385.41 959
11386.42 927
11387.43 887
11388.44 918
11389.45 937
11390.45 911
11391.46 978
11392.47 943
11393.48 908
11394.49 886
11395.49 876
11396.50 884
11397.51 953
11398.52 881
11399.53 909
11400.54 920
11401.55 943
11402.55 924
11403.56 980
11404.57 915
11405.58 937
11406.59 904
11407.60 935
11408.61 965
11409.61 992
11410.62 963
11411.63 960
11412.64 951
11413.65 969
11414.66 974
11415.67 947
11416.68 954
11417.69 959
11418.70 992
11419.71 982
11420.71 947
11421.72 960
11422.73 1026
11423.74 1024
11424.75 961
11425.76 987
11426.77 947
11427.78 1008
11428.79 1029
11429.80 981
11430.81 991
11431.82 927
11432.83 989
11433.84 1058
11434.85 969
11435.86 996
11436.87 1066
11437.88 1052
11438.89 1036
11439.90 987
11440.91 1011
11441.92 1060
11442.93 991
11443.94 999
11444.95 1046
11445.96 1095
11446.97 1082
11447.98 1053
11448.99 1165
11450.00 1042
11451.01 1026
11452.03 1072
11453.04 1064
11454.05 1103
11455.06 1087
11456.07 1067
11457.08 1173
11458.09 1198
11459.10 1090
11460.11 1130
11461.12 1162
11462.14 1128
11463.15 1087
11464.16 1072
11465.17 1091
11466.18 1098
11467.19 1078
11468.20 1142
11469.21 1105
11470.23 1051
11471.24 1139
11472.25 1190
11473.26 1191
11474.27 1167
11475.28 1197
11476.30 1147
11477.31 1142
11478.32 1163
11479.33 1204
11480.34 1232
11481.36 1183
11482.37 1153
11483.38 1165
11484.39 1140
11485.40 1190
11486.42 1174
11487.43 1179
11488.44 1205
11489.45 1144
11490.47 1195
11491.48 1268
11492.49 1252
11493.50 1215
11494.52 1211
11495.53 1287
11496.54 1234
11497.55 1297
11498.57 1252
11499.58 1141
11500.59 1287
11501.61 1325
11502.62 1246
11503.63 1232
11504.64 1280
11505.66 1274
11506.67 1258
11507.68 1257
11508.70 1263
11509.71 1317
11510.72 1248
11511.74 1248
11512.75 1262
11513.76 1256
11514.78 1307
11515.79 1269
11516.80 1194
11517.82 1288
11518.83 1376
11519.84 1344
11520.86 1416
11521.87 1333
11522.89 1340
11523.90 1337
11524.91 1333
11525.93 1377
11526.94 1355
11527.96 1394
11528.97 1282
11529.98 1279
11531.00 1351
11532.01 1377
11533.03 1341
11534.04 1347
11535.06 1372
11536.07 1425
11537.08 1380
11538.10 1449
11539.11 1468
11540.13 1447
11541.14 1499
11542.16 1491
11543.17 1571
11544.19 1501
11545.20 1504
11546.22 1452
11547.23 1533
11548.25 1589
11549.26 1536
11550.28 1559
11551.29 1630
11552.31 1618
11553.32 1702
11554.34 1646
11555.35 1633
11556.37 1686
11557.38 1688
11558.40 1717
11559.41 1737
11560.43 1803
11561.45 1898
11562.46 1891
11563.48 1982
11564.49 1895
11565.51 1950
11566.52 1860
11567.54 1948
11568.56 1965
11569.57 2104
11570.59 2013
11571.60 2045
11572.62 2099
11573.64 2102
11574.65 2178
11575.67 2155
11576.68 2100
11577.70 2094
11578.72 2120
11579.73 2304
11580.75 2383
11581.77 2335
11582.78 2356
11583.80 2401
11584.82 2414
11585.83 2465
11586.85 2615
11587.87 2741
11588.88 2828
11589.90 2818
11590.92 3065
11591.93 3211
11592.95 3290
11593.97 3285
11594.98 3266
11596.00 3372
11597.02 3314
11598.03 3373
11599.05 3425
11600.07 3505
11601.09 3670
11602.10 3898
11603.12 4260
11604.14 4626
11605.16 5149
11606.17 5830
11607.19 6241
11608.21 7192
11609.23 7464
11610.24 7805
11611.26 7981
11612.28 7935
11613.30 7404
11614.32 6739
11615.33 6126
11616.35 5428
11617.37 4815
11618.39 4409
11619.41 3847
11620.42 3516
11621.44 3163
11622.46 2996
11623.48 2943
11624.50 2882
11625.51 2812
11626.53 2843
11627.55 2826
11628.57 2701
11629.59 2516
11630.61 2587
11631.63 2409
11632.64 2341
11633.66 2179
11634.68 2189
11635.70 2188
11636.72 2105
11637.74 2060
11638.76 2048
11639.78 2063
11640.80 2019
11641.81 2028
11642.83 2107
11643.85 2002
11644.87 1937
11645.89 1849
11646.91 1885
11647.93 1946
11648.95 1888
11649.97 1925
11650.99 1888
11652.01 1737
11653.03 1820
11654.05 1713
11655.07 1594
11656.09 1648
11657.11 1601
11658.13 1605
11659.15 1624
11660.17 1710
11661.19 1715
11662.21 1707
11663.23 1731
11664.25 1693
11665.27 1639
11666.29 1654
11667.31 1661
11668.33 1676
11669.35 1642
11670.37 1610
11671.39 1689
11672.41 1719
11673.43 1659
11674.45 1680
11675.47 1711
11676.49 1757
11677.51 1745
11678.53 1772
11679.55 1705
11680.57 1743
11681.59 1805
11682.61 1887
11683.64 1771
11684.66 1891
11685.68 1890
11686.70 1855
11687.72 1887
11688.74 2033
11689.76 2064
11690.78 2040
11691.80 2026
11692.83 1962
11693.85 1964
11694.87 1912
11695.89 1888
11696.91 1942
11697.93 1903
11698.95 1921
11699.98 1911
11701.00 1851
11702.02 1830
11703.04 1707
11704.06 1703
11705.08 1801
11706.11 1706
11707.13 1748
11708.15 1737
11709.17 1664
11710.19 1713
11711.22 1733
11712.24 1630
11713.26 1649
11714.28 1719
11715.31 1609
11716.33 1579
11717.35 1636
11718.37 1643
11719.40 1619
11720.42 1535
11721.44 1551
11722.46 1477
11723.49 1407
11724.51 1482
11725.53 1465
11726.55 1474
11727.58 1381
11728.60 1391
11729.62 1376
11730.65 1426
11731.67 1367
11732.69 1393
11733.71 1335
11734.74 1352
11735.76 1340
11736.78 1336
11737.81 1288
11738.83 1277
11739.85 1299
11740.88 1302
11741.90 1265
11742.92 1251
11743.95 1360
11744.97 1271
11746.00 1255
11747.02 1234
11748.04 1330
11749.07 1322
11750.09 1248
11751.11 1289
11752.14 1333
11753.16 1223
11754.19 1280
11755.21 1252
11756.23 1259
11757.26 1290
11758.28 1206
11759.31 1242
11760.33 1189
11761.36 1227
11762.38 1217
11763.40 1218
11764.43 1200
11765.45 1176
11766.48 1160
11767.50 1192
11768.53 1265
11769.55 1180
11770.58 1139
11771.60 1155
11772.63 1141
11773.65 1114
11774.68 1149
11775.70 1066
11776.73 1176
11777.75 1140
11778.78 1074
11779.80 1096
11780.83 1194
11781.85 1107
11782.88 1099
11783.90 1069
11784.93 1130
11785.95 1022
11786.98 1060
11788.00 1063
11789.03 1068
11790.05 1039
11791.08 1007
11792.11 1038
11793.13 1017
11794.16 1043
11795.18 1034
11796.21 1051
11797.23 1035
11798.26 1029
11799.29 1052
11800.31 1036
11801.34 1026
11802.36 985
11803.39 1002
11804.42 1002
11805.44 982
11806.47 992
11807.50 941
11808.52 995
11809.55 981
11810.57 947
11811.60 972
11812.63 1008
11813.65 923
11814.68 942
11815.71 964
11816.73 964
11817.76 961
11818.79 969
11819.81 962
11820.84 949
11821.87 945
11822.90 966
11823.92 972
11824.95 989
11825.98 902
11827.00 962
11828.03 953
11829.06 961
11830.09 913
11831.11 939
11832.14 950
11833.17 929
11834.20 924
11835.22 901
11836.25 924
11837.28 995
11838.31 936
11839.33 911
11840.36 988
11841.39 954
11842.42 990
11843.45 951
11844.47 863
11845.50 913
11846.53 960
11847.56 933
11848.59 957
11849.61 934
11850.64 942
11851.67 926
11852.70 900
11853.73 886
11854.75 886
11855.78 885
11856.81 927
11857.84 824
11858.87 943
11859.90 920
11860.93 930
11861.95 940
11862.98 906
11864.01 890
11865.04 898
11866.07 876
11867.10 891
11868.13 929
11869.16 934
11870.19 933
11871.21 954
11872.24 968
11873.27 993
11874.30 941
11875.33 939
11876.36 968
11877.39 958
11878.42 919
11879.45 919
11880.48 896
11881.51 967
11882.54 935
11883.57 927
11884.60 1011
11885.63 963
11886.66 966
11887.69 954
11888.72 982
11889.75 939
11890.78 1027
11891.81 968
11892.84 913
11893.87 966
11894.90 1025
11895.93 942
11896.96 936
11897.99 1025
11899.02 1025
11900.05 1050
11901.08 1035
11902.11 1064
11903.14 1067
11904.17 1036
11905.20 1029
11906.23 1044
11907.26 1009
11908.29 1059
11909.32 1093
11910.35 1104
11911.38 1164
11912.42 1130
11913.45 1106
11914.48 1058
11915.51 1090
11916.54 1037
11917.57 1140
11918.60 1066
11919.63 1081
11920.66 1054
11921.70 1105
11922.73 1046
11923.76 1073
11924.79 1145
11925.82 1095
11926.85 1016
11927.88 1044
11928.92 1053
11929.95 1078
11930.98 1100
11932.01 1096
11933.04 1085
11934.07 1059
11935.11 1167
11936.14 1181
11937.17 1225
11938.20 1356
11939.23 1280
11940.27 1276
11941.30 1287
11942.33 1369
11943.36 1424
11944.40 1376
11945.43 1417
11946.46 1368
11947.49 1301
11948.53 1242
11949.56 1170
11950.59 1193
11951.62 1160
11952.66 1034
11953.69 1063
11954.72 1036
11955.75 1007
11956.79 1015
11957.82 1030
11958.85 964
11959.88 967
11960.92 1052
11961.95 1001
11962.98 972
11964.02 1017
11965.05 927
11966.08 952
11967.12 967
11968.15 918
11969.18 923
11970.22 959
11971.25 924
11972.28 886
11973.32 869
11974.35 920
11975.38 924
11976.42 870
11977.45 865
11978.49 939
11979.52 902
11980.55 936
11981.59 878
11982.62 904
11983.66 943
11984.69 919
11985.72 952
11986.76 992
11987.79 955
11988.83 917
11989.86 936
11990.89 956
11991.93 982
11992.96 971
11994.00 997
11995.03 997
11996.07 965
11997.10 981
11998.14 950
11999.17 960
12000.20 909
12001.24 977
12002.27 934
12003.31 908
12004.34 910
12005.38 960
12006.41 980
12007.45 1019
12008.48 986
12009.52 938
12010.55 1009
12011.59 944
12012.62 1005
12013.66 988
12014.70 982
12015.73 952
12016.77 890
12017.80 962
12018.84 1018
12019.87 1015
12020.91 985
12021.94 929
12022.98 957
12024.02 993
12025.05 978
12026.09 1046
12027.12 1052
12028.16 980
12029.19 986
12030.23 1011
12031.27 1036
12032.30 1026
12033.34 1037
12034.37 1032
12035.41 1018
12036.45 1084
12037.48 988
12038.52 954
12039.56 995
12040.59 946
12041.63 972
12042.67 1021
12043.70 978
12044.74 983
12045.78 984
12046.81 947
12047.85 994
12048.89 991
12049.92 943
12050.96 1035
12052.00 962
12053.03 947
12054.07 985
12055.11 1000
12056.14 974
12057.18 937
12058.22 1022
12059.26 1018
12060.29 1055
12061.33 987
12062.37 1036
12063.41 999
12064.44 935
12065.48 946
12066.52 969
12067.56 1022
12068.59 974
12069.63 965
12070.67 985
12071.71 1007
12072.74 999
12073.78 937
12074.82 1047
12075.86 1027
12076.90 1001
12077.93 955
12078.97 949
12080.01 977
12081.05 959
12082.09 983
12083.13 1012
12084.16 913
12085.20 952
12086.24 949
12087.28 945
12088.32 951
12089.36 972
12090.39 950
12091.43 973
12092.47 981
12093.51 995
12094.55 1036
12095.59 986
12096.63 973
12097.67 1007
12098.70 1000
12099.74 1001
12100.78 1007
12101.82 997
12102.86 1064
12103.90 1033
12104.94 1046
12105.98 1004
12107.02 943
12108.06 990
12109.10 1003
12110.14 983
12111.18 1044
12112.22 1047
12113.25 1080
12114.29 1088
12115.33 1067
12116.37 1053
12117.41 959
12118.45 986
12119.49 1020
12120.53 983
12121.57 943
12122.61 936
12123.65 958
12124.69 996
12125.73 914
12126.77 883
12127.81 874
12128.85 875
12129.89 980
12130.93 913
12131.97 859
12133.02 847
12134.06 922
12135.10 892
12136.14 884
12137.18 837
12138.22 806
12139.26 874
12140.30 860
12141.34 914
12142.38 876
12143.42 834
12144.46 952
12145.50 894
12146.54 831
12147.59 857
12148.63 859
12149.67 816
12150.71 881
12151.75 861
12152.79 919
12153.83 869
12154.87 863
12155.92 890
12156.96 869
12158.00 869
12159.04 883
12160.08 834
12161.12 821
12162.17 791
12163.21 879
12164.25 835
12165.29 831
12166.33 818
12167.37 810
12168.42 821
12169.46 852
12170.50 840
12171.54 891
12172.58 887
12173.63 829
12174.67 876
12175.71 813
12176.75 874
12177.80 857
12178.84 807
12179.88 832
12180.92 799
12181.97 858
12183.01 849
12184.05 822
12185.09 841
12186.14 847
12187.18 807
12188.22 832
12189.26 834
12190.31 755
12191.35 801
12192.39 803
12193.44 809
12194.48 810
12195.52 835
12196.57 917
12197.61 823
12198.65 812
12199.70 812
12200.74 815
12201.78 775
12202.83 774
12203.87 795
12204.91 786
12205.96 804
12207.00 837
12208.04 860
12209.09 829
12210.13 809
12211.17 794
12212.22 812
12213.26 831
12214.31 833
12215.35 835
12216.39 857
12217.44 876
12218.48 872
12219.53 898
12220.57 911
12221.61 820
12222.66 837
12223.70 896
12224.75 825
12225.79 839
12226.84 827
12227.88 786
12228.93 811
12229.97 790
12231.01 835
12232.06 835
12233.10 873
12234.15 870
12235.19 889
12236.24 911
12237.28 936
12238.33 870
12239.37 874
12240.42 896
12241.46 853
12242.51 865
12243.55 872
12244.60 870
12245.64 838
12246.69 838
12247.74 831
12248.78 872
12249.83 793
12250.87 832
12251.92 827
12252.96 841
12254.01 828
12255.05 806
12256.10 813
12257.15 845
12258.19 854
12259.24 816
12260.28 851
12261.33 898
12262.37 829
12263.42 813
12264.47 828
12265.51 806
12266.56 792
12267.61 792
12268.65 828
12269.70 821
12270.74 812
12271.79 800
12272.84 814
12273.88 781
12274.93 795
12275.98 820
12277.02 841
12278.07 822
12279.12 800
12280.16 773
12281.21 758
12282.26 777
12283.30 820
12284.35 750
12285.40 733
12286.44 784
12287.49 780
12288.54 786
12289.59 800
12290.63 780
12291.68 791
12292.73 780
12293.77 803
12294.82 756
12295.87 774
12296.92 798
12297.96 780
12299.01 761
12300.06 730
12301.11 766
12302.15 799
12303.20 772
12304.25 827
12305.30 786
12306.35 735
12307.39 737
12308.44 797
12309.49 790
12310.54 692
12311.59 764
12312.63 791
12313.68 836
12314.73 766
12315.78 758
12316.83 765
12317.88 825
12318.92 843
12319.97 781
12321.02 773
12322.07 840
12323.12 800
12324.17 776
12325.21 802
12326.26 822
12327.31 896
12328.36 766
12329.41 741
12330.46 785
12331.51 821
12332.56 766
12333.61 749
12334.65 754
12335.70 741
12336.75 786
12337.80 796
12338.85 756
12339.90 771
12340.95 804
12342.00 759
12343.05 812
12344.10 775
12345.15 767
12346.20 756
12347.25 756
12348.30 759
12349.35 717
12350.40 711
12351.45 771
12352.50 789
12353.55 756
12354.60 761
12355.65 799
12356.70 785
12357.75 792
12358.80 742
12359.85 776
12360.90 763
12361.95 793
12363.00 772
12364.05 749
12365.10 798
12366.15 788
12367.20 788
12368.25 726
12369.30 725
12370.35 848
12371.40 824
12372.45 758
12373.50 746
12374.55 734
12375.60 738
12376.65 742
12377.70 743
12378.76 743
12379.81 751
12380.86 781
12381.91 740
12382.96 774
12384.01 755
12385.06 773
12386.11 761
12387.17 798
12388.22 753
12389.27 743
12390.32 841
12391.37 745
12392.42 732
12393.47 728
12394.53 751
12395.58 745
12396.63 722
12397.68 765
12398.73 764
12399.78 783
12400.84 748
12401.89 767
12402.94 831
12403.99 853
12405.04 787
12406.10 774
12407.15 807
12408.20 761
12409.25 723
12410.31 730
12411.36 739
12412.41 798
12413.46 817
12414.51 790
12415.57 821
12416.62 825
12417.67 864
12418.72 808
12419.78 782
12420.83 823
12421.88 812
12422.94 775
12423.99 792
12425.04 781
12426.09 798
12427.15 771
12428.20 752
12429.25 757
12430.31 819
12431.36 786
12432.41 790
12433.47 801
12434.52 816
12435.57 813
12436.63 784
12437.68 786
12438.73 811
12439.79 795
12440.84 787
12441.89 836
12442.95 790
12444.00 788
12445.06 830
12446.11 826
12447.16 806
12448.22 806
12449.27 818
12450.33 823
12451.38 782
12452.43 802
12453.49 824
12454.54 814
12455.60 795
12456.65 809
12457.70 849
12458.76 822
12459.81 824
12460.87 777
12461.92 791
12462.98 798
12464.03 777
12465.09 830
12466.14 808
12467.19 833
12468.25 850
12469.30 834
12470.36 887
12471.41 829
12472.47 826
12473.52 874
12474.58 835
12475.63 841
12476.69 787
12477.74 871
12478.80 881
12479.85 843
12480.91 849
12481.97 876
12483.02 845
12484.08 898
12485.13 875
12486.19 892
12487.24 923
12488.30 933
12489.35 959
12490.41 984
12491.47 954
12492.52 969
12493.58 1020
12494.63 1023
12495.69 1059
12496.74 1089
12497.80 1091
12498.86 1152
12499.91 1225
12500.97 1307
12502.03 1337
12503.08 1423
12504.14 1492
12505.19 1557
12506.25 1553
12507.31 1628
12508.36 1672
12509.42 1727
12510.48 1573
12511.53 1419
12512.59 1327
12513.65 1296
12514.70 1197
12515.76 1027
12516.82 1026
12517.87 1039
12518.93 952
12519.99 978
12521.04 960
12522.10 865
12523.16 846
12524.22 851
12525.27 884
12526.33 836
12527.39 890
12528.44 894
12529.50 876
12530.56 881
12531.62 874
12532.67 860
12533.73 908
12534.79 825
12535.85 854
12536.90 801
12537.96 856
12539.02 843
12540.08 842
12541.14 875
12542.19 816
12543.25 815
12544.31 783
12545.37 818
12546.43 790
12547.48 845
12548.54 809
12549.60 802
12550.66 785
12551.72 823
12552.77 785
12553.83 812
12554.89 769
12555.95 859
12557.01 805
12558.07 805
12559.13 778
12560.18 902
12561.24 799
12562.30 821
12563.36 776
12564.42 800
12565.48 799
12566.54 801
12567.60 874
12568.65 886
12569.71 847
12570.77 906
12571.83 825
12572.89 815
12573.95 844
12575.01 859
12576.07 873
12577.13 832
12578.19 914
12579.25 910
12580.31 914
12581.37 958
12582.43 987
12583.49 986
12584.55 1030
12585.60 1050
12586.66 1036
12587.72 1073
12588.78 1094
12589.84 1051
12590.90 1065
12591.96 1025
12593.02 981
12594.08 921
12595.14 943
12596.20 962
12597.26 933
12598.32 926
12599.39 968
12600.45 992
12601.51 910
12602.57 927
12603.63 933
12604.69 946
12605.75 908
12606.81 927
12607.87 938
12608.93 882
12609.99 860
12611.05 901
12612.11 853
12613.17 852
12614.23 782
12615.30 823
12616.36 825
12617.42 831
12618.48 827
12619.54 886
12620.60 817
12621.66 846
12622.72 824
12623.78 833
12624.85 786
12625.91 816
12626.97 811
12628.03 786
12629.09 783
12630.15 796
12631.22 774
12632.28 706
12633.34 802
12634.40 808
12635.46 760
12636.52 798
12637.59 809
12638.65 756
12639.71 826
12640.77 767
12641.83 771
12642.90 794
12643.96 796
12645.02 733
12646.08 722
12647.14 780
12648.21 768
12649.27 776
12650.33 769
12651.39 757
12652.46 761
12653.52 790
12654.58 800
12655.65 833
12656.71 776
12657.77 768
12658.83 782
12659.90 818
12660.96 822
12662.02 795
12663.09 849
12664.15 841
12665.21 828
12666.27 826
12667.34 813
12668.40 798
12669.46 843
12670.53 833
12671.59 824
12672.65 819
12673.72 780
12674.78 845
12675.84 795
12676.91 748
12677.97 803
12679.04 807
12680.10 775
12681.16 771
12682.23 710
12683.29 794
12684.35 814
12685.42 768
12686.48 766
12687.55 825
12688.61 806
12689.67 750
12690.74 746
12691.80 797
12692.87 809
12693.93 835
12695.00 831
12696.06 778
12697.12 798
12698.19 766
12699.25 774
12700.32 794
12701.38 848
12702.45 787
12703.51 784
12704.58 767
12705.64 749
12706.71 773
12707.77 762
12708.84 807
12709.90 832
12710.97 809
12712.03 776
12713.10 792
12714.16 815
12715.23 750
12716.29 738
12717.36 762
12718.42 762
12719.49 750
12720.55 740
12721.62 770
12722.68 743
12723.75 732
12724.81 740
12725.88 760
12726.95 721
12728.01 790
12729.08 826
12730.14 742
12731.21 742
12732.28 813
12733.34 768
12734.41 800
12735.47 763
12736.54 678
12737.61 776
12738.67 729
12739.74 755
12740.80 730
12741.87 754
12742.94 777
12744.00 767
12745.07 676
12746.14 743
12747.20 752
12748.27 758
12749.34 778
12750.40 725
12751.47 684
12752.54 706
12753.60 709
12754.67 734
12755.74 751
12756.80 749
12757.87 800
12758.94 766
12760.00 697
12761.07 737
12762.14 731
12763.21 690
12764.27 739
12765.34 719
12766.41 742
12767.47 695
12768.54 681
12769.61 750
12770.68 741
12771.74 697
12772.81 675
12773.88 690
12774.95 671
12776.02 625
12777.08 697
12778.15 696
12779.22 726
12780.29 736
12781.35 695
12782.42 738
12783.49 715
12784.56 697
12785.63 643
12786.70 662
12787.76 658
12788.83 679
12789.90 634
12790.97 624
12792.04 700
12793.11 666
12794.17 735
12795.24 659
12796.31 621
12797.38 660
12798.45 657
12799.52 701
12800.59 637
12801.65 649
12802.72 636
12803.79 666
12804.86 674
12805.93 660
12807.00 599
12808.07 671
12809.14 700
12810.21 704
12811.28 649
12812.34 620
12813.41 702
12814.48 703
12815.55 701
12816.62 606
12817.69 711
12818.76 654
12819.83 620
12820.90 645
12821.97 653
12823.04 597
12824.11 641
12825.18 662
12826.25 616
12827.32 615
12828.39 673
12829.46 647
12830.53 685
12831.60 690
12832.67 648
12833.74 711
12834.81 711
12835.88 721
12836.95 694
12838.02 634
12839.09 637
12840.16 648
12841.23 714
12842.30 632
12843.37 607
12844.44 634
12845.51 638
12846.58 621
12847.66 616
12848.73 673
12849.80 681
12850.87 629
12851.94 666
12853.01 694
12854.08 674
12855.15 636
12856.22 614
12857.29 601
12858.36 611
12859.44 696
12860.51 663
12861.58 623
12862.65 646
12863.72 655
12864.79 642
12865.86 582
12866.94 584
12868.01 615
12869.08 604
12870.15 631
12871.22 616
12872.29 580
12873.37 631
12874.44 669
12875.51 667
12876.58 592
12877.65 609
12878.73 618
12879.80 648
12880.87 608
12881.94 590
12883.01 608
12884.09 592
12885.16 649
12886.23 605
12887.30 610
12888.38 594
12889.45 625
12890.52 627
12891.59 576
12892.67 561
12893.74 614
12894.81 651
12895.88 597
12896.96 590
12898.03 598
12899.10 618
12900.18 597
12901.25 616
12902.32 612
12903.39 548
12904.47 610
12905.54 640
12906.61 618
12907.69 594
12908.76 625
12909.83 638
12910.91 611
12911.98 566
12913.05 557
12914.13 588
12915.20 583
12916.28 598
12917.35 597
12918.42 603
12919.50 614
12920.57 626
12921.64 637
12922.72 553
12923.79 560
12924.87 593
12925.94 617
12927.01 626
12928.09 567
12929.16 574
12930.24 621
12931.31 617
12932.38 593
12933.46 598
12934.53 605
12935.61 629
12936.68 660
12937.76 638
12938.83 611
12939.91 606
12940.98 610
12942.05 605
12943.13 608
12944.20 607
12945.28 635
12946.35 638
12947.43 611
12948.50 609
12949.58 620
12950.65 655
12951.73 665
12952.80 637
12953.88 677
12954.95 645
12956.03 593
12957.10 578
12958.18 571
12959.26 612
12960.33 597
12961.41 613
12962.48 613
12963.56 643
12964.63 636
12965.71 629
12966.78 617
12967.86 601
12968.94 631
12970.01 645
12971.09 584
12972.16 580
12973.24 599
12974.32 616
12975.39 602
12976.47 619
12977.54 578
12978.62 592
12979.70 598
12980.77 633
12981.85 660
12982.93 591
12984.00 567
12985.08 567
12986.15 618
12987.23 650
12988.31 634
12989.38 578
12990.46 625
12991.54 653
12992.61 615
12993.69 617
12994.77 605
12995.85 650
12996.92 681
12998.00 655
12999.08 632
13000.15 670
13001.23 666
13002.31 601
13003.38 611
13004.46 661
13005.54 642
13006.62 672
13007.69 606
13008.77 636
13009.85 683
13010.93 717
13012.00 643
13013.08 681
13014.16 679
13015.24 632
13016.32 629
13017.39 634
13018.47 679
13019.55 644
13020.63 634
13021.70 669
13022.78 629
13023.86 630
13024.94 657
13026.02 690
13027.10 618
13028.17 603
13029.25 609
13030.33 641
13031.41 606
13032.49 674
13033.57 630
13034.64 633
13035.72 619
13036.80 641
13037.88 658
13038.96 644
13040.04 649
13041.12 591
13042.19 645
13043.27 629
13044.35 633
13045.43 711
13046.51 621
13047.59 669
13048.67 717
13049.75 692
13050.83 709
13051.91 672
13052.99 680
13054.06 704
13055.14 715
13056.22 671
13057.30 693
13058.38 675
13059.46 715
13060.54 694
13061.62 651
13062.70 689
13063.78 673
13064.86 648
13065.94 623
13067.02 677
13068.10 708
13069.18 702
13070.26 679
13071.34 642
13072.42 694
13073.50 690
13074.58 687
13075.66 705
13076.74 596
13077.82 625
13078.90 668
13079.98 695
13081.06 662
13082.14 650
13083.22 671
13084.30 623
13085.38 630
13086.47 684
13087.55 684
13088.63 673
13089.71 684
13090.79 634
13091.87 693
13092.95 670
13094.03 623
13095.11 603
13096.19 627
13097.27 617
13098.36 629
13099.44 638
13100.52 633
13101.60 572
13102.68 557
13103.76 610
13104.84 649
13105.93 598
13107.01 611
13108.09 664
13109.17 628
13110.25 619
13111.33 621
13112.42 584
13113.50 611
13114.58 593
13115.66 601
13116.74 636
13117.82 682
13118.91 632
13119.99 655
13121.07 611
13122.15 580
13123.23 595
13124.32 648
13125.40 579
13126.48 627
13127.56 662
13128.65 615
13129.73 623
13130.81 584
13131.89 588
13132.98 613
13134.06 637
13135.14 607
13136.22 631
13137.31 612
13138.39 623
13139.47 679
13140.56 597
13141.64 602
13142.72 592
13143.81 615
13144.89 601
13145.97 631
13147.05 579
13148.14 630
13149.22 562
13150.30 557
13151.39 548
13152.47 608
13153.55 612
13154.64 604
13155.72 652
13156.81 631
13157.89 576
13158.97 592
13160.06 568
13161.14 565
13162.22 625
13163.31 565
13164.39 601
13165.48 637
13166.56 598
13167.64 560
13168.73 548
13169.81 599
13170.90 609
13171.98 593
13173.06 593
13174.15 627
13175.23 620
13176.32 566
13177.40 604
13178.49 615
13179.57 627
13180.66 623
13181.74 648
13182.82 639
13183.91 614
13184.99 622
13186.08 582
13187.16 606
13188.25 600
13189.33 570
13190.42 613
13191.50 595
13192.59 567
13193.67 564
13194.76 590
13195.84 623
13196.93 602
13198.01 601
13199.10 614
13200.19 591
13201.27 584
13202.36 617
13203.44 543
13204.53 586
13205.61 576
13206.70 637
13207.78 597
13208.87 582
13209.96 569
13211.04 604
13212.13 630
13213.21 611
13214.30 607
13215.38 599
13216.47 627
13217.56 632
13218.64 544
13219.73 597
13220.82 593
13221.90 599
13222.99 555
13224.07 597
13225.16 596
13226.25 589
13227.33 564
13228.42 604
13229.51 580
13230.59 594
13231.68 584
13232.77 591
13233.85 569
13234.94 579
13236.03 616
13237.11 598
13238.20 585
13239.29 569
13240.38 626
13241.46 555
13242.55 549
13243.64 626
13244.72 632
13245.81 624
13246.90 583
13247.99 593
13249.07 616
13250.16 581
13251.25 568
13252.34 611
13253.42 646
13254.51 635
13255.60 594
13256.69 551
13257.77 582
13258.86 633
13259.95 638
13261.04 608
13262.13 572
13263.21 640
13264.30 616
13265.39 613
13266.48 630
13267.57 627
13268.65 609
13269.74 559
13270.83 580
13271.92 536
13273.01 576
13274.10 622
13275.18 634
13276.27 666
13277.36 653
13278.45 621
13279.54 645
13280.63 643
13281.72 669
13282.80 626
13283.89 596
13284.98 574
13286.07 695
13287.16 702
13288.25 673
13289.34 625
13290.43 665
13291.52 650
13292.61 662
13293.69 633
13294.78 667
13295.87 673
13296.96 634
13298.05 643
13299.14 624
13300.23 639
13301.32 689
13302.41 641
13303.50 625
13304.59 649
13305.68 652
13306.77 625
13307.86 644
13308.95 591
13310.04 652
13311.13 674
13312.22 673
13313.31 686
13314.40 648
13315.49 633
13316.58 645
13317.67 666
13318.76 709
13319.85 656
13320.94 660
13322.03 602
13323.12 615
13324.21 645
13325.30 683
13326.39 701
13327.48 700
13328.57 680
13329.66 653
13330.75 657
13331.85 673
13332.94 688
13334.03 697
13335.12 658
13336.21 664
13337.30 708
13338.39 688
13339.48 639
13340.57 663
13341.66 676
13342.76 647
13343.85 647
13344.94 694
13346.03 670
13347.12 707
13348.21 687
13349.30 695
13350.40 657
13351.49 650
13352.58 696
13353.67 686
13354.76 675
13355.85 667
13356.95 664
13358.04 699
13359.13 671
13360.22 678
13361.31 713
13362.41 669
13363.50 663
13364.59 627
13365.68 660
13366.77 730
13367.87 742
13368.96 686
13370.05 722
13371.14 778
13372.24 707
13373.33 704
13374.42 708
13375.51 734
13376.61 774
13377.70 755
13378.79 768
13379.88 730
13380.98 737
13382.07 750
13383.16 734
13384.26 711
13385.35 718
13386.44 706
13387.54 709
13388.63 737
13389.72 637
13390.81 688
13391.91 697
13393.00 687
13394.09 733
13395.19 647
13396.28 681
13397.37 676
13398.47 660
13399.56 686
13400.66 660
13401.75 649
13402.84 661
13403.94 632
13405.03 693
13406.12 646
13407.22 628
13408.31 677
13409.41 694
13410.50 677
13411.59 638
13412.69 677
13413.78 655
13414.88 634
13415.97 676
13417.07 635
13418.16 667
13419.25 661
13420.35 582
13421.44 656
13422.54 666
13423.63 657
13424.73 643
13425.82 632
13426.92 639
13428.01 627
13429.11 650
13430.20 623
13431.29 658
13432.39 652
13433.48 607
13434.58 648
13435.67 657
13436.77 634
13437.86 663
13438.96 618
13440.06 644
13441.15 599
13442.25 626
13443.34 646
13444.44 650
13445.53 687
13446.63 673
13447.72 662
13448.82 652
13449.91 641
13451.01 673
13452.11 699
13453.20 703
13454.30 693
13455.39 669
13456.49 676
13457.59 639
13458.68 673
13459.78 690
13460.87 694
13461.97 692
13463.07 645
13464.16 654
13465.26 668
13466.35 707
13467.45 727
13468.55 692
13469.64 686
13470.74 699
13471.84 677
13472.93 713
13474.03 697
13475.13 718
13476.22 733
13477.32 694
13478.42 683
13479.51 693
13480.61 667
13481.71 692
13482.80 706
13483.90 660
13485.00 659
13486.10 682
13487.19 741
13488.29 707
13489.39 720
13490.48 704
13491.58 727
13492.68 716
13493.78 710
13494.87 770
13495.97 717
13497.07 695
13498.17 741
13499.26 762
13500.36 758
13501.46 763
13502.56 760
13503.65 790
13504.75 772
13505.85 750
13506.95 727
13508.05 776
13509.14 785
13510.24 797
13511.34 814
13512.44 851
13513.54 743
13514.64 727
13515.73 752
13516.83 776
13517.93 779
13519.03 765
13520.13 758
13521.23 729
13522.32 713
13523.42 702
13524.52 714
13525.62 734
13526.72 669
13527.82 649
13528.92 635
13530.02 720
13531.12 666
13532.21 677
13533.31 667
13534.41 678
13535.51 709
13536.61 705
13537.71 669
13538.81 700
13539.91 635
13541.01 693
13542.11 700
13543.21 660
13544.31 688
13545.41 688
13546.50 628
13547.60 655
13548.70 615
13549.80 645
13550.90 610
13552.00 655
13553.10 678
13554.20 598
13555.30 616
13556.40 624
13557.50 633
13558.60 594
13559.70 609
13560.80 613
13561.90 604
13563.00 611
13564.10 631
13565.20 651
13566.30 624
13567.41 628
13568.51 660
13569.61 616
13570.71 615
13571.81 628
13572.91 644
13574.01 652
13575.11 644
13576.21 613
13577.31 596
13578.41 655
13579.51 584
13580.61 606
13581.71 612
13582.82 636
13583.92 678
13585.02 644
13586.12 616
13587.22 638
13588.32 616
13589.42 619
13590.52 680
13591.63 640
13592.73 659
13593.83 635
13594.93 635
13596.03 645
13597.13 613
13598.24 626
13599.34 606
13600.44 658
13601.54 613
13602.64 643
13603.74 648
13604.85 639
13605.95 660
13607.05 628
13608.15 698
13609.25 700
13610.36 649
13611.46 604
13612.56 632
13613.66 629
13614.77 599
13615.87 616
13616.97 669
13618.07 623
13619.18 625
13620.28 639
13621.38 632
13622.48 599
13623.59 640
13624.69 635
13625.79 595
13626.89 656
13628.00 674
13629.10 608
13630.20 626
13631.31 647
13632.41 603
13633.51 605
13634.62 652
13635.72 627
13636.82 614
13637.93 650
13639.03 670
13640.13 609
13641.24 636
13642.34 651
13643.44 614
13644.55 636
13645.65 623
13646.75 685
13647.86 584
13648.96 586
13650.06 593
13651.17 627
13652.27 612
13653.38 566
13654.48 665
13655.58 629
13656.69 598
13657.79 656
13658.90 614
13660.00 583
13661.10 631
13662.21 618
13663.31 650
13664.42 632
13665.52 604
13666.63 613
13667.73 608
13668.84 610
13669.94 594
13671.04 626
13672.15 605
13673.25 594
13674.36 617
13675.46 615
13676.57 619
13677.67 614
13678.78 607
13679.88 697
13680.99 592
13682.09 640
13683.20 664
13684.30 706
13685.41 640
13686.51 599
13687.62 632
13688.72 608
13689.83 624
13690.94 656
13692.04 644
13693.15 631
13694.25 650
13695.36 626
13696.46 622
13697.57 608
13698.67 664
13699.78 671
13700.89 639
13701.99 657
13703.10 629
13704.20 631
13705.31 651
13706.42 640
13707.52 631
13708.63 614
13709.73 663
13710.84 646
13711.95 594
13713.05 623
13714.16 659
13715.27 666
13716.37 681
13717.48 661
13718.59 650
13719.69 640
13720.80 712
13721.91 673
13723.01 696
13724.12 642
13725.23 712
13726.33 681
13727.44 629
13728.55 625
13729.65 691
13730.76 709
13731.87 770
13732.98 745
13734.08 681
13735.19 752
13736.30 751
13737.40 684
13738.51 693
13739.62 758
13740.73 743
13741.83 777
13742.94 808
13744.05 759
13745.16 737
13746.26 747
13747.37 755
13748.48 741
13749.59 725
13750.70 785
13751.80 794
13752.91 794
13754.02 750
13755.13 748
13756.24 749
13757.34 807
13758.45 747
13759.56 736
13760.67 744
13761.78 732
13762.88 799
13763.99 739
13765.10 779
13766.21 878
13767.32 839
13768.43 873
13769.54 876
13770.64 888
13771.75 846
13772.86 829
13773.97 861
13775.08 922
13776.19 925
13777.30 934
13778.41 1012
13779.52 1002
13780.62 1035
13781.73 1040
13782.84 1067
13783.95 994
13785.06 1002
13786.17 1098
13787.28 1099
13788.39 1060
13789.50 1094
13790.61 1089
13791.72 1056
13792.83 973
13793.94 937
13795.05 857
13796.16 872
13797.27 833
13798.38 797
13799.49 817
13800.60 782
13801.71 786
13802.82 776
13803.93 786
13805.04 753
13806.15 753
13807.26 792
13808.37 769
13809.48 715
13810.59 746
13811.70 715
13812.81 727
13813.92 746
13815.03 721
13816.14 786
13817.25 690
13818.36 694
13819.47 744
13820.58 738
13821.69 705
13822.80 714
13823.91 701
13825.02 714
13826.13 725
13827.25 690
13828.36 736
13829.47 750
13830.58 696
13831.69 720
13832.80 706
13833.91 676
13835.02 687
13836.13 718
13837.25 650
13838.36 709
13839.47 716
13840.58 690
13841.69 664
13842.80 698
13843.91 687
13845.03 698
13846.14 685
13847.25 717
13848.36 691
13849.47 676
13850.59 669
13851.70 702
13852.81 739
13853.92 715
13855.03 696
13856.15 661
13857.26 669
13858.37 756
13859.48 706
13860.59 678
13861.71 759
13862.82 699
13863.93 709
13865.04 730
13866.16 714
13867.27 678
13868.38 712
13869.49 669
13870.61 712
13871.72 748
13872.83 769
13873.95 723
13875.06 721
13876.17 780
13877.28 782
13878.40 717
13879.51 737
13880.62 763
13881.74 755
13882.85 805
13883.96 731
13885.08 770
13886.19 758
13887.30 788
13888.42 767
13889.53 717
13890.64 729
13891.76 781
13892.87 799
13893.98 737
13895.10 717
13896.21 735
13897.33 773
13898.44 766
13899.55 685
13900.67 709
13901.78 712
13902.89 695
13904.01 716
13905.12 749
13906.24 723
13907.35 684
13908.47 708
13909.58 726
13910.69 706
13911.81 693
13912.92 735
13914.04 752
13915.15 730
13916.27 717
13917.38 739
13918.50 709
13919.61 725
13920.72 713
13921.84 717
13922.95 686
13924.07 717
13925.18 674
13926.30 697
13927.41 668
13928.53 677
13929.64 665
13930.76 684
13931.87 700
13932.99 714
13934.10 670
13935.22 624
13936.34 646
13937.45 634
13938.57 668
13939.68 702
13940.80 688
13941.91 695
13943.03 688
13944.14 681
13945.26 659
13946.38 691
13947.49 690
13948.61 680
13949.72 680
13950.84 671
13951.95 632
13953.07 614
13954.19 672
13955.30 690
13956.42 684
13957.53 672
13958.65 693
13959.77 696
13960.88 652
13962.00 636
13963.12 681
13964.23 669
13965.35 731
13966.47 662
13967.58 685
13968.70 677
13969.82 720
13970.93 704
13972.05 677
13973.17 645
13974.28 721
13975.40 687
13976.52 621
13977.63 652
13978.75 714
13979.87 636
13980.99 627
13982.10 666
13983.22 702
13984.34 705
13985.45 720
13986.57 666
13987.69 676
13988.81 637
13989.92 682
13991.04 640
13992.16 650
13993.28 655
13994.39 687
13995.51 694
13996.63 681
13997.75 722
13998.87 715
13999.98 645
14001.10 712
14002.22 688
14003.34 648
14004.46 674
14005.57 711
14006.69 787
14007.81 726
14008.93 665
14010.05 756
14011.16 724
14012.28 681
14013.40 699
14014.52 703
14015.64 719
14016.76 708
14017.88 699
14018.99 750
14020.11 706
14021.23 695
14022.35 635
14023.47 654
14024.59 780
14025.71 771
14026.83 724
14027.94 733
14029.06 782
14030.18 753
14031.30 742
14032.42 768
14033.54 707
14034.66 734
14035.78 721
14036.90 779
14038.02 718
14039.14 708
14040.26 714
14041.38 718
14042.50 680
14043.62 724
14044.74 717
14045.86 701
14046.97 672
14048.09 669
14049.21 695
14050.33 724
14051.45 666
14052.57 685
14053.69 698
14054.81 696
14055.93 702
14057.05 688
14058.17 706
14059.30 721
14060.42 707
14061.54 705
14062.66 695
14063.78 685
14064.90 675
14066.02 721
14067.14 706
14068.26 709
14069.38 708
14070.50 713
14071.62 714
14072.74 704
14073.86 715
14074.98 753
14076.10 714
14077.23 725
14078.35 650
14079.47 645
14080.59 682
14081.71 707
14082.83 747
14083.95 725
14085.07 762
14086.19 747
14087.32 721
14088.44 720
14089.56 737
14090.68 713
14091.80 794
14092.92 765
14094.05 771
14095.17 755
14096.29 730
14097.41 732
14098.53 763
14099.65 781
14100.78 792
14101.90 863
14103.02 877
14104.14 852
14105.26 905
14106.39 873
14107.51 823
14108.63 862
14109.75 894
14110.88 902
14112.00 910
14113.12 877
14114.24 816
14115.37 854
14116.49 828
14117.61 800
14118.73 806
14119.86 785
14120.98 788
14122.10 789
14123.22 735
14124.35 684
14125.47 772
14126.59 742
14127.72 698
14128.84 724
14129.96 668
14131.09 693
14132.21 650
14133.33 678
14134.45 658
14135.58 665
14136.70 666
14137.82 693
14138.95 714
14140.07 682
14141.20 628
14142.32 616
14143.44 659
14144.57 645
14145.69 613
14146.81 626
14147.94 649
14149.06 644
14150.19 685
14151.31 623
14152.43 605
14153.56 626
14154.68 601
14155.81 617
14156.93 615
14158.05 608
14159.18 629
14160.30 616
14161.43 606
14162.55 615
14163.68 572
14164.80 602
14165.92 556
14167.05 620
14168.17 598
14169.30 584
14170.42 693
14171.55 632
14172.67 630
14173.80 609
14174.92 585
14176.05 598
14177.17 658
14178.30 653
14179.42 603
14180.55 576
14181.67 605
14182.80 579
14183.92 575
14185.05 604
14186.17 645
14187.30 555
14188.42 612
14189.55 661
14190.67 582
14191.80 574
14192.93 578
14194.05 615
14195.18 610
14196.30 554
14197.43 560
14198.55 572
14199.68 597
14200.81 609
14201.93 589
14203.06 535
14204.18 592
14205.31 563
14206.44 576
14207.56 608
14208.69 578
14209.82 578
14210.94 627
14212.07 609
14213.19 594
14214.32 602
14215.45 586
14216.57 560
14217.70 525
14218.83 526
14219.95 584
14221.08 577
14222.21 580
14223.33 579
14224.46 568
14225.59 543
14226.71 555
14227.84 550
14228.97 565
14230.10 523
14231.22 558
14232.35 518
14233.48 569
14234.60 507
14235.73 518
14236.86 548
14237.99 546
14239.11 603
14240.24 563
14241.37 548
14242.50 560
14243.62 537
14244.75 533
14245.88 528
14247.01 518
14248.13 517
14249.26 507
14250.39 509
14251.52 541
14252.65 508
14253.77 540
14254.90 518
14256.03 545
14257.16 551
14258.29 539
14259.42 542
14260.54 567
14261.67 504
14262.80 535
14263.93 558
14265.06 525
14266.19 485
14267.31 525
14268.44 564
14269.57 550
14270.70 507
14271.83 501
14272.96 485
14274.09 536
14275.22 506
14276.34 534
14277.47 549
14278.60 490
14279.73 528
14280.86 548
14281.99 510
14283.12 528
14284.25 531
14285.38 526
14286.51 487
14287.64 509
14288.76 548
14289.89 550
14291.02 513
14292.15 465
14293.28 522
14294.41 514
14295.54 480
14296.67 537
14297.80 524
14298.93 517
14300.06 506
14301.19 504
14302.32 480
14303.45 462
14304.58 511
14305.71 484
14306.84 478
14307.97 503
14309.10 487
14310.23 456
14311.36 524
14312.49 508
14313.62 494
14314.75 500
14315.88 465
14317.01 457
14318.15 520
14319.28 496
14320.41 475
14321.54 511
14322.67 474
14323.80 480
14324.93 508
14326.06 496
14327.19 437
14328.32 488
14329.45 484
14330.58 461
14331.72 490
14332.85 437
14333.98 483
14335.11 478
14336.24 510
14337.37 470
14338.50 476
14339.63 448
14340.77 429
14341.90 448
14343.03 494
14344.16 512
14345.29 462
14346.42 470
14347.56 485
14348.69 450
14349.82 420
14350.95 476
14352.08 469
14353.21 431
14354.35 449
14355.48 487
14356.61 520
14357.74 484
14358.88 472
14360.01 467
14361.14 501
14362.27 532
14363.40 498
14364.54 526
14365.67 507
14366.80 467
14367.93 477
14369.07 481
14370.20 499
14371.33 489
14372.46 485
14373.60 531
14374.73 429
14375.86 446
14377.00 490
14378.13 507
14379.26 490
14380.39 459
14381.53 474
14382.66 485
14383.79 525
14384.93 477
14386.06 486
14387.19 498
14388.33 501
14389.46 509
14390.59 504
14391.73 483
14392.86 501
14393.99 542
14395.13 456
14396.26 457
14397.40 498
14398.53 522
14399.66 479
14400.80 484
14401.93 475
14403.06 469
14404.20 528
14405.33 516
14406.47 489
14407.60 456
14408.74 481
14409.87 491
14411.00 528
14412.14 521
14413.27 476
14414.41 467
14415.54 477
14416.68 477
14417.81 502
14418.94 509
14420.08 498
14421.21 499
14422.35 522
14423.48 455
14424.62 503
14425.75 521
14426.89 490
14428.02 484
14429.16 488
14430.29 465
14431.43 477
14432.56 510
14433.70 489
14434.83 503
14435.97 501
14437.10 502
14438.24 471
14439.37 508
14440.51 520
14441.64 541
14442.78 506
14443.92 503
14445.05 518
14446.19 472
14447.32 509
14448.46 457
14449.59 484
14450.73 474
14451.87 526
14453.00 504
14454.14 495
14455.27 493
14456.41 470
14457.55 527
14458.68 487
14459.82 524
14460.95 538
14462.09 582
14463.23 548
14464.36 579
14465.50 579
14466.64 552
14467.77 556
14468.91 562
14470.05 560
14471.18 523
14472.32 507
14473.46 572
14474.59 590
14475.73 560
14476.87 581
14478.00 586
14479.14 559
14480.28 607
14481.41 609
14482.55 597
14483.69 644
14484.83 630
14485.96 558
14487.10 576
14488.24 637
14489.37 608
14490.51 628
14491.65 538
14492.79 580
14493.92 584
14495.06 568
14496.20 592
14497.34 605
14498.47 580
14499.61 577
14500.75 554
14501.89 552
14503.03 569
14504.16 530
14505.30 481
14506.44 491
14507.58 553
14508.72 486
14509.85 516
14510.99 507
14512.13 513
14513.27 511
14514.41 549
14515.55 557
14516.68 578
14517.82 529
14518.96 554
14520.10 536
14521.24 524
14522.38 517
14523.51 513
14524.65 498
14525.79 494
14526.93 541
14528.07 527
14529.21 525
14530.35 515
14531.49 539
14532.63 494
14533.76 469
14534.90 530
14536.04 511
14537.18 455
14538.32 483
14539.46 468
14540.60 496
14541.74 493
14542.88 452
14544.02 492
14545.16 514
14546.30 509
14547.44 492
14548.58 478
14549.72 500
14550.86 494
14552.00 464
14553.14 531
14554.28 452
14555.42 467
14556.56 462
14557.70 457
14558.84 453
14559.98 481
14561.12 470
14562.26 486
14563.40 504
14564.54 478
14565.68 502
14566.82 502
14567.96 507
14569.10 528
14570.24 506
14571.38 467
14572.52 518
14573.66 521
14574.80 496
14575.94 569
14577.08 521
14578.22 508
14579.36 499
14580.51 493
14581.65 539
14582.79 535
14583.93 535
14585.07 572
14586.21 493
14587.35 478
14588.49 533
14589.63 552
14590.78 532
14591.92 542
14593.06 534
14594.20 552
14595.34 492
14596.48 519
14597.62 530
14598.77 453
14599.91 496
14601.05 540
14602.19 536
14603.33 528
14604.48 532
14605.62 499
14606.76 554
14607.90 530
14609.04 584
14610.19 585
14611.33 542
14612.47 520
14613.61 507
14614.75 516
14615.90 599
14617.04 604
14618.18 555
14619.32 486
14620.47 534
14621.61 600
14622.75 548
14623.89 531
14625.04 546
14626.18 545
14627.32 572
14628.46 605
14629.61 627
14630.75 569
14631.89 550
14633.04 536
14634.18 580
14635.32 577
14636.47 588
14637.61 596
14638.75 598
14639.89 578
14641.04 590
14642.18 589
14643.32 620
14644.47 615
14645.61 572
14646.76 593
14647.90 616
14649.04 567
14650.19 603
14651.33 621
14652.47 611
14653.62 606
14654.76 573
14655.90 568
14657.05 630
14658.19 560
14659.34 532
14660.48 551
14661.62 535
14662.77 556
14663.91 527
14665.06 568
14666.20 524
14667.35 593
14668.49 535
14669.63 516
14670.78 504
14671.92 504
14673.07 534
14674.21 493
14675.36 534
14676.50 528
14677.65 532
14678.79 534
14679.94 515
14681.08 523
14682.23 498
14683.37 575
14684.52 525
14685.66 468
14686.81 500
14687.95 520
14689.10 543
14690.24 556
14691.39 513
14692.53 517
14693.68 522
14694.82 475
14695.97 498
14697.11 487
14698.26 474
14699.41 462
14700.55 452
14701.70 486
14702.84 515
14703.99 513
14705.13 471
14706.28 472
14707.43 499
14708.57 527
14709.72 478
14710.86 536
14712.01 508
14713.16 513
14714.30 515
14715.45 502
14716.59 474
14717.74 464
14718.89 515
14720.03 529
14721.18 492
14722.33 508
14723.47 505
14724.62 483
14725.77 488
14726.91 472
14728.06 523
14729.21 503
14730.35 493
14731.50 468
14732.65 482
14733.79 480
14734.94 483
14736.09 522
14737.23 515
14738.38 546
14739.53 484
14740.68 456
14741.82 479
14742.97 462
14744.12 481
14745.26 503
14746.41 509
14747.56 478
14748.71 437
14749.85 469
14751.00 534
14752.15 496
14753.30 518
14754.45 499
14755.59 517
14756.74 496
14757.89 473
14759.04 509
14760.18 551
14761.33 521
14762.48 492
14763.63 495
14764.78 475
14765.92 539
14767.07 533
14768.22 506
14769.37 500
14770.52 493
14771.67 560
14772.81 558
14773.96 526
14775.11 543
14776.26 532
14777.41 520
14778.56 572
14779.71 586
14780.86 563
14782.00 553
14783.15 535
14784.30 547
14785.45 578
14786.60 566
14787.75 536
14788.90 477
14790.05 532
14791.20 543
14792.35 583
14793.49 531
14794.64 577
14795.79 576
14796.94 571
14798.09 545
14799.24 574
14800.39 593
14801.54 598
14802.69 614
14803.84 640
14804.99 602
14806.14 588
14807.29 597
14808.44 635
14809.59 637
14810.74 634
14811.89 664
14813.04 623
14814.19 634
14815.34 627
14816.49 600
14817.64 624
14818.79 619
14819.94 612
14821.09 601
14822.24 575
14823.39 575
14824.54 561
14825.69 566
14826.84 604
14827.99 550
14829.14 593
14830.29 544
14831.44 554
14832.60 527
14833.75 561
14834.90 547
14836.05 551
14837.20 524
14838.35 526
14839.50 529
14840.65 559
14841.80 488
14842.95 492
14844.11 485
14845.26 514
14846.41 493
14847.56 500
14848.71 504
14849.86 463
14851.01 458
14852.17 510
14853.32 530
14854.47 542
14855.62 478
14856.77 443
14857.92 458
14859.08 443
14860.23 441
14861.38 430
14862.53 433
14863.68 422
14864.84 395
14865.99 464
14867.14 461
14868.29 417
14869.44 429
14870.60 457
14871.75 476
14872.90 436
14874.05 490
14875.21 435
14876.36 463
14877.51 394
14878.66 402
14879.82 452
14880.97 449
14882.12 435
14883.27 396
14884.43 430
14885.58 464
14886.73 449
14887.89 414
14889.04 396
14890.19 436
14891.34 470
14892.50 456
14893.65 449
14894.80 412
14895.96 435
14897.11 424
14898.26 422
14899.42 396
14900.57 427
14901.72 417
14902.88 449
14904.03 438
14905.18 460
14906.34 429
14907.49 435
14908.65 435
14909.80 417
14910.95 454
14912.11 447
14913.26 491
14914.41 463
14915.57 433
14916.72 457
14917.88 444
14919.03 418
14920.18 454
14921.34 439
14922.49 417
14923.65 438
14924.80 418
14925.96 435
14927.11 460
14928.27 430
14929.42 472
14930.57 513
14931.73 466
14932.88 435
14934.04 418
14935.19 421
14936.35 426
14937.50 439
14938.66 436
14939.81 444
14940.97 394
14942.12 446
14943.28 487
14944.43 449
14945.59 428
14946.74 449
14947.90 438
14949.05 444
14950.21 413
14951.36 402
14952.52 420
14953.68 395
14954.83 400
14955.99 439
14957.14 433
14958.30 430
14959.45 451
14960.61 440
14961.77 428
14962.92 417
14964.08 507
14965.23 463
14966.39 441
14967.54 443
14968.70 401
14969.86 414
14971.01 413
14972.17 428
14973.33 422
14974.48 457
14975.64 434
14976.79 389
14977.95 389
14979.11 409
14980.26 439
14981.42 391
14982.58 395
14983.73 401
14984.89 411
14986.05 434
14987.20 391
14988.36 366
14989.52 400
14990.67 442
14991.83 405
14992.99 365
14994.15 383
14995.30 384
14996.46 396
14997.62 358
14998.77 382
14999.93 362
15001.09 389
15002.25 403
15003.40 381
15004.56 368
15005.72 384
15006.88 407
15008.03 387
15009.19 400
15010.35 386
15011.51 401
15012.66 405
15013.82 421
15014.98 339
15016.14 358
15017.30 432
15018.45 376
15019.61 388
15020.77 408
15021.93 394
15023.09 385
15024.24 400
15025.40 369
15026.56 430
15027.72 444
15028.88 422
15030.04 420
15031.19 439
15032.35 363
15033.51 360
15034.67 395
15035.83 404
15036.99 410
15038.15 388
15039.30 379
15040.46 322
15041.62 336
15042.78 356
15043.94 387
15045.10 356
15046.26 336
15047.42 358
15048.58 395
15049.74 414
15050.90 372
15052.05 353
15053.21 364
15054.37 413
15055.53 353
15056.69 402
15057.85 378
15059.01 373
15060.17 399
15061.33 363
15062.49 337
15063.65 350
15064.81 422
15065.97 400
15067.13 369
15068.29 328
15069.45 343
15070.61 369
15071.77 330
15072.93 385
15074.09 381
15075.25 352
15076.41 344
15077.57 377
15078.73 389
15079.89 379
15081.05 367
15082.21 375
15083.37 387
15084.53 350
15085.69 371
15086.85 361
15088.01 357
15089.18 326
15090.34 362
15091.50 430
15092.66 391
15093.82 370
15094.98 343
15096.14 360
15097.30 336
15098.46 359
15099.62 352
15100.78 386
15101.95 350
15103.11 382
15104.27 379
15105.43 361
15106.59 439
15107.75 380
15108.91 352
15110.08 365
15111.24 350
15112.40 366
15113.56 395
15114.72 389
15115.88 399
15117.05 394
15118.21 360
15119.37 366
15120.53 369
15121.69 361
15122.86 380
15124.02 349
15125.18 335
15126.34 366
15127.50 365
15128.67 365
15129.83 380
15130.99 381
15132.15 346
15133.32 352
15134.48 352
15135.64 390
15136.80 392
15137.97 412
15139.13 372
15140.29 360
15141.45 401
15142.62 383
15143.78 393
15144.94 411
15146.11 336
15147.27 348
15148.43 341
15149.59 327
15150.76 359
15151.92 379
15153.08 398
15154.25 355
15155.41 353
15156.57 346
15157.74 347
15158.90 381
15160.06 363
15161.23 329
15162.39 340
15163.55 346
15164.72 348
15165.88 375
15167.05 361
15168.21 348
15169.37 366
15170.54 349
15171.70 352
15172.86 373
15174.03 353
15175.19 397
15176.36 377
15177.52 365
15178.69 376
15179.85 328
15181.01 345
15182.18 341
15183.34 380
15184.51 380
15185.67 352
15186.84 357
15188.00 358
15189.16 377
15190.33 349
15191.49 355
15192.66 345
15193.82 357
15194.99 357
15196.15 343
15197.32 323
15198.48 355
15199.65 353
15200.81 347
15201.98 322
15203.14 334
15204.31 336
15205.47 384
15206.64 362
15207.80 362
15208.97 350
15210.13 418
15211.30 380
15212.47 383
15213.63 345
15214.80 363
15215.96 382
15217.13 415
15218.29 367
15219.46 393
15220.62 379
15221.79 411
15222.96 404
15224.12 371
15225.29 353
15226.45 362
15227.62 415
15228.79 393
15229.95 375
15231.12 384
15232.29 370
15233.45 409
15234.62 387
15235.78 401
15236.95 428
15238.12 386
15239.28 407
15240.45 362
15241.62 360
15242.78 361
15243.95 388
15245.12 375
15246.28 369
15247.45 386
15248.62 411
15249.78 367
15250.95 379
15252.12 381
15253.28 367
15254.45 390
15255.62 407
15256.79 355
15257.95 349
15259.12 368
15260.29 323
15261.46 327
15262.62 359
15263.79 389
15264.96 390
15266.13 340
15267.29 310
15268.46 329
15269.63 355
15270.80 348
15271.96 386
15273.13 333
15274.30 363
15275.47 376
15276.64 353
15277.80 366
15278.97 314
15280.14 343
15281.31 362
15282.48 342
15283.64 333
15284.81 364
15285.98 373
15287.15 342
15288.32 343
15289.49 370
15290.65 314
15291.82 298
15292.99 337
15294.16 288
15295.33 332
15296.50 365
15297.67 354
15298.83 328
15300.00 373
15301.17 352
15302.34 358
15303.51 370
15304.68 377
15305.85 323
15307.02 386
15308.19 373
15309.36 387
15310.52 339
15311.69 380
15312.86 360
15314.03 334
15315.20 351
15316.37 365
15317.54 357
15318.71 333
15319.88 370
15321.05 380
15322.22 321
15323.39 361
15324.56 375
15325.73 358
15326.90 341
15328.07 353
15329.24 331
15330.41 379
15331.58 397
15332.75 384
15333.92 395
15335.09 391
15336.26 366
15337.43 375
15338.60 382
15339.77 370
15340.94 336
15342.11 366
15343.28 323
15344.45 369
15345.62 357
15346.79 348
15347.96 326
15349.13 354
15350.31 315
15351.48 327
15352.65 346
15353.82 323
15354.99 374
15356.16 353
15357.33 350
15358.50 318
15359.67 351
15360.84 363
15362.02 359
15363.19 368
15364.36 353
15365.53 366
15366.70 361
15367.87 392
15369.04 330
15370.21 347
15371.39 344
15372.56 372
15373.73 372
15374.90 335
15376.07 332
15377.24 365
15378.42 387
15379.59 333
15380.76 354
15381.93 378
15383.10 315
15384.28 325
15385.45 371
15386.62 350
15387.79 357
15388.97 365
15390.14 323
15391.31 312
15392.48 314
15393.65 325
15394.83 360
15396.00 345
15397.17 344
15398.34 341
15399.52 306
15400.69 341
15401.86 373
15403.04 377
15404.21 367
15405.38 385
15406.55 367
15407.73 378
15408.90 328
15410.07 348
15411.25 370
15412.42 381
15413.59 389
15414.77 342
15415.94 384
15417.11 353
15418.29 365
15419.46 317
15420.63 341
15421.81 388
15422.98 350
15424.15 333
15425.33 358
15426.50 358
15427.67 365
15428.85 319
15430.02 345
15431.20 335
15432.37 309
15433.54 368
15434.72 372
15435.89 315
15437.07 331
15438.24 322
15439.41 364
15440.59 331
15441.76 382
15442.94 368
15444.11 330
15445.29 375
15446.46 355
15447.63 339
15448.81 357
15449.98 332
15451.16 355
15452.33 314
15453.51 349
15454.68 368
15455.86 335
15457.03 358
15458.21 358
15459.38 373
15460.56 356
15461.73 352
15462.91 367
15464.08 327
15465.26 338
15466.43 334
15467.61 362
15468.78 374
15469.96 361
15471.13 368
15472.31 349
15473.48 337
15474.66 324
15475.83 351
15477.01 318
15478.19 331
15479.36 339
15480.54 356
15481.71 368
15482.89 364
15484.06 342
15485.24 377
15486.42 383
15487.59 369
15488.77 384
15489.94 341
15491.12 391
15492.30 353
15493.47 352
15494.65 331
15495.83 373
15497.00 361
15498.18 338
15499.36 333
15500.53 358
15501.71 351
15502.88 343
15504.06 352
15505.24 356
15506.41 356
15507.59 382
15508.77 378
15509.95 330
15511.12 345
15512.30 362
15513.48 364
15514.65 308
15515.83 327
15517.01 323
15518.18 365
15519.36 354
15520.54 338
15521.72 317
15522.89 331
15524.07 348
15525.25 342
15526.43 346
15527.60 347
15528.78 351
15529.96 329
15531.14 358
15532.31 358
15533.49 312
15534.67 333
15535.85 321
15537.03 309
15538.20 345
15539.38 352
15540.56 345
15541.74 317
15542.92 320
15544.09 329
15545.27 338
15546.45 325
15547.63 328
15548.81 328
15549.98 313
15551.16 322
15552.34 286
15553.52 342
15554.70 347
15555.88 362
15557.06 338
15558.23 354
15559.41 333
15560.59 337
15561.77 334
15562.95 321
15564.13 325
15565.31 342
15566.49 365
15567.67 345
15568.84 357
15570.02 338
15571.20 314
15572.38 320
15573.56 375
15574.74 334
15575.92 365
15577.10 347
15578.28 322
15579.46 310
15580.64 340
15581.82 361
15583.00 391
15584.18 337
15585.36 353
15586.54 395
15587.72 364
15588.90 396
15590.08 355
15591.26 347
15592.44 356
15593.62 362
15594.80 369
15595.98 390
15597.16 391
15598.34 393
15599.52 410
15600.70 407
15601.88 419
15603.06 410
15604.24 365
15605.42 352
15606.60 355
15607.78 396
15608.96 382
15610.14 369
15611.32 401
15612.50 379
15613.68 369
15614.86 387
15616.05 376
15617.23 357
15618.41 364
15619.59 385
15620.77 398
15621.95 383
15623.13 422
15624.31 392
15625.49 389
15626.68 416
15627.86 401
15629.04 386
15630.22 407
15631.40 401
15632.58 356
15633.76 394
15634.95 388
15636.13 366
15637.31 391
15638.49 398
15639.67 400
15640.85 406
15642.04 405
15643.22 392
15644.40 380
15645.58 396
15646.76 429
15647.95 417
15649.13 396
15650.31 385
15651.49 420
15652.67 404
15653.86 407
15655.04 405
15656.22 383
15657.40 409
15658.59 408
15659.77 380
15660.95 431
15662.13 405
15663.32 425
15664.50 408
15665.68 418
15666.87 421
15668.05 389
15669.23 394
15670.41 424
15671.60 400
15672.78 428
15673.96 417
15675.15 441
15676.33 444
15677.51 444
15678.70 455
15679.88 402
15681.06 420
15682.25 426
15683.43 423
15684.61 449
15685.80 395
15686.98 391
15688.16 395
15689.35 429
15690.53 425
15691.72 417
15692.90 410
15694.08 412
15695.27 407
15696.45 415
15697.63 414
15698.82 410
15700.00 490
15701.19 415
15702.37 421
15703.56 381
15704.74 416
15705.92 472
15707.11 432
15708.29 390
15709.48 389
15710.66 345
15711.85 381
15713.03 374
15714.21 395
15715.40 403
15716.58 405
15717.77 452
15718.95 449
15720.14 410
15721.32 396
15722.51 411
15723.69 424
15724.88 415
15726.06 428
15727.25 421
15728.43 457
15729.62 422
15730.80 382
15731.99 422
15733.17 458
15734.36 416
15735.55 420
15736.73 420
15737.92 403
15739.10 439
15740.29 425
15741.47 412
15742.66 423
15743.84 437
15745.03 433
15746.22 407
15747.40 427
15748.59 401
15749.77 430
15750.96 409
15752.15 405
15753.33 403
15754.52 449
15755.70 470
15756.89 415
15758.08 442
15759.26 438
15760.45 410
15761.64 377
15762.82 422
15764.01 386
15765.20 416
15766.38 398
15767.57 395
15768.76 402
15769.94 431
15771.13 442
15772.32 417
15773.50 421
15774.69 399
15775.88 373
15777.06 383
15778.25 414
15779.44 408
15780.62 402
15781.81 421
15783.00 376
15784.19 398
15785.37 427
15786.56 410
15787.75 422
15788.94 406
15790.12 406
15791.31 421
15792.50 396
15793.69 412
15794.87 433
15796.06 402
15797.25 401
15798.44 423
15799.62 377
15800.81 395
15802.00 379
15803.19 401
15804.38 398
15805.56 433
15806.75 378
15807.94 358
15809.13 395
15810.32 391
15811.50 398
15812.69 408
15813.88 364
15815.07 371
15816.26 390
15817.45 353
15818.64 347
15819.82 363
15821.01 411
15822.20 406
15823.39 382
15824.58 385
15825.77 389
15826.96 355
15828.15 372
15829.33 427
15830.52 331
15831.71 362
15832.90 374
15834.09 408
15835.28 410
15836.47 436
15837.66 387
15838.85 396
15840.04 363
15841.23 381
15842.42 383
15843.61 378
15844.79 370
15845.98 363
15847.17 375
15848.36 383
15849.55 385
15850.74 396
15851.93 413
15853.12 372
15854.31 411
15855.50 380
15856.69 329
15857.88 340
15859.07 360
15860.26 338
15861.45 381
15862.64 383
15863.83 369
15865.02 394
15866.21 377
15867.40 385
15868.60 390
15869.79 399
15870.98 373
15872.17 391
15873.36 368
15874.55 393
15875.74 382
15876.93 330
15878.12 356
15879.31 358
15880.50 384
15881.69 382
15882.88 419
15884.07 349
15885.27 348
15886.46 358
15887.65 384
15888.84 401
15890.03 373
15891.22 366
15892.41 357
15893.60 368
15894.80 343
15895.99 362
15897.18 382
15898.37 394
15899.56 444
15900.75 367
15901.95 380
15903.14 397
15904.33 389
15905.52 378
15906.71 390
15907.90 374
15909.10 369
15910.29 390
15911.48 370
15912.67 396
15913.86 402
15915.06 374
15916.25 377
15917.44 397
15918.63 348
15919.83 360
15921.02 379
15922.21 354
15923.40 404
15924.60 385
15925.79 354
15926.98 387
15928.17 388
15929.37 375
15930.56 404
15931.75 356
15932.94 405
15934.14 359
15935.33 399
15936.52 405
15937.72 372
15938.91 363
15940.10 383
15941.30 396
15942.49 445
15943.68 437
15944.88 422
15946.07 389
15947.26 435
15948.46 428
15949.65 377
15950.84 375
15952.04 386
15953.23 380
15954.42 398
15955.62 360
15956.81 427
15958.01 375
15959.20 393
15960.39 374
15961.59 393
15962.78 396
15963.97 348
15965.17 381
15966.36 377
15967.56 381
15968.75 373
15969.95 359
15971.14 352
15972.33 303
15973.53 361
15974.72 331
15975.92 343
15977.11 387
15978.31 418
15979.50 341
15980.70 364
15981.89 375
15983.09 354
15984.28 327
15985.47 317
15986.67 323
15987.86 313
15989.06 332
15990.25 340
15991.45 343
15992.64 365
15993.84 366
15995.03 349
15996.23 380
15997.43 358
15998.62 338
15999.82 374
16001.01 400
16002.21 352
16003.40 336
16004.60 305
16005.79 331
16006.99 369
16008.18 330
16009.38 339
16010.58 316
16011.77 363
16012.97 348
16014.16 307
16015.36 349
16016.56 352
16017.75 321
16018.95 318
16020.14 319
16021.34 355
16022.54 335
16023.73 317
16024.93 306
16026.13 296
16027.32 354
16028.52 350
16029.71 353
16030.91 331
16032.11 378
16033.30 321
16034.50 331
16035.70 291
16036.89 309
16038.09 329
16039.29 333
16040.49 374
16041.68 336
16042.88 333
16044.08 330
16045.27 360
16046.47 341
16047.67 353
16048.86 358
16050.06 344
16051.26 347
16052.46 369
16053.65 348
16054.85 336
16056.05 320
16057.25 343
16058.44 317
16059.64 357
16060.84 336
16062.04 318
16063.23 353
16064.43 320
16065.63 357
16066.83 331
16068.03 358
16069.22 320
16070.42 337
16071.62 373
16072.82 325
16074.02 302
16075.21 323
16076.41 307
16077.61 308
16078.81 311
16080.01 315
16081.21 348
16082.40 307
16083.60 356
16084.80 348
16086.00 342
16087.20 302
16088.40 291
16089.60 340
16090.79 351
16091.99 309
16093.19 298
16094.39 298
16095.59 315
16096.79 339
16097.99 324
16099.19 321
16100.39 327
16101.59 352
16102.78 328
16103.98 380
16105.18 316
16106.38 327
16107.58 353
16108.78 308
16109.98 342
16111.18 349
16112.38 337
16113.58 311
16114.78 293
16115.98 328
16117.18 303
16118.38 297
16119.58 307
16120.78 302
16121.98 325
16123.18 304
16124.38 269
16125.58 295
16126.78 340
16127.98 322
16129.18 319
16130.38 295
16131.58 318
16132.78 302
16133.98 324
16135.18 322
16136.38 329
16137.58 348
16138.78 303
16139.98 283
16141.18 315
16142.38 331
16143.58 336
16144.79 332
16145.99 325
16147.19 316
16148.39 334
16149.59 358
16150.79 317
16151.99 336
16153.19 321
16154.39 295
16155.59 334
16156.80 335
16158.00 341
16159.20 360
16160.40 356
16161.60 337
16162.80 351
16164.00 284
16165.21 334
16166.41 351
16167.61 354
16168.81 326
16170.01 312
16171.21 318
16172.42 303
16173.62 324
16174.82 285
16176.02 312
16177.22 336
16178.43 322
16179.63 310
16180.83 329
16182.03 345
16183.23 328
16184.44 339
16185.64 375
16186.84 340
16188.04 374
16189.25 333
16190.45 317
16191.65 348
16192.85 349
16194.06 358
16195.26 333
16196.46 327
16197.66 302
16198.87 319
16200.07 320
16201.27 349
16202.48 316
16203.68 331
16204.88 320
16206.09 310
16207.29 353
16208.49 365
16209.69 359
16210.90 329
16212.10 311
16213.30 322
16214.51 355
16215.71 331
16216.91 328
16218.12 332
16219.32 381
16220.53 352
16221.73 342
16222.93 308
16224.14 335
16225.34 364
16226.54 333
16227.75 353
16228.95 367
16230.16 311
16231.36 296
16232.56 366
16233.77 336
16234.97 337
16236.18 329
16237.38 296
16238.59 307
16239.79 319
16240.99 355
16242.20 383
16243.40 345
16244.61 380
16245.81 347
16247.02 360
16248.22 337
16249.43 353
16250.63 363
16251.84 345
16253.04 337
16254.24 379
16255.45 387
16256.65 350
16257.86 353
16259.06 347
16260.27 350
16261.48 324
16262.68 332
16263.89 346
16265.09 342
16266.30 376
16267.50 355
16268.71 332
16269.91 371
16271.12 379
16272.32 365
16273.53 396
16274.73 398
16275.94 406
16277.15 340
16278.35 360
16279.56 371
16280.76 379
16281.97 392
16283.18 363
16284.38 407
16285.59 373
16286.79 423
16288.00 360
16289.21 347
16290.41 347
16291.62 390
16292.82 365
16294.03 409
16295.24 375
16296.44 387
16297.65 356
16298.86 373
16300.06 365
16301.27 390
16302.48 374
16303.68 372
16304.89 410
16306.10 361
16307.30 383
16308.51 400
16309.72 407
16310.92 373
16312.13 368
16313.34 403
16314.55 460
16315.75 419
16316.96 409
16318.17 419
16319.37 391
16320.58 410
16321.79 437
16323.00 422
16324.20 365
16325.41 388
16326.62 373
16327.83 392
16329.03 395
16330.24 448
16331.45 399
16332.66 413
16333.87 389
16335.07 398
16336.28 361
16337.49 377
16338.70 386
16339.90 393
16341.11 352
16342.32 394
16343.53 371
16344.74 367
16345.95 393
16347.15 342
16348.36 345
16349.57 399
16350.78 386
16351.99 322
16353.20 335
16354.40 359
16355.61 338
16356.82 330
16358.03 349
16359.24 367
16360.45 345
16361.66 329
16362.87 310
16364.08 366
16365.28 347
16366.49 332
16367.70 322
16368.91 367
16370.12 312
16371.33 330
16372.54 329
16373.75 329
16374.96 335
16376.17 324
16377.38 352
16378.59 336
16379.80 375
16381.01 359
16382.21 311
16383.42 295
16384.63 298
16385.84 316
16387.05 279
16388.26 330
16389.47 325
16390.68 352
16391.89 320
16393.10 295
16394.31 293
16395.52 311
16396.73 318
16397.94 349
16399.15 303
16400.36 297
16401.57 321
16402.79 339
16404.00 312
16405.21 280
16406.42 307
16407.63 325
16408.84 303
16410.05 302
16411.26 337
16412.47 343
16413.68 338
16414.89 309
16416.10 350
16417.31 334
16418.52 339
16419.74 344
16420.95 358
16422.16 279
16423.37 298
16424.58 298
16425.79 288
16427.00 280
16428.21 295
16429.42 328
16430.64 333
16431.85 341
16433.06 323
16434.27 298
16435.48 327
16436.69 299
16437.91 309
16439.12 323
16440.33 309
16441.54 307
16442.75 317
16443.96 314
16445.18 311
16446.39 311
16447.60 318
16448.81 349
16450.02 308
16451.24 306
16452.45 294
16453.66 304
16454.87 276
16456.09 298
16457.30 307
16458.51 320
16459.72 293
16460.94 310
16462.15 301
16463.36 329
16464.57 317
16465.79 321
16467.00 332
16468.21 272
16469.43 283
16470.64 294
16471.85 304
16473.06 284
16474.28 339
16475.49 350
16476.70 313
16477.92 282
16479.13 302
16480.34 303
16481.56 301
16482.77 283
16483.98 312
16485.20 292
16486.41 296
16487.62 314
16488.84 274
16490.05 299
16491.26 351
16492.48 303
16493.69 306
16494.91 308
16496.12 295
16497.33 304
16498.55 308
16499.76 262
16500.97 285
16502.19 271
16503.40 290
16504.62 286
16505.83 279
16507.05 289
16508.26 288
16509.47 283
16510.69 282
16511.90 294
16513.12 286
16514.33 283
16515.55 284
16516.76 287
16517.98 335
16519.19 314
16520.41 267
16521.62 260
16522.83 290
16524.05 294
16525.26 337
16526.48 295
16527.69 275
16528.91 309
16530.12 298
16531.34 291
16532.55 263
16533.77 277
16534.99 274
16536.20 287
16537.42 307
16538.63 261
16539.85 296
16541.06 282
16542.28 288
16543.49 287
16544.71 286
16545.92 261
16547.14 289
16548.36 282
16549.57 306
16550.79 297
16552.00 310
16553.22 309
16554.44 277
16555.65 317
16556.87 310
16558.08 303
16559.30 309
16560.52 275
16561.73 289
16562.95 310
16564.17 244
16565.38 302
16566.60 259
16567.81 282
16569.03 312
16570.25 318
16571.46 304
16572.68 251
16573.90 284
16575.11 284
16576.33 293
16577.55 283
16578.76 267
16579.98 247
16581.20 306
16582.42 277
16583.63 256
16584.85 318
16586.07 257
16587.28 276
16588.50 293
16589.72 291
16590.94 296
16592.15 320
16593.37 288
16594.59 286
16595.81 319
16597.02 298
16598.24 284
16599.46 285
16600.68 257
16601.89 311
16603.11 297
16604.33 262
16605.55 320
16606.77 284
16607.98 268
16609.20 268
16610.42 306
16611.64 307
16612.86 307
16614.07 282
16615.29 266
16616.51 313
16617.73 304
16618.95 243
16620.17 293
16621.38 293
16622.60 266
16623.82 298
16625.04 332
16626.26 306
16627.48 300
16628.70 310
16629.91 304
16631.13 267
16632.35 293
16633.57 290
16634.79 320
16636.01 284
16637.23 320
16638.45 288
16639.67 283
16640.89 267
16642.10 297
16643.32 274
16644.54 282
16645.76 295
16646.98 325
16648.20 287
16649.42 274
16650.64 321
16651.86 268
16653.08 251
16654.30 260
16655.52 328
16656.74 297
16657.96 295
16659.18 311
16660.40 291
16661.62 274
16662.84 256
16664.06 279
16665.28 288
16666.50 284
16667.72 280
16668.94 259
16670.16 269
16671.38 258
16672.60 253
16673.82 255
16675.04 282
16676.26 258
16677.48 268
16678.70 314
16679.92 301
16681.14 289
16682.36 273
16683.58 276
16684.80 253
16686.03 246
16687.25 278
16688.47 275
16689.69 289
16690.91 257
16692.13 273
16693.35 255
16694.57 259
16695.79 266
16697.02 257
16698.24 280
16699.46 295
16700.68 277
16701.90 268
16703.12 257
16704.34 281
16705.57 294
16706.79 263
16708.01 246
16709.23 261
16710.45 274
16711.67 303
16712.90 269
16714.12 275
16715.34 277
16716.56 283
16717.78 263
16719.01 266
16720.23 285
16721.45 269
16722.67 278
16723.89 281
16725.12 233
16726.34 247
16727.56 279
16728.78 271
16730.01 262
16731.23 291
16732.45 305
16733.67 292
16734.90 291
16736.12 261
16737.34 273
16738.56 286
16739.79 282
16741.01 259
16742.23 275
16743.46 269
16744.68 273
16745.90 234
16747.12 294
16748.35 269
16749.57 242
16750.79 304
16752.02 269
16753.24 227
16754.46 236
16755.69 301
16756.91 281
16758.13 263
16759.36 291
16760.58 293
16761.80 253
16763.03 242
16764.25 264
16765.48 288
16766.70 272
16767.92 274
16769.15 286
16770.37 258
16771.60 255
16772.82 279
16774.04 279
16775.27 303
16776.49 305
16777.72 342
16778.94 259
16780.16 251
16781.39 254
16782.61 251
16783.84 277
16785.06 274
16786.29 271
16787.51 247
16788.74 246
16789.96 289
16791.18 268
16792.41 279
16793.63 268
16794.86 310
16796.08 263
16797.31 282
16798.53 270
16799.76 294
16800.98 243
16802.21 299
16803.43 251
16804.66 283
16805.88 234
16807.11 264
16808.33 258
16809.56 252
16810.79 290
16812.01 300
16813.24 275
16814.46 295
16815.69 320
16816.91 314
16818.14 265
16819.36 258
16820.59 268
16821.82 307
16823.04 297
16824.27 280
16825.49 263
16826.72 298
16827.95 296
16829.17 293
16830.40 281
16831.62 277
16832.85 279
16834.08 296
16835.30 282
16836.53 258
16837.76 261
16838.98 273
16840.21 261
16841.44 281
16842.66 280
16843.89 265
16845.11 270
16846.34 244
16847.57 272
16848.80 297
16850.02 252
16851.25 247
16852.48 273
16853.70 254
16854.93 251
16856.16 266
16857.38 273
16858.61 256
16859.84 267
16861.07 239
16862.29 257
16863.52 293
16864.75 318
16865.97 282
16867.20 311
16868.43 318
16869.66 251
16870.89 318
16872.11 311
16873.34 268
16874.57 295
16875.80 302
16877.02 287
16878.25 307
16879.48 256
16880.71 282
16881.94 287
16883.16 279
16884.39 300
16885.62 296
16886.85 280
16888.08 306
16889.30 318
16890.53 320
16891.76 309
16892.99 287
16894.22 282
16895.45 328
16896.67 330
16897.90 311
16899.13 312
16900.36 299
16901.59 292
16902.82 271
16904.05 307
16905.28 330
16906.50 307
16907.73 283
16908.96 325
16910.19 313
16911.42 304
16912.65 321
16913.88 305
16915.11 289
16916.34 263
16917.57 272
16918.80 285
16920.03 318
16921.26 290
16922.48 265
16923.71 290
16924.94 290
16926.17 295
16927.40 289
16928.63 295
16929.86 323
16931.09 310
16932.32 296
16933.55 282
16934.78 283
16936.01 279
16937.24 264
16938.47 259
16939.70 262
16940.93 269
16942.16 260
16943.39 299
16944.62 284
16945.85 314
16947.08 280
16948.31 271
16949.54 323
16950.78 253
16952.01 260
16953.24 268
16954.47 329
16955.70 303
16956.93 269
16958.16 260
16959.39 256
16960.62 286
16961.85 281
16963.08 323
16964.31 301
16965.54 249
16966.78 257
16968.01 252
16969.24 259
16970.47 257
16971.70 272
16972.93 276
16974.16 279
16975.39 273
16976.63 282
16977.86 248
16979.09 254
16980.32 268
16981.55 272
16982.78 293
16984.02 286
16985.25 260
16986.48 256
16987.71 234
16988.94 275
16990.18 252
16991.41 242
16992.64 277
16993.87 291
16995.10 270
16996.34 268
16997.57 293
16998.80 275
17000.03 274
17001.26 284
17002.50 268
17003.73 268
17004.96 254
17006.19 258
17007.43 273
17008.66 264
17009.89 290
17011.12 295
17012.36 256
17013.59 251
17014.82 248
17016.06 280
17017.29 261
17018.52 274
17019.76 266
17020.99 265
17022.22 267
17023.45 257
17024.69 244
17025.92 247
17027.15 279
17028.39 264
17029.62 265
17030.85 294
17032.09 276
17033.32 267
17034.55 290
17035.79 254
17037.02 251
17038.26 270
17039.49 278
17040.72 287
17041.96 239
17043.19 266
17044.43 283
17045.66 248
17046.89 255
17048.13 252
17049.36 255
17050.60 270
17051.83 259
17053.06 248
17054.30 249
17055.53 275
17056.77 285
17058.00 313
17059.24 290
17060.47 246
17061.70 226
17062.94 252
17064.17 233
17065.41 250
17066.64 238
17067.88 267
17069.11 285
17070.35 254
17071.58 259
17072.82 262
17074.05 239
17075.29 249
17076.52 204
17077.76 258
17078.99 281
17080.23 262
17081.46 286
17082.70 269
17083.93 263
17085.17 282
17086.41 221
17087.64 217
17088.88 228
17090.11 228
17091.35 231
17092.58 251
17093.82 298
17095.05 255
17096.29 242
17097.53 259
17098.76 253
17100.00 279
17101.23 263
17102.47 245
17103.71 259
17104.94 269
17106.18 267
17107.41 321
17108.65 275
17109.89 251
17111.12 242
17112.36 261
17113.60 252
17114.83 269
17116.07 268
17117.31 251
17118.54 245
17119.78 262
17121.02 288
17122.25 261
17123.49 276
17124.73 276
17125.96 239
17127.20 271
17128.44 286
17129.67 293
17130.91 287
17132.15 285
17133.39 250
17134.62 259
17135.86 273
17137.10 278
17138.33 278
17139.57 231
17140.81 231
17142.05 257
17143.28 269
17144.52 245
17145.76 231
17147.00 237
17148.23 261
17149.47 253
17150.71 269
17151.95 275
17153.19 231
17154.42 231
17155.66 248
17156.90 261
17158.14 262
17159.38 270
17160.61 270
17161.85 293
17163.09 271
17164.33 242
17165.57 266
17166.81 309
17168.04 246
17169.28 281
17170.52 242
17171.76 313
17173.00 247
17174.24 267
17175.47 253
17176.71 228
17177.95 240
17179.19 233
17180.43 287
17181.67 237
17182.91 217
17184.15 246
17185.39 274
17186.62 259
17187.86 284
17189.10 285
17190.34 275
17191.58 247
17192.82 284
17194.06 266
17195.30 266
17196.54 246
17197.78 262
17199.02 239
17200.26 233
17201.50 247
17202.74 251
17203.98 268
17205.22 243
17206.46 263
17207.70 242
17208.94 245
17210.18 234
17211.42 261
17212.66 247
17213.90 246
17215.14 266
17216.38 247
17217.62 269
17218.86 241
17220.10 258
17221.34 216
17222.58 265
17223.82 268
17225.06 273
17226.30 217
17227.54 221
17228.78 226
17230.02 256
17231.26 260
17232.50 250
17233.74 278
17234.98 261
17236.22 285
17237.47 252
17238.71 267
17239.95 219
17241.19 269
17242.43 244
17243.67 246
17244.91 231
17246.15 255
17247.39 262
17248.64 212
17249.88 238
17251.12 271
17252.36 252
17253.60 277
17254.84 278
17256.08 252
17257.33 266
17258.57 240
17259.81 247
17261.05 236
17262.29 242
17263.54 220
17264.78 275
17266.02 265
17267.26 242
17268.50 235
17269.75 215
17270.99 258
17272.23 251
17273.47 252
17274.71 242
17275.96 215
17277.20 263
17278.44 267
17279.68 221
17280.93 230
17282.17 240
17283.41 232
17284.65 233
17285.90 208
17287.14 251
17288.38 290
17289.62 262
17290.87 213
17292.11 231
17293.35 238
17294.60 225
17295.84 240
17297.08 257
17298.33 225
17299.57 238
17300.81 235
17302.05 198
17303.30 209
17304.54 257
17305.78 256
17307.03 251
17308.27 233
17309.52 223
17310.76 266
17312.00 242
17313.25 236
17314.49 239
17315.73 268
17316.98 264
17318.22 264
17319.47 252
17320.71 243
17321.95 234
17323.20 250
17324.44 245
17325.69 244
17326.93 265
17328.17 221
17329.42 260
17330.66 229
17331.91 231
17333.15 222
17334.40 217
17335.64 240
17336.88 199
17338.13 235
17339.37 241
17340.62 241
17341.86 253
17343.11 260
17344.35 244
17345.60 254
17346.84 257
17348.09 246
17349.33 230
17350.58 248
17351.82 228
17353.07 265
17354.31 254
17355.56 236
17356.80 244
17358.05 233
17359.29 228
17360.54 242
17361.78 243
17363.03 252
17364.27 266
17365.52 247
17366.77 269
17368.01 260
17369.26 237
17370.50 260
17371.75 249
17372.99 249
17374.24 251
17375.49 241
17376.73 255
17377.98 247
17379.22 258
17380.47 263
17381.72 240
17382.96 256
17384.21 230
17385.45 277
17386.70 248
17387.95 253
17389.19 223
17390.44 261
17391.69 214
17392.93 248
17394.18 245
17395.43 260
17396.67 265
17397.92 243
17399.17 250
17400.41 232
17401.66 233
17402.91 269
17404.15 244
17405.40 232
17406.65 254
17407.89 228
17409.14 254
17410.39 240
17411.64 255
17412.88 237
17414.13 250
17415.38 223
17416.63 243
17417.87 206
17419.12 234
17420.37 250
17421.62 255
17422.86 225
17424.11 213
17425.36 239
17426.61 261
17427.85 247
17429.10 238
17430.35 233
17431.60 231
17432.85 245
17434.09 256
17435.34 236
17436.59 242
17437.84 260
17439.09 258
17440.33 249
17441.58 236
17442.83 232
17444.08 256
17445.33 235
17446.58 237
17447.82 247
17449.07 240
17450.32 267
17451.57 222
17452.82 225
17454.07 233
17455.32 232
17456.57 235
17457.81 222
17459.06 230
17460.31 234
17461.56 235
17462.81 237
17464.06 266
17465.31 232
17466.56 237
17467.81 232
17469.06 214
17470.30 229
17471.55 254
17472.80 270
17474.05 267
17475.30 249
17476.55 231
17477.80 261
17479.05 246
17480.30 243
17481.55 210
17482.80 202
17484.05 232
17485.30 251
17486.55 243
17487.80 262
17489.05 230
17490.30 240
17491.55 233
17492.80 237
17494.05 248
17495.30 216
17496.55 244
17497.80 241
17499.05 216
17500.30 236
17501.55 229
17502.80 234
17504.05 223
17505.30 220
17506.55 225
17507.80 235
17509.06 251
17510.31 261
17511.56 226
17512.81 239
17514.06 214
17515.31 275
17516.56 238
17517.81 243
17519.06 244
17520.31 247
17521.56 241
17522.82 204
17524.07 233
17525.32 257
17526.57 254
17527.82 246
17529.07 229
17530.32 208
17531.58 253
17532.83 245
17534.08 272
17535.33 242
17536.58 255
17537.83 209
17539.09 249
17540.34 252
17541.59 234
17542.84 250
17544.09 243
17545.35 262
17546.60 240
17547.85 233
17549.10 270
17550.35 236
17551.61 245
17552.86 217
17554.11 228
17555.36 241
17556.62 247
17557.87 221
17559.12 267
17560.37 240
17561.63 280
17562.88 231
17564.13 225
17565.38 246
17566.64 253
17567.89 261
17569.14 239
17570.39 226
17571.65 222
17572.90 252
17574.15 232
17575.41 223
17576.66 228
17577.91 251
17579.17 246
17580.42 242
17581.67 237
17582.93 194
17584.18 239
17585.43 245
17586.69 252
17587.94 244
17589.19 251
17590.45 266
17591.70 243
17592.95 228
17594.21 241
17595.46 250
17596.72 258
17597.97 262
17599.22 260
17600.48 228
17601.73 235
17602.99 242
17604.24 212
17605.49 231
17606.75 242
17608.00 267
17609.26 233
17610.51 268
17611.76 248
17613.02 250
17614.27 266
17615.53 275
17616.78 268
17618.04 252
17619.29 255
17620.55 230
17621.80 223
17623.06 276
17624.31 226
17625.57 231
17626.82 235
17628.08 249
17629.33 267
17630.59 250
17631.84 242
17633.10 212
17634.35 238
17635.61 241
17636.86 280
17638.12 250
17639.37 239
17640.63 212
17641.88 224
17643.14 236
17644.39 250
17645.65 223
17646.91 284
17648.16 262
17649.42 232
17650.67 237
17651.93 233
17653.18 245
17654.44 273
17655.70 246
17656.95 220
17658.21 229
17659.46 261
17660.72 241
17661.98 264
17663.23 259
17664.49 252
17665.75 235
17667.00 225
17668.26 256
17669.51 262
17670.77 242
17672.03 246
17673.28 229
17674.54 232
17675.80 227
17677.05 250
17678.31 237
17679.57 247
17680.82 234
17682.08 257
17683.34 261
17684.60 257
17685.85 247
17687.11 263
17688.37 235
17689.62 257
17690.88 277
17692.14 236
17693.40 201
17694.65 207
17695.91 216
17697.17 217
17698.42 219
17699.68 204
17700.94 253
17702.20 213
17703.46 287
17704.71 245
17705.97 225
17707.23 268
17708.49 234
17709.74 257
17711.00 233
17712.26 225
17713.52 218
17714.78 238
17716.03 213
17717.29 221
17718.55 229
17719.81 259
17721.07 270
17722.33 238
17723.58 246
17724.84 225
17726.10 244
17727.36 232
17728.62 270
17729.88 235
17731.13 261
17732.39 278
17733.65 261
17734.91 229
17736.17 238
17737.43 239
17738.69 238
17739.95 222
17741.21 209
17742.46 226
17743.72 262
17744.98 254
17746.24 248
17747.50 225
17748.76 261
17750.02 256
17751.28 229
17752.54 252
17753.80 246
17755.06 251
17756.32 245
17757.58 244
17758.84 246
17760.10 288
17761.36 270
17762.61 273
17763.87 257
17765.13 245
17766.39 248
17767.65 216
17768.91 227
17770.17 235
17771.43 256
17772.69 240
17773.95 269
17775.21 245
17776.48 211
17777.74 211
17779.00 245
17780.26 264
17781.52 266
17782.78 228
17784.04 251
17785.30 238
17786.56 245
17787.82 249
17789.08 224
17790.34 233
17791.60 241
17792.86 258
17794.12 262
17795.38 230
17796.65 253
17797.91 242
17799.17 247
17800.43 230
17801.69 210
17802.95 229
17804.21 224
17805.47 233
17806.73 249
17808.00 225
17809.26 246
17810.52 238
17811.78 242
17813.04 252
17814.30 273
17815.56 283
17816.83 254
17818.09 277
17819.35 274
17820.61 291
17821.87 248
17823.14 227
17824.40 253
17825.66 268
17826.92 267
17828.18 244
17829.45 237
17830.71 228
17831.97 224
17833.23 239
17834.49 241
17835.76 268
17837.02 248
17838.28 243
17839.54 224
17840.81 241
17842.07 247
17843.33 234
17844.59 270
17845.86 259
17847.12 249
17848.38 234
17849.65 264
17850.91 201
17852.17 245
17853.43 258
17854.70 253
17855.96 216
17857.22 235
17858.49 239
17859.75 224
17861.01 246
17862.28 232
17863.54 219
17864.80 247
17866.07 217
17867.33 237
17868.59 242
17869.86 230
17871.12 260
17872.38 266
17873.65 232
17874.91 251
17876.18 225
17877.44 230
17878.70 229
17879.97 214
17881.23 239
17882.50 267
17883.76 255
17885.02 237
17886.29 203
17887.55 258
17888.82 247
17890.08 261
17891.35 230
17892.61 274
17893.87 252
17895.14 246
17896.40 247
17897.67 248
17898.93 219
17900.20 220
17901.46 238
17902.73 228
17903.99 239
17905.26 222
17906.52 218
17907.79 245
17909.05 251
17910.32 226
17911.58 258
17912.85 228
17914.11 216
17915.38 209
17916.64 241
17917.91 214
17919.17 227
17920.44 221
17921.70 222
17922.97 210
17924.23 205
17925.50 242
17926.76 188
17928.03 219
17929.30 232
17930.56 267
17931.83 268
17933.09 218
17934.36 207
17935.62 220
17936.89 215
17938.16 231
17939.42 252
17940.69 262
17941.96 254
17943.22 243
17944.49 254
17945.75 258
17947.02 260
17948.29 255
17949.55 240
17950.82 222
17952.09 240
17953.35 246
17954.62 216
17955.89 224
17957.15 249
17958.42 213
17959.69 235
17960.95 224
17962.22 226
17963.49 236
17964.75 202
17966.02 252
17967.29 270
17968.55 228
17969.82 220
17971.09 240
17972.36 221
17973.62 229
17974.89 218
17976.16 235
17977.42 210
17978.69 199
17979.96 254
17981.23 245
17982.49 242
17983.76 231
17985.03 227
17986.30 252
17987.57 232
17988.83 247
17990.10 228
17991.37 215
17992.64 249
17993.90 251
17995.17 224
17996.44 214
17997.71 239
17998.98 239
18000.25 245
18001.51 230
18002.78 234
18004.05 234
18005.32 245
18006.59 256
18007.86 226
18009.12 227
18010.39 247
18011.66 250
18012.93 235
18014.20 265
18015.47 213
18016.74 200
18018.00 231
18019.27 223
18020.54 242
18021.81 238
18023.08 225
18024.35 214
18025.62 216
18026.89 209
18028.16 220
18029.43 234
18030.69 213
18031.96 218
18033.23 211
18034.50 219
18035.77 223
18037.04 236
18038.31 228
18039.58 265
18040.85 217
18042.12 243
18043.39 215
18044.66 251
18045.93 244
18047.20 245
18048.47 252
18049.74 255
18051.01 204
18052.28 214
18053.55 218
18054.82 248
18056.09 218
18057.36 240
18058.63 231
18059.90 209
18061.17 260
18062.44 240
18063.71 252
18064.98 210
18066.25 223
18067.52 259
18068.79 219
18070.06 236
18071.33 263
18072.61 254
18073.88 233
18075.15 226
18076.42 228
18077.69 256
18078.96 261
18080.23 233
18081.50 244
18082.77 267
18084.04 210
18085.32 215
18086.59 251
18087.86 226
18089.13 218
18090.40 236
18091.67 242
18092.94 246
18094.22 250
18095.49 285
18096.76 240
18098.03 215
18099.30 192
18100.57 233
18101.85 245
18103.12 223
18104.39 228
18105.66 233
18106.93 251
18108.20 238
18109.48 237
18110.75 208
18112.02 228
18113.29 220
18114.57 254
18115.84 233
18117.11 219
18118.38 250
18119.65 224
18120.93 232
18122.20 211
18123.47 215
18124.74 243
18126.02 239
18127.29 222
18128.56 246
18129.84 290
18131.11 251
18132.38 230
18133.65 217
18134.93 225
18136.20 239
18137.47 229
18138.75 247
18140.02 256
18141.29 230
18142.57 256
18143.84 226
18145.11 260
18146.39 232
18147.66 238
18148.93 260
18150.21 258
18151.48 256
18152.75 240
18154.03 249
18155.30 215
18156.57 247
18157.85 252
18159.12 256
18160.40 232
18161.67 261
18162.94 240
18164.22 281
18165.49 231
18166.77 238
18168.04 251
18169.31 263
18170.59 259
18171.86 259
18173.14 239
18174.41 240
18175.68 235
18176.96 262
18178.23 218
18179.51 226
18180.78 216
18182.06 230
18183.33 241
18184.61 263
18185.88 250
18187.16 247
18188.43 260
18189.71 250
18190.98 248
18192.26 253
18193.53 249
18194.81 245
18196.08 251
18197.36 221
18198.63 239
18199.91 236
18201.18 221
18202.46 228
18203.73 215
18205.01 248
18206.28 213
18207.56 238
18208.83 222
18210.11 235
18211.39 221
18212.66 216
18213.94 227
18215.21 231
18216.49 233
18217.76 199
18219.04 193
18220.32 210
18221.59 220
18222.87 224
18224.14 228
18225.42 218
18226.70 210
18227.97 220
18229.25 224
18230.53 244
18231.80 245
18233.08 230
18234.35 225
18235.63 232
18236.91 237
18238.18 203
18239.46 248
18240.74 239
18242.01 190
18243.29 234
18244.57 231
18245.84 249
18247.12 236
18248.40 243
18249.68 222
18250.95 245
18252.23 237
18253.51 254
18254.78 232
18256.06 221
18257.34 221
18258.62 219
18259.89 232
18261.17 222
18262.45 245
18263.72 226
18265.00 241
18266.28 239
18267.56 270
18268.84 250
18270.11 250
18271.39 230
18272.67 246
18273.95 231
18275.22 210
18276.50 239
18277.78 239
18279.06 238
18280.34 218
18281.61 239
18282.89 260
18284.17 242
18285.45 250
18286.73 231
18288.01 219
18289.28 224
18290.56 239
18291.84 235
18293.12 219
18294.40 226
18295.68 231
18296.95 225
18298.23 216
18299.51 224
18300.79 244
18302.07 214
18303.35 221
18304.63 202
18305.91 265
18307.19 238
18308.46 219
18309.74 222
18311.02 219
18312.30 235
18313.58 227
18314.86 225
18316.14 239
18317.42 225
18318.70 250
18319.98 245
18321.26 233
18322.54 207
18323.82 230
18325.10 213
18326.38 214
18327.66 252
18328.94 227
18330.22 228
18331.50 222
18332.77 239
18334.05 241
18335.33 234
18336.61 217
18337.90 203
18339.18 211
18340.46 243
18341.74 245
18343.02 225
18344.30 226
18345.58 226
18346.86 221
18348.14 216
18349.42 198
18350.70 205
18351.98 251
18353.26 241
18354.54 248
18355.82 248
18357.10 235
18358.38 238
18359.66 223
18360.94 217
18362.22 215
18363.51 198
18364.79 249
18366.07 211
18367.35 224
18368.63 210
18369.91 231
18371.19 206
18372.47 224
18373.76 246
18375.04 230
18376.32 238
18377.60 229
18378.88 231
18380.16 209
18381.44 215
18382.73 241
18384.01 231
18385.29 215
18386.57 215
18387.85 228
18389.13 227
18390.42 190
18391.70 207
18392.98 210
18394.26 208
18395.54 214
18396.83 190
18398.11 208
18399.39 229
18400.67 232
18401.96 231
18403.24 202
18404.52 203
18405.80 210
18407.09 234
18408.37 242
18409.65 224
18410.93 225
18412.22 226
18413.50 237
18414.78 221
18416.06 214
18417.35 201
18418.63 205
18419.91 206
18421.20 212
18422.48 216
18423.76 226
18425.05 211
18426.33 212
18427.61 198
18428.89 224
18430.18 227
18431.46 247
18432.74 233
18434.03 236
18435.31 229
18436.60 182
18437.88 220
18439.16 189
18440.45 216
18441.73 215
18443.01 214
18444.30 230
18445.58 241
18446.87 227
18448.15 221
18449.43 259
18450.72 238
18452.00 229
18453.29 213
18454.57 217
18455.85 233
18457.14 229
18458.42 222
18459.71 213
18460.99 227
18462.28 236
18463.56 252
18464.84 231
18466.13 232
18467.41 196
18468.70 215
18469.98 218
18471.27 246
18472.55 244
18473.84 224
18475.12 234
18476.41 219
18477.69 252
18478.98 268
18480.26 255
18481.55 241
18482.83 233
18484.12 244
18485.40 227
18486.69 209
18487.97 256
18489.26 226
18490.54 260
18491.83 264
18493.11 226
18494.40 230
18495.69 239
18496.97 242
18498.26 208
18499.54 231
18500.83 236
18502.11 206
18503.40 212
18504.69 229
18505.97 231
18507.26 253
18508.54 205
18509.83 186
18511.12 214
18512.40 238
18513.69 244
18514.98 208
18516.26 173
18517.55 230
18518.83 241
18520.12 266
18521.41 232
18522.69 243
18523.98 239
18525.27 253
18526.55 219
18527.84 229
18529.13 232
18530.41 210
18531.70 225
18532.99 234
18534.27 239
18535.56 216
18536.85 244
18538.14 241
18539.42 228
18540.71 243
18542.00 217
18543.28 249
18544.57 233
18545.86 231
18547.15 208
18548.43 233
18549.72 256
18551.01 191
18552.30 179
18553.58 213
18554.87 243
18556.16 244
18557.45 232
18558.73 210
18560.02 240
18561.31 254
18562.60 231
18563.89 227
18565.17 253
18566.46 238
18567.75 237
18569.04 235
18570.33 249
18571.62 202
18572.90 233
18574.19 225
18575.48 225
18576.77 216
18578.06 199
18579.35 241
18580.63 216
18581.92 196
18583.21 195
18584.50 225
18585.79 266
18587.08 249
18588.37 234
18589.66 244
18590.94 249
18592.23 240
18593.52 210
18594.81 211
18596.10 221
18597.39 214
18598.68 232
18599.97 232
18601.26 262
18602.55 240
18603.84 264
18605.13 261
18606.41 275
18607.70 203
18608.99 257
18610.28 246
18611.57 263
18612.86 236
18614.15 269
18615.44 240
18616.73 259
18618.02 231
18619.31 242
18620.60 242
18621.89 251
18623.18 238
18624.47 261
18625.76 276
18627.05 270
18628.34 269
18629.63 262
18630.92 246
18632.21 230
18633.50 266
18634.79 256
18636.08 243
18637.37 252
18638.67 237
18639.96 246
18641.25 230
18642.54 253
18643.83 223
18645.12 259
18646.41 223
18647.70 281
18648.99 268
18650.28 250
18651.57 254
18652.86 227
18654.16 240
18655.45 231
18656.74 220
18658.03 202
18659.32 224
18660.61 260
18661.90 256
18663.19 214
18664.49 228
18665.78 203
18667.07 228
18668.36 232
18669.65 241
18670.94 253
18672.24 218
18673.53 186
18674.82 229
18676.11 230
18677.40 235
18678.70 229
18679.99 260
18681.28 217
18682.57 204
18683.86 227
18685.16 220
18686.45 229
18687.74 208
18689.03 226
18690.33 228
18691.62 234
18692.91 207
18694.20 250
18695.50 232
18696.79 233
18698.08 214
18699.37 224
18700.67 238
18701.96 255
18703.25 253
18704.54 221
18705.84 247
18707.13 234
18708.42 248
18709.72 242
18711.01 223
18712.30 204
18713.60 210
18714.89 226
18716.18 255
18717.48 220
18718.77 268
18720.06 234
18721.36 249
18722.65 234
18723.94 240
18725.24 227
18726.53 215
18727.82 247
18729.12 226
18730.41 222
18731.70 205
18733.00 210
18734.29 259
18735.59 260
18736.88 257
18738.17 231
18739.47 205
18740.76 259
18742.06 225
18743.35 260
18744.64 211
18745.94 193
18747.23 244
18748.53 240
18749.82 223
18751.12 213
18752.41 231
18753.71 214
18755.00 209
18756.30 221
18757.59 253
18758.88 221
18760.18 244
18761.47 254
18762.77 198
18764.06 208
18765.36 230
18766.65 245
18767.95 223
18769.24 213
18770.54 198
18771.83 230
18773.13 240
18774.43 207
18775.72 228
18777.02 247
18778.31 228
18779.61 220
18780.90 218
18782.20 206
18783.49 214
18784.79 250
18786.08 228
18787.38 235
18788.68 248
18789.97 246
18791.27 261
18792.56 245
18793.86 243
18795.16 197
18796.45 244
18797.75 238
18799.04 241
18800.34 243
18801.64 238
18802.93 204
18804.23 205
18805.53 221
18806.82 206
18808.12 231
18809.41 271
18810.71 249
18812.01 218
18813.30 243
18814.60 260
18815.90 250
18817.19 231
18818.49 239
18819.79 203
18821.09 217
18822.38 224
18823.68 258
18824.98 225
18826.27 229
18827.57 229
18828.87 233
18830.16 221
18831.46 214
18832.76 209
18834.06 220
18835.35 233
18836.65 220
18837.95 219
18839.25 204
18840.54 212
18841.84 217
18843.14 225
18844.44 219
18845.73 230
18847.03 239
18848.33 247
18849.63 238
18850.93 246
18852.22 233
18853.52 253
18854.82 220
18856.12 202
18857.42 233
18858.71 233
18860.01 231
18861.31 210
18862.61 213
18863.91 199
18865.21 215
18866.50 234
18867.80 240
18869.10 234
18870.40 235
18871.70 208
18873.00 231
18874.30 204
18875.60 212
18876.89 233
18878.19 234
18879.49 194
18880.79 226
18882.09 243
18883.39 193
18884.69 195
18885.99 259
18887.29 269
18888.59 224
18889.88 198
18891.18 223
18892.48 229
18893.78 245
18895.08 228
18896.38 260
18897.68 231
18898.98 199
18900.28 211
18901.58 218
18902.88 219
18904.18 213
18905.48 191
18906.78 232
18908.08 206
18909.38 210
18910.68 202
18911.98 234
18913.28 238
18914.58 234
18915.88 230
18917.18 228
18918.48 219
18919.78 208
18921.08 214
18922.38 216
18923.68 211
18924.98 239
18926.28 230
18927.58 203
18928.88 223
18930.18 206
18931.49 266
18932.79 228
18934.09 208
18935.39 216
18936.69 209
18937.99 199
18939.29 194
18940.59 217
18941.89 202
18943.19 213
18944.49 215
18945.80 232
18947.10 190
18948.40 214
18949.70 209
18951.00 233
18952.30 221
18953.60 211
18954.91 252
18956.21 234
18957.51 200
18958.81 228
18960.11 218
18961.41 204
18962.72 208
18964.02 224
18965.32 298
18966.62 237
18967.92 190
18969.23 226
18970.53 244
18971.83 188
18973.13 205
18974.43 247
18975.74 222
18977.04 212
18978.34 212
18979.64 236
18980.95 205
18982.25 208
18983.55 186
18984.85 235
18986.16 224
18987.46 197
18988.76 194
18990.06 223
18991.37 218
18992.67 208
18993.97 227
18995.28 209
18996.58 238
18997.88 223
18999.18 225
19000.49 201
19001.79 280
19003.09 226
19004.40 225
19005.70 214
19007.00 200
19008.31 228
19009.61 227
19010.91 227
19012.22 206
19013.52 205
19014.82 216
19016.13 201
19017.43 224
19018.74 184
19020.04 206
19021.34 229
19022.65 222
19023.95 214
19025.25 179
19026.56 210
19027.86 232
19029.17 226
19030.47 212
19031.77 233
19033.08 244
19034.38 225
19035.69 219
19036.99 216
19038.30 225
19039.60 217
19040.91 236
19042.21 226
19043.51 222
19044.82 230
19046.12 235
19047.43 249
19048.73 218
19050.04 189
19051.34 217
19052.65 245
19053.95 235
19055.26 184
19056.56 195
19057.87 217
19059.17 205
19060.48 223
19061.78 196
19063.09 212
19064.39 227
19065.70 223
19067.00 218
19068.31 220
19069.62 211
19070.92 215
19072.23 216
19073.53 200
19074.84 194
19076.14 192
19077.45 226
19078.75 198
19080.06 197
19081.37 183
19082.67 213
19083.98 201
19085.28 190
19086.59 216
19087.90 220
19089.20 216
19090.51 239
19091.82 198
19093.12 216
19094.43 202
19095.73 186
19097.04 196
19098.35 197
19099.65 226
19100.96 225
19102.27 229
19103.57 212
19104.88 188
19106.19 216
19107.49 212
19108.80 208
19110.11 218
19111.41 224
19112.72 211
19114.03 198
19115.33 204
19116.64 205
19117.95 243
19119.26 253
19120.56 181
19121.87 239
19123.18 212
19124.49 194
19125.79 196
19127.10 198
19128.41 212
19129.72 182
19131.02 195
19132.33 191
19133.64 215
19134.95 244
19136.25 195
19137.56 239
19138.87 243
19140.18 219
19141.49 239
19142.79 223
19144.10 208
19145.41 211
19146.72 201
19148.03 218
19149.33 206
19150.64 207
19151.95 204
19153.26 230
19154.57 213
19155.88 187
19157.18 208
19158.49 239
19159.80 224
19161.11 214
19162.42 202
19163.73 231
19165.04 223
19166.34 200
19167.65 211
19168.96 211
19170.27 190
19171.58 186
19172.89 217
19174.20 209
19175.51 201
19176.82 213
19178.13 201
19179.43 236
19180.74 232
19182.05 190
19183.36 205
19184.67 220
19185.98 175
19187.29 208
19188.60 216
19189.91 226
19191.22 201
19192.53 190
19193.84 217
19195.15 194
19196.46 198
19197.77 197
19199.08 189
19200.39 207
19201.70 201
19203.01 185
19204.32 203
19205.63 210
19206.94 209
19208.25 238
19209.56 184
19210.87 195
19212.18 175
19213.49 211
19214.80 212
19216.11 191
19217.42 202
19218.73 219
19220.04 258
19221.35 208
19222.66 186
19223.98 190
19225.29 196
19226.60 204
19227.91 201
19229.22 204
19230.53 191
19231.84 208
19233.15 199
19234.46 198
19235.77 178
19237.09 196
19238.40 203
19239.71 192
19241.02 191
19242.33 190
19243.64 190
19244.95 210
19246.27 227
19247.58 224
19248.89 183
19250.20 218
19251.51 217
19252.82 212
19254.14 215
19255.45 240
19256.76 229
19258.07 201
19259.38 209
19260.70 224
19262.01 207
19263.32 210
19264.63 199
19265.94 183
19267.26 194
19268.57 168
19269.88 211
19271.19 223
19272.51 209
19273.82 199
19275.13 231
19276.44 205
19277.76 201
19279.07 210
19280.38 229
19281.69 213
19283.01 218
19284.32 195
19285.63 188
19286.94 199
19288.26 179
19289.57 233
19290.88 209
19292.20 215
19293.51 187
19294.82 190
19296.14 197
19297.45 151
19298.76 177
19300.08 187
19301.39 183
19302.70 171
19304.02 223
19305.33 196
19306.64 170
19307.96 171
19309.27 220
19310.59 229
19311.90 213
19313.21 180
19314.53 212
19315.84 212
19317.15 206
19318.47 191
19319.78 206
19321.10 199
19322.41 205
19323.72 213
19325.04 194
19326.35 204
19327.67 178
19328.98 187
19330.30 218
19331.61 194
19332.93 217
19334.24 199
19335.55 233
19336.87 220
19338.18 242
19339.50 217
19340.81 201
19342.13 223
19343.44 214
19344.76 211
19346.07 210
19347.39 197
19348.70 201
19350.02 209
19351.33 178
19352.65 181
19353.96 187
19355.28 189
19356.59 217
19357.91 244
19359.22 204
19360.54 176
19361.86 194
19363.17 212
19364.49 199
19365.80 235
19367.12 204
19368.43 216
19369.75 196
19371.06 229
19372.38 222
19373.70 181
19375.01 218
19376.33 211
19377.64 195
19378.96 211
19380.28 214
19381.59 184
19382.91 182
19384.23 182
19385.54 208
19386.86 207
19388.17 189
19389.49 186
19390.81 193
19392.12 200
19393.44 190
19394.76 220
19396.07 219
19397.39 237
19398.71 235
19400.02 212
19401.34 208
19402.66 208
19403.97 220
19405.29 201
19406.61 229
19407.93 222
19409.24 230
19410.56 183
19411.88 224
19413.19 208
19414.51 230
19415.83 223
19417.15 191
19418.46 199
19419.78 197
19421.10 217
19422.42 217
19423.73 187
19425.05 190
19426.37 223
19427.69 232
19429.00 206
19430.32 202
19431.64 198
19432.96 205
19434.28 205
19435.59 199
19436.91 203
19438.23 220
19439.55 201
19440.87 180
19442.18 208
19443.50 214
19444.82 210
19446.14 219
19447.46 172
19448.78 191
19450.09 212
19451.41 218
19452.73 217
19454.05 217
19455.37 245
19456.69 189
19458.01 190
19459.33 199
19460.64 213
19461.96 217
19463.28 209
19464.60 243
19465.92 197
19467.24 226
19468.56 224
19469.88 193
19471.20 199
19472.52 237
19473.83 224
19475.15 194
19476.47 209
19477.79 196
19479.11 204
19480.43 240
19481.75 223
19483.07 177
19484.39 195
19485.71 224
19487.03 211
19488.35 187
19489.67 248
19490.99 219
19492.31 205
19493.63 207
19494.95 229
19496.27 274
19497.59 201
19498.91 212
19500.23 206
19501.55 211
19502.87 210
19504.19 207
19505.51 240
19506.83 213
19508.15 193
19509.47 225
19510.79 198
19512.11 220
19513.43 206
19514.75 239
19516.08 219
19517.40 241
19518.72 180
19520.04 197
19521.36 220
19522.68 222
19524.00 202
19525.32 199
19526.64 195
19527.96 180
19529.29 210
19530.61 212
19531.93 214
19533.25 216
19534.57 235
19535.89 224
19537.21 215
19538.53 219
19539.86 205
19541.18 210
19542.50 158
19543.82 196
19545.14 192
19546.46 179
19547.79 185
19549.11 206
19550.43 214
19551.75 179
19553.07 223
19554.40 198
19555.72 183
19557.04 206
19558.36 192
19559.68 211
19561.01 162
19562.33 215
19563.65 228
19564.97 237
19566.30 201
19567.62 230
19568.94 219
19570.26 180
19571.59 178
19572.91 166
19574.23 202
19575.55 222
19576.88 206
19578.20 202
19579.52 203
19580.85 214
19582.17 229
19583.49 196
19584.82 210
19586.14 223
19587.46 215
19588.78 231
19590.11 204
19591.43 201
19592.75 204
19594.08 188
19595.40 169
19596.72 174
19598.05 174
19599.37 174
19600.70 211
19602.02 203
19603.34 194
19604.67 228
19605.99 225
19607.31 197
19608.64 197
19609.96 190
19611.29 214
19612.61 222
19613.93 193
19615.26 191
19616.58 201
19617.91 198
19619.23 198
19620.55 169
19621.88 178
19623.20 193
19624.53 217
19625.85 200
19627.18 218
19628.50 214
19629.83 173
19631.15 199
19632.48 214
19633.80 200
19635.12 191
19636.45 214
19637.77 210
19639.10 201
19640.42 205
19641.75 193
19643.07 213
19644.40 198
19645.72 193
19647.05 201
19648.37 187
19649.70 206
19651.03 213
19652.35 188
19653.68 177
19655.00 184
19656.33 202
19657.65 201
19658.98 196
19660.30 190
19661.63 231
19662.96 203
19664.28 175
19665.61 188
19666.93 206
19668.26 197
19669.58 206
19670.91 211
19672.24 198
19673.56 186
19674.89 200
19676.21 186
19677.54 191
19678.87 175
19680.19 196
19681.52 209
19682.85 187
19684.17 180
19685.50 190
19686.83 205
19688.15 187
19689.48 175
19690.81 172
19692.13 202
19693.46 220
19694.79 187
19696.11 190
19697.44 209
19698.77 184
19700.09 211
19701.42 190
19702.75 188
19704.07 188
19705.40 228
19706.73 202
19708.06 164
19709.38 205
19710.71 202
19712.04 177
19713.37 203
19714.69 188
19716.02 159
19717.35 179
19718.68 165
19720.00 185
19721.33 181
19722.66 184
19723.99 216
19725.31 235
19726.64 228
19727.97 192
19729.30 189
19730.63 205
19731.95 195
19733.28 162
19734.61 186
19735.94 207
19737.27 178
19738.59 193
19739.92 190
19741.25 180
19742.58 211
19743.91 197
19745.24 201
19746.57 159
19747.89 178
19749.22 193
19750.55 205
19751.88 185
19753.21 209
19754.54 214
19755.87 191
19757.20 157
19758.52 205
19759.85 163
19761.18 194
19762.51 223
19763.84 219
19765.17 211
19766.50 182
19767.83 171
19769.16 178
19770.49 206
19771.82 167
19773.15 220
19774.47 197
19775.80 195
19777.13 209
19778.46 187
19779.79 192
19781.12 190
19782.45 179
19783.78 175
19785.11 178
19786.44 170
19787.77 164
19789.10 169
19790.43 183
19791.76 185
19793.09 201
19794.42 191
19795.75 199
19797.08 179
19798.41 175
19799.74 204
19801.07 190
19802.40 189
19803.73 168
19805.07 175
19806.40 195
19807.73 202
19809.06 193
19810.39 195
19811.72 185
19813.05 196
19814.38 214
19815.71 177
19817.04 179
19818.37 190
19819.70 197
19821.03 182
19822.37 174
19823.70 172
19825.03 168
19826.36 174
19827.69 173
19829.02 184
19830.35 184
19831.68 167
19833.02 196
19834.35 189
19835.68 196
19837.01 203
19838.34 210
19839.67 228
19841.01 207
19842.34 189
19843.67 166
19845.00 194
19846.33 180
19847.67 190
19849.00 194
19850.33 183
19851.66 195
19852.99 182
19854.33 180
19855.66 194
19856.99 191
19858.32 194
19859.65 200
19860.99 196
19862.32 202
19863.65 171
19864.98 198
19866.32 178
19867.65 186
19868.98 187
19870.32 181
19871.65 196
19872.98 178
19874.31 209
19875.65 211
19876.98 187
19878.31 206
19879.65 206
19880.98 201
19882.31 213
19883.64 185
19884.98 187
19886.31 200
19887.64 215
19888.98 186
19890.31 160
19891.64 210
19892.98 209
19894.31 221
19895.65 187
19896.98 172
19898.31 180
19899.65 204
19900.98 185
19902.31 173
19903.65 176
19904.98 174
19906.32 196
19907.65 198
19908.98 173
19910.32 207
19911.65 201
19912.99 198
19914.32 193
19915.65 213
19916.99 213
19918.32 233
19919.66 200
19920.99 198
19922.33 192
19923.66 207
19924.99 195
19926.33 185
19927.66 221
19929.00 177
19930.33 186
19931.67 202
19933.00 186
19934.34 196
19935.67 186
19937.01 177
19938.34 207
19939.68 216
19941.01 221
19942.35 212
19943.68 207
19945.02 208
19946.35 181
19947.69 190
19949.02 194
19950.36 186
19951.70 182
19953.03 188
19954.37 207
19955.70 198
19957.04 194
19958.37 192
19959.71 185
19961.04 195
19962.38 173
19963.72 175
19965.05 149
19966.39 189
19967.72 185
19969.06 182
19970.40 218
19971.73 182
19973.07 210
19974.40 228
19975.74 193
19977.08 153
19978.41 168
19979.75 207
19981.09 188
19982.42 191
19983.76 188
19985.10 189
19986.43 197
19987.77 194
19989.11 198
19990.44 167
19991.78 187
19993.12 195
19994.45 184
19995.79 222
19997.13 208
19998.46 237
19999.80 211
20001.14 183
20002.48 180
20003.81 184
20005.15 219
20006.49 240
20007.82 202
20009.16 175
20010.50 243
20011.84 214
20013.17 194
20014.51 205
20015.85 190
20017.19 172
20018.52 193
20019.86 195
20021.20 181
20022.54 179
20023.88 185
20025.21 194
20026.55 211
20027.89 204
20029.23 180
20030.57 197
20031.90 184
20033.24 209
20034.58 214
20035.92 193
20037.26 230
20038.60 191
20039.93 187
20041.27 177
20042.61 207
20043.95 243
20045.29 204
20046.63 210
20047.97 209
20049.30 220
20050.64 209
20051.98 185
20053.32 190
20054.66 220
20056.00 200
20057.34 216
20058.68 190
20060.02 185
20061.35 217
20062.69 203
20064.03 196
20065.37 213
20066.71 200
20068.05 219
20069.39 221
20070.73 183
20072.07 202
20073.41 235
20074.75 237
20076.09 206
20077.43 177
20078.77 185
20080.11 201
20081.45 247
20082.79 179
20084.13 185
20085.47 205
20086.81 198
20088.15 207
20089.49 206
20090.83 185
20092.17 193
20093.51 250
20094.85 224
20096.19 218
20097.53 197
20098.87 191
20100.21 191
20101.55 175
20102.89 185
20104.23 162
20105.57 218
20106.91 212
20108.25 191
20109.59 189
20110.93 190
20112.27 200
20113.62 178
20114.96 177
20116.30 175
20117.64 174
20118.98 190
20120.32 183
20121.66 211
20123.00 217
20124.34 197
20125.69 184
20127.03 172
20128.37 185
20129.71 201
20131.05 197
20132.39 183
20133.73 204
20135.08 205
20136.42 198
20137.76 221
20139.10 225
20140.44 186
