# Supplementary material for: MALDI-TOF MS typing enables the classification of brewing yeasts of the genus Saccharomyces to major beer styles
Source: PLoS One. 2017 Aug 9;12(8):e0181694. doi: 10.1371/journal.pone.0181694 (PMC5549903; doi:10.1371/journal.pone.0181694)
Supplement: S1 File — The directory includes 90 raw files and was zipped to “.zip”; the folder has three strains with 30 spectra per strain; S1 Text explains the raw files with an example and Table 1 represents the yeast strains used within the experiment. (ZIP) [file pone.0181694.s004.zip › 1-3/30250-68-OG-WB-WB-YPG-18h-E-E_2015-07-15_2_0_A2_1.dat]

2000.53 1103
2000.95 1072
2001.37 1058
2001.79 1002
2002.21 934
2002.64 1030
2003.06 909
2003.48 937
2003.90 969
2004.32 1057
2004.75 877
2005.17 973
2005.59 932
2006.01 1005
2006.43 997
2006.86 976
2007.28 1033
2007.70 922
2008.12 873
2008.55 947
2008.97 1055
2009.39 935
2009.81 929
2010.24 970
2010.66 1024
2011.08 1025
2011.50 1011
2011.93 847
2012.35 868
2012.77 845
2013.20 887
2013.62 804
2014.04 745
2014.46 795
2014.89 888
2015.31 847
2015.73 956
2016.16 1057
2016.58 1059
2017.00 1048
2017.43 971
2017.85 858
2018.27 867
2018.70 832
2019.12 902
2019.54 913
2019.97 944
2020.39 1025
2020.82 893
2021.24 848
2021.66 927
2022.09 993
2022.51 878
2022.94 872
2023.36 860
2023.78 930
2024.21 924
2024.63 803
2025.06 856
2025.48 983
2025.90 998
2026.33 861
2026.75 834
2027.18 935
2027.60 846
2028.03 855
2028.45 831
2028.88 855
2029.30 869
2029.72 874
2030.15 921
2030.57 932
2031.00 973
2031.42 994
2031.85 930
2032.27 862
2032.70 935
2033.12 796
2033.55 870
2033.97 911
2034.40 1023
2034.82 979
2035.25 824
2035.67 852
2036.10 915
2036.52 878
2036.95 741
2037.38 952
2037.80 959
2038.23 851
2038.65 850
2039.08 941
2039.50 991
2039.93 871
2040.36 905
2040.78 867
2041.21 951
2041.63 849
2042.06 857
2042.48 881
2042.91 767
2043.34 860
2043.76 866
2044.19 850
2044.62 862
2045.04 929
2045.47 908
2045.89 913
2046.32 824
2046.75 876
2047.17 878
2047.60 1009
2048.03 1067
2048.45 1005
2048.88 1039
2049.31 979
2049.73 928
2050.16 868
2050.59 814
2051.01 917
2051.44 898
2051.87 956
2052.29 983
2052.72 1037
2053.15 978
2053.58 959
2054.00 923
2054.43 910
2054.86 1002
2055.28 914
2055.71 864
2056.14 891
2056.57 949
2056.99 832
2057.42 837
2057.85 818
2058.28 896
2058.71 788
2059.13 897
2059.56 876
2059.99 1019
2060.42 982
2060.84 1005
2061.27 1008
2061.70 964
2062.13 1070
2062.56 994
2062.98 1022
2063.41 1167
2063.84 941
2064.27 1030
2064.70 1195
2065.13 1222
2065.55 1248
2065.98 1264
2066.41 1221
2066.84 1207
2067.27 1173
2067.70 1201
2068.13 1105
2068.55 1186
2068.98 1061
2069.41 966
2069.84 922
2070.27 984
2070.70 851
2071.13 910
2071.56 897
2071.99 933
2072.41 831
2072.84 853
2073.27 1005
2073.70 1018
2074.13 1033
2074.56 1099
2074.99 971
2075.42 978
2075.85 924
2076.28 975
2076.71 849
2077.14 1040
2077.57 1044
2078.00 891
2078.43 998
2078.86 992
2079.29 849
2079.72 963
2080.15 914
2080.58 956
2081.01 1067
2081.44 989
2081.87 847
2082.30 968
2082.73 770
2083.16 693
2083.59 937
2084.02 1015
2084.45 850
2084.88 859
2085.31 852
2085.74 811
2086.17 823
2086.60 895
2087.03 901
2087.46 1036
2087.89 973
2088.32 852
2088.75 849
2089.18 886
2089.62 873
2090.05 855
2090.48 890
2090.91 881
2091.34 815
2091.77 788
2092.20 933
2092.63 888
2093.06 837
2093.49 923
2093.93 865
2094.36 1085
2094.79 1099
2095.22 981
2095.65 893
2096.08 1003
2096.52 912
2096.95 870
2097.38 795
2097.81 851
2098.24 858
2098.67 912
2099.11 812
2099.54 968
2099.97 945
2100.40 885
2100.83 919
2101.27 928
2101.70 948
2102.13 819
2102.56 941
2102.99 894
2103.43 961
2103.86 838
2104.29 805
2104.72 825
2105.16 822
2105.59 841
2106.02 837
2106.45 917
2106.89 935
2107.32 907
2107.75 827
2108.19 828
2108.62 899
2109.05 892
2109.48 768
2109.92 856
2110.35 907
2110.78 878
2111.22 829
2111.65 968
2112.08 995
2112.52 893
2112.95 768
2113.38 963
2113.82 930
2114.25 887
2114.68 853
2115.12 922
2115.55 805
2115.98 803
2116.42 920
2116.85 972
2117.28 822
2117.72 796
2118.15 786
2118.59 758
2119.02 736
2119.45 850
2119.89 868
2120.32 687
2120.76 875
2121.19 844
2121.62 983
2122.06 861
2122.49 884
2122.93 893
2123.36 771
2123.80 766
2124.23 812
2124.66 961
2125.10 824
2125.53 912
2125.97 770
2126.40 859
2126.84 922
2127.27 935
2127.71 821
2128.14 861
2128.58 858
2129.01 849
2129.45 896
2129.88 738
2130.32 839
2130.75 885
2131.19 907
2131.62 912
2132.06 842
2132.49 864
2132.93 881
2133.36 944
2133.80 845
2134.23 870
2134.67 906
2135.11 886
2135.54 846
2135.98 741
2136.41 821
2136.85 765
2137.28 871
2137.72 952
2138.16 879
2138.59 741
2139.03 794
2139.46 801
2139.90 817
2140.34 888
2140.77 788
2141.21 879
2141.64 907
2142.08 985
2142.52 1076
2142.95 897
2143.39 670
2143.83 754
2144.26 854
2144.70 866
2145.14 856
2145.57 826
2146.01 825
2146.45 879
2146.88 861
2147.32 905
2147.76 914
2148.19 846
2148.63 892
2149.07 842
2149.50 1016
2149.94 939
2150.38 831
2150.81 959
2151.25 974
2151.69 1016
2152.13 837
2152.56 897
2153.00 1005
2153.44 1057
2153.88 990
2154.31 884
2154.75 1005
2155.19 988
2155.63 816
2156.06 807
2156.50 974
2156.94 1049
2157.38 958
2157.82 1083
2158.25 1041
2158.69 936
2159.13 932
2159.57 896
2160.01 908
2160.44 917
2160.88 852
2161.32 784
2161.76 932
2162.20 921
2162.63 881
2163.07 817
2163.51 907
2163.95 913
2164.39 949
2164.83 789
2165.27 783
2165.70 843
2166.14 845
2166.58 954
2167.02 789
2167.46 822
2167.90 924
2168.34 832
2168.78 805
2169.22 864
2169.65 886
2170.09 1105
2170.53 1008
2170.97 865
2171.41 880
2171.85 939
2172.29 1042
2172.73 1099
2173.17 1122
2173.61 1177
2174.05 1170
2174.49 1290
2174.93 1132
2175.37 1072
2175.81 1044
2176.25 934
2176.69 1148
2177.13 1144
2177.57 1054
2178.01 925
2178.45 857
2178.89 865
2179.33 909
2179.77 1013
2180.21 848
2180.65 833
2181.09 860
2181.53 879
2181.97 895
2182.41 931
2182.85 863
2183.29 917
2183.73 822
2184.17 807
2184.61 828
2185.05 839
2185.49 772
2185.93 827
2186.37 823
2186.81 934
2187.25 921
2187.69 834
2188.14 807
2188.58 811
2189.02 755
2189.46 821
2189.90 837
2190.34 836
2190.78 967
2191.22 963
2191.66 934
2192.11 832
2192.55 960
2192.99 945
2193.43 986
2193.87 1075
2194.31 1043
2194.76 1114
2195.20 1063
2195.64 1013
2196.08 1044
2196.52 898
2196.96 1057
2197.41 1074
2197.85 1012
2198.29 958
2198.73 935
2199.17 863
2199.62 1081
2200.06 1105
2200.50 978
2200.94 875
2201.38 810
2201.83 804
2202.27 877
2202.71 977
2203.15 892
2203.60 941
2204.04 944
2204.48 945
2204.92 892
2205.37 857
2205.81 997
2206.25 937
2206.70 912
2207.14 927
2207.58 965
2208.02 926
2208.47 995
2208.91 965
2209.35 938
2209.80 906
2210.24 902
2210.68 893
2211.13 916
2211.57 1014
2212.01 955
2212.46 983
2212.90 865
2213.34 956
2213.79 856
2214.23 855
2214.67 988
2215.12 1086
2215.56 1077
2216.00 1029
2216.45 929
2216.89 887
2217.34 876
2217.78 979
2218.22 938
2218.67 889
2219.11 795
2219.56 847
2220.00 983
2220.44 904
2220.89 881
2221.33 877
2221.78 994
2222.22 954
2222.67 1029
2223.11 1012
2223.55 979
2224.00 886
2224.44 964
2224.89 941
2225.33 959
2225.78 917
2226.22 846
2226.67 824
2227.11 887
2227.56 897
2228.00 1031
2228.45 865
2228.89 806
2229.34 832
2229.78 1036
2230.23 1077
2230.67 947
2231.12 1020
2231.56 1176
2232.01 1100
2232.45 1071
2232.90 1074
2233.35 1038
2233.79 936
2234.24 1057
2234.68 939
2235.13 799
2235.57 842
2236.02 783
2236.46 920
2236.91 850
2237.36 872
2237.80 798
2238.25 756
2238.69 769
2239.14 781
2239.59 802
2240.03 853
2240.48 860
2240.92 821
2241.37 797
2241.82 799
2242.26 824
2242.71 845
2243.16 825
2243.60 740
2244.05 758
2244.50 852
2244.94 908
2245.39 782
2245.84 810
2246.28 993
2246.73 872
2247.18 772
2247.62 909
2248.07 801
2248.52 811
2248.96 878
2249.41 944
2249.86 1025
2250.31 891
2250.75 793
2251.20 731
2251.65 746
2252.10 812
2252.54 684
2252.99 746
2253.44 728
2253.89 772
2254.33 1016
2254.78 930
2255.23 806
2255.68 809
2256.12 764
2256.57 795
2257.02 832
2257.47 859
2257.91 780
2258.36 915
2258.81 932
2259.26 809
2259.71 865
2260.16 737
2260.60 798
2261.05 867
2261.50 857
2261.95 953
2262.40 863
2262.84 932
2263.29 907
2263.74 1004
2264.19 949
2264.64 926
2265.09 881
2265.54 887
2265.98 892
2266.43 967
2266.88 862
2267.33 855
2267.78 808
2268.23 937
2268.68 790
2269.13 1000
2269.58 941
2270.03 952
2270.47 919
2270.92 983
2271.37 972
2271.82 912
2272.27 869
2272.72 771
2273.17 866
2273.62 907
2274.07 905
2274.52 922
2274.97 875
2275.42 887
2275.87 839
2276.32 819
2276.77 834
2277.22 906
2277.67 858
2278.12 895
2278.57 904
2279.02 819
2279.47 782
2279.92 832
2280.37 880
2280.82 778
2281.27 756
2281.72 797
2282.17 876
2282.62 950
2283.07 886
2283.52 842
2283.97 984
2284.42 950
2284.87 847
2285.32 876
2285.77 859
2286.22 892
2286.67 1004
2287.13 943
2287.58 1006
2288.03 1043
2288.48 1168
2288.93 1340
2289.38 1464
2289.83 1480
2290.28 1437
2290.73 1580
2291.18 1665
2291.64 1452
2292.09 1466
2292.54 1307
2292.99 1247
2293.44 1162
2293.89 1215
2294.34 1111
2294.80 956
2295.25 947
2295.70 950
2296.15 939
2296.60 971
2297.05 866
2297.51 808
2297.96 795
2298.41 814
2298.86 956
2299.31 782
2299.77 761
2300.22 851
2300.67 853
2301.12 835
2301.57 907
2302.03 866
2302.48 739
2302.93 756
2303.38 812
2303.84 779
2304.29 749
2304.74 831
2305.19 840
2305.65 850
2306.10 943
2306.55 958
2307.01 1005
2307.46 887
2307.91 984
2308.36 977
2308.82 977
2309.27 1012
2309.72 937
2310.18 882
2310.63 929
2311.08 903
2311.54 999
2311.99 914
2312.44 936
2312.90 1036
2313.35 894
2313.80 877
2314.26 945
2314.71 1010
2315.16 995
2315.62 932
2316.07 971
2316.52 961
2316.98 912
2317.43 967
2317.88 961
2318.34 934
2318.79 996
2319.25 986
2319.70 953
2320.15 874
2320.61 938
2321.06 912
2321.52 843
2321.97 917
2322.43 894
2322.88 932
2323.33 965
2323.79 1082
2324.24 1156
2324.70 1120
2325.15 1179
2325.61 1280
2326.06 1256
2326.52 1539
2326.97 1467
2327.43 1316
2327.88 962
2328.34 1054
2328.79 978
2329.25 1027
2329.70 947
2330.16 1082
2330.61 918
2331.07 851
2331.52 923
2331.98 843
2332.43 934
2332.89 945
2333.34 918
2333.80 1009
2334.25 944
2334.71 943
2335.16 915
2335.62 851
2336.08 917
2336.53 778
2336.99 807
2337.44 934
2337.90 803
2338.35 721
2338.81 696
2339.27 764
2339.72 824
2340.18 903
2340.63 926
2341.09 903
2341.55 982
2342.00 923
2342.46 868
2342.91 884
2343.37 842
2343.83 830
2344.28 890
2344.74 819
2345.20 897
2345.65 889
2346.11 816
2346.57 911
2347.02 808
2347.48 862
2347.94 976
2348.39 847
2348.85 917
2349.31 973
2349.76 875
2350.22 834
2350.68 855
2351.14 857
2351.59 654
2352.05 695
2352.51 710
2352.96 794
2353.42 761
2353.88 671
2354.34 732
2354.79 798
2355.25 889
2355.71 868
2356.17 891
2356.62 847
2357.08 824
2357.54 842
2358.00 802
2358.46 839
2358.91 949
2359.37 821
2359.83 863
2360.29 866
2360.74 727
2361.20 763
2361.66 899
2362.12 914
2362.58 828
2363.04 905
2363.49 878
2363.95 811
2364.41 792
2364.87 912
2365.33 826
2365.79 793
2366.24 861
2366.70 805
2367.16 815
2367.62 925
2368.08 805
2368.54 859
2369.00 837
2369.46 823
2369.91 922
2370.37 973
2370.83 844
2371.29 846
2371.75 899
2372.21 881
2372.67 889
2373.13 978
2373.59 999
2374.05 888
2374.51 1016
2374.97 1013
2375.42 1088
2375.88 992
2376.34 825
2376.80 884
2377.26 858
2377.72 834
2378.18 945
2378.64 952
2379.10 883
2379.56 786
2380.02 821
2380.48 818
2380.94 825
2381.40 779
2381.86 843
2382.32 910
2382.78 875
2383.24 827
2383.70 746
2384.16 730
2384.62 867
2385.08 717
2385.54 715
2386.00 852
2386.47 820
2386.93 722
2387.39 709
2387.85 789
2388.31 868
2388.77 809
2389.23 919
2389.69 875
2390.15 804
2390.61 870
2391.07 889
2391.53 784
2391.99 860
2392.46 814
2392.92 819
2393.38 846
2393.84 770
2394.30 754
2394.76 796
2395.22 802
2395.68 956
2396.15 864
2396.61 790
2397.07 860
2397.53 850
2397.99 708
2398.45 804
2398.92 917
2399.38 860
2399.84 822
2400.30 728
2400.76 734
2401.23 848
2401.69 900
2402.15 860
2402.61 921
2403.07 848
2403.54 847
2404.00 933
2404.46 778
2404.92 865
2405.38 695
2405.85 660
2406.31 727
2406.77 763
2407.23 765
2407.70 822
2408.16 896
2408.62 868
2409.08 747
2409.55 753
2410.01 810
2410.47 830
2410.94 760
2411.40 763
2411.86 880
2412.32 900
2412.79 902
2413.25 919
2413.71 843
2414.18 880
2414.64 972
2415.10 903
2415.57 850
2416.03 1010
2416.49 879
2416.96 890
2417.42 865
2417.88 940
2418.35 976
2418.81 985
2419.28 944
2419.74 998
2420.20 847
2420.67 904
2421.13 884
2421.59 911
2422.06 808
2422.52 854
2422.99 794
2423.45 733
2423.91 924
2424.38 801
2424.84 942
2425.31 901
2425.77 790
2426.24 849
2426.70 838
2427.16 777
2427.63 888
2428.09 864
2428.56 747
2429.02 881
2429.49 921
2429.95 834
2430.42 741
2430.88 766
2431.35 879
2431.81 814
2432.28 745
2432.74 713
2433.21 837
2433.67 874
2434.14 829
2434.60 787
2435.07 822
2435.53 861
2436.00 814
2436.46 807
2436.93 823
2437.39 708
2437.86 865
2438.32 830
2438.79 888
2439.26 855
2439.72 874
2440.19 991
2440.65 942
2441.12 921
2441.58 1009
2442.05 1080
2442.52 880
2442.98 799
2443.45 763
2443.91 878
2444.38 844
2444.85 861
2445.31 873
2445.78 833
2446.24 826
2446.71 805
2447.18 811
2447.64 861
2448.11 756
2448.58 689
2449.04 779
2449.51 796
2449.98 816
2450.44 880
2450.91 805
2451.38 860
2451.84 883
2452.31 834
2452.78 918
2453.24 865
2453.71 689
2454.18 776
2454.64 839
2455.11 769
2455.58 764
2456.05 796
2456.51 827
2456.98 802
2457.45 788
2457.92 665
2458.38 689
2458.85 730
2459.32 664
2459.79 644
2460.25 744
2460.72 794
2461.19 839
2461.66 872
2462.12 792
2462.59 797
2463.06 800
2463.53 820
2464.00 780
2464.46 681
2464.93 682
2465.40 769
2465.87 836
2466.34 697
2466.80 813
2467.27 769
2467.74 775
2468.21 674
2468.68 686
2469.15 837
2469.61 804
2470.08 793
2470.55 912
2471.02 850
2471.49 926
2471.96 874
2472.43 800
2472.89 713
2473.36 715
2473.83 748
2474.30 824
2474.77 857
2475.24 761
2475.71 742
2476.18 720
2476.65 726
2477.12 679
2477.59 721
2478.05 854
2478.52 697
2478.99 775
2479.46 734
2479.93 733
2480.40 754
2480.87 757
2481.34 689
2481.81 770
2482.28 758
2482.75 811
2483.22 706
2483.69 731
2484.16 747
2484.63 647
2485.10 742
2485.57 799
2486.04 820
2486.51 831
2486.98 863
2487.45 810
2487.92 900
2488.39 945
2488.86 802
2489.33 773
2489.80 930
2490.27 955
2490.74 846
2491.21 789
2491.68 786
2492.15 804
2492.62 774
2493.10 816
2493.57 952
2494.04 910
2494.51 909
2494.98 905
2495.45 895
2495.92 863
2496.39 804
2496.86 744
2497.33 795
2497.80 780
2498.28 760
2498.75 835
2499.22 892
2499.69 965
2500.16 898
2500.63 823
2501.10 809
2501.58 788
2502.05 813
2502.52 816
2502.99 939
2503.46 983
2503.93 819
2504.41 886
2504.88 861
2505.35 824
2505.82 782
2506.29 840
2506.76 897
2507.24 902
2507.71 977
2508.18 821
2508.65 851
2509.13 891
2509.60 793
2510.07 824
2510.54 886
2511.01 717
2511.49 787
2511.96 921
2512.43 1009
2512.90 974
2513.38 904
2513.85 833
2514.32 940
2514.80 919
2515.27 866
2515.74 826
2516.21 905
2516.69 815
2517.16 702
2517.63 826
2518.11 781
2518.58 816
2519.05 1004
2519.53 936
2520.00 888
2520.47 787
2520.95 802
2521.42 837
2521.89 714
2522.37 732
2522.84 706
2523.31 800
2523.79 853
2524.26 745
2524.73 757
2525.21 815
2525.68 781
2526.16 889
2526.63 870
2527.10 833
2527.58 792
2528.05 912
2528.52 833
2529.00 868
2529.47 863
2529.95 900
2530.42 889
2530.90 872
2531.37 888
2531.84 927
2532.32 916
2532.79 923
2533.27 881
2533.74 936
2534.22 793
2534.69 789
2535.17 845
2535.64 773
2536.12 757
2536.59 749
2537.07 778
2537.54 780
2538.02 741
2538.49 932
2538.97 911
2539.44 1002
2539.92 844
2540.39 859
2540.87 918
2541.34 911
2541.82 820
2542.29 868
2542.77 926
2543.24 920
2543.72 931
2544.19 823
2544.67 841
2545.14 892
2545.62 848
2546.10 860
2546.57 894
2547.05 929
2547.52 957
2548.00 918
2548.47 980
2548.95 977
2549.43 1032
2549.90 928
2550.38 898
2550.86 904
2551.33 921
2551.81 904
2552.28 853
2552.76 964
2553.24 943
2553.71 793
2554.19 793
2554.67 889
2555.14 876
2555.62 779
2556.10 839
2556.57 818
2557.05 823
2557.53 908
2558.00 894
2558.48 829
2558.96 844
2559.43 793
2559.91 804
2560.39 895
2560.86 827
2561.34 743
2561.82 707
2562.30 750
2562.77 887
2563.25 831
2563.73 829
2564.21 799
2564.68 780
2565.16 878
2565.64 787
2566.12 884
2566.59 944
2567.07 782
2567.55 735
2568.03 762
2568.50 812
2568.98 828
2569.46 774
2569.94 701
2570.42 830
2570.89 756
2571.37 749
2571.85 791
2572.33 730
2572.81 771
2573.28 803
2573.76 834
2574.24 797
2574.72 754
2575.20 764
2575.68 829
2576.15 741
2576.63 747
2577.11 793
2577.59 819
2578.07 928
2578.55 938
2579.03 878
2579.50 844
2579.98 757
2580.46 819
2580.94 835
2581.42 867
2581.90 977
2582.38 822
2582.86 774
2583.34 816
2583.82 825
2584.30 796
2584.77 786
2585.25 738
2585.73 732
2586.21 850
2586.69 815
2587.17 910
2587.65 905
2588.13 808
2588.61 846
2589.09 811
2589.57 763
2590.05 816
2590.53 796
2591.01 849
2591.49 869
2591.97 765
2592.45 795
2592.93 780
2593.41 809
2593.89 819
2594.37 764
2594.85 713
2595.33 869
2595.81 851
2596.29 752
2596.77 783
2597.25 717
2597.73 735
2598.21 777
2598.69 755
2599.17 858
2599.65 883
2600.14 791
2600.62 810
2601.10 857
2601.58 813
2602.06 769
2602.54 764
2603.02 787
2603.50 859
2603.98 835
2604.46 798
2604.95 793
2605.43 819
2605.91 891
2606.39 877
2606.87 764
2607.35 767
2607.83 772
2608.31 796
2608.80 745
2609.28 697
2609.76 636
2610.24 749
2610.72 812
2611.20 768
2611.69 765
2612.17 698
2612.65 794
2613.13 845
2613.61 708
2614.10 832
2614.58 768
2615.06 843
2615.54 772
2616.02 856
2616.51 783
2616.99 749
2617.47 751
2617.95 732
2618.44 791
2618.92 742
2619.40 872
2619.88 783
2620.37 854
2620.85 746
2621.33 799
2621.81 920
2622.30 745
2622.78 742
2623.26 826
2623.75 890
2624.23 959
2624.71 850
2625.19 810
2625.68 793
2626.16 903
2626.64 906
2627.13 820
2627.61 815
2628.09 946
2628.58 895
2629.06 874
2629.54 925
2630.03 1129
2630.51 1102
2630.99 984
2631.48 1143
2631.96 1027
2632.45 1100
2632.93 985
2633.41 964
2633.90 1028
2634.38 1076
2634.86 1028
2635.35 969
2635.83 956
2636.32 915
2636.80 864
2637.28 873
2637.77 831
2638.25 888
2638.74 976
2639.22 985
2639.71 801
2640.19 738
2640.68 763
2641.16 942
2641.64 822
2642.13 763
2642.61 722
2643.10 720
2643.58 825
2644.07 835
2644.55 694
2645.04 722
2645.52 744
2646.01 755
2646.49 739
2646.98 826
2647.46 835
2647.95 756
2648.43 813
2648.92 810
2649.40 735
2649.89 825
2650.37 857
2650.86 845
2651.34 804
2651.83 779
2652.32 782
2652.80 801
2653.29 803
2653.77 827
2654.26 790
2654.74 907
2655.23 813
2655.72 901
2656.20 783
2656.69 751
2657.17 942
2657.66 851
2658.15 926
2658.63 776
2659.12 864
2659.60 862
2660.09 858
2660.58 773
2661.06 737
2661.55 901
2662.04 863
2662.52 848
2663.01 826
2663.49 796
2663.98 846
2664.47 815
2664.95 753
2665.44 703
2665.93 766
2666.42 797
2666.90 908
2667.39 898
2667.88 903
2668.36 821
2668.85 892
2669.34 841
2669.82 739
2670.31 790
2670.80 918
2671.29 866
2671.77 936
2672.26 929
2672.75 865
2673.24 1047
2673.72 1028
2674.21 987
2674.70 974
2675.19 1049
2675.67 1125
2676.16 940
2676.65 1039
2677.14 1031
2677.62 1028
2678.11 936
2678.60 825
2679.09 912
2679.58 740
2680.06 732
2680.55 794
2681.04 748
2681.53 790
2682.02 706
2682.51 844
2682.99 755
2683.48 765
2683.97 798
2684.46 944
2684.95 752
2685.44 810
2685.92 805
2686.41 851
2686.90 723
2687.39 862
2687.88 809
2688.37 818
2688.86 885
2689.35 740
2689.83 774
2690.32 764
2690.81 745
2691.30 727
2691.79 772
2692.28 770
2692.77 832
2693.26 769
2693.75 755
2694.24 787
2694.73 869
2695.22 829
2695.71 823
2696.20 813
2696.68 849
2697.17 828
2697.66 818
2698.15 784
2698.64 777
2699.13 824
2699.62 750
2700.11 839
2700.60 826
2701.09 890
2701.58 872
2702.07 769
2702.56 770
2703.05 845
2703.54 830
2704.03 762
2704.52 820
2705.01 817
2705.50 763
2706.00 773
2706.49 847
2706.98 699
2707.47 744
2707.96 839
2708.45 838
2708.94 778
2709.43 801
2709.92 723
2710.41 677
2710.90 749
2711.39 820
2711.88 858
2712.37 791
2712.87 711
2713.36 736
2713.85 771
2714.34 916
2714.83 987
2715.32 876
2715.81 851
2716.30 775
2716.80 783
2717.29 780
2717.78 798
2718.27 754
2718.76 737
2719.25 839
2719.75 832
2720.24 776
2720.73 765
2721.22 752
2721.71 879
2722.20 849
2722.70 911
2723.19 859
2723.68 792
2724.17 868
2724.66 934
2725.16 979
2725.65 1021
2726.14 885
2726.63 771
2727.13 874
2727.62 867
2728.11 785
2728.60 810
2729.10 731
2729.59 759
2730.08 818
2730.57 828
2731.07 884
2731.56 802
2732.05 777
2732.54 781
2733.04 761
2733.53 925
2734.02 817
2734.52 834
2735.01 798
2735.50 871
2736.00 866
2736.49 958
2736.98 1026
2737.47 979
2737.97 901
2738.46 852
2738.95 855
2739.45 800
2739.94 900
2740.44 983
2740.93 916
2741.42 864
2741.92 794
2742.41 752
2742.90 857
2743.40 840
2743.89 785
2744.39 1004
2744.88 856
2745.37 901
2745.87 795
2746.36 775
2746.86 802
2747.35 784
2747.84 734
2748.34 814
2748.83 758
2749.33 770
2749.82 868
2750.32 823
2750.81 899
2751.30 787
2751.80 686
2752.29 787
2752.79 804
2753.28 784
2753.78 759
2754.27 715
2754.77 791
2755.26 738
2755.76 780
2756.25 829
2756.75 864
2757.24 788
2757.74 797
2758.23 721
2758.73 720
2759.22 864
2759.72 799
2760.21 887
2760.71 841
2761.20 818
2761.70 777
2762.20 713
2762.69 911
2763.19 829
2763.68 735
2764.18 701
2764.67 867
2765.17 841
2765.67 768
2766.16 870
2766.66 779
2767.15 749
2767.65 838
2768.14 836
2768.64 743
2769.14 754
2769.63 803
2770.13 837
2770.63 796
2771.12 888
2771.62 807
2772.11 766
2772.61 771
2773.11 824
2773.60 870
2774.10 891
2774.60 903
2775.09 966
2775.59 925
2776.09 1098
2776.58 1088
2777.08 1040
2777.58 878
2778.07 922
2778.57 969
2779.07 1000
2779.57 953
2780.06 882
2780.56 909
2781.06 893
2781.55 906
2782.05 842
2782.55 817
2783.05 761
2783.54 848
2784.04 807
2784.54 785
2785.04 847
2785.53 814
2786.03 818
2786.53 876
2787.03 812
2787.52 718
2788.02 746
2788.52 761
2789.02 733
2789.52 780
2790.01 772
2790.51 791
2791.01 757
2791.51 730
2792.01 790
2792.50 748
2793.00 753
2793.50 691
2794.00 781
2794.50 799
2795.00 854
2795.50 941
2795.99 824
2796.49 874
2796.99 807
2797.49 919
2797.99 876
2798.49 756
2798.99 840
2799.48 716
2799.98 740
2800.48 892
2800.98 845
2801.48 922
2801.98 926
2802.48 809
2802.98 832
2803.48 864
2803.98 772
2804.48 872
2804.97 805
2805.47 816
2805.97 965
2806.47 975
2806.97 825
2807.47 889
2807.97 905
2808.47 964
2808.97 846
2809.47 876
2809.97 839
2810.47 758
2810.97 786
2811.47 864
2811.97 933
2812.47 881
2812.97 800
2813.47 800
2813.97 745
2814.47 798
2814.97 831
2815.47 878
2815.97 804
2816.47 754
2816.97 815
2817.47 800
2817.97 819
2818.47 781
2818.97 797
2819.47 726
2819.98 869
2820.48 801
2820.98 791
2821.48 874
2821.98 793
2822.48 691
2822.98 748
2823.48 701
2823.98 782
2824.48 758
2824.98 791
2825.49 766
2825.99 730
2826.49 763
2826.99 850
2827.49 825
2827.99 818
2828.49 885
2828.99 807
2829.50 720
2830.00 762
2830.50 814
2831.00 906
2831.50 718
2832.00 851
2832.51 781
2833.01 754
2833.51 737
2834.01 708
2834.51 825
2835.02 790
2835.52 852
2836.02 868
2836.52 843
2837.02 741
2837.53 793
2838.03 738
2838.53 758
2839.03 855
2839.54 819
2840.04 739
2840.54 754
2841.04 664
2841.55 718
2842.05 877
2842.55 797
2843.05 738
2843.56 745
2844.06 822
2844.56 824
2845.07 820
2845.57 886
2846.07 781
2846.57 786
2847.08 871
2847.58 903
2848.08 799
2848.59 795
2849.09 830
2849.59 872
2850.10 950
2850.60 846
2851.10 919
2851.61 966
2852.11 902
2852.61 912
2853.12 939
2853.62 830
2854.12 825
2854.63 903
2855.13 789
2855.64 855
2856.14 863
2856.64 816
2857.15 813
2857.65 790
2858.16 743
2858.66 812
2859.16 843
2859.67 869
2860.17 854
2860.68 762
2861.18 838
2861.69 872
2862.19 897
2862.69 717
2863.20 783
2863.70 755
2864.21 756
2864.71 785
2865.22 778
2865.72 835
2866.23 752
2866.73 767
2867.24 772
2867.74 737
2868.25 824
2868.75 748
2869.26 677
2869.76 716
2870.27 787
2870.77 915
2871.28 804
2871.78 807
2872.29 981
2872.79 917
2873.30 828
2873.80 769
2874.31 867
2874.81 949
2875.32 961
2875.83 903
2876.33 971
2876.84 946
2877.34 923
2877.85 891
2878.35 891
2878.86 1070
2879.37 961
2879.87 827
2880.38 885
2880.88 750
2881.39 818
2881.90 979
2882.40 943
2882.91 783
2883.41 869
2883.92 868
2884.43 944
2884.93 959
2885.44 979
2885.95 923
2886.45 951
2886.96 856
2887.47 896
2887.97 1041
2888.48 983
2888.99 925
2889.49 979
2890.00 936
2890.51 949
2891.01 943
2891.52 1067
2892.03 1059
2892.54 959
2893.04 994
2893.55 953
2894.06 1179
2894.56 1045
2895.07 1069
2895.58 1140
2896.09 1118
2896.59 1382
2897.10 1473
2897.61 1077
2898.12 1178
2898.62 1125
2899.13 1029
2899.64 890
2900.15 1014
2900.65 852
2901.16 883
2901.67 864
2902.18 821
2902.69 904
2903.19 938
2903.70 1013
2904.21 902
2904.72 983
2905.23 983
2905.73 930
2906.24 1011
2906.75 952
2907.26 992
2907.77 930
2908.28 948
2908.79 893
2909.29 838
2909.80 822
2910.31 783
2910.82 768
2911.33 823
2911.84 889
2912.35 955
2912.85 796
2913.36 789
2913.87 857
2914.38 901
2914.89 803
2915.40 773
2915.91 783
2916.42 846
2916.93 810
2917.44 759
2917.95 667
2918.45 772
2918.96 788
2919.47 757
2919.98 782
2920.49 798
2921.00 883
2921.51 839
2922.02 794
2922.53 979
2923.04 984
2923.55 817
2924.06 808
2924.57 751
2925.08 872
2925.59 925
2926.10 852
2926.61 843
2927.12 844
2927.63 918
2928.14 874
2928.65 903
2929.16 888
2929.67 878
2930.18 788
2930.69 768
2931.20 805
2931.71 925
2932.22 858
2932.73 805
2933.25 870
2933.76 834
2934.27 904
2934.78 986
2935.29 855
2935.80 945
2936.31 885
2936.82 888
2937.33 983
2937.84 997
2938.35 901
2938.87 930
2939.38 847
2939.89 796
2940.40 993
2940.91 823
2941.42 820
2941.93 844
2942.44 848
2942.96 868
2943.47 849
2943.98 849
2944.49 978
2945.00 777
2945.51 767
2946.03 783
2946.54 875
2947.05 784
2947.56 838
2948.07 867
2948.59 806
2949.10 909
2949.61 796
2950.12 767
2950.63 708
2951.15 733
2951.66 774
2952.17 862
2952.68 829
2953.19 880
2953.71 827
2954.22 896
2954.73 916
2955.24 898
2955.76 871
2956.27 890
2956.78 911
2957.30 850
2957.81 853
2958.32 796
2958.83 786
2959.35 783
2959.86 810
2960.37 844
2960.89 908
2961.40 864
2961.91 844
2962.43 916
2962.94 990
2963.45 920
2963.96 946
2964.48 930
2964.99 897
2965.51 907
2966.02 888
2966.53 882
2967.05 914
2967.56 840
2968.07 890
2968.59 911
2969.10 796
2969.61 868
2970.13 892
2970.64 911
2971.16 940
2971.67 955
2972.18 1020
2972.70 924
2973.21 952
2973.73 935
2974.24 800
2974.75 935
2975.27 951
2975.78 1002
2976.30 856
2976.81 849
2977.33 849
2977.84 883
2978.36 1015
2978.87 1043
2979.38 927
2979.90 914
2980.41 884
2980.93 920
2981.44 969
2981.96 952
2982.47 899
2982.99 950
2983.50 1039
2984.02 992
2984.53 971
2985.05 1064
2985.56 1134
2986.08 982
2986.59 1154
2987.11 1203
2987.63 1096
2988.14 1291
2988.66 1138
2989.17 1212
2989.69 1265
2990.20 1299
2990.72 1211
2991.23 1305
2991.75 1254
2992.27 1250
2992.78 1331
2993.30 1383
2993.81 1341
2994.33 1305
2994.84 1241
2995.36 1413
2995.88 1277
2996.39 1233
2996.91 1250
2997.43 1309
2997.94 1590
2998.46 1526
2998.97 1540
2999.49 1582
3000.01 1526
3000.52 1635
3001.04 1807
3001.56 1947
3002.07 2108
3002.59 2370
3003.11 2796
3003.62 3425
3004.14 3403
3004.66 3424
3005.17 3555
3005.69 3713
3006.21 3827
3006.72 3319
3007.24 2924
3007.76 2735
3008.28 2361
3008.79 2295
3009.31 2092
3009.83 1896
3010.34 1553
3010.86 1420
3011.38 1331
3011.90 1253
3012.41 1305
3012.93 1427
3013.45 1287
3013.97 1175
3014.48 1187
3015.00 1169
3015.52 1182
3016.04 1123
3016.56 1089
3017.07 1274
3017.59 1103
3018.11 1012
3018.63 1186
3019.15 1136
3019.66 1278
3020.18 1207
3020.70 1249
3021.22 1212
3021.74 1144
3022.26 1066
3022.77 1111
3023.29 1216
3023.81 1221
3024.33 1097
3024.85 1150
3025.37 1307
3025.88 1299
3026.40 1250
3026.92 1147
3027.44 1062
3027.96 1103
3028.48 1082
3029.00 1169
3029.52 925
3030.04 1067
3030.55 1082
3031.07 947
3031.59 1090
3032.11 1096
3032.63 1141
3033.15 1099
3033.67 1013
3034.19 1073
3034.71 990
3035.23 982
3035.75 1000
3036.27 1018
3036.79 1038
3037.31 1082
3037.83 1017
3038.35 964
3038.87 961
3039.39 965
3039.91 1044
3040.42 903
3040.94 999
3041.46 1024
3041.98 1023
3042.50 972
3043.03 895
3043.55 903
3044.07 975
3044.59 977
3045.11 1072
3045.63 1016
3046.15 983
3046.67 1005
3047.19 940
3047.71 969
3048.23 990
3048.75 1005
3049.27 1073
3049.79 1075
3050.31 1082
3050.83 859
3051.35 946
3051.87 958
3052.39 951
3052.92 935
3053.44 869
3053.96 967
3054.48 1112
3055.00 951
3055.52 929
3056.04 977
3056.56 877
3057.09 1000
3057.61 957
3058.13 1048
3058.65 1149
3059.17 1043
3059.69 986
3060.21 949
3060.74 871
3061.26 809
3061.78 883
3062.30 1009
3062.82 953
3063.34 960
3063.87 1080
3064.39 1079
3064.91 1237
3065.43 1147
3065.95 1237
3066.48 1198
3067.00 1242
3067.52 1181
3068.04 1182
3068.57 1089
3069.09 1106
3069.61 946
3070.13 966
3070.66 1045
3071.18 1086
3071.70 977
3072.22 1134
3072.75 1082
3073.27 951
3073.79 1050
3074.31 1049
3074.84 1073
3075.36 1181
3075.88 1262
3076.41 1111
3076.93 1091
3077.45 1167
3077.97 1369
3078.50 1375
3079.02 1442
3079.54 1379
3080.07 1480
3080.59 1414
3081.11 1535
3081.64 1524
3082.16 1486
3082.68 1319
3083.21 1384
3083.73 1612
3084.26 1508
3084.78 1202
3085.30 1377
3085.83 1493
3086.35 1409
3086.87 1221
3087.40 1183
3087.92 1218
3088.45 1113
3088.97 1194
3089.49 1296
3090.02 1153
3090.54 1275
3091.07 1214
3091.59 1269
3092.11 1195
3092.64 1312
3093.16 1512
3093.69 1624
3094.21 1602
3094.74 1375
3095.26 1494
3095.79 1560
3096.31 1506
3096.84 1669
3097.36 1570
3097.89 1578
3098.41 1799
3098.93 1873
3099.46 2134
3099.98 2766
3100.51 3197
3101.03 4021
3101.56 4346
3102.09 5117
3102.61 6146
3103.14 6211
3103.66 6437
3104.19 6357
3104.71 5727
3105.24 5382
3105.76 4244
3106.29 3900
3106.81 3339
3107.34 2846
3107.86 2331
3108.39 2196
3108.92 2041
3109.44 2014
3109.97 2017
3110.49 2024
3111.02 2033
3111.55 1885
3112.07 2000
3112.60 1849
3113.12 1729
3113.65 1622
3114.18 1626
3114.70 1593
3115.23 1596
3115.75 1437
3116.28 1436
3116.81 1582
3117.33 1416
3117.86 1355
3118.39 1495
3118.91 1424
3119.44 1467
3119.97 1539
3120.49 1663
3121.02 1735
3121.55 1613
3122.07 1661
3122.60 1676
3123.13 1667
3123.65 1662
3124.18 1421
3124.71 1221
3125.24 1380
3125.76 1411
3126.29 1400
3126.82 1317
3127.34 1276
3127.87 1325
3128.40 1261
3128.93 1198
3129.45 1193
3129.98 1053
3130.51 1226
3131.04 1203
3131.56 1183
3132.09 1153
3132.62 1108
3133.15 1131
3133.68 1055
3134.20 990
3134.73 1082
3135.26 1076
3135.79 1017
3136.32 1036
3136.84 1012
3137.37 1104
3137.90 1081
3138.43 991
3138.96 986
3139.48 1142
3140.01 1014
3140.54 1060
3141.07 938
3141.60 947
3142.13 983
3142.66 1136
3143.18 1124
3143.71 1079
3144.24 1177
3144.77 1201
3145.30 1127
3145.83 1118
3146.36 1024
3146.89 987
3147.41 1076
3147.94 1036
3148.47 1134
3149.00 1149
3149.53 1196
3150.06 1269
3150.59 1235
3151.12 1189
3151.65 1137
3152.18 1052
3152.71 1071
3153.24 1160
3153.77 1224
3154.30 1334
3154.82 1105
3155.35 1186
3155.88 1237
3156.41 1011
3156.94 1119
3157.47 1254
3158.00 1111
3158.53 1080
3159.06 1161
3159.59 1185
3160.12 1270
3160.65 1289
3161.18 1074
3161.71 1177
3162.24 1143
3162.77 1037
3163.30 1062
3163.83 1055
3164.37 1033
3164.90 1018
3165.43 745
3165.96 979
3166.49 1028
3167.02 982
3167.55 958
3168.08 958
3168.61 1003
3169.14 898
3169.67 948
3170.20 955
3170.73 1011
3171.26 1240
3171.80 1203
3172.33 1339
3172.86 1269
3173.39 1326
3173.92 1218
3174.45 1230
3174.98 1341
3175.51 1174
3176.05 1158
3176.58 1056
3177.11 1145
3177.64 1106
3178.17 1114
3178.70 1081
3179.23 1127
3179.77 895
3180.30 1037
3180.83 1033
3181.36 991
3181.89 1002
3182.43 934
3182.96 1030
3183.49 913
3184.02 993
3184.55 972
3185.09 1019
3185.62 940
3186.15 1034
3186.68 1053
3187.21 935
3187.75 1010
3188.28 999
3188.81 1038
3189.34 1068
3189.88 1023
3190.41 1055
3190.94 1032
3191.47 1111
3192.01 1023
3192.54 1026
3193.07 913
3193.61 1046
3194.14 1114
3194.67 860
3195.20 1102
3195.74 1058
3196.27 1051
3196.80 1117
3197.34 1176
3197.87 1085
3198.40 1047
3198.94 891
3199.47 962
3200.00 1079
3200.54 884
3201.07 1042
3201.60 926
3202.14 949
3202.67 1054
3203.21 1078
3203.74 1068
3204.27 1002
3204.81 1067
3205.34 1006
3205.87 1059
3206.41 1142
3206.94 1217
3207.48 1246
3208.01 1164
3208.54 1174
3209.08 1276
3209.61 1209
3210.15 1136
3210.68 1194
3211.22 1228
3211.75 1204
3212.28 1144
3212.82 1157
3213.35 1236
3213.89 1110
3214.42 1182
3214.96 1234
3215.49 1200
3216.03 1029
3216.56 1001
3217.10 967
3217.63 1032
3218.17 928
3218.70 914
3219.24 1091
3219.77 994
3220.31 901
3220.84 901
3221.38 1000
3221.91 1095
3222.45 1237
3222.98 1221
3223.52 1262
3224.05 1396
3224.59 1205
3225.12 1118
3225.66 1082
3226.19 1218
3226.73 1146
3227.27 1192
3227.80 1300
3228.34 1344
3228.87 1348
3229.41 1130
3229.94 1161
3230.48 1245
3231.02 1445
3231.55 1318
3232.09 1203
3232.62 1279
3233.16 1233
3233.70 1251
3234.23 1394
3234.77 1319
3235.31 1277
3235.84 1355
3236.38 1351
3236.91 1350
3237.45 1354
3237.99 1409
3238.52 1586
3239.06 1469
3239.60 1329
3240.13 1395
3240.67 1349
3241.21 1331
3241.75 1264
3242.28 1211
3242.82 1328
3243.36 1355
3243.89 1496
3244.43 1352
3244.97 1402
3245.50 1418
3246.04 1441
3246.58 1479
3247.12 1494
3247.65 1675
3248.19 1670
3248.73 1559
3249.27 1503
3249.80 1503
3250.34 1509
3250.88 1595
3251.42 1666
3251.95 1609
3252.49 1668
3253.03 1529
3253.57 1519
3254.11 1621
3254.64 1643
3255.18 1632
3255.72 1541
3256.26 1625
3256.80 1631
3257.33 1681
3257.87 1746
3258.41 1934
3258.95 2050
3259.49 2306
3260.02 2768
3260.56 3002
3261.10 2995
3261.64 3071
3262.18 3283
3262.72 3784
3263.26 3873
3263.79 4281
3264.33 4956
3264.87 4819
3265.41 4901
3265.95 5214
3266.49 5291
3267.03 5543
3267.57 5399
3268.11 5202
3268.64 4945
3269.18 4293
3269.72 4009
3270.26 3736
3270.80 3250
3271.34 2898
3271.88 2636
3272.42 2347
3272.96 2254
3273.50 2038
3274.04 2071
3274.58 1906
3275.12 1685
3275.66 1693
3276.20 1828
3276.74 1889
3277.28 1904
3277.82 1842
3278.36 1791
3278.90 1851
3279.44 2037
3279.98 1859
3280.52 1670
3281.06 1797
3281.60 1733
3282.14 1864
3282.68 1825
3283.22 1737
3283.76 2037
3284.30 2021
3284.84 2004
3285.38 1963
3285.92 2038
3286.46 2074
3287.00 2007
3287.54 1942
3288.08 1888
3288.62 2098
3289.16 1920
3289.70 1835
3290.24 1937
3290.79 1969
3291.33 1793
3291.87 2033
3292.41 2132
3292.95 2068
3293.49 2210
3294.03 2344
3294.57 2493
3295.11 2464
3295.66 2440
3296.20 2579
3296.74 2746
3297.28 2492
3297.82 2174
3298.36 2381
3298.90 2335
3299.45 2151
3299.99 2196
3300.53 2158
3301.07 2232
3301.61 2398
3302.16 2352
3302.70 2321
3303.24 2510
3303.78 2411
3304.32 2453
3304.87 2369
3305.41 2193
3305.95 1971
3306.49 1985
3307.03 1975
3307.58 1716
3308.12 1740
3308.66 1700
3309.20 1795
3309.75 1742
3310.29 1614
3310.83 1667
3311.37 1769
3311.92 1881
3312.46 1861
3313.00 1955
3313.54 1983
3314.09 2091
3314.63 2160
3315.17 2250
3315.72 2112
3316.26 2287
3316.80 2317
3317.35 2418
3317.89 2574
3318.43 2410
3318.97 2275
3319.52 2384
3320.06 2248
3320.60 2223
3321.15 2268
3321.69 2370
3322.23 2323
3322.78 2455
3323.32 2402
3323.87 2164
3324.41 2382
3324.95 2439
3325.50 2230
3326.04 2091
3326.58 2206
3327.13 2171
3327.67 2091
3328.22 2038
3328.76 2079
3329.30 2195
3329.85 2431
3330.39 2781
3330.94 3513
3331.48 4491
3332.03 5358
3332.57 6811
3333.11 8125
3333.66 9650
3334.20 11094
3334.75 12047
3335.29 12974
3335.84 13924
3336.38 14106
3336.93 13971
3337.47 12794
3338.02 11916
3338.56 10426
3339.11 9200
3339.65 7869
3340.20 6502
3340.74 5295
3341.29 4177
3341.83 3698
3342.38 3078
3342.92 2675
3343.47 2452
3344.01 2328
3344.56 2204
3345.10 2161
3345.65 2034
3346.19 2029
3346.74 1917
3347.28 1887
3347.83 2196
3348.38 2153
3348.92 2068
3349.47 2161
3350.01 2028
3350.56 2152
3351.10 1948
3351.65 2289
3352.20 2373
3352.74 2153
3353.29 2044
3353.83 2116
3354.38 2149
3354.93 1866
3355.47 1856
3356.02 1889
3356.56 1806
3357.11 1834
3357.66 1785
3358.20 1808
3358.75 1790
3359.30 1780
3359.84 1796
3360.39 1904
3360.94 1755
3361.48 1708
3362.03 1941
3362.58 1821
3363.12 1638
3363.67 1712
3364.22 1771
3364.76 1864
3365.31 1888
3365.86 1709
3366.41 1561
3366.95 1601
3367.50 1692
3368.05 1771
3368.59 1662
3369.14 1688
3369.69 1794
3370.24 1938
3370.78 1991
3371.33 1899
3371.88 1842
3372.43 2073
3372.97 2326
3373.52 2395
3374.07 2392
3374.62 2263
3375.17 2436
3375.71 2154
3376.26 2030
3376.81 1920
3377.36 1884
3377.91 1706
3378.45 1701
3379.00 1656
3379.55 1480
3380.10 1478
3380.65 1360
3381.19 1356
3381.74 1407
3382.29 1488
3382.84 1383
3383.39 1219
3383.94 1304
3384.49 1356
3385.03 1312
3385.58 1277
3386.13 1258
3386.68 1219
3387.23 1192
3387.78 1256
3388.33 1403
3388.88 1305
3389.42 1280
3389.97 1238
3390.52 1179
3391.07 1309
3391.62 1329
3392.17 1185
3392.72 1126
3393.27 1220
3393.82 1297
3394.37 1189
3394.92 1268
3395.47 1259
3396.02 1093
3396.57 1258
3397.11 1160
3397.66 1125
3398.21 1144
3398.76 1227
3399.31 1178
3399.86 1090
3400.41 1202
3400.96 1150
3401.51 1245
3402.06 1116
3402.61 1227
3403.16 1226
3403.71 1129
3404.26 1062
3404.81 1011
3405.36 1096
3405.91 1075
3406.46 1056
3407.02 1253
3407.57 1179
3408.12 1187
3408.67 1314
3409.22 1348
3409.77 1430
3410.32 1458
3410.87 1373
3411.42 1297
3411.97 1288
3412.52 1351
3413.07 1292
3413.62 1388
3414.17 1508
3414.73 1312
3415.28 1235
3415.83 1211
3416.38 1188
3416.93 1188
3417.48 1292
3418.03 1236
3418.58 1283
3419.14 1163
3419.69 1203
3420.24 1084
3420.79 1198
3421.34 1201
3421.89 1095
3422.44 1265
3423.00 1323
3423.55 1373
3424.10 1319
3424.65 1379
3425.20 1345
3425.76 1277
3426.31 1365
3426.86 1330
3427.41 1208
3427.96 1174
3428.52 1104
3429.07 1147
3429.62 1107
3430.17 1005
3430.72 1031
3431.28 1116
3431.83 1087
3432.38 1075
3432.93 1009
3433.49 1024
3434.04 1152
3434.59 1093
3435.14 952
3435.70 1032
3436.25 1023
3436.80 1007
3437.36 963
3437.91 1026
3438.46 993
3439.01 1005
3439.57 1131
3440.12 1142
3440.67 1167
3441.23 1091
3441.78 1139
3442.33 1044
3442.89 1068
3443.44 1125
3443.99 1170
3444.55 1079
3445.10 1091
3445.65 1166
3446.21 1144
3446.76 1029
3447.31 1052
3447.87 1054
3448.42 1116
3448.98 1109
3449.53 1129
3450.08 1171
3450.64 1112
3451.19 972
3451.75 942
3452.30 935
3452.85 988
3453.41 1150
3453.96 1007
3454.52 985
3455.07 961
3455.62 1055
3456.18 1024
3456.73 1077
3457.29 1070
3457.84 887
3458.40 920
3458.95 1004
3459.51 1034
3460.06 1129
3460.62 1063
3461.17 1089
3461.72 1006
3462.28 1109
3462.83 1006
3463.39 947
3463.94 1009
3464.50 986
3465.05 1062
3465.61 1110
3466.17 1197
3466.72 1218
3467.28 1241
3467.83 1161
3468.39 1114
3468.94 1155
3469.50 1239
3470.05 1340
3470.61 1342
3471.16 1336
3471.72 1435
3472.27 1404
3472.83 1451
3473.39 1502
3473.94 1433
3474.50 1249
3475.05 1364
3475.61 1213
3476.17 1380
3476.72 1411
3477.28 1328
3477.83 1410
3478.39 1444
3478.95 1378
3479.50 1360
3480.06 1478
3480.61 1568
3481.17 1633
3481.73 1471
3482.28 1489
3482.84 1537
3483.40 1616
3483.95 1540
3484.51 1613
3485.07 1716
3485.62 1656
3486.18 1601
3486.74 1802
3487.29 2009
3487.85 2395
3488.41 2670
3488.97 3365
3489.52 3726
3490.08 4262
3490.64 4919
3491.19 5740
3491.75 5709
3492.31 5917
3492.87 5899
3493.42 5903
3493.98 5647
3494.54 5054
3495.09 4778
3495.65 3954
3496.21 3434
3496.77 2948
3497.33 2711
3497.88 2256
3498.44 2070
3499.00 2184
3499.56 2199
3500.11 2314
3500.67 2365
3501.23 2350
3501.79 2550
3502.35 2699
3502.90 2778
3503.46 2784
3504.02 3114
3504.58 3044
3505.14 2984
3505.70 2975
3506.25 3048
3506.81 2928
3507.37 2733
3507.93 2598
3508.49 2421
3509.05 2045
3509.61 2114
3510.16 1997
3510.72 1969
3511.28 1852
3511.84 1769
3512.40 1691
3512.96 1473
3513.52 1551
3514.08 1448
3514.63 1365
3515.19 1306
3515.75 1322
3516.31 1391
3516.87 1316
3517.43 1374
3517.99 1238
3518.55 1244
3519.11 1235
3519.67 1130
3520.23 1220
3520.79 1317
3521.35 1337
3521.91 1385
3522.47 1460
3523.03 1354
3523.59 1325
3524.15 1247
3524.71 1298
3525.26 1284
3525.82 1199
3526.38 1320
3526.94 1366
3527.50 1423
3528.07 1206
3528.63 1179
3529.19 1256
3529.75 1290
3530.31 1122
3530.87 1092
3531.43 1248
3531.99 1227
3532.55 1242
3533.11 1247
3533.67 1062
3534.23 1110
3534.79 1256
3535.35 1234
3535.91 1256
3536.47 1270
3537.03 1232
3537.59 1298
3538.15 1332
3538.72 1226
3539.28 1237
3539.84 1267
3540.40 1220
3540.96 1274
3541.52 1267
3542.08 1177
3542.64 1329
3543.20 1174
3543.77 1143
3544.33 1076
3544.89 1155
3545.45 1152
3546.01 1120
3546.57 1209
3547.14 1136
3547.70 1146
3548.26 1085
3548.82 1150
3549.38 1050
3549.94 1010
3550.51 933
3551.07 935
3551.63 1017
3552.19 1074
3552.75 1092
3553.32 924
3553.88 963
3554.44 1007
3555.00 931
3555.56 921
3556.13 959
3556.69 930
3557.25 906
3557.81 885
3558.38 992
3558.94 1062
3559.50 906
3560.06 837
3560.63 929
3561.19 1038
3561.75 1052
3562.32 1121
3562.88 1019
3563.44 1065
3564.00 1033
3564.57 893
3565.13 909
3565.69 971
3566.26 896
3566.82 889
3567.38 980
3567.95 858
3568.51 857
3569.07 982
3569.64 954
3570.20 849
3570.76 905
3571.33 944
3571.89 878
3572.45 847
3573.02 998
3573.58 988
3574.15 997
3574.71 1119
3575.27 995
3575.84 1017
3576.40 1063
3576.96 1030
3577.53 1267
3578.09 1202
3578.66 1157
3579.22 1287
3579.79 1182
3580.35 1102
3580.91 979
3581.48 919
3582.04 1017
3582.61 988
3583.17 1078
3583.74 874
3584.30 818
3584.87 812
3585.43 938
3585.99 871
3586.56 1017
3587.12 849
3587.69 952
3588.25 844
3588.82 833
3589.38 944
3589.95 879
3590.51 934
3591.08 922
3591.64 1042
3592.21 984
3592.77 984
3593.34 928
3593.91 820
3594.47 959
3595.04 898
3595.60 829
3596.17 895
3596.73 920
3597.30 901
3597.86 901
3598.43 857
3599.00 835
3599.56 816
3600.13 866
3600.69 911
3601.26 896
3601.82 905
3602.39 824
3602.96 857
3603.52 840
3604.09 922
3604.65 849
3605.22 804
3605.79 907
3606.35 789
3606.92 842
3607.49 870
3608.05 968
3608.62 834
3609.19 761
3609.75 813
3610.32 817
3610.89 829
3611.45 876
3612.02 844
3612.59 912
3613.15 887
3613.72 843
3614.29 872
3614.85 901
3615.42 825
3615.99 867
3616.55 960
3617.12 947
3617.69 843
3618.26 961
3618.82 929
3619.39 828
3619.96 987
3620.53 1031
3621.09 1018
3621.66 1051
3622.23 977
3622.80 990
3623.36 905
3623.93 963
3624.50 918
3625.07 832
3625.63 831
3626.20 861
3626.77 907
3627.34 919
3627.91 1023
3628.47 930
3629.04 888
3629.61 879
3630.18 828
3630.75 851
3631.31 888
3631.88 822
3632.45 748
3633.02 823
3633.59 803
3634.16 850
3634.73 723
3635.29 899
3635.86 927
3636.43 917
3637.00 904
3637.57 853
3638.14 1008
3638.71 952
3639.28 1016
3639.84 1122
3640.41 973
3640.98 993
3641.55 1017
3642.12 1105
3642.69 1066
3643.26 1093
3643.83 1136
3644.40 1023
3644.97 926
3645.54 938
3646.11 1024
3646.67 1086
3647.24 964
3647.81 1070
3648.38 1023
3648.95 1027
3649.52 940
3650.09 1057
3650.66 1116
3651.23 1081
3651.80 1002
3652.37 1081
3652.94 1095
3653.51 964
3654.08 1068
3654.65 1083
3655.22 1178
3655.79 1252
3656.36 1187
3656.93 1070
3657.50 1021
3658.07 1098
3658.64 922
3659.21 1059
3659.78 921
3660.35 1112
3660.93 1107
3661.50 1081
3662.07 1133
3662.64 1097
3663.21 1024
3663.78 1208
3664.35 1219
3664.92 1214
3665.49 1157
3666.06 1292
3666.63 1138
3667.20 1181
3667.78 1335
3668.35 1203
3668.92 1067
3669.49 1177
3670.06 1254
3670.63 1034
3671.20 1139
3671.77 1128
3672.35 1096
3672.92 1046
3673.49 1047
3674.06 1040
3674.63 1051
3675.20 1033
3675.78 1058
3676.35 1003
3676.92 914
3677.49 990
3678.06 1030
3678.64 936
3679.21 986
3679.78 894
3680.35 988
3680.92 977
3681.50 975
3682.07 1051
3682.64 918
3683.21 905
3683.79 861
3684.36 801
3684.93 969
3685.50 1012
3686.07 912
3686.65 834
3687.22 912
3687.79 935
3688.37 886
3688.94 977
3689.51 922
3690.08 751
3690.66 829
3691.23 940
3691.80 999
3692.38 948
3692.95 885
3693.52 961
3694.10 907
3694.67 776
3695.24 779
3695.81 951
3696.39 818
3696.96 777
3697.54 823
3698.11 856
3698.68 775
3699.26 754
3699.83 732
3700.40 841
3700.98 966
3701.55 872
3702.12 943
3702.70 833
3703.27 789
3703.85 822
3704.42 898
3704.99 895
3705.57 954
3706.14 895
3706.72 843
3707.29 800
3707.86 829
3708.44 802
3709.01 846
3709.59 782
3710.16 871
3710.74 878
3711.31 923
3711.89 942
3712.46 889
3713.03 965
3713.61 940
3714.18 937
3714.76 790
3715.33 863
3715.91 888
3716.48 923
3717.06 886
3717.63 881
3718.21 944
3718.78 842
3719.36 901
3719.93 811
3720.51 913
3721.08 851
3721.66 935
3722.23 826
3722.81 779
3723.39 820
3723.96 766
3724.54 865
3725.11 819
3725.69 768
3726.26 882
3726.84 839
3727.41 700
3727.99 690
3728.57 829
3729.14 859
3729.72 920
3730.29 744
3730.87 853
3731.45 923
3732.02 907
3732.60 904
3733.17 914
3733.75 900
3734.33 1050
3734.90 1046
3735.48 870
3736.06 777
3736.63 793
3737.21 921
3737.79 903
3738.36 798
3738.94 791
3739.52 830
3740.09 951
3740.67 876
3741.25 855
3741.82 865
3742.40 912
3742.98 951
3743.55 883
3744.13 794
3744.71 867
3745.28 880
3745.86 811
3746.44 856
3747.02 860
3747.59 850
3748.17 929
3748.75 843
3749.33 819
3749.90 887
3750.48 811
3751.06 707
3751.64 823
3752.21 864
3752.79 744
3753.37 863
3753.95 881
3754.52 685
3755.10 825
3755.68 964
3756.26 880
3756.84 873
3757.41 856
3757.99 846
3758.57 797
3759.15 778
3759.73 866
3760.31 843
3760.88 805
3761.46 915
3762.04 842
3762.62 858
3763.20 839
3763.78 760
3764.35 847
3764.93 880
3765.51 888
3766.09 830
3766.67 885
3767.25 796
3767.83 844
3768.41 850
3768.99 979
3769.56 954
3770.14 945
3770.72 956
3771.30 953
3771.88 1068
3772.46 904
3773.04 845
3773.62 834
3774.20 827
3774.78 790
3775.36 885
3775.94 909
3776.52 860
3777.10 864
3777.67 874
3778.25 913
3778.83 864
3779.41 824
3779.99 970
3780.57 960
3781.15 790
3781.73 868
3782.31 843
3782.89 790
3783.47 880
3784.05 936
3784.63 809
3785.21 843
3785.79 915
3786.37 756
3786.95 807
3787.54 836
3788.12 843
3788.70 918
3789.28 901
3789.86 955
3790.44 925
3791.02 882
3791.60 876
3792.18 865
3792.76 917
3793.34 857
3793.92 989
3794.50 976
3795.08 1005
3795.66 818
3796.25 808
3796.83 866
3797.41 864
3797.99 916
3798.57 848
3799.15 935
3799.73 1055
3800.31 1002
3800.90 1054
3801.48 1075
3802.06 1067
3802.64 1094
3803.22 1227
3803.80 1061
3804.39 984
3804.97 926
3805.55 907
3806.13 1086
3806.71 1088
3807.29 1143
3807.88 1229
3808.46 1194
3809.04 1341
3809.62 1317
3810.20 1270
3810.79 1282
3811.37 1359
3811.95 1192
3812.53 1235
3813.12 1331
3813.70 1159
3814.28 1247
3814.86 1293
3815.45 1263
3816.03 1205
3816.61 1084
3817.19 1202
3817.78 1196
3818.36 1024
3818.94 1127
3819.52 1051
3820.11 949
3820.69 1020
3821.27 987
3821.86 910
3822.44 847
3823.02 901
3823.61 949
3824.19 948
3824.77 899
3825.36 828
3825.94 900
3826.52 941
3827.11 916
3827.69 874
3828.27 895
3828.86 1033
3829.44 950
3830.02 873
3830.61 836
3831.19 819
3831.77 798
3832.36 1004
3832.94 945
3833.53 931
3834.11 891
3834.69 901
3835.28 904
3835.86 807
3836.45 821
3837.03 861
3837.61 822
3838.20 870
3838.78 817
3839.37 783
3839.95 717
3840.54 736
3841.12 843
3841.70 749
3842.29 808
3842.87 799
3843.46 779
3844.04 837
3844.63 794
3845.21 769
3845.80 780
3846.38 760
3846.97 818
3847.55 773
3848.14 758
3848.72 814
3849.31 833
3849.89 922
3850.48 827
3851.06 881
3851.65 876
3852.23 904
3852.82 834
3853.40 776
3853.99 873
3854.58 967
3855.16 859
3855.75 751
3856.33 872
3856.92 890
3857.50 815
3858.09 780
3858.68 891
3859.26 949
3859.85 884
3860.43 885
3861.02 831
3861.60 945
3862.19 1014
3862.78 923
3863.36 809
3863.95 862
3864.54 985
3865.12 964
3865.71 956
3866.29 1027
3866.88 939
3867.47 875
3868.05 1015
3868.64 890
3869.23 823
3869.81 905
3870.40 794
3870.99 891
3871.57 898
3872.16 833
3872.75 836
3873.33 863
3873.92 911
3874.51 899
3875.10 892
3875.68 790
3876.27 806
3876.86 870
3877.44 844
3878.03 761
3878.62 805
3879.21 867
3879.79 799
3880.38 812
3880.97 800
3881.56 677
3882.14 749
3882.73 793
3883.32 755
3883.91 822
3884.49 927
3885.08 871
3885.67 902
3886.26 943
3886.85 878
3887.43 956
3888.02 975
3888.61 972
3889.20 893
3889.79 1002
3890.38 1028
3890.96 1050
3891.55 917
3892.14 919
3892.73 868
3893.32 959
3893.91 815
3894.49 754
3895.08 871
3895.67 899
3896.26 907
3896.85 856
3897.44 845
3898.03 992
3898.61 934
3899.20 832
3899.79 861
3900.38 892
3900.97 897
3901.56 756
3902.15 793
3902.74 926
3903.33 817
3903.92 822
3904.51 877
3905.09 829
3905.68 918
3906.27 855
3906.86 943
3907.45 827
3908.04 839
3908.63 885
3909.22 830
3909.81 935
3910.40 835
3910.99 863
3911.58 859
3912.17 816
3912.76 787
3913.35 781
3913.94 721
3914.53 828
3915.12 749
3915.71 812
3916.30 824
3916.89 899
3917.48 866
3918.07 864
3918.66 804
3919.25 781
3919.84 909
3920.43 796
3921.02 840
3921.61 824
3922.20 806
3922.80 803
3923.39 800
3923.98 811
3924.57 759
3925.16 873
3925.75 822
3926.34 667
3926.93 743
3927.52 854
3928.11 894
3928.70 745
3929.30 712
3929.89 746
3930.48 726
3931.07 816
3931.66 776
3932.25 746
3932.84 807
3933.44 741
3934.03 750
3934.62 815
3935.21 763
3935.80 892
3936.39 812
3936.98 760
3937.58 829
3938.17 850
3938.76 920
3939.35 888
3939.94 871
3940.54 917
3941.13 916
3941.72 885
3942.31 996
3942.90 877
3943.50 844
3944.09 814
3944.68 888
3945.27 732
3945.87 804
3946.46 872
3947.05 950
3947.64 742
3948.24 724
3948.83 740
3949.42 825
3950.01 942
3950.61 922
3951.20 903
3951.79 780
3952.39 872
3952.98 906
3953.57 792
3954.16 784
3954.76 753
3955.35 780
3955.94 888
3956.54 955
3957.13 923
3957.72 862
3958.32 835
3958.91 853
3959.50 865
3960.10 931
3960.69 888
3961.28 878
3961.88 987
3962.47 962
3963.07 858
3963.66 899
3964.25 918
3964.85 861
3965.44 832
3966.03 966
3966.63 1014
3967.22 1023
3967.82 925
3968.41 792
3969.00 924
3969.60 935
3970.19 952
3970.79 871
3971.38 861
3971.98 945
3972.57 889
3973.17 914
3973.76 993
3974.35 892
3974.95 1059
3975.54 1018
3976.14 1054
3976.73 1201
3977.33 1159
3977.92 1266
3978.52 1129
3979.11 996
3979.71 983
3980.30 946
3980.90 940
3981.49 984
3982.09 921
3982.68 881
3983.28 1097
3983.87 1039
3984.47 1009
3985.06 1130
3985.66 1022
3986.25 1071
3986.85 1025
3987.45 863
3988.04 1021
3988.64 919
3989.23 803
3989.83 866
3990.42 881
3991.02 871
3991.62 1065
3992.21 980
3992.81 985
3993.40 1136
3994.00 1119
3994.60 1086
3995.19 854
3995.79 905
3996.38 861
3996.98 958
3997.58 1076
3998.17 919
3998.77 993
3999.37 984
3999.96 974
4000.56 973
4001.15 955
4001.75 953
4002.35 926
4002.94 950
4003.54 935
4004.14 999
4004.73 807
4005.33 956
4005.93 1127
4006.53 1045
4007.12 992
4007.72 910
4008.32 950
4008.91 1032
4009.51 961
4010.11 849
4010.71 841
4011.30 906
4011.90 905
4012.50 925
4013.10 921
4013.69 915
4014.29 840
4014.89 815
4015.49 828
4016.08 946
4016.68 979
4017.28 937
4017.88 923
4018.47 950
4019.07 863
4019.67 903
4020.27 1046
4020.87 976
4021.46 863
4022.06 889
4022.66 991
4023.26 1063
4023.86 964
4024.45 1025
4025.05 1102
4025.65 1148
4026.25 1214
4026.85 1415
4027.45 1391
4028.05 1318
4028.64 1300
4029.24 1375
4029.84 1419
4030.44 1470
4031.04 1371
4031.64 1265
4032.24 1294
4032.84 1286
4033.43 1330
4034.03 1315
4034.63 1088
4035.23 1116
4035.83 1178
4036.43 1070
4037.03 1105
4037.63 969
4038.23 951
4038.83 926
4039.43 898
4040.03 883
4040.63 838
4041.22 762
4041.82 760
4042.42 837
4043.02 882
4043.62 872
4044.22 743
4044.82 768
4045.42 810
4046.02 763
4046.62 869
4047.22 876
4047.82 869
4048.42 880
4049.02 837
4049.62 834
4050.22 769
4050.82 799
4051.42 921
4052.02 833
4052.62 740
4053.22 777
4053.83 842
4054.43 795
4055.03 724
4055.63 798
4056.23 854
4056.83 870
4057.43 806
4058.03 778
4058.63 687
4059.23 824
4059.83 910
4060.43 863
4061.03 764
4061.64 846
4062.24 706
4062.84 768
4063.44 849
4064.04 768
4064.64 805
4065.24 828
4065.84 886
4066.45 850
4067.05 890
4067.65 989
4068.25 1014
4068.85 858
4069.45 767
4070.05 830
4070.66 843
4071.26 784
4071.86 763
4072.46 878
4073.06 861
4073.67 853
4074.27 817
4074.87 797
4075.47 747
4076.07 739
4076.68 814
4077.28 799
4077.88 803
4078.48 811
4079.09 838
4079.69 824
4080.29 844
4080.89 756
4081.50 755
4082.10 856
4082.70 794
4083.30 777
4083.91 768
4084.51 768
4085.11 775
4085.71 929
4086.32 811
4086.92 837
4087.52 766
4088.13 788
4088.73 751
4089.33 656
4089.94 755
4090.54 718
4091.14 725
4091.74 766
4092.35 732
4092.95 695
4093.55 756
4094.16 781
4094.76 816
4095.37 793
4095.97 795
4096.57 831
4097.18 806
4097.78 770
4098.38 716
4098.99 768
4099.59 686
4100.20 664
4100.80 898
4101.40 840
4102.01 773
4102.61 782
4103.22 690
4103.82 688
4104.42 748
4105.03 843
4105.63 804
4106.24 837
4106.84 886
4107.45 846
4108.05 826
4108.65 811
4109.26 677
4109.86 720
4110.47 739
4111.07 783
4111.68 737
4112.28 779
4112.89 745
4113.49 618
4114.10 745
4114.70 856
4115.31 808
4115.91 808
4116.52 839
4117.12 798
4117.73 790
4118.33 687
4118.94 725
4119.54 758
4120.15 739
4120.75 662
4121.36 669
4121.97 771
4122.57 700
4123.18 697
4123.78 776
4124.39 711
4124.99 686
4125.60 743
4126.21 726
4126.81 732
4127.42 825
4128.02 822
4128.63 818
4129.24 691
4129.84 739
4130.45 821
4131.05 752
4131.66 697
4132.27 732
4132.87 806
4133.48 770
4134.08 795
4134.69 728
4135.30 860
4135.90 766
4136.51 829
4137.12 930
4137.72 868
4138.33 863
4138.94 786
4139.54 823
4140.15 867
4140.76 833
4141.37 946
4141.97 1041
4142.58 963
4143.19 935
4143.79 934
4144.40 914
4145.01 877
4145.61 834
4146.22 943
4146.83 864
4147.44 892
4148.04 934
4148.65 812
4149.26 838
4149.87 786
4150.47 818
4151.08 757
4151.69 763
4152.30 736
4152.91 763
4153.51 946
4154.12 805
4154.73 716
4155.34 756
4155.94 797
4156.55 874
4157.16 818
4157.77 927
4158.38 947
4158.99 911
4159.59 837
4160.20 773
4160.81 816
4161.42 835
4162.03 849
4162.64 774
4163.24 765
4163.85 770
4164.46 739
4165.07 825
4165.68 801
4166.29 713
4166.90 792
4167.51 822
4168.11 751
4168.72 731
4169.33 803
4169.94 808
4170.55 754
4171.16 774
4171.77 852
4172.38 772
4172.99 807
4173.60 879
4174.21 803
4174.81 858
4175.42 812
4176.03 765
4176.64 728
4177.25 819
4177.86 849
4178.47 789
4179.08 743
4179.69 821
4180.30 857
4180.91 874
4181.52 896
4182.13 909
4182.74 819
4183.35 829
4183.96 837
4184.57 834
4185.18 800
4185.79 751
4186.40 791
4187.01 808
4187.62 778
4188.23 815
4188.84 806
4189.45 851
4190.06 804
4190.67 833
4191.29 931
4191.90 862
4192.51 910
4193.12 836
4193.73 988
4194.34 936
4194.95 890
4195.56 861
4196.17 845
4196.78 933
4197.39 918
4198.00 839
4198.62 795
4199.23 890
4199.84 872
4200.45 800
4201.06 783
4201.67 673
4202.28 832
4202.89 871
4203.51 814
4204.12 708
4204.73 777
4205.34 917
4205.95 868
4206.56 777
4207.18 832
4207.79 816
4208.40 769
4209.01 823
4209.62 830
4210.24 829
4210.85 885
4211.46 837
4212.07 897
4212.68 827
4213.30 874
4213.91 839
4214.52 958
4215.13 1022
4215.74 877
4216.36 820
4216.97 869
4217.58 830
4218.19 932
4218.81 1058
4219.42 910
4220.03 982
4220.65 957
4221.26 911
4221.87 969
4222.48 867
4223.10 908
4223.71 921
4224.32 1000
4224.94 905
4225.55 927
4226.16 932
4226.78 883
4227.39 965
4228.00 1013
4228.61 1119
4229.23 1017
4229.84 1009
4230.46 1156
4231.07 1179
4231.68 1110
4232.30 1209
4232.91 1443
4233.52 1450
4234.14 1424
4234.75 1527
4235.36 1761
4235.98 1737
4236.59 1486
4237.21 1520
4237.82 1283
4238.43 1296
4239.05 1205
4239.66 1159
4240.28 1092
4240.89 1143
4241.50 947
4242.12 938
4242.73 924
4243.35 990
4243.96 951
4244.58 958
4245.19 923
4245.81 1030
4246.42 877
4247.03 864
4247.65 1070
4248.26 1046
4248.88 986
4249.49 943
4250.11 966
4250.72 996
4251.34 879
4251.95 975
4252.57 958
4253.18 919
4253.80 939
4254.41 1057
4255.03 1011
4255.64 1005
4256.26 926
4256.88 996
4257.49 962
4258.11 866
4258.72 938
4259.34 942
4259.95 867
4260.57 894
4261.18 958
4261.80 864
4262.42 910
4263.03 957
4263.65 891
4264.26 914
4264.88 1029
4265.49 1064
4266.11 1065
4266.73 997
4267.34 948
4267.96 955
4268.58 1025
4269.19 1128
4269.81 1042
4270.42 938
4271.04 880
4271.66 906
4272.27 893
4272.89 1013
4273.51 973
4274.12 1022
4274.74 1134
4275.36 1153
4275.97 1144
4276.59 1195
4277.21 1203
4277.82 1146
4278.44 1201
4279.06 1152
4279.67 986
4280.29 994
4280.91 1049
4281.53 1073
4282.14 979
4282.76 1017
4283.38 897
4283.99 917
4284.61 964
4285.23 946
4285.85 860
4286.46 1043
4287.08 1014
4287.70 893
4288.32 913
4288.93 1046
4289.55 1102
4290.17 1143
4290.79 1040
4291.41 899
4292.02 857
4292.64 956
4293.26 1015
4293.88 1103
4294.50 1002
4295.11 1097
4295.73 974
4296.35 862
4296.97 937
4297.59 1031
4298.21 1088
4298.82 867
4299.44 887
4300.06 873
4300.68 815
4301.30 939
4301.92 952
4302.53 887
4303.15 976
4303.77 891
4304.39 918
4305.01 935
4305.63 898
4306.25 906
4306.87 941
4307.49 1023
4308.10 941
4308.72 969
4309.34 960
4309.96 1043
4310.58 1007
4311.20 1004
4311.82 997
4312.44 972
4313.06 884
4313.68 911
4314.30 1027
4314.92 954
4315.54 1133
4316.16 934
4316.78 973
4317.40 1044
4318.02 982
4318.64 934
4319.26 1072
4319.88 982
4320.50 959
4321.11 1000
4321.74 992
4322.36 984
4322.98 986
4323.60 1067
4324.22 1176
4324.84 1099
4325.46 1147
4326.08 1138
4326.70 1259
4327.32 1131
4327.94 1229
4328.56 1255
4329.18 1245
4329.80 1264
4330.42 1182
4331.04 1234
4331.66 1246
4332.28 1172
4332.90 1213
4333.52 1531
4334.15 1508
4334.77 1407
4335.39 1678
4336.01 1820
4336.63 1909
4337.25 1840
4337.87 2029
4338.49 2049
4339.11 1947
4339.74 2077
4340.36 1927
4340.98 1697
4341.60 1797
4342.22 1895
4342.84 2165
4343.46 2677
4344.09 2867
4344.71 3239
4345.33 3482
4345.95 3885
4346.57 4639
4347.19 4534
4347.82 4318
4348.44 3805
4349.06 3590
4349.68 3388
4350.30 2937
4350.93 2381
4351.55 2193
4352.17 1856
4352.79 1945
4353.42 1666
4354.04 1559
4354.66 1370
4355.28 1504
4355.91 1483
4356.53 1239
4357.15 1455
4357.77 1570
4358.40 1515
4359.02 1462
4359.64 1436
4360.26 1454
4360.89 1464
4361.51 1456
4362.13 1312
4362.76 1240
4363.38 1380
4364.00 1349
4364.62 1311
4365.25 1293
4365.87 1269
4366.49 1371
4367.12 1255
4367.74 1211
4368.36 1102
4368.99 1107
4369.61 1130
4370.23 1170
4370.86 1123
4371.48 1107
4372.11 996
4372.73 968
4373.35 989
4373.98 1112
4374.60 1013
4375.22 1008
4375.85 1025
4376.47 1021
4377.10 1006
4377.72 1092
4378.34 1138
4378.97 998
4379.59 1018
4380.22 1074
4380.84 1130
4381.47 1133
4382.09 1035
4382.71 1140
4383.34 1099
4383.96 1045
4384.59 1065
4385.21 1044
4385.84 1155
4386.46 913
4387.09 903
4387.71 944
4388.34 926
4388.96 908
4389.59 977
4390.21 994
4390.84 1011
4391.46 895
4392.09 875
4392.71 915
4393.34 975
4393.96 1075
4394.59 859
4395.21 903
4395.84 937
4396.46 979
4397.09 895
4397.71 792
4398.34 904
4398.96 1013
4399.59 895
4400.22 893
4400.84 934
4401.47 1065
4402.09 941
4402.72 920
4403.34 992
4403.97 1035
4404.60 884
4405.22 851
4405.85 870
4406.47 870
4407.10 948
4407.73 925
4408.35 836
4408.98 940
4409.61 968
4410.23 1002
4410.86 931
4411.48 874
4412.11 1047
4412.74 1049
4413.36 1015
4413.99 878
4414.62 945
4415.24 992
4415.87 863
4416.50 791
4417.12 904
4417.75 925
4418.38 948
4419.01 903
4419.63 822
4420.26 915
4420.89 888
4421.51 895
4422.14 821
4422.77 790
4423.40 845
4424.02 900
4424.65 772
4425.28 664
4425.91 834
4426.53 888
4427.16 874
4427.79 826
4428.42 708
4429.04 743
4429.67 740
4430.30 869
4430.93 933
4431.55 868
4432.18 797
4432.81 907
4433.44 885
4434.07 750
4434.69 950
4435.32 887
4435.95 783
4436.58 930
4437.21 960
4437.84 870
4438.46 818
4439.09 876
4439.72 893
4440.35 848
4440.98 913
4441.61 907
4442.24 904
4442.86 914
4443.49 881
4444.12 802
4444.75 889
4445.38 853
4446.01 911
4446.64 913
4447.27 890
4447.90 888
4448.52 861
4449.15 795
4449.78 889
4450.41 879
4451.04 874
4451.67 903
4452.30 884
4452.93 870
4453.56 1053
4454.19 1004
4454.82 929
4455.45 997
4456.08 1110
4456.71 1055
4457.34 1056
4457.97 939
4458.60 949
4459.23 838
4459.86 838
4460.49 847
4461.12 841
4461.75 666
4462.38 745
4463.01 763
4463.64 787
4464.27 778
4464.90 844
4465.53 769
4466.16 737
4466.79 835
4467.42 893
4468.05 880
4468.68 810
4469.31 828
4469.94 823
4470.57 916
4471.20 856
4471.83 776
4472.46 881
4473.09 796
4473.72 893
4474.35 822
4474.99 790
4475.62 916
4476.25 830
4476.88 896
4477.51 854
4478.14 792
4478.77 936
4479.40 798
4480.03 781
4480.67 898
4481.30 863
4481.93 807
4482.56 837
4483.19 815
4483.82 839
4484.46 874
4485.09 893
4485.72 808
4486.35 843
4486.98 763
4487.61 806
4488.25 943
4488.88 859
4489.51 886
4490.14 954
4490.77 870
4491.41 961
4492.04 943
4492.67 915
4493.30 949
4493.94 1004
4494.57 1044
4495.20 1006
4495.83 910
4496.46 814
4497.10 1005
4497.73 1091
4498.36 979
4498.99 1154
4499.63 1230
4500.26 1234
4500.89 1334
4501.53 1470
4502.16 1346
4502.79 1240
4503.42 1304
4504.06 1292
4504.69 1366
4505.32 1162
4505.96 1100
4506.59 1074
4507.22 1078
4507.86 1070
4508.49 1029
4509.12 1057
4509.76 976
4510.39 849
4511.02 908
4511.66 922
4512.29 975
4512.92 1007
4513.56 1085
4514.19 907
4514.83 908
4515.46 944
4516.09 930
4516.73 875
4517.36 804
4517.99 890
4518.63 937
4519.26 903
4519.90 780
4520.53 843
4521.17 780
4521.80 738
4522.43 737
4523.07 834
4523.70 870
4524.34 801
4524.97 798
4525.61 761
4526.24 816
4526.88 937
4527.51 976
4528.14 955
4528.78 978
4529.41 910
4530.05 969
4530.68 1029
4531.32 1038
4531.95 1117
4532.59 1080
4533.22 997
4533.86 988
4534.49 955
4535.13 1022
4535.76 981
4536.40 924
4537.04 926
4537.67 888
4538.31 986
4538.94 953
4539.58 840
4540.21 853
4540.85 935
4541.48 834
4542.12 826
4542.76 854
4543.39 807
4544.03 879
4544.66 806
4545.30 872
4545.93 791
4546.57 719
4547.21 753
4547.84 805
4548.48 787
4549.11 856
4549.75 841
4550.39 805
4551.02 841
4551.66 921
4552.30 878
4552.93 867
4553.57 813
4554.21 793
4554.84 798
4555.48 849
4556.12 924
4556.75 844
4557.39 784
4558.03 811
4558.66 834
4559.30 738
4559.94 709
4560.57 717
4561.21 788
4561.85 748
4562.48 818
4563.12 830
4563.76 835
4564.40 857
4565.03 847
4565.67 771
4566.31 750
4566.95 850
4567.58 817
4568.22 815
4568.86 908
4569.50 898
4570.13 854
4570.77 797
4571.41 731
4572.05 819
4572.68 896
4573.32 788
4573.96 713
4574.60 834
4575.24 891
4575.87 786
4576.51 764
4577.15 902
4577.79 847
4578.43 878
4579.06 846
4579.70 891
4580.34 828
4580.98 910
4581.62 884
4582.26 848
4582.90 784
4583.53 822
4584.17 844
4584.81 822
4585.45 886
4586.09 784
4586.73 935
4587.37 879
4588.01 1007
4588.64 1048
4589.28 1145
4589.92 1368
4590.56 1265
4591.20 1325
4591.84 1543
4592.48 1580
4593.12 1532
4593.76 1440
4594.40 1211
4595.04 1098
4595.68 1183
4596.31 1058
4596.95 943
4597.59 941
4598.23 958
4598.87 979
4599.51 870
4600.15 947
4600.79 978
4601.43 1000
4602.07 1021
4602.71 988
4603.35 939
4603.99 921
4604.63 974
4605.27 993
4605.91 816
4606.55 865
4607.19 871
4607.83 910
4608.47 920
4609.11 874
4609.75 920
4610.39 965
4611.03 849
4611.68 858
4612.32 858
4612.96 1000
4613.60 911
4614.24 954
4614.88 944
4615.52 930
4616.16 904
4616.80 929
4617.44 978
4618.08 884
4618.72 931
4619.36 898
4620.01 837
4620.65 831
4621.29 940
4621.93 843
4622.57 819
4623.21 833
4623.85 791
4624.50 735
4625.14 850
4625.78 850
4626.42 911
4627.06 942
4627.70 915
4628.34 938
4628.99 869
4629.63 858
4630.27 938
4630.91 963
4631.55 958
4632.20 981
4632.84 1100
4633.48 1021
4634.12 1146
4634.76 1075
4635.41 994
4636.05 915
4636.69 935
4637.33 981
4637.98 938
4638.62 925
4639.26 1001
4639.90 970
4640.55 942
4641.19 940
4641.83 920
4642.47 929
4643.12 1017
4643.76 1059
4644.40 876
4645.04 792
4645.69 808
4646.33 908
4646.97 960
4647.62 913
4648.26 924
4648.90 931
4649.55 847
4650.19 834
4650.83 811
4651.48 864
4652.12 978
4652.76 846
4653.41 954
4654.05 879
4654.69 797
4655.34 798
4655.98 780
4656.62 856
4657.27 772
4657.91 804
4658.55 753
4659.20 770
4659.84 860
4660.49 791
4661.13 936
4661.77 958
4662.42 856
4663.06 879
4663.71 836
4664.35 720
4664.99 749
4665.64 722
4666.28 787
4666.93 796
4667.57 864
4668.22 887
4668.86 800
4669.51 743
4670.15 832
4670.79 834
4671.44 833
4672.08 789
4672.73 838
4673.37 754
4674.02 773
4674.66 714
4675.31 740
4675.95 808
4676.60 809
4677.24 883
4677.89 760
4678.53 756
4679.18 719
4679.82 762
4680.47 768
4681.12 778
4681.76 843
4682.41 814
4683.05 923
4683.70 913
4684.34 959
4684.99 943
4685.63 833
4686.28 786
4686.93 800
4687.57 750
4688.22 856
4688.86 982
4689.51 879
4690.15 833
4690.80 748
4691.45 833
4692.09 846
4692.74 940
4693.39 891
4694.03 835
4694.68 896
4695.32 1013
4695.97 1021
4696.62 1124
4697.26 1227
4697.91 1222
4698.56 1389
4699.20 1523
4699.85 1300
4700.50 1420
4701.14 1451
4701.79 1234
4702.44 1253
4703.08 1119
4703.73 1082
4704.38 1027
4705.02 1028
4705.67 900
4706.32 930
4706.97 1023
4707.61 1057
4708.26 1046
4708.91 1102
4709.55 1107
4710.20 1074
4710.85 993
4711.50 1089
4712.14 1107
4712.79 993
4713.44 996
4714.09 969
4714.73 1027
4715.38 874
4716.03 865
4716.68 812
4717.33 969
4717.97 942
4718.62 993
4719.27 976
4719.92 864
4720.57 941
4721.21 983
4721.86 894
4722.51 966
4723.16 953
4723.81 984
4724.45 1134
4725.10 1048
4725.75 1029
4726.40 1102
4727.05 1021
4727.70 1057
4728.35 1128
4728.99 1007
4729.64 1041
4730.29 1046
4730.94 1036
4731.59 964
4732.24 844
4732.89 953
4733.54 851
4734.19 817
4734.83 952
4735.48 804
4736.13 877
4736.78 933
4737.43 831
4738.08 924
4738.73 992
4739.38 945
4740.03 1045
4740.68 969
4741.33 1024
4741.98 1073
4742.63 1045
4743.28 1010
4743.93 904
4744.58 924
4745.23 929
4745.87 908
4746.52 915
4747.17 859
4747.82 926
4748.47 969
4749.12 1059
4749.77 1086
4750.42 1200
4751.08 1239
4751.73 1177
4752.38 1220
4753.03 1287
4753.68 1229
4754.33 1111
4754.98 1128
4755.63 1024
4756.28 1025
4756.93 992
4757.58 976
4758.23 875
4758.88 927
4759.53 810
4760.18 893
4760.83 902
4761.48 888
4762.13 848
4762.79 768
4763.44 878
4764.09 1058
4764.74 964
4765.39 857
4766.04 937
4766.69 911
4767.34 990
4767.99 892
4768.65 945
4769.30 887
4769.95 837
4770.60 803
4771.25 939
4771.90 901
4772.56 856
4773.21 836
4773.86 913
4774.51 837
4775.16 734
4775.81 789
4776.47 898
4777.12 912
4777.77 939
4778.42 997
4779.07 919
4779.73 944
4780.38 988
4781.03 1022
4781.68 907
4782.34 908
4782.99 905
4783.64 910
4784.29 901
4784.94 889
4785.60 861
4786.25 881
4786.90 841
4787.56 823
4788.21 813
4788.86 907
4789.51 906
4790.17 907
4790.82 820
4791.47 905
4792.13 1002
4792.78 924
4793.43 812
4794.08 937
4794.74 968
4795.39 921
4796.04 866
4796.70 996
4797.35 847
4798.00 845
4798.66 842
4799.31 794
4799.96 868
4800.62 909
4801.27 921
4801.93 827
4802.58 884
4803.23 950
4803.89 932
4804.54 937
4805.19 907
4805.85 865
4806.50 901
4807.16 893
4807.81 1042
4808.46 875
4809.12 859
4809.77 909
4810.43 935
4811.08 918
4811.73 924
4812.39 953
4813.04 961
4813.70 918
4814.35 936
4815.01 1033
4815.66 1067
4816.32 1060
4816.97 940
4817.63 943
4818.28 998
4818.94 1057
4819.59 1076
4820.24 1036
4820.90 991
4821.55 1004
4822.21 1049
4822.86 950
4823.52 1082
4824.18 1263
4824.83 1122
4825.49 1164
4826.14 1094
4826.80 1112
4827.45 1058
4828.11 1100
4828.76 1153
4829.42 1225
4830.07 1267
4830.73 1173
4831.38 1117
4832.04 1159
4832.70 1253
4833.35 1258
4834.01 1198
4834.66 1363
4835.32 1288
4835.98 1408
4836.63 1288
4837.29 1298
4837.94 1309
4838.60 1274
4839.26 1367
4839.91 1385
4840.57 1611
4841.22 1421
4841.88 1407
4842.54 1493
4843.19 1559
4843.85 1593
4844.51 1577
4845.16 1663
4845.82 1735
4846.48 1744
4847.13 1711
4847.79 1977
4848.45 2162
4849.10 2244
4849.76 2351
4850.42 2378
4851.07 2211
4851.73 2258
4852.39 2286
4853.05 2304
4853.70 2232
4854.36 2071
4855.02 2195
4855.68 2169
4856.33 2234
4856.99 2405
4857.65 2247
4858.30 2383
4858.96 2421
4859.62 2099
4860.28 2118
4860.94 2289
4861.59 2081
4862.25 1948
4862.91 1973
4863.57 1900
4864.22 2037
4864.88 2059
4865.54 1895
4866.20 1977
4866.86 1977
4867.51 1951
4868.17 1922
4868.83 1891
4869.49 1923
4870.15 1810
4870.81 1782
4871.46 1565
4872.12 1545
4872.78 1598
4873.44 1554
4874.10 1628
4874.76 1678
4875.41 1512
4876.07 1592
4876.73 1501
4877.39 1602
4878.05 1826
4878.71 1972
4879.37 1787
4880.03 1735
4880.69 1779
4881.34 1681
4882.00 1468
4882.66 1458
4883.32 1451
4883.98 1559
4884.64 1306
4885.30 1349
4885.96 1389
4886.62 1320
4887.28 1414
4887.94 1336
4888.60 1506
4889.26 1472
4889.92 1532
4890.58 1544
4891.24 1615
4891.89 1660
4892.55 1632
4893.21 1566
4893.87 1510
4894.53 1579
4895.19 1349
4895.85 1382
4896.51 1338
4897.17 1400
4897.83 1453
4898.49 1372
4899.16 1358
4899.82 1375
4900.48 1391
4901.14 1293
4901.80 1330
4902.46 1272
4903.12 1405
4903.78 1252
4904.44 1247
4905.10 1275
4905.76 1334
4906.42 1216
4907.08 1110
4907.74 1071
4908.40 1052
4909.06 1130
4909.72 1098
4910.39 1140
4911.05 1186
4911.71 1093
4912.37 1176
4913.03 1057
4913.69 1007
4914.35 1127
4915.01 1176
4915.68 1091
4916.34 1107
4917.00 1172
4917.66 1101
4918.32 923
4918.98 953
4919.64 1054
4920.31 1086
4920.97 1192
4921.63 1066
4922.29 1116
4922.95 1067
4923.62 961
4924.28 871
4924.94 943
4925.60 990
4926.26 1009
4926.93 997
4927.59 948
4928.25 953
4928.91 806
4929.57 863
4930.24 941
4930.90 885
4931.56 913
4932.22 1017
4932.89 1012
4933.55 931
4934.21 904
4934.87 969
4935.54 996
4936.20 978
4936.86 946
4937.53 926
4938.19 957
4938.85 908
4939.51 923
4940.18 968
4940.84 901
4941.50 921
4942.17 882
4942.83 918
4943.49 887
4944.16 901
4944.82 791
4945.48 825
4946.15 860
4946.81 930
4947.47 816
4948.14 912
4948.80 913
4949.46 843
4950.13 866
4950.79 905
4951.45 923
4952.12 995
4952.78 869
4953.45 802
4954.11 849
4954.77 822
4955.44 809
4956.10 843
4956.77 783
4957.43 838
4958.09 924
4958.76 856
4959.42 1008
4960.09 901
4960.75 868
4961.42 1043
4962.08 1054
4962.75 1090
4963.41 1193
4964.07 1200
4964.74 1220
4965.40 1113
4966.07 1196
4966.73 1079
4967.40 1053
4968.06 1007
4968.73 1009
4969.39 1028
4970.06 963
4970.72 913
4971.39 926
4972.05 984
4972.72 898
4973.38 838
4974.05 888
4974.71 850
4975.38 970
4976.05 926
4976.71 977
4977.38 945
4978.04 892
4978.71 876
4979.37 919
4980.04 883
4980.70 940
4981.37 806
4982.04 821
4982.70 826
4983.37 863
4984.03 1079
4984.70 1052
4985.37 1012
4986.03 950
4986.70 1043
4987.36 1006
4988.03 1057
4988.70 1012
4989.36 1035
4990.03 1099
4990.70 1232
4991.36 1151
4992.03 1083
4992.69 1062
4993.36 953
4994.03 1061
4994.69 983
4995.36 905
4996.03 897
4996.69 793
4997.36 829
4998.03 880
4998.70 827
4999.36 793
5000.03 764
5000.70 826
5001.36 815
5002.03 818
5002.70 759
5003.37 832
5004.03 824
5004.70 741
5005.37 751
5006.03 833
5006.70 848
5007.37 808
5008.04 805
5008.70 811
5009.37 849
5010.04 853
5010.71 797
5011.38 767
5012.04 765
5012.71 779
5013.38 709
5014.05 803
5014.72 890
5015.38 758
5016.05 833
5016.72 904
5017.39 875
5018.06 822
5018.72 703
5019.39 809
5020.06 721
5020.73 729
5021.40 795
5022.07 789
5022.73 864
5023.40 872
5024.07 766
5024.74 770
5025.41 800
5026.08 822
5026.75 798
5027.42 752
5028.08 877
5028.75 814
5029.42 867
5030.09 892
5030.76 885
5031.43 804
5032.10 789
5032.77 866
5033.44 876
5034.11 812
5034.78 688
5035.45 789
5036.11 872
5036.78 855
5037.45 870
5038.12 870
5038.79 850
5039.46 842
5040.13 859
5040.80 881
5041.47 821
5042.14 805
5042.81 802
5043.48 764
5044.15 672
5044.82 770
5045.49 739
5046.16 758
5046.83 788
5047.50 708
5048.17 713
5048.84 828
5049.51 856
5050.18 719
5050.85 760
5051.52 742
5052.19 715
5052.86 726
5053.54 729
5054.21 710
5054.88 720
5055.55 780
5056.22 755
5056.89 715
5057.56 775
5058.23 833
5058.90 734
5059.57 754
5060.24 776
5060.91 821
5061.59 759
5062.26 784
5062.93 822
5063.60 706
5064.27 769
5064.94 802
5065.61 827
5066.28 746
5066.96 800
5067.63 841
5068.30 799
5068.97 819
5069.64 741
5070.31 755
5070.99 791
5071.66 828
5072.33 768
5073.00 814
5073.67 810
5074.35 843
5075.02 767
5075.69 758
5076.36 846
5077.03 826
5077.71 991
5078.38 968
5079.05 976
5079.72 902
5080.39 957
5081.07 861
5081.74 959
5082.41 956
5083.08 876
5083.76 832
5084.43 784
5085.10 817
5085.78 918
5086.45 839
5087.12 761
5087.79 848
5088.47 903
5089.14 853
5089.81 983
5090.49 926
5091.16 912
5091.83 965
5092.51 902
5093.18 938
5093.85 994
5094.52 971
5095.20 989
5095.87 942
5096.54 998
5097.22 914
5097.89 827
5098.57 841
5099.24 724
5099.91 817
5100.59 931
5101.26 952
5101.93 934
5102.61 935
5103.28 1076
5103.96 1055
5104.63 936
5105.30 975
5105.98 963
5106.65 877
5107.33 853
5108.00 869
5108.67 932
5109.35 943
5110.02 866
5110.70 850
5111.37 785
5112.05 802
5112.72 913
5113.40 854
5114.07 795
5114.74 838
5115.42 899
5116.09 928
5116.77 1037
5117.44 972
5118.12 944
5118.79 1062
5119.47 995
5120.14 868
5120.82 982
5121.49 874
5122.17 831
5122.84 765
5123.52 867
5124.19 932
5124.87 895
5125.54 827
5126.22 818
5126.90 806
5127.57 868
5128.25 873
5128.92 904
5129.60 893
5130.27 853
5130.95 800
5131.62 813
5132.30 869
5132.98 883
5133.65 833
5134.33 909
5135.00 793
5135.68 855
5136.36 735
5137.03 796
5137.71 843
5138.38 785
5139.06 785
5139.74 836
5140.41 906
5141.09 813
5141.77 798
5142.44 795
5143.12 710
5143.80 692
5144.47 683
5145.15 694
5145.83 722
5146.50 753
5147.18 801
5147.86 774
5148.53 689
5149.21 655
5149.89 752
5150.56 743
5151.24 665
5151.92 672
5152.60 693
5153.27 709
5153.95 739
5154.63 693
5155.30 739
5155.98 718
5156.66 756
5157.34 715
5158.01 665
5158.69 690
5159.37 671
5160.05 685
5160.72 766
5161.40 741
5162.08 705
5162.76 697
5163.44 660
5164.11 713
5164.79 749
5165.47 749
5166.15 772
5166.83 766
5167.50 757
5168.18 792
5168.86 718
5169.54 742
5170.22 780
5170.89 794
5171.57 692
5172.25 637
5172.93 700
5173.61 726
5174.29 745
5174.97 673
5175.64 784
5176.32 771
5177.00 725
5177.68 697
5178.36 711
5179.04 831
5179.72 718
5180.40 768
5181.08 758
5181.75 748
5182.43 706
5183.11 813
5183.79 771
5184.47 676
5185.15 691
5185.83 714
5186.51 805
5187.19 817
5187.87 718
5188.55 660
5189.23 624
5189.91 716
5190.59 725
5191.27 722
5191.95 710
5192.63 770
5193.31 711
5193.98 790
5194.66 694
5195.34 709
5196.02 694
5196.70 758
5197.38 676
5198.07 728
5198.75 768
5199.43 747
5200.11 824
5200.79 767
5201.47 750
5202.15 704
5202.83 744
5203.51 897
5204.19 787
5204.87 770
5205.55 840
5206.23 880
5206.91 756
5207.59 799
5208.27 852
5208.95 771
5209.63 841
5210.31 817
5211.00 768
5211.68 882
5212.36 835
5213.04 820
5213.72 791
5214.40 924
5215.08 905
5215.76 891
5216.45 937
5217.13 1001
5217.81 874
5218.49 968
5219.17 1005
5219.85 866
5220.53 910
5221.22 814
5221.90 923
5222.58 983
5223.26 1050
5223.94 913
5224.62 891
5225.31 872
5225.99 870
5226.67 847
5227.35 928
5228.03 927
5228.72 847
5229.40 880
5230.08 918
5230.76 910
5231.45 903
5232.13 943
5232.81 855
5233.49 811
5234.18 921
5234.86 866
5235.54 813
5236.22 906
5236.91 977
5237.59 944
5238.27 907
5238.95 946
5239.64 895
5240.32 909
5241.00 813
5241.69 868
5242.37 855
5243.05 804
5243.73 913
5244.42 889
5245.10 741
5245.78 884
5246.47 862
5247.15 916
5247.83 988
5248.52 881
5249.20 940
5249.88 1113
5250.57 1015
5251.25 1067
5251.94 1051
5252.62 954
5253.30 993
5253.99 999
5254.67 883
5255.35 820
5256.04 841
5256.72 821
5257.41 891
5258.09 958
5258.77 914
5259.46 875
5260.14 1032
5260.83 944
5261.51 971
5262.20 910
5262.88 1010
5263.56 906
5264.25 1016
5264.93 927
5265.62 988
5266.30 847
5266.99 900
5267.67 921
5268.36 919
5269.04 864
5269.73 848
5270.41 756
5271.10 803
5271.78 820
5272.47 758
5273.15 823
5273.84 884
5274.52 835
5275.21 776
5275.89 746
5276.58 811
5277.26 710
5277.95 701
5278.63 840
5279.32 871
5280.00 873
5280.69 852
5281.37 922
5282.06 953
5282.75 877
5283.43 912
5284.12 859
5284.80 841
5285.49 786
5286.17 775
5286.86 711
5287.55 755
5288.23 681
5288.92 966
5289.60 911
5290.29 715
5290.98 799
5291.66 788
5292.35 745
5293.04 823
5293.72 781
5294.41 810
5295.10 735
5295.78 823
5296.47 804
5297.15 799
5297.84 816
5298.53 979
5299.21 867
5299.90 845
5300.59 872
5301.28 979
5301.96 898
5302.65 872
5303.34 886
5304.02 846
5304.71 918
5305.40 888
5306.08 955
5306.77 988
5307.46 906
5308.15 937
5308.83 935
5309.52 1018
5310.21 1026
5310.90 1000
5311.58 1050
5312.27 911
5312.96 953
5313.65 873
5314.33 866
5315.02 919
5315.71 938
5316.40 881
5317.09 919
5317.77 968
5318.46 871
5319.15 994
5319.84 1077
5320.53 1153
5321.21 1062
5321.90 1041
5322.59 1073
5323.28 1024
5323.97 969
5324.65 950
5325.34 799
5326.03 881
5326.72 824
5327.41 837
5328.10 801
5328.79 819
5329.47 842
5330.16 862
5330.85 835
5331.54 770
5332.23 817
5332.92 784
5333.61 769
5334.30 741
5334.99 762
5335.67 817
5336.36 887
5337.05 712
5337.74 722
5338.43 794
5339.12 762
5339.81 858
5340.50 913
5341.19 833
5341.88 674
5342.57 714
5343.26 780
5343.95 926
5344.64 780
5345.33 723
5346.02 770
5346.71 757
5347.40 788
5348.09 873
5348.78 803
5349.47 784
5350.16 844
5350.85 887
5351.54 826
5352.23 850
5352.92 877
5353.61 888
5354.30 787
5354.99 776
5355.68 705
5356.37 734
5357.06 734
5357.75 714
5358.44 721
5359.13 768
5359.82 688
5360.51 761
5361.20 818
5361.89 774
5362.58 720
5363.27 770
5363.97 782
5364.66 720
5365.35 729
5366.04 723
5366.73 777
5367.42 725
5368.11 704
5368.80 783
5369.49 715
5370.19 749
5370.88 801
5371.57 709
5372.26 773
5372.95 718
5373.64 678
5374.33 782
5375.03 711
5375.72 721
5376.41 728
5377.10 733
5377.79 741
5378.49 648
5379.18 685
5379.87 801
5380.56 792
5381.25 685
5381.95 688
5382.64 644
5383.33 648
5384.02 656
5384.71 670
5385.41 783
5386.10 756
5386.79 694
5387.48 711
5388.18 806
5388.87 812
5389.56 802
5390.25 748
5390.95 707
5391.64 749
5392.33 674
5393.02 627
5393.72 703
5394.41 719
5395.10 766
5395.80 777
5396.49 657
5397.18 702
5397.88 729
5398.57 746
5399.26 701
5399.95 698
5400.65 744
5401.34 707
5402.03 695
5402.73 659
5403.42 686
5404.12 736
5404.81 695
5405.50 703
5406.20 777
5406.89 770
5407.58 737
5408.28 856
5408.97 828
5409.66 785
5410.36 795
5411.05 718
5411.75 641
5412.44 688
5413.13 703
5413.83 784
5414.52 684
5415.22 799
5415.91 842
5416.61 767
5417.30 789
5417.99 827
5418.69 750
5419.38 783
5420.08 781
5420.77 794
5421.47 853
5422.16 824
5422.86 766
5423.55 739
5424.25 875
5424.94 865
5425.64 777
5426.33 776
5427.03 760
5427.72 852
5428.42 773
5429.11 749
5429.81 837
5430.50 887
5431.20 779
5431.89 789
5432.59 892
5433.28 899
5433.98 841
5434.67 914
5435.37 937
5436.06 839
5436.76 975
5437.46 987
5438.15 976
5438.85 940
5439.54 883
5440.24 931
5440.93 810
5441.63 881
5442.33 861
5443.02 908
5443.72 1046
5444.41 1052
5445.11 991
5445.81 1072
5446.50 979
5447.20 1125
5447.90 1020
5448.59 946
5449.29 1112
5449.98 1174
5450.68 1089
5451.38 1066
5452.07 1025
5452.77 986
5453.47 1094
5454.16 1007
5454.86 956
5455.56 990
5456.25 997
5456.95 1070
5457.65 975
5458.35 905
5459.04 1024
5459.74 1100
5460.44 1040
5461.13 996
5461.83 1139
5462.53 1070
5463.23 1141
5463.92 1151
5464.62 1124
5465.32 1093
5466.02 1034
5466.71 1019
5467.41 1102
5468.11 1081
5468.81 1052
5469.50 1115
5470.20 1126
5470.90 1172
5471.60 1237
5472.29 1265
5472.99 1240
5473.69 1302
5474.39 1287
5475.09 1293
5475.78 1372
5476.48 1431
5477.18 1399
5477.88 1703
5478.58 1721
5479.28 1896
5479.97 2088
5480.67 2322
5481.37 2324
5482.07 2010
5482.77 1948
5483.47 1947
5484.17 1723
5484.86 1844
5485.56 1745
5486.26 1632
5486.96 1613
5487.66 1594
5488.36 1508
5489.06 1514
5489.76 1665
5490.45 1645
5491.15 1636
5491.85 1685
5492.55 1755
5493.25 1670
5493.95 1573
5494.65 1672
5495.35 1655
5496.05 1785
5496.75 1891
5497.45 2114
5498.15 2411
5498.85 2714
5499.55 2931
5500.25 3050
5500.95 3292
5501.65 3561
5502.35 3364
5503.04 3132
5503.74 2806
5504.44 2405
5505.14 2142
5505.84 1895
5506.54 1689
5507.24 1728
5507.94 1547
5508.65 1587
5509.35 1537
5510.05 1448
5510.75 1476
5511.45 1496
5512.15 1495
5512.85 1481
5513.55 1422
5514.25 1431
5514.95 1473
5515.65 1390
5516.35 1415
5517.05 1388
5517.75 1208
5518.45 1326
5519.15 1303
5519.85 1397
5520.56 1359
5521.26 1431
5521.96 1218
5522.66 1230
5523.36 1120
5524.06 1114
5524.76 1087
5525.46 1147
5526.16 1073
5526.87 1089
5527.57 1092
5528.27 1089
5528.97 1059
5529.67 1047
5530.37 1036
5531.07 1171
5531.78 1016
5532.48 1135
5533.18 1140
5533.88 1061
5534.58 1023
5535.29 1102
5535.99 1011
5536.69 1019
5537.39 1060
5538.09 1031
5538.80 1087
5539.50 1049
5540.20 1029
5540.90 983
5541.60 960
5542.31 980
5543.01 945
5543.71 907
5544.41 942
5545.12 944
5545.82 874
5546.52 849
5547.22 949
5547.93 840
5548.63 859
5549.33 914
5550.04 932
5550.74 834
5551.44 855
5552.14 873
5552.85 854
5553.55 875
5554.25 909
5554.96 834
5555.66 857
5556.36 926
5557.07 891
5557.77 871
5558.47 1010
5559.18 957
5559.88 1016
5560.58 944
5561.29 928
5561.99 929
5562.69 921
5563.40 1066
5564.10 1019
5564.80 1057
5565.51 1011
5566.21 987
5566.92 893
5567.62 865
5568.32 967
5569.03 948
5569.73 807
5570.44 869
5571.14 995
5571.84 915
5572.55 854
5573.25 944
5573.96 906
5574.66 891
5575.37 982
5576.07 1022
5576.78 991
5577.48 824
5578.18 905
5578.89 969
5579.59 904
5580.30 856
5581.00 853
5581.71 852
5582.41 735
5583.12 796
5583.82 845
5584.53 810
5585.23 840
5585.94 943
5586.64 883
5587.35 849
5588.05 842
5588.76 838
5589.46 823
5590.17 805
5590.88 756
5591.58 785
5592.29 874
5592.99 796
5593.70 866
5594.40 858
5595.11 761
5595.81 812
5596.52 826
5597.23 796
5597.93 872
5598.64 884
5599.34 844
5600.05 907
5600.76 890
5601.46 900
5602.17 822
5602.87 949
5603.58 933
5604.29 862
5604.99 838
5605.70 858
5606.41 791
5607.11 846
5607.82 850
5608.52 919
5609.23 773
5609.94 818
5610.64 766
5611.35 784
5612.06 913
5612.76 825
5613.47 810
5614.18 803
5614.89 898
5615.59 865
5616.30 839
5617.01 862
5617.71 777
5618.42 828
5619.13 801
5619.84 830
5620.54 812
5621.25 776
5621.96 770
5622.66 772
5623.37 762
5624.08 905
5624.79 886
5625.49 851
5626.20 880
5626.91 879
5627.62 937
5628.33 1046
5629.03 1007
5629.74 979
5630.45 1028
5631.16 877
5631.87 905
5632.57 933
5633.28 882
5633.99 951
5634.70 896
5635.41 929
5636.11 852
5636.82 838
5637.53 908
5638.24 928
5638.95 1043
5639.66 964
5640.36 944
5641.07 962
5641.78 1067
5642.49 1052
5643.20 1039
5643.91 919
5644.62 935
5645.33 981
5646.03 965
5646.74 849
5647.45 803
5648.16 895
5648.87 907
5649.58 919
5650.29 854
5651.00 886
5651.71 919
5652.42 936
5653.13 926
5653.84 928
5654.54 1096
5655.25 1065
5655.96 1187
5656.67 1312
5657.38 1114
5658.09 1246
5658.80 1286
5659.51 1224
5660.22 1203
5660.93 1042
5661.64 923
5662.35 926
5663.06 1009
5663.77 932
5664.48 911
5665.19 965
5665.90 905
5666.61 877
5667.32 929
5668.03 931
5668.74 832
5669.45 829
5670.16 850
5670.87 765
5671.58 758
5672.29 866
5673.01 893
5673.72 846
5674.43 849
5675.14 849
5675.85 813
5676.56 804
5677.27 901
5677.98 913
5678.69 891
5679.40 836
5680.11 886
5680.82 932
5681.54 969
5682.25 946
5682.96 869
5683.67 802
5684.38 935
5685.09 901
5685.80 860
5686.51 871
5687.23 841
5687.94 790
5688.65 809
5689.36 788
5690.07 822
5690.78 826
5691.50 791
5692.21 941
5692.92 809
5693.63 748
5694.34 750
5695.06 792
5695.77 882
5696.48 870
5697.19 852
5697.90 851
5698.62 765
5699.33 711
5700.04 683
5700.75 715
5701.46 806
5702.18 808
5702.89 814
5703.60 834
5704.31 796
5705.03 865
5705.74 788
5706.45 776
5707.17 671
5707.88 662
5708.59 709
5709.30 741
5710.02 743
5710.73 764
5711.44 717
5712.16 687
5712.87 698
5713.58 816
5714.30 715
5715.01 703
5715.72 716
5716.43 694
5717.15 750
5717.86 764
5718.58 834
5719.29 740
5720.00 805
5720.72 734
5721.43 795
5722.14 669
5722.86 718
5723.57 797
5724.28 856
5725.00 872
5725.71 836
5726.43 859
5727.14 845
5727.85 775
5728.57 869
5729.28 809
5730.00 756
5730.71 776
5731.42 824
5732.14 718
5732.85 772
5733.57 776
5734.28 816
5735.00 773
5735.71 811
5736.43 649
5737.14 650
5737.85 688
5738.57 742
5739.28 709
5740.00 686
5740.71 737
5741.43 695
5742.14 675
5742.86 698
5743.57 677
5744.29 761
5745.00 720
5745.72 731
5746.43 658
5747.15 651
5747.86 704
5748.58 713
5749.30 649
5750.01 671
5750.73 694
5751.44 703
5752.16 679
5752.87 657
5753.59 685
5754.30 751
5755.02 730
5755.74 747
5756.45 672
5757.17 626
5757.88 698
5758.60 769
5759.31 729
5760.03 790
5760.75 741
5761.46 840
5762.18 680
5762.90 722
5763.61 658
5764.33 655
5765.04 726
5765.76 731
5766.48 754
5767.19 722
5767.91 715
5768.63 662
5769.34 769
5770.06 732
5770.78 707
5771.49 703
5772.21 779
5772.93 717
5773.64 715
5774.36 773
5775.08 738
5775.79 851
5776.51 773
5777.23 684
5777.95 699
5778.66 707
5779.38 674
5780.10 670
5780.81 704
5781.53 665
5782.25 729
5782.97 835
5783.68 801
5784.40 705
5785.12 714
5785.84 773
5786.55 739
5787.27 664
5787.99 749
5788.71 719
5789.43 755
5790.14 762
5790.86 723
5791.58 757
5792.30 679
5793.02 809
5793.73 839
5794.45 758
5795.17 671
5795.89 874
5796.61 831
5797.33 772
5798.04 881
5798.76 807
5799.48 839
5800.20 1053
5800.92 1141
5801.64 1379
5802.36 1397
5803.07 1399
5803.79 1353
5804.51 1249
5805.23 1101
5805.95 1167
5806.67 1099
5807.39 899
5808.11 901
5808.82 885
5809.54 959
5810.26 1004
5810.98 953
5811.70 900
5812.42 791
5813.14 848
5813.86 876
5814.58 781
5815.30 828
5816.02 836
5816.74 867
5817.46 885
5818.18 861
5818.90 872
5819.62 836
5820.34 962
5821.06 810
5821.78 878
5822.50 913
5823.22 931
5823.94 919
5824.66 903
5825.38 915
5826.10 792
5826.82 750
5827.54 723
5828.26 743
5828.98 824
5829.70 798
5830.42 831
5831.14 817
5831.86 824
5832.58 812
5833.30 793
5834.02 744
5834.74 835
5835.46 720
5836.18 707
5836.90 786
5837.62 785
5838.34 774
5839.07 765
5839.79 736
5840.51 732
5841.23 772
5841.95 760
5842.67 729
5843.39 767
5844.11 777
5844.83 716
5845.56 819
5846.28 815
5847.00 852
5847.72 792
5848.44 826
5849.16 811
5849.88 804
5850.61 802
5851.33 761
5852.05 802
5852.77 757
5853.49 890
5854.22 839
5854.94 791
5855.66 821
5856.38 824
5857.10 822
5857.83 893
5858.55 829
5859.27 856
5859.99 851
5860.71 847
5861.44 832
5862.16 871
5862.88 834
5863.60 817
5864.33 831
5865.05 772
5865.77 896
5866.49 895
5867.22 873
5867.94 922
5868.66 874
5869.38 869
5870.11 795
5870.83 723
5871.55 828
5872.28 872
5873.00 874
5873.72 817
5874.45 768
5875.17 803
5875.89 822
5876.62 920
5877.34 810
5878.06 840
5878.79 846
5879.51 831
5880.23 875
5880.96 941
5881.68 909
5882.40 780
5883.13 790
5883.85 795
5884.57 852
5885.30 870
5886.02 760
5886.75 850
5887.47 892
5888.19 849
5888.92 812
5889.64 907
5890.37 858
5891.09 860
5891.81 817
5892.54 792
5893.26 796
5893.99 764
5894.71 796
5895.44 864
5896.16 918
5896.88 814
5897.61 848
5898.33 900
5899.06 880
5899.78 899
5900.51 937
5901.23 905
5901.96 917
5902.68 891
5903.41 923
5904.13 960
5904.86 977
5905.58 1030
5906.31 999
5907.03 913
5907.76 940
5908.48 967
5909.21 895
5909.93 938
5910.66 986
5911.38 1078
5912.11 1060
5912.83 986
5913.56 1004
5914.29 1048
5915.01 1023
5915.74 1025
5916.46 1068
5917.19 1053
5917.91 1074
5918.64 1051
5919.37 1057
5920.09 1150
5920.82 986
5921.54 1057
5922.27 1058
5923.00 1055
5923.72 1105
5924.45 1201
5925.17 1232
5925.90 1159
5926.63 1123
5927.35 1104
5928.08 1106
5928.81 1035
5929.53 1112
5930.26 1203
5930.99 1172
5931.71 1282
5932.44 1287
5933.17 1218
5933.89 1187
5934.62 1247
5935.35 1353
5936.07 1391
5936.80 1334
5937.53 1390
5938.25 1361
5938.98 1295
5939.71 1374
5940.44 1473
5941.16 1534
5941.89 1426
5942.62 1533
5943.35 1480
5944.07 1406
5944.80 1424
5945.53 1531
5946.26 1557
5946.98 1609
5947.71 1681
5948.44 1844
5949.17 1754
5949.89 1986
5950.62 2095
5951.35 2143
5952.08 2340
5952.80 2388
5953.53 2278
5954.26 2137
5954.99 2072
5955.72 2002
5956.45 2054
5957.17 2002
5957.90 2067
5958.63 2070
5959.36 2117
5960.09 2032
5960.82 2105
5961.54 2082
5962.27 2306
5963.00 2353
5963.73 2350
5964.46 2547
5965.19 2815
5965.92 2950
5966.64 3166
5967.37 3245
5968.10 3391
5968.83 3126
5969.56 2958
5970.29 2955
5971.02 2689
5971.75 2571
5972.48 2761
5973.21 2423
5973.93 2526
5974.66 2417
5975.39 2550
5976.12 2580
5976.85 2675
5977.58 2593
5978.31 2557
5979.04 2757
5979.77 2785
5980.50 2847
5981.23 2817
5981.96 2913
5982.69 3043
5983.42 2892
5984.15 2934
5984.88 3016
5985.61 2982
5986.34 2867
5987.07 2767
5987.80 2842
5988.53 2874
5989.26 2917
5989.99 2937
5990.72 2882
5991.45 2905
5992.18 3067
5992.91 3070
5993.64 2924
5994.37 3126
5995.10 3245
5995.83 3138
5996.56 3194
5997.29 3182
5998.02 3094
5998.75 3250
5999.49 3223
6000.22 3191
6000.95 3128
6001.68 3147
6002.41 3245
6003.14 3198
6003.87 3005
6004.60 2819
6005.33 2877
6006.06 2932
6006.80 3388
6007.53 3685
6008.26 3874
6008.99 4465
6009.72 5194
6010.45 5906
6011.18 6384
6011.92 7193
6012.65 8023
6013.38 8383
6014.11 8739
6014.84 8531
6015.57 8330
6016.31 7750
6017.04 6836
6017.77 6040
6018.50 5258
6019.23 4552
6019.97 4126
6020.70 3756
6021.43 3427
6022.16 2918
6022.89 2699
6023.63 2715
6024.36 2665
6025.09 2454
6025.82 2278
6026.56 2261
6027.29 2201
6028.02 2323
6028.75 2297
6029.49 2214
6030.22 2218
6030.95 2279
6031.68 2009
6032.42 2001
6033.15 2008
6033.88 2093
6034.62 2003
6035.35 2054
6036.08 2009
6036.81 2083
6037.55 2090
6038.28 2090
6039.01 2020
6039.75 2098
6040.48 2254
6041.21 2377
6041.95 2301
6042.68 2281
6043.41 2322
6044.15 2343
6044.88 2383
6045.61 2523
6046.35 2412
6047.08 2509
6047.82 2602
6048.55 2576
6049.28 2832
6050.02 3024
6050.75 3105
6051.49 3215
6052.22 3495
6052.95 3475
6053.69 3685
6054.42 3427
6055.16 3128
6055.89 2930
6056.62 2897
6057.36 2794
6058.09 2662
6058.83 2664
6059.56 2516
6060.30 2519
6061.03 2429
6061.77 2225
6062.50 2261
6063.23 2449
6063.97 2272
6064.70 2313
6065.44 2245
6066.17 2110
6066.91 2234
6067.64 2283
6068.38 2209
6069.11 2153
6069.85 2035
6070.58 2111
6071.32 1973
6072.05 1815
6072.79 1929
6073.52 1906
6074.26 1923
6075.00 1846
6075.73 1797
6076.47 1815
6077.20 1722
6077.94 1842
6078.67 1934
6079.41 1859
6080.14 1973
6080.88 1849
6081.62 1707
6082.35 1804
6083.09 1811
6083.82 1798
6084.56 1815
6085.30 1660
6086.03 1633
6086.77 1631
6087.50 1754
6088.24 1735
6088.98 1767
6089.71 1698
6090.45 1766
6091.19 1820
6091.92 1798
6092.66 1808
6093.39 1855
6094.13 1783
6094.87 1755
6095.60 1869
6096.34 1790
6097.08 1731
6097.81 1642
6098.55 1685
6099.29 1615
6100.03 1478
6100.76 1613
6101.50 1575
6102.24 1566
6102.97 1596
6103.71 1550
6104.45 1483
6105.18 1479
6105.92 1489
6106.66 1567
6107.40 1599
6108.13 1507
6108.87 1541
6109.61 1609
6110.35 1595
6111.08 1738
6111.82 1539
6112.56 1527
6113.30 1485
6114.03 1610
6114.77 1595
6115.51 1569
6116.25 1635
6116.99 1587
6117.72 1663
6118.46 1597
6119.20 1682
6119.94 1683
6120.68 1537
6121.41 1619
6122.15 1608
6122.89 1700
6123.63 1726
6124.37 1750
6125.11 1802
6125.84 1635
6126.58 1660
6127.32 1766
6128.06 1808
6128.80 1730
6129.54 1664
6130.28 1760
6131.02 1747
6131.75 1810
6132.49 1714
6133.23 1736
6133.97 1780
6134.71 1893
6135.45 1822
6136.19 1947
6136.93 1878
6137.67 1772
6138.41 1826
6139.14 2020
6139.88 1827
6140.62 1766
6141.36 1849
6142.10 2025
6142.84 1908
6143.58 1808
6144.32 1738
6145.06 1719
6145.80 1827
6146.54 1814
6147.28 1694
6148.02 1861
6148.76 1875
6149.50 1825
6150.24 1895
6150.98 1906
6151.72 1769
6152.46 1866
6153.20 1919
6153.94 1857
6154.68 1955
6155.42 1889
6156.16 1976
6156.90 2103
6157.64 2030
6158.38 2008
6159.12 1988
6159.86 1960
6160.60 1953
6161.34 2125
6162.08 2272
6162.82 2264
6163.57 2483
6164.31 2516
6165.05 2647
6165.79 2699
6166.53 2893
6167.27 2866
6168.01 3023
6168.75 3158
6169.49 3014
6170.23 2800
6170.98 2871
6171.72 2823
6172.46 2852
6173.20 2822
6173.94 2772
6174.68 2633
6175.42 2524
6176.16 2502
6176.91 2360
6177.65 2548
6178.39 2683
6179.13 2633
6179.87 2656
6180.61 2814
6181.36 2725
6182.10 2851
6182.84 2750
6183.58 2880
6184.32 2892
6185.07 2863
6185.81 2744
6186.55 2813
6187.29 3021
6188.03 2970
6188.78 3118
6189.52 3204
6190.26 3190
6191.00 3107
6191.75 3372
6192.49 3452
6193.23 3567
6193.97 3655
6194.72 3493
6195.46 3592
6196.20 3458
6196.94 3537
6197.69 3533
6198.43 3621
6199.17 3467
6199.92 3624
6200.66 3711
6201.40 3735
6202.15 3770
6202.89 3880
6203.63 4288
6204.37 4774
6205.12 5906
6205.86 7610
6206.60 9420
6207.35 11441
6208.09 13045
6208.83 14495
6209.58 15092
6210.32 14909
6211.07 14970
6211.81 14275
6212.55 12818
6213.30 11388
6214.04 9843
6214.78 7997
6215.53 6683
6216.27 5646
6217.02 4864
6217.76 4274
6218.50 3883
6219.25 3476
6219.99 3401
6220.74 3090
6221.48 3091
6222.22 3042
6222.97 3067
6223.71 3340
6224.46 3414
6225.20 3303
6225.95 3449
6226.69 3353
6227.44 3077
6228.18 2860
6228.92 2651
6229.67 2629
6230.41 2474
6231.16 2463
6231.90 2273
6232.65 2381
6233.39 2369
6234.14 2234
6234.88 2406
6235.63 2381
6236.37 2414
6237.12 2684
6237.86 2774
6238.61 3064
6239.35 3213
6240.10 3241
6240.85 3178
6241.59 3267
6242.34 3058
6243.08 2856
6243.83 2900
6244.57 2654
6245.32 2653
6246.06 2737
6246.81 2655
6247.56 2741
6248.30 2732
6249.05 2643
6249.79 2621
6250.54 2616
6251.29 2465
6252.03 2481
6252.78 2556
6253.52 2483
6254.27 2342
6255.02 2254
6255.76 2350
6256.51 2358
6257.26 2349
6258.00 2323
6258.75 2387
6259.49 2185
6260.24 2105
6260.99 2155
6261.73 2213
6262.48 2128
6263.23 2110
6263.97 2201
6264.72 2157
6265.47 2080
6266.21 2120
6266.96 2066
6267.71 2068
6268.46 1985
6269.20 2025
6269.95 2030
6270.70 2186
6271.44 2003
6272.19 1933
6272.94 1967
6273.69 2116
6274.43 2070
6275.18 2022
6275.93 2075
6276.68 2017
6277.42 2067
6278.17 2094
6278.92 2130
6279.67 2196
6280.41 2126
6281.16 2257
6281.91 2162
6282.66 2067
6283.41 2088
6284.15 1970
6284.90 1979
6285.65 1890
6286.40 1884
6287.15 1882
6287.89 1770
6288.64 1578
6289.39 1698
6290.14 1662
6290.89 1626
6291.64 1643
6292.38 1648
6293.13 1573
6293.88 1561
6294.63 1549
6295.38 1560
6296.13 1545
6296.88 1647
6297.62 1597
6298.37 1482
6299.12 1445
6299.87 1602
6300.62 1481
6301.37 1445
6302.12 1443
6302.87 1472
6303.62 1475
6304.37 1342
6305.11 1353
6305.86 1368
6306.61 1387
6307.36 1348
6308.11 1386
6308.86 1491
6309.61 1554
6310.36 1523
6311.11 1564
6311.86 1639
6312.61 1668
6313.36 1609
6314.11 1545
6314.86 1521
6315.61 1426
6316.36 1512
6317.11 1451
6317.86 1535
6318.61 1541
6319.36 1512
6320.11 1408
6320.86 1390
6321.61 1298
6322.36 1264
6323.11 1271
6323.86 1347
6324.61 1372
6325.36 1317
6326.11 1254
6326.86 1227
6327.61 1223
6328.36 1328
6329.11 1246
6329.86 1142
6330.61 1099
6331.37 1082
6332.12 1106
6332.87 1210
6333.62 1284
6334.37 1294
6335.12 1158
6335.87 1144
6336.62 1198
6337.37 1229
6338.12 1247
6338.88 1203
6339.63 1254
6340.38 1197
6341.13 1252
6341.88 1266
6342.63 1247
6343.38 1220
6344.14 1265
6344.89 1226
6345.64 1196
6346.39 1274
6347.14 1333
6347.89 1405
6348.65 1415
6349.40 1375
6350.15 1425
6350.90 1486
6351.65 1443
6352.41 1387
6353.16 1388
6353.91 1423
6354.66 1385
6355.41 1396
6356.17 1360
6356.92 1357
6357.67 1360
6358.42 1296
6359.18 1245
6359.93 1237
6360.68 1281
6361.43 1398
6362.19 1218
6362.94 1201
6363.69 1219
6364.44 1232
6365.20 1172
6365.95 1235
6366.70 1199
6367.46 1223
6368.21 1409
6368.96 1391
6369.71 1290
6370.47 1283
6371.22 1169
6371.97 1159
6372.73 1088
6373.48 1327
6374.23 1285
6374.99 1279
6375.74 1325
6376.49 1286
6377.25 1139
6378.00 1207
6378.75 1153
6379.51 1269
6380.26 1282
6381.02 1348
6381.77 1201
6382.52 1120
6383.28 1116
6384.03 1154
6384.78 1102
6385.54 1121
6386.29 1158
6387.05 1165
6387.80 1037
6388.56 1069
6389.31 1122
6390.06 1171
6390.82 1120
6391.57 1008
6392.33 1106
6393.08 1232
6393.84 1054
6394.59 1079
6395.34 1135
6396.10 1131
6396.85 1115
6397.61 1192
6398.36 1117
6399.12 1083
6399.87 1085
6400.63 1100
6401.38 1139
6402.14 1096
6402.89 1201
6403.65 1111
6404.40 1157
6405.16 1131
6405.91 1124
6406.67 1278
6407.42 1275
6408.18 1275
6408.93 1349
6409.69 1306
6410.45 1313
6411.20 1291
6411.96 1301
6412.71 1296
6413.47 1254
6414.22 1273
6414.98 1333
6415.73 1162
6416.49 1243
6417.25 1117
6418.00 1084
6418.76 1097
6419.51 1148
6420.27 1213
6421.03 1276
6421.78 1146
6422.54 1124
6423.29 1222
6424.05 1208
6424.81 1163
6425.56 1138
6426.32 1225
6427.08 1135
6427.83 1170
6428.59 1173
6429.35 1112
6430.10 1087
6430.86 1142
6431.62 1144
6432.37 1172
6433.13 1206
6433.89 1184
6434.64 1178
6435.40 1216
6436.16 1260
6436.91 1296
6437.67 1178
6438.43 1137
6439.19 1138
6439.94 1237
6440.70 1154
6441.46 1184
6442.21 1204
6442.97 1182
6443.73 1038
6444.49 1087
6445.24 1265
6446.00 1325
6446.76 1169
6447.52 1202
6448.28 1258
6449.03 1163
6449.79 1250
6450.55 1305
6451.31 1192
6452.06 1264
6452.82 1414
6453.58 1307
6454.34 1360
6455.10 1347
6455.85 1318
6456.61 1404
6457.37 1307
6458.13 1424
6458.89 1383
6459.65 1330
6460.40 1374
6461.16 1371
6461.92 1476
6462.68 1462
6463.44 1434
6464.20 1487
6464.96 1439
6465.71 1456
6466.47 1409
6467.23 1450
6467.99 1494
6468.75 1542
6469.51 1550
6470.27 1580
6471.03 1614
6471.79 1586
6472.54 1553
6473.30 1544
6474.06 1593
6474.82 1670
6475.58 1740
6476.34 1820
6477.10 1814
6477.86 1715
6478.62 1723
6479.38 1715
6480.14 1705
6480.90 1772
6481.66 1723
6482.42 1767
6483.18 1770
6483.94 1805
6484.70 1893
6485.46 1919
6486.22 2097
6486.98 1989
6487.74 1981
6488.50 2049
6489.26 2137
6490.02 2261
6490.78 2149
6491.54 2267
6492.30 2448
6493.06 2413
6493.82 2404
6494.58 2651
6495.34 2548
6496.10 2448
6496.86 2517
6497.62 2525
6498.38 2669
6499.14 2798
6499.90 2756
6500.66 2562
6501.42 2564
6502.19 2586
6502.95 2630
6503.71 2654
6504.47 2634
6505.23 2694
6505.99 2710
6506.75 2805
6507.51 2866
6508.27 2943
6509.04 3036
6509.80 3057
6510.56 2960
6511.32 3032
6512.08 3198
6512.84 3149
6513.60 3134
6514.37 3281
6515.13 3230
6515.89 3056
6516.65 3123
6517.41 3230
6518.17 3320
6518.94 3516
6519.70 3525
6520.46 3585
6521.22 3775
6521.98 3799
6522.75 4190
6523.51 4195
6524.27 4439
6525.03 4913
6525.79 5370
6526.56 5637
6527.32 5927
6528.08 6151
6528.84 6430
6529.61 6370
6530.37 6344
6531.13 6396
6531.89 6211
6532.66 6395
6533.42 7215
6534.18 8445
6534.94 9727
6535.71 11203
6536.47 12053
6537.23 12646
6538.00 12418
6538.76 11696
6539.52 10760
6540.29 9407
6541.05 8185
6541.81 6693
6542.57 5672
6543.34 4723
6544.10 3894
6544.86 3452
6545.63 3246
6546.39 3104
6547.16 2913
6547.92 2723
6548.68 2603
6549.45 2593
6550.21 2555
6550.97 2523
6551.74 2513
6552.50 2474
6553.26 2369
6554.03 2362
6554.79 2297
6555.56 2336
6556.32 2286
6557.08 2315
6557.85 2270
6558.61 2357
6559.38 2332
6560.14 2236
6560.91 2413
6561.67 2373
6562.43 2563
6563.20 2580
6563.96 2690
6564.73 2767
6565.49 2822
6566.26 2798
6567.02 2652
6567.79 2654
6568.55 2635
6569.32 2622
6570.08 2600
6570.85 2764
6571.61 2770
6572.38 2910
6573.14 2970
6573.91 2924
6574.67 3218
6575.44 3105
6576.20 3091
6576.97 3195
6577.73 3268
6578.50 3169
6579.26 3038
6580.03 3013
6580.79 2934
6581.56 3016
6582.32 2956
6583.09 2880
6583.86 2838
6584.62 2897
6585.39 2767
6586.15 2885
6586.92 2869
6587.68 2908
6588.45 2917
6589.22 3005
6589.98 3173
6590.75 3283
6591.51 3333
6592.28 3425
6593.05 3543
6593.81 3674
6594.58 3797
6595.35 3909
6596.11 3893
6596.88 3743
6597.64 3731
6598.41 3431
6599.18 3189
6599.94 3107
6600.71 3161
6601.48 2977
6602.24 2896
6603.01 2629
6603.78 2731
6604.54 2886
6605.31 3061
6606.08 3087
6606.85 3284
6607.61 3424
6608.38 3431
6609.15 3580
6609.91 3677
6610.68 3464
6611.45 3302
6612.22 3146
6612.98 3134
6613.75 2911
6614.52 2903
6615.28 2721
6616.05 2518
6616.82 2509
6617.59 2186
6618.36 2194
6619.12 2236
6619.89 2099
6620.66 2209
6621.43 2193
6622.19 2169
6622.96 2023
6623.73 1996
6624.50 2075
6625.27 2126
6626.03 2143
6626.80 2039
6627.57 2032
6628.34 2018
6629.11 1930
6629.88 2162
6630.64 2223
6631.41 2339
6632.18 2422
6632.95 2626
6633.72 2852
6634.49 2832
6635.25 3065
6636.02 3106
6636.79 2837
6637.56 2627
6638.33 2443
6639.10 2397
6639.87 2417
6640.64 2225
6641.41 2240
6642.17 2054
6642.94 2077
6643.71 2026
6644.48 1895
6645.25 1876
6646.02 2044
6646.79 2056
6647.56 1997
6648.33 2015
6649.10 2073
6649.87 2071
6650.64 1920
6651.41 1972
6652.18 2043
6652.95 2204
6653.71 2186
6654.48 2233
6655.25 2174
6656.02 2109
6656.79 2104
6657.56 2056
6658.33 2086
6659.10 2032
6659.87 1976
6660.64 1769
6661.41 1824
6662.18 1952
6662.95 1939
6663.72 1857
6664.50 1759
6665.27 1748
6666.04 1726
6666.81 1784
6667.58 1897
6668.35 1884
6669.12 1849
6669.89 1832
6670.66 1809
6671.43 1907
6672.20 2042
6672.97 1843
6673.74 1889
6674.51 2030
6675.28 1956
6676.06 2074
6676.83 1958
6677.60 2018
6678.37 2003
6679.14 2068
6679.91 2026
6680.68 1991
6681.45 2197
6682.22 2147
6683.00 2272
6683.77 2363
6684.54 2439
6685.31 2548
6686.08 2613
6686.85 2352
6687.63 2306
6688.40 2245
6689.17 2134
6689.94 1979
6690.71 1922
6691.48 1757
6692.26 1745
6693.03 1807
6693.80 1801
6694.57 1756
6695.34 1701
6696.12 1774
6696.89 1760
6697.66 1876
6698.43 1739
6699.21 1716
6699.98 1620
6700.75 1728
6701.52 1733
6702.30 1771
6703.07 1663
6703.84 1693
6704.61 1718
6705.39 1658
6706.16 1691
6706.93 1682
6707.70 1757
6708.48 1684
6709.25 1689
6710.02 1657
6710.80 1543
6711.57 1592
6712.34 1521
6713.12 1551
6713.89 1564
6714.66 1433
6715.44 1505
6716.21 1534
6716.98 1571
6717.76 1532
6718.53 1633
6719.30 1532
6720.08 1512
6720.85 1611
6721.62 1563
6722.40 1602
6723.17 1534
6723.94 1496
6724.72 1642
6725.49 1592
6726.27 1549
6727.04 1506
6727.81 1468
6728.59 1576
6729.36 1695
6730.14 1648
6730.91 1682
6731.68 1604
6732.46 1782
6733.23 1774
6734.01 1783
6734.78 1625
6735.56 1722
6736.33 1741
6737.10 1787
6737.88 1799
6738.65 1650
6739.43 1587
6740.20 1812
6740.98 1694
6741.75 1719
6742.53 1689
6743.30 1649
6744.08 1701
6744.85 1757
6745.63 1781
6746.40 1735
6747.18 1656
6747.95 1902
6748.73 2000
6749.50 2106
6750.28 2239
6751.05 2339
6751.83 2543
6752.60 2684
6753.38 2610
6754.16 2794
6754.93 2586
6755.71 2411
6756.48 2115
6757.26 1999
6758.03 2026
6758.81 1777
6759.59 1764
6760.36 1760
6761.14 1692
6761.91 1760
6762.69 1602
6763.46 1665
6764.24 1641
6765.02 1632
6765.79 1691
6766.57 1698
6767.35 1663
6768.12 1587
6768.90 1633
6769.67 1544
6770.45 1622
6771.23 1621
6772.00 1581
6772.78 1507
6773.56 1711
6774.33 1574
6775.11 1426
6775.89 1479
6776.66 1497
6777.44 1593
6778.22 1602
6778.99 1460
6779.77 1522
6780.55 1585
6781.33 1569
6782.10 1455
6782.88 1533
6783.66 1526
6784.43 1388
6785.21 1375
6785.99 1370
6786.77 1345
6787.54 1370
6788.32 1454
6789.10 1509
6789.88 1378
6790.65 1294
6791.43 1269
6792.21 1398
6792.99 1417
6793.76 1337
6794.54 1333
6795.32 1454
6796.10 1461
6796.88 1320
6797.65 1295
6798.43 1464
6799.21 1494
6799.99 1419
6800.77 1549
6801.55 1488
6802.32 1561
6803.10 1624
6803.88 1917
6804.66 1850
6805.44 1799
6806.22 1669
6806.99 1789
6807.77 1671
6808.55 1618
6809.33 1598
6810.11 1523
6810.89 1605
6811.67 1573
6812.44 1539
6813.22 1478
6814.00 1584
6814.78 1585
6815.56 1560
6816.34 1444
6817.12 1456
6817.90 1558
6818.68 1575
6819.46 1512
6820.24 1495
6821.02 1445
6821.79 1495
6822.57 1367
6823.35 1508
6824.13 1565
6824.91 1452
6825.69 1371
6826.47 1419
6827.25 1490
6828.03 1386
6828.81 1378
6829.59 1322
6830.37 1365
6831.15 1393
6831.93 1377
6832.71 1390
6833.49 1325
6834.27 1401
6835.05 1348
6835.83 1369
6836.61 1306
6837.39 1360
6838.17 1384
6838.95 1368
6839.73 1458
6840.51 1362
6841.29 1332
6842.07 1362
6842.85 1351
6843.64 1367
6844.42 1362
6845.20 1491
6845.98 1532
6846.76 1681
6847.54 1661
6848.32 1777
6849.10 2020
6849.88 2086
6850.66 2372
6851.44 2410
6852.23 2492
6853.01 2424
6853.79 2331
6854.57 2188
6855.35 2102
6856.13 1983
6856.91 1783
6857.69 1626
6858.48 1554
6859.26 1600
6860.04 1561
6860.82 1679
6861.60 1548
6862.38 1567
6863.17 1503
6863.95 1578
6864.73 1557
6865.51 1648
6866.29 1628
6867.07 1615
6867.86 1743
6868.64 1787
6869.42 1684
6870.20 1531
6870.99 1505
6871.77 1519
6872.55 1570
6873.33 1570
6874.11 1569
6874.90 1597
6875.68 1728
6876.46 1599
6877.24 1800
6878.03 1790
6878.81 1791
6879.59 1848
6880.38 1887
6881.16 1888
6881.94 1965
6882.72 2002
6883.51 2059
6884.29 2182
6885.07 2375
6885.86 2662
6886.64 3014
6887.42 3210
6888.20 3438
6888.99 3712
6889.77 3618
6890.55 3342
6891.34 3177
6892.12 2799
6892.90 2417
6893.69 2408
6894.47 2221
6895.26 2135
6896.04 2024
6896.82 2014
6897.61 2030
6898.39 1829
6899.17 1946
6899.96 1916
6900.74 2026
6901.53 2075
6902.31 2108
6903.09 2077
6903.88 1804
6904.66 1853
6905.45 2024
6906.23 1981
6907.01 2040
6907.80 2041
6908.58 1990
6909.37 1819
6910.15 1865
6910.94 1889
6911.72 1824
6912.51 2004
6913.29 1823
6914.07 1690
6914.86 1737
6915.64 1717
6916.43 1719
6917.21 1861
6918.00 1726
6918.78 1750
6919.57 1810
6920.35 1829
6921.14 1912
6921.92 1852
6922.71 1839
6923.49 1806
6924.28 1834
6925.06 1906
6925.85 1822
6926.64 1861
6927.42 2025
6928.21 1876
6928.99 1958
6929.78 2041
6930.56 1999
6931.35 2082
6932.13 1933
6932.92 1966
6933.71 2023
6934.49 2115
6935.28 2117
6936.06 2140
6936.85 2074
6937.63 2133
6938.42 2248
6939.21 2286
6939.99 2230
6940.78 2423
6941.57 2667
6942.35 2746
6943.14 2813
6943.92 2834
6944.71 2902
6945.50 3012
6946.28 3313
6947.07 3345
6947.86 3378
6948.64 3408
6949.43 3343
6950.22 3447
6951.00 3255
6951.79 3121
6952.58 2980
6953.36 2726
6954.15 2577
6954.94 2446
6955.72 2580
6956.51 2592
6957.30 2607
6958.09 2700
6958.87 2763
6959.66 2710
6960.45 2567
6961.24 2629
6962.02 2651
6962.81 2753
6963.60 2718
6964.38 2905
6965.17 2941
6965.96 2904
6966.75 2846
6967.54 3145
6968.32 3057
6969.11 3260
6969.90 3629
6970.69 3619
6971.47 3635
6972.26 3719
6973.05 3600
6973.84 3594
6974.63 3594
6975.41 3523
6976.20 3548
6976.99 3507
6977.78 3510
6978.57 3675
6979.36 3864
6980.14 4050
6980.93 4674
6981.72 5515
6982.51 6561
6983.30 8066
6984.09 9796
6984.88 11583
6985.66 12896
6986.45 13886
6987.24 13695
6988.03 13234
6988.82 12117
6989.61 10595
6990.40 9064
6991.19 7580
6991.98 6369
6992.76 5413
6993.55 4424
6994.34 3867
6995.13 3460
6995.92 3240
6996.71 2964
6997.50 3034
6998.29 2940
6999.08 2906
6999.87 2707
7000.66 2699
7001.45 2720
7002.24 2566
7003.03 2584
7003.82 2522
7004.61 2320
7005.40 2236
7006.19 2215
7006.98 2066
7007.77 1902
7008.56 2009
7009.35 1987
7010.14 1848
7010.93 1881
7011.72 1913
7012.51 2169
7013.30 2038
7014.09 2086
7014.88 2143
7015.67 2150
7016.46 2073
7017.25 2073
7018.04 2106
7018.83 2033
7019.62 2088
7020.41 2157
7021.20 2156
7021.99 2266
7022.78 2362
7023.57 2313
7024.37 2487
7025.16 2415
7025.95 2304
7026.74 2277
7027.53 2343
7028.32 2259
7029.11 2142
7029.90 2172
7030.69 2265
7031.49 2014
7032.28 2001
7033.07 2060
7033.86 2033
7034.65 1888
7035.44 1899
7036.23 1913
7037.03 2156
7037.82 2093
7038.61 2146
7039.40 2159
7040.19 2221
7040.98 2289
7041.78 2391
7042.57 2517
7043.36 2433
7044.15 2481
7044.94 2417
7045.74 2470
7046.53 2558
7047.32 2711
7048.11 3081
7048.91 3314
7049.70 3369
7050.49 3748
7051.28 3948
7052.08 3638
7052.87 3327
7053.66 2980
7054.45 2942
7055.25 2684
7056.04 2437
7056.83 2288
7057.62 2154
7058.42 2193
7059.21 2223
7060.00 2273
7060.80 2260
7061.59 2199
7062.38 2195
7063.17 2129
7063.97 2178
7064.76 2122
7065.55 2172
7066.35 2119
7067.14 2028
7067.93 1850
7068.73 1925
7069.52 2090
7070.31 1926
7071.11 1805
7071.90 1815
7072.69 1735
7073.49 1878
7074.28 1798
7075.08 1831
7075.87 1698
7076.66 1597
7077.46 1707
7078.25 1800
7079.05 1729
7079.84 1605
7080.63 1662
7081.43 1743
7082.22 1585
7083.02 1595
7083.81 1630
7084.60 1586
7085.40 1504
7086.19 1504
7086.99 1476
7087.78 1644
7088.58 1550
7089.37 1436
7090.17 1469
7090.96 1578
7091.76 1597
7092.55 1529
7093.34 1347
7094.14 1405
7094.93 1373
7095.73 1368
7096.52 1333
7097.32 1311
7098.11 1287
7098.91 1255
7099.70 1373
7100.50 1364
7101.29 1403
7102.09 1349
7102.89 1302
7103.68 1435
7104.48 1275
7105.27 1180
7106.07 1241
7106.86 1198
7107.66 1101
7108.45 1125
7109.25 1178
7110.05 1250
7110.84 1219
7111.64 1229
7112.43 1086
7113.23 1155
7114.02 1226
7114.82 1257
7115.62 1371
7116.41 1355
7117.21 1308
7118.00 1196
7118.80 1208
7119.60 1303
7120.39 1230
7121.19 1186
7121.99 1192
7122.78 1181
7123.58 1243
7124.38 1203
7125.17 1112
7125.97 1150
7126.77 1185
7127.56 1235
7128.36 1223
7129.16 1222
7129.95 1159
7130.75 1220
7131.55 1267
7132.34 1174
7133.14 1168
7133.94 1201
7134.73 1180
7135.53 1189
7136.33 1168
7137.13 1136
7137.92 1034
7138.72 1073
7139.52 1105
7140.32 1067
7141.11 1042
7141.91 1162
7142.71 1146
7143.51 1105
7144.30 1022
7145.10 1030
7145.90 1164
7146.70 1039
7147.49 1020
7148.29 992
7149.09 1031
7149.89 1026
7150.69 1000
7151.48 967
7152.28 1020
7153.08 982
7153.88 874
7154.68 952
7155.47 1002
7156.27 1043
7157.07 1000
7157.87 1009
7158.67 1014
7159.47 1033
7160.27 1002
7161.06 1012
7161.86 906
7162.66 889
7163.46 846
7164.26 965
7165.06 951
7165.86 886
7166.66 887
7167.45 872
7168.25 870
7169.05 879
7169.85 890
7170.65 922
7171.45 864
7172.25 991
7173.05 906
7173.85 908
7174.65 890
7175.45 832
7176.25 910
7177.04 859
7177.84 910
7178.64 939
7179.44 778
7180.24 874
7181.04 861
7181.84 778
7182.64 794
7183.44 887
7184.24 917
7185.04 839
7185.84 844
7186.64 844
7187.44 797
7188.24 881
7189.04 840
7189.84 766
7190.64 741
7191.44 785
7192.24 783
7193.04 818
7193.84 785
7194.64 748
7195.44 818
7196.25 800
7197.05 809
7197.85 821
7198.65 891
7199.45 854
7200.25 815
7201.05 776
7201.85 843
7202.65 890
7203.45 899
7204.25 847
7205.05 795
7205.86 799
7206.66 776
7207.46 899
7208.26 815
7209.06 820
7209.86 820
7210.66 830
7211.46 896
7212.27 916
7213.07 861
7213.87 820
7214.67 859
7215.47 874
7216.27 924
7217.07 949
7217.88 867
7218.68 968
7219.48 980
7220.28 890
7221.08 871
7221.89 947
7222.69 964
7223.49 877
7224.29 902
7225.09 920
7225.90 839
7226.70 884
7227.50 947
7228.30 907
7229.11 960
7229.91 874
7230.71 911
7231.51 855
7232.32 775
7233.12 845
7233.92 802
7234.72 893
7235.53 826
7236.33 842
7237.13 858
7237.93 838
7238.74 837
7239.54 850
7240.34 904
7241.15 863
7241.95 849
7242.75 837
7243.56 846
7244.36 757
7245.16 773
7245.97 801
7246.77 831
7247.57 829
7248.38 823
7249.18 881
7249.98 870
7250.79 864
7251.59 838
7252.39 781
7253.20 852
7254.00 828
7254.81 819
7255.61 947
7256.41 903
7257.22 891
7258.02 908
7258.82 837
7259.63 940
7260.43 898
7261.24 974
7262.04 948
7262.85 1008
7263.65 933
7264.45 911
7265.26 966
7266.06 939
7266.87 896
7267.67 891
7268.48 1014
7269.28 920
7270.09 931
7270.89 963
7271.70 1035
7272.50 990
7273.30 917
7274.11 952
7274.91 1018
7275.72 985
7276.52 1002
7277.33 981
7278.13 974
7278.94 899
7279.74 1011
7280.55 1127
7281.36 1190
7282.16 1209
7282.97 1307
7283.77 1387
7284.58 1486
7285.38 1558
7286.19 1610
7286.99 1488
7287.80 1463
7288.60 1366
7289.41 1236
7290.22 1031
7291.02 1002
7291.83 1028
7292.63 1037
7293.44 1012
7294.25 988
7295.05 979
7295.86 951
7296.66 931
7297.47 1026
7298.28 969
7299.08 988
7299.89 1038
7300.70 875
7301.50 935
7302.31 985
7303.11 979
7303.92 960
7304.73 1051
7305.53 947
7306.34 963
7307.15 1043
7307.95 1054
7308.76 1021
7309.57 1078
7310.37 1124
7311.18 980
7311.99 1055
7312.80 1026
7313.60 1014
7314.41 981
7315.22 1142
7316.02 1259
7316.83 1407
7317.64 1530
7318.45 1533
7319.25 1766
7320.06 1776
7320.87 1688
7321.68 1542
7322.48 1412
7323.29 1428
7324.10 1315
7324.91 1292
7325.71 1186
7326.52 1063
7327.33 997
7328.14 1023
7328.95 1011
7329.75 1061
7330.56 1103
7331.37 1038
7332.18 921
7332.99 1082
7333.79 1056
7334.60 1045
7335.41 982
7336.22 939
7337.03 940
7337.84 1008
7338.64 1016
7339.45 990
7340.26 979
7341.07 941
7341.88 950
7342.69 912
7343.50 847
7344.30 863
7345.11 901
7345.92 894
7346.73 920
7347.54 834
7348.35 890
7349.16 839
7349.97 768
7350.78 834
7351.58 888
7352.39 812
7353.20 827
7354.01 815
7354.82 889
7355.63 873
7356.44 789
7357.25 865
7358.06 914
7358.87 915
7359.68 838
7360.49 804
7361.30 728
7362.11 817
7362.92 826
7363.73 799
7364.54 752
7365.35 814
7366.16 862
7366.97 898
7367.78 902
7368.59 791
7369.40 826
7370.21 747
7371.02 803
7371.83 837
7372.64 775
7373.45 826
7374.26 775
7375.07 776
7375.88 809
7376.69 818
7377.50 842
7378.31 858
7379.12 857
7379.93 779
7380.74 874
7381.55 880
7382.37 883
7383.18 851
7383.99 801
7384.80 862
7385.61 865
7386.42 828
7387.23 801
7388.04 792
7388.85 762
7389.67 722
7390.48 758
7391.29 734
7392.10 792
7392.91 767
7393.72 760
7394.53 782
7395.35 809
7396.16 780
7396.97 784
7397.78 751
7398.59 775
7399.40 769
7400.22 730
7401.03 787
7401.84 847
7402.65 835
7403.46 774
7404.28 757
7405.09 740
7405.90 724
7406.71 756
7407.52 755
7408.34 812
7409.15 750
7409.96 711
7410.77 757
7411.59 660
7412.40 662
7413.21 678
7414.02 722
7414.84 738
7415.65 722
7416.46 728
7417.27 671
7418.09 678
7418.90 684
7419.71 706
7420.53 715
7421.34 678
7422.15 698
7422.97 731
7423.78 758
7424.59 740
7425.40 668
7426.22 699
7427.03 621
7427.84 732
7428.66 768
7429.47 870
7430.28 835
7431.10 807
7431.91 734
7432.73 788
7433.54 776
7434.35 750
7435.17 720
7435.98 717
7436.79 722
7437.61 763
7438.42 740
7439.24 696
7440.05 741
7440.86 743
7441.68 831
7442.49 691
7443.31 721
7444.12 716
7444.94 782
7445.75 768
7446.56 809
7447.38 780
7448.19 757
7449.01 798
7449.82 682
7450.64 665
7451.45 672
7452.27 726
7453.08 706
7453.90 677
7454.71 737
7455.52 729
7456.34 732
7457.15 798
7457.97 746
7458.78 800
7459.60 773
7460.42 787
7461.23 814
7462.05 788
7462.86 815
7463.68 844
7464.49 838
7465.31 813
7466.12 774
7466.94 794
7467.75 685
7468.57 679
7469.38 728
7470.20 728
7471.02 744
7471.83 766
7472.65 772
7473.46 798
7474.28 806
7475.10 820
7475.91 806
7476.73 758
7477.54 709
7478.36 694
7479.18 750
7479.99 700
7480.81 658
7481.62 729
7482.44 699
7483.26 761
7484.07 765
7484.89 719
7485.71 710
7486.52 788
7487.34 678
7488.16 687
7488.97 762
7489.79 758
7490.61 694
7491.42 786
7492.24 737
7493.06 721
7493.87 712
7494.69 672
7495.51 692
7496.33 711
7497.14 675
7497.96 633
7498.78 675
7499.59 741
7500.41 669
7501.23 657
7502.05 670
7502.86 623
7503.68 679
7504.50 760
7505.32 731
7506.13 621
7506.95 705
7507.77 750
7508.59 712
7509.40 666
7510.22 694
7511.04 690
7511.86 687
7512.68 727
7513.49 720
7514.31 693
7515.13 656
7515.95 758
7516.77 696
7517.59 728
7518.40 743
7519.22 668
7520.04 698
7520.86 670
7521.68 757
7522.50 701
7523.31 687
7524.13 678
7524.95 720
7525.77 721
7526.59 693
7527.41 738
7528.23 677
7529.05 689
7529.86 784
7530.68 715
7531.50 649
7532.32 667
7533.14 679
7533.96 683
7534.78 634
7535.60 666
7536.42 701
7537.24 742
7538.06 697
7538.88 665
7539.70 705
7540.51 676
7541.33 703
7542.15 802
7542.97 716
7543.79 695
7544.61 702
7545.43 767
7546.25 744
7547.07 693
7547.89 686
7548.71 708
7549.53 684
7550.35 722
7551.17 831
7551.99 769
7552.81 696
7553.63 752
7554.45 694
7555.27 664
7556.09 679
7556.91 683
7557.73 719
7558.56 749
7559.38 716
7560.20 740
7561.02 744
7561.84 789
7562.66 685
7563.48 764
7564.30 742
7565.12 705
7565.94 705
7566.76 661
7567.58 713
7568.40 743
7569.23 694
7570.05 804
7570.87 793
7571.69 798
7572.51 791
7573.33 759
7574.15 736
7574.97 746
7575.80 732
7576.62 726
7577.44 723
7578.26 773
7579.08 704
7579.90 749
7580.73 736
7581.55 754
7582.37 866
7583.19 843
7584.01 868
7584.83 839
7585.66 862
7586.48 902
7587.30 855
7588.12 787
7588.95 772
7589.77 893
7590.59 855
7591.41 915
7592.23 956
7593.06 916
7593.88 979
7594.70 948
7595.52 914
7596.35 953
7597.17 955
7597.99 921
7598.81 905
7599.64 892
7600.46 959
7601.28 1003
7602.11 1041
7602.93 1117
7603.75 1062
7604.57 1119
7605.40 1101
7606.22 1116
7607.04 1122
7607.87 1124
7608.69 1147
7609.51 1038
7610.34 1073
7611.16 1033
7611.98 1093
7612.81 1074
7613.63 1141
7614.45 1029
7615.28 1122
7616.10 1157
7616.92 1202
7617.75 1368
7618.57 1414
7619.40 1367
7620.22 1267
7621.04 1249
7621.87 1228
7622.69 1180
7623.52 1106
7624.34 1082
7625.16 1126
7625.99 1160
7626.81 1057
7627.64 1227
7628.46 1248
7629.28 1200
7630.11 1329
7630.93 1330
7631.76 1419
7632.58 1454
7633.41 1374
7634.23 1360
7635.06 1223
7635.88 1113
7636.71 1111
7637.53 1014
7638.36 932
7639.18 1001
7640.01 913
7640.83 888
7641.66 918
7642.48 883
7643.31 823
7644.13 882
7644.96 838
7645.78 836
7646.61 809
7647.43 934
7648.26 884
7649.08 825
7649.91 806
7650.73 852
7651.56 855
7652.38 841
7653.21 884
7654.04 843
7654.86 800
7655.69 755
7656.51 840
7657.34 855
7658.16 787
7658.99 803
7659.82 791
7660.64 879
7661.47 818
7662.29 724
7663.12 756
7663.95 710
7664.77 765
7665.60 789
7666.43 775
7667.25 686
7668.08 685
7668.91 726
7669.73 851
7670.56 903
7671.38 812
7672.21 816
7673.04 807
7673.87 742
7674.69 778
7675.52 727
7676.35 723
7677.17 691
7678.00 754
7678.83 710
7679.65 725
7680.48 749
7681.31 760
7682.13 748
7682.96 803
7683.79 827
7684.62 838
7685.44 784
7686.27 745
7687.10 706
7687.93 754
7688.75 741
7689.58 697
7690.41 682
7691.24 689
7692.06 684
7692.89 703
7693.72 754
7694.55 656
7695.38 771
7696.20 788
7697.03 784
7697.86 788
7698.69 756
7699.52 837
7700.34 714
7701.17 704
7702.00 733
7702.83 699
7703.66 673
7704.49 780
7705.31 673
7706.14 657
7706.97 679
7707.80 723
7708.63 715
7709.46 686
7710.29 640
7711.11 664
7711.94 692
7712.77 711
7713.60 697
7714.43 637
7715.26 672
7716.09 640
7716.92 665
7717.75 624
7718.58 708
7719.40 695
7720.23 653
7721.06 608
7721.89 580
7722.72 644
7723.55 596
7724.38 610
7725.21 656
7726.04 667
7726.87 638
7727.70 683
7728.53 688
7729.36 673
7730.19 663
7731.02 624
7731.85 642
7732.68 724
7733.51 685
7734.34 727
7735.17 689
7736.00 625
7736.83 660
7737.66 743
7738.49 698
7739.32 633
7740.15 659
7740.98 634
7741.81 665
7742.64 648
7743.47 709
7744.30 697
7745.13 722
7745.96 701
7746.79 710
7747.62 746
7748.45 731
7749.29 703
7750.12 709
7750.95 711
7751.78 781
7752.61 757
7753.44 741
7754.27 642
7755.10 602
7755.93 635
7756.76 724
7757.60 706
7758.43 727
7759.26 629
7760.09 649
7760.92 659
7761.75 715
7762.58 704
7763.42 706
7764.25 671
7765.08 624
7765.91 649
7766.74 660
7767.57 742
7768.41 763
7769.24 733
7770.07 675
7770.90 692
7771.73 679
7772.57 735
7773.40 720
7774.23 698
7775.06 687
7775.90 683
7776.73 713
7777.56 739
7778.39 679
7779.22 705
7780.06 745
7780.89 730
7781.72 651
7782.55 661
7783.39 690
7784.22 651
7785.05 724
7785.89 736
7786.72 663
7787.55 685
7788.38 732
7789.22 685
7790.05 738
7790.88 722
7791.72 663
7792.55 740
7793.38 737
7794.22 694
7795.05 686
7795.88 781
7796.72 737
7797.55 707
7798.38 648
7799.22 737
7800.05 739
7800.88 759
7801.72 788
7802.55 884
7803.38 900
7804.22 879
7805.05 858
7805.89 954
7806.72 915
7807.55 902
7808.39 863
7809.22 924
7810.06 871
7810.89 959
7811.72 1037
7812.56 1034
7813.39 1001
7814.23 1004
7815.06 1017
7815.89 1194
7816.73 1078
7817.56 1083
7818.40 1165
7819.23 1161
7820.07 1049
7820.90 1027
7821.74 1046
7822.57 1078
7823.41 1070
7824.24 1099
7825.08 1219
7825.91 1254
7826.75 1265
7827.58 1316
7828.42 1296
7829.25 1177
7830.09 1243
7830.92 1194
7831.76 1103
7832.59 1191
7833.43 1262
7834.26 1334
7835.10 1412
7835.93 1255
7836.77 1258
7837.60 1229
7838.44 1115
7839.28 1154
7840.11 1090
7840.95 1070
7841.78 992
7842.62 1077
7843.45 970
7844.29 998
7845.13 1067
7845.96 1083
7846.80 1073
7847.63 998
7848.47 1008
7849.31 1039
7850.14 1014
7850.98 1017
7851.82 968
7852.65 965
7853.49 920
7854.32 974
7855.16 999
7856.00 1035
7856.83 1130
7857.67 1170
7858.51 1072
7859.34 1174
7860.18 1220
7861.02 1117
7861.85 1151
7862.69 1075
7863.53 989
7864.37 1023
7865.20 1099
7866.04 1095
7866.88 1139
7867.71 1121
7868.55 1122
7869.39 1148
7870.23 1206
7871.06 1237
7871.90 1225
7872.74 1291
7873.57 1197
7874.41 1347
7875.25 1434
7876.09 1452
7876.93 1525
7877.76 1644
7878.60 1799
7879.44 1709
7880.28 1708
7881.11 1561
7881.95 1530
7882.79 1485
7883.63 1531
7884.47 1523
7885.30 1451
7886.14 1469
7886.98 1408
7887.82 1294
7888.66 1347
7889.50 1424
7890.33 1365
7891.17 1401
7892.01 1378
7892.85 1435
7893.69 1466
7894.53 1360
7895.36 1203
7896.20 1240
7897.04 1223
7897.88 1216
7898.72 1165
7899.56 1127
7900.40 1049
7901.24 1062
7902.08 1066
7902.91 1009
7903.75 1060
7904.59 983
7905.43 998
7906.27 944
7907.11 944
7907.95 924
7908.79 1064
7909.63 975
7910.47 905
7911.31 855
7912.15 873
7912.99 983
7913.83 1016
7914.67 958
7915.50 1033
7916.34 972
7917.18 955
7918.02 964
7918.86 955
7919.70 1048
7920.54 1068
7921.38 1015
7922.22 977
7923.06 908
7923.90 908
7924.74 908
7925.58 818
7926.42 878
7927.27 859
7928.11 854
7928.95 911
7929.79 851
7930.63 865
7931.47 782
7932.31 849
7933.15 880
7933.99 857
7934.83 872
7935.67 898
7936.51 855
7937.35 861
7938.19 894
7939.03 826
7939.88 858
7940.72 856
7941.56 753
7942.40 776
7943.24 838
7944.08 784
7944.92 769
7945.76 809
7946.60 874
7947.45 883
7948.29 908
7949.13 922
7949.97 902
7950.81 905
7951.65 894
7952.50 1021
7953.34 1097
7954.18 1098
7955.02 1200
7955.86 1083
7956.70 1082
7957.55 1104
7958.39 1087
7959.23 1042
7960.07 1040
7960.91 967
7961.76 978
7962.60 987
7963.44 993
7964.28 1028
7965.13 1107
7965.97 1005
7966.81 1022
7967.65 1171
7968.50 1148
7969.34 1154
7970.18 1134
7971.02 1054
7971.87 1006
7972.71 922
7973.55 896
7974.39 808
7975.24 799
7976.08 814
7976.92 861
7977.77 873
7978.61 782
7979.45 852
7980.30 765
7981.14 851
7981.98 785
7982.83 732
7983.67 717
7984.51 738
7985.36 806
7986.20 715
7987.04 845
7987.89 770
7988.73 683
7989.57 696
7990.42 712
7991.26 748
7992.10 757
7992.95 701
7993.79 653
7994.64 752
7995.48 742
7996.32 726
7997.17 702
7998.01 655
7998.86 691
7999.70 704
8000.54 784
8001.39 707
8002.23 662
8003.08 686
8003.92 630
8004.77 589
8005.61 607
8006.45 622
8007.30 709
8008.14 697
8008.99 694
8009.83 675
8010.68 674
8011.52 595
8012.37 652
8013.21 642
8014.06 623
8014.90 677
8015.75 687
8016.59 564
8017.44 624
8018.28 646
8019.13 596
8019.97 588
8020.82 625
8021.66 623
8022.51 604
8023.35 624
8024.20 673
8025.05 638
8025.89 609
8026.74 709
8027.58 625
8028.43 616
8029.27 642
8030.12 619
8030.96 617
8031.81 610
8032.66 552
8033.50 644
8034.35 608
8035.19 609
8036.04 639
8036.89 562
8037.73 689
8038.58 697
8039.43 664
8040.27 586
8041.12 584
8041.96 626
8042.81 637
8043.66 647
8044.50 699
8045.35 670
8046.20 649
8047.04 614
8047.89 606
8048.74 586
8049.58 654
8050.43 604
8051.28 670
8052.12 611
8052.97 593
8053.82 596
8054.67 573
8055.51 579
8056.36 592
8057.21 669
8058.05 658
8058.90 614
8059.75 586
8060.60 512
8061.44 572
8062.29 620
8063.14 632
8063.99 625
8064.83 646
8065.68 633
8066.53 539
8067.38 586
8068.22 599
8069.07 572
8069.92 556
8070.77 538
8071.62 541
8072.46 562
8073.31 544
8074.16 544
8075.01 591
8075.86 519
8076.71 550
8077.55 554
8078.40 535
8079.25 534
8080.10 579
8080.95 651
8081.80 629
8082.64 589
8083.49 533
8084.34 588
8085.19 575
8086.04 554
8086.89 610
8087.74 618
8088.58 586
8089.43 548
8090.28 540
8091.13 570
8091.98 620
8092.83 582
8093.68 657
8094.53 549
8095.38 549
8096.23 567
8097.08 534
8097.93 546
8098.77 593
8099.62 572
8100.47 534
8101.32 558
8102.17 525
8103.02 556
8103.87 570
8104.72 561
8105.57 548
8106.42 593
8107.27 630
8108.12 592
8108.97 549
8109.82 495
8110.67 584
8111.52 519
8112.37 584
8113.22 568
8114.07 520
8114.92 537
8115.77 532
8116.62 570
8117.47 548
8118.32 509
8119.17 546
8120.02 553
8120.87 577
8121.72 605
8122.58 621
8123.43 628
8124.28 626
8125.13 658
8125.98 640
8126.83 587
8127.68 589
8128.53 547
8129.38 550
8130.23 649
8131.08 641
8131.94 688
8132.79 645
8133.64 613
8134.49 615
8135.34 650
8136.19 642
8137.04 615
8137.89 611
8138.75 593
8139.60 620
8140.45 609
8141.30 634
8142.15 655
8143.00 654
8143.86 674
8144.71 667
8145.56 670
8146.41 699
8147.26 693
8148.12 762
8148.97 652
8149.82 708
8150.67 756
8151.52 710
8152.38 707
8153.23 750
8154.08 791
8154.93 810
8155.78 907
8156.64 856
8157.49 917
8158.34 870
8159.19 829
8160.05 827
8160.90 790
8161.75 702
8162.61 633
8163.46 655
8164.31 634
8165.16 700
8166.02 658
8166.87 661
8167.72 671
8168.58 689
8169.43 720
8170.28 587
8171.14 604
8171.99 668
8172.84 604
8173.70 523
8174.55 559
8175.40 603
8176.26 639
8177.11 568
8177.96 559
8178.82 543
8179.67 553
8180.52 583
8181.38 583
8182.23 572
8183.08 568
8183.94 566
8184.79 554
8185.65 623
8186.50 595
8187.35 573
8188.21 541
8189.06 574
8189.92 603
8190.77 577
8191.63 540
8192.48 515
8193.33 576
8194.19 526
8195.04 580
8195.90 589
8196.75 594
8197.61 533
8198.46 580
8199.32 516
8200.17 504
8201.02 503
8201.88 473
8202.73 509
8203.59 590
8204.44 565
8205.30 584
8206.15 537
8207.01 540
8207.86 603
8208.72 549
8209.57 482
8210.43 539
8211.29 520
8212.14 535
8213.00 515
8213.85 624
8214.71 578
8215.56 559
8216.42 581
8217.27 573
8218.13 547
8218.98 520
8219.84 573
8220.70 577
8221.55 521
8222.41 520
8223.26 518
8224.12 524
8224.98 532
8225.83 550
8226.69 495
8227.54 515
8228.40 581
8229.26 620
8230.11 636
8230.97 590
8231.83 573
8232.68 615
8233.54 574
8234.39 547
8235.25 564
8236.11 598
8236.96 562
8237.82 560
8238.68 517
8239.53 512
8240.39 518
8241.25 512
8242.11 509
8242.96 544
8243.82 529
8244.68 550
8245.53 559
8246.39 533
8247.25 508
8248.10 503
8248.96 521
8249.82 536
8250.68 516
8251.53 525
8252.39 598
8253.25 550
8254.11 525
8254.96 543
8255.82 488
8256.68 526
8257.54 533
8258.39 569
8259.25 504
8260.11 510
8260.97 570
8261.83 600
8262.68 582
8263.54 565
8264.40 573
8265.26 598
8266.12 535
8266.97 534
8267.83 563
8268.69 602
8269.55 620
8270.41 564
8271.27 587
8272.12 588
8272.98 595
8273.84 598
8274.70 590
8275.56 578
8276.42 587
8277.28 590
8278.13 603
8278.99 538
8279.85 492
8280.71 562
8281.57 624
8282.43 559
8283.29 598
8284.15 581
8285.01 601
8285.87 585
8286.72 613
8287.58 611
8288.44 661
8289.30 653
8290.16 601
8291.02 616
8291.88 618
8292.74 771
8293.60 743
8294.46 749
8295.32 711
8296.18 736
8297.04 689
8297.90 575
8298.76 612
8299.62 666
8300.48 709
8301.34 721
8302.20 657
8303.06 567
8303.92 605
8304.78 630
8305.64 527
8306.50 594
8307.36 590
8308.22 548
8309.08 611
8309.94 658
8310.80 681
8311.66 593
8312.52 675
8313.38 625
8314.24 645
8315.10 639
8315.96 630
8316.83 644
8317.69 663
8318.55 709
8319.41 623
8320.27 641
8321.13 600
8321.99 514
8322.85 549
8323.71 541
8324.57 629
8325.44 575
8326.30 547
8327.16 649
8328.02 610
8328.88 556
8329.74 471
8330.60 469
8331.47 556
8332.33 625
8333.19 575
8334.05 615
8334.91 586
8335.77 524
8336.64 588
8337.50 588
8338.36 596
8339.22 529
8340.08 556
8340.94 644
8341.81 540
8342.67 571
8343.53 535
8344.39 602
8345.26 592
8346.12 554
8346.98 622
8347.84 607
8348.71 594
8349.57 553
8350.43 542
8351.29 631
8352.16 622
8353.02 617
8353.88 616
8354.74 618
8355.61 481
8356.47 511
8357.33 598
8358.19 638
8359.06 596
8359.92 568
8360.78 635
8361.65 616
8362.51 655
8363.37 600
8364.24 637
8365.10 575
8365.96 558
8366.83 571
8367.69 608
8368.55 576
8369.42 598
8370.28 620
8371.14 608
8372.01 584
8372.87 602
8373.73 583
8374.60 564
8375.46 581
8376.33 547
8377.19 593
8378.05 576
8378.92 585
8379.78 575
8380.65 549
8381.51 627
8382.37 628
8383.24 588
8384.10 665
8384.97 640
8385.83 618
8386.70 653
8387.56 637
8388.42 602
8389.29 641
8390.15 597
8391.02 735
8391.88 719
8392.75 643
8393.61 634
8394.48 560
8395.34 630
8396.21 673
8397.07 601
8397.94 633
8398.80 692
8399.67 616
8400.53 649
8401.40 631
8402.26 683
8403.13 650
8403.99 640
8404.86 616
8405.72 633
8406.59 666
8407.45 589
8408.32 622
8409.19 667
8410.05 642
8410.92 608
8411.78 648
8412.65 704
8413.51 708
8414.38 648
8415.25 721
8416.11 722
8416.98 661
8417.84 719
8418.71 717
8419.58 660
8420.44 678
8421.31 688
8422.17 724
8423.04 756
8423.91 735
8424.77 752
8425.64 700
8426.51 734
8427.37 749
8428.24 760
8429.11 735
8429.97 786
8430.84 869
8431.71 794
8432.57 711
8433.44 803
8434.31 800
8435.17 903
8436.04 848
8436.91 807
8437.77 892
8438.64 907
8439.51 863
8440.38 1018
8441.24 1033
8442.11 1119
8442.98 1171
8443.84 1196
8444.71 1241
8445.58 1160
8446.45 1048
8447.31 1163
8448.18 1168
8449.05 1076
8449.92 1014
8450.78 1053
8451.65 1042
8452.52 915
8453.39 912
8454.26 966
8455.12 1073
8455.99 1100
8456.86 1160
8457.73 1120
8458.60 1052
8459.46 1153
8460.33 1178
8461.20 1087
8462.07 1138
8462.94 1011
8463.81 1037
8464.67 1181
8465.54 1194
8466.41 1197
8467.28 1419
8468.15 1734
8469.02 2047
8469.89 2265
8470.75 2528
8471.62 2489
8472.49 2428
8473.36 2286
8474.23 1969
8475.10 1729
8475.97 1553
8476.84 1363
8477.71 1269
8478.57 1227
8479.44 1093
8480.31 998
8481.18 910
8482.05 857
8482.92 806
8483.79 818
8484.66 752
8485.53 747
8486.40 783
8487.27 811
8488.14 854
8489.01 775
8489.88 752
8490.75 731
8491.62 752
8492.49 798
8493.36 749
8494.23 719
8495.10 762
8495.97 798
8496.84 741
8497.71 665
8498.58 707
8499.45 777
8500.32 718
8501.19 747
8502.06 771
8502.93 816
8503.80 861
8504.67 849
8505.54 795
8506.41 833
8507.28 872
8508.15 872
8509.02 912
8509.89 936
8510.76 904
8511.63 909
8512.51 902
8513.38 919
8514.25 821
8515.12 751
8515.99 822
8516.86 855
8517.73 808
8518.60 818
8519.47 842
8520.35 892
8521.22 881
8522.09 805
8522.96 784
8523.83 822
8524.70 869
8525.57 881
8526.45 856
8527.32 893
8528.19 818
8529.06 824
8529.93 894
8530.80 936
8531.68 948
8532.55 946
8533.42 941
8534.29 1067
8535.16 1049
8536.04 930
8536.91 943
8537.78 927
8538.65 894
8539.52 929
8540.40 1047
8541.27 999
8542.14 1039
8543.01 1001
8543.89 984
8544.76 1017
8545.63 1059
8546.50 1054
8547.38 952
8548.25 1073
8549.12 1006
8549.99 1070
8550.87 1127
8551.74 1127
8552.61 1230
8553.49 1334
8554.36 1429
8555.23 1400
8556.11 1397
8556.98 1364
8557.85 1230
8558.73 1135
8559.60 1039
8560.47 927
8561.35 896
8562.22 877
8563.09 828
8563.97 834
8564.84 812
8565.71 837
8566.59 813
8567.46 840
8568.33 851
8569.21 864
8570.08 880
8570.96 868
8571.83 815
8572.70 826
8573.58 807
8574.45 804
8575.33 781
8576.20 723
8577.07 749
8577.95 804
8578.82 798
8579.70 721
8580.57 802
8581.45 786
8582.32 799
8583.19 799
8584.07 821
8584.94 809
8585.82 774
8586.69 803
8587.57 807
8588.44 861
8589.32 829
8590.19 839
8591.07 779
8591.94 760
8592.82 818
8593.69 803
8594.57 829
8595.44 855
8596.32 877
8597.19 818
8598.07 847
8598.94 827
8599.82 792
8600.69 855
8601.57 839
8602.44 828
8603.32 886
8604.20 915
8605.07 844
8605.95 819
8606.82 847
8607.70 896
8608.57 866
8609.45 931
8610.33 900
8611.20 938
8612.08 886
8612.95 928
8613.83 965
8614.71 926
8615.58 956
8616.46 956
8617.33 1011
8618.21 897
8619.09 968
8619.96 959
8620.84 910
8621.72 972
8622.59 953
8623.47 1012
8624.35 1051
8625.22 991
8626.10 1063
8626.98 1088
8627.85 1058
8628.73 1094
8629.61 1077
8630.48 1067
8631.36 1138
8632.24 1189
8633.11 1034
8633.99 1129
8634.87 1133
8635.74 1212
8636.62 1164
8637.50 1149
8638.38 1143
8639.25 1230
8640.13 1146
8641.01 1126
8641.89 1196
8642.76 1205
8643.64 1239
8644.52 1232
8645.40 1250
8646.27 1223
8647.15 1305
8648.03 1348
8648.91 1308
8649.79 1464
8650.66 1596
8651.54 1524
8652.42 1437
8653.30 1476
8654.18 1394
8655.05 1525
8655.93 1498
8656.81 1507
8657.69 1452
8658.57 1572
8659.45 1494
8660.32 1514
8661.20 1459
8662.08 1446
8662.96 1492
8663.84 1451
8664.72 1591
8665.60 1610
8666.47 1544
8667.35 1481
8668.23 1543
8669.11 1661
8669.99 1771
8670.87 1844
8671.75 2069
8672.63 2302
8673.51 2486
8674.38 2702
8675.26 2806
8676.14 2749
8677.02 2887
8677.90 2779
8678.78 2478
8679.66 2343
8680.54 2188
8681.42 2129
8682.30 1885
8683.18 1849
8684.06 1985
8684.94 2009
8685.82 1964
8686.70 1897
8687.58 2057
8688.46 2405
8689.34 2720
8690.22 3286
8691.10 3847
8691.98 4598
8692.86 5096
8693.74 5310
8694.62 5134
8695.50 4794
8696.38 4425
8697.26 3749
8698.14 3201
8699.02 2630
8699.90 2223
8700.78 1975
8701.66 1657
8702.54 1645
8703.42 1613
8704.30 1465
8705.18 1466
8706.06 1295
8706.94 1317
8707.82 1262
8708.71 1205
8709.59 1262
8710.47 1327
8711.35 1212
8712.23 1215
8713.11 1170
8713.99 1160
8714.87 1154
8715.75 1086
8716.64 1042
8717.52 1036
8718.40 1020
8719.28 1004
8720.16 1041
8721.04 1069
8721.92 1085
8722.81 1110
8723.69 1081
8724.57 1125
8725.45 1063
8726.33 987
8727.21 1061
8728.10 1096
8728.98 1170
8729.86 1098
8730.74 1095
8731.62 1201
8732.51 1243
8733.39 1163
8734.27 1093
8735.15 990
8736.03 1031
8736.92 1024
8737.80 942
8738.68 945
8739.56 958
8740.45 909
8741.33 1027
8742.21 977
8743.09 981
8743.98 957
8744.86 946
8745.74 913
8746.63 966
8747.51 959
8748.39 1031
8749.27 1022
8750.16 1037
8751.04 1106
8751.92 1084
8752.81 1073
8753.69 1089
8754.57 1060
8755.46 1126
8756.34 1152
8757.22 1138
8758.11 1037
8758.99 1102
8759.87 1150
8760.76 1100
8761.64 1104
8762.52 1089
8763.41 1087
8764.29 1052
8765.17 1116
8766.06 1110
8766.94 1039
8767.83 1077
8768.71 1100
8769.59 1120
8770.48 1050
8771.36 1101
8772.25 1087
8773.13 1061
8774.01 992
8774.90 966
8775.78 1001
8776.67 965
8777.55 1013
8778.44 924
8779.32 1001
8780.20 921
8781.09 936
8781.97 874
8782.86 867
8783.74 902
8784.63 891
8785.51 879
8786.40 893
8787.28 815
8788.17 862
8789.05 883
8789.94 848
8790.82 854
8791.71 774
8792.59 790
8793.48 839
8794.36 796
8795.25 851
8796.13 818
8797.02 784
8797.90 810
8798.79 772
8799.67 773
8800.56 894
8801.45 845
8802.33 770
8803.22 808
8804.10 756
8804.99 807
8805.87 820
8806.76 771
8807.65 792
8808.53 803
8809.42 688
8810.30 707
8811.19 760
8812.08 733
8812.96 741
8813.85 724
8814.73 663
8815.62 741
8816.51 724
8817.39 702
8818.28 695
8819.17 734
8820.05 682
8820.94 717
8821.83 734
8822.71 712
8823.60 724
8824.49 750
8825.37 727
8826.26 740
8827.15 690
8828.03 688
8828.92 701
8829.81 778
8830.69 690
8831.58 700
8832.47 724
8833.36 755
8834.24 728
8835.13 678
8836.02 653
8836.90 686
8837.79 646
8838.68 675
8839.57 639
8840.45 721
8841.34 593
8842.23 604
8843.12 612
8844.01 631
8844.89 678
8845.78 631
8846.67 611
8847.56 633
8848.44 574
8849.33 595
8850.22 625
8851.11 573
8852.00 598
8852.88 623
8853.77 591
8854.66 599
8855.55 614
8856.44 614
8857.33 644
8858.21 595
8859.10 604
8859.99 607
8860.88 558
8861.77 591
8862.66 678
8863.55 568
8864.43 558
8865.32 660
8866.21 625
8867.10 605
8867.99 561
8868.88 621
8869.77 547
8870.66 579
8871.55 534
8872.44 554
8873.32 574
8874.21 599
8875.10 561
8875.99 566
8876.88 602
8877.77 582
8878.66 538
8879.55 558
8880.44 576
8881.33 575
8882.22 507
8883.11 618
8884.00 536
8884.89 537
8885.78 579
8886.67 584
8887.56 588
8888.45 594
8889.34 548
8890.23 606
8891.12 634
8892.01 546
8892.90 510
8893.79 499
8894.68 507
8895.57 519
8896.46 515
8897.35 471
8898.24 484
8899.13 454
8900.02 504
8900.91 540
8901.80 462
8902.69 491
8903.58 535
8904.47 543
8905.36 522
8906.26 503
8907.15 498
8908.04 511
8908.93 525
8909.82 496
8910.71 477
8911.60 467
8912.49 493
8913.38 467
8914.28 464
8915.17 471
8916.06 498
8916.95 535
8917.84 564
8918.73 478
8919.62 488
8920.52 514
8921.41 512
8922.30 424
8923.19 453
8924.08 462
8924.97 431
8925.87 455
8926.76 501
8927.65 484
8928.54 471
8929.43 461
8930.33 464
8931.22 437
8932.11 468
8933.00 453
8933.89 439
8934.79 497
8935.68 481
8936.57 507
8937.46 480
8938.36 469
8939.25 483
8940.14 536
8941.03 503
8941.93 496
8942.82 477
8943.71 438
8944.60 463
8945.50 456
8946.39 443
8947.28 432
8948.18 435
8949.07 411
8949.96 436
8950.85 431
8951.75 395
8952.64 450
8953.53 452
8954.43 454
8955.32 465
8956.21 462
8957.11 445
8958.00 434
8958.89 460
8959.79 482
8960.68 477
8961.57 451
8962.47 443
8963.36 457
8964.26 435
8965.15 476
8966.04 486
8966.94 493
8967.83 478
8968.73 520
8969.62 472
8970.51 484
8971.41 448
8972.30 485
8973.20 512
8974.09 442
8974.98 454
8975.88 478
8976.77 498
8977.67 472
8978.56 481
8979.46 542
8980.35 483
8981.25 460
8982.14 504
8983.03 523
8983.93 464
8984.82 476
8985.72 481
8986.61 457
8987.51 469
8988.40 440
8989.30 476
8990.19 457
8991.09 490
8991.98 485
8992.88 488
8993.77 463
8994.67 501
8995.56 466
8996.46 432
8997.36 489
8998.25 465
8999.15 454
9000.04 488
9000.94 481
9001.83 512
9002.73 462
9003.62 486
9004.52 489
9005.42 466
9006.31 441
9007.21 478
9008.10 469
9009.00 465
9009.90 417
9010.79 423
9011.69 432
9012.58 571
9013.48 438
9014.38 410
9015.27 492
9016.17 439
9017.07 451
9017.96 516
9018.86 453
9019.76 449
9020.65 477
9021.55 453
9022.44 447
9023.34 426
9024.24 452
9025.14 533
9026.03 486
9026.93 509
9027.83 442
9028.72 466
9029.62 469
9030.52 435
9031.41 446
9032.31 488
9033.21 524
9034.11 437
9035.00 410
9035.90 422
9036.80 486
9037.69 458
9038.59 533
9039.49 457
9040.39 431
9041.28 511
9042.18 450
9043.08 436
9043.98 486
9044.88 506
9045.77 467
9046.67 463
9047.57 502
9048.47 431
9049.36 507
9050.26 479
9051.16 526
9052.06 489
9052.96 457
9053.86 485
9054.75 480
9055.65 483
9056.55 510
9057.45 541
9058.35 497
9059.25 474
9060.14 495
9061.04 454
9061.94 467
9062.84 499
9063.74 479
9064.64 449
9065.54 441
9066.44 488
9067.33 461
9068.23 521
9069.13 483
9070.03 492
9070.93 531
9071.83 460
9072.73 497
9073.63 503
9074.53 510
9075.43 555
9076.33 478
9077.22 446
9078.12 515
9079.02 465
9079.92 512
9080.82 516
9081.72 468
9082.62 471
9083.52 507
9084.42 499
9085.32 523
9086.22 483
9087.12 537
9088.02 536
9088.92 523
9089.82 556
9090.72 545
9091.62 588
9092.52 575
9093.42 544
9094.32 535
9095.22 514
9096.12 518
9097.02 509
9097.92 526
9098.82 550
9099.72 538
9100.62 480
9101.52 493
9102.43 521
9103.33 445
9104.23 485
9105.13 484
9106.03 445
9106.93 509
9107.83 469
9108.73 508
9109.63 487
9110.53 470
9111.43 447
9112.33 412
9113.24 472
9114.14 475
9115.04 470
9115.94 450
9116.84 485
9117.74 449
9118.64 392
9119.55 454
9120.45 466
9121.35 432
9122.25 483
9123.15 438
9124.05 415
9124.96 435
9125.86 459
9126.76 420
9127.66 508
9128.56 476
9129.46 482
9130.37 529
9131.27 468
9132.17 441
9133.07 444
9133.97 455
9134.88 468
9135.78 440
9136.68 463
9137.58 492
9138.49 446
9139.39 450
9140.29 429
9141.19 454
9142.10 482
9143.00 460
9143.90 497
9144.80 467
9145.71 458
9146.61 434
9147.51 446
9148.42 414
9149.32 477
9150.22 454
9151.12 487
9152.03 517
9152.93 413
9153.83 381
9154.74 435
9155.64 471
9156.54 411
9157.45 373
9158.35 446
9159.25 482
9160.16 456
9161.06 467
9161.96 445
9162.87 489
9163.77 445
9164.68 430
9165.58 474
9166.48 475
9167.39 479
9168.29 458
9169.19 402
9170.10 496
9171.00 458
9171.91 427
9172.81 478
9173.72 428
9174.62 433
9175.52 428
9176.43 487
9177.33 515
9178.24 450
9179.14 431
9180.05 419
9180.95 439
9181.85 478
9182.76 439
9183.66 445
9184.57 459
9185.47 484
9186.38 488
9187.28 490
9188.19 477
9189.09 442
9190.00 397
9190.90 452
9191.81 421
9192.71 442
9193.62 443
9194.52 470
9195.43 455
9196.33 510
9197.24 487
9198.14 462
9199.05 470
9199.96 464
9200.86 507
9201.77 435
9202.67 505
9203.58 501
9204.48 492
9205.39 471
9206.29 477
9207.20 436
9208.11 459
9209.01 487
9209.92 496
9210.82 467
9211.73 407
9212.64 430
9213.54 423
9214.45 402
9215.35 466
9216.26 437
9217.17 458
9218.07 432
9218.98 396
9219.89 408
9220.79 426
9221.70 459
9222.61 547
9223.51 469
9224.42 415
9225.33 401
9226.23 443
9227.14 392
9228.05 451
9228.95 456
9229.86 403
9230.77 460
9231.67 453
9232.58 413
9233.49 362
9234.40 406
9235.30 463
9236.21 518
9237.12 465
9238.02 476
9238.93 512
9239.84 429
9240.75 452
9241.65 421
9242.56 464
9243.47 490
9244.38 452
9245.28 428
9246.19 428
9247.10 394
9248.01 419
9248.92 374
9249.82 447
9250.73 450
9251.64 451
9252.55 446
9253.46 407
9254.36 385
9255.27 435
9256.18 427
9257.09 417
9258.00 514
9258.90 484
9259.81 443
9260.72 466
9261.63 415
9262.54 463
9263.45 421
9264.36 435
9265.26 408
9266.17 483
9267.08 438
9267.99 480
9268.90 460
9269.81 436
9270.72 404
9271.63 397
9272.54 396
9273.44 451
9274.35 447
9275.26 424
9276.17 443
9277.08 441
9277.99 468
9278.90 460
9279.81 418
9280.72 467
9281.63 477
9282.54 450
9283.45 433
9284.36 493
9285.27 447
9286.18 418
9287.09 383
9288.00 400
9288.91 417
9289.82 435
9290.73 442
9291.64 496
9292.55 471
9293.46 492
9294.37 467
9295.28 499
9296.19 508
9297.10 486
9298.01 509
9298.92 471
9299.83 484
9300.74 483
9301.65 421
9302.56 451
9303.47 444
9304.38 464
9305.29 531
9306.20 562
9307.11 542
9308.02 527
9308.93 582
9309.84 619
9310.75 600
9311.67 628
9312.58 572
9313.49 560
9314.40 559
9315.31 511
9316.22 539
9317.13 511
9318.04 505
9318.95 565
9319.87 492
9320.78 506
9321.69 486
9322.60 527
9323.51 506
9324.42 465
9325.34 472
9326.25 497
9327.16 508
9328.07 558
9328.98 513
9329.89 467
9330.81 467
9331.72 474
9332.63 489
9333.54 465
9334.45 486
9335.37 475
9336.28 445
9337.19 453
9338.10 507
9339.01 516
9339.93 491
9340.84 471
9341.75 458
9342.66 504
9343.58 470
9344.49 502
9345.40 528
9346.31 557
9347.23 491
9348.14 470
9349.05 462
9349.97 478
9350.88 424
9351.79 435
9352.70 432
9353.62 430
9354.53 448
9355.44 460
9356.36 478
9357.27 470
9358.18 424
9359.10 468
9360.01 483
9360.92 455
9361.84 448
9362.75 428
9363.66 462
9364.58 465
9365.49 504
9366.40 419
9367.32 435
9368.23 445
9369.15 437
9370.06 435
9370.97 450
9371.89 521
9372.80 482
9373.71 479
9374.63 439
9375.54 509
9376.46 457
9377.37 446
9378.29 446
9379.20 410
9380.11 459
9381.03 506
9381.94 455
9382.86 490
9383.77 474
9384.69 461
9385.60 544
9386.51 551
9387.43 519
9388.34 483
9389.26 523
9390.17 503
9391.09 480
9392.00 537
9392.92 544
9393.83 532
9394.75 522
9395.66 545
9396.58 576
9397.49 571
9398.41 536
9399.32 447
9400.24 479
9401.15 475
9402.07 436
9402.99 490
9403.90 473
9404.82 486
9405.73 535
9406.65 488
9407.56 470
9408.48 502
9409.39 483
9410.31 491
9411.23 519
9412.14 504
9413.06 500
9413.97 515
9414.89 469
9415.81 445
9416.72 460
9417.64 448
9418.55 506
9419.47 483
9420.39 478
9421.30 514
9422.22 551
9423.14 529
9424.05 514
9424.97 455
9425.89 478
9426.80 463
9427.72 477
9428.64 512
9429.55 492
9430.47 529
9431.39 548
9432.30 539
9433.22 549
9434.14 548
9435.05 547
9435.97 559
9436.89 538
9437.80 594
9438.72 543
9439.64 574
9440.56 631
9441.47 576
9442.39 567
9443.31 531
9444.23 496
9445.14 525
9446.06 540
9446.98 521
9447.90 557
9448.81 583
9449.73 567
9450.65 620
9451.57 659
9452.48 670
9453.40 711
9454.32 729
9455.24 772
9456.16 744
9457.07 653
9457.99 654
9458.91 619
9459.83 568
9460.75 560
9461.66 554
9462.58 560
9463.50 556
9464.42 584
9465.34 593
9466.26 591
9467.18 548
9468.09 587
9469.01 527
9469.93 491
9470.85 508
9471.77 499
9472.69 464
9473.61 496
9474.53 531
9475.44 524
9476.36 551
9477.28 570
9478.20 575
9479.12 580
9480.04 592
9480.96 594
9481.88 628
9482.80 653
9483.72 686
9484.64 589
9485.56 535
9486.47 582
9487.39 549
9488.31 539
9489.23 595
9490.15 518
9491.07 460
9491.99 477
9492.91 531
9493.83 554
9494.75 513
9495.67 571
9496.59 504
9497.51 507
9498.43 551
9499.35 565
9500.27 545
9501.19 474
9502.11 580
9503.03 558
9503.95 553
9504.87 543
9505.79 499
9506.71 567
9507.64 525
9508.56 517
9509.48 564
9510.40 546
9511.32 566
9512.24 580
9513.16 602
9514.08 548
9515.00 578
9515.92 561
9516.84 559
9517.76 636
9518.68 615
9519.61 580
9520.53 533
9521.45 601
9522.37 571
9523.29 573
9524.21 594
9525.13 602
9526.05 583
9526.98 606
9527.90 591
9528.82 584
9529.74 594
9530.66 706
9531.58 682
9532.51 754
9533.43 782
9534.35 808
9535.27 800
9536.19 736
9537.11 725
9538.04 716
9538.96 726
9539.88 611
9540.80 604
9541.73 581
9542.65 598
9543.57 595
9544.49 613
9545.41 618
9546.34 580
9547.26 569
9548.18 608
9549.10 592
9550.03 568
9550.95 604
9551.87 636
9552.79 655
9553.72 590
9554.64 590
9555.56 613
9556.49 656
9557.41 538
9558.33 603
9559.25 643
9560.18 708
9561.10 738
9562.02 692
9562.95 700
9563.87 643
9564.79 655
9565.72 628
9566.64 674
9567.56 667
9568.49 650
9569.41 659
9570.33 644
9571.26 674
9572.18 635
9573.11 547
9574.03 589
9574.95 612
9575.88 608
9576.80 571
9577.72 654
9578.65 613
9579.57 622
9580.50 682
9581.42 695
9582.34 616
9583.27 596
9584.19 630
9585.12 612
9586.04 568
9586.97 587
9587.89 657
9588.81 642
9589.74 641
9590.66 667
9591.59 675
9592.51 571
9593.44 600
9594.36 599
9595.29 682
9596.21 690
9597.14 681
9598.06 658
9598.99 679
9599.91 684
9600.84 660
9601.76 684
9602.69 694
9603.61 677
9604.54 717
9605.46 690
9606.39 699
9607.31 681
9608.24 714
9609.16 664
9610.09 662
9611.01 732
9611.94 720
9612.87 747
9613.79 768
9614.72 760
9615.64 815
9616.57 784
9617.49 784
9618.42 834
9619.35 755
9620.27 767
9621.20 803
9622.12 759
9623.05 728
9623.98 768
9624.90 861
9625.83 754
9626.76 778
9627.68 807
9628.61 851
9629.53 825
9630.46 878
9631.39 866
9632.31 864
9633.24 858
9634.17 833
9635.09 906
9636.02 875
9636.95 939
9637.87 834
9638.80 875
9639.73 963
9640.65 993
9641.58 1004
9642.51 1039
9643.44 1056
9644.36 986
9645.29 1032
9646.22 1067
9647.14 1073
9648.07 1040
9649.00 1048
9649.93 1135
9650.85 1163
9651.78 1080
9652.71 1073
9653.64 1079
9654.56 1121
9655.49 1103
9656.42 1056
9657.35 1112
9658.27 1189
9659.20 1101
9660.13 1023
9661.06 1086
9661.99 987
9662.91 1082
9663.84 1141
9664.77 1155
9665.70 1131
9666.63 1128
9667.56 1176
9668.48 1278
9669.41 1187
9670.34 1206
9671.27 1299
9672.20 1201
9673.13 1275
9674.05 1335
9674.98 1320
9675.91 1205
9676.84 1114
9677.77 1268
9678.70 1308
9679.63 1378
9680.56 1383
9681.48 1327
9682.41 1344
9683.34 1283
9684.27 1404
9685.20 1413
9686.13 1424
9687.06 1423
9687.99 1403
9688.92 1303
9689.85 1344
9690.78 1403
9691.71 1411
9692.63 1398
9693.56 1456
9694.49 1611
9695.42 1651
9696.35 1719
9697.28 1806
9698.21 1948
9699.14 2210
9700.07 2235
9701.00 2378
9701.93 2242
9702.86 2114
9703.79 1941
9704.72 1898
9705.65 1868
9706.58 1666
9707.51 1562
9708.44 1585
9709.37 1542
9710.30 1457
9711.23 1468
9712.16 1511
9713.09 1631
9714.02 1631
9714.95 1645
9715.89 1664
9716.82 1633
9717.75 1650
9718.68 1582
9719.61 1517
9720.54 1455
9721.47 1426
9722.40 1309
9723.33 1266
9724.26 1212
9725.19 1220
9726.12 1222
9727.06 1174
9727.99 1118
9728.92 1231
9729.85 1295
9730.78 1250
9731.71 1223
9732.64 1206
9733.57 1352
9734.51 1262
9735.44 1267
9736.37 1250
9737.30 1231
9738.23 1227
9739.16 1169
9740.10 1080
9741.03 1140
9741.96 1193
9742.89 1163
9743.82 1079
9744.75 1071
9745.69 1044
9746.62 1074
9747.55 1082
9748.48 1087
9749.41 1063
9750.35 1044
9751.28 1035
9752.21 1061
9753.14 1017
9754.08 966
9755.01 954
9755.94 949
9756.87 991
9757.81 1011
9758.74 999
9759.67 1044
9760.60 1081
9761.54 1046
9762.47 1121
9763.40 1066
9764.34 1089
9765.27 1070
9766.20 1055
9767.13 1066
9768.07 1025
9769.00 983
9769.93 1029
9770.87 1063
9771.80 1089
9772.73 1053
9773.67 1123
9774.60 1062
9775.53 1085
9776.47 1201
9777.40 1211
9778.33 1159
9779.27 1242
9780.20 1258
9781.14 1224
9782.07 1243
9783.00 1270
9783.94 1198
9784.87 1285
9785.80 1224
9786.74 1228
9787.67 1194
9788.61 1184
9789.54 1124
9790.47 1015
9791.41 1045
9792.34 1099
9793.28 1041
9794.21 979
9795.15 949
9796.08 1038
9797.01 1098
9797.95 1093
9798.88 1124
9799.82 1132
9800.75 1135
9801.69 1036
9802.62 1012
9803.56 1013
9804.49 1028
9805.43 969
9806.36 952
9807.30 879
9808.23 917
9809.17 888
9810.10 888
9811.04 856
9811.97 878
9812.91 852
9813.84 867
9814.78 838
9815.71 917
9816.65 856
9817.58 855
9818.52 821
9819.46 791
9820.39 801
9821.33 829
9822.26 811
9823.20 797
9824.13 806
9825.07 880
9826.00 850
9826.94 808
9827.88 810
9828.81 736
9829.75 766
9830.68 773
9831.62 779
9832.56 731
9833.49 741
9834.43 782
9835.37 746
9836.30 785
9837.24 701
9838.17 722
9839.11 757
9840.05 759
9840.98 795
9841.92 861
9842.86 800
9843.79 756
9844.73 753
9845.67 737
9846.60 725
9847.54 716
9848.48 764
9849.42 770
9850.35 718
9851.29 780
9852.23 734
9853.16 749
9854.10 847
9855.04 828
9855.98 843
9856.91 872
9857.85 869
9858.79 852
9859.72 852
9860.66 811
9861.60 742
9862.54 736
9863.47 781
9864.41 803
9865.35 775
9866.29 790
9867.23 744
9868.16 802
9869.10 794
9870.04 708
9870.98 737
9871.92 735
9872.85 745
9873.79 789
9874.73 768
9875.67 744
9876.61 789
9877.54 755
9878.48 712
9879.42 727
9880.36 698
9881.30 790
9882.24 767
9883.18 695
9884.11 654
9885.05 631
9885.99 666
9886.93 653
9887.87 671
9888.81 736
9889.75 686
9890.69 687
9891.62 663
9892.56 669
9893.50 674
9894.44 739
9895.38 706
9896.32 700
9897.26 736
9898.20 662
9899.14 708
9900.08 673
9901.02 687
9901.96 690
9902.90 704
9903.83 692
9904.77 738
9905.71 681
9906.65 761
9907.59 687
9908.53 700
9909.47 720
9910.41 698
9911.35 734
9912.29 687
9913.23 705
9914.17 785
9915.11 636
9916.05 701
9916.99 740
9917.93 736
9918.87 692
9919.81 737
9920.75 788
9921.69 822
9922.64 777
9923.58 813
9924.52 907
9925.46 943
9926.40 1020
9927.34 1138
9928.28 1146
9929.22 1149
9930.16 1064
9931.10 1070
9932.04 1070
9932.98 1046
9933.92 950
9934.87 831
9935.81 773
9936.75 802
9937.69 781
9938.63 712
9939.57 668
9940.51 687
9941.45 682
9942.39 675
9943.34 658
9944.28 661
9945.22 669
9946.16 692
9947.10 656
9948.04 666
9948.99 699
9949.93 697
9950.87 691
9951.81 720
9952.75 698
9953.69 654
9954.64 661
9955.58 612
9956.52 700
9957.46 712
9958.41 644
9959.35 639
9960.29 648
9961.23 694
9962.17 685
9963.12 690
9964.06 618
9965.00 615
9965.94 652
9966.89 663
9967.83 651
9968.77 608
9969.71 683
9970.66 631
9971.60 647
9972.54 629
9973.49 632
9974.43 668
9975.37 634
9976.31 619
9977.26 641
9978.20 722
9979.14 683
9980.09 631
9981.03 628
9981.97 637
9982.92 602
9983.86 575
9984.80 558
9985.75 563
9986.69 624
9987.63 629
9988.58 593
9989.52 570
9990.46 599
9991.41 582
9992.35 600
9993.30 626
9994.24 585
9995.18 604
9996.13 595
9997.07 640
9998.02 687
9998.96 634
9999.90 636
10000.85 630
10001.79 576
10002.74 588
10003.68 566
10004.62 579
10005.57 653
10006.51 626
10007.46 622
10008.40 573
10009.35 668
10010.29 599
10011.24 544
10012.18 547
10013.13 564
10014.07 564
10015.01 562
10015.96 509
10016.90 613
10017.85 624
10018.79 570
10019.74 541
10020.68 564
10021.63 578
10022.58 607
10023.52 565
10024.47 589
10025.41 565
10026.36 596
10027.30 566
10028.25 608
10029.19 566
10030.14 561
10031.08 578
10032.03 540
10032.98 589
10033.92 542
10034.87 498
10035.81 550
10036.76 548
10037.70 506
10038.65 504
10039.60 504
10040.54 556
10041.49 578
10042.43 520
10043.38 570
10044.33 515
10045.27 498
10046.22 515
10047.17 539
10048.11 551
10049.06 614
10050.00 554
10050.95 522
10051.90 553
10052.84 554
10053.79 536
10054.74 528
10055.68 534
10056.63 546
10057.58 579
10058.52 599
10059.47 602
10060.42 536
10061.37 549
10062.31 604
10063.26 534
10064.21 518
10065.15 525
10066.10 512
10067.05 525
10068.00 599
10068.94 546
10069.89 556
10070.84 526
10071.79 529
10072.73 509
10073.68 504
10074.63 540
10075.58 528
10076.52 483
10077.47 489
10078.42 551
10079.37 578
10080.32 558
10081.26 525
10082.21 489
10083.16 478
10084.11 488
10085.06 528
10086.00 511
10086.95 497
10087.90 488
10088.85 484
10089.80 509
10090.75 508
10091.69 521
10092.64 511
10093.59 533
10094.54 525
10095.49 516
10096.44 475
10097.39 491
10098.33 532
10099.28 501
10100.23 485
10101.18 538
10102.13 543
10103.08 555
10104.03 516
10104.98 507
10105.93 489
10106.87 486
10107.82 529
10108.77 509
10109.72 499
10110.67 478
10111.62 485
10112.57 521
10113.52 525
10114.47 496
10115.42 442
10116.37 493
10117.32 528
10118.27 515
10119.22 495
10120.17 505
10121.12 498
10122.07 505
10123.02 472
10123.97 536
10124.92 521
10125.87 550
10126.82 521
10127.77 558
10128.72 500
10129.67 500
10130.62 518
10131.57 497
10132.52 553
10133.47 563
10134.42 524
10135.37 558
10136.32 544
10137.27 524
10138.22 528
10139.17 549
10140.12 537
10141.07 546
10142.02 544
10142.98 553
10143.93 537
10144.88 586
10145.83 562
10146.78 595
10147.73 566
10148.68 595
10149.63 547
10150.58 528
10151.54 543
10152.49 563
10153.44 605
10154.39 575
10155.34 563
10156.29 601
10157.24 578
10158.20 567
10159.15 581
10160.10 636
10161.05 575
10162.00 581
10162.95 583
10163.91 596
10164.86 606
10165.81 640
10166.76 652
10167.71 610
10168.67 567
10169.62 545
10170.57 626
10171.52 626
10172.47 638
10173.43 692
10174.38 707
10175.33 647
10176.28 682
10177.24 760
10178.19 735
10179.14 628
10180.09 600
10181.05 661
10182.00 725
10182.95 682
10183.90 693
10184.86 685
10185.81 755
10186.76 704
10187.72 704
10188.67 746
10189.62 803
10190.58 785
10191.53 784
10192.48 740
10193.43 819
10194.39 830
10195.34 763
10196.29 772
10197.25 844
10198.20 765
10199.16 842
10200.11 878
10201.06 869
10202.02 891
10202.97 910
10203.92 1062
10204.88 1010
10205.83 1040
10206.78 1103
10207.74 1202
10208.69 1123
10209.65 1094
10210.60 1115
10211.55 973
10212.51 968
10213.46 983
10214.42 846
10215.37 782
10216.33 816
10217.28 794
10218.23 800
10219.19 806
10220.14 841
10221.10 807
10222.05 792
10223.01 801
10223.96 764
10224.92 754
10225.87 733
10226.83 721
10227.78 775
10228.74 796
10229.69 672
10230.65 664
10231.60 719
10232.56 724
10233.51 736
10234.47 701
10235.42 755
10236.38 771
10237.33 716
10238.29 772
10239.24 704
10240.20 688
10241.15 628
10242.11 650
10243.06 629
10244.02 632
10244.98 640
10245.93 656
10246.89 620
10247.84 594
10248.80 581
10249.75 575
10250.71 530
10251.67 557
10252.62 567
10253.58 603
10254.53 565
10255.49 547
10256.45 501
10257.40 540
10258.36 556
10259.32 507
10260.27 451
10261.23 521
10262.18 513
10263.14 454
10264.10 479
10265.05 550
10266.01 611
10266.97 570
10267.92 491
10268.88 497
10269.84 478
10270.79 532
10271.75 496
10272.71 549
10273.67 548
10274.62 497
10275.58 562
10276.54 562
10277.49 484
10278.45 516
10279.41 488
10280.37 460
10281.32 559
10282.28 501
10283.24 517
10284.19 552
10285.15 477
10286.11 476
10287.07 457
10288.03 482
10288.98 503
10289.94 535
10290.90 569
10291.86 592
10292.81 521
10293.77 507
10294.73 529
10295.69 448
10296.65 452
10297.60 451
10298.56 510
10299.52 490
10300.48 454
10301.44 510
10302.40 519
10303.35 542
10304.31 484
10305.27 499
10306.23 490
10307.19 449
10308.15 456
10309.10 459
10310.06 475
10311.02 432
10311.98 422
10312.94 430
10313.90 467
10314.86 472
10315.82 449
10316.78 465
10317.73 463
10318.69 466
10319.65 455
10320.61 462
10321.57 482
10322.53 507
10323.49 483
10324.45 468
10325.41 469
10326.37 501
10327.33 477
10328.29 442
10329.25 454
10330.21 467
10331.17 505
10332.13 499
10333.09 504
10334.04 510
10335.00 467
10335.96 513
10336.92 462
10337.88 462
10338.84 429
10339.80 451
10340.76 433
10341.72 415
10342.68 485
10343.65 427
10344.61 403
10345.57 442
10346.53 436
10347.49 480
10348.45 504
10349.41 451
10350.37 412
10351.33 413
10352.29 424
10353.25 443
10354.21 448
10355.17 420
10356.13 434
10357.09 420
10358.05 495
10359.02 407
10359.98 425
10360.94 407
10361.90 442
10362.86 468
10363.82 443
10364.78 459
10365.74 446
10366.70 420
10367.67 420
10368.63 402
10369.59 461
10370.55 416
10371.51 392
10372.47 471
10373.43 448
10374.40 394
10375.36 455
10376.32 422
10377.28 392
10378.24 384
10379.21 416
10380.17 398
10381.13 440
10382.09 474
10383.05 441
10384.02 445
10384.98 423
10385.94 383
10386.90 413
10387.86 435
10388.83 397
10389.79 416
10390.75 431
10391.71 434
10392.68 386
10393.64 400
10394.60 460
10395.56 429
10396.53 400
10397.49 426
10398.45 402
10399.42 416
10400.38 399
10401.34 377
10402.30 389
10403.27 408
10404.23 421
10405.19 419
10406.16 400
10407.12 413
10408.08 412
10409.05 384
10410.01 414
10410.97 406
10411.94 404
10412.90 397
10413.86 396
10414.83 417
10415.79 405
10416.75 440
10417.72 411
10418.68 439
10419.65 385
10420.61 428
10421.57 439
10422.54 433
10423.50 407
10424.46 411
10425.43 441
10426.39 435
10427.36 422
10428.32 387
10429.29 416
10430.25 396
10431.21 366
10432.18 385
10433.14 389
10434.11 374
10435.07 402
10436.04 375
10437.00 386
10437.97 372
10438.93 405
10439.90 425
10440.86 382
10441.82 373
10442.79 369
10443.75 422
10444.72 399
10445.68 384
10446.65 377
10447.61 399
10448.58 405
10449.54 373
10450.51 403
10451.48 379
10452.44 333
10453.41 373
10454.37 348
10455.34 344
10456.30 363
10457.27 369
10458.23 372
10459.20 386
10460.16 374
10461.13 402
10462.10 395
10463.06 382
10464.03 354
10464.99 393
10465.96 396
10466.93 419
10467.89 378
10468.86 396
10469.82 382
10470.79 396
10471.76 403
10472.72 390
10473.69 349
10474.65 332
10475.62 317
10476.59 344
10477.55 342
10478.52 317
10479.49 356
10480.45 370
10481.42 386
10482.39 398
10483.35 419
10484.32 374
10485.29 343
10486.25 368
10487.22 382
10488.19 341
10489.15 376
10490.12 361
10491.09 384
10492.06 347
10493.02 400
10493.99 371
10494.96 331
10495.92 389
10496.89 336
10497.86 311
10498.83 343
10499.79 398
10500.76 377
10501.73 335
10502.70 383
10503.66 383
10504.63 376
10505.60 339
10506.57 368
10507.54 421
10508.50 406
10509.47 403
10510.44 362
10511.41 386
10512.38 384
10513.34 415
10514.31 366
10515.28 383
10516.25 384
10517.22 390
10518.19 374
10519.15 388
10520.12 409
10521.09 343
10522.06 328
10523.03 384
10524.00 364
10524.96 352
10525.93 362
10526.90 343
10527.87 320
10528.84 362
10529.81 362
10530.78 349
10531.75 357
10532.72 359
10533.68 422
10534.65 382
10535.62 370
10536.59 330
10537.56 351
10538.53 354
10539.50 314
10540.47 370
10541.44 389
10542.41 371
10543.38 372
10544.35 370
10545.32 335
10546.29 354
10547.26 343
10548.23 387
10549.20 357
10550.17 349
10551.13 380
10552.10 406
10553.07 389
10554.04 375
10555.01 372
10555.98 408
10556.96 433
10557.93 420
10558.90 435
10559.87 451
10560.84 396
10561.81 421
10562.78 407
10563.75 443
10564.72 384
10565.69 446
10566.66 452
10567.63 401
10568.60 422
10569.57 404
10570.54 360
10571.51 370
10572.48 372
10573.45 364
10574.42 377
10575.40 411
10576.37 375
10577.34 390
10578.31 401
10579.28 380
10580.25 417
10581.22 405
10582.19 383
10583.17 397
10584.14 420
10585.11 435
10586.08 374
10587.05 385
10588.02 390
10588.99 395
10589.97 413
10590.94 415
10591.91 428
10592.88 407
10593.85 400
10594.82 390
10595.80 368
10596.77 349
10597.74 349
10598.71 383
10599.68 360
10600.66 416
10601.63 412
10602.60 435
10603.57 385
10604.55 338
10605.52 392
10606.49 366
10607.46 353
10608.44 384
10609.41 346
10610.38 342
10611.35 349
10612.33 394
10613.30 375
10614.27 370
10615.24 365
10616.22 424
10617.19 403
10618.16 410
10619.14 394
10620.11 435
10621.08 406
10622.05 403
10623.03 458
10624.00 423
10624.97 391
10625.95 461
10626.92 420
10627.89 432
10628.87 411
10629.84 380
10630.81 411
10631.79 428
10632.76 398
10633.74 437
10634.71 436
10635.68 479
10636.66 499
10637.63 513
10638.60 468
10639.58 462
10640.55 576
10641.53 561
10642.50 527
10643.47 497
10644.45 470
10645.42 420
10646.40 470
10647.37 476
10648.35 413
10649.32 423
10650.29 405
10651.27 394
10652.24 431
10653.22 389
10654.19 388
10655.17 401
10656.14 404
10657.12 374
10658.09 377
10659.07 360
10660.04 372
10661.02 358
10661.99 390
10662.97 364
10663.94 350
10664.92 349
10665.89 341
10666.87 373
10667.84 380
10668.82 338
10669.79 361
10670.77 367
10671.74 386
10672.72 365
10673.69 373
10674.67 369
10675.65 380
10676.62 388
10677.60 426
10678.57 397
10679.55 432
10680.52 424
10681.50 404
10682.48 392
10683.45 371
10684.43 395
10685.40 377
10686.38 370
10687.36 378
10688.33 397
10689.31 355
10690.28 371
10691.26 403
10692.24 355
10693.21 366
10694.19 398
10695.17 404
10696.14 438
10697.12 373
10698.10 380
10699.07 358
10700.05 392
10701.03 354
10702.00 371
10702.98 361
10703.96 387
10704.93 412
10705.91 400
10706.89 382
10707.86 367
10708.84 366
10709.82 419
10710.80 360
10711.77 345
10712.75 402
10713.73 415
10714.70 372
10715.68 379
10716.66 401
10717.64 482
10718.61 387
10719.59 392
10720.57 348
10721.55 331
10722.53 340
10723.50 357
10724.48 358
10725.46 375
10726.44 355
10727.41 419
10728.39 374
10729.37 368
10730.35 394
10731.33 417
10732.31 392
10733.28 384
10734.26 396
10735.24 402
10736.22 392
10737.20 335
10738.17 355
10739.15 388
10740.13 350
10741.11 340
10742.09 354
10743.07 354
10744.05 398
10745.03 393
10746.00 355
10746.98 373
10747.96 356
10748.94 338
10749.92 356
10750.90 367
10751.88 377
10752.86 412
10753.84 381
10754.82 357
10755.79 372
10756.77 381
10757.75 341
10758.73 355
10759.71 382
10760.69 346
10761.67 372
10762.65 389
10763.63 415
10764.61 410
10765.59 384
10766.57 383
10767.55 331
10768.53 387
10769.51 424
10770.49 351
10771.47 381
10772.45 462
10773.43 403
10774.41 372
10775.39 436
10776.37 479
10777.35 424
10778.33 367
10779.31 393
10780.29 405
10781.27 412
10782.25 421
10783.23 450
10784.21 447
10785.19 407
10786.17 388
10787.15 420
10788.13 458
10789.12 407
10790.10 373
10791.08 393
10792.06 411
10793.04 379
10794.02 368
10795.00 347
10795.98 360
10796.96 418
10797.94 406
10798.93 416
10799.91 386
10800.89 358
10801.87 364
10802.85 457
10803.83 448
10804.81 432
10805.80 430
10806.78 401
10807.76 375
10808.74 366
10809.72 391
10810.70 391
10811.69 367
10812.67 400
10813.65 422
10814.63 396
10815.61 421
10816.59 396
10817.58 412
10818.56 403
10819.54 378
10820.52 358
10821.51 401
10822.49 422
10823.47 428
10824.45 427
10825.43 437
10826.42 390
10827.40 435
10828.38 405
10829.37 429
10830.35 413
10831.33 387
10832.31 405
10833.30 400
10834.28 433
10835.26 453
10836.24 401
10837.23 434
10838.21 442
10839.19 446
10840.18 460
10841.16 491
10842.14 433
10843.13 415
10844.11 414
10845.09 421
10846.08 450
10847.06 484
10848.04 460
10849.03 448
10850.01 460
10850.99 427
10851.98 451
10852.96 491
10853.94 458
10854.93 507
10855.91 438
10856.90 477
10857.88 490
10858.86 477
10859.85 445
10860.83 446
10861.82 435
10862.80 499
10863.78 497
10864.77 522
10865.75 521
10866.74 541
10867.72 477
10868.71 455
10869.69 451
10870.67 537
10871.66 536
10872.64 511
10873.63 547
10874.61 539
10875.60 485
10876.58 499
10877.57 504
10878.55 521
10879.54 515
10880.52 486
10881.51 506
10882.49 546
10883.48 517
10884.46 517
10885.45 508
10886.43 546
10887.42 582
10888.40 524
10889.39 560
10890.37 583
10891.36 541
10892.34 590
10893.33 569
10894.32 608
10895.30 523
10896.29 560
10897.27 603
10898.26 573
10899.24 622
10900.23 621
10901.22 613
10902.20 583
10903.19 584
10904.17 603
10905.16 575
10906.15 648
10907.13 633
10908.12 682
10909.10 692
10910.09 639
10911.08 659
10912.06 695
10913.05 665
10914.04 624
10915.02 648
10916.01 625
10917.00 624
10917.98 707
10918.97 735
10919.96 714
10920.94 731
10921.93 689
10922.92 673
10923.90 669
10924.89 717
10925.88 741
10926.86 720
10927.85 684
10928.84 709
10929.82 733
10930.81 708
10931.80 727
10932.79 673
10933.77 731
10934.76 736
10935.75 735
10936.74 786
10937.72 760
10938.71 768
10939.70 815
10940.69 765
10941.67 761
10942.66 805
10943.65 769
10944.64 788
10945.63 830
10946.61 784
10947.60 791
10948.59 759
10949.58 884
10950.57 892
10951.55 906
10952.54 956
10953.53 1055
10954.52 1059
10955.51 1044
10956.49 1186
10957.48 1245
10958.47 1282
10959.46 1245
10960.45 1314
10961.44 1319
10962.43 1229
10963.41 1165
10964.40 1093
10965.39 1104
10966.38 1043
10967.37 1061
10968.36 1061
10969.35 990
10970.34 978
10971.33 1015
10972.31 995
10973.30 1024
10974.29 912
10975.28 883
10976.27 925
10977.26 850
10978.25 873
10979.24 950
10980.23 926
10981.22 980
10982.21 926
10983.20 979
10984.19 967
10985.18 970
10986.17 947
10987.16 1000
10988.15 985
10989.14 965
10990.13 1005
10991.12 993
10992.11 1076
10993.10 1087
10994.09 1097
10995.08 1319
10996.07 1343
10997.06 1439
10998.05 1528
10999.04 1602
11000.03 1713
11001.02 1815
11002.01 1869
11003.00 1768
11003.99 1588
11004.98 1472
11005.97 1414
11006.96 1340
11007.95 1234
11008.94 1083
11009.93 1039
11010.92 1013
11011.91 876
11012.91 943
11013.90 879
11014.89 793
11015.88 824
11016.87 792
11017.86 870
11018.85 824
11019.84 820
11020.83 878
11021.83 794
11022.82 773
11023.81 752
11024.80 802
11025.79 789
11026.78 707
11027.77 723
11028.77 735
11029.76 765
11030.75 737
11031.74 696
11032.73 715
11033.72 655
11034.72 723
11035.71 757
11036.70 718
11037.69 713
11038.68 733
11039.68 680
11040.67 734
11041.66 758
11042.65 711
11043.65 753
11044.64 714
11045.63 724
11046.62 730
11047.62 657
11048.61 599
11049.60 629
11050.59 674
11051.59 632
11052.58 616
11053.57 673
11054.56 677
11055.56 689
11056.55 693
11057.54 651
11058.54 661
11059.53 617
11060.52 594
11061.51 697
11062.51 635
11063.50 588
11064.49 591
11065.49 657
11066.48 652
11067.47 640
11068.47 615
11069.46 699
11070.45 705
11071.45 631
11072.44 700
11073.44 654
11074.43 609
11075.42 582
11076.42 616
11077.41 632
11078.40 648
11079.40 696
11080.39 674
11081.39 716
11082.38 662
11083.37 659
11084.37 662
11085.36 582
11086.36 641
11087.35 649
11088.35 676
11089.34 654
11090.33 593
11091.33 624
11092.32 633
11093.32 683
11094.31 589
11095.31 550
11096.30 569
11097.30 587
11098.29 599
11099.29 597
11100.28 573
11101.28 619
11102.27 626
11103.27 585
11104.26 625
11105.26 603
11106.25 596
11107.25 594
11108.24 546
11109.24 549
11110.23 563
11111.23 558
11112.22 526
11113.22 544
11114.21 543
11115.21 609
11116.20 572
11117.20 529
11118.20 551
11119.19 615
11120.19 582
11121.18 540
11122.18 557
11123.17 548
11124.17 574
11125.17 581
11126.16 615
11127.16 605
11128.15 609
11129.15 644
11130.15 547
11131.14 560
11132.14 551
11133.14 534
11134.13 548
11135.13 569
11136.13 525
11137.12 535
11138.12 559
11139.11 528
11140.11 543
11141.11 594
11142.10 618
11143.10 581
11144.10 545
11145.10 568
11146.09 562
11147.09 552
11148.09 559
11149.08 520
11150.08 527
11151.08 517
11152.07 480
11153.07 485
11154.07 487
11155.07 564
11156.06 515
11157.06 499
11158.06 543
11159.06 590
11160.05 535
11161.05 532
11162.05 499
11163.05 474
11164.04 518
11165.04 516
11166.04 519
11167.04 527
11168.04 520
11169.03 498
11170.03 553
11171.03 553
11172.03 522
11173.03 558
11174.02 505
11175.02 490
11176.02 545
11177.02 539
11178.02 493
11179.02 497
11180.01 554
11181.01 539
11182.01 551
11183.01 525
11184.01 543
11185.01 568
11186.00 511
11187.00 510
11188.00 558
11189.00 561
11190.00 580
11191.00 571
11192.00 581
11193.00 613
11194.00 570
11195.00 668
11195.99 599
11196.99 596
11197.99 594
11198.99 587
11199.99 612
11200.99 595
11201.99 606
11202.99 522
11203.99 577
11204.99 543
11205.99 568
11206.99 558
11207.99 529
11208.99 564
11209.99 583
11210.99 521
11211.99 515
11212.99 556
11213.99 537
11214.99 517
11215.99 500
11216.99 476
11217.99 469
11218.99 503
11219.99 530
11220.99 478
11221.99 459
11222.99 515
11223.99 474
11224.99 501
11225.99 479
11226.99 463
11227.99 502
11228.99 458
11229.99 495
11230.99 485
11231.99 513
11232.99 449
11233.99 452
11235.00 501
11236.00 493
11237.00 475
11238.00 443
11239.00 463
11240.00 432
11241.00 492
11242.00 528
11243.00 482
11244.01 485
11245.01 478
11246.01 484
11247.01 454
11248.01 417
11249.01 459
11250.01 481
11251.02 474
11252.02 467
11253.02 436
11254.02 471
11255.02 438
11256.02 448
11257.03 456
11258.03 447
11259.03 464
11260.03 453
11261.03 444
11262.04 456
11263.04 483
11264.04 503
11265.04 454
11266.05 485
11267.05 490
11268.05 456
11269.05 409
11270.05 482
11271.06 495
11272.06 430
11273.06 451
11274.07 483
11275.07 509
11276.07 493
11277.07 468
11278.08 514
11279.08 512
11280.08 553
11281.08 527
11282.09 532
11283.09 569
11284.09 488
11285.10 516
11286.10 504
11287.10 504
11288.11 486
11289.11 540
11290.11 554
11291.12 467
11292.12 505
11293.12 501
11294.13 520
11295.13 451
11296.13 503
11297.14 489
11298.14 470
11299.15 463
11300.15 455
11301.15 476
11302.16 465
11303.16 515
11304.16 451
11305.17 437
11306.17 477
11307.18 476
11308.18 496
11309.19 551
11310.19 525
11311.19 582
11312.20 620
11313.20 604
11314.21 599
11315.21 590
11316.22 598
11317.22 568
11318.23 579
11319.23 559
11320.23 521
11321.24 546
11322.24 476
11323.25 519
11324.25 556
11325.26 517
11326.26 512
11327.27 447
11328.27 400
11329.28 447
11330.28 491
11331.29 426
11332.29 427
11333.30 494
11334.30 485
11335.31 428
11336.32 423
11337.32 465
11338.33 448
11339.33 452
11340.34 461
11341.34 449
11342.35 464
11343.35 452
11344.36 437
11345.37 396
11346.37 395
11347.38 433
11348.38 444
11349.39 380
11350.40 401
11351.40 394
11352.41 384
11353.41 427
11354.42 452
11355.43 391
11356.43 411
11357.44 428
11358.45 444
11359.45 439
11360.46 452
11361.46 459
11362.47 424
11363.48 449
11364.48 431
11365.49 392
11366.50 417
11367.51 407
11368.51 403
11369.52 416
11370.53 440
11371.53 406
11372.54 386
11373.55 433
11374.55 410
11375.56 385
11376.57 392
11377.58 429
11378.58 454
11379.59 431
11380.60 417
11381.60 389
11382.61 424
11383.62 419
11384.63 389
11385.63 339
11386.64 388
11387.65 432
11388.66 405
11389.67 401
11390.67 392
11391.68 417
11392.69 375
11393.70 373
11394.71 412
11395.71 453
11396.72 405
11397.73 419
11398.74 376
11399.75 433
11400.75 425
11401.76 388
11402.77 401
11403.78 377
11404.79 401
11405.80 379
11406.80 404
11407.81 423
11408.82 416
11409.83 380
11410.84 391
11411.85 358
11412.86 344
11413.87 361
11414.87 389
11415.88 372
11416.89 386
11417.90 388
11418.91 354
11419.92 330
11420.93 349
11421.94 394
11422.95 369
11423.96 395
11424.97 349
11425.98 340
11426.98 388
11427.99 421
11429.00 382
11430.01 398
11431.02 398
11432.03 373
11433.04 387
11434.05 394
11435.06 352
11436.07 328
11437.08 335
11438.09 379
11439.10 376
11440.11 359
11441.12 338
11442.13 394
11443.14 388
11444.15 395
11445.16 366
11446.17 337
11447.18 362
11448.19 371
11449.20 429
11450.21 378
11451.22 412
11452.23 369
11453.25 392
11454.26 411
11455.27 391
11456.28 391
11457.29 381
11458.30 357
11459.31 364
11460.32 397
11461.33 393
11462.34 353
11463.35 395
11464.36 391
11465.38 407
11466.39 401
11467.40 405
11468.41 382
11469.42 344
11470.43 336
11471.44 416
11472.46 397
11473.47 371
11474.48 379
11475.49 405
11476.50 318
11477.51 407
11478.52 358
11479.54 407
11480.55 388
11481.56 361
11482.57 391
11483.58 350
11484.60 366
11485.61 339
11486.62 379
11487.63 373
11488.64 392
11489.66 341
11490.67 378
11491.68 386
11492.69 398
11493.71 376
11494.72 386
11495.73 371
11496.74 408
11497.76 370
11498.77 419
11499.78 351
11500.79 379
11501.81 336
11502.82 344
11503.83 355
11504.84 375
11505.86 369
11506.87 337
11507.88 376
11508.90 343
11509.91 314
11510.92 336
11511.94 345
11512.95 334
11513.96 332
11514.98 323
11515.99 343
11517.00 336
11518.02 353
11519.03 363
11520.04 344
11521.06 405
11522.07 394
11523.08 379
11524.10 357
11525.11 359
11526.13 345
11527.14 346
11528.15 401
11529.17 388
11530.18 387
11531.20 338
11532.21 316
11533.22 390
11534.24 379
11535.25 324
11536.27 330
11537.28 345
11538.29 369
11539.31 390
11540.32 365
11541.34 372
11542.35 388
11543.37 376
11544.38 368
11545.40 359
11546.41 367
11547.43 386
11548.44 395
11549.46 384
11550.47 387
11551.49 390
11552.50 394
11553.52 384
11554.53 384
11555.55 388
11556.56 362
11557.58 397
11558.59 413
11559.61 386
11560.62 370
11561.64 395
11562.65 410
11563.67 452
11564.68 432
11565.70 375
11566.71 392
11567.73 402
11568.75 366
11569.76 407
11570.78 403
11571.79 446
11572.81 473
11573.83 385
11574.84 381
11575.86 391
11576.87 378
11577.89 382
11578.91 375
11579.92 422
11580.94 435
11581.95 450
11582.97 400
11583.99 421
11585.00 432
11586.02 471
11587.04 445
11588.05 489
11589.07 475
11590.09 457
11591.10 445
11592.12 462
11593.14 465
11594.15 496
11595.17 495
11596.19 519
11597.20 486
11598.22 523
11599.24 567
11600.25 604
11601.27 665
11602.29 720
11603.31 751
11604.32 751
11605.34 723
11606.36 706
11607.38 703
11608.39 668
11609.41 616
11610.43 582
11611.45 562
11612.46 485
11613.48 535
11614.50 480
11615.52 458
11616.53 464
11617.55 466
11618.57 446
11619.59 439
11620.61 440
11621.62 418
11622.64 418
11623.66 429
11624.68 388
11625.70 372
11626.71 368
11627.73 380
11628.75 386
11629.77 410
11630.79 404
11631.81 397
11632.82 418
11633.84 389
11634.86 382
11635.88 378
11636.90 403
11637.92 393
11638.94 326
11639.96 340
11640.97 374
11641.99 382
11643.01 361
11644.03 352
11645.05 340
11646.07 376
11647.09 405
11648.11 443
11649.13 392
11650.15 372
11651.17 333
11652.18 332
11653.20 349
11654.22 379
11655.24 371
11656.26 347
11657.28 326
11658.30 320
11659.32 353
11660.34 358
11661.36 386
11662.38 416
11663.40 432
11664.42 388
11665.44 389
11666.46 381
11667.48 364
11668.50 390
11669.52 351
11670.54 390
11671.56 389
11672.58 357
11673.60 343
11674.62 362
11675.64 404
11676.66 360
11677.68 405
11678.70 395
11679.72 382
11680.74 421
11681.77 425
11682.79 406
11683.81 451
11684.83 431
11685.85 405
11686.87 398
11687.89 347
11688.91 399
11689.93 405
11690.95 410
11691.97 411
11693.00 369
11694.02 403
11695.04 383
11696.06 422
11697.08 403
11698.10 373
11699.12 345
11700.14 347
11701.17 399
11702.19 329
11703.21 368
11704.23 358
11705.25 392
11706.27 402
11707.30 390
11708.32 361
11709.34 324
11710.36 338
11711.38 352
11712.41 375
11713.43 372
11714.45 367
11715.47 378
11716.49 390
11717.52 377
11718.54 395
11719.56 371
11720.58 376
11721.61 396
11722.63 358
11723.65 312
11724.67 392
11725.70 357
11726.72 338
11727.74 403
11728.76 349
11729.79 367
11730.81 405
11731.83 387
11732.86 405
11733.88 362
11734.90 368
11735.92 367
11736.95 415
11737.97 420
11738.99 385
11740.02 374
11741.04 366
11742.06 369
11743.09 325
11744.11 378
11745.13 381
11746.16 382
11747.18 365
11748.20 374
11749.23 368
11750.25 344
11751.27 384
11752.30 395
11753.32 363
11754.35 383
11755.37 341
11756.39 362
11757.42 374
11758.44 397
11759.47 413
11760.49 326
11761.51 345
11762.54 408
11763.56 378
11764.59 349
11765.61 354
11766.64 358
11767.66 388
11768.68 356
11769.71 387
11770.73 428
11771.76 365
11772.78 393
11773.81 376
11774.83 382
11775.86 429
11776.88 365
11777.91 395
11778.93 423
11779.96 378
11780.98 368
11782.01 337
11783.03 339
11784.06 374
11785.08 441
11786.11 395
11787.13 441
11788.16 394
11789.18 366
11790.21 429
11791.23 409
11792.26 361
11793.28 402
11794.31 372
11795.34 400
11796.36 423
11797.39 407
11798.41 405
11799.44 414
11800.46 401
11801.49 409
11802.52 410
11803.54 421
11804.57 432
11805.59 409
11806.62 366
11807.65 463
11808.67 466
11809.70 412
11810.73 415
11811.75 369
11812.78 423
11813.80 408
11814.83 408
11815.86 405
11816.88 423
11817.91 382
11818.94 410
11819.96 389
11820.99 385
11822.02 423
11823.04 407
11824.07 428
11825.10 432
11826.13 412
11827.15 437
11828.18 475
11829.21 482
11830.23 420
11831.26 386
11832.29 413
11833.32 426
11834.34 416
11835.37 374
11836.40 406
11837.42 453
11838.45 399
11839.48 374
11840.51 480
11841.54 450
11842.56 447
11843.59 402
11844.62 479
11845.65 467
11846.67 489
11847.70 478
11848.73 467
11849.76 443
11850.79 398
11851.81 456
11852.84 416
11853.87 452
11854.90 454
11855.93 469
11856.95 462
11857.98 448
11859.01 473
11860.04 467
11861.07 478
11862.10 486
11863.13 471
11864.15 519
11865.18 498
11866.21 550
11867.24 493
11868.27 473
11869.30 461
11870.33 520
11871.36 482
11872.38 450
11873.41 498
11874.44 495
11875.47 515
11876.50 501
11877.53 517
11878.56 504
11879.59 517
11880.62 493
11881.65 503
11882.68 498
11883.71 541
11884.74 552
11885.77 611
11886.80 534
11887.82 580
11888.85 598
11889.88 607
11890.91 598
11891.94 601
11892.97 576
11894.00 605
11895.03 622
11896.06 536
11897.09 560
11898.12 625
11899.15 646
11900.18 696
11901.21 725
11902.24 762
11903.27 805
11904.31 782
11905.34 749
11906.37 722
11907.40 712
11908.43 712
11909.46 722
11910.49 682
11911.52 650
11912.55 686
11913.58 674
11914.61 676
11915.64 660
11916.67 672
11917.70 648
11918.73 701
11919.77 686
11920.80 690
11921.83 702
11922.86 730
11923.89 717
11924.92 799
11925.95 771
11926.98 744
11928.02 793
11929.05 909
11930.08 918
11931.11 931
11932.14 951
11933.17 1024
11934.21 1003
11935.24 942
11936.27 866
11937.30 865
11938.33 861
11939.36 827
11940.40 778
11941.43 755
11942.46 679
11943.49 678
11944.52 648
11945.56 646
11946.59 626
11947.62 605
11948.65 586
11949.69 615
11950.72 569
11951.75 586
11952.78 595
11953.82 617
11954.85 568
11955.88 523
11956.91 520
11957.95 543
11958.98 571
11960.01 573
11961.04 539
11962.08 522
11963.11 539
11964.14 576
11965.18 549
11966.21 575
11967.24 553
11968.27 563
11969.31 514
11970.34 594
11971.37 561
11972.41 543
11973.44 543
11974.47 523
11975.51 552
11976.54 521
11977.58 588
11978.61 580
11979.64 591
11980.68 559
11981.71 529
11982.74 585
11983.78 582
11984.81 516
11985.85 552
11986.88 588
11987.91 543
11988.95 575
11989.98 528
11991.02 547
11992.05 554
11993.08 576
11994.12 587
11995.15 575
11996.19 593
11997.22 572
11998.26 552
11999.29 514
12000.32 539
12001.36 539
12002.39 591
12003.43 563
12004.46 586
12005.50 583
12006.53 598
12007.57 609
12008.60 557
12009.64 552
12010.67 556
12011.71 607
12012.74 647
12013.78 598
12014.81 642
12015.85 666
12016.88 616
12017.92 694
12018.95 653
12019.99 623
12021.02 606
12022.06 600
12023.10 638
12024.13 591
12025.17 607
12026.20 675
12027.24 698
12028.27 674
12029.31 636
12030.34 600
12031.38 637
12032.42 652
12033.45 710
12034.49 611
12035.52 675
12036.56 596
12037.60 598
12038.63 585
12039.67 664
12040.71 623
12041.74 596
12042.78 617
12043.81 624
12044.85 601
12045.89 574
12046.92 594
12047.96 612
12049.00 647
12050.03 582
12051.07 593
12052.11 566
12053.14 578
12054.18 590
12055.22 665
12056.25 632
12057.29 665
12058.33 652
12059.37 596
12060.40 605
12061.44 636
12062.48 638
12063.51 657
12064.55 605
12065.59 618
12066.63 596
12067.66 674
12068.70 641
12069.74 634
12070.78 624
12071.81 616
12072.85 659
12073.89 654
12074.93 633
12075.97 587
12077.00 622
12078.04 620
12079.08 611
12080.12 608
12081.15 572
12082.19 590
12083.23 631
12084.27 664
12085.31 652
12086.35 671
12087.38 702
12088.42 637
12089.46 661
12090.50 682
12091.54 625
12092.58 625
12093.61 706
12094.65 660
12095.69 628
12096.73 693
12097.77 727
12098.81 742
12099.85 816
12100.89 862
12101.92 821
12102.96 808
12104.00 848
12105.04 828
12106.08 807
12107.12 880
12108.16 809
12109.20 823
12110.24 777
12111.28 688
12112.32 701
12113.36 694
12114.39 612
12115.43 595
12116.47 585
12117.51 555
12118.55 577
12119.59 557
12120.63 537
12121.67 553
12122.71 558
12123.75 544
12124.79 499
12125.83 481
12126.87 518
12127.91 453
12128.95 524
12129.99 516
12131.03 535
12132.07 534
12133.11 529
12134.15 520
12135.19 552
12136.23 535
12137.27 487
12138.31 441
12139.35 474
12140.40 466
12141.44 476
12142.48 485
12143.52 449
12144.56 474
12145.60 469
12146.64 515
12147.68 490
12148.72 476
12149.76 481
12150.80 434
12151.84 468
12152.89 452
12153.93 456
12154.97 503
12156.01 489
12157.05 486
12158.09 437
12159.13 428
12160.17 418
12161.22 453
12162.26 456
12163.30 432
12164.34 461
12165.38 491
12166.42 412
12167.47 515
12168.51 479
12169.55 485
12170.59 459
12171.63 457
12172.67 393
12173.72 434
12174.76 447
12175.80 412
12176.84 480
12177.89 515
12178.93 484
12179.97 515
12181.01 474
12182.05 450
12183.10 452
12184.14 457
12185.18 467
12186.22 446
12187.27 478
12188.31 501
12189.35 464
12190.39 488
12191.44 427
12192.48 446
12193.52 433
12194.57 447
12195.61 478
12196.65 483
12197.69 413
12198.74 409
12199.78 456
12200.82 484
12201.87 512
12202.91 503
12203.95 469
12205.00 498
12206.04 474
12207.08 423
12208.13 437
12209.17 435
12210.21 447
12211.26 438
12212.30 405
12213.35 434
12214.39 420
12215.43 427
12216.48 452
12217.52 498
12218.56 491
12219.61 464
12220.65 488
12221.70 450
12222.74 433
12223.78 442
12224.83 506
12225.87 492
12226.92 515
12227.96 485
12229.01 473
12230.05 474
12231.10 461
12232.14 446
12233.18 443
12234.23 503
12235.27 484
12236.32 456
12237.36 434
12238.41 437
12239.45 457
12240.50 436
12241.54 435
12242.59 427
12243.63 418
12244.68 422
12245.72 384
12246.77 423
12247.81 397
12248.86 465
12249.90 455
12250.95 424
12251.99 424
12253.04 408
12254.08 428
12255.13 396
12256.18 415
12257.22 406
12258.27 357
12259.31 336
12260.36 416
12261.40 408
12262.45 423
12263.50 397
12264.54 398
12265.59 420
12266.63 390
12267.68 379
12268.73 394
12269.77 402
12270.82 412
12271.86 355
12272.91 349
12273.96 361
12275.00 380
12276.05 394
12277.10 407
12278.14 403
12279.19 432
12280.23 388
12281.28 386
12282.33 366
12283.37 415
12284.42 382
12285.47 383
12286.52 367
12287.56 413
12288.61 386
12289.66 421
12290.70 352
12291.75 383
12292.80 366
12293.84 419
12294.89 416
12295.94 403
12296.99 353
12298.03 379
12299.08 390
12300.13 418
12301.18 378
12302.22 395
12303.27 374
12304.32 399
12305.37 426
12306.41 396
12307.46 406
12308.51 366
12309.56 402
12310.60 385
12311.65 445
12312.70 403
12313.75 412
12314.80 369
12315.84 385
12316.89 386
12317.94 367
12318.99 400
12320.04 394
12321.09 388
12322.13 396
12323.18 402
12324.23 378
12325.28 377
12326.33 373
12327.38 426
12328.42 398
12329.47 356
12330.52 364
12331.57 384
12332.62 383
12333.67 401
12334.72 376
12335.77 413
12336.82 370
12337.86 366
12338.91 366
12339.96 406
12341.01 380
12342.06 348
12343.11 385
12344.16 370
12345.21 379
12346.26 367
12347.31 377
12348.36 361
12349.41 374
12350.46 347
12351.51 389
12352.56 363
12353.60 397
12354.65 398
12355.70 418
12356.75 385
12357.80 389
12358.85 348
12359.90 370
12360.95 381
12362.00 409
12363.05 401
12364.10 434
12365.15 377
12366.20 367
12367.25 397
12368.31 407
12369.36 409
12370.41 378
12371.46 401
12372.51 414
12373.56 440
12374.61 422
12375.66 409
12376.71 401
12377.76 412
12378.81 462
12379.86 440
12380.91 391
12381.96 437
12383.01 415
12384.07 388
12385.12 403
12386.17 393
12387.22 438
12388.27 475
12389.32 413
12390.37 444
12391.42 438
12392.47 385
12393.53 426
12394.58 399
12395.63 386
12396.68 407
12397.73 402
12398.78 435
12399.84 400
12400.89 436
12401.94 411
12402.99 424
12404.04 427
12405.09 405
12406.15 439
12407.20 419
12408.25 408
12409.30 447
12410.35 448
12411.41 454
12412.46 449
12413.51 420
12414.56 488
12415.62 511
12416.67 495
12417.72 457
12418.77 421
12419.83 463
12420.88 471
12421.93 441
12422.98 476
12424.04 492
12425.09 472
12426.14 456
12427.19 452
12428.25 517
12429.30 573
12430.35 527
12431.41 442
12432.46 474
12433.51 552
12434.57 478
12435.62 506
12436.67 487
12437.72 526
12438.78 533
12439.83 461
12440.88 492
12441.94 467
12442.99 484
12444.05 488
12445.10 464
12446.15 476
12447.21 546
12448.26 470
12449.31 447
12450.37 444
12451.42 505
12452.48 485
12453.53 492
12454.58 472
12455.64 487
12456.69 507
12457.75 516
12458.80 515
12459.85 533
12460.91 504
12461.96 529
12463.02 587
12464.07 573
12465.13 517
12466.18 596
12467.23 586
12468.29 627
12469.34 641
12470.40 651
12471.45 728
12472.51 801
12473.56 851
12474.62 912
12475.67 1063
12476.73 1044
12477.78 1178
12478.84 1103
12479.89 1133
12480.95 1085
12482.00 1006
12483.06 1015
12484.11 899
12485.17 847
12486.22 843
12487.28 740
12488.33 721
12489.39 712
12490.45 669
12491.50 706
12492.56 603
12493.61 647
12494.67 632
12495.72 593
12496.78 537
12497.84 533
12498.89 561
12499.95 544
12501.00 521
12502.06 505
12503.11 484
12504.17 479
12505.23 492
12506.28 468
12507.34 538
12508.40 503
12509.45 486
12510.51 481
12511.56 497
12512.62 522
12513.68 493
12514.73 507
12515.79 498
12516.85 546
12517.90 558
12518.96 526
12520.02 519
12521.07 474
12522.13 446
12523.19 432
12524.24 461
12525.30 437
12526.36 417
12527.42 453
12528.47 462
12529.53 436
12530.59 467
12531.64 452
12532.70 455
12533.76 485
12534.82 498
12535.87 527
12536.93 475
12537.99 455
12539.05 478
12540.10 508
12541.16 493
12542.22 493
12543.28 496
12544.34 539
12545.39 508
12546.45 534
12547.51 517
12548.57 520
12549.62 535
12550.68 558
12551.74 547
12552.80 580
12553.86 596
12554.92 676
12555.97 715
12557.03 703
12558.09 664
12559.15 678
12560.21 687
12561.27 651
12562.32 698
12563.38 695
12564.44 674
12565.50 708
12566.56 638
12567.62 605
12568.68 603
12569.74 570
12570.79 537
12571.85 526
12572.91 593
12573.97 535
12575.03 477
12576.09 472
12577.15 496
12578.21 490
12579.27 529
12580.33 553
12581.39 544
12582.45 511
12583.50 459
12584.56 499
12585.62 544
12586.68 496
12587.74 508
12588.80 506
12589.86 495
12590.92 459
12591.98 481
12593.04 469
12594.10 467
12595.16 418
12596.22 444
12597.28 527
12598.34 435
12599.40 427
12600.46 460
12601.52 454
12602.58 514
12603.64 489
12604.70 460
12605.76 449
12606.82 431
12607.88 470
12608.94 456
12610.01 452
12611.07 473
12612.13 455
12613.19 449
12614.25 463
12615.31 512
12616.37 508
12617.43 566
12618.49 500
12619.55 496
12620.61 497
12621.67 525
12622.74 529
12623.80 465
12624.86 515
12625.92 473
12626.98 445
12628.04 471
12629.10 459
12630.16 493
12631.23 419
12632.29 419
12633.35 458
12634.41 468
12635.47 482
12636.53 458
12637.60 404
12638.66 415
12639.72 386
12640.78 417
12641.84 454
12642.90 458
12643.97 414
12645.03 420
12646.09 414
12647.15 435
12648.22 445
12649.28 457
12650.34 440
12651.40 407
12652.46 430
12653.53 462
12654.59 439
12655.65 420
12656.71 387
12657.78 386
12658.84 419
12659.90 422
12660.96 394
12662.03 440
12663.09 410
12664.15 416
12665.22 452
12666.28 382
12667.34 409
12668.41 408
12669.47 374
12670.53 419
12671.59 367
12672.66 400
12673.72 375
12674.78 386
12675.85 414
12676.91 393
12677.97 347
12679.04 398
12680.10 388
12681.16 367
12682.23 376
12683.29 427
12684.36 455
12685.42 406
12686.48 443
12687.55 440
12688.61 416
12689.67 424
12690.74 413
12691.80 386
12692.87 409
12693.93 399
12695.00 438
12696.06 446
12697.12 410
12698.19 412
12699.25 431
12700.32 448
12701.38 453
12702.45 468
12703.51 416
12704.57 420
12705.64 378
12706.70 427
12707.77 417
12708.83 465
12709.90 421
12710.96 428
12712.03 443
12713.09 432
12714.16 444
12715.22 384
12716.29 458
12717.35 455
12718.42 439
12719.48 457
12720.55 439
12721.61 423
12722.68 472
12723.74 441
12724.81 450
12725.87 367
12726.94 421
12728.01 399
12729.07 362
12730.14 386
12731.20 415
12732.27 408
12733.33 446
12734.40 441
12735.47 428
12736.53 490
12737.60 436
12738.66 394
12739.73 421
12740.80 400
12741.86 468
12742.93 464
12743.99 457
12745.06 427
12746.13 371
12747.19 378
12748.26 437
12749.33 413
12750.39 414
12751.46 481
12752.53 415
12753.59 397
12754.66 345
12755.73 395
12756.79 401
12757.86 364
12758.93 392
12759.99 426
12761.06 410
12762.13 376
12763.19 392
12764.26 340
12765.33 351
12766.39 386
12767.46 406
12768.53 379
12769.60 398
12770.66 435
12771.73 419
12772.80 384
12773.87 388
12774.93 363
12776.00 365
12777.07 307
12778.14 376
12779.20 356
12780.27 341
12781.34 371
12782.41 316
12783.47 335
12784.54 370
12785.61 376
12786.68 331
12787.75 325
12788.81 351
12789.88 395
12790.95 376
12792.02 397
12793.09 348
12794.16 402
12795.22 410
12796.29 408
12797.36 404
12798.43 389
12799.50 370
12800.57 368
12801.64 369
12802.70 356
12803.77 340
12804.84 367
12805.91 422
12806.98 386
12808.05 375
12809.12 395
12810.19 383
12811.25 366
12812.32 416
12813.39 396
12814.46 376
12815.53 371
12816.60 361
12817.67 373
12818.74 387
12819.81 358
12820.88 405
12821.95 366
12823.02 354
12824.09 343
12825.16 362
12826.23 410
12827.30 375
12828.36 361
12829.43 348
12830.50 346
12831.57 378
12832.64 382
12833.71 339
12834.78 367
12835.85 390
12836.92 321
12837.99 381
12839.06 370
12840.13 360
12841.21 387
12842.28 376
12843.35 392
12844.42 308
12845.49 328
12846.56 361
12847.63 349
12848.70 369
12849.77 342
12850.84 325
12851.91 339
12852.98 351
12854.05 327
12855.12 307
12856.19 349
12857.26 307
12858.34 326
12859.41 324
12860.48 357
12861.55 337
12862.62 333
12863.69 361
12864.76 316
12865.83 303
12866.91 306
12867.98 319
12869.05 335
12870.12 346
12871.19 305
12872.26 362
12873.33 296
12874.41 337
12875.48 310
12876.55 317
12877.62 325
12878.69 325
12879.76 295
12880.84 307
12881.91 371
12882.98 343
12884.05 296
12885.12 320
12886.20 336
12887.27 316
12888.34 335
12889.41 275
12890.49 274
12891.56 278
12892.63 316
12893.70 307
12894.78 325
12895.85 298
12896.92 281
12897.99 309
12899.07 320
12900.14 322
12901.21 301
12902.28 364
12903.36 340
12904.43 324
12905.50 295
12906.58 280
12907.65 301
12908.72 298
12909.80 298
12910.87 293
12911.94 287
12913.02 294
12914.09 334
12915.16 309
12916.24 313
12917.31 314
12918.38 322
12919.46 358
12920.53 345
12921.60 326
12922.68 320
12923.75 312
12924.82 361
12925.90 323
12926.97 314
12928.05 313
12929.12 327
12930.19 291
12931.27 296
12932.34 344
12933.42 348
12934.49 327
12935.56 313
12936.64 321
12937.71 315
12938.79 324
12939.86 333
12940.94 339
12942.01 325
12943.08 275
12944.16 326
12945.23 339
12946.31 346
12947.38 303
12948.46 348
12949.53 316
12950.61 296
12951.68 316
12952.76 318
12953.83 319
12954.91 340
12955.98 323
12957.06 332
12958.13 358
12959.21 319
12960.28 324
12961.36 308
12962.43 304
12963.51 342
12964.58 337
12965.66 319
12966.74 307
12967.81 330
12968.89 329
12969.96 305
12971.04 287
12972.11 281
12973.19 326
12974.27 314
12975.34 318
12976.42 293
12977.49 315
12978.57 293
12979.65 314
12980.72 291
12981.80 332
12982.87 331
12983.95 355
12985.03 328
12986.10 294
12987.18 331
12988.26 328
12989.33 312
12990.41 317
12991.48 295
12992.56 364
12993.64 334
12994.71 328
12995.79 339
12996.87 326
12997.94 313
12999.02 328
13000.10 314
13001.18 319
13002.25 331
13003.33 328
13004.41 346
13005.48 347
13006.56 340
13007.64 363
13008.72 308
13009.79 315
13010.87 333
13011.95 288
13013.02 372
13014.10 328
13015.18 312
13016.26 318
13017.33 310
13018.41 305
13019.49 341
13020.57 344
13021.65 347
13022.72 352
13023.80 339
13024.88 341
13025.96 311
13027.04 315
13028.11 338
13029.19 349
13030.27 307
13031.35 291
13032.43 343
13033.50 345
13034.58 357
13035.66 361
13036.74 343
13037.82 342
13038.90 339
13039.98 298
13041.05 322
13042.13 332
13043.21 303
13044.29 326
13045.37 339
13046.45 362
13047.53 326
13048.61 356
13049.68 327
13050.76 335
13051.84 367
13052.92 325
13054.00 336
13055.08 329
13056.16 328
13057.24 328
13058.32 323
13059.40 304
13060.48 306
13061.56 355
13062.64 365
13063.71 319
13064.79 305
13065.87 345
13066.95 358
13068.03 372
13069.11 330
13070.19 362
13071.27 342
13072.35 349
13073.43 329
13074.51 343
13075.59 333
13076.67 331
13077.75 314
13078.83 295
13079.91 293
13080.99 335
13082.07 312
13083.15 329
13084.23 293
13085.31 318
13086.40 353
13087.48 302
13088.56 315
13089.64 332
13090.72 342
13091.80 365
13092.88 317
13093.96 318
13095.04 331
13096.12 326
13097.20 317
13098.28 290
13099.36 302
13100.45 274
13101.53 300
13102.61 338
13103.69 313
13104.77 313
13105.85 339
13106.93 333
13108.01 352
13109.10 369
13110.18 334
13111.26 309
13112.34 331
13113.42 336
13114.50 377
13115.58 347
13116.67 369
13117.75 343
13118.83 325
13119.91 357
13120.99 308
13122.08 298
13123.16 332
13124.24 324
13125.32 325
13126.40 343
13127.49 323
13128.57 287
13129.65 320
13130.73 338
13131.82 320
13132.90 332
13133.98 343
13135.06 307
13136.15 317
13137.23 322
13138.31 330
13139.39 326
13140.48 327
13141.56 311
13142.64 360
13143.72 323
13144.81 328
13145.89 305
13146.97 311
13148.06 307
13149.14 306
13150.22 342
13151.31 342
13152.39 345
13153.47 351
13154.56 316
13155.64 297
13156.72 335
13157.81 397
13158.89 323
13159.97 306
13161.06 335
13162.14 300
13163.22 326
13164.31 330
13165.39 322
13166.47 347
13167.56 303
13168.64 330
13169.73 295
13170.81 314
13171.89 331
13172.98 342
13174.06 326
13175.15 298
13176.23 329
13177.31 359
13178.40 320
13179.48 320
13180.57 348
13181.65 373
13182.74 324
13183.82 312
13184.91 333
13185.99 306
13187.07 362
13188.16 329
13189.24 368
13190.33 350
13191.41 335
13192.50 374
13193.58 346
13194.67 348
13195.75 376
13196.84 346
13197.92 316
13199.01 342
13200.09 358
13201.18 343
13202.26 328
13203.35 351
13204.44 392
13205.52 361
13206.61 355
13207.69 367
13208.78 381
13209.86 354
13210.95 301
13212.03 401
13213.12 370
13214.21 374
13215.29 362
13216.38 357
13217.46 328
13218.55 368
13219.63 352
13220.72 338
13221.81 364
13222.89 339
13223.98 373
13225.07 377
13226.15 341
13227.24 345
13228.32 367
13229.41 353
13230.50 346
13231.58 399
13232.67 379
13233.76 382
13234.84 374
13235.93 351
13237.02 346
13238.10 396
13239.19 346
13240.28 369
13241.36 398
13242.45 382
13243.54 357
13244.62 370
13245.71 392
13246.80 391
13247.89 410
13248.97 391
13250.06 393
13251.15 392
13252.23 442
13253.32 377
13254.41 340
13255.50 355
13256.58 385
13257.67 404
13258.76 399
13259.85 390
13260.94 387
13262.02 347
13263.11 378
13264.20 359
13265.29 379
13266.37 375
13267.46 384
13268.55 405
13269.64 364
13270.73 395
13271.81 379
13272.90 377
13273.99 417
13275.08 438
13276.17 439
13277.26 427
13278.34 462
13279.43 451
13280.52 457
13281.61 410
13282.70 427
13283.79 430
13284.88 451
13285.96 437
13287.05 442
13288.14 454
13289.23 452
13290.32 485
13291.41 433
13292.50 440
13293.59 504
13294.68 482
13295.76 443
13296.85 427
13297.94 437
13299.03 498
13300.12 423
13301.21 468
13302.30 518
13303.39 483
13304.48 465
13305.57 487
13306.66 462
13307.75 476
13308.84 476
13309.93 536
13311.02 484
13312.11 464
13313.20 456
13314.29 505
13315.38 534
13316.47 526
13317.56 524
13318.65 486
13319.74 518
13320.83 521
13321.92 514
13323.01 493
13324.10 573
13325.19 543
13326.28 552
13327.37 522
13328.46 519
13329.55 477
13330.64 509
13331.73 551
13332.82 527
13333.91 536
13335.00 504
13336.09 498
13337.18 500
13338.27 491
13339.37 535
13340.46 503
13341.55 463
13342.64 546
13343.73 514
13344.82 549
13345.91 466
13347.00 530
13348.09 535
13349.19 550
13350.28 596
13351.37 528
13352.46 538
13353.55 531
13354.64 556
13355.73 568
13356.83 566
13357.92 537
13359.01 571
13360.10 540
13361.19 574
13362.28 592
13363.38 590
13364.47 597
13365.56 572
13366.65 600
13367.74 563
13368.84 658
13369.93 636
13371.02 642
13372.11 601
13373.21 623
13374.30 611
13375.39 636
13376.48 553
13377.58 520
13378.67 589
13379.76 517
13380.85 464
13381.95 539
13383.04 530
13384.13 502
13385.22 506
13386.32 511
13387.41 506
13388.50 500
13389.60 544
13390.69 491
13391.78 490
13392.87 522
13393.97 488
13395.06 509
13396.15 471
13397.25 465
13398.34 511
13399.43 489
13400.53 522
13401.62 490
13402.71 476
13403.81 441
13404.90 464
13406.00 501
13407.09 536
13408.18 479
13409.28 467
13410.37 467
13411.46 511
13412.56 474
13413.65 497
13414.75 487
13415.84 470
13416.93 527
13418.03 500
13419.12 486
13420.22 474
13421.31 455
13422.41 490
13423.50 476
13424.59 451
13425.69 470
13426.78 517
13427.88 496
13428.97 479
13430.07 460
13431.16 531
13432.26 523
13433.35 485
13434.45 462
13435.54 479
13436.64 479
13437.73 513
13438.82 541
13439.92 512
13441.02 524
13442.11 484
13443.21 512
13444.30 592
13445.40 594
13446.49 523
13447.59 511
13448.68 518
13449.78 563
13450.87 524
13451.97 480
13453.06 579
13454.16 579
13455.25 583
13456.35 574
13457.45 577
13458.54 579
13459.64 622
13460.73 562
13461.83 563
13462.93 616
13464.02 571
13465.12 565
13466.21 610
13467.31 569
13468.41 586
13469.50 634
13470.60 627
13471.70 616
13472.79 592
13473.89 581
13474.98 586
13476.08 624
13477.18 622
13478.27 579
13479.37 581
13480.47 576
13481.56 543
13482.66 583
13483.76 608
13484.85 651
13485.95 629
13487.05 609
13488.15 650
13489.24 643
13490.34 680
13491.44 671
13492.53 624
13493.63 645
13494.73 642
13495.83 637
13496.92 638
13498.02 650
13499.12 714
13500.22 747
13501.31 687
13502.41 754
13503.51 770
13504.61 811
13505.70 769
13506.80 714
13507.90 786
13509.00 799
13510.09 695
13511.19 671
13512.29 656
13513.39 648
13514.49 606
13515.58 644
13516.68 627
13517.78 561
13518.88 566
13519.98 543
13521.08 522
13522.17 541
13523.27 556
13524.37 572
13525.47 590
13526.57 570
13527.67 553
13528.77 559
13529.86 562
13530.96 552
13532.06 487
13533.16 514
13534.26 542
13535.36 560
13536.46 511
13537.56 462
13538.66 450
13539.75 504
13540.85 535
13541.95 509
13543.05 481
13544.15 475
13545.25 458
13546.35 479
13547.45 508
13548.55 499
13549.65 449
13550.75 451
13551.85 446
13552.95 461
13554.05 480
13555.15 417
13556.25 455
13557.35 447
13558.45 416
13559.55 501
13560.65 445
13561.75 455
13562.85 461
13563.95 496
13565.05 470
13566.15 447
13567.25 460
13568.35 467
13569.45 462
13570.55 438
13571.65 451
13572.75 443
13573.85 450
13574.95 463
13576.05 486
13577.15 429
13578.25 454
13579.35 466
13580.45 441
13581.55 469
13582.65 502
13583.75 463
13584.86 484
13585.96 492
13587.06 466
13588.16 441
13589.26 457
13590.36 498
13591.46 445
13592.56 458
13593.66 494
13594.77 496
13595.87 480
13596.97 483
13598.07 457
13599.17 439
13600.27 461
13601.37 456
13602.48 503
13603.58 488
13604.68 464
13605.78 521
13606.88 479
13607.99 468
13609.09 483
13610.19 465
13611.29 542
13612.39 499
13613.50 498
13614.60 521
13615.70 489
13616.80 514
13617.90 560
13619.01 465
13620.11 481
13621.21 515
13622.31 560
13623.42 521
13624.52 467
13625.62 553
13626.72 557
13627.83 527
13628.93 528
13630.03 546
13631.13 476
13632.24 514
13633.34 508
13634.44 536
13635.55 454
13636.65 516
13637.75 536
13638.86 535
13639.96 520
13641.06 508
13642.17 502
13643.27 532
13644.37 496
13645.48 491
13646.58 489
13647.68 515
13648.79 506
13649.89 499
13650.99 534
13652.10 519
13653.20 478
13654.30 446
13655.41 504
13656.51 555
13657.62 479
13658.72 489
13659.82 518
13660.93 503
13662.03 473
13663.14 517
13664.24 509
13665.34 504
13666.45 526
13667.55 498
13668.66 444
13669.76 479
13670.87 460
13671.97 446
13673.07 448
13674.18 421
13675.28 435
13676.39 447
13677.49 447
13678.60 526
13679.70 508
13680.81 433
13681.91 500
13683.02 500
13684.12 483
13685.23 457
13686.33 453
13687.44 485
13688.54 529
13689.65 499
13690.75 449
13691.86 478
13692.96 490
13694.07 469
13695.17 454
13696.28 485
13697.39 531
13698.49 485
13699.60 525
13700.70 503
13701.81 519
13702.91 507
13704.02 484
13705.13 493
13706.23 556
13707.34 529
13708.44 527
13709.55 560
13710.65 528
13711.76 538
13712.87 558
13713.97 516
13715.08 552
13716.19 554
13717.29 543
13718.40 546
13719.50 495
13720.61 529
13721.72 527
13722.82 518
13723.93 566
13725.04 600
13726.14 539
13727.25 549
13728.36 575
13729.46 586
13730.57 612
13731.68 654
13732.78 692
13733.89 600
13735.00 595
13736.11 603
13737.21 623
13738.32 650
13739.43 701
13740.53 649
13741.64 606
13742.75 630
13743.86 626
13744.96 634
13746.07 648
13747.18 680
13748.29 639
13749.39 643
13750.50 651
13751.61 667
13752.72 692
13753.82 716
13754.93 703
13756.04 707
13757.15 682
13758.26 715
13759.36 760
13760.47 735
13761.58 798
13762.69 809
13763.80 844
13764.91 871
13766.01 831
13767.12 854
13768.23 911
13769.34 991
13770.45 1018
13771.56 983
13772.66 1032
13773.77 1118
13774.88 1096
13775.99 1051
13777.10 1034
13778.21 1083
13779.32 1073
13780.42 987
13781.53 910
13782.64 921
13783.75 826
13784.86 846
13785.97 870
13787.08 850
13788.19 806
13789.30 689
13790.41 708
13791.52 687
13792.63 646
13793.73 610
13794.84 648
13795.95 732
13797.06 671
13798.17 670
13799.28 665
13800.39 703
13801.50 682
13802.61 675
13803.72 620
13804.83 573
13805.94 574
13807.05 590
13808.16 621
13809.27 621
13810.38 639
13811.49 582
13812.60 608
13813.71 655
13814.82 625
13815.93 610
13817.04 583
13818.15 598
13819.26 566
13820.37 606
13821.48 569
13822.59 584
13823.71 565
13824.82 522
13825.93 541
13827.04 503
13828.15 550
13829.26 558
13830.37 582
13831.48 578
13832.59 552
13833.70 557
13834.81 555
13835.92 546
13837.04 551
13838.15 609
13839.26 572
13840.37 564
13841.48 611
13842.59 556
13843.70 560
13844.81 601
13845.93 575
13847.04 613
13848.15 568
13849.26 559
13850.37 594
13851.48 625
13852.60 601
13853.71 567
13854.82 548
13855.93 605
13857.04 593
13858.16 620
13859.27 673
13860.38 605
13861.49 613
13862.60 623
13863.72 629
13864.83 643
13865.94 654
13867.05 657
13868.17 673
13869.28 706
13870.39 636
13871.50 624
13872.62 641
13873.73 652
13874.84 646
13875.95 597
13877.07 631
13878.18 601
13879.29 636
13880.40 655
13881.52 648
13882.63 624
13883.74 637
13884.86 639
13885.97 699
13887.08 707
13888.20 700
13889.31 671
13890.42 715
13891.54 699
13892.65 680
13893.76 784
13894.88 828
13895.99 787
13897.10 785
13898.22 717
13899.33 810
13900.44 777
13901.56 674
13902.67 724
13903.79 713
13904.90 711
13906.01 693
13907.13 694
13908.24 666
13909.36 658
13910.47 668
13911.58 622
13912.70 616
13913.81 569
13914.93 585
13916.04 577
13917.16 577
13918.27 549
13919.38 585
13920.50 619
13921.61 584
13922.73 558
13923.84 574
13924.96 576
13926.07 586
13927.19 534
13928.30 580
13929.42 559
13930.53 576
13931.65 525
13932.76 563
13933.88 542
13934.99 546
13936.11 570
13937.22 535
13938.34 588
13939.45 618
13940.57 559
13941.68 570
13942.80 569
13943.91 557
13945.03 572
13946.14 547
13947.26 563
13948.38 538
13949.49 573
13950.61 541
13951.72 525
13952.84 537
13953.95 541
13955.07 505
13956.19 542
13957.30 535
13958.42 552
13959.53 512
13960.65 536
13961.77 547
13962.88 571
13964.00 524
13965.11 544
13966.23 532
13967.35 554
13968.46 510
13969.58 499
13970.70 503
13971.81 484
13972.93 516
13974.05 538
13975.16 558
13976.28 531
13977.40 551
13978.51 549
13979.63 510
13980.75 522
13981.86 562
13982.98 548
13984.10 593
13985.22 561
13986.33 512
13987.45 480
13988.57 557
13989.68 535
13990.80 526
13991.92 527
13993.04 514
13994.15 523
13995.27 521
13996.39 522
13997.51 514
13998.62 519
13999.74 505
14000.86 530
14001.98 503
14003.10 503
14004.21 558
14005.33 568
14006.45 499
14007.57 489
14008.68 512
14009.80 537
14010.92 501
14012.04 478
14013.16 512
14014.28 499
14015.39 515
14016.51 565
14017.63 563
14018.75 526
14019.87 494
14020.99 487
14022.10 487
14023.22 473
14024.34 529
14025.46 514
14026.58 483
14027.70 505
14028.82 540
14029.94 557
14031.05 505
14032.17 502
14033.29 506
14034.41 504
14035.53 520
14036.65 507
14037.77 483
14038.89 545
14040.01 530
14041.13 550
14042.25 545
14043.37 483
14044.49 508
14045.60 557
14046.72 571
14047.84 494
14048.96 525
14050.08 522
14051.20 507
14052.32 585
14053.44 555
14054.56 558
14055.68 544
14056.80 582
14057.92 596
14059.04 540
14060.16 586
14061.28 609
14062.40 606
14063.52 568
14064.64 559
14065.76 627
14066.88 651
14068.00 596
14069.12 576
14070.25 620
14071.37 648
14072.49 629
14073.61 611
14074.73 619
14075.85 654
14076.97 714
14078.09 618
14079.21 655
14080.33 685
14081.45 674
14082.57 662
14083.69 751
14084.82 673
14085.94 670
14087.06 765
14088.18 782
14089.30 747
14090.42 792
14091.54 804
14092.66 799
14093.79 799
14094.91 812
14096.03 936
14097.15 925
14098.27 872
14099.39 916
14100.52 896
14101.64 877
14102.76 903
14103.88 840
14105.00 826
14106.12 760
14107.25 756
14108.37 756
14109.49 706
14110.61 714
14111.74 715
14112.86 688
14113.98 705
14115.10 689
14116.22 650
14117.35 608
14118.47 589
14119.59 602
14120.71 647
14121.84 637
14122.96 602
14124.08 574
14125.20 595
14126.33 539
14127.45 529
14128.57 557
14129.70 582
14130.82 543
14131.94 565
14133.06 526
14134.19 513
14135.31 587
14136.43 523
14137.56 532
14138.68 541
14139.80 557
14140.93 537
14142.05 527
14143.17 531
14144.30 485
14145.42 522
14146.54 527
14147.67 517
14148.79 508
14149.91 490
14151.04 510
14152.16 507
14153.29 529
14154.41 512
14155.53 493
14156.66 489
14157.78 491
14158.91 450
14160.03 444
14161.15 486
14162.28 559
14163.40 535
14164.53 533
14165.65 523
14166.78 474
14167.90 521
14169.02 505
14170.15 482
14171.27 518
14172.40 505
14173.52 552
14174.65 509
14175.77 503
14176.90 476
14178.02 509
14179.15 501
14180.27 530
14181.40 535
14182.52 507
14183.65 506
14184.77 485
14185.90 512
14187.02 515
14188.15 483
14189.27 453
14190.40 488
14191.52 457
14192.65 487
14193.77 510
14194.90 502
14196.02 526
14197.15 556
14198.27 498
14199.40 519
14200.53 535
14201.65 527
14202.78 549
14203.90 532
14205.03 494
14206.16 475
14207.28 487
14208.41 492
14209.53 480
14210.66 433
14211.79 430
14212.91 462
14214.04 468
14215.16 413
14216.29 477
14217.42 458
14218.54 424
14219.67 471
14220.80 477
14221.92 426
14223.05 444
14224.18 437
14225.30 439
14226.43 422
14227.56 429
14228.68 412
14229.81 461
14230.94 438
14232.06 417
14233.19 433
14234.32 412
14235.44 447
14236.57 447
14237.70 450
14238.83 464
14239.95 402
14241.08 424
14242.21 438
14243.34 410
14244.46 414
14245.59 420
14246.72 373
14247.85 437
14248.97 428
14250.10 384
14251.23 411
14252.36 422
14253.48 405
14254.61 397
14255.74 400
14256.87 426
14258.00 415
14259.12 408
14260.25 416
14261.38 393
14262.51 375
14263.64 391
14264.76 403
14265.89 397
14267.02 390
14268.15 382
14269.28 362
14270.41 360
14271.53 398
14272.66 361
14273.79 355
14274.92 410
14276.05 420
14277.18 336
14278.31 349
14279.44 360
14280.56 345
14281.69 351
14282.82 346
14283.95 388
14285.08 360
14286.21 350
14287.34 346
14288.47 360
14289.60 398
14290.73 384
14291.86 350
14292.98 340
14294.11 349
14295.24 377
14296.37 336
14297.50 362
14298.63 377
14299.76 400
14300.89 408
14302.02 333
14303.15 362
14304.28 376
14305.41 398
14306.54 365
14307.67 386
14308.80 317
14309.93 337
14311.06 323
14312.19 341
14313.32 339
14314.45 347
14315.58 367
14316.71 354
14317.84 373
14318.97 357
14320.10 387
14321.23 357
14322.36 382
14323.49 371
14324.62 309
14325.76 324
14326.89 338
14328.02 325
14329.15 345
14330.28 367
14331.41 326
14332.54 317
14333.67 318
14334.80 303
14335.93 319
14337.06 329
14338.20 315
14339.33 358
14340.46 351
14341.59 327
14342.72 297
14343.85 319
14344.98 300
14346.12 320
14347.25 336
14348.38 369
14349.51 333
14350.64 318
14351.77 319
14352.90 329
14354.04 349
14355.17 294
14356.30 277
14357.43 301
14358.56 307
14359.70 296
14360.83 319
14361.96 335
14363.09 348
14364.22 338
14365.36 291
14366.49 320
14367.62 323
14368.75 314
14369.89 316
14371.02 311
14372.15 324
14373.28 308
14374.42 364
14375.55 293
14376.68 345
14377.81 307
14378.95 351
14380.08 315
14381.21 301
14382.35 325
14383.48 343
14384.61 327
14385.74 317
14386.88 324
14388.01 293
14389.14 315
14390.28 309
14391.41 333
14392.54 291
14393.68 345
14394.81 333
14395.94 347
14397.08 374
14398.21 356
14399.34 323
14400.48 287
14401.61 330
14402.75 335
14403.88 327
14405.01 320
14406.15 338
14407.28 310
14408.41 315
14409.55 352
14410.68 298
14411.82 355
14412.95 298
14414.08 295
14415.22 326
14416.35 342
14417.49 345
14418.62 333
14419.76 293
14420.89 329
14422.02 324
14423.16 337
14424.29 331
14425.43 322
14426.56 322
14427.70 316
14428.83 311
14429.97 349
14431.10 376
14432.24 348
14433.37 359
14434.51 420
14435.64 366
14436.78 364
14437.91 380
14439.05 387
14440.18 371
14441.32 312
14442.45 319
14443.59 379
14444.72 367
14445.86 302
14446.99 330
14448.13 333
14449.27 352
14450.40 337
14451.54 347
14452.67 319
14453.81 326
14454.94 340
14456.08 317
14457.22 306
14458.35 294
14459.49 291
14460.62 310
14461.76 303
14462.90 312
14464.03 349
14465.17 296
14466.30 330
14467.44 317
14468.58 303
14469.71 305
14470.85 337
14471.99 357
14473.12 299
14474.26 301
14475.40 291
14476.53 263
14477.67 280
14478.81 301
14479.94 306
14481.08 320
14482.22 333
14483.35 327
14484.49 335
14485.63 309
14486.76 343
14487.90 315
14489.04 285
14490.17 293
14491.31 303
14492.45 333
14493.59 353
14494.72 321
14495.86 276
14497.00 286
14498.14 349
14499.27 312
14500.41 318
14501.55 321
14502.69 310
14503.82 329
14504.96 320
14506.10 318
14507.24 361
14508.37 336
14509.51 347
14510.65 340
14511.79 339
14512.93 334
14514.06 319
14515.20 339
14516.34 396
14517.48 336
14518.62 317
14519.76 354
14520.89 341
14522.03 348
14523.17 373
14524.31 367
14525.45 357
14526.59 349
14527.73 365
14528.86 347
14530.00 380
14531.14 378
14532.28 336
14533.42 353
14534.56 312
14535.70 295
14536.84 299
14537.98 311
14539.11 337
14540.25 301
14541.39 318
14542.53 341
14543.67 340
14544.81 349
14545.95 337
14547.09 343
14548.23 317
14549.37 302
14550.51 317
14551.65 358
14552.79 345
14553.93 329
14555.07 357
14556.21 313
14557.35 320
14558.49 310
14559.63 298
14560.77 340
14561.91 357
14563.05 310
14564.19 285
14565.33 328
14566.47 346
14567.61 354
14568.75 314
14569.89 369
14571.03 368
14572.17 337
14573.31 345
14574.45 345
14575.59 339
14576.73 350
14577.87 352
14579.01 364
14580.15 401
14581.29 346
14582.43 362
14583.57 367
14584.71 364
14585.85 381
14587.00 375
14588.14 333
14589.28 356
14590.42 349
14591.56 318
14592.70 377
14593.84 379
14594.98 357
14596.12 399
14597.27 397
14598.41 375
14599.55 357
14600.69 409
14601.83 362
14602.97 368
14604.12 324
14605.26 417
14606.40 440
14607.54 402
14608.68 389
14609.82 406
14610.97 414
14612.11 388
14613.25 394
14614.39 403
14615.53 413
14616.68 400
14617.82 357
14618.96 389
14620.10 408
14621.25 413
14622.39 450
14623.53 411
14624.67 420
14625.81 416
14626.96 408
14628.10 467
14629.24 466
14630.39 503
14631.53 465
14632.67 451
14633.81 455
14634.96 458
14636.10 462
14637.24 501
14638.38 492
14639.53 511
14640.67 456
14641.81 501
14642.96 445
14644.10 501
14645.24 416
14646.39 415
14647.53 437
14648.67 402
14649.82 420
14650.96 407
14652.10 341
14653.25 355
14654.39 375
14655.53 379
14656.68 376
14657.82 391
14658.97 378
14660.11 349
14661.25 319
14662.40 322
14663.54 373
14664.69 326
14665.83 338
14666.97 332
14668.12 282
14669.26 351
14670.41 370
14671.55 387
14672.69 346
14673.84 324
14674.98 324
14676.13 357
14677.27 315
14678.42 325
14679.56 302
14680.71 328
14681.85 338
14683.00 332
14684.14 307
14685.29 317
14686.43 308
14687.57 322
14688.72 314
14689.86 330
14691.01 308
14692.15 312
14693.30 305
14694.45 284
14695.59 286
14696.74 259
14697.88 304
14699.03 313
14700.17 290
14701.32 260
14702.46 289
14703.61 272
14704.75 273
14705.90 285
14707.04 299
14708.19 294
14709.34 265
14710.48 287
14711.63 258
14712.77 313
14713.92 302
14715.07 284
14716.21 272
14717.36 274
14718.50 329
14719.65 302
14720.80 260
14721.94 274
14723.09 272
14724.24 283
14725.38 287
14726.53 311
14727.67 287
14728.82 296
14729.97 304
14731.11 257
14732.26 299
14733.41 281
14734.55 271
14735.70 274
14736.85 315
14737.99 271
14739.14 278
14740.29 242
14741.44 279
14742.58 301
14743.73 291
14744.88 268
14746.02 303
14747.17 277
14748.32 270
14749.47 252
14750.61 278
14751.76 281
14752.91 272
14754.06 266
14755.20 274
14756.35 263
14757.50 256
14758.65 305
14759.79 267
14760.94 273
14762.09 256
14763.24 271
14764.38 266
14765.53 249
14766.68 294
14767.83 283
14768.98 295
14770.13 247
14771.27 263
14772.42 285
14773.57 257
14774.72 234
14775.87 275
14777.01 309
14778.16 301
14779.31 256
14780.46 264
14781.61 263
14782.76 260
14783.91 248
14785.05 256
14786.20 260
14787.35 262
14788.50 296
14789.65 239
14790.80 251
14791.95 276
14793.10 258
14794.25 260
14795.39 238
14796.54 227
14797.69 245
14798.84 259
14799.99 220
14801.14 218
14802.29 229
14803.44 244
14804.59 222
14805.74 213
14806.89 226
14808.04 227
14809.19 222
14810.34 255
14811.49 238
14812.64 255
14813.79 261
14814.94 212
14816.09 224
14817.24 215
14818.39 239
14819.54 241
14820.69 228
14821.84 227
14822.99 217
14824.14 250
14825.29 223
14826.44 214
14827.59 236
14828.74 214
14829.89 230
14831.04 226
14832.19 217
14833.34 198
14834.49 231
14835.64 274
14836.79 234
14837.94 214
14839.09 221
14840.24 240
14841.40 259
14842.55 210
14843.70 231
14844.85 199
14846.00 224
14847.15 222
14848.30 201
14849.45 211
14850.60 226
14851.76 238
14852.91 220
14854.06 203
14855.21 205
14856.36 218
14857.51 263
14858.66 234
14859.82 213
14860.97 220
14862.12 208
14863.27 202
14864.42 218
14865.57 225
14866.73 219
14867.88 222
14869.03 206
14870.18 223
14871.33 205
14872.49 235
14873.64 243
14874.79 219
14875.94 208
14877.10 198
14878.25 215
14879.40 241
14880.55 242
14881.71 230
14882.86 203
14884.01 240
14885.16 242
14886.32 232
14887.47 235
14888.62 232
14889.77 254
14890.93 250
14892.08 230
14893.23 241
14894.39 253
14895.54 213
14896.69 212
14897.84 244
14899.00 231
14900.15 248
14901.30 224
14902.46 229
14903.61 202
14904.76 270
14905.92 230
14907.07 222
14908.22 254
14909.38 266
14910.53 287
14911.69 213
14912.84 248
14913.99 256
14915.15 206
14916.30 198
14917.45 215
14918.61 240
14919.76 224
14920.92 244
14922.07 245
14923.22 253
14924.38 227
14925.53 248
14926.69 249
14927.84 256
14928.99 227
14930.15 260
14931.30 227
14932.46 239
14933.61 256
14934.77 254
14935.92 253
14937.08 273
14938.23 264
14939.39 268
14940.54 254
14941.70 255
14942.85 235
14944.00 258
14945.16 261
14946.31 256
14947.47 266
14948.62 244
14949.78 273
14950.94 265
14952.09 275
14953.25 272
14954.40 252
14955.56 237
14956.71 248
14957.87 242
14959.02 275
14960.18 249
14961.33 219
14962.49 228
14963.64 244
14964.80 255
14965.96 273
14967.11 229
14968.27 214
14969.42 219
14970.58 268
14971.74 273
14972.89 266
14974.05 262
14975.20 262
14976.36 252
14977.52 255
14978.67 257
14979.83 236
14980.98 207
14982.14 225
14983.30 253
14984.45 247
14985.61 276
14986.77 230
14987.92 250
14989.08 232
14990.24 219
14991.39 236
14992.55 239
14993.71 218
14994.86 211
14996.02 194
14997.18 207
14998.33 244
14999.49 219
15000.65 224
15001.81 199
15002.96 218
15004.12 228
15005.28 234
15006.43 206
15007.59 214
15008.75 198
15009.91 207
15011.06 218
15012.22 233
15013.38 217
15014.54 225
15015.69 244
15016.85 201
15018.01 218
15019.17 200
15020.33 172
15021.48 224
15022.64 227
15023.80 200
15024.96 207
15026.12 204
15027.27 191
15028.43 199
15029.59 202
15030.75 211
15031.91 192
15033.07 205
15034.22 218
15035.38 202
15036.54 247
15037.70 194
15038.86 217
15040.02 193
15041.17 199
15042.33 199
15043.49 210
15044.65 235
15045.81 203
15046.97 205
15048.13 194
15049.29 187
15050.45 221
15051.60 177
15052.76 177
15053.92 215
15055.08 207
15056.24 236
15057.40 271
15058.56 199
15059.72 221
15060.88 201
15062.04 206
15063.20 198
15064.36 198
15065.52 219
15066.68 217
15067.84 200
15069.00 209
15070.16 212
15071.32 232
15072.48 207
15073.63 216
15074.79 255
15075.95 214
15077.11 200
15078.27 195
15079.44 221
15080.60 207
15081.76 229
15082.92 204
15084.08 204
15085.24 205
15086.40 211
15087.56 232
15088.72 218
15089.88 228
15091.04 224
15092.20 204
15093.36 234
15094.52 215
15095.68 182
15096.84 204
15098.00 222
15099.16 196
15100.32 208
15101.49 236
15102.65 209
15103.81 181
15104.97 204
15106.13 196
15107.29 201
15108.45 188
15109.61 189
15110.78 208
15111.94 216
15113.10 220
15114.26 209
15115.42 213
15116.58 207
15117.74 187
15118.91 191
15120.07 225
15121.23 247
15122.39 213
15123.55 245
15124.71 195
15125.88 183
15127.04 211
15128.20 206
15129.36 213
15130.52 204
15131.69 217
15132.85 204
15134.01 202
15135.17 219
15136.34 234
15137.50 225
15138.66 213
15139.82 216
15140.99 223
15142.15 220
15143.31 222
15144.47 216
15145.64 213
15146.80 178
15147.96 210
15149.12 205
15150.29 207
15151.45 221
15152.61 268
15153.78 231
15154.94 217
15156.10 217
15157.27 225
15158.43 213
15159.59 241
15160.75 238
15161.92 223
15163.08 211
15164.24 245
15165.41 231
15166.57 221
15167.74 235
15168.90 231
15170.06 196
15171.23 231
15172.39 228
15173.55 230
15174.72 241
15175.88 256
15177.05 241
15178.21 243
15179.37 248
15180.54 248
15181.70 249
15182.87 231
15184.03 250
15185.19 239
15186.36 246
15187.52 241
15188.69 241
15189.85 268
15191.02 243
15192.18 294
15193.34 253
15194.51 204
15195.67 246
15196.84 248
15198.00 243
15199.17 250
15200.33 277
15201.50 255
15202.66 237
15203.83 264
15204.99 252
15206.16 250
15207.32 251
15208.49 269
15209.65 237
15210.82 240
15211.98 283
15213.15 300
15214.31 270
15215.48 263
15216.64 263
15217.81 242
15218.97 268
15220.14 240
15221.31 247
15222.47 296
15223.64 302
15224.80 308
15225.97 260
15227.13 270
15228.30 280
15229.47 276
15230.63 277
15231.80 298
15232.96 304
15234.13 308
15235.30 335
15236.46 327
15237.63 318
15238.79 279
15239.96 278
15241.13 307
15242.29 291
15243.46 284
15244.63 283
15245.79 305
15246.96 308
15248.13 294
15249.29 299
15250.46 270
15251.63 258
15252.79 274
15253.96 269
15255.13 302
15256.29 254
15257.46 241
15258.63 259
15259.80 248
15260.96 238
15262.13 256
15263.30 245
15264.46 282
15265.63 249
15266.80 262
15267.97 262
15269.13 246
15270.30 242
15271.47 246
15272.64 215
15273.80 221
15274.97 222
15276.14 242
15277.31 238
15278.47 248
15279.64 232
15280.81 233
15281.98 230
15283.15 260
15284.31 221
15285.48 233
15286.65 226
15287.82 200
15288.99 232
15290.15 238
15291.32 262
15292.49 229
15293.66 215
15294.83 237
15296.00 247
15297.16 241
15298.33 243
15299.50 234
15300.67 240
15301.84 231
15303.01 249
15304.18 243
15305.35 259
15306.51 224
15307.68 225
15308.85 259
15310.02 235
15311.19 225
15312.36 222
15313.53 242
15314.70 238
15315.87 203
15317.04 228
15318.21 219
15319.37 236
15320.54 215
15321.71 198
15322.88 215
15324.05 204
15325.22 223
15326.39 235
15327.56 198
15328.73 220
15329.90 249
15331.07 255
15332.24 232
15333.41 259
15334.58 265
15335.75 250
15336.92 261
15338.09 234
15339.26 231
15340.43 247
15341.60 245
15342.77 223
15343.94 233
15345.11 214
15346.28 232
15347.45 216
15348.62 221
15349.79 231
15350.96 223
15352.13 259
15353.31 242
15354.48 208
15355.65 223
15356.82 228
15357.99 273
15359.16 220
15360.33 232
15361.50 241
15362.67 221
15363.84 221
15365.01 254
15366.19 258
15367.36 233
15368.53 214
15369.70 251
15370.87 237
15372.04 235
15373.21 228
15374.38 228
15375.56 241
15376.73 221
15377.90 259
15379.07 271
15380.24 215
15381.41 221
15382.59 254
15383.76 275
15384.93 250
15386.10 240
15387.27 258
15388.45 246
15389.62 243
15390.79 219
15391.96 266
15393.13 271
15394.31 247
15395.48 232
15396.65 206
15397.82 227
15399.00 204
15400.17 219
15401.34 225
15402.51 203
15403.69 213
15404.86 228
15406.03 241
15407.20 219
15408.38 234
15409.55 226
15410.72 214
15411.89 188
15413.07 217
15414.24 250
15415.41 220
15416.59 238
15417.76 250
15418.93 236
15420.11 211
15421.28 194
15422.45 249
15423.63 246
15424.80 255
15425.97 245
15427.15 248
15428.32 228
15429.49 228
15430.67 241
15431.84 216
15433.01 198
15434.19 213
15435.36 211
15436.54 217
15437.71 200
15438.88 219
15440.06 217
15441.23 228
15442.41 212
15443.58 227
15444.75 210
15445.93 214
15447.10 237
15448.28 240
15449.45 227
15450.63 238
15451.80 221
15452.97 225
15454.15 198
15455.32 211
15456.50 221
15457.67 200
15458.85 216
15460.02 278
15461.20 274
15462.37 216
15463.55 187
15464.72 219
15465.90 259
15467.07 259
15468.25 230
15469.42 230
15470.60 223
15471.77 232
15472.95 200
15474.12 213
15475.30 273
15476.47 222
15477.65 212
15478.82 217
15480.00 212
15481.17 193
15482.35 229
15483.53 250
15484.70 240
15485.88 211
15487.05 276
15488.23 275
15489.40 226
15490.58 240
15491.76 230
15492.93 239
15494.11 222
15495.28 243
15496.46 254
15497.64 299
15498.81 233
15499.99 236
15501.17 240
15502.34 238
15503.52 246
15504.69 211
15505.87 202
15507.05 236
15508.22 247
15509.40 248
15510.58 227
15511.75 232
15512.93 233
15514.11 252
15515.28 250
15516.46 217
15517.64 219
15518.81 230
15519.99 251
15521.17 247
15522.35 233
15523.52 247
15524.70 239
15525.88 254
15527.05 266
15528.23 243
15529.41 248
15530.59 223
15531.76 248
15532.94 254
15534.12 221
15535.30 220
15536.47 250
15537.65 287
15538.83 247
15540.01 262
15541.19 264
15542.36 243
15543.54 275
15544.72 237
15545.90 248
15547.08 230
15548.25 222
15549.43 241
15550.61 285
15551.79 296
15552.97 278
15554.14 266
15555.32 224
15556.50 228
15557.68 260
15558.86 250
15560.04 256
15561.22 255
15562.39 263
15563.57 255
15564.75 260
15565.93 268
15567.11 265
15568.29 265
15569.47 249
15570.65 288
15571.82 270
15573.00 290
15574.18 300
15575.36 253
15576.54 267
15577.72 257
15578.90 260
15580.08 281
15581.26 268
15582.44 302
15583.62 284
15584.80 299
15585.98 307
15587.16 332
15588.34 311
15589.51 291
15590.69 291
15591.87 283
15593.05 314
15594.23 304
15595.41 342
15596.59 322
15597.77 312
15598.95 327
15600.13 312
15601.31 317
15602.49 303
15603.67 319
15604.85 374
15606.03 358
15607.21 339
15608.40 308
15609.58 308
15610.76 307
15611.94 305
15613.12 298
15614.30 339
15615.48 359
15616.66 332
15617.84 338
15619.02 365
15620.20 327
15621.38 355
15622.56 356
15623.74 383
15624.93 372
15626.11 377
15627.29 374
15628.47 362
15629.65 364
15630.83 404
15632.01 381
15633.19 382
15634.37 358
15635.56 382
15636.74 427
15637.92 413
15639.10 371
15640.28 385
15641.46 377
15642.65 409
15643.83 437
15645.01 439
15646.19 406
15647.37 430
15648.55 431
15649.74 419
15650.92 455
15652.10 456
15653.28 506
15654.46 424
15655.65 444
15656.83 424
15658.01 452
15659.19 472
15660.38 407
15661.56 369
15662.74 455
15663.92 434
15665.11 423
15666.29 423
15667.47 412
15668.65 405
15669.84 453
15671.02 462
15672.20 430
15673.38 378
15674.57 404
15675.75 454
15676.93 411
15678.12 430
15679.30 436
15680.48 442
15681.67 412
15682.85 382
15684.03 396
15685.22 395
15686.40 394
15687.58 434
15688.77 416
15689.95 431
15691.13 373
15692.32 418
15693.50 420
15694.68 412
15695.87 361
15697.05 379
15698.23 422
15699.42 440
15700.60 431
15701.79 439
15702.97 393
15704.15 464
15705.34 438
15706.52 439
15707.71 413
15708.89 458
15710.07 437
15711.26 478
15712.44 465
15713.63 440
15714.81 424
15716.00 485
15717.18 467
15718.37 477
15719.55 469
15720.73 524
15721.92 506
15723.10 483
15724.29 481
15725.47 506
15726.66 478
15727.84 449
15729.03 511
15730.21 478
15731.40 490
15732.58 500
15733.77 446
15734.95 447
15736.14 467
15737.32 505
15738.51 537
15739.69 492
15740.88 493
15742.07 503
15743.25 535
15744.44 542
15745.62 562
15746.81 511
15747.99 519
15749.18 486
15750.36 516
15751.55 609
15752.74 543
15753.92 591
15755.11 564
15756.29 504
15757.48 567
15758.67 570
15759.85 557
15761.04 553
15762.22 545
15763.41 521
15764.60 489
15765.78 471
15766.97 486
15768.16 500
15769.34 493
15770.53 489
15771.72 520
15772.90 544
15774.09 490
15775.28 521
15776.46 512
15777.65 477
15778.84 476
15780.02 482
15781.21 423
15782.40 478
15783.58 459
15784.77 484
15785.96 487
15787.14 462
15788.33 481
15789.52 565
15790.71 493
15791.89 444
15793.08 454
15794.27 425
15795.46 462
15796.64 427
15797.83 410
15799.02 410
15800.21 379
15801.39 356
15802.58 421
15803.77 402
15804.96 413
15806.14 380
15807.33 372
15808.52 415
15809.71 416
15810.90 420
15812.08 392
15813.27 358
15814.46 329
15815.65 355
15816.84 357
15818.03 365
15819.21 404
15820.40 372
15821.59 336
15822.78 340
15823.97 402
15825.16 340
15826.35 345
15827.53 328
15828.72 323
15829.91 325
15831.10 342
15832.29 348
15833.48 347
15834.67 348
15835.86 345
15837.04 363
15838.23 357
15839.42 390
15840.61 346
15841.80 344
15842.99 335
15844.18 401
15845.37 372
15846.56 363
15847.75 368
15848.94 383
15850.13 359
15851.32 324
15852.51 339
15853.70 358
15854.89 350
15856.07 337
15857.26 349
15858.45 347
15859.64 330
15860.83 344
15862.02 322
15863.21 328
15864.40 343
15865.59 342
15866.78 331
15867.97 332
15869.16 354
15870.36 307
15871.55 328
15872.74 333
15873.93 306
15875.12 354
15876.31 344
15877.50 364
15878.69 358
15879.88 345
15881.07 338
15882.26 329
15883.45 353
15884.64 345
15885.83 364
15887.02 414
15888.21 377
15889.41 378
15890.60 405
15891.79 341
15892.98 316
15894.17 328
15895.36 378
15896.55 365
15897.74 382
15898.93 332
15900.13 325
15901.32 360
15902.51 369
15903.70 361
15904.89 377
15906.08 378
15907.28 382
15908.47 426
15909.66 447
15910.85 386
15912.04 358
15913.23 394
15914.43 339
15915.62 337
15916.81 366
15918.00 375
15919.19 362
15920.39 334
15921.58 349
15922.77 356
15923.96 345
15925.16 347
15926.35 364
15927.54 326
15928.73 362
15929.93 350
15931.12 351
15932.31 308
15933.50 352
15934.70 345
15935.89 401
15937.08 370
15938.27 356
15939.47 354
15940.66 332
15941.85 336
15943.05 348
15944.24 324
15945.43 350
15946.63 348
15947.82 307
15949.01 316
15950.21 305
15951.40 356
15952.59 300
15953.79 305
15954.98 305
15956.17 297
15957.37 290
15958.56 286
15959.75 283
15960.95 320
15962.14 276
15963.33 274
15964.53 297
15965.72 263
15966.92 277
15968.11 241
15969.30 231
15970.50 260
15971.69 276
15972.89 274
15974.08 289
15975.27 289
15976.47 260
15977.66 240
15978.86 243
15980.05 271
15981.25 273
15982.44 245
15983.63 234
15984.83 251
15986.02 240
15987.22 229
15988.41 266
15989.61 263
15990.80 242
15992.00 260
15993.19 236
15994.39 253
15995.58 232
15996.78 229
15997.97 282
15999.17 282
16000.36 259
16001.56 220
16002.75 249
16003.95 242
16005.14 261
16006.34 250
16007.53 257
16008.73 247
16009.93 226
16011.12 252
16012.32 223
16013.51 254
16014.71 224
16015.90 227
16017.10 242
16018.30 252
16019.49 243
16020.69 255
16021.88 252
16023.08 226
16024.28 241
16025.47 254
16026.67 211
16027.86 227
16029.06 249
16030.26 233
16031.45 223
16032.65 242
16033.85 238
16035.04 245
16036.24 212
16037.43 209
16038.63 227
16039.83 215
16041.02 232
16042.22 249
16043.42 262
16044.61 251
16045.81 230
16047.01 227
16048.21 195
16049.40 240
16050.60 222
16051.80 237
16052.99 210
16054.19 234
16055.39 232
16056.59 237
16057.78 213
16058.98 223
16060.18 218
16061.37 225
16062.57 234
16063.77 240
16064.97 194
16066.16 204
16067.36 234
16068.56 225
16069.76 221
16070.96 212
16072.15 193
16073.35 208
16074.55 190
16075.75 199
16076.95 214
16078.14 223
16079.34 244
16080.54 211
16081.74 218
16082.94 243
16084.13 201
16085.33 230
16086.53 236
16087.73 253
16088.93 214
16090.13 245
16091.33 194
16092.52 190
16093.72 254
16094.92 253
16096.12 196
16097.32 210
16098.52 225
16099.72 243
16100.92 208
16102.11 208
16103.31 214
16104.51 197
16105.71 202
16106.91 211
16108.11 206
16109.31 212
16110.51 179
16111.71 189
16112.91 227
16114.11 187
16115.31 211
16116.51 197
16117.70 210
16118.90 188
16120.10 199
16121.30 185
16122.50 183
16123.70 207
16124.90 204
16126.10 196
16127.30 209
16128.50 237
16129.70 215
16130.90 208
16132.10 215
16133.30 204
16134.50 186
16135.70 197
16136.90 190
16138.10 197
16139.30 214
16140.50 201
16141.71 206
16142.91 204
16144.11 195
16145.31 209
16146.51 178
16147.71 225
16148.91 209
16150.11 211
16151.31 199
16152.51 210
16153.71 191
16154.91 235
16156.11 216
16157.31 238
16158.52 211
16159.72 201
16160.92 214
16162.12 212
16163.32 167
16164.52 194
16165.72 199
16166.92 194
16168.13 208
16169.33 206
16170.53 174
16171.73 197
16172.93 210
16174.13 210
16175.34 208
16176.54 198
16177.74 215
16178.94 207
16180.14 180
16181.34 161
16182.55 201
16183.75 209
16184.95 198
16186.15 220
16187.35 230
16188.56 196
16189.76 199
16190.96 177
16192.16 188
16193.37 210
16194.57 248
16195.77 209
16196.97 210
16198.18 201
16199.38 189
16200.58 192
16201.78 208
16202.99 214
16204.19 210
16205.39 223
16206.60 220
16207.80 207
16209.00 227
16210.20 203
16211.41 203
16212.61 229
16213.81 248
16215.02 231
16216.22 190
16217.42 236
16218.63 253
16219.83 250
16221.03 216
16222.24 232
16223.44 215
16224.64 214
16225.85 229
16227.05 205
16228.25 218
16229.46 225
16230.66 263
16231.87 260
16233.07 243
16234.27 205
16235.48 227
16236.68 219
16237.89 225
16239.09 247
16240.29 213
16241.50 248
16242.70 225
16243.91 201
16245.11 220
16246.31 218
16247.52 230
16248.72 196
16249.93 219
16251.13 213
16252.34 225
16253.54 196
16254.75 222
16255.95 240
16257.16 260
16258.36 240
16259.57 245
16260.77 234
16261.97 237
16263.18 235
16264.38 249
16265.59 212
16266.80 236
16268.00 267
16269.21 251
16270.41 240
16271.62 201
16272.82 221
16274.03 237
16275.23 264
16276.44 240
16277.64 229
16278.85 216
16280.05 236
16281.26 222
16282.47 225
16283.67 236
16284.88 253
16286.08 260
16287.29 234
16288.49 231
16289.70 233
16290.91 234
16292.11 234
16293.32 259
16294.52 263
16295.73 264
16296.94 268
16298.14 257
16299.35 243
16300.56 244
16301.76 261
16302.97 262
16304.18 261
16305.38 262
16306.59 247
16307.79 254
16309.00 264
16310.21 232
16311.42 221
16312.62 224
16313.83 283
16315.04 275
16316.24 252
16317.45 254
16318.66 240
16319.86 255
16321.07 273
16322.28 241
16323.49 230
16324.69 244
16325.90 253
16327.11 238
16328.31 242
16329.52 232
16330.73 202
16331.94 229
16333.14 222
16334.35 219
16335.56 199
16336.77 212
16337.98 241
16339.18 240
16340.39 253
16341.60 236
16342.81 205
16344.01 206
16345.22 192
16346.43 234
16347.64 205
16348.85 216
16350.05 199
16351.26 205
16352.47 189
16353.68 204
16354.89 209
16356.10 232
16357.30 203
16358.51 203
16359.72 235
16360.93 216
16362.14 224
16363.35 209
16364.56 215
16365.77 203
16366.97 217
16368.18 201
16369.39 198
16370.60 210
16371.81 207
16373.02 211
16374.23 211
16375.44 168
16376.65 187
16377.86 188
16379.06 204
16380.27 204
16381.48 203
16382.69 201
16383.90 197
16385.11 211
16386.32 200
16387.53 199
16388.74 202
16389.95 204
16391.16 205
16392.37 215
16393.58 203
16394.79 193
16396.00 195
16397.21 219
16398.42 177
16399.63 174
16400.84 188
16402.05 190
16403.26 185
16404.47 172
16405.68 191
16406.89 197
16408.10 201
16409.31 198
16410.52 206
16411.73 233
16412.94 196
16414.15 202
16415.36 190
16416.57 189
16417.78 203
16419.00 194
16420.21 178
16421.42 169
16422.63 151
16423.84 186
16425.05 204
16426.26 199
16427.47 202
16428.68 171
16429.89 172
16431.11 184
16432.32 153
16433.53 176
16434.74 192
16435.95 237
16437.16 203
16438.37 208
16439.59 191
16440.80 196
16442.01 176
16443.22 211
16444.43 188
16445.64 199
16446.86 189
16448.07 190
16449.28 197
16450.49 197
16451.70 179
16452.91 207
16454.13 202
16455.34 155
16456.55 179
16457.76 190
16458.98 195
16460.19 196
16461.40 198
16462.61 223
16463.82 200
16465.04 220
16466.25 201
16467.46 206
16468.67 165
16469.89 187
16471.10 174
16472.31 165
16473.53 151
16474.74 162
16475.95 192
16477.16 164
16478.38 183
16479.59 202
16480.80 221
16482.02 215
16483.23 183
16484.44 170
16485.66 186
16486.87 197
16488.08 180
16489.30 193
16490.51 193
16491.72 182
16492.94 187
16494.15 179
16495.36 184
16496.58 215
16497.79 196
16499.00 205
16500.22 169
16501.43 172
16502.65 203
16503.86 206
16505.07 184
16506.29 196
16507.50 169
16508.71 171
16509.93 184
16511.14 194
16512.36 165
16513.57 169
16514.79 203
16516.00 190
16517.21 178
16518.43 181
16519.64 178
16520.86 182
16522.07 192
16523.29 181
16524.50 192
16525.72 174
16526.93 175
16528.15 160
16529.36 179
16530.58 189
16531.79 193
16533.01 170
16534.22 175
16535.44 214
16536.65 189
16537.87 171
16539.08 192
16540.30 217
16541.51 181
16542.73 178
16543.94 203
16545.16 184
16546.37 199
16547.59 214
16548.80 226
16550.02 160
16551.24 216
16552.45 204
16553.67 193
16554.88 199
16556.10 209
16557.31 204
16558.53 197
16559.75 207
16560.96 212
16562.18 184
16563.39 160
16564.61 193
16565.83 185
16567.04 213
16568.26 185
16569.47 189
16570.69 203
16571.91 187
16573.12 212
16574.34 183
16575.56 171
16576.77 182
16577.99 171
16579.21 196
16580.42 157
16581.64 176
16582.86 184
16584.07 229
16585.29 203
16586.51 211
16587.72 193
16588.94 201
16590.16 192
16591.38 189
16592.59 207
16593.81 182
16595.03 184
16596.24 172
16597.46 180
16598.68 190
16599.90 184
16601.11 220
16602.33 212
16603.55 170
16604.77 216
16605.98 208
16607.20 185
16608.42 214
16609.64 215
16610.86 193
16612.07 215
16613.29 195
16614.51 228
16615.73 197
16616.95 198
16618.16 185
16619.38 219
16620.60 192
16621.82 178
16623.04 208
16624.25 167
16625.47 203
16626.69 180
16627.91 183
16629.13 200
16630.35 192
16631.57 195
16632.78 176
16634.00 183
16635.22 173
16636.44 168
16637.66 162
16638.88 175
16640.10 186
16641.32 181
16642.53 175
16643.75 169
16644.97 172
16646.19 188
16647.41 170
16648.63 194
16649.85 177
16651.07 201
16652.29 187
16653.51 166
16654.73 156
16655.95 168
16657.17 179
16658.39 191
16659.61 205
16660.83 177
16662.04 175
16663.26 155
16664.48 161
16665.70 155
16666.92 176
16668.14 183
16669.36 214
16670.58 175
16671.80 146
16673.02 150
16674.24 169
16675.46 173
16676.68 176
16677.91 195
16679.13 171
16680.35 141
16681.57 171
16682.79 182
16684.01 160
16685.23 174
16686.45 161
16687.67 164
16688.89 137
16690.11 165
16691.33 181
16692.55 184
16693.77 185
16694.99 179
16696.21 208
16697.44 176
16698.66 154
16699.88 155
16701.10 157
16702.32 186
16703.54 169
16704.76 165
16705.98 170
16707.21 182
16708.43 176
16709.65 187
16710.87 210
16712.09 168
16713.31 174
16714.53 195
16715.76 177
16716.98 192
16718.20 177
16719.42 164
16720.64 184
16721.87 191
16723.09 171
16724.31 174
16725.53 166
16726.75 160
16727.98 185
16729.20 176
16730.42 157
16731.64 200
16732.86 167
16734.09 200
16735.31 196
16736.53 169
16737.75 179
16738.98 179
16740.20 185
16741.42 153
16742.64 193
16743.87 168
16745.09 168
16746.31 171
16747.54 165
16748.76 180
16749.98 162
16751.20 170
16752.43 164
16753.65 175
16754.87 183
16756.10 193
16757.32 186
16758.54 159
16759.77 154
16760.99 185
16762.21 196
16763.44 165
16764.66 160
16765.88 162
16767.11 161
16768.33 154
16769.55 141
16770.78 136
16772.00 158
16773.23 174
16774.45 178
16775.67 182
16776.90 178
16778.12 195
16779.35 155
16780.57 146
16781.79 158
16783.02 161
16784.24 187
16785.47 172
16786.69 165
16787.91 151
16789.14 154
16790.36 178
16791.59 182
16792.81 169
16794.04 195
16795.26 188
16796.49 157
16797.71 156
16798.94 146
16800.16 164
16801.38 197
16802.61 182
16803.83 168
16805.06 140
16806.28 184
16807.51 199
16808.73 194
16809.96 159
16811.18 170
16812.41 180
16813.64 173
16814.86 168
16816.09 152
16817.31 173
16818.54 206
16819.76 188
16820.99 183
16822.21 188
16823.44 182
16824.66 175
16825.89 181
16827.12 185
16828.34 171
16829.57 214
16830.79 189
16832.02 158
16833.25 195
16834.47 178
16835.70 198
16836.92 167
16838.15 175
16839.38 190
16840.60 191
16841.83 206
16843.06 220
16844.28 197
16845.51 205
16846.73 184
16847.96 205
16849.19 245
16850.41 218
16851.64 189
16852.87 216
16854.09 221
16855.32 225
16856.55 216
16857.77 215
16859.00 208
16860.23 210
16861.46 217
16862.68 228
16863.91 217
16865.14 215
16866.36 227
16867.59 226
16868.82 248
16870.05 246
16871.27 228
16872.50 273
16873.73 253
16874.96 261
16876.18 280
16877.41 255
16878.64 258
16879.87 249
16881.09 286
16882.32 279
16883.55 297
16884.78 298
16886.01 305
16887.23 265
16888.46 293
16889.69 284
16890.92 282
16892.15 298
16893.37 269
16894.60 265
16895.83 262
16897.06 294
16898.29 292
16899.51 288
16900.74 240
16901.97 247
16903.20 274
16904.43 271
16905.66 265
16906.89 255
16908.12 249
16909.34 255
16910.57 224
16911.80 237
16913.03 253
16914.26 226
16915.49 212
16916.72 224
16917.95 202
16919.18 217
16920.40 204
16921.63 223
16922.86 212
16924.09 208
16925.32 247
16926.55 230
16927.78 217
16929.01 231
16930.24 221
16931.47 218
16932.70 242
16933.93 195
16935.16 190
16936.39 202
16937.62 184
16938.85 174
16940.08 171
16941.31 237
16942.54 204
16943.77 182
16945.00 169
16946.23 192
16947.46 190
16948.69 175
16949.92 228
16951.15 196
16952.38 186
16953.61 179
16954.84 211
16956.07 185
16957.30 206
16958.53 170
16959.76 184
16960.99 207
16962.22 195
16963.45 187
16964.68 198
16965.92 196
16967.15 196
16968.38 194
16969.61 203
16970.84 192
16972.07 164
16973.30 179
16974.53 193
16975.76 197
16976.99 184
16978.23 170
16979.46 201
16980.69 211
16981.92 220
16983.15 212
16984.38 202
16985.61 184
16986.85 188
16988.08 186
16989.31 170
16990.54 205
16991.77 190
16993.00 179
16994.24 213
16995.47 188
16996.70 158
16997.93 172
16999.16 178
17000.40 165
17001.63 172
17002.86 169
17004.09 205
17005.32 183
17006.56 167
17007.79 188
17009.02 172
17010.25 183
17011.49 190
17012.72 180
17013.95 175
17015.18 204
17016.42 153
17017.65 164
17018.88 178
17020.12 189
17021.35 216
17022.58 194
17023.81 170
17025.05 175
17026.28 169
17027.51 157
17028.75 174
17029.98 196
17031.21 185
17032.45 170
17033.68 163
17034.91 171
17036.15 161
17037.38 150
17038.61 169
17039.85 184
17041.08 174
17042.31 159
17043.55 155
17044.78 183
17046.01 178
17047.25 192
17048.48 160
17049.72 180
17050.95 155
17052.18 167
17053.42 177
17054.65 190
17055.89 195
17057.12 160
17058.35 144
17059.59 161
17060.82 184
17062.06 160
17063.29 163
17064.53 154
17065.76 167
17066.99 170
17068.23 167
17069.46 163
17070.70 162
17071.93 150
17073.17 158
17074.40 159
17075.64 159
17076.87 154
17078.11 170
17079.34 174
17080.58 183
17081.81 165
17083.05 153
17084.28 180
17085.52 185
17086.75 183
17087.99 158
17089.22 149
17090.46 174
17091.69 169
17092.93 180
17094.16 179
17095.40 175
17096.64 208
17097.87 159
17099.11 131
17100.34 167
17101.58 142
17102.81 160
17104.05 121
17105.29 135
17106.52 146
17107.76 156
17108.99 152
17110.23 152
17111.47 153
17112.70 162
17113.94 184
17115.17 153
17116.41 165
17117.65 198
17118.88 193
17120.12 149
17121.36 163
17122.59 163
17123.83 162
17125.07 138
17126.30 189
17127.54 148
17128.78 155
17130.01 157
17131.25 186
17132.49 183
17133.72 148
17134.96 158
17136.20 164
17137.43 161
17138.67 132
17139.91 137
17141.15 161
17142.38 152
17143.62 141
17144.86 149
17146.10 151
17147.33 160
17148.57 182
17149.81 153
17151.05 157
17152.28 149
17153.52 151
17154.76 165
17156.00 186
17157.23 163
17158.47 152
17159.71 182
17160.95 157
17162.19 148
17163.42 158
17164.66 153
17165.90 184
17167.14 167
17168.38 147
17169.61 140
17170.85 150
17172.09 165
17173.33 159
17174.57 141
17175.81 137
17177.04 139
17178.28 167
17179.52 182
17180.76 152
17182.00 141
17183.24 133
17184.48 142
17185.71 145
17186.95 168
17188.19 151
17189.43 161
17190.67 150
17191.91 128
17193.15 121
17194.39 137
17195.63 162
17196.87 122
17198.11 133
17199.34 143
17200.58 162
17201.82 181
17203.06 144
17204.30 147
17205.54 121
17206.78 135
17208.02 126
17209.26 128
17210.50 130
17211.74 133
17212.98 149
17214.22 138
17215.46 153
17216.70 159
17217.94 138
17219.18 170
17220.42 162
17221.66 151
17222.90 140
17224.14 151
17225.38 153
17226.62 141
17227.86 156
17229.10 143
17230.34 126
17231.58 139
17232.82 159
17234.06 141
17235.30 163
17236.54 134
17237.78 153
17239.03 134
17240.27 112
17241.51 149
17242.75 167
17243.99 122
17245.23 113
17246.47 153
17247.71 160
17248.95 135
17250.19 139
17251.43 142
17252.68 169
17253.92 168
17255.16 130
17256.40 135
17257.64 137
17258.88 125
17260.12 164
17261.37 143
17262.61 123
17263.85 134
17265.09 131
17266.33 143
17267.57 138
17268.82 146
17270.06 140
17271.30 191
17272.54 160
17273.78 158
17275.03 149
17276.27 156
17277.51 139
17278.75 129
17279.99 143
17281.24 169
17282.48 154
17283.72 142
17284.96 154
17286.21 152
17287.45 169
17288.69 172
17289.93 156
17291.18 154
17292.42 153
17293.66 143
17294.90 131
17296.15 118
17297.39 122
17298.63 159
17299.88 134
17301.12 143
17302.36 154
17303.60 130
17304.85 134
17306.09 142
17307.33 144
17308.58 156
17309.82 165
17311.06 160
17312.31 135
17313.55 133
17314.79 133
17316.04 143
17317.28 128
17318.52 131
17319.77 149
17321.01 120
17322.26 130
17323.50 134
17324.74 140
17325.99 136
17327.23 148
17328.48 138
17329.72 143
17330.96 151
17332.21 118
17333.45 123
17334.70 157
17335.94 152
17337.18 122
17338.43 136
17339.67 116
17340.92 127
17342.16 119
17343.41 124
17344.65 144
17345.90 147
17347.14 130
17348.38 103
17349.63 130
17350.87 126
17352.12 135
17353.36 137
17354.61 109
17355.85 126
17357.10 116
17358.34 128
17359.59 123
17360.83 137
17362.08 114
17363.32 139
17364.57 180
17365.81 148
17367.06 151
17368.31 143
17369.55 159
17370.80 161
17372.04 131
17373.29 127
17374.53 151
17375.78 180
17377.02 139
17378.27 147
17379.52 138
17380.76 151
17382.01 142
17383.25 177
17384.50 141
17385.75 147
17386.99 136
17388.24 138
17389.48 160
17390.73 170
17391.98 133
17393.22 144
17394.47 153
17395.71 125
17396.96 151
17398.21 161
17399.45 168
17400.70 119
17401.95 138
17403.19 137
17404.44 167
17405.69 150
17406.93 149
17408.18 147
17409.43 160
17410.67 155
17411.92 166
17413.17 142
17414.42 148
17415.66 143
17416.91 162
17418.16 145
17419.40 149
17420.65 147
17421.90 152
17423.15 136
17424.39 114
17425.64 127
17426.89 118
17428.14 129
17429.38 127
17430.63 129
17431.88 133
17433.13 136
17434.37 147
17435.62 147
17436.87 148
17438.12 140
17439.37 143
17440.61 171
17441.86 149
17443.11 128
17444.36 154
17445.61 138
17446.85 142
17448.10 141
17449.35 134
17450.60 156
17451.85 122
17453.10 137
17454.34 150
17455.59 151
17456.84 137
17458.09 151
17459.34 127
17460.59 139
17461.84 158
17463.09 140
17464.33 152
17465.58 152
17466.83 123
17468.08 114
17469.33 142
17470.58 121
17471.83 132
17473.08 132
17474.33 132
17475.58 141
17476.83 144
17478.07 175
17479.32 155
17480.57 114
17481.82 121
17483.07 117
17484.32 126
17485.57 140
17486.82 145
17488.07 162
17489.32 149
17490.57 143
17491.82 150
17493.07 134
17494.32 158
17495.57 138
17496.82 161
17498.07 148
17499.32 164
17500.57 143
17501.82 133
17503.07 143
17504.32 143
17505.57 158
17506.82 133
17508.07 133
17509.32 143
17510.57 148
17511.82 123
17513.07 132
17514.32 149
17515.58 153
17516.83 148
17518.08 132
17519.33 141
17520.58 133
17521.83 148
17523.08 123
17524.33 157
17525.58 152
17526.83 164
17528.08 170
17529.34 155
17530.59 155
17531.84 151
17533.09 147
17534.34 146
17535.59 162
17536.84 187
17538.09 206
17539.35 169
17540.60 168
17541.85 157
17543.10 131
17544.35 149
17545.60 153
17546.86 184
17548.11 146
17549.36 150
17550.61 156
17551.86 151
17553.12 138
17554.37 136
17555.62 153
17556.87 164
17558.12 152
17559.38 138
17560.63 135
17561.88 146
17563.13 133
17564.39 133
17565.64 132
17566.89 151
17568.14 163
17569.40 144
17570.65 147
17571.90 139
17573.15 155
17574.41 150
17575.66 156
17576.91 126
17578.17 140
17579.42 159
17580.67 165
17581.92 132
17583.18 126
17584.43 128
17585.68 140
17586.94 158
17588.19 168
17589.44 143
17590.70 140
17591.95 134
17593.20 151
17594.46 149
17595.71 147
17596.97 159
17598.22 140
17599.47 142
17600.73 146
17601.98 156
17603.23 143
17604.49 173
17605.74 138
17607.00 148
17608.25 139
17609.50 155
17610.76 149
17612.01 136
17613.27 126
17614.52 171
17615.77 179
17617.03 138
17618.28 144
17619.54 121
17620.79 162
17622.05 145
17623.30 162
17624.56 159
17625.81 152
17627.06 145
17628.32 133
17629.57 145
17630.83 141
17632.08 144
17633.34 164
17634.59 163
17635.85 137
17637.10 147
17638.36 161
17639.61 132
17640.87 146
17642.12 160
17643.38 139
17644.63 127
17645.89 126
17647.15 154
17648.40 142
17649.66 129
17650.91 130
17652.17 209
17653.42 124
17654.68 139
17655.93 146
17657.19 147
17658.45 141
17659.70 146
17660.96 126
17662.21 121
17663.47 156
17664.73 156
17665.98 137
17667.24 142
17668.49 131
17669.75 132
17671.01 97
17672.26 124
17673.52 147
17674.77 152
17676.03 137
17677.29 162
17678.54 148
17679.80 137
17681.06 138
17682.31 135
17683.57 140
17684.83 132
17686.08 146
17687.34 155
17688.60 152
17689.85 128
17691.11 133
17692.37 135
17693.63 115
17694.88 120
17696.14 127
17697.40 149
17698.65 168
17699.91 127
17701.17 145
17702.43 130
17703.68 127
17704.94 111
17706.20 126
17707.46 141
17708.71 124
17709.97 139
17711.23 122
17712.49 144
17713.74 126
17715.00 117
17716.26 135
17717.52 131
17718.78 124
17720.03 130
17721.29 140
17722.55 131
17723.81 114
17725.07 130
17726.32 118
17727.58 126
17728.84 145
17730.10 122
17731.36 136
17732.62 148
17733.87 131
17735.13 133
17736.39 128
17737.65 117
17738.91 132
17740.17 130
17741.43 161
17742.69 151
17743.94 137
17745.20 151
17746.46 121
17747.72 115
17748.98 115
17750.24 133
17751.50 142
17752.76 156
17754.02 150
17755.28 137
17756.53 127
17757.79 121
17759.05 125
17760.31 137
17761.57 163
17762.83 164
17764.09 138
17765.35 118
17766.61 110
17767.87 143
17769.13 141
17770.39 137
17771.65 160
17772.91 135
17774.17 140
17775.43 128
17776.69 140
17777.95 119
17779.21 121
17780.47 125
17781.73 140
17782.99 122
17784.25 131
17785.51 140
17786.77 167
17788.03 141
17789.29 128
17790.55 103
17791.81 121
17793.07 117
17794.33 120
17795.59 149
17796.86 151
17798.12 166
17799.38 118
17800.64 106
17801.90 127
17803.16 109
17804.42 109
17805.68 124
17806.94 120
17808.20 129
17809.47 131
17810.73 118
17811.99 138
17813.25 165
17814.51 154
17815.77 146
17817.03 127
17818.29 119
17819.56 126
17820.82 124
17822.08 124
17823.34 146
17824.60 134
17825.86 154
17827.13 140
17828.39 147
17829.65 124
17830.91 130
17832.17 105
17833.44 105
17834.70 120
17835.96 134
17837.22 129
17838.48 119
17839.75 135
17841.01 124
17842.27 125
17843.53 138
17844.80 133
17846.06 136
17847.32 132
17848.58 116
17849.85 112
17851.11 134
17852.37 106
17853.63 104
17854.90 128
17856.16 157
17857.42 145
17858.69 118
17859.95 127
17861.21 121
17862.47 118
17863.74 118
17865.00 107
17866.26 118
17867.53 85
17868.79 123
17870.05 135
17871.32 135
17872.58 125
17873.84 118
17875.11 131
17876.37 126
17877.63 147
17878.90 132
17880.16 145
17881.43 117
17882.69 124
17883.95 137
17885.22 128
17886.48 119
17887.74 129
17889.01 122
17890.27 112
17891.54 147
17892.80 149
17894.07 120
17895.33 145
17896.59 124
17897.86 121
17899.12 115
17900.39 136
17901.65 112
17902.92 121
17904.18 123
17905.44 128
17906.71 112
17907.97 117
17909.24 126
17910.50 110
17911.77 86
17913.03 144
17914.30 141
17915.56 168
17916.83 169
17918.09 155
17919.36 132
17920.62 126
17921.89 134
17923.15 134
17924.42 117
17925.68 103
17926.95 110
17928.21 121
17929.48 107
17930.75 118
17932.01 155
17933.28 139
17934.54 134
17935.81 110
17937.07 102
17938.34 109
17939.61 119
17940.87 113
17942.14 122
17943.40 121
17944.67 135
17945.93 122
17947.20 99
17948.47 123
17949.73 115
17951.00 126
17952.27 141
17953.53 106
17954.80 120
17956.06 131
17957.33 119
17958.60 122
17959.86 101
17961.13 96
17962.40 114
17963.66 164
17964.93 146
17966.20 113
17967.46 123
17968.73 120
17970.00 105
17971.26 111
17972.53 127
17973.80 124
17975.07 109
17976.33 124
17977.60 133
17978.87 159
17980.13 125
17981.40 120
17982.67 139
17983.94 127
17985.20 99
17986.47 115
17987.74 128
17989.01 117
17990.27 134
17991.54 130
17992.81 107
17994.08 118
17995.34 127
17996.61 123
17997.88 123
17999.15 103
18000.42 113
18001.68 137
18002.95 125
18004.22 129
18005.49 134
18006.76 106
18008.02 129
18009.29 110
18010.56 110
18011.83 131
18013.10 129
18014.37 131
18015.63 126
18016.90 131
18018.17 125
18019.44 112
18020.71 123
18021.98 114
18023.25 105
18024.51 135
18025.78 129
18027.05 107
18028.32 117
18029.59 137
18030.86 114
18032.13 101
18033.40 100
18034.67 105
18035.94 114
18037.20 108
18038.47 139
18039.74 114
18041.01 113
18042.28 121
18043.55 120
18044.82 127
18046.09 129
18047.36 125
18048.63 112
18049.90 134
18051.17 110
18052.44 116
18053.71 107
18054.98 114
18056.25 123
18057.52 120
18058.79 120
18060.06 106
18061.33 145
18062.60 129
18063.87 166
18065.14 112
18066.41 105
18067.68 136
18068.95 143
18070.22 115
18071.49 105
18072.76 121
18074.03 141
18075.30 118
18076.57 110
18077.84 100
18079.11 110
18080.39 139
18081.66 143
18082.93 117
18084.20 120
18085.47 144
18086.74 114
18088.01 149
18089.28 108
18090.55 102
18091.82 136
18093.10 146
18094.37 121
18095.64 138
18096.91 122
18098.18 130
18099.45 114
18100.72 126
18102.00 113
18103.27 131
18104.54 121
18105.81 122
18107.08 130
18108.35 125
18109.63 125
18110.90 129
18112.17 120
18113.44 126
18114.71 157
18115.98 126
18117.26 149
18118.53 129
18119.80 121
18121.07 132
18122.35 126
18123.62 121
18124.89 116
18126.16 135
18127.43 114
18128.71 101
18129.98 113
18131.25 129
18132.52 118
18133.80 127
18135.07 125
18136.34 98
18137.62 120
18138.89 129
18140.16 121
18141.43 122
18142.71 119
18143.98 137
18145.25 105
18146.53 123
18147.80 131
18149.07 114
18150.35 126
18151.62 123
18152.89 104
18154.17 89
18155.44 106
18156.71 113
18157.99 126
18159.26 106
18160.53 120
18161.81 136
18163.08 134
18164.35 107
18165.63 128
18166.90 110
18168.18 125
18169.45 114
18170.72 101
18172.00 111
18173.27 130
18174.55 109
18175.82 124
18177.09 132
18178.37 116
18179.64 126
18180.92 122
18182.19 126
18183.47 119
18184.74 117
18186.01 105
18187.29 103
18188.56 121
18189.84 132
18191.11 143
18192.39 131
18193.66 118
18194.94 99
18196.21 117
18197.49 158
18198.76 109
18200.04 142
18201.31 115
18202.59 113
18203.86 127
18205.14 124
18206.41 116
18207.69 138
18208.96 126
18210.24 130
18211.51 125
18212.79 101
18214.06 109
18215.34 128
18216.62 154
18217.89 105
18219.17 118
18220.44 150
18221.72 131
18222.99 128
18224.27 125
18225.55 131
18226.82 143
18228.10 168
18229.37 138
18230.65 157
18231.93 138
18233.20 137
18234.48 119
18235.75 132
18237.03 129
18238.31 106
18239.58 124
18240.86 115
18242.14 126
18243.41 109
18244.69 98
18245.97 116
18247.24 109
18248.52 130
18249.80 133
18251.07 134
18252.35 126
18253.63 136
18254.90 129
18256.18 109
18257.46 114
18258.73 114
18260.01 123
18261.29 130
18262.57 108
18263.84 96
18265.12 119
18266.40 121
18267.67 119
18268.95 127
18270.23 125
18271.51 134
18272.78 112
18274.06 122
18275.34 114
18276.62 129
18277.89 116
18279.17 122
18280.45 112
18281.73 109
18283.01 114
18284.28 140
18285.56 154
18286.84 120
18288.12 102
18289.40 104
18290.67 120
18291.95 104
18293.23 112
18294.51 116
18295.79 124
18297.07 132
18298.34 124
18299.62 104
18300.90 126
18302.18 130
18303.46 118
18304.74 128
18306.02 117
18307.29 111
18308.57 143
18309.85 118
18311.13 152
18312.41 123
18313.69 115
18314.97 107
18316.25 111
18317.53 102
18318.80 138
18320.08 115
18321.36 108
18322.64 129
18323.92 115
18325.20 109
18326.48 104
18327.76 113
18329.04 121
18330.32 125
18331.60 116
18332.88 115
18334.16 103
18335.44 149
18336.72 143
18338.00 149
18339.28 122
18340.56 108
18341.84 151
18343.12 129
18344.40 112
18345.68 118
18346.96 104
18348.24 120
18349.52 138
18350.80 132
18352.08 143
18353.36 131
18354.64 146
18355.92 127
18357.20 136
18358.48 115
18359.76 144
18361.04 150
18362.32 140
18363.60 123
18364.88 111
18366.16 131
18367.45 124
18368.73 106
18370.01 114
18371.29 127
18372.57 111
18373.85 115
18375.13 129
18376.41 120
18377.69 109
18378.98 88
18380.26 113
18381.54 126
18382.82 139
18384.10 115
18385.38 119
18386.66 118
18387.95 119
18389.23 126
18390.51 120
18391.79 119
18393.07 125
18394.35 126
18395.64 127
18396.92 143
18398.20 130
18399.48 131
18400.76 124
18402.05 145
18403.33 99
18404.61 122
18405.89 126
18407.17 117
18408.46 123
18409.74 132
18411.02 110
18412.30 142
18413.59 131
18414.87 111
18416.15 127
18417.43 122
18418.72 125
18420.00 100
18421.28 128
18422.56 121
18423.85 123
18425.13 112
18426.41 116
18427.70 116
18428.98 144
18430.26 126
18431.54 143
18432.83 134
18434.11 131
18435.39 118
18436.68 113
18437.96 137
18439.24 116
18440.53 103
18441.81 124
18443.09 97
18444.38 139
18445.66 130
18446.95 117
18448.23 91
18449.51 116
18450.80 115
18452.08 123
18453.36 104
18454.65 122
18455.93 105
18457.22 153
18458.50 134
18459.78 130
18461.07 135
18462.35 143
18463.64 132
18464.92 136
18466.21 119
18467.49 141
18468.77 127
18470.06 158
18471.34 121
18472.63 125
18473.91 124
18475.20 147
18476.48 132
18477.77 110
18479.05 133
18480.34 144
18481.62 120
18482.91 123
18484.19 134
18485.47 135
18486.76 119
18488.04 101
18489.33 104
18490.62 141
18491.90 122
18493.19 127
18494.47 107
18495.76 112
18497.04 126
18498.33 130
18499.61 127
18500.90 111
18502.18 123
18503.47 115
18504.75 130
18506.04 130
18507.33 108
18508.61 136
18509.90 124
18511.18 100
18512.47 107
18513.76 117
18515.04 117
18516.33 117
18517.61 124
18518.90 140
18520.19 145
18521.47 129
18522.76 109
18524.04 97
18525.33 102
18526.62 97
18527.90 124
18529.19 128
18530.48 116
18531.76 120
18533.05 132
18534.34 136
18535.62 124
18536.91 96
18538.20 135
18539.48 137
18540.77 138
18542.06 126
18543.34 148
18544.63 142
18545.92 128
18547.21 112
18548.49 128
18549.78 146
18551.07 144
18552.36 140
18553.64 122
18554.93 102
18556.22 108
18557.50 122
18558.79 124
18560.08 114
18561.37 100
18562.66 127
18563.94 123
18565.23 125
18566.52 112
18567.81 114
18569.09 127
18570.38 129
18571.67 130
18572.96 126
18574.25 116
18575.53 115
18576.82 116
18578.11 136
18579.40 119
18580.69 120
18581.98 135
18583.26 152
18584.55 126
18585.84 126
18587.13 133
18588.42 156
18589.71 138
18590.99 130
18592.28 139
18593.57 154
18594.86 146
18596.15 142
18597.44 118
18598.73 141
18600.02 138
18601.31 144
18602.59 153
18603.88 153
18605.17 157
18606.46 145
18607.75 143
18609.04 139
18610.33 151
18611.62 141
18612.91 148
18614.20 163
18615.49 145
18616.78 165
18618.07 165
18619.36 154
18620.65 137
18621.94 142
18623.23 134
18624.52 172
18625.81 131
18627.10 150
18628.39 147
18629.68 139
18630.97 160
18632.26 129
18633.55 142
18634.84 130
18636.13 145
18637.42 126
18638.71 131
18640.00 128
18641.29 130
18642.58 118
18643.87 141
18645.16 146
18646.45 131
18647.74 166
18649.03 120
18650.32 157
18651.61 144
18652.90 130
18654.19 148
18655.48 107
18656.78 115
18658.07 131
18659.36 132
18660.65 129
18661.94 112
18663.23 113
18664.52 116
18665.81 111
18667.10 94
18668.40 110
18669.69 149
18670.98 133
18672.27 125
18673.56 135
18674.85 140
18676.14 114
18677.44 123
18678.73 131
18680.02 117
18681.31 115
18682.60 133
18683.90 106
18685.19 114
18686.48 106
18687.77 94
18689.06 117
18690.36 124
18691.65 117
18692.94 101
18694.23 118
18695.52 113
18696.82 124
18698.11 129
18699.40 136
18700.69 117
18701.99 146
18703.28 138
18704.57 118
18705.86 111
18707.16 108
18708.45 116
18709.74 139
18711.04 123
18712.33 122
18713.62 117
18714.91 127
18716.21 106
18717.50 110
18718.79 111
18720.09 125
18721.38 97
18722.67 110
18723.97 142
18725.26 154
18726.55 180
18727.85 164
18729.14 140
18730.43 128
18731.73 134
18733.02 123
18734.31 127
18735.61 116
18736.90 126
18738.19 111
18739.49 102
18740.78 114
18742.08 112
18743.37 128
18744.66 110
18745.96 108
18747.25 105
18748.55 110
18749.84 130
18751.13 149
18752.43 110
18753.72 118
18755.02 132
18756.31 109
18757.61 106
18758.90 107
18760.20 108
18761.49 144
18762.78 140
18764.08 129
18765.37 131
18766.67 113
18767.96 115
18769.26 106
18770.55 122
18771.85 116
18773.14 108
18774.44 126
18775.73 115
18777.03 112
18778.32 97
18779.62 115
18780.91 138
18782.21 104
18783.50 141
18784.80 118
18786.10 115
18787.39 121
18788.69 115
18789.98 127
18791.28 104
18792.57 112
18793.87 131
18795.16 132
18796.46 132
18797.76 112
18799.05 124
18800.35 124
18801.64 125
18802.94 122
18804.24 104
18805.53 98
18806.83 110
18808.12 129
18809.42 113
18810.72 108
18812.01 106
18813.31 106
18814.61 105
18815.90 128
18817.20 113
18818.50 127
18819.79 123
18821.09 95
18822.39 98
18823.68 91
18824.98 120
18826.28 119
18827.57 111
18828.87 128
18830.17 121
18831.46 116
18832.76 137
18834.06 106
18835.35 103
18836.65 115
18837.95 131
18839.25 81
18840.54 108
18841.84 140
18843.14 120
18844.44 123
18845.73 120
18847.03 110
18848.33 94
18849.63 121
18850.92 126
18852.22 114
18853.52 96
18854.82 108
18856.11 130
18857.41 139
18858.71 127
18860.01 121
18861.31 123
18862.60 106
18863.90 129
18865.20 123
18866.50 129
18867.80 115
18869.10 114
18870.39 102
18871.69 93
18872.99 120
18874.29 117
18875.59 118
18876.89 108
18878.18 116
18879.48 137
18880.78 105
18882.08 128
18883.38 105
18884.68 110
18885.98 109
18887.28 105
18888.57 100
18889.87 111
18891.17 112
18892.47 100
18893.77 112
18895.07 109
18896.37 96
18897.67 119
18898.97 95
18900.27 87
18901.57 96
18902.87 110
18904.17 115
18905.47 108
18906.76 108
18908.06 87
18909.36 91
18910.66 97
18911.96 116
18913.26 109
18914.56 107
18915.86 94
18917.16 121
18918.46 113
18919.76 115
18921.06 95
18922.36 116
18923.66 124
18924.96 107
18926.26 105
18927.56 93
18928.86 135
18930.17 116
18931.47 113
18932.77 104
18934.07 109
18935.37 126
18936.67 121
18937.97 110
18939.27 130
18940.57 117
18941.87 114
18943.17 127
18944.47 110
18945.77 127
18947.07 131
18948.38 130
18949.68 109
18950.98 119
18952.28 104
18953.58 81
18954.88 119
18956.18 104
18957.48 88
18958.79 104
18960.09 86
18961.39 118
18962.69 94
18963.99 88
18965.29 110
18966.59 132
18967.90 111
18969.20 99
18970.50 86
18971.80 103
18973.10 120
18974.41 110
18975.71 103
18977.01 93
18978.31 115
18979.61 103
18980.92 100
18982.22 99
18983.52 122
18984.82 114
18986.12 105
18987.43 100
18988.73 104
18990.03 103
18991.33 91
18992.64 108
18993.94 109
18995.24 104
18996.54 110
18997.85 107
18999.15 92
19000.45 94
19001.76 93
19003.06 128
19004.36 107
19005.66 90
19006.97 120
19008.27 127
19009.57 130
19010.88 90
19012.18 107
19013.48 122
19014.79 124
19016.09 110
19017.39 110
19018.70 128
19020.00 81
19021.30 108
19022.61 118
19023.91 89
19025.22 120
19026.52 117
19027.82 123
19029.13 106
19030.43 121
19031.73 101
19033.04 116
19034.34 123
19035.65 107
19036.95 119
19038.25 131
19039.56 129
19040.86 102
19042.17 96
19043.47 118
19044.78 136
19046.08 101
19047.38 113
19048.69 123
19049.99 97
19051.30 99
19052.60 100
19053.91 103
19055.21 126
19056.52 109
19057.82 105
19059.13 100
19060.43 112
19061.74 101
19063.04 82
19064.35 100
19065.65 112
19066.96 96
19068.26 96
19069.57 105
19070.87 108
19072.18 96
19073.48 99
19074.79 133
19076.09 114
19077.40 99
19078.70 112
19080.01 118
19081.32 114
19082.62 105
19083.93 102
19085.23 97
19086.54 92
19087.84 106
19089.15 114
19090.46 92
19091.76 126
19093.07 114
19094.37 111
19095.68 122
19096.99 98
19098.29 89
19099.60 90
19100.90 99
19102.21 94
19103.52 106
19104.82 96
19106.13 105
19107.44 121
19108.74 152
19110.05 113
19111.36 116
19112.66 109
19113.97 102
19115.28 110
19116.58 107
19117.89 120
19119.20 95
19120.50 111
19121.81 105
19123.12 110
19124.43 99
19125.73 84
19127.04 95
19128.35 100
19129.65 88
19130.96 106
19132.27 83
19133.58 101
19134.88 97
19136.19 109
19137.50 111
19138.81 122
19140.11 142
19141.42 107
19142.73 114
19144.04 108
19145.34 98
19146.65 88
19147.96 111
19149.27 114
19150.58 107
19151.88 101
19153.19 89
19154.50 123
19155.81 108
19157.12 86
19158.42 112
19159.73 113
19161.04 117
19162.35 120
19163.66 105
19164.97 99
19166.28 114
19167.58 117
19168.89 98
19170.20 110
19171.51 110
19172.82 110
19174.13 116
19175.44 111
19176.75 104
19178.05 108
19179.36 132
19180.67 123
19181.98 112
19183.29 93
19184.60 122
19185.91 109
19187.22 109
19188.53 95
19189.84 102
19191.15 102
19192.46 111
19193.76 110
19195.07 92
19196.38 87
19197.69 107
19199.00 110
19200.31 96
19201.62 96
19202.93 110
19204.24 109
19205.55 93
19206.86 99
19208.17 90
19209.48 93
19210.79 119
19212.10 109
19213.41 104
19214.72 105
19216.03 105
19217.34 106
19218.65 96
19219.96 117
19221.27 105
19222.58 123
19223.89 139
19225.20 120
19226.52 130
19227.83 98
19229.14 87
19230.45 102
19231.76 97
19233.07 105
19234.38 78
19235.69 111
19237.00 102
19238.31 94
19239.62 93
19240.93 90
19242.25 103
19243.56 123
19244.87 117
19246.18 98
19247.49 108
19248.80 117
19250.11 126
19251.42 116
19252.74 96
19254.05 114
19255.36 115
19256.67 117
19257.98 87
19259.29 127
19260.61 95
19261.92 94
19263.23 115
19264.54 97
19265.85 114
19267.17 84
19268.48 97
19269.79 113
19271.10 100
19272.41 96
19273.73 124
19275.04 117
19276.35 98
19277.66 105
19278.98 97
19280.29 105
19281.60 110
19282.91 105
19284.23 97
19285.54 113
19286.85 94
19288.16 97
19289.48 102
19290.79 93
19292.10 124
19293.41 120
19294.73 114
19296.04 73
19297.35 107
19298.67 85
19299.98 107
19301.29 113
19302.61 104
19303.92 91
19305.23 106
19306.55 84
19307.86 101
19309.17 110
19310.49 101
19311.80 114
19313.11 119
19314.43 82
19315.74 111
19317.05 112
19318.37 132
19319.68 133
19320.99 109
19322.31 88
19323.62 91
19324.94 94
19326.25 89
19327.56 95
19328.88 96
19330.19 103
19331.51 96
19332.82 90
19334.14 101
19335.45 94
19336.76 89
19338.08 113
19339.39 105
19340.71 99
19342.02 116
19343.34 88
19344.65 105
19345.97 101
19347.28 110
19348.59 108
19349.91 99
19351.22 112
19352.54 100
19353.85 93
19355.17 105
19356.48 114
19357.80 101
19359.11 149
19360.43 119
19361.74 104
19363.06 107
19364.38 107
19365.69 96
19367.01 134
19368.32 125
19369.64 105
19370.95 110
19372.27 102
19373.58 125
19374.90 122
19376.21 94
19377.53 93
19378.85 87
19380.16 99
19381.48 108
19382.79 98
19384.11 103
19385.43 105
19386.74 113
19388.06 103
19389.37 116
19390.69 120
19392.01 92
19393.32 116
19394.64 101
19395.96 104
19397.27 111
19398.59 114
19399.91 103
19401.22 95
19402.54 124
19403.85 145
19405.17 116
19406.49 122
19407.80 106
19409.12 111
19410.44 108
19411.76 126
19413.07 110
19414.39 87
19415.71 94
19417.02 105
19418.34 114
19419.66 84
19420.98 105
19422.29 106
19423.61 111
19424.93 122
19426.24 112
19427.56 105
19428.88 90
19430.20 113
19431.51 98
19432.83 105
19434.15 105
19435.47 83
19436.79 99
19438.10 105
19439.42 99
19440.74 103
19442.06 103
19443.37 102
19444.69 113
19446.01 85
19447.33 114
19448.65 111
19449.97 98
19451.28 97
19452.60 104
19453.92 112
19455.24 102
19456.56 113
19457.88 90
19459.19 102
19460.51 121
19461.83 108
19463.15 119
19464.47 93
19465.79 119
19467.11 112
19468.42 103
19469.74 113
19471.06 151
19472.38 145
19473.70 98
19475.02 117
19476.34 174
19477.66 117
19478.98 118
19480.30 134
19481.62 112
19482.93 126
19484.25 117
19485.57 116
19486.89 123
19488.21 129
19489.53 110
19490.85 114
19492.17 95
19493.49 85
19494.81 120
19496.13 105
19497.45 117
19498.77 92
19500.09 102
19501.41 103
19502.73 120
19504.05 119
19505.37 81
19506.69 102
19508.01 117
19509.33 120
19510.65 113
19511.97 136
19513.29 112
19514.61 109
19515.93 104
19517.25 93
19518.57 103
19519.89 115
19521.21 89
19522.54 139
19523.86 108
19525.18 124
19526.50 121
19527.82 86
19529.14 119
19530.46 128
19531.78 141
19533.10 125
19534.42 111
19535.74 83
19537.07 111
19538.39 118
19539.71 137
19541.03 95
19542.35 91
19543.67 115
19544.99 93
19546.31 118
19547.64 99
19548.96 95
19550.28 98
19551.60 108
19552.92 95
19554.24 131
19555.57 98
19556.89 114
19558.21 98
19559.53 102
19560.85 90
19562.18 119
19563.50 108
19564.82 98
19566.14 112
19567.46 110
19568.79 102
19570.11 109
19571.43 123
19572.75 99
19574.08 97
19575.40 112
19576.72 106
19578.04 96
19579.37 104
19580.69 90
19582.01 125
19583.33 107
19584.66 102
19585.98 113
19587.30 136
19588.63 98
19589.95 104
19591.27 102
19592.59 128
19593.92 111
19595.24 97
19596.56 104
19597.89 121
19599.21 117
19600.53 103
19601.86 95
19603.18 118
19604.50 113
19605.83 98
19607.15 97
19608.47 110
19609.80 92
19611.12 121
19612.45 103
19613.77 93
19615.09 103
19616.42 92
19617.74 127
19619.06 110
19620.39 104
19621.71 110
19623.04 99
19624.36 91
19625.69 106
19627.01 102
19628.33 128
19629.66 124
19630.98 99
19632.31 91
19633.63 122
19634.96 112
19636.28 131
19637.60 101
19638.93 109
19640.25 118
19641.58 98
19642.90 99
19644.23 96
19645.55 92
19646.88 121
19648.20 94
19649.53 124
19650.85 124
19652.18 104
19653.50 120
19654.83 111
19656.15 106
19657.48 91
19658.80 110
19660.13 113
19661.45 116
19662.78 106
19664.11 109
19665.43 107
19666.76 108
19668.08 111
19669.41 115
19670.73 114
19672.06 109
19673.39 98
19674.71 120
19676.04 120
19677.36 118
19678.69 105
19680.01 110
19681.34 103
19682.67 104
19683.99 111
19685.32 118
19686.65 101
19687.97 107
19689.30 118
19690.62 118
19691.95 91
19693.28 89
19694.60 111
19695.93 106
19697.26 109
19698.58 113
19699.91 99
19701.24 119
19702.56 116
19703.89 109
19705.22 117
19706.54 116
19707.87 109
19709.20 122
19710.53 107
19711.85 110
19713.18 108
19714.51 97
19715.83 110
19717.16 95
19718.49 113
19719.82 103
19721.14 107
19722.47 100
19723.80 117
19725.13 109
19726.45 110
19727.78 110
19729.11 90
19730.44 114
19731.76 121
19733.09 107
19734.42 109
19735.75 157
19737.08 135
19738.40 112
19739.73 113
19741.06 98
19742.39 84
19743.72 100
19745.04 111
19746.37 112
19747.70 79
19749.03 108
19750.36 116
19751.69 123
19753.01 117
19754.34 107
19755.67 115
19757.00 114
19758.33 116
19759.66 101
19760.99 103
19762.31 111
19763.64 131
19764.97 130
19766.30 109
19767.63 122
19768.96 120
19770.29 111
19771.62 107
19772.95 89
19774.28 96
19775.60 113
19776.93 101
19778.26 119
19779.59 136
19780.92 118
19782.25 112
19783.58 104
19784.91 92
19786.24 108
19787.57 87
19788.90 117
19790.23 118
19791.56 118
19792.89 119
19794.22 88
19795.55 117
19796.88 105
19798.21 102
19799.54 100
19800.87 117
19802.20 108
19803.53 92
19804.86 104
19806.19 93
19807.52 96
19808.85 125
19810.18 112
19811.51 109
19812.84 94
19814.17 88
19815.50 108
19816.83 114
19818.16 138
19819.49 113
19820.83 118
19822.16 97
19823.49 101
19824.82 93
19826.15 101
19827.48 113
19828.81 121
19830.14 96
19831.47 91
19832.80 102
19834.14 116
19835.47 130
19836.80 110
19838.13 130
19839.46 122
19840.79 120
19842.12 108
19843.46 111
19844.79 104
19846.12 80
19847.45 99
19848.78 118
19850.11 118
19851.45 96
19852.78 85
19854.11 81
19855.44 102
19856.77 97
19858.11 122
19859.44 114
19860.77 114
19862.10 120
19863.43 86
19864.77 117
19866.10 122
19867.43 109
19868.76 152
19870.10 145
19871.43 107
19872.76 95
19874.09 96
19875.43 120
19876.76 115
19878.09 105
19879.42 95
19880.76 133
19882.09 120
19883.42 140
19884.75 111
19886.09 92
19887.42 117
19888.75 101
19890.09 95
19891.42 96
19892.75 97
19894.09 109
19895.42 114
19896.75 101
19898.09 107
19899.42 96
19900.75 84
19902.09 118
19903.42 109
19904.75 113
19906.09 132
19907.42 117
19908.75 135
19910.09 113
19911.42 131
19912.76 118
19914.09 121
19915.42 119
19916.76 114
19918.09 110
19919.43 115
19920.76 101
19922.09 93
19923.43 100
19924.76 110
19926.10 110
19927.43 114
19928.77 90
19930.10 106
19931.43 116
19932.77 117
19934.10 103
19935.44 97
19936.77 130
19938.11 123
19939.44 110
19940.78 89
19942.11 105
19943.45 98
19944.78 102
19946.12 101
19947.45 108
19948.79 140
19950.12 123
19951.46 92
19952.79 103
19954.13 110
19955.46 128
19956.80 117
19958.13 96
19959.47 83
19960.80 109
19962.14 113
19963.48 110
19964.81 91
19966.15 108
19967.48 93
19968.82 92
19970.15 107
19971.49 84
19972.83 98
19974.16 115
19975.50 87
19976.83 103
19978.17 111
19979.51 114
19980.84 122
19982.18 120
19983.51 113
19984.85 116
19986.19 110
19987.52 128
19988.86 121
19990.20 118
19991.53 114
19992.87 114
19994.21 111
19995.54 94
19996.88 88
19998.22 111
19999.55 114
20000.89 110
20002.23 125
20003.56 95
20004.90 117
20006.24 107
20007.57 111
20008.91 118
20010.25 105
20011.59 89
20012.92 121
20014.26 109
20015.60 120
20016.94 114
20018.27 121
20019.61 155
20020.95 111
20022.28 104
20023.62 100
20024.96 122
20026.30 124
20027.64 101
20028.97 108
20030.31 113
20031.65 113
20032.99 143
20034.32 133
20035.66 100
20037.00 115
20038.34 137
20039.68 121
20041.02 105
20042.35 114
20043.69 105
20045.03 118
20046.37 109
20047.71 92
20049.05 93
20050.38 99
20051.72 128
20053.06 121
20054.40 115
20055.74 110
20057.08 121
20058.42 103
20059.75 84
20061.09 114
20062.43 128
20063.77 110
20065.11 135
20066.45 133
20067.79 112
20069.13 118
20070.47 126
20071.81 131
20073.14 100
20074.48 115
20075.82 120
20077.16 113
20078.50 87
20079.84 117
20081.18 124
20082.52 116
20083.86 116
20085.20 106
20086.54 135
20087.88 126
20089.22 96
20090.56 125
20091.90 107
20093.24 103
20094.58 128
20095.92 126
20097.26 118
20098.60 108
20099.94 103
20101.28 104
20102.62 118
20103.96 116
20105.30 137
20106.64 138
20107.98 129
20109.32 105
20110.66 92
20112.00 95
20113.34 105
20114.68 108
20116.02 113
20117.36 119
20118.71 115
20120.05 106
20121.39 102
20122.73 128
20124.07 129
20125.41 131
20126.75 91
20128.09 113
20129.43 104
20130.77 118
20132.12 114
20133.46 123
20134.80 109
20136.14 138
20137.48 144
20138.82 134
20140.16 121
20141.51 117
20142.85 128
20144.19 117
20145.53 117
