# Supplementary material for: MALDI-TOF MS typing enables the classification of brewing yeasts of the genus Saccharomyces to major beer styles
Source: PLoS One. 2017 Aug 9;12(8):e0181694. doi: 10.1371/journal.pone.0181694 (PMC5549903; doi:10.1371/journal.pone.0181694)
Supplement: S1 File — The directory includes 90 raw files and was zipped to “.zip”; the folder has three strains with 30 spectra per strain; S1 Text explains the raw files with an example and Table 1 represents the yeast strains used within the experiment. (ZIP) [file pone.0181694.s004.zip › 1-3/30250-68-OG-WB-WB-YPG-18h-E-E_2015-07-14_1_0_C7_1.dat]

2000.53 179
2000.95 281
2001.37 193
2001.79 158
2002.21 163
2002.64 142
2003.06 129
2003.48 104
2003.90 139
2004.32 123
2004.75 158
2005.17 142
2005.59 126
2006.01 128
2006.43 146
2006.86 155
2007.28 159
2007.70 159
2008.12 137
2008.55 122
2008.97 187
2009.39 136
2009.81 132
2010.24 133
2010.66 151
2011.08 199
2011.50 186
2011.93 150
2012.35 150
2012.77 174
2013.20 176
2013.62 123
2014.04 99
2014.46 88
2014.89 125
2015.31 144
2015.73 162
2016.16 121
2016.58 169
2017.00 167
2017.43 110
2017.85 152
2018.27 181
2018.70 184
2019.12 136
2019.54 149
2019.97 191
2020.39 206
2020.82 203
2021.24 152
2021.66 155
2022.09 131
2022.51 144
2022.94 167
2023.36 230
2023.78 152
2024.21 179
2024.63 153
2025.06 136
2025.48 176
2025.90 136
2026.33 166
2026.75 145
2027.18 116
2027.60 131
2028.03 200
2028.45 183
2028.88 111
2029.30 111
2029.72 180
2030.15 148
2030.57 118
2031.00 154
2031.42 111
2031.85 125
2032.27 110
2032.70 136
2033.12 135
2033.55 138
2033.97 163
2034.40 177
2034.82 145
2035.25 120
2035.67 174
2036.10 137
2036.52 173
2036.95 137
2037.38 155
2037.80 205
2038.23 187
2038.65 163
2039.08 208
2039.50 137
2039.93 104
2040.36 168
2040.78 167
2041.21 153
2041.63 172
2042.06 160
2042.48 190
2042.91 161
2043.34 186
2043.76 128
2044.19 151
2044.62 182
2045.04 107
2045.47 119
2045.89 109
2046.32 158
2046.75 130
2047.17 152
2047.60 141
2048.03 124
2048.45 148
2048.88 179
2049.31 183
2049.73 154
2050.16 143
2050.59 94
2051.01 100
2051.44 151
2051.87 135
2052.29 189
2052.72 146
2053.15 174
2053.58 184
2054.00 155
2054.43 196
2054.86 179
2055.28 134
2055.71 132
2056.14 149
2056.57 160
2056.99 200
2057.42 185
2057.85 168
2058.28 181
2058.71 157
2059.13 127
2059.56 160
2059.99 145
2060.42 162
2060.84 192
2061.27 189
2061.70 141
2062.13 137
2062.56 124
2062.98 158
2063.41 213
2063.84 167
2064.27 135
2064.70 142
2065.13 188
2065.55 187
2065.98 158
2066.41 179
2066.84 139
2067.27 117
2067.70 207
2068.13 168
2068.55 151
2068.98 131
2069.41 227
2069.84 185
2070.27 167
2070.70 166
2071.13 201
2071.56 244
2071.99 176
2072.41 185
2072.84 157
2073.27 216
2073.70 157
2074.13 109
2074.56 175
2074.99 173
2075.42 181
2075.85 142
2076.28 155
2076.71 129
2077.14 118
2077.57 106
2078.00 163
2078.43 135
2078.86 144
2079.29 151
2079.72 103
2080.15 129
2080.58 136
2081.01 142
2081.44 174
2081.87 146
2082.30 212
2082.73 176
2083.16 145
2083.59 154
2084.02 111
2084.45 156
2084.88 141
2085.31 120
2085.74 131
2086.17 130
2086.60 160
2087.03 155
2087.46 162
2087.89 178
2088.32 189
2088.75 160
2089.18 194
2089.62 203
2090.05 189
2090.48 191
2090.91 181
2091.34 192
2091.77 185
2092.20 181
2092.63 187
2093.06 149
2093.49 124
2093.93 146
2094.36 185
2094.79 177
2095.22 164
2095.65 185
2096.08 143
2096.52 182
2096.95 160
2097.38 156
2097.81 130
2098.24 103
2098.67 199
2099.11 216
2099.54 173
2099.97 143
2100.40 149
2100.83 162
2101.27 135
2101.70 150
2102.13 168
2102.56 137
2102.99 136
2103.43 132
2103.86 130
2104.29 136
2104.72 132
2105.16 150
2105.59 132
2106.02 135
2106.45 131
2106.89 163
2107.32 179
2107.75 145
2108.19 160
2108.62 174
2109.05 150
2109.48 112
2109.92 111
2110.35 115
2110.78 128
2111.22 137
2111.65 193
2112.08 118
2112.52 127
2112.95 220
2113.38 176
2113.82 165
2114.25 129
2114.68 184
2115.12 171
2115.55 169
2115.98 202
2116.42 169
2116.85 128
2117.28 135
2117.72 139
2118.15 138
2118.59 194
2119.02 153
2119.45 154
2119.89 213
2120.32 188
2120.76 193
2121.19 169
2121.62 176
2122.06 150
2122.49 191
2122.93 252
2123.36 186
2123.80 181
2124.23 232
2124.66 194
2125.10 138
2125.53 128
2125.97 201
2126.40 170
2126.84 174
2127.27 139
2127.71 139
2128.14 120
2128.58 162
2129.01 140
2129.45 169
2129.88 200
2130.32 227
2130.75 132
2131.19 178
2131.62 196
2132.06 190
2132.49 185
2132.93 182
2133.36 219
2133.80 181
2134.23 136
2134.67 210
2135.11 150
2135.54 134
2135.98 147
2136.41 169
2136.85 145
2137.28 163
2137.72 110
2138.16 141
2138.59 180
2139.03 160
2139.46 185
2139.90 180
2140.34 198
2140.77 182
2141.21 151
2141.64 126
2142.08 151
2142.52 175
2142.95 156
2143.39 131
2143.83 144
2144.26 162
2144.70 197
2145.14 240
2145.57 190
2146.01 171
2146.45 163
2146.88 182
2147.32 192
2147.76 182
2148.19 162
2148.63 136
2149.07 161
2149.50 137
2149.94 145
2150.38 208
2150.81 207
2151.25 159
2151.69 144
2152.13 220
2152.56 183
2153.00 235
2153.44 197
2153.88 199
2154.31 194
2154.75 167
2155.19 190
2155.63 159
2156.06 163
2156.50 129
2156.94 168
2157.38 191
2157.82 172
2158.25 135
2158.69 195
2159.13 178
2159.57 187
2160.01 218
2160.44 186
2160.88 197
2161.32 173
2161.76 143
2162.20 140
2162.63 167
2163.07 197
2163.51 170
2163.95 192
2164.39 156
2164.83 149
2165.27 185
2165.70 168
2166.14 188
2166.58 142
2167.02 142
2167.46 154
2167.90 147
2168.34 133
2168.78 189
2169.22 152
2169.65 183
2170.09 193
2170.53 181
2170.97 193
2171.41 161
2171.85 207
2172.29 180
2172.73 204
2173.17 214
2173.61 212
2174.05 181
2174.49 212
2174.93 236
2175.37 185
2175.81 182
2176.25 255
2176.69 203
2177.13 214
2177.57 200
2178.01 209
2178.45 158
2178.89 237
2179.33 252
2179.77 207
2180.21 186
2180.65 212
2181.09 176
2181.53 200
2181.97 198
2182.41 176
2182.85 189
2183.29 165
2183.73 157
2184.17 184
2184.61 179
2185.05 169
2185.49 169
2185.93 205
2186.37 154
2186.81 132
2187.25 180
2187.69 223
2188.14 262
2188.58 196
2189.02 214
2189.46 248
2189.90 185
2190.34 188
2190.78 245
2191.22 219
2191.66 184
2192.11 236
2192.55 219
2192.99 224
2193.43 249
2193.87 234
2194.31 238
2194.76 199
2195.20 158
2195.64 175
2196.08 248
2196.52 226
2196.96 234
2197.41 221
2197.85 250
2198.29 189
2198.73 250
2199.17 194
2199.62 159
2200.06 184
2200.50 170
2200.94 196
2201.38 213
2201.83 210
2202.27 208
2202.71 242
2203.15 256
2203.60 289
2204.04 253
2204.48 217
2204.92 247
2205.37 191
2205.81 180
2206.25 196
2206.70 290
2207.14 259
2207.58 195
2208.02 229
2208.47 183
2208.91 205
2209.35 231
2209.80 239
2210.24 213
2210.68 202
2211.13 208
2211.57 208
2212.01 157
2212.46 171
2212.90 190
2213.34 201
2213.79 234
2214.23 207
2214.67 211
2215.12 209
2215.56 193
2216.00 155
2216.45 185
2216.89 192
2217.34 150
2217.78 154
2218.22 176
2218.67 204
2219.11 179
2219.56 161
2220.00 166
2220.44 190
2220.89 160
2221.33 159
2221.78 207
2222.22 164
2222.67 153
2223.11 160
2223.55 191
2224.00 148
2224.44 161
2224.89 175
2225.33 142
2225.78 146
2226.22 180
2226.67 164
2227.11 195
2227.56 227
2228.00 205
2228.45 198
2228.89 176
2229.34 174
2229.78 172
2230.23 233
2230.67 216
2231.12 186
2231.56 201
2232.01 241
2232.45 202
2232.90 169
2233.35 200
2233.79 221
2234.24 248
2234.68 242
2235.13 196
2235.57 279
2236.02 288
2236.46 286
2236.91 281
2237.36 223
2237.80 178
2238.25 221
2238.69 219
2239.14 156
2239.59 178
2240.03 161
2240.48 167
2240.92 219
2241.37 174
2241.82 197
2242.26 212
2242.71 161
2243.16 154
2243.60 139
2244.05 139
2244.50 169
2244.94 158
2245.39 207
2245.84 210
2246.28 190
2246.73 138
2247.18 124
2247.62 164
2248.07 172
2248.52 219
2248.96 169
2249.41 181
2249.86 154
2250.31 138
2250.75 157
2251.20 125
2251.65 148
2252.10 142
2252.54 177
2252.99 182
2253.44 212
2253.89 221
2254.33 187
2254.78 157
2255.23 186
2255.68 121
2256.12 142
2256.57 146
2257.02 144
2257.47 165
2257.91 188
2258.36 141
2258.81 174
2259.26 133
2259.71 152
2260.16 141
2260.60 192
2261.05 146
2261.50 174
2261.95 169
2262.40 121
2262.84 145
2263.29 178
2263.74 189
2264.19 208
2264.64 173
2265.09 147
2265.54 119
2265.98 203
2266.43 213
2266.88 216
2267.33 169
2267.78 205
2268.23 167
2268.68 199
2269.13 191
2269.58 193
2270.03 181
2270.47 169
2270.92 174
2271.37 220
2271.82 237
2272.27 257
2272.72 230
2273.17 198
2273.62 165
2274.07 177
2274.52 204
2274.97 201
2275.42 218
2275.87 172
2276.32 189
2276.77 254
2277.22 219
2277.67 193
2278.12 170
2278.57 194
2279.02 159
2279.47 167
2279.92 165
2280.37 171
2280.82 240
2281.27 193
2281.72 185
2282.17 193
2282.62 204
2283.07 209
2283.52 218
2283.97 202
2284.42 128
2284.87 144
2285.32 174
2285.77 180
2286.22 272
2286.67 285
2287.13 255
2287.58 222
2288.03 211
2288.48 218
2288.93 261
2289.38 263
2289.83 312
2290.28 356
2290.73 351
2291.18 310
2291.64 293
2292.09 371
2292.54 364
2292.99 355
2293.44 298
2293.89 280
2294.34 318
2294.80 265
2295.25 276
2295.70 272
2296.15 213
2296.60 187
2297.05 192
2297.51 179
2297.96 188
2298.41 216
2298.86 173
2299.31 164
2299.77 154
2300.22 148
2300.67 200
2301.12 200
2301.57 142
2302.03 177
2302.48 206
2302.93 142
2303.38 136
2303.84 173
2304.29 125
2304.74 193
2305.19 171
2305.65 195
2306.10 158
2306.55 240
2307.01 246
2307.46 242
2307.91 230
2308.36 219
2308.82 277
2309.27 177
2309.72 137
2310.18 180
2310.63 210
2311.08 242
2311.54 242
2311.99 179
2312.44 173
2312.90 201
2313.35 186
2313.80 221
2314.26 177
2314.71 228
2315.16 251
2315.62 198
2316.07 277
2316.52 250
2316.98 184
2317.43 252
2317.88 242
2318.34 231
2318.79 200
2319.25 150
2319.70 184
2320.15 188
2320.61 188
2321.06 166
2321.52 164
2321.97 214
2322.43 230
2322.88 158
2323.33 150
2323.79 217
2324.24 244
2324.70 210
2325.15 166
2325.61 296
2326.06 226
2326.52 225
2326.97 222
2327.43 209
2327.88 248
2328.34 240
2328.79 238
2329.25 200
2329.70 218
2330.16 179
2330.61 191
2331.07 239
2331.52 213
2331.98 186
2332.43 138
2332.89 188
2333.34 201
2333.80 210
2334.25 205
2334.71 211
2335.16 204
2335.62 241
2336.08 276
2336.53 183
2336.99 216
2337.44 210
2337.90 207
2338.35 188
2338.81 135
2339.27 147
2339.72 183
2340.18 152
2340.63 175
2341.09 203
2341.55 258
2342.00 217
2342.46 209
2342.91 179
2343.37 104
2343.83 165
2344.28 186
2344.74 183
2345.20 133
2345.65 167
2346.11 205
2346.57 196
2347.02 183
2347.48 169
2347.94 214
2348.39 223
2348.85 204
2349.31 233
2349.76 212
2350.22 182
2350.68 234
2351.14 180
2351.59 147
2352.05 144
2352.51 143
2352.96 208
2353.42 200
2353.88 195
2354.34 215
2354.79 162
2355.25 147
2355.71 181
2356.17 176
2356.62 175
2357.08 178
2357.54 159
2358.00 146
2358.46 188
2358.91 239
2359.37 226
2359.83 225
2360.29 159
2360.74 202
2361.20 209
2361.66 187
2362.12 233
2362.58 221
2363.04 175
2363.49 239
2363.95 216
2364.41 183
2364.87 179
2365.33 192
2365.79 183
2366.24 212
2366.70 180
2367.16 176
2367.62 169
2368.08 219
2368.54 209
2369.00 281
2369.46 186
2369.91 184
2370.37 199
2370.83 199
2371.29 169
2371.75 151
2372.21 226
2372.67 165
2373.13 154
2373.59 270
2374.05 297
2374.51 212
2374.97 265
2375.42 236
2375.88 185
2376.34 160
2376.80 175
2377.26 178
2377.72 175
2378.18 224
2378.64 208
2379.10 194
2379.56 174
2380.02 171
2380.48 225
2380.94 176
2381.40 148
2381.86 211
2382.32 200
2382.78 185
2383.24 204
2383.70 199
2384.16 148
2384.62 174
2385.08 161
2385.54 164
2386.00 181
2386.47 157
2386.93 171
2387.39 165
2387.85 174
2388.31 239
2388.77 240
2389.23 189
2389.69 203
2390.15 264
2390.61 258
2391.07 192
2391.53 183
2391.99 194
2392.46 215
2392.92 188
2393.38 143
2393.84 174
2394.30 190
2394.76 207
2395.22 186
2395.68 215
2396.15 224
2396.61 213
2397.07 217
2397.53 237
2397.99 195
2398.45 193
2398.92 212
2399.38 272
2399.84 171
2400.30 134
2400.76 174
2401.23 212
2401.69 195
2402.15 201
2402.61 203
2403.07 186
2403.54 199
2404.00 178
2404.46 216
2404.92 204
2405.38 187
2405.85 218
2406.31 194
2406.77 234
2407.23 184
2407.70 175
2408.16 148
2408.62 186
2409.08 215
2409.55 166
2410.01 128
2410.47 109
2410.94 133
2411.40 178
2411.86 220
2412.32 182
2412.79 228
2413.25 207
2413.71 206
2414.18 164
2414.64 224
2415.10 222
2415.57 173
2416.03 197
2416.49 220
2416.96 208
2417.42 202
2417.88 173
2418.35 198
2418.81 179
2419.28 239
2419.74 222
2420.20 199
2420.67 260
2421.13 259
2421.59 186
2422.06 205
2422.52 196
2422.99 200
2423.45 180
2423.91 188
2424.38 180
2424.84 162
2425.31 187
2425.77 181
2426.24 217
2426.70 227
2427.16 213
2427.63 175
2428.09 215
2428.56 202
2429.02 221
2429.49 240
2429.95 202
2430.42 189
2430.88 212
2431.35 169
2431.81 285
2432.28 262
2432.74 181
2433.21 224
2433.67 210
2434.14 235
2434.60 189
2435.07 207
2435.53 158
2436.00 168
2436.46 215
2436.93 181
2437.39 169
2437.86 173
2438.32 178
2438.79 172
2439.26 240
2439.72 245
2440.19 255
2440.65 225
2441.12 189
2441.58 215
2442.05 264
2442.52 266
2442.98 303
2443.45 242
2443.91 225
2444.38 185
2444.85 206
2445.31 252
2445.78 273
2446.24 177
2446.71 219
2447.18 198
2447.64 169
2448.11 234
2448.58 198
2449.04 152
2449.51 153
2449.98 193
2450.44 164
2450.91 223
2451.38 199
2451.84 191
2452.31 172
2452.78 174
2453.24 144
2453.71 159
2454.18 211
2454.64 204
2455.11 211
2455.58 180
2456.05 183
2456.51 190
2456.98 141
2457.45 201
2457.92 222
2458.38 147
2458.85 164
2459.32 162
2459.79 192
2460.25 177
2460.72 151
2461.19 162
2461.66 169
2462.12 131
2462.59 169
2463.06 167
2463.53 144
2464.00 168
2464.46 150
2464.93 157
2465.40 196
2465.87 163
2466.34 160
2466.80 138
2467.27 158
2467.74 195
2468.21 178
2468.68 183
2469.15 163
2469.61 224
2470.08 230
2470.55 226
2471.02 182
2471.49 191
2471.96 215
2472.43 183
2472.89 180
2473.36 160
2473.83 203
2474.30 234
2474.77 207
2475.24 167
2475.71 155
2476.18 186
2476.65 184
2477.12 183
2477.59 223
2478.05 180
2478.52 162
2478.99 196
2479.46 192
2479.93 179
2480.40 142
2480.87 160
2481.34 180
2481.81 167
2482.28 189
2482.75 155
2483.22 139
2483.69 145
2484.16 153
2484.63 174
2485.10 173
2485.57 198
2486.04 184
2486.51 213
2486.98 170
2487.45 185
2487.92 281
2488.39 211
2488.86 237
2489.33 229
2489.80 219
2490.27 269
2490.74 177
2491.21 165
2491.68 213
2492.15 202
2492.62 209
2493.10 201
2493.57 191
2494.04 170
2494.51 186
2494.98 234
2495.45 242
2495.92 169
2496.39 172
2496.86 178
2497.33 174
2497.80 176
2498.28 170
2498.75 197
2499.22 225
2499.69 209
2500.16 236
2500.63 266
2501.10 247
2501.58 165
2502.05 171
2502.52 213
2502.99 172
2503.46 170
2503.93 218
2504.41 215
2504.88 165
2505.35 218
2505.82 199
2506.29 191
2506.76 236
2507.24 163
2507.71 226
2508.18 200
2508.65 244
2509.13 229
2509.60 199
2510.07 239
2510.54 267
2511.01 212
2511.49 227
2511.96 210
2512.43 260
2512.90 255
2513.38 228
2513.85 276
2514.32 227
2514.80 182
2515.27 183
2515.74 182
2516.21 199
2516.69 234
2517.16 220
2517.63 228
2518.11 205
2518.58 166
2519.05 196
2519.53 176
2520.00 148
2520.47 207
2520.95 140
2521.42 175
2521.89 174
2522.37 190
2522.84 183
2523.31 196
2523.79 256
2524.26 236
2524.73 187
2525.21 172
2525.68 212
2526.16 191
2526.63 163
2527.10 161
2527.58 151
2528.05 153
2528.52 187
2529.00 200
2529.47 207
2529.95 194
2530.42 192
2530.90 198
2531.37 160
2531.84 208
2532.32 186
2532.79 167
2533.27 217
2533.74 227
2534.22 181
2534.69 209
2535.17 185
2535.64 240
2536.12 242
2536.59 213
2537.07 213
2537.54 191
2538.02 153
2538.49 186
2538.97 208
2539.44 249
2539.92 292
2540.39 260
2540.87 313
2541.34 250
2541.82 220
2542.29 202
2542.77 239
2543.24 240
2543.72 295
2544.19 323
2544.67 242
2545.14 198
2545.62 258
2546.10 254
2546.57 270
2547.05 241
2547.52 251
2548.00 318
2548.47 284
2548.95 275
2549.43 278
2549.90 264
2550.38 349
2550.86 274
2551.33 254
2551.81 367
2552.28 299
2552.76 235
2553.24 220
2553.71 247
2554.19 245
2554.67 177
2555.14 165
2555.62 216
2556.10 194
2556.57 241
2557.05 217
2557.53 181
2558.00 209
2558.48 186
2558.96 234
2559.43 232
2559.91 171
2560.39 185
2560.86 231
2561.34 212
2561.82 208
2562.30 193
2562.77 230
2563.25 165
2563.73 186
2564.21 189
2564.68 271
2565.16 198
2565.64 202
2566.12 183
2566.59 218
2567.07 199
2567.55 193
2568.03 200
2568.50 206
2568.98 205
2569.46 194
2569.94 186
2570.42 155
2570.89 201
2571.37 211
2571.85 186
2572.33 166
2572.81 193
2573.28 258
2573.76 206
2574.24 170
2574.72 189
2575.20 195
2575.68 201
2576.15 234
2576.63 209
2577.11 190
2577.59 176
2578.07 162
2578.55 145
2579.03 153
2579.50 173
2579.98 200
2580.46 180
2580.94 159
2581.42 188
2581.90 176
2582.38 203
2582.86 218
2583.34 226
2583.82 208
2584.30 203
2584.77 184
2585.25 217
2585.73 244
2586.21 173
2586.69 193
2587.17 211
2587.65 183
2588.13 158
2588.61 194
2589.09 249
2589.57 209
2590.05 209
2590.53 248
2591.01 199
2591.49 158
2591.97 177
2592.45 187
2592.93 195
2593.41 194
2593.89 206
2594.37 216
2594.85 214
2595.33 182
2595.81 151
2596.29 190
2596.77 182
2597.25 257
2597.73 192
2598.21 195
2598.69 200
2599.17 184
2599.65 184
2600.14 195
2600.62 205
2601.10 201
2601.58 158
2602.06 165
2602.54 253
2603.02 153
2603.50 196
2603.98 272
2604.46 189
2604.95 181
2605.43 166
2605.91 169
2606.39 174
2606.87 163
2607.35 203
2607.83 187
2608.31 178
2608.80 177
2609.28 208
2609.76 235
2610.24 184
2610.72 203
2611.20 232
2611.69 218
2612.17 216
2612.65 269
2613.13 247
2613.61 190
2614.10 158
2614.58 215
2615.06 220
2615.54 186
2616.02 170
2616.51 159
2616.99 176
2617.47 169
2617.95 202
2618.44 170
2618.92 226
2619.40 207
2619.88 207
2620.37 182
2620.85 181
2621.33 237
2621.81 216
2622.30 247
2622.78 194
2623.26 208
2623.75 221
2624.23 216
2624.71 190
2625.19 175
2625.68 223
2626.16 193
2626.64 209
2627.13 197
2627.61 217
2628.09 216
2628.58 202
2629.06 251
2629.54 267
2630.03 191
2630.51 157
2630.99 200
2631.48 185
2631.96 227
2632.45 266
2632.93 246
2633.41 215
2633.90 215
2634.38 189
2634.86 212
2635.35 214
2635.83 169
2636.32 235
2636.80 232
2637.28 239
2637.77 236
2638.25 232
2638.74 218
2639.22 246
2639.71 200
2640.19 242
2640.68 290
2641.16 237
2641.64 228
2642.13 225
2642.61 190
2643.10 223
2643.58 270
2644.07 256
2644.55 222
2645.04 214
2645.52 235
2646.01 211
2646.49 170
2646.98 188
2647.46 174
2647.95 200
2648.43 172
2648.92 195
2649.40 225
2649.89 265
2650.37 152
2650.86 135
2651.34 183
2651.83 174
2652.32 233
2652.80 214
2653.29 294
2653.77 239
2654.26 248
2654.74 198
2655.23 250
2655.72 246
2656.20 229
2656.69 188
2657.17 252
2657.66 210
2658.15 176
2658.63 224
2659.12 174
2659.60 198
2660.09 210
2660.58 184
2661.06 144
2661.55 185
2662.04 223
2662.52 184
2663.01 151
2663.49 198
2663.98 189
2664.47 207
2664.95 189
2665.44 148
2665.93 254
2666.42 219
2666.90 179
2667.39 216
2667.88 187
2668.36 232
2668.85 257
2669.34 178
2669.82 219
2670.31 241
2670.80 201
2671.29 178
2671.77 189
2672.26 187
2672.75 227
2673.24 295
2673.72 291
2674.21 254
2674.70 301
2675.19 335
2675.67 314
2676.16 265
2676.65 324
2677.14 351
2677.62 312
2678.11 204
2678.60 231
2679.09 192
2679.58 181
2680.06 213
2680.55 259
2681.04 256
2681.53 194
2682.02 268
2682.51 199
2682.99 230
2683.48 246
2683.97 233
2684.46 164
2684.95 199
2685.44 226
2685.92 198
2686.41 201
2686.90 233
2687.39 256
2687.88 286
2688.37 189
2688.86 242
2689.35 266
2689.83 237
2690.32 166
2690.81 247
2691.30 230
2691.79 225
2692.28 188
2692.77 226
2693.26 235
2693.75 192
2694.24 204
2694.73 192
2695.22 196
2695.71 249
2696.20 272
2696.68 233
2697.17 318
2697.66 230
2698.15 236
2698.64 249
2699.13 248
2699.62 200
2700.11 233
2700.60 206
2701.09 217
2701.58 238
2702.07 232
2702.56 277
2703.05 271
2703.54 234
2704.03 271
2704.52 252
2705.01 311
2705.50 253
2706.00 305
2706.49 268
2706.98 167
2707.47 241
2707.96 259
2708.45 215
2708.94 184
2709.43 166
2709.92 225
2710.41 198
2710.90 177
2711.39 222
2711.88 228
2712.37 226
2712.87 214
2713.36 229
2713.85 225
2714.34 215
2714.83 261
2715.32 216
2715.81 199
2716.30 232
2716.80 231
2717.29 215
2717.78 214
2718.27 241
2718.76 280
2719.25 252
2719.75 275
2720.24 275
2720.73 203
2721.22 175
2721.71 199
2722.20 208
2722.70 230
2723.19 233
2723.68 247
2724.17 322
2724.66 255
2725.16 211
2725.65 210
2726.14 193
2726.63 250
2727.13 274
2727.62 263
2728.11 233
2728.60 266
2729.10 257
2729.59 220
2730.08 241
2730.57 202
2731.07 192
2731.56 180
2732.05 224
2732.54 256
2733.04 213
2733.53 258
2734.02 199
2734.52 186
2735.01 193
2735.50 257
2736.00 224
2736.49 229
2736.98 278
2737.47 200
2737.97 228
2738.46 145
2738.95 195
2739.45 192
2739.94 241
2740.44 283
2740.93 282
2741.42 230
2741.92 206
2742.41 249
2742.90 279
2743.40 244
2743.89 298
2744.39 218
2744.88 241
2745.37 211
2745.87 190
2746.36 207
2746.86 168
2747.35 215
2747.84 228
2748.34 181
2748.83 214
2749.33 218
2749.82 181
2750.32 242
2750.81 244
2751.30 225
2751.80 230
2752.29 185
2752.79 180
2753.28 208
2753.78 221
2754.27 262
2754.77 288
2755.26 242
2755.76 250
2756.25 219
2756.75 199
2757.24 202
2757.74 190
2758.23 258
2758.73 219
2759.22 185
2759.72 209
2760.21 217
2760.71 280
2761.20 272
2761.70 249
2762.20 225
2762.69 217
2763.19 224
2763.68 199
2764.18 257
2764.67 180
2765.17 209
2765.67 220
2766.16 223
2766.66 200
2767.15 232
2767.65 247
2768.14 224
2768.64 251
2769.14 260
2769.63 266
2770.13 189
2770.63 206
2771.12 218
2771.62 231
2772.11 159
2772.61 166
2773.11 225
2773.60 292
2774.10 198
2774.60 226
2775.09 311
2775.59 288
2776.09 304
2776.58 378
2777.08 297
2777.58 258
2778.07 195
2778.57 260
2779.07 304
2779.57 302
2780.06 253
2780.56 269
2781.06 344
2781.55 292
2782.05 226
2782.55 228
2783.05 170
2783.54 226
2784.04 197
2784.54 213
2785.04 199
2785.53 249
2786.03 211
2786.53 174
2787.03 224
2787.52 178
2788.02 190
2788.52 260
2789.02 247
2789.52 218
2790.01 204
2790.51 204
2791.01 244
2791.51 224
2792.01 254
2792.50 220
2793.00 237
2793.50 229
2794.00 226
2794.50 208
2795.00 234
2795.50 274
2795.99 249
2796.49 282
2796.99 252
2797.49 311
2797.99 296
2798.49 215
2798.99 268
2799.48 254
2799.98 282
2800.48 214
2800.98 222
2801.48 221
2801.98 211
2802.48 183
2802.98 238
2803.48 184
2803.98 198
2804.48 290
2804.97 241
2805.47 164
2805.97 207
2806.47 321
2806.97 285
2807.47 251
2807.97 268
2808.47 269
2808.97 251
2809.47 258
2809.97 230
2810.47 190
2810.97 243
2811.47 201
2811.97 215
2812.47 214
2812.97 247
2813.47 188
2813.97 168
2814.47 194
2814.97 226
2815.47 195
2815.97 206
2816.47 252
2816.97 230
2817.47 257
2817.97 187
2818.47 237
2818.97 251
2819.47 218
2819.98 263
2820.48 224
2820.98 197
2821.48 207
2821.98 208
2822.48 219
2822.98 257
2823.48 201
2823.98 226
2824.48 279
2824.98 217
2825.49 247
2825.99 247
2826.49 162
2826.99 160
2827.49 188
2827.99 206
2828.49 194
2828.99 229
2829.50 249
2830.00 218
2830.50 192
2831.00 265
2831.50 208
2832.00 182
2832.51 196
2833.01 225
2833.51 234
2834.01 202
2834.51 234
2835.02 198
2835.52 211
2836.02 201
2836.52 153
2837.02 205
2837.53 189
2838.03 229
2838.53 233
2839.03 202
2839.54 161
2840.04 187
2840.54 201
2841.04 190
2841.55 242
2842.05 254
2842.55 257
2843.05 197
2843.56 229
2844.06 227
2844.56 191
2845.07 203
2845.57 200
2846.07 235
2846.57 260
2847.08 295
2847.58 255
2848.08 202
2848.59 171
2849.09 264
2849.59 315
2850.10 296
2850.60 248
2851.10 255
2851.61 233
2852.11 234
2852.61 198
2853.12 225
2853.62 241
2854.12 241
2854.63 221
2855.13 272
2855.64 245
2856.14 210
2856.64 199
2857.15 208
2857.65 183
2858.16 228
2858.66 240
2859.16 226
2859.67 270
2860.17 245
2860.68 279
2861.18 299
2861.69 190
2862.19 214
2862.69 194
2863.20 247
2863.70 186
2864.21 195
2864.71 245
2865.22 222
2865.72 237
2866.23 160
2866.73 198
2867.24 217
2867.74 195
2868.25 227
2868.75 237
2869.26 167
2869.76 174
2870.27 181
2870.77 194
2871.28 223
2871.78 256
2872.29 214
2872.79 221
2873.30 244
2873.80 272
2874.31 235
2874.81 210
2875.32 281
2875.83 293
2876.33 247
2876.84 235
2877.34 279
2877.85 239
2878.35 246
2878.86 251
2879.37 274
2879.87 275
2880.38 178
2880.88 160
2881.39 156
2881.90 202
2882.40 249
2882.91 238
2883.41 299
2883.92 307
2884.43 304
2884.93 342
2885.44 240
2885.95 210
2886.45 245
2886.96 263
2887.47 299
2887.97 291
2888.48 260
2888.99 232
2889.49 240
2890.00 243
2890.51 196
2891.01 266
2891.52 251
2892.03 288
2892.54 264
2893.04 230
2893.55 241
2894.06 299
2894.56 265
2895.07 361
2895.58 326
2896.09 283
2896.59 261
2897.10 260
2897.61 302
2898.12 311
2898.62 293
2899.13 246
2899.64 262
2900.15 182
2900.65 274
2901.16 244
2901.67 245
2902.18 286
2902.69 266
2903.19 256
2903.70 266
2904.21 303
2904.72 338
2905.23 272
2905.73 292
2906.24 252
2906.75 319
2907.26 281
2907.77 240
2908.28 292
2908.79 266
2909.29 282
2909.80 347
2910.31 318
2910.82 214
2911.33 230
2911.84 285
2912.35 300
2912.85 233
2913.36 271
2913.87 276
2914.38 308
2914.89 230
2915.40 265
2915.91 262
2916.42 278
2916.93 243
2917.44 258
2917.95 242
2918.45 245
2918.96 280
2919.47 275
2919.98 207
2920.49 299
2921.00 231
2921.51 224
2922.02 198
2922.53 211
2923.04 231
2923.55 205
2924.06 249
2924.57 258
2925.08 212
2925.59 212
2926.10 178
2926.61 191
2927.12 254
2927.63 211
2928.14 219
2928.65 265
2929.16 227
2929.67 155
2930.18 253
2930.69 212
2931.20 283
2931.71 261
2932.22 259
2932.73 303
2933.25 238
2933.76 262
2934.27 213
2934.78 220
2935.29 229
2935.80 220
2936.31 271
2936.82 257
2937.33 282
2937.84 214
2938.35 258
2938.87 242
2939.38 242
2939.89 219
2940.40 212
2940.91 227
2941.42 195
2941.93 231
2942.44 269
2942.96 195
2943.47 257
2943.98 208
2944.49 221
2945.00 254
2945.51 255
2946.03 246
2946.54 212
2947.05 264
2947.56 280
2948.07 247
2948.59 218
2949.10 213
2949.61 246
2950.12 229
2950.63 234
2951.15 216
2951.66 208
2952.17 237
2952.68 262
2953.19 259
2953.71 232
2954.22 235
2954.73 259
2955.24 218
2955.76 228
2956.27 309
2956.78 267
2957.30 212
2957.81 233
2958.32 201
2958.83 191
2959.35 228
2959.86 249
2960.37 225
2960.89 298
2961.40 295
2961.91 245
2962.43 219
2962.94 267
2963.45 230
2963.96 241
2964.48 201
2964.99 233
2965.51 255
2966.02 274
2966.53 225
2967.05 181
2967.56 267
2968.07 249
2968.59 260
2969.10 264
2969.61 230
2970.13 296
2970.64 287
2971.16 332
2971.67 235
2972.18 229
2972.70 244
2973.21 271
2973.73 260
2974.24 247
2974.75 248
2975.27 301
2975.78 251
2976.30 245
2976.81 230
2977.33 208
2977.84 213
2978.36 247
2978.87 326
2979.38 270
2979.90 281
2980.41 237
2980.93 234
2981.44 206
2981.96 218
2982.47 243
2982.99 236
2983.50 270
2984.02 251
2984.53 246
2985.05 252
2985.56 262
2986.08 285
2986.59 333
2987.11 296
2987.63 249
2988.14 302
2988.66 413
2989.17 303
2989.69 282
2990.20 297
2990.72 285
2991.23 316
2991.75 347
2992.27 281
2992.78 293
2993.30 360
2993.81 348
2994.33 353
2994.84 353
2995.36 313
2995.88 333
2996.39 331
2996.91 317
2997.43 357
2997.94 393
2998.46 382
2998.97 329
2999.49 337
3000.01 354
3000.52 342
3001.04 423
3001.56 428
3002.07 406
3002.59 328
3003.11 389
3003.62 521
3004.14 469
3004.66 576
3005.17 636
3005.69 662
3006.21 734
3006.72 741
3007.24 673
3007.76 637
3008.28 584
3008.79 484
3009.31 484
3009.83 589
3010.34 412
3010.86 465
3011.38 387
3011.90 382
3012.41 303
3012.93 303
3013.45 277
3013.97 260
3014.48 286
3015.00 293
3015.52 311
3016.04 308
3016.56 293
3017.07 293
3017.59 270
3018.11 355
3018.63 331
3019.15 289
3019.66 271
3020.18 256
3020.70 285
3021.22 283
3021.74 331
3022.26 316
3022.77 306
3023.29 350
3023.81 376
3024.33 400
3024.85 299
3025.37 311
3025.88 259
3026.40 325
3026.92 376
3027.44 346
3027.96 317
3028.48 287
3029.00 242
3029.52 257
3030.04 279
3030.55 228
3031.07 248
3031.59 288
3032.11 320
3032.63 244
3033.15 182
3033.67 180
3034.19 369
3034.71 357
3035.23 298
3035.75 301
3036.27 313
3036.79 282
3037.31 249
3037.83 295
3038.35 295
3038.87 302
3039.39 315
3039.91 302
3040.42 234
3040.94 272
3041.46 259
3041.98 266
3042.50 301
3043.03 259
3043.55 321
3044.07 291
3044.59 247
3045.11 261
3045.63 322
3046.15 322
3046.67 339
3047.19 250
3047.71 320
3048.23 348
3048.75 279
3049.27 283
3049.79 247
3050.31 235
3050.83 254
3051.35 226
3051.87 224
3052.39 291
3052.92 269
3053.44 272
3053.96 313
3054.48 288
3055.00 314
3055.52 259
3056.04 224
3056.56 260
3057.09 256
3057.61 272
3058.13 228
3058.65 250
3059.17 216
3059.69 300
3060.21 293
3060.74 261
3061.26 314
3061.78 297
3062.30 292
3062.82 274
3063.34 271
3063.87 255
3064.39 221
3064.91 228
3065.43 291
3065.95 279
3066.48 392
3067.00 377
3067.52 324
3068.04 264
3068.57 261
3069.09 252
3069.61 296
3070.13 250
3070.66 254
3071.18 222
3071.70 291
3072.22 277
3072.75 283
3073.27 261
3073.79 242
3074.31 255
3074.84 287
3075.36 282
3075.88 273
3076.41 318
3076.93 374
3077.45 437
3077.97 387
3078.50 351
3079.02 365
3079.54 379
3080.07 366
3080.59 336
3081.11 436
3081.64 450
3082.16 402
3082.68 367
3083.21 377
3083.73 329
3084.26 306
3084.78 373
3085.30 304
3085.83 321
3086.35 370
3086.87 387
3087.40 428
3087.92 352
3088.45 317
3088.97 364
3089.49 311
3090.02 379
3090.54 315
3091.07 336
3091.59 347
3092.11 383
3092.64 461
3093.16 383
3093.69 376
3094.21 414
3094.74 416
3095.26 344
3095.79 397
3096.31 379
3096.84 400
3097.36 367
3097.89 388
3098.41 387
3098.93 403
3099.46 478
3099.98 479
3100.51 510
3101.03 561
3101.56 717
3102.09 812
3102.61 716
3103.14 846
3103.66 804
3104.19 1023
3104.71 873
3105.24 886
3105.76 1041
3106.29 1049
3106.81 794
3107.34 721
3107.86 570
3108.39 613
3108.92 477
3109.44 535
3109.97 468
3110.49 437
3111.02 378
3111.55 295
3112.07 388
3112.60 372
3113.12 375
3113.65 421
3114.18 371
3114.70 331
3115.23 278
3115.75 292
3116.28 286
3116.81 292
3117.33 242
3117.86 286
3118.39 277
3118.91 286
3119.44 403
3119.97 378
3120.49 317
3121.02 461
3121.55 312
3122.07 284
3122.60 260
3123.13 291
3123.65 280
3124.18 320
3124.71 252
3125.24 301
3125.76 331
3126.29 335
3126.82 324
3127.34 336
3127.87 300
3128.40 336
3128.93 368
3129.45 346
3129.98 294
3130.51 276
3131.04 348
3131.56 323
3132.09 326
3132.62 317
3133.15 307
3133.68 347
3134.20 243
3134.73 279
3135.26 291
3135.79 294
3136.32 338
3136.84 351
3137.37 291
3137.90 250
3138.43 248
3138.96 254
3139.48 323
3140.01 330
3140.54 265
3141.07 285
3141.60 287
3142.13 315
3142.66 280
3143.18 256
3143.71 298
3144.24 267
3144.77 339
3145.30 342
3145.83 257
3146.36 260
3146.89 299
3147.41 349
3147.94 333
3148.47 288
3149.00 260
3149.53 305
3150.06 310
3150.59 280
3151.12 315
3151.65 310
3152.18 369
3152.71 321
3153.24 399
3153.77 340
3154.30 357
3154.82 340
3155.35 275
3155.88 222
3156.41 281
3156.94 329
3157.47 307
3158.00 255
3158.53 297
3159.06 279
3159.59 282
3160.12 254
3160.65 272
3161.18 305
3161.71 329
3162.24 323
3162.77 288
3163.30 237
3163.83 283
3164.37 343
3164.90 309
3165.43 301
3165.96 239
3166.49 287
3167.02 273
3167.55 236
3168.08 248
3168.61 239
3169.14 260
3169.67 254
3170.20 244
3170.73 261
3171.26 229
3171.80 236
3172.33 258
3172.86 288
3173.39 390
3173.92 332
3174.45 257
3174.98 265
3175.51 325
3176.05 265
3176.58 260
3177.11 285
3177.64 285
3178.17 280
3178.70 244
3179.23 310
3179.77 286
3180.30 296
3180.83 297
3181.36 297
3181.89 259
3182.43 326
3182.96 271
3183.49 261
3184.02 265
3184.55 331
3185.09 399
3185.62 271
3186.15 186
3186.68 223
3187.21 240
3187.75 249
3188.28 270
3188.81 295
3189.34 303
3189.88 287
3190.41 302
3190.94 228
3191.47 230
3192.01 209
3192.54 213
3193.07 262
3193.61 236
3194.14 256
3194.67 289
3195.20 257
3195.74 230
3196.27 211
3196.80 305
3197.34 236
3197.87 257
3198.40 263
3198.94 273
3199.47 238
3200.00 288
3200.54 273
3201.07 334
3201.60 312
3202.14 343
3202.67 282
3203.21 295
3203.74 251
3204.27 301
3204.81 330
3205.34 250
3205.87 276
3206.41 310
3206.94 327
3207.48 308
3208.01 293
3208.54 276
3209.08 283
3209.61 296
3210.15 295
3210.68 300
3211.22 363
3211.75 362
3212.28 355
3212.82 432
3213.35 390
3213.89 355
3214.42 306
3214.96 351
3215.49 346
3216.03 347
3216.56 275
3217.10 307
3217.63 363
3218.17 328
3218.70 298
3219.24 255
3219.77 256
3220.31 344
3220.84 298
3221.38 330
3221.91 291
3222.45 304
3222.98 331
3223.52 372
3224.05 432
3224.59 403
3225.12 434
3225.66 434
3226.19 365
3226.73 462
3227.27 402
3227.80 340
3228.34 343
3228.87 363
3229.41 417
3229.94 389
3230.48 365
3231.02 355
3231.55 394
3232.09 323
3232.62 330
3233.16 321
3233.70 379
3234.23 362
3234.77 379
3235.31 283
3235.84 346
3236.38 293
3236.91 310
3237.45 391
3237.99 348
3238.52 371
3239.06 352
3239.60 354
3240.13 392
3240.67 350
3241.21 327
3241.75 304
3242.28 367
3242.82 368
3243.36 404
3243.89 385
3244.43 425
3244.97 458
3245.50 394
3246.04 445
3246.58 429
3247.12 424
3247.65 376
3248.19 414
3248.73 479
3249.27 372
3249.80 364
3250.34 370
3250.88 375
3251.42 379
3251.95 407
3252.49 354
3253.03 401
3253.57 380
3254.11 348
3254.64 344
3255.18 476
3255.72 467
3256.26 350
3256.80 383
3257.33 472
3257.87 478
3258.41 433
3258.95 407
3259.49 491
3260.02 591
3260.56 597
3261.10 685
3261.64 598
3262.18 592
3262.72 606
3263.26 678
3263.79 742
3264.33 699
3264.87 787
3265.41 822
3265.95 870
3266.49 789
3267.03 839
3267.57 851
3268.11 870
3268.64 1013
3269.18 739
3269.72 757
3270.26 655
3270.80 602
3271.34 661
3271.88 572
3272.42 485
3272.96 520
3273.50 495
3274.04 547
3274.58 426
3275.12 463
3275.66 530
3276.20 541
3276.74 481
3277.28 474
3277.82 487
3278.36 471
3278.90 460
3279.44 466
3279.98 469
3280.52 429
3281.06 458
3281.60 460
3282.14 456
3282.68 437
3283.22 433
3283.76 477
3284.30 446
3284.84 485
3285.38 414
3285.92 463
3286.46 453
3287.00 429
3287.54 499
3288.08 378
3288.62 407
3289.16 457
3289.70 394
3290.24 418
3290.79 444
3291.33 575
3291.87 479
3292.41 457
3292.95 410
3293.49 418
3294.03 468
3294.57 419
3295.11 472
3295.66 551
3296.20 504
3296.74 464
3297.28 529
3297.82 574
3298.36 543
3298.90 504
3299.45 571
3299.99 529
3300.53 463
3301.07 382
3301.61 423
3302.16 420
3302.70 417
3303.24 465
3303.78 413
3304.32 438
3304.87 448
3305.41 476
3305.95 451
3306.49 396
3307.03 448
3307.58 425
3308.12 382
3308.66 375
3309.20 325
3309.75 364
3310.29 360
3310.83 369
3311.37 381
3311.92 350
3312.46 416
3313.00 390
3313.54 401
3314.09 417
3314.63 416
3315.17 419
3315.72 364
3316.26 424
3316.80 454
3317.35 453
3317.89 456
3318.43 443
3318.97 357
3319.52 417
3320.06 380
3320.60 344
3321.15 370
3321.69 416
3322.23 458
3322.78 413
3323.32 447
3323.87 422
3324.41 429
3324.95 408
3325.50 426
3326.04 368
3326.58 356
3327.13 340
3327.67 358
3328.22 322
3328.76 336
3329.30 394
3329.85 324
3330.39 331
3330.94 333
3331.48 324
3332.03 432
3332.57 470
3333.11 466
3333.66 574
3334.20 586
3334.75 504
3335.29 577
3335.84 714
3336.38 756
3336.93 911
3337.47 856
3338.02 848
3338.56 746
3339.11 737
3339.65 701
3340.20 588
3340.74 627
3341.29 523
3341.83 495
3342.38 444
3342.92 425
3343.47 417
3344.01 372
3344.56 321
3345.10 340
3345.65 310
3346.19 352
3346.74 350
3347.28 334
3347.83 347
3348.38 302
3348.92 346
3349.47 411
3350.01 360
3350.56 354
3351.10 337
3351.65 282
3352.20 259
3352.74 270
3353.29 328
3353.83 275
3354.38 270
3354.93 335
3355.47 361
3356.02 372
3356.56 396
3357.11 394
3357.66 408
3358.20 353
3358.75 319
3359.30 346
3359.84 274
3360.39 238
3360.94 259
3361.48 306
3362.03 287
3362.58 277
3363.12 305
3363.67 303
3364.22 285
3364.76 245
3365.31 329
3365.86 373
3366.41 290
3366.95 326
3367.50 357
3368.05 348
3368.59 303
3369.14 300
3369.69 298
3370.24 297
3370.78 323
3371.33 279
3371.88 312
3372.43 356
3372.97 285
3373.52 269
3374.07 313
3374.62 339
3375.17 257
3375.71 308
3376.26 288
3376.81 274
3377.36 289
3377.91 251
3378.45 217
3379.00 284
3379.55 284
3380.10 260
3380.65 261
3381.19 249
3381.74 259
3382.29 281
3382.84 256
3383.39 300
3383.94 226
3384.49 289
3385.03 291
3385.58 264
3386.13 267
3386.68 263
3387.23 282
3387.78 253
3388.33 255
3388.88 230
3389.42 260
3389.97 249
3390.52 231
3391.07 233
3391.62 216
3392.17 269
3392.72 326
3393.27 275
3393.82 310
3394.37 303
3394.92 339
3395.47 232
3396.02 249
3396.57 190
3397.11 192
3397.66 227
3398.21 222
3398.76 244
3399.31 264
3399.86 219
3400.41 277
3400.96 296
3401.51 255
3402.06 268
3402.61 260
3403.16 235
3403.71 275
3404.26 272
3404.81 251
3405.36 314
3405.91 296
3406.46 249
3407.02 274
3407.57 234
3408.12 250
3408.67 240
3409.22 243
3409.77 279
3410.32 197
3410.87 260
3411.42 249
3411.97 282
3412.52 318
3413.07 255
3413.62 257
3414.17 255
3414.73 253
3415.28 299
3415.83 254
3416.38 224
3416.93 301
3417.48 255
3418.03 283
3418.58 320
3419.14 301
3419.69 250
3420.24 272
3420.79 254
3421.34 194
3421.89 193
3422.44 282
3423.00 283
3423.55 331
3424.10 290
3424.65 276
3425.20 329
3425.76 320
3426.31 302
3426.86 314
3427.41 280
3427.96 298
3428.52 298
3429.07 314
3429.62 276
3430.17 239
3430.72 298
3431.28 263
3431.83 261
3432.38 289
3432.93 301
3433.49 335
3434.04 327
3434.59 274
3435.14 257
3435.70 245
3436.25 240
3436.80 247
3437.36 311
3437.91 294
3438.46 299
3439.01 289
3439.57 225
3440.12 282
3440.67 323
3441.23 301
3441.78 345
3442.33 280
3442.89 310
3443.44 249
3443.99 324
3444.55 279
3445.10 298
3445.65 333
3446.21 243
3446.76 338
3447.31 294
3447.87 330
3448.42 398
3448.98 364
3449.53 319
3450.08 261
3450.64 250
3451.19 310
3451.75 281
3452.30 304
3452.85 280
3453.41 312
3453.96 225
3454.52 232
3455.07 276
3455.62 275
3456.18 248
3456.73 232
3457.29 328
3457.84 340
3458.40 305
3458.95 255
3459.51 285
3460.06 311
3460.62 312
3461.17 256
3461.72 286
3462.28 304
3462.83 335
3463.39 337
3463.94 338
3464.50 321
3465.05 331
3465.61 284
3466.17 291
3466.72 338
3467.28 316
3467.83 315
3468.39 378
3468.94 393
3469.50 341
3470.05 258
3470.61 281
3471.16 380
3471.72 363
3472.27 364
3472.83 331
3473.39 339
3473.94 342
3474.50 428
3475.05 299
3475.61 302
3476.17 344
3476.72 355
3477.28 294
3477.83 350
3478.39 434
3478.95 406
3479.50 366
3480.06 380
3480.61 391
3481.17 407
3481.73 398
3482.28 458
3482.84 383
3483.40 386
3483.95 511
3484.51 412
3485.07 429
3485.62 394
3486.18 404
3486.74 376
3487.29 388
3487.85 514
3488.41 468
3488.97 442
3489.52 559
3490.08 815
3490.64 670
3491.19 647
3491.75 834
3492.31 940
3492.87 1038
3493.42 1001
3493.98 960
3494.54 1050
3495.09 940
3495.65 770
3496.21 784
3496.77 736
3497.33 522
3497.88 538
3498.44 549
3499.00 615
3499.56 575
3500.11 462
3500.67 443
3501.23 574
3501.79 577
3502.35 590
3502.90 518
3503.46 641
3504.02 620
3504.58 635
3505.14 543
3505.70 549
3506.25 583
3506.81 597
3507.37 557
3507.93 541
3508.49 499
3509.05 510
3509.61 510
3510.16 550
3510.72 568
3511.28 485
3511.84 415
3512.40 353
3512.96 324
3513.52 317
3514.08 366
3514.63 375
3515.19 360
3515.75 274
3516.31 304
3516.87 318
3517.43 362
3517.99 270
3518.55 300
3519.11 320
3519.67 373
3520.23 359
3520.79 291
3521.35 314
3521.91 334
3522.47 324
3523.03 298
3523.59 388
3524.15 390
3524.71 335
3525.26 316
3525.82 355
3526.38 384
3526.94 384
3527.50 345
3528.07 300
3528.63 291
3529.19 249
3529.75 279
3530.31 252
3530.87 278
3531.43 321
3531.99 306
3532.55 272
3533.11 268
3533.67 261
3534.23 292
3534.79 362
3535.35 352
3535.91 286
3536.47 322
3537.03 349
3537.59 378
3538.15 339
3538.72 349
3539.28 357
3539.84 330
3540.40 284
3540.96 286
3541.52 353
3542.08 319
3542.64 280
3543.20 334
3543.77 334
3544.33 270
3544.89 327
3545.45 313
3546.01 242
3546.57 222
3547.14 272
3547.70 295
3548.26 313
3548.82 290
3549.38 259
3549.94 295
3550.51 313
3551.07 280
3551.63 281
3552.19 290
3552.75 285
3553.32 272
3553.88 221
3554.44 240
3555.00 302
3555.56 256
3556.13 259
3556.69 241
3557.25 246
3557.81 292
3558.38 281
3558.94 271
3559.50 323
3560.06 288
3560.63 295
3561.19 281
3561.75 296
3562.32 301
3562.88 290
3563.44 250
3564.00 240
3564.57 247
3565.13 294
3565.69 294
3566.26 248
3566.82 269
3567.38 286
3567.95 229
3568.51 213
3569.07 297
3569.64 306
3570.20 265
3570.76 280
3571.33 222
3571.89 232
3572.45 248
3573.02 221
3573.58 259
3574.15 295
3574.71 229
3575.27 243
3575.84 284
3576.40 268
3576.96 343
3577.53 292
3578.09 306
3578.66 343
3579.22 321
3579.79 339
3580.35 290
3580.91 304
3581.48 334
3582.04 286
3582.61 291
3583.17 263
3583.74 243
3584.30 196
3584.87 204
3585.43 265
3585.99 307
3586.56 237
3587.12 224
3587.69 228
3588.25 234
3588.82 227
3589.38 268
3589.95 310
3590.51 281
3591.08 256
3591.64 248
3592.21 210
3592.77 249
3593.34 243
3593.91 287
3594.47 263
3595.04 245
3595.60 278
3596.17 215
3596.73 230
3597.30 266
3597.86 256
3598.43 230
3599.00 278
3599.56 255
3600.13 289
3600.69 262
3601.26 247
3601.82 186
3602.39 260
3602.96 236
3603.52 257
3604.09 200
3604.65 233
3605.22 216
3605.79 227
3606.35 196
3606.92 271
3607.49 197
3608.05 269
3608.62 320
3609.19 269
3609.75 248
3610.32 244
3610.89 295
3611.45 250
3612.02 230
3612.59 277
3613.15 272
3613.72 218
3614.29 210
3614.85 233
3615.42 233
3615.99 229
3616.55 246
3617.12 268
3617.69 240
3618.26 224
3618.82 245
3619.39 278
3619.96 260
3620.53 341
3621.09 286
3621.66 326
3622.23 305
3622.80 304
3623.36 281
3623.93 210
3624.50 274
3625.07 250
3625.63 288
3626.20 285
3626.77 265
3627.34 207
3627.91 223
3628.47 303
3629.04 301
3629.61 185
3630.18 164
3630.75 278
3631.31 252
3631.88 206
3632.45 257
3633.02 303
3633.59 295
3634.16 277
3634.73 284
3635.29 334
3635.86 250
3636.43 231
3637.00 235
3637.57 283
3638.14 255
3638.71 235
3639.28 224
3639.84 267
3640.41 286
3640.98 289
3641.55 293
3642.12 240
3642.69 229
3643.26 282
3643.83 302
3644.40 305
3644.97 256
3645.54 233
3646.11 212
3646.67 266
3647.24 244
3647.81 249
3648.38 276
3648.95 246
3649.52 267
3650.09 244
3650.66 235
3651.23 318
3651.80 316
3652.37 223
3652.94 233
3653.51 315
3654.08 280
3654.65 265
3655.22 239
3655.79 300
3656.36 281
3656.93 305
3657.50 271
3658.07 216
3658.64 243
3659.21 265
3659.78 293
3660.35 311
3660.93 311
3661.50 238
3662.07 259
3662.64 304
3663.21 357
3663.78 308
3664.35 319
3664.92 416
3665.49 304
3666.06 296
3666.63 287
3667.20 239
3667.78 254
3668.35 265
3668.92 326
3669.49 286
3670.06 265
3670.63 310
3671.20 283
3671.77 228
3672.35 198
3672.92 265
3673.49 199
3674.06 231
3674.63 225
3675.20 268
3675.78 286
3676.35 281
3676.92 294
3677.49 231
3678.06 237
3678.64 243
3679.21 246
3679.78 287
3680.35 287
3680.92 253
3681.50 228
3682.07 240
3682.64 225
3683.21 252
3683.79 275
3684.36 245
3684.93 254
3685.50 247
3686.07 242
3686.65 198
3687.22 231
3687.79 211
3688.37 258
3688.94 346
3689.51 329
3690.08 250
3690.66 304
3691.23 280
3691.80 247
3692.38 240
3692.95 236
3693.52 254
3694.10 294
3694.67 299
3695.24 247
3695.81 228
3696.39 260
3696.96 268
3697.54 278
3698.11 268
3698.68 239
3699.26 253
3699.83 264
3700.40 267
3700.98 268
3701.55 282
3702.12 270
3702.70 213
3703.27 206
3703.85 225
3704.42 172
3704.99 229
3705.57 213
3706.14 211
3706.72 260
3707.29 234
3707.86 206
3708.44 204
3709.01 195
3709.59 241
3710.16 340
3710.74 302
3711.31 273
3711.89 227
3712.46 264
3713.03 312
3713.61 225
3714.18 201
3714.76 257
3715.33 355
3715.91 266
3716.48 248
3717.06 267
3717.63 279
3718.21 273
3718.78 241
3719.36 246
3719.93 250
3720.51 308
3721.08 314
3721.66 225
3722.23 299
3722.81 272
3723.39 264
3723.96 243
3724.54 231
3725.11 219
3725.69 212
3726.26 228
3726.84 229
3727.41 203
3727.99 218
3728.57 254
3729.14 267
3729.72 234
3730.29 267
3730.87 296
3731.45 267
3732.02 243
3732.60 255
3733.17 282
3733.75 311
3734.33 319
3734.90 295
3735.48 303
3736.06 270
3736.63 321
3737.21 327
3737.79 329
3738.36 358
3738.94 313
3739.52 274
3740.09 323
3740.67 300
3741.25 301
3741.82 226
3742.40 242
3742.98 217
3743.55 208
3744.13 258
3744.71 225
3745.28 212
3745.86 268
3746.44 248
3747.02 203
3747.59 225
3748.17 291
3748.75 329
3749.33 286
3749.90 243
3750.48 204
3751.06 182
3751.64 241
3752.21 262
3752.79 214
3753.37 188
3753.95 220
3754.52 222
3755.10 226
3755.68 238
3756.26 229
3756.84 275
3757.41 329
3757.99 266
3758.57 218
3759.15 225
3759.73 239
3760.31 231
3760.88 216
3761.46 196
3762.04 197
3762.62 229
3763.20 285
3763.78 248
3764.35 258
3764.93 272
3765.51 276
3766.09 267
3766.67 228
3767.25 244
3767.83 241
3768.41 250
3768.99 272
3769.56 229
3770.14 233
3770.72 219
3771.30 253
3771.88 250
3772.46 281
3773.04 234
3773.62 243
3774.20 266
3774.78 251
3775.36 219
3775.94 217
3776.52 271
3777.10 290
3777.67 237
3778.25 216
3778.83 220
3779.41 218
3779.99 265
3780.57 225
3781.15 242
3781.73 255
3782.31 297
3782.89 258
3783.47 222
3784.05 209
3784.63 276
3785.21 282
3785.79 248
3786.37 265
3786.95 250
3787.54 251
3788.12 310
3788.70 215
3789.28 205
3789.86 250
3790.44 231
3791.02 294
3791.60 251
3792.18 274
3792.76 268
3793.34 290
3793.92 265
3794.50 194
3795.08 200
3795.66 262
3796.25 266
3796.83 246
3797.41 219
3797.99 261
3798.57 330
3799.15 316
3799.73 296
3800.31 293
3800.90 258
3801.48 344
3802.06 332
3802.64 259
3803.22 260
3803.80 260
3804.39 301
3804.97 271
3805.55 272
3806.13 252
3806.71 247
3807.29 253
3807.88 295
3808.46 250
3809.04 229
3809.62 267
3810.20 300
3810.79 346
3811.37 342
3811.95 321
3812.53 384
3813.12 296
3813.70 360
3814.28 358
3814.86 251
3815.45 315
3816.03 411
3816.61 319
3817.19 249
3817.78 296
3818.36 273
3818.94 249
3819.52 281
3820.11 364
3820.69 292
3821.27 262
3821.86 258
3822.44 238
3823.02 229
3823.61 296
3824.19 275
3824.77 242
3825.36 222
3825.94 236
3826.52 245
3827.11 267
3827.69 231
3828.27 273
3828.86 222
3829.44 253
3830.02 284
3830.61 312
3831.19 231
3831.77 205
3832.36 194
3832.94 252
3833.53 232
3834.11 214
3834.69 268
3835.28 238
3835.86 276
3836.45 266
3837.03 231
3837.61 264
3838.20 246
3838.78 297
3839.37 327
3839.95 241
3840.54 217
3841.12 268
3841.70 345
3842.29 252
3842.87 264
3843.46 278
3844.04 255
3844.63 234
3845.21 238
3845.80 283
3846.38 273
3846.97 256
3847.55 253
3848.14 226
3848.72 241
3849.31 225
3849.89 227
3850.48 214
3851.06 252
3851.65 242
3852.23 257
3852.82 254
3853.40 263
3853.99 284
3854.58 288
3855.16 206
3855.75 242
3856.33 291
3856.92 285
3857.50 306
3858.09 293
3858.68 282
3859.26 325
3859.85 283
3860.43 273
3861.02 323
3861.60 308
3862.19 289
3862.78 306
3863.36 300
3863.95 328
3864.54 300
3865.12 320
3865.71 331
3866.29 254
3866.88 277
3867.47 322
3868.05 320
3868.64 297
3869.23 327
3869.81 347
3870.40 370
3870.99 275
3871.57 261
3872.16 247
3872.75 234
3873.33 284
3873.92 254
3874.51 283
3875.10 282
3875.68 283
3876.27 209
3876.86 233
3877.44 264
3878.03 300
3878.62 242
3879.21 249
3879.79 239
3880.38 236
3880.97 247
3881.56 243
3882.14 215
3882.73 263
3883.32 255
3883.91 258
3884.49 201
3885.08 256
3885.67 253
3886.26 311
3886.85 278
3887.43 221
3888.02 306
3888.61 335
3889.20 238
3889.79 185
3890.38 216
3890.96 268
3891.55 285
3892.14 225
3892.73 280
3893.32 303
3893.91 263
3894.49 307
3895.08 217
3895.67 222
3896.26 255
3896.85 245
3897.44 232
3898.03 248
3898.61 250
3899.20 247
3899.79 239
3900.38 263
3900.97 196
3901.56 200
3902.15 291
3902.74 335
3903.33 283
3903.92 298
3904.51 300
3905.09 248
3905.68 269
3906.27 287
3906.86 317
3907.45 250
3908.04 213
3908.63 270
3909.22 219
3909.81 273
3910.40 270
3910.99 255
3911.58 235
3912.17 229
3912.76 174
3913.35 179
3913.94 199
3914.53 254
3915.12 252
3915.71 257
3916.30 250
3916.89 267
3917.48 238
3918.07 234
3918.66 186
3919.25 191
3919.84 266
3920.43 225
3921.02 212
3921.61 321
3922.20 307
3922.80 329
3923.39 258
3923.98 183
3924.57 229
3925.16 263
3925.75 343
3926.34 316
3926.93 223
3927.52 266
3928.11 226
3928.70 265
3929.30 241
3929.89 262
3930.48 244
3931.07 208
3931.66 226
3932.25 241
3932.84 194
3933.44 259
3934.03 253
3934.62 247
3935.21 252
3935.80 230
3936.39 270
3936.98 250
3937.58 232
3938.17 181
3938.76 273
3939.35 330
3939.94 318
3940.54 271
3941.13 263
3941.72 243
3942.31 239
3942.90 260
3943.50 276
3944.09 266
3944.68 253
3945.27 254
3945.87 236
3946.46 228
3947.05 299
3947.64 331
3948.24 263
3948.83 248
3949.42 295
3950.01 216
3950.61 256
3951.20 276
3951.79 286
3952.39 236
3952.98 261
3953.57 193
3954.16 220
3954.76 217
3955.35 292
3955.94 319
3956.54 261
3957.13 248
3957.72 293
3958.32 287
3958.91 251
3959.50 281
3960.10 258
3960.69 294
3961.28 285
3961.88 267
3962.47 289
3963.07 285
3963.66 267
3964.25 243
3964.85 276
3965.44 339
3966.03 307
3966.63 291
3967.22 265
3967.82 238
3968.41 326
3969.00 331
3969.60 279
3970.19 310
3970.79 324
3971.38 263
3971.98 257
3972.57 259
3973.17 279
3973.76 274
3974.35 251
3974.95 248
3975.54 265
3976.14 305
3976.73 355
3977.33 327
3977.92 294
3978.52 303
3979.11 448
3979.71 346
3980.30 320
3980.90 282
3981.49 255
3982.09 276
3982.68 274
3983.28 325
3983.87 306
3984.47 221
3985.06 284
3985.66 259
3986.25 309
3986.85 261
3987.45 333
3988.04 320
3988.64 291
3989.23 319
3989.83 329
3990.42 345
3991.02 285
3991.62 233
3992.21 257
3992.81 248
3993.40 276
3994.00 319
3994.60 402
3995.19 300
3995.79 316
3996.38 298
3996.98 314
3997.58 299
3998.17 306
3998.77 331
3999.37 279
3999.96 277
4000.56 234
4001.15 269
4001.75 272
4002.35 305
4002.94 262
4003.54 268
4004.14 282
4004.73 243
4005.33 281
4005.93 310
4006.53 296
4007.12 301
4007.72 326
4008.32 302
4008.91 266
4009.51 240
4010.11 257
4010.71 245
4011.30 262
4011.90 240
4012.50 285
4013.10 264
4013.69 234
4014.29 254
4014.89 251
4015.49 264
4016.08 290
4016.68 241
4017.28 244
4017.88 290
4018.47 322
4019.07 291
4019.67 265
4020.27 310
4020.87 292
4021.46 315
4022.06 308
4022.66 332
4023.26 292
4023.86 296
4024.45 286
4025.05 287
4025.65 301
4026.25 287
4026.85 327
4027.45 331
4028.05 345
4028.64 337
4029.24 431
4029.84 349
4030.44 316
4031.04 368
4031.64 381
4032.24 372
4032.84 322
4033.43 373
4034.03 353
4034.63 258
4035.23 357
4035.83 362
4036.43 322
4037.03 291
4037.63 247
4038.23 290
4038.83 268
4039.43 258
4040.03 279
4040.63 257
4041.22 273
4041.82 203
4042.42 192
4043.02 185
4043.62 232
4044.22 235
4044.82 239
4045.42 331
4046.02 322
4046.62 274
4047.22 240
4047.82 216
4048.42 213
4049.02 208
4049.62 244
4050.22 199
4050.82 231
4051.42 249
4052.02 251
4052.62 258
4053.22 265
4053.83 312
4054.43 285
4055.03 189
4055.63 208
4056.23 228
4056.83 253
4057.43 221
4058.03 267
4058.63 281
4059.23 243
4059.83 259
4060.43 305
4061.03 285
4061.64 257
4062.24 238
4062.84 271
4063.44 280
4064.04 260
4064.64 252
4065.24 260
4065.84 273
4066.45 309
4067.05 293
4067.65 313
4068.25 296
4068.85 223
4069.45 236
4070.05 345
4070.66 326
4071.26 325
4071.86 270
4072.46 261
4073.06 316
4073.67 277
4074.27 235
4074.87 218
4075.47 234
4076.07 247
4076.68 254
4077.28 248
4077.88 248
4078.48 216
4079.09 266
4079.69 249
4080.29 217
4080.89 210
4081.50 255
4082.10 252
4082.70 265
4083.30 209
4083.91 220
4084.51 210
4085.11 223
4085.71 208
4086.32 187
4086.92 181
4087.52 237
4088.13 211
4088.73 249
4089.33 214
4089.94 218
4090.54 256
4091.14 275
4091.74 225
4092.35 210
4092.95 231
4093.55 237
4094.16 248
4094.76 189
4095.37 188
4095.97 274
4096.57 274
4097.18 255
4097.78 220
4098.38 238
4098.99 259
4099.59 309
4100.20 238
4100.80 230
4101.40 255
4102.01 276
4102.61 279
4103.22 257
4103.82 288
4104.42 237
4105.03 204
4105.63 248
4106.24 308
4106.84 269
4107.45 293
4108.05 273
4108.65 269
4109.26 240
4109.86 223
4110.47 254
4111.07 259
4111.68 284
4112.28 278
4112.89 289
4113.49 257
4114.10 306
4114.70 274
4115.31 279
4115.91 216
4116.52 187
4117.12 172
4117.73 218
4118.33 250
4118.94 164
4119.54 235
4120.15 220
4120.75 216
4121.36 220
4121.97 253
4122.57 249
4123.18 240
4123.78 195
4124.39 218
4124.99 245
4125.60 237
4126.21 207
4126.81 252
4127.42 263
4128.02 221
4128.63 253
4129.24 327
4129.84 224
4130.45 238
4131.05 235
4131.66 233
4132.27 281
4132.87 250
4133.48 260
4134.08 257
4134.69 227
4135.30 254
4135.90 306
4136.51 290
4137.12 241
4137.72 246
4138.33 282
4138.94 314
4139.54 306
4140.15 268
4140.76 247
4141.37 212
4141.97 258
4142.58 234
4143.19 260
4143.79 319
4144.40 269
4145.01 237
4145.61 276
4146.22 266
4146.83 241
4147.44 263
4148.04 246
4148.65 229
4149.26 232
4149.87 238
4150.47 218
4151.08 210
4151.69 230
4152.30 281
4152.91 271
4153.51 230
4154.12 240
4154.73 258
4155.34 248
4155.94 251
4156.55 226
4157.16 204
4157.77 259
4158.38 269
4158.99 267
4159.59 266
4160.20 310
4160.81 292
4161.42 295
4162.03 247
4162.64 209
4163.24 191
4163.85 275
4164.46 251
4165.07 229
4165.68 303
4166.29 266
4166.90 279
4167.51 293
4168.11 296
4168.72 259
4169.33 282
4169.94 269
4170.55 262
4171.16 255
4171.77 249
4172.38 267
4172.99 264
4173.60 256
4174.21 228
4174.81 273
4175.42 249
4176.03 222
4176.64 226
4177.25 261
4177.86 281
4178.47 249
4179.08 289
4179.69 265
4180.30 217
4180.91 202
4181.52 232
4182.13 239
4182.74 216
4183.35 273
4183.96 296
4184.57 248
4185.18 238
4185.79 259
4186.40 277
4187.01 234
4187.62 254
4188.23 285
4188.84 320
4189.45 272
4190.06 209
4190.67 273
4191.29 317
4191.90 247
4192.51 190
4193.12 253
4193.73 282
4194.34 334
4194.95 327
4195.56 272
4196.17 277
4196.78 226
4197.39 224
4198.00 255
4198.62 315
4199.23 358
4199.84 286
4200.45 286
4201.06 277
4201.67 245
4202.28 326
4202.89 291
4203.51 243
4204.12 232
4204.73 233
4205.34 240
4205.95 216
4206.56 228
4207.18 265
4207.79 323
4208.40 247
4209.01 245
4209.62 218
4210.24 226
4210.85 276
4211.46 223
4212.07 261
4212.68 247
4213.30 252
4213.91 222
4214.52 224
4215.13 278
4215.74 236
4216.36 290
4216.97 245
4217.58 279
4218.19 298
4218.81 270
4219.42 299
4220.03 266
4220.65 231
4221.26 296
4221.87 398
4222.48 378
4223.10 338
4223.71 323
4224.32 298
4224.94 305
4225.55 308
4226.16 345
4226.78 312
4227.39 361
4228.00 301
4228.61 311
4229.23 340
4229.84 331
4230.46 290
4231.07 302
4231.68 322
4232.30 342
4232.91 366
4233.52 393
4234.14 393
4234.75 402
4235.36 401
4235.98 462
4236.59 546
4237.21 452
4237.82 456
4238.43 433
4239.05 331
4239.66 334
4240.28 321
4240.89 275
4241.50 308
4242.12 334
4242.73 327
4243.35 279
4243.96 261
4244.58 252
4245.19 283
4245.81 296
4246.42 271
4247.03 258
4247.65 254
4248.26 339
4248.88 292
4249.49 276
4250.11 272
4250.72 271
4251.34 294
4251.95 278
4252.57 243
4253.18 278
4253.80 307
4254.41 260
4255.03 268
4255.64 275
4256.26 310
4256.88 272
4257.49 283
4258.11 273
4258.72 250
4259.34 278
4259.95 315
4260.57 318
4261.18 290
4261.80 326
4262.42 297
4263.03 259
4263.65 286
4264.26 261
4264.88 299
4265.49 308
4266.11 319
4266.73 295
4267.34 289
4267.96 273
4268.58 327
4269.19 328
4269.81 302
4270.42 288
4271.04 314
4271.66 279
4272.27 248
4272.89 260
4273.51 286
4274.12 252
4274.74 293
4275.36 339
4275.97 311
4276.59 271
4277.21 279
4277.82 238
4278.44 241
4279.06 213
4279.67 273
4280.29 354
4280.91 318
4281.53 296
4282.14 286
4282.76 274
4283.38 270
4283.99 254
4284.61 234
4285.23 232
4285.85 275
4286.46 271
4287.08 270
4287.70 331
4288.32 337
4288.93 286
4289.55 311
4290.17 323
4290.79 243
4291.41 259
4292.02 302
4292.64 249
4293.26 260
4293.88 327
4294.50 332
4295.11 285
4295.73 228
4296.35 270
4296.97 238
4297.59 254
4298.21 345
4298.82 342
4299.44 296
4300.06 263
4300.68 285
4301.30 280
4301.92 261
4302.53 331
4303.15 245
4303.77 203
4304.39 253
4305.01 271
4305.63 296
4306.25 284
4306.87 286
4307.49 274
4308.10 295
4308.72 274
4309.34 269
4309.96 281
4310.58 312
4311.20 327
4311.82 234
4312.44 274
4313.06 264
4313.68 259
4314.30 281
4314.92 257
4315.54 313
4316.16 300
4316.78 267
4317.40 267
4318.02 281
4318.64 369
4319.26 303
4319.88 273
4320.50 292
4321.11 258
4321.74 343
4322.36 283
4322.98 348
4323.60 253
4324.22 308
4324.84 297
4325.46 331
4326.08 338
4326.70 371
4327.32 337
4327.94 338
4328.56 320
4329.18 417
4329.80 465
4330.42 367
4331.04 315
4331.66 319
4332.28 287
4332.90 266
4333.52 301
4334.15 353
4334.77 368
4335.39 333
4336.01 344
4336.63 349
4337.25 435
4337.87 429
4338.49 450
4339.11 533
4339.74 476
4340.36 458
4340.98 376
4341.60 413
4342.22 456
4342.84 462
4343.46 453
4344.09 524
4344.71 592
4345.33 667
4345.95 669
4346.57 608
4347.19 639
4347.82 792
4348.44 766
4349.06 693
4349.68 772
4350.30 735
4350.93 659
4351.55 530
4352.17 503
4352.79 480
4353.42 395
4354.04 390
4354.66 302
4355.28 397
4355.91 412
4356.53 319
4357.15 341
4357.77 398
4358.40 348
4359.02 359
4359.64 352
4360.26 359
4360.89 384
4361.51 398
4362.13 319
4362.76 309
4363.38 360
4364.00 368
4364.62 348
4365.25 302
4365.87 296
4366.49 316
4367.12 373
4367.74 372
4368.36 331
4368.99 273
4369.61 303
4370.23 310
4370.86 265
4371.48 280
4372.11 300
4372.73 304
4373.35 359
4373.98 285
4374.60 303
4375.22 292
4375.85 261
4376.47 296
4377.10 297
4377.72 309
4378.34 312
4378.97 333
4379.59 352
4380.22 322
4380.84 293
4381.47 305
4382.09 344
4382.71 292
4383.34 286
4383.96 317
4384.59 324
4385.21 315
4385.84 321
4386.46 347
4387.09 286
4387.71 309
4388.34 295
4388.96 261
4389.59 254
4390.21 316
4390.84 291
4391.46 205
4392.09 210
4392.71 252
4393.34 288
4393.96 252
4394.59 268
4395.21 253
4395.84 271
4396.46 237
4397.09 263
4397.71 217
4398.34 212
4398.96 269
4399.59 251
4400.22 286
4400.84 289
4401.47 297
4402.09 267
4402.72 280
4403.34 256
4403.97 276
4404.60 260
4405.22 280
4405.85 253
4406.47 233
4407.10 245
4407.73 275
4408.35 252
4408.98 234
4409.61 274
4410.23 275
4410.86 293
4411.48 253
4412.11 233
4412.74 249
4413.36 262
4413.99 267
4414.62 280
4415.24 331
4415.87 265
4416.50 233
4417.12 233
4417.75 265
4418.38 328
4419.01 249
4419.63 180
4420.26 239
4420.89 234
4421.51 214
4422.14 258
4422.77 225
4423.40 247
4424.02 276
4424.65 223
4425.28 236
4425.91 201
4426.53 261
4427.16 276
4427.79 237
4428.42 198
4429.04 242
4429.67 212
4430.30 285
4430.93 258
4431.55 200
4432.18 210
4432.81 241
4433.44 235
4434.07 245
4434.69 227
4435.32 226
4435.95 306
4436.58 265
4437.21 256
4437.84 291
4438.46 245
4439.09 211
4439.72 236
4440.35 291
4440.98 229
4441.61 221
4442.24 242
4442.86 249
4443.49 205
4444.12 258
4444.75 253
4445.38 252
4446.01 230
4446.64 257
4447.27 259
4447.90 224
4448.52 235
4449.15 245
4449.78 255
4450.41 281
4451.04 251
4451.67 267
4452.30 251
4452.93 265
4453.56 218
4454.19 215
4454.82 229
4455.45 306
4456.08 284
4456.71 284
4457.34 279
4457.97 255
4458.60 342
4459.23 253
4459.86 282
4460.49 231
4461.12 235
4461.75 260
4462.38 224
4463.01 252
4463.64 241
4464.27 218
4464.90 240
4465.53 310
4466.16 255
4466.79 202
4467.42 247
4468.05 286
4468.68 341
4469.31 302
4469.94 251
4470.57 233
4471.20 209
4471.83 238
4472.46 271
4473.09 232
4473.72 232
4474.35 254
4474.99 280
4475.62 291
4476.25 266
4476.88 259
4477.51 301
4478.14 227
4478.77 268
4479.40 253
4480.03 216
4480.67 307
4481.30 238
4481.93 178
4482.56 228
4483.19 225
4483.82 218
4484.46 210
4485.09 233
4485.72 235
4486.35 229
4486.98 245
4487.61 267
4488.25 272
4488.88 301
4489.51 300
4490.14 230
4490.77 290
4491.41 304
4492.04 247
4492.67 234
4493.30 268
4493.94 299
4494.57 242
4495.20 212
4495.83 220
4496.46 242
4497.10 272
4497.73 229
4498.36 234
4498.99 281
4499.63 261
4500.26 352
4500.89 310
4501.53 326
4502.16 270
4502.79 309
4503.42 287
4504.06 318
4504.69 304
4505.32 295
4505.96 324
4506.59 330
4507.22 289
4507.86 299
4508.49 340
4509.12 269
4509.76 254
4510.39 257
4511.02 251
4511.66 239
4512.29 258
4512.92 195
4513.56 211
4514.19 268
4514.83 226
4515.46 271
4516.09 251
4516.73 253
4517.36 325
4517.99 251
4518.63 208
4519.26 285
4519.90 239
4520.53 263
4521.17 265
4521.80 258
4522.43 276
4523.07 245
4523.70 223
4524.34 224
4524.97 264
4525.61 262
4526.24 274
4526.88 278
4527.51 271
4528.14 238
4528.78 322
4529.41 303
4530.05 240
4530.68 288
4531.32 380
4531.95 387
4532.59 336
4533.22 368
4533.86 299
4534.49 419
4535.13 391
4535.76 345
4536.40 332
4537.04 293
4537.67 273
4538.31 318
4538.94 255
4539.58 259
4540.21 299
4540.85 234
4541.48 223
4542.12 238
4542.76 222
4543.39 211
4544.03 208
4544.66 228
4545.30 220
4545.93 215
4546.57 285
4547.21 252
4547.84 265
4548.48 247
4549.11 274
4549.75 260
4550.39 310
4551.02 200
4551.66 231
4552.30 258
4552.93 285
4553.57 252
4554.21 237
4554.84 317
4555.48 275
4556.12 257
4556.75 269
4557.39 256
4558.03 202
4558.66 276
4559.30 218
4559.94 221
4560.57 296
4561.21 258
4561.85 270
4562.48 271
4563.12 213
4563.76 212
4564.40 187
4565.03 231
4565.67 274
4566.31 296
4566.95 272
4567.58 290
4568.22 293
4568.86 220
4569.50 209
4570.13 273
4570.77 285
4571.41 238
4572.05 237
4572.68 303
4573.32 289
4573.96 252
4574.60 262
4575.24 266
4575.87 239
4576.51 261
4577.15 252
4577.79 244
4578.43 280
4579.06 337
4579.70 281
4580.34 237
4580.98 265
4581.62 258
4582.26 233
4582.90 237
4583.53 300
4584.17 275
4584.81 242
4585.45 309
4586.09 333
4586.73 290
4587.37 310
4588.01 290
4588.64 306
4589.28 310
4589.92 271
4590.56 342
4591.20 351
4591.84 329
4592.48 325
4593.12 359
4593.76 307
4594.40 416
4595.04 372
4595.68 341
4596.31 326
4596.95 278
4597.59 257
4598.23 294
4598.87 323
4599.51 278
4600.15 269
4600.79 246
4601.43 277
4602.07 300
4602.71 244
4603.35 299
4603.99 261
4604.63 239
4605.27 313
4605.91 249
4606.55 197
4607.19 213
4607.83 237
4608.47 263
4609.11 249
4609.75 270
4610.39 296
4611.03 250
4611.68 245
4612.32 258
4612.96 226
4613.60 280
4614.24 250
4614.88 292
4615.52 249
4616.16 236
4616.80 275
4617.44 242
4618.08 254
4618.72 248
4619.36 239
4620.01 266
4620.65 194
4621.29 226
4621.93 220
4622.57 204
4623.21 266
4623.85 260
4624.50 231
4625.14 232
4625.78 244
4626.42 251
4627.06 294
4627.70 236
4628.34 238
4628.99 296
4629.63 233
4630.27 261
4630.91 234
4631.55 258
4632.20 284
4632.84 280
4633.48 236
4634.12 235
4634.76 232
4635.41 292
4636.05 273
4636.69 226
4637.33 245
4637.98 278
4638.62 259
4639.26 287
4639.90 270
4640.55 288
4641.19 246
4641.83 233
4642.47 296
4643.12 291
4643.76 232
4644.40 314
4645.04 263
4645.69 271
4646.33 231
4646.97 240
4647.62 240
4648.26 230
4648.90 215
4649.55 245
4650.19 222
4650.83 259
4651.48 226
4652.12 234
4652.76 211
4653.41 237
4654.05 306
4654.69 278
4655.34 278
4655.98 270
4656.62 266
4657.27 211
4657.91 195
4658.55 235
4659.20 274
4659.84 195
4660.49 259
4661.13 235
4661.77 226
4662.42 268
4663.06 217
4663.71 219
4664.35 257
4664.99 278
4665.64 267
4666.28 195
4666.93 216
4667.57 246
4668.22 251
4668.86 254
4669.51 218
4670.15 161
4670.79 205
4671.44 239
4672.08 238
4672.73 251
4673.37 228
4674.02 250
4674.66 207
4675.31 208
4675.95 258
4676.60 179
4677.24 181
4677.89 225
4678.53 222
4679.18 234
4679.82 222
4680.47 295
4681.12 248
4681.76 219
4682.41 225
4683.05 241
4683.70 278
4684.34 273
4684.99 276
4685.63 250
4686.28 247
4686.93 261
4687.57 312
4688.22 279
4688.86 258
4689.51 280
4690.15 262
4690.80 237
4691.45 198
4692.09 289
4692.74 308
4693.39 269
4694.03 217
4694.68 275
4695.32 312
4695.97 223
4696.62 254
4697.26 260
4697.91 254
4698.56 297
4699.20 289
4699.85 308
4700.50 283
4701.14 294
4701.79 395
4702.44 366
4703.08 293
4703.73 243
4704.38 263
4705.02 269
4705.67 225
4706.32 251
4706.97 253
4707.61 216
4708.26 214
4708.91 277
4709.55 354
4710.20 261
4710.85 277
4711.50 276
4712.14 252
4712.79 241
4713.44 221
4714.09 272
4714.73 279
4715.38 242
4716.03 279
4716.68 289
4717.33 260
4717.97 252
4718.62 238
4719.27 198
4719.92 251
4720.57 233
4721.21 211
4721.86 252
4722.51 260
4723.16 278
4723.81 236
4724.45 270
4725.10 224
4725.75 234
4726.40 247
4727.05 294
4727.70 266
4728.35 274
4728.99 275
4729.64 261
4730.29 268
4730.94 249
4731.59 226
4732.24 259
4732.89 259
4733.54 252
4734.19 247
4734.83 226
4735.48 223
4736.13 207
4736.78 214
4737.43 255
4738.08 252
4738.73 295
4739.38 290
4740.03 263
4740.68 234
4741.33 209
4741.98 221
4742.63 248
4743.28 259
4743.93 251
4744.58 240
4745.23 234
4745.87 249
4746.52 288
4747.17 272
4747.82 267
4748.47 239
4749.12 258
4749.77 234
4750.42 247
4751.08 303
4751.73 315
4752.38 245
4753.03 345
4753.68 336
4754.33 339
4754.98 349
4755.63 385
4756.28 381
4756.93 248
4757.58 296
4758.23 303
4758.88 295
4759.53 291
4760.18 289
4760.83 236
4761.48 249
4762.13 301
4762.79 276
4763.44 269
4764.09 223
4764.74 212
4765.39 247
4766.04 205
4766.69 284
4767.34 298
4767.99 249
4768.65 309
4769.30 315
4769.95 265
4770.60 230
4771.25 240
4771.90 263
4772.56 296
4773.21 235
4773.86 237
4774.51 254
4775.16 212
4775.81 242
4776.47 265
4777.12 268
4777.77 257
4778.42 302
4779.07 268
4779.73 263
4780.38 317
4781.03 269
4781.68 242
4782.34 300
4782.99 266
4783.64 237
4784.29 217
4784.94 212
4785.60 250
4786.25 231
4786.90 264
4787.56 270
4788.21 258
4788.86 248
4789.51 227
4790.17 250
4790.82 229
4791.47 232
4792.13 269
4792.78 304
4793.43 296
4794.08 298
4794.74 259
4795.39 255
4796.04 287
4796.70 288
4797.35 253
4798.00 256
4798.66 234
4799.31 230
4799.96 230
4800.62 276
4801.27 275
4801.93 299
4802.58 298
4803.23 293
4803.89 279
4804.54 309
4805.19 268
4805.85 240
4806.50 268
4807.16 325
4807.81 263
4808.46 277
4809.12 262
4809.77 241
4810.43 249
4811.08 222
4811.73 229
4812.39 256
4813.04 266
4813.70 274
4814.35 285
4815.01 291
4815.66 225
4816.32 247
4816.97 260
4817.63 233
4818.28 305
4818.94 260
4819.59 252
4820.24 246
4820.90 237
4821.55 281
4822.21 288
4822.86 344
4823.52 295
4824.18 314
4824.83 283
4825.49 275
4826.14 304
4826.80 338
4827.45 285
4828.11 320
4828.76 364
4829.42 295
4830.07 278
4830.73 355
4831.38 291
4832.04 281
4832.70 266
4833.35 341
4834.01 326
4834.66 304
4835.32 339
4835.98 349
4836.63 316
4837.29 324
4837.94 338
4838.60 462
4839.26 308
4839.91 284
4840.57 381
4841.22 388
4841.88 366
4842.54 337
4843.19 360
4843.85 340
4844.51 415
4845.16 358
4845.82 353
4846.48 377
4847.13 393
4847.79 428
4848.45 413
4849.10 434
4849.76 572
4850.42 581
4851.07 576
4851.73 447
4852.39 538
4853.05 537
4853.70 544
4854.36 486
4855.02 443
4855.68 462
4856.33 457
4856.99 401
4857.65 434
4858.30 448
4858.96 511
4859.62 501
4860.28 493
4860.94 474
4861.59 476
4862.25 459
4862.91 500
4863.57 372
4864.22 368
4864.88 393
4865.54 430
4866.20 483
4866.86 404
4867.51 385
4868.17 424
4868.83 464
4869.49 462
4870.15 411
4870.81 370
4871.46 376
4872.12 393
4872.78 418
4873.44 413
4874.10 365
4874.76 364
4875.41 414
4876.07 383
4876.73 396
4877.39 335
4878.05 344
4878.71 366
4879.37 317
4880.03 346
4880.69 355
4881.34 417
4882.00 414
4882.66 301
4883.32 362
4883.98 357
4884.64 339
4885.30 386
4885.96 382
4886.62 293
4887.28 387
4887.94 336
4888.60 317
4889.26 364
4889.92 330
4890.58 343
4891.24 352
4891.89 374
4892.55 378
4893.21 345
4893.87 335
4894.53 373
4895.19 341
4895.85 328
4896.51 395
4897.17 353
4897.83 361
4898.49 328
4899.16 318
4899.82 322
4900.48 302
4901.14 296
4901.80 344
4902.46 320
4903.12 361
4903.78 350
4904.44 351
4905.10 330
4905.76 293
4906.42 295
4907.08 313
4907.74 327
4908.40 296
4909.06 319
4909.72 308
4910.39 306
4911.05 306
4911.71 313
4912.37 324
4913.03 308
4913.69 359
4914.35 317
4915.01 242
4915.68 286
4916.34 343
4917.00 319
4917.66 298
4918.32 259
4918.98 254
4919.64 246
4920.31 246
4920.97 249
4921.63 236
4922.29 167
4922.95 273
4923.62 278
4924.28 260
4924.94 324
4925.60 307
4926.26 287
4926.93 227
4927.59 244
4928.25 270
4928.91 274
4929.57 253
4930.24 282
4930.90 224
4931.56 299
4932.22 319
4932.89 269
4933.55 254
4934.21 233
4934.87 245
4935.54 241
4936.20 276
4936.86 262
4937.53 222
4938.19 216
4938.85 221
4939.51 211
4940.18 243
4940.84 268
4941.50 246
4942.17 239
4942.83 275
4943.49 287
4944.16 311
4944.82 260
4945.48 220
4946.15 223
4946.81 248
4947.47 187
4948.14 261
4948.80 275
4949.46 259
4950.13 211
4950.79 172
4951.45 233
4952.12 234
4952.78 207
4953.45 233
4954.11 240
4954.77 232
4955.44 193
4956.10 188
4956.77 232
4957.43 243
4958.09 217
4958.76 181
4959.42 221
4960.09 269
4960.75 230
4961.42 251
4962.08 265
4962.75 233
4963.41 278
4964.07 293
4964.74 395
4965.40 298
4966.07 253
4966.73 255
4967.40 314
4968.06 288
4968.73 290
4969.39 331
4970.06 310
4970.72 287
4971.39 276
4972.05 294
4972.72 342
4973.38 286
4974.05 238
4974.71 227
4975.38 270
4976.05 285
4976.71 321
4977.38 292
4978.04 270
4978.71 216
4979.37 279
4980.04 278
4980.70 293
4981.37 268
4982.04 259
4982.70 251
4983.37 286
4984.03 194
4984.70 276
4985.37 310
4986.03 277
4986.70 258
4987.36 207
4988.03 251
4988.70 236
4989.36 287
4990.03 247
4990.70 262
4991.36 300
4992.03 284
4992.69 335
4993.36 325
4994.03 241
4994.69 259
4995.36 252
4996.03 255
4996.69 222
4997.36 249
4998.03 287
4998.70 211
4999.36 211
5000.03 226
5000.70 184
5001.36 181
5002.03 222
5002.70 228
5003.37 195
5004.03 190
5004.70 195
5005.37 267
5006.03 223
5006.70 234
5007.37 228
5008.04 233
5008.70 220
5009.37 232
5010.04 246
5010.71 208
5011.38 237
5012.04 258
5012.71 237
5013.38 266
5014.05 270
5014.72 268
5015.38 219
5016.05 217
5016.72 224
5017.39 252
5018.06 243
5018.72 189
5019.39 216
5020.06 288
5020.73 245
5021.40 270
5022.07 229
5022.73 245
5023.40 309
5024.07 327
5024.74 272
5025.41 257
5026.08 224
5026.75 238
5027.42 220
5028.08 225
5028.75 261
5029.42 256
5030.09 246
5030.76 251
5031.43 212
5032.10 226
5032.77 223
5033.44 193
5034.11 183
5034.78 254
5035.45 243
5036.11 242
5036.78 256
5037.45 254
5038.12 226
5038.79 275
5039.46 277
5040.13 231
5040.80 205
5041.47 257
5042.14 203
5042.81 225
5043.48 200
5044.15 275
5044.82 252
5045.49 206
5046.16 233
5046.83 304
5047.50 207
5048.17 197
5048.84 231
5049.51 247
5050.18 230
5050.85 229
5051.52 206
5052.19 252
5052.86 240
5053.54 189
5054.21 205
5054.88 226
5055.55 203
5056.22 216
5056.89 203
5057.56 179
5058.23 205
5058.90 201
5059.57 149
5060.24 193
5060.91 245
5061.59 241
5062.26 304
5062.93 273
5063.60 189
5064.27 203
5064.94 182
5065.61 204
5066.28 178
5066.96 187
5067.63 231
5068.30 224
5068.97 186
5069.64 225
5070.31 231
5070.99 236
5071.66 220
5072.33 315
5073.00 318
5073.67 231
5074.35 215
5075.02 209
5075.69 233
5076.36 264
5077.03 263
5077.71 199
5078.38 168
5079.05 189
5079.72 227
5080.39 235
5081.07 224
5081.74 271
5082.41 258
5083.08 270
5083.76 255
5084.43 260
5085.10 265
5085.78 252
5086.45 288
5087.12 259
5087.79 251
5088.47 251
5089.14 238
5089.81 240
5090.49 256
5091.16 306
5091.83 309
5092.51 283
5093.18 271
5093.85 260
5094.52 279
5095.20 251
5095.87 321
5096.54 322
5097.22 289
5097.89 250
5098.57 233
5099.24 213
5099.91 297
5100.59 226
5101.26 190
5101.93 229
5102.61 206
5103.28 217
5103.96 197
5104.63 183
5105.30 210
5105.98 199
5106.65 232
5107.33 265
5108.00 245
5108.67 219
5109.35 244
5110.02 261
5110.70 254
5111.37 236
5112.05 258
5112.72 271
5113.40 241
5114.07 269
5114.74 226
5115.42 235
5116.09 210
5116.77 224
5117.44 230
5118.12 220
5118.79 242
5119.47 247
5120.14 209
5120.82 263
5121.49 213
5122.17 209
5122.84 241
5123.52 276
5124.19 242
5124.87 262
5125.54 280
5126.22 277
5126.90 278
5127.57 244
5128.25 222
5128.92 229
5129.60 242
5130.27 242
5130.95 208
5131.62 188
5132.30 217
5132.98 224
5133.65 227
5134.33 199
5135.00 283
5135.68 270
5136.36 275
5137.03 240
5137.71 238
5138.38 210
5139.06 232
5139.74 227
5140.41 195
5141.09 239
5141.77 225
5142.44 211
5143.12 232
5143.80 223
5144.47 238
5145.15 182
5145.83 227
5146.50 205
5147.18 228
5147.86 226
5148.53 211
5149.21 249
5149.89 234
5150.56 240
5151.24 228
5151.92 270
5152.60 260
5153.27 217
5153.95 223
5154.63 224
5155.30 237
5155.98 255
5156.66 230
5157.34 211
5158.01 205
5158.69 191
5159.37 213
5160.05 221
5160.72 184
5161.40 174
5162.08 179
5162.76 213
5163.44 249
5164.11 266
5164.79 264
5165.47 233
5166.15 254
5166.83 211
5167.50 235
5168.18 233
5168.86 225
5169.54 222
5170.22 243
5170.89 237
5171.57 250
5172.25 249
5172.93 226
5173.61 226
5174.29 258
5174.97 249
5175.64 243
5176.32 248
5177.00 211
5177.68 255
5178.36 214
5179.04 272
5179.72 299
5180.40 230
5181.08 245
5181.75 255
5182.43 224
5183.11 249
5183.79 231
5184.47 213
5185.15 187
5185.83 219
5186.51 224
5187.19 221
5187.87 208
5188.55 221
5189.23 238
5189.91 230
5190.59 251
5191.27 215
5191.95 198
5192.63 162
5193.31 153
5193.98 184
5194.66 216
5195.34 175
5196.02 178
5196.70 165
5197.38 174
5198.07 220
5198.75 213
5199.43 198
5200.11 184
5200.79 166
5201.47 218
5202.15 229
5202.83 229
5203.51 197
5204.19 212
5204.87 218
5205.55 243
5206.23 233
5206.91 217
5207.59 210
5208.27 258
5208.95 202
5209.63 216
5210.31 219
5211.00 208
5211.68 201
5212.36 246
5213.04 229
5213.72 210
5214.40 195
5215.08 259
5215.76 266
5216.45 253
5217.13 244
5217.81 237
5218.49 241
5219.17 238
5219.85 212
5220.53 214
5221.22 262
5221.90 223
5222.58 232
5223.26 218
5223.94 222
5224.62 232
5225.31 267
5225.99 236
5226.67 234
5227.35 201
5228.03 193
5228.72 223
5229.40 271
5230.08 292
5230.76 290
5231.45 263
5232.13 251
5232.81 282
5233.49 259
5234.18 248
5234.86 260
5235.54 260
5236.22 175
5236.91 175
5237.59 232
5238.27 247
5238.95 275
5239.64 231
5240.32 274
5241.00 201
5241.69 198
5242.37 241
5243.05 215
5243.73 214
5244.42 253
5245.10 268
5245.78 234
5246.47 228
5247.15 205
5247.83 214
5248.52 238
5249.20 215
5249.88 208
5250.57 220
5251.25 255
5251.94 269
5252.62 250
5253.30 258
5253.99 258
5254.67 212
5255.35 208
5256.04 246
5256.72 243
5257.41 215
5258.09 236
5258.77 242
5259.46 230
5260.14 195
5260.83 171
5261.51 211
5262.20 252
5262.88 272
5263.56 260
5264.25 233
5264.93 247
5265.62 245
5266.30 239
5266.99 158
5267.67 239
5268.36 263
5269.04 240
5269.73 217
5270.41 203
5271.10 207
5271.78 210
5272.47 243
5273.15 215
5273.84 216
5274.52 183
5275.21 220
5275.89 182
5276.58 220
5277.26 234
5277.95 235
5278.63 185
5279.32 225
5280.00 214
5280.69 257
5281.37 258
5282.06 311
5282.75 255
5283.43 226
5284.12 247
5284.80 251
5285.49 240
5286.17 229
5286.86 232
5287.55 188
5288.23 219
5288.92 280
5289.60 290
5290.29 225
5290.98 189
5291.66 219
5292.35 216
5293.04 208
5293.72 190
5294.41 231
5295.10 218
5295.78 215
5296.47 246
5297.15 221
5297.84 257
5298.53 278
5299.21 243
5299.90 293
5300.59 278
5301.28 217
5301.96 280
5302.65 316
5303.34 285
5304.02 241
5304.71 294
5305.40 247
5306.08 279
5306.77 265
5307.46 268
5308.15 271
5308.83 276
5309.52 259
5310.21 241
5310.90 203
5311.58 264
5312.27 247
5312.96 237
5313.65 235
5314.33 232
5315.02 246
5315.71 240
5316.40 238
5317.09 245
5317.77 293
5318.46 220
5319.15 251
5319.84 267
5320.53 269
5321.21 278
5321.90 271
5322.59 252
5323.28 292
5323.97 293
5324.65 294
5325.34 221
5326.03 192
5326.72 271
5327.41 252
5328.10 237
5328.79 244
5329.47 247
5330.16 230
5330.85 240
5331.54 241
5332.23 225
5332.92 219
5333.61 254
5334.30 262
5334.99 247
5335.67 197
5336.36 170
5337.05 167
5337.74 213
5338.43 230
5339.12 264
5339.81 254
5340.50 281
5341.19 243
5341.88 228
5342.57 333
5343.26 265
5343.95 236
5344.64 265
5345.33 258
5346.02 254
5346.71 282
5347.40 226
5348.09 240
5348.78 259
5349.47 279
5350.16 292
5350.85 323
5351.54 347
5352.23 331
5352.92 262
5353.61 284
5354.30 284
5354.99 270
5355.68 278
5356.37 258
5357.06 254
5357.75 240
5358.44 224
5359.13 298
5359.82 259
5360.51 232
5361.20 257
5361.89 256
5362.58 265
5363.27 315
5363.97 268
5364.66 191
5365.35 192
5366.04 225
5366.73 256
5367.42 266
5368.11 229
5368.80 204
5369.49 260
5370.19 287
5370.88 216
5371.57 198
5372.26 251
5372.95 195
5373.64 187
5374.33 179
5375.03 217
5375.72 265
5376.41 268
5377.10 221
5377.79 218
5378.49 224
5379.18 226
5379.87 227
5380.56 257
5381.25 192
5381.95 202
5382.64 215
5383.33 213
5384.02 201
5384.71 205
5385.41 239
5386.10 190
5386.79 211
5387.48 277
5388.18 306
5388.87 238
5389.56 241
5390.25 254
5390.95 236
5391.64 261
5392.33 251
5393.02 259
5393.72 262
5394.41 262
5395.10 225
5395.80 222
5396.49 258
5397.18 232
5397.88 231
5398.57 237
5399.26 259
5399.95 251
5400.65 245
5401.34 231
5402.03 239
5402.73 260
5403.42 227
5404.12 250
5404.81 220
5405.50 236
5406.20 216
5406.89 244
5407.58 273
5408.28 228
5408.97 218
5409.66 226
5410.36 244
5411.05 245
5411.75 249
5412.44 250
5413.13 260
5413.83 234
5414.52 229
5415.22 251
5415.91 249
5416.61 210
5417.30 213
5417.99 243
5418.69 210
5419.38 259
5420.08 264
5420.77 261
5421.47 235
5422.16 228
5422.86 220
5423.55 184
5424.25 210
5424.94 188
5425.64 196
5426.33 215
5427.03 236
5427.72 240
5428.42 262
5429.11 223
5429.81 249
5430.50 251
5431.20 248
5431.89 260
5432.59 248
5433.28 289
5433.98 265
5434.67 252
5435.37 265
5436.06 267
5436.76 219
5437.46 259
5438.15 276
5438.85 268
5439.54 280
5440.24 291
5440.93 284
5441.63 283
5442.33 308
5443.02 275
5443.72 278
5444.41 286
5445.11 271
5445.81 251
5446.50 256
5447.20 297
5447.90 348
5448.59 277
5449.29 292
5449.98 319
5450.68 321
5451.38 342
5452.07 294
5452.77 296
5453.47 278
5454.16 277
5454.86 259
5455.56 266
5456.25 273
5456.95 317
5457.65 303
5458.35 278
5459.04 283
5459.74 307
5460.44 274
5461.13 286
5461.83 299
5462.53 323
5463.23 282
5463.92 258
5464.62 306
5465.32 305
5466.02 254
5466.71 295
5467.41 325
5468.11 368
5468.81 335
5469.50 334
5470.20 341
5470.90 329
5471.60 292
5472.29 308
5472.99 335
5473.69 373
5474.39 318
5475.09 237
5475.78 355
5476.48 372
5477.18 384
5477.88 321
5478.58 282
5479.28 357
5479.97 340
5480.67 404
5481.37 463
5482.07 444
5482.77 398
5483.47 382
5484.17 358
5484.86 377
5485.56 384
5486.26 382
5486.96 355
5487.66 317
5488.36 339
5489.06 371
5489.76 397
5490.45 441
5491.15 340
5491.85 416
5492.55 408
5493.25 427
5493.95 400
5494.65 364
5495.35 418
5496.05 378
5496.75 403
5497.45 353
5498.15 383
5498.85 465
5499.55 508
5500.25 519
5500.95 510
5501.65 569
5502.35 662
5503.04 594
5503.74 609
5504.44 562
5505.14 556
5505.84 520
5506.54 415
5507.24 380
5507.94 453
5508.65 453
5509.35 376
5510.05 345
5510.75 336
5511.45 418
5512.15 339
5512.85 345
5513.55 308
5514.25 324
5514.95 386
5515.65 373
5516.35 442
5517.05 378
5517.75 324
5518.45 334
5519.15 301
5519.85 334
5520.56 353
5521.26 276
5521.96 309
5522.66 349
5523.36 341
5524.06 330
5524.76 292
5525.46 310
5526.16 248
5526.87 247
5527.57 261
5528.27 302
5528.97 307
5529.67 283
5530.37 274
5531.07 272
5531.78 237
5532.48 262
5533.18 312
5533.88 267
5534.58 259
5535.29 270
5535.99 279
5536.69 273
5537.39 243
5538.09 247
5538.80 234
5539.50 290
5540.20 257
5540.90 258
5541.60 291
5542.31 274
5543.01 248
5543.71 223
5544.41 248
5545.12 288
5545.82 268
5546.52 316
5547.22 257
5547.93 246
5548.63 238
5549.33 247
5550.04 303
5550.74 265
5551.44 263
5552.14 199
5552.85 208
5553.55 256
5554.25 320
5554.96 256
5555.66 280
5556.36 233
5557.07 206
5557.77 267
5558.47 245
5559.18 233
5559.88 231
5560.58 254
5561.29 244
5561.99 248
5562.69 249
5563.40 283
5564.10 277
5564.80 265
5565.51 323
5566.21 263
5566.92 267
5567.62 280
5568.32 256
5569.03 202
5569.73 236
5570.44 223
5571.14 226
5571.84 279
5572.55 252
5573.25 229
5573.96 269
5574.66 231
5575.37 257
5576.07 230
5576.78 208
5577.48 239
5578.18 270
5578.89 231
5579.59 260
5580.30 216
5581.00 206
5581.71 219
5582.41 190
5583.12 199
5583.82 236
5584.53 240
5585.23 228
5585.94 236
5586.64 260
5587.35 203
5588.05 244
5588.76 198
5589.46 184
5590.17 234
5590.88 223
5591.58 246
5592.29 242
5592.99 237
5593.70 268
5594.40 237
5595.11 264
5595.81 255
5596.52 220
5597.23 258
5597.93 255
5598.64 233
5599.34 190
5600.05 249
5600.76 230
5601.46 222
5602.17 252
5602.87 252
5603.58 269
5604.29 276
5604.99 237
5605.70 224
5606.41 257
5607.11 247
5607.82 257
5608.52 192
5609.23 274
5609.94 274
5610.64 205
5611.35 186
5612.06 214
5612.76 239
5613.47 235
5614.18 202
5614.89 202
5615.59 249
5616.30 202
5617.01 200
5617.71 197
5618.42 216
5619.13 220
5619.84 178
5620.54 187
5621.25 221
5621.96 200
5622.66 249
5623.37 239
5624.08 229
5624.79 178
5625.49 174
5626.20 231
5626.91 216
5627.62 213
5628.33 227
5629.03 251
5629.74 247
5630.45 261
5631.16 256
5631.87 243
5632.57 259
5633.28 255
5633.99 267
5634.70 234
5635.41 221
5636.11 248
5636.82 205
5637.53 263
5638.24 220
5638.95 252
5639.66 273
5640.36 279
5641.07 272
5641.78 202
5642.49 176
5643.20 222
5643.91 243
5644.62 221
5645.33 215
5646.03 229
5646.74 273
5647.45 297
5648.16 218
5648.87 235
5649.58 250
5650.29 248
5651.00 236
5651.71 263
5652.42 244
5653.13 243
5653.84 234
5654.54 249
5655.25 285
5655.96 221
5656.67 271
5657.38 290
5658.09 292
5658.80 254
5659.51 280
5660.22 271
5660.93 242
5661.64 276
5662.35 288
5663.06 232
5663.77 256
5664.48 293
5665.19 317
5665.90 233
5666.61 245
5667.32 241
5668.03 207
5668.74 241
5669.45 237
5670.16 232
5670.87 262
5671.58 246
5672.29 243
5673.01 196
5673.72 194
5674.43 200
5675.14 219
5675.85 207
5676.56 200
5677.27 266
5677.98 258
5678.69 245
5679.40 217
5680.11 230
5680.82 199
5681.54 229
5682.25 230
5682.96 205
5683.67 206
5684.38 186
5685.09 214
5685.80 273
5686.51 238
5687.23 230
5687.94 185
5688.65 204
5689.36 223
5690.07 247
5690.78 259
5691.50 245
5692.21 201
5692.92 217
5693.63 262
5694.34 233
5695.06 271
5695.77 265
5696.48 239
5697.19 214
5697.90 210
5698.62 198
5699.33 206
5700.04 264
5700.75 213
5701.46 202
5702.18 224
5702.89 244
5703.60 220
5704.31 208
5705.03 189
5705.74 206
5706.45 248
5707.17 226
5707.88 239
5708.59 179
5709.30 228
5710.02 224
5710.73 234
5711.44 231
5712.16 257
5712.87 246
5713.58 223
5714.30 272
5715.01 239
5715.72 181
5716.43 158
5717.15 210
5717.86 206
5718.58 194
5719.29 197
5720.00 206
5720.72 206
5721.43 234
5722.14 257
5722.86 267
5723.57 199
5724.28 231
5725.00 217
5725.71 226
5726.43 227
5727.14 270
5727.85 245
5728.57 279
5729.28 270
5730.00 222
5730.71 242
5731.42 246
5732.14 238
5732.85 204
5733.57 249
5734.28 278
5735.00 218
5735.71 226
5736.43 210
5737.14 239
5737.85 225
5738.57 197
5739.28 244
5740.00 238
5740.71 237
5741.43 208
5742.14 182
5742.86 235
5743.57 269
5744.29 260
5745.00 218
5745.72 199
5746.43 237
5747.15 208
5747.86 281
5748.58 213
5749.30 221
5750.01 271
5750.73 227
5751.44 238
5752.16 228
5752.87 228
5753.59 233
5754.30 230
5755.02 239
5755.74 213
5756.45 295
5757.17 254
5757.88 223
5758.60 206
5759.31 218
5760.03 240
5760.75 212
5761.46 178
5762.18 190
5762.90 189
5763.61 224
5764.33 272
5765.04 268
5765.76 245
5766.48 225
5767.19 240
5767.91 219
5768.63 213
5769.34 205
5770.06 220
5770.78 252
5771.49 257
5772.21 223
5772.93 276
5773.64 256
5774.36 234
5775.08 279
5775.79 221
5776.51 224
5777.23 270
5777.95 237
5778.66 246
5779.38 218
5780.10 190
5780.81 269
5781.53 259
5782.25 246
5782.97 222
5783.68 287
5784.40 303
5785.12 236
5785.84 265
5786.55 227
5787.27 205
5787.99 296
5788.71 266
5789.43 220
5790.14 255
5790.86 233
5791.58 253
5792.30 269
5793.02 262
5793.73 222
5794.45 264
5795.17 248
5795.89 266
5796.61 240
5797.33 295
5798.04 275
5798.76 287
5799.48 269
5800.20 280
5800.92 318
5801.64 331
5802.36 357
5803.07 346
5803.79 454
5804.51 374
5805.23 411
5805.95 423
5806.67 384
5807.39 350
5808.11 302
5808.82 282
5809.54 302
5810.26 328
5810.98 281
5811.70 317
5812.42 285
5813.14 280
5813.86 298
5814.58 301
5815.30 272
5816.02 283
5816.74 273
5817.46 268
5818.18 262
5818.90 254
5819.62 295
5820.34 265
5821.06 284
5821.78 254
5822.50 302
5823.22 334
5823.94 254
5824.66 272
5825.38 263
5826.10 273
5826.82 296
5827.54 265
5828.26 241
5828.98 282
5829.70 236
5830.42 182
5831.14 223
5831.86 240
5832.58 267
5833.30 262
5834.02 302
5834.74 318
5835.46 240
5836.18 227
5836.90 234
5837.62 257
5838.34 304
5839.07 261
5839.79 247
5840.51 254
5841.23 246
5841.95 250
5842.67 277
5843.39 287
5844.11 295
5844.83 234
5845.56 308
5846.28 281
5847.00 220
5847.72 306
5848.44 327
5849.16 287
5849.88 243
5850.61 214
5851.33 248
5852.05 246
5852.77 256
5853.49 233
5854.22 235
5854.94 266
5855.66 269
5856.38 264
5857.10 245
5857.83 286
5858.55 275
5859.27 244
5859.99 265
5860.71 286
5861.44 237
5862.16 224
5862.88 243
5863.60 287
5864.33 281
5865.05 255
5865.77 281
5866.49 325
5867.22 263
5867.94 304
5868.66 314
5869.38 315
5870.11 305
5870.83 264
5871.55 275
5872.28 239
5873.00 259
5873.72 244
5874.45 289
5875.17 282
5875.89 246
5876.62 262
5877.34 247
5878.06 267
5878.79 275
5879.51 275
5880.23 298
5880.96 277
5881.68 257
5882.40 238
5883.13 259
5883.85 281
5884.57 247
5885.30 258
5886.02 276
5886.75 314
5887.47 299
5888.19 322
5888.92 343
5889.64 269
5890.37 285
5891.09 286
5891.81 337
5892.54 354
5893.26 277
5893.99 289
5894.71 289
5895.44 344
5896.16 296
5896.88 264
5897.61 293
5898.33 305
5899.06 301
5899.78 315
5900.51 296
5901.23 248
5901.96 307
5902.68 318
5903.41 275
5904.13 277
5904.86 268
5905.58 284
5906.31 314
5907.03 288
5907.76 298
5908.48 321
5909.21 311
5909.93 305
5910.66 308
5911.38 318
5912.11 331
5912.83 328
5913.56 309
5914.29 314
5915.01 369
5915.74 375
5916.46 367
5917.19 303
5917.91 348
5918.64 329
5919.37 356
5920.09 302
5920.82 352
5921.54 309
5922.27 296
5923.00 342
5923.72 330
5924.45 331
5925.17 326
5925.90 334
5926.63 359
5927.35 392
5928.08 309
5928.81 319
5929.53 375
5930.26 425
5930.99 486
5931.71 427
5932.44 445
5933.17 432
5933.89 371
5934.62 355
5935.35 377
5936.07 404
5936.80 421
5937.53 412
5938.25 397
5938.98 408
5939.71 428
5940.44 391
5941.16 428
5941.89 396
5942.62 395
5943.35 447
5944.07 521
5944.80 502
5945.53 477
5946.26 436
5946.98 441
5947.71 461
5948.44 477
5949.17 530
5949.89 557
5950.62 525
5951.35 488
5952.08 502
5952.80 539
5953.53 512
5954.26 491
5954.99 554
5955.72 518
5956.45 555
5957.17 543
5957.90 563
5958.63 545
5959.36 494
5960.09 548
5960.82 571
5961.54 572
5962.27 604
5963.00 576
5963.73 584
5964.46 613
5965.19 644
5965.92 701
5966.64 690
5967.37 673
5968.10 699
5968.83 733
5969.56 734
5970.29 752
5971.02 768
5971.75 753
5972.48 751
5973.21 731
5973.93 673
5974.66 654
5975.39 680
5976.12 739
5976.85 671
5977.58 637
5978.31 660
5979.04 662
5979.77 737
5980.50 713
5981.23 679
5981.96 724
5982.69 675
5983.42 713
5984.15 793
5984.88 756
5985.61 795
5986.34 765
5987.07 619
5987.80 690
5988.53 785
5989.26 730
5989.99 758
5990.72 789
5991.45 800
5992.18 850
5992.91 785
5993.64 802
5994.37 799
5995.10 779
5995.83 771
5996.56 792
5997.29 773
5998.02 821
5998.75 746
5999.49 760
6000.22 771
6000.95 809
6001.68 834
6002.41 795
6003.14 802
6003.87 803
6004.60 781
6005.33 779
6006.06 806
6006.80 800
6007.53 749
6008.26 759
6008.99 762
6009.72 794
6010.45 852
6011.18 925
6011.92 1047
6012.65 1160
6013.38 1315
6014.11 1421
6014.84 1548
6015.57 1758
6016.31 1811
6017.04 1754
6017.77 1658
6018.50 1564
6019.23 1470
6019.97 1439
6020.70 1070
6021.43 971
6022.16 903
6022.89 861
6023.63 783
6024.36 697
6025.09 691
6025.82 686
6026.56 684
6027.29 594
6028.02 604
6028.75 674
6029.49 631
6030.22 608
6030.95 640
6031.68 619
6032.42 583
6033.15 562
6033.88 642
6034.62 588
6035.35 600
6036.08 561
6036.81 573
6037.55 553
6038.28 481
6039.01 529
6039.75 549
6040.48 546
6041.21 541
6041.95 558
6042.68 621
6043.41 582
6044.15 569
6044.88 602
6045.61 633
6046.35 619
6047.08 596
6047.82 597
6048.55 606
6049.28 649
6050.02 615
6050.75 618
6051.49 722
6052.22 676
6052.95 709
6053.69 709
6054.42 714
6055.16 779
6055.89 751
6056.62 793
6057.36 764
6058.09 672
6058.83 722
6059.56 625
6060.30 656
6061.03 663
6061.77 657
6062.50 658
6063.23 622
6063.97 608
6064.70 642
6065.44 583
6066.17 569
6066.91 567
6067.64 595
6068.38 580
6069.11 599
6069.85 585
6070.58 579
6071.32 573
6072.05 604
6072.79 547
6073.52 527
6074.26 570
6075.00 585
6075.73 478
6076.47 529
6077.20 502
6077.94 505
6078.67 458
6079.41 519
6080.14 498
6080.88 477
6081.62 453
6082.35 406
6083.09 427
6083.82 455
6084.56 457
6085.30 473
6086.03 419
6086.77 478
6087.50 527
6088.24 529
6088.98 578
6089.71 505
6090.45 472
6091.19 526
6091.92 517
6092.66 541
6093.39 495
6094.13 535
6094.87 447
6095.60 481
6096.34 455
6097.08 539
6097.81 557
6098.55 485
6099.29 460
6100.03 462
6100.76 532
6101.50 464
6102.24 484
6102.97 484
6103.71 441
6104.45 458
6105.18 425
6105.92 417
6106.66 446
6107.40 380
6108.13 418
6108.87 450
6109.61 416
6110.35 407
6111.08 410
6111.82 466
6112.56 475
6113.30 469
6114.03 494
6114.77 531
6115.51 492
6116.25 433
6116.99 408
6117.72 447
6118.46 470
6119.20 507
6119.94 512
6120.68 475
6121.41 382
6122.15 454
6122.89 437
6123.63 447
6124.37 472
6125.11 462
6125.84 522
6126.58 454
6127.32 509
6128.06 518
6128.80 482
6129.54 482
6130.28 474
6131.02 475
6131.75 486
6132.49 458
6133.23 492
6133.97 509
6134.71 519
6135.45 516
6136.19 477
6136.93 505
6137.67 487
6138.41 478
6139.14 491
6139.88 544
6140.62 538
6141.36 544
6142.10 513
6142.84 520
6143.58 535
6144.32 535
6145.06 524
6145.80 532
6146.54 564
6147.28 574
6148.02 542
6148.76 546
6149.50 557
6150.24 546
6150.98 588
6151.72 534
6152.46 528
6153.20 555
6153.94 602
6154.68 505
6155.42 567
6156.16 596
6156.90 555
6157.64 516
6158.38 554
6159.12 570
6159.86 543
6160.60 613
6161.34 633
6162.08 680
6162.82 589
6163.57 598
6164.31 663
6165.05 717
6165.79 671
6166.53 706
6167.27 696
6168.01 799
6168.75 877
6169.49 818
6170.23 847
6170.98 749
6171.72 811
6172.46 846
6173.20 766
6173.94 799
6174.68 811
6175.42 728
6176.16 757
6176.91 705
6177.65 689
6178.39 783
6179.13 785
6179.87 758
6180.61 781
6181.36 789
6182.10 720
6182.84 699
6183.58 750
6184.32 742
6185.07 726
6185.81 775
6186.55 777
6187.29 797
6188.03 876
6188.78 793
6189.52 808
6190.26 861
6191.00 836
6191.75 792
6192.49 890
6193.23 869
6193.97 935
6194.72 936
6195.46 891
6196.20 952
6196.94 983
6197.69 947
6198.43 1052
6199.17 1001
6199.92 1012
6200.66 957
6201.40 1016
6202.15 1044
6202.89 941
6203.63 919
6204.37 997
6205.12 1038
6205.86 1091
6206.60 1277
6207.35 1454
6208.09 1633
6208.83 1816
6209.58 2204
6210.32 2562
6211.07 2568
6211.81 2810
6212.55 2771
6213.30 2622
6214.04 2431
6214.78 2143
6215.53 2051
6216.27 1682
6217.02 1428
6217.76 1243
6218.50 1067
6219.25 903
6219.99 845
6220.74 866
6221.48 781
6222.22 737
6222.97 709
6223.71 686
6224.46 650
6225.20 680
6225.95 640
6226.69 661
6227.44 647
6228.18 579
6228.92 611
6229.67 624
6230.41 650
6231.16 594
6231.90 612
6232.65 578
6233.39 556
6234.14 635
6234.88 585
6235.63 594
6236.37 572
6237.12 606
6237.86 695
6238.61 615
6239.35 648
6240.10 679
6240.85 690
6241.59 694
6242.34 729
6243.08 689
6243.83 667
6244.57 670
6245.32 595
6246.06 542
6246.81 625
6247.56 609
6248.30 653
6249.05 635
6249.79 611
6250.54 648
6251.29 615
6252.03 654
6252.78 648
6253.52 617
6254.27 620
6255.02 562
6255.76 619
6256.51 609
6257.26 587
6258.00 583
6258.75 570
6259.49 602
6260.24 577
6260.99 596
6261.73 633
6262.48 598
6263.23 566
6263.97 602
6264.72 591
6265.47 544
6266.21 553
6266.96 552
6267.71 538
6268.46 513
6269.20 549
6269.95 552
6270.70 466
6271.44 520
6272.19 505
6272.94 507
6273.69 527
6274.43 575
6275.18 428
6275.93 513
6276.68 498
6277.42 482
6278.17 489
6278.92 492
6279.67 494
6280.41 540
6281.16 498
6281.91 537
6282.66 550
6283.41 504
6284.15 498
6284.90 442
6285.65 481
6286.40 496
6287.15 463
6287.89 419
6288.64 389
6289.39 446
6290.14 460
6290.89 495
6291.64 405
6292.38 405
6293.13 439
6293.88 392
6294.63 386
6295.38 389
6296.13 409
6296.88 427
6297.62 417
6298.37 416
6299.12 392
6299.87 398
6300.62 421
6301.37 414
6302.12 350
6302.87 357
6303.62 323
6304.37 334
6305.11 367
6305.86 349
6306.61 371
6307.36 392
6308.11 345
6308.86 361
6309.61 393
6310.36 386
6311.11 393
6311.86 357
6312.61 344
6313.36 412
6314.11 451
6314.86 382
6315.61 353
6316.36 404
6317.11 441
6317.86 374
6318.61 359
6319.36 383
6320.11 429
6320.86 415
6321.61 411
6322.36 413
6323.11 387
6323.86 334
6324.61 345
6325.36 358
6326.11 378
6326.86 375
6327.61 371
6328.36 328
6329.11 328
6329.86 356
6330.61 330
6331.37 324
6332.12 344
6332.87 314
6333.62 300
6334.37 306
6335.12 394
6335.87 342
6336.62 313
6337.37 327
6338.12 331
6338.88 322
6339.63 340
6340.38 362
6341.13 365
6341.88 321
6342.63 278
6343.38 300
6344.14 373
6344.89 377
6345.64 327
6346.39 390
6347.14 367
6347.89 384
6348.65 325
6349.40 410
6350.15 399
6350.90 466
6351.65 399
6352.41 402
6353.16 366
6353.91 365
6354.66 389
6355.41 406
6356.17 382
6356.92 367
6357.67 345
6358.42 360
6359.18 378
6359.93 434
6360.68 346
6361.43 363
6362.19 367
6362.94 371
6363.69 324
6364.44 356
6365.20 276
6365.95 342
6366.70 357
6367.46 352
6368.21 319
6368.96 278
6369.71 346
6370.47 329
6371.22 303
6371.97 344
6372.73 314
6373.48 284
6374.23 294
6374.99 375
6375.74 353
6376.49 344
6377.25 303
6378.00 353
6378.75 360
6379.51 344
6380.26 344
6381.02 369
6381.77 347
6382.52 394
6383.28 326
6384.03 299
6384.78 329
6385.54 329
6386.29 306
6387.05 287
6387.80 332
6388.56 306
6389.31 301
6390.06 327
6390.82 327
6391.57 309
6392.33 287
6393.08 292
6393.84 313
6394.59 276
6395.34 336
6396.10 341
6396.85 308
6397.61 288
6398.36 284
6399.12 331
6399.87 340
6400.63 319
6401.38 349
6402.14 364
6402.89 336
6403.65 309
6404.40 276
6405.16 300
6405.91 322
6406.67 332
6407.42 344
6408.18 322
6408.93 371
6409.69 392
6410.45 381
6411.20 404
6411.96 386
6412.71 384
6413.47 334
6414.22 321
6414.98 350
6415.73 368
6416.49 349
6417.25 354
6418.00 413
6418.76 329
6419.51 294
6420.27 370
6421.03 372
6421.78 317
6422.54 291
6423.29 319
6424.05 383
6424.81 379
6425.56 322
6426.32 312
6427.08 338
6427.83 324
6428.59 300
6429.35 391
6430.10 355
6430.86 362
6431.62 339
6432.37 354
6433.13 343
6433.89 357
6434.64 317
6435.40 352
6436.16 377
6436.91 385
6437.67 389
6438.43 333
6439.19 374
6439.94 405
6440.70 387
6441.46 347
6442.21 358
6442.97 409
6443.73 340
6444.49 316
6445.24 342
6446.00 435
6446.76 435
6447.52 368
6448.28 380
6449.03 424
6449.79 458
6450.55 437
6451.31 449
6452.06 405
6452.82 405
6453.58 403
6454.34 398
6455.10 373
6455.85 384
6456.61 428
6457.37 427
6458.13 451
6458.89 457
6459.65 438
6460.40 468
6461.16 491
6461.92 459
6462.68 427
6463.44 510
6464.20 504
6464.96 525
6465.71 496
6466.47 440
6467.23 524
6467.99 489
6468.75 474
6469.51 481
6470.27 475
6471.03 474
6471.79 527
6472.54 506
6473.30 529
6474.06 483
6474.82 520
6475.58 508
6476.34 465
6477.10 508
6477.86 540
6478.62 545
6479.38 521
6480.14 539
6480.90 558
6481.66 578
6482.42 582
6483.18 531
6483.94 555
6484.70 580
6485.46 591
6486.22 567
6486.98 582
6487.74 649
6488.50 654
6489.26 654
6490.02 588
6490.78 565
6491.54 641
6492.30 699
6493.06 624
6493.82 557
6494.58 664
6495.34 628
6496.10 724
6496.86 704
6497.62 703
6498.38 675
6499.14 734
6499.90 748
6500.66 758
6501.42 722
6502.19 744
6502.95 771
6503.71 762
6504.47 697
6505.23 710
6505.99 734
6506.75 747
6507.51 681
6508.27 721
6509.04 794
6509.80 770
6510.56 771
6511.32 880
6512.08 907
6512.84 814
6513.60 845
6514.37 875
6515.13 939
6515.89 852
6516.65 828
6517.41 871
6518.17 866
6518.94 857
6519.70 816
6520.46 889
6521.22 890
6521.98 1038
6522.75 999
6523.51 983
6524.27 1013
6525.03 1046
6525.79 1128
6526.56 1204
6527.32 1215
6528.08 1267
6528.84 1249
6529.61 1447
6530.37 1405
6531.13 1417
6531.89 1349
6532.66 1372
6533.42 1458
6534.18 1424
6534.94 1426
6535.71 1543
6536.47 1620
6537.23 1823
6538.00 2038
6538.76 2158
6539.52 2261
6540.29 2199
6541.05 2085
6541.81 1840
6542.57 1650
6543.34 1464
6544.10 1171
6544.86 1019
6545.63 994
6546.39 890
6547.16 819
6547.92 756
6548.68 760
6549.45 771
6550.21 734
6550.97 703
6551.74 711
6552.50 713
6553.26 626
6554.03 624
6554.79 642
6555.56 675
6556.32 661
6557.08 704
6557.85 641
6558.61 668
6559.38 630
6560.14 623
6560.91 643
6561.67 681
6562.43 682
6563.20 682
6563.96 788
6564.73 757
6565.49 723
6566.26 688
6567.02 724
6567.79 715
6568.55 714
6569.32 774
6570.08 747
6570.85 744
6571.61 669
6572.38 707
6573.14 730
6573.91 769
6574.67 751
6575.44 717
6576.20 808
6576.97 853
6577.73 866
6578.50 886
6579.26 768
6580.03 795
6580.79 806
6581.56 807
6582.32 843
6583.09 823
6583.86 844
6584.62 847
6585.39 792
6586.15 855
6586.92 798
6587.68 854
6588.45 894
6589.22 824
6589.98 862
6590.75 858
6591.51 857
6592.28 875
6593.05 847
6593.81 865
6594.58 886
6595.35 911
6596.11 948
6596.88 899
6597.64 984
6598.41 884
6599.18 814
6599.94 850
6600.71 787
6601.48 803
6602.24 744
6603.01 789
6603.78 714
6604.54 725
6605.31 793
6606.08 708
6606.85 706
6607.61 818
6608.38 728
6609.15 820
6609.91 868
6610.68 800
6611.45 838
6612.22 738
6612.98 811
6613.75 815
6614.52 808
6615.28 714
6616.05 760
6616.82 631
6617.59 650
6618.36 609
6619.12 638
6619.89 630
6620.66 589
6621.43 590
6622.19 659
6622.96 682
6623.73 602
6624.50 541
6625.27 624
6626.03 584
6626.80 574
6627.57 571
6628.34 550
6629.11 572
6629.88 560
6630.64 543
6631.41 528
6632.18 618
6632.95 635
6633.72 613
6634.49 596
6635.25 682
6636.02 683
6636.79 738
6637.56 724
6638.33 730
6639.10 686
6639.87 598
6640.64 641
6641.41 727
6642.17 632
6642.94 531
6643.71 558
6644.48 553
6645.25 545
6646.02 536
6646.79 476
6647.56 454
6648.33 493
6649.10 459
6649.87 512
6650.64 512
6651.41 541
6652.18 557
6652.95 531
6653.71 508
6654.48 500
6655.25 498
6656.02 502
6656.79 475
6657.56 503
6658.33 472
6659.10 511
6659.87 574
6660.64 510
6661.41 473
6662.18 490
6662.95 472
6663.72 433
6664.50 456
6665.27 447
6666.04 405
6666.81 464
6667.58 501
6668.35 454
6669.12 486
6669.89 490
6670.66 443
6671.43 429
6672.20 507
6672.97 496
6673.74 514
6674.51 533
6675.28 495
6676.06 491
6676.83 493
6677.60 445
6678.37 464
6679.14 465
6679.91 496
6680.68 539
6681.45 471
6682.22 449
6683.00 458
6683.77 461
6684.54 470
6685.31 468
6686.08 505
6686.85 550
6687.63 511
6688.40 496
6689.17 560
6689.94 516
6690.71 485
6691.48 484
6692.26 513
6693.03 476
6693.80 416
6694.57 441
6695.34 466
6696.12 429
6696.89 460
6697.66 505
6698.43 427
6699.21 425
6699.98 447
6700.75 439
6701.52 436
6702.30 422
6703.07 415
6703.84 451
6704.61 418
6705.39 388
6706.16 406
6706.93 465
6707.70 389
6708.48 343
6709.25 415
6710.02 393
6710.80 390
6711.57 395
6712.34 385
6713.12 369
6713.89 430
6714.66 438
6715.44 410
6716.21 376
6716.98 344
6717.76 315
6718.53 328
6719.30 293
6720.08 346
6720.85 413
6721.62 372
6722.40 378
6723.17 388
6723.94 389
6724.72 339
6725.49 375
6726.27 404
6727.04 399
6727.81 451
6728.59 386
6729.36 392
6730.14 355
6730.91 396
6731.68 356
6732.46 351
6733.23 344
6734.01 363
6734.78 342
6735.56 316
6736.33 362
6737.10 361
6737.88 348
6738.65 347
6739.43 380
6740.20 396
6740.98 382
6741.75 369
6742.53 380
6743.30 413
6744.08 410
6744.85 383
6745.63 363
6746.40 369
6747.18 349
6747.95 396
6748.73 396
6749.50 450
6750.28 424
6751.05 408
6751.83 421
6752.60 517
6753.38 544
6754.16 606
6754.93 515
6755.71 474
6756.48 482
6757.26 438
6758.03 476
6758.81 449
6759.59 444
6760.36 469
6761.14 357
6761.91 362
6762.69 396
6763.46 349
6764.24 377
6765.02 395
6765.79 365
6766.57 336
6767.35 313
6768.12 379
6768.90 401
6769.67 374
6770.45 402
6771.23 367
6772.00 373
6772.78 368
6773.56 354
6774.33 324
6775.11 399
6775.89 418
6776.66 338
6777.44 398
6778.22 404
6778.99 410
6779.77 383
6780.55 364
6781.33 366
6782.10 394
6782.88 358
6783.66 330
6784.43 341
6785.21 350
6785.99 335
6786.77 310
6787.54 342
6788.32 363
6789.10 363
6789.88 281
6790.65 285
6791.43 323
6792.21 344
6792.99 281
6793.76 274
6794.54 345
6795.32 345
6796.10 283
6796.88 285
6797.65 360
6798.43 322
6799.21 307
6799.99 338
6800.77 325
6801.55 283
6802.32 298
6803.10 338
6803.88 303
6804.66 281
6805.44 361
6806.22 333
6806.99 308
6807.77 356
6808.55 327
6809.33 388
6810.11 320
6810.89 318
6811.67 309
6812.44 319
6813.22 362
6814.00 390
6814.78 337
6815.56 357
6816.34 378
6817.12 320
6817.90 338
6818.68 327
6819.46 292
6820.24 284
6821.02 319
6821.79 357
6822.57 395
6823.35 354
6824.13 287
6824.91 270
6825.69 307
6826.47 296
6827.25 273
6828.03 312
6828.81 332
6829.59 329
6830.37 311
6831.15 333
6831.93 329
6832.71 317
6833.49 302
6834.27 330
6835.05 338
6835.83 329
6836.61 311
6837.39 265
6838.17 335
6838.95 299
6839.73 312
6840.51 349
6841.29 325
6842.07 332
6842.85 337
6843.64 354
6844.42 340
6845.20 382
6845.98 333
6846.76 323
6847.54 344
6848.32 303
6849.10 367
6849.88 394
6850.66 384
6851.44 449
6852.23 449
6853.01 496
6853.79 498
6854.57 523
6855.35 534
6856.13 528
6856.91 439
6857.69 435
6858.48 381
6859.26 376
6860.04 359
6860.82 373
6861.60 409
6862.38 377
6863.17 373
6863.95 359
6864.73 359
6865.51 395
6866.29 376
6867.07 414
6867.86 399
6868.64 439
6869.42 429
6870.20 396
6870.99 412
6871.77 391
6872.55 357
6873.33 348
6874.11 343
6874.90 363
6875.68 353
6876.46 367
6877.24 402
6878.03 417
6878.81 420
6879.59 376
6880.38 458
6881.16 377
6881.94 438
6882.72 449
6883.51 425
6884.29 444
6885.07 449
6885.86 440
6886.64 503
6887.42 545
6888.20 539
6888.99 613
6889.77 687
6890.55 734
6891.34 685
6892.12 700
6892.90 636
6893.69 623
6894.47 592
6895.26 565
6896.04 536
6896.82 577
6897.61 454
6898.39 416
6899.17 416
6899.96 459
6900.74 466
6901.53 482
6902.31 524
6903.09 508
6903.88 472
6904.66 507
6905.45 492
6906.23 526
6907.01 469
6907.80 517
6908.58 563
6909.37 440
6910.15 427
6910.94 434
6911.72 478
6912.51 500
6913.29 516
6914.07 498
6914.86 485
6915.64 456
6916.43 464
6917.21 470
6918.00 446
6918.78 469
6919.57 439
6920.35 456
6921.14 499
6921.92 539
6922.71 493
6923.49 457
6924.28 525
6925.06 495
6925.85 523
6926.64 519
6927.42 507
6928.21 475
6928.99 525
6929.78 544
6930.56 586
6931.35 582
6932.13 508
6932.92 524
6933.71 516
6934.49 488
6935.28 499
6936.06 558
6936.85 560
6937.63 571
6938.42 551
6939.21 575
6939.99 618
6940.78 638
6941.57 600
6942.35 627
6943.14 601
6943.92 688
6944.71 682
6945.50 612
6946.28 699
6947.07 731
6947.86 717
6948.64 761
6949.43 736
6950.22 690
6951.00 713
6951.79 631
6952.58 683
6953.36 692
6954.15 645
6954.94 657
6955.72 645
6956.51 651
6957.30 690
6958.09 655
6958.87 682
6959.66 660
6960.45 670
6961.24 598
6962.02 626
6962.81 658
6963.60 629
6964.38 636
6965.17 633
6965.96 631
6966.75 637
6967.54 694
6968.32 723
6969.11 693
6969.90 734
6970.69 787
6971.47 795
6972.26 811
6973.05 852
6973.84 764
6974.63 792
6975.41 837
6976.20 825
6976.99 794
6977.78 774
6978.57 824
6979.36 768
6980.14 685
6980.93 796
6981.72 961
6982.51 1135
6983.30 1178
6984.09 1284
6984.88 1516
6985.66 1647
6986.45 1879
6987.24 2052
6988.03 2286
6988.82 2283
6989.61 2269
6990.40 2125
6991.19 1999
6991.98 1754
6992.76 1431
6993.55 1318
6994.34 1113
6995.13 918
6995.92 896
6996.71 855
6997.50 758
6998.29 701
6999.08 691
6999.87 635
7000.66 609
7001.45 581
7002.24 599
7003.03 588
7003.82 588
7004.61 540
7005.40 551
7006.19 534
7006.98 508
7007.77 563
7008.56 457
7009.35 424
7010.14 462
7010.93 489
7011.72 500
7012.51 461
7013.30 474
7014.09 461
7014.88 488
7015.67 453
7016.46 448
7017.25 486
7018.04 536
7018.83 493
7019.62 538
7020.41 497
7021.20 507
7021.99 533
7022.78 528
7023.57 490
7024.37 457
7025.16 540
7025.95 574
7026.74 512
7027.53 468
7028.32 482
7029.11 515
7029.90 512
7030.69 445
7031.49 530
7032.28 515
7033.07 463
7033.86 500
7034.65 495
7035.44 492
7036.23 465
7037.03 497
7037.82 499
7038.61 468
7039.40 491
7040.19 531
7040.98 507
7041.78 546
7042.57 541
7043.36 487
7044.15 525
7044.94 539
7045.74 593
7046.53 547
7047.32 524
7048.11 533
7048.91 554
7049.70 590
7050.49 654
7051.28 669
7052.08 620
7052.87 624
7053.66 700
7054.45 637
7055.25 593
7056.04 626
7056.83 513
7057.62 502
7058.42 578
7059.21 531
7060.00 505
7060.80 558
7061.59 481
7062.38 588
7063.17 501
7063.97 498
7064.76 521
7065.55 490
7066.35 492
7067.14 518
7067.93 503
7068.73 513
7069.52 418
7070.31 406
7071.11 481
7071.90 425
7072.69 404
7073.49 398
7074.28 375
7075.08 416
7075.87 404
7076.66 389
7077.46 425
7078.25 363
7079.05 340
7079.84 347
7080.63 339
7081.43 363
7082.22 361
7083.02 341
7083.81 323
7084.60 317
7085.40 366
7086.19 405
7086.99 361
7087.78 357
7088.58 344
7089.37 289
7090.17 322
7090.96 329
7091.76 336
7092.55 353
7093.34 294
7094.14 319
7094.93 313
7095.73 310
7096.52 302
7097.32 334
7098.11 288
7098.91 319
7099.70 265
7100.50 292
7101.29 315
7102.09 318
7102.89 310
7103.68 301
7104.48 282
7105.27 267
7106.07 248
7106.86 276
7107.66 323
7108.45 300
7109.25 283
7110.05 300
7110.84 270
7111.64 291
7112.43 292
7113.23 274
7114.02 279
7114.82 239
7115.62 260
7116.41 282
7117.21 293
7118.00 243
7118.80 254
7119.60 264
7120.39 303
7121.19 286
7121.99 255
7122.78 261
7123.58 229
7124.38 282
7125.17 264
7125.97 259
7126.77 249
7127.56 289
7128.36 324
7129.16 240
7129.95 243
7130.75 227
7131.55 232
7132.34 243
7133.14 245
7133.94 317
7134.73 290
7135.53 253
7136.33 242
7137.13 208
7137.92 231
7138.72 299
7139.52 262
7140.32 211
7141.11 216
7141.91 231
7142.71 222
7143.51 212
7144.30 231
7145.10 227
7145.90 224
7146.70 213
7147.49 201
7148.29 238
7149.09 208
7149.89 207
7150.69 236
7151.48 266
7152.28 249
7153.08 206
7153.88 202
7154.68 200
7155.47 214
7156.27 221
7157.07 221
7157.87 251
7158.67 246
7159.47 235
7160.27 233
7161.06 232
7161.86 222
7162.66 248
7163.46 255
7164.26 220
7165.06 218
7165.86 215
7166.66 208
7167.45 208
7168.25 207
7169.05 276
7169.85 204
7170.65 185
7171.45 161
7172.25 186
7173.05 198
7173.85 215
7174.65 205
7175.45 182
7176.25 193
7177.04 211
7177.84 224
7178.64 251
7179.44 264
7180.24 234
7181.04 253
7181.84 183
7182.64 191
7183.44 198
7184.24 183
7185.04 204
7185.84 213
7186.64 194
7187.44 176
7188.24 199
7189.04 196
7189.84 167
7190.64 179
7191.44 184
7192.24 183
7193.04 181
7193.84 208
7194.64 170
7195.44 202
7196.25 208
7197.05 215
7197.85 187
7198.65 185
7199.45 217
7200.25 192
7201.05 173
7201.85 162
7202.65 165
7203.45 179
7204.25 177
7205.05 174
7205.86 187
7206.66 161
7207.46 170
7208.26 219
7209.06 179
7209.86 191
7210.66 214
7211.46 205
7212.27 168
7213.07 189
7213.87 191
7214.67 184
7215.47 179
7216.27 181
7217.07 175
7217.88 229
7218.68 179
7219.48 179
7220.28 219
7221.08 190
7221.89 221
7222.69 221
7223.49 220
7224.29 229
7225.09 213
7225.90 211
7226.70 185
7227.50 205
7228.30 230
7229.11 221
7229.91 187
7230.71 182
7231.51 192
7232.32 192
7233.12 158
7233.92 197
7234.72 217
7235.53 192
7236.33 217
7237.13 202
7237.93 217
7238.74 183
7239.54 191
7240.34 193
7241.15 198
7241.95 191
7242.75 210
7243.56 208
7244.36 174
7245.16 186
7245.97 205
7246.77 194
7247.57 159
7248.38 177
7249.18 210
7249.98 214
7250.79 196
7251.59 188
7252.39 213
7253.20 238
7254.00 196
7254.81 191
7255.61 182
7256.41 175
7257.22 180
7258.02 222
7258.82 189
7259.63 220
7260.43 260
7261.24 237
7262.04 204
7262.85 184
7263.65 216
7264.45 196
7265.26 208
7266.06 235
7266.87 236
7267.67 253
7268.48 248
7269.28 212
7270.09 220
7270.89 231
7271.70 235
7272.50 196
7273.30 209
7274.11 194
7274.91 242
7275.72 227
7276.52 245
7277.33 229
7278.13 246
7278.94 285
7279.74 227
7280.55 216
7281.36 253
7282.16 248
7282.97 317
7283.77 280
7284.58 283
7285.38 294
7286.19 294
7286.99 333
7287.80 341
7288.60 374
7289.41 310
7290.22 291
7291.02 261
7291.83 265
7292.63 273
7293.44 199
7294.25 216
7295.05 222
7295.86 202
7296.66 218
7297.47 238
7298.28 195
7299.08 235
7299.89 206
7300.70 216
7301.50 225
7302.31 218
7303.11 252
7303.92 217
7304.73 215
7305.53 183
7306.34 205
7307.15 231
7307.95 227
7308.76 218
7309.57 185
7310.37 205
7311.18 224
7311.99 211
7312.80 205
7313.60 190
7314.41 218
7315.22 284
7316.02 270
7316.83 252
7317.64 282
7318.45 303
7319.25 335
7320.06 323
7320.87 308
7321.68 431
7322.48 384
7323.29 361
7324.10 352
7324.91 278
7325.71 296
7326.52 296
7327.33 254
7328.14 277
7328.95 276
7329.75 273
7330.56 284
7331.37 241
7332.18 203
7332.99 206
7333.79 264
7334.60 289
7335.41 268
7336.22 242
7337.03 250
7337.84 233
7338.64 241
7339.45 238
7340.26 250
7341.07 277
7341.88 274
7342.69 206
7343.50 208
7344.30 208
7345.11 244
7345.92 227
7346.73 222
7347.54 227
7348.35 245
7349.16 206
7349.97 203
7350.78 227
7351.58 258
7352.39 242
7353.20 240
7354.01 208
7354.82 180
7355.63 188
7356.44 195
7357.25 194
7358.06 195
7358.87 188
7359.68 173
7360.49 174
7361.30 197
7362.11 202
7362.92 236
7363.73 185
7364.54 218
7365.35 226
7366.16 209
7366.97 224
7367.78 215
7368.59 180
7369.40 190
7370.21 207
7371.02 183
7371.83 162
7372.64 178
7373.45 163
7374.26 168
7375.07 184
7375.88 177
7376.69 170
7377.50 185
7378.31 161
7379.12 185
7379.93 209
7380.74 168
7381.55 187
7382.37 191
7383.18 154
7383.99 208
7384.80 219
7385.61 206
7386.42 195
7387.23 183
7388.04 229
7388.85 257
7389.67 203
7390.48 183
7391.29 176
7392.10 188
7392.91 204
7393.72 196
7394.53 239
7395.35 200
7396.16 178
7396.97 173
7397.78 198
7398.59 195
7399.40 209
7400.22 190
7401.03 193
7401.84 200
7402.65 220
7403.46 192
7404.28 201
7405.09 211
7405.90 204
7406.71 192
7407.52 185
7408.34 198
7409.15 193
7409.96 202
7410.77 169
7411.59 177
7412.40 170
7413.21 164
7414.02 177
7414.84 159
7415.65 176
7416.46 162
7417.27 169
7418.09 165
7418.90 182
7419.71 167
7420.53 182
7421.34 199
7422.15 179
7422.97 149
7423.78 186
7424.59 156
7425.40 195
7426.22 180
7427.03 168
7427.84 178
7428.66 134
7429.47 163
7430.28 182
7431.10 191
7431.91 150
7432.73 177
7433.54 189
7434.35 212
7435.17 188
7435.98 183
7436.79 221
7437.61 202
7438.42 211
7439.24 239
7440.05 194
7440.86 221
7441.68 209
7442.49 195
7443.31 206
7444.12 179
7444.94 153
7445.75 190
7446.56 191
7447.38 148
7448.19 173
7449.01 185
7449.82 165
7450.64 183
7451.45 168
7452.27 218
7453.08 210
7453.90 152
7454.71 161
7455.52 164
7456.34 160
7457.15 175
7457.97 148
7458.78 163
7459.60 169
7460.42 179
7461.23 185
7462.05 188
7462.86 172
7463.68 152
7464.49 150
7465.31 166
7466.12 196
7466.94 189
7467.75 153
7468.57 173
7469.38 148
7470.20 160
7471.02 152
7471.83 169
7472.65 169
7473.46 143
7474.28 152
7475.10 144
7475.91 169
7476.73 187
7477.54 173
7478.36 183
7479.18 188
7479.99 162
7480.81 170
7481.62 167
7482.44 179
7483.26 158
7484.07 149
7484.89 140
7485.71 196
7486.52 188
7487.34 148
7488.16 216
7488.97 203
7489.79 176
7490.61 185
7491.42 154
7492.24 177
7493.06 177
7493.87 168
7494.69 146
7495.51 160
7496.33 164
7497.14 150
7497.96 134
7498.78 153
7499.59 163
7500.41 143
7501.23 179
7502.05 173
7502.86 159
7503.68 162
7504.50 145
7505.32 163
7506.13 150
7506.95 147
7507.77 154
7508.59 166
7509.40 134
7510.22 130
7511.04 144
7511.86 206
7512.68 154
7513.49 176
7514.31 174
7515.13 163
7515.95 204
7516.77 170
7517.59 141
7518.40 168
7519.22 168
7520.04 166
7520.86 126
7521.68 124
7522.50 120
7523.31 162
7524.13 186
7524.95 180
7525.77 176
7526.59 141
7527.41 170
7528.23 186
7529.05 191
7529.86 160
7530.68 161
7531.50 157
7532.32 144
7533.14 181
7533.96 187
7534.78 180
7535.60 167
7536.42 170
7537.24 170
7538.06 149
7538.88 186
7539.70 189
7540.51 187
7541.33 175
7542.15 153
7542.97 200
7543.79 187
7544.61 177
7545.43 128
7546.25 173
7547.07 179
7547.89 200
7548.71 175
7549.53 158
7550.35 183
7551.17 145
7551.99 172
7552.81 177
7553.63 198
7554.45 169
7555.27 171
7556.09 141
7556.91 158
7557.73 180
7558.56 171
7559.38 148
7560.20 166
7561.02 169
7561.84 160
7562.66 192
7563.48 166
7564.30 174
7565.12 149
7565.94 141
7566.76 162
7567.58 162
7568.40 169
7569.23 188
7570.05 162
7570.87 150
7571.69 133
7572.51 167
7573.33 171
7574.15 179
7574.97 176
7575.80 170
7576.62 155
7577.44 150
7578.26 162
7579.08 194
7579.90 156
7580.73 136
7581.55 174
7582.37 204
7583.19 213
7584.01 191
7584.83 157
7585.66 187
7586.48 181
7587.30 186
7588.12 144
7588.95 165
7589.77 219
7590.59 207
7591.41 165
7592.23 184
7593.06 181
7593.88 193
7594.70 187
7595.52 197
7596.35 233
7597.17 206
7597.99 182
7598.81 193
7599.64 165
7600.46 154
7601.28 162
7602.11 194
7602.93 167
7603.75 199
7604.57 211
7605.40 205
7606.22 211
7607.04 197
7607.87 165
7608.69 185
7609.51 213
7610.34 168
7611.16 198
7611.98 214
7612.81 207
7613.63 237
7614.45 214
7615.28 207
7616.10 229
7616.92 205
7617.75 186
7618.57 197
7619.40 230
7620.22 229
7621.04 249
7621.87 259
7622.69 254
7623.52 244
7624.34 235
7625.16 220
7625.99 220
7626.81 225
7627.64 212
7628.46 204
7629.28 211
7630.11 224
7630.93 277
7631.76 245
7632.58 270
7633.41 231
7634.23 251
7635.06 221
7635.88 226
7636.71 208
7637.53 198
7638.36 214
7639.18 199
7640.01 229
7640.83 231
7641.66 197
7642.48 191
7643.31 191
7644.13 171
7644.96 179
7645.78 181
7646.61 192
7647.43 222
7648.26 204
7649.08 161
7649.91 202
7650.73 219
7651.56 223
7652.38 165
7653.21 184
7654.04 166
7654.86 134
7655.69 181
7656.51 166
7657.34 170
7658.16 150
7658.99 172
7659.82 173
7660.64 148
7661.47 162
7662.29 137
7663.12 160
7663.95 190
7664.77 168
7665.60 150
7666.43 171
7667.25 190
7668.08 183
7668.91 142
7669.73 173
7670.56 156
7671.38 160
7672.21 159
7673.04 163
7673.87 180
7674.69 177
7675.52 167
7676.35 139
7677.17 143
7678.00 164
7678.83 156
7679.65 156
7680.48 169
7681.31 155
7682.13 166
7682.96 152
7683.79 146
7684.62 114
7685.44 148
7686.27 151
7687.10 177
7687.93 179
7688.75 144
7689.58 153
7690.41 154
7691.24 124
7692.06 129
7692.89 142
7693.72 186
7694.55 179
7695.38 132
7696.20 141
7697.03 197
7697.86 179
7698.69 184
7699.52 179
7700.34 193
7701.17 230
7702.00 174
7702.83 162
7703.66 183
7704.49 159
7705.31 200
7706.14 189
7706.97 190
7707.80 182
7708.63 177
7709.46 151
7710.29 137
7711.11 189
7711.94 187
7712.77 165
7713.60 164
7714.43 154
7715.26 164
7716.09 148
7716.92 156
7717.75 164
7718.58 173
7719.40 145
7720.23 172
7721.06 176
7721.89 170
7722.72 172
7723.55 189
7724.38 177
7725.21 173
7726.04 138
7726.87 168
7727.70 159
7728.53 190
7729.36 158
7730.19 160
7731.02 167
7731.85 170
7732.68 168
7733.51 153
7734.34 158
7735.17 154
7736.00 154
7736.83 148
7737.66 148
7738.49 123
7739.32 127
7740.15 160
7740.98 128
7741.81 125
7742.64 136
7743.47 137
7744.30 166
7745.13 165
7745.96 127
7746.79 182
7747.62 215
7748.45 194
7749.29 190
7750.12 214
7750.95 209
7751.78 211
7752.61 165
7753.44 144
7754.27 143
7755.10 156
7755.93 135
7756.76 150
7757.60 169
7758.43 178
7759.26 153
7760.09 138
7760.92 176
7761.75 186
7762.58 188
7763.42 201
7764.25 188
7765.08 181
7765.91 149
7766.74 130
7767.57 150
7768.41 167
7769.24 180
7770.07 166
7770.90 172
7771.73 184
7772.57 168
7773.40 129
7774.23 136
7775.06 161
7775.90 149
7776.73 172
7777.56 147
7778.39 132
7779.22 183
7780.06 176
7780.89 138
7781.72 174
7782.55 168
7783.39 135
7784.22 120
7785.05 144
7785.89 158
7786.72 178
7787.55 195
7788.38 173
7789.22 134
7790.05 141
7790.88 191
7791.72 176
7792.55 188
7793.38 162
7794.22 151
7795.05 183
7795.88 191
7796.72 148
7797.55 140
7798.38 169
7799.22 172
7800.05 167
7800.88 156
7801.72 143
7802.55 143
7803.38 182
7804.22 188
7805.05 236
7805.89 181
7806.72 186
7807.55 201
7808.39 214
7809.22 197
7810.06 162
7810.89 215
7811.72 168
7812.56 168
7813.39 144
7814.23 169
7815.06 166
7815.89 154
7816.73 193
7817.56 210
7818.40 230
7819.23 179
7820.07 220
7820.90 235
7821.74 247
7822.57 236
7823.41 219
7824.24 208
7825.08 195
7825.91 180
7826.75 205
7827.58 206
7828.42 223
7829.25 218
7830.09 200
7830.92 222
7831.76 216
7832.59 234
7833.43 231
7834.26 226
7835.10 213
7835.93 231
7836.77 211
7837.60 185
7838.44 210
7839.28 196
7840.11 175
7840.95 195
7841.78 205
7842.62 218
7843.45 224
7844.29 193
7845.13 188
7845.96 154
7846.80 199
7847.63 180
7848.47 194
7849.31 216
7850.14 170
7850.98 187
7851.82 185
7852.65 203
7853.49 189
7854.32 169
7855.16 185
7856.00 185
7856.83 154
7857.67 219
7858.51 200
7859.34 215
7860.18 229
7861.02 216
7861.85 208
7862.69 195
7863.53 221
7864.37 243
7865.20 229
7866.04 204
7866.88 182
7867.71 200
7868.55 238
7869.39 204
7870.23 220
7871.06 215
7871.90 188
7872.74 182
7873.57 177
7874.41 218
7875.25 245
7876.09 219
7876.93 209
7877.76 232
7878.60 265
7879.44 213
7880.28 236
7881.11 259
7881.95 235
7882.79 270
7883.63 296
7884.47 248
7885.30 238
7886.14 206
7886.98 259
7887.82 215
7888.66 225
7889.50 263
7890.33 264
7891.17 205
7892.01 196
7892.85 193
7893.69 206
7894.53 232
7895.36 256
7896.20 208
7897.04 207
7897.88 196
7898.72 201
7899.56 186
7900.40 201
7901.24 175
7902.08 187
7902.91 181
7903.75 187
7904.59 179
7905.43 206
7906.27 209
7907.11 198
7907.95 185
7908.79 176
7909.63 197
7910.47 204
7911.31 177
7912.15 169
7912.99 161
7913.83 157
7914.67 183
7915.50 196
7916.34 182
7917.18 168
7918.02 222
7918.86 202
7919.70 184
7920.54 176
7921.38 186
7922.22 249
7923.06 190
7923.90 227
7924.74 183
7925.58 186
7926.42 206
7927.27 206
7928.11 192
7928.95 197
7929.79 220
7930.63 202
7931.47 182
7932.31 178
7933.15 200
7933.99 171
7934.83 152
7935.67 169
7936.51 181
7937.35 173
7938.19 163
7939.03 143
7939.88 186
7940.72 145
7941.56 160
7942.40 196
7943.24 220
7944.08 185
7944.92 167
7945.76 145
7946.60 154
7947.45 152
7948.29 161
7949.13 162
7949.97 173
7950.81 217
7951.65 188
7952.50 185
7953.34 199
7954.18 193
7955.02 157
7955.86 152
7956.70 155
7957.55 184
7958.39 173
7959.23 170
7960.07 195
7960.91 173
7961.76 220
7962.60 178
7963.44 195
7964.28 188
7965.13 194
7965.97 206
7966.81 197
7967.65 221
7968.50 233
7969.34 225
7970.18 202
7971.02 187
7971.87 200
7972.71 249
7973.55 213
7974.39 233
7975.24 183
7976.08 198
7976.92 187
7977.77 204
7978.61 197
7979.45 142
7980.30 193
7981.14 204
7981.98 173
7982.83 173
7983.67 192
7984.51 171
7985.36 158
7986.20 174
7987.04 205
7987.89 181
7988.73 155
7989.57 154
7990.42 174
7991.26 142
7992.10 150
7992.95 150
7993.79 150
7994.64 158
7995.48 184
7996.32 161
7997.17 148
7998.01 170
7998.86 182
7999.70 152
8000.54 139
8001.39 178
8002.23 203
8003.08 187
8003.92 181
8004.77 184
8005.61 192
8006.45 171
8007.30 168
8008.14 161
8008.99 163
8009.83 115
8010.68 180
8011.52 176
8012.37 153
8013.21 179
8014.06 177
8014.90 160
8015.75 162
8016.59 140
8017.44 154
8018.28 154
8019.13 160
8019.97 130
8020.82 162
8021.66 134
8022.51 173
8023.35 121
8024.20 125
8025.05 167
8025.89 156
8026.74 155
8027.58 148
8028.43 122
8029.27 136
8030.12 142
8030.96 143
8031.81 166
8032.66 145
8033.50 180
8034.35 152
8035.19 150
8036.04 142
8036.89 144
8037.73 129
8038.58 138
8039.43 164
8040.27 158
8041.12 165
8041.96 145
8042.81 143
8043.66 148
8044.50 137
8045.35 161
8046.20 163
8047.04 123
8047.89 160
8048.74 125
8049.58 119
8050.43 159
8051.28 156
8052.12 137
8052.97 148
8053.82 129
8054.67 152
8055.51 143
8056.36 134
8057.21 145
8058.05 153
8058.90 148
8059.75 172
8060.60 148
8061.44 122
8062.29 117
8063.14 158
8063.99 138
8064.83 131
8065.68 147
8066.53 141
8067.38 119
8068.22 110
8069.07 121
8069.92 118
8070.77 124
8071.62 121
8072.46 161
8073.31 128
8074.16 157
8075.01 144
8075.86 107
8076.71 114
8077.55 138
8078.40 139
8079.25 128
8080.10 104
8080.95 106
8081.80 96
8082.64 138
8083.49 110
8084.34 114
8085.19 129
8086.04 148
8086.89 132
8087.74 152
8088.58 161
8089.43 164
8090.28 136
8091.13 114
8091.98 131
8092.83 146
8093.68 111
8094.53 123
8095.38 152
8096.23 131
8097.08 124
8097.93 161
8098.77 164
8099.62 110
8100.47 133
8101.32 119
8102.17 130
8103.02 154
8103.87 145
8104.72 117
8105.57 167
8106.42 132
8107.27 106
8108.12 105
8108.97 128
8109.82 172
8110.67 115
8111.52 137
8112.37 158
8113.22 128
8114.07 159
8114.92 106
8115.77 113
8116.62 158
8117.47 125
8118.32 139
8119.17 140
8120.02 125
8120.87 157
8121.72 156
8122.58 137
8123.43 125
8124.28 127
8125.13 125
8125.98 134
8126.83 130
8127.68 144
8128.53 138
8129.38 145
8130.23 103
8131.08 125
8131.94 116
8132.79 115
8133.64 123
8134.49 129
8135.34 130
8136.19 132
8137.04 158
8137.89 133
8138.75 149
8139.60 162
8140.45 177
8141.30 164
8142.15 144
8143.00 148
8143.86 135
8144.71 127
8145.56 116
8146.41 87
8147.26 126
8148.12 136
8148.97 131
8149.82 129
8150.67 151
8151.52 167
8152.38 146
8153.23 135
8154.08 140
8154.93 182
8155.78 177
8156.64 209
8157.49 184
8158.34 179
8159.19 161
8160.05 164
8160.90 147
8161.75 140
8162.61 142
8163.46 136
8164.31 139
8165.16 137
8166.02 137
8166.87 137
8167.72 159
8168.58 120
8169.43 160
8170.28 186
8171.14 186
8171.99 158
8172.84 150
8173.70 133
8174.55 184
8175.40 142
8176.26 127
8177.11 169
8177.96 135
8178.82 145
8179.67 158
8180.52 152
8181.38 144
8182.23 123
8183.08 133
8183.94 136
8184.79 133
8185.65 111
8186.50 111
8187.35 144
8188.21 146
8189.06 137
8189.92 113
8190.77 130
8191.63 134
8192.48 149
8193.33 133
8194.19 110
8195.04 97
8195.90 133
8196.75 126
8197.61 156
8198.46 122
8199.32 108
8200.17 143
8201.02 139
8201.88 128
8202.73 131
8203.59 137
8204.44 128
8205.30 121
8206.15 124
8207.01 139
8207.86 156
8208.72 146
8209.57 139
8210.43 113
8211.29 104
8212.14 120
8213.00 106
8213.85 124
8214.71 138
8215.56 132
8216.42 127
8217.27 136
8218.13 141
8218.98 154
8219.84 147
8220.70 123
8221.55 162
8222.41 151
8223.26 144
8224.12 114
8224.98 97
8225.83 115
8226.69 156
8227.54 143
8228.40 121
8229.26 169
8230.11 149
8230.97 155
8231.83 151
8232.68 128
8233.54 134
8234.39 132
8235.25 145
8236.11 141
8236.96 147
8237.82 140
8238.68 153
8239.53 118
8240.39 91
8241.25 126
8242.11 119
8242.96 109
8243.82 110
8244.68 96
8245.53 114
8246.39 128
8247.25 149
8248.10 135
8248.96 125
8249.82 140
8250.68 124
8251.53 110
8252.39 130
8253.25 121
8254.11 120
8254.96 115
8255.82 152
8256.68 104
8257.54 105
8258.39 155
8259.25 144
8260.11 143
8260.97 134
8261.83 147
8262.68 126
8263.54 147
8264.40 121
8265.26 121
8266.12 140
8266.97 126
8267.83 129
8268.69 114
8269.55 125
8270.41 181
8271.27 167
8272.12 158
8272.98 139
8273.84 140
8274.70 164
8275.56 159
8276.42 177
8277.28 158
8278.13 143
8278.99 151
8279.85 183
8280.71 141
8281.57 115
8282.43 141
8283.29 168
8284.15 134
8285.01 113
8285.87 106
8286.72 129
8287.58 147
8288.44 120
8289.30 132
8290.16 168
8291.02 177
8291.88 160
8292.74 163
8293.60 160
8294.46 160
8295.32 173
8296.18 152
8297.04 138
8297.90 175
8298.76 182
8299.62 154
8300.48 151
8301.34 145
8302.20 161
8303.06 137
8303.92 161
8304.78 149
8305.64 149
8306.50 138
8307.36 151
8308.22 163
8309.08 172
8309.94 158
8310.80 130
8311.66 126
8312.52 159
8313.38 174
8314.24 124
8315.10 121
8315.96 149
8316.83 161
8317.69 160
8318.55 171
8319.41 171
8320.27 157
8321.13 186
8321.99 162
8322.85 132
8323.71 148
8324.57 167
8325.44 124
8326.30 123
8327.16 147
8328.02 142
8328.88 127
8329.74 150
8330.60 156
8331.47 134
8332.33 171
8333.19 167
8334.05 126
8334.91 106
8335.77 114
8336.64 145
8337.50 135
8338.36 141
8339.22 145
8340.08 176
8340.94 134
8341.81 165
8342.67 127
8343.53 132
8344.39 133
8345.26 133
8346.12 140
8346.98 148
8347.84 144
8348.71 154
8349.57 168
8350.43 134
8351.29 127
8352.16 132
8353.02 164
8353.88 124
8354.74 128
8355.61 138
8356.47 154
8357.33 180
8358.19 156
8359.06 154
8359.92 152
8360.78 168
8361.65 144
8362.51 118
8363.37 110
8364.24 131
8365.10 108
8365.96 114
8366.83 175
8367.69 162
8368.55 140
8369.42 134
8370.28 172
8371.14 159
8372.01 168
8372.87 151
8373.73 147
8374.60 167
8375.46 173
8376.33 168
8377.19 144
8378.05 143
8378.92 131
8379.78 159
8380.65 148
8381.51 139
8382.37 158
8383.24 159
8384.10 169
8384.97 137
8385.83 181
8386.70 163
8387.56 146
8388.42 153
8389.29 168
8390.15 142
8391.02 162
8391.88 160
8392.75 155
8393.61 135
8394.48 157
8395.34 153
8396.21 149
8397.07 170
8397.94 176
8398.80 154
8399.67 128
8400.53 134
8401.40 190
8402.26 161
8403.13 174
8403.99 155
8404.86 158
8405.72 156
8406.59 144
8407.45 158
8408.32 151
8409.19 162
8410.05 161
8410.92 161
8411.78 160
8412.65 177
8413.51 161
8414.38 154
8415.25 155
8416.11 169
8416.98 139
8417.84 151
8418.71 197
8419.58 156
8420.44 174
8421.31 221
8422.17 189
8423.04 191
8423.91 166
8424.77 195
8425.64 218
8426.51 179
8427.37 165
8428.24 207
8429.11 207
8429.97 228
8430.84 198
8431.71 215
8432.57 191
8433.44 238
8434.31 230
8435.17 213
8436.04 205
8436.91 191
8437.77 225
8438.64 215
8439.51 175
8440.38 188
8441.24 227
8442.11 238
8442.98 249
8443.84 246
8444.71 233
8445.58 250
8446.45 229
8447.31 226
8448.18 245
8449.05 240
8449.92 232
8450.78 204
8451.65 175
8452.52 205
8453.39 251
8454.26 270
8455.12 230
8455.99 227
8456.86 200
8457.73 237
8458.60 253
8459.46 245
8460.33 237
8461.20 289
8462.07 246
8462.94 232
8463.81 269
8464.67 223
8465.54 256
8466.41 281
8467.28 260
8468.15 279
8469.02 297
8469.89 344
8470.75 353
8471.62 460
8472.49 495
8473.36 499
8474.23 459
8475.10 480
8475.97 485
8476.84 460
8477.71 375
8478.57 341
8479.44 303
8480.31 238
8481.18 255
8482.05 244
8482.92 245
8483.79 220
8484.66 228
8485.53 247
8486.40 219
8487.27 194
8488.14 184
8489.01 202
8489.88 214
8490.75 211
8491.62 192
8492.49 180
8493.36 189
8494.23 196
8495.10 211
8495.97 203
8496.84 208
8497.71 179
8498.58 173
8499.45 180
8500.32 220
8501.19 184
8502.06 155
8502.93 199
8503.80 169
8504.67 195
8505.54 181
8506.41 187
8507.28 200
8508.15 210
8509.02 225
8509.89 189
8510.76 219
8511.63 244
8512.51 201
8513.38 190
8514.25 215
8515.12 196
8515.99 196
8516.86 200
8517.73 224
8518.60 211
8519.47 200
8520.35 229
8521.22 200
8522.09 176
8522.96 222
8523.83 219
8524.70 214
8525.57 226
8526.45 205
8527.32 195
8528.19 225
8529.06 222
8529.93 215
8530.80 207
8531.68 253
8532.55 217
8533.42 231
8534.29 284
8535.16 243
8536.04 217
8536.91 220
8537.78 216
8538.65 225
8539.52 230
8540.40 208
8541.27 230
8542.14 256
8543.01 256
8543.89 242
8544.76 234
8545.63 267
8546.50 252
8547.38 205
8548.25 233
8549.12 221
8549.99 229
8550.87 249
8551.74 262
8552.61 253
8553.49 281
8554.36 260
8555.23 245
8556.11 266
8556.98 249
8557.85 228
8558.73 256
8559.60 235
8560.47 243
8561.35 256
8562.22 246
8563.09 238
8563.97 215
8564.84 219
8565.71 224
8566.59 215
8567.46 202
8568.33 210
8569.21 224
8570.08 242
8570.96 257
8571.83 205
8572.70 212
8573.58 182
8574.45 182
8575.33 191
8576.20 195
8577.07 223
8577.95 206
8578.82 239
8579.70 191
8580.57 168
8581.45 189
8582.32 217
8583.19 180
8584.07 197
8584.94 178
8585.82 213
8586.69 212
8587.57 206
8588.44 188
8589.32 186
8590.19 206
8591.07 197
8591.94 208
8592.82 230
8593.69 193
8594.57 204
8595.44 177
8596.32 182
8597.19 199
8598.07 243
8598.94 236
8599.82 199
8600.69 220
8601.57 238
8602.44 247
8603.32 227
8604.20 230
8605.07 192
8605.95 233
8606.82 254
8607.70 239
8608.57 261
8609.45 289
8610.33 252
8611.20 202
8612.08 211
8612.95 227
8613.83 197
8614.71 237
8615.58 245
8616.46 265
8617.33 260
8618.21 291
8619.09 279
8619.96 265
8620.84 249
8621.72 224
8622.59 220
8623.47 244
8624.35 221
8625.22 279
8626.10 285
8626.98 244
8627.85 274
8628.73 267
8629.61 271
8630.48 272
8631.36 272
8632.24 256
8633.11 268
8633.99 305
8634.87 346
8635.74 298
8636.62 295
8637.50 268
8638.38 307
8639.25 315
8640.13 275
8641.01 260
8641.89 307
8642.76 286
8643.64 280
8644.52 295
8645.40 332
8646.27 381
8647.15 307
8648.03 303
8648.91 324
8649.79 298
8650.66 389
8651.54 373
8652.42 348
8653.30 347
8654.18 347
8655.05 351
8655.93 347
8656.81 391
8657.69 328
8658.57 322
8659.45 388
8660.32 389
8661.20 365
8662.08 364
8662.96 348
8663.84 397
8664.72 371
8665.60 381
8666.47 366
8667.35 332
8668.23 362
8669.11 356
8669.99 311
8670.87 380
8671.75 391
8672.63 360
8673.51 382
8674.38 406
8675.26 555
8676.14 573
8677.02 533
8677.90 536
8678.78 550
8679.66 601
8680.54 595
8681.42 536
8682.30 501
8683.18 402
8684.06 379
8684.94 478
8685.82 487
8686.70 417
8687.58 434
8688.46 414
8689.34 429
8690.22 466
8691.10 520
8691.98 634
8692.86 666
8693.74 722
8694.62 797
8695.50 895
8696.38 954
8697.26 873
8698.14 797
8699.02 744
8699.90 638
8700.78 526
8701.66 500
8702.54 429
8703.42 406
8704.30 414
8705.18 404
8706.06 351
8706.94 340
8707.82 356
8708.71 315
8709.59 332
8710.47 298
8711.35 304
8712.23 325
8713.11 276
8713.99 312
8714.87 327
8715.75 278
8716.64 252
8717.52 269
8718.40 265
8719.28 222
8720.16 260
8721.04 310
8721.92 290
8722.81 248
8723.69 264
8724.57 286
8725.45 248
8726.33 239
8727.21 238
8728.10 225
8728.98 273
8729.86 292
8730.74 236
8731.62 213
8732.51 259
8733.39 260
8734.27 265
8735.15 279
8736.03 259
8736.92 269
8737.80 246
8738.68 261
8739.56 244
8740.45 236
8741.33 239
8742.21 244
8743.09 243
8743.98 222
8744.86 217
8745.74 223
8746.63 237
8747.51 215
8748.39 221
8749.27 259
8750.16 248
8751.04 257
8751.92 251
8752.81 289
8753.69 290
8754.57 267
8755.46 295
8756.34 276
8757.22 274
8758.11 268
8758.99 259
8759.87 265
8760.76 302
8761.64 226
8762.52 237
8763.41 285
8764.29 267
8765.17 253
8766.06 287
8766.94 256
8767.83 266
8768.71 242
8769.59 220
8770.48 247
8771.36 231
8772.25 215
8773.13 274
8774.01 254
8774.90 228
8775.78 248
8776.67 226
8777.55 256
8778.44 235
8779.32 216
8780.20 250
8781.09 219
8781.97 218
8782.86 207
8783.74 252
8784.63 252
8785.51 218
8786.40 215
8787.28 239
8788.17 222
8789.05 238
8789.94 213
8790.82 206
8791.71 221
8792.59 195
8793.48 195
8794.36 210
8795.25 212
8796.13 204
8797.02 195
8797.90 222
8798.79 181
8799.67 180
8800.56 172
8801.45 168
8802.33 187
8803.22 173
8804.10 187
8804.99 166
8805.87 196
8806.76 178
8807.65 164
8808.53 183
8809.42 184
8810.30 138
8811.19 168
8812.08 183
8812.96 180
8813.85 163
8814.73 161
8815.62 164
8816.51 190
8817.39 154
8818.28 142
8819.17 166
8820.05 196
8820.94 198
8821.83 172
8822.71 156
8823.60 169
8824.49 168
8825.37 163
8826.26 176
8827.15 216
8828.03 192
8828.92 180
8829.81 161
8830.69 142
8831.58 188
8832.47 182
8833.36 185
8834.24 161
8835.13 150
8836.02 170
8836.90 152
8837.79 132
8838.68 129
8839.57 178
8840.45 167
8841.34 135
8842.23 138
8843.12 129
8844.01 135
8844.89 142
8845.78 133
8846.67 151
8847.56 150
8848.44 175
8849.33 173
8850.22 160
8851.11 138
8852.00 173
8852.88 166
8853.77 181
8854.66 143
8855.55 140
8856.44 147
8857.33 142
8858.21 140
8859.10 139
8859.99 106
8860.88 127
8861.77 137
8862.66 124
8863.55 147
8864.43 154
8865.32 128
8866.21 93
8867.10 105
8867.99 134
8868.88 169
8869.77 142
8870.66 147
8871.55 130
8872.44 145
8873.32 149
8874.21 145
8875.10 105
8875.99 130
8876.88 133
8877.77 131
8878.66 134
8879.55 103
8880.44 126
8881.33 123
8882.22 137
8883.11 148
8884.00 123
8884.89 157
8885.78 150
8886.67 135
8887.56 112
8888.45 106
8889.34 101
8890.23 127
8891.12 135
8892.01 131
8892.90 107
8893.79 152
8894.68 129
8895.57 129
8896.46 124
8897.35 111
8898.24 142
8899.13 113
8900.02 146
8900.91 110
8901.80 126
8902.69 159
8903.58 123
8904.47 103
8905.36 105
8906.26 142
8907.15 144
8908.04 99
8908.93 95
8909.82 121
8910.71 143
8911.60 113
8912.49 136
8913.38 120
8914.28 104
8915.17 101
8916.06 103
8916.95 109
8917.84 118
8918.73 109
8919.62 87
8920.52 115
8921.41 104
8922.30 99
8923.19 126
8924.08 114
8924.97 73
8925.87 111
8926.76 121
8927.65 80
8928.54 91
8929.43 108
8930.33 127
8931.22 142
8932.11 133
8933.00 117
8933.89 101
8934.79 99
8935.68 119
8936.57 105
8937.46 89
8938.36 107
8939.25 127
8940.14 127
8941.03 95
8941.93 99
8942.82 112
8943.71 114
8944.60 105
8945.50 86
8946.39 134
8947.28 114
8948.18 106
8949.07 124
8949.96 124
8950.85 110
8951.75 95
8952.64 99
8953.53 120
8954.43 124
8955.32 107
8956.21 113
8957.11 90
8958.00 93
8958.89 96
8959.79 105
8960.68 125
8961.57 106
8962.47 116
8963.36 112
8964.26 110
8965.15 103
8966.04 105
8966.94 92
8967.83 93
8968.73 84
8969.62 100
8970.51 123
8971.41 92
8972.30 107
8973.20 100
8974.09 104
8974.98 82
8975.88 85
8976.77 109
8977.67 111
8978.56 93
8979.46 97
8980.35 97
8981.25 102
8982.14 108
8983.03 123
8983.93 104
8984.82 114
8985.72 95
8986.61 87
8987.51 100
8988.40 108
8989.30 126
8990.19 108
8991.09 97
8991.98 110
8992.88 134
8993.77 118
8994.67 112
8995.56 113
8996.46 80
8997.36 90
8998.25 115
8999.15 113
9000.04 132
9000.94 108
9001.83 113
9002.73 135
9003.62 134
9004.52 102
9005.42 93
9006.31 107
9007.21 123
9008.10 112
9009.00 104
9009.90 83
9010.79 117
9011.69 114
9012.58 85
9013.48 87
9014.38 95
9015.27 103
9016.17 101
9017.07 106
9017.96 128
9018.86 107
9019.76 125
9020.65 109
9021.55 85
9022.44 105
9023.34 103
9024.24 111
9025.14 88
9026.03 114
9026.93 92
9027.83 117
9028.72 99
9029.62 97
9030.52 72
9031.41 83
9032.31 83
9033.21 98
9034.11 89
9035.00 103
9035.90 100
9036.80 119
9037.69 103
9038.59 92
9039.49 102
9040.39 98
9041.28 76
9042.18 100
9043.08 98
9043.98 97
9044.88 120
9045.77 95
9046.67 87
9047.57 87
9048.47 87
9049.36 99
9050.26 109
9051.16 110
9052.06 83
9052.96 104
9053.86 100
9054.75 88
9055.65 94
9056.55 98
9057.45 89
9058.35 82
9059.25 88
9060.14 82
9061.04 82
9061.94 100
9062.84 116
9063.74 98
9064.64 103
9065.54 93
9066.44 105
9067.33 110
9068.23 120
9069.13 121
9070.03 102
9070.93 121
9071.83 122
9072.73 120
9073.63 96
9074.53 95
9075.43 89
9076.33 98
9077.22 112
9078.12 127
9079.02 98
9079.92 78
9080.82 91
9081.72 104
9082.62 118
9083.52 103
9084.42 79
9085.32 85
9086.22 92
9087.12 108
9088.02 100
9088.92 111
9089.82 110
9090.72 103
9091.62 73
9092.52 110
9093.42 91
9094.32 94
9095.22 105
9096.12 124
9097.02 102
9097.92 113
9098.82 98
9099.72 95
9100.62 96
9101.52 90
9102.43 108
9103.33 138
9104.23 127
9105.13 122
9106.03 117
9106.93 112
9107.83 105
9108.73 96
9109.63 115
9110.53 119
9111.43 125
9112.33 131
9113.24 86
9114.14 92
9115.04 103
9115.94 114
9116.84 103
9117.74 84
9118.64 86
9119.55 100
9120.45 98
9121.35 81
9122.25 90
9123.15 92
9124.05 108
9124.96 83
9125.86 83
9126.76 105
9127.66 105
9128.56 100
9129.46 89
9130.37 101
9131.27 109
9132.17 90
9133.07 91
9133.97 83
9134.88 103
9135.78 105
9136.68 108
9137.58 107
9138.49 102
9139.39 129
9140.29 128
9141.19 144
9142.10 145
9143.00 117
9143.90 115
9144.80 72
9145.71 91
9146.61 107
9147.51 94
9148.42 110
9149.32 100
9150.22 105
9151.12 103
9152.03 106
9152.93 91
9153.83 112
9154.74 91
9155.64 92
9156.54 128
9157.45 133
9158.35 115
9159.25 100
9160.16 135
9161.06 102
9161.96 118
9162.87 89
9163.77 99
9164.68 134
9165.58 115
9166.48 112
9167.39 103
9168.29 91
9169.19 94
9170.10 99
9171.00 93
9171.91 67
9172.81 91
9173.72 100
9174.62 108
9175.52 106
9176.43 97
9177.33 78
9178.24 75
9179.14 82
9180.05 77
9180.95 100
9181.85 95
9182.76 101
9183.66 90
9184.57 102
9185.47 116
9186.38 120
9187.28 111
9188.19 116
9189.09 105
9190.00 84
9190.90 112
9191.81 86
9192.71 84
9193.62 113
9194.52 128
9195.43 135
9196.33 131
9197.24 98
9198.14 107
9199.05 102
9199.96 128
9200.86 131
9201.77 98
9202.67 103
9203.58 122
9204.48 94
9205.39 99
9206.29 99
9207.20 83
9208.11 98
9209.01 94
9209.92 95
9210.82 119
9211.73 133
9212.64 124
9213.54 103
9214.45 95
9215.35 74
9216.26 99
9217.17 91
9218.07 92
9218.98 93
9219.89 131
9220.79 131
9221.70 86
9222.61 112
9223.51 97
9224.42 97
9225.33 112
9226.23 109
9227.14 87
9228.05 102
9228.95 117
9229.86 98
9230.77 89
9231.67 103
9232.58 93
9233.49 110
9234.40 94
9235.30 94
9236.21 122
9237.12 91
9238.02 82
9238.93 118
9239.84 95
9240.75 88
9241.65 79
9242.56 121
9243.47 116
9244.38 102
9245.28 107
9246.19 92
9247.10 83
9248.01 67
9248.92 81
9249.82 86
9250.73 91
9251.64 171
9252.55 117
9253.46 95
9254.36 93
9255.27 92
9256.18 100
9257.09 100
9258.00 107
9258.90 116
9259.81 100
9260.72 106
9261.63 105
9262.54 85
9263.45 96
9264.36 105
9265.26 99
9266.17 105
9267.08 101
9267.99 105
9268.90 81
9269.81 98
9270.72 108
9271.63 101
9272.54 103
9273.44 84
9274.35 94
9275.26 93
9276.17 121
9277.08 90
9277.99 92
9278.90 104
9279.81 98
9280.72 111
9281.63 97
9282.54 106
9283.45 111
9284.36 112
9285.27 104
9286.18 119
9287.09 79
9288.00 82
9288.91 90
9289.82 110
9290.73 83
9291.64 69
9292.55 111
9293.46 94
9294.37 110
9295.28 95
9296.19 96
9297.10 106
9298.01 100
9298.92 81
9299.83 87
9300.74 102
9301.65 104
9302.56 114
9303.47 116
9304.38 115
9305.29 117
9306.20 110
9307.11 100
9308.02 113
9308.93 104
9309.84 98
9310.75 88
9311.67 100
9312.58 105
9313.49 106
9314.40 100
9315.31 98
9316.22 103
9317.13 101
9318.04 99
9318.95 93
9319.87 129
9320.78 111
9321.69 100
9322.60 95
9323.51 97
9324.42 104
9325.34 128
9326.25 125
9327.16 100
9328.07 90
9328.98 99
9329.89 110
9330.81 96
9331.72 104
9332.63 71
9333.54 93
9334.45 97
9335.37 118
9336.28 109
9337.19 81
9338.10 70
9339.01 74
9339.93 114
9340.84 111
9341.75 124
9342.66 76
9343.58 88
9344.49 99
9345.40 99
9346.31 89
9347.23 98
9348.14 115
9349.05 123
9349.97 144
9350.88 113
9351.79 116
9352.70 139
9353.62 97
9354.53 105
9355.44 107
9356.36 102
9357.27 114
9358.18 91
9359.10 98
9360.01 108
9360.92 103
9361.84 105
9362.75 96
9363.66 114
9364.58 115
9365.49 94
9366.40 115
9367.32 115
9368.23 125
9369.15 114
9370.06 116
9370.97 133
9371.89 88
9372.80 100
9373.71 103
9374.63 97
9375.54 84
9376.46 109
9377.37 103
9378.29 128
9379.20 115
9380.11 125
9381.03 118
9381.94 99
9382.86 111
9383.77 112
9384.69 102
9385.60 113
9386.51 97
9387.43 103
9388.34 129
9389.26 116
9390.17 128
9391.09 146
9392.00 111
9392.92 83
9393.83 101
9394.75 99
9395.66 91
9396.58 101
9397.49 105
9398.41 135
9399.32 101
9400.24 127
9401.15 147
9402.07 108
9402.99 107
9403.90 120
9404.82 111
9405.73 130
9406.65 93
9407.56 104
9408.48 106
9409.39 141
9410.31 135
9411.23 115
9412.14 137
9413.06 126
9413.97 118
9414.89 109
9415.81 109
9416.72 115
9417.64 101
9418.55 104
9419.47 102
9420.39 139
9421.30 131
9422.22 150
9423.14 134
9424.05 87
9424.97 117
9425.89 92
9426.80 77
9427.72 110
9428.64 109
9429.55 109
9430.47 127
9431.39 137
9432.30 109
9433.22 100
9434.14 109
9435.05 120
9435.97 121
9436.89 101
9437.80 125
9438.72 129
9439.64 105
9440.56 110
9441.47 122
9442.39 137
9443.31 108
9444.23 122
9445.14 110
9446.06 104
9446.98 99
9447.90 115
9448.81 106
9449.73 114
9450.65 103
9451.57 101
9452.48 107
9453.40 124
9454.32 116
9455.24 110
9456.16 126
9457.07 114
9457.99 132
9458.91 142
9459.83 113
9460.75 111
9461.66 106
9462.58 93
9463.50 93
9464.42 117
9465.34 160
9466.26 111
9467.18 163
9468.09 118
9469.01 100
9469.93 97
9470.85 108
9471.77 116
9472.69 122
9473.61 105
9474.53 102
9475.44 119
9476.36 152
9477.28 112
9478.20 101
9479.12 112
9480.04 123
9480.96 120
9481.88 115
9482.80 137
9483.72 124
9484.64 135
9485.56 138
9486.47 138
9487.39 124
9488.31 124
9489.23 135
9490.15 118
9491.07 112
9491.99 128
9492.91 132
9493.83 126
9494.75 143
9495.67 101
9496.59 119
9497.51 148
9498.43 141
9499.35 147
9500.27 128
9501.19 133
9502.11 165
9503.03 123
9503.95 117
9504.87 133
9505.79 111
9506.71 123
9507.64 153
9508.56 125
9509.48 113
9510.40 123
9511.32 127
9512.24 112
9513.16 142
9514.08 146
9515.00 119
9515.92 124
9516.84 137
9517.76 121
9518.68 128
9519.61 142
9520.53 166
9521.45 140
9522.37 152
9523.29 135
9524.21 154
9525.13 142
9526.05 152
9526.98 135
9527.90 173
9528.82 183
9529.74 156
9530.66 152
9531.58 167
9532.51 191
9533.43 159
9534.35 167
9535.27 180
9536.19 163
9537.11 153
9538.04 183
9538.96 188
9539.88 178
9540.80 173
9541.73 151
9542.65 170
9543.57 152
9544.49 163
9545.41 153
9546.34 149
9547.26 153
9548.18 176
9549.10 160
9550.03 142
9550.95 129
9551.87 131
9552.79 152
9553.72 169
9554.64 160
9555.56 144
9556.49 133
9557.41 138
9558.33 154
9559.25 138
9560.18 162
9561.10 165
9562.02 158
9562.95 186
9563.87 171
9564.79 184
9565.72 169
9566.64 163
9567.56 165
9568.49 153
9569.41 153
9570.33 172
9571.26 167
9572.18 161
9573.11 160
9574.03 156
9574.95 169
9575.88 133
9576.80 131
9577.72 142
9578.65 153
9579.57 193
9580.50 159
9581.42 145
9582.34 131
9583.27 150
9584.19 144
9585.12 169
9586.04 180
9586.97 176
9587.89 146
9588.81 143
9589.74 153
9590.66 171
9591.59 171
9592.51 167
9593.44 176
9594.36 164
9595.29 184
9596.21 173
9597.14 175
9598.06 148
9598.99 162
9599.91 164
9600.84 170
9601.76 210
9602.69 184
9603.61 189
9604.54 188
9605.46 205
9606.39 209
9607.31 167
9608.24 166
9609.16 185
9610.09 232
9611.01 198
9611.94 184
9612.87 221
9613.79 216
9614.72 193
9615.64 216
9616.57 202
9617.49 228
9618.42 208
9619.35 194
9620.27 198
9621.20 195
9622.12 175
9623.05 221
9623.98 200
9624.90 229
9625.83 215
9626.76 227
9627.68 256
9628.61 210
9629.53 227
9630.46 250
9631.39 290
9632.31 237
9633.24 277
9634.17 236
9635.09 210
9636.02 250
9636.95 274
9637.87 233
9638.80 217
9639.73 241
9640.65 247
9641.58 253
9642.51 273
9643.44 262
9644.36 220
9645.29 244
9646.22 282
9647.14 255
9648.07 256
9649.00 256
9649.93 260
9650.85 214
9651.78 229
9652.71 261
9653.64 302
9654.56 255
9655.49 284
9656.42 266
9657.35 288
9658.27 235
9659.20 228
9660.13 244
9661.06 253
9661.99 277
9662.91 291
9663.84 302
9664.77 316
9665.70 263
9666.63 262
9667.56 260
9668.48 247
9669.41 269
9670.34 306
9671.27 298
9672.20 274
9673.13 251
9674.05 311
9674.98 310
9675.91 277
9676.84 257
9677.77 300
9678.70 308
9679.63 295
9680.56 305
9681.48 318
9682.41 317
9683.34 316
9684.27 305
9685.20 323
9686.13 333
9687.06 331
9687.99 342
9688.92 330
9689.85 306
9690.78 340
9691.71 277
9692.63 256
9693.56 261
9694.49 330
9695.42 333
9696.35 326
9697.28 337
9698.21 381
9699.14 354
9700.07 326
9701.00 386
9701.93 437
9702.86 413
9703.79 467
9704.72 420
9705.65 388
9706.58 383
9707.51 389
9708.44 346
9709.37 288
9710.30 300
9711.23 302
9712.16 318
9713.09 333
9714.02 351
9714.95 309
9715.89 356
9716.82 372
9717.75 374
9718.68 404
9719.61 329
9720.54 382
9721.47 334
9722.40 363
9723.33 327
9724.26 300
9725.19 282
9726.12 265
9727.06 257
9727.99 256
9728.92 256
9729.85 318
9730.78 243
9731.71 259
9732.64 261
9733.57 262
9734.51 277
9735.44 269
9736.37 288
9737.30 265
9738.23 241
9739.16 231
9740.10 249
9741.03 287
9741.96 257
9742.89 252
9743.82 292
9744.75 236
9745.69 242
9746.62 225
9747.55 246
9748.48 243
9749.41 234
9750.35 231
9751.28 213
9752.21 224
9753.14 205
9754.08 233
9755.01 210
9755.94 268
9756.87 223
9757.81 206
9758.74 222
9759.67 235
9760.60 220
9761.54 237
9762.47 225
9763.40 230
9764.34 244
9765.27 233
9766.20 232
9767.13 231
9768.07 217
9769.00 270
9769.93 242
9770.87 228
9771.80 222
9772.73 239
9773.67 203
9774.60 228
9775.53 255
9776.47 240
9777.40 214
9778.33 221
9779.27 247
9780.20 226
9781.14 224
9782.07 254
9783.00 256
9783.94 233
9784.87 261
9785.80 248
9786.74 258
9787.67 253
9788.61 201
9789.54 210
9790.47 217
9791.41 201
9792.34 218
9793.28 204
9794.21 186
9795.15 195
9796.08 227
9797.01 192
9797.95 188
9798.88 225
9799.82 206
9800.75 230
9801.69 225
9802.62 227
9803.56 241
9804.49 235
9805.43 201
9806.36 213
9807.30 206
9808.23 208
9809.17 200
9810.10 178
9811.04 194
9811.97 180
9812.91 186
9813.84 156
9814.78 141
9815.71 153
9816.65 159
9817.58 159
9818.52 153
9819.46 169
9820.39 207
9821.33 203
9822.26 204
9823.20 183
9824.13 155
9825.07 180
9826.00 188
9826.94 189
9827.88 207
9828.81 191
9829.75 201
9830.68 194
9831.62 179
9832.56 173
9833.49 172
9834.43 187
9835.37 179
9836.30 145
9837.24 156
9838.17 153
9839.11 162
9840.05 171
9840.98 167
9841.92 156
9842.86 168
9843.79 179
9844.73 185
9845.67 185
9846.60 173
9847.54 164
9848.48 174
9849.42 169
9850.35 150
9851.29 144
9852.23 159
9853.16 159
9854.10 159
9855.04 181
9855.98 177
9856.91 168
9857.85 173
9858.79 184
9859.72 181
9860.66 182
9861.60 189
9862.54 170
9863.47 172
9864.41 135
9865.35 150
9866.29 160
9867.23 148
9868.16 142
9869.10 151
9870.04 162
9870.98 154
9871.92 116
9872.85 153
9873.79 162
9874.73 158
9875.67 160
9876.61 135
9877.54 158
9878.48 166
9879.42 127
9880.36 140
9881.30 152
9882.24 165
9883.18 149
9884.11 175
9885.05 157
9885.99 122
9886.93 155
9887.87 161
9888.81 126
9889.75 129
9890.69 159
9891.62 153
9892.56 134
9893.50 143
9894.44 140
9895.38 141
9896.32 144
9897.26 139
9898.20 127
9899.14 121
9900.08 156
9901.02 166
9901.96 139
9902.90 149
9903.83 169
9904.77 138
9905.71 145
9906.65 129
9907.59 127
9908.53 133
9909.47 159
9910.41 176
9911.35 162
9912.29 141
9913.23 149
9914.17 184
9915.11 161
9916.05 166
9916.99 125
9917.93 145
9918.87 162
9919.81 130
9920.75 136
9921.69 132
9922.64 135
9923.58 128
9924.52 142
9925.46 178
9926.40 179
9927.34 175
9928.28 188
9929.22 184
9930.16 191
9931.10 209
9932.04 192
9932.98 219
9933.92 219
9934.87 204
9935.81 188
9936.75 168
9937.69 173
9938.63 152
9939.57 163
9940.51 172
9941.45 159
9942.39 147
9943.34 126
9944.28 139
9945.22 152
9946.16 142
9947.10 145
9948.04 138
9948.99 132
9949.93 123
9950.87 121
9951.81 118
9952.75 149
9953.69 143
9954.64 121
9955.58 136
9956.52 124
9957.46 113
9958.41 149
9959.35 147
9960.29 168
9961.23 135
9962.17 152
9963.12 149
9964.06 119
9965.00 125
9965.94 127
9966.89 127
9967.83 163
9968.77 105
9969.71 125
9970.66 151
9971.60 142
9972.54 138
9973.49 123
9974.43 118
9975.37 126
9976.31 124
9977.26 145
9978.20 105
9979.14 109
9980.09 122
9981.03 112
9981.97 132
9982.92 135
9983.86 150
9984.80 131
9985.75 120
9986.69 117
9987.63 111
9988.58 177
9989.52 164
9990.46 130
9991.41 147
9992.35 122
9993.30 137
9994.24 130
9995.18 119
9996.13 132
9997.07 115
9998.02 115
9998.96 119
9999.90 116
10000.85 123
10001.79 125
10002.74 134
10003.68 148
10004.62 125
10005.57 124
10006.51 114
10007.46 123
10008.40 127
10009.35 128
10010.29 135
10011.24 133
10012.18 124
10013.13 139
10014.07 145
10015.01 136
10015.96 144
10016.90 99
10017.85 126
10018.79 137
10019.74 123
10020.68 117
10021.63 126
10022.58 126
10023.52 116
10024.47 117
10025.41 140
10026.36 126
10027.30 99
10028.25 103
10029.19 126
10030.14 121
10031.08 121
10032.03 114
10032.98 110
10033.92 125
10034.87 97
10035.81 109
10036.76 143
10037.70 119
10038.65 115
10039.60 118
10040.54 123
10041.49 122
10042.43 97
10043.38 123
10044.33 137
10045.27 133
10046.22 112
10047.17 101
10048.11 124
10049.06 114
10050.00 108
10050.95 109
10051.90 93
10052.84 110
10053.79 125
10054.74 120
10055.68 105
10056.63 134
10057.58 100
10058.52 149
10059.47 116
10060.42 101
10061.37 107
10062.31 112
10063.26 101
10064.21 112
10065.15 143
10066.10 163
10067.05 142
10068.00 107
10068.94 104
10069.89 105
10070.84 106
10071.79 105
10072.73 105
10073.68 115
10074.63 105
10075.58 119
10076.52 101
10077.47 143
10078.42 109
10079.37 102
10080.32 90
10081.26 96
10082.21 113
10083.16 111
10084.11 100
10085.06 107
10086.00 87
10086.95 81
10087.90 109
10088.85 118
10089.80 96
10090.75 121
10091.69 140
10092.64 146
10093.59 108
10094.54 103
10095.49 88
10096.44 72
10097.39 81
10098.33 99
10099.28 99
10100.23 91
10101.18 124
10102.13 113
10103.08 91
10104.03 88
10104.98 111
10105.93 120
10106.87 116
10107.82 115
10108.77 116
10109.72 106
10110.67 91
10111.62 111
10112.57 106
10113.52 123
10114.47 118
10115.42 106
10116.37 101
10117.32 102
10118.27 78
10119.22 89
10120.17 80
10121.12 107
10122.07 88
10123.02 104
10123.97 108
10124.92 91
10125.87 95
10126.82 112
10127.77 102
10128.72 115
10129.67 114
10130.62 79
10131.57 102
10132.52 99
10133.47 90
10134.42 97
10135.37 82
10136.32 93
10137.27 87
10138.22 94
10139.17 107
10140.12 98
10141.07 96
10142.02 126
10142.98 98
10143.93 103
10144.88 128
10145.83 103
10146.78 99
10147.73 121
10148.68 87
10149.63 113
10150.58 114
10151.54 107
10152.49 114
10153.44 120
10154.39 116
10155.34 106
10156.29 109
10157.24 92
10158.20 114
10159.15 112
10160.10 102
10161.05 94
10162.00 93
10162.95 88
10163.91 90
10164.86 120
10165.81 137
10166.76 113
10167.71 122
10168.67 145
10169.62 118
10170.57 117
10171.52 125
10172.47 99
10173.43 124
10174.38 96
10175.33 109
10176.28 113
10177.24 108
10178.19 96
10179.14 113
10180.09 126
10181.05 130
10182.00 119
10182.95 120
10183.90 109
10184.86 115
10185.81 100
10186.76 97
10187.72 105
10188.67 104
10189.62 125
10190.58 138
10191.53 155
10192.48 120
10193.43 114
10194.39 136
10195.34 140
10196.29 102
10197.25 101
10198.20 116
10199.16 140
10200.11 130
10201.06 123
10202.02 126
10202.97 130
10203.92 145
10204.88 121
10205.83 144
10206.78 149
10207.74 136
10208.69 143
10209.65 121
10210.60 141
10211.55 149
10212.51 150
10213.46 169
10214.42 143
10215.37 117
10216.33 128
10217.28 131
10218.23 121
10219.19 102
10220.14 121
10221.10 126
10222.05 161
10223.01 123
10223.96 94
10224.92 140
10225.87 139
10226.83 149
10227.78 141
10228.74 115
10229.69 116
10230.65 104
10231.60 117
10232.56 116
10233.51 124
10234.47 136
10235.42 117
10236.38 118
10237.33 130
10238.29 124
10239.24 114
10240.20 112
10241.15 110
10242.11 145
10243.06 152
10244.02 137
10244.98 150
10245.93 116
10246.89 93
10247.84 99
10248.80 121
10249.75 95
10250.71 99
10251.67 103
10252.62 97
10253.58 137
10254.53 132
10255.49 131
10256.45 105
10257.40 106
10258.36 101
10259.32 107
10260.27 97
10261.23 77
10262.18 75
10263.14 83
10264.10 85
10265.05 88
10266.01 83
10266.97 112
10267.92 89
10268.88 93
10269.84 117
10270.79 123
10271.75 72
10272.71 95
10273.67 98
10274.62 109
10275.58 96
10276.54 112
10277.49 137
10278.45 88
10279.41 81
10280.37 92
10281.32 99
10282.28 95
10283.24 97
10284.19 81
10285.15 83
10286.11 102
10287.07 116
10288.03 123
10288.98 116
10289.94 99
10290.90 105
10291.86 101
10292.81 94
10293.77 88
10294.73 75
10295.69 95
10296.65 85
10297.60 93
10298.56 103
10299.52 95
10300.48 90
10301.44 87
10302.40 93
10303.35 78
10304.31 101
10305.27 109
10306.23 97
10307.19 114
10308.15 80
10309.10 95
10310.06 98
10311.02 101
10311.98 117
10312.94 125
10313.90 112
10314.86 118
10315.82 116
10316.78 96
10317.73 95
10318.69 103
10319.65 96
10320.61 94
10321.57 97
10322.53 100
10323.49 98
10324.45 107
10325.41 90
10326.37 101
10327.33 106
10328.29 93
10329.25 137
10330.21 135
10331.17 112
10332.13 92
10333.09 93
10334.04 113
10335.00 96
10335.96 93
10336.92 77
10337.88 86
10338.84 106
10339.80 108
10340.76 93
10341.72 73
10342.68 85
10343.65 101
10344.61 104
10345.57 90
10346.53 92
10347.49 94
10348.45 98
10349.41 102
10350.37 79
10351.33 72
10352.29 116
10353.25 115
10354.21 113
10355.17 129
10356.13 86
10357.09 99
10358.05 96
10359.02 96
10359.98 90
10360.94 74
10361.90 100
10362.86 111
10363.82 108
10364.78 86
10365.74 66
10366.70 90
10367.67 88
10368.63 95
10369.59 97
10370.55 100
10371.51 88
10372.47 95
10373.43 113
10374.40 93
10375.36 92
10376.32 98
10377.28 74
10378.24 73
10379.21 92
10380.17 86
10381.13 81
10382.09 93
10383.05 98
10384.02 107
10384.98 104
10385.94 109
10386.90 97
10387.86 93
10388.83 87
10389.79 84
10390.75 78
10391.71 106
10392.68 92
10393.64 96
10394.60 101
10395.56 95
10396.53 67
10397.49 76
10398.45 96
10399.42 120
10400.38 95
10401.34 94
10402.30 89
10403.27 90
10404.23 84
10405.19 82
10406.16 101
10407.12 80
10408.08 67
10409.05 73
10410.01 86
10410.97 122
10411.94 92
10412.90 88
10413.86 82
10414.83 90
10415.79 89
10416.75 66
10417.72 90
10418.68 103
10419.65 105
10420.61 91
10421.57 78
10422.54 85
10423.50 92
10424.46 111
10425.43 97
10426.39 88
10427.36 96
10428.32 119
10429.29 96
10430.25 80
10431.21 71
10432.18 98
10433.14 97
10434.11 62
10435.07 58
10436.04 64
10437.00 83
10437.97 88
10438.93 76
10439.90 63
10440.86 82
10441.82 98
10442.79 88
10443.75 79
10444.72 80
10445.68 76
10446.65 86
10447.61 90
10448.58 90
10449.54 80
10450.51 88
10451.48 100
10452.44 91
10453.41 78
10454.37 65
10455.34 90
10456.30 77
10457.27 94
10458.23 97
10459.20 79
10460.16 91
10461.13 62
10462.10 81
10463.06 86
10464.03 91
10464.99 88
10465.96 85
10466.93 95
10467.89 104
10468.86 95
10469.82 77
10470.79 92
10471.76 73
10472.72 78
10473.69 60
10474.65 63
10475.62 102
10476.59 77
10477.55 87
10478.52 77
10479.49 73
10480.45 78
10481.42 121
10482.39 76
10483.35 73
10484.32 70
10485.29 95
10486.25 90
10487.22 74
10488.19 91
10489.15 64
10490.12 80
10491.09 67
10492.06 77
10493.02 67
10493.99 85
10494.96 70
10495.92 49
10496.89 63
10497.86 86
10498.83 94
10499.79 88
10500.76 79
10501.73 85
10502.70 74
10503.66 75
10504.63 67
10505.60 61
10506.57 63
10507.54 90
10508.50 83
10509.47 89
10510.44 85
10511.41 104
10512.38 81
10513.34 90
10514.31 74
10515.28 73
10516.25 86
10517.22 82
10518.19 71
10519.15 86
10520.12 98
10521.09 92
10522.06 64
10523.03 64
10524.00 57
10524.96 70
10525.93 100
10526.90 92
10527.87 72
10528.84 73
10529.81 80
10530.78 63
10531.75 66
10532.72 76
10533.68 68
10534.65 75
10535.62 69
10536.59 79
10537.56 76
10538.53 94
10539.50 111
10540.47 93
10541.44 85
10542.41 88
10543.38 71
10544.35 67
10545.32 64
10546.29 67
10547.26 84
10548.23 69
10549.20 80
10550.17 82
10551.13 89
10552.10 82
10553.07 76
10554.04 84
10555.01 59
10555.98 77
10556.96 76
10557.93 70
10558.90 79
10559.87 76
10560.84 77
10561.81 58
10562.78 89
10563.75 97
10564.72 61
10565.69 66
10566.66 98
10567.63 85
10568.60 83
10569.57 71
10570.54 101
10571.51 115
10572.48 86
10573.45 84
10574.42 73
10575.40 47
10576.37 91
10577.34 85
10578.31 90
10579.28 75
10580.25 90
10581.22 87
10582.19 84
10583.17 67
10584.14 87
10585.11 65
10586.08 72
10587.05 88
10588.02 68
10588.99 65
10589.97 76
10590.94 74
10591.91 68
10592.88 88
10593.85 85
10594.82 92
10595.80 86
10596.77 81
10597.74 95
10598.71 68
10599.68 66
10600.66 107
10601.63 91
10602.60 107
10603.57 84
10604.55 73
10605.52 81
10606.49 59
10607.46 82
10608.44 73
10609.41 72
10610.38 66
10611.35 75
10612.33 74
10613.30 72
10614.27 92
10615.24 106
10616.22 69
10617.19 54
10618.16 79
10619.14 78
10620.11 82
10621.08 85
10622.05 92
10623.03 93
10624.00 80
10624.97 91
10625.95 90
10626.92 96
10627.89 94
10628.87 99
10629.84 88
10630.81 71
10631.79 89
10632.76 100
10633.74 82
10634.71 71
10635.68 67
10636.66 78
10637.63 157
10638.60 102
10639.58 77
10640.55 105
10641.53 121
10642.50 97
10643.47 105
10644.45 135
10645.42 107
10646.40 107
10647.37 93
10648.35 95
10649.32 94
10650.29 92
10651.27 81
10652.24 96
10653.22 77
10654.19 82
10655.17 100
10656.14 93
10657.12 93
10658.09 82
10659.07 81
10660.04 75
10661.02 99
10661.99 103
10662.97 108
10663.94 103
10664.92 86
10665.89 113
10666.87 111
10667.84 81
10668.82 90
10669.79 96
10670.77 96
10671.74 75
10672.72 78
10673.69 102
10674.67 96
10675.65 63
10676.62 60
10677.60 81
10678.57 87
10679.55 86
10680.52 100
10681.50 83
10682.48 64
10683.45 105
10684.43 103
10685.40 106
10686.38 78
10687.36 83
10688.33 83
10689.31 78
10690.28 80
10691.26 103
10692.24 88
10693.21 85
10694.19 78
10695.17 77
10696.14 71
10697.12 82
10698.10 91
10699.07 97
10700.05 67
10701.03 64
10702.00 73
10702.98 73
10703.96 70
10704.93 65
10705.91 79
10706.89 72
10707.86 67
10708.84 78
10709.82 76
10710.80 91
10711.77 69
10712.75 85
10713.73 84
10714.70 67
10715.68 82
10716.66 74
10717.64 84
10718.61 75
10719.59 79
10720.57 69
10721.55 70
10722.53 118
10723.50 74
10724.48 78
10725.46 101
10726.44 97
10727.41 86
10728.39 88
10729.37 63
10730.35 72
10731.33 83
10732.31 108
10733.28 76
10734.26 80
10735.24 92
10736.22 79
10737.20 91
10738.17 78
10739.15 72
10740.13 108
10741.11 97
10742.09 110
10743.07 103
10744.05 78
10745.03 89
10746.00 95
10746.98 80
10747.96 94
10748.94 79
10749.92 81
10750.90 83
10751.88 117
10752.86 112
10753.84 102
10754.82 81
10755.79 99
10756.77 112
10757.75 93
10758.73 83
10759.71 101
10760.69 90
10761.67 90
10762.65 85
10763.63 93
10764.61 99
10765.59 108
10766.57 116
10767.55 106
10768.53 78
10769.51 86
10770.49 92
10771.47 85
10772.45 93
10773.43 90
10774.41 82
10775.39 91
10776.37 91
10777.35 84
10778.33 97
10779.31 80
10780.29 83
10781.27 99
10782.25 104
10783.23 112
10784.21 82
10785.19 101
10786.17 114
10787.15 95
10788.13 106
10789.12 116
10790.10 90
10791.08 99
10792.06 89
10793.04 111
10794.02 107
10795.00 132
10795.98 103
10796.96 89
10797.94 96
10798.93 90
10799.91 87
10800.89 92
10801.87 91
10802.85 115
10803.83 100
10804.81 88
10805.80 87
10806.78 101
10807.76 85
10808.74 87
10809.72 90
10810.70 101
10811.69 112
10812.67 111
10813.65 107
10814.63 112
10815.61 113
10816.59 106
10817.58 104
10818.56 95
10819.54 102
10820.52 117
10821.51 115
10822.49 156
10823.47 107
10824.45 111
10825.43 116
10826.42 125
10827.40 107
10828.38 100
10829.37 106
10830.35 97
10831.33 98
10832.31 92
10833.30 105
10834.28 117
10835.26 108
10836.24 109
10837.23 97
10838.21 119
10839.19 119
10840.18 109
10841.16 94
10842.14 111
10843.13 116
10844.11 94
10845.09 98
10846.08 110
10847.06 91
10848.04 106
10849.03 108
10850.01 135
10850.99 135
10851.98 90
10852.96 117
10853.94 133
10854.93 124
10855.91 121
10856.90 124
10857.88 143
10858.86 176
10859.85 101
10860.83 102
10861.82 110
10862.80 138
10863.78 150
10864.77 140
10865.75 135
10866.74 108
10867.72 109
10868.71 104
10869.69 134
10870.67 123
10871.66 118
10872.64 121
10873.63 111
10874.61 117
10875.60 109
10876.58 122
10877.57 118
10878.55 112
10879.54 96
10880.52 123
10881.51 117
10882.49 126
10883.48 136
10884.46 144
10885.45 163
10886.43 121
10887.42 131
10888.40 131
10889.39 147
10890.37 143
10891.36 135
10892.34 166
10893.33 159
10894.32 134
10895.30 147
10896.29 99
10897.27 112
10898.26 149
10899.24 128
10900.23 160
10901.22 164
10902.20 144
10903.19 154
10904.17 143
10905.16 138
10906.15 140
10907.13 136
10908.12 154
10909.10 197
10910.09 160
10911.08 168
10912.06 203
10913.05 152
10914.04 173
10915.02 184
10916.01 141
10917.00 164
10917.98 149
10918.97 144
10919.96 141
10920.94 152
10921.93 150
10922.92 157
10923.90 138
10924.89 139
10925.88 137
10926.86 159
10927.85 167
10928.84 150
10929.82 174
10930.81 173
10931.80 172
10932.79 202
10933.77 199
10934.76 162
10935.75 153
10936.74 193
10937.72 189
10938.71 190
10939.70 175
10940.69 168
10941.67 168
10942.66 185
10943.65 182
10944.64 181
10945.63 201
10946.61 193
10947.60 157
10948.59 158
10949.58 169
10950.57 171
10951.55 182
10952.54 185
10953.53 208
10954.52 196
10955.51 207
10956.49 235
10957.48 231
10958.47 230
10959.46 201
10960.45 209
10961.44 242
10962.43 259
10963.41 242
10964.40 247
10965.39 259
10966.38 211
10967.37 198
10968.36 202
10969.35 191
10970.34 181
10971.33 194
10972.31 212
10973.30 184
10974.29 197
10975.28 204
10976.27 181
10977.26 185
10978.25 201
10979.24 207
10980.23 194
10981.22 183
10982.21 178
10983.20 201
10984.19 204
10985.18 224
10986.17 223
10987.16 217
10988.15 226
10989.14 195
10990.13 204
10991.12 194
10992.11 191
10993.10 198
10994.09 253
10995.08 213
10996.07 180
10997.06 226
10998.05 227
10999.04 268
11000.03 308
11001.02 300
11002.01 297
11003.00 295
11003.99 312
11004.98 303
11005.97 290
11006.96 321
11007.95 315
11008.94 264
11009.93 253
11010.92 230
11011.91 255
11012.91 211
11013.90 194
11014.89 167
11015.88 149
11016.87 176
11017.86 187
11018.85 197
11019.84 155
11020.83 162
11021.83 176
11022.82 165
11023.81 134
11024.80 154
11025.79 160
11026.78 179
11027.77 187
11028.77 180
11029.76 153
11030.75 172
11031.74 173
11032.73 168
11033.72 150
11034.72 172
11035.71 150
11036.70 127
11037.69 129
11038.68 133
11039.68 133
11040.67 172
11041.66 156
11042.65 156
11043.65 150
11044.64 149
11045.63 141
11046.62 140
11047.62 153
11048.61 163
11049.60 136
11050.59 124
11051.59 147
11052.58 134
11053.57 134
11054.56 144
11055.56 123
11056.55 133
11057.54 131
11058.54 139
11059.53 152
11060.52 165
11061.51 155
11062.51 142
11063.50 140
11064.49 134
11065.49 173
11066.48 157
11067.47 139
11068.47 129
11069.46 127
11070.45 111
11071.45 125
11072.44 129
11073.44 121
11074.43 143
11075.42 125
11076.42 124
11077.41 116
11078.40 127
11079.40 135
11080.39 149
11081.39 137
11082.38 130
11083.37 135
11084.37 168
11085.36 161
11086.36 150
11087.35 144
11088.35 135
11089.34 131
11090.33 121
11091.33 123
11092.32 113
11093.32 138
11094.31 130
11095.31 123
11096.30 104
11097.30 122
11098.29 116
11099.29 119
11100.28 108
11101.28 143
11102.27 131
11103.27 126
11104.26 147
11105.26 135
11106.25 135
11107.25 128
11108.24 128
11109.24 108
11110.23 105
11111.23 123
11112.22 130
11113.22 111
11114.21 115
11115.21 109
11116.20 123
11117.20 130
11118.20 124
11119.19 116
11120.19 100
11121.18 119
11122.18 108
11123.17 95
11124.17 111
11125.17 101
11126.16 121
11127.16 114
11128.15 117
11129.15 134
11130.15 104
11131.14 112
11132.14 116
11133.14 130
11134.13 97
11135.13 91
11136.13 145
11137.12 147
11138.12 156
11139.11 110
11140.11 129
11141.11 106
11142.10 126
11143.10 110
11144.10 119
11145.10 119
11146.09 89
11147.09 93
11148.09 112
11149.08 123
11150.08 120
11151.08 100
11152.07 107
11153.07 106
11154.07 93
11155.07 113
11156.06 120
11157.06 89
11158.06 96
11159.06 93
11160.05 84
11161.05 80
11162.05 87
11163.05 99
11164.04 117
11165.04 97
11166.04 95
11167.04 88
11168.04 76
11169.03 100
11170.03 72
11171.03 87
11172.03 108
11173.03 94
11174.02 108
11175.02 110
11176.02 85
11177.02 86
11178.02 84
11179.02 105
11180.01 92
11181.01 99
11182.01 93
11183.01 102
11184.01 108
11185.01 76
11186.00 85
11187.00 120
11188.00 122
11189.00 96
11190.00 76
11191.00 98
11192.00 102
11193.00 91
11194.00 95
11195.00 94
11195.99 83
11196.99 82
11197.99 78
11198.99 84
11199.99 97
11200.99 103
11201.99 81
11202.99 89
11203.99 90
11204.99 71
11205.99 115
11206.99 103
11207.99 99
11208.99 86
11209.99 88
11210.99 80
11211.99 91
11212.99 86
11213.99 86
11214.99 91
11215.99 99
11216.99 85
11217.99 96
11218.99 83
11219.99 78
11220.99 106
11221.99 83
11222.99 77
11223.99 113
11224.99 95
11225.99 74
11226.99 101
11227.99 92
11228.99 96
11229.99 84
11230.99 96
11231.99 79
11232.99 73
11233.99 115
11235.00 109
11236.00 80
11237.00 75
11238.00 91
11239.00 104
11240.00 94
11241.00 71
11242.00 70
11243.00 73
11244.01 94
11245.01 87
11246.01 78
11247.01 76
11248.01 89
11249.01 104
11250.01 97
11251.02 118
11252.02 71
11253.02 74
11254.02 81
11255.02 87
11256.02 89
11257.03 80
11258.03 87
11259.03 91
11260.03 77
11261.03 88
11262.04 77
11263.04 105
11264.04 102
11265.04 85
11266.05 74
11267.05 75
11268.05 85
11269.05 77
11270.05 92
11271.06 90
11272.06 82
11273.06 96
11274.07 84
11275.07 98
11276.07 86
11277.07 91
11278.08 104
11279.08 96
11280.08 91
11281.08 117
11282.09 82
11283.09 75
11284.09 68
11285.10 85
11286.10 92
11287.10 111
11288.11 106
11289.11 84
11290.11 106
11291.12 72
11292.12 93
11293.12 99
11294.13 102
11295.13 107
11296.13 91
11297.14 82
11298.14 98
11299.15 103
11300.15 91
11301.15 99
11302.16 85
11303.16 79
11304.16 98
11305.17 67
11306.17 84
11307.18 99
11308.18 102
11309.19 116
11310.19 123
11311.19 101
11312.20 99
11313.20 100
11314.21 95
11315.21 111
11316.22 121
11317.22 128
11318.23 114
11319.23 104
11320.23 101
11321.24 74
11322.24 95
11323.25 87
11324.25 97
11325.26 116
11326.26 80
11327.27 84
11328.27 69
11329.28 79
11330.28 86
11331.29 60
11332.29 90
11333.30 93
11334.30 101
11335.31 92
11336.32 75
11337.32 76
11338.33 74
11339.33 78
11340.34 88
11341.34 91
11342.35 109
11343.35 92
11344.36 99
11345.37 105
11346.37 74
11347.38 76
11348.38 91
11349.39 92
11350.40 98
11351.40 90
11352.41 89
11353.41 81
11354.42 64
11355.43 83
11356.43 91
11357.44 113
11358.45 89
11359.45 75
11360.46 82
11361.46 109
11362.47 120
11363.48 112
11364.48 94
11365.49 74
11366.50 77
11367.51 75
11368.51 101
11369.52 95
11370.53 64
11371.53 87
11372.54 76
11373.55 67
11374.55 68
11375.56 82
11376.57 86
11377.58 76
11378.58 92
11379.59 86
11380.60 71
11381.60 80
11382.61 78
11383.62 75
11384.63 89
11385.63 95
11386.64 83
11387.65 95
11388.66 85
11389.67 99
11390.67 117
11391.68 80
11392.69 80
11393.70 78
11394.71 107
11395.71 126
11396.72 81
11397.73 72
11398.74 80
11399.75 102
11400.75 100
11401.76 107
11402.77 88
11403.78 89
11404.79 76
11405.80 71
11406.80 82
11407.81 82
11408.82 102
11409.83 97
11410.84 71
11411.85 74
11412.86 93
11413.87 88
11414.87 64
11415.88 65
11416.89 69
11417.90 110
11418.91 99
11419.92 94
11420.93 83
11421.94 86
11422.95 70
11423.96 73
11424.97 77
11425.98 82
11426.98 100
11427.99 93
11429.00 90
11430.01 69
11431.02 71
11432.03 95
11433.04 102
11434.05 73
11435.06 58
11436.07 86
11437.08 104
11438.09 89
11439.10 77
11440.11 67
11441.12 77
11442.13 63
11443.14 94
11444.15 102
11445.16 103
11446.17 79
11447.18 81
11448.19 93
11449.20 85
11450.21 88
11451.22 95
11452.23 94
11453.25 83
11454.26 95
11455.27 108
11456.28 83
11457.29 87
11458.30 93
11459.31 95
11460.32 100
11461.33 88
11462.34 85
11463.35 90
11464.36 80
11465.38 90
11466.39 85
11467.40 75
11468.41 90
11469.42 86
11470.43 94
11471.44 73
11472.46 91
11473.47 102
11474.48 101
11475.49 95
11476.50 92
11477.51 76
11478.52 82
11479.54 92
11480.55 108
11481.56 107
11482.57 84
11483.58 97
11484.60 91
11485.61 109
11486.62 106
11487.63 97
11488.64 83
11489.66 83
11490.67 78
11491.68 97
11492.69 107
11493.71 78
11494.72 107
11495.73 119
11496.74 87
11497.76 90
11498.77 96
11499.78 85
11500.79 98
11501.81 98
11502.82 102
11503.83 88
11504.84 97
11505.86 100
11506.87 87
11507.88 73
11508.90 87
11509.91 76
11510.92 77
11511.94 88
11512.95 101
11513.96 113
11514.98 92
11515.99 95
11517.00 87
11518.02 79
11519.03 79
11520.04 80
11521.06 96
11522.07 93
11523.08 104
11524.10 95
11525.11 90
11526.13 73
11527.14 79
11528.15 99
11529.17 96
11530.18 93
11531.20 93
11532.21 89
11533.22 88
11534.24 88
11535.25 107
11536.27 87
11537.28 86
11538.29 79
11539.31 88
11540.32 94
11541.34 107
11542.35 118
11543.37 97
11544.38 89
11545.40 101
11546.41 83
11547.43 106
11548.44 93
11549.46 86
11550.47 111
11551.49 106
11552.50 105
11553.52 79
11554.53 97
11555.55 116
11556.56 86
11557.58 97
11558.59 86
11559.61 100
11560.62 113
11561.64 91
11562.65 108
11563.67 131
11564.68 95
11565.70 88
11566.71 94
11567.73 83
11568.75 102
11569.76 103
11570.78 103
11571.79 95
11572.81 103
11573.83 99
11574.84 98
11575.86 100
11576.87 93
11577.89 112
11578.91 108
11579.92 111
11580.94 103
11581.95 78
11582.97 113
11583.99 115
11585.00 107
11586.02 98
11587.04 97
11588.05 112
11589.07 104
11590.09 106
11591.10 113
11592.12 126
11593.14 127
11594.15 134
11595.17 127
11596.19 124
11597.20 145
11598.22 140
11599.24 119
11600.25 137
11601.27 159
11602.29 162
11603.31 171
11604.32 187
11605.34 220
11606.36 224
11607.38 216
11608.39 214
11609.41 185
11610.43 189
11611.45 200
11612.46 179
11613.48 153
11614.50 165
11615.52 149
11616.53 159
11617.55 127
11618.57 104
11619.59 98
11620.61 103
11621.62 107
11622.64 141
11623.66 128
11624.68 119
11625.70 138
11626.71 90
11627.73 92
11628.75 99
11629.77 92
11630.79 131
11631.81 100
11632.82 100
11633.84 100
11634.86 118
11635.88 117
11636.90 99
11637.92 116
11638.94 109
11639.96 96
11640.97 98
11641.99 97
11643.01 99
11644.03 121
11645.05 122
11646.07 100
11647.09 100
11648.11 77
11649.13 101
11650.15 88
11651.17 87
11652.18 109
11653.20 97
11654.22 87
11655.24 75
11656.26 92
11657.28 102
11658.30 88
11659.32 84
11660.34 96
11661.36 87
11662.38 99
11663.40 98
11664.42 82
11665.44 87
11666.46 109
11667.48 109
11668.50 96
11669.52 109
11670.54 108
11671.56 97
11672.58 101
11673.60 120
11674.62 111
11675.64 96
11676.66 105
11677.68 81
11678.70 93
11679.72 93
11680.74 95
11681.77 80
11682.79 110
11683.81 103
11684.83 89
11685.85 118
11686.87 100
11687.89 105
11688.91 90
11689.93 91
11690.95 115
11691.97 108
11693.00 91
11694.02 91
11695.04 80
11696.06 82
11697.08 86
11698.10 82
11699.12 96
11700.14 92
11701.17 88
11702.19 119
11703.21 105
11704.23 89
11705.25 100
11706.27 88
11707.30 94
11708.32 94
11709.34 103
11710.36 113
11711.38 99
11712.41 83
11713.43 110
11714.45 88
11715.47 103
11716.49 115
11717.52 142
11718.54 108
11719.56 97
11720.58 98
11721.61 108
11722.63 112
11723.65 122
11724.67 94
11725.70 84
11726.72 104
11727.74 84
11728.76 101
11729.79 93
11730.81 94
11731.83 87
11732.86 85
11733.88 92
11734.90 92
11735.92 128
11736.95 128
11737.97 123
11738.99 105
11740.02 91
11741.04 95
11742.06 96
11743.09 78
11744.11 81
11745.13 84
11746.16 85
11747.18 75
11748.20 84
11749.23 98
11750.25 75
11751.27 93
11752.30 82
11753.32 92
11754.35 91
11755.37 86
11756.39 73
11757.42 79
11758.44 113
11759.47 94
11760.49 89
11761.51 80
11762.54 101
11763.56 117
11764.59 91
11765.61 95
11766.64 93
11767.66 82
11768.68 100
11769.71 93
11770.73 76
11771.76 89
11772.78 98
11773.81 88
11774.83 91
11775.86 88
11776.88 76
11777.91 83
11778.93 116
11779.96 114
11780.98 93
11782.01 88
11783.03 106
11784.06 125
11785.08 103
11786.11 111
11787.13 86
11788.16 106
11789.18 107
11790.21 93
11791.23 82
11792.26 79
11793.28 91
11794.31 88
11795.34 102
11796.36 97
11797.39 101
11798.41 97
11799.44 103
11800.46 105
11801.49 94
11802.52 93
11803.54 90
11804.57 89
11805.59 99
11806.62 100
11807.65 74
11808.67 103
11809.70 92
11810.73 118
11811.75 113
11812.78 93
11813.80 127
11814.83 92
11815.86 107
11816.88 108
11817.91 75
11818.94 66
11819.96 89
11820.99 105
11822.02 99
11823.04 78
11824.07 93
11825.10 104
11826.13 101
11827.15 82
11828.18 98
11829.21 108
11830.23 117
11831.26 79
11832.29 108
11833.32 130
11834.34 111
11835.37 78
11836.40 111
11837.42 105
11838.45 102
11839.48 85
11840.51 114
11841.54 106
11842.56 100
11843.59 89
11844.62 118
11845.65 95
11846.67 88
11847.70 111
11848.73 110
11849.76 91
11850.79 121
11851.81 96
11852.84 117
11853.87 107
11854.90 100
11855.93 113
11856.95 93
11857.98 91
11859.01 102
11860.04 121
11861.07 131
11862.10 129
11863.13 106
11864.15 101
11865.18 115
11866.21 151
11867.24 103
11868.27 122
11869.30 121
11870.33 111
11871.36 101
11872.38 106
11873.41 115
11874.44 117
11875.47 117
11876.50 127
11877.53 135
11878.56 106
11879.59 93
11880.62 110
11881.65 114
11882.68 124
11883.71 117
11884.74 108
11885.77 130
11886.80 127
11887.82 138
11888.85 125
11889.88 129
11890.91 112
11891.94 100
11892.97 125
11894.00 158
11895.03 133
11896.06 118
11897.09 135
11898.12 135
11899.15 140
11900.18 144
11901.21 134
11902.24 139
11903.27 136
11904.31 149
11905.34 151
11906.37 142
11907.40 153
11908.43 185
11909.46 150
11910.49 151
11911.52 164
11912.55 155
11913.58 149
11914.61 127
11915.64 147
11916.67 177
11917.70 148
11918.73 161
11919.77 171
11920.80 171
11921.83 152
11922.86 121
11923.89 135
11924.92 148
11925.95 143
11926.98 150
11928.02 132
11929.05 139
11930.08 172
11931.11 162
11932.14 173
11933.17 166
11934.21 192
11935.24 159
11936.27 181
11937.30 199
11938.33 197
11939.36 204
11940.40 183
11941.43 161
11942.46 145
11943.49 141
11944.52 159
11945.56 140
11946.59 129
11947.62 151
11948.65 127
11949.69 119
11950.72 160
11951.75 141
11952.78 111
11953.82 136
11954.85 131
11955.88 119
11956.91 99
11957.95 108
11958.98 146
11960.01 126
11961.04 128
11962.08 120
11963.11 121
11964.14 131
11965.18 100
11966.21 118
11967.24 119
11968.27 127
11969.31 125
11970.34 112
11971.37 122
11972.41 132
11973.44 162
11974.47 141
11975.51 116
11976.54 112
11977.58 114
11978.61 127
11979.64 140
11980.68 153
11981.71 128
11982.74 100
11983.78 105
11984.81 120
11985.85 121
11986.88 127
11987.91 119
11988.95 137
11989.98 114
11991.02 141
11992.05 140
11993.08 148
11994.12 133
11995.15 110
11996.19 144
11997.22 136
11998.26 131
11999.29 139
12000.32 130
12001.36 122
12002.39 126
12003.43 130
12004.46 157
12005.50 158
12006.53 120
12007.57 144
12008.60 153
12009.64 146
12010.67 141
12011.71 141
12012.74 136
12013.78 114
12014.81 125
12015.85 127
12016.88 143
12017.92 146
12018.95 165
12019.99 138
12021.02 161
12022.06 156
12023.10 133
12024.13 148
12025.17 151
12026.20 142
12027.24 133
12028.27 147
12029.31 152
12030.34 135
12031.38 134
12032.42 128
12033.45 127
12034.49 186
12035.52 140
12036.56 140
12037.60 142
12038.63 131
12039.67 151
12040.71 159
12041.74 149
12042.78 153
12043.81 180
12044.85 150
12045.89 137
12046.92 138
12047.96 157
12049.00 146
12050.03 120
12051.07 133
12052.11 139
12053.14 137
12054.18 143
12055.22 134
12056.25 114
12057.29 124
12058.33 138
12059.37 155
12060.40 139
12061.44 172
12062.48 150
12063.51 171
12064.55 168
12065.59 113
12066.63 116
12067.66 155
12068.70 161
12069.74 133
12070.78 118
12071.81 129
12072.85 132
12073.89 127
12074.93 134
12075.97 135
12077.00 145
12078.04 133
12079.08 175
12080.12 159
12081.15 139
12082.19 124
12083.23 136
12084.27 147
12085.31 129
12086.35 130
12087.38 111
12088.42 151
12089.46 130
12090.50 117
12091.54 145
12092.58 147
12093.61 134
12094.65 164
12095.69 145
12096.73 147
12097.77 142
12098.81 158
12099.85 164
12100.89 165
12101.92 138
12102.96 135
12104.00 156
12105.04 177
12106.08 175
12107.12 185
12108.16 198
12109.20 173
12110.24 147
12111.28 163
12112.32 158
12113.36 143
12114.39 149
12115.43 149
12116.47 176
12117.51 158
12118.55 156
12119.59 125
12120.63 131
12121.67 114
12122.71 131
12123.75 124
12124.79 124
12125.83 113
12126.87 106
12127.91 102
12128.95 128
12129.99 120
12131.03 144
12132.07 142
12133.11 130
12134.15 121
12135.19 113
12136.23 134
12137.27 131
12138.31 125
12139.35 108
12140.40 105
12141.44 116
12142.48 112
12143.52 103
12144.56 114
12145.60 93
12146.64 80
12147.68 117
12148.72 120
12149.76 107
12150.80 106
12151.84 102
12152.89 115
12153.93 128
12154.97 123
12156.01 91
12157.05 83
12158.09 93
12159.13 115
12160.17 105
12161.22 98
12162.26 98
12163.30 120
12164.34 107
12165.38 117
12166.42 102
12167.47 121
12168.51 95
12169.55 112
12170.59 117
12171.63 105
12172.67 116
12173.72 124
12174.76 102
12175.80 109
12176.84 86
12177.89 78
12178.93 119
12179.97 119
12181.01 104
12182.05 83
12183.10 112
12184.14 115
12185.18 123
12186.22 100
12187.27 104
12188.31 99
12189.35 102
12190.39 122
12191.44 112
12192.48 110
12193.52 94
12194.57 100
12195.61 91
12196.65 116
12197.69 121
12198.74 131
12199.78 111
12200.82 100
12201.87 109
12202.91 116
12203.95 116
12205.00 123
12206.04 119
12207.08 94
12208.13 69
12209.17 93
12210.21 81
12211.26 105
12212.30 91
12213.35 90
12214.39 107
12215.43 97
12216.48 107
12217.52 104
12218.56 96
12219.61 125
12220.65 111
12221.70 100
12222.74 107
12223.78 121
12224.83 94
12225.87 80
12226.92 108
12227.96 92
12229.01 85
12230.05 85
12231.10 88
12232.14 79
12233.18 95
12234.23 77
12235.27 85
12236.32 77
12237.36 98
12238.41 79
12239.45 84
12240.50 106
12241.54 105
12242.59 87
12243.63 96
12244.68 104
12245.72 108
12246.77 89
12247.81 101
12248.86 101
12249.90 82
12250.95 86
12251.99 83
12253.04 104
12254.08 81
12255.13 79
12256.18 79
12257.22 87
12258.27 93
12259.31 89
12260.36 99
12261.40 98
12262.45 101
12263.50 115
12264.54 81
12265.59 80
12266.63 84
12267.68 82
12268.73 78
12269.77 69
12270.82 65
12271.86 90
12272.91 94
12273.96 81
12275.00 79
12276.05 69
12277.10 108
12278.14 90
12279.19 82
12280.23 95
12281.28 102
12282.33 101
12283.37 77
12284.42 90
12285.47 70
12286.52 82
12287.56 122
12288.61 130
12289.66 89
12290.70 85
12291.75 86
12292.80 83
12293.84 84
12294.89 97
12295.94 109
12296.99 98
12298.03 82
12299.08 104
12300.13 102
12301.18 87
12302.22 82
12303.27 89
12304.32 73
12305.37 91
12306.41 89
12307.46 97
12308.51 95
12309.56 96
12310.60 84
12311.65 94
12312.70 90
12313.75 93
12314.80 72
12315.84 57
12316.89 67
12317.94 79
12318.99 76
12320.04 74
12321.09 71
12322.13 66
12323.18 71
12324.23 79
12325.28 64
12326.33 81
12327.38 72
12328.42 85
12329.47 97
12330.52 74
12331.57 93
12332.62 84
12333.67 72
12334.72 70
12335.77 85
12336.82 92
12337.86 100
12338.91 96
12339.96 87
12341.01 94
12342.06 86
12343.11 78
12344.16 74
12345.21 71
12346.26 74
12347.31 71
12348.36 121
12349.41 115
12350.46 95
12351.51 95
12352.56 102
12353.60 95
12354.65 81
12355.70 66
12356.75 78
12357.80 88
12358.85 79
12359.90 106
12360.95 95
12362.00 81
12363.05 63
12364.10 94
12365.15 107
12366.20 97
12367.25 86
12368.31 79
12369.36 103
12370.41 95
12371.46 100
12372.51 116
12373.56 82
12374.61 122
12375.66 119
12376.71 105
12377.76 95
12378.81 117
12379.86 122
12380.91 123
12381.96 119
12383.01 92
12384.07 99
12385.12 87
12386.17 66
12387.22 81
12388.27 126
12389.32 133
12390.37 96
12391.42 98
12392.47 103
12393.53 103
12394.58 93
12395.63 84
12396.68 88
12397.73 99
12398.78 72
12399.84 93
12400.89 100
12401.94 103
12402.99 112
12404.04 104
12405.09 93
12406.15 118
12407.20 105
12408.25 94
12409.30 95
12410.35 102
12411.41 114
12412.46 104
12413.51 96
12414.56 105
12415.62 99
12416.67 153
12417.72 108
12418.77 103
12419.83 101
12420.88 105
12421.93 110
12422.98 102
12424.04 110
12425.09 105
12426.14 109
12427.19 91
12428.25 106
12429.30 88
12430.35 118
12431.41 108
12432.46 105
12433.51 109
12434.57 123
12435.62 120
12436.67 89
12437.72 82
12438.78 93
12439.83 107
12440.88 88
12441.94 95
12442.99 105
12444.05 109
12445.10 100
12446.15 80
12447.21 71
12448.26 80
12449.31 87
12450.37 100
12451.42 114
12452.48 119
12453.53 110
12454.58 135
12455.64 123
12456.69 94
12457.75 121
12458.80 128
12459.85 106
12460.91 99
12461.96 93
12463.02 115
12464.07 128
12465.13 124
12466.18 147
12467.23 140
12468.29 163
12469.34 125
12470.40 122
12471.45 128
12472.51 145
12473.56 152
12474.62 139
12475.67 153
12476.73 119
12477.78 171
12478.84 216
12479.89 204
12480.95 227
12482.00 221
12483.06 243
12484.11 199
12485.17 215
12486.22 197
12487.28 166
12488.33 175
12489.39 160
12490.45 144
12491.50 142
12492.56 136
12493.61 130
12494.67 120
12495.72 113
12496.78 142
12497.84 124
12498.89 116
12499.95 121
12501.00 116
12502.06 110
12503.11 103
12504.17 93
12505.23 114
12506.28 117
12507.34 108
12508.40 103
12509.45 105
12510.51 91
12511.56 105
12512.62 129
12513.68 105
12514.73 122
12515.79 96
12516.85 103
12517.90 93
12518.96 94
12520.02 96
12521.07 125
12522.13 102
12523.19 87
12524.24 94
12525.30 95
12526.36 100
12527.42 95
12528.47 102
12529.53 87
12530.59 101
12531.64 106
12532.70 106
12533.76 98
12534.82 114
12535.87 106
12536.93 81
12537.99 88
12539.05 106
12540.10 115
12541.16 113
12542.22 97
12543.28 116
12544.34 146
12545.39 113
12546.45 96
12547.51 136
12548.57 124
12549.62 107
12550.68 112
12551.74 111
12552.80 114
12553.86 128
12554.92 149
12555.97 154
12557.03 135
12558.09 143
12559.15 156
12560.21 152
12561.27 131
12562.32 144
12563.38 151
12564.44 132
12565.50 165
12566.56 141
12567.62 107
12568.68 128
12569.74 111
12570.79 139
12571.85 98
12572.91 128
12573.97 103
12575.03 111
12576.09 131
12577.15 131
12578.21 117
12579.27 121
12580.33 98
12581.39 134
12582.45 131
12583.50 91
12584.56 93
12585.62 141
12586.68 116
12587.74 108
12588.80 113
12589.86 87
12590.92 98
12591.98 123
12593.04 112
12594.10 127
12595.16 114
12596.22 105
12597.28 108
12598.34 110
12599.40 115
12600.46 120
12601.52 116
12602.58 120
12603.64 112
12604.70 106
12605.76 108
12606.82 96
12607.88 112
12608.94 89
12610.01 89
12611.07 92
12612.13 110
12613.19 98
12614.25 101
12615.31 119
12616.37 101
12617.43 112
12618.49 124
12619.55 106
12620.61 84
12621.67 87
12622.74 134
12623.80 123
12624.86 114
12625.92 133
12626.98 113
12628.04 102
12629.10 97
12630.16 90
12631.23 94
12632.29 89
12633.35 93
12634.41 109
12635.47 103
12636.53 124
12637.60 128
12638.66 120
12639.72 104
12640.78 83
12641.84 94
12642.90 99
12643.97 109
12645.03 126
12646.09 80
12647.15 84
12648.22 111
12649.28 104
12650.34 107
12651.40 88
12652.46 103
12653.53 68
12654.59 86
12655.65 100
12656.71 110
12657.78 88
12658.84 95
12659.90 93
12660.96 101
12662.03 70
12663.09 83
12664.15 93
12665.22 66
12666.28 53
12667.34 82
12668.41 89
12669.47 95
12670.53 88
12671.59 102
12672.66 83
12673.72 111
12674.78 105
12675.85 76
12676.91 94
12677.97 92
12679.04 87
12680.10 87
12681.16 90
12682.23 96
12683.29 94
12684.36 98
12685.42 93
12686.48 92
12687.55 103
12688.61 90
12689.67 117
12690.74 86
12691.80 87
12692.87 91
12693.93 114
12695.00 125
12696.06 122
12697.12 111
12698.19 102
12699.25 92
12700.32 95
12701.38 98
12702.45 88
12703.51 98
12704.57 82
12705.64 81
12706.70 90
12707.77 94
12708.83 100
12709.90 91
12710.96 103
12712.03 108
12713.09 101
12714.16 108
12715.22 87
12716.29 81
12717.35 77
12718.42 100
12719.48 103
12720.55 96
12721.61 124
12722.68 111
12723.74 106
12724.81 109
12725.87 86
12726.94 73
12728.01 97
12729.07 103
12730.14 67
12731.20 72
12732.27 96
12733.33 99
12734.40 82
12735.47 89
12736.53 82
12737.60 80
12738.66 89
12739.73 78
12740.80 74
12741.86 92
12742.93 105
12743.99 89
12745.06 83
12746.13 85
12747.19 69
12748.26 71
12749.33 84
12750.39 91
12751.46 103
12752.53 86
12753.59 85
12754.66 85
12755.73 86
12756.79 80
12757.86 73
12758.93 75
12759.99 84
12761.06 73
12762.13 92
12763.19 87
12764.26 71
12765.33 85
12766.39 101
12767.46 105
12768.53 87
12769.60 92
12770.66 113
12771.73 77
12772.80 73
12773.87 77
12774.93 80
12776.00 82
12777.07 81
12778.14 83
12779.20 57
12780.27 64
12781.34 66
12782.41 81
12783.47 73
12784.54 66
12785.61 92
12786.68 75
12787.75 59
12788.81 84
12789.88 75
12790.95 76
12792.02 65
12793.09 70
12794.16 69
12795.22 59
12796.29 58
12797.36 64
12798.43 60
12799.50 73
12800.57 74
12801.64 71
12802.70 82
12803.77 85
12804.84 85
12805.91 84
12806.98 102
12808.05 86
12809.12 88
12810.19 78
12811.25 68
12812.32 83
12813.39 74
12814.46 85
12815.53 77
12816.60 74
12817.67 100
12818.74 80
12819.81 78
12820.88 75
12821.95 64
12823.02 94
12824.09 79
12825.16 58
12826.23 69
12827.30 97
12828.36 86
12829.43 83
12830.50 85
12831.57 71
12832.64 75
12833.71 62
12834.78 56
12835.85 80
12836.92 85
12837.99 84
12839.06 61
12840.13 58
12841.21 92
12842.28 91
12843.35 59
12844.42 64
12845.49 66
12846.56 67
12847.63 89
12848.70 69
12849.77 73
12850.84 83
12851.91 87
12852.98 67
12854.05 76
12855.12 80
12856.19 58
12857.26 77
12858.34 58
12859.41 70
12860.48 71
12861.55 71
12862.62 56
12863.69 93
12864.76 67
12865.83 72
12866.91 69
12867.98 77
12869.05 64
12870.12 66
12871.19 77
12872.26 64
12873.33 60
12874.41 67
12875.48 73
12876.55 58
12877.62 66
12878.69 69
12879.76 47
12880.84 65
12881.91 84
12882.98 90
12884.05 68
12885.12 73
12886.20 55
12887.27 70
12888.34 70
12889.41 70
12890.49 64
12891.56 70
12892.63 73
12893.70 79
12894.78 77
12895.85 60
12896.92 77
12897.99 66
12899.07 54
12900.14 85
12901.21 65
12902.28 82
12903.36 78
12904.43 80
12905.50 61
12906.58 57
12907.65 66
12908.72 73
12909.80 61
12910.87 64
12911.94 74
12913.02 59
12914.09 77
12915.16 88
12916.24 64
12917.31 68
12918.38 72
12919.46 68
12920.53 58
12921.60 66
12922.68 72
12923.75 73
12924.82 51
12925.90 54
12926.97 72
12928.05 71
12929.12 62
12930.19 65
12931.27 53
12932.34 65
12933.42 91
12934.49 79
12935.56 55
12936.64 51
12937.71 66
12938.79 67
12939.86 65
12940.94 67
12942.01 64
12943.08 82
12944.16 72
12945.23 68
12946.31 58
12947.38 75
12948.46 57
12949.53 64
12950.61 90
12951.68 80
12952.76 47
12953.83 62
12954.91 61
12955.98 66
12957.06 56
12958.13 78
12959.21 57
12960.28 76
12961.36 70
12962.43 79
12963.51 65
12964.58 58
12965.66 49
12966.74 59
12967.81 66
12968.89 75
12969.96 69
12971.04 67
12972.11 65
12973.19 60
12974.27 81
12975.34 60
12976.42 49
12977.49 56
12978.57 52
12979.65 60
12980.72 65
12981.80 73
12982.87 66
12983.95 60
12985.03 67
12986.10 67
12987.18 72
12988.26 51
12989.33 59
12990.41 78
12991.48 76
12992.56 74
12993.64 65
12994.71 79
12995.79 66
12996.87 81
12997.94 76
12999.02 90
13000.10 62
13001.18 57
13002.25 68
13003.33 77
13004.41 66
13005.48 58
13006.56 68
13007.64 84
13008.72 64
13009.79 72
13010.87 58
13011.95 81
13013.02 71
13014.10 61
13015.18 64
13016.26 70
13017.33 70
13018.41 68
13019.49 63
13020.57 64
13021.65 56
13022.72 87
13023.80 77
13024.88 72
13025.96 55
13027.04 58
13028.11 81
13029.19 73
13030.27 55
13031.35 68
13032.43 83
13033.50 94
13034.58 73
13035.66 70
13036.74 67
13037.82 62
13038.90 85
13039.98 71
13041.05 77
13042.13 92
13043.21 78
13044.29 80
13045.37 76
13046.45 91
13047.53 79
13048.61 69
13049.68 73
13050.76 57
13051.84 81
13052.92 74
13054.00 55
13055.08 59
13056.16 72
13057.24 83
13058.32 63
13059.40 68
13060.48 67
13061.56 61
13062.64 68
13063.71 74
13064.79 67
13065.87 65
13066.95 89
13068.03 63
13069.11 69
13070.19 60
13071.27 59
13072.35 75
13073.43 70
13074.51 78
13075.59 69
13076.67 76
13077.75 88
13078.83 97
13079.91 66
13080.99 59
13082.07 69
13083.15 81
13084.23 64
13085.31 77
13086.40 73
13087.48 73
13088.56 59
13089.64 63
13090.72 85
13091.80 77
13092.88 70
13093.96 43
13095.04 67
13096.12 66
13097.20 44
13098.28 70
13099.36 74
13100.45 63
13101.53 58
13102.61 67
13103.69 70
13104.77 69
13105.85 65
13106.93 49
13108.01 60
13109.10 81
13110.18 86
13111.26 77
13112.34 64
13113.42 68
13114.50 77
13115.58 67
13116.67 77
13117.75 89
13118.83 69
13119.91 70
13120.99 77
13122.08 84
13123.16 56
13124.24 57
13125.32 74
13126.40 73
13127.49 77
13128.57 79
13129.65 68
13130.73 73
13131.82 77
13132.90 49
13133.98 68
13135.06 73
13136.15 72
13137.23 77
13138.31 76
13139.39 78
13140.48 69
13141.56 62
13142.64 76
13143.72 69
13144.81 90
13145.89 104
13146.97 81
13148.06 71
13149.14 63
13150.22 63
13151.31 76
13152.39 81
13153.47 62
13154.56 71
13155.64 67
13156.72 67
13157.81 64
13158.89 74
13159.97 63
13161.06 70
13162.14 88
13163.22 67
13164.31 74
13165.39 90
13166.47 78
13167.56 85
13168.64 101
13169.73 88
13170.81 69
13171.89 75
13172.98 92
13174.06 71
13175.15 61
13176.23 70
13177.31 84
13178.40 73
13179.48 104
13180.57 83
13181.65 80
13182.74 80
13183.82 89
13184.91 73
13185.99 100
13187.07 110
13188.16 89
13189.24 87
13190.33 87
13191.41 79
13192.50 113
13193.58 99
13194.67 91
13195.75 77
13196.84 82
13197.92 70
13199.01 68
13200.09 91
13201.18 88
13202.26 68
13203.35 72
13204.44 87
13205.52 84
13206.61 96
13207.69 64
13208.78 76
13209.86 76
13210.95 81
13212.03 84
13213.12 77
13214.21 69
13215.29 84
13216.38 89
13217.46 85
13218.55 99
13219.63 82
13220.72 71
13221.81 74
13222.89 75
13223.98 75
13225.07 80
13226.15 72
13227.24 88
13228.32 84
13229.41 86
13230.50 64
13231.58 67
13232.67 78
13233.76 69
13234.84 74
13235.93 79
13237.02 91
13238.10 86
13239.19 81
13240.28 80
13241.36 96
13242.45 83
13243.54 92
13244.62 108
13245.71 95
13246.80 99
13247.89 94
13248.97 77
13250.06 82
13251.15 97
13252.23 93
13253.32 87
13254.41 80
13255.50 96
13256.58 90
13257.67 79
13258.76 113
13259.85 87
13260.94 87
13262.02 111
13263.11 111
13264.20 77
13265.29 86
13266.37 90
13267.46 96
13268.55 86
13269.64 87
13270.73 99
13271.81 114
13272.90 97
13273.99 97
13275.08 90
13276.17 92
13277.26 89
13278.34 104
13279.43 104
13280.52 100
13281.61 76
13282.70 102
13283.79 104
13284.88 98
13285.96 82
13287.05 93
13288.14 99
13289.23 105
13290.32 75
13291.41 102
13292.50 101
13293.59 117
13294.68 98
13295.76 89
13296.85 79
13297.94 101
13299.03 90
13300.12 91
13301.21 107
13302.30 97
13303.39 98
13304.48 101
13305.57 94
13306.66 100
13307.75 88
13308.84 95
13309.93 97
13311.02 95
13312.11 95
13313.20 100
13314.29 88
13315.38 94
13316.47 95
13317.56 106
13318.65 118
13319.74 118
13320.83 118
13321.92 107
13323.01 101
13324.10 117
13325.19 96
13326.28 113
13327.37 99
13328.46 93
13329.55 118
13330.64 99
13331.73 105
13332.82 75
13333.91 86
13335.00 92
13336.09 94
13337.18 101
13338.27 113
13339.37 112
13340.46 98
13341.55 101
13342.64 112
13343.73 104
13344.82 109
13345.91 124
13347.00 124
13348.09 116
13349.19 136
13350.28 100
13351.37 112
13352.46 123
13353.55 107
13354.64 100
13355.73 126
13356.83 133
13357.92 129
13359.01 138
13360.10 111
13361.19 126
13362.28 99
13363.38 102
13364.47 139
13365.56 127
13366.65 140
13367.74 120
13368.84 96
13369.93 95
13371.02 127
13372.11 114
13373.21 149
13374.30 135
13375.39 125
13376.48 137
13377.58 149
13378.67 116
13379.76 124
13380.85 100
13381.95 130
13383.04 116
13384.13 94
13385.22 94
13386.32 103
13387.41 107
13388.50 121
13389.60 103
13390.69 113
13391.78 115
13392.87 89
13393.97 115
13395.06 98
13396.15 100
13397.25 114
13398.34 113
13399.43 122
13400.53 125
13401.62 127
13402.71 138
13403.81 124
13404.90 111
13406.00 97
13407.09 100
13408.18 99
13409.28 113
13410.37 111
13411.46 116
13412.56 104
13413.65 103
13414.75 118
13415.84 127
13416.93 105
13418.03 85
13419.12 120
13420.22 105
13421.31 105
13422.41 93
13423.50 92
13424.59 80
13425.69 85
13426.78 109
13427.88 101
13428.97 103
13430.07 107
13431.16 88
13432.26 90
13433.35 113
13434.45 94
13435.54 108
13436.64 112
13437.73 105
13438.82 114
13439.92 118
13441.02 117
13442.11 98
13443.21 128
13444.30 118
13445.40 117
13446.49 163
13447.59 122
13448.68 129
13449.78 115
13450.87 116
13451.97 135
13453.06 130
13454.16 103
13455.25 112
13456.35 109
13457.45 109
13458.54 105
13459.64 99
13460.73 128
13461.83 125
13462.93 129
13464.02 114
13465.12 119
13466.21 99
13467.31 125
13468.41 103
13469.50 129
13470.60 122
13471.70 110
13472.79 125
13473.89 134
13474.98 114
13476.08 125
13477.18 128
13478.27 111
13479.37 117
13480.47 115
13481.56 107
13482.66 108
13483.76 109
13484.85 93
13485.95 105
13487.05 111
13488.15 86
13489.24 114
13490.34 127
13491.44 144
13492.53 129
13493.63 114
13494.73 113
13495.83 127
13496.92 141
13498.02 107
13499.12 120
13500.22 131
13501.31 146
13502.41 152
13503.51 110
13504.61 134
13505.70 148
13506.80 162
13507.90 171
13509.00 156
13510.09 136
13511.19 148
13512.29 140
13513.39 142
13514.49 133
13515.58 121
13516.68 144
13517.78 142
13518.88 117
13519.98 108
13521.08 111
13522.17 111
13523.27 133
13524.37 124
13525.47 112
13526.57 106
13527.67 90
13528.77 106
13529.86 112
13530.96 94
13532.06 119
13533.16 98
13534.26 95
13535.36 95
13536.46 101
13537.56 86
13538.66 103
13539.75 97
13540.85 98
13541.95 100
13543.05 97
13544.15 119
13545.25 85
13546.35 102
13547.45 91
13548.55 91
13549.65 118
13550.75 119
13551.85 127
13552.95 130
13554.05 111
13555.15 112
13556.25 88
13557.35 88
13558.45 104
13559.55 97
13560.65 112
13561.75 114
13562.85 95
13563.95 105
13565.05 100
13566.15 87
13567.25 106
13568.35 114
13569.45 109
13570.55 104
13571.65 99
13572.75 104
13573.85 93
13574.95 127
13576.05 99
13577.15 96
13578.25 97
13579.35 92
13580.45 121
13581.55 76
13582.65 79
13583.75 79
13584.86 79
13585.96 88
13587.06 94
13588.16 82
13589.26 93
13590.36 85
13591.46 113
13592.56 93
13593.66 81
13594.77 84
13595.87 67
13596.97 78
13598.07 101
13599.17 111
13600.27 92
13601.37 91
13602.48 92
13603.58 88
13604.68 106
13605.78 115
13606.88 104
13607.99 91
13609.09 111
13610.19 85
13611.29 101
13612.39 102
13613.50 99
13614.60 88
13615.70 90
13616.80 89
13617.90 79
13619.01 93
13620.11 121
13621.21 108
13622.31 113
13623.42 90
13624.52 107
13625.62 99
13626.72 102
13627.83 89
13628.93 90
13630.03 99
13631.13 103
13632.24 93
13633.34 134
13634.44 105
13635.55 101
13636.65 116
13637.75 105
13638.86 100
13639.96 87
13641.06 104
13642.17 126
13643.27 93
13644.37 81
13645.48 84
13646.58 89
13647.68 104
13648.79 117
13649.89 109
13650.99 123
13652.10 136
13653.20 124
13654.30 100
13655.41 89
13656.51 92
13657.62 79
13658.72 108
13659.82 105
13660.93 108
13662.03 110
13663.14 81
13664.24 86
13665.34 97
13666.45 96
13667.55 102
13668.66 84
13669.76 107
13670.87 127
13671.97 114
13673.07 85
13674.18 75
13675.28 87
13676.39 92
13677.49 101
13678.60 86
13679.70 88
13680.81 99
13681.91 126
13683.02 92
13684.12 99
13685.23 107
13686.33 104
13687.44 91
13688.54 92
13689.65 82
13690.75 116
13691.86 108
13692.96 93
13694.07 99
13695.17 91
13696.28 98
13697.39 89
13698.49 93
13699.60 124
13700.70 115
13701.81 109
13702.91 118
13704.02 107
13705.13 88
13706.23 130
13707.34 130
13708.44 114
13709.55 100
13710.65 99
13711.76 121
13712.87 106
13713.97 105
13715.08 115
13716.19 90
13717.29 122
13718.40 143
13719.50 132
13720.61 100
13721.72 103
13722.82 133
13723.93 131
13725.04 127
13726.14 129
13727.25 127
13728.36 131
13729.46 111
13730.57 111
13731.68 119
13732.78 127
13733.89 131
13735.00 111
13736.11 116
13737.21 107
13738.32 110
13739.43 112
13740.53 139
13741.64 133
13742.75 114
13743.86 95
13744.96 114
13746.07 132
13747.18 110
13748.29 118
13749.39 132
13750.50 127
13751.61 112
13752.72 107
13753.82 130
13754.93 139
13756.04 122
13757.15 119
13758.26 135
13759.36 136
13760.47 141
13761.58 128
13762.69 146
13763.80 151
13764.91 156
13766.01 156
13767.12 149
13768.23 191
13769.34 185
13770.45 170
13771.56 164
13772.66 144
13773.77 165
13774.88 187
13775.99 185
13777.10 194
13778.21 205
13779.32 202
13780.42 174
13781.53 187
13782.64 197
13783.75 171
13784.86 191
13785.97 178
13787.08 140
13788.19 136
13789.30 170
13790.41 137
13791.52 138
13792.63 160
13793.73 134
13794.84 153
13795.95 143
13797.06 134
13798.17 143
13799.28 142
13800.39 124
13801.50 140
13802.61 126
13803.72 126
13804.83 117
13805.94 129
13807.05 106
13808.16 91
13809.27 100
13810.38 133
13811.49 141
13812.60 123
13813.71 102
13814.82 114
13815.93 128
13817.04 107
13818.15 127
13819.26 103
13820.37 128
13821.48 113
13822.59 105
13823.71 123
13824.82 105
13825.93 146
13827.04 118
13828.15 112
13829.26 114
13830.37 96
13831.48 120
13832.59 171
13833.70 139
13834.81 104
13835.92 121
13837.04 113
13838.15 105
13839.26 125
13840.37 102
13841.48 121
13842.59 115
13843.70 100
13844.81 115
13845.93 114
13847.04 90
13848.15 105
13849.26 119
13850.37 97
13851.48 89
13852.60 112
13853.71 91
13854.82 97
13855.93 81
13857.04 98
13858.16 116
13859.27 133
13860.38 138
13861.49 92
13862.60 106
13863.72 96
13864.83 97
13865.94 102
13867.05 120
13868.17 99
13869.28 118
13870.39 93
13871.50 116
13872.62 142
13873.73 117
13874.84 124
13875.95 112
13877.07 129
13878.18 155
13879.29 116
13880.40 122
13881.52 121
13882.63 131
13883.74 115
13884.86 112
13885.97 113
13887.08 108
13888.20 112
13889.31 79
13890.42 104
13891.54 121
13892.65 127
13893.76 103
13894.88 144
13895.99 127
13897.10 131
13898.22 126
13899.33 137
13900.44 115
13901.56 127
13902.67 136
13903.79 111
13904.90 113
13906.01 125
13907.13 113
13908.24 102
13909.36 114
13910.47 117
13911.58 100
13912.70 109
13913.81 117
13914.93 108
13916.04 97
13917.16 79
13918.27 106
13919.38 109
13920.50 111
13921.61 139
13922.73 128
13923.84 115
13924.96 94
13926.07 105
13927.19 127
13928.30 116
13929.42 123
13930.53 106
13931.65 127
13932.76 114
13933.88 93
13934.99 102
13936.11 108
13937.22 94
13938.34 96
13939.45 115
13940.57 97
13941.68 83
13942.80 108
13943.91 109
13945.03 130
13946.14 110
13947.26 93
13948.38 92
13949.49 78
13950.61 95
13951.72 101
13952.84 108
13953.95 95
13955.07 97
13956.19 79
13957.30 80
13958.42 102
13959.53 104
13960.65 112
13961.77 97
13962.88 109
13964.00 109
13965.11 89
13966.23 99
13967.35 80
13968.46 92
13969.58 103
13970.70 93
13971.81 106
13972.93 110
13974.05 112
13975.16 120
13976.28 98
13977.40 84
13978.51 82
13979.63 97
13980.75 87
13981.86 105
13982.98 99
13984.10 128
13985.22 106
13986.33 107
13987.45 91
13988.57 92
13989.68 96
13990.80 73
13991.92 74
13993.04 91
13994.15 73
13995.27 76
13996.39 82
13997.51 90
13998.62 75
13999.74 121
14000.86 90
14001.98 104
14003.10 93
14004.21 100
14005.33 88
14006.45 97
14007.57 75
14008.68 97
14009.80 91
14010.92 84
14012.04 86
14013.16 94
14014.28 94
14015.39 100
14016.51 90
14017.63 98
14018.75 101
14019.87 106
14020.99 92
14022.10 88
14023.22 77
14024.34 90
14025.46 88
14026.58 85
14027.70 101
14028.82 93
14029.94 72
14031.05 80
14032.17 98
14033.29 105
14034.41 90
14035.53 71
14036.65 82
14037.77 79
14038.89 72
14040.01 75
14041.13 71
14042.25 97
14043.37 94
14044.49 91
14045.60 86
14046.72 96
14047.84 90
14048.96 92
14050.08 104
14051.20 84
14052.32 99
14053.44 110
14054.56 119
14055.68 100
14056.80 109
14057.92 118
14059.04 117
14060.16 122
14061.28 101
14062.40 87
14063.52 78
14064.64 106
14065.76 96
14066.88 101
14068.00 103
14069.12 103
14070.25 111
14071.37 96
14072.49 93
14073.61 107
14074.73 125
14075.85 128
14076.97 124
14078.09 139
14079.21 143
14080.33 127
14081.45 123
14082.57 147
14083.69 135
14084.82 128
14085.94 121
14087.06 118
14088.18 103
14089.30 112
14090.42 116
14091.54 112
14092.66 136
14093.79 141
14094.91 145
14096.03 130
14097.15 130
14098.27 131
14099.39 166
14100.52 153
14101.64 152
14102.76 158
14103.88 140
14105.00 135
14106.12 160
14107.25 144
14108.37 114
14109.49 116
14110.61 124
14111.74 125
14112.86 116
14113.98 116
14115.10 114
14116.22 111
14117.35 96
14118.47 105
14119.59 117
14120.71 133
14121.84 107
14122.96 85
14124.08 99
14125.20 107
14126.33 105
14127.45 104
14128.57 90
14129.70 117
14130.82 96
14131.94 93
14133.06 107
14134.19 119
14135.31 124
14136.43 105
14137.56 110
14138.68 82
14139.80 92
14140.93 91
14142.05 99
14143.17 104
14144.30 92
14145.42 89
14146.54 83
14147.67 96
14148.79 125
14149.91 119
14151.04 83
14152.16 85
14153.29 97
14154.41 112
14155.53 116
14156.66 106
14157.78 101
14158.91 91
14160.03 84
14161.15 96
14162.28 87
14163.40 82
14164.53 103
14165.65 94
14166.78 75
14167.90 77
14169.02 75
14170.15 61
14171.27 90
14172.40 113
14173.52 83
14174.65 105
14175.77 103
14176.90 80
14178.02 94
14179.15 92
14180.27 104
14181.40 79
14182.52 88
14183.65 71
14184.77 74
14185.90 82
14187.02 82
14188.15 94
14189.27 112
14190.40 103
14191.52 95
14192.65 83
14193.77 89
14194.90 98
14196.02 87
14197.15 85
14198.27 80
14199.40 74
14200.53 57
14201.65 100
14202.78 108
14203.90 82
14205.03 91
14206.16 97
14207.28 99
14208.41 89
14209.53 96
14210.66 99
14211.79 89
14212.91 79
14214.04 76
14215.16 67
14216.29 65
14217.42 60
14218.54 68
14219.67 89
14220.80 88
14221.92 79
14223.05 84
14224.18 87
14225.30 86
14226.43 72
14227.56 86
14228.68 76
14229.81 70
14230.94 92
14232.06 80
14233.19 75
14234.32 76
14235.44 98
14236.57 73
14237.70 87
14238.83 68
14239.95 69
14241.08 80
14242.21 68
14243.34 87
14244.46 67
14245.59 74
14246.72 67
14247.85 62
14248.97 68
14250.10 70
14251.23 82
14252.36 83
14253.48 78
14254.61 71
14255.74 72
14256.87 76
14258.00 76
14259.12 61
14260.25 68
14261.38 51
14262.51 43
14263.64 69
14264.76 66
14265.89 82
14267.02 67
14268.15 68
14269.28 50
14270.41 61
14271.53 71
14272.66 73
14273.79 77
14274.92 79
14276.05 74
14277.18 69
14278.31 61
14279.44 50
14280.56 57
14281.69 61
14282.82 74
14283.95 71
14285.08 78
14286.21 62
14287.34 65
14288.47 81
14289.60 82
14290.73 55
14291.86 57
14292.98 69
14294.11 64
14295.24 58
14296.37 51
14297.50 59
14298.63 58
14299.76 55
14300.89 67
14302.02 75
14303.15 74
14304.28 55
14305.41 49
14306.54 60
14307.67 72
14308.80 58
14309.93 52
14311.06 65
14312.19 71
14313.32 51
14314.45 72
14315.58 55
14316.71 76
14317.84 50
14318.97 46
14320.10 52
14321.23 50
14322.36 49
14323.49 64
14324.62 61
14325.76 60
14326.89 62
14328.02 59
14329.15 66
14330.28 53
14331.41 32
14332.54 47
14333.67 46
14334.80 65
14335.93 70
14337.06 63
14338.20 63
14339.33 58
14340.46 57
14341.59 71
14342.72 57
14343.85 75
14344.98 59
14346.12 76
14347.25 75
14348.38 60
14349.51 51
14350.64 70
14351.77 67
14352.90 61
14354.04 50
14355.17 61
14356.30 55
14357.43 53
14358.56 62
14359.70 43
14360.83 40
14361.96 62
14363.09 47
14364.22 40
14365.36 63
14366.49 54
14367.62 47
14368.75 53
14369.89 59
14371.02 46
14372.15 47
14373.28 76
14374.42 67
14375.55 36
14376.68 51
14377.81 44
14378.95 57
14380.08 51
14381.21 54
14382.35 61
14383.48 75
14384.61 52
14385.74 43
14386.88 75
14388.01 59
14389.14 67
14390.28 62
14391.41 70
14392.54 62
14393.68 69
14394.81 62
14395.94 69
14397.08 64
14398.21 53
14399.34 65
14400.48 61
14401.61 55
14402.75 69
14403.88 53
14405.01 40
14406.15 68
14407.28 50
14408.41 58
14409.55 50
14410.68 55
14411.82 69
14412.95 53
14414.08 47
14415.22 60
14416.35 66
14417.49 44
14418.62 44
14419.76 42
14420.89 47
14422.02 58
14423.16 62
14424.29 57
14425.43 57
14426.56 39
14427.70 43
14428.83 64
14429.97 48
14431.10 40
14432.24 56
14433.37 51
14434.51 48
14435.64 38
14436.78 57
14437.91 67
14439.05 60
14440.18 63
14441.32 46
14442.45 43
14443.59 48
14444.72 64
14445.86 61
14446.99 55
14448.13 51
14449.27 52
14450.40 62
14451.54 48
14452.67 36
14453.81 59
14454.94 50
14456.08 56
14457.22 44
14458.35 51
14459.49 53
14460.62 54
14461.76 53
14462.90 57
14464.03 64
14465.17 53
14466.30 53
14467.44 54
14468.58 47
14469.71 63
14470.85 67
14471.99 45
14473.12 67
14474.26 55
14475.40 60
14476.53 38
14477.67 64
14478.81 56
14479.94 65
14481.08 44
14482.22 54
14483.35 58
14484.49 67
14485.63 60
14486.76 72
14487.90 74
14489.04 47
14490.17 71
14491.31 51
14492.45 49
14493.59 71
14494.72 72
14495.86 54
14497.00 72
14498.14 58
14499.27 57
14500.41 65
14501.55 40
14502.69 38
14503.82 57
14504.96 73
14506.10 60
14507.24 49
14508.37 36
14509.51 62
14510.65 63
14511.79 44
14512.93 49
14514.06 82
14515.20 74
14516.34 64
14517.48 53
14518.62 59
14519.76 80
14520.89 71
14522.03 79
14523.17 53
14524.31 52
14525.45 57
14526.59 78
14527.73 59
14528.86 60
14530.00 62
14531.14 49
14532.28 61
14533.42 54
14534.56 69
14535.70 64
14536.84 58
14537.98 70
14539.11 70
14540.25 67
14541.39 59
14542.53 78
14543.67 84
14544.81 65
14545.95 57
14547.09 55
14548.23 63
14549.37 53
14550.51 56
14551.65 55
14552.79 49
14553.93 67
14555.07 55
14556.21 79
14557.35 68
14558.49 67
14559.63 69
14560.77 65
14561.91 52
14563.05 55
14564.19 52
14565.33 53
14566.47 62
14567.61 71
14568.75 63
14569.89 68
14571.03 76
14572.17 53
14573.31 71
14574.45 70
14575.59 70
14576.73 86
14577.87 78
14579.01 49
14580.15 58
14581.29 59
14582.43 67
14583.57 73
14584.71 58
14585.85 56
14587.00 59
14588.14 74
14589.28 54
14590.42 70
14591.56 42
14592.70 60
14593.84 70
14594.98 64
14596.12 76
14597.27 73
14598.41 58
14599.55 78
14600.69 60
14601.83 66
14602.97 61
14604.12 97
14605.26 89
14606.40 71
14607.54 75
14608.68 80
14609.82 64
14610.97 62
14612.11 63
14613.25 71
14614.39 69
14615.53 95
14616.68 82
14617.82 77
14618.96 83
14620.10 69
14621.25 76
14622.39 69
14623.53 61
14624.67 64
14625.81 62
14626.96 69
14628.10 91
14629.24 64
14630.39 64
14631.53 77
14632.67 69
14633.81 58
14634.96 73
14636.10 76
14637.24 88
14638.38 81
14639.53 94
14640.67 89
14641.81 97
14642.96 96
14644.10 87
14645.24 84
14646.39 88
14647.53 66
14648.67 104
14649.82 81
14650.96 91
14652.10 67
14653.25 79
14654.39 67
14655.53 89
14656.68 83
14657.82 71
14658.97 71
14660.11 62
14661.25 74
14662.40 72
14663.54 65
14664.69 64
14665.83 76
14666.97 78
14668.12 73
14669.26 63
14670.41 65
14671.55 60
14672.69 56
14673.84 60
14674.98 41
14676.13 81
14677.27 57
14678.42 58
14679.56 52
14680.71 51
14681.85 67
14683.00 51
14684.14 64
14685.29 78
14686.43 72
14687.57 52
14688.72 59
14689.86 50
14691.01 49
14692.15 45
14693.30 49
14694.45 55
14695.59 46
14696.74 37
14697.88 64
14699.03 54
14700.17 54
14701.32 47
14702.46 44
14703.61 53
14704.75 53
14705.90 67
14707.04 55
14708.19 35
14709.34 62
14710.48 62
14711.63 71
14712.77 57
14713.92 51
14715.07 59
14716.21 66
14717.36 49
14718.50 32
14719.65 42
14720.80 64
14721.94 45
14723.09 41
14724.24 38
14725.38 44
14726.53 49
14727.67 49
14728.82 41
14729.97 53
14731.11 51
14732.26 37
14733.41 58
14734.55 50
14735.70 45
14736.85 58
14737.99 60
14739.14 54
14740.29 71
14741.44 45
14742.58 49
14743.73 53
14744.88 44
14746.02 60
14747.17 62
14748.32 61
14749.47 45
14750.61 45
14751.76 52
14752.91 42
14754.06 46
14755.20 44
14756.35 65
14757.50 55
14758.65 48
14759.79 42
14760.94 47
14762.09 58
14763.24 47
14764.38 61
14765.53 57
14766.68 29
14767.83 43
14768.98 47
14770.13 43
14771.27 46
14772.42 33
14773.57 51
14774.72 37
14775.87 35
14777.01 53
14778.16 50
14779.31 64
14780.46 56
14781.61 50
14782.76 41
14783.91 45
14785.05 59
14786.20 43
14787.35 38
14788.50 39
14789.65 35
14790.80 54
14791.95 58
14793.10 43
14794.25 49
14795.39 43
14796.54 38
14797.69 50
14798.84 72
14799.99 42
14801.14 38
14802.29 32
14803.44 32
14804.59 43
14805.74 44
14806.89 39
14808.04 34
14809.19 51
14810.34 48
14811.49 30
14812.64 33
14813.79 36
14814.94 39
14816.09 45
14817.24 52
14818.39 27
14819.54 43
14820.69 37
14821.84 29
14822.99 32
14824.14 37
14825.29 38
14826.44 42
14827.59 34
14828.74 34
14829.89 40
14831.04 35
14832.19 37
14833.34 31
14834.49 33
14835.64 47
14836.79 47
14837.94 47
14839.09 37
14840.24 51
14841.40 42
14842.55 39
14843.70 32
14844.85 33
14846.00 32
14847.15 29
14848.30 29
14849.45 36
14850.60 40
14851.76 34
14852.91 31
14854.06 33
14855.21 34
14856.36 31
14857.51 40
14858.66 66
14859.82 41
14860.97 48
14862.12 45
14863.27 34
14864.42 31
14865.57 34
14866.73 34
14867.88 45
14869.03 56
14870.18 36
14871.33 48
14872.49 39
14873.64 33
14874.79 33
14875.94 40
14877.10 69
14878.25 78
14879.40 46
14880.55 30
14881.71 40
14882.86 40
14884.01 30
14885.16 60
14886.32 58
14887.47 33
14888.62 36
14889.77 52
14890.93 54
14892.08 44
14893.23 45
14894.39 31
14895.54 28
14896.69 38
14897.84 33
14899.00 58
14900.15 68
14901.30 27
14902.46 33
14903.61 29
14904.76 25
14905.92 61
14907.07 74
14908.22 51
14909.38 65
14910.53 48
14911.69 32
14912.84 31
14913.99 39
14915.15 42
14916.30 39
14917.45 38
14918.61 30
14919.76 37
14920.92 36
14922.07 48
14923.22 36
14924.38 41
14925.53 33
14926.69 54
14927.84 41
14928.99 49
14930.15 30
14931.30 36
14932.46 37
14933.61 49
14934.77 41
14935.92 28
14937.08 25
14938.23 33
14939.39 39
14940.54 39
14941.70 52
14942.85 42
14944.00 29
14945.16 36
14946.31 31
14947.47 37
14948.62 43
14949.78 39
14950.94 45
14952.09 40
14953.25 27
14954.40 46
14955.56 43
14956.71 31
14957.87 51
14959.02 54
14960.18 53
14961.33 42
14962.49 37
14963.64 47
14964.80 41
14965.96 49
14967.11 38
14968.27 53
14969.42 53
14970.58 38
14971.74 49
14972.89 33
14974.05 47
14975.20 37
14976.36 50
14977.52 42
14978.67 39
14979.83 42
14980.98 56
14982.14 36
14983.30 35
14984.45 39
14985.61 46
14986.77 53
14987.92 65
14989.08 39
14990.24 38
14991.39 48
14992.55 61
14993.71 36
14994.86 52
14996.02 59
14997.18 25
14998.33 32
14999.49 38
15000.65 48
15001.81 55
15002.96 61
15004.12 49
15005.28 43
15006.43 36
15007.59 51
15008.75 35
15009.91 41
15011.06 45
15012.22 32
15013.38 44
15014.54 49
15015.69 32
15016.85 30
15018.01 35
15019.17 48
15020.33 26
15021.48 48
15022.64 51
15023.80 42
15024.96 63
15026.12 46
15027.27 49
15028.43 43
15029.59 32
15030.75 22
15031.91 32
15033.07 48
15034.22 40
15035.38 34
15036.54 40
15037.70 48
15038.86 32
15040.02 28
15041.17 43
15042.33 28
15043.49 34
15044.65 43
15045.81 38
15046.97 40
15048.13 38
15049.29 41
15050.45 39
15051.60 43
15052.76 28
15053.92 35
15055.08 47
15056.24 45
15057.40 41
15058.56 35
15059.72 38
15060.88 46
15062.04 51
15063.20 35
15064.36 21
15065.52 39
15066.68 41
15067.84 42
15069.00 31
15070.16 24
15071.32 35
15072.48 30
15073.63 29
15074.79 48
15075.95 51
15077.11 44
15078.27 30
15079.44 38
15080.60 39
15081.76 22
15082.92 23
15084.08 24
15085.24 31
15086.40 40
15087.56 48
15088.72 44
15089.88 29
15091.04 43
15092.20 41
15093.36 37
15094.52 37
15095.68 33
15096.84 51
15098.00 47
15099.16 34
15100.32 34
15101.49 45
15102.65 54
15103.81 53
15104.97 52
15106.13 26
15107.29 32
15108.45 43
15109.61 30
15110.78 27
15111.94 32
15113.10 48
15114.26 54
15115.42 32
15116.58 42
15117.74 32
15118.91 43
15120.07 36
15121.23 34
15122.39 39
15123.55 33
15124.71 41
15125.88 33
15127.04 42
15128.20 38
15129.36 42
15130.52 38
15131.69 29
15132.85 40
15134.01 30
15135.17 47
15136.34 37
15137.50 45
15138.66 59
15139.82 39
15140.99 32
15142.15 34
15143.31 47
15144.47 35
15145.64 40
15146.80 42
15147.96 41
15149.12 43
15150.29 49
15151.45 48
15152.61 38
15153.78 44
15154.94 38
15156.10 54
15157.27 21
15158.43 45
15159.59 31
15160.75 35
15161.92 23
15163.08 24
15164.24 28
15165.41 39
15166.57 25
15167.74 34
15168.90 32
15170.06 42
15171.23 48
15172.39 35
15173.55 37
15174.72 44
15175.88 21
15177.05 31
15178.21 38
15179.37 23
15180.54 30
15181.70 42
15182.87 34
15184.03 34
15185.19 32
15186.36 23
15187.52 37
15188.69 33
15189.85 45
15191.02 32
15192.18 44
15193.34 58
15194.51 36
15195.67 31
15196.84 33
15198.00 42
15199.17 38
15200.33 35
15201.50 31
15202.66 23
15203.83 38
15204.99 45
15206.16 36
15207.32 36
15208.49 35
15209.65 27
15210.82 29
15211.98 33
15213.15 38
15214.31 32
15215.48 35
15216.64 28
15217.81 42
15218.97 37
15220.14 23
15221.31 45
15222.47 45
15223.64 41
15224.80 45
15225.97 34
15227.13 47
15228.30 41
15229.47 46
15230.63 62
15231.80 40
15232.96 49
15234.13 45
15235.30 42
15236.46 40
15237.63 45
15238.79 48
15239.96 33
15241.13 46
15242.29 50
15243.46 34
15244.63 42
15245.79 40
15246.96 38
15248.13 40
15249.29 39
15250.46 49
15251.63 38
15252.79 51
15253.96 43
15255.13 38
15256.29 26
15257.46 24
15258.63 38
15259.80 47
15260.96 37
15262.13 29
15263.30 47
15264.46 32
15265.63 44
15266.80 46
15267.97 50
15269.13 66
15270.30 44
15271.47 47
15272.64 38
15273.80 57
15274.97 40
15276.14 41
15277.31 44
15278.47 38
15279.64 55
15280.81 43
15281.98 26
15283.15 30
15284.31 45
15285.48 42
15286.65 30
15287.82 42
15288.99 35
15290.15 28
15291.32 41
15292.49 56
15293.66 40
15294.83 46
15296.00 32
15297.16 36
15298.33 40
15299.50 39
15300.67 41
15301.84 48
15303.01 46
15304.18 40
15305.35 26
15306.51 31
15307.68 38
15308.85 41
15310.02 33
15311.19 44
15312.36 41
15313.53 30
15314.70 31
15315.87 42
15317.04 36
15318.21 37
15319.37 34
15320.54 44
15321.71 53
15322.88 51
15324.05 52
15325.22 61
15326.39 43
15327.56 47
15328.73 39
15329.90 33
15331.07 41
15332.24 35
15333.41 40
15334.58 32
15335.75 37
15336.92 41
15338.09 39
15339.26 39
15340.43 35
15341.60 34
15342.77 35
15343.94 44
15345.11 32
15346.28 27
15347.45 43
15348.62 29
15349.79 34
15350.96 41
15352.13 42
15353.31 34
15354.48 39
15355.65 37
15356.82 45
15357.99 36
15359.16 33
15360.33 42
15361.50 25
15362.67 32
15363.84 42
15365.01 47
15366.19 43
15367.36 28
15368.53 33
15369.70 39
15370.87 46
15372.04 52
15373.21 55
15374.38 35
15375.56 33
15376.73 35
15377.90 43
15379.07 36
15380.24 40
15381.41 58
15382.59 45
15383.76 47
15384.93 42
15386.10 41
15387.27 39
15388.45 60
15389.62 46
15390.79 43
15391.96 41
15393.13 53
15394.31 41
15395.48 43
15396.65 41
15397.82 55
15399.00 80
15400.17 46
15401.34 35
15402.51 52
15403.69 49
15404.86 46
15406.03 38
15407.20 38
15408.38 33
15409.55 42
15410.72 41
15411.89 49
15413.07 58
15414.24 50
15415.41 54
15416.59 50
15417.76 32
15418.93 41
15420.11 56
15421.28 43
15422.45 38
15423.63 30
15424.80 40
15425.97 42
15427.15 28
15428.32 33
15429.49 32
15430.67 44
15431.84 32
15433.01 54
15434.19 59
15435.36 42
15436.54 31
15437.71 25
15438.88 36
15440.06 42
15441.23 39
15442.41 32
15443.58 38
15444.75 37
15445.93 48
15447.10 30
15448.28 35
15449.45 48
15450.63 32
15451.80 26
15452.97 37
15454.15 35
15455.32 32
15456.50 30
15457.67 23
15458.85 35
15460.02 43
15461.20 38
15462.37 32
15463.55 43
15464.72 55
15465.90 51
15467.07 39
15468.25 37
15469.42 40
15470.60 62
15471.77 49
15472.95 60
15474.12 34
15475.30 38
15476.47 35
15477.65 30
15478.82 35
15480.00 49
15481.17 35
15482.35 51
15483.53 51
15484.70 40
15485.88 35
15487.05 63
15488.23 52
15489.40 49
15490.58 37
15491.76 45
15492.93 30
15494.11 39
15495.28 43
15496.46 32
15497.64 31
15498.81 35
15499.99 48
15501.17 45
15502.34 35
15503.52 46
15504.69 43
15505.87 42
15507.05 36
15508.22 62
15509.40 54
15510.58 34
15511.75 52
15512.93 48
15514.11 41
15515.28 39
15516.46 38
15517.64 40
15518.81 32
15519.99 28
15521.17 34
15522.35 33
15523.52 45
15524.70 45
15525.88 38
15527.05 53
15528.23 54
15529.41 45
15530.59 47
15531.76 41
15532.94 48
15534.12 42
15535.30 49
15536.47 36
15537.65 35
15538.83 32
15540.01 30
15541.19 34
15542.36 39
15543.54 44
15544.72 37
15545.90 27
15547.08 36
15548.25 44
15549.43 33
15550.61 38
15551.79 35
15552.97 58
15554.14 33
15555.32 39
15556.50 51
15557.68 45
15558.86 30
15560.04 43
15561.22 37
15562.39 37
15563.57 50
15564.75 52
15565.93 40
15567.11 40
15568.29 53
15569.47 50
15570.65 58
15571.82 47
15573.00 57
15574.18 54
15575.36 52
15576.54 62
15577.72 62
15578.90 53
15580.08 44
15581.26 38
15582.44 44
15583.62 47
15584.80 49
15585.98 41
15587.16 72
15588.34 75
15589.51 35
15590.69 69
15591.87 65
15593.05 55
15594.23 57
15595.41 62
15596.59 34
15597.77 48
15598.95 47
15600.13 57
15601.31 47
15602.49 57
15603.67 63
15604.85 61
15606.03 57
15607.21 41
15608.40 47
15609.58 50
15610.76 45
15611.94 48
15613.12 37
15614.30 49
15615.48 41
15616.66 43
15617.84 64
15619.02 49
15620.20 46
15621.38 47
15622.56 50
15623.74 53
15624.93 52
15626.11 50
15627.29 57
15628.47 54
15629.65 55
15630.83 50
15632.01 43
15633.19 53
15634.37 61
15635.56 70
15636.74 58
15637.92 49
15639.10 56
15640.28 46
15641.46 64
15642.65 64
15643.83 53
15645.01 61
15646.19 61
15647.37 78
15648.55 69
15649.74 53
15650.92 55
15652.10 65
15653.28 58
15654.46 67
15655.65 46
15656.83 61
15658.01 69
15659.19 79
15660.38 71
15661.56 77
15662.74 49
15663.92 59
15665.11 55
15666.29 59
15667.47 59
15668.65 86
15669.84 51
15671.02 71
15672.20 95
15673.38 69
15674.57 70
15675.75 80
15676.93 65
15678.12 50
15679.30 42
15680.48 61
15681.67 62
15682.85 53
15684.03 51
15685.22 73
15686.40 74
15687.58 69
15688.77 74
15689.95 75
15691.13 58
15692.32 52
15693.50 53
15694.68 59
15695.87 59
15697.05 62
15698.23 59
15699.42 65
15700.60 83
15701.79 67
15702.97 51
15704.15 55
15705.34 65
15706.52 54
15707.71 63
15708.89 74
15710.07 64
15711.26 77
15712.44 80
15713.63 76
15714.81 63
15716.00 63
15717.18 80
15718.37 77
15719.55 49
15720.73 74
15721.92 92
15723.10 65
15724.29 77
15725.47 94
15726.66 70
15727.84 75
15729.03 67
15730.21 82
15731.40 90
15732.58 68
15733.77 74
15734.95 62
15736.14 76
15737.32 66
15738.51 60
15739.69 63
15740.88 56
15742.07 61
15743.25 70
15744.44 82
15745.62 85
15746.81 59
15747.99 50
15749.18 54
15750.36 72
15751.55 55
15752.74 59
15753.92 55
15755.11 61
15756.29 72
15757.48 66
15758.67 81
15759.85 66
15761.04 71
15762.22 52
15763.41 72
15764.60 65
15765.78 65
15766.97 79
15768.16 67
15769.34 80
15770.53 73
15771.72 73
15772.90 60
15774.09 57
15775.28 51
15776.46 58
15777.65 55
15778.84 59
15780.02 79
15781.21 67
15782.40 70
15783.58 61
15784.77 55
15785.96 54
15787.14 56
15788.33 63
15789.52 75
15790.71 72
15791.89 50
15793.08 52
15794.27 72
15795.46 68
15796.64 52
15797.83 37
15799.02 51
15800.21 63
15801.39 61
15802.58 55
15803.77 38
15804.96 50
15806.14 60
15807.33 51
15808.52 66
15809.71 50
15810.90 69
15812.08 50
15813.27 50
15814.46 44
15815.65 58
15816.84 63
15818.03 49
15819.21 55
15820.40 50
15821.59 59
15822.78 52
15823.97 58
15825.16 60
15826.35 58
15827.53 65
15828.72 49
15829.91 70
15831.10 51
15832.29 49
15833.48 55
15834.67 59
15835.86 61
15837.04 52
15838.23 43
15839.42 49
15840.61 61
15841.80 76
15842.99 67
15844.18 68
15845.37 57
15846.56 48
15847.75 59
15848.94 56
15850.13 67
15851.32 61
15852.51 46
15853.70 38
15854.89 42
15856.07 68
15857.26 60
15858.45 67
15859.64 70
15860.83 62
15862.02 60
15863.21 63
15864.40 57
15865.59 59
15866.78 51
15867.97 56
15869.16 53
15870.36 68
15871.55 62
15872.74 57
15873.93 56
15875.12 38
15876.31 57
15877.50 72
15878.69 65
15879.88 45
15881.07 44
15882.26 45
15883.45 53
15884.64 62
15885.83 44
15887.02 43
15888.21 43
15889.41 52
15890.60 47
15891.79 51
15892.98 54
15894.17 40
15895.36 36
15896.55 50
15897.74 50
15898.93 67
15900.13 63
15901.32 57
15902.51 57
15903.70 39
15904.89 54
15906.08 49
15907.28 41
15908.47 41
15909.66 60
15910.85 49
15912.04 63
15913.23 62
15914.43 59
15915.62 50
15916.81 58
15918.00 55
15919.19 40
15920.39 53
15921.58 52
15922.77 50
15923.96 50
15925.16 60
15926.35 66
15927.54 48
15928.73 53
15929.93 42
15931.12 57
15932.31 61
15933.50 49
15934.70 46
15935.89 66
15937.08 69
15938.27 58
15939.47 67
15940.66 64
15941.85 49
15943.05 68
15944.24 58
15945.43 50
15946.63 57
15947.82 46
15949.01 54
15950.21 48
15951.40 49
15952.59 40
15953.79 36
15954.98 55
15956.17 48
15957.37 43
15958.56 55
15959.75 56
15960.95 71
15962.14 56
15963.33 57
15964.53 34
15965.72 40
15966.92 39
15968.11 38
15969.30 38
15970.50 54
15971.69 44
15972.89 43
15974.08 40
15975.27 48
15976.47 54
15977.66 32
15978.86 27
15980.05 37
15981.25 34
15982.44 32
15983.63 37
15984.83 39
15986.02 56
15987.22 62
15988.41 36
15989.61 36
15990.80 52
15992.00 54
15993.19 46
15994.39 38
15995.58 33
15996.78 38
15997.97 47
15999.17 46
16000.36 32
16001.56 38
16002.75 35
16003.95 50
16005.14 61
16006.34 52
16007.53 34
16008.73 34
16009.93 51
16011.12 33
16012.32 35
16013.51 32
16014.71 38
16015.90 27
16017.10 39
16018.30 38
16019.49 36
16020.69 35
16021.88 54
16023.08 37
16024.28 48
16025.47 33
16026.67 31
16027.86 29
16029.06 41
16030.26 37
16031.45 29
16032.65 43
16033.85 34
16035.04 33
16036.24 33
16037.43 38
16038.63 36
16039.83 45
16041.02 47
16042.22 35
16043.42 29
16044.61 39
16045.81 46
16047.01 54
16048.21 30
16049.40 37
16050.60 32
16051.80 45
16052.99 42
16054.19 35
16055.39 37
16056.59 32
16057.78 21
16058.98 23
16060.18 17
16061.37 22
16062.57 31
16063.77 25
16064.97 31
16066.16 30
16067.36 30
16068.56 27
16069.76 23
16070.96 42
16072.15 30
16073.35 26
16074.55 51
16075.75 29
16076.95 47
16078.14 42
16079.34 37
16080.54 25
16081.74 35
16082.94 27
16084.13 55
16085.33 41
16086.53 27
16087.73 29
16088.93 42
16090.13 43
16091.33 38
16092.52 53
16093.72 30
16094.92 41
16096.12 41
16097.32 50
16098.52 30
16099.72 29
16100.92 49
16102.11 42
16103.31 30
16104.51 28
16105.71 39
16106.91 50
16108.11 26
16109.31 28
16110.51 46
16111.71 29
16112.91 25
16114.11 26
16115.31 31
16116.51 38
16117.70 38
16118.90 40
16120.10 38
16121.30 33
16122.50 42
16123.70 45
16124.90 29
16126.10 28
16127.30 43
16128.50 37
16129.70 35
16130.90 41
16132.10 41
16133.30 31
16134.50 35
16135.70 28
16136.90 22
16138.10 20
16139.30 48
16140.50 36
16141.71 24
16142.91 26
16144.11 44
16145.31 38
16146.51 33
16147.71 21
16148.91 23
16150.11 32
16151.31 51
16152.51 46
16153.71 37
16154.91 25
16156.11 30
16157.31 48
16158.52 29
16159.72 36
16160.92 29
16162.12 23
16163.32 41
16164.52 37
16165.72 40
16166.92 38
16168.13 41
16169.33 22
16170.53 21
16171.73 43
16172.93 40
16174.13 44
16175.34 27
16176.54 28
16177.74 22
16178.94 22
16180.14 39
16181.34 25
16182.55 25
16183.75 29
16184.95 25
16186.15 28
16187.35 34
16188.56 24
16189.76 29
16190.96 30
16192.16 27
16193.37 36
16194.57 31
16195.77 35
16196.97 35
16198.18 50
16199.38 24
16200.58 37
16201.78 37
16202.99 38
16204.19 47
16205.39 28
16206.60 30
16207.80 32
16209.00 30
16210.20 25
16211.41 32
16212.61 41
16213.81 33
16215.02 25
16216.22 29
16217.42 27
16218.63 32
16219.83 40
16221.03 39
16222.24 50
16223.44 42
16224.64 43
16225.85 22
16227.05 24
16228.25 28
16229.46 30
16230.66 25
16231.87 21
16233.07 24
16234.27 33
16235.48 33
16236.68 42
16237.89 35
16239.09 38
16240.29 38
16241.50 50
16242.70 53
16243.91 44
16245.11 28
16246.31 33
16247.52 34
16248.72 47
16249.93 37
16251.13 35
16252.34 27
16253.54 36
16254.75 45
16255.95 36
16257.16 39
16258.36 50
16259.57 68
16260.77 42
16261.97 28
16263.18 36
16264.38 44
16265.59 36
16266.80 25
16268.00 47
16269.21 40
16270.41 32
16271.62 42
16272.82 22
16274.03 34
16275.23 38
16276.44 44
16277.64 38
16278.85 30
16280.05 31
16281.26 33
16282.47 38
16283.67 27
16284.88 46
16286.08 33
16287.29 49
16288.49 39
16289.70 34
16290.91 39
16292.11 43
16293.32 54
16294.52 61
16295.73 42
16296.94 46
16298.14 39
16299.35 40
16300.56 38
16301.76 52
16302.97 59
16304.18 38
16305.38 36
16306.59 37
16307.79 41
16309.00 23
16310.21 35
16311.42 52
16312.62 59
16313.83 35
16315.04 44
16316.24 36
16317.45 41
16318.66 52
16319.86 37
16321.07 42
16322.28 40
16323.49 50
16324.69 40
16325.90 28
16327.11 26
16328.31 39
16329.52 42
16330.73 43
16331.94 49
16333.14 41
16334.35 27
16335.56 29
16336.77 29
16337.98 35
16339.18 64
16340.39 44
16341.60 51
16342.81 28
16344.01 27
16345.22 30
16346.43 22
16347.64 31
16348.85 31
16350.05 44
16351.26 49
16352.47 24
16353.68 29
16354.89 34
16356.10 30
16357.30 44
16358.51 31
16359.72 32
16360.93 29
16362.14 39
16363.35 36
16364.56 45
16365.77 34
16366.97 34
16368.18 36
16369.39 31
16370.60 32
16371.81 28
16373.02 25
16374.23 44
16375.44 41
16376.65 31
16377.86 25
16379.06 33
16380.27 29
16381.48 29
16382.69 29
16383.90 30
16385.11 42
16386.32 23
16387.53 39
16388.74 14
16389.95 40
16391.16 37
16392.37 21
16393.58 41
16394.79 29
16396.00 31
16397.21 54
16398.42 33
16399.63 26
16400.84 33
16402.05 20
16403.26 35
16404.47 55
16405.68 31
16406.89 30
16408.10 38
16409.31 29
16410.52 31
16411.73 19
16412.94 21
16414.15 27
16415.36 32
16416.57 18
16417.78 25
16419.00 44
16420.21 47
16421.42 32
16422.63 33
16423.84 38
16425.05 27
16426.26 24
16427.47 22
16428.68 21
16429.89 24
16431.11 17
16432.32 28
16433.53 33
16434.74 28
16435.95 29
16437.16 29
16438.37 23
16439.59 16
16440.80 19
16442.01 26
16443.22 32
16444.43 32
16445.64 19
16446.86 19
16448.07 27
16449.28 29
16450.49 27
16451.70 17
16452.91 29
16454.13 31
16455.34 28
16456.55 21
16457.76 31
16458.98 37
16460.19 45
16461.40 32
16462.61 31
16463.82 34
16465.04 25
16466.25 38
16467.46 40
16468.67 49
16469.89 37
16471.10 32
16472.31 49
16473.53 44
16474.74 29
16475.95 37
16477.16 47
16478.38 25
16479.59 36
16480.80 33
16482.02 31
16483.23 48
16484.44 24
16485.66 25
16486.87 40
16488.08 34
16489.30 24
16490.51 36
16491.72 45
16492.94 28
16494.15 28
16495.36 35
16496.58 24
16497.79 25
16499.00 30
16500.22 43
16501.43 28
16502.65 37
16503.86 72
16505.07 32
16506.29 18
16507.50 21
16508.71 24
16509.93 22
16511.14 31
16512.36 26
16513.57 29
16514.79 27
16516.00 29
16517.21 32
16518.43 22
16519.64 23
16520.86 33
16522.07 47
16523.29 30
16524.50 24
16525.72 18
16526.93 28
16528.15 33
16529.36 37
16530.58 23
16531.79 23
16533.01 24
16534.22 36
16535.44 22
16536.65 23
16537.87 21
16539.08 25
16540.30 22
16541.51 25
16542.73 17
16543.94 27
16545.16 29
16546.37 40
16547.59 32
16548.80 28
16550.02 17
16551.24 25
16552.45 32
16553.67 21
16554.88 27
16556.10 38
16557.31 42
16558.53 38
16559.75 31
16560.96 39
16562.18 36
16563.39 23
16564.61 16
16565.83 18
16567.04 20
16568.26 26
16569.47 41
16570.69 34
16571.91 30
16573.12 23
16574.34 31
16575.56 33
16576.77 33
16577.99 22
16579.21 29
16580.42 33
16581.64 23
16582.86 29
16584.07 29
16585.29 24
16586.51 42
16587.72 23
16588.94 30
16590.16 30
16591.38 23
16592.59 23
16593.81 29
16595.03 32
16596.24 24
16597.46 29
16598.68 25
16599.90 34
16601.11 28
16602.33 37
16603.55 42
16604.77 28
16605.98 24
16607.20 33
16608.42 32
16609.64 23
16610.86 27
16612.07 54
16613.29 39
16614.51 29
16615.73 28
16616.95 29
16618.16 26
16619.38 33
16620.60 23
16621.82 23
16623.04 29
16624.25 37
16625.47 38
16626.69 39
16627.91 76
16629.13 21
16630.35 25
16631.57 34
16632.78 38
16634.00 33
16635.22 26
16636.44 27
16637.66 23
16638.88 26
16640.10 26
16641.32 24
16642.53 24
16643.75 12
16644.97 28
16646.19 25
16647.41 22
16648.63 28
16649.85 26
16651.07 30
16652.29 31
16653.51 31
16654.73 26
16655.95 27
16657.17 36
16658.39 46
16659.61 36
16660.83 26
16662.04 35
16663.26 40
16664.48 26
16665.70 33
16666.92 21
16668.14 18
16669.36 17
16670.58 27
16671.80 32
16673.02 18
16674.24 11
16675.46 15
16676.68 20
16677.91 21
16679.13 21
16680.35 41
16681.57 37
16682.79 35
16684.01 14
16685.23 16
16686.45 34
16687.67 32
16688.89 23
16690.11 38
16691.33 35
16692.55 25
16693.77 32
16694.99 29
16696.21 23
16697.44 27
16698.66 30
16699.88 40
16701.10 26
16702.32 17
16703.54 22
16704.76 31
16705.98 31
16707.21 12
16708.43 17
16709.65 30
16710.87 36
16712.09 22
16713.31 31
16714.53 14
16715.76 22
16716.98 34
16718.20 24
16719.42 30
16720.64 19
16721.87 26
16723.09 27
16724.31 27
16725.53 39
16726.75 35
16727.98 29
16729.20 18
16730.42 33
16731.64 21
16732.86 23
16734.09 29
16735.31 24
16736.53 31
16737.75 42
16738.98 36
16740.20 33
16741.42 26
16742.64 32
16743.87 27
16745.09 20
16746.31 15
16747.54 27
16748.76 25
16749.98 20
16751.20 14
16752.43 25
16753.65 18
16754.87 29
16756.10 30
16757.32 36
16758.54 15
16759.77 29
16760.99 67
16762.21 26
16763.44 35
16764.66 33
16765.88 18
16767.11 25
16768.33 27
16769.55 30
16770.78 24
16772.00 22
16773.23 32
16774.45 40
16775.67 40
16776.90 45
16778.12 33
16779.35 26
16780.57 25
16781.79 30
16783.02 26
16784.24 19
16785.47 18
16786.69 20
16787.91 19
16789.14 22
16790.36 24
16791.59 20
16792.81 33
16794.04 29
16795.26 25
16796.49 31
16797.71 29
16798.94 20
16800.16 25
16801.38 27
16802.61 21
16803.83 28
16805.06 20
16806.28 21
16807.51 33
16808.73 32
16809.96 22
16811.18 17
16812.41 17
16813.64 41
16814.86 29
16816.09 27
16817.31 25
16818.54 16
16819.76 31
16820.99 45
16822.21 27
16823.44 24
16824.66 30
16825.89 33
16827.12 31
16828.34 36
16829.57 19
16830.79 33
16832.02 26
16833.25 27
16834.47 28
16835.70 36
16836.92 30
16838.15 18
16839.38 21
16840.60 21
16841.83 29
16843.06 26
16844.28 32
16845.51 23
16846.73 21
16847.96 23
16849.19 24
16850.41 19
16851.64 20
16852.87 27
16854.09 37
16855.32 43
16856.55 37
16857.77 27
16859.00 33
16860.23 25
16861.46 23
16862.68 35
16863.91 33
16865.14 35
16866.36 29
16867.59 35
16868.82 25
16870.05 30
16871.27 38
16872.50 29
16873.73 29
16874.96 31
16876.18 36
16877.41 34
16878.64 29
16879.87 45
16881.09 29
16882.32 36
16883.55 34
16884.78 44
16886.01 38
16887.23 43
16888.46 48
16889.69 49
16890.92 27
16892.15 29
16893.37 25
16894.60 37
16895.83 35
16897.06 42
16898.29 39
16899.51 44
16900.74 49
16901.97 41
16903.20 36
16904.43 44
16905.66 45
16906.89 39
16908.12 30
16909.34 46
16910.57 42
16911.80 25
16913.03 34
16914.26 38
16915.49 26
16916.72 26
16917.95 34
16919.18 23
16920.40 35
16921.63 31
16922.86 27
16924.09 18
16925.32 27
16926.55 45
16927.78 29
16929.01 30
16930.24 34
16931.47 25
16932.70 33
16933.93 29
16935.16 27
16936.39 45
16937.62 22
16938.85 21
16940.08 22
16941.31 33
16942.54 37
16943.77 36
16945.00 24
16946.23 26
16947.46 35
16948.69 48
16949.92 28
16951.15 36
16952.38 27
16953.61 30
16954.84 34
16956.07 39
16957.30 30
16958.53 21
16959.76 22
16960.99 25
16962.22 25
16963.45 38
16964.68 24
16965.92 26
16967.15 34
16968.38 39
16969.61 31
16970.84 34
16972.07 28
16973.30 25
16974.53 35
16975.76 31
16976.99 30
16978.23 24
16979.46 24
16980.69 22
16981.92 32
16983.15 22
16984.38 35
16985.61 35
16986.85 23
16988.08 36
16989.31 31
16990.54 31
16991.77 26
16993.00 27
16994.24 35
16995.47 32
16996.70 39
16997.93 27
16999.16 26
17000.40 25
17001.63 30
17002.86 31
17004.09 39
17005.32 35
17006.56 27
17007.79 26
17009.02 27
17010.25 22
17011.49 29
17012.72 32
17013.95 35
17015.18 29
17016.42 32
17017.65 21
17018.88 16
17020.12 36
17021.35 21
17022.58 21
17023.81 36
17025.05 34
17026.28 25
17027.51 26
17028.75 38
17029.98 38
17031.21 28
17032.45 24
17033.68 24
17034.91 26
17036.15 27
17037.38 32
17038.61 23
17039.85 24
17041.08 26
17042.31 20
17043.55 23
17044.78 43
17046.01 29
17047.25 26
17048.48 30
17049.72 29
17050.95 34
17052.18 26
17053.42 29
17054.65 23
17055.89 21
17057.12 27
17058.35 37
17059.59 31
17060.82 31
17062.06 30
17063.29 36
17064.53 33
17065.76 24
17066.99 31
17068.23 21
17069.46 25
17070.70 25
17071.93 35
17073.17 27
17074.40 26
17075.64 17
17076.87 26
17078.11 27
17079.34 25
17080.58 22
17081.81 21
17083.05 27
17084.28 30
17085.52 18
17086.75 25
17087.99 26
17089.22 24
17090.46 29
17091.69 25
17092.93 17
17094.16 30
17095.40 27
17096.64 25
17097.87 21
17099.11 28
17100.34 17
17101.58 22
17102.81 24
17104.05 25
17105.29 15
17106.52 18
17107.76 17
17108.99 19
17110.23 28
17111.47 40
17112.70 47
17113.94 28
17115.17 30
17116.41 29
17117.65 40
17118.88 25
17120.12 26
17121.36 23
17122.59 21
17123.83 34
17125.07 43
17126.30 42
17127.54 28
17128.78 29
17130.01 31
17131.25 26
17132.49 31
17133.72 23
17134.96 20
17136.20 22
17137.43 19
17138.67 11
17139.91 26
17141.15 18
17142.38 26
17143.62 36
17144.86 19
17146.10 21
17147.33 14
17148.57 18
17149.81 22
17151.05 26
17152.28 28
17153.52 44
17154.76 39
17156.00 33
17157.23 35
17158.47 27
17159.71 17
17160.95 24
17162.19 24
17163.42 20
17164.66 28
17165.90 19
17167.14 25
17168.38 19
17169.61 20
17170.85 31
17172.09 19
17173.33 20
17174.57 19
17175.81 26
17177.04 32
17178.28 15
17179.52 28
17180.76 39
17182.00 34
17183.24 24
17184.48 22
17185.71 33
17186.95 24
17188.19 26
17189.43 31
17190.67 26
17191.91 18
17193.15 26
17194.39 33
17195.63 25
17196.87 20
17198.11 25
17199.34 28
17200.58 21
17201.82 25
17203.06 32
17204.30 37
17205.54 34
17206.78 30
17208.02 24
17209.26 22
17210.50 23
17211.74 40
17212.98 23
17214.22 24
17215.46 30
17216.70 28
17217.94 31
17219.18 31
17220.42 26
17221.66 22
17222.90 14
17224.14 18
17225.38 25
17226.62 20
17227.86 20
17229.10 23
17230.34 22
17231.58 20
17232.82 21
17234.06 27
17235.30 24
17236.54 27
17237.78 29
17239.03 15
17240.27 30
17241.51 25
17242.75 15
17243.99 12
17245.23 27
17246.47 25
17247.71 21
17248.95 30
17250.19 18
17251.43 32
17252.68 23
17253.92 18
17255.16 22
17256.40 24
17257.64 24
17258.88 23
17260.12 22
17261.37 22
17262.61 23
17263.85 23
17265.09 23
17266.33 29
17267.57 18
17268.82 23
17270.06 32
17271.30 23
17272.54 37
17273.78 29
17275.03 29
17276.27 35
17277.51 51
17278.75 43
17279.99 29
17281.24 24
17282.48 38
17283.72 33
17284.96 21
17286.21 22
17287.45 23
17288.69 14
17289.93 17
17291.18 12
17292.42 11
17293.66 12
17294.90 27
17296.15 26
17297.39 20
17298.63 15
17299.88 29
17301.12 19
17302.36 24
17303.60 22
17304.85 19
17306.09 15
17307.33 13
17308.58 15
17309.82 16
17311.06 23
17312.31 13
17313.55 20
17314.79 20
17316.04 26
17317.28 23
17318.52 29
17319.77 32
17321.01 17
17322.26 26
17323.50 13
17324.74 32
17325.99 20
17327.23 22
17328.48 39
17329.72 32
17330.96 32
17332.21 21
17333.45 27
17334.70 23
17335.94 26
17337.18 23
17338.43 15
17339.67 26
17340.92 25
17342.16 22
17343.41 28
17344.65 26
17345.90 17
17347.14 21
17348.38 41
17349.63 34
17350.87 40
17352.12 25
17353.36 25
17354.61 27
17355.85 27
17357.10 25
17358.34 36
17359.59 34
17360.83 16
17362.08 23
17363.32 22
17364.57 22
17365.81 27
17367.06 24
17368.31 20
17369.55 27
17370.80 52
17372.04 34
17373.29 29
17374.53 35
17375.78 24
17377.02 22
17378.27 25
17379.52 22
17380.76 19
17382.01 31
17383.25 27
17384.50 36
17385.75 22
17386.99 28
17388.24 14
17389.48 25
17390.73 30
17391.98 15
17393.22 24
17394.47 27
17395.71 13
17396.96 14
17398.21 18
17399.45 20
17400.70 24
17401.95 18
17403.19 24
17404.44 26
17405.69 16
17406.93 27
17408.18 26
17409.43 18
17410.67 23
17411.92 24
17413.17 24
17414.42 16
17415.66 16
17416.91 28
17418.16 19
17419.40 25
17420.65 22
17421.90 27
17423.15 7
17424.39 20
17425.64 30
17426.89 26
17428.14 21
17429.38 41
17430.63 29
17431.88 29
17433.13 25
17434.37 26
17435.62 27
17436.87 29
17438.12 30
17439.37 30
17440.61 29
17441.86 32
17443.11 37
17444.36 27
17445.61 36
17446.85 32
17448.10 22
17449.35 20
17450.60 29
17451.85 20
17453.10 20
17454.34 23
17455.59 26
17456.84 32
17458.09 20
17459.34 25
17460.59 17
17461.84 37
17463.09 21
17464.33 15
17465.58 22
17466.83 31
17468.08 25
17469.33 23
17470.58 24
17471.83 31
17473.08 33
17474.33 38
17475.58 20
17476.83 18
17478.07 18
17479.32 23
17480.57 21
17481.82 35
17483.07 28
17484.32 30
17485.57 29
17486.82 25
17488.07 27
17489.32 33
17490.57 36
17491.82 40
17493.07 34
17494.32 34
17495.57 28
17496.82 21
17498.07 33
17499.32 30
17500.57 39
17501.82 26
17503.07 31
17504.32 27
17505.57 23
17506.82 36
17508.07 29
17509.32 44
17510.57 24
17511.82 30
17513.07 21
17514.32 21
17515.58 24
17516.83 30
17518.08 28
17519.33 18
17520.58 24
17521.83 31
17523.08 27
17524.33 28
17525.58 28
17526.83 21
17528.08 28
17529.34 31
17530.59 35
17531.84 31
17533.09 41
17534.34 32
17535.59 24
17536.84 19
17538.09 34
17539.35 21
17540.60 27
17541.85 35
17543.10 37
17544.35 43
17545.60 24
17546.86 34
17548.11 23
17549.36 19
17550.61 21
17551.86 23
17553.12 20
17554.37 24
17555.62 22
17556.87 30
17558.12 24
17559.38 22
17560.63 32
17561.88 26
17563.13 36
17564.39 32
17565.64 19
17566.89 14
17568.14 19
17569.40 17
17570.65 32
17571.90 26
17573.15 41
17574.41 28
17575.66 20
17576.91 38
17578.17 31
17579.42 21
17580.67 23
17581.92 27
17583.18 26
17584.43 28
17585.68 21
17586.94 26
17588.19 30
17589.44 24
17590.70 28
17591.95 35
17593.20 30
17594.46 22
17595.71 28
17596.97 25
17598.22 26
17599.47 27
17600.73 24
17601.98 30
17603.23 26
17604.49 25
17605.74 29
17607.00 12
17608.25 28
17609.50 32
17610.76 28
17612.01 37
17613.27 26
17614.52 24
17615.77 20
17617.03 30
17618.28 20
17619.54 32
17620.79 28
17622.05 26
17623.30 35
17624.56 37
17625.81 34
17627.06 26
17628.32 35
17629.57 41
17630.83 29
17632.08 32
17633.34 22
17634.59 29
17635.85 34
17637.10 30
17638.36 26
17639.61 20
17640.87 19
17642.12 27
17643.38 32
17644.63 18
17645.89 29
17647.15 19
17648.40 22
17649.66 29
17650.91 13
17652.17 22
17653.42 24
17654.68 31
17655.93 15
17657.19 34
17658.45 34
17659.70 29
17660.96 32
17662.21 40
17663.47 46
17664.73 35
17665.98 27
17667.24 29
17668.49 18
17669.75 28
17671.01 29
17672.26 22
17673.52 27
17674.77 30
17676.03 24
17677.29 28
17678.54 29
17679.80 31
17681.06 19
17682.31 17
17683.57 19
17684.83 23
17686.08 30
17687.34 27
17688.60 24
17689.85 10
17691.11 25
17692.37 28
17693.63 28
17694.88 27
17696.14 30
17697.40 24
17698.65 25
17699.91 24
17701.17 22
17702.43 17
17703.68 22
17704.94 21
17706.20 31
17707.46 34
17708.71 16
17709.97 25
17711.23 22
17712.49 21
17713.74 18
17715.00 25
17716.26 18
17717.52 20
17718.78 52
17720.03 63
17721.29 20
17722.55 25
17723.81 31
17725.07 29
17726.32 22
17727.58 14
17728.84 17
17730.10 20
17731.36 32
17732.62 30
17733.87 20
17735.13 29
17736.39 21
17737.65 35
17738.91 24
17740.17 24
17741.43 17
17742.69 21
17743.94 27
17745.20 27
17746.46 21
17747.72 27
17748.98 33
17750.24 35
17751.50 32
17752.76 30
17754.02 21
17755.28 25
17756.53 21
17757.79 22
17759.05 23
17760.31 32
17761.57 30
17762.83 32
17764.09 15
17765.35 15
17766.61 27
17767.87 31
17769.13 26
17770.39 24
17771.65 28
17772.91 31
17774.17 28
17775.43 19
17776.69 22
17777.95 46
17779.21 45
17780.47 16
17781.73 27
17782.99 25
17784.25 21
17785.51 22
17786.77 18
17788.03 18
17789.29 29
17790.55 27
17791.81 30
17793.07 19
17794.33 31
17795.59 39
17796.86 50
17798.12 15
17799.38 22
17800.64 27
17801.90 24
17803.16 36
17804.42 36
17805.68 22
17806.94 21
17808.20 24
17809.47 23
17810.73 16
17811.99 22
17813.25 20
17814.51 11
17815.77 20
17817.03 27
17818.29 22
17819.56 26
17820.82 20
17822.08 16
17823.34 26
17824.60 16
17825.86 19
17827.13 27
17828.39 35
17829.65 23
17830.91 23
17832.17 11
17833.44 22
17834.70 23
17835.96 21
17837.22 29
17838.48 19
17839.75 13
17841.01 20
17842.27 20
17843.53 27
17844.80 27
17846.06 24
17847.32 26
17848.58 23
17849.85 17
17851.11 19
17852.37 32
17853.63 18
17854.90 20
17856.16 20
17857.42 27
17858.69 24
17859.95 15
17861.21 19
17862.47 19
17863.74 26
17865.00 18
17866.26 9
17867.53 22
17868.79 14
17870.05 14
17871.32 17
17872.58 22
17873.84 21
17875.11 21
17876.37 23
17877.63 19
17878.90 12
17880.16 22
17881.43 18
17882.69 28
17883.95 23
17885.22 21
17886.48 12
17887.74 16
17889.01 9
17890.27 19
17891.54 19
17892.80 24
17894.07 34
17895.33 34
17896.59 24
17897.86 32
17899.12 19
17900.39 21
17901.65 17
17902.92 28
17904.18 20
17905.44 19
17906.71 33
17907.97 28
17909.24 12
17910.50 22
17911.77 19
17913.03 16
17914.30 21
17915.56 24
17916.83 24
17918.09 28
17919.36 25
17920.62 21
17921.89 20
17923.15 18
17924.42 12
17925.68 14
17926.95 18
17928.21 26
17929.48 21
17930.75 23
17932.01 12
17933.28 18
17934.54 26
17935.81 15
17937.07 15
17938.34 21
17939.61 21
17940.87 30
17942.14 24
17943.40 26
17944.67 27
17945.93 17
17947.20 19
17948.47 28
17949.73 33
17951.00 19
17952.27 22
17953.53 30
17954.80 21
17956.06 20
17957.33 13
17958.60 15
17959.86 17
17961.13 28
17962.40 23
17963.66 25
17964.93 29
17966.20 29
17967.46 22
17968.73 22
17970.00 23
17971.26 21
17972.53 12
17973.80 26
17975.07 17
17976.33 26
17977.60 32
17978.87 23
17980.13 19
17981.40 27
17982.67 26
17983.94 20
17985.20 31
17986.47 20
17987.74 30
17989.01 25
17990.27 26
17991.54 36
17992.81 30
17994.08 18
17995.34 23
17996.61 20
17997.88 22
17999.15 24
18000.42 27
18001.68 27
18002.95 23
18004.22 24
18005.49 19
18006.76 34
18008.02 30
18009.29 31
18010.56 46
18011.83 30
18013.10 26
18014.37 17
18015.63 18
18016.90 29
18018.17 29
18019.44 17
18020.71 28
18021.98 17
18023.25 27
18024.51 29
18025.78 26
18027.05 21
18028.32 25
18029.59 19
18030.86 26
18032.13 21
18033.40 15
18034.67 15
18035.94 32
18037.20 25
18038.47 19
18039.74 21
18041.01 22
18042.28 30
18043.55 18
18044.82 18
18046.09 21
18047.36 21
18048.63 37
18049.90 35
18051.17 38
18052.44 16
18053.71 23
18054.98 21
18056.25 18
18057.52 28
18058.79 23
18060.06 16
18061.33 17
18062.60 29
18063.87 28
18065.14 15
18066.41 16
18067.68 22
18068.95 31
18070.22 18
18071.49 20
18072.76 24
18074.03 33
18075.30 29
18076.57 29
18077.84 9
18079.11 20
18080.39 14
18081.66 12
18082.93 13
18084.20 14
18085.47 19
18086.74 31
18088.01 22
18089.28 18
18090.55 32
18091.82 28
18093.10 21
18094.37 27
18095.64 29
18096.91 26
18098.18 26
18099.45 20
18100.72 17
18102.00 15
18103.27 17
18104.54 19
18105.81 20
18107.08 18
18108.35 11
18109.63 21
18110.90 27
18112.17 18
18113.44 29
18114.71 18
18115.98 20
18117.26 19
18118.53 10
18119.80 18
18121.07 20
18122.35 27
18123.62 25
18124.89 14
18126.16 20
18127.43 20
18128.71 28
18129.98 33
18131.25 30
18132.52 15
18133.80 20
18135.07 24
18136.34 17
18137.62 19
18138.89 16
18140.16 15
18141.43 11
18142.71 16
18143.98 21
18145.25 15
18146.53 21
18147.80 23
18149.07 23
18150.35 13
18151.62 23
18152.89 14
18154.17 27
18155.44 38
18156.71 26
18157.99 36
18159.26 32
18160.53 42
18161.81 12
18163.08 21
18164.35 24
18165.63 24
18166.90 22
18168.18 24
18169.45 28
18170.72 27
18172.00 17
18173.27 28
18174.55 23
18175.82 24
18177.09 16
18178.37 17
18179.64 21
18180.92 31
18182.19 23
18183.47 19
18184.74 16
18186.01 20
18187.29 15
18188.56 23
18189.84 27
18191.11 26
18192.39 22
18193.66 21
18194.94 20
18196.21 25
18197.49 19
18198.76 25
18200.04 21
18201.31 24
18202.59 25
18203.86 18
18205.14 22
18206.41 26
18207.69 10
18208.96 19
18210.24 22
18211.51 24
18212.79 31
18214.06 20
18215.34 17
18216.62 23
18217.89 19
18219.17 31
18220.44 31
18221.72 17
18222.99 18
18224.27 13
18225.55 11
18226.82 8
18228.10 20
18229.37 28
18230.65 36
18231.93 19
18233.20 20
18234.48 15
18235.75 23
18237.03 18
18238.31 27
18239.58 30
18240.86 22
18242.14 20
18243.41 18
18244.69 33
18245.97 25
18247.24 15
18248.52 22
18249.80 21
18251.07 11
18252.35 20
18253.63 10
18254.90 16
18256.18 22
18257.46 24
18258.73 17
18260.01 22
18261.29 18
18262.57 19
18263.84 12
18265.12 12
18266.40 21
18267.67 18
18268.95 25
18270.23 24
18271.51 26
18272.78 19
18274.06 14
18275.34 21
18276.62 15
18277.89 12
18279.17 14
18280.45 26
18281.73 17
18283.01 34
18284.28 14
18285.56 25
18286.84 22
18288.12 13
18289.40 23
18290.67 16
18291.95 30
18293.23 24
18294.51 19
18295.79 13
18297.07 23
18298.34 33
18299.62 21
18300.90 31
18302.18 30
18303.46 37
18304.74 36
18306.02 14
18307.29 25
18308.57 23
18309.85 22
18311.13 24
18312.41 20
18313.69 21
18314.97 22
18316.25 18
18317.53 24
18318.80 25
18320.08 39
18321.36 35
18322.64 21
18323.92 18
18325.20 20
18326.48 22
18327.76 21
18329.04 18
18330.32 16
18331.60 15
18332.88 22
18334.16 12
18335.44 20
18336.72 24
18338.00 17
18339.28 17
18340.56 16
18341.84 15
18343.12 18
18344.40 14
18345.68 23
18346.96 18
18348.24 11
18349.52 18
18350.80 20
18352.08 15
18353.36 18
18354.64 20
18355.92 34
18357.20 23
18358.48 21
18359.76 13
18361.04 11
18362.32 19
18363.60 23
18364.88 30
18366.16 22
18367.45 31
18368.73 22
18370.01 31
18371.29 38
18372.57 20
18373.85 31
18375.13 19
18376.41 37
18377.69 27
18378.98 31
18380.26 13
18381.54 19
18382.82 24
18384.10 26
18385.38 28
18386.66 22
18387.95 24
18389.23 25
18390.51 19
18391.79 10
18393.07 24
18394.35 15
18395.64 21
18396.92 14
18398.20 15
18399.48 24
18400.76 24
18402.05 32
18403.33 28
18404.61 15
18405.89 28
18407.17 32
18408.46 27
18409.74 17
18411.02 23
18412.30 14
18413.59 25
18414.87 31
18416.15 22
18417.43 29
18418.72 20
18420.00 15
18421.28 13
18422.56 15
18423.85 15
18425.13 20
18426.41 25
18427.70 12
18428.98 14
18430.26 13
18431.54 13
18432.83 17
18434.11 11
18435.39 21
18436.68 14
18437.96 19
18439.24 14
18440.53 28
18441.81 14
18443.09 14
18444.38 26
18445.66 23
18446.95 22
18448.23 21
18449.51 23
18450.80 21
18452.08 14
18453.36 19
18454.65 26
18455.93 11
18457.22 10
18458.50 10
18459.78 13
18461.07 30
18462.35 23
18463.64 13
18464.92 12
18466.21 25
18467.49 22
18468.77 23
18470.06 22
18471.34 17
18472.63 26
18473.91 31
18475.20 33
18476.48 26
18477.77 18
18479.05 30
18480.34 33
18481.62 30
18482.91 26
18484.19 28
18485.47 16
18486.76 26
18488.04 27
18489.33 35
18490.62 35
18491.90 18
18493.19 21
18494.47 23
18495.76 25
18497.04 37
18498.33 18
18499.61 23
18500.90 14
18502.18 25
18503.47 26
18504.75 33
18506.04 37
18507.33 24
18508.61 33
18509.90 26
18511.18 23
18512.47 18
18513.76 26
18515.04 29
18516.33 21
18517.61 15
18518.90 29
18520.19 34
18521.47 38
18522.76 23
18524.04 19
18525.33 31
18526.62 26
18527.90 23
18529.19 20
18530.48 13
18531.76 18
18533.05 15
18534.34 24
18535.62 24
18536.91 20
18538.20 25
18539.48 30
18540.77 20
18542.06 17
18543.34 16
18544.63 37
18545.92 26
18547.21 21
18548.49 13
18549.78 15
18551.07 35
18552.36 15
18553.64 24
18554.93 11
18556.22 27
18557.50 25
18558.79 20
18560.08 27
18561.37 16
18562.66 29
18563.94 13
18565.23 26
18566.52 29
18567.81 21
18569.09 28
18570.38 14
18571.67 29
18572.96 17
18574.25 23
18575.53 17
18576.82 24
18578.11 30
18579.40 22
18580.69 24
18581.98 33
18583.26 28
18584.55 26
18585.84 21
18587.13 24
18588.42 30
18589.71 26
18590.99 25
18592.28 14
18593.57 20
18594.86 16
18596.15 23
18597.44 26
18598.73 16
18600.02 15
18601.31 12
18602.59 17
18603.88 19
18605.17 31
18606.46 25
18607.75 22
18609.04 15
18610.33 18
18611.62 24
18612.91 24
18614.20 26
18615.49 29
18616.78 34
18618.07 24
18619.36 26
18620.65 32
18621.94 28
18623.23 23
18624.52 30
18625.81 19
18627.10 21
18628.39 23
18629.68 24
18630.97 24
18632.26 21
18633.55 20
18634.84 19
18636.13 19
18637.42 20
18638.71 17
18640.00 13
18641.29 25
18642.58 38
18643.87 16
18645.16 17
18646.45 25
18647.74 17
18649.03 15
18650.32 21
18651.61 14
18652.90 21
18654.19 14
18655.48 27
18656.78 17
18658.07 23
18659.36 21
18660.65 12
18661.94 10
18663.23 42
18664.52 37
18665.81 17
18667.10 17
18668.40 16
18669.69 17
18670.98 22
18672.27 39
18673.56 37
18674.85 17
18676.14 18
18677.44 7
18678.73 20
18680.02 13
18681.31 18
18682.60 26
18683.90 34
18685.19 17
18686.48 15
18687.77 34
18689.06 30
18690.36 23
18691.65 19
18692.94 29
18694.23 21
18695.52 17
18696.82 15
18698.11 32
18699.40 42
18700.69 17
18701.99 18
18703.28 26
18704.57 23
18705.86 22
18707.16 22
18708.45 18
18709.74 13
18711.04 20
18712.33 25
18713.62 17
18714.91 12
18716.21 22
18717.50 23
18718.79 28
18720.09 23
18721.38 20
18722.67 21
18723.97 18
18725.26 17
18726.55 24
18727.85 19
18729.14 25
18730.43 28
18731.73 16
18733.02 22
18734.31 30
18735.61 20
18736.90 37
18738.19 21
18739.49 24
18740.78 21
18742.08 16
18743.37 12
18744.66 11
18745.96 12
18747.25 25
18748.55 26
18749.84 23
18751.13 26
18752.43 29
18753.72 20
18755.02 23
18756.31 16
18757.61 15
18758.90 28
18760.20 20
18761.49 15
18762.78 17
18764.08 19
18765.37 16
18766.67 19
18767.96 17
18769.26 23
18770.55 13
18771.85 18
18773.14 25
18774.44 27
18775.73 16
18777.03 19
18778.32 20
18779.62 19
18780.91 22
18782.21 26
18783.50 28
18784.80 21
18786.10 22
18787.39 17
18788.69 27
18789.98 22
18791.28 11
18792.57 10
18793.87 17
18795.16 12
18796.46 22
18797.76 20
18799.05 15
18800.35 14
18801.64 21
18802.94 18
18804.24 22
18805.53 18
18806.83 14
18808.12 23
18809.42 19
18810.72 23
18812.01 16
18813.31 20
18814.61 19
18815.90 16
18817.20 23
18818.50 22
18819.79 10
18821.09 13
18822.39 23
18823.68 19
18824.98 21
18826.28 28
18827.57 24
18828.87 19
18830.17 16
18831.46 22
18832.76 17
18834.06 16
18835.35 25
18836.65 16
18837.95 21
18839.25 15
18840.54 11
18841.84 20
18843.14 19
18844.44 22
18845.73 23
18847.03 13
18848.33 25
18849.63 19
18850.92 22
18852.22 22
18853.52 20
18854.82 9
18856.11 20
18857.41 18
18858.71 22
18860.01 18
18861.31 25
18862.60 25
18863.90 25
18865.20 16
18866.50 21
18867.80 32
18869.10 20
18870.39 25
18871.69 11
18872.99 9
18874.29 18
18875.59 17
18876.89 18
18878.18 27
18879.48 24
18880.78 16
18882.08 18
18883.38 25
18884.68 26
18885.98 17
18887.28 23
18888.57 16
18889.87 22
18891.17 20
18892.47 24
18893.77 23
18895.07 17
18896.37 21
18897.67 22
18898.97 30
18900.27 7
18901.57 16
18902.87 23
18904.17 16
18905.47 15
18906.76 15
18908.06 18
18909.36 14
18910.66 27
18911.96 19
18913.26 14
18914.56 17
18915.86 20
18917.16 22
18918.46 27
18919.76 21
18921.06 19
18922.36 14
18923.66 27
18924.96 34
18926.26 25
18927.56 19
18928.86 16
18930.17 13
18931.47 18
18932.77 12
18934.07 26
18935.37 29
18936.67 22
18937.97 18
18939.27 19
18940.57 31
18941.87 19
18943.17 20
18944.47 14
18945.77 24
18947.07 19
18948.38 12
18949.68 26
18950.98 14
18952.28 20
18953.58 28
18954.88 21
18956.18 25
18957.48 18
18958.79 26
18960.09 17
18961.39 21
18962.69 25
18963.99 20
18965.29 20
18966.59 19
18967.90 28
18969.20 21
18970.50 21
18971.80 19
18973.10 15
18974.41 11
18975.71 19
18977.01 25
18978.31 16
18979.61 16
18980.92 15
18982.22 23
18983.52 23
18984.82 27
18986.12 22
18987.43 19
18988.73 27
18990.03 26
18991.33 25
18992.64 16
18993.94 22
18995.24 17
18996.54 19
18997.85 21
18999.15 18
19000.45 16
19001.76 14
19003.06 34
19004.36 23
19005.66 12
19006.97 25
19008.27 26
19009.57 20
19010.88 13
19012.18 17
19013.48 41
19014.79 27
19016.09 23
19017.39 43
19018.70 33
19020.00 20
19021.30 18
19022.61 14
19023.91 17
19025.22 15
19026.52 39
19027.82 29
19029.13 17
19030.43 17
19031.73 17
19033.04 15
19034.34 20
19035.65 17
19036.95 28
19038.25 27
19039.56 15
19040.86 17
19042.17 21
19043.47 20
19044.78 15
19046.08 18
19047.38 10
19048.69 11
19049.99 15
19051.30 14
19052.60 13
19053.91 19
19055.21 21
19056.52 39
19057.82 24
19059.13 28
19060.43 38
19061.74 26
19063.04 13
19064.35 18
19065.65 10
19066.96 20
19068.26 23
19069.57 17
19070.87 15
19072.18 22
19073.48 20
19074.79 16
19076.09 14
19077.40 27
19078.70 20
19080.01 15
19081.32 16
19082.62 28
19083.93 20
19085.23 37
19086.54 16
19087.84 21
19089.15 24
19090.46 18
19091.76 19
19093.07 18
19094.37 19
19095.68 23
19096.99 27
19098.29 29
19099.60 23
19100.90 21
19102.21 19
19103.52 22
19104.82 21
19106.13 17
19107.44 16
19108.74 38
19110.05 19
19111.36 16
19112.66 18
19113.97 22
19115.28 23
19116.58 16
19117.89 15
19119.20 23
19120.50 18
19121.81 18
19123.12 15
19124.43 34
19125.73 24
19127.04 24
19128.35 15
19129.65 5
19130.96 10
19132.27 24
19133.58 16
19134.88 18
19136.19 20
19137.50 30
19138.81 23
19140.11 26
19141.42 14
19142.73 16
19144.04 20
19145.34 18
19146.65 13
19147.96 17
19149.27 24
19150.58 14
19151.88 21
19153.19 24
19154.50 25
19155.81 14
19157.12 12
19158.42 18
19159.73 26
19161.04 19
19162.35 18
19163.66 37
19164.97 33
19166.28 18
19167.58 18
19168.89 19
19170.20 27
19171.51 21
19172.82 18
19174.13 21
19175.44 23
19176.75 25
19178.05 18
19179.36 23
19180.67 28
19181.98 12
19183.29 16
19184.60 25
19185.91 9
19187.22 14
19188.53 16
19189.84 15
19191.15 16
19192.46 21
19193.76 20
19195.07 12
19196.38 14
19197.69 22
19199.00 13
19200.31 23
19201.62 34
19202.93 17
19204.24 25
19205.55 22
19206.86 21
19208.17 12
19209.48 17
19210.79 20
19212.10 15
19213.41 18
19214.72 21
19216.03 30
19217.34 20
19218.65 15
19219.96 20
19221.27 22
19222.58 24
19223.89 20
19225.20 17
19226.52 21
19227.83 19
19229.14 19
19230.45 15
19231.76 26
19233.07 19
19234.38 23
19235.69 16
19237.00 20
19238.31 27
19239.62 27
19240.93 26
19242.25 16
19243.56 32
19244.87 16
19246.18 14
19247.49 27
19248.80 38
19250.11 21
19251.42 10
19252.74 10
19254.05 22
19255.36 14
19256.67 20
19257.98 18
19259.29 17
19260.61 9
19261.92 16
19263.23 16
19264.54 14
19265.85 21
19267.17 18
19268.48 26
19269.79 19
19271.10 31
19272.41 38
19273.73 30
19275.04 19
19276.35 11
19277.66 14
19278.98 17
19280.29 29
19281.60 22
19282.91 25
19284.23 17
19285.54 25
19286.85 23
19288.16 19
19289.48 15
19290.79 27
19292.10 15
19293.41 10
19294.73 19
19296.04 16
19297.35 10
19298.67 17
19299.98 24
19301.29 26
19302.61 21
19303.92 29
19305.23 29
19306.55 13
19307.86 11
19309.17 19
19310.49 18
19311.80 24
19313.11 21
19314.43 18
19315.74 24
19317.05 25
19318.37 19
19319.68 9
19320.99 15
19322.31 25
19323.62 30
19324.94 19
19326.25 20
19327.56 15
19328.88 23
19330.19 19
19331.51 17
19332.82 17
19334.14 23
19335.45 23
19336.76 27
19338.08 12
19339.39 11
19340.71 8
19342.02 32
19343.34 44
19344.65 31
19345.97 21
19347.28 15
19348.59 16
19349.91 29
19351.22 12
19352.54 14
19353.85 19
19355.17 10
19356.48 22
19357.80 22
19359.11 18
19360.43 15
19361.74 8
19363.06 14
19364.38 31
19365.69 28
19367.01 29
19368.32 18
19369.64 29
19370.95 21
19372.27 25
19373.58 23
19374.90 13
19376.21 16
19377.53 19
19378.85 25
19380.16 18
19381.48 20
19382.79 12
19384.11 21
19385.43 18
19386.74 13
19388.06 25
19389.37 25
19390.69 18
19392.01 22
19393.32 21
19394.64 18
19395.96 16
19397.27 19
19398.59 26
19399.91 26
19401.22 17
19402.54 15
19403.85 24
19405.17 18
19406.49 21
19407.80 24
19409.12 22
19410.44 30
19411.76 20
19413.07 15
19414.39 20
19415.71 26
19417.02 25
19418.34 15
19419.66 17
19420.98 14
19422.29 26
19423.61 35
19424.93 17
19426.24 8
19427.56 24
19428.88 43
19430.20 15
19431.51 26
19432.83 21
19434.15 18
19435.47 25
19436.79 19
19438.10 18
19439.42 24
19440.74 25
19442.06 26
19443.37 20
19444.69 10
19446.01 11
19447.33 21
19448.65 19
19449.97 13
19451.28 32
19452.60 21
19453.92 23
19455.24 24
19456.56 20
19457.88 13
19459.19 20
19460.51 21
19461.83 28
19463.15 18
19464.47 35
19465.79 31
19467.11 32
19468.42 25
19469.74 20
19471.06 20
19472.38 19
19473.70 17
19475.02 19
19476.34 17
19477.66 24
19478.98 16
19480.30 22
19481.62 29
19482.93 17
19484.25 22
19485.57 24
19486.89 21
19488.21 16
19489.53 20
19490.85 17
19492.17 18
19493.49 27
19494.81 21
19496.13 25
19497.45 22
19498.77 21
19500.09 15
19501.41 14
19502.73 25
19504.05 19
19505.37 29
19506.69 22
19508.01 31
19509.33 26
19510.65 22
19511.97 26
19513.29 13
19514.61 21
19515.93 25
19517.25 26
19518.57 23
19519.89 25
19521.21 30
19522.54 41
19523.86 14
19525.18 15
19526.50 18
19527.82 19
19529.14 22
19530.46 12
19531.78 13
19533.10 10
19534.42 26
19535.74 24
19537.07 28
19538.39 21
19539.71 30
19541.03 23
19542.35 29
19543.67 20
19544.99 19
19546.31 26
19547.64 17
19548.96 15
19550.28 23
19551.60 19
19552.92 28
19554.24 22
19555.57 8
19556.89 18
19558.21 21
19559.53 23
19560.85 10
19562.18 15
19563.50 10
19564.82 19
19566.14 28
19567.46 30
19568.79 39
19570.11 27
19571.43 27
19572.75 21
19574.08 14
19575.40 9
19576.72 17
19578.04 13
19579.37 10
19580.69 13
19582.01 35
19583.33 43
19584.66 20
19585.98 16
19587.30 19
19588.63 17
19589.95 21
19591.27 39
19592.59 13
19593.92 14
19595.24 27
19596.56 16
19597.89 23
19599.21 23
19600.53 20
19601.86 27
19603.18 11
19604.50 12
19605.83 21
19607.15 18
19608.47 13
19609.80 19
19611.12 17
19612.45 15
19613.77 25
19615.09 31
19616.42 18
19617.74 13
19619.06 22
19620.39 28
19621.71 25
19623.04 20
19624.36 18
19625.69 19
19627.01 19
19628.33 15
19629.66 19
19630.98 14
19632.31 24
19633.63 21
19634.96 26
19636.28 30
19637.60 25
19638.93 18
19640.25 30
19641.58 21
19642.90 20
19644.23 21
19645.55 22
19646.88 18
19648.20 14
19649.53 21
19650.85 21
19652.18 29
19653.50 25
19654.83 16
19656.15 14
19657.48 20
19658.80 29
19660.13 26
19661.45 21
19662.78 11
19664.11 12
19665.43 17
19666.76 27
19668.08 27
19669.41 22
19670.73 17
19672.06 13
19673.39 19
19674.71 24
19676.04 19
19677.36 16
19678.69 23
19680.01 21
19681.34 19
19682.67 21
19683.99 25
19685.32 20
19686.65 20
19687.97 30
19689.30 21
19690.62 27
19691.95 18
19693.28 24
19694.60 30
19695.93 24
19697.26 18
19698.58 23
19699.91 14
19701.24 23
19702.56 25
19703.89 12
19705.22 15
19706.54 27
19707.87 21
19709.20 18
19710.53 21
19711.85 13
19713.18 23
19714.51 17
19715.83 32
19717.16 29
19718.49 11
19719.82 21
19721.14 26
19722.47 21
19723.80 35
19725.13 21
19726.45 15
19727.78 23
19729.11 24
19730.44 34
19731.76 21
19733.09 15
19734.42 22
19735.75 16
19737.08 22
19738.40 19
19739.73 13
19741.06 15
19742.39 32
19743.72 36
19745.04 21
19746.37 24
19747.70 14
19749.03 18
19750.36 21
19751.69 23
19753.01 16
19754.34 18
19755.67 22
19757.00 19
19758.33 25
19759.66 19
19760.99 20
19762.31 15
19763.64 14
19764.97 20
19766.30 24
19767.63 38
19768.96 20
19770.29 30
19771.62 22
19772.95 28
19774.28 17
19775.60 25
19776.93 17
19778.26 10
19779.59 17
19780.92 24
19782.25 17
19783.58 25
19784.91 21
19786.24 24
19787.57 24
19788.90 25
19790.23 21
19791.56 29
19792.89 24
19794.22 20
19795.55 13
19796.88 19
19798.21 21
19799.54 27
19800.87 20
19802.20 12
19803.53 17
19804.86 21
19806.19 16
19807.52 10
19808.85 14
19810.18 24
19811.51 15
19812.84 15
19814.17 24
19815.50 23
19816.83 16
19818.16 13
19819.49 15
19820.83 15
19822.16 17
19823.49 18
19824.82 24
19826.15 17
19827.48 15
19828.81 14
19830.14 29
19831.47 22
19832.80 17
19834.14 28
19835.47 18
19836.80 28
19838.13 28
19839.46 13
19840.79 15
19842.12 22
19843.46 31
19844.79 22
19846.12 18
19847.45 26
19848.78 14
19850.11 14
19851.45 25
19852.78 25
19854.11 24
19855.44 31
19856.77 25
19858.11 17
19859.44 25
19860.77 10
19862.10 13
19863.43 16
19864.77 18
19866.10 29
19867.43 25
19868.76 16
19870.10 18
19871.43 21
19872.76 15
19874.09 28
19875.43 30
19876.76 27
19878.09 28
19879.42 24
19880.76 22
19882.09 28
19883.42 14
19884.75 12
19886.09 19
19887.42 28
19888.75 21
19890.09 27
19891.42 19
19892.75 15
19894.09 19
19895.42 30
19896.75 17
19898.09 27
19899.42 25
19900.75 30
19902.09 26
19903.42 22
19904.75 18
19906.09 26
19907.42 20
19908.75 23
19910.09 15
19911.42 10
19912.76 12
19914.09 15
19915.42 15
19916.76 32
19918.09 40
19919.43 19
19920.76 18
19922.09 19
19923.43 18
19924.76 19
19926.10 13
19927.43 20
19928.77 19
19930.10 30
19931.43 20
19932.77 33
19934.10 21
19935.44 17
19936.77 16
19938.11 19
19939.44 22
19940.78 26
19942.11 17
19943.45 20
19944.78 15
19946.12 18
19947.45 19
19948.79 23
19950.12 32
19951.46 25
19952.79 28
19954.13 13
19955.46 10
19956.80 25
19958.13 24
19959.47 21
19960.80 27
19962.14 17
19963.48 22
19964.81 23
19966.15 24
19967.48 21
19968.82 20
19970.15 18
19971.49 12
19972.83 15
19974.16 17
19975.50 14
19976.83 20
19978.17 22
19979.51 22
19980.84 22
19982.18 24
19983.51 14
19984.85 36
19986.19 21
19987.52 16
19988.86 10
19990.20 17
19991.53 22
19992.87 19
19994.21 13
19995.54 11
19996.88 16
19998.22 22
19999.55 20
20000.89 14
20002.23 26
20003.56 13
20004.90 27
20006.24 12
20007.57 22
20008.91 17
20010.25 17
20011.59 22
20012.92 25
20014.26 18
20015.60 19
20016.94 13
20018.27 21
20019.61 24
20020.95 8
20022.28 14
20023.62 18
20024.96 17
20026.30 19
20027.64 22
20028.97 34
20030.31 26
20031.65 27
20032.99 28
20034.32 19
20035.66 19
20037.00 13
20038.34 15
20039.68 38
20041.02 35
20042.35 18
20043.69 18
20045.03 22
20046.37 18
20047.71 36
20049.05 25
20050.38 15
20051.72 17
20053.06 16
20054.40 16
20055.74 25
20057.08 18
20058.42 18
20059.75 18
20061.09 15
20062.43 22
20063.77 23
20065.11 18
20066.45 25
20067.79 26
20069.13 14
20070.47 12
20071.81 17
20073.14 21
20074.48 15
20075.82 18
20077.16 31
20078.50 22
20079.84 20
20081.18 19
20082.52 18
20083.86 22
20085.20 18
20086.54 15
20087.88 19
20089.22 20
20090.56 16
20091.90 18
20093.24 11
20094.58 25
20095.92 19
20097.26 17
20098.60 10
20099.94 27
20101.28 12
20102.62 20
20103.96 22
20105.30 11
20106.64 17
20107.98 28
20109.32 21
20110.66 16
20112.00 15
20113.34 20
20114.68 23
20116.02 16
20117.36 26
20118.71 21
20120.05 20
20121.39 25
20122.73 21
20124.07 17
20125.41 22
20126.75 15
20128.09 26
20129.43 29
20130.77 15
20132.12 21
20133.46 27
20134.80 19
20136.14 31
20137.48 24
20138.82 21
20140.16 24
20141.51 17
20142.85 22
20144.19 27
20145.53 25
