# Supplementary material for: MALDI-TOF MS typing enables the classification of brewing yeasts of the genus Saccharomyces to major beer styles
Source: PLoS One. 2017 Aug 9;12(8):e0181694. doi: 10.1371/journal.pone.0181694 (PMC5549903; doi:10.1371/journal.pone.0181694)
Supplement: S1 File — The directory includes 90 raw files and was zipped to “.zip”; the folder has three strains with 30 spectra per strain; S1 Text explains the raw files with an example and Table 1 represents the yeast strains used within the experiment. (ZIP) [file pone.0181694.s004.zip › 1-3/30250-68-OG-WB-WB-YPG-18h-E-E_2015-07-17_3_0_A3_1.dat]

1999.70 3188
2000.13 3069
2000.55 2992
2000.97 2906
2001.39 2766
2001.81 2701
2002.23 2766
2002.66 2841
2003.08 2853
2003.50 2970
2003.92 2921
2004.34 2690
2004.77 2769
2005.19 2856
2005.61 2788
2006.03 2978
2006.46 2917
2006.88 2792
2007.30 2887
2007.72 3165
2008.15 3091
2008.57 3122
2008.99 2953
2009.41 3032
2009.84 2726
2010.26 2900
2010.68 2988
2011.10 2885
2011.53 3030
2011.95 2917
2012.37 2716
2012.80 2863
2013.22 2710
2013.64 2747
2014.07 2658
2014.49 2480
2014.91 2484
2015.33 2469
2015.76 2510
2016.18 2623
2016.60 2582
2017.03 2760
2017.45 2825
2017.88 2790
2018.30 2864
2018.72 2639
2019.15 3045
2019.57 3030
2019.99 2864
2020.42 3090
2020.84 3202
2021.26 2833
2021.69 2901
2022.11 2789
2022.54 2719
2022.96 3021
2023.38 2896
2023.81 2816
2024.23 2792
2024.66 2783
2025.08 2848
2025.51 2626
2025.93 2492
2026.35 2729
2026.78 2598
2027.20 2704
2027.63 2727
2028.05 2683
2028.48 2470
2028.90 2601
2029.33 2599
2029.75 2565
2030.18 2570
2030.60 2548
2031.03 2615
2031.45 2791
2031.88 2756
2032.30 2978
2032.73 2761
2033.15 2626
2033.58 2675
2034.00 2640
2034.43 2882
2034.85 2951
2035.28 2844
2035.70 3091
2036.13 2960
2036.55 2693
2036.98 2530
2037.40 2711
2037.83 2682
2038.26 2629
2038.68 2609
2039.11 2639
2039.53 2748
2039.96 2730
2040.39 2759
2040.81 2599
2041.24 2692
2041.66 2686
2042.09 2673
2042.52 2655
2042.94 2611
2043.37 2537
2043.79 2718
2044.22 2649
2044.65 2680
2045.07 2785
2045.50 2539
2045.93 2766
2046.35 2802
2046.78 2870
2047.21 2851
2047.63 2703
2048.06 2764
2048.49 2789
2048.91 2981
2049.34 2956
2049.77 2845
2050.19 2784
2050.62 2847
2051.05 2947
2051.47 2931
2051.90 2877
2052.33 2498
2052.75 2549
2053.18 2662
2053.61 2622
2054.04 2654
2054.46 2833
2054.89 2696
2055.32 2671
2055.75 2747
2056.17 2688
2056.60 2909
2057.03 2868
2057.46 2647
2057.88 2640
2058.31 2658
2058.74 2801
2059.17 2821
2059.60 2762
2060.02 2831
2060.45 2920
2060.88 2871
2061.31 2885
2061.74 2855
2062.16 2792
2062.59 2969
2063.02 3031
2063.45 3095
2063.88 3386
2064.31 3344
2064.73 3427
2065.16 3329
2065.59 3500
2066.02 3448
2066.45 3429
2066.88 3370
2067.30 3086
2067.73 3074
2068.16 2960
2068.59 2807
2069.02 2797
2069.45 2730
2069.88 2803
2070.31 2938
2070.74 2864
2071.16 3000
2071.59 2636
2072.02 2708
2072.45 2757
2072.88 2783
2073.31 2783
2073.74 2741
2074.17 2845
2074.60 2748
2075.03 2846
2075.46 3053
2075.89 3112
2076.32 3120
2076.75 2933
2077.18 2775
2077.61 2924
2078.04 2818
2078.47 2651
2078.90 2733
2079.33 2953
2079.76 3029
2080.19 2860
2080.62 2760
2081.05 2811
2081.48 2757
2081.91 2710
2082.34 2707
2082.77 2716
2083.20 2657
2083.63 2661
2084.06 2577
2084.49 2746
2084.92 2711
2085.35 2676
2085.78 2869
2086.21 2831
2086.64 2738
2087.07 2732
2087.50 2695
2087.93 2725
2088.36 2821
2088.80 2669
2089.23 2614
2089.66 2600
2090.09 2624
2090.52 2536
2090.95 2477
2091.38 2499
2091.81 2698
2092.24 2612
2092.68 2675
2093.11 2615
2093.54 2771
2093.97 2732
2094.40 2746
2094.83 2899
2095.26 2779
2095.70 2840
2096.13 2587
2096.56 2534
2096.99 2483
2097.42 2673
2097.85 2778
2098.29 2574
2098.72 2313
2099.15 2370
2099.58 2525
2100.01 2608
2100.45 2406
2100.88 2583
2101.31 2399
2101.74 2358
2102.18 2675
2102.61 2724
2103.04 2630
2103.47 2476
2103.90 2547
2104.34 2647
2104.77 2458
2105.20 2500
2105.64 2819
2106.07 2964
2106.50 2803
2106.93 2883
2107.37 2636
2107.80 2803
2108.23 2726
2108.66 2660
2109.10 2693
2109.53 3085
2109.96 3283
2110.40 2827
2110.83 2792
2111.26 2790
2111.70 2780
2112.13 2453
2112.56 2371
2113.00 2482
2113.43 2615
2113.86 2474
2114.30 2769
2114.73 2741
2115.16 2537
2115.60 2663
2116.03 2548
2116.47 2574
2116.90 2379
2117.33 2383
2117.77 2429
2118.20 2553
2118.64 2481
2119.07 2413
2119.50 2432
2119.94 2601
2120.37 2650
2120.81 2613
2121.24 2545
2121.67 2561
2122.11 2626
2122.54 2704
2122.98 2658
2123.41 2695
2123.85 2834
2124.28 2576
2124.72 2716
2125.15 2733
2125.58 2571
2126.02 2441
2126.45 2587
2126.89 2550
2127.32 2713
2127.76 2634
2128.19 2809
2128.63 2935
2129.06 2794
2129.50 2778
2129.93 2802
2130.37 2796
2130.80 2847
2131.24 2950
2131.67 2816
2132.11 2700
2132.55 2830
2132.98 2968
2133.42 2782
2133.85 2707
2134.29 2675
2134.72 2634
2135.16 2593
2135.59 2850
2136.03 2655
2136.47 2794
2136.90 2781
2137.34 2575
2137.77 2787
2138.21 2722
2138.65 2805
2139.08 2646
2139.52 2611
2139.95 2702
2140.39 2783
2140.83 2729
2141.26 2713
2141.70 2671
2142.14 2608
2142.57 2645
2143.01 2582
2143.44 2662
2143.88 2680
2144.32 2607
2144.75 2613
2145.19 2452
2145.63 2544
2146.06 2420
2146.50 2467
2146.94 2535
2147.38 2429
2147.81 2745
2148.25 2937
2148.69 2963
2149.12 2980
2149.56 2990
2150.00 2932
2150.44 3070
2150.87 3043
2151.31 3084
2151.75 2896
2152.18 3043
2152.62 2868
2153.06 2909
2153.50 2990
2153.93 2857
2154.37 2811
2154.81 2702
2155.25 2525
2155.69 2522
2156.12 2548
2156.56 2499
2157.00 2632
2157.44 2603
2157.87 2694
2158.31 2675
2158.75 2698
2159.19 2810
2159.63 2908
2160.07 2811
2160.50 2714
2160.94 2684
2161.38 2727
2161.82 2702
2162.26 2539
2162.70 2519
2163.13 2748
2163.57 2679
2164.01 2565
2164.45 2343
2164.89 2570
2165.33 2577
2165.77 2739
2166.20 2617
2166.64 2649
2167.08 2819
2167.52 2899
2167.96 2744
2168.40 2723
2168.84 2664
2169.28 3040
2169.72 2995
2170.16 2946
2170.60 2746
2171.03 2831
2171.47 3021
2171.91 3001
2172.35 3142
2172.79 2773
2173.23 3112
2173.67 3020
2174.11 3198
2174.55 3716
2174.99 3516
2175.43 3423
2175.87 3292
2176.31 3346
2176.75 3169
2177.19 3065
2177.63 2902
2178.07 2842
2178.51 2967
2178.95 2809
2179.39 2768
2179.83 2772
2180.27 2614
2180.71 2622
2181.15 2709
2181.59 2717
2182.03 2779
2182.47 2701
2182.91 2411
2183.35 2594
2183.79 2490
2184.23 2485
2184.68 2767
2185.12 2745
2185.56 2710
2186.00 2697
2186.44 2660
2186.88 2610
2187.32 2733
2187.76 2945
2188.20 2933
2188.64 2905
2189.08 2905
2189.53 2873
2189.97 2709
2190.41 2604
2190.85 2831
2191.29 2909
2191.73 2816
2192.17 2748
2192.62 2736
2193.06 2847
2193.50 3086
2193.94 3079
2194.38 3345
2194.82 3360
2195.27 3346
2195.71 3441
2196.15 3484
2196.59 3293
2197.03 3245
2197.47 3122
2197.92 3050
2198.36 2813
2198.80 2767
2199.24 2874
2199.69 3074
2200.13 2997
2200.57 2963
2201.01 2683
2201.45 2511
2201.90 2438
2202.34 2807
2202.78 2880
2203.22 2626
2203.67 2537
2204.11 2813
2204.55 2838
2205.00 2748
2205.44 2766
2205.88 2813
2206.32 3069
2206.77 2999
2207.21 3044
2207.65 2850
2208.10 2844
2208.54 2971
2208.98 2896
2209.43 2837
2209.87 2747
2210.31 2515
2210.76 2731
2211.20 2897
2211.64 2703
2212.09 2712
2212.53 2628
2212.97 2817
2213.42 2798
2213.86 2885
2214.30 2827
2214.75 2940
2215.19 2667
2215.63 2758
2216.08 2569
2216.52 2872
2216.97 2803
2217.41 2868
2217.85 2838
2218.30 2794
2218.74 2595
2219.19 2692
2219.63 2769
2220.07 2995
2220.52 2820
2220.96 2591
2221.41 2713
2221.85 2967
2222.30 2862
2222.74 3004
2223.19 2921
2223.63 3047
2224.08 3038
2224.52 2968
2224.96 3115
2225.41 3069
2225.85 3084
2226.30 3211
2226.74 3300
2227.19 2914
2227.63 2965
2228.08 3168
2228.52 3053
2228.97 3132
2229.41 3261
2229.86 3102
2230.31 3105
2230.75 3192
2231.20 3133
2231.64 3033
2232.09 3018
2232.53 2984
2232.98 3023
2233.42 2832
2233.87 2975
2234.31 2836
2234.76 2923
2235.21 2900
2235.65 2634
2236.10 2756
2236.54 2643
2236.99 2809
2237.44 2693
2237.88 2818
2238.33 2630
2238.77 2526
2239.22 2534
2239.67 2433
2240.11 2618
2240.56 2577
2241.01 2556
2241.45 2402
2241.90 2231
2242.34 2419
2242.79 2572
2243.24 2624
2243.68 2654
2244.13 2479
2244.58 2505
2245.02 2378
2245.47 2359
2245.92 2400
2246.36 2369
2246.81 2464
2247.26 2492
2247.71 2378
2248.15 2351
2248.60 2592
2249.05 2404
2249.49 2475
2249.94 2553
2250.39 2531
2250.84 2549
2251.28 2694
2251.73 2499
2252.18 2444
2252.63 2533
2253.07 2568
2253.52 2418
2253.97 2361
2254.42 2432
2254.86 2373
2255.31 2608
2255.76 2656
2256.21 2430
2256.66 2482
2257.10 2333
2257.55 2482
2258.00 2463
2258.45 2405
2258.90 2570
2259.34 2549
2259.79 2452
2260.24 2539
2260.69 2573
2261.14 2774
2261.58 2696
2262.03 2824
2262.48 2716
2262.93 2596
2263.38 2871
2263.83 2813
2264.28 2795
2264.72 2794
2265.17 2654
2265.62 2484
2266.07 2396
2266.52 2624
2266.97 2585
2267.42 2562
2267.87 2743
2268.32 2893
2268.77 2857
2269.21 2758
2269.66 2891
2270.11 3167
2270.56 2994
2271.01 3118
2271.46 2979
2271.91 3185
2272.36 3141
2272.81 3170
2273.26 2886
2273.71 2777
2274.16 2745
2274.61 2675
2275.06 2814
2275.51 2926
2275.96 2880
2276.41 2593
2276.86 2414
2277.31 2594
2277.76 2681
2278.21 2584
2278.66 2641
2279.11 2510
2279.56 2485
2280.01 2536
2280.46 2589
2280.91 2614
2281.36 2597
2281.81 2603
2282.26 2317
2282.71 2279
2283.16 2606
2283.61 2563
2284.06 2393
2284.51 2284
2284.96 2391
2285.41 2435
2285.86 2428
2286.31 2751
2286.77 2960
2287.22 3138
2287.67 3375
2288.12 3686
2288.57 3888
2289.02 4002
2289.47 4151
2289.92 4260
2290.37 4466
2290.83 4569
2291.28 4761
2291.73 4503
2292.18 4701
2292.63 4470
2293.08 4098
2293.53 3953
2293.99 3802
2294.44 3596
2294.89 3336
2295.34 3136
2295.79 2884
2296.24 2627
2296.70 2745
2297.15 2655
2297.60 2660
2298.05 2393
2298.50 2439
2298.96 2453
2299.41 2642
2299.86 2446
2300.31 2432
2300.77 2594
2301.22 2479
2301.67 2581
2302.12 2475
2302.57 2756
2303.03 2654
2303.48 2406
2303.93 2251
2304.38 2377
2304.84 2635
2305.29 2381
2305.74 2359
2306.20 2563
2306.65 2827
2307.10 2986
2307.55 2866
2308.01 2824
2308.46 2763
2308.91 3130
2309.37 3076
2309.82 2819
2310.27 2992
2310.73 2887
2311.18 3169
2311.63 3346
2312.09 3244
2312.54 3143
2312.99 2960
2313.45 3015
2313.90 2841
2314.35 2899
2314.81 2892
2315.26 2744
2315.71 2722
2316.17 2819
2316.62 2654
2317.08 2890
2317.53 2918
2317.98 2823
2318.44 2687
2318.89 2873
2319.35 2865
2319.80 2950
2320.25 2807
2320.71 2952
2321.16 2774
2321.62 2979
2322.07 3221
2322.53 2907
2322.98 2815
2323.44 3127
2323.89 2932
2324.34 2956
2324.80 3199
2325.25 3394
2325.71 3470
2326.16 3281
2326.62 3138
2327.07 3102
2327.53 3094
2327.98 2940
2328.44 2918
2328.89 2875
2329.35 3067
2329.80 2931
2330.26 2888
2330.71 2845
2331.17 2859
2331.62 2634
2332.08 2769
2332.53 2697
2332.99 2699
2333.45 2635
2333.90 2614
2334.36 2339
2334.81 2386
2335.27 2687
2335.72 2479
2336.18 2493
2336.63 2540
2337.09 2647
2337.55 2539
2338.00 2474
2338.46 2480
2338.91 2356
2339.37 2482
2339.83 2696
2340.28 2381
2340.74 2209
2341.19 2446
2341.65 2398
2342.11 2429
2342.56 2345
2343.02 2261
2343.48 2361
2343.93 2287
2344.39 2245
2344.85 2268
2345.30 2444
2345.76 2473
2346.22 2673
2346.67 2720
2347.13 2790
2347.59 2656
2348.04 2593
2348.50 2582
2348.96 2538
2349.41 2471
2349.87 2448
2350.33 2356
2350.79 2320
2351.24 2295
2351.70 2402
2352.16 2420
2352.61 2284
2353.07 2248
2353.53 2361
2353.99 2440
2354.44 2410
2354.90 2324
2355.36 2474
2355.82 2406
2356.28 2376
2356.73 2425
2357.19 2513
2357.65 2595
2358.11 2415
2358.56 2343
2359.02 2317
2359.48 2394
2359.94 2426
2360.40 2387
2360.85 2451
2361.31 2449
2361.77 2439
2362.23 2553
2362.69 2423
2363.15 2599
2363.60 2602
2364.06 2441
2364.52 2447
2364.98 2478
2365.44 2543
2365.90 2506
2366.36 2750
2366.81 2605
2367.27 2395
2367.73 2742
2368.19 2817
2368.65 2573
2369.11 2526
2369.57 2458
2370.03 2352
2370.49 2477
2370.94 2678
2371.40 2585
2371.86 2917
2372.32 2864
2372.78 3125
2373.24 2960
2373.70 2867
2374.16 3100
2374.62 3203
2375.08 2992
2375.54 2998
2376.00 2884
2376.46 2695
2376.92 2644
2377.38 2687
2377.84 2614
2378.30 2496
2378.76 2462
2379.22 2676
2379.68 2566
2380.14 2555
2380.60 2421
2381.06 2530
2381.52 2432
2381.98 2330
2382.44 2474
2382.90 2510
2383.36 2526
2383.82 2487
2384.28 2472
2384.74 2298
2385.20 2474
2385.66 2388
2386.12 2498
2386.58 2408
2387.04 2278
2387.50 2394
2387.96 2644
2388.42 2410
2388.89 2502
2389.35 2663
2389.81 2594
2390.27 2707
2390.73 2658
2391.19 2530
2391.65 2660
2392.11 2974
2392.57 2861
2393.03 2640
2393.50 2543
2393.96 2477
2394.42 2669
2394.88 2839
2395.34 2723
2395.80 2796
2396.26 2718
2396.73 2682
2397.19 2513
2397.65 2408
2398.11 2419
2398.57 2526
2399.04 2462
2399.50 2434
2399.96 2443
2400.42 2405
2400.88 2343
2401.35 2272
2401.81 2481
2402.27 2417
2402.73 2373
2403.19 2427
2403.66 2357
2404.12 2353
2404.58 2445
2405.04 2738
2405.51 2653
2405.97 2569
2406.43 2504
2406.89 2616
2407.36 2453
2407.82 2302
2408.28 2477
2408.74 2361
2409.21 2261
2409.67 2398
2410.13 2264
2410.60 2288
2411.06 2323
2411.52 2283
2411.98 2476
2412.45 2450
2412.91 2407
2413.37 2507
2413.84 2406
2414.30 2513
2414.76 2658
2415.23 2838
2415.69 2767
2416.15 2517
2416.62 2643
2417.08 2803
2417.54 2610
2418.01 2654
2418.47 2497
2418.94 2713
2419.40 2623
2419.86 2376
2420.33 2477
2420.79 2592
2421.26 2382
2421.72 2577
2422.18 2631
2422.65 2578
2423.11 2489
2423.58 2517
2424.04 2666
2424.50 2786
2424.97 2667
2425.43 2593
2425.90 2531
2426.36 2733
2426.83 2554
2427.29 2502
2427.76 2479
2428.22 2382
2428.69 2564
2429.15 2412
2429.61 2458
2430.08 2364
2430.54 2398
2431.01 2326
2431.47 2185
2431.94 2296
2432.40 2325
2432.87 2335
2433.33 2359
2433.80 2358
2434.26 2345
2434.73 2492
2435.20 2424
2435.66 2523
2436.13 2312
2436.59 2237
2437.06 2447
2437.52 2522
2437.99 2470
2438.45 2529
2438.92 2395
2439.38 2456
2439.85 2608
2440.32 2546
2440.78 2751
2441.25 2664
2441.71 2650
2442.18 2757
2442.65 2597
2443.11 2647
2443.58 2419
2444.04 2473
2444.51 2774
2444.98 2574
2445.44 2538
2445.91 2303
2446.38 2405
2446.84 2513
2447.31 2455
2447.78 2626
2448.24 2568
2448.71 2450
2449.18 2466
2449.64 2479
2450.11 2630
2450.58 2349
2451.04 2638
2451.51 2535
2451.98 2444
2452.44 2403
2452.91 2325
2453.38 2466
2453.84 2420
2454.31 2437
2454.78 2255
2455.25 2401
2455.71 2527
2456.18 2464
2456.65 2216
2457.11 2370
2457.58 2482
2458.05 2277
2458.52 2268
2458.98 2442
2459.45 2284
2459.92 2296
2460.39 2168
2460.86 2308
2461.32 2308
2461.79 2161
2462.26 2261
2462.73 2308
2463.19 2423
2463.66 2435
2464.13 2194
2464.60 2254
2465.07 2405
2465.54 2380
2466.00 2382
2466.47 2473
2466.94 2427
2467.41 2220
2467.88 2288
2468.35 2162
2468.81 2139
2469.28 2146
2469.75 2181
2470.22 2500
2470.69 2429
2471.16 2325
2471.63 2296
2472.09 2251
2472.56 2182
2473.03 2205
2473.50 2306
2473.97 2407
2474.44 2562
2474.91 2500
2475.38 2318
2475.85 2346
2476.32 2191
2476.79 2235
2477.25 2244
2477.72 2463
2478.19 2617
2478.66 2563
2479.13 2317
2479.60 2350
2480.07 2235
2480.54 2179
2481.01 2212
2481.48 2281
2481.95 2300
2482.42 2299
2482.89 2185
2483.36 2097
2483.83 2177
2484.30 2099
2484.77 2414
2485.24 2470
2485.71 2428
2486.18 2372
2486.65 2440
2487.12 2271
2487.59 2393
2488.06 2459
2488.53 2630
2489.00 2587
2489.47 2511
2489.94 2592
2490.41 2441
2490.88 2486
2491.35 2295
2491.83 2381
2492.30 2545
2492.77 2473
2493.24 2414
2493.71 2472
2494.18 2498
2494.65 2621
2495.12 2357
2495.59 2386
2496.06 2261
2496.53 2376
2497.01 2462
2497.48 2252
2497.95 2190
2498.42 1991
2498.89 2234
2499.36 2515
2499.83 2327
2500.31 2131
2500.78 2208
2501.25 2454
2501.72 2396
2502.19 2228
2502.66 2396
2503.14 2384
2503.61 2355
2504.08 2360
2504.55 2449
2505.02 2379
2505.49 2419
2505.97 2614
2506.44 2338
2506.91 2336
2507.38 2394
2507.86 2526
2508.33 2485
2508.80 2705
2509.27 2828
2509.74 2726
2510.22 2757
2510.69 2816
2511.16 2669
2511.63 2857
2512.11 2691
2512.58 2759
2513.05 2855
2513.53 2655
2514.00 2646
2514.47 2893
2514.94 2706
2515.42 2580
2515.89 2607
2516.36 2505
2516.84 2618
2517.31 2726
2517.78 2390
2518.26 2187
2518.73 2372
2519.20 2570
2519.68 2562
2520.15 2481
2520.62 2545
2521.10 2469
2521.57 2456
2522.04 2432
2522.52 2523
2522.99 2451
2523.46 2384
2523.94 2430
2524.41 2593
2524.88 2495
2525.36 2560
2525.83 2552
2526.31 2496
2526.78 2458
2527.25 2399
2527.73 2640
2528.20 2674
2528.68 2617
2529.15 2668
2529.62 2585
2530.10 2591
2530.57 2577
2531.05 2540
2531.52 2574
2532.00 2601
2532.47 2536
2532.95 2431
2533.42 2506
2533.90 2317
2534.37 2361
2534.84 2372
2535.32 2465
2535.79 2377
2536.27 2581
2536.74 2510
2537.22 2404
2537.69 2553
2538.17 2605
2538.64 2486
2539.12 2456
2539.59 2484
2540.07 2787
2540.54 2926
2541.02 2571
2541.50 2601
2541.97 2697
2542.45 2775
2542.92 2702
2543.40 2559
2543.87 2519
2544.35 2561
2544.82 2671
2545.30 2678
2545.78 2957
2546.25 3017
2546.73 3078
2547.20 3098
2547.68 3116
2548.16 3065
2548.63 3111
2549.11 3179
2549.58 3156
2550.06 3100
2550.54 3018
2551.01 2815
2551.49 2625
2551.96 2792
2552.44 2722
2552.92 2672
2553.39 2702
2553.87 2497
2554.35 2449
2554.82 2409
2555.30 2647
2555.78 2465
2556.25 2543
2556.73 2383
2557.21 2570
2557.68 2361
2558.16 2284
2558.64 2547
2559.12 2494
2559.59 2487
2560.07 2274
2560.55 2354
2561.02 2528
2561.50 2378
2561.98 2258
2562.46 2337
2562.93 2160
2563.41 2253
2563.89 2361
2564.37 2285
2564.84 2302
2565.32 2307
2565.80 2319
2566.28 2368
2566.75 2216
2567.23 2271
2567.71 2173
2568.19 2298
2568.66 2268
2569.14 2199
2569.62 2152
2570.10 2362
2570.58 2275
2571.06 2048
2571.53 2118
2572.01 2112
2572.49 2015
2572.97 1999
2573.45 2178
2573.92 2393
2574.40 2241
2574.88 2171
2575.36 2232
2575.84 2284
2576.32 2169
2576.80 2272
2577.27 2392
2577.75 2366
2578.23 2152
2578.71 2129
2579.19 2229
2579.67 2187
2580.15 2356
2580.63 2339
2581.11 2244
2581.59 2289
2582.06 2325
2582.54 2232
2583.02 2221
2583.50 2203
2583.98 2223
2584.46 2078
2584.94 2135
2585.42 2238
2585.90 2196
2586.38 2174
2586.86 2140
2587.34 2311
2587.82 2339
2588.30 2343
2588.78 2274
2589.26 2243
2589.74 2233
2590.22 2163
2590.70 2246
2591.18 2133
2591.66 2278
2592.14 2375
2592.62 2264
2593.10 2379
2593.58 2405
2594.06 2315
2594.54 2201
2595.02 2083
2595.50 2291
2595.98 2340
2596.46 2104
2596.94 2214
2597.42 2153
2597.90 2055
2598.38 2031
2598.86 2301
2599.34 2235
2599.82 1947
2600.30 1982
2600.79 1892
2601.27 2079
2601.75 2188
2602.23 2293
2602.71 2077
2603.19 2045
2603.67 2304
2604.15 2381
2604.63 2356
2605.12 2279
2605.60 2242
2606.08 2422
2606.56 2298
2607.04 2262
2607.52 2491
2608.00 2501
2608.49 2392
2608.97 2450
2609.45 2253
2609.93 2315
2610.41 2344
2610.89 2240
2611.38 2259
2611.86 2275
2612.34 2161
2612.82 2157
2613.30 2219
2613.79 2336
2614.27 2251
2614.75 2235
2615.23 2244
2615.72 2089
2616.20 2100
2616.68 2241
2617.16 2199
2617.64 2164
2618.13 2297
2618.61 2128
2619.09 2236
2619.57 2375
2620.06 2369
2620.54 2125
2621.02 1943
2621.51 2119
2621.99 2247
2622.47 2303
2622.95 2336
2623.44 2253
2623.92 2317
2624.40 2349
2624.89 2329
2625.37 2355
2625.85 2344
2626.34 2391
2626.82 2412
2627.30 2557
2627.79 2510
2628.27 2407
2628.75 2471
2629.24 2590
2629.72 2634
2630.20 2662
2630.69 2729
2631.17 2666
2631.65 2925
2632.14 3001
2632.62 2890
2633.11 2838
2633.59 3041
2634.07 2771
2634.56 2519
2635.04 2658
2635.53 2395
2636.01 2413
2636.49 2351
2636.98 2295
2637.46 2190
2637.95 2163
2638.43 2232
2638.92 2320
2639.40 2268
2639.89 2271
2640.37 2174
2640.85 2181
2641.34 2228
2641.82 2263
2642.31 2158
2642.79 2020
2643.28 2285
2643.76 2491
2644.25 2273
2644.73 2219
2645.22 2218
2645.70 2307
2646.19 2257
2646.67 2167
2647.16 2068
2647.64 2230
2648.13 2313
2648.61 2201
2649.10 2290
2649.58 2270
2650.07 2147
2650.56 2114
2651.04 2138
2651.53 2289
2652.01 2227
2652.50 2187
2652.98 2218
2653.47 2103
2653.95 2119
2654.44 2112
2654.93 2135
2655.41 2310
2655.90 2280
2656.38 2403
2656.87 2139
2657.36 2046
2657.84 2137
2658.33 2015
2658.81 2251
2659.30 2240
2659.79 2388
2660.27 2231
2660.76 2440
2661.25 2470
2661.73 2122
2662.22 2285
2662.71 2262
2663.19 2430
2663.68 2294
2664.17 2303
2664.65 2290
2665.14 2293
2665.63 2223
2666.11 2236
2666.60 2106
2667.09 2130
2667.57 2204
2668.06 2312
2668.55 2169
2669.04 2073
2669.52 2133
2670.01 2237
2670.50 2445
2670.99 2384
2671.47 2489
2671.96 2623
2672.45 2570
2672.93 2776
2673.42 2613
2673.91 2795
2674.40 2759
2674.89 2752
2675.37 2723
2675.86 2937
2676.35 2716
2676.84 2764
2677.32 2711
2677.81 2542
2678.30 2489
2678.79 2562
2679.28 2446
2679.76 2174
2680.25 2171
2680.74 2070
2681.23 2046
2681.72 2135
2682.21 2210
2682.69 2273
2683.18 2303
2683.67 2199
2684.16 2158
2684.65 2195
2685.14 2144
2685.63 2246
2686.11 2219
2686.60 2084
2687.09 2142
2687.58 2126
2688.07 2147
2688.56 2145
2689.05 2358
2689.54 2217
2690.03 2297
2690.52 2341
2691.00 2365
2691.49 2287
2691.98 2159
2692.47 2260
2692.96 2142
2693.45 2076
2693.94 2177
2694.43 2108
2694.92 2246
2695.41 2284
2695.90 2209
2696.39 2156
2696.88 2137
2697.37 2234
2697.86 2018
2698.35 2175
2698.84 2202
2699.33 2294
2699.82 2319
2700.31 2287
2700.80 2363
2701.29 2401
2701.78 2285
2702.27 2257
2702.76 2475
2703.25 2286
2703.74 2181
2704.23 2293
2704.72 2112
2705.21 2251
2705.70 2292
2706.19 2307
2706.68 2169
2707.17 2199
2707.66 2213
2708.15 2187
2708.64 2117
2709.13 2074
2709.63 2079
2710.12 2186
2710.61 2187
2711.10 2216
2711.59 2228
2712.08 2079
2712.57 2327
2713.06 2244
2713.55 2071
2714.05 2194
2714.54 2232
2715.03 2203
2715.52 2204
2716.01 2349
2716.50 2341
2716.99 2260
2717.49 2145
2717.98 2274
2718.47 2211
2718.96 2295
2719.45 2424
2719.94 2355
2720.44 2369
2720.93 2460
2721.42 2520
2721.91 2481
2722.40 2665
2722.90 2445
2723.39 2453
2723.88 2530
2724.37 2327
2724.86 2253
2725.36 2207
2725.85 2375
2726.34 2232
2726.83 2221
2727.33 2337
2727.82 2277
2728.31 2268
2728.80 2251
2729.30 2081
2729.79 2363
2730.28 2336
2730.77 2328
2731.27 2429
2731.76 2281
2732.25 2312
2732.75 2224
2733.24 2397
2733.73 2517
2734.23 2510
2734.72 2552
2735.21 2579
2735.70 2479
2736.20 2452
2736.69 2350
2737.18 2464
2737.68 2621
2738.17 2510
2738.66 2314
2739.16 2403
2739.65 2495
2740.15 2405
2740.64 2316
2741.13 2137
2741.63 2395
2742.12 2180
2742.61 2129
2743.11 2156
2743.60 2194
2744.10 2328
2744.59 2194
2745.08 2285
2745.58 2234
2746.07 2020
2746.57 2152
2747.06 2111
2747.56 2128
2748.05 2120
2748.54 2306
2749.04 2148
2749.53 2145
2750.03 2316
2750.52 2250
2751.02 2450
2751.51 2214
2752.01 2191
2752.50 2204
2753.00 2302
2753.49 2279
2753.98 2279
2754.48 2190
2754.97 2295
2755.47 2314
2755.96 2191
2756.46 2188
2756.95 2160
2757.45 2049
2757.95 2095
2758.44 2119
2758.94 2237
2759.43 2435
2759.93 2311
2760.42 2227
2760.92 2357
2761.41 2263
2761.91 2137
2762.40 2125
2762.90 2313
2763.40 2220
2763.89 2204
2764.39 2415
2764.88 2345
2765.38 2258
2765.87 2243
2766.37 2223
2766.87 2440
2767.36 2318
2767.86 2467
2768.36 2439
2768.85 2347
2769.35 2174
2769.84 2273
2770.34 2215
2770.84 2243
2771.33 2256
2771.83 2402
2772.33 2466
2772.82 2472
2773.32 2556
2773.82 2638
2774.31 2561
2774.81 2710
2775.31 2851
2775.80 2834
2776.30 3002
2776.80 2986
2777.29 3064
2777.79 3104
2778.29 2878
2778.78 2829
2779.28 2611
2779.78 2597
2780.28 2511
2780.77 2506
2781.27 2451
2781.77 2309
2782.27 2230
2782.76 2081
2783.26 2106
2783.76 2227
2784.26 2233
2784.75 1869
2785.25 2034
2785.75 2227
2786.25 2111
2786.74 2113
2787.24 2070
2787.74 2127
2788.24 2100
2788.74 1995
2789.23 1998
2789.73 1994
2790.23 1997
2790.73 2205
2791.23 2057
2791.72 2134
2792.22 2140
2792.72 1910
2793.22 2211
2793.72 2144
2794.22 2289
2794.72 2529
2795.21 2351
2795.71 2254
2796.21 2285
2796.71 2197
2797.21 2224
2797.71 2337
2798.21 2314
2798.70 2195
2799.20 2143
2799.70 1860
2800.20 1982
2800.70 2302
2801.20 2201
2801.70 2280
2802.20 2292
2802.70 2278
2803.20 2354
2803.70 2179
2804.20 2318
2804.69 2615
2805.19 2453
2805.69 2522
2806.19 2594
2806.69 2498
2807.19 2706
2807.69 2805
2808.19 2522
2808.69 2642
2809.19 2519
2809.69 2428
2810.19 2276
2810.69 2417
2811.19 2334
2811.69 2224
2812.19 2273
2812.69 2280
2813.19 2086
2813.69 2131
2814.19 2294
2814.69 2186
2815.19 1973
2815.69 1965
2816.19 1975
2816.69 2032
2817.19 2054
2817.69 2278
2818.20 2359
2818.70 2382
2819.20 2249
2819.70 2132
2820.20 2134
2820.70 2288
2821.20 2253
2821.70 2152
2822.20 2149
2822.70 2059
2823.20 2083
2823.70 2149
2824.21 2485
2824.71 2183
2825.21 2051
2825.71 2197
2826.21 2177
2826.71 2132
2827.21 2204
2827.72 2135
2828.22 2094
2828.72 2210
2829.22 2021
2829.72 2110
2830.22 2123
2830.72 2173
2831.23 2244
2831.73 2270
2832.23 2153
2832.73 2212
2833.23 2263
2833.74 2062
2834.24 2178
2834.74 2233
2835.24 2351
2835.74 2376
2836.25 2209
2836.75 2185
2837.25 2107
2837.75 2132
2838.26 2093
2838.76 2256
2839.26 2225
2839.76 1991
2840.27 2264
2840.77 2131
2841.27 2130
2841.77 2220
2842.28 2282
2842.78 2342
2843.28 2247
2843.79 2289
2844.29 2299
2844.79 2386
2845.29 2243
2845.80 2057
2846.30 2233
2846.80 2222
2847.31 2378
2847.81 2472
2848.31 2458
2848.82 2211
2849.32 2187
2849.82 2259
2850.33 2197
2850.83 2322
2851.33 2487
2851.84 2488
2852.34 2326
2852.84 2290
2853.35 2233
2853.85 2011
2854.36 2167
2854.86 2419
2855.36 2482
2855.87 2344
2856.37 2340
2856.88 2449
2857.38 2363
2857.88 2395
2858.39 2383
2858.89 2251
2859.40 2044
2859.90 2084
2860.41 2127
2860.91 1985
2861.41 1968
2861.92 2029
2862.42 1936
2862.93 2093
2863.43 1990
2863.94 1990
2864.44 2045
2864.95 1997
2865.45 2020
2865.96 2021
2866.46 1945
2866.97 1973
2867.47 2116
2867.98 2121
2868.48 2043
2868.99 2133
2869.49 2359
2870.00 2260
2870.50 2326
2871.01 2435
2871.51 2272
2872.02 2477
2872.52 2485
2873.03 2523
2873.53 2546
2874.04 2366
2874.54 2459
2875.05 2449
2875.56 2642
2876.06 2853
2876.57 2696
2877.07 2609
2877.58 2472
2878.09 2514
2878.59 2497
2879.10 2492
2879.60 2322
2880.11 2341
2880.62 2201
2881.12 2151
2881.63 2279
2882.13 2282
2882.64 2323
2883.15 2368
2883.65 2254
2884.16 2134
2884.67 2357
2885.17 2338
2885.68 2216
2886.19 2245
2886.69 2168
2887.20 2336
2887.71 2390
2888.21 2335
2888.72 2231
2889.23 2279
2889.73 2232
2890.24 2222
2890.75 2334
2891.25 2252
2891.76 2368
2892.27 2569
2892.78 2570
2893.28 2538
2893.79 2642
2894.30 2564
2894.81 2458
2895.31 2538
2895.82 2690
2896.33 2631
2896.84 2541
2897.34 2408
2897.85 2389
2898.36 2353
2898.87 2253
2899.37 2457
2899.88 2544
2900.39 2292
2900.90 2433
2901.41 2253
2901.91 2150
2902.42 1949
2902.93 2299
2903.44 2358
2903.95 2357
2904.45 2548
2904.96 2621
2905.47 2512
2905.98 2425
2906.49 2526
2907.00 2355
2907.50 2382
2908.01 2363
2908.52 2549
2909.03 2358
2909.54 2347
2910.05 2274
2910.56 2272
2911.06 2340
2911.57 2161
2912.08 2366
2912.59 2424
2913.10 2631
2913.61 2480
2914.12 2365
2914.63 2214
2915.14 2349
2915.65 2219
2916.16 2541
2916.66 2471
2917.17 2298
2917.68 2426
2918.19 2236
2918.70 2215
2919.21 2255
2919.72 2216
2920.23 2255
2920.74 2290
2921.25 2247
2921.76 2047
2922.27 2143
2922.78 2357
2923.29 2322
2923.80 2077
2924.31 2156
2924.82 2297
2925.33 2261
2925.84 2160
2926.35 2290
2926.86 2320
2927.37 2149
2927.88 2301
2928.39 2081
2928.90 2134
2929.41 2213
2929.92 2127
2930.43 2136
2930.94 2133
2931.45 2208
2931.96 2226
2932.47 2026
2932.99 2029
2933.50 2167
2934.01 2015
2934.52 2224
2935.03 2218
2935.54 2235
2936.05 2130
2936.56 2224
2937.07 2342
2937.58 2298
2938.09 2309
2938.61 2402
2939.12 2202
2939.63 2115
2940.14 2227
2940.65 2337
2941.16 2382
2941.67 2386
2942.19 2327
2942.70 2276
2943.21 2174
2943.72 2231
2944.23 2197
2944.74 2285
2945.26 2319
2945.77 2273
2946.28 2228
2946.79 2043
2947.30 2216
2947.82 2096
2948.33 2202
2948.84 2196
2949.35 2071
2949.86 2174
2950.38 2115
2950.89 1855
2951.40 2065
2951.91 2088
2952.43 2045
2952.94 2010
2953.45 2191
2953.96 2042
2954.48 1975
2954.99 2078
2955.50 1913
2956.01 2124
2956.53 2374
2957.04 2114
2957.55 2092
2958.06 2200
2958.58 2191
2959.09 1993
2959.60 2067
2960.12 1989
2960.63 1967
2961.14 2090
2961.66 2193
2962.17 2235
2962.68 2017
2963.20 1950
2963.71 2305
2964.22 2200
2964.74 2101
2965.25 2155
2965.76 2330
2966.28 2262
2966.79 2119
2967.30 2081
2967.82 2106
2968.33 2084
2968.85 2157
2969.36 1968
2969.87 2141
2970.39 2147
2970.90 2254
2971.42 2047
2971.93 2017
2972.44 2207
2972.96 2064
2973.47 2034
2973.99 2071
2974.50 2322
2975.02 2216
2975.53 2023
2976.04 2083
2976.56 2253
2977.07 2216
2977.59 2262
2978.10 2168
2978.62 2197
2979.13 2239
2979.65 2417
2980.16 2353
2980.68 2380
2981.19 2416
2981.71 2450
2982.22 2440
2982.74 2397
2983.25 2249
2983.77 2250
2984.28 2618
2984.80 2403
2985.31 2322
2985.83 2498
2986.34 2647
2986.86 2483
2987.37 2682
2987.89 2579
2988.40 2751
2988.92 2777
2989.44 2660
2989.95 2709
2990.47 2567
2990.98 2835
2991.50 2941
2992.01 2781
2992.53 2702
2993.05 2572
2993.56 2720
2994.08 3085
2994.59 2994
2995.11 2980
2995.63 3139
2996.14 2963
2996.66 2956
2997.17 3079
2997.69 2968
2998.21 2937
2998.72 2956
2999.24 3183
2999.76 3133
3000.27 2897
3000.79 3315
3001.31 3547
3001.82 3791
3002.34 4174
3002.86 4448
3003.37 4716
3003.89 5072
3004.41 5144
3004.92 4914
3005.44 5048
3005.96 4998
3006.48 4831
3006.99 4490
3007.51 4089
3008.03 3963
3008.54 3590
3009.06 3253
3009.58 3238
3010.10 2938
3010.61 2896
3011.13 2940
3011.65 2729
3012.17 2585
3012.68 2584
3013.20 2631
3013.72 2657
3014.24 2554
3014.75 2746
3015.27 2792
3015.79 2515
3016.31 2750
3016.83 2461
3017.34 2600
3017.86 2723
3018.38 2697
3018.90 2553
3019.42 2507
3019.94 2541
3020.45 2572
3020.97 2694
3021.49 2767
3022.01 2662
3022.53 2931
3023.05 2653
3023.56 2674
3024.08 2738
3024.60 2473
3025.12 2763
3025.64 2513
3026.16 2490
3026.68 2321
3027.20 2486
3027.71 2718
3028.23 2727
3028.75 2627
3029.27 2493
3029.79 2592
3030.31 2608
3030.83 2518
3031.35 2448
3031.87 2474
3032.39 2439
3032.91 2461
3033.43 2541
3033.94 2706
3034.46 2699
3034.98 2537
3035.50 2583
3036.02 2603
3036.54 2450
3037.06 2292
3037.58 2535
3038.10 2384
3038.62 2448
3039.14 2419
3039.66 2391
3040.18 2265
3040.70 2238
3041.22 2350
3041.74 2373
3042.26 2505
3042.78 2581
3043.30 2599
3043.82 2528
3044.34 2639
3044.86 2524
3045.38 2520
3045.90 2586
3046.42 2442
3046.94 2382
3047.47 2456
3047.99 2437
3048.51 2343
3049.03 2367
3049.55 2340
3050.07 2256
3050.59 2319
3051.11 2258
3051.63 2162
3052.15 2053
3052.67 1983
3053.20 2200
3053.72 2218
3054.24 2402
3054.76 2296
3055.28 2250
3055.80 2354
3056.32 2374
3056.84 2190
3057.37 2239
3057.89 2374
3058.41 2247
3058.93 2079
3059.45 2258
3059.97 2342
3060.49 2297
3061.02 2227
3061.54 2297
3062.06 2228
3062.58 2306
3063.10 2256
3063.63 2365
3064.15 2538
3064.67 2322
3065.19 2495
3065.71 2365
3066.24 2789
3066.76 2531
3067.28 2554
3067.80 2637
3068.33 2454
3068.85 2410
3069.37 2489
3069.89 2240
3070.42 2287
3070.94 2444
3071.46 2416
3071.98 2397
3072.51 2511
3073.03 2500
3073.55 2434
3074.08 2666
3074.60 2506
3075.12 2645
3075.64 2861
3076.17 2908
3076.69 2674
3077.21 2701
3077.74 2897
3078.26 3188
3078.78 3047
3079.31 3146
3079.83 3254
3080.35 3415
3080.88 3276
3081.40 3439
3081.92 3787
3082.45 3398
3082.97 3423
3083.49 3481
3084.02 3478
3084.54 3194
3085.07 3314
3085.59 3386
3086.11 3245
3086.64 3062
3087.16 3110
3087.69 3097
3088.21 2820
3088.73 2798
3089.26 2856
3089.78 2957
3090.31 2925
3090.83 3107
3091.35 2972
3091.88 3069
3092.40 2811
3092.93 2900
3093.45 2881
3093.98 3088
3094.50 3234
3095.03 3336
3095.55 3421
3096.08 3427
3096.60 3420
3097.13 3455
3097.65 3661
3098.18 3810
3098.70 4374
3099.23 4858
3099.75 5694
3100.28 6372
3100.80 7295
3101.33 8372
3101.85 8967
3102.38 9795
3102.90 10179
3103.43 10425
3103.95 11232
3104.48 10823
3105.00 10429
3105.53 9431
3106.05 8364
3106.58 7579
3107.11 6887
3107.63 6184
3108.16 5389
3108.68 4704
3109.21 4772
3109.73 5003
3110.26 4755
3110.79 4630
3111.31 4637
3111.84 4797
3112.36 4831
3112.89 4534
3113.42 4440
3113.94 4388
3114.47 3988
3115.00 3734
3115.52 3476
3116.05 3346
3116.58 3429
3117.10 3123
3117.63 3020
3118.16 3238
3118.68 3304
3119.21 3022
3119.74 3131
3120.26 3358
3120.79 3104
3121.32 2888
3121.84 2981
3122.37 3097
3122.90 3068
3123.42 3023
3123.95 3071
3124.48 3241
3125.01 2993
3125.53 2918
3126.06 3063
3126.59 2966
3127.11 2948
3127.64 2752
3128.17 2641
3128.70 2648
3129.22 2593
3129.75 2729
3130.28 2873
3130.81 2763
3131.33 2506
3131.86 2728
3132.39 2695
3132.92 2688
3133.45 2531
3133.97 2525
3134.50 2572
3135.03 2488
3135.56 2549
3136.09 2608
3136.61 2518
3137.14 2413
3137.67 2396
3138.20 2507
3138.73 2327
3139.26 2444
3139.78 2569
3140.31 2385
3140.84 2644
3141.37 2497
3141.90 2439
3142.43 2479
3142.96 2531
3143.48 2487
3144.01 2468
3144.54 2329
3145.07 2377
3145.60 2422
3146.13 2542
3146.66 2602
3147.19 2693
3147.72 3019
3148.25 2768
3148.77 2670
3149.30 2919
3149.83 2673
3150.36 2653
3150.89 2639
3151.42 2808
3151.95 3040
3152.48 2916
3153.01 2873
3153.54 2937
3154.07 2842
3154.60 3030
3155.13 2998
3155.66 3066
3156.19 3000
3156.72 2731
3157.25 2800
3157.78 2911
3158.31 2936
3158.84 2902
3159.37 2985
3159.90 2874
3160.43 3059
3160.96 3120
3161.49 2952
3162.02 2829
3162.55 2763
3163.08 2874
3163.61 2822
3164.14 2601
3164.67 2511
3165.20 2473
3165.73 2406
3166.26 2283
3166.79 2274
3167.32 2234
3167.86 2182
3168.39 2324
3168.92 2570
3169.45 2455
3169.98 2377
3170.51 2623
3171.04 2662
3171.57 2865
3172.10 2883
3172.63 3002
3173.17 2947
3173.70 3056
3174.23 3155
3174.76 3327
3175.29 3248
3175.82 3440
3176.35 3307
3176.89 2976
3177.42 2948
3177.95 2908
3178.48 2714
3179.01 2849
3179.54 2694
3180.08 2727
3180.61 2482
3181.14 2299
3181.67 2409
3182.20 2452
3182.74 2328
3183.27 2463
3183.80 2456
3184.33 2503
3184.86 2279
3185.40 2259
3185.93 2442
3186.46 2387
3186.99 2445
3187.53 2388
3188.06 2344
3188.59 2336
3189.12 2499
3189.66 2523
3190.19 2347
3190.72 2371
3191.25 2497
3191.79 2485
3192.32 2459
3192.85 2303
3193.39 2489
3193.92 2317
3194.45 2287
3194.98 2564
3195.52 2521
3196.05 2301
3196.58 2291
3197.12 2464
3197.65 2372
3198.18 2418
3198.72 2456
3199.25 2492
3199.78 2448
3200.32 2542
3200.85 2668
3201.39 2761
3201.92 2564
3202.45 2466
3202.99 2616
3203.52 2596
3204.05 2491
3204.59 2449
3205.12 2565
3205.66 2633
3206.19 2675
3206.72 2526
3207.26 2586
3207.79 2868
3208.33 2909
3208.86 2722
3209.39 2850
3209.93 2853
3210.46 2947
3211.00 3080
3211.53 3310
3212.07 3101
3212.60 2989
3213.14 3082
3213.67 2930
3214.20 3083
3214.74 2918
3215.27 2782
3215.81 2767
3216.34 2730
3216.88 2579
3217.41 2399
3217.95 2649
3218.48 2754
3219.02 2721
3219.55 2780
3220.09 2701
3220.62 2835
3221.16 2916
3221.70 2751
3222.23 2851
3222.77 3121
3223.30 3294
3223.84 3484
3224.37 3351
3224.91 3389
3225.44 3207
3225.98 3311
3226.51 3138
3227.05 3107
3227.59 2953
3228.12 3273
3228.66 3446
3229.19 3070
3229.73 3065
3230.27 3081
3230.80 3248
3231.34 3265
3231.87 3189
3232.41 3220
3232.95 2828
3233.48 2819
3234.02 2686
3234.56 3151
3235.09 2991
3235.63 2908
3236.16 2844
3236.70 2839
3237.24 2924
3237.77 2754
3238.31 2889
3238.85 3161
3239.38 3067
3239.92 3047
3240.46 3025
3241.00 3012
3241.53 2893
3242.07 2888
3242.61 3111
3243.14 3366
3243.68 2978
3244.22 3122
3244.75 3045
3245.29 2881
3245.83 2986
3246.37 3140
3246.90 3271
3247.44 3469
3247.98 3328
3248.52 3321
3249.05 3176
3249.59 3321
3250.13 3365
3250.67 3294
3251.20 3433
3251.74 3459
3252.28 3326
3252.82 3486
3253.36 3353
3253.89 3275
3254.43 3375
3254.97 3413
3255.51 3490
3256.05 3486
3256.58 3413
3257.12 3684
3257.66 3931
3258.20 4139
3258.74 4269
3259.28 4746
3259.81 5137
3260.35 5346
3260.89 5658
3261.43 5992
3261.97 6270
3262.51 6527
3263.05 6845
3263.59 7262
3264.12 8108
3264.66 8206
3265.20 8232
3265.74 8999
3266.28 9409
3266.82 9264
3267.36 9348
3267.90 9658
3268.44 9109
3268.98 8788
3269.51 8412
3270.05 7606
3270.59 7037
3271.13 6101
3271.67 5449
3272.21 4770
3272.75 4738
3273.29 4165
3273.83 3907
3274.37 4009
3274.91 3937
3275.45 3797
3275.99 3836
3276.53 3809
3277.07 3903
3277.61 3935
3278.15 4055
3278.69 3573
3279.23 3871
3279.77 3591
3280.31 3639
3280.85 3980
3281.39 3710
3281.93 3583
3282.47 3967
3283.01 3768
3283.55 3971
3284.09 4337
3284.63 4449
3285.17 4378
3285.71 4571
3286.25 4656
3286.79 4651
3287.34 4789
3287.88 4795
3288.42 4574
3288.96 4827
3289.50 4481
3290.04 4299
3290.58 4456
3291.12 4418
3291.66 4523
3292.20 4588
3292.74 4642
3293.29 4597
3293.83 4756
3294.37 4913
3294.91 4875
3295.45 4951
3295.99 4786
3296.53 4595
3297.08 4613
3297.62 4700
3298.16 4633
3298.70 4585
3299.24 4427
3299.78 4446
3300.33 4373
3300.87 4349
3301.41 4325
3301.95 4356
3302.49 4120
3303.04 4470
3303.58 4223
3304.12 4473
3304.66 4359
3305.20 4393
3305.75 4070
3306.29 4108
3306.83 4102
3307.37 3785
3307.92 4016
3308.46 3950
3309.00 3596
3309.54 3870
3310.09 3758
3310.63 3525
3311.17 3638
3311.71 3678
3312.26 3618
3312.80 3907
3313.34 4009
3313.89 3893
3314.43 4235
3314.97 4543
3315.51 4684
3316.06 4660
3316.60 5086
3317.14 5184
3317.69 5005
3318.23 5262
3318.77 5278
3319.32 4881
3319.86 4810
3320.40 5213
3320.95 4896
3321.49 4669
3322.03 5061
3322.58 4968
3323.12 4504
3323.67 4631
3324.21 4597
3324.75 4434
3325.30 4343
3325.84 4492
3326.38 4214
3326.93 4141
3327.47 4160
3328.02 4287
3328.56 4416
3329.10 4576
3329.65 5029
3330.19 5894
3330.74 6706
3331.28 8123
3331.83 9781
3332.37 11503
3332.92 13799
3333.46 15710
3334.00 18313
3334.55 20356
3335.09 22374
3335.64 24442
3336.18 25291
3336.73 25152
3337.27 25086
3337.82 23675
3338.36 22267
3338.91 20232
3339.45 17845
3340.00 15558
3340.54 13830
3341.09 11363
3341.63 9322
3342.18 7986
3342.72 6768
3343.27 5846
3343.81 5144
3344.36 4883
3344.90 4613
3345.45 4433
3346.00 4525
3346.54 4381
3347.09 4436
3347.63 4515
3348.18 4546
3348.72 4895
3349.27 5279
3349.82 4979
3350.36 5038
3350.91 5218
3351.45 5645
3352.00 5960
3352.55 5967
3353.09 6089
3353.64 5706
3354.18 5436
3354.73 5316
3355.28 5251
3355.82 4705
3356.37 4572
3356.92 4237
3357.46 4248
3358.01 4115
3358.56 3792
3359.10 3773
3359.65 3950
3360.20 3616
3360.74 3663
3361.29 3818
3361.84 3958
3362.38 4042
3362.93 3930
3363.48 3789
3364.02 3943
3364.57 4076
3365.12 3899
3365.66 4068
3366.21 3834
3366.76 3715
3367.31 3700
3367.85 3801
3368.40 3865
3368.95 4038
3369.50 3874
3370.04 3695
3370.59 3690
3371.14 3847
3371.69 3929
3372.23 4350
3372.78 4554
3373.33 4486
3373.88 4341
3374.42 4341
3374.97 4458
3375.52 4256
3376.07 4126
3376.62 3951
3377.16 4036
3377.71 3809
3378.26 3609
3378.81 3565
3379.36 3503
3379.91 3334
3380.45 3232
3381.00 3235
3381.55 3333
3382.10 3376
3382.65 3467
3383.20 3381
3383.75 3179
3384.29 3365
3384.84 3465
3385.39 3610
3385.94 3365
3386.49 3260
3387.04 3514
3387.59 3333
3388.14 3266
3388.68 3004
3389.23 3055
3389.78 3044
3390.33 2971
3390.88 2674
3391.43 2731
3391.98 2875
3392.53 3028
3393.08 2852
3393.63 3013
3394.18 2968
3394.73 2832
3395.28 2805
3395.83 2609
3396.38 2649
3396.93 2678
3397.48 2674
3398.02 2516
3398.57 2595
3399.12 2597
3399.67 2427
3400.22 2559
3400.77 2608
3401.32 2445
3401.87 2630
3402.42 2653
3402.97 2624
3403.52 2484
3404.08 2578
3404.63 2443
3405.18 2336
3405.73 2640
3406.28 2726
3406.83 2744
3407.38 2608
3407.93 2476
3408.48 2516
3409.03 2383
3409.58 2598
3410.13 2656
3410.68 2711
3411.23 2772
3411.78 3001
3412.33 2949
3412.89 2857
3413.44 2850
3413.99 2904
3414.54 2944
3415.09 2668
3415.64 2617
3416.19 2720
3416.74 2868
3417.29 2639
3417.85 2545
3418.40 2747
3418.95 2580
3419.50 2569
3420.05 2704
3420.60 2711
3421.16 2846
3421.71 2929
3422.26 3040
3422.81 3007
3423.36 3130
3423.91 3380
3424.47 3601
3425.02 3620
3425.57 3702
3426.12 3436
3426.67 3317
3427.23 3268
3427.78 2802
3428.33 2805
3428.88 2777
3429.44 2769
3429.99 2741
3430.54 2872
3431.09 2649
3431.64 2838
3432.20 2820
3432.75 2814
3433.30 2837
3433.86 2646
3434.41 2619
3434.96 2869
3435.51 2709
3436.07 2608
3436.62 2648
3437.17 2509
3437.73 2441
3438.28 2495
3438.83 2495
3439.38 2640
3439.94 2576
3440.49 2623
3441.04 2553
3441.60 2547
3442.15 2601
3442.70 2600
3443.26 2614
3443.81 2450
3444.36 2469
3444.92 2466
3445.47 2404
3446.03 2232
3446.58 2487
3447.13 2454
3447.69 2583
3448.24 2399
3448.79 2463
3449.35 2540
3449.90 2263
3450.46 2398
3451.01 2366
3451.56 2375
3452.12 2467
3452.67 2471
3453.23 2455
3453.78 2526
3454.34 2534
3454.89 2444
3455.44 2480
3456.00 2329
3456.55 2334
3457.11 2350
3457.66 2610
3458.22 2652
3458.77 2469
3459.33 2689
3459.88 2672
3460.44 2548
3460.99 2504
3461.55 2453
3462.10 2479
3462.66 2475
3463.21 2632
3463.77 2602
3464.32 2614
3464.88 2786
3465.43 2823
3465.99 2846
3466.54 2699
3467.10 2813
3467.65 2936
3468.21 3126
3468.76 2920
3469.32 3144
3469.87 3258
3470.43 3181
3470.99 3217
3471.54 3129
3472.10 3144
3472.65 3019
3473.21 3232
3473.76 3379
3474.32 3377
3474.88 3351
3475.43 3385
3475.99 3353
3476.54 3236
3477.10 3309
3477.66 3372
3478.21 3287
3478.77 3508
3479.33 3360
3479.88 3206
3480.44 3438
3480.99 3363
3481.55 3537
3482.11 3391
3482.66 3426
3483.22 3516
3483.78 3629
3484.33 3735
3484.89 3749
3485.45 3676
3486.00 3878
3486.56 4210
3487.12 4356
3487.68 4585
3488.23 5259
3488.79 6059
3489.35 7056
3489.90 7995
3490.46 8928
3491.02 9507
3491.58 10138
3492.13 10876
3492.69 10938
3493.25 10369
3493.81 10140
3494.36 9848
3494.92 9110
3495.48 8522
3496.04 7651
3496.59 6955
3497.15 6393
3497.71 5885
3498.27 5991
3498.82 5676
3499.38 6047
3499.94 6342
3500.50 6809
3501.06 7104
3501.61 7972
3502.17 8504
3502.73 8706
3503.29 9953
3503.85 10205
3504.41 10734
3504.96 11311
3505.52 11732
3506.08 11948
3506.64 11734
3507.20 10872
3507.76 10106
3508.32 9396
3508.87 8953
3509.43 7965
3509.99 6868
3510.55 6145
3511.11 5495
3511.67 5007
3512.23 4322
3512.79 4221
3513.34 3976
3513.90 3766
3514.46 3534
3515.02 3507
3515.58 3134
3516.14 3148
3516.70 3108
3517.26 3173
3517.82 3180
3518.38 3151
3518.94 3064
3519.50 3134
3520.06 3228
3520.62 3123
3521.18 3184
3521.74 3478
3522.30 3357
3522.86 3382
3523.42 3240
3523.97 3054
3524.53 3017
3525.09 3103
3525.65 3133
3526.21 2951
3526.77 2818
3527.34 2785
3527.90 2696
3528.46 2819
3529.02 2672
3529.58 2850
3530.14 2799
3530.70 2981
3531.26 3093
3531.82 2982
3532.38 3060
3532.94 3125
3533.50 3055
3534.06 3223
3534.62 3257
3535.18 3273
3535.74 3126
3536.30 3129
3536.86 3109
3537.43 3188
3537.99 3119
3538.55 3122
3539.11 3040
3539.67 3098
3540.23 3072
3540.79 2959
3541.35 2945
3541.91 3002
3542.48 3043
3543.04 2993
3543.60 3037
3544.16 2908
3544.72 3167
3545.28 3055
3545.84 2949
3546.41 2804
3546.97 2649
3547.53 2818
3548.09 2620
3548.65 2604
3549.22 2694
3549.78 2588
3550.34 2556
3550.90 2467
3551.46 2545
3552.03 2429
3552.59 2474
3553.15 2314
3553.71 2279
3554.27 2315
3554.84 2306
3555.40 2394
3555.96 2306
3556.52 2516
3557.09 2598
3557.65 2661
3558.21 2512
3558.77 2529
3559.34 2594
3559.90 2404
3560.46 2570
3561.03 2564
3561.59 2655
3562.15 2549
3562.71 2601
3563.28 2616
3563.84 2485
3564.40 2620
3564.97 2576
3565.53 2368
3566.09 2579
3566.66 2290
3567.22 2319
3567.78 2519
3568.35 2495
3568.91 2618
3569.47 2608
3570.04 2560
3570.60 2396
3571.16 2314
3571.73 2477
3572.29 2472
3572.85 2439
3573.42 2388
3573.98 2436
3574.55 2678
3575.11 2787
3575.67 2851
3576.24 2882
3576.80 3132
3577.37 3032
3577.93 3002
3578.49 2991
3579.06 3029
3579.62 2982
3580.19 2796
3580.75 2819
3581.32 2960
3581.88 2693
3582.45 2610
3583.01 2469
3583.57 2401
3584.14 2438
3584.70 2297
3585.27 2289
3585.83 2378
3586.40 2434
3586.96 2417
3587.53 2495
3588.09 2199
3588.66 2150
3589.22 2032
3589.79 2140
3590.35 2360
3590.92 2348
3591.48 2267
3592.05 2251
3592.61 2168
3593.18 2257
3593.75 2082
3594.31 2266
3594.88 2217
3595.44 2303
3596.01 2277
3596.57 2292
3597.14 2268
3597.70 2272
3598.27 2165
3598.84 2147
3599.40 2191
3599.97 2185
3600.53 2172
3601.10 2230
3601.67 2035
3602.23 2020
3602.80 2031
3603.36 2159
3603.93 2145
3604.50 2026
3605.06 2008
3605.63 2061
3606.20 2196
3606.76 2200
3607.33 2185
3607.89 2256
3608.46 2129
3609.03 2247
3609.59 2033
3610.16 1912
3610.73 2024
3611.29 1902
3611.86 2134
3612.43 1941
3613.00 1981
3613.56 2179
3614.13 2172
3614.70 2290
3615.26 2134
3615.83 2178
3616.40 2524
3616.97 2608
3617.53 2677
3618.10 2468
3618.67 2475
3619.23 2552
3619.80 2506
3620.37 2442
3620.94 2440
3621.50 2573
3622.07 2289
3622.64 2321
3623.21 2110
3623.78 1961
3624.34 2113
3624.91 2114
3625.48 2219
3626.05 1958
3626.61 1961
3627.18 1932
3627.75 1925
3628.32 2073
3628.89 1982
3629.46 2080
3630.02 2104
3630.59 2044
3631.16 2045
3631.73 2116
3632.30 2115
3632.87 1988
3633.43 2098
3634.00 1991
3634.57 1884
3635.14 2172
3635.71 2121
3636.28 2116
3636.85 2097
3637.41 2235
3637.98 2376
3638.55 2370
3639.12 2091
3639.69 2293
3640.26 2454
3640.83 2742
3641.40 2685
3641.97 2549
3642.54 2618
3643.11 2798
3643.68 2589
3644.24 2523
3644.81 2299
3645.38 2316
3645.95 2366
3646.52 2391
3647.09 2342
3647.66 2327
3648.23 2384
3648.80 2222
3649.37 2322
3649.94 2165
3650.51 2118
3651.08 2232
3651.65 2317
3652.22 2438
3652.79 2630
3653.36 2602
3653.93 2554
3654.50 2430
3655.07 2273
3655.64 2378
3656.21 2320
3656.78 2319
3657.35 2264
3657.92 2293
3658.49 2292
3659.06 2258
3659.63 2127
3660.20 2078
3660.78 2134
3661.35 2169
3661.92 2097
3662.49 2271
3663.06 2354
3663.63 2345
3664.20 2500
3664.77 2453
3665.34 2537
3665.91 2504
3666.48 2520
3667.06 2680
3667.63 2576
3668.20 2519
3668.77 2395
3669.34 2286
3669.91 2175
3670.48 2169
3671.05 2167
3671.63 2094
3672.20 2120
3672.77 2206
3673.34 2394
3673.91 2152
3674.48 2341
3675.06 2190
3675.63 2498
3676.20 2265
3676.77 2334
3677.34 2370
3677.92 2229
3678.49 2348
3679.06 2293
3679.63 2282
3680.20 2136
3680.78 2116
3681.35 2058
3681.92 2146
3682.49 2102
3683.07 1917
3683.64 1776
3684.21 1946
3684.78 1986
3685.36 1868
3685.93 1982
3686.50 2017
3687.07 2111
3687.65 2126
3688.22 2158
3688.79 2226
3689.37 2000
3689.94 2044
3690.51 2055
3691.08 2145
3691.66 2105
3692.23 2087
3692.80 1989
3693.38 2106
3693.95 2038
3694.52 1899
3695.10 1953
3695.67 1879
3696.24 1952
3696.82 1995
3697.39 1857
3697.96 1800
3698.54 1876
3699.11 1964
3699.68 2098
3700.26 2045
3700.83 1936
3701.41 2049
3701.98 1988
3702.55 1923
3703.13 1881
3703.70 1970
3704.28 1934
3704.85 2006
3705.42 1968
3706.00 2159
3706.57 1968
3707.15 1769
3707.72 1954
3708.30 1896
3708.87 2076
3709.44 1951
3710.02 1956
3710.59 2028
3711.17 1860
3711.74 1858
3712.32 2062
3712.89 2115
3713.47 2249
3714.04 2151
3714.62 2034
3715.19 2076
3715.77 2086
3716.34 1856
3716.92 1997
3717.49 2056
3718.07 2115
3718.64 2100
3719.22 2052
3719.79 1853
3720.37 1855
3720.94 1859
3721.52 1970
3722.09 1835
3722.67 1778
3723.24 1893
3723.82 1842
3724.40 1920
3724.97 1868
3725.55 1879
3726.12 1972
3726.70 1842
3727.27 1922
3727.85 1881
3728.43 1979
3729.00 2014
3729.58 2253
3730.15 2061
3730.73 2019
3731.31 2047
3731.88 2039
3732.46 2105
3733.03 2055
3733.61 1996
3734.19 1995
3734.76 2024
3735.34 1988
3735.92 2073
3736.49 1837
3737.07 2047
3737.65 1975
3738.22 1908
3738.80 1824
3739.38 1828
3739.95 1919
3740.53 2012
3741.11 2071
3741.68 1973
3742.26 1869
3742.84 1860
3743.42 2056
3743.99 2010
3744.57 1995
3745.15 1915
3745.72 1919
3746.30 1974
3746.88 2051
3747.46 2057
3748.03 2009
3748.61 1982
3749.19 2115
3749.77 2282
3750.34 2122
3750.92 2011
3751.50 1949
3752.08 2114
3752.65 2080
3753.23 2079
3753.81 2045
3754.39 2031
3754.97 1937
3755.54 1887
3756.12 2006
3756.70 2145
3757.28 1937
3757.86 2022
3758.44 1939
3759.01 2016
3759.59 1995
3760.17 1948
3760.75 2083
3761.33 2069
3761.91 2138
3762.48 2323
3763.06 2080
3763.64 2024
3764.22 2089
3764.80 2023
3765.38 2009
3765.96 1982
3766.53 1939
3767.11 2057
3767.69 1951
3768.27 1836
3768.85 1734
3769.43 2020
3770.01 2096
3770.59 2109
3771.17 2161
3771.75 2144
3772.33 1997
3772.91 2123
3773.48 2076
3774.06 2214
3774.64 2057
3775.22 1984
3775.80 2117
3776.38 2020
3776.96 2108
3777.54 1988
3778.12 1905
3778.70 1980
3779.28 1850
3779.86 1995
3780.44 2040
3781.02 1994
3781.60 1959
3782.18 1852
3782.76 1922
3783.34 1885
3783.92 1958
3784.50 1979
3785.08 1785
3785.66 2092
3786.24 2011
3786.82 1950
3787.40 2051
3787.98 1979
3788.56 1891
3789.15 2060
3789.73 2148
3790.31 2019
3790.89 2047
3791.47 2062
3792.05 2041
3792.63 2000
3793.21 2274
3793.79 2227
3794.37 2280
3794.95 2331
3795.53 2308
3796.12 2409
3796.70 2636
3797.28 2391
3797.86 2394
3798.44 2427
3799.02 2529
3799.60 2416
3800.18 2653
3800.77 2663
3801.35 2653
3801.93 2609
3802.51 2777
3803.09 2933
3803.67 2753
3804.26 2520
3804.84 2532
3805.42 2756
3806.00 2846
3806.58 2874
3807.17 2797
3807.75 2807
3808.33 2865
3808.91 2763
3809.49 2761
3810.08 3151
3810.66 3059
3811.24 3188
3811.82 3170
3812.41 3252
3812.99 3440
3813.57 3282
3814.15 3450
3814.74 3442
3815.32 3501
3815.90 3353
3816.48 3363
3817.07 3433
3817.65 3205
3818.23 3085
3818.81 2934
3819.40 2736
3819.98 2681
3820.56 2722
3821.15 2489
3821.73 2443
3822.31 2504
3822.90 2288
3823.48 2149
3824.06 2152
3824.65 2199
3825.23 2230
3825.81 2263
3826.40 2173
3826.98 2152
3827.56 2040
3828.15 1947
3828.73 2002
3829.31 1984
3829.90 1996
3830.48 1999
3831.06 1989
3831.65 2118
3832.23 1991
3832.82 2004
3833.40 2009
3833.98 2169
3834.57 2048
3835.15 1949
3835.74 2095
3836.32 1968
3836.91 1858
3837.49 1821
3838.07 1843
3838.66 1934
3839.24 2055
3839.83 1888
3840.41 1991
3841.00 2002
3841.58 1843
3842.17 2013
3842.75 1858
3843.34 1790
3843.92 1818
3844.50 1834
3845.09 2087
3845.67 1745
3846.26 1803
3846.84 1793
3847.43 1935
3848.01 1915
3848.60 1792
3849.18 1694
3849.77 1736
3850.36 1918
3850.94 1924
3851.53 1755
3852.11 1896
3852.70 1866
3853.28 1876
3853.87 1781
3854.45 1765
3855.04 1707
3855.62 1838
3856.21 1901
3856.80 1801
3857.38 1918
3857.97 1868
3858.55 1793
3859.14 2006
3859.73 1966
3860.31 1994
3860.90 2055
3861.48 2150
3862.07 2064
3862.66 2057
3863.24 2158
3863.83 2250
3864.42 2216
3865.00 2138
3865.59 2178
3866.17 2172
3866.76 2178
3867.35 2061
3867.93 1993
3868.52 2103
3869.11 2149
3869.69 2067
3870.28 2076
3870.87 1986
3871.45 2172
3872.04 1958
3872.63 1994
3873.22 2077
3873.80 2027
3874.39 2093
3874.98 1988
3875.56 2018
3876.15 2014
3876.74 2066
3877.33 2104
3877.91 2118
3878.50 1981
3879.09 1848
3879.68 1835
3880.26 1913
3880.85 1870
3881.44 1925
3882.03 1919
3882.61 1785
3883.20 1834
3883.79 1868
3884.38 1860
3884.97 1922
3885.55 1861
3886.14 1761
3886.73 1861
3887.32 1978
3887.91 1896
3888.49 1883
3889.08 2038
3889.67 2083
3890.26 2186
3890.85 1900
3891.44 1971
3892.02 2142
3892.61 2059
3893.20 2003
3893.79 1998
3894.38 2126
3894.97 2141
3895.56 2078
3896.14 1937
3896.73 2074
3897.32 2121
3897.91 1979
3898.50 1937
3899.09 1915
3899.68 2123
3900.27 2185
3900.86 1946
3901.44 2196
3902.03 2113
3902.62 1760
3903.21 1826
3903.80 1981
3904.39 2141
3904.98 2006
3905.57 1993
3906.16 1965
3906.75 1880
3907.34 1922
3907.93 2055
3908.52 2173
3909.11 2004
3909.70 1904
3910.29 2010
3910.88 1903
3911.47 1877
3912.06 1831
3912.65 1742
3913.24 1908
3913.83 1902
3914.42 1731
3915.01 1729
3915.60 1741
3916.19 1600
3916.78 1878
3917.37 1802
3917.96 1847
3918.55 1826
3919.14 1798
3919.73 1862
3920.32 1849
3920.91 1848
3921.50 1962
3922.09 1805
3922.68 1844
3923.27 1981
3923.87 1870
3924.46 1782
3925.05 1699
3925.64 1735
3926.23 1835
3926.82 1815
3927.41 1736
3928.00 1665
3928.59 1729
3929.18 1721
3929.78 1834
3930.37 1709
3930.96 1682
3931.55 1705
3932.14 1685
3932.73 1641
3933.32 1612
3933.92 1735
3934.51 1765
3935.10 1704
3935.69 1618
3936.28 1673
3936.87 1805
3937.47 1829
3938.06 2104
3938.65 2097
3939.24 2071
3939.83 1949
3940.43 1999
3941.02 1999
3941.61 2074
3942.20 2199
3942.80 2215
3943.39 2243
3943.98 2128
3944.57 2229
3945.17 2161
3945.76 2158
3946.35 2197
3946.94 1907
3947.54 1938
3948.13 1992
3948.72 1729
3949.31 1808
3949.91 1765
3950.50 1678
3951.09 1734
3951.68 1894
3952.28 1798
3952.87 1845
3953.46 1752
3954.06 1795
3954.65 1802
3955.24 1794
3955.84 1968
3956.43 2065
3957.02 2145
3957.62 1908
3958.21 1873
3958.80 1993
3959.40 1982
3959.99 2076
3960.58 2098
3961.18 2046
3961.77 2022
3962.37 2114
3962.96 2038
3963.55 1930
3964.15 1881
3964.74 1860
3965.33 1950
3965.93 2020
3966.52 2018
3967.12 1941
3967.71 1910
3968.31 1957
3968.90 1928
3969.49 2028
3970.09 2106
3970.68 1888
3971.28 1907
3971.87 1975
3972.47 1880
3973.06 1675
3973.65 1815
3974.25 1973
3974.84 1935
3975.44 2091
3976.03 2354
3976.63 2097
3977.22 2093
3977.82 2038
3978.41 2224
3979.01 2042
3979.60 2144
3980.20 2239
3980.79 2102
3981.39 2028
3981.98 2123
3982.58 1950
3983.17 2076
3983.77 1946
3984.36 1898
3984.96 2004
3985.56 2170
3986.15 2159
3986.75 2375
3987.34 2193
3987.94 2334
3988.53 2034
3989.13 1878
3989.73 2018
3990.32 2178
3990.92 2066
3991.51 2102
3992.11 2205
3992.71 2228
3993.30 2124
3993.90 2275
3994.49 2454
3995.09 2388
3995.69 2318
3996.28 2348
3996.88 2297
3997.47 2420
3998.07 2320
3998.67 2162
3999.26 2128
3999.86 2139
4000.46 2212
4001.05 2040
4001.65 2149
4002.25 2189
4002.84 2074
4003.44 2098
4004.04 2435
4004.63 2385
4005.23 2243
4005.83 2314
4006.43 2381
4007.02 2157
4007.62 2192
4008.22 2160
4008.81 2122
4009.41 2146
4010.01 2149
4010.61 2097
4011.20 2093
4011.80 2207
4012.40 2372
4013.00 2158
4013.59 1996
4014.19 1998
4014.79 2132
4015.39 2013
4015.98 2065
4016.58 2114
4017.18 2065
4017.78 2026
4018.38 2071
4018.97 2200
4019.57 2094
4020.17 2101
4020.77 2172
4021.37 2339
4021.96 2117
4022.56 2119
4023.16 2351
4023.76 2555
4024.36 2439
4024.96 2704
4025.55 2898
4026.15 3267
4026.75 3152
4027.35 3293
4027.95 3584
4028.55 3917
4029.15 4075
4029.74 3830
4030.34 3823
4030.94 3920
4031.54 3478
4032.14 3225
4032.74 3374
4033.34 3213
4033.94 2833
4034.54 2472
4035.14 2463
4035.73 2334
4036.33 2360
4036.93 2282
4037.53 2022
4038.13 2044
4038.73 1887
4039.33 2126
4039.93 2142
4040.53 2085
4041.13 1795
4041.73 1722
4042.33 1828
4042.93 1862
4043.53 2008
4044.13 1837
4044.73 1714
4045.33 1797
4045.93 1889
4046.53 1747
4047.13 1824
4047.73 1771
4048.33 1691
4048.93 1795
4049.53 1845
4050.13 1861
4050.73 1816
4051.33 1871
4051.93 1832
4052.53 1880
4053.13 1958
4053.73 2257
4054.33 1951
4054.93 1894
4055.53 1910
4056.13 1933
4056.74 2056
4057.34 2036
4057.94 1975
4058.54 2055
4059.14 2084
4059.74 2014
4060.34 2010
4060.94 1876
4061.54 1839
4062.14 2014
4062.75 2157
4063.35 2111
4063.95 2070
4064.55 2097
4065.15 2043
4065.75 1925
4066.35 1967
4066.96 2093
4067.56 2072
4068.16 1950
4068.76 1916
4069.36 1960
4069.96 2051
4070.57 1986
4071.17 1965
4071.77 1879
4072.37 1817
4072.97 1890
4073.58 1827
4074.18 1835
4074.78 1911
4075.38 1945
4075.98 1912
4076.59 1873
4077.19 1764
4077.79 1920
4078.39 1819
4079.00 1828
4079.60 1790
4080.20 1697
4080.80 1652
4081.41 1807
4082.01 1669
4082.61 1677
4083.21 1739
4083.82 1744
4084.42 1683
4085.02 1680
4085.63 1750
4086.23 1812
4086.83 1819
4087.43 1766
4088.04 1761
4088.64 1709
4089.24 1559
4089.85 1757
4090.45 1751
4091.05 1666
4091.66 2012
4092.26 1879
4092.86 1783
4093.47 1602
4094.07 1730
4094.67 1663
4095.28 1621
4095.88 1717
4096.49 1775
4097.09 1657
4097.69 1720
4098.30 1788
4098.90 1774
4099.50 1864
4100.11 1839
4100.71 1820
4101.32 1869
4101.92 1697
4102.52 1580
4103.13 1755
4103.73 1582
4104.34 1786
4104.94 1718
4105.55 1685
4106.15 1691
4106.76 1834
4107.36 1886
4107.96 1807
4108.57 1713
4109.17 1836
4109.78 1925
4110.38 1745
4110.99 1752
4111.59 1663
4112.20 1752
4112.80 1814
4113.41 1832
4114.01 1823
4114.62 1628
4115.22 1704
4115.83 1754
4116.43 1653
4117.04 1709
4117.64 1868
4118.25 1661
4118.85 1723
4119.46 1800
4120.06 1800
4120.67 1688
4121.28 1749
4121.88 1530
4122.49 1643
4123.09 1753
4123.70 1657
4124.30 1789
4124.91 1635
4125.52 1753
4126.12 1633
4126.73 1698
4127.33 1664
4127.94 1617
4128.55 1733
4129.15 1699
4129.76 1702
4130.36 1791
4130.97 1865
4131.58 1730
4132.18 1748
4132.79 1860
4133.40 1780
4134.00 1829
4134.61 1810
4135.22 1916
4135.82 1946
4136.43 1822
4137.04 1958
4137.64 1866
4138.25 1910
4138.86 2143
4139.46 2086
4140.07 2116
4140.68 2229
4141.28 2098
4141.89 2159
4142.50 2235
4143.11 2283
4143.71 2237
4144.32 2090
4144.93 2032
4145.53 1949
4146.14 1874
4146.75 1785
4147.36 1879
4147.96 1966
4148.57 1754
4149.18 1800
4149.79 1711
4150.39 1631
4151.00 1649
4151.61 1885
4152.22 1774
4152.83 1909
4153.43 1872
4154.04 1914
4154.65 1815
4155.26 1725
4155.87 1891
4156.47 1868
4157.08 1924
4157.69 1893
4158.30 2085
4158.91 2192
4159.52 2017
4160.12 1991
4160.73 2016
4161.34 2075
4161.95 1986
4162.56 2062
4163.17 1868
4163.77 1847
4164.38 1837
4164.99 1745
4165.60 1734
4166.21 1717
4166.82 1781
4167.43 1813
4168.04 1844
4168.65 1937
4169.25 1824
4169.86 1868
4170.47 1831
4171.08 1833
4171.69 1787
4172.30 1759
4172.91 1859
4173.52 2005
4174.13 1929
4174.74 1826
4175.35 1796
4175.96 1769
4176.57 1910
4177.18 2093
4177.79 1826
4178.40 1737
4179.01 1835
4179.62 1872
4180.23 1898
4180.84 1797
4181.45 1936
4182.06 1912
4182.67 1811
4183.28 1841
4183.89 2037
4184.50 1941
4185.11 2006
4185.72 1846
4186.33 2020
4186.94 1858
4187.55 1966
4188.16 1925
4188.77 1797
4189.38 1818
4189.99 1928
4190.60 1897
4191.21 2081
4191.82 2061
4192.43 1991
4193.04 2050
4193.65 2035
4194.26 1943
4194.88 2069
4195.49 1975
4196.10 2054
4196.71 2066
4197.32 2085
4197.93 2026
4198.54 2042
4199.15 1958
4199.76 1865
4200.38 2112
4200.99 1830
4201.60 1789
4202.21 1862
4202.82 1644
4203.43 1804
4204.05 1846
4204.66 1832
4205.27 1837
4205.88 1966
4206.49 1863
4207.10 1854
4207.72 1764
4208.33 1886
4208.94 1807
4209.55 1743
4210.16 1962
4210.78 1800
4211.39 1791
4212.00 1935
4212.61 1974
4213.22 1900
4213.84 2111
4214.45 1935
4215.06 1955
4215.67 1851
4216.29 1862
4216.90 2215
4217.51 2213
4218.12 2140
4218.74 1935
4219.35 2005
4219.96 1997
4220.58 2328
4221.19 2184
4221.80 2186
4222.41 2093
4223.03 2115
4223.64 2115
4224.25 2112
4224.87 2225
4225.48 1986
4226.09 2185
4226.71 2238
4227.32 2165
4227.93 2075
4228.55 2017
4229.16 2370
4229.77 2233
4230.39 2329
4231.00 2752
4231.61 2780
4232.23 2902
4232.84 3154
4233.45 3299
4234.07 3295
4234.68 3482
4235.30 3332
4235.91 3336
4236.52 3410
4237.14 3287
4237.75 3188
4238.37 2980
4238.98 2711
4239.59 2783
4240.21 2664
4240.82 2325
4241.44 2375
4242.05 2345
4242.67 2141
4243.28 2171
4243.90 2177
4244.51 2127
4245.12 2106
4245.74 2095
4246.35 2163
4246.97 2069
4247.58 2202
4248.20 2230
4248.81 2027
4249.43 2117
4250.04 2008
4250.66 2071
4251.27 2227
4251.89 2073
4252.50 2187
4253.12 2096
4253.73 2006
4254.35 2096
4254.96 2071
4255.58 1879
4256.19 1983
4256.81 2098
4257.43 1904
4258.04 1954
4258.66 2009
4259.27 1988
4259.89 1965
4260.50 1900
4261.12 2081
4261.73 2006
4262.35 2069
4262.97 2051
4263.58 1934
4264.20 2025
4264.81 2225
4265.43 2236
4266.05 2242
4266.66 2196
4267.28 2263
4267.90 2112
4268.51 2369
4269.13 2347
4269.74 2241
4270.36 2291
4270.98 2107
4271.59 2355
4272.21 2313
4272.83 2302
4273.44 2334
4274.06 2271
4274.68 2462
4275.29 2637
4275.91 2694
4276.53 2641
4277.14 2967
4277.76 2924
4278.38 2752
4279.00 2923
4279.61 3025
4280.23 2774
4280.85 2567
4281.46 2435
4282.08 2308
4282.70 2123
4283.32 2147
4283.93 2079
4284.55 2142
4285.17 2118
4285.79 2186
4286.40 2167
4287.02 2209
4287.64 2176
4288.26 2172
4288.87 2175
4289.49 2329
4290.11 2213
4290.73 2248
4291.35 2228
4291.96 2116
4292.58 2204
4293.20 2024
4293.82 2004
4294.44 2078
4295.05 1896
4295.67 2026
4296.29 2057
4296.91 2038
4297.53 1924
4298.15 1850
4298.76 1932
4299.38 1930
4300.00 1892
4300.62 1877
4301.24 1941
4301.86 1836
4302.48 1847
4303.09 1958
4303.71 1850
4304.33 1844
4304.95 1788
4305.57 2018
4306.19 2010
4306.81 1836
4307.43 1812
4308.05 1910
4308.67 1850
4309.28 1897
4309.90 1885
4310.52 1845
4311.14 1892
4311.76 1839
4312.38 1808
4313.00 1931
4313.62 1888
4314.24 1864
4314.86 1981
4315.48 1843
4316.10 1831
4316.72 1858
4317.34 1976
4317.96 2022
4318.58 2059
4319.20 1974
4319.82 1969
4320.44 2079
4321.06 2026
4321.68 1863
4322.30 1947
4322.92 2013
4323.54 2100
4324.16 2115
4324.78 2011
4325.40 1861
4326.02 2005
4326.64 2007
4327.26 1948
4327.88 2006
4328.50 2079
4329.12 2232
4329.74 2232
4330.36 2183
4330.99 2210
4331.61 2161
4332.23 2252
4332.85 2119
4333.47 2273
4334.09 2216
4334.71 2376
4335.33 2441
4335.95 2704
4336.57 2695
4337.20 2697
4337.82 2826
4338.44 2718
4339.06 2690
4339.68 2862
4340.30 2889
4340.92 2841
4341.55 2861
4342.17 2855
4342.79 3228
4343.41 3506
4344.03 3700
4344.65 3929
4345.28 4230
4345.90 4374
4346.52 4588
4347.14 5060
4347.76 5528
4348.39 5246
4349.01 5183
4349.63 4428
4350.25 4146
4350.87 3994
4351.50 3407
4352.12 3173
4352.74 2878
4353.36 2913
4353.99 2595
4354.61 2430
4355.23 2307
4355.85 2256
4356.48 2396
4357.10 2071
4357.72 2172
4358.34 2418
4358.97 2264
4359.59 2204
4360.21 2322
4360.84 2351
4361.46 2223
4362.08 2335
4362.70 2285
4363.33 2359
4363.95 2099
4364.57 2220
4365.20 2176
4365.82 2134
4366.44 2006
4367.07 1941
4367.69 1924
4368.31 1881
4368.94 1948
4369.56 1900
4370.19 1834
4370.81 1848
4371.43 1847
4372.06 1848
4372.68 1913
4373.30 1942
4373.93 1940
4374.55 1687
4375.18 1757
4375.80 1771
4376.42 1804
4377.05 1660
4377.67 1750
4378.30 1995
4378.92 1815
4379.54 1898
4380.17 2046
4380.79 2080
4381.42 1961
4382.04 2048
4382.67 2013
4383.29 1883
4383.92 1914
4384.54 1872
4385.16 1985
4385.79 2019
4386.41 1835
4387.04 1837
4387.66 1853
4388.29 1835
4388.91 1792
4389.54 1890
4390.16 1858
4390.79 1847
4391.41 1822
4392.04 1806
4392.66 1728
4393.29 1816
4393.91 1732
4394.54 1652
4395.17 1588
4395.79 1692
4396.42 1801
4397.04 1652
4397.67 1601
4398.29 1509
4398.92 1668
4399.54 1745
4400.17 1770
4400.80 1874
4401.42 1798
4402.05 1840
4402.67 1736
4403.30 1733
4403.93 1769
4404.55 1784
4405.18 1697
4405.80 1616
4406.43 1676
4407.06 1672
4407.68 1801
4408.31 1694
4408.93 1727
4409.56 1765
4410.19 1631
4410.81 1672
4411.44 1793
4412.07 1715
4412.69 1728
4413.32 1820
4413.95 1660
4414.57 1609
4415.20 1703
4415.83 1695
4416.45 1726
4417.08 1700
4417.71 1550
4418.34 1519
4418.96 1612
4419.59 1780
4420.22 1699
4420.84 1657
4421.47 1685
4422.10 1580
4422.73 1649
4423.35 1583
4423.98 1634
4424.61 1612
4425.24 1508
4425.86 1612
4426.49 1453
4427.12 1542
4427.75 1533
4428.37 1519
4429.00 1647
4429.63 1643
4430.26 1615
4430.89 1492
4431.51 1568
4432.14 1567
4432.77 1551
4433.40 1620
4434.03 1653
4434.65 1778
4435.28 1866
4435.91 1640
4436.54 1713
4437.17 1635
4437.80 1576
4438.42 1696
4439.05 1650
4439.68 1549
4440.31 1579
4440.94 1667
4441.57 1667
4442.20 1628
4442.82 1691
4443.45 1605
4444.08 1594
4444.71 1710
4445.34 1778
4445.97 1595
4446.60 1640
4447.23 1687
4447.86 1854
4448.48 1845
4449.11 2011
4449.74 1823
4450.37 1802
4451.00 1734
4451.63 1680
4452.26 1783
4452.89 1868
4453.52 1702
4454.15 1721
4454.78 1799
4455.41 1741
4456.04 1710
4456.67 1834
4457.30 1873
4457.93 1729
4458.56 1567
4459.19 1710
4459.82 1654
4460.45 1629
4461.08 1596
4461.71 1404
4462.34 1494
4462.97 1556
4463.60 1507
4464.23 1635
4464.86 1608
4465.49 1537
4466.12 1512
4466.75 1544
4467.38 1514
4468.01 1431
4468.64 1549
4469.27 1560
4469.90 1606
4470.53 1568
4471.16 1590
4471.80 1606
4472.43 1549
4473.06 1597
4473.69 1627
4474.32 1409
4474.95 1429
4475.58 1476
4476.21 1503
4476.84 1615
4477.47 1646
4478.11 1613
4478.74 1677
4479.37 1489
4480.00 1474
4480.63 1545
4481.26 1568
4481.89 1600
4482.53 1472
4483.16 1499
4483.79 1611
4484.42 1713
4485.05 1673
4485.68 1578
4486.32 1722
4486.95 1773
4487.58 1608
4488.21 1703
4488.84 1765
4489.48 1561
4490.11 1567
4490.74 1498
4491.37 1548
4492.00 1600
4492.64 1628
4493.27 1757
4493.90 1617
4494.53 1548
4495.17 1567
4495.80 1402
4496.43 1569
4497.06 1571
4497.70 1566
4498.33 1726
4498.96 1846
4499.60 1926
4500.23 2068
4500.86 2034
4501.49 1952
4502.13 2037
4502.76 1952
4503.39 2054
4504.03 2019
4504.66 2029
4505.29 1902
4505.93 1752
4506.56 1840
4507.19 1847
4507.83 2067
4508.46 1876
4509.09 1719
4509.73 1603
4510.36 1721
4510.99 1643
4511.63 1587
4512.26 1594
4512.89 1637
4513.53 1581
4514.16 1712
4514.80 1824
4515.43 1594
4516.06 1465
4516.70 1474
4517.33 1519
4517.96 1568
4518.60 1571
4519.23 1523
4519.87 1698
4520.50 1664
4521.14 1773
4521.77 1847
4522.40 1666
4523.04 1527
4523.67 1651
4524.31 1744
4524.94 1631
4525.58 1660
4526.21 1750
4526.85 1664
4527.48 1611
4528.12 1756
4528.75 1765
4529.39 1933
4530.02 2005
4530.66 1953
4531.29 1859
4531.93 1838
4532.56 1988
4533.20 2127
4533.83 1959
4534.47 1776
4535.10 1732
4535.74 1770
4536.37 1840
4537.01 1770
4537.64 1705
4538.28 1901
4538.91 1892
4539.55 1628
4540.19 1692
4540.82 1643
4541.46 1550
4542.09 1592
4542.73 1525
4543.36 1577
4544.00 1684
4544.64 1701
4545.27 1627
4545.91 1625
4546.54 1538
4547.18 1596
4547.82 1637
4548.45 1629
4549.09 1534
4549.73 1520
4550.36 1563
4551.00 1501
4551.63 1583
4552.27 1500
4552.91 1642
4553.54 1511
4554.18 1591
4554.82 1464
4555.45 1629
4556.09 1618
4556.73 1536
4557.36 1613
4558.00 1699
4558.64 1396
4559.27 1281
4559.91 1388
4560.55 1423
4561.19 1423
4561.82 1508
4562.46 1411
4563.10 1577
4563.73 1677
4564.37 1573
4565.01 1479
4565.65 1478
4566.28 1563
4566.92 1694
4567.56 1567
4568.20 1669
4568.83 1601
4569.47 1453
4570.11 1594
4570.75 1650
4571.39 1479
4572.02 1517
4572.66 1572
4573.30 1505
4573.94 1627
4574.58 1455
4575.21 1392
4575.85 1500
4576.49 1582
4577.13 1735
4577.77 1676
4578.40 1493
4579.04 1607
4579.68 1518
4580.32 1531
4580.96 1583
4581.60 1575
4582.24 1453
4582.87 1540
4583.51 1584
4584.15 1512
4584.79 1634
4585.43 1528
4586.07 1499
4586.71 1646
4587.35 1570
4587.98 1733
4588.62 1731
4589.26 1691
4589.90 1854
4590.54 1930
4591.18 1914
4591.82 1921
4592.46 1983
4593.10 2015
4593.74 1917
4594.38 1997
4595.02 1890
4595.66 1728
4596.29 1716
4596.93 1724
4597.57 1690
4598.21 1525
4598.85 1651
4599.49 1579
4600.13 1645
4600.77 1664
4601.41 1684
4602.05 1780
4602.69 1701
4603.33 1912
4603.97 1778
4604.61 1824
4605.25 1632
4605.89 1781
4606.53 1718
4607.17 1574
4607.81 1600
4608.45 1692
4609.10 1635
4609.74 1673
4610.38 1697
4611.02 1665
4611.66 1719
4612.30 1652
4612.94 1705
4613.58 1750
4614.22 1771
4614.86 1874
4615.50 1725
4616.14 1829
4616.78 1762
4617.42 1740
4618.07 1776
4618.71 1816
4619.35 1960
4619.99 1773
4620.63 1709
4621.27 1698
4621.91 1588
4622.55 1645
4623.20 1505
4623.84 1598
4624.48 1603
4625.12 1474
4625.76 1575
4626.40 1433
4627.05 1485
4627.69 1558
4628.33 1584
4628.97 1567
4629.61 1538
4630.25 1687
4630.90 1991
4631.54 1906
4632.18 1701
4632.82 1623
4633.46 1826
4634.11 1790
4634.75 1641
4635.39 1614
4636.03 1624
4636.68 1835
4637.32 1658
4637.96 1740
4638.60 1616
4639.25 1716
4639.89 1640
4640.53 1671
4641.17 1736
4641.82 1697
4642.46 1647
4643.10 1659
4643.75 1627
4644.39 1722
4645.03 1639
4645.67 1695
4646.32 1619
4646.96 1632
4647.60 1513
4648.25 1664
4648.89 1660
4649.53 1587
4650.18 1551
4650.82 1659
4651.46 1687
4652.11 1610
4652.75 1770
4653.39 1684
4654.04 1602
4654.68 1634
4655.32 1619
4655.97 1530
4656.61 1517
4657.26 1505
4657.90 1495
4658.54 1509
4659.19 1597
4659.83 1465
4660.47 1495
4661.12 1497
4661.76 1488
4662.41 1462
4663.05 1458
4663.70 1508
4664.34 1488
4664.98 1502
4665.63 1487
4666.27 1431
4666.92 1487
4667.56 1568
4668.21 1485
4668.85 1569
4669.50 1435
4670.14 1510
4670.78 1406
4671.43 1425
4672.07 1433
4672.72 1482
4673.36 1536
4674.01 1515
4674.65 1435
4675.30 1481
4675.94 1419
4676.59 1479
4677.23 1476
4677.88 1531
4678.52 1534
4679.17 1622
4679.82 1533
4680.46 1519
4681.11 1655
4681.75 1733
4682.40 1645
4683.04 1517
4683.69 1522
4684.33 1572
4684.98 1536
4685.63 1729
4686.27 1742
4686.92 1574
4687.56 1719
4688.21 1672
4688.85 1708
4689.50 1593
4690.15 1594
4690.79 1476
4691.44 1529
4692.09 1574
4692.73 1734
4693.38 1707
4694.02 1850
4694.67 1764
4695.32 1852
4695.96 1863
4696.61 1935
4697.26 2089
4697.90 2157
4698.55 2481
4699.20 2485
4699.84 2409
4700.49 2312
4701.14 2142
4701.78 2035
4702.43 2082
4703.08 2154
4703.72 2018
4704.37 1859
4705.02 1797
4705.67 1873
4706.31 1904
4706.96 1763
4707.61 1964
4708.25 1990
4708.90 2019
4709.55 1920
4710.20 1978
4710.84 1965
4711.49 2091
4712.14 1857
4712.79 1857
4713.43 1808
4714.08 1750
4714.73 1707
4715.38 1652
4716.03 1797
4716.67 1725
4717.32 1637
4717.97 1643
4718.62 1626
4719.27 1803
4719.91 2011
4720.56 1947
4721.21 1958
4721.86 1836
4722.51 1835
4723.15 1934
4723.80 1834
4724.45 1918
4725.10 2091
4725.75 2013
4726.40 2076
4727.05 2323
4727.69 1940
4728.34 2135
4728.99 2180
4729.64 2142
4730.29 2038
4730.94 1983
4731.59 1866
4732.24 1924
4732.89 1950
4733.53 1868
4734.18 1886
4734.83 1556
4735.48 1738
4736.13 1900
4736.78 1680
4737.43 1818
4738.08 1795
4738.73 1842
4739.38 1867
4740.03 1938
4740.68 1841
4741.33 1912
4741.98 1954
4742.63 1939
4743.28 1908
4743.92 2024
4744.57 1933
4745.22 1897
4745.87 1925
4746.52 1742
4747.17 1957
4747.82 2125
4748.47 1979
4749.12 1970
4749.77 1883
4750.42 2188
4751.08 2185
4751.73 2244
4752.38 2376
4753.03 2390
4753.68 2298
4754.33 2382
4754.98 2309
4755.63 2058
4756.28 2145
4756.93 2071
4757.58 1820
4758.23 1855
4758.88 1836
4759.53 1727
4760.18 1582
4760.83 1636
4761.49 1677
4762.14 1878
4762.79 1620
4763.44 1699
4764.09 1640
4764.74 1777
4765.39 1836
4766.04 1965
4766.69 2033
4767.35 2155
4768.00 2059
4768.65 1970
4769.30 2127
4769.95 2086
4770.60 1968
4771.25 1876
4771.91 1802
4772.56 1863
4773.21 1806
4773.86 1860
4774.51 1814
4775.17 1727
4775.82 1703
4776.47 1669
4777.12 1873
4777.77 1801
4778.43 1817
4779.08 1840
4779.73 1944
4780.38 1871
4781.03 1724
4781.69 1899
4782.34 1880
4782.99 2010
4783.64 1838
4784.30 1741
4784.95 1710
4785.60 1766
4786.25 1744
4786.91 1681
4787.56 1822
4788.21 1718
4788.87 1851
4789.52 1831
4790.17 1793
4790.82 1578
4791.48 1646
4792.13 1641
4792.78 1695
4793.44 1616
4794.09 1669
4794.74 1588
4795.40 1736
4796.05 1582
4796.70 1624
4797.36 1583
4798.01 1604
4798.66 1689
4799.32 1629
4799.97 1583
4800.62 1769
4801.28 1582
4801.93 1523
4802.59 1704
4803.24 1558
4803.89 1779
4804.55 1611
4805.20 1603
4805.85 1638
4806.51 1592
4807.16 1664
4807.82 1698
4808.47 1602
4809.13 1531
4809.78 1633
4810.43 1667
4811.09 1664
4811.74 1801
4812.40 1689
4813.05 1568
4813.71 1768
4814.36 1688
4815.02 1613
4815.67 1592
4816.32 1782
4816.98 1698
4817.63 1712
4818.29 1825
4818.94 1889
4819.60 1901
4820.25 1878
4820.91 1892
4821.56 1896
4822.22 1962
4822.87 1908
4823.53 1886
4824.18 1874
4824.84 1926
4825.50 1916
4826.15 2017
4826.81 1984
4827.46 2071
4828.12 2033
4828.77 2089
4829.43 1978
4830.08 2112
4830.74 2131
4831.40 2178
4832.05 1973
4832.71 2187
4833.36 2147
4834.02 2220
4834.67 2116
4835.33 2069
4835.99 2361
4836.64 2450
4837.30 2511
4837.95 2722
4838.61 2360
4839.27 2273
4839.92 2392
4840.58 2374
4841.24 2265
4841.89 2347
4842.55 2532
4843.21 2629
4843.86 2589
4844.52 2644
4845.18 2774
4845.83 2804
4846.49 3110
4847.15 3128
4847.80 3448
4848.46 3879
4849.12 3876
4849.77 4250
4850.43 4358
4851.09 4366
4851.74 4373
4852.40 4236
4853.06 3860
4853.72 4100
4854.37 3917
4855.03 3941
4855.69 3684
4856.35 3394
4857.00 3588
4857.66 3205
4858.32 3232
4858.98 3314
4859.63 3320
4860.29 3375
4860.95 3170
4861.61 3291
4862.26 3195
4862.92 3236
4863.58 2876
4864.24 3150
4864.90 3094
4865.55 3328
4866.21 3250
4866.87 3076
4867.53 2928
4868.19 2951
4868.85 3081
4869.50 3030
4870.16 2927
4870.82 2940
4871.48 2758
4872.14 2609
4872.80 2591
4873.45 2644
4874.11 2615
4874.77 2489
4875.43 2414
4876.09 2657
4876.75 2585
4877.41 2569
4878.07 2699
4878.72 2622
4879.38 2822
4880.04 2782
4880.70 2627
4881.36 2583
4882.02 2535
4882.68 2457
4883.34 2420
4884.00 2454
4884.66 2504
4885.32 2583
4885.98 2397
4886.64 2395
4887.29 2423
4887.95 2568
4888.61 2769
4889.27 2854
4889.93 2933
4890.59 2940
4891.25 3021
4891.91 2964
4892.57 3102
4893.23 3084
4893.89 2827
4894.55 2742
4895.21 2716
4895.87 2642
4896.53 2587
4897.19 2652
4897.85 2494
4898.51 2408
4899.17 2393
4899.83 2467
4900.49 2597
4901.16 2656
4901.82 2513
4902.48 2443
4903.14 2462
4903.80 2366
4904.46 2283
4905.12 2142
4905.78 2417
4906.44 2346
4907.10 2424
4907.76 2248
4908.42 2143
4909.08 2153
4909.74 2138
4910.41 2314
4911.07 2269
4911.73 2192
4912.39 2140
4913.05 2130
4913.71 2125
4914.37 2076
4915.03 2051
4915.70 1949
4916.36 1932
4917.02 1983
4917.68 1912
4918.34 1833
4919.00 1844
4919.67 1934
4920.33 1808
4920.99 1814
4921.65 1889
4922.31 1745
4922.97 1831
4923.64 1893
4924.30 1925
4924.96 1824
4925.62 1795
4926.29 1759
4926.95 2044
4927.61 1953
4928.27 1979
4928.93 1993
4929.60 2012
4930.26 1863
4930.92 1771
4931.58 1860
4932.25 1756
4932.91 1765
4933.57 1951
4934.23 1866
4934.90 1794
4935.56 1810
4936.22 1725
4936.89 1762
4937.55 1864
4938.21 1810
4938.87 1777
4939.54 1720
4940.20 1747
4940.86 1702
4941.53 1732
4942.19 1552
4942.85 1617
4943.52 1651
4944.18 1606
4944.84 1602
4945.51 1681
4946.17 1712
4946.83 1734
4947.50 1735
4948.16 1864
4948.82 1885
4949.49 1789
4950.15 1665
4950.82 1586
4951.48 1551
4952.14 1612
4952.81 1696
4953.47 1664
4954.14 1549
4954.80 1682
4955.46 1687
4956.13 1765
4956.79 1831
4957.46 1739
4958.12 1727
4958.79 1730
4959.45 1868
4960.11 1881
4960.78 1965
4961.44 1963
4962.11 1917
4962.77 1987
4963.44 2322
4964.10 2453
4964.77 2429
4965.43 2636
4966.10 2482
4966.76 2474
4967.43 2312
4968.09 2180
4968.76 2065
4969.42 1987
4970.09 1980
4970.75 1889
4971.42 1926
4972.08 2008
4972.75 1970
4973.41 1856
4974.08 1860
4974.74 1800
4975.41 1906
4976.07 1934
4976.74 1887
4977.40 1921
4978.07 1845
4978.74 1783
4979.40 1824
4980.07 2015
4980.73 1817
4981.40 1915
4982.06 1818
4982.73 1745
4983.40 1841
4984.06 1850
4984.73 1816
4985.39 1701
4986.06 1916
4986.73 1936
4987.39 2015
4988.06 2002
4988.73 1891
4989.39 2062
4990.06 2020
4990.73 2026
4991.39 2176
4992.06 2117
4992.73 1973
4993.39 1915
4994.06 1790
4994.73 1690
4995.39 1626
4996.06 1624
4996.73 1695
4997.39 1720
4998.06 1710
4998.73 1628
4999.39 1473
5000.06 1530
5000.73 1666
5001.39 1556
5002.06 1582
5002.73 1451
5003.40 1391
5004.06 1409
5004.73 1488
5005.40 1523
5006.07 1492
5006.73 1404
5007.40 1453
5008.07 1401
5008.74 1532
5009.40 1536
5010.07 1617
5010.74 1592
5011.41 1569
5012.08 1490
5012.74 1441
5013.41 1459
5014.08 1626
5014.75 1560
5015.42 1588
5016.08 1398
5016.75 1538
5017.42 1485
5018.09 1500
5018.76 1449
5019.43 1442
5020.09 1413
5020.76 1484
5021.43 1582
5022.10 1440
5022.77 1551
5023.44 1616
5024.11 1579
5024.77 1605
5025.44 1665
5026.11 1619
5026.78 1580
5027.45 1688
5028.12 1686
5028.79 1634
5029.46 1526
5030.13 1683
5030.80 1506
5031.46 1591
5032.13 1601
5032.80 1651
5033.47 1533
5034.14 1556
5034.81 1519
5035.48 1473
5036.15 1421
5036.82 1526
5037.49 1493
5038.16 1601
5038.83 1619
5039.50 1496
5040.17 1462
5040.84 1440
5041.51 1533
5042.18 1514
5042.85 1450
5043.52 1486
5044.19 1504
5044.86 1279
5045.53 1300
5046.20 1264
5046.87 1537
5047.54 1502
5048.21 1410
5048.88 1427
5049.55 1469
5050.22 1483
5050.89 1437
5051.56 1350
5052.23 1447
5052.90 1490
5053.57 1444
5054.24 1408
5054.91 1397
5055.58 1473
5056.26 1283
5056.93 1357
5057.60 1566
5058.27 1467
5058.94 1528
5059.61 1520
5060.28 1475
5060.95 1509
5061.62 1496
5062.30 1577
5062.97 1576
5063.64 1442
5064.31 1483
5064.98 1332
5065.65 1545
5066.32 1461
5067.00 1422
5067.67 1327
5068.34 1375
5069.01 1336
5069.68 1400
5070.35 1488
5071.03 1533
5071.70 1491
5072.37 1364
5073.04 1257
5073.71 1393
5074.39 1464
5075.06 1375
5075.73 1432
5076.40 1540
5077.07 1584
5077.75 1461
5078.42 1457
5079.09 1537
5079.76 1450
5080.44 1536
5081.11 1602
5081.78 1548
5082.45 1529
5083.13 1451
5083.80 1498
5084.47 1496
5085.14 1520
5085.82 1553
5086.49 1585
5087.16 1771
5087.84 1769
5088.51 1749
5089.18 1719
5089.85 1702
5090.53 1843
5091.20 1959
5091.87 1923
5092.55 1943
5093.22 1762
5093.89 1827
5094.57 1943
5095.24 1916
5095.91 1713
5096.59 1649
5097.26 1726
5097.93 1677
5098.61 1570
5099.28 1674
5099.96 1661
5100.63 1557
5101.30 1518
5101.98 1663
5102.65 1565
5103.33 1589
5104.00 1520
5104.67 1626
5105.35 1585
5106.02 1598
5106.70 1657
5107.37 1568
5108.04 1570
5108.72 1573
5109.39 1706
5110.07 1643
5110.74 1555
5111.42 1538
5112.09 1584
5112.77 1556
5113.44 1377
5114.11 1373
5114.79 1416
5115.46 1559
5116.14 1575
5116.81 1518
5117.49 1662
5118.16 1740
5118.84 1830
5119.51 1761
5120.19 1794
5120.86 1813
5121.54 1660
5122.21 1556
5122.89 1622
5123.56 1737
5124.24 1717
5124.92 1845
5125.59 1716
5126.27 1695
5126.94 1736
5127.62 1719
5128.29 1735
5128.97 1561
5129.64 1595
5130.32 1716
5131.00 1640
5131.67 1735
5132.35 1664
5133.02 1578
5133.70 1658
5134.38 1813
5135.05 1620
5135.73 1702
5136.40 1553
5137.08 1510
5137.76 1642
5138.43 1657
5139.11 1640
5139.79 1483
5140.46 1509
5141.14 1606
5141.81 1517
5142.49 1504
5143.17 1422
5143.84 1530
5144.52 1515
5145.20 1471
5145.87 1511
5146.55 1446
5147.23 1468
5147.91 1502
5148.58 1367
5149.26 1423
5149.94 1377
5150.61 1491
5151.29 1377
5151.97 1400
5152.64 1622
5153.32 1537
5154.00 1580
5154.68 1484
5155.35 1405
5156.03 1339
5156.71 1424
5157.39 1340
5158.06 1338
5158.74 1361
5159.42 1426
5160.10 1302
5160.77 1341
5161.45 1432
5162.13 1257
5162.81 1270
5163.49 1445
5164.16 1349
5164.84 1437
5165.52 1343
5166.20 1338
5166.88 1328
5167.55 1352
5168.23 1410
5168.91 1425
5169.59 1333
5170.27 1386
5170.95 1461
5171.62 1339
5172.30 1393
5172.98 1315
5173.66 1237
5174.34 1359
5175.02 1294
5175.70 1296
5176.38 1353
5177.05 1444
5177.73 1354
5178.41 1444
5179.09 1439
5179.77 1452
5180.45 1365
5181.13 1438
5181.81 1573
5182.49 1390
5183.17 1360
5183.84 1427
5184.52 1326
5185.20 1301
5185.88 1316
5186.56 1368
5187.24 1362
5187.92 1424
5188.60 1289
5189.28 1290
5189.96 1300
5190.64 1315
5191.32 1315
5192.00 1247
5192.68 1325
5193.36 1475
5194.04 1307
5194.72 1310
5195.40 1375
5196.08 1298
5196.76 1298
5197.44 1240
5198.12 1373
5198.80 1339
5199.48 1304
5200.16 1396
5200.84 1344
5201.52 1323
5202.20 1255
5202.88 1225
5203.56 1245
5204.24 1312
5204.92 1321
5205.60 1478
5206.29 1457
5206.97 1317
5207.65 1316
5208.33 1302
5209.01 1525
5209.69 1567
5210.37 1460
5211.05 1466
5211.73 1358
5212.41 1421
5213.10 1387
5213.78 1426
5214.46 1512
5215.14 1463
5215.82 1445
5216.50 1450
5217.18 1487
5217.86 1549
5218.55 1573
5219.23 1543
5219.91 1511
5220.59 1476
5221.27 1432
5221.95 1402
5222.64 1450
5223.32 1470
5224.00 1473
5224.68 1479
5225.36 1495
5226.05 1583
5226.73 1399
5227.41 1412
5228.09 1336
5228.77 1510
5229.46 1516
5230.14 1443
5230.82 1320
5231.50 1382
5232.19 1414
5232.87 1379
5233.55 1481
5234.23 1499
5234.92 1484
5235.60 1497
5236.28 1434
5236.96 1511
5237.65 1395
5238.33 1582
5239.01 1614
5239.70 1571
5240.38 1671
5241.06 1740
5241.75 1563
5242.43 1591
5243.11 1458
5243.79 1620
5244.48 1491
5245.16 1372
5245.84 1409
5246.53 1426
5247.21 1459
5247.89 1445
5248.58 1519
5249.26 1574
5249.95 1574
5250.63 1652
5251.31 1602
5252.00 1446
5252.68 1398
5253.36 1635
5254.05 1586
5254.73 1646
5255.42 1631
5256.10 1462
5256.78 1502
5257.47 1682
5258.15 1421
5258.84 1477
5259.52 1555
5260.20 1491
5260.89 1327
5261.57 1621
5262.26 1698
5262.94 1632
5263.63 1562
5264.31 1515
5265.00 1440
5265.68 1554
5266.37 1495
5267.05 1472
5267.73 1561
5268.42 1593
5269.10 1458
5269.79 1377
5270.47 1517
5271.16 1510
5271.84 1428
5272.53 1515
5273.21 1394
5273.90 1332
5274.58 1419
5275.27 1494
5275.95 1516
5276.64 1341
5277.33 1350
5278.01 1407
5278.70 1425
5279.38 1607
5280.07 1434
5280.75 1441
5281.44 1531
5282.12 1553
5282.81 1535
5283.50 1623
5284.18 1492
5284.87 1438
5285.55 1434
5286.24 1459
5286.93 1520
5287.61 1390
5288.30 1467
5288.98 1369
5289.67 1363
5290.36 1565
5291.04 1483
5291.73 1389
5292.42 1483
5293.10 1403
5293.79 1361
5294.47 1423
5295.16 1501
5295.85 1513
5296.53 1406
5297.22 1389
5297.91 1612
5298.59 1632
5299.28 1512
5299.97 1658
5300.65 1609
5301.34 1558
5302.03 1524
5302.72 1640
5303.40 1618
5304.09 1639
5304.78 1528
5305.46 1601
5306.15 1615
5306.84 1598
5307.53 1557
5308.21 1541
5308.90 1539
5309.59 1553
5310.28 1624
5310.96 1724
5311.65 1743
5312.34 1700
5313.03 1651
5313.71 1542
5314.40 1556
5315.09 1510
5315.78 1648
5316.47 1664
5317.15 1711
5317.84 1682
5318.53 1800
5319.22 1839
5319.91 1741
5320.59 1940
5321.28 2001
5321.97 1972
5322.66 1988
5323.35 1802
5324.04 1815
5324.72 1778
5325.41 1622
5326.10 1571
5326.79 1499
5327.48 1596
5328.17 1570
5328.86 1647
5329.54 1478
5330.23 1421
5330.92 1477
5331.61 1396
5332.30 1573
5332.99 1610
5333.68 1563
5334.37 1576
5335.06 1433
5335.75 1396
5336.43 1402
5337.12 1536
5337.81 1490
5338.50 1414
5339.19 1448
5339.88 1487
5340.57 1403
5341.26 1337
5341.95 1600
5342.64 1661
5343.33 1689
5344.02 1630
5344.71 1534
5345.40 1502
5346.09 1548
5346.78 1479
5347.47 1665
5348.16 1713
5348.85 1571
5349.54 1657
5350.23 1589
5350.92 1589
5351.61 1780
5352.30 1600
5352.99 1563
5353.68 1674
5354.37 1644
5355.06 1462
5355.75 1428
5356.44 1391
5357.13 1289
5357.82 1372
5358.51 1467
5359.20 1449
5359.89 1518
5360.58 1491
5361.28 1539
5361.97 1569
5362.66 1530
5363.35 1437
5364.04 1487
5364.73 1558
5365.42 1542
5366.11 1532
5366.80 1412
5367.50 1500
5368.19 1474
5368.88 1409
5369.57 1413
5370.26 1306
5370.95 1287
5371.64 1387
5372.33 1382
5373.03 1312
5373.72 1286
5374.41 1459
5375.10 1365
5375.79 1402
5376.48 1346
5377.18 1347
5377.87 1347
5378.56 1418
5379.25 1413
5379.94 1307
5380.64 1268
5381.33 1341
5382.02 1345
5382.71 1231
5383.41 1274
5384.10 1234
5384.79 1110
5385.48 1261
5386.17 1335
5386.87 1236
5387.56 1223
5388.25 1339
5388.94 1422
5389.64 1409
5390.33 1400
5391.02 1382
5391.72 1432
5392.41 1330
5393.10 1397
5393.79 1356
5394.49 1378
5395.18 1318
5395.87 1276
5396.57 1234
5397.26 1334
5397.95 1373
5398.65 1404
5399.34 1437
5400.03 1363
5400.73 1303
5401.42 1238
5402.11 1409
5402.81 1327
5403.50 1244
5404.19 1333
5404.89 1394
5405.58 1392
5406.27 1410
5406.97 1393
5407.66 1419
5408.36 1391
5409.05 1374
5409.74 1482
5410.44 1445
5411.13 1370
5411.83 1497
5412.52 1461
5413.21 1386
5413.91 1419
5414.60 1468
5415.30 1335
5415.99 1272
5416.69 1377
5417.38 1406
5418.07 1453
5418.77 1343
5419.46 1414
5420.16 1349
5420.85 1376
5421.55 1337
5422.24 1403
5422.94 1360
5423.63 1402
5424.33 1476
5425.02 1391
5425.72 1352
5426.41 1450
5427.11 1455
5427.80 1372
5428.50 1405
5429.19 1350
5429.89 1394
5430.58 1478
5431.28 1478
5431.97 1484
5432.67 1475
5433.36 1414
5434.06 1465
5434.75 1629
5435.45 1645
5436.15 1683
5436.84 1577
5437.54 1678
5438.23 1776
5438.93 1673
5439.62 1667
5440.32 1660
5441.02 1588
5441.71 1523
5442.41 1504
5443.10 1552
5443.80 1682
5444.50 1573
5445.19 1749
5445.89 1757
5446.59 1849
5447.28 1898
5447.98 1873
5448.68 1709
5449.37 1777
5450.07 1768
5450.76 1717
5451.46 1804
5452.16 1758
5452.85 1783
5453.55 1579
5454.25 1667
5454.94 1663
5455.64 1517
5456.34 1535
5457.04 1548
5457.73 1637
5458.43 1514
5459.13 1638
5459.82 1617
5460.52 1661
5461.22 1702
5461.92 1671
5462.61 1725
5463.31 1695
5464.01 1726
5464.71 1780
5465.40 1842
5466.10 1856
5466.80 1792
5467.50 1924
5468.19 1933
5468.89 1841
5469.59 1877
5470.29 1793
5470.98 2016
5471.68 1819
5472.38 1731
5473.08 1775
5473.78 1944
5474.47 2028
5475.17 2169
5475.87 1958
5476.57 2091
5477.27 2237
5477.97 2249
5478.66 2543
5479.36 2567
5480.06 2643
5480.76 3061
5481.46 3089
5482.16 2986
5482.85 2856
5483.55 2965
5484.25 3072
5484.95 2818
5485.65 2692
5486.35 2431
5487.05 2270
5487.75 2283
5488.45 2107
5489.14 2258
5489.84 2187
5490.54 2216
5491.24 2343
5491.94 2310
5492.64 2349
5493.34 2548
5494.04 2482
5494.74 2407
5495.44 2433
5496.14 2642
5496.84 2654
5497.54 2836
5498.24 2970
5498.94 3203
5499.63 3758
5500.33 4069
5501.03 4214
5501.73 4350
5502.43 4575
5503.13 4337
5503.83 3884
5504.53 3850
5505.23 3387
5505.93 3203
5506.63 2934
5507.33 2948
5508.03 2535
5508.73 2570
5509.44 2527
5510.14 2434
5510.84 2430
5511.54 2384
5512.24 2274
5512.94 2158
5513.64 2171
5514.34 2134
5515.04 2107
5515.74 1872
5516.44 1940
5517.14 1862
5517.84 1949
5518.54 2021
5519.24 1893
5519.95 1947
5520.65 1992
5521.35 1952
5522.05 1864
5522.75 1847
5523.45 1789
5524.15 1683
5524.85 1714
5525.55 1781
5526.26 1650
5526.96 1771
5527.66 1742
5528.36 1696
5529.06 1704
5529.76 1610
5530.47 1499
5531.17 1616
5531.87 1576
5532.57 1565
5533.27 1596
5533.97 1521
5534.68 1586
5535.38 1644
5536.08 1462
5536.78 1383
5537.48 1574
5538.19 1485
5538.89 1586
5539.59 1557
5540.29 1533
5541.00 1581
5541.70 1444
5542.40 1451
5543.10 1480
5543.81 1511
5544.51 1565
5545.21 1482
5545.91 1363
5546.62 1363
5547.32 1491
5548.02 1642
5548.72 1585
5549.43 1465
5550.13 1534
5550.83 1498
5551.54 1434
5552.24 1436
5552.94 1457
5553.64 1577
5554.35 1591
5555.05 1530
5555.75 1456
5556.46 1562
5557.16 1477
5557.86 1498
5558.57 1622
5559.27 1537
5559.97 1597
5560.68 1497
5561.38 1423
5562.09 1599
5562.79 1615
5563.49 1516
5564.20 1645
5564.90 1761
5565.60 1734
5566.31 1656
5567.01 1485
5567.72 1492
5568.42 1460
5569.12 1483
5569.83 1524
5570.53 1395
5571.24 1370
5571.94 1534
5572.65 1575
5573.35 1562
5574.05 1417
5574.76 1490
5575.46 1601
5576.17 1554
5576.87 1576
5577.58 1596
5578.28 1610
5578.99 1599
5579.69 1471
5580.40 1542
5581.10 1445
5581.81 1433
5582.51 1417
5583.22 1377
5583.92 1422
5584.63 1457
5585.33 1442
5586.04 1510
5586.74 1478
5587.45 1477
5588.15 1461
5588.86 1479
5589.56 1504
5590.27 1413
5590.97 1380
5591.68 1377
5592.39 1346
5593.09 1290
5593.80 1191
5594.50 1322
5595.21 1394
5595.91 1400
5596.62 1397
5597.33 1341
5598.03 1337
5598.74 1278
5599.44 1346
5600.15 1276
5600.86 1316
5601.56 1316
5602.27 1360
5602.97 1397
5603.68 1359
5604.39 1323
5605.09 1345
5605.80 1371
5606.51 1459
5607.21 1412
5607.92 1380
5608.63 1443
5609.33 1278
5610.04 1369
5610.75 1414
5611.45 1358
5612.16 1427
5612.87 1431
5613.57 1388
5614.28 1486
5614.99 1479
5615.69 1502
5616.40 1424
5617.11 1498
5617.82 1513
5618.52 1323
5619.23 1344
5619.94 1448
5620.64 1395
5621.35 1331
5622.06 1351
5622.77 1429
5623.47 1372
5624.18 1500
5624.89 1528
5625.60 1422
5626.30 1457
5627.01 1503
5627.72 1359
5628.43 1383
5629.14 1335
5629.84 1338
5630.55 1422
5631.26 1372
5631.97 1494
5632.68 1489
5633.38 1420
5634.09 1339
5634.80 1333
5635.51 1525
5636.22 1585
5636.93 1533
5637.63 1452
5638.34 1498
5639.05 1479
5639.76 1619
5640.47 1573
5641.18 1615
5641.89 1698
5642.59 1727
5643.30 1551
5644.01 1559
5644.72 1647
5645.43 1700
5646.14 1637
5646.85 1616
5647.56 1718
5648.27 1576
5648.98 1545
5649.68 1528
5650.39 1593
5651.10 1504
5651.81 1525
5652.52 1467
5653.23 1540
5653.94 1636
5654.65 1724
5655.36 1774
5656.07 1772
5656.78 1819
5657.49 2109
5658.20 1981
5658.91 1977
5659.62 1973
5660.33 1937
5661.04 1831
5661.75 1764
5662.46 1788
5663.17 1747
5663.88 1726
5664.59 1697
5665.30 1746
5666.01 1594
5666.72 1463
5667.43 1495
5668.14 1437
5668.85 1419
5669.56 1557
5670.27 1533
5670.98 1584
5671.69 1579
5672.40 1569
5673.11 1548
5673.82 1483
5674.53 1503
5675.24 1657
5675.96 1568
5676.67 1330
5677.38 1361
5678.09 1381
5678.80 1269
5679.51 1347
5680.22 1278
5680.93 1376
5681.64 1338
5682.36 1267
5683.07 1318
5683.78 1442
5684.49 1313
5685.20 1367
5685.91 1382
5686.62 1305
5687.34 1410
5688.05 1450
5688.76 1442
5689.47 1387
5690.18 1274
5690.89 1315
5691.61 1386
5692.32 1258
5693.03 1284
5693.74 1324
5694.45 1256
5695.17 1298
5695.88 1377
5696.59 1404
5697.30 1418
5698.01 1447
5698.73 1360
5699.44 1362
5700.15 1334
5700.86 1329
5701.58 1338
5702.29 1318
5703.00 1287
5703.71 1311
5704.43 1431
5705.14 1513
5705.85 1379
5706.56 1251
5707.28 1217
5707.99 1327
5708.70 1260
5709.42 1254
5710.13 1348
5710.84 1275
5711.55 1302
5712.27 1339
5712.98 1278
5713.69 1304
5714.41 1246
5715.12 1171
5715.83 1233
5716.55 1221
5717.26 1289
5717.97 1242
5718.69 1299
5719.40 1223
5720.11 1218
5720.83 1186
5721.54 1304
5722.26 1237
5722.97 1295
5723.68 1181
5724.40 1307
5725.11 1393
5725.82 1384
5726.54 1325
5727.25 1311
5727.97 1438
5728.68 1492
5729.40 1354
5730.11 1339
5730.82 1310
5731.54 1320
5732.25 1333
5732.97 1252
5733.68 1100
5734.40 1306
5735.11 1387
5735.83 1284
5736.54 1264
5737.25 1262
5737.97 1073
5738.68 1169
5739.40 1098
5740.11 1234
5740.83 1211
5741.54 1143
5742.26 1301
5742.97 1209
5743.69 1223
5744.40 1178
5745.12 1160
5745.83 1086
5746.55 1142
5747.26 1159
5747.98 1092
5748.70 1247
5749.41 1094
5750.13 1082
5750.84 1098
5751.56 1150
5752.27 1151
5752.99 1117
5753.70 1182
5754.42 1199
5755.14 1200
5755.85 1163
5756.57 1203
5757.28 1183
5758.00 1217
5758.72 1145
5759.43 1160
5760.15 1170
5760.86 1144
5761.58 1169
5762.30 1272
5763.01 1188
5763.73 1139
5764.44 1135
5765.16 1324
5765.88 1238
5766.59 1142
5767.31 1189
5768.03 1211
5768.74 1069
5769.46 1129
5770.18 1231
5770.89 1211
5771.61 1225
5772.33 1178
5773.04 1247
5773.76 1268
5774.48 1196
5775.20 1196
5775.91 1297
5776.63 1275
5777.35 1216
5778.06 1243
5778.78 1191
5779.50 1223
5780.22 1208
5780.93 1260
5781.65 1287
5782.37 1245
5783.09 1224
5783.80 1229
5784.52 1229
5785.24 1176
5785.96 1211
5786.67 1246
5787.39 1199
5788.11 1250
5788.83 1305
5789.55 1239
5790.26 1317
5790.98 1300
5791.70 1226
5792.42 1294
5793.14 1292
5793.85 1306
5794.57 1247
5795.29 1250
5796.01 1307
5796.73 1301
5797.45 1442
5798.16 1496
5798.88 1517
5799.60 1537
5800.32 1517
5801.04 1680
5801.76 1713
5802.48 1582
5803.19 1762
5803.91 1891
5804.63 1817
5805.35 1799
5806.07 1736
5806.79 1651
5807.51 1592
5808.23 1426
5808.95 1418
5809.67 1477
5810.38 1390
5811.10 1391
5811.82 1387
5812.54 1402
5813.26 1341
5813.98 1346
5814.70 1382
5815.42 1451
5816.14 1413
5816.86 1412
5817.58 1404
5818.30 1333
5819.02 1493
5819.74 1306
5820.46 1315
5821.18 1420
5821.90 1333
5822.62 1337
5823.34 1329
5824.06 1387
5824.78 1413
5825.50 1396
5826.22 1418
5826.94 1363
5827.66 1293
5828.38 1364
5829.10 1416
5829.82 1389
5830.54 1365
5831.26 1352
5831.98 1369
5832.70 1299
5833.42 1253
5834.14 1315
5834.86 1364
5835.59 1391
5836.31 1280
5837.03 1208
5837.75 1338
5838.47 1415
5839.19 1318
5839.91 1258
5840.63 1322
5841.35 1201
5842.07 1158
5842.80 1167
5843.52 1165
5844.24 1216
5844.96 1243
5845.68 1330
5846.40 1366
5847.12 1297
5847.85 1406
5848.57 1254
5849.29 1275
5850.01 1351
5850.73 1411
5851.45 1327
5852.18 1250
5852.90 1302
5853.62 1238
5854.34 1215
5855.06 1286
5855.79 1267
5856.51 1280
5857.23 1210
5857.95 1226
5858.67 1232
5859.40 1290
5860.12 1216
5860.84 1248
5861.56 1314
5862.29 1355
5863.01 1345
5863.73 1421
5864.45 1451
5865.18 1299
5865.90 1317
5866.62 1379
5867.34 1391
5868.07 1330
5868.79 1393
5869.51 1277
5870.24 1317
5870.96 1375
5871.68 1406
5872.40 1475
5873.13 1342
5873.85 1367
5874.57 1364
5875.30 1356
5876.02 1249
5876.74 1288
5877.47 1283
5878.19 1331
5878.91 1270
5879.64 1303
5880.36 1450
5881.08 1452
5881.81 1512
5882.53 1428
5883.26 1393
5883.98 1300
5884.70 1416
5885.43 1466
5886.15 1373
5886.88 1319
5887.60 1305
5888.32 1307
5889.05 1356
5889.77 1386
5890.50 1311
5891.22 1282
5891.94 1341
5892.67 1313
5893.39 1296
5894.12 1314
5894.84 1342
5895.57 1413
5896.29 1395
5897.01 1470
5897.74 1358
5898.46 1338
5899.19 1365
5899.91 1357
5900.64 1333
5901.36 1333
5902.09 1405
5902.81 1375
5903.54 1421
5904.26 1508
5904.99 1518
5905.71 1534
5906.44 1280
5907.16 1324
5907.89 1358
5908.61 1458
5909.34 1369
5910.06 1365
5910.79 1422
5911.52 1393
5912.24 1380
5912.97 1465
5913.69 1413
5914.42 1314
5915.14 1457
5915.87 1467
5916.60 1396
5917.32 1377
5918.05 1454
5918.77 1537
5919.50 1343
5920.22 1465
5920.95 1538
5921.68 1367
5922.40 1443
5923.13 1469
5923.86 1439
5924.58 1546
5925.31 1492
5926.03 1602
5926.76 1586
5927.49 1572
5928.21 1556
5928.94 1576
5929.67 1596
5930.39 1661
5931.12 1686
5931.85 1619
5932.57 1662
5933.30 1623
5934.03 1772
5934.75 1708
5935.48 1730
5936.21 1723
5936.94 1805
5937.66 1786
5938.39 1824
5939.12 1808
5939.84 1895
5940.57 1827
5941.30 1887
5942.03 1972
5942.75 1948
5943.48 1922
5944.21 2062
5944.94 2068
5945.66 2053
5946.39 1962
5947.12 2047
5947.85 2226
5948.57 2088
5949.30 2358
5950.03 2355
5950.76 2358
5951.48 2544
5952.21 2547
5952.94 2606
5953.67 2500
5954.40 2592
5955.13 2680
5955.85 2633
5956.58 2651
5957.31 2492
5958.04 2452
5958.77 2458
5959.49 2549
5960.22 2580
5960.95 2617
5961.68 2642
5962.41 2765
5963.14 2943
5963.87 2779
5964.60 2992
5965.32 3238
5966.05 3226
5966.78 3495
5967.51 3472
5968.24 3444
5968.97 3332
5969.70 3483
5970.43 3470
5971.16 3464
5971.88 3280
5972.61 3342
5973.34 3319
5974.07 3138
5974.80 3092
5975.53 3212
5976.26 3526
5976.99 3227
5977.72 3246
5978.45 3387
5979.18 3410
5979.91 3355
5980.64 3486
5981.37 3468
5982.10 3503
5982.83 3672
5983.56 3653
5984.29 3591
5985.02 3612
5985.75 3933
5986.48 3853
5987.21 3626
5987.94 3717
5988.67 3656
5989.40 3633
5990.13 3843
5990.86 3821
5991.59 3779
5992.32 3952
5993.05 3930
5993.78 3755
5994.51 3767
5995.24 3881
5995.97 3786
5996.70 4012
5997.43 4044
5998.16 3908
5998.90 3894
5999.63 4030
6000.36 4004
6001.09 3860
6001.82 3804
6002.55 3658
6003.28 3805
6004.01 3823
6004.74 3973
6005.47 3853
6006.21 3897
6006.94 4293
6007.67 4623
6008.40 5259
6009.13 5359
6009.86 6213
6010.59 6949
6011.33 7372
6012.06 7810
6012.79 8519
6013.52 8713
6014.25 8628
6014.98 8312
6015.72 8251
6016.45 7837
6017.18 7155
6017.91 6608
6018.64 6115
6019.38 5261
6020.11 4570
6020.84 4308
6021.57 4245
6022.30 3685
6023.04 3405
6023.77 3264
6024.50 3099
6025.23 2985
6025.97 3020
6026.70 2997
6027.43 2687
6028.16 2642
6028.90 2701
6029.63 2692
6030.36 2716
6031.10 2737
6031.83 2578
6032.56 2538
6033.29 2661
6034.03 2647
6034.76 2586
6035.49 2555
6036.23 2543
6036.96 2638
6037.69 2678
6038.43 2630
6039.16 2584
6039.89 2581
6040.63 2528
6041.36 2706
6042.09 2733
6042.83 2832
6043.56 2781
6044.29 2730
6045.03 2967
6045.76 2884
6046.49 2994
6047.23 2988
6047.96 2992
6048.70 3187
6049.43 3105
6050.16 3245
6050.90 3315
6051.63 3493
6052.37 3515
6053.10 3406
6053.83 3531
6054.57 3568
6055.30 3685
6056.04 3647
6056.77 3516
6057.50 3141
6058.24 3194
6058.97 3130
6059.71 3021
6060.44 2932
6061.18 2855
6061.91 2998
6062.65 2966
6063.38 2775
6064.12 2886
6064.85 2799
6065.59 2815
6066.32 2700
6067.06 2821
6067.79 2831
6068.53 2743
6069.26 2694
6070.00 2825
6070.73 2603
6071.47 2569
6072.20 2580
6072.94 2587
6073.67 2538
6074.41 2483
6075.14 2488
6075.88 2547
6076.61 2529
6077.35 2484
6078.09 2454
6078.82 2443
6079.56 2522
6080.29 2598
6081.03 2419
6081.76 2323
6082.50 2454
6083.24 2422
6083.97 2527
6084.71 2549
6085.44 2463
6086.18 2505
6086.92 2494
6087.65 2459
6088.39 2493
6089.13 2465
6089.86 2695
6090.60 2809
6091.33 2859
6092.07 2913
6092.81 2881
6093.54 2829
6094.28 2969
6095.02 2914
6095.75 2906
6096.49 2684
6097.23 2671
6097.96 2598
6098.70 2583
6099.44 2437
6100.18 2212
6100.91 2315
6101.65 2285
6102.39 2279
6103.12 2320
6103.86 2261
6104.60 2241
6105.34 2184
6106.07 2071
6106.81 2140
6107.55 2165
6108.28 2261
6109.02 2290
6109.76 2318
6110.50 2271
6111.24 2276
6111.97 2268
6112.71 2346
6113.45 2351
6114.19 2530
6114.92 2487
6115.66 2418
6116.40 2453
6117.14 2553
6117.88 2443
6118.61 2478
6119.35 2450
6120.09 2447
6120.83 2407
6121.57 2354
6122.31 2503
6123.04 2490
6123.78 2301
6124.52 2374
6125.26 2494
6126.00 2467
6126.74 2484
6127.47 2637
6128.21 2600
6128.95 2541
6129.69 2611
6130.43 2608
6131.17 2578
6131.91 2682
6132.65 2685
6133.39 2636
6134.12 2760
6134.86 2808
6135.60 2675
6136.34 2593
6137.08 2667
6137.82 2798
6138.56 2827
6139.30 2774
6140.04 2911
6140.78 2727
6141.52 2692
6142.26 2867
6143.00 2701
6143.74 2712
6144.48 2706
6145.21 2823
6145.95 2739
6146.69 2742
6147.43 2767
6148.17 2866
6148.91 2817
6149.65 2955
6150.39 2862
6151.13 2934
6151.87 2937
6152.61 3070
6153.35 3204
6154.09 3096
6154.83 3140
6155.58 3264
6156.32 3277
6157.06 3027
6157.80 3143
6158.54 3301
6159.28 3387
6160.02 3472
6160.76 3351
6161.50 3481
6162.24 3491
6162.98 3626
6163.72 3816
6164.46 4062
6165.20 4145
6165.94 4567
6166.69 4519
6167.43 4698
6168.17 5057
6168.91 4806
6169.65 5093
6170.39 4929
6171.13 4948
6171.87 5005
6172.61 4782
6173.36 4527
6174.10 4528
6174.84 4571
6175.58 4274
6176.32 4290
6177.06 4057
6177.81 4203
6178.55 4214
6179.29 4162
6180.03 4224
6180.77 4272
6181.51 4554
6182.26 4654
6183.00 4496
6183.74 4650
6184.48 4717
6185.22 4850
6185.97 4836
6186.71 4963
6187.45 4965
6188.19 5044
6188.94 5224
6189.68 5415
6190.42 5325
6191.16 5238
6191.91 5558
6192.65 5921
6193.39 5878
6194.13 5796
6194.88 6107
6195.62 6217
6196.36 6058
6197.10 6323
6197.85 6402
6198.59 6204
6199.33 6154
6200.08 6224
6200.82 6292
6201.56 6302
6202.31 6505
6203.05 6986
6203.79 7613
6204.53 8723
6205.28 10013
6206.02 12009
6206.76 14498
6207.51 16837
6208.25 19290
6209.00 22094
6209.74 24122
6210.48 25333
6211.23 25780
6211.97 25327
6212.71 24452
6213.46 22827
6214.20 20215
6214.94 17835
6215.69 15002
6216.43 12795
6217.18 10770
6217.92 8909
6218.67 7876
6219.41 7291
6220.15 6642
6220.90 6412
6221.64 6468
6222.39 6339
6223.13 6425
6223.88 6816
6224.62 6954
6225.36 7127
6226.11 7389
6226.85 7412
6227.60 7416
6228.34 6882
6229.09 6313
6229.83 5981
6230.58 5587
6231.32 5260
6232.07 4867
6232.81 4611
6233.56 4538
6234.30 4514
6235.05 4290
6235.79 4171
6236.54 4268
6237.28 4355
6238.03 4849
6238.77 5115
6239.52 5329
6240.26 5593
6241.01 5660
6241.75 5503
6242.50 5515
6243.25 5351
6243.99 5135
6244.74 5009
6245.48 5041
6246.23 4852
6246.97 4471
6247.72 4636
6248.47 4716
6249.21 4677
6249.96 4663
6250.70 4574
6251.45 4463
6252.20 4407
6252.94 4302
6253.69 4332
6254.43 4263
6255.18 4255
6255.93 4229
6256.67 4263
6257.42 4127
6258.17 4133
6258.91 4176
6259.66 4241
6260.41 4311
6261.15 4078
6261.90 3967
6262.65 3931
6263.39 3922
6264.14 3824
6264.89 3763
6265.63 3613
6266.38 3664
6267.13 3611
6267.87 3445
6268.62 3650
6269.37 3567
6270.12 3537
6270.86 3495
6271.61 3565
6272.36 3521
6273.11 3608
6273.85 3621
6274.60 3559
6275.35 3532
6276.10 3674
6276.84 3807
6277.59 3893
6278.34 3889
6279.09 3821
6279.83 4013
6280.58 4231
6281.33 3860
6282.08 3747
6282.83 3765
6283.57 3544
6284.32 3469
6285.07 3380
6285.82 3173
6286.57 3162
6287.31 3078
6288.06 2961
6288.81 3073
6289.56 3013
6290.31 2823
6291.06 2914
6291.80 2902
6292.55 2817
6293.30 2899
6294.05 2837
6294.80 2696
6295.55 2614
6296.30 2621
6297.04 2766
6297.79 2730
6298.54 2727
6299.29 2505
6300.04 2661
6300.79 2678
6301.54 2618
6302.29 2583
6303.04 2610
6303.79 2730
6304.53 2607
6305.28 2608
6306.03 2575
6306.78 2582
6307.53 2570
6308.28 2628
6309.03 2491
6309.78 2571
6310.53 2790
6311.28 2689
6312.03 2817
6312.78 2941
6313.53 3032
6314.28 2850
6315.03 2794
6315.78 2651
6316.53 2788
6317.28 2890
6318.03 2805
6318.78 2699
6319.53 2624
6320.28 2693
6321.03 2658
6321.78 2453
6322.53 2351
6323.28 2519
6324.03 2408
6324.78 2359
6325.53 2263
6326.28 2169
6327.03 2303
6327.78 2245
6328.53 2141
6329.28 2120
6330.04 2172
6330.79 2218
6331.54 2116
6332.29 2085
6333.04 2156
6333.79 2096
6334.54 2071
6335.29 2036
6336.04 2016
6336.79 2018
6337.55 2209
6338.30 2146
6339.05 2128
6339.80 2213
6340.55 2101
6341.30 2079
6342.05 2034
6342.81 2105
6343.56 2143
6344.31 2243
6345.06 2212
6345.81 2201
6346.56 2216
6347.32 2204
6348.07 2354
6348.82 2247
6349.57 2241
6350.32 2419
6351.07 2602
6351.83 2696
6352.58 2545
6353.33 2617
6354.08 2567
6354.84 2692
6355.59 2549
6356.34 2453
6357.09 2268
6357.84 2266
6358.60 2336
6359.35 2385
6360.10 2395
6360.85 2331
6361.61 2258
6362.36 2276
6363.11 2117
6363.87 2140
6364.62 2093
6365.37 2060
6366.12 2222
6366.88 2259
6367.63 2240
6368.38 2172
6369.14 2257
6369.89 2190
6370.64 2089
6371.40 2242
6372.15 2179
6372.90 2033
6373.66 1883
6374.41 1837
6375.16 1930
6375.92 2050
6376.67 2032
6377.42 1937
6378.18 2077
6378.93 2120
6379.68 2066
6380.44 2000
6381.19 2007
6381.95 2167
6382.70 2194
6383.45 2014
6384.21 2094
6384.96 1946
6385.71 2019
6386.47 1926
6387.22 1860
6387.98 1911
6388.73 1915
6389.49 1918
6390.24 1946
6390.99 1943
6391.75 1886
6392.50 1885
6393.26 1809
6394.01 1948
6394.77 1931
6395.52 1861
6396.28 1965
6397.03 1891
6397.79 1922
6398.54 1903
6399.30 1905
6400.05 1800
6400.81 1756
6401.56 1954
6402.32 1868
6403.07 1916
6403.83 1950
6404.58 1915
6405.34 1808
6406.09 1861
6406.85 1822
6407.60 2087
6408.36 2088
6409.11 2047
6409.87 2079
6410.62 1913
6411.38 2072
6412.13 1921
6412.89 1983
6413.65 1919
6414.40 1915
6415.16 1795
6415.91 1866
6416.67 1854
6417.43 1916
6418.18 1910
6418.94 1825
6419.69 1818
6420.45 1790
6421.21 1800
6421.96 1823
6422.72 1861
6423.47 1846
6424.23 1852
6424.99 1891
6425.74 1676
6426.50 1859
6427.26 1882
6428.01 1801
6428.77 1872
6429.53 1814
6430.28 1831
6431.04 1867
6431.80 1820
6432.55 1842
6433.31 1816
6434.07 1961
6434.82 1992
6435.58 1815
6436.34 1798
6437.10 1946
6437.85 1975
6438.61 1931
6439.37 2037
6440.12 1994
6440.88 1905
6441.64 1903
6442.40 1908
6443.15 2046
6443.91 1983
6444.67 1990
6445.43 2034
6446.18 2021
6446.94 2003
6447.70 1871
6448.46 1911
6449.21 2001
6449.97 1947
6450.73 2064
6451.49 2009
6452.25 2057
6453.00 2088
6453.76 2138
6454.52 2179
6455.28 2227
6456.04 2249
6456.80 2341
6457.55 2336
6458.31 2228
6459.07 2168
6459.83 2171
6460.59 2263
6461.35 2216
6462.10 2149
6462.86 2264
6463.62 2207
6464.38 2332
6465.14 2222
6465.90 2290
6466.66 2268
6467.42 2468
6468.17 2447
6468.93 2387
6469.69 2406
6470.45 2533
6471.21 2507
6471.97 2511
6472.73 2503
6473.49 2550
6474.25 2691
6475.01 2579
6475.77 2585
6476.53 2675
6477.28 2619
6478.04 2740
6478.80 2758
6479.56 2605
6480.32 2605
6481.08 2724
6481.84 2903
6482.60 2966
6483.36 2905
6484.12 3031
6484.88 3101
6485.64 2986
6486.40 2941
6487.16 3034
6487.92 3057
6488.68 3218
6489.44 3123
6490.20 3207
6490.96 3284
6491.72 3527
6492.48 3570
6493.24 3747
6494.00 3895
6494.76 4107
6495.53 4152
6496.29 4216
6497.05 4289
6497.81 4266
6498.57 4290
6499.33 4088
6500.09 4236
6500.85 4096
6501.61 4206
6502.37 4320
6503.13 4092
6503.89 4099
6504.65 4195
6505.42 4450
6506.18 4347
6506.94 4323
6507.70 4345
6508.46 4498
6509.22 4660
6509.98 4650
6510.74 4729
6511.51 4700
6512.27 4752
6513.03 5035
6513.79 4899
6514.55 5012
6515.31 5025
6516.08 5136
6516.84 5048
6517.60 4912
6518.36 5222
6519.12 5409
6519.89 5449
6520.65 5686
6521.41 5897
6522.17 6113
6522.93 6536
6523.70 6953
6524.46 7456
6525.22 7808
6525.98 8317
6526.74 8439
6527.51 8891
6528.27 9360
6529.03 9424
6529.79 9766
6530.56 9921
6531.32 10142
6532.08 10225
6532.85 10641
6533.61 11456
6534.37 12625
6535.13 13866
6535.90 15495
6536.66 17235
6537.42 18538
6538.19 19154
6538.95 19118
6539.71 18531
6540.47 17025
6541.24 15049
6542.00 13158
6542.76 11181
6543.53 9149
6544.29 7955
6545.05 6936
6545.82 6065
6546.58 5513
6547.35 5057
6548.11 4579
6548.87 4353
6549.64 4153
6550.40 4091
6551.16 4097
6551.93 3859
6552.69 3927
6553.46 3759
6554.22 3783
6554.98 3794
6555.75 3791
6556.51 3666
6557.28 3577
6558.04 3451
6558.80 3505
6559.57 3522
6560.33 3519
6561.10 3691
6561.86 3764
6562.63 3705
6563.39 3914
6564.15 3998
6564.92 4120
6565.68 4271
6566.45 4101
6567.21 4194
6567.98 4180
6568.74 4136
6569.51 4108
6570.27 4177
6571.04 4240
6571.80 4109
6572.57 4256
6573.33 4320
6574.10 4410
6574.86 4558
6575.63 4647
6576.39 4657
6577.16 4859
6577.92 4753
6578.69 4689
6579.45 4710
6580.22 4582
6580.99 4346
6581.75 4494
6582.52 4523
6583.28 4574
6584.05 4394
6584.81 4347
6585.58 4407
6586.35 4331
6587.11 4407
6587.88 4294
6588.64 4262
6589.41 4487
6590.18 4711
6590.94 4830
6591.71 5071
6592.47 5073
6593.24 5155
6594.01 5367
6594.77 5452
6595.54 5611
6596.31 5577
6597.07 5660
6597.84 5585
6598.61 5136
6599.37 4901
6600.14 5037
6600.91 5002
6601.67 4731
6602.44 4540
6603.21 4386
6603.97 4564
6604.74 4595
6605.51 4646
6606.27 4592
6607.04 4818
6607.81 4964
6608.57 5135
6609.34 5238
6610.11 5272
6610.88 5023
6611.64 5031
6612.41 5041
6613.18 4926
6613.95 4608
6614.71 4534
6615.48 4468
6616.25 4220
6617.02 3891
6617.78 3807
6618.55 3772
6619.32 3733
6620.09 3610
6620.85 3392
6621.62 3476
6622.39 3422
6623.16 3512
6623.93 3460
6624.69 3413
6625.46 3263
6626.23 3173
6627.00 3152
6627.77 3254
6628.54 3213
6629.30 3217
6630.07 3376
6630.84 3679
6631.61 3523
6632.38 3739
6633.15 4195
6633.91 4319
6634.68 4526
6635.45 4605
6636.22 4833
6636.99 4894
6637.76 4884
6638.53 4777
6639.30 4342
6640.06 4240
6640.83 3858
6641.60 3749
6642.37 3481
6643.14 3316
6643.91 3204
6644.68 3205
6645.45 3271
6646.22 3231
6646.99 3116
6647.76 3190
6648.53 3046
6649.30 3116
6650.07 3080
6650.83 3287
6651.60 3219
6652.37 3312
6653.14 3116
6653.91 3208
6654.68 3217
6655.45 3139
6656.22 3123
6656.99 3069
6657.76 2996
6658.53 2974
6659.30 3051
6660.07 2796
6660.84 2711
6661.61 2775
6662.38 2989
6663.15 2897
6663.92 2820
6664.70 2713
6665.47 2895
6666.24 3008
6667.01 2733
6667.78 2695
6668.55 2903
6669.32 2913
6670.09 2738
6670.86 2656
6671.63 2721
6672.40 2958
6673.17 2887
6673.94 2781
6674.71 2742
6675.49 2789
6676.26 2811
6677.03 2836
6677.80 2839
6678.57 2864
6679.34 2815
6680.11 2834
6680.88 2876
6681.65 2909
6682.43 2942
6683.20 3223
6683.97 3184
6684.74 3137
6685.51 3041
6686.28 3196
6687.06 3151
6687.83 3001
6688.60 3043
6689.37 2892
6690.14 2955
6690.91 2942
6691.69 2800
6692.46 2801
6693.23 2669
6694.00 2603
6694.77 2559
6695.55 2538
6696.32 2560
6697.09 2448
6697.86 2554
6698.64 2576
6699.41 2669
6700.18 2618
6700.95 2544
6701.73 2416
6702.50 2374
6703.27 2533
6704.04 2393
6704.82 2359
6705.59 2621
6706.36 2495
6707.13 2350
6707.91 2387
6708.68 2506
6709.45 2510
6710.23 2366
6711.00 2533
6711.77 2506
6712.55 2369
6713.32 2419
6714.09 2386
6714.87 2263
6715.64 2207
6716.41 2308
6717.19 2304
6717.96 2207
6718.73 2223
6719.51 2131
6720.28 2216
6721.05 2191
6721.83 2291
6722.60 2137
6723.37 2285
6724.15 2241
6724.92 2163
6725.70 2160
6726.47 2126
6727.24 2229
6728.02 2217
6728.79 2191
6729.57 2054
6730.34 2169
6731.11 2163
6731.89 2124
6732.66 2198
6733.44 2335
6734.21 2494
6734.99 2470
6735.76 2149
6736.54 2107
6737.31 2192
6738.08 2243
6738.86 2366
6739.63 2288
6740.41 2128
6741.18 2256
6741.96 2294
6742.73 2266
6743.51 2200
6744.28 2358
6745.06 2351
6745.83 2410
6746.61 2352
6747.38 2307
6748.16 2413
6748.93 2639
6749.71 2527
6750.48 2666
6751.26 2951
6752.04 2990
6752.81 2867
6753.59 2747
6754.36 2886
6755.14 2813
6755.91 2700
6756.69 2631
6757.46 2571
6758.24 2269
6759.02 2432
6759.79 2431
6760.57 2207
6761.34 2273
6762.12 2243
6762.90 2211
6763.67 2230
6764.45 2350
6765.22 2248
6766.00 2115
6766.78 2231
6767.55 2160
6768.33 2166
6769.11 2282
6769.88 2316
6770.66 2352
6771.44 2206
6772.21 2138
6772.99 2224
6773.77 2068
6774.54 2134
6775.32 2287
6776.10 2294
6776.87 2351
6777.65 2295
6778.43 2374
6779.20 2390
6779.98 2453
6780.76 2305
6781.53 2247
6782.31 2189
6783.09 2313
6783.87 2310
6784.64 2295
6785.42 2216
6786.20 2230
6786.98 2132
6787.75 2093
6788.53 2229
6789.31 2078
6790.09 2100
6790.86 2055
6791.64 2194
6792.42 2145
6793.20 2113
6793.97 2060
6794.75 1984
6795.53 2071
6796.31 2013
6797.09 2158
6797.86 2202
6798.64 2114
6799.42 1958
6800.20 2058
6800.98 2213
6801.76 2119
6802.53 2288
6803.31 2283
6804.09 2305
6804.87 2446
6805.65 2345
6806.43 2473
6807.20 2584
6807.98 2518
6808.76 2275
6809.54 2143
6810.32 2290
6811.10 2284
6811.88 2203
6812.66 2177
6813.44 2155
6814.21 2269
6814.99 2373
6815.77 2245
6816.55 2138
6817.33 2207
6818.11 2265
6818.89 2087
6819.67 2069
6820.45 2169
6821.23 2205
6822.01 2236
6822.79 2081
6823.57 2230
6824.35 2212
6825.12 2139
6825.90 2144
6826.68 2231
6827.46 2148
6828.24 2179
6829.02 2237
6829.80 2253
6830.58 2178
6831.36 2167
6832.14 2122
6832.92 2193
6833.70 2265
6834.48 2049
6835.26 2253
6836.04 2112
6836.82 2130
6837.60 2175
6838.39 2210
6839.17 2185
6839.95 1993
6840.73 2092
6841.51 2155
6842.29 2127
6843.07 1961
6843.85 2088
6844.63 2233
6845.41 2353
6846.19 2258
6846.97 2482
6847.75 2808
6848.53 3134
6849.32 3503
6850.10 3908
6850.88 4487
6851.66 4870
6852.44 5123
6853.22 5240
6854.00 5075
6854.78 5059
6855.56 4571
6856.35 4026
6857.13 3618
6857.91 3332
6858.69 3088
6859.47 2833
6860.25 2642
6861.04 2628
6861.82 2509
6862.60 2542
6863.38 2446
6864.16 2572
6864.94 2764
6865.73 2743
6866.51 2843
6867.29 2986
6868.07 3080
6868.85 3030
6869.64 2897
6870.42 2850
6871.20 2807
6871.98 2758
6872.77 2598
6873.55 2629
6874.33 2553
6875.11 2329
6875.90 2432
6876.68 2482
6877.46 2522
6878.24 2526
6879.03 2631
6879.81 2468
6880.59 2627
6881.37 2675
6882.16 2612
6882.94 2752
6883.72 2872
6884.51 2813
6885.29 2845
6886.07 3158
6886.86 3378
6887.64 3753
6888.42 3832
6889.21 4074
6889.99 4156
6890.77 3970
6891.56 3852
6892.34 3718
6893.12 3550
6893.91 3276
6894.69 3062
6895.47 2958
6896.26 2891
6897.04 2793
6897.82 2836
6898.61 2743
6899.39 2824
6900.18 2847
6900.96 2784
6901.74 2834
6902.53 2813
6903.31 2872
6904.10 2845
6904.88 2915
6905.66 2993
6906.45 2990
6907.23 2850
6908.02 2960
6908.80 2936
6909.59 2848
6910.37 2822
6911.16 2857
6911.94 2706
6912.72 2778
6913.51 2637
6914.29 2778
6915.08 2565
6915.86 2588
6916.65 2708
6917.43 2737
6918.22 2725
6919.00 2696
6919.79 2756
6920.57 2836
6921.36 2685
6922.14 2726
6922.93 2666
6923.71 2676
6924.50 2747
6925.28 2831
6926.07 2933
6926.86 2666
6927.64 2783
6928.43 2808
6929.21 2883
6930.00 2829
6930.78 3008
6931.57 2939
6932.35 2982
6933.14 3094
6933.93 3053
6934.71 3146
6935.50 3349
6936.28 3147
6937.07 3220
6937.86 3399
6938.64 3329
6939.43 3344
6940.21 3525
6941.00 3615
6941.79 3864
6942.57 4063
6943.36 4236
6944.15 4335
6944.93 4438
6945.72 4455
6946.51 4656
6947.29 4720
6948.08 4859
6948.86 4953
6949.65 4855
6950.44 4967
6951.23 4755
6952.01 4767
6952.80 4593
6953.59 4408
6954.37 4008
6955.16 3920
6955.95 4048
6956.73 4071
6957.52 3966
6958.31 3801
6959.10 3825
6959.88 3873
6960.67 3895
6961.46 3939
6962.25 4113
6963.03 4258
6963.82 4428
6964.61 4181
6965.40 4297
6966.18 4470
6966.97 4715
6967.76 4591
6968.55 5090
6969.33 5245
6970.12 5330
6970.91 5493
6971.70 5618
6972.49 5537
6973.27 5449
6974.06 5670
6974.85 5549
6975.64 5583
6976.43 5563
6977.21 5380
6978.00 5729
6978.79 5859
6979.58 6239
6980.37 6702
6981.16 7229
6981.95 8468
6982.73 9974
6983.52 11977
6984.31 13764
6985.10 16004
6985.89 18299
6986.68 19662
6987.47 20863
6988.26 21407
6989.04 21233
6989.83 19515
6990.62 17482
6991.41 14835
6992.20 12624
6992.99 10453
6993.78 8787
6994.57 7654
6995.36 6510
6996.15 6100
6996.94 5468
6997.73 5004
6998.51 5041
6999.30 4671
7000.09 4828
7000.88 4993
7001.67 5126
7002.46 5112
7003.25 4904
7004.04 4916
7004.83 4518
7005.62 4353
7006.41 3890
7007.20 3818
7007.99 3560
7008.78 3372
7009.57 3211
7010.36 3099
7011.15 3054
7011.94 3110
7012.73 3253
7013.52 3366
7014.31 3432
7015.10 3297
7015.89 3328
7016.69 3409
7017.48 3419
7018.27 3254
7019.06 3189
7019.85 3177
7020.64 2989
7021.43 3036
7022.22 3217
7023.01 3237
7023.80 3482
7024.59 3464
7025.38 3420
7026.17 3374
7026.97 3501
7027.76 3579
7028.55 3418
7029.34 3292
7030.13 3334
7030.92 3085
7031.71 2965
7032.50 2952
7033.30 3028
7034.09 3028
7034.88 2843
7035.67 2983
7036.46 3058
7037.25 3005
7038.05 2929
7038.84 2915
7039.63 3058
7040.42 3113
7041.21 3076
7042.01 3278
7042.80 3403
7043.59 3524
7044.38 3493
7045.17 3417
7045.97 3568
7046.76 3709
7047.55 3843
7048.34 4129
7049.13 4158
7049.93 4573
7050.72 4664
7051.51 4907
7052.30 5006
7053.10 4826
7053.89 4519
7054.68 4186
7055.47 3967
7056.27 3729
7057.06 3671
7057.85 3332
7058.65 3329
7059.44 3230
7060.23 2986
7061.02 2954
7061.82 3101
7062.61 3081
7063.40 3084
7064.20 3111
7064.99 3092
7065.78 3088
7066.58 2922
7067.37 3089
7068.16 2944
7068.96 2838
7069.75 2787
7070.54 2751
7071.34 2498
7072.13 2619
7072.93 2661
7073.72 2544
7074.51 2585
7075.31 2452
7076.10 2434
7076.89 2411
7077.69 2338
7078.48 2372
7079.28 2306
7080.07 2230
7080.86 2388
7081.66 2328
7082.45 2404
7083.25 2189
7084.04 2115
7084.84 2183
7085.63 2150
7086.42 2187
7087.22 2129
7088.01 2069
7088.81 2135
7089.60 2106
7090.40 2016
7091.19 2121
7091.99 2080
7092.78 2203
7093.58 1943
7094.37 2035
7095.17 2049
7095.96 2012
7096.76 2009
7097.55 2004
7098.35 1927
7099.14 1944
7099.94 1950
7100.73 1965
7101.53 2089
7102.32 1929
7103.12 1884
7103.91 1869
7104.71 1787
7105.50 1686
7106.30 1764
7107.10 1843
7107.89 1746
7108.69 1778
7109.48 1731
7110.28 1816
7111.07 1789
7111.87 1803
7112.67 1805
7113.46 1877
7114.26 1804
7115.05 1747
7115.85 1812
7116.65 1780
7117.44 1936
7118.24 1898
7119.03 1828
7119.83 1723
7120.63 1726
7121.42 1967
7122.22 2017
7123.02 1793
7123.81 1796
7124.61 1774
7125.41 1840
7126.20 1822
7127.00 1829
7127.80 1759
7128.59 1765
7129.39 1836
7130.19 1757
7130.98 1788
7131.78 1889
7132.58 1881
7133.37 1807
7134.17 1891
7134.97 1978
7135.77 1842
7136.56 1734
7137.36 1833
7138.16 1774
7138.96 1766
7139.75 1774
7140.55 1654
7141.35 1753
7142.15 1711
7142.94 1571
7143.74 1668
7144.54 1546
7145.34 1496
7146.13 1626
7146.93 1573
7147.73 1527
7148.53 1582
7149.33 1603
7150.12 1659
7150.92 1609
7151.72 1555
7152.52 1584
7153.32 1645
7154.11 1716
7154.91 1681
7155.71 1713
7156.51 1791
7157.31 1784
7158.11 1667
7158.90 1655
7159.70 1762
7160.50 1840
7161.30 1737
7162.10 1584
7162.90 1671
7163.70 1542
7164.50 1555
7165.29 1595
7166.09 1533
7166.89 1476
7167.69 1514
7168.49 1467
7169.29 1508
7170.09 1377
7170.89 1517
7171.69 1415
7172.49 1396
7173.29 1356
7174.08 1296
7174.88 1449
7175.68 1426
7176.48 1316
7177.28 1364
7178.08 1237
7178.88 1261
7179.68 1316
7180.48 1401
7181.28 1324
7182.08 1449
7182.88 1458
7183.68 1372
7184.48 1303
7185.28 1404
7186.08 1347
7186.88 1343
7187.68 1411
7188.48 1379
7189.28 1366
7190.08 1352
7190.88 1371
7191.68 1325
7192.48 1343
7193.28 1380
7194.08 1324
7194.88 1426
7195.68 1351
7196.48 1399
7197.28 1340
7198.09 1328
7198.89 1371
7199.69 1423
7200.49 1352
7201.29 1412
7202.09 1386
7202.89 1295
7203.69 1277
7204.49 1263
7205.29 1221
7206.09 1193
7206.90 1294
7207.70 1171
7208.50 1276
7209.30 1262
7210.10 1332
7210.90 1304
7211.70 1334
7212.51 1378
7213.31 1386
7214.11 1295
7214.91 1295
7215.71 1325
7216.51 1271
7217.32 1317
7218.12 1339
7218.92 1384
7219.72 1446
7220.52 1407
7221.32 1350
7222.13 1358
7222.93 1360
7223.73 1341
7224.53 1485
7225.34 1451
7226.14 1409
7226.94 1341
7227.74 1437
7228.54 1458
7229.35 1397
7230.15 1341
7230.95 1370
7231.75 1418
7232.56 1364
7233.36 1321
7234.16 1388
7234.96 1380
7235.77 1370
7236.57 1338
7237.37 1367
7238.18 1337
7238.98 1247
7239.78 1286
7240.59 1215
7241.39 1225
7242.19 1187
7242.99 1325
7243.80 1337
7244.60 1357
7245.40 1372
7246.21 1307
7247.01 1288
7247.81 1312
7248.62 1315
7249.42 1309
7250.23 1234
7251.03 1327
7251.83 1335
7252.64 1340
7253.44 1335
7254.24 1314
7255.05 1365
7255.85 1368
7256.66 1393
7257.46 1375
7258.26 1382
7259.07 1448
7259.87 1471
7260.68 1476
7261.48 1483
7262.28 1461
7263.09 1494
7263.89 1575
7264.70 1503
7265.50 1600
7266.31 1575
7267.11 1515
7267.92 1518
7268.72 1516
7269.52 1583
7270.33 1544
7271.13 1588
7271.94 1465
7272.74 1480
7273.55 1549
7274.35 1620
7275.16 1591
7275.96 1548
7276.77 1558
7277.57 1610
7278.38 1530
7279.18 1493
7279.99 1691
7280.79 1905
7281.60 2046
7282.41 2045
7283.21 2328
7284.02 2550
7284.82 2756
7285.63 2903
7286.43 2835
7287.24 2915
7288.04 2984
7288.85 2750
7289.66 2583
7290.46 2320
7291.27 2099
7292.07 1944
7292.88 1818
7293.68 1676
7294.49 1637
7295.30 1570
7296.10 1501
7296.91 1558
7297.72 1474
7298.52 1447
7299.33 1419
7300.13 1472
7300.94 1521
7301.75 1547
7302.55 1523
7303.36 1446
7304.17 1452
7304.97 1434
7305.78 1448
7306.59 1502
7307.39 1418
7308.20 1422
7309.01 1354
7309.81 1409
7310.62 1544
7311.43 1690
7312.24 1526
7313.04 1575
7313.85 1683
7314.66 1740
7315.46 1753
7316.27 1827
7317.08 1974
7317.89 2015
7318.69 2089
7319.50 2219
7320.31 2357
7321.12 2349
7321.92 2399
7322.73 2377
7323.54 2251
7324.35 2081
7325.15 2170
7325.96 2019
7326.77 1888
7327.58 1771
7328.38 1777
7329.19 1704
7330.00 1679
7330.81 1643
7331.62 1518
7332.43 1478
7333.23 1617
7334.04 1597
7334.85 1554
7335.66 1614
7336.47 1572
7337.27 1565
7338.08 1514
7338.89 1505
7339.70 1494
7340.51 1493
7341.32 1507
7342.13 1487
7342.93 1378
7343.74 1369
7344.55 1412
7345.36 1435
7346.17 1433
7346.98 1448
7347.79 1328
7348.60 1353
7349.41 1351
7350.22 1234
7351.02 1330
7351.83 1317
7352.64 1454
7353.45 1366
7354.26 1340
7355.07 1309
7355.88 1398
7356.69 1288
7357.50 1379
7358.31 1305
7359.12 1301
7359.93 1258
7360.74 1304
7361.55 1301
7362.36 1251
7363.17 1241
7363.98 1179
7364.79 1198
7365.60 1208
7366.41 1350
7367.22 1308
7368.03 1252
7368.84 1227
7369.65 1272
7370.46 1316
7371.27 1307
7372.08 1268
7372.89 1336
7373.70 1383
7374.51 1262
7375.32 1226
7376.13 1257
7376.94 1339
7377.75 1240
7378.56 1329
7379.37 1338
7380.18 1277
7380.99 1342
7381.81 1395
7382.62 1355
7383.43 1288
7384.24 1388
7385.05 1315
7385.86 1382
7386.67 1341
7387.48 1363
7388.29 1239
7389.11 1218
7389.92 1195
7390.73 1183
7391.54 1222
7392.35 1202
7393.16 1181
7393.97 1144
7394.79 1216
7395.60 1317
7396.41 1268
7397.22 1139
7398.03 1130
7398.84 1175
7399.66 1205
7400.47 1266
7401.28 1287
7402.09 1221
7402.90 1206
7403.72 1232
7404.53 1121
7405.34 1085
7406.15 1145
7406.96 1256
7407.78 1055
7408.59 1127
7409.40 1153
7410.21 1114
7411.03 1112
7411.84 1072
7412.65 1190
7413.46 1077
7414.28 1121
7415.09 1081
7415.90 1136
7416.71 1177
7417.53 1153
7418.34 1074
7419.15 1098
7419.97 1066
7420.78 1126
7421.59 1138
7422.41 1068
7423.22 1082
7424.03 1167
7424.84 1132
7425.66 1185
7426.47 1242
7427.28 1157
7428.10 1248
7428.91 1270
7429.72 1243
7430.54 1141
7431.35 1252
7432.17 1230
7432.98 1238
7433.79 1275
7434.61 1419
7435.42 1373
7436.23 1212
7437.05 1244
7437.86 1226
7438.68 1284
7439.49 1411
7440.30 1336
7441.12 1188
7441.93 1235
7442.75 1231
7443.56 1238
7444.38 1254
7445.19 1216
7446.00 1226
7446.82 1123
7447.63 1182
7448.45 1175
7449.26 1057
7450.08 1032
7450.89 1077
7451.71 1110
7452.52 1133
7453.34 1103
7454.15 1197
7454.97 1148
7455.78 1103
7456.60 1083
7457.41 1118
7458.23 1230
7459.04 1166
7459.86 1265
7460.67 1240
7461.49 1155
7462.30 1190
7463.12 1117
7463.93 1171
7464.75 1127
7465.56 1184
7466.38 1161
7467.19 1142
7468.01 1108
7468.82 1223
7469.64 1174
7470.46 1191
7471.27 1064
7472.09 1123
7472.90 1087
7473.72 1157
7474.54 1115
7475.35 1108
7476.17 1188
7476.98 1206
7477.80 1152
7478.62 1258
7479.43 1173
7480.25 1235
7481.06 1112
7481.88 1155
7482.70 1158
7483.51 1197
7484.33 1118
7485.15 1061
7485.96 1079
7486.78 1102
7487.60 1205
7488.41 1179
7489.23 1151
7490.05 1229
7490.86 1126
7491.68 1224
7492.50 1162
7493.31 1121
7494.13 1003
7494.95 1075
7495.77 1077
7496.58 1154
7497.40 1117
7498.22 1098
7499.03 1202
7499.85 1169
7500.67 1150
7501.49 1182
7502.30 1133
7503.12 1143
7503.94 1131
7504.76 1112
7505.57 1083
7506.39 1066
7507.21 1120
7508.03 1134
7508.85 1146
7509.66 1205
7510.48 1097
7511.30 1112
7512.12 1146
7512.94 1129
7513.75 1068
7514.57 1136
7515.39 1059
7516.21 1015
7517.03 1041
7517.84 1019
7518.66 1054
7519.48 1044
7520.30 1065
7521.12 1142
7521.94 1140
7522.76 1089
7523.57 1123
7524.39 1131
7525.21 1039
7526.03 1175
7526.85 1121
7527.67 1128
7528.49 1127
7529.31 1124
7530.12 1132
7530.94 1147
7531.76 1138
7532.58 1029
7533.40 1152
7534.22 1154
7535.04 1148
7535.86 1136
7536.68 1151
7537.50 1122
7538.32 1182
7539.14 1265
7539.96 1192
7540.78 1139
7541.59 1230
7542.41 1277
7543.23 1223
7544.05 1140
7544.87 1225
7545.69 1356
7546.51 1315
7547.33 1214
7548.15 1305
7548.97 1282
7549.79 1243
7550.61 1226
7551.43 1226
7552.25 1216
7553.07 1307
7553.89 1351
7554.71 1295
7555.53 1163
7556.36 1095
7557.18 1169
7558.00 1272
7558.82 1222
7559.64 1356
7560.46 1434
7561.28 1339
7562.10 1354
7562.92 1407
7563.74 1322
7564.56 1398
7565.38 1374
7566.20 1429
7567.02 1334
7567.85 1297
7568.67 1341
7569.49 1418
7570.31 1396
7571.13 1336
7571.95 1337
7572.77 1521
7573.59 1378
7574.42 1380
7575.24 1451
7576.06 1460
7576.88 1446
7577.70 1384
7578.52 1355
7579.34 1477
7580.17 1450
7580.99 1437
7581.81 1500
7582.63 1468
7583.45 1525
7584.28 1535
7585.10 1511
7585.92 1454
7586.74 1631
7587.56 1758
7588.39 1798
7589.21 1742
7590.03 1833
7590.85 1724
7591.67 1839
7592.50 1792
7593.32 1849
7594.14 1870
7594.96 1725
7595.79 1618
7596.61 1672
7597.43 1716
7598.26 1843
7599.08 1812
7599.90 1849
7600.72 1868
7601.55 2015
7602.37 2110
7603.19 2132
7604.02 2223
7604.84 2324
7605.66 2318
7606.48 2337
7607.31 2400
7608.13 2484
7608.95 2414
7609.78 2368
7610.60 2319
7611.42 2172
7612.25 2078
7613.07 1933
7613.89 1901
7614.72 1863
7615.54 1933
7616.37 2055
7617.19 2131
7618.01 2284
7618.84 2311
7619.66 2184
7620.48 2301
7621.31 2355
7622.13 2405
7622.96 2254
7623.78 2155
7624.60 2217
7625.43 2129
7626.25 2077
7627.08 2108
7627.90 2218
7628.73 2307
7629.55 2415
7630.37 2616
7631.20 2942
7632.02 3126
7632.85 3277
7633.67 3500
7634.50 3483
7635.32 3261
7636.15 3018
7636.97 2951
7637.80 2573
7638.62 2268
7639.45 2134
7640.27 2016
7641.10 1848
7641.92 1708
7642.75 1520
7643.57 1564
7644.40 1609
7645.22 1531
7646.05 1560
7646.87 1687
7647.70 1622
7648.52 1699
7649.35 1765
7650.17 1713
7651.00 1610
7651.83 1588
7652.65 1549
7653.48 1462
7654.30 1497
7655.13 1407
7655.95 1294
7656.78 1328
7657.61 1332
7658.43 1294
7659.26 1288
7660.08 1288
7660.91 1302
7661.74 1333
7662.56 1348
7663.39 1363
7664.21 1318
7665.04 1279
7665.87 1273
7666.69 1324
7667.52 1295
7668.35 1362
7669.17 1299
7670.00 1365
7670.83 1325
7671.65 1285
7672.48 1311
7673.31 1379
7674.13 1322
7674.96 1362
7675.79 1297
7676.61 1378
7677.44 1200
7678.27 1252
7679.09 1193
7679.92 1325
7680.75 1164
7681.58 1271
7682.40 1241
7683.23 1181
7684.06 1211
7684.89 1308
7685.71 1274
7686.54 1290
7687.37 1302
7688.19 1288
7689.02 1342
7689.85 1325
7690.68 1267
7691.51 1282
7692.33 1322
7693.16 1258
7693.99 1253
7694.82 1281
7695.64 1360
7696.47 1369
7697.30 1324
7698.13 1382
7698.96 1423
7699.79 1354
7700.61 1361
7701.44 1344
7702.27 1286
7703.10 1337
7703.93 1316
7704.76 1267
7705.58 1183
7706.41 1178
7707.24 1214
7708.07 1203
7708.90 1157
7709.73 1117
7710.56 1234
7711.38 1162
7712.21 1146
7713.04 1133
7713.87 1118
7714.70 1091
7715.53 1153
7716.36 1113
7717.19 1073
7718.02 1004
7718.85 1055
7719.67 1102
7720.50 1101
7721.33 1058
7722.16 1080
7722.99 1107
7723.82 1125
7724.65 1061
7725.48 1099
7726.31 1141
7727.14 1060
7727.97 1039
7728.80 1025
7729.63 1086
7730.46 1111
7731.29 1067
7732.12 1047
7732.95 1108
7733.78 1089
7734.61 1071
7735.44 971
7736.27 1002
7737.10 1056
7737.93 1033
7738.76 1075
7739.59 1082
7740.42 1005
7741.25 1044
7742.08 987
7742.91 1009
7743.74 1060
7744.57 1066
7745.40 1080
7746.23 1129
7747.06 1149
7747.90 1188
7748.73 1108
7749.56 1164
7750.39 1166
7751.22 1134
7752.05 1218
7752.88 1093
7753.71 1101
7754.54 1082
7755.37 1006
7756.21 954
7757.04 960
7757.87 1020
7758.70 1022
7759.53 1065
7760.36 1030
7761.19 1052
7762.03 1005
7762.86 1005
7763.69 1010
7764.52 1020
7765.35 1008
7766.18 990
7767.02 942
7767.85 1023
7768.68 1025
7769.51 1063
7770.34 1042
7771.18 1132
7772.01 1187
7772.84 1071
7773.67 1088
7774.50 1139
7775.34 1155
7776.17 1113
7777.00 1128
7777.83 1160
7778.67 1035
7779.50 1090
7780.33 1060
7781.16 1065
7782.00 995
7782.83 1006
7783.66 1012
7784.49 1059
7785.33 1020
7786.16 1101
7786.99 1134
7787.82 1111
7788.66 1126
7789.49 1028
7790.32 1033
7791.16 1145
7791.99 1130
7792.82 1045
7793.66 1157
7794.49 1138
7795.32 1051
7796.16 1095
7796.99 1097
7797.82 1126
7798.66 1256
7799.49 1184
7800.32 1122
7801.16 1201
7801.99 1151
7802.82 1114
7803.66 1192
7804.49 1158
7805.33 1228
7806.16 1284
7806.99 1267
7807.83 1305
7808.66 1191
7809.50 1296
7810.33 1242
7811.16 1259
7812.00 1329
7812.83 1299
7813.67 1429
7814.50 1397
7815.34 1342
7816.17 1525
7817.00 1519
7817.84 1560
7818.67 1633
7819.51 1538
7820.34 1595
7821.18 1501
7822.01 1430
7822.85 1392
7823.68 1391
7824.52 1481
7825.35 1531
7826.19 1632
7827.02 1480
7827.86 1567
7828.69 1650
7829.53 1701
7830.36 1581
7831.20 1595
7832.03 1598
7832.87 1604
7833.70 1628
7834.54 1736
7835.37 1659
7836.21 1518
7837.04 1565
7837.88 1634
7838.72 1499
7839.55 1439
7840.39 1450
7841.22 1469
7842.06 1446
7842.89 1385
7843.73 1463
7844.57 1415
7845.40 1430
7846.24 1324
7847.07 1393
7847.91 1441
7848.75 1313
7849.58 1294
7850.42 1346
7851.26 1336
7852.09 1315
7852.93 1342
7853.77 1382
7854.60 1381
7855.44 1395
7856.27 1450
7857.11 1480
7857.95 1628
7858.78 1709
7859.62 1766
7860.46 1690
7861.29 1827
7862.13 1617
7862.97 1572
7863.81 1706
7864.64 1631
7865.48 1523
7866.32 1452
7867.15 1474
7867.99 1533
7868.83 1648
7869.67 1609
7870.50 1571
7871.34 1587
7872.18 1555
7873.02 1669
7873.85 1630
7874.69 1623
7875.53 1789
7876.37 1907
7877.20 1897
7878.04 2012
7878.88 2172
7879.72 2229
7880.55 2396
7881.39 2233
7882.23 2343
7883.07 2306
7883.91 2157
7884.74 2205
7885.58 2181
7886.42 2140
7887.26 1917
7888.10 1926
7888.94 1888
7889.77 1966
7890.61 1926
7891.45 1905
7892.29 1840
7893.13 1772
7893.97 1773
7894.80 1692
7895.64 1649
7896.48 1638
7897.32 1626
7898.16 1508
7899.00 1539
7899.84 1564
7900.68 1578
7901.52 1552
7902.35 1528
7903.19 1350
7904.03 1317
7904.87 1326
7905.71 1426
7906.55 1306
7907.39 1275
7908.23 1356
7909.07 1325
7909.91 1348
7910.75 1244
7911.59 1360
7912.43 1390
7913.27 1436
7914.11 1282
7914.94 1466
7915.78 1431
7916.62 1383
7917.46 1558
7918.30 1504
7919.14 1506
7919.98 1591
7920.82 1450
7921.66 1488
7922.50 1522
7923.34 1488
7924.18 1409
7925.02 1421
7925.87 1307
7926.71 1320
7927.55 1292
7928.39 1340
7929.23 1215
7930.07 1220
7930.91 1256
7931.75 1226
7932.59 1263
7933.43 1267
7934.27 1238
7935.11 1266
7935.95 1289
7936.79 1289
7937.63 1278
7938.47 1164
7939.32 1168
7940.16 1255
7941.00 1324
7941.84 1237
7942.68 1217
7943.52 1246
7944.36 1319
7945.20 1278
7946.04 1258
7946.89 1217
7947.73 1243
7948.57 1231
7949.41 1312
7950.25 1307
7951.09 1305
7951.94 1370
7952.78 1324
7953.62 1418
7954.46 1526
7955.30 1431
7956.14 1513
7956.99 1478
7957.83 1448
7958.67 1371
7959.51 1458
7960.35 1414
7961.20 1436
7962.04 1461
7962.88 1425
7963.72 1388
7964.57 1411
7965.41 1440
7966.25 1512
7967.09 1661
7967.94 1695
7968.78 1737
7969.62 1688
7970.46 1611
7971.31 1630
7972.15 1596
7972.99 1508
7973.83 1430
7974.68 1409
7975.52 1397
7976.36 1311
7977.21 1249
7978.05 1222
7978.89 1178
7979.74 1242
7980.58 1236
7981.42 1230
7982.26 1290
7983.11 1231
7983.95 1257
7984.79 1315
7985.64 1317
7986.48 1196
7987.33 1179
7988.17 1154
7989.01 1241
7989.86 1191
7990.70 1146
7991.54 1241
7992.39 1151
7993.23 1094
7994.08 1059
7994.92 1066
7995.76 1036
7996.61 1031
7997.45 1032
7998.30 1015
7999.14 1041
7999.98 980
8000.83 1039
8001.67 1073
8002.52 1114
8003.36 1057
8004.21 999
8005.05 1055
8005.89 1072
8006.74 1050
8007.58 1079
8008.43 1094
8009.27 994
8010.12 985
8010.96 1044
8011.81 1089
8012.65 993
8013.50 994
8014.34 1050
8015.19 984
8016.03 1045
8016.88 1065
8017.72 998
8018.57 980
8019.41 1022
8020.26 1005
8021.10 990
8021.95 970
8022.79 952
8023.64 1073
8024.48 975
8025.33 1018
8026.18 994
8027.02 988
8027.87 991
8028.71 988
8029.56 1018
8030.40 1010
8031.25 965
8032.10 1001
8032.94 995
8033.79 980
8034.63 1022
8035.48 969
8036.33 1042
8037.17 1035
8038.02 962
8038.86 994
8039.71 1038
8040.56 1028
8041.40 1064
8042.25 971
8043.10 936
8043.94 960
8044.79 1021
8045.64 934
8046.48 979
8047.33 934
8048.18 878
8049.02 1001
8049.87 899
8050.72 884
8051.56 944
8052.41 1002
8053.26 911
8054.10 872
8054.95 950
8055.80 824
8056.65 791
8057.49 982
8058.34 1009
8059.19 922
8060.04 902
8060.88 892
8061.73 943
8062.58 920
8063.43 967
8064.27 880
8065.12 872
8065.97 874
8066.82 942
8067.66 883
8068.51 911
8069.36 795
8070.21 852
8071.06 801
8071.90 887
8072.75 902
8073.60 923
8074.45 902
8075.30 888
8076.14 930
8076.99 888
8077.84 840
8078.69 849
8079.54 851
8080.39 828
8081.23 890
8082.08 915
8082.93 967
8083.78 949
8084.63 895
8085.48 903
8086.33 868
8087.17 868
8088.02 935
8088.87 872
8089.72 925
8090.57 934
8091.42 965
8092.27 768
8093.12 857
8093.97 921
8094.82 980
8095.67 938
8096.51 883
8097.36 870
8098.21 859
8099.06 975
8099.91 836
8100.76 861
8101.61 896
8102.46 839
8103.31 861
8104.16 908
8105.01 921
8105.86 940
8106.71 971
8107.56 929
8108.41 886
8109.26 852
8110.11 844
8110.96 866
8111.81 892
8112.66 923
8113.51 985
8114.36 1023
8115.21 965
8116.06 895
8116.91 878
8117.76 880
8118.61 949
8119.46 994
8120.31 919
8121.16 955
8122.01 1020
8122.86 981
8123.72 979
8124.57 1053
8125.42 1010
8126.27 970
8127.12 943
8127.97 989
8128.82 937
8129.67 932
8130.52 1035
8131.37 1034
8132.22 1008
8133.08 1001
8133.93 1042
8134.78 997
8135.63 1029
8136.48 1030
8137.33 1060
8138.18 1087
8139.04 1084
8139.89 986
8140.74 970
8141.59 1004
8142.44 946
8143.29 984
8144.15 1035
8145.00 1138
8145.85 1018
8146.70 1137
8147.55 1078
8148.41 1108
8149.26 1186
8150.11 1277
8150.96 1206
8151.81 1229
8152.67 1234
8153.52 1341
8154.37 1387
8155.22 1396
8156.08 1465
8156.93 1486
8157.78 1575
8158.63 1541
8159.49 1521
8160.34 1444
8161.19 1366
8162.04 1240
8162.90 1262
8163.75 1247
8164.60 1130
8165.45 1129
8166.31 1080
8167.16 1097
8168.01 1225
8168.87 1189
8169.72 1123
8170.57 1084
8171.43 1085
8172.28 1091
8173.13 985
8173.99 1048
8174.84 1046
8175.69 978
8176.55 996
8177.40 974
8178.25 910
8179.11 938
8179.96 1011
8180.81 955
8181.67 859
8182.52 813
8183.38 891
8184.23 937
8185.08 861
8185.94 902
8186.79 966
8187.65 1048
8188.50 872
8189.35 918
8190.21 971
8191.06 969
8191.92 926
8192.77 870
8193.63 890
8194.48 828
8195.33 884
8196.19 892
8197.04 905
8197.90 788
8198.75 732
8199.61 791
8200.46 803
8201.32 848
8202.17 860
8203.03 865
8203.88 959
8204.74 899
8205.59 864
8206.45 894
8207.30 895
8208.16 906
8209.01 885
8209.87 875
8210.72 830
8211.58 939
8212.43 1007
8213.29 878
8214.14 920
8215.00 892
8215.86 949
8216.71 932
8217.57 858
8218.42 905
8219.28 912
8220.13 868
8220.99 829
8221.85 864
8222.70 870
8223.56 1032
8224.41 1046
8225.27 1056
8226.13 923
8226.98 932
8227.84 873
8228.69 940
8229.55 892
8230.41 879
8231.26 948
8232.12 998
8232.98 965
8233.83 880
8234.69 880
8235.54 920
8236.40 883
8237.26 866
8238.11 921
8238.97 936
8239.83 874
8240.69 864
8241.54 805
8242.40 887
8243.26 899
8244.11 887
8244.97 902
8245.83 903
8246.68 896
8247.54 1000
8248.40 855
8249.26 817
8250.11 895
8250.97 911
8251.83 881
8252.69 851
8253.54 835
8254.40 825
8255.26 840
8256.12 839
8256.97 871
8257.83 936
8258.69 922
8259.55 914
8260.40 954
8261.26 913
8262.12 867
8262.98 912
8263.84 859
8264.69 859
8265.55 901
8266.41 864
8267.27 879
8268.13 852
8268.99 957
8269.84 957
8270.70 894
8271.56 950
8272.42 990
8273.28 865
8274.14 930
8275.00 930
8275.85 879
8276.71 846
8277.57 864
8278.43 917
8279.29 934
8280.15 954
8281.01 918
8281.87 939
8282.72 883
8283.58 944
8284.44 932
8285.30 871
8286.16 822
8287.02 851
8287.88 867
8288.74 880
8289.60 901
8290.46 858
8291.32 950
8292.18 984
8293.04 984
8293.90 887
8294.76 922
8295.62 1022
8296.47 983
8297.33 978
8298.19 901
8299.05 1018
8299.91 1000
8300.77 958
8301.63 922
8302.49 934
8303.35 982
8304.21 908
8305.07 1001
8305.93 978
8306.80 961
8307.66 902
8308.52 918
8309.38 997
8310.24 911
8311.10 1016
8311.96 1044
8312.82 984
8313.68 944
8314.54 985
8315.40 974
8316.26 1053
8317.12 1096
8317.98 1088
8318.84 1127
8319.70 1160
8320.57 1077
8321.43 1080
8322.29 1064
8323.15 952
8324.01 889
8324.87 941
8325.73 921
8326.59 886
8327.46 906
8328.32 866
8329.18 881
8330.04 897
8330.90 915
8331.76 902
8332.62 982
8333.49 855
8334.35 943
8335.21 960
8336.07 960
8336.93 842
8337.79 856
8338.66 953
8339.52 1056
8340.38 941
8341.24 981
8342.10 944
8342.97 945
8343.83 997
8344.69 1012
8345.55 915
8346.42 981
8347.28 1021
8348.14 1114
8349.00 1051
8349.87 950
8350.73 960
8351.59 969
8352.45 874
8353.32 875
8354.18 903
8355.04 986
8355.90 891
8356.77 1038
8357.63 1009
8358.49 891
8359.36 912
8360.22 1019
8361.08 900
8361.95 866
8362.81 905
8363.67 914
8364.53 900
8365.40 987
8366.26 939
8367.12 943
8367.99 865
8368.85 868
8369.72 899
8370.58 894
8371.44 838
8372.31 933
8373.17 959
8374.03 1005
8374.90 983
8375.76 1066
8376.63 1027
8377.49 978
8378.35 933
8379.22 911
8380.08 987
8380.95 1002
8381.81 1052
8382.67 967
8383.54 947
8384.40 1060
8385.27 1095
8386.13 1087
8387.00 1063
8387.86 993
8388.72 1022
8389.59 1101
8390.45 1072
8391.32 951
8392.18 1007
8393.05 1003
8393.91 1052
8394.78 1030
8395.64 1032
8396.51 1050
8397.37 1050
8398.24 1044
8399.10 1046
8399.97 991
8400.83 1019
8401.70 1032
8402.56 1007
8403.43 985
8404.29 958
8405.16 1042
8406.02 1023
8406.89 1152
8407.75 991
8408.62 1071
8409.49 1141
8410.35 1054
8411.22 1099
8412.08 998
8412.95 1026
8413.81 1138
8414.68 1130
8415.55 1109
8416.41 1109
8417.28 1089
8418.14 1107
8419.01 1134
8419.88 1131
8420.74 1118
8421.61 1076
8422.48 1097
8423.34 1154
8424.21 1191
8425.07 1215
8425.94 1250
8426.81 1346
8427.67 1279
8428.54 1312
8429.41 1315
8430.27 1401
8431.14 1375
8432.01 1390
8432.87 1418
8433.74 1488
8434.61 1500
8435.47 1335
8436.34 1371
8437.21 1370
8438.08 1465
8438.94 1473
8439.81 1507
8440.68 1575
8441.54 1661
8442.41 1694
8443.28 1749
8444.15 1855
8445.01 1799
8445.88 1852
8446.75 1869
8447.62 1815
8448.48 1748
8449.35 1786
8450.22 1768
8451.09 1791
8451.95 1797
8452.82 1832
8453.69 1843
8454.56 1923
8455.43 1922
8456.29 2030
8457.16 1958
8458.03 2060
8458.90 2070
8459.77 2020
8460.63 1938
8461.50 2052
8462.37 2025
8463.24 1985
8464.11 1927
8464.98 2108
8465.84 2159
8466.71 2249
8467.58 2437
8468.45 2847
8469.32 3369
8470.19 3849
8471.06 4527
8471.93 4899
8472.79 5076
8473.66 5006
8474.53 4550
8475.40 4118
8476.27 3714
8477.14 3204
8478.01 2782
8478.88 2452
8479.75 2180
8480.62 2056
8481.48 1741
8482.35 1653
8483.22 1641
8484.09 1531
8484.96 1534
8485.83 1485
8486.70 1485
8487.57 1389
8488.44 1469
8489.31 1454
8490.18 1328
8491.05 1334
8491.92 1440
8492.79 1377
8493.66 1303
8494.53 1342
8495.40 1328
8496.27 1368
8497.14 1320
8498.01 1379
8498.88 1372
8499.75 1503
8500.62 1520
8501.49 1475
8502.36 1407
8503.23 1404
8504.10 1377
8504.97 1332
8505.84 1407
8506.71 1482
8507.58 1485
8508.45 1593
8509.33 1514
8510.20 1539
8511.07 1620
8511.94 1525
8512.81 1575
8513.68 1505
8514.55 1526
8515.42 1527
8516.29 1590
8517.16 1623
8518.04 1439
8518.91 1395
8519.78 1447
8520.65 1446
8521.52 1524
8522.39 1485
8523.26 1546
8524.13 1480
8525.01 1533
8525.88 1624
8526.75 1551
8527.62 1606
8528.49 1625
8529.36 1611
8530.24 1697
8531.11 1744
8531.98 1762
8532.85 1794
8533.72 1716
8534.60 1725
8535.47 1755
8536.34 1815
8537.21 1835
8538.08 1952
8538.96 1900
8539.83 1883
8540.70 1830
8541.57 1835
8542.45 1912
8543.32 1875
8544.19 1730
8545.06 1694
8545.94 1648
8546.81 1760
8547.68 1767
8548.55 1853
8549.43 2027
8550.30 2148
8551.17 2168
8552.05 2236
8552.92 2553
8553.79 2891
8554.66 3130
8555.54 3215
8556.41 3401
8557.28 3482
8558.16 3367
8559.03 3064
8559.90 2790
8560.78 2432
8561.65 2185
8562.52 1981
8563.40 1842
8564.27 1758
8565.14 1646
8566.02 1612
8566.89 1562
8567.77 1522
8568.64 1444
8569.51 1536
8570.39 1488
8571.26 1439
8572.13 1378
8573.01 1389
8573.88 1301
8574.76 1421
8575.63 1431
8576.50 1365
8577.38 1335
8578.25 1337
8579.13 1294
8580.00 1255
8580.88 1298
8581.75 1316
8582.63 1263
8583.50 1299
8584.37 1278
8585.25 1289
8586.12 1359
8587.00 1311
8587.87 1251
8588.75 1295
8589.62 1353
8590.50 1226
8591.37 1268
8592.25 1325
8593.12 1275
8594.00 1312
8594.87 1279
8595.75 1334
8596.62 1293
8597.50 1259
8598.37 1337
8599.25 1360
8600.12 1405
8601.00 1229
8601.87 1163
8602.75 1299
8603.63 1291
8604.50 1282
8605.38 1221
8606.25 1249
8607.13 1248
8608.00 1335
8608.88 1397
8609.76 1252
8610.63 1284
8611.51 1396
8612.38 1335
8613.26 1500
8614.14 1490
8615.01 1410
8615.89 1467
8616.76 1357
8617.64 1373
8618.52 1343
8619.39 1405
8620.27 1432
8621.15 1470
8622.02 1393
8622.90 1379
8623.78 1362
8624.65 1405
8625.53 1432
8626.41 1403
8627.28 1450
8628.16 1532
8629.04 1555
8629.91 1486
8630.79 1505
8631.67 1549
8632.54 1563
8633.42 1461
8634.30 1613
8635.17 1541
8636.05 1452
8636.93 1515
8637.81 1522
8638.68 1478
8639.56 1546
8640.44 1578
8641.32 1684
8642.19 1639
8643.07 1589
8643.95 1545
8644.83 1566
8645.70 1745
8646.58 1682
8647.46 1587
8648.34 1598
8649.22 1676
8650.09 1798
8650.97 1724
8651.85 1831
8652.73 1745
8653.61 1734
8654.48 1684
8655.36 1677
8656.24 1711
8657.12 1769
8658.00 1803
8658.87 1764
8659.75 1834
8660.63 1874
8661.51 1824
8662.39 1873
8663.27 1954
8664.15 1839
8665.02 1902
8665.90 1865
8666.78 1863
8667.66 1905
8668.54 1960
8669.42 1981
8670.30 2067
8671.18 2136
8672.06 2275
8672.93 2456
8673.81 2591
8674.69 2855
8675.57 3001
8676.45 3073
8677.33 2964
8678.21 2953
8679.09 2878
8679.97 2859
8680.85 2583
8681.73 2456
8682.61 2274
8683.49 2118
8684.37 2141
8685.25 2297
8686.13 2301
8687.01 2126
8687.89 2366
8688.77 2605
8689.65 2808
8690.53 3385
8691.41 3934
8692.29 4428
8693.17 4963
8694.05 5320
8694.93 5506
8695.81 5425
8696.69 5241
8697.57 4939
8698.45 4404
8699.33 3819
8700.21 3397
8701.09 2980
8701.97 2402
8702.85 2142
8703.73 2068
8704.61 1873
8705.49 1873
8706.37 1774
8707.25 1732
8708.13 1695
8709.01 1610
8709.90 1613
8710.78 1505
8711.66 1509
8712.54 1487
8713.42 1457
8714.30 1471
8715.18 1432
8716.06 1302
8716.94 1271
8717.83 1236
8718.71 1358
8719.59 1321
8720.47 1374
8721.35 1402
8722.23 1333
8723.11 1367
8724.00 1365
8724.88 1409
8725.76 1422
8726.64 1409
8727.52 1409
8728.41 1296
8729.29 1355
8730.17 1377
8731.05 1378
8731.93 1387
8732.82 1422
8733.70 1360
8734.58 1426
8735.46 1385
8736.34 1302
8737.23 1316
8738.11 1320
8738.99 1240
8739.87 1238
8740.76 1267
8741.64 1152
8742.52 1173
8743.40 1181
8744.29 1339
8745.17 1316
8746.05 1261
8746.94 1312
8747.82 1384
8748.70 1296
8749.58 1259
8750.47 1186
8751.35 1287
8752.23 1306
8753.12 1418
8754.00 1358
8754.88 1397
8755.77 1409
8756.65 1499
8757.53 1521
8758.42 1627
8759.30 1634
8760.18 1688
8761.07 1666
8761.95 1739
8762.83 1554
8763.72 1579
8764.60 1580
8765.48 1634
8766.37 1583
8767.25 1467
8768.14 1452
8769.02 1408
8769.90 1511
8770.79 1556
8771.67 1468
8772.56 1399
8773.44 1443
8774.32 1433
8775.21 1418
8776.09 1431
8776.98 1254
8777.86 1197
8778.75 1327
8779.63 1195
8780.52 1232
8781.40 1262
8782.28 1177
8783.17 1192
8784.05 1043
8784.94 1065
8785.82 1167
8786.71 1186
8787.59 1219
8788.48 1176
8789.36 1172
8790.25 1153
8791.13 1171
8792.02 1149
8792.90 1147
8793.79 1178
8794.67 1261
8795.56 1164
8796.44 1086
8797.33 1120
8798.22 1061
8799.10 1042
8799.99 1011
8800.87 1012
8801.76 1100
8802.64 1128
8803.53 1118
8804.41 1066
8805.30 1033
8806.19 1127
8807.07 1118
8807.96 1017
8808.84 1087
8809.73 1071
8810.62 1063
8811.50 1045
8812.39 1039
8813.27 1004
8814.16 943
8815.05 903
8815.93 996
8816.82 1028
8817.71 977
8818.59 1017
8819.48 949
8820.36 978
8821.25 1031
8822.14 1085
8823.02 1126
8823.91 1087
8824.80 1033
8825.68 942
8826.57 993
8827.46 935
8828.35 963
8829.23 992
8830.12 940
8831.01 963
8831.89 997
8832.78 860
8833.67 939
8834.56 964
8835.44 978
8836.33 961
8837.22 857
8838.10 932
8838.99 955
8839.88 895
8840.77 916
8841.65 888
8842.54 966
8843.43 889
8844.32 823
8845.21 879
8846.09 912
8846.98 946
8847.87 953
8848.76 949
8849.65 949
8850.53 871
8851.42 834
8852.31 893
8853.20 913
8854.09 891
8854.97 887
8855.86 831
8856.75 801
8857.64 796
8858.53 852
8859.42 895
8860.30 810
8861.19 873
8862.08 878
8862.97 902
8863.86 907
8864.75 935
8865.64 975
8866.53 849
8867.41 795
8868.30 909
8869.19 821
8870.08 858
8870.97 784
8871.86 800
8872.75 740
8873.64 870
8874.53 795
8875.42 774
8876.31 813
8877.20 786
8878.08 755
8878.97 808
8879.86 849
8880.75 748
8881.64 752
8882.53 838
8883.42 856
8884.31 826
8885.20 788
8886.09 799
8886.98 787
8887.87 753
8888.76 796
8889.65 811
8890.54 791
8891.43 744
8892.32 767
8893.21 827
8894.10 769
8894.99 791
8895.88 767
8896.77 813
8897.66 748
8898.55 747
8899.44 709
8900.33 703
8901.23 837
8902.12 849
8903.01 830
8903.90 811
8904.79 781
8905.68 815
8906.57 808
8907.46 784
8908.35 748
8909.24 755
8910.13 719
8911.02 777
8911.92 783
8912.81 708
8913.70 773
8914.59 863
8915.48 825
8916.37 844
8917.26 844
8918.15 789
8919.05 840
8919.94 786
8920.83 800
8921.72 796
8922.61 767
8923.50 718
8924.40 619
8925.29 732
8926.18 757
8927.07 774
8927.96 702
8928.86 705
8929.75 730
8930.64 764
8931.53 808
8932.42 769
8933.32 677
8934.21 687
8935.10 754
8935.99 741
8936.89 713
8937.78 646
8938.67 759
8939.56 709
8940.46 741
8941.35 747
8942.24 699
8943.13 694
8944.03 726
8944.92 740
8945.81 725
8946.70 782
8947.60 729
8948.49 744
8949.38 685
8950.28 713
8951.17 697
8952.06 712
8952.96 705
8953.85 720
8954.74 690
8955.64 760
8956.53 742
8957.42 754
8958.32 723
8959.21 768
8960.10 718
8961.00 776
8961.89 746
8962.78 746
8963.68 765
8964.57 743
8965.46 757
8966.36 776
8967.25 831
8968.15 767
8969.04 725
8969.93 823
8970.83 856
8971.72 763
8972.62 773
8973.51 751
8974.41 829
8975.30 767
8976.19 802
8977.09 829
8977.98 849
8978.88 764
8979.77 692
8980.67 719
8981.56 667
8982.46 688
8983.35 680
8984.25 732
8985.14 789
8986.03 783
8986.93 732
8987.82 772
8988.72 743
8989.61 719
8990.51 681
8991.40 708
8992.30 713
8993.19 708
8994.09 695
8994.99 658
8995.88 676
8996.78 696
8997.67 702
8998.57 795
8999.46 793
9000.36 742
9001.25 736
9002.15 740
9003.04 738
9003.94 702
9004.84 767
9005.73 691
9006.63 715
9007.52 696
9008.42 667
9009.32 721
9010.21 691
9011.11 706
9012.00 669
9012.90 609
9013.80 644
9014.69 605
9015.59 635
9016.49 727
9017.38 738
9018.28 700
9019.17 698
9020.07 637
9020.97 650
9021.86 640
9022.76 610
9023.66 663
9024.55 629
9025.45 671
9026.35 699
9027.25 711
9028.14 717
9029.04 669
9029.94 638
9030.83 645
9031.73 683
9032.63 643
9033.52 705
9034.42 675
9035.32 664
9036.22 706
9037.11 735
9038.01 716
9038.91 734
9039.81 736
9040.70 660
9041.60 698
9042.50 766
9043.40 711
9044.29 685
9045.19 661
9046.09 644
9046.99 687
9047.89 741
9048.78 808
9049.68 731
9050.58 696
9051.48 734
9052.38 704
9053.27 708
9054.17 659
9055.07 653
9055.97 714
9056.87 755
9057.77 701
9058.66 655
9059.56 738
9060.46 750
9061.36 726
9062.26 780
9063.16 778
9064.06 725
9064.95 744
9065.85 696
9066.75 725
9067.65 745
9068.55 695
9069.45 689
9070.35 703
9071.25 670
9072.15 639
9073.05 588
9073.94 616
9074.84 603
9075.74 677
9076.64 716
9077.54 695
9078.44 682
9079.34 728
9080.24 739
9081.14 717
9082.04 746
9082.94 713
9083.84 729
9084.74 717
9085.64 711
9086.54 730
9087.44 780
9088.34 785
9089.24 683
9090.14 759
9091.04 733
9091.94 682
9092.84 739
9093.74 704
9094.64 687
9095.54 700
9096.44 709
9097.34 779
9098.24 738
9099.14 833
9100.04 716
9100.94 746
9101.84 691
9102.74 726
9103.64 718
9104.54 764
9105.44 710
9106.35 750
9107.25 698
9108.15 715
9109.05 644
9109.95 652
9110.85 673
9111.75 685
9112.65 696
9113.55 640
9114.46 668
9115.36 698
9116.26 643
9117.16 629
9118.06 631
9118.96 640
9119.86 683
9120.76 683
9121.67 653
9122.57 680
9123.47 682
9124.37 676
9125.27 618
9126.17 706
9127.08 679
9127.98 662
9128.88 656
9129.78 655
9130.68 682
9131.59 653
9132.49 722
9133.39 728
9134.29 690
9135.20 717
9136.10 615
9137.00 622
9137.90 619
9138.80 623
9139.71 643
9140.61 678
9141.51 648
9142.41 646
9143.32 623
9144.22 692
9145.12 704
9146.03 711
9146.93 742
9147.83 628
9148.73 665
9149.64 625
9150.54 743
9151.44 650
9152.35 654
9153.25 601
9154.15 688
9155.06 671
9155.96 663
9156.86 655
9157.77 649
9158.67 636
9159.57 615
9160.48 631
9161.38 683
9162.28 693
9163.19 740
9164.09 653
9164.99 675
9165.90 688
9166.80 668
9167.71 580
9168.61 594
9169.51 652
9170.42 667
9171.32 613
9172.23 591
9173.13 660
9174.03 663
9174.94 610
9175.84 599
9176.75 608
9177.65 676
9178.56 654
9179.46 649
9180.36 630
9181.27 654
9182.17 649
9183.08 646
9183.98 655
9184.89 649
9185.79 606
9186.70 629
9187.60 654
9188.51 745
9189.41 716
9190.32 641
9191.22 610
9192.13 631
9193.03 674
9193.94 670
9194.84 675
9195.75 736
9196.65 683
9197.56 659
9198.46 690
9199.37 714
9200.27 726
9201.18 745
9202.09 723
9202.99 785
9203.90 746
9204.80 721
9205.71 739
9206.61 685
9207.52 668
9208.43 661
9209.33 638
9210.24 673
9211.14 654
9212.05 630
9212.96 635
9213.86 651
9214.77 612
9215.67 672
9216.58 703
9217.49 705
9218.39 748
9219.30 727
9220.21 718
9221.11 696
9222.02 714
9222.93 707
9223.83 656
9224.74 674
9225.65 652
9226.55 631
9227.46 596
9228.37 675
9229.27 644
9230.18 685
9231.09 682
9231.99 641
9232.90 668
9233.81 647
9234.71 642
9235.62 641
9236.53 691
9237.44 692
9238.34 647
9239.25 705
9240.16 670
9241.07 647
9241.97 673
9242.88 615
9243.79 638
9244.70 621
9245.60 604
9246.51 633
9247.42 616
9248.33 618
9249.24 693
9250.14 699
9251.05 701
9251.96 628
9252.87 593
9253.78 593
9254.68 604
9255.59 690
9256.50 614
9257.41 609
9258.32 658
9259.22 627
9260.13 659
9261.04 677
9261.95 593
9262.86 601
9263.77 636
9264.68 640
9265.58 667
9266.49 639
9267.40 662
9268.31 648
9269.22 678
9270.13 631
9271.04 635
9271.95 543
9272.86 594
9273.76 619
9274.67 622
9275.58 711
9276.49 681
9277.40 632
9278.31 642
9279.22 640
9280.13 656
9281.04 644
9281.95 627
9282.86 657
9283.77 638
9284.68 661
9285.59 704
9286.50 661
9287.41 662
9288.32 678
9289.23 615
9290.14 658
9291.05 707
9291.96 699
9292.87 673
9293.78 697
9294.69 665
9295.60 709
9296.51 634
9297.42 688
9298.33 687
9299.24 650
9300.15 636
9301.06 732
9301.97 738
9302.88 707
9303.79 695
9304.70 754
9305.61 706
9306.52 785
9307.43 805
9308.34 782
9309.25 789
9310.16 792
9311.08 826
9311.99 815
9312.90 842
9313.81 762
9314.72 843
9315.63 887
9316.54 828
9317.45 711
9318.36 714
9319.28 821
9320.19 770
9321.10 752
9322.01 738
9322.92 819
9323.83 745
9324.74 739
9325.66 742
9326.57 713
9327.48 682
9328.39 681
9329.30 660
9330.21 680
9331.13 718
9332.04 603
9332.95 645
9333.86 719
9334.77 706
9335.69 677
9336.60 710
9337.51 727
9338.42 692
9339.34 641
9340.25 682
9341.16 677
9342.07 684
9342.98 664
9343.90 613
9344.81 628
9345.72 688
9346.64 733
9347.55 725
9348.46 741
9349.37 684
9350.29 671
9351.20 677
9352.11 727
9353.03 709
9353.94 741
9354.85 691
9355.76 697
9356.68 712
9357.59 718
9358.50 707
9359.42 728
9360.33 642
9361.24 641
9362.16 709
9363.07 680
9363.98 646
9364.90 684
9365.81 710
9366.72 704
9367.64 716
9368.55 721
9369.47 648
9370.38 680
9371.29 800
9372.21 752
9373.12 688
9374.04 672
9374.95 654
9375.86 719
9376.78 731
9377.69 711
9378.61 740
9379.52 785
9380.43 779
9381.35 727
9382.26 745
9383.18 780
9384.09 734
9385.01 753
9385.92 726
9386.84 753
9387.75 780
9388.67 780
9389.58 764
9390.49 800
9391.41 815
9392.32 788
9393.24 811
9394.15 771
9395.07 762
9395.98 831
9396.90 799
9397.81 772
9398.73 798
9399.65 774
9400.56 821
9401.48 824
9402.39 805
9403.31 782
9404.22 785
9405.14 761
9406.05 834
9406.97 827
9407.88 777
9408.80 752
9409.72 814
9410.63 843
9411.55 825
9412.46 837
9413.38 765
9414.30 748
9415.21 751
9416.13 777
9417.04 747
9417.96 761
9418.88 809
9419.79 785
9420.71 784
9421.62 812
9422.54 774
9423.46 812
9424.37 825
9425.29 762
9426.21 753
9427.12 806
9428.04 802
9428.96 833
9429.87 728
9430.79 829
9431.71 851
9432.62 846
9433.54 821
9434.46 895
9435.37 929
9436.29 885
9437.21 900
9438.13 962
9439.04 982
9439.96 933
9440.88 922
9441.79 945
9442.71 950
9443.63 990
9444.55 965
9445.46 902
9446.38 951
9447.30 977
9448.22 943
9449.13 978
9450.05 1031
9450.97 1068
9451.89 1178
9452.81 1238
9453.72 1338
9454.64 1407
9455.56 1407
9456.48 1464
9457.40 1444
9458.31 1341
9459.23 1242
9460.15 1171
9461.07 1067
9461.99 1098
9462.90 1048
9463.82 989
9464.74 966
9465.66 1011
9466.58 932
9467.50 921
9468.42 965
9469.33 949
9470.25 864
9471.17 890
9472.09 925
9473.01 942
9473.93 886
9474.85 862
9475.77 910
9476.68 912
9477.60 906
9478.52 903
9479.44 985
9480.36 950
9481.28 1015
9482.20 1109
9483.12 1089
9484.04 1029
9484.96 1043
9485.88 1034
9486.80 984
9487.72 979
9488.64 1025
9489.56 967
9490.48 956
9491.39 944
9492.31 934
9493.23 850
9494.15 884
9495.07 899
9495.99 947
9496.91 888
9497.83 804
9498.75 838
9499.67 886
9500.59 891
9501.51 913
9502.43 836
9503.36 956
9504.28 967
9505.20 924
9506.12 876
9507.04 969
9507.96 912
9508.88 909
9509.80 923
9510.72 911
9511.64 976
9512.56 961
9513.48 949
9514.40 944
9515.32 955
9516.24 979
9517.16 979
9518.09 956
9519.01 1004
9519.93 1014
9520.85 1067
9521.77 958
9522.69 974
9523.61 1015
9524.53 1071
9525.46 1040
9526.38 1039
9527.30 1017
9528.22 1085
9529.14 1148
9530.06 1245
9530.98 1300
9531.91 1331
9532.83 1407
9533.75 1421
9534.67 1554
9535.59 1610
9536.52 1559
9537.44 1652
9538.36 1542
9539.28 1492
9540.20 1304
9541.13 1235
9542.05 1227
9542.97 1143
9543.89 1118
9544.81 1168
9545.74 1040
9546.66 1032
9547.58 1028
9548.50 1061
9549.43 1021
9550.35 1043
9551.27 1016
9552.19 1071
9553.12 1031
9554.04 1027
9554.96 1054
9555.89 997
9556.81 1032
9557.73 1048
9558.65 1080
9559.58 1081
9560.50 1166
9561.42 1166
9562.35 1136
9563.27 1188
9564.19 1158
9565.12 1142
9566.04 1086
9566.96 1024
9567.89 1039
9568.81 1126
9569.73 1134
9570.66 1070
9571.58 990
9572.50 1041
9573.43 989
9574.35 975
9575.28 993
9576.20 944
9577.12 953
9578.05 1007
9578.97 1006
9579.89 1004
9580.82 931
9581.74 982
9582.67 916
9583.59 927
9584.52 970
9585.44 905
9586.36 856
9587.29 1033
9588.21 1002
9589.14 997
9590.06 980
9590.99 1003
9591.91 948
9592.84 1029
9593.76 991
9594.68 983
9595.61 973
9596.53 1037
9597.46 1012
9598.38 996
9599.31 1087
9600.23 1084
9601.16 1005
9602.08 1038
9603.01 1103
9603.93 1121
9604.86 1054
9605.78 1070
9606.71 1036
9607.64 1065
9608.56 1051
9609.49 1113
9610.41 1105
9611.34 1109
9612.26 1024
9613.19 1026
9614.11 1098
9615.04 1096
9615.97 1139
9616.89 1237
9617.82 1126
9618.74 1132
9619.67 1138
9620.59 1167
9621.52 1214
9622.45 1191
9623.37 1170
9624.30 1185
9625.22 1237
9626.15 1245
9627.08 1225
9628.00 1214
9628.93 1210
9629.86 1191
9630.78 1274
9631.71 1251
9632.64 1306
9633.56 1358
9634.49 1321
9635.42 1319
9636.34 1356
9637.27 1335
9638.20 1393
9639.12 1436
9640.05 1406
9640.98 1345
9641.90 1390
9642.83 1352
9643.76 1386
9644.69 1481
9645.61 1442
9646.54 1534
9647.47 1515
9648.39 1563
9649.32 1548
9650.25 1564
9651.18 1606
9652.10 1641
9653.03 1716
9653.96 1613
9654.89 1719
9655.81 1736
9656.74 1665
9657.67 1648
9658.60 1706
9659.53 1725
9660.45 1765
9661.38 1779
9662.31 1660
9663.24 1712
9664.16 1686
9665.09 1783
9666.02 1780
9666.95 1816
9667.88 1808
9668.81 1775
9669.73 1768
9670.66 1879
9671.59 1912
9672.52 1872
9673.45 1792
9674.38 1926
9675.31 2031
9676.23 1883
9677.16 1886
9678.09 1927
9679.02 1927
9679.95 1954
9680.88 2047
9681.81 2080
9682.74 2027
9683.66 2047
9684.59 2264
9685.52 2301
9686.45 2251
9687.38 2178
9688.31 2218
9689.24 2233
9690.17 2239
9691.10 2202
9692.03 2207
9692.96 2167
9693.89 2364
9694.82 2331
9695.75 2481
9696.68 2757
9697.60 3013
9698.53 3355
9699.46 3609
9700.39 3918
9701.32 4049
9702.25 3995
9703.18 4073
9704.11 3852
9705.04 3518
9705.97 3182
9706.90 2936
9707.83 2762
9708.76 2601
9709.69 2320
9710.62 2238
9711.56 2196
9712.49 2261
9713.42 2231
9714.35 2197
9715.28 2153
9716.21 2244
9717.14 2269
9718.07 2147
9719.00 2112
9719.93 2061
9720.86 2032
9721.79 1959
9722.72 1921
9723.65 1857
9724.58 1857
9725.52 1750
9726.45 1739
9727.38 1827
9728.31 1762
9729.24 1889
9730.17 1903
9731.10 1866
9732.03 1802
9732.97 1767
9733.90 1880
9734.83 1858
9735.76 1903
9736.69 1782
9737.62 1865
9738.55 1796
9739.49 1838
9740.42 1746
9741.35 1674
9742.28 1790
9743.21 1686
9744.15 1685
9745.08 1712
9746.01 1680
9746.94 1690
9747.87 1603
9748.81 1622
9749.74 1581
9750.67 1555
9751.60 1595
9752.53 1596
9753.47 1640
9754.40 1645
9755.33 1596
9756.26 1608
9757.20 1560
9758.13 1593
9759.06 1596
9759.99 1639
9760.93 1579
9761.86 1685
9762.79 1799
9763.73 1718
9764.66 1710
9765.59 1781
9766.52 1828
9767.46 1776
9768.39 1855
9769.32 1705
9770.26 1758
9771.19 1834
9772.12 1873
9773.06 1871
9773.99 1779
9774.92 1969
9775.86 1944
9776.79 1969
9777.72 2049
9778.66 2189
9779.59 2116
9780.52 2260
9781.46 2387
9782.39 2314
9783.33 2400
9784.26 2352
9785.19 2351
9786.13 2454
9787.06 2313
9787.99 2163
9788.93 2045
9789.86 1923
9790.80 1876
9791.73 1852
9792.67 1895
9793.60 1796
9794.53 1606
9795.47 1676
9796.40 1729
9797.34 1706
9798.27 1783
9799.21 1839
9800.14 1858
9801.08 1926
9802.01 1940
9802.94 1896
9803.88 1902
9804.81 1719
9805.75 1641
9806.68 1603
9807.62 1535
9808.55 1594
9809.49 1528
9810.42 1475
9811.36 1452
9812.29 1520
9813.23 1531
9814.16 1526
9815.10 1441
9816.04 1413
9816.97 1418
9817.91 1444
9818.84 1463
9819.78 1346
9820.71 1263
9821.65 1254
9822.58 1370
9823.52 1336
9824.46 1348
9825.39 1365
9826.33 1317
9827.26 1330
9828.20 1261
9829.14 1231
9830.07 1242
9831.01 1205
9831.94 1195
9832.88 1281
9833.82 1261
9834.75 1244
9835.69 1348
9836.62 1194
9837.56 1173
9838.50 1276
9839.43 1318
9840.37 1288
9841.31 1220
9842.24 1296
9843.18 1284
9844.12 1290
9845.05 1257
9845.99 1265
9846.93 1326
9847.86 1340
9848.80 1299
9849.74 1229
9850.67 1336
9851.61 1211
9852.55 1205
9853.49 1326
9854.42 1271
9855.36 1372
9856.30 1370
9857.23 1275
9858.17 1296
9859.11 1260
9860.05 1269
9860.98 1312
9861.92 1331
9862.86 1359
9863.80 1228
9864.73 1319
9865.67 1246
9866.61 1256
9867.55 1324
9868.49 1298
9869.42 1328
9870.36 1238
9871.30 1264
9872.24 1282
9873.18 1361
9874.11 1277
9875.05 1278
9875.99 1233
9876.93 1257
9877.87 1326
9878.81 1330
9879.74 1274
9880.68 1322
9881.62 1218
9882.56 1182
9883.50 1182
9884.44 1164
9885.37 1225
9886.31 1227
9887.25 1272
9888.19 1223
9889.13 1254
9890.07 1229
9891.01 1192
9891.95 1227
9892.89 1228
9893.82 1097
9894.76 1113
9895.70 1264
9896.64 1250
9897.58 1203
9898.52 1188
9899.46 1213
9900.40 1281
9901.34 1156
9902.28 1130
9903.22 1226
9904.16 1224
9905.10 1212
9906.04 1157
9906.98 1246
9907.92 1276
9908.86 1256
9909.80 1269
9910.73 1335
9911.67 1380
9912.61 1259
9913.55 1246
9914.49 1306
9915.43 1364
9916.38 1285
9917.32 1273
9918.26 1239
9919.20 1281
9920.14 1311
9921.08 1260
9922.02 1306
9922.96 1411
9923.90 1560
9924.84 1762
9925.78 1866
9926.72 2154
9927.66 2319
9928.60 2481
9929.54 2739
9930.48 2761
9931.42 2691
9932.36 2518
9933.30 2304
9934.25 2163
9935.19 1978
9936.13 1824
9937.07 1635
9938.01 1520
9938.95 1450
9939.89 1311
9940.83 1309
9941.78 1357
9942.72 1254
9943.66 1301
9944.60 1350
9945.54 1337
9946.48 1303
9947.42 1382
9948.37 1310
9949.31 1293
9950.25 1302
9951.19 1228
9952.13 1204
9953.07 1251
9954.02 1178
9954.96 1180
9955.90 1191
9956.84 1211
9957.78 1149
9958.73 1156
9959.67 1131
9960.61 1069
9961.55 1125
9962.50 1061
9963.44 1126
9964.38 992
9965.32 1047
9966.27 992
9967.21 989
9968.15 1027
9969.09 1109
9970.04 1042
9970.98 953
9971.92 1005
9972.86 998
9973.81 1018
9974.75 983
9975.69 1036
9976.64 1149
9977.58 1062
9978.52 1065
9979.46 1005
9980.41 991
9981.35 1058
9982.29 984
9983.24 934
9984.18 1018
9985.12 990
9986.07 959
9987.01 948
9987.95 984
9988.90 905
9989.84 913
9990.79 1020
9991.73 973
9992.67 1013
9993.62 974
9994.56 953
9995.50 1029
9996.45 998
9997.39 944
9998.34 965
9999.28 1034
10000.22 944
10001.17 993
10002.11 940
10003.06 996
10004.00 1027
10004.95 1002
10005.89 972
10006.83 933
10007.78 972
10008.72 988
10009.67 984
10010.61 951
10011.56 936
10012.50 940
10013.45 927
10014.39 1009
10015.34 964
10016.28 919
10017.23 948
10018.17 925
10019.12 865
10020.06 1004
10021.01 941
10021.95 934
10022.90 896
10023.84 914
10024.79 884
10025.73 932
10026.68 957
10027.62 930
10028.57 941
10029.51 928
10030.46 951
10031.40 924
10032.35 938
10033.30 908
10034.24 910
10035.19 909
10036.13 875
10037.08 933
10038.03 853
10038.97 822
10039.92 863
10040.86 803
10041.81 847
10042.76 858
10043.70 855
10044.65 843
10045.59 849
10046.54 824
10047.49 855
10048.43 917
10049.38 941
10050.33 920
10051.27 816
10052.22 824
10053.17 895
10054.11 843
10055.06 843
10056.01 914
10056.95 886
10057.90 950
10058.85 968
10059.79 976
10060.74 979
10061.69 952
10062.63 975
10063.58 901
10064.53 933
10065.48 946
10066.42 901
10067.37 908
10068.32 838
10069.26 805
10070.21 811
10071.16 850
10072.11 958
10073.05 837
10074.00 813
10074.95 844
10075.90 833
10076.84 884
10077.79 839
10078.74 832
10079.69 861
10080.64 828
10081.58 788
10082.53 760
10083.48 730
10084.43 781
10085.38 806
10086.32 796
10087.27 820
10088.22 745
10089.17 791
10090.12 815
10091.07 819
10092.01 788
10092.96 784
10093.91 832
10094.86 783
10095.81 808
10096.76 698
10097.71 773
10098.65 791
10099.60 819
10100.55 822
10101.50 783
10102.45 762
10103.40 723
10104.35 764
10105.30 735
10106.25 741
10107.20 734
10108.14 817
10109.09 836
10110.04 838
10110.99 811
10111.94 746
10112.89 705
10113.84 722
10114.79 728
10115.74 780
10116.69 775
10117.64 760
10118.59 749
10119.54 748
10120.49 701
10121.44 766
10122.39 747
10123.34 776
10124.29 795
10125.24 750
10126.19 755
10127.14 681
10128.09 715
10129.04 755
10129.99 770
10130.94 815
10131.89 798
10132.84 782
10133.79 772
10134.74 760
10135.69 786
10136.64 751
10137.59 716
10138.54 789
10139.49 734
10140.44 744
10141.39 808
10142.34 808
10143.30 787
10144.25 846
10145.20 809
10146.15 805
10147.10 800
10148.05 783
10149.00 717
10149.95 796
10150.90 840
10151.86 832
10152.81 781
10153.76 817
10154.71 810
10155.66 790
10156.61 815
10157.56 766
10158.52 780
10159.47 828
10160.42 851
10161.37 860
10162.32 825
10163.27 843
10164.23 827
10165.18 827
10166.13 815
10167.08 818
10168.03 808
10168.99 841
10169.94 871
10170.89 925
10171.84 857
10172.79 861
10173.75 855
10174.70 825
10175.65 855
10176.60 907
10177.56 833
10178.51 918
10179.46 919
10180.41 895
10181.37 890
10182.32 853
10183.27 888
10184.22 890
10185.18 983
10186.13 977
10187.08 919
10188.04 966
10188.99 1031
10189.94 993
10190.89 1013
10191.85 1016
10192.80 973
10193.75 991
10194.71 912
10195.66 957
10196.61 994
10197.57 1037
10198.52 1095
10199.47 975
10200.43 1022
10201.38 1116
10202.34 1022
10203.29 1073
10204.24 1106
10205.20 1125
10206.15 1179
10207.10 1291
10208.06 1389
10209.01 1270
10209.97 1363
10210.92 1315
10211.87 1335
10212.83 1228
10213.78 1218
10214.74 1142
10215.69 1064
10216.64 1129
10217.60 1015
10218.55 970
10219.51 980
10220.46 977
10221.42 952
10222.37 1011
10223.33 931
10224.28 957
10225.24 988
10226.19 945
10227.14 927
10228.10 944
10229.05 933
10230.01 951
10230.96 930
10231.92 909
10232.87 990
10233.83 1013
10234.78 988
10235.74 1002
10236.70 1074
10237.65 1160
10238.61 1104
10239.56 1106
10240.52 1150
10241.47 1057
10242.43 968
10243.38 983
10244.34 928
10245.29 832
10246.25 881
10247.21 953
10248.16 865
10249.12 823
10250.07 768
10251.03 887
10251.98 889
10252.94 906
10253.90 850
10254.85 845
10255.81 836
10256.76 800
10257.72 761
10258.68 785
10259.63 845
10260.59 837
10261.55 730
10262.50 665
10263.46 728
10264.42 782
10265.37 737
10266.33 743
10267.29 811
10268.24 789
10269.20 762
10270.16 744
10271.11 724
10272.07 733
10273.03 689
10273.98 707
10274.94 726
10275.90 750
10276.85 696
10277.81 695
10278.77 769
10279.73 748
10280.68 733
10281.64 681
10282.60 712
10283.56 732
10284.51 706
10285.47 689
10286.43 675
10287.39 689
10288.34 670
10289.30 666
10290.26 679
10291.22 703
10292.17 682
10293.13 670
10294.09 700
10295.05 665
10296.01 705
10296.96 731
10297.92 700
10298.88 742
10299.84 729
10300.80 769
10301.75 760
10302.71 709
10303.67 622
10304.63 699
10305.59 728
10306.55 684
10307.51 704
10308.46 621
10309.42 645
10310.38 673
10311.34 650
10312.30 693
10313.26 647
10314.22 674
10315.18 660
10316.13 674
10317.09 673
10318.05 787
10319.01 718
10319.97 651
10320.93 684
10321.89 661
10322.85 748
10323.81 683
10324.77 567
10325.73 611
10326.69 672
10327.64 680
10328.60 657
10329.56 757
10330.52 627
10331.48 630
10332.44 638
10333.40 694
10334.36 694
10335.32 651
10336.28 690
10337.24 678
10338.20 634
10339.16 632
10340.12 598
10341.08 664
10342.04 640
10343.00 653
10343.96 651
10344.92 629
10345.88 705
10346.84 655
10347.80 656
10348.76 673
10349.72 643
10350.69 719
10351.65 631
10352.61 627
10353.57 675
10354.53 623
10355.49 624
10356.45 694
10357.41 664
10358.37 669
10359.33 715
10360.29 673
10361.25 670
10362.22 679
10363.18 745
10364.14 652
10365.10 682
10366.06 692
10367.02 759
10367.98 631
10368.94 525
10369.91 512
10370.87 577
10371.83 633
10372.79 591
10373.75 610
10374.71 580
10375.67 607
10376.64 644
10377.60 593
10378.56 619
10379.52 582
10380.48 584
10381.45 583
10382.41 622
10383.37 664
10384.33 621
10385.29 570
10386.26 592
10387.22 548
10388.18 554
10389.14 535
10390.11 517
10391.07 504
10392.03 549
10392.99 561
10393.96 568
10394.92 519
10395.88 563
10396.84 598
10397.81 571
10398.77 551
10399.73 516
10400.69 551
10401.66 554
10402.62 531
10403.58 583
10404.55 532
10405.51 601
10406.47 553
10407.44 519
10408.40 583
10409.36 534
10410.33 525
10411.29 547
10412.25 536
10413.22 490
10414.18 501
10415.14 541
10416.11 542
10417.07 595
10418.03 601
10419.00 578
10419.96 635
10420.93 588
10421.89 567
10422.85 651
10423.82 643
10424.78 569
10425.74 555
10426.71 553
10427.67 568
10428.64 538
10429.60 518
10430.57 541
10431.53 547
10432.49 549
10433.46 566
10434.42 492
10435.39 512
10436.35 539
10437.32 574
10438.28 556
10439.25 579
10440.21 531
10441.18 532
10442.14 484
10443.10 508
10444.07 513
10445.03 545
10446.00 544
10446.96 544
10447.93 488
10448.89 501
10449.86 579
10450.83 529
10451.79 507
10452.76 502
10453.72 499
10454.69 532
10455.65 528
10456.62 502
10457.58 497
10458.55 538
10459.51 536
10460.48 508
10461.45 498
10462.41 506
10463.38 554
10464.34 569
10465.31 540
10466.27 511
10467.24 559
10468.21 530
10469.17 544
10470.14 519
10471.10 494
10472.07 519
10473.04 521
10474.00 534
10474.97 501
10475.94 504
10476.90 512
10477.87 508
10478.83 552
10479.80 517
10480.77 513
10481.73 557
10482.70 525
10483.67 513
10484.63 529
10485.60 507
10486.57 483
10487.54 467
10488.50 519
10489.47 548
10490.44 499
10491.40 520
10492.37 511
10493.34 562
10494.30 483
10495.27 451
10496.24 508
10497.21 560
10498.17 554
10499.14 525
10500.11 542
10501.08 505
10502.04 511
10503.01 628
10503.98 556
10504.95 520
10505.91 551
10506.88 555
10507.85 544
10508.82 561
10509.79 538
10510.75 519
10511.72 507
10512.69 517
10513.66 493
10514.63 508
10515.59 510
10516.56 494
10517.53 546
10518.50 536
10519.47 491
10520.44 548
10521.40 557
10522.37 552
10523.34 489
10524.31 544
10525.28 532
10526.25 509
10527.22 586
10528.18 522
10529.15 537
10530.12 513
10531.09 576
10532.06 583
10533.03 515
10534.00 513
10534.97 562
10535.94 521
10536.91 525
10537.87 493
10538.84 521
10539.81 488
10540.78 509
10541.75 536
10542.72 505
10543.69 517
10544.66 486
10545.63 566
10546.60 552
10547.57 533
10548.54 535
10549.51 529
10550.48 564
10551.45 568
10552.42 562
10553.39 502
10554.36 541
10555.33 540
10556.30 503
10557.27 498
10558.24 515
10559.21 550
10560.18 552
10561.15 523
10562.12 603
10563.09 560
10564.06 635
10565.03 618
10566.00 536
10566.97 505
10567.94 570
10568.91 541
10569.88 526
10570.85 552
10571.82 564
10572.80 576
10573.77 554
10574.74 511
10575.71 463
10576.68 461
10577.65 493
10578.62 515
10579.59 471
10580.56 487
10581.54 529
10582.51 571
10583.48 564
10584.45 521
10585.42 544
10586.39 597
10587.36 603
10588.33 594
10589.31 632
10590.28 570
10591.25 557
10592.22 557
10593.19 496
10594.16 534
10595.14 528
10596.11 521
10597.08 601
10598.05 525
10599.02 533
10600.00 620
10600.97 598
10601.94 574
10602.91 547
10603.89 601
10604.86 606
10605.83 545
10606.80 522
10607.77 514
10608.75 597
10609.72 571
10610.69 577
10611.66 539
10612.64 539
10613.61 537
10614.58 517
10615.56 535
10616.53 589
10617.50 603
10618.47 562
10619.45 617
10620.42 636
10621.39 630
10622.37 567
10623.34 624
10624.31 627
10625.29 660
10626.26 670
10627.23 636
10628.21 585
10629.18 628
10630.15 687
10631.13 675
10632.10 650
10633.07 657
10634.05 582
10635.02 666
10635.99 666
10636.97 702
10637.94 771
10638.92 830
10639.89 888
10640.86 926
10641.84 895
10642.81 991
10643.79 885
10644.76 884
10645.73 851
10646.71 859
10647.68 723
10648.66 739
10649.63 674
10650.61 642
10651.58 637
10652.55 657
10653.53 582
10654.50 620
10655.48 612
10656.45 615
10657.43 618
10658.40 572
10659.38 602
10660.35 588
10661.33 586
10662.30 586
10663.28 570
10664.25 579
10665.23 552
10666.20 551
10667.18 588
10668.15 573
10669.13 566
10670.10 570
10671.08 552
10672.05 552
10673.03 512
10674.00 570
10674.98 562
10675.96 545
10676.93 593
10677.91 586
10678.88 601
10679.86 580
10680.83 552
10681.81 576
10682.79 583
10683.76 600
10684.74 584
10685.71 577
10686.69 569
10687.67 670
10688.64 538
10689.62 534
10690.59 531
10691.57 530
10692.55 551
10693.52 546
10694.50 585
10695.48 562
10696.45 510
10697.43 493
10698.41 539
10699.38 541
10700.36 558
10701.34 549
10702.31 590
10703.29 535
10704.27 539
10705.24 549
10706.22 561
10707.20 518
10708.17 548
10709.15 568
10710.13 549
10711.10 508
10712.08 531
10713.06 476
10714.04 455
10715.01 543
10715.99 485
10716.97 562
10717.95 648
10718.92 561
10719.90 501
10720.88 547
10721.86 579
10722.83 532
10723.81 540
10724.79 546
10725.77 562
10726.75 497
10727.72 525
10728.70 553
10729.68 555
10730.66 505
10731.64 515
10732.61 530
10733.59 500
10734.57 489
10735.55 484
10736.53 486
10737.51 542
10738.48 519
10739.46 465
10740.44 491
10741.42 479
10742.40 519
10743.38 537
10744.35 473
10745.33 491
10746.31 500
10747.29 479
10748.27 531
10749.25 582
10750.23 532
10751.21 477
10752.19 529
10753.17 564
10754.14 557
10755.12 465
10756.10 465
10757.08 516
10758.06 542
10759.04 512
10760.02 511
10761.00 480
10761.98 524
10762.96 522
10763.94 530
10764.92 558
10765.90 498
10766.88 566
10767.86 566
10768.84 530
10769.82 553
10770.80 641
10771.78 562
10772.76 519
10773.74 514
10774.72 524
10775.70 522
10776.68 568
10777.66 569
10778.64 518
10779.62 540
10780.60 520
10781.58 575
10782.56 580
10783.54 529
10784.52 583
10785.50 595
10786.48 564
10787.46 527
10788.44 518
10789.42 570
10790.40 494
10791.38 528
10792.36 488
10793.35 495
10794.33 532
10795.31 546
10796.29 543
10797.27 508
10798.25 508
10799.23 545
10800.21 548
10801.19 512
10802.18 502
10803.16 517
10804.14 544
10805.12 476
10806.10 532
10807.08 559
10808.06 476
10809.05 560
10810.03 530
10811.01 566
10811.99 531
10812.97 551
10813.96 568
10814.94 539
10815.92 550
10816.90 598
10817.88 547
10818.87 538
10819.85 549
10820.83 550
10821.81 551
10822.79 538
10823.78 625
10824.76 569
10825.74 536
10826.72 493
10827.71 581
10828.69 568
10829.67 532
10830.65 491
10831.64 567
10832.62 599
10833.60 577
10834.58 630
10835.57 566
10836.55 562
10837.53 576
10838.52 587
10839.50 551
10840.48 510
10841.47 553
10842.45 583
10843.43 580
10844.41 560
10845.40 566
10846.38 554
10847.36 541
10848.35 602
10849.33 616
10850.32 535
10851.30 605
10852.28 562
10853.27 599
10854.25 657
10855.23 595
10856.22 613
10857.20 533
10858.18 588
10859.17 606
10860.15 573
10861.14 611
10862.12 633
10863.10 641
10864.09 599
10865.07 568
10866.06 562
10867.04 660
10868.03 618
10869.01 593
10869.99 651
10870.98 671
10871.96 643
10872.95 643
10873.93 651
10874.92 597
10875.90 587
10876.89 579
10877.87 676
10878.86 631
10879.84 610
10880.83 672
10881.81 671
10882.80 674
10883.78 722
10884.77 709
10885.75 712
10886.74 683
10887.72 710
10888.71 673
10889.69 723
10890.68 732
10891.66 709
10892.65 746
10893.63 715
10894.62 750
10895.60 729
10896.59 691
10897.58 709
10898.56 674
10899.55 754
10900.53 744
10901.52 779
10902.50 729
10903.49 808
10904.48 809
10905.46 757
10906.45 687
10907.44 807
10908.42 811
10909.41 806
10910.39 807
10911.38 729
10912.37 791
10913.35 865
10914.34 863
10915.33 880
10916.31 848
10917.30 873
10918.29 854
10919.27 855
10920.26 880
10921.25 859
10922.23 873
10923.22 787
10924.21 857
10925.19 826
10926.18 863
10927.17 872
10928.15 879
10929.14 870
10930.13 829
10931.11 915
10932.10 898
10933.09 984
10934.08 964
10935.06 973
10936.05 952
10937.04 935
10938.03 955
10939.01 995
10940.00 993
10940.99 977
10941.98 1014
10942.96 1100
10943.95 1061
10944.94 1025
10945.93 1044
10946.92 1053
10947.90 1076
10948.89 1127
10949.88 1034
10950.87 1092
10951.86 1147
10952.84 1188
10953.83 1263
10954.82 1307
10955.81 1321
10956.80 1343
10957.79 1469
10958.77 1579
10959.76 1746
10960.75 1614
10961.74 1645
10962.73 1598
10963.72 1600
10964.71 1578
10965.69 1504
10966.68 1435
10967.67 1349
10968.66 1309
10969.65 1326
10970.64 1326
10971.63 1237
10972.62 1228
10973.61 1205
10974.59 1308
10975.58 1243
10976.57 1235
10977.56 1246
10978.55 1294
10979.54 1229
10980.53 1210
10981.52 1231
10982.51 1218
10983.50 1234
10984.49 1281
10985.48 1327
10986.47 1341
10987.46 1276
10988.45 1199
10989.44 1326
10990.43 1289
10991.42 1283
10992.41 1277
10993.40 1322
10994.39 1402
10995.38 1499
10996.37 1661
10997.36 1741
10998.35 1851
10999.34 2045
11000.33 2143
11001.32 2224
11002.31 2268
11003.30 2320
11004.29 2372
11005.28 2159
11006.27 1954
11007.26 1885
11008.25 1850
11009.24 1614
11010.23 1538
11011.22 1481
11012.21 1356
11013.21 1300
11014.20 1366
11015.19 1242
11016.18 1218
11017.17 1288
11018.16 1247
11019.15 1193
11020.14 1153
11021.13 1126
11022.13 1171
11023.12 1087
11024.11 952
11025.10 1047
11026.09 1024
11027.08 1033
11028.07 959
11029.07 938
11030.06 957
11031.05 994
11032.04 1006
11033.03 982
11034.02 1008
11035.02 972
11036.01 910
11037.00 932
11037.99 977
11038.98 1034
11039.98 911
11040.97 906
11041.96 914
11042.95 882
11043.94 939
11044.94 901
11045.93 929
11046.92 842
11047.91 864
11048.91 877
11049.90 891
11050.89 921
11051.88 826
11052.88 857
11053.87 871
11054.86 848
11055.86 814
11056.85 782
11057.84 822
11058.83 777
11059.83 811
11060.82 817
11061.81 811
11062.81 826
11063.80 838
11064.79 838
11065.79 774
11066.78 792
11067.77 821
11068.77 883
11069.76 889
11070.75 813
11071.75 839
11072.74 837
11073.73 877
11074.73 822
11075.72 733
11076.71 807
11077.71 794
11078.70 741
11079.70 861
11080.69 870
11081.68 796
11082.68 743
11083.67 779
11084.67 762
11085.66 791
11086.65 810
11087.65 851
11088.64 784
11089.64 731
11090.63 796
11091.63 755
11092.62 811
11093.62 768
11094.61 753
11095.60 844
11096.60 815
11097.59 720
11098.59 793
11099.58 737
11100.58 741
11101.57 820
11102.57 713
11103.56 754
11104.56 751
11105.55 780
11106.55 749
11107.54 715
11108.54 635
11109.53 681
11110.53 669
11111.52 748
11112.52 737
11113.51 719
11114.51 739
11115.51 703
11116.50 721
11117.50 726
11118.49 690
11119.49 758
11120.48 667
11121.48 691
11122.48 768
11123.47 760
11124.47 766
11125.46 786
11126.46 784
11127.45 776
11128.45 750
11129.45 827
11130.44 820
11131.44 764
11132.44 788
11133.43 805
11134.43 751
11135.42 720
11136.42 798
11137.42 807
11138.41 772
11139.41 745
11140.41 693
11141.40 718
11142.40 727
11143.40 709
11144.39 685
11145.39 685
11146.39 646
11147.38 658
11148.38 690
11149.38 674
11150.38 687
11151.37 768
11152.37 724
11153.37 717
11154.36 708
11155.36 674
11156.36 680
11157.36 654
11158.35 612
11159.35 621
11160.35 660
11161.35 622
11162.34 689
11163.34 611
11164.34 661
11165.34 655
11166.33 680
11167.33 604
11168.33 645
11169.33 670
11170.33 699
11171.32 707
11172.32 645
11173.32 666
11174.32 700
11175.32 657
11176.31 697
11177.31 650
11178.31 629
11179.31 642
11180.31 658
11181.31 633
11182.30 636
11183.30 590
11184.30 642
11185.30 629
11186.30 696
11187.30 667
11188.30 664
11189.30 695
11190.29 703
11191.29 659
11192.29 627
11193.29 701
11194.29 637
11195.29 685
11196.29 669
11197.29 749
11198.29 660
11199.29 655
11200.28 698
11201.28 701
11202.28 646
11203.28 638
11204.28 653
11205.28 638
11206.28 678
11207.28 767
11208.28 720
11209.28 632
11210.28 638
11211.28 630
11212.28 646
11213.28 597
11214.28 637
11215.28 682
11216.28 664
11217.28 563
11218.28 603
11219.28 625
11220.28 579
11221.28 565
11222.28 569
11223.28 616
11224.28 659
11225.28 651
11226.28 642
11227.28 595
11228.28 581
11229.28 602
11230.28 660
11231.28 636
11232.29 651
11233.29 659
11234.29 612
11235.29 637
11236.29 604
11237.29 608
11238.29 630
11239.29 611
11240.29 624
11241.29 563
11242.29 600
11243.30 581
11244.30 588
11245.30 631
11246.30 666
11247.30 700
11248.30 645
11249.30 606
11250.31 651
11251.31 699
11252.31 629
11253.31 634
11254.31 590
11255.31 626
11256.32 657
11257.32 601
11258.32 603
11259.32 614
11260.32 558
11261.33 628
11262.33 680
11263.33 717
11264.33 668
11265.33 643
11266.34 657
11267.34 732
11268.34 723
11269.34 647
11270.35 706
11271.35 708
11272.35 670
11273.35 660
11274.36 695
11275.36 661
11276.36 764
11277.36 822
11278.37 728
11279.37 724
11280.37 736
11281.37 764
11282.38 713
11283.38 754
11284.38 713
11285.39 726
11286.39 743
11287.39 780
11288.40 735
11289.40 709
11290.40 698
11291.41 786
11292.41 721
11293.41 698
11294.42 709
11295.42 727
11296.42 748
11297.43 702
11298.43 668
11299.43 639
11300.44 725
11301.44 655
11302.45 684
11303.45 684
11304.45 680
11305.46 723
11306.46 703
11307.47 706
11308.47 781
11309.47 789
11310.48 789
11311.48 779
11312.49 822
11313.49 888
11314.50 877
11315.50 971
11316.50 954
11317.51 934
11318.51 905
11319.52 844
11320.52 817
11321.53 719
11322.53 790
11323.54 795
11324.54 715
11325.55 662
11326.55 673
11327.56 648
11328.56 627
11329.57 634
11330.57 617
11331.58 635
11332.58 619
11333.59 564
11334.59 643
11335.60 613
11336.60 582
11337.61 599
11338.61 646
11339.62 570
11340.63 607
11341.63 598
11342.64 552
11343.64 532
11344.65 584
11345.65 690
11346.66 605
11347.67 575
11348.67 567
11349.68 525
11350.68 527
11351.69 526
11352.70 580
11353.70 546
11354.71 568
11355.71 536
11356.72 540
11357.73 564
11358.73 585
11359.74 615
11360.75 587
11361.75 502
11362.76 546
11363.76 565
11364.77 537
11365.78 489
11366.78 487
11367.79 569
11368.80 565
11369.81 517
11370.81 487
11371.82 491
11372.83 522
11373.83 557
11374.84 501
11375.85 512
11376.85 491
11377.86 498
11378.87 586
11379.88 565
11380.88 533
11381.89 529
11382.90 551
11383.91 515
11384.91 520
11385.92 581
11386.93 558
11387.94 545
11388.94 511
11389.95 480
11390.96 520
11391.97 509
11392.97 576
11393.98 524
11394.99 517
11396.00 552
11397.01 561
11398.01 565
11399.02 515
11400.03 529
11401.04 537
11402.05 507
11403.06 508
11404.06 488
11405.07 504
11406.08 555
11407.09 543
11408.10 510
11409.11 481
11410.12 484
11411.12 467
11412.13 504
11413.14 544
11414.15 483
11415.16 496
11416.17 483
11417.18 571
11418.19 522
11419.19 530
11420.20 487
11421.21 490
11422.22 473
11423.23 488
11424.24 528
11425.25 487
11426.26 464
11427.27 467
11428.28 472
11429.29 534
11430.30 483
11431.31 513
11432.32 518
11433.33 515
11434.34 537
11435.35 509
11436.36 490
11437.36 520
11438.37 501
11439.38 524
11440.39 500
11441.40 503
11442.41 483
11443.42 507
11444.43 451
11445.45 522
11446.46 495
11447.47 484
11448.48 462
11449.49 488
11450.50 532
11451.51 494
11452.52 482
11453.53 482
11454.54 443
11455.55 441
11456.56 495
11457.57 448
11458.58 457
11459.59 483
11460.60 525
11461.61 555
11462.63 492
11463.64 502
11464.65 505
11465.66 439
11466.67 471
11467.68 424
11468.69 479
11469.70 459
11470.71 490
11471.73 485
11472.74 494
11473.75 423
11474.76 453
11475.77 434
11476.78 444
11477.79 477
11478.81 463
11479.82 449
11480.83 477
11481.84 470
11482.85 474
11483.87 397
11484.88 418
11485.89 453
11486.90 453
11487.91 432
11488.93 439
11489.94 437
11490.95 474
11491.96 468
11492.97 466
11493.99 446
11495.00 473
11496.01 455
11497.02 469
11498.04 450
11499.05 469
11500.06 480
11501.07 455
11502.09 478
11503.10 450
11504.11 420
11505.13 421
11506.14 409
11507.15 445
11508.16 470
11509.18 464
11510.19 461
11511.20 403
11512.22 438
11513.23 444
11514.24 422
11515.26 476
11516.27 425
11517.28 379
11518.30 432
11519.31 417
11520.32 473
11521.34 460
11522.35 446
11523.36 423
11524.38 437
11525.39 433
11526.40 454
11527.42 443
11528.43 386
11529.45 446
11530.46 491
11531.47 453
11532.49 465
11533.50 449
11534.52 476
11535.53 480
11536.54 446
11537.56 456
11538.57 465
11539.59 427
11540.60 481
11541.62 508
11542.63 495
11543.65 441
11544.66 406
11545.67 444
11546.69 485
11547.70 487
11548.72 466
11549.73 457
11550.75 439
11551.76 468
11552.78 444
11553.79 438
11554.81 435
11555.82 481
11556.84 460
11557.85 483
11558.87 486
11559.88 472
11560.90 433
11561.91 486
11562.93 491
11563.95 480
11564.96 489
11565.98 444
11566.99 494
11568.01 485
11569.02 479
11570.04 528
11571.05 462
11572.07 516
11573.09 465
11574.10 436
11575.12 489
11576.13 518
11577.15 525
11578.17 520
11579.18 478
11580.20 536
11581.21 496
11582.23 503
11583.25 489
11584.26 546
11585.28 469
11586.30 558
11587.31 589
11588.33 591
11589.35 562
11590.36 558
11591.38 558
11592.40 600
11593.41 604
11594.43 542
11595.45 580
11596.46 645
11597.48 660
11598.50 622
11599.51 653
11600.53 717
11601.55 768
11602.56 755
11603.58 843
11604.60 843
11605.62 921
11606.63 928
11607.65 909
11608.67 815
11609.69 790
11610.70 738
11611.72 680
11612.74 679
11613.76 627
11614.77 613
11615.79 514
11616.81 549
11617.83 562
11618.84 580
11619.86 542
11620.88 525
11621.90 595
11622.92 590
11623.93 517
11624.95 548
11625.97 510
11626.99 537
11628.01 508
11629.03 494
11630.04 533
11631.06 477
11632.08 460
11633.10 478
11634.12 529
11635.14 493
11636.15 499
11637.17 486
11638.19 471
11639.21 463
11640.23 465
11641.25 465
11642.27 464
11643.29 453
11644.30 393
11645.32 449
11646.34 431
11647.36 434
11648.38 464
11649.40 491
11650.42 480
11651.44 423
11652.46 474
11653.48 457
11654.50 449
11655.52 425
11656.54 459
11657.55 426
11658.57 433
11659.59 437
11660.61 445
11661.63 419
11662.65 443
11663.67 434
11664.69 413
11665.71 427
11666.73 413
11667.75 423
11668.77 402
11669.79 375
11670.81 429
11671.83 414
11672.85 412
11673.87 412
11674.89 422
11675.91 400
11676.93 391
11677.95 399
11678.98 370
11680.00 431
11681.02 443
11682.04 465
11683.06 455
11684.08 438
11685.10 438
11686.12 447
11687.14 445
11688.16 445
11689.18 445
11690.20 521
11691.22 492
11692.25 442
11693.27 440
11694.29 456
11695.31 464
11696.33 427
11697.35 472
11698.37 450
11699.39 474
11700.42 477
11701.44 468
11702.46 441
11703.48 411
11704.50 420
11705.52 436
11706.54 458
11707.57 441
11708.59 475
11709.61 441
11710.63 415
11711.65 427
11712.68 418
11713.70 423
11714.72 416
11715.74 434
11716.76 411
11717.79 403
11718.81 452
11719.83 427
11720.85 449
11721.88 403
11722.90 428
11723.92 454
11724.94 439
11725.97 412
11726.99 438
11728.01 474
11729.03 442
11730.06 426
11731.08 452
11732.10 488
11733.12 420
11734.15 466
11735.17 482
11736.19 421
11737.22 422
11738.24 454
11739.26 489
11740.29 445
11741.31 494
11742.33 471
11743.35 479
11744.38 438
11745.40 474
11746.43 415
11747.45 450
11748.47 429
11749.50 447
11750.52 416
11751.54 382
11752.57 389
11753.59 398
11754.61 387
11755.64 425
11756.66 414
11757.69 445
11758.71 459
11759.73 467
11760.76 408
11761.78 411
11762.81 448
11763.83 461
11764.85 445
11765.88 453
11766.90 473
11767.93 444
11768.95 471
11769.98 454
11771.00 413
11772.02 474
11773.05 418
11774.07 395
11775.10 382
11776.12 351
11777.15 432
11778.17 452
11779.20 466
11780.22 391
11781.25 410
11782.27 477
11783.30 418
11784.32 422
11785.35 398
11786.37 454
11787.40 420
11788.42 415
11789.45 431
11790.47 448
11791.50 483
11792.53 485
11793.55 479
11794.58 485
11795.60 490
11796.63 454
11797.65 481
11798.68 472
11799.70 441
11800.73 423
11801.76 403
11802.78 436
11803.81 487
11804.83 484
11805.86 460
11806.89 448
11807.91 460
11808.94 483
11809.96 458
11810.99 466
11812.02 487
11813.04 491
11814.07 471
11815.10 525
11816.12 492
11817.15 464
11818.18 477
11819.20 467
11820.23 464
11821.26 485
11822.28 495
11823.31 484
11824.34 486
11825.36 513
11826.39 454
11827.42 476
11828.44 498
11829.47 511
11830.50 452
11831.52 477
11832.55 445
11833.58 471
11834.61 501
11835.63 475
11836.66 462
11837.69 485
11838.72 509
11839.74 514
11840.77 459
11841.80 486
11842.83 476
11843.85 467
11844.88 467
11845.91 463
11846.94 482
11847.96 470
11848.99 483
11850.02 504
11851.05 489
11852.08 494
11853.10 493
11854.13 467
11855.16 523
11856.19 541
11857.22 503
11858.25 504
11859.27 522
11860.30 507
11861.33 506
11862.36 470
11863.39 534
11864.42 508
11865.44 553
11866.47 561
11867.50 530
11868.53 506
11869.56 520
11870.59 512
11871.62 494
11872.65 554
11873.68 604
11874.70 635
11875.73 573
11876.76 548
11877.79 549
11878.82 584
11879.85 574
11880.88 625
11881.91 592
11882.94 549
11883.97 632
11885.00 653
11886.03 650
11887.06 629
11888.09 626
11889.11 670
11890.14 589
11891.17 571
11892.20 607
11893.23 590
11894.26 567
11895.29 632
11896.32 582
11897.35 601
11898.38 655
11899.41 670
11900.44 730
11901.47 684
11902.50 737
11903.53 735
11904.56 745
11905.60 794
11906.63 693
11907.66 761
11908.69 793
11909.72 750
11910.75 725
11911.78 712
11912.81 749
11913.84 738
11914.87 704
11915.90 679
11916.93 673
11917.96 760
11918.99 763
11920.02 697
11921.06 710
11922.09 688
11923.12 638
11924.15 702
11925.18 743
11926.21 801
11927.24 822
11928.27 901
11929.31 924
11930.34 876
11931.37 973
11932.40 1008
11933.43 985
11934.46 1042
11935.49 1121
11936.53 1052
11937.56 984
11938.59 974
11939.62 936
11940.65 843
11941.69 774
11942.72 761
11943.75 843
11944.78 801
11945.81 706
11946.85 731
11947.88 627
11948.91 649
11949.94 662
11950.97 648
11952.01 610
11953.04 629
11954.07 624
11955.10 636
11956.14 603
11957.17 559
11958.20 635
11959.23 616
11960.27 581
11961.30 566
11962.33 564
11963.37 597
11964.40 575
11965.43 611
11966.46 575
11967.50 593
11968.53 570
11969.56 600
11970.60 603
11971.63 606
11972.66 612
11973.70 588
11974.73 637
11975.76 575
11976.80 579
11977.83 604
11978.86 623
11979.90 531
11980.93 594
11981.96 616
11983.00 584
11984.03 572
11985.07 587
11986.10 575
11987.13 579
11988.17 604
11989.20 600
11990.24 551
11991.27 608
11992.30 629
11993.34 606
11994.37 617
11995.41 614
11996.44 595
11997.48 548
11998.51 523
11999.54 560
12000.58 591
12001.61 648
12002.65 636
12003.68 608
12004.72 600
12005.75 594
12006.79 621
12007.82 667
12008.86 699
12009.89 660
12010.93 632
12011.96 707
12013.00 682
12014.03 662
12015.07 703
12016.10 655
12017.14 671
12018.17 729
12019.21 718
12020.24 662
12021.28 686
12022.31 768
12023.35 733
12024.38 730
12025.42 776
12026.45 657
12027.49 685
12028.53 695
12029.56 750
12030.60 703
12031.63 750
12032.67 720
12033.70 687
12034.74 710
12035.78 672
12036.81 647
12037.85 650
12038.88 659
12039.92 665
12040.96 673
12041.99 698
12043.03 642
12044.07 655
12045.10 651
12046.14 654
12047.18 635
12048.21 666
12049.25 612
12050.28 647
12051.32 660
12052.36 648
12053.39 694
12054.43 605
12055.47 609
12056.51 697
12057.54 638
12058.58 632
12059.62 632
12060.65 645
12061.69 661
12062.73 603
12063.76 633
12064.80 618
12065.84 597
12066.88 666
12067.91 650
12068.95 603
12069.99 614
12071.03 638
12072.06 646
12073.10 733
12074.14 653
12075.18 641
12076.21 676
12077.25 634
12078.29 635
12079.33 635
12080.37 653
12081.40 670
12082.44 631
12083.48 642
12084.52 679
12085.56 635
12086.59 661
12087.63 673
12088.67 644
12089.71 697
12090.75 679
12091.79 730
12092.82 657
12093.86 668
12094.90 688
12095.94 712
12096.98 757
12098.02 785
12099.06 738
12100.09 783
12101.13 753
12102.17 816
12103.21 826
12104.25 832
12105.29 800
12106.33 797
12107.37 825
12108.41 835
12109.45 843
12110.48 790
12111.52 764
12112.56 709
12113.60 632
12114.64 623
12115.68 650
12116.72 658
12117.76 664
12118.80 691
12119.84 584
12120.88 624
12121.92 556
12122.96 607
12124.00 581
12125.04 589
12126.08 571
12127.12 583
12128.16 529
12129.20 596
12130.24 563
12131.28 524
12132.32 562
12133.36 537
12134.40 568
12135.44 532
12136.48 540
12137.52 558
12138.56 502
12139.60 475
12140.64 516
12141.68 506
12142.72 560
12143.76 556
12144.80 523
12145.84 550
12146.88 564
12147.93 542
12148.97 489
12150.01 544
12151.05 499
12152.09 504
12153.13 544
12154.17 519
12155.21 519
12156.25 512
12157.29 533
12158.34 520
12159.38 531
12160.42 498
12161.46 480
12162.50 466
12163.54 439
12164.58 470
12165.63 510
12166.67 509
12167.71 471
12168.75 473
12169.79 522
12170.83 535
12171.88 497
12172.92 495
12173.96 524
12175.00 542
12176.04 500
12177.09 491
12178.13 519
12179.17 522
12180.21 528
12181.25 518
12182.30 481
12183.34 531
12184.38 511
12185.42 593
12186.47 533
12187.51 489
12188.55 523
12189.59 493
12190.64 503
12191.68 486
12192.72 555
12193.77 546
12194.81 495
12195.85 467
12196.89 521
12197.94 504
12198.98 540
12200.02 533
12201.07 472
12202.11 505
12203.15 521
12204.20 530
12205.24 532
12206.28 556
12207.33 541
12208.37 492
12209.41 527
12210.46 535
12211.50 552
12212.54 545
12213.59 542
12214.63 536
12215.67 510
12216.72 510
12217.76 539
12218.81 543
12219.85 515
12220.89 546
12221.94 511
12222.98 509
12224.03 515
12225.07 541
12226.11 603
12227.16 596
12228.20 544
12229.25 490
12230.29 544
12231.33 571
12232.38 520
12233.42 523
12234.47 582
12235.51 611
12236.56 571
12237.60 542
12238.65 586
12239.69 537
12240.74 521
12241.78 535
12242.83 584
12243.87 576
12244.92 541
12245.96 507
12247.01 522
12248.05 542
12249.10 570
12250.14 532
12251.19 504
12252.23 507
12253.28 503
12254.32 567
12255.37 578
12256.41 535
12257.46 488
12258.50 472
12259.55 505
12260.60 468
12261.64 497
12262.69 496
12263.73 534
12264.78 548
12265.82 551
12266.87 513
12267.92 525
12268.96 542
12270.01 531
12271.05 490
12272.10 515
12273.15 509
12274.19 535
12275.24 464
12276.29 508
12277.33 533
12278.38 520
12279.42 501
12280.47 509
12281.52 538
12282.56 494
12283.61 517
12284.66 522
12285.70 501
12286.75 525
12287.80 509
12288.84 508
12289.89 516
12290.94 483
12291.99 493
12293.03 507
12294.08 494
12295.13 482
12296.17 474
12297.22 460
12298.27 523
12299.32 545
12300.36 502
12301.41 502
12302.46 495
12303.51 487
12304.55 494
12305.60 473
12306.65 488
12307.70 502
12308.74 524
12309.79 540
12310.84 504
12311.89 514
12312.93 570
12313.98 513
12315.03 544
12316.08 498
12317.13 472
12318.17 493
12319.22 506
12320.27 472
12321.32 458
12322.37 496
12323.42 465
12324.46 474
12325.51 503
12326.56 458
12327.61 462
12328.66 482
12329.71 458
12330.76 422
12331.80 487
12332.85 453
12333.90 495
12334.95 475
12336.00 483
12337.05 446
12338.10 510
12339.15 481
12340.19 465
12341.24 453
12342.29 492
12343.34 464
12344.39 501
12345.44 507
12346.49 483
12347.54 466
12348.59 470
12349.64 468
12350.69 443
12351.74 516
12352.79 507
12353.84 508
12354.89 513
12355.94 532
12356.99 538
12358.04 535
12359.09 495
12360.14 510
12361.18 491
12362.23 522
12363.28 518
12364.33 520
12365.39 505
12366.44 497
12367.49 545
12368.54 524
12369.59 520
12370.64 502
12371.69 513
12372.74 545
12373.79 569
12374.84 555
12375.89 522
12376.94 465
12377.99 527
12379.04 542
12380.09 521
12381.14 508
12382.19 495
12383.24 507
12384.29 531
12385.35 548
12386.40 560
12387.45 501
12388.50 537
12389.55 498
12390.60 517
12391.65 496
12392.70 486
12393.75 529
12394.81 524
12395.86 530
12396.91 529
12397.96 521
12399.01 510
12400.06 502
12401.12 490
12402.17 548
12403.22 577
12404.27 545
12405.32 552
12406.37 598
12407.43 572
12408.48 571
12409.53 620
12410.58 579
12411.63 575
12412.69 551
12413.74 578
12414.79 608
12415.84 589
12416.90 571
12417.95 602
12419.00 614
12420.05 607
12421.10 615
12422.16 609
12423.21 540
12424.26 554
12425.32 636
12426.37 568
12427.42 585
12428.47 560
12429.53 628
12430.58 626
12431.63 617
12432.68 620
12433.74 665
12434.79 718
12435.84 569
12436.90 650
12437.95 623
12439.00 627
12440.06 646
12441.11 700
12442.16 637
12443.22 665
12444.27 657
12445.32 680
12446.38 700
12447.43 645
12448.48 705
12449.54 752
12450.59 709
12451.65 694
12452.70 691
12453.75 740
12454.81 736
12455.86 743
12456.92 712
12457.97 764
12459.02 817
12460.08 823
12461.13 800
12462.19 805
12463.24 829
12464.29 759
12465.35 860
12466.40 894
12467.46 899
12468.51 899
12469.57 983
12470.62 1057
12471.68 1112
12472.73 1210
12473.79 1331
12474.84 1478
12475.90 1610
12476.95 1729
12478.00 1821
12479.06 1913
12480.11 1906
12481.17 1879
12482.22 1859
12483.28 1778
12484.34 1725
12485.39 1541
12486.45 1399
12487.50 1333
12488.56 1303
12489.61 1110
12490.67 999
12491.72 1019
12492.78 928
12493.83 849
12494.89 889
12495.94 858
12497.00 817
12498.06 815
12499.11 835
12500.17 783
12501.22 740
12502.28 772
12503.34 778
12504.39 706
12505.45 730
12506.50 805
12507.56 777
12508.62 758
12509.67 728
12510.73 690
12511.79 728
12512.84 693
12513.90 700
12514.95 677
12516.01 671
12517.07 690
12518.12 694
12519.18 706
12520.24 701
12521.29 674
12522.35 735
12523.41 662
12524.46 658
12525.52 633
12526.58 607
12527.64 632
12528.69 661
12529.75 686
12530.81 648
12531.86 612
12532.92 641
12533.98 653
12535.04 611
12536.09 667
12537.15 643
12538.21 642
12539.27 648
12540.32 711
12541.38 668
12542.44 764
12543.50 735
12544.55 780
12545.61 758
12546.67 805
12547.73 841
12548.78 816
12549.84 799
12550.90 815
12551.96 930
12553.02 877
12554.07 971
12555.13 1015
12556.19 1069
12557.25 1087
12558.31 1192
12559.37 1209
12560.42 1100
12561.48 1127
12562.54 1149
12563.60 1080
12564.66 1110
12565.72 1034
12566.78 996
12567.83 955
12568.89 911
12569.95 887
12571.01 804
12572.07 773
12573.13 786
12574.19 813
12575.25 809
12576.31 772
12577.36 787
12578.42 739
12579.48 747
12580.54 741
12581.60 742
12582.66 689
12583.72 653
12584.78 659
12585.84 676
12586.90 681
12587.96 697
12589.02 603
12590.08 668
12591.14 661
12592.20 628
12593.26 622
12594.32 664
12595.38 676
12596.44 648
12597.50 631
12598.56 658
12599.62 659
12600.68 630
12601.74 670
12602.80 648
12603.86 634
12604.92 616
12605.98 605
12607.04 652
12608.10 559
12609.16 584
12610.22 587
12611.28 582
12612.34 590
12613.40 658
12614.46 663
12615.52 657
12616.58 667
12617.64 637
12618.70 626
12619.76 657
12620.83 652
12621.89 674
12622.95 658
12624.01 624
12625.07 644
12626.13 643
12627.19 588
12628.25 582
12629.31 612
12630.38 607
12631.44 597
12632.50 572
12633.56 639
12634.62 630
12635.68 631
12636.74 639
12637.81 603
12638.87 581
12639.93 617
12640.99 603
12642.05 616
12643.12 566
12644.18 608
12645.24 573
12646.30 578
12647.36 596
12648.43 567
12649.49 614
12650.55 591
12651.61 553
12652.67 549
12653.74 537
12654.80 516
12655.86 530
12656.92 568
12657.99 553
12659.05 532
12660.11 523
12661.17 557
12662.24 547
12663.30 559
12664.36 528
12665.42 515
12666.49 531
12667.55 517
12668.61 500
12669.68 548
12670.74 585
12671.80 535
12672.87 501
12673.93 556
12674.99 500
12676.06 509
12677.12 508
12678.18 496
12679.25 522
12680.31 554
12681.37 521
12682.44 495
12683.50 531
12684.56 583
12685.63 548
12686.69 507
12687.75 532
12688.82 528
12689.88 493
12690.95 554
12692.01 527
12693.07 519
12694.14 523
12695.20 530
12696.27 537
12697.33 533
12698.39 514
12699.46 525
12700.52 565
12701.59 551
12702.65 550
12703.72 581
12704.78 569
12705.84 581
12706.91 551
12707.97 522
12709.04 573
12710.10 533
12711.17 514
12712.23 568
12713.30 500
12714.36 484
12715.43 472
12716.49 493
12717.56 568
12718.62 565
12719.69 546
12720.75 534
12721.82 556
12722.88 527
12723.95 520
12725.01 500
12726.08 521
12727.14 604
12728.21 577
12729.28 612
12730.34 563
12731.41 565
12732.47 577
12733.54 582
12734.60 584
12735.67 570
12736.73 591
12737.80 554
12738.87 566
12739.93 557
12741.00 542
12742.06 527
12743.13 523
12744.20 535
12745.26 524
12746.33 503
12747.40 493
12748.46 549
12749.53 571
12750.59 557
12751.66 490
12752.73 491
12753.79 455
12754.86 496
12755.93 474
12756.99 498
12758.06 469
12759.13 475
12760.19 446
12761.26 459
12762.33 462
12763.39 481
12764.46 463
12765.53 461
12766.60 433
12767.66 454
12768.73 468
12769.80 472
12770.86 454
12771.93 415
12773.00 425
12774.07 479
12775.13 410
12776.20 457
12777.27 458
12778.34 472
12779.40 490
12780.47 448
12781.54 456
12782.61 466
12783.67 437
12784.74 461
12785.81 444
12786.88 441
12787.95 425
12789.01 433
12790.08 423
12791.15 420
12792.22 434
12793.29 420
12794.35 443
12795.42 403
12796.49 410
12797.56 429
12798.63 436
12799.70 454
12800.76 453
12801.83 445
12802.90 428
12803.97 436
12805.04 399
12806.11 421
12807.18 426
12808.25 426
12809.31 457
12810.38 449
12811.45 439
12812.52 420
12813.59 478
12814.66 472
12815.73 458
12816.80 547
12817.87 469
12818.94 438
12820.01 467
12821.07 496
12822.14 494
12823.21 468
12824.28 503
12825.35 478
12826.42 431
12827.49 436
12828.56 489
12829.63 488
12830.70 486
12831.77 468
12832.84 440
12833.91 438
12834.98 404
12836.05 402
12837.12 412
12838.19 460
12839.26 491
12840.33 407
12841.40 423
12842.47 426
12843.54 447
12844.61 444
12845.68 408
12846.75 414
12847.82 432
12848.89 376
12849.96 369
12851.03 389
12852.10 411
12853.18 367
12854.25 440
12855.32 435
12856.39 382
12857.46 416
12858.53 429
12859.60 440
12860.67 466
12861.74 442
12862.81 438
12863.88 402
12864.96 414
12866.03 421
12867.10 407
12868.17 417
12869.24 408
12870.31 390
12871.38 377
12872.46 408
12873.53 414
12874.60 400
12875.67 357
12876.74 411
12877.81 397
12878.88 392
12879.96 367
12881.03 378
12882.10 413
12883.17 420
12884.24 417
12885.32 375
12886.39 364
12887.46 428
12888.53 363
12889.60 410
12890.68 417
12891.75 436
12892.82 419
12893.89 415
12894.97 402
12896.04 417
12897.11 420
12898.18 395
12899.26 373
12900.33 378
12901.40 420
12902.47 384
12903.55 397
12904.62 386
12905.69 406
12906.77 362
12907.84 398
12908.91 432
12909.99 431
12911.06 388
12912.13 379
12913.20 428
12914.28 418
12915.35 417
12916.42 395
12917.50 423
12918.57 398
12919.64 423
12920.72 421
12921.79 402
12922.87 388
12923.94 386
12925.01 390
12926.09 383
12927.16 443
12928.23 437
12929.31 454
12930.38 450
12931.46 445
12932.53 396
12933.60 409
12934.68 410
12935.75 443
12936.83 400
12937.90 395
12938.97 409
12940.05 390
12941.12 407
12942.20 433
12943.27 391
12944.35 398
12945.42 375
12946.50 385
12947.57 393
12948.64 381
12949.72 389
12950.79 417
12951.87 417
12952.94 378
12954.02 391
12955.09 418
12956.17 364
12957.24 422
12958.32 396
12959.39 413
12960.47 434
12961.54 409
12962.62 369
12963.69 350
12964.77 393
12965.85 373
12966.92 410
12968.00 428
12969.07 445
12970.15 415
12971.22 425
12972.30 411
12973.37 429
12974.45 421
12975.53 436
12976.60 406
12977.68 421
12978.75 397
12979.83 398
12980.90 454
12981.98 445
12983.06 450
12984.13 407
12985.21 375
12986.29 390
12987.36 435
12988.44 438
12989.51 409
12990.59 390
12991.67 423
12992.74 417
12993.82 387
12994.90 384
12995.97 397
12997.05 418
12998.13 480
12999.20 431
13000.28 399
13001.36 410
13002.43 418
13003.51 381
13004.59 411
13005.67 408
13006.74 387
13007.82 389
13008.90 413
13009.97 394
13011.05 387
13012.13 381
13013.21 354
13014.28 403
13015.36 385
13016.44 397
13017.52 395
13018.59 420
13019.67 367
13020.75 412
13021.83 421
13022.90 443
13023.98 420
13025.06 402
13026.14 384
13027.22 387
13028.29 443
13029.37 422
13030.45 430
13031.53 407
13032.61 431
13033.68 454
13034.76 485
13035.84 426
13036.92 452
13038.00 462
13039.08 416
13040.15 405
13041.23 427
13042.31 409
13043.39 427
13044.47 411
13045.55 417
13046.63 455
13047.70 425
13048.78 406
13049.86 423
13050.94 435
13052.02 418
13053.10 450
13054.18 470
13055.26 422
13056.34 422
13057.42 406
13058.49 416
13059.57 430
13060.65 402
13061.73 408
13062.81 387
13063.89 425
13064.97 436
13066.05 413
13067.13 422
13068.21 397
13069.29 405
13070.37 408
13071.45 384
13072.53 428
13073.61 400
13074.69 440
13075.77 430
13076.85 430
13077.93 447
13079.01 394
13080.09 436
13081.17 419
13082.25 409
13083.33 428
13084.41 395
13085.49 368
13086.57 364
13087.65 375
13088.73 382
13089.81 446
13090.89 444
13091.97 461
13093.05 403
13094.13 396
13095.21 436
13096.30 407
13097.38 400
13098.46 374
13099.54 405
13100.62 375
13101.70 374
13102.78 378
13103.86 387
13104.94 408
13106.02 397
13107.11 379
13108.19 360
13109.27 367
13110.35 423
13111.43 471
13112.51 449
13113.59 386
13114.68 429
13115.76 395
13116.84 360
13117.92 411
13119.00 386
13120.08 423
13121.17 404
13122.25 417
13123.33 428
13124.41 420
13125.49 451
13126.58 420
13127.66 419
13128.74 393
13129.82 431
13130.90 398
13131.99 413
13133.07 410
13134.15 433
13135.23 444
13136.32 423
13137.40 437
13138.48 395
13139.56 387
13140.65 432
13141.73 412
13142.81 464
13143.89 447
13144.98 406
13146.06 392
13147.14 432
13148.23 403
13149.31 378
13150.39 433
13151.47 434
13152.56 433
13153.64 379
13154.72 422
13155.81 415
13156.89 414
13157.97 403
13159.06 427
13160.14 425
13161.22 404
13162.31 424
13163.39 422
13164.47 380
13165.56 422
13166.64 440
13167.73 426
13168.81 397
13169.89 408
13170.98 398
13172.06 372
13173.14 392
13174.23 444
13175.31 406
13176.40 371
13177.48 392
13178.57 393
13179.65 430
13180.73 422
13181.82 421
13182.90 426
13183.99 425
13185.07 375
13186.16 379
13187.24 390
13188.32 391
13189.41 384
13190.49 433
13191.58 412
13192.66 430
13193.75 440
13194.83 387
13195.92 406
13197.00 438
13198.09 456
13199.17 395
13200.26 402
13201.34 384
13202.43 430
13203.51 427
13204.60 422
13205.68 408
13206.77 404
13207.86 412
13208.94 456
13210.03 443
13211.11 394
13212.20 432
13213.28 404
13214.37 388
13215.45 374
13216.54 377
13217.63 436
13218.71 404
13219.80 447
13220.88 424
13221.97 406
13223.06 462
13224.14 405
13225.23 364
13226.31 439
13227.40 422
13228.49 415
13229.57 426
13230.66 456
13231.74 449
13232.83 473
13233.92 407
13235.00 406
13236.09 401
13237.18 414
13238.26 414
13239.35 417
13240.44 379
13241.52 421
13242.61 386
13243.70 397
13244.78 425
13245.87 437
13246.96 410
13248.05 428
13249.13 417
13250.22 458
13251.31 412
13252.39 457
13253.48 441
13254.57 388
13255.66 426
13256.74 520
13257.83 432
13258.92 410
13260.01 377
13261.09 414
13262.18 446
13263.27 458
13264.36 464
13265.44 442
13266.53 437
13267.62 455
13268.71 479
13269.80 456
13270.88 449
13271.97 468
13273.06 451
13274.15 443
13275.24 453
13276.32 480
13277.41 509
13278.50 486
13279.59 517
13280.68 493
13281.77 467
13282.85 474
13283.94 528
13285.03 495
13286.12 464
13287.21 482
13288.30 550
13289.39 458
13290.48 492
13291.56 515
13292.65 540
13293.74 531
13294.83 509
13295.92 525
13297.01 498
13298.10 475
13299.19 486
13300.28 493
13301.37 541
13302.46 445
13303.54 500
13304.63 530
13305.72 491
13306.81 542
13307.90 497
13308.99 533
13310.08 558
13311.17 530
13312.26 501
13313.35 531
13314.44 497
13315.53 570
13316.62 551
13317.71 578
13318.80 542
13319.89 561
13320.98 516
13322.07 525
13323.16 553
13324.25 520
13325.34 509
13326.43 469
13327.52 500
13328.61 540
13329.70 503
13330.79 539
13331.88 532
13332.97 501
13334.06 531
13335.15 537
13336.24 483
13337.34 507
13338.43 473
13339.52 521
13340.61 537
13341.70 559
13342.79 609
13343.88 569
13344.97 553
13346.06 541
13347.15 532
13348.25 536
13349.34 568
13350.43 613
13351.52 584
13352.61 554
13353.70 572
13354.79 591
13355.88 543
13356.98 528
13358.07 529
13359.16 552
13360.25 571
13361.34 568
13362.43 623
13363.53 597
13364.62 624
13365.71 607
13366.80 647
13367.89 591
13368.99 596
13370.08 648
13371.17 609
13372.26 581
13373.35 637
13374.45 595
13375.54 533
13376.63 563
13377.72 546
13378.82 546
13379.91 615
13381.00 563
13382.09 552
13383.19 534
13384.28 578
13385.37 516
13386.46 496
13387.56 528
13388.65 516
13389.74 526
13390.84 492
13391.93 527
13393.02 571
13394.11 502
13395.21 502
13396.30 504
13397.39 499
13398.49 491
13399.58 491
13400.67 491
13401.77 501
13402.86 502
13403.95 480
13405.05 481
13406.14 472
13407.23 442
13408.33 447
13409.42 496
13410.52 445
13411.61 485
13412.70 506
13413.80 515
13414.89 504
13415.98 485
13417.08 466
13418.17 497
13419.27 475
13420.36 457
13421.45 473
13422.55 452
13423.64 464
13424.74 509
13425.83 494
13426.93 462
13428.02 460
13429.12 501
13430.21 493
13431.30 532
13432.40 498
13433.49 505
13434.59 536
13435.68 511
13436.78 460
13437.87 529
13438.97 505
13440.06 540
13441.16 542
13442.25 440
13443.35 479
13444.44 535
13445.54 542
13446.63 536
13447.73 523
13448.82 508
13449.92 524
13451.01 530
13452.11 560
13453.20 546
13454.30 567
13455.40 570
13456.49 546
13457.59 554
13458.68 517
13459.78 532
13460.87 579
13461.97 549
13463.07 573
13464.16 565
13465.26 604
13466.35 539
13467.45 580
13468.55 576
13469.64 638
13470.74 620
13471.83 588
13472.93 587
13474.03 590
13475.12 571
13476.22 637
13477.32 648
13478.41 620
13479.51 645
13480.61 624
13481.70 589
13482.80 610
13483.90 572
13484.99 601
13486.09 565
13487.19 601
13488.28 650
13489.38 596
13490.48 663
13491.57 665
13492.67 610
13493.77 631
13494.86 645
13495.96 664
13497.06 636
13498.16 687
13499.25 695
13500.35 692
13501.45 680
13502.55 698
13503.64 758
13504.74 727
13505.84 694
13506.94 684
13508.03 727
13509.13 695
13510.23 708
13511.33 608
13512.43 561
13513.52 570
13514.62 595
13515.72 601
13516.82 564
13517.92 540
13519.01 590
13520.11 582
13521.21 552
13522.31 562
13523.41 552
13524.50 477
13525.60 561
13526.70 564
13527.80 529
13528.90 503
13530.00 498
13531.10 517
13532.19 530
13533.29 531
13534.39 463
13535.49 473
13536.59 466
13537.69 514
13538.79 502
13539.89 493
13540.99 524
13542.08 562
13543.18 555
13544.28 513
13545.38 488
13546.48 484
13547.58 497
13548.68 481
13549.78 473
13550.88 470
13551.98 489
13553.08 490
13554.18 490
13555.28 465
13556.38 496
13557.48 482
13558.58 438
13559.68 461
13560.78 469
13561.88 396
13562.98 441
13564.08 507
13565.18 516
13566.28 507
13567.38 473
13568.48 488
13569.58 493
13570.68 469
13571.78 488
13572.88 460
13573.98 460
13575.08 461
13576.18 478
13577.28 452
13578.38 467
13579.48 479
13580.58 479
13581.68 448
13582.78 467
13583.88 510
13584.98 482
13586.08 484
13587.19 485
13588.29 502
13589.39 504
13590.49 422
13591.59 459
13592.69 441
13593.79 485
13594.89 459
13595.99 488
13597.10 560
13598.20 503
13599.30 451
13600.40 486
13601.50 498
13602.60 461
13603.70 490
13604.81 476
13605.91 438
13607.01 486
13608.11 497
13609.21 530
13610.31 508
13611.42 466
13612.52 487
13613.62 462
13614.72 487
13615.82 500
13616.93 535
13618.03 496
13619.13 503
13620.23 474
13621.34 463
13622.44 479
13623.54 505
13624.64 492
13625.75 465
13626.85 463
13627.95 500
13629.05 516
13630.16 464
13631.26 484
13632.36 524
13633.46 519
13634.57 571
13635.67 468
13636.77 533
13637.88 574
13638.98 528
13640.08 494
13641.18 485
13642.29 561
13643.39 562
13644.49 497
13645.60 479
13646.70 510
13647.80 498
13648.91 518
13650.01 477
13651.11 498
13652.22 481
13653.32 467
13654.43 454
13655.53 461
13656.63 451
13657.74 435
13658.84 432
13659.94 452
13661.05 472
13662.15 473
13663.26 511
13664.36 505
13665.46 487
13666.57 466
13667.67 475
13668.78 468
13669.88 444
13670.99 490
13672.09 455
13673.19 421
13674.30 418
13675.40 447
13676.51 438
13677.61 465
13678.72 422
13679.82 437
13680.93 459
13682.03 452
13683.14 492
13684.24 498
13685.35 475
13686.45 488
13687.56 509
13688.66 453
13689.77 438
13690.87 517
13691.98 483
13693.08 459
13694.19 465
13695.29 475
13696.40 474
13697.50 486
13698.61 461
13699.71 459
13700.82 555
13701.92 512
13703.03 528
13704.14 523
13705.24 471
13706.35 517
13707.45 499
13708.56 528
13709.66 514
13710.77 530
13711.88 487
13712.98 463
13714.09 487
13715.19 528
13716.30 526
13717.41 522
13718.51 513
13719.62 506
13720.73 572
13721.83 567
13722.94 598
13724.04 588
13725.15 581
13726.26 542
13727.36 601
13728.47 597
13729.58 617
13730.68 605
13731.79 628
13732.90 631
13734.00 651
13735.11 604
13736.22 628
13737.33 630
13738.43 606
13739.54 613
13740.65 601
13741.75 600
13742.86 600
13743.97 614
13745.08 645
13746.18 661
13747.29 636
13748.40 674
13749.51 693
13750.61 674
13751.72 640
13752.83 635
13753.94 666
13755.04 712
13756.15 739
13757.26 758
13758.37 738
13759.47 791
13760.58 793
13761.69 800
13762.80 749
13763.91 717
13765.01 780
13766.12 760
13767.23 856
13768.34 868
13769.45 910
13770.56 915
13771.66 966
13772.77 969
13773.88 1018
13774.99 1057
13776.10 1098
13777.21 1041
13778.32 1045
13779.42 1028
13780.53 1018
13781.64 1022
13782.75 909
13783.86 852
13784.97 834
13786.08 805
13787.19 851
13788.30 795
13789.40 723
13790.51 726
13791.62 716
13792.73 753
13793.84 692
13794.95 661
13796.06 720
13797.17 716
13798.28 636
13799.39 658
13800.50 659
13801.61 688
13802.72 707
13803.83 689
13804.94 699
13806.05 668
13807.16 635
13808.27 673
13809.38 631
13810.49 624
13811.60 654
13812.71 648
13813.82 644
13814.93 595
13816.04 673
13817.15 594
13818.26 600
13819.37 656
13820.48 657
13821.59 603
13822.70 619
13823.81 625
13824.92 619
13826.03 696
13827.14 665
13828.25 612
13829.36 632
13830.47 588
13831.58 607
13832.69 604
13833.81 591
13834.92 604
13836.03 652
13837.14 656
13838.25 637
13839.36 656
13840.47 619
13841.58 644
13842.69 609
13843.81 629
13844.92 621
13846.03 663
13847.14 697
13848.25 712
13849.36 667
13850.47 630
13851.59 654
13852.70 647
13853.81 695
13854.92 721
13856.03 643
13857.14 653
13858.26 698
13859.37 665
13860.48 680
13861.59 708
13862.70 671
13863.82 665
13864.93 750
13866.04 718
13867.15 689
13868.26 682
13869.38 707
13870.49 712
13871.60 768
13872.71 710
13873.83 711
13874.94 713
13876.05 770
13877.16 762
13878.28 767
13879.39 749
13880.50 770
13881.62 754
13882.73 728
13883.84 777
13884.95 759
13886.07 738
13887.18 821
13888.29 779
13889.41 780
13890.52 769
13891.63 807
13892.75 867
13893.86 874
13894.97 937
13896.09 931
13897.20 946
13898.31 963
13899.43 936
13900.54 885
13901.65 921
13902.77 874
13903.88 828
13904.99 840
13906.11 815
13907.22 770
13908.34 777
13909.45 776
13910.56 711
13911.68 707
13912.79 708
13913.91 692
13915.02 696
13916.13 683
13917.25 685
13918.36 654
13919.48 664
13920.59 700
13921.71 684
13922.82 688
13923.94 677
13925.05 658
13926.16 665
13927.28 660
13928.39 610
13929.51 609
13930.62 635
13931.74 671
13932.85 646
13933.97 671
13935.08 623
13936.20 612
13937.31 646
13938.43 639
13939.54 600
13940.66 664
13941.77 640
13942.89 585
13944.00 596
13945.12 607
13946.23 614
13947.35 580
13948.47 558
13949.58 611
13950.70 614
13951.81 589
13952.93 580
13954.04 592
13955.16 629
13956.28 591
13957.39 622
13958.51 586
13959.62 536
13960.74 567
13961.85 619
13962.97 603
13964.09 565
13965.20 608
13966.32 539
13967.44 542
13968.55 601
13969.67 547
13970.78 582
13971.90 571
13973.02 592
13974.13 604
13975.25 646
13976.37 632
13977.48 576
13978.60 557
13979.72 582
13980.83 637
13981.95 597
13983.07 644
13984.18 571
13985.30 559
13986.42 587
13987.54 582
13988.65 500
13989.77 539
13990.89 544
13992.00 608
13993.12 517
13994.24 539
13995.36 565
13996.47 596
13997.59 556
13998.71 572
13999.83 574
14000.94 641
14002.06 581
14003.18 578
14004.30 571
14005.41 539
14006.53 563
14007.65 560
14008.77 552
14009.89 554
14011.00 551
14012.12 567
14013.24 561
14014.36 561
14015.48 569
14016.60 547
14017.71 555
14018.83 572
14019.95 557
14021.07 600
14022.19 569
14023.31 546
14024.42 596
14025.54 611
14026.66 600
14027.78 595
14028.90 585
14030.02 553
14031.14 584
14032.25 592
14033.37 564
14034.49 538
14035.61 616
14036.73 590
14037.85 613
14038.97 594
14040.09 526
14041.21 569
14042.33 610
14043.45 636
14044.57 594
14045.68 605
14046.80 646
14047.92 675
14049.04 570
14050.16 602
14051.28 607
14052.40 615
14053.52 580
14054.64 574
14055.76 601
14056.88 611
14058.00 661
14059.12 650
14060.24 680
14061.36 610
14062.48 646
14063.60 704
14064.72 677
14065.84 649
14066.96 645
14068.08 667
14069.20 753
14070.32 752
14071.44 715
14072.56 699
14073.68 698
14074.80 734
14075.92 722
14077.05 725
14078.17 788
14079.29 797
14080.41 825
14081.53 844
14082.65 825
14083.77 842
14084.89 834
14086.01 856
14087.13 868
14088.25 829
14089.38 864
14090.50 884
14091.62 911
14092.74 973
14093.86 900
14094.98 922
14096.10 1056
14097.22 1068
14098.35 1052
14099.47 1078
14100.59 1061
14101.71 1070
14102.83 1075
14103.95 1106
14105.08 1051
14106.20 950
14107.32 1010
14108.44 976
14109.56 920
14110.69 875
14111.81 829
14112.93 825
14114.05 765
14115.17 797
14116.30 745
14117.42 753
14118.54 730
14119.66 755
14120.79 676
14121.91 673
14123.03 714
14124.15 669
14125.28 653
14126.40 621
14127.52 641
14128.64 618
14129.77 653
14130.89 618
14132.01 590
14133.13 589
14134.26 587
14135.38 565
14136.50 595
14137.63 622
14138.75 606
14139.87 617
14141.00 651
14142.12 627
14143.24 619
14144.37 654
14145.49 610
14146.61 611
14147.74 597
14148.86 565
14149.98 537
14151.11 583
14152.23 593
14153.35 597
14154.48 629
14155.60 625
14156.72 586
14157.85 590
14158.97 563
14160.10 537
14161.22 586
14162.34 568
14163.47 551
14164.59 554
14165.72 531
14166.84 549
14167.97 582
14169.09 623
14170.21 526
14171.34 554
14172.46 533
14173.59 554
14174.71 569
14175.84 559
14176.96 585
14178.09 532
14179.21 569
14180.34 562
14181.46 546
14182.58 572
14183.71 573
14184.83 577
14185.96 529
14187.08 481
14188.21 539
14189.33 559
14190.46 506
14191.59 538
14192.71 532
14193.84 589
14194.96 538
14196.09 533
14197.21 505
14198.34 513
14199.46 503
14200.59 515
14201.71 538
14202.84 542
14203.97 516
14205.09 488
14206.22 511
14207.34 571
14208.47 506
14209.59 521
14210.72 528
14211.85 494
14212.97 511
14214.10 513
14215.22 516
14216.35 468
14217.48 475
14218.60 517
14219.73 497
14220.86 479
14221.98 472
14223.11 470
14224.24 506
14225.36 523
14226.49 489
14227.62 463
14228.74 492
14229.87 486
14231.00 450
14232.12 490
14233.25 446
14234.38 439
14235.50 474
14236.63 492
14237.76 440
14238.88 445
14240.01 489
14241.14 507
14242.27 473
14243.39 497
14244.52 448
14245.65 442
14246.77 453
14247.90 480
14249.03 445
14250.16 414
14251.28 474
14252.41 459
14253.54 489
14254.67 448
14255.80 405
14256.92 437
14258.05 415
14259.18 452
14260.31 484
14261.43 467
14262.56 429
14263.69 473
14264.82 439
14265.95 485
14267.08 407
14268.20 405
14269.33 465
14270.46 475
14271.59 474
14272.72 440
14273.85 447
14274.97 469
14276.10 457
14277.23 426
14278.36 444
14279.49 463
14280.62 434
14281.75 384
14282.87 434
14284.00 452
14285.13 440
14286.26 460
14287.39 483
14288.52 374
14289.65 418
14290.78 402
14291.91 417
14293.04 404
14294.17 422
14295.29 425
14296.42 388
14297.55 393
14298.68 408
14299.81 417
14300.94 391
14302.07 399
14303.20 353
14304.33 410
14305.46 412
14306.59 418
14307.72 417
14308.85 402
14309.98 394
14311.11 393
14312.24 378
14313.37 419
14314.50 435
14315.63 426
14316.76 434
14317.89 388
14319.02 401
14320.15 387
14321.28 377
14322.41 374
14323.54 389
14324.67 393
14325.80 404
14326.93 390
14328.06 371
14329.20 386
14330.33 411
14331.46 396
14332.59 377
14333.72 364
14334.85 360
14335.98 350
14337.11 371
14338.24 364
14339.37 352
14340.50 352
14341.64 397
14342.77 361
14343.90 382
14345.03 390
14346.16 371
14347.29 359
14348.42 364
14349.55 336
14350.69 364
14351.82 378
14352.95 316
14354.08 341
14355.21 377
14356.34 374
14357.48 379
14358.61 385
14359.74 367
14360.87 408
14362.00 357
14363.14 364
14364.27 366
14365.40 379
14366.53 372
14367.66 382
14368.80 353
14369.93 380
14371.06 351
14372.19 372
14373.33 339
14374.46 400
14375.59 364
14376.72 356
14377.86 377
14378.99 397
14380.12 371
14381.25 385
14382.39 374
14383.52 375
14384.65 355
14385.78 340
14386.92 383
14388.05 371
14389.18 329
14390.32 353
14391.45 338
14392.58 388
14393.72 392
14394.85 373
14395.98 353
14397.12 356
14398.25 376
14399.38 392
14400.52 370
14401.65 369
14402.78 391
14403.92 362
14405.05 388
14406.18 390
14407.32 437
14408.45 378
14409.59 369
14410.72 377
14411.85 415
14412.99 428
14414.12 367
14415.26 354
14416.39 370
14417.52 385
14418.66 404
14419.79 379
14420.93 401
14422.06 393
14423.20 360
14424.33 366
14425.46 396
14426.60 425
14427.73 395
14428.87 386
14430.00 389
14431.14 342
14432.27 354
14433.41 353
14434.54 383
14435.68 379
14436.81 405
14437.95 414
14439.08 363
14440.22 377
14441.35 368
14442.49 398
14443.62 387
14444.76 416
14445.89 385
14447.03 336
14448.16 365
14449.30 391
14450.43 396
14451.57 377
14452.70 381
14453.84 357
14454.98 371
14456.11 388
14457.25 387
14458.38 377
14459.52 381
14460.65 358
14461.79 352
14462.93 374
14464.06 409
14465.20 366
14466.33 347
14467.47 344
14468.61 334
14469.74 371
14470.88 355
14472.02 368
14473.15 396
14474.29 399
14475.42 385
14476.56 428
14477.70 365
14478.83 442
14479.97 407
14481.11 381
14482.24 370
14483.38 331
14484.52 386
14485.65 352
14486.79 380
14487.93 361
14489.07 350
14490.20 364
14491.34 376
14492.48 357
14493.61 344
14494.75 343
14495.89 412
14497.03 351
14498.16 381
14499.30 405
14500.44 414
14501.57 418
14502.71 382
14503.85 339
14504.99 333
14506.13 342
14507.26 378
14508.40 379
14509.54 413
14510.68 436
14511.81 424
14512.95 438
14514.09 418
14515.23 421
14516.37 403
14517.50 393
14518.64 400
14519.78 421
14520.92 380
14522.06 400
14523.20 442
14524.33 402
14525.47 415
14526.61 408
14527.75 443
14528.89 407
14530.03 408
14531.16 398
14532.30 377
14533.44 395
14534.58 382
14535.72 343
14536.86 365
14538.00 409
14539.14 398
14540.28 434
14541.41 365
14542.55 389
14543.69 404
14544.83 363
14545.97 365
14547.11 382
14548.25 353
14549.39 367
14550.53 350
14551.67 386
14552.81 360
14553.95 355
14555.09 350
14556.23 394
14557.37 382
14558.50 310
14559.64 335
14560.78 393
14561.92 402
14563.06 348
14564.20 370
14565.34 387
14566.48 406
14567.62 376
14568.76 370
14569.90 404
14571.04 413
14572.18 359
14573.32 336
14574.47 389
14575.61 447
14576.75 386
14577.89 377
14579.03 372
14580.17 380
14581.31 446
14582.45 365
14583.59 379
14584.73 362
14585.87 341
14587.01 403
14588.15 428
14589.29 383
14590.43 416
14591.58 425
14592.72 415
14593.86 433
14595.00 391
14596.14 447
14597.28 420
14598.42 429
14599.56 439
14600.70 398
14601.85 421
14602.99 416
14604.13 391
14605.27 384
14606.41 394
14607.55 413
14608.70 412
14609.84 405
14610.98 427
14612.12 425
14613.26 465
14614.40 453
14615.55 440
14616.69 463
14617.83 497
14618.97 470
14620.11 469
14621.26 441
14622.40 436
14623.54 454
14624.68 472
14625.83 481
14626.97 509
14628.11 483
14629.25 473
14630.40 527
14631.54 491
14632.68 534
14633.82 549
14634.97 494
14636.11 542
14637.25 548
14638.39 582
14639.54 587
14640.68 582
14641.82 568
14642.97 573
14644.11 514
14645.25 521
14646.40 492
14647.54 476
14648.68 491
14649.83 503
14650.97 463
14652.11 435
14653.26 423
14654.40 403
14655.54 397
14656.69 383
14657.83 404
14658.97 378
14660.12 400
14661.26 391
14662.40 394
14663.55 374
14664.69 379
14665.84 388
14666.98 419
14668.12 375
14669.27 368
14670.41 381
14671.56 344
14672.70 366
14673.84 332
14674.99 351
14676.13 396
14677.28 373
14678.42 369
14679.57 375
14680.71 344
14681.86 359
14683.00 358
14684.14 355
14685.29 371
14686.43 369
14687.58 347
14688.72 373
14689.87 340
14691.01 332
14692.16 300
14693.30 319
14694.45 317
14695.59 293
14696.74 324
14697.88 318
14699.03 307
14700.17 312
14701.32 362
14702.46 373
14703.61 323
14704.75 345
14705.90 312
14707.05 342
14708.19 342
14709.34 311
14710.48 303
14711.63 308
14712.77 359
14713.92 384
14715.07 308
14716.21 289
14717.36 286
14718.50 307
14719.65 311
14720.80 321
14721.94 302
14723.09 314
14724.23 323
14725.38 316
14726.53 331
14727.67 332
14728.82 313
14729.97 298
14731.11 272
14732.26 301
14733.41 358
14734.55 316
14735.70 313
14736.84 289
14737.99 304
14739.14 312
14740.29 295
14741.43 281
14742.58 309
14743.73 301
14744.87 307
14746.02 311
14747.17 336
14748.31 285
14749.46 284
14750.61 314
14751.76 298
14752.90 285
14754.05 296
14755.20 307
14756.35 287
14757.49 274
14758.64 270
14759.79 300
14760.94 321
14762.08 289
14763.23 273
14764.38 296
14765.53 308
14766.67 302
14767.82 259
14768.97 322
14770.12 294
14771.27 295
14772.41 260
14773.56 252
14774.71 283
14775.86 308
14777.01 299
14778.15 257
14779.30 295
14780.45 258
14781.60 262
14782.75 280
14783.90 298
14785.05 300
14786.19 293
14787.34 292
14788.49 283
14789.64 299
14790.79 319
14791.94 303
14793.09 306
14794.24 285
14795.38 283
14796.53 276
14797.68 279
14798.83 266
14799.98 274
14801.13 269
14802.28 263
14803.43 288
14804.58 292
14805.73 298
14806.88 294
14808.03 297
14809.18 270
14810.33 257
14811.47 269
14812.62 297
14813.77 257
14814.92 278
14816.07 248
14817.22 270
14818.37 265
14819.52 259
14820.67 263
14821.82 275
14822.97 277
14824.12 256
14825.27 267
14826.42 225
14827.57 264
14828.72 320
14829.87 289
14831.02 269
14832.17 267
14833.33 255
14834.48 258
14835.63 251
14836.78 238
14837.93 244
14839.08 279
14840.23 273
14841.38 296
14842.53 309
14843.68 271
14844.83 239
14845.98 249
14847.13 242
14848.28 231
14849.44 277
14850.59 284
14851.74 267
14852.89 245
14854.04 279
14855.19 256
14856.34 267
14857.49 290
14858.65 279
14859.80 250
14860.95 249
14862.10 276
14863.25 241
14864.40 277
14865.56 239
14866.71 260
14867.86 233
14869.01 267
14870.16 259
14871.31 256
14872.47 260
14873.62 257
14874.77 240
14875.92 237
14877.07 236
14878.23 207
14879.38 205
14880.53 229
14881.68 254
14882.84 260
14883.99 253
14885.14 239
14886.29 256
14887.45 252
14888.60 238
14889.75 220
14890.90 246
14892.06 255
14893.21 225
14894.36 246
14895.52 293
14896.67 278
14897.82 277
14898.97 274
14900.13 266
14901.28 246
14902.43 225
14903.59 243
14904.74 246
14905.89 237
14907.05 232
14908.20 239
14909.35 223
14910.51 249
14911.66 245
14912.81 235
14913.97 241
14915.12 280
14916.27 256
14917.43 237
14918.58 272
14919.74 240
14920.89 241
14922.04 287
14923.20 275
14924.35 261
14925.50 236
14926.66 272
14927.81 248
14928.97 244
14930.12 255
14931.28 268
14932.43 275
14933.58 292
14934.74 282
14935.89 276
14937.05 287
14938.20 333
14939.36 245
14940.51 283
14941.67 301
14942.82 299
14943.98 259
14945.13 268
14946.28 273
14947.44 282
14948.59 250
14949.75 240
14950.90 295
14952.06 238
14953.21 245
14954.37 285
14955.52 303
14956.68 264
14957.84 260
14958.99 287
14960.15 313
14961.30 294
14962.46 303
14963.61 328
14964.77 309
14965.92 259
14967.08 242
14968.23 268
14969.39 296
14970.55 270
14971.70 255
14972.86 260
14974.01 278
14975.17 293
14976.33 296
14977.48 267
14978.64 276
14979.79 291
14980.95 293
14982.11 279
14983.26 224
14984.42 283
14985.58 254
14986.73 283
14987.89 277
14989.04 249
14990.20 228
14991.36 231
14992.51 260
14993.67 272
14994.83 270
14995.98 251
14997.14 248
14998.30 239
14999.45 250
15000.61 254
15001.77 241
15002.93 223
15004.08 229
15005.24 249
15006.40 238
15007.55 275
15008.71 249
15009.87 254
15011.03 215
15012.18 254
15013.34 237
15014.50 230
15015.66 221
15016.81 233
15017.97 218
15019.13 218
15020.29 267
15021.44 274
15022.60 248
15023.76 231
15024.92 272
15026.08 258
15027.23 231
15028.39 234
15029.55 241
15030.71 221
15031.87 256
15033.02 232
15034.18 216
15035.34 216
15036.50 233
15037.66 216
15038.81 229
15039.97 238
15041.13 258
15042.29 241
15043.45 240
15044.61 251
15045.77 237
15046.93 239
15048.08 220
15049.24 225
15050.40 230
15051.56 206
15052.72 217
15053.88 221
15055.04 243
15056.20 260
15057.36 257
15058.51 195
15059.67 200
15060.83 225
15061.99 228
15063.15 225
15064.31 189
15065.47 201
15066.63 234
15067.79 255
15068.95 244
15070.11 222
15071.27 205
15072.43 229
15073.59 228
15074.75 237
15075.91 241
15077.07 256
15078.23 242
15079.39 267
15080.55 259
15081.71 237
15082.87 233
15084.03 203
15085.19 206
15086.35 254
15087.51 235
15088.67 238
15089.83 229
15090.99 241
15092.15 254
15093.31 251
15094.47 255
15095.63 233
15096.79 213
15097.95 212
15099.11 242
15100.27 259
15101.43 254
15102.60 222
15103.76 259
15104.92 248
15106.08 239
15107.24 212
15108.40 215
15109.56 226
15110.72 213
15111.88 233
15113.05 240
15114.21 250
15115.37 243
15116.53 266
15117.69 215
15118.85 216
15120.01 206
15121.18 222
15122.34 231
15123.50 243
15124.66 225
15125.82 238
15126.98 237
15128.15 245
15129.31 202
15130.47 213
15131.63 214
15132.79 226
15133.96 232
15135.12 239
15136.28 208
15137.44 242
15138.60 199
15139.77 240
15140.93 227
15142.09 225
15143.25 261
15144.42 270
15145.58 252
15146.74 228
15147.90 241
15149.07 239
15150.23 252
15151.39 286
15152.55 234
15153.72 228
15154.88 206
15156.04 236
15157.21 233
15158.37 218
15159.53 243
15160.70 257
15161.86 243
15163.02 219
15164.19 257
15165.35 260
15166.51 237
15167.68 250
15168.84 258
15170.00 248
15171.17 241
15172.33 210
15173.49 219
15174.66 256
15175.82 222
15176.98 275
15178.15 279
15179.31 238
15180.48 236
15181.64 243
15182.80 226
15183.97 239
15185.13 262
15186.30 280
15187.46 275
15188.62 283
15189.79 261
15190.95 262
15192.12 256
15193.28 258
15194.44 249
15195.61 270
15196.77 300
15197.94 230
15199.10 268
15200.27 251
15201.43 279
15202.60 275
15203.76 279
15204.93 282
15206.09 279
15207.26 301
15208.42 255
15209.59 274
15210.75 271
15211.92 241
15213.08 259
15214.25 237
15215.41 256
15216.58 277
15217.74 282
15218.91 261
15220.07 264
15221.24 289
15222.40 292
15223.57 338
15224.73 301
15225.90 279
15227.07 290
15228.23 302
15229.40 342
15230.56 285
15231.73 301
15232.89 290
15234.06 348
15235.23 346
15236.39 333
15237.56 336
15238.73 335
15239.89 325
15241.06 320
15242.22 320
15243.39 279
15244.56 296
15245.72 282
15246.89 261
15248.06 272
15249.22 280
15250.39 302
15251.55 304
15252.72 299
15253.89 307
15255.06 291
15256.22 256
15257.39 268
15258.56 238
15259.72 277
15260.89 282
15262.06 276
15263.22 307
15264.39 243
15265.56 251
15266.72 260
15267.89 260
15269.06 299
15270.23 262
15271.39 279
15272.56 259
15273.73 232
15274.90 233
15276.06 246
15277.23 243
15278.40 247
15279.57 239
15280.73 219
15281.90 237
15283.07 248
15284.24 264
15285.41 225
15286.57 223
15287.74 241
15288.91 241
15290.08 248
15291.25 234
15292.41 266
15293.58 224
15294.75 257
15295.92 223
15297.09 253
15298.26 232
15299.42 235
15300.59 277
15301.76 258
15302.93 261
15304.10 249
15305.27 269
15306.44 270
15307.60 211
15308.77 225
15309.94 263
15311.11 241
15312.28 243
15313.45 229
15314.62 258
15315.79 256
15316.96 244
15318.12 219
15319.29 222
15320.46 253
15321.63 255
15322.80 242
15323.97 261
15325.14 223
15326.31 246
15327.48 277
15328.65 227
15329.82 235
15330.99 210
15332.16 258
15333.33 260
15334.50 244
15335.67 256
15336.84 262
15338.01 259
15339.18 245
15340.35 234
15341.52 245
15342.69 255
15343.86 213
15345.03 230
15346.20 265
15347.37 273
15348.54 242
15349.71 244
15350.88 253
15352.05 298
15353.22 269
15354.39 254
15355.56 286
15356.73 292
15357.90 234
15359.07 231
15360.24 265
15361.41 279
15362.58 267
15363.76 273
15364.93 246
15366.10 244
15367.27 240
15368.44 243
15369.61 257
15370.78 270
15371.95 280
15373.12 253
15374.30 258
15375.47 259
15376.64 228
15377.81 283
15378.98 256
15380.15 245
15381.32 274
15382.50 256
15383.67 270
15384.84 291
15386.01 289
15387.18 257
15388.35 258
15389.53 262
15390.70 270
15391.87 261
15393.04 263
15394.21 294
15395.39 326
15396.56 302
15397.73 317
15398.90 313
15400.08 297
15401.25 294
15402.42 324
15403.59 301
15404.76 243
15405.94 265
15407.11 252
15408.28 292
15409.45 266
15410.63 256
15411.80 291
15412.97 290
15414.15 253
15415.32 241
15416.49 267
15417.66 268
15418.84 255
15420.01 283
15421.18 239
15422.36 243
15423.53 253
15424.70 261
15425.88 224
15427.05 214
15428.22 240
15429.40 280
15430.57 271
15431.74 253
15432.92 249
15434.09 257
15435.26 235
15436.44 244
15437.61 237
15438.79 252
15439.96 241
15441.13 238
15442.31 257
15443.48 231
15444.65 279
15445.83 243
15447.00 241
15448.18 225
15449.35 218
15450.53 244
15451.70 278
15452.87 249
15454.05 225
15455.22 261
15456.40 244
15457.57 239
15458.75 238
15459.92 212
15461.09 226
15462.27 221
15463.44 229
15464.62 265
15465.79 236
15466.97 253
15468.14 249
15469.32 241
15470.49 265
15471.67 239
15472.84 245
15474.02 241
15475.19 262
15476.37 240
15477.54 248
15478.72 239
15479.89 247
15481.07 275
15482.25 237
15483.42 206
15484.60 227
15485.77 206
15486.95 205
15488.12 231
15489.30 255
15490.47 252
15491.65 248
15492.83 272
15494.00 248
15495.18 232
15496.35 238
15497.53 280
15498.71 228
15499.88 252
15501.06 231
15502.23 229
15503.41 242
15504.59 273
15505.76 245
15506.94 252
15508.12 266
15509.29 262
15510.47 261
15511.64 257
15512.82 255
15514.00 254
15515.17 215
15516.35 243
15517.53 229
15518.70 227
15519.88 229
15521.06 255
15522.24 256
15523.41 247
15524.59 255
15525.77 255
15526.94 241
15528.12 282
15529.30 281
15530.48 287
15531.65 275
15532.83 279
15534.01 261
15535.18 282
15536.36 270
15537.54 295
15538.72 248
15539.89 254
15541.07 282
15542.25 325
15543.43 299
15544.61 275
15545.78 293
15546.96 311
15548.14 302
15549.32 287
15550.50 304
15551.67 280
15552.85 286
15554.03 270
15555.21 282
15556.39 295
15557.56 296
15558.74 303
15559.92 306
15561.10 271
15562.28 263
15563.46 292
15564.63 270
15565.81 268
15566.99 287
15568.17 283
15569.35 278
15570.53 282
15571.71 289
15572.89 304
15574.06 317
15575.24 321
15576.42 321
15577.60 284
15578.78 297
15579.96 326
15581.14 325
15582.32 284
15583.50 326
15584.68 299
15585.86 324
15587.04 343
15588.21 328
15589.39 335
15590.57 313
15591.75 326
15592.93 334
15594.11 324
15595.29 328
15596.47 335
15597.65 369
15598.83 330
15600.01 333
15601.19 343
15602.37 390
15603.55 332
15604.73 373
15605.91 420
15607.09 354
15608.27 356
15609.45 365
15610.63 376
15611.81 387
15612.99 369
15614.17 336
15615.35 374
15616.53 417
15617.71 366
15618.90 384
15620.08 355
15621.26 382
15622.44 359
15623.62 382
15624.80 390
15625.98 431
15627.16 449
15628.34 390
15629.52 409
15630.70 405
15631.89 409
15633.07 392
15634.25 419
15635.43 412
15636.61 415
15637.79 411
15638.97 411
15640.15 417
15641.34 459
15642.52 459
15643.70 447
15644.88 473
15646.06 493
15647.24 504
15648.42 468
15649.61 496
15650.79 435
15651.97 407
15653.15 429
15654.33 488
15655.52 458
15656.70 457
15657.88 477
15659.06 515
15660.24 518
15661.43 516
15662.61 475
15663.79 481
15664.97 457
15666.16 457
15667.34 520
15668.52 458
15669.70 461
15670.89 475
15672.07 483
15673.25 493
15674.43 473
15675.62 522
15676.80 492
15677.98 471
15679.17 472
15680.35 458
15681.53 445
15682.71 427
15683.90 480
15685.08 488
15686.26 470
15687.45 474
15688.63 472
15689.81 463
15691.00 500
15692.18 453
15693.36 482
15694.55 446
15695.73 492
15696.91 494
15698.10 449
15699.28 512
15700.46 536
15701.65 543
15702.83 511
15704.02 552
15705.20 517
15706.38 543
15707.57 545
15708.75 585
15709.94 540
15711.12 548
15712.30 601
15713.49 608
15714.67 545
15715.86 575
15717.04 553
15718.23 570
15719.41 606
15720.59 598
15721.78 582
15722.96 610
15724.15 578
15725.33 619
15726.52 618
15727.70 569
15728.89 640
15730.07 593
15731.26 600
15732.44 607
15733.63 603
15734.81 611
15736.00 531
15737.18 565
15738.37 565
15739.55 640
15740.74 619
15741.92 549
15743.11 614
15744.29 617
15745.48 661
15746.66 583
15747.85 605
15749.03 669
15750.22 676
15751.41 651
15752.59 638
15753.78 598
15754.96 630
15756.15 651
15757.33 606
15758.52 596
15759.71 649
15760.89 548
15762.08 591
15763.26 536
15764.45 610
15765.64 623
15766.82 558
15768.01 567
15769.19 514
15770.38 568
15771.57 595
15772.75 569
15773.94 539
15775.13 546
15776.31 588
15777.50 565
15778.69 571
15779.87 476
15781.06 491
15782.25 500
15783.43 504
15784.62 535
15785.81 581
15786.99 511
15788.18 478
15789.37 485
15790.56 506
15791.74 478
15792.93 500
15794.12 505
15795.30 500
15796.49 482
15797.68 466
15798.87 481
15800.05 494
15801.24 454
15802.43 474
15803.62 479
15804.80 488
15805.99 473
15807.18 436
15808.37 444
15809.55 433
15810.74 406
15811.93 411
15813.12 417
15814.31 441
15815.49 462
15816.68 414
15817.87 435
15819.06 455
15820.25 429
15821.44 396
15822.62 361
15823.81 389
15825.00 405
15826.19 470
15827.38 391
15828.57 388
15829.75 421
15830.94 412
15832.13 394
15833.32 368
15834.51 370
15835.70 376
15836.89 381
15838.08 444
15839.26 379
15840.45 394
15841.64 412
15842.83 400
15844.02 412
15845.21 388
15846.40 359
15847.59 393
15848.78 362
15849.97 391
15851.16 374
15852.35 408
15853.53 393
15854.72 415
15855.91 410
15857.10 401
15858.29 412
15859.48 430
15860.67 388
15861.86 383
15863.05 415
15864.24 397
15865.43 367
15866.62 400
15867.81 405
15869.00 398
15870.19 417
15871.38 414
15872.57 379
15873.76 414
15874.95 409
15876.14 427
15877.33 386
15878.52 364
15879.71 394
15880.90 379
15882.10 458
15883.29 468
15884.48 411
15885.67 438
15886.86 426
15888.05 435
15889.24 445
15890.43 431
15891.62 421
15892.81 457
15894.00 411
15895.19 398
15896.39 441
15897.58 467
15898.77 451
15899.96 433
15901.15 409
15902.34 482
15903.53 477
15904.72 460
15905.92 489
15907.11 502
15908.30 466
15909.49 489
15910.68 507
15911.87 493
15913.06 506
15914.26 467
15915.45 522
15916.64 482
15917.83 463
15919.02 477
15920.22 495
15921.41 484
15922.60 481
15923.79 463
15924.98 463
15926.18 506
15927.37 460
15928.56 492
15929.75 494
15930.95 443
15932.14 440
15933.33 450
15934.52 462
15935.72 467
15936.91 446
15938.10 441
15939.29 455
15940.49 408
15941.68 451
15942.87 451
15944.06 391
15945.26 396
15946.45 394
15947.64 409
15948.84 384
15950.03 377
15951.22 406
15952.42 347
15953.61 352
15954.80 350
15956.00 365
15957.19 345
15958.38 350
15959.58 337
15960.77 353
15961.96 396
15963.16 337
15964.35 334
15965.54 318
15966.74 339
15967.93 309
15969.12 292
15970.32 310
15971.51 298
15972.71 324
15973.90 316
15975.09 310
15976.29 376
15977.48 287
15978.68 286
15979.87 286
15981.07 305
15982.26 293
15983.45 300
15984.65 285
15985.84 303
15987.04 299
15988.23 271
15989.43 294
15990.62 296
15991.82 268
15993.01 275
15994.20 293
15995.40 279
15996.59 314
15997.79 337
15998.98 305
16000.18 298
16001.37 299
16002.57 303
16003.76 304
16004.96 310
16006.15 297
16007.35 269
16008.55 273
16009.74 276
16010.94 311
16012.13 295
16013.33 281
16014.52 266
16015.72 276
16016.91 259
16018.11 260
16019.30 274
16020.50 267
16021.70 272
16022.89 281
16024.09 286
16025.28 289
16026.48 261
16027.68 280
16028.87 289
16030.07 285
16031.26 271
16032.46 242
16033.66 241
16034.85 251
16036.05 305
16037.25 301
16038.44 294
16039.64 243
16040.83 258
16042.03 315
16043.23 262
16044.42 266
16045.62 236
16046.82 297
16048.01 303
16049.21 254
16050.41 258
16051.60 243
16052.80 257
16054.00 281
16055.20 255
16056.39 299
16057.59 297
16058.79 253
16059.98 254
16061.18 276
16062.38 261
16063.58 300
16064.77 296
16065.97 310
16067.17 246
16068.37 230
16069.56 265
16070.76 245
16071.96 270
16073.16 307
16074.35 283
16075.55 254
16076.75 261
16077.95 272
16079.15 246
16080.34 215
16081.54 238
16082.74 224
16083.94 236
16085.14 304
16086.33 295
16087.53 285
16088.73 241
16089.93 262
16091.13 235
16092.33 234
16093.52 259
16094.72 231
16095.92 240
16097.12 253
16098.32 256
16099.52 247
16100.72 280
16101.91 276
16103.11 232
16104.31 254
16105.51 276
16106.71 261
16107.91 230
16109.11 229
16110.31 228
16111.51 268
16112.71 264
16113.90 224
16115.10 265
16116.30 263
16117.50 251
16118.70 296
16119.90 263
16121.10 258
16122.30 230
16123.50 219
16124.70 210
16125.90 220
16127.10 230
16128.30 233
16129.50 251
16130.70 226
16131.90 258
16133.10 237
16134.30 215
16135.50 226
16136.70 230
16137.90 258
16139.10 229
16140.30 233
16141.50 229
16142.70 218
16143.90 262
16145.10 277
16146.30 225
16147.50 221
16148.70 245
16149.90 202
16151.10 211
16152.30 268
16153.50 251
16154.70 231
16155.91 227
16157.11 211
16158.31 228
16159.51 231
16160.71 234
16161.91 264
16163.11 234
16164.31 205
16165.51 211
16166.71 240
16167.92 232
16169.12 229
16170.32 259
16171.52 275
16172.72 261
16173.92 237
16175.12 279
16176.33 250
16177.53 228
16178.73 227
16179.93 222
16181.13 265
16182.33 252
16183.54 221
16184.74 255
16185.94 273
16187.14 253
16188.34 233
16189.55 250
16190.75 235
16191.95 240
16193.15 222
16194.35 253
16195.56 248
16196.76 273
16197.96 269
16199.16 234
16200.37 211
16201.57 251
16202.77 241
16203.97 265
16205.18 224
16206.38 244
16207.58 284
16208.78 239
16209.99 235
16211.19 262
16212.39 267
16213.60 253
16214.80 286
16216.00 288
16217.20 274
16218.41 249
16219.61 270
16220.81 284
16222.02 274
16223.22 260
16224.42 269
16225.63 257
16226.83 263
16228.03 257
16229.24 247
16230.44 295
16231.64 270
16232.85 301
16234.05 240
16235.26 281
16236.46 255
16237.66 287
16238.87 295
16240.07 284
16241.28 319
16242.48 299
16243.68 284
16244.89 276
16246.09 299
16247.30 282
16248.50 276
16249.70 277
16250.91 292
16252.11 313
16253.32 320
16254.52 261
16255.73 293
16256.93 283
16258.14 297
16259.34 335
16260.54 286
16261.75 296
16262.95 307
16264.16 316
16265.36 296
16266.57 311
16267.77 304
16268.98 314
16270.18 300
16271.39 335
16272.59 321
16273.80 344
16275.00 334
16276.21 303
16277.41 304
16278.62 280
16279.83 335
16281.03 353
16282.24 323
16283.44 303
16284.65 318
16285.85 358
16287.06 330
16288.26 339
16289.47 378
16290.68 336
16291.88 330
16293.09 329
16294.29 336
16295.50 328
16296.71 369
16297.91 376
16299.12 389
16300.32 392
16301.53 406
16302.74 389
16303.94 413
16305.15 387
16306.36 388
16307.56 386
16308.77 388
16309.97 408
16311.18 378
16312.39 382
16313.59 400
16314.80 412
16316.01 415
16317.21 354
16318.42 395
16319.63 373
16320.84 345
16322.04 365
16323.25 346
16324.46 351
16325.66 358
16326.87 354
16328.08 352
16329.28 320
16330.49 326
16331.70 293
16332.91 306
16334.11 317
16335.32 353
16336.53 303
16337.74 318
16338.94 300
16340.15 292
16341.36 295
16342.57 312
16343.78 293
16344.98 298
16346.19 256
16347.40 280
16348.61 274
16349.81 281
16351.02 271
16352.23 262
16353.44 252
16354.65 244
16355.86 237
16357.06 253
16358.27 258
16359.48 228
16360.69 237
16361.90 254
16363.11 280
16364.31 264
16365.52 227
16366.73 272
16367.94 278
16369.15 252
16370.36 280
16371.57 267
16372.77 240
16373.98 233
16375.19 243
16376.40 284
16377.61 261
16378.82 248
16380.03 261
16381.24 236
16382.45 240
16383.66 239
16384.87 266
16386.08 237
16387.28 240
16388.49 229
16389.70 220
16390.91 200
16392.12 197
16393.33 206
16394.54 217
16395.75 268
16396.96 269
16398.17 252
16399.38 249
16400.59 235
16401.80 226
16403.01 228
16404.22 237
16405.43 264
16406.64 231
16407.85 236
16409.06 223
16410.27 269
16411.48 260
16412.69 253
16413.90 243
16415.11 229
16416.32 237
16417.53 215
16418.74 260
16419.95 236
16421.17 278
16422.38 273
16423.59 277
16424.80 247
16426.01 235
16427.22 277
16428.43 290
16429.64 265
16430.85 208
16432.06 211
16433.27 231
16434.48 229
16435.70 219
16436.91 245
16438.12 237
16439.33 249
16440.54 228
16441.75 236
16442.96 241
16444.18 235
16445.39 246
16446.60 230
16447.81 196
16449.02 242
16450.23 276
16451.45 213
16452.66 242
16453.87 226
16455.08 242
16456.29 259
16457.50 218
16458.72 231
16459.93 241
16461.14 208
16462.35 216
16463.57 236
16464.78 244
16465.99 242
16467.20 230
16468.41 224
16469.63 229
16470.84 227
16472.05 221
16473.26 271
16474.48 233
16475.69 215
16476.90 202
16478.12 185
16479.33 218
16480.54 206
16481.75 198
16482.97 212
16484.18 235
16485.39 217
16486.61 241
16487.82 265
16489.03 257
16490.24 217
16491.46 210
16492.67 241
16493.88 252
16495.10 210
16496.31 227
16497.52 232
16498.74 204
16499.95 208
16501.17 225
16502.38 220
16503.59 241
16504.81 233
16506.02 232
16507.23 208
16508.45 208
16509.66 205
16510.88 194
16512.09 221
16513.30 211
16514.52 181
16515.73 200
16516.95 239
16518.16 215
16519.37 242
16520.59 197
16521.80 228
16523.02 238
16524.23 211
16525.45 195
16526.66 198
16527.88 220
16529.09 209
16530.30 183
16531.52 190
16532.73 204
16533.95 235
16535.16 221
16536.38 245
16537.59 246
16538.81 202
16540.02 222
16541.24 213
16542.45 210
16543.67 169
16544.88 213
16546.10 199
16547.31 184
16548.53 187
16549.75 196
16550.96 256
16552.18 214
16553.39 213
16554.61 201
16555.82 191
16557.04 209
16558.25 209
16559.47 192
16560.69 193
16561.90 208
16563.12 197
16564.33 228
16565.55 201
16566.77 208
16567.98 222
16569.20 233
16570.41 192
16571.63 206
16572.85 220
16574.06 231
16575.28 205
16576.50 218
16577.71 230
16578.93 197
16580.14 208
16581.36 217
16582.58 213
16583.79 176
16585.01 223
16586.23 228
16587.44 191
16588.66 215
16589.88 205
16591.09 222
16592.31 220
16593.53 189
16594.75 232
16595.96 221
16597.18 203
16598.40 212
16599.61 207
16600.83 239
16602.05 259
16603.27 210
16604.48 249
16605.70 236
16606.92 236
16608.14 183
16609.35 192
16610.57 219
16611.79 210
16613.01 216
16614.22 213
16615.44 196
16616.66 232
16617.88 193
16619.10 211
16620.31 206
16621.53 241
16622.75 222
16623.97 204
16625.19 216
16626.40 201
16627.62 219
16628.84 237
16630.06 178
16631.28 191
16632.50 195
16633.71 206
16634.93 223
16636.15 216
16637.37 222
16638.59 185
16639.81 203
16641.03 206
16642.24 210
16643.46 188
16644.68 198
16645.90 178
16647.12 193
16648.34 172
16649.56 202
16650.78 187
16652.00 184
16653.22 175
16654.44 199
16655.65 177
16656.87 194
16658.09 185
16659.31 190
16660.53 139
16661.75 159
16662.97 189
16664.19 191
16665.41 178
16666.63 165
16667.85 182
16669.07 174
16670.29 185
16671.51 185
16672.73 168
16673.95 209
16675.17 194
16676.39 188
16677.61 185
16678.83 197
16680.05 171
16681.27 174
16682.49 166
16683.71 191
16684.93 205
16686.15 183
16687.37 185
16688.59 181
16689.81 207
16691.03 189
16692.25 179
16693.47 197
16694.69 148
16695.92 174
16697.14 176
16698.36 201
16699.58 184
16700.80 189
16702.02 178
16703.24 157
16704.46 183
16705.68 160
16706.90 204
16708.13 210
16709.35 193
16710.57 191
16711.79 154
16713.01 165
16714.23 186
16715.45 158
16716.67 184
16717.90 189
16719.12 177
16720.34 179
16721.56 173
16722.78 162
16724.00 163
16725.23 176
16726.45 193
16727.67 162
16728.89 178
16730.11 165
16731.34 176
16732.56 209
16733.78 179
16735.00 190
16736.23 191
16737.45 179
16738.67 159
16739.89 186
16741.11 204
16742.34 163
16743.56 149
16744.78 188
16746.00 172
16747.23 167
16748.45 196
16749.67 173
16750.90 180
16752.12 199
16753.34 232
16754.56 205
16755.79 198
16757.01 182
16758.23 178
16759.46 176
16760.68 170
16761.90 164
16763.13 181
16764.35 208
16765.57 206
16766.80 197
16768.02 177
16769.24 187
16770.47 188
16771.69 194
16772.91 174
16774.14 166
16775.36 195
16776.58 180
16777.81 158
16779.03 212
16780.25 184
16781.48 192
16782.70 205
16783.93 182
16785.15 201
16786.37 204
16787.60 208
16788.82 193
16790.05 216
16791.27 190
16792.50 193
16793.72 226
16794.94 212
16796.17 164
16797.39 185
16798.62 207
16799.84 203
16801.07 189
16802.29 203
16803.52 195
16804.74 209
16805.97 189
16807.19 194
16808.42 226
16809.64 199
16810.87 199
16812.09 202
16813.32 183
16814.54 202
16815.77 216
16816.99 192
16818.22 179
16819.44 190
16820.67 203
16821.89 185
16823.12 190
16824.34 226
16825.57 199
16826.79 186
16828.02 200
16829.25 201
16830.47 210
16831.70 214
16832.92 214
16834.15 195
16835.37 224
16836.60 192
16837.83 212
16839.05 187
16840.28 205
16841.50 207
16842.73 231
16843.96 211
16845.18 218
16846.41 250
16847.63 212
16848.86 204
16850.09 236
16851.31 229
16852.54 218
16853.77 237
16854.99 251
16856.22 254
16857.45 246
16858.67 233
16859.90 230
16861.13 257
16862.35 245
16863.58 263
16864.81 250
16866.03 246
16867.26 326
16868.49 287
16869.72 294
16870.94 316
16872.17 278
16873.40 298
16874.62 285
16875.85 272
16877.08 318
16878.31 336
16879.53 285
16880.76 276
16881.99 261
16883.22 314
16884.44 353
16885.67 297
16886.90 326
16888.13 325
16889.36 353
16890.58 333
16891.81 313
16893.04 313
16894.27 319
16895.50 352
16896.72 348
16897.95 304
16899.18 315
16900.41 295
16901.64 275
16902.86 302
16904.09 308
16905.32 264
16906.55 308
16907.78 267
16909.01 270
16910.24 258
16911.46 255
16912.69 262
16913.92 302
16915.15 278
16916.38 241
16917.61 231
16918.84 259
16920.07 268
16921.29 231
16922.52 245
16923.75 260
16924.98 285
16926.21 249
16927.44 224
16928.67 235
16929.90 247
16931.13 258
16932.36 236
16933.59 219
16934.82 229
16936.05 219
16937.28 219
16938.51 230
16939.73 194
16940.96 180
16942.19 205
16943.42 196
16944.65 229
16945.88 185
16947.11 182
16948.34 219
16949.57 191
16950.80 190
16952.03 217
16953.26 216
16954.49 209
16955.72 200
16956.95 205
16958.18 204
16959.42 206
16960.65 204
16961.88 211
16963.11 229
16964.34 214
16965.57 217
16966.80 191
16968.03 194
16969.26 180
16970.49 194
16971.72 230
16972.95 231
16974.18 221
16975.41 229
16976.65 188
16977.88 192
16979.11 196
16980.34 158
16981.57 220
16982.80 215
16984.03 186
16985.26 175
16986.49 201
16987.73 195
16988.96 206
16990.19 215
16991.42 191
16992.65 218
16993.88 216
16995.12 203
16996.35 185
16997.58 191
16998.81 222
17000.04 186
17001.27 175
17002.51 176
17003.74 190
17004.97 194
17006.20 182
17007.43 201
17008.67 198
17009.90 186
17011.13 195
17012.36 209
17013.60 148
17014.83 173
17016.06 183
17017.29 204
17018.53 190
17019.76 172
17020.99 209
17022.22 194
17023.46 199
17024.69 239
17025.92 190
17027.15 188
17028.39 200
17029.62 206
17030.85 189
17032.09 164
17033.32 223
17034.55 206
17035.79 182
17037.02 180
17038.25 185
17039.49 185
17040.72 173
17041.95 173
17043.19 165
17044.42 201
17045.65 194
17046.89 199
17048.12 194
17049.35 189
17050.59 195
17051.82 212
17053.05 178
17054.29 173
17055.52 178
17056.76 183
17057.99 194
17059.22 201
17060.46 192
17061.69 212
17062.93 197
17064.16 182
17065.39 162
17066.63 172
17067.86 191
17069.10 198
17070.33 173
17071.57 179
17072.80 160
17074.04 161
17075.27 178
17076.50 167
17077.74 156
17078.97 166
17080.21 162
17081.44 165
17082.68 156
17083.91 180
17085.15 220
17086.38 190
17087.62 172
17088.85 214
17090.09 148
17091.32 177
17092.56 194
17093.79 157
17095.03 160
17096.26 165
17097.50 181
17098.74 170
17099.97 159
17101.21 134
17102.44 144
17103.68 167
17104.91 179
17106.15 170
17107.38 182
17108.62 191
17109.86 196
17111.09 152
17112.33 162
17113.56 165
17114.80 179
17116.04 145
17117.27 159
17118.51 198
17119.74 172
17120.98 159
17122.22 175
17123.45 154
17124.69 147
17125.93 166
17127.16 142
17128.40 153
17129.64 183
17130.87 164
17132.11 176
17133.35 166
17134.58 177
17135.82 177
17137.06 206
17138.29 158
17139.53 153
17140.77 190
17142.00 164
17143.24 133
17144.48 179
17145.72 178
17146.95 159
17148.19 152
17149.43 134
17150.66 143
17151.90 159
17153.14 158
17154.38 166
17155.61 147
17156.85 161
17158.09 167
17159.33 158
17160.56 152
17161.80 168
17163.04 179
17164.28 152
17165.52 175
17166.75 127
17167.99 140
17169.23 155
17170.47 169
17171.71 164
17172.94 175
17174.18 160
17175.42 159
17176.66 177
17177.90 156
17179.13 180
17180.37 182
17181.61 146
17182.85 152
17184.09 148
17185.33 165
17186.57 149
17187.80 156
17189.04 127
17190.28 149
17191.52 156
17192.76 173
17194.00 134
17195.24 150
17196.48 146
17197.72 162
17198.95 168
17200.19 142
17201.43 152
17202.67 153
17203.91 140
17205.15 179
17206.39 148
17207.63 180
17208.87 166
17210.11 135
17211.35 128
17212.59 166
17213.83 143
17215.07 158
17216.31 160
17217.55 135
17218.79 153
17220.03 185
17221.26 163
17222.50 145
17223.74 124
17224.98 137
17226.22 142
17227.46 158
17228.71 138
17229.95 140
17231.19 145
17232.43 158
17233.67 134
17234.91 126
17236.15 123
17237.39 136
17238.63 137
17239.87 147
17241.11 133
17242.35 141
17243.59 156
17244.83 169
17246.07 151
17247.31 132
17248.55 126
17249.79 141
17251.04 196
17252.28 158
17253.52 128
17254.76 129
17256.00 161
17257.24 144
17258.48 136
17259.72 151
17260.96 145
17262.21 151
17263.45 163
17264.69 152
17265.93 127
17267.17 131
17268.41 143
17269.65 162
17270.90 174
17272.14 175
17273.38 138
17274.62 125
17275.86 145
17277.11 107
17278.35 122
17279.59 143
17280.83 153
17282.07 127
17283.32 159
17284.56 150
17285.80 135
17287.04 108
17288.28 118
17289.53 164
17290.77 172
17292.01 154
17293.25 144
17294.50 138
17295.74 157
17296.98 132
17298.22 133
17299.47 162
17300.71 140
17301.95 122
17303.19 126
17304.44 143
17305.68 129
17306.92 156
17308.17 157
17309.41 118
17310.65 153
17311.90 141
17313.14 125
17314.38 139
17315.63 160
17316.87 137
17318.11 163
17319.36 149
17320.60 146
17321.84 131
17323.09 133
17324.33 141
17325.57 137
17326.82 138
17328.06 139
17329.30 151
17330.55 151
17331.79 150
17333.04 130
17334.28 140
17335.52 151
17336.77 170
17338.01 137
17339.26 124
17340.50 125
17341.74 136
17342.99 168
17344.23 171
17345.48 142
17346.72 139
17347.97 156
17349.21 132
17350.46 149
17351.70 163
17352.94 143
17354.19 151
17355.43 129
17356.68 114
17357.92 126
17359.17 161
17360.41 157
17361.66 123
17362.90 128
17364.15 119
17365.39 152
17366.64 145
17367.88 147
17369.13 145
17370.37 145
17371.62 147
17372.86 162
17374.11 164
17375.35 147
17376.60 158
17377.85 131
17379.09 151
17380.34 175
17381.58 154
17382.83 151
17384.07 121
17385.32 141
17386.57 138
17387.81 137
17389.06 138
17390.30 142
17391.55 145
17392.80 149
17394.04 134
17395.29 147
17396.53 139
17397.78 146
17399.03 176
17400.27 180
17401.52 163
17402.77 137
17404.01 124
17405.26 137
17406.50 137
17407.75 141
17409.00 148
17410.24 137
17411.49 143
17412.74 126
17413.99 147
17415.23 155
17416.48 148
17417.73 107
17418.97 142
17420.22 164
17421.47 161
17422.71 163
17423.96 140
17425.21 133
17426.46 154
17427.70 148
17428.95 159
17430.20 161
17431.45 143
17432.69 169
17433.94 136
17435.19 164
17436.44 123
17437.68 148
17438.93 176
17440.18 151
17441.43 132
17442.67 155
17443.92 143
17445.17 162
17446.42 182
17447.67 152
17448.91 168
17450.16 156
17451.41 157
17452.66 131
17453.91 146
17455.15 183
17456.40 147
17457.65 135
17458.90 133
17460.15 122
17461.40 148
17462.65 161
17463.89 143
17465.14 133
17466.39 129
17467.64 155
17468.89 140
17470.14 121
17471.39 143
17472.64 141
17473.88 131
17475.13 142
17476.38 129
17477.63 160
17478.88 185
17480.13 183
17481.38 147
17482.63 136
17483.88 123
17485.13 157
17486.38 143
17487.63 168
17488.88 177
17490.12 133
17491.37 119
17492.62 136
17493.87 183
17495.12 147
17496.37 158
17497.62 163
17498.87 199
17500.12 159
17501.37 143
17502.62 162
17503.87 162
17505.12 160
17506.37 175
17507.62 184
17508.87 150
17510.12 151
17511.37 153
17512.62 170
17513.87 164
17515.12 191
17516.38 180
17517.63 152
17518.88 138
17520.13 130
17521.38 155
17522.63 148
17523.88 127
17525.13 131
17526.38 161
17527.63 167
17528.88 192
17530.13 180
17531.38 156
17532.64 168
17533.89 168
17535.14 186
17536.39 172
17537.64 156
17538.89 168
17540.14 156
17541.39 176
17542.65 187
17543.90 164
17545.15 172
17546.40 171
17547.65 142
17548.90 137
17550.16 155
17551.41 137
17552.66 148
17553.91 152
17555.16 165
17556.41 156
17557.67 187
17558.92 175
17560.17 159
17561.42 173
17562.67 225
17563.93 160
17565.18 156
17566.43 147
17567.68 170
17568.94 165
17570.19 158
17571.44 162
17572.69 158
17573.95 175
17575.20 164
17576.45 138
17577.70 133
17578.96 136
17580.21 159
17581.46 166
17582.71 170
17583.97 167
17585.22 207
17586.47 169
17587.73 166
17588.98 152
17590.23 146
17591.49 173
17592.74 169
17593.99 176
17595.25 176
17596.50 180
17597.75 201
17599.01 187
17600.26 150
17601.51 180
17602.77 138
17604.02 138
17605.27 171
17606.53 173
17607.78 174
17609.03 167
17610.29 171
17611.54 152
17612.80 146
17614.05 185
17615.30 163
17616.56 152
17617.81 188
17619.07 157
17620.32 193
17621.58 174
17622.83 165
17624.08 177
17625.34 156
17626.59 143
17627.85 157
17629.10 133
17630.36 135
17631.61 147
17632.87 159
17634.12 144
17635.37 153
17636.63 156
17637.88 147
17639.14 146
17640.39 151
17641.65 142
17642.90 147
17644.16 164
17645.41 157
17646.67 145
17647.92 166
17649.18 158
17650.44 148
17651.69 142
17652.95 175
17654.20 123
17655.46 139
17656.71 174
17657.97 167
17659.22 134
17660.48 147
17661.73 141
17662.99 160
17664.25 176
17665.50 171
17666.76 129
17668.01 144
17669.27 164
17670.53 166
17671.78 153
17673.04 153
17674.29 152
17675.55 141
17676.81 161
17678.06 149
17679.32 131
17680.57 156
17681.83 140
17683.09 139
17684.34 146
17685.60 118
17686.86 143
17688.11 145
17689.37 137
17690.63 147
17691.88 136
17693.14 151
17694.40 149
17695.65 116
17696.91 131
17698.17 160
17699.43 150
17700.68 144
17701.94 116
17703.20 151
17704.45 153
17705.71 138
17706.97 115
17708.23 138
17709.48 149
17710.74 130
17712.00 131
17713.26 139
17714.51 129
17715.77 139
17717.03 122
17718.29 156
17719.54 145
17720.80 141
17722.06 146
17723.32 126
17724.58 136
17725.83 138
17727.09 126
17728.35 159
17729.61 130
17730.87 133
17732.12 131
17733.38 165
17734.64 146
17735.90 130
17737.16 153
17738.42 147
17739.67 119
17740.93 133
17742.19 127
17743.45 130
17744.71 163
17745.97 126
17747.23 122
17748.48 118
17749.74 118
17751.00 129
17752.26 132
17753.52 125
17754.78 162
17756.04 161
17757.30 142
17758.56 151
17759.81 128
17761.07 170
17762.33 148
17763.59 150
17764.85 156
17766.11 180
17767.37 110
17768.63 132
17769.89 121
17771.15 116
17772.41 139
17773.67 150
17774.93 123
17776.19 132
17777.45 160
17778.71 142
17779.97 158
17781.23 138
17782.49 125
17783.75 125
17785.01 132
17786.27 134
17787.53 117
17788.79 145
17790.05 152
17791.31 132
17792.57 121
17793.83 107
17795.09 118
17796.35 119
17797.61 113
17798.87 107
17800.13 130
17801.39 149
17802.65 129
17803.91 120
17805.17 152
17806.44 118
17807.70 166
17808.96 162
17810.22 119
17811.48 122
17812.74 136
17814.00 128
17815.26 145
17816.52 145
17817.78 157
17819.05 170
17820.31 143
17821.57 136
17822.83 118
17824.09 145
17825.35 144
17826.61 145
17827.88 110
17829.14 112
17830.40 108
17831.66 130
17832.92 165
17834.18 116
17835.45 114
17836.71 149
17837.97 141
17839.23 129
17840.49 110
17841.76 164
17843.02 153
17844.28 132
17845.54 125
17846.81 111
17848.07 109
17849.33 119
17850.59 132
17851.85 127
17853.12 116
17854.38 144
17855.64 126
17856.90 110
17858.17 97
17859.43 115
17860.69 108
17861.96 117
17863.22 119
17864.48 105
17865.74 107
17867.01 111
17868.27 154
17869.53 121
17870.80 111
17872.06 117
17873.32 131
17874.59 152
17875.85 143
17877.11 137
17878.38 140
17879.64 129
17880.90 126
17882.17 118
17883.43 123
17884.69 134
17885.96 130
17887.22 116
17888.48 107
17889.75 135
17891.01 154
17892.28 130
17893.54 112
17894.80 112
17896.07 141
17897.33 119
17898.60 133
17899.86 168
17901.12 140
17902.39 136
17903.65 141
17904.92 113
17906.18 154
17907.45 127
17908.71 137
17909.97 126
17911.24 139
17912.50 121
17913.77 124
17915.03 111
17916.30 121
17917.56 127
17918.83 123
17920.09 135
17921.36 144
17922.62 148
17923.89 138
17925.15 144
17926.42 153
17927.68 127
17928.95 127
17930.21 154
17931.48 136
17932.74 130
17934.01 128
17935.27 100
17936.54 128
17937.81 156
17939.07 160
17940.34 135
17941.60 116
17942.87 113
17944.13 134
17945.40 118
17946.66 102
17947.93 100
17949.20 115
17950.46 168
17951.73 138
17952.99 107
17954.26 121
17955.53 126
17956.79 135
17958.06 127
17959.33 128
17960.59 108
17961.86 123
17963.12 127
17964.39 107
17965.66 142
17966.92 147
17968.19 121
17969.46 120
17970.72 124
17971.99 132
17973.26 125
17974.52 116
17975.79 114
17977.06 120
17978.32 118
17979.59 103
17980.86 156
17982.12 126
17983.39 117
17984.66 137
17985.93 145
17987.19 119
17988.46 134
17989.73 107
17991.00 123
17992.26 129
17993.53 115
17994.80 117
17996.07 122
17997.33 131
17998.60 125
17999.87 110
18001.14 115
18002.40 107
18003.67 152
18004.94 115
18006.21 121
18007.48 130
18008.74 104
18010.01 116
18011.28 120
18012.55 117
18013.82 124
18015.08 143
18016.35 125
18017.62 95
18018.89 116
18020.16 121
18021.43 122
18022.69 125
18023.96 116
18025.23 98
18026.50 113
18027.77 136
18029.04 134
18030.31 114
18031.57 140
18032.84 140
18034.11 139
18035.38 121
18036.65 125
18037.92 138
18039.19 123
18040.46 134
18041.73 121
18043.00 124
18044.27 143
18045.53 131
18046.80 140
18048.07 130
18049.34 120
18050.61 115
18051.88 141
18053.15 105
18054.42 112
18055.69 102
18056.96 128
18058.23 147
18059.50 119
18060.77 120
18062.04 123
18063.31 109
18064.58 132
18065.85 107
18067.12 125
18068.39 118
18069.66 125
18070.93 119
18072.20 102
18073.47 116
18074.74 155
18076.01 124
18077.28 167
18078.55 184
18079.82 127
18081.09 138
18082.36 122
18083.63 110
18084.90 109
18086.18 121
18087.45 117
18088.72 145
18089.99 99
18091.26 89
18092.53 130
18093.80 158
18095.07 160
18096.34 130
18097.61 145
18098.88 142
18100.16 151
18101.43 114
18102.70 129
18103.97 163
18105.24 158
18106.51 142
18107.78 126
18109.06 128
18110.33 128
18111.60 171
18112.87 173
18114.14 138
18115.41 120
18116.69 102
18117.96 108
18119.23 104
18120.50 101
18121.77 119
18123.05 132
18124.32 126
18125.59 138
18126.86 115
18128.13 127
18129.41 125
18130.68 126
18131.95 115
18133.22 138
18134.50 139
18135.77 139
18137.04 104
18138.31 114
18139.59 118
18140.86 114
18142.13 132
18143.40 139
18144.68 145
18145.95 118
18147.22 121
18148.50 119
18149.77 98
18151.04 144
18152.31 126
18153.59 142
18154.86 131
18156.13 119
18157.41 110
18158.68 135
18159.95 151
18161.23 130
18162.50 153
18163.77 129
18165.05 107
18166.32 106
18167.59 137
18168.87 131
18170.14 120
18171.42 106
18172.69 137
18173.96 130
18175.24 114
18176.51 141
18177.78 135
18179.06 118
18180.33 133
18181.61 127
18182.88 144
18184.15 169
18185.43 142
18186.70 170
18187.98 136
18189.25 121
18190.53 140
18191.80 140
18193.08 131
18194.35 123
18195.62 134
18196.90 108
18198.17 144
18199.45 107
18200.72 111
18202.00 121
18203.27 116
18204.55 117
18205.82 120
18207.10 125
18208.37 121
18209.65 105
18210.92 137
18212.20 124
18213.47 134
18214.75 129
18216.02 118
18217.30 94
18218.57 120
18219.85 126
18221.13 124
18222.40 137
18223.68 121
18224.95 127
18226.23 155
18227.50 122
18228.78 100
18230.05 108
18231.33 130
18232.61 104
18233.88 107
18235.16 101
18236.43 120
18237.71 115
18238.99 127
18240.26 119
18241.54 127
18242.81 135
18244.09 128
18245.37 140
18246.64 119
18247.92 117
18249.20 118
18250.47 130
18251.75 126
18253.03 133
18254.30 108
18255.58 123
18256.86 129
18258.13 117
18259.41 116
18260.69 123
18261.96 127
18263.24 108
18264.52 123
18265.79 134
18267.07 116
18268.35 122
18269.63 119
18270.90 140
18272.18 129
18273.46 124
18274.74 91
18276.01 132
18277.29 121
18278.57 121
18279.84 114
18281.12 105
18282.40 118
18283.68 97
18284.96 106
18286.23 131
18287.51 121
18288.79 140
18290.07 108
18291.34 118
18292.62 140
18293.90 118
18295.18 130
18296.46 107
18297.74 120
18299.01 100
18300.29 98
18301.57 121
18302.85 115
18304.13 115
18305.40 122
18306.68 97
18307.96 111
18309.24 90
18310.52 119
18311.80 138
18313.08 135
18314.36 103
18315.63 115
18316.91 127
18318.19 133
18319.47 117
18320.75 121
18322.03 121
18323.31 138
18324.59 118
18325.87 128
18327.14 83
18328.42 98
18329.70 138
18330.98 121
18332.26 94
18333.54 103
18334.82 113
18336.10 112
18337.38 117
18338.66 119
18339.94 104
18341.22 119
18342.50 120
18343.78 115
18345.06 99
18346.34 134
18347.62 142
18348.90 141
18350.18 103
18351.46 124
18352.74 152
18354.02 154
18355.30 116
18356.58 117
18357.86 109
18359.14 135
18360.42 131
18361.70 121
18362.98 153
18364.26 143
18365.54 136
18366.82 146
18368.10 120
18369.38 127
18370.66 125
18371.94 136
18373.23 118
18374.51 109
18375.79 134
18377.07 124
18378.35 135
18379.63 141
18380.91 90
18382.19 133
18383.47 124
18384.75 126
18386.04 116
18387.32 109
18388.60 108
18389.88 122
18391.16 144
18392.44 114
18393.72 122
18395.01 129
18396.29 90
18397.57 108
18398.85 110
18400.13 142
18401.41 135
18402.70 113
18403.98 112
18405.26 113
18406.54 120
18407.82 129
18409.11 105
18410.39 114
18411.67 102
18412.95 113
18414.23 118
18415.52 104
18416.80 105
18418.08 115
18419.36 126
18420.65 136
18421.93 119
18423.21 129
18424.49 127
18425.78 146
18427.06 104
18428.34 112
18429.62 119
18430.91 118
18432.19 95
18433.47 103
18434.76 135
18436.04 102
18437.32 105
18438.61 136
18439.89 151
18441.17 117
18442.45 137
18443.74 115
18445.02 117
18446.30 130
18447.59 142
18448.87 139
18450.15 146
18451.44 139
18452.72 105
18454.01 118
18455.29 119
18456.57 126
18457.86 119
18459.14 95
18460.42 114
18461.71 126
18462.99 113
18464.28 110
18465.56 97
18466.84 109
18468.13 146
18469.41 137
18470.70 117
18471.98 130
18473.27 120
18474.55 117
18475.83 107
18477.12 140
18478.40 144
18479.69 148
18480.97 130
18482.26 120
18483.54 119
18484.83 119
18486.11 145
18487.40 137
18488.68 121
18489.97 115
18491.25 124
18492.54 159
18493.82 138
18495.11 117
18496.39 168
18497.68 136
18498.96 136
18500.25 136
18501.53 101
18502.82 104
18504.10 111
18505.39 126
18506.67 131
18507.96 108
18509.24 134
18510.53 123
18511.81 118
18513.10 126
18514.39 126
18515.67 146
18516.96 146
18518.24 113
18519.53 106
18520.82 122
18522.10 117
18523.39 137
18524.67 120
18525.96 121
18527.25 137
18528.53 146
18529.82 142
18531.10 96
18532.39 112
18533.68 126
18534.96 107
18536.25 119
18537.54 118
18538.82 108
18540.11 105
18541.40 119
18542.68 87
18543.97 101
18545.26 137
18546.54 141
18547.83 126
18549.12 129
18550.40 122
18551.69 126
18552.98 129
18554.27 124
18555.55 124
18556.84 126
18558.13 154
18559.41 131
18560.70 125
18561.99 99
18563.28 120
18564.56 118
18565.85 123
18567.14 127
18568.43 129
18569.71 111
18571.00 122
18572.29 117
18573.58 134
18574.87 138
18576.15 157
18577.44 144
18578.73 154
18580.02 114
18581.31 124
18582.59 104
18583.88 126
18585.17 129
18586.46 154
18587.75 131
18589.03 175
18590.32 141
18591.61 149
18592.90 150
18594.19 143
18595.48 165
18596.77 139
18598.05 137
18599.34 142
18600.63 181
18601.92 181
18603.21 131
18604.50 130
18605.79 138
18607.08 157
18608.36 144
18609.65 137
18610.94 138
18612.23 179
18613.52 149
18614.81 162
18616.10 130
18617.39 151
18618.68 129
18619.97 147
18621.26 160
18622.55 158
18623.84 172
18625.13 166
18626.42 180
18627.71 132
18628.99 139
18630.28 160
18631.57 178
18632.86 122
18634.15 138
18635.44 130
18636.73 149
18638.02 194
18639.31 149
18640.60 146
18641.89 135
18643.18 140
18644.47 127
18645.77 110
18647.06 149
18648.35 154
18649.64 140
18650.93 152
18652.22 133
18653.51 148
18654.80 124
18656.09 120
18657.38 108
18658.67 128
18659.96 129
18661.25 151
18662.54 127
18663.83 104
18665.12 124
18666.42 164
18667.71 134
18669.00 114
18670.29 123
18671.58 125
18672.87 125
18674.16 139
18675.45 100
18676.75 149
18678.04 108
18679.33 120
18680.62 142
18681.91 110
18683.20 119
18684.49 106
18685.79 92
18687.08 109
18688.37 102
18689.66 113
18690.95 108
18692.25 127
18693.54 129
18694.83 112
18696.12 99
18697.41 111
18698.71 105
18700.00 113
18701.29 110
18702.58 115
18703.87 106
18705.17 117
18706.46 127
18707.75 125
18709.04 139
18710.34 126
18711.63 99
18712.92 127
18714.21 111
18715.51 133
18716.80 142
18718.09 133
18719.39 132
18720.68 108
18721.97 111
18723.26 101
18724.56 107
18725.85 149
18727.14 136
18728.44 127
18729.73 105
18731.02 117
18732.32 113
18733.61 131
18734.90 114
18736.20 99
18737.49 111
18738.78 115
18740.08 108
18741.37 111
18742.66 138
18743.96 134
18745.25 120
18746.55 95
18747.84 122
18749.13 129
18750.43 123
18751.72 125
18753.02 111
18754.31 124
18755.60 140
18756.90 130
18758.19 123
18759.49 127
18760.78 146
18762.07 127
18763.37 123
18764.66 128
18765.96 145
18767.25 121
18768.55 129
18769.84 148
18771.14 118
18772.43 120
18773.73 137
18775.02 131
18776.32 108
18777.61 115
18778.91 131
18780.20 146
18781.49 138
18782.79 119
18784.09 124
18785.38 125
18786.68 121
18787.97 118
18789.27 102
18790.56 106
18791.86 101
18793.15 145
18794.45 132
18795.74 87
18797.04 97
18798.33 118
18799.63 125
18800.93 129
18802.22 110
18803.52 108
18804.81 125
18806.11 132
18807.40 144
18808.70 128
18810.00 101
18811.29 119
18812.59 123
18813.88 112
18815.18 111
18816.48 116
18817.77 127
18819.07 123
18820.37 111
18821.66 157
18822.96 110
18824.25 142
18825.55 180
18826.85 135
18828.14 91
18829.44 125
18830.74 131
18832.03 107
18833.33 94
18834.63 104
18835.93 125
18837.22 127
18838.52 118
18839.82 125
18841.11 112
18842.41 118
18843.71 101
18845.00 111
18846.30 118
18847.60 120
18848.90 134
18850.19 121
18851.49 123
18852.79 113
18854.09 110
18855.38 116
18856.68 139
18857.98 120
18859.28 107
18860.57 144
18861.87 99
18863.17 110
18864.47 119
18865.77 130
18867.06 118
18868.36 111
18869.66 102
18870.96 109
18872.26 130
18873.55 82
18874.85 102
18876.15 110
18877.45 118
18878.75 109
18880.05 134
18881.34 122
18882.64 133
18883.94 137
18885.24 133
18886.54 115
18887.84 129
18889.14 121
18890.43 105
18891.73 158
18893.03 119
18894.33 126
18895.63 111
18896.93 135
18898.23 146
18899.53 122
18900.83 113
18902.13 82
18903.42 107
18904.72 110
18906.02 105
18907.32 113
18908.62 113
18909.92 102
18911.22 87
18912.52 102
18913.82 142
18915.12 115
18916.42 120
18917.72 114
18919.02 98
18920.32 102
18921.62 95
18922.92 103
18924.22 116
18925.52 108
18926.82 131
18928.12 116
18929.42 110
18930.72 123
18932.02 113
18933.32 111
18934.62 104
18935.92 120
18937.22 109
18938.52 95
18939.82 109
18941.12 112
18942.42 126
18943.72 102
18945.02 122
18946.32 119
18947.62 104
18948.92 119
18950.23 128
18951.53 132
18952.83 94
18954.13 111
18955.43 128
18956.73 134
18958.03 94
18959.33 107
18960.63 134
18961.94 126
18963.24 124
18964.54 112
18965.84 104
18967.14 147
18968.44 123
18969.74 103
18971.04 118
18972.35 117
18973.65 111
18974.95 127
18976.25 159
18977.55 115
18978.85 105
18980.16 90
18981.46 113
18982.76 112
18984.06 104
18985.36 124
18986.67 112
18987.97 96
18989.27 91
18990.57 113
18991.88 122
18993.18 89
18994.48 119
18995.78 118
18997.08 121
18998.39 90
18999.69 90
19000.99 101
19002.30 80
19003.60 119
19004.90 96
19006.20 105
19007.51 76
19008.81 103
19010.11 95
19011.41 90
19012.72 82
19014.02 104
19015.32 111
19016.63 106
19017.93 94
19019.23 84
19020.54 97
19021.84 107
19023.14 112
19024.45 101
19025.75 88
19027.05 94
19028.36 89
19029.66 91
19030.96 107
19032.27 107
19033.57 96
19034.87 103
19036.18 98
19037.48 86
19038.79 116
19040.09 148
19041.39 121
19042.70 112
19044.00 113
19045.31 81
19046.61 65
19047.91 81
19049.22 94
19050.52 120
19051.83 103
19053.13 111
19054.44 101
19055.74 106
19057.05 112
19058.35 95
19059.65 103
19060.96 92
19062.26 106
19063.57 120
19064.87 114
19066.18 106
19067.48 108
19068.79 116
19070.09 105
19071.40 114
19072.70 132
19074.01 121
19075.31 91
19076.62 98
19077.92 99
19079.23 127
19080.53 107
19081.84 100
19083.14 121
19084.45 135
19085.76 115
19087.06 90
19088.37 88
19089.67 128
19090.98 138
19092.28 111
19093.59 99
19094.89 115
19096.20 97
19097.51 118
19098.81 117
19100.12 107
19101.42 91
19102.73 88
19104.04 100
19105.34 89
19106.65 95
19107.96 119
19109.26 132
19110.57 95
19111.87 99
19113.18 98
19114.49 104
19115.79 119
19117.10 148
19118.41 131
19119.71 127
19121.02 103
19122.33 113
19123.63 121
19124.94 105
19126.25 101
19127.55 95
19128.86 102
19130.17 106
19131.48 92
19132.78 87
19134.09 113
19135.40 123
19136.70 117
19138.01 113
19139.32 131
19140.63 134
19141.93 107
19143.24 129
19144.55 110
19145.86 109
19147.16 111
19148.47 113
19149.78 106
19151.09 127
19152.39 104
19153.70 94
19155.01 116
19156.32 97
19157.63 108
19158.93 119
19160.24 132
19161.55 153
19162.86 120
19164.17 104
19165.47 118
19166.78 120
19168.09 117
19169.40 109
19170.71 100
19172.02 108
19173.32 121
19174.63 97
19175.94 123
19177.25 107
19178.56 102
19179.87 111
19181.18 122
19182.48 106
19183.79 123
19185.10 103
19186.41 99
19187.72 101
19189.03 113
19190.34 101
19191.65 111
19192.96 101
19194.27 101
19195.58 79
19196.88 115
19198.19 91
19199.50 109
19200.81 109
19202.12 92
19203.43 103
19204.74 101
19206.05 109
19207.36 119
19208.67 119
19209.98 99
19211.29 117
19212.60 86
19213.91 99
19215.22 97
19216.53 107
19217.84 133
19219.15 112
19220.46 115
19221.77 110
19223.08 86
19224.39 106
19225.70 111
19227.01 115
19228.32 99
19229.63 117
19230.94 114
19232.25 111
19233.56 96
19234.87 109
19236.18 110
19237.49 120
19238.81 101
19240.12 116
19241.43 99
19242.74 100
19244.05 117
19245.36 99
19246.67 92
19247.98 109
19249.29 107
19250.60 112
19251.91 107
19253.23 84
19254.54 121
19255.85 112
19257.16 109
19258.47 91
19259.78 90
19261.09 106
19262.41 96
19263.72 103
19265.03 110
19266.34 99
19267.65 103
19268.96 151
19270.28 104
19271.59 101
19272.90 111
19274.21 124
19275.52 95
19276.84 103
19278.15 126
19279.46 91
19280.77 101
19282.08 103
19283.40 99
19284.71 112
19286.02 113
19287.33 111
19288.65 113
19289.96 121
19291.27 93
19292.58 108
19293.90 92
19295.21 88
19296.52 92
19297.83 90
19299.15 97
19300.46 81
19301.77 97
19303.09 100
19304.40 103
19305.71 104
19307.02 117
19308.34 109
19309.65 110
19310.96 112
19312.28 116
19313.59 142
19314.90 121
19316.22 120
19317.53 90
19318.84 112
19320.16 97
19321.47 89
19322.78 114
19324.10 102
19325.41 129
19326.73 123
19328.04 89
19329.35 105
19330.67 111
19331.98 104
19333.29 95
19334.61 103
19335.92 116
19337.24 147
19338.55 107
19339.87 100
19341.18 94
19342.49 105
19343.81 124
19345.12 109
19346.44 99
19347.75 115
19349.07 107
19350.38 92
19351.69 93
19353.01 93
19354.32 100
19355.64 125
19356.95 103
19358.27 85
19359.58 106
19360.90 106
19362.21 117
19363.53 92
19364.84 104
19366.16 97
19367.47 93
19368.79 129
19370.10 100
19371.42 109
19372.73 89
19374.05 102
19375.36 113
19376.68 81
19378.00 94
19379.31 108
19380.63 104
19381.94 83
19383.26 118
19384.57 102
19385.89 122
19387.20 98
19388.52 88
19389.84 106
19391.15 90
19392.47 109
19393.78 104
19395.10 107
19396.42 98
19397.73 88
19399.05 91
19400.37 106
19401.68 93
19403.00 101
19404.31 123
19405.63 122
19406.95 105
19408.26 132
19409.58 118
19410.90 107
19412.21 127
19413.53 111
19414.85 115
19416.16 101
19417.48 99
19418.80 102
19420.11 109
19421.43 122
19422.75 120
19424.07 102
19425.38 112
19426.70 126
19428.02 92
19429.33 74
19430.65 118
19431.97 113
19433.29 105
19434.60 99
19435.92 86
19437.24 115
19438.56 141
19439.87 112
19441.19 98
19442.51 104
19443.83 100
19445.14 99
19446.46 118
19447.78 107
19449.10 108
19450.42 112
19451.73 86
19453.05 94
19454.37 126
19455.69 116
19457.01 121
19458.32 128
19459.64 99
19460.96 106
19462.28 119
19463.60 131
19464.92 111
19466.23 117
19467.55 94
19468.87 130
19470.19 118
19471.51 118
19472.83 116
19474.15 118
19475.46 94
19476.78 111
19478.10 119
19479.42 130
19480.74 76
19482.06 114
19483.38 119
19484.70 101
19486.02 108
19487.34 83
19488.65 91
19489.97 93
19491.29 85
19492.61 101
19493.93 92
19495.25 100
19496.57 103
19497.89 100
19499.21 82
19500.53 88
19501.85 108
19503.17 115
19504.49 108
19505.81 117
19507.13 110
19508.45 104
19509.77 110
19511.09 106
19512.41 97
19513.73 116
19515.05 93
19516.37 114
19517.69 108
19519.01 107
19520.33 100
19521.65 105
19522.97 92
19524.29 99
19525.61 88
19526.93 95
19528.25 113
19529.57 112
19530.89 121
19532.21 132
19533.54 156
19534.86 131
19536.18 109
19537.50 107
19538.82 102
19540.14 93
19541.46 83
19542.78 95
19544.10 115
19545.42 118
19546.75 96
19548.07 125
19549.39 97
19550.71 91
19552.03 99
19553.35 99
19554.67 107
19555.99 95
19557.32 102
19558.64 113
19559.96 116
19561.28 101
19562.60 107
19563.92 103
19565.25 90
19566.57 92
19567.89 107
19569.21 96
19570.53 105
19571.86 83
19573.18 82
19574.50 115
19575.82 125
19577.15 105
19578.47 105
19579.79 111
19581.11 91
19582.43 103
19583.76 93
19585.08 110
19586.40 119
19587.72 116
19589.05 107
19590.37 96
19591.69 73
19593.02 126
19594.34 117
19595.66 117
19596.98 86
19598.31 98
19599.63 87
19600.95 104
19602.28 113
19603.60 110
19604.92 118
19606.25 112
19607.57 85
19608.89 98
19610.22 90
19611.54 124
19612.86 93
19614.19 104
19615.51 88
19616.83 97
19618.16 130
19619.48 95
19620.80 111
19622.13 122
19623.45 114
19624.78 118
19626.10 82
19627.42 97
19628.75 97
19630.07 127
19631.40 98
19632.72 121
19634.04 109
19635.37 96
19636.69 102
19638.02 92
19639.34 104
19640.66 108
19641.99 121
19643.31 117
19644.64 105
19645.96 96
19647.29 114
19648.61 99
19649.94 109
19651.26 107
19652.59 86
19653.91 77
19655.24 93
19656.56 104
19657.89 102
19659.21 121
19660.54 127
19661.86 84
19663.19 96
19664.51 111
19665.84 117
19667.16 110
19668.49 94
19669.81 104
19671.14 102
19672.46 87
19673.79 85
19675.11 108
19676.44 98
19677.77 95
19679.09 83
19680.42 84
19681.74 113
19683.07 85
19684.39 109
19685.72 93
19687.05 105
19688.37 102
19689.70 90
19691.02 90
19692.35 121
19693.68 131
19695.00 95
19696.33 116
19697.66 94
19698.98 81
19700.31 108
19701.63 116
19702.96 144
19704.29 101
19705.61 89
19706.94 90
19708.27 137
19709.59 95
19710.92 109
19712.25 107
19713.57 107
19714.90 119
19716.23 100
19717.56 106
19718.88 101
19720.21 104
19721.54 88
19722.86 98
19724.19 87
19725.52 91
19726.85 95
19728.17 103
19729.50 103
19730.83 90
19732.16 86
19733.48 90
19734.81 111
19736.14 121
19737.47 96
19738.79 100
19740.12 97
19741.45 90
19742.78 91
19744.10 96
19745.43 94
19746.76 96
19748.09 86
19749.42 104
19750.74 89
19752.07 103
19753.40 99
19754.73 101
19756.06 112
19757.39 92
19758.71 89
19760.04 93
19761.37 83
19762.70 106
19764.03 108
19765.36 107
19766.69 92
19768.01 88
19769.34 95
19770.67 90
19772.00 96
19773.33 96
19774.66 124
19775.99 109
19777.32 110
19778.65 129
19779.97 102
19781.30 107
19782.63 81
19783.96 99
19785.29 95
19786.62 110
19787.95 85
19789.28 105
19790.61 117
19791.94 113
19793.27 87
19794.60 88
19795.93 117
19797.26 98
19798.59 107
19799.92 83
19801.25 88
19802.58 104
19803.91 115
19805.24 102
19806.57 82
19807.90 93
19809.23 104
19810.56 96
19811.89 103
19813.22 86
19814.55 140
19815.88 110
19817.21 110
19818.54 119
19819.87 119
19821.20 112
19822.53 110
19823.86 74
19825.19 92
19826.52 124
19827.85 115
19829.18 108
19830.51 100
19831.84 99
19833.17 111
19834.51 107
19835.84 117
19837.17 108
19838.50 92
19839.83 111
19841.16 114
19842.49 108
19843.82 110
19845.15 105
19846.49 98
19847.82 136
19849.15 108
19850.48 109
19851.81 115
19853.14 110
19854.47 126
19855.81 110
19857.14 115
19858.47 76
19859.80 106
19861.13 103
19862.47 99
19863.80 104
19865.13 94
19866.46 103
19867.79 108
19869.13 108
19870.46 114
19871.79 114
19873.12 115
19874.45 115
19875.79 102
19877.12 77
19878.45 107
19879.78 134
19881.12 93
19882.45 89
19883.78 91
19885.11 99
19886.45 105
19887.78 98
19889.11 96
19890.44 96
19891.78 100
19893.11 99
19894.44 96
19895.78 119
19897.11 99
19898.44 108
19899.78 130
19901.11 93
19902.44 103
19903.78 101
19905.11 117
19906.44 112
19907.78 105
19909.11 93
19910.44 87
19911.78 104
19913.11 131
19914.44 129
19915.78 99
19917.11 105
19918.44 97
19919.78 79
19921.11 97
19922.45 93
19923.78 106
19925.11 96
19926.45 100
19927.78 109
19929.12 109
19930.45 103
19931.78 106
19933.12 139
19934.45 112
19935.79 98
19937.12 102
19938.46 106
19939.79 93
19941.12 102
19942.46 94
19943.79 90
19945.13 103
19946.46 100
19947.80 107
19949.13 130
19950.47 122
19951.80 108
19953.14 90
19954.47 123
19955.81 99
19957.14 123
19958.48 122
19959.81 110
19961.15 141
19962.48 119
19963.82 99
19965.15 98
19966.49 108
19967.82 92
19969.16 82
19970.50 95
19971.83 122
19973.17 87
19974.50 94
19975.84 111
19977.17 102
19978.51 108
19979.85 103
19981.18 123
19982.52 112
19983.85 124
19985.19 110
19986.52 108
19987.86 112
19989.20 111
19990.53 90
19991.87 95
19993.21 109
19994.54 101
19995.88 103
19997.21 99
19998.55 103
19999.89 110
20001.22 103
20002.56 106
20003.90 88
20005.23 120
20006.57 98
20007.91 95
20009.24 103
20010.58 105
20011.92 94
20013.25 108
20014.59 102
20015.93 82
20017.27 101
20018.60 99
20019.94 117
20021.28 103
20022.61 79
20023.95 91
20025.29 103
20026.63 114
20027.96 130
20029.30 88
20030.64 108
20031.98 122
20033.31 109
20034.65 130
20035.99 111
20037.33 95
20038.66 111
20040.00 114
20041.34 93
20042.68 133
20044.02 112
20045.35 121
20046.69 128
20048.03 111
20049.37 101
20050.71 106
20052.05 104
20053.38 107
20054.72 101
20056.06 95
20057.40 99
20058.74 98
20060.08 131
20061.41 128
20062.75 98
20064.09 104
20065.43 93
20066.77 81
20068.11 87
20069.45 96
20070.79 126
20072.12 83
20073.46 98
20074.80 110
20076.14 139
20077.48 126
20078.82 107
20080.16 103
20081.50 126
20082.84 127
20084.18 120
20085.52 134
20086.85 115
20088.19 96
20089.53 93
20090.87 100
20092.21 113
20093.55 114
20094.89 111
20096.23 118
20097.57 85
20098.91 109
20100.25 136
20101.59 105
20102.93 100
20104.27 100
20105.61 110
20106.95 121
20108.29 129
20109.63 117
20110.97 114
20112.31 139
20113.65 124
20114.99 109
20116.33 100
20117.67 103
20119.01 121
20120.35 118
20121.69 112
20123.04 92
20124.38 83
20125.72 96
20127.06 105
20128.40 83
20129.74 85
20131.08 105
20132.42 108
20133.76 90
20135.10 101
20136.44 99
20137.79 119
20139.13 106
20140.47 85
20141.81 99
20143.15 105
