# Supplementary material for: MALDI-TOF MS typing enables the classification of brewing yeasts of the genus Saccharomyces to major beer styles
Source: PLoS One. 2017 Aug 9;12(8):e0181694. doi: 10.1371/journal.pone.0181694 (PMC5549903; doi:10.1371/journal.pone.0181694)
Supplement: S1 File — The directory includes 90 raw files and was zipped to “.zip”; the folder has three strains with 30 spectra per strain; S1 Text explains the raw files with an example and Table 1 represents the yeast strains used within the experiment. (ZIP) [file pone.0181694.s004.zip › 1-3/30250-68-OG-WB-WB-YPG-18h-E-E_2015-07-13_1_0_A1_1.dat]

2000.66 1103
2001.08 1245
2001.50 1275
2001.92 1169
2002.34 1095
2002.77 1091
2003.19 976
2003.61 1113
2004.03 1099
2004.45 1079
2004.88 1131
2005.30 1069
2005.72 1169
2006.14 1106
2006.56 1168
2006.99 1159
2007.41 1233
2007.83 1182
2008.25 1147
2008.67 1270
2009.10 1268
2009.52 1145
2009.94 1206
2010.36 1171
2010.79 1173
2011.21 1182
2011.63 1041
2012.06 960
2012.48 1101
2012.90 968
2013.32 1091
2013.75 1104
2014.17 1151
2014.59 1092
2015.02 1110
2015.44 1173
2015.86 1186
2016.28 1170
2016.71 1241
2017.13 1205
2017.55 1269
2017.98 1189
2018.40 1231
2018.82 1218
2019.25 1134
2019.67 1094
2020.09 1078
2020.52 1092
2020.94 1120
2021.37 1136
2021.79 1181
2022.21 1207
2022.64 1132
2023.06 1150
2023.48 1197
2023.91 1185
2024.33 1145
2024.76 1182
2025.18 1050
2025.60 1014
2026.03 1077
2026.45 996
2026.88 970
2027.30 980
2027.73 1085
2028.15 997
2028.57 938
2029.00 890
2029.42 1018
2029.85 1084
2030.27 1031
2030.70 1162
2031.12 1065
2031.55 1003
2031.97 1064
2032.40 1085
2032.82 1191
2033.25 1077
2033.67 1029
2034.10 1008
2034.52 1034
2034.95 1103
2035.37 1101
2035.80 1176
2036.22 1184
2036.65 1166
2037.07 1150
2037.50 1077
2037.92 1106
2038.35 1123
2038.77 1033
2039.20 1032
2039.63 1091
2040.05 1133
2040.48 1007
2040.90 1019
2041.33 1132
2041.75 1153
2042.18 1037
2042.61 1054
2043.03 1023
2043.46 1071
2043.88 1124
2044.31 1052
2044.74 1002
2045.16 992
2045.59 1093
2046.01 1129
2046.44 1069
2046.87 1149
2047.29 1183
2047.72 1067
2048.15 1062
2048.57 990
2049.00 1043
2049.43 1063
2049.85 1049
2050.28 1027
2050.71 1069
2051.13 1054
2051.56 1078
2051.99 1066
2052.41 1161
2052.84 1061
2053.27 948
2053.69 1016
2054.12 1023
2054.55 1104
2054.98 1052
2055.40 1097
2055.83 1156
2056.26 1097
2056.68 1015
2057.11 1120
2057.54 1028
2057.97 1001
2058.39 1059
2058.82 1124
2059.25 1183
2059.68 1069
2060.11 1015
2060.53 1131
2060.96 1056
2061.39 1175
2061.82 1015
2062.24 1111
2062.67 1283
2063.10 1245
2063.53 1135
2063.96 1144
2064.39 1193
2064.81 1286
2065.24 1128
2065.67 1330
2066.10 1272
2066.53 1278
2066.95 1073
2067.38 1063
2067.81 1198
2068.24 1278
2068.67 1136
2069.10 1018
2069.53 1033
2069.96 1051
2070.38 1140
2070.81 1098
2071.24 1002
2071.67 1000
2072.10 1009
2072.53 1010
2072.96 984
2073.39 1039
2073.82 1166
2074.24 1118
2074.67 1181
2075.10 1183
2075.53 1126
2075.96 1120
2076.39 1020
2076.82 1035
2077.25 1243
2077.68 1081
2078.11 1090
2078.54 1113
2078.97 1120
2079.40 1169
2079.83 1099
2080.26 1142
2080.69 976
2081.12 1082
2081.55 1065
2081.98 997
2082.41 1223
2082.84 1255
2083.27 1119
2083.70 1167
2084.13 1279
2084.56 1174
2084.99 1188
2085.42 1167
2085.85 1046
2086.28 1192
2086.71 1215
2087.14 1153
2087.57 1155
2088.00 1100
2088.43 1085
2088.86 1099
2089.29 1029
2089.73 1022
2090.16 1074
2090.59 1143
2091.02 1034
2091.45 1023
2091.88 991
2092.31 1010
2092.74 1043
2093.17 1051
2093.60 1077
2094.04 1071
2094.47 978
2094.90 999
2095.33 1111
2095.76 1024
2096.19 1105
2096.62 1036
2097.06 974
2097.49 1049
2097.92 1001
2098.35 1092
2098.78 1021
2099.21 909
2099.65 1026
2100.08 1027
2100.51 1024
2100.94 1131
2101.37 1127
2101.81 979
2102.24 1093
2102.67 1134
2103.10 1135
2103.53 1111
2103.97 1203
2104.40 1188
2104.83 1131
2105.26 1031
2105.70 986
2106.13 1138
2106.56 1156
2106.99 1111
2107.43 1013
2107.86 1120
2108.29 1123
2108.72 1213
2109.16 1101
2109.59 1124
2110.02 1134
2110.46 1015
2110.89 961
2111.32 1137
2111.75 1138
2112.19 1046
2112.62 1069
2113.05 1000
2113.49 944
2113.92 1018
2114.35 1084
2114.79 1191
2115.22 992
2115.65 980
2116.09 1057
2116.52 1076
2116.95 891
2117.39 914
2117.82 1035
2118.26 1028
2118.69 1169
2119.12 1113
2119.56 1125
2119.99 1180
2120.42 1265
2120.86 1154
2121.29 1043
2121.73 1016
2122.16 957
2122.59 950
2123.03 987
2123.46 1018
2123.90 1008
2124.33 1066
2124.77 1077
2125.20 1057
2125.64 1143
2126.07 1092
2126.50 1169
2126.94 1015
2127.37 1001
2127.81 1241
2128.24 1186
2128.68 1165
2129.11 1151
2129.55 1143
2129.98 1114
2130.42 1141
2130.85 1036
2131.29 1086
2131.72 1179
2132.16 1096
2132.59 1088
2133.03 1064
2133.46 1180
2133.90 1175
2134.33 1120
2134.77 1086
2135.20 1170
2135.64 1144
2136.08 1173
2136.51 1059
2136.95 1030
2137.38 994
2137.82 1106
2138.25 1076
2138.69 1120
2139.13 1105
2139.56 1059
2140.00 957
2140.43 978
2140.87 1055
2141.31 1209
2141.74 1037
2142.18 1080
2142.61 1065
2143.05 1118
2143.49 983
2143.92 1051
2144.36 1132
2144.80 1206
2145.23 1168
2145.67 1105
2146.11 1028
2146.54 1069
2146.98 1220
2147.42 1152
2147.85 1036
2148.29 1039
2148.73 1083
2149.16 1196
2149.60 1159
2150.04 1145
2150.47 1214
2150.91 1252
2151.35 1274
2151.79 1174
2152.22 1216
2152.66 1202
2153.10 1123
2153.53 1246
2153.97 1232
2154.41 1133
2154.85 1225
2155.28 1205
2155.72 1087
2156.16 1223
2156.60 1325
2157.03 1103
2157.47 1212
2157.91 1199
2158.35 1079
2158.79 1100
2159.22 1018
2159.66 1006
2160.10 1101
2160.54 1216
2160.98 1217
2161.41 1261
2161.85 1155
2162.29 1238
2162.73 1184
2163.17 1144
2163.60 1113
2164.04 1102
2164.48 1105
2164.92 1102
2165.36 989
2165.80 1042
2166.24 1107
2166.67 1144
2167.11 1162
2167.55 1132
2167.99 1324
2168.43 1194
2168.87 1232
2169.31 1220
2169.75 1198
2170.19 1228
2170.62 1269
2171.06 1354
2171.50 1329
2171.94 1218
2172.38 1314
2172.82 1426
2173.26 1304
2173.70 1322
2174.14 1317
2174.58 1230
2175.02 1143
2175.46 1304
2175.90 1273
2176.34 1232
2176.78 1279
2177.22 1356
2177.66 1183
2178.10 1206
2178.54 1169
2178.97 1311
2179.41 1348
2179.85 1145
2180.29 1193
2180.74 1215
2181.18 1075
2181.62 1046
2182.06 1169
2182.50 1107
2182.94 1016
2183.38 1150
2183.82 1190
2184.26 1062
2184.70 1087
2185.14 1106
2185.58 1255
2186.02 1155
2186.46 1105
2186.90 1189
2187.34 1224
2187.78 1267
2188.22 1309
2188.66 1326
2189.11 1175
2189.55 1177
2189.99 1135
2190.43 1161
2190.87 1165
2191.31 1157
2191.75 1223
2192.19 1237
2192.63 1275
2193.08 1293
2193.52 1259
2193.96 1199
2194.40 1215
2194.84 1315
2195.28 1206
2195.72 1295
2196.17 1450
2196.61 1258
2197.05 1261
2197.49 1372
2197.93 1417
2198.37 1228
2198.82 1270
2199.26 1161
2199.70 1326
2200.14 1255
2200.58 1209
2201.03 1209
2201.47 1284
2201.91 1124
2202.35 1030
2202.80 969
2203.24 1023
2203.68 1248
2204.12 1088
2204.57 1091
2205.01 1123
2205.45 1268
2205.89 1165
2206.34 1204
2206.78 1220
2207.22 1286
2207.66 1318
2208.11 1272
2208.55 1268
2208.99 1179
2209.44 1328
2209.88 1268
2210.32 1185
2210.76 1153
2211.21 1143
2211.65 1234
2212.09 1337
2212.54 1191
2212.98 1276
2213.42 1297
2213.87 1321
2214.31 1192
2214.75 1300
2215.20 1117
2215.64 1086
2216.09 1188
2216.53 1233
2216.97 1356
2217.42 1216
2217.86 1159
2218.30 1160
2218.75 1138
2219.19 1132
2219.64 1166
2220.08 1182
2220.52 1170
2220.97 1255
2221.41 1342
2221.86 1299
2222.30 1316
2222.75 1237
2223.19 1221
2223.63 1212
2224.08 1373
2224.52 1165
2224.97 1218
2225.41 1219
2225.86 1111
2226.30 1239
2226.75 1166
2227.19 1285
2227.64 1164
2228.08 1319
2228.53 1331
2228.97 1415
2229.42 1273
2229.86 1222
2230.31 1239
2230.75 1296
2231.20 1307
2231.64 1335
2232.09 1400
2232.53 1282
2232.98 1326
2233.42 1295
2233.87 1262
2234.31 1258
2234.76 1228
2235.20 1266
2235.65 1205
2236.10 1393
2236.54 1260
2236.99 1153
2237.43 1141
2237.88 1138
2238.32 1133
2238.77 1211
2239.22 1292
2239.66 1196
2240.11 1129
2240.55 1191
2241.00 1177
2241.45 1130
2241.89 1153
2242.34 1104
2242.79 1059
2243.23 1104
2243.68 1103
2244.12 980
2244.57 1078
2245.02 1117
2245.46 1252
2245.91 1258
2246.36 1225
2246.80 1143
2247.25 1142
2247.70 1187
2248.14 1087
2248.59 1275
2249.04 1256
2249.49 1208
2249.93 1364
2250.38 1205
2250.83 1209
2251.27 1227
2251.72 1144
2252.17 1126
2252.62 1126
2253.06 1064
2253.51 1055
2253.96 1095
2254.40 1095
2254.85 1093
2255.30 1167
2255.75 1168
2256.20 1077
2256.64 941
2257.09 1145
2257.54 1097
2257.99 1067
2258.43 1212
2258.88 1118
2259.33 1073
2259.78 1206
2260.23 1190
2260.67 1119
2261.12 1257
2261.57 1200
2262.02 1090
2262.47 1307
2262.92 1363
2263.36 1238
2263.81 1319
2264.26 1247
2264.71 1358
2265.16 1286
2265.61 1215
2266.05 1335
2266.50 1213
2266.95 1334
2267.40 1277
2267.85 1327
2268.30 1245
2268.75 1182
2269.20 1231
2269.65 1225
2270.09 1269
2270.54 1254
2270.99 1334
2271.44 1340
2271.89 1387
2272.34 1400
2272.79 1390
2273.24 1336
2273.69 1251
2274.14 1288
2274.59 1298
2275.04 1444
2275.49 1226
2275.94 1130
2276.38 1267
2276.83 1111
2277.28 1125
2277.73 1302
2278.18 1224
2278.63 1312
2279.08 1264
2279.53 1137
2279.98 1254
2280.43 1350
2280.88 1332
2281.33 1260
2281.78 1095
2282.23 1047
2282.68 1338
2283.13 1227
2283.59 1143
2284.04 1116
2284.49 1170
2284.94 1166
2285.39 1133
2285.84 1211
2286.29 1321
2286.74 1317
2287.19 1512
2287.64 1467
2288.09 1441
2288.54 1509
2288.99 1793
2289.44 1928
2289.89 2050
2290.35 2153
2290.80 1958
2291.25 2205
2291.70 2168
2292.15 1870
2292.60 1842
2293.05 1844
2293.50 1703
2293.96 1793
2294.41 1500
2294.86 1402
2295.31 1448
2295.76 1364
2296.21 1343
2296.66 1222
2297.12 1299
2297.57 1306
2298.02 1184
2298.47 1169
2298.92 1306
2299.38 1159
2299.83 1209
2300.28 1177
2300.73 1180
2301.18 1091
2301.64 1114
2302.09 1211
2302.54 1197
2302.99 1065
2303.44 1221
2303.90 1261
2304.35 1167
2304.80 1305
2305.25 1168
2305.71 1203
2306.16 1227
2306.61 1125
2307.07 1290
2307.52 1245
2307.97 1305
2308.42 1312
2308.88 1451
2309.33 1495
2309.78 1456
2310.23 1458
2310.69 1418
2311.14 1315
2311.59 1285
2312.05 1339
2312.50 1395
2312.95 1403
2313.41 1446
2313.86 1400
2314.31 1360
2314.77 1345
2315.22 1173
2315.67 1247
2316.13 1409
2316.58 1291
2317.04 1270
2317.49 1333
2317.94 1329
2318.40 1381
2318.85 1397
2319.30 1451
2319.76 1313
2320.21 1194
2320.67 1240
2321.12 1209
2321.57 1184
2322.03 1300
2322.48 1518
2322.94 1483
2323.39 1377
2323.85 1311
2324.30 1323
2324.75 1332
2325.21 1468
2325.66 1486
2326.12 1456
2326.57 1273
2327.03 1282
2327.48 1220
2327.94 1285
2328.39 1406
2328.85 1362
2329.30 1414
2329.76 1346
2330.21 1440
2330.67 1372
2331.12 1245
2331.58 1217
2332.03 1272
2332.49 1280
2332.94 1249
2333.40 1163
2333.85 1142
2334.31 1244
2334.76 1215
2335.22 1182
2335.67 1163
2336.13 1250
2336.58 1276
2337.04 1266
2337.50 1191
2337.95 1272
2338.41 1339
2338.86 1270
2339.32 1380
2339.77 1426
2340.23 1233
2340.69 1244
2341.14 1214
2341.60 1340
2342.05 1177
2342.51 1187
2342.97 1290
2343.42 1237
2343.88 1159
2344.34 1205
2344.79 1254
2345.25 1290
2345.70 1310
2346.16 1332
2346.62 1363
2347.07 1328
2347.53 1282
2347.99 1371
2348.44 1216
2348.90 1237
2349.36 1316
2349.81 1347
2350.27 1282
2350.73 1329
2351.19 1312
2351.64 1279
2352.10 1203
2352.56 1197
2353.01 1018
2353.47 1120
2353.93 1024
2354.39 1118
2354.84 1119
2355.30 1181
2355.76 1276
2356.22 1068
2356.67 1129
2357.13 1103
2357.59 1316
2358.05 1271
2358.50 1107
2358.96 1199
2359.42 1291
2359.88 1348
2360.33 1194
2360.79 1209
2361.25 1246
2361.71 1261
2362.17 1214
2362.62 1273
2363.08 1365
2363.54 1269
2364.00 1193
2364.46 1283
2364.92 1252
2365.37 1167
2365.83 1284
2366.29 1299
2366.75 1335
2367.21 1221
2367.67 1093
2368.12 1112
2368.58 1238
2369.04 1226
2369.50 1153
2369.96 1179
2370.42 1197
2370.88 1341
2371.34 1230
2371.80 1403
2372.25 1364
2372.71 1289
2373.17 1331
2373.63 1240
2374.09 1244
2374.55 1363
2375.01 1270
2375.47 1221
2375.93 1246
2376.39 1292
2376.85 1220
2377.31 1186
2377.77 1218
2378.23 1246
2378.69 1171
2379.15 1112
2379.61 1197
2380.06 1188
2380.52 1242
2380.98 1129
2381.44 1146
2381.90 1196
2382.36 1108
2382.82 1206
2383.28 1198
2383.74 1239
2384.20 1130
2384.67 1209
2385.13 1223
2385.59 1196
2386.05 1260
2386.51 1165
2386.97 1186
2387.43 1292
2387.89 1206
2388.35 1203
2388.81 1097
2389.27 1221
2389.73 1237
2390.19 1210
2390.65 1258
2391.11 1241
2391.57 1287
2392.03 1263
2392.50 1269
2392.96 1225
2393.42 1249
2393.88 1137
2394.34 1229
2394.80 1252
2395.26 1207
2395.72 1223
2396.19 1280
2396.65 1286
2397.11 1184
2397.57 1334
2398.03 1375
2398.49 1330
2398.95 1213
2399.42 1231
2399.88 1273
2400.34 1192
2400.80 1345
2401.26 1255
2401.73 1311
2402.19 1269
2402.65 1209
2403.11 1267
2403.57 1128
2404.04 1180
2404.50 1098
2404.96 1190
2405.42 1338
2405.88 1262
2406.35 1214
2406.81 1261
2407.27 1298
2407.73 1294
2408.20 1072
2408.66 937
2409.12 1219
2409.58 1165
2410.05 1041
2410.51 1109
2410.97 1164
2411.43 1109
2411.90 1088
2412.36 1131
2412.82 1158
2413.29 1142
2413.75 1338
2414.21 1305
2414.68 1370
2415.14 1335
2415.60 1273
2416.07 1297
2416.53 1281
2416.99 1315
2417.46 1293
2417.92 1354
2418.38 1392
2418.85 1408
2419.31 1241
2419.77 1309
2420.24 1278
2420.70 1179
2421.16 1249
2421.63 1291
2422.09 1286
2422.56 1348
2423.02 1286
2423.48 1317
2423.95 1246
2424.41 1295
2424.88 1177
2425.34 1210
2425.80 1136
2426.27 1188
2426.73 1054
2427.20 1174
2427.66 1153
2428.13 1153
2428.59 1169
2429.05 1277
2429.52 1148
2429.98 1148
2430.45 1330
2430.91 1256
2431.38 1185
2431.84 1212
2432.31 1250
2432.77 1196
2433.24 1216
2433.70 1291
2434.17 1348
2434.63 1299
2435.10 1215
2435.56 1150
2436.03 1094
2436.49 1127
2436.96 1132
2437.42 1230
2437.89 1249
2438.35 1129
2438.82 1199
2439.28 1369
2439.75 1294
2440.22 1325
2440.68 1395
2441.15 1444
2441.61 1411
2442.08 1468
2442.54 1417
2443.01 1366
2443.48 1485
2443.94 1412
2444.41 1418
2444.87 1269
2445.34 1114
2445.81 1270
2446.27 1155
2446.74 1194
2447.20 1188
2447.67 1213
2448.14 1349
2448.60 1254
2449.07 1238
2449.54 1259
2450.00 1150
2450.47 1088
2450.94 1089
2451.40 1078
2451.87 1245
2452.34 1297
2452.80 1203
2453.27 1249
2453.74 1329
2454.20 1140
2454.67 1066
2455.14 1248
2455.60 1274
2456.07 1188
2456.54 1328
2457.01 1134
2457.47 1137
2457.94 1204
2458.41 1185
2458.88 1151
2459.34 1154
2459.81 1161
2460.28 1180
2460.74 1169
2461.21 1343
2461.68 1249
2462.15 1249
2462.62 1144
2463.08 1167
2463.55 1153
2464.02 1156
2464.49 1284
2464.95 1237
2465.42 1194
2465.89 1210
2466.36 1211
2466.83 1263
2467.30 1250
2467.76 1180
2468.23 1154
2468.70 1170
2469.17 1180
2469.64 1267
2470.10 1028
2470.57 1001
2471.04 1013
2471.51 1101
2471.98 1182
2472.45 1085
2472.92 1130
2473.39 1195
2473.85 1031
2474.32 1155
2474.79 1202
2475.26 1054
2475.73 1117
2476.20 1221
2476.67 1093
2477.14 1105
2477.61 1031
2478.07 1080
2478.54 1105
2479.01 1097
2479.48 1063
2479.95 1156
2480.42 1169
2480.89 1148
2481.36 1218
2481.83 1190
2482.30 1133
2482.77 1153
2483.24 1204
2483.71 1199
2484.18 1173
2484.65 1299
2485.12 1169
2485.59 1147
2486.06 1233
2486.53 1248
2487.00 1223
2487.47 1348
2487.94 1293
2488.41 1320
2488.88 1231
2489.35 1282
2489.82 1181
2490.29 1335
2490.76 1315
2491.23 1271
2491.70 1362
2492.17 1300
2492.64 1296
2493.11 1175
2493.58 1301
2494.05 1320
2494.52 1295
2494.99 1269
2495.47 1188
2495.94 1299
2496.41 1226
2496.88 1245
2497.35 1220
2497.82 1255
2498.29 1208
2498.76 1303
2499.23 1183
2499.70 1136
2500.18 1135
2500.65 1143
2501.12 1252
2501.59 1312
2502.06 1168
2502.53 1097
2503.00 1249
2503.48 1327
2503.95 1177
2504.42 1244
2504.89 1188
2505.36 1232
2505.83 1205
2506.31 1214
2506.78 1225
2507.25 1337
2507.72 1230
2508.19 1291
2508.67 1328
2509.14 1393
2509.61 1377
2510.08 1425
2510.56 1416
2511.03 1308
2511.50 1350
2511.97 1455
2512.44 1495
2512.92 1558
2513.39 1536
2513.86 1504
2514.33 1424
2514.81 1354
2515.28 1262
2515.75 1375
2516.23 1351
2516.70 1225
2517.17 1161
2517.64 1172
2518.12 1234
2518.59 1319
2519.06 1237
2519.54 1194
2520.01 1150
2520.48 1234
2520.96 1118
2521.43 1224
2521.90 1239
2522.38 1137
2522.85 1241
2523.32 1204
2523.80 1233
2524.27 1339
2524.74 1249
2525.22 1330
2525.69 1403
2526.16 1204
2526.64 1296
2527.11 1154
2527.59 1225
2528.06 1174
2528.53 1248
2529.01 1381
2529.48 1297
2529.96 1240
2530.43 1297
2530.90 1363
2531.38 1243
2531.85 1414
2532.33 1310
2532.80 1257
2533.28 1380
2533.75 1258
2534.22 1275
2534.70 1254
2535.17 1347
2535.65 1400
2536.12 1378
2536.60 1313
2537.07 1312
2537.55 1499
2538.02 1351
2538.50 1310
2538.97 1307
2539.45 1251
2539.92 1221
2540.40 1409
2540.87 1388
2541.35 1321
2541.82 1522
2542.30 1414
2542.77 1347
2543.25 1423
2543.72 1463
2544.20 1472
2544.67 1491
2545.15 1513
2545.62 1398
2546.10 1609
2546.58 1593
2547.05 1601
2547.53 1491
2548.00 1451
2548.48 1635
2548.95 1530
2549.43 1592
2549.91 1578
2550.38 1566
2550.86 1530
2551.33 1520
2551.81 1493
2552.29 1565
2552.76 1449
2553.24 1384
2553.72 1334
2554.19 1457
2554.67 1472
2555.14 1517
2555.62 1488
2556.10 1355
2556.57 1425
2557.05 1422
2557.53 1265
2558.00 1368
2558.48 1539
2558.96 1404
2559.43 1192
2559.91 1270
2560.39 1287
2560.87 1448
2561.34 1225
2561.82 1293
2562.30 1163
2562.77 1150
2563.25 1245
2563.73 1207
2564.21 1232
2564.68 1256
2565.16 1255
2565.64 1154
2566.11 1227
2566.59 1270
2567.07 1184
2567.55 1321
2568.03 1291
2568.50 1189
2568.98 1227
2569.46 1246
2569.94 1251
2570.41 1267
2570.89 1134
2571.37 1126
2571.85 1296
2572.33 1244
2572.80 1248
2573.28 1202
2573.76 1198
2574.24 1302
2574.72 1277
2575.19 1424
2575.67 1378
2576.15 1332
2576.63 1298
2577.11 1121
2577.59 1179
2578.07 1339
2578.54 1235
2579.02 1241
2579.50 1226
2579.98 1240
2580.46 1211
2580.94 1281
2581.42 1308
2581.90 1389
2582.37 1278
2582.85 1263
2583.33 1207
2583.81 1245
2584.29 1180
2584.77 1270
2585.25 1497
2585.73 1276
2586.21 1233
2586.69 1332
2587.17 1331
2587.65 1196
2588.13 1265
2588.61 1353
2589.08 1383
2589.56 1336
2590.04 1345
2590.52 1345
2591.00 1269
2591.48 1242
2591.96 1209
2592.44 1115
2592.92 1345
2593.40 1256
2593.88 1247
2594.36 1239
2594.84 1210
2595.32 1202
2595.80 1202
2596.28 1230
2596.76 1202
2597.24 1067
2597.72 1106
2598.21 1169
2598.69 1224
2599.17 1279
2599.65 1127
2600.13 1039
2600.61 1067
2601.09 1094
2601.57 1106
2602.05 1224
2602.53 1148
2603.01 1154
2603.49 1313
2603.97 1206
2604.45 1269
2604.94 1355
2605.42 1406
2605.90 1405
2606.38 1272
2606.86 1409
2607.34 1431
2607.82 1262
2608.30 1247
2608.79 1312
2609.27 1307
2609.75 1238
2610.23 1357
2610.71 1304
2611.19 1225
2611.68 1155
2612.16 1163
2612.64 1251
2613.12 1207
2613.60 1152
2614.08 1252
2614.57 1189
2615.05 1221
2615.53 1249
2616.01 1221
2616.49 1308
2616.98 1405
2617.46 1136
2617.94 1187
2618.42 1196
2618.91 1343
2619.39 1224
2619.87 1163
2620.35 1174
2620.84 1269
2621.32 1285
2621.80 1270
2622.28 1258
2622.77 1307
2623.25 1421
2623.73 1350
2624.21 1248
2624.70 1380
2625.18 1392
2625.66 1280
2626.15 1228
2626.63 1241
2627.11 1198
2627.60 1304
2628.08 1341
2628.56 1288
2629.05 1264
2629.53 1377
2630.01 1248
2630.50 1315
2630.98 1288
2631.46 1201
2631.95 1402
2632.43 1304
2632.91 1286
2633.40 1262
2633.88 1350
2634.36 1268
2634.85 1266
2635.33 1376
2635.82 1342
2636.30 1311
2636.78 1171
2637.27 1239
2637.75 1351
2638.24 1364
2638.72 1213
2639.20 1385
2639.69 1394
2640.17 1269
2640.66 1356
2641.14 1155
2641.63 1223
2642.11 1333
2642.60 1284
2643.08 1249
2643.56 1223
2644.05 1138
2644.53 1218
2645.02 1219
2645.50 1133
2645.99 1293
2646.47 1463
2646.96 1194
2647.44 1223
2647.93 1310
2648.41 1388
2648.90 1324
2649.38 1279
2649.87 1325
2650.35 1336
2650.84 1391
2651.32 1279
2651.81 1212
2652.30 1229
2652.78 1274
2653.27 1304
2653.75 1292
2654.24 1270
2654.72 1294
2655.21 1221
2655.69 1168
2656.18 1307
2656.67 1273
2657.15 1253
2657.64 1387
2658.12 1308
2658.61 1279
2659.10 1367
2659.58 1203
2660.07 1191
2660.55 1265
2661.04 1221
2661.53 1205
2662.01 1291
2662.50 1192
2662.99 1142
2663.47 1207
2663.96 1302
2664.44 1295
2664.93 1260
2665.42 1368
2665.90 1261
2666.39 1304
2666.88 1363
2667.36 1297
2667.85 1228
2668.34 1296
2668.83 1322
2669.31 1281
2669.80 1367
2670.29 1355
2670.77 1366
2671.26 1398
2671.75 1432
2672.24 1498
2672.72 1493
2673.21 1693
2673.70 1790
2674.18 1497
2674.67 1538
2675.16 1707
2675.65 1780
2676.13 1627
2676.62 1608
2677.11 1717
2677.60 1641
2678.09 1508
2678.57 1527
2679.06 1457
2679.55 1399
2680.04 1308
2680.53 1296
2681.01 1375
2681.50 1414
2681.99 1373
2682.48 1277
2682.97 1222
2683.45 1339
2683.94 1395
2684.43 1381
2684.92 1215
2685.41 1304
2685.90 1310
2686.38 1280
2686.87 1388
2687.36 1277
2687.85 1224
2688.34 1264
2688.83 1246
2689.32 1201
2689.81 1271
2690.29 1275
2690.78 1273
2691.27 1308
2691.76 1328
2692.25 1222
2692.74 1277
2693.23 1415
2693.72 1234
2694.21 1219
2694.70 1276
2695.19 1300
2695.68 1257
2696.16 1301
2696.65 1338
2697.14 1371
2697.63 1297
2698.12 1310
2698.61 1174
2699.10 1274
2699.59 1319
2700.08 1483
2700.57 1410
2701.06 1278
2701.55 1297
2702.04 1264
2702.53 1345
2703.02 1418
2703.51 1323
2704.00 1365
2704.49 1345
2704.98 1395
2705.47 1359
2705.96 1271
2706.45 1289
2706.94 1217
2707.43 1182
2707.92 1289
2708.41 1244
2708.91 1221
2709.40 1217
2709.89 1167
2710.38 1275
2710.87 1156
2711.36 1101
2711.85 1200
2712.34 1111
2712.83 1209
2713.32 1314
2713.81 1172
2714.30 1214
2714.80 1191
2715.29 1266
2715.78 1311
2716.27 1165
2716.76 1261
2717.25 1341
2717.74 1330
2718.23 1276
2718.73 1281
2719.22 1329
2719.71 1402
2720.20 1342
2720.69 1314
2721.18 1371
2721.68 1193
2722.17 1433
2722.66 1483
2723.15 1356
2723.64 1348
2724.14 1367
2724.63 1356
2725.12 1427
2725.61 1349
2726.10 1341
2726.60 1381
2727.09 1301
2727.58 1258
2728.07 1366
2728.56 1343
2729.06 1298
2729.55 1247
2730.04 1309
2730.53 1306
2731.03 1382
2731.52 1454
2732.01 1298
2732.51 1304
2733.00 1443
2733.49 1324
2733.98 1310
2734.48 1248
2734.97 1317
2735.46 1313
2735.96 1418
2736.45 1355
2736.94 1306
2737.43 1354
2737.93 1338
2738.42 1509
2738.91 1487
2739.41 1429
2739.90 1372
2740.39 1339
2740.89 1295
2741.38 1284
2741.88 1266
2742.37 1418
2742.86 1284
2743.36 1251
2743.85 1232
2744.34 1186
2744.84 1294
2745.33 1391
2745.83 1394
2746.32 1399
2746.81 1304
2747.31 1343
2747.80 1394
2748.30 1310
2748.79 1268
2749.28 1333
2749.78 1351
2750.27 1348
2750.77 1369
2751.26 1366
2751.76 1458
2752.25 1260
2752.74 1330
2753.24 1347
2753.73 1309
2754.23 1271
2754.72 1172
2755.22 1205
2755.71 1203
2756.21 1212
2756.70 1195
2757.20 1237
2757.69 1395
2758.19 1368
2758.68 1367
2759.18 1328
2759.67 1456
2760.17 1335
2760.66 1270
2761.16 1333
2761.65 1337
2762.15 1284
2762.64 1284
2763.14 1255
2763.64 1307
2764.13 1363
2764.63 1289
2765.12 1214
2765.62 1329
2766.11 1298
2766.61 1305
2767.11 1320
2767.60 1335
2768.10 1380
2768.59 1354
2769.09 1384
2769.59 1313
2770.08 1277
2770.58 1290
2771.07 1354
2771.57 1283
2772.07 1288
2772.56 1449
2773.06 1454
2773.56 1544
2774.05 1545
2774.55 1504
2775.04 1525
2775.54 1603
2776.04 1741
2776.53 1736
2777.03 1560
2777.53 1486
2778.03 1558
2778.52 1501
2779.02 1447
2779.52 1572
2780.01 1610
2780.51 1481
2781.01 1311
2781.50 1297
2782.00 1313
2782.50 1390
2783.00 1378
2783.49 1252
2783.99 1215
2784.49 1345
2784.99 1251
2785.48 1193
2785.98 1240
2786.48 1341
2786.98 1330
2787.47 1275
2787.97 1248
2788.47 1278
2788.97 1266
2789.46 1162
2789.96 1292
2790.46 1404
2790.96 1318
2791.46 1220
2791.95 1440
2792.45 1500
2792.95 1354
2793.45 1255
2793.95 1204
2794.44 1291
2794.94 1338
2795.44 1293
2795.94 1396
2796.44 1493
2796.94 1419
2797.44 1287
2797.93 1476
2798.43 1460
2798.93 1442
2799.43 1437
2799.93 1258
2800.43 1351
2800.93 1264
2801.43 1340
2801.92 1411
2802.42 1426
2802.92 1381
2803.42 1409
2803.92 1360
2804.42 1408
2804.92 1401
2805.42 1413
2805.92 1382
2806.42 1397
2806.92 1500
2807.42 1576
2807.91 1558
2808.41 1490
2808.91 1376
2809.41 1540
2809.91 1603
2810.41 1246
2810.91 1303
2811.41 1352
2811.91 1378
2812.41 1357
2812.91 1449
2813.41 1502
2813.91 1495
2814.41 1310
2814.91 1255
2815.41 1233
2815.91 1266
2816.41 1249
2816.91 1236
2817.41 1334
2817.91 1433
2818.41 1316
2818.91 1216
2819.42 1186
2819.92 1199
2820.42 1334
2820.92 1304
2821.42 1294
2821.92 1414
2822.42 1257
2822.92 1202
2823.42 1261
2823.92 1347
2824.42 1287
2824.92 1148
2825.42 1170
2825.93 1310
2826.43 1248
2826.93 1218
2827.43 1287
2827.93 1225
2828.43 1249
2828.93 1271
2829.43 1201
2829.94 1258
2830.44 1236
2830.94 1269
2831.44 1172
2831.94 1268
2832.44 1214
2832.95 1169
2833.45 1187
2833.95 1228
2834.45 1167
2834.95 1045
2835.45 1138
2835.96 1143
2836.46 1324
2836.96 1320
2837.46 1381
2837.97 1396
2838.47 1340
2838.97 1396
2839.47 1331
2839.97 1232
2840.48 1205
2840.98 1250
2841.48 1236
2841.98 1349
2842.49 1265
2842.99 1291
2843.49 1255
2843.99 1338
2844.50 1338
2845.00 1306
2845.50 1387
2846.01 1336
2846.51 1339
2847.01 1219
2847.51 1317
2848.02 1509
2848.52 1506
2849.02 1421
2849.53 1598
2850.03 1519
2850.53 1455
2851.04 1395
2851.54 1226
2852.04 1310
2852.55 1302
2853.05 1347
2853.55 1310
2854.06 1210
2854.56 1278
2855.06 1273
2855.57 1293
2856.07 1364
2856.58 1430
2857.08 1353
2857.58 1286
2858.09 1245
2858.59 1240
2859.10 1330
2859.60 1280
2860.10 1307
2860.61 1226
2861.11 1048
2861.62 1289
2862.12 1366
2862.62 1233
2863.13 1352
2863.63 1234
2864.14 1198
2864.64 1327
2865.15 1206
2865.65 1231
2866.16 1084
2866.66 1163
2867.17 1311
2867.67 1297
2868.18 1269
2868.68 1289
2869.19 1286
2869.69 1290
2870.20 1418
2870.70 1502
2871.21 1371
2871.71 1423
2872.22 1457
2872.72 1406
2873.23 1502
2873.73 1453
2874.24 1501
2874.74 1477
2875.25 1461
2875.75 1437
2876.26 1412
2876.76 1410
2877.27 1373
2877.78 1443
2878.28 1500
2878.79 1368
2879.29 1316
2879.80 1485
2880.30 1440
2880.81 1357
2881.32 1352
2881.82 1405
2882.33 1326
2882.83 1433
2883.34 1423
2883.85 1428
2884.35 1470
2884.86 1500
2885.37 1363
2885.87 1320
2886.38 1433
2886.88 1475
2887.39 1588
2887.90 1618
2888.40 1543
2888.91 1480
2889.42 1468
2889.92 1403
2890.43 1568
2890.94 1524
2891.45 1443
2891.95 1419
2892.46 1469
2892.97 1469
2893.47 1625
2893.98 1510
2894.49 1552
2894.99 1586
2895.50 1573
2896.01 1642
2896.52 1573
2897.02 1586
2897.53 1552
2898.04 1601
2898.55 1619
2899.05 1613
2899.56 1471
2900.07 1436
2900.58 1593
2901.08 1568
2901.59 1482
2902.10 1503
2902.61 1604
2903.12 1569
2903.62 1569
2904.13 1673
2904.64 1951
2905.15 1765
2905.66 1618
2906.16 1717
2906.67 1620
2907.18 1639
2907.69 1748
2908.20 1658
2908.71 1540
2909.21 1545
2909.72 1529
2910.23 1543
2910.74 1492
2911.25 1519
2911.76 1467
2912.26 1399
2912.77 1456
2913.28 1583
2913.79 1501
2914.30 1561
2914.81 1614
2915.32 1565
2915.83 1503
2916.34 1510
2916.85 1530
2917.35 1419
2917.86 1394
2918.37 1497
2918.88 1457
2919.39 1353
2919.90 1329
2920.41 1442
2920.92 1507
2921.43 1384
2921.94 1505
2922.45 1406
2922.96 1417
2923.47 1519
2923.98 1492
2924.49 1448
2925.00 1409
2925.51 1514
2926.02 1412
2926.53 1451
2927.04 1451
2927.55 1417
2928.06 1446
2928.57 1252
2929.08 1317
2929.59 1366
2930.10 1338
2930.61 1309
2931.12 1405
2931.63 1276
2932.14 1202
2932.65 1303
2933.16 1349
2933.67 1453
2934.18 1453
2934.69 1406
2935.20 1538
2935.71 1581
2936.22 1456
2936.73 1502
2937.25 1491
2937.76 1467
2938.27 1358
2938.78 1394
2939.29 1432
2939.80 1326
2940.31 1428
2940.82 1388
2941.33 1411
2941.85 1355
2942.36 1505
2942.87 1446
2943.38 1505
2943.89 1527
2944.40 1523
2944.91 1311
2945.43 1366
2945.94 1561
2946.45 1552
2946.96 1423
2947.47 1479
2947.98 1406
2948.50 1423
2949.01 1360
2949.52 1379
2950.03 1382
2950.54 1238
2951.06 1393
2951.57 1453
2952.08 1411
2952.59 1301
2953.10 1373
2953.62 1521
2954.13 1355
2954.64 1374
2955.15 1295
2955.67 1292
2956.18 1448
2956.69 1360
2957.20 1390
2957.72 1450
2958.23 1388
2958.74 1376
2959.25 1374
2959.77 1365
2960.28 1392
2960.79 1475
2961.31 1484
2961.82 1387
2962.33 1302
2962.85 1380
2963.36 1399
2963.87 1450
2964.39 1370
2964.90 1290
2965.41 1463
2965.93 1317
2966.44 1357
2966.95 1311
2967.47 1475
2967.98 1332
2968.49 1304
2969.01 1361
2969.52 1524
2970.03 1458
2970.55 1441
2971.06 1367
2971.58 1414
2972.09 1517
2972.60 1439
2973.12 1326
2973.63 1426
2974.15 1449
2974.66 1468
2975.17 1497
2975.69 1459
2976.20 1545
2976.72 1507
2977.23 1494
2977.74 1482
2978.26 1453
2978.77 1530
2979.29 1601
2979.80 1752
2980.32 1550
2980.83 1452
2981.35 1436
2981.86 1431
2982.38 1416
2982.89 1514
2983.41 1528
2983.92 1639
2984.44 1616
2984.95 1618
2985.47 1670
2985.98 1719
2986.50 1788
2987.01 1629
2987.53 1834
2988.04 1774
2988.56 1763
2989.07 1802
2989.59 1978
2990.10 1827
2990.62 1767
2991.13 1801
2991.65 1901
2992.17 1802
2992.68 1824
2993.20 1981
2993.71 1837
2994.23 1901
2994.74 1942
2995.26 1769
2995.78 1672
2996.29 1904
2996.81 1943
2997.32 2134
2997.84 2057
2998.36 1991
2998.87 1957
2999.39 2146
2999.91 2057
3000.42 2100
3000.94 2259
3001.45 2417
3001.97 2591
3002.49 2745
3003.00 2910
3003.52 2906
3004.04 3064
3004.55 3253
3005.07 3308
3005.59 3264
3006.10 3296
3006.62 2970
3007.14 2770
3007.66 2752
3008.17 2669
3008.69 2359
3009.21 2277
3009.72 2120
3010.24 1876
3010.76 1879
3011.28 1960
3011.79 1968
3012.31 2023
3012.83 1757
3013.35 1614
3013.86 1737
3014.38 1761
3014.90 1761
3015.42 1971
3015.93 1900
3016.45 1701
3016.97 1692
3017.49 1785
3018.00 1701
3018.52 1921
3019.04 1845
3019.56 1799
3020.08 1861
3020.59 1893
3021.11 1794
3021.63 1709
3022.15 1760
3022.67 1764
3023.19 1686
3023.70 1727
3024.22 1938
3024.74 1788
3025.26 1783
3025.78 1810
3026.30 1775
3026.81 1861
3027.33 1676
3027.85 1667
3028.37 1638
3028.89 1702
3029.41 1762
3029.93 1735
3030.45 1531
3030.97 1560
3031.48 1608
3032.00 1770
3032.52 1699
3033.04 1600
3033.56 1579
3034.08 1574
3034.60 1600
3035.12 1505
3035.64 1631
3036.16 1630
3036.68 1540
3037.20 1598
3037.72 1533
3038.24 1528
3038.76 1443
3039.27 1371
3039.79 1485
3040.31 1526
3040.83 1595
3041.35 1493
3041.87 1494
3042.39 1500
3042.91 1542
3043.43 1686
3043.95 1397
3044.47 1400
3044.99 1589
3045.51 1515
3046.03 1522
3046.56 1474
3047.08 1552
3047.60 1332
3048.12 1405
3048.64 1545
3049.16 1495
3049.68 1571
3050.20 1360
3050.72 1421
3051.24 1516
3051.76 1464
3052.28 1438
3052.80 1482
3053.32 1600
3053.84 1530
3054.37 1487
3054.89 1479
3055.41 1472
3055.93 1468
3056.45 1409
3056.97 1495
3057.49 1515
3058.01 1387
3058.53 1479
3059.06 1538
3059.58 1592
3060.10 1541
3060.62 1595
3061.14 1639
3061.66 1486
3062.19 1478
3062.71 1509
3063.23 1465
3063.75 1580
3064.27 1616
3064.79 1721
3065.32 1615
3065.84 1628
3066.36 1583
3066.88 1664
3067.40 1586
3067.93 1489
3068.45 1638
3068.97 1646
3069.49 1449
3070.02 1550
3070.54 1554
3071.06 1495
3071.58 1607
3072.10 1526
3072.63 1521
3073.15 1449
3073.67 1635
3074.20 1711
3074.72 1676
3075.24 1748
3075.76 1747
3076.29 1805
3076.81 1842
3077.33 1776
3077.86 1895
3078.38 2005
3078.90 1946
3079.42 2043
3079.95 2054
3080.47 2195
3080.99 2065
3081.52 2016
3082.04 1933
3082.56 1907
3083.09 2132
3083.61 2227
3084.13 2179
3084.66 1988
3085.18 2039
3085.71 1911
3086.23 2016
3086.75 1994
3087.28 1717
3087.80 1722
3088.32 1755
3088.85 1676
3089.37 1845
3089.90 1862
3090.42 1896
3090.94 1630
3091.47 1880
3091.99 2061
3092.52 1977
3093.04 1961
3093.57 1944
3094.09 1907
3094.61 1954
3095.14 1951
3095.66 2294
3096.19 2174
3096.71 2239
3097.24 2246
3097.76 2305
3098.29 2504
3098.81 2637
3099.34 2714
3099.86 3150
3100.39 3392
3100.91 3895
3101.44 4113
3101.96 4393
3102.49 4779
3103.01 4801
3103.54 4960
3104.06 4798
3104.59 4941
3105.11 4570
3105.64 4343
3106.16 3899
3106.69 3403
3107.21 3157
3107.74 2629
3108.26 2801
3108.79 2809
3109.32 2511
3109.84 2589
3110.37 2382
3110.89 2480
3111.42 2500
3111.94 2210
3112.47 2187
3113.00 2230
3113.52 2182
3114.05 1975
3114.57 1947
3115.10 1997
3115.63 2001
3116.15 1947
3116.68 1972
3117.21 1841
3117.73 1975
3118.26 2071
3118.78 1881
3119.31 1853
3119.84 1733
3120.36 1733
3120.89 1910
3121.42 1947
3121.94 2149
3122.47 2045
3123.00 2044
3123.52 1896
3124.05 1999
3124.58 1869
3125.11 1950
3125.63 1808
3126.16 1750
3126.69 1664
3127.21 1701
3127.74 1710
3128.27 1582
3128.80 1571
3129.32 1659
3129.85 1689
3130.38 1661
3130.91 1764
3131.43 1641
3131.96 1806
3132.49 1748
3133.02 1749
3133.54 1823
3134.07 1630
3134.60 1656
3135.13 1532
3135.65 1712
3136.18 1666
3136.71 1576
3137.24 1612
3137.77 1611
3138.29 1663
3138.82 1517
3139.35 1609
3139.88 1701
3140.41 1753
3140.94 1556
3141.46 1355
3141.99 1483
3142.52 1495
3143.05 1441
3143.58 1611
3144.11 1597
3144.64 1607
3145.16 1511
3145.69 1574
3146.22 1758
3146.75 1631
3147.28 1846
3147.81 1764
3148.34 1675
3148.87 1751
3149.40 1718
3149.92 1765
3150.45 1744
3150.98 1762
3151.51 1807
3152.04 1938
3152.57 1864
3153.10 1772
3153.63 1618
3154.16 1748
3154.69 1608
3155.22 1768
3155.75 1770
3156.28 1696
3156.81 1661
3157.34 1656
3157.87 1589
3158.40 1740
3158.93 1769
3159.46 1615
3159.99 1659
3160.52 1643
3161.05 1574
3161.58 1667
3162.11 1691
3162.64 1533
3163.17 1551
3163.70 1582
3164.23 1537
3164.76 1577
3165.29 1434
3165.82 1467
3166.35 1455
3166.88 1597
3167.41 1478
3167.94 1404
3168.47 1500
3169.00 1535
3169.53 1543
3170.06 1501
3170.59 1496
3171.12 1584
3171.65 1647
3172.19 1449
3172.72 1501
3173.25 1623
3173.78 1705
3174.31 1565
3174.84 1532
3175.37 1564
3175.90 1666
3176.44 1479
3176.97 1568
3177.50 1556
3178.03 1362
3178.56 1369
3179.09 1398
3179.62 1600
3180.16 1512
3180.69 1575
3181.22 1461
3181.75 1530
3182.28 1546
3182.81 1490
3183.35 1560
3183.88 1582
3184.41 1509
3184.94 1495
3185.47 1562
3186.01 1563
3186.54 1493
3187.07 1411
3187.60 1543
3188.14 1690
3188.67 1597
3189.20 1717
3189.73 1545
3190.26 1450
3190.80 1568
3191.33 1496
3191.86 1526
3192.39 1547
3192.93 1700
3193.46 1445
3193.99 1571
3194.53 1578
3195.06 1696
3195.59 1710
3196.12 1648
3196.66 1652
3197.19 1667
3197.72 1737
3198.26 1703
3198.79 1504
3199.32 1519
3199.86 1596
3200.39 1658
3200.92 1678
3201.46 1645
3201.99 1654
3202.52 1801
3203.06 1672
3203.59 1787
3204.12 1713
3204.66 1544
3205.19 1616
3205.73 1523
3206.26 1636
3206.79 1681
3207.33 1673
3207.86 1800
3208.39 1801
3208.93 1889
3209.46 1935
3210.00 1868
3210.53 2099
3211.07 2002
3211.60 1852
3212.13 1948
3212.67 1908
3213.20 1887
3213.74 1918
3214.27 1832
3214.81 1932
3215.34 1687
3215.88 1649
3216.41 1777
3216.94 1705
3217.48 1572
3218.01 1671
3218.55 1809
3219.08 1629
3219.62 1643
3220.15 1744
3220.69 1714
3221.22 1712
3221.76 1972
3222.29 2049
3222.83 2096
3223.36 2085
3223.90 2121
3224.43 2143
3224.97 2196
3225.51 2062
3226.04 2136
3226.58 1938
3227.11 2013
3227.65 2031
3228.18 1979
3228.72 1924
3229.25 1761
3229.79 1821
3230.33 1837
3230.86 1952
3231.40 1793
3231.93 1697
3232.47 1909
3233.01 1940
3233.54 2032
3234.08 1960
3234.61 1933
3235.15 1972
3235.69 1804
3236.22 1891
3236.76 1804
3237.30 2102
3237.83 1942
3238.37 1878
3238.91 1973
3239.44 2040
3239.98 1922
3240.51 1835
3241.05 2130
3241.59 2049
3242.13 2031
3242.66 1866
3243.20 1937
3243.74 1987
3244.27 2087
3244.81 2102
3245.35 2240
3245.88 2246
3246.42 2208
3246.96 2101
3247.50 2081
3248.03 2027
3248.57 2145
3249.11 2328
3249.64 2341
3250.18 2220
3250.72 2206
3251.26 2190
3251.79 2212
3252.33 2257
3252.87 2149
3253.41 2374
3253.95 2427
3254.48 2302
3255.02 2244
3255.56 2469
3256.10 2574
3256.64 2542
3257.17 2641
3257.71 2572
3258.25 2746
3258.79 2833
3259.33 2767
3259.86 2922
3260.40 3301
3260.94 3679
3261.48 3721
3262.02 3789
3262.56 4069
3263.09 4260
3263.63 4255
3264.17 4791
3264.71 4748
3265.25 4792
3265.79 5045
3266.33 4707
3266.87 4858
3267.40 4923
3267.94 5108
3268.48 4813
3269.02 4247
3269.56 3802
3270.10 3562
3270.64 3235
3271.18 2983
3271.72 3018
3272.26 2645
3272.80 2815
3273.33 2721
3273.87 2675
3274.41 2536
3274.95 2652
3275.49 2619
3276.03 2690
3276.57 2719
3277.11 2627
3277.65 2646
3278.19 2627
3278.73 2582
3279.27 2537
3279.81 2444
3280.35 2419
3280.89 2400
3281.43 2422
3281.97 2516
3282.51 2608
3283.05 2295
3283.59 2656
3284.13 2532
3284.67 2565
3285.21 2652
3285.75 2539
3286.29 2527
3286.83 2589
3287.37 2656
3287.91 2580
3288.45 2456
3289.00 2480
3289.54 2529
3290.08 2461
3290.62 2559
3291.16 2576
3291.70 2639
3292.24 2717
3292.78 2826
3293.32 2820
3293.86 2867
3294.40 3182
3294.95 2901
3295.49 2802
3296.03 2888
3296.57 2841
3297.11 2756
3297.65 2843
3298.19 2829
3298.74 2719
3299.28 2738
3299.82 2818
3300.36 2825
3300.90 2919
3301.44 2817
3301.98 2743
3302.53 2599
3303.07 2655
3303.61 2561
3304.15 2594
3304.69 2437
3305.24 2578
3305.78 2674
3306.32 2661
3306.86 2567
3307.40 2450
3307.95 2452
3308.49 2247
3309.03 2320
3309.57 2362
3310.12 2396
3310.66 2319
3311.20 2220
3311.74 2259
3312.29 2258
3312.83 2411
3313.37 2598
3313.91 2726
3314.46 2508
3315.00 2615
3315.54 2676
3316.09 2664
3316.63 2634
3317.17 2629
3317.71 2605
3318.26 2733
3318.80 2940
3319.34 2705
3319.89 2813
3320.43 2665
3320.97 2860
3321.52 2708
3322.06 2662
3322.60 2765
3323.15 2544
3323.69 2703
3324.23 2592
3324.78 2509
3325.32 2534
3325.86 2509
3326.41 2522
3326.95 2558
3327.50 2688
3328.04 2404
3328.58 2501
3329.13 2655
3329.67 2653
3330.22 2856
3330.76 3266
3331.30 3699
3331.85 4187
3332.39 4649
3332.94 5371
3333.48 5989
3334.03 6587
3334.57 7196
3335.11 7440
3335.66 7427
3336.20 7412
3336.75 7946
3337.29 7643
3337.84 6760
3338.38 6133
3338.93 5502
3339.47 4923
3340.02 4323
3340.56 3779
3341.11 3471
3341.65 3140
3342.20 2830
3342.74 2701
3343.29 2714
3343.83 2355
3344.38 2336
3344.92 2302
3345.47 2299
3346.01 2267
3346.56 2459
3347.10 2274
3347.65 2337
3348.19 2441
3348.74 2354
3349.29 2422
3349.83 2461
3350.38 2493
3350.92 2393
3351.47 2351
3352.01 2503
3352.56 2422
3353.11 2347
3353.65 2440
3354.20 2322
3354.74 2269
3355.29 2219
3355.84 2284
3356.38 2231
3356.93 2206
3357.47 2125
3358.02 2076
3358.57 1981
3359.11 1838
3359.66 2042
3360.21 1912
3360.75 2040
3361.30 2094
3361.85 2197
3362.39 2048
3362.94 2033
3363.49 1956
3364.03 1893
3364.58 1889
3365.13 2086
3365.67 2145
3366.22 2075
3366.77 1975
3367.31 1960
3367.86 1876
3368.41 2004
3368.96 2171
3369.50 2160
3370.05 1976
3370.60 2025
3371.15 2158
3371.69 2216
3372.24 2333
3372.79 2103
3373.34 2102
3373.88 2157
3374.43 2369
3374.98 2114
3375.53 2090
3376.07 2134
3376.62 2089
3377.17 1933
3377.72 1867
3378.27 1892
3378.81 1820
3379.36 1778
3379.91 1718
3380.46 1627
3381.01 1622
3381.55 1702
3382.10 1714
3382.65 1701
3383.20 1641
3383.75 1630
3384.30 1675
3384.84 1631
3385.39 1549
3385.94 1605
3386.49 1602
3387.04 1603
3387.59 1726
3388.14 1706
3388.69 1624
3389.23 1644
3389.78 1641
3390.33 1794
3390.88 1797
3391.43 1700
3391.98 1702
3392.53 1702
3393.08 1650
3393.63 1702
3394.18 1553
3394.72 1489
3395.27 1532
3395.82 1561
3396.37 1706
3396.92 1628
3397.47 1630
3398.02 1531
3398.57 1610
3399.12 1568
3399.67 1592
3400.22 1583
3400.77 1636
3401.32 1576
3401.87 1557
3402.42 1680
3402.97 1615
3403.52 1460
3404.07 1594
3404.62 1523
3405.17 1504
3405.72 1557
3406.27 1501
3406.82 1665
3407.37 1709
3407.92 1632
3408.47 1652
3409.02 1559
3409.57 1652
3410.12 1712
3410.67 1734
3411.22 1705
3411.78 1508
3412.33 1517
3412.88 1732
3413.43 1700
3413.98 1529
3414.53 1503
3415.08 1568
3415.63 1573
3416.18 1533
3416.73 1493
3417.28 1610
3417.84 1666
3418.39 1442
3418.94 1313
3419.49 1445
3420.04 1591
3420.59 1549
3421.14 1547
3421.69 1573
3422.25 1559
3422.80 1514
3423.35 1668
3423.90 1737
3424.45 1748
3425.00 1579
3425.56 1770
3426.11 1765
3426.66 1562
3427.21 1540
3427.76 1639
3428.32 1573
3428.87 1618
3429.42 1699
3429.97 1551
3430.52 1555
3431.08 1533
3431.63 1483
3432.18 1471
3432.73 1461
3433.29 1611
3433.84 1738
3434.39 1560
3434.94 1515
3435.50 1617
3436.05 1572
3436.60 1533
3437.15 1499
3437.71 1546
3438.26 1598
3438.81 1648
3439.37 1684
3439.92 1621
3440.47 1527
3441.02 1650
3441.58 1682
3442.13 1647
3442.68 1626
3443.24 1704
3443.79 1634
3444.34 1599
3444.90 1518
3445.45 1721
3446.00 1695
3446.56 1482
3447.11 1474
3447.66 1550
3448.22 1459
3448.77 1545
3449.33 1746
3449.88 1660
3450.43 1616
3450.99 1427
3451.54 1489
3452.09 1596
3452.65 1428
3453.20 1539
3453.76 1581
3454.31 1548
3454.86 1557
3455.42 1493
3455.97 1559
3456.53 1671
3457.08 1488
3457.64 1656
3458.19 1590
3458.75 1534
3459.30 1605
3459.85 1652
3460.41 1651
3460.96 1543
3461.52 1628
3462.07 1717
3462.63 1669
3463.18 1754
3463.74 1781
3464.29 1801
3464.85 1825
3465.40 1709
3465.96 1884
3466.51 1787
3467.07 1828
3467.62 1930
3468.18 1842
3468.73 2047
3469.29 1996
3469.84 2046
3470.40 1883
3470.95 1934
3471.51 2138
3472.07 1997
3472.62 1972
3473.18 1931
3473.73 2087
3474.29 2140
3474.84 1979
3475.40 1917
3475.96 2079
3476.51 2088
3477.07 2085
3477.62 1992
3478.18 1973
3478.74 2006
3479.29 1961
3479.85 2057
3480.40 2120
3480.96 1984
3481.52 2122
3482.07 2301
3482.63 2192
3483.19 2074
3483.74 2093
3484.30 2120
3484.86 2335
3485.41 2468
3485.97 2575
3486.53 2572
3487.08 2654
3487.64 2834
3488.20 3332
3488.75 3637
3489.31 4126
3489.87 4386
3490.42 4722
3490.98 4939
3491.54 5167
3492.09 5357
3492.65 5400
3493.21 5427
3493.77 4952
3494.32 4610
3494.88 4223
3495.44 3936
3496.00 3618
3496.55 3425
3497.11 3157
3497.67 2922
3498.23 3022
3498.78 2932
3499.34 3002
3499.90 2742
3500.46 2939
3501.01 3135
3501.57 3183
3502.13 3266
3502.69 3558
3503.25 3268
3503.80 3582
3504.36 3608
3504.92 3585
3505.48 3664
3506.04 3621
3506.60 3497
3507.15 3162
3507.71 3204
3508.27 2977
3508.83 2888
3509.39 2586
3509.95 2629
3510.50 2432
3511.06 2473
3511.62 2110
3512.18 2236
3512.74 2070
3513.30 2013
3513.86 2049
3514.42 2079
3514.98 1987
3515.53 1852
3516.09 1932
3516.65 2007
3517.21 1947
3517.77 1957
3518.33 1884
3518.89 2017
3519.45 1973
3520.01 1987
3520.57 1903
3521.13 1982
3521.69 1980
3522.25 1921
3522.81 2200
3523.36 1994
3523.92 1927
3524.48 1928
3525.04 1921
3525.60 1756
3526.16 1893
3526.72 1818
3527.28 1777
3527.84 1884
3528.40 1956
3528.96 1783
3529.52 1741
3530.08 1859
3530.64 1969
3531.20 1922
3531.76 1925
3532.32 1938
3532.89 1862
3533.45 1941
3534.01 1876
3534.57 1799
3535.13 2014
3535.69 1945
3536.25 1899
3536.81 1951
3537.37 1897
3537.93 2000
3538.49 1908
3539.05 1877
3539.61 1758
3540.17 1769
3540.74 1653
3541.30 1752
3541.86 1714
3542.42 1713
3542.98 1942
3543.54 1740
3544.10 1713
3544.66 1834
3545.22 1691
3545.79 1684
3546.35 1699
3546.91 1733
3547.47 1646
3548.03 1649
3548.59 1519
3549.16 1547
3549.72 1602
3550.28 1662
3550.84 1491
3551.40 1439
3551.96 1516
3552.53 1397
3553.09 1496
3553.65 1432
3554.21 1381
3554.77 1450
3555.34 1556
3555.90 1531
3556.46 1654
3557.02 1387
3557.59 1501
3558.15 1491
3558.71 1541
3559.27 1646
3559.84 1678
3560.40 1542
3560.96 1608
3561.52 1556
3562.09 1550
3562.65 1457
3563.21 1460
3563.77 1581
3564.34 1591
3564.90 1581
3565.46 1515
3566.03 1467
3566.59 1440
3567.15 1587
3567.72 1441
3568.28 1400
3568.84 1521
3569.41 1610
3569.97 1428
3570.53 1442
3571.10 1579
3571.66 1605
3572.22 1576
3572.79 1551
3573.35 1448
3573.91 1487
3574.48 1650
3575.04 1752
3575.60 1690
3576.17 1649
3576.73 1564
3577.30 1697
3577.86 1659
3578.42 1684
3578.99 1729
3579.55 1617
3580.12 1634
3580.68 1597
3581.24 1581
3581.81 1516
3582.37 1563
3582.94 1576
3583.50 1545
3584.07 1447
3584.63 1342
3585.20 1383
3585.76 1412
3586.32 1414
3586.89 1382
3587.45 1396
3588.02 1553
3588.58 1447
3589.15 1450
3589.71 1435
3590.28 1426
3590.84 1501
3591.41 1461
3591.97 1438
3592.54 1449
3593.10 1398
3593.67 1478
3594.23 1374
3594.80 1339
3595.36 1315
3595.93 1560
3596.50 1542
3597.06 1406
3597.63 1368
3598.19 1498
3598.76 1478
3599.32 1448
3599.89 1463
3600.45 1471
3601.02 1400
3601.59 1464
3602.15 1550
3602.72 1500
3603.28 1432
3603.85 1475
3604.42 1391
3604.98 1457
3605.55 1410
3606.11 1297
3606.68 1362
3607.25 1413
3607.81 1316
3608.38 1371
3608.95 1362
3609.51 1399
3610.08 1382
3610.65 1365
3611.21 1221
3611.78 1301
3612.35 1400
3612.91 1461
3613.48 1471
3614.05 1451
3614.61 1454
3615.18 1621
3615.75 1726
3616.31 1737
3616.88 1763
3617.45 1891
3618.01 1923
3618.58 1978
3619.15 1914
3619.72 1742
3620.28 1819
3620.85 1813
3621.42 1769
3621.99 1758
3622.55 1614
3623.12 1536
3623.69 1527
3624.26 1534
3624.82 1444
3625.39 1417
3625.96 1479
3626.53 1363
3627.09 1405
3627.66 1328
3628.23 1273
3628.80 1379
3629.37 1423
3629.93 1301
3630.50 1334
3631.07 1443
3631.64 1537
3632.21 1555
3632.77 1580
3633.34 1553
3633.91 1515
3634.48 1384
3635.05 1352
3635.62 1335
3636.19 1492
3636.75 1429
3637.32 1437
3637.89 1466
3638.46 1536
3639.03 1466
3639.60 1554
3640.17 1617
3640.73 1608
3641.30 1583
3641.87 1672
3642.44 1636
3643.01 1669
3643.58 1611
3644.15 1642
3644.72 1527
3645.29 1503
3645.86 1724
3646.43 1527
3647.00 1599
3647.57 1620
3648.13 1598
3648.70 1538
3649.27 1324
3649.84 1379
3650.41 1621
3650.98 1795
3651.55 1735
3652.12 1664
3652.69 1644
3653.26 1728
3653.83 1743
3654.40 1642
3654.97 1784
3655.54 1609
3656.11 1456
3656.68 1606
3657.25 1655
3657.82 1482
3658.39 1588
3658.96 1507
3659.53 1529
3660.10 1608
3660.67 1559
3661.24 1643
3661.82 1674
3662.39 1605
3662.96 1500
3663.53 1483
3664.10 1518
3664.67 1533
3665.24 1489
3665.81 1517
3666.38 1657
3666.95 1760
3667.52 1667
3668.09 1488
3668.67 1557
3669.24 1470
3669.81 1518
3670.38 1500
3670.95 1471
3671.52 1320
3672.09 1395
3672.66 1646
3673.24 1676
3673.81 1658
3674.38 1707
3674.95 1649
3675.52 1639
3676.09 1615
3676.66 1503
3677.24 1499
3677.81 1511
3678.38 1559
3678.95 1510
3679.52 1442
3680.10 1453
3680.67 1383
3681.24 1392
3681.81 1358
3682.38 1491
3682.96 1389
3683.53 1430
3684.10 1477
3684.67 1568
3685.25 1482
3685.82 1474
3686.39 1502
3686.96 1448
3687.54 1435
3688.11 1278
3688.68 1332
3689.25 1483
3689.83 1440
3690.40 1508
3690.97 1487
3691.54 1423
3692.12 1432
3692.69 1482
3693.26 1492
3693.84 1479
3694.41 1351
3694.98 1346
3695.56 1355
3696.13 1435
3696.70 1406
3697.28 1504
3697.85 1341
3698.42 1461
3699.00 1509
3699.57 1399
3700.14 1468
3700.72 1447
3701.29 1435
3701.86 1340
3702.44 1467
3703.01 1407
3703.58 1440
3704.16 1545
3704.73 1538
3705.31 1618
3705.88 1494
3706.45 1425
3707.03 1470
3707.60 1525
3708.18 1522
3708.75 1458
3709.33 1447
3709.90 1562
3710.47 1413
3711.05 1365
3711.62 1502
3712.20 1533
3712.77 1467
3713.35 1514
3713.92 1348
3714.50 1371
3715.07 1364
3715.64 1259
3716.22 1424
3716.79 1398
3717.37 1405
3717.94 1381
3718.52 1469
3719.09 1411
3719.67 1414
3720.24 1484
3720.82 1464
3721.39 1291
3721.97 1273
3722.54 1331
3723.12 1332
3723.70 1257
3724.27 1090
3724.85 1298
3725.42 1411
3726.00 1351
3726.57 1358
3727.15 1321
3727.72 1340
3728.30 1435
3728.88 1499
3729.45 1560
3730.03 1584
3730.60 1545
3731.18 1630
3731.75 1573
3732.33 1459
3732.91 1584
3733.48 1703
3734.06 1556
3734.64 1472
3735.21 1460
3735.79 1603
3736.36 1635
3736.94 1466
3737.52 1541
3738.09 1341
3738.67 1396
3739.25 1474
3739.82 1503
3740.40 1347
3740.98 1312
3741.55 1473
3742.13 1463
3742.71 1297
3743.28 1335
3743.86 1263
3744.44 1392
3745.01 1394
3745.59 1377
3746.17 1363
3746.75 1566
3747.32 1428
3747.90 1401
3748.48 1480
3749.05 1401
3749.63 1328
3750.21 1318
3750.79 1307
3751.36 1320
3751.94 1365
3752.52 1401
3753.10 1376
3753.67 1224
3754.25 1222
3754.83 1321
3755.41 1368
3755.99 1229
3756.56 1316
3757.14 1391
3757.72 1307
3758.30 1373
3758.88 1327
3759.45 1360
3760.03 1321
3760.61 1360
3761.19 1350
3761.77 1329
3762.35 1369
3762.92 1392
3763.50 1388
3764.08 1208
3764.66 1272
3765.24 1388
3765.82 1470
3766.39 1495
3766.97 1378
3767.55 1388
3768.13 1327
3768.71 1369
3769.29 1381
3769.87 1521
3770.45 1496
3771.03 1458
3771.60 1565
3772.18 1454
3772.76 1306
3773.34 1374
3773.92 1464
3774.50 1438
3775.08 1544
3775.66 1479
3776.24 1380
3776.82 1375
3777.40 1356
3777.98 1385
3778.56 1529
3779.14 1453
3779.72 1342
3780.30 1369
3780.88 1288
3781.46 1191
3782.04 1339
3782.61 1374
3783.19 1319
3783.77 1353
3784.35 1509
3784.93 1470
3785.52 1366
3786.10 1448
3786.68 1384
3787.26 1449
3787.84 1392
3788.42 1463
3789.00 1523
3789.58 1410
3790.16 1372
3790.74 1439
3791.32 1342
3791.90 1296
3792.48 1358
3793.06 1388
3793.64 1355
3794.22 1448
3794.80 1510
3795.38 1617
3795.96 1454
3796.55 1376
3797.13 1451
3797.71 1505
3798.29 1441
3798.87 1368
3799.45 1487
3800.03 1408
3800.61 1414
3801.19 1385
3801.78 1384
3802.36 1484
3802.94 1572
3803.52 1541
3804.10 1416
3804.68 1502
3805.27 1522
3805.85 1689
3806.43 1851
3807.01 1707
3807.59 1569
3808.17 1734
3808.76 1748
3809.34 1796
3809.92 1777
3810.50 1576
3811.08 1706
3811.67 1697
3812.25 1576
3812.83 1597
3813.41 1739
3814.00 1710
3814.58 1685
3815.16 1799
3815.74 1531
3816.32 1625
3816.91 1659
3817.49 1453
3818.07 1554
3818.66 1467
3819.24 1413
3819.82 1558
3820.40 1390
3820.99 1389
3821.57 1368
3822.15 1387
3822.73 1390
3823.32 1373
3823.90 1418
3824.48 1461
3825.07 1472
3825.65 1453
3826.23 1411
3826.82 1385
3827.40 1363
3827.98 1289
3828.57 1337
3829.15 1377
3829.73 1433
3830.32 1354
3830.90 1439
3831.48 1430
3832.07 1350
3832.65 1330
3833.24 1434
3833.82 1411
3834.40 1471
3834.99 1501
3835.57 1603
3836.16 1472
3836.74 1334
3837.32 1427
3837.91 1425
3838.49 1432
3839.08 1430
3839.66 1396
3840.24 1333
3840.83 1281
3841.41 1336
3842.00 1263
3842.58 1443
3843.17 1533
3843.75 1486
3844.34 1366
3844.92 1377
3845.51 1399
3846.09 1359
3846.67 1428
3847.26 1510
3847.84 1360
3848.43 1342
3849.01 1401
3849.60 1425
3850.18 1330
3850.77 1413
3851.35 1443
3851.94 1315
3852.53 1312
3853.11 1429
3853.70 1295
3854.28 1424
3854.87 1348
3855.45 1401
3856.04 1349
3856.62 1414
3857.21 1458
3857.79 1549
3858.38 1772
3858.97 1641
3859.55 1587
3860.14 1617
3860.72 1542
3861.31 1691
3861.90 1779
3862.48 1754
3863.07 1697
3863.65 1589
3864.24 1652
3864.83 1628
3865.41 1771
3866.00 1735
3866.58 1565
3867.17 1590
3867.76 1519
3868.34 1432
3868.93 1415
3869.52 1483
3870.10 1440
3870.69 1377
3871.28 1281
3871.86 1322
3872.45 1446
3873.04 1678
3873.62 1606
3874.21 1558
3874.80 1506
3875.38 1448
3875.97 1663
3876.56 1543
3877.15 1512
3877.73 1474
3878.32 1434
3878.91 1451
3879.49 1377
3880.08 1352
3880.67 1433
3881.26 1361
3881.84 1476
3882.43 1339
3883.02 1380
3883.61 1506
3884.19 1534
3884.78 1516
3885.37 1491
3885.96 1357
3886.55 1425
3887.13 1495
3887.72 1534
3888.31 1638
3888.90 1701
3889.49 1490
3890.07 1487
3890.66 1569
3891.25 1613
3891.84 1746
3892.43 1614
3893.01 1552
3893.60 1494
3894.19 1587
3894.78 1700
3895.37 1514
3895.96 1459
3896.55 1481
3897.13 1536
3897.72 1472
3898.31 1546
3898.90 1315
3899.49 1333
3900.08 1315
3900.67 1523
3901.26 1451
3901.84 1466
3902.43 1448
3903.02 1481
3903.61 1456
3904.20 1477
3904.79 1516
3905.38 1395
3905.97 1363
3906.56 1388
3907.15 1275
3907.74 1406
3908.33 1417
3908.92 1437
3909.50 1392
3910.09 1414
3910.68 1392
3911.27 1393
3911.86 1389
3912.45 1438
3913.04 1402
3913.63 1346
3914.22 1280
3914.81 1317
3915.40 1367
3915.99 1293
3916.58 1360
3917.17 1463
3917.76 1353
3918.35 1384
3918.94 1328
3919.53 1332
3920.12 1241
3920.72 1292
3921.31 1375
3921.90 1413
3922.49 1416
3923.08 1378
3923.67 1306
3924.26 1332
3924.85 1415
3925.44 1437
3926.03 1496
3926.62 1370
3927.21 1267
3927.80 1278
3928.39 1357
3928.99 1289
3929.58 1373
3930.17 1294
3930.76 1294
3931.35 1223
3931.94 1232
3932.53 1229
3933.12 1100
3933.72 1235
3934.31 1380
3934.90 1359
3935.49 1361
3936.08 1292
3936.67 1352
3937.26 1496
3937.86 1350
3938.45 1413
3939.04 1424
3939.63 1365
3940.22 1379
3940.82 1395
3941.41 1387
3942.00 1483
3942.59 1540
3943.18 1486
3943.78 1552
3944.37 1500
3944.96 1477
3945.55 1303
3946.14 1236
3946.74 1274
3947.33 1408
3947.92 1445
3948.51 1460
3949.11 1374
3949.70 1342
3950.29 1301
3950.88 1299
3951.48 1264
3952.07 1223
3952.66 1327
3953.26 1282
3953.85 1397
3954.44 1295
3955.03 1409
3955.63 1444
3956.22 1419
3956.81 1459
3957.41 1458
3958.00 1438
3958.59 1411
3959.19 1387
3959.78 1541
3960.37 1567
3960.97 1449
3961.56 1392
3962.15 1355
3962.75 1405
3963.34 1406
3963.93 1556
3964.53 1558
3965.12 1576
3965.72 1514
3966.31 1496
3966.90 1595
3967.50 1516
3968.09 1504
3968.69 1491
3969.28 1555
3969.87 1559
3970.47 1552
3971.06 1490
3971.66 1625
3972.25 1631
3972.85 1403
3973.44 1470
3974.03 1534
3974.63 1616
3975.22 1515
3975.82 1543
3976.41 1576
3977.01 1585
3977.60 1730
3978.20 1589
3978.79 1675
3979.39 1671
3979.98 1530
3980.58 1484
3981.17 1420
3981.77 1572
3982.36 1535
3982.96 1538
3983.55 1619
3984.15 1569
3984.74 1553
3985.34 1451
3985.93 1621
3986.53 1521
3987.12 1342
3987.72 1467
3988.31 1597
3988.91 1679
3989.50 1703
3990.10 1614
3990.70 1637
3991.29 1746
3991.89 1640
3992.48 1670
3993.08 1637
3993.67 1624
3994.27 1608
3994.87 1634
3995.46 1575
3996.06 1621
3996.65 1680
3997.25 1597
3997.85 1464
3998.44 1662
3999.04 1592
3999.64 1717
4000.23 1579
4000.83 1561
4001.43 1465
4002.02 1504
4002.62 1586
4003.21 1559
4003.81 1564
4004.41 1634
4005.00 1520
4005.60 1433
4006.20 1424
4006.80 1526
4007.39 1475
4007.99 1589
4008.59 1470
4009.18 1515
4009.78 1555
4010.38 1511
4010.97 1456
4011.57 1314
4012.17 1453
4012.77 1468
4013.36 1455
4013.96 1585
4014.56 1592
4015.16 1483
4015.75 1455
4016.35 1613
4016.95 1639
4017.55 1610
4018.14 1565
4018.74 1544
4019.34 1583
4019.94 1568
4020.54 1612
4021.13 1473
4021.73 1445
4022.33 1426
4022.93 1422
4023.53 1509
4024.12 1539
4024.72 1637
4025.32 1806
4025.92 1753
4026.52 1788
4027.12 1755
4027.71 1830
4028.31 1882
4028.91 1906
4029.51 1887
4030.11 1769
4030.71 1708
4031.31 1752
4031.90 1824
4032.50 1887
4033.10 1816
4033.70 1690
4034.30 1691
4034.90 1708
4035.50 1583
4036.10 1456
4036.70 1523
4037.29 1425
4037.89 1468
4038.49 1505
4039.09 1326
4039.69 1377
4040.29 1437
4040.89 1368
4041.49 1379
4042.09 1369
4042.69 1359
4043.29 1365
4043.89 1343
4044.49 1337
4045.09 1392
4045.69 1324
4046.29 1398
4046.89 1367
4047.49 1324
4048.09 1441
4048.69 1410
4049.29 1493
4049.89 1455
4050.49 1400
4051.09 1477
4051.69 1450
4052.29 1367
4052.89 1404
4053.49 1432
4054.09 1320
4054.69 1341
4055.29 1266
4055.89 1412
4056.49 1370
4057.09 1437
4057.69 1520
4058.29 1487
4058.89 1409
4059.49 1422
4060.09 1475
4060.70 1364
4061.30 1392
4061.90 1436
4062.50 1400
4063.10 1322
4063.70 1368
4064.30 1341
4064.90 1370
4065.50 1419
4066.11 1378
4066.71 1384
4067.31 1410
4067.91 1349
4068.51 1426
4069.11 1385
4069.71 1372
4070.32 1414
4070.92 1331
4071.52 1413
4072.12 1427
4072.72 1397
4073.32 1271
4073.93 1190
4074.53 1295
4075.13 1265
4075.73 1245
4076.33 1240
4076.94 1231
4077.54 1289
4078.14 1315
4078.74 1316
4079.34 1227
4079.95 1315
4080.55 1191
4081.15 1159
4081.75 1240
4082.36 1278
4082.96 1312
4083.56 1311
4084.16 1263
4084.77 1278
4085.37 1263
4085.97 1247
4086.58 1250
4087.18 1255
4087.78 1291
4088.38 1308
4088.99 1369
4089.59 1348
4090.19 1465
4090.80 1367
4091.40 1321
4092.00 1269
4092.61 1198
4093.21 1421
4093.81 1378
4094.42 1327
4095.02 1342
4095.62 1409
4096.23 1452
4096.83 1502
4097.43 1354
4098.04 1224
4098.64 1335
4099.24 1498
4099.85 1250
4100.45 1357
4101.06 1399
4101.66 1312
4102.26 1342
4102.87 1352
4103.47 1399
4104.08 1274
4104.68 1216
4105.28 1166
4105.89 1210
4106.49 1265
4107.10 1253
4107.70 1327
4108.31 1374
4108.91 1346
4109.51 1367
4110.12 1344
4110.72 1390
4111.33 1352
4111.93 1305
4112.54 1273
4113.14 1267
4113.75 1131
4114.35 1230
4114.96 1281
4115.56 1248
4116.17 1299
4116.77 1345
4117.38 1387
4117.98 1220
4118.59 1285
4119.19 1317
4119.80 1304
4120.40 1277
4121.01 1304
4121.61 1358
4122.22 1350
4122.82 1198
4123.43 1197
4124.04 1262
4124.64 1265
4125.25 1186
4125.85 1241
4126.46 1329
4127.06 1208
4127.67 1247
4128.28 1270
4128.88 1282
4129.49 1338
4130.09 1201
4130.70 1398
4131.31 1373
4131.91 1310
4132.52 1305
4133.12 1428
4133.73 1474
4134.34 1383
4134.94 1449
4135.55 1447
4136.16 1474
4136.76 1419
4137.37 1389
4137.98 1448
4138.58 1416
4139.19 1280
4139.80 1368
4140.40 1363
4141.01 1496
4141.62 1471
4142.22 1420
4142.83 1385
4143.44 1469
4144.04 1505
4144.65 1529
4145.26 1389
4145.86 1435
4146.47 1360
4147.08 1437
4147.69 1421
4148.29 1263
4148.90 1411
4149.51 1322
4150.12 1244
4150.72 1253
4151.33 1306
4151.94 1322
4152.55 1281
4153.15 1288
4153.76 1410
4154.37 1541
4154.98 1463
4155.59 1439
4156.19 1426
4156.80 1278
4157.41 1397
4158.02 1292
4158.63 1363
4159.23 1295
4159.84 1367
4160.45 1413
4161.06 1525
4161.67 1409
4162.28 1465
4162.88 1429
4163.49 1445
4164.10 1362
4164.71 1430
4165.32 1441
4165.93 1470
4166.53 1454
4167.14 1333
4167.75 1401
4168.36 1438
4168.97 1361
4169.58 1441
4170.19 1428
4170.80 1399
4171.41 1398
4172.01 1211
4172.62 1338
4173.23 1315
4173.84 1405
4174.45 1452
4175.06 1473
4175.67 1426
4176.28 1452
4176.89 1412
4177.50 1202
4178.11 1393
4178.72 1497
4179.33 1517
4179.94 1495
4180.55 1450
4181.16 1414
4181.77 1538
4182.38 1377
4182.99 1336
4183.60 1446
4184.21 1336
4184.82 1386
4185.43 1421
4186.04 1413
4186.65 1369
4187.26 1270
4187.87 1209
4188.48 1206
4189.09 1280
4189.70 1212
4190.31 1338
4190.92 1413
4191.53 1419
4192.14 1330
4192.75 1395
4193.36 1291
4193.97 1443
4194.58 1381
4195.19 1287
4195.80 1483
4196.41 1496
4197.03 1484
4197.64 1474
4198.25 1400
4198.86 1344
4199.47 1356
4200.08 1324
4200.69 1393
4201.30 1372
4201.91 1441
4202.53 1462
4203.14 1513
4203.75 1423
4204.36 1252
4204.97 1328
4205.58 1338
4206.19 1348
4206.81 1409
4207.42 1418
4208.03 1319
4208.64 1454
4209.25 1329
4209.86 1305
4210.48 1425
4211.09 1405
4211.70 1359
4212.31 1452
4212.92 1431
4213.54 1469
4214.15 1385
4214.76 1467
4215.37 1406
4215.99 1492
4216.60 1468
4217.21 1476
4217.82 1560
4218.43 1491
4219.05 1791
4219.66 1688
4220.27 1708
4220.89 1707
4221.50 1875
4222.11 1590
4222.72 1579
4223.34 1715
4223.95 1676
4224.56 1642
4225.17 1469
4225.79 1530
4226.40 1817
4227.01 1659
4227.63 1420
4228.24 1608
4228.85 1766
4229.47 1745
4230.08 1759
4230.69 1746
4231.31 1810
4231.92 1858
4232.53 2010
4233.15 2139
4233.76 2232
4234.37 1994
4234.99 2032
4235.60 2072
4236.22 2009
4236.83 1986
4237.44 1702
4238.06 1805
4238.67 1634
4239.28 1677
4239.90 1704
4240.51 1492
4241.13 1592
4241.74 1613
4242.36 1566
4242.97 1536
4243.58 1493
4244.20 1506
4244.81 1499
4245.43 1521
4246.04 1602
4246.66 1579
4247.27 1583
4247.89 1551
4248.50 1448
4249.11 1483
4249.73 1531
4250.34 1513
4250.96 1460
4251.57 1459
4252.19 1478
4252.80 1522
4253.42 1550
4254.03 1450
4254.65 1570
4255.26 1505
4255.88 1397
4256.49 1487
4257.11 1501
4257.72 1425
4258.34 1514
4258.96 1636
4259.57 1547
4260.19 1516
4260.80 1362
4261.42 1327
4262.03 1484
4262.65 1578
4263.26 1537
4263.88 1490
4264.50 1485
4265.11 1611
4265.73 1523
4266.34 1483
4266.96 1547
4267.58 1502
4268.19 1585
4268.81 1532
4269.42 1563
4270.04 1487
4270.66 1439
4271.27 1528
4271.89 1400
4272.51 1433
4273.12 1549
4273.74 1512
4274.36 1472
4274.97 1508
4275.59 1583
4276.20 1585
4276.82 1604
4277.44 1552
4278.06 1463
4278.67 1399
4279.29 1469
4279.91 1468
4280.52 1524
4281.14 1507
4281.76 1529
4282.37 1572
4282.99 1437
4283.61 1461
4284.23 1387
4284.84 1464
4285.46 1424
4286.08 1568
4286.69 1545
4287.31 1486
4287.93 1577
4288.55 1573
4289.16 1478
4289.78 1521
4290.40 1519
4291.02 1517
4291.64 1610
4292.25 1564
4292.87 1493
4293.49 1574
4294.11 1557
4294.73 1561
4295.34 1521
4295.96 1488
4296.58 1525
4297.20 1464
4297.82 1557
4298.43 1539
4299.05 1604
4299.67 1433
4300.29 1479
4300.91 1365
4301.53 1453
4302.14 1513
4302.76 1555
4303.38 1495
4304.00 1556
4304.62 1548
4305.24 1544
4305.86 1360
4306.48 1468
4307.09 1588
4307.71 1699
4308.33 1584
4308.95 1477
4309.57 1605
4310.19 1453
4310.81 1539
4311.43 1453
4312.05 1498
4312.67 1584
4313.29 1636
4313.90 1610
4314.52 1589
4315.14 1591
4315.76 1679
4316.38 1649
4317.00 1623
4317.62 1596
4318.24 1551
4318.86 1633
4319.48 1541
4320.10 1609
4320.72 1570
4321.34 1704
4321.96 1837
4322.58 1793
4323.20 1816
4323.82 1859
4324.44 1935
4325.06 1793
4325.68 1863
4326.30 2025
4326.92 1902
4327.54 1819
4328.16 1821
4328.78 1787
4329.40 1854
4330.02 2004
4330.64 1858
4331.27 1842
4331.89 1776
4332.51 1961
4333.13 2158
4333.75 2159
4334.37 2336
4334.99 2429
4335.61 2812
4336.23 2805
4336.85 2783
4337.47 2740
4338.09 2704
4338.72 2698
4339.34 2799
4339.96 2653
4340.58 2450
4341.20 2703
4341.82 2832
4342.44 2882
4343.07 3219
4343.69 3431
4344.31 3659
4344.93 3908
4345.55 4219
4346.17 4284
4346.79 4312
4347.42 3946
4348.04 3689
4348.66 3715
4349.28 3353
4349.90 3004
4350.53 2569
4351.15 2563
4351.77 2392
4352.39 2249
4353.01 2214
4353.64 2075
4354.26 2049
4354.88 2211
4355.50 2064
4356.13 1900
4356.75 1895
4357.37 2008
4357.99 2102
4358.62 2094
4359.24 1944
4359.86 1852
4360.48 1893
4361.11 1965
4361.73 1767
4362.35 1829
4362.98 1802
4363.60 1759
4364.22 1773
4364.84 1847
4365.47 1807
4366.09 1775
4366.71 1738
4367.34 1705
4367.96 1820
4368.58 1696
4369.21 1713
4369.83 1738
4370.45 1533
4371.08 1628
4371.70 1564
4372.32 1554
4372.95 1506
4373.57 1565
4374.20 1564
4374.82 1447
4375.44 1527
4376.07 1650
4376.69 1624
4377.31 1594
4377.94 1447
4378.56 1698
4379.19 1693
4379.81 1739
4380.43 1647
4381.06 1471
4381.68 1534
4382.31 1675
4382.93 1569
4383.56 1659
4384.18 1569
4384.80 1583
4385.43 1602
4386.05 1601
4386.68 1501
4387.30 1532
4387.93 1538
4388.55 1457
4389.18 1532
4389.80 1483
4390.43 1515
4391.05 1481
4391.68 1427
4392.30 1496
4392.93 1524
4393.55 1374
4394.18 1366
4394.80 1469
4395.43 1492
4396.05 1511
4396.68 1457
4397.30 1363
4397.93 1415
4398.55 1477
4399.18 1624
4399.80 1546
4400.43 1587
4401.06 1512
4401.68 1395
4402.31 1440
4402.93 1441
4403.56 1461
4404.18 1353
4404.81 1453
4405.44 1361
4406.06 1510
4406.69 1503
4407.31 1465
4407.94 1513
4408.57 1412
4409.19 1480
4409.82 1363
4410.45 1402
4411.07 1478
4411.70 1484
4412.32 1482
4412.95 1393
4413.58 1374
4414.20 1500
4414.83 1488
4415.46 1349
4416.08 1407
4416.71 1506
4417.34 1463
4417.96 1416
4418.59 1482
4419.22 1374
4419.84 1504
4420.47 1445
4421.10 1261
4421.73 1229
4422.35 1310
4422.98 1267
4423.61 1266
4424.23 1325
4424.86 1333
4425.49 1329
4426.12 1251
4426.74 1325
4427.37 1391
4428.00 1413
4428.63 1351
4429.25 1267
4429.88 1296
4430.51 1266
4431.14 1309
4431.77 1307
4432.39 1277
4433.02 1323
4433.65 1471
4434.28 1455
4434.90 1343
4435.53 1431
4436.16 1498
4436.79 1540
4437.42 1405
4438.05 1431
4438.67 1384
4439.30 1340
4439.93 1206
4440.56 1313
4441.19 1411
4441.82 1360
4442.44 1380
4443.07 1350
4443.70 1343
4444.33 1327
4444.96 1589
4445.59 1478
4446.22 1517
4446.85 1541
4447.47 1401
4448.10 1441
4448.73 1390
4449.36 1406
4449.99 1403
4450.62 1426
4451.25 1509
4451.88 1355
4452.51 1354
4453.14 1456
4453.77 1347
4454.40 1409
4455.02 1576
4455.65 1419
4456.28 1340
4456.91 1392
4457.54 1443
4458.17 1457
4458.80 1437
4459.43 1387
4460.06 1381
4460.69 1407
4461.32 1313
4461.95 1342
4462.58 1349
4463.21 1302
4463.84 1283
4464.47 1255
4465.10 1174
4465.73 1278
4466.36 1267
4466.99 1300
4467.62 1165
4468.25 1289
4468.88 1183
4469.51 1295
4470.14 1337
4470.78 1364
4471.41 1272
4472.04 1402
4472.67 1346
4473.30 1242
4473.93 1292
4474.56 1296
4475.19 1324
4475.82 1372
4476.45 1424
4477.08 1455
4477.71 1415
4478.35 1320
4478.98 1259
4479.61 1431
4480.24 1401
4480.87 1420
4481.50 1362
4482.13 1388
4482.76 1379
4483.40 1297
4484.03 1271
4484.66 1312
4485.29 1393
4485.92 1403
4486.55 1383
4487.19 1300
4487.82 1408
4488.45 1460
4489.08 1389
4489.71 1393
4490.34 1410
4490.98 1366
4491.61 1436
4492.24 1446
4492.87 1339
4493.50 1376
4494.14 1327
4494.77 1289
4495.40 1372
4496.03 1517
4496.67 1645
4497.30 1592
4497.93 1636
4498.56 1714
4499.20 1687
4499.83 1783
4500.46 1583
4501.09 1593
4501.73 1625
4502.36 1837
4502.99 1848
4503.63 1800
4504.26 1783
4504.89 1577
4505.52 1528
4506.16 1640
4506.79 1635
4507.42 1605
4508.06 1494
4508.69 1386
4509.32 1427
4509.96 1511
4510.59 1386
4511.22 1367
4511.86 1372
4512.49 1411
4513.12 1393
4513.76 1532
4514.39 1390
4515.02 1285
4515.66 1386
4516.29 1502
4516.93 1404
4517.56 1445
4518.19 1389
4518.83 1341
4519.46 1354
4520.10 1419
4520.73 1418
4521.36 1296
4522.00 1375
4522.63 1315
4523.27 1275
4523.90 1353
4524.54 1400
4525.17 1470
4525.80 1450
4526.44 1483
4527.07 1618
4527.71 1822
4528.34 1782
4528.98 1670
4529.61 1680
4530.25 1844
4530.88 1873
4531.52 1644
4532.15 1688
4532.79 1799
4533.42 1733
4534.06 1703
4534.69 1746
4535.33 1637
4535.96 1492
4536.60 1365
4537.23 1421
4537.87 1387
4538.50 1368
4539.14 1404
4539.77 1331
4540.41 1278
4541.04 1279
4541.68 1320
4542.31 1299
4542.95 1409
4543.59 1428
4544.22 1379
4544.86 1316
4545.49 1310
4546.13 1316
4546.77 1366
4547.40 1417
4548.04 1369
4548.67 1265
4549.31 1265
4549.95 1326
4550.58 1275
4551.22 1386
4551.85 1331
4552.49 1421
4553.13 1337
4553.76 1273
4554.40 1301
4555.04 1272
4555.67 1362
4556.31 1378
4556.95 1320
4557.58 1275
4558.22 1327
4558.86 1305
4559.49 1368
4560.13 1274
4560.77 1383
4561.40 1258
4562.04 1395
4562.68 1324
4563.31 1278
4563.95 1244
4564.59 1367
4565.23 1438
4565.86 1404
4566.50 1434
4567.14 1333
4567.77 1315
4568.41 1325
4569.05 1416
4569.69 1339
4570.32 1323
4570.96 1294
4571.60 1373
4572.24 1406
4572.88 1347
4573.51 1283
4574.15 1421
4574.79 1436
4575.43 1375
4576.06 1226
4576.70 1315
4577.34 1352
4577.98 1352
4578.62 1399
4579.26 1316
4579.89 1451
4580.53 1441
4581.17 1376
4581.81 1370
4582.45 1412
4583.09 1441
4583.72 1471
4584.36 1374
4585.00 1256
4585.64 1359
4586.28 1416
4586.92 1463
4587.56 1549
4588.19 1590
4588.83 1720
4589.47 1658
4590.11 1593
4590.75 1583
4591.39 1790
4592.03 1653
4592.67 1597
4593.31 1605
4593.95 1531
4594.58 1483
4595.22 1412
4595.86 1431
4596.50 1407
4597.14 1401
4597.78 1476
4598.42 1425
4599.06 1417
4599.70 1475
4600.34 1406
4600.98 1457
4601.62 1333
4602.26 1329
4602.90 1316
4603.54 1276
4604.18 1220
4604.82 1306
4605.46 1237
4606.10 1291
4606.74 1386
4607.38 1327
4608.02 1373
4608.66 1384
4609.30 1363
4609.94 1315
4610.58 1407
4611.22 1347
4611.86 1414
4612.50 1395
4613.14 1292
4613.78 1243
4614.42 1230
4615.06 1304
4615.70 1268
4616.35 1293
4616.99 1276
4617.63 1230
4618.27 1309
4618.91 1355
4619.55 1256
4620.19 1407
4620.83 1402
4621.47 1290
4622.11 1317
4622.76 1387
4623.40 1415
4624.04 1318
4624.68 1331
4625.32 1337
4625.96 1311
4626.60 1289
4627.25 1347
4627.89 1326
4628.53 1400
4629.17 1353
4629.81 1311
4630.45 1315
4631.10 1482
4631.74 1371
4632.38 1490
4633.02 1450
4633.66 1265
4634.30 1240
4634.95 1299
4635.59 1386
4636.23 1373
4636.87 1356
4637.52 1396
4638.16 1382
4638.80 1411
4639.44 1547
4640.08 1512
4640.73 1375
4641.37 1520
4642.01 1483
4642.66 1428
4643.30 1515
4643.94 1335
4644.58 1378
4645.23 1314
4645.87 1356
4646.51 1343
4647.15 1357
4647.80 1418
4648.44 1321
4649.08 1249
4649.73 1315
4650.37 1349
4651.01 1398
4651.66 1480
4652.30 1354
4652.94 1277
4653.59 1342
4654.23 1409
4654.87 1409
4655.52 1396
4656.16 1319
4656.80 1399
4657.45 1326
4658.09 1274
4658.73 1298
4659.38 1295
4660.02 1199
4660.67 1278
4661.31 1198
4661.95 1265
4662.60 1318
4663.24 1284
4663.89 1382
4664.53 1368
4665.17 1241
4665.82 1244
4666.46 1348
4667.11 1329
4667.75 1150
4668.40 1170
4669.04 1254
4669.68 1135
4670.33 1214
4670.97 1265
4671.62 1182
4672.26 1311
4672.91 1345
4673.55 1177
4674.20 1259
4674.84 1356
4675.49 1288
4676.13 1175
4676.78 1321
4677.42 1322
4678.07 1119
4678.71 1290
4679.36 1352
4680.00 1453
4680.65 1241
4681.29 1179
4681.94 1311
4682.58 1327
4683.23 1229
4683.87 1353
4684.52 1324
4685.16 1282
4685.81 1215
4686.46 1320
4687.10 1308
4687.75 1322
4688.39 1258
4689.04 1300
4689.68 1321
4690.33 1406
4690.98 1275
4691.62 1426
4692.27 1406
4692.91 1321
4693.56 1365
4694.21 1416
4694.85 1508
4695.50 1476
4696.15 1593
4696.79 1631
4697.44 1569
4698.08 1614
4698.73 1730
4699.38 1711
4700.02 1589
4700.67 1589
4701.32 1570
4701.96 1568
4702.61 1512
4703.26 1419
4703.90 1376
4704.55 1400
4705.20 1530
4705.84 1440
4706.49 1372
4707.14 1476
4707.79 1565
4708.43 1592
4709.08 1470
4709.73 1445
4710.37 1543
4711.02 1410
4711.67 1319
4712.32 1337
4712.96 1430
4713.61 1499
4714.26 1351
4714.91 1393
4715.55 1370
4716.20 1314
4716.85 1365
4717.50 1407
4718.15 1357
4718.79 1408
4719.44 1478
4720.09 1611
4720.74 1479
4721.39 1405
4722.03 1479
4722.68 1442
4723.33 1340
4723.98 1447
4724.63 1369
4725.27 1372
4725.92 1448
4726.57 1361
4727.22 1508
4727.87 1675
4728.52 1444
4729.16 1441
4729.81 1433
4730.46 1454
4731.11 1398
4731.76 1452
4732.41 1365
4733.06 1395
4733.71 1405
4734.36 1454
4735.00 1297
4735.65 1350
4736.30 1392
4736.95 1373
4737.60 1373
4738.25 1306
4738.90 1331
4739.55 1482
4740.20 1513
4740.85 1494
4741.50 1451
4742.15 1486
4742.80 1618
4743.44 1551
4744.09 1477
4744.74 1460
4745.39 1446
4746.04 1463
4746.69 1446
4747.34 1456
4747.99 1485
4748.64 1678
4749.29 1629
4749.94 1592
4750.59 1726
4751.24 1774
4751.89 1731
4752.54 1604
4753.19 1688
4753.84 1559
4754.49 1534
4755.14 1542
4755.79 1370
4756.44 1459
4757.10 1445
4757.75 1486
4758.40 1433
4759.05 1373
4759.70 1286
4760.35 1413
4761.00 1444
4761.65 1389
4762.30 1397
4762.95 1347
4763.60 1439
4764.25 1424
4764.90 1451
4765.56 1574
4766.21 1491
4766.86 1437
4767.51 1393
4768.16 1561
4768.81 1559
4769.46 1441
4770.11 1385
4770.77 1324
4771.42 1379
4772.07 1371
4772.72 1313
4773.37 1314
4774.02 1295
4774.67 1379
4775.33 1467
4775.98 1393
4776.63 1316
4777.28 1420
4777.93 1437
4778.59 1474
4779.24 1462
4779.89 1585
4780.54 1516
4781.19 1442
4781.85 1534
4782.50 1498
4783.15 1527
4783.80 1425
4784.46 1361
4785.11 1375
4785.76 1345
4786.41 1353
4787.07 1292
4787.72 1436
4788.37 1413
4789.02 1455
4789.68 1376
4790.33 1362
4790.98 1382
4791.63 1521
4792.29 1422
4792.94 1401
4793.59 1393
4794.25 1492
4794.90 1348
4795.55 1386
4796.21 1373
4796.86 1354
4797.51 1361
4798.17 1301
4798.82 1426
4799.47 1378
4800.13 1336
4800.78 1333
4801.43 1620
4802.09 1347
4802.74 1416
4803.39 1363
4804.05 1350
4804.70 1365
4805.35 1451
4806.01 1407
4806.66 1386
4807.32 1240
4807.97 1266
4808.62 1405
4809.28 1423
4809.93 1419
4810.59 1553
4811.24 1466
4811.89 1382
4812.55 1568
4813.20 1572
4813.86 1473
4814.51 1490
4815.17 1522
4815.82 1531
4816.48 1575
4817.13 1582
4817.78 1492
4818.44 1600
4819.09 1609
4819.75 1598
4820.40 1571
4821.06 1670
4821.71 1432
4822.37 1542
4823.02 1569
4823.68 1675
4824.33 1775
4824.99 1780
4825.64 1685
4826.30 1699
4826.95 1695
4827.61 1696
4828.26 1584
4828.92 1681
4829.58 1813
4830.23 1650
4830.89 1739
4831.54 1757
4832.20 1911
4832.85 1887
4833.51 1859
4834.16 1922
4834.82 1955
4835.48 2016
4836.13 2029
4836.79 1823
4837.44 1871
4838.10 1954
4838.76 1909
4839.41 1915
4840.07 1956
4840.72 1957
4841.38 1959
4842.04 2043
4842.69 2205
4843.35 2088
4844.01 2060
4844.66 2137
4845.32 2191
4845.98 2234
4846.63 2409
4847.29 2528
4847.95 2579
4848.60 2702
4849.26 2860
4849.92 2823
4850.57 2745
4851.23 2656
4851.89 2620
4852.54 2274
4853.20 2711
4853.86 2556
4854.51 2495
4855.17 2676
4855.83 2509
4856.49 2577
4857.14 2682
4857.80 2614
4858.46 2566
4859.12 2543
4859.77 2569
4860.43 2381
4861.09 2400
4861.75 2485
4862.40 2356
4863.06 2249
4863.72 2352
4864.38 2437
4865.03 2381
4865.69 2339
4866.35 2486
4867.01 2396
4867.67 2158
4868.32 2151
4868.98 2222
4869.64 2102
4870.30 2151
4870.96 2108
4871.62 2132
4872.27 2121
4872.93 2144
4873.59 2342
4874.25 2284
4874.91 2145
4875.57 2103
4876.22 2154
4876.88 2172
4877.54 2150
4878.20 2161
4878.86 2076
4879.52 1940
4880.18 2092
4880.84 1973
4881.49 1978
4882.15 1941
4882.81 1850
4883.47 1846
4884.13 1722
4884.79 2013
4885.45 1781
4886.11 1858
4886.77 1877
4887.43 1899
4888.09 1945
4888.75 1828
4889.41 2004
4890.07 1983
4890.72 2010
4891.38 1890
4892.04 1852
4892.70 1747
4893.36 1592
4894.02 1573
4894.68 1632
4895.34 1760
4896.00 1761
4896.66 1643
4897.32 1599
4897.98 1703
4898.64 1702
4899.30 1654
4899.96 1758
4900.62 1889
4901.28 1734
4901.94 1644
4902.60 1531
4903.27 1559
4903.93 1719
4904.59 1644
4905.25 1596
4905.91 1429
4906.57 1671
4907.23 1585
4907.89 1548
4908.55 1611
4909.21 1642
4909.87 1532
4910.53 1547
4911.19 1522
4911.85 1420
4912.52 1521
4913.18 1478
4913.84 1457
4914.50 1591
4915.16 1467
4915.82 1494
4916.48 1550
4917.14 1438
4917.81 1433
4918.47 1488
4919.13 1475
4919.79 1423
4920.45 1358
4921.11 1335
4921.77 1417
4922.44 1411
4923.10 1373
4923.76 1427
4924.42 1308
4925.08 1281
4925.75 1314
4926.41 1391
4927.07 1413
4927.73 1466
4928.39 1302
4929.06 1321
4929.72 1363
4930.38 1391
4931.04 1403
4931.71 1335
4932.37 1350
4933.03 1334
4933.69 1272
4934.36 1189
4935.02 1319
4935.68 1380
4936.34 1344
4937.01 1355
4937.67 1191
4938.33 1336
4938.99 1417
4939.66 1379
4940.32 1373
4940.98 1398
4941.65 1416
4942.31 1364
4942.97 1330
4943.63 1355
4944.30 1363
4944.96 1414
4945.62 1352
4946.29 1249
4946.95 1272
4947.61 1306
4948.28 1233
4948.94 1266
4949.61 1312
4950.27 1217
4950.93 1276
4951.60 1326
4952.26 1309
4952.92 1316
4953.59 1395
4954.25 1477
4954.92 1433
4955.58 1255
4956.24 1347
4956.91 1440
4957.57 1256
4958.24 1218
4958.90 1228
4959.56 1238
4960.23 1300
4960.89 1356
4961.56 1456
4962.22 1494
4962.89 1434
4963.55 1314
4964.21 1357
4964.88 1265
4965.54 1356
4966.21 1451
4966.87 1421
4967.54 1370
4968.20 1204
4968.87 1358
4969.53 1342
4970.20 1291
4970.86 1175
4971.53 1201
4972.19 1366
4972.86 1218
4973.52 1300
4974.19 1310
4974.85 1260
4975.52 1326
4976.18 1361
4976.85 1386
4977.51 1380
4978.18 1293
4978.85 1499
4979.51 1358
4980.18 1322
4980.84 1401
4981.51 1345
4982.17 1328
4982.84 1413
4983.50 1425
4984.17 1443
4984.84 1492
4985.50 1473
4986.17 1410
4986.83 1424
4987.50 1620
4988.17 1675
4988.83 1768
4989.50 1729
4990.17 1688
4990.83 1620
4991.50 1479
4992.16 1444
4992.83 1418
4993.50 1467
4994.16 1347
4994.83 1299
4995.50 1287
4996.16 1249
4996.83 1221
4997.50 1280
4998.16 1162
4998.83 1179
4999.50 1081
5000.16 1095
5000.83 1158
5001.50 1228
5002.17 1237
5002.83 1311
5003.50 1226
5004.17 1249
5004.83 1276
5005.50 1331
5006.17 1375
5006.84 1370
5007.50 1245
5008.17 1318
5008.84 1341
5009.51 1295
5010.17 1252
5010.84 1405
5011.51 1308
5012.18 1308
5012.84 1254
5013.51 1310
5014.18 1382
5014.85 1287
5015.52 1210
5016.18 1280
5016.85 1311
5017.52 1302
5018.19 1264
5018.86 1288
5019.52 1317
5020.19 1368
5020.86 1312
5021.53 1297
5022.20 1305
5022.87 1351
5023.54 1386
5024.20 1289
5024.87 1293
5025.54 1326
5026.21 1317
5026.88 1410
5027.55 1374
5028.22 1227
5028.88 1271
5029.55 1331
5030.22 1390
5030.89 1439
5031.56 1335
5032.23 1360
5032.90 1307
5033.57 1145
5034.24 1210
5034.91 1332
5035.58 1296
5036.25 1315
5036.91 1243
5037.58 1226
5038.25 1174
5038.92 1195
5039.59 1218
5040.26 1227
5040.93 1258
5041.60 1179
5042.27 1210
5042.94 1317
5043.61 1229
5044.28 1225
5044.95 1196
5045.62 1215
5046.29 1273
5046.96 1227
5047.63 1237
5048.30 1252
5048.97 1159
5049.64 1155
5050.31 1221
5050.98 1205
5051.65 1181
5052.32 1257
5052.99 1286
5053.66 1247
5054.33 1174
5055.00 1178
5055.68 1195
5056.35 1271
5057.02 1272
5057.69 1334
5058.36 1299
5059.03 1322
5059.70 1273
5060.37 1161
5061.04 1182
5061.71 1238
5062.38 1239
5063.06 1300
5063.73 1321
5064.40 1296
5065.07 1273
5065.74 1189
5066.41 1236
5067.08 1226
5067.75 1200
5068.43 1250
5069.10 1191
5069.77 1222
5070.44 1267
5071.11 1226
5071.78 1179
5072.46 1293
5073.13 1277
5073.80 1243
5074.47 1291
5075.14 1185
5075.81 1225
5076.49 1388
5077.16 1437
5077.83 1356
5078.50 1399
5079.18 1479
5079.85 1326
5080.52 1245
5081.19 1212
5081.86 1184
5082.54 1214
5083.21 1214
5083.88 1224
5084.55 1294
5085.23 1297
5085.90 1275
5086.57 1300
5087.25 1370
5087.92 1454
5088.59 1437
5089.26 1463
5089.94 1427
5090.61 1373
5091.28 1415
5091.96 1576
5092.63 1549
5093.30 1413
5093.97 1347
5094.65 1460
5095.32 1374
5095.99 1320
5096.67 1331
5097.34 1296
5098.01 1146
5098.69 1213
5099.36 1221
5100.04 1223
5100.71 1226
5101.38 1283
5102.06 1280
5102.73 1213
5103.40 1232
5104.08 1332
5104.75 1258
5105.43 1305
5106.10 1280
5106.77 1271
5107.45 1292
5108.12 1251
5108.80 1258
5109.47 1274
5110.14 1328
5110.82 1306
5111.49 1311
5112.17 1343
5112.84 1291
5113.52 1355
5114.19 1320
5114.87 1225
5115.54 1255
5116.21 1258
5116.89 1428
5117.56 1404
5118.24 1352
5118.91 1343
5119.59 1333
5120.26 1282
5120.94 1463
5121.61 1395
5122.29 1320
5122.96 1292
5123.64 1306
5124.31 1311
5124.99 1241
5125.66 1272
5126.34 1431
5127.01 1431
5127.69 1444
5128.37 1277
5129.04 1326
5129.72 1302
5130.39 1303
5131.07 1385
5131.74 1417
5132.42 1413
5133.09 1423
5133.77 1308
5134.45 1323
5135.12 1275
5135.80 1267
5136.47 1316
5137.15 1225
5137.83 1149
5138.50 1173
5139.18 1205
5139.85 1183
5140.53 1221
5141.21 1308
5141.88 1265
5142.56 1200
5143.24 1163
5143.91 1222
5144.59 1184
5145.27 1171
5145.94 1225
5146.62 1226
5147.30 1133
5147.97 1102
5148.65 1211
5149.33 1179
5150.00 1105
5150.68 1024
5151.36 1096
5152.03 1108
5152.71 1194
5153.39 1183
5154.07 1076
5154.74 1064
5155.42 1107
5156.10 1066
5156.77 1020
5157.45 1213
5158.13 1161
5158.81 1123
5159.48 1159
5160.16 1155
5160.84 1137
5161.52 1274
5162.19 1295
5162.87 1172
5163.55 1134
5164.23 1160
5164.91 1376
5165.58 1266
5166.26 1328
5166.94 1221
5167.62 1258
5168.30 1229
5168.97 1257
5169.65 1268
5170.33 1219
5171.01 1161
5171.69 1098
5172.37 1048
5173.04 1199
5173.72 1187
5174.40 1071
5175.08 1133
5175.76 1103
5176.44 1074
5177.11 1079
5177.79 1172
5178.47 1238
5179.15 1270
5179.83 1292
5180.51 1237
5181.19 1229
5181.87 1253
5182.55 1202
5183.22 1280
5183.90 1318
5184.58 1261
5185.26 1170
5185.94 1233
5186.62 1253
5187.30 1282
5187.98 1198
5188.66 1083
5189.34 1046
5190.02 1160
5190.70 1199
5191.38 1168
5192.06 1184
5192.74 1168
5193.42 1148
5194.10 1162
5194.78 1326
5195.46 1302
5196.14 1140
5196.82 1177
5197.50 1216
5198.18 1195
5198.86 1211
5199.54 1167
5200.22 1195
5200.90 1262
5201.58 1285
5202.26 1225
5202.94 1171
5203.62 1178
5204.30 1180
5204.98 1163
5205.66 1255
5206.34 1232
5207.02 1243
5207.70 1267
5208.38 1353
5209.06 1288
5209.74 1269
5210.42 1227
5211.10 1193
5211.79 1192
5212.47 1208
5213.15 1200
5213.83 1091
5214.51 1218
5215.19 1236
5215.87 1186
5216.55 1245
5217.23 1233
5217.92 1254
5218.60 1306
5219.28 1236
5219.96 1289
5220.64 1269
5221.32 1271
5222.00 1292
5222.69 1291
5223.37 1303
5224.05 1164
5224.73 1269
5225.41 1256
5226.10 1207
5226.78 1198
5227.46 1312
5228.14 1198
5228.82 1271
5229.51 1301
5230.19 1236
5230.87 1208
5231.55 1264
5232.23 1273
5232.92 1172
5233.60 1154
5234.28 1276
5234.96 1248
5235.65 1221
5236.33 1277
5237.01 1238
5237.69 1324
5238.38 1354
5239.06 1336
5239.74 1301
5240.42 1259
5241.11 1252
5241.79 1258
5242.47 1155
5243.16 1185
5243.84 1152
5244.52 1197
5245.21 1234
5245.89 1293
5246.57 1289
5247.26 1236
5247.94 1205
5248.62 1291
5249.31 1313
5249.99 1295
5250.67 1330
5251.36 1404
5252.04 1147
5252.72 1191
5253.41 1224
5254.09 1192
5254.77 1227
5255.46 1151
5256.14 1192
5256.83 1228
5257.51 1143
5258.19 1167
5258.88 1303
5259.56 1354
5260.25 1224
5260.93 1300
5261.61 1264
5262.30 1302
5262.98 1162
5263.67 1259
5264.35 1369
5265.04 1335
5265.72 1401
5266.40 1243
5267.09 1272
5267.77 1325
5268.46 1321
5269.14 1226
5269.83 1195
5270.51 1261
5271.20 1219
5271.88 1232
5272.57 1252
5273.25 1351
5273.94 1184
5274.62 1233
5275.31 1371
5275.99 1184
5276.68 1272
5277.36 1208
5278.05 1187
5278.73 1264
5279.42 1415
5280.10 1341
5280.79 1173
5281.47 1228
5282.16 1305
5282.85 1305
5283.53 1203
5284.22 1236
5284.90 1294
5285.59 1291
5286.27 1223
5286.96 1230
5287.65 1282
5288.33 1264
5289.02 1214
5289.70 1187
5290.39 1268
5291.08 1219
5291.76 1266
5292.45 1342
5293.13 1189
5293.82 1247
5294.51 1317
5295.19 1329
5295.88 1324
5296.57 1346
5297.25 1373
5297.94 1275
5298.63 1496
5299.31 1521
5300.00 1318
5300.69 1368
5301.37 1454
5302.06 1517
5302.75 1411
5303.43 1346
5304.12 1431
5304.81 1330
5305.49 1344
5306.18 1347
5306.87 1253
5307.56 1332
5308.24 1276
5308.93 1332
5309.62 1431
5310.30 1306
5310.99 1299
5311.68 1270
5312.37 1177
5313.05 1240
5313.74 1217
5314.43 1300
5315.12 1385
5315.81 1348
5316.49 1348
5317.18 1464
5317.87 1369
5318.56 1416
5319.24 1427
5319.93 1460
5320.62 1462
5321.31 1354
5322.00 1321
5322.68 1282
5323.37 1322
5324.06 1328
5324.75 1325
5325.44 1236
5326.13 1310
5326.81 1286
5327.50 1291
5328.19 1342
5328.88 1332
5329.57 1208
5330.26 1302
5330.95 1251
5331.63 1249
5332.32 1335
5333.01 1464
5333.70 1376
5334.39 1246
5335.08 1332
5335.77 1347
5336.46 1308
5337.15 1287
5337.84 1339
5338.52 1326
5339.21 1265
5339.90 1237
5340.59 1378
5341.28 1383
5341.97 1345
5342.66 1308
5343.35 1343
5344.04 1272
5344.73 1390
5345.42 1455
5346.11 1417
5346.80 1467
5347.49 1557
5348.18 1544
5348.87 1649
5349.56 1443
5350.25 1534
5350.94 1593
5351.63 1557
5352.32 1484
5353.01 1403
5353.70 1445
5354.39 1513
5355.08 1490
5355.77 1278
5356.46 1260
5357.15 1274
5357.84 1340
5358.53 1288
5359.22 1311
5359.91 1276
5360.60 1262
5361.29 1304
5361.98 1203
5362.67 1214
5363.36 1256
5364.06 1257
5364.75 1221
5365.44 1330
5366.13 1302
5366.82 1203
5367.51 1201
5368.20 1239
5368.89 1209
5369.58 1308
5370.27 1230
5370.97 1116
5371.66 1164
5372.35 1113
5373.04 1236
5373.73 1272
5374.42 1265
5375.11 1173
5375.81 1125
5376.50 1068
5377.19 1248
5377.88 1178
5378.57 1102
5379.26 1164
5379.96 1127
5380.65 1200
5381.34 1163
5382.03 1205
5382.72 1153
5383.42 1237
5384.11 1299
5384.80 1223
5385.49 1212
5386.19 1359
5386.88 1384
5387.57 1384
5388.26 1424
5388.96 1324
5389.65 1301
5390.34 1351
5391.03 1232
5391.73 1264
5392.42 1252
5393.11 1338
5393.80 1315
5394.50 1228
5395.19 1286
5395.88 1249
5396.57 1252
5397.27 1255
5397.96 1201
5398.65 1157
5399.35 1144
5400.04 1173
5400.73 1266
5401.43 1183
5402.12 1196
5402.81 1185
5403.51 1213
5404.20 1328
5404.89 1333
5405.59 1266
5406.28 1308
5406.97 1327
5407.67 1334
5408.36 1332
5409.06 1283
5409.75 1303
5410.44 1287
5411.14 1262
5411.83 1185
5412.52 1253
5413.22 1362
5413.91 1346
5414.61 1208
5415.30 1239
5415.99 1413
5416.69 1255
5417.38 1196
5418.08 1240
5418.77 1180
5419.47 1279
5420.16 1241
5420.86 1364
5421.55 1390
5422.24 1257
5422.94 1261
5423.63 1275
5424.33 1342
5425.02 1250
5425.72 1238
5426.41 1336
5427.11 1319
5427.80 1278
5428.50 1331
5429.19 1347
5429.89 1362
5430.58 1382
5431.28 1342
5431.97 1257
5432.67 1357
5433.36 1464
5434.06 1413
5434.75 1522
5435.45 1475
5436.15 1263
5436.84 1367
5437.54 1475
5438.23 1474
5438.93 1365
5439.62 1426
5440.32 1470
5441.01 1438
5441.71 1366
5442.41 1519
5443.10 1428
5443.80 1540
5444.49 1454
5445.19 1495
5445.89 1574
5446.58 1569
5447.28 1514
5447.98 1530
5448.67 1580
5449.37 1502
5450.06 1524
5450.76 1518
5451.46 1497
5452.15 1599
5452.85 1484
5453.55 1431
5454.24 1544
5454.94 1553
5455.64 1530
5456.33 1445
5457.03 1617
5457.73 1583
5458.42 1573
5459.12 1542
5459.82 1487
5460.51 1547
5461.21 1678
5461.91 1613
5462.61 1544
5463.30 1451
5464.00 1601
5464.70 1757
5465.40 1703
5466.09 1679
5466.79 1735
5467.49 1612
5468.18 1622
5468.88 1541
5469.58 1567
5470.28 1732
5470.98 1796
5471.67 1755
5472.37 1595
5473.07 1779
5473.77 1870
5474.46 1854
5475.16 1907
5475.86 1900
5476.56 1928
5477.26 2191
5477.95 2372
5478.65 2359
5479.35 2379
5480.05 2415
5480.75 2318
5481.45 2306
5482.14 2150
5482.84 2207
5483.54 2211
5484.24 2112
5484.94 2058
5485.64 1913
5486.34 1965
5487.03 2011
5487.73 2052
5488.43 2083
5489.13 2038
5489.83 2035
5490.53 1985
5491.23 2133
5491.93 2243
5492.63 2101
5493.33 1949
5494.02 2036
5494.72 2102
5495.42 2290
5496.12 2469
5496.82 2584
5497.52 2784
5498.22 2927
5498.92 3021
5499.62 3200
5500.32 3429
5501.02 2953
5501.72 2906
5502.42 2721
5503.12 2545
5503.82 2310
5504.52 2266
5505.22 2136
5505.92 2070
5506.62 2014
5507.32 2017
5508.02 2059
5508.72 1919
5509.42 1791
5510.12 1762
5510.82 1918
5511.52 1897
5512.22 1832
5512.92 1714
5513.62 1735
5514.32 1824
5515.02 1798
5515.72 1671
5516.42 1719
5517.12 1807
5517.82 1748
5518.52 1677
5519.22 1610
5519.93 1653
5520.63 1663
5521.33 1626
5522.03 1560
5522.73 1554
5523.43 1486
5524.13 1428
5524.83 1556
5525.53 1568
5526.23 1477
5526.94 1443
5527.64 1534
5528.34 1545
5529.04 1472
5529.74 1469
5530.44 1642
5531.14 1626
5531.85 1406
5532.55 1358
5533.25 1418
5533.95 1436
5534.65 1514
5535.35 1445
5536.06 1423
5536.76 1465
5537.46 1475
5538.16 1514
5538.86 1469
5539.57 1502
5540.27 1543
5540.97 1422
5541.67 1416
5542.37 1529
5543.08 1387
5543.78 1424
5544.48 1391
5545.18 1445
5545.89 1425
5546.59 1443
5547.29 1493
5547.99 1343
5548.70 1446
5549.40 1396
5550.10 1373
5550.81 1363
5551.51 1303
5552.21 1464
5552.91 1460
5553.62 1397
5554.32 1348
5555.02 1324
5555.73 1360
5556.43 1434
5557.13 1334
5557.84 1324
5558.54 1302
5559.24 1374
5559.95 1310
5560.65 1350
5561.35 1338
5562.06 1400
5562.76 1371
5563.46 1331
5564.17 1244
5564.87 1211
5565.57 1288
5566.28 1308
5566.98 1472
5567.69 1422
5568.39 1494
5569.09 1489
5569.80 1394
5570.50 1426
5571.21 1405
5571.91 1332
5572.61 1300
5573.32 1279
5574.02 1375
5574.73 1465
5575.43 1405
5576.14 1331
5576.84 1252
5577.54 1177
5578.25 1329
5578.95 1312
5579.66 1277
5580.36 1289
5581.07 1269
5581.77 1267
5582.48 1300
5583.18 1375
5583.89 1277
5584.59 1228
5585.30 1259
5586.00 1244
5586.71 1257
5587.41 1191
5588.12 1259
5588.82 1265
5589.53 1305
5590.23 1241
5590.94 1242
5591.64 1188
5592.35 1186
5593.05 1280
5593.76 1291
5594.47 1181
5595.17 1291
5595.88 1303
5596.58 1278
5597.29 1314
5597.99 1221
5598.70 1211
5599.41 1234
5600.11 1276
5600.82 1266
5601.52 1247
5602.23 1293
5602.94 1336
5603.64 1242
5604.35 1343
5605.05 1393
5605.76 1315
5606.47 1382
5607.17 1338
5607.88 1257
5608.59 1250
5609.29 1262
5610.00 1280
5610.70 1269
5611.41 1264
5612.12 1300
5612.82 1329
5613.53 1247
5614.24 1297
5614.95 1289
5615.65 1279
5616.36 1259
5617.07 1225
5617.77 1331
5618.48 1234
5619.19 1284
5619.89 1277
5620.60 1170
5621.31 1142
5622.02 1141
5622.72 1266
5623.43 1249
5624.14 1268
5624.85 1229
5625.55 1272
5626.26 1266
5626.97 1328
5627.68 1311
5628.38 1352
5629.09 1299
5629.80 1191
5630.51 1203
5631.21 1315
5631.92 1390
5632.63 1223
5633.34 1189
5634.05 1214
5634.75 1411
5635.46 1336
5636.17 1367
5636.88 1457
5637.59 1374
5638.30 1394
5639.00 1334
5639.71 1417
5640.42 1322
5641.13 1295
5641.84 1353
5642.55 1424
5643.26 1429
5643.96 1395
5644.67 1272
5645.38 1318
5646.09 1418
5646.80 1365
5647.51 1290
5648.22 1298
5648.93 1256
5649.64 1289
5650.34 1412
5651.05 1346
5651.76 1332
5652.47 1344
5653.18 1380
5653.89 1437
5654.60 1403
5655.31 1503
5656.02 1516
5656.73 1465
5657.44 1516
5658.15 1539
5658.86 1451
5659.57 1406
5660.28 1433
5660.99 1387
5661.70 1413
5662.41 1374
5663.12 1399
5663.83 1241
5664.54 1378
5665.25 1384
5665.96 1420
5666.67 1320
5667.38 1362
5668.09 1373
5668.80 1399
5669.51 1313
5670.22 1282
5670.93 1376
5671.64 1215
5672.35 1299
5673.06 1284
5673.77 1302
5674.48 1187
5675.19 1217
5675.90 1244
5676.61 1238
5677.32 1273
5678.03 1287
5678.74 1277
5679.45 1258
5680.17 1311
5680.88 1356
5681.59 1232
5682.30 1364
5683.01 1360
5683.72 1253
5684.43 1227
5685.14 1256
5685.85 1299
5686.57 1300
5687.28 1311
5687.99 1270
5688.70 1207
5689.41 1197
5690.12 1267
5690.84 1331
5691.55 1303
5692.26 1305
5692.97 1319
5693.68 1232
5694.39 1256
5695.11 1262
5695.82 1188
5696.53 1294
5697.24 1354
5697.95 1344
5698.67 1337
5699.38 1195
5700.09 1177
5700.80 1249
5701.51 1356
5702.23 1292
5702.94 1272
5703.65 1351
5704.36 1256
5705.08 1247
5705.79 1141
5706.50 1227
5707.21 1272
5707.93 1148
5708.64 1177
5709.35 1193
5710.07 1181
5710.78 1192
5711.49 1170
5712.20 1222
5712.92 1267
5713.63 1274
5714.34 1328
5715.06 1168
5715.77 1158
5716.48 1186
5717.20 1237
5717.91 1283
5718.62 1230
5719.34 1315
5720.05 1356
5720.76 1180
5721.48 1258
5722.19 1275
5722.90 1273
5723.62 1211
5724.33 1348
5725.05 1471
5725.76 1363
5726.47 1439
5727.19 1432
5727.90 1352
5728.61 1522
5729.33 1362
5730.04 1270
5730.76 1308
5731.47 1233
5732.19 1275
5732.90 1276
5733.61 1260
5734.33 1284
5735.04 1352
5735.76 1320
5736.47 1190
5737.19 1164
5737.90 1282
5738.61 1151
5739.33 1191
5740.04 1259
5740.76 1337
5741.47 1226
5742.19 1264
5742.90 1222
5743.62 1300
5744.33 1357
5745.05 1241
5745.76 1289
5746.48 1325
5747.19 1257
5747.91 1256
5748.62 1171
5749.34 1334
5750.05 1193
5750.77 1186
5751.49 1308
5752.20 1304
5752.92 1239
5753.63 1163
5754.35 1170
5755.06 1260
5755.78 1221
5756.49 1294
5757.21 1235
5757.93 1304
5758.64 1234
5759.36 1189
5760.07 1257
5760.79 1239
5761.51 1426
5762.22 1323
5762.94 1273
5763.65 1291
5764.37 1241
5765.09 1284
5765.80 1367
5766.52 1416
5767.24 1332
5767.95 1200
5768.67 1194
5769.39 1241
5770.10 1372
5770.82 1206
5771.53 1299
5772.25 1213
5772.97 1380
5773.69 1348
5774.40 1402
5775.12 1360
5775.84 1265
5776.55 1298
5777.27 1293
5777.99 1414
5778.70 1382
5779.42 1367
5780.14 1364
5780.86 1369
5781.57 1385
5782.29 1385
5783.01 1356
5783.72 1433
5784.44 1374
5785.16 1368
5785.88 1478
5786.59 1372
5787.31 1271
5788.03 1311
5788.75 1460
5789.47 1423
5790.18 1350
5790.90 1392
5791.62 1423
5792.34 1329
5793.06 1403
5793.77 1621
5794.49 1606
5795.21 1463
5795.93 1554
5796.65 1613
5797.36 1822
5798.08 1783
5798.80 1896
5799.52 1997
5800.24 2086
5800.96 2120
5801.67 2404
5802.39 2221
5803.11 2160
5803.83 2120
5804.55 1966
5805.27 1867
5805.99 1830
5806.71 1840
5807.42 1665
5808.14 1620
5808.86 1675
5809.58 1576
5810.30 1533
5811.02 1442
5811.74 1562
5812.46 1540
5813.18 1547
5813.90 1507
5814.62 1462
5815.34 1648
5816.05 1535
5816.77 1627
5817.49 1597
5818.21 1634
5818.93 1662
5819.65 1606
5820.37 1525
5821.09 1424
5821.81 1587
5822.53 1516
5823.25 1635
5823.97 1566
5824.69 1594
5825.41 1509
5826.13 1458
5826.85 1595
5827.57 1458
5828.29 1453
5829.01 1595
5829.73 1545
5830.45 1414
5831.17 1418
5831.89 1535
5832.61 1527
5833.33 1436
5834.05 1458
5834.78 1572
5835.50 1471
5836.22 1318
5836.94 1425
5837.66 1436
5838.38 1516
5839.10 1566
5839.82 1452
5840.54 1457
5841.26 1466
5841.98 1424
5842.70 1469
5843.43 1505
5844.15 1413
5844.87 1482
5845.59 1342
5846.31 1380
5847.03 1339
5847.75 1434
5848.47 1455
5849.20 1620
5849.92 1474
5850.64 1377
5851.36 1441
5852.08 1391
5852.80 1441
5853.53 1500
5854.25 1499
5854.97 1470
5855.69 1547
5856.41 1440
5857.14 1503
5857.86 1424
5858.58 1512
5859.30 1501
5860.02 1435
5860.75 1488
5861.47 1343
5862.19 1379
5862.91 1582
5863.64 1546
5864.36 1516
5865.08 1471
5865.80 1499
5866.52 1454
5867.25 1454
5867.97 1480
5868.69 1449
5869.42 1508
5870.14 1507
5870.86 1527
5871.58 1616
5872.31 1595
5873.03 1596
5873.75 1496
5874.48 1437
5875.20 1455
5875.92 1432
5876.65 1409
5877.37 1482
5878.09 1477
5878.81 1558
5879.54 1517
5880.26 1586
5880.99 1625
5881.71 1541
5882.43 1475
5883.16 1596
5883.88 1559
5884.60 1506
5885.33 1563
5886.05 1488
5886.77 1508
5887.50 1498
5888.22 1601
5888.95 1548
5889.67 1641
5890.39 1618
5891.12 1584
5891.84 1407
5892.57 1400
5893.29 1441
5894.01 1550
5894.74 1631
5895.46 1534
5896.19 1495
5896.91 1494
5897.64 1562
5898.36 1635
5899.09 1552
5899.81 1677
5900.53 1604
5901.26 1531
5901.98 1510
5902.71 1564
5903.43 1704
5904.16 1701
5904.88 1623
5905.61 1693
5906.33 1775
5907.06 1670
5907.78 1735
5908.51 1748
5909.23 1739
5909.96 1804
5910.68 1847
5911.41 1680
5912.14 1780
5912.86 1703
5913.59 1714
5914.31 1786
5915.04 1764
5915.76 1716
5916.49 1814
5917.21 1897
5917.94 1832
5918.67 1831
5919.39 1844
5920.12 1936
5920.84 1846
5921.57 1883
5922.29 1894
5923.02 1802
5923.75 1869
5924.47 1861
5925.20 2005
5925.93 1883
5926.65 1912
5927.38 1966
5928.10 1886
5928.83 2076
5929.56 2023
5930.28 2098
5931.01 2098
5931.74 2086
5932.46 2245
5933.19 2137
5933.92 2244
5934.64 2227
5935.37 2334
5936.10 2410
5936.82 2352
5937.55 2390
5938.28 2467
5939.00 2385
5939.73 2437
5940.46 2627
5941.19 2544
5941.91 2711
5942.64 2684
5943.37 2591
5944.09 2646
5944.82 2624
5945.55 2653
5946.28 2555
5947.00 2522
5947.73 2787
5948.46 2858
5949.19 2965
5949.92 2916
5950.64 3021
5951.37 3202
5952.10 3110
5952.83 3062
5953.55 3065
5954.28 3170
5955.01 3118
5955.74 2964
5956.47 3136
5957.19 3111
5957.92 3229
5958.65 3282
5959.38 3189
5960.11 3317
5960.84 3237
5961.56 3302
5962.29 3334
5963.02 3530
5963.75 3694
5964.48 3818
5965.21 3934
5965.94 3831
5966.66 3837
5967.39 3969
5968.12 4134
5968.85 4038
5969.58 4005
5970.31 3751
5971.04 3753
5971.77 3557
5972.50 3608
5973.22 3633
5973.95 3683
5974.68 3686
5975.41 3803
5976.14 3692
5976.87 3819
5977.60 4033
5978.33 4041
5979.06 3969
5979.79 4129
5980.52 4122
5981.25 4068
5981.98 4158
5982.71 4286
5983.44 4312
5984.17 4096
5984.90 4258
5985.63 4182
5986.36 4067
5987.09 4235
5987.82 4265
5988.55 4174
5989.28 4152
5990.01 4083
5990.74 4180
5991.47 4124
5992.20 4328
5992.93 4354
5993.66 4222
5994.39 4187
5995.12 4231
5995.85 4193
5996.58 4329
5997.31 4309
5998.04 4332
5998.77 4342
5999.50 4219
6000.23 4444
6000.96 4474
6001.69 4309
6002.42 4208
6003.16 4141
6003.89 4160
6004.62 4265
6005.35 4215
6006.08 4615
6006.81 4989
6007.54 5091
6008.27 5615
6009.00 6168
6009.74 6845
6010.47 7559
6011.20 8243
6011.93 8540
6012.66 9059
6013.39 8914
6014.13 8735
6014.86 8367
6015.59 7573
6016.32 7161
6017.05 6650
6017.78 6017
6018.52 5256
6019.25 4726
6019.98 4530
6020.71 4078
6021.44 3968
6022.18 3658
6022.91 3588
6023.64 3546
6024.37 3394
6025.10 3396
6025.84 3466
6026.57 3210
6027.30 3360
6028.03 3336
6028.77 3260
6029.50 3141
6030.23 3156
6030.96 3097
6031.70 3081
6032.43 3291
6033.16 3140
6033.90 3186
6034.63 3191
6035.36 3121
6036.09 2999
6036.83 3161
6037.56 3162
6038.29 3262
6039.03 3231
6039.76 3307
6040.49 3234
6041.23 3178
6041.96 3305
6042.69 3423
6043.43 3420
6044.16 3358
6044.89 3428
6045.63 3659
6046.36 3558
6047.09 3633
6047.83 3720
6048.56 3903
6049.29 3931
6050.03 3985
6050.76 4250
6051.50 4440
6052.23 4576
6052.96 4544
6053.70 4327
6054.43 4107
6055.17 3887
6055.90 3842
6056.63 3749
6057.37 3663
6058.10 3613
6058.84 3744
6059.57 3527
6060.31 3410
6061.04 3497
6061.77 3530
6062.51 3469
6063.24 3291
6063.98 3250
6064.71 3219
6065.45 3188
6066.18 3376
6066.92 3400
6067.65 3357
6068.39 3264
6069.12 3289
6069.86 3231
6070.59 3041
6071.33 2917
6072.06 2965
6072.80 3185
6073.53 3006
6074.27 3088
6075.00 3053
6075.74 2787
6076.47 2797
6077.21 2918
6077.95 2969
6078.68 3046
6079.42 2891
6080.15 2820
6080.89 2662
6081.62 2627
6082.36 2788
6083.09 2654
6083.83 2746
6084.57 2770
6085.30 2624
6086.04 2747
6086.77 2797
6087.51 2766
6088.25 2672
6088.98 2652
6089.72 2787
6090.46 2891
6091.19 2878
6091.93 2895
6092.66 2917
6093.40 2826
6094.14 2800
6094.87 2633
6095.61 2774
6096.35 2686
6097.08 2612
6097.82 2542
6098.56 2534
6099.29 2662
6100.03 2566
6100.77 2499
6101.50 2500
6102.24 2593
6102.98 2323
6103.72 2422
6104.45 2347
6105.19 2284
6105.93 2417
6106.66 2374
6107.40 2363
6108.14 2344
6108.88 2493
6109.61 2514
6110.35 2507
6111.09 2556
6111.83 2353
6112.56 2417
6113.30 2402
6114.04 2405
6114.78 2523
6115.51 2614
6116.25 2541
6116.99 2585
6117.73 2585
6118.47 2451
6119.20 2501
6119.94 2642
6120.68 2516
6121.42 2558
6122.16 2619
6122.89 2507
6123.63 2563
6124.37 2636
6125.11 2714
6125.85 2773
6126.59 2687
6127.32 2616
6128.06 2716
6128.80 2739
6129.54 2669
6130.28 2755
6131.02 2691
6131.76 2705
6132.49 2859
6133.23 2841
6133.97 2741
6134.71 2678
6135.45 2818
6136.19 2767
6136.93 2733
6137.67 2769
6138.41 2754
6139.15 2839
6139.88 2770
6140.62 2824
6141.36 2811
6142.10 2980
6142.84 2946
6143.58 2940
6144.32 2779
6145.06 2882
6145.80 2858
6146.54 3110
6147.28 3034
6148.02 3143
6148.76 3069
6149.50 3052
6150.24 3111
6150.98 3255
6151.72 3221
6152.46 3242
6153.20 3335
6153.94 3177
6154.68 3216
6155.42 3165
6156.16 3232
6156.90 3236
6157.64 3255
6158.38 3359
6159.12 3413
6159.86 3499
6160.60 3456
6161.34 3597
6162.08 3805
6162.82 4000
6163.56 4067
6164.30 4201
6165.05 4339
6165.79 4295
6166.53 4526
6167.27 4455
6168.01 4407
6168.75 4410
6169.49 4302
6170.23 4159
6170.97 4268
6171.71 4082
6172.46 4146
6173.20 4139
6173.94 3980
6174.68 3931
6175.42 3905
6176.16 3975
6176.90 4080
6177.64 4100
6178.39 4200
6179.13 4112
6179.87 4058
6180.61 4202
6181.35 4519
6182.09 4277
6182.84 4489
6183.58 4377
6184.32 4308
6185.06 4483
6185.80 4445
6186.55 4507
6187.29 4480
6188.03 4645
6188.77 4778
6189.52 4622
6190.26 4836
6191.00 4937
6191.74 5037
6192.48 5233
6193.23 5222
6193.97 5276
6194.71 5163
6195.45 5299
6196.20 5190
6196.94 5288
6197.68 5202
6198.43 5391
6199.17 5111
6199.91 5077
6200.65 5367
6201.40 5495
6202.14 6269
6202.88 6718
6203.63 7418
6204.37 8650
6205.11 10097
6205.86 11350
6206.60 13175
6207.34 14458
6208.09 14949
6208.83 15343
6209.57 15459
6210.32 14941
6211.06 13961
6211.80 12369
6212.55 10868
6213.29 9617
6214.03 8114
6214.78 7261
6215.52 6353
6216.26 5675
6217.01 5124
6217.75 4698
6218.50 4541
6219.24 4369
6219.98 4486
6220.73 4445
6221.47 4489
6222.22 4680
6222.96 4686
6223.71 4676
6224.45 4629
6225.19 4552
6225.94 4312
6226.68 4047
6227.43 3904
6228.17 3750
6228.92 3594
6229.66 3515
6230.41 3531
6231.15 3212
6231.90 3413
6232.64 3258
6233.39 3459
6234.13 3373
6234.87 3430
6235.62 3560
6236.36 3568
6237.11 3957
6237.86 4185
6238.60 4005
6239.35 4183
6240.09 4184
6240.84 4078
6241.58 3922
6242.33 3922
6243.07 3844
6243.82 3676
6244.56 3683
6245.31 3942
6246.05 3795
6246.80 3839
6247.55 3691
6248.29 3735
6249.04 3659
6249.78 3668
6250.53 3575
6251.27 3465
6252.02 3521
6252.77 3478
6253.51 3385
6254.26 3466
6255.01 3372
6255.75 3398
6256.50 3396
6257.24 3455
6257.99 3488
6258.74 3327
6259.48 3329
6260.23 3409
6260.98 3385
6261.72 3392
6262.47 3291
6263.22 3062
6263.96 3154
6264.71 3248
6265.46 3150
6266.20 3194
6266.95 3236
6267.70 3125
6268.44 3061
6269.19 3066
6269.94 2996
6270.68 2974
6271.43 2932
6272.18 3010
6272.93 2973
6273.67 2976
6274.42 2912
6275.17 2877
6275.92 2989
6276.66 3141
6277.41 3208
6278.16 3130
6278.91 3028
6279.65 3016
6280.40 2957
6281.15 3017
6281.90 2880
6282.64 2805
6283.39 2730
6284.14 2670
6284.89 2540
6285.64 2435
6286.38 2388
6287.13 2526
6287.88 2537
6288.63 2501
6289.38 2413
6290.12 2491
6290.87 2389
6291.62 2337
6292.37 2430
6293.12 2412
6293.87 2391
6294.61 2270
6295.36 2282
6296.11 2232
6296.86 2456
6297.61 2388
6298.36 2279
6299.11 2282
6299.86 2365
6300.60 2458
6301.35 2390
6302.10 2271
6302.85 2289
6303.60 2360
6304.35 2252
6305.10 2361
6305.85 2291
6306.60 2276
6307.35 2241
6308.10 2330
6308.85 2208
6309.59 2306
6310.34 2371
6311.09 2284
6311.84 2241
6312.59 2299
6313.34 2298
6314.09 2351
6314.84 2365
6315.59 2284
6316.34 2223
6317.09 2314
6317.84 2275
6318.59 2132
6319.34 2235
6320.09 2153
6320.84 2012
6321.59 2042
6322.34 2017
6323.09 2117
6323.84 1979
6324.59 2034
6325.34 1927
6326.09 1963
6326.84 1948
6327.59 1960
6328.34 1861
6329.09 1922
6329.85 1815
6330.60 1781
6331.35 1917
6332.10 1881
6332.85 2081
6333.60 2064
6334.35 1932
6335.10 1855
6335.85 1919
6336.60 1852
6337.35 1814
6338.10 1881
6338.86 1969
6339.61 1923
6340.36 1840
6341.11 1983
6341.86 1913
6342.61 1839
6343.36 1850
6344.12 1881
6344.87 2014
6345.62 2051
6346.37 2039
6347.12 2036
6347.87 2089
6348.62 2154
6349.38 2070
6350.13 2090
6350.88 2094
6351.63 2110
6352.38 2039
6353.14 2068
6353.89 1969
6354.64 2121
6355.39 2110
6356.14 2085
6356.90 2151
6357.65 1987
6358.40 1925
6359.15 1876
6359.91 1907
6360.66 1897
6361.41 1882
6362.16 1906
6362.92 1863
6363.67 1859
6364.42 1947
6365.17 1991
6365.93 1902
6366.68 1935
6367.43 1944
6368.19 1873
6368.94 1877
6369.69 1960
6370.44 1781
6371.20 1821
6371.95 1873
6372.70 1828
6373.46 1875
6374.21 1855
6374.96 1888
6375.72 1845
6376.47 1814
6377.22 1916
6377.98 1988
6378.73 1921
6379.48 1894
6380.24 2021
6380.99 1886
6381.75 1850
6382.50 2002
6383.25 1918
6384.01 1789
6384.76 1983
6385.51 1853
6386.27 1773
6387.02 1938
6387.78 1822
6388.53 1810
6389.28 1862
6390.04 1886
6390.79 1835
6391.55 1790
6392.30 1762
6393.06 1768
6393.81 1825
6394.56 1714
6395.32 1821
6396.07 1904
6396.83 1794
6397.58 1917
6398.34 1756
6399.09 1701
6399.85 1808
6400.60 1882
6401.36 1843
6402.11 1861
6402.87 1846
6403.62 1939
6404.38 1965
6405.13 1916
6405.89 1852
6406.64 1849
6407.40 1939
6408.15 1951
6408.91 1858
6409.66 1890
6410.42 1929
6411.17 2009
6411.93 1949
6412.68 1892
6413.44 1973
6414.20 1986
6414.95 1984
6415.71 1965
6416.46 1957
6417.22 1840
6417.97 1923
6418.73 2000
6419.49 1929
6420.24 2009
6421.00 2076
6421.75 2056
6422.51 2025
6423.27 2110
6424.02 1942
6424.78 2060
6425.54 1980
6426.29 1893
6427.05 1993
6427.80 2019
6428.56 2064
6429.32 2055
6430.07 2176
6430.83 2048
6431.59 2063
6432.34 2091
6433.10 2026
6433.86 2050
6434.61 2050
6435.37 2197
6436.13 2198
6436.88 2001
6437.64 2201
6438.40 2191
6439.16 2267
6439.91 2083
6440.67 2107
6441.43 2121
6442.18 2047
6442.94 2116
6443.70 2162
6444.46 2275
6445.21 2247
6445.97 2159
6446.73 2196
6447.49 2060
6448.24 2214
6449.00 2151
6449.76 2258
6450.52 2302
6451.28 2376
6452.03 2348
6452.79 2372
6453.55 2354
6454.31 2451
6455.06 2439
6455.82 2402
6456.58 2458
6457.34 2470
6458.10 2471
6458.86 2507
6459.61 2422
6460.37 2410
6461.13 2378
6461.89 2539
6462.65 2528
6463.41 2508
6464.16 2626
6464.92 2566
6465.68 2640
6466.44 2555
6467.20 2637
6467.96 2821
6468.72 2873
6469.48 2797
6470.23 2837
6470.99 2796
6471.75 2915
6472.51 3002
6473.27 3002
6474.03 2970
6474.79 3034
6475.55 3085
6476.31 2928
6477.07 3035
6477.83 3185
6478.59 3020
6479.35 3074
6480.10 3008
6480.86 3154
6481.62 3252
6482.38 3295
6483.14 3336
6483.90 3375
6484.66 3418
6485.42 3576
6486.18 3594
6486.94 3627
6487.70 3485
6488.46 3425
6489.22 3647
6489.98 3693
6490.74 3748
6491.50 3871
6492.26 3957
6493.02 4083
6493.78 4093
6494.54 3865
6495.30 4060
6496.06 4250
6496.82 4288
6497.59 4278
6498.35 4293
6499.11 4270
6499.87 4208
6500.63 4131
6501.39 4148
6502.15 4197
6502.91 4184
6503.67 4209
6504.43 4316
6505.19 4455
6505.95 4630
6506.71 4415
6507.48 4557
6508.24 4792
6509.00 4913
6509.76 4817
6510.52 4728
6511.28 5035
6512.04 5080
6512.80 4861
6513.57 5001
6514.33 4987
6515.09 4989
6515.85 4848
6516.61 4997
6517.37 5076
6518.14 5022
6518.90 5120
6519.66 5618
6520.42 5468
6521.18 5626
6521.95 6049
6522.71 6406
6523.47 6589
6524.23 6964
6524.99 7395
6525.76 7577
6526.52 7874
6527.28 7975
6528.04 7974
6528.80 7596
6529.57 7991
6530.33 8166
6531.09 8438
6531.85 9094
6532.62 9967
6533.38 11141
6534.14 11808
6534.91 12854
6535.67 13642
6536.43 13470
6537.19 12932
6537.96 12369
6538.72 11277
6539.48 9995
6540.25 8698
6541.01 7889
6541.77 6854
6542.53 6021
6543.30 5263
6544.06 4756
6544.82 4618
6545.59 4422
6546.35 4265
6547.11 4080
6547.88 4132
6548.64 4062
6549.41 3941
6550.17 4018
6550.93 3806
6551.70 3813
6552.46 3650
6553.22 3628
6553.99 3794
6554.75 3703
6555.52 3727
6556.28 3587
6557.04 3617
6557.81 3609
6558.57 3779
6559.34 3735
6560.10 3760
6560.86 3920
6561.63 3964
6562.39 3954
6563.16 3935
6563.92 4001
6564.69 4213
6565.45 4041
6566.21 4133
6566.98 4096
6567.74 4249
6568.51 4217
6569.27 4146
6570.04 4318
6570.80 4334
6571.57 4606
6572.33 4627
6573.10 4492
6573.86 4566
6574.63 4615
6575.39 4597
6576.16 4644
6576.92 4567
6577.69 4547
6578.45 4381
6579.22 4437
6579.98 4576
6580.75 4650
6581.51 4508
6582.28 4502
6583.05 4564
6583.81 4423
6584.58 4561
6585.34 4431
6586.11 4576
6586.87 4597
6587.64 4446
6588.41 4550
6589.17 4694
6589.94 4871
6590.70 4871
6591.47 4920
6592.24 5150
6593.00 5320
6593.77 5295
6594.53 5325
6595.30 5153
6596.07 5098
6596.83 5007
6597.60 4830
6598.37 4709
6599.13 4505
6599.90 4456
6600.66 4222
6601.43 4260
6602.20 4252
6602.96 4265
6603.73 4433
6604.50 4500
6605.26 4490
6606.03 4715
6606.80 4687
6607.57 4675
6608.33 4904
6609.10 4839
6609.87 4802
6610.63 4619
6611.40 4470
6612.17 4093
6612.94 4023
6613.70 4000
6614.47 3782
6615.24 3644
6616.00 3549
6616.77 3467
6617.54 3334
6618.31 3383
6619.08 3293
6619.84 3201
6620.61 3252
6621.38 3277
6622.15 3264
6622.91 3347
6623.68 3158
6624.45 3294
6625.22 3101
6625.99 3175
6626.75 3111
6627.52 3022
6628.29 3133
6629.06 3209
6629.83 3381
6630.59 3521
6631.36 3688
6632.13 3947
6632.90 3970
6633.67 4110
6634.44 4278
6635.21 4009
6635.97 3850
6636.74 3933
6637.51 3913
6638.28 3618
6639.05 3492
6639.82 3325
6640.59 3106
6641.36 3075
6642.12 2982
6642.89 3011
6643.66 2931
6644.43 2795
6645.20 2830
6645.97 2869
6646.74 2864
6647.51 3015
6648.28 2872
6649.05 2868
6649.82 2902
6650.59 3056
6651.36 3010
6652.12 2956
6652.89 3014
6653.66 2922
6654.43 2837
6655.20 2830
6655.97 2778
6656.74 2743
6657.51 2727
6658.28 2617
6659.05 2725
6659.82 2712
6660.59 2670
6661.36 2808
6662.13 2713
6662.90 2682
6663.67 2738
6664.44 2720
6665.21 2653
6665.98 2671
6666.75 2694
6667.52 2709
6668.30 2668
6669.07 2636
6669.84 2751
6670.61 2706
6671.38 2777
6672.15 2793
6672.92 2733
6673.69 2680
6674.46 2634
6675.23 2693
6676.00 2661
6676.77 2806
6677.54 2654
6678.32 2704
6679.09 2748
6679.86 2793
6680.63 2949
6681.40 3050
6682.17 3042
6682.94 3215
6683.71 3269
6684.49 2986
6685.26 2951
6686.03 3014
6686.80 3046
6687.57 2824
6688.34 2735
6689.11 2555
6689.89 2399
6690.66 2420
6691.43 2525
6692.20 2475
6692.97 2485
6693.75 2346
6694.52 2529
6695.29 2539
6696.06 2395
6696.83 2397
6697.61 2332
6698.38 2236
6699.15 2496
6699.92 2392
6700.70 2391
6701.47 2471
6702.24 2347
6703.01 2414
6703.79 2358
6704.56 2265
6705.33 2363
6706.10 2271
6706.88 2430
6707.65 2338
6708.42 2430
6709.19 2292
6709.97 2174
6710.74 2132
6711.51 2279
6712.29 2241
6713.06 2204
6713.83 2114
6714.61 2154
6715.38 2173
6716.15 2205
6716.92 2131
6717.70 2221
6718.47 2038
6719.24 2035
6720.02 2150
6720.79 2078
6721.57 2127
6722.34 2207
6723.11 2235
6723.89 2133
6724.66 2194
6725.43 1997
6726.21 2114
6726.98 2160
6727.76 2231
6728.53 2190
6729.30 2099
6730.08 2189
6730.85 2172
6731.63 2087
6732.40 2283
6733.17 2361
6733.95 2313
6734.72 2174
6735.50 2194
6736.27 2228
6737.05 2304
6737.82 2275
6738.59 2210
6739.37 2233
6740.14 2150
6740.92 2199
6741.69 2294
6742.47 2341
6743.24 2384
6744.02 2313
6744.79 2439
6745.57 2397
6746.34 2412
6747.12 2498
6747.89 2488
6748.67 2674
6749.44 2708
6750.22 2755
6750.99 2833
6751.77 2920
6752.54 2765
6753.32 2647
6754.09 2709
6754.87 2689
6755.65 2398
6756.42 2392
6757.20 2280
6757.97 2260
6758.75 2279
6759.52 2213
6760.30 2209
6761.08 2204
6761.85 2110
6762.63 2165
6763.40 2179
6764.18 2142
6764.96 2187
6765.73 2230
6766.51 2210
6767.28 2115
6768.06 2104
6768.84 2042
6769.61 2095
6770.39 2130
6771.17 2037
6771.94 2158
6772.72 2043
6773.50 2181
6774.27 2116
6775.05 2052
6775.82 2094
6776.60 2086
6777.38 1931
6778.16 1947
6778.93 1940
6779.71 2033
6780.49 1989
6781.26 2070
6782.04 1979
6782.82 2017
6783.59 1834
6784.37 1842
6785.15 1896
6785.93 1870
6786.70 1947
6787.48 1906
6788.26 1816
6789.04 1809
6789.81 1758
6790.59 1800
6791.37 1903
6792.15 1829
6792.92 1757
6793.70 1869
6794.48 1936
6795.26 1852
6796.03 1804
6796.81 1908
6797.59 1949
6798.37 1899
6799.15 1850
6799.92 1984
6800.70 1954
6801.48 1938
6802.26 1881
6803.04 1974
6803.81 2002
6804.59 2133
6805.37 1986
6806.15 2143
6806.93 2004
6807.71 1959
6808.49 1980
6809.26 1895
6810.04 1969
6810.82 1850
6811.60 1911
6812.38 1961
6813.16 1978
6813.94 1967
6814.72 1856
6815.49 1974
6816.27 1965
6817.05 1979
6817.83 2048
6818.61 1836
6819.39 1853
6820.17 1898
6820.95 1846
6821.73 1882
6822.51 1845
6823.29 1904
6824.07 1941
6824.85 1857
6825.62 1918
6826.40 1872
6827.18 1847
6827.96 1790
6828.74 1977
6829.52 1981
6830.30 1939
6831.08 1805
6831.86 1901
6832.64 1834
6833.42 1904
6834.20 1864
6834.98 1908
6835.76 1912
6836.54 1956
6837.32 1928
6838.10 1862
6838.88 1851
6839.66 1876
6840.44 1873
6841.22 1924
6842.01 1951
6842.79 1825
6843.57 1789
6844.35 1830
6845.13 1894
6845.91 2056
6846.69 2318
6847.47 2417
6848.25 2523
6849.03 2517
6849.81 2573
6850.59 2722
6851.37 2606
6852.16 2636
6852.94 2556
6853.72 2455
6854.50 2328
6855.28 2232
6856.06 2231
6856.84 2236
6857.62 2183
6858.41 2073
6859.19 2057
6859.97 2120
6860.75 2073
6861.53 2061
6862.31 2103
6863.09 2174
6863.88 2210
6864.66 2220
6865.44 2243
6866.22 2218
6867.00 2224
6867.79 2272
6868.57 2243
6869.35 2217
6870.13 2206
6870.91 2173
6871.70 2245
6872.48 2187
6873.26 2157
6874.04 2174
6874.83 2293
6875.61 2348
6876.39 2315
6877.17 2181
6877.96 2414
6878.74 2269
6879.52 2351
6880.30 2374
6881.09 2555
6881.87 2575
6882.65 2631
6883.43 2844
6884.22 3003
6885.00 3124
6885.78 3422
6886.57 3595
6887.35 3542
6888.13 3657
6888.92 3678
6889.70 3477
6890.48 3217
6891.26 3147
6892.05 2892
6892.83 2772
6893.62 2557
6894.40 2739
6895.18 2709
6895.97 2570
6896.75 2568
6897.53 2646
6898.32 2589
6899.10 2749
6899.88 2702
6900.67 2869
6901.45 2704
6902.24 2777
6903.02 2927
6903.80 2759
6904.59 2738
6905.37 2606
6906.16 2694
6906.94 2668
6907.72 2646
6908.51 2679
6909.29 2628
6910.08 2623
6910.86 2700
6911.65 2666
6912.43 2661
6913.21 2638
6914.00 2645
6914.78 2634
6915.57 2586
6916.35 2690
6917.14 2722
6917.92 2619
6918.71 2658
6919.49 2619
6920.28 2820
6921.06 2760
6921.85 2729
6922.63 2734
6923.42 2682
6924.20 2841
6924.99 2965
6925.77 2824
6926.56 2963
6927.34 2871
6928.13 2903
6928.91 2747
6929.70 2799
6930.49 2905
6931.27 2981
6932.06 3047
6932.84 2912
6933.63 2911
6934.41 3071
6935.20 3141
6935.99 3194
6936.77 3115
6937.56 3295
6938.34 3339
6939.13 3401
6939.92 3720
6940.70 3828
6941.49 3788
6942.27 3862
6943.06 3931
6943.85 3985
6944.63 4165
6945.42 4118
6946.21 4133
6946.99 4190
6947.78 4256
6948.57 4140
6949.35 3945
6950.14 3829
6950.92 3608
6951.71 3727
6952.50 3657
6953.29 3519
6954.07 3569
6954.86 3634
6955.65 3642
6956.43 3658
6957.22 3649
6958.01 3504
6958.79 3584
6959.58 3662
6960.37 3863
6961.16 3731
6961.94 3587
6962.73 3956
6963.52 3902
6964.31 4070
6965.09 4227
6965.88 4364
6966.67 4425
6967.46 4666
6968.24 4793
6969.03 4734
6969.82 4820
6970.61 5032
6971.39 4894
6972.18 4817
6972.97 4796
6973.76 4991
6974.55 4954
6975.33 4743
6976.12 4881
6976.91 4985
6977.70 5056
6978.49 5257
6979.27 5845
6980.06 6818
6980.85 7787
6981.64 8827
6982.43 10244
6983.22 11697
6984.01 13059
6984.79 13746
6985.58 13844
6986.37 13292
6987.16 12096
6987.95 11031
6988.74 10060
6989.53 8821
6990.32 7587
6991.10 6681
6991.89 5493
6992.68 5172
6993.47 4709
6994.26 4232
6995.05 3948
6995.84 3809
6996.63 3886
6997.42 3768
6998.21 3646
6999.00 3665
6999.79 3683
7000.58 3617
7001.36 3568
7002.15 3369
7002.94 3223
7003.73 3086
7004.52 2959
7005.31 2822
7006.10 2900
7006.89 2809
7007.68 2927
7008.47 2682
7009.26 2866
7010.05 2931
7010.84 2748
7011.63 2907
7012.42 2955
7013.21 2861
7014.00 2872
7014.79 2967
7015.58 3127
7016.37 2925
7017.16 3050
7017.96 3012
7018.75 3042
7019.54 2956
7020.33 3015
7021.12 3081
7021.91 3010
7022.70 2962
7023.49 3039
7024.28 3090
7025.07 3097
7025.86 2920
7026.65 3035
7027.44 2906
7028.24 2811
7029.03 2808
7029.82 2851
7030.61 2724
7031.40 2649
7032.19 2759
7032.98 2640
7033.77 2733
7034.57 2914
7035.36 2866
7036.15 2887
7036.94 3006
7037.73 2880
7038.52 2936
7039.32 2996
7040.11 3074
7040.90 3048
7041.69 3030
7042.48 3132
7043.27 3267
7044.07 3186
7044.86 3135
7045.65 3433
7046.44 3508
7047.23 3683
7048.03 3735
7048.82 3990
7049.61 3969
7050.40 3753
7051.20 3694
7051.99 3457
7052.78 3290
7053.57 3125
7054.37 3164
7055.16 2986
7055.95 2951
7056.74 2953
7057.54 2790
7058.33 2748
7059.12 2682
7059.91 2725
7060.71 2613
7061.50 2678
7062.29 2718
7063.09 2713
7063.88 2677
7064.67 2677
7065.47 2564
7066.26 2595
7067.05 2422
7067.85 2259
7068.64 2417
7069.43 2473
7070.23 2323
7071.02 2349
7071.81 2296
7072.61 2416
7073.40 2228
7074.19 2201
7074.99 2206
7075.78 2212
7076.57 2179
7077.37 2061
7078.16 2244
7078.96 2120
7079.75 2142
7080.54 2166
7081.34 2073
7082.13 2048
7082.93 2010
7083.72 1997
7084.51 1934
7085.31 1959
7086.10 1911
7086.90 1784
7087.69 1880
7088.49 1922
7089.28 1978
7090.08 1963
7090.87 1927
7091.66 1831
7092.46 1875
7093.25 1854
7094.05 1776
7094.84 1919
7095.64 1776
7096.43 1740
7097.23 1800
7098.02 1830
7098.82 1764
7099.61 1779
7100.41 1681
7101.20 1711
7102.00 1725
7102.79 1673
7103.59 1700
7104.38 1734
7105.18 1633
7105.98 1704
7106.77 1654
7107.57 1615
7108.36 1745
7109.16 1695
7109.95 1666
7110.75 1654
7111.54 1704
7112.34 1595
7113.14 1622
7113.93 1583
7114.73 1570
7115.52 1650
7116.32 1698
7117.12 1665
7117.91 1599
7118.71 1661
7119.50 1615
7120.30 1663
7121.10 1585
7121.89 1561
7122.69 1542
7123.49 1592
7124.28 1547
7125.08 1657
7125.88 1525
7126.67 1549
7127.47 1559
7128.27 1601
7129.06 1565
7129.86 1616
7130.66 1617
7131.45 1484
7132.25 1583
7133.05 1593
7133.84 1483
7134.64 1454
7135.44 1426
7136.23 1505
7137.03 1507
7137.83 1489
7138.63 1455
7139.42 1389
7140.22 1443
7141.02 1392
7141.82 1414
7142.61 1470
7143.41 1378
7144.21 1339
7145.01 1273
7145.80 1383
7146.60 1377
7147.40 1350
7148.20 1267
7148.99 1378
7149.79 1330
7150.59 1342
7151.39 1299
7152.19 1377
7152.98 1414
7153.78 1366
7154.58 1327
7155.38 1331
7156.18 1426
7156.98 1399
7157.77 1289
7158.57 1254
7159.37 1456
7160.17 1415
7160.97 1262
7161.77 1272
7162.56 1230
7163.36 1251
7164.16 1189
7164.96 1259
7165.76 1215
7166.56 1192
7167.36 1276
7168.16 1315
7168.95 1292
7169.75 1307
7170.55 1271
7171.35 1229
7172.15 1112
7172.95 1170
7173.75 1191
7174.55 1172
7175.35 1156
7176.15 1178
7176.95 1188
7177.75 1164
7178.55 1156
7179.35 1276
7180.14 1201
7180.94 1176
7181.74 1195
7182.54 1330
7183.34 1220
7184.14 1218
7184.94 1247
7185.74 1117
7186.54 1132
7187.34 1210
7188.14 1165
7188.94 1181
7189.74 1258
7190.54 1136
7191.34 1180
7192.14 1159
7192.94 1151
7193.74 1170
7194.54 1125
7195.35 1126
7196.15 1201
7196.95 1202
7197.75 1193
7198.55 1151
7199.35 1170
7200.15 1163
7200.95 1168
7201.75 1147
7202.55 1174
7203.35 1203
7204.15 1099
7204.95 1101
7205.75 1125
7206.56 1159
7207.36 1202
7208.16 1170
7208.96 1179
7209.76 1161
7210.56 1152
7211.36 1167
7212.16 1125
7212.97 1181
7213.77 1227
7214.57 1152
7215.37 1238
7216.17 1131
7216.97 1148
7217.78 1203
7218.58 1190
7219.38 1166
7220.18 1147
7220.98 1267
7221.78 1235
7222.59 1256
7223.39 1209
7224.19 1230
7224.99 1270
7225.79 1197
7226.60 1092
7227.40 1116
7228.20 1191
7229.00 1175
7229.81 1159
7230.61 1215
7231.41 1168
7232.21 1166
7233.02 1144
7233.82 1120
7234.62 1109
7235.42 1169
7236.23 1243
7237.03 1201
7237.83 1253
7238.63 1168
7239.44 1193
7240.24 1181
7241.04 1229
7241.85 1182
7242.65 1097
7243.45 1159
7244.26 1213
7245.06 1265
7245.86 1208
7246.67 1149
7247.47 1367
7248.27 1254
7249.08 1143
7249.88 1121
7250.68 1186
7251.49 1274
7252.29 1202
7253.09 1161
7253.90 1264
7254.70 1258
7255.50 1191
7256.31 1195
7257.11 1260
7257.92 1298
7258.72 1312
7259.52 1382
7260.33 1486
7261.13 1292
7261.94 1499
7262.74 1332
7263.54 1311
7264.35 1275
7265.15 1300
7265.96 1305
7266.76 1300
7267.57 1424
7268.37 1378
7269.18 1360
7269.98 1351
7270.78 1387
7271.59 1439
7272.39 1452
7273.20 1481
7274.00 1439
7274.81 1399
7275.61 1256
7276.42 1383
7277.22 1386
7278.03 1454
7278.83 1539
7279.64 1681
7280.44 1737
7281.25 1874
7282.05 1986
7282.86 2171
7283.66 2201
7284.47 2238
7285.28 2115
7286.08 2122
7286.89 1967
7287.69 1834
7288.50 1756
7289.30 1623
7290.11 1526
7290.91 1556
7291.72 1483
7292.53 1474
7293.33 1348
7294.14 1400
7294.94 1441
7295.75 1385
7296.56 1394
7297.36 1306
7298.17 1335
7298.97 1317
7299.78 1215
7300.59 1351
7301.39 1306
7302.20 1352
7303.01 1368
7303.81 1348
7304.62 1314
7305.43 1395
7306.23 1413
7307.04 1536
7307.85 1454
7308.65 1332
7309.46 1467
7310.27 1424
7311.07 1398
7311.88 1444
7312.69 1456
7313.49 1611
7314.30 1721
7315.11 1793
7315.91 1826
7316.72 1928
7317.53 1987
7318.34 1975
7319.14 1920
7319.95 1824
7320.76 1689
7321.57 1735
7322.37 1839
7323.18 1648
7323.99 1588
7324.80 1676
7325.60 1647
7326.41 1548
7327.22 1565
7328.03 1487
7328.83 1425
7329.64 1504
7330.45 1489
7331.26 1455
7332.07 1348
7332.87 1346
7333.68 1386
7334.49 1401
7335.30 1456
7336.11 1440
7336.92 1461
7337.72 1283
7338.53 1337
7339.34 1430
7340.15 1339
7340.96 1350
7341.77 1388
7342.57 1401
7343.38 1287
7344.19 1289
7345.00 1386
7345.81 1385
7346.62 1298
7347.43 1297
7348.24 1360
7349.05 1300
7349.85 1228
7350.66 1352
7351.47 1301
7352.28 1245
7353.09 1129
7353.90 1177
7354.71 1266
7355.52 1229
7356.33 1215
7357.14 1319
7357.95 1353
7358.76 1205
7359.57 1251
7360.38 1310
7361.18 1172
7361.99 1193
7362.80 1178
7363.61 1176
7364.42 1212
7365.23 1176
7366.04 1232
7366.85 1202
7367.66 1250
7368.47 1186
7369.28 1262
7370.09 1223
7370.90 1222
7371.71 1140
7372.52 1182
7373.33 1229
7374.14 1231
7374.96 1255
7375.77 1280
7376.58 1201
7377.39 1250
7378.20 1219
7379.01 1244
7379.82 1270
7380.63 1326
7381.44 1291
7382.25 1255
7383.06 1299
7383.87 1379
7384.68 1220
7385.49 1190
7386.31 1185
7387.12 1196
7387.93 1106
7388.74 1161
7389.55 1234
7390.36 1071
7391.17 1137
7391.98 1166
7392.79 1217
7393.61 1178
7394.42 1149
7395.23 1083
7396.04 1090
7396.85 1224
7397.66 1161
7398.48 1071
7399.29 1079
7400.10 1155
7400.91 1108
7401.72 1108
7402.53 1131
7403.35 1092
7404.16 1109
7404.97 1061
7405.78 1059
7406.59 1076
7407.41 1000
7408.22 1096
7409.03 1114
7409.84 1119
7410.66 1134
7411.47 1116
7412.28 1096
7413.09 999
7413.91 1094
7414.72 1179
7415.53 1035
7416.34 1068
7417.16 1097
7417.97 1108
7418.78 1100
7419.60 1105
7420.41 1135
7421.22 1028
7422.03 1090
7422.85 1150
7423.66 1136
7424.47 1065
7425.29 1088
7426.10 1088
7426.91 1110
7427.73 1179
7428.54 1193
7429.35 1218
7430.17 1212
7430.98 1227
7431.79 1247
7432.61 1184
7433.42 1122
7434.23 1133
7435.05 1056
7435.86 1125
7436.67 1172
7437.49 1114
7438.30 1094
7439.12 1204
7439.93 1141
7440.74 1045
7441.56 1063
7442.37 1045
7443.19 1090
7444.00 1083
7444.82 1012
7445.63 1044
7446.44 1118
7447.26 1111
7448.07 1044
7448.89 1040
7449.70 1033
7450.52 1091
7451.33 1069
7452.15 1120
7452.96 1021
7453.77 1016
7454.59 1026
7455.40 1075
7456.22 1110
7457.03 1094
7457.85 1102
7458.66 979
7459.48 939
7460.29 1025
7461.11 1057
7461.92 1037
7462.74 1115
7463.55 1013
7464.37 1052
7465.19 1074
7466.00 1088
7466.82 1163
7467.63 1176
7468.45 1225
7469.26 1188
7470.08 1085
7470.89 1110
7471.71 1084
7472.53 1079
7473.34 1104
7474.16 1108
7474.97 1105
7475.79 1057
7476.60 1057
7477.42 1066
7478.24 1066
7479.05 1037
7479.87 1107
7480.69 1066
7481.50 1090
7482.32 1058
7483.13 999
7483.95 1079
7484.77 1050
7485.58 1160
7486.40 1037
7487.22 976
7488.03 1054
7488.85 1058
7489.67 996
7490.48 946
7491.30 1063
7492.12 1079
7492.93 1122
7493.75 974
7494.57 974
7495.38 1008
7496.20 1058
7497.02 1056
7497.84 1081
7498.65 1068
7499.47 1033
7500.29 978
7501.10 1058
7501.92 998
7502.74 909
7503.56 1028
7504.37 960
7505.19 939
7506.01 1017
7506.83 970
7507.64 1037
7508.46 974
7509.28 972
7510.10 1017
7510.92 1050
7511.73 1015
7512.55 1001
7513.37 993
7514.19 956
7515.01 934
7515.82 1082
7516.64 1033
7517.46 1008
7518.28 972
7519.10 964
7519.91 1074
7520.73 966
7521.55 962
7522.37 956
7523.19 1028
7524.01 1018
7524.83 1018
7525.64 1039
7526.46 974
7527.28 1093
7528.10 1127
7528.92 1055
7529.74 1021
7530.56 966
7531.38 965
7532.20 1046
7533.01 1023
7533.83 1013
7534.65 1017
7535.47 1021
7536.29 1047
7537.11 1000
7537.93 1010
7538.75 994
7539.57 1039
7540.39 997
7541.21 978
7542.03 1076
7542.85 1057
7543.67 1039
7544.49 958
7545.31 1032
7546.12 1006
7546.94 1054
7547.76 1075
7548.58 1147
7549.40 1158
7550.22 1129
7551.04 1061
7551.86 1056
7552.68 1121
7553.50 1137
7554.33 1091
7555.15 1059
7555.97 1060
7556.79 1169
7557.61 1109
7558.43 1064
7559.25 1071
7560.07 1130
7560.89 1087
7561.71 1118
7562.53 1079
7563.35 1116
7564.17 1107
7564.99 1022
7565.81 1049
7566.63 1058
7567.45 1033
7568.28 1041
7569.10 1054
7569.92 1147
7570.74 1203
7571.56 1163
7572.38 1099
7573.20 1104
7574.02 1133
7574.84 1073
7575.67 1075
7576.49 1126
7577.31 1094
7578.13 1079
7578.95 1082
7579.77 1077
7580.60 1140
7581.42 1087
7582.24 1222
7583.06 1103
7583.88 1084
7584.70 1054
7585.53 1151
7586.35 1161
7587.17 1186
7587.99 1224
7588.81 1110
7589.64 1167
7590.46 1189
7591.28 1162
7592.10 1196
7592.93 1084
7593.75 1121
7594.57 1233
7595.39 1070
7596.21 1177
7597.04 1295
7597.86 1320
7598.68 1296
7599.51 1321
7600.33 1227
7601.15 1349
7601.97 1386
7602.80 1428
7603.62 1449
7604.44 1561
7605.27 1441
7606.09 1355
7606.91 1417
7607.73 1384
7608.56 1382
7609.38 1366
7610.20 1307
7611.03 1233
7611.85 1282
7612.67 1387
7613.50 1348
7614.32 1363
7615.14 1366
7615.97 1447
7616.79 1354
7617.62 1379
7618.44 1440
7619.26 1282
7620.09 1400
7620.91 1398
7621.73 1384
7622.56 1316
7623.38 1359
7624.21 1406
7625.03 1245
7625.85 1258
7626.68 1345
7627.50 1441
7628.33 1398
7629.15 1344
7629.98 1365
7630.80 1487
7631.62 1608
7632.45 1569
7633.27 1381
7634.10 1351
7634.92 1324
7635.75 1277
7636.57 1161
7637.40 1104
7638.22 1237
7639.05 1132
7639.87 1151
7640.70 1129
7641.52 1009
7642.35 1127
7643.17 1149
7644.00 1073
7644.82 1074
7645.65 1142
7646.47 1134
7647.30 1091
7648.12 1027
7648.95 1012
7649.77 1014
7650.60 1051
7651.42 1080
7652.25 1052
7653.07 997
7653.90 981
7654.73 991
7655.55 1079
7656.38 989
7657.20 1038
7658.03 1109
7658.85 1059
7659.68 1042
7660.51 1052
7661.33 1071
7662.16 1060
7662.98 1039
7663.81 1029
7664.64 1113
7665.46 1025
7666.29 1053
7667.12 1088
7667.94 925
7668.77 996
7669.59 973
7670.42 1039
7671.25 999
7672.07 1004
7672.90 1040
7673.73 992
7674.55 955
7675.38 1079
7676.21 1039
7677.03 983
7677.86 972
7678.69 969
7679.52 983
7680.34 1025
7681.17 985
7682.00 997
7682.82 1007
7683.65 1052
7684.48 1107
7685.31 1057
7686.13 1082
7686.96 1022
7687.79 1064
7688.62 1051
7689.44 997
7690.27 1060
7691.10 1046
7691.93 983
7692.75 932
7693.58 1015
7694.41 1081
7695.24 1069
7696.07 1067
7696.89 1043
7697.72 1063
7698.55 1045
7699.38 1048
7700.21 1020
7701.03 1030
7701.86 974
7702.69 1018
7703.52 1041
7704.35 1000
7705.17 981
7706.00 992
7706.83 970
7707.66 954
7708.49 1009
7709.32 1002
7710.15 874
7710.97 908
7711.80 916
7712.63 949
7713.46 980
7714.29 920
7715.12 969
7715.95 1020
7716.78 1000
7717.61 1027
7718.44 974
7719.26 940
7720.09 1007
7720.92 928
7721.75 942
7722.58 964
7723.41 959
7724.24 990
7725.07 962
7725.90 985
7726.73 985
7727.56 982
7728.39 983
7729.22 915
7730.05 940
7730.88 989
7731.71 957
7732.54 959
7733.37 963
7734.20 973
7735.03 976
7735.86 971
7736.69 961
7737.52 1009
7738.35 932
7739.18 920
7740.01 990
7740.84 956
7741.67 971
7742.50 981
7743.33 1057
7744.16 1019
7744.99 1162
7745.82 1227
7746.65 1171
7747.48 1057
7748.31 1097
7749.14 1056
7749.97 1016
7750.80 1039
7751.64 1006
7752.47 1040
7753.30 971
7754.13 973
7754.96 1024
7755.79 951
7756.62 929
7757.45 978
7758.28 1012
7759.12 936
7759.95 886
7760.78 876
7761.61 1002
7762.44 1066
7763.27 979
7764.10 918
7764.94 910
7765.77 995
7766.60 1000
7767.43 913
7768.26 960
7769.09 980
7769.93 982
7770.76 1055
7771.59 1140
7772.42 1052
7773.25 978
7774.09 945
7774.92 960
7775.75 959
7776.58 945
7777.41 942
7778.25 920
7779.08 947
7779.91 1034
7780.74 1058
7781.58 984
7782.41 947
7783.24 1020
7784.07 919
7784.91 995
7785.74 964
7786.57 957
7787.41 981
7788.24 953
7789.07 943
7789.90 968
7790.74 1001
7791.57 1051
7792.40 960
7793.24 909
7794.07 1022
7794.90 1018
7795.74 985
7796.57 1079
7797.40 1017
7798.24 979
7799.07 1033
7799.90 1115
7800.74 1010
7801.57 1077
7802.40 1130
7803.24 1139
7804.07 1159
7804.90 1046
7805.74 1031
7806.57 1182
7807.41 1138
7808.24 1160
7809.07 1147
7809.91 1166
7810.74 1152
7811.58 1170
7812.41 1154
7813.24 1213
7814.08 1188
7814.91 1246
7815.75 1278
7816.58 1256
7817.42 1287
7818.25 1262
7819.09 1268
7819.92 1317
7820.75 1328
7821.59 1213
7822.42 1268
7823.26 1371
7824.09 1449
7824.93 1421
7825.76 1329
7826.60 1351
7827.43 1419
7828.27 1363
7829.10 1297
7829.94 1367
7830.77 1365
7831.61 1379
7832.44 1380
7833.28 1361
7834.11 1392
7834.95 1365
7835.78 1220
7836.62 1253
7837.46 1390
7838.29 1327
7839.13 1365
7839.96 1288
7840.80 1273
7841.63 1160
7842.47 1162
7843.31 1202
7844.14 1200
7844.98 1268
7845.81 1278
7846.65 1231
7847.48 1218
7848.32 1199
7849.16 1157
7849.99 1154
7850.83 1101
7851.67 1144
7852.50 1078
7853.34 1224
7854.17 1322
7855.01 1294
7855.85 1264
7856.68 1252
7857.52 1323
7858.36 1265
7859.19 1246
7860.03 1305
7860.87 1296
7861.70 1203
7862.54 1163
7863.38 1202
7864.21 1279
7865.05 1261
7865.89 1247
7866.73 1309
7867.56 1228
7868.40 1305
7869.24 1141
7870.07 1223
7870.91 1261
7871.75 1305
7872.59 1440
7873.42 1485
7874.26 1449
7875.10 1597
7875.94 1533
7876.77 1598
7877.61 1634
7878.45 1659
7879.29 1718
7880.12 1611
7880.96 1574
7881.80 1658
7882.64 1630
7883.48 1607
7884.31 1431
7885.15 1386
7885.99 1379
7886.83 1463
7887.67 1472
7888.50 1458
7889.34 1386
7890.18 1336
7891.02 1369
7891.86 1307
7892.70 1366
7893.53 1286
7894.37 1268
7895.21 1324
7896.05 1335
7896.89 1294
7897.73 1199
7898.57 1152
7899.41 1083
7900.24 1163
7901.08 1145
7901.92 1139
7902.76 1110
7903.60 1198
7904.44 1198
7905.28 1193
7906.12 1224
7906.96 1183
7907.80 1180
7908.63 1145
7909.47 1095
7910.31 1176
7911.15 1156
7911.99 1235
7912.83 1243
7913.67 1266
7914.51 1317
7915.35 1246
7916.19 1236
7917.03 1224
7917.87 1291
7918.71 1257
7919.55 1247
7920.39 1280
7921.23 1186
7922.07 1138
7922.91 1177
7923.75 1129
7924.59 1158
7925.43 1127
7926.27 1119
7927.11 1140
7927.95 1120
7928.79 1101
7929.63 1023
7930.47 1050
7931.31 1105
7932.15 1138
7932.99 1119
7933.83 1051
7934.67 1048
7935.52 1132
7936.36 1043
7937.20 992
7938.04 1008
7938.88 1015
7939.72 1206
7940.56 1086
7941.40 1090
7942.24 1152
7943.08 1113
7943.92 1238
7944.77 1106
7945.61 1091
7946.45 1090
7947.29 1120
7948.13 1105
7948.97 1106
7949.81 1126
7950.66 1088
7951.50 1164
7952.34 1114
7953.18 1122
7954.02 1123
7954.86 1168
7955.71 1220
7956.55 1227
7957.39 1160
7958.23 1010
7959.07 1115
7959.92 1163
7960.76 1187
7961.60 1220
7962.44 1221
7963.28 1292
7964.13 1341
7964.97 1249
7965.81 1182
7966.65 1126
7967.50 1081
7968.34 1161
7969.18 1168
7970.02 1093
7970.87 1111
7971.71 1094
7972.55 1114
7973.39 1106
7974.24 1112
7975.08 1034
7975.92 1086
7976.76 1101
7977.61 1064
7978.45 1032
7979.29 1039
7980.14 1007
7980.98 959
7981.82 1009
7982.67 1036
7983.51 903
7984.35 1003
7985.20 1065
7986.04 972
7986.88 872
7987.73 952
7988.57 963
7989.41 936
7990.26 951
7991.10 984
7991.94 911
7992.79 992
7993.63 988
7994.48 956
7995.32 966
7996.16 1018
7997.01 946
7997.85 1019
7998.70 996
7999.54 943
8000.38 943
8001.23 934
8002.07 930
8002.92 959
8003.76 923
8004.61 886
8005.45 906
8006.29 902
8007.14 937
8007.98 904
8008.83 911
8009.67 939
8010.52 908
8011.36 947
8012.21 872
8013.05 970
8013.90 905
8014.74 876
8015.59 848
8016.43 864
8017.28 874
8018.12 896
8018.97 845
8019.81 899
8020.66 916
8021.50 887
8022.35 827
8023.19 855
8024.04 848
8024.88 832
8025.73 827
8026.57 814
8027.42 862
8028.27 919
8029.11 901
8029.96 960
8030.80 852
8031.65 846
8032.49 832
8033.34 895
8034.19 963
8035.03 901
8035.88 914
8036.72 849
8037.57 804
8038.42 867
8039.26 866
8040.11 898
8040.96 821
8041.80 810
8042.65 863
8043.49 921
8044.34 860
8045.19 839
8046.03 910
8046.88 883
8047.73 885
8048.57 893
8049.42 905
8050.27 842
8051.11 844
8051.96 859
8052.81 979
8053.66 986
8054.50 865
8055.35 892
8056.20 825
8057.04 792
8057.89 819
8058.74 862
8059.59 825
8060.43 834
8061.28 818
8062.13 873
8062.97 786
8063.82 774
8064.67 814
8065.52 855
8066.37 826
8067.21 772
8068.06 778
8068.91 816
8069.76 795
8070.60 817
8071.45 830
8072.30 783
8073.15 819
8074.00 886
8074.84 882
8075.69 826
8076.54 915
8077.39 850
8078.24 783
8079.08 845
8079.93 800
8080.78 764
8081.63 756
8082.48 734
8083.33 759
8084.18 849
8085.02 870
8085.87 862
8086.72 798
8087.57 847
8088.42 791
8089.27 804
8090.12 832
8090.97 729
8091.81 781
8092.66 798
8093.51 767
8094.36 802
8095.21 790
8096.06 831
8096.91 818
8097.76 813
8098.61 793
8099.46 833
8100.31 848
8101.16 831
8102.01 806
8102.86 802
8103.71 774
8104.55 779
8105.40 812
8106.25 859
8107.10 884
8107.95 833
8108.80 885
8109.65 841
8110.50 826
8111.35 824
8112.20 849
8113.05 862
8113.90 816
8114.75 784
8115.60 752
8116.45 820
8117.30 818
8118.16 877
8119.01 874
8119.86 842
8120.71 816
8121.56 899
8122.41 850
8123.26 850
8124.11 785
8124.96 854
8125.81 820
8126.66 885
8127.51 892
8128.36 814
8129.21 809
8130.06 840
8130.92 889
8131.77 928
8132.62 907
8133.47 873
8134.32 848
8135.17 853
8136.02 906
8136.87 797
8137.73 860
8138.58 867
8139.43 930
8140.28 924
8141.13 919
8141.98 859
8142.83 883
8143.69 929
8144.54 907
8145.39 900
8146.24 965
8147.09 825
8147.95 872
8148.80 826
8149.65 855
8150.50 928
8151.35 969
8152.21 963
8153.06 1075
8153.91 1082
8154.76 1088
8155.61 994
8156.47 1006
8157.32 924
8158.17 904
8159.02 937
8159.88 983
8160.73 930
8161.58 868
8162.44 860
8163.29 895
8164.14 867
8164.99 882
8165.85 881
8166.70 842
8167.55 882
8168.41 965
8169.26 990
8170.11 916
8170.96 949
8171.82 919
8172.67 854
8173.52 843
8174.38 853
8175.23 800
8176.08 769
8176.94 875
8177.79 868
8178.64 872
8179.50 812
8180.35 818
8181.21 764
8182.06 819
8182.91 910
8183.77 875
8184.62 860
8185.47 861
8186.33 788
8187.18 723
8188.04 669
8188.89 771
8189.74 799
8190.60 852
8191.45 789
8192.31 782
8193.16 756
8194.02 782
8194.87 775
8195.72 743
8196.58 784
8197.43 793
8198.29 807
8199.14 832
8200.00 873
8200.85 784
8201.71 749
8202.56 814
8203.42 825
8204.27 793
8205.13 802
8205.98 848
8206.84 808
8207.69 828
8208.55 843
8209.40 834
8210.26 864
8211.11 837
8211.97 775
8212.82 763
8213.68 762
8214.53 823
8215.39 851
8216.24 853
8217.10 807
8217.96 756
8218.81 743
8219.67 836
8220.52 811
8221.38 731
8222.23 816
8223.09 854
8223.95 921
8224.80 879
8225.66 881
8226.51 824
8227.37 817
8228.23 770
8229.08 799
8229.94 864
8230.79 839
8231.65 779
8232.51 844
8233.36 777
8234.22 798
8235.08 755
8235.93 800
8236.79 802
8237.65 772
8238.50 754
8239.36 839
8240.22 814
8241.07 842
8241.93 811
8242.79 791
8243.64 850
8244.50 845
8245.36 794
8246.21 787
8247.07 802
8247.93 767
8248.79 758
8249.64 772
8250.50 820
8251.36 823
8252.22 777
8253.07 790
8253.93 741
8254.79 795
8255.65 751
8256.50 770
8257.36 840
8258.22 876
8259.08 838
8259.93 836
8260.79 798
8261.65 724
8262.51 820
8263.37 896
8264.22 817
8265.08 816
8265.94 881
8266.80 851
8267.66 842
8268.51 839
8269.37 861
8270.23 923
8271.09 872
8271.95 828
8272.81 789
8273.66 800
8274.52 909
8275.38 873
8276.24 904
8277.10 809
8277.96 802
8278.82 803
8279.67 867
8280.53 887
8281.39 913
8282.25 833
8283.11 875
8283.97 915
8284.83 803
8285.69 864
8286.55 919
8287.41 884
8288.27 991
8289.12 1004
8289.98 929
8290.84 967
8291.70 900
8292.56 951
8293.42 992
8294.28 936
8295.14 937
8296.00 856
8296.86 927
8297.72 916
8298.58 942
8299.44 945
8300.30 932
8301.16 910
8302.02 898
8302.88 899
8303.74 877
8304.60 956
8305.46 925
8306.32 832
8307.18 834
8308.04 793
8308.90 849
8309.76 885
8310.62 869
8311.48 911
8312.34 919
8313.20 915
8314.06 901
8314.92 941
8315.78 889
8316.65 881
8317.51 889
8318.37 925
8319.23 909
8320.09 895
8320.95 878
8321.81 894
8322.67 839
8323.53 808
8324.39 828
8325.26 857
8326.12 852
8326.98 875
8327.84 846
8328.70 845
8329.56 841
8330.42 885
8331.28 908
8332.15 850
8333.01 853
8333.87 777
8334.73 767
8335.59 842
8336.45 918
8337.32 898
8338.18 850
8339.04 877
8339.90 893
8340.76 902
8341.63 870
8342.49 881
8343.35 903
8344.21 889
8345.07 871
8345.94 924
8346.80 875
8347.66 893
8348.52 825
8349.39 862
8350.25 931
8351.11 897
8351.97 904
8352.84 873
8353.70 948
8354.56 984
8355.42 885
8356.29 827
8357.15 907
8358.01 843
8358.88 866
8359.74 880
8360.60 931
8361.46 861
8362.33 854
8363.19 914
8364.05 865
8364.92 895
8365.78 887
8366.64 960
8367.51 889
8368.37 822
8369.23 888
8370.10 925
8370.96 903
8371.82 860
8372.69 877
8373.55 908
8374.42 964
8375.28 981
8376.14 869
8377.01 985
8377.87 1000
8378.73 908
8379.60 892
8380.46 876
8381.33 966
8382.19 946
8383.06 913
8383.92 908
8384.78 905
8385.65 884
8386.51 917
8387.38 1009
8388.24 985
8389.11 980
8389.97 959
8390.83 937
8391.70 1009
8392.56 958
8393.43 852
8394.29 970
8395.16 997
8396.02 1022
8396.89 950
8397.75 1023
8398.62 949
8399.48 947
8400.35 963
8401.21 991
8402.08 957
8402.94 997
8403.81 912
8404.67 991
8405.54 931
8406.40 935
8407.27 971
8408.14 1048
8409.00 1025
8409.87 1029
8410.73 1035
8411.60 1074
8412.46 1056
8413.33 1075
8414.19 1068
8415.06 1075
8415.93 1037
8416.79 1072
8417.66 1142
8418.52 1060
8419.39 1073
8420.26 1123
8421.12 1143
8421.99 1129
8422.85 1081
8423.72 1139
8424.59 1226
8425.45 1094
8426.32 1082
8427.19 1090
8428.05 1085
8428.92 1164
8429.79 1254
8430.65 1195
8431.52 1263
8432.39 1206
8433.25 1151
8434.12 1236
8434.99 1287
8435.85 1263
8436.72 1310
8437.59 1407
8438.45 1364
8439.32 1396
8440.19 1441
8441.06 1444
8441.92 1516
8442.79 1579
8443.66 1475
8444.52 1399
8445.39 1506
8446.26 1526
8447.13 1542
8447.99 1499
8448.86 1501
8449.73 1480
8450.60 1586
8451.47 1608
8452.33 1600
8453.20 1600
8454.07 1515
8454.94 1639
8455.80 1675
8456.67 1653
8457.54 1629
8458.41 1684
8459.28 1536
8460.14 1633
8461.01 1582
8461.88 1644
8462.75 1561
8463.62 1632
8464.49 1885
8465.35 1965
8466.22 2083
8467.09 2500
8467.96 2875
8468.83 3114
8469.70 3023
8470.57 2971
8471.43 2823
8472.30 2636
8473.17 2351
8474.04 2127
8474.91 1918
8475.78 1788
8476.65 1720
8477.52 1626
8478.39 1482
8479.25 1349
8480.12 1243
8480.99 1292
8481.86 1254
8482.73 1223
8483.60 1241
8484.47 1258
8485.34 1223
8486.21 1182
8487.08 1193
8487.95 1209
8488.82 1164
8489.69 1246
8490.56 1293
8491.43 1139
8492.30 1237
8493.17 1164
8494.04 1317
8494.91 1258
8495.78 1288
8496.65 1259
8497.52 1185
8498.39 1170
8499.26 1169
8500.13 1204
8501.00 1284
8501.87 1275
8502.74 1249
8503.61 1322
8504.48 1299
8505.35 1262
8506.22 1289
8507.09 1182
8507.96 1274
8508.83 1368
8509.70 1292
8510.57 1265
8511.44 1312
8512.31 1311
8513.19 1230
8514.06 1201
8514.93 1306
8515.80 1273
8516.67 1253
8517.54 1315
8518.41 1280
8519.28 1204
8520.15 1213
8521.03 1266
8521.90 1330
8522.77 1295
8523.64 1227
8524.51 1221
8525.38 1201
8526.25 1291
8527.13 1328
8528.00 1341
8528.87 1390
8529.74 1476
8530.61 1373
8531.48 1383
8532.36 1495
8533.23 1559
8534.10 1466
8534.97 1400
8535.84 1411
8536.72 1449
8537.59 1393
8538.46 1371
8539.33 1420
8540.20 1528
8541.08 1460
8541.95 1457
8542.82 1438
8543.69 1500
8544.57 1457
8545.44 1541
8546.31 1392
8547.18 1358
8548.06 1554
8548.93 1561
8549.80 1613
8550.67 1562
8551.55 1621
8552.42 1672
8553.29 1563
8554.17 1659
8555.04 1572
8555.91 1595
8556.79 1557
8557.66 1510
8558.53 1439
8559.41 1298
8560.28 1290
8561.15 1291
8562.03 1187
8562.90 1255
8563.77 1329
8564.65 1250
8565.52 1276
8566.39 1264
8567.27 1308
8568.14 1269
8569.01 1289
8569.89 1280
8570.76 1273
8571.64 1291
8572.51 1242
8573.38 1258
8574.26 1345
8575.13 1239
8576.01 1300
8576.88 1272
8577.75 1248
8578.63 1301
8579.50 1351
8580.38 1255
8581.25 1315
8582.12 1330
8583.00 1232
8583.87 1281
8584.75 1267
8585.62 1293
8586.50 1253
8587.37 1321
8588.25 1217
8589.12 1203
8590.00 1378
8590.87 1293
8591.75 1321
8592.62 1363
8593.50 1352
8594.37 1274
8595.25 1295
8596.12 1321
8597.00 1344
8597.87 1443
8598.75 1469
8599.62 1396
8600.50 1352
8601.37 1437
8602.25 1382
8603.12 1390
8604.00 1415
8604.87 1406
8605.75 1435
8606.63 1418
8607.50 1493
8608.38 1494
8609.25 1454
8610.13 1526
8611.01 1610
8611.88 1493
8612.76 1495
8613.63 1570
8614.51 1609
8615.39 1571
8616.26 1607
8617.14 1504
8618.01 1582
8618.89 1550
8619.77 1540
8620.64 1547
8621.52 1607
8622.40 1583
8623.27 1640
8624.15 1694
8625.03 1723
8625.90 1773
8626.78 1819
8627.66 1775
8628.53 1755
8629.41 1810
8630.29 1834
8631.16 1803
8632.04 1955
8632.92 1920
8633.79 1882
8634.67 1910
8635.55 1872
8636.42 1839
8637.30 1890
8638.18 1990
8639.06 2063
8639.93 2062
8640.81 1948
8641.69 1999
8642.57 2212
8643.44 2196
8644.32 2132
8645.20 2148
8646.08 2184
8646.95 2174
8647.83 2231
8648.71 2244
8649.59 2160
8650.47 2258
8651.34 2340
8652.22 2290
8653.10 2238
8653.98 2300
8654.86 2251
8655.73 2398
8656.61 2429
8657.49 2470
8658.37 2399
8659.25 2400
8660.13 2483
8661.00 2320
8661.88 2389
8662.76 2375
8663.64 2474
8664.52 2363
8665.40 2337
8666.27 2424
8667.15 2621
8668.03 2676
8668.91 2858
8669.79 3039
8670.67 3220
8671.55 3469
8672.43 3756
8673.31 3808
8674.19 3923
8675.06 3987
8675.94 3869
8676.82 3645
8677.70 3476
8678.58 3218
8679.46 3065
8680.34 2863
8681.22 2845
8682.10 2712
8682.98 2799
8683.86 2805
8684.74 2735
8685.62 3029
8686.50 3294
8687.38 3528
8688.26 3958
8689.14 4524
8690.02 4920
8690.90 5446
8691.78 5551
8692.66 5788
8693.54 5345
8694.42 4947
8695.30 4593
8696.18 3861
8697.06 3387
8697.94 3029
8698.82 2657
8699.70 2494
8700.58 2420
8701.46 2308
8702.34 2313
8703.22 2048
8704.10 2004
8704.98 2025
8705.86 2070
8706.74 2029
8707.62 1852
8708.50 1883
8709.39 1909
8710.27 1815
8711.15 1680
8712.03 1652
8712.91 1727
8713.79 1712
8714.67 1652
8715.55 1710
8716.43 1641
8717.32 1660
8718.20 1609
8719.08 1679
8719.96 1627
8720.84 1678
8721.72 1652
8722.60 1713
8723.49 1693
8724.37 1543
8725.25 1589
8726.13 1663
8727.01 1674
8727.89 1714
8728.78 1588
8729.66 1648
8730.54 1684
8731.42 1680
8732.30 1716
8733.19 1696
8734.07 1732
8734.95 1567
8735.83 1532
8736.71 1575
8737.60 1564
8738.48 1596
8739.36 1540
8740.24 1546
8741.13 1507
8742.01 1528
8742.89 1578
8743.77 1527
8744.66 1617
8745.54 1565
8746.42 1606
8747.31 1621
8748.19 1620
8749.07 1620
8749.95 1665
8750.84 1616
8751.72 1649
8752.60 1521
8753.49 1606
8754.37 1739
8755.25 1699
8756.14 1674
8757.02 1605
8757.90 1702
8758.79 1628
8759.67 1652
8760.55 1633
8761.44 1675
8762.32 1611
8763.20 1705
8764.09 1700
8764.97 1647
8765.85 1547
8766.74 1584
8767.62 1644
8768.51 1571
8769.39 1629
8770.27 1705
8771.16 1552
8772.04 1593
8772.93 1546
8773.81 1557
8774.69 1503
8775.58 1519
8776.46 1435
8777.35 1468
8778.23 1372
8779.12 1408
8780.00 1438
8780.88 1361
8781.77 1416
8782.65 1484
8783.54 1379
8784.42 1438
8785.31 1311
8786.19 1285
8787.08 1283
8787.96 1260
8788.85 1267
8789.73 1275
8790.62 1225
8791.50 1251
8792.39 1225
8793.27 1161
8794.16 1206
8795.04 1271
8795.93 1208
8796.81 1157
8797.70 1199
8798.58 1218
8799.47 1242
8800.35 1225
8801.24 1211
8802.13 1169
8803.01 1221
8803.90 1214
8804.78 1240
8805.67 1238
8806.55 1183
8807.44 1143
8808.33 1089
8809.21 1058
8810.10 1072
8810.98 1084
8811.87 1070
8812.76 1023
8813.64 1007
8814.53 1013
8815.41 972
8816.30 1028
8817.19 1059
8818.07 1014
8818.96 1023
8819.85 1010
8820.73 1051
8821.62 1022
8822.51 972
8823.39 1031
8824.28 1026
8825.17 976
8826.05 1000
8826.94 1051
8827.83 944
8828.71 998
8829.60 988
8830.49 935
8831.37 1043
8832.26 1009
8833.15 976
8834.04 982
8834.92 1002
8835.81 958
8836.70 859
8837.58 909
8838.47 1003
8839.36 975
8840.25 970
8841.13 934
8842.02 979
8842.91 996
8843.80 946
8844.69 949
8845.57 1013
8846.46 974
8847.35 921
8848.24 919
8849.12 935
8850.01 1002
8850.90 938
8851.79 958
8852.68 852
8853.56 838
8854.45 817
8855.34 920
8856.23 1008
8857.12 921
8858.01 857
8858.89 852
8859.78 857
8860.67 918
8861.56 899
8862.45 946
8863.34 839
8864.23 851
8865.12 806
8866.00 831
8866.89 883
8867.78 882
8868.67 855
8869.56 838
8870.45 923
8871.34 880
8872.23 879
8873.12 835
8874.00 816
8874.89 897
8875.78 849
8876.67 848
8877.56 792
8878.45 764
8879.34 810
8880.23 784
8881.12 834
8882.01 845
8882.90 829
8883.79 789
8884.68 774
8885.57 809
8886.46 877
8887.35 877
8888.24 759
8889.13 776
8890.02 756
8890.91 782
8891.80 798
8892.69 744
8893.58 759
8894.47 791
8895.36 732
8896.25 795
8897.14 784
8898.03 762
8898.92 738
8899.81 764
8900.70 788
8901.59 755
8902.48 739
8903.37 776
8904.26 836
8905.15 789
8906.05 707
8906.94 690
8907.83 738
8908.72 779
8909.61 723
8910.50 703
8911.39 746
8912.28 794
8913.17 741
8914.06 755
8914.96 694
8915.85 700
8916.74 730
8917.63 685
8918.52 737
8919.41 761
8920.30 726
8921.20 742
8922.09 764
8922.98 760
8923.87 773
8924.76 762
8925.65 756
8926.55 709
8927.44 706
8928.33 679
8929.22 669
8930.11 694
8931.01 701
8931.90 728
8932.79 693
8933.68 666
8934.57 711
8935.47 685
8936.36 732
8937.25 720
8938.14 662
8939.04 713
8939.93 752
8940.82 699
8941.71 664
8942.61 716
8943.50 699
8944.39 671
8945.28 691
8946.18 686
8947.07 668
8947.96 731
8948.86 730
8949.75 710
8950.64 735
8951.54 675
8952.43 684
8953.32 729
8954.21 699
8955.11 680
8956.00 724
8956.89 702
8957.79 735
8958.68 705
8959.57 676
8960.47 658
8961.36 731
8962.26 697
8963.15 734
8964.04 721
8964.94 665
8965.83 714
8966.72 676
8967.62 680
8968.51 692
8969.41 707
8970.30 704
8971.19 705
8972.09 758
8972.98 711
8973.88 645
8974.77 711
8975.67 665
8976.56 767
8977.45 741
8978.35 667
8979.24 680
8980.14 713
8981.03 761
8981.93 681
8982.82 688
8983.72 726
8984.61 699
8985.51 671
8986.40 678
8987.29 600
8988.19 613
8989.08 710
8989.98 681
8990.87 676
8991.77 729
8992.66 705
8993.56 686
8994.46 651
8995.35 723
8996.25 660
8997.14 608
8998.04 656
8998.93 668
8999.83 671
9000.72 677
9001.62 652
9002.51 658
9003.41 708
9004.31 690
9005.20 690
9006.10 765
9006.99 717
9007.89 739
9008.78 661
9009.68 735
9010.58 730
9011.47 642
9012.37 629
9013.27 647
9014.16 634
9015.06 671
9015.95 640
9016.85 666
9017.75 708
9018.64 703
9019.54 670
9020.44 622
9021.33 677
9022.23 654
9023.13 614
9024.02 668
9024.92 674
9025.82 686
9026.71 634
9027.61 739
9028.51 746
9029.40 712
9030.30 723
9031.20 708
9032.09 705
9032.99 676
9033.89 715
9034.79 700
9035.68 705
9036.58 710
9037.48 673
9038.38 696
9039.27 669
9040.17 637
9041.07 683
9041.97 686
9042.86 696
9043.76 715
9044.66 700
9045.56 738
9046.45 712
9047.35 725
9048.25 696
9049.15 687
9050.05 683
9050.94 680
9051.84 686
9052.74 656
9053.64 653
9054.54 637
9055.44 701
9056.33 710
9057.23 708
9058.13 634
9059.03 666
9059.93 667
9060.83 623
9061.72 621
9062.62 648
9063.52 764
9064.42 681
9065.32 643
9066.22 648
9067.12 619
9068.02 683
9068.91 679
9069.81 688
9070.71 671
9071.61 703
9072.51 705
9073.41 637
9074.31 639
9075.21 695
9076.11 753
9077.01 690
9077.91 656
9078.81 646
9079.71 629
9080.60 617
9081.50 653
9082.40 663
9083.30 748
9084.20 712
9085.10 691
9086.00 680
9086.90 677
9087.80 703
9088.70 705
9089.60 748
9090.50 698
9091.40 719
9092.30 698
9093.20 685
9094.10 747
9095.00 671
9095.90 634
9096.80 653
9097.70 730
9098.60 709
9099.50 734
9100.41 717
9101.31 678
9102.21 664
9103.11 687
9104.01 680
9104.91 672
9105.81 666
9106.71 670
9107.61 673
9108.51 706
9109.41 739
9110.31 630
9111.21 643
9112.12 631
9113.02 669
9113.92 702
9114.82 657
9115.72 702
9116.62 674
9117.52 677
9118.42 686
9119.33 665
9120.23 686
9121.13 677
9122.03 663
9122.93 709
9123.83 627
9124.74 577
9125.64 654
9126.54 657
9127.44 587
9128.34 560
9129.24 661
9130.15 631
9131.05 629
9131.95 613
9132.85 695
9133.75 697
9134.66 675
9135.56 692
9136.46 657
9137.36 638
9138.27 634
9139.17 655
9140.07 666
9140.97 677
9141.88 681
9142.78 743
9143.68 670
9144.58 725
9145.49 669
9146.39 642
9147.29 741
9148.20 722
9149.10 712
9150.00 686
9150.90 611
9151.81 626
9152.71 647
9153.61 603
9154.52 622
9155.42 693
9156.32 636
9157.23 609
9158.13 623
9159.03 641
9159.94 621
9160.84 640
9161.74 623
9162.65 605
9163.55 706
9164.45 618
9165.36 628
9166.26 630
9167.17 640
9168.07 652
9168.97 712
9169.88 698
9170.78 590
9171.69 727
9172.59 648
9173.49 701
9174.40 636
9175.30 673
9176.21 651
9177.11 637
9178.01 660
9178.92 701
9179.82 666
9180.73 707
9181.63 615
9182.54 652
9183.44 645
9184.35 603
9185.25 723
9186.16 760
9187.06 699
9187.97 655
9188.87 679
9189.78 671
9190.68 666
9191.59 720
9192.49 696
9193.40 710
9194.30 653
9195.21 685
9196.11 701
9197.02 668
9197.92 681
9198.83 689
9199.73 727
9200.64 623
9201.54 704
9202.45 699
9203.35 695
9204.26 622
9205.17 640
9206.07 676
9206.98 667
9207.88 659
9208.79 627
9209.69 653
9210.60 667
9211.51 685
9212.41 613
9213.32 609
9214.22 656
9215.13 612
9216.04 606
9216.94 622
9217.85 646
9218.76 654
9219.66 630
9220.57 652
9221.48 700
9222.38 681
9223.29 699
9224.20 690
9225.10 626
9226.01 609
9226.92 668
9227.82 605
9228.73 652
9229.64 737
9230.54 669
9231.45 693
9232.36 646
9233.26 630
9234.17 664
9235.08 637
9235.99 606
9236.89 628
9237.80 657
9238.71 654
9239.61 659
9240.52 669
9241.43 650
9242.34 651
9243.24 676
9244.15 592
9245.06 616
9245.97 614
9246.88 615
9247.78 686
9248.69 699
9249.60 663
9250.51 669
9251.41 683
9252.32 664
9253.23 656
9254.14 674
9255.05 669
9255.96 635
9256.86 676
9257.77 606
9258.68 655
9259.59 669
9260.50 678
9261.41 687
9262.31 598
9263.22 650
9264.13 680
9265.04 635
9265.95 662
9266.86 717
9267.77 618
9268.67 674
9269.58 685
9270.49 612
9271.40 640
9272.31 640
9273.22 659
9274.13 663
9275.04 652
9275.95 623
9276.86 628
9277.76 651
9278.67 655
9279.58 712
9280.49 622
9281.40 604
9282.31 562
9283.22 639
9284.13 644
9285.04 662
9285.95 673
9286.86 657
9287.77 671
9288.68 748
9289.59 661
9290.50 635
9291.41 670
9292.32 654
9293.23 660
9294.14 708
9295.05 681
9295.96 675
9296.87 671
9297.78 709
9298.69 703
9299.60 660
9300.51 733
9301.42 678
9302.33 667
9303.24 682
9304.15 692
9305.06 723
9305.97 736
9306.88 778
9307.80 729
9308.71 685
9309.62 653
9310.53 723
9311.44 692
9312.35 717
9313.26 755
9314.17 727
9315.08 695
9315.99 676
9316.91 701
9317.82 669
9318.73 679
9319.64 643
9320.55 689
9321.46 698
9322.37 656
9323.28 637
9324.20 692
9325.11 667
9326.02 712
9326.93 700
9327.84 659
9328.75 700
9329.67 677
9330.58 702
9331.49 733
9332.40 654
9333.31 672
9334.23 640
9335.14 676
9336.05 682
9336.96 630
9337.87 733
9338.79 720
9339.70 694
9340.61 629
9341.52 662
9342.44 636
9343.35 655
9344.26 634
9345.17 730
9346.09 664
9347.00 707
9347.91 665
9348.82 662
9349.74 642
9350.65 680
9351.56 675
9352.48 729
9353.39 682
9354.30 696
9355.21 654
9356.13 672
9357.04 647
9357.95 648
9358.87 678
9359.78 676
9360.69 710
9361.61 682
9362.52 688
9363.43 663
9364.35 635
9365.26 632
9366.18 727
9367.09 729
9368.00 761
9368.92 676
9369.83 729
9370.74 708
9371.66 706
9372.57 691
9373.49 649
9374.40 681
9375.31 618
9376.23 633
9377.14 702
9378.06 689
9378.97 706
9379.88 713
9380.80 694
9381.71 668
9382.63 661
9383.54 748
9384.46 689
9385.37 652
9386.29 719
9387.20 672
9388.11 744
9389.03 666
9389.94 728
9390.86 772
9391.77 724
9392.69 771
9393.60 799
9394.52 745
9395.43 713
9396.35 729
9397.26 693
9398.18 720
9399.09 776
9400.01 728
9400.92 670
9401.84 705
9402.76 765
9403.67 761
9404.59 725
9405.50 706
9406.42 714
9407.33 671
9408.25 667
9409.16 637
9410.08 685
9411.00 653
9411.91 745
9412.83 688
9413.74 743
9414.66 695
9415.58 711
9416.49 751
9417.41 691
9418.32 671
9419.24 702
9420.16 744
9421.07 695
9421.99 673
9422.91 696
9423.82 705
9424.74 730
9425.65 788
9426.57 715
9427.49 705
9428.40 741
9429.32 743
9430.24 736
9431.15 789
9432.07 766
9432.99 704
9433.90 758
9434.82 776
9435.74 805
9436.66 757
9437.57 743
9438.49 791
9439.41 780
9440.32 768
9441.24 738
9442.16 771
9443.08 797
9443.99 768
9444.91 793
9445.83 789
9446.75 868
9447.66 765
9448.58 808
9449.50 814
9450.42 873
9451.33 895
9452.25 940
9453.17 841
9454.09 830
9455.01 846
9455.92 799
9456.84 866
9457.76 866
9458.68 792
9459.60 820
9460.51 864
9461.43 829
9462.35 837
9463.27 815
9464.19 760
9465.11 782
9466.02 863
9466.94 867
9467.86 823
9468.78 822
9469.70 765
9470.62 778
9471.54 840
9472.46 748
9473.37 808
9474.29 803
9475.21 884
9476.13 851
9477.05 852
9477.97 809
9478.89 929
9479.81 856
9480.73 864
9481.65 919
9482.56 903
9483.48 843
9484.40 862
9485.32 835
9486.24 786
9487.16 840
9488.08 803
9489.00 741
9489.92 756
9490.84 829
9491.76 814
9492.68 800
9493.60 825
9494.52 886
9495.44 896
9496.36 806
9497.28 765
9498.20 773
9499.12 792
9500.04 822
9500.96 853
9501.88 861
9502.80 785
9503.72 838
9504.64 939
9505.56 904
9506.48 914
9507.40 873
9508.32 856
9509.24 849
9510.16 848
9511.08 829
9512.00 863
9512.93 853
9513.85 876
9514.77 918
9515.69 895
9516.61 890
9517.53 905
9518.45 969
9519.37 929
9520.29 845
9521.21 876
9522.14 952
9523.06 962
9523.98 868
9524.90 896
9525.82 985
9526.74 996
9527.66 961
9528.59 978
9529.51 1058
9530.43 1078
9531.35 1084
9532.27 1090
9533.19 1070
9534.11 1145
9535.04 1051
9535.96 1065
9536.88 1097
9537.80 1022
9538.72 993
9539.65 925
9540.57 1007
9541.49 1029
9542.41 967
9543.34 944
9544.26 987
9545.18 1010
9546.10 982
9547.02 1000
9547.95 1010
9548.87 996
9549.79 926
9550.71 1008
9551.64 1004
9552.56 1079
9553.48 997
9554.41 1055
9555.33 1011
9556.25 961
9557.17 1004
9558.10 969
9559.02 1019
9559.94 1070
9560.87 1124
9561.79 1069
9562.71 987
9563.64 1098
9564.56 1048
9565.48 1058
9566.41 993
9567.33 983
9568.25 1028
9569.18 1102
9570.10 1070
9571.02 1084
9571.95 1013
9572.87 968
9573.79 1072
9574.72 992
9575.64 981
9576.56 978
9577.49 1026
9578.41 1032
9579.34 1116
9580.26 1036
9581.18 1011
9582.11 1045
9583.03 992
9583.96 1017
9584.88 1152
9585.81 1086
9586.73 1045
9587.65 1096
9588.58 1112
9589.50 1080
9590.43 1108
9591.35 1064
9592.28 1101
9593.20 1059
9594.13 1158
9595.05 1172
9595.98 1171
9596.90 1150
9597.83 1178
9598.75 1161
9599.68 1143
9600.60 1179
9601.53 1157
9602.45 1197
9603.38 1163
9604.30 1213
9605.23 1265
9606.15 1193
9607.08 1181
9608.00 1226
9608.93 1208
9609.85 1231
9610.78 1243
9611.70 1219
9612.63 1250
9613.55 1222
9614.48 1288
9615.41 1242
9616.33 1308
9617.26 1254
9618.18 1255
9619.11 1237
9620.04 1252
9620.96 1374
9621.89 1263
9622.81 1264
9623.74 1348
9624.67 1322
9625.59 1362
9626.52 1382
9627.44 1363
9628.37 1435
9629.30 1347
9630.22 1289
9631.15 1321
9632.08 1397
9633.00 1436
9633.93 1355
9634.86 1405
9635.78 1420
9636.71 1434
9637.64 1485
9638.56 1485
9639.49 1450
9640.42 1544
9641.34 1620
9642.27 1548
9643.20 1489
9644.13 1540
9645.05 1506
9645.98 1521
9646.91 1549
9647.83 1590
9648.76 1655
9649.69 1683
9650.62 1643
9651.54 1801
9652.47 1764
9653.40 1705
9654.33 1588
9655.25 1623
9656.18 1623
9657.11 1682
9658.04 1755
9658.96 1781
9659.89 1710
9660.82 1751
9661.75 1692
9662.68 1656
9663.60 1687
9664.53 1746
9665.46 1745
9666.39 1703
9667.32 1815
9668.25 1777
9669.17 1772
9670.10 1752
9671.03 1772
9671.96 1792
9672.89 1767
9673.82 1770
9674.74 1784
9675.67 1845
9676.60 1866
9677.53 1833
9678.46 1886
9679.39 1823
9680.32 1945
9681.25 1944
9682.17 1871
9683.10 1965
9684.03 1940
9684.96 1843
9685.89 1796
9686.82 1912
9687.75 1869
9688.68 1880
9689.61 2100
9690.54 2030
9691.47 1957
9692.40 1999
9693.33 2124
9694.25 2184
9695.18 2307
9696.11 2473
9697.04 2640
9697.97 2679
9698.90 2784
9699.83 2612
9700.76 2545
9701.69 2431
9702.62 2310
9703.55 2143
9704.48 1983
9705.41 2014
9706.34 1944
9707.27 1855
9708.20 1890
9709.13 2038
9710.06 2018
9710.99 1912
9711.92 2024
9712.85 2049
9713.78 2109
9714.71 2101
9715.65 2110
9716.58 2015
9717.51 1924
9718.44 1940
9719.37 1790
9720.30 1799
9721.23 1752
9722.16 1681
9723.09 1670
9724.02 1731
9724.95 1558
9725.88 1656
9726.82 1744
9727.75 1807
9728.68 1749
9729.61 1703
9730.54 1684
9731.47 1756
9732.40 1655
9733.33 1595
9734.27 1654
9735.20 1700
9736.13 1606
9737.06 1602
9737.99 1514
9738.92 1524
9739.86 1568
9740.79 1482
9741.72 1467
9742.65 1506
9743.58 1468
9744.51 1522
9745.45 1419
9746.38 1431
9747.31 1418
9748.24 1333
9749.17 1403
9750.11 1463
9751.04 1417
9751.97 1398
9752.90 1466
9753.84 1500
9754.77 1376
9755.70 1349
9756.63 1401
9757.57 1375
9758.50 1432
9759.43 1392
9760.36 1444
9761.30 1449
9762.23 1454
9763.16 1389
9764.09 1315
9765.03 1390
9765.96 1360
9766.89 1431
9767.83 1494
9768.76 1438
9769.69 1365
9770.63 1414
9771.56 1442
9772.49 1366
9773.43 1441
9774.36 1416
9775.29 1463
9776.23 1493
9777.16 1480
9778.09 1563
9779.03 1647
9779.96 1629
9780.89 1496
9781.83 1534
9782.76 1468
9783.70 1443
9784.63 1484
9785.56 1464
9786.50 1433
9787.43 1407
9788.37 1357
9789.30 1353
9790.23 1294
9791.17 1330
9792.10 1359
9793.04 1303
9793.97 1378
9794.90 1406
9795.84 1427
9796.77 1331
9797.71 1234
9798.64 1261
9799.58 1274
9800.51 1397
9801.45 1344
9802.38 1209
9803.32 1179
9804.25 1146
9805.19 1148
9806.12 1154
9807.05 1208
9807.99 1209
9808.92 1206
9809.86 1135
9810.80 1155
9811.73 1151
9812.67 1117
9813.60 1180
9814.54 1113
9815.47 1099
9816.41 1172
9817.34 1124
9818.28 1155
9819.21 1205
9820.15 1146
9821.08 1164
9822.02 1147
9822.96 1104
9823.89 1175
9824.83 1111
9825.76 1058
9826.70 1041
9827.63 1074
9828.57 1094
9829.51 1091
9830.44 1081
9831.38 1043
9832.31 1075
9833.25 1055
9834.19 954
9835.12 1047
9836.06 1079
9837.00 1013
9837.93 1026
9838.87 991
9839.81 988
9840.74 1012
9841.68 1061
9842.61 1100
9843.55 1049
9844.49 961
9845.43 996
9846.36 1066
9847.30 1047
9848.24 1080
9849.17 1067
9850.11 1014
9851.05 1029
9851.98 1063
9852.92 1070
9853.86 1058
9854.79 1035
9855.73 1039
9856.67 1001
9857.61 1000
9858.54 1033
9859.48 991
9860.42 935
9861.36 989
9862.29 976
9863.23 990
9864.17 959
9865.11 1058
9866.04 993
9866.98 988
9867.92 993
9868.86 920
9869.80 925
9870.73 932
9871.67 993
9872.61 992
9873.55 966
9874.49 972
9875.42 1018
9876.36 999
9877.30 986
9878.24 1045
9879.18 1010
9880.12 958
9881.05 893
9881.99 904
9882.93 952
9883.87 983
9884.81 894
9885.75 856
9886.69 867
9887.63 923
9888.56 923
9889.50 951
9890.44 979
9891.38 875
9892.32 922
9893.26 892
9894.20 867
9895.14 839
9896.08 876
9897.02 923
9897.95 952
9898.89 959
9899.83 901
9900.77 923
9901.71 917
9902.65 932
9903.59 912
9904.53 897
9905.47 896
9906.41 951
9907.35 882
9908.29 899
9909.23 934
9910.17 888
9911.11 892
9912.05 975
9912.99 936
9913.93 914
9914.87 954
9915.81 942
9916.75 925
9917.69 927
9918.63 880
9919.57 922
9920.51 942
9921.45 1107
9922.39 1063
9923.33 1155
9924.27 1234
9925.21 1270
9926.15 1297
9927.09 1243
9928.03 1313
9928.97 1214
9929.92 1164
9930.86 1075
9931.80 1042
9932.74 1040
9933.68 1053
9934.62 994
9935.56 940
9936.50 904
9937.44 849
9938.38 947
9939.33 826
9940.27 859
9941.21 850
9942.15 852
9943.09 866
9944.03 921
9944.97 909
9945.92 876
9946.86 844
9947.80 820
9948.74 924
9949.68 883
9950.62 844
9951.57 849
9952.51 779
9953.45 873
9954.39 839
9955.33 867
9956.28 817
9957.22 817
9958.16 794
9959.10 800
9960.04 878
9960.99 816
9961.93 820
9962.87 800
9963.81 782
9964.76 827
9965.70 847
9966.64 803
9967.58 806
9968.53 802
9969.47 820
9970.41 823
9971.35 861
9972.30 828
9973.24 819
9974.18 865
9975.13 852
9976.07 802
9977.01 836
9977.95 791
9978.90 834
9979.84 832
9980.78 806
9981.73 851
9982.67 768
9983.61 757
9984.56 786
9985.50 822
9986.44 844
9987.39 807
9988.33 781
9989.27 827
9990.22 831
9991.16 847
9992.11 849
9993.05 857
9993.99 839
9994.94 896
9995.88 792
9996.82 804
9997.77 774
9998.71 756
9999.66 861
10000.60 821
10001.55 828
10002.49 821
10003.43 776
10004.38 781
10005.32 838
10006.27 823
10007.21 840
10008.16 841
10009.10 778
10010.04 774
10010.99 774
10011.93 794
10012.88 773
10013.82 806
10014.77 816
10015.71 741
10016.66 807
10017.60 816
10018.55 783
10019.49 774
10020.44 710
10021.38 778
10022.33 771
10023.27 762
10024.22 759
10025.16 796
10026.11 831
10027.05 800
10028.00 713
10028.95 744
10029.89 781
10030.84 769
10031.78 770
10032.73 775
10033.67 730
10034.62 755
10035.57 799
10036.51 756
10037.46 728
10038.40 786
10039.35 739
10040.30 764
10041.24 780
10042.19 708
10043.13 780
10044.08 775
10045.03 743
10045.97 773
10046.92 707
10047.86 697
10048.81 772
10049.76 683
10050.70 742
10051.65 719
10052.60 721
10053.54 802
10054.49 788
10055.44 752
10056.38 738
10057.33 709
10058.28 739
10059.22 752
10060.17 773
10061.12 687
10062.07 793
10063.01 738
10063.96 730
10064.91 783
10065.85 733
10066.80 723
10067.75 679
10068.70 692
10069.64 688
10070.59 723
10071.54 758
10072.49 725
10073.43 699
10074.38 671
10075.33 741
10076.28 716
10077.22 745
10078.17 669
10079.12 699
10080.07 651
10081.02 649
10081.96 686
10082.91 677
10083.86 681
10084.81 678
10085.76 709
10086.70 714
10087.65 685
10088.60 701
10089.55 680
10090.50 666
10091.45 723
10092.39 751
10093.34 695
10094.29 598
10095.24 619
10096.19 634
10097.14 734
10098.09 746
10099.03 657
10099.98 573
10100.93 645
10101.88 627
10102.83 666
10103.78 647
10104.73 633
10105.68 636
10106.63 703
10107.58 691
10108.53 656
10109.47 657
10110.42 637
10111.37 668
10112.32 771
10113.27 698
10114.22 715
10115.17 641
10116.12 660
10117.07 688
10118.02 696
10118.97 682
10119.92 703
10120.87 711
10121.82 676
10122.77 687
10123.72 689
10124.67 769
10125.62 736
10126.57 756
10127.52 734
10128.47 721
10129.42 743
10130.37 736
10131.32 712
10132.27 768
10133.22 713
10134.17 720
10135.12 710
10136.07 717
10137.02 700
10137.97 708
10138.92 728
10139.87 774
10140.83 756
10141.78 669
10142.73 722
10143.68 801
10144.63 715
10145.58 691
10146.53 733
10147.48 743
10148.43 627
10149.38 669
10150.34 732
10151.29 731
10152.24 719
10153.19 753
10154.14 751
10155.09 688
10156.04 742
10156.99 734
10157.95 718
10158.90 772
10159.85 752
10160.80 754
10161.75 703
10162.70 761
10163.66 691
10164.61 766
10165.56 784
10166.51 720
10167.46 806
10168.42 784
10169.37 755
10170.32 780
10171.27 714
10172.23 733
10173.18 816
10174.13 782
10175.08 792
10176.03 778
10176.99 765
10177.94 782
10178.89 792
10179.84 785
10180.80 763
10181.75 744
10182.70 774
10183.66 775
10184.61 762
10185.56 892
10186.51 940
10187.47 918
10188.42 843
10189.37 780
10190.33 824
10191.28 875
10192.23 912
10193.19 902
10194.14 859
10195.09 912
10196.05 945
10197.00 901
10197.95 837
10198.91 902
10199.86 887
10200.81 952
10201.77 957
10202.72 1046
10203.67 970
10204.63 1055
10205.58 1061
10206.53 1075
10207.49 1040
10208.44 1012
10209.40 1018
10210.35 940
10211.30 810
10212.26 915
10213.21 882
10214.17 966
10215.12 983
10216.08 883
10217.03 869
10217.98 881
10218.94 873
10219.89 857
10220.85 881
10221.80 860
10222.76 914
10223.71 863
10224.67 818
10225.62 824
10226.58 781
10227.53 829
10228.49 835
10229.44 802
10230.40 813
10231.35 848
10232.31 895
10233.26 865
10234.22 835
10235.17 881
10236.13 838
10237.08 844
10238.04 775
10238.99 775
10239.95 766
10240.90 725
10241.86 739
10242.81 759
10243.77 713
10244.72 693
10245.68 689
10246.64 645
10247.59 686
10248.55 732
10249.50 654
10250.46 722
10251.42 720
10252.37 769
10253.33 746
10254.28 730
10255.24 683
10256.20 673
10257.15 714
10258.11 703
10259.06 666
10260.02 687
10260.98 618
10261.93 655
10262.89 663
10263.85 661
10264.80 620
10265.76 679
10266.72 676
10267.67 717
10268.63 682
10269.59 648
10270.54 592
10271.50 707
10272.46 662
10273.41 683
10274.37 706
10275.33 730
10276.29 638
10277.24 666
10278.20 693
10279.16 638
10280.11 615
10281.07 649
10282.03 637
10282.99 636
10283.94 589
10284.90 706
10285.86 621
10286.82 651
10287.77 628
10288.73 617
10289.69 614
10290.65 652
10291.61 647
10292.56 632
10293.52 713
10294.48 702
10295.44 731
10296.39 616
10297.35 690
10298.31 675
10299.27 669
10300.23 634
10301.19 573
10302.14 622
10303.10 633
10304.06 613
10305.02 581
10305.98 604
10306.94 594
10307.89 668
10308.85 698
10309.81 657
10310.77 631
10311.73 624
10312.69 595
10313.65 608
10314.61 698
10315.57 693
10316.52 623
10317.48 663
10318.44 624
10319.40 644
10320.36 561
10321.32 581
10322.28 588
10323.24 640
10324.20 619
10325.16 582
10326.12 538
10327.08 596
10328.04 619
10328.99 632
10329.95 615
10330.91 588
10331.87 557
10332.83 609
10333.79 648
10334.75 610
10335.71 530
10336.67 583
10337.63 552
10338.59 516
10339.55 564
10340.51 540
10341.47 550
10342.43 581
10343.39 599
10344.35 598
10345.31 622
10346.27 647
10347.23 610
10348.20 583
10349.16 586
10350.12 608
10351.08 616
10352.04 636
10353.00 603
10353.96 562
10354.92 598
10355.88 570
10356.84 582
10357.80 559
10358.76 552
10359.72 590
10360.69 641
10361.65 639
10362.61 663
10363.57 586
10364.53 603
10365.49 593
10366.45 589
10367.41 558
10368.38 538
10369.34 565
10370.30 591
10371.26 562
10372.22 523
10373.18 539
10374.14 545
10375.11 566
10376.07 583
10377.03 640
10377.99 597
10378.95 605
10379.92 534
10380.88 531
10381.84 588
10382.80 612
10383.76 576
10384.73 577
10385.69 579
10386.65 564
10387.61 552
10388.57 585
10389.54 589
10390.50 547
10391.46 576
10392.42 526
10393.39 580
10394.35 535
10395.31 561
10396.27 526
10397.24 562
10398.20 594
10399.16 564
10400.13 608
10401.09 691
10402.05 671
10403.02 629
10403.98 600
10404.94 541
10405.90 536
10406.87 582
10407.83 584
10408.79 562
10409.76 583
10410.72 536
10411.68 580
10412.65 565
10413.61 494
10414.57 556
10415.54 547
10416.50 667
10417.47 613
10418.43 595
10419.39 635
10420.36 643
10421.32 572
10422.28 570
10423.25 569
10424.21 579
10425.18 570
10426.14 552
10427.10 614
10428.07 591
10429.03 557
10430.00 596
10430.96 509
10431.93 564
10432.89 543
10433.85 551
10434.82 544
10435.78 558
10436.75 538
10437.71 595
10438.68 547
10439.64 546
10440.61 496
10441.57 545
10442.54 514
10443.50 525
10444.47 554
10445.43 536
10446.40 535
10447.36 510
10448.33 491
10449.29 495
10450.26 452
10451.22 509
10452.19 543
10453.15 507
10454.12 465
10455.08 527
10456.05 586
10457.01 466
10457.98 436
10458.95 477
10459.91 517
10460.88 523
10461.84 487
10462.81 518
10463.77 520
10464.74 470
10465.71 513
10466.67 520
10467.64 545
10468.60 573
10469.57 510
10470.54 486
10471.50 499
10472.47 460
10473.44 458
10474.40 471
10475.37 498
10476.33 544
10477.30 507
10478.27 541
10479.23 512
10480.20 506
10481.17 549
10482.13 522
10483.10 558
10484.07 513
10485.03 523
10486.00 565
10486.97 498
10487.93 550
10488.90 505
10489.87 477
10490.84 507
10491.80 485
10492.77 531
10493.74 534
10494.70 538
10495.67 533
10496.64 524
10497.61 507
10498.57 556
10499.54 524
10500.51 520
10501.48 506
10502.44 542
10503.41 539
10504.38 518
10505.35 509
10506.31 549
10507.28 543
10508.25 548
10509.22 539
10510.19 535
10511.15 513
10512.12 518
10513.09 531
10514.06 498
10515.03 544
10516.00 477
10516.96 513
10517.93 534
10518.90 537
10519.87 524
10520.84 530
10521.81 499
10522.77 530
10523.74 549
10524.71 524
10525.68 535
10526.65 563
10527.62 521
10528.59 547
10529.56 599
10530.52 562
10531.49 543
10532.46 495
10533.43 556
10534.40 507
10535.37 515
10536.34 517
10537.31 527
10538.28 544
10539.25 520
10540.22 577
10541.18 607
10542.15 545
10543.12 556
10544.09 544
10545.06 530
10546.03 599
10547.00 564
10547.97 540
10548.94 594
10549.91 564
10550.88 551
10551.85 569
10552.82 528
10553.79 539
10554.76 522
10555.73 595
10556.70 540
10557.67 602
10558.64 554
10559.61 624
10560.58 642
10561.55 589
10562.52 563
10563.49 575
10564.46 563
10565.43 572
10566.40 558
10567.38 581
10568.35 620
10569.32 588
10570.29 592
10571.26 588
10572.23 478
10573.20 523
10574.17 512
10575.14 603
10576.11 605
10577.08 524
10578.06 511
10579.03 590
10580.00 567
10580.97 608
10581.94 554
10582.91 515
10583.88 578
10584.85 544
10585.83 548
10586.80 552
10587.77 511
10588.74 531
10589.71 532
10590.68 526
10591.66 549
10592.63 571
10593.60 582
10594.57 584
10595.54 584
10596.51 518
10597.49 550
10598.46 540
10599.43 548
10600.40 585
10601.37 552
10602.35 530
10603.32 535
10604.29 563
10605.26 549
10606.24 555
10607.21 526
10608.18 527
10609.15 528
10610.13 566
10611.10 548
10612.07 550
10613.04 513
10614.02 547
10614.99 546
10615.96 595
10616.94 618
10617.91 546
10618.88 631
10619.85 641
10620.83 597
10621.80 604
10622.77 569
10623.75 562
10624.72 540
10625.69 569
10626.67 564
10627.64 617
10628.61 564
10629.59 554
10630.56 562
10631.53 579
10632.51 600
10633.48 593
10634.46 624
10635.43 679
10636.40 674
10637.38 668
10638.35 792
10639.32 802
10640.30 673
10641.27 704
10642.25 751
10643.22 604
10644.19 650
10645.17 624
10646.14 616
10647.12 548
10648.09 552
10649.07 567
10650.04 550
10651.01 565
10651.99 549
10652.96 576
10653.94 579
10654.91 579
10655.89 582
10656.86 602
10657.84 567
10658.81 556
10659.79 551
10660.76 522
10661.74 543
10662.71 545
10663.69 542
10664.66 553
10665.64 565
10666.61 550
10667.59 543
10668.56 526
10669.54 558
10670.51 550
10671.49 563
10672.46 544
10673.44 554
10674.42 587
10675.39 587
10676.37 558
10677.34 546
10678.32 592
10679.29 596
10680.27 610
10681.25 499
10682.22 568
10683.20 562
10684.17 571
10685.15 572
10686.12 563
10687.10 544
10688.08 540
10689.05 506
10690.03 538
10691.01 560
10691.98 543
10692.96 537
10693.94 574
10694.91 537
10695.89 542
10696.86 499
10697.84 523
10698.82 540
10699.79 537
10700.77 598
10701.75 545
10702.72 504
10703.70 571
10704.68 580
10705.66 554
10706.63 593
10707.61 557
10708.59 545
10709.56 570
10710.54 566
10711.52 523
10712.50 545
10713.47 550
10714.45 618
10715.43 626
10716.41 532
10717.38 549
10718.36 578
10719.34 601
10720.32 542
10721.29 595
10722.27 551
10723.25 586
10724.23 566
10725.20 496
10726.18 575
10727.16 575
10728.14 611
10729.12 558
10730.09 603
10731.07 612
10732.05 594
10733.03 630
10734.01 576
10734.99 577
10735.96 565
10736.94 558
10737.92 553
10738.90 568
10739.88 601
10740.86 568
10741.83 567
10742.81 535
10743.79 544
10744.77 582
10745.75 544
10746.73 581
10747.71 584
10748.69 579
10749.67 572
10750.64 591
10751.62 575
10752.60 559
10753.58 613
10754.56 570
10755.54 572
10756.52 625
10757.50 609
10758.48 567
10759.46 606
10760.44 543
10761.42 621
10762.40 612
10763.38 558
10764.35 597
10765.33 614
10766.31 622
10767.29 613
10768.27 561
10769.25 559
10770.23 583
10771.21 559
10772.19 615
10773.17 637
10774.15 590
10775.13 605
10776.11 584
10777.09 632
10778.07 621
10779.05 624
10780.04 641
10781.02 573
10782.00 566
10782.98 615
10783.96 614
10784.94 651
10785.92 585
10786.90 625
10787.88 597
10788.86 607
10789.84 609
10790.82 626
10791.80 610
10792.78 575
10793.77 673
10794.75 632
10795.73 662
10796.71 602
10797.69 590
10798.67 592
10799.65 651
10800.63 642
10801.61 648
10802.60 603
10803.58 616
10804.56 619
10805.54 614
10806.52 632
10807.50 692
10808.49 679
10809.47 703
10810.45 678
10811.43 624
10812.41 617
10813.39 609
10814.38 540
10815.36 590
10816.34 668
10817.32 674
10818.30 660
10819.29 606
10820.27 608
10821.25 627
10822.23 607
10823.22 634
10824.20 656
10825.18 624
10826.16 661
10827.15 687
10828.13 647
10829.11 693
10830.09 685
10831.08 647
10832.06 675
10833.04 719
10834.02 677
10835.01 643
10835.99 657
10836.97 693
10837.96 694
10838.94 714
10839.92 726
10840.90 709
10841.89 687
10842.87 653
10843.85 651
10844.84 624
10845.82 686
10846.80 720
10847.79 681
10848.77 762
10849.76 730
10850.74 738
10851.72 748
10852.71 693
10853.69 691
10854.67 753
10855.66 730
10856.64 766
10857.62 742
10858.61 752
10859.59 812
10860.58 788
10861.56 761
10862.55 788
10863.53 822
10864.51 800
10865.50 750
10866.48 696
10867.47 736
10868.45 804
10869.44 808
10870.42 768
10871.40 800
10872.39 751
10873.37 761
10874.36 806
10875.34 787
10876.33 783
10877.31 800
10878.30 808
10879.28 799
10880.27 828
10881.25 804
10882.24 808
10883.22 823
10884.21 863
10885.19 753
10886.18 786
10887.16 814
10888.15 806
10889.13 854
10890.12 823
10891.10 881
10892.09 806
10893.07 844
10894.06 853
10895.05 870
10896.03 881
10897.02 885
10898.00 869
10898.99 860
10899.97 915
10900.96 824
10901.95 816
10902.93 855
10903.92 830
10904.90 887
10905.89 920
10906.88 909
10907.86 1026
10908.85 911
10909.84 935
10910.82 977
10911.81 979
10912.79 954
10913.78 956
10914.77 930
10915.75 999
10916.74 1046
10917.73 1054
10918.71 985
10919.70 940
10920.69 1001
10921.67 1009
10922.66 1015
10923.65 1000
10924.63 1020
10925.62 974
10926.61 959
10927.60 1020
10928.58 1034
10929.57 985
10930.56 1037
10931.54 1043
10932.53 1012
10933.52 1034
10934.51 1015
10935.49 972
10936.48 982
10937.47 1086
10938.46 1030
10939.44 1075
10940.43 1118
10941.42 1178
10942.41 1074
10943.39 1124
10944.38 1077
10945.37 1122
10946.36 1146
10947.35 1131
10948.33 1152
10949.32 1156
10950.31 1195
10951.30 1254
10952.29 1198
10953.28 1327
10954.26 1378
10955.25 1367
10956.24 1365
10957.23 1417
10958.22 1410
10959.21 1507
10960.19 1509
10961.18 1349
10962.17 1329
10963.16 1355
10964.15 1337
10965.14 1250
10966.13 1152
10967.11 1188
10968.10 1220
10969.09 1289
10970.08 1221
10971.07 1207
10972.06 1256
10973.05 1201
10974.04 1138
10975.03 1164
10976.02 1181
10977.01 1148
10978.00 1184
10978.98 1101
10979.97 1116
10980.96 1231
10981.95 1156
10982.94 1206
10983.93 1207
10984.92 1190
10985.91 1178
10986.90 1163
10987.89 1154
10988.88 1179
10989.87 1193
10990.86 1250
10991.85 1277
10992.84 1345
10993.83 1434
10994.82 1593
10995.81 1576
10996.80 1728
10997.79 1818
10998.78 1884
10999.77 1872
11000.76 1844
11001.75 1740
11002.74 1652
11003.73 1545
11004.72 1530
11005.72 1351
11006.71 1169
11007.70 1203
11008.69 1178
11009.68 1170
11010.67 1109
11011.66 1086
11012.65 1089
11013.64 1062
11014.63 1042
11015.62 1101
11016.61 1105
11017.61 1066
11018.60 961
11019.59 959
11020.58 928
11021.57 969
11022.56 1006
11023.55 964
11024.55 841
11025.54 898
11026.53 975
11027.52 978
11028.51 924
11029.50 909
11030.49 933
11031.49 953
11032.48 936
11033.47 869
11034.46 893
11035.45 923
11036.45 987
11037.44 933
11038.43 936
11039.42 961
11040.41 911
11041.41 896
11042.40 862
11043.39 905
11044.38 887
11045.38 852
11046.37 802
11047.36 909
11048.35 934
11049.35 930
11050.34 925
11051.33 813
11052.32 899
11053.32 862
11054.31 806
11055.30 851
11056.30 865
11057.29 854
11058.28 893
11059.27 817
11060.27 820
11061.26 863
11062.25 870
11063.25 952
11064.24 882
11065.23 818
11066.23 868
11067.22 856
11068.21 925
11069.21 878
11070.20 899
11071.19 857
11072.19 848
11073.18 875
11074.17 908
11075.17 919
11076.16 879
11077.16 850
11078.15 864
11079.14 911
11080.14 870
11081.13 807
11082.13 839
11083.12 870
11084.11 842
11085.11 812
11086.10 864
11087.10 873
11088.09 877
11089.09 839
11090.08 842
11091.07 837
11092.07 823
11093.06 802
11094.06 799
11095.05 825
11096.05 844
11097.04 843
11098.04 822
11099.03 770
11100.03 817
11101.02 801
11102.02 850
11103.01 817
11104.01 843
11105.00 827
11106.00 792
11106.99 808
11107.99 763
11108.98 804
11109.98 812
11110.97 724
11111.97 761
11112.96 782
11113.96 767
11114.95 783
11115.95 757
11116.95 752
11117.94 762
11118.94 723
11119.93 714
11120.93 781
11121.92 811
11122.92 801
11123.92 834
11124.91 811
11125.91 784
11126.90 740
11127.90 782
11128.90 747
11129.89 745
11130.89 762
11131.89 729
11132.88 699
11133.88 688
11134.87 643
11135.87 669
11136.87 693
11137.86 750
11138.86 741
11139.86 741
11140.85 690
11141.85 675
11142.85 715
11143.84 781
11144.84 706
11145.84 738
11146.84 762
11147.83 681
11148.83 724
11149.83 702
11150.82 702
11151.82 717
11152.82 665
11153.82 680
11154.81 680
11155.81 741
11156.81 714
11157.80 725
11158.80 669
11159.80 647
11160.80 682
11161.79 674
11162.79 665
11163.79 753
11164.79 701
11165.79 647
11166.78 736
11167.78 631
11168.78 639
11169.78 679
11170.78 699
11171.77 685
11172.77 764
11173.77 737
11174.77 738
11175.77 664
11176.76 664
11177.76 645
11178.76 644
11179.76 706
11180.76 686
11181.76 615
11182.76 677
11183.75 734
11184.75 716
11185.75 722
11186.75 689
11187.75 708
11188.75 755
11189.75 661
11190.75 681
11191.74 700
11192.74 735
11193.74 782
11194.74 749
11195.74 710
11196.74 706
11197.74 733
11198.74 759
11199.74 686
11200.74 677
11201.74 724
11202.74 733
11203.74 713
11204.74 631
11205.73 672
11206.73 734
11207.73 716
11208.73 682
11209.73 690
11210.73 687
11211.73 633
11212.73 666
11213.73 629
11214.73 661
11215.73 682
11216.73 641
11217.73 623
11218.73 626
11219.73 669
11220.73 664
11221.73 669
11222.73 676
11223.74 679
11224.74 628
11225.74 674
11226.74 689
11227.74 589
11228.74 621
11229.74 616
11230.74 692
11231.74 674
11232.74 611
11233.74 648
11234.74 634
11235.74 600
11236.74 608
11237.75 634
11238.75 580
11239.75 591
11240.75 663
11241.75 616
11242.75 632
11243.75 614
11244.75 646
11245.76 618
11246.76 629
11247.76 620
11248.76 623
11249.76 619
11250.76 623
11251.76 622
11252.77 627
11253.77 639
11254.77 647
11255.77 636
11256.77 656
11257.78 637
11258.78 599
11259.78 577
11260.78 625
11261.78 572
11262.79 596
11263.79 595
11264.79 671
11265.79 660
11266.79 639
11267.80 661
11268.80 695
11269.80 663
11270.80 676
11271.81 688
11272.81 698
11273.81 728
11274.81 712
11275.82 679
11276.82 642
11277.82 652
11278.83 694
11279.83 691
11280.83 650
11281.83 624
11282.84 609
11283.84 679
11284.84 665
11285.85 679
11286.85 676
11287.85 690
11288.86 682
11289.86 665
11290.86 645
11291.87 643
11292.87 666
11293.87 663
11294.88 686
11295.88 637
11296.89 680
11297.89 709
11298.89 657
11299.90 643
11300.90 636
11301.90 687
11302.91 727
11303.91 700
11304.92 714
11305.92 679
11306.92 701
11307.93 699
11308.93 713
11309.94 755
11310.94 719
11311.95 725
11312.95 799
11313.95 845
11314.96 831
11315.96 723
11316.97 703
11317.97 745
11318.98 651
11319.98 673
11320.99 635
11321.99 678
11323.00 653
11324.00 645
11325.01 639
11326.01 660
11327.02 582
11328.02 647
11329.03 662
11330.03 588
11331.04 572
11332.04 568
11333.05 628
11334.05 609
11335.06 593
11336.06 656
11337.07 582
11338.07 569
11339.08 592
11340.09 563
11341.09 577
11342.10 587
11343.10 626
11344.11 597
11345.11 562
11346.12 541
11347.13 558
11348.13 536
11349.14 573
11350.14 559
11351.15 620
11352.16 570
11353.16 574
11354.17 589
11355.17 618
11356.18 583
11357.19 566
11358.19 578
11359.20 602
11360.21 591
11361.21 575
11362.22 591
11363.23 616
11364.23 630
11365.24 630
11366.25 557
11367.25 556
11368.26 582
11369.27 616
11370.27 638
11371.28 584
11372.29 565
11373.29 560
11374.30 586
11375.31 594
11376.32 542
11377.32 573
11378.33 568
11379.34 569
11380.35 618
11381.35 576
11382.36 619
11383.37 596
11384.38 580
11385.38 561
11386.39 630
11387.40 620
11388.41 599
11389.41 577
11390.42 590
11391.43 622
11392.44 557
11393.45 576
11394.45 535
11395.46 594
11396.47 613
11397.48 625
11398.49 617
11399.49 563
11400.50 590
11401.51 567
11402.52 598
11403.53 588
11404.54 557
11405.54 549
11406.55 606
11407.56 631
11408.57 635
11409.58 654
11410.59 583
11411.60 593
11412.61 596
11413.61 591
11414.62 576
11415.63 559
11416.64 529
11417.65 540
11418.66 597
11419.67 588
11420.68 531
11421.69 570
11422.70 523
11423.71 557
11424.71 604
11425.72 631
11426.73 626
11427.74 575
11428.75 587
11429.76 570
11430.77 536
11431.78 521
11432.79 558
11433.80 593
11434.81 559
11435.82 552
11436.83 583
11437.84 594
11438.85 573
11439.86 586
11440.87 568
11441.88 586
11442.89 615
11443.90 574
11444.91 551
11445.92 534
11446.93 590
11447.94 607
11448.95 608
11449.96 664
11450.97 568
11451.98 633
11452.99 642
11454.01 603
11455.02 579
11456.03 591
11457.04 582
11458.05 590
11459.06 580
11460.07 581
11461.08 618
11462.09 630
11463.10 584
11464.11 591
11465.13 621
11466.14 586
11467.15 632
11468.16 622
11469.17 585
11470.18 600
11471.19 627
11472.20 549
11473.22 569
11474.23 598
11475.24 608
11476.25 608
11477.26 591
11478.27 600
11479.29 578
11480.30 592
11481.31 611
11482.32 656
11483.33 603
11484.35 555
11485.36 580
11486.37 563
11487.38 574
11488.39 586
11489.41 599
11490.42 551
11491.43 542
11492.44 542
11493.46 587
11494.47 563
11495.48 575
11496.49 615
11497.51 589
11498.52 611
11499.53 591
11500.54 592
11501.56 575
11502.57 576
11503.58 603
11504.59 612
11505.61 594
11506.62 628
11507.63 602
11508.65 580
11509.66 569
11510.67 538
11511.69 558
11512.70 613
11513.71 636
11514.73 589
11515.74 570
11516.75 569
11517.77 610
11518.78 587
11519.79 590
11520.81 622
11521.82 573
11522.83 590
11523.85 585
11524.86 623
11525.88 661
11526.89 647
11527.90 620
11528.92 596
11529.93 583
11530.95 653
11531.96 643
11532.97 584
11533.99 590
11535.00 636
11536.02 643
11537.03 631
11538.05 643
11539.06 639
11540.07 618
11541.09 592
11542.10 634
11543.12 641
11544.13 601
11545.15 634
11546.16 614
11547.18 618
11548.19 693
11549.21 679
11550.22 705
11551.24 680
11552.25 671
11553.27 667
11554.28 670
11555.30 721
11556.31 682
11557.33 682
11558.34 628
11559.36 703
11560.37 652
11561.39 717
11562.40 742
11563.42 679
11564.43 689
11565.45 706
11566.47 699
11567.48 683
11568.50 707
11569.51 749
11570.53 768
11571.54 765
11572.56 744
11573.58 727
11574.59 695
11575.61 807
11576.62 829
11577.64 776
11578.66 822
11579.67 773
11580.69 819
11581.70 763
11582.72 804
11583.74 873
11584.75 929
11585.77 872
11586.79 844
11587.80 852
11588.82 749
11589.84 788
11590.85 834
11591.87 938
11592.89 877
11593.90 908
11594.92 993
11595.94 1014
11596.95 1049
11597.97 1099
11598.99 1138
11600.01 1323
11601.02 1272
11602.04 1372
11603.06 1385
11604.07 1441
11605.09 1414
11606.11 1291
11607.13 1181
11608.14 1106
11609.16 1009
11610.18 960
11611.20 902
11612.21 858
11613.23 864
11614.25 805
11615.27 823
11616.29 770
11617.30 770
11618.32 778
11619.34 802
11620.36 752
11621.38 698
11622.39 713
11623.41 726
11624.43 716
11625.45 770
11626.47 722
11627.48 745
11628.50 742
11629.52 711
11630.54 686
11631.56 742
11632.58 655
11633.59 642
11634.61 695
11635.63 665
11636.65 704
11637.67 666
11638.69 706
11639.71 653
11640.73 658
11641.75 612
11642.76 612
11643.78 674
11644.80 707
11645.82 721
11646.84 658
11647.86 608
11648.88 589
11649.90 597
11650.92 613
11651.94 632
11652.96 632
11653.98 670
11655.00 586
11656.01 653
11657.03 631
11658.05 646
11659.07 640
11660.09 623
11661.11 628
11662.13 633
11663.15 614
11664.17 600
11665.19 679
11666.21 664
11667.23 708
11668.25 658
11669.27 636
11670.29 669
11671.31 626
11672.33 636
11673.35 663
11674.37 670
11675.39 682
11676.42 702
11677.44 647
11678.46 678
11679.48 717
11680.50 734
11681.52 701
11682.54 715
11683.56 745
11684.58 684
11685.60 684
11686.62 701
11687.64 661
11688.66 665
11689.69 724
11690.71 757
11691.73 699
11692.75 663
11693.77 682
11694.79 684
11695.81 709
11696.83 665
11697.85 705
11698.88 661
11699.90 743
11700.92 668
11701.94 684
11702.96 714
11703.98 677
11705.01 739
11706.03 700
11707.05 680
11708.07 680
11709.09 713
11710.12 658
11711.14 640
11712.16 666
11713.18 647
11714.20 655
11715.23 630
11716.25 677
11717.27 728
11718.29 635
11719.31 636
11720.34 630
11721.36 655
11722.38 646
11723.40 625
11724.43 649
11725.45 587
11726.47 617
11727.49 597
11728.52 625
11729.54 678
11730.56 665
11731.59 668
11732.61 695
11733.63 669
11734.65 687
11735.68 669
11736.70 667
11737.72 685
11738.75 654
11739.77 636
11740.79 638
11741.82 619
11742.84 635
11743.86 675
11744.89 680
11745.91 678
11746.93 574
11747.96 556
11748.98 625
11750.01 651
11751.03 683
11752.05 631
11753.08 648
11754.10 601
11755.12 650
11756.15 644
11757.17 660
11758.20 604
11759.22 571
11760.24 639
11761.27 624
11762.29 632
11763.32 582
11764.34 631
11765.37 664
11766.39 653
11767.41 681
11768.44 700
11769.46 629
11770.49 603
11771.51 599
11772.54 616
11773.56 583
11774.59 699
11775.61 650
11776.64 619
11777.66 598
11778.69 662
11779.71 658
11780.74 635
11781.76 595
11782.79 615
11783.81 688
11784.84 638
11785.86 593
11786.89 605
11787.91 671
11788.94 614
11789.96 605
11790.99 559
11792.01 642
11793.04 663
11794.07 603
11795.09 618
11796.12 664
11797.14 590
11798.17 636
11799.19 637
11800.22 629
11801.25 611
11802.27 631
11803.30 613
11804.32 624
11805.35 598
11806.38 586
11807.40 647
11808.43 625
11809.45 648
11810.48 653
11811.51 672
11812.53 688
11813.56 638
11814.59 676
11815.61 700
11816.64 643
11817.67 670
11818.69 705
11819.72 667
11820.75 674
11821.77 692
11822.80 688
11823.83 696
11824.85 695
11825.88 667
11826.91 682
11827.94 681
11828.96 696
11829.99 640
11831.02 697
11832.04 722
11833.07 746
11834.10 711
11835.13 703
11836.15 678
11837.18 707
11838.21 651
11839.24 676
11840.26 710
11841.29 700
11842.32 760
11843.35 711
11844.37 760
11845.40 740
11846.43 674
11847.46 692
11848.49 673
11849.51 741
11850.54 767
11851.57 758
11852.60 715
11853.63 741
11854.65 769
11855.68 776
11856.71 802
11857.74 752
11858.77 700
11859.80 687
11860.83 749
11861.85 765
11862.88 699
11863.91 804
11864.94 813
11865.97 754
11867.00 722
11868.03 748
11869.05 813
11870.08 778
11871.11 797
11872.14 823
11873.17 871
11874.20 781
11875.23 771
11876.26 762
11877.29 713
11878.32 772
11879.35 761
11880.38 849
11881.40 814
11882.43 874
11883.46 796
11884.49 818
11885.52 831
11886.55 799
11887.58 831
11888.61 860
11889.64 828
11890.67 884
11891.70 839
11892.73 875
11893.76 1015
11894.79 920
11895.82 880
11896.85 967
11897.88 919
11898.91 1015
11899.94 1035
11900.97 991
11902.00 1023
11903.03 1050
11904.06 997
11905.09 926
11906.12 940
11907.15 1010
11908.18 966
11909.22 965
11910.25 855
11911.28 900
11912.31 893
11913.34 923
11914.37 925
11915.40 934
11916.43 924
11917.46 886
11918.49 908
11919.52 968
11920.55 981
11921.59 986
11922.62 953
11923.65 1049
11924.68 984
11925.71 1066
11926.74 1123
11927.77 1087
11928.81 1225
11929.84 1321
11930.87 1301
11931.90 1265
11932.93 1250
11933.96 1216
11935.00 1161
11936.03 1129
11937.06 1070
11938.09 945
11939.12 886
11940.15 951
11941.19 1004
11942.22 905
11943.25 867
11944.28 881
11945.31 885
11946.35 863
11947.38 917
11948.41 841
11949.44 860
11950.48 878
11951.51 855
11952.54 812
11953.57 823
11954.61 890
11955.64 959
11956.67 894
11957.70 914
11958.74 851
11959.77 839
11960.80 861
11961.84 865
11962.87 859
11963.90 872
11964.93 836
11965.97 851
11967.00 802
11968.03 824
11969.07 856
11970.10 873
11971.13 807
11972.17 820
11973.20 820
11974.23 776
11975.27 790
11976.30 790
11977.33 854
11978.37 829
11979.40 777
11980.44 830
11981.47 792
11982.50 848
11983.54 826
11984.57 858
11985.60 881
11986.64 865
11987.67 793
11988.71 866
11989.74 890
11990.77 876
11991.81 802
11992.84 826
11993.88 878
11994.91 893
11995.95 851
11996.98 835
11998.02 805
11999.05 892
12000.08 930
12001.12 873
12002.15 901
12003.19 893
12004.22 943
12005.26 916
12006.29 889
12007.33 885
12008.36 905
12009.40 891
12010.43 945
12011.47 951
12012.50 926
12013.54 922
12014.57 971
12015.61 1004
12016.64 964
12017.68 931
12018.71 960
12019.75 977
12020.78 970
12021.82 990
12022.86 894
12023.89 893
12024.93 878
12025.96 915
12027.00 1004
12028.03 1028
12029.07 979
12030.11 952
12031.14 959
12032.18 908
12033.21 933
12034.25 919
12035.29 1008
12036.32 969
12037.36 927
12038.39 969
12039.43 882
12040.47 923
12041.50 991
12042.54 926
12043.58 944
12044.61 934
12045.65 926
12046.69 946
12047.72 958
12048.76 949
12049.80 950
12050.83 1001
12051.87 925
12052.91 947
12053.94 973
12054.98 919
12056.02 915
12057.05 874
12058.09 985
12059.13 1009
12060.16 932
12061.20 950
12062.24 974
12063.28 989
12064.31 935
12065.35 989
12066.39 1018
12067.43 927
12068.46 931
12069.50 934
12070.54 961
12071.58 925
12072.61 984
12073.65 916
12074.69 911
12075.73 1006
12076.76 958
12077.80 930
12078.84 929
12079.88 934
12080.92 941
12081.95 1007
12082.99 965
12084.03 937
12085.07 1017
12086.11 903
12087.15 992
12088.18 1066
12089.22 953
12090.26 1011
12091.30 1056
12092.34 1022
12093.38 1037
12094.42 1044
12095.45 1087
12096.49 1075
12097.53 1124
12098.57 1166
12099.61 1120
12100.65 1229
12101.69 1199
12102.73 1173
12103.76 1248
12104.80 1211
12105.84 1218
12106.88 1116
12107.92 1120
12108.96 1119
12110.00 1074
12111.04 949
12112.08 970
12113.12 954
12114.16 905
12115.20 806
12116.24 847
12117.28 857
12118.32 846
12119.36 786
12120.40 777
12121.44 808
12122.47 783
12123.51 793
12124.55 802
12125.59 812
12126.63 817
12127.67 770
12128.71 828
12129.76 799
12130.80 737
12131.84 745
12132.88 769
12133.92 814
12134.96 807
12136.00 750
12137.04 767
12138.08 760
12139.12 769
12140.16 748
12141.20 744
12142.24 767
12143.28 753
12144.32 693
12145.36 673
12146.40 729
12147.44 766
12148.49 720
12149.53 716
12150.57 623
12151.61 678
12152.65 739
12153.69 756
12154.73 700
12155.77 666
12156.81 712
12157.86 716
12158.90 644
12159.94 688
12160.98 716
12162.02 734
12163.06 726
12164.10 734
12165.15 715
12166.19 710
12167.23 700
12168.27 718
12169.31 697
12170.36 652
12171.40 707
12172.44 750
12173.48 741
12174.52 713
12175.57 801
12176.61 709
12177.65 731
12178.69 754
12179.73 722
12180.78 658
12181.82 701
12182.86 689
12183.90 725
12184.95 719
12185.99 711
12187.03 695
12188.07 700
12189.12 722
12190.16 716
12191.20 715
12192.25 740
12193.29 680
12194.33 765
12195.37 753
12196.42 694
12197.46 713
12198.50 787
12199.55 761
12200.59 666
12201.63 621
12202.68 694
12203.72 702
12204.76 729
12205.81 754
12206.85 690
12207.89 680
12208.94 664
12209.98 721
12211.02 736
12212.07 673
12213.11 647
12214.16 716
12215.20 730
12216.24 669
12217.29 625
12218.33 663
12219.37 690
12220.42 620
12221.46 625
12222.51 723
12223.55 696
12224.60 714
12225.64 659
12226.68 682
12227.73 651
12228.77 726
12229.82 721
12230.86 747
12231.91 683
12232.95 695
12234.00 713
12235.04 640
12236.08 615
12237.13 639
12238.17 651
12239.22 678
12240.26 653
12241.31 641
12242.35 667
12243.40 627
12244.44 622
12245.49 641
12246.53 606
12247.58 618
12248.62 652
12249.67 657
12250.72 622
12251.76 597
12252.81 685
12253.85 636
12254.90 608
12255.94 622
12256.99 625
12258.03 610
12259.08 630
12260.13 616
12261.17 596
12262.22 616
12263.26 613
12264.31 625
12265.35 598
12266.40 654
12267.45 606
12268.49 555
12269.54 558
12270.59 563
12271.63 545
12272.68 674
12273.72 623
12274.77 627
12275.82 596
12276.86 612
12277.91 570
12278.96 579
12280.00 585
12281.05 604
12282.10 618
12283.14 575
12284.19 582
12285.24 553
12286.28 579
12287.33 628
12288.38 605
12289.42 593
12290.47 561
12291.52 594
12292.57 600
12293.61 569
12294.66 557
12295.71 604
12296.75 587
12297.80 599
12298.85 573
12299.90 561
12300.94 593
12301.99 586
12303.04 584
12304.09 650
12305.13 590
12306.18 617
12307.23 582
12308.28 522
12309.33 548
12310.37 514
12311.42 528
12312.47 529
12313.52 552
12314.57 583
12315.61 592
12316.66 574
12317.71 570
12318.76 580
12319.81 543
12320.85 550
12321.90 614
12322.95 586
12324.00 557
12325.05 609
12326.10 594
12327.15 586
12328.19 568
12329.24 561
12330.29 574
12331.34 538
12332.39 621
12333.44 589
12334.49 533
12335.54 600
12336.59 538
12337.63 563
12338.68 579
12339.73 597
12340.78 616
12341.83 595
12342.88 606
12343.93 586
12344.98 623
12346.03 624
12347.08 578
12348.13 582
12349.18 584
12350.23 608
12351.28 678
12352.33 627
12353.38 590
12354.43 570
12355.48 577
12356.52 644
12357.57 656
12358.62 639
12359.67 637
12360.72 662
12361.77 622
12362.82 652
12363.88 579
12364.93 643
12365.98 695
12367.03 635
12368.08 631
12369.13 587
12370.18 544
12371.23 585
12372.28 626
12373.33 644
12374.38 622
12375.43 560
12376.48 590
12377.53 628
12378.58 591
12379.63 602
12380.68 616
12381.73 626
12382.79 597
12383.84 578
12384.89 598
12385.94 701
12386.99 671
12388.04 619
12389.09 611
12390.14 591
12391.20 606
12392.25 641
12393.30 635
12394.35 628
12395.40 641
12396.45 649
12397.50 644
12398.56 646
12399.61 605
12400.66 611
12401.71 572
12402.76 624
12403.81 693
12404.87 650
12405.92 689
12406.97 659
12408.02 617
12409.07 626
12410.13 617
12411.18 698
12412.23 688
12413.28 666
12414.34 647
12415.39 645
12416.44 635
12417.49 671
12418.55 718
12419.60 667
12420.65 687
12421.70 723
12422.76 687
12423.81 648
12424.86 685
12425.91 686
12426.97 722
12428.02 718
12429.07 709
12430.13 689
12431.18 687
12432.23 752
12433.29 698
12434.34 696
12435.39 686
12436.44 797
12437.50 714
12438.55 657
12439.61 713
12440.66 771
12441.71 766
12442.77 686
12443.82 753
12444.87 744
12445.93 715
12446.98 713
12448.03 704
12449.09 654
12450.14 769
12451.20 768
12452.25 801
12453.30 726
12454.36 790
12455.41 795
12456.47 819
12457.52 836
12458.57 838
12459.63 860
12460.68 869
12461.74 863
12462.79 827
12463.85 879
12464.90 845
12465.95 960
12467.01 992
12468.06 962
12469.12 1018
12470.17 1056
12471.23 1097
12472.28 1270
12473.34 1379
12474.39 1520
12475.45 1508
12476.50 1508
12477.56 1526
12478.61 1554
12479.67 1441
12480.72 1375
12481.78 1285
12482.83 1251
12483.89 1101
12484.94 1037
12486.00 968
12487.05 931
12488.11 943
12489.17 928
12490.22 915
12491.28 884
12492.33 798
12493.39 822
12494.44 813
12495.50 758
12496.55 828
12497.61 856
12498.67 797
12499.72 814
12500.78 786
12501.83 773
12502.89 838
12503.95 793
12505.00 775
12506.06 745
12507.12 837
12508.17 803
12509.23 777
12510.28 716
12511.34 711
12512.40 778
12513.45 737
12514.51 743
12515.57 791
12516.62 710
12517.68 713
12518.74 799
12519.79 706
12520.85 731
12521.91 729
12522.96 725
12524.02 705
12525.08 733
12526.14 735
12527.19 727
12528.25 736
12529.31 743
12530.36 711
12531.42 726
12532.48 753
12533.54 761
12534.59 768
12535.65 684
12536.71 719
12537.77 701
12538.82 732
12539.88 750
12540.94 780
12542.00 808
12543.05 816
12544.11 784
12545.17 765
12546.23 768
12547.29 774
12548.34 817
12549.40 876
12550.46 897
12551.52 875
12552.58 871
12553.64 943
12554.69 957
12555.75 955
12556.81 999
12557.87 978
12558.93 1004
12559.99 990
12561.04 931
12562.10 932
12563.16 853
12564.22 906
12565.28 963
12566.34 866
12567.40 827
12568.45 818
12569.51 800
12570.57 770
12571.63 780
12572.69 797
12573.75 817
12574.81 870
12575.87 839
12576.93 768
12577.99 735
12579.05 855
12580.11 751
12581.16 710
12582.22 751
12583.28 751
12584.34 749
12585.40 790
12586.46 813
12587.52 754
12588.58 744
12589.64 735
12590.70 756
12591.76 756
12592.82 718
12593.88 722
12594.94 744
12596.00 694
12597.06 734
12598.12 718
12599.18 725
12600.24 670
12601.30 711
12602.36 718
12603.42 723
12604.48 685
12605.54 670
12606.60 748
12607.66 691
12608.72 680
12609.79 694
12610.85 715
12611.91 675
12612.97 673
12614.03 756
12615.09 734
12616.15 704
12617.21 695
12618.27 725
12619.33 725
12620.39 749
12621.45 803
12622.52 739
12623.58 689
12624.64 707
12625.70 628
12626.76 657
12627.82 634
12628.88 633
12629.95 656
12631.01 655
12632.07 688
12633.13 662
12634.19 616
12635.25 634
12636.31 611
12637.38 646
12638.44 692
12639.50 715
12640.56 654
12641.62 624
12642.69 616
12643.75 660
12644.81 631
12645.87 601
12646.93 619
12648.00 588
12649.06 570
12650.12 602
12651.18 612
12652.25 698
12653.31 655
12654.37 587
12655.43 602
12656.50 595
12657.56 628
12658.62 645
12659.68 563
12660.75 603
12661.81 568
12662.87 576
12663.94 598
12665.00 599
12666.06 618
12667.12 606
12668.19 563
12669.25 573
12670.31 585
12671.38 604
12672.44 595
12673.50 614
12674.57 624
12675.63 587
12676.69 585
12677.76 610
12678.82 556
12679.88 572
12680.95 567
12682.01 605
12683.07 608
12684.14 569
12685.20 571
12686.27 573
12687.33 552
12688.39 568
12689.46 576
12690.52 577
12691.59 592
12692.65 572
12693.71 560
12694.78 624
12695.84 646
12696.91 625
12697.97 598
12699.04 666
12700.10 651
12701.16 618
12702.23 533
12703.29 555
12704.36 580
12705.42 605
12706.49 611
12707.55 617
12708.62 625
12709.68 632
12710.75 583
12711.81 601
12712.88 611
12713.94 555
12715.01 595
12716.07 575
12717.14 582
12718.20 581
12719.27 560
12720.33 541
12721.40 606
12722.46 602
12723.53 595
12724.59 568
12725.66 582
12726.72 581
12727.79 595
12728.86 614
12729.92 625
12730.99 602
12732.05 629
12733.12 563
12734.18 549
12735.25 550
12736.32 522
12737.38 528
12738.45 590
12739.51 563
12740.58 605
12741.65 565
12742.71 560
12743.78 530
12744.85 568
12745.91 569
12746.98 646
12748.04 605
12749.11 554
12750.18 527
12751.24 563
12752.31 570
12753.38 564
12754.44 512
12755.51 504
12756.58 494
12757.64 527
12758.71 524
12759.78 525
12760.85 495
12761.91 496
12762.98 520
12764.05 509
12765.11 488
12766.18 542
12767.25 537
12768.32 587
12769.38 573
12770.45 541
12771.52 516
12772.58 544
12773.65 534
12774.72 469
12775.79 422
12776.86 525
12777.92 503
12778.99 475
12780.06 441
12781.13 477
12782.19 518
12783.26 489
12784.33 465
12785.40 428
12786.47 518
12787.53 498
12788.60 498
12789.67 552
12790.74 526
12791.81 509
12792.87 527
12793.94 503
12795.01 515
12796.08 486
12797.15 517
12798.22 499
12799.29 537
12800.35 488
12801.42 453
12802.49 503
12803.56 502
12804.63 532
12805.70 510
12806.77 487
12807.84 504
12808.90 472
12809.97 514
12811.04 554
12812.11 505
12813.18 526
12814.25 504
12815.32 528
12816.39 501
12817.46 484
12818.53 548
12819.60 554
12820.67 611
12821.74 525
12822.81 497
12823.88 492
12824.94 537
12826.01 501
12827.08 510
12828.15 502
12829.22 483
12830.29 500
12831.36 471
12832.43 500
12833.50 475
12834.57 488
12835.64 501
12836.71 478
12837.78 430
12838.85 468
12839.92 475
12840.99 491
12842.07 494
12843.14 503
12844.21 511
12845.28 443
12846.35 469
12847.42 474
12848.49 471
12849.56 488
12850.63 493
12851.70 440
12852.77 486
12853.84 471
12854.91 496
12855.98 448
12857.06 447
12858.13 515
12859.20 496
12860.27 458
12861.34 452
12862.41 465
12863.48 448
12864.55 466
12865.62 442
12866.70 474
12867.77 434
12868.84 454
12869.91 464
12870.98 449
12872.05 427
12873.13 447
12874.20 423
12875.27 477
12876.34 465
12877.41 437
12878.48 448
12879.56 466
12880.63 425
12881.70 464
12882.77 458
12883.84 476
12884.92 433
12885.99 458
12887.06 423
12888.13 425
12889.21 430
12890.28 445
12891.35 464
12892.42 503
12893.50 504
12894.57 512
12895.64 446
12896.71 407
12897.79 415
12898.86 454
12899.93 487
12901.00 519
12902.08 464
12903.15 443
12904.22 447
12905.30 516
12906.37 455
12907.44 405
12908.52 456
12909.59 471
12910.66 490
12911.73 427
12912.81 379
12913.88 467
12914.96 443
12916.03 451
12917.10 436
12918.18 471
12919.25 434
12920.32 451
12921.40 460
12922.47 431
12923.54 405
12924.62 455
12925.69 460
12926.77 412
12927.84 428
12928.91 413
12929.99 449
12931.06 470
12932.14 485
12933.21 460
12934.28 477
12935.36 462
12936.43 452
12937.51 434
12938.58 413
12939.66 486
12940.73 513
12941.80 487
12942.88 468
12943.95 416
12945.03 469
12946.10 434
12947.18 452
12948.25 394
12949.33 437
12950.40 458
12951.48 420
12952.55 420
12953.63 402
12954.70 451
12955.78 461
12956.85 463
12957.93 417
12959.00 463
12960.08 497
12961.15 485
12962.23 454
12963.30 456
12964.38 426
12965.46 440
12966.53 451
12967.61 442
12968.68 449
12969.76 468
12970.83 477
12971.91 458
12972.99 422
12974.06 426
12975.14 431
12976.21 463
12977.29 426
12978.37 421
12979.44 418
12980.52 450
12981.59 462
12982.67 422
12983.75 471
12984.82 460
12985.90 462
12986.98 405
12988.05 446
12989.13 381
12990.20 417
12991.28 470
12992.36 471
12993.43 430
12994.51 431
12995.59 451
12996.67 398
12997.74 451
12998.82 409
12999.90 461
13000.97 445
13002.05 443
13003.13 467
13004.20 470
13005.28 454
13006.36 408
13007.44 474
13008.51 481
13009.59 436
13010.67 462
13011.75 453
13012.82 458
13013.90 452
13014.98 451
13016.06 505
13017.13 445
13018.21 430
13019.29 471
13020.37 443
13021.44 449
13022.52 442
13023.60 438
13024.68 464
13025.76 470
13026.83 425
13027.91 445
13028.99 431
13030.07 440
13031.15 440
13032.23 452
13033.30 449
13034.38 426
13035.46 444
13036.54 441
13037.62 423
13038.70 440
13039.77 441
13040.85 444
13041.93 463
13043.01 473
13044.09 454
13045.17 484
13046.25 456
13047.33 426
13048.40 476
13049.48 501
13050.56 482
13051.64 479
13052.72 454
13053.80 481
13054.88 479
13055.96 445
13057.04 494
13058.12 456
13059.20 478
13060.28 522
13061.36 474
13062.44 469
13063.51 474
13064.59 508
13065.67 475
13066.75 443
13067.83 475
13068.91 484
13069.99 460
13071.07 458
13072.15 489
13073.23 469
13074.31 451
13075.39 520
13076.47 486
13077.55 478
13078.63 469
13079.71 490
13080.79 501
13081.87 448
13082.96 475
13084.04 494
13085.12 512
13086.20 522
13087.28 460
13088.36 431
13089.44 448
13090.52 432
13091.60 449
13092.68 488
13093.76 461
13094.84 429
13095.92 485
13097.00 525
13098.09 508
13099.17 452
13100.25 498
13101.33 460
13102.41 418
13103.49 495
13104.57 496
13105.65 514
13106.74 477
13107.82 459
13108.90 433
13109.98 489
13111.06 438
13112.14 457
13113.22 443
13114.31 456
13115.39 447
13116.47 446
13117.55 487
13118.63 477
13119.72 493
13120.80 529
13121.88 482
13122.96 472
13124.04 495
13125.13 502
13126.21 452
13127.29 510
13128.37 496
13129.45 452
13130.54 495
13131.62 449
13132.70 488
13133.78 526
13134.87 486
13135.95 485
13137.03 436
13138.11 471
13139.20 471
13140.28 488
13141.36 469
13142.45 500
13143.53 479
13144.61 484
13145.69 477
13146.78 518
13147.86 494
13148.94 502
13150.03 468
13151.11 487
13152.19 486
13153.28 508
13154.36 478
13155.44 495
13156.53 561
13157.61 493
13158.69 544
13159.78 518
13160.86 520
13161.94 492
13163.03 532
13164.11 535
13165.20 477
13166.28 507
13167.36 536
13168.45 558
13169.53 509
13170.62 497
13171.70 473
13172.78 516
13173.87 500
13174.95 531
13176.04 502
13177.12 508
13178.21 512
13179.29 479
13180.37 494
13181.46 526
13182.54 480
13183.63 469
13184.71 549
13185.80 527
13186.88 536
13187.97 566
13189.05 548
13190.14 488
13191.22 531
13192.31 542
13193.39 519
13194.48 549
13195.56 553
13196.65 540
13197.73 532
13198.82 515
13199.90 502
13200.99 508
13202.07 513
13203.16 548
13204.24 519
13205.33 501
13206.41 528
13207.50 556
13208.58 578
13209.67 586
13210.76 582
13211.84 550
13212.93 539
13214.01 566
13215.10 532
13216.19 508
13217.27 533
13218.36 505
13219.44 494
13220.53 524
13221.62 553
13222.70 582
13223.79 580
13224.87 587
13225.96 581
13227.05 552
13228.13 520
13229.22 543
13230.31 536
13231.39 564
13232.48 557
13233.57 532
13234.65 563
13235.74 491
13236.83 569
13237.91 571
13239.00 596
13240.09 575
13241.17 535
13242.26 575
13243.35 559
13244.43 560
13245.52 582
13246.61 583
13247.70 559
13248.78 568
13249.87 545
13250.96 564
13252.05 610
13253.13 582
13254.22 594
13255.31 595
13256.39 601
13257.48 583
13258.57 607
13259.66 617
13260.75 610
13261.83 614
13262.92 619
13264.01 635
13265.10 593
13266.19 587
13267.27 658
13268.36 627
13269.45 643
13270.54 606
13271.63 610
13272.71 670
13273.80 668
13274.89 635
13275.98 608
13277.07 654
13278.16 621
13279.24 663
13280.33 603
13281.42 651
13282.51 643
13283.60 628
13284.69 636
13285.78 663
13286.86 657
13287.95 644
13289.04 692
13290.13 654
13291.22 611
13292.31 667
13293.40 632
13294.49 610
13295.58 690
13296.67 742
13297.76 689
13298.84 621
13299.93 675
13301.02 653
13302.11 637
13303.20 687
13304.29 698
13305.38 664
13306.47 680
13307.56 705
13308.65 680
13309.74 718
13310.83 677
13311.92 724
13313.01 708
13314.10 743
13315.19 738
13316.28 683
13317.37 738
13318.46 737
13319.55 741
13320.64 717
13321.73 690
13322.82 722
13323.91 726
13325.00 698
13326.09 648
13327.18 645
13328.27 646
13329.36 671
13330.45 712
13331.54 713
13332.64 725
13333.73 671
13334.82 773
13335.91 733
13337.00 699
13338.09 682
13339.18 710
13340.27 696
13341.36 656
13342.45 709
13343.54 697
13344.64 683
13345.73 714
13346.82 730
13347.91 767
13349.00 808
13350.09 743
13351.18 753
13352.28 708
13353.37 729
13354.46 729
13355.55 671
13356.64 694
13357.73 722
13358.83 738
13359.92 741
13361.01 807
13362.10 797
13363.19 810
13364.29 827
13365.38 850
13366.47 878
13367.56 881
13368.65 762
13369.75 769
13370.84 858
13371.93 861
13373.02 828
13374.12 750
13375.21 763
13376.30 751
13377.39 771
13378.49 721
13379.58 697
13380.67 726
13381.76 743
13382.86 726
13383.95 707
13385.04 692
13386.13 711
13387.23 703
13388.32 689
13389.41 668
13390.51 691
13391.60 668
13392.69 741
13393.79 657
13394.88 681
13395.97 749
13397.07 749
13398.16 665
13399.25 654
13400.35 643
13401.44 640
13402.53 651
13403.63 743
13404.72 673
13405.81 703
13406.91 699
13408.00 663
13409.10 669
13410.19 705
13411.28 717
13412.38 696
13413.47 655
13414.57 704
13415.66 713
13416.75 678
13417.85 713
13418.94 694
13420.04 660
13421.13 695
13422.22 728
13423.32 700
13424.41 689
13425.51 706
13426.60 710
13427.70 702
13428.79 683
13429.89 747
13430.98 741
13432.08 746
13433.17 680
13434.27 691
13435.36 735
13436.46 747
13437.55 718
13438.65 719
13439.74 761
13440.84 772
13441.93 776
13443.03 713
13444.12 698
13445.22 703
13446.31 761
13447.41 762
13448.50 739
13449.60 761
13450.69 771
13451.79 791
13452.89 800
13453.98 775
13455.08 769
13456.17 766
13457.27 789
13458.36 746
13459.46 805
13460.56 820
13461.65 841
13462.75 809
13463.84 732
13464.94 768
13466.04 755
13467.13 757
13468.23 742
13469.32 756
13470.42 778
13471.52 758
13472.61 790
13473.71 703
13474.81 735
13475.90 783
13477.00 813
13478.10 836
13479.19 801
13480.29 811
13481.39 778
13482.48 789
13483.58 820
13484.68 823
13485.77 814
13486.87 819
13487.97 867
13489.07 789
13490.16 815
13491.26 798
13492.36 806
13493.45 792
13494.55 883
13495.65 845
13496.75 846
13497.84 879
13498.94 915
13500.04 893
13501.14 920
13502.23 936
13503.33 917
13504.43 912
13505.53 896
13506.63 856
13507.72 877
13508.82 895
13509.92 845
13511.02 823
13512.12 808
13513.21 778
13514.31 772
13515.41 733
13516.51 723
13517.61 792
13518.70 736
13519.80 772
13520.90 732
13522.00 749
13523.10 678
13524.20 693
13525.30 733
13526.39 719
13527.49 755
13528.59 722
13529.69 669
13530.79 669
13531.89 662
13532.99 693
13534.09 681
13535.18 663
13536.28 714
13537.38 738
13538.48 718
13539.58 695
13540.68 661
13541.78 669
13542.88 731
13543.98 719
13545.08 632
13546.18 625
13547.28 676
13548.38 711
13549.48 682
13550.57 688
13551.67 687
13552.77 670
13553.87 632
13554.97 606
13556.07 646
13557.17 716
13558.27 723
13559.37 659
13560.47 638
13561.57 683
13562.67 647
13563.77 684
13564.87 656
13565.97 666
13567.07 643
13568.17 625
13569.28 685
13570.38 717
13571.48 677
13572.58 666
13573.68 668
13574.78 620
13575.88 626
13576.98 734
13578.08 692
13579.18 651
13580.28 668
13581.38 638
13582.48 669
13583.58 670
13584.69 681
13585.79 651
13586.89 649
13587.99 676
13589.09 682
13590.19 647
13591.29 682
13592.39 682
13593.49 622
13594.60 662
13595.70 670
13596.80 681
13597.90 685
13599.00 741
13600.10 747
13601.21 695
13602.31 699
13603.41 726
13604.51 686
13605.61 689
13606.71 744
13607.82 703
13608.92 683
13610.02 770
13611.12 722
13612.22 639
13613.33 660
13614.43 699
13615.53 700
13616.63 653
13617.74 697
13618.84 683
13619.94 673
13621.04 625
13622.15 652
13623.25 701
13624.35 671
13625.45 651
13626.56 704
13627.66 692
13628.76 771
13629.86 726
13630.97 665
13632.07 686
13633.17 772
13634.28 691
13635.38 658
13636.48 685
13637.59 640
13638.69 677
13639.79 678
13640.90 597
13642.00 620
13643.10 622
13644.21 701
13645.31 685
13646.41 687
13647.52 656
13648.62 687
13649.72 729
13650.83 681
13651.93 650
13653.03 648
13654.14 671
13655.24 689
13656.35 711
13657.45 685
13658.55 652
13659.66 672
13660.76 700
13661.87 687
13662.97 654
13664.07 695
13665.18 682
13666.28 620
13667.39 628
13668.49 662
13669.60 690
13670.70 718
13671.81 672
13672.91 607
13674.01 703
13675.12 669
13676.22 671
13677.33 719
13678.43 646
13679.54 669
13680.64 714
13681.75 695
13682.85 673
13683.96 718
13685.06 735
13686.17 717
13687.27 727
13688.38 672
13689.48 680
13690.59 662
13691.69 711
13692.80 721
13693.91 711
13695.01 665
13696.12 693
13697.22 647
13698.33 638
13699.43 685
13700.54 705
13701.64 722
13702.75 670
13703.86 727
13704.96 730
13706.07 677
13707.17 739
13708.28 709
13709.39 733
13710.49 752
13711.60 727
13712.70 699
13713.81 740
13714.92 726
13716.02 746
13717.13 727
13718.24 718
13719.34 747
13720.45 727
13721.56 712
13722.66 793
13723.77 820
13724.88 800
13725.98 827
13727.09 764
13728.20 815
13729.30 810
13730.41 863
13731.52 815
13732.62 875
13733.73 841
13734.84 822
13735.94 803
13737.05 804
13738.16 769
13739.27 780
13740.37 836
13741.48 798
13742.59 788
13743.70 881
13744.80 822
13745.91 854
13747.02 818
13748.13 859
13749.23 835
13750.34 831
13751.45 875
13752.56 896
13753.67 887
13754.77 960
13755.88 904
13756.99 869
13758.10 888
13759.21 921
13760.31 953
13761.42 991
13762.53 1011
13763.64 999
13764.75 1063
13765.85 1094
13766.96 1105
13768.07 1082
13769.18 1148
13770.29 1237
13771.40 1239
13772.51 1200
13773.61 1258
13774.72 1201
13775.83 1167
13776.94 1098
13778.05 1064
13779.16 1045
13780.27 1051
13781.38 1030
13782.48 979
13783.59 974
13784.70 1050
13785.81 1002
13786.92 924
13788.03 869
13789.14 822
13790.25 773
13791.36 841
13792.47 861
13793.58 829
13794.69 839
13795.80 912
13796.91 765
13798.02 787
13799.13 785
13800.24 849
13801.35 809
13802.45 793
13803.56 753
13804.67 792
13805.78 810
13806.89 800
13808.00 796
13809.11 753
13810.22 799
13811.34 826
13812.45 811
13813.56 745
13814.67 746
13815.78 750
13816.89 760
13818.00 750
13819.11 738
13820.22 752
13821.33 743
13822.44 769
13823.55 798
13824.66 776
13825.77 789
13826.88 753
13827.99 668
13829.10 689
13830.22 682
13831.33 722
13832.44 810
13833.55 779
13834.66 729
13835.77 716
13836.88 732
13837.99 702
13839.10 742
13840.22 704
13841.33 647
13842.44 683
13843.55 730
13844.66 721
13845.77 765
13846.88 818
13848.00 776
13849.11 762
13850.22 818
13851.33 798
13852.44 762
13853.56 748
13854.67 765
13855.78 816
13856.89 788
13858.00 775
13859.12 806
13860.23 830
13861.34 779
13862.45 789
13863.56 758
13864.68 746
13865.79 807
13866.90 787
13868.01 785
13869.13 787
13870.24 759
13871.35 798
13872.46 797
13873.58 815
13874.69 780
13875.80 782
13876.91 761
13878.03 763
13879.14 753
13880.25 771
13881.37 793
13882.48 830
13883.59 795
13884.71 795
13885.82 731
13886.93 766
13888.05 832
13889.16 843
13890.27 827
13891.39 875
13892.50 846
13893.61 816
13894.73 839
13895.84 840
13896.95 839
13898.07 788
13899.18 816
13900.29 881
13901.41 892
13902.52 806
13903.64 813
13904.75 825
13905.86 854
13906.98 808
13908.09 769
13909.21 772
13910.32 749
13911.43 751
13912.55 760
13913.66 742
13914.78 752
13915.89 753
13917.01 696
13918.12 763
13919.24 725
13920.35 770
13921.46 760
13922.58 750
13923.69 748
13924.81 714
13925.92 697
13927.04 713
13928.15 720
13929.27 721
13930.38 700
13931.50 697
13932.61 733
13933.73 742
13934.84 734
13935.96 718
13937.07 736
13938.19 736
13939.30 708
13940.42 758
13941.54 762
13942.65 729
13943.77 708
13944.88 766
13946.00 720
13947.11 676
13948.23 691
13949.34 688
13950.46 694
13951.58 654
13952.69 699
13953.81 682
13954.92 664
13956.04 655
13957.16 642
13958.27 685
13959.39 713
13960.50 690
13961.62 696
13962.74 711
13963.85 714
13964.97 664
13966.09 705
13967.20 700
13968.32 716
13969.44 717
13970.55 673
13971.67 649
13972.79 693
13973.90 664
13975.02 651
13976.14 679
13977.25 684
13978.37 753
13979.49 718
13980.60 689
13981.72 652
13982.84 686
13983.95 670
13985.07 671
13986.19 680
13987.31 669
13988.42 713
13989.54 691
13990.66 678
13991.78 725
13992.89 670
13994.01 685
13995.13 715
13996.25 704
13997.36 716
13998.48 705
13999.60 617
14000.72 675
14001.83 639
14002.95 647
14004.07 693
14005.19 679
14006.31 672
14007.42 669
14008.54 666
14009.66 607
14010.78 717
14011.90 652
14013.02 704
14014.13 683
14015.25 721
14016.37 726
14017.49 694
14018.61 747
14019.73 727
14020.84 672
14021.96 690
14023.08 709
14024.20 626
14025.32 698
14026.44 714
14027.56 716
14028.68 646
14029.80 672
14030.91 733
14032.03 692
14033.15 713
14034.27 694
14035.39 684
14036.51 701
14037.63 720
14038.75 724
14039.87 700
14040.99 669
14042.11 706
14043.23 707
14044.35 675
14045.47 694
14046.58 704
14047.70 714
14048.82 706
14049.94 739
14051.06 743
14052.18 751
14053.30 724
14054.42 706
14055.54 743
14056.66 747
14057.78 723
14058.90 766
14060.02 762
14061.14 757
14062.26 739
14063.38 801
14064.51 784
14065.63 758
14066.75 764
14067.87 772
14068.99 740
14070.11 777
14071.23 764
14072.35 815
14073.47 788
14074.59 796
14075.71 877
14076.83 823
14077.95 761
14079.07 855
14080.19 835
14081.32 850
14082.44 862
14083.56 822
14084.68 840
14085.80 834
14086.92 858
14088.04 879
14089.16 864
14090.29 927
14091.41 927
14092.53 946
14093.65 933
14094.77 1020
14095.89 978
14097.01 985
14098.14 938
14099.26 942
14100.38 972
14101.50 906
14102.62 996
14103.75 931
14104.87 911
14105.99 839
14107.11 855
14108.23 833
14109.36 861
14110.48 821
14111.60 790
14112.72 808
14113.84 788
14114.97 745
14116.09 705
14117.21 744
14118.33 769
14119.46 762
14120.58 704
14121.70 746
14122.82 728
14123.95 748
14125.07 756
14126.19 697
14127.32 681
14128.44 752
14129.56 775
14130.68 737
14131.81 651
14132.93 700
14134.05 748
14135.18 749
14136.30 712
14137.42 671
14138.55 723
14139.67 694
14140.79 683
14141.92 687
14143.04 644
14144.16 695
14145.29 706
14146.41 712
14147.54 676
14148.66 649
14149.78 765
14150.91 647
14152.03 622
14153.15 612
14154.28 646
14155.40 673
14156.53 698
14157.65 697
14158.77 673
14159.90 724
14161.02 711
14162.15 649
14163.27 677
14164.40 706
14165.52 661
14166.64 647
14167.77 646
14168.89 660
14170.02 674
14171.14 717
14172.27 652
14173.39 607
14174.52 647
14175.64 643
14176.77 676
14177.89 637
14179.02 599
14180.14 660
14181.27 705
14182.39 697
14183.52 678
14184.64 656
14185.77 663
14186.89 668
14188.02 643
14189.14 621
14190.27 607
14191.39 608
14192.52 633
14193.64 608
14194.77 630
14195.90 604
14197.02 623
14198.15 616
14199.27 581
14200.40 621
14201.52 621
14202.65 601
14203.78 610
14204.90 604
14206.03 598
14207.15 611
14208.28 668
14209.41 624
14210.53 603
14211.66 559
14212.78 560
14213.91 627
14215.04 589
14216.16 557
14217.29 541
14218.42 599
14219.54 599
14220.67 577
14221.80 587
14222.92 579
14224.05 601
14225.18 587
14226.30 593
14227.43 628
14228.56 597
14229.68 549
14230.81 564
14231.94 570
14233.06 608
14234.19 617
14235.32 585
14236.45 594
14237.57 533
14238.70 569
14239.83 569
14240.96 528
14242.08 495
14243.21 560
14244.34 570
14245.47 562
14246.59 548
14247.72 532
14248.85 539
14249.98 582
14251.10 568
14252.23 569
14253.36 498
14254.49 536
14255.62 544
14256.74 530
14257.87 533
14259.00 516
14260.13 513
14261.26 515
14262.38 508
14263.51 563
14264.64 549
14265.77 525
14266.90 459
14268.03 529
14269.15 520
14270.28 541
14271.41 513
14272.54 515
14273.67 536
14274.80 474
14275.93 544
14277.06 544
14278.18 497
14279.31 498
14280.44 491
14281.57 487
14282.70 508
14283.83 518
14284.96 494
14286.09 497
14287.22 527
14288.35 536
14289.48 532
14290.60 492
14291.73 505
14292.86 470
14293.99 467
14295.12 467
14296.25 501
14297.38 487
14298.51 467
14299.64 460
14300.77 457
14301.90 459
14303.03 481
14304.16 492
14305.29 454
14306.42 470
14307.55 439
14308.68 430
14309.81 491
14310.94 502
14312.07 461
14313.20 448
14314.33 444
14315.46 455
14316.59 481
14317.72 426
14318.85 501
14319.98 501
14321.11 471
14322.24 448
14323.38 448
14324.51 457
14325.64 406
14326.77 439
14327.90 445
14329.03 456
14330.16 457
14331.29 497
14332.42 416
14333.55 459
14334.68 447
14335.82 455
14336.95 429
14338.08 410
14339.21 426
14340.34 433
14341.47 411
14342.60 412
14343.73 407
14344.87 389
14346.00 415
14347.13 462
14348.26 484
14349.39 433
14350.52 424
14351.66 433
14352.79 479
14353.92 455
14355.05 396
14356.18 395
14357.32 429
14358.45 440
14359.58 460
14360.71 435
14361.84 403
14362.98 425
14364.11 391
14365.24 455
14366.37 402
14367.51 393
14368.64 425
14369.77 377
14370.90 435
14372.04 393
14373.17 426
14374.30 401
14375.43 428
14376.57 438
14377.70 408
14378.83 370
14379.97 424
14381.10 447
14382.23 420
14383.36 400
14384.50 390
14385.63 405
14386.76 401
14387.90 399
14389.03 413
14390.16 386
14391.30 463
14392.43 468
14393.56 397
14394.70 461
14395.83 420
14396.96 414
14398.10 479
14399.23 462
14400.37 454
14401.50 401
14402.63 415
14403.77 422
14404.90 401
14406.03 421
14407.17 432
14408.30 402
14409.44 445
14410.57 430
14411.70 400
14412.84 441
14413.97 440
14415.11 468
14416.24 439
14417.38 395
14418.51 422
14419.64 450
14420.78 454
14421.91 439
14423.05 404
14424.18 394
14425.32 411
14426.45 437
14427.59 421
14428.72 385
14429.86 458
14430.99 445
14432.13 420
14433.26 420
14434.40 434
14435.53 483
14436.67 424
14437.80 448
14438.94 406
14440.07 388
14441.21 449
14442.34 493
14443.48 435
14444.61 467
14445.75 451
14446.89 426
14448.02 418
14449.16 422
14450.29 402
14451.43 419
14452.56 433
14453.70 386
14454.84 439
14455.97 417
14457.11 403
14458.24 424
14459.38 441
14460.52 429
14461.65 385
14462.79 421
14463.92 426
14465.06 431
14466.20 412
14467.33 413
14468.47 376
14469.61 418
14470.74 407
14471.88 393
14473.02 422
14474.15 413
14475.29 380
14476.43 395
14477.56 429
14478.70 418
14479.84 438
14480.97 413
14482.11 425
14483.25 433
14484.38 428
14485.52 439
14486.66 442
14487.79 436
14488.93 422
14490.07 435
14491.21 396
14492.34 414
14493.48 427
14494.62 419
14495.76 421
14496.89 416
14498.03 413
14499.17 457
14500.31 427
14501.44 424
14502.58 447
14503.72 435
14504.86 457
14506.00 488
14507.13 473
14508.27 427
14509.41 395
14510.55 416
14511.69 455
14512.82 475
14513.96 442
14515.10 456
14516.24 412
14517.38 429
14518.51 481
14519.65 468
14520.79 495
14521.93 475
14523.07 448
14524.21 467
14525.35 437
14526.48 472
14527.62 416
14528.76 442
14529.90 463
14531.04 443
14532.18 480
14533.32 458
14534.46 414
14535.60 436
14536.73 470
14537.87 520
14539.01 458
14540.15 510
14541.29 499
14542.43 458
14543.57 445
14544.71 399
14545.85 424
14546.99 440
14548.13 448
14549.27 431
14550.41 435
14551.55 466
14552.69 461
14553.83 453
14554.97 474
14556.11 461
14557.25 499
14558.39 497
14559.53 446
14560.67 470
14561.81 458
14562.95 486
14564.09 440
14565.23 455
14566.37 440
14567.51 436
14568.65 480
14569.79 444
14570.93 478
14572.07 453
14573.21 495
14574.35 527
14575.49 471
14576.63 461
14577.77 480
14578.91 471
14580.05 459
14581.19 477
14582.33 472
14583.48 470
14584.62 478
14585.76 488
14586.90 450
14588.04 455
14589.18 470
14590.32 478
14591.46 468
14592.60 439
14593.75 428
14594.89 488
14596.03 472
14597.17 493
14598.31 463
14599.45 481
14600.59 504
14601.74 495
14602.88 483
14604.02 461
14605.16 503
14606.30 516
14607.44 525
14608.59 500
14609.73 491
14610.87 458
14612.01 494
14613.15 511
14614.30 561
14615.44 548
14616.58 504
14617.72 521
14618.87 507
14620.01 492
14621.15 524
14622.29 580
14623.44 557
14624.58 550
14625.72 567
14626.86 530
14628.01 559
14629.15 625
14630.29 645
14631.43 583
14632.58 542
14633.72 523
14634.86 622
14636.01 595
14637.15 636
14638.29 606
14639.44 606
14640.58 558
14641.72 558
14642.86 568
14644.01 573
14645.15 515
14646.29 526
14647.44 542
14648.58 559
14649.73 490
14650.87 446
14652.01 442
14653.16 471
14654.30 500
14655.44 510
14656.59 451
14657.73 467
14658.87 432
14660.02 427
14661.16 464
14662.31 442
14663.45 413
14664.59 426
14665.74 439
14666.88 407
14668.03 418
14669.17 411
14670.32 433
14671.46 452
14672.60 446
14673.75 440
14674.89 389
14676.04 440
14677.18 423
14678.33 379
14679.47 407
14680.62 387
14681.76 425
14682.91 399
14684.05 418
14685.20 396
14686.34 422
14687.49 376
14688.63 416
14689.78 387
14690.92 370
14692.07 407
14693.21 377
14694.36 392
14695.50 407
14696.65 405
14697.79 413
14698.94 398
14700.08 380
14701.23 423
14702.38 363
14703.52 399
14704.67 392
14705.81 415
14706.96 388
14708.10 431
14709.25 379
14710.40 369
14711.54 419
14712.69 386
14713.83 411
14714.98 404
14716.13 348
14717.27 367
14718.42 393
14719.56 431
14720.71 418
14721.86 359
14723.00 395
14724.15 400
14725.30 401
14726.44 413
14727.59 398
14728.74 396
14729.88 417
14731.03 397
14732.18 398
14733.32 416
14734.47 397
14735.62 412
14736.76 374
14737.91 318
14739.06 389
14740.20 375
14741.35 354
14742.50 363
14743.65 368
14744.79 388
14745.94 346
14747.09 342
14748.23 333
14749.38 361
14750.53 379
14751.68 382
14752.82 362
14753.97 372
14755.12 363
14756.27 393
14757.42 380
14758.56 347
14759.71 369
14760.86 358
14762.01 374
14763.15 365
14764.30 333
14765.45 346
14766.60 336
14767.75 383
14768.90 388
14770.04 348
14771.19 363
14772.34 377
14773.49 329
14774.64 367
14775.79 341
14776.93 395
14778.08 406
14779.23 390
14780.38 341
14781.53 313
14782.68 352
14783.83 340
14784.97 380
14786.12 377
14787.27 310
14788.42 324
14789.57 291
14790.72 321
14791.87 329
14793.02 350
14794.17 366
14795.32 336
14796.46 311
14797.61 304
14798.76 295
14799.91 315
14801.06 366
14802.21 397
14803.36 333
14804.51 307
14805.66 326
14806.81 306
14807.96 319
14809.11 351
14810.26 332
14811.41 351
14812.56 318
14813.71 274
14814.86 297
14816.01 335
14817.16 308
14818.31 323
14819.46 333
14820.61 319
14821.76 295
14822.91 296
14824.06 321
14825.21 282
14826.36 302
14827.51 303
14828.66 354
14829.81 342
14830.96 299
14832.11 300
14833.26 332
14834.42 336
14835.57 305
14836.72 279
14837.87 324
14839.02 327
14840.17 294
14841.32 325
14842.47 342
14843.62 274
14844.77 241
14845.92 283
14847.08 304
14848.23 281
14849.38 279
14850.53 307
14851.68 298
14852.83 304
14853.98 297
14855.14 289
14856.29 305
14857.44 275
14858.59 286
14859.74 308
14860.89 312
14862.05 267
14863.20 325
14864.35 290
14865.50 296
14866.65 306
14867.81 334
14868.96 307
14870.11 286
14871.26 289
14872.41 297
14873.57 279
14874.72 294
14875.87 273
14877.02 314
14878.18 331
14879.33 312
14880.48 320
14881.63 316
14882.79 340
14883.94 316
14885.09 308
14886.24 325
14887.40 303
14888.55 337
14889.70 349
14890.86 305
14892.01 291
14893.16 357
14894.31 378
14895.47 295
14896.62 278
14897.77 296
14898.93 297
14900.08 262
14901.23 277
14902.39 276
14903.54 287
14904.69 290
14905.85 327
14907.00 293
14908.16 291
14909.31 289
14910.46 314
14911.62 302
14912.77 292
14913.92 297
14915.08 296
14916.23 293
14917.39 261
14918.54 275
14919.69 339
14920.85 320
14922.00 296
14923.16 315
14924.31 303
14925.46 318
14926.62 301
14927.77 276
14928.93 281
14930.08 337
14931.24 341
14932.39 308
14933.55 315
14934.70 305
14935.85 317
14937.01 328
14938.16 298
14939.32 319
14940.47 326
14941.63 308
14942.78 305
14943.94 319
14945.09 316
14946.25 354
14947.40 348
14948.56 288
14949.71 293
14950.87 307
14952.03 315
14953.18 290
14954.34 306
14955.49 308
14956.65 343
14957.80 333
14958.96 300
14960.11 322
14961.27 368
14962.42 293
14963.58 313
14964.74 327
14965.89 300
14967.05 327
14968.20 303
14969.36 337
14970.52 347
14971.67 296
14972.83 324
14973.98 300
14975.14 274
14976.30 287
14977.45 309
14978.61 353
14979.77 271
14980.92 321
14982.08 306
14983.24 294
14984.39 294
14985.55 307
14986.70 312
14987.86 314
14989.02 293
14990.18 294
14991.33 265
14992.49 279
14993.65 263
14994.80 279
14995.96 264
14997.12 295
14998.27 284
14999.43 311
15000.59 277
15001.75 243
15002.90 257
15004.06 289
15005.22 291
15006.37 298
15007.53 255
15008.69 281
15009.85 268
15011.00 267
15012.16 301
15013.32 283
15014.48 260
15015.64 280
15016.79 272
15017.95 277
15019.11 259
15020.27 231
15021.43 264
15022.58 282
15023.74 262
15024.90 276
15026.06 268
15027.22 260
15028.37 245
15029.53 286
15030.69 275
15031.85 247
15033.01 284
15034.17 300
15035.32 288
15036.48 344
15037.64 295
15038.80 288
15039.96 305
15041.12 305
15042.28 278
15043.44 283
15044.59 292
15045.75 300
15046.91 311
15048.07 317
15049.23 282
15050.39 257
15051.55 299
15052.71 280
15053.87 266
15055.03 284
15056.19 300
15057.35 285
15058.50 294
15059.66 314
15060.82 273
15061.98 265
15063.14 259
15064.30 284
15065.46 290
15066.62 276
15067.78 279
15068.94 283
15070.10 271
15071.26 256
15072.42 243
15073.58 266
15074.74 299
15075.90 236
15077.06 255
15078.22 277
15079.38 282
15080.54 290
15081.70 251
15082.86 255
15084.02 278
15085.18 295
15086.34 256
15087.50 268
15088.67 244
15089.83 279
15090.99 252
15092.15 233
15093.31 270
15094.47 289
15095.63 285
15096.79 301
15097.95 263
15099.11 285
15100.27 268
15101.43 316
15102.60 322
15103.76 301
15104.92 279
15106.08 281
15107.24 285
15108.40 259
15109.56 259
15110.72 281
15111.89 271
15113.05 308
15114.21 285
15115.37 270
15116.53 283
15117.69 313
15118.86 299
15120.02 261
15121.18 278
15122.34 285
15123.50 274
15124.67 306
15125.83 289
15126.99 274
15128.15 275
15129.31 264
15130.48 278
15131.64 249
15132.80 268
15133.96 311
15135.13 318
15136.29 283
15137.45 280
15138.61 353
15139.78 278
15140.94 276
15142.10 295
15143.26 279
15144.43 253
15145.59 272
15146.75 291
15147.91 283
15149.08 250
15150.24 287
15151.40 305
15152.57 300
15153.73 271
15154.89 297
15156.06 291
15157.22 264
15158.38 291
15159.55 292
15160.71 297
15161.87 310
15163.04 294
15164.20 272
15165.36 262
15166.53 285
15167.69 275
15168.85 295
15170.02 330
15171.18 272
15172.35 311
15173.51 287
15174.67 274
15175.84 314
15177.00 277
15178.17 276
15179.33 289
15180.49 314
15181.66 292
15182.82 300
15183.99 287
15185.15 285
15186.31 294
15187.48 313
15188.64 326
15189.81 319
15190.97 315
15192.14 294
15193.30 295
15194.47 289
15195.63 280
15196.80 273
15197.96 333
15199.13 356
15200.29 296
15201.46 319
15202.62 325
15203.79 326
15204.95 312
15206.12 285
15207.28 319
15208.45 312
15209.61 321
15210.78 348
15211.94 348
15213.11 330
15214.27 334
15215.44 305
15216.60 334
15217.77 330
15218.93 315
15220.10 388
15221.27 365
15222.43 309
15223.60 306
15224.76 326
15225.93 315
15227.10 332
15228.26 362
15229.43 353
15230.59 354
15231.76 332
15232.93 326
15234.09 309
15235.26 381
15236.42 387
15237.59 367
15238.76 325
15239.92 291
15241.09 352
15242.26 321
15243.42 298
15244.59 289
15245.76 321
15246.92 338
15248.09 315
15249.26 301
15250.42 292
15251.59 339
15252.76 324
15253.92 316
15255.09 315
15256.26 305
15257.43 345
15258.59 313
15259.76 320
15260.93 295
15262.09 301
15263.26 321
15264.43 329
15265.60 360
15266.76 322
15267.93 298
15269.10 323
15270.27 304
15271.43 310
15272.60 282
15273.77 287
15274.94 297
15276.10 307
15277.27 288
15278.44 297
15279.61 290
15280.78 257
15281.94 324
15283.11 319
15284.28 342
15285.45 312
15286.62 300
15287.79 292
15288.95 286
15290.12 286
15291.29 341
15292.46 302
15293.63 268
15294.80 306
15295.96 312
15297.13 283
15298.30 242
15299.47 306
15300.64 304
15301.81 296
15302.98 289
15304.15 326
15305.31 284
15306.48 288
15307.65 301
15308.82 310
15309.99 281
15311.16 267
15312.33 274
15313.50 258
15314.67 272
15315.84 294
15317.01 302
15318.18 302
15319.34 283
15320.51 298
15321.68 305
15322.85 295
15324.02 320
15325.19 294
15326.36 302
15327.53 321
15328.70 303
15329.87 326
15331.04 291
15332.21 287
15333.38 276
15334.55 314
15335.72 294
15336.89 297
15338.06 347
15339.23 314
15340.40 313
15341.57 292
15342.74 313
15343.91 296
15345.08 297
15346.26 299
15347.43 280
15348.60 248
15349.77 279
15350.94 283
15352.11 229
15353.28 265
15354.45 281
15355.62 278
15356.79 254
15357.96 271
15359.13 273
15360.30 272
15361.48 262
15362.65 263
15363.82 282
15364.99 274
15366.16 293
15367.33 308
15368.50 317
15369.67 297
15370.85 309
15372.02 307
15373.19 287
15374.36 273
15375.53 306
15376.70 317
15377.88 316
15379.05 280
15380.22 292
15381.39 265
15382.56 304
15383.73 314
15384.91 300
15386.08 314
15387.25 300
15388.42 310
15389.59 314
15390.77 327
15391.94 300
15393.11 332
15394.28 306
15395.46 315
15396.63 332
15397.80 330
15398.97 288
15400.15 333
15401.32 335
15402.49 281
15403.66 268
15404.84 326
15406.01 317
15407.18 329
15408.36 318
15409.53 309
15410.70 318
15411.87 296
15413.05 304
15414.22 299
15415.39 277
15416.57 320
15417.74 269
15418.91 284
15420.09 240
15421.26 252
15422.43 230
15423.61 278
15424.78 305
15425.95 277
15427.13 249
15428.30 300
15429.47 334
15430.65 355
15431.82 293
15433.00 266
15434.17 265
15435.34 289
15436.52 314
15437.69 294
15438.87 252
15440.04 266
15441.21 297
15442.39 317
15443.56 266
15444.74 262
15445.91 279
15447.09 311
15448.26 308
15449.43 270
15450.61 285
15451.78 309
15452.96 291
15454.13 263
15455.31 279
15456.48 326
15457.66 300
15458.83 321
15460.01 312
15461.18 289
15462.36 297
15463.53 281
15464.71 324
15465.88 285
15467.06 275
15468.23 312
15469.41 312
15470.58 307
15471.76 290
15472.93 300
15474.11 286
15475.28 262
15476.46 282
15477.63 295
15478.81 257
15479.99 281
15481.16 328
15482.34 313
15483.51 312
15484.69 275
15485.86 274
15487.04 262
15488.22 314
15489.39 336
15490.57 328
15491.74 341
15492.92 315
15494.10 312
15495.27 351
15496.45 342
15497.62 291
15498.80 333
15499.98 350
15501.15 314
15502.33 347
15503.51 338
15504.68 345
15505.86 324
15507.04 333
15508.21 325
15509.39 349
15510.57 305
15511.74 316
15512.92 312
15514.10 359
15515.27 328
15516.45 274
15517.63 327
15518.81 313
15519.98 287
15521.16 269
15522.34 313
15523.51 322
15524.69 347
15525.87 304
15527.05 270
15528.22 322
15529.40 350
15530.58 345
15531.76 313
15532.93 371
15534.11 345
15535.29 351
15536.47 347
15537.64 326
15538.82 374
15540.00 358
15541.18 315
15542.36 294
15543.53 359
15544.71 365
15545.89 338
15547.07 358
15548.25 350
15549.43 332
15550.60 337
15551.78 352
15552.96 343
15554.14 354
15555.32 336
15556.50 368
15557.67 362
15558.85 340
15560.03 334
15561.21 343
15562.39 350
15563.57 351
15564.75 365
15565.93 355
15567.10 303
15568.28 338
15569.46 318
15570.64 325
15571.82 378
15573.00 376
15574.18 353
15575.36 340
15576.54 343
15577.72 375
15578.90 392
15580.08 355
15581.26 360
15582.43 405
15583.61 343
15584.79 333
15585.97 382
15587.15 330
15588.33 345
15589.51 384
15590.69 370
15591.87 388
15593.05 357
15594.23 375
15595.41 390
15596.59 374
15597.77 418
15598.95 377
15600.13 348
15601.31 378
15602.49 380
15603.67 377
15604.85 359
15606.03 324
15607.21 421
15608.40 378
15609.58 360
15610.76 417
15611.94 403
15613.12 403
15614.30 386
15615.48 403
15616.66 373
15617.84 390
15619.02 398
15620.20 389
15621.38 411
15622.56 426
15623.75 409
15624.93 404
15626.11 396
15627.29 423
15628.47 423
15629.65 434
15630.83 426
15632.01 410
15633.20 384
15634.38 419
15635.56 383
15636.74 430
15637.92 470
15639.10 456
15640.29 425
15641.47 414
15642.65 407
15643.83 445
15645.01 434
15646.19 451
15647.38 482
15648.56 462
15649.74 450
15650.92 442
15652.10 494
15653.29 453
15654.47 460
15655.65 477
15656.83 476
15658.02 442
15659.20 496
15660.38 484
15661.56 468
15662.75 487
15663.93 458
15665.11 459
15666.29 464
15667.48 468
15668.66 410
15669.84 408
15671.03 464
15672.21 444
15673.39 488
15674.57 460
15675.76 447
15676.94 492
15678.12 446
15679.31 502
15680.49 496
15681.67 480
15682.86 455
15684.04 463
15685.22 459
15686.41 482
15687.59 474
15688.77 464
15689.96 461
15691.14 422
15692.32 390
15693.51 425
15694.69 450
15695.88 497
15697.06 441
15698.24 451
15699.43 446
15700.61 451
15701.80 487
15702.98 450
15704.16 487
15705.35 495
15706.53 478
15707.72 484
15708.90 476
15710.09 491
15711.27 519
15712.45 515
15713.64 485
15714.82 500
15716.01 484
15717.19 475
15718.38 517
15719.56 505
15720.75 475
15721.93 450
15723.12 534
15724.30 505
15725.49 472
15726.67 504
15727.86 497
15729.04 497
15730.23 500
15731.41 525
15732.60 530
15733.78 535
15734.97 558
15736.15 523
15737.34 506
15738.52 505
15739.71 528
15740.89 490
15742.08 502
15743.27 544
15744.45 512
15745.64 500
15746.82 518
15748.01 550
15749.19 560
15750.38 537
15751.57 533
15752.75 520
15753.94 560
15755.12 550
15756.31 600
15757.50 561
15758.68 558
15759.87 512
15761.05 481
15762.24 502
15763.43 513
15764.61 554
15765.80 491
15766.99 520
15768.17 524
15769.36 494
15770.55 467
15771.73 507
15772.92 541
15774.11 496
15775.29 467
15776.48 487
15777.67 503
15778.85 513
15780.04 543
15781.23 513
15782.42 525
15783.60 503
15784.79 465
15785.98 491
15787.16 466
15788.35 467
15789.54 478
15790.73 437
15791.91 469
15793.10 455
15794.29 477
15795.48 449
15796.66 481
15797.85 436
15799.04 417
15800.23 438
15801.41 425
15802.60 421
15803.79 431
15804.98 448
15806.17 447
15807.35 407
15808.54 421
15809.73 425
15810.92 438
15812.11 440
15813.30 446
15814.48 440
15815.67 460
15816.86 409
15818.05 396
15819.24 367
15820.43 395
15821.61 382
15822.80 433
15823.99 407
15825.18 460
15826.37 419
15827.56 399
15828.75 447
15829.94 382
15831.12 350
15832.31 384
15833.50 391
15834.69 408
15835.88 359
15837.07 392
15838.26 399
15839.45 392
15840.64 401
15841.83 417
15843.02 388
15844.21 425
15845.39 396
15846.58 391
15847.77 375
15848.96 367
15850.15 397
15851.34 397
15852.53 349
15853.72 374
15854.91 380
15856.10 413
15857.29 418
15858.48 396
15859.67 449
15860.86 408
15862.05 370
15863.24 383
15864.43 407
15865.62 406
15866.81 342
15868.00 378
15869.19 400
15870.38 398
15871.57 356
15872.76 363
15873.96 402
15875.15 388
15876.34 404
15877.53 354
15878.72 399
15879.91 385
15881.10 368
15882.29 363
15883.48 383
15884.67 388
15885.86 398
15887.05 391
15888.25 402
15889.44 375
15890.63 354
15891.82 375
15893.01 407
15894.20 364
15895.39 377
15896.58 404
15897.78 440
15898.97 386
15900.16 372
15901.35 383
15902.54 401
15903.73 380
15904.92 348
15906.12 359
15907.31 418
15908.50 395
15909.69 402
15910.88 426
15912.08 397
15913.27 395
15914.46 410
15915.65 369
15916.84 375
15918.04 360
15919.23 413
15920.42 427
15921.61 442
15922.81 403
15924.00 420
15925.19 415
15926.38 415
15927.58 391
15928.77 408
15929.96 401
15931.15 403
15932.35 370
15933.54 400
15934.73 377
15935.92 375
15937.12 395
15938.31 449
15939.50 384
15940.70 345
15941.89 354
15943.08 398
15944.28 388
15945.47 331
15946.66 312
15947.86 344
15949.05 361
15950.24 356
15951.44 307
15952.63 332
15953.82 311
15955.02 316
15956.21 347
15957.40 314
15958.60 306
15959.79 286
15960.99 310
15962.18 284
15963.37 278
15964.57 279
15965.76 295
15966.96 338
15968.15 295
15969.34 310
15970.54 301
15971.73 334
15972.93 330
15974.12 319
15975.31 302
15976.51 272
15977.70 301
15978.90 342
15980.09 289
15981.29 313
15982.48 275
15983.68 307
15984.87 312
15986.07 293
15987.26 268
15988.46 300
15989.65 295
15990.85 284
15992.04 282
15993.24 270
15994.43 285
15995.63 273
15996.82 310
15998.02 322
15999.21 281
16000.41 298
16001.60 283
16002.80 277
16003.99 297
16005.19 287
16006.38 297
16007.58 302
16008.77 297
16009.97 282
16011.17 292
16012.36 314
16013.56 304
16014.75 307
16015.95 311
16017.14 311
16018.34 293
16019.54 271
16020.73 263
16021.93 269
16023.13 283
16024.32 241
16025.52 305
16026.71 283
16027.91 279
16029.11 304
16030.30 269
16031.50 271
16032.70 272
16033.89 263
16035.09 296
16036.29 268
16037.48 258
16038.68 279
16039.88 277
16041.07 262
16042.27 285
16043.47 276
16044.66 295
16045.86 275
16047.06 275
16048.25 274
16049.45 270
16050.65 274
16051.85 252
16053.04 254
16054.24 281
16055.44 276
16056.64 253
16057.83 257
16059.03 249
16060.23 256
16061.43 265
16062.62 250
16063.82 259
16065.02 273
16066.22 271
16067.41 257
16068.61 244
16069.81 309
16071.01 290
16072.21 284
16073.40 267
16074.60 288
16075.80 316
16077.00 290
16078.20 260
16079.39 241
16080.59 266
16081.79 254
16082.99 249
16084.19 295
16085.39 295
16086.58 267
16087.78 261
16088.98 259
16090.18 279
16091.38 232
16092.58 248
16093.78 285
16094.98 238
16096.17 265
16097.37 250
16098.57 270
16099.77 257
16100.97 249
16102.17 277
16103.37 247
16104.57 279
16105.77 261
16106.97 254
16108.17 252
16109.36 216
16110.56 218
16111.76 235
16112.96 241
16114.16 260
16115.36 261
16116.56 220
16117.76 268
16118.96 239
16120.16 257
16121.36 236
16122.56 237
16123.76 230
16124.96 235
16126.16 240
16127.36 229
16128.56 247
16129.76 231
16130.96 238
16132.16 264
16133.36 264
16134.56 277
16135.76 275
16136.96 265
16138.16 242
16139.36 236
16140.56 240
16141.76 212
16142.97 234
16144.17 266
16145.37 216
16146.57 285
16147.77 229
16148.97 255
16150.17 254
16151.37 284
16152.57 245
16153.77 238
16154.97 279
16156.18 237
16157.38 257
16158.58 277
16159.78 285
16160.98 277
16162.18 246
16163.38 244
16164.58 241
16165.79 261
16166.99 226
16168.19 259
16169.39 259
16170.59 277
16171.79 273
16173.00 237
16174.20 282
16175.40 293
16176.60 258
16177.80 259
16179.01 244
16180.21 236
16181.41 234
16182.61 231
16183.81 238
16185.02 229
16186.22 211
16187.42 254
16188.62 217
16189.82 217
16191.03 231
16192.23 244
16193.43 280
16194.63 263
16195.84 225
16197.04 227
16198.24 269
16199.45 247
16200.65 249
16201.85 251
16203.05 270
16204.26 245
16205.46 229
16206.66 245
16207.87 237
16209.07 222
16210.27 268
16211.48 234
16212.68 252
16213.88 272
16215.08 249
16216.29 263
16217.49 259
16218.70 275
16219.90 281
16221.10 244
16222.31 256
16223.51 258
16224.71 242
16225.92 257
16227.12 234
16228.32 229
16229.53 234
16230.73 249
16231.94 245
16233.14 289
16234.34 268
16235.55 253
16236.75 238
16237.96 264
16239.16 265
16240.36 280
16241.57 252
16242.77 243
16243.98 283
16245.18 282
16246.39 286
16247.59 260
16248.80 237
16250.00 251
16251.21 273
16252.41 227
16253.61 261
16254.82 262
16256.02 273
16257.23 296
16258.43 288
16259.64 263
16260.84 291
16262.05 285
16263.25 332
16264.46 296
16265.66 297
16266.87 310
16268.08 310
16269.28 266
16270.49 250
16271.69 269
16272.90 289
16274.10 274
16275.31 245
16276.51 268
16277.72 279
16278.92 312
16280.13 266
16281.34 286
16282.54 259
16283.75 268
16284.95 259
16286.16 308
16287.37 279
16288.57 253
16289.78 265
16290.98 300
16292.19 280
16293.40 298
16294.60 306
16295.81 332
16297.02 272
16298.22 289
16299.43 299
16300.63 302
16301.84 305
16303.05 302
16304.25 285
16305.46 279
16306.67 297
16307.87 267
16309.08 305
16310.29 285
16311.50 282
16312.70 288
16313.91 287
16315.12 311
16316.32 294
16317.53 278
16318.74 304
16319.94 293
16321.15 279
16322.36 297
16323.57 272
16324.77 245
16325.98 274
16327.19 287
16328.40 252
16329.60 305
16330.81 244
16332.02 265
16333.23 231
16334.43 240
16335.64 242
16336.85 260
16338.06 258
16339.27 233
16340.47 222
16341.68 230
16342.89 261
16344.10 265
16345.31 254
16346.51 264
16347.72 291
16348.93 286
16350.14 259
16351.35 264
16352.56 250
16353.77 252
16354.97 259
16356.18 241
16357.39 247
16358.60 246
16359.81 215
16361.02 237
16362.23 183
16363.43 209
16364.64 220
16365.85 222
16367.06 214
16368.27 251
16369.48 254
16370.69 257
16371.90 242
16373.11 241
16374.32 245
16375.53 247
16376.73 249
16377.94 197
16379.15 204
16380.36 232
16381.57 230
16382.78 248
16383.99 216
16385.20 227
16386.41 236
16387.62 211
16388.83 252
16390.04 238
16391.25 228
16392.46 216
16393.67 258
16394.88 244
16396.09 207
16397.30 223
16398.51 228
16399.72 250
16400.93 252
16402.14 228
16403.35 256
16404.56 245
16405.77 269
16406.98 266
16408.19 230
16409.40 236
16410.61 248
16411.82 243
16413.04 245
16414.25 256
16415.46 227
16416.67 225
16417.88 263
16419.09 259
16420.30 235
16421.51 252
16422.72 250
16423.93 244
16425.14 235
16426.36 218
16427.57 218
16428.78 227
16429.99 256
16431.20 213
16432.41 240
16433.62 256
16434.83 271
16436.05 239
16437.26 233
16438.47 217
16439.68 198
16440.89 201
16442.10 227
16443.32 228
16444.53 211
16445.74 248
16446.95 234
16448.16 250
16449.38 241
16450.59 244
16451.80 223
16453.01 222
16454.22 219
16455.44 248
16456.65 235
16457.86 223
16459.07 230
16460.29 215
16461.50 218
16462.71 206
16463.92 216
16465.14 227
16466.35 232
16467.56 227
16468.77 235
16469.99 217
16471.20 240
16472.41 235
16473.63 248
16474.84 219
16476.05 197
16477.26 231
16478.48 255
16479.69 254
16480.90 260
16482.12 234
16483.33 235
16484.54 214
16485.76 195
16486.97 203
16488.18 202
16489.40 243
16490.61 266
16491.82 195
16493.04 228
16494.25 246
16495.47 212
16496.68 204
16497.89 218
16499.11 222
16500.32 264
16501.53 226
16502.75 218
16503.96 207
16505.18 195
16506.39 225
16507.61 229
16508.82 215
16510.03 233
16511.25 233
16512.46 249
16513.68 210
16514.89 216
16516.11 220
16517.32 191
16518.53 231
16519.75 205
16520.96 216
16522.18 216
16523.39 196
16524.61 210
16525.82 245
16527.04 246
16528.25 215
16529.47 229
16530.68 220
16531.90 259
16533.11 205
16534.33 205
16535.54 214
16536.76 210
16537.97 248
16539.19 206
16540.40 231
16541.62 222
16542.84 171
16544.05 230
16545.27 251
16546.48 234
16547.70 209
16548.91 244
16550.13 256
16551.35 257
16552.56 224
16553.78 236
16554.99 248
16556.21 251
16557.42 220
16558.64 246
16559.86 237
16561.07 230
16562.29 223
16563.51 222
16564.72 224
16565.94 244
16567.15 250
16568.37 219
16569.59 224
16570.80 248
16572.02 237
16573.24 278
16574.45 265
16575.67 267
16576.89 253
16578.10 238
16579.32 253
16580.54 269
16581.75 283
16582.97 249
16584.19 227
16585.41 260
16586.62 263
16587.84 266
16589.06 243
16590.27 274
16591.49 221
16592.71 239
16593.93 218
16595.14 216
16596.36 204
16597.58 218
16598.80 236
16600.01 245
16601.23 266
16602.45 245
16603.67 224
16604.88 244
16606.10 204
16607.32 221
16608.54 262
16609.76 246
16610.97 240
16612.19 249
16613.41 230
16614.63 226
16615.85 249
16617.06 213
16618.28 234
16619.50 258
16620.72 222
16621.94 225
16623.16 231
16624.37 215
16625.59 218
16626.81 207
16628.03 215
16629.25 227
16630.47 224
16631.69 198
16632.90 242
16634.12 232
16635.34 228
16636.56 229
16637.78 201
16639.00 246
16640.22 224
16641.44 244
16642.66 196
16643.88 215
16645.09 208
16646.31 228
16647.53 232
16648.75 236
16649.97 221
16651.19 213
16652.41 191
16653.63 242
16654.85 234
16656.07 238
16657.29 238
16658.51 225
16659.73 224
16660.95 219
16662.17 205
16663.39 209
16664.61 201
16665.83 216
16667.05 198
16668.27 198
16669.49 216
16670.71 216
16671.93 194
16673.15 189
16674.37 210
16675.59 235
16676.81 203
16678.03 215
16679.25 194
16680.47 206
16681.69 193
16682.91 205
16684.13 185
16685.35 188
16686.58 179
16687.80 228
16689.02 177
16690.24 186
16691.46 179
16692.68 248
16693.90 216
16695.12 194
16696.34 203
16697.56 207
16698.79 210
16700.01 188
16701.23 197
16702.45 206
16703.67 209
16704.89 213
16706.11 204
16707.34 233
16708.56 205
16709.78 231
16711.00 192
16712.22 191
16713.44 203
16714.67 238
16715.89 184
16717.11 191
16718.33 198
16719.55 194
16720.78 208
16722.00 177
16723.22 223
16724.44 213
16725.66 200
16726.89 205
16728.11 191
16729.33 204
16730.55 238
16731.78 237
16733.00 194
16734.22 196
16735.44 184
16736.67 205
16737.89 218
16739.11 232
16740.33 233
16741.56 239
16742.78 255
16744.00 205
16745.22 181
16746.45 167
16747.67 220
16748.89 224
16750.12 188
16751.34 178
16752.56 218
16753.79 211
16755.01 224
16756.23 218
16757.46 215
16758.68 211
16759.90 210
16761.13 228
16762.35 185
16763.57 223
16764.80 253
16766.02 206
16767.24 180
16768.47 196
16769.69 201
16770.92 174
16772.14 199
16773.36 196
16774.59 205
16775.81 225
16777.04 234
16778.26 228
16779.48 235
16780.71 228
16781.93 201
16783.16 222
16784.38 204
16785.61 193
16786.83 201
16788.05 182
16789.28 168
16790.50 194
16791.73 231
16792.95 203
16794.18 180
16795.40 176
16796.63 197
16797.85 231
16799.08 226
16800.30 220
16801.53 175
16802.75 228
16803.98 206
16805.20 192
16806.43 219
16807.65 228
16808.88 195
16810.10 173
16811.33 224
16812.55 230
16813.78 231
16815.00 196
16816.23 211
16817.46 199
16818.68 175
16819.91 205
16821.13 265
16822.36 213
16823.58 220
16824.81 224
16826.04 244
16827.26 208
16828.49 208
16829.71 226
16830.94 225
16832.17 223
16833.39 232
16834.62 219
16835.84 247
16837.07 223
16838.30 210
16839.52 201
16840.75 214
16841.98 210
16843.20 224
16844.43 215
16845.66 213
16846.88 237
16848.11 206
16849.34 211
16850.56 217
16851.79 226
16853.02 239
16854.24 221
16855.47 208
16856.70 233
16857.92 240
16859.15 238
16860.38 254
16861.61 252
16862.83 256
16864.06 242
16865.29 228
16866.52 215
16867.74 218
16868.97 231
16870.20 225
16871.42 257
16872.65 251
16873.88 244
16875.11 236
16876.34 257
16877.56 299
16878.79 322
16880.02 292
16881.25 290
16882.47 286
16883.70 309
16884.93 307
16886.16 267
16887.39 278
16888.62 313
16889.84 314
16891.07 317
16892.30 305
16893.53 306
16894.76 274
16895.98 297
16897.21 276
16898.44 274
16899.67 269
16900.90 294
16902.13 285
16903.36 262
16904.59 251
16905.81 270
16907.04 250
16908.27 284
16909.50 263
16910.73 261
16911.96 242
16913.19 230
16914.42 254
16915.65 273
16916.88 217
16918.10 224
16919.33 251
16920.56 286
16921.79 265
16923.02 268
16924.25 251
16925.48 250
16926.71 248
16927.94 249
16929.17 273
16930.40 223
16931.63 231
16932.86 212
16934.09 211
16935.32 216
16936.55 241
16937.78 257
16939.01 235
16940.24 229
16941.47 237
16942.70 232
16943.93 225
16945.16 224
16946.39 208
16947.62 224
16948.85 230
16950.08 217
16951.31 247
16952.54 207
16953.77 228
16955.00 231
16956.23 208
16957.46 225
16958.69 240
16959.93 241
16961.16 200
16962.39 200
16963.62 205
16964.85 213
16966.08 217
16967.31 207
16968.54 252
16969.77 222
16971.00 221
16972.24 203
16973.47 200
16974.70 223
16975.93 214
16977.16 228
16978.39 201
16979.62 214
16980.85 219
16982.09 249
16983.32 214
16984.55 227
16985.78 202
16987.01 210
16988.24 223
16989.48 214
16990.71 190
16991.94 208
16993.17 252
16994.40 283
16995.64 219
16996.87 205
16998.10 202
16999.33 196
17000.57 222
17001.80 233
17003.03 225
17004.26 234
17005.49 209
17006.73 189
17007.96 192
17009.19 221
17010.42 261
17011.66 216
17012.89 244
17014.12 226
17015.36 240
17016.59 225
17017.82 211
17019.05 186
17020.29 228
17021.52 173
17022.75 194
17023.99 217
17025.22 184
17026.45 210
17027.69 181
17028.92 204
17030.15 228
17031.39 209
17032.62 233
17033.85 200
17035.09 185
17036.32 174
17037.55 204
17038.79 189
17040.02 229
17041.25 189
17042.49 209
17043.72 203
17044.96 204
17046.19 193
17047.42 215
17048.66 190
17049.89 185
17051.13 199
17052.36 212
17053.59 205
17054.83 175
17056.06 218
17057.30 198
17058.53 211
17059.77 196
17061.00 196
17062.23 182
17063.47 167
17064.70 213
17065.94 234
17067.17 194
17068.41 194
17069.64 191
17070.88 192
17072.11 166
17073.35 188
17074.58 179
17075.82 213
17077.05 177
17078.29 205
17079.52 172
17080.76 202
17081.99 167
17083.23 182
17084.46 193
17085.70 177
17086.93 204
17088.17 190
17089.40 199
17090.64 179
17091.88 202
17093.11 194
17094.35 177
17095.58 177
17096.82 171
17098.05 181
17099.29 186
17100.53 216
17101.76 215
17103.00 220
17104.23 184
17105.47 190
17106.71 169
17107.94 167
17109.18 208
17110.41 177
17111.65 174
17112.89 210
17114.12 193
17115.36 180
17116.60 184
17117.83 176
17119.07 174
17120.31 148
17121.54 176
17122.78 192
17124.02 176
17125.25 163
17126.49 170
17127.73 162
17128.96 164
17130.20 171
17131.44 167
17132.67 166
17133.91 213
17135.15 209
17136.39 161
17137.62 186
17138.86 194
17140.10 202
17141.33 208
17142.57 195
17143.81 223
17145.05 176
17146.28 185
17147.52 181
17148.76 150
17150.00 171
17151.24 221
17152.47 201
17153.71 191
17154.95 167
17156.19 177
17157.42 162
17158.66 162
17159.90 182
17161.14 163
17162.38 170
17163.61 182
17164.85 182
17166.09 170
17167.33 198
17168.57 152
17169.81 170
17171.04 162
17172.28 180
17173.52 163
17174.76 161
17176.00 159
17177.24 165
17178.48 156
17179.72 198
17180.95 181
17182.19 217
17183.43 203
17184.67 193
17185.91 203
17187.15 181
17188.39 167
17189.63 175
17190.87 173
17192.10 192
17193.34 183
17194.58 158
17195.82 174
17197.06 178
17198.30 181
17199.54 172
17200.78 184
17202.02 163
17203.26 146
17204.50 180
17205.74 188
17206.98 180
17208.22 163
17209.46 179
17210.70 182
17211.94 160
17213.18 169
17214.42 176
17215.66 179
17216.90 156
17218.14 143
17219.38 141
17220.62 184
17221.86 189
17223.10 177
17224.34 195
17225.58 143
17226.82 174
17228.06 146
17229.30 171
17230.54 155
17231.78 169
17233.02 165
17234.26 191
17235.50 181
17236.75 155
17237.99 156
17239.23 163
17240.47 175
17241.71 171
17242.95 177
17244.19 170
17245.43 170
17246.67 173
17247.92 171
17249.16 176
17250.40 182
17251.64 170
17252.88 186
17254.12 172
17255.36 158
17256.60 154
17257.85 166
17259.09 166
17260.33 148
17261.57 125
17262.81 142
17264.05 186
17265.30 170
17266.54 168
17267.78 158
17269.02 159
17270.26 183
17271.51 157
17272.75 179
17273.99 178
17275.23 151
17276.48 161
17277.72 185
17278.96 163
17280.20 167
17281.44 188
17282.69 162
17283.93 182
17285.17 177
17286.41 180
17287.66 164
17288.90 154
17290.14 152
17291.39 180
17292.63 189
17293.87 181
17295.11 155
17296.36 173
17297.60 142
17298.84 178
17300.09 164
17301.33 154
17302.57 159
17303.82 201
17305.06 161
17306.30 165
17307.55 165
17308.79 137
17310.03 160
17311.28 144
17312.52 154
17313.76 174
17315.01 148
17316.25 147
17317.49 158
17318.74 176
17319.98 169
17321.23 185
17322.47 174
17323.71 171
17324.96 150
17326.20 141
17327.45 133
17328.69 131
17329.93 150
17331.18 160
17332.42 159
17333.67 166
17334.91 179
17336.16 160
17337.40 155
17338.64 142
17339.89 157
17341.13 150
17342.38 151
17343.62 187
17344.87 171
17346.11 215
17347.36 184
17348.60 146
17349.85 159
17351.09 168
17352.34 171
17353.58 162
17354.83 172
17356.07 192
17357.32 157
17358.56 177
17359.81 157
17361.05 193
17362.30 164
17363.54 167
17364.79 191
17366.03 196
17367.28 187
17368.53 151
17369.77 175
17371.02 161
17372.26 187
17373.51 155
17374.75 187
17376.00 195
17377.25 154
17378.49 162
17379.74 185
17380.98 171
17382.23 184
17383.48 183
17384.72 161
17385.97 161
17387.21 156
17388.46 175
17389.71 158
17390.95 158
17392.20 134
17393.45 170
17394.69 177
17395.94 149
17397.19 163
17398.43 172
17399.68 156
17400.93 162
17402.17 163
17403.42 158
17404.67 172
17405.91 174
17407.16 158
17408.41 158
17409.65 159
17410.90 191
17412.15 163
17413.40 169
17414.64 154
17415.89 141
17417.14 184
17418.39 175
17419.63 172
17420.88 176
17422.13 167
17423.38 182
17424.62 207
17425.87 204
17427.12 197
17428.37 161
17429.61 160
17430.86 177
17432.11 177
17433.36 158
17434.60 185
17435.85 188
17437.10 165
17438.35 133
17439.60 151
17440.85 183
17442.09 168
17443.34 159
17444.59 170
17445.84 173
17447.09 202
17448.34 161
17449.58 158
17450.83 176
17452.08 191
17453.33 187
17454.58 167
17455.83 136
17457.08 158
17458.32 182
17459.57 168
17460.82 160
17462.07 184
17463.32 221
17464.57 193
17465.82 147
17467.07 146
17468.32 167
17469.57 177
17470.81 185
17472.06 207
17473.31 195
17474.56 170
17475.81 179
17477.06 176
17478.31 186
17479.56 188
17480.81 178
17482.06 152
17483.31 198
17484.56 181
17485.81 162
17487.06 165
17488.31 153
17489.56 163
17490.81 179
17492.06 174
17493.31 201
17494.56 171
17495.81 178
17497.06 174
17498.31 140
17499.56 175
17500.81 187
17502.06 192
17503.31 173
17504.56 201
17505.81 170
17507.06 177
17508.31 201
17509.56 180
17510.81 174
17512.06 148
17513.32 165
17514.57 179
17515.82 182
17517.07 179
17518.32 187
17519.57 215
17520.82 210
17522.07 207
17523.32 219
17524.57 197
17525.83 198
17527.08 204
17528.33 188
17529.58 176
17530.83 207
17532.08 202
17533.33 220
17534.59 189
17535.84 183
17537.09 197
17538.34 182
17539.59 161
17540.84 165
17542.10 164
17543.35 192
17544.60 208
17545.85 190
17547.10 204
17548.36 211
17549.61 167
17550.86 173
17552.11 163
17553.36 181
17554.62 214
17555.87 208
17557.12 206
17558.37 189
17559.63 174
17560.88 202
17562.13 171
17563.38 183
17564.64 212
17565.89 195
17567.14 174
17568.39 180
17569.65 189
17570.90 186
17572.15 152
17573.41 194
17574.66 182
17575.91 182
17577.16 188
17578.42 199
17579.67 225
17580.92 202
17582.18 163
17583.43 160
17584.68 198
17585.94 179
17587.19 154
17588.44 153
17589.70 157
17590.95 169
17592.20 170
17593.46 168
17594.71 172
17595.97 199
17597.22 199
17598.47 208
17599.73 176
17600.98 161
17602.23 174
17603.49 213
17604.74 185
17606.00 153
17607.25 190
17608.51 181
17609.76 172
17611.01 174
17612.27 195
17613.52 179
17614.78 231
17616.03 194
17617.29 155
17618.54 158
17619.79 164
17621.05 198
17622.30 163
17623.56 156
17624.81 200
17626.07 200
17627.32 163
17628.58 153
17629.83 172
17631.09 188
17632.34 151
17633.60 179
17634.85 166
17636.11 175
17637.36 178
17638.62 161
17639.87 157
17641.13 202
17642.39 176
17643.64 150
17644.90 161
17646.15 159
17647.41 162
17648.66 164
17649.92 159
17651.17 178
17652.43 204
17653.69 197
17654.94 144
17656.20 183
17657.45 180
17658.71 166
17659.97 157
17661.22 166
17662.48 150
17663.73 185
17664.99 181
17666.25 151
17667.50 170
17668.76 172
17670.02 147
17671.27 174
17672.53 152
17673.78 178
17675.04 172
17676.30 144
17677.55 154
17678.81 163
17680.07 171
17681.32 192
17682.58 173
17683.84 191
17685.10 181
17686.35 176
17687.61 179
17688.87 174
17690.12 173
17691.38 152
17692.64 181
17693.89 192
17695.15 178
17696.41 143
17697.67 166
17698.92 155
17700.18 177
17701.44 142
17702.70 136
17703.95 149
17705.21 146
17706.47 176
17707.73 179
17708.98 148
17710.24 146
17711.50 130
17712.76 188
17714.02 146
17715.27 155
17716.53 146
17717.79 173
17719.05 140
17720.31 169
17721.57 153
17722.82 126
17724.08 172
17725.34 157
17726.60 148
17727.86 150
17729.12 154
17730.37 166
17731.63 159
17732.89 161
17734.15 176
17735.41 188
17736.67 186
17737.93 175
17739.18 154
17740.44 118
17741.70 157
17742.96 188
17744.22 168
17745.48 147
17746.74 166
17748.00 177
17749.26 131
17750.52 124
17751.78 152
17753.04 154
17754.29 147
17755.55 189
17756.81 149
17758.07 156
17759.33 160
17760.59 140
17761.85 147
17763.11 172
17764.37 165
17765.63 153
17766.89 169
17768.15 182
17769.41 172
17770.67 150
17771.93 144
17773.19 159
17774.45 175
17775.71 183
17776.97 169
17778.23 164
17779.49 211
17780.75 162
17782.01 190
17783.27 182
17784.53 155
17785.79 183
17787.05 173
17788.31 162
17789.58 159
17790.84 158
17792.10 154
17793.36 162
17794.62 186
17795.88 152
17797.14 120
17798.40 159
17799.66 171
17800.92 139
17802.18 131
17803.45 129
17804.71 163
17805.97 161
17807.23 138
17808.49 163
17809.75 176
17811.01 166
17812.27 148
17813.54 167
17814.80 163
17816.06 144
17817.32 167
17818.58 128
17819.84 153
17821.11 148
17822.37 160
17823.63 170
17824.89 163
17826.15 156
17827.42 185
17828.68 147
17829.94 178
17831.20 180
17832.46 174
17833.73 140
17834.99 164
17836.25 171
17837.51 146
17838.78 137
17840.04 160
17841.30 160
17842.56 150
17843.83 128
17845.09 157
17846.35 156
17847.61 161
17848.88 157
17850.14 127
17851.40 152
17852.66 156
17853.93 144
17855.19 176
17856.45 165
17857.72 160
17858.98 144
17860.24 165
17861.51 143
17862.77 159
17864.03 172
17865.30 146
17866.56 185
17867.82 153
17869.09 126
17870.35 159
17871.61 168
17872.88 166
17874.14 142
17875.40 182
17876.67 186
17877.93 157
17879.20 163
17880.46 133
17881.72 128
17882.99 143
17884.25 133
17885.52 159
17886.78 155
17888.04 161
17889.31 138
17890.57 172
17891.84 138
17893.10 179
17894.36 178
17895.63 180
17896.89 200
17898.16 145
17899.42 151
17900.69 121
17901.95 188
17903.22 165
17904.48 153
17905.75 158
17907.01 146
17908.28 146
17909.54 188
17910.81 158
17912.07 160
17913.34 151
17914.60 152
17915.87 175
17917.13 148
17918.40 137
17919.66 166
17920.93 157
17922.19 133
17923.46 137
17924.72 157
17925.99 157
17927.25 139
17928.52 141
17929.79 140
17931.05 142
17932.32 134
17933.58 172
17934.85 137
17936.11 132
17937.38 139
17938.65 166
17939.91 157
17941.18 135
17942.44 145
17943.71 173
17944.98 167
17946.24 150
17947.51 176
17948.77 173
17950.04 166
17951.31 187
17952.57 135
17953.84 167
17955.11 185
17956.37 140
17957.64 128
17958.91 131
17960.17 167
17961.44 161
17962.71 159
17963.97 150
17965.24 129
17966.51 131
17967.77 165
17969.04 118
17970.31 157
17971.58 114
17972.84 137
17974.11 174
17975.38 149
17976.64 145
17977.91 134
17979.18 156
17980.45 165
17981.71 138
17982.98 153
17984.25 129
17985.52 158
17986.78 142
17988.05 139
17989.32 136
17990.59 167
17991.86 144
17993.12 137
17994.39 147
17995.66 117
17996.93 138
17998.20 142
17999.46 137
18000.73 148
18002.00 135
18003.27 154
18004.54 165
18005.80 137
18007.07 120
18008.34 125
18009.61 177
18010.88 171
18012.15 144
18013.42 118
18014.68 125
18015.95 169
18017.22 149
18018.49 123
18019.76 163
18021.03 168
18022.30 139
18023.57 146
18024.83 114
18026.10 123
18027.37 144
18028.64 146
18029.91 159
18031.18 160
18032.45 139
18033.72 133
18034.99 158
18036.26 132
18037.53 139
18038.80 132
18040.07 132
18041.34 152
18042.60 162
18043.87 153
18045.14 154
18046.41 150
18047.68 143
18048.95 162
18050.22 151
18051.49 162
18052.76 197
18054.03 151
18055.30 162
18056.57 153
18057.84 168
18059.11 149
18060.38 141
18061.65 147
18062.92 156
18064.20 166
18065.47 180
18066.74 149
18068.01 133
18069.28 167
18070.55 170
18071.82 179
18073.09 153
18074.36 139
18075.63 149
18076.90 145
18078.17 173
18079.44 170
18080.71 125
18081.99 147
18083.26 128
18084.53 132
18085.80 134
18087.07 161
18088.34 136
18089.61 144
18090.88 142
18092.15 154
18093.43 137
18094.70 160
18095.97 160
18097.24 182
18098.51 166
18099.78 164
18101.06 168
18102.33 106
18103.60 129
18104.87 166
18106.14 176
18107.41 155
18108.69 146
18109.96 138
18111.23 133
18112.50 152
18113.77 142
18115.05 144
18116.32 152
18117.59 151
18118.86 152
18120.14 136
18121.41 151
18122.68 170
18123.95 138
18125.23 153
18126.50 156
18127.77 157
18129.04 159
18130.32 135
18131.59 144
18132.86 171
18134.13 140
18135.41 126
18136.68 134
18137.95 143
18139.23 146
18140.50 152
18141.77 170
18143.05 154
18144.32 155
18145.59 153
18146.87 148
18148.14 161
18149.41 170
18150.69 199
18151.96 170
18153.23 154
18154.51 153
18155.78 152
18157.05 143
18158.33 137
18159.60 156
18160.88 174
18162.15 158
18163.42 148
18164.70 156
18165.97 145
18167.24 147
18168.52 145
18169.79 151
18171.07 157
18172.34 140
18173.62 142
18174.89 141
18176.16 146
18177.44 160
18178.71 135
18179.99 136
18181.26 148
18182.54 130
18183.81 152
18185.09 159
18186.36 137
18187.63 166
18188.91 142
18190.18 146
18191.46 163
18192.73 142
18194.01 136
18195.28 158
18196.56 164
18197.83 143
18199.11 180
18200.38 161
18201.66 153
18202.94 138
18204.21 132
18205.49 137
18206.76 145
18208.04 153
18209.31 156
18210.59 143
18211.86 148
18213.14 150
18214.41 130
18215.69 116
18216.97 136
18218.24 139
18219.52 127
18220.79 164
18222.07 147
18223.35 145
18224.62 126
18225.90 121
18227.17 128
18228.45 169
18229.73 154
18231.00 151
18232.28 158
18233.56 161
18234.83 166
18236.11 130
18237.38 127
18238.66 145
18239.94 136
18241.21 128
18242.49 155
18243.77 137
18245.04 161
18246.32 164
18247.60 163
18248.87 124
18250.15 149
18251.43 152
18252.71 158
18253.98 143
18255.26 130
18256.54 124
18257.81 166
18259.09 160
18260.37 163
18261.65 170
18262.92 146
18264.20 156
18265.48 120
18266.76 133
18268.03 163
18269.31 182
18270.59 188
18271.87 178
18273.14 149
18274.42 157
18275.70 147
18276.98 157
18278.26 130
18279.53 145
18280.81 140
18282.09 172
18283.37 147
18284.65 164
18285.92 146
18287.20 142
18288.48 143
18289.76 179
18291.04 163
18292.32 164
18293.59 143
18294.87 158
18296.15 142
18297.43 151
18298.71 111
18299.99 163
18301.27 137
18302.54 144
18303.82 149
18305.10 120
18306.38 166
18307.66 142
18308.94 149
18310.22 178
18311.50 114
18312.78 132
18314.06 158
18315.33 150
18316.61 142
18317.89 142
18319.17 139
18320.45 157
18321.73 156
18323.01 161
18324.29 142
18325.57 149
18326.85 135
18328.13 159
18329.41 133
18330.69 135
18331.97 167
18333.25 132
18334.53 124
18335.81 152
18337.09 130
18338.37 168
18339.65 147
18340.93 148
18342.21 137
18343.49 162
18344.77 156
18346.05 150
18347.33 186
18348.61 151
18349.89 141
18351.17 130
18352.45 129
18353.73 119
18355.01 142
18356.29 181
18357.57 173
18358.85 149
18360.14 143
18361.42 141
18362.70 116
18363.98 124
18365.26 140
18366.54 154
18367.82 128
18369.10 127
18370.38 119
18371.66 146
18372.95 130
18374.23 130
18375.51 136
18376.79 137
18378.07 128
18379.35 131
18380.63 157
18381.92 138
18383.20 159
18384.48 140
18385.76 117
18387.04 128
18388.32 125
18389.61 152
18390.89 169
18392.17 141
18393.45 161
18394.73 157
18396.02 148
18397.30 124
18398.58 144
18399.86 142
18401.14 132
18402.43 133
18403.71 145
18404.99 147
18406.27 123
18407.56 133
18408.84 150
18410.12 129
18411.40 154
18412.69 162
18413.97 155
18415.25 120
18416.53 128
18417.82 130
18419.10 134
18420.38 155
18421.67 170
18422.95 154
18424.23 139
18425.51 149
18426.80 171
18428.08 147
18429.36 160
18430.65 133
18431.93 141
18433.21 142
18434.50 134
18435.78 147
18437.06 131
18438.35 131
18439.63 147
18440.92 162
18442.20 157
18443.48 158
18444.77 173
18446.05 142
18447.33 149
18448.62 153
18449.90 166
18451.19 140
18452.47 137
18453.75 148
18455.04 155
18456.32 152
18457.61 151
18458.89 130
18460.17 170
18461.46 150
18462.74 134
18464.03 148
18465.31 137
18466.60 156
18467.88 145
18469.17 135
18470.45 133
18471.74 174
18473.02 158
18474.30 146
18475.59 143
18476.87 166
18478.16 167
18479.44 138
18480.73 148
18482.01 155
18483.30 152
18484.58 129
18485.87 196
18487.16 224
18488.44 163
18489.73 155
18491.01 133
18492.30 155
18493.58 138
18494.87 149
18496.15 132
18497.44 163
18498.72 148
18500.01 154
18501.30 142
18502.58 159
18503.87 155
18505.15 145
18506.44 163
18507.73 146
18509.01 137
18510.30 145
18511.58 166
18512.87 151
18514.16 157
18515.44 171
18516.73 174
18518.01 167
18519.30 179
18520.59 125
18521.87 159
18523.16 155
18524.45 148
18525.73 138
18527.02 144
18528.31 167
18529.59 144
18530.88 141
18532.17 147
18533.45 142
18534.74 153
18536.03 142
18537.31 151
18538.60 141
18539.89 162
18541.18 148
18542.46 162
18543.75 182
18545.04 163
18546.32 116
18547.61 146
18548.90 158
18550.19 150
18551.47 173
18552.76 138
18554.05 140
18555.34 148
18556.62 157
18557.91 183
18559.20 152
18560.49 159
18561.78 162
18563.06 156
18564.35 124
18565.64 138
18566.93 151
18568.22 142
18569.50 168
18570.79 129
18572.08 165
18573.37 150
18574.66 141
18575.94 136
18577.23 124
18578.52 166
18579.81 143
18581.10 150
18582.39 173
18583.68 135
18584.96 130
18586.25 172
18587.54 151
18588.83 144
18590.12 145
18591.41 161
18592.70 148
18593.99 153
18595.27 148
18596.56 144
18597.85 164
18599.14 168
18600.43 161
18601.72 160
18603.01 140
18604.30 163
18605.59 168
18606.88 145
18608.17 183
18609.46 187
18610.75 136
18612.04 163
18613.33 144
18614.62 170
18615.90 164
18617.19 184
18618.48 160
18619.77 182
18621.06 181
18622.35 207
18623.64 148
18624.93 142
18626.22 163
18627.51 208
18628.80 193
18630.09 157
18631.39 194
18632.68 164
18633.97 172
18635.26 159
18636.55 161
18637.84 157
18639.13 159
18640.42 164
18641.71 161
18643.00 165
18644.29 144
18645.58 145
18646.87 146
18648.16 145
18649.45 146
18650.74 162
18652.04 152
18653.33 146
18654.62 150
18655.91 158
18657.20 165
18658.49 153
18659.78 175
18661.07 140
18662.36 153
18663.66 158
18664.95 182
18666.24 156
18667.53 130
18668.82 154
18670.11 152
18671.41 171
18672.70 144
18673.99 134
18675.28 167
18676.57 188
18677.86 146
18679.16 131
18680.45 145
18681.74 136
18683.03 153
18684.32 132
18685.62 154
18686.91 157
18688.20 133
18689.49 132
18690.79 186
18692.08 167
18693.37 177
18694.66 160
18695.96 140
18697.25 179
18698.54 132
18699.83 133
18701.13 157
18702.42 154
18703.71 145
18705.00 145
18706.30 145
18707.59 168
18708.88 181
18710.18 159
18711.47 123
18712.76 143
18714.05 138
18715.35 135
18716.64 151
18717.93 163
18719.23 164
18720.52 154
18721.81 136
18723.11 133
18724.40 152
18725.69 166
18726.99 136
18728.28 139
18729.58 137
18730.87 133
18732.16 138
18733.46 157
18734.75 180
18736.04 141
18737.34 152
18738.63 141
18739.93 133
18741.22 148
18742.51 146
18743.81 159
18745.10 152
18746.40 144
18747.69 154
18748.99 161
18750.28 129
18751.58 148
18752.87 124
18754.16 140
18755.46 151
18756.75 134
18758.05 120
18759.34 131
18760.64 130
18761.93 140
18763.23 158
18764.52 104
18765.82 190
18767.11 152
18768.41 158
18769.70 142
18771.00 186
18772.29 174
18773.59 156
18774.88 124
18776.18 141
18777.47 143
18778.77 159
18780.06 139
18781.36 137
18782.65 151
18783.95 148
18785.25 132
18786.54 138
18787.84 114
18789.13 137
18790.43 150
18791.72 150
18793.02 143
18794.32 154
18795.61 150
18796.91 163
18798.20 164
18799.50 151
18800.80 137
18802.09 131
18803.39 142
18804.69 134
18805.98 144
18807.28 158
18808.57 134
18809.87 142
18811.17 130
18812.46 133
18813.76 150
18815.06 119
18816.35 123
18817.65 138
18818.95 139
18820.24 118
18821.54 155
18822.84 133
18824.13 127
18825.43 148
18826.73 132
18828.03 134
18829.32 129
18830.62 148
18831.92 161
18833.21 155
18834.51 157
18835.81 145
18837.11 145
18838.40 132
18839.70 147
18841.00 147
18842.30 149
18843.59 137
18844.89 133
18846.19 146
18847.49 128
18848.79 126
18850.08 156
18851.38 151
18852.68 118
18853.98 155
18855.27 154
18856.57 140
18857.87 161
18859.17 144
18860.47 136
18861.77 128
18863.06 155
18864.36 140
18865.66 148
18866.96 117
18868.26 112
18869.56 152
18870.85 131
18872.15 110
18873.45 132
18874.75 139
18876.05 126
18877.35 139
18878.65 153
18879.95 134
18881.24 118
18882.54 114
18883.84 126
18885.14 146
18886.44 140
18887.74 133
18889.04 153
18890.34 145
18891.64 135
18892.94 126
18894.24 149
18895.54 147
18896.84 128
18898.13 137
18899.43 127
18900.73 127
18902.03 130
18903.33 130
18904.63 115
18905.93 105
18907.23 114
18908.53 118
18909.83 120
18911.13 134
18912.43 129
18913.73 119
18915.03 136
18916.33 125
18917.63 122
18918.93 128
18920.23 164
18921.53 134
18922.83 134
18924.13 125
18925.43 136
18926.74 132
18928.04 126
18929.34 134
18930.64 122
18931.94 122
18933.24 124
18934.54 121
18935.84 138
18937.14 129
18938.44 119
18939.74 143
18941.04 141
18942.34 146
18943.65 138
18944.95 151
18946.25 119
18947.55 134
18948.85 144
18950.15 134
18951.45 137
18952.75 155
18954.06 182
18955.36 158
18956.66 143
18957.96 155
18959.26 135
18960.56 137
18961.87 125
18963.17 130
18964.47 154
18965.77 123
18967.07 133
18968.37 132
18969.68 148
18970.98 154
18972.28 132
18973.58 133
18974.88 144
18976.19 126
18977.49 137
18978.79 157
18980.09 127
18981.40 132
18982.70 179
18984.00 111
18985.30 160
18986.61 155
18987.91 162
18989.21 155
18990.51 159
18991.82 131
18993.12 119
18994.42 144
18995.73 122
18997.03 137
18998.33 177
18999.63 147
19000.94 164
19002.24 119
19003.54 111
19004.85 148
19006.15 148
19007.45 140
19008.76 139
19010.06 129
19011.36 130
19012.67 135
19013.97 155
19015.27 144
19016.58 112
19017.88 124
19019.18 142
19020.49 144
19021.79 107
19023.10 148
19024.40 139
19025.70 141
19027.01 123
19028.31 119
19029.62 143
19030.92 163
19032.22 140
19033.53 129
19034.83 118
19036.14 124
19037.44 145
19038.75 131
19040.05 131
19041.35 131
19042.66 117
19043.96 154
19045.27 126
19046.57 127
19047.88 142
19049.18 122
19050.49 158
19051.79 127
19053.10 105
19054.40 149
19055.71 132
19057.01 128
19058.32 135
19059.62 134
19060.93 178
19062.23 164
19063.54 140
19064.84 139
19066.15 99
19067.45 133
19068.76 146
19070.06 113
19071.37 128
19072.67 143
19073.98 142
19075.29 136
19076.59 136
19077.90 143
19079.20 129
19080.51 155
19081.81 144
19083.12 129
19084.43 138
19085.73 132
19087.04 112
19088.34 110
19089.65 144
19090.96 134
19092.26 131
19093.57 137
19094.87 127
19096.18 127
19097.49 143
19098.79 141
19100.10 145
19101.41 146
19102.71 116
19104.02 151
19105.33 142
19106.63 154
19107.94 136
19109.25 142
19110.55 146
19111.86 146
19113.17 118
19114.47 138
19115.78 148
19117.09 149
19118.40 153
19119.70 144
19121.01 160
19122.32 150
19123.62 153
19124.93 141
19126.24 153
19127.55 136
19128.85 131
19130.16 127
19131.47 150
19132.78 144
19134.08 136
19135.39 129
19136.70 129
19138.01 143
19139.32 129
19140.62 139
19141.93 140
19143.24 153
19144.55 129
19145.85 142
19147.16 157
19148.47 137
19149.78 152
19151.09 132
19152.40 134
19153.70 140
19155.01 128
19156.32 131
19157.63 146
19158.94 133
19160.25 145
19161.55 132
19162.86 129
19164.17 133
19165.48 143
19166.79 131
19168.10 124
19169.41 134
19170.72 126
19172.02 145
19173.33 156
19174.64 147
19175.95 123
19177.26 113
19178.57 147
19179.88 154
19181.19 133
19182.50 123
19183.81 108
19185.12 144
19186.43 165
19187.74 172
19189.05 132
19190.35 140
19191.66 168
19192.97 130
19194.28 114
19195.59 135
19196.90 133
19198.21 123
19199.52 103
19200.83 143
19202.14 177
19203.45 131
19204.76 136
19206.07 128
19207.38 102
19208.69 134
19210.00 160
19211.31 135
19212.62 157
19213.93 145
19215.24 149
19216.56 143
19217.87 133
19219.18 114
19220.49 124
19221.80 141
19223.11 148
19224.42 120
19225.73 133
19227.04 132
19228.35 127
19229.66 128
19230.97 153
19232.28 161
19233.60 159
19234.91 151
19236.22 138
19237.53 138
19238.84 163
19240.15 150
19241.46 154
19242.77 156
19244.09 131
19245.40 134
19246.71 133
19248.02 117
19249.33 122
19250.64 133
19251.95 129
19253.27 122
19254.58 127
19255.89 110
19257.20 118
19258.51 131
19259.83 111
19261.14 142
19262.45 148
19263.76 140
19265.07 140
19266.39 162
19267.70 121
19269.01 137
19270.32 136
19271.63 126
19272.95 122
19274.26 116
19275.57 134
19276.88 161
19278.20 148
19279.51 168
19280.82 137
19282.14 126
19283.45 133
19284.76 143
19286.07 135
19287.39 122
19288.70 123
19290.01 130
19291.33 144
19292.64 118
19293.95 123
19295.26 135
19296.58 142
19297.89 133
19299.20 122
19300.52 118
19301.83 148
19303.14 130
19304.46 142
19305.77 129
19307.09 148
19308.40 142
19309.71 130
19311.03 125
19312.34 134
19313.65 142
19314.97 155
19316.28 126
19317.60 113
19318.91 150
19320.22 136
19321.54 104
19322.85 124
19324.17 130
19325.48 115
19326.79 116
19328.11 119
19329.42 99
19330.74 126
19332.05 148
19333.37 151
19334.68 130
19335.99 110
19337.31 126
19338.62 148
19339.94 159
19341.25 141
19342.57 118
19343.88 124
19345.20 128
19346.51 124
19347.83 97
19349.14 113
19350.46 146
19351.77 133
19353.09 97
19354.40 123
19355.72 141
19357.03 143
19358.35 139
19359.66 123
19360.98 132
19362.29 143
19363.61 123
19364.93 121
19366.24 130
19367.56 126
19368.87 144
19370.19 158
19371.50 129
19372.82 140
19374.14 143
19375.45 125
19376.77 134
19378.08 117
19379.40 126
19380.72 128
19382.03 149
19383.35 135
19384.66 125
19385.98 119
19387.30 126
19388.61 138
19389.93 122
19391.25 120
19392.56 151
19393.88 126
19395.20 128
19396.51 119
19397.83 96
19399.15 134
19400.46 149
19401.78 152
19403.10 138
19404.41 121
19405.73 128
19407.05 135
19408.36 116
19409.68 136
19411.00 152
19412.31 130
19413.63 119
19414.95 137
19416.27 175
19417.58 157
19418.90 166
19420.22 125
19421.54 122
19422.85 148
19424.17 154
19425.49 122
19426.81 140
19428.12 114
19429.44 149
19430.76 140
19432.08 138
19433.40 159
19434.71 139
19436.03 126
19437.35 116
19438.67 138
19439.99 125
19441.30 102
19442.62 147
19443.94 130
19445.26 146
19446.58 157
19447.89 119
19449.21 103
19450.53 112
19451.85 104
19453.17 118
19454.49 153
19455.81 135
19457.12 129
19458.44 122
19459.76 156
19461.08 136
19462.40 120
19463.72 127
19465.04 111
19466.36 139
19467.68 158
19468.99 135
19470.31 147
19471.63 157
19472.95 135
19474.27 135
19475.59 138
19476.91 131
19478.23 133
19479.55 152
19480.87 125
19482.19 149
19483.51 139
19484.83 147
19486.15 133
19487.47 129
19488.79 150
19490.11 137
19491.43 131
19492.75 122
19494.07 125
19495.39 126
19496.71 139
19498.03 134
19499.35 113
19500.67 106
19501.99 135
19503.31 132
19504.63 118
19505.95 138
19507.27 134
19508.59 129
19509.91 148
19511.23 132
19512.55 121
19513.87 141
19515.19 129
19516.51 126
19517.83 151
19519.15 142
19520.47 105
19521.79 123
19523.12 127
19524.44 143
19525.76 125
19527.08 142
19528.40 100
19529.72 141
19531.04 151
19532.36 133
19533.68 170
19535.01 139
19536.33 141
19537.65 162
19538.97 141
19540.29 122
19541.61 127
19542.93 132
19544.26 110
19545.58 131
19546.90 152
19548.22 133
19549.54 121
19550.87 133
19552.19 119
19553.51 144
19554.83 137
19556.15 160
19557.47 144
19558.80 174
19560.12 136
19561.44 124
19562.76 155
19564.09 136
19565.41 119
19566.73 148
19568.05 135
19569.38 151
19570.70 153
19572.02 146
19573.34 148
19574.67 120
19575.99 137
19577.31 141
19578.63 153
19579.96 153
19581.28 122
19582.60 169
19583.93 134
19585.25 149
19586.57 128
19587.90 151
19589.22 146
19590.54 134
19591.86 135
19593.19 136
19594.51 137
19595.83 119
19597.16 134
19598.48 153
19599.81 130
19601.13 152
19602.45 123
19603.78 147
19605.10 187
19606.42 163
19607.75 159
19609.07 140
19610.40 133
19611.72 136
19613.04 136
19614.37 144
19615.69 163
19617.02 112
19618.34 133
19619.66 140
19620.99 148
19622.31 149
19623.64 132
19624.96 134
19626.29 139
19627.61 110
19628.93 146
19630.26 141
19631.58 113
19632.91 148
19634.23 127
19635.56 135
19636.88 138
19638.21 131
19639.53 171
19640.86 119
19642.18 132
19643.51 140
19644.83 144
19646.16 145
19647.48 140
19648.81 118
19650.13 146
19651.46 161
19652.78 133
19654.11 140
19655.43 131
19656.76 116
19658.08 122
19659.41 121
19660.74 121
19662.06 133
19663.39 143
19664.71 150
19666.04 153
19667.36 150
19668.69 154
19670.02 122
19671.34 129
19672.67 128
19673.99 124
19675.32 127
19676.65 127
19677.97 137
19679.30 123
19680.63 129
19681.95 154
19683.28 145
19684.60 113
19685.93 114
19687.26 147
19688.58 147
19689.91 118
19691.24 103
19692.56 118
19693.89 123
19695.22 132
19696.54 137
19697.87 135
19699.20 109
19700.52 131
19701.85 102
19703.18 127
19704.51 116
19705.83 147
19707.16 154
19708.49 171
19709.81 140
19711.14 133
19712.47 133
19713.80 131
19715.12 147
19716.45 155
19717.78 167
19719.11 135
19720.43 128
19721.76 150
19723.09 130
19724.42 146
19725.74 120
19727.07 149
19728.40 144
19729.73 130
19731.06 135
19732.38 124
19733.71 106
19735.04 130
19736.37 107
19737.70 126
19739.02 115
19740.35 93
19741.68 124
19743.01 106
19744.34 121
19745.67 110
19747.00 154
19748.32 112
19749.65 113
19750.98 131
19752.31 130
19753.64 130
19754.97 135
19756.30 138
19757.62 148
19758.95 119
19760.28 140
19761.61 143
19762.94 152
19764.27 145
19765.60 136
19766.93 142
19768.26 134
19769.59 121
19770.92 124
19772.25 109
19773.57 119
19774.90 133
19776.23 149
19777.56 167
19778.89 140
19780.22 127
19781.55 129
19782.88 151
19784.21 122
19785.54 93
19786.87 105
19788.20 145
19789.53 138
19790.86 133
19792.19 118
19793.52 148
19794.85 164
19796.18 131
19797.51 134
19798.84 111
19800.17 155
19801.50 153
19802.83 145
19804.16 131
19805.49 140
19806.82 137
19808.16 138
19809.49 131
19810.82 137
19812.15 130
19813.48 134
19814.81 140
19816.14 146
19817.47 114
19818.80 135
19820.13 153
19821.46 141
19822.79 125
19824.13 134
19825.46 139
19826.79 134
19828.12 118
19829.45 149
19830.78 164
19832.11 116
19833.44 131
19834.78 121
19836.11 117
19837.44 127
19838.77 148
19840.10 151
19841.43 138
19842.77 132
19844.10 152
19845.43 154
19846.76 142
19848.09 156
19849.42 144
19850.76 120
19852.09 121
19853.42 132
19854.75 162
19856.09 152
19857.42 168
19858.75 150
19860.08 147
19861.41 134
19862.75 131
19864.08 129
19865.41 107
19866.74 134
19868.08 134
19869.41 159
19870.74 151
19872.08 129
19873.41 133
19874.74 127
19876.07 97
19877.41 129
19878.74 123
19880.07 147
19881.41 115
19882.74 127
19884.07 135
19885.40 136
19886.74 145
19888.07 103
19889.40 105
19890.74 113
19892.07 110
19893.40 126
19894.74 148
19896.07 148
19897.41 127
19898.74 148
19900.07 121
19901.41 131
19902.74 117
19904.07 140
19905.41 141
19906.74 134
19908.08 151
19909.41 136
19910.74 159
19912.08 151
19913.41 124
19914.75 133
19916.08 123
19917.41 123
19918.75 142
19920.08 160
19921.42 140
19922.75 122
19924.09 109
19925.42 126
19926.76 118
19928.09 123
19929.42 142
19930.76 111
19932.09 115
19933.43 146
19934.76 133
19936.10 131
19937.43 144
19938.77 133
19940.10 127
19941.44 167
19942.77 155
19944.11 120
19945.44 170
19946.78 139
19948.11 154
19949.45 162
19950.79 147
19952.12 158
19953.46 144
19954.79 137
19956.13 132
19957.46 137
19958.80 150
19960.13 119
19961.47 164
19962.81 152
19964.14 166
19965.48 185
19966.81 175
19968.15 149
19969.49 133
19970.82 170
19972.16 172
19973.49 145
19974.83 137
19976.17 150
19977.50 138
19978.84 115
19980.18 143
19981.51 139
19982.85 141
19984.18 172
19985.52 122
19986.86 138
19988.19 138
19989.53 129
19990.87 143
19992.20 138
19993.54 134
19994.88 114
19996.21 128
19997.55 149
19998.89 140
20000.23 146
20001.56 141
20002.90 153
20004.24 110
20005.57 137
20006.91 162
20008.25 124
20009.59 122
20010.92 129
20012.26 132
20013.60 187
20014.94 153
20016.27 153
20017.61 177
20018.95 131
20020.29 144
20021.62 150
20022.96 136
20024.30 121
20025.64 105
20026.98 152
20028.31 155
20029.65 169
20030.99 136
20032.33 159
20033.67 153
20035.00 152
20036.34 156
20037.68 168
20039.02 136
20040.36 126
20041.70 145
20043.03 147
20044.37 115
20045.71 132
20047.05 159
20048.39 130
20049.73 149
20051.07 142
20052.41 176
20053.74 167
20055.08 138
20056.42 138
20057.76 148
20059.10 157
20060.44 150
20061.78 149
20063.12 135
20064.46 166
20065.80 164
20067.13 147
20068.47 120
20069.81 133
20071.15 148
20072.49 153
20073.83 140
20075.17 154
20076.51 119
20077.85 138
20079.19 131
20080.53 137
20081.87 163
20083.21 131
20084.55 136
20085.89 156
20087.23 140
20088.57 140
20089.91 164
20091.25 161
20092.59 127
20093.93 151
20095.27 150
20096.61 145
20097.95 146
20099.29 128
20100.63 153
20101.97 124
20103.31 119
20104.65 132
20105.99 147
20107.33 150
20108.67 114
20110.02 128
20111.36 118
20112.70 132
20114.04 130
20115.38 125
20116.72 152
20118.06 156
20119.40 156
20120.74 146
20122.08 150
20123.43 168
20124.77 123
20126.11 133
20127.45 134
20128.79 138
20130.13 154
20131.47 159
20132.81 150
20134.16 150
20135.50 142
20136.84 171
20138.18 194
20139.52 145
20140.86 131
20142.21 130
20143.55 167
20144.89 156
