# Supplementary material for: MALDI-TOF MS typing enables the classification of brewing yeasts of the genus Saccharomyces to major beer styles
Source: PLoS One. 2017 Aug 9;12(8):e0181694. doi: 10.1371/journal.pone.0181694 (PMC5549903; doi:10.1371/journal.pone.0181694)
Supplement: S1 File — The directory includes 90 raw files and was zipped to “.zip”; the folder has three strains with 30 spectra per strain; S1 Text explains the raw files with an example and Table 1 represents the yeast strains used within the experiment. (ZIP) [file pone.0181694.s004.zip › 1-3/30250-68-OG-WB-WB-YPG-18h-E-E_2015-07-06_3_0_A3_1.dat]

2000.10 1566
2000.52 1605
2000.94 1758
2001.36 1792
2001.78 1760
2002.21 1809
2002.63 1874
2003.05 1572
2003.47 1606
2003.89 1606
2004.32 1629
2004.74 1757
2005.16 1755
2005.58 1629
2006.00 1806
2006.43 1709
2006.85 1928
2007.27 1828
2007.69 1665
2008.12 1831
2008.54 1825
2008.96 1871
2009.38 1858
2009.81 1878
2010.23 1829
2010.65 1801
2011.08 1888
2011.50 1741
2011.92 1647
2012.34 1582
2012.77 1620
2013.19 1714
2013.61 1659
2014.04 1622
2014.46 1541
2014.88 1714
2015.31 1606
2015.73 1595
2016.15 1690
2016.58 1741
2017.00 1547
2017.42 1574
2017.85 1673
2018.27 1775
2018.69 1719
2019.12 1754
2019.54 1711
2019.96 1681
2020.39 1631
2020.81 1762
2021.23 1649
2021.66 1745
2022.08 1724
2022.51 1665
2022.93 1774
2023.35 1700
2023.78 1562
2024.20 1526
2024.63 1629
2025.05 1478
2025.48 1534
2025.90 1676
2026.32 1543
2026.75 1517
2027.17 1409
2027.60 1545
2028.02 1728
2028.45 1646
2028.87 1567
2029.30 1733
2029.72 1717
2030.15 1651
2030.57 1505
2031.00 1544
2031.42 1573
2031.85 1601
2032.27 1522
2032.70 1643
2033.12 1751
2033.55 1576
2033.97 1652
2034.40 1728
2034.82 1588
2035.25 1657
2035.67 1635
2036.10 1454
2036.52 1617
2036.95 1639
2037.37 1710
2037.80 1833
2038.22 1647
2038.65 1671
2039.08 1773
2039.50 1842
2039.93 1749
2040.35 1656
2040.78 1620
2041.21 1736
2041.63 1780
2042.06 1678
2042.48 1591
2042.91 1568
2043.34 1684
2043.76 1666
2044.19 1508
2044.61 1649
2045.04 1705
2045.47 1609
2045.89 1500
2046.32 1533
2046.75 1833
2047.17 1599
2047.60 1456
2048.03 1589
2048.45 1645
2048.88 1636
2049.31 1548
2049.73 1558
2050.16 1512
2050.59 1451
2051.01 1493
2051.44 1563
2051.87 1704
2052.29 1491
2052.72 1614
2053.15 1541
2053.58 1437
2054.00 1593
2054.43 1719
2054.86 1642
2055.29 1585
2055.71 1622
2056.14 1464
2056.57 1523
2057.00 1653
2057.42 1696
2057.85 1654
2058.28 1832
2058.71 1803
2059.13 1600
2059.56 1698
2059.99 1747
2060.42 1700
2060.85 1829
2061.27 1836
2061.70 1654
2062.13 1563
2062.56 1523
2062.99 1739
2063.41 1837
2063.84 1865
2064.27 1885
2064.70 1889
2065.13 1916
2065.56 1810
2065.98 1610
2066.41 1733
2066.84 1878
2067.27 1760
2067.70 1868
2068.13 1623
2068.56 1585
2068.99 1664
2069.41 1421
2069.84 1478
2070.27 1610
2070.70 1817
2071.13 1736
2071.56 1544
2071.99 1665
2072.42 1770
2072.85 1631
2073.28 1646
2073.71 1778
2074.13 1697
2074.56 1685
2074.99 1662
2075.42 1599
2075.85 1646
2076.28 1595
2076.71 1791
2077.14 1896
2077.57 1848
2078.00 1724
2078.43 1608
2078.86 1674
2079.29 1747
2079.72 1568
2080.15 1731
2080.58 1653
2081.01 1646
2081.44 1864
2081.87 1787
2082.30 1639
2082.73 1854
2083.16 1794
2083.59 1823
2084.02 1909
2084.45 1704
2084.88 1700
2085.31 1652
2085.74 1653
2086.17 1656
2086.61 1538
2087.04 1621
2087.47 1939
2087.90 1753
2088.33 1766
2088.76 1647
2089.19 1570
2089.62 1590
2090.05 1749
2090.48 1650
2090.91 1726
2091.35 1668
2091.78 1660
2092.21 1625
2092.64 1532
2093.07 1562
2093.50 1697
2093.93 1673
2094.36 1472
2094.80 1487
2095.23 1526
2095.66 1542
2096.09 1597
2096.52 1618
2096.95 1485
2097.39 1649
2097.82 1574
2098.25 1657
2098.68 1732
2099.11 1602
2099.55 1611
2099.98 1476
2100.41 1425
2100.84 1483
2101.27 1379
2101.71 1690
2102.14 1582
2102.57 1529
2103.00 1501
2103.43 1656
2103.87 1521
2104.30 1576
2104.73 1576
2105.16 1660
2105.60 1689
2106.03 1633
2106.46 1543
2106.90 1710
2107.33 1503
2107.76 1705
2108.19 1733
2108.63 1639
2109.06 1765
2109.49 1627
2109.93 1469
2110.36 1589
2110.79 1686
2111.23 1553
2111.66 1571
2112.09 1570
2112.52 1735
2112.96 1586
2113.39 1708
2113.83 1701
2114.26 1710
2114.69 1758
2115.13 1793
2115.56 1607
2115.99 1480
2116.43 1464
2116.86 1401
2117.29 1394
2117.73 1497
2118.16 1554
2118.60 1674
2119.03 1516
2119.46 1499
2119.90 1432
2120.33 1622
2120.77 1688
2121.20 1714
2121.63 1712
2122.07 1804
2122.50 1562
2122.94 1557
2123.37 1743
2123.81 1728
2124.24 1613
2124.68 1790
2125.11 1626
2125.54 1535
2125.98 1691
2126.41 1671
2126.85 1726
2127.28 1686
2127.72 1657
2128.15 1758
2128.59 1678
2129.02 1804
2129.46 1687
2129.89 1802
2130.33 1966
2130.76 1898
2131.20 1808
2131.63 1757
2132.07 1838
2132.51 1695
2132.94 1852
2133.38 1661
2133.81 1746
2134.25 1910
2134.68 1700
2135.12 1745
2135.55 1855
2135.99 1864
2136.43 1912
2136.86 1848
2137.30 1824
2137.73 1735
2138.17 1831
2138.60 1719
2139.04 1824
2139.48 1751
2139.91 1663
2140.35 1500
2140.79 1739
2141.22 1600
2141.66 1553
2142.09 1514
2142.53 1579
2142.97 1554
2143.40 1524
2143.84 1595
2144.28 1608
2144.71 1663
2145.15 1538
2145.59 1523
2146.02 1564
2146.46 1665
2146.90 1766
2147.33 1759
2147.77 1956
2148.21 1931
2148.64 2107
2149.08 2215
2149.52 1975
2149.96 1967
2150.39 2003
2150.83 2192
2151.27 2209
2151.70 1912
2152.14 1885
2152.58 1815
2153.02 1858
2153.45 1941
2153.89 1798
2154.33 1878
2154.77 1894
2155.20 1915
2155.64 1739
2156.08 1654
2156.52 1602
2156.96 1811
2157.39 1927
2157.83 1874
2158.27 1681
2158.71 1611
2159.15 1738
2159.58 1769
2160.02 1624
2160.46 1838
2160.90 2079
2161.34 1831
2161.78 1676
2162.21 1723
2162.65 1733
2163.09 1718
2163.53 1540
2163.97 1535
2164.41 1720
2164.84 1510
2165.28 1660
2165.72 1608
2166.16 1650
2166.60 1826
2167.04 1553
2167.48 1660
2167.92 1768
2168.36 1746
2168.79 1848
2169.23 1679
2169.67 1822
2170.11 1887
2170.55 1781
2170.99 1905
2171.43 1858
2171.87 1940
2172.31 1914
2172.75 1903
2173.19 1832
2173.63 1850
2174.07 1893
2174.51 1851
2174.95 2187
2175.39 2080
2175.83 1968
2176.27 2121
2176.70 2123
2177.14 2123
2177.58 2129
2178.02 1918
2178.46 2021
2178.90 2036
2179.34 2060
2179.79 1848
2180.23 1944
2180.67 1857
2181.11 1756
2181.55 1804
2181.99 1839
2182.43 1810
2182.87 1831
2183.31 1651
2183.75 1641
2184.19 1613
2184.63 1852
2185.07 1752
2185.51 1620
2185.95 1833
2186.39 1848
2186.83 1877
2187.27 1936
2187.72 1934
2188.16 1959
2188.60 2004
2189.04 2035
2189.48 2025
2189.92 1918
2190.36 2030
2190.80 1986
2191.24 1858
2191.69 1946
2192.13 2002
2192.57 2059
2193.01 1855
2193.45 2022
2193.89 2113
2194.34 2201
2194.78 2239
2195.22 1923
2195.66 1903
2196.10 2055
2196.54 1982
2196.99 2135
2197.43 2198
2197.87 2004
2198.31 2041
2198.75 2062
2199.20 1885
2199.64 1918
2200.08 2011
2200.52 1889
2200.96 1788
2201.41 1742
2201.85 1967
2202.29 1999
2202.73 2108
2203.18 1996
2203.62 2027
2204.06 2135
2204.50 2058
2204.95 2123
2205.39 1794
2205.83 1963
2206.28 2114
2206.72 2128
2207.16 2041
2207.60 2291
2208.05 2313
2208.49 2017
2208.93 2128
2209.38 2105
2209.82 2053
2210.26 2141
2210.71 2141
2211.15 2153
2211.59 2143
2212.04 2227
2212.48 1973
2212.92 1989
2213.37 1954
2213.81 2100
2214.25 2154
2214.70 2142
2215.14 2087
2215.59 2026
2216.03 2055
2216.47 2152
2216.92 2180
2217.36 2010
2217.80 2179
2218.25 1919
2218.69 2019
2219.14 1808
2219.58 1774
2220.03 1836
2220.47 1839
2220.91 2023
2221.36 2058
2221.80 2145
2222.25 2090
2222.69 1921
2223.14 2138
2223.58 2211
2224.03 2178
2224.47 2057
2224.91 2365
2225.36 2543
2225.80 2264
2226.25 2195
2226.69 2348
2227.14 2344
2227.58 2324
2228.03 2183
2228.47 2217
2228.92 2192
2229.36 2273
2229.81 2270
2230.25 2319
2230.70 2226
2231.15 2196
2231.59 2430
2232.04 2377
2232.48 2210
2232.93 2482
2233.37 2457
2233.82 2555
2234.26 2660
2234.71 2473
2235.15 2477
2235.60 2598
2236.05 2423
2236.49 2364
2236.94 2201
2237.38 2386
2237.83 2266
2238.28 2007
2238.72 1899
2239.17 2104
2239.61 1951
2240.06 2112
2240.51 2118
2240.95 2200
2241.40 1933
2241.85 1846
2242.29 2043
2242.74 2013
2243.19 1941
2243.63 1932
2244.08 2074
2244.53 2114
2244.97 1901
2245.42 1949
2245.87 2028
2246.31 1940
2246.76 1989
2247.21 2146
2247.65 1907
2248.10 2042
2248.55 2078
2248.99 1962
2249.44 1947
2249.89 2103
2250.34 2113
2250.78 2035
2251.23 1977
2251.68 1943
2252.13 2086
2252.57 2066
2253.02 1965
2253.47 2013
2253.92 2011
2254.36 2024
2254.81 1907
2255.26 1900
2255.71 1868
2256.15 2033
2256.60 1964
2257.05 1982
2257.50 1914
2257.95 1964
2258.39 1953
2258.84 1774
2259.29 1864
2259.74 1824
2260.19 1881
2260.63 2136
2261.08 2000
2261.53 2018
2261.98 2118
2262.43 1972
2262.88 1970
2263.32 1831
2263.77 2059
2264.22 2171
2264.67 2011
2265.12 1969
2265.57 1885
2266.02 2030
2266.47 2246
2266.91 2135
2267.36 2141
2267.81 2247
2268.26 2372
2268.71 2506
2269.16 2488
2269.61 2431
2270.06 2603
2270.51 2452
2270.96 2592
2271.41 2694
2271.86 2755
2272.30 2646
2272.75 2673
2273.20 2358
2273.65 2375
2274.10 2415
2274.55 2296
2275.00 2247
2275.45 2132
2275.90 2080
2276.35 2068
2276.80 2052
2277.25 1965
2277.70 1934
2278.15 1895
2278.60 1869
2279.05 1861
2279.50 2059
2279.95 1936
2280.40 1824
2280.85 1922
2281.30 2202
2281.75 2109
2282.20 2061
2282.65 2001
2283.10 1913
2283.55 1837
2284.00 2202
2284.46 2022
2284.91 2006
2285.36 1994
2285.81 2201
2286.26 2095
2286.71 2149
2287.16 2302
2287.61 2382
2288.06 2696
2288.51 2957
2288.96 3127
2289.42 3579
2289.87 3958
2290.32 4045
2290.77 3897
2291.22 3850
2291.67 3945
2292.12 3787
2292.57 3588
2293.03 3483
2293.48 3443
2293.93 3199
2294.38 2883
2294.83 2920
2295.28 2820
2295.74 2623
2296.19 2464
2296.64 2381
2297.09 2217
2297.54 2028
2297.99 2171
2298.45 2245
2298.90 2219
2299.35 2042
2299.80 1946
2300.25 2126
2300.71 2114
2301.16 2082
2301.61 2102
2302.06 2005
2302.52 2253
2302.97 2180
2303.42 1962
2303.87 1832
2304.33 2062
2304.78 2060
2305.23 2147
2305.68 2174
2306.14 2177
2306.59 2128
2307.04 2132
2307.50 2283
2307.95 2598
2308.40 2589
2308.85 2487
2309.31 2627
2309.76 2591
2310.21 2565
2310.67 2409
2311.12 2406
2311.57 2402
2312.03 2376
2312.48 2466
2312.93 2382
2313.39 2199
2313.84 2164
2314.29 2058
2314.75 2101
2315.20 2247
2315.66 2065
2316.11 2000
2316.56 2018
2317.02 2031
2317.47 2096
2317.92 2078
2318.38 2095
2318.83 2183
2319.29 2185
2319.74 2265
2320.19 2152
2320.65 2063
2321.10 2066
2321.56 2101
2322.01 2030
2322.47 1977
2322.92 2134
2323.37 2044
2323.83 2131
2324.28 2031
2324.74 2213
2325.19 2140
2325.65 2182
2326.10 2195
2326.56 2274
2327.01 2423
2327.47 2161
2327.92 2203
2328.38 2259
2328.83 2399
2329.29 2397
2329.74 2162
2330.20 2134
2330.65 2254
2331.11 2263
2331.56 2202
2332.02 2112
2332.47 2188
2332.93 1921
2333.38 2137
2333.84 2070
2334.29 1873
2334.75 2013
2335.21 1997
2335.66 2022
2336.12 2146
2336.57 1914
2337.03 2022
2337.48 2083
2337.94 1986
2338.40 2048
2338.85 2011
2339.31 1932
2339.76 1822
2340.22 2085
2340.68 1905
2341.13 1817
2341.59 2008
2342.04 1990
2342.50 1997
2342.96 2067
2343.41 1920
2343.87 1904
2344.33 1862
2344.78 2005
2345.24 1936
2345.70 2100
2346.15 2146
2346.61 2128
2347.07 2059
2347.52 2151
2347.98 2042
2348.44 2050
2348.89 2057
2349.35 1928
2349.81 2090
2350.26 2098
2350.72 1786
2351.18 1963
2351.64 1981
2352.09 1906
2352.55 1730
2353.01 1735
2353.47 1760
2353.92 1927
2354.38 1732
2354.84 1951
2355.30 1985
2355.75 1854
2356.21 1920
2356.67 1696
2357.13 1902
2357.58 1889
2358.04 1678
2358.50 1910
2358.96 1990
2359.42 1830
2359.87 2167
2360.33 2021
2360.79 1849
2361.25 1911
2361.71 1890
2362.16 1898
2362.62 1878
2363.08 1836
2363.54 1757
2364.00 1909
2364.46 1850
2364.91 1911
2365.37 2058
2365.83 2033
2366.29 1907
2366.75 1877
2367.21 1886
2367.67 2039
2368.13 1961
2368.58 1993
2369.04 1952
2369.50 2080
2369.96 2072
2370.42 1953
2370.88 2051
2371.34 2006
2371.80 2112
2372.26 2285
2372.72 2012
2373.17 2023
2373.63 2104
2374.09 1981
2374.55 2248
2375.01 2142
2375.47 2118
2375.93 2238
2376.39 2120
2376.85 2127
2377.31 2099
2377.77 2079
2378.23 1800
2378.69 1679
2379.15 1867
2379.61 1884
2380.07 1829
2380.53 1811
2380.99 1897
2381.45 1835
2381.91 1728
2382.37 1880
2382.83 1967
2383.29 1834
2383.75 1838
2384.21 1751
2384.67 1686
2385.13 1788
2385.59 1933
2386.05 1865
2386.51 1742
2386.97 1837
2387.43 1931
2387.90 1931
2388.36 2049
2388.82 1945
2389.28 2043
2389.74 2130
2390.20 2082
2390.66 2035
2391.12 2137
2391.58 1967
2392.04 2058
2392.51 2152
2392.97 1856
2393.43 1783
2393.89 1951
2394.35 1933
2394.81 1850
2395.27 2025
2395.73 1897
2396.20 1822
2396.66 1902
2397.12 1867
2397.58 1817
2398.04 1857
2398.50 1819
2398.97 1839
2399.43 1928
2399.89 1890
2400.35 2101
2400.81 1992
2401.28 1921
2401.74 1885
2402.20 1782
2402.66 1971
2403.12 2081
2403.59 2037
2404.05 2008
2404.51 1927
2404.97 1988
2405.44 2208
2405.90 2174
2406.36 2068
2406.82 2127
2407.29 1844
2407.75 1751
2408.21 1914
2408.67 1812
2409.14 1834
2409.60 1851
2410.06 1784
2410.52 1835
2410.99 1815
2411.45 1868
2411.91 1903
2412.38 1758
2412.84 1711
2413.30 1946
2413.77 2007
2414.23 1847
2414.69 1887
2415.16 2017
2415.62 1926
2416.08 1883
2416.55 2006
2417.01 2147
2417.47 1986
2417.94 1811
2418.40 1925
2418.86 1949
2419.33 2073
2419.79 2036
2420.26 1902
2420.72 2059
2421.18 2187
2421.65 2068
2422.11 1989
2422.58 1911
2423.04 1966
2423.50 2037
2423.97 2025
2424.43 1752
2424.90 1775
2425.36 1835
2425.83 1987
2426.29 1839
2426.75 1776
2427.22 1850
2427.68 1856
2428.15 1800
2428.61 1816
2429.08 1882
2429.54 1763
2430.01 1658
2430.47 1728
2430.94 1896
2431.40 1789
2431.87 1816
2432.33 1734
2432.80 1817
2433.26 1982
2433.73 2029
2434.19 1961
2434.66 1926
2435.12 1831
2435.59 1886
2436.05 1819
2436.52 1931
2436.98 1895
2437.45 2057
2437.91 2108
2438.38 2002
2438.85 2040
2439.31 2113
2439.78 2206
2440.24 2198
2440.71 2124
2441.17 2026
2441.64 2072
2442.11 2119
2442.57 2084
2443.04 2041
2443.50 1861
2443.97 1977
2444.44 1976
2444.90 1949
2445.37 2056
2445.83 2010
2446.30 1748
2446.77 1821
2447.23 1833
2447.70 1755
2448.17 1787
2448.63 1891
2449.10 1904
2449.57 1920
2450.03 1956
2450.50 1934
2450.97 1848
2451.43 1853
2451.90 2048
2452.37 2105
2452.83 2103
2453.30 1958
2453.77 1894
2454.24 1941
2454.70 1969
2455.17 1763
2455.64 1854
2456.10 1892
2456.57 1760
2457.04 1732
2457.51 1859
2457.97 2109
2458.44 1957
2458.91 1878
2459.38 1844
2459.84 1770
2460.31 1808
2460.78 1744
2461.25 1632
2461.71 1723
2462.18 1892
2462.65 1901
2463.12 1679
2463.59 1479
2464.05 1564
2464.52 1759
2464.99 1765
2465.46 1795
2465.93 1873
2466.39 1824
2466.86 1903
2467.33 1767
2467.80 1852
2468.27 1903
2468.74 1763
2469.20 1910
2469.67 1977
2470.14 1926
2470.61 1900
2471.08 1801
2471.55 1946
2472.02 1777
2472.49 1955
2472.95 1847
2473.42 1767
2473.89 1787
2474.36 1669
2474.83 1854
2475.30 1844
2475.77 1769
2476.24 1750
2476.71 1894
2477.18 1831
2477.65 1661
2478.11 1793
2478.58 1900
2479.05 1960
2479.52 1864
2479.99 1894
2480.46 1822
2480.93 1798
2481.40 1874
2481.87 1791
2482.34 1672
2482.81 1752
2483.28 1614
2483.75 1636
2484.22 1735
2484.69 1797
2485.16 1824
2485.63 1879
2486.10 1873
2486.57 1898
2487.04 1807
2487.51 1647
2487.98 1652
2488.45 1915
2488.92 1925
2489.39 1909
2489.86 1938
2490.33 1839
2490.80 2027
2491.27 2008
2491.74 1912
2492.22 1864
2492.69 1908
2493.16 1878
2493.63 1892
2494.10 1905
2494.57 1774
2495.04 1842
2495.51 1898
2495.98 2015
2496.45 1972
2496.92 2011
2497.40 1889
2497.87 1862
2498.34 1769
2498.81 1753
2499.28 1931
2499.75 1849
2500.22 1734
2500.70 1812
2501.17 1805
2501.64 1780
2502.11 1755
2502.58 1743
2503.05 1723
2503.53 1820
2504.00 1901
2504.47 1845
2504.94 1927
2505.41 1795
2505.88 2002
2506.36 2127
2506.83 2264
2507.30 2152
2507.77 2188
2508.25 1914
2508.72 1855
2509.19 2237
2509.66 2338
2510.13 2053
2510.61 2180
2511.08 2487
2511.55 2336
2512.02 2320
2512.50 2257
2512.97 2435
2513.44 2309
2513.91 2312
2514.39 2514
2514.86 2396
2515.33 2115
2515.81 2142
2516.28 2066
2516.75 2159
2517.23 2146
2517.70 1938
2518.17 1938
2518.64 1994
2519.12 1872
2519.59 1772
2520.06 1861
2520.54 1847
2521.01 1922
2521.48 2047
2521.96 1947
2522.43 1837
2522.91 1809
2523.38 1735
2523.85 1620
2524.33 1564
2524.80 1849
2525.27 1737
2525.75 1791
2526.22 1915
2526.70 1648
2527.17 1721
2527.64 1906
2528.12 2044
2528.59 2009
2529.07 1864
2529.54 1880
2530.01 1930
2530.49 2012
2530.96 2068
2531.44 2240
2531.91 2163
2532.39 2048
2532.86 2163
2533.33 2113
2533.81 2098
2534.28 2157
2534.76 1957
2535.23 1864
2535.71 1950
2536.18 1897
2536.66 2031
2537.13 1910
2537.61 1882
2538.08 1932
2538.56 1987
2539.03 1964
2539.51 1841
2539.98 1962
2540.46 2061
2540.93 2059
2541.41 2045
2541.88 1923
2542.36 1895
2542.84 1686
2543.31 1735
2543.79 1807
2544.26 1903
2544.74 2096
2545.21 2308
2545.69 2186
2546.16 2328
2546.64 2434
2547.12 2400
2547.59 2669
2548.07 2670
2548.54 2539
2549.02 2616
2549.50 2438
2549.97 2694
2550.45 2609
2550.92 2637
2551.40 2608
2551.88 2568
2552.35 2278
2552.83 2222
2553.31 2379
2553.78 2244
2554.26 2068
2554.74 2252
2555.21 2085
2555.69 2297
2556.17 2234
2556.64 2132
2557.12 2197
2557.60 2065
2558.07 2172
2558.55 2025
2559.03 1972
2559.50 1867
2559.98 1861
2560.46 2034
2560.93 1920
2561.41 1894
2561.89 1929
2562.37 2210
2562.84 1989
2563.32 1755
2563.80 1784
2564.28 1906
2564.75 1846
2565.23 1740
2565.71 1802
2566.19 1851
2566.66 1758
2567.14 1616
2567.62 1839
2568.10 1791
2568.57 1838
2569.05 1675
2569.53 1765
2570.01 1783
2570.49 1748
2570.96 1916
2571.44 1954
2571.92 1875
2572.40 1759
2572.88 1757
2573.36 1784
2573.83 1715
2574.31 1752
2574.79 1816
2575.27 1736
2575.75 1680
2576.23 1756
2576.70 1738
2577.18 1638
2577.66 1736
2578.14 1833
2578.62 1664
2579.10 1653
2579.58 1556
2580.06 1679
2580.54 1734
2581.01 1655
2581.49 1629
2581.97 1715
2582.45 1861
2582.93 1960
2583.41 1803
2583.89 1533
2584.37 1640
2584.85 1727
2585.33 1605
2585.81 1744
2586.29 1817
2586.77 1937
2587.25 1901
2587.72 1802
2588.20 1943
2588.68 1978
2589.16 1841
2589.64 1908
2590.12 1869
2590.60 1883
2591.08 1893
2591.56 1923
2592.04 1869
2592.52 1910
2593.00 2013
2593.48 2001
2593.96 1831
2594.44 1862
2594.92 1835
2595.40 1728
2595.89 1748
2596.37 1763
2596.85 1529
2597.33 1668
2597.81 1713
2598.29 1767
2598.77 1679
2599.25 1552
2599.73 1515
2600.21 1834
2600.69 1867
2601.17 1807
2601.65 1642
2602.13 1608
2602.62 1847
2603.10 1831
2603.58 1800
2604.06 1860
2604.54 1988
2605.02 1860
2605.50 1821
2605.98 1713
2606.46 1861
2606.95 1789
2607.43 1929
2607.91 1794
2608.39 1787
2608.87 2038
2609.35 1875
2609.84 1785
2610.32 1882
2610.80 1731
2611.28 1730
2611.76 1563
2612.24 1560
2612.73 1509
2613.21 1829
2613.69 1712
2614.17 1568
2614.65 1761
2615.14 1619
2615.62 1730
2616.10 1743
2616.58 1806
2617.07 1808
2617.55 1741
2618.03 1922
2618.51 1770
2619.00 1854
2619.48 1820
2619.96 1688
2620.44 1674
2620.93 1643
2621.41 1598
2621.89 1721
2622.37 1886
2622.86 1869
2623.34 1891
2623.82 1885
2624.31 1822
2624.79 1794
2625.27 1671
2625.76 1844
2626.24 1900
2626.72 1774
2627.20 1754
2627.69 1924
2628.17 1870
2628.66 1837
2629.14 1657
2629.62 1782
2630.11 1819
2630.59 1823
2631.07 1797
2631.56 2032
2632.04 2064
2632.52 2043
2633.01 1847
2633.49 1890
2633.98 1917
2634.46 1721
2634.94 1944
2635.43 1847
2635.91 1574
2636.40 1515
2636.88 1572
2637.36 1776
2637.85 1740
2638.33 1721
2638.82 1852
2639.30 1722
2639.79 1756
2640.27 2035
2640.75 1935
2641.24 1863
2641.72 1664
2642.21 1686
2642.69 1768
2643.18 1685
2643.66 1673
2644.15 1570
2644.63 1844
2645.12 1632
2645.60 1569
2646.09 1831
2646.57 1882
2647.06 1759
2647.54 1892
2648.03 1650
2648.51 1828
2649.00 1788
2649.48 1724
2649.97 1780
2650.45 1823
2650.94 1845
2651.43 1883
2651.91 1881
2652.40 1933
2652.88 1845
2653.37 1699
2653.85 1731
2654.34 1838
2654.82 1887
2655.31 1880
2655.80 1891
2656.28 1835
2656.77 1755
2657.25 1754
2657.74 1816
2658.23 1723
2658.71 1694
2659.20 1785
2659.69 1814
2660.17 1861
2660.66 1857
2661.14 1799
2661.63 1775
2662.12 1741
2662.60 1938
2663.09 1918
2663.58 1809
2664.06 1848
2664.55 1773
2665.04 1758
2665.52 1706
2666.01 1531
2666.50 1701
2666.98 1651
2667.47 1667
2667.96 1829
2668.45 1954
2668.93 2014
2669.42 1674
2669.91 1650
2670.39 1783
2670.88 1857
2671.37 2020
2671.86 2086
2672.34 2053
2672.83 2120
2673.32 2085
2673.81 1974
2674.29 2015
2674.78 2322
2675.27 2348
2675.76 2245
2676.24 2196
2676.73 2354
2677.22 2116
2677.71 2251
2678.20 2000
2678.68 1908
2679.17 1855
2679.66 1794
2680.15 1652
2680.64 1910
2681.12 2051
2681.61 1920
2682.10 1711
2682.59 1719
2683.08 1852
2683.57 1807
2684.05 1718
2684.54 1698
2685.03 1737
2685.52 1798
2686.01 1838
2686.50 1766
2686.99 1624
2687.47 1826
2687.96 1787
2688.45 1861
2688.94 1942
2689.43 1702
2689.92 1775
2690.41 1874
2690.90 1778
2691.39 1779
2691.88 1883
2692.37 1847
2692.85 1813
2693.34 1706
2693.83 1770
2694.32 1694
2694.81 1760
2695.30 1822
2695.79 1669
2696.28 1636
2696.77 1660
2697.26 1673
2697.75 1696
2698.24 1624
2698.73 1598
2699.22 1603
2699.71 1546
2700.20 1667
2700.69 1705
2701.18 1725
2701.67 1886
2702.16 1927
2702.65 1970
2703.14 1999
2703.63 1981
2704.12 1756
2704.61 1767
2705.10 2042
2705.59 1990
2706.08 2028
2706.57 1951
2707.06 1838
2707.55 1779
2708.04 1583
2708.53 1635
2709.03 1680
2709.52 1847
2710.01 1843
2710.50 1658
2710.99 1901
2711.48 1657
2711.97 1768
2712.46 1909
2712.95 1940
2713.44 1653
2713.94 1710
2714.43 1827
2714.92 2072
2715.41 1834
2715.90 1868
2716.39 1668
2716.88 1739
2717.38 2002
2717.87 1982
2718.36 1910
2718.85 1752
2719.34 1809
2719.83 1999
2720.32 2135
2720.82 1875
2721.31 1981
2721.80 2070
2722.29 1962
2722.78 2266
2723.28 2232
2723.77 2065
2724.26 2115
2724.75 2016
2725.25 2064
2725.74 1977
2726.23 1765
2726.72 1924
2727.21 1820
2727.71 1628
2728.20 1837
2728.69 1896
2729.18 1832
2729.68 1929
2730.17 1951
2730.66 1973
2731.16 2032
2731.65 2212
2732.14 2216
2732.63 2242
2733.13 2182
2733.62 2176
2734.11 2504
2734.61 2173
2735.10 2176
2735.59 2096
2736.08 2048
2736.58 2084
2737.07 1892
2737.56 2231
2738.06 1953
2738.55 1898
2739.05 1922
2739.54 1734
2740.03 1933
2740.53 1993
2741.02 1849
2741.51 1814
2742.01 1755
2742.50 1781
2742.99 1860
2743.49 1592
2743.98 1627
2744.48 1635
2744.97 1498
2745.46 1702
2745.96 1699
2746.45 1742
2746.95 1813
2747.44 1776
2747.93 1638
2748.43 1790
2748.92 1917
2749.42 1848
2749.91 1842
2750.41 1900
2750.90 1608
2751.40 1671
2751.89 1839
2752.39 1915
2752.88 1666
2753.37 1738
2753.87 1790
2754.36 1741
2754.86 1773
2755.35 1862
2755.85 1756
2756.34 1946
2756.84 1951
2757.33 1809
2757.83 1831
2758.32 1635
2758.82 1654
2759.32 1694
2759.81 1866
2760.31 1995
2760.80 2089
2761.30 2000
2761.79 1934
2762.29 1955
2762.78 1956
2763.28 1968
2763.77 1954
2764.27 2022
2764.77 1993
2765.26 1793
2765.76 1766
2766.25 1887
2766.75 2046
2767.25 2027
2767.74 1999
2768.24 2041
2768.73 1938
2769.23 1863
2769.73 1801
2770.22 1987
2770.72 1863
2771.22 1817
2771.71 1725
2772.21 2038
2772.70 2058
2773.20 2157
2773.70 2104
2774.19 1986
2774.69 2285
2775.19 2316
2775.68 2272
2776.18 2527
2776.68 2565
2777.17 2463
2777.67 2394
2778.17 2442
2778.67 2445
2779.16 2189
2779.66 2105
2780.16 1908
2780.65 2061
2781.15 2028
2781.65 1758
2782.15 1888
2782.64 1841
2783.14 1634
2783.64 1778
2784.14 1727
2784.63 1830
2785.13 1818
2785.63 1713
2786.13 1625
2786.62 1722
2787.12 1696
2787.62 1624
2788.12 1648
2788.62 1685
2789.11 1568
2789.61 1633
2790.11 1672
2790.61 1675
2791.11 1718
2791.60 1736
2792.10 1671
2792.60 1587
2793.10 1660
2793.60 1725
2794.10 1711
2794.59 1752
2795.09 1793
2795.59 1775
2796.09 1798
2796.59 1972
2797.09 1918
2797.59 1995
2798.08 1988
2798.58 1909
2799.08 1941
2799.58 1844
2800.08 1863
2800.58 1885
2801.08 1897
2801.58 1873
2802.08 1799
2802.58 1690
2803.07 1781
2803.57 1817
2804.07 1980
2804.57 2166
2805.07 2265
2805.57 2484
2806.07 2589
2806.57 2568
2807.07 2405
2807.57 2413
2808.07 2253
2808.57 2238
2809.07 2303
2809.57 2169
2810.07 2035
2810.57 2058
2811.07 1848
2811.57 1829
2812.07 1805
2812.57 1999
2813.07 1809
2813.57 1604
2814.07 1645
2814.57 1819
2815.07 1620
2815.57 1628
2816.07 1598
2816.57 1672
2817.07 1658
2817.57 1716
2818.07 1656
2818.57 1742
2819.07 1618
2819.57 1614
2820.07 1669
2820.57 1756
2821.07 1959
2821.58 1918
2822.08 1743
2822.58 1619
2823.08 1734
2823.58 1676
2824.08 1712
2824.58 1662
2825.08 1687
2825.58 1590
2826.09 1644
2826.59 1699
2827.09 1772
2827.59 1789
2828.09 1574
2828.59 1704
2829.09 1670
2829.60 1471
2830.10 1558
2830.60 1733
2831.10 1790
2831.60 1514
2832.10 1608
2832.61 1697
2833.11 1820
2833.61 1801
2834.11 1746
2834.61 1697
2835.12 1738
2835.62 1670
2836.12 1764
2836.62 1856
2837.12 1612
2837.63 1534
2838.13 1687
2838.63 1674
2839.13 1656
2839.64 1677
2840.14 1737
2840.64 1661
2841.14 1683
2841.65 1789
2842.15 1812
2842.65 1820
2843.15 1646
2843.66 1567
2844.16 1585
2844.66 1707
2845.17 1895
2845.67 1946
2846.17 1848
2846.67 1850
2847.18 1902
2847.68 1889
2848.18 1896
2848.69 1885
2849.19 1937
2849.69 1842
2850.20 2016
2850.70 1955
2851.20 1937
2851.71 2062
2852.21 1762
2852.72 1709
2853.22 1864
2853.72 1996
2854.23 1828
2854.73 1915
2855.23 1957
2855.74 1976
2856.24 1936
2856.75 1862
2857.25 1708
2857.75 1816
2858.26 1706
2858.76 1786
2859.27 1865
2859.77 1829
2860.27 1712
2860.78 1771
2861.28 1738
2861.79 1629
2862.29 1613
2862.80 1539
2863.30 1608
2863.81 1532
2864.31 1522
2864.81 1611
2865.32 1644
2865.82 1713
2866.33 1561
2866.83 1589
2867.34 1674
2867.84 1753
2868.35 1609
2868.85 1626
2869.36 1536
2869.86 1804
2870.37 1944
2870.87 1968
2871.38 2005
2871.89 1753
2872.39 1783
2872.90 1914
2873.40 1903
2873.91 1827
2874.41 1874
2874.92 1981
2875.42 2103
2875.93 1916
2876.43 1827
2876.94 1876
2877.45 1847
2877.95 1987
2878.46 1949
2878.96 2019
2879.47 2163
2879.98 1711
2880.48 1676
2880.99 1766
2881.49 1713
2882.00 1763
2882.51 1929
2883.01 1807
2883.52 1810
2884.03 1867
2884.53 1793
2885.04 1947
2885.54 1971
2886.05 1853
2886.56 1801
2887.06 1766
2887.57 1822
2888.08 1917
2888.58 1961
2889.09 1978
2889.60 1736
2890.11 1849
2890.61 1772
2891.12 1827
2891.63 1947
2892.13 2004
2892.64 1858
2893.15 1762
2893.65 1959
2894.16 1943
2894.67 1948
2895.18 2026
2895.68 2030
2896.19 2067
2896.70 2044
2897.21 1897
2897.71 1988
2898.22 2034
2898.73 2038
2899.24 1950
2899.74 2031
2900.25 1800
2900.76 1904
2901.27 2048
2901.78 1995
2902.28 1929
2902.79 1790
2903.30 2149
2903.81 2155
2904.32 2105
2904.82 2415
2905.33 2442
2905.84 2316
2906.35 2419
2906.86 2173
2907.37 2354
2907.87 2294
2908.38 2309
2908.89 2429
2909.40 1991
2909.91 2031
2910.42 1986
2910.93 1857
2911.44 2071
2911.94 1980
2912.45 2034
2912.96 1880
2913.47 1897
2913.98 1956
2914.49 1900
2915.00 1789
2915.51 1756
2916.02 1796
2916.53 1871
2917.03 1954
2917.54 2081
2918.05 2069
2918.56 2018
2919.07 1984
2919.58 1988
2920.09 2171
2920.60 2217
2921.11 2154
2921.62 2061
2922.13 1924
2922.64 1872
2923.15 1990
2923.66 1910
2924.17 1948
2924.68 1902
2925.19 1863
2925.70 1972
2926.21 1865
2926.72 1720
2927.23 1714
2927.74 1740
2928.25 1910
2928.76 1935
2929.27 1798
2929.78 1811
2930.29 1740
2930.80 1763
2931.31 1849
2931.82 1949
2932.33 1824
2932.84 1828
2933.35 1658
2933.86 1735
2934.38 1723
2934.89 1697
2935.40 1918
2935.91 1879
2936.42 1848
2936.93 1950
2937.44 1919
2937.95 2117
2938.46 2018
2938.97 2013
2939.49 1937
2940.00 1975
2940.51 1923
2941.02 1940
2941.53 1949
2942.04 2044
2942.55 2018
2943.07 1874
2943.58 1893
2944.09 1952
2944.60 2006
2945.11 1950
2945.62 1942
2946.14 1912
2946.65 1927
2947.16 1926
2947.67 1901
2948.18 1974
2948.70 1866
2949.21 1815
2949.72 1964
2950.23 1824
2950.74 1784
2951.26 1731
2951.77 1720
2952.28 1682
2952.79 1709
2953.31 1893
2953.82 1883
2954.33 1844
2954.84 1681
2955.36 1797
2955.87 2096
2956.38 1913
2956.89 1819
2957.41 1835
2957.92 1782
2958.43 1805
2958.94 1793
2959.46 1848
2959.97 1971
2960.48 1990
2961.00 1936
2961.51 1837
2962.02 1905
2962.54 2023
2963.05 1931
2963.56 1894
2964.08 2172
2964.59 2051
2965.10 1888
2965.62 2072
2966.13 1889
2966.64 1700
2967.16 1750
2967.67 1821
2968.18 1741
2968.70 1813
2969.21 1929
2969.73 1777
2970.24 1792
2970.75 1849
2971.27 1878
2971.78 1920
2972.30 1882
2972.81 1832
2973.32 1794
2973.84 1894
2974.35 1914
2974.87 1713
2975.38 1928
2975.90 1876
2976.41 1904
2976.92 1886
2977.44 1729
2977.95 1858
2978.47 1975
2978.98 1800
2979.50 1807
2980.01 1813
2980.53 1870
2981.04 1920
2981.56 1730
2982.07 1912
2982.59 1929
2983.10 1909
2983.62 1938
2984.13 1948
2984.65 1958
2985.16 1889
2985.68 2015
2986.19 2057
2986.71 2052
2987.22 2118
2987.74 2072
2988.25 2117
2988.77 2254
2989.29 2411
2989.80 2497
2990.32 2298
2990.83 2307
2991.35 2485
2991.86 2626
2992.38 2376
2992.89 2428
2993.41 2608
2993.93 2554
2994.44 2637
2994.96 2600
2995.47 2426
2995.99 2442
2996.51 2137
2997.02 2337
2997.54 2460
2998.06 2344
2998.57 2404
2999.09 2319
2999.60 2401
3000.12 2425
3000.64 2367
3001.15 2420
3001.67 2550
3002.19 2701
3002.70 2773
3003.22 2792
3003.74 3023
3004.25 3297
3004.77 3374
3005.29 3158
3005.81 3136
3006.32 3266
3006.84 3173
3007.36 3005
3007.87 2577
3008.39 2514
3008.91 2531
3009.43 2332
3009.94 2354
3010.46 2153
3010.98 2298
3011.49 2188
3012.01 2089
3012.53 2218
3013.05 1976
3013.57 1915
3014.08 1981
3014.60 2201
3015.12 2018
3015.64 2005
3016.15 2117
3016.67 2114
3017.19 2032
3017.71 1935
3018.23 2303
3018.74 2292
3019.26 2142
3019.78 2139
3020.30 2395
3020.82 2113
3021.33 2153
3021.85 2374
3022.37 2138
3022.89 2035
3023.41 2008
3023.93 2297
3024.45 2365
3024.96 2241
3025.48 2242
3026.00 2114
3026.52 2134
3027.04 2122
3027.56 2210
3028.08 2189
3028.60 2058
3029.11 2102
3029.63 2039
3030.15 1992
3030.67 2196
3031.19 2163
3031.71 2047
3032.23 1972
3032.75 2132
3033.27 1926
3033.79 2035
3034.31 2073
3034.83 2116
3035.35 2100
3035.86 2153
3036.38 2193
3036.90 2051
3037.42 1921
3037.94 1956
3038.46 1926
3038.98 2065
3039.50 2014
3040.02 1975
3040.54 2023
3041.06 2076
3041.58 2060
3042.10 2017
3042.62 2044
3043.14 1968
3043.66 1893
3044.18 1897
3044.70 1926
3045.22 1740
3045.74 1937
3046.27 2008
3046.79 1961
3047.31 1901
3047.83 1957
3048.35 1878
3048.87 1978
3049.39 1948
3049.91 1981
3050.43 1893
3050.95 1982
3051.47 1898
3051.99 1908
3052.51 2021
3053.03 1959
3053.56 1897
3054.08 1910
3054.60 1785
3055.12 1758
3055.64 1949
3056.16 1787
3056.68 1852
3057.20 1907
3057.73 1843
3058.25 1708
3058.77 1928
3059.29 2049
3059.81 1996
3060.33 1867
3060.86 1959
3061.38 1988
3061.90 2112
3062.42 2126
3062.94 2024
3063.46 2105
3063.99 2144
3064.51 2047
3065.03 2060
3065.55 2086
3066.07 2129
3066.60 2141
3067.12 2101
3067.64 1997
3068.16 2088
3068.69 2149
3069.21 2040
3069.73 1913
3070.25 1892
3070.78 1853
3071.30 1817
3071.82 1768
3072.34 1988
3072.87 1925
3073.39 1954
3073.91 2159
3074.43 2059
3074.96 1956
3075.48 1963
3076.00 2216
3076.53 2313
3077.05 2313
3077.57 2474
3078.10 2462
3078.62 2441
3079.14 2578
3079.66 2495
3080.19 2540
3080.71 2849
3081.23 2672
3081.76 2585
3082.28 2654
3082.81 2624
3083.33 2683
3083.85 2426
3084.38 2444
3084.90 2204
3085.42 2165
3085.95 2238
3086.47 2129
3087.00 2048
3087.52 2187
3088.04 2166
3088.57 2208
3089.09 2128
3089.62 2152
3090.14 2136
3090.66 2190
3091.19 2171
3091.71 2108
3092.24 2145
3092.76 2021
3093.29 2051
3093.81 2137
3094.33 2212
3094.86 2244
3095.38 2296
3095.91 2397
3096.43 2282
3096.96 2436
3097.48 2374
3098.01 2326
3098.53 2470
3099.06 2539
3099.58 2872
3100.11 3102
3100.63 3297
3101.16 3855
3101.68 4319
3102.21 4691
3102.73 4896
3103.26 5174
3103.78 5451
3104.31 5428
3104.83 5049
3105.36 4904
3105.89 4917
3106.41 4344
3106.94 3781
3107.46 3228
3107.99 2852
3108.51 2736
3109.04 2538
3109.57 2621
3110.09 2472
3110.62 2555
3111.14 2513
3111.67 2392
3112.19 2543
3112.72 2672
3113.25 2460
3113.77 2215
3114.30 2195
3114.83 2372
3115.35 2301
3115.88 2182
3116.40 2138
3116.93 2123
3117.46 2229
3117.98 2129
3118.51 2076
3119.04 2111
3119.56 2263
3120.09 2218
3120.62 2225
3121.14 2384
3121.67 2352
3122.20 2187
3122.72 2192
3123.25 2262
3123.78 2233
3124.31 2063
3124.83 2064
3125.36 2274
3125.89 2006
3126.41 1871
3126.94 2024
3127.47 2309
3128.00 2089
3128.52 1850
3129.05 1975
3129.58 1891
3130.11 1975
3130.63 1895
3131.16 1900
3131.69 1914
3132.22 1883
3132.74 1972
3133.27 1842
3133.80 1845
3134.33 2053
3134.86 1939
3135.38 1949
3135.91 1895
3136.44 1851
3136.97 1846
3137.50 1902
3138.03 1881
3138.55 1880
3139.08 1890
3139.61 1959
3140.14 1837
3140.67 1762
3141.20 1729
3141.72 1819
3142.25 1978
3142.78 1829
3143.31 1827
3143.84 1769
3144.37 1868
3144.90 1859
3145.42 1866
3145.95 2061
3146.48 1955
3147.01 1862
3147.54 1939
3148.07 2202
3148.60 2142
3149.13 2134
3149.66 2043
3150.19 2155
3150.72 2161
3151.24 2099
3151.77 2268
3152.30 2203
3152.83 2004
3153.36 1796
3153.89 2064
3154.42 2138
3154.95 2062
3155.48 2082
3156.01 2085
3156.54 2206
3157.07 2132
3157.60 2252
3158.13 2276
3158.66 2275
3159.19 2442
3159.72 2393
3160.25 2335
3160.78 2279
3161.31 2170
3161.84 1988
3162.37 2157
3162.90 2089
3163.43 2049
3163.96 2090
3164.49 2019
3165.02 1972
3165.55 1822
3166.08 1835
3166.61 1807
3167.15 1684
3167.68 1672
3168.21 1864
3168.74 1831
3169.27 1870
3169.80 1769
3170.33 1828
3170.86 1736
3171.39 1700
3171.92 1815
3172.45 1883
3172.99 1864
3173.52 1824
3174.05 2004
3174.58 1958
3175.11 2029
3175.64 1904
3176.17 1959
3176.70 1882
3177.24 2008
3177.77 1777
3178.30 1829
3178.83 1877
3179.36 1740
3179.89 1792
3180.43 1777
3180.96 1807
3181.49 1719
3182.02 1650
3182.55 1864
3183.09 1835
3183.62 1945
3184.15 1786
3184.68 1813
3185.21 1812
3185.75 1894
3186.28 1994
3186.81 1854
3187.34 1898
3187.88 1981
3188.41 1994
3188.94 1909
3189.47 1939
3190.01 1867
3190.54 1818
3191.07 1904
3191.60 1825
3192.14 1884
3192.67 1822
3193.20 1823
3193.74 1901
3194.27 1828
3194.80 1929
3195.33 1865
3195.87 1890
3196.40 1858
3196.93 2015
3197.47 1755
3198.00 1821
3198.53 1845
3199.07 1980
3199.60 1861
3200.13 1916
3200.67 1862
3201.20 2036
3201.73 2046
3202.27 1989
3202.80 2033
3203.33 2148
3203.87 1990
3204.40 1856
3204.94 2006
3205.47 2012
3206.00 2003
3206.54 2065
3207.07 1998
3207.61 2275
3208.14 2310
3208.67 2457
3209.21 2595
3209.74 2507
3210.28 2742
3210.81 2645
3211.35 2537
3211.88 2679
3212.41 2598
3212.95 2715
3213.48 2626
3214.02 2561
3214.55 2398
3215.09 2242
3215.62 2229
3216.16 1982
3216.69 2119
3217.23 2172
3217.76 2156
3218.30 2186
3218.83 2175
3219.37 2091
3219.90 2206
3220.44 2093
3220.97 2034
3221.51 2208
3222.04 2304
3222.58 2428
3223.11 2591
3223.65 2651
3224.18 2818
3224.72 2768
3225.25 2802
3225.79 2941
3226.33 2873
3226.86 2741
3227.40 2743
3227.93 2590
3228.47 2514
3229.00 2442
3229.54 2314
3230.08 2262
3230.61 2227
3231.15 2233
3231.68 2147
3232.22 2191
3232.76 2266
3233.29 2192
3233.83 2124
3234.36 2198
3234.90 2089
3235.44 2014
3235.97 2235
3236.51 2282
3237.05 2112
3237.58 2211
3238.12 2203
3238.66 2252
3239.19 2244
3239.73 2242
3240.27 2368
3240.80 2412
3241.34 2316
3241.88 2349
3242.41 2164
3242.95 2150
3243.49 2261
3244.03 2259
3244.56 2270
3245.10 2175
3245.64 2069
3246.17 2134
3246.71 2303
3247.25 2387
3247.79 2115
3248.32 2291
3248.86 2206
3249.40 2218
3249.94 2318
3250.47 2275
3251.01 2311
3251.55 2386
3252.09 2435
3252.62 2384
3253.16 2226
3253.70 2379
3254.24 2489
3254.78 2313
3255.31 2289
3255.85 2378
3256.39 2315
3256.93 2136
3257.47 2294
3258.00 2425
3258.54 2532
3259.08 2721
3259.62 2891
3260.16 3001
3260.70 3078
3261.24 3307
3261.77 3459
3262.31 3567
3262.85 3739
3263.39 3958
3263.93 4128
3264.47 4378
3265.01 4685
3265.54 4814
3266.08 5392
3266.62 5811
3267.16 5780
3267.70 5788
3268.24 5223
3268.78 4897
3269.32 4772
3269.86 4427
3270.40 4241
3270.94 3688
3271.48 3540
3272.01 3262
3272.55 2920
3273.09 2671
3273.63 2841
3274.17 2731
3274.71 2878
3275.25 3006
3275.79 2957
3276.33 2639
3276.87 2812
3277.41 2901
3277.95 2779
3278.49 2751
3279.03 2718
3279.57 2683
3280.11 2863
3280.65 2780
3281.19 2664
3281.73 2721
3282.27 2693
3282.81 2674
3283.35 2772
3283.89 2880
3284.43 3013
3284.97 3042
3285.51 2730
3286.05 2878
3286.59 2839
3287.14 2787
3287.68 2734
3288.22 2800
3288.76 2785
3289.30 2813
3289.84 2741
3290.38 2909
3290.92 2728
3291.46 2632
3292.00 3023
3292.54 2990
3293.09 3052
3293.63 3269
3294.17 3421
3294.71 3286
3295.25 3233
3295.79 3239
3296.33 3296
3296.87 3254
3297.42 3132
3297.96 3010
3298.50 3058
3299.04 3045
3299.58 3216
3300.12 3240
3300.67 2899
3301.21 2921
3301.75 3045
3302.29 3039
3302.83 3157
3303.38 3244
3303.92 3348
3304.46 3370
3305.00 2979
3305.54 2951
3306.09 2827
3306.63 2670
3307.17 2577
3307.71 2480
3308.25 2423
3308.80 2502
3309.34 2509
3309.88 2449
3310.42 2511
3310.97 2604
3311.51 2470
3312.05 2589
3312.60 2568
3313.14 2686
3313.68 2770
3314.22 2789
3314.77 2923
3315.31 2893
3315.85 2948
3316.40 3105
3316.94 2876
3317.48 3048
3318.03 3129
3318.57 3123
3319.11 3068
3319.65 3107
3320.20 3148
3320.74 3254
3321.29 3057
3321.83 3200
3322.37 3145
3322.92 3069
3323.46 3037
3324.00 3160
3324.55 3211
3325.09 2933
3325.63 2993
3326.18 2871
3326.72 2684
3327.27 2737
3327.81 2790
3328.35 2886
3328.90 2741
3329.44 2907
3329.99 3118
3330.53 3378
3331.07 3925
3331.62 4775
3332.16 5410
3332.71 6819
3333.25 7841
3333.80 9160
3334.34 10631
3334.89 12140
3335.43 13074
3335.97 13988
3336.52 14641
3337.06 14342
3337.61 13909
3338.15 12933
3338.70 11615
3339.24 9793
3339.79 8761
3340.33 7593
3340.88 6451
3341.42 5568
3341.97 4810
3342.51 4119
3343.06 3758
3343.60 3334
3344.15 3121
3344.69 2922
3345.24 3030
3345.79 2801
3346.33 2797
3346.88 2796
3347.42 2910
3347.97 2766
3348.51 2665
3349.06 2749
3349.61 2971
3350.15 2918
3350.70 2994
3351.24 2902
3351.79 3079
3352.33 3007
3352.88 2768
3353.43 2749
3353.97 2825
3354.52 2750
3355.07 2619
3355.61 2620
3356.16 2649
3356.70 2590
3357.25 2587
3357.80 2538
3358.34 2457
3358.89 2469
3359.44 2509
3359.98 2349
3360.53 2453
3361.08 2528
3361.62 2658
3362.17 2558
3362.72 2618
3363.26 2525
3363.81 2612
3364.36 2719
3364.90 2666
3365.45 2699
3366.00 2519
3366.55 2591
3367.09 2711
3367.64 2591
3368.19 2535
3368.73 2659
3369.28 2703
3369.83 2578
3370.38 2508
3370.92 2743
3371.47 2890
3372.02 2933
3372.57 3119
3373.11 3107
3373.66 2996
3374.21 3185
3374.76 3302
3375.31 3484
3375.85 3053
3376.40 3063
3376.95 3142
3377.50 2776
3378.05 2634
3378.59 2520
3379.14 2461
3379.69 2325
3380.24 2310
3380.79 2184
3381.33 2072
3381.88 2072
3382.43 2032
3382.98 2167
3383.53 2032
3384.08 1876
3384.63 1929
3385.17 2114
3385.72 1924
3386.27 1929
3386.82 2040
3387.37 2006
3387.92 1954
3388.47 1943
3389.02 2070
3389.57 2005
3390.11 2100
3390.66 1971
3391.21 1995
3391.76 1830
3392.31 1908
3392.86 2139
3393.41 2167
3393.96 1969
3394.51 2229
3395.06 1967
3395.61 2081
3396.16 2185
3396.71 1919
3397.26 1850
3397.81 2004
3398.36 2131
3398.91 1913
3399.45 2100
3400.00 1859
3400.55 1982
3401.10 1980
3401.65 2040
3402.20 2126
3402.75 1962
3403.30 2092
3403.85 1888
3404.41 1973
3404.96 2038
3405.51 1980
3406.06 1992
3406.61 2080
3407.16 1913
3407.71 2046
3408.26 2047
3408.81 1886
3409.36 1938
3409.91 1979
3410.46 2075
3411.01 2096
3411.56 2013
3412.11 2093
3412.66 2155
3413.21 2116
3413.77 2236
3414.32 2303
3414.87 2332
3415.42 2269
3415.97 2027
3416.52 1927
3417.07 1990
3417.62 1974
3418.17 1887
3418.73 1768
3419.28 1784
3419.83 1842
3420.38 1951
3420.93 1866
3421.48 1814
3422.04 1719
3422.59 1874
3423.14 1970
3423.69 2034
3424.24 2057
3424.79 2077
3425.35 1896
3425.90 1940
3426.45 1921
3427.00 1925
3427.55 2010
3428.11 1850
3428.66 1912
3429.21 1854
3429.76 1853
3430.31 1844
3430.87 1984
3431.42 2027
3431.97 2007
3432.52 1776
3433.08 1799
3433.63 1910
3434.18 1914
3434.73 1842
3435.29 1972
3435.84 1838
3436.39 1842
3436.95 1882
3437.50 2089
3438.05 2029
3438.60 1773
3439.16 1662
3439.71 1920
3440.26 2022
3440.82 1955
3441.37 1856
3441.92 1894
3442.48 1956
3443.03 2124
3443.58 2019
3444.14 1845
3444.69 1860
3445.24 1824
3445.80 1921
3446.35 1857
3446.90 1667
3447.46 1610
3448.01 1776
3448.57 1903
3449.12 1766
3449.67 1866
3450.23 1927
3450.78 1899
3451.34 1922
3451.89 1946
3452.44 1886
3453.00 1901
3453.55 1863
3454.11 1776
3454.66 2033
3455.21 2048
3455.77 1777
3456.32 1835
3456.88 1772
3457.43 1872
3457.99 1840
3458.54 1668
3459.10 1653
3459.65 1745
3460.20 1855
3460.76 1707
3461.31 1841
3461.87 2043
3462.42 1815
3462.98 1959
3463.53 1854
3464.09 1717
3464.64 1738
3465.20 1780
3465.75 1911
3466.31 1958
3466.86 1970
3467.42 2130
3467.98 1950
3468.53 1951
3469.09 2263
3469.64 2142
3470.20 2220
3470.75 2373
3471.31 2273
3471.86 2027
3472.42 2304
3472.98 2275
3473.53 2162
3474.09 2349
3474.64 2348
3475.20 2088
3475.75 2127
3476.31 2228
3476.87 2206
3477.42 2323
3477.98 1965
3478.53 2156
3479.09 2395
3479.65 2558
3480.20 2369
3480.76 2640
3481.32 2682
3481.87 2454
3482.43 2502
3482.99 2360
3483.54 2475
3484.10 2543
3484.66 2569
3485.21 2565
3485.77 2360
3486.33 2409
3486.88 2628
3487.44 2904
3488.00 3025
3488.55 3026
3489.11 3541
3489.67 4156
3490.22 4510
3490.78 5164
3491.34 5754
3491.90 6176
3492.45 6592
3493.01 6565
3493.57 6268
3494.13 6205
3494.68 5692
3495.24 5400
3495.80 5013
3496.36 4379
3496.91 3850
3497.47 3596
3498.03 3296
3498.59 3453
3499.14 3514
3499.70 3526
3500.26 3455
3500.82 3432
3501.38 3417
3501.93 3509
3502.49 3560
3503.05 3553
3503.61 3663
3504.17 3910
3504.73 3900
3505.28 3578
3505.84 3613
3506.40 3792
3506.96 3566
3507.52 3641
3508.08 3452
3508.63 3344
3509.19 3148
3509.75 2984
3510.31 2828
3510.87 2625
3511.43 2633
3511.99 2545
3512.55 2419
3513.10 2370
3513.66 2132
3514.22 2149
3514.78 2082
3515.34 2178
3515.90 2355
3516.46 2006
3517.02 1936
3517.58 1965
3518.14 2115
3518.70 2049
3519.26 2190
3519.81 2195
3520.37 2214
3520.93 2340
3521.49 2138
3522.05 2242
3522.61 2087
3523.17 2206
3523.73 2169
3524.29 2058
3524.85 2044
3525.41 2009
3525.97 1993
3526.53 1960
3527.09 1957
3527.65 2039
3528.21 1994
3528.77 1993
3529.33 2169
3529.89 1840
3530.45 1903
3531.01 2184
3531.57 1985
3532.13 2041
3532.69 1994
3533.26 1958
3533.82 2029
3534.38 2147
3534.94 2247
3535.50 2320
3536.06 2320
3536.62 2247
3537.18 2209
3537.74 2291
3538.30 2447
3538.86 2307
3539.42 2305
3539.99 2219
3540.55 2286
3541.11 2139
3541.67 2162
3542.23 2108
3542.79 1973
3543.35 1890
3543.91 1950
3544.48 1963
3545.04 1872
3545.60 1851
3546.16 1958
3546.72 2055
3547.28 2019
3547.84 1775
3548.41 1749
3548.97 1893
3549.53 1767
3550.09 1803
3550.65 1788
3551.22 1809
3551.78 1792
3552.34 1639
3552.90 1715
3553.46 1643
3554.03 1632
3554.59 1625
3555.15 1557
3555.71 1594
3556.28 1557
3556.84 1519
3557.40 1591
3557.96 1627
3558.53 1838
3559.09 1750
3559.65 1714
3560.21 1775
3560.78 1812
3561.34 1849
3561.90 1685
3562.46 1685
3563.03 1743
3563.59 1661
3564.15 2031
3564.72 1844
3565.28 1693
3565.84 1613
3566.41 1654
3566.97 1726
3567.53 1680
3568.10 1657
3568.66 1630
3569.22 1599
3569.79 1684
3570.35 1569
3570.91 1722
3571.48 1634
3572.04 1688
3572.60 1749
3573.17 1820
3573.73 1893
3574.29 1761
3574.86 1756
3575.42 1876
3575.99 1994
3576.55 2129
3577.11 1959
3577.68 1854
3578.24 1919
3578.81 2007
3579.37 1911
3579.93 1909
3580.50 1746
3581.06 1736
3581.63 1813
3582.19 1836
3582.76 1854
3583.32 1849
3583.89 1881
3584.45 1825
3585.01 1788
3585.58 1857
3586.14 1636
3586.71 1691
3587.27 1653
3587.84 1672
3588.40 1704
3588.97 1784
3589.53 1847
3590.10 1723
3590.66 1648
3591.23 1650
3591.79 1651
3592.36 1741
3592.92 1740
3593.49 1605
3594.05 1687
3594.62 1838
3595.19 1804
3595.75 1763
3596.32 1730
3596.88 1752
3597.45 1730
3598.01 1831
3598.58 1898
3599.14 1868
3599.71 1923
3600.28 1812
3600.84 1781
3601.41 1712
3601.97 1801
3602.54 1671
3603.11 1751
3603.67 1729
3604.24 1590
3604.80 1537
3605.37 1697
3605.94 1693
3606.50 1466
3607.07 1624
3607.64 1677
3608.20 1503
3608.77 1501
3609.34 1645
3609.90 1618
3610.47 1448
3611.04 1451
3611.60 1503
3612.17 1591
3612.74 1450
3613.30 1500
3613.87 1523
3614.44 1543
3615.00 1525
3615.57 1694
3616.14 1756
3616.70 1724
3617.27 1780
3617.84 1811
3618.41 1894
3618.97 1989
3619.54 1949
3620.11 1991
3620.68 1981
3621.24 1880
3621.81 1722
3622.38 1553
3622.95 1676
3623.51 1599
3624.08 1585
3624.65 1600
3625.22 1550
3625.78 1441
3626.35 1608
3626.92 1650
3627.49 1512
3628.06 1576
3628.62 1640
3629.19 1642
3629.76 1660
3630.33 1542
3630.90 1595
3631.47 1580
3632.03 1423
3632.60 1533
3633.17 1659
3633.74 1582
3634.31 1707
3634.88 1598
3635.44 1648
3636.01 1530
3636.58 1611
3637.15 1631
3637.72 1586
3638.29 1429
3638.86 1512
3639.43 1521
3639.99 1584
3640.56 1560
3641.13 1694
3641.70 1616
3642.27 1723
3642.84 1602
3643.41 1573
3643.98 1614
3644.55 1465
3645.12 1582
3645.69 1689
3646.26 1683
3646.83 1529
3647.40 1593
3647.96 1801
3648.53 1681
3649.10 1706
3649.67 1615
3650.24 1528
3650.81 1588
3651.38 1574
3651.95 1521
3652.52 1556
3653.09 1566
3653.66 1603
3654.23 1569
3654.80 1525
3655.37 1721
3655.94 1857
3656.51 1730
3657.08 1465
3657.65 1565
3658.22 1522
3658.80 1505
3659.37 1521
3659.94 1494
3660.51 1569
3661.08 1503
3661.65 1446
3662.22 1579
3662.79 1520
3663.36 1468
3663.93 1531
3664.50 1416
3665.07 1423
3665.64 1627
3666.21 1608
3666.79 1671
3667.36 1703
3667.93 1585
3668.50 1500
3669.07 1574
3669.64 1580
3670.21 1535
3670.78 1483
3671.36 1573
3671.93 1568
3672.50 1618
3673.07 1699
3673.64 1718
3674.21 1718
3674.78 1736
3675.36 1866
3675.93 1834
3676.50 1974
3677.07 1990
3677.64 1905
3678.22 1875
3678.79 1869
3679.36 1815
3679.93 1816
3680.50 1807
3681.08 1901
3681.65 1696
3682.22 1560
3682.79 1706
3683.37 1689
3683.94 1630
3684.51 1608
3685.08 1552
3685.65 1670
3686.23 1632
3686.80 1721
3687.37 1613
3687.95 1712
3688.52 1620
3689.09 1651
3689.66 1620
3690.24 1547
3690.81 1614
3691.38 1733
3691.96 1675
3692.53 1663
3693.10 1649
3693.67 1490
3694.25 1519
3694.82 1505
3695.39 1467
3695.97 1581
3696.54 1462
3697.11 1331
3697.69 1434
3698.26 1468
3698.83 1407
3699.41 1440
3699.98 1520
3700.56 1495
3701.13 1380
3701.70 1485
3702.28 1571
3702.85 1663
3703.42 1519
3704.00 1509
3704.57 1627
3705.15 1575
3705.72 1562
3706.29 1489
3706.87 1608
3707.44 1617
3708.02 1504
3708.59 1667
3709.17 1595
3709.74 1764
3710.31 1453
3710.89 1579
3711.46 1667
3712.04 1660
3712.61 1635
3713.19 1625
3713.76 1669
3714.34 1507
3714.91 1540
3715.49 1523
3716.06 1488
3716.64 1564
3717.21 1638
3717.79 1593
3718.36 1529
3718.94 1569
3719.51 1434
3720.09 1484
3720.66 1454
3721.24 1475
3721.81 1549
3722.39 1484
3722.96 1528
3723.54 1492
3724.11 1553
3724.69 1601
3725.27 1669
3725.84 1520
3726.42 1442
3726.99 1457
3727.57 1457
3728.14 1557
3728.72 1673
3729.30 1514
3729.87 1462
3730.45 1696
3731.02 1758
3731.60 1675
3732.18 1826
3732.75 1969
3733.33 1825
3733.90 1630
3734.48 1678
3735.06 1790
3735.63 1811
3736.21 1584
3736.79 1543
3737.36 1644
3737.94 1694
3738.52 1650
3739.09 1569
3739.67 1556
3740.25 1457
3740.82 1578
3741.40 1484
3741.98 1384
3742.55 1255
3743.13 1318
3743.71 1520
3744.28 1537
3744.86 1438
3745.44 1431
3746.02 1511
3746.59 1588
3747.17 1451
3747.75 1551
3748.32 1522
3748.90 1632
3749.48 1712
3750.06 1587
3750.63 1565
3751.21 1571
3751.79 1626
3752.37 1431
3752.95 1387
3753.52 1378
3754.10 1322
3754.68 1356
3755.26 1380
3755.83 1444
3756.41 1518
3756.99 1521
3757.57 1493
3758.15 1560
3758.72 1460
3759.30 1381
3759.88 1572
3760.46 1474
3761.04 1527
3761.62 1413
3762.19 1373
3762.77 1599
3763.35 1470
3763.93 1511
3764.51 1623
3765.09 1525
3765.67 1425
3766.25 1540
3766.82 1475
3767.40 1473
3767.98 1498
3768.56 1453
3769.14 1379
3769.72 1443
3770.30 1518
3770.88 1628
3771.46 1471
3772.03 1562
3772.61 1560
3773.19 1567
3773.77 1537
3774.35 1394
3774.93 1417
3775.51 1406
3776.09 1399
3776.67 1478
3777.25 1593
3777.83 1460
3778.41 1358
3778.99 1431
3779.57 1398
3780.15 1443
3780.73 1445
3781.31 1306
3781.89 1305
3782.47 1395
3783.05 1385
3783.63 1354
3784.21 1353
3784.79 1419
3785.37 1403
3785.95 1314
3786.53 1380
3787.11 1441
3787.69 1586
3788.27 1523
3788.85 1440
3789.43 1523
3790.01 1414
3790.59 1443
3791.17 1478
3791.75 1558
3792.33 1441
3792.92 1347
3793.50 1325
3794.08 1512
3794.66 1616
3795.24 1511
3795.82 1443
3796.40 1470
3796.98 1509
3797.56 1588
3798.14 1500
3798.73 1451
3799.31 1547
3799.89 1438
3800.47 1417
3801.05 1542
3801.63 1469
3802.21 1387
3802.80 1416
3803.38 1547
3803.96 1408
3804.54 1545
3805.12 1434
3805.70 1396
3806.29 1571
3806.87 1588
3807.45 1639
3808.03 1570
3808.61 1642
3809.20 1770
3809.78 1679
3810.36 1554
3810.94 1640
3811.52 1688
3812.11 1681
3812.69 1581
3813.27 1766
3813.85 1684
3814.44 1506
3815.02 1464
3815.60 1378
3816.18 1499
3816.77 1611
3817.35 1428
3817.93 1402
3818.51 1391
3819.10 1419
3819.68 1537
3820.26 1393
3820.85 1455
3821.43 1489
3822.01 1506
3822.59 1593
3823.18 1431
3823.76 1420
3824.34 1300
3824.93 1458
3825.51 1593
3826.09 1496
3826.68 1333
3827.26 1619
3827.84 1585
3828.43 1582
3829.01 1494
3829.59 1474
3830.18 1384
3830.76 1441
3831.35 1373
3831.93 1509
3832.51 1485
3833.10 1438
3833.68 1494
3834.26 1486
3834.85 1403
3835.43 1369
3836.02 1528
3836.60 1531
3837.19 1527
3837.77 1343
3838.35 1440
3838.94 1426
3839.52 1476
3840.11 1469
3840.69 1415
3841.28 1348
3841.86 1414
3842.44 1339
3843.03 1383
3843.61 1337
3844.20 1362
3844.78 1328
3845.37 1276
3845.95 1343
3846.54 1401
3847.12 1345
3847.71 1353
3848.29 1273
3848.88 1487
3849.46 1536
3850.05 1427
3850.63 1387
3851.22 1302
3851.80 1272
3852.39 1307
3852.97 1344
3853.56 1340
3854.15 1424
3854.73 1353
3855.32 1420
3855.90 1620
3856.49 1530
3857.07 1567
3857.66 1497
3858.25 1584
3858.83 1503
3859.42 1622
3860.00 1594
3860.59 1604
3861.17 1837
3861.76 1674
3862.35 1654
3862.93 1707
3863.52 1681
3864.11 1701
3864.69 1639
3865.28 1646
3865.86 1872
3866.45 1774
3867.04 1785
3867.62 1677
3868.21 1612
3868.80 1770
3869.38 1662
3869.97 1535
3870.56 1503
3871.14 1394
3871.73 1544
3872.32 1382
3872.90 1450
3873.49 1493
3874.08 1429
3874.66 1477
3875.25 1498
3875.84 1590
3876.43 1508
3877.01 1458
3877.60 1395
3878.19 1500
3878.78 1476
3879.36 1423
3879.95 1411
3880.54 1437
3881.13 1390
3881.71 1404
3882.30 1464
3882.89 1530
3883.48 1278
3884.06 1361
3884.65 1435
3885.24 1373
3885.83 1311
3886.41 1224
3887.00 1445
3887.59 1349
3888.18 1461
3888.77 1552
3889.35 1398
3889.94 1522
3890.53 1666
3891.12 1629
3891.71 1559
3892.30 1558
3892.88 1628
3893.47 1409
3894.06 1562
3894.65 1509
3895.24 1605
3895.83 1590
3896.42 1527
3897.00 1616
3897.59 1514
3898.18 1556
3898.77 1534
3899.36 1457
3899.95 1644
3900.54 1449
3901.13 1550
3901.72 1450
3902.31 1469
3902.89 1333
3903.48 1411
3904.07 1620
3904.66 1697
3905.25 1551
3905.84 1530
3906.43 1556
3907.02 1505
3907.61 1463
3908.20 1426
3908.79 1428
3909.38 1436
3909.97 1374
3910.56 1407
3911.15 1419
3911.74 1292
3912.33 1431
3912.92 1588
3913.51 1451
3914.10 1301
3914.69 1335
3915.28 1430
3915.87 1330
3916.46 1336
3917.05 1363
3917.64 1371
3918.23 1361
3918.82 1367
3919.41 1429
3920.00 1495
3920.59 1549
3921.18 1417
3921.77 1432
3922.36 1479
3922.95 1394
3923.54 1385
3924.13 1369
3924.72 1434
3925.32 1557
3925.91 1572
3926.50 1481
3927.09 1454
3927.68 1366
3928.27 1405
3928.86 1503
3929.45 1371
3930.04 1300
3930.63 1371
3931.23 1357
3931.82 1323
3932.41 1382
3933.00 1438
3933.59 1332
3934.18 1296
3934.77 1344
3935.37 1336
3935.96 1329
3936.55 1380
3937.14 1390
3937.73 1367
3938.33 1299
3938.92 1407
3939.51 1526
3940.10 1544
3940.69 1561
3941.28 1643
3941.88 1633
3942.47 1779
3943.06 1647
3943.65 1664
3944.25 1533
3944.84 1507
3945.43 1500
3946.02 1534
3946.62 1466
3947.21 1494
3947.80 1448
3948.39 1321
3948.99 1355
3949.58 1268
3950.17 1338
3950.76 1449
3951.36 1447
3951.95 1391
3952.54 1455
3953.14 1393
3953.73 1329
3954.32 1526
3954.91 1503
3955.51 1532
3956.10 1567
3956.69 1550
3957.29 1487
3957.88 1552
3958.47 1530
3959.07 1554
3959.66 1500
3960.25 1649
3960.85 1551
3961.44 1443
3962.03 1605
3962.63 1696
3963.22 1524
3963.82 1522
3964.41 1640
3965.00 1657
3965.60 1685
3966.19 1469
3966.79 1510
3967.38 1590
3967.97 1621
3968.57 1525
3969.16 1623
3969.76 1608
3970.35 1473
3970.94 1460
3971.54 1571
3972.13 1492
3972.73 1386
3973.32 1356
3973.92 1386
3974.51 1550
3975.11 1495
3975.70 1544
3976.29 1568
3976.89 1641
3977.48 1636
3978.08 1540
3978.67 1651
3979.27 1665
3979.86 1504
3980.46 1522
3981.05 1542
3981.65 1636
3982.24 1563
3982.84 1514
3983.43 1448
3984.03 1573
3984.62 1659
3985.22 1544
3985.82 1594
3986.41 1616
3987.01 1695
3987.60 1634
3988.20 1687
3988.79 1602
3989.39 1684
3989.98 1720
3990.58 1733
3991.18 1675
3991.77 1639
3992.37 1736
3992.96 1611
3993.56 1788
3994.16 1751
3994.75 1840
3995.35 1702
3995.94 1802
3996.54 1993
3997.14 1752
3997.73 1649
3998.33 1835
3998.93 1906
3999.52 1810
4000.12 1769
4000.71 1711
4001.31 1760
4001.91 1766
4002.50 1559
4003.10 1698
4003.70 1664
4004.29 1759
4004.89 1531
4005.49 1662
4006.09 1588
4006.68 1708
4007.28 1551
4007.88 1475
4008.47 1575
4009.07 1652
4009.67 1578
4010.27 1661
4010.86 1578
4011.46 1684
4012.06 1768
4012.65 1608
4013.25 1464
4013.85 1475
4014.45 1550
4015.04 1596
4015.64 1514
4016.24 1562
4016.84 1496
4017.44 1591
4018.03 1801
4018.63 1708
4019.23 1586
4019.83 1551
4020.42 1570
4021.02 1660
4021.62 1533
4022.22 1530
4022.82 1623
4023.42 1693
4024.01 1622
4024.61 1655
4025.21 1691
4025.81 1989
4026.41 1998
4027.01 2096
4027.60 2170
4028.20 2377
4028.80 2193
4029.40 2245
4030.00 2207
4030.60 2287
4031.20 2240
4031.79 2018
4032.39 2128
4032.99 1866
4033.59 1870
4034.19 1858
4034.79 1816
4035.39 1669
4035.99 1749
4036.59 1479
4037.19 1356
4037.79 1476
4038.38 1590
4038.98 1666
4039.58 1450
4040.18 1447
4040.78 1438
4041.38 1384
4041.98 1384
4042.58 1415
4043.18 1429
4043.78 1533
4044.38 1404
4044.98 1368
4045.58 1508
4046.18 1505
4046.78 1320
4047.38 1419
4047.98 1351
4048.58 1410
4049.18 1479
4049.78 1453
4050.38 1493
4050.98 1481
4051.58 1589
4052.18 1695
4052.78 1821
4053.38 1561
4053.98 1576
4054.58 1534
4055.18 1506
4055.78 1512
4056.38 1486
4056.99 1534
4057.59 1557
4058.19 1595
4058.79 1498
4059.39 1561
4059.99 1371
4060.59 1601
4061.19 1568
4061.79 1492
4062.39 1510
4062.99 1513
4063.60 1636
4064.20 1652
4064.80 1555
4065.40 1662
4066.00 1510
4066.60 1518
4067.20 1610
4067.81 1607
4068.41 1477
4069.01 1458
4069.61 1379
4070.21 1454
4070.81 1411
4071.42 1409
4072.02 1498
4072.62 1447
4073.22 1401
4073.82 1356
4074.42 1380
4075.03 1371
4075.63 1405
4076.23 1416
4076.83 1389
4077.44 1401
4078.04 1334
4078.64 1473
4079.24 1210
4079.84 1208
4080.45 1215
4081.05 1250
4081.65 1300
4082.25 1384
4082.86 1380
4083.46 1424
4084.06 1308
4084.67 1392
4085.27 1391
4085.87 1336
4086.47 1340
4087.08 1407
4087.68 1352
4088.28 1361
4088.89 1377
4089.49 1528
4090.09 1554
4090.69 1469
4091.30 1487
4091.90 1321
4092.50 1389
4093.11 1379
4093.71 1423
4094.31 1521
4094.92 1523
4095.52 1616
4096.13 1603
4096.73 1577
4097.33 1417
4097.94 1488
4098.54 1471
4099.14 1497
4099.75 1407
4100.35 1424
4100.96 1412
4101.56 1391
4102.16 1410
4102.77 1484
4103.37 1422
4103.98 1466
4104.58 1448
4105.18 1443
4105.79 1489
4106.39 1471
4107.00 1375
4107.60 1403
4108.21 1422
4108.81 1339
4109.42 1371
4110.02 1364
4110.62 1319
4111.23 1320
4111.83 1381
4112.44 1383
4113.04 1435
4113.65 1292
4114.25 1374
4114.86 1347
4115.46 1361
4116.07 1310
4116.67 1343
4117.28 1269
4117.88 1315
4118.49 1472
4119.09 1340
4119.70 1366
4120.31 1436
4120.91 1342
4121.52 1394
4122.12 1347
4122.73 1345
4123.33 1355
4123.94 1351
4124.54 1259
4125.15 1295
4125.76 1279
4126.36 1243
4126.97 1324
4127.57 1332
4128.18 1316
4128.79 1396
4129.39 1326
4130.00 1340
4130.60 1282
4131.21 1400
4131.82 1324
4132.42 1371
4133.03 1322
4133.63 1446
4134.24 1513
4134.85 1548
4135.45 1638
4136.06 1572
4136.67 1616
4137.27 1612
4137.88 1682
4138.49 1588
4139.09 1541
4139.70 1493
4140.31 1562
4140.91 1523
4141.52 1638
4142.13 1480
4142.74 1606
4143.34 1633
4143.95 1514
4144.56 1488
4145.16 1437
4145.77 1453
4146.38 1452
4146.99 1554
4147.59 1470
4148.20 1611
4148.81 1510
4149.42 1427
4150.02 1481
4150.63 1508
4151.24 1458
4151.85 1408
4152.45 1332
4153.06 1260
4153.67 1420
4154.28 1427
4154.88 1286
4155.49 1439
4156.10 1340
4156.71 1376
4157.32 1516
4157.93 1463
4158.53 1356
4159.14 1320
4159.75 1424
4160.36 1368
4160.97 1362
4161.57 1330
4162.18 1457
4162.79 1616
4163.40 1582
4164.01 1422
4164.62 1439
4165.23 1413
4165.83 1409
4166.44 1434
4167.05 1394
4167.66 1363
4168.27 1462
4168.88 1505
4169.49 1697
4170.10 1430
4170.71 1578
4171.32 1401
4171.92 1335
4172.53 1400
4173.14 1455
4173.75 1458
4174.36 1516
4174.97 1503
4175.58 1492
4176.19 1568
4176.80 1452
4177.41 1520
4178.02 1395
4178.63 1409
4179.24 1448
4179.85 1359
4180.46 1377
4181.07 1404
4181.68 1364
4182.29 1354
4182.90 1376
4183.51 1341
4184.12 1349
4184.73 1271
4185.34 1361
4185.95 1477
4186.56 1445
4187.17 1421
4187.78 1357
4188.39 1325
4189.00 1245
4189.61 1270
4190.22 1383
4190.83 1315
4191.44 1425
4192.05 1514
4192.66 1517
4193.27 1461
4193.88 1416
4194.49 1441
4195.10 1375
4195.72 1453
4196.33 1417
4196.94 1325
4197.55 1329
4198.16 1456
4198.77 1362
4199.38 1439
4199.99 1454
4200.60 1495
4201.22 1475
4201.83 1350
4202.44 1318
4203.05 1443
4203.66 1427
4204.27 1353
4204.88 1289
4205.50 1353
4206.11 1421
4206.72 1331
4207.33 1410
4207.94 1322
4208.55 1309
4209.17 1388
4209.78 1251
4210.39 1189
4211.00 1261
4211.61 1423
4212.23 1380
4212.84 1386
4213.45 1363
4214.06 1287
4214.68 1295
4215.29 1421
4215.90 1398
4216.51 1401
4217.12 1454
4217.74 1515
4218.35 1472
4218.96 1472
4219.58 1550
4220.19 1550
4220.80 1477
4221.41 1558
4222.03 1564
4222.64 1383
4223.25 1397
4223.86 1529
4224.48 1501
4225.09 1703
4225.70 1508
4226.32 1423
4226.93 1693
4227.54 1558
4228.16 1481
4228.77 1644
4229.38 1391
4230.00 1424
4230.61 1543
4231.22 1649
4231.84 1706
4232.45 1736
4233.06 1794
4233.68 1843
4234.29 1993
4234.91 2045
4235.52 1844
4236.13 1789
4236.75 1727
4237.36 1849
4237.97 1787
4238.59 1688
4239.20 1693
4239.82 1525
4240.43 1490
4241.05 1507
4241.66 1517
4242.27 1330
4242.89 1350
4243.50 1295
4244.12 1340
4244.73 1453
4245.35 1440
4245.96 1472
4246.57 1377
4247.19 1459
4247.80 1471
4248.42 1520
4249.03 1479
4249.65 1402
4250.26 1437
4250.88 1446
4251.49 1512
4252.11 1470
4252.72 1456
4253.34 1453
4253.95 1499
4254.57 1333
4255.18 1339
4255.80 1329
4256.41 1456
4257.03 1407
4257.64 1440
4258.26 1393
4258.88 1387
4259.49 1522
4260.11 1381
4260.72 1492
4261.34 1503
4261.95 1469
4262.57 1461
4263.19 1328
4263.80 1652
4264.42 1630
4265.03 1687
4265.65 1676
4266.26 1711
4266.88 1612
4267.50 1673
4268.11 1460
4268.73 1625
4269.35 1589
4269.96 1541
4270.58 1578
4271.19 1684
4271.81 1550
4272.43 1558
4273.04 1484
4273.66 1471
4274.28 1405
4274.89 1328
4275.51 1391
4276.13 1395
4276.74 1456
4277.36 1410
4277.98 1378
4278.59 1315
4279.21 1186
4279.83 1317
4280.45 1357
4281.06 1372
4281.68 1391
4282.30 1372
4282.91 1443
4283.53 1425
4284.15 1436
4284.77 1510
4285.38 1604
4286.00 1471
4286.62 1501
4287.24 1489
4287.85 1481
4288.47 1509
4289.09 1485
4289.71 1416
4290.32 1434
4290.94 1442
4291.56 1356
4292.18 1345
4292.80 1291
4293.41 1397
4294.03 1394
4294.65 1382
4295.27 1326
4295.89 1302
4296.50 1418
4297.12 1519
4297.74 1486
4298.36 1353
4298.98 1371
4299.60 1370
4300.21 1328
4300.83 1353
4301.45 1367
4302.07 1391
4302.69 1439
4303.31 1503
4303.93 1569
4304.54 1488
4305.16 1458
4305.78 1438
4306.40 1541
4307.02 1538
4307.64 1502
4308.26 1423
4308.88 1387
4309.50 1375
4310.12 1409
4310.73 1404
4311.35 1451
4311.97 1339
4312.59 1352
4313.21 1340
4313.83 1347
4314.45 1424
4315.07 1535
4315.69 1415
4316.31 1441
4316.93 1413
4317.55 1409
4318.17 1412
4318.79 1388
4319.41 1359
4320.03 1498
4320.65 1477
4321.27 1415
4321.89 1325
4322.51 1366
4323.13 1378
4323.75 1517
4324.37 1599
4324.99 1559
4325.61 1389
4326.23 1520
4326.85 1554
4327.47 1544
4328.09 1607
4328.71 1550
4329.33 1475
4329.95 1592
4330.57 1582
4331.19 1664
4331.81 1638
4332.44 1539
4333.06 1605
4333.68 1601
4334.30 1711
4334.92 1837
4335.54 1868
4336.16 2063
4336.78 2027
4337.40 2172
4338.02 2209
4338.65 2202
4339.27 2248
4339.89 2173
4340.51 2100
4341.13 2081
4341.75 1983
4342.37 2009
4342.99 2095
4343.62 2174
4344.24 2494
4344.86 2507
4345.48 2671
4346.10 3013
4346.73 3229
4347.35 3230
4347.97 3603
4348.59 3343
4349.21 3007
4349.83 2596
4350.46 2478
4351.08 2473
4351.70 2209
4352.32 2020
4352.95 1983
4353.57 1809
4354.19 1681
4354.81 1505
4355.43 1532
4356.06 1506
4356.68 1488
4357.30 1644
4357.93 1719
4358.55 1568
4359.17 1580
4359.79 1704
4360.42 1675
4361.04 1749
4361.66 1647
4362.28 1635
4362.91 1618
4363.53 1643
4364.15 1708
4364.78 1595
4365.40 1653
4366.02 1624
4366.65 1727
4367.27 1602
4367.89 1576
4368.52 1519
4369.14 1555
4369.76 1489
4370.39 1553
4371.01 1535
4371.63 1467
4372.26 1331
4372.88 1346
4373.50 1216
4374.13 1398
4374.75 1354
4375.38 1412
4376.00 1386
4376.62 1393
4377.25 1303
4377.87 1451
4378.50 1618
4379.12 1472
4379.74 1418
4380.37 1480
4380.99 1549
4381.62 1472
4382.24 1408
4382.87 1500
4383.49 1464
4384.11 1404
4384.74 1393
4385.36 1400
4385.99 1226
4386.61 1268
4387.24 1282
4387.86 1290
4388.49 1297
4389.11 1226
4389.74 1260
4390.36 1222
4390.99 1268
4391.61 1316
4392.24 1293
4392.86 1292
4393.49 1328
4394.11 1201
4394.74 1253
4395.36 1311
4395.99 1279
4396.61 1184
4397.24 1271
4397.86 1339
4398.49 1266
4399.12 1441
4399.74 1455
4400.37 1425
4400.99 1401
4401.62 1342
4402.24 1379
4402.87 1356
4403.50 1396
4404.12 1382
4404.75 1452
4405.37 1406
4406.00 1413
4406.62 1342
4407.25 1395
4407.88 1373
4408.50 1324
4409.13 1364
4409.76 1409
4410.38 1370
4411.01 1372
4411.64 1417
4412.26 1335
4412.89 1356
4413.51 1428
4414.14 1372
4414.77 1264
4415.39 1252
4416.02 1321
4416.65 1240
4417.28 1224
4417.90 1304
4418.53 1370
4419.16 1397
4419.78 1346
4420.41 1265
4421.04 1247
4421.66 1211
4422.29 1243
4422.92 1253
4423.55 1283
4424.17 1283
4424.80 1225
4425.43 1184
4426.06 1181
4426.68 1169
4427.31 1136
4427.94 1235
4428.57 1178
4429.19 1123
4429.82 1169
4430.45 1200
4431.08 1275
4431.70 1255
4432.33 1210
4432.96 1294
4433.59 1332
4434.22 1227
4434.84 1217
4435.47 1250
4436.10 1457
4436.73 1303
4437.36 1347
4437.99 1450
4438.61 1212
4439.24 1206
4439.87 1216
4440.50 1217
4441.13 1156
4441.76 1128
4442.38 1282
4443.01 1190
4443.64 1165
4444.27 1180
4444.90 1364
4445.53 1296
4446.16 1247
4446.79 1257
4447.42 1319
4448.04 1267
4448.67 1306
4449.30 1251
4449.93 1292
4450.56 1259
4451.19 1386
4451.82 1448
4452.45 1327
4453.08 1259
4453.71 1313
4454.34 1445
4454.97 1236
4455.60 1270
4456.23 1409
4456.86 1295
4457.48 1266
4458.11 1318
4458.74 1262
4459.37 1388
4460.00 1330
4460.63 1212
4461.26 1255
4461.89 1221
4462.52 1133
4463.15 1132
4463.78 1162
4464.41 1310
4465.04 1261
4465.67 1133
4466.30 1103
4466.94 1110
4467.57 1123
4468.20 1196
4468.83 1174
4469.46 1206
4470.09 1219
4470.72 1287
4471.35 1223
4471.98 1225
4472.61 1175
4473.24 1209
4473.87 1169
4474.50 1079
4475.13 1211
4475.76 1233
4476.40 1219
4477.03 1119
4477.66 1264
4478.29 1246
4478.92 1317
4479.55 1236
4480.18 1267
4480.81 1245
4481.45 1114
4482.08 1204
4482.71 1369
4483.34 1263
4483.97 1259
4484.60 1293
4485.23 1272
4485.87 1257
4486.50 1368
4487.13 1366
4487.76 1441
4488.39 1393
4489.03 1349
4489.66 1420
4490.29 1403
4490.92 1352
4491.55 1350
4492.19 1241
4492.82 1459
4493.45 1359
4494.08 1248
4494.71 1243
4495.35 1182
4495.98 1212
4496.61 1263
4497.24 1299
4497.88 1239
4498.51 1298
4499.14 1496
4499.77 1498
4500.41 1665
4501.04 1673
4501.67 1793
4502.31 1793
4502.94 1890
4503.57 2030
4504.20 1845
4504.84 1812
4505.47 1807
4506.10 1518
4506.74 1640
4507.37 1609
4508.00 1611
4508.64 1460
4509.27 1502
4509.90 1458
4510.54 1405
4511.17 1345
4511.80 1346
4512.44 1270
4513.07 1349
4513.70 1453
4514.34 1462
4514.97 1415
4515.61 1228
4516.24 1230
4516.87 1180
4517.51 1331
4518.14 1338
4518.78 1246
4519.41 1215
4520.04 1189
4520.68 1259
4521.31 1230
4521.95 1263
4522.58 1333
4523.21 1370
4523.85 1426
4524.48 1248
4525.12 1266
4525.75 1164
4526.39 1354
4527.02 1203
4527.66 1348
4528.29 1301
4528.93 1437
4529.56 1506
4530.20 1565
4530.83 1592
4531.46 1592
4532.10 1617
4532.73 1560
4533.37 1507
4534.00 1449
4534.64 1428
4535.28 1479
4535.91 1511
4536.55 1509
4537.18 1432
4537.82 1356
4538.45 1373
4539.09 1317
4539.72 1322
4540.36 1383
4540.99 1280
4541.63 1368
4542.26 1321
4542.90 1268
4543.54 1238
4544.17 1315
4544.81 1290
4545.44 1329
4546.08 1348
4546.72 1199
4547.35 1295
4547.99 1311
4548.62 1258
4549.26 1191
4549.90 1237
4550.53 1285
4551.17 1272
4551.80 1213
4552.44 1348
4553.08 1368
4553.71 1269
4554.35 1223
4554.99 1208
4555.62 1225
4556.26 1344
4556.90 1264
4557.53 1205
4558.17 1097
4558.81 1112
4559.44 1228
4560.08 1299
4560.72 1293
4561.35 1191
4561.99 1195
4562.63 1148
4563.27 1233
4563.90 1110
4564.54 1148
4565.18 1277
4565.81 1279
4566.45 1276
4567.09 1274
4567.73 1298
4568.36 1253
4569.00 1323
4569.64 1273
4570.28 1290
4570.91 1311
4571.55 1183
4572.19 1200
4572.83 1212
4573.47 1275
4574.10 1322
4574.74 1260
4575.38 1221
4576.02 1222
4576.66 1274
4577.29 1208
4577.93 1114
4578.57 1329
4579.21 1233
4579.85 1262
4580.49 1320
4581.12 1233
4581.76 1211
4582.40 1266
4583.04 1233
4583.68 1102
4584.32 1152
4584.95 1295
4585.59 1304
4586.23 1154
4586.87 1265
4587.51 1207
4588.15 1141
4588.79 1297
4589.43 1346
4590.07 1295
4590.70 1462
4591.34 1522
4591.98 1429
4592.62 1358
4593.26 1387
4593.90 1421
4594.54 1429
4595.18 1273
4595.82 1304
4596.46 1130
4597.10 1137
4597.74 1116
4598.38 1125
4599.02 1123
4599.66 1203
4600.30 1191
4600.93 1196
4601.57 1157
4602.21 1375
4602.85 1357
4603.49 1262
4604.13 1247
4604.77 1283
4605.41 1219
4606.05 1251
4606.69 1057
4607.33 1051
4607.97 1158
4608.62 1184
4609.26 1214
4609.90 1171
4610.54 1354
4611.18 1283
4611.82 1241
4612.46 1233
4613.10 1222
4613.74 1172
4614.38 1290
4615.02 1427
4615.66 1371
4616.30 1361
4616.94 1386
4617.58 1222
4618.22 1090
4618.87 1202
4619.51 1188
4620.15 1148
4620.79 1177
4621.43 1132
4622.07 1181
4622.71 1136
4623.35 1179
4624.00 1077
4624.64 1016
4625.28 1057
4625.92 950
4626.56 1129
4627.20 1037
4627.84 1011
4628.49 1161
4629.13 1233
4629.77 1159
4630.41 1120
4631.05 1138
4631.69 1043
4632.34 1080
4632.98 1145
4633.62 1171
4634.26 1141
4634.91 1175
4635.55 1149
4636.19 1194
4636.83 1296
4637.47 1269
4638.12 1271
4638.76 1317
4639.40 1247
4640.04 1258
4640.69 1273
4641.33 1294
4641.97 1296
4642.61 1319
4643.26 1285
4643.90 1120
4644.54 1310
4645.18 1312
4645.83 1189
4646.47 1265
4647.11 1199
4647.76 1266
4648.40 1267
4649.04 1155
4649.69 1235
4650.33 1301
4650.97 1218
4651.62 1117
4652.26 1117
4652.90 1104
4653.55 1235
4654.19 1214
4654.83 1185
4655.48 1073
4656.12 1085
4656.76 1152
4657.41 1221
4658.05 1112
4658.69 1145
4659.34 1144
4659.98 1027
4660.63 1129
4661.27 1134
4661.91 1129
4662.56 1082
4663.20 1193
4663.85 1256
4664.49 1102
4665.13 1120
4665.78 1189
4666.42 1098
4667.07 1115
4667.71 1164
4668.36 1149
4669.00 1198
4669.64 1264
4670.29 1085
4670.93 997
4671.58 1235
4672.22 1251
4672.87 1084
4673.51 1115
4674.16 1099
4674.80 1209
4675.45 1183
4676.09 1202
4676.74 1164
4677.38 1153
4678.03 1130
4678.67 1114
4679.32 1224
4679.96 1166
4680.61 1272
4681.25 1223
4681.90 1257
4682.54 1238
4683.19 1145
4683.84 1164
4684.48 1233
4685.13 1129
4685.77 1139
4686.42 1228
4687.06 1113
4687.71 1128
4688.36 1137
4689.00 1117
4689.65 1163
4690.29 1219
4690.94 1101
4691.58 1142
4692.23 1195
4692.88 1096
4693.52 1065
4694.17 1090
4694.82 1102
4695.46 1202
4696.11 1250
4696.75 1295
4697.40 1268
4698.05 1295
4698.69 1424
4699.34 1437
4699.99 1358
4700.63 1402
4701.28 1352
4701.93 1278
4702.57 1213
4703.22 1290
4703.87 1322
4704.51 1251
4705.16 1233
4705.81 1272
4706.46 1186
4707.10 1244
4707.75 1337
4708.40 1337
4709.04 1321
4709.69 1226
4710.34 1226
4710.99 1179
4711.63 1278
4712.28 1206
4712.93 1198
4713.58 1072
4714.22 1246
4714.87 1246
4715.52 1110
4716.17 1145
4716.81 1213
4717.46 1078
4718.11 1163
4718.76 1150
4719.41 1201
4720.05 1420
4720.70 1302
4721.35 1184
4722.00 1246
4722.65 1210
4723.29 1388
4723.94 1282
4724.59 1121
4725.24 1260
4725.89 1152
4726.54 1147
4727.18 1233
4727.83 1172
4728.48 1134
4729.13 1234
4729.78 1239
4730.43 1286
4731.08 1148
4731.73 1150
4732.37 1080
4733.02 1135
4733.67 1097
4734.32 1049
4734.97 1145
4735.62 1090
4736.27 1206
4736.92 1281
4737.57 1298
4738.22 1158
4738.86 1040
4739.51 1181
4740.16 1255
4740.81 1264
4741.46 1232
4742.11 1133
4742.76 1222
4743.41 1265
4744.06 1181
4744.71 1240
4745.36 1242
4746.01 1188
4746.66 1155
4747.31 1264
4747.96 1250
4748.61 1256
4749.26 1407
4749.91 1434
4750.56 1468
4751.21 1621
4751.86 1525
4752.51 1697
4753.16 1666
4753.81 1617
4754.46 1501
4755.11 1367
4755.76 1382
4756.41 1445
4757.06 1406
4757.71 1280
4758.36 1167
4759.01 1266
4759.67 1302
4760.32 1100
4760.97 1090
4761.62 1124
4762.27 1162
4762.92 1128
4763.57 1118
4764.22 1222
4764.87 1270
4765.52 1231
4766.17 1161
4766.83 1162
4767.48 1177
4768.13 1189
4768.78 1219
4769.43 1123
4770.08 1113
4770.73 1116
4771.39 1052
4772.04 1022
4772.69 1210
4773.34 1236
4773.99 1179
4774.64 1140
4775.30 1078
4775.95 1145
4776.60 1104
4777.25 1109
4777.90 1169
4778.56 1212
4779.21 1285
4779.86 1329
4780.51 1191
4781.16 1213
4781.82 1272
4782.47 1182
4783.12 1240
4783.77 1275
4784.43 1233
4785.08 1167
4785.73 1142
4786.38 1207
4787.04 1224
4787.69 1137
4788.34 1199
4788.99 1239
4789.65 1242
4790.30 1229
4790.95 1172
4791.60 1133
4792.26 1216
4792.91 1197
4793.56 1085
4794.22 1153
4794.87 1162
4795.52 1182
4796.18 1173
4796.83 1145
4797.48 1250
4798.14 1212
4798.79 1142
4799.44 1197
4800.10 1187
4800.75 1259
4801.40 1139
4802.06 1138
4802.71 1130
4803.36 1193
4804.02 1286
4804.67 1363
4805.33 1301
4805.98 1158
4806.63 1262
4807.29 1285
4807.94 1144
4808.59 1216
4809.25 1205
4809.90 1089
4810.56 1174
4811.21 1154
4811.87 1224
4812.52 1154
4813.17 1223
4813.83 1170
4814.48 1151
4815.14 1308
4815.79 1203
4816.45 1231
4817.10 1318
4817.76 1329
4818.41 1210
4819.07 1284
4819.72 1414
4820.38 1460
4821.03 1472
4821.69 1225
4822.34 1370
4823.00 1276
4823.65 1305
4824.31 1231
4824.96 1360
4825.62 1404
4826.27 1515
4826.93 1319
4827.58 1355
4828.24 1324
4828.89 1253
4829.55 1326
4830.20 1267
4830.86 1259
4831.51 1390
4832.17 1346
4832.83 1469
4833.48 1435
4834.14 1499
4834.79 1536
4835.45 1448
4836.10 1486
4836.76 1404
4837.42 1393
4838.07 1504
4838.73 1526
4839.39 1685
4840.04 1659
4840.70 1561
4841.35 1522
4842.01 1623
4842.67 1680
4843.32 1699
4843.98 1584
4844.64 1797
4845.29 1849
4845.95 1753
4846.61 1682
4847.26 1812
4847.92 1966
4848.58 2062
4849.23 2132
4849.89 2282
4850.55 2071
4851.20 2280
4851.86 2229
4852.52 2316
4853.17 2177
4853.83 2156
4854.49 2085
4855.15 2114
4855.80 2185
4856.46 2093
4857.12 2139
4857.78 2138
4858.43 2304
4859.09 2358
4859.75 2235
4860.41 2239
4861.06 2168
4861.72 2201
4862.38 1867
4863.04 1993
4863.69 1976
4864.35 1966
4865.01 2252
4865.67 1949
4866.33 2042
4866.98 2139
4867.64 2074
4868.30 1932
4868.96 1934
4869.62 1970
4870.27 1848
4870.93 1842
4871.59 1683
4872.25 1798
4872.91 2007
4873.57 1873
4874.22 1883
4874.88 1703
4875.54 1803
4876.20 1826
4876.86 1855
4877.52 1763
4878.18 1850
4878.83 1907
4879.49 1805
4880.15 1833
4880.81 1772
4881.47 1869
4882.13 1891
4882.79 1722
4883.45 1666
4884.11 1707
4884.77 1736
4885.43 1550
4886.08 1637
4886.74 1608
4887.40 1599
4888.06 1543
4888.72 1616
4889.38 1678
4890.04 1608
4890.70 1592
4891.36 1612
4892.02 1680
4892.68 1659
4893.34 1703
4894.00 1592
4894.66 1609
4895.32 1552
4895.98 1380
4896.64 1422
4897.30 1457
4897.96 1541
4898.62 1455
4899.28 1403
4899.94 1433
4900.60 1401
4901.26 1314
4901.92 1372
4902.58 1295
4903.24 1371
4903.90 1301
4904.56 1365
4905.22 1470
4905.88 1394
4906.55 1478
4907.21 1498
4907.87 1371
4908.53 1322
4909.19 1481
4909.85 1359
4910.51 1255
4911.17 1251
4911.83 1287
4912.49 1280
4913.15 1243
4913.82 1325
4914.48 1305
4915.14 1227
4915.80 1235
4916.46 1303
4917.12 1277
4917.78 1204
4918.44 1206
4919.11 1276
4919.77 1305
4920.43 1295
4921.09 1244
4921.75 1255
4922.41 1183
4923.08 1103
4923.74 1149
4924.40 1168
4925.06 1273
4925.72 1189
4926.39 1166
4927.05 1200
4927.71 1142
4928.37 1182
4929.03 1145
4929.70 1204
4930.36 1304
4931.02 1119
4931.68 1139
4932.35 1266
4933.01 1273
4933.67 1145
4934.33 1108
4935.00 1206
4935.66 1163
4936.32 1132
4936.98 1197
4937.65 1296
4938.31 1239
4938.97 1035
4939.64 1096
4940.30 1147
4940.96 1106
4941.62 1155
4942.29 1053
4942.95 1076
4943.61 1027
4944.28 1168
4944.94 1206
4945.60 1016
4946.27 983
4946.93 1133
4947.59 1076
4948.26 1105
4948.92 1116
4949.58 1218
4950.25 1079
4950.91 1148
4951.58 1152
4952.24 1117
4952.90 1172
4953.57 1169
4954.23 1065
4954.90 1000
4955.56 1008
4956.22 1143
4956.89 1026
4957.55 1074
4958.22 1105
4958.88 1074
4959.54 942
4960.21 1036
4960.87 1167
4961.54 1165
4962.20 1110
4962.87 1054
4963.53 1235
4964.19 1292
4964.86 1265
4965.52 1141
4966.19 1138
4966.85 1238
4967.52 1145
4968.18 1100
4968.85 1131
4969.51 1202
4970.18 1172
4970.84 1214
4971.51 1168
4972.17 1147
4972.84 1193
4973.50 1077
4974.17 1098
4974.83 1200
4975.50 1174
4976.16 1121
4976.83 1161
4977.50 996
4978.16 1130
4978.83 1179
4979.49 1230
4980.16 1135
4980.82 1059
4981.49 1095
4982.15 1000
4982.82 1122
4983.49 1210
4984.15 1187
4984.82 1094
4985.48 1179
4986.15 1227
4986.82 1150
4987.48 1289
4988.15 1308
4988.81 1264
4989.48 1221
4990.15 1228
4990.81 1255
4991.48 1303
4992.15 1349
4992.81 1332
4993.48 1127
4994.15 1237
4994.81 1184
4995.48 1193
4996.15 1102
4996.81 1071
4997.48 1152
4998.15 1081
4998.81 1077
4999.48 1169
5000.15 975
5000.81 1075
5001.48 1078
5002.15 1022
5002.82 1130
5003.48 1054
5004.15 1097
5004.82 1080
5005.48 1148
5006.15 1013
5006.82 1038
5007.49 1128
5008.15 1062
5008.82 1076
5009.49 1047
5010.16 1147
5010.82 1121
5011.49 1080
5012.16 1086
5012.83 1094
5013.50 1073
5014.16 1060
5014.83 1145
5015.50 1214
5016.17 1177
5016.84 1086
5017.50 1164
5018.17 1070
5018.84 1112
5019.51 1052
5020.18 1106
5020.84 1133
5021.51 1090
5022.18 1148
5022.85 1143
5023.52 1151
5024.19 1239
5024.86 1179
5025.52 1224
5026.19 1196
5026.86 1236
5027.53 1194
5028.20 1228
5028.87 1171
5029.54 1228
5030.21 1328
5030.88 1247
5031.54 1189
5032.21 1084
5032.88 1176
5033.55 1096
5034.22 962
5034.89 943
5035.56 1144
5036.23 1251
5036.90 1047
5037.57 1014
5038.24 1090
5038.91 1027
5039.58 967
5040.25 1050
5040.92 1066
5041.59 1165
5042.26 1086
5042.92 1054
5043.59 1101
5044.26 1069
5044.93 1118
5045.60 1045
5046.27 1026
5046.94 1086
5047.61 1110
5048.29 1180
5048.96 1102
5049.63 1028
5050.30 1104
5050.97 1154
5051.64 1191
5052.31 1073
5052.98 1064
5053.65 982
5054.32 959
5054.99 932
5055.66 967
5056.33 997
5057.00 928
5057.67 993
5058.34 1016
5059.01 1075
5059.68 1087
5060.36 945
5061.03 1000
5061.70 1202
5062.37 1189
5063.04 1091
5063.71 1021
5064.38 1006
5065.05 1043
5065.73 1070
5066.40 972
5067.07 1027
5067.74 1154
5068.41 1039
5069.08 1152
5069.75 1113
5070.43 1100
5071.10 1068
5071.77 1045
5072.44 1047
5073.11 1015
5073.78 1027
5074.46 1091
5075.13 1091
5075.80 1150
5076.47 1051
5077.14 1020
5077.82 1172
5078.49 1242
5079.16 1143
5079.83 1181
5080.51 1176
5081.18 1270
5081.85 1151
5082.52 1141
5083.20 1120
5083.87 1139
5084.54 1208
5085.21 1217
5085.89 1088
5086.56 1112
5087.23 1184
5087.90 1355
5088.58 1283
5089.25 1297
5089.92 1453
5090.60 1649
5091.27 1573
5091.94 1559
5092.61 1528
5093.29 1429
5093.96 1514
5094.63 1506
5095.31 1458
5095.98 1458
5096.65 1336
5097.33 1272
5098.00 1195
5098.67 1026
5099.35 992
5100.02 1155
5100.70 1295
5101.37 1214
5102.04 1167
5102.72 1104
5103.39 1125
5104.06 1125
5104.74 1181
5105.41 1202
5106.09 1141
5106.76 1199
5107.43 1168
5108.11 1157
5108.78 1146
5109.46 1144
5110.13 1106
5110.81 1102
5111.48 1129
5112.15 1120
5112.83 1119
5113.50 1049
5114.18 1049
5114.85 1016
5115.53 1007
5116.20 1065
5116.88 1082
5117.55 1073
5118.23 979
5118.90 1124
5119.58 1059
5120.25 1057
5120.93 1094
5121.60 1111
5122.28 1114
5122.95 1086
5123.63 1125
5124.30 1122
5124.98 1098
5125.65 1065
5126.33 1066
5127.00 1161
5127.68 1186
5128.35 1177
5129.03 1183
5129.70 1170
5130.38 1195
5131.06 1083
5131.73 1028
5132.41 1192
5133.08 1163
5133.76 1112
5134.43 1149
5135.11 1221
5135.79 1195
5136.46 1178
5137.14 1223
5137.81 1194
5138.49 1118
5139.17 1107
5139.84 1180
5140.52 1137
5141.20 1038
5141.87 1054
5142.55 1074
5143.22 1103
5143.90 1070
5144.58 1076
5145.25 1024
5145.93 994
5146.61 1066
5147.28 1100
5147.96 1040
5148.64 1038
5149.31 911
5149.99 1144
5150.67 1030
5151.35 1090
5152.02 994
5152.70 1006
5153.38 1033
5154.05 939
5154.73 1101
5155.41 1013
5156.09 1013
5156.76 948
5157.44 955
5158.12 963
5158.80 1006
5159.47 1032
5160.15 1032
5160.83 1055
5161.51 1044
5162.18 1122
5162.86 1043
5163.54 1013
5164.22 1121
5164.89 1102
5165.57 1128
5166.25 1101
5166.93 1034
5167.61 1127
5168.28 1109
5168.96 1010
5169.64 1009
5170.32 1060
5171.00 1019
5171.68 1019
5172.35 973
5173.03 867
5173.71 880
5174.39 938
5175.07 1012
5175.75 1045
5176.43 1074
5177.10 1109
5177.78 1150
5178.46 1035
5179.14 949
5179.82 1027
5180.50 958
5181.18 996
5181.86 1025
5182.53 1098
5183.21 1048
5183.89 1085
5184.57 1000
5185.25 915
5185.93 930
5186.61 995
5187.29 934
5187.97 903
5188.65 976
5189.33 998
5190.01 780
5190.69 959
5191.37 892
5192.05 960
5192.73 946
5193.41 1021
5194.09 987
5194.77 975
5195.45 917
5196.12 923
5196.80 872
5197.48 878
5198.17 929
5198.85 937
5199.53 1075
5200.21 948
5200.89 1082
5201.57 1046
5202.25 919
5202.93 1066
5203.61 1078
5204.29 961
5204.97 1030
5205.65 962
5206.33 1047
5207.01 1049
5207.69 1082
5208.37 975
5209.05 1037
5209.73 1091
5210.41 1064
5211.09 1141
5211.78 1093
5212.46 1087
5213.14 1137
5213.82 1056
5214.50 1053
5215.18 1035
5215.86 1017
5216.54 1125
5217.22 1204
5217.91 1197
5218.59 1176
5219.27 1127
5219.95 1255
5220.63 1058
5221.31 1127
5222.00 1107
5222.68 984
5223.36 1074
5224.04 1007
5224.72 1041
5225.40 1131
5226.09 1044
5226.77 1080
5227.45 1017
5228.13 1020
5228.81 1048
5229.50 1051
5230.18 1119
5230.86 1063
5231.54 1048
5232.22 1004
5232.91 971
5233.59 1176
5234.27 1091
5234.95 1070
5235.64 953
5236.32 1035
5237.00 1143
5237.68 1135
5238.37 1056
5239.05 1251
5239.73 1088
5240.42 1047
5241.10 1122
5241.78 1142
5242.46 1049
5243.15 978
5243.83 1027
5244.51 1105
5245.20 1106
5245.88 1123
5246.56 1093
5247.25 1192
5247.93 1168
5248.61 1061
5249.30 1117
5249.98 1138
5250.66 1128
5251.35 1021
5252.03 1053
5252.71 1009
5253.40 1041
5254.08 1133
5254.77 1047
5255.45 1062
5256.13 1076
5256.82 946
5257.50 969
5258.18 939
5258.87 1022
5259.55 1049
5260.24 1143
5260.92 1154
5261.61 1067
5262.29 987
5262.97 1188
5263.66 1074
5264.34 1083
5265.03 1074
5265.71 1102
5266.40 1141
5267.08 1085
5267.76 1094
5268.45 1121
5269.13 1113
5269.82 1097
5270.50 1104
5271.19 1079
5271.87 1150
5272.56 1022
5273.24 1018
5273.93 1021
5274.61 1201
5275.30 1018
5275.98 1076
5276.67 1025
5277.35 1022
5278.04 1056
5278.72 1102
5279.41 1062
5280.10 1123
5280.78 1146
5281.47 1066
5282.15 1153
5282.84 1159
5283.52 998
5284.21 1088
5284.89 1099
5285.58 1133
5286.27 1217
5286.95 1028
5287.64 1042
5288.32 957
5289.01 1003
5289.70 1031
5290.38 1079
5291.07 1028
5291.75 987
5292.44 1023
5293.13 992
5293.81 1008
5294.50 1061
5295.19 965
5295.87 928
5296.56 933
5297.24 957
5297.93 1081
5298.62 1081
5299.30 1124
5299.99 1135
5300.68 1103
5301.36 1150
5302.05 1086
5302.74 1224
5303.43 1281
5304.11 1328
5304.80 1182
5305.49 1172
5306.17 1168
5306.86 1186
5307.55 1135
5308.24 1106
5308.92 1085
5309.61 1197
5310.30 1061
5310.98 1021
5311.67 1028
5312.36 1099
5313.05 1107
5313.73 1104
5314.42 1115
5315.11 973
5315.80 1022
5316.49 1048
5317.17 1073
5317.86 1063
5318.55 1082
5319.24 1112
5319.92 1079
5320.61 1063
5321.30 1092
5321.99 1064
5322.68 1042
5323.37 1092
5324.05 1025
5324.74 1145
5325.43 1104
5326.12 1105
5326.81 1043
5327.50 1072
5328.18 1113
5328.87 1079
5329.56 1081
5330.25 967
5330.94 1075
5331.63 1155
5332.32 1017
5333.01 1059
5333.69 938
5334.38 968
5335.07 982
5335.76 955
5336.45 1065
5337.14 1042
5337.83 1080
5338.52 1113
5339.21 1184
5339.90 1146
5340.59 1066
5341.27 1085
5341.96 1022
5342.65 1059
5343.34 1036
5344.03 1006
5344.72 1004
5345.41 1108
5346.10 1159
5346.79 1139
5347.48 1111
5348.17 1193
5348.86 1307
5349.55 1269
5350.24 1320
5350.93 1313
5351.62 1324
5352.31 1295
5353.00 1151
5353.69 1206
5354.38 1175
5355.07 1043
5355.76 1031
5356.45 995
5357.14 991
5357.83 1072
5358.52 1072
5359.21 1065
5359.90 1000
5360.60 1046
5361.29 1013
5361.98 1080
5362.67 1123
5363.36 1055
5364.05 984
5364.74 997
5365.43 1089
5366.12 1070
5366.81 1132
5367.50 1060
5368.19 1120
5368.89 1137
5369.58 1061
5370.27 973
5370.96 1041
5371.65 1114
5372.34 1079
5373.03 969
5373.73 969
5374.42 1051
5375.11 979
5375.80 981
5376.49 1055
5377.18 1046
5377.87 966
5378.57 950
5379.26 973
5379.95 1074
5380.64 1041
5381.33 1063
5382.03 1004
5382.72 966
5383.41 1040
5384.10 1008
5384.79 1030
5385.49 999
5386.18 982
5386.87 991
5387.56 970
5388.26 1086
5388.95 1149
5389.64 1021
5390.33 1054
5391.03 1192
5391.72 1160
5392.41 1163
5393.10 1016
5393.80 1119
5394.49 1065
5395.18 1066
5395.88 1038
5396.57 1027
5397.26 977
5397.95 948
5398.65 952
5399.34 901
5400.03 890
5400.73 903
5401.42 926
5402.11 945
5402.81 986
5403.50 979
5404.19 1077
5404.89 1058
5405.58 1024
5406.27 1002
5406.97 1041
5407.66 1094
5408.36 1166
5409.05 1111
5409.74 1075
5410.44 1083
5411.13 1044
5411.82 1102
5412.52 1126
5413.21 1123
5413.91 981
5414.60 955
5415.29 1016
5415.99 939
5416.68 1049
5417.38 1062
5418.07 968
5418.77 937
5419.46 985
5420.15 1042
5420.85 1076
5421.54 1055
5422.24 1042
5422.93 1142
5423.63 1041
5424.32 1004
5425.02 1105
5425.71 1050
5426.41 1041
5427.10 1058
5427.80 1103
5428.49 1090
5429.19 1068
5429.88 1096
5430.58 1064
5431.27 1026
5431.97 1007
5432.66 1094
5433.36 1063
5434.05 1009
5434.75 1070
5435.44 1103
5436.14 1131
5436.83 1181
5437.53 1189
5438.23 1129
5438.92 1121
5439.62 1169
5440.31 992
5441.01 1034
5441.70 1212
5442.40 1335
5443.10 1167
5443.79 1189
5444.49 1189
5445.18 1148
5445.88 1240
5446.58 1338
5447.27 1426
5447.97 1377
5448.67 1452
5449.36 1371
5450.06 1357
5450.75 1419
5451.45 1394
5452.15 1326
5452.84 1402
5453.54 1315
5454.24 1204
5454.93 1248
5455.63 1343
5456.33 1235
5457.02 1107
5457.72 1219
5458.42 1433
5459.11 1353
5459.81 1344
5460.51 1255
5461.21 1379
5461.90 1413
5462.60 1382
5463.30 1328
5463.99 1339
5464.69 1361
5465.39 1380
5466.09 1425
5466.78 1345
5467.48 1210
5468.18 1277
5468.88 1367
5469.57 1407
5470.27 1379
5470.97 1226
5471.67 1273
5472.37 1325
5473.06 1393
5473.76 1446
5474.46 1430
5475.16 1361
5475.85 1375
5476.55 1429
5477.25 1659
5477.95 1775
5478.65 1628
5479.35 1803
5480.04 1970
5480.74 2000
5481.44 2040
5482.14 2102
5482.84 1898
5483.54 1990
5484.23 1912
5484.93 1804
5485.63 1569
5486.33 1591
5487.03 1650
5487.73 1561
5488.43 1415
5489.13 1617
5489.82 1560
5490.52 1649
5491.22 1588
5491.92 1546
5492.62 1727
5493.32 1652
5494.02 1651
5494.72 1689
5495.42 1573
5496.12 1675
5496.82 1708
5497.52 1774
5498.21 1899
5498.91 2107
5499.61 2218
5500.31 2399
5501.01 2642
5501.71 2833
5502.41 2731
5503.11 2660
5503.81 2497
5504.51 2382
5505.21 2338
5505.91 2072
5506.61 1749
5507.31 1634
5508.01 1627
5508.71 1522
5509.41 1647
5510.11 1583
5510.81 1504
5511.51 1535
5512.21 1482
5512.91 1407
5513.61 1417
5514.31 1425
5515.01 1430
5515.72 1508
5516.42 1462
5517.12 1472
5517.82 1434
5518.52 1433
5519.22 1383
5519.92 1376
5520.62 1341
5521.32 1185
5522.02 1266
5522.72 1256
5523.42 1265
5524.13 1374
5524.83 1285
5525.53 1297
5526.23 1287
5526.93 1319
5527.63 1197
5528.33 1156
5529.03 1295
5529.74 1206
5530.44 1186
5531.14 1217
5531.84 1114
5532.54 1207
5533.24 1233
5533.95 1207
5534.65 1162
5535.35 1146
5536.05 1096
5536.75 1113
5537.45 1048
5538.16 1100
5538.86 1145
5539.56 1173
5540.26 1202
5540.96 1174
5541.67 1126
5542.37 1129
5543.07 1210
5543.77 1149
5544.48 1111
5545.18 1154
5545.88 1240
5546.58 1217
5547.29 1171
5547.99 1219
5548.69 1183
5549.39 1111
5550.10 1096
5550.80 1246
5551.50 1213
5552.21 1153
5552.91 1084
5553.61 1086
5554.31 1015
5555.02 1049
5555.72 1095
5556.42 1131
5557.13 999
5557.83 1029
5558.53 1037
5559.24 1086
5559.94 1172
5560.64 1209
5561.35 1213
5562.05 1119
5562.75 1110
5563.46 1171
5564.16 1167
5564.86 1118
5565.57 1062
5566.27 1094
5566.98 1110
5567.68 1090
5568.38 1043
5569.09 996
5569.79 1010
5570.50 1023
5571.20 948
5571.90 1026
5572.61 979
5573.31 978
5574.02 970
5574.72 992
5575.42 1052
5576.13 1128
5576.83 1163
5577.54 1153
5578.24 1050
5578.95 1071
5579.65 973
5580.36 959
5581.06 1001
5581.77 992
5582.47 1037
5583.18 952
5583.88 950
5584.59 1031
5585.29 1016
5586.00 985
5586.70 1110
5587.41 1016
5588.11 1023
5588.82 1002
5589.52 1022
5590.23 1065
5590.93 1068
5591.64 1034
5592.34 886
5593.05 963
5593.75 1049
5594.46 1122
5595.16 1044
5595.87 1031
5596.58 1046
5597.28 994
5597.99 1053
5598.69 998
5599.40 1037
5600.10 997
5600.81 923
5601.52 921
5602.22 972
5602.93 923
5603.64 886
5604.34 912
5605.05 1054
5605.75 991
5606.46 979
5607.17 999
5607.87 951
5608.58 1022
5609.29 1066
5609.99 988
5610.70 1024
5611.41 1029
5612.11 1046
5612.82 943
5613.53 1007
5614.23 1000
5614.94 935
5615.65 1034
5616.35 927
5617.06 1066
5617.77 913
5618.47 1031
5619.18 987
5619.89 970
5620.60 977
5621.30 914
5622.01 919
5622.72 941
5623.42 839
5624.13 946
5624.84 896
5625.55 1033
5626.25 1010
5626.96 925
5627.67 979
5628.38 1015
5629.09 924
5629.79 1034
5630.50 980
5631.21 947
5631.92 1041
5632.62 1011
5633.33 1006
5634.04 958
5634.75 1029
5635.46 978
5636.16 977
5636.87 1033
5637.58 1067
5638.29 962
5639.00 917
5639.71 989
5640.41 959
5641.12 887
5641.83 952
5642.54 980
5643.25 935
5643.96 1016
5644.67 985
5645.38 974
5646.08 998
5646.79 1046
5647.50 1033
5648.21 913
5648.92 913
5649.63 1025
5650.34 1039
5651.05 1050
5651.76 966
5652.47 999
5653.17 1072
5653.88 1098
5654.59 1053
5655.30 1083
5656.01 1206
5656.72 1174
5657.43 1131
5658.14 1189
5658.85 1245
5659.56 1292
5660.27 1183
5660.98 1158
5661.69 984
5662.40 984
5663.11 1020
5663.82 1048
5664.53 992
5665.24 1073
5665.95 1082
5666.66 1001
5667.37 988
5668.08 982
5668.79 1073
5669.50 990
5670.21 968
5670.92 1008
5671.63 929
5672.34 1017
5673.05 1011
5673.76 935
5674.47 989
5675.18 943
5675.89 996
5676.60 972
5677.31 924
5678.03 946
5678.74 891
5679.45 1022
5680.16 929
5680.87 890
5681.58 946
5682.29 1089
5683.00 1036
5683.71 988
5684.42 946
5685.14 976
5685.85 981
5686.56 976
5687.27 981
5687.98 909
5688.69 967
5689.40 982
5690.12 921
5690.83 966
5691.54 1000
5692.25 922
5692.96 1043
5693.67 949
5694.39 955
5695.10 1091
5695.81 978
5696.52 963
5697.23 947
5697.95 961
5698.66 959
5699.37 951
5700.08 912
5700.79 899
5701.51 928
5702.22 921
5702.93 958
5703.64 963
5704.36 900
5705.07 893
5705.78 821
5706.49 889
5707.21 925
5707.92 982
5708.63 944
5709.35 906
5710.06 818
5710.77 928
5711.48 919
5712.20 880
5712.91 911
5713.62 947
5714.34 891
5715.05 836
5715.76 796
5716.48 984
5717.19 984
5717.90 882
5718.61 862
5719.33 936
5720.04 904
5720.76 879
5721.47 958
5722.18 978
5722.90 1005
5723.61 933
5724.32 996
5725.04 1033
5725.75 1067
5726.46 1009
5727.18 1050
5727.89 989
5728.61 995
5729.32 1042
5730.03 1077
5730.75 1047
5731.46 945
5732.18 1013
5732.89 954
5733.61 893
5734.32 949
5735.03 906
5735.75 952
5736.46 933
5737.18 917
5737.89 893
5738.61 953
5739.32 896
5740.04 949
5740.75 935
5741.47 884
5742.18 935
5742.89 978
5743.61 910
5744.32 919
5745.04 864
5745.75 837
5746.47 876
5747.19 906
5747.90 999
5748.62 959
5749.33 904
5750.05 937
5750.76 942
5751.48 847
5752.19 825
5752.91 890
5753.62 988
5754.34 922
5755.05 804
5755.77 905
5756.49 869
5757.20 880
5757.92 881
5758.63 912
5759.35 961
5760.06 925
5760.78 794
5761.50 895
5762.21 935
5762.93 926
5763.65 1000
5764.36 1037
5765.08 915
5765.79 985
5766.51 976
5767.23 992
5767.94 1018
5768.66 920
5769.38 926
5770.09 926
5770.81 884
5771.53 994
5772.24 927
5772.96 905
5773.68 948
5774.39 904
5775.11 1029
5775.83 948
5776.54 855
5777.26 924
5777.98 991
5778.69 1004
5779.41 982
5780.13 962
5780.85 997
5781.56 1025
5782.28 949
5783.00 919
5783.72 942
5784.43 936
5785.15 1027
5785.87 999
5786.59 1001
5787.30 921
5788.02 867
5788.74 852
5789.46 916
5790.17 1022
5790.89 974
5791.61 1052
5792.33 1061
5793.05 1016
5793.76 1055
5794.48 911
5795.20 919
5795.92 821
5796.64 991
5797.35 992
5798.07 1035
5798.79 1062
5799.51 1085
5800.23 1142
5800.95 1261
5801.66 1142
5802.38 1255
5803.10 1371
5803.82 1356
5804.54 1411
5805.26 1325
5805.98 1257
5806.70 1112
5807.41 1045
5808.13 1085
5808.85 996
5809.57 1019
5810.29 948
5811.01 1008
5811.73 971
5812.45 951
5813.17 1035
5813.89 1010
5814.61 993
5815.32 981
5816.04 1003
5816.76 984
5817.48 1032
5818.20 1041
5818.92 996
5819.64 1100
5820.36 1136
5821.08 1094
5821.80 1153
5822.52 1063
5823.24 1038
5823.96 1045
5824.68 1037
5825.40 1101
5826.12 1070
5826.84 1033
5827.56 1137
5828.28 1083
5829.00 1075
5829.72 986
5830.44 960
5831.16 1067
5831.88 945
5832.60 981
5833.32 1053
5834.04 1095
5834.76 1103
5835.48 1055
5836.21 1011
5836.93 1027
5837.65 980
5838.37 1039
5839.09 1110
5839.81 1118
5840.53 1055
5841.25 1089
5841.97 1040
5842.69 992
5843.41 1015
5844.14 981
5844.86 1030
5845.58 1029
5846.30 1025
5847.02 1044
5847.74 949
5848.46 971
5849.18 975
5849.91 984
5850.63 1029
5851.35 1100
5852.07 1047
5852.79 1043
5853.51 1092
5854.24 1056
5854.96 1095
5855.68 1056
5856.40 1054
5857.12 934
5857.85 989
5858.57 1052
5859.29 1039
5860.01 977
5860.73 990
5861.46 954
5862.18 1052
5862.90 1075
5863.62 1054
5864.35 1072
5865.07 1090
5865.79 1065
5866.51 1074
5867.24 948
5867.96 1010
5868.68 1006
5869.40 968
5870.13 1077
5870.85 1075
5871.57 1095
5872.29 997
5873.02 1024
5873.74 1066
5874.46 1099
5875.19 1125
5875.91 1017
5876.63 992
5877.36 1075
5878.08 1003
5878.80 963
5879.53 1012
5880.25 1078
5880.97 1043
5881.70 1022
5882.42 1024
5883.14 1045
5883.87 1091
5884.59 1052
5885.31 1029
5886.04 1079
5886.76 1020
5887.49 1000
5888.21 1076
5888.93 1101
5889.66 1143
5890.38 1107
5891.11 1061
5891.83 1053
5892.55 1109
5893.28 1037
5894.00 1014
5894.73 1020
5895.45 1114
5896.17 993
5896.90 981
5897.62 1027
5898.35 1095
5899.07 1063
5899.80 1022
5900.52 1033
5901.25 1055
5901.97 1081
5902.70 1022
5903.42 1100
5904.15 1173
5904.87 1021
5905.60 1126
5906.32 1184
5907.05 1130
5907.77 1048
5908.50 1129
5909.22 1135
5909.95 1251
5910.67 1209
5911.40 1118
5912.12 1121
5912.85 1146
5913.57 1251
5914.30 1240
5915.02 1145
5915.75 1193
5916.47 1140
5917.20 1132
5917.93 1143
5918.65 1238
5919.38 1282
5920.10 1296
5920.83 1242
5921.55 1203
5922.28 1277
5923.01 1348
5923.73 1291
5924.46 1228
5925.18 1185
5925.91 1302
5926.64 1349
5927.36 1337
5928.09 1241
5928.82 1249
5929.54 1313
5930.27 1348
5931.00 1355
5931.72 1367
5932.45 1319
5933.18 1463
5933.90 1382
5934.63 1401
5935.36 1390
5936.08 1407
5936.81 1560
5937.54 1581
5938.26 1553
5938.99 1658
5939.72 1592
5940.44 1616
5941.17 1705
5941.90 1614
5942.63 1587
5943.35 1732
5944.08 1762
5944.81 1781
5945.53 1633
5946.26 1719
5946.99 1801
5947.72 1788
5948.44 1797
5949.17 1814
5949.90 1784
5950.63 1971
5951.36 1999
5952.08 2066
5952.81 2226
5953.54 2262
5954.27 2340
5954.99 2220
5955.72 2276
5956.45 2143
5957.18 2109
5957.91 2126
5958.63 2076
5959.36 2077
5960.09 2124
5960.82 2134
5961.55 2121
5962.28 2121
5963.00 2313
5963.73 2278
5964.46 2409
5965.19 2598
5965.92 2638
5966.65 2813
5967.38 3068
5968.11 3073
5968.83 3028
5969.56 3053
5970.29 2719
5971.02 2786
5971.75 2689
5972.48 2623
5973.21 2721
5973.94 2749
5974.67 2614
5975.40 2625
5976.12 2621
5976.85 2728
5977.58 2666
5978.31 2562
5979.04 2665
5979.77 2774
5980.50 2883
5981.23 2998
5981.96 2878
5982.69 2976
5983.42 3017
5984.15 2949
5984.88 2926
5985.61 2984
5986.34 3015
5987.07 2983
5987.80 3006
5988.53 3015
5989.26 3119
5989.99 3133
5990.72 3145
5991.45 3108
5992.18 3047
5992.91 3084
5993.64 3138
5994.37 3012
5995.10 2997
5995.83 3245
5996.56 3334
5997.29 3090
5998.02 3318
5998.75 3518
5999.48 3370
6000.21 3347
6000.95 3301
6001.68 3219
6002.41 3301
6003.14 3223
6003.87 3093
6004.60 2971
6005.33 3006
6006.06 3076
6006.79 3114
6007.52 3306
6008.26 3627
6008.99 4031
6009.72 4359
6010.45 5006
6011.18 5674
6011.91 6372
6012.64 7287
6013.38 7662
6014.11 8196
6014.84 7858
6015.57 7706
6016.30 7523
6017.03 7003
6017.77 6322
6018.50 5541
6019.23 5093
6019.96 4383
6020.69 3853
6021.42 3368
6022.16 3133
6022.89 2987
6023.62 2816
6024.35 2641
6025.09 2690
6025.82 2661
6026.55 2568
6027.28 2541
6028.02 2484
6028.75 2425
6029.48 2296
6030.21 2263
6030.95 2242
6031.68 2232
6032.41 2163
6033.14 2244
6033.88 2191
6034.61 2040
6035.34 2064
6036.07 2158
6036.81 2190
6037.54 2185
6038.27 2244
6039.01 2307
6039.74 2271
6040.47 2306
6041.21 2403
6041.94 2492
6042.67 2570
6043.41 2442
6044.14 2605
6044.87 2609
6045.61 2479
6046.34 2649
6047.07 2665
6047.81 2648
6048.54 2688
6049.27 2886
6050.01 2919
6050.74 3077
6051.48 3129
6052.21 3307
6052.94 3485
6053.68 3342
6054.41 3337
6055.15 3300
6055.88 3326
6056.61 3079
6057.35 2909
6058.08 2793
6058.82 2709
6059.55 2646
6060.29 2646
6061.02 2651
6061.75 2581
6062.49 2619
6063.22 2485
6063.96 2496
6064.69 2528
6065.43 2513
6066.16 2535
6066.90 2443
6067.63 2401
6068.37 2455
6069.10 2343
6069.84 2263
6070.57 2384
6071.31 2236
6072.04 2280
6072.78 2209
6073.51 2189
6074.25 2200
6074.98 2120
6075.72 2063
6076.45 1985
6077.19 2044
6077.92 2109
6078.66 2095
6079.39 2084
6080.13 2057
6080.87 2043
6081.60 2011
6082.34 2015
6083.07 1858
6083.81 1947
6084.54 2130
6085.28 2019
6086.02 1951
6086.75 1969
6087.49 1899
6088.22 2063
6088.96 2164
6089.70 2143
6090.43 2202
6091.17 2429
6091.91 2192
6092.64 2191
6093.38 2112
6094.11 2130
6094.85 2212
6095.59 2222
6096.32 2200
6097.06 2137
6097.80 2038
6098.53 1856
6099.27 1852
6100.01 1778
6100.74 1775
6101.48 1900
6102.22 1872
6102.96 1748
6103.69 1799
6104.43 1771
6105.17 1724
6105.90 1759
6106.64 1744
6107.38 1749
6108.12 1720
6108.85 1778
6109.59 1727
6110.33 1706
6111.06 1693
6111.80 1711
6112.54 1691
6113.28 1763
6114.01 1797
6114.75 1790
6115.49 1785
6116.23 1768
6116.97 1832
6117.70 1803
6118.44 1752
6119.18 1779
6119.92 1788
6120.66 1872
6121.39 1875
6122.13 1795
6122.87 1716
6123.61 1786
6124.35 1855
6125.08 1912
6125.82 2061
6126.56 2064
6127.30 2113
6128.04 2048
6128.78 1858
6129.52 2031
6130.25 2040
6130.99 2171
6131.73 2063
6132.47 2165
6133.21 2133
6133.95 2082
6134.69 2049
6135.43 2054
6136.16 2143
6136.90 2157
6137.64 2048
6138.38 2000
6139.12 2118
6139.86 2003
6140.60 2064
6141.34 2063
6142.08 1855
6142.82 2024
6143.56 2057
6144.30 1893
6145.04 2035
6145.77 2090
6146.51 2079
6147.25 2169
6147.99 2148
6148.73 2240
6149.47 2174
6150.21 2215
6150.95 2206
6151.69 2234
6152.43 2307
6153.17 2198
6153.91 2235
6154.65 2265
6155.39 2278
6156.13 2223
6156.87 2323
6157.61 2389
6158.35 2318
6159.09 2275
6159.83 2302
6160.58 2395
6161.32 2442
6162.06 2601
6162.80 2541
6163.54 2599
6164.28 2710
6165.02 2922
6165.76 2978
6166.50 3197
6167.24 3480
6167.98 3478
6168.72 3649
6169.46 3566
6170.20 3470
6170.95 3401
6171.69 3452
6172.43 3323
6173.17 3220
6173.91 3199
6174.65 2965
6175.39 3050
6176.13 3085
6176.88 3039
6177.62 3070
6178.36 3016
6179.10 3121
6179.84 3104
6180.58 3183
6181.33 3182
6182.07 3211
6182.81 3234
6183.55 3355
6184.29 3310
6185.03 3404
6185.78 3146
6186.52 3308
6187.26 3336
6188.00 3497
6188.74 3475
6189.49 3396
6190.23 3434
6190.97 3689
6191.71 3945
6192.46 4015
6193.20 3911
6193.94 4141
6194.68 4429
6195.43 4389
6196.17 4292
6196.91 4249
6197.65 4397
6198.40 4139
6199.14 4100
6199.88 4215
6200.62 4105
6201.37 4169
6202.11 4223
6202.85 4309
6203.60 4550
6204.34 4945
6205.08 5584
6205.83 6701
6206.57 8131
6207.31 9892
6208.06 12177
6208.80 14530
6209.54 16272
6210.29 16975
6211.03 17144
6211.77 17096
6212.52 15464
6213.26 13897
6214.00 11776
6214.75 10020
6215.49 8268
6216.23 6941
6216.98 5885
6217.72 5252
6218.47 4764
6219.21 4279
6219.95 3915
6220.70 3652
6221.44 3560
6222.19 3698
6222.93 3682
6223.67 3544
6224.42 3669
6225.16 3770
6225.91 3856
6226.65 3619
6227.40 3445
6228.14 3373
6228.89 3226
6229.63 3186
6230.37 2790
6231.12 2621
6231.86 2788
6232.61 2598
6233.35 2619
6234.10 2576
6234.84 2476
6235.59 2562
6236.33 2577
6237.08 2737
6237.82 2776
6238.57 2860
6239.31 2921
6240.06 2891
6240.80 2932
6241.55 2955
6242.29 2811
6243.04 2881
6243.79 3000
6244.53 3055
6245.28 3070
6246.02 3155
6246.77 3309
6247.51 3223
6248.26 3252
6249.00 3406
6249.75 3340
6250.50 3279
6251.24 3183
6251.99 2886
6252.73 2908
6253.48 2803
6254.23 2810
6254.97 2835
6255.72 2734
6256.46 2592
6257.21 2717
6257.96 2755
6258.70 2667
6259.45 2852
6260.20 2722
6260.94 2727
6261.69 2657
6262.44 2584
6263.18 2540
6263.93 2584
6264.68 2467
6265.42 2495
6266.17 2431
6266.92 2340
6267.66 2334
6268.41 2343
6269.16 2333
6269.90 2274
6270.65 2321
6271.40 2375
6272.14 2313
6272.89 2375
6273.64 2317
6274.39 2306
6275.13 2286
6275.88 2344
6276.63 2322
6277.38 2382
6278.12 2332
6278.87 2250
6279.62 2210
6280.37 2253
6281.11 2416
6281.86 2356
6282.61 2342
6283.36 2217
6284.10 2164
6284.85 2077
6285.60 2188
6286.35 2153
6287.10 2036
6287.84 1885
6288.59 1920
6289.34 1918
6290.09 1994
6290.84 1935
6291.59 1971
6292.33 1985
6293.08 1871
6293.83 1887
6294.58 1849
6295.33 1855
6296.08 1872
6296.82 1832
6297.57 1890
6298.32 1890
6299.07 1708
6299.82 1667
6300.57 1787
6301.32 1695
6302.07 1733
6302.81 1880
6303.56 1751
6304.31 1725
6305.06 1759
6305.81 1723
6306.56 1690
6307.31 1657
6308.06 1693
6308.81 1831
6309.56 1840
6310.31 1897
6311.06 1838
6311.81 1916
6312.56 1964
6313.30 1900
6314.05 1993
6314.80 1859
6315.55 1701
6316.30 1888
6317.05 1962
6317.80 1873
6318.55 1917
6319.30 1875
6320.05 1789
6320.80 1758
6321.55 1717
6322.30 1746
6323.05 1671
6323.80 1645
6324.55 1709
6325.30 1624
6326.05 1448
6326.80 1489
6327.56 1551
6328.31 1560
6329.06 1523
6329.81 1400
6330.56 1412
6331.31 1454
6332.06 1491
6332.81 1456
6333.56 1455
6334.31 1480
6335.06 1435
6335.81 1416
6336.56 1392
6337.31 1435
6338.07 1427
6338.82 1519
6339.57 1433
6340.32 1487
6341.07 1451
6341.82 1409
6342.57 1465
6343.32 1446
6344.08 1445
6344.83 1429
6345.58 1537
6346.33 1496
6347.08 1556
6347.83 1461
6348.58 1518
6349.34 1561
6350.09 1595
6350.84 1690
6351.59 1766
6352.34 1701
6353.10 1705
6353.85 1665
6354.60 1717
6355.35 1677
6356.10 1612
6356.86 1568
6357.61 1641
6358.36 1662
6359.11 1551
6359.87 1529
6360.62 1432
6361.37 1533
6362.12 1579
6362.87 1367
6363.63 1341
6364.38 1507
6365.13 1538
6365.89 1451
6366.64 1436
6367.39 1401
6368.14 1393
6368.90 1342
6369.65 1465
6370.40 1441
6371.16 1344
6371.91 1307
6372.66 1372
6373.41 1381
6374.17 1464
6374.92 1437
6375.67 1473
6376.43 1453
6377.18 1429
6377.93 1339
6378.69 1454
6379.44 1521
6380.19 1515
6380.95 1434
6381.70 1529
6382.46 1442
6383.21 1496
6383.96 1444
6384.72 1493
6385.47 1356
6386.22 1340
6386.98 1356
6387.73 1318
6388.49 1415
6389.24 1389
6389.99 1424
6390.75 1319
6391.50 1318
6392.26 1200
6393.01 1297
6393.77 1352
6394.52 1329
6395.28 1357
6396.03 1434
6396.78 1466
6397.54 1463
6398.29 1422
6399.05 1454
6399.80 1399
6400.56 1320
6401.31 1340
6402.07 1421
6402.82 1372
6403.58 1472
6404.33 1343
6405.09 1368
6405.84 1444
6406.60 1350
6407.35 1392
6408.11 1416
6408.86 1471
6409.62 1530
6410.37 1455
6411.13 1476
6411.88 1512
6412.64 1408
6413.39 1502
6414.15 1394
6414.91 1328
6415.66 1310
6416.42 1327
6417.17 1347
6417.93 1388
6418.68 1308
6419.44 1402
6420.20 1378
6420.95 1393
6421.71 1326
6422.46 1338
6423.22 1403
6423.98 1339
6424.73 1407
6425.49 1406
6426.24 1317
6427.00 1472
6427.76 1356
6428.51 1319
6429.27 1325
6430.03 1434
6430.78 1456
6431.54 1381
6432.30 1351
6433.05 1411
6433.81 1471
6434.57 1517
6435.32 1443
6436.08 1540
6436.84 1449
6437.59 1394
6438.35 1382
6439.11 1416
6439.87 1451
6440.62 1458
6441.38 1510
6442.14 1582
6442.89 1583
6443.65 1508
6444.41 1472
6445.17 1532
6445.92 1504
6446.68 1547
6447.44 1508
6448.20 1510
6448.95 1645
6449.71 1612
6450.47 1492
6451.23 1466
6451.98 1481
6452.74 1661
6453.50 1568
6454.26 1617
6455.02 1667
6455.77 1727
6456.53 1605
6457.29 1632
6458.05 1662
6458.81 1704
6459.56 1808
6460.32 1750
6461.08 1780
6461.84 1797
6462.60 1831
6463.36 1922
6464.11 1728
6464.87 1696
6465.63 1811
6466.39 1893
6467.15 1814
6467.91 1825
6468.67 1780
6469.43 1704
6470.18 1774
6470.94 1881
6471.70 1793
6472.46 1966
6473.22 1918
6473.98 2017
6474.74 2105
6475.50 2068
6476.26 2040
6477.02 2076
6477.77 2039
6478.53 1994
6479.29 2077
6480.05 2035
6480.81 2178
6481.57 2198
6482.33 2114
6483.09 2094
6483.85 2116
6484.61 2247
6485.37 2235
6486.13 2372
6486.89 2556
6487.65 2540
6488.41 2473
6489.17 2429
6489.93 2456
6490.69 2614
6491.45 2637
6492.21 2785
6492.97 2904
6493.73 2996
6494.49 2917
6495.25 3099
6496.01 3218
6496.77 3004
6497.53 2975
6498.29 3040
6499.05 3156
6499.81 3087
6500.57 3090
6501.33 2977
6502.10 3035
6502.86 3084
6503.62 3068
6504.38 3070
6505.14 3302
6505.90 3288
6506.66 3207
6507.42 3304
6508.18 3475
6508.94 3537
6509.71 3562
6510.47 3577
6511.23 3612
6511.99 3512
6512.75 3647
6513.51 3618
6514.27 3638
6515.03 3549
6515.80 3609
6516.56 3705
6517.32 3785
6518.08 3734
6518.84 3813
6519.60 4012
6520.37 4045
6521.13 4052
6521.89 4193
6522.65 4665
6523.41 4756
6524.18 4765
6524.94 5181
6525.70 5533
6526.46 5759
6527.22 5687
6527.99 6068
6528.75 6163
6529.51 6179
6530.27 6136
6531.04 6173
6531.80 6236
6532.56 6430
6533.32 7619
6534.09 8849
6534.85 10745
6535.61 13089
6536.37 14909
6537.14 16345
6537.90 16939
6538.66 16911
6539.42 15922
6540.19 14033
6540.95 12068
6541.71 10403
6542.48 8480
6543.24 7050
6544.00 6019
6544.77 5063
6545.53 4431
6546.29 3972
6547.06 3643
6547.82 3480
6548.58 3381
6549.35 3314
6550.11 3265
6550.87 3131
6551.64 3124
6552.40 3127
6553.16 3124
6553.93 3063
6554.69 3018
6555.46 2797
6556.22 2779
6556.98 2607
6557.75 2775
6558.51 2762
6559.28 2783
6560.04 2819
6560.80 2964
6561.57 2982
6562.33 2998
6563.10 3014
6563.86 3322
6564.63 3359
6565.39 3268
6566.15 3336
6566.92 3311
6567.68 3250
6568.45 3363
6569.21 3300
6569.98 3237
6570.74 3295
6571.51 3358
6572.27 3690
6573.04 3818
6573.80 4034
6574.57 4072
6575.33 4145
6576.10 4288
6576.86 4177
6577.63 3995
6578.39 3863
6579.16 3917
6579.92 3865
6580.69 3861
6581.45 3702
6582.22 3631
6582.98 3596
6583.75 3712
6584.51 3530
6585.28 3406
6586.05 3397
6586.81 3484
6587.58 3516
6588.34 3421
6589.11 3592
6589.87 3647
6590.64 3634
6591.41 3755
6592.17 3879
6592.94 4087
6593.70 4287
6594.47 4407
6595.24 4503
6596.00 4424
6596.77 4293
6597.54 4080
6598.30 4173
6599.07 4060
6599.83 3693
6600.60 3753
6601.37 3577
6602.13 3653
6602.90 3456
6603.67 3423
6604.43 3437
6605.20 3417
6605.97 3349
6606.73 3435
6607.50 3670
6608.27 3971
6609.04 4222
6609.80 4137
6610.57 4151
6611.34 4076
6612.10 4127
6612.87 3949
6613.64 3655
6614.40 3429
6615.17 3103
6615.94 3130
6616.71 2836
6617.47 2840
6618.24 2765
6619.01 2690
6619.78 2644
6620.54 2651
6621.31 2562
6622.08 2595
6622.85 2592
6623.62 2608
6624.38 2495
6625.15 2419
6625.92 2468
6626.69 2448
6627.46 2513
6628.22 2378
6628.99 2365
6629.76 2301
6630.53 2299
6631.30 2505
6632.06 2593
6632.83 2647
6633.60 2865
6634.37 3178
6635.14 3080
6635.91 3272
6636.67 3112
6637.44 3130
6638.21 2988
6638.98 2827
6639.75 2798
6640.52 2606
6641.29 2526
6642.06 2433
6642.83 2347
6643.59 2297
6644.36 2316
6645.13 2426
6645.90 2258
6646.67 2314
6647.44 2270
6648.21 2250
6648.98 2311
6649.75 2323
6650.52 2170
6651.29 2145
6652.06 2176
6652.82 2195
6653.59 2118
6654.36 2145
6655.13 2103
6655.90 2340
6656.67 2322
6657.44 2156
6658.21 2262
6658.98 2099
6659.75 2155
6660.52 2067
6661.29 2003
6662.06 2006
6662.83 2002
6663.60 2098
6664.37 1988
6665.14 2006
6665.91 2047
6666.68 1952
6667.45 2034
6668.22 2137
6668.99 2056
6669.77 2074
6670.54 1976
6671.31 2045
6672.08 2035
6672.85 2178
6673.62 2118
6674.39 2018
6675.16 2179
6675.93 2230
6676.70 2215
6677.47 2039
6678.24 2006
6679.01 1904
6679.79 2006
6680.56 2064
6681.33 2175
6682.10 2188
6682.87 2273
6683.64 2306
6684.41 2354
6685.18 2419
6685.96 2391
6686.73 2323
6687.50 2381
6688.27 2271
6689.04 2200
6689.81 2067
6690.58 2057
6691.36 2049
6692.13 1977
6692.90 1915
6693.67 1778
6694.44 1834
6695.22 1674
6695.99 1665
6696.76 1870
6697.53 1897
6698.30 1825
6699.08 1788
6699.85 1898
6700.62 1834
6701.39 1800
6702.17 1997
6702.94 1938
6703.71 1852
6704.48 1788
6705.26 1805
6706.03 1778
6706.80 1853
6707.57 1858
6708.35 1871
6709.12 1871
6709.89 1725
6710.66 1820
6711.44 1730
6712.21 1595
6712.98 1650
6713.76 1566
6714.53 1623
6715.30 1652
6716.08 1551
6716.85 1526
6717.62 1629
6718.39 1609
6719.17 1552
6719.94 1535
6720.71 1574
6721.49 1658
6722.26 1656
6723.04 1554
6723.81 1652
6724.58 1625
6725.36 1551
6726.13 1580
6726.90 1532
6727.68 1565
6728.45 1488
6729.23 1552
6730.00 1526
6730.77 1598
6731.55 1551
6732.32 1520
6733.10 1604
6733.87 1627
6734.64 1693
6735.42 1756
6736.19 1629
6736.97 1597
6737.74 1843
6738.52 1652
6739.29 1614
6740.06 1568
6740.84 1620
6741.61 1719
6742.39 1680
6743.16 1626
6743.94 1598
6744.71 1628
6745.49 1598
6746.26 1683
6747.04 1575
6747.81 1789
6748.59 1792
6749.36 1856
6750.14 1786
6750.91 1873
6751.69 1857
6752.46 2038
6753.24 2012
6754.01 2012
6754.79 1935
6755.56 1963
6756.34 2026
6757.12 1913
6757.89 1935
6758.67 1836
6759.44 1668
6760.22 1532
6760.99 1555
6761.77 1502
6762.55 1477
6763.32 1439
6764.10 1543
6764.87 1489
6765.65 1621
6766.43 1674
6767.20 1446
6767.98 1485
6768.75 1605
6769.53 1540
6770.31 1552
6771.08 1537
6771.86 1566
6772.64 1567
6773.41 1490
6774.19 1535
6774.96 1420
6775.74 1414
6776.52 1454
6777.29 1475
6778.07 1604
6778.85 1511
6779.62 1521
6780.40 1548
6781.18 1488
6781.96 1325
6782.73 1417
6783.51 1481
6784.29 1371
6785.06 1429
6785.84 1365
6786.62 1456
6787.40 1470
6788.17 1499
6788.95 1486
6789.73 1476
6790.50 1460
6791.28 1382
6792.06 1353
6792.84 1384
6793.61 1285
6794.39 1328
6795.17 1241
6795.95 1305
6796.73 1310
6797.50 1304
6798.28 1372
6799.06 1381
6799.84 1436
6800.62 1519
6801.39 1377
6802.17 1336
6802.95 1457
6803.73 1440
6804.51 1401
6805.28 1369
6806.06 1497
6806.84 1376
6807.62 1336
6808.40 1320
6809.18 1323
6809.95 1328
6810.73 1429
6811.51 1420
6812.29 1402
6813.07 1540
6813.85 1389
6814.63 1407
6815.41 1483
6816.18 1394
6816.96 1485
6817.74 1443
6818.52 1353
6819.30 1409
6820.08 1407
6820.86 1366
6821.64 1361
6822.42 1458
6823.20 1386
6823.98 1349
6824.76 1279
6825.54 1377
6826.31 1326
6827.09 1452
6827.87 1410
6828.65 1387
6829.43 1443
6830.21 1352
6830.99 1513
6831.77 1532
6832.55 1432
6833.33 1338
6834.11 1424
6834.89 1541
6835.67 1457
6836.45 1535
6837.23 1465
6838.01 1418
6838.79 1424
6839.57 1436
6840.35 1453
6841.13 1519
6841.91 1310
6842.69 1498
6843.47 1514
6844.25 1507
6845.04 1489
6845.82 1423
6846.60 1558
6847.38 1711
6848.16 1755
6848.94 1947
6849.72 2066
6850.50 2196
6851.28 2504
6852.06 2486
6852.84 2652
6853.62 2536
6854.41 2439
6855.19 2311
6855.97 2162
6856.75 1997
6857.53 1873
6858.31 1751
6859.09 1628
6859.87 1590
6860.66 1589
6861.44 1577
6862.22 1574
6863.00 1575
6863.78 1585
6864.56 1677
6865.35 1736
6866.13 1615
6866.91 1631
6867.69 1752
6868.47 1722
6869.25 1711
6870.04 1758
6870.82 1750
6871.60 1675
6872.38 1831
6873.16 1637
6873.95 1727
6874.73 1586
6875.51 1676
6876.29 1746
6877.08 1760
6877.86 1727
6878.64 1753
6879.42 1747
6880.21 1855
6880.99 1980
6881.77 2017
6882.55 2030
6883.34 2021
6884.12 2053
6884.90 2125
6885.69 2238
6886.47 2652
6887.25 2768
6888.03 3066
6888.82 3200
6889.60 3509
6890.38 3448
6891.17 3097
6891.95 2949
6892.73 2569
6893.52 2313
6894.30 2238
6895.08 2267
6895.87 2159
6896.65 2064
6897.43 1985
6898.22 2078
6899.00 2166
6899.78 2077
6900.57 2128
6901.35 2135
6902.14 2104
6902.92 2231
6903.70 2221
6904.49 2026
6905.27 2090
6906.06 2050
6906.84 2092
6907.62 2214
6908.41 2082
6909.19 2106
6909.98 2078
6910.76 2023
6911.54 2095
6912.33 1974
6913.11 1901
6913.90 1960
6914.68 1981
6915.47 2032
6916.25 1989
6917.04 2006
6917.82 1955
6918.61 2043
6919.39 2008
6920.18 2000
6920.96 2064
6921.75 2035
6922.53 2071
6923.32 1964
6924.10 2036
6924.89 2106
6925.67 2085
6926.46 2109
6927.24 2150
6928.03 2171
6928.81 2231
6929.60 2193
6930.38 2226
6931.17 2193
6931.95 2295
6932.74 2284
6933.52 2177
6934.31 2196
6935.10 2149
6935.88 2197
6936.67 2244
6937.45 2367
6938.24 2448
6939.02 2512
6939.81 2561
6940.60 2711
6941.38 2831
6942.17 3084
6942.95 3270
6943.74 3381
6944.53 3431
6945.31 3457
6946.10 3412
6946.89 3311
6947.67 3404
6948.46 3393
6949.25 3456
6950.03 3398
6950.82 3335
6951.61 3102
6952.39 3089
6953.18 3021
6953.97 2955
6954.75 3046
6955.54 3075
6956.33 3102
6957.11 2896
6957.90 2963
6958.69 3175
6959.47 3100
6960.26 3105
6961.05 3327
6961.84 3335
6962.62 3244
6963.41 3286
6964.20 3275
6964.98 3301
6965.77 3413
6966.56 3614
6967.35 3681
6968.13 4003
6968.92 4103
6969.71 4274
6970.50 4370
6971.28 4339
6972.07 4357
6972.86 4445
6973.65 4513
6974.44 4572
6975.22 4443
6976.01 4378
6976.80 4385
6977.59 4363
6978.38 4490
6979.16 4512
6979.95 4800
6980.74 5206
6981.53 5814
6982.32 6869
6983.11 8345
6983.89 10295
6984.68 13130
6985.47 15247
6986.26 17099
6987.05 18444
6987.84 18266
6988.63 17283
6989.41 15881
6990.20 13949
6990.99 12026
6991.78 10046
6992.57 8253
6993.36 6820
6994.15 5586
6994.94 4913
6995.73 4294
6996.52 4099
6997.30 3813
6998.09 3687
6998.88 3388
6999.67 3516
7000.46 3375
7001.25 3247
7002.04 3362
7002.83 3193
7003.62 3257
7004.41 3206
7005.20 3035
7005.99 2827
7006.78 2668
7007.57 2488
7008.36 2455
7009.15 2432
7009.94 2354
7010.73 2357
7011.52 2479
7012.31 2586
7013.10 2631
7013.89 2684
7014.68 2828
7015.47 2804
7016.26 2822
7017.05 2773
7017.84 2732
7018.63 2662
7019.42 2500
7020.21 2588
7021.00 2620
7021.79 2801
7022.58 3130
7023.37 3191
7024.16 3232
7024.95 3162
7025.75 3138
7026.54 3085
7027.33 3015
7028.12 2864
7028.91 2853
7029.70 2633
7030.49 2448
7031.28 2468
7032.07 2394
7032.86 2239
7033.66 2200
7034.45 2140
7035.24 2223
7036.03 2319
7036.82 2351
7037.61 2334
7038.40 2295
7039.20 2331
7039.99 2507
7040.78 2493
7041.57 2538
7042.36 2531
7043.15 2470
7043.95 2455
7044.74 2466
7045.53 2551
7046.32 2519
7047.11 2495
7047.91 2521
7048.70 2711
7049.49 2964
7050.28 3092
7051.07 2998
7051.87 3189
7052.66 3287
7053.45 2943
7054.24 2604
7055.04 2465
7055.83 2568
7056.62 2517
7057.41 2366
7058.21 2321
7059.00 2359
7059.79 2242
7060.58 2313
7061.38 2346
7062.17 2363
7062.96 2355
7063.76 2332
7064.55 2142
7065.34 2273
7066.14 2207
7066.93 2110
7067.72 1994
7068.51 1997
7069.31 2112
7070.10 2044
7070.89 1944
7071.69 1995
7072.48 1862
7073.28 1702
7074.07 1800
7074.86 1801
7075.66 1647
7076.45 1690
7077.24 1754
7078.04 1684
7078.83 1649
7079.62 1638
7080.42 1638
7081.21 1773
7082.01 1706
7082.80 1597
7083.59 1709
7084.39 1714
7085.18 1688
7085.98 1509
7086.77 1582
7087.57 1506
7088.36 1494
7089.15 1512
7089.95 1391
7090.74 1528
7091.54 1504
7092.33 1464
7093.13 1503
7093.92 1503
7094.72 1493
7095.51 1549
7096.31 1435
7097.10 1486
7097.89 1361
7098.69 1425
7099.48 1429
7100.28 1390
7101.07 1352
7101.87 1403
7102.66 1412
7103.46 1358
7104.26 1344
7105.05 1316
7105.85 1419
7106.64 1323
7107.44 1303
7108.23 1361
7109.03 1337
7109.82 1192
7110.62 1250
7111.41 1245
7112.21 1196
7113.01 1196
7113.80 1241
7114.60 1271
7115.39 1374
7116.19 1329
7116.98 1278
7117.78 1301
7118.58 1292
7119.37 1263
7120.17 1300
7120.97 1231
7121.76 1262
7122.56 1340
7123.35 1286
7124.15 1208
7124.95 1170
7125.74 1321
7126.54 1171
7127.34 1233
7128.13 1312
7128.93 1314
7129.73 1167
7130.52 1225
7131.32 1352
7132.12 1219
7132.91 1186
7133.71 1190
7134.51 1256
7135.30 1325
7136.10 1177
7136.90 1196
7137.69 1252
7138.49 1180
7139.29 1071
7140.09 1093
7140.88 1175
7141.68 1191
7142.48 1189
7143.28 1096
7144.07 1092
7144.87 1097
7145.67 1062
7146.47 979
7147.26 1111
7148.06 1021
7148.86 1066
7149.66 1060
7150.45 971
7151.25 1072
7152.05 1102
7152.85 1082
7153.65 1039
7154.44 1104
7155.24 1137
7156.04 1041
7156.84 1102
7157.64 1118
7158.43 1156
7159.23 1200
7160.03 1087
7160.83 1074
7161.63 1105
7162.43 1056
7163.22 1080
7164.02 1025
7164.82 994
7165.62 914
7166.42 985
7167.22 1017
7168.02 1036
7168.82 966
7169.61 953
7170.41 995
7171.21 996
7172.01 946
7172.81 889
7173.61 966
7174.41 1023
7175.21 1012
7176.01 937
7176.81 990
7177.61 926
7178.41 945
7179.20 1049
7180.00 982
7180.80 920
7181.60 954
7182.40 921
7183.20 1020
7184.00 982
7184.80 1038
7185.60 1012
7186.40 1037
7187.20 903
7188.00 914
7188.80 968
7189.60 1001
7190.40 1000
7191.20 966
7192.00 904
7192.80 918
7193.60 928
7194.40 1021
7195.20 882
7196.00 940
7196.80 958
7197.60 882
7198.40 896
7199.20 888
7200.00 954
7200.81 902
7201.61 951
7202.41 948
7203.21 905
7204.01 879
7204.81 929
7205.61 856
7206.41 928
7207.21 883
7208.01 894
7208.81 954
7209.61 937
7210.42 911
7211.22 886
7212.02 1008
7212.82 984
7213.62 874
7214.42 965
7215.22 827
7216.03 930
7216.83 946
7217.63 961
7218.43 940
7219.23 896
7220.03 930
7220.83 939
7221.64 1038
7222.44 972
7223.24 867
7224.04 882
7224.84 828
7225.65 816
7226.45 805
7227.25 873
7228.05 869
7228.85 953
7229.66 837
7230.46 887
7231.26 1004
7232.06 962
7232.87 897
7233.67 878
7234.47 915
7235.27 904
7236.08 926
7236.88 878
7237.68 907
7238.48 934
7239.29 909
7240.09 873
7240.89 881
7241.70 948
7242.50 1027
7243.30 874
7244.10 977
7244.91 930
7245.71 936
7246.51 865
7247.32 968
7248.12 963
7248.92 990
7249.73 870
7250.53 864
7251.33 913
7252.14 879
7252.94 920
7253.74 957
7254.55 947
7255.35 930
7256.15 917
7256.96 984
7257.76 943
7258.57 963
7259.37 1083
7260.17 1057
7260.98 1103
7261.78 992
7262.59 1016
7263.39 1009
7264.19 989
7265.00 985
7265.80 931
7266.61 964
7267.41 999
7268.22 1032
7269.02 1040
7269.82 989
7270.63 982
7271.43 974
7272.24 1012
7273.04 1014
7273.85 955
7274.65 991
7275.46 1008
7276.26 972
7277.07 1042
7277.87 1110
7278.68 1021
7279.48 1016
7280.29 1072
7281.09 1096
7281.90 1230
7282.70 1273
7283.51 1498
7284.31 1549
7285.12 1694
7285.92 1704
7286.73 1780
7287.53 1780
7288.34 1575
7289.14 1439
7289.95 1384
7290.76 1196
7291.56 1118
7292.37 1137
7293.17 1135
7293.98 1049
7294.78 994
7295.59 969
7296.40 966
7297.20 998
7298.01 991
7298.81 990
7299.62 945
7300.43 927
7301.23 912
7302.04 1008
7302.84 954
7303.65 974
7304.46 976
7305.26 1073
7306.07 1016
7306.88 1022
7307.68 1066
7308.49 1011
7309.30 966
7310.10 1053
7310.91 1133
7311.72 1097
7312.52 1100
7313.33 1132
7314.14 1133
7314.94 1102
7315.75 1126
7316.56 1244
7317.37 1281
7318.17 1418
7318.98 1582
7319.79 1611
7320.59 1668
7321.40 1490
7322.21 1400
7323.02 1310
7323.82 1301
7324.63 1340
7325.44 1281
7326.25 1146
7327.05 1221
7327.86 1167
7328.67 1174
7329.48 1100
7330.28 1112
7331.09 1109
7331.90 1176
7332.71 1116
7333.52 1080
7334.32 1108
7335.13 1098
7335.94 1125
7336.75 1096
7337.56 1048
7338.36 1092
7339.17 1160
7339.98 1044
7340.79 1132
7341.60 1091
7342.41 1111
7343.22 1072
7344.02 997
7344.83 1016
7345.64 1039
7346.45 949
7347.26 1077
7348.07 1062
7348.88 1039
7349.68 1082
7350.49 972
7351.30 1019
7352.11 967
7352.92 917
7353.73 945
7354.54 957
7355.35 905
7356.16 1035
7356.97 1041
7357.78 974
7358.59 937
7359.39 909
7360.20 975
7361.01 1006
7361.82 967
7362.63 915
7363.44 918
7364.25 971
7365.06 932
7365.87 969
7366.68 949
7367.49 955
7368.30 956
7369.11 902
7369.92 874
7370.73 918
7371.54 957
7372.35 923
7373.16 888
7373.97 859
7374.78 842
7375.59 960
7376.40 962
7377.21 910
7378.02 995
7378.83 995
7379.64 975
7380.45 919
7381.26 1035
7382.08 1132
7382.89 1013
7383.70 1008
7384.51 893
7385.32 977
7386.13 921
7386.94 971
7387.75 859
7388.56 902
7389.37 872
7390.18 929
7391.00 906
7391.81 898
7392.62 864
7393.43 895
7394.24 880
7395.05 838
7395.86 844
7396.67 900
7397.49 908
7398.30 740
7399.11 825
7399.92 944
7400.73 865
7401.54 802
7402.36 848
7403.17 835
7403.98 736
7404.79 856
7405.60 829
7406.42 844
7407.23 848
7408.04 835
7408.85 853
7409.66 937
7410.48 888
7411.29 806
7412.10 773
7412.91 880
7413.73 872
7414.54 791
7415.35 812
7416.16 832
7416.98 761
7417.79 795
7418.60 808
7419.41 902
7420.23 837
7421.04 816
7421.85 905
7422.66 792
7423.48 862
7424.29 896
7425.10 833
7425.92 776
7426.73 836
7427.54 843
7428.36 848
7429.17 897
7429.98 873
7430.80 925
7431.61 836
7432.42 922
7433.24 894
7434.05 894
7434.86 903
7435.68 831
7436.49 851
7437.30 962
7438.12 992
7438.93 854
7439.74 869
7440.56 896
7441.37 884
7442.19 961
7443.00 874
7443.81 830
7444.63 821
7445.44 809
7446.26 761
7447.07 710
7447.89 862
7448.70 802
7449.51 787
7450.33 762
7451.14 781
7451.96 768
7452.77 803
7453.59 780
7454.40 676
7455.22 781
7456.03 735
7456.85 716
7457.66 728
7458.47 766
7459.29 765
7460.10 847
7460.92 851
7461.73 859
7462.55 801
7463.36 741
7464.18 801
7464.99 795
7465.81 850
7466.63 864
7467.44 866
7468.26 914
7469.07 870
7469.89 803
7470.70 896
7471.52 808
7472.33 782
7473.15 867
7473.96 855
7474.78 786
7475.60 861
7476.41 853
7477.23 856
7478.04 748
7478.86 737
7479.68 812
7480.49 793
7481.31 790
7482.12 728
7482.94 789
7483.76 810
7484.57 804
7485.39 831
7486.21 729
7487.02 733
7487.84 811
7488.65 839
7489.47 760
7490.29 721
7491.10 756
7491.92 711
7492.74 743
7493.55 775
7494.37 779
7495.19 779
7496.01 779
7496.82 757
7497.64 699
7498.46 712
7499.27 765
7500.09 672
7500.91 761
7501.72 809
7502.54 847
7503.36 847
7504.18 804
7504.99 733
7505.81 830
7506.63 804
7507.45 813
7508.26 771
7509.08 789
7509.90 759
7510.72 736
7511.53 756
7512.35 771
7513.17 718
7513.99 790
7514.81 741
7515.62 808
7516.44 832
7517.26 793
7518.08 854
7518.90 772
7519.71 726
7520.53 737
7521.35 779
7522.17 719
7522.99 688
7523.81 703
7524.62 693
7525.44 697
7526.26 791
7527.08 736
7527.90 822
7528.72 765
7529.54 770
7530.35 785
7531.17 722
7531.99 747
7532.81 657
7533.63 743
7534.45 717
7535.27 673
7536.09 736
7536.91 786
7537.73 717
7538.54 688
7539.36 775
7540.18 711
7541.00 741
7541.82 775
7542.64 769
7543.46 743
7544.28 750
7545.10 800
7545.92 819
7546.74 772
7547.56 774
7548.38 773
7549.20 757
7550.02 746
7550.84 750
7551.66 711
7552.48 717
7553.30 750
7554.12 740
7554.94 697
7555.76 706
7556.58 735
7557.40 698
7558.22 740
7559.04 747
7559.86 791
7560.68 728
7561.50 797
7562.32 761
7563.14 817
7563.96 727
7564.78 762
7565.60 766
7566.42 746
7567.24 738
7568.07 680
7568.89 756
7569.71 797
7570.53 681
7571.35 730
7572.17 692
7572.99 731
7573.81 754
7574.63 743
7575.45 710
7576.28 789
7577.10 785
7577.92 667
7578.74 727
7579.56 702
7580.38 715
7581.20 737
7582.03 838
7582.85 808
7583.67 835
7584.49 715
7585.31 803
7586.13 817
7586.96 747
7587.78 772
7588.60 836
7589.42 773
7590.24 754
7591.07 822
7591.89 750
7592.71 752
7593.53 796
7594.35 810
7595.18 837
7596.00 769
7596.82 849
7597.64 809
7598.47 821
7599.29 839
7600.11 812
7600.93 781
7601.76 792
7602.58 909
7603.40 890
7604.22 891
7605.05 908
7605.87 828
7606.69 825
7607.52 861
7608.34 819
7609.16 809
7609.99 850
7610.81 787
7611.63 810
7612.45 838
7613.28 858
7614.10 911
7614.92 873
7615.75 973
7616.57 1011
7617.40 980
7618.22 945
7619.04 1016
7619.87 1045
7620.69 1070
7621.51 933
7622.34 864
7623.16 811
7623.98 826
7624.81 914
7625.63 871
7626.46 759
7627.28 779
7628.10 871
7628.93 899
7629.75 920
7630.58 921
7631.40 930
7632.23 851
7633.05 971
7633.87 873
7634.70 821
7635.52 832
7636.35 850
7637.17 858
7638.00 823
7638.82 837
7639.65 839
7640.47 849
7641.30 747
7642.12 752
7642.95 757
7643.77 778
7644.59 815
7645.42 796
7646.24 797
7647.07 877
7647.90 868
7648.72 759
7649.55 781
7650.37 808
7651.20 769
7652.02 780
7652.85 798
7653.67 756
7654.50 756
7655.32 734
7656.15 801
7656.97 842
7657.80 745
7658.63 770
7659.45 822
7660.28 813
7661.10 710
7661.93 738
7662.76 687
7663.58 696
7664.41 730
7665.23 742
7666.06 789
7666.89 758
7667.71 681
7668.54 749
7669.36 680
7670.19 743
7671.02 723
7671.84 717
7672.67 656
7673.50 677
7674.32 759
7675.15 660
7675.98 665
7676.80 710
7677.63 714
7678.46 706
7679.28 617
7680.11 691
7680.94 625
7681.76 585
7682.59 694
7683.42 704
7684.25 743
7685.07 667
7685.90 668
7686.73 733
7687.55 678
7688.38 731
7689.21 742
7690.04 733
7690.86 714
7691.69 720
7692.52 735
7693.35 765
7694.17 688
7695.00 805
7695.83 797
7696.66 706
7697.48 735
7698.31 712
7699.14 719
7699.97 733
7700.80 707
7701.62 769
7702.45 700
7703.28 728
7704.11 662
7704.94 743
7705.77 740
7706.59 740
7707.42 678
7708.25 710
7709.08 698
7709.91 657
7710.74 702
7711.56 730
7712.39 701
7713.22 756
7714.05 667
7714.88 666
7715.71 708
7716.54 755
7717.37 749
7718.19 714
7719.02 697
7719.85 685
7720.68 680
7721.51 709
7722.34 717
7723.17 747
7724.00 713
7724.83 669
7725.66 657
7726.49 655
7727.32 659
7728.14 660
7728.97 619
7729.80 645
7730.63 642
7731.46 660
7732.29 654
7733.12 625
7733.95 701
7734.78 738
7735.61 694
7736.44 642
7737.27 662
7738.10 742
7738.93 695
7739.76 739
7740.59 680
7741.42 694
7742.25 658
7743.08 677
7743.91 626
7744.74 654
7745.57 701
7746.40 715
7747.23 707
7748.06 777
7748.90 775
7749.73 786
7750.56 788
7751.39 849
7752.22 791
7753.05 684
7753.88 731
7754.71 717
7755.54 664
7756.37 661
7757.20 680
7758.03 756
7758.87 687
7759.70 707
7760.53 732
7761.36 781
7762.19 672
7763.02 726
7763.85 709
7764.68 761
7765.52 688
7766.35 717
7767.18 747
7768.01 791
7768.84 740
7769.67 738
7770.51 718
7771.34 768
7772.17 736
7773.00 732
7773.83 729
7774.67 734
7775.50 708
7776.33 734
7777.16 821
7777.99 784
7778.83 753
7779.66 742
7780.49 681
7781.32 711
7782.15 711
7782.99 728
7783.82 689
7784.65 683
7785.48 649
7786.32 698
7787.15 728
7787.98 722
7788.82 750
7789.65 701
7790.48 692
7791.31 739
7792.15 756
7792.98 758
7793.81 789
7794.65 762
7795.48 801
7796.31 769
7797.14 762
7797.98 870
7798.81 806
7799.64 799
7800.48 793
7801.31 802
7802.14 748
7802.98 757
7803.81 807
7804.65 816
7805.48 726
7806.31 762
7807.15 739
7807.98 795
7808.81 790
7809.65 792
7810.48 868
7811.32 859
7812.15 824
7812.98 929
7813.82 848
7814.65 852
7815.49 900
7816.32 968
7817.15 993
7817.99 1014
7818.82 1075
7819.66 1086
7820.49 907
7821.33 876
7822.16 894
7822.99 947
7823.83 887
7824.66 907
7825.50 1002
7826.33 1060
7827.17 1047
7828.00 1063
7828.84 1063
7829.67 1088
7830.51 1004
7831.34 892
7832.18 972
7833.01 1000
7833.85 1004
7834.68 1038
7835.52 1001
7836.35 1080
7837.19 1146
7838.02 1053
7838.86 1052
7839.69 933
7840.53 1023
7841.37 1012
7842.20 888
7843.04 877
7843.87 925
7844.71 962
7845.54 921
7846.38 904
7847.22 874
7848.05 922
7848.89 993
7849.72 956
7850.56 826
7851.40 885
7852.23 908
7853.07 854
7853.90 874
7854.74 972
7855.58 988
7856.41 905
7857.25 941
7858.09 1019
7858.92 1038
7859.76 1059
7860.60 927
7861.43 878
7862.27 902
7863.11 1031
7863.94 968
7864.78 978
7865.62 951
7866.45 886
7867.29 921
7868.13 954
7868.96 956
7869.80 938
7870.64 917
7871.47 865
7872.31 877
7873.15 935
7873.99 977
7874.82 970
7875.66 1013
7876.50 1036
7877.34 1156
7878.17 1218
7879.01 1159
7879.85 1129
7880.69 1202
7881.52 1238
7882.36 1183
7883.20 1349
7884.04 1309
7884.87 1253
7885.71 1070
7886.55 1030
7887.39 1108
7888.23 1160
7889.06 1061
7889.90 1030
7890.74 1010
7891.58 1027
7892.42 1060
7893.26 1081
7894.09 927
7894.93 947
7895.77 1007
7896.61 953
7897.45 957
7898.29 991
7899.12 966
7899.96 915
7900.80 860
7901.64 909
7902.48 882
7903.32 948
7904.16 895
7905.00 841
7905.83 865
7906.67 846
7907.51 878
7908.35 867
7909.19 844
7910.03 850
7910.87 838
7911.71 740
7912.55 855
7913.39 868
7914.23 932
7915.07 964
7915.91 931
7916.75 979
7917.58 1041
7918.42 956
7919.26 987
7920.10 997
7920.94 1017
7921.78 978
7922.62 936
7923.46 910
7924.30 867
7925.14 801
7925.98 839
7926.82 770
7927.66 902
7928.50 812
7929.34 752
7930.18 754
7931.02 770
7931.86 803
7932.70 793
7933.55 758
7934.39 762
7935.23 749
7936.07 778
7936.91 694
7937.75 713
7938.59 743
7939.43 733
7940.27 817
7941.11 787
7941.95 715
7942.79 752
7943.63 795
7944.47 780
7945.32 801
7946.16 767
7947.00 781
7947.84 842
7948.68 805
7949.52 794
7950.36 869
7951.20 836
7952.05 891
7952.89 842
7953.73 853
7954.57 863
7955.41 901
7956.25 870
7957.10 896
7957.94 798
7958.78 827
7959.62 806
7960.46 847
7961.30 906
7962.15 754
7962.99 805
7963.83 845
7964.67 861
7965.51 921
7966.36 925
7967.20 916
7968.04 979
7968.88 958
7969.73 897
7970.57 873
7971.41 883
7972.25 870
7973.10 826
7973.94 822
7974.78 797
7975.62 760
7976.47 716
7977.31 685
7978.15 756
7978.99 764
7979.84 768
7980.68 731
7981.52 747
7982.37 765
7983.21 817
7984.05 778
7984.90 680
7985.74 651
7986.58 672
7987.43 713
7988.27 708
7989.11 723
7989.96 668
7990.80 694
7991.64 744
7992.49 727
7993.33 754
7994.17 739
7995.02 687
7995.86 711
7996.70 703
7997.55 674
7998.39 715
7999.24 700
8000.08 737
8000.92 689
8001.77 682
8002.61 669
8003.46 754
8004.30 732
8005.14 714
8005.99 699
8006.83 685
8007.68 706
8008.52 702
8009.37 641
8010.21 646
8011.06 622
8011.90 649
8012.74 628
8013.59 644
8014.43 692
8015.28 693
8016.12 685
8016.97 697
8017.81 683
8018.66 633
8019.50 631
8020.35 620
8021.19 609
8022.04 614
8022.88 568
8023.73 636
8024.57 674
8025.42 647
8026.26 647
8027.11 665
8027.96 658
8028.80 643
8029.65 676
8030.49 680
8031.34 682
8032.18 705
8033.03 642
8033.87 679
8034.72 615
8035.57 638
8036.41 657
8037.26 708
8038.10 633
8038.95 597
8039.80 610
8040.64 696
8041.49 672
8042.33 749
8043.18 712
8044.03 624
8044.87 610
8045.72 645
8046.57 654
8047.41 638
8048.26 595
8049.11 623
8049.95 662
8050.80 629
8051.64 603
8052.49 642
8053.34 651
8054.19 713
8055.03 679
8055.88 625
8056.73 660
8057.57 673
8058.42 664
8059.27 526
8060.11 594
8060.96 630
8061.81 588
8062.66 592
8063.50 548
8064.35 567
8065.20 637
8066.05 619
8066.89 581
8067.74 607
8068.59 586
8069.44 604
8070.28 651
8071.13 666
8071.98 642
8072.83 585
8073.67 648
8074.52 605
8075.37 600
8076.22 577
8077.07 595
8077.91 639
8078.76 551
8079.61 567
8080.46 612
8081.31 639
8082.15 630
8083.00 600
8083.85 585
8084.70 657
8085.55 719
8086.40 630
8087.25 600
8088.09 605
8088.94 582
8089.79 528
8090.64 562
8091.49 626
8092.34 629
8093.19 636
8094.04 582
8094.88 605
8095.73 590
8096.58 537
8097.43 630
8098.28 651
8099.13 640
8099.98 644
8100.83 643
8101.68 601
8102.53 648
8103.38 694
8104.23 662
8105.07 589
8105.92 584
8106.77 601
8107.62 607
8108.47 619
8109.32 592
8110.17 621
8111.02 672
8111.87 654
8112.72 613
8113.57 617
8114.42 653
8115.27 650
8116.12 669
8116.97 666
8117.82 627
8118.67 606
8119.52 651
8120.37 702
8121.22 679
8122.07 682
8122.92 655
8123.77 653
8124.63 592
8125.48 637
8126.33 692
8127.18 614
8128.03 595
8128.88 590
8129.73 663
8130.58 763
8131.43 690
8132.28 615
8133.13 584
8133.98 640
8134.83 682
8135.69 627
8136.54 642
8137.39 655
8138.24 637
8139.09 659
8139.94 656
8140.79 635
8141.64 701
8142.50 659
8143.35 658
8144.20 663
8145.05 647
8145.90 709
8146.75 685
8147.61 683
8148.46 718
8149.31 706
8150.16 722
8151.01 705
8151.86 706
8152.72 700
8153.57 771
8154.42 779
8155.27 824
8156.13 837
8156.98 816
8157.83 844
8158.68 859
8159.53 765
8160.39 734
8161.24 747
8162.09 710
8162.94 678
8163.80 671
8164.65 684
8165.50 717
8166.35 664
8167.21 662
8168.06 680
8168.91 709
8169.77 714
8170.62 666
8171.47 604
8172.32 702
8173.18 674
8174.03 631
8174.88 734
8175.74 696
8176.59 655
8177.44 670
8178.30 602
8179.15 595
8180.00 546
8180.86 644
8181.71 641
8182.56 695
8183.42 586
8184.27 619
8185.12 600
8185.98 687
8186.83 663
8187.69 664
8188.54 721
8189.39 588
8190.25 624
8191.10 600
8191.96 635
8192.81 616
8193.66 626
8194.52 620
8195.37 570
8196.23 612
8197.08 627
8197.94 692
8198.79 644
8199.64 613
8200.50 598
8201.35 613
8202.21 560
8203.06 589
8203.92 620
8204.77 652
8205.63 618
8206.48 614
8207.34 621
8208.19 578
8209.05 642
8209.90 621
8210.76 617
8211.61 686
8212.47 619
8213.32 604
8214.18 662
8215.03 677
8215.89 595
8216.74 612
8217.60 694
8218.45 641
8219.31 634
8220.16 628
8221.02 641
8221.87 654
8222.73 628
8223.59 636
8224.44 679
8225.30 663
8226.15 677
8227.01 648
8227.87 640
8228.72 653
8229.58 671
8230.43 674
8231.29 649
8232.15 671
8233.00 667
8233.86 670
8234.71 603
8235.57 588
8236.43 593
8237.28 646
8238.14 652
8239.00 599
8239.85 597
8240.71 587
8241.57 562
8242.42 579
8243.28 634
8244.14 593
8244.99 654
8245.85 629
8246.71 625
8247.56 557
8248.42 523
8249.28 608
8250.13 626
8250.99 579
8251.85 660
8252.71 588
8253.56 642
8254.42 743
8255.28 631
8256.13 540
8256.99 569
8257.85 675
8258.71 619
8259.56 631
8260.42 615
8261.28 589
8262.14 584
8263.00 551
8263.85 583
8264.71 588
8265.57 637
8266.43 648
8267.28 592
8268.14 673
8269.00 673
8269.86 663
8270.72 754
8271.58 710
8272.43 735
8273.29 640
8274.15 653
8275.01 615
8275.87 637
8276.73 608
8277.58 618
8278.44 618
8279.30 612
8280.16 579
8281.02 628
8281.88 691
8282.74 595
8283.59 600
8284.45 627
8285.31 690
8286.17 673
8287.03 717
8287.89 650
8288.75 587
8289.61 666
8290.47 596
8291.33 721
8292.18 711
8293.04 796
8293.90 725
8294.76 716
8295.62 787
8296.48 760
8297.34 722
8298.20 723
8299.06 685
8299.92 716
8300.78 693
8301.64 707
8302.50 728
8303.36 693
8304.22 671
8305.08 721
8305.94 714
8306.80 692
8307.66 724
8308.52 669
8309.38 632
8310.24 702
8311.10 721
8311.96 699
8312.82 738
8313.68 664
8314.54 710
8315.40 669
8316.26 682
8317.12 747
8317.98 799
8318.84 735
8319.70 760
8320.56 655
8321.43 716
8322.29 652
8323.15 687
8324.01 711
8324.87 653
8325.73 613
8326.59 650
8327.45 689
8328.31 667
8329.17 652
8330.04 668
8330.90 610
8331.76 631
8332.62 659
8333.48 640
8334.34 622
8335.20 616
8336.07 687
8336.93 687
8337.79 657
8338.65 661
8339.51 636
8340.37 613
8341.24 688
8342.10 661
8342.96 700
8343.82 670
8344.68 752
8345.54 650
8346.41 680
8347.27 716
8348.13 668
8348.99 747
8349.86 683
8350.72 631
8351.58 609
8352.44 606
8353.31 663
8354.17 677
8355.03 639
8355.89 708
8356.76 639
8357.62 656
8358.48 667
8359.34 655
8360.21 644
8361.07 707
8361.93 676
8362.79 616
8363.66 633
8364.52 647
8365.38 676
8366.25 652
8367.11 643
8367.97 643
8368.84 632
8369.70 642
8370.56 650
8371.43 664
8372.29 679
8373.15 661
8374.02 704
8374.88 670
8375.74 663
8376.61 692
8377.47 625
8378.33 676
8379.20 667
8380.06 697
8380.93 679
8381.79 641
8382.65 641
8383.52 685
8384.38 664
8385.25 670
8386.11 725
8386.97 769
8387.84 759
8388.70 741
8389.57 713
8390.43 729
8391.30 727
8392.16 703
8393.02 714
8393.89 704
8394.75 651
8395.62 679
8396.48 662
8397.35 673
8398.21 688
8399.08 626
8399.94 763
8400.81 753
8401.67 635
8402.54 663
8403.40 666
8404.27 742
8405.13 761
8406.00 749
8406.86 740
8407.73 669
8408.59 719
8409.46 697
8410.32 742
8411.19 793
8412.05 747
8412.92 731
8413.78 699
8414.65 617
8415.52 774
8416.38 745
8417.25 695
8418.11 734
8418.98 714
8419.84 777
8420.71 797
8421.58 826
8422.44 736
8423.31 786
8424.17 809
8425.04 813
8425.91 860
8426.77 849
8427.64 794
8428.51 750
8429.37 873
8430.24 834
8431.10 832
8431.97 791
8432.84 870
8433.70 858
8434.57 906
8435.44 956
8436.30 871
8437.17 852
8438.04 941
8438.90 976
8439.77 893
8440.64 913
8441.51 1015
8442.37 1059
8443.24 1057
8444.11 1069
8444.97 1071
8445.84 1053
8446.71 978
8447.58 1021
8448.44 1096
8449.31 1049
8450.18 1045
8451.04 1042
8451.91 1052
8452.78 1025
8453.65 1076
8454.51 1121
8455.38 1130
8456.25 1175
8457.12 1245
8457.99 1297
8458.85 1271
8459.72 1244
8460.59 1251
8461.46 1208
8462.33 1132
8463.19 1172
8464.06 1197
8464.93 1106
8465.80 1185
8466.67 1199
8467.53 1383
8468.40 1652
8469.27 2003
8470.14 2203
8471.01 2384
8471.88 2386
8472.75 2492
8473.61 2355
8474.48 2169
8475.35 1901
8476.22 1657
8477.09 1395
8477.96 1240
8478.83 1140
8479.70 1059
8480.56 1012
8481.43 970
8482.30 937
8483.17 958
8484.04 869
8484.91 981
8485.78 953
8486.65 876
8487.52 831
8488.39 916
8489.26 812
8490.13 867
8491.00 938
8491.87 864
8492.73 896
8493.60 974
8494.47 826
8495.34 829
8496.21 959
8497.08 901
8497.95 909
8498.82 849
8499.69 903
8500.56 897
8501.43 821
8502.30 880
8503.17 879
8504.04 840
8504.91 837
8505.78 829
8506.65 909
8507.52 940
8508.39 1020
8509.27 1047
8510.14 980
8511.01 971
8511.88 971
8512.75 949
8513.62 873
8514.49 928
8515.36 890
8516.23 830
8517.10 860
8517.97 808
8518.84 830
8519.71 830
8520.59 880
8521.46 940
8522.33 853
8523.20 819
8524.07 853
8524.94 848
8525.81 879
8526.68 954
8527.55 919
8528.43 951
8529.30 951
8530.17 952
8531.04 856
8531.91 863
8532.78 926
8533.66 918
8534.53 897
8535.40 896
8536.27 954
8537.14 945
8538.01 921
8538.89 959
8539.76 951
8540.63 919
8541.50 914
8542.38 906
8543.25 963
8544.12 973
8544.99 933
8545.86 973
8546.74 1044
8547.61 1107
8548.48 1036
8549.35 965
8550.23 992
8551.10 1003
8551.97 1080
8552.84 1102
8553.72 1127
8554.59 1110
8555.46 1139
8556.34 1115
8557.21 1100
8558.08 1015
8558.95 982
8559.83 928
8560.70 928
8561.57 922
8562.45 870
8563.32 900
8564.19 881
8565.07 832
8565.94 894
8566.81 873
8567.69 900
8568.56 842
8569.43 823
8570.31 877
8571.18 852
8572.05 843
8572.93 796
8573.80 823
8574.68 873
8575.55 851
8576.42 834
8577.30 840
8578.17 861
8579.05 832
8579.92 749
8580.79 819
8581.67 845
8582.54 900
8583.42 934
8584.29 867
8585.16 871
8586.04 845
8586.91 870
8587.79 940
8588.66 852
8589.54 796
8590.41 827
8591.29 828
8592.16 790
8593.04 796
8593.91 851
8594.78 782
8595.66 847
8596.53 864
8597.41 857
8598.28 889
8599.16 872
8600.03 834
8600.91 896
8601.78 1000
8602.66 910
8603.54 891
8604.41 858
8605.29 918
8606.16 946
8607.04 988
8607.91 941
8608.79 960
8609.66 988
8610.54 1049
8611.41 1041
8612.29 950
8613.17 1023
8614.04 968
8614.92 874
8615.79 918
8616.67 1002
8617.55 1006
8618.42 1004
8619.30 1011
8620.17 962
8621.05 1058
8621.93 984
8622.80 935
8623.68 962
8624.55 1037
8625.43 948
8626.31 1032
8627.18 1077
8628.06 1101
8628.94 1074
8629.81 1044
8630.69 1057
8631.57 1113
8632.44 1095
8633.32 1183
8634.20 1215
8635.07 1264
8635.95 1284
8636.83 1120
8637.71 1208
8638.58 1175
8639.46 1235
8640.34 1218
8641.21 1213
8642.09 1238
8642.97 1223
8643.85 1337
8644.72 1349
8645.60 1290
8646.48 1291
8647.35 1303
8648.23 1389
8649.11 1331
8649.99 1422
8650.87 1431
8651.74 1410
8652.62 1380
8653.50 1390
8654.38 1419
8655.25 1364
8656.13 1398
8657.01 1501
8657.89 1561
8658.77 1504
8659.64 1452
8660.52 1535
8661.40 1597
8662.28 1537
8663.16 1550
8664.04 1591
8664.91 1613
8665.79 1464
8666.67 1471
8667.55 1454
8668.43 1514
8669.31 1590
8670.19 1759
8671.06 1956
8671.94 2102
8672.82 2342
8673.70 2440
8674.58 2602
8675.46 2929
8676.34 2837
8677.22 2890
8678.10 2740
8678.97 2693
8679.85 2656
8680.73 2341
8681.61 2052
8682.49 1964
8683.37 1784
8684.25 1800
8685.13 1772
8686.01 1816
8686.89 1812
8687.77 1861
8688.65 2091
8689.53 2302
8690.41 2765
8691.29 3170
8692.17 3653
8693.05 4056
8693.93 4434
8694.81 4226
8695.69 3989
8696.57 3701
8697.45 3183
8698.33 2899
8699.21 2549
8700.09 2210
8700.97 2008
8701.85 1784
8702.73 1622
8703.61 1517
8704.49 1500
8705.37 1396
8706.25 1363
8707.13 1351
8708.01 1438
8708.89 1269
8709.77 1249
8710.65 1264
8711.53 1213
8712.41 1213
8713.29 1234
8714.17 1240
8715.06 1230
8715.94 1192
8716.82 1180
8717.70 1143
8718.58 1067
8719.46 1105
8720.34 1113
8721.22 1168
8722.10 1166
8722.99 1162
8723.87 1169
8724.75 1208
8725.63 1163
8726.51 1097
8727.39 1149
8728.27 1200
8729.16 1192
8730.04 1149
8730.92 1254
8731.80 1226
8732.68 1196
8733.56 1183
8734.45 1209
8735.33 1195
8736.21 1144
8737.09 1119
8737.97 1087
8738.86 1069
8739.74 1098
8740.62 1114
8741.50 1072
8742.39 1066
8743.27 1024
8744.15 1019
8745.03 1006
8745.92 1082
8746.80 1094
8747.68 1064
8748.56 1075
8749.45 1054
8750.33 1164
8751.21 1105
8752.09 1125
8752.98 1189
8753.86 1161
8754.74 1154
8755.63 1191
8756.51 1188
8757.39 1199
8758.27 1131
8759.16 1142
8760.04 1125
8760.92 1092
8761.81 1122
8762.69 1066
8763.57 1094
8764.46 1118
8765.34 1147
8766.22 1201
8767.11 1186
8767.99 1201
8768.88 1165
8769.76 1175
8770.64 1182
8771.53 1165
8772.41 1200
8773.29 1116
8774.18 1092
8775.06 1008
8775.95 993
8776.83 1054
8777.71 1031
8778.60 979
8779.48 889
8780.37 947
8781.25 1013
8782.14 1010
8783.02 937
8783.90 992
8784.79 1041
8785.67 1035
8786.56 993
8787.44 958
8788.33 871
8789.21 937
8790.10 858
8790.98 879
8791.87 886
8792.75 940
8793.64 932
8794.52 878
8795.41 949
8796.29 998
8797.18 941
8798.06 951
8798.95 875
8799.83 864
8800.72 897
8801.60 849
8802.49 889
8803.37 826
8804.26 873
8805.14 908
8806.03 880
8806.91 853
8807.80 849
8808.69 815
8809.57 855
8810.46 911
8811.34 934
8812.23 881
8813.11 794
8814.00 841
8814.89 814
8815.77 798
8816.66 811
8817.54 810
8818.43 840
8819.32 798
8820.20 830
8821.09 771
8821.98 761
8822.86 694
8823.75 782
8824.64 833
8825.52 782
8826.41 766
8827.29 753
8828.18 709
8829.07 716
8829.95 725
8830.84 742
8831.73 741
8832.62 721
8833.50 682
8834.39 732
8835.28 692
8836.16 686
8837.05 746
8837.94 696
8838.82 719
8839.71 724
8840.60 797
8841.49 697
8842.37 714
8843.26 716
8844.15 747
8845.04 712
8845.92 730
8846.81 640
8847.70 712
8848.59 754
8849.47 716
8850.36 730
8851.25 663
8852.14 738
8853.03 684
8853.91 747
8854.80 644
8855.69 675
8856.58 685
8857.47 622
8858.35 655
8859.24 683
8860.13 629
8861.02 682
8861.91 700
8862.79 678
8863.68 656
8864.57 628
8865.46 663
8866.35 750
8867.24 681
8868.13 665
8869.01 687
8869.90 647
8870.79 660
8871.68 604
8872.57 588
8873.46 591
8874.35 629
8875.24 656
8876.13 622
8877.01 645
8877.90 591
8878.79 570
8879.68 606
8880.57 670
8881.46 639
8882.35 599
8883.24 561
8884.13 565
8885.02 582
8885.91 603
8886.80 628
8887.69 633
8888.58 598
8889.47 607
8890.36 628
8891.25 635
8892.14 598
8893.03 619
8893.92 575
8894.81 609
8895.70 599
8896.59 616
8897.48 549
8898.37 506
8899.26 557
8900.15 596
8901.04 582
8901.93 558
8902.82 626
8903.71 616
8904.60 609
8905.49 559
8906.38 545
8907.27 590
8908.16 656
8909.05 629
8909.94 600
8910.83 595
8911.72 576
8912.61 567
8913.51 576
8914.40 556
8915.29 534
8916.18 547
8917.07 605
8917.96 596
8918.85 577
8919.74 588
8920.63 565
8921.53 570
8922.42 583
8923.31 526
8924.20 544
8925.09 518
8925.98 576
8926.87 601
8927.77 560
8928.66 661
8929.55 654
8930.44 649
8931.33 535
8932.22 506
8933.12 523
8934.01 571
8934.90 608
8935.79 550
8936.68 574
8937.58 594
8938.47 551
8939.36 535
8940.25 496
8941.15 515
8942.04 558
8942.93 572
8943.82 551
8944.72 577
8945.61 517
8946.50 506
8947.39 563
8948.29 553
8949.18 584
8950.07 595
8950.96 571
8951.86 594
8952.75 559
8953.64 612
8954.54 616
8955.43 562
8956.32 542
8957.21 547
8958.11 532
8959.00 543
8959.89 530
8960.79 526
8961.68 531
8962.57 564
8963.47 544
8964.36 585
8965.25 630
8966.15 576
8967.04 562
8967.94 625
8968.83 560
8969.72 542
8970.62 602
8971.51 598
8972.40 565
8973.30 518
8974.19 571
8975.09 551
8975.98 557
8976.87 625
8977.77 562
8978.66 572
8979.56 555
8980.45 578
8981.35 658
8982.24 590
8983.13 561
8984.03 567
8984.92 565
8985.82 632
8986.71 580
8987.61 570
8988.50 606
8989.40 605
8990.29 527
8991.19 532
8992.08 539
8992.98 526
8993.87 594
8994.77 540
8995.66 503
8996.56 504
8997.45 541
8998.35 551
8999.24 524
9000.14 551
9001.03 544
9001.93 517
9002.82 575
9003.72 578
9004.61 576
9005.51 510
9006.40 552
9007.30 556
9008.19 573
9009.09 561
9009.99 522
9010.88 535
9011.78 583
9012.67 522
9013.57 498
9014.47 494
9015.36 516
9016.26 524
9017.15 545
9018.05 509
9018.95 593
9019.84 521
9020.74 525
9021.63 541
9022.53 512
9023.43 517
9024.32 517
9025.22 554
9026.12 466
9027.01 486
9027.91 540
9028.81 537
9029.70 585
9030.60 556
9031.50 510
9032.39 541
9033.29 518
9034.19 544
9035.08 587
9035.98 541
9036.88 523
9037.78 550
9038.67 609
9039.57 574
9040.47 550
9041.37 529
9042.26 549
9043.16 526
9044.06 508
9044.95 492
9045.85 496
9046.75 508
9047.65 504
9048.54 479
9049.44 532
9050.34 528
9051.24 560
9052.14 577
9053.03 532
9053.93 555
9054.83 529
9055.73 591
9056.63 567
9057.52 587
9058.42 560
9059.32 574
9060.22 589
9061.12 516
9062.02 521
9062.91 580
9063.81 567
9064.71 586
9065.61 528
9066.51 601
9067.41 605
9068.30 541
9069.20 537
9070.10 492
9071.00 560
9071.90 545
9072.80 511
9073.70 537
9074.60 567
9075.50 604
9076.39 577
9077.29 527
9078.19 568
9079.09 620
9079.99 511
9080.89 548
9081.79 617
9082.69 528
9083.59 509
9084.49 548
9085.39 535
9086.29 474
9087.19 489
9088.09 549
9088.99 565
9089.88 560
9090.78 609
9091.68 610
9092.58 560
9093.48 530
9094.38 518
9095.28 573
9096.18 549
9097.08 506
9097.98 548
9098.88 597
9099.78 533
9100.68 486
9101.59 507
9102.49 530
9103.39 477
9104.29 470
9105.19 507
9106.09 549
9106.99 531
9107.89 508
9108.79 523
9109.69 519
9110.59 521
9111.49 496
9112.39 509
9113.29 478
9114.19 452
9115.09 502
9116.00 568
9116.90 589
9117.80 537
9118.70 512
9119.60 486
9120.50 480
9121.40 517
9122.30 498
9123.21 536
9124.11 551
9125.01 480
9125.91 487
9126.81 445
9127.71 496
9128.61 517
9129.52 473
9130.42 530
9131.32 493
9132.22 471
9133.12 492
9134.02 526
9134.93 487
9135.83 510
9136.73 474
9137.63 449
9138.53 504
9139.44 561
9140.34 544
9141.24 561
9142.14 461
9143.05 522
9143.95 523
9144.85 500
9145.75 502
9146.66 492
9147.56 476
9148.46 508
9149.36 524
9150.27 553
9151.17 535
9152.07 533
9152.97 575
9153.88 547
9154.78 501
9155.68 510
9156.59 498
9157.49 555
9158.39 518
9159.30 539
9160.20 544
9161.10 497
9162.01 517
9162.91 508
9163.81 483
9164.72 509
9165.62 534
9166.52 542
9167.43 494
9168.33 463
9169.23 532
9170.14 524
9171.04 483
9171.94 487
9172.85 488
9173.75 495
9174.66 488
9175.56 501
9176.46 546
9177.37 530
9178.27 472
9179.18 520
9180.08 540
9180.98 488
9181.89 490
9182.79 524
9183.70 530
9184.60 528
9185.51 487
9186.41 525
9187.32 556
9188.22 497
9189.12 481
9190.03 432
9190.93 455
9191.84 461
9192.74 496
9193.65 562
9194.55 552
9195.46 551
9196.36 556
9197.27 566
9198.17 462
9199.08 486
9199.98 514
9200.89 529
9201.79 562
9202.70 538
9203.60 546
9204.51 510
9205.41 560
9206.32 525
9207.23 533
9208.13 542
9209.04 501
9209.94 516
9210.85 539
9211.75 467
9212.66 463
9213.57 538
9214.47 574
9215.38 463
9216.28 511
9217.19 540
9218.10 527
9219.00 536
9219.91 582
9220.81 552
9221.72 491
9222.63 483
9223.53 483
9224.44 502
9225.35 513
9226.25 501
9227.16 493
9228.06 521
9228.97 483
9229.88 519
9230.78 543
9231.69 535
9232.60 532
9233.50 552
9234.41 606
9235.32 534
9236.23 485
9237.13 464
9238.04 483
9238.95 495
9239.85 461
9240.76 505
9241.67 430
9242.57 419
9243.48 455
9244.39 488
9245.30 483
9246.20 551
9247.11 504
9248.02 433
9248.93 475
9249.83 526
9250.74 485
9251.65 438
9252.56 524
9253.47 518
9254.37 510
9255.28 466
9256.19 485
9257.10 531
9258.00 464
9258.91 459
9259.82 442
9260.73 503
9261.64 536
9262.55 522
9263.45 490
9264.36 538
9265.27 542
9266.18 539
9267.09 513
9268.00 448
9268.90 471
9269.81 462
9270.72 522
9271.63 483
9272.54 455
9273.45 487
9274.36 509
9275.27 500
9276.17 521
9277.08 472
9277.99 455
9278.90 498
9279.81 498
9280.72 494
9281.63 502
9282.54 447
9283.45 488
9284.36 466
9285.27 471
9286.17 466
9287.08 517
9287.99 489
9288.90 528
9289.81 477
9290.72 506
9291.63 497
9292.54 470
9293.45 471
9294.36 546
9295.27 494
9296.18 456
9297.09 497
9298.00 504
9298.91 537
9299.82 535
9300.73 540
9301.64 530
9302.55 528
9303.46 509
9304.37 607
9305.28 545
9306.19 478
9307.10 538
9308.01 602
9308.92 530
9309.83 570
9310.74 511
9311.66 532
9312.57 587
9313.48 548
9314.39 533
9315.30 528
9316.21 565
9317.12 547
9318.03 543
9318.94 493
9319.85 485
9320.76 530
9321.68 513
9322.59 499
9323.50 517
9324.41 510
9325.32 513
9326.23 459
9327.14 487
9328.05 530
9328.97 550
9329.88 543
9330.79 511
9331.70 483
9332.61 506
9333.52 512
9334.44 451
9335.35 529
9336.26 575
9337.17 518
9338.08 502
9339.00 470
9339.91 480
9340.82 505
9341.73 524
9342.64 520
9343.56 464
9344.47 462
9345.38 479
9346.29 476
9347.20 470
9348.12 491
9349.03 574
9349.94 535
9350.85 580
9351.77 495
9352.68 487
9353.59 496
9354.51 511
9355.42 496
9356.33 585
9357.24 524
9358.16 518
9359.07 499
9359.98 504
9360.90 484
9361.81 538
9362.72 479
9363.64 532
9364.55 495
9365.46 520
9366.37 501
9367.29 508
9368.20 500
9369.12 493
9370.03 453
9370.94 463
9371.86 513
9372.77 531
9373.68 499
9374.60 546
9375.51 516
9376.42 491
9377.34 437
9378.25 534
9379.17 514
9380.08 493
9380.99 512
9381.91 533
9382.82 551
9383.74 492
9384.65 510
9385.56 523
9386.48 556
9387.39 570
9388.31 546
9389.22 540
9390.14 537
9391.05 518
9391.97 513
9392.88 506
9393.79 506
9394.71 453
9395.62 499
9396.54 559
9397.45 530
9398.37 593
9399.28 606
9400.20 584
9401.11 526
9402.03 498
9402.94 483
9403.86 513
9404.77 545
9405.69 508
9406.60 581
9407.52 553
9408.44 483
9409.35 498
9410.27 503
9411.18 492
9412.10 487
9413.01 516
9413.93 537
9414.84 516
9415.76 569
9416.68 542
9417.59 555
9418.51 552
9419.42 491
9420.34 521
9421.25 569
9422.17 549
9423.09 543
9424.00 582
9424.92 528
9425.84 507
9426.75 527
9427.67 523
9428.58 569
9429.50 571
9430.42 538
9431.33 573
9432.25 561
9433.17 541
9434.08 541
9435.00 556
9435.92 603
9436.83 517
9437.75 566
9438.67 549
9439.58 517
9440.50 578
9441.42 614
9442.33 540
9443.25 529
9444.17 569
9445.09 577
9446.00 576
9446.92 518
9447.84 563
9448.76 577
9449.67 550
9450.59 587
9451.51 589
9452.42 620
9453.34 708
9454.26 667
9455.18 660
9456.10 644
9457.01 678
9457.93 623
9458.85 658
9459.77 595
9460.68 580
9461.60 574
9462.52 569
9463.44 498
9464.36 502
9465.27 510
9466.19 574
9467.11 551
9468.03 567
9468.95 546
9469.87 551
9470.78 492
9471.70 530
9472.62 541
9473.54 545
9474.46 491
9475.38 505
9476.30 581
9477.21 553
9478.13 550
9479.05 544
9479.97 534
9480.89 563
9481.81 564
9482.73 594
9483.65 604
9484.57 593
9485.48 619
9486.40 579
9487.32 584
9488.24 567
9489.16 615
9490.08 547
9491.00 596
9491.92 607
9492.84 607
9493.76 611
9494.68 588
9495.60 545
9496.52 629
9497.44 605
9498.36 541
9499.28 588
9500.20 610
9501.12 598
9502.04 515
9502.96 582
9503.88 543
9504.80 568
9505.72 612
9506.64 707
9507.56 639
9508.48 610
9509.40 559
9510.32 511
9511.24 592
9512.16 650
9513.08 606
9514.00 627
9514.92 603
9515.84 632
9516.76 632
9517.68 608
9518.60 622
9519.52 613
9520.44 695
9521.36 619
9522.29 612
9523.21 630
9524.13 658
9525.05 664
9525.97 624
9526.89 622
9527.81 692
9528.73 709
9529.65 699
9530.58 677
9531.50 673
9532.42 665
9533.34 771
9534.26 757
9535.18 754
9536.10 728
9537.03 696
9537.95 727
9538.87 739
9539.79 712
9540.71 683
9541.63 656
9542.56 661
9543.48 654
9544.40 618
9545.32 676
9546.24 705
9547.17 718
9548.09 683
9549.01 671
9549.93 686
9550.86 716
9551.78 630
9552.70 659
9553.62 640
9554.54 621
9555.47 615
9556.39 662
9557.31 623
9558.23 648
9559.16 705
9560.08 668
9561.00 681
9561.93 723
9562.85 724
9563.77 739
9564.69 712
9565.62 742
9566.54 743
9567.46 742
9568.39 712
9569.31 668
9570.23 663
9571.16 690
9572.08 721
9573.00 708
9573.93 671
9574.85 696
9575.77 683
9576.70 638
9577.62 647
9578.54 647
9579.47 700
9580.39 724
9581.32 661
9582.24 702
9583.16 758
9584.09 714
9585.01 683
9585.93 707
9586.86 725
9587.78 726
9588.71 710
9589.63 701
9590.56 729
9591.48 716
9592.40 708
9593.33 746
9594.25 735
9595.18 760
9596.10 727
9597.03 752
9597.95 759
9598.87 763
9599.80 677
9600.72 772
9601.65 797
9602.57 809
9603.50 850
9604.42 894
9605.35 802
9606.27 777
9607.20 797
9608.12 816
9609.05 719
9609.97 742
9610.90 817
9611.82 824
9612.75 852
9613.67 803
9614.60 817
9615.53 909
9616.45 823
9617.38 827
9618.30 826
9619.23 875
9620.15 852
9621.08 869
9622.00 890
9622.93 902
9623.86 851
9624.78 868
9625.71 812
9626.63 912
9627.56 854
9628.49 936
9629.41 913
9630.34 933
9631.26 1010
9632.19 950
9633.12 862
9634.04 895
9634.97 975
9635.90 1000
9636.82 975
9637.75 935
9638.67 862
9639.60 1009
9640.53 987
9641.45 1055
9642.38 1042
9643.31 1074
9644.23 1048
9645.16 1042
9646.09 1041
9647.02 1073
9647.94 1093
9648.87 1165
9649.80 1070
9650.72 1102
9651.65 1052
9652.58 1111
9653.50 1177
9654.43 1270
9655.36 1258
9656.29 1239
9657.21 1198
9658.14 1248
9659.07 1223
9660.00 1279
9660.92 1225
9661.85 1268
9662.78 1324
9663.71 1253
9664.63 1188
9665.56 1176
9666.49 1211
9667.42 1238
9668.35 1192
9669.27 1283
9670.20 1218
9671.13 1255
9672.06 1279
9672.99 1369
9673.92 1328
9674.84 1306
9675.77 1272
9676.70 1392
9677.63 1344
9678.56 1402
9679.49 1377
9680.41 1402
9681.34 1417
9682.27 1362
9683.20 1374
9684.13 1428
9685.06 1576
9685.99 1489
9686.91 1432
9687.84 1547
9688.77 1478
9689.70 1522
9690.63 1490
9691.56 1493
9692.49 1535
9693.42 1470
9694.35 1518
9695.28 1602
9696.21 1757
9697.13 1834
9698.06 2064
9698.99 2218
9699.92 2290
9700.85 2271
9701.78 2256
9702.71 2098
9703.64 2034
9704.57 1847
9705.50 1827
9706.43 1832
9707.36 1637
9708.29 1541
9709.22 1542
9710.15 1561
9711.08 1600
9712.01 1525
9712.94 1502
9713.87 1668
9714.80 1731
9715.73 1704
9716.66 1671
9717.59 1644
9718.52 1695
9719.45 1589
9720.38 1552
9721.31 1503
9722.24 1420
9723.17 1316
9724.10 1343
9725.04 1313
9725.97 1357
9726.90 1279
9727.83 1239
9728.76 1267
9729.69 1287
9730.62 1393
9731.55 1311
9732.48 1373
9733.41 1311
9734.34 1308
9735.28 1346
9736.21 1342
9737.14 1398
9738.07 1296
9739.00 1297
9739.93 1228
9740.86 1240
9741.79 1183
9742.73 1143
9743.66 1130
9744.59 1085
9745.52 1163
9746.45 1137
9747.38 1067
9748.32 1111
9749.25 1097
9750.18 1125
9751.11 1051
9752.04 1120
9752.98 1127
9753.91 1101
9754.84 1143
9755.77 1073
9756.70 1050
9757.64 991
9758.57 1039
9759.50 1096
9760.43 1077
9761.37 1010
9762.30 1057
9763.23 995
9764.16 989
9765.10 975
9766.03 1074
9766.96 1024
9767.89 1012
9768.83 1025
9769.76 1038
9770.69 1013
9771.63 1027
9772.56 1094
9773.49 1010
9774.42 1000
9775.36 1068
9776.29 1098
9777.22 1097
9778.16 1146
9779.09 1169
9780.02 1171
9780.96 1079
9781.89 1156
9782.82 1149
9783.76 1157
9784.69 1101
9785.62 1098
9786.56 1081
9787.49 1121
9788.42 1030
9789.36 1068
9790.29 1098
9791.23 1030
9792.16 1000
9793.09 953
9794.03 990
9794.96 973
9795.90 1011
9796.83 941
9797.76 936
9798.70 1011
9799.63 946
9800.57 971
9801.50 948
9802.44 929
9803.37 926
9804.30 938
9805.24 905
9806.17 879
9807.11 913
9808.04 911
9808.98 889
9809.91 890
9810.85 823
9811.78 849
9812.72 937
9813.65 887
9814.59 856
9815.52 861
9816.46 841
9817.39 868
9818.33 860
9819.26 848
9820.20 865
9821.13 865
9822.07 867
9823.00 844
9823.94 782
9824.87 795
9825.81 771
9826.74 815
9827.68 824
9828.62 820
9829.55 739
9830.49 788
9831.42 758
9832.36 781
9833.29 820
9834.23 823
9835.17 782
9836.10 747
9837.04 777
9837.97 716
9838.91 734
9839.85 673
9840.78 730
9841.72 762
9842.66 765
9843.59 742
9844.53 711
9845.46 760
9846.40 833
9847.34 755
9848.27 766
9849.21 760
9850.15 776
9851.08 778
9852.02 737
9852.96 757
9853.89 741
9854.83 753
9855.77 784
9856.71 739
9857.64 744
9858.58 787
9859.52 759
9860.45 747
9861.39 733
9862.33 792
9863.26 770
9864.20 723
9865.14 734
9866.08 738
9867.01 684
9867.95 704
9868.89 774
9869.83 697
9870.76 655
9871.70 748
9872.64 736
9873.58 713
9874.52 737
9875.45 764
9876.39 778
9877.33 712
9878.27 726
9879.21 670
9880.14 747
9881.08 743
9882.02 687
9882.96 674
9883.90 686
9884.83 715
9885.77 703
9886.71 773
9887.65 698
9888.59 670
9889.53 651
9890.46 674
9891.40 678
9892.34 763
9893.28 712
9894.22 717
9895.16 701
9896.10 674
9897.04 639
9897.98 730
9898.91 654
9899.85 711
9900.79 657
9901.73 692
9902.67 718
9903.61 737
9904.55 669
9905.49 684
9906.43 663
9907.37 619
9908.31 683
9909.25 686
9910.19 695
9911.12 716
9912.06 684
9913.00 698
9913.94 711
9914.88 712
9915.82 713
9916.76 653
9917.70 672
9918.64 634
9919.58 645
9920.52 669
9921.46 681
9922.40 719
9923.34 713
9924.28 763
9925.22 882
9926.16 860
9927.10 944
9928.04 1078
9928.98 1057
9929.92 977
9930.87 951
9931.81 933
9932.75 895
9933.69 833
9934.63 771
9935.57 772
9936.51 757
9937.45 699
9938.39 710
9939.33 648
9940.27 668
9941.21 642
9942.15 639
9943.10 649
9944.04 664
9944.98 726
9945.92 732
9946.86 643
9947.80 674
9948.74 729
9949.68 659
9950.63 695
9951.57 686
9952.51 644
9953.45 658
9954.39 729
9955.33 708
9956.27 723
9957.22 680
9958.16 685
9959.10 697
9960.04 634
9960.98 670
9961.93 667
9962.87 642
9963.81 650
9964.75 664
9965.69 682
9966.64 662
9967.58 624
9968.52 619
9969.46 650
9970.41 646
9971.35 703
9972.29 669
9973.23 603
9974.18 629
9975.12 658
9976.06 690
9977.00 645
9977.95 652
9978.89 672
9979.83 707
9980.77 643
9981.72 614
9982.66 602
9983.60 644
9984.55 628
9985.49 625
9986.43 643
9987.38 658
9988.32 653
9989.26 651
9990.21 591
9991.15 626
9992.09 684
9993.04 701
9993.98 672
9994.92 625
9995.87 626
9996.81 615
9997.75 626
9998.70 664
9999.64 697
10000.58 580
10001.53 667
10002.47 626
10003.42 621
10004.36 568
10005.30 561
10006.25 654
10007.19 673
10008.14 624
10009.08 648
10010.02 653
10010.97 547
10011.91 587
10012.86 604
10013.80 622
10014.75 572
10015.69 589
10016.64 642
10017.58 611
10018.52 559
10019.47 606
10020.41 652
10021.36 686
10022.30 626
10023.25 610
10024.19 634
10025.14 605
10026.08 584
10027.03 570
10027.97 622
10028.92 625
10029.86 580
10030.81 668
10031.75 648
10032.70 495
10033.64 535
10034.59 565
10035.54 575
10036.48 553
10037.43 535
10038.37 567
10039.32 577
10040.26 563
10041.21 536
10042.15 586
10043.10 594
10044.05 604
10044.99 645
10045.94 549
10046.88 555
10047.83 596
10048.78 579
10049.72 571
10050.67 563
10051.61 576
10052.56 578
10053.51 535
10054.45 506
10055.40 585
10056.35 604
10057.29 580
10058.24 579
10059.19 592
10060.13 590
10061.08 541
10062.03 575
10062.97 610
10063.92 621
10064.87 567
10065.81 539
10066.76 558
10067.71 561
10068.65 560
10069.60 545
10070.55 555
10071.49 586
10072.44 551
10073.39 570
10074.34 587
10075.28 579
10076.23 542
10077.18 570
10078.13 518
10079.07 522
10080.02 514
10080.97 511
10081.92 530
10082.86 588
10083.81 532
10084.76 510
10085.71 489
10086.66 508
10087.60 515
10088.55 534
10089.50 518
10090.45 507
10091.39 557
10092.34 567
10093.29 570
10094.24 547
10095.19 550
10096.14 542
10097.08 509
10098.03 523
10098.98 521
10099.93 529
10100.88 563
10101.83 536
10102.78 544
10103.72 531
10104.67 582
10105.62 539
10106.57 583
10107.52 530
10108.47 574
10109.42 538
10110.37 558
10111.31 567
10112.26 545
10113.21 496
10114.16 553
10115.11 490
10116.06 452
10117.01 523
10117.96 514
10118.91 538
10119.86 554
10120.81 540
10121.76 513
10122.71 578
10123.66 565
10124.61 504
10125.55 505
10126.50 526
10127.45 575
10128.40 532
10129.35 565
10130.30 497
10131.25 492
10132.20 524
10133.15 521
10134.10 524
10135.05 542
10136.00 559
10136.95 534
10137.90 524
10138.85 498
10139.81 507
10140.76 560
10141.71 507
10142.66 474
10143.61 529
10144.56 528
10145.51 572
10146.46 541
10147.41 522
10148.36 496
10149.31 547
10150.26 559
10151.21 519
10152.16 537
10153.11 546
10154.07 603
10155.02 610
10155.97 564
10156.92 546
10157.87 533
10158.82 528
10159.77 529
10160.72 530
10161.68 561
10162.63 558
10163.58 587
10164.53 541
10165.48 574
10166.43 545
10167.38 542
10168.34 563
10169.29 514
10170.24 542
10171.19 591
10172.14 549
10173.10 523
10174.05 549
10175.00 534
10175.95 569
10176.90 526
10177.86 527
10178.81 558
10179.76 591
10180.71 553
10181.66 606
10182.62 629
10183.57 625
10184.52 587
10185.47 558
10186.43 607
10187.38 591
10188.33 620
10189.28 569
10190.24 553
10191.19 558
10192.14 624
10193.10 623
10194.05 633
10195.00 600
10195.95 591
10196.91 600
10197.86 593
10198.81 604
10199.77 586
10200.72 640
10201.67 619
10202.63 660
10203.58 643
10204.53 718
10205.49 683
10206.44 674
10207.39 709
10208.35 686
10209.30 670
10210.25 717
10211.21 690
10212.16 638
10213.12 625
10214.07 607
10215.02 609
10215.98 602
10216.93 605
10217.88 617
10218.84 618
10219.79 601
10220.75 610
10221.70 602
10222.66 600
10223.61 625
10224.56 610
10225.52 562
10226.47 618
10227.43 618
10228.38 612
10229.34 556
10230.29 563
10231.25 567
10232.20 598
10233.15 580
10234.11 596
10235.06 632
10236.02 606
10236.97 644
10237.93 673
10238.88 652
10239.84 575
10240.79 597
10241.75 607
10242.70 559
10243.66 548
10244.61 501
10245.57 473
10246.53 517
10247.48 514
10248.44 547
10249.39 529
10250.35 523
10251.30 548
10252.26 499
10253.21 492
10254.17 454
10255.13 462
10256.08 538
10257.04 499
10257.99 499
10258.95 463
10259.90 479
10260.86 455
10261.82 504
10262.77 463
10263.73 433
10264.69 484
10265.64 525
10266.60 473
10267.55 492
10268.51 503
10269.47 525
10270.42 517
10271.38 494
10272.34 450
10273.29 421
10274.25 470
10275.21 509
10276.16 503
10277.12 490
10278.08 474
10279.03 530
10279.99 501
10280.95 526
10281.90 533
10282.86 528
10283.82 486
10284.78 518
10285.73 458
10286.69 478
10287.65 521
10288.60 522
10289.56 560
10290.52 541
10291.48 547
10292.43 519
10293.39 508
10294.35 554
10295.31 556
10296.26 522
10297.22 508
10298.18 471
10299.14 471
10300.10 476
10301.05 500
10302.01 528
10302.97 500
10303.93 503
10304.89 472
10305.84 471
10306.80 486
10307.76 504
10308.72 487
10309.68 493
10310.63 439
10311.59 429
10312.55 445
10313.51 481
10314.47 498
10315.43 465
10316.39 479
10317.34 477
10318.30 509
10319.26 500
10320.22 473
10321.18 452
10322.14 418
10323.10 492
10324.06 516
10325.02 522
10325.97 465
10326.93 536
10327.89 475
10328.85 490
10329.81 470
10330.77 500
10331.73 488
10332.69 486
10333.65 488
10334.61 528
10335.57 466
10336.53 474
10337.49 485
10338.45 491
10339.41 499
10340.37 447
10341.32 474
10342.28 545
10343.24 520
10344.20 487
10345.16 481
10346.12 508
10347.08 484
10348.04 486
10349.00 466
10349.96 542
10350.92 500
10351.89 443
10352.85 498
10353.81 458
10354.77 497
10355.73 490
10356.69 433
10357.65 440
10358.61 455
10359.57 460
10360.53 465
10361.49 491
10362.45 510
10363.41 504
10364.37 484
10365.33 487
10366.29 507
10367.25 440
10368.22 462
10369.18 440
10370.14 467
10371.10 499
10372.06 453
10373.02 446
10373.98 454
10374.94 471
10375.91 465
10376.87 468
10377.83 478
10378.79 489
10379.75 429
10380.71 408
10381.67 438
10382.64 443
10383.60 450
10384.56 495
10385.52 494
10386.48 435
10387.45 481
10388.41 441
10389.37 407
10390.33 406
10391.29 401
10392.26 439
10393.22 394
10394.18 413
10395.14 446
10396.10 430
10397.07 408
10398.03 415
10398.99 411
10399.95 434
10400.92 438
10401.88 431
10402.84 443
10403.80 458
10404.77 420
10405.73 458
10406.69 467
10407.66 487
10408.62 421
10409.58 462
10410.54 492
10411.51 460
10412.47 418
10413.43 434
10414.40 454
10415.36 442
10416.32 436
10417.29 464
10418.25 417
10419.21 454
10420.18 490
10421.14 464
10422.10 463
10423.07 457
10424.03 425
10424.99 482
10425.96 431
10426.92 459
10427.89 415
10428.85 362
10429.81 469
10430.78 459
10431.74 413
10432.70 461
10433.67 438
10434.63 461
10435.60 466
10436.56 409
10437.53 423
10438.49 429
10439.45 451
10440.42 445
10441.38 426
10442.35 420
10443.31 463
10444.28 399
10445.24 425
10446.21 454
10447.17 405
10448.13 384
10449.10 428
10450.06 442
10451.03 447
10451.99 423
10452.96 376
10453.92 444
10454.89 450
10455.85 472
10456.82 435
10457.78 424
10458.75 459
10459.71 411
10460.68 408
10461.65 448
10462.61 451
10463.58 417
10464.54 455
10465.51 419
10466.47 394
10467.44 397
10468.40 365
10469.37 425
10470.34 429
10471.30 354
10472.27 403
10473.23 387
10474.20 368
10475.16 427
10476.13 452
10477.10 446
10478.06 410
10479.03 427
10480.00 400
10480.96 396
10481.93 459
10482.89 404
10483.86 386
10484.83 366
10485.79 422
10486.76 420
10487.73 430
10488.69 385
10489.66 371
10490.63 383
10491.59 403
10492.56 410
10493.53 415
10494.49 422
10495.46 468
10496.43 399
10497.39 393
10498.36 403
10499.33 412
10500.30 441
10501.26 406
10502.23 377
10503.20 351
10504.16 408
10505.13 408
10506.10 400
10507.07 391
10508.03 391
10509.00 409
10509.97 427
10510.94 419
10511.90 423
10512.87 386
10513.84 416
10514.81 407
10515.78 402
10516.74 401
10517.71 413
10518.68 402
10519.65 463
10520.62 393
10521.58 382
10522.55 405
10523.52 372
10524.49 404
10525.46 380
10526.42 391
10527.39 405
10528.36 406
10529.33 417
10530.30 418
10531.27 384
10532.24 389
10533.20 397
10534.17 402
10535.14 406
10536.11 412
10537.08 376
10538.05 384
10539.02 397
10539.99 461
10540.95 439
10541.92 425
10542.89 439
10543.86 439
10544.83 435
10545.80 437
10546.77 445
10547.74 420
10548.71 419
10549.68 432
10550.65 432
10551.62 457
10552.59 440
10553.56 485
10554.53 477
10555.49 452
10556.46 470
10557.43 502
10558.40 438
10559.37 405
10560.34 432
10561.31 476
10562.28 479
10563.25 456
10564.22 403
10565.19 419
10566.16 466
10567.13 491
10568.10 393
10569.07 427
10570.05 417
10571.02 438
10571.99 411
10572.96 391
10573.93 412
10574.90 399
10575.87 444
10576.84 444
10577.81 421
10578.78 402
10579.75 451
10580.72 420
10581.69 359
10582.66 406
10583.63 466
10584.61 485
10585.58 452
10586.55 424
10587.52 403
10588.49 464
10589.46 473
10590.43 429
10591.40 394
10592.38 459
10593.35 462
10594.32 471
10595.29 405
10596.26 417
10597.23 474
10598.20 478
10599.18 461
10600.15 424
10601.12 465
10602.09 447
10603.06 418
10604.03 438
10605.01 437
10605.98 418
10606.95 431
10607.92 458
10608.89 446
10609.87 421
10610.84 455
10611.81 396
10612.78 409
10613.76 428
10614.73 428
10615.70 466
10616.67 482
10617.65 450
10618.62 434
10619.59 407
10620.56 472
10621.54 467
10622.51 454
10623.48 439
10624.45 459
10625.43 451
10626.40 451
10627.37 474
10628.35 445
10629.32 421
10630.29 454
10631.27 449
10632.24 395
10633.21 433
10634.19 468
10635.16 426
10636.13 441
10637.11 489
10638.08 543
10639.05 524
10640.03 499
10641.00 494
10641.97 510
10642.95 529
10643.92 491
10644.89 502
10645.87 474
10646.84 434
10647.82 438
10648.79 466
10649.76 444
10650.74 508
10651.71 415
10652.69 403
10653.66 416
10654.63 459
10655.61 476
10656.58 419
10657.56 371
10658.53 396
10659.51 419
10660.48 442
10661.46 463
10662.43 456
10663.40 457
10664.38 436
10665.35 400
10666.33 455
10667.30 462
10668.28 438
10669.25 396
10670.23 403
10671.20 404
10672.18 381
10673.15 429
10674.13 442
10675.10 415
10676.08 447
10677.05 441
10678.03 427
10679.00 389
10679.98 446
10680.96 449
10681.93 485
10682.91 431
10683.88 441
10684.86 452
10685.83 399
10686.81 414
10687.78 399
10688.76 381
10689.74 376
10690.71 477
10691.69 409
10692.66 425
10693.64 426
10694.62 438
10695.59 410
10696.57 436
10697.54 395
10698.52 392
10699.50 363
10700.47 480
10701.45 451
10702.43 410
10703.40 403
10704.38 359
10705.36 403
10706.33 413
10707.31 413
10708.29 446
10709.26 444
10710.24 411
10711.22 407
10712.19 380
10713.17 440
10714.15 471
10715.12 447
10716.10 381
10717.08 402
10718.05 400
10719.03 404
10720.01 437
10720.99 439
10721.96 470
10722.94 432
10723.92 440
10724.90 466
10725.87 419
10726.85 399
10727.83 439
10728.81 418
10729.78 429
10730.76 397
10731.74 362
10732.72 393
10733.69 423
10734.67 391
10735.65 395
10736.63 396
10737.61 426
10738.58 474
10739.56 460
10740.54 429
10741.52 435
10742.50 425
10743.47 444
10744.45 406
10745.43 424
10746.41 397
10747.39 421
10748.37 438
10749.35 415
10750.32 424
10751.30 398
10752.28 373
10753.26 416
10754.24 447
10755.22 444
10756.20 433
10757.18 421
10758.15 396
10759.13 389
10760.11 433
10761.09 386
10762.07 384
10763.05 465
10764.03 502
10765.01 407
10765.99 458
10766.97 467
10767.95 493
10768.93 453
10769.91 435
10770.88 405
10771.86 429
10772.84 423
10773.82 418
10774.80 470
10775.78 469
10776.76 458
10777.74 452
10778.72 431
10779.70 422
10780.68 470
10781.66 481
10782.64 500
10783.62 456
10784.60 470
10785.58 487
10786.56 462
10787.54 489
10788.52 498
10789.50 495
10790.48 433
10791.47 493
10792.45 500
10793.43 440
10794.41 489
10795.39 454
10796.37 456
10797.35 426
10798.33 437
10799.31 455
10800.29 467
10801.27 483
10802.25 512
10803.23 482
10804.22 433
10805.20 462
10806.18 441
10807.16 440
10808.14 450
10809.12 425
10810.10 400
10811.08 439
10812.07 435
10813.05 427
10814.03 459
10815.01 444
10815.99 534
10816.97 508
10817.95 431
10818.94 516
10819.92 488
10820.90 465
10821.88 471
10822.86 509
10823.85 454
10824.83 447
10825.81 507
10826.79 455
10827.77 488
10828.76 498
10829.74 475
10830.72 512
10831.70 553
10832.68 479
10833.67 488
10834.65 479
10835.63 514
10836.61 557
10837.60 556
10838.58 509
10839.56 511
10840.55 452
10841.53 525
10842.51 517
10843.49 523
10844.48 553
10845.46 516
10846.44 581
10847.43 510
10848.41 503
10849.39 547
10850.37 537
10851.36 460
10852.34 479
10853.32 476
10854.31 484
10855.29 477
10856.27 498
10857.26 571
10858.24 580
10859.22 564
10860.21 519
10861.19 564
10862.18 542
10863.16 518
10864.14 475
10865.13 517
10866.11 579
10867.09 569
10868.08 560
10869.06 565
10870.05 567
10871.03 556
10872.01 505
10873.00 522
10873.98 530
10874.97 575
10875.95 589
10876.94 548
10877.92 584
10878.90 567
10879.89 587
10880.87 547
10881.86 625
10882.84 603
10883.83 586
10884.81 595
10885.80 617
10886.78 583
10887.77 625
10888.75 629
10889.74 645
10890.72 603
10891.71 635
10892.69 619
10893.68 626
10894.66 606
10895.65 638
10896.63 581
10897.62 563
10898.60 638
10899.59 621
10900.57 676
10901.56 695
10902.54 722
10903.53 703
10904.52 686
10905.50 661
10906.49 652
10907.47 649
10908.46 665
10909.44 685
10910.43 734
10911.42 706
10912.40 700
10913.39 768
10914.37 696
10915.36 755
10916.35 677
10917.33 774
10918.32 789
10919.31 736
10920.29 713
10921.28 753
10922.26 805
10923.25 761
10924.24 764
10925.22 761
10926.21 693
10927.20 756
10928.18 745
10929.17 822
10930.16 845
10931.14 850
10932.13 800
10933.12 789
10934.10 775
10935.09 739
10936.08 790
10937.07 780
10938.05 802
10939.04 811
10940.03 820
10941.01 851
10942.00 899
10942.99 917
10943.98 820
10944.96 815
10945.95 839
10946.94 861
10947.93 882
10948.91 905
10949.90 882
10950.89 904
10951.88 967
10952.86 1002
10953.85 1045
10954.84 1071
10955.83 1123
10956.82 1177
10957.80 1216
10958.79 1267
10959.78 1296
10960.77 1348
10961.76 1264
10962.75 1183
10963.73 1223
10964.72 1252
10965.71 1128
10966.70 1092
10967.69 1028
10968.68 962
10969.66 998
10970.65 983
10971.64 935
10972.63 930
10973.62 946
10974.61 956
10975.60 950
10976.58 911
10977.57 933
10978.56 934
10979.55 982
10980.54 917
10981.53 921
10982.52 965
10983.51 959
10984.50 980
10985.49 947
10986.48 968
10987.47 1013
10988.45 1023
10989.44 1019
10990.43 996
10991.42 984
10992.41 1087
10993.40 1143
10994.39 1187
10995.38 1220
10996.37 1313
10997.36 1449
10998.35 1570
10999.34 1656
11000.33 1696
11001.32 1760
11002.31 1684
11003.30 1559
11004.29 1514
11005.28 1423
11006.27 1378
11007.26 1165
11008.25 1136
11009.24 968
11010.23 1003
11011.22 968
11012.21 1003
11013.20 935
11014.19 963
11015.18 857
11016.18 814
11017.17 879
11018.16 864
11019.15 917
11020.14 858
11021.13 924
11022.12 822
11023.11 809
11024.10 805
11025.09 799
11026.08 746
11027.08 802
11028.07 790
11029.06 772
11030.05 835
11031.04 799
11032.03 767
11033.02 741
11034.01 765
11035.01 822
11036.00 809
11036.99 783
11037.98 786
11038.97 723
11039.96 753
11040.96 748
11041.95 785
11042.94 789
11043.93 761
11044.92 803
11045.92 710
11046.91 765
11047.90 728
11048.89 721
11049.88 742
11050.88 730
11051.87 653
11052.86 639
11053.85 684
11054.85 658
11055.84 608
11056.83 604
11057.82 677
11058.82 680
11059.81 670
11060.80 626
11061.79 658
11062.79 614
11063.78 671
11064.77 708
11065.76 663
11066.76 633
11067.75 665
11068.74 659
11069.74 620
11070.73 642
11071.72 686
11072.72 635
11073.71 678
11074.70 663
11075.70 685
11076.69 701
11077.68 704
11078.68 641
11079.67 672
11080.66 673
11081.66 669
11082.65 624
11083.64 622
11084.64 648
11085.63 653
11086.62 669
11087.62 616
11088.61 637
11089.61 658
11090.60 619
11091.59 632
11092.59 578
11093.58 605
11094.58 604
11095.57 586
11096.57 534
11097.56 635
11098.55 601
11099.55 625
11100.54 576
11101.54 555
11102.53 619
11103.53 657
11104.52 585
11105.52 645
11106.51 590
11107.51 605
11108.50 569
11109.49 593
11110.49 571
11111.48 564
11112.48 599
11113.47 566
11114.47 560
11115.46 529
11116.46 508
11117.46 527
11118.45 528
11119.45 529
11120.44 506
11121.44 515
11122.43 568
11123.43 561
11124.42 549
11125.42 603
11126.41 568
11127.41 583
11128.41 521
11129.40 521
11130.40 533
11131.39 532
11132.39 554
11133.38 542
11134.38 554
11135.38 537
11136.37 507
11137.37 556
11138.36 555
11139.36 539
11140.36 564
11141.35 543
11142.35 555
11143.35 487
11144.34 559
11145.34 506
11146.34 520
11147.33 480
11148.33 509
11149.32 466
11150.32 526
11151.32 514
11152.31 469
11153.31 467
11154.31 487
11155.31 498
11156.30 460
11157.30 498
11158.30 483
11159.29 539
11160.29 471
11161.29 507
11162.28 509
11163.28 477
11164.28 547
11165.28 521
11166.27 538
11167.27 519
11168.27 493
11169.27 515
11170.26 534
11171.26 515
11172.26 519
11173.26 483
11174.25 555
11175.25 519
11176.25 567
11177.25 514
11178.25 515
11179.24 529
11180.24 519
11181.24 522
11182.24 527
11183.24 503
11184.23 496
11185.23 496
11186.23 538
11187.23 469
11188.23 507
11189.23 576
11190.22 521
11191.22 440
11192.22 534
11193.22 509
11194.22 489
11195.22 548
11196.22 525
11197.21 547
11198.21 512
11199.21 501
11200.21 558
11201.21 547
11202.21 475
11203.21 452
11204.21 521
11205.21 530
11206.21 493
11207.21 488
11208.20 509
11209.20 493
11210.20 551
11211.20 501
11212.20 506
11213.20 442
11214.20 495
11215.20 499
11216.20 527
11217.20 487
11218.20 495
11219.20 528
11220.20 465
11221.20 557
11222.20 486
11223.20 430
11224.20 438
11225.20 504
11226.20 433
11227.20 447
11228.20 422
11229.20 488
11230.20 438
11231.20 440
11232.20 434
11233.20 421
11234.20 449
11235.20 456
11236.20 480
11237.20 515
11238.20 469
11239.20 485
11240.20 449
11241.20 460
11242.21 470
11243.21 487
11244.21 457
11245.21 501
11246.21 489
11247.21 449
11248.21 505
11249.21 433
11250.21 462
11251.21 411
11252.22 429
11253.22 449
11254.22 429
11255.22 411
11256.22 435
11257.22 395
11258.22 432
11259.23 404
11260.23 451
11261.23 471
11262.23 498
11263.23 432
11264.23 443
11265.24 373
11266.24 432
11267.24 507
11268.24 437
11269.24 483
11270.25 467
11271.25 471
11272.25 488
11273.25 476
11274.25 457
11275.26 463
11276.26 468
11277.26 465
11278.26 476
11279.27 475
11280.27 425
11281.27 466
11282.27 493
11283.28 429
11284.28 424
11285.28 487
11286.28 484
11287.29 509
11288.29 477
11289.29 451
11290.29 454
11291.30 453
11292.30 444
11293.30 436
11294.31 405
11295.31 419
11296.31 430
11297.32 447
11298.32 469
11299.32 411
11300.33 431
11301.33 468
11302.33 455
11303.34 438
11304.34 436
11305.34 471
11306.35 440
11307.35 509
11308.35 442
11309.36 521
11310.36 528
11311.37 558
11312.37 557
11313.37 581
11314.38 542
11315.38 526
11316.39 587
11317.39 538
11318.39 458
11319.40 491
11320.40 458
11321.41 485
11322.41 496
11323.42 483
11324.42 425
11325.42 395
11326.43 459
11327.43 436
11328.44 401
11329.44 416
11330.45 474
11331.45 501
11332.46 426
11333.46 392
11334.47 434
11335.47 433
11336.48 430
11337.48 413
11338.49 428
11339.49 421
11340.50 414
11341.50 417
11342.51 394
11343.51 408
11344.52 393
11345.52 444
11346.53 439
11347.53 430
11348.54 402
11349.55 403
11350.55 425
11351.56 398
11352.56 414
11353.57 422
11354.57 449
11355.58 445
11356.59 454
11357.59 422
11358.60 393
11359.60 372
11360.61 411
11361.62 491
11362.62 447
11363.63 448
11364.63 458
11365.64 422
11366.65 394
11367.65 384
11368.66 375
11369.67 371
11370.67 413
11371.68 408
11372.69 404
11373.69 413
11374.70 418
11375.71 380
11376.71 342
11377.72 428
11378.73 425
11379.73 457
11380.74 429
11381.75 438
11382.75 429
11383.76 473
11384.77 385
11385.78 389
11386.78 415
11387.79 385
11388.80 402
11389.80 410
11390.81 390
11391.82 440
11392.83 411
11393.83 370
11394.84 416
11395.85 402
11396.86 397
11397.86 402
11398.87 366
11399.88 393
11400.89 413
11401.90 416
11402.90 393
11403.91 391
11404.92 399
11405.93 404
11406.94 411
11407.94 406
11408.95 381
11409.96 408
11410.97 421
11411.98 410
11412.99 442
11413.99 398
11415.00 408
11416.01 405
11417.02 400
11418.03 443
11419.04 426
11420.04 408
11421.05 423
11422.06 360
11423.07 441
11424.08 403
11425.09 419
11426.10 407
11427.11 416
11428.12 368
11429.13 430
11430.13 438
11431.14 377
11432.15 400
11433.16 353
11434.17 380
11435.18 466
11436.19 433
11437.20 405
11438.21 414
11439.22 421
11440.23 435
11441.24 379
11442.25 365
11443.26 389
11444.27 435
11445.28 370
11446.29 353
11447.30 389
11448.31 388
11449.32 456
11450.33 432
11451.34 417
11452.35 366
11453.36 404
11454.37 362
11455.38 403
11456.39 390
11457.40 377
11458.41 385
11459.42 395
11460.43 412
11461.44 446
11462.45 436
11463.46 367
11464.47 422
11465.48 448
11466.49 426
11467.50 381
11468.51 425
11469.52 396
11470.54 406
11471.55 418
11472.56 472
11473.57 409
11474.58 410
11475.59 419
11476.60 386
11477.61 398
11478.62 413
11479.64 415
11480.65 384
11481.66 412
11482.67 382
11483.68 429
11484.69 390
11485.70 394
11486.72 391
11487.73 391
11488.74 399
11489.75 421
11490.76 386
11491.77 402
11492.79 437
11493.80 399
11494.81 395
11495.82 395
11496.83 409
11497.85 413
11498.86 417
11499.87 444
11500.88 428
11501.90 399
11502.91 378
11503.92 379
11504.93 369
11505.95 403
11506.96 357
11507.97 357
11508.98 361
11510.00 391
11511.01 370
11512.02 410
11513.03 372
11514.05 397
11515.06 365
11516.07 404
11517.09 431
11518.10 400
11519.11 361
11520.12 365
11521.14 376
11522.15 425
11523.16 390
11524.18 396
11525.19 396
11526.20 398
11527.22 427
11528.23 413
11529.24 386
11530.26 382
11531.27 398
11532.28 402
11533.30 426
11534.31 381
11535.33 412
11536.34 386
11537.35 392
11538.37 367
11539.38 383
11540.40 422
11541.41 408
11542.42 441
11543.44 374
11544.45 387
11545.47 395
11546.48 444
11547.49 420
11548.51 412
11549.52 417
11550.54 418
11551.55 409
11552.57 434
11553.58 397
11554.60 388
11555.61 401
11556.63 406
11557.64 429
11558.65 414
11559.67 436
11560.68 439
11561.70 429
11562.71 456
11563.73 451
11564.74 442
11565.76 466
11566.77 509
11567.79 509
11568.81 427
11569.82 461
11570.84 440
11571.85 464
11572.87 483
11573.88 460
11574.90 445
11575.91 434
11576.93 454
11577.94 448
11578.96 422
11579.98 427
11580.99 379
11582.01 446
11583.02 436
11584.04 438
11585.05 480
11586.07 504
11587.09 459
11588.10 499
11589.12 482
11590.14 476
11591.15 472
11592.17 454
11593.18 450
11594.20 507
11595.22 490
11596.23 479
11597.25 549
11598.27 528
11599.28 580
11600.30 664
11601.32 657
11602.33 607
11603.35 734
11604.37 726
11605.38 693
11606.40 688
11607.42 687
11608.43 707
11609.45 638
11610.47 564
11611.49 602
11612.50 507
11613.52 479
11614.54 522
11615.55 464
11616.57 450
11617.59 459
11618.61 503
11619.62 439
11620.64 479
11621.66 464
11622.68 489
11623.69 446
11624.71 444
11625.73 436
11626.75 415
11627.77 438
11628.78 429
11629.80 419
11630.82 489
11631.84 473
11632.85 407
11633.87 427
11634.89 382
11635.91 427
11636.93 421
11637.95 391
11638.96 385
11639.98 405
11641.00 467
11642.02 455
11643.04 377
11644.06 429
11645.07 387
11646.09 447
11647.11 393
11648.13 360
11649.15 412
11650.17 397
11651.19 431
11652.21 402
11653.23 419
11654.24 389
11655.26 428
11656.28 399
11657.30 445
11658.32 391
11659.34 393
11660.36 416
11661.38 403
11662.40 331
11663.42 359
11664.44 403
11665.46 420
11666.48 391
11667.49 406
11668.51 362
11669.53 376
11670.55 460
11671.57 443
11672.59 404
11673.61 431
11674.63 425
11675.65 390
11676.67 399
11677.69 418
11678.71 423
11679.73 477
11680.75 433
11681.77 436
11682.79 399
11683.81 437
11684.83 459
11685.85 382
11686.88 394
11687.90 421
11688.92 436
11689.94 419
11690.96 404
11691.98 436
11693.00 426
11694.02 423
11695.04 437
11696.06 402
11697.08 437
11698.10 403
11699.12 464
11700.14 439
11701.17 456
11702.19 451
11703.21 460
11704.23 442
11705.25 455
11706.27 433
11707.29 437
11708.31 402
11709.34 365
11710.36 438
11711.38 420
11712.40 378
11713.42 425
11714.44 395
11715.46 424
11716.49 454
11717.51 449
11718.53 418
11719.55 393
11720.57 440
11721.60 441
11722.62 459
11723.64 428
11724.66 404
11725.68 395
11726.71 376
11727.73 403
11728.75 446
11729.77 417
11730.80 444
11731.82 392
11732.84 358
11733.86 409
11734.88 403
11735.91 468
11736.93 441
11737.95 390
11738.98 419
11740.00 480
11741.02 392
11742.04 411
11743.07 431
11744.09 489
11745.11 457
11746.14 413
11747.16 415
11748.18 403
11749.20 444
11750.23 365
11751.25 426
11752.27 437
11753.30 475
11754.32 406
11755.34 408
11756.37 425
11757.39 471
11758.41 428
11759.44 444
11760.46 412
11761.49 418
11762.51 395
11763.53 451
11764.56 449
11765.58 395
11766.60 398
11767.63 411
11768.65 421
11769.68 376
11770.70 454
11771.72 405
11772.75 461
11773.77 450
11774.80 442
11775.82 374
11776.85 414
11777.87 425
11778.90 440
11779.92 430
11780.94 416
11781.97 461
11782.99 425
11784.02 472
11785.04 416
11786.07 417
11787.09 422
11788.12 453
11789.14 419
11790.17 450
11791.19 429
11792.22 438
11793.24 445
11794.27 410
11795.29 436
11796.32 413
11797.34 472
11798.37 434
11799.39 429
11800.42 437
11801.44 456
11802.47 443
11803.49 497
11804.52 409
11805.55 460
11806.57 469
11807.60 464
11808.62 438
11809.65 427
11810.67 445
11811.70 504
11812.73 454
11813.75 487
11814.78 455
11815.80 408
11816.83 424
11817.86 451
11818.88 439
11819.91 467
11820.94 526
11821.96 489
11822.99 457
11824.01 446
11825.04 469
11826.07 448
11827.09 410
11828.12 428
11829.15 486
11830.17 501
11831.20 474
11832.23 447
11833.25 434
11834.28 500
11835.31 520
11836.33 508
11837.36 437
11838.39 476
11839.42 449
11840.44 448
11841.47 466
11842.50 504
11843.52 520
11844.55 509
11845.58 486
11846.61 472
11847.63 535
11848.66 578
11849.69 574
11850.72 485
11851.74 476
11852.77 516
11853.80 583
11854.83 569
11855.85 487
11856.88 494
11857.91 542
11858.94 547
11859.97 576
11860.99 562
11862.02 512
11863.05 550
11864.08 560
11865.11 551
11866.13 550
11867.16 560
11868.19 584
11869.22 529
11870.25 497
11871.28 564
11872.30 625
11873.33 635
11874.36 629
11875.39 593
11876.42 573
11877.45 606
11878.48 601
11879.51 564
11880.53 605
11881.56 584
11882.59 630
11883.62 637
11884.65 633
11885.68 550
11886.71 636
11887.74 683
11888.77 665
11889.80 718
11890.83 666
11891.85 633
11892.88 588
11893.91 670
11894.94 692
11895.97 760
11897.00 751
11898.03 822
11899.06 807
11900.09 771
11901.12 790
11902.15 827
11903.18 844
11904.21 817
11905.24 808
11906.27 799
11907.30 736
11908.33 796
11909.36 736
11910.39 713
11911.42 768
11912.45 649
11913.48 701
11914.51 692
11915.54 664
11916.57 721
11917.60 756
11918.63 759
11919.66 723
11920.69 704
11921.73 660
11922.76 713
11923.79 731
11924.82 708
11925.85 787
11926.88 886
11927.91 933
11928.94 1019
11929.97 1028
11931.00 1034
11932.03 1115
11933.07 1112
11934.10 1096
11935.13 1102
11936.16 1066
11937.19 931
11938.22 914
11939.25 813
11940.28 762
11941.32 794
11942.35 782
11943.38 759
11944.41 738
11945.44 676
11946.47 693
11947.51 701
11948.54 666
11949.57 621
11950.60 663
11951.63 710
11952.66 707
11953.70 649
11954.73 637
11955.76 577
11956.79 633
11957.83 647
11958.86 642
11959.89 602
11960.92 571
11961.95 613
11962.99 618
11964.02 650
11965.05 635
11966.08 711
11967.12 620
11968.15 664
11969.18 665
11970.22 607
11971.25 638
11972.28 680
11973.31 619
11974.35 641
11975.38 630
11976.41 626
11977.45 660
11978.48 635
11979.51 612
11980.55 585
11981.58 632
11982.61 677
11983.64 691
11984.68 594
11985.71 621
11986.75 602
11987.78 644
11988.81 653
11989.85 621
11990.88 657
11991.91 616
11992.95 651
11993.98 652
11995.01 641
11996.05 599
11997.08 598
11998.12 607
11999.15 649
12000.18 638
12001.22 589
12002.25 632
12003.29 630
12004.32 613
12005.35 604
12006.39 643
12007.42 619
12008.46 700
12009.49 643
12010.53 661
12011.56 653
12012.60 734
12013.63 678
12014.67 629
12015.70 669
12016.73 709
12017.77 715
12018.80 715
12019.84 636
12020.87 638
12021.91 676
12022.94 707
12023.98 675
12025.01 674
12026.05 696
12027.08 702
12028.12 673
12029.15 636
12030.19 700
12031.23 644
12032.26 650
12033.30 633
12034.33 607
12035.37 631
12036.40 681
12037.44 694
12038.47 640
12039.51 629
12040.55 609
12041.58 630
12042.62 641
12043.65 659
12044.69 599
12045.73 645
12046.76 651
12047.80 612
12048.83 659
12049.87 656
12050.91 578
12051.94 594
12052.98 700
12054.01 712
12055.05 629
12056.09 689
12057.12 668
12058.16 666
12059.20 682
12060.23 682
12061.27 705
12062.31 642
12063.34 703
12064.38 674
12065.42 605
12066.45 663
12067.49 721
12068.53 715
12069.57 687
12070.60 649
12071.64 669
12072.68 722
12073.71 698
12074.75 667
12075.79 663
12076.83 709
12077.86 723
12078.90 715
12079.94 707
12080.98 662
12082.01 703
12083.05 719
12084.09 682
12085.13 692
12086.16 689
12087.20 729
12088.24 801
12089.28 694
12090.32 662
12091.35 707
12092.39 767
12093.43 742
12094.47 683
12095.51 752
12096.54 799
12097.58 736
12098.62 797
12099.66 831
12100.70 915
12101.74 939
12102.77 871
12103.81 843
12104.85 946
12105.89 966
12106.93 1011
12107.97 975
12109.01 884
12110.04 891
12111.08 774
12112.12 742
12113.16 685
12114.20 672
12115.24 663
12116.28 644
12117.32 646
12118.36 647
12119.39 680
12120.43 599
12121.47 580
12122.51 582
12123.55 598
12124.59 585
12125.63 644
12126.67 597
12127.71 576
12128.75 545
12129.79 540
12130.83 565
12131.87 594
12132.91 559
12133.95 514
12134.99 539
12136.03 572
12137.07 544
12138.11 554
12139.15 576
12140.19 586
12141.23 567
12142.27 544
12143.31 590
12144.35 544
12145.39 526
12146.43 547
12147.47 527
12148.51 579
12149.55 569
12150.59 515
12151.63 515
12152.67 511
12153.71 483
12154.75 499
12155.79 523
12156.83 550
12157.88 500
12158.92 542
12159.96 531
12161.00 526
12162.04 539
12163.08 527
12164.12 479
12165.16 486
12166.20 538
12167.24 507
12168.29 544
12169.33 500
12170.37 522
12171.41 498
12172.45 509
12173.49 537
12174.53 552
12175.58 556
12176.62 540
12177.66 511
12178.70 506
12179.74 523
12180.78 503
12181.83 475
12182.87 520
12183.91 530
12184.95 560
12185.99 468
12187.04 486
12188.08 517
12189.12 498
12190.16 534
12191.20 571
12192.25 543
12193.29 464
12194.33 520
12195.37 517
12196.42 519
12197.46 463
12198.50 507
12199.54 508
12200.59 534
12201.63 502
12202.67 497
12203.72 481
12204.76 515
12205.80 511
12206.84 530
12207.89 517
12208.93 527
12209.97 492
12211.02 484
12212.06 501
12213.10 449
12214.15 526
12215.19 513
12216.23 545
12217.28 469
12218.32 447
12219.36 501
12220.41 532
12221.45 503
12222.49 476
12223.54 513
12224.58 506
12225.62 464
12226.67 446
12227.71 473
12228.76 472
12229.80 513
12230.84 491
12231.89 428
12232.93 449
12233.98 457
12235.02 511
12236.06 455
12237.11 430
12238.15 470
12239.20 492
12240.24 416
12241.29 460
12242.33 450
12243.37 521
12244.42 472
12245.46 433
12246.51 457
12247.55 453
12248.60 538
12249.64 516
12250.69 469
12251.73 486
12252.78 436
12253.82 367
12254.87 431
12255.91 451
12256.96 453
12258.00 413
12259.05 408
12260.09 405
12261.14 452
12262.18 434
12263.23 450
12264.27 461
12265.32 427
12266.36 415
12267.41 446
12268.45 438
12269.50 415
12270.55 396
12271.59 379
12272.64 382
12273.68 399
12274.73 468
12275.77 475
12276.82 452
12277.87 462
12278.91 443
12279.96 448
12281.00 450
12282.05 421
12283.10 402
12284.14 429
12285.19 496
12286.24 467
12287.28 392
12288.33 412
12289.38 393
12290.42 396
12291.47 411
12292.51 463
12293.56 462
12294.61 417
12295.65 435
12296.70 471
12297.75 425
12298.80 421
12299.84 440
12300.89 478
12301.94 406
12302.98 460
12304.03 430
12305.08 416
12306.12 434
12307.17 409
12308.22 457
12309.27 437
12310.31 400
12311.36 447
12312.41 403
12313.46 375
12314.50 443
12315.55 383
12316.60 390
12317.65 463
12318.69 422
12319.74 420
12320.79 394
12321.84 371
12322.88 434
12323.93 427
12324.98 446
12326.03 416
12327.08 463
12328.12 415
12329.17 420
12330.22 384
12331.27 379
12332.32 397
12333.37 420
12334.41 431
12335.46 383
12336.51 393
12337.56 416
12338.61 440
12339.66 416
12340.71 422
12341.75 423
12342.80 442
12343.85 467
12344.90 436
12345.95 411
12347.00 420
12348.05 418
12349.10 383
12350.15 400
12351.19 399
12352.24 431
12353.29 442
12354.34 444
12355.39 417
12356.44 421
12357.49 442
12358.54 435
12359.59 410
12360.64 396
12361.69 476
12362.74 468
12363.79 421
12364.84 377
12365.89 455
12366.94 470
12367.99 428
12369.04 391
12370.09 380
12371.14 458
12372.18 426
12373.24 424
12374.29 441
12375.34 425
12376.39 437
12377.44 385
12378.49 410
12379.54 424
12380.59 430
12381.64 433
12382.69 411
12383.74 443
12384.79 468
12385.84 459
12386.89 456
12387.94 395
12388.99 416
12390.04 467
12391.09 433
12392.14 402
12393.19 420
12394.24 444
12395.30 390
12396.35 384
12397.40 416
12398.45 444
12399.50 420
12400.55 423
12401.60 423
12402.65 429
12403.70 461
12404.76 456
12405.81 491
12406.86 486
12407.91 461
12408.96 445
12410.01 438
12411.07 372
12412.12 453
12413.17 452
12414.22 461
12415.27 485
12416.32 415
12417.38 422
12418.43 482
12419.48 443
12420.53 434
12421.58 459
12422.64 466
12423.69 442
12424.74 418
12425.79 412
12426.84 463
12427.90 453
12428.95 457
12430.00 442
12431.05 478
12432.11 472
12433.16 470
12434.21 453
12435.26 466
12436.32 453
12437.37 497
12438.42 495
12439.48 451
12440.53 437
12441.58 470
12442.63 462
12443.69 467
12444.74 426
12445.79 463
12446.85 490
12447.90 458
12448.95 478
12450.01 471
12451.06 495
12452.11 444
12453.17 445
12454.22 425
12455.27 484
12456.33 498
12457.38 529
12458.43 456
12459.49 472
12460.54 512
12461.60 542
12462.65 448
12463.70 506
12464.76 522
12465.81 530
12466.86 540
12467.92 527
12468.97 563
12470.03 616
12471.08 577
12472.14 607
12473.19 665
12474.24 710
12475.30 794
12476.35 840
12477.41 803
12478.46 816
12479.52 851
12480.57 859
12481.63 790
12482.68 756
12483.73 673
12484.79 664
12485.84 647
12486.90 569
12487.95 544
12489.01 584
12490.06 561
12491.12 536
12492.17 519
12493.23 525
12494.28 520
12495.34 490
12496.39 509
12497.45 489
12498.51 475
12499.56 481
12500.62 470
12501.67 476
12502.73 481
12503.78 492
12504.84 470
12505.89 436
12506.95 501
12508.01 558
12509.06 480
12510.12 427
12511.17 453
12512.23 456
12513.28 447
12514.34 492
12515.40 449
12516.45 420
12517.51 436
12518.56 445
12519.62 472
12520.68 464
12521.73 430
12522.79 457
12523.85 452
12524.90 475
12525.96 480
12527.02 492
12528.07 413
12529.13 435
12530.19 444
12531.24 446
12532.30 489
12533.36 464
12534.41 443
12535.47 431
12536.53 488
12537.58 493
12538.64 458
12539.70 466
12540.75 501
12541.81 463
12542.87 508
12543.93 553
12544.98 484
12546.04 471
12547.10 451
12548.16 505
12549.21 489
12550.27 444
12551.33 492
12552.39 498
12553.44 551
12554.50 550
12555.56 582
12556.62 595
12557.67 574
12558.73 567
12559.79 572
12560.85 572
12561.91 518
12562.96 558
12564.02 563
12565.08 528
12566.14 493
12567.20 462
12568.26 457
12569.31 479
12570.37 511
12571.43 540
12572.49 477
12573.55 478
12574.61 534
12575.66 466
12576.72 504
12577.78 496
12578.84 479
12579.90 492
12580.96 442
12582.02 446
12583.08 494
12584.13 430
12585.19 436
12586.25 514
12587.31 480
12588.37 449
12589.43 432
12590.49 424
12591.55 459
12592.61 492
12593.67 440
12594.73 437
12595.79 424
12596.85 461
12597.91 445
12598.96 465
12600.02 460
12601.08 426
12602.14 400
12603.20 461
12604.26 441
12605.32 424
12606.38 406
12607.44 420
12608.50 452
12609.56 461
12610.62 470
12611.68 444
12612.74 420
12613.80 464
12614.86 433
12615.92 464
12616.98 477
12618.04 478
12619.10 463
12620.17 433
12621.23 416
12622.29 426
12623.35 461
12624.41 456
12625.47 460
12626.53 414
12627.59 410
12628.65 417
12629.71 419
12630.77 402
12631.83 426
12632.89 466
12633.96 428
12635.02 463
12636.08 411
12637.14 470
12638.20 430
12639.26 396
12640.32 440
12641.38 436
12642.45 470
12643.51 407
12644.57 367
12645.63 402
12646.69 442
12647.75 437
12648.81 420
12649.88 397
12650.94 399
12652.00 440
12653.06 419
12654.12 418
12655.19 436
12656.25 415
12657.31 402
12658.37 451
12659.43 415
12660.50 438
12661.56 385
12662.62 449
12663.68 413
12664.75 430
12665.81 416
12666.87 407
12667.93 419
12668.99 387
12670.06 411
12671.12 444
12672.18 426
12673.25 411
12674.31 399
12675.37 388
12676.43 363
12677.50 389
12678.56 401
12679.62 393
12680.69 390
12681.75 375
12682.81 392
12683.87 391
12684.94 387
12686.00 410
12687.06 383
12688.13 427
12689.19 371
12690.25 405
12691.32 371
12692.38 369
12693.45 396
12694.51 452
12695.57 450
12696.64 446
12697.70 440
12698.76 433
12699.83 450
12700.89 424
12701.95 424
12703.02 451
12704.08 422
12705.15 410
12706.21 430
12707.28 435
12708.34 391
12709.40 441
12710.47 438
12711.53 450
12712.60 415
12713.66 400
12714.73 426
12715.79 401
12716.85 412
12717.92 420
12718.98 421
12720.05 414
12721.11 373
12722.18 383
12723.24 375
12724.31 403
12725.37 431
12726.44 441
12727.50 388
12728.57 426
12729.63 414
12730.70 412
12731.76 412
12732.83 435
12733.89 408
12734.96 426
12736.02 382
12737.09 425
12738.15 424
12739.22 403
12740.29 400
12741.35 412
12742.42 413
12743.48 423
12744.55 416
12745.61 367
12746.68 413
12747.74 380
12748.81 391
12749.88 385
12750.94 416
12752.01 373
12753.07 410
12754.14 418
12755.21 380
12756.27 376
12757.34 409
12758.41 429
12759.47 424
12760.54 432
12761.60 442
12762.67 483
12763.74 393
12764.80 384
12765.87 380
12766.94 396
12768.00 429
12769.07 398
12770.14 371
12771.20 367
12772.27 385
12773.34 348
12774.40 384
12775.47 361
12776.54 399
12777.61 371
12778.67 393
12779.74 389
12780.81 391
12781.87 381
12782.94 378
12784.01 399
12785.08 374
12786.14 340
12787.21 373
12788.28 406
12789.35 403
12790.41 372
12791.48 377
12792.55 421
12793.62 420
12794.69 345
12795.75 356
12796.82 402
12797.89 397
12798.96 411
12800.02 395
12801.09 375
12802.16 404
12803.23 409
12804.30 372
12805.37 357
12806.43 379
12807.50 397
12808.57 389
12809.64 424
12810.71 370
12811.78 395
12812.84 416
12813.91 457
12814.98 420
12816.05 390
12817.12 404
12818.19 401
12819.26 383
12820.33 385
12821.39 378
12822.46 428
12823.53 435
12824.60 442
12825.67 355
12826.74 382
12827.81 378
12828.88 401
12829.95 372
12831.02 385
12832.09 395
12833.16 408
12834.22 411
12835.29 347
12836.36 345
12837.43 426
12838.50 425
12839.57 408
12840.64 361
12841.71 386
12842.78 368
12843.85 367
12844.92 326
12845.99 373
12847.06 359
12848.13 343
12849.20 421
12850.27 410
12851.34 350
12852.41 383
12853.48 360
12854.55 369
12855.62 412
12856.69 366
12857.76 332
12858.83 350
12859.90 334
12860.97 343
12862.05 318
12863.12 371
12864.19 318
12865.26 332
12866.33 376
12867.40 365
12868.47 409
12869.54 405
12870.61 375
12871.68 347
12872.75 366
12873.82 437
12874.90 410
12875.97 331
12877.04 377
12878.11 391
12879.18 385
12880.25 394
12881.32 415
12882.40 367
12883.47 315
12884.54 331
12885.61 375
12886.68 354
12887.75 342
12888.82 342
12889.90 372
12890.97 328
12892.04 360
12893.11 364
12894.18 326
12895.26 367
12896.33 354
12897.40 367
12898.47 357
12899.54 328
12900.62 384
12901.69 367
12902.76 356
12903.83 326
12904.91 318
12905.98 315
12907.05 307
12908.12 345
12909.20 398
12910.27 348
12911.34 355
12912.41 353
12913.49 366
12914.56 352
12915.63 328
12916.71 363
12917.78 342
12918.85 337
12919.92 333
12921.00 330
12922.07 346
12923.14 338
12924.22 378
12925.29 366
12926.36 396
12927.44 368
12928.51 337
12929.58 385
12930.66 320
12931.73 379
12932.80 355
12933.88 354
12934.95 342
12936.02 362
12937.10 367
12938.17 366
12939.25 352
12940.32 368
12941.39 379
12942.47 389
12943.54 363
12944.62 327
12945.69 335
12946.76 332
12947.84 333
12948.91 357
12949.99 347
12951.06 383
12952.14 365
12953.21 378
12954.28 354
12955.36 362
12956.43 329
12957.51 334
12958.58 350
12959.66 356
12960.73 381
12961.81 385
12962.88 328
12963.96 353
12965.03 393
12966.11 316
12967.18 327
12968.26 360
12969.33 338
12970.41 317
12971.48 321
12972.56 350
12973.63 366
12974.71 359
12975.78 310
12976.86 353
12977.93 342
12979.01 384
12980.08 378
12981.16 368
12982.23 407
12983.31 385
12984.39 360
12985.46 333
12986.54 350
12987.61 351
12988.69 369
12989.77 381
12990.84 399
12991.92 374
12992.99 417
12994.07 401
12995.15 399
12996.22 366
12997.30 352
12998.37 372
12999.45 379
13000.53 379
13001.60 365
13002.68 332
13003.76 365
13004.83 375
13005.91 343
13006.99 322
13008.06 338
13009.14 396
13010.22 373
13011.29 373
13012.37 374
13013.45 399
13014.52 352
13015.60 356
13016.68 368
13017.75 400
13018.83 356
13019.91 364
13020.99 349
13022.06 344
13023.14 355
13024.22 364
13025.30 409
13026.37 367
13027.45 372
13028.53 399
13029.61 384
13030.68 356
13031.76 366
13032.84 386
13033.92 346
13034.99 363
13036.07 358
13037.15 348
13038.23 351
13039.31 369
13040.38 385
13041.46 360
13042.54 398
13043.62 404
13044.70 350
13045.77 338
13046.85 353
13047.93 340
13049.01 377
13050.09 355
13051.17 361
13052.24 337
13053.32 353
13054.40 343
13055.48 351
13056.56 361
13057.64 344
13058.72 353
13059.80 356
13060.87 377
13061.95 348
13063.03 408
13064.11 364
13065.19 356
13066.27 355
13067.35 357
13068.43 343
13069.51 376
13070.59 343
13071.67 339
13072.74 347
13073.82 310
13074.90 340
13075.98 352
13077.06 398
13078.14 367
13079.22 345
13080.30 364
13081.38 391
13082.46 389
13083.54 350
13084.62 334
13085.70 339
13086.78 391
13087.86 383
13088.94 387
13090.02 359
13091.10 363
13092.18 303
13093.26 335
13094.34 377
13095.42 341
13096.50 346
13097.58 377
13098.66 355
13099.74 386
13100.82 388
13101.90 377
13102.98 360
13104.07 367
13105.15 397
13106.23 356
13107.31 394
13108.39 377
13109.47 355
13110.55 398
13111.63 370
13112.71 379
13113.79 349
13114.87 366
13115.96 370
13117.04 363
13118.12 405
13119.20 391
13120.28 365
13121.36 330
13122.44 370
13123.52 366
13124.61 352
13125.69 358
13126.77 361
13127.85 372
13128.93 388
13130.01 367
13131.10 339
13132.18 383
13133.26 414
13134.34 308
13135.42 341
13136.51 367
13137.59 386
13138.67 359
13139.75 315
13140.83 339
13141.92 336
13143.00 382
13144.08 354
13145.16 339
13146.25 353
13147.33 343
13148.41 372
13149.49 357
13150.58 373
13151.66 379
13152.74 367
13153.82 331
13154.91 406
13155.99 396
13157.07 386
13158.15 377
13159.24 405
13160.32 362
13161.40 382
13162.49 361
13163.57 383
13164.65 380
13165.74 399
13166.82 346
13167.90 362
13168.99 380
13170.07 325
13171.15 372
13172.24 404
13173.32 404
13174.40 352
13175.49 414
13176.57 398
13177.65 380
13178.74 443
13179.82 372
13180.91 373
13181.99 394
13183.07 362
13184.16 334
13185.24 356
13186.32 376
13187.41 347
13188.49 419
13189.58 373
13190.66 370
13191.75 410
13192.83 406
13193.91 422
13195.00 407
13196.08 370
13197.17 444
13198.25 383
13199.34 367
13200.42 366
13201.51 358
13202.59 355
13203.68 413
13204.76 426
13205.85 407
13206.93 365
13208.01 388
13209.10 384
13210.18 423
13211.27 372
13212.36 394
13213.44 433
13214.53 379
13215.61 385
13216.70 432
13217.78 386
13218.87 404
13219.95 371
13221.04 375
13222.12 405
13223.21 404
13224.29 390
13225.38 399
13226.47 420
13227.55 390
13228.64 409
13229.72 420
13230.81 423
13231.89 391
13232.98 401
13234.07 385
13235.15 405
13236.24 374
13237.33 385
13238.41 405
13239.50 386
13240.58 413
13241.67 391
13242.76 389
13243.84 387
13244.93 399
13246.02 391
13247.10 406
13248.19 409
13249.28 428
13250.36 396
13251.45 429
13252.54 427
13253.62 428
13254.71 418
13255.80 494
13256.88 470
13257.97 383
13259.06 470
13260.14 408
13261.23 438
13262.32 422
13263.41 391
13264.49 384
13265.58 426
13266.67 409
13267.76 484
13268.84 464
13269.93 488
13271.02 441
13272.11 405
13273.19 429
13274.28 455
13275.37 485
13276.46 477
13277.54 512
13278.63 489
13279.72 469
13280.81 454
13281.90 431
13282.98 424
13284.07 459
13285.16 457
13286.25 493
13287.34 471
13288.42 455
13289.51 499
13290.60 533
13291.69 529
13292.78 489
13293.87 504
13294.95 491
13296.04 516
13297.13 519
13298.22 482
13299.31 508
13300.40 537
13301.49 501
13302.58 525
13303.66 466
13304.75 464
13305.84 508
13306.93 534
13308.02 533
13309.11 525
13310.20 527
13311.29 548
13312.38 566
13313.47 536
13314.55 556
13315.64 532
13316.73 533
13317.82 506
13318.91 513
13320.00 496
13321.09 528
13322.18 519
13323.27 516
13324.36 537
13325.45 528
13326.54 498
13327.63 520
13328.72 525
13329.81 494
13330.90 541
13331.99 551
13333.08 512
13334.17 526
13335.26 547
13336.35 563
13337.44 542
13338.53 506
13339.62 528
13340.71 503
13341.80 550
13342.89 504
13343.98 531
13345.07 554
13346.16 565
13347.25 548
13348.35 504
13349.44 528
13350.53 494
13351.62 523
13352.71 519
13353.80 525
13354.89 542
13355.98 536
13357.07 546
13358.16 531
13359.26 555
13360.35 546
13361.44 579
13362.53 644
13363.62 598
13364.71 617
13365.80 602
13366.89 628
13367.99 617
13369.08 635
13370.17 598
13371.26 618
13372.35 590
13373.44 623
13374.54 628
13375.63 548
13376.72 580
13377.81 570
13378.90 607
13380.00 568
13381.09 590
13382.18 559
13383.27 545
13384.36 524
13385.46 556
13386.55 521
13387.64 519
13388.73 543
13389.83 513
13390.92 511
13392.01 472
13393.10 496
13394.20 452
13395.29 493
13396.38 517
13397.47 487
13398.57 504
13399.66 449
13400.75 547
13401.84 502
13402.94 485
13404.03 503
13405.12 549
13406.22 486
13407.31 494
13408.40 507
13409.50 511
13410.59 480
13411.68 467
13412.78 508
13413.87 460
13414.96 489
13416.06 535
13417.15 473
13418.24 445
13419.34 472
13420.43 468
13421.52 482
13422.62 485
13423.71 531
13424.81 550
13425.90 532
13426.99 443
13428.09 509
13429.18 490
13430.27 505
13431.37 480
13432.46 498
13433.56 500
13434.65 522
13435.75 516
13436.84 538
13437.93 510
13439.03 488
13440.12 511
13441.22 477
13442.31 524
13443.41 511
13444.50 523
13445.60 490
13446.69 528
13447.79 547
13448.88 551
13449.98 524
13451.07 530
13452.17 508
13453.26 539
13454.36 558
13455.45 575
13456.55 544
13457.64 533
13458.74 556
13459.83 531
13460.93 564
13462.02 560
13463.12 604
13464.21 532
13465.31 563
13466.40 580
13467.50 564
13468.59 510
13469.69 547
13470.79 556
13471.88 523
13472.98 549
13474.07 584
13475.17 579
13476.27 570
13477.36 545
13478.46 547
13479.55 539
13480.65 548
13481.75 586
13482.84 542
13483.94 592
13485.03 540
13486.13 593
13487.23 602
13488.32 579
13489.42 593
13490.52 572
13491.61 622
13492.71 629
13493.81 605
13494.90 642
13496.00 640
13497.10 664
13498.19 712
13499.29 654
13500.39 657
13501.48 655
13502.58 710
13503.68 738
13504.77 655
13505.87 635
13506.97 644
13508.07 657
13509.16 604
13510.26 598
13511.36 607
13512.46 615
13513.55 606
13514.65 569
13515.75 572
13516.85 626
13517.94 555
13519.04 500
13520.14 526
13521.24 531
13522.33 560
13523.43 570
13524.53 518
13525.63 502
13526.73 558
13527.82 534
13528.92 488
13530.02 512
13531.12 501
13532.22 512
13533.31 521
13534.41 443
13535.51 550
13536.61 521
13537.71 509
13538.81 471
13539.90 529
13541.00 538
13542.10 458
13543.20 544
13544.30 525
13545.40 511
13546.50 512
13547.60 511
13548.69 453
13549.79 529
13550.89 502
13551.99 451
13553.09 481
13554.19 507
13555.29 465
13556.39 446
13557.49 432
13558.59 443
13559.69 499
13560.78 479
13561.88 524
13562.98 502
13564.08 483
13565.18 479
13566.28 469
13567.38 478
13568.48 486
13569.58 421
13570.68 491
13571.78 477
13572.88 458
13573.98 477
13575.08 455
13576.18 483
13577.28 469
13578.38 499
13579.48 467
13580.58 471
13581.68 468
13582.78 490
13583.88 422
13584.98 465
13586.08 471
13587.18 510
13588.28 486
13589.38 503
13590.48 492
13591.59 499
13592.69 486
13593.79 513
13594.89 497
13595.99 477
13597.09 481
13598.19 500
13599.29 484
13600.39 488
13601.49 467
13602.59 471
13603.69 499
13604.80 477
13605.90 519
13607.00 500
13608.10 476
13609.20 509
13610.30 457
13611.40 487
13612.51 498
13613.61 512
13614.71 514
13615.81 481
13616.91 514
13618.01 523
13619.11 474
13620.22 521
13621.32 452
13622.42 470
13623.52 537
13624.62 517
13625.73 471
13626.83 470
13627.93 498
13629.03 530
13630.13 505
13631.24 495
13632.34 484
13633.44 451
13634.54 521
13635.65 474
13636.75 488
13637.85 466
13638.95 534
13640.06 556
13641.16 475
13642.26 464
13643.36 474
13644.47 486
13645.57 436
13646.67 454
13647.78 450
13648.88 526
13649.98 503
13651.08 474
13652.19 471
13653.29 456
13654.39 457
13655.50 527
13656.60 551
13657.70 474
13658.81 454
13659.91 483
13661.01 450
13662.12 427
13663.22 479
13664.32 463
13665.43 495
13666.53 447
13667.63 508
13668.74 479
13669.84 507
13670.95 462
13672.05 472
13673.15 506
13674.26 523
13675.36 510
13676.47 521
13677.57 529
13678.67 524
13679.78 500
13680.88 486
13681.99 436
13683.09 485
13684.20 513
13685.30 462
13686.40 542
13687.51 497
13688.61 518
13689.72 540
13690.82 503
13691.93 508
13693.03 519
13694.14 486
13695.24 497
13696.35 558
13697.45 503
13698.56 533
13699.66 535
13700.77 544
13701.87 530
13702.98 459
13704.08 503
13705.19 545
13706.29 547
13707.40 515
13708.50 502
13709.61 581
13710.71 467
13711.82 549
13712.92 501
13714.03 536
13715.14 565
13716.24 560
13717.35 542
13718.45 532
13719.56 566
13720.66 561
13721.77 600
13722.88 586
13723.98 625
13725.09 620
13726.19 598
13727.30 605
13728.41 626
13729.51 563
13730.62 633
13731.73 602
13732.83 580
13733.94 622
13735.04 652
13736.15 627
13737.26 623
13738.36 663
13739.47 674
13740.58 605
13741.68 546
13742.79 678
13743.90 655
13745.00 639
13746.11 631
13747.22 623
13748.32 653
13749.43 669
13750.54 644
13751.65 669
13752.75 694
13753.86 677
13754.97 713
13756.07 708
13757.18 710
13758.29 662
13759.40 685
13760.50 725
13761.61 729
13762.72 726
13763.83 763
13764.93 863
13766.04 869
13767.15 861
13768.26 872
13769.37 941
13770.47 1008
13771.58 1033
13772.69 963
13773.80 1071
13774.91 1069
13776.01 1072
13777.12 993
13778.23 926
13779.34 913
13780.45 890
13781.55 922
13782.66 840
13783.77 824
13784.88 825
13785.99 759
13787.10 744
13788.20 693
13789.31 750
13790.42 669
13791.53 636
13792.64 675
13793.75 655
13794.86 671
13795.97 604
13797.07 586
13798.18 604
13799.29 622
13800.40 656
13801.51 688
13802.62 654
13803.73 641
13804.84 660
13805.95 575
13807.06 594
13808.17 602
13809.28 609
13810.39 609
13811.49 639
13812.60 625
13813.71 616
13814.82 612
13815.93 572
13817.04 560
13818.15 626
13819.26 571
13820.37 588
13821.48 559
13822.59 553
13823.70 542
13824.81 535
13825.92 536
13827.03 536
13828.14 565
13829.25 540
13830.36 543
13831.47 527
13832.58 507
13833.69 561
13834.80 532
13835.92 583
13837.03 528
13838.14 546
13839.25 521
13840.36 593
13841.47 571
13842.58 515
13843.69 548
13844.80 519
13845.91 572
13847.02 545
13848.13 528
13849.24 604
13850.36 577
13851.47 538
13852.58 554
13853.69 530
13854.80 525
13855.91 548
13857.02 592
13858.13 541
13859.25 541
13860.36 518
13861.47 541
13862.58 535
13863.69 539
13864.80 505
13865.91 527
13867.03 582
13868.14 518
13869.25 559
13870.36 585
13871.47 564
13872.59 542
13873.70 522
13874.81 546
13875.92 545
13877.03 507
13878.15 525
13879.26 545
13880.37 588
13881.48 576
13882.60 552
13883.71 543
13884.82 551
13885.93 578
13887.05 546
13888.16 560
13889.27 540
13890.38 556
13891.50 545
13892.61 553
13893.72 625
13894.83 617
13895.95 602
13897.06 627
13898.17 587
13899.29 601
13900.40 574
13901.51 560
13902.63 541
13903.74 537
13904.85 524
13905.97 537
13907.08 508
13908.19 528
13909.31 531
13910.42 458
13911.53 508
13912.65 549
13913.76 514
13914.87 469
13915.99 489
13917.10 548
13918.21 504
13919.33 491
13920.44 492
13921.56 507
13922.67 509
13923.78 494
13924.90 506
13926.01 501
13927.13 459
13928.24 504
13929.35 482
13930.47 503
13931.58 530
13932.70 468
13933.81 458
13934.93 471
13936.04 497
13937.16 514
13938.27 489
13939.38 450
13940.50 487
13941.61 496
13942.73 450
13943.84 450
13944.96 510
13946.07 485
13947.19 503
13948.30 470
13949.42 463
13950.53 500
13951.65 518
13952.76 540
13953.88 510
13954.99 489
13956.11 458
13957.23 487
13958.34 451
13959.46 499
13960.57 471
13961.69 441
13962.80 453
13963.92 440
13965.03 460
13966.15 453
13967.27 434
13968.38 507
13969.50 523
13970.61 406
13971.73 433
13972.84 480
13973.96 527
13975.08 454
13976.19 434
13977.31 419
13978.43 490
13979.54 436
13980.66 461
13981.77 433
13982.89 463
13984.01 489
13985.12 497
13986.24 486
13987.36 485
13988.47 502
13989.59 455
13990.71 488
13991.82 450
13992.94 431
13994.06 492
13995.17 481
13996.29 408
13997.41 442
13998.52 495
13999.64 489
14000.76 453
14001.88 436
14002.99 443
14004.11 452
14005.23 456
14006.34 470
14007.46 481
14008.58 455
14009.70 473
14010.81 481
14011.93 494
14013.05 468
14014.17 458
14015.28 456
14016.40 439
14017.52 428
14018.64 404
14019.76 396
14020.87 434
14021.99 478
14023.11 446
14024.23 456
14025.35 449
14026.46 441
14027.58 452
14028.70 446
14029.82 428
14030.94 446
14032.06 430
14033.17 456
14034.29 411
14035.41 457
14036.53 434
14037.65 457
14038.77 446
14039.88 473
14041.00 479
14042.12 464
14043.24 455
14044.36 462
14045.48 473
14046.60 456
14047.72 494
14048.84 475
14049.95 473
14051.07 456
14052.19 461
14053.31 495
14054.43 505
14055.55 502
14056.67 473
14057.79 456
14058.91 490
14060.03 495
14061.15 540
14062.27 518
14063.39 481
14064.51 469
14065.63 510
14066.75 482
14067.87 491
14068.99 538
14070.11 526
14071.23 502
14072.35 505
14073.47 518
14074.59 530
14075.71 523
14076.83 562
14077.95 523
14079.07 510
14080.19 553
14081.31 558
14082.43 530
14083.55 520
14084.67 555
14085.79 638
14086.91 587
14088.03 562
14089.15 603
14090.27 605
14091.39 564
14092.51 600
14093.63 643
14094.75 639
14095.87 664
14097.00 647
14098.12 675
14099.24 681
14100.36 702
14101.48 661
14102.60 662
14103.72 631
14104.84 654
14105.96 621
14107.09 598
14108.21 562
14109.33 559
14110.45 571
14111.57 532
14112.69 514
14113.81 560
14114.94 535
14116.06 503
14117.18 477
14118.30 490
14119.42 508
14120.55 484
14121.67 499
14122.79 488
14123.91 517
14125.03 443
14126.16 457
14127.28 501
14128.40 441
14129.52 435
14130.64 478
14131.77 437
14132.89 450
14134.01 457
14135.13 455
14136.26 454
14137.38 459
14138.50 452
14139.62 497
14140.75 468
14141.87 450
14142.99 476
14144.11 454
14145.24 443
14146.36 445
14147.48 467
14148.61 480
14149.73 459
14150.85 397
14151.98 433
14153.10 460
14154.22 442
14155.35 410
14156.47 434
14157.59 458
14158.72 456
14159.84 455
14160.96 467
14162.09 417
14163.21 426
14164.33 453
14165.46 394
14166.58 413
14167.70 392
14168.83 409
14169.95 437
14171.08 436
14172.20 474
14173.32 493
14174.45 475
14175.57 423
14176.70 459
14177.82 434
14178.94 422
14180.07 448
14181.19 463
14182.32 410
14183.44 423
14184.57 429
14185.69 414
14186.81 414
14187.94 396
14189.06 408
14190.19 452
14191.31 461
14192.44 443
14193.56 452
14194.69 450
14195.81 437
14196.94 432
14198.06 430
14199.19 450
14200.31 426
14201.44 408
14202.56 415
14203.69 372
14204.81 409
14205.94 433
14207.06 414
14208.19 421
14209.31 392
14210.44 383
14211.57 359
14212.69 442
14213.82 394
14214.94 363
14216.07 341
14217.19 415
14218.32 400
14219.44 359
14220.57 408
14221.70 413
14222.82 442
14223.95 433
14225.07 373
14226.20 358
14227.33 368
14228.45 360
14229.58 404
14230.71 380
14231.83 397
14232.96 356
14234.08 362
14235.21 371
14236.34 406
14237.46 430
14238.59 393
14239.72 432
14240.84 399
14241.97 393
14243.10 428
14244.22 430
14245.35 423
14246.48 407
14247.60 382
14248.73 379
14249.86 407
14250.99 398
14252.11 385
14253.24 361
14254.37 437
14255.49 379
14256.62 416
14257.75 389
14258.88 346
14260.00 339
14261.13 360
14262.26 366
14263.39 334
14264.51 386
14265.64 346
14266.77 354
14267.90 377
14269.02 311
14270.15 369
14271.28 363
14272.41 376
14273.54 380
14274.66 377
14275.79 344
14276.92 317
14278.05 341
14279.18 329
14280.30 338
14281.43 358
14282.56 380
14283.69 366
14284.82 376
14285.95 348
14287.07 344
14288.20 313
14289.33 349
14290.46 364
14291.59 313
14292.72 341
14293.85 332
14294.98 348
14296.10 315
14297.23 343
14298.36 359
14299.49 358
14300.62 332
14301.75 336
14302.88 315
14304.01 353
14305.14 339
14306.27 352
14307.39 380
14308.52 330
14309.65 351
14310.78 343
14311.91 342
14313.04 323
14314.17 343
14315.30 340
14316.43 330
14317.56 308
14318.69 331
14319.82 302
14320.95 306
14322.08 348
14323.21 388
14324.34 326
14325.47 352
14326.60 337
14327.73 352
14328.86 338
14329.99 354
14331.12 342
14332.25 330
14333.38 318
14334.51 311
14335.64 322
14336.77 350
14337.90 318
14339.03 304
14340.16 351
14341.29 337
14342.42 348
14343.56 328
14344.69 342
14345.82 339
14346.95 312
14348.08 289
14349.21 310
14350.34 297
14351.47 279
14352.60 298
14353.73 345
14354.87 318
14356.00 324
14357.13 337
14358.26 335
14359.39 305
14360.52 302
14361.65 316
14362.78 312
14363.92 336
14365.05 298
14366.18 295
14367.31 308
14368.44 310
14369.57 332
14370.71 300
14371.84 292
14372.97 289
14374.10 323
14375.23 351
14376.37 304
14377.50 314
14378.63 325
14379.76 315
14380.89 286
14382.03 317
14383.16 345
14384.29 317
14385.42 315
14386.56 281
14387.69 328
14388.82 299
14389.95 283
14391.09 306
14392.22 362
14393.35 292
14394.48 296
14395.62 314
14396.75 332
14397.88 319
14399.02 311
14400.15 325
14401.28 290
14402.41 319
14403.55 339
14404.68 328
14405.81 282
14406.95 304
14408.08 299
14409.21 333
14410.35 315
14411.48 314
14412.61 351
14413.75 352
14414.88 307
14416.01 286
14417.15 322
14418.28 331
14419.42 323
14420.55 344
14421.68 322
14422.82 302
14423.95 312
14425.08 313
14426.22 312
14427.35 338
14428.49 319
14429.62 318
14430.75 300
14431.89 309
14433.02 310
14434.16 334
14435.29 324
14436.43 317
14437.56 298
14438.69 327
14439.83 356
14440.96 345
14442.10 319
14443.23 291
14444.37 304
14445.50 324
14446.64 326
14447.77 336
14448.91 337
14450.04 288
14451.18 322
14452.31 318
14453.45 328
14454.58 336
14455.72 305
14456.85 312
14457.99 312
14459.12 341
14460.26 357
14461.39 310
14462.53 339
14463.66 341
14464.80 330
14465.94 316
14467.07 334
14468.21 331
14469.34 312
14470.48 328
14471.61 317
14472.75 313
14473.89 297
14475.02 303
14476.16 333
14477.29 325
14478.43 322
14479.57 330
14480.70 346
14481.84 299
14482.97 316
14484.11 301
14485.25 319
14486.38 327
14487.52 301
14488.66 309
14489.79 346
14490.93 358
14492.07 388
14493.20 342
14494.34 344
14495.48 336
14496.61 337
14497.75 328
14498.89 329
14500.02 347
14501.16 374
14502.30 353
14503.43 334
14504.57 328
14505.71 374
14506.84 383
14507.98 374
14509.12 335
14510.26 326
14511.39 393
14512.53 375
14513.67 337
14514.81 305
14515.94 349
14517.08 386
14518.22 374
14519.36 357
14520.49 341
14521.63 356
14522.77 361
14523.91 415
14525.05 404
14526.18 334
14527.32 349
14528.46 391
14529.60 344
14530.74 364
14531.87 342
14533.01 373
14534.15 337
14535.29 353
14536.43 334
14537.56 346
14538.70 322
14539.84 347
14540.98 339
14542.12 329
14543.26 347
14544.40 322
14545.53 385
14546.67 370
14547.81 335
14548.95 341
14550.09 374
14551.23 371
14552.37 384
14553.51 377
14554.65 339
14555.78 333
14556.92 353
14558.06 355
14559.20 382
14560.34 344
14561.48 369
14562.62 387
14563.76 379
14564.90 361
14566.04 362
14567.18 359
14568.32 333
14569.46 356
14570.60 312
14571.74 372
14572.88 349
14574.02 372
14575.16 335
14576.30 377
14577.44 371
14578.58 375
14579.72 375
14580.86 361
14582.00 351
14583.14 325
14584.28 346
14585.42 361
14586.56 390
14587.70 361
14588.84 362
14589.98 334
14591.12 371
14592.26 381
14593.40 350
14594.54 368
14595.68 387
14596.82 351
14597.96 361
14599.10 371
14600.24 383
14601.38 397
14602.52 358
14603.67 397
14604.81 385
14605.95 413
14607.09 389
14608.23 347
14609.37 386
14610.51 419
14611.65 384
14612.79 431
14613.94 415
14615.08 479
14616.22 435
14617.36 385
14618.50 422
14619.64 440
14620.79 449
14621.93 465
14623.07 470
14624.21 418
14625.35 485
14626.49 441
14627.64 435
14628.78 469
14629.92 435
14631.06 495
14632.20 474
14633.35 444
14634.49 511
14635.63 549
14636.77 516
14637.91 473
14639.06 509
14640.20 529
14641.34 483
14642.48 420
14643.63 465
14644.77 513
14645.91 459
14647.05 448
14648.20 385
14649.34 456
14650.48 433
14651.63 386
14652.77 413
14653.91 404
14655.05 404
14656.20 364
14657.34 338
14658.48 374
14659.63 403
14660.77 355
14661.91 336
14663.06 337
14664.20 373
14665.34 391
14666.49 373
14667.63 385
14668.77 360
14669.92 368
14671.06 338
14672.20 324
14673.35 355
14674.49 424
14675.64 370
14676.78 365
14677.92 357
14679.07 299
14680.21 317
14681.35 320
14682.50 343
14683.64 305
14684.79 320
14685.93 345
14687.08 321
14688.22 299
14689.36 329
14690.51 334
14691.65 327
14692.80 331
14693.94 344
14695.09 305
14696.23 333
14697.38 317
14698.52 318
14699.66 311
14700.81 294
14701.95 326
14703.10 330
14704.24 315
14705.39 305
14706.53 349
14707.68 299
14708.82 347
14709.97 294
14711.11 288
14712.26 304
14713.40 296
14714.55 323
14715.69 306
14716.84 359
14717.99 338
14719.13 261
14720.28 273
14721.42 282
14722.57 270
14723.71 338
14724.86 294
14726.00 299
14727.15 286
14728.30 279
14729.44 324
14730.59 321
14731.73 324
14732.88 284
14734.03 356
14735.17 337
14736.32 313
14737.46 320
14738.61 328
14739.76 289
14740.90 326
14742.05 315
14743.20 342
14744.34 324
14745.49 305
14746.64 309
14747.78 305
14748.93 296
14750.08 279
14751.22 291
14752.37 266
14753.52 276
14754.66 311
14755.81 291
14756.96 265
14758.10 272
14759.25 312
14760.40 322
14761.54 279
14762.69 267
14763.84 276
14764.99 273
14766.13 280
14767.28 310
14768.43 302
14769.58 296
14770.72 302
14771.87 324
14773.02 321
14774.17 278
14775.31 287
14776.46 273
14777.61 275
14778.76 277
14779.90 304
14781.05 304
14782.20 362
14783.35 317
14784.50 308
14785.64 290
14786.79 305
14787.94 298
14789.09 293
14790.24 281
14791.38 271
14792.53 269
14793.68 296
14794.83 283
14795.98 294
14797.13 285
14798.28 301
14799.42 287
14800.57 299
14801.72 324
14802.87 286
14804.02 261
14805.17 269
14806.32 276
14807.47 233
14808.61 262
14809.76 272
14810.91 294
14812.06 294
14813.21 258
14814.36 274
14815.51 282
14816.66 260
14817.81 285
14818.96 245
14820.11 263
14821.26 291
14822.41 261
14823.55 249
14824.70 276
14825.85 248
14827.00 264
14828.15 287
14829.30 286
14830.45 245
14831.60 251
14832.75 286
14833.90 271
14835.05 278
14836.20 287
14837.35 273
14838.50 250
14839.65 268
14840.80 238
14841.95 234
14843.10 271
14844.25 256
14845.40 254
14846.55 254
14847.70 224
14848.86 240
14850.01 267
14851.16 239
14852.31 221
14853.46 283
14854.61 259
14855.76 220
14856.91 235
14858.06 249
14859.21 272
14860.36 229
14861.51 245
14862.66 225
14863.82 252
14864.97 251
14866.12 257
14867.27 248
14868.42 226
14869.57 247
14870.72 216
14871.87 222
14873.03 232
14874.18 279
14875.33 272
14876.48 237
14877.63 258
14878.78 241
14879.94 230
14881.09 244
14882.24 243
14883.39 281
14884.54 252
14885.70 270
14886.85 278
14888.00 253
14889.15 239
14890.30 256
14891.46 268
14892.61 275
14893.76 240
14894.91 247
14896.06 274
14897.22 243
14898.37 230
14899.52 250
14900.67 276
14901.83 284
14902.98 239
14904.13 258
14905.28 238
14906.44 223
14907.59 262
14908.74 251
14909.90 284
14911.05 273
14912.20 253
14913.36 236
14914.51 263
14915.66 234
14916.81 254
14917.97 263
14919.12 265
14920.27 254
14921.43 244
14922.58 253
14923.73 251
14924.89 271
14926.04 256
14927.19 260
14928.35 262
14929.50 258
14930.66 273
14931.81 229
14932.96 254
14934.12 228
14935.27 249
14936.42 266
14937.58 224
14938.73 247
14939.89 277
14941.04 259
14942.19 300
14943.35 293
14944.50 243
14945.66 267
14946.81 237
14947.97 244
14949.12 231
14950.27 236
14951.43 271
14952.58 247
14953.74 237
14954.89 254
14956.05 280
14957.20 238
14958.36 245
14959.51 260
14960.67 289
14961.82 289
14962.98 283
14964.13 297
14965.29 286
14966.44 255
14967.60 255
14968.75 239
14969.91 274
14971.06 252
14972.22 293
14973.37 241
14974.53 247
14975.68 247
14976.84 308
14977.99 285
14979.15 280
14980.31 277
14981.46 277
14982.62 258
14983.77 270
14984.93 271
14986.08 252
14987.24 242
14988.40 257
14989.55 247
14990.71 236
14991.86 234
14993.02 228
14994.18 253
14995.33 265
14996.49 251
14997.65 239
14998.80 290
14999.96 244
15001.11 272
15002.27 235
15003.43 253
15004.58 251
15005.74 258
15006.90 268
15008.05 226
15009.21 258
15010.37 230
15011.52 244
15012.68 226
15013.84 233
15014.99 229
15016.15 215
15017.31 241
15018.47 268
15019.62 234
15020.78 254
15021.94 257
15023.09 208
15024.25 220
15025.41 243
15026.57 206
15027.72 204
15028.88 232
15030.04 238
15031.20 237
15032.35 257
15033.51 203
15034.67 245
15035.83 246
15036.98 260
15038.14 228
15039.30 225
15040.46 201
15041.62 227
15042.77 255
15043.93 248
15045.09 240
15046.25 270
15047.41 259
15048.57 257
15049.72 226
15050.88 262
15052.04 281
15053.20 246
15054.36 199
15055.52 229
15056.67 247
15057.83 238
15058.99 227
15060.15 221
15061.31 233
15062.47 236
15063.63 265
15064.79 263
15065.94 218
15067.10 228
15068.26 248
15069.42 239
15070.58 211
15071.74 228
15072.90 247
15074.06 195
15075.22 223
15076.38 226
15077.54 216
15078.70 273
15079.85 249
15081.01 255
15082.17 257
15083.33 220
15084.49 246
15085.65 240
15086.81 214
15087.97 216
15089.13 234
15090.29 239
15091.45 221
15092.61 211
15093.77 249
15094.93 258
15096.09 215
15097.25 228
15098.41 208
15099.57 228
15100.73 288
15101.89 275
15103.05 284
15104.21 245
15105.37 264
15106.53 251
15107.69 207
15108.86 239
15110.02 229
15111.18 250
15112.34 236
15113.50 253
15114.66 221
15115.82 264
15116.98 268
15118.14 238
15119.30 242
15120.46 268
15121.62 241
15122.79 226
15123.95 244
15125.11 246
15126.27 260
15127.43 244
15128.59 236
15129.75 227
15130.91 229
15132.08 276
15133.24 265
15134.40 214
15135.56 235
15136.72 263
15137.88 247
15139.05 242
15140.21 240
15141.37 240
15142.53 271
15143.69 262
15144.85 242
15146.02 244
15147.18 212
15148.34 248
15149.50 269
15150.66 261
15151.83 259
15152.99 264
15154.15 288
15155.31 262
15156.48 255
15157.64 230
15158.80 262
15159.96 243
15161.13 241
15162.29 263
15163.45 241
15164.61 253
15165.78 274
15166.94 252
15168.10 252
15169.27 268
15170.43 272
15171.59 258
15172.75 249
15173.92 265
15175.08 255
15176.24 244
15177.41 235
15178.57 226
15179.73 291
15180.90 258
15182.06 259
15183.22 265
15184.39 262
15185.55 250
15186.71 250
15187.88 270
15189.04 270
15190.21 244
15191.37 252
15192.53 278
15193.70 232
15194.86 260
15196.02 294
15197.19 277
15198.35 300
15199.52 269
15200.68 241
15201.84 259
15203.01 296
15204.17 255
15205.34 266
15206.50 249
15207.67 289
15208.83 258
15209.99 281
15211.16 291
15212.32 263
15213.49 294
15214.65 312
15215.82 301
15216.98 264
15218.15 260
15219.31 248
15220.48 264
15221.64 262
15222.81 274
15223.97 257
15225.14 298
15226.30 241
15227.47 242
15228.63 250
15229.80 254
15230.96 269
15232.13 277
15233.29 291
15234.46 284
15235.62 304
15236.79 281
15237.95 291
15239.12 297
15240.29 314
15241.45 286
15242.62 252
15243.78 256
15244.95 261
15246.11 292
15247.28 273
15248.45 235
15249.61 285
15250.78 269
15251.94 287
15253.11 239
15254.28 263
15255.44 261
15256.61 253
15257.78 292
15258.94 270
15260.11 230
15261.27 252
15262.44 253
15263.61 256
15264.77 237
15265.94 305
15267.11 283
15268.27 273
15269.44 277
15270.61 256
15271.77 225
15272.94 254
15274.11 255
15275.27 230
15276.44 232
15277.61 264
15278.78 267
15279.94 277
15281.11 269
15282.28 274
15283.44 260
15284.61 240
15285.78 267
15286.95 240
15288.11 270
15289.28 267
15290.45 272
15291.62 252
15292.78 292
15293.95 299
15295.12 265
15296.29 234
15297.46 276
15298.62 264
15299.79 263
15300.96 253
15302.13 262
15303.30 239
15304.46 252
15305.63 255
15306.80 291
15307.97 254
15309.14 273
15310.30 246
15311.47 250
15312.64 241
15313.81 239
15314.98 230
15316.15 254
15317.31 291
15318.48 268
15319.65 266
15320.82 247
15321.99 252
15323.16 242
15324.33 258
15325.50 240
15326.66 248
15327.83 235
15329.00 225
15330.17 268
15331.34 260
15332.51 259
15333.68 272
15334.85 262
15336.02 246
15337.19 254
15338.36 262
15339.53 237
15340.70 259
15341.86 240
15343.03 214
15344.20 231
15345.37 211
15346.54 268
15347.71 246
15348.88 243
15350.05 262
15351.22 290
15352.39 264
15353.56 235
15354.73 270
15355.90 237
15357.07 245
15358.24 241
15359.41 258
15360.58 240
15361.75 246
15362.92 246
15364.09 227
15365.26 264
15366.43 291
15367.60 273
15368.78 255
15369.95 242
15371.12 199
15372.29 210
15373.46 271
15374.63 244
15375.80 234
15376.97 264
15378.14 272
15379.31 272
15380.48 256
15381.65 245
15382.83 252
15384.00 234
15385.17 252
15386.34 231
15387.51 216
15388.68 228
15389.85 242
15391.02 223
15392.20 258
15393.37 233
15394.54 236
15395.71 230
15396.88 249
15398.05 215
15399.22 225
15400.40 273
15401.57 254
15402.74 261
15403.91 224
15405.08 255
15406.26 234
15407.43 201
15408.60 209
15409.77 232
15410.94 220
15412.12 239
15413.29 255
15414.46 301
15415.63 240
15416.81 240
15417.98 227
15419.15 218
15420.32 226
15421.50 260
15422.67 220
15423.84 223
15425.01 226
15426.19 254
15427.36 222
15428.53 226
15429.70 231
15430.88 232
15432.05 269
15433.22 220
15434.40 243
15435.57 218
15436.74 237
15437.92 261
15439.09 265
15440.26 248
15441.44 247
15442.61 251
15443.78 264
15444.96 227
15446.13 234
15447.30 250
15448.48 246
15449.65 281
15450.82 257
15452.00 239
15453.17 257
15454.34 262
15455.52 220
15456.69 253
15457.87 234
15459.04 235
15460.21 254
15461.39 236
15462.56 265
15463.74 237
15464.91 281
15466.08 205
15467.26 236
15468.43 226
15469.61 250
15470.78 230
15471.96 237
15473.13 260
15474.31 262
15475.48 244
15476.65 255
15477.83 254
15479.00 252
15480.18 270
15481.35 251
15482.53 286
15483.70 305
15484.88 272
15486.05 237
15487.23 266
15488.40 228
15489.58 234
15490.75 223
15491.93 260
15493.10 246
15494.28 231
15495.45 268
15496.63 224
15497.81 236
15498.98 248
15500.16 272
15501.33 265
15502.51 260
15503.68 247
15504.86 266
15506.03 234
15507.21 258
15508.39 256
15509.56 251
15510.74 260
15511.91 235
15513.09 259
15514.27 239
15515.44 229
15516.62 255
15517.79 263
15518.97 257
15520.15 238
15521.32 227
15522.50 231
15523.68 229
15524.85 266
15526.03 258
15527.21 276
15528.38 241
15529.56 297
15530.74 294
15531.91 259
15533.09 262
15534.27 255
15535.44 296
15536.62 273
15537.80 271
15538.97 260
15540.15 286
15541.33 262
15542.51 280
15543.68 287
15544.86 299
15546.04 285
15547.21 258
15548.39 215
15549.57 220
15550.75 291
15551.92 310
15553.10 302
15554.28 256
15555.46 246
15556.63 278
15557.81 294
15558.99 285
15560.17 255
15561.35 238
15562.52 237
15563.70 258
15564.88 290
15566.06 303
15567.24 291
15568.41 289
15569.59 295
15570.77 271
15571.95 248
15573.13 279
15574.30 306
15575.48 298
15576.66 232
15577.84 260
15579.02 254
15580.20 268
15581.38 288
15582.55 304
15583.73 290
15584.91 290
15586.09 276
15587.27 287
15588.45 265
15589.63 290
15590.81 276
15591.99 304
15593.16 303
15594.34 283
15595.52 317
15596.70 339
15597.88 328
15599.06 328
15600.24 319
15601.42 277
15602.60 298
15603.78 329
15604.96 328
15606.14 334
15607.32 329
15608.50 331
15609.68 309
15610.86 337
15612.04 292
15613.22 348
15614.40 312
15615.58 286
15616.76 297
15617.94 321
15619.12 312
15620.30 321
15621.48 317
15622.66 315
15623.84 337
15625.02 372
15626.20 354
15627.38 338
15628.56 370
15629.74 337
15630.92 380
15632.10 367
15633.28 365
15634.46 338
15635.64 322
15636.82 378
15638.00 376
15639.18 372
15640.36 368
15641.54 361
15642.73 367
15643.91 370
15645.09 371
15646.27 379
15647.45 371
15648.63 388
15649.81 379
15650.99 362
15652.17 361
15653.36 414
15654.54 385
15655.72 357
15656.90 382
15658.08 444
15659.26 416
15660.44 405
15661.63 390
15662.81 395
15663.99 368
15665.17 415
15666.35 414
15667.54 386
15668.72 358
15669.90 391
15671.08 358
15672.26 371
15673.45 398
15674.63 408
15675.81 383
15676.99 372
15678.17 426
15679.36 389
15680.54 373
15681.72 362
15682.90 361
15684.09 423
15685.27 393
15686.45 371
15687.63 346
15688.82 352
15690.00 368
15691.18 372
15692.36 390
15693.55 376
15694.73 355
15695.91 321
15697.10 364
15698.28 407
15699.46 423
15700.65 419
15701.83 385
15703.01 381
15704.20 373
15705.38 378
15706.56 415
15707.75 422
15708.93 399
15710.11 420
15711.30 411
15712.48 398
15713.66 367
15714.85 380
15716.03 432
15717.21 404
15718.40 412
15719.58 409
15720.77 398
15721.95 426
15723.13 404
15724.32 404
15725.50 408
15726.69 398
15727.87 379
15729.05 377
15730.24 373
15731.42 407
15732.61 406
15733.79 396
15734.98 413
15736.16 357
15737.34 400
15738.53 427
15739.71 429
15740.90 379
15742.08 384
15743.27 379
15744.45 370
15745.64 424
15746.82 380
15748.01 387
15749.19 407
15750.38 427
15751.56 455
15752.75 400
15753.93 356
15755.12 365
15756.30 427
15757.49 432
15758.67 479
15759.86 420
15761.04 430
15762.23 428
15763.42 402
15764.60 342
15765.79 398
15766.97 407
15768.16 423
15769.34 405
15770.53 403
15771.71 402
15772.90 368
15774.09 424
15775.27 367
15776.46 352
15777.64 399
15778.83 380
15780.02 407
15781.20 421
15782.39 402
15783.58 365
15784.76 444
15785.95 382
15787.13 388
15788.32 382
15789.51 412
15790.69 388
15791.88 367
15793.07 366
15794.25 370
15795.44 376
15796.63 340
15797.81 368
15799.00 365
15800.19 359
15801.37 379
15802.56 344
15803.75 352
15804.94 381
15806.12 361
15807.31 356
15808.50 377
15809.68 337
15810.87 330
15812.06 339
15813.25 362
15814.43 349
15815.62 327
15816.81 347
15818.00 351
15819.18 342
15820.37 325
15821.56 336
15822.75 300
15823.93 290
15825.12 281
15826.31 309
15827.50 298
15828.69 279
15829.87 294
15831.06 312
15832.25 322
15833.44 316
15834.63 303
15835.81 317
15837.00 335
15838.19 315
15839.38 320
15840.57 318
15841.76 327
15842.94 305
15844.13 275
15845.32 275
15846.51 296
15847.70 297
15848.89 322
15850.08 323
15851.27 345
15852.45 311
15853.64 342
15854.83 324
15856.02 285
15857.21 283
15858.40 317
15859.59 333
15860.78 333
15861.97 332
15863.16 355
15864.35 348
15865.53 297
15866.72 301
15867.91 319
15869.10 365
15870.29 329
15871.48 282
15872.67 300
15873.86 298
15875.05 300
15876.24 323
15877.43 305
15878.62 319
15879.81 329
15881.00 320
15882.19 304
15883.38 269
15884.57 282
15885.76 321
15886.95 338
15888.14 306
15889.33 325
15890.52 315
15891.71 277
15892.90 289
15894.09 349
15895.28 342
15896.47 318
15897.66 322
15898.85 305
15900.04 301
15901.24 283
15902.43 319
15903.62 304
15904.81 301
15906.00 314
15907.19 330
15908.38 367
15909.57 319
15910.76 294
15911.95 298
15913.14 333
15914.34 330
15915.53 321
15916.72 284
15917.91 299
15919.10 301
15920.29 329
15921.48 310
15922.68 288
15923.87 341
15925.06 334
15926.25 327
15927.44 304
15928.63 327
15929.83 380
15931.02 312
15932.21 296
15933.40 303
15934.59 291
15935.78 289
15936.98 270
15938.17 307
15939.36 297
15940.55 301
15941.74 291
15942.94 319
15944.13 331
15945.32 287
15946.51 259
15947.71 289
15948.90 314
15950.09 298
15951.28 253
15952.48 264
15953.67 287
15954.86 262
15956.05 273
15957.25 290
15958.44 294
15959.63 286
15960.83 286
15962.02 261
15963.21 211
15964.41 264
15965.60 290
15966.79 285
15967.98 274
15969.18 261
15970.37 266
15971.56 248
15972.76 238
15973.95 256
15975.14 269
15976.34 287
15977.53 258
15978.73 243
15979.92 273
15981.11 224
15982.31 249
15983.50 235
15984.69 220
15985.89 254
15987.08 274
15988.28 249
15989.47 247
15990.66 276
15991.86 262
15993.05 242
15994.25 248
15995.44 240
15996.63 246
15997.83 261
15999.02 271
16000.22 225
16001.41 209
16002.61 226
16003.80 260
16005.00 279
16006.19 247
16007.38 271
16008.58 287
16009.77 263
16010.97 247
16012.16 234
16013.36 282
16014.55 250
16015.75 255
16016.94 286
16018.14 298
16019.33 277
16020.53 266
16021.72 235
16022.92 259
16024.11 259
16025.31 242
16026.51 230
16027.70 197
16028.90 193
16030.09 248
16031.29 245
16032.48 233
16033.68 253
16034.87 256
16036.07 248
16037.27 246
16038.46 235
16039.66 248
16040.85 268
16042.05 244
16043.24 221
16044.44 203
16045.64 263
16046.83 272
16048.03 234
16049.23 237
16050.42 219
16051.62 264
16052.81 255
16054.01 224
16055.21 244
16056.40 224
16057.60 223
16058.80 241
16059.99 200
16061.19 219
16062.39 223
16063.58 240
16064.78 239
16065.98 228
16067.17 234
16068.37 246
16069.57 225
16070.77 223
16071.96 236
16073.16 239
16074.36 232
16075.55 247
16076.75 203
16077.95 181
16079.15 225
16080.34 237
16081.54 224
16082.74 220
16083.94 228
16085.13 239
16086.33 251
16087.53 229
16088.73 238
16089.92 248
16091.12 251
16092.32 226
16093.52 230
16094.71 244
16095.91 226
16097.11 240
16098.31 218
16099.51 240
16100.71 219
16101.90 228
16103.10 199
16104.30 214
16105.50 193
16106.70 261
16107.89 208
16109.09 206
16110.29 197
16111.49 237
16112.69 234
16113.89 208
16115.09 227
16116.28 256
16117.48 270
16118.68 246
16119.88 244
16121.08 232
16122.28 215
16123.48 191
16124.68 246
16125.88 226
16127.08 232
16128.27 260
16129.47 258
16130.67 236
16131.87 224
16133.07 217
16134.27 212
16135.47 239
16136.67 233
16137.87 234
16139.07 233
16140.27 228
16141.47 220
16142.67 204
16143.87 237
16145.07 207
16146.27 206
16147.47 235
16148.67 235
16149.87 201
16151.07 198
16152.27 232
16153.47 218
16154.67 221
16155.87 223
16157.07 203
16158.27 227
16159.47 254
16160.67 264
16161.87 268
16163.07 247
16164.27 218
16165.47 242
16166.67 221
16167.87 197
16169.07 193
16170.27 208
16171.47 218
16172.68 227
16173.88 238
16175.08 217
16176.28 217
16177.48 209
16178.68 252
16179.88 221
16181.08 255
16182.28 260
16183.48 288
16184.69 262
16185.89 227
16187.09 255
16188.29 271
16189.49 263
16190.69 233
16191.89 212
16193.10 209
16194.30 240
16195.50 228
16196.70 223
16197.90 218
16199.10 254
16200.31 254
16201.51 215
16202.71 227
16203.91 245
16205.11 269
16206.32 262
16207.52 221
16208.72 248
16209.92 272
16211.13 216
16212.33 241
16213.53 225
16214.73 248
16215.93 231
16217.14 243
16218.34 236
16219.54 245
16220.74 240
16221.95 187
16223.15 235
16224.35 222
16225.56 256
16226.76 241
16227.96 269
16229.16 237
16230.37 268
16231.57 228
16232.77 264
16233.98 225
16235.18 243
16236.38 218
16237.59 268
16238.79 250
16239.99 239
16241.20 238
16242.40 232
16243.60 220
16244.81 216
16246.01 230
16247.21 232
16248.42 246
16249.62 216
16250.82 264
16252.03 232
16253.23 264
16254.44 288
16255.64 232
16256.84 235
16258.05 264
16259.25 254
16260.46 242
16261.66 266
16262.86 237
16264.07 256
16265.27 262
16266.48 255
16267.68 249
16268.89 243
16270.09 223
16271.29 279
16272.50 264
16273.70 221
16274.91 244
16276.11 238
16277.32 259
16278.52 246
16279.73 248
16280.93 243
16282.14 285
16283.34 261
16284.55 259
16285.75 277
16286.96 271
16288.16 265
16289.37 275
16290.57 297
16291.78 319
16292.98 294
16294.19 295
16295.39 284
16296.60 259
16297.80 272
16299.01 239
16300.22 283
16301.42 266
16302.63 293
16303.83 245
16305.04 262
16306.24 270
16307.45 270
16308.66 257
16309.86 267
16311.07 270
16312.27 281
16313.48 287
16314.69 292
16315.89 264
16317.10 251
16318.30 250
16319.51 251
16320.72 300
16321.92 283
16323.13 260
16324.34 240
16325.54 237
16326.75 235
16327.96 243
16329.16 270
16330.37 259
16331.58 232
16332.78 261
16333.99 286
16335.20 258
16336.40 260
16337.61 258
16338.82 235
16340.02 240
16341.23 265
16342.44 260
16343.65 250
16344.85 271
16346.06 261
16347.27 236
16348.47 247
16349.68 224
16350.89 233
16352.10 246
16353.30 236
16354.51 217
16355.72 224
16356.93 271
16358.13 229
16359.34 212
16360.55 234
16361.76 233
16362.97 211
16364.17 238
16365.38 263
16366.59 240
16367.80 214
16369.01 249
16370.21 216
16371.42 263
16372.63 254
16373.84 227
16375.05 246
16376.26 218
16377.46 255
16378.67 259
16379.88 265
16381.09 198
16382.30 215
16383.51 229
16384.72 247
16385.92 218
16387.13 230
16388.34 231
16389.55 205
16390.76 230
16391.97 221
16393.18 238
16394.39 238
16395.60 244
16396.80 229
16398.01 230
16399.22 222
16400.43 251
16401.64 225
16402.85 236
16404.06 236
16405.27 230
16406.48 239
16407.69 250
16408.90 230
16410.11 226
16411.32 226
16412.53 195
16413.74 218
16414.95 206
16416.16 227
16417.37 224
16418.58 261
16419.79 207
16421.00 226
16422.21 210
16423.42 230
16424.63 222
16425.84 221
16427.05 219
16428.26 235
16429.47 215
16430.68 223
16431.89 251
16433.10 256
16434.31 232
16435.52 220
16436.73 213
16437.94 239
16439.15 244
16440.36 202
16441.57 219
16442.79 219
16444.00 208
16445.21 203
16446.42 234
16447.63 209
16448.84 207
16450.05 216
16451.26 207
16452.47 213
16453.68 210
16454.90 242
16456.11 197
16457.32 201
16458.53 221
16459.74 248
16460.95 243
16462.16 192
16463.38 206
16464.59 220
16465.80 210
16467.01 211
16468.22 205
16469.43 257
16470.65 241
16471.86 218
16473.07 205
16474.28 190
16475.49 218
16476.71 229
16477.92 252
16479.13 218
16480.34 219
16481.56 185
16482.77 206
16483.98 190
16485.19 194
16486.40 191
16487.62 224
16488.83 231
16490.04 216
16491.25 194
16492.47 264
16493.68 217
16494.89 187
16496.11 241
16497.32 202
16498.53 203
16499.74 233
16500.96 204
16502.17 187
16503.38 209
16504.60 231
16505.81 207
16507.02 205
16508.24 215
16509.45 241
16510.66 208
16511.88 223
16513.09 210
16514.30 199
16515.52 190
16516.73 190
16517.94 213
16519.16 220
16520.37 215
16521.58 200
16522.80 199
16524.01 222
16525.23 217
16526.44 206
16527.65 215
16528.87 211
16530.08 221
16531.30 209
16532.51 195
16533.72 181
16534.94 234
16536.15 211
16537.37 220
16538.58 244
16539.80 238
16541.01 218
16542.23 239
16543.44 227
16544.65 189
16545.87 233
16547.08 246
16548.30 251
16549.51 227
16550.73 177
16551.94 198
16553.16 214
16554.37 226
16555.59 205
16556.80 246
16558.02 222
16559.23 208
16560.45 219
16561.66 205
16562.88 230
16564.09 264
16565.31 214
16566.52 223
16567.74 224
16568.96 230
16570.17 222
16571.39 218
16572.60 239
16573.82 265
16575.03 246
16576.25 220
16577.47 206
16578.68 238
16579.90 235
16581.11 239
16582.33 240
16583.54 225
16584.76 229
16585.98 261
16587.19 236
16588.41 232
16589.63 214
16590.84 228
16592.06 260
16593.27 204
16594.49 236
16595.71 190
16596.92 199
16598.14 222
16599.36 214
16600.57 230
16601.79 244
16603.01 234
16604.22 243
16605.44 220
16606.66 205
16607.87 233
16609.09 253
16610.31 213
16611.53 183
16612.74 202
16613.96 240
16615.18 210
16616.39 212
16617.61 214
16618.83 201
16620.05 209
16621.26 199
16622.48 201
16623.70 216
16624.92 171
16626.13 197
16627.35 245
16628.57 249
16629.79 206
16631.00 215
16632.22 195
16633.44 213
16634.66 198
16635.88 228
16637.09 230
16638.31 210
16639.53 228
16640.75 228
16641.97 217
16643.18 218
16644.40 216
16645.62 231
16646.84 220
16648.06 202
16649.28 200
16650.49 201
16651.71 205
16652.93 226
16654.15 256
16655.37 230
16656.59 206
16657.81 242
16659.03 217
16660.24 217
16661.46 198
16662.68 181
16663.90 210
16665.12 210
16666.34 187
16667.56 194
16668.78 223
16670.00 218
16671.22 208
16672.43 208
16673.65 247
16674.87 224
16676.09 212
16677.31 234
16678.53 211
16679.75 210
16680.97 228
16682.19 215
16683.41 215
16684.63 203
16685.85 213
16687.07 228
16688.29 214
16689.51 197
16690.73 212
16691.95 178
16693.17 191
16694.39 225
16695.61 216
16696.83 233
16698.05 226
16699.27 224
16700.49 197
16701.71 197
16702.93 187
16704.15 210
16705.37 210
16706.59 214
16707.81 225
16709.03 219
16710.25 202
16711.48 195
16712.70 223
16713.92 198
16715.14 206
16716.36 198
16717.58 249
16718.80 223
16720.02 197
16721.24 178
16722.46 204
16723.68 219
16724.91 207
16726.13 203
16727.35 229
16728.57 196
16729.79 194
16731.01 179
16732.23 190
16733.46 203
16734.68 211
16735.90 201
16737.12 230
16738.34 193
16739.56 212
16740.79 256
16742.01 207
16743.23 216
16744.45 193
16745.67 249
16746.90 202
16748.12 190
16749.34 190
16750.56 200
16751.78 215
16753.01 208
16754.23 212
16755.45 224
16756.67 188
16757.90 170
16759.12 195
16760.34 184
16761.56 172
16762.79 177
16764.01 229
16765.23 227
16766.45 213
16767.68 221
16768.90 207
16770.12 204
16771.34 202
16772.57 214
16773.79 210
16775.01 242
16776.24 222
16777.46 238
16778.68 203
16779.91 215
16781.13 192
16782.35 219
16783.58 193
16784.80 190
16786.02 204
16787.25 210
16788.47 188
16789.69 189
16790.92 229
16792.14 198
16793.36 197
16794.59 182
16795.81 188
16797.04 217
16798.26 226
16799.48 211
16800.71 227
16801.93 234
16803.16 209
16804.38 204
16805.60 220
16806.83 219
16808.05 194
16809.28 216
16810.50 206
16811.73 189
16812.95 203
16814.17 231
16815.40 199
16816.62 191
16817.85 211
16819.07 215
16820.30 200
16821.52 204
16822.75 223
16823.97 216
16825.20 196
16826.42 210
16827.65 196
16828.87 196
16830.10 222
16831.32 213
16832.55 197
16833.77 205
16835.00 201
16836.22 205
16837.45 235
16838.67 222
16839.90 196
16841.12 203
16842.35 226
16843.57 220
16844.80 185
16846.03 220
16847.25 239
16848.48 243
16849.70 228
16850.93 223
16852.15 200
16853.38 244
16854.61 224
16855.83 202
16857.06 184
16858.28 227
16859.51 258
16860.74 216
16861.96 189
16863.19 222
16864.42 234
16865.64 237
16866.87 253
16868.09 285
16869.32 222
16870.55 241
16871.77 253
16873.00 259
16874.23 232
16875.45 226
16876.68 251
16877.91 291
16879.13 262
16880.36 260
16881.59 251
16882.82 255
16884.04 238
16885.27 261
16886.50 275
16887.72 294
16888.95 255
16890.18 237
16891.41 236
16892.63 256
16893.86 244
16895.09 266
16896.32 245
16897.54 255
16898.77 256
16900.00 206
16901.23 252
16902.45 270
16903.68 261
16904.91 237
16906.14 267
16907.36 248
16908.59 232
16909.82 202
16911.05 229
16912.28 237
16913.50 227
16914.73 221
16915.96 231
16917.19 235
16918.42 198
16919.65 211
16920.87 236
16922.10 242
16923.33 230
16924.56 233
16925.79 198
16927.02 212
16928.24 243
16929.47 206
16930.70 223
16931.93 212
16933.16 203
16934.39 232
16935.62 221
16936.85 219
16938.08 239
16939.30 205
16940.53 229
16941.76 247
16942.99 223
16944.22 178
16945.45 186
16946.68 216
16947.91 197
16949.14 196
16950.37 226
16951.60 253
16952.83 213
16954.06 220
16955.29 206
16956.52 208
16957.74 258
16958.97 203
16960.20 228
16961.43 220
16962.66 216
16963.89 198
16965.12 198
16966.35 213
16967.58 227
16968.81 259
16970.04 233
16971.27 237
16972.50 201
16973.74 201
16974.97 233
16976.20 183
16977.43 213
16978.66 208
16979.89 219
16981.12 205
16982.35 195
16983.58 237
16984.81 186
16986.04 182
16987.27 195
16988.50 166
16989.73 196
16990.96 197
16992.19 246
16993.43 227
16994.66 212
16995.89 220
16997.12 218
16998.35 208
16999.58 248
17000.81 215
17002.04 221
17003.28 219
17004.51 209
17005.74 201
17006.97 226
17008.20 209
17009.43 177
17010.66 222
17011.90 242
17013.13 210
17014.36 207
17015.59 245
17016.82 194
17018.05 244
17019.29 251
17020.52 233
17021.75 224
17022.98 207
17024.21 212
17025.45 192
17026.68 170
17027.91 225
17029.14 225
17030.38 187
17031.61 195
17032.84 188
17034.07 203
17035.31 185
17036.54 218
17037.77 214
17039.00 215
17040.24 228
17041.47 228
17042.70 192
17043.93 215
17045.17 205
17046.40 193
17047.63 175
17048.87 200
17050.10 227
17051.33 218
17052.57 222
17053.80 211
17055.03 227
17056.27 211
17057.50 189
17058.73 166
17059.97 189
17061.20 190
17062.43 172
17063.67 181
17064.90 223
17066.13 196
17067.37 164
17068.60 168
17069.83 179
17071.07 184
17072.30 178
17073.54 247
17074.77 202
17076.00 209
17077.24 199
17078.47 221
17079.71 209
17080.94 175
17082.17 191
17083.41 193
17084.64 196
17085.88 201
17087.11 166
17088.35 186
17089.58 196
17090.81 193
17092.05 214
17093.28 204
17094.52 187
17095.75 211
17096.99 209
17098.22 218
17099.46 193
17100.69 186
17101.93 210
17103.16 193
17104.40 177
17105.63 195
17106.87 214
17108.10 212
17109.34 177
17110.57 164
17111.81 202
17113.04 198
17114.28 139
17115.51 174
17116.75 189
17117.99 188
17119.22 179
17120.46 191
17121.69 204
17122.93 185
17124.16 195
17125.40 177
17126.64 178
17127.87 190
17129.11 195
17130.34 197
17131.58 207
17132.82 190
17134.05 195
17135.29 208
17136.52 202
17137.76 186
17139.00 170
17140.23 169
17141.47 178
17142.71 184
17143.94 182
17145.18 192
17146.41 157
17147.65 191
17148.89 185
17150.12 172
17151.36 177
17152.60 183
17153.83 243
17155.07 200
17156.31 195
17157.55 165
17158.78 170
17160.02 179
17161.26 185
17162.49 154
17163.73 178
17164.97 187
17166.21 187
17167.44 222
17168.68 193
17169.92 192
17171.15 181
17172.39 163
17173.63 147
17174.87 180
17176.10 173
17177.34 192
17178.58 166
17179.82 217
17181.06 186
17182.29 158
17183.53 204
17184.77 205
17186.01 170
17187.25 185
17188.48 175
17189.72 181
17190.96 182
17192.20 202
17193.44 179
17194.67 168
17195.91 195
17197.15 159
17198.39 170
17199.63 165
17200.87 183
17202.10 176
17203.34 190
17204.58 173
17205.82 182
17207.06 198
17208.30 185
17209.54 161
17210.78 167
17212.01 185
17213.25 177
17214.49 184
17215.73 158
17216.97 167
17218.21 185
17219.45 172
17220.69 187
17221.93 178
17223.17 162
17224.41 172
17225.65 199
17226.89 191
17228.12 197
17229.36 186
17230.60 204
17231.84 167
17233.08 150
17234.32 202
17235.56 181
17236.80 203
17238.04 179
17239.28 150
17240.52 185
17241.76 242
17243.00 203
17244.24 197
17245.48 174
17246.72 151
17247.96 186
17249.20 176
17250.44 189
17251.68 194
17252.92 188
17254.16 230
17255.40 172
17256.64 185
17257.89 193
17259.13 203
17260.37 195
17261.61 170
17262.85 173
17264.09 188
17265.33 202
17266.57 192
17267.81 168
17269.05 168
17270.29 178
17271.53 194
17272.78 194
17274.02 159
17275.26 158
17276.50 217
17277.74 169
17278.98 159
17280.22 182
17281.46 218
17282.71 149
17283.95 147
17285.19 172
17286.43 191
17287.67 162
17288.91 196
17290.16 196
17291.40 185
17292.64 187
17293.88 200
17295.12 174
17296.36 165
17297.61 186
17298.85 199
17300.09 182
17301.33 144
17302.58 168
17303.82 201
17305.06 183
17306.30 179
17307.54 157
17308.79 196
17310.03 170
17311.27 184
17312.51 172
17313.76 183
17315.00 176
17316.24 189
17317.48 187
17318.73 182
17319.97 165
17321.21 178
17322.46 184
17323.70 191
17324.94 187
17326.18 177
17327.43 179
17328.67 137
17329.91 174
17331.16 174
17332.40 174
17333.64 186
17334.89 184
17336.13 176
17337.37 180
17338.62 165
17339.86 175
17341.10 171
17342.35 185
17343.59 168
17344.84 193
17346.08 179
17347.32 189
17348.57 197
17349.81 177
17351.05 166
17352.30 209
17353.54 184
17354.79 176
17356.03 177
17357.27 181
17358.52 161
17359.76 180
17361.01 181
17362.25 181
17363.50 169
17364.74 197
17365.98 194
17367.23 182
17368.47 202
17369.72 203
17370.96 204
17372.21 206
17373.45 192
17374.70 197
17375.94 202
17377.19 194
17378.43 172
17379.68 170
17380.92 197
17382.17 211
17383.41 211
17384.66 184
17385.90 193
17387.15 213
17388.39 200
17389.64 162
17390.88 160
17392.13 195
17393.37 172
17394.62 154
17395.86 162
17397.11 200
17398.36 186
17399.60 191
17400.85 204
17402.09 176
17403.34 183
17404.58 166
17405.83 190
17407.08 197
17408.32 157
17409.57 170
17410.81 207
17412.06 197
17413.31 204
17414.55 200
17415.80 189
17417.05 179
17418.29 153
17419.54 187
17420.78 171
17422.03 165
17423.28 183
17424.52 181
17425.77 147
17427.02 184
17428.26 203
17429.51 212
17430.76 214
17432.00 152
17433.25 175
17434.50 191
17435.75 159
17436.99 182
17438.24 164
17439.49 166
17440.73 192
17441.98 212
17443.23 160
17444.48 171
17445.72 172
17446.97 170
17448.22 196
17449.46 207
17450.71 175
17451.96 174
17453.21 170
17454.45 179
17455.70 178
17456.95 149
17458.20 147
17459.45 156
17460.69 222
17461.94 208
17463.19 192
17464.44 169
17465.69 151
17466.93 152
17468.18 185
17469.43 187
17470.68 151
17471.93 173
17473.17 177
17474.42 187
17475.67 194
17476.92 193
17478.17 182
17479.42 177
17480.67 183
17481.91 172
17483.16 196
17484.41 194
17485.66 212
17486.91 198
17488.16 182
17489.41 216
17490.66 210
17491.90 177
17493.15 164
17494.40 209
17495.65 202
17496.90 191
17498.15 178
17499.40 224
17500.65 203
17501.90 201
17503.15 172
17504.40 203
17505.65 184
17506.90 184
17508.14 208
17509.39 208
17510.64 199
17511.89 216
17513.14 216
17514.39 194
17515.64 179
17516.89 184
17518.14 203
17519.39 188
17520.64 166
17521.89 170
17523.14 164
17524.39 179
17525.64 208
17526.89 217
17528.14 172
17529.39 198
17530.64 194
17531.89 169
17533.14 203
17534.40 218
17535.65 209
17536.90 199
17538.15 174
17539.40 219
17540.65 192
17541.90 184
17543.15 180
17544.40 222
17545.65 207
17546.90 198
17548.15 186
17549.40 185
17550.66 208
17551.91 219
17553.16 177
17554.41 145
17555.66 176
17556.91 173
17558.16 179
17559.41 171
17560.67 210
17561.92 196
17563.17 223
17564.42 198
17565.67 157
17566.92 175
17568.18 190
17569.43 212
17570.68 197
17571.93 215
17573.18 200
17574.43 224
17575.69 189
17576.94 207
17578.19 185
17579.44 204
17580.69 188
17581.95 171
17583.20 208
17584.45 183
17585.70 158
17586.96 183
17588.21 167
17589.46 166
17590.71 215
17591.97 223
17593.22 191
17594.47 178
17595.72 193
17596.98 193
17598.23 190
17599.48 171
17600.73 195
17601.99 192
17603.24 201
17604.49 196
17605.75 181
17607.00 193
17608.25 182
17609.51 182
17610.76 192
17612.01 172
17613.27 175
17614.52 194
17615.77 201
17617.03 202
17618.28 183
17619.53 199
17620.79 195
17622.04 188
17623.29 190
17624.55 195
17625.80 182
17627.05 170
17628.31 187
17629.56 213
17630.82 201
17632.07 185
17633.32 174
17634.58 194
17635.83 169
17637.09 171
17638.34 179
17639.60 191
17640.85 189
17642.10 170
17643.36 161
17644.61 171
17645.87 175
17647.12 177
17648.38 194
17649.63 195
17650.89 188
17652.14 196
17653.39 185
17654.65 166
17655.90 151
17657.16 172
17658.41 174
17659.67 177
17660.92 190
17662.18 189
17663.43 193
17664.69 165
17665.94 161
17667.20 167
17668.45 172
17669.71 173
17670.97 175
17672.22 160
17673.48 187
17674.73 189
17675.99 166
17677.24 169
17678.50 149
17679.75 143
17681.01 179
17682.27 182
17683.52 187
17684.78 204
17686.03 187
17687.29 180
17688.55 187
17689.80 186
17691.06 162
17692.31 193
17693.57 178
17694.83 175
17696.08 148
17697.34 158
17698.59 183
17699.85 191
17701.11 157
17702.36 181
17703.62 216
17704.88 180
17706.13 167
17707.39 176
17708.65 171
17709.90 169
17711.16 205
17712.42 177
17713.67 177
17714.93 217
17716.19 170
17717.44 149
17718.70 163
17719.96 182
17721.22 185
17722.47 183
17723.73 184
17724.99 188
17726.25 166
17727.50 162
17728.76 160
17730.02 182
17731.27 174
17732.53 187
17733.79 146
17735.05 144
17736.31 151
17737.56 166
17738.82 176
17740.08 186
17741.34 193
17742.59 171
17743.85 169
17745.11 181
17746.37 185
17747.63 164
17748.88 197
17750.14 190
17751.40 176
17752.66 162
17753.92 171
17755.18 134
17756.43 178
17757.69 178
17758.95 177
17760.21 172
17761.47 195
17762.73 191
17763.99 173
17765.24 180
17766.50 181
17767.76 200
17769.02 173
17770.28 172
17771.54 156
17772.80 163
17774.06 176
17775.32 162
17776.57 160
17777.83 171
17779.09 198
17780.35 193
17781.61 144
17782.87 171
17784.13 162
17785.39 150
17786.65 154
17787.91 164
17789.17 175
17790.43 155
17791.69 163
17792.95 173
17794.21 164
17795.47 168
17796.73 176
17797.99 168
17799.25 165
17800.51 175
17801.77 192
17803.03 189
17804.29 172
17805.55 173
17806.81 170
17808.07 174
17809.33 158
17810.59 170
17811.85 177
17813.11 174
17814.37 149
17815.63 148
17816.89 152
17818.15 155
17819.41 170
17820.67 182
17821.93 174
17823.19 176
17824.45 188
17825.71 148
17826.98 159
17828.24 197
17829.50 209
17830.76 165
17832.02 167
17833.28 139
17834.54 167
17835.80 171
17837.06 178
17838.33 156
17839.59 181
17840.85 188
17842.11 179
17843.37 172
17844.63 165
17845.89 149
17847.16 157
17848.42 171
17849.68 133
17850.94 159
17852.20 187
17853.46 205
17854.73 169
17855.99 162
17857.25 164
17858.51 165
17859.77 163
17861.04 154
17862.30 173
17863.56 162
17864.82 159
17866.09 180
17867.35 168
17868.61 161
17869.87 133
17871.14 159
17872.40 172
17873.66 159
17874.92 152
17876.19 186
17877.45 157
17878.71 142
17879.97 179
17881.24 200
17882.50 176
17883.76 167
17885.03 184
17886.29 143
17887.55 145
17888.81 173
17890.08 176
17891.34 147
17892.60 160
17893.87 162
17895.13 196
17896.39 144
17897.66 156
17898.92 189
17900.18 133
17901.45 151
17902.71 165
17903.97 163
17905.24 167
17906.50 178
17907.77 152
17909.03 157
17910.29 166
17911.56 171
17912.82 159
17914.09 155
17915.35 149
17916.61 175
17917.88 177
17919.14 149
17920.41 165
17921.67 141
17922.93 154
17924.20 163
17925.46 154
17926.73 157
17927.99 176
17929.26 178
17930.52 170
17931.79 156
17933.05 165
17934.32 172
17935.58 171
17936.84 155
17938.11 197
17939.37 193
17940.64 153
17941.90 161
17943.17 162
17944.43 177
17945.70 159
17946.96 193
17948.23 156
17949.50 155
17950.76 164
17952.03 198
17953.29 173
17954.56 177
17955.82 188
17957.09 185
17958.35 168
17959.62 163
17960.88 168
17962.15 166
17963.42 165
17964.68 169
17965.95 201
17967.21 194
17968.48 173
17969.74 175
17971.01 163
17972.28 152
17973.54 175
17974.81 164
17976.08 142
17977.34 159
17978.61 165
17979.87 155
17981.14 135
17982.41 145
17983.67 181
17984.94 217
17986.21 179
17987.47 185
17988.74 170
17990.01 167
17991.27 163
17992.54 181
17993.81 151
17995.07 147
17996.34 159
17997.61 162
17998.87 146
18000.14 161
18001.41 182
18002.68 175
18003.94 175
18005.21 160
18006.48 161
18007.74 159
18009.01 174
18010.28 167
18011.55 181
18012.81 192
18014.08 172
18015.35 170
18016.62 154
18017.88 188
18019.15 179
18020.42 152
18021.69 171
18022.96 153
18024.22 144
18025.49 173
18026.76 164
18028.03 160
18029.29 153
18030.56 129
18031.83 157
18033.10 164
18034.37 173
18035.64 173
18036.90 158
18038.17 151
18039.44 155
18040.71 163
18041.98 182
18043.25 161
18044.51 166
18045.78 163
18047.05 173
18048.32 170
18049.59 174
18050.86 180
18052.13 154
18053.40 194
18054.67 209
18055.93 188
18057.20 164
18058.47 165
18059.74 153
18061.01 171
18062.28 175
18063.55 186
18064.82 175
18066.09 182
18067.36 174
18068.63 182
18069.90 175
18071.17 157
18072.44 171
18073.70 200
18074.97 172
18076.24 162
18077.51 167
18078.78 175
18080.05 148
18081.32 176
18082.59 191
18083.86 172
18085.13 182
18086.40 148
18087.67 155
18088.94 169
18090.21 170
18091.48 191
18092.75 200
18094.02 150
18095.29 166
18096.57 145
18097.84 179
18099.11 175
18100.38 149
18101.65 150
18102.92 156
18104.19 157
18105.46 137
18106.73 137
18108.00 166
18109.27 159
18110.54 173
18111.81 158
18113.08 162
18114.36 177
18115.63 149
18116.90 134
18118.17 144
18119.44 169
18120.71 187
18121.98 155
18123.25 175
18124.53 148
18125.80 173
18127.07 166
18128.34 165
18129.61 172
18130.88 177
18132.16 157
18133.43 169
18134.70 176
18135.97 176
18137.24 168
18138.51 163
18139.79 192
18141.06 170
18142.33 175
18143.60 185
18144.87 178
18146.15 182
18147.42 182
18148.69 159
18149.96 139
18151.24 166
18152.51 176
18153.78 160
18155.05 174
18156.33 177
18157.60 179
18158.87 199
18160.14 159
18161.42 167
18162.69 166
18163.96 165
18165.23 141
18166.51 168
18167.78 166
18169.05 166
18170.33 179
18171.60 166
18172.87 157
18174.15 144
18175.42 160
18176.69 147
18177.97 189
18179.24 166
18180.51 166
18181.79 163
18183.06 153
18184.33 151
18185.61 176
18186.88 157
18188.15 164
18189.43 180
18190.70 197
18191.97 165
18193.25 170
18194.52 173
18195.80 187
18197.07 214
18198.34 187
18199.62 190
18200.89 141
18202.17 146
18203.44 168
18204.71 150
18205.99 163
18207.26 198
18208.54 168
18209.81 160
18211.09 162
18212.36 139
18213.64 190
18214.91 164
18216.18 179
18217.46 179
18218.73 191
18220.01 153
18221.28 152
18222.56 157
18223.83 190
18225.11 162
18226.38 155
18227.66 147
18228.93 152
18230.21 183
18231.48 198
18232.76 150
18234.03 151
18235.31 178
18236.58 162
18237.86 168
18239.14 157
18240.41 178
18241.69 155
18242.96 158
18244.24 179
18245.51 171
18246.79 197
18248.06 152
18249.34 161
18250.62 160
18251.89 163
18253.17 177
18254.44 184
18255.72 166
18257.00 180
18258.27 160
18259.55 154
18260.82 163
18262.10 153
18263.38 159
18264.65 194
18265.93 174
18267.21 202
18268.48 205
18269.76 182
18271.04 194
18272.31 167
18273.59 183
18274.87 171
18276.14 156
18277.42 168
18278.70 191
18279.97 183
18281.25 184
18282.53 175
18283.80 154
18285.08 167
18286.36 181
18287.63 163
18288.91 186
18290.19 157
18291.47 177
18292.74 162
18294.02 215
18295.30 165
18296.58 158
18297.85 143
18299.13 162
18300.41 174
18301.69 166
18302.96 184
18304.24 163
18305.52 163
18306.80 135
18308.07 162
18309.35 171
18310.63 158
18311.91 186
18313.19 144
18314.46 154
18315.74 137
18317.02 175
18318.30 190
18319.58 168
18320.86 145
18322.13 171
18323.41 168
18324.69 139
18325.97 167
18327.25 162
18328.53 144
18329.80 142
18331.08 149
18332.36 133
18333.64 131
18334.92 159
18336.20 147
18337.48 154
18338.76 162
18340.04 161
18341.31 194
18342.59 182
18343.87 164
18345.15 167
18346.43 184
18347.71 181
18348.99 175
18350.27 156
18351.55 183
18352.83 176
18354.11 158
18355.39 171
18356.67 164
18357.95 142
18359.22 155
18360.50 175
18361.78 132
18363.06 143
18364.34 152
18365.62 155
18366.90 169
18368.18 176
18369.46 172
18370.74 158
18372.02 201
18373.30 177
18374.58 148
18375.86 142
18377.14 163
18378.42 147
18379.71 167
18380.99 147
18382.27 165
18383.55 167
18384.83 161
18386.11 164
18387.39 187
18388.67 185
18389.95 158
18391.23 138
18392.51 181
18393.79 189
18395.07 165
18396.35 183
18397.63 159
18398.92 193
18400.20 176
18401.48 178
18402.76 159
18404.04 160
18405.32 155
18406.60 155
18407.88 132
18409.17 145
18410.45 181
18411.73 189
18413.01 164
18414.29 141
18415.57 177
18416.85 176
18418.14 180
18419.42 170
18420.70 164
18421.98 169
18423.26 192
18424.55 190
18425.83 146
18427.11 153
18428.39 196
18429.67 178
18430.96 133
18432.24 150
18433.52 140
18434.80 165
18436.08 154
18437.37 153
18438.65 159
18439.93 194
18441.21 178
18442.50 169
18443.78 150
18445.06 160
18446.34 195
18447.63 187
18448.91 137
18450.19 138
18451.48 161
18452.76 167
18454.04 153
18455.32 160
18456.61 185
18457.89 164
18459.17 192
18460.46 183
18461.74 149
18463.02 137
18464.31 165
18465.59 191
18466.87 177
18468.16 182
18469.44 188
18470.72 141
18472.01 172
18473.29 165
18474.57 160
18475.86 161
18477.14 175
18478.43 185
18479.71 160
18480.99 166
18482.28 162
18483.56 169
18484.85 174
18486.13 142
18487.41 143
18488.70 181
18489.98 171
18491.27 155
18492.55 155
18493.83 149
18495.12 158
18496.40 184
18497.69 183
18498.97 150
18500.26 160
18501.54 118
18502.83 155
18504.11 168
18505.40 176
18506.68 161
18507.97 176
18509.25 170
18510.54 149
18511.82 162
18513.11 155
18514.39 179
18515.68 168
18516.96 152
18518.25 200
18519.53 185
18520.82 153
18522.10 192
18523.39 168
18524.67 150
18525.96 164
18527.24 189
18528.53 164
18529.81 146
18531.10 172
18532.39 170
18533.67 173
18534.96 153
18536.24 168
18537.53 184
18538.81 166
18540.10 147
18541.39 142
18542.67 159
18543.96 153
18545.24 163
18546.53 178
18547.82 164
18549.10 179
18550.39 167
18551.68 156
18552.96 168
18554.25 161
18555.53 183
18556.82 170
18558.11 161
18559.39 182
18560.68 173
18561.97 179
18563.25 162
18564.54 155
18565.83 163
18567.12 190
18568.40 190
18569.69 183
18570.98 183
18572.26 163
18573.55 201
18574.84 218
18576.12 174
18577.41 190
18578.70 177
18579.99 150
18581.27 173
18582.56 180
18583.85 204
18585.14 143
18586.42 163
18587.71 177
18589.00 173
18590.29 137
18591.57 152
18592.86 166
18594.15 186
18595.44 146
18596.73 173
18598.01 175
18599.30 189
18600.59 169
18601.88 197
18603.17 176
18604.45 160
18605.74 162
18607.03 180
18608.32 189
18609.61 194
18610.90 171
18612.18 193
18613.47 221
18614.76 203
18616.05 187
18617.34 180
18618.63 208
18619.92 181
18621.20 146
18622.49 171
18623.78 179
18625.07 179
18626.36 166
18627.65 176
18628.94 164
18630.23 157
18631.52 165
18632.81 183
18634.09 156
18635.38 174
18636.67 160
18637.96 184
18639.25 147
18640.54 152
18641.83 180
18643.12 177
18644.41 193
18645.70 160
18646.99 156
18648.28 162
18649.57 162
18650.86 142
18652.15 146
18653.44 169
18654.73 167
18656.02 152
18657.31 143
18658.60 130
18659.89 151
18661.18 142
18662.47 163
18663.76 145
18665.05 164
18666.34 173
18667.63 174
18668.92 184
18670.21 165
18671.50 201
18672.79 181
18674.08 167
18675.37 167
18676.66 163
18677.95 177
18679.24 187
18680.54 166
18681.83 127
18683.12 170
18684.41 198
18685.70 171
18686.99 155
18688.28 192
18689.57 153
18690.86 167
18692.15 163
18693.45 177
18694.74 195
18696.03 168
18697.32 156
18698.61 144
18699.90 164
18701.19 150
18702.49 153
18703.78 159
18705.07 155
18706.36 127
18707.65 157
18708.94 148
18710.24 168
18711.53 140
18712.82 145
18714.11 151
18715.40 145
18716.70 151
18717.99 156
18719.28 174
18720.57 139
18721.86 132
18723.16 163
18724.45 184
18725.74 152
18727.03 136
18728.33 156
18729.62 164
18730.91 160
18732.20 171
18733.50 157
18734.79 151
18736.08 164
18737.37 169
18738.67 152
18739.96 103
18741.25 150
18742.55 154
18743.84 157
18745.13 147
18746.43 180
18747.72 153
18749.01 173
18750.31 125
18751.60 188
18752.89 144
18754.19 161
18755.48 156
18756.77 181
18758.07 147
18759.36 133
18760.65 175
18761.95 156
18763.24 151
18764.53 161
18765.83 173
18767.12 169
18768.42 165
18769.71 164
18771.00 181
18772.30 163
18773.59 168
18774.88 149
18776.18 115
18777.47 133
18778.77 136
18780.06 144
18781.36 192
18782.65 167
18783.94 145
18785.24 166
18786.53 176
18787.83 160
18789.12 134
18790.42 168
18791.71 168
18793.01 165
18794.30 167
18795.60 152
18796.89 171
18798.19 163
18799.48 175
18800.78 143
18802.07 136
18803.37 147
18804.66 182
18805.96 151
18807.25 167
18808.55 133
18809.84 145
18811.14 146
18812.43 177
18813.73 149
18815.02 151
18816.32 150
18817.61 178
18818.91 140
18820.21 141
18821.50 130
18822.80 137
18824.09 176
18825.39 157
18826.68 134
18827.98 123
18829.28 159
18830.57 167
18831.87 160
18833.16 147
18834.46 155
18835.76 158
18837.05 147
18838.35 153
18839.65 179
18840.94 189
18842.24 163
18843.53 165
18844.83 114
18846.13 165
18847.42 158
18848.72 160
18850.02 167
18851.31 137
18852.61 144
18853.91 164
18855.20 160
18856.50 146
18857.80 165
18859.10 174
18860.39 215
18861.69 157
18862.99 157
18864.28 137
18865.58 138
18866.88 161
18868.18 146
18869.47 137
18870.77 159
18872.07 161
18873.37 162
18874.66 149
18875.96 139
18877.26 148
18878.56 164
18879.85 146
18881.15 149
18882.45 172
18883.75 168
18885.04 168
18886.34 159
18887.64 156
18888.94 165
18890.24 173
18891.53 173
18892.83 150
18894.13 142
18895.43 177
18896.73 197
18898.03 148
18899.32 150
18900.62 126
18901.92 185
18903.22 152
18904.52 162
18905.82 175
18907.12 180
18908.41 164
18909.71 185
18911.01 154
18912.31 164
18913.61 149
18914.91 140
18916.21 157
18917.51 196
18918.80 161
18920.10 165
18921.40 165
18922.70 155
18924.00 156
18925.30 171
18926.60 147
18927.90 164
18929.20 154
18930.50 157
18931.80 131
18933.10 131
18934.40 158
18935.70 155
18937.00 151
18938.30 162
18939.60 139
18940.90 149
18942.20 152
18943.50 169
18944.79 133
18946.09 161
18947.39 184
18948.70 170
18950.00 148
18951.30 154
18952.60 143
18953.90 159
18955.20 146
18956.50 141
18957.80 134
18959.10 135
18960.40 161
18961.70 149
18963.00 166
18964.30 160
18965.60 148
18966.90 183
18968.20 164
18969.50 147
18970.80 157
18972.10 139
18973.40 157
18974.71 146
18976.01 136
18977.31 146
18978.61 182
18979.91 176
18981.21 162
18982.51 150
18983.81 145
18985.12 176
18986.42 128
18987.72 149
18989.02 156
18990.32 181
18991.62 183
18992.92 149
18994.23 115
18995.53 146
18996.83 163
18998.13 146
18999.43 150
19000.73 144
19002.04 182
19003.34 191
19004.64 170
19005.94 145
19007.24 163
19008.55 173
19009.85 167
19011.15 135
19012.45 136
19013.76 127
19015.06 178
19016.36 171
19017.66 160
19018.96 153
19020.27 157
19021.57 168
19022.87 150
19024.18 144
19025.48 120
19026.78 147
19028.08 163
19029.39 122
19030.69 134
19031.99 151
19033.30 162
19034.60 161
19035.90 138
19037.20 143
19038.51 147
19039.81 138
19041.11 148
19042.42 130
19043.72 148
19045.02 148
19046.33 142
19047.63 137
19048.93 145
19050.24 155
19051.54 156
19052.85 148
19054.15 154
19055.45 132
19056.76 150
19058.06 152
19059.36 151
19060.67 161
19061.97 153
19063.28 143
19064.58 158
19065.88 143
19067.19 140
19068.49 145
19069.80 144
19071.10 158
19072.41 157
19073.71 158
19075.01 143
19076.32 154
19077.62 123
19078.93 137
19080.23 127
19081.54 121
19082.84 150
19084.15 141
19085.45 155
19086.76 165
19088.06 192
19089.37 134
19090.67 150
19091.98 158
19093.28 184
19094.59 173
19095.89 135
19097.20 163
19098.50 133
19099.81 164
19101.11 156
19102.42 157
19103.72 168
19105.03 175
19106.33 123
19107.64 157
19108.94 136
19110.25 146
19111.56 159
19112.86 156
19114.17 146
19115.47 149
19116.78 158
19118.08 174
19119.39 138
19120.70 137
19122.00 159
19123.31 150
19124.61 161
19125.92 172
19127.23 184
19128.53 166
19129.84 163
19131.15 160
19132.45 152
19133.76 148
19135.06 162
19136.37 155
19137.68 155
19138.98 182
19140.29 164
19141.60 155
19142.90 143
19144.21 156
19145.52 159
19146.82 156
19148.13 188
19149.44 142
19150.75 111
19152.05 143
19153.36 136
19154.67 134
19155.97 160
19157.28 138
19158.59 149
19159.90 149
19161.20 145
19162.51 162
19163.82 186
19165.13 167
19166.43 143
19167.74 155
19169.05 155
19170.36 166
19171.66 180
19172.97 168
19174.28 139
19175.59 180
19176.89 159
19178.20 136
19179.51 156
19180.82 167
19182.13 162
19183.44 159
19184.74 160
19186.05 166
19187.36 126
19188.67 133
19189.98 154
19191.28 164
19192.59 154
19193.90 123
19195.21 130
19196.52 133
19197.83 152
19199.14 145
19200.44 129
19201.75 134
19203.06 142
19204.37 135
19205.68 131
19206.99 156
19208.30 172
19209.61 153
19210.92 142
19212.22 160
19213.53 138
19214.84 138
19216.15 163
19217.46 160
19218.77 171
19220.08 180
19221.39 135
19222.70 161
19224.01 153
19225.32 164
19226.63 140
19227.94 151
19229.25 147
19230.56 153
19231.87 155
19233.18 138
19234.49 149
19235.80 155
19237.11 143
19238.42 135
19239.73 172
19241.04 136
19242.35 138
19243.66 144
19244.97 143
19246.28 177
19247.59 147
19248.90 126
19250.21 146
19251.52 140
19252.83 124
19254.14 154
19255.45 134
19256.76 149
19258.07 136
19259.38 160
19260.69 160
19262.00 161
19263.31 160
19264.63 172
19265.94 156
19267.25 176
19268.56 142
19269.87 164
19271.18 166
19272.49 186
19273.80 170
19275.11 162
19276.43 134
19277.74 143
19279.05 165
19280.36 170
19281.67 175
19282.98 110
19284.29 138
19285.61 149
19286.92 140
19288.23 140
19289.54 146
19290.85 155
19292.16 175
19293.48 163
19294.79 144
19296.10 164
19297.41 161
19298.72 161
19300.04 131
19301.35 144
19302.66 150
19303.97 167
19305.29 162
19306.60 141
19307.91 147
19309.22 166
19310.53 153
19311.85 142
19313.16 168
19314.47 151
19315.78 153
19317.10 151
19318.41 153
19319.72 147
19321.04 148
19322.35 124
19323.66 161
19324.97 152
19326.29 144
19327.60 136
19328.91 164
19330.23 129
19331.54 138
19332.85 174
19334.17 122
19335.48 153
19336.79 152
19338.11 170
19339.42 146
19340.73 156
19342.05 146
19343.36 184
19344.67 145
19345.99 148
19347.30 139
19348.62 153
19349.93 175
19351.24 144
19352.56 131
19353.87 129
19355.18 161
19356.50 119
19357.81 136
19359.13 148
19360.44 148
19361.76 135
19363.07 124
19364.38 138
19365.70 171
19367.01 198
19368.33 169
19369.64 144
19370.96 110
19372.27 142
19373.58 164
19374.90 144
19376.21 140
19377.53 149
19378.84 166
19380.16 152
19381.47 134
19382.79 134
19384.10 137
19385.42 147
19386.73 133
19388.05 153
19389.36 130
19390.68 127
19391.99 147
19393.31 147
19394.62 155
19395.94 146
19397.26 144
19398.57 147
19399.89 131
19401.20 143
19402.52 164
19403.83 157
19405.15 137
19406.46 153
19407.78 182
19409.10 189
19410.41 140
19411.73 135
19413.04 135
19414.36 164
19415.68 169
19416.99 158
19418.31 143
19419.62 139
19420.94 163
19422.26 180
19423.57 151
19424.89 146
19426.21 134
19427.52 147
19428.84 171
19430.15 143
19431.47 151
19432.79 133
19434.10 153
19435.42 152
19436.74 150
19438.06 127
19439.37 166
19440.69 165
19442.01 148
19443.32 130
19444.64 149
19445.96 149
19447.27 174
19448.59 177
19449.91 138
19451.23 158
19452.54 165
19453.86 126
19455.18 137
19456.49 164
19457.81 145
19459.13 158
19460.45 140
19461.76 161
19463.08 161
19464.40 139
19465.72 163
19467.04 156
19468.35 159
19469.67 156
19470.99 141
19472.31 120
19473.63 142
19474.94 173
19476.26 139
19477.58 148
19478.90 148
19480.22 156
19481.53 143
19482.85 135
19484.17 143
19485.49 136
19486.81 134
19488.13 138
19489.44 148
19490.76 143
19492.08 158
19493.40 136
19494.72 162
19496.04 156
19497.36 174
19498.68 179
19499.99 183
19501.31 156
19502.63 147
19503.95 172
19505.27 160
19506.59 173
19507.91 145
19509.23 144
19510.55 183
19511.87 166
19513.19 147
19514.51 150
19515.82 141
19517.14 161
19518.46 164
19519.78 148
19521.10 134
19522.42 175
19523.74 150
19525.06 149
19526.38 132
19527.70 145
19529.02 153
19530.34 144
19531.66 161
19532.98 147
19534.30 168
19535.62 139
19536.94 141
19538.26 145
19539.58 153
19540.90 154
19542.22 148
19543.54 153
19544.86 143
19546.18 153
19547.50 160
19548.83 128
19550.15 139
19551.47 159
19552.79 140
19554.11 161
19555.43 146
19556.75 149
19558.07 168
19559.39 164
19560.71 180
19562.03 154
19563.35 138
19564.68 145
19566.00 152
19567.32 147
19568.64 155
19569.96 150
19571.28 136
19572.60 141
19573.92 153
19575.25 136
19576.57 158
19577.89 152
19579.21 138
19580.53 156
19581.85 150
19583.17 158
19584.50 155
19585.82 143
19587.14 136
19588.46 145
19589.78 127
19591.11 138
19592.43 175
19593.75 162
19595.07 183
19596.39 150
19597.72 147
19599.04 122
19600.36 176
19601.68 161
19603.01 127
19604.33 129
19605.65 156
19606.97 159
19608.30 157
19609.62 160
19610.94 141
19612.26 122
19613.59 148
19614.91 147
19616.23 160
19617.56 147
19618.88 138
19620.20 131
19621.52 141
19622.85 159
19624.17 145
19625.49 134
19626.82 139
19628.14 133
19629.46 153
19630.79 204
19632.11 186
19633.43 189
19634.76 172
19636.08 141
19637.40 151
19638.73 179
19640.05 127
19641.37 121
19642.70 130
19644.02 135
19645.35 131
19646.67 132
19647.99 143
19649.32 124
19650.64 148
19651.97 188
19653.29 133
19654.61 130
19655.94 147
19657.26 178
19658.59 199
19659.91 167
19661.23 162
19662.56 170
19663.88 142
19665.21 135
19666.53 142
19667.86 146
19669.18 146
19670.51 147
19671.83 163
19673.16 166
19674.48 135
19675.81 158
19677.13 148
19678.46 156
19679.78 141
19681.11 136
19682.43 158
19683.76 192
19685.08 149
19686.41 142
19687.73 133
19689.06 137
19690.38 137
19691.71 153
19693.03 175
19694.36 155
19695.68 145
19697.01 154
19698.33 145
19699.66 147
19700.99 182
19702.31 160
19703.64 159
19704.96 160
19706.29 177
19707.62 179
19708.94 175
19710.27 146
19711.59 120
19712.92 152
19714.25 155
19715.57 162
19716.90 131
19718.22 136
19719.55 135
19720.88 158
19722.20 128
19723.53 155
19724.86 151
19726.18 145
19727.51 135
19728.84 151
19730.16 147
19731.49 125
19732.82 157
19734.14 156
19735.47 148
19736.80 171
19738.12 142
19739.45 138
19740.78 151
19742.10 127
19743.43 124
19744.76 114
19746.09 125
19747.41 146
19748.74 137
19750.07 141
19751.40 134
19752.72 148
19754.05 145
19755.38 140
19756.71 127
19758.03 140
19759.36 139
19760.69 145
19762.02 180
19763.34 141
19764.67 148
19766.00 157
19767.33 142
19768.66 148
19769.98 142
19771.31 162
19772.64 143
19773.97 139
19775.30 153
19776.62 146
19777.95 152
19779.28 171
19780.61 170
19781.94 155
19783.27 123
19784.59 174
19785.92 168
19787.25 147
19788.58 149
19789.91 158
19791.24 152
19792.57 133
19793.90 164
19795.22 135
19796.55 159
19797.88 166
19799.21 146
19800.54 167
19801.87 135
19803.20 150
19804.53 143
19805.86 128
19807.19 151
19808.52 143
19809.84 154
19811.17 167
19812.50 159
19813.83 157
19815.16 176
19816.49 143
19817.82 164
19819.15 152
19820.48 178
19821.81 164
19823.14 186
19824.47 124
19825.80 133
19827.13 170
19828.46 151
19829.79 126
19831.12 151
19832.45 178
19833.78 140
19835.11 136
19836.44 143
19837.77 157
19839.10 155
19840.43 169
19841.76 152
19843.09 166
19844.42 132
19845.75 139
19847.09 149
19848.42 150
19849.75 125
19851.08 143
19852.41 147
19853.74 150
19855.07 144
19856.40 146
19857.73 168
19859.06 141
19860.39 173
19861.72 186
19863.06 143
19864.39 123
19865.72 168
19867.05 162
19868.38 166
19869.71 150
19871.04 146
19872.38 144
19873.71 158
19875.04 166
19876.37 147
19877.70 148
19879.03 141
19880.36 149
19881.70 138
19883.03 159
19884.36 174
19885.69 165
19887.02 166
19888.36 166
19889.69 164
19891.02 138
19892.35 152
19893.68 140
19895.02 163
19896.35 153
19897.68 159
19899.01 139
19900.35 137
19901.68 144
19903.01 145
19904.34 148
19905.68 179
19907.01 180
19908.34 185
19909.67 160
19911.01 146
19912.34 156
19913.67 161
19915.01 174
19916.34 151
19917.67 150
19919.00 146
19920.34 144
19921.67 129
19923.00 120
19924.34 124
19925.67 154
19927.00 129
19928.34 129
19929.67 147
19931.00 133
19932.34 152
19933.67 159
19935.00 142
19936.34 182
19937.67 137
19939.01 143
19940.34 122
19941.67 149
19943.01 135
19944.34 136
19945.67 142
19947.01 153
19948.34 168
19949.68 156
19951.01 170
19952.34 185
19953.68 158
19955.01 159
19956.35 156
19957.68 161
19959.02 135
19960.35 153
19961.68 168
19963.02 171
19964.35 159
19965.69 151
19967.02 135
19968.36 153
19969.69 158
19971.03 167
19972.36 159
19973.70 173
19975.03 160
19976.37 171
19977.70 150
19979.04 163
19980.37 128
19981.71 166
19983.04 141
19984.38 146
19985.71 144
19987.05 165
19988.38 170
19989.72 137
19991.05 149
19992.39 133
19993.73 156
19995.06 155
19996.40 163
19997.73 164
19999.07 144
20000.40 149
20001.74 147
20003.08 160
20004.41 152
20005.75 159
20007.08 191
20008.42 175
20009.76 147
20011.09 171
20012.43 150
20013.76 145
20015.10 142
20016.44 135
20017.77 133
20019.11 164
20020.45 147
20021.78 154
20023.12 146
20024.45 156
20025.79 174
20027.13 172
20028.46 158
20029.80 155
20031.14 154
20032.48 137
20033.81 193
20035.15 159
20036.49 185
20037.82 182
20039.16 168
20040.50 149
20041.83 138
20043.17 157
20044.51 183
20045.85 161
20047.18 160
20048.52 146
20049.86 169
20051.20 139
20052.53 141
20053.87 156
20055.21 175
20056.55 163
20057.88 175
20059.22 160
20060.56 134
20061.90 155
20063.23 142
20064.57 151
20065.91 155
20067.25 161
20068.59 134
20069.92 123
20071.26 169
20072.60 158
20073.94 151
20075.28 155
20076.62 192
20077.95 166
20079.29 148
20080.63 145
20081.97 164
20083.31 143
20084.65 146
20085.98 173
20087.32 172
20088.66 152
20090.00 149
20091.34 157
20092.68 144
20094.02 140
20095.36 165
20096.70 156
20098.03 170
20099.37 184
20100.71 159
20102.05 157
20103.39 146
20104.73 164
20106.07 136
20107.41 132
20108.75 155
20110.09 164
20111.43 133
20112.77 139
20114.11 135
20115.45 138
20116.79 167
20118.13 138
20119.46 135
20120.80 133
20122.14 141
20123.48 152
20124.82 155
20126.16 137
20127.50 142
20128.84 144
20130.18 151
20131.52 164
20132.86 159
20134.20 165
20135.55 157
